# Supplementary material for: Development of a pipeline for automated, high-throughput analysis of paraspeckle proteins reveals specific roles for importin α proteins
Source: Sci Rep. 2017 Feb 27;7:43323. doi: 10.1038/srep43323 (PMC5379994; doi:10.1038/srep43323)
Supplement: Supplementary Dataset SD1-I [file srep43323-s11.zip › I8P/8C2-siRNA-IMPa2-PSF/_/siRNA-IMPa2-25 PSF-A488 IMPa2-A546 DAPI 8C2-siRNA-IMP-a2-a4 V2.00_Statistics/siRNA-IMPa2-25 PSF-A488 IMPa2-A546 DAPI 8C2-siRNA-IMP-a2-a4 V2.00_Cell_Cytoplasm_Intensity_StdDev_Ch=1.csv]

Cell Cytoplasm Intensity StdDev Ch=1
====================
Value	Unit	Category	Channel	Birth [s]	Death [s]	ID	OriginalID	Original Component Name	Original Component ID	Original Image Name	Original Image ID
3.83671		Cell	1	0.000	1.000	0	0	siRNA-IMPa2-25 PSF-A488 IMPa2-A546 DAPI 8C2-siRNA-IMP-a2-a4 V2.00	0	11. siRNA-IMPa2-25 PSF-A488 DAPI IMPa2-A546_a_TileScan_001 (Stage 1 of 49)	00-tuut64rcG9qMfRrah6yNkn
5.14675		Cell	1	0.000	1.000	1	1	siRNA-IMPa2-25 PSF-A488 IMPa2-A546 DAPI 8C2-siRNA-IMP-a2-a4 V2.00	0	11. siRNA-IMPa2-25 PSF-A488 DAPI IMPa2-A546_a_TileScan_001 (Stage 1 of 49)	00-tuut64rcG9qMfRrah6yNkn
4.72373		Cell	1	0.000	1.000	2	2	siRNA-IMPa2-25 PSF-A488 IMPa2-A546 DAPI 8C2-siRNA-IMP-a2-a4 V2.00	0	11. siRNA-IMPa2-25 PSF-A488 DAPI IMPa2-A546_a_TileScan_001 (Stage 1 of 49)	00-tuut64rcG9qMfRrah6yNkn
7.79809		Cell	1	0.000	1.000	3	3	siRNA-IMPa2-25 PSF-A488 IMPa2-A546 DAPI 8C2-siRNA-IMP-a2-a4 V2.00	0	11. siRNA-IMPa2-25 PSF-A488 DAPI IMPa2-A546_a_TileScan_001 (Stage 1 of 49)	00-tuut64rcG9qMfRrah6yNkn
3.02055		Cell	1	0.000	1.000	4	4	siRNA-IMPa2-25 PSF-A488 IMPa2-A546 DAPI 8C2-siRNA-IMP-a2-a4 V2.00	0	11. siRNA-IMPa2-25 PSF-A488 DAPI IMPa2-A546_a_TileScan_001 (Stage 1 of 49)	00-tuut64rcG9qMfRrah6yNkn
2.80253		Cell	1	0.000	1.000	5	5	siRNA-IMPa2-25 PSF-A488 IMPa2-A546 DAPI 8C2-siRNA-IMP-a2-a4 V2.00	0	11. siRNA-IMPa2-25 PSF-A488 DAPI IMPa2-A546_a_TileScan_001 (Stage 1 of 49)	00-tuut64rcG9qMfRrah6yNkn
4.3471		Cell	1	0.000	1.000	6	6	siRNA-IMPa2-25 PSF-A488 IMPa2-A546 DAPI 8C2-siRNA-IMP-a2-a4 V2.00	0	11. siRNA-IMPa2-25 PSF-A488 DAPI IMPa2-A546_a_TileScan_001 (Stage 1 of 49)	00-tuut64rcG9qMfRrah6yNkn
4.59077		Cell	1	0.000	1.000	7	7	siRNA-IMPa2-25 PSF-A488 IMPa2-A546 DAPI 8C2-siRNA-IMP-a2-a4 V2.00	0	11. siRNA-IMPa2-25 PSF-A488 DAPI IMPa2-A546_a_TileScan_001 (Stage 1 of 49)	00-tuut64rcG9qMfRrah6yNkn
4.89942		Cell	1	0.000	1.000	8	8	siRNA-IMPa2-25 PSF-A488 IMPa2-A546 DAPI 8C2-siRNA-IMP-a2-a4 V2.00	0	11. siRNA-IMPa2-25 PSF-A488 DAPI IMPa2-A546_a_TileScan_001 (Stage 1 of 49)	00-tuut64rcG9qMfRrah6yNkn
3.1274		Cell	1	0.000	1.000	9	0	siRNA-IMPa2-25 PSF-A488 IMPa2-A546 DAPI 8C2-siRNA-IMP-a2-a4 V2.00	0	11. siRNA-IMPa2-25 PSF-A488 DAPI IMPa2-A546_aa_TileScan_001 (Stage 27 of 49)	00-3Y6ncpzKTDi2tRwjhm77vC
9.68862		Cell	1	0.000	1.000	10	1	siRNA-IMPa2-25 PSF-A488 IMPa2-A546 DAPI 8C2-siRNA-IMP-a2-a4 V2.00	0	11. siRNA-IMPa2-25 PSF-A488 DAPI IMPa2-A546_aa_TileScan_001 (Stage 27 of 49)	00-3Y6ncpzKTDi2tRwjhm77vC
2.57939		Cell	1	0.000	1.000	11	2	siRNA-IMPa2-25 PSF-A488 IMPa2-A546 DAPI 8C2-siRNA-IMP-a2-a4 V2.00	0	11. siRNA-IMPa2-25 PSF-A488 DAPI IMPa2-A546_aa_TileScan_001 (Stage 27 of 49)	00-3Y6ncpzKTDi2tRwjhm77vC
15.9718		Cell	1	0.000	1.000	12	3	siRNA-IMPa2-25 PSF-A488 IMPa2-A546 DAPI 8C2-siRNA-IMP-a2-a4 V2.00	0	11. siRNA-IMPa2-25 PSF-A488 DAPI IMPa2-A546_aa_TileScan_001 (Stage 27 of 49)	00-3Y6ncpzKTDi2tRwjhm77vC
12.725		Cell	1	0.000	1.000	13	4	siRNA-IMPa2-25 PSF-A488 IMPa2-A546 DAPI 8C2-siRNA-IMP-a2-a4 V2.00	0	11. siRNA-IMPa2-25 PSF-A488 DAPI IMPa2-A546_aa_TileScan_001 (Stage 27 of 49)	00-3Y6ncpzKTDi2tRwjhm77vC
5.46402		Cell	1	0.000	1.000	14	5	siRNA-IMPa2-25 PSF-A488 IMPa2-A546 DAPI 8C2-siRNA-IMP-a2-a4 V2.00	0	11. siRNA-IMPa2-25 PSF-A488 DAPI IMPa2-A546_aa_TileScan_001 (Stage 27 of 49)	00-3Y6ncpzKTDi2tRwjhm77vC
10.7496		Cell	1	0.000	1.000	15	6	siRNA-IMPa2-25 PSF-A488 IMPa2-A546 DAPI 8C2-siRNA-IMP-a2-a4 V2.00	0	11. siRNA-IMPa2-25 PSF-A488 DAPI IMPa2-A546_aa_TileScan_001 (Stage 27 of 49)	00-3Y6ncpzKTDi2tRwjhm77vC
1.93053		Cell	1	0.000	1.000	16	7	siRNA-IMPa2-25 PSF-A488 IMPa2-A546 DAPI 8C2-siRNA-IMP-a2-a4 V2.00	0	11. siRNA-IMPa2-25 PSF-A488 DAPI IMPa2-A546_aa_TileScan_001 (Stage 27 of 49)	00-3Y6ncpzKTDi2tRwjhm77vC
7.14184		Cell	1	0.000	1.000	17	8	siRNA-IMPa2-25 PSF-A488 IMPa2-A546 DAPI 8C2-siRNA-IMP-a2-a4 V2.00	0	11. siRNA-IMPa2-25 PSF-A488 DAPI IMPa2-A546_aa_TileScan_001 (Stage 27 of 49)	00-3Y6ncpzKTDi2tRwjhm77vC
21.9619		Cell	1	0.000	1.000	18	9	siRNA-IMPa2-25 PSF-A488 IMPa2-A546 DAPI 8C2-siRNA-IMP-a2-a4 V2.00	0	11. siRNA-IMPa2-25 PSF-A488 DAPI IMPa2-A546_aa_TileScan_001 (Stage 27 of 49)	00-3Y6ncpzKTDi2tRwjhm77vC
1.90138		Cell	1	0.000	1.000	19	10	siRNA-IMPa2-25 PSF-A488 IMPa2-A546 DAPI 8C2-siRNA-IMP-a2-a4 V2.00	0	11. siRNA-IMPa2-25 PSF-A488 DAPI IMPa2-A546_aa_TileScan_001 (Stage 27 of 49)	00-3Y6ncpzKTDi2tRwjhm77vC
11.2134		Cell	1	0.000	1.000	20	0	siRNA-IMPa2-25 PSF-A488 IMPa2-A546 DAPI 8C2-siRNA-IMP-a2-a4 V2.00	0	11. siRNA-IMPa2-25 PSF-A488 DAPI IMPa2-A546_ab_TileScan_001 (Stage 28 of 49)	00-8FB4aQMXchBLWZcG5NF9zg
2.2923		Cell	1	0.000	1.000	21	1	siRNA-IMPa2-25 PSF-A488 IMPa2-A546 DAPI 8C2-siRNA-IMP-a2-a4 V2.00	0	11. siRNA-IMPa2-25 PSF-A488 DAPI IMPa2-A546_ab_TileScan_001 (Stage 28 of 49)	00-8FB4aQMXchBLWZcG5NF9zg
6.88802		Cell	1	0.000	1.000	22	2	siRNA-IMPa2-25 PSF-A488 IMPa2-A546 DAPI 8C2-siRNA-IMP-a2-a4 V2.00	0	11. siRNA-IMPa2-25 PSF-A488 DAPI IMPa2-A546_ab_TileScan_001 (Stage 28 of 49)	00-8FB4aQMXchBLWZcG5NF9zg
5.90524		Cell	1	0.000	1.000	23	3	siRNA-IMPa2-25 PSF-A488 IMPa2-A546 DAPI 8C2-siRNA-IMP-a2-a4 V2.00	0	11. siRNA-IMPa2-25 PSF-A488 DAPI IMPa2-A546_ab_TileScan_001 (Stage 28 of 49)	00-8FB4aQMXchBLWZcG5NF9zg
6.40931		Cell	1	0.000	1.000	24	4	siRNA-IMPa2-25 PSF-A488 IMPa2-A546 DAPI 8C2-siRNA-IMP-a2-a4 V2.00	0	11. siRNA-IMPa2-25 PSF-A488 DAPI IMPa2-A546_ab_TileScan_001 (Stage 28 of 49)	00-8FB4aQMXchBLWZcG5NF9zg
6.41221		Cell	1	0.000	1.000	25	5	siRNA-IMPa2-25 PSF-A488 IMPa2-A546 DAPI 8C2-siRNA-IMP-a2-a4 V2.00	0	11. siRNA-IMPa2-25 PSF-A488 DAPI IMPa2-A546_ab_TileScan_001 (Stage 28 of 49)	00-8FB4aQMXchBLWZcG5NF9zg
2.81774		Cell	1	0.000	1.000	26	6	siRNA-IMPa2-25 PSF-A488 IMPa2-A546 DAPI 8C2-siRNA-IMP-a2-a4 V2.00	0	11. siRNA-IMPa2-25 PSF-A488 DAPI IMPa2-A546_ab_TileScan_001 (Stage 28 of 49)	00-8FB4aQMXchBLWZcG5NF9zg
6.85824		Cell	1	0.000	1.000	27	7	siRNA-IMPa2-25 PSF-A488 IMPa2-A546 DAPI 8C2-siRNA-IMP-a2-a4 V2.00	0	11. siRNA-IMPa2-25 PSF-A488 DAPI IMPa2-A546_ab_TileScan_001 (Stage 28 of 49)	00-8FB4aQMXchBLWZcG5NF9zg
13.8284		Cell	1	0.000	1.000	28	8	siRNA-IMPa2-25 PSF-A488 IMPa2-A546 DAPI 8C2-siRNA-IMP-a2-a4 V2.00	0	11. siRNA-IMPa2-25 PSF-A488 DAPI IMPa2-A546_ab_TileScan_001 (Stage 28 of 49)	00-8FB4aQMXchBLWZcG5NF9zg
6.49254		Cell	1	0.000	1.000	29	9	siRNA-IMPa2-25 PSF-A488 IMPa2-A546 DAPI 8C2-siRNA-IMP-a2-a4 V2.00	0	11. siRNA-IMPa2-25 PSF-A488 DAPI IMPa2-A546_ab_TileScan_001 (Stage 28 of 49)	00-8FB4aQMXchBLWZcG5NF9zg
4.52048		Cell	1	0.000	1.000	30	10	siRNA-IMPa2-25 PSF-A488 IMPa2-A546 DAPI 8C2-siRNA-IMP-a2-a4 V2.00	0	11. siRNA-IMPa2-25 PSF-A488 DAPI IMPa2-A546_ab_TileScan_001 (Stage 28 of 49)	00-8FB4aQMXchBLWZcG5NF9zg
7.9181		Cell	1	0.000	1.000	31	11	siRNA-IMPa2-25 PSF-A488 IMPa2-A546 DAPI 8C2-siRNA-IMP-a2-a4 V2.00	0	11. siRNA-IMPa2-25 PSF-A488 DAPI IMPa2-A546_ab_TileScan_001 (Stage 28 of 49)	00-8FB4aQMXchBLWZcG5NF9zg
6.10029		Cell	1	0.000	1.000	32	12	siRNA-IMPa2-25 PSF-A488 IMPa2-A546 DAPI 8C2-siRNA-IMP-a2-a4 V2.00	0	11. siRNA-IMPa2-25 PSF-A488 DAPI IMPa2-A546_ab_TileScan_001 (Stage 28 of 49)	00-8FB4aQMXchBLWZcG5NF9zg
6.81839		Cell	1	0.000	1.000	33	13	siRNA-IMPa2-25 PSF-A488 IMPa2-A546 DAPI 8C2-siRNA-IMP-a2-a4 V2.00	0	11. siRNA-IMPa2-25 PSF-A488 DAPI IMPa2-A546_ab_TileScan_001 (Stage 28 of 49)	00-8FB4aQMXchBLWZcG5NF9zg
2.06001		Cell	1	0.000	1.000	34	0	siRNA-IMPa2-25 PSF-A488 IMPa2-A546 DAPI 8C2-siRNA-IMP-a2-a4 V2.00	0	11. siRNA-IMPa2-25 PSF-A488 DAPI IMPa2-A546_ac_TileScan_001 (Stage 29 of 49)	00-FjbhSLmBsKT9nCxPFQ4Lk
7.96226		Cell	1	0.000	1.000	35	1	siRNA-IMPa2-25 PSF-A488 IMPa2-A546 DAPI 8C2-siRNA-IMP-a2-a4 V2.00	0	11. siRNA-IMPa2-25 PSF-A488 DAPI IMPa2-A546_ac_TileScan_001 (Stage 29 of 49)	00-FjbhSLmBsKT9nCxPFQ4Lk
3.4846		Cell	1	0.000	1.000	36	2	siRNA-IMPa2-25 PSF-A488 IMPa2-A546 DAPI 8C2-siRNA-IMP-a2-a4 V2.00	0	11. siRNA-IMPa2-25 PSF-A488 DAPI IMPa2-A546_ac_TileScan_001 (Stage 29 of 49)	00-FjbhSLmBsKT9nCxPFQ4Lk
6.55852		Cell	1	0.000	1.000	37	3	siRNA-IMPa2-25 PSF-A488 IMPa2-A546 DAPI 8C2-siRNA-IMP-a2-a4 V2.00	0	11. siRNA-IMPa2-25 PSF-A488 DAPI IMPa2-A546_ac_TileScan_001 (Stage 29 of 49)	00-FjbhSLmBsKT9nCxPFQ4Lk
4.92521		Cell	1	0.000	1.000	38	4	siRNA-IMPa2-25 PSF-A488 IMPa2-A546 DAPI 8C2-siRNA-IMP-a2-a4 V2.00	0	11. siRNA-IMPa2-25 PSF-A488 DAPI IMPa2-A546_ac_TileScan_001 (Stage 29 of 49)	00-FjbhSLmBsKT9nCxPFQ4Lk
14.0022		Cell	1	0.000	1.000	39	5	siRNA-IMPa2-25 PSF-A488 IMPa2-A546 DAPI 8C2-siRNA-IMP-a2-a4 V2.00	0	11. siRNA-IMPa2-25 PSF-A488 DAPI IMPa2-A546_ac_TileScan_001 (Stage 29 of 49)	00-FjbhSLmBsKT9nCxPFQ4Lk
9.07205		Cell	1	0.000	1.000	40	6	siRNA-IMPa2-25 PSF-A488 IMPa2-A546 DAPI 8C2-siRNA-IMP-a2-a4 V2.00	0	11. siRNA-IMPa2-25 PSF-A488 DAPI IMPa2-A546_ac_TileScan_001 (Stage 29 of 49)	00-FjbhSLmBsKT9nCxPFQ4Lk
5.2606		Cell	1	0.000	1.000	41	7	siRNA-IMPa2-25 PSF-A488 IMPa2-A546 DAPI 8C2-siRNA-IMP-a2-a4 V2.00	0	11. siRNA-IMPa2-25 PSF-A488 DAPI IMPa2-A546_ac_TileScan_001 (Stage 29 of 49)	00-FjbhSLmBsKT9nCxPFQ4Lk
8.82309		Cell	1	0.000	1.000	42	8	siRNA-IMPa2-25 PSF-A488 IMPa2-A546 DAPI 8C2-siRNA-IMP-a2-a4 V2.00	0	11. siRNA-IMPa2-25 PSF-A488 DAPI IMPa2-A546_ac_TileScan_001 (Stage 29 of 49)	00-FjbhSLmBsKT9nCxPFQ4Lk
3.25585		Cell	1	0.000	1.000	43	9	siRNA-IMPa2-25 PSF-A488 IMPa2-A546 DAPI 8C2-siRNA-IMP-a2-a4 V2.00	0	11. siRNA-IMPa2-25 PSF-A488 DAPI IMPa2-A546_ac_TileScan_001 (Stage 29 of 49)	00-FjbhSLmBsKT9nCxPFQ4Lk
3.54983		Cell	1	0.000	1.000	44	10	siRNA-IMPa2-25 PSF-A488 IMPa2-A546 DAPI 8C2-siRNA-IMP-a2-a4 V2.00	0	11. siRNA-IMPa2-25 PSF-A488 DAPI IMPa2-A546_ac_TileScan_001 (Stage 29 of 49)	00-FjbhSLmBsKT9nCxPFQ4Lk
16.2618		Cell	1	0.000	1.000	45	11	siRNA-IMPa2-25 PSF-A488 IMPa2-A546 DAPI 8C2-siRNA-IMP-a2-a4 V2.00	0	11. siRNA-IMPa2-25 PSF-A488 DAPI IMPa2-A546_ac_TileScan_001 (Stage 29 of 49)	00-FjbhSLmBsKT9nCxPFQ4Lk
8.47646		Cell	1	0.000	1.000	46	12	siRNA-IMPa2-25 PSF-A488 IMPa2-A546 DAPI 8C2-siRNA-IMP-a2-a4 V2.00	0	11. siRNA-IMPa2-25 PSF-A488 DAPI IMPa2-A546_ac_TileScan_001 (Stage 29 of 49)	00-FjbhSLmBsKT9nCxPFQ4Lk
9.00599		Cell	1	0.000	1.000	47	13	siRNA-IMPa2-25 PSF-A488 IMPa2-A546 DAPI 8C2-siRNA-IMP-a2-a4 V2.00	0	11. siRNA-IMPa2-25 PSF-A488 DAPI IMPa2-A546_ac_TileScan_001 (Stage 29 of 49)	00-FjbhSLmBsKT9nCxPFQ4Lk
5.28065		Cell	1	0.000	1.000	48	14	siRNA-IMPa2-25 PSF-A488 IMPa2-A546 DAPI 8C2-siRNA-IMP-a2-a4 V2.00	0	11. siRNA-IMPa2-25 PSF-A488 DAPI IMPa2-A546_ac_TileScan_001 (Stage 29 of 49)	00-FjbhSLmBsKT9nCxPFQ4Lk
3.68915		Cell	1	0.000	1.000	49	15	siRNA-IMPa2-25 PSF-A488 IMPa2-A546 DAPI 8C2-siRNA-IMP-a2-a4 V2.00	0	11. siRNA-IMPa2-25 PSF-A488 DAPI IMPa2-A546_ac_TileScan_001 (Stage 29 of 49)	00-FjbhSLmBsKT9nCxPFQ4Lk
5.72		Cell	1	0.000	1.000	50	16	siRNA-IMPa2-25 PSF-A488 IMPa2-A546 DAPI 8C2-siRNA-IMP-a2-a4 V2.00	0	11. siRNA-IMPa2-25 PSF-A488 DAPI IMPa2-A546_ac_TileScan_001 (Stage 29 of 49)	00-FjbhSLmBsKT9nCxPFQ4Lk
7.94136		Cell	1	0.000	1.000	51	17	siRNA-IMPa2-25 PSF-A488 IMPa2-A546 DAPI 8C2-siRNA-IMP-a2-a4 V2.00	0	11. siRNA-IMPa2-25 PSF-A488 DAPI IMPa2-A546_ac_TileScan_001 (Stage 29 of 49)	00-FjbhSLmBsKT9nCxPFQ4Lk
1.80537		Cell	1	0.000	1.000	52	18	siRNA-IMPa2-25 PSF-A488 IMPa2-A546 DAPI 8C2-siRNA-IMP-a2-a4 V2.00	0	11. siRNA-IMPa2-25 PSF-A488 DAPI IMPa2-A546_ac_TileScan_001 (Stage 29 of 49)	00-FjbhSLmBsKT9nCxPFQ4Lk
6.81969		Cell	1	0.000	1.000	53	19	siRNA-IMPa2-25 PSF-A488 IMPa2-A546 DAPI 8C2-siRNA-IMP-a2-a4 V2.00	0	11. siRNA-IMPa2-25 PSF-A488 DAPI IMPa2-A546_ac_TileScan_001 (Stage 29 of 49)	00-FjbhSLmBsKT9nCxPFQ4Lk
4.96503		Cell	1	0.000	1.000	54	20	siRNA-IMPa2-25 PSF-A488 IMPa2-A546 DAPI 8C2-siRNA-IMP-a2-a4 V2.00	0	11. siRNA-IMPa2-25 PSF-A488 DAPI IMPa2-A546_ac_TileScan_001 (Stage 29 of 49)	00-FjbhSLmBsKT9nCxPFQ4Lk
5.7742		Cell	1	0.000	1.000	55	21	siRNA-IMPa2-25 PSF-A488 IMPa2-A546 DAPI 8C2-siRNA-IMP-a2-a4 V2.00	0	11. siRNA-IMPa2-25 PSF-A488 DAPI IMPa2-A546_ac_TileScan_001 (Stage 29 of 49)	00-FjbhSLmBsKT9nCxPFQ4Lk
1.84454		Cell	1	0.000	1.000	56	0	siRNA-IMPa2-25 PSF-A488 IMPa2-A546 DAPI 8C2-siRNA-IMP-a2-a4 V2.00	0	11. siRNA-IMPa2-25 PSF-A488 DAPI IMPa2-A546_ad_TileScan_001 (Stage 30 of 49)	00-DAjxu6jE3szXPXHXECyeXL
1.62978		Cell	1	0.000	1.000	57	1	siRNA-IMPa2-25 PSF-A488 IMPa2-A546 DAPI 8C2-siRNA-IMP-a2-a4 V2.00	0	11. siRNA-IMPa2-25 PSF-A488 DAPI IMPa2-A546_ad_TileScan_001 (Stage 30 of 49)	00-DAjxu6jE3szXPXHXECyeXL
2.27996		Cell	1	0.000	1.000	58	2	siRNA-IMPa2-25 PSF-A488 IMPa2-A546 DAPI 8C2-siRNA-IMP-a2-a4 V2.00	0	11. siRNA-IMPa2-25 PSF-A488 DAPI IMPa2-A546_ad_TileScan_001 (Stage 30 of 49)	00-DAjxu6jE3szXPXHXECyeXL
4.72499		Cell	1	0.000	1.000	59	3	siRNA-IMPa2-25 PSF-A488 IMPa2-A546 DAPI 8C2-siRNA-IMP-a2-a4 V2.00	0	11. siRNA-IMPa2-25 PSF-A488 DAPI IMPa2-A546_ad_TileScan_001 (Stage 30 of 49)	00-DAjxu6jE3szXPXHXECyeXL
6.43092		Cell	1	0.000	1.000	60	4	siRNA-IMPa2-25 PSF-A488 IMPa2-A546 DAPI 8C2-siRNA-IMP-a2-a4 V2.00	0	11. siRNA-IMPa2-25 PSF-A488 DAPI IMPa2-A546_ad_TileScan_001 (Stage 30 of 49)	00-DAjxu6jE3szXPXHXECyeXL
6.16922		Cell	1	0.000	1.000	61	5	siRNA-IMPa2-25 PSF-A488 IMPa2-A546 DAPI 8C2-siRNA-IMP-a2-a4 V2.00	0	11. siRNA-IMPa2-25 PSF-A488 DAPI IMPa2-A546_ad_TileScan_001 (Stage 30 of 49)	00-DAjxu6jE3szXPXHXECyeXL
5.87842		Cell	1	0.000	1.000	62	6	siRNA-IMPa2-25 PSF-A488 IMPa2-A546 DAPI 8C2-siRNA-IMP-a2-a4 V2.00	0	11. siRNA-IMPa2-25 PSF-A488 DAPI IMPa2-A546_ad_TileScan_001 (Stage 30 of 49)	00-DAjxu6jE3szXPXHXECyeXL
9.12368		Cell	1	0.000	1.000	63	7	siRNA-IMPa2-25 PSF-A488 IMPa2-A546 DAPI 8C2-siRNA-IMP-a2-a4 V2.00	0	11. siRNA-IMPa2-25 PSF-A488 DAPI IMPa2-A546_ad_TileScan_001 (Stage 30 of 49)	00-DAjxu6jE3szXPXHXECyeXL
7.74226		Cell	1	0.000	1.000	64	8	siRNA-IMPa2-25 PSF-A488 IMPa2-A546 DAPI 8C2-siRNA-IMP-a2-a4 V2.00	0	11. siRNA-IMPa2-25 PSF-A488 DAPI IMPa2-A546_ad_TileScan_001 (Stage 30 of 49)	00-DAjxu6jE3szXPXHXECyeXL
6.28899		Cell	1	0.000	1.000	65	9	siRNA-IMPa2-25 PSF-A488 IMPa2-A546 DAPI 8C2-siRNA-IMP-a2-a4 V2.00	0	11. siRNA-IMPa2-25 PSF-A488 DAPI IMPa2-A546_ad_TileScan_001 (Stage 30 of 49)	00-DAjxu6jE3szXPXHXECyeXL
2.06922		Cell	1	0.000	1.000	66	10	siRNA-IMPa2-25 PSF-A488 IMPa2-A546 DAPI 8C2-siRNA-IMP-a2-a4 V2.00	0	11. siRNA-IMPa2-25 PSF-A488 DAPI IMPa2-A546_ad_TileScan_001 (Stage 30 of 49)	00-DAjxu6jE3szXPXHXECyeXL
1.90682		Cell	1	0.000	1.000	67	11	siRNA-IMPa2-25 PSF-A488 IMPa2-A546 DAPI 8C2-siRNA-IMP-a2-a4 V2.00	0	11. siRNA-IMPa2-25 PSF-A488 DAPI IMPa2-A546_ad_TileScan_001 (Stage 30 of 49)	00-DAjxu6jE3szXPXHXECyeXL
1.91502		Cell	1	0.000	1.000	68	12	siRNA-IMPa2-25 PSF-A488 IMPa2-A546 DAPI 8C2-siRNA-IMP-a2-a4 V2.00	0	11. siRNA-IMPa2-25 PSF-A488 DAPI IMPa2-A546_ad_TileScan_001 (Stage 30 of 49)	00-DAjxu6jE3szXPXHXECyeXL
6.41738		Cell	1	0.000	1.000	69	13	siRNA-IMPa2-25 PSF-A488 IMPa2-A546 DAPI 8C2-siRNA-IMP-a2-a4 V2.00	0	11. siRNA-IMPa2-25 PSF-A488 DAPI IMPa2-A546_ad_TileScan_001 (Stage 30 of 49)	00-DAjxu6jE3szXPXHXECyeXL
7.55196		Cell	1	0.000	1.000	70	14	siRNA-IMPa2-25 PSF-A488 IMPa2-A546 DAPI 8C2-siRNA-IMP-a2-a4 V2.00	0	11. siRNA-IMPa2-25 PSF-A488 DAPI IMPa2-A546_ad_TileScan_001 (Stage 30 of 49)	00-DAjxu6jE3szXPXHXECyeXL
5.13845		Cell	1	0.000	1.000	71	15	siRNA-IMPa2-25 PSF-A488 IMPa2-A546 DAPI 8C2-siRNA-IMP-a2-a4 V2.00	0	11. siRNA-IMPa2-25 PSF-A488 DAPI IMPa2-A546_ad_TileScan_001 (Stage 30 of 49)	00-DAjxu6jE3szXPXHXECyeXL
4.51336		Cell	1	0.000	1.000	72	16	siRNA-IMPa2-25 PSF-A488 IMPa2-A546 DAPI 8C2-siRNA-IMP-a2-a4 V2.00	0	11. siRNA-IMPa2-25 PSF-A488 DAPI IMPa2-A546_ad_TileScan_001 (Stage 30 of 49)	00-DAjxu6jE3szXPXHXECyeXL
4.06151		Cell	1	0.000	1.000	73	17	siRNA-IMPa2-25 PSF-A488 IMPa2-A546 DAPI 8C2-siRNA-IMP-a2-a4 V2.00	0	11. siRNA-IMPa2-25 PSF-A488 DAPI IMPa2-A546_ad_TileScan_001 (Stage 30 of 49)	00-DAjxu6jE3szXPXHXECyeXL
9.00427		Cell	1	0.000	1.000	74	18	siRNA-IMPa2-25 PSF-A488 IMPa2-A546 DAPI 8C2-siRNA-IMP-a2-a4 V2.00	0	11. siRNA-IMPa2-25 PSF-A488 DAPI IMPa2-A546_ad_TileScan_001 (Stage 30 of 49)	00-DAjxu6jE3szXPXHXECyeXL
7.40651		Cell	1	0.000	1.000	75	19	siRNA-IMPa2-25 PSF-A488 IMPa2-A546 DAPI 8C2-siRNA-IMP-a2-a4 V2.00	0	11. siRNA-IMPa2-25 PSF-A488 DAPI IMPa2-A546_ad_TileScan_001 (Stage 30 of 49)	00-DAjxu6jE3szXPXHXECyeXL
2.1011		Cell	1	0.000	1.000	76	20	siRNA-IMPa2-25 PSF-A488 IMPa2-A546 DAPI 8C2-siRNA-IMP-a2-a4 V2.00	0	11. siRNA-IMPa2-25 PSF-A488 DAPI IMPa2-A546_ad_TileScan_001 (Stage 30 of 49)	00-DAjxu6jE3szXPXHXECyeXL
7.57219		Cell	1	0.000	1.000	77	21	siRNA-IMPa2-25 PSF-A488 IMPa2-A546 DAPI 8C2-siRNA-IMP-a2-a4 V2.00	0	11. siRNA-IMPa2-25 PSF-A488 DAPI IMPa2-A546_ad_TileScan_001 (Stage 30 of 49)	00-DAjxu6jE3szXPXHXECyeXL
5.968		Cell	1	0.000	1.000	78	22	siRNA-IMPa2-25 PSF-A488 IMPa2-A546 DAPI 8C2-siRNA-IMP-a2-a4 V2.00	0	11. siRNA-IMPa2-25 PSF-A488 DAPI IMPa2-A546_ad_TileScan_001 (Stage 30 of 49)	00-DAjxu6jE3szXPXHXECyeXL
3.27944		Cell	1	0.000	1.000	79	23	siRNA-IMPa2-25 PSF-A488 IMPa2-A546 DAPI 8C2-siRNA-IMP-a2-a4 V2.00	0	11. siRNA-IMPa2-25 PSF-A488 DAPI IMPa2-A546_ad_TileScan_001 (Stage 30 of 49)	00-DAjxu6jE3szXPXHXECyeXL
3.59195		Cell	1	0.000	1.000	80	24	siRNA-IMPa2-25 PSF-A488 IMPa2-A546 DAPI 8C2-siRNA-IMP-a2-a4 V2.00	0	11. siRNA-IMPa2-25 PSF-A488 DAPI IMPa2-A546_ad_TileScan_001 (Stage 30 of 49)	00-DAjxu6jE3szXPXHXECyeXL
6.73895		Cell	1	0.000	1.000	81	25	siRNA-IMPa2-25 PSF-A488 IMPa2-A546 DAPI 8C2-siRNA-IMP-a2-a4 V2.00	0	11. siRNA-IMPa2-25 PSF-A488 DAPI IMPa2-A546_ad_TileScan_001 (Stage 30 of 49)	00-DAjxu6jE3szXPXHXECyeXL
4.17731		Cell	1	0.000	1.000	82	26	siRNA-IMPa2-25 PSF-A488 IMPa2-A546 DAPI 8C2-siRNA-IMP-a2-a4 V2.00	0	11. siRNA-IMPa2-25 PSF-A488 DAPI IMPa2-A546_ad_TileScan_001 (Stage 30 of 49)	00-DAjxu6jE3szXPXHXECyeXL
12.8181		Cell	1	0.000	1.000	83	27	siRNA-IMPa2-25 PSF-A488 IMPa2-A546 DAPI 8C2-siRNA-IMP-a2-a4 V2.00	0	11. siRNA-IMPa2-25 PSF-A488 DAPI IMPa2-A546_ad_TileScan_001 (Stage 30 of 49)	00-DAjxu6jE3szXPXHXECyeXL
9.51098		Cell	1	0.000	1.000	84	0	siRNA-IMPa2-25 PSF-A488 IMPa2-A546 DAPI 8C2-siRNA-IMP-a2-a4 V2.00	0	11. siRNA-IMPa2-25 PSF-A488 DAPI IMPa2-A546_ae_TileScan_001 (Stage 31 of 49)	00-eQLbgsRX6MGP49hyJYgZki
1.98718		Cell	1	0.000	1.000	85	1	siRNA-IMPa2-25 PSF-A488 IMPa2-A546 DAPI 8C2-siRNA-IMP-a2-a4 V2.00	0	11. siRNA-IMPa2-25 PSF-A488 DAPI IMPa2-A546_ae_TileScan_001 (Stage 31 of 49)	00-eQLbgsRX6MGP49hyJYgZki
12.5085		Cell	1	0.000	1.000	86	2	siRNA-IMPa2-25 PSF-A488 IMPa2-A546 DAPI 8C2-siRNA-IMP-a2-a4 V2.00	0	11. siRNA-IMPa2-25 PSF-A488 DAPI IMPa2-A546_ae_TileScan_001 (Stage 31 of 49)	00-eQLbgsRX6MGP49hyJYgZki
7.75756		Cell	1	0.000	1.000	87	3	siRNA-IMPa2-25 PSF-A488 IMPa2-A546 DAPI 8C2-siRNA-IMP-a2-a4 V2.00	0	11. siRNA-IMPa2-25 PSF-A488 DAPI IMPa2-A546_ae_TileScan_001 (Stage 31 of 49)	00-eQLbgsRX6MGP49hyJYgZki
9.85445		Cell	1	0.000	1.000	88	4	siRNA-IMPa2-25 PSF-A488 IMPa2-A546 DAPI 8C2-siRNA-IMP-a2-a4 V2.00	0	11. siRNA-IMPa2-25 PSF-A488 DAPI IMPa2-A546_ae_TileScan_001 (Stage 31 of 49)	00-eQLbgsRX6MGP49hyJYgZki
8.33877		Cell	1	0.000	1.000	89	5	siRNA-IMPa2-25 PSF-A488 IMPa2-A546 DAPI 8C2-siRNA-IMP-a2-a4 V2.00	0	11. siRNA-IMPa2-25 PSF-A488 DAPI IMPa2-A546_ae_TileScan_001 (Stage 31 of 49)	00-eQLbgsRX6MGP49hyJYgZki
5.4121		Cell	1	0.000	1.000	90	6	siRNA-IMPa2-25 PSF-A488 IMPa2-A546 DAPI 8C2-siRNA-IMP-a2-a4 V2.00	0	11. siRNA-IMPa2-25 PSF-A488 DAPI IMPa2-A546_ae_TileScan_001 (Stage 31 of 49)	00-eQLbgsRX6MGP49hyJYgZki
9.08582		Cell	1	0.000	1.000	91	7	siRNA-IMPa2-25 PSF-A488 IMPa2-A546 DAPI 8C2-siRNA-IMP-a2-a4 V2.00	0	11. siRNA-IMPa2-25 PSF-A488 DAPI IMPa2-A546_ae_TileScan_001 (Stage 31 of 49)	00-eQLbgsRX6MGP49hyJYgZki
11.4462		Cell	1	0.000	1.000	92	8	siRNA-IMPa2-25 PSF-A488 IMPa2-A546 DAPI 8C2-siRNA-IMP-a2-a4 V2.00	0	11. siRNA-IMPa2-25 PSF-A488 DAPI IMPa2-A546_ae_TileScan_001 (Stage 31 of 49)	00-eQLbgsRX6MGP49hyJYgZki
6.79312		Cell	1	0.000	1.000	93	9	siRNA-IMPa2-25 PSF-A488 IMPa2-A546 DAPI 8C2-siRNA-IMP-a2-a4 V2.00	0	11. siRNA-IMPa2-25 PSF-A488 DAPI IMPa2-A546_ae_TileScan_001 (Stage 31 of 49)	00-eQLbgsRX6MGP49hyJYgZki
4.01355		Cell	1	0.000	1.000	94	10	siRNA-IMPa2-25 PSF-A488 IMPa2-A546 DAPI 8C2-siRNA-IMP-a2-a4 V2.00	0	11. siRNA-IMPa2-25 PSF-A488 DAPI IMPa2-A546_ae_TileScan_001 (Stage 31 of 49)	00-eQLbgsRX6MGP49hyJYgZki
11.0068		Cell	1	0.000	1.000	95	11	siRNA-IMPa2-25 PSF-A488 IMPa2-A546 DAPI 8C2-siRNA-IMP-a2-a4 V2.00	0	11. siRNA-IMPa2-25 PSF-A488 DAPI IMPa2-A546_ae_TileScan_001 (Stage 31 of 49)	00-eQLbgsRX6MGP49hyJYgZki
4.34874		Cell	1	0.000	1.000	96	12	siRNA-IMPa2-25 PSF-A488 IMPa2-A546 DAPI 8C2-siRNA-IMP-a2-a4 V2.00	0	11. siRNA-IMPa2-25 PSF-A488 DAPI IMPa2-A546_ae_TileScan_001 (Stage 31 of 49)	00-eQLbgsRX6MGP49hyJYgZki
4.63538		Cell	1	0.000	1.000	97	13	siRNA-IMPa2-25 PSF-A488 IMPa2-A546 DAPI 8C2-siRNA-IMP-a2-a4 V2.00	0	11. siRNA-IMPa2-25 PSF-A488 DAPI IMPa2-A546_ae_TileScan_001 (Stage 31 of 49)	00-eQLbgsRX6MGP49hyJYgZki
7.10857		Cell	1	0.000	1.000	98	0	siRNA-IMPa2-25 PSF-A488 IMPa2-A546 DAPI 8C2-siRNA-IMP-a2-a4 V2.00	0	11. siRNA-IMPa2-25 PSF-A488 DAPI IMPa2-A546_af_TileScan_001 (Stage 32 of 49)	00-ezp7RxXQNHzhopPByEazoG
12.0926		Cell	1	0.000	1.000	99	1	siRNA-IMPa2-25 PSF-A488 IMPa2-A546 DAPI 8C2-siRNA-IMP-a2-a4 V2.00	0	11. siRNA-IMPa2-25 PSF-A488 DAPI IMPa2-A546_af_TileScan_001 (Stage 32 of 49)	00-ezp7RxXQNHzhopPByEazoG
6.56203		Cell	1	0.000	1.000	100	2	siRNA-IMPa2-25 PSF-A488 IMPa2-A546 DAPI 8C2-siRNA-IMP-a2-a4 V2.00	0	11. siRNA-IMPa2-25 PSF-A488 DAPI IMPa2-A546_af_TileScan_001 (Stage 32 of 49)	00-ezp7RxXQNHzhopPByEazoG
1.82149		Cell	1	0.000	1.000	101	3	siRNA-IMPa2-25 PSF-A488 IMPa2-A546 DAPI 8C2-siRNA-IMP-a2-a4 V2.00	0	11. siRNA-IMPa2-25 PSF-A488 DAPI IMPa2-A546_af_TileScan_001 (Stage 32 of 49)	00-ezp7RxXQNHzhopPByEazoG
6.45207		Cell	1	0.000	1.000	102	4	siRNA-IMPa2-25 PSF-A488 IMPa2-A546 DAPI 8C2-siRNA-IMP-a2-a4 V2.00	0	11. siRNA-IMPa2-25 PSF-A488 DAPI IMPa2-A546_af_TileScan_001 (Stage 32 of 49)	00-ezp7RxXQNHzhopPByEazoG
4.21898		Cell	1	0.000	1.000	103	5	siRNA-IMPa2-25 PSF-A488 IMPa2-A546 DAPI 8C2-siRNA-IMP-a2-a4 V2.00	0	11. siRNA-IMPa2-25 PSF-A488 DAPI IMPa2-A546_af_TileScan_001 (Stage 32 of 49)	00-ezp7RxXQNHzhopPByEazoG
8.49824		Cell	1	0.000	1.000	104	6	siRNA-IMPa2-25 PSF-A488 IMPa2-A546 DAPI 8C2-siRNA-IMP-a2-a4 V2.00	0	11. siRNA-IMPa2-25 PSF-A488 DAPI IMPa2-A546_af_TileScan_001 (Stage 32 of 49)	00-ezp7RxXQNHzhopPByEazoG
13.6287		Cell	1	0.000	1.000	105	0	siRNA-IMPa2-25 PSF-A488 IMPa2-A546 DAPI 8C2-siRNA-IMP-a2-a4 V2.00	0	11. siRNA-IMPa2-25 PSF-A488 DAPI IMPa2-A546_ag_TileScan_001 (Stage 33 of 49)	00-BqEhSgGYdgxQjcGRvHdAxR
9.5555		Cell	1	0.000	1.000	106	1	siRNA-IMPa2-25 PSF-A488 IMPa2-A546 DAPI 8C2-siRNA-IMP-a2-a4 V2.00	0	11. siRNA-IMPa2-25 PSF-A488 DAPI IMPa2-A546_ag_TileScan_001 (Stage 33 of 49)	00-BqEhSgGYdgxQjcGRvHdAxR
7.43965		Cell	1	0.000	1.000	107	2	siRNA-IMPa2-25 PSF-A488 IMPa2-A546 DAPI 8C2-siRNA-IMP-a2-a4 V2.00	0	11. siRNA-IMPa2-25 PSF-A488 DAPI IMPa2-A546_ag_TileScan_001 (Stage 33 of 49)	00-BqEhSgGYdgxQjcGRvHdAxR
6.57791		Cell	1	0.000	1.000	108	3	siRNA-IMPa2-25 PSF-A488 IMPa2-A546 DAPI 8C2-siRNA-IMP-a2-a4 V2.00	0	11. siRNA-IMPa2-25 PSF-A488 DAPI IMPa2-A546_ag_TileScan_001 (Stage 33 of 49)	00-BqEhSgGYdgxQjcGRvHdAxR
8.42498		Cell	1	0.000	1.000	109	4	siRNA-IMPa2-25 PSF-A488 IMPa2-A546 DAPI 8C2-siRNA-IMP-a2-a4 V2.00	0	11. siRNA-IMPa2-25 PSF-A488 DAPI IMPa2-A546_ag_TileScan_001 (Stage 33 of 49)	00-BqEhSgGYdgxQjcGRvHdAxR
6.24667		Cell	1	0.000	1.000	110	5	siRNA-IMPa2-25 PSF-A488 IMPa2-A546 DAPI 8C2-siRNA-IMP-a2-a4 V2.00	0	11. siRNA-IMPa2-25 PSF-A488 DAPI IMPa2-A546_ag_TileScan_001 (Stage 33 of 49)	00-BqEhSgGYdgxQjcGRvHdAxR
8.20987		Cell	1	0.000	1.000	111	6	siRNA-IMPa2-25 PSF-A488 IMPa2-A546 DAPI 8C2-siRNA-IMP-a2-a4 V2.00	0	11. siRNA-IMPa2-25 PSF-A488 DAPI IMPa2-A546_ag_TileScan_001 (Stage 33 of 49)	00-BqEhSgGYdgxQjcGRvHdAxR
8.84982		Cell	1	0.000	1.000	112	7	siRNA-IMPa2-25 PSF-A488 IMPa2-A546 DAPI 8C2-siRNA-IMP-a2-a4 V2.00	0	11. siRNA-IMPa2-25 PSF-A488 DAPI IMPa2-A546_ag_TileScan_001 (Stage 33 of 49)	00-BqEhSgGYdgxQjcGRvHdAxR
9.19676		Cell	1	0.000	1.000	113	8	siRNA-IMPa2-25 PSF-A488 IMPa2-A546 DAPI 8C2-siRNA-IMP-a2-a4 V2.00	0	11. siRNA-IMPa2-25 PSF-A488 DAPI IMPa2-A546_ag_TileScan_001 (Stage 33 of 49)	00-BqEhSgGYdgxQjcGRvHdAxR
2.3094		Cell	1	0.000	1.000	114	0	siRNA-IMPa2-25 PSF-A488 IMPa2-A546 DAPI 8C2-siRNA-IMP-a2-a4 V2.00	0	11. siRNA-IMPa2-25 PSF-A488 DAPI IMPa2-A546_ah_TileScan_001 (Stage 34 of 49)	00-fivyVqZ469DVmDrQUF5FzF
6.61638		Cell	1	0.000	1.000	115	1	siRNA-IMPa2-25 PSF-A488 IMPa2-A546 DAPI 8C2-siRNA-IMP-a2-a4 V2.00	0	11. siRNA-IMPa2-25 PSF-A488 DAPI IMPa2-A546_ah_TileScan_001 (Stage 34 of 49)	00-fivyVqZ469DVmDrQUF5FzF
10.328		Cell	1	0.000	1.000	116	2	siRNA-IMPa2-25 PSF-A488 IMPa2-A546 DAPI 8C2-siRNA-IMP-a2-a4 V2.00	0	11. siRNA-IMPa2-25 PSF-A488 DAPI IMPa2-A546_ah_TileScan_001 (Stage 34 of 49)	00-fivyVqZ469DVmDrQUF5FzF
2.27195		Cell	1	0.000	1.000	117	3	siRNA-IMPa2-25 PSF-A488 IMPa2-A546 DAPI 8C2-siRNA-IMP-a2-a4 V2.00	0	11. siRNA-IMPa2-25 PSF-A488 DAPI IMPa2-A546_ah_TileScan_001 (Stage 34 of 49)	00-fivyVqZ469DVmDrQUF5FzF
7.2047		Cell	1	0.000	1.000	118	4	siRNA-IMPa2-25 PSF-A488 IMPa2-A546 DAPI 8C2-siRNA-IMP-a2-a4 V2.00	0	11. siRNA-IMPa2-25 PSF-A488 DAPI IMPa2-A546_ah_TileScan_001 (Stage 34 of 49)	00-fivyVqZ469DVmDrQUF5FzF
12.2243		Cell	1	0.000	1.000	119	5	siRNA-IMPa2-25 PSF-A488 IMPa2-A546 DAPI 8C2-siRNA-IMP-a2-a4 V2.00	0	11. siRNA-IMPa2-25 PSF-A488 DAPI IMPa2-A546_ah_TileScan_001 (Stage 34 of 49)	00-fivyVqZ469DVmDrQUF5FzF
7.66331		Cell	1	0.000	1.000	120	6	siRNA-IMPa2-25 PSF-A488 IMPa2-A546 DAPI 8C2-siRNA-IMP-a2-a4 V2.00	0	11. siRNA-IMPa2-25 PSF-A488 DAPI IMPa2-A546_ah_TileScan_001 (Stage 34 of 49)	00-fivyVqZ469DVmDrQUF5FzF
13.6597		Cell	1	0.000	1.000	121	7	siRNA-IMPa2-25 PSF-A488 IMPa2-A546 DAPI 8C2-siRNA-IMP-a2-a4 V2.00	0	11. siRNA-IMPa2-25 PSF-A488 DAPI IMPa2-A546_ah_TileScan_001 (Stage 34 of 49)	00-fivyVqZ469DVmDrQUF5FzF
2.46027		Cell	1	0.000	1.000	122	8	siRNA-IMPa2-25 PSF-A488 IMPa2-A546 DAPI 8C2-siRNA-IMP-a2-a4 V2.00	0	11. siRNA-IMPa2-25 PSF-A488 DAPI IMPa2-A546_ah_TileScan_001 (Stage 34 of 49)	00-fivyVqZ469DVmDrQUF5FzF
5.77735		Cell	1	0.000	1.000	123	9	siRNA-IMPa2-25 PSF-A488 IMPa2-A546 DAPI 8C2-siRNA-IMP-a2-a4 V2.00	0	11. siRNA-IMPa2-25 PSF-A488 DAPI IMPa2-A546_ah_TileScan_001 (Stage 34 of 49)	00-fivyVqZ469DVmDrQUF5FzF
6.25177		Cell	1	0.000	1.000	124	10	siRNA-IMPa2-25 PSF-A488 IMPa2-A546 DAPI 8C2-siRNA-IMP-a2-a4 V2.00	0	11. siRNA-IMPa2-25 PSF-A488 DAPI IMPa2-A546_ah_TileScan_001 (Stage 34 of 49)	00-fivyVqZ469DVmDrQUF5FzF
9.04397		Cell	1	0.000	1.000	125	11	siRNA-IMPa2-25 PSF-A488 IMPa2-A546 DAPI 8C2-siRNA-IMP-a2-a4 V2.00	0	11. siRNA-IMPa2-25 PSF-A488 DAPI IMPa2-A546_ah_TileScan_001 (Stage 34 of 49)	00-fivyVqZ469DVmDrQUF5FzF
5.46528		Cell	1	0.000	1.000	126	12	siRNA-IMPa2-25 PSF-A488 IMPa2-A546 DAPI 8C2-siRNA-IMP-a2-a4 V2.00	0	11. siRNA-IMPa2-25 PSF-A488 DAPI IMPa2-A546_ah_TileScan_001 (Stage 34 of 49)	00-fivyVqZ469DVmDrQUF5FzF
9.81551		Cell	1	0.000	1.000	127	13	siRNA-IMPa2-25 PSF-A488 IMPa2-A546 DAPI 8C2-siRNA-IMP-a2-a4 V2.00	0	11. siRNA-IMPa2-25 PSF-A488 DAPI IMPa2-A546_ah_TileScan_001 (Stage 34 of 49)	00-fivyVqZ469DVmDrQUF5FzF
6.46666		Cell	1	0.000	1.000	128	14	siRNA-IMPa2-25 PSF-A488 IMPa2-A546 DAPI 8C2-siRNA-IMP-a2-a4 V2.00	0	11. siRNA-IMPa2-25 PSF-A488 DAPI IMPa2-A546_ah_TileScan_001 (Stage 34 of 49)	00-fivyVqZ469DVmDrQUF5FzF
8.13196		Cell	1	0.000	1.000	129	15	siRNA-IMPa2-25 PSF-A488 IMPa2-A546 DAPI 8C2-siRNA-IMP-a2-a4 V2.00	0	11. siRNA-IMPa2-25 PSF-A488 DAPI IMPa2-A546_ah_TileScan_001 (Stage 34 of 49)	00-fivyVqZ469DVmDrQUF5FzF
8.49119		Cell	1	0.000	1.000	130	16	siRNA-IMPa2-25 PSF-A488 IMPa2-A546 DAPI 8C2-siRNA-IMP-a2-a4 V2.00	0	11. siRNA-IMPa2-25 PSF-A488 DAPI IMPa2-A546_ah_TileScan_001 (Stage 34 of 49)	00-fivyVqZ469DVmDrQUF5FzF
10.5956		Cell	1	0.000	1.000	131	17	siRNA-IMPa2-25 PSF-A488 IMPa2-A546 DAPI 8C2-siRNA-IMP-a2-a4 V2.00	0	11. siRNA-IMPa2-25 PSF-A488 DAPI IMPa2-A546_ah_TileScan_001 (Stage 34 of 49)	00-fivyVqZ469DVmDrQUF5FzF
19.1213		Cell	1	0.000	1.000	132	18	siRNA-IMPa2-25 PSF-A488 IMPa2-A546 DAPI 8C2-siRNA-IMP-a2-a4 V2.00	0	11. siRNA-IMPa2-25 PSF-A488 DAPI IMPa2-A546_ah_TileScan_001 (Stage 34 of 49)	00-fivyVqZ469DVmDrQUF5FzF
7.96851		Cell	1	0.000	1.000	133	19	siRNA-IMPa2-25 PSF-A488 IMPa2-A546 DAPI 8C2-siRNA-IMP-a2-a4 V2.00	0	11. siRNA-IMPa2-25 PSF-A488 DAPI IMPa2-A546_ah_TileScan_001 (Stage 34 of 49)	00-fivyVqZ469DVmDrQUF5FzF
7.04755		Cell	1	0.000	1.000	134	20	siRNA-IMPa2-25 PSF-A488 IMPa2-A546 DAPI 8C2-siRNA-IMP-a2-a4 V2.00	0	11. siRNA-IMPa2-25 PSF-A488 DAPI IMPa2-A546_ah_TileScan_001 (Stage 34 of 49)	00-fivyVqZ469DVmDrQUF5FzF
9.20546		Cell	1	0.000	1.000	135	21	siRNA-IMPa2-25 PSF-A488 IMPa2-A546 DAPI 8C2-siRNA-IMP-a2-a4 V2.00	0	11. siRNA-IMPa2-25 PSF-A488 DAPI IMPa2-A546_ah_TileScan_001 (Stage 34 of 49)	00-fivyVqZ469DVmDrQUF5FzF
8.6277		Cell	1	0.000	1.000	136	22	siRNA-IMPa2-25 PSF-A488 IMPa2-A546 DAPI 8C2-siRNA-IMP-a2-a4 V2.00	0	11. siRNA-IMPa2-25 PSF-A488 DAPI IMPa2-A546_ah_TileScan_001 (Stage 34 of 49)	00-fivyVqZ469DVmDrQUF5FzF
38.8613		Cell	1	0.000	1.000	137	23	siRNA-IMPa2-25 PSF-A488 IMPa2-A546 DAPI 8C2-siRNA-IMP-a2-a4 V2.00	0	11. siRNA-IMPa2-25 PSF-A488 DAPI IMPa2-A546_ah_TileScan_001 (Stage 34 of 49)	00-fivyVqZ469DVmDrQUF5FzF
16.3658		Cell	1	0.000	1.000	138	0	siRNA-IMPa2-25 PSF-A488 IMPa2-A546 DAPI 8C2-siRNA-IMP-a2-a4 V2.00	0	11. siRNA-IMPa2-25 PSF-A488 DAPI IMPa2-A546_ai_TileScan_001 (Stage 35 of 49)	00-zAy8H3gRgRV5RHH9SPxaAL
10.3359		Cell	1	0.000	1.000	139	1	siRNA-IMPa2-25 PSF-A488 IMPa2-A546 DAPI 8C2-siRNA-IMP-a2-a4 V2.00	0	11. siRNA-IMPa2-25 PSF-A488 DAPI IMPa2-A546_ai_TileScan_001 (Stage 35 of 49)	00-zAy8H3gRgRV5RHH9SPxaAL
1.95894		Cell	1	0.000	1.000	140	2	siRNA-IMPa2-25 PSF-A488 IMPa2-A546 DAPI 8C2-siRNA-IMP-a2-a4 V2.00	0	11. siRNA-IMPa2-25 PSF-A488 DAPI IMPa2-A546_ai_TileScan_001 (Stage 35 of 49)	00-zAy8H3gRgRV5RHH9SPxaAL
25.5494		Cell	1	0.000	1.000	141	3	siRNA-IMPa2-25 PSF-A488 IMPa2-A546 DAPI 8C2-siRNA-IMP-a2-a4 V2.00	0	11. siRNA-IMPa2-25 PSF-A488 DAPI IMPa2-A546_ai_TileScan_001 (Stage 35 of 49)	00-zAy8H3gRgRV5RHH9SPxaAL
10.867		Cell	1	0.000	1.000	142	4	siRNA-IMPa2-25 PSF-A488 IMPa2-A546 DAPI 8C2-siRNA-IMP-a2-a4 V2.00	0	11. siRNA-IMPa2-25 PSF-A488 DAPI IMPa2-A546_ai_TileScan_001 (Stage 35 of 49)	00-zAy8H3gRgRV5RHH9SPxaAL
7.74514		Cell	1	0.000	1.000	143	5	siRNA-IMPa2-25 PSF-A488 IMPa2-A546 DAPI 8C2-siRNA-IMP-a2-a4 V2.00	0	11. siRNA-IMPa2-25 PSF-A488 DAPI IMPa2-A546_ai_TileScan_001 (Stage 35 of 49)	00-zAy8H3gRgRV5RHH9SPxaAL
6.51929		Cell	1	0.000	1.000	144	6	siRNA-IMPa2-25 PSF-A488 IMPa2-A546 DAPI 8C2-siRNA-IMP-a2-a4 V2.00	0	11. siRNA-IMPa2-25 PSF-A488 DAPI IMPa2-A546_ai_TileScan_001 (Stage 35 of 49)	00-zAy8H3gRgRV5RHH9SPxaAL
1.92359		Cell	1	0.000	1.000	145	7	siRNA-IMPa2-25 PSF-A488 IMPa2-A546 DAPI 8C2-siRNA-IMP-a2-a4 V2.00	0	11. siRNA-IMPa2-25 PSF-A488 DAPI IMPa2-A546_ai_TileScan_001 (Stage 35 of 49)	00-zAy8H3gRgRV5RHH9SPxaAL
8.21391		Cell	1	0.000	1.000	146	8	siRNA-IMPa2-25 PSF-A488 IMPa2-A546 DAPI 8C2-siRNA-IMP-a2-a4 V2.00	0	11. siRNA-IMPa2-25 PSF-A488 DAPI IMPa2-A546_ai_TileScan_001 (Stage 35 of 49)	00-zAy8H3gRgRV5RHH9SPxaAL
2.46363		Cell	1	0.000	1.000	147	9	siRNA-IMPa2-25 PSF-A488 IMPa2-A546 DAPI 8C2-siRNA-IMP-a2-a4 V2.00	0	11. siRNA-IMPa2-25 PSF-A488 DAPI IMPa2-A546_ai_TileScan_001 (Stage 35 of 49)	00-zAy8H3gRgRV5RHH9SPxaAL
6.0881		Cell	1	0.000	1.000	148	10	siRNA-IMPa2-25 PSF-A488 IMPa2-A546 DAPI 8C2-siRNA-IMP-a2-a4 V2.00	0	11. siRNA-IMPa2-25 PSF-A488 DAPI IMPa2-A546_ai_TileScan_001 (Stage 35 of 49)	00-zAy8H3gRgRV5RHH9SPxaAL
6.2909		Cell	1	0.000	1.000	149	11	siRNA-IMPa2-25 PSF-A488 IMPa2-A546 DAPI 8C2-siRNA-IMP-a2-a4 V2.00	0	11. siRNA-IMPa2-25 PSF-A488 DAPI IMPa2-A546_ai_TileScan_001 (Stage 35 of 49)	00-zAy8H3gRgRV5RHH9SPxaAL
5.87315		Cell	1	0.000	1.000	150	12	siRNA-IMPa2-25 PSF-A488 IMPa2-A546 DAPI 8C2-siRNA-IMP-a2-a4 V2.00	0	11. siRNA-IMPa2-25 PSF-A488 DAPI IMPa2-A546_ai_TileScan_001 (Stage 35 of 49)	00-zAy8H3gRgRV5RHH9SPxaAL
10.2348		Cell	1	0.000	1.000	151	13	siRNA-IMPa2-25 PSF-A488 IMPa2-A546 DAPI 8C2-siRNA-IMP-a2-a4 V2.00	0	11. siRNA-IMPa2-25 PSF-A488 DAPI IMPa2-A546_ai_TileScan_001 (Stage 35 of 49)	00-zAy8H3gRgRV5RHH9SPxaAL
5.71536		Cell	1	0.000	1.000	152	14	siRNA-IMPa2-25 PSF-A488 IMPa2-A546 DAPI 8C2-siRNA-IMP-a2-a4 V2.00	0	11. siRNA-IMPa2-25 PSF-A488 DAPI IMPa2-A546_ai_TileScan_001 (Stage 35 of 49)	00-zAy8H3gRgRV5RHH9SPxaAL
7.02724		Cell	1	0.000	1.000	153	15	siRNA-IMPa2-25 PSF-A488 IMPa2-A546 DAPI 8C2-siRNA-IMP-a2-a4 V2.00	0	11. siRNA-IMPa2-25 PSF-A488 DAPI IMPa2-A546_ai_TileScan_001 (Stage 35 of 49)	00-zAy8H3gRgRV5RHH9SPxaAL
2.37958		Cell	1	0.000	1.000	154	16	siRNA-IMPa2-25 PSF-A488 IMPa2-A546 DAPI 8C2-siRNA-IMP-a2-a4 V2.00	0	11. siRNA-IMPa2-25 PSF-A488 DAPI IMPa2-A546_ai_TileScan_001 (Stage 35 of 49)	00-zAy8H3gRgRV5RHH9SPxaAL
7.53864		Cell	1	0.000	1.000	155	17	siRNA-IMPa2-25 PSF-A488 IMPa2-A546 DAPI 8C2-siRNA-IMP-a2-a4 V2.00	0	11. siRNA-IMPa2-25 PSF-A488 DAPI IMPa2-A546_ai_TileScan_001 (Stage 35 of 49)	00-zAy8H3gRgRV5RHH9SPxaAL
5.8018		Cell	1	0.000	1.000	156	18	siRNA-IMPa2-25 PSF-A488 IMPa2-A546 DAPI 8C2-siRNA-IMP-a2-a4 V2.00	0	11. siRNA-IMPa2-25 PSF-A488 DAPI IMPa2-A546_ai_TileScan_001 (Stage 35 of 49)	00-zAy8H3gRgRV5RHH9SPxaAL
8.96719		Cell	1	0.000	1.000	157	19	siRNA-IMPa2-25 PSF-A488 IMPa2-A546 DAPI 8C2-siRNA-IMP-a2-a4 V2.00	0	11. siRNA-IMPa2-25 PSF-A488 DAPI IMPa2-A546_ai_TileScan_001 (Stage 35 of 49)	00-zAy8H3gRgRV5RHH9SPxaAL
2.27167		Cell	1	0.000	1.000	158	20	siRNA-IMPa2-25 PSF-A488 IMPa2-A546 DAPI 8C2-siRNA-IMP-a2-a4 V2.00	0	11. siRNA-IMPa2-25 PSF-A488 DAPI IMPa2-A546_ai_TileScan_001 (Stage 35 of 49)	00-zAy8H3gRgRV5RHH9SPxaAL
8.1702		Cell	1	0.000	1.000	159	21	siRNA-IMPa2-25 PSF-A488 IMPa2-A546 DAPI 8C2-siRNA-IMP-a2-a4 V2.00	0	11. siRNA-IMPa2-25 PSF-A488 DAPI IMPa2-A546_ai_TileScan_001 (Stage 35 of 49)	00-zAy8H3gRgRV5RHH9SPxaAL
5.60703		Cell	1	0.000	1.000	160	22	siRNA-IMPa2-25 PSF-A488 IMPa2-A546 DAPI 8C2-siRNA-IMP-a2-a4 V2.00	0	11. siRNA-IMPa2-25 PSF-A488 DAPI IMPa2-A546_ai_TileScan_001 (Stage 35 of 49)	00-zAy8H3gRgRV5RHH9SPxaAL
5.07438		Cell	1	0.000	1.000	161	0	siRNA-IMPa2-25 PSF-A488 IMPa2-A546 DAPI 8C2-siRNA-IMP-a2-a4 V2.00	0	11. siRNA-IMPa2-25 PSF-A488 DAPI IMPa2-A546_aj_TileScan_001 (Stage 36 of 49)	00-sCQQwc9YmLw9J9usR7Jm64
7.55492		Cell	1	0.000	1.000	162	1	siRNA-IMPa2-25 PSF-A488 IMPa2-A546 DAPI 8C2-siRNA-IMP-a2-a4 V2.00	0	11. siRNA-IMPa2-25 PSF-A488 DAPI IMPa2-A546_aj_TileScan_001 (Stage 36 of 49)	00-sCQQwc9YmLw9J9usR7Jm64
7.49949		Cell	1	0.000	1.000	163	2	siRNA-IMPa2-25 PSF-A488 IMPa2-A546 DAPI 8C2-siRNA-IMP-a2-a4 V2.00	0	11. siRNA-IMPa2-25 PSF-A488 DAPI IMPa2-A546_aj_TileScan_001 (Stage 36 of 49)	00-sCQQwc9YmLw9J9usR7Jm64
10.3892		Cell	1	0.000	1.000	164	3	siRNA-IMPa2-25 PSF-A488 IMPa2-A546 DAPI 8C2-siRNA-IMP-a2-a4 V2.00	0	11. siRNA-IMPa2-25 PSF-A488 DAPI IMPa2-A546_aj_TileScan_001 (Stage 36 of 49)	00-sCQQwc9YmLw9J9usR7Jm64
7.57299		Cell	1	0.000	1.000	165	4	siRNA-IMPa2-25 PSF-A488 IMPa2-A546 DAPI 8C2-siRNA-IMP-a2-a4 V2.00	0	11. siRNA-IMPa2-25 PSF-A488 DAPI IMPa2-A546_aj_TileScan_001 (Stage 36 of 49)	00-sCQQwc9YmLw9J9usR7Jm64
8.08568		Cell	1	0.000	1.000	166	5	siRNA-IMPa2-25 PSF-A488 IMPa2-A546 DAPI 8C2-siRNA-IMP-a2-a4 V2.00	0	11. siRNA-IMPa2-25 PSF-A488 DAPI IMPa2-A546_aj_TileScan_001 (Stage 36 of 49)	00-sCQQwc9YmLw9J9usR7Jm64
7.0418		Cell	1	0.000	1.000	167	6	siRNA-IMPa2-25 PSF-A488 IMPa2-A546 DAPI 8C2-siRNA-IMP-a2-a4 V2.00	0	11. siRNA-IMPa2-25 PSF-A488 DAPI IMPa2-A546_aj_TileScan_001 (Stage 36 of 49)	00-sCQQwc9YmLw9J9usR7Jm64
9.27293		Cell	1	0.000	1.000	168	7	siRNA-IMPa2-25 PSF-A488 IMPa2-A546 DAPI 8C2-siRNA-IMP-a2-a4 V2.00	0	11. siRNA-IMPa2-25 PSF-A488 DAPI IMPa2-A546_aj_TileScan_001 (Stage 36 of 49)	00-sCQQwc9YmLw9J9usR7Jm64
8.70859		Cell	1	0.000	1.000	169	8	siRNA-IMPa2-25 PSF-A488 IMPa2-A546 DAPI 8C2-siRNA-IMP-a2-a4 V2.00	0	11. siRNA-IMPa2-25 PSF-A488 DAPI IMPa2-A546_aj_TileScan_001 (Stage 36 of 49)	00-sCQQwc9YmLw9J9usR7Jm64
8.10176		Cell	1	0.000	1.000	170	9	siRNA-IMPa2-25 PSF-A488 IMPa2-A546 DAPI 8C2-siRNA-IMP-a2-a4 V2.00	0	11. siRNA-IMPa2-25 PSF-A488 DAPI IMPa2-A546_aj_TileScan_001 (Stage 36 of 49)	00-sCQQwc9YmLw9J9usR7Jm64
8.11654		Cell	1	0.000	1.000	171	10	siRNA-IMPa2-25 PSF-A488 IMPa2-A546 DAPI 8C2-siRNA-IMP-a2-a4 V2.00	0	11. siRNA-IMPa2-25 PSF-A488 DAPI IMPa2-A546_aj_TileScan_001 (Stage 36 of 49)	00-sCQQwc9YmLw9J9usR7Jm64
2.06705		Cell	1	0.000	1.000	172	11	siRNA-IMPa2-25 PSF-A488 IMPa2-A546 DAPI 8C2-siRNA-IMP-a2-a4 V2.00	0	11. siRNA-IMPa2-25 PSF-A488 DAPI IMPa2-A546_aj_TileScan_001 (Stage 36 of 49)	00-sCQQwc9YmLw9J9usR7Jm64
10.2599		Cell	1	0.000	1.000	173	12	siRNA-IMPa2-25 PSF-A488 IMPa2-A546 DAPI 8C2-siRNA-IMP-a2-a4 V2.00	0	11. siRNA-IMPa2-25 PSF-A488 DAPI IMPa2-A546_aj_TileScan_001 (Stage 36 of 49)	00-sCQQwc9YmLw9J9usR7Jm64
4.96724		Cell	1	0.000	1.000	174	13	siRNA-IMPa2-25 PSF-A488 IMPa2-A546 DAPI 8C2-siRNA-IMP-a2-a4 V2.00	0	11. siRNA-IMPa2-25 PSF-A488 DAPI IMPa2-A546_aj_TileScan_001 (Stage 36 of 49)	00-sCQQwc9YmLw9J9usR7Jm64
7.81718		Cell	1	0.000	1.000	175	14	siRNA-IMPa2-25 PSF-A488 IMPa2-A546 DAPI 8C2-siRNA-IMP-a2-a4 V2.00	0	11. siRNA-IMPa2-25 PSF-A488 DAPI IMPa2-A546_aj_TileScan_001 (Stage 36 of 49)	00-sCQQwc9YmLw9J9usR7Jm64
8.96041		Cell	1	0.000	1.000	176	15	siRNA-IMPa2-25 PSF-A488 IMPa2-A546 DAPI 8C2-siRNA-IMP-a2-a4 V2.00	0	11. siRNA-IMPa2-25 PSF-A488 DAPI IMPa2-A546_aj_TileScan_001 (Stage 36 of 49)	00-sCQQwc9YmLw9J9usR7Jm64
10.7255		Cell	1	0.000	1.000	177	16	siRNA-IMPa2-25 PSF-A488 IMPa2-A546 DAPI 8C2-siRNA-IMP-a2-a4 V2.00	0	11. siRNA-IMPa2-25 PSF-A488 DAPI IMPa2-A546_aj_TileScan_001 (Stage 36 of 49)	00-sCQQwc9YmLw9J9usR7Jm64
8.05046		Cell	1	0.000	1.000	178	17	siRNA-IMPa2-25 PSF-A488 IMPa2-A546 DAPI 8C2-siRNA-IMP-a2-a4 V2.00	0	11. siRNA-IMPa2-25 PSF-A488 DAPI IMPa2-A546_aj_TileScan_001 (Stage 36 of 49)	00-sCQQwc9YmLw9J9usR7Jm64
17.0025		Cell	1	0.000	1.000	179	18	siRNA-IMPa2-25 PSF-A488 IMPa2-A546 DAPI 8C2-siRNA-IMP-a2-a4 V2.00	0	11. siRNA-IMPa2-25 PSF-A488 DAPI IMPa2-A546_aj_TileScan_001 (Stage 36 of 49)	00-sCQQwc9YmLw9J9usR7Jm64
6.04592		Cell	1	0.000	1.000	180	19	siRNA-IMPa2-25 PSF-A488 IMPa2-A546 DAPI 8C2-siRNA-IMP-a2-a4 V2.00	0	11. siRNA-IMPa2-25 PSF-A488 DAPI IMPa2-A546_aj_TileScan_001 (Stage 36 of 49)	00-sCQQwc9YmLw9J9usR7Jm64
6.31231		Cell	1	0.000	1.000	181	20	siRNA-IMPa2-25 PSF-A488 IMPa2-A546 DAPI 8C2-siRNA-IMP-a2-a4 V2.00	0	11. siRNA-IMPa2-25 PSF-A488 DAPI IMPa2-A546_aj_TileScan_001 (Stage 36 of 49)	00-sCQQwc9YmLw9J9usR7Jm64
3.94501		Cell	1	0.000	1.000	182	21	siRNA-IMPa2-25 PSF-A488 IMPa2-A546 DAPI 8C2-siRNA-IMP-a2-a4 V2.00	0	11. siRNA-IMPa2-25 PSF-A488 DAPI IMPa2-A546_aj_TileScan_001 (Stage 36 of 49)	00-sCQQwc9YmLw9J9usR7Jm64
7.87512		Cell	1	0.000	1.000	183	22	siRNA-IMPa2-25 PSF-A488 IMPa2-A546 DAPI 8C2-siRNA-IMP-a2-a4 V2.00	0	11. siRNA-IMPa2-25 PSF-A488 DAPI IMPa2-A546_aj_TileScan_001 (Stage 36 of 49)	00-sCQQwc9YmLw9J9usR7Jm64
8.92351		Cell	1	0.000	1.000	184	23	siRNA-IMPa2-25 PSF-A488 IMPa2-A546 DAPI 8C2-siRNA-IMP-a2-a4 V2.00	0	11. siRNA-IMPa2-25 PSF-A488 DAPI IMPa2-A546_aj_TileScan_001 (Stage 36 of 49)	00-sCQQwc9YmLw9J9usR7Jm64
6.79267		Cell	1	0.000	1.000	185	24	siRNA-IMPa2-25 PSF-A488 IMPa2-A546 DAPI 8C2-siRNA-IMP-a2-a4 V2.00	0	11. siRNA-IMPa2-25 PSF-A488 DAPI IMPa2-A546_aj_TileScan_001 (Stage 36 of 49)	00-sCQQwc9YmLw9J9usR7Jm64
6.59788		Cell	1	0.000	1.000	186	25	siRNA-IMPa2-25 PSF-A488 IMPa2-A546 DAPI 8C2-siRNA-IMP-a2-a4 V2.00	0	11. siRNA-IMPa2-25 PSF-A488 DAPI IMPa2-A546_aj_TileScan_001 (Stage 36 of 49)	00-sCQQwc9YmLw9J9usR7Jm64
2.01983		Cell	1	0.000	1.000	187	26	siRNA-IMPa2-25 PSF-A488 IMPa2-A546 DAPI 8C2-siRNA-IMP-a2-a4 V2.00	0	11. siRNA-IMPa2-25 PSF-A488 DAPI IMPa2-A546_aj_TileScan_001 (Stage 36 of 49)	00-sCQQwc9YmLw9J9usR7Jm64
8.6686		Cell	1	0.000	1.000	188	27	siRNA-IMPa2-25 PSF-A488 IMPa2-A546 DAPI 8C2-siRNA-IMP-a2-a4 V2.00	0	11. siRNA-IMPa2-25 PSF-A488 DAPI IMPa2-A546_aj_TileScan_001 (Stage 36 of 49)	00-sCQQwc9YmLw9J9usR7Jm64
5.5495		Cell	1	0.000	1.000	189	28	siRNA-IMPa2-25 PSF-A488 IMPa2-A546 DAPI 8C2-siRNA-IMP-a2-a4 V2.00	0	11. siRNA-IMPa2-25 PSF-A488 DAPI IMPa2-A546_aj_TileScan_001 (Stage 36 of 49)	00-sCQQwc9YmLw9J9usR7Jm64
4.6864		Cell	1	0.000	1.000	190	29	siRNA-IMPa2-25 PSF-A488 IMPa2-A546 DAPI 8C2-siRNA-IMP-a2-a4 V2.00	0	11. siRNA-IMPa2-25 PSF-A488 DAPI IMPa2-A546_aj_TileScan_001 (Stage 36 of 49)	00-sCQQwc9YmLw9J9usR7Jm64
4.21961		Cell	1	0.000	1.000	191	30	siRNA-IMPa2-25 PSF-A488 IMPa2-A546 DAPI 8C2-siRNA-IMP-a2-a4 V2.00	0	11. siRNA-IMPa2-25 PSF-A488 DAPI IMPa2-A546_aj_TileScan_001 (Stage 36 of 49)	00-sCQQwc9YmLw9J9usR7Jm64
8.79122		Cell	1	0.000	1.000	192	31	siRNA-IMPa2-25 PSF-A488 IMPa2-A546 DAPI 8C2-siRNA-IMP-a2-a4 V2.00	0	11. siRNA-IMPa2-25 PSF-A488 DAPI IMPa2-A546_aj_TileScan_001 (Stage 36 of 49)	00-sCQQwc9YmLw9J9usR7Jm64
4.8171		Cell	1	0.000	1.000	193	32	siRNA-IMPa2-25 PSF-A488 IMPa2-A546 DAPI 8C2-siRNA-IMP-a2-a4 V2.00	0	11. siRNA-IMPa2-25 PSF-A488 DAPI IMPa2-A546_aj_TileScan_001 (Stage 36 of 49)	00-sCQQwc9YmLw9J9usR7Jm64
5.84598		Cell	1	0.000	1.000	194	33	siRNA-IMPa2-25 PSF-A488 IMPa2-A546 DAPI 8C2-siRNA-IMP-a2-a4 V2.00	0	11. siRNA-IMPa2-25 PSF-A488 DAPI IMPa2-A546_aj_TileScan_001 (Stage 36 of 49)	00-sCQQwc9YmLw9J9usR7Jm64
7.99663		Cell	1	0.000	1.000	195	34	siRNA-IMPa2-25 PSF-A488 IMPa2-A546 DAPI 8C2-siRNA-IMP-a2-a4 V2.00	0	11. siRNA-IMPa2-25 PSF-A488 DAPI IMPa2-A546_aj_TileScan_001 (Stage 36 of 49)	00-sCQQwc9YmLw9J9usR7Jm64
9.07475		Cell	1	0.000	1.000	196	0	siRNA-IMPa2-25 PSF-A488 IMPa2-A546 DAPI 8C2-siRNA-IMP-a2-a4 V2.00	0	11. siRNA-IMPa2-25 PSF-A488 DAPI IMPa2-A546_ak_TileScan_001 (Stage 37 of 49)	00-D4ZTRuRUhvUSBMtFr3fNuW
4.5452		Cell	1	0.000	1.000	197	1	siRNA-IMPa2-25 PSF-A488 IMPa2-A546 DAPI 8C2-siRNA-IMP-a2-a4 V2.00	0	11. siRNA-IMPa2-25 PSF-A488 DAPI IMPa2-A546_ak_TileScan_001 (Stage 37 of 49)	00-D4ZTRuRUhvUSBMtFr3fNuW
5.4583		Cell	1	0.000	1.000	198	2	siRNA-IMPa2-25 PSF-A488 IMPa2-A546 DAPI 8C2-siRNA-IMP-a2-a4 V2.00	0	11. siRNA-IMPa2-25 PSF-A488 DAPI IMPa2-A546_ak_TileScan_001 (Stage 37 of 49)	00-D4ZTRuRUhvUSBMtFr3fNuW
8.03813		Cell	1	0.000	1.000	199	3	siRNA-IMPa2-25 PSF-A488 IMPa2-A546 DAPI 8C2-siRNA-IMP-a2-a4 V2.00	0	11. siRNA-IMPa2-25 PSF-A488 DAPI IMPa2-A546_ak_TileScan_001 (Stage 37 of 49)	00-D4ZTRuRUhvUSBMtFr3fNuW
2.35793		Cell	1	0.000	1.000	200	4	siRNA-IMPa2-25 PSF-A488 IMPa2-A546 DAPI 8C2-siRNA-IMP-a2-a4 V2.00	0	11. siRNA-IMPa2-25 PSF-A488 DAPI IMPa2-A546_ak_TileScan_001 (Stage 37 of 49)	00-D4ZTRuRUhvUSBMtFr3fNuW
9.98601		Cell	1	0.000	1.000	201	5	siRNA-IMPa2-25 PSF-A488 IMPa2-A546 DAPI 8C2-siRNA-IMP-a2-a4 V2.00	0	11. siRNA-IMPa2-25 PSF-A488 DAPI IMPa2-A546_ak_TileScan_001 (Stage 37 of 49)	00-D4ZTRuRUhvUSBMtFr3fNuW
21.1368		Cell	1	0.000	1.000	202	6	siRNA-IMPa2-25 PSF-A488 IMPa2-A546 DAPI 8C2-siRNA-IMP-a2-a4 V2.00	0	11. siRNA-IMPa2-25 PSF-A488 DAPI IMPa2-A546_ak_TileScan_001 (Stage 37 of 49)	00-D4ZTRuRUhvUSBMtFr3fNuW
6.20552		Cell	1	0.000	1.000	203	7	siRNA-IMPa2-25 PSF-A488 IMPa2-A546 DAPI 8C2-siRNA-IMP-a2-a4 V2.00	0	11. siRNA-IMPa2-25 PSF-A488 DAPI IMPa2-A546_ak_TileScan_001 (Stage 37 of 49)	00-D4ZTRuRUhvUSBMtFr3fNuW
6.29227		Cell	1	0.000	1.000	204	8	siRNA-IMPa2-25 PSF-A488 IMPa2-A546 DAPI 8C2-siRNA-IMP-a2-a4 V2.00	0	11. siRNA-IMPa2-25 PSF-A488 DAPI IMPa2-A546_ak_TileScan_001 (Stage 37 of 49)	00-D4ZTRuRUhvUSBMtFr3fNuW
8.9732		Cell	1	0.000	1.000	205	9	siRNA-IMPa2-25 PSF-A488 IMPa2-A546 DAPI 8C2-siRNA-IMP-a2-a4 V2.00	0	11. siRNA-IMPa2-25 PSF-A488 DAPI IMPa2-A546_ak_TileScan_001 (Stage 37 of 49)	00-D4ZTRuRUhvUSBMtFr3fNuW
7.96786		Cell	1	0.000	1.000	206	10	siRNA-IMPa2-25 PSF-A488 IMPa2-A546 DAPI 8C2-siRNA-IMP-a2-a4 V2.00	0	11. siRNA-IMPa2-25 PSF-A488 DAPI IMPa2-A546_ak_TileScan_001 (Stage 37 of 49)	00-D4ZTRuRUhvUSBMtFr3fNuW
8.52841		Cell	1	0.000	1.000	207	11	siRNA-IMPa2-25 PSF-A488 IMPa2-A546 DAPI 8C2-siRNA-IMP-a2-a4 V2.00	0	11. siRNA-IMPa2-25 PSF-A488 DAPI IMPa2-A546_ak_TileScan_001 (Stage 37 of 49)	00-D4ZTRuRUhvUSBMtFr3fNuW
6.76855		Cell	1	0.000	1.000	208	12	siRNA-IMPa2-25 PSF-A488 IMPa2-A546 DAPI 8C2-siRNA-IMP-a2-a4 V2.00	0	11. siRNA-IMPa2-25 PSF-A488 DAPI IMPa2-A546_ak_TileScan_001 (Stage 37 of 49)	00-D4ZTRuRUhvUSBMtFr3fNuW
20.6675		Cell	1	0.000	1.000	209	13	siRNA-IMPa2-25 PSF-A488 IMPa2-A546 DAPI 8C2-siRNA-IMP-a2-a4 V2.00	0	11. siRNA-IMPa2-25 PSF-A488 DAPI IMPa2-A546_ak_TileScan_001 (Stage 37 of 49)	00-D4ZTRuRUhvUSBMtFr3fNuW
8.1212		Cell	1	0.000	1.000	210	14	siRNA-IMPa2-25 PSF-A488 IMPa2-A546 DAPI 8C2-siRNA-IMP-a2-a4 V2.00	0	11. siRNA-IMPa2-25 PSF-A488 DAPI IMPa2-A546_ak_TileScan_001 (Stage 37 of 49)	00-D4ZTRuRUhvUSBMtFr3fNuW
7.14133		Cell	1	0.000	1.000	211	15	siRNA-IMPa2-25 PSF-A488 IMPa2-A546 DAPI 8C2-siRNA-IMP-a2-a4 V2.00	0	11. siRNA-IMPa2-25 PSF-A488 DAPI IMPa2-A546_ak_TileScan_001 (Stage 37 of 49)	00-D4ZTRuRUhvUSBMtFr3fNuW
5.38596		Cell	1	0.000	1.000	212	16	siRNA-IMPa2-25 PSF-A488 IMPa2-A546 DAPI 8C2-siRNA-IMP-a2-a4 V2.00	0	11. siRNA-IMPa2-25 PSF-A488 DAPI IMPa2-A546_ak_TileScan_001 (Stage 37 of 49)	00-D4ZTRuRUhvUSBMtFr3fNuW
8.60393		Cell	1	0.000	1.000	213	17	siRNA-IMPa2-25 PSF-A488 IMPa2-A546 DAPI 8C2-siRNA-IMP-a2-a4 V2.00	0	11. siRNA-IMPa2-25 PSF-A488 DAPI IMPa2-A546_ak_TileScan_001 (Stage 37 of 49)	00-D4ZTRuRUhvUSBMtFr3fNuW
5.24301		Cell	1	0.000	1.000	214	18	siRNA-IMPa2-25 PSF-A488 IMPa2-A546 DAPI 8C2-siRNA-IMP-a2-a4 V2.00	0	11. siRNA-IMPa2-25 PSF-A488 DAPI IMPa2-A546_ak_TileScan_001 (Stage 37 of 49)	00-D4ZTRuRUhvUSBMtFr3fNuW
7.14111		Cell	1	0.000	1.000	215	19	siRNA-IMPa2-25 PSF-A488 IMPa2-A546 DAPI 8C2-siRNA-IMP-a2-a4 V2.00	0	11. siRNA-IMPa2-25 PSF-A488 DAPI IMPa2-A546_ak_TileScan_001 (Stage 37 of 49)	00-D4ZTRuRUhvUSBMtFr3fNuW
12.2042		Cell	1	0.000	1.000	216	20	siRNA-IMPa2-25 PSF-A488 IMPa2-A546 DAPI 8C2-siRNA-IMP-a2-a4 V2.00	0	11. siRNA-IMPa2-25 PSF-A488 DAPI IMPa2-A546_ak_TileScan_001 (Stage 37 of 49)	00-D4ZTRuRUhvUSBMtFr3fNuW
22.1576		Cell	1	0.000	1.000	217	21	siRNA-IMPa2-25 PSF-A488 IMPa2-A546 DAPI 8C2-siRNA-IMP-a2-a4 V2.00	0	11. siRNA-IMPa2-25 PSF-A488 DAPI IMPa2-A546_ak_TileScan_001 (Stage 37 of 49)	00-D4ZTRuRUhvUSBMtFr3fNuW
4.14578		Cell	1	0.000	1.000	218	22	siRNA-IMPa2-25 PSF-A488 IMPa2-A546 DAPI 8C2-siRNA-IMP-a2-a4 V2.00	0	11. siRNA-IMPa2-25 PSF-A488 DAPI IMPa2-A546_ak_TileScan_001 (Stage 37 of 49)	00-D4ZTRuRUhvUSBMtFr3fNuW
3.06488		Cell	1	0.000	1.000	219	23	siRNA-IMPa2-25 PSF-A488 IMPa2-A546 DAPI 8C2-siRNA-IMP-a2-a4 V2.00	0	11. siRNA-IMPa2-25 PSF-A488 DAPI IMPa2-A546_ak_TileScan_001 (Stage 37 of 49)	00-D4ZTRuRUhvUSBMtFr3fNuW
6.69702		Cell	1	0.000	1.000	220	24	siRNA-IMPa2-25 PSF-A488 IMPa2-A546 DAPI 8C2-siRNA-IMP-a2-a4 V2.00	0	11. siRNA-IMPa2-25 PSF-A488 DAPI IMPa2-A546_ak_TileScan_001 (Stage 37 of 49)	00-D4ZTRuRUhvUSBMtFr3fNuW
6.67531		Cell	1	0.000	1.000	221	25	siRNA-IMPa2-25 PSF-A488 IMPa2-A546 DAPI 8C2-siRNA-IMP-a2-a4 V2.00	0	11. siRNA-IMPa2-25 PSF-A488 DAPI IMPa2-A546_ak_TileScan_001 (Stage 37 of 49)	00-D4ZTRuRUhvUSBMtFr3fNuW
3.61948		Cell	1	0.000	1.000	222	26	siRNA-IMPa2-25 PSF-A488 IMPa2-A546 DAPI 8C2-siRNA-IMP-a2-a4 V2.00	0	11. siRNA-IMPa2-25 PSF-A488 DAPI IMPa2-A546_ak_TileScan_001 (Stage 37 of 49)	00-D4ZTRuRUhvUSBMtFr3fNuW
6.98523		Cell	1	0.000	1.000	223	27	siRNA-IMPa2-25 PSF-A488 IMPa2-A546 DAPI 8C2-siRNA-IMP-a2-a4 V2.00	0	11. siRNA-IMPa2-25 PSF-A488 DAPI IMPa2-A546_ak_TileScan_001 (Stage 37 of 49)	00-D4ZTRuRUhvUSBMtFr3fNuW
1.86909		Cell	1	0.000	1.000	224	28	siRNA-IMPa2-25 PSF-A488 IMPa2-A546 DAPI 8C2-siRNA-IMP-a2-a4 V2.00	0	11. siRNA-IMPa2-25 PSF-A488 DAPI IMPa2-A546_ak_TileScan_001 (Stage 37 of 49)	00-D4ZTRuRUhvUSBMtFr3fNuW
5.47343		Cell	1	0.000	1.000	225	29	siRNA-IMPa2-25 PSF-A488 IMPa2-A546 DAPI 8C2-siRNA-IMP-a2-a4 V2.00	0	11. siRNA-IMPa2-25 PSF-A488 DAPI IMPa2-A546_ak_TileScan_001 (Stage 37 of 49)	00-D4ZTRuRUhvUSBMtFr3fNuW
10.1068		Cell	1	0.000	1.000	226	30	siRNA-IMPa2-25 PSF-A488 IMPa2-A546 DAPI 8C2-siRNA-IMP-a2-a4 V2.00	0	11. siRNA-IMPa2-25 PSF-A488 DAPI IMPa2-A546_ak_TileScan_001 (Stage 37 of 49)	00-D4ZTRuRUhvUSBMtFr3fNuW
5.43635		Cell	1	0.000	1.000	227	31	siRNA-IMPa2-25 PSF-A488 IMPa2-A546 DAPI 8C2-siRNA-IMP-a2-a4 V2.00	0	11. siRNA-IMPa2-25 PSF-A488 DAPI IMPa2-A546_ak_TileScan_001 (Stage 37 of 49)	00-D4ZTRuRUhvUSBMtFr3fNuW
10.6663		Cell	1	0.000	1.000	228	32	siRNA-IMPa2-25 PSF-A488 IMPa2-A546 DAPI 8C2-siRNA-IMP-a2-a4 V2.00	0	11. siRNA-IMPa2-25 PSF-A488 DAPI IMPa2-A546_ak_TileScan_001 (Stage 37 of 49)	00-D4ZTRuRUhvUSBMtFr3fNuW
8.81442		Cell	1	0.000	1.000	229	0	siRNA-IMPa2-25 PSF-A488 IMPa2-A546 DAPI 8C2-siRNA-IMP-a2-a4 V2.00	0	11. siRNA-IMPa2-25 PSF-A488 DAPI IMPa2-A546_al_TileScan_001 (Stage 38 of 49)	00-9JJbzBiZSRKJSzTHZmNqeR
2.18708		Cell	1	0.000	1.000	230	1	siRNA-IMPa2-25 PSF-A488 IMPa2-A546 DAPI 8C2-siRNA-IMP-a2-a4 V2.00	0	11. siRNA-IMPa2-25 PSF-A488 DAPI IMPa2-A546_al_TileScan_001 (Stage 38 of 49)	00-9JJbzBiZSRKJSzTHZmNqeR
6.57292		Cell	1	0.000	1.000	231	2	siRNA-IMPa2-25 PSF-A488 IMPa2-A546 DAPI 8C2-siRNA-IMP-a2-a4 V2.00	0	11. siRNA-IMPa2-25 PSF-A488 DAPI IMPa2-A546_al_TileScan_001 (Stage 38 of 49)	00-9JJbzBiZSRKJSzTHZmNqeR
15.5306		Cell	1	0.000	1.000	232	3	siRNA-IMPa2-25 PSF-A488 IMPa2-A546 DAPI 8C2-siRNA-IMP-a2-a4 V2.00	0	11. siRNA-IMPa2-25 PSF-A488 DAPI IMPa2-A546_al_TileScan_001 (Stage 38 of 49)	00-9JJbzBiZSRKJSzTHZmNqeR
9.68116		Cell	1	0.000	1.000	233	4	siRNA-IMPa2-25 PSF-A488 IMPa2-A546 DAPI 8C2-siRNA-IMP-a2-a4 V2.00	0	11. siRNA-IMPa2-25 PSF-A488 DAPI IMPa2-A546_al_TileScan_001 (Stage 38 of 49)	00-9JJbzBiZSRKJSzTHZmNqeR
8.86487		Cell	1	0.000	1.000	234	5	siRNA-IMPa2-25 PSF-A488 IMPa2-A546 DAPI 8C2-siRNA-IMP-a2-a4 V2.00	0	11. siRNA-IMPa2-25 PSF-A488 DAPI IMPa2-A546_al_TileScan_001 (Stage 38 of 49)	00-9JJbzBiZSRKJSzTHZmNqeR
7.78794		Cell	1	0.000	1.000	235	6	siRNA-IMPa2-25 PSF-A488 IMPa2-A546 DAPI 8C2-siRNA-IMP-a2-a4 V2.00	0	11. siRNA-IMPa2-25 PSF-A488 DAPI IMPa2-A546_al_TileScan_001 (Stage 38 of 49)	00-9JJbzBiZSRKJSzTHZmNqeR
10.7377		Cell	1	0.000	1.000	236	7	siRNA-IMPa2-25 PSF-A488 IMPa2-A546 DAPI 8C2-siRNA-IMP-a2-a4 V2.00	0	11. siRNA-IMPa2-25 PSF-A488 DAPI IMPa2-A546_al_TileScan_001 (Stage 38 of 49)	00-9JJbzBiZSRKJSzTHZmNqeR
12.1357		Cell	1	0.000	1.000	237	8	siRNA-IMPa2-25 PSF-A488 IMPa2-A546 DAPI 8C2-siRNA-IMP-a2-a4 V2.00	0	11. siRNA-IMPa2-25 PSF-A488 DAPI IMPa2-A546_al_TileScan_001 (Stage 38 of 49)	00-9JJbzBiZSRKJSzTHZmNqeR
21.1362		Cell	1	0.000	1.000	238	9	siRNA-IMPa2-25 PSF-A488 IMPa2-A546 DAPI 8C2-siRNA-IMP-a2-a4 V2.00	0	11. siRNA-IMPa2-25 PSF-A488 DAPI IMPa2-A546_al_TileScan_001 (Stage 38 of 49)	00-9JJbzBiZSRKJSzTHZmNqeR
6.05223		Cell	1	0.000	1.000	239	10	siRNA-IMPa2-25 PSF-A488 IMPa2-A546 DAPI 8C2-siRNA-IMP-a2-a4 V2.00	0	11. siRNA-IMPa2-25 PSF-A488 DAPI IMPa2-A546_al_TileScan_001 (Stage 38 of 49)	00-9JJbzBiZSRKJSzTHZmNqeR
6.76143		Cell	1	0.000	1.000	240	11	siRNA-IMPa2-25 PSF-A488 IMPa2-A546 DAPI 8C2-siRNA-IMP-a2-a4 V2.00	0	11. siRNA-IMPa2-25 PSF-A488 DAPI IMPa2-A546_al_TileScan_001 (Stage 38 of 49)	00-9JJbzBiZSRKJSzTHZmNqeR
8.02305		Cell	1	0.000	1.000	241	12	siRNA-IMPa2-25 PSF-A488 IMPa2-A546 DAPI 8C2-siRNA-IMP-a2-a4 V2.00	0	11. siRNA-IMPa2-25 PSF-A488 DAPI IMPa2-A546_al_TileScan_001 (Stage 38 of 49)	00-9JJbzBiZSRKJSzTHZmNqeR
9.14914		Cell	1	0.000	1.000	242	13	siRNA-IMPa2-25 PSF-A488 IMPa2-A546 DAPI 8C2-siRNA-IMP-a2-a4 V2.00	0	11. siRNA-IMPa2-25 PSF-A488 DAPI IMPa2-A546_al_TileScan_001 (Stage 38 of 49)	00-9JJbzBiZSRKJSzTHZmNqeR
8.32011		Cell	1	0.000	1.000	243	14	siRNA-IMPa2-25 PSF-A488 IMPa2-A546 DAPI 8C2-siRNA-IMP-a2-a4 V2.00	0	11. siRNA-IMPa2-25 PSF-A488 DAPI IMPa2-A546_al_TileScan_001 (Stage 38 of 49)	00-9JJbzBiZSRKJSzTHZmNqeR
1.66085		Cell	1	0.000	1.000	244	15	siRNA-IMPa2-25 PSF-A488 IMPa2-A546 DAPI 8C2-siRNA-IMP-a2-a4 V2.00	0	11. siRNA-IMPa2-25 PSF-A488 DAPI IMPa2-A546_al_TileScan_001 (Stage 38 of 49)	00-9JJbzBiZSRKJSzTHZmNqeR
1.90192		Cell	1	0.000	1.000	245	16	siRNA-IMPa2-25 PSF-A488 IMPa2-A546 DAPI 8C2-siRNA-IMP-a2-a4 V2.00	0	11. siRNA-IMPa2-25 PSF-A488 DAPI IMPa2-A546_al_TileScan_001 (Stage 38 of 49)	00-9JJbzBiZSRKJSzTHZmNqeR
7.22118		Cell	1	0.000	1.000	246	17	siRNA-IMPa2-25 PSF-A488 IMPa2-A546 DAPI 8C2-siRNA-IMP-a2-a4 V2.00	0	11. siRNA-IMPa2-25 PSF-A488 DAPI IMPa2-A546_al_TileScan_001 (Stage 38 of 49)	00-9JJbzBiZSRKJSzTHZmNqeR
6.26748		Cell	1	0.000	1.000	247	18	siRNA-IMPa2-25 PSF-A488 IMPa2-A546 DAPI 8C2-siRNA-IMP-a2-a4 V2.00	0	11. siRNA-IMPa2-25 PSF-A488 DAPI IMPa2-A546_al_TileScan_001 (Stage 38 of 49)	00-9JJbzBiZSRKJSzTHZmNqeR
5.42763		Cell	1	0.000	1.000	248	19	siRNA-IMPa2-25 PSF-A488 IMPa2-A546 DAPI 8C2-siRNA-IMP-a2-a4 V2.00	0	11. siRNA-IMPa2-25 PSF-A488 DAPI IMPa2-A546_al_TileScan_001 (Stage 38 of 49)	00-9JJbzBiZSRKJSzTHZmNqeR
9.10128		Cell	1	0.000	1.000	249	20	siRNA-IMPa2-25 PSF-A488 IMPa2-A546 DAPI 8C2-siRNA-IMP-a2-a4 V2.00	0	11. siRNA-IMPa2-25 PSF-A488 DAPI IMPa2-A546_al_TileScan_001 (Stage 38 of 49)	00-9JJbzBiZSRKJSzTHZmNqeR
6.35224		Cell	1	0.000	1.000	250	21	siRNA-IMPa2-25 PSF-A488 IMPa2-A546 DAPI 8C2-siRNA-IMP-a2-a4 V2.00	0	11. siRNA-IMPa2-25 PSF-A488 DAPI IMPa2-A546_al_TileScan_001 (Stage 38 of 49)	00-9JJbzBiZSRKJSzTHZmNqeR
4.80461		Cell	1	0.000	1.000	251	22	siRNA-IMPa2-25 PSF-A488 IMPa2-A546 DAPI 8C2-siRNA-IMP-a2-a4 V2.00	0	11. siRNA-IMPa2-25 PSF-A488 DAPI IMPa2-A546_al_TileScan_001 (Stage 38 of 49)	00-9JJbzBiZSRKJSzTHZmNqeR
7.43964		Cell	1	0.000	1.000	252	23	siRNA-IMPa2-25 PSF-A488 IMPa2-A546 DAPI 8C2-siRNA-IMP-a2-a4 V2.00	0	11. siRNA-IMPa2-25 PSF-A488 DAPI IMPa2-A546_al_TileScan_001 (Stage 38 of 49)	00-9JJbzBiZSRKJSzTHZmNqeR
7.11049		Cell	1	0.000	1.000	253	24	siRNA-IMPa2-25 PSF-A488 IMPa2-A546 DAPI 8C2-siRNA-IMP-a2-a4 V2.00	0	11. siRNA-IMPa2-25 PSF-A488 DAPI IMPa2-A546_al_TileScan_001 (Stage 38 of 49)	00-9JJbzBiZSRKJSzTHZmNqeR
7.53816		Cell	1	0.000	1.000	254	25	siRNA-IMPa2-25 PSF-A488 IMPa2-A546 DAPI 8C2-siRNA-IMP-a2-a4 V2.00	0	11. siRNA-IMPa2-25 PSF-A488 DAPI IMPa2-A546_al_TileScan_001 (Stage 38 of 49)	00-9JJbzBiZSRKJSzTHZmNqeR
10.941		Cell	1	0.000	1.000	255	26	siRNA-IMPa2-25 PSF-A488 IMPa2-A546 DAPI 8C2-siRNA-IMP-a2-a4 V2.00	0	11. siRNA-IMPa2-25 PSF-A488 DAPI IMPa2-A546_al_TileScan_001 (Stage 38 of 49)	00-9JJbzBiZSRKJSzTHZmNqeR
6.03988		Cell	1	0.000	1.000	256	27	siRNA-IMPa2-25 PSF-A488 IMPa2-A546 DAPI 8C2-siRNA-IMP-a2-a4 V2.00	0	11. siRNA-IMPa2-25 PSF-A488 DAPI IMPa2-A546_al_TileScan_001 (Stage 38 of 49)	00-9JJbzBiZSRKJSzTHZmNqeR
2.00864		Cell	1	0.000	1.000	257	0	siRNA-IMPa2-25 PSF-A488 IMPa2-A546 DAPI 8C2-siRNA-IMP-a2-a4 V2.00	0	11. siRNA-IMPa2-25 PSF-A488 DAPI IMPa2-A546_am_TileScan_001 (Stage 39 of 49)	00-3g6LMxPiadmN6Q3UvfYK9X
10.2846		Cell	1	0.000	1.000	258	1	siRNA-IMPa2-25 PSF-A488 IMPa2-A546 DAPI 8C2-siRNA-IMP-a2-a4 V2.00	0	11. siRNA-IMPa2-25 PSF-A488 DAPI IMPa2-A546_am_TileScan_001 (Stage 39 of 49)	00-3g6LMxPiadmN6Q3UvfYK9X
4.33354		Cell	1	0.000	1.000	259	2	siRNA-IMPa2-25 PSF-A488 IMPa2-A546 DAPI 8C2-siRNA-IMP-a2-a4 V2.00	0	11. siRNA-IMPa2-25 PSF-A488 DAPI IMPa2-A546_am_TileScan_001 (Stage 39 of 49)	00-3g6LMxPiadmN6Q3UvfYK9X
14.5169		Cell	1	0.000	1.000	260	3	siRNA-IMPa2-25 PSF-A488 IMPa2-A546 DAPI 8C2-siRNA-IMP-a2-a4 V2.00	0	11. siRNA-IMPa2-25 PSF-A488 DAPI IMPa2-A546_am_TileScan_001 (Stage 39 of 49)	00-3g6LMxPiadmN6Q3UvfYK9X
6.77036		Cell	1	0.000	1.000	261	4	siRNA-IMPa2-25 PSF-A488 IMPa2-A546 DAPI 8C2-siRNA-IMP-a2-a4 V2.00	0	11. siRNA-IMPa2-25 PSF-A488 DAPI IMPa2-A546_am_TileScan_001 (Stage 39 of 49)	00-3g6LMxPiadmN6Q3UvfYK9X
7.39694		Cell	1	0.000	1.000	262	5	siRNA-IMPa2-25 PSF-A488 IMPa2-A546 DAPI 8C2-siRNA-IMP-a2-a4 V2.00	0	11. siRNA-IMPa2-25 PSF-A488 DAPI IMPa2-A546_am_TileScan_001 (Stage 39 of 49)	00-3g6LMxPiadmN6Q3UvfYK9X
7.8854		Cell	1	0.000	1.000	263	6	siRNA-IMPa2-25 PSF-A488 IMPa2-A546 DAPI 8C2-siRNA-IMP-a2-a4 V2.00	0	11. siRNA-IMPa2-25 PSF-A488 DAPI IMPa2-A546_am_TileScan_001 (Stage 39 of 49)	00-3g6LMxPiadmN6Q3UvfYK9X
8.63445		Cell	1	0.000	1.000	264	7	siRNA-IMPa2-25 PSF-A488 IMPa2-A546 DAPI 8C2-siRNA-IMP-a2-a4 V2.00	0	11. siRNA-IMPa2-25 PSF-A488 DAPI IMPa2-A546_am_TileScan_001 (Stage 39 of 49)	00-3g6LMxPiadmN6Q3UvfYK9X
13.7095		Cell	1	0.000	1.000	265	8	siRNA-IMPa2-25 PSF-A488 IMPa2-A546 DAPI 8C2-siRNA-IMP-a2-a4 V2.00	0	11. siRNA-IMPa2-25 PSF-A488 DAPI IMPa2-A546_am_TileScan_001 (Stage 39 of 49)	00-3g6LMxPiadmN6Q3UvfYK9X
9.01189		Cell	1	0.000	1.000	266	9	siRNA-IMPa2-25 PSF-A488 IMPa2-A546 DAPI 8C2-siRNA-IMP-a2-a4 V2.00	0	11. siRNA-IMPa2-25 PSF-A488 DAPI IMPa2-A546_am_TileScan_001 (Stage 39 of 49)	00-3g6LMxPiadmN6Q3UvfYK9X
5.24027		Cell	1	0.000	1.000	267	10	siRNA-IMPa2-25 PSF-A488 IMPa2-A546 DAPI 8C2-siRNA-IMP-a2-a4 V2.00	0	11. siRNA-IMPa2-25 PSF-A488 DAPI IMPa2-A546_am_TileScan_001 (Stage 39 of 49)	00-3g6LMxPiadmN6Q3UvfYK9X
7.77416		Cell	1	0.000	1.000	268	11	siRNA-IMPa2-25 PSF-A488 IMPa2-A546 DAPI 8C2-siRNA-IMP-a2-a4 V2.00	0	11. siRNA-IMPa2-25 PSF-A488 DAPI IMPa2-A546_am_TileScan_001 (Stage 39 of 49)	00-3g6LMxPiadmN6Q3UvfYK9X
11.6313		Cell	1	0.000	1.000	269	12	siRNA-IMPa2-25 PSF-A488 IMPa2-A546 DAPI 8C2-siRNA-IMP-a2-a4 V2.00	0	11. siRNA-IMPa2-25 PSF-A488 DAPI IMPa2-A546_am_TileScan_001 (Stage 39 of 49)	00-3g6LMxPiadmN6Q3UvfYK9X
8.27933		Cell	1	0.000	1.000	270	13	siRNA-IMPa2-25 PSF-A488 IMPa2-A546 DAPI 8C2-siRNA-IMP-a2-a4 V2.00	0	11. siRNA-IMPa2-25 PSF-A488 DAPI IMPa2-A546_am_TileScan_001 (Stage 39 of 49)	00-3g6LMxPiadmN6Q3UvfYK9X
5.89105		Cell	1	0.000	1.000	271	14	siRNA-IMPa2-25 PSF-A488 IMPa2-A546 DAPI 8C2-siRNA-IMP-a2-a4 V2.00	0	11. siRNA-IMPa2-25 PSF-A488 DAPI IMPa2-A546_am_TileScan_001 (Stage 39 of 49)	00-3g6LMxPiadmN6Q3UvfYK9X
12.2203		Cell	1	0.000	1.000	272	15	siRNA-IMPa2-25 PSF-A488 IMPa2-A546 DAPI 8C2-siRNA-IMP-a2-a4 V2.00	0	11. siRNA-IMPa2-25 PSF-A488 DAPI IMPa2-A546_am_TileScan_001 (Stage 39 of 49)	00-3g6LMxPiadmN6Q3UvfYK9X
1.83646		Cell	1	0.000	1.000	273	16	siRNA-IMPa2-25 PSF-A488 IMPa2-A546 DAPI 8C2-siRNA-IMP-a2-a4 V2.00	0	11. siRNA-IMPa2-25 PSF-A488 DAPI IMPa2-A546_am_TileScan_001 (Stage 39 of 49)	00-3g6LMxPiadmN6Q3UvfYK9X
19.4908		Cell	1	0.000	1.000	274	17	siRNA-IMPa2-25 PSF-A488 IMPa2-A546 DAPI 8C2-siRNA-IMP-a2-a4 V2.00	0	11. siRNA-IMPa2-25 PSF-A488 DAPI IMPa2-A546_am_TileScan_001 (Stage 39 of 49)	00-3g6LMxPiadmN6Q3UvfYK9X
6.02113		Cell	1	0.000	1.000	275	18	siRNA-IMPa2-25 PSF-A488 IMPa2-A546 DAPI 8C2-siRNA-IMP-a2-a4 V2.00	0	11. siRNA-IMPa2-25 PSF-A488 DAPI IMPa2-A546_am_TileScan_001 (Stage 39 of 49)	00-3g6LMxPiadmN6Q3UvfYK9X
8.00646		Cell	1	0.000	1.000	276	19	siRNA-IMPa2-25 PSF-A488 IMPa2-A546 DAPI 8C2-siRNA-IMP-a2-a4 V2.00	0	11. siRNA-IMPa2-25 PSF-A488 DAPI IMPa2-A546_am_TileScan_001 (Stage 39 of 49)	00-3g6LMxPiadmN6Q3UvfYK9X
5.44872		Cell	1	0.000	1.000	277	20	siRNA-IMPa2-25 PSF-A488 IMPa2-A546 DAPI 8C2-siRNA-IMP-a2-a4 V2.00	0	11. siRNA-IMPa2-25 PSF-A488 DAPI IMPa2-A546_am_TileScan_001 (Stage 39 of 49)	00-3g6LMxPiadmN6Q3UvfYK9X
6.25529		Cell	1	0.000	1.000	278	21	siRNA-IMPa2-25 PSF-A488 IMPa2-A546 DAPI 8C2-siRNA-IMP-a2-a4 V2.00	0	11. siRNA-IMPa2-25 PSF-A488 DAPI IMPa2-A546_am_TileScan_001 (Stage 39 of 49)	00-3g6LMxPiadmN6Q3UvfYK9X
1.9669		Cell	1	0.000	1.000	279	0	siRNA-IMPa2-25 PSF-A488 IMPa2-A546 DAPI 8C2-siRNA-IMP-a2-a4 V2.00	0	11. siRNA-IMPa2-25 PSF-A488 DAPI IMPa2-A546_an_TileScan_001 (Stage 40 of 49)	00-sJaV38CTvPjASoF6U26L5i
8.23489		Cell	1	0.000	1.000	280	1	siRNA-IMPa2-25 PSF-A488 IMPa2-A546 DAPI 8C2-siRNA-IMP-a2-a4 V2.00	0	11. siRNA-IMPa2-25 PSF-A488 DAPI IMPa2-A546_an_TileScan_001 (Stage 40 of 49)	00-sJaV38CTvPjASoF6U26L5i
9.11623		Cell	1	0.000	1.000	281	2	siRNA-IMPa2-25 PSF-A488 IMPa2-A546 DAPI 8C2-siRNA-IMP-a2-a4 V2.00	0	11. siRNA-IMPa2-25 PSF-A488 DAPI IMPa2-A546_an_TileScan_001 (Stage 40 of 49)	00-sJaV38CTvPjASoF6U26L5i
7.51586		Cell	1	0.000	1.000	282	3	siRNA-IMPa2-25 PSF-A488 IMPa2-A546 DAPI 8C2-siRNA-IMP-a2-a4 V2.00	0	11. siRNA-IMPa2-25 PSF-A488 DAPI IMPa2-A546_an_TileScan_001 (Stage 40 of 49)	00-sJaV38CTvPjASoF6U26L5i
14.669		Cell	1	0.000	1.000	283	4	siRNA-IMPa2-25 PSF-A488 IMPa2-A546 DAPI 8C2-siRNA-IMP-a2-a4 V2.00	0	11. siRNA-IMPa2-25 PSF-A488 DAPI IMPa2-A546_an_TileScan_001 (Stage 40 of 49)	00-sJaV38CTvPjASoF6U26L5i
8.59041		Cell	1	0.000	1.000	284	5	siRNA-IMPa2-25 PSF-A488 IMPa2-A546 DAPI 8C2-siRNA-IMP-a2-a4 V2.00	0	11. siRNA-IMPa2-25 PSF-A488 DAPI IMPa2-A546_an_TileScan_001 (Stage 40 of 49)	00-sJaV38CTvPjASoF6U26L5i
7.32415		Cell	1	0.000	1.000	285	6	siRNA-IMPa2-25 PSF-A488 IMPa2-A546 DAPI 8C2-siRNA-IMP-a2-a4 V2.00	0	11. siRNA-IMPa2-25 PSF-A488 DAPI IMPa2-A546_an_TileScan_001 (Stage 40 of 49)	00-sJaV38CTvPjASoF6U26L5i
8.6025		Cell	1	0.000	1.000	286	7	siRNA-IMPa2-25 PSF-A488 IMPa2-A546 DAPI 8C2-siRNA-IMP-a2-a4 V2.00	0	11. siRNA-IMPa2-25 PSF-A488 DAPI IMPa2-A546_an_TileScan_001 (Stage 40 of 49)	00-sJaV38CTvPjASoF6U26L5i
7.0577		Cell	1	0.000	1.000	287	8	siRNA-IMPa2-25 PSF-A488 IMPa2-A546 DAPI 8C2-siRNA-IMP-a2-a4 V2.00	0	11. siRNA-IMPa2-25 PSF-A488 DAPI IMPa2-A546_an_TileScan_001 (Stage 40 of 49)	00-sJaV38CTvPjASoF6U26L5i
7.73258		Cell	1	0.000	1.000	288	9	siRNA-IMPa2-25 PSF-A488 IMPa2-A546 DAPI 8C2-siRNA-IMP-a2-a4 V2.00	0	11. siRNA-IMPa2-25 PSF-A488 DAPI IMPa2-A546_an_TileScan_001 (Stage 40 of 49)	00-sJaV38CTvPjASoF6U26L5i
6.1449		Cell	1	0.000	1.000	289	10	siRNA-IMPa2-25 PSF-A488 IMPa2-A546 DAPI 8C2-siRNA-IMP-a2-a4 V2.00	0	11. siRNA-IMPa2-25 PSF-A488 DAPI IMPa2-A546_an_TileScan_001 (Stage 40 of 49)	00-sJaV38CTvPjASoF6U26L5i
7.77961		Cell	1	0.000	1.000	290	11	siRNA-IMPa2-25 PSF-A488 IMPa2-A546 DAPI 8C2-siRNA-IMP-a2-a4 V2.00	0	11. siRNA-IMPa2-25 PSF-A488 DAPI IMPa2-A546_an_TileScan_001 (Stage 40 of 49)	00-sJaV38CTvPjASoF6U26L5i
7.58721		Cell	1	0.000	1.000	291	12	siRNA-IMPa2-25 PSF-A488 IMPa2-A546 DAPI 8C2-siRNA-IMP-a2-a4 V2.00	0	11. siRNA-IMPa2-25 PSF-A488 DAPI IMPa2-A546_an_TileScan_001 (Stage 40 of 49)	00-sJaV38CTvPjASoF6U26L5i
8.21853		Cell	1	0.000	1.000	292	13	siRNA-IMPa2-25 PSF-A488 IMPa2-A546 DAPI 8C2-siRNA-IMP-a2-a4 V2.00	0	11. siRNA-IMPa2-25 PSF-A488 DAPI IMPa2-A546_an_TileScan_001 (Stage 40 of 49)	00-sJaV38CTvPjASoF6U26L5i
11.5175		Cell	1	0.000	1.000	293	14	siRNA-IMPa2-25 PSF-A488 IMPa2-A546 DAPI 8C2-siRNA-IMP-a2-a4 V2.00	0	11. siRNA-IMPa2-25 PSF-A488 DAPI IMPa2-A546_an_TileScan_001 (Stage 40 of 49)	00-sJaV38CTvPjASoF6U26L5i
17.1735		Cell	1	0.000	1.000	294	15	siRNA-IMPa2-25 PSF-A488 IMPa2-A546 DAPI 8C2-siRNA-IMP-a2-a4 V2.00	0	11. siRNA-IMPa2-25 PSF-A488 DAPI IMPa2-A546_an_TileScan_001 (Stage 40 of 49)	00-sJaV38CTvPjASoF6U26L5i
4.34526		Cell	1	0.000	1.000	295	16	siRNA-IMPa2-25 PSF-A488 IMPa2-A546 DAPI 8C2-siRNA-IMP-a2-a4 V2.00	0	11. siRNA-IMPa2-25 PSF-A488 DAPI IMPa2-A546_an_TileScan_001 (Stage 40 of 49)	00-sJaV38CTvPjASoF6U26L5i
4.18714		Cell	1	0.000	1.000	296	17	siRNA-IMPa2-25 PSF-A488 IMPa2-A546 DAPI 8C2-siRNA-IMP-a2-a4 V2.00	0	11. siRNA-IMPa2-25 PSF-A488 DAPI IMPa2-A546_an_TileScan_001 (Stage 40 of 49)	00-sJaV38CTvPjASoF6U26L5i
2.11328		Cell	1	0.000	1.000	297	18	siRNA-IMPa2-25 PSF-A488 IMPa2-A546 DAPI 8C2-siRNA-IMP-a2-a4 V2.00	0	11. siRNA-IMPa2-25 PSF-A488 DAPI IMPa2-A546_an_TileScan_001 (Stage 40 of 49)	00-sJaV38CTvPjASoF6U26L5i
5.66716		Cell	1	0.000	1.000	298	0	siRNA-IMPa2-25 PSF-A488 IMPa2-A546 DAPI 8C2-siRNA-IMP-a2-a4 V2.00	0	11. siRNA-IMPa2-25 PSF-A488 DAPI IMPa2-A546_ao_TileScan_001 (Stage 41 of 49)	00-6azQavX43tBd866DevGUxb
2.13075		Cell	1	0.000	1.000	299	1	siRNA-IMPa2-25 PSF-A488 IMPa2-A546 DAPI 8C2-siRNA-IMP-a2-a4 V2.00	0	11. siRNA-IMPa2-25 PSF-A488 DAPI IMPa2-A546_ao_TileScan_001 (Stage 41 of 49)	00-6azQavX43tBd866DevGUxb
8.5223		Cell	1	0.000	1.000	300	2	siRNA-IMPa2-25 PSF-A488 IMPa2-A546 DAPI 8C2-siRNA-IMP-a2-a4 V2.00	0	11. siRNA-IMPa2-25 PSF-A488 DAPI IMPa2-A546_ao_TileScan_001 (Stage 41 of 49)	00-6azQavX43tBd866DevGUxb
2.19029		Cell	1	0.000	1.000	301	3	siRNA-IMPa2-25 PSF-A488 IMPa2-A546 DAPI 8C2-siRNA-IMP-a2-a4 V2.00	0	11. siRNA-IMPa2-25 PSF-A488 DAPI IMPa2-A546_ao_TileScan_001 (Stage 41 of 49)	00-6azQavX43tBd866DevGUxb
14.3049		Cell	1	0.000	1.000	302	4	siRNA-IMPa2-25 PSF-A488 IMPa2-A546 DAPI 8C2-siRNA-IMP-a2-a4 V2.00	0	11. siRNA-IMPa2-25 PSF-A488 DAPI IMPa2-A546_ao_TileScan_001 (Stage 41 of 49)	00-6azQavX43tBd866DevGUxb
8.04951		Cell	1	0.000	1.000	303	5	siRNA-IMPa2-25 PSF-A488 IMPa2-A546 DAPI 8C2-siRNA-IMP-a2-a4 V2.00	0	11. siRNA-IMPa2-25 PSF-A488 DAPI IMPa2-A546_ao_TileScan_001 (Stage 41 of 49)	00-6azQavX43tBd866DevGUxb
6.94433		Cell	1	0.000	1.000	304	6	siRNA-IMPa2-25 PSF-A488 IMPa2-A546 DAPI 8C2-siRNA-IMP-a2-a4 V2.00	0	11. siRNA-IMPa2-25 PSF-A488 DAPI IMPa2-A546_ao_TileScan_001 (Stage 41 of 49)	00-6azQavX43tBd866DevGUxb
10.7401		Cell	1	0.000	1.000	305	7	siRNA-IMPa2-25 PSF-A488 IMPa2-A546 DAPI 8C2-siRNA-IMP-a2-a4 V2.00	0	11. siRNA-IMPa2-25 PSF-A488 DAPI IMPa2-A546_ao_TileScan_001 (Stage 41 of 49)	00-6azQavX43tBd866DevGUxb
5.19077		Cell	1	0.000	1.000	306	8	siRNA-IMPa2-25 PSF-A488 IMPa2-A546 DAPI 8C2-siRNA-IMP-a2-a4 V2.00	0	11. siRNA-IMPa2-25 PSF-A488 DAPI IMPa2-A546_ao_TileScan_001 (Stage 41 of 49)	00-6azQavX43tBd866DevGUxb
7.85739		Cell	1	0.000	1.000	307	9	siRNA-IMPa2-25 PSF-A488 IMPa2-A546 DAPI 8C2-siRNA-IMP-a2-a4 V2.00	0	11. siRNA-IMPa2-25 PSF-A488 DAPI IMPa2-A546_ao_TileScan_001 (Stage 41 of 49)	00-6azQavX43tBd866DevGUxb
6.64698		Cell	1	0.000	1.000	308	10	siRNA-IMPa2-25 PSF-A488 IMPa2-A546 DAPI 8C2-siRNA-IMP-a2-a4 V2.00	0	11. siRNA-IMPa2-25 PSF-A488 DAPI IMPa2-A546_ao_TileScan_001 (Stage 41 of 49)	00-6azQavX43tBd866DevGUxb
1.86133		Cell	1	0.000	1.000	309	11	siRNA-IMPa2-25 PSF-A488 IMPa2-A546 DAPI 8C2-siRNA-IMP-a2-a4 V2.00	0	11. siRNA-IMPa2-25 PSF-A488 DAPI IMPa2-A546_ao_TileScan_001 (Stage 41 of 49)	00-6azQavX43tBd866DevGUxb
4.84679		Cell	1	0.000	1.000	310	12	siRNA-IMPa2-25 PSF-A488 IMPa2-A546 DAPI 8C2-siRNA-IMP-a2-a4 V2.00	0	11. siRNA-IMPa2-25 PSF-A488 DAPI IMPa2-A546_ao_TileScan_001 (Stage 41 of 49)	00-6azQavX43tBd866DevGUxb
8.4551		Cell	1	0.000	1.000	311	13	siRNA-IMPa2-25 PSF-A488 IMPa2-A546 DAPI 8C2-siRNA-IMP-a2-a4 V2.00	0	11. siRNA-IMPa2-25 PSF-A488 DAPI IMPa2-A546_ao_TileScan_001 (Stage 41 of 49)	00-6azQavX43tBd866DevGUxb
4.24113		Cell	1	0.000	1.000	312	14	siRNA-IMPa2-25 PSF-A488 IMPa2-A546 DAPI 8C2-siRNA-IMP-a2-a4 V2.00	0	11. siRNA-IMPa2-25 PSF-A488 DAPI IMPa2-A546_ao_TileScan_001 (Stage 41 of 49)	00-6azQavX43tBd866DevGUxb
7.93699		Cell	1	0.000	1.000	313	15	siRNA-IMPa2-25 PSF-A488 IMPa2-A546 DAPI 8C2-siRNA-IMP-a2-a4 V2.00	0	11. siRNA-IMPa2-25 PSF-A488 DAPI IMPa2-A546_ao_TileScan_001 (Stage 41 of 49)	00-6azQavX43tBd866DevGUxb
6.32969		Cell	1	0.000	1.000	314	16	siRNA-IMPa2-25 PSF-A488 IMPa2-A546 DAPI 8C2-siRNA-IMP-a2-a4 V2.00	0	11. siRNA-IMPa2-25 PSF-A488 DAPI IMPa2-A546_ao_TileScan_001 (Stage 41 of 49)	00-6azQavX43tBd866DevGUxb
5.2342		Cell	1	0.000	1.000	315	17	siRNA-IMPa2-25 PSF-A488 IMPa2-A546 DAPI 8C2-siRNA-IMP-a2-a4 V2.00	0	11. siRNA-IMPa2-25 PSF-A488 DAPI IMPa2-A546_ao_TileScan_001 (Stage 41 of 49)	00-6azQavX43tBd866DevGUxb
5.30974		Cell	1	0.000	1.000	316	18	siRNA-IMPa2-25 PSF-A488 IMPa2-A546 DAPI 8C2-siRNA-IMP-a2-a4 V2.00	0	11. siRNA-IMPa2-25 PSF-A488 DAPI IMPa2-A546_ao_TileScan_001 (Stage 41 of 49)	00-6azQavX43tBd866DevGUxb
8.16415		Cell	1	0.000	1.000	317	19	siRNA-IMPa2-25 PSF-A488 IMPa2-A546 DAPI 8C2-siRNA-IMP-a2-a4 V2.00	0	11. siRNA-IMPa2-25 PSF-A488 DAPI IMPa2-A546_ao_TileScan_001 (Stage 41 of 49)	00-6azQavX43tBd866DevGUxb
11.1128		Cell	1	0.000	1.000	318	20	siRNA-IMPa2-25 PSF-A488 IMPa2-A546 DAPI 8C2-siRNA-IMP-a2-a4 V2.00	0	11. siRNA-IMPa2-25 PSF-A488 DAPI IMPa2-A546_ao_TileScan_001 (Stage 41 of 49)	00-6azQavX43tBd866DevGUxb
4.72546		Cell	1	0.000	1.000	319	21	siRNA-IMPa2-25 PSF-A488 IMPa2-A546 DAPI 8C2-siRNA-IMP-a2-a4 V2.00	0	11. siRNA-IMPa2-25 PSF-A488 DAPI IMPa2-A546_ao_TileScan_001 (Stage 41 of 49)	00-6azQavX43tBd866DevGUxb
5.39888		Cell	1	0.000	1.000	320	22	siRNA-IMPa2-25 PSF-A488 IMPa2-A546 DAPI 8C2-siRNA-IMP-a2-a4 V2.00	0	11. siRNA-IMPa2-25 PSF-A488 DAPI IMPa2-A546_ao_TileScan_001 (Stage 41 of 49)	00-6azQavX43tBd866DevGUxb
2.24475		Cell	1	0.000	1.000	321	0	siRNA-IMPa2-25 PSF-A488 IMPa2-A546 DAPI 8C2-siRNA-IMP-a2-a4 V2.00	0	11. siRNA-IMPa2-25 PSF-A488 DAPI IMPa2-A546_ap_TileScan_001 (Stage 42 of 49)	00-3Ptwonf2pmQ7e2CcXcydU9
10.6644		Cell	1	0.000	1.000	322	1	siRNA-IMPa2-25 PSF-A488 IMPa2-A546 DAPI 8C2-siRNA-IMP-a2-a4 V2.00	0	11. siRNA-IMPa2-25 PSF-A488 DAPI IMPa2-A546_ap_TileScan_001 (Stage 42 of 49)	00-3Ptwonf2pmQ7e2CcXcydU9
9.06954		Cell	1	0.000	1.000	323	2	siRNA-IMPa2-25 PSF-A488 IMPa2-A546 DAPI 8C2-siRNA-IMP-a2-a4 V2.00	0	11. siRNA-IMPa2-25 PSF-A488 DAPI IMPa2-A546_ap_TileScan_001 (Stage 42 of 49)	00-3Ptwonf2pmQ7e2CcXcydU9
5.93228		Cell	1	0.000	1.000	324	3	siRNA-IMPa2-25 PSF-A488 IMPa2-A546 DAPI 8C2-siRNA-IMP-a2-a4 V2.00	0	11. siRNA-IMPa2-25 PSF-A488 DAPI IMPa2-A546_ap_TileScan_001 (Stage 42 of 49)	00-3Ptwonf2pmQ7e2CcXcydU9
7.19723		Cell	1	0.000	1.000	325	4	siRNA-IMPa2-25 PSF-A488 IMPa2-A546 DAPI 8C2-siRNA-IMP-a2-a4 V2.00	0	11. siRNA-IMPa2-25 PSF-A488 DAPI IMPa2-A546_ap_TileScan_001 (Stage 42 of 49)	00-3Ptwonf2pmQ7e2CcXcydU9
8.76657		Cell	1	0.000	1.000	326	5	siRNA-IMPa2-25 PSF-A488 IMPa2-A546 DAPI 8C2-siRNA-IMP-a2-a4 V2.00	0	11. siRNA-IMPa2-25 PSF-A488 DAPI IMPa2-A546_ap_TileScan_001 (Stage 42 of 49)	00-3Ptwonf2pmQ7e2CcXcydU9
7.21945		Cell	1	0.000	1.000	327	6	siRNA-IMPa2-25 PSF-A488 IMPa2-A546 DAPI 8C2-siRNA-IMP-a2-a4 V2.00	0	11. siRNA-IMPa2-25 PSF-A488 DAPI IMPa2-A546_ap_TileScan_001 (Stage 42 of 49)	00-3Ptwonf2pmQ7e2CcXcydU9
2.83692		Cell	1	0.000	1.000	328	7	siRNA-IMPa2-25 PSF-A488 IMPa2-A546 DAPI 8C2-siRNA-IMP-a2-a4 V2.00	0	11. siRNA-IMPa2-25 PSF-A488 DAPI IMPa2-A546_ap_TileScan_001 (Stage 42 of 49)	00-3Ptwonf2pmQ7e2CcXcydU9
5.78908		Cell	1	0.000	1.000	329	8	siRNA-IMPa2-25 PSF-A488 IMPa2-A546 DAPI 8C2-siRNA-IMP-a2-a4 V2.00	0	11. siRNA-IMPa2-25 PSF-A488 DAPI IMPa2-A546_ap_TileScan_001 (Stage 42 of 49)	00-3Ptwonf2pmQ7e2CcXcydU9
2.8826		Cell	1	0.000	1.000	330	9	siRNA-IMPa2-25 PSF-A488 IMPa2-A546 DAPI 8C2-siRNA-IMP-a2-a4 V2.00	0	11. siRNA-IMPa2-25 PSF-A488 DAPI IMPa2-A546_ap_TileScan_001 (Stage 42 of 49)	00-3Ptwonf2pmQ7e2CcXcydU9
8.24265		Cell	1	0.000	1.000	331	10	siRNA-IMPa2-25 PSF-A488 IMPa2-A546 DAPI 8C2-siRNA-IMP-a2-a4 V2.00	0	11. siRNA-IMPa2-25 PSF-A488 DAPI IMPa2-A546_ap_TileScan_001 (Stage 42 of 49)	00-3Ptwonf2pmQ7e2CcXcydU9
12.9504		Cell	1	0.000	1.000	332	11	siRNA-IMPa2-25 PSF-A488 IMPa2-A546 DAPI 8C2-siRNA-IMP-a2-a4 V2.00	0	11. siRNA-IMPa2-25 PSF-A488 DAPI IMPa2-A546_ap_TileScan_001 (Stage 42 of 49)	00-3Ptwonf2pmQ7e2CcXcydU9
9.09924		Cell	1	0.000	1.000	333	12	siRNA-IMPa2-25 PSF-A488 IMPa2-A546 DAPI 8C2-siRNA-IMP-a2-a4 V2.00	0	11. siRNA-IMPa2-25 PSF-A488 DAPI IMPa2-A546_ap_TileScan_001 (Stage 42 of 49)	00-3Ptwonf2pmQ7e2CcXcydU9
8.57502		Cell	1	0.000	1.000	334	13	siRNA-IMPa2-25 PSF-A488 IMPa2-A546 DAPI 8C2-siRNA-IMP-a2-a4 V2.00	0	11. siRNA-IMPa2-25 PSF-A488 DAPI IMPa2-A546_ap_TileScan_001 (Stage 42 of 49)	00-3Ptwonf2pmQ7e2CcXcydU9
7.50236		Cell	1	0.000	1.000	335	14	siRNA-IMPa2-25 PSF-A488 IMPa2-A546 DAPI 8C2-siRNA-IMP-a2-a4 V2.00	0	11. siRNA-IMPa2-25 PSF-A488 DAPI IMPa2-A546_ap_TileScan_001 (Stage 42 of 49)	00-3Ptwonf2pmQ7e2CcXcydU9
4.95375		Cell	1	0.000	1.000	336	15	siRNA-IMPa2-25 PSF-A488 IMPa2-A546 DAPI 8C2-siRNA-IMP-a2-a4 V2.00	0	11. siRNA-IMPa2-25 PSF-A488 DAPI IMPa2-A546_ap_TileScan_001 (Stage 42 of 49)	00-3Ptwonf2pmQ7e2CcXcydU9
7.16046		Cell	1	0.000	1.000	337	16	siRNA-IMPa2-25 PSF-A488 IMPa2-A546 DAPI 8C2-siRNA-IMP-a2-a4 V2.00	0	11. siRNA-IMPa2-25 PSF-A488 DAPI IMPa2-A546_ap_TileScan_001 (Stage 42 of 49)	00-3Ptwonf2pmQ7e2CcXcydU9
5.70407		Cell	1	0.000	1.000	338	17	siRNA-IMPa2-25 PSF-A488 IMPa2-A546 DAPI 8C2-siRNA-IMP-a2-a4 V2.00	0	11. siRNA-IMPa2-25 PSF-A488 DAPI IMPa2-A546_ap_TileScan_001 (Stage 42 of 49)	00-3Ptwonf2pmQ7e2CcXcydU9
6.93977		Cell	1	0.000	1.000	339	18	siRNA-IMPa2-25 PSF-A488 IMPa2-A546 DAPI 8C2-siRNA-IMP-a2-a4 V2.00	0	11. siRNA-IMPa2-25 PSF-A488 DAPI IMPa2-A546_ap_TileScan_001 (Stage 42 of 49)	00-3Ptwonf2pmQ7e2CcXcydU9
7.17557		Cell	1	0.000	1.000	340	19	siRNA-IMPa2-25 PSF-A488 IMPa2-A546 DAPI 8C2-siRNA-IMP-a2-a4 V2.00	0	11. siRNA-IMPa2-25 PSF-A488 DAPI IMPa2-A546_ap_TileScan_001 (Stage 42 of 49)	00-3Ptwonf2pmQ7e2CcXcydU9
7.86081		Cell	1	0.000	1.000	341	20	siRNA-IMPa2-25 PSF-A488 IMPa2-A546 DAPI 8C2-siRNA-IMP-a2-a4 V2.00	0	11. siRNA-IMPa2-25 PSF-A488 DAPI IMPa2-A546_ap_TileScan_001 (Stage 42 of 49)	00-3Ptwonf2pmQ7e2CcXcydU9
6.73328		Cell	1	0.000	1.000	342	21	siRNA-IMPa2-25 PSF-A488 IMPa2-A546 DAPI 8C2-siRNA-IMP-a2-a4 V2.00	0	11. siRNA-IMPa2-25 PSF-A488 DAPI IMPa2-A546_ap_TileScan_001 (Stage 42 of 49)	00-3Ptwonf2pmQ7e2CcXcydU9
8.49533		Cell	1	0.000	1.000	343	22	siRNA-IMPa2-25 PSF-A488 IMPa2-A546 DAPI 8C2-siRNA-IMP-a2-a4 V2.00	0	11. siRNA-IMPa2-25 PSF-A488 DAPI IMPa2-A546_ap_TileScan_001 (Stage 42 of 49)	00-3Ptwonf2pmQ7e2CcXcydU9
10.7478		Cell	1	0.000	1.000	344	23	siRNA-IMPa2-25 PSF-A488 IMPa2-A546 DAPI 8C2-siRNA-IMP-a2-a4 V2.00	0	11. siRNA-IMPa2-25 PSF-A488 DAPI IMPa2-A546_ap_TileScan_001 (Stage 42 of 49)	00-3Ptwonf2pmQ7e2CcXcydU9
18.1471		Cell	1	0.000	1.000	345	24	siRNA-IMPa2-25 PSF-A488 IMPa2-A546 DAPI 8C2-siRNA-IMP-a2-a4 V2.00	0	11. siRNA-IMPa2-25 PSF-A488 DAPI IMPa2-A546_ap_TileScan_001 (Stage 42 of 49)	00-3Ptwonf2pmQ7e2CcXcydU9
25.6154		Cell	1	0.000	1.000	346	25	siRNA-IMPa2-25 PSF-A488 IMPa2-A546 DAPI 8C2-siRNA-IMP-a2-a4 V2.00	0	11. siRNA-IMPa2-25 PSF-A488 DAPI IMPa2-A546_ap_TileScan_001 (Stage 42 of 49)	00-3Ptwonf2pmQ7e2CcXcydU9
7.66467		Cell	1	0.000	1.000	347	26	siRNA-IMPa2-25 PSF-A488 IMPa2-A546 DAPI 8C2-siRNA-IMP-a2-a4 V2.00	0	11. siRNA-IMPa2-25 PSF-A488 DAPI IMPa2-A546_ap_TileScan_001 (Stage 42 of 49)	00-3Ptwonf2pmQ7e2CcXcydU9
6.46666		Cell	1	0.000	1.000	348	27	siRNA-IMPa2-25 PSF-A488 IMPa2-A546 DAPI 8C2-siRNA-IMP-a2-a4 V2.00	0	11. siRNA-IMPa2-25 PSF-A488 DAPI IMPa2-A546_ap_TileScan_001 (Stage 42 of 49)	00-3Ptwonf2pmQ7e2CcXcydU9
9.47711		Cell	1	0.000	1.000	349	28	siRNA-IMPa2-25 PSF-A488 IMPa2-A546 DAPI 8C2-siRNA-IMP-a2-a4 V2.00	0	11. siRNA-IMPa2-25 PSF-A488 DAPI IMPa2-A546_ap_TileScan_001 (Stage 42 of 49)	00-3Ptwonf2pmQ7e2CcXcydU9
8.48586		Cell	1	0.000	1.000	350	29	siRNA-IMPa2-25 PSF-A488 IMPa2-A546 DAPI 8C2-siRNA-IMP-a2-a4 V2.00	0	11. siRNA-IMPa2-25 PSF-A488 DAPI IMPa2-A546_ap_TileScan_001 (Stage 42 of 49)	00-3Ptwonf2pmQ7e2CcXcydU9
7.70117		Cell	1	0.000	1.000	351	30	siRNA-IMPa2-25 PSF-A488 IMPa2-A546 DAPI 8C2-siRNA-IMP-a2-a4 V2.00	0	11. siRNA-IMPa2-25 PSF-A488 DAPI IMPa2-A546_ap_TileScan_001 (Stage 42 of 49)	00-3Ptwonf2pmQ7e2CcXcydU9
7.93569		Cell	1	0.000	1.000	352	31	siRNA-IMPa2-25 PSF-A488 IMPa2-A546 DAPI 8C2-siRNA-IMP-a2-a4 V2.00	0	11. siRNA-IMPa2-25 PSF-A488 DAPI IMPa2-A546_ap_TileScan_001 (Stage 42 of 49)	00-3Ptwonf2pmQ7e2CcXcydU9
5.07073		Cell	1	0.000	1.000	353	32	siRNA-IMPa2-25 PSF-A488 IMPa2-A546 DAPI 8C2-siRNA-IMP-a2-a4 V2.00	0	11. siRNA-IMPa2-25 PSF-A488 DAPI IMPa2-A546_ap_TileScan_001 (Stage 42 of 49)	00-3Ptwonf2pmQ7e2CcXcydU9
9.18152		Cell	1	0.000	1.000	354	0	siRNA-IMPa2-25 PSF-A488 IMPa2-A546 DAPI 8C2-siRNA-IMP-a2-a4 V2.00	0	11. siRNA-IMPa2-25 PSF-A488 DAPI IMPa2-A546_aq_TileScan_001 (Stage 43 of 49)	00-cKmpq5QNpAcPgUU78j6urX
8.74508		Cell	1	0.000	1.000	355	1	siRNA-IMPa2-25 PSF-A488 IMPa2-A546 DAPI 8C2-siRNA-IMP-a2-a4 V2.00	0	11. siRNA-IMPa2-25 PSF-A488 DAPI IMPa2-A546_aq_TileScan_001 (Stage 43 of 49)	00-cKmpq5QNpAcPgUU78j6urX
9.74892		Cell	1	0.000	1.000	356	2	siRNA-IMPa2-25 PSF-A488 IMPa2-A546 DAPI 8C2-siRNA-IMP-a2-a4 V2.00	0	11. siRNA-IMPa2-25 PSF-A488 DAPI IMPa2-A546_aq_TileScan_001 (Stage 43 of 49)	00-cKmpq5QNpAcPgUU78j6urX
14.0232		Cell	1	0.000	1.000	357	3	siRNA-IMPa2-25 PSF-A488 IMPa2-A546 DAPI 8C2-siRNA-IMP-a2-a4 V2.00	0	11. siRNA-IMPa2-25 PSF-A488 DAPI IMPa2-A546_aq_TileScan_001 (Stage 43 of 49)	00-cKmpq5QNpAcPgUU78j6urX
22.633		Cell	1	0.000	1.000	358	4	siRNA-IMPa2-25 PSF-A488 IMPa2-A546 DAPI 8C2-siRNA-IMP-a2-a4 V2.00	0	11. siRNA-IMPa2-25 PSF-A488 DAPI IMPa2-A546_aq_TileScan_001 (Stage 43 of 49)	00-cKmpq5QNpAcPgUU78j6urX
8.12109		Cell	1	0.000	1.000	359	5	siRNA-IMPa2-25 PSF-A488 IMPa2-A546 DAPI 8C2-siRNA-IMP-a2-a4 V2.00	0	11. siRNA-IMPa2-25 PSF-A488 DAPI IMPa2-A546_aq_TileScan_001 (Stage 43 of 49)	00-cKmpq5QNpAcPgUU78j6urX
9.41481		Cell	1	0.000	1.000	360	6	siRNA-IMPa2-25 PSF-A488 IMPa2-A546 DAPI 8C2-siRNA-IMP-a2-a4 V2.00	0	11. siRNA-IMPa2-25 PSF-A488 DAPI IMPa2-A546_aq_TileScan_001 (Stage 43 of 49)	00-cKmpq5QNpAcPgUU78j6urX
20.1427		Cell	1	0.000	1.000	361	7	siRNA-IMPa2-25 PSF-A488 IMPa2-A546 DAPI 8C2-siRNA-IMP-a2-a4 V2.00	0	11. siRNA-IMPa2-25 PSF-A488 DAPI IMPa2-A546_aq_TileScan_001 (Stage 43 of 49)	00-cKmpq5QNpAcPgUU78j6urX
7.13452		Cell	1	0.000	1.000	362	8	siRNA-IMPa2-25 PSF-A488 IMPa2-A546 DAPI 8C2-siRNA-IMP-a2-a4 V2.00	0	11. siRNA-IMPa2-25 PSF-A488 DAPI IMPa2-A546_aq_TileScan_001 (Stage 43 of 49)	00-cKmpq5QNpAcPgUU78j6urX
9.35994		Cell	1	0.000	1.000	363	9	siRNA-IMPa2-25 PSF-A488 IMPa2-A546 DAPI 8C2-siRNA-IMP-a2-a4 V2.00	0	11. siRNA-IMPa2-25 PSF-A488 DAPI IMPa2-A546_aq_TileScan_001 (Stage 43 of 49)	00-cKmpq5QNpAcPgUU78j6urX
11.762		Cell	1	0.000	1.000	364	10	siRNA-IMPa2-25 PSF-A488 IMPa2-A546 DAPI 8C2-siRNA-IMP-a2-a4 V2.00	0	11. siRNA-IMPa2-25 PSF-A488 DAPI IMPa2-A546_aq_TileScan_001 (Stage 43 of 49)	00-cKmpq5QNpAcPgUU78j6urX
2.09011		Cell	1	0.000	1.000	365	11	siRNA-IMPa2-25 PSF-A488 IMPa2-A546 DAPI 8C2-siRNA-IMP-a2-a4 V2.00	0	11. siRNA-IMPa2-25 PSF-A488 DAPI IMPa2-A546_aq_TileScan_001 (Stage 43 of 49)	00-cKmpq5QNpAcPgUU78j6urX
14.145		Cell	1	0.000	1.000	366	12	siRNA-IMPa2-25 PSF-A488 IMPa2-A546 DAPI 8C2-siRNA-IMP-a2-a4 V2.00	0	11. siRNA-IMPa2-25 PSF-A488 DAPI IMPa2-A546_aq_TileScan_001 (Stage 43 of 49)	00-cKmpq5QNpAcPgUU78j6urX
7.01119		Cell	1	0.000	1.000	367	13	siRNA-IMPa2-25 PSF-A488 IMPa2-A546 DAPI 8C2-siRNA-IMP-a2-a4 V2.00	0	11. siRNA-IMPa2-25 PSF-A488 DAPI IMPa2-A546_aq_TileScan_001 (Stage 43 of 49)	00-cKmpq5QNpAcPgUU78j6urX
5.10725		Cell	1	0.000	1.000	368	14	siRNA-IMPa2-25 PSF-A488 IMPa2-A546 DAPI 8C2-siRNA-IMP-a2-a4 V2.00	0	11. siRNA-IMPa2-25 PSF-A488 DAPI IMPa2-A546_aq_TileScan_001 (Stage 43 of 49)	00-cKmpq5QNpAcPgUU78j6urX
15.1372		Cell	1	0.000	1.000	369	15	siRNA-IMPa2-25 PSF-A488 IMPa2-A546 DAPI 8C2-siRNA-IMP-a2-a4 V2.00	0	11. siRNA-IMPa2-25 PSF-A488 DAPI IMPa2-A546_aq_TileScan_001 (Stage 43 of 49)	00-cKmpq5QNpAcPgUU78j6urX
11.8065		Cell	1	0.000	1.000	370	16	siRNA-IMPa2-25 PSF-A488 IMPa2-A546 DAPI 8C2-siRNA-IMP-a2-a4 V2.00	0	11. siRNA-IMPa2-25 PSF-A488 DAPI IMPa2-A546_aq_TileScan_001 (Stage 43 of 49)	00-cKmpq5QNpAcPgUU78j6urX
9.05692		Cell	1	0.000	1.000	371	17	siRNA-IMPa2-25 PSF-A488 IMPa2-A546 DAPI 8C2-siRNA-IMP-a2-a4 V2.00	0	11. siRNA-IMPa2-25 PSF-A488 DAPI IMPa2-A546_aq_TileScan_001 (Stage 43 of 49)	00-cKmpq5QNpAcPgUU78j6urX
11.5387		Cell	1	0.000	1.000	372	18	siRNA-IMPa2-25 PSF-A488 IMPa2-A546 DAPI 8C2-siRNA-IMP-a2-a4 V2.00	0	11. siRNA-IMPa2-25 PSF-A488 DAPI IMPa2-A546_aq_TileScan_001 (Stage 43 of 49)	00-cKmpq5QNpAcPgUU78j6urX
15.8893		Cell	1	0.000	1.000	373	19	siRNA-IMPa2-25 PSF-A488 IMPa2-A546 DAPI 8C2-siRNA-IMP-a2-a4 V2.00	0	11. siRNA-IMPa2-25 PSF-A488 DAPI IMPa2-A546_aq_TileScan_001 (Stage 43 of 49)	00-cKmpq5QNpAcPgUU78j6urX
8.07612		Cell	1	0.000	1.000	374	20	siRNA-IMPa2-25 PSF-A488 IMPa2-A546 DAPI 8C2-siRNA-IMP-a2-a4 V2.00	0	11. siRNA-IMPa2-25 PSF-A488 DAPI IMPa2-A546_aq_TileScan_001 (Stage 43 of 49)	00-cKmpq5QNpAcPgUU78j6urX
12.7333		Cell	1	0.000	1.000	375	21	siRNA-IMPa2-25 PSF-A488 IMPa2-A546 DAPI 8C2-siRNA-IMP-a2-a4 V2.00	0	11. siRNA-IMPa2-25 PSF-A488 DAPI IMPa2-A546_aq_TileScan_001 (Stage 43 of 49)	00-cKmpq5QNpAcPgUU78j6urX
7.04374		Cell	1	0.000	1.000	376	22	siRNA-IMPa2-25 PSF-A488 IMPa2-A546 DAPI 8C2-siRNA-IMP-a2-a4 V2.00	0	11. siRNA-IMPa2-25 PSF-A488 DAPI IMPa2-A546_aq_TileScan_001 (Stage 43 of 49)	00-cKmpq5QNpAcPgUU78j6urX
7.53415		Cell	1	0.000	1.000	377	23	siRNA-IMPa2-25 PSF-A488 IMPa2-A546 DAPI 8C2-siRNA-IMP-a2-a4 V2.00	0	11. siRNA-IMPa2-25 PSF-A488 DAPI IMPa2-A546_aq_TileScan_001 (Stage 43 of 49)	00-cKmpq5QNpAcPgUU78j6urX
9.34881		Cell	1	0.000	1.000	378	24	siRNA-IMPa2-25 PSF-A488 IMPa2-A546 DAPI 8C2-siRNA-IMP-a2-a4 V2.00	0	11. siRNA-IMPa2-25 PSF-A488 DAPI IMPa2-A546_aq_TileScan_001 (Stage 43 of 49)	00-cKmpq5QNpAcPgUU78j6urX
7.83662		Cell	1	0.000	1.000	379	25	siRNA-IMPa2-25 PSF-A488 IMPa2-A546 DAPI 8C2-siRNA-IMP-a2-a4 V2.00	0	11. siRNA-IMPa2-25 PSF-A488 DAPI IMPa2-A546_aq_TileScan_001 (Stage 43 of 49)	00-cKmpq5QNpAcPgUU78j6urX
7.41795		Cell	1	0.000	1.000	380	26	siRNA-IMPa2-25 PSF-A488 IMPa2-A546 DAPI 8C2-siRNA-IMP-a2-a4 V2.00	0	11. siRNA-IMPa2-25 PSF-A488 DAPI IMPa2-A546_aq_TileScan_001 (Stage 43 of 49)	00-cKmpq5QNpAcPgUU78j6urX
7.654		Cell	1	0.000	1.000	381	27	siRNA-IMPa2-25 PSF-A488 IMPa2-A546 DAPI 8C2-siRNA-IMP-a2-a4 V2.00	0	11. siRNA-IMPa2-25 PSF-A488 DAPI IMPa2-A546_aq_TileScan_001 (Stage 43 of 49)	00-cKmpq5QNpAcPgUU78j6urX
11.5725		Cell	1	0.000	1.000	382	28	siRNA-IMPa2-25 PSF-A488 IMPa2-A546 DAPI 8C2-siRNA-IMP-a2-a4 V2.00	0	11. siRNA-IMPa2-25 PSF-A488 DAPI IMPa2-A546_aq_TileScan_001 (Stage 43 of 49)	00-cKmpq5QNpAcPgUU78j6urX
8.0429		Cell	1	0.000	1.000	383	29	siRNA-IMPa2-25 PSF-A488 IMPa2-A546 DAPI 8C2-siRNA-IMP-a2-a4 V2.00	0	11. siRNA-IMPa2-25 PSF-A488 DAPI IMPa2-A546_aq_TileScan_001 (Stage 43 of 49)	00-cKmpq5QNpAcPgUU78j6urX
4.46597		Cell	1	0.000	1.000	384	30	siRNA-IMPa2-25 PSF-A488 IMPa2-A546 DAPI 8C2-siRNA-IMP-a2-a4 V2.00	0	11. siRNA-IMPa2-25 PSF-A488 DAPI IMPa2-A546_aq_TileScan_001 (Stage 43 of 49)	00-cKmpq5QNpAcPgUU78j6urX
7.7781		Cell	1	0.000	1.000	385	31	siRNA-IMPa2-25 PSF-A488 IMPa2-A546 DAPI 8C2-siRNA-IMP-a2-a4 V2.00	0	11. siRNA-IMPa2-25 PSF-A488 DAPI IMPa2-A546_aq_TileScan_001 (Stage 43 of 49)	00-cKmpq5QNpAcPgUU78j6urX
7.59212		Cell	1	0.000	1.000	386	32	siRNA-IMPa2-25 PSF-A488 IMPa2-A546 DAPI 8C2-siRNA-IMP-a2-a4 V2.00	0	11. siRNA-IMPa2-25 PSF-A488 DAPI IMPa2-A546_aq_TileScan_001 (Stage 43 of 49)	00-cKmpq5QNpAcPgUU78j6urX
7.61375		Cell	1	0.000	1.000	387	33	siRNA-IMPa2-25 PSF-A488 IMPa2-A546 DAPI 8C2-siRNA-IMP-a2-a4 V2.00	0	11. siRNA-IMPa2-25 PSF-A488 DAPI IMPa2-A546_aq_TileScan_001 (Stage 43 of 49)	00-cKmpq5QNpAcPgUU78j6urX
7.41284		Cell	1	0.000	1.000	388	34	siRNA-IMPa2-25 PSF-A488 IMPa2-A546 DAPI 8C2-siRNA-IMP-a2-a4 V2.00	0	11. siRNA-IMPa2-25 PSF-A488 DAPI IMPa2-A546_aq_TileScan_001 (Stage 43 of 49)	00-cKmpq5QNpAcPgUU78j6urX
9.72985		Cell	1	0.000	1.000	389	35	siRNA-IMPa2-25 PSF-A488 IMPa2-A546 DAPI 8C2-siRNA-IMP-a2-a4 V2.00	0	11. siRNA-IMPa2-25 PSF-A488 DAPI IMPa2-A546_aq_TileScan_001 (Stage 43 of 49)	00-cKmpq5QNpAcPgUU78j6urX
4.40502		Cell	1	0.000	1.000	390	36	siRNA-IMPa2-25 PSF-A488 IMPa2-A546 DAPI 8C2-siRNA-IMP-a2-a4 V2.00	0	11. siRNA-IMPa2-25 PSF-A488 DAPI IMPa2-A546_aq_TileScan_001 (Stage 43 of 49)	00-cKmpq5QNpAcPgUU78j6urX
11.794		Cell	1	0.000	1.000	391	0	siRNA-IMPa2-25 PSF-A488 IMPa2-A546 DAPI 8C2-siRNA-IMP-a2-a4 V2.00	0	11. siRNA-IMPa2-25 PSF-A488 DAPI IMPa2-A546_ar_TileScan_001 (Stage 44 of 49)	00-Nkn5oa6skXtnxD3SersNdY
8.16297		Cell	1	0.000	1.000	392	1	siRNA-IMPa2-25 PSF-A488 IMPa2-A546 DAPI 8C2-siRNA-IMP-a2-a4 V2.00	0	11. siRNA-IMPa2-25 PSF-A488 DAPI IMPa2-A546_ar_TileScan_001 (Stage 44 of 49)	00-Nkn5oa6skXtnxD3SersNdY
9.2675		Cell	1	0.000	1.000	393	2	siRNA-IMPa2-25 PSF-A488 IMPa2-A546 DAPI 8C2-siRNA-IMP-a2-a4 V2.00	0	11. siRNA-IMPa2-25 PSF-A488 DAPI IMPa2-A546_ar_TileScan_001 (Stage 44 of 49)	00-Nkn5oa6skXtnxD3SersNdY
9.88159		Cell	1	0.000	1.000	394	3	siRNA-IMPa2-25 PSF-A488 IMPa2-A546 DAPI 8C2-siRNA-IMP-a2-a4 V2.00	0	11. siRNA-IMPa2-25 PSF-A488 DAPI IMPa2-A546_ar_TileScan_001 (Stage 44 of 49)	00-Nkn5oa6skXtnxD3SersNdY
6.4317		Cell	1	0.000	1.000	395	4	siRNA-IMPa2-25 PSF-A488 IMPa2-A546 DAPI 8C2-siRNA-IMP-a2-a4 V2.00	0	11. siRNA-IMPa2-25 PSF-A488 DAPI IMPa2-A546_ar_TileScan_001 (Stage 44 of 49)	00-Nkn5oa6skXtnxD3SersNdY
9.75719		Cell	1	0.000	1.000	396	5	siRNA-IMPa2-25 PSF-A488 IMPa2-A546 DAPI 8C2-siRNA-IMP-a2-a4 V2.00	0	11. siRNA-IMPa2-25 PSF-A488 DAPI IMPa2-A546_ar_TileScan_001 (Stage 44 of 49)	00-Nkn5oa6skXtnxD3SersNdY
10.0516		Cell	1	0.000	1.000	397	6	siRNA-IMPa2-25 PSF-A488 IMPa2-A546 DAPI 8C2-siRNA-IMP-a2-a4 V2.00	0	11. siRNA-IMPa2-25 PSF-A488 DAPI IMPa2-A546_ar_TileScan_001 (Stage 44 of 49)	00-Nkn5oa6skXtnxD3SersNdY
21.8808		Cell	1	0.000	1.000	398	7	siRNA-IMPa2-25 PSF-A488 IMPa2-A546 DAPI 8C2-siRNA-IMP-a2-a4 V2.00	0	11. siRNA-IMPa2-25 PSF-A488 DAPI IMPa2-A546_ar_TileScan_001 (Stage 44 of 49)	00-Nkn5oa6skXtnxD3SersNdY
20.2976		Cell	1	0.000	1.000	399	8	siRNA-IMPa2-25 PSF-A488 IMPa2-A546 DAPI 8C2-siRNA-IMP-a2-a4 V2.00	0	11. siRNA-IMPa2-25 PSF-A488 DAPI IMPa2-A546_ar_TileScan_001 (Stage 44 of 49)	00-Nkn5oa6skXtnxD3SersNdY
8.35797		Cell	1	0.000	1.000	400	9	siRNA-IMPa2-25 PSF-A488 IMPa2-A546 DAPI 8C2-siRNA-IMP-a2-a4 V2.00	0	11. siRNA-IMPa2-25 PSF-A488 DAPI IMPa2-A546_ar_TileScan_001 (Stage 44 of 49)	00-Nkn5oa6skXtnxD3SersNdY
6.20936		Cell	1	0.000	1.000	401	10	siRNA-IMPa2-25 PSF-A488 IMPa2-A546 DAPI 8C2-siRNA-IMP-a2-a4 V2.00	0	11. siRNA-IMPa2-25 PSF-A488 DAPI IMPa2-A546_ar_TileScan_001 (Stage 44 of 49)	00-Nkn5oa6skXtnxD3SersNdY
8.45189		Cell	1	0.000	1.000	402	11	siRNA-IMPa2-25 PSF-A488 IMPa2-A546 DAPI 8C2-siRNA-IMP-a2-a4 V2.00	0	11. siRNA-IMPa2-25 PSF-A488 DAPI IMPa2-A546_ar_TileScan_001 (Stage 44 of 49)	00-Nkn5oa6skXtnxD3SersNdY
10.6114		Cell	1	0.000	1.000	403	12	siRNA-IMPa2-25 PSF-A488 IMPa2-A546 DAPI 8C2-siRNA-IMP-a2-a4 V2.00	0	11. siRNA-IMPa2-25 PSF-A488 DAPI IMPa2-A546_ar_TileScan_001 (Stage 44 of 49)	00-Nkn5oa6skXtnxD3SersNdY
8.28437		Cell	1	0.000	1.000	404	13	siRNA-IMPa2-25 PSF-A488 IMPa2-A546 DAPI 8C2-siRNA-IMP-a2-a4 V2.00	0	11. siRNA-IMPa2-25 PSF-A488 DAPI IMPa2-A546_ar_TileScan_001 (Stage 44 of 49)	00-Nkn5oa6skXtnxD3SersNdY
15.2564		Cell	1	0.000	1.000	405	14	siRNA-IMPa2-25 PSF-A488 IMPa2-A546 DAPI 8C2-siRNA-IMP-a2-a4 V2.00	0	11. siRNA-IMPa2-25 PSF-A488 DAPI IMPa2-A546_ar_TileScan_001 (Stage 44 of 49)	00-Nkn5oa6skXtnxD3SersNdY
7.4608		Cell	1	0.000	1.000	406	15	siRNA-IMPa2-25 PSF-A488 IMPa2-A546 DAPI 8C2-siRNA-IMP-a2-a4 V2.00	0	11. siRNA-IMPa2-25 PSF-A488 DAPI IMPa2-A546_ar_TileScan_001 (Stage 44 of 49)	00-Nkn5oa6skXtnxD3SersNdY
5.92455		Cell	1	0.000	1.000	407	16	siRNA-IMPa2-25 PSF-A488 IMPa2-A546 DAPI 8C2-siRNA-IMP-a2-a4 V2.00	0	11. siRNA-IMPa2-25 PSF-A488 DAPI IMPa2-A546_ar_TileScan_001 (Stage 44 of 49)	00-Nkn5oa6skXtnxD3SersNdY
4.34551		Cell	1	0.000	1.000	408	17	siRNA-IMPa2-25 PSF-A488 IMPa2-A546 DAPI 8C2-siRNA-IMP-a2-a4 V2.00	0	11. siRNA-IMPa2-25 PSF-A488 DAPI IMPa2-A546_ar_TileScan_001 (Stage 44 of 49)	00-Nkn5oa6skXtnxD3SersNdY
2.104		Cell	1	0.000	1.000	409	18	siRNA-IMPa2-25 PSF-A488 IMPa2-A546 DAPI 8C2-siRNA-IMP-a2-a4 V2.00	0	11. siRNA-IMPa2-25 PSF-A488 DAPI IMPa2-A546_ar_TileScan_001 (Stage 44 of 49)	00-Nkn5oa6skXtnxD3SersNdY
2.30853		Cell	1	0.000	1.000	410	19	siRNA-IMPa2-25 PSF-A488 IMPa2-A546 DAPI 8C2-siRNA-IMP-a2-a4 V2.00	0	11. siRNA-IMPa2-25 PSF-A488 DAPI IMPa2-A546_ar_TileScan_001 (Stage 44 of 49)	00-Nkn5oa6skXtnxD3SersNdY
9.05669		Cell	1	0.000	1.000	411	20	siRNA-IMPa2-25 PSF-A488 IMPa2-A546 DAPI 8C2-siRNA-IMP-a2-a4 V2.00	0	11. siRNA-IMPa2-25 PSF-A488 DAPI IMPa2-A546_ar_TileScan_001 (Stage 44 of 49)	00-Nkn5oa6skXtnxD3SersNdY
6.82862		Cell	1	0.000	1.000	412	21	siRNA-IMPa2-25 PSF-A488 IMPa2-A546 DAPI 8C2-siRNA-IMP-a2-a4 V2.00	0	11. siRNA-IMPa2-25 PSF-A488 DAPI IMPa2-A546_ar_TileScan_001 (Stage 44 of 49)	00-Nkn5oa6skXtnxD3SersNdY
8.0526		Cell	1	0.000	1.000	413	22	siRNA-IMPa2-25 PSF-A488 IMPa2-A546 DAPI 8C2-siRNA-IMP-a2-a4 V2.00	0	11. siRNA-IMPa2-25 PSF-A488 DAPI IMPa2-A546_ar_TileScan_001 (Stage 44 of 49)	00-Nkn5oa6skXtnxD3SersNdY
5.44966		Cell	1	0.000	1.000	414	23	siRNA-IMPa2-25 PSF-A488 IMPa2-A546 DAPI 8C2-siRNA-IMP-a2-a4 V2.00	0	11. siRNA-IMPa2-25 PSF-A488 DAPI IMPa2-A546_ar_TileScan_001 (Stage 44 of 49)	00-Nkn5oa6skXtnxD3SersNdY
6.13683		Cell	1	0.000	1.000	415	24	siRNA-IMPa2-25 PSF-A488 IMPa2-A546 DAPI 8C2-siRNA-IMP-a2-a4 V2.00	0	11. siRNA-IMPa2-25 PSF-A488 DAPI IMPa2-A546_ar_TileScan_001 (Stage 44 of 49)	00-Nkn5oa6skXtnxD3SersNdY
7.52853		Cell	1	0.000	1.000	416	25	siRNA-IMPa2-25 PSF-A488 IMPa2-A546 DAPI 8C2-siRNA-IMP-a2-a4 V2.00	0	11. siRNA-IMPa2-25 PSF-A488 DAPI IMPa2-A546_ar_TileScan_001 (Stage 44 of 49)	00-Nkn5oa6skXtnxD3SersNdY
20.5676		Cell	1	0.000	1.000	417	26	siRNA-IMPa2-25 PSF-A488 IMPa2-A546 DAPI 8C2-siRNA-IMP-a2-a4 V2.00	0	11. siRNA-IMPa2-25 PSF-A488 DAPI IMPa2-A546_ar_TileScan_001 (Stage 44 of 49)	00-Nkn5oa6skXtnxD3SersNdY
9.42461		Cell	1	0.000	1.000	418	27	siRNA-IMPa2-25 PSF-A488 IMPa2-A546 DAPI 8C2-siRNA-IMP-a2-a4 V2.00	0	11. siRNA-IMPa2-25 PSF-A488 DAPI IMPa2-A546_ar_TileScan_001 (Stage 44 of 49)	00-Nkn5oa6skXtnxD3SersNdY
6.0665		Cell	1	0.000	1.000	419	28	siRNA-IMPa2-25 PSF-A488 IMPa2-A546 DAPI 8C2-siRNA-IMP-a2-a4 V2.00	0	11. siRNA-IMPa2-25 PSF-A488 DAPI IMPa2-A546_ar_TileScan_001 (Stage 44 of 49)	00-Nkn5oa6skXtnxD3SersNdY
5.26407		Cell	1	0.000	1.000	420	29	siRNA-IMPa2-25 PSF-A488 IMPa2-A546 DAPI 8C2-siRNA-IMP-a2-a4 V2.00	0	11. siRNA-IMPa2-25 PSF-A488 DAPI IMPa2-A546_ar_TileScan_001 (Stage 44 of 49)	00-Nkn5oa6skXtnxD3SersNdY
8.26901		Cell	1	0.000	1.000	421	30	siRNA-IMPa2-25 PSF-A488 IMPa2-A546 DAPI 8C2-siRNA-IMP-a2-a4 V2.00	0	11. siRNA-IMPa2-25 PSF-A488 DAPI IMPa2-A546_ar_TileScan_001 (Stage 44 of 49)	00-Nkn5oa6skXtnxD3SersNdY
9.74913		Cell	1	0.000	1.000	422	31	siRNA-IMPa2-25 PSF-A488 IMPa2-A546 DAPI 8C2-siRNA-IMP-a2-a4 V2.00	0	11. siRNA-IMPa2-25 PSF-A488 DAPI IMPa2-A546_ar_TileScan_001 (Stage 44 of 49)	00-Nkn5oa6skXtnxD3SersNdY
8.24114		Cell	1	0.000	1.000	423	32	siRNA-IMPa2-25 PSF-A488 IMPa2-A546 DAPI 8C2-siRNA-IMP-a2-a4 V2.00	0	11. siRNA-IMPa2-25 PSF-A488 DAPI IMPa2-A546_ar_TileScan_001 (Stage 44 of 49)	00-Nkn5oa6skXtnxD3SersNdY
4.68495		Cell	1	0.000	1.000	424	33	siRNA-IMPa2-25 PSF-A488 IMPa2-A546 DAPI 8C2-siRNA-IMP-a2-a4 V2.00	0	11. siRNA-IMPa2-25 PSF-A488 DAPI IMPa2-A546_ar_TileScan_001 (Stage 44 of 49)	00-Nkn5oa6skXtnxD3SersNdY
10.5851		Cell	1	0.000	1.000	425	0	siRNA-IMPa2-25 PSF-A488 IMPa2-A546 DAPI 8C2-siRNA-IMP-a2-a4 V2.00	0	11. siRNA-IMPa2-25 PSF-A488 DAPI IMPa2-A546_as_TileScan_001 (Stage 45 of 49)	00-aGcyqWMYFv6v4K8twGPe5B
15.1303		Cell	1	0.000	1.000	426	1	siRNA-IMPa2-25 PSF-A488 IMPa2-A546 DAPI 8C2-siRNA-IMP-a2-a4 V2.00	0	11. siRNA-IMPa2-25 PSF-A488 DAPI IMPa2-A546_as_TileScan_001 (Stage 45 of 49)	00-aGcyqWMYFv6v4K8twGPe5B
9.95034		Cell	1	0.000	1.000	427	2	siRNA-IMPa2-25 PSF-A488 IMPa2-A546 DAPI 8C2-siRNA-IMP-a2-a4 V2.00	0	11. siRNA-IMPa2-25 PSF-A488 DAPI IMPa2-A546_as_TileScan_001 (Stage 45 of 49)	00-aGcyqWMYFv6v4K8twGPe5B
7.08752		Cell	1	0.000	1.000	428	3	siRNA-IMPa2-25 PSF-A488 IMPa2-A546 DAPI 8C2-siRNA-IMP-a2-a4 V2.00	0	11. siRNA-IMPa2-25 PSF-A488 DAPI IMPa2-A546_as_TileScan_001 (Stage 45 of 49)	00-aGcyqWMYFv6v4K8twGPe5B
7.85924		Cell	1	0.000	1.000	429	4	siRNA-IMPa2-25 PSF-A488 IMPa2-A546 DAPI 8C2-siRNA-IMP-a2-a4 V2.00	0	11. siRNA-IMPa2-25 PSF-A488 DAPI IMPa2-A546_as_TileScan_001 (Stage 45 of 49)	00-aGcyqWMYFv6v4K8twGPe5B
8.29862		Cell	1	0.000	1.000	430	5	siRNA-IMPa2-25 PSF-A488 IMPa2-A546 DAPI 8C2-siRNA-IMP-a2-a4 V2.00	0	11. siRNA-IMPa2-25 PSF-A488 DAPI IMPa2-A546_as_TileScan_001 (Stage 45 of 49)	00-aGcyqWMYFv6v4K8twGPe5B
8.05051		Cell	1	0.000	1.000	431	6	siRNA-IMPa2-25 PSF-A488 IMPa2-A546 DAPI 8C2-siRNA-IMP-a2-a4 V2.00	0	11. siRNA-IMPa2-25 PSF-A488 DAPI IMPa2-A546_as_TileScan_001 (Stage 45 of 49)	00-aGcyqWMYFv6v4K8twGPe5B
8.83121		Cell	1	0.000	1.000	432	7	siRNA-IMPa2-25 PSF-A488 IMPa2-A546 DAPI 8C2-siRNA-IMP-a2-a4 V2.00	0	11. siRNA-IMPa2-25 PSF-A488 DAPI IMPa2-A546_as_TileScan_001 (Stage 45 of 49)	00-aGcyqWMYFv6v4K8twGPe5B
6.86319		Cell	1	0.000	1.000	433	8	siRNA-IMPa2-25 PSF-A488 IMPa2-A546 DAPI 8C2-siRNA-IMP-a2-a4 V2.00	0	11. siRNA-IMPa2-25 PSF-A488 DAPI IMPa2-A546_as_TileScan_001 (Stage 45 of 49)	00-aGcyqWMYFv6v4K8twGPe5B
13.9349		Cell	1	0.000	1.000	434	9	siRNA-IMPa2-25 PSF-A488 IMPa2-A546 DAPI 8C2-siRNA-IMP-a2-a4 V2.00	0	11. siRNA-IMPa2-25 PSF-A488 DAPI IMPa2-A546_as_TileScan_001 (Stage 45 of 49)	00-aGcyqWMYFv6v4K8twGPe5B
9.03487		Cell	1	0.000	1.000	435	10	siRNA-IMPa2-25 PSF-A488 IMPa2-A546 DAPI 8C2-siRNA-IMP-a2-a4 V2.00	0	11. siRNA-IMPa2-25 PSF-A488 DAPI IMPa2-A546_as_TileScan_001 (Stage 45 of 49)	00-aGcyqWMYFv6v4K8twGPe5B
10.6926		Cell	1	0.000	1.000	436	11	siRNA-IMPa2-25 PSF-A488 IMPa2-A546 DAPI 8C2-siRNA-IMP-a2-a4 V2.00	0	11. siRNA-IMPa2-25 PSF-A488 DAPI IMPa2-A546_as_TileScan_001 (Stage 45 of 49)	00-aGcyqWMYFv6v4K8twGPe5B
11.1941		Cell	1	0.000	1.000	437	12	siRNA-IMPa2-25 PSF-A488 IMPa2-A546 DAPI 8C2-siRNA-IMP-a2-a4 V2.00	0	11. siRNA-IMPa2-25 PSF-A488 DAPI IMPa2-A546_as_TileScan_001 (Stage 45 of 49)	00-aGcyqWMYFv6v4K8twGPe5B
8.61448		Cell	1	0.000	1.000	438	13	siRNA-IMPa2-25 PSF-A488 IMPa2-A546 DAPI 8C2-siRNA-IMP-a2-a4 V2.00	0	11. siRNA-IMPa2-25 PSF-A488 DAPI IMPa2-A546_as_TileScan_001 (Stage 45 of 49)	00-aGcyqWMYFv6v4K8twGPe5B
8.79885		Cell	1	0.000	1.000	439	14	siRNA-IMPa2-25 PSF-A488 IMPa2-A546 DAPI 8C2-siRNA-IMP-a2-a4 V2.00	0	11. siRNA-IMPa2-25 PSF-A488 DAPI IMPa2-A546_as_TileScan_001 (Stage 45 of 49)	00-aGcyqWMYFv6v4K8twGPe5B
6.65258		Cell	1	0.000	1.000	440	15	siRNA-IMPa2-25 PSF-A488 IMPa2-A546 DAPI 8C2-siRNA-IMP-a2-a4 V2.00	0	11. siRNA-IMPa2-25 PSF-A488 DAPI IMPa2-A546_as_TileScan_001 (Stage 45 of 49)	00-aGcyqWMYFv6v4K8twGPe5B
6.72787		Cell	1	0.000	1.000	441	16	siRNA-IMPa2-25 PSF-A488 IMPa2-A546 DAPI 8C2-siRNA-IMP-a2-a4 V2.00	0	11. siRNA-IMPa2-25 PSF-A488 DAPI IMPa2-A546_as_TileScan_001 (Stage 45 of 49)	00-aGcyqWMYFv6v4K8twGPe5B
12.2745		Cell	1	0.000	1.000	442	17	siRNA-IMPa2-25 PSF-A488 IMPa2-A546 DAPI 8C2-siRNA-IMP-a2-a4 V2.00	0	11. siRNA-IMPa2-25 PSF-A488 DAPI IMPa2-A546_as_TileScan_001 (Stage 45 of 49)	00-aGcyqWMYFv6v4K8twGPe5B
7.62984		Cell	1	0.000	1.000	443	18	siRNA-IMPa2-25 PSF-A488 IMPa2-A546 DAPI 8C2-siRNA-IMP-a2-a4 V2.00	0	11. siRNA-IMPa2-25 PSF-A488 DAPI IMPa2-A546_as_TileScan_001 (Stage 45 of 49)	00-aGcyqWMYFv6v4K8twGPe5B
10.5895		Cell	1	0.000	1.000	444	19	siRNA-IMPa2-25 PSF-A488 IMPa2-A546 DAPI 8C2-siRNA-IMP-a2-a4 V2.00	0	11. siRNA-IMPa2-25 PSF-A488 DAPI IMPa2-A546_as_TileScan_001 (Stage 45 of 49)	00-aGcyqWMYFv6v4K8twGPe5B
11.2167		Cell	1	0.000	1.000	445	20	siRNA-IMPa2-25 PSF-A488 IMPa2-A546 DAPI 8C2-siRNA-IMP-a2-a4 V2.00	0	11. siRNA-IMPa2-25 PSF-A488 DAPI IMPa2-A546_as_TileScan_001 (Stage 45 of 49)	00-aGcyqWMYFv6v4K8twGPe5B
12.4615		Cell	1	0.000	1.000	446	21	siRNA-IMPa2-25 PSF-A488 IMPa2-A546 DAPI 8C2-siRNA-IMP-a2-a4 V2.00	0	11. siRNA-IMPa2-25 PSF-A488 DAPI IMPa2-A546_as_TileScan_001 (Stage 45 of 49)	00-aGcyqWMYFv6v4K8twGPe5B
7.10603		Cell	1	0.000	1.000	447	22	siRNA-IMPa2-25 PSF-A488 IMPa2-A546 DAPI 8C2-siRNA-IMP-a2-a4 V2.00	0	11. siRNA-IMPa2-25 PSF-A488 DAPI IMPa2-A546_as_TileScan_001 (Stage 45 of 49)	00-aGcyqWMYFv6v4K8twGPe5B
6.61208		Cell	1	0.000	1.000	448	23	siRNA-IMPa2-25 PSF-A488 IMPa2-A546 DAPI 8C2-siRNA-IMP-a2-a4 V2.00	0	11. siRNA-IMPa2-25 PSF-A488 DAPI IMPa2-A546_as_TileScan_001 (Stage 45 of 49)	00-aGcyqWMYFv6v4K8twGPe5B
4.20307		Cell	1	0.000	1.000	449	24	siRNA-IMPa2-25 PSF-A488 IMPa2-A546 DAPI 8C2-siRNA-IMP-a2-a4 V2.00	0	11. siRNA-IMPa2-25 PSF-A488 DAPI IMPa2-A546_as_TileScan_001 (Stage 45 of 49)	00-aGcyqWMYFv6v4K8twGPe5B
9.14281		Cell	1	0.000	1.000	450	25	siRNA-IMPa2-25 PSF-A488 IMPa2-A546 DAPI 8C2-siRNA-IMP-a2-a4 V2.00	0	11. siRNA-IMPa2-25 PSF-A488 DAPI IMPa2-A546_as_TileScan_001 (Stage 45 of 49)	00-aGcyqWMYFv6v4K8twGPe5B
8.44023		Cell	1	0.000	1.000	451	26	siRNA-IMPa2-25 PSF-A488 IMPa2-A546 DAPI 8C2-siRNA-IMP-a2-a4 V2.00	0	11. siRNA-IMPa2-25 PSF-A488 DAPI IMPa2-A546_as_TileScan_001 (Stage 45 of 49)	00-aGcyqWMYFv6v4K8twGPe5B
4.75694		Cell	1	0.000	1.000	452	27	siRNA-IMPa2-25 PSF-A488 IMPa2-A546 DAPI 8C2-siRNA-IMP-a2-a4 V2.00	0	11. siRNA-IMPa2-25 PSF-A488 DAPI IMPa2-A546_as_TileScan_001 (Stage 45 of 49)	00-aGcyqWMYFv6v4K8twGPe5B
11.1363		Cell	1	0.000	1.000	453	28	siRNA-IMPa2-25 PSF-A488 IMPa2-A546 DAPI 8C2-siRNA-IMP-a2-a4 V2.00	0	11. siRNA-IMPa2-25 PSF-A488 DAPI IMPa2-A546_as_TileScan_001 (Stage 45 of 49)	00-aGcyqWMYFv6v4K8twGPe5B
6.94042		Cell	1	0.000	1.000	454	29	siRNA-IMPa2-25 PSF-A488 IMPa2-A546 DAPI 8C2-siRNA-IMP-a2-a4 V2.00	0	11. siRNA-IMPa2-25 PSF-A488 DAPI IMPa2-A546_as_TileScan_001 (Stage 45 of 49)	00-aGcyqWMYFv6v4K8twGPe5B
7.64875		Cell	1	0.000	1.000	455	30	siRNA-IMPa2-25 PSF-A488 IMPa2-A546 DAPI 8C2-siRNA-IMP-a2-a4 V2.00	0	11. siRNA-IMPa2-25 PSF-A488 DAPI IMPa2-A546_as_TileScan_001 (Stage 45 of 49)	00-aGcyqWMYFv6v4K8twGPe5B
13.5733		Cell	1	0.000	1.000	456	31	siRNA-IMPa2-25 PSF-A488 IMPa2-A546 DAPI 8C2-siRNA-IMP-a2-a4 V2.00	0	11. siRNA-IMPa2-25 PSF-A488 DAPI IMPa2-A546_as_TileScan_001 (Stage 45 of 49)	00-aGcyqWMYFv6v4K8twGPe5B
5.66348		Cell	1	0.000	1.000	457	32	siRNA-IMPa2-25 PSF-A488 IMPa2-A546 DAPI 8C2-siRNA-IMP-a2-a4 V2.00	0	11. siRNA-IMPa2-25 PSF-A488 DAPI IMPa2-A546_as_TileScan_001 (Stage 45 of 49)	00-aGcyqWMYFv6v4K8twGPe5B
5.80062		Cell	1	0.000	1.000	458	33	siRNA-IMPa2-25 PSF-A488 IMPa2-A546 DAPI 8C2-siRNA-IMP-a2-a4 V2.00	0	11. siRNA-IMPa2-25 PSF-A488 DAPI IMPa2-A546_as_TileScan_001 (Stage 45 of 49)	00-aGcyqWMYFv6v4K8twGPe5B
6.74651		Cell	1	0.000	1.000	459	34	siRNA-IMPa2-25 PSF-A488 IMPa2-A546 DAPI 8C2-siRNA-IMP-a2-a4 V2.00	0	11. siRNA-IMPa2-25 PSF-A488 DAPI IMPa2-A546_as_TileScan_001 (Stage 45 of 49)	00-aGcyqWMYFv6v4K8twGPe5B
6.3915		Cell	1	0.000	1.000	460	35	siRNA-IMPa2-25 PSF-A488 IMPa2-A546 DAPI 8C2-siRNA-IMP-a2-a4 V2.00	0	11. siRNA-IMPa2-25 PSF-A488 DAPI IMPa2-A546_as_TileScan_001 (Stage 45 of 49)	00-aGcyqWMYFv6v4K8twGPe5B
14.6668		Cell	1	0.000	1.000	461	0	siRNA-IMPa2-25 PSF-A488 IMPa2-A546 DAPI 8C2-siRNA-IMP-a2-a4 V2.00	0	11. siRNA-IMPa2-25 PSF-A488 DAPI IMPa2-A546_at_TileScan_001 (Stage 46 of 49)	00-kQNBAjWXoEt3CK9ZzWzaMZ
2.33869		Cell	1	0.000	1.000	462	1	siRNA-IMPa2-25 PSF-A488 IMPa2-A546 DAPI 8C2-siRNA-IMP-a2-a4 V2.00	0	11. siRNA-IMPa2-25 PSF-A488 DAPI IMPa2-A546_at_TileScan_001 (Stage 46 of 49)	00-kQNBAjWXoEt3CK9ZzWzaMZ
13.5575		Cell	1	0.000	1.000	463	2	siRNA-IMPa2-25 PSF-A488 IMPa2-A546 DAPI 8C2-siRNA-IMP-a2-a4 V2.00	0	11. siRNA-IMPa2-25 PSF-A488 DAPI IMPa2-A546_at_TileScan_001 (Stage 46 of 49)	00-kQNBAjWXoEt3CK9ZzWzaMZ
6.69558		Cell	1	0.000	1.000	464	3	siRNA-IMPa2-25 PSF-A488 IMPa2-A546 DAPI 8C2-siRNA-IMP-a2-a4 V2.00	0	11. siRNA-IMPa2-25 PSF-A488 DAPI IMPa2-A546_at_TileScan_001 (Stage 46 of 49)	00-kQNBAjWXoEt3CK9ZzWzaMZ
9.1175		Cell	1	0.000	1.000	465	4	siRNA-IMPa2-25 PSF-A488 IMPa2-A546 DAPI 8C2-siRNA-IMP-a2-a4 V2.00	0	11. siRNA-IMPa2-25 PSF-A488 DAPI IMPa2-A546_at_TileScan_001 (Stage 46 of 49)	00-kQNBAjWXoEt3CK9ZzWzaMZ
14.6073		Cell	1	0.000	1.000	466	5	siRNA-IMPa2-25 PSF-A488 IMPa2-A546 DAPI 8C2-siRNA-IMP-a2-a4 V2.00	0	11. siRNA-IMPa2-25 PSF-A488 DAPI IMPa2-A546_at_TileScan_001 (Stage 46 of 49)	00-kQNBAjWXoEt3CK9ZzWzaMZ
9.64612		Cell	1	0.000	1.000	467	6	siRNA-IMPa2-25 PSF-A488 IMPa2-A546 DAPI 8C2-siRNA-IMP-a2-a4 V2.00	0	11. siRNA-IMPa2-25 PSF-A488 DAPI IMPa2-A546_at_TileScan_001 (Stage 46 of 49)	00-kQNBAjWXoEt3CK9ZzWzaMZ
7.20774		Cell	1	0.000	1.000	468	7	siRNA-IMPa2-25 PSF-A488 IMPa2-A546 DAPI 8C2-siRNA-IMP-a2-a4 V2.00	0	11. siRNA-IMPa2-25 PSF-A488 DAPI IMPa2-A546_at_TileScan_001 (Stage 46 of 49)	00-kQNBAjWXoEt3CK9ZzWzaMZ
10.0773		Cell	1	0.000	1.000	469	8	siRNA-IMPa2-25 PSF-A488 IMPa2-A546 DAPI 8C2-siRNA-IMP-a2-a4 V2.00	0	11. siRNA-IMPa2-25 PSF-A488 DAPI IMPa2-A546_at_TileScan_001 (Stage 46 of 49)	00-kQNBAjWXoEt3CK9ZzWzaMZ
6.01031		Cell	1	0.000	1.000	470	9	siRNA-IMPa2-25 PSF-A488 IMPa2-A546 DAPI 8C2-siRNA-IMP-a2-a4 V2.00	0	11. siRNA-IMPa2-25 PSF-A488 DAPI IMPa2-A546_at_TileScan_001 (Stage 46 of 49)	00-kQNBAjWXoEt3CK9ZzWzaMZ
8.25363		Cell	1	0.000	1.000	471	10	siRNA-IMPa2-25 PSF-A488 IMPa2-A546 DAPI 8C2-siRNA-IMP-a2-a4 V2.00	0	11. siRNA-IMPa2-25 PSF-A488 DAPI IMPa2-A546_at_TileScan_001 (Stage 46 of 49)	00-kQNBAjWXoEt3CK9ZzWzaMZ
10.6378		Cell	1	0.000	1.000	472	11	siRNA-IMPa2-25 PSF-A488 IMPa2-A546 DAPI 8C2-siRNA-IMP-a2-a4 V2.00	0	11. siRNA-IMPa2-25 PSF-A488 DAPI IMPa2-A546_at_TileScan_001 (Stage 46 of 49)	00-kQNBAjWXoEt3CK9ZzWzaMZ
9.21716		Cell	1	0.000	1.000	473	12	siRNA-IMPa2-25 PSF-A488 IMPa2-A546 DAPI 8C2-siRNA-IMP-a2-a4 V2.00	0	11. siRNA-IMPa2-25 PSF-A488 DAPI IMPa2-A546_at_TileScan_001 (Stage 46 of 49)	00-kQNBAjWXoEt3CK9ZzWzaMZ
6.37898		Cell	1	0.000	1.000	474	13	siRNA-IMPa2-25 PSF-A488 IMPa2-A546 DAPI 8C2-siRNA-IMP-a2-a4 V2.00	0	11. siRNA-IMPa2-25 PSF-A488 DAPI IMPa2-A546_at_TileScan_001 (Stage 46 of 49)	00-kQNBAjWXoEt3CK9ZzWzaMZ
4.36726		Cell	1	0.000	1.000	475	14	siRNA-IMPa2-25 PSF-A488 IMPa2-A546 DAPI 8C2-siRNA-IMP-a2-a4 V2.00	0	11. siRNA-IMPa2-25 PSF-A488 DAPI IMPa2-A546_at_TileScan_001 (Stage 46 of 49)	00-kQNBAjWXoEt3CK9ZzWzaMZ
14.8549		Cell	1	0.000	1.000	476	15	siRNA-IMPa2-25 PSF-A488 IMPa2-A546 DAPI 8C2-siRNA-IMP-a2-a4 V2.00	0	11. siRNA-IMPa2-25 PSF-A488 DAPI IMPa2-A546_at_TileScan_001 (Stage 46 of 49)	00-kQNBAjWXoEt3CK9ZzWzaMZ
6.84778		Cell	1	0.000	1.000	477	16	siRNA-IMPa2-25 PSF-A488 IMPa2-A546 DAPI 8C2-siRNA-IMP-a2-a4 V2.00	0	11. siRNA-IMPa2-25 PSF-A488 DAPI IMPa2-A546_at_TileScan_001 (Stage 46 of 49)	00-kQNBAjWXoEt3CK9ZzWzaMZ
9.68994		Cell	1	0.000	1.000	478	17	siRNA-IMPa2-25 PSF-A488 IMPa2-A546 DAPI 8C2-siRNA-IMP-a2-a4 V2.00	0	11. siRNA-IMPa2-25 PSF-A488 DAPI IMPa2-A546_at_TileScan_001 (Stage 46 of 49)	00-kQNBAjWXoEt3CK9ZzWzaMZ
3.14397		Cell	1	0.000	1.000	479	18	siRNA-IMPa2-25 PSF-A488 IMPa2-A546 DAPI 8C2-siRNA-IMP-a2-a4 V2.00	0	11. siRNA-IMPa2-25 PSF-A488 DAPI IMPa2-A546_at_TileScan_001 (Stage 46 of 49)	00-kQNBAjWXoEt3CK9ZzWzaMZ
12.576		Cell	1	0.000	1.000	480	19	siRNA-IMPa2-25 PSF-A488 IMPa2-A546 DAPI 8C2-siRNA-IMP-a2-a4 V2.00	0	11. siRNA-IMPa2-25 PSF-A488 DAPI IMPa2-A546_at_TileScan_001 (Stage 46 of 49)	00-kQNBAjWXoEt3CK9ZzWzaMZ
2.68239		Cell	1	0.000	1.000	481	20	siRNA-IMPa2-25 PSF-A488 IMPa2-A546 DAPI 8C2-siRNA-IMP-a2-a4 V2.00	0	11. siRNA-IMPa2-25 PSF-A488 DAPI IMPa2-A546_at_TileScan_001 (Stage 46 of 49)	00-kQNBAjWXoEt3CK9ZzWzaMZ
4.61721		Cell	1	0.000	1.000	482	21	siRNA-IMPa2-25 PSF-A488 IMPa2-A546 DAPI 8C2-siRNA-IMP-a2-a4 V2.00	0	11. siRNA-IMPa2-25 PSF-A488 DAPI IMPa2-A546_at_TileScan_001 (Stage 46 of 49)	00-kQNBAjWXoEt3CK9ZzWzaMZ
5.54276		Cell	1	0.000	1.000	483	22	siRNA-IMPa2-25 PSF-A488 IMPa2-A546 DAPI 8C2-siRNA-IMP-a2-a4 V2.00	0	11. siRNA-IMPa2-25 PSF-A488 DAPI IMPa2-A546_at_TileScan_001 (Stage 46 of 49)	00-kQNBAjWXoEt3CK9ZzWzaMZ
5.98345		Cell	1	0.000	1.000	484	23	siRNA-IMPa2-25 PSF-A488 IMPa2-A546 DAPI 8C2-siRNA-IMP-a2-a4 V2.00	0	11. siRNA-IMPa2-25 PSF-A488 DAPI IMPa2-A546_at_TileScan_001 (Stage 46 of 49)	00-kQNBAjWXoEt3CK9ZzWzaMZ
7.21423		Cell	1	0.000	1.000	485	24	siRNA-IMPa2-25 PSF-A488 IMPa2-A546 DAPI 8C2-siRNA-IMP-a2-a4 V2.00	0	11. siRNA-IMPa2-25 PSF-A488 DAPI IMPa2-A546_at_TileScan_001 (Stage 46 of 49)	00-kQNBAjWXoEt3CK9ZzWzaMZ
4.77991		Cell	1	0.000	1.000	486	25	siRNA-IMPa2-25 PSF-A488 IMPa2-A546 DAPI 8C2-siRNA-IMP-a2-a4 V2.00	0	11. siRNA-IMPa2-25 PSF-A488 DAPI IMPa2-A546_at_TileScan_001 (Stage 46 of 49)	00-kQNBAjWXoEt3CK9ZzWzaMZ
2.13596		Cell	1	0.000	1.000	487	0	siRNA-IMPa2-25 PSF-A488 IMPa2-A546 DAPI 8C2-siRNA-IMP-a2-a4 V2.00	0	11. siRNA-IMPa2-25 PSF-A488 DAPI IMPa2-A546_au_TileScan_001 (Stage 47 of 49)	00-Sr4TEZcMPbyV7CcG2v54Z5
1.96906		Cell	1	0.000	1.000	488	1	siRNA-IMPa2-25 PSF-A488 IMPa2-A546 DAPI 8C2-siRNA-IMP-a2-a4 V2.00	0	11. siRNA-IMPa2-25 PSF-A488 DAPI IMPa2-A546_au_TileScan_001 (Stage 47 of 49)	00-Sr4TEZcMPbyV7CcG2v54Z5
19.4832		Cell	1	0.000	1.000	489	2	siRNA-IMPa2-25 PSF-A488 IMPa2-A546 DAPI 8C2-siRNA-IMP-a2-a4 V2.00	0	11. siRNA-IMPa2-25 PSF-A488 DAPI IMPa2-A546_au_TileScan_001 (Stage 47 of 49)	00-Sr4TEZcMPbyV7CcG2v54Z5
14.5984		Cell	1	0.000	1.000	490	3	siRNA-IMPa2-25 PSF-A488 IMPa2-A546 DAPI 8C2-siRNA-IMP-a2-a4 V2.00	0	11. siRNA-IMPa2-25 PSF-A488 DAPI IMPa2-A546_au_TileScan_001 (Stage 47 of 49)	00-Sr4TEZcMPbyV7CcG2v54Z5
13.4107		Cell	1	0.000	1.000	491	4	siRNA-IMPa2-25 PSF-A488 IMPa2-A546 DAPI 8C2-siRNA-IMP-a2-a4 V2.00	0	11. siRNA-IMPa2-25 PSF-A488 DAPI IMPa2-A546_au_TileScan_001 (Stage 47 of 49)	00-Sr4TEZcMPbyV7CcG2v54Z5
8.70496		Cell	1	0.000	1.000	492	5	siRNA-IMPa2-25 PSF-A488 IMPa2-A546 DAPI 8C2-siRNA-IMP-a2-a4 V2.00	0	11. siRNA-IMPa2-25 PSF-A488 DAPI IMPa2-A546_au_TileScan_001 (Stage 47 of 49)	00-Sr4TEZcMPbyV7CcG2v54Z5
10.0647		Cell	1	0.000	1.000	493	6	siRNA-IMPa2-25 PSF-A488 IMPa2-A546 DAPI 8C2-siRNA-IMP-a2-a4 V2.00	0	11. siRNA-IMPa2-25 PSF-A488 DAPI IMPa2-A546_au_TileScan_001 (Stage 47 of 49)	00-Sr4TEZcMPbyV7CcG2v54Z5
14.603		Cell	1	0.000	1.000	494	7	siRNA-IMPa2-25 PSF-A488 IMPa2-A546 DAPI 8C2-siRNA-IMP-a2-a4 V2.00	0	11. siRNA-IMPa2-25 PSF-A488 DAPI IMPa2-A546_au_TileScan_001 (Stage 47 of 49)	00-Sr4TEZcMPbyV7CcG2v54Z5
7.33519		Cell	1	0.000	1.000	495	8	siRNA-IMPa2-25 PSF-A488 IMPa2-A546 DAPI 8C2-siRNA-IMP-a2-a4 V2.00	0	11. siRNA-IMPa2-25 PSF-A488 DAPI IMPa2-A546_au_TileScan_001 (Stage 47 of 49)	00-Sr4TEZcMPbyV7CcG2v54Z5
6.56545		Cell	1	0.000	1.000	496	9	siRNA-IMPa2-25 PSF-A488 IMPa2-A546 DAPI 8C2-siRNA-IMP-a2-a4 V2.00	0	11. siRNA-IMPa2-25 PSF-A488 DAPI IMPa2-A546_au_TileScan_001 (Stage 47 of 49)	00-Sr4TEZcMPbyV7CcG2v54Z5
6.59508		Cell	1	0.000	1.000	497	10	siRNA-IMPa2-25 PSF-A488 IMPa2-A546 DAPI 8C2-siRNA-IMP-a2-a4 V2.00	0	11. siRNA-IMPa2-25 PSF-A488 DAPI IMPa2-A546_au_TileScan_001 (Stage 47 of 49)	00-Sr4TEZcMPbyV7CcG2v54Z5
10.2428		Cell	1	0.000	1.000	498	11	siRNA-IMPa2-25 PSF-A488 IMPa2-A546 DAPI 8C2-siRNA-IMP-a2-a4 V2.00	0	11. siRNA-IMPa2-25 PSF-A488 DAPI IMPa2-A546_au_TileScan_001 (Stage 47 of 49)	00-Sr4TEZcMPbyV7CcG2v54Z5
7.39948		Cell	1	0.000	1.000	499	12	siRNA-IMPa2-25 PSF-A488 IMPa2-A546 DAPI 8C2-siRNA-IMP-a2-a4 V2.00	0	11. siRNA-IMPa2-25 PSF-A488 DAPI IMPa2-A546_au_TileScan_001 (Stage 47 of 49)	00-Sr4TEZcMPbyV7CcG2v54Z5
7.63435		Cell	1	0.000	1.000	500	13	siRNA-IMPa2-25 PSF-A488 IMPa2-A546 DAPI 8C2-siRNA-IMP-a2-a4 V2.00	0	11. siRNA-IMPa2-25 PSF-A488 DAPI IMPa2-A546_au_TileScan_001 (Stage 47 of 49)	00-Sr4TEZcMPbyV7CcG2v54Z5
10.1701		Cell	1	0.000	1.000	501	14	siRNA-IMPa2-25 PSF-A488 IMPa2-A546 DAPI 8C2-siRNA-IMP-a2-a4 V2.00	0	11. siRNA-IMPa2-25 PSF-A488 DAPI IMPa2-A546_au_TileScan_001 (Stage 47 of 49)	00-Sr4TEZcMPbyV7CcG2v54Z5
20.6648		Cell	1	0.000	1.000	502	15	siRNA-IMPa2-25 PSF-A488 IMPa2-A546 DAPI 8C2-siRNA-IMP-a2-a4 V2.00	0	11. siRNA-IMPa2-25 PSF-A488 DAPI IMPa2-A546_au_TileScan_001 (Stage 47 of 49)	00-Sr4TEZcMPbyV7CcG2v54Z5
8.09059		Cell	1	0.000	1.000	503	16	siRNA-IMPa2-25 PSF-A488 IMPa2-A546 DAPI 8C2-siRNA-IMP-a2-a4 V2.00	0	11. siRNA-IMPa2-25 PSF-A488 DAPI IMPa2-A546_au_TileScan_001 (Stage 47 of 49)	00-Sr4TEZcMPbyV7CcG2v54Z5
7.64506		Cell	1	0.000	1.000	504	17	siRNA-IMPa2-25 PSF-A488 IMPa2-A546 DAPI 8C2-siRNA-IMP-a2-a4 V2.00	0	11. siRNA-IMPa2-25 PSF-A488 DAPI IMPa2-A546_au_TileScan_001 (Stage 47 of 49)	00-Sr4TEZcMPbyV7CcG2v54Z5
6.78652		Cell	1	0.000	1.000	505	18	siRNA-IMPa2-25 PSF-A488 IMPa2-A546 DAPI 8C2-siRNA-IMP-a2-a4 V2.00	0	11. siRNA-IMPa2-25 PSF-A488 DAPI IMPa2-A546_au_TileScan_001 (Stage 47 of 49)	00-Sr4TEZcMPbyV7CcG2v54Z5
6.94172		Cell	1	0.000	1.000	506	19	siRNA-IMPa2-25 PSF-A488 IMPa2-A546 DAPI 8C2-siRNA-IMP-a2-a4 V2.00	0	11. siRNA-IMPa2-25 PSF-A488 DAPI IMPa2-A546_au_TileScan_001 (Stage 47 of 49)	00-Sr4TEZcMPbyV7CcG2v54Z5
7.8415		Cell	1	0.000	1.000	507	0	siRNA-IMPa2-25 PSF-A488 IMPa2-A546 DAPI 8C2-siRNA-IMP-a2-a4 V2.00	0	11. siRNA-IMPa2-25 PSF-A488 DAPI IMPa2-A546_av_TileScan_001 (Stage 48 of 49)	00-cW3HD5HtQnz9KmABXZzoU9
6.78322		Cell	1	0.000	1.000	508	1	siRNA-IMPa2-25 PSF-A488 IMPa2-A546 DAPI 8C2-siRNA-IMP-a2-a4 V2.00	0	11. siRNA-IMPa2-25 PSF-A488 DAPI IMPa2-A546_av_TileScan_001 (Stage 48 of 49)	00-cW3HD5HtQnz9KmABXZzoU9
17.2201		Cell	1	0.000	1.000	509	2	siRNA-IMPa2-25 PSF-A488 IMPa2-A546 DAPI 8C2-siRNA-IMP-a2-a4 V2.00	0	11. siRNA-IMPa2-25 PSF-A488 DAPI IMPa2-A546_av_TileScan_001 (Stage 48 of 49)	00-cW3HD5HtQnz9KmABXZzoU9
12.4089		Cell	1	0.000	1.000	510	3	siRNA-IMPa2-25 PSF-A488 IMPa2-A546 DAPI 8C2-siRNA-IMP-a2-a4 V2.00	0	11. siRNA-IMPa2-25 PSF-A488 DAPI IMPa2-A546_av_TileScan_001 (Stage 48 of 49)	00-cW3HD5HtQnz9KmABXZzoU9
2.25601		Cell	1	0.000	1.000	511	4	siRNA-IMPa2-25 PSF-A488 IMPa2-A546 DAPI 8C2-siRNA-IMP-a2-a4 V2.00	0	11. siRNA-IMPa2-25 PSF-A488 DAPI IMPa2-A546_av_TileScan_001 (Stage 48 of 49)	00-cW3HD5HtQnz9KmABXZzoU9
10.8883		Cell	1	0.000	1.000	512	5	siRNA-IMPa2-25 PSF-A488 IMPa2-A546 DAPI 8C2-siRNA-IMP-a2-a4 V2.00	0	11. siRNA-IMPa2-25 PSF-A488 DAPI IMPa2-A546_av_TileScan_001 (Stage 48 of 49)	00-cW3HD5HtQnz9KmABXZzoU9
8.24245		Cell	1	0.000	1.000	513	6	siRNA-IMPa2-25 PSF-A488 IMPa2-A546 DAPI 8C2-siRNA-IMP-a2-a4 V2.00	0	11. siRNA-IMPa2-25 PSF-A488 DAPI IMPa2-A546_av_TileScan_001 (Stage 48 of 49)	00-cW3HD5HtQnz9KmABXZzoU9
5.08871		Cell	1	0.000	1.000	514	7	siRNA-IMPa2-25 PSF-A488 IMPa2-A546 DAPI 8C2-siRNA-IMP-a2-a4 V2.00	0	11. siRNA-IMPa2-25 PSF-A488 DAPI IMPa2-A546_av_TileScan_001 (Stage 48 of 49)	00-cW3HD5HtQnz9KmABXZzoU9
6.54863		Cell	1	0.000	1.000	515	8	siRNA-IMPa2-25 PSF-A488 IMPa2-A546 DAPI 8C2-siRNA-IMP-a2-a4 V2.00	0	11. siRNA-IMPa2-25 PSF-A488 DAPI IMPa2-A546_av_TileScan_001 (Stage 48 of 49)	00-cW3HD5HtQnz9KmABXZzoU9
9.09027		Cell	1	0.000	1.000	516	9	siRNA-IMPa2-25 PSF-A488 IMPa2-A546 DAPI 8C2-siRNA-IMP-a2-a4 V2.00	0	11. siRNA-IMPa2-25 PSF-A488 DAPI IMPa2-A546_av_TileScan_001 (Stage 48 of 49)	00-cW3HD5HtQnz9KmABXZzoU9
11.2643		Cell	1	0.000	1.000	517	10	siRNA-IMPa2-25 PSF-A488 IMPa2-A546 DAPI 8C2-siRNA-IMP-a2-a4 V2.00	0	11. siRNA-IMPa2-25 PSF-A488 DAPI IMPa2-A546_av_TileScan_001 (Stage 48 of 49)	00-cW3HD5HtQnz9KmABXZzoU9
13.1777		Cell	1	0.000	1.000	518	11	siRNA-IMPa2-25 PSF-A488 IMPa2-A546 DAPI 8C2-siRNA-IMP-a2-a4 V2.00	0	11. siRNA-IMPa2-25 PSF-A488 DAPI IMPa2-A546_av_TileScan_001 (Stage 48 of 49)	00-cW3HD5HtQnz9KmABXZzoU9
8.93811		Cell	1	0.000	1.000	519	12	siRNA-IMPa2-25 PSF-A488 IMPa2-A546 DAPI 8C2-siRNA-IMP-a2-a4 V2.00	0	11. siRNA-IMPa2-25 PSF-A488 DAPI IMPa2-A546_av_TileScan_001 (Stage 48 of 49)	00-cW3HD5HtQnz9KmABXZzoU9
5.68538		Cell	1	0.000	1.000	520	13	siRNA-IMPa2-25 PSF-A488 IMPa2-A546 DAPI 8C2-siRNA-IMP-a2-a4 V2.00	0	11. siRNA-IMPa2-25 PSF-A488 DAPI IMPa2-A546_av_TileScan_001 (Stage 48 of 49)	00-cW3HD5HtQnz9KmABXZzoU9
6.29436		Cell	1	0.000	1.000	521	14	siRNA-IMPa2-25 PSF-A488 IMPa2-A546 DAPI 8C2-siRNA-IMP-a2-a4 V2.00	0	11. siRNA-IMPa2-25 PSF-A488 DAPI IMPa2-A546_av_TileScan_001 (Stage 48 of 49)	00-cW3HD5HtQnz9KmABXZzoU9
10.0382		Cell	1	0.000	1.000	522	15	siRNA-IMPa2-25 PSF-A488 IMPa2-A546 DAPI 8C2-siRNA-IMP-a2-a4 V2.00	0	11. siRNA-IMPa2-25 PSF-A488 DAPI IMPa2-A546_av_TileScan_001 (Stage 48 of 49)	00-cW3HD5HtQnz9KmABXZzoU9
7.05501		Cell	1	0.000	1.000	523	16	siRNA-IMPa2-25 PSF-A488 IMPa2-A546 DAPI 8C2-siRNA-IMP-a2-a4 V2.00	0	11. siRNA-IMPa2-25 PSF-A488 DAPI IMPa2-A546_av_TileScan_001 (Stage 48 of 49)	00-cW3HD5HtQnz9KmABXZzoU9
6.96736		Cell	1	0.000	1.000	524	17	siRNA-IMPa2-25 PSF-A488 IMPa2-A546 DAPI 8C2-siRNA-IMP-a2-a4 V2.00	0	11. siRNA-IMPa2-25 PSF-A488 DAPI IMPa2-A546_av_TileScan_001 (Stage 48 of 49)	00-cW3HD5HtQnz9KmABXZzoU9
20.7187		Cell	1	0.000	1.000	525	18	siRNA-IMPa2-25 PSF-A488 IMPa2-A546 DAPI 8C2-siRNA-IMP-a2-a4 V2.00	0	11. siRNA-IMPa2-25 PSF-A488 DAPI IMPa2-A546_av_TileScan_001 (Stage 48 of 49)	00-cW3HD5HtQnz9KmABXZzoU9
4.78806		Cell	1	0.000	1.000	526	19	siRNA-IMPa2-25 PSF-A488 IMPa2-A546 DAPI 8C2-siRNA-IMP-a2-a4 V2.00	0	11. siRNA-IMPa2-25 PSF-A488 DAPI IMPa2-A546_av_TileScan_001 (Stage 48 of 49)	00-cW3HD5HtQnz9KmABXZzoU9
6.23333		Cell	1	0.000	1.000	527	20	siRNA-IMPa2-25 PSF-A488 IMPa2-A546 DAPI 8C2-siRNA-IMP-a2-a4 V2.00	0	11. siRNA-IMPa2-25 PSF-A488 DAPI IMPa2-A546_av_TileScan_001 (Stage 48 of 49)	00-cW3HD5HtQnz9KmABXZzoU9
2.17864		Cell	1	0.000	1.000	528	0	siRNA-IMPa2-25 PSF-A488 IMPa2-A546 DAPI 8C2-siRNA-IMP-a2-a4 V2.00	0	11. siRNA-IMPa2-25 PSF-A488 DAPI IMPa2-A546_aw_TileScan_001 (Stage 49 of 49)	00-AVmUFPCzPYuFXsEDEhZ2PR
6.10723		Cell	1	0.000	1.000	529	1	siRNA-IMPa2-25 PSF-A488 IMPa2-A546 DAPI 8C2-siRNA-IMP-a2-a4 V2.00	0	11. siRNA-IMPa2-25 PSF-A488 DAPI IMPa2-A546_aw_TileScan_001 (Stage 49 of 49)	00-AVmUFPCzPYuFXsEDEhZ2PR
7.78768		Cell	1	0.000	1.000	530	2	siRNA-IMPa2-25 PSF-A488 IMPa2-A546 DAPI 8C2-siRNA-IMP-a2-a4 V2.00	0	11. siRNA-IMPa2-25 PSF-A488 DAPI IMPa2-A546_aw_TileScan_001 (Stage 49 of 49)	00-AVmUFPCzPYuFXsEDEhZ2PR
2.41543		Cell	1	0.000	1.000	531	3	siRNA-IMPa2-25 PSF-A488 IMPa2-A546 DAPI 8C2-siRNA-IMP-a2-a4 V2.00	0	11. siRNA-IMPa2-25 PSF-A488 DAPI IMPa2-A546_aw_TileScan_001 (Stage 49 of 49)	00-AVmUFPCzPYuFXsEDEhZ2PR
7.70336		Cell	1	0.000	1.000	532	4	siRNA-IMPa2-25 PSF-A488 IMPa2-A546 DAPI 8C2-siRNA-IMP-a2-a4 V2.00	0	11. siRNA-IMPa2-25 PSF-A488 DAPI IMPa2-A546_aw_TileScan_001 (Stage 49 of 49)	00-AVmUFPCzPYuFXsEDEhZ2PR
7.16873		Cell	1	0.000	1.000	533	5	siRNA-IMPa2-25 PSF-A488 IMPa2-A546 DAPI 8C2-siRNA-IMP-a2-a4 V2.00	0	11. siRNA-IMPa2-25 PSF-A488 DAPI IMPa2-A546_aw_TileScan_001 (Stage 49 of 49)	00-AVmUFPCzPYuFXsEDEhZ2PR
10.6232		Cell	1	0.000	1.000	534	6	siRNA-IMPa2-25 PSF-A488 IMPa2-A546 DAPI 8C2-siRNA-IMP-a2-a4 V2.00	0	11. siRNA-IMPa2-25 PSF-A488 DAPI IMPa2-A546_aw_TileScan_001 (Stage 49 of 49)	00-AVmUFPCzPYuFXsEDEhZ2PR
7.02304		Cell	1	0.000	1.000	535	7	siRNA-IMPa2-25 PSF-A488 IMPa2-A546 DAPI 8C2-siRNA-IMP-a2-a4 V2.00	0	11. siRNA-IMPa2-25 PSF-A488 DAPI IMPa2-A546_aw_TileScan_001 (Stage 49 of 49)	00-AVmUFPCzPYuFXsEDEhZ2PR
2.0052		Cell	1	0.000	1.000	536	8	siRNA-IMPa2-25 PSF-A488 IMPa2-A546 DAPI 8C2-siRNA-IMP-a2-a4 V2.00	0	11. siRNA-IMPa2-25 PSF-A488 DAPI IMPa2-A546_aw_TileScan_001 (Stage 49 of 49)	00-AVmUFPCzPYuFXsEDEhZ2PR
5.72473		Cell	1	0.000	1.000	537	9	siRNA-IMPa2-25 PSF-A488 IMPa2-A546 DAPI 8C2-siRNA-IMP-a2-a4 V2.00	0	11. siRNA-IMPa2-25 PSF-A488 DAPI IMPa2-A546_aw_TileScan_001 (Stage 49 of 49)	00-AVmUFPCzPYuFXsEDEhZ2PR
8.35932		Cell	1	0.000	1.000	538	10	siRNA-IMPa2-25 PSF-A488 IMPa2-A546 DAPI 8C2-siRNA-IMP-a2-a4 V2.00	0	11. siRNA-IMPa2-25 PSF-A488 DAPI IMPa2-A546_aw_TileScan_001 (Stage 49 of 49)	00-AVmUFPCzPYuFXsEDEhZ2PR
7.18055		Cell	1	0.000	1.000	539	11	siRNA-IMPa2-25 PSF-A488 IMPa2-A546 DAPI 8C2-siRNA-IMP-a2-a4 V2.00	0	11. siRNA-IMPa2-25 PSF-A488 DAPI IMPa2-A546_aw_TileScan_001 (Stage 49 of 49)	00-AVmUFPCzPYuFXsEDEhZ2PR
5.588		Cell	1	0.000	1.000	540	12	siRNA-IMPa2-25 PSF-A488 IMPa2-A546 DAPI 8C2-siRNA-IMP-a2-a4 V2.00	0	11. siRNA-IMPa2-25 PSF-A488 DAPI IMPa2-A546_aw_TileScan_001 (Stage 49 of 49)	00-AVmUFPCzPYuFXsEDEhZ2PR
8.43673		Cell	1	0.000	1.000	541	13	siRNA-IMPa2-25 PSF-A488 IMPa2-A546 DAPI 8C2-siRNA-IMP-a2-a4 V2.00	0	11. siRNA-IMPa2-25 PSF-A488 DAPI IMPa2-A546_aw_TileScan_001 (Stage 49 of 49)	00-AVmUFPCzPYuFXsEDEhZ2PR
4.91238		Cell	1	0.000	1.000	542	14	siRNA-IMPa2-25 PSF-A488 IMPa2-A546 DAPI 8C2-siRNA-IMP-a2-a4 V2.00	0	11. siRNA-IMPa2-25 PSF-A488 DAPI IMPa2-A546_aw_TileScan_001 (Stage 49 of 49)	00-AVmUFPCzPYuFXsEDEhZ2PR
6.22932		Cell	1	0.000	1.000	543	15	siRNA-IMPa2-25 PSF-A488 IMPa2-A546 DAPI 8C2-siRNA-IMP-a2-a4 V2.00	0	11. siRNA-IMPa2-25 PSF-A488 DAPI IMPa2-A546_aw_TileScan_001 (Stage 49 of 49)	00-AVmUFPCzPYuFXsEDEhZ2PR
12.2985		Cell	1	0.000	1.000	544	16	siRNA-IMPa2-25 PSF-A488 IMPa2-A546 DAPI 8C2-siRNA-IMP-a2-a4 V2.00	0	11. siRNA-IMPa2-25 PSF-A488 DAPI IMPa2-A546_aw_TileScan_001 (Stage 49 of 49)	00-AVmUFPCzPYuFXsEDEhZ2PR
9.7422		Cell	1	0.000	1.000	545	17	siRNA-IMPa2-25 PSF-A488 IMPa2-A546 DAPI 8C2-siRNA-IMP-a2-a4 V2.00	0	11. siRNA-IMPa2-25 PSF-A488 DAPI IMPa2-A546_aw_TileScan_001 (Stage 49 of 49)	00-AVmUFPCzPYuFXsEDEhZ2PR
1.71167		Cell	1	0.000	1.000	546	0	siRNA-IMPa2-25 PSF-A488 IMPa2-A546 DAPI 8C2-siRNA-IMP-a2-a4 V2.00	0	11. siRNA-IMPa2-25 PSF-A488 DAPI IMPa2-A546_b_TileScan_001 (Stage 2 of 49)	00-9GHQL2MopWZ6nNoyb2TiCG
3.12732		Cell	1	0.000	1.000	547	1	siRNA-IMPa2-25 PSF-A488 IMPa2-A546 DAPI 8C2-siRNA-IMP-a2-a4 V2.00	0	11. siRNA-IMPa2-25 PSF-A488 DAPI IMPa2-A546_b_TileScan_001 (Stage 2 of 49)	00-9GHQL2MopWZ6nNoyb2TiCG
4.42568		Cell	1	0.000	1.000	548	2	siRNA-IMPa2-25 PSF-A488 IMPa2-A546 DAPI 8C2-siRNA-IMP-a2-a4 V2.00	0	11. siRNA-IMPa2-25 PSF-A488 DAPI IMPa2-A546_b_TileScan_001 (Stage 2 of 49)	00-9GHQL2MopWZ6nNoyb2TiCG
3.80298		Cell	1	0.000	1.000	549	3	siRNA-IMPa2-25 PSF-A488 IMPa2-A546 DAPI 8C2-siRNA-IMP-a2-a4 V2.00	0	11. siRNA-IMPa2-25 PSF-A488 DAPI IMPa2-A546_b_TileScan_001 (Stage 2 of 49)	00-9GHQL2MopWZ6nNoyb2TiCG
14.7248		Cell	1	0.000	1.000	550	4	siRNA-IMPa2-25 PSF-A488 IMPa2-A546 DAPI 8C2-siRNA-IMP-a2-a4 V2.00	0	11. siRNA-IMPa2-25 PSF-A488 DAPI IMPa2-A546_b_TileScan_001 (Stage 2 of 49)	00-9GHQL2MopWZ6nNoyb2TiCG
1.94168		Cell	1	0.000	1.000	551	5	siRNA-IMPa2-25 PSF-A488 IMPa2-A546 DAPI 8C2-siRNA-IMP-a2-a4 V2.00	0	11. siRNA-IMPa2-25 PSF-A488 DAPI IMPa2-A546_b_TileScan_001 (Stage 2 of 49)	00-9GHQL2MopWZ6nNoyb2TiCG
3.73052		Cell	1	0.000	1.000	552	6	siRNA-IMPa2-25 PSF-A488 IMPa2-A546 DAPI 8C2-siRNA-IMP-a2-a4 V2.00	0	11. siRNA-IMPa2-25 PSF-A488 DAPI IMPa2-A546_b_TileScan_001 (Stage 2 of 49)	00-9GHQL2MopWZ6nNoyb2TiCG
7.93423		Cell	1	0.000	1.000	553	0	siRNA-IMPa2-25 PSF-A488 IMPa2-A546 DAPI 8C2-siRNA-IMP-a2-a4 V2.00	0	11. siRNA-IMPa2-25 PSF-A488 DAPI IMPa2-A546_c_TileScan_001 (Stage 3 of 49)	00-EuUdo8SnTC5CoMomoSySHd
2.06009		Cell	1	0.000	1.000	554	1	siRNA-IMPa2-25 PSF-A488 IMPa2-A546 DAPI 8C2-siRNA-IMP-a2-a4 V2.00	0	11. siRNA-IMPa2-25 PSF-A488 DAPI IMPa2-A546_c_TileScan_001 (Stage 3 of 49)	00-EuUdo8SnTC5CoMomoSySHd
7.55692		Cell	1	0.000	1.000	555	2	siRNA-IMPa2-25 PSF-A488 IMPa2-A546 DAPI 8C2-siRNA-IMP-a2-a4 V2.00	0	11. siRNA-IMPa2-25 PSF-A488 DAPI IMPa2-A546_c_TileScan_001 (Stage 3 of 49)	00-EuUdo8SnTC5CoMomoSySHd
3.8892		Cell	1	0.000	1.000	556	3	siRNA-IMPa2-25 PSF-A488 IMPa2-A546 DAPI 8C2-siRNA-IMP-a2-a4 V2.00	0	11. siRNA-IMPa2-25 PSF-A488 DAPI IMPa2-A546_c_TileScan_001 (Stage 3 of 49)	00-EuUdo8SnTC5CoMomoSySHd
3.91786		Cell	1	0.000	1.000	557	4	siRNA-IMPa2-25 PSF-A488 IMPa2-A546 DAPI 8C2-siRNA-IMP-a2-a4 V2.00	0	11. siRNA-IMPa2-25 PSF-A488 DAPI IMPa2-A546_c_TileScan_001 (Stage 3 of 49)	00-EuUdo8SnTC5CoMomoSySHd
3.92697		Cell	1	0.000	1.000	558	5	siRNA-IMPa2-25 PSF-A488 IMPa2-A546 DAPI 8C2-siRNA-IMP-a2-a4 V2.00	0	11. siRNA-IMPa2-25 PSF-A488 DAPI IMPa2-A546_c_TileScan_001 (Stage 3 of 49)	00-EuUdo8SnTC5CoMomoSySHd
3.30871		Cell	1	0.000	1.000	559	6	siRNA-IMPa2-25 PSF-A488 IMPa2-A546 DAPI 8C2-siRNA-IMP-a2-a4 V2.00	0	11. siRNA-IMPa2-25 PSF-A488 DAPI IMPa2-A546_c_TileScan_001 (Stage 3 of 49)	00-EuUdo8SnTC5CoMomoSySHd
2.8745		Cell	1	0.000	1.000	560	7	siRNA-IMPa2-25 PSF-A488 IMPa2-A546 DAPI 8C2-siRNA-IMP-a2-a4 V2.00	0	11. siRNA-IMPa2-25 PSF-A488 DAPI IMPa2-A546_c_TileScan_001 (Stage 3 of 49)	00-EuUdo8SnTC5CoMomoSySHd
4.24859		Cell	1	0.000	1.000	561	8	siRNA-IMPa2-25 PSF-A488 IMPa2-A546 DAPI 8C2-siRNA-IMP-a2-a4 V2.00	0	11. siRNA-IMPa2-25 PSF-A488 DAPI IMPa2-A546_c_TileScan_001 (Stage 3 of 49)	00-EuUdo8SnTC5CoMomoSySHd
2.86263		Cell	1	0.000	1.000	562	9	siRNA-IMPa2-25 PSF-A488 IMPa2-A546 DAPI 8C2-siRNA-IMP-a2-a4 V2.00	0	11. siRNA-IMPa2-25 PSF-A488 DAPI IMPa2-A546_c_TileScan_001 (Stage 3 of 49)	00-EuUdo8SnTC5CoMomoSySHd
5.49253		Cell	1	0.000	1.000	563	10	siRNA-IMPa2-25 PSF-A488 IMPa2-A546 DAPI 8C2-siRNA-IMP-a2-a4 V2.00	0	11. siRNA-IMPa2-25 PSF-A488 DAPI IMPa2-A546_c_TileScan_001 (Stage 3 of 49)	00-EuUdo8SnTC5CoMomoSySHd
6.83548		Cell	1	0.000	1.000	564	11	siRNA-IMPa2-25 PSF-A488 IMPa2-A546 DAPI 8C2-siRNA-IMP-a2-a4 V2.00	0	11. siRNA-IMPa2-25 PSF-A488 DAPI IMPa2-A546_c_TileScan_001 (Stage 3 of 49)	00-EuUdo8SnTC5CoMomoSySHd
1.94652		Cell	1	0.000	1.000	565	12	siRNA-IMPa2-25 PSF-A488 IMPa2-A546 DAPI 8C2-siRNA-IMP-a2-a4 V2.00	0	11. siRNA-IMPa2-25 PSF-A488 DAPI IMPa2-A546_c_TileScan_001 (Stage 3 of 49)	00-EuUdo8SnTC5CoMomoSySHd
6.01149		Cell	1	0.000	1.000	566	13	siRNA-IMPa2-25 PSF-A488 IMPa2-A546 DAPI 8C2-siRNA-IMP-a2-a4 V2.00	0	11. siRNA-IMPa2-25 PSF-A488 DAPI IMPa2-A546_c_TileScan_001 (Stage 3 of 49)	00-EuUdo8SnTC5CoMomoSySHd
6.97261		Cell	1	0.000	1.000	567	14	siRNA-IMPa2-25 PSF-A488 IMPa2-A546 DAPI 8C2-siRNA-IMP-a2-a4 V2.00	0	11. siRNA-IMPa2-25 PSF-A488 DAPI IMPa2-A546_c_TileScan_001 (Stage 3 of 49)	00-EuUdo8SnTC5CoMomoSySHd
11.1738		Cell	1	0.000	1.000	568	15	siRNA-IMPa2-25 PSF-A488 IMPa2-A546 DAPI 8C2-siRNA-IMP-a2-a4 V2.00	0	11. siRNA-IMPa2-25 PSF-A488 DAPI IMPa2-A546_c_TileScan_001 (Stage 3 of 49)	00-EuUdo8SnTC5CoMomoSySHd
5.61747		Cell	1	0.000	1.000	569	16	siRNA-IMPa2-25 PSF-A488 IMPa2-A546 DAPI 8C2-siRNA-IMP-a2-a4 V2.00	0	11. siRNA-IMPa2-25 PSF-A488 DAPI IMPa2-A546_c_TileScan_001 (Stage 3 of 49)	00-EuUdo8SnTC5CoMomoSySHd
3.42283		Cell	1	0.000	1.000	570	17	siRNA-IMPa2-25 PSF-A488 IMPa2-A546 DAPI 8C2-siRNA-IMP-a2-a4 V2.00	0	11. siRNA-IMPa2-25 PSF-A488 DAPI IMPa2-A546_c_TileScan_001 (Stage 3 of 49)	00-EuUdo8SnTC5CoMomoSySHd
1.74837		Cell	1	0.000	1.000	571	0	siRNA-IMPa2-25 PSF-A488 IMPa2-A546 DAPI 8C2-siRNA-IMP-a2-a4 V2.00	0	11. siRNA-IMPa2-25 PSF-A488 DAPI IMPa2-A546_d_TileScan_001 (Stage 4 of 49)	00-3B4GNNGPLWqF8kkLWBrqDo
3.54168		Cell	1	0.000	1.000	572	1	siRNA-IMPa2-25 PSF-A488 IMPa2-A546 DAPI 8C2-siRNA-IMP-a2-a4 V2.00	0	11. siRNA-IMPa2-25 PSF-A488 DAPI IMPa2-A546_d_TileScan_001 (Stage 4 of 49)	00-3B4GNNGPLWqF8kkLWBrqDo
7.53533		Cell	1	0.000	1.000	573	2	siRNA-IMPa2-25 PSF-A488 IMPa2-A546 DAPI 8C2-siRNA-IMP-a2-a4 V2.00	0	11. siRNA-IMPa2-25 PSF-A488 DAPI IMPa2-A546_d_TileScan_001 (Stage 4 of 49)	00-3B4GNNGPLWqF8kkLWBrqDo
3.19813		Cell	1	0.000	1.000	574	3	siRNA-IMPa2-25 PSF-A488 IMPa2-A546 DAPI 8C2-siRNA-IMP-a2-a4 V2.00	0	11. siRNA-IMPa2-25 PSF-A488 DAPI IMPa2-A546_d_TileScan_001 (Stage 4 of 49)	00-3B4GNNGPLWqF8kkLWBrqDo
1.81334		Cell	1	0.000	1.000	575	4	siRNA-IMPa2-25 PSF-A488 IMPa2-A546 DAPI 8C2-siRNA-IMP-a2-a4 V2.00	0	11. siRNA-IMPa2-25 PSF-A488 DAPI IMPa2-A546_d_TileScan_001 (Stage 4 of 49)	00-3B4GNNGPLWqF8kkLWBrqDo
6.72705		Cell	1	0.000	1.000	576	5	siRNA-IMPa2-25 PSF-A488 IMPa2-A546 DAPI 8C2-siRNA-IMP-a2-a4 V2.00	0	11. siRNA-IMPa2-25 PSF-A488 DAPI IMPa2-A546_d_TileScan_001 (Stage 4 of 49)	00-3B4GNNGPLWqF8kkLWBrqDo
3.82826		Cell	1	0.000	1.000	577	6	siRNA-IMPa2-25 PSF-A488 IMPa2-A546 DAPI 8C2-siRNA-IMP-a2-a4 V2.00	0	11. siRNA-IMPa2-25 PSF-A488 DAPI IMPa2-A546_d_TileScan_001 (Stage 4 of 49)	00-3B4GNNGPLWqF8kkLWBrqDo
10.3684		Cell	1	0.000	1.000	578	7	siRNA-IMPa2-25 PSF-A488 IMPa2-A546 DAPI 8C2-siRNA-IMP-a2-a4 V2.00	0	11. siRNA-IMPa2-25 PSF-A488 DAPI IMPa2-A546_d_TileScan_001 (Stage 4 of 49)	00-3B4GNNGPLWqF8kkLWBrqDo
8.84898		Cell	1	0.000	1.000	579	8	siRNA-IMPa2-25 PSF-A488 IMPa2-A546 DAPI 8C2-siRNA-IMP-a2-a4 V2.00	0	11. siRNA-IMPa2-25 PSF-A488 DAPI IMPa2-A546_d_TileScan_001 (Stage 4 of 49)	00-3B4GNNGPLWqF8kkLWBrqDo
6.89805		Cell	1	0.000	1.000	580	9	siRNA-IMPa2-25 PSF-A488 IMPa2-A546 DAPI 8C2-siRNA-IMP-a2-a4 V2.00	0	11. siRNA-IMPa2-25 PSF-A488 DAPI IMPa2-A546_d_TileScan_001 (Stage 4 of 49)	00-3B4GNNGPLWqF8kkLWBrqDo
3.66998		Cell	1	0.000	1.000	581	10	siRNA-IMPa2-25 PSF-A488 IMPa2-A546 DAPI 8C2-siRNA-IMP-a2-a4 V2.00	0	11. siRNA-IMPa2-25 PSF-A488 DAPI IMPa2-A546_d_TileScan_001 (Stage 4 of 49)	00-3B4GNNGPLWqF8kkLWBrqDo
13.2828		Cell	1	0.000	1.000	582	0	siRNA-IMPa2-25 PSF-A488 IMPa2-A546 DAPI 8C2-siRNA-IMP-a2-a4 V2.00	0	11. siRNA-IMPa2-25 PSF-A488 DAPI IMPa2-A546_e_TileScan_001 (Stage 5 of 49)	00-YeagQWLnGtCUxXgaNzbv9a
5.7682		Cell	1	0.000	1.000	583	1	siRNA-IMPa2-25 PSF-A488 IMPa2-A546 DAPI 8C2-siRNA-IMP-a2-a4 V2.00	0	11. siRNA-IMPa2-25 PSF-A488 DAPI IMPa2-A546_e_TileScan_001 (Stage 5 of 49)	00-YeagQWLnGtCUxXgaNzbv9a
5.06187		Cell	1	0.000	1.000	584	2	siRNA-IMPa2-25 PSF-A488 IMPa2-A546 DAPI 8C2-siRNA-IMP-a2-a4 V2.00	0	11. siRNA-IMPa2-25 PSF-A488 DAPI IMPa2-A546_e_TileScan_001 (Stage 5 of 49)	00-YeagQWLnGtCUxXgaNzbv9a
3.20844		Cell	1	0.000	1.000	585	3	siRNA-IMPa2-25 PSF-A488 IMPa2-A546 DAPI 8C2-siRNA-IMP-a2-a4 V2.00	0	11. siRNA-IMPa2-25 PSF-A488 DAPI IMPa2-A546_e_TileScan_001 (Stage 5 of 49)	00-YeagQWLnGtCUxXgaNzbv9a
8.26946		Cell	1	0.000	1.000	586	4	siRNA-IMPa2-25 PSF-A488 IMPa2-A546 DAPI 8C2-siRNA-IMP-a2-a4 V2.00	0	11. siRNA-IMPa2-25 PSF-A488 DAPI IMPa2-A546_e_TileScan_001 (Stage 5 of 49)	00-YeagQWLnGtCUxXgaNzbv9a
2.0748		Cell	1	0.000	1.000	587	5	siRNA-IMPa2-25 PSF-A488 IMPa2-A546 DAPI 8C2-siRNA-IMP-a2-a4 V2.00	0	11. siRNA-IMPa2-25 PSF-A488 DAPI IMPa2-A546_e_TileScan_001 (Stage 5 of 49)	00-YeagQWLnGtCUxXgaNzbv9a
4.62288		Cell	1	0.000	1.000	588	6	siRNA-IMPa2-25 PSF-A488 IMPa2-A546 DAPI 8C2-siRNA-IMP-a2-a4 V2.00	0	11. siRNA-IMPa2-25 PSF-A488 DAPI IMPa2-A546_e_TileScan_001 (Stage 5 of 49)	00-YeagQWLnGtCUxXgaNzbv9a
4.70846		Cell	1	0.000	1.000	589	7	siRNA-IMPa2-25 PSF-A488 IMPa2-A546 DAPI 8C2-siRNA-IMP-a2-a4 V2.00	0	11. siRNA-IMPa2-25 PSF-A488 DAPI IMPa2-A546_e_TileScan_001 (Stage 5 of 49)	00-YeagQWLnGtCUxXgaNzbv9a
9.26993		Cell	1	0.000	1.000	590	0	siRNA-IMPa2-25 PSF-A488 IMPa2-A546 DAPI 8C2-siRNA-IMP-a2-a4 V2.00	0	11. siRNA-IMPa2-25 PSF-A488 DAPI IMPa2-A546_f_TileScan_001 (Stage 6 of 49)	00-ijA4ga5UPQq4VHj5hVDKdZ
8.83522		Cell	1	0.000	1.000	591	1	siRNA-IMPa2-25 PSF-A488 IMPa2-A546 DAPI 8C2-siRNA-IMP-a2-a4 V2.00	0	11. siRNA-IMPa2-25 PSF-A488 DAPI IMPa2-A546_f_TileScan_001 (Stage 6 of 49)	00-ijA4ga5UPQq4VHj5hVDKdZ
6.13603		Cell	1	0.000	1.000	592	2	siRNA-IMPa2-25 PSF-A488 IMPa2-A546 DAPI 8C2-siRNA-IMP-a2-a4 V2.00	0	11. siRNA-IMPa2-25 PSF-A488 DAPI IMPa2-A546_f_TileScan_001 (Stage 6 of 49)	00-ijA4ga5UPQq4VHj5hVDKdZ
8.26953		Cell	1	0.000	1.000	593	3	siRNA-IMPa2-25 PSF-A488 IMPa2-A546 DAPI 8C2-siRNA-IMP-a2-a4 V2.00	0	11. siRNA-IMPa2-25 PSF-A488 DAPI IMPa2-A546_f_TileScan_001 (Stage 6 of 49)	00-ijA4ga5UPQq4VHj5hVDKdZ
6.74587		Cell	1	0.000	1.000	594	4	siRNA-IMPa2-25 PSF-A488 IMPa2-A546 DAPI 8C2-siRNA-IMP-a2-a4 V2.00	0	11. siRNA-IMPa2-25 PSF-A488 DAPI IMPa2-A546_f_TileScan_001 (Stage 6 of 49)	00-ijA4ga5UPQq4VHj5hVDKdZ
6.00947		Cell	1	0.000	1.000	595	5	siRNA-IMPa2-25 PSF-A488 IMPa2-A546 DAPI 8C2-siRNA-IMP-a2-a4 V2.00	0	11. siRNA-IMPa2-25 PSF-A488 DAPI IMPa2-A546_f_TileScan_001 (Stage 6 of 49)	00-ijA4ga5UPQq4VHj5hVDKdZ
7.51729		Cell	1	0.000	1.000	596	6	siRNA-IMPa2-25 PSF-A488 IMPa2-A546 DAPI 8C2-siRNA-IMP-a2-a4 V2.00	0	11. siRNA-IMPa2-25 PSF-A488 DAPI IMPa2-A546_f_TileScan_001 (Stage 6 of 49)	00-ijA4ga5UPQq4VHj5hVDKdZ
5.6394		Cell	1	0.000	1.000	597	7	siRNA-IMPa2-25 PSF-A488 IMPa2-A546 DAPI 8C2-siRNA-IMP-a2-a4 V2.00	0	11. siRNA-IMPa2-25 PSF-A488 DAPI IMPa2-A546_f_TileScan_001 (Stage 6 of 49)	00-ijA4ga5UPQq4VHj5hVDKdZ
6.25631		Cell	1	0.000	1.000	598	8	siRNA-IMPa2-25 PSF-A488 IMPa2-A546 DAPI 8C2-siRNA-IMP-a2-a4 V2.00	0	11. siRNA-IMPa2-25 PSF-A488 DAPI IMPa2-A546_f_TileScan_001 (Stage 6 of 49)	00-ijA4ga5UPQq4VHj5hVDKdZ
4.86728		Cell	1	0.000	1.000	599	0	siRNA-IMPa2-25 PSF-A488 IMPa2-A546 DAPI 8C2-siRNA-IMP-a2-a4 V2.00	0	11. siRNA-IMPa2-25 PSF-A488 DAPI IMPa2-A546_g_TileScan_001 (Stage 7 of 49)	00-7UWKZn9s9ZtvLYWoDsmtjM
5.5922		Cell	1	0.000	1.000	600	1	siRNA-IMPa2-25 PSF-A488 IMPa2-A546 DAPI 8C2-siRNA-IMP-a2-a4 V2.00	0	11. siRNA-IMPa2-25 PSF-A488 DAPI IMPa2-A546_g_TileScan_001 (Stage 7 of 49)	00-7UWKZn9s9ZtvLYWoDsmtjM
1.83518		Cell	1	0.000	1.000	601	2	siRNA-IMPa2-25 PSF-A488 IMPa2-A546 DAPI 8C2-siRNA-IMP-a2-a4 V2.00	0	11. siRNA-IMPa2-25 PSF-A488 DAPI IMPa2-A546_g_TileScan_001 (Stage 7 of 49)	00-7UWKZn9s9ZtvLYWoDsmtjM
4.52158		Cell	1	0.000	1.000	602	3	siRNA-IMPa2-25 PSF-A488 IMPa2-A546 DAPI 8C2-siRNA-IMP-a2-a4 V2.00	0	11. siRNA-IMPa2-25 PSF-A488 DAPI IMPa2-A546_g_TileScan_001 (Stage 7 of 49)	00-7UWKZn9s9ZtvLYWoDsmtjM
5.81001		Cell	1	0.000	1.000	603	4	siRNA-IMPa2-25 PSF-A488 IMPa2-A546 DAPI 8C2-siRNA-IMP-a2-a4 V2.00	0	11. siRNA-IMPa2-25 PSF-A488 DAPI IMPa2-A546_g_TileScan_001 (Stage 7 of 49)	00-7UWKZn9s9ZtvLYWoDsmtjM
6.7575		Cell	1	0.000	1.000	604	5	siRNA-IMPa2-25 PSF-A488 IMPa2-A546 DAPI 8C2-siRNA-IMP-a2-a4 V2.00	0	11. siRNA-IMPa2-25 PSF-A488 DAPI IMPa2-A546_g_TileScan_001 (Stage 7 of 49)	00-7UWKZn9s9ZtvLYWoDsmtjM
3.58611		Cell	1	0.000	1.000	605	6	siRNA-IMPa2-25 PSF-A488 IMPa2-A546 DAPI 8C2-siRNA-IMP-a2-a4 V2.00	0	11. siRNA-IMPa2-25 PSF-A488 DAPI IMPa2-A546_g_TileScan_001 (Stage 7 of 49)	00-7UWKZn9s9ZtvLYWoDsmtjM
6.47314		Cell	1	0.000	1.000	606	7	siRNA-IMPa2-25 PSF-A488 IMPa2-A546 DAPI 8C2-siRNA-IMP-a2-a4 V2.00	0	11. siRNA-IMPa2-25 PSF-A488 DAPI IMPa2-A546_g_TileScan_001 (Stage 7 of 49)	00-7UWKZn9s9ZtvLYWoDsmtjM
4.80224		Cell	1	0.000	1.000	607	8	siRNA-IMPa2-25 PSF-A488 IMPa2-A546 DAPI 8C2-siRNA-IMP-a2-a4 V2.00	0	11. siRNA-IMPa2-25 PSF-A488 DAPI IMPa2-A546_g_TileScan_001 (Stage 7 of 49)	00-7UWKZn9s9ZtvLYWoDsmtjM
6.51242		Cell	1	0.000	1.000	608	9	siRNA-IMPa2-25 PSF-A488 IMPa2-A546 DAPI 8C2-siRNA-IMP-a2-a4 V2.00	0	11. siRNA-IMPa2-25 PSF-A488 DAPI IMPa2-A546_g_TileScan_001 (Stage 7 of 49)	00-7UWKZn9s9ZtvLYWoDsmtjM
6.17522		Cell	1	0.000	1.000	609	10	siRNA-IMPa2-25 PSF-A488 IMPa2-A546 DAPI 8C2-siRNA-IMP-a2-a4 V2.00	0	11. siRNA-IMPa2-25 PSF-A488 DAPI IMPa2-A546_g_TileScan_001 (Stage 7 of 49)	00-7UWKZn9s9ZtvLYWoDsmtjM
6.65668		Cell	1	0.000	1.000	610	11	siRNA-IMPa2-25 PSF-A488 IMPa2-A546 DAPI 8C2-siRNA-IMP-a2-a4 V2.00	0	11. siRNA-IMPa2-25 PSF-A488 DAPI IMPa2-A546_g_TileScan_001 (Stage 7 of 49)	00-7UWKZn9s9ZtvLYWoDsmtjM
3.85774		Cell	1	0.000	1.000	611	12	siRNA-IMPa2-25 PSF-A488 IMPa2-A546 DAPI 8C2-siRNA-IMP-a2-a4 V2.00	0	11. siRNA-IMPa2-25 PSF-A488 DAPI IMPa2-A546_g_TileScan_001 (Stage 7 of 49)	00-7UWKZn9s9ZtvLYWoDsmtjM
8.39163		Cell	1	0.000	1.000	612	13	siRNA-IMPa2-25 PSF-A488 IMPa2-A546 DAPI 8C2-siRNA-IMP-a2-a4 V2.00	0	11. siRNA-IMPa2-25 PSF-A488 DAPI IMPa2-A546_g_TileScan_001 (Stage 7 of 49)	00-7UWKZn9s9ZtvLYWoDsmtjM
7.58013		Cell	1	0.000	1.000	613	14	siRNA-IMPa2-25 PSF-A488 IMPa2-A546 DAPI 8C2-siRNA-IMP-a2-a4 V2.00	0	11. siRNA-IMPa2-25 PSF-A488 DAPI IMPa2-A546_g_TileScan_001 (Stage 7 of 49)	00-7UWKZn9s9ZtvLYWoDsmtjM
14.7517		Cell	1	0.000	1.000	614	15	siRNA-IMPa2-25 PSF-A488 IMPa2-A546 DAPI 8C2-siRNA-IMP-a2-a4 V2.00	0	11. siRNA-IMPa2-25 PSF-A488 DAPI IMPa2-A546_g_TileScan_001 (Stage 7 of 49)	00-7UWKZn9s9ZtvLYWoDsmtjM
4.9167		Cell	1	0.000	1.000	615	16	siRNA-IMPa2-25 PSF-A488 IMPa2-A546 DAPI 8C2-siRNA-IMP-a2-a4 V2.00	0	11. siRNA-IMPa2-25 PSF-A488 DAPI IMPa2-A546_g_TileScan_001 (Stage 7 of 49)	00-7UWKZn9s9ZtvLYWoDsmtjM
1.50411		Cell	1	0.000	1.000	616	0	siRNA-IMPa2-25 PSF-A488 IMPa2-A546 DAPI 8C2-siRNA-IMP-a2-a4 V2.00	0	11. siRNA-IMPa2-25 PSF-A488 DAPI IMPa2-A546_h_TileScan_001 (Stage 8 of 49)	00-UZMypv9EGx55MQiGewLZRk
2.02146		Cell	1	0.000	1.000	617	1	siRNA-IMPa2-25 PSF-A488 IMPa2-A546 DAPI 8C2-siRNA-IMP-a2-a4 V2.00	0	11. siRNA-IMPa2-25 PSF-A488 DAPI IMPa2-A546_h_TileScan_001 (Stage 8 of 49)	00-UZMypv9EGx55MQiGewLZRk
9.82646		Cell	1	0.000	1.000	618	2	siRNA-IMPa2-25 PSF-A488 IMPa2-A546 DAPI 8C2-siRNA-IMP-a2-a4 V2.00	0	11. siRNA-IMPa2-25 PSF-A488 DAPI IMPa2-A546_h_TileScan_001 (Stage 8 of 49)	00-UZMypv9EGx55MQiGewLZRk
8.60466		Cell	1	0.000	1.000	619	3	siRNA-IMPa2-25 PSF-A488 IMPa2-A546 DAPI 8C2-siRNA-IMP-a2-a4 V2.00	0	11. siRNA-IMPa2-25 PSF-A488 DAPI IMPa2-A546_h_TileScan_001 (Stage 8 of 49)	00-UZMypv9EGx55MQiGewLZRk
4.67671		Cell	1	0.000	1.000	620	4	siRNA-IMPa2-25 PSF-A488 IMPa2-A546 DAPI 8C2-siRNA-IMP-a2-a4 V2.00	0	11. siRNA-IMPa2-25 PSF-A488 DAPI IMPa2-A546_h_TileScan_001 (Stage 8 of 49)	00-UZMypv9EGx55MQiGewLZRk
3.38714		Cell	1	0.000	1.000	621	5	siRNA-IMPa2-25 PSF-A488 IMPa2-A546 DAPI 8C2-siRNA-IMP-a2-a4 V2.00	0	11. siRNA-IMPa2-25 PSF-A488 DAPI IMPa2-A546_h_TileScan_001 (Stage 8 of 49)	00-UZMypv9EGx55MQiGewLZRk
4.4261		Cell	1	0.000	1.000	622	6	siRNA-IMPa2-25 PSF-A488 IMPa2-A546 DAPI 8C2-siRNA-IMP-a2-a4 V2.00	0	11. siRNA-IMPa2-25 PSF-A488 DAPI IMPa2-A546_h_TileScan_001 (Stage 8 of 49)	00-UZMypv9EGx55MQiGewLZRk
1.97489		Cell	1	0.000	1.000	623	7	siRNA-IMPa2-25 PSF-A488 IMPa2-A546 DAPI 8C2-siRNA-IMP-a2-a4 V2.00	0	11. siRNA-IMPa2-25 PSF-A488 DAPI IMPa2-A546_h_TileScan_001 (Stage 8 of 49)	00-UZMypv9EGx55MQiGewLZRk
3.5858		Cell	1	0.000	1.000	624	8	siRNA-IMPa2-25 PSF-A488 IMPa2-A546 DAPI 8C2-siRNA-IMP-a2-a4 V2.00	0	11. siRNA-IMPa2-25 PSF-A488 DAPI IMPa2-A546_h_TileScan_001 (Stage 8 of 49)	00-UZMypv9EGx55MQiGewLZRk
5.13923		Cell	1	0.000	1.000	625	9	siRNA-IMPa2-25 PSF-A488 IMPa2-A546 DAPI 8C2-siRNA-IMP-a2-a4 V2.00	0	11. siRNA-IMPa2-25 PSF-A488 DAPI IMPa2-A546_h_TileScan_001 (Stage 8 of 49)	00-UZMypv9EGx55MQiGewLZRk
1.74207		Cell	1	0.000	1.000	626	0	siRNA-IMPa2-25 PSF-A488 IMPa2-A546 DAPI 8C2-siRNA-IMP-a2-a4 V2.00	0	11. siRNA-IMPa2-25 PSF-A488 DAPI IMPa2-A546_i_TileScan_001 (Stage 9 of 49)	00-aZzp8QA3bmLHGTuapNqFg7
1.844		Cell	1	0.000	1.000	627	1	siRNA-IMPa2-25 PSF-A488 IMPa2-A546 DAPI 8C2-siRNA-IMP-a2-a4 V2.00	0	11. siRNA-IMPa2-25 PSF-A488 DAPI IMPa2-A546_i_TileScan_001 (Stage 9 of 49)	00-aZzp8QA3bmLHGTuapNqFg7
3.2563		Cell	1	0.000	1.000	628	2	siRNA-IMPa2-25 PSF-A488 IMPa2-A546 DAPI 8C2-siRNA-IMP-a2-a4 V2.00	0	11. siRNA-IMPa2-25 PSF-A488 DAPI IMPa2-A546_i_TileScan_001 (Stage 9 of 49)	00-aZzp8QA3bmLHGTuapNqFg7
4.24123		Cell	1	0.000	1.000	629	3	siRNA-IMPa2-25 PSF-A488 IMPa2-A546 DAPI 8C2-siRNA-IMP-a2-a4 V2.00	0	11. siRNA-IMPa2-25 PSF-A488 DAPI IMPa2-A546_i_TileScan_001 (Stage 9 of 49)	00-aZzp8QA3bmLHGTuapNqFg7
3.00629		Cell	1	0.000	1.000	630	4	siRNA-IMPa2-25 PSF-A488 IMPa2-A546 DAPI 8C2-siRNA-IMP-a2-a4 V2.00	0	11. siRNA-IMPa2-25 PSF-A488 DAPI IMPa2-A546_i_TileScan_001 (Stage 9 of 49)	00-aZzp8QA3bmLHGTuapNqFg7
8.15461		Cell	1	0.000	1.000	631	5	siRNA-IMPa2-25 PSF-A488 IMPa2-A546 DAPI 8C2-siRNA-IMP-a2-a4 V2.00	0	11. siRNA-IMPa2-25 PSF-A488 DAPI IMPa2-A546_i_TileScan_001 (Stage 9 of 49)	00-aZzp8QA3bmLHGTuapNqFg7
5.24209		Cell	1	0.000	1.000	632	0	siRNA-IMPa2-25 PSF-A488 IMPa2-A546 DAPI 8C2-siRNA-IMP-a2-a4 V2.00	0	11. siRNA-IMPa2-25 PSF-A488 DAPI IMPa2-A546_j_TileScan_001 (Stage 10 of 49)	00-EFAojPppeupqV6EGSPosTL
6.11818		Cell	1	0.000	1.000	633	1	siRNA-IMPa2-25 PSF-A488 IMPa2-A546 DAPI 8C2-siRNA-IMP-a2-a4 V2.00	0	11. siRNA-IMPa2-25 PSF-A488 DAPI IMPa2-A546_j_TileScan_001 (Stage 10 of 49)	00-EFAojPppeupqV6EGSPosTL
7.29743		Cell	1	0.000	1.000	634	2	siRNA-IMPa2-25 PSF-A488 IMPa2-A546 DAPI 8C2-siRNA-IMP-a2-a4 V2.00	0	11. siRNA-IMPa2-25 PSF-A488 DAPI IMPa2-A546_j_TileScan_001 (Stage 10 of 49)	00-EFAojPppeupqV6EGSPosTL
2.99736		Cell	1	0.000	1.000	635	3	siRNA-IMPa2-25 PSF-A488 IMPa2-A546 DAPI 8C2-siRNA-IMP-a2-a4 V2.00	0	11. siRNA-IMPa2-25 PSF-A488 DAPI IMPa2-A546_j_TileScan_001 (Stage 10 of 49)	00-EFAojPppeupqV6EGSPosTL
5.2796		Cell	1	0.000	1.000	636	4	siRNA-IMPa2-25 PSF-A488 IMPa2-A546 DAPI 8C2-siRNA-IMP-a2-a4 V2.00	0	11. siRNA-IMPa2-25 PSF-A488 DAPI IMPa2-A546_j_TileScan_001 (Stage 10 of 49)	00-EFAojPppeupqV6EGSPosTL
1.79775		Cell	1	0.000	1.000	637	5	siRNA-IMPa2-25 PSF-A488 IMPa2-A546 DAPI 8C2-siRNA-IMP-a2-a4 V2.00	0	11. siRNA-IMPa2-25 PSF-A488 DAPI IMPa2-A546_j_TileScan_001 (Stage 10 of 49)	00-EFAojPppeupqV6EGSPosTL
1.93149		Cell	1	0.000	1.000	638	6	siRNA-IMPa2-25 PSF-A488 IMPa2-A546 DAPI 8C2-siRNA-IMP-a2-a4 V2.00	0	11. siRNA-IMPa2-25 PSF-A488 DAPI IMPa2-A546_j_TileScan_001 (Stage 10 of 49)	00-EFAojPppeupqV6EGSPosTL
3.37862		Cell	1	0.000	1.000	639	7	siRNA-IMPa2-25 PSF-A488 IMPa2-A546 DAPI 8C2-siRNA-IMP-a2-a4 V2.00	0	11. siRNA-IMPa2-25 PSF-A488 DAPI IMPa2-A546_j_TileScan_001 (Stage 10 of 49)	00-EFAojPppeupqV6EGSPosTL
6.42399		Cell	1	0.000	1.000	640	8	siRNA-IMPa2-25 PSF-A488 IMPa2-A546 DAPI 8C2-siRNA-IMP-a2-a4 V2.00	0	11. siRNA-IMPa2-25 PSF-A488 DAPI IMPa2-A546_j_TileScan_001 (Stage 10 of 49)	00-EFAojPppeupqV6EGSPosTL
3.82108		Cell	1	0.000	1.000	641	9	siRNA-IMPa2-25 PSF-A488 IMPa2-A546 DAPI 8C2-siRNA-IMP-a2-a4 V2.00	0	11. siRNA-IMPa2-25 PSF-A488 DAPI IMPa2-A546_j_TileScan_001 (Stage 10 of 49)	00-EFAojPppeupqV6EGSPosTL
3.10367		Cell	1	0.000	1.000	642	10	siRNA-IMPa2-25 PSF-A488 IMPa2-A546 DAPI 8C2-siRNA-IMP-a2-a4 V2.00	0	11. siRNA-IMPa2-25 PSF-A488 DAPI IMPa2-A546_j_TileScan_001 (Stage 10 of 49)	00-EFAojPppeupqV6EGSPosTL
7.7411		Cell	1	0.000	1.000	643	11	siRNA-IMPa2-25 PSF-A488 IMPa2-A546 DAPI 8C2-siRNA-IMP-a2-a4 V2.00	0	11. siRNA-IMPa2-25 PSF-A488 DAPI IMPa2-A546_j_TileScan_001 (Stage 10 of 49)	00-EFAojPppeupqV6EGSPosTL
2.76665		Cell	1	0.000	1.000	644	12	siRNA-IMPa2-25 PSF-A488 IMPa2-A546 DAPI 8C2-siRNA-IMP-a2-a4 V2.00	0	11. siRNA-IMPa2-25 PSF-A488 DAPI IMPa2-A546_j_TileScan_001 (Stage 10 of 49)	00-EFAojPppeupqV6EGSPosTL
3.34374		Cell	1	0.000	1.000	645	13	siRNA-IMPa2-25 PSF-A488 IMPa2-A546 DAPI 8C2-siRNA-IMP-a2-a4 V2.00	0	11. siRNA-IMPa2-25 PSF-A488 DAPI IMPa2-A546_j_TileScan_001 (Stage 10 of 49)	00-EFAojPppeupqV6EGSPosTL
1.83158		Cell	1	0.000	1.000	646	0	siRNA-IMPa2-25 PSF-A488 IMPa2-A546 DAPI 8C2-siRNA-IMP-a2-a4 V2.00	0	11. siRNA-IMPa2-25 PSF-A488 DAPI IMPa2-A546_k_TileScan_001 (Stage 11 of 49)	00-xfGfHo5cNFk2ChBvAFVywZ
5.60381		Cell	1	0.000	1.000	647	1	siRNA-IMPa2-25 PSF-A488 IMPa2-A546 DAPI 8C2-siRNA-IMP-a2-a4 V2.00	0	11. siRNA-IMPa2-25 PSF-A488 DAPI IMPa2-A546_k_TileScan_001 (Stage 11 of 49)	00-xfGfHo5cNFk2ChBvAFVywZ
4.23625		Cell	1	0.000	1.000	648	2	siRNA-IMPa2-25 PSF-A488 IMPa2-A546 DAPI 8C2-siRNA-IMP-a2-a4 V2.00	0	11. siRNA-IMPa2-25 PSF-A488 DAPI IMPa2-A546_k_TileScan_001 (Stage 11 of 49)	00-xfGfHo5cNFk2ChBvAFVywZ
3.89002		Cell	1	0.000	1.000	649	3	siRNA-IMPa2-25 PSF-A488 IMPa2-A546 DAPI 8C2-siRNA-IMP-a2-a4 V2.00	0	11. siRNA-IMPa2-25 PSF-A488 DAPI IMPa2-A546_k_TileScan_001 (Stage 11 of 49)	00-xfGfHo5cNFk2ChBvAFVywZ
4.69873		Cell	1	0.000	1.000	650	4	siRNA-IMPa2-25 PSF-A488 IMPa2-A546 DAPI 8C2-siRNA-IMP-a2-a4 V2.00	0	11. siRNA-IMPa2-25 PSF-A488 DAPI IMPa2-A546_k_TileScan_001 (Stage 11 of 49)	00-xfGfHo5cNFk2ChBvAFVywZ
3.45423		Cell	1	0.000	1.000	651	5	siRNA-IMPa2-25 PSF-A488 IMPa2-A546 DAPI 8C2-siRNA-IMP-a2-a4 V2.00	0	11. siRNA-IMPa2-25 PSF-A488 DAPI IMPa2-A546_k_TileScan_001 (Stage 11 of 49)	00-xfGfHo5cNFk2ChBvAFVywZ
1.79149		Cell	1	0.000	1.000	652	6	siRNA-IMPa2-25 PSF-A488 IMPa2-A546 DAPI 8C2-siRNA-IMP-a2-a4 V2.00	0	11. siRNA-IMPa2-25 PSF-A488 DAPI IMPa2-A546_k_TileScan_001 (Stage 11 of 49)	00-xfGfHo5cNFk2ChBvAFVywZ
5.24075		Cell	1	0.000	1.000	653	7	siRNA-IMPa2-25 PSF-A488 IMPa2-A546 DAPI 8C2-siRNA-IMP-a2-a4 V2.00	0	11. siRNA-IMPa2-25 PSF-A488 DAPI IMPa2-A546_k_TileScan_001 (Stage 11 of 49)	00-xfGfHo5cNFk2ChBvAFVywZ
6.11374		Cell	1	0.000	1.000	654	0	siRNA-IMPa2-25 PSF-A488 IMPa2-A546 DAPI 8C2-siRNA-IMP-a2-a4 V2.00	0	11. siRNA-IMPa2-25 PSF-A488 DAPI IMPa2-A546_m_TileScan_001 (Stage 13 of 49)	00-RosJZCrM2CUkaBVPD687S4
2.21215		Cell	1	0.000	1.000	655	1	siRNA-IMPa2-25 PSF-A488 IMPa2-A546 DAPI 8C2-siRNA-IMP-a2-a4 V2.00	0	11. siRNA-IMPa2-25 PSF-A488 DAPI IMPa2-A546_m_TileScan_001 (Stage 13 of 49)	00-RosJZCrM2CUkaBVPD687S4
5.80453		Cell	1	0.000	1.000	656	2	siRNA-IMPa2-25 PSF-A488 IMPa2-A546 DAPI 8C2-siRNA-IMP-a2-a4 V2.00	0	11. siRNA-IMPa2-25 PSF-A488 DAPI IMPa2-A546_m_TileScan_001 (Stage 13 of 49)	00-RosJZCrM2CUkaBVPD687S4
8.97713		Cell	1	0.000	1.000	657	3	siRNA-IMPa2-25 PSF-A488 IMPa2-A546 DAPI 8C2-siRNA-IMP-a2-a4 V2.00	0	11. siRNA-IMPa2-25 PSF-A488 DAPI IMPa2-A546_m_TileScan_001 (Stage 13 of 49)	00-RosJZCrM2CUkaBVPD687S4
8.0441		Cell	1	0.000	1.000	658	4	siRNA-IMPa2-25 PSF-A488 IMPa2-A546 DAPI 8C2-siRNA-IMP-a2-a4 V2.00	0	11. siRNA-IMPa2-25 PSF-A488 DAPI IMPa2-A546_m_TileScan_001 (Stage 13 of 49)	00-RosJZCrM2CUkaBVPD687S4
7.86481		Cell	1	0.000	1.000	659	5	siRNA-IMPa2-25 PSF-A488 IMPa2-A546 DAPI 8C2-siRNA-IMP-a2-a4 V2.00	0	11. siRNA-IMPa2-25 PSF-A488 DAPI IMPa2-A546_m_TileScan_001 (Stage 13 of 49)	00-RosJZCrM2CUkaBVPD687S4
2.28024		Cell	1	0.000	1.000	660	0	siRNA-IMPa2-25 PSF-A488 IMPa2-A546 DAPI 8C2-siRNA-IMP-a2-a4 V2.00	0	11. siRNA-IMPa2-25 PSF-A488 DAPI IMPa2-A546_n_TileScan_001 (Stage 14 of 49)	00-tzQwBW27BMHxrZRNFSxTcW
2.27155		Cell	1	0.000	1.000	661	1	siRNA-IMPa2-25 PSF-A488 IMPa2-A546 DAPI 8C2-siRNA-IMP-a2-a4 V2.00	0	11. siRNA-IMPa2-25 PSF-A488 DAPI IMPa2-A546_n_TileScan_001 (Stage 14 of 49)	00-tzQwBW27BMHxrZRNFSxTcW
6.89869		Cell	1	0.000	1.000	662	2	siRNA-IMPa2-25 PSF-A488 IMPa2-A546 DAPI 8C2-siRNA-IMP-a2-a4 V2.00	0	11. siRNA-IMPa2-25 PSF-A488 DAPI IMPa2-A546_n_TileScan_001 (Stage 14 of 49)	00-tzQwBW27BMHxrZRNFSxTcW
11.5259		Cell	1	0.000	1.000	663	3	siRNA-IMPa2-25 PSF-A488 IMPa2-A546 DAPI 8C2-siRNA-IMP-a2-a4 V2.00	0	11. siRNA-IMPa2-25 PSF-A488 DAPI IMPa2-A546_n_TileScan_001 (Stage 14 of 49)	00-tzQwBW27BMHxrZRNFSxTcW
8.07629		Cell	1	0.000	1.000	664	4	siRNA-IMPa2-25 PSF-A488 IMPa2-A546 DAPI 8C2-siRNA-IMP-a2-a4 V2.00	0	11. siRNA-IMPa2-25 PSF-A488 DAPI IMPa2-A546_n_TileScan_001 (Stage 14 of 49)	00-tzQwBW27BMHxrZRNFSxTcW
4.5579		Cell	1	0.000	1.000	665	5	siRNA-IMPa2-25 PSF-A488 IMPa2-A546 DAPI 8C2-siRNA-IMP-a2-a4 V2.00	0	11. siRNA-IMPa2-25 PSF-A488 DAPI IMPa2-A546_n_TileScan_001 (Stage 14 of 49)	00-tzQwBW27BMHxrZRNFSxTcW
1.91842		Cell	1	0.000	1.000	666	6	siRNA-IMPa2-25 PSF-A488 IMPa2-A546 DAPI 8C2-siRNA-IMP-a2-a4 V2.00	0	11. siRNA-IMPa2-25 PSF-A488 DAPI IMPa2-A546_n_TileScan_001 (Stage 14 of 49)	00-tzQwBW27BMHxrZRNFSxTcW
13.0926		Cell	1	0.000	1.000	667	7	siRNA-IMPa2-25 PSF-A488 IMPa2-A546 DAPI 8C2-siRNA-IMP-a2-a4 V2.00	0	11. siRNA-IMPa2-25 PSF-A488 DAPI IMPa2-A546_n_TileScan_001 (Stage 14 of 49)	00-tzQwBW27BMHxrZRNFSxTcW
7.77189		Cell	1	0.000	1.000	668	8	siRNA-IMPa2-25 PSF-A488 IMPa2-A546 DAPI 8C2-siRNA-IMP-a2-a4 V2.00	0	11. siRNA-IMPa2-25 PSF-A488 DAPI IMPa2-A546_n_TileScan_001 (Stage 14 of 49)	00-tzQwBW27BMHxrZRNFSxTcW
5.46434		Cell	1	0.000	1.000	669	9	siRNA-IMPa2-25 PSF-A488 IMPa2-A546 DAPI 8C2-siRNA-IMP-a2-a4 V2.00	0	11. siRNA-IMPa2-25 PSF-A488 DAPI IMPa2-A546_n_TileScan_001 (Stage 14 of 49)	00-tzQwBW27BMHxrZRNFSxTcW
7.29047		Cell	1	0.000	1.000	670	10	siRNA-IMPa2-25 PSF-A488 IMPa2-A546 DAPI 8C2-siRNA-IMP-a2-a4 V2.00	0	11. siRNA-IMPa2-25 PSF-A488 DAPI IMPa2-A546_n_TileScan_001 (Stage 14 of 49)	00-tzQwBW27BMHxrZRNFSxTcW
2.65034		Cell	1	0.000	1.000	671	11	siRNA-IMPa2-25 PSF-A488 IMPa2-A546 DAPI 8C2-siRNA-IMP-a2-a4 V2.00	0	11. siRNA-IMPa2-25 PSF-A488 DAPI IMPa2-A546_n_TileScan_001 (Stage 14 of 49)	00-tzQwBW27BMHxrZRNFSxTcW
6.17602		Cell	1	0.000	1.000	672	12	siRNA-IMPa2-25 PSF-A488 IMPa2-A546 DAPI 8C2-siRNA-IMP-a2-a4 V2.00	0	11. siRNA-IMPa2-25 PSF-A488 DAPI IMPa2-A546_n_TileScan_001 (Stage 14 of 49)	00-tzQwBW27BMHxrZRNFSxTcW
6.71757		Cell	1	0.000	1.000	673	13	siRNA-IMPa2-25 PSF-A488 IMPa2-A546 DAPI 8C2-siRNA-IMP-a2-a4 V2.00	0	11. siRNA-IMPa2-25 PSF-A488 DAPI IMPa2-A546_n_TileScan_001 (Stage 14 of 49)	00-tzQwBW27BMHxrZRNFSxTcW
1.89486		Cell	1	0.000	1.000	674	14	siRNA-IMPa2-25 PSF-A488 IMPa2-A546 DAPI 8C2-siRNA-IMP-a2-a4 V2.00	0	11. siRNA-IMPa2-25 PSF-A488 DAPI IMPa2-A546_n_TileScan_001 (Stage 14 of 49)	00-tzQwBW27BMHxrZRNFSxTcW
6.12117		Cell	1	0.000	1.000	675	15	siRNA-IMPa2-25 PSF-A488 IMPa2-A546 DAPI 8C2-siRNA-IMP-a2-a4 V2.00	0	11. siRNA-IMPa2-25 PSF-A488 DAPI IMPa2-A546_n_TileScan_001 (Stage 14 of 49)	00-tzQwBW27BMHxrZRNFSxTcW
4.83261		Cell	1	0.000	1.000	676	16	siRNA-IMPa2-25 PSF-A488 IMPa2-A546 DAPI 8C2-siRNA-IMP-a2-a4 V2.00	0	11. siRNA-IMPa2-25 PSF-A488 DAPI IMPa2-A546_n_TileScan_001 (Stage 14 of 49)	00-tzQwBW27BMHxrZRNFSxTcW
14.8988		Cell	1	0.000	1.000	677	17	siRNA-IMPa2-25 PSF-A488 IMPa2-A546 DAPI 8C2-siRNA-IMP-a2-a4 V2.00	0	11. siRNA-IMPa2-25 PSF-A488 DAPI IMPa2-A546_n_TileScan_001 (Stage 14 of 49)	00-tzQwBW27BMHxrZRNFSxTcW
5.88778		Cell	1	0.000	1.000	678	18	siRNA-IMPa2-25 PSF-A488 IMPa2-A546 DAPI 8C2-siRNA-IMP-a2-a4 V2.00	0	11. siRNA-IMPa2-25 PSF-A488 DAPI IMPa2-A546_n_TileScan_001 (Stage 14 of 49)	00-tzQwBW27BMHxrZRNFSxTcW
6.77751		Cell	1	0.000	1.000	679	19	siRNA-IMPa2-25 PSF-A488 IMPa2-A546 DAPI 8C2-siRNA-IMP-a2-a4 V2.00	0	11. siRNA-IMPa2-25 PSF-A488 DAPI IMPa2-A546_n_TileScan_001 (Stage 14 of 49)	00-tzQwBW27BMHxrZRNFSxTcW
3.48988		Cell	1	0.000	1.000	680	20	siRNA-IMPa2-25 PSF-A488 IMPa2-A546 DAPI 8C2-siRNA-IMP-a2-a4 V2.00	0	11. siRNA-IMPa2-25 PSF-A488 DAPI IMPa2-A546_n_TileScan_001 (Stage 14 of 49)	00-tzQwBW27BMHxrZRNFSxTcW
6.32786		Cell	1	0.000	1.000	681	21	siRNA-IMPa2-25 PSF-A488 IMPa2-A546 DAPI 8C2-siRNA-IMP-a2-a4 V2.00	0	11. siRNA-IMPa2-25 PSF-A488 DAPI IMPa2-A546_n_TileScan_001 (Stage 14 of 49)	00-tzQwBW27BMHxrZRNFSxTcW
6.02201		Cell	1	0.000	1.000	682	22	siRNA-IMPa2-25 PSF-A488 IMPa2-A546 DAPI 8C2-siRNA-IMP-a2-a4 V2.00	0	11. siRNA-IMPa2-25 PSF-A488 DAPI IMPa2-A546_n_TileScan_001 (Stage 14 of 49)	00-tzQwBW27BMHxrZRNFSxTcW
9.47159		Cell	1	0.000	1.000	683	0	siRNA-IMPa2-25 PSF-A488 IMPa2-A546 DAPI 8C2-siRNA-IMP-a2-a4 V2.00	0	11. siRNA-IMPa2-25 PSF-A488 DAPI IMPa2-A546_o_TileScan_001 (Stage 15 of 49)	00-nbNoZn8mVptfXihbxg2HbJ
5.56421		Cell	1	0.000	1.000	684	1	siRNA-IMPa2-25 PSF-A488 IMPa2-A546 DAPI 8C2-siRNA-IMP-a2-a4 V2.00	0	11. siRNA-IMPa2-25 PSF-A488 DAPI IMPa2-A546_o_TileScan_001 (Stage 15 of 49)	00-nbNoZn8mVptfXihbxg2HbJ
6.00251		Cell	1	0.000	1.000	685	2	siRNA-IMPa2-25 PSF-A488 IMPa2-A546 DAPI 8C2-siRNA-IMP-a2-a4 V2.00	0	11. siRNA-IMPa2-25 PSF-A488 DAPI IMPa2-A546_o_TileScan_001 (Stage 15 of 49)	00-nbNoZn8mVptfXihbxg2HbJ
4.6964		Cell	1	0.000	1.000	686	3	siRNA-IMPa2-25 PSF-A488 IMPa2-A546 DAPI 8C2-siRNA-IMP-a2-a4 V2.00	0	11. siRNA-IMPa2-25 PSF-A488 DAPI IMPa2-A546_o_TileScan_001 (Stage 15 of 49)	00-nbNoZn8mVptfXihbxg2HbJ
7.32789		Cell	1	0.000	1.000	687	4	siRNA-IMPa2-25 PSF-A488 IMPa2-A546 DAPI 8C2-siRNA-IMP-a2-a4 V2.00	0	11. siRNA-IMPa2-25 PSF-A488 DAPI IMPa2-A546_o_TileScan_001 (Stage 15 of 49)	00-nbNoZn8mVptfXihbxg2HbJ
5.31289		Cell	1	0.000	1.000	688	5	siRNA-IMPa2-25 PSF-A488 IMPa2-A546 DAPI 8C2-siRNA-IMP-a2-a4 V2.00	0	11. siRNA-IMPa2-25 PSF-A488 DAPI IMPa2-A546_o_TileScan_001 (Stage 15 of 49)	00-nbNoZn8mVptfXihbxg2HbJ
4.19225		Cell	1	0.000	1.000	689	6	siRNA-IMPa2-25 PSF-A488 IMPa2-A546 DAPI 8C2-siRNA-IMP-a2-a4 V2.00	0	11. siRNA-IMPa2-25 PSF-A488 DAPI IMPa2-A546_o_TileScan_001 (Stage 15 of 49)	00-nbNoZn8mVptfXihbxg2HbJ
1.62011		Cell	1	0.000	1.000	690	7	siRNA-IMPa2-25 PSF-A488 IMPa2-A546 DAPI 8C2-siRNA-IMP-a2-a4 V2.00	0	11. siRNA-IMPa2-25 PSF-A488 DAPI IMPa2-A546_o_TileScan_001 (Stage 15 of 49)	00-nbNoZn8mVptfXihbxg2HbJ
6.88583		Cell	1	0.000	1.000	691	8	siRNA-IMPa2-25 PSF-A488 IMPa2-A546 DAPI 8C2-siRNA-IMP-a2-a4 V2.00	0	11. siRNA-IMPa2-25 PSF-A488 DAPI IMPa2-A546_o_TileScan_001 (Stage 15 of 49)	00-nbNoZn8mVptfXihbxg2HbJ
2.21563		Cell	1	0.000	1.000	692	9	siRNA-IMPa2-25 PSF-A488 IMPa2-A546 DAPI 8C2-siRNA-IMP-a2-a4 V2.00	0	11. siRNA-IMPa2-25 PSF-A488 DAPI IMPa2-A546_o_TileScan_001 (Stage 15 of 49)	00-nbNoZn8mVptfXihbxg2HbJ
6.23951		Cell	1	0.000	1.000	693	10	siRNA-IMPa2-25 PSF-A488 IMPa2-A546 DAPI 8C2-siRNA-IMP-a2-a4 V2.00	0	11. siRNA-IMPa2-25 PSF-A488 DAPI IMPa2-A546_o_TileScan_001 (Stage 15 of 49)	00-nbNoZn8mVptfXihbxg2HbJ
8.45468		Cell	1	0.000	1.000	694	11	siRNA-IMPa2-25 PSF-A488 IMPa2-A546 DAPI 8C2-siRNA-IMP-a2-a4 V2.00	0	11. siRNA-IMPa2-25 PSF-A488 DAPI IMPa2-A546_o_TileScan_001 (Stage 15 of 49)	00-nbNoZn8mVptfXihbxg2HbJ
5.67121		Cell	1	0.000	1.000	695	12	siRNA-IMPa2-25 PSF-A488 IMPa2-A546 DAPI 8C2-siRNA-IMP-a2-a4 V2.00	0	11. siRNA-IMPa2-25 PSF-A488 DAPI IMPa2-A546_o_TileScan_001 (Stage 15 of 49)	00-nbNoZn8mVptfXihbxg2HbJ
4.63667		Cell	1	0.000	1.000	696	13	siRNA-IMPa2-25 PSF-A488 IMPa2-A546 DAPI 8C2-siRNA-IMP-a2-a4 V2.00	0	11. siRNA-IMPa2-25 PSF-A488 DAPI IMPa2-A546_o_TileScan_001 (Stage 15 of 49)	00-nbNoZn8mVptfXihbxg2HbJ
3.25825		Cell	1	0.000	1.000	697	14	siRNA-IMPa2-25 PSF-A488 IMPa2-A546 DAPI 8C2-siRNA-IMP-a2-a4 V2.00	0	11. siRNA-IMPa2-25 PSF-A488 DAPI IMPa2-A546_o_TileScan_001 (Stage 15 of 49)	00-nbNoZn8mVptfXihbxg2HbJ
10.035		Cell	1	0.000	1.000	698	15	siRNA-IMPa2-25 PSF-A488 IMPa2-A546 DAPI 8C2-siRNA-IMP-a2-a4 V2.00	0	11. siRNA-IMPa2-25 PSF-A488 DAPI IMPa2-A546_o_TileScan_001 (Stage 15 of 49)	00-nbNoZn8mVptfXihbxg2HbJ
3.12596		Cell	1	0.000	1.000	699	16	siRNA-IMPa2-25 PSF-A488 IMPa2-A546 DAPI 8C2-siRNA-IMP-a2-a4 V2.00	0	11. siRNA-IMPa2-25 PSF-A488 DAPI IMPa2-A546_o_TileScan_001 (Stage 15 of 49)	00-nbNoZn8mVptfXihbxg2HbJ
3.92097		Cell	1	0.000	1.000	700	17	siRNA-IMPa2-25 PSF-A488 IMPa2-A546 DAPI 8C2-siRNA-IMP-a2-a4 V2.00	0	11. siRNA-IMPa2-25 PSF-A488 DAPI IMPa2-A546_o_TileScan_001 (Stage 15 of 49)	00-nbNoZn8mVptfXihbxg2HbJ
4.88138		Cell	1	0.000	1.000	701	18	siRNA-IMPa2-25 PSF-A488 IMPa2-A546 DAPI 8C2-siRNA-IMP-a2-a4 V2.00	0	11. siRNA-IMPa2-25 PSF-A488 DAPI IMPa2-A546_o_TileScan_001 (Stage 15 of 49)	00-nbNoZn8mVptfXihbxg2HbJ
9.32782		Cell	1	0.000	1.000	702	0	siRNA-IMPa2-25 PSF-A488 IMPa2-A546 DAPI 8C2-siRNA-IMP-a2-a4 V2.00	0	11. siRNA-IMPa2-25 PSF-A488 DAPI IMPa2-A546_p_TileScan_001 (Stage 16 of 49)	00-mWTey5uSRCrezEHHYiBqif
5.86364		Cell	1	0.000	1.000	703	1	siRNA-IMPa2-25 PSF-A488 IMPa2-A546 DAPI 8C2-siRNA-IMP-a2-a4 V2.00	0	11. siRNA-IMPa2-25 PSF-A488 DAPI IMPa2-A546_p_TileScan_001 (Stage 16 of 49)	00-mWTey5uSRCrezEHHYiBqif
7.27277		Cell	1	0.000	1.000	704	2	siRNA-IMPa2-25 PSF-A488 IMPa2-A546 DAPI 8C2-siRNA-IMP-a2-a4 V2.00	0	11. siRNA-IMPa2-25 PSF-A488 DAPI IMPa2-A546_p_TileScan_001 (Stage 16 of 49)	00-mWTey5uSRCrezEHHYiBqif
4.44277		Cell	1	0.000	1.000	705	3	siRNA-IMPa2-25 PSF-A488 IMPa2-A546 DAPI 8C2-siRNA-IMP-a2-a4 V2.00	0	11. siRNA-IMPa2-25 PSF-A488 DAPI IMPa2-A546_p_TileScan_001 (Stage 16 of 49)	00-mWTey5uSRCrezEHHYiBqif
12.9628		Cell	1	0.000	1.000	706	4	siRNA-IMPa2-25 PSF-A488 IMPa2-A546 DAPI 8C2-siRNA-IMP-a2-a4 V2.00	0	11. siRNA-IMPa2-25 PSF-A488 DAPI IMPa2-A546_p_TileScan_001 (Stage 16 of 49)	00-mWTey5uSRCrezEHHYiBqif
5.81609		Cell	1	0.000	1.000	707	5	siRNA-IMPa2-25 PSF-A488 IMPa2-A546 DAPI 8C2-siRNA-IMP-a2-a4 V2.00	0	11. siRNA-IMPa2-25 PSF-A488 DAPI IMPa2-A546_p_TileScan_001 (Stage 16 of 49)	00-mWTey5uSRCrezEHHYiBqif
3.74781		Cell	1	0.000	1.000	708	6	siRNA-IMPa2-25 PSF-A488 IMPa2-A546 DAPI 8C2-siRNA-IMP-a2-a4 V2.00	0	11. siRNA-IMPa2-25 PSF-A488 DAPI IMPa2-A546_p_TileScan_001 (Stage 16 of 49)	00-mWTey5uSRCrezEHHYiBqif
9.47027		Cell	1	0.000	1.000	709	7	siRNA-IMPa2-25 PSF-A488 IMPa2-A546 DAPI 8C2-siRNA-IMP-a2-a4 V2.00	0	11. siRNA-IMPa2-25 PSF-A488 DAPI IMPa2-A546_p_TileScan_001 (Stage 16 of 49)	00-mWTey5uSRCrezEHHYiBqif
4.06646		Cell	1	0.000	1.000	710	8	siRNA-IMPa2-25 PSF-A488 IMPa2-A546 DAPI 8C2-siRNA-IMP-a2-a4 V2.00	0	11. siRNA-IMPa2-25 PSF-A488 DAPI IMPa2-A546_p_TileScan_001 (Stage 16 of 49)	00-mWTey5uSRCrezEHHYiBqif
11.1415		Cell	1	0.000	1.000	711	0	siRNA-IMPa2-25 PSF-A488 IMPa2-A546 DAPI 8C2-siRNA-IMP-a2-a4 V2.00	0	11. siRNA-IMPa2-25 PSF-A488 DAPI IMPa2-A546_q_TileScan_001 (Stage 17 of 49)	00-9doZFakRamoxo6Cw5ZCoSe
3.29826		Cell	1	0.000	1.000	712	1	siRNA-IMPa2-25 PSF-A488 IMPa2-A546 DAPI 8C2-siRNA-IMP-a2-a4 V2.00	0	11. siRNA-IMPa2-25 PSF-A488 DAPI IMPa2-A546_q_TileScan_001 (Stage 17 of 49)	00-9doZFakRamoxo6Cw5ZCoSe
5.04632		Cell	1	0.000	1.000	713	2	siRNA-IMPa2-25 PSF-A488 IMPa2-A546 DAPI 8C2-siRNA-IMP-a2-a4 V2.00	0	11. siRNA-IMPa2-25 PSF-A488 DAPI IMPa2-A546_q_TileScan_001 (Stage 17 of 49)	00-9doZFakRamoxo6Cw5ZCoSe
7.00956		Cell	1	0.000	1.000	714	3	siRNA-IMPa2-25 PSF-A488 IMPa2-A546 DAPI 8C2-siRNA-IMP-a2-a4 V2.00	0	11. siRNA-IMPa2-25 PSF-A488 DAPI IMPa2-A546_q_TileScan_001 (Stage 17 of 49)	00-9doZFakRamoxo6Cw5ZCoSe
7.89306		Cell	1	0.000	1.000	715	4	siRNA-IMPa2-25 PSF-A488 IMPa2-A546 DAPI 8C2-siRNA-IMP-a2-a4 V2.00	0	11. siRNA-IMPa2-25 PSF-A488 DAPI IMPa2-A546_q_TileScan_001 (Stage 17 of 49)	00-9doZFakRamoxo6Cw5ZCoSe
4.31989		Cell	1	0.000	1.000	716	5	siRNA-IMPa2-25 PSF-A488 IMPa2-A546 DAPI 8C2-siRNA-IMP-a2-a4 V2.00	0	11. siRNA-IMPa2-25 PSF-A488 DAPI IMPa2-A546_q_TileScan_001 (Stage 17 of 49)	00-9doZFakRamoxo6Cw5ZCoSe
3.90528		Cell	1	0.000	1.000	717	0	siRNA-IMPa2-25 PSF-A488 IMPa2-A546 DAPI 8C2-siRNA-IMP-a2-a4 V2.00	0	11. siRNA-IMPa2-25 PSF-A488 DAPI IMPa2-A546_r_TileScan_001 (Stage 18 of 49)	00-P2S54whPC7WhEMRBZYuwzH
4.51845		Cell	1	0.000	1.000	718	1	siRNA-IMPa2-25 PSF-A488 IMPa2-A546 DAPI 8C2-siRNA-IMP-a2-a4 V2.00	0	11. siRNA-IMPa2-25 PSF-A488 DAPI IMPa2-A546_r_TileScan_001 (Stage 18 of 49)	00-P2S54whPC7WhEMRBZYuwzH
1.79671		Cell	1	0.000	1.000	719	2	siRNA-IMPa2-25 PSF-A488 IMPa2-A546 DAPI 8C2-siRNA-IMP-a2-a4 V2.00	0	11. siRNA-IMPa2-25 PSF-A488 DAPI IMPa2-A546_r_TileScan_001 (Stage 18 of 49)	00-P2S54whPC7WhEMRBZYuwzH
3.96528		Cell	1	0.000	1.000	720	3	siRNA-IMPa2-25 PSF-A488 IMPa2-A546 DAPI 8C2-siRNA-IMP-a2-a4 V2.00	0	11. siRNA-IMPa2-25 PSF-A488 DAPI IMPa2-A546_r_TileScan_001 (Stage 18 of 49)	00-P2S54whPC7WhEMRBZYuwzH
3.47445		Cell	1	0.000	1.000	721	4	siRNA-IMPa2-25 PSF-A488 IMPa2-A546 DAPI 8C2-siRNA-IMP-a2-a4 V2.00	0	11. siRNA-IMPa2-25 PSF-A488 DAPI IMPa2-A546_r_TileScan_001 (Stage 18 of 49)	00-P2S54whPC7WhEMRBZYuwzH
2.06225		Cell	1	0.000	1.000	722	0	siRNA-IMPa2-25 PSF-A488 IMPa2-A546 DAPI 8C2-siRNA-IMP-a2-a4 V2.00	0	11. siRNA-IMPa2-25 PSF-A488 DAPI IMPa2-A546_s_TileScan_001 (Stage 19 of 49)	00-T4rTwvGmtddPHUHtwA6Q66
5.72637		Cell	1	0.000	1.000	723	1	siRNA-IMPa2-25 PSF-A488 IMPa2-A546 DAPI 8C2-siRNA-IMP-a2-a4 V2.00	0	11. siRNA-IMPa2-25 PSF-A488 DAPI IMPa2-A546_s_TileScan_001 (Stage 19 of 49)	00-T4rTwvGmtddPHUHtwA6Q66
6.24983		Cell	1	0.000	1.000	724	2	siRNA-IMPa2-25 PSF-A488 IMPa2-A546 DAPI 8C2-siRNA-IMP-a2-a4 V2.00	0	11. siRNA-IMPa2-25 PSF-A488 DAPI IMPa2-A546_s_TileScan_001 (Stage 19 of 49)	00-T4rTwvGmtddPHUHtwA6Q66
5.1113		Cell	1	0.000	1.000	725	3	siRNA-IMPa2-25 PSF-A488 IMPa2-A546 DAPI 8C2-siRNA-IMP-a2-a4 V2.00	0	11. siRNA-IMPa2-25 PSF-A488 DAPI IMPa2-A546_s_TileScan_001 (Stage 19 of 49)	00-T4rTwvGmtddPHUHtwA6Q66
7.24627		Cell	1	0.000	1.000	726	4	siRNA-IMPa2-25 PSF-A488 IMPa2-A546 DAPI 8C2-siRNA-IMP-a2-a4 V2.00	0	11. siRNA-IMPa2-25 PSF-A488 DAPI IMPa2-A546_s_TileScan_001 (Stage 19 of 49)	00-T4rTwvGmtddPHUHtwA6Q66
19.5423		Cell	1	0.000	1.000	727	5	siRNA-IMPa2-25 PSF-A488 IMPa2-A546 DAPI 8C2-siRNA-IMP-a2-a4 V2.00	0	11. siRNA-IMPa2-25 PSF-A488 DAPI IMPa2-A546_s_TileScan_001 (Stage 19 of 49)	00-T4rTwvGmtddPHUHtwA6Q66
4.12477		Cell	1	0.000	1.000	728	6	siRNA-IMPa2-25 PSF-A488 IMPa2-A546 DAPI 8C2-siRNA-IMP-a2-a4 V2.00	0	11. siRNA-IMPa2-25 PSF-A488 DAPI IMPa2-A546_s_TileScan_001 (Stage 19 of 49)	00-T4rTwvGmtddPHUHtwA6Q66
4.8078		Cell	1	0.000	1.000	729	0	siRNA-IMPa2-25 PSF-A488 IMPa2-A546 DAPI 8C2-siRNA-IMP-a2-a4 V2.00	0	11. siRNA-IMPa2-25 PSF-A488 DAPI IMPa2-A546_t_TileScan_001 (Stage 20 of 49)	00-nPBy4YLcquU62nZpEWekuN
11.2011		Cell	1	0.000	1.000	730	1	siRNA-IMPa2-25 PSF-A488 IMPa2-A546 DAPI 8C2-siRNA-IMP-a2-a4 V2.00	0	11. siRNA-IMPa2-25 PSF-A488 DAPI IMPa2-A546_t_TileScan_001 (Stage 20 of 49)	00-nPBy4YLcquU62nZpEWekuN
8.21426		Cell	1	0.000	1.000	731	2	siRNA-IMPa2-25 PSF-A488 IMPa2-A546 DAPI 8C2-siRNA-IMP-a2-a4 V2.00	0	11. siRNA-IMPa2-25 PSF-A488 DAPI IMPa2-A546_t_TileScan_001 (Stage 20 of 49)	00-nPBy4YLcquU62nZpEWekuN
7.62043		Cell	1	0.000	1.000	732	3	siRNA-IMPa2-25 PSF-A488 IMPa2-A546 DAPI 8C2-siRNA-IMP-a2-a4 V2.00	0	11. siRNA-IMPa2-25 PSF-A488 DAPI IMPa2-A546_t_TileScan_001 (Stage 20 of 49)	00-nPBy4YLcquU62nZpEWekuN
6.69039		Cell	1	0.000	1.000	733	4	siRNA-IMPa2-25 PSF-A488 IMPa2-A546 DAPI 8C2-siRNA-IMP-a2-a4 V2.00	0	11. siRNA-IMPa2-25 PSF-A488 DAPI IMPa2-A546_t_TileScan_001 (Stage 20 of 49)	00-nPBy4YLcquU62nZpEWekuN
10.6875		Cell	1	0.000	1.000	734	5	siRNA-IMPa2-25 PSF-A488 IMPa2-A546 DAPI 8C2-siRNA-IMP-a2-a4 V2.00	0	11. siRNA-IMPa2-25 PSF-A488 DAPI IMPa2-A546_t_TileScan_001 (Stage 20 of 49)	00-nPBy4YLcquU62nZpEWekuN
5.98169		Cell	1	0.000	1.000	735	6	siRNA-IMPa2-25 PSF-A488 IMPa2-A546 DAPI 8C2-siRNA-IMP-a2-a4 V2.00	0	11. siRNA-IMPa2-25 PSF-A488 DAPI IMPa2-A546_t_TileScan_001 (Stage 20 of 49)	00-nPBy4YLcquU62nZpEWekuN
1.9031		Cell	1	0.000	1.000	736	7	siRNA-IMPa2-25 PSF-A488 IMPa2-A546 DAPI 8C2-siRNA-IMP-a2-a4 V2.00	0	11. siRNA-IMPa2-25 PSF-A488 DAPI IMPa2-A546_t_TileScan_001 (Stage 20 of 49)	00-nPBy4YLcquU62nZpEWekuN
7.85632		Cell	1	0.000	1.000	737	8	siRNA-IMPa2-25 PSF-A488 IMPa2-A546 DAPI 8C2-siRNA-IMP-a2-a4 V2.00	0	11. siRNA-IMPa2-25 PSF-A488 DAPI IMPa2-A546_t_TileScan_001 (Stage 20 of 49)	00-nPBy4YLcquU62nZpEWekuN
7.75135		Cell	1	0.000	1.000	738	9	siRNA-IMPa2-25 PSF-A488 IMPa2-A546 DAPI 8C2-siRNA-IMP-a2-a4 V2.00	0	11. siRNA-IMPa2-25 PSF-A488 DAPI IMPa2-A546_t_TileScan_001 (Stage 20 of 49)	00-nPBy4YLcquU62nZpEWekuN
4.2439		Cell	1	0.000	1.000	739	10	siRNA-IMPa2-25 PSF-A488 IMPa2-A546 DAPI 8C2-siRNA-IMP-a2-a4 V2.00	0	11. siRNA-IMPa2-25 PSF-A488 DAPI IMPa2-A546_t_TileScan_001 (Stage 20 of 49)	00-nPBy4YLcquU62nZpEWekuN
4.43959		Cell	1	0.000	1.000	740	11	siRNA-IMPa2-25 PSF-A488 IMPa2-A546 DAPI 8C2-siRNA-IMP-a2-a4 V2.00	0	11. siRNA-IMPa2-25 PSF-A488 DAPI IMPa2-A546_t_TileScan_001 (Stage 20 of 49)	00-nPBy4YLcquU62nZpEWekuN
7.13203		Cell	1	0.000	1.000	741	0	siRNA-IMPa2-25 PSF-A488 IMPa2-A546 DAPI 8C2-siRNA-IMP-a2-a4 V2.00	0	11. siRNA-IMPa2-25 PSF-A488 DAPI IMPa2-A546_u_TileScan_001 (Stage 21 of 49)	00-8QMyrQWJ2vKUfRg3K3SAiR
8.81269		Cell	1	0.000	1.000	742	1	siRNA-IMPa2-25 PSF-A488 IMPa2-A546 DAPI 8C2-siRNA-IMP-a2-a4 V2.00	0	11. siRNA-IMPa2-25 PSF-A488 DAPI IMPa2-A546_u_TileScan_001 (Stage 21 of 49)	00-8QMyrQWJ2vKUfRg3K3SAiR
2.68926		Cell	1	0.000	1.000	743	2	siRNA-IMPa2-25 PSF-A488 IMPa2-A546 DAPI 8C2-siRNA-IMP-a2-a4 V2.00	0	11. siRNA-IMPa2-25 PSF-A488 DAPI IMPa2-A546_u_TileScan_001 (Stage 21 of 49)	00-8QMyrQWJ2vKUfRg3K3SAiR
7.03229		Cell	1	0.000	1.000	744	3	siRNA-IMPa2-25 PSF-A488 IMPa2-A546 DAPI 8C2-siRNA-IMP-a2-a4 V2.00	0	11. siRNA-IMPa2-25 PSF-A488 DAPI IMPa2-A546_u_TileScan_001 (Stage 21 of 49)	00-8QMyrQWJ2vKUfRg3K3SAiR
7.59229		Cell	1	0.000	1.000	745	4	siRNA-IMPa2-25 PSF-A488 IMPa2-A546 DAPI 8C2-siRNA-IMP-a2-a4 V2.00	0	11. siRNA-IMPa2-25 PSF-A488 DAPI IMPa2-A546_u_TileScan_001 (Stage 21 of 49)	00-8QMyrQWJ2vKUfRg3K3SAiR
6.35959		Cell	1	0.000	1.000	746	5	siRNA-IMPa2-25 PSF-A488 IMPa2-A546 DAPI 8C2-siRNA-IMP-a2-a4 V2.00	0	11. siRNA-IMPa2-25 PSF-A488 DAPI IMPa2-A546_u_TileScan_001 (Stage 21 of 49)	00-8QMyrQWJ2vKUfRg3K3SAiR
6.96878		Cell	1	0.000	1.000	747	6	siRNA-IMPa2-25 PSF-A488 IMPa2-A546 DAPI 8C2-siRNA-IMP-a2-a4 V2.00	0	11. siRNA-IMPa2-25 PSF-A488 DAPI IMPa2-A546_u_TileScan_001 (Stage 21 of 49)	00-8QMyrQWJ2vKUfRg3K3SAiR
5.41613		Cell	1	0.000	1.000	748	7	siRNA-IMPa2-25 PSF-A488 IMPa2-A546 DAPI 8C2-siRNA-IMP-a2-a4 V2.00	0	11. siRNA-IMPa2-25 PSF-A488 DAPI IMPa2-A546_u_TileScan_001 (Stage 21 of 49)	00-8QMyrQWJ2vKUfRg3K3SAiR
14.3777		Cell	1	0.000	1.000	749	8	siRNA-IMPa2-25 PSF-A488 IMPa2-A546 DAPI 8C2-siRNA-IMP-a2-a4 V2.00	0	11. siRNA-IMPa2-25 PSF-A488 DAPI IMPa2-A546_u_TileScan_001 (Stage 21 of 49)	00-8QMyrQWJ2vKUfRg3K3SAiR
8.0047		Cell	1	0.000	1.000	750	9	siRNA-IMPa2-25 PSF-A488 IMPa2-A546 DAPI 8C2-siRNA-IMP-a2-a4 V2.00	0	11. siRNA-IMPa2-25 PSF-A488 DAPI IMPa2-A546_u_TileScan_001 (Stage 21 of 49)	00-8QMyrQWJ2vKUfRg3K3SAiR
6.75297		Cell	1	0.000	1.000	751	10	siRNA-IMPa2-25 PSF-A488 IMPa2-A546 DAPI 8C2-siRNA-IMP-a2-a4 V2.00	0	11. siRNA-IMPa2-25 PSF-A488 DAPI IMPa2-A546_u_TileScan_001 (Stage 21 of 49)	00-8QMyrQWJ2vKUfRg3K3SAiR
6.79712		Cell	1	0.000	1.000	752	11	siRNA-IMPa2-25 PSF-A488 IMPa2-A546 DAPI 8C2-siRNA-IMP-a2-a4 V2.00	0	11. siRNA-IMPa2-25 PSF-A488 DAPI IMPa2-A546_u_TileScan_001 (Stage 21 of 49)	00-8QMyrQWJ2vKUfRg3K3SAiR
7.23011		Cell	1	0.000	1.000	753	12	siRNA-IMPa2-25 PSF-A488 IMPa2-A546 DAPI 8C2-siRNA-IMP-a2-a4 V2.00	0	11. siRNA-IMPa2-25 PSF-A488 DAPI IMPa2-A546_u_TileScan_001 (Stage 21 of 49)	00-8QMyrQWJ2vKUfRg3K3SAiR
5.74688		Cell	1	0.000	1.000	754	13	siRNA-IMPa2-25 PSF-A488 IMPa2-A546 DAPI 8C2-siRNA-IMP-a2-a4 V2.00	0	11. siRNA-IMPa2-25 PSF-A488 DAPI IMPa2-A546_u_TileScan_001 (Stage 21 of 49)	00-8QMyrQWJ2vKUfRg3K3SAiR
7.50635		Cell	1	0.000	1.000	755	14	siRNA-IMPa2-25 PSF-A488 IMPa2-A546 DAPI 8C2-siRNA-IMP-a2-a4 V2.00	0	11. siRNA-IMPa2-25 PSF-A488 DAPI IMPa2-A546_u_TileScan_001 (Stage 21 of 49)	00-8QMyrQWJ2vKUfRg3K3SAiR
13.3516		Cell	1	0.000	1.000	756	15	siRNA-IMPa2-25 PSF-A488 IMPa2-A546 DAPI 8C2-siRNA-IMP-a2-a4 V2.00	0	11. siRNA-IMPa2-25 PSF-A488 DAPI IMPa2-A546_u_TileScan_001 (Stage 21 of 49)	00-8QMyrQWJ2vKUfRg3K3SAiR
6.47047		Cell	1	0.000	1.000	757	16	siRNA-IMPa2-25 PSF-A488 IMPa2-A546 DAPI 8C2-siRNA-IMP-a2-a4 V2.00	0	11. siRNA-IMPa2-25 PSF-A488 DAPI IMPa2-A546_u_TileScan_001 (Stage 21 of 49)	00-8QMyrQWJ2vKUfRg3K3SAiR
1.90224		Cell	1	0.000	1.000	758	17	siRNA-IMPa2-25 PSF-A488 IMPa2-A546 DAPI 8C2-siRNA-IMP-a2-a4 V2.00	0	11. siRNA-IMPa2-25 PSF-A488 DAPI IMPa2-A546_u_TileScan_001 (Stage 21 of 49)	00-8QMyrQWJ2vKUfRg3K3SAiR
5.6807		Cell	1	0.000	1.000	759	18	siRNA-IMPa2-25 PSF-A488 IMPa2-A546 DAPI 8C2-siRNA-IMP-a2-a4 V2.00	0	11. siRNA-IMPa2-25 PSF-A488 DAPI IMPa2-A546_u_TileScan_001 (Stage 21 of 49)	00-8QMyrQWJ2vKUfRg3K3SAiR
5.13744		Cell	1	0.000	1.000	760	19	siRNA-IMPa2-25 PSF-A488 IMPa2-A546 DAPI 8C2-siRNA-IMP-a2-a4 V2.00	0	11. siRNA-IMPa2-25 PSF-A488 DAPI IMPa2-A546_u_TileScan_001 (Stage 21 of 49)	00-8QMyrQWJ2vKUfRg3K3SAiR
4.61204		Cell	1	0.000	1.000	761	20	siRNA-IMPa2-25 PSF-A488 IMPa2-A546 DAPI 8C2-siRNA-IMP-a2-a4 V2.00	0	11. siRNA-IMPa2-25 PSF-A488 DAPI IMPa2-A546_u_TileScan_001 (Stage 21 of 49)	00-8QMyrQWJ2vKUfRg3K3SAiR
4.86726		Cell	1	0.000	1.000	762	21	siRNA-IMPa2-25 PSF-A488 IMPa2-A546 DAPI 8C2-siRNA-IMP-a2-a4 V2.00	0	11. siRNA-IMPa2-25 PSF-A488 DAPI IMPa2-A546_u_TileScan_001 (Stage 21 of 49)	00-8QMyrQWJ2vKUfRg3K3SAiR
13.8411		Cell	1	0.000	1.000	763	22	siRNA-IMPa2-25 PSF-A488 IMPa2-A546 DAPI 8C2-siRNA-IMP-a2-a4 V2.00	0	11. siRNA-IMPa2-25 PSF-A488 DAPI IMPa2-A546_u_TileScan_001 (Stage 21 of 49)	00-8QMyrQWJ2vKUfRg3K3SAiR
7.12448		Cell	1	0.000	1.000	764	23	siRNA-IMPa2-25 PSF-A488 IMPa2-A546 DAPI 8C2-siRNA-IMP-a2-a4 V2.00	0	11. siRNA-IMPa2-25 PSF-A488 DAPI IMPa2-A546_u_TileScan_001 (Stage 21 of 49)	00-8QMyrQWJ2vKUfRg3K3SAiR
14.9264		Cell	1	0.000	1.000	765	0	siRNA-IMPa2-25 PSF-A488 IMPa2-A546 DAPI 8C2-siRNA-IMP-a2-a4 V2.00	0	11. siRNA-IMPa2-25 PSF-A488 DAPI IMPa2-A546_v_TileScan_001 (Stage 22 of 49)	00-cAtC3byF6obAw8rA7Zd48f
5.83176		Cell	1	0.000	1.000	766	1	siRNA-IMPa2-25 PSF-A488 IMPa2-A546 DAPI 8C2-siRNA-IMP-a2-a4 V2.00	0	11. siRNA-IMPa2-25 PSF-A488 DAPI IMPa2-A546_v_TileScan_001 (Stage 22 of 49)	00-cAtC3byF6obAw8rA7Zd48f
17.0347		Cell	1	0.000	1.000	767	2	siRNA-IMPa2-25 PSF-A488 IMPa2-A546 DAPI 8C2-siRNA-IMP-a2-a4 V2.00	0	11. siRNA-IMPa2-25 PSF-A488 DAPI IMPa2-A546_v_TileScan_001 (Stage 22 of 49)	00-cAtC3byF6obAw8rA7Zd48f
4.06973		Cell	1	0.000	1.000	768	3	siRNA-IMPa2-25 PSF-A488 IMPa2-A546 DAPI 8C2-siRNA-IMP-a2-a4 V2.00	0	11. siRNA-IMPa2-25 PSF-A488 DAPI IMPa2-A546_v_TileScan_001 (Stage 22 of 49)	00-cAtC3byF6obAw8rA7Zd48f
6.17602		Cell	1	0.000	1.000	769	4	siRNA-IMPa2-25 PSF-A488 IMPa2-A546 DAPI 8C2-siRNA-IMP-a2-a4 V2.00	0	11. siRNA-IMPa2-25 PSF-A488 DAPI IMPa2-A546_v_TileScan_001 (Stage 22 of 49)	00-cAtC3byF6obAw8rA7Zd48f
6.83346		Cell	1	0.000	1.000	770	5	siRNA-IMPa2-25 PSF-A488 IMPa2-A546 DAPI 8C2-siRNA-IMP-a2-a4 V2.00	0	11. siRNA-IMPa2-25 PSF-A488 DAPI IMPa2-A546_v_TileScan_001 (Stage 22 of 49)	00-cAtC3byF6obAw8rA7Zd48f
5.40063		Cell	1	0.000	1.000	771	6	siRNA-IMPa2-25 PSF-A488 IMPa2-A546 DAPI 8C2-siRNA-IMP-a2-a4 V2.00	0	11. siRNA-IMPa2-25 PSF-A488 DAPI IMPa2-A546_v_TileScan_001 (Stage 22 of 49)	00-cAtC3byF6obAw8rA7Zd48f
3.06999		Cell	1	0.000	1.000	772	7	siRNA-IMPa2-25 PSF-A488 IMPa2-A546 DAPI 8C2-siRNA-IMP-a2-a4 V2.00	0	11. siRNA-IMPa2-25 PSF-A488 DAPI IMPa2-A546_v_TileScan_001 (Stage 22 of 49)	00-cAtC3byF6obAw8rA7Zd48f
4.359		Cell	1	0.000	1.000	773	8	siRNA-IMPa2-25 PSF-A488 IMPa2-A546 DAPI 8C2-siRNA-IMP-a2-a4 V2.00	0	11. siRNA-IMPa2-25 PSF-A488 DAPI IMPa2-A546_v_TileScan_001 (Stage 22 of 49)	00-cAtC3byF6obAw8rA7Zd48f
5.38869		Cell	1	0.000	1.000	774	9	siRNA-IMPa2-25 PSF-A488 IMPa2-A546 DAPI 8C2-siRNA-IMP-a2-a4 V2.00	0	11. siRNA-IMPa2-25 PSF-A488 DAPI IMPa2-A546_v_TileScan_001 (Stage 22 of 49)	00-cAtC3byF6obAw8rA7Zd48f
8.30789		Cell	1	0.000	1.000	775	10	siRNA-IMPa2-25 PSF-A488 IMPa2-A546 DAPI 8C2-siRNA-IMP-a2-a4 V2.00	0	11. siRNA-IMPa2-25 PSF-A488 DAPI IMPa2-A546_v_TileScan_001 (Stage 22 of 49)	00-cAtC3byF6obAw8rA7Zd48f
8.63072		Cell	1	0.000	1.000	776	11	siRNA-IMPa2-25 PSF-A488 IMPa2-A546 DAPI 8C2-siRNA-IMP-a2-a4 V2.00	0	11. siRNA-IMPa2-25 PSF-A488 DAPI IMPa2-A546_v_TileScan_001 (Stage 22 of 49)	00-cAtC3byF6obAw8rA7Zd48f
5.37554		Cell	1	0.000	1.000	777	12	siRNA-IMPa2-25 PSF-A488 IMPa2-A546 DAPI 8C2-siRNA-IMP-a2-a4 V2.00	0	11. siRNA-IMPa2-25 PSF-A488 DAPI IMPa2-A546_v_TileScan_001 (Stage 22 of 49)	00-cAtC3byF6obAw8rA7Zd48f
5.2026		Cell	1	0.000	1.000	778	13	siRNA-IMPa2-25 PSF-A488 IMPa2-A546 DAPI 8C2-siRNA-IMP-a2-a4 V2.00	0	11. siRNA-IMPa2-25 PSF-A488 DAPI IMPa2-A546_v_TileScan_001 (Stage 22 of 49)	00-cAtC3byF6obAw8rA7Zd48f
6.11975		Cell	1	0.000	1.000	779	14	siRNA-IMPa2-25 PSF-A488 IMPa2-A546 DAPI 8C2-siRNA-IMP-a2-a4 V2.00	0	11. siRNA-IMPa2-25 PSF-A488 DAPI IMPa2-A546_v_TileScan_001 (Stage 22 of 49)	00-cAtC3byF6obAw8rA7Zd48f
4.85602		Cell	1	0.000	1.000	780	15	siRNA-IMPa2-25 PSF-A488 IMPa2-A546 DAPI 8C2-siRNA-IMP-a2-a4 V2.00	0	11. siRNA-IMPa2-25 PSF-A488 DAPI IMPa2-A546_v_TileScan_001 (Stage 22 of 49)	00-cAtC3byF6obAw8rA7Zd48f
1.6174		Cell	1	0.000	1.000	781	16	siRNA-IMPa2-25 PSF-A488 IMPa2-A546 DAPI 8C2-siRNA-IMP-a2-a4 V2.00	0	11. siRNA-IMPa2-25 PSF-A488 DAPI IMPa2-A546_v_TileScan_001 (Stage 22 of 49)	00-cAtC3byF6obAw8rA7Zd48f
2.13247		Cell	1	0.000	1.000	782	17	siRNA-IMPa2-25 PSF-A488 IMPa2-A546 DAPI 8C2-siRNA-IMP-a2-a4 V2.00	0	11. siRNA-IMPa2-25 PSF-A488 DAPI IMPa2-A546_v_TileScan_001 (Stage 22 of 49)	00-cAtC3byF6obAw8rA7Zd48f
5.59064		Cell	1	0.000	1.000	783	18	siRNA-IMPa2-25 PSF-A488 IMPa2-A546 DAPI 8C2-siRNA-IMP-a2-a4 V2.00	0	11. siRNA-IMPa2-25 PSF-A488 DAPI IMPa2-A546_v_TileScan_001 (Stage 22 of 49)	00-cAtC3byF6obAw8rA7Zd48f
5.59515		Cell	1	0.000	1.000	784	19	siRNA-IMPa2-25 PSF-A488 IMPa2-A546 DAPI 8C2-siRNA-IMP-a2-a4 V2.00	0	11. siRNA-IMPa2-25 PSF-A488 DAPI IMPa2-A546_v_TileScan_001 (Stage 22 of 49)	00-cAtC3byF6obAw8rA7Zd48f
10.74		Cell	1	0.000	1.000	785	20	siRNA-IMPa2-25 PSF-A488 IMPa2-A546 DAPI 8C2-siRNA-IMP-a2-a4 V2.00	0	11. siRNA-IMPa2-25 PSF-A488 DAPI IMPa2-A546_v_TileScan_001 (Stage 22 of 49)	00-cAtC3byF6obAw8rA7Zd48f
3.07439		Cell	1	0.000	1.000	786	21	siRNA-IMPa2-25 PSF-A488 IMPa2-A546 DAPI 8C2-siRNA-IMP-a2-a4 V2.00	0	11. siRNA-IMPa2-25 PSF-A488 DAPI IMPa2-A546_v_TileScan_001 (Stage 22 of 49)	00-cAtC3byF6obAw8rA7Zd48f
2.05982		Cell	1	0.000	1.000	787	0	siRNA-IMPa2-25 PSF-A488 IMPa2-A546 DAPI 8C2-siRNA-IMP-a2-a4 V2.00	0	11. siRNA-IMPa2-25 PSF-A488 DAPI IMPa2-A546_w_TileScan_001 (Stage 23 of 49)	00-HfXhH7gaGy8nVEaKSXtPYF
10.6711		Cell	1	0.000	1.000	788	1	siRNA-IMPa2-25 PSF-A488 IMPa2-A546 DAPI 8C2-siRNA-IMP-a2-a4 V2.00	0	11. siRNA-IMPa2-25 PSF-A488 DAPI IMPa2-A546_w_TileScan_001 (Stage 23 of 49)	00-HfXhH7gaGy8nVEaKSXtPYF
9.32546		Cell	1	0.000	1.000	789	2	siRNA-IMPa2-25 PSF-A488 IMPa2-A546 DAPI 8C2-siRNA-IMP-a2-a4 V2.00	0	11. siRNA-IMPa2-25 PSF-A488 DAPI IMPa2-A546_w_TileScan_001 (Stage 23 of 49)	00-HfXhH7gaGy8nVEaKSXtPYF
7.17784		Cell	1	0.000	1.000	790	3	siRNA-IMPa2-25 PSF-A488 IMPa2-A546 DAPI 8C2-siRNA-IMP-a2-a4 V2.00	0	11. siRNA-IMPa2-25 PSF-A488 DAPI IMPa2-A546_w_TileScan_001 (Stage 23 of 49)	00-HfXhH7gaGy8nVEaKSXtPYF
11.9648		Cell	1	0.000	1.000	791	4	siRNA-IMPa2-25 PSF-A488 IMPa2-A546 DAPI 8C2-siRNA-IMP-a2-a4 V2.00	0	11. siRNA-IMPa2-25 PSF-A488 DAPI IMPa2-A546_w_TileScan_001 (Stage 23 of 49)	00-HfXhH7gaGy8nVEaKSXtPYF
3.29637		Cell	1	0.000	1.000	792	5	siRNA-IMPa2-25 PSF-A488 IMPa2-A546 DAPI 8C2-siRNA-IMP-a2-a4 V2.00	0	11. siRNA-IMPa2-25 PSF-A488 DAPI IMPa2-A546_w_TileScan_001 (Stage 23 of 49)	00-HfXhH7gaGy8nVEaKSXtPYF
2.88249		Cell	1	0.000	1.000	793	6	siRNA-IMPa2-25 PSF-A488 IMPa2-A546 DAPI 8C2-siRNA-IMP-a2-a4 V2.00	0	11. siRNA-IMPa2-25 PSF-A488 DAPI IMPa2-A546_w_TileScan_001 (Stage 23 of 49)	00-HfXhH7gaGy8nVEaKSXtPYF
6.07402		Cell	1	0.000	1.000	794	7	siRNA-IMPa2-25 PSF-A488 IMPa2-A546 DAPI 8C2-siRNA-IMP-a2-a4 V2.00	0	11. siRNA-IMPa2-25 PSF-A488 DAPI IMPa2-A546_w_TileScan_001 (Stage 23 of 49)	00-HfXhH7gaGy8nVEaKSXtPYF
4.27293		Cell	1	0.000	1.000	795	8	siRNA-IMPa2-25 PSF-A488 IMPa2-A546 DAPI 8C2-siRNA-IMP-a2-a4 V2.00	0	11. siRNA-IMPa2-25 PSF-A488 DAPI IMPa2-A546_w_TileScan_001 (Stage 23 of 49)	00-HfXhH7gaGy8nVEaKSXtPYF
10.8389		Cell	1	0.000	1.000	796	9	siRNA-IMPa2-25 PSF-A488 IMPa2-A546 DAPI 8C2-siRNA-IMP-a2-a4 V2.00	0	11. siRNA-IMPa2-25 PSF-A488 DAPI IMPa2-A546_w_TileScan_001 (Stage 23 of 49)	00-HfXhH7gaGy8nVEaKSXtPYF
2.64645		Cell	1	0.000	1.000	797	10	siRNA-IMPa2-25 PSF-A488 IMPa2-A546 DAPI 8C2-siRNA-IMP-a2-a4 V2.00	0	11. siRNA-IMPa2-25 PSF-A488 DAPI IMPa2-A546_w_TileScan_001 (Stage 23 of 49)	00-HfXhH7gaGy8nVEaKSXtPYF
5.88094		Cell	1	0.000	1.000	798	11	siRNA-IMPa2-25 PSF-A488 IMPa2-A546 DAPI 8C2-siRNA-IMP-a2-a4 V2.00	0	11. siRNA-IMPa2-25 PSF-A488 DAPI IMPa2-A546_w_TileScan_001 (Stage 23 of 49)	00-HfXhH7gaGy8nVEaKSXtPYF
4.13332		Cell	1	0.000	1.000	799	12	siRNA-IMPa2-25 PSF-A488 IMPa2-A546 DAPI 8C2-siRNA-IMP-a2-a4 V2.00	0	11. siRNA-IMPa2-25 PSF-A488 DAPI IMPa2-A546_w_TileScan_001 (Stage 23 of 49)	00-HfXhH7gaGy8nVEaKSXtPYF
2.17271		Cell	1	0.000	1.000	800	13	siRNA-IMPa2-25 PSF-A488 IMPa2-A546 DAPI 8C2-siRNA-IMP-a2-a4 V2.00	0	11. siRNA-IMPa2-25 PSF-A488 DAPI IMPa2-A546_w_TileScan_001 (Stage 23 of 49)	00-HfXhH7gaGy8nVEaKSXtPYF
6.01881		Cell	1	0.000	1.000	801	14	siRNA-IMPa2-25 PSF-A488 IMPa2-A546 DAPI 8C2-siRNA-IMP-a2-a4 V2.00	0	11. siRNA-IMPa2-25 PSF-A488 DAPI IMPa2-A546_w_TileScan_001 (Stage 23 of 49)	00-HfXhH7gaGy8nVEaKSXtPYF
2.58414		Cell	1	0.000	1.000	802	15	siRNA-IMPa2-25 PSF-A488 IMPa2-A546 DAPI 8C2-siRNA-IMP-a2-a4 V2.00	0	11. siRNA-IMPa2-25 PSF-A488 DAPI IMPa2-A546_w_TileScan_001 (Stage 23 of 49)	00-HfXhH7gaGy8nVEaKSXtPYF
7.09472		Cell	1	0.000	1.000	803	16	siRNA-IMPa2-25 PSF-A488 IMPa2-A546 DAPI 8C2-siRNA-IMP-a2-a4 V2.00	0	11. siRNA-IMPa2-25 PSF-A488 DAPI IMPa2-A546_w_TileScan_001 (Stage 23 of 49)	00-HfXhH7gaGy8nVEaKSXtPYF
5.97608		Cell	1	0.000	1.000	804	17	siRNA-IMPa2-25 PSF-A488 IMPa2-A546 DAPI 8C2-siRNA-IMP-a2-a4 V2.00	0	11. siRNA-IMPa2-25 PSF-A488 DAPI IMPa2-A546_w_TileScan_001 (Stage 23 of 49)	00-HfXhH7gaGy8nVEaKSXtPYF
8.21679		Cell	1	0.000	1.000	805	18	siRNA-IMPa2-25 PSF-A488 IMPa2-A546 DAPI 8C2-siRNA-IMP-a2-a4 V2.00	0	11. siRNA-IMPa2-25 PSF-A488 DAPI IMPa2-A546_w_TileScan_001 (Stage 23 of 49)	00-HfXhH7gaGy8nVEaKSXtPYF
3.74451		Cell	1	0.000	1.000	806	19	siRNA-IMPa2-25 PSF-A488 IMPa2-A546 DAPI 8C2-siRNA-IMP-a2-a4 V2.00	0	11. siRNA-IMPa2-25 PSF-A488 DAPI IMPa2-A546_w_TileScan_001 (Stage 23 of 49)	00-HfXhH7gaGy8nVEaKSXtPYF
4.48197		Cell	1	0.000	1.000	807	0	siRNA-IMPa2-25 PSF-A488 IMPa2-A546 DAPI 8C2-siRNA-IMP-a2-a4 V2.00	0	11. siRNA-IMPa2-25 PSF-A488 DAPI IMPa2-A546_x_TileScan_001 (Stage 24 of 49)	00-zKAsbyXh9MwyyAGcPtB5de
9.48792		Cell	1	0.000	1.000	808	1	siRNA-IMPa2-25 PSF-A488 IMPa2-A546 DAPI 8C2-siRNA-IMP-a2-a4 V2.00	0	11. siRNA-IMPa2-25 PSF-A488 DAPI IMPa2-A546_x_TileScan_001 (Stage 24 of 49)	00-zKAsbyXh9MwyyAGcPtB5de
4.97335		Cell	1	0.000	1.000	809	2	siRNA-IMPa2-25 PSF-A488 IMPa2-A546 DAPI 8C2-siRNA-IMP-a2-a4 V2.00	0	11. siRNA-IMPa2-25 PSF-A488 DAPI IMPa2-A546_x_TileScan_001 (Stage 24 of 49)	00-zKAsbyXh9MwyyAGcPtB5de
7.03197		Cell	1	0.000	1.000	810	0	siRNA-IMPa2-25 PSF-A488 IMPa2-A546 DAPI 8C2-siRNA-IMP-a2-a4 V2.00	0	11. siRNA-IMPa2-25 PSF-A488 DAPI IMPa2-A546_y_TileScan_001 (Stage 25 of 49)	00-oiFchRXkJAh5gGjvcSKa6E
8.55794		Cell	1	0.000	1.000	811	1	siRNA-IMPa2-25 PSF-A488 IMPa2-A546 DAPI 8C2-siRNA-IMP-a2-a4 V2.00	0	11. siRNA-IMPa2-25 PSF-A488 DAPI IMPa2-A546_y_TileScan_001 (Stage 25 of 49)	00-oiFchRXkJAh5gGjvcSKa6E
5.44227		Cell	1	0.000	1.000	812	2	siRNA-IMPa2-25 PSF-A488 IMPa2-A546 DAPI 8C2-siRNA-IMP-a2-a4 V2.00	0	11. siRNA-IMPa2-25 PSF-A488 DAPI IMPa2-A546_y_TileScan_001 (Stage 25 of 49)	00-oiFchRXkJAh5gGjvcSKa6E
3.51555		Cell	1	0.000	1.000	813	3	siRNA-IMPa2-25 PSF-A488 IMPa2-A546 DAPI 8C2-siRNA-IMP-a2-a4 V2.00	0	11. siRNA-IMPa2-25 PSF-A488 DAPI IMPa2-A546_y_TileScan_001 (Stage 25 of 49)	00-oiFchRXkJAh5gGjvcSKa6E
3.7636		Cell	1	0.000	1.000	814	4	siRNA-IMPa2-25 PSF-A488 IMPa2-A546 DAPI 8C2-siRNA-IMP-a2-a4 V2.00	0	11. siRNA-IMPa2-25 PSF-A488 DAPI IMPa2-A546_y_TileScan_001 (Stage 25 of 49)	00-oiFchRXkJAh5gGjvcSKa6E
7.67631		Cell	1	0.000	1.000	815	5	siRNA-IMPa2-25 PSF-A488 IMPa2-A546 DAPI 8C2-siRNA-IMP-a2-a4 V2.00	0	11. siRNA-IMPa2-25 PSF-A488 DAPI IMPa2-A546_y_TileScan_001 (Stage 25 of 49)	00-oiFchRXkJAh5gGjvcSKa6E
5.95747		Cell	1	0.000	1.000	816	0	siRNA-IMPa2-25 PSF-A488 IMPa2-A546 DAPI 8C2-siRNA-IMP-a2-a4 V2.00	0	11. siRNA-IMPa2-25 PSF-A488 DAPI IMPa2-A546_z_TileScan_001 (Stage 26 of 49)	00-nef6L5Xde8e9xZjVefeCmP
6.16547		Cell	1	0.000	1.000	817	1	siRNA-IMPa2-25 PSF-A488 IMPa2-A546 DAPI 8C2-siRNA-IMP-a2-a4 V2.00	0	11. siRNA-IMPa2-25 PSF-A488 DAPI IMPa2-A546_z_TileScan_001 (Stage 26 of 49)	00-nef6L5Xde8e9xZjVefeCmP
6.67087		Cell	1	0.000	1.000	818	2	siRNA-IMPa2-25 PSF-A488 IMPa2-A546 DAPI 8C2-siRNA-IMP-a2-a4 V2.00	0	11. siRNA-IMPa2-25 PSF-A488 DAPI IMPa2-A546_z_TileScan_001 (Stage 26 of 49)	00-nef6L5Xde8e9xZjVefeCmP
8.16604		Cell	1	0.000	1.000	819	3	siRNA-IMPa2-25 PSF-A488 IMPa2-A546 DAPI 8C2-siRNA-IMP-a2-a4 V2.00	0	11. siRNA-IMPa2-25 PSF-A488 DAPI IMPa2-A546_z_TileScan_001 (Stage 26 of 49)	00-nef6L5Xde8e9xZjVefeCmP
7.02953		Cell	1	0.000	1.000	820	4	siRNA-IMPa2-25 PSF-A488 IMPa2-A546 DAPI 8C2-siRNA-IMP-a2-a4 V2.00	0	11. siRNA-IMPa2-25 PSF-A488 DAPI IMPa2-A546_z_TileScan_001 (Stage 26 of 49)	00-nef6L5Xde8e9xZjVefeCmP
3.19298		Cell	1	0.000	1.000	821	5	siRNA-IMPa2-25 PSF-A488 IMPa2-A546 DAPI 8C2-siRNA-IMP-a2-a4 V2.00	0	11. siRNA-IMPa2-25 PSF-A488 DAPI IMPa2-A546_z_TileScan_001 (Stage 26 of 49)	00-nef6L5Xde8e9xZjVefeCmP
8.90186		Cell	1	0.000	1.000	822	6	siRNA-IMPa2-25 PSF-A488 IMPa2-A546 DAPI 8C2-siRNA-IMP-a2-a4 V2.00	0	11. siRNA-IMPa2-25 PSF-A488 DAPI IMPa2-A546_z_TileScan_001 (Stage 26 of 49)	00-nef6L5Xde8e9xZjVefeCmP
5.17154		Cell	1	0.000	1.000	823	7	siRNA-IMPa2-25 PSF-A488 IMPa2-A546 DAPI 8C2-siRNA-IMP-a2-a4 V2.00	0	11. siRNA-IMPa2-25 PSF-A488 DAPI IMPa2-A546_z_TileScan_001 (Stage 26 of 49)	00-nef6L5Xde8e9xZjVefeCmP
8.15894		Cell	1	0.000	1.000	824	8	siRNA-IMPa2-25 PSF-A488 IMPa2-A546 DAPI 8C2-siRNA-IMP-a2-a4 V2.00	0	11. siRNA-IMPa2-25 PSF-A488 DAPI IMPa2-A546_z_TileScan_001 (Stage 26 of 49)	00-nef6L5Xde8e9xZjVefeCmP
5.35962		Cell	1	0.000	1.000	825	9	siRNA-IMPa2-25 PSF-A488 IMPa2-A546 DAPI 8C2-siRNA-IMP-a2-a4 V2.00	0	11. siRNA-IMPa2-25 PSF-A488 DAPI IMPa2-A546_z_TileScan_001 (Stage 26 of 49)	00-nef6L5Xde8e9xZjVefeCmP
4.23438		Cell	1	0.000	1.000	826	10	siRNA-IMPa2-25 PSF-A488 IMPa2-A546 DAPI 8C2-siRNA-IMP-a2-a4 V2.00	0	11. siRNA-IMPa2-25 PSF-A488 DAPI IMPa2-A546_z_TileScan_001 (Stage 26 of 49)	00-nef6L5Xde8e9xZjVefeCmP
6.16204		Cell	1	0.000	1.000	827	11	siRNA-IMPa2-25 PSF-A488 IMPa2-A546 DAPI 8C2-siRNA-IMP-a2-a4 V2.00	0	11. siRNA-IMPa2-25 PSF-A488 DAPI IMPa2-A546_z_TileScan_001 (Stage 26 of 49)	00-nef6L5Xde8e9xZjVefeCmP
5.27847		Cell	1	0.000	1.000	828	12	siRNA-IMPa2-25 PSF-A488 IMPa2-A546 DAPI 8C2-siRNA-IMP-a2-a4 V2.00	0	11. siRNA-IMPa2-25 PSF-A488 DAPI IMPa2-A546_z_TileScan_001 (Stage 26 of 49)	00-nef6L5Xde8e9xZjVefeCmP
6.85844		Cell	1	0.000	1.000	829	13	siRNA-IMPa2-25 PSF-A488 IMPa2-A546 DAPI 8C2-siRNA-IMP-a2-a4 V2.00	0	11. siRNA-IMPa2-25 PSF-A488 DAPI IMPa2-A546_z_TileScan_001 (Stage 26 of 49)	00-nef6L5Xde8e9xZjVefeCmP
7.79356		Cell	1	0.000	1.000	830	14	siRNA-IMPa2-25 PSF-A488 IMPa2-A546 DAPI 8C2-siRNA-IMP-a2-a4 V2.00	0	11. siRNA-IMPa2-25 PSF-A488 DAPI IMPa2-A546_z_TileScan_001 (Stage 26 of 49)	00-nef6L5Xde8e9xZjVefeCmP
4.62734		Cell	1	0.000	1.000	831	15	siRNA-IMPa2-25 PSF-A488 IMPa2-A546 DAPI 8C2-siRNA-IMP-a2-a4 V2.00	0	11. siRNA-IMPa2-25 PSF-A488 DAPI IMPa2-A546_z_TileScan_001 (Stage 26 of 49)	00-nef6L5Xde8e9xZjVefeCmP
4.06249		Cell	1	0.000	1.000	832	16	siRNA-IMPa2-25 PSF-A488 IMPa2-A546 DAPI 8C2-siRNA-IMP-a2-a4 V2.00	0	11. siRNA-IMPa2-25 PSF-A488 DAPI IMPa2-A546_z_TileScan_001 (Stage 26 of 49)	00-nef6L5Xde8e9xZjVefeCmP
4.21107		Cell	1	0.000	1.000	833	17	siRNA-IMPa2-25 PSF-A488 IMPa2-A546 DAPI 8C2-siRNA-IMP-a2-a4 V2.00	0	11. siRNA-IMPa2-25 PSF-A488 DAPI IMPa2-A546_z_TileScan_001 (Stage 26 of 49)	00-nef6L5Xde8e9xZjVefeCmP
