# Supplementary material for: Development of a pipeline for automated, high-throughput analysis of paraspeckle proteins reveals specific roles for importin α proteins
Source: Sci Rep. 2017 Feb 27;7:43323. doi: 10.1038/srep43323 (PMC5379994; doi:10.1038/srep43323)
Supplement: Supplementary Dataset SD1-I [file srep43323-s11.zip › I8P/8C2-siRNA-IMPa2-PSF/_/siRNA-SC-10 PSF1-A488 IMPa2-A546 DAPI 8C2-siRNA-IMP-a2-a4 V2.00_Statistics/siRNA-SC-10 PSF1-A488 IMPa2-A546 DAPI 8C2-siRNA-IMP-a2-a4 V2.00_Cell_Center_of_Image_Mass_Ch=2.csv]

Cell Center of Image Mass Ch=2
====================
Cell Center of Image Mass X	Cell Center of Image Mass Y	Cell Center of Image Mass Z	Unit	Category	Channel	Collection	Birth [s]	Death [s]	ID	OriginalID	Original Component Name	Original Component ID	Original Image Name	Original Image ID
62303.1	41859	-0.482107	um	Cell	2	Cell Center of Image Mass	0.000	1.000	0	0	siRNA-SC-10 PSF1-A488 IMPa2-A546 DAPI 8C2-siRNA-IMP-a2-a4 V2.00	0	14. siRNA-SC-10 PSF1-A488 DAPI IMPa2-A546 _a_TileScan_001 (Stage 1 of 49)	00-ywvp9Miead9to7zhJtXHYG
62320	41828.9	-0.751521	um	Cell	2	Cell Center of Image Mass	0.000	1.000	1	1	siRNA-SC-10 PSF1-A488 IMPa2-A546 DAPI 8C2-siRNA-IMP-a2-a4 V2.00	0	14. siRNA-SC-10 PSF1-A488 DAPI IMPa2-A546 _a_TileScan_001 (Stage 1 of 49)	00-ywvp9Miead9to7zhJtXHYG
62277.6	41816.2	-0.481658	um	Cell	2	Cell Center of Image Mass	0.000	1.000	2	2	siRNA-SC-10 PSF1-A488 IMPa2-A546 DAPI 8C2-siRNA-IMP-a2-a4 V2.00	0	14. siRNA-SC-10 PSF1-A488 DAPI IMPa2-A546 _a_TileScan_001 (Stage 1 of 49)	00-ywvp9Miead9to7zhJtXHYG
62256.6	41830.2	-0.044267	um	Cell	2	Cell Center of Image Mass	0.000	1.000	3	3	siRNA-SC-10 PSF1-A488 IMPa2-A546 DAPI 8C2-siRNA-IMP-a2-a4 V2.00	0	14. siRNA-SC-10 PSF1-A488 DAPI IMPa2-A546 _a_TileScan_001 (Stage 1 of 49)	00-ywvp9Miead9to7zhJtXHYG
62263.1	41854.8	-0.399415	um	Cell	2	Cell Center of Image Mass	0.000	1.000	4	4	siRNA-SC-10 PSF1-A488 IMPa2-A546 DAPI 8C2-siRNA-IMP-a2-a4 V2.00	0	14. siRNA-SC-10 PSF1-A488 DAPI IMPa2-A546 _a_TileScan_001 (Stage 1 of 49)	00-ywvp9Miead9to7zhJtXHYG
62385.6	41856.3	-0.532849	um	Cell	2	Cell Center of Image Mass	0.000	1.000	5	5	siRNA-SC-10 PSF1-A488 IMPa2-A546 DAPI 8C2-siRNA-IMP-a2-a4 V2.00	0	14. siRNA-SC-10 PSF1-A488 DAPI IMPa2-A546 _a_TileScan_001 (Stage 1 of 49)	00-ywvp9Miead9to7zhJtXHYG
62391	41831.1	-0.694938	um	Cell	2	Cell Center of Image Mass	0.000	1.000	6	6	siRNA-SC-10 PSF1-A488 IMPa2-A546 DAPI 8C2-siRNA-IMP-a2-a4 V2.00	0	14. siRNA-SC-10 PSF1-A488 DAPI IMPa2-A546 _a_TileScan_001 (Stage 1 of 49)	00-ywvp9Miead9to7zhJtXHYG
62384.1	41897.2	-0.654493	um	Cell	2	Cell Center of Image Mass	0.000	1.000	7	7	siRNA-SC-10 PSF1-A488 IMPa2-A546 DAPI 8C2-siRNA-IMP-a2-a4 V2.00	0	14. siRNA-SC-10 PSF1-A488 DAPI IMPa2-A546 _a_TileScan_001 (Stage 1 of 49)	00-ywvp9Miead9to7zhJtXHYG
62373.7	41815	-0.66346	um	Cell	2	Cell Center of Image Mass	0.000	1.000	8	8	siRNA-SC-10 PSF1-A488 IMPa2-A546 DAPI 8C2-siRNA-IMP-a2-a4 V2.00	0	14. siRNA-SC-10 PSF1-A488 DAPI IMPa2-A546 _a_TileScan_001 (Stage 1 of 49)	00-ywvp9Miead9to7zhJtXHYG
62354.9	41841.9	-0.617459	um	Cell	2	Cell Center of Image Mass	0.000	1.000	9	9	siRNA-SC-10 PSF1-A488 IMPa2-A546 DAPI 8C2-siRNA-IMP-a2-a4 V2.00	0	14. siRNA-SC-10 PSF1-A488 DAPI IMPa2-A546 _a_TileScan_001 (Stage 1 of 49)	00-ywvp9Miead9to7zhJtXHYG
62354	41861.2	-0.704966	um	Cell	2	Cell Center of Image Mass	0.000	1.000	10	10	siRNA-SC-10 PSF1-A488 IMPa2-A546 DAPI 8C2-siRNA-IMP-a2-a4 V2.00	0	14. siRNA-SC-10 PSF1-A488 DAPI IMPa2-A546 _a_TileScan_001 (Stage 1 of 49)	00-ywvp9Miead9to7zhJtXHYG
62339.6	41891.5	-0.443005	um	Cell	2	Cell Center of Image Mass	0.000	1.000	11	11	siRNA-SC-10 PSF1-A488 IMPa2-A546 DAPI 8C2-siRNA-IMP-a2-a4 V2.00	0	14. siRNA-SC-10 PSF1-A488 DAPI IMPa2-A546 _a_TileScan_001 (Stage 1 of 49)	00-ywvp9Miead9to7zhJtXHYG
62344.1	41820.1	-0.601865	um	Cell	2	Cell Center of Image Mass	0.000	1.000	12	12	siRNA-SC-10 PSF1-A488 IMPa2-A546 DAPI 8C2-siRNA-IMP-a2-a4 V2.00	0	14. siRNA-SC-10 PSF1-A488 DAPI IMPa2-A546 _a_TileScan_001 (Stage 1 of 49)	00-ywvp9Miead9to7zhJtXHYG
62311.2	41904.7	-0.918358	um	Cell	2	Cell Center of Image Mass	0.000	1.000	13	13	siRNA-SC-10 PSF1-A488 IMPa2-A546 DAPI 8C2-siRNA-IMP-a2-a4 V2.00	0	14. siRNA-SC-10 PSF1-A488 DAPI IMPa2-A546 _a_TileScan_001 (Stage 1 of 49)	00-ywvp9Miead9to7zhJtXHYG
62262.5	41905.5	-0.656203	um	Cell	2	Cell Center of Image Mass	0.000	1.000	14	14	siRNA-SC-10 PSF1-A488 IMPa2-A546 DAPI 8C2-siRNA-IMP-a2-a4 V2.00	0	14. siRNA-SC-10 PSF1-A488 DAPI IMPa2-A546 _a_TileScan_001 (Stage 1 of 49)	00-ywvp9Miead9to7zhJtXHYG
62274.5	41922.2	-0.670111	um	Cell	2	Cell Center of Image Mass	0.000	1.000	15	15	siRNA-SC-10 PSF1-A488 IMPa2-A546 DAPI 8C2-siRNA-IMP-a2-a4 V2.00	0	14. siRNA-SC-10 PSF1-A488 DAPI IMPa2-A546 _a_TileScan_001 (Stage 1 of 49)	00-ywvp9Miead9to7zhJtXHYG
62312.8	41922.2	-0.105486	um	Cell	2	Cell Center of Image Mass	0.000	1.000	16	16	siRNA-SC-10 PSF1-A488 IMPa2-A546 DAPI 8C2-siRNA-IMP-a2-a4 V2.00	0	14. siRNA-SC-10 PSF1-A488 DAPI IMPa2-A546 _a_TileScan_001 (Stage 1 of 49)	00-ywvp9Miead9to7zhJtXHYG
62317.2	41952.3	-0.620406	um	Cell	2	Cell Center of Image Mass	0.000	1.000	17	17	siRNA-SC-10 PSF1-A488 IMPa2-A546 DAPI 8C2-siRNA-IMP-a2-a4 V2.00	0	14. siRNA-SC-10 PSF1-A488 DAPI IMPa2-A546 _a_TileScan_001 (Stage 1 of 49)	00-ywvp9Miead9to7zhJtXHYG
62280.8	41903.1	-0.50481	um	Cell	2	Cell Center of Image Mass	0.000	1.000	18	18	siRNA-SC-10 PSF1-A488 IMPa2-A546 DAPI 8C2-siRNA-IMP-a2-a4 V2.00	0	14. siRNA-SC-10 PSF1-A488 DAPI IMPa2-A546 _a_TileScan_001 (Stage 1 of 49)	00-ywvp9Miead9to7zhJtXHYG
62260.2	41927.8	-0.408144	um	Cell	2	Cell Center of Image Mass	0.000	1.000	19	19	siRNA-SC-10 PSF1-A488 IMPa2-A546 DAPI 8C2-siRNA-IMP-a2-a4 V2.00	0	14. siRNA-SC-10 PSF1-A488 DAPI IMPa2-A546 _a_TileScan_001 (Stage 1 of 49)	00-ywvp9Miead9to7zhJtXHYG
62301.1	41947.3	-0.254876	um	Cell	2	Cell Center of Image Mass	0.000	1.000	20	20	siRNA-SC-10 PSF1-A488 IMPa2-A546 DAPI 8C2-siRNA-IMP-a2-a4 V2.00	0	14. siRNA-SC-10 PSF1-A488 DAPI IMPa2-A546 _a_TileScan_001 (Stage 1 of 49)	00-ywvp9Miead9to7zhJtXHYG
62259.9	41956.3	-0.0286711	um	Cell	2	Cell Center of Image Mass	0.000	1.000	21	21	siRNA-SC-10 PSF1-A488 IMPa2-A546 DAPI 8C2-siRNA-IMP-a2-a4 V2.00	0	14. siRNA-SC-10 PSF1-A488 DAPI IMPa2-A546 _a_TileScan_001 (Stage 1 of 49)	00-ywvp9Miead9to7zhJtXHYG
62285.1	41956	-0.0528076	um	Cell	2	Cell Center of Image Mass	0.000	1.000	22	22	siRNA-SC-10 PSF1-A488 IMPa2-A546 DAPI 8C2-siRNA-IMP-a2-a4 V2.00	0	14. siRNA-SC-10 PSF1-A488 DAPI IMPa2-A546 _a_TileScan_001 (Stage 1 of 49)	00-ywvp9Miead9to7zhJtXHYG
62274	41945.2	-0.195112	um	Cell	2	Cell Center of Image Mass	0.000	1.000	23	23	siRNA-SC-10 PSF1-A488 IMPa2-A546 DAPI 8C2-siRNA-IMP-a2-a4 V2.00	0	14. siRNA-SC-10 PSF1-A488 DAPI IMPa2-A546 _a_TileScan_001 (Stage 1 of 49)	00-ywvp9Miead9to7zhJtXHYG
62358	41904.3	-0.532663	um	Cell	2	Cell Center of Image Mass	0.000	1.000	24	24	siRNA-SC-10 PSF1-A488 IMPa2-A546 DAPI 8C2-siRNA-IMP-a2-a4 V2.00	0	14. siRNA-SC-10 PSF1-A488 DAPI IMPa2-A546 _a_TileScan_001 (Stage 1 of 49)	00-ywvp9Miead9to7zhJtXHYG
62365.9	41924.3	-0.727368	um	Cell	2	Cell Center of Image Mass	0.000	1.000	25	25	siRNA-SC-10 PSF1-A488 IMPa2-A546 DAPI 8C2-siRNA-IMP-a2-a4 V2.00	0	14. siRNA-SC-10 PSF1-A488 DAPI IMPa2-A546 _a_TileScan_001 (Stage 1 of 49)	00-ywvp9Miead9to7zhJtXHYG
62383.5	41926.8	-0.717926	um	Cell	2	Cell Center of Image Mass	0.000	1.000	26	26	siRNA-SC-10 PSF1-A488 IMPa2-A546 DAPI 8C2-siRNA-IMP-a2-a4 V2.00	0	14. siRNA-SC-10 PSF1-A488 DAPI IMPa2-A546 _a_TileScan_001 (Stage 1 of 49)	00-ywvp9Miead9to7zhJtXHYG
62395.8	41927.8	-0.397901	um	Cell	2	Cell Center of Image Mass	0.000	1.000	27	27	siRNA-SC-10 PSF1-A488 IMPa2-A546 DAPI 8C2-siRNA-IMP-a2-a4 V2.00	0	14. siRNA-SC-10 PSF1-A488 DAPI IMPa2-A546 _a_TileScan_001 (Stage 1 of 49)	00-ywvp9Miead9to7zhJtXHYG
62396.2	41943.8	-0.581448	um	Cell	2	Cell Center of Image Mass	0.000	1.000	28	28	siRNA-SC-10 PSF1-A488 IMPa2-A546 DAPI 8C2-siRNA-IMP-a2-a4 V2.00	0	14. siRNA-SC-10 PSF1-A488 DAPI IMPa2-A546 _a_TileScan_001 (Stage 1 of 49)	00-ywvp9Miead9to7zhJtXHYG
62332.4	41934.3	-0.243173	um	Cell	2	Cell Center of Image Mass	0.000	1.000	29	29	siRNA-SC-10 PSF1-A488 IMPa2-A546 DAPI 8C2-siRNA-IMP-a2-a4 V2.00	0	14. siRNA-SC-10 PSF1-A488 DAPI IMPa2-A546 _a_TileScan_001 (Stage 1 of 49)	00-ywvp9Miead9to7zhJtXHYG
62347.1	41939.7	-0.489623	um	Cell	2	Cell Center of Image Mass	0.000	1.000	30	30	siRNA-SC-10 PSF1-A488 IMPa2-A546 DAPI 8C2-siRNA-IMP-a2-a4 V2.00	0	14. siRNA-SC-10 PSF1-A488 DAPI IMPa2-A546 _a_TileScan_001 (Stage 1 of 49)	00-ywvp9Miead9to7zhJtXHYG
62375.7	41947.7	-0.395728	um	Cell	2	Cell Center of Image Mass	0.000	1.000	31	31	siRNA-SC-10 PSF1-A488 IMPa2-A546 DAPI 8C2-siRNA-IMP-a2-a4 V2.00	0	14. siRNA-SC-10 PSF1-A488 DAPI IMPa2-A546 _a_TileScan_001 (Stage 1 of 49)	00-ywvp9Miead9to7zhJtXHYG
62360.1	41942.9	-0.165468	um	Cell	2	Cell Center of Image Mass	0.000	1.000	32	32	siRNA-SC-10 PSF1-A488 IMPa2-A546 DAPI 8C2-siRNA-IMP-a2-a4 V2.00	0	14. siRNA-SC-10 PSF1-A488 DAPI IMPa2-A546 _a_TileScan_001 (Stage 1 of 49)	00-ywvp9Miead9to7zhJtXHYG
62348.8	41952.6	-0.145102	um	Cell	2	Cell Center of Image Mass	0.000	1.000	33	33	siRNA-SC-10 PSF1-A488 IMPa2-A546 DAPI 8C2-siRNA-IMP-a2-a4 V2.00	0	14. siRNA-SC-10 PSF1-A488 DAPI IMPa2-A546 _a_TileScan_001 (Stage 1 of 49)	00-ywvp9Miead9to7zhJtXHYG
62345.2	41925.2	-0.196948	um	Cell	2	Cell Center of Image Mass	0.000	1.000	34	34	siRNA-SC-10 PSF1-A488 IMPa2-A546 DAPI 8C2-siRNA-IMP-a2-a4 V2.00	0	14. siRNA-SC-10 PSF1-A488 DAPI IMPa2-A546 _a_TileScan_001 (Stage 1 of 49)	00-ywvp9Miead9to7zhJtXHYG
62331	41944.5	-0.295067	um	Cell	2	Cell Center of Image Mass	0.000	1.000	35	35	siRNA-SC-10 PSF1-A488 IMPa2-A546 DAPI 8C2-siRNA-IMP-a2-a4 V2.00	0	14. siRNA-SC-10 PSF1-A488 DAPI IMPa2-A546 _a_TileScan_001 (Stage 1 of 49)	00-ywvp9Miead9to7zhJtXHYG
62278.2	41817.6	-2.52274	um	Cell	2	Cell Center of Image Mass	0.000	1.000	36	0	siRNA-SC-10 PSF1-A488 IMPa2-A546 DAPI 8C2-siRNA-IMP-a2-a4 V2.00	0	14. siRNA-SC-10 PSF1-A488 DAPI IMPa2-A546 _aa_TileScan_001 (Stage 27 of 49)	00-8ekHy4Mij7ogf6e2QYmHCG
62277.4	41852.2	-3.32856	um	Cell	2	Cell Center of Image Mass	0.000	1.000	37	1	siRNA-SC-10 PSF1-A488 IMPa2-A546 DAPI 8C2-siRNA-IMP-a2-a4 V2.00	0	14. siRNA-SC-10 PSF1-A488 DAPI IMPa2-A546 _aa_TileScan_001 (Stage 27 of 49)	00-8ekHy4Mij7ogf6e2QYmHCG
62310	41814.6	-3.4975	um	Cell	2	Cell Center of Image Mass	0.000	1.000	38	2	siRNA-SC-10 PSF1-A488 IMPa2-A546 DAPI 8C2-siRNA-IMP-a2-a4 V2.00	0	14. siRNA-SC-10 PSF1-A488 DAPI IMPa2-A546 _aa_TileScan_001 (Stage 27 of 49)	00-8ekHy4Mij7ogf6e2QYmHCG
62262.3	41832.9	-3.00398	um	Cell	2	Cell Center of Image Mass	0.000	1.000	39	3	siRNA-SC-10 PSF1-A488 IMPa2-A546 DAPI 8C2-siRNA-IMP-a2-a4 V2.00	0	14. siRNA-SC-10 PSF1-A488 DAPI IMPa2-A546 _aa_TileScan_001 (Stage 27 of 49)	00-8ekHy4Mij7ogf6e2QYmHCG
62258.7	41866.2	-2.99692	um	Cell	2	Cell Center of Image Mass	0.000	1.000	40	4	siRNA-SC-10 PSF1-A488 IMPa2-A546 DAPI 8C2-siRNA-IMP-a2-a4 V2.00	0	14. siRNA-SC-10 PSF1-A488 DAPI IMPa2-A546 _aa_TileScan_001 (Stage 27 of 49)	00-8ekHy4Mij7ogf6e2QYmHCG
62308.5	41834.2	-3.37765	um	Cell	2	Cell Center of Image Mass	0.000	1.000	41	5	siRNA-SC-10 PSF1-A488 IMPa2-A546 DAPI 8C2-siRNA-IMP-a2-a4 V2.00	0	14. siRNA-SC-10 PSF1-A488 DAPI IMPa2-A546 _aa_TileScan_001 (Stage 27 of 49)	00-8ekHy4Mij7ogf6e2QYmHCG
62382.5	41849.8	-3.4495	um	Cell	2	Cell Center of Image Mass	0.000	1.000	42	6	siRNA-SC-10 PSF1-A488 IMPa2-A546 DAPI 8C2-siRNA-IMP-a2-a4 V2.00	0	14. siRNA-SC-10 PSF1-A488 DAPI IMPa2-A546 _aa_TileScan_001 (Stage 27 of 49)	00-8ekHy4Mij7ogf6e2QYmHCG
62385.6	41881.5	-3.00788	um	Cell	2	Cell Center of Image Mass	0.000	1.000	43	7	siRNA-SC-10 PSF1-A488 IMPa2-A546 DAPI 8C2-siRNA-IMP-a2-a4 V2.00	0	14. siRNA-SC-10 PSF1-A488 DAPI IMPa2-A546 _aa_TileScan_001 (Stage 27 of 49)	00-8ekHy4Mij7ogf6e2QYmHCG
62330.9	41854.6	-3.10003	um	Cell	2	Cell Center of Image Mass	0.000	1.000	44	8	siRNA-SC-10 PSF1-A488 IMPa2-A546 DAPI 8C2-siRNA-IMP-a2-a4 V2.00	0	14. siRNA-SC-10 PSF1-A488 DAPI IMPa2-A546 _aa_TileScan_001 (Stage 27 of 49)	00-8ekHy4Mij7ogf6e2QYmHCG
62304.4	41896.2	-3.19451	um	Cell	2	Cell Center of Image Mass	0.000	1.000	45	9	siRNA-SC-10 PSF1-A488 IMPa2-A546 DAPI 8C2-siRNA-IMP-a2-a4 V2.00	0	14. siRNA-SC-10 PSF1-A488 DAPI IMPa2-A546 _aa_TileScan_001 (Stage 27 of 49)	00-8ekHy4Mij7ogf6e2QYmHCG
62257.4	41949.6	-3.26601	um	Cell	2	Cell Center of Image Mass	0.000	1.000	46	10	siRNA-SC-10 PSF1-A488 IMPa2-A546 DAPI 8C2-siRNA-IMP-a2-a4 V2.00	0	14. siRNA-SC-10 PSF1-A488 DAPI IMPa2-A546 _aa_TileScan_001 (Stage 27 of 49)	00-8ekHy4Mij7ogf6e2QYmHCG
62313.4	41909.4	-3.38964	um	Cell	2	Cell Center of Image Mass	0.000	1.000	47	11	siRNA-SC-10 PSF1-A488 IMPa2-A546 DAPI 8C2-siRNA-IMP-a2-a4 V2.00	0	14. siRNA-SC-10 PSF1-A488 DAPI IMPa2-A546 _aa_TileScan_001 (Stage 27 of 49)	00-8ekHy4Mij7ogf6e2QYmHCG
62272.4	41920.2	-3.22712	um	Cell	2	Cell Center of Image Mass	0.000	1.000	48	12	siRNA-SC-10 PSF1-A488 IMPa2-A546 DAPI 8C2-siRNA-IMP-a2-a4 V2.00	0	14. siRNA-SC-10 PSF1-A488 DAPI IMPa2-A546 _aa_TileScan_001 (Stage 27 of 49)	00-8ekHy4Mij7ogf6e2QYmHCG
62302.7	41928.5	-3.15538	um	Cell	2	Cell Center of Image Mass	0.000	1.000	49	13	siRNA-SC-10 PSF1-A488 IMPa2-A546 DAPI 8C2-siRNA-IMP-a2-a4 V2.00	0	14. siRNA-SC-10 PSF1-A488 DAPI IMPa2-A546 _aa_TileScan_001 (Stage 27 of 49)	00-8ekHy4Mij7ogf6e2QYmHCG
62277.2	41956.2	-3.16489	um	Cell	2	Cell Center of Image Mass	0.000	1.000	50	14	siRNA-SC-10 PSF1-A488 IMPa2-A546 DAPI 8C2-siRNA-IMP-a2-a4 V2.00	0	14. siRNA-SC-10 PSF1-A488 DAPI IMPa2-A546 _aa_TileScan_001 (Stage 27 of 49)	00-8ekHy4Mij7ogf6e2QYmHCG
62322.5	41955	-2.88765	um	Cell	2	Cell Center of Image Mass	0.000	1.000	51	15	siRNA-SC-10 PSF1-A488 IMPa2-A546 DAPI 8C2-siRNA-IMP-a2-a4 V2.00	0	14. siRNA-SC-10 PSF1-A488 DAPI IMPa2-A546 _aa_TileScan_001 (Stage 27 of 49)	00-8ekHy4Mij7ogf6e2QYmHCG
62354.4	41886.4	-3.42043	um	Cell	2	Cell Center of Image Mass	0.000	1.000	52	16	siRNA-SC-10 PSF1-A488 IMPa2-A546 DAPI 8C2-siRNA-IMP-a2-a4 V2.00	0	14. siRNA-SC-10 PSF1-A488 DAPI IMPa2-A546 _aa_TileScan_001 (Stage 27 of 49)	00-8ekHy4Mij7ogf6e2QYmHCG
62339.1	41910.6	-3.59688	um	Cell	2	Cell Center of Image Mass	0.000	1.000	53	17	siRNA-SC-10 PSF1-A488 IMPa2-A546 DAPI 8C2-siRNA-IMP-a2-a4 V2.00	0	14. siRNA-SC-10 PSF1-A488 DAPI IMPa2-A546 _aa_TileScan_001 (Stage 27 of 49)	00-8ekHy4Mij7ogf6e2QYmHCG
62379.5	41940.1	-3.43123	um	Cell	2	Cell Center of Image Mass	0.000	1.000	54	18	siRNA-SC-10 PSF1-A488 IMPa2-A546 DAPI 8C2-siRNA-IMP-a2-a4 V2.00	0	14. siRNA-SC-10 PSF1-A488 DAPI IMPa2-A546 _aa_TileScan_001 (Stage 27 of 49)	00-8ekHy4Mij7ogf6e2QYmHCG
62396.9	41928.1	-3.45208	um	Cell	2	Cell Center of Image Mass	0.000	1.000	55	19	siRNA-SC-10 PSF1-A488 IMPa2-A546 DAPI 8C2-siRNA-IMP-a2-a4 V2.00	0	14. siRNA-SC-10 PSF1-A488 DAPI IMPa2-A546 _aa_TileScan_001 (Stage 27 of 49)	00-8ekHy4Mij7ogf6e2QYmHCG
62359.4	41928.4	-3.40187	um	Cell	2	Cell Center of Image Mass	0.000	1.000	56	20	siRNA-SC-10 PSF1-A488 IMPa2-A546 DAPI 8C2-siRNA-IMP-a2-a4 V2.00	0	14. siRNA-SC-10 PSF1-A488 DAPI IMPa2-A546 _aa_TileScan_001 (Stage 27 of 49)	00-8ekHy4Mij7ogf6e2QYmHCG
62393.1	41945.9	-2.64437	um	Cell	2	Cell Center of Image Mass	0.000	1.000	57	21	siRNA-SC-10 PSF1-A488 IMPa2-A546 DAPI 8C2-siRNA-IMP-a2-a4 V2.00	0	14. siRNA-SC-10 PSF1-A488 DAPI IMPa2-A546 _aa_TileScan_001 (Stage 27 of 49)	00-8ekHy4Mij7ogf6e2QYmHCG
62387.2	41904.4	-3.30855	um	Cell	2	Cell Center of Image Mass	0.000	1.000	58	22	siRNA-SC-10 PSF1-A488 IMPa2-A546 DAPI 8C2-siRNA-IMP-a2-a4 V2.00	0	14. siRNA-SC-10 PSF1-A488 DAPI IMPa2-A546 _aa_TileScan_001 (Stage 27 of 49)	00-8ekHy4Mij7ogf6e2QYmHCG
62349.9	41919.5	-2.97489	um	Cell	2	Cell Center of Image Mass	0.000	1.000	59	23	siRNA-SC-10 PSF1-A488 IMPa2-A546 DAPI 8C2-siRNA-IMP-a2-a4 V2.00	0	14. siRNA-SC-10 PSF1-A488 DAPI IMPa2-A546 _aa_TileScan_001 (Stage 27 of 49)	00-8ekHy4Mij7ogf6e2QYmHCG
62329.4	41936.9	-3.50432	um	Cell	2	Cell Center of Image Mass	0.000	1.000	60	24	siRNA-SC-10 PSF1-A488 IMPa2-A546 DAPI 8C2-siRNA-IMP-a2-a4 V2.00	0	14. siRNA-SC-10 PSF1-A488 DAPI IMPa2-A546 _aa_TileScan_001 (Stage 27 of 49)	00-8ekHy4Mij7ogf6e2QYmHCG
62361.4	41954.5	-3.46355	um	Cell	2	Cell Center of Image Mass	0.000	1.000	61	25	siRNA-SC-10 PSF1-A488 IMPa2-A546 DAPI 8C2-siRNA-IMP-a2-a4 V2.00	0	14. siRNA-SC-10 PSF1-A488 DAPI IMPa2-A546 _aa_TileScan_001 (Stage 27 of 49)	00-8ekHy4Mij7ogf6e2QYmHCG
62267.4	41814.7	-2.69472	um	Cell	2	Cell Center of Image Mass	0.000	1.000	62	0	siRNA-SC-10 PSF1-A488 IMPa2-A546 DAPI 8C2-siRNA-IMP-a2-a4 V2.00	0	14. siRNA-SC-10 PSF1-A488 DAPI IMPa2-A546 _ab_TileScan_001 (Stage 28 of 49)	00-TfJZmppGLLKkG5Sz7MMKp7
62257.3	41860.7	-2.86582	um	Cell	2	Cell Center of Image Mass	0.000	1.000	63	1	siRNA-SC-10 PSF1-A488 IMPa2-A546 DAPI 8C2-siRNA-IMP-a2-a4 V2.00	0	14. siRNA-SC-10 PSF1-A488 DAPI IMPa2-A546 _ab_TileScan_001 (Stage 28 of 49)	00-TfJZmppGLLKkG5Sz7MMKp7
62319.9	41814.7	-3.33745	um	Cell	2	Cell Center of Image Mass	0.000	1.000	64	2	siRNA-SC-10 PSF1-A488 IMPa2-A546 DAPI 8C2-siRNA-IMP-a2-a4 V2.00	0	14. siRNA-SC-10 PSF1-A488 DAPI IMPa2-A546 _ab_TileScan_001 (Stage 28 of 49)	00-TfJZmppGLLKkG5Sz7MMKp7
62284.5	41825.1	-2.75838	um	Cell	2	Cell Center of Image Mass	0.000	1.000	65	3	siRNA-SC-10 PSF1-A488 IMPa2-A546 DAPI 8C2-siRNA-IMP-a2-a4 V2.00	0	14. siRNA-SC-10 PSF1-A488 DAPI IMPa2-A546 _ab_TileScan_001 (Stage 28 of 49)	00-TfJZmppGLLKkG5Sz7MMKp7
62300.1	41834.7	-3.59561	um	Cell	2	Cell Center of Image Mass	0.000	1.000	66	4	siRNA-SC-10 PSF1-A488 IMPa2-A546 DAPI 8C2-siRNA-IMP-a2-a4 V2.00	0	14. siRNA-SC-10 PSF1-A488 DAPI IMPa2-A546 _ab_TileScan_001 (Stage 28 of 49)	00-TfJZmppGLLKkG5Sz7MMKp7
62274.5	41850.3	-3.47266	um	Cell	2	Cell Center of Image Mass	0.000	1.000	67	5	siRNA-SC-10 PSF1-A488 IMPa2-A546 DAPI 8C2-siRNA-IMP-a2-a4 V2.00	0	14. siRNA-SC-10 PSF1-A488 DAPI IMPa2-A546 _ab_TileScan_001 (Stage 28 of 49)	00-TfJZmppGLLKkG5Sz7MMKp7
62289.3	41868.2	-3.45325	um	Cell	2	Cell Center of Image Mass	0.000	1.000	68	6	siRNA-SC-10 PSF1-A488 IMPa2-A546 DAPI 8C2-siRNA-IMP-a2-a4 V2.00	0	14. siRNA-SC-10 PSF1-A488 DAPI IMPa2-A546 _ab_TileScan_001 (Stage 28 of 49)	00-TfJZmppGLLKkG5Sz7MMKp7
62381.3	41880.1	-3.53009	um	Cell	2	Cell Center of Image Mass	0.000	1.000	69	7	siRNA-SC-10 PSF1-A488 IMPa2-A546 DAPI 8C2-siRNA-IMP-a2-a4 V2.00	0	14. siRNA-SC-10 PSF1-A488 DAPI IMPa2-A546 _ab_TileScan_001 (Stage 28 of 49)	00-TfJZmppGLLKkG5Sz7MMKp7
62326.9	41825.8	-3.49108	um	Cell	2	Cell Center of Image Mass	0.000	1.000	70	8	siRNA-SC-10 PSF1-A488 IMPa2-A546 DAPI 8C2-siRNA-IMP-a2-a4 V2.00	0	14. siRNA-SC-10 PSF1-A488 DAPI IMPa2-A546 _ab_TileScan_001 (Stage 28 of 49)	00-TfJZmppGLLKkG5Sz7MMKp7
62396.6	41826.9	-3.38342	um	Cell	2	Cell Center of Image Mass	0.000	1.000	71	9	siRNA-SC-10 PSF1-A488 IMPa2-A546 DAPI 8C2-siRNA-IMP-a2-a4 V2.00	0	14. siRNA-SC-10 PSF1-A488 DAPI IMPa2-A546 _ab_TileScan_001 (Stage 28 of 49)	00-TfJZmppGLLKkG5Sz7MMKp7
62368.1	41841.4	-3.56334	um	Cell	2	Cell Center of Image Mass	0.000	1.000	72	10	siRNA-SC-10 PSF1-A488 IMPa2-A546 DAPI 8C2-siRNA-IMP-a2-a4 V2.00	0	14. siRNA-SC-10 PSF1-A488 DAPI IMPa2-A546 _ab_TileScan_001 (Stage 28 of 49)	00-TfJZmppGLLKkG5Sz7MMKp7
62332.5	41845.5	-3.54158	um	Cell	2	Cell Center of Image Mass	0.000	1.000	73	11	siRNA-SC-10 PSF1-A488 IMPa2-A546 DAPI 8C2-siRNA-IMP-a2-a4 V2.00	0	14. siRNA-SC-10 PSF1-A488 DAPI IMPa2-A546 _ab_TileScan_001 (Stage 28 of 49)	00-TfJZmppGLLKkG5Sz7MMKp7
62375	41854.5	-3.52363	um	Cell	2	Cell Center of Image Mass	0.000	1.000	74	12	siRNA-SC-10 PSF1-A488 IMPa2-A546 DAPI 8C2-siRNA-IMP-a2-a4 V2.00	0	14. siRNA-SC-10 PSF1-A488 DAPI IMPa2-A546 _ab_TileScan_001 (Stage 28 of 49)	00-TfJZmppGLLKkG5Sz7MMKp7
62345	41858	-3.58752	um	Cell	2	Cell Center of Image Mass	0.000	1.000	75	13	siRNA-SC-10 PSF1-A488 IMPa2-A546 DAPI 8C2-siRNA-IMP-a2-a4 V2.00	0	14. siRNA-SC-10 PSF1-A488 DAPI IMPa2-A546 _ab_TileScan_001 (Stage 28 of 49)	00-TfJZmppGLLKkG5Sz7MMKp7
62383.3	41863.5	-3.60337	um	Cell	2	Cell Center of Image Mass	0.000	1.000	76	14	siRNA-SC-10 PSF1-A488 IMPa2-A546 DAPI 8C2-siRNA-IMP-a2-a4 V2.00	0	14. siRNA-SC-10 PSF1-A488 DAPI IMPa2-A546 _ab_TileScan_001 (Stage 28 of 49)	00-TfJZmppGLLKkG5Sz7MMKp7
62361.8	41884.8	-3.53144	um	Cell	2	Cell Center of Image Mass	0.000	1.000	77	15	siRNA-SC-10 PSF1-A488 IMPa2-A546 DAPI 8C2-siRNA-IMP-a2-a4 V2.00	0	14. siRNA-SC-10 PSF1-A488 DAPI IMPa2-A546 _ab_TileScan_001 (Stage 28 of 49)	00-TfJZmppGLLKkG5Sz7MMKp7
62326.6	41885.8	-3.56688	um	Cell	2	Cell Center of Image Mass	0.000	1.000	78	16	siRNA-SC-10 PSF1-A488 IMPa2-A546 DAPI 8C2-siRNA-IMP-a2-a4 V2.00	0	14. siRNA-SC-10 PSF1-A488 DAPI IMPa2-A546 _ab_TileScan_001 (Stage 28 of 49)	00-TfJZmppGLLKkG5Sz7MMKp7
62357	41816.8	-3.38701	um	Cell	2	Cell Center of Image Mass	0.000	1.000	79	17	siRNA-SC-10 PSF1-A488 IMPa2-A546 DAPI 8C2-siRNA-IMP-a2-a4 V2.00	0	14. siRNA-SC-10 PSF1-A488 DAPI IMPa2-A546 _ab_TileScan_001 (Stage 28 of 49)	00-TfJZmppGLLKkG5Sz7MMKp7
62378.2	41826.8	-3.47213	um	Cell	2	Cell Center of Image Mass	0.000	1.000	80	18	siRNA-SC-10 PSF1-A488 IMPa2-A546 DAPI 8C2-siRNA-IMP-a2-a4 V2.00	0	14. siRNA-SC-10 PSF1-A488 DAPI IMPa2-A546 _ab_TileScan_001 (Stage 28 of 49)	00-TfJZmppGLLKkG5Sz7MMKp7
62305.3	41933.8	-3.17905	um	Cell	2	Cell Center of Image Mass	0.000	1.000	81	19	siRNA-SC-10 PSF1-A488 IMPa2-A546 DAPI 8C2-siRNA-IMP-a2-a4 V2.00	0	14. siRNA-SC-10 PSF1-A488 DAPI IMPa2-A546 _ab_TileScan_001 (Stage 28 of 49)	00-TfJZmppGLLKkG5Sz7MMKp7
62261.3	41899.3	-3.12845	um	Cell	2	Cell Center of Image Mass	0.000	1.000	82	20	siRNA-SC-10 PSF1-A488 IMPa2-A546 DAPI 8C2-siRNA-IMP-a2-a4 V2.00	0	14. siRNA-SC-10 PSF1-A488 DAPI IMPa2-A546 _ab_TileScan_001 (Stage 28 of 49)	00-TfJZmppGLLKkG5Sz7MMKp7
62260.8	41931	-3.4321	um	Cell	2	Cell Center of Image Mass	0.000	1.000	83	21	siRNA-SC-10 PSF1-A488 IMPa2-A546 DAPI 8C2-siRNA-IMP-a2-a4 V2.00	0	14. siRNA-SC-10 PSF1-A488 DAPI IMPa2-A546 _ab_TileScan_001 (Stage 28 of 49)	00-TfJZmppGLLKkG5Sz7MMKp7
62295.4	41945.4	-3.65398	um	Cell	2	Cell Center of Image Mass	0.000	1.000	84	22	siRNA-SC-10 PSF1-A488 IMPa2-A546 DAPI 8C2-siRNA-IMP-a2-a4 V2.00	0	14. siRNA-SC-10 PSF1-A488 DAPI IMPa2-A546 _ab_TileScan_001 (Stage 28 of 49)	00-TfJZmppGLLKkG5Sz7MMKp7
62282.9	41955.4	-2.7832	um	Cell	2	Cell Center of Image Mass	0.000	1.000	85	23	siRNA-SC-10 PSF1-A488 IMPa2-A546 DAPI 8C2-siRNA-IMP-a2-a4 V2.00	0	14. siRNA-SC-10 PSF1-A488 DAPI IMPa2-A546 _ab_TileScan_001 (Stage 28 of 49)	00-TfJZmppGLLKkG5Sz7MMKp7
62290	41897.7	-3.20338	um	Cell	2	Cell Center of Image Mass	0.000	1.000	86	24	siRNA-SC-10 PSF1-A488 IMPa2-A546 DAPI 8C2-siRNA-IMP-a2-a4 V2.00	0	14. siRNA-SC-10 PSF1-A488 DAPI IMPa2-A546 _ab_TileScan_001 (Stage 28 of 49)	00-TfJZmppGLLKkG5Sz7MMKp7
62303.1	41901.3	-3.5888	um	Cell	2	Cell Center of Image Mass	0.000	1.000	87	25	siRNA-SC-10 PSF1-A488 IMPa2-A546 DAPI 8C2-siRNA-IMP-a2-a4 V2.00	0	14. siRNA-SC-10 PSF1-A488 DAPI IMPa2-A546 _ab_TileScan_001 (Stage 28 of 49)	00-TfJZmppGLLKkG5Sz7MMKp7
62377.3	41909.9	-2.93137	um	Cell	2	Cell Center of Image Mass	0.000	1.000	88	26	siRNA-SC-10 PSF1-A488 IMPa2-A546 DAPI 8C2-siRNA-IMP-a2-a4 V2.00	0	14. siRNA-SC-10 PSF1-A488 DAPI IMPa2-A546 _ab_TileScan_001 (Stage 28 of 49)	00-TfJZmppGLLKkG5Sz7MMKp7
62353.6	41895.1	-3.58675	um	Cell	2	Cell Center of Image Mass	0.000	1.000	89	27	siRNA-SC-10 PSF1-A488 IMPa2-A546 DAPI 8C2-siRNA-IMP-a2-a4 V2.00	0	14. siRNA-SC-10 PSF1-A488 DAPI IMPa2-A546 _ab_TileScan_001 (Stage 28 of 49)	00-TfJZmppGLLKkG5Sz7MMKp7
62394.7	41905.3	-3.47687	um	Cell	2	Cell Center of Image Mass	0.000	1.000	90	28	siRNA-SC-10 PSF1-A488 IMPa2-A546 DAPI 8C2-siRNA-IMP-a2-a4 V2.00	0	14. siRNA-SC-10 PSF1-A488 DAPI IMPa2-A546 _ab_TileScan_001 (Stage 28 of 49)	00-TfJZmppGLLKkG5Sz7MMKp7
62329.9	41908.9	-3.57521	um	Cell	2	Cell Center of Image Mass	0.000	1.000	91	29	siRNA-SC-10 PSF1-A488 IMPa2-A546 DAPI 8C2-siRNA-IMP-a2-a4 V2.00	0	14. siRNA-SC-10 PSF1-A488 DAPI IMPa2-A546 _ab_TileScan_001 (Stage 28 of 49)	00-TfJZmppGLLKkG5Sz7MMKp7
62357.4	41913.5	-3.48617	um	Cell	2	Cell Center of Image Mass	0.000	1.000	92	30	siRNA-SC-10 PSF1-A488 IMPa2-A546 DAPI 8C2-siRNA-IMP-a2-a4 V2.00	0	14. siRNA-SC-10 PSF1-A488 DAPI IMPa2-A546 _ab_TileScan_001 (Stage 28 of 49)	00-TfJZmppGLLKkG5Sz7MMKp7
62389.5	41943	-3.43187	um	Cell	2	Cell Center of Image Mass	0.000	1.000	93	31	siRNA-SC-10 PSF1-A488 IMPa2-A546 DAPI 8C2-siRNA-IMP-a2-a4 V2.00	0	14. siRNA-SC-10 PSF1-A488 DAPI IMPa2-A546 _ab_TileScan_001 (Stage 28 of 49)	00-TfJZmppGLLKkG5Sz7MMKp7
62328.8	41948.3	-3.37911	um	Cell	2	Cell Center of Image Mass	0.000	1.000	94	32	siRNA-SC-10 PSF1-A488 IMPa2-A546 DAPI 8C2-siRNA-IMP-a2-a4 V2.00	0	14. siRNA-SC-10 PSF1-A488 DAPI IMPa2-A546 _ab_TileScan_001 (Stage 28 of 49)	00-TfJZmppGLLKkG5Sz7MMKp7
62367.8	41950.4	-3.51925	um	Cell	2	Cell Center of Image Mass	0.000	1.000	95	33	siRNA-SC-10 PSF1-A488 IMPa2-A546 DAPI 8C2-siRNA-IMP-a2-a4 V2.00	0	14. siRNA-SC-10 PSF1-A488 DAPI IMPa2-A546 _ab_TileScan_001 (Stage 28 of 49)	00-TfJZmppGLLKkG5Sz7MMKp7
62344.9	41929.6	-3.21545	um	Cell	2	Cell Center of Image Mass	0.000	1.000	96	34	siRNA-SC-10 PSF1-A488 IMPa2-A546 DAPI 8C2-siRNA-IMP-a2-a4 V2.00	0	14. siRNA-SC-10 PSF1-A488 DAPI IMPa2-A546 _ab_TileScan_001 (Stage 28 of 49)	00-TfJZmppGLLKkG5Sz7MMKp7
62301.1	41815.4	-1.93504	um	Cell	2	Cell Center of Image Mass	0.000	1.000	97	0	siRNA-SC-10 PSF1-A488 IMPa2-A546 DAPI 8C2-siRNA-IMP-a2-a4 V2.00	0	14. siRNA-SC-10 PSF1-A488 DAPI IMPa2-A546 _ac_TileScan_001 (Stage 29 of 49)	00-6pUhZ6kYVbZokQTUVkuYF7
62260.6	41826.3	-2.7259	um	Cell	2	Cell Center of Image Mass	0.000	1.000	98	1	siRNA-SC-10 PSF1-A488 IMPa2-A546 DAPI 8C2-siRNA-IMP-a2-a4 V2.00	0	14. siRNA-SC-10 PSF1-A488 DAPI IMPa2-A546 _ac_TileScan_001 (Stage 29 of 49)	00-6pUhZ6kYVbZokQTUVkuYF7
62256.7	41836.5	-2.37113	um	Cell	2	Cell Center of Image Mass	0.000	1.000	99	2	siRNA-SC-10 PSF1-A488 IMPa2-A546 DAPI 8C2-siRNA-IMP-a2-a4 V2.00	0	14. siRNA-SC-10 PSF1-A488 DAPI IMPa2-A546 _ac_TileScan_001 (Stage 29 of 49)	00-6pUhZ6kYVbZokQTUVkuYF7
62276.8	41859.3	-2.72061	um	Cell	2	Cell Center of Image Mass	0.000	1.000	100	3	siRNA-SC-10 PSF1-A488 IMPa2-A546 DAPI 8C2-siRNA-IMP-a2-a4 V2.00	0	14. siRNA-SC-10 PSF1-A488 DAPI IMPa2-A546 _ac_TileScan_001 (Stage 29 of 49)	00-6pUhZ6kYVbZokQTUVkuYF7
62336.5	41817.9	-2.72587	um	Cell	2	Cell Center of Image Mass	0.000	1.000	101	4	siRNA-SC-10 PSF1-A488 IMPa2-A546 DAPI 8C2-siRNA-IMP-a2-a4 V2.00	0	14. siRNA-SC-10 PSF1-A488 DAPI IMPa2-A546 _ac_TileScan_001 (Stage 29 of 49)	00-6pUhZ6kYVbZokQTUVkuYF7
62275.9	41905.8	-2.67119	um	Cell	2	Cell Center of Image Mass	0.000	1.000	102	5	siRNA-SC-10 PSF1-A488 IMPa2-A546 DAPI 8C2-siRNA-IMP-a2-a4 V2.00	0	14. siRNA-SC-10 PSF1-A488 DAPI IMPa2-A546 _ac_TileScan_001 (Stage 29 of 49)	00-6pUhZ6kYVbZokQTUVkuYF7
62390.9	41823.6	-1.99086	um	Cell	2	Cell Center of Image Mass	0.000	1.000	103	0	siRNA-SC-10 PSF1-A488 IMPa2-A546 DAPI 8C2-siRNA-IMP-a2-a4 V2.00	0	14. siRNA-SC-10 PSF1-A488 DAPI IMPa2-A546 _ad_TileScan_001 (Stage 30 of 49)	00-5YSFUbFLRRuPvnNKN4cU6W
62368.5	41848.7	-2.61327	um	Cell	2	Cell Center of Image Mass	0.000	1.000	104	1	siRNA-SC-10 PSF1-A488 IMPa2-A546 DAPI 8C2-siRNA-IMP-a2-a4 V2.00	0	14. siRNA-SC-10 PSF1-A488 DAPI IMPa2-A546 _ad_TileScan_001 (Stage 30 of 49)	00-5YSFUbFLRRuPvnNKN4cU6W
62395.8	41875.4	-2.76698	um	Cell	2	Cell Center of Image Mass	0.000	1.000	105	2	siRNA-SC-10 PSF1-A488 IMPa2-A546 DAPI 8C2-siRNA-IMP-a2-a4 V2.00	0	14. siRNA-SC-10 PSF1-A488 DAPI IMPa2-A546 _ad_TileScan_001 (Stage 30 of 49)	00-5YSFUbFLRRuPvnNKN4cU6W
62393	41953.9	-2.14479	um	Cell	2	Cell Center of Image Mass	0.000	1.000	106	3	siRNA-SC-10 PSF1-A488 IMPa2-A546 DAPI 8C2-siRNA-IMP-a2-a4 V2.00	0	14. siRNA-SC-10 PSF1-A488 DAPI IMPa2-A546 _ad_TileScan_001 (Stage 30 of 49)	00-5YSFUbFLRRuPvnNKN4cU6W
62393.6	41931.3	-2.28748	um	Cell	2	Cell Center of Image Mass	0.000	1.000	107	4	siRNA-SC-10 PSF1-A488 IMPa2-A546 DAPI 8C2-siRNA-IMP-a2-a4 V2.00	0	14. siRNA-SC-10 PSF1-A488 DAPI IMPa2-A546 _ad_TileScan_001 (Stage 30 of 49)	00-5YSFUbFLRRuPvnNKN4cU6W
62376.1	41955.6	-2.48276	um	Cell	2	Cell Center of Image Mass	0.000	1.000	108	5	siRNA-SC-10 PSF1-A488 IMPa2-A546 DAPI 8C2-siRNA-IMP-a2-a4 V2.00	0	14. siRNA-SC-10 PSF1-A488 DAPI IMPa2-A546 _ad_TileScan_001 (Stage 30 of 49)	00-5YSFUbFLRRuPvnNKN4cU6W
62380.6	41820.6	-2.31715	um	Cell	2	Cell Center of Image Mass	0.000	1.000	109	0	siRNA-SC-10 PSF1-A488 IMPa2-A546 DAPI 8C2-siRNA-IMP-a2-a4 V2.00	0	14. siRNA-SC-10 PSF1-A488 DAPI IMPa2-A546 _ae_TileScan_001 (Stage 31 of 49)	00-6xSfUibHyyHT9JjnNUyRpa
62283.6	41867.4	-2.45357	um	Cell	2	Cell Center of Image Mass	0.000	1.000	110	1	siRNA-SC-10 PSF1-A488 IMPa2-A546 DAPI 8C2-siRNA-IMP-a2-a4 V2.00	0	14. siRNA-SC-10 PSF1-A488 DAPI IMPa2-A546 _ae_TileScan_001 (Stage 31 of 49)	00-6xSfUibHyyHT9JjnNUyRpa
62326.5	41833.6	-3.07018	um	Cell	2	Cell Center of Image Mass	0.000	1.000	111	2	siRNA-SC-10 PSF1-A488 IMPa2-A546 DAPI 8C2-siRNA-IMP-a2-a4 V2.00	0	14. siRNA-SC-10 PSF1-A488 DAPI IMPa2-A546 _ae_TileScan_001 (Stage 31 of 49)	00-6xSfUibHyyHT9JjnNUyRpa
62258.8	41879.1	-3.12025	um	Cell	2	Cell Center of Image Mass	0.000	1.000	112	3	siRNA-SC-10 PSF1-A488 IMPa2-A546 DAPI 8C2-siRNA-IMP-a2-a4 V2.00	0	14. siRNA-SC-10 PSF1-A488 DAPI IMPa2-A546 _ae_TileScan_001 (Stage 31 of 49)	00-6xSfUibHyyHT9JjnNUyRpa
62272	41823	-2.55858	um	Cell	2	Cell Center of Image Mass	0.000	1.000	113	4	siRNA-SC-10 PSF1-A488 IMPa2-A546 DAPI 8C2-siRNA-IMP-a2-a4 V2.00	0	14. siRNA-SC-10 PSF1-A488 DAPI IMPa2-A546 _ae_TileScan_001 (Stage 31 of 49)	00-6xSfUibHyyHT9JjnNUyRpa
62395.5	41853.5	-2.46108	um	Cell	2	Cell Center of Image Mass	0.000	1.000	114	5	siRNA-SC-10 PSF1-A488 IMPa2-A546 DAPI 8C2-siRNA-IMP-a2-a4 V2.00	0	14. siRNA-SC-10 PSF1-A488 DAPI IMPa2-A546 _ae_TileScan_001 (Stage 31 of 49)	00-6xSfUibHyyHT9JjnNUyRpa
62365.2	41843.5	-3.24084	um	Cell	2	Cell Center of Image Mass	0.000	1.000	115	6	siRNA-SC-10 PSF1-A488 IMPa2-A546 DAPI 8C2-siRNA-IMP-a2-a4 V2.00	0	14. siRNA-SC-10 PSF1-A488 DAPI IMPa2-A546 _ae_TileScan_001 (Stage 31 of 49)	00-6xSfUibHyyHT9JjnNUyRpa
62366.1	41866	-3.20595	um	Cell	2	Cell Center of Image Mass	0.000	1.000	116	7	siRNA-SC-10 PSF1-A488 IMPa2-A546 DAPI 8C2-siRNA-IMP-a2-a4 V2.00	0	14. siRNA-SC-10 PSF1-A488 DAPI IMPa2-A546 _ae_TileScan_001 (Stage 31 of 49)	00-6xSfUibHyyHT9JjnNUyRpa
62336.3	41882	-3.18786	um	Cell	2	Cell Center of Image Mass	0.000	1.000	117	8	siRNA-SC-10 PSF1-A488 IMPa2-A546 DAPI 8C2-siRNA-IMP-a2-a4 V2.00	0	14. siRNA-SC-10 PSF1-A488 DAPI IMPa2-A546 _ae_TileScan_001 (Stage 31 of 49)	00-6xSfUibHyyHT9JjnNUyRpa
62259.5	41953.3	-2.48648	um	Cell	2	Cell Center of Image Mass	0.000	1.000	118	9	siRNA-SC-10 PSF1-A488 IMPa2-A546 DAPI 8C2-siRNA-IMP-a2-a4 V2.00	0	14. siRNA-SC-10 PSF1-A488 DAPI IMPa2-A546 _ae_TileScan_001 (Stage 31 of 49)	00-6xSfUibHyyHT9JjnNUyRpa
62316	41879.6	-3.23264	um	Cell	2	Cell Center of Image Mass	0.000	1.000	119	10	siRNA-SC-10 PSF1-A488 IMPa2-A546 DAPI 8C2-siRNA-IMP-a2-a4 V2.00	0	14. siRNA-SC-10 PSF1-A488 DAPI IMPa2-A546 _ae_TileScan_001 (Stage 31 of 49)	00-6xSfUibHyyHT9JjnNUyRpa
62263.2	41925.9	-3.18222	um	Cell	2	Cell Center of Image Mass	0.000	1.000	120	11	siRNA-SC-10 PSF1-A488 IMPa2-A546 DAPI 8C2-siRNA-IMP-a2-a4 V2.00	0	14. siRNA-SC-10 PSF1-A488 DAPI IMPa2-A546 _ae_TileScan_001 (Stage 31 of 49)	00-6xSfUibHyyHT9JjnNUyRpa
62316.1	41935.5	-3.20673	um	Cell	2	Cell Center of Image Mass	0.000	1.000	121	12	siRNA-SC-10 PSF1-A488 IMPa2-A546 DAPI 8C2-siRNA-IMP-a2-a4 V2.00	0	14. siRNA-SC-10 PSF1-A488 DAPI IMPa2-A546 _ae_TileScan_001 (Stage 31 of 49)	00-6xSfUibHyyHT9JjnNUyRpa
62295	41954.3	-3.10334	um	Cell	2	Cell Center of Image Mass	0.000	1.000	122	13	siRNA-SC-10 PSF1-A488 IMPa2-A546 DAPI 8C2-siRNA-IMP-a2-a4 V2.00	0	14. siRNA-SC-10 PSF1-A488 DAPI IMPa2-A546 _ae_TileScan_001 (Stage 31 of 49)	00-6xSfUibHyyHT9JjnNUyRpa
62284.9	41907.2	-3.07117	um	Cell	2	Cell Center of Image Mass	0.000	1.000	123	14	siRNA-SC-10 PSF1-A488 IMPa2-A546 DAPI 8C2-siRNA-IMP-a2-a4 V2.00	0	14. siRNA-SC-10 PSF1-A488 DAPI IMPa2-A546 _ae_TileScan_001 (Stage 31 of 49)	00-6xSfUibHyyHT9JjnNUyRpa
62296.9	41916	-3.27465	um	Cell	2	Cell Center of Image Mass	0.000	1.000	124	15	siRNA-SC-10 PSF1-A488 IMPa2-A546 DAPI 8C2-siRNA-IMP-a2-a4 V2.00	0	14. siRNA-SC-10 PSF1-A488 DAPI IMPa2-A546 _ae_TileScan_001 (Stage 31 of 49)	00-6xSfUibHyyHT9JjnNUyRpa
62276	41927.9	-2.96507	um	Cell	2	Cell Center of Image Mass	0.000	1.000	125	16	siRNA-SC-10 PSF1-A488 IMPa2-A546 DAPI 8C2-siRNA-IMP-a2-a4 V2.00	0	14. siRNA-SC-10 PSF1-A488 DAPI IMPa2-A546 _ae_TileScan_001 (Stage 31 of 49)	00-6xSfUibHyyHT9JjnNUyRpa
62284.4	41938.3	-3.09376	um	Cell	2	Cell Center of Image Mass	0.000	1.000	126	17	siRNA-SC-10 PSF1-A488 IMPa2-A546 DAPI 8C2-siRNA-IMP-a2-a4 V2.00	0	14. siRNA-SC-10 PSF1-A488 DAPI IMPa2-A546 _ae_TileScan_001 (Stage 31 of 49)	00-6xSfUibHyyHT9JjnNUyRpa
62274.2	41899.4	-2.62172	um	Cell	2	Cell Center of Image Mass	0.000	1.000	127	18	siRNA-SC-10 PSF1-A488 IMPa2-A546 DAPI 8C2-siRNA-IMP-a2-a4 V2.00	0	14. siRNA-SC-10 PSF1-A488 DAPI IMPa2-A546 _ae_TileScan_001 (Stage 31 of 49)	00-6xSfUibHyyHT9JjnNUyRpa
62396.7	41896.9	-2.88277	um	Cell	2	Cell Center of Image Mass	0.000	1.000	128	19	siRNA-SC-10 PSF1-A488 IMPa2-A546 DAPI 8C2-siRNA-IMP-a2-a4 V2.00	0	14. siRNA-SC-10 PSF1-A488 DAPI IMPa2-A546 _ae_TileScan_001 (Stage 31 of 49)	00-6xSfUibHyyHT9JjnNUyRpa
62358.2	41887.6	-3.22954	um	Cell	2	Cell Center of Image Mass	0.000	1.000	129	20	siRNA-SC-10 PSF1-A488 IMPa2-A546 DAPI 8C2-siRNA-IMP-a2-a4 V2.00	0	14. siRNA-SC-10 PSF1-A488 DAPI IMPa2-A546 _ae_TileScan_001 (Stage 31 of 49)	00-6xSfUibHyyHT9JjnNUyRpa
62352.4	41953	-2.5072	um	Cell	2	Cell Center of Image Mass	0.000	1.000	130	21	siRNA-SC-10 PSF1-A488 IMPa2-A546 DAPI 8C2-siRNA-IMP-a2-a4 V2.00	0	14. siRNA-SC-10 PSF1-A488 DAPI IMPa2-A546 _ae_TileScan_001 (Stage 31 of 49)	00-6xSfUibHyyHT9JjnNUyRpa
62380.8	41888.8	-3.25191	um	Cell	2	Cell Center of Image Mass	0.000	1.000	131	22	siRNA-SC-10 PSF1-A488 IMPa2-A546 DAPI 8C2-siRNA-IMP-a2-a4 V2.00	0	14. siRNA-SC-10 PSF1-A488 DAPI IMPa2-A546 _ae_TileScan_001 (Stage 31 of 49)	00-6xSfUibHyyHT9JjnNUyRpa
62340.3	41921	-3.31143	um	Cell	2	Cell Center of Image Mass	0.000	1.000	132	23	siRNA-SC-10 PSF1-A488 IMPa2-A546 DAPI 8C2-siRNA-IMP-a2-a4 V2.00	0	14. siRNA-SC-10 PSF1-A488 DAPI IMPa2-A546 _ae_TileScan_001 (Stage 31 of 49)	00-6xSfUibHyyHT9JjnNUyRpa
62274.2	41818	-2.75124	um	Cell	2	Cell Center of Image Mass	0.000	1.000	133	0	siRNA-SC-10 PSF1-A488 IMPa2-A546 DAPI 8C2-siRNA-IMP-a2-a4 V2.00	0	14. siRNA-SC-10 PSF1-A488 DAPI IMPa2-A546 _af_TileScan_001 (Stage 32 of 49)	00-YhP9H6xE6b4dbFNXwEspf4
62306.7	41827.4	-2.82672	um	Cell	2	Cell Center of Image Mass	0.000	1.000	134	1	siRNA-SC-10 PSF1-A488 IMPa2-A546 DAPI 8C2-siRNA-IMP-a2-a4 V2.00	0	14. siRNA-SC-10 PSF1-A488 DAPI IMPa2-A546 _af_TileScan_001 (Stage 32 of 49)	00-YhP9H6xE6b4dbFNXwEspf4
62268.7	41844.4	-2.76158	um	Cell	2	Cell Center of Image Mass	0.000	1.000	135	2	siRNA-SC-10 PSF1-A488 IMPa2-A546 DAPI 8C2-siRNA-IMP-a2-a4 V2.00	0	14. siRNA-SC-10 PSF1-A488 DAPI IMPa2-A546 _af_TileScan_001 (Stage 32 of 49)	00-YhP9H6xE6b4dbFNXwEspf4
62296.9	41866.4	-3.00337	um	Cell	2	Cell Center of Image Mass	0.000	1.000	136	3	siRNA-SC-10 PSF1-A488 IMPa2-A546 DAPI 8C2-siRNA-IMP-a2-a4 V2.00	0	14. siRNA-SC-10 PSF1-A488 DAPI IMPa2-A546 _af_TileScan_001 (Stage 32 of 49)	00-YhP9H6xE6b4dbFNXwEspf4
62392	41818.1	-2.30433	um	Cell	2	Cell Center of Image Mass	0.000	1.000	137	4	siRNA-SC-10 PSF1-A488 IMPa2-A546 DAPI 8C2-siRNA-IMP-a2-a4 V2.00	0	14. siRNA-SC-10 PSF1-A488 DAPI IMPa2-A546 _af_TileScan_001 (Stage 32 of 49)	00-YhP9H6xE6b4dbFNXwEspf4
62394.9	41840.8	-2.31605	um	Cell	2	Cell Center of Image Mass	0.000	1.000	138	5	siRNA-SC-10 PSF1-A488 IMPa2-A546 DAPI 8C2-siRNA-IMP-a2-a4 V2.00	0	14. siRNA-SC-10 PSF1-A488 DAPI IMPa2-A546 _af_TileScan_001 (Stage 32 of 49)	00-YhP9H6xE6b4dbFNXwEspf4
62363.5	41821.8	-2.86762	um	Cell	2	Cell Center of Image Mass	0.000	1.000	139	6	siRNA-SC-10 PSF1-A488 IMPa2-A546 DAPI 8C2-siRNA-IMP-a2-a4 V2.00	0	14. siRNA-SC-10 PSF1-A488 DAPI IMPa2-A546 _af_TileScan_001 (Stage 32 of 49)	00-YhP9H6xE6b4dbFNXwEspf4
62344.9	41815.9	-2.67474	um	Cell	2	Cell Center of Image Mass	0.000	1.000	140	7	siRNA-SC-10 PSF1-A488 IMPa2-A546 DAPI 8C2-siRNA-IMP-a2-a4 V2.00	0	14. siRNA-SC-10 PSF1-A488 DAPI IMPa2-A546 _af_TileScan_001 (Stage 32 of 49)	00-YhP9H6xE6b4dbFNXwEspf4
62312	41891.3	-2.9592	um	Cell	2	Cell Center of Image Mass	0.000	1.000	141	8	siRNA-SC-10 PSF1-A488 IMPa2-A546 DAPI 8C2-siRNA-IMP-a2-a4 V2.00	0	14. siRNA-SC-10 PSF1-A488 DAPI IMPa2-A546 _af_TileScan_001 (Stage 32 of 49)	00-YhP9H6xE6b4dbFNXwEspf4
62256.4	41916.7	-2.23748	um	Cell	2	Cell Center of Image Mass	0.000	1.000	142	9	siRNA-SC-10 PSF1-A488 IMPa2-A546 DAPI 8C2-siRNA-IMP-a2-a4 V2.00	0	14. siRNA-SC-10 PSF1-A488 DAPI IMPa2-A546 _af_TileScan_001 (Stage 32 of 49)	00-YhP9H6xE6b4dbFNXwEspf4
62264.8	41916.7	-2.21216	um	Cell	2	Cell Center of Image Mass	0.000	1.000	143	10	siRNA-SC-10 PSF1-A488 IMPa2-A546 DAPI 8C2-siRNA-IMP-a2-a4 V2.00	0	14. siRNA-SC-10 PSF1-A488 DAPI IMPa2-A546 _af_TileScan_001 (Stage 32 of 49)	00-YhP9H6xE6b4dbFNXwEspf4
62291.7	41933.2	-2.17876	um	Cell	2	Cell Center of Image Mass	0.000	1.000	144	11	siRNA-SC-10 PSF1-A488 IMPa2-A546 DAPI 8C2-siRNA-IMP-a2-a4 V2.00	0	14. siRNA-SC-10 PSF1-A488 DAPI IMPa2-A546 _af_TileScan_001 (Stage 32 of 49)	00-YhP9H6xE6b4dbFNXwEspf4
62320.9	41928	-2.92175	um	Cell	2	Cell Center of Image Mass	0.000	1.000	145	12	siRNA-SC-10 PSF1-A488 IMPa2-A546 DAPI 8C2-siRNA-IMP-a2-a4 V2.00	0	14. siRNA-SC-10 PSF1-A488 DAPI IMPa2-A546 _af_TileScan_001 (Stage 32 of 49)	00-YhP9H6xE6b4dbFNXwEspf4
62263.8	41952.5	-2.18733	um	Cell	2	Cell Center of Image Mass	0.000	1.000	146	13	siRNA-SC-10 PSF1-A488 IMPa2-A546 DAPI 8C2-siRNA-IMP-a2-a4 V2.00	0	14. siRNA-SC-10 PSF1-A488 DAPI IMPa2-A546 _af_TileScan_001 (Stage 32 of 49)	00-YhP9H6xE6b4dbFNXwEspf4
62283.2	41954.2	-2.90115	um	Cell	2	Cell Center of Image Mass	0.000	1.000	147	14	siRNA-SC-10 PSF1-A488 IMPa2-A546 DAPI 8C2-siRNA-IMP-a2-a4 V2.00	0	14. siRNA-SC-10 PSF1-A488 DAPI IMPa2-A546 _af_TileScan_001 (Stage 32 of 49)	00-YhP9H6xE6b4dbFNXwEspf4
62270.2	41891.4	-2.98955	um	Cell	2	Cell Center of Image Mass	0.000	1.000	148	15	siRNA-SC-10 PSF1-A488 IMPa2-A546 DAPI 8C2-siRNA-IMP-a2-a4 V2.00	0	14. siRNA-SC-10 PSF1-A488 DAPI IMPa2-A546 _af_TileScan_001 (Stage 32 of 49)	00-YhP9H6xE6b4dbFNXwEspf4
62267.6	41900.7	-3.26247	um	Cell	2	Cell Center of Image Mass	0.000	1.000	149	16	siRNA-SC-10 PSF1-A488 IMPa2-A546 DAPI 8C2-siRNA-IMP-a2-a4 V2.00	0	14. siRNA-SC-10 PSF1-A488 DAPI IMPa2-A546 _af_TileScan_001 (Stage 32 of 49)	00-YhP9H6xE6b4dbFNXwEspf4
62317.7	41946.4	-3.02918	um	Cell	2	Cell Center of Image Mass	0.000	1.000	150	17	siRNA-SC-10 PSF1-A488 IMPa2-A546 DAPI 8C2-siRNA-IMP-a2-a4 V2.00	0	14. siRNA-SC-10 PSF1-A488 DAPI IMPa2-A546 _af_TileScan_001 (Stage 32 of 49)	00-YhP9H6xE6b4dbFNXwEspf4
62394	41899.3	-2.32177	um	Cell	2	Cell Center of Image Mass	0.000	1.000	151	18	siRNA-SC-10 PSF1-A488 IMPa2-A546 DAPI 8C2-siRNA-IMP-a2-a4 V2.00	0	14. siRNA-SC-10 PSF1-A488 DAPI IMPa2-A546 _af_TileScan_001 (Stage 32 of 49)	00-YhP9H6xE6b4dbFNXwEspf4
62394.7	41921.2	-2.32705	um	Cell	2	Cell Center of Image Mass	0.000	1.000	152	19	siRNA-SC-10 PSF1-A488 IMPa2-A546 DAPI 8C2-siRNA-IMP-a2-a4 V2.00	0	14. siRNA-SC-10 PSF1-A488 DAPI IMPa2-A546 _af_TileScan_001 (Stage 32 of 49)	00-YhP9H6xE6b4dbFNXwEspf4
62332.5	41955.9	-2.22894	um	Cell	2	Cell Center of Image Mass	0.000	1.000	153	20	siRNA-SC-10 PSF1-A488 IMPa2-A546 DAPI 8C2-siRNA-IMP-a2-a4 V2.00	0	14. siRNA-SC-10 PSF1-A488 DAPI IMPa2-A546 _af_TileScan_001 (Stage 32 of 49)	00-YhP9H6xE6b4dbFNXwEspf4
62381.2	41955.5	-2.23476	um	Cell	2	Cell Center of Image Mass	0.000	1.000	154	21	siRNA-SC-10 PSF1-A488 IMPa2-A546 DAPI 8C2-siRNA-IMP-a2-a4 V2.00	0	14. siRNA-SC-10 PSF1-A488 DAPI IMPa2-A546 _af_TileScan_001 (Stage 32 of 49)	00-YhP9H6xE6b4dbFNXwEspf4
62363.7	41914.8	-2.8733	um	Cell	2	Cell Center of Image Mass	0.000	1.000	155	22	siRNA-SC-10 PSF1-A488 IMPa2-A546 DAPI 8C2-siRNA-IMP-a2-a4 V2.00	0	14. siRNA-SC-10 PSF1-A488 DAPI IMPa2-A546 _af_TileScan_001 (Stage 32 of 49)	00-YhP9H6xE6b4dbFNXwEspf4
62394.3	41944.1	-3.04638	um	Cell	2	Cell Center of Image Mass	0.000	1.000	156	23	siRNA-SC-10 PSF1-A488 IMPa2-A546 DAPI 8C2-siRNA-IMP-a2-a4 V2.00	0	14. siRNA-SC-10 PSF1-A488 DAPI IMPa2-A546 _af_TileScan_001 (Stage 32 of 49)	00-YhP9H6xE6b4dbFNXwEspf4
62358.3	41951	-2.78694	um	Cell	2	Cell Center of Image Mass	0.000	1.000	157	24	siRNA-SC-10 PSF1-A488 IMPa2-A546 DAPI 8C2-siRNA-IMP-a2-a4 V2.00	0	14. siRNA-SC-10 PSF1-A488 DAPI IMPa2-A546 _af_TileScan_001 (Stage 32 of 49)	00-YhP9H6xE6b4dbFNXwEspf4
62331.2	41883.1	-2.83438	um	Cell	2	Cell Center of Image Mass	0.000	1.000	158	0	siRNA-SC-10 PSF1-A488 IMPa2-A546 DAPI 8C2-siRNA-IMP-a2-a4 V2.00	0	14. siRNA-SC-10 PSF1-A488 DAPI IMPa2-A546 _ag_TileScan_001 (Stage 33 of 49)	00-sv85hy54GKD4ra7DhNN92B
62316.9	41835.9	-2.89176	um	Cell	2	Cell Center of Image Mass	0.000	1.000	159	1	siRNA-SC-10 PSF1-A488 IMPa2-A546 DAPI 8C2-siRNA-IMP-a2-a4 V2.00	0	14. siRNA-SC-10 PSF1-A488 DAPI IMPa2-A546 _ag_TileScan_001 (Stage 33 of 49)	00-sv85hy54GKD4ra7DhNN92B
62265.1	41837.1	-2.85844	um	Cell	2	Cell Center of Image Mass	0.000	1.000	160	2	siRNA-SC-10 PSF1-A488 IMPa2-A546 DAPI 8C2-siRNA-IMP-a2-a4 V2.00	0	14. siRNA-SC-10 PSF1-A488 DAPI IMPa2-A546 _ag_TileScan_001 (Stage 33 of 49)	00-sv85hy54GKD4ra7DhNN92B
62278.3	41843.1	-2.84533	um	Cell	2	Cell Center of Image Mass	0.000	1.000	161	3	siRNA-SC-10 PSF1-A488 IMPa2-A546 DAPI 8C2-siRNA-IMP-a2-a4 V2.00	0	14. siRNA-SC-10 PSF1-A488 DAPI IMPa2-A546 _ag_TileScan_001 (Stage 33 of 49)	00-sv85hy54GKD4ra7DhNN92B
62285.6	41856.1	-2.94294	um	Cell	2	Cell Center of Image Mass	0.000	1.000	162	4	siRNA-SC-10 PSF1-A488 IMPa2-A546 DAPI 8C2-siRNA-IMP-a2-a4 V2.00	0	14. siRNA-SC-10 PSF1-A488 DAPI IMPa2-A546 _ag_TileScan_001 (Stage 33 of 49)	00-sv85hy54GKD4ra7DhNN92B
62297.5	41817.3	-2.54218	um	Cell	2	Cell Center of Image Mass	0.000	1.000	163	5	siRNA-SC-10 PSF1-A488 IMPa2-A546 DAPI 8C2-siRNA-IMP-a2-a4 V2.00	0	14. siRNA-SC-10 PSF1-A488 DAPI IMPa2-A546 _ag_TileScan_001 (Stage 33 of 49)	00-sv85hy54GKD4ra7DhNN92B
62272.8	41817	-2.79949	um	Cell	2	Cell Center of Image Mass	0.000	1.000	164	6	siRNA-SC-10 PSF1-A488 IMPa2-A546 DAPI 8C2-siRNA-IMP-a2-a4 V2.00	0	14. siRNA-SC-10 PSF1-A488 DAPI IMPa2-A546 _ag_TileScan_001 (Stage 33 of 49)	00-sv85hy54GKD4ra7DhNN92B
62295.7	41830.2	-2.7794	um	Cell	2	Cell Center of Image Mass	0.000	1.000	165	7	siRNA-SC-10 PSF1-A488 IMPa2-A546 DAPI 8C2-siRNA-IMP-a2-a4 V2.00	0	14. siRNA-SC-10 PSF1-A488 DAPI IMPa2-A546 _ag_TileScan_001 (Stage 33 of 49)	00-sv85hy54GKD4ra7DhNN92B
62346.9	41817	-2.7329	um	Cell	2	Cell Center of Image Mass	0.000	1.000	166	8	siRNA-SC-10 PSF1-A488 IMPa2-A546 DAPI 8C2-siRNA-IMP-a2-a4 V2.00	0	14. siRNA-SC-10 PSF1-A488 DAPI IMPa2-A546 _ag_TileScan_001 (Stage 33 of 49)	00-sv85hy54GKD4ra7DhNN92B
62374.3	41824.7	-2.87096	um	Cell	2	Cell Center of Image Mass	0.000	1.000	167	9	siRNA-SC-10 PSF1-A488 IMPa2-A546 DAPI 8C2-siRNA-IMP-a2-a4 V2.00	0	14. siRNA-SC-10 PSF1-A488 DAPI IMPa2-A546 _ag_TileScan_001 (Stage 33 of 49)	00-sv85hy54GKD4ra7DhNN92B
62379.7	41847.5	-2.90489	um	Cell	2	Cell Center of Image Mass	0.000	1.000	168	10	siRNA-SC-10 PSF1-A488 IMPa2-A546 DAPI 8C2-siRNA-IMP-a2-a4 V2.00	0	14. siRNA-SC-10 PSF1-A488 DAPI IMPa2-A546 _ag_TileScan_001 (Stage 33 of 49)	00-sv85hy54GKD4ra7DhNN92B
62360.1	41853	-3.00356	um	Cell	2	Cell Center of Image Mass	0.000	1.000	169	11	siRNA-SC-10 PSF1-A488 IMPa2-A546 DAPI 8C2-siRNA-IMP-a2-a4 V2.00	0	14. siRNA-SC-10 PSF1-A488 DAPI IMPa2-A546 _ag_TileScan_001 (Stage 33 of 49)	00-sv85hy54GKD4ra7DhNN92B
62329.5	41853.8	-2.9969	um	Cell	2	Cell Center of Image Mass	0.000	1.000	170	12	siRNA-SC-10 PSF1-A488 IMPa2-A546 DAPI 8C2-siRNA-IMP-a2-a4 V2.00	0	14. siRNA-SC-10 PSF1-A488 DAPI IMPa2-A546 _ag_TileScan_001 (Stage 33 of 49)	00-sv85hy54GKD4ra7DhNN92B
62378.1	41876.3	-3.00039	um	Cell	2	Cell Center of Image Mass	0.000	1.000	171	13	siRNA-SC-10 PSF1-A488 IMPa2-A546 DAPI 8C2-siRNA-IMP-a2-a4 V2.00	0	14. siRNA-SC-10 PSF1-A488 DAPI IMPa2-A546 _ag_TileScan_001 (Stage 33 of 49)	00-sv85hy54GKD4ra7DhNN92B
62267.2	41953.6	-2.87445	um	Cell	2	Cell Center of Image Mass	0.000	1.000	172	14	siRNA-SC-10 PSF1-A488 IMPa2-A546 DAPI 8C2-siRNA-IMP-a2-a4 V2.00	0	14. siRNA-SC-10 PSF1-A488 DAPI IMPa2-A546 _ag_TileScan_001 (Stage 33 of 49)	00-sv85hy54GKD4ra7DhNN92B
62255	41948.6	-2.72684	um	Cell	2	Cell Center of Image Mass	0.000	1.000	173	15	siRNA-SC-10 PSF1-A488 IMPa2-A546 DAPI 8C2-siRNA-IMP-a2-a4 V2.00	0	14. siRNA-SC-10 PSF1-A488 DAPI IMPa2-A546 _ag_TileScan_001 (Stage 33 of 49)	00-sv85hy54GKD4ra7DhNN92B
62301.2	41929.9	-2.81565	um	Cell	2	Cell Center of Image Mass	0.000	1.000	174	16	siRNA-SC-10 PSF1-A488 IMPa2-A546 DAPI 8C2-siRNA-IMP-a2-a4 V2.00	0	14. siRNA-SC-10 PSF1-A488 DAPI IMPa2-A546 _ag_TileScan_001 (Stage 33 of 49)	00-sv85hy54GKD4ra7DhNN92B
62381.5	41889	-2.94968	um	Cell	2	Cell Center of Image Mass	0.000	1.000	175	17	siRNA-SC-10 PSF1-A488 IMPa2-A546 DAPI 8C2-siRNA-IMP-a2-a4 V2.00	0	14. siRNA-SC-10 PSF1-A488 DAPI IMPa2-A546 _ag_TileScan_001 (Stage 33 of 49)	00-sv85hy54GKD4ra7DhNN92B
62345.2	41911	-2.92913	um	Cell	2	Cell Center of Image Mass	0.000	1.000	176	18	siRNA-SC-10 PSF1-A488 IMPa2-A546 DAPI 8C2-siRNA-IMP-a2-a4 V2.00	0	14. siRNA-SC-10 PSF1-A488 DAPI IMPa2-A546 _ag_TileScan_001 (Stage 33 of 49)	00-sv85hy54GKD4ra7DhNN92B
62374.4	41913.9	-2.97151	um	Cell	2	Cell Center of Image Mass	0.000	1.000	177	19	siRNA-SC-10 PSF1-A488 IMPa2-A546 DAPI 8C2-siRNA-IMP-a2-a4 V2.00	0	14. siRNA-SC-10 PSF1-A488 DAPI IMPa2-A546 _ag_TileScan_001 (Stage 33 of 49)	00-sv85hy54GKD4ra7DhNN92B
62378.6	41932.1	-2.87725	um	Cell	2	Cell Center of Image Mass	0.000	1.000	178	20	siRNA-SC-10 PSF1-A488 IMPa2-A546 DAPI 8C2-siRNA-IMP-a2-a4 V2.00	0	14. siRNA-SC-10 PSF1-A488 DAPI IMPa2-A546 _ag_TileScan_001 (Stage 33 of 49)	00-sv85hy54GKD4ra7DhNN92B
62394	41948.9	-2.61131	um	Cell	2	Cell Center of Image Mass	0.000	1.000	179	21	siRNA-SC-10 PSF1-A488 IMPa2-A546 DAPI 8C2-siRNA-IMP-a2-a4 V2.00	0	14. siRNA-SC-10 PSF1-A488 DAPI IMPa2-A546 _ag_TileScan_001 (Stage 33 of 49)	00-sv85hy54GKD4ra7DhNN92B
62359.8	41952.6	-2.78986	um	Cell	2	Cell Center of Image Mass	0.000	1.000	180	22	siRNA-SC-10 PSF1-A488 IMPa2-A546 DAPI 8C2-siRNA-IMP-a2-a4 V2.00	0	14. siRNA-SC-10 PSF1-A488 DAPI IMPa2-A546 _ag_TileScan_001 (Stage 33 of 49)	00-sv85hy54GKD4ra7DhNN92B
62257	41912.3	-2.51091	um	Cell	2	Cell Center of Image Mass	0.000	1.000	181	0	siRNA-SC-10 PSF1-A488 IMPa2-A546 DAPI 8C2-siRNA-IMP-a2-a4 V2.00	0	14. siRNA-SC-10 PSF1-A488 DAPI IMPa2-A546 _ah_TileScan_001 (Stage 34 of 49)	00-6DEamjEK2zBC8xohKeHjmn
62257.9	41854.1	-2.46494	um	Cell	2	Cell Center of Image Mass	0.000	1.000	182	1	siRNA-SC-10 PSF1-A488 IMPa2-A546 DAPI 8C2-siRNA-IMP-a2-a4 V2.00	0	14. siRNA-SC-10 PSF1-A488 DAPI IMPa2-A546 _ah_TileScan_001 (Stage 34 of 49)	00-6DEamjEK2zBC8xohKeHjmn
62298.2	41819.8	-3.17825	um	Cell	2	Cell Center of Image Mass	0.000	1.000	183	2	siRNA-SC-10 PSF1-A488 IMPa2-A546 DAPI 8C2-siRNA-IMP-a2-a4 V2.00	0	14. siRNA-SC-10 PSF1-A488 DAPI IMPa2-A546 _ah_TileScan_001 (Stage 34 of 49)	00-6DEamjEK2zBC8xohKeHjmn
62264.3	41820.3	-3.11241	um	Cell	2	Cell Center of Image Mass	0.000	1.000	184	3	siRNA-SC-10 PSF1-A488 IMPa2-A546 DAPI 8C2-siRNA-IMP-a2-a4 V2.00	0	14. siRNA-SC-10 PSF1-A488 DAPI IMPa2-A546 _ah_TileScan_001 (Stage 34 of 49)	00-6DEamjEK2zBC8xohKeHjmn
62300.8	41847.4	-3.20421	um	Cell	2	Cell Center of Image Mass	0.000	1.000	185	4	siRNA-SC-10 PSF1-A488 IMPa2-A546 DAPI 8C2-siRNA-IMP-a2-a4 V2.00	0	14. siRNA-SC-10 PSF1-A488 DAPI IMPa2-A546 _ah_TileScan_001 (Stage 34 of 49)	00-6DEamjEK2zBC8xohKeHjmn
62308.3	41881.5	-3.50888	um	Cell	2	Cell Center of Image Mass	0.000	1.000	186	5	siRNA-SC-10 PSF1-A488 IMPa2-A546 DAPI 8C2-siRNA-IMP-a2-a4 V2.00	0	14. siRNA-SC-10 PSF1-A488 DAPI IMPa2-A546 _ah_TileScan_001 (Stage 34 of 49)	00-6DEamjEK2zBC8xohKeHjmn
62277.9	41868.5	-3.35988	um	Cell	2	Cell Center of Image Mass	0.000	1.000	187	6	siRNA-SC-10 PSF1-A488 IMPa2-A546 DAPI 8C2-siRNA-IMP-a2-a4 V2.00	0	14. siRNA-SC-10 PSF1-A488 DAPI IMPa2-A546 _ah_TileScan_001 (Stage 34 of 49)	00-6DEamjEK2zBC8xohKeHjmn
62395.8	41873.2	-2.6283	um	Cell	2	Cell Center of Image Mass	0.000	1.000	188	7	siRNA-SC-10 PSF1-A488 IMPa2-A546 DAPI 8C2-siRNA-IMP-a2-a4 V2.00	0	14. siRNA-SC-10 PSF1-A488 DAPI IMPa2-A546 _ah_TileScan_001 (Stage 34 of 49)	00-6DEamjEK2zBC8xohKeHjmn
62363.4	41814	-3.11462	um	Cell	2	Cell Center of Image Mass	0.000	1.000	189	8	siRNA-SC-10 PSF1-A488 IMPa2-A546 DAPI 8C2-siRNA-IMP-a2-a4 V2.00	0	14. siRNA-SC-10 PSF1-A488 DAPI IMPa2-A546 _ah_TileScan_001 (Stage 34 of 49)	00-6DEamjEK2zBC8xohKeHjmn
62388.3	41827.5	-3.3554	um	Cell	2	Cell Center of Image Mass	0.000	1.000	190	9	siRNA-SC-10 PSF1-A488 IMPa2-A546 DAPI 8C2-siRNA-IMP-a2-a4 V2.00	0	14. siRNA-SC-10 PSF1-A488 DAPI IMPa2-A546 _ah_TileScan_001 (Stage 34 of 49)	00-6DEamjEK2zBC8xohKeHjmn
62336	41830.2	-3.25753	um	Cell	2	Cell Center of Image Mass	0.000	1.000	191	10	siRNA-SC-10 PSF1-A488 IMPa2-A546 DAPI 8C2-siRNA-IMP-a2-a4 V2.00	0	14. siRNA-SC-10 PSF1-A488 DAPI IMPa2-A546 _ah_TileScan_001 (Stage 34 of 49)	00-6DEamjEK2zBC8xohKeHjmn
62327.3	41841.9	-3.24633	um	Cell	2	Cell Center of Image Mass	0.000	1.000	192	11	siRNA-SC-10 PSF1-A488 IMPa2-A546 DAPI 8C2-siRNA-IMP-a2-a4 V2.00	0	14. siRNA-SC-10 PSF1-A488 DAPI IMPa2-A546 _ah_TileScan_001 (Stage 34 of 49)	00-6DEamjEK2zBC8xohKeHjmn
62394.8	41841.6	-3.39082	um	Cell	2	Cell Center of Image Mass	0.000	1.000	193	12	siRNA-SC-10 PSF1-A488 IMPa2-A546 DAPI 8C2-siRNA-IMP-a2-a4 V2.00	0	14. siRNA-SC-10 PSF1-A488 DAPI IMPa2-A546 _ah_TileScan_001 (Stage 34 of 49)	00-6DEamjEK2zBC8xohKeHjmn
62382.7	41848.8	-3.36392	um	Cell	2	Cell Center of Image Mass	0.000	1.000	194	13	siRNA-SC-10 PSF1-A488 IMPa2-A546 DAPI 8C2-siRNA-IMP-a2-a4 V2.00	0	14. siRNA-SC-10 PSF1-A488 DAPI IMPa2-A546 _ah_TileScan_001 (Stage 34 of 49)	00-6DEamjEK2zBC8xohKeHjmn
62363.5	41851.9	-3.35458	um	Cell	2	Cell Center of Image Mass	0.000	1.000	195	14	siRNA-SC-10 PSF1-A488 IMPa2-A546 DAPI 8C2-siRNA-IMP-a2-a4 V2.00	0	14. siRNA-SC-10 PSF1-A488 DAPI IMPa2-A546 _ah_TileScan_001 (Stage 34 of 49)	00-6DEamjEK2zBC8xohKeHjmn
62335.1	41861.4	-3.25815	um	Cell	2	Cell Center of Image Mass	0.000	1.000	196	15	siRNA-SC-10 PSF1-A488 IMPa2-A546 DAPI 8C2-siRNA-IMP-a2-a4 V2.00	0	14. siRNA-SC-10 PSF1-A488 DAPI IMPa2-A546 _ah_TileScan_001 (Stage 34 of 49)	00-6DEamjEK2zBC8xohKeHjmn
62379	41871.5	-3.26188	um	Cell	2	Cell Center of Image Mass	0.000	1.000	197	16	siRNA-SC-10 PSF1-A488 IMPa2-A546 DAPI 8C2-siRNA-IMP-a2-a4 V2.00	0	14. siRNA-SC-10 PSF1-A488 DAPI IMPa2-A546 _ah_TileScan_001 (Stage 34 of 49)	00-6DEamjEK2zBC8xohKeHjmn
62358	41874.7	-3.39632	um	Cell	2	Cell Center of Image Mass	0.000	1.000	198	17	siRNA-SC-10 PSF1-A488 IMPa2-A546 DAPI 8C2-siRNA-IMP-a2-a4 V2.00	0	14. siRNA-SC-10 PSF1-A488 DAPI IMPa2-A546 _ah_TileScan_001 (Stage 34 of 49)	00-6DEamjEK2zBC8xohKeHjmn
62328.1	41815.3	-3.25249	um	Cell	2	Cell Center of Image Mass	0.000	1.000	199	18	siRNA-SC-10 PSF1-A488 IMPa2-A546 DAPI 8C2-siRNA-IMP-a2-a4 V2.00	0	14. siRNA-SC-10 PSF1-A488 DAPI IMPa2-A546 _ah_TileScan_001 (Stage 34 of 49)	00-6DEamjEK2zBC8xohKeHjmn
62358.8	41823.7	-3.29695	um	Cell	2	Cell Center of Image Mass	0.000	1.000	200	19	siRNA-SC-10 PSF1-A488 IMPa2-A546 DAPI 8C2-siRNA-IMP-a2-a4 V2.00	0	14. siRNA-SC-10 PSF1-A488 DAPI IMPa2-A546 _ah_TileScan_001 (Stage 34 of 49)	00-6DEamjEK2zBC8xohKeHjmn
62362.8	41836.5	-3.25228	um	Cell	2	Cell Center of Image Mass	0.000	1.000	201	20	siRNA-SC-10 PSF1-A488 IMPa2-A546 DAPI 8C2-siRNA-IMP-a2-a4 V2.00	0	14. siRNA-SC-10 PSF1-A488 DAPI IMPa2-A546 _ah_TileScan_001 (Stage 34 of 49)	00-6DEamjEK2zBC8xohKeHjmn
62290.9	41953	-2.651	um	Cell	2	Cell Center of Image Mass	0.000	1.000	202	21	siRNA-SC-10 PSF1-A488 IMPa2-A546 DAPI 8C2-siRNA-IMP-a2-a4 V2.00	0	14. siRNA-SC-10 PSF1-A488 DAPI IMPa2-A546 _ah_TileScan_001 (Stage 34 of 49)	00-6DEamjEK2zBC8xohKeHjmn
62302.9	41918.8	-3.38828	um	Cell	2	Cell Center of Image Mass	0.000	1.000	203	22	siRNA-SC-10 PSF1-A488 IMPa2-A546 DAPI 8C2-siRNA-IMP-a2-a4 V2.00	0	14. siRNA-SC-10 PSF1-A488 DAPI IMPa2-A546 _ah_TileScan_001 (Stage 34 of 49)	00-6DEamjEK2zBC8xohKeHjmn
62259.8	41929.4	-2.44032	um	Cell	2	Cell Center of Image Mass	0.000	1.000	204	23	siRNA-SC-10 PSF1-A488 IMPa2-A546 DAPI 8C2-siRNA-IMP-a2-a4 V2.00	0	14. siRNA-SC-10 PSF1-A488 DAPI IMPa2-A546 _ah_TileScan_001 (Stage 34 of 49)	00-6DEamjEK2zBC8xohKeHjmn
62255.8	41891.6	-3.18538	um	Cell	2	Cell Center of Image Mass	0.000	1.000	205	24	siRNA-SC-10 PSF1-A488 IMPa2-A546 DAPI 8C2-siRNA-IMP-a2-a4 V2.00	0	14. siRNA-SC-10 PSF1-A488 DAPI IMPa2-A546 _ah_TileScan_001 (Stage 34 of 49)	00-6DEamjEK2zBC8xohKeHjmn
62278.1	41916.2	-3.24927	um	Cell	2	Cell Center of Image Mass	0.000	1.000	206	25	siRNA-SC-10 PSF1-A488 IMPa2-A546 DAPI 8C2-siRNA-IMP-a2-a4 V2.00	0	14. siRNA-SC-10 PSF1-A488 DAPI IMPa2-A546 _ah_TileScan_001 (Stage 34 of 49)	00-6DEamjEK2zBC8xohKeHjmn
62312.5	41929.5	-3.4499	um	Cell	2	Cell Center of Image Mass	0.000	1.000	207	26	siRNA-SC-10 PSF1-A488 IMPa2-A546 DAPI 8C2-siRNA-IMP-a2-a4 V2.00	0	14. siRNA-SC-10 PSF1-A488 DAPI IMPa2-A546 _ah_TileScan_001 (Stage 34 of 49)	00-6DEamjEK2zBC8xohKeHjmn
62263.5	41950.5	-2.97582	um	Cell	2	Cell Center of Image Mass	0.000	1.000	208	27	siRNA-SC-10 PSF1-A488 IMPa2-A546 DAPI 8C2-siRNA-IMP-a2-a4 V2.00	0	14. siRNA-SC-10 PSF1-A488 DAPI IMPa2-A546 _ah_TileScan_001 (Stage 34 of 49)	00-6DEamjEK2zBC8xohKeHjmn
62310.2	41950.6	-3.34236	um	Cell	2	Cell Center of Image Mass	0.000	1.000	209	28	siRNA-SC-10 PSF1-A488 IMPa2-A546 DAPI 8C2-siRNA-IMP-a2-a4 V2.00	0	14. siRNA-SC-10 PSF1-A488 DAPI IMPa2-A546 _ah_TileScan_001 (Stage 34 of 49)	00-6DEamjEK2zBC8xohKeHjmn
62356.6	41904.7	-3.42818	um	Cell	2	Cell Center of Image Mass	0.000	1.000	210	29	siRNA-SC-10 PSF1-A488 IMPa2-A546 DAPI 8C2-siRNA-IMP-a2-a4 V2.00	0	14. siRNA-SC-10 PSF1-A488 DAPI IMPa2-A546 _ah_TileScan_001 (Stage 34 of 49)	00-6DEamjEK2zBC8xohKeHjmn
62384.3	41921.9	-3.42114	um	Cell	2	Cell Center of Image Mass	0.000	1.000	211	30	siRNA-SC-10 PSF1-A488 IMPa2-A546 DAPI 8C2-siRNA-IMP-a2-a4 V2.00	0	14. siRNA-SC-10 PSF1-A488 DAPI IMPa2-A546 _ah_TileScan_001 (Stage 34 of 49)	00-6DEamjEK2zBC8xohKeHjmn
62356.1	41953.1	-2.73167	um	Cell	2	Cell Center of Image Mass	0.000	1.000	212	31	siRNA-SC-10 PSF1-A488 IMPa2-A546 DAPI 8C2-siRNA-IMP-a2-a4 V2.00	0	14. siRNA-SC-10 PSF1-A488 DAPI IMPa2-A546 _ah_TileScan_001 (Stage 34 of 49)	00-6DEamjEK2zBC8xohKeHjmn
62335.4	41884.8	-3.40598	um	Cell	2	Cell Center of Image Mass	0.000	1.000	213	32	siRNA-SC-10 PSF1-A488 IMPa2-A546 DAPI 8C2-siRNA-IMP-a2-a4 V2.00	0	14. siRNA-SC-10 PSF1-A488 DAPI IMPa2-A546 _ah_TileScan_001 (Stage 34 of 49)	00-6DEamjEK2zBC8xohKeHjmn
62385.8	41888.7	-3.27162	um	Cell	2	Cell Center of Image Mass	0.000	1.000	214	33	siRNA-SC-10 PSF1-A488 IMPa2-A546 DAPI 8C2-siRNA-IMP-a2-a4 V2.00	0	14. siRNA-SC-10 PSF1-A488 DAPI IMPa2-A546 _ah_TileScan_001 (Stage 34 of 49)	00-6DEamjEK2zBC8xohKeHjmn
62363.7	41890.2	-3.38389	um	Cell	2	Cell Center of Image Mass	0.000	1.000	215	34	siRNA-SC-10 PSF1-A488 IMPa2-A546 DAPI 8C2-siRNA-IMP-a2-a4 V2.00	0	14. siRNA-SC-10 PSF1-A488 DAPI IMPa2-A546 _ah_TileScan_001 (Stage 34 of 49)	00-6DEamjEK2zBC8xohKeHjmn
62394.7	41898	-3.03841	um	Cell	2	Cell Center of Image Mass	0.000	1.000	216	35	siRNA-SC-10 PSF1-A488 IMPa2-A546 DAPI 8C2-siRNA-IMP-a2-a4 V2.00	0	14. siRNA-SC-10 PSF1-A488 DAPI IMPa2-A546 _ah_TileScan_001 (Stage 34 of 49)	00-6DEamjEK2zBC8xohKeHjmn
62374.5	41906.9	-3.23946	um	Cell	2	Cell Center of Image Mass	0.000	1.000	217	36	siRNA-SC-10 PSF1-A488 IMPa2-A546 DAPI 8C2-siRNA-IMP-a2-a4 V2.00	0	14. siRNA-SC-10 PSF1-A488 DAPI IMPa2-A546 _ah_TileScan_001 (Stage 34 of 49)	00-6DEamjEK2zBC8xohKeHjmn
62265.5	41815.5	-2.77849	um	Cell	2	Cell Center of Image Mass	0.000	1.000	218	0	siRNA-SC-10 PSF1-A488 IMPa2-A546 DAPI 8C2-siRNA-IMP-a2-a4 V2.00	0	14. siRNA-SC-10 PSF1-A488 DAPI IMPa2-A546 _ai_TileScan_001 (Stage 35 of 49)	00-zWRfEa93inn6FhPqMZJt8j
62291.6	41816.8	-3.13786	um	Cell	2	Cell Center of Image Mass	0.000	1.000	219	1	siRNA-SC-10 PSF1-A488 IMPa2-A546 DAPI 8C2-siRNA-IMP-a2-a4 V2.00	0	14. siRNA-SC-10 PSF1-A488 DAPI IMPa2-A546 _ai_TileScan_001 (Stage 35 of 49)	00-zWRfEa93inn6FhPqMZJt8j
62278	41835.7	-3.24087	um	Cell	2	Cell Center of Image Mass	0.000	1.000	220	2	siRNA-SC-10 PSF1-A488 IMPa2-A546 DAPI 8C2-siRNA-IMP-a2-a4 V2.00	0	14. siRNA-SC-10 PSF1-A488 DAPI IMPa2-A546 _ai_TileScan_001 (Stage 35 of 49)	00-zWRfEa93inn6FhPqMZJt8j
62258.3	41843.1	-3.18677	um	Cell	2	Cell Center of Image Mass	0.000	1.000	221	3	siRNA-SC-10 PSF1-A488 IMPa2-A546 DAPI 8C2-siRNA-IMP-a2-a4 V2.00	0	14. siRNA-SC-10 PSF1-A488 DAPI IMPa2-A546 _ai_TileScan_001 (Stage 35 of 49)	00-zWRfEa93inn6FhPqMZJt8j
62268.8	41872.2	-3.31245	um	Cell	2	Cell Center of Image Mass	0.000	1.000	222	4	siRNA-SC-10 PSF1-A488 IMPa2-A546 DAPI 8C2-siRNA-IMP-a2-a4 V2.00	0	14. siRNA-SC-10 PSF1-A488 DAPI IMPa2-A546 _ai_TileScan_001 (Stage 35 of 49)	00-zWRfEa93inn6FhPqMZJt8j
62382.8	41872.7	-3.47125	um	Cell	2	Cell Center of Image Mass	0.000	1.000	223	5	siRNA-SC-10 PSF1-A488 IMPa2-A546 DAPI 8C2-siRNA-IMP-a2-a4 V2.00	0	14. siRNA-SC-10 PSF1-A488 DAPI IMPa2-A546 _ai_TileScan_001 (Stage 35 of 49)	00-zWRfEa93inn6FhPqMZJt8j
62384.7	41883.6	-2.62258	um	Cell	2	Cell Center of Image Mass	0.000	1.000	224	6	siRNA-SC-10 PSF1-A488 IMPa2-A546 DAPI 8C2-siRNA-IMP-a2-a4 V2.00	0	14. siRNA-SC-10 PSF1-A488 DAPI IMPa2-A546 _ai_TileScan_001 (Stage 35 of 49)	00-zWRfEa93inn6FhPqMZJt8j
62388	41822.4	-3.11747	um	Cell	2	Cell Center of Image Mass	0.000	1.000	225	7	siRNA-SC-10 PSF1-A488 IMPa2-A546 DAPI 8C2-siRNA-IMP-a2-a4 V2.00	0	14. siRNA-SC-10 PSF1-A488 DAPI IMPa2-A546 _ai_TileScan_001 (Stage 35 of 49)	00-zWRfEa93inn6FhPqMZJt8j
62338.3	41824.3	-3.36748	um	Cell	2	Cell Center of Image Mass	0.000	1.000	226	8	siRNA-SC-10 PSF1-A488 IMPa2-A546 DAPI 8C2-siRNA-IMP-a2-a4 V2.00	0	14. siRNA-SC-10 PSF1-A488 DAPI IMPa2-A546 _ai_TileScan_001 (Stage 35 of 49)	00-zWRfEa93inn6FhPqMZJt8j
62326.2	41836.1	-3.24013	um	Cell	2	Cell Center of Image Mass	0.000	1.000	227	9	siRNA-SC-10 PSF1-A488 IMPa2-A546 DAPI 8C2-siRNA-IMP-a2-a4 V2.00	0	14. siRNA-SC-10 PSF1-A488 DAPI IMPa2-A546 _ai_TileScan_001 (Stage 35 of 49)	00-zWRfEa93inn6FhPqMZJt8j
62345.8	41847.2	-3.25147	um	Cell	2	Cell Center of Image Mass	0.000	1.000	228	10	siRNA-SC-10 PSF1-A488 IMPa2-A546 DAPI 8C2-siRNA-IMP-a2-a4 V2.00	0	14. siRNA-SC-10 PSF1-A488 DAPI IMPa2-A546 _ai_TileScan_001 (Stage 35 of 49)	00-zWRfEa93inn6FhPqMZJt8j
62316.3	41870.7	-3.20978	um	Cell	2	Cell Center of Image Mass	0.000	1.000	229	11	siRNA-SC-10 PSF1-A488 IMPa2-A546 DAPI 8C2-siRNA-IMP-a2-a4 V2.00	0	14. siRNA-SC-10 PSF1-A488 DAPI IMPa2-A546 _ai_TileScan_001 (Stage 35 of 49)	00-zWRfEa93inn6FhPqMZJt8j
62368.8	41816.8	-3.17144	um	Cell	2	Cell Center of Image Mass	0.000	1.000	230	12	siRNA-SC-10 PSF1-A488 IMPa2-A546 DAPI 8C2-siRNA-IMP-a2-a4 V2.00	0	14. siRNA-SC-10 PSF1-A488 DAPI IMPa2-A546 _ai_TileScan_001 (Stage 35 of 49)	00-zWRfEa93inn6FhPqMZJt8j
62364.6	41867.3	-2.62139	um	Cell	2	Cell Center of Image Mass	0.000	1.000	231	13	siRNA-SC-10 PSF1-A488 IMPa2-A546 DAPI 8C2-siRNA-IMP-a2-a4 V2.00	0	14. siRNA-SC-10 PSF1-A488 DAPI IMPa2-A546 _ai_TileScan_001 (Stage 35 of 49)	00-zWRfEa93inn6FhPqMZJt8j
62298.3	41916.7	-3.20007	um	Cell	2	Cell Center of Image Mass	0.000	1.000	232	14	siRNA-SC-10 PSF1-A488 IMPa2-A546 DAPI 8C2-siRNA-IMP-a2-a4 V2.00	0	14. siRNA-SC-10 PSF1-A488 DAPI IMPa2-A546 _ai_TileScan_001 (Stage 35 of 49)	00-zWRfEa93inn6FhPqMZJt8j
62281.5	41890.4	-3.38651	um	Cell	2	Cell Center of Image Mass	0.000	1.000	233	15	siRNA-SC-10 PSF1-A488 IMPa2-A546 DAPI 8C2-siRNA-IMP-a2-a4 V2.00	0	14. siRNA-SC-10 PSF1-A488 DAPI IMPa2-A546 _ai_TileScan_001 (Stage 35 of 49)	00-zWRfEa93inn6FhPqMZJt8j
62271.1	41904.1	-3.37123	um	Cell	2	Cell Center of Image Mass	0.000	1.000	234	16	siRNA-SC-10 PSF1-A488 IMPa2-A546 DAPI 8C2-siRNA-IMP-a2-a4 V2.00	0	14. siRNA-SC-10 PSF1-A488 DAPI IMPa2-A546 _ai_TileScan_001 (Stage 35 of 49)	00-zWRfEa93inn6FhPqMZJt8j
62325.1	41922.7	-2.72283	um	Cell	2	Cell Center of Image Mass	0.000	1.000	235	17	siRNA-SC-10 PSF1-A488 IMPa2-A546 DAPI 8C2-siRNA-IMP-a2-a4 V2.00	0	14. siRNA-SC-10 PSF1-A488 DAPI IMPa2-A546 _ai_TileScan_001 (Stage 35 of 49)	00-zWRfEa93inn6FhPqMZJt8j
62264.4	41919.5	-3.27253	um	Cell	2	Cell Center of Image Mass	0.000	1.000	236	18	siRNA-SC-10 PSF1-A488 IMPa2-A546 DAPI 8C2-siRNA-IMP-a2-a4 V2.00	0	14. siRNA-SC-10 PSF1-A488 DAPI IMPa2-A546 _ai_TileScan_001 (Stage 35 of 49)	00-zWRfEa93inn6FhPqMZJt8j
62301.4	41952.1	-3.37919	um	Cell	2	Cell Center of Image Mass	0.000	1.000	237	19	siRNA-SC-10 PSF1-A488 IMPa2-A546 DAPI 8C2-siRNA-IMP-a2-a4 V2.00	0	14. siRNA-SC-10 PSF1-A488 DAPI IMPa2-A546 _ai_TileScan_001 (Stage 35 of 49)	00-zWRfEa93inn6FhPqMZJt8j
62256.7	41899.1	-3.02145	um	Cell	2	Cell Center of Image Mass	0.000	1.000	238	20	siRNA-SC-10 PSF1-A488 IMPa2-A546 DAPI 8C2-siRNA-IMP-a2-a4 V2.00	0	14. siRNA-SC-10 PSF1-A488 DAPI IMPa2-A546 _ai_TileScan_001 (Stage 35 of 49)	00-zWRfEa93inn6FhPqMZJt8j
62395.8	41925.2	-2.77669	um	Cell	2	Cell Center of Image Mass	0.000	1.000	239	21	siRNA-SC-10 PSF1-A488 IMPa2-A546 DAPI 8C2-siRNA-IMP-a2-a4 V2.00	0	14. siRNA-SC-10 PSF1-A488 DAPI IMPa2-A546 _ai_TileScan_001 (Stage 35 of 49)	00-zWRfEa93inn6FhPqMZJt8j
62328.3	41943.8	-3.28103	um	Cell	2	Cell Center of Image Mass	0.000	1.000	240	22	siRNA-SC-10 PSF1-A488 IMPa2-A546 DAPI 8C2-siRNA-IMP-a2-a4 V2.00	0	14. siRNA-SC-10 PSF1-A488 DAPI IMPa2-A546 _ai_TileScan_001 (Stage 35 of 49)	00-zWRfEa93inn6FhPqMZJt8j
62397.1	41944.1	-3.22567	um	Cell	2	Cell Center of Image Mass	0.000	1.000	241	23	siRNA-SC-10 PSF1-A488 IMPa2-A546 DAPI 8C2-siRNA-IMP-a2-a4 V2.00	0	14. siRNA-SC-10 PSF1-A488 DAPI IMPa2-A546 _ai_TileScan_001 (Stage 35 of 49)	00-zWRfEa93inn6FhPqMZJt8j
62335.3	41956.4	-3.07298	um	Cell	2	Cell Center of Image Mass	0.000	1.000	242	24	siRNA-SC-10 PSF1-A488 IMPa2-A546 DAPI 8C2-siRNA-IMP-a2-a4 V2.00	0	14. siRNA-SC-10 PSF1-A488 DAPI IMPa2-A546 _ai_TileScan_001 (Stage 35 of 49)	00-zWRfEa93inn6FhPqMZJt8j
62360.4	41895.2	-3.44695	um	Cell	2	Cell Center of Image Mass	0.000	1.000	243	25	siRNA-SC-10 PSF1-A488 IMPa2-A546 DAPI 8C2-siRNA-IMP-a2-a4 V2.00	0	14. siRNA-SC-10 PSF1-A488 DAPI IMPa2-A546 _ai_TileScan_001 (Stage 35 of 49)	00-zWRfEa93inn6FhPqMZJt8j
62362	41910.6	-3.29732	um	Cell	2	Cell Center of Image Mass	0.000	1.000	244	26	siRNA-SC-10 PSF1-A488 IMPa2-A546 DAPI 8C2-siRNA-IMP-a2-a4 V2.00	0	14. siRNA-SC-10 PSF1-A488 DAPI IMPa2-A546 _ai_TileScan_001 (Stage 35 of 49)	00-zWRfEa93inn6FhPqMZJt8j
62360.4	41930.8	-3.24891	um	Cell	2	Cell Center of Image Mass	0.000	1.000	245	27	siRNA-SC-10 PSF1-A488 IMPa2-A546 DAPI 8C2-siRNA-IMP-a2-a4 V2.00	0	14. siRNA-SC-10 PSF1-A488 DAPI IMPa2-A546 _ai_TileScan_001 (Stage 35 of 49)	00-zWRfEa93inn6FhPqMZJt8j
62379.7	41944.2	-3.27489	um	Cell	2	Cell Center of Image Mass	0.000	1.000	246	28	siRNA-SC-10 PSF1-A488 IMPa2-A546 DAPI 8C2-siRNA-IMP-a2-a4 V2.00	0	14. siRNA-SC-10 PSF1-A488 DAPI IMPa2-A546 _ai_TileScan_001 (Stage 35 of 49)	00-zWRfEa93inn6FhPqMZJt8j
62369.8	41955.5	-3.26454	um	Cell	2	Cell Center of Image Mass	0.000	1.000	247	29	siRNA-SC-10 PSF1-A488 IMPa2-A546 DAPI 8C2-siRNA-IMP-a2-a4 V2.00	0	14. siRNA-SC-10 PSF1-A488 DAPI IMPa2-A546 _ai_TileScan_001 (Stage 35 of 49)	00-zWRfEa93inn6FhPqMZJt8j
62259.9	41948.5	-2.67629	um	Cell	2	Cell Center of Image Mass	0.000	1.000	248	0	siRNA-SC-10 PSF1-A488 IMPa2-A546 DAPI 8C2-siRNA-IMP-a2-a4 V2.00	0	14. siRNA-SC-10 PSF1-A488 DAPI IMPa2-A546 _aj_TileScan_001 (Stage 36 of 49)	00-pUAKkrZGBaLRB8EkFeQi7J
62301.2	41894.5	-2.58598	um	Cell	2	Cell Center of Image Mass	0.000	1.000	249	1	siRNA-SC-10 PSF1-A488 IMPa2-A546 DAPI 8C2-siRNA-IMP-a2-a4 V2.00	0	14. siRNA-SC-10 PSF1-A488 DAPI IMPa2-A546 _aj_TileScan_001 (Stage 36 of 49)	00-pUAKkrZGBaLRB8EkFeQi7J
62283.6	41923.7	-2.48516	um	Cell	2	Cell Center of Image Mass	0.000	1.000	250	2	siRNA-SC-10 PSF1-A488 IMPa2-A546 DAPI 8C2-siRNA-IMP-a2-a4 V2.00	0	14. siRNA-SC-10 PSF1-A488 DAPI IMPa2-A546 _aj_TileScan_001 (Stage 36 of 49)	00-pUAKkrZGBaLRB8EkFeQi7J
62338.8	41938.4	-2.62188	um	Cell	2	Cell Center of Image Mass	0.000	1.000	251	3	siRNA-SC-10 PSF1-A488 IMPa2-A546 DAPI 8C2-siRNA-IMP-a2-a4 V2.00	0	14. siRNA-SC-10 PSF1-A488 DAPI IMPa2-A546 _aj_TileScan_001 (Stage 36 of 49)	00-pUAKkrZGBaLRB8EkFeQi7J
62307.1	41830.3	-3.05386	um	Cell	2	Cell Center of Image Mass	0.000	1.000	252	0	siRNA-SC-10 PSF1-A488 IMPa2-A546 DAPI 8C2-siRNA-IMP-a2-a4 V2.00	0	14. siRNA-SC-10 PSF1-A488 DAPI IMPa2-A546 _ak_TileScan_001 (Stage 37 of 49)	00-gMuVGKcCFRBo9FbuwiTH2o
62334.9	41847.4	-2.24715	um	Cell	2	Cell Center of Image Mass	0.000	1.000	253	1	siRNA-SC-10 PSF1-A488 IMPa2-A546 DAPI 8C2-siRNA-IMP-a2-a4 V2.00	0	14. siRNA-SC-10 PSF1-A488 DAPI IMPa2-A546 _ak_TileScan_001 (Stage 37 of 49)	00-gMuVGKcCFRBo9FbuwiTH2o
62397.1	41827.2	-2.73222	um	Cell	2	Cell Center of Image Mass	0.000	1.000	254	2	siRNA-SC-10 PSF1-A488 IMPa2-A546 DAPI 8C2-siRNA-IMP-a2-a4 V2.00	0	14. siRNA-SC-10 PSF1-A488 DAPI IMPa2-A546 _ak_TileScan_001 (Stage 37 of 49)	00-gMuVGKcCFRBo9FbuwiTH2o
62394.5	41860.7	-2.88411	um	Cell	2	Cell Center of Image Mass	0.000	1.000	255	3	siRNA-SC-10 PSF1-A488 IMPa2-A546 DAPI 8C2-siRNA-IMP-a2-a4 V2.00	0	14. siRNA-SC-10 PSF1-A488 DAPI IMPa2-A546 _ak_TileScan_001 (Stage 37 of 49)	00-gMuVGKcCFRBo9FbuwiTH2o
62390.3	41940.1	-2.08415	um	Cell	2	Cell Center of Image Mass	0.000	1.000	256	4	siRNA-SC-10 PSF1-A488 IMPa2-A546 DAPI 8C2-siRNA-IMP-a2-a4 V2.00	0	14. siRNA-SC-10 PSF1-A488 DAPI IMPa2-A546 _ak_TileScan_001 (Stage 37 of 49)	00-gMuVGKcCFRBo9FbuwiTH2o
62364.3	41951.1	-2.19257	um	Cell	2	Cell Center of Image Mass	0.000	1.000	257	5	siRNA-SC-10 PSF1-A488 IMPa2-A546 DAPI 8C2-siRNA-IMP-a2-a4 V2.00	0	14. siRNA-SC-10 PSF1-A488 DAPI IMPa2-A546 _ak_TileScan_001 (Stage 37 of 49)	00-gMuVGKcCFRBo9FbuwiTH2o
62381.2	41872.4	-2.82908	um	Cell	2	Cell Center of Image Mass	0.000	1.000	258	6	siRNA-SC-10 PSF1-A488 IMPa2-A546 DAPI 8C2-siRNA-IMP-a2-a4 V2.00	0	14. siRNA-SC-10 PSF1-A488 DAPI IMPa2-A546 _ak_TileScan_001 (Stage 37 of 49)	00-gMuVGKcCFRBo9FbuwiTH2o
62323.7	41815.9	-2.13135	um	Cell	2	Cell Center of Image Mass	0.000	1.000	259	0	siRNA-SC-10 PSF1-A488 IMPa2-A546 DAPI 8C2-siRNA-IMP-a2-a4 V2.00	0	14. siRNA-SC-10 PSF1-A488 DAPI IMPa2-A546 _al_TileScan_001 (Stage 38 of 49)	00-bVSwAiAfQx5wjrxzXfcKjZ
62263	41830.2	-2.54199	um	Cell	2	Cell Center of Image Mass	0.000	1.000	260	1	siRNA-SC-10 PSF1-A488 IMPa2-A546 DAPI 8C2-siRNA-IMP-a2-a4 V2.00	0	14. siRNA-SC-10 PSF1-A488 DAPI IMPa2-A546 _al_TileScan_001 (Stage 38 of 49)	00-bVSwAiAfQx5wjrxzXfcKjZ
62291.7	41852.2	-2.40468	um	Cell	2	Cell Center of Image Mass	0.000	1.000	261	2	siRNA-SC-10 PSF1-A488 IMPa2-A546 DAPI 8C2-siRNA-IMP-a2-a4 V2.00	0	14. siRNA-SC-10 PSF1-A488 DAPI IMPa2-A546 _al_TileScan_001 (Stage 38 of 49)	00-bVSwAiAfQx5wjrxzXfcKjZ
62304	41859.2	-2.56161	um	Cell	2	Cell Center of Image Mass	0.000	1.000	262	3	siRNA-SC-10 PSF1-A488 IMPa2-A546 DAPI 8C2-siRNA-IMP-a2-a4 V2.00	0	14. siRNA-SC-10 PSF1-A488 DAPI IMPa2-A546 _al_TileScan_001 (Stage 38 of 49)	00-bVSwAiAfQx5wjrxzXfcKjZ
62260.7	41861.5	-2.68452	um	Cell	2	Cell Center of Image Mass	0.000	1.000	263	4	siRNA-SC-10 PSF1-A488 IMPa2-A546 DAPI 8C2-siRNA-IMP-a2-a4 V2.00	0	14. siRNA-SC-10 PSF1-A488 DAPI IMPa2-A546 _al_TileScan_001 (Stage 38 of 49)	00-bVSwAiAfQx5wjrxzXfcKjZ
62315.7	41866.3	-2.60646	um	Cell	2	Cell Center of Image Mass	0.000	1.000	264	5	siRNA-SC-10 PSF1-A488 IMPa2-A546 DAPI 8C2-siRNA-IMP-a2-a4 V2.00	0	14. siRNA-SC-10 PSF1-A488 DAPI IMPa2-A546 _al_TileScan_001 (Stage 38 of 49)	00-bVSwAiAfQx5wjrxzXfcKjZ
62373.1	41857.7	-2.5402	um	Cell	2	Cell Center of Image Mass	0.000	1.000	265	6	siRNA-SC-10 PSF1-A488 IMPa2-A546 DAPI 8C2-siRNA-IMP-a2-a4 V2.00	0	14. siRNA-SC-10 PSF1-A488 DAPI IMPa2-A546 _al_TileScan_001 (Stage 38 of 49)	00-bVSwAiAfQx5wjrxzXfcKjZ
62347.1	41816.7	-1.96048	um	Cell	2	Cell Center of Image Mass	0.000	1.000	266	7	siRNA-SC-10 PSF1-A488 IMPa2-A546 DAPI 8C2-siRNA-IMP-a2-a4 V2.00	0	14. siRNA-SC-10 PSF1-A488 DAPI IMPa2-A546 _al_TileScan_001 (Stage 38 of 49)	00-bVSwAiAfQx5wjrxzXfcKjZ
62336.9	41832.3	-2.86816	um	Cell	2	Cell Center of Image Mass	0.000	1.000	267	8	siRNA-SC-10 PSF1-A488 IMPa2-A546 DAPI 8C2-siRNA-IMP-a2-a4 V2.00	0	14. siRNA-SC-10 PSF1-A488 DAPI IMPa2-A546 _al_TileScan_001 (Stage 38 of 49)	00-bVSwAiAfQx5wjrxzXfcKjZ
62339.9	41853.6	-2.60683	um	Cell	2	Cell Center of Image Mass	0.000	1.000	268	9	siRNA-SC-10 PSF1-A488 IMPa2-A546 DAPI 8C2-siRNA-IMP-a2-a4 V2.00	0	14. siRNA-SC-10 PSF1-A488 DAPI IMPa2-A546 _al_TileScan_001 (Stage 38 of 49)	00-bVSwAiAfQx5wjrxzXfcKjZ
62367.8	41874.7	-2.53914	um	Cell	2	Cell Center of Image Mass	0.000	1.000	269	10	siRNA-SC-10 PSF1-A488 IMPa2-A546 DAPI 8C2-siRNA-IMP-a2-a4 V2.00	0	14. siRNA-SC-10 PSF1-A488 DAPI IMPa2-A546 _al_TileScan_001 (Stage 38 of 49)	00-bVSwAiAfQx5wjrxzXfcKjZ
62387.9	41882.6	-1.9471	um	Cell	2	Cell Center of Image Mass	0.000	1.000	270	11	siRNA-SC-10 PSF1-A488 IMPa2-A546 DAPI 8C2-siRNA-IMP-a2-a4 V2.00	0	14. siRNA-SC-10 PSF1-A488 DAPI IMPa2-A546 _al_TileScan_001 (Stage 38 of 49)	00-bVSwAiAfQx5wjrxzXfcKjZ
62368.2	41910.5	-1.9055	um	Cell	2	Cell Center of Image Mass	0.000	1.000	271	12	siRNA-SC-10 PSF1-A488 IMPa2-A546 DAPI 8C2-siRNA-IMP-a2-a4 V2.00	0	14. siRNA-SC-10 PSF1-A488 DAPI IMPa2-A546 _al_TileScan_001 (Stage 38 of 49)	00-bVSwAiAfQx5wjrxzXfcKjZ
62392.7	41831.5	-2.24977	um	Cell	2	Cell Center of Image Mass	0.000	1.000	272	13	siRNA-SC-10 PSF1-A488 IMPa2-A546 DAPI 8C2-siRNA-IMP-a2-a4 V2.00	0	14. siRNA-SC-10 PSF1-A488 DAPI IMPa2-A546 _al_TileScan_001 (Stage 38 of 49)	00-bVSwAiAfQx5wjrxzXfcKjZ
62303.8	41885.4	-2.49987	um	Cell	2	Cell Center of Image Mass	0.000	1.000	273	14	siRNA-SC-10 PSF1-A488 IMPa2-A546 DAPI 8C2-siRNA-IMP-a2-a4 V2.00	0	14. siRNA-SC-10 PSF1-A488 DAPI IMPa2-A546 _al_TileScan_001 (Stage 38 of 49)	00-bVSwAiAfQx5wjrxzXfcKjZ
62255.2	41891.9	-2.76843	um	Cell	2	Cell Center of Image Mass	0.000	1.000	274	15	siRNA-SC-10 PSF1-A488 IMPa2-A546 DAPI 8C2-siRNA-IMP-a2-a4 V2.00	0	14. siRNA-SC-10 PSF1-A488 DAPI IMPa2-A546 _al_TileScan_001 (Stage 38 of 49)	00-bVSwAiAfQx5wjrxzXfcKjZ
62277.2	41933.2	-2.41415	um	Cell	2	Cell Center of Image Mass	0.000	1.000	275	16	siRNA-SC-10 PSF1-A488 IMPa2-A546 DAPI 8C2-siRNA-IMP-a2-a4 V2.00	0	14. siRNA-SC-10 PSF1-A488 DAPI IMPa2-A546 _al_TileScan_001 (Stage 38 of 49)	00-bVSwAiAfQx5wjrxzXfcKjZ
62321.1	41952.9	-2.39576	um	Cell	2	Cell Center of Image Mass	0.000	1.000	276	17	siRNA-SC-10 PSF1-A488 IMPa2-A546 DAPI 8C2-siRNA-IMP-a2-a4 V2.00	0	14. siRNA-SC-10 PSF1-A488 DAPI IMPa2-A546 _al_TileScan_001 (Stage 38 of 49)	00-bVSwAiAfQx5wjrxzXfcKjZ
62332.9	41910.1	-1.83977	um	Cell	2	Cell Center of Image Mass	0.000	1.000	277	18	siRNA-SC-10 PSF1-A488 IMPa2-A546 DAPI 8C2-siRNA-IMP-a2-a4 V2.00	0	14. siRNA-SC-10 PSF1-A488 DAPI IMPa2-A546 _al_TileScan_001 (Stage 38 of 49)	00-bVSwAiAfQx5wjrxzXfcKjZ
62315.1	41825.3	-2.37164	um	Cell	2	Cell Center of Image Mass	0.000	1.000	278	0	siRNA-SC-10 PSF1-A488 IMPa2-A546 DAPI 8C2-siRNA-IMP-a2-a4 V2.00	0	14. siRNA-SC-10 PSF1-A488 DAPI IMPa2-A546 _am_TileScan_001 (Stage 39 of 49)	00-S9hhgtqKFmhGXzFURBmWy9
62260.7	41901.7	-1.60567	um	Cell	2	Cell Center of Image Mass	0.000	1.000	279	1	siRNA-SC-10 PSF1-A488 IMPa2-A546 DAPI 8C2-siRNA-IMP-a2-a4 V2.00	0	14. siRNA-SC-10 PSF1-A488 DAPI IMPa2-A546 _am_TileScan_001 (Stage 39 of 49)	00-S9hhgtqKFmhGXzFURBmWy9
62283.9	41842.5	-1.82311	um	Cell	2	Cell Center of Image Mass	0.000	1.000	280	2	siRNA-SC-10 PSF1-A488 IMPa2-A546 DAPI 8C2-siRNA-IMP-a2-a4 V2.00	0	14. siRNA-SC-10 PSF1-A488 DAPI IMPa2-A546 _am_TileScan_001 (Stage 39 of 49)	00-S9hhgtqKFmhGXzFURBmWy9
62257.4	41858	-1.519	um	Cell	2	Cell Center of Image Mass	0.000	1.000	281	3	siRNA-SC-10 PSF1-A488 IMPa2-A546 DAPI 8C2-siRNA-IMP-a2-a4 V2.00	0	14. siRNA-SC-10 PSF1-A488 DAPI IMPa2-A546 _am_TileScan_001 (Stage 39 of 49)	00-S9hhgtqKFmhGXzFURBmWy9
62356.3	41819.5	-1.73515	um	Cell	2	Cell Center of Image Mass	0.000	1.000	282	4	siRNA-SC-10 PSF1-A488 IMPa2-A546 DAPI 8C2-siRNA-IMP-a2-a4 V2.00	0	14. siRNA-SC-10 PSF1-A488 DAPI IMPa2-A546 _am_TileScan_001 (Stage 39 of 49)	00-S9hhgtqKFmhGXzFURBmWy9
62393.4	41816.8	-1.74368	um	Cell	2	Cell Center of Image Mass	0.000	1.000	283	5	siRNA-SC-10 PSF1-A488 IMPa2-A546 DAPI 8C2-siRNA-IMP-a2-a4 V2.00	0	14. siRNA-SC-10 PSF1-A488 DAPI IMPa2-A546 _am_TileScan_001 (Stage 39 of 49)	00-S9hhgtqKFmhGXzFURBmWy9
62380.8	41823.1	-2.79757	um	Cell	2	Cell Center of Image Mass	0.000	1.000	284	6	siRNA-SC-10 PSF1-A488 IMPa2-A546 DAPI 8C2-siRNA-IMP-a2-a4 V2.00	0	14. siRNA-SC-10 PSF1-A488 DAPI IMPa2-A546 _am_TileScan_001 (Stage 39 of 49)	00-S9hhgtqKFmhGXzFURBmWy9
62346.9	41838.5	-2.65131	um	Cell	2	Cell Center of Image Mass	0.000	1.000	285	7	siRNA-SC-10 PSF1-A488 IMPa2-A546 DAPI 8C2-siRNA-IMP-a2-a4 V2.00	0	14. siRNA-SC-10 PSF1-A488 DAPI IMPa2-A546 _am_TileScan_001 (Stage 39 of 49)	00-S9hhgtqKFmhGXzFURBmWy9
62393.3	41862.3	-2.60395	um	Cell	2	Cell Center of Image Mass	0.000	1.000	286	8	siRNA-SC-10 PSF1-A488 IMPa2-A546 DAPI 8C2-siRNA-IMP-a2-a4 V2.00	0	14. siRNA-SC-10 PSF1-A488 DAPI IMPa2-A546 _am_TileScan_001 (Stage 39 of 49)	00-S9hhgtqKFmhGXzFURBmWy9
62363.2	41865.2	-2.69963	um	Cell	2	Cell Center of Image Mass	0.000	1.000	287	9	siRNA-SC-10 PSF1-A488 IMPa2-A546 DAPI 8C2-siRNA-IMP-a2-a4 V2.00	0	14. siRNA-SC-10 PSF1-A488 DAPI IMPa2-A546 _am_TileScan_001 (Stage 39 of 49)	00-S9hhgtqKFmhGXzFURBmWy9
62381.8	41844.9	-1.7835	um	Cell	2	Cell Center of Image Mass	0.000	1.000	288	10	siRNA-SC-10 PSF1-A488 IMPa2-A546 DAPI 8C2-siRNA-IMP-a2-a4 V2.00	0	14. siRNA-SC-10 PSF1-A488 DAPI IMPa2-A546 _am_TileScan_001 (Stage 39 of 49)	00-S9hhgtqKFmhGXzFURBmWy9
62301.6	41910.9	-2.64797	um	Cell	2	Cell Center of Image Mass	0.000	1.000	289	11	siRNA-SC-10 PSF1-A488 IMPa2-A546 DAPI 8C2-siRNA-IMP-a2-a4 V2.00	0	14. siRNA-SC-10 PSF1-A488 DAPI IMPa2-A546 _am_TileScan_001 (Stage 39 of 49)	00-S9hhgtqKFmhGXzFURBmWy9
62317.8	41921.2	-2.71244	um	Cell	2	Cell Center of Image Mass	0.000	1.000	290	12	siRNA-SC-10 PSF1-A488 IMPa2-A546 DAPI 8C2-siRNA-IMP-a2-a4 V2.00	0	14. siRNA-SC-10 PSF1-A488 DAPI IMPa2-A546 _am_TileScan_001 (Stage 39 of 49)	00-S9hhgtqKFmhGXzFURBmWy9
62276.9	41940.1	-2.5183	um	Cell	2	Cell Center of Image Mass	0.000	1.000	291	13	siRNA-SC-10 PSF1-A488 IMPa2-A546 DAPI 8C2-siRNA-IMP-a2-a4 V2.00	0	14. siRNA-SC-10 PSF1-A488 DAPI IMPa2-A546 _am_TileScan_001 (Stage 39 of 49)	00-S9hhgtqKFmhGXzFURBmWy9
62308.5	41950.9	-2.50593	um	Cell	2	Cell Center of Image Mass	0.000	1.000	292	14	siRNA-SC-10 PSF1-A488 IMPa2-A546 DAPI 8C2-siRNA-IMP-a2-a4 V2.00	0	14. siRNA-SC-10 PSF1-A488 DAPI IMPa2-A546 _am_TileScan_001 (Stage 39 of 49)	00-S9hhgtqKFmhGXzFURBmWy9
62279.9	41955.6	-1.61225	um	Cell	2	Cell Center of Image Mass	0.000	1.000	293	15	siRNA-SC-10 PSF1-A488 IMPa2-A546 DAPI 8C2-siRNA-IMP-a2-a4 V2.00	0	14. siRNA-SC-10 PSF1-A488 DAPI IMPa2-A546 _am_TileScan_001 (Stage 39 of 49)	00-S9hhgtqKFmhGXzFURBmWy9
62381.3	41911.8	-2.64127	um	Cell	2	Cell Center of Image Mass	0.000	1.000	294	16	siRNA-SC-10 PSF1-A488 IMPa2-A546 DAPI 8C2-siRNA-IMP-a2-a4 V2.00	0	14. siRNA-SC-10 PSF1-A488 DAPI IMPa2-A546 _am_TileScan_001 (Stage 39 of 49)	00-S9hhgtqKFmhGXzFURBmWy9
62397	41928.5	-2.68544	um	Cell	2	Cell Center of Image Mass	0.000	1.000	295	17	siRNA-SC-10 PSF1-A488 IMPa2-A546 DAPI 8C2-siRNA-IMP-a2-a4 V2.00	0	14. siRNA-SC-10 PSF1-A488 DAPI IMPa2-A546 _am_TileScan_001 (Stage 39 of 49)	00-S9hhgtqKFmhGXzFURBmWy9
62392.4	41942.2	-1.97466	um	Cell	2	Cell Center of Image Mass	0.000	1.000	296	18	siRNA-SC-10 PSF1-A488 IMPa2-A546 DAPI 8C2-siRNA-IMP-a2-a4 V2.00	0	14. siRNA-SC-10 PSF1-A488 DAPI IMPa2-A546 _am_TileScan_001 (Stage 39 of 49)	00-S9hhgtqKFmhGXzFURBmWy9
62350.2	41889.9	-2.62687	um	Cell	2	Cell Center of Image Mass	0.000	1.000	297	19	siRNA-SC-10 PSF1-A488 IMPa2-A546 DAPI 8C2-siRNA-IMP-a2-a4 V2.00	0	14. siRNA-SC-10 PSF1-A488 DAPI IMPa2-A546 _am_TileScan_001 (Stage 39 of 49)	00-S9hhgtqKFmhGXzFURBmWy9
62383.4	41888.3	-2.5651	um	Cell	2	Cell Center of Image Mass	0.000	1.000	298	20	siRNA-SC-10 PSF1-A488 IMPa2-A546 DAPI 8C2-siRNA-IMP-a2-a4 V2.00	0	14. siRNA-SC-10 PSF1-A488 DAPI IMPa2-A546 _am_TileScan_001 (Stage 39 of 49)	00-S9hhgtqKFmhGXzFURBmWy9
62346.5	41937.3	-2.56841	um	Cell	2	Cell Center of Image Mass	0.000	1.000	299	21	siRNA-SC-10 PSF1-A488 IMPa2-A546 DAPI 8C2-siRNA-IMP-a2-a4 V2.00	0	14. siRNA-SC-10 PSF1-A488 DAPI IMPa2-A546 _am_TileScan_001 (Stage 39 of 49)	00-S9hhgtqKFmhGXzFURBmWy9
62365.1	41944.9	-2.53569	um	Cell	2	Cell Center of Image Mass	0.000	1.000	300	22	siRNA-SC-10 PSF1-A488 IMPa2-A546 DAPI 8C2-siRNA-IMP-a2-a4 V2.00	0	14. siRNA-SC-10 PSF1-A488 DAPI IMPa2-A546 _am_TileScan_001 (Stage 39 of 49)	00-S9hhgtqKFmhGXzFURBmWy9
62283.5	41817.1	-1.91429	um	Cell	2	Cell Center of Image Mass	0.000	1.000	301	23	siRNA-SC-10 PSF1-A488 IMPa2-A546 DAPI 8C2-siRNA-IMP-a2-a4 V2.00	0	14. siRNA-SC-10 PSF1-A488 DAPI IMPa2-A546 _am_TileScan_001 (Stage 39 of 49)	00-S9hhgtqKFmhGXzFURBmWy9
62288	41824.2	-2.39172	um	Cell	2	Cell Center of Image Mass	0.000	1.000	302	24	siRNA-SC-10 PSF1-A488 IMPa2-A546 DAPI 8C2-siRNA-IMP-a2-a4 V2.00	0	14. siRNA-SC-10 PSF1-A488 DAPI IMPa2-A546 _am_TileScan_001 (Stage 39 of 49)	00-S9hhgtqKFmhGXzFURBmWy9
62297.9	41835.6	-1.93741	um	Cell	2	Cell Center of Image Mass	0.000	1.000	303	25	siRNA-SC-10 PSF1-A488 IMPa2-A546 DAPI 8C2-siRNA-IMP-a2-a4 V2.00	0	14. siRNA-SC-10 PSF1-A488 DAPI IMPa2-A546 _am_TileScan_001 (Stage 39 of 49)	00-S9hhgtqKFmhGXzFURBmWy9
62269.9	41826.5	-1.98683	um	Cell	2	Cell Center of Image Mass	0.000	1.000	304	26	siRNA-SC-10 PSF1-A488 IMPa2-A546 DAPI 8C2-siRNA-IMP-a2-a4 V2.00	0	14. siRNA-SC-10 PSF1-A488 DAPI IMPa2-A546 _am_TileScan_001 (Stage 39 of 49)	00-S9hhgtqKFmhGXzFURBmWy9
62277	41858.8	-2.05333	um	Cell	2	Cell Center of Image Mass	0.000	1.000	305	27	siRNA-SC-10 PSF1-A488 IMPa2-A546 DAPI 8C2-siRNA-IMP-a2-a4 V2.00	0	14. siRNA-SC-10 PSF1-A488 DAPI IMPa2-A546 _am_TileScan_001 (Stage 39 of 49)	00-S9hhgtqKFmhGXzFURBmWy9
62257	41887.1	-1.7751	um	Cell	2	Cell Center of Image Mass	0.000	1.000	306	0	siRNA-SC-10 PSF1-A488 IMPa2-A546 DAPI 8C2-siRNA-IMP-a2-a4 V2.00	0	14. siRNA-SC-10 PSF1-A488 DAPI IMPa2-A546 _an_TileScan_001 (Stage 40 of 49)	00-4yzXENUYqEwzX9d4gqazZh
62278.6	41818.7	-1.79436	um	Cell	2	Cell Center of Image Mass	0.000	1.000	307	1	siRNA-SC-10 PSF1-A488 IMPa2-A546 DAPI 8C2-siRNA-IMP-a2-a4 V2.00	0	14. siRNA-SC-10 PSF1-A488 DAPI IMPa2-A546 _an_TileScan_001 (Stage 40 of 49)	00-4yzXENUYqEwzX9d4gqazZh
62290.7	41845.3	-2.50445	um	Cell	2	Cell Center of Image Mass	0.000	1.000	308	2	siRNA-SC-10 PSF1-A488 IMPa2-A546 DAPI 8C2-siRNA-IMP-a2-a4 V2.00	0	14. siRNA-SC-10 PSF1-A488 DAPI IMPa2-A546 _an_TileScan_001 (Stage 40 of 49)	00-4yzXENUYqEwzX9d4gqazZh
62294	41817.4	-2.5164	um	Cell	2	Cell Center of Image Mass	0.000	1.000	309	3	siRNA-SC-10 PSF1-A488 IMPa2-A546 DAPI 8C2-siRNA-IMP-a2-a4 V2.00	0	14. siRNA-SC-10 PSF1-A488 DAPI IMPa2-A546 _an_TileScan_001 (Stage 40 of 49)	00-4yzXENUYqEwzX9d4gqazZh
62256.4	41833.4	-1.65884	um	Cell	2	Cell Center of Image Mass	0.000	1.000	310	4	siRNA-SC-10 PSF1-A488 IMPa2-A546 DAPI 8C2-siRNA-IMP-a2-a4 V2.00	0	14. siRNA-SC-10 PSF1-A488 DAPI IMPa2-A546 _an_TileScan_001 (Stage 40 of 49)	00-4yzXENUYqEwzX9d4gqazZh
62325.2	41833	-2.5761	um	Cell	2	Cell Center of Image Mass	0.000	1.000	311	5	siRNA-SC-10 PSF1-A488 IMPa2-A546 DAPI 8C2-siRNA-IMP-a2-a4 V2.00	0	14. siRNA-SC-10 PSF1-A488 DAPI IMPa2-A546 _an_TileScan_001 (Stage 40 of 49)	00-4yzXENUYqEwzX9d4gqazZh
62269.5	41844.7	-2.54832	um	Cell	2	Cell Center of Image Mass	0.000	1.000	312	6	siRNA-SC-10 PSF1-A488 IMPa2-A546 DAPI 8C2-siRNA-IMP-a2-a4 V2.00	0	14. siRNA-SC-10 PSF1-A488 DAPI IMPa2-A546 _an_TileScan_001 (Stage 40 of 49)	00-4yzXENUYqEwzX9d4gqazZh
62315.5	41848.9	-2.77928	um	Cell	2	Cell Center of Image Mass	0.000	1.000	313	7	siRNA-SC-10 PSF1-A488 IMPa2-A546 DAPI 8C2-siRNA-IMP-a2-a4 V2.00	0	14. siRNA-SC-10 PSF1-A488 DAPI IMPa2-A546 _an_TileScan_001 (Stage 40 of 49)	00-4yzXENUYqEwzX9d4gqazZh
62259.8	41865.8	-2.60967	um	Cell	2	Cell Center of Image Mass	0.000	1.000	314	8	siRNA-SC-10 PSF1-A488 IMPa2-A546 DAPI 8C2-siRNA-IMP-a2-a4 V2.00	0	14. siRNA-SC-10 PSF1-A488 DAPI IMPa2-A546 _an_TileScan_001 (Stage 40 of 49)	00-4yzXENUYqEwzX9d4gqazZh
62393.7	41862.8	-2.35701	um	Cell	2	Cell Center of Image Mass	0.000	1.000	315	9	siRNA-SC-10 PSF1-A488 IMPa2-A546 DAPI 8C2-siRNA-IMP-a2-a4 V2.00	0	14. siRNA-SC-10 PSF1-A488 DAPI IMPa2-A546 _an_TileScan_001 (Stage 40 of 49)	00-4yzXENUYqEwzX9d4gqazZh
62346.3	41820.4	-2.5598	um	Cell	2	Cell Center of Image Mass	0.000	1.000	316	10	siRNA-SC-10 PSF1-A488 IMPa2-A546 DAPI 8C2-siRNA-IMP-a2-a4 V2.00	0	14. siRNA-SC-10 PSF1-A488 DAPI IMPa2-A546 _an_TileScan_001 (Stage 40 of 49)	00-4yzXENUYqEwzX9d4gqazZh
62375.3	41823.4	-2.59846	um	Cell	2	Cell Center of Image Mass	0.000	1.000	317	11	siRNA-SC-10 PSF1-A488 IMPa2-A546 DAPI 8C2-siRNA-IMP-a2-a4 V2.00	0	14. siRNA-SC-10 PSF1-A488 DAPI IMPa2-A546 _an_TileScan_001 (Stage 40 of 49)	00-4yzXENUYqEwzX9d4gqazZh
62356.4	41829.8	-2.72867	um	Cell	2	Cell Center of Image Mass	0.000	1.000	318	12	siRNA-SC-10 PSF1-A488 IMPa2-A546 DAPI 8C2-siRNA-IMP-a2-a4 V2.00	0	14. siRNA-SC-10 PSF1-A488 DAPI IMPa2-A546 _an_TileScan_001 (Stage 40 of 49)	00-4yzXENUYqEwzX9d4gqazZh
62365.9	41850.6	-2.81186	um	Cell	2	Cell Center of Image Mass	0.000	1.000	319	13	siRNA-SC-10 PSF1-A488 IMPa2-A546 DAPI 8C2-siRNA-IMP-a2-a4 V2.00	0	14. siRNA-SC-10 PSF1-A488 DAPI IMPa2-A546 _an_TileScan_001 (Stage 40 of 49)	00-4yzXENUYqEwzX9d4gqazZh
62337.2	41852.5	-2.74307	um	Cell	2	Cell Center of Image Mass	0.000	1.000	320	14	siRNA-SC-10 PSF1-A488 IMPa2-A546 DAPI 8C2-siRNA-IMP-a2-a4 V2.00	0	14. siRNA-SC-10 PSF1-A488 DAPI IMPa2-A546 _an_TileScan_001 (Stage 40 of 49)	00-4yzXENUYqEwzX9d4gqazZh
62361.1	41874.4	-2.4605	um	Cell	2	Cell Center of Image Mass	0.000	1.000	321	15	siRNA-SC-10 PSF1-A488 IMPa2-A546 DAPI 8C2-siRNA-IMP-a2-a4 V2.00	0	14. siRNA-SC-10 PSF1-A488 DAPI IMPa2-A546 _an_TileScan_001 (Stage 40 of 49)	00-4yzXENUYqEwzX9d4gqazZh
62312	41900.1	-2.71939	um	Cell	2	Cell Center of Image Mass	0.000	1.000	322	16	siRNA-SC-10 PSF1-A488 IMPa2-A546 DAPI 8C2-siRNA-IMP-a2-a4 V2.00	0	14. siRNA-SC-10 PSF1-A488 DAPI IMPa2-A546 _an_TileScan_001 (Stage 40 of 49)	00-4yzXENUYqEwzX9d4gqazZh
62256.4	41907.9	-2.13682	um	Cell	2	Cell Center of Image Mass	0.000	1.000	323	17	siRNA-SC-10 PSF1-A488 IMPa2-A546 DAPI 8C2-siRNA-IMP-a2-a4 V2.00	0	14. siRNA-SC-10 PSF1-A488 DAPI IMPa2-A546 _an_TileScan_001 (Stage 40 of 49)	00-4yzXENUYqEwzX9d4gqazZh
62292.4	41899.1	-2.49907	um	Cell	2	Cell Center of Image Mass	0.000	1.000	324	18	siRNA-SC-10 PSF1-A488 IMPa2-A546 DAPI 8C2-siRNA-IMP-a2-a4 V2.00	0	14. siRNA-SC-10 PSF1-A488 DAPI IMPa2-A546 _an_TileScan_001 (Stage 40 of 49)	00-4yzXENUYqEwzX9d4gqazZh
62275.8	41915.7	-2.61073	um	Cell	2	Cell Center of Image Mass	0.000	1.000	325	19	siRNA-SC-10 PSF1-A488 IMPa2-A546 DAPI 8C2-siRNA-IMP-a2-a4 V2.00	0	14. siRNA-SC-10 PSF1-A488 DAPI IMPa2-A546 _an_TileScan_001 (Stage 40 of 49)	00-4yzXENUYqEwzX9d4gqazZh
62290	41914.3	-2.60559	um	Cell	2	Cell Center of Image Mass	0.000	1.000	326	20	siRNA-SC-10 PSF1-A488 IMPa2-A546 DAPI 8C2-siRNA-IMP-a2-a4 V2.00	0	14. siRNA-SC-10 PSF1-A488 DAPI IMPa2-A546 _an_TileScan_001 (Stage 40 of 49)	00-4yzXENUYqEwzX9d4gqazZh
62325.2	41916.4	-2.71755	um	Cell	2	Cell Center of Image Mass	0.000	1.000	327	21	siRNA-SC-10 PSF1-A488 IMPa2-A546 DAPI 8C2-siRNA-IMP-a2-a4 V2.00	0	14. siRNA-SC-10 PSF1-A488 DAPI IMPa2-A546 _an_TileScan_001 (Stage 40 of 49)	00-4yzXENUYqEwzX9d4gqazZh
62289.8	41926.8	-2.42055	um	Cell	2	Cell Center of Image Mass	0.000	1.000	328	22	siRNA-SC-10 PSF1-A488 IMPa2-A546 DAPI 8C2-siRNA-IMP-a2-a4 V2.00	0	14. siRNA-SC-10 PSF1-A488 DAPI IMPa2-A546 _an_TileScan_001 (Stage 40 of 49)	00-4yzXENUYqEwzX9d4gqazZh
62308.6	41928.6	-2.50851	um	Cell	2	Cell Center of Image Mass	0.000	1.000	329	23	siRNA-SC-10 PSF1-A488 IMPa2-A546 DAPI 8C2-siRNA-IMP-a2-a4 V2.00	0	14. siRNA-SC-10 PSF1-A488 DAPI IMPa2-A546 _an_TileScan_001 (Stage 40 of 49)	00-4yzXENUYqEwzX9d4gqazZh
62261.1	41929.9	-2.65016	um	Cell	2	Cell Center of Image Mass	0.000	1.000	330	24	siRNA-SC-10 PSF1-A488 IMPa2-A546 DAPI 8C2-siRNA-IMP-a2-a4 V2.00	0	14. siRNA-SC-10 PSF1-A488 DAPI IMPa2-A546 _an_TileScan_001 (Stage 40 of 49)	00-4yzXENUYqEwzX9d4gqazZh
62274.5	41940.6	-2.65005	um	Cell	2	Cell Center of Image Mass	0.000	1.000	331	25	siRNA-SC-10 PSF1-A488 IMPa2-A546 DAPI 8C2-siRNA-IMP-a2-a4 V2.00	0	14. siRNA-SC-10 PSF1-A488 DAPI IMPa2-A546 _an_TileScan_001 (Stage 40 of 49)	00-4yzXENUYqEwzX9d4gqazZh
62297.1	41953.8	-2.49381	um	Cell	2	Cell Center of Image Mass	0.000	1.000	332	26	siRNA-SC-10 PSF1-A488 IMPa2-A546 DAPI 8C2-siRNA-IMP-a2-a4 V2.00	0	14. siRNA-SC-10 PSF1-A488 DAPI IMPa2-A546 _an_TileScan_001 (Stage 40 of 49)	00-4yzXENUYqEwzX9d4gqazZh
62316.9	41952.4	-2.48219	um	Cell	2	Cell Center of Image Mass	0.000	1.000	333	27	siRNA-SC-10 PSF1-A488 IMPa2-A546 DAPI 8C2-siRNA-IMP-a2-a4 V2.00	0	14. siRNA-SC-10 PSF1-A488 DAPI IMPa2-A546 _an_TileScan_001 (Stage 40 of 49)	00-4yzXENUYqEwzX9d4gqazZh
62266.6	41956.2	-2.52152	um	Cell	2	Cell Center of Image Mass	0.000	1.000	334	28	siRNA-SC-10 PSF1-A488 IMPa2-A546 DAPI 8C2-siRNA-IMP-a2-a4 V2.00	0	14. siRNA-SC-10 PSF1-A488 DAPI IMPa2-A546 _an_TileScan_001 (Stage 40 of 49)	00-4yzXENUYqEwzX9d4gqazZh
62299	41940	-2.37593	um	Cell	2	Cell Center of Image Mass	0.000	1.000	335	29	siRNA-SC-10 PSF1-A488 IMPa2-A546 DAPI 8C2-siRNA-IMP-a2-a4 V2.00	0	14. siRNA-SC-10 PSF1-A488 DAPI IMPa2-A546 _an_TileScan_001 (Stage 40 of 49)	00-4yzXENUYqEwzX9d4gqazZh
62343.9	41887.3	-2.72005	um	Cell	2	Cell Center of Image Mass	0.000	1.000	336	30	siRNA-SC-10 PSF1-A488 IMPa2-A546 DAPI 8C2-siRNA-IMP-a2-a4 V2.00	0	14. siRNA-SC-10 PSF1-A488 DAPI IMPa2-A546 _an_TileScan_001 (Stage 40 of 49)	00-4yzXENUYqEwzX9d4gqazZh
62395.5	41892.2	-2.36255	um	Cell	2	Cell Center of Image Mass	0.000	1.000	337	31	siRNA-SC-10 PSF1-A488 IMPa2-A546 DAPI 8C2-siRNA-IMP-a2-a4 V2.00	0	14. siRNA-SC-10 PSF1-A488 DAPI IMPa2-A546 _an_TileScan_001 (Stage 40 of 49)	00-4yzXENUYqEwzX9d4gqazZh
62349.9	41931.5	-2.67155	um	Cell	2	Cell Center of Image Mass	0.000	1.000	338	32	siRNA-SC-10 PSF1-A488 IMPa2-A546 DAPI 8C2-siRNA-IMP-a2-a4 V2.00	0	14. siRNA-SC-10 PSF1-A488 DAPI IMPa2-A546 _an_TileScan_001 (Stage 40 of 49)	00-4yzXENUYqEwzX9d4gqazZh
62358.1	41891.4	-2.62243	um	Cell	2	Cell Center of Image Mass	0.000	1.000	339	33	siRNA-SC-10 PSF1-A488 IMPa2-A546 DAPI 8C2-siRNA-IMP-a2-a4 V2.00	0	14. siRNA-SC-10 PSF1-A488 DAPI IMPa2-A546 _an_TileScan_001 (Stage 40 of 49)	00-4yzXENUYqEwzX9d4gqazZh
62382.9	41892.4	-2.67874	um	Cell	2	Cell Center of Image Mass	0.000	1.000	340	34	siRNA-SC-10 PSF1-A488 IMPa2-A546 DAPI 8C2-siRNA-IMP-a2-a4 V2.00	0	14. siRNA-SC-10 PSF1-A488 DAPI IMPa2-A546 _an_TileScan_001 (Stage 40 of 49)	00-4yzXENUYqEwzX9d4gqazZh
62368.2	41918	-2.56989	um	Cell	2	Cell Center of Image Mass	0.000	1.000	341	35	siRNA-SC-10 PSF1-A488 IMPa2-A546 DAPI 8C2-siRNA-IMP-a2-a4 V2.00	0	14. siRNA-SC-10 PSF1-A488 DAPI IMPa2-A546 _an_TileScan_001 (Stage 40 of 49)	00-4yzXENUYqEwzX9d4gqazZh
62382.2	41928	-2.7862	um	Cell	2	Cell Center of Image Mass	0.000	1.000	342	36	siRNA-SC-10 PSF1-A488 IMPa2-A546 DAPI 8C2-siRNA-IMP-a2-a4 V2.00	0	14. siRNA-SC-10 PSF1-A488 DAPI IMPa2-A546 _an_TileScan_001 (Stage 40 of 49)	00-4yzXENUYqEwzX9d4gqazZh
62394.6	41944.8	-2.61175	um	Cell	2	Cell Center of Image Mass	0.000	1.000	343	37	siRNA-SC-10 PSF1-A488 IMPa2-A546 DAPI 8C2-siRNA-IMP-a2-a4 V2.00	0	14. siRNA-SC-10 PSF1-A488 DAPI IMPa2-A546 _an_TileScan_001 (Stage 40 of 49)	00-4yzXENUYqEwzX9d4gqazZh
62367.6	41950.5	-2.67067	um	Cell	2	Cell Center of Image Mass	0.000	1.000	344	38	siRNA-SC-10 PSF1-A488 IMPa2-A546 DAPI 8C2-siRNA-IMP-a2-a4 V2.00	0	14. siRNA-SC-10 PSF1-A488 DAPI IMPa2-A546 _an_TileScan_001 (Stage 40 of 49)	00-4yzXENUYqEwzX9d4gqazZh
62309.6	41875.5	-1.99514	um	Cell	2	Cell Center of Image Mass	0.000	1.000	345	39	siRNA-SC-10 PSF1-A488 IMPa2-A546 DAPI 8C2-siRNA-IMP-a2-a4 V2.00	0	14. siRNA-SC-10 PSF1-A488 DAPI IMPa2-A546 _an_TileScan_001 (Stage 40 of 49)	00-4yzXENUYqEwzX9d4gqazZh
62267.7	41815.5	-2.26167	um	Cell	2	Cell Center of Image Mass	0.000	1.000	346	0	siRNA-SC-10 PSF1-A488 IMPa2-A546 DAPI 8C2-siRNA-IMP-a2-a4 V2.00	0	14. siRNA-SC-10 PSF1-A488 DAPI IMPa2-A546 _ao_TileScan_001 (Stage 41 of 49)	00-FyuMwAu9Uu6FLxdcx2eP9o
62292.1	41820.2	-3.0047	um	Cell	2	Cell Center of Image Mass	0.000	1.000	347	1	siRNA-SC-10 PSF1-A488 IMPa2-A546 DAPI 8C2-siRNA-IMP-a2-a4 V2.00	0	14. siRNA-SC-10 PSF1-A488 DAPI IMPa2-A546 _ao_TileScan_001 (Stage 41 of 49)	00-FyuMwAu9Uu6FLxdcx2eP9o
62314.2	41865.8	-3.09607	um	Cell	2	Cell Center of Image Mass	0.000	1.000	348	2	siRNA-SC-10 PSF1-A488 IMPa2-A546 DAPI 8C2-siRNA-IMP-a2-a4 V2.00	0	14. siRNA-SC-10 PSF1-A488 DAPI IMPa2-A546 _ao_TileScan_001 (Stage 41 of 49)	00-FyuMwAu9Uu6FLxdcx2eP9o
62268.2	41865.8	-2.70998	um	Cell	2	Cell Center of Image Mass	0.000	1.000	349	3	siRNA-SC-10 PSF1-A488 IMPa2-A546 DAPI 8C2-siRNA-IMP-a2-a4 V2.00	0	14. siRNA-SC-10 PSF1-A488 DAPI IMPa2-A546 _ao_TileScan_001 (Stage 41 of 49)	00-FyuMwAu9Uu6FLxdcx2eP9o
62293.9	41878.5	-2.91028	um	Cell	2	Cell Center of Image Mass	0.000	1.000	350	4	siRNA-SC-10 PSF1-A488 IMPa2-A546 DAPI 8C2-siRNA-IMP-a2-a4 V2.00	0	14. siRNA-SC-10 PSF1-A488 DAPI IMPa2-A546 _ao_TileScan_001 (Stage 41 of 49)	00-FyuMwAu9Uu6FLxdcx2eP9o
62347.5	41815.4	-2.33516	um	Cell	2	Cell Center of Image Mass	0.000	1.000	351	5	siRNA-SC-10 PSF1-A488 IMPa2-A546 DAPI 8C2-siRNA-IMP-a2-a4 V2.00	0	14. siRNA-SC-10 PSF1-A488 DAPI IMPa2-A546 _ao_TileScan_001 (Stage 41 of 49)	00-FyuMwAu9Uu6FLxdcx2eP9o
62381.5	41877.3	-2.98849	um	Cell	2	Cell Center of Image Mass	0.000	1.000	352	6	siRNA-SC-10 PSF1-A488 IMPa2-A546 DAPI 8C2-siRNA-IMP-a2-a4 V2.00	0	14. siRNA-SC-10 PSF1-A488 DAPI IMPa2-A546 _ao_TileScan_001 (Stage 41 of 49)	00-FyuMwAu9Uu6FLxdcx2eP9o
62365.7	41816.7	-3.09288	um	Cell	2	Cell Center of Image Mass	0.000	1.000	353	7	siRNA-SC-10 PSF1-A488 IMPa2-A546 DAPI 8C2-siRNA-IMP-a2-a4 V2.00	0	14. siRNA-SC-10 PSF1-A488 DAPI IMPa2-A546 _ao_TileScan_001 (Stage 41 of 49)	00-FyuMwAu9Uu6FLxdcx2eP9o
62343.3	41831.3	-2.81752	um	Cell	2	Cell Center of Image Mass	0.000	1.000	354	8	siRNA-SC-10 PSF1-A488 IMPa2-A546 DAPI 8C2-siRNA-IMP-a2-a4 V2.00	0	14. siRNA-SC-10 PSF1-A488 DAPI IMPa2-A546 _ao_TileScan_001 (Stage 41 of 49)	00-FyuMwAu9Uu6FLxdcx2eP9o
62374.5	41842.2	-2.83595	um	Cell	2	Cell Center of Image Mass	0.000	1.000	355	9	siRNA-SC-10 PSF1-A488 IMPa2-A546 DAPI 8C2-siRNA-IMP-a2-a4 V2.00	0	14. siRNA-SC-10 PSF1-A488 DAPI IMPa2-A546 _ao_TileScan_001 (Stage 41 of 49)	00-FyuMwAu9Uu6FLxdcx2eP9o
62393.9	41835.4	-3.01071	um	Cell	2	Cell Center of Image Mass	0.000	1.000	356	10	siRNA-SC-10 PSF1-A488 IMPa2-A546 DAPI 8C2-siRNA-IMP-a2-a4 V2.00	0	14. siRNA-SC-10 PSF1-A488 DAPI IMPa2-A546 _ao_TileScan_001 (Stage 41 of 49)	00-FyuMwAu9Uu6FLxdcx2eP9o
62309.9	41917	-3.14304	um	Cell	2	Cell Center of Image Mass	0.000	1.000	357	11	siRNA-SC-10 PSF1-A488 IMPa2-A546 DAPI 8C2-siRNA-IMP-a2-a4 V2.00	0	14. siRNA-SC-10 PSF1-A488 DAPI IMPa2-A546 _ao_TileScan_001 (Stage 41 of 49)	00-FyuMwAu9Uu6FLxdcx2eP9o
62261.9	41921.8	-2.39507	um	Cell	2	Cell Center of Image Mass	0.000	1.000	358	12	siRNA-SC-10 PSF1-A488 IMPa2-A546 DAPI 8C2-siRNA-IMP-a2-a4 V2.00	0	14. siRNA-SC-10 PSF1-A488 DAPI IMPa2-A546 _ao_TileScan_001 (Stage 41 of 49)	00-FyuMwAu9Uu6FLxdcx2eP9o
62280.6	41955.7	-2.76231	um	Cell	2	Cell Center of Image Mass	0.000	1.000	359	13	siRNA-SC-10 PSF1-A488 IMPa2-A546 DAPI 8C2-siRNA-IMP-a2-a4 V2.00	0	14. siRNA-SC-10 PSF1-A488 DAPI IMPa2-A546 _ao_TileScan_001 (Stage 41 of 49)	00-FyuMwAu9Uu6FLxdcx2eP9o
62324.1	41895.3	-2.93202	um	Cell	2	Cell Center of Image Mass	0.000	1.000	360	14	siRNA-SC-10 PSF1-A488 IMPa2-A546 DAPI 8C2-siRNA-IMP-a2-a4 V2.00	0	14. siRNA-SC-10 PSF1-A488 DAPI IMPa2-A546 _ao_TileScan_001 (Stage 41 of 49)	00-FyuMwAu9Uu6FLxdcx2eP9o
62274.8	41891.4	-3.06927	um	Cell	2	Cell Center of Image Mass	0.000	1.000	361	15	siRNA-SC-10 PSF1-A488 IMPa2-A546 DAPI 8C2-siRNA-IMP-a2-a4 V2.00	0	14. siRNA-SC-10 PSF1-A488 DAPI IMPa2-A546 _ao_TileScan_001 (Stage 41 of 49)	00-FyuMwAu9Uu6FLxdcx2eP9o
62301.5	41941.6	-3.03859	um	Cell	2	Cell Center of Image Mass	0.000	1.000	362	16	siRNA-SC-10 PSF1-A488 IMPa2-A546 DAPI 8C2-siRNA-IMP-a2-a4 V2.00	0	14. siRNA-SC-10 PSF1-A488 DAPI IMPa2-A546 _ao_TileScan_001 (Stage 41 of 49)	00-FyuMwAu9Uu6FLxdcx2eP9o
62266.7	41943.5	-2.89109	um	Cell	2	Cell Center of Image Mass	0.000	1.000	363	17	siRNA-SC-10 PSF1-A488 IMPa2-A546 DAPI 8C2-siRNA-IMP-a2-a4 V2.00	0	14. siRNA-SC-10 PSF1-A488 DAPI IMPa2-A546 _ao_TileScan_001 (Stage 41 of 49)	00-FyuMwAu9Uu6FLxdcx2eP9o
62359.3	41911.7	-3.19065	um	Cell	2	Cell Center of Image Mass	0.000	1.000	364	18	siRNA-SC-10 PSF1-A488 IMPa2-A546 DAPI 8C2-siRNA-IMP-a2-a4 V2.00	0	14. siRNA-SC-10 PSF1-A488 DAPI IMPa2-A546 _ao_TileScan_001 (Stage 41 of 49)	00-FyuMwAu9Uu6FLxdcx2eP9o
62397.1	41917.5	-2.77895	um	Cell	2	Cell Center of Image Mass	0.000	1.000	365	19	siRNA-SC-10 PSF1-A488 IMPa2-A546 DAPI 8C2-siRNA-IMP-a2-a4 V2.00	0	14. siRNA-SC-10 PSF1-A488 DAPI IMPa2-A546 _ao_TileScan_001 (Stage 41 of 49)	00-FyuMwAu9Uu6FLxdcx2eP9o
62390	41951.2	-3.06509	um	Cell	2	Cell Center of Image Mass	0.000	1.000	366	20	siRNA-SC-10 PSF1-A488 IMPa2-A546 DAPI 8C2-siRNA-IMP-a2-a4 V2.00	0	14. siRNA-SC-10 PSF1-A488 DAPI IMPa2-A546 _ao_TileScan_001 (Stage 41 of 49)	00-FyuMwAu9Uu6FLxdcx2eP9o
62392.4	41888.5	-2.81288	um	Cell	2	Cell Center of Image Mass	0.000	1.000	367	21	siRNA-SC-10 PSF1-A488 IMPa2-A546 DAPI 8C2-siRNA-IMP-a2-a4 V2.00	0	14. siRNA-SC-10 PSF1-A488 DAPI IMPa2-A546 _ao_TileScan_001 (Stage 41 of 49)	00-FyuMwAu9Uu6FLxdcx2eP9o
62380.3	41924.9	-3.07251	um	Cell	2	Cell Center of Image Mass	0.000	1.000	368	22	siRNA-SC-10 PSF1-A488 IMPa2-A546 DAPI 8C2-siRNA-IMP-a2-a4 V2.00	0	14. siRNA-SC-10 PSF1-A488 DAPI IMPa2-A546 _ao_TileScan_001 (Stage 41 of 49)	00-FyuMwAu9Uu6FLxdcx2eP9o
62349.4	41933.5	-3.19843	um	Cell	2	Cell Center of Image Mass	0.000	1.000	369	23	siRNA-SC-10 PSF1-A488 IMPa2-A546 DAPI 8C2-siRNA-IMP-a2-a4 V2.00	0	14. siRNA-SC-10 PSF1-A488 DAPI IMPa2-A546 _ao_TileScan_001 (Stage 41 of 49)	00-FyuMwAu9Uu6FLxdcx2eP9o
62363.6	41933.2	-3.05809	um	Cell	2	Cell Center of Image Mass	0.000	1.000	370	24	siRNA-SC-10 PSF1-A488 IMPa2-A546 DAPI 8C2-siRNA-IMP-a2-a4 V2.00	0	14. siRNA-SC-10 PSF1-A488 DAPI IMPa2-A546 _ao_TileScan_001 (Stage 41 of 49)	00-FyuMwAu9Uu6FLxdcx2eP9o
62330.6	41937.3	-3.13366	um	Cell	2	Cell Center of Image Mass	0.000	1.000	371	25	siRNA-SC-10 PSF1-A488 IMPa2-A546 DAPI 8C2-siRNA-IMP-a2-a4 V2.00	0	14. siRNA-SC-10 PSF1-A488 DAPI IMPa2-A546 _ao_TileScan_001 (Stage 41 of 49)	00-FyuMwAu9Uu6FLxdcx2eP9o
62337.1	41953.3	-2.91823	um	Cell	2	Cell Center of Image Mass	0.000	1.000	372	26	siRNA-SC-10 PSF1-A488 IMPa2-A546 DAPI 8C2-siRNA-IMP-a2-a4 V2.00	0	14. siRNA-SC-10 PSF1-A488 DAPI IMPa2-A546 _ao_TileScan_001 (Stage 41 of 49)	00-FyuMwAu9Uu6FLxdcx2eP9o
62361.2	41949.1	-2.95349	um	Cell	2	Cell Center of Image Mass	0.000	1.000	373	27	siRNA-SC-10 PSF1-A488 IMPa2-A546 DAPI 8C2-siRNA-IMP-a2-a4 V2.00	0	14. siRNA-SC-10 PSF1-A488 DAPI IMPa2-A546 _ao_TileScan_001 (Stage 41 of 49)	00-FyuMwAu9Uu6FLxdcx2eP9o
62334.2	41911.3	-2.06644	um	Cell	2	Cell Center of Image Mass	0.000	1.000	374	28	siRNA-SC-10 PSF1-A488 IMPa2-A546 DAPI 8C2-siRNA-IMP-a2-a4 V2.00	0	14. siRNA-SC-10 PSF1-A488 DAPI IMPa2-A546 _ao_TileScan_001 (Stage 41 of 49)	00-FyuMwAu9Uu6FLxdcx2eP9o
62282	41816.1	-2.29363	um	Cell	2	Cell Center of Image Mass	0.000	1.000	375	0	siRNA-SC-10 PSF1-A488 IMPa2-A546 DAPI 8C2-siRNA-IMP-a2-a4 V2.00	0	14. siRNA-SC-10 PSF1-A488 DAPI IMPa2-A546 _ap_TileScan_001 (Stage 42 of 49)	00-X4up4VKxajkRmBpgLS5Rm6
62319.9	41821.6	-2.87371	um	Cell	2	Cell Center of Image Mass	0.000	1.000	376	1	siRNA-SC-10 PSF1-A488 IMPa2-A546 DAPI 8C2-siRNA-IMP-a2-a4 V2.00	0	14. siRNA-SC-10 PSF1-A488 DAPI IMPa2-A546 _ap_TileScan_001 (Stage 42 of 49)	00-X4up4VKxajkRmBpgLS5Rm6
62287.5	41840.3	-2.82223	um	Cell	2	Cell Center of Image Mass	0.000	1.000	377	2	siRNA-SC-10 PSF1-A488 IMPa2-A546 DAPI 8C2-siRNA-IMP-a2-a4 V2.00	0	14. siRNA-SC-10 PSF1-A488 DAPI IMPa2-A546 _ap_TileScan_001 (Stage 42 of 49)	00-X4up4VKxajkRmBpgLS5Rm6
62287.3	41883.2	-2.59924	um	Cell	2	Cell Center of Image Mass	0.000	1.000	378	3	siRNA-SC-10 PSF1-A488 IMPa2-A546 DAPI 8C2-siRNA-IMP-a2-a4 V2.00	0	14. siRNA-SC-10 PSF1-A488 DAPI IMPa2-A546 _ap_TileScan_001 (Stage 42 of 49)	00-X4up4VKxajkRmBpgLS5Rm6
62259.1	41821.4	-2.55264	um	Cell	2	Cell Center of Image Mass	0.000	1.000	379	4	siRNA-SC-10 PSF1-A488 IMPa2-A546 DAPI 8C2-siRNA-IMP-a2-a4 V2.00	0	14. siRNA-SC-10 PSF1-A488 DAPI IMPa2-A546 _ap_TileScan_001 (Stage 42 of 49)	00-X4up4VKxajkRmBpgLS5Rm6
62257.7	41836.7	-2.70251	um	Cell	2	Cell Center of Image Mass	0.000	1.000	380	5	siRNA-SC-10 PSF1-A488 IMPa2-A546 DAPI 8C2-siRNA-IMP-a2-a4 V2.00	0	14. siRNA-SC-10 PSF1-A488 DAPI IMPa2-A546 _ap_TileScan_001 (Stage 42 of 49)	00-X4up4VKxajkRmBpgLS5Rm6
62305.2	41857.8	-2.94726	um	Cell	2	Cell Center of Image Mass	0.000	1.000	381	6	siRNA-SC-10 PSF1-A488 IMPa2-A546 DAPI 8C2-siRNA-IMP-a2-a4 V2.00	0	14. siRNA-SC-10 PSF1-A488 DAPI IMPa2-A546 _ap_TileScan_001 (Stage 42 of 49)	00-X4up4VKxajkRmBpgLS5Rm6
62323.2	41882	-2.74359	um	Cell	2	Cell Center of Image Mass	0.000	1.000	382	7	siRNA-SC-10 PSF1-A488 IMPa2-A546 DAPI 8C2-siRNA-IMP-a2-a4 V2.00	0	14. siRNA-SC-10 PSF1-A488 DAPI IMPa2-A546 _ap_TileScan_001 (Stage 42 of 49)	00-X4up4VKxajkRmBpgLS5Rm6
62265.1	41863	-2.50723	um	Cell	2	Cell Center of Image Mass	0.000	1.000	383	8	siRNA-SC-10 PSF1-A488 IMPa2-A546 DAPI 8C2-siRNA-IMP-a2-a4 V2.00	0	14. siRNA-SC-10 PSF1-A488 DAPI IMPa2-A546 _ap_TileScan_001 (Stage 42 of 49)	00-X4up4VKxajkRmBpgLS5Rm6
62390.6	41829.8	-2.1555	um	Cell	2	Cell Center of Image Mass	0.000	1.000	384	9	siRNA-SC-10 PSF1-A488 IMPa2-A546 DAPI 8C2-siRNA-IMP-a2-a4 V2.00	0	14. siRNA-SC-10 PSF1-A488 DAPI IMPa2-A546 _ap_TileScan_001 (Stage 42 of 49)	00-X4up4VKxajkRmBpgLS5Rm6
62356.2	41813.5	-2.60427	um	Cell	2	Cell Center of Image Mass	0.000	1.000	385	10	siRNA-SC-10 PSF1-A488 IMPa2-A546 DAPI 8C2-siRNA-IMP-a2-a4 V2.00	0	14. siRNA-SC-10 PSF1-A488 DAPI IMPa2-A546 _ap_TileScan_001 (Stage 42 of 49)	00-X4up4VKxajkRmBpgLS5Rm6
62364.8	41829.3	-2.86928	um	Cell	2	Cell Center of Image Mass	0.000	1.000	386	11	siRNA-SC-10 PSF1-A488 IMPa2-A546 DAPI 8C2-siRNA-IMP-a2-a4 V2.00	0	14. siRNA-SC-10 PSF1-A488 DAPI IMPa2-A546 _ap_TileScan_001 (Stage 42 of 49)	00-X4up4VKxajkRmBpgLS5Rm6
62335.2	41845.1	-2.87334	um	Cell	2	Cell Center of Image Mass	0.000	1.000	387	12	siRNA-SC-10 PSF1-A488 IMPa2-A546 DAPI 8C2-siRNA-IMP-a2-a4 V2.00	0	14. siRNA-SC-10 PSF1-A488 DAPI IMPa2-A546 _ap_TileScan_001 (Stage 42 of 49)	00-X4up4VKxajkRmBpgLS5Rm6
62383.8	41856	-2.87898	um	Cell	2	Cell Center of Image Mass	0.000	1.000	388	13	siRNA-SC-10 PSF1-A488 IMPa2-A546 DAPI 8C2-siRNA-IMP-a2-a4 V2.00	0	14. siRNA-SC-10 PSF1-A488 DAPI IMPa2-A546 _ap_TileScan_001 (Stage 42 of 49)	00-X4up4VKxajkRmBpgLS5Rm6
62342.5	41868.9	-2.98034	um	Cell	2	Cell Center of Image Mass	0.000	1.000	389	14	siRNA-SC-10 PSF1-A488 IMPa2-A546 DAPI 8C2-siRNA-IMP-a2-a4 V2.00	0	14. siRNA-SC-10 PSF1-A488 DAPI IMPa2-A546 _ap_TileScan_001 (Stage 42 of 49)	00-X4up4VKxajkRmBpgLS5Rm6
62377.7	41877.9	-2.8277	um	Cell	2	Cell Center of Image Mass	0.000	1.000	390	15	siRNA-SC-10 PSF1-A488 IMPa2-A546 DAPI 8C2-siRNA-IMP-a2-a4 V2.00	0	14. siRNA-SC-10 PSF1-A488 DAPI IMPa2-A546 _ap_TileScan_001 (Stage 42 of 49)	00-X4up4VKxajkRmBpgLS5Rm6
62302.7	41915.3	-2.89877	um	Cell	2	Cell Center of Image Mass	0.000	1.000	391	16	siRNA-SC-10 PSF1-A488 IMPa2-A546 DAPI 8C2-siRNA-IMP-a2-a4 V2.00	0	14. siRNA-SC-10 PSF1-A488 DAPI IMPa2-A546 _ap_TileScan_001 (Stage 42 of 49)	00-X4up4VKxajkRmBpgLS5Rm6
62282.3	41922.6	-2.78986	um	Cell	2	Cell Center of Image Mass	0.000	1.000	392	17	siRNA-SC-10 PSF1-A488 IMPa2-A546 DAPI 8C2-siRNA-IMP-a2-a4 V2.00	0	14. siRNA-SC-10 PSF1-A488 DAPI IMPa2-A546 _ap_TileScan_001 (Stage 42 of 49)	00-X4up4VKxajkRmBpgLS5Rm6
62268.7	41936	-2.89193	um	Cell	2	Cell Center of Image Mass	0.000	1.000	393	18	siRNA-SC-10 PSF1-A488 IMPa2-A546 DAPI 8C2-siRNA-IMP-a2-a4 V2.00	0	14. siRNA-SC-10 PSF1-A488 DAPI IMPa2-A546 _ap_TileScan_001 (Stage 42 of 49)	00-X4up4VKxajkRmBpgLS5Rm6
62293.9	41937.8	-2.80405	um	Cell	2	Cell Center of Image Mass	0.000	1.000	394	19	siRNA-SC-10 PSF1-A488 IMPa2-A546 DAPI 8C2-siRNA-IMP-a2-a4 V2.00	0	14. siRNA-SC-10 PSF1-A488 DAPI IMPa2-A546 _ap_TileScan_001 (Stage 42 of 49)	00-X4up4VKxajkRmBpgLS5Rm6
62254.4	41952.7	-2.65265	um	Cell	2	Cell Center of Image Mass	0.000	1.000	395	20	siRNA-SC-10 PSF1-A488 IMPa2-A546 DAPI 8C2-siRNA-IMP-a2-a4 V2.00	0	14. siRNA-SC-10 PSF1-A488 DAPI IMPa2-A546 _ap_TileScan_001 (Stage 42 of 49)	00-X4up4VKxajkRmBpgLS5Rm6
62325.7	41954.6	-2.39751	um	Cell	2	Cell Center of Image Mass	0.000	1.000	396	21	siRNA-SC-10 PSF1-A488 IMPa2-A546 DAPI 8C2-siRNA-IMP-a2-a4 V2.00	0	14. siRNA-SC-10 PSF1-A488 DAPI IMPa2-A546 _ap_TileScan_001 (Stage 42 of 49)	00-X4up4VKxajkRmBpgLS5Rm6
62259.2	41887	-2.51989	um	Cell	2	Cell Center of Image Mass	0.000	1.000	397	22	siRNA-SC-10 PSF1-A488 IMPa2-A546 DAPI 8C2-siRNA-IMP-a2-a4 V2.00	0	14. siRNA-SC-10 PSF1-A488 DAPI IMPa2-A546 _ap_TileScan_001 (Stage 42 of 49)	00-X4up4VKxajkRmBpgLS5Rm6
62314.1	41891.2	-2.8853	um	Cell	2	Cell Center of Image Mass	0.000	1.000	398	23	siRNA-SC-10 PSF1-A488 IMPa2-A546 DAPI 8C2-siRNA-IMP-a2-a4 V2.00	0	14. siRNA-SC-10 PSF1-A488 DAPI IMPa2-A546 _ap_TileScan_001 (Stage 42 of 49)	00-X4up4VKxajkRmBpgLS5Rm6
62261.5	41921.2	-2.83487	um	Cell	2	Cell Center of Image Mass	0.000	1.000	399	24	siRNA-SC-10 PSF1-A488 IMPa2-A546 DAPI 8C2-siRNA-IMP-a2-a4 V2.00	0	14. siRNA-SC-10 PSF1-A488 DAPI IMPa2-A546 _ap_TileScan_001 (Stage 42 of 49)	00-X4up4VKxajkRmBpgLS5Rm6
62279.6	41955.2	-2.55363	um	Cell	2	Cell Center of Image Mass	0.000	1.000	400	25	siRNA-SC-10 PSF1-A488 IMPa2-A546 DAPI 8C2-siRNA-IMP-a2-a4 V2.00	0	14. siRNA-SC-10 PSF1-A488 DAPI IMPa2-A546 _ap_TileScan_001 (Stage 42 of 49)	00-X4up4VKxajkRmBpgLS5Rm6
62364.5	41916.7	-2.90058	um	Cell	2	Cell Center of Image Mass	0.000	1.000	401	26	siRNA-SC-10 PSF1-A488 IMPa2-A546 DAPI 8C2-siRNA-IMP-a2-a4 V2.00	0	14. siRNA-SC-10 PSF1-A488 DAPI IMPa2-A546 _ap_TileScan_001 (Stage 42 of 49)	00-X4up4VKxajkRmBpgLS5Rm6
62337.8	41890.5	-2.17662	um	Cell	2	Cell Center of Image Mass	0.000	1.000	402	27	siRNA-SC-10 PSF1-A488 IMPa2-A546 DAPI 8C2-siRNA-IMP-a2-a4 V2.00	0	14. siRNA-SC-10 PSF1-A488 DAPI IMPa2-A546 _ap_TileScan_001 (Stage 42 of 49)	00-X4up4VKxajkRmBpgLS5Rm6
62339.2	41910.8	-2.84594	um	Cell	2	Cell Center of Image Mass	0.000	1.000	403	28	siRNA-SC-10 PSF1-A488 IMPa2-A546 DAPI 8C2-siRNA-IMP-a2-a4 V2.00	0	14. siRNA-SC-10 PSF1-A488 DAPI IMPa2-A546 _ap_TileScan_001 (Stage 42 of 49)	00-X4up4VKxajkRmBpgLS5Rm6
62389.4	41945.5	-2.78746	um	Cell	2	Cell Center of Image Mass	0.000	1.000	404	29	siRNA-SC-10 PSF1-A488 IMPa2-A546 DAPI 8C2-siRNA-IMP-a2-a4 V2.00	0	14. siRNA-SC-10 PSF1-A488 DAPI IMPa2-A546 _ap_TileScan_001 (Stage 42 of 49)	00-X4up4VKxajkRmBpgLS5Rm6
62339.4	41948.2	-2.92842	um	Cell	2	Cell Center of Image Mass	0.000	1.000	405	30	siRNA-SC-10 PSF1-A488 IMPa2-A546 DAPI 8C2-siRNA-IMP-a2-a4 V2.00	0	14. siRNA-SC-10 PSF1-A488 DAPI IMPa2-A546 _ap_TileScan_001 (Stage 42 of 49)	00-X4up4VKxajkRmBpgLS5Rm6
62393.5	41902.3	-2.65823	um	Cell	2	Cell Center of Image Mass	0.000	1.000	406	31	siRNA-SC-10 PSF1-A488 IMPa2-A546 DAPI 8C2-siRNA-IMP-a2-a4 V2.00	0	14. siRNA-SC-10 PSF1-A488 DAPI IMPa2-A546 _ap_TileScan_001 (Stage 42 of 49)	00-X4up4VKxajkRmBpgLS5Rm6
62380.3	41935.1	-2.77364	um	Cell	2	Cell Center of Image Mass	0.000	1.000	407	32	siRNA-SC-10 PSF1-A488 IMPa2-A546 DAPI 8C2-siRNA-IMP-a2-a4 V2.00	0	14. siRNA-SC-10 PSF1-A488 DAPI IMPa2-A546 _ap_TileScan_001 (Stage 42 of 49)	00-X4up4VKxajkRmBpgLS5Rm6
62270.7	41883.9	-2.5416	um	Cell	2	Cell Center of Image Mass	0.000	1.000	408	0	siRNA-SC-10 PSF1-A488 IMPa2-A546 DAPI 8C2-siRNA-IMP-a2-a4 V2.00	0	14. siRNA-SC-10 PSF1-A488 DAPI IMPa2-A546 _aq_TileScan_001 (Stage 43 of 49)	00-uKkcKLjPyQTEYXcG9UrNY6
62391	41830.7	-1.77172	um	Cell	2	Cell Center of Image Mass	0.000	1.000	409	1	siRNA-SC-10 PSF1-A488 IMPa2-A546 DAPI 8C2-siRNA-IMP-a2-a4 V2.00	0	14. siRNA-SC-10 PSF1-A488 DAPI IMPa2-A546 _aq_TileScan_001 (Stage 43 of 49)	00-uKkcKLjPyQTEYXcG9UrNY6
62293.5	41819	-2.46793	um	Cell	2	Cell Center of Image Mass	0.000	1.000	410	0	siRNA-SC-10 PSF1-A488 IMPa2-A546 DAPI 8C2-siRNA-IMP-a2-a4 V2.00	0	14. siRNA-SC-10 PSF1-A488 DAPI IMPa2-A546 _ar_TileScan_001 (Stage 44 of 49)	00-hJzPppCBTBs4bAYjM6Gfc6
62364.5	41817.6	-2.62814	um	Cell	2	Cell Center of Image Mass	0.000	1.000	411	1	siRNA-SC-10 PSF1-A488 IMPa2-A546 DAPI 8C2-siRNA-IMP-a2-a4 V2.00	0	14. siRNA-SC-10 PSF1-A488 DAPI IMPa2-A546 _ar_TileScan_001 (Stage 44 of 49)	00-hJzPppCBTBs4bAYjM6Gfc6
62394.5	41817.8	-2.76475	um	Cell	2	Cell Center of Image Mass	0.000	1.000	412	2	siRNA-SC-10 PSF1-A488 IMPa2-A546 DAPI 8C2-siRNA-IMP-a2-a4 V2.00	0	14. siRNA-SC-10 PSF1-A488 DAPI IMPa2-A546 _ar_TileScan_001 (Stage 44 of 49)	00-hJzPppCBTBs4bAYjM6Gfc6
62308.8	41946.3	-3.03938	um	Cell	2	Cell Center of Image Mass	0.000	1.000	413	3	siRNA-SC-10 PSF1-A488 IMPa2-A546 DAPI 8C2-siRNA-IMP-a2-a4 V2.00	0	14. siRNA-SC-10 PSF1-A488 DAPI IMPa2-A546 _ar_TileScan_001 (Stage 44 of 49)	00-hJzPppCBTBs4bAYjM6Gfc6
62396.6	41935.9	-2.48543	um	Cell	2	Cell Center of Image Mass	0.000	1.000	414	4	siRNA-SC-10 PSF1-A488 IMPa2-A546 DAPI 8C2-siRNA-IMP-a2-a4 V2.00	0	14. siRNA-SC-10 PSF1-A488 DAPI IMPa2-A546 _ar_TileScan_001 (Stage 44 of 49)	00-hJzPppCBTBs4bAYjM6Gfc6
62388	41955.5	-2.14863	um	Cell	2	Cell Center of Image Mass	0.000	1.000	415	5	siRNA-SC-10 PSF1-A488 IMPa2-A546 DAPI 8C2-siRNA-IMP-a2-a4 V2.00	0	14. siRNA-SC-10 PSF1-A488 DAPI IMPa2-A546 _ar_TileScan_001 (Stage 44 of 49)	00-hJzPppCBTBs4bAYjM6Gfc6
62323.6	41829	-2.91923	um	Cell	2	Cell Center of Image Mass	0.000	1.000	416	0	siRNA-SC-10 PSF1-A488 IMPa2-A546 DAPI 8C2-siRNA-IMP-a2-a4 V2.00	0	14. siRNA-SC-10 PSF1-A488 DAPI IMPa2-A546 _as_TileScan_001 (Stage 45 of 49)	00-fepXQjgpNRCeiKRkyAoYUa
62311.5	41868.1	-2.82422	um	Cell	2	Cell Center of Image Mass	0.000	1.000	417	1	siRNA-SC-10 PSF1-A488 IMPa2-A546 DAPI 8C2-siRNA-IMP-a2-a4 V2.00	0	14. siRNA-SC-10 PSF1-A488 DAPI IMPa2-A546 _as_TileScan_001 (Stage 45 of 49)	00-fepXQjgpNRCeiKRkyAoYUa
62260.2	41820.8	-2.59102	um	Cell	2	Cell Center of Image Mass	0.000	1.000	418	2	siRNA-SC-10 PSF1-A488 IMPa2-A546 DAPI 8C2-siRNA-IMP-a2-a4 V2.00	0	14. siRNA-SC-10 PSF1-A488 DAPI IMPa2-A546 _as_TileScan_001 (Stage 45 of 49)	00-fepXQjgpNRCeiKRkyAoYUa
62375.2	41828.8	-2.04945	um	Cell	2	Cell Center of Image Mass	0.000	1.000	419	3	siRNA-SC-10 PSF1-A488 IMPa2-A546 DAPI 8C2-siRNA-IMP-a2-a4 V2.00	0	14. siRNA-SC-10 PSF1-A488 DAPI IMPa2-A546 _as_TileScan_001 (Stage 45 of 49)	00-fepXQjgpNRCeiKRkyAoYUa
62359.1	41833.9	-2.88247	um	Cell	2	Cell Center of Image Mass	0.000	1.000	420	4	siRNA-SC-10 PSF1-A488 IMPa2-A546 DAPI 8C2-siRNA-IMP-a2-a4 V2.00	0	14. siRNA-SC-10 PSF1-A488 DAPI IMPa2-A546 _as_TileScan_001 (Stage 45 of 49)	00-fepXQjgpNRCeiKRkyAoYUa
62384.7	41876.9	-2.79234	um	Cell	2	Cell Center of Image Mass	0.000	1.000	421	5	siRNA-SC-10 PSF1-A488 IMPa2-A546 DAPI 8C2-siRNA-IMP-a2-a4 V2.00	0	14. siRNA-SC-10 PSF1-A488 DAPI IMPa2-A546 _as_TileScan_001 (Stage 45 of 49)	00-fepXQjgpNRCeiKRkyAoYUa
62381.3	41816.4	-2.42651	um	Cell	2	Cell Center of Image Mass	0.000	1.000	422	6	siRNA-SC-10 PSF1-A488 IMPa2-A546 DAPI 8C2-siRNA-IMP-a2-a4 V2.00	0	14. siRNA-SC-10 PSF1-A488 DAPI IMPa2-A546 _as_TileScan_001 (Stage 45 of 49)	00-fepXQjgpNRCeiKRkyAoYUa
62393.6	41843.2	-2.45034	um	Cell	2	Cell Center of Image Mass	0.000	1.000	423	7	siRNA-SC-10 PSF1-A488 IMPa2-A546 DAPI 8C2-siRNA-IMP-a2-a4 V2.00	0	14. siRNA-SC-10 PSF1-A488 DAPI IMPa2-A546 _as_TileScan_001 (Stage 45 of 49)	00-fepXQjgpNRCeiKRkyAoYUa
62296.7	41952.5	-2.04287	um	Cell	2	Cell Center of Image Mass	0.000	1.000	424	8	siRNA-SC-10 PSF1-A488 IMPa2-A546 DAPI 8C2-siRNA-IMP-a2-a4 V2.00	0	14. siRNA-SC-10 PSF1-A488 DAPI IMPa2-A546 _as_TileScan_001 (Stage 45 of 49)	00-fepXQjgpNRCeiKRkyAoYUa
62315.8	41892.1	-2.97136	um	Cell	2	Cell Center of Image Mass	0.000	1.000	425	9	siRNA-SC-10 PSF1-A488 IMPa2-A546 DAPI 8C2-siRNA-IMP-a2-a4 V2.00	0	14. siRNA-SC-10 PSF1-A488 DAPI IMPa2-A546 _as_TileScan_001 (Stage 45 of 49)	00-fepXQjgpNRCeiKRkyAoYUa
62277.9	41909.5	-2.80973	um	Cell	2	Cell Center of Image Mass	0.000	1.000	426	10	siRNA-SC-10 PSF1-A488 IMPa2-A546 DAPI 8C2-siRNA-IMP-a2-a4 V2.00	0	14. siRNA-SC-10 PSF1-A488 DAPI IMPa2-A546 _as_TileScan_001 (Stage 45 of 49)	00-fepXQjgpNRCeiKRkyAoYUa
62318.1	41921.4	-2.87401	um	Cell	2	Cell Center of Image Mass	0.000	1.000	427	11	siRNA-SC-10 PSF1-A488 IMPa2-A546 DAPI 8C2-siRNA-IMP-a2-a4 V2.00	0	14. siRNA-SC-10 PSF1-A488 DAPI IMPa2-A546 _as_TileScan_001 (Stage 45 of 49)	00-fepXQjgpNRCeiKRkyAoYUa
62264.5	41945.1	-2.78584	um	Cell	2	Cell Center of Image Mass	0.000	1.000	428	12	siRNA-SC-10 PSF1-A488 IMPa2-A546 DAPI 8C2-siRNA-IMP-a2-a4 V2.00	0	14. siRNA-SC-10 PSF1-A488 DAPI IMPa2-A546 _as_TileScan_001 (Stage 45 of 49)	00-fepXQjgpNRCeiKRkyAoYUa
62342.4	41897.3	-2.97575	um	Cell	2	Cell Center of Image Mass	0.000	1.000	429	13	siRNA-SC-10 PSF1-A488 IMPa2-A546 DAPI 8C2-siRNA-IMP-a2-a4 V2.00	0	14. siRNA-SC-10 PSF1-A488 DAPI IMPa2-A546 _as_TileScan_001 (Stage 45 of 49)	00-fepXQjgpNRCeiKRkyAoYUa
62376.6	41952.8	-2.47669	um	Cell	2	Cell Center of Image Mass	0.000	1.000	430	14	siRNA-SC-10 PSF1-A488 IMPa2-A546 DAPI 8C2-siRNA-IMP-a2-a4 V2.00	0	14. siRNA-SC-10 PSF1-A488 DAPI IMPa2-A546 _as_TileScan_001 (Stage 45 of 49)	00-fepXQjgpNRCeiKRkyAoYUa
62330.6	41907.9	-2.87054	um	Cell	2	Cell Center of Image Mass	0.000	1.000	431	15	siRNA-SC-10 PSF1-A488 IMPa2-A546 DAPI 8C2-siRNA-IMP-a2-a4 V2.00	0	14. siRNA-SC-10 PSF1-A488 DAPI IMPa2-A546 _as_TileScan_001 (Stage 45 of 49)	00-fepXQjgpNRCeiKRkyAoYUa
62363.6	41911.5	-2.86169	um	Cell	2	Cell Center of Image Mass	0.000	1.000	432	16	siRNA-SC-10 PSF1-A488 IMPa2-A546 DAPI 8C2-siRNA-IMP-a2-a4 V2.00	0	14. siRNA-SC-10 PSF1-A488 DAPI IMPa2-A546 _as_TileScan_001 (Stage 45 of 49)	00-fepXQjgpNRCeiKRkyAoYUa
62344.8	41922	-2.96609	um	Cell	2	Cell Center of Image Mass	0.000	1.000	433	17	siRNA-SC-10 PSF1-A488 IMPa2-A546 DAPI 8C2-siRNA-IMP-a2-a4 V2.00	0	14. siRNA-SC-10 PSF1-A488 DAPI IMPa2-A546 _as_TileScan_001 (Stage 45 of 49)	00-fepXQjgpNRCeiKRkyAoYUa
62393.9	41945.1	-2.6087	um	Cell	2	Cell Center of Image Mass	0.000	1.000	434	18	siRNA-SC-10 PSF1-A488 IMPa2-A546 DAPI 8C2-siRNA-IMP-a2-a4 V2.00	0	14. siRNA-SC-10 PSF1-A488 DAPI IMPa2-A546 _as_TileScan_001 (Stage 45 of 49)	00-fepXQjgpNRCeiKRkyAoYUa
62338.4	41948.3	-3.0416	um	Cell	2	Cell Center of Image Mass	0.000	1.000	435	19	siRNA-SC-10 PSF1-A488 IMPa2-A546 DAPI 8C2-siRNA-IMP-a2-a4 V2.00	0	14. siRNA-SC-10 PSF1-A488 DAPI IMPa2-A546 _as_TileScan_001 (Stage 45 of 49)	00-fepXQjgpNRCeiKRkyAoYUa
62391.6	41915.7	-2.41935	um	Cell	2	Cell Center of Image Mass	0.000	1.000	436	20	siRNA-SC-10 PSF1-A488 IMPa2-A546 DAPI 8C2-siRNA-IMP-a2-a4 V2.00	0	14. siRNA-SC-10 PSF1-A488 DAPI IMPa2-A546 _as_TileScan_001 (Stage 45 of 49)	00-fepXQjgpNRCeiKRkyAoYUa
62259.4	41878.7	-2.92725	um	Cell	2	Cell Center of Image Mass	0.000	1.000	437	0	siRNA-SC-10 PSF1-A488 IMPa2-A546 DAPI 8C2-siRNA-IMP-a2-a4 V2.00	0	14. siRNA-SC-10 PSF1-A488 DAPI IMPa2-A546 _at_TileScan_001 (Stage 46 of 49)	00-TNCZHhEWJfumLjdnSgNFmN
62312.8	41876.1	-2.81055	um	Cell	2	Cell Center of Image Mass	0.000	1.000	438	1	siRNA-SC-10 PSF1-A488 IMPa2-A546 DAPI 8C2-siRNA-IMP-a2-a4 V2.00	0	14. siRNA-SC-10 PSF1-A488 DAPI IMPa2-A546 _at_TileScan_001 (Stage 46 of 49)	00-TNCZHhEWJfumLjdnSgNFmN
62283.5	41815.6	-2.84583	um	Cell	2	Cell Center of Image Mass	0.000	1.000	439	2	siRNA-SC-10 PSF1-A488 IMPa2-A546 DAPI 8C2-siRNA-IMP-a2-a4 V2.00	0	14. siRNA-SC-10 PSF1-A488 DAPI IMPa2-A546 _at_TileScan_001 (Stage 46 of 49)	00-TNCZHhEWJfumLjdnSgNFmN
62313.5	41817.5	-3.21641	um	Cell	2	Cell Center of Image Mass	0.000	1.000	440	3	siRNA-SC-10 PSF1-A488 IMPa2-A546 DAPI 8C2-siRNA-IMP-a2-a4 V2.00	0	14. siRNA-SC-10 PSF1-A488 DAPI IMPa2-A546 _at_TileScan_001 (Stage 46 of 49)	00-TNCZHhEWJfumLjdnSgNFmN
62259.1	41820.7	-2.3562	um	Cell	2	Cell Center of Image Mass	0.000	1.000	441	4	siRNA-SC-10 PSF1-A488 IMPa2-A546 DAPI 8C2-siRNA-IMP-a2-a4 V2.00	0	14. siRNA-SC-10 PSF1-A488 DAPI IMPa2-A546 _at_TileScan_001 (Stage 46 of 49)	00-TNCZHhEWJfumLjdnSgNFmN
62260.7	41842.8	-2.65934	um	Cell	2	Cell Center of Image Mass	0.000	1.000	442	5	siRNA-SC-10 PSF1-A488 IMPa2-A546 DAPI 8C2-siRNA-IMP-a2-a4 V2.00	0	14. siRNA-SC-10 PSF1-A488 DAPI IMPa2-A546 _at_TileScan_001 (Stage 46 of 49)	00-TNCZHhEWJfumLjdnSgNFmN
62349.1	41822.4	-2.31928	um	Cell	2	Cell Center of Image Mass	0.000	1.000	443	6	siRNA-SC-10 PSF1-A488 IMPa2-A546 DAPI 8C2-siRNA-IMP-a2-a4 V2.00	0	14. siRNA-SC-10 PSF1-A488 DAPI IMPa2-A546 _at_TileScan_001 (Stage 46 of 49)	00-TNCZHhEWJfumLjdnSgNFmN
62355.7	41845	-2.71132	um	Cell	2	Cell Center of Image Mass	0.000	1.000	444	7	siRNA-SC-10 PSF1-A488 IMPa2-A546 DAPI 8C2-siRNA-IMP-a2-a4 V2.00	0	14. siRNA-SC-10 PSF1-A488 DAPI IMPa2-A546 _at_TileScan_001 (Stage 46 of 49)	00-TNCZHhEWJfumLjdnSgNFmN
62364.5	41863.3	-2.54072	um	Cell	2	Cell Center of Image Mass	0.000	1.000	445	8	siRNA-SC-10 PSF1-A488 IMPa2-A546 DAPI 8C2-siRNA-IMP-a2-a4 V2.00	0	14. siRNA-SC-10 PSF1-A488 DAPI IMPa2-A546 _at_TileScan_001 (Stage 46 of 49)	00-TNCZHhEWJfumLjdnSgNFmN
62344.7	41877.8	-2.84665	um	Cell	2	Cell Center of Image Mass	0.000	1.000	446	9	siRNA-SC-10 PSF1-A488 IMPa2-A546 DAPI 8C2-siRNA-IMP-a2-a4 V2.00	0	14. siRNA-SC-10 PSF1-A488 DAPI IMPa2-A546 _at_TileScan_001 (Stage 46 of 49)	00-TNCZHhEWJfumLjdnSgNFmN
62385.5	41815.7	-3.07352	um	Cell	2	Cell Center of Image Mass	0.000	1.000	447	10	siRNA-SC-10 PSF1-A488 IMPa2-A546 DAPI 8C2-siRNA-IMP-a2-a4 V2.00	0	14. siRNA-SC-10 PSF1-A488 DAPI IMPa2-A546 _at_TileScan_001 (Stage 46 of 49)	00-TNCZHhEWJfumLjdnSgNFmN
62290.6	41919.1	-2.78974	um	Cell	2	Cell Center of Image Mass	0.000	1.000	448	11	siRNA-SC-10 PSF1-A488 IMPa2-A546 DAPI 8C2-siRNA-IMP-a2-a4 V2.00	0	14. siRNA-SC-10 PSF1-A488 DAPI IMPa2-A546 _at_TileScan_001 (Stage 46 of 49)	00-TNCZHhEWJfumLjdnSgNFmN
62321.5	41930.4	-2.81248	um	Cell	2	Cell Center of Image Mass	0.000	1.000	449	12	siRNA-SC-10 PSF1-A488 IMPa2-A546 DAPI 8C2-siRNA-IMP-a2-a4 V2.00	0	14. siRNA-SC-10 PSF1-A488 DAPI IMPa2-A546 _at_TileScan_001 (Stage 46 of 49)	00-TNCZHhEWJfumLjdnSgNFmN
62309.7	41939	-3.04429	um	Cell	2	Cell Center of Image Mass	0.000	1.000	450	13	siRNA-SC-10 PSF1-A488 IMPa2-A546 DAPI 8C2-siRNA-IMP-a2-a4 V2.00	0	14. siRNA-SC-10 PSF1-A488 DAPI IMPa2-A546 _at_TileScan_001 (Stage 46 of 49)	00-TNCZHhEWJfumLjdnSgNFmN
62314.8	41948.3	-3.03288	um	Cell	2	Cell Center of Image Mass	0.000	1.000	451	14	siRNA-SC-10 PSF1-A488 IMPa2-A546 DAPI 8C2-siRNA-IMP-a2-a4 V2.00	0	14. siRNA-SC-10 PSF1-A488 DAPI IMPa2-A546 _at_TileScan_001 (Stage 46 of 49)	00-TNCZHhEWJfumLjdnSgNFmN
62294.3	41930.5	-2.49802	um	Cell	2	Cell Center of Image Mass	0.000	1.000	452	15	siRNA-SC-10 PSF1-A488 IMPa2-A546 DAPI 8C2-siRNA-IMP-a2-a4 V2.00	0	14. siRNA-SC-10 PSF1-A488 DAPI IMPa2-A546 _at_TileScan_001 (Stage 46 of 49)	00-TNCZHhEWJfumLjdnSgNFmN
62285.9	41946.4	-2.37161	um	Cell	2	Cell Center of Image Mass	0.000	1.000	453	16	siRNA-SC-10 PSF1-A488 IMPa2-A546 DAPI 8C2-siRNA-IMP-a2-a4 V2.00	0	14. siRNA-SC-10 PSF1-A488 DAPI IMPa2-A546 _at_TileScan_001 (Stage 46 of 49)	00-TNCZHhEWJfumLjdnSgNFmN
62299.2	41948.4	-2.49636	um	Cell	2	Cell Center of Image Mass	0.000	1.000	454	17	siRNA-SC-10 PSF1-A488 IMPa2-A546 DAPI 8C2-siRNA-IMP-a2-a4 V2.00	0	14. siRNA-SC-10 PSF1-A488 DAPI IMPa2-A546 _at_TileScan_001 (Stage 46 of 49)	00-TNCZHhEWJfumLjdnSgNFmN
62267.7	41946.2	-2.58991	um	Cell	2	Cell Center of Image Mass	0.000	1.000	455	18	siRNA-SC-10 PSF1-A488 IMPa2-A546 DAPI 8C2-siRNA-IMP-a2-a4 V2.00	0	14. siRNA-SC-10 PSF1-A488 DAPI IMPa2-A546 _at_TileScan_001 (Stage 46 of 49)	00-TNCZHhEWJfumLjdnSgNFmN
62366.7	41929.8	-2.25439	um	Cell	2	Cell Center of Image Mass	0.000	1.000	456	19	siRNA-SC-10 PSF1-A488 IMPa2-A546 DAPI 8C2-siRNA-IMP-a2-a4 V2.00	0	14. siRNA-SC-10 PSF1-A488 DAPI IMPa2-A546 _at_TileScan_001 (Stage 46 of 49)	00-TNCZHhEWJfumLjdnSgNFmN
62346.3	41911.9	-2.44461	um	Cell	2	Cell Center of Image Mass	0.000	1.000	457	20	siRNA-SC-10 PSF1-A488 IMPa2-A546 DAPI 8C2-siRNA-IMP-a2-a4 V2.00	0	14. siRNA-SC-10 PSF1-A488 DAPI IMPa2-A546 _at_TileScan_001 (Stage 46 of 49)	00-TNCZHhEWJfumLjdnSgNFmN
62363.1	41895.9	-2.5485	um	Cell	2	Cell Center of Image Mass	0.000	1.000	458	21	siRNA-SC-10 PSF1-A488 IMPa2-A546 DAPI 8C2-siRNA-IMP-a2-a4 V2.00	0	14. siRNA-SC-10 PSF1-A488 DAPI IMPa2-A546 _at_TileScan_001 (Stage 46 of 49)	00-TNCZHhEWJfumLjdnSgNFmN
62332.8	41894.4	-2.4612	um	Cell	2	Cell Center of Image Mass	0.000	1.000	459	22	siRNA-SC-10 PSF1-A488 IMPa2-A546 DAPI 8C2-siRNA-IMP-a2-a4 V2.00	0	14. siRNA-SC-10 PSF1-A488 DAPI IMPa2-A546 _at_TileScan_001 (Stage 46 of 49)	00-TNCZHhEWJfumLjdnSgNFmN
62384.4	41956.3	-3.14113	um	Cell	2	Cell Center of Image Mass	0.000	1.000	460	23	siRNA-SC-10 PSF1-A488 IMPa2-A546 DAPI 8C2-siRNA-IMP-a2-a4 V2.00	0	14. siRNA-SC-10 PSF1-A488 DAPI IMPa2-A546 _at_TileScan_001 (Stage 46 of 49)	00-TNCZHhEWJfumLjdnSgNFmN
62382.2	41938.9	-3.3046	um	Cell	2	Cell Center of Image Mass	0.000	1.000	461	24	siRNA-SC-10 PSF1-A488 IMPa2-A546 DAPI 8C2-siRNA-IMP-a2-a4 V2.00	0	14. siRNA-SC-10 PSF1-A488 DAPI IMPa2-A546 _at_TileScan_001 (Stage 46 of 49)	00-TNCZHhEWJfumLjdnSgNFmN
62350.4	41952.3	-3.171	um	Cell	2	Cell Center of Image Mass	0.000	1.000	462	25	siRNA-SC-10 PSF1-A488 IMPa2-A546 DAPI 8C2-siRNA-IMP-a2-a4 V2.00	0	14. siRNA-SC-10 PSF1-A488 DAPI IMPa2-A546 _at_TileScan_001 (Stage 46 of 49)	00-TNCZHhEWJfumLjdnSgNFmN
62256.4	41916.9	-2.52036	um	Cell	2	Cell Center of Image Mass	0.000	1.000	463	26	siRNA-SC-10 PSF1-A488 IMPa2-A546 DAPI 8C2-siRNA-IMP-a2-a4 V2.00	0	14. siRNA-SC-10 PSF1-A488 DAPI IMPa2-A546 _at_TileScan_001 (Stage 46 of 49)	00-TNCZHhEWJfumLjdnSgNFmN
62256.2	41877.6	-1.77897	um	Cell	2	Cell Center of Image Mass	0.000	1.000	464	0	siRNA-SC-10 PSF1-A488 IMPa2-A546 DAPI 8C2-siRNA-IMP-a2-a4 V2.00	0	14. siRNA-SC-10 PSF1-A488 DAPI IMPa2-A546 _au_TileScan_001 (Stage 47 of 49)	00-pFttJvyPQCVUygPmKztRMU
62306.6	41822.6	-2.15827	um	Cell	2	Cell Center of Image Mass	0.000	1.000	465	1	siRNA-SC-10 PSF1-A488 IMPa2-A546 DAPI 8C2-siRNA-IMP-a2-a4 V2.00	0	14. siRNA-SC-10 PSF1-A488 DAPI IMPa2-A546 _au_TileScan_001 (Stage 47 of 49)	00-pFttJvyPQCVUygPmKztRMU
62321.2	41814.9	-2.44599	um	Cell	2	Cell Center of Image Mass	0.000	1.000	466	2	siRNA-SC-10 PSF1-A488 IMPa2-A546 DAPI 8C2-siRNA-IMP-a2-a4 V2.00	0	14. siRNA-SC-10 PSF1-A488 DAPI IMPa2-A546 _au_TileScan_001 (Stage 47 of 49)	00-pFttJvyPQCVUygPmKztRMU
62289	41820.4	-2.41019	um	Cell	2	Cell Center of Image Mass	0.000	1.000	467	3	siRNA-SC-10 PSF1-A488 IMPa2-A546 DAPI 8C2-siRNA-IMP-a2-a4 V2.00	0	14. siRNA-SC-10 PSF1-A488 DAPI IMPa2-A546 _au_TileScan_001 (Stage 47 of 49)	00-pFttJvyPQCVUygPmKztRMU
62306.1	41862.2	-2.6063	um	Cell	2	Cell Center of Image Mass	0.000	1.000	468	4	siRNA-SC-10 PSF1-A488 IMPa2-A546 DAPI 8C2-siRNA-IMP-a2-a4 V2.00	0	14. siRNA-SC-10 PSF1-A488 DAPI IMPa2-A546 _au_TileScan_001 (Stage 47 of 49)	00-pFttJvyPQCVUygPmKztRMU
62267	41816.7	-2.49217	um	Cell	2	Cell Center of Image Mass	0.000	1.000	469	5	siRNA-SC-10 PSF1-A488 IMPa2-A546 DAPI 8C2-siRNA-IMP-a2-a4 V2.00	0	14. siRNA-SC-10 PSF1-A488 DAPI IMPa2-A546 _au_TileScan_001 (Stage 47 of 49)	00-pFttJvyPQCVUygPmKztRMU
62325.1	41840.4	-2.69839	um	Cell	2	Cell Center of Image Mass	0.000	1.000	470	6	siRNA-SC-10 PSF1-A488 IMPa2-A546 DAPI 8C2-siRNA-IMP-a2-a4 V2.00	0	14. siRNA-SC-10 PSF1-A488 DAPI IMPa2-A546 _au_TileScan_001 (Stage 47 of 49)	00-pFttJvyPQCVUygPmKztRMU
62277.4	41867.5	-2.82822	um	Cell	2	Cell Center of Image Mass	0.000	1.000	471	7	siRNA-SC-10 PSF1-A488 IMPa2-A546 DAPI 8C2-siRNA-IMP-a2-a4 V2.00	0	14. siRNA-SC-10 PSF1-A488 DAPI IMPa2-A546 _au_TileScan_001 (Stage 47 of 49)	00-pFttJvyPQCVUygPmKztRMU
62296.4	41872.5	-2.71993	um	Cell	2	Cell Center of Image Mass	0.000	1.000	472	8	siRNA-SC-10 PSF1-A488 IMPa2-A546 DAPI 8C2-siRNA-IMP-a2-a4 V2.00	0	14. siRNA-SC-10 PSF1-A488 DAPI IMPa2-A546 _au_TileScan_001 (Stage 47 of 49)	00-pFttJvyPQCVUygPmKztRMU
62334.1	41815	-2.94063	um	Cell	2	Cell Center of Image Mass	0.000	1.000	473	9	siRNA-SC-10 PSF1-A488 IMPa2-A546 DAPI 8C2-siRNA-IMP-a2-a4 V2.00	0	14. siRNA-SC-10 PSF1-A488 DAPI IMPa2-A546 _au_TileScan_001 (Stage 47 of 49)	00-pFttJvyPQCVUygPmKztRMU
62368.2	41821.4	-2.54305	um	Cell	2	Cell Center of Image Mass	0.000	1.000	474	10	siRNA-SC-10 PSF1-A488 IMPa2-A546 DAPI 8C2-siRNA-IMP-a2-a4 V2.00	0	14. siRNA-SC-10 PSF1-A488 DAPI IMPa2-A546 _au_TileScan_001 (Stage 47 of 49)	00-pFttJvyPQCVUygPmKztRMU
62395.3	41849.4	-2.67159	um	Cell	2	Cell Center of Image Mass	0.000	1.000	475	11	siRNA-SC-10 PSF1-A488 IMPa2-A546 DAPI 8C2-siRNA-IMP-a2-a4 V2.00	0	14. siRNA-SC-10 PSF1-A488 DAPI IMPa2-A546 _au_TileScan_001 (Stage 47 of 49)	00-pFttJvyPQCVUygPmKztRMU
62377.6	41870.2	-2.86152	um	Cell	2	Cell Center of Image Mass	0.000	1.000	476	12	siRNA-SC-10 PSF1-A488 IMPa2-A546 DAPI 8C2-siRNA-IMP-a2-a4 V2.00	0	14. siRNA-SC-10 PSF1-A488 DAPI IMPa2-A546 _au_TileScan_001 (Stage 47 of 49)	00-pFttJvyPQCVUygPmKztRMU
62353	41887.1	-2.74298	um	Cell	2	Cell Center of Image Mass	0.000	1.000	477	13	siRNA-SC-10 PSF1-A488 IMPa2-A546 DAPI 8C2-siRNA-IMP-a2-a4 V2.00	0	14. siRNA-SC-10 PSF1-A488 DAPI IMPa2-A546 _au_TileScan_001 (Stage 47 of 49)	00-pFttJvyPQCVUygPmKztRMU
62345.3	41846.6	-2.55543	um	Cell	2	Cell Center of Image Mass	0.000	1.000	478	14	siRNA-SC-10 PSF1-A488 IMPa2-A546 DAPI 8C2-siRNA-IMP-a2-a4 V2.00	0	14. siRNA-SC-10 PSF1-A488 DAPI IMPa2-A546 _au_TileScan_001 (Stage 47 of 49)	00-pFttJvyPQCVUygPmKztRMU
62333.8	41871.2	-2.7842	um	Cell	2	Cell Center of Image Mass	0.000	1.000	479	15	siRNA-SC-10 PSF1-A488 IMPa2-A546 DAPI 8C2-siRNA-IMP-a2-a4 V2.00	0	14. siRNA-SC-10 PSF1-A488 DAPI IMPa2-A546 _au_TileScan_001 (Stage 47 of 49)	00-pFttJvyPQCVUygPmKztRMU
62286.6	41952.9	-2.54601	um	Cell	2	Cell Center of Image Mass	0.000	1.000	480	16	siRNA-SC-10 PSF1-A488 IMPa2-A546 DAPI 8C2-siRNA-IMP-a2-a4 V2.00	0	14. siRNA-SC-10 PSF1-A488 DAPI IMPa2-A546 _au_TileScan_001 (Stage 47 of 49)	00-pFttJvyPQCVUygPmKztRMU
62297.1	41907.6	-2.09052	um	Cell	2	Cell Center of Image Mass	0.000	1.000	481	17	siRNA-SC-10 PSF1-A488 IMPa2-A546 DAPI 8C2-siRNA-IMP-a2-a4 V2.00	0	14. siRNA-SC-10 PSF1-A488 DAPI IMPa2-A546 _au_TileScan_001 (Stage 47 of 49)	00-pFttJvyPQCVUygPmKztRMU
62256.4	41948.4	-2.16453	um	Cell	2	Cell Center of Image Mass	0.000	1.000	482	18	siRNA-SC-10 PSF1-A488 IMPa2-A546 DAPI 8C2-siRNA-IMP-a2-a4 V2.00	0	14. siRNA-SC-10 PSF1-A488 DAPI IMPa2-A546 _au_TileScan_001 (Stage 47 of 49)	00-pFttJvyPQCVUygPmKztRMU
62326.6	41949.6	-2.75757	um	Cell	2	Cell Center of Image Mass	0.000	1.000	483	19	siRNA-SC-10 PSF1-A488 IMPa2-A546 DAPI 8C2-siRNA-IMP-a2-a4 V2.00	0	14. siRNA-SC-10 PSF1-A488 DAPI IMPa2-A546 _au_TileScan_001 (Stage 47 of 49)	00-pFttJvyPQCVUygPmKztRMU
62295.8	41932.2	-2.79989	um	Cell	2	Cell Center of Image Mass	0.000	1.000	484	20	siRNA-SC-10 PSF1-A488 IMPa2-A546 DAPI 8C2-siRNA-IMP-a2-a4 V2.00	0	14. siRNA-SC-10 PSF1-A488 DAPI IMPa2-A546 _au_TileScan_001 (Stage 47 of 49)	00-pFttJvyPQCVUygPmKztRMU
62269.8	41954.6	-2.66096	um	Cell	2	Cell Center of Image Mass	0.000	1.000	485	21	siRNA-SC-10 PSF1-A488 IMPa2-A546 DAPI 8C2-siRNA-IMP-a2-a4 V2.00	0	14. siRNA-SC-10 PSF1-A488 DAPI IMPa2-A546 _au_TileScan_001 (Stage 47 of 49)	00-pFttJvyPQCVUygPmKztRMU
62315.8	41924.5	-1.88233	um	Cell	2	Cell Center of Image Mass	0.000	1.000	486	22	siRNA-SC-10 PSF1-A488 IMPa2-A546 DAPI 8C2-siRNA-IMP-a2-a4 V2.00	0	14. siRNA-SC-10 PSF1-A488 DAPI IMPa2-A546 _au_TileScan_001 (Stage 47 of 49)	00-pFttJvyPQCVUygPmKztRMU
62394	41916.9	-2.47872	um	Cell	2	Cell Center of Image Mass	0.000	1.000	487	23	siRNA-SC-10 PSF1-A488 IMPa2-A546 DAPI 8C2-siRNA-IMP-a2-a4 V2.00	0	14. siRNA-SC-10 PSF1-A488 DAPI IMPa2-A546 _au_TileScan_001 (Stage 47 of 49)	00-pFttJvyPQCVUygPmKztRMU
62379.8	41898.3	-2.97589	um	Cell	2	Cell Center of Image Mass	0.000	1.000	488	24	siRNA-SC-10 PSF1-A488 IMPa2-A546 DAPI 8C2-siRNA-IMP-a2-a4 V2.00	0	14. siRNA-SC-10 PSF1-A488 DAPI IMPa2-A546 _au_TileScan_001 (Stage 47 of 49)	00-pFttJvyPQCVUygPmKztRMU
62328.4	41904.8	-2.93086	um	Cell	2	Cell Center of Image Mass	0.000	1.000	489	25	siRNA-SC-10 PSF1-A488 IMPa2-A546 DAPI 8C2-siRNA-IMP-a2-a4 V2.00	0	14. siRNA-SC-10 PSF1-A488 DAPI IMPa2-A546 _au_TileScan_001 (Stage 47 of 49)	00-pFttJvyPQCVUygPmKztRMU
62346.7	41918.9	-2.90527	um	Cell	2	Cell Center of Image Mass	0.000	1.000	490	26	siRNA-SC-10 PSF1-A488 IMPa2-A546 DAPI 8C2-siRNA-IMP-a2-a4 V2.00	0	14. siRNA-SC-10 PSF1-A488 DAPI IMPa2-A546 _au_TileScan_001 (Stage 47 of 49)	00-pFttJvyPQCVUygPmKztRMU
62347.8	41936.4	-2.80153	um	Cell	2	Cell Center of Image Mass	0.000	1.000	491	27	siRNA-SC-10 PSF1-A488 IMPa2-A546 DAPI 8C2-siRNA-IMP-a2-a4 V2.00	0	14. siRNA-SC-10 PSF1-A488 DAPI IMPa2-A546 _au_TileScan_001 (Stage 47 of 49)	00-pFttJvyPQCVUygPmKztRMU
62376.9	41939	-2.76565	um	Cell	2	Cell Center of Image Mass	0.000	1.000	492	28	siRNA-SC-10 PSF1-A488 IMPa2-A546 DAPI 8C2-siRNA-IMP-a2-a4 V2.00	0	14. siRNA-SC-10 PSF1-A488 DAPI IMPa2-A546 _au_TileScan_001 (Stage 47 of 49)	00-pFttJvyPQCVUygPmKztRMU
62358.2	41945.9	-2.92435	um	Cell	2	Cell Center of Image Mass	0.000	1.000	493	29	siRNA-SC-10 PSF1-A488 IMPa2-A546 DAPI 8C2-siRNA-IMP-a2-a4 V2.00	0	14. siRNA-SC-10 PSF1-A488 DAPI IMPa2-A546 _au_TileScan_001 (Stage 47 of 49)	00-pFttJvyPQCVUygPmKztRMU
62270.9	41814.4	-3.08559	um	Cell	2	Cell Center of Image Mass	0.000	1.000	494	0	siRNA-SC-10 PSF1-A488 IMPa2-A546 DAPI 8C2-siRNA-IMP-a2-a4 V2.00	0	14. siRNA-SC-10 PSF1-A488 DAPI IMPa2-A546 _av_TileScan_001 (Stage 48 of 49)	00-jpZrjLH4RDYiLtGNe9LDi
62301	41817.9	-2.26748	um	Cell	2	Cell Center of Image Mass	0.000	1.000	495	1	siRNA-SC-10 PSF1-A488 IMPa2-A546 DAPI 8C2-siRNA-IMP-a2-a4 V2.00	0	14. siRNA-SC-10 PSF1-A488 DAPI IMPa2-A546 _av_TileScan_001 (Stage 48 of 49)	00-jpZrjLH4RDYiLtGNe9LDi
62318.4	41822	-2.98711	um	Cell	2	Cell Center of Image Mass	0.000	1.000	496	2	siRNA-SC-10 PSF1-A488 IMPa2-A546 DAPI 8C2-siRNA-IMP-a2-a4 V2.00	0	14. siRNA-SC-10 PSF1-A488 DAPI IMPa2-A546 _av_TileScan_001 (Stage 48 of 49)	00-jpZrjLH4RDYiLtGNe9LDi
62310.7	41874.5	-3.23319	um	Cell	2	Cell Center of Image Mass	0.000	1.000	497	3	siRNA-SC-10 PSF1-A488 IMPa2-A546 DAPI 8C2-siRNA-IMP-a2-a4 V2.00	0	14. siRNA-SC-10 PSF1-A488 DAPI IMPa2-A546 _av_TileScan_001 (Stage 48 of 49)	00-jpZrjLH4RDYiLtGNe9LDi
62301.6	41843	-3.13578	um	Cell	2	Cell Center of Image Mass	0.000	1.000	498	4	siRNA-SC-10 PSF1-A488 IMPa2-A546 DAPI 8C2-siRNA-IMP-a2-a4 V2.00	0	14. siRNA-SC-10 PSF1-A488 DAPI IMPa2-A546 _av_TileScan_001 (Stage 48 of 49)	00-jpZrjLH4RDYiLtGNe9LDi
62265.4	41847.6	-3.09037	um	Cell	2	Cell Center of Image Mass	0.000	1.000	499	5	siRNA-SC-10 PSF1-A488 IMPa2-A546 DAPI 8C2-siRNA-IMP-a2-a4 V2.00	0	14. siRNA-SC-10 PSF1-A488 DAPI IMPa2-A546 _av_TileScan_001 (Stage 48 of 49)	00-jpZrjLH4RDYiLtGNe9LDi
62277	41851.2	-2.82824	um	Cell	2	Cell Center of Image Mass	0.000	1.000	500	6	siRNA-SC-10 PSF1-A488 IMPa2-A546 DAPI 8C2-siRNA-IMP-a2-a4 V2.00	0	14. siRNA-SC-10 PSF1-A488 DAPI IMPa2-A546 _av_TileScan_001 (Stage 48 of 49)	00-jpZrjLH4RDYiLtGNe9LDi
62388.9	41861	-2.4132	um	Cell	2	Cell Center of Image Mass	0.000	1.000	501	7	siRNA-SC-10 PSF1-A488 IMPa2-A546 DAPI 8C2-siRNA-IMP-a2-a4 V2.00	0	14. siRNA-SC-10 PSF1-A488 DAPI IMPa2-A546 _av_TileScan_001 (Stage 48 of 49)	00-jpZrjLH4RDYiLtGNe9LDi
62327	41867.2	-3.27913	um	Cell	2	Cell Center of Image Mass	0.000	1.000	502	8	siRNA-SC-10 PSF1-A488 IMPa2-A546 DAPI 8C2-siRNA-IMP-a2-a4 V2.00	0	14. siRNA-SC-10 PSF1-A488 DAPI IMPa2-A546 _av_TileScan_001 (Stage 48 of 49)	00-jpZrjLH4RDYiLtGNe9LDi
62360.5	41814.1	-2.51042	um	Cell	2	Cell Center of Image Mass	0.000	1.000	503	9	siRNA-SC-10 PSF1-A488 IMPa2-A546 DAPI 8C2-siRNA-IMP-a2-a4 V2.00	0	14. siRNA-SC-10 PSF1-A488 DAPI IMPa2-A546 _av_TileScan_001 (Stage 48 of 49)	00-jpZrjLH4RDYiLtGNe9LDi
62367.5	41841.5	-2.61759	um	Cell	2	Cell Center of Image Mass	0.000	1.000	504	10	siRNA-SC-10 PSF1-A488 IMPa2-A546 DAPI 8C2-siRNA-IMP-a2-a4 V2.00	0	14. siRNA-SC-10 PSF1-A488 DAPI IMPa2-A546 _av_TileScan_001 (Stage 48 of 49)	00-jpZrjLH4RDYiLtGNe9LDi
62255.7	41890.3	-3.01495	um	Cell	2	Cell Center of Image Mass	0.000	1.000	505	11	siRNA-SC-10 PSF1-A488 IMPa2-A546 DAPI 8C2-siRNA-IMP-a2-a4 V2.00	0	14. siRNA-SC-10 PSF1-A488 DAPI IMPa2-A546 _av_TileScan_001 (Stage 48 of 49)	00-jpZrjLH4RDYiLtGNe9LDi
62289.4	41902.7	-3.14058	um	Cell	2	Cell Center of Image Mass	0.000	1.000	506	12	siRNA-SC-10 PSF1-A488 IMPa2-A546 DAPI 8C2-siRNA-IMP-a2-a4 V2.00	0	14. siRNA-SC-10 PSF1-A488 DAPI IMPa2-A546 _av_TileScan_001 (Stage 48 of 49)	00-jpZrjLH4RDYiLtGNe9LDi
62302	41918.3	-3.17864	um	Cell	2	Cell Center of Image Mass	0.000	1.000	507	13	siRNA-SC-10 PSF1-A488 IMPa2-A546 DAPI 8C2-siRNA-IMP-a2-a4 V2.00	0	14. siRNA-SC-10 PSF1-A488 DAPI IMPa2-A546 _av_TileScan_001 (Stage 48 of 49)	00-jpZrjLH4RDYiLtGNe9LDi
62293.7	41936.2	-3.13718	um	Cell	2	Cell Center of Image Mass	0.000	1.000	508	14	siRNA-SC-10 PSF1-A488 IMPa2-A546 DAPI 8C2-siRNA-IMP-a2-a4 V2.00	0	14. siRNA-SC-10 PSF1-A488 DAPI IMPa2-A546 _av_TileScan_001 (Stage 48 of 49)	00-jpZrjLH4RDYiLtGNe9LDi
62270.8	41919.7	-3.13	um	Cell	2	Cell Center of Image Mass	0.000	1.000	509	15	siRNA-SC-10 PSF1-A488 IMPa2-A546 DAPI 8C2-siRNA-IMP-a2-a4 V2.00	0	14. siRNA-SC-10 PSF1-A488 DAPI IMPa2-A546 _av_TileScan_001 (Stage 48 of 49)	00-jpZrjLH4RDYiLtGNe9LDi
62348.9	41914.2	-3.05154	um	Cell	2	Cell Center of Image Mass	0.000	1.000	510	16	siRNA-SC-10 PSF1-A488 IMPa2-A546 DAPI 8C2-siRNA-IMP-a2-a4 V2.00	0	14. siRNA-SC-10 PSF1-A488 DAPI IMPa2-A546 _av_TileScan_001 (Stage 48 of 49)	00-jpZrjLH4RDYiLtGNe9LDi
62379.4	41886.8	-2.91539	um	Cell	2	Cell Center of Image Mass	0.000	1.000	511	17	siRNA-SC-10 PSF1-A488 IMPa2-A546 DAPI 8C2-siRNA-IMP-a2-a4 V2.00	0	14. siRNA-SC-10 PSF1-A488 DAPI IMPa2-A546 _av_TileScan_001 (Stage 48 of 49)	00-jpZrjLH4RDYiLtGNe9LDi
62392.1	41909.5	-3.06689	um	Cell	2	Cell Center of Image Mass	0.000	1.000	512	18	siRNA-SC-10 PSF1-A488 IMPa2-A546 DAPI 8C2-siRNA-IMP-a2-a4 V2.00	0	14. siRNA-SC-10 PSF1-A488 DAPI IMPa2-A546 _av_TileScan_001 (Stage 48 of 49)	00-jpZrjLH4RDYiLtGNe9LDi
62385.9	41917.7	-3.02992	um	Cell	2	Cell Center of Image Mass	0.000	1.000	513	19	siRNA-SC-10 PSF1-A488 IMPa2-A546 DAPI 8C2-siRNA-IMP-a2-a4 V2.00	0	14. siRNA-SC-10 PSF1-A488 DAPI IMPa2-A546 _av_TileScan_001 (Stage 48 of 49)	00-jpZrjLH4RDYiLtGNe9LDi
62344.5	41945.5	-3.00807	um	Cell	2	Cell Center of Image Mass	0.000	1.000	514	20	siRNA-SC-10 PSF1-A488 IMPa2-A546 DAPI 8C2-siRNA-IMP-a2-a4 V2.00	0	14. siRNA-SC-10 PSF1-A488 DAPI IMPa2-A546 _av_TileScan_001 (Stage 48 of 49)	00-jpZrjLH4RDYiLtGNe9LDi
62394.7	41951.1	-3.16518	um	Cell	2	Cell Center of Image Mass	0.000	1.000	515	21	siRNA-SC-10 PSF1-A488 IMPa2-A546 DAPI 8C2-siRNA-IMP-a2-a4 V2.00	0	14. siRNA-SC-10 PSF1-A488 DAPI IMPa2-A546 _av_TileScan_001 (Stage 48 of 49)	00-jpZrjLH4RDYiLtGNe9LDi
62389.6	41941.4	-2.92059	um	Cell	2	Cell Center of Image Mass	0.000	1.000	516	22	siRNA-SC-10 PSF1-A488 IMPa2-A546 DAPI 8C2-siRNA-IMP-a2-a4 V2.00	0	14. siRNA-SC-10 PSF1-A488 DAPI IMPa2-A546 _av_TileScan_001 (Stage 48 of 49)	00-jpZrjLH4RDYiLtGNe9LDi
62321.5	41816.2	-2.10722	um	Cell	2	Cell Center of Image Mass	0.000	1.000	517	0	siRNA-SC-10 PSF1-A488 IMPa2-A546 DAPI 8C2-siRNA-IMP-a2-a4 V2.00	0	14. siRNA-SC-10 PSF1-A488 DAPI IMPa2-A546 _aw_TileScan_001 (Stage 49 of 49)	00-jTbyV8jPUaB352uuabgMiC
62326.3	41852.6	-2.9574	um	Cell	2	Cell Center of Image Mass	0.000	1.000	518	1	siRNA-SC-10 PSF1-A488 IMPa2-A546 DAPI 8C2-siRNA-IMP-a2-a4 V2.00	0	14. siRNA-SC-10 PSF1-A488 DAPI IMPa2-A546 _aw_TileScan_001 (Stage 49 of 49)	00-jTbyV8jPUaB352uuabgMiC
62306.7	41870.5	-3.06774	um	Cell	2	Cell Center of Image Mass	0.000	1.000	519	2	siRNA-SC-10 PSF1-A488 IMPa2-A546 DAPI 8C2-siRNA-IMP-a2-a4 V2.00	0	14. siRNA-SC-10 PSF1-A488 DAPI IMPa2-A546 _aw_TileScan_001 (Stage 49 of 49)	00-jTbyV8jPUaB352uuabgMiC
62347	41857.7	-2.23129	um	Cell	2	Cell Center of Image Mass	0.000	1.000	520	3	siRNA-SC-10 PSF1-A488 IMPa2-A546 DAPI 8C2-siRNA-IMP-a2-a4 V2.00	0	14. siRNA-SC-10 PSF1-A488 DAPI IMPa2-A546 _aw_TileScan_001 (Stage 49 of 49)	00-jTbyV8jPUaB352uuabgMiC
62393.7	41838.4	-3.02452	um	Cell	2	Cell Center of Image Mass	0.000	1.000	521	4	siRNA-SC-10 PSF1-A488 IMPa2-A546 DAPI 8C2-siRNA-IMP-a2-a4 V2.00	0	14. siRNA-SC-10 PSF1-A488 DAPI IMPa2-A546 _aw_TileScan_001 (Stage 49 of 49)	00-jTbyV8jPUaB352uuabgMiC
62320.9	41893.8	-2.90335	um	Cell	2	Cell Center of Image Mass	0.000	1.000	522	5	siRNA-SC-10 PSF1-A488 IMPa2-A546 DAPI 8C2-siRNA-IMP-a2-a4 V2.00	0	14. siRNA-SC-10 PSF1-A488 DAPI IMPa2-A546 _aw_TileScan_001 (Stage 49 of 49)	00-jTbyV8jPUaB352uuabgMiC
62281.4	41895.7	-2.36482	um	Cell	2	Cell Center of Image Mass	0.000	1.000	523	6	siRNA-SC-10 PSF1-A488 IMPa2-A546 DAPI 8C2-siRNA-IMP-a2-a4 V2.00	0	14. siRNA-SC-10 PSF1-A488 DAPI IMPa2-A546 _aw_TileScan_001 (Stage 49 of 49)	00-jTbyV8jPUaB352uuabgMiC
62321.5	41937.6	-3.14653	um	Cell	2	Cell Center of Image Mass	0.000	1.000	524	7	siRNA-SC-10 PSF1-A488 IMPa2-A546 DAPI 8C2-siRNA-IMP-a2-a4 V2.00	0	14. siRNA-SC-10 PSF1-A488 DAPI IMPa2-A546 _aw_TileScan_001 (Stage 49 of 49)	00-jTbyV8jPUaB352uuabgMiC
62279	41921.1	-3.07486	um	Cell	2	Cell Center of Image Mass	0.000	1.000	525	8	siRNA-SC-10 PSF1-A488 IMPa2-A546 DAPI 8C2-siRNA-IMP-a2-a4 V2.00	0	14. siRNA-SC-10 PSF1-A488 DAPI IMPa2-A546 _aw_TileScan_001 (Stage 49 of 49)	00-jTbyV8jPUaB352uuabgMiC
62259.6	41936.9	-2.8582	um	Cell	2	Cell Center of Image Mass	0.000	1.000	526	9	siRNA-SC-10 PSF1-A488 IMPa2-A546 DAPI 8C2-siRNA-IMP-a2-a4 V2.00	0	14. siRNA-SC-10 PSF1-A488 DAPI IMPa2-A546 _aw_TileScan_001 (Stage 49 of 49)	00-jTbyV8jPUaB352uuabgMiC
62258.5	41952.2	-2.95796	um	Cell	2	Cell Center of Image Mass	0.000	1.000	527	10	siRNA-SC-10 PSF1-A488 IMPa2-A546 DAPI 8C2-siRNA-IMP-a2-a4 V2.00	0	14. siRNA-SC-10 PSF1-A488 DAPI IMPa2-A546 _aw_TileScan_001 (Stage 49 of 49)	00-jTbyV8jPUaB352uuabgMiC
62290.2	41954.8	-3.03103	um	Cell	2	Cell Center of Image Mass	0.000	1.000	528	11	siRNA-SC-10 PSF1-A488 IMPa2-A546 DAPI 8C2-siRNA-IMP-a2-a4 V2.00	0	14. siRNA-SC-10 PSF1-A488 DAPI IMPa2-A546 _aw_TileScan_001 (Stage 49 of 49)	00-jTbyV8jPUaB352uuabgMiC
62257.2	41890.4	-2.93452	um	Cell	2	Cell Center of Image Mass	0.000	1.000	529	12	siRNA-SC-10 PSF1-A488 IMPa2-A546 DAPI 8C2-siRNA-IMP-a2-a4 V2.00	0	14. siRNA-SC-10 PSF1-A488 DAPI IMPa2-A546 _aw_TileScan_001 (Stage 49 of 49)	00-jTbyV8jPUaB352uuabgMiC
62256.3	41913.3	-2.8591	um	Cell	2	Cell Center of Image Mass	0.000	1.000	530	13	siRNA-SC-10 PSF1-A488 IMPa2-A546 DAPI 8C2-siRNA-IMP-a2-a4 V2.00	0	14. siRNA-SC-10 PSF1-A488 DAPI IMPa2-A546 _aw_TileScan_001 (Stage 49 of 49)	00-jTbyV8jPUaB352uuabgMiC
62391	41945.2	-2.38247	um	Cell	2	Cell Center of Image Mass	0.000	1.000	531	14	siRNA-SC-10 PSF1-A488 IMPa2-A546 DAPI 8C2-siRNA-IMP-a2-a4 V2.00	0	14. siRNA-SC-10 PSF1-A488 DAPI IMPa2-A546 _aw_TileScan_001 (Stage 49 of 49)	00-jTbyV8jPUaB352uuabgMiC
62359.5	41891.9	-2.99401	um	Cell	2	Cell Center of Image Mass	0.000	1.000	532	15	siRNA-SC-10 PSF1-A488 IMPa2-A546 DAPI 8C2-siRNA-IMP-a2-a4 V2.00	0	14. siRNA-SC-10 PSF1-A488 DAPI IMPa2-A546 _aw_TileScan_001 (Stage 49 of 49)	00-jTbyV8jPUaB352uuabgMiC
62387.2	41914.8	-3.14041	um	Cell	2	Cell Center of Image Mass	0.000	1.000	533	16	siRNA-SC-10 PSF1-A488 IMPa2-A546 DAPI 8C2-siRNA-IMP-a2-a4 V2.00	0	14. siRNA-SC-10 PSF1-A488 DAPI IMPa2-A546 _aw_TileScan_001 (Stage 49 of 49)	00-jTbyV8jPUaB352uuabgMiC
62362.2	41927	-3.17424	um	Cell	2	Cell Center of Image Mass	0.000	1.000	534	17	siRNA-SC-10 PSF1-A488 IMPa2-A546 DAPI 8C2-siRNA-IMP-a2-a4 V2.00	0	14. siRNA-SC-10 PSF1-A488 DAPI IMPa2-A546 _aw_TileScan_001 (Stage 49 of 49)	00-jTbyV8jPUaB352uuabgMiC
62366.2	41945.3	-3.1339	um	Cell	2	Cell Center of Image Mass	0.000	1.000	535	18	siRNA-SC-10 PSF1-A488 IMPa2-A546 DAPI 8C2-siRNA-IMP-a2-a4 V2.00	0	14. siRNA-SC-10 PSF1-A488 DAPI IMPa2-A546 _aw_TileScan_001 (Stage 49 of 49)	00-jTbyV8jPUaB352uuabgMiC
62336.6	41956.4	-2.91185	um	Cell	2	Cell Center of Image Mass	0.000	1.000	536	19	siRNA-SC-10 PSF1-A488 IMPa2-A546 DAPI 8C2-siRNA-IMP-a2-a4 V2.00	0	14. siRNA-SC-10 PSF1-A488 DAPI IMPa2-A546 _aw_TileScan_001 (Stage 49 of 49)	00-jTbyV8jPUaB352uuabgMiC
62273.5	41864.9	-0.691469	um	Cell	2	Cell Center of Image Mass	0.000	1.000	537	0	siRNA-SC-10 PSF1-A488 IMPa2-A546 DAPI 8C2-siRNA-IMP-a2-a4 V2.00	0	14. siRNA-SC-10 PSF1-A488 DAPI IMPa2-A546 _b_TileScan_001 (Stage 2 of 49)	00-U2VaPkthNDMKo2DydKnNUU
62307.1	41862.8	-0.871996	um	Cell	2	Cell Center of Image Mass	0.000	1.000	538	1	siRNA-SC-10 PSF1-A488 IMPa2-A546 DAPI 8C2-siRNA-IMP-a2-a4 V2.00	0	14. siRNA-SC-10 PSF1-A488 DAPI IMPa2-A546 _b_TileScan_001 (Stage 2 of 49)	00-U2VaPkthNDMKo2DydKnNUU
62266.4	41898.8	-0.721925	um	Cell	2	Cell Center of Image Mass	0.000	1.000	539	2	siRNA-SC-10 PSF1-A488 IMPa2-A546 DAPI 8C2-siRNA-IMP-a2-a4 V2.00	0	14. siRNA-SC-10 PSF1-A488 DAPI IMPa2-A546 _b_TileScan_001 (Stage 2 of 49)	00-U2VaPkthNDMKo2DydKnNUU
62303.8	41821.4	-0.894997	um	Cell	2	Cell Center of Image Mass	0.000	1.000	540	3	siRNA-SC-10 PSF1-A488 IMPa2-A546 DAPI 8C2-siRNA-IMP-a2-a4 V2.00	0	14. siRNA-SC-10 PSF1-A488 DAPI IMPa2-A546 _b_TileScan_001 (Stage 2 of 49)	00-U2VaPkthNDMKo2DydKnNUU
62272.6	41832.3	-0.753279	um	Cell	2	Cell Center of Image Mass	0.000	1.000	541	4	siRNA-SC-10 PSF1-A488 IMPa2-A546 DAPI 8C2-siRNA-IMP-a2-a4 V2.00	0	14. siRNA-SC-10 PSF1-A488 DAPI IMPa2-A546 _b_TileScan_001 (Stage 2 of 49)	00-U2VaPkthNDMKo2DydKnNUU
62257.5	41815.9	-0.656197	um	Cell	2	Cell Center of Image Mass	0.000	1.000	542	5	siRNA-SC-10 PSF1-A488 IMPa2-A546 DAPI 8C2-siRNA-IMP-a2-a4 V2.00	0	14. siRNA-SC-10 PSF1-A488 DAPI IMPa2-A546 _b_TileScan_001 (Stage 2 of 49)	00-U2VaPkthNDMKo2DydKnNUU
62330.2	41817.2	-0.0297545	um	Cell	2	Cell Center of Image Mass	0.000	1.000	543	6	siRNA-SC-10 PSF1-A488 IMPa2-A546 DAPI 8C2-siRNA-IMP-a2-a4 V2.00	0	14. siRNA-SC-10 PSF1-A488 DAPI IMPa2-A546 _b_TileScan_001 (Stage 2 of 49)	00-U2VaPkthNDMKo2DydKnNUU
62396	41820.9	-0.904479	um	Cell	2	Cell Center of Image Mass	0.000	1.000	544	7	siRNA-SC-10 PSF1-A488 IMPa2-A546 DAPI 8C2-siRNA-IMP-a2-a4 V2.00	0	14. siRNA-SC-10 PSF1-A488 DAPI IMPa2-A546 _b_TileScan_001 (Stage 2 of 49)	00-U2VaPkthNDMKo2DydKnNUU
62331.7	41852.6	-0.905593	um	Cell	2	Cell Center of Image Mass	0.000	1.000	545	8	siRNA-SC-10 PSF1-A488 IMPa2-A546 DAPI 8C2-siRNA-IMP-a2-a4 V2.00	0	14. siRNA-SC-10 PSF1-A488 DAPI IMPa2-A546 _b_TileScan_001 (Stage 2 of 49)	00-U2VaPkthNDMKo2DydKnNUU
62380.1	41861.2	-0.852029	um	Cell	2	Cell Center of Image Mass	0.000	1.000	546	9	siRNA-SC-10 PSF1-A488 IMPa2-A546 DAPI 8C2-siRNA-IMP-a2-a4 V2.00	0	14. siRNA-SC-10 PSF1-A488 DAPI IMPa2-A546 _b_TileScan_001 (Stage 2 of 49)	00-U2VaPkthNDMKo2DydKnNUU
62354.8	41866.4	-0.564732	um	Cell	2	Cell Center of Image Mass	0.000	1.000	547	10	siRNA-SC-10 PSF1-A488 IMPa2-A546 DAPI 8C2-siRNA-IMP-a2-a4 V2.00	0	14. siRNA-SC-10 PSF1-A488 DAPI IMPa2-A546 _b_TileScan_001 (Stage 2 of 49)	00-U2VaPkthNDMKo2DydKnNUU
62384.4	41877.6	-1.11773	um	Cell	2	Cell Center of Image Mass	0.000	1.000	548	11	siRNA-SC-10 PSF1-A488 IMPa2-A546 DAPI 8C2-siRNA-IMP-a2-a4 V2.00	0	14. siRNA-SC-10 PSF1-A488 DAPI IMPa2-A546 _b_TileScan_001 (Stage 2 of 49)	00-U2VaPkthNDMKo2DydKnNUU
62396.9	41879.8	-0.672229	um	Cell	2	Cell Center of Image Mass	0.000	1.000	549	12	siRNA-SC-10 PSF1-A488 IMPa2-A546 DAPI 8C2-siRNA-IMP-a2-a4 V2.00	0	14. siRNA-SC-10 PSF1-A488 DAPI IMPa2-A546 _b_TileScan_001 (Stage 2 of 49)	00-U2VaPkthNDMKo2DydKnNUU
62372.8	41814.1	-0.532549	um	Cell	2	Cell Center of Image Mass	0.000	1.000	550	13	siRNA-SC-10 PSF1-A488 IMPa2-A546 DAPI 8C2-siRNA-IMP-a2-a4 V2.00	0	14. siRNA-SC-10 PSF1-A488 DAPI IMPa2-A546 _b_TileScan_001 (Stage 2 of 49)	00-U2VaPkthNDMKo2DydKnNUU
62359.4	41837.5	-0.794288	um	Cell	2	Cell Center of Image Mass	0.000	1.000	551	14	siRNA-SC-10 PSF1-A488 IMPa2-A546 DAPI 8C2-siRNA-IMP-a2-a4 V2.00	0	14. siRNA-SC-10 PSF1-A488 DAPI IMPa2-A546 _b_TileScan_001 (Stage 2 of 49)	00-U2VaPkthNDMKo2DydKnNUU
62378.1	41840.5	-0.762663	um	Cell	2	Cell Center of Image Mass	0.000	1.000	552	15	siRNA-SC-10 PSF1-A488 IMPa2-A546 DAPI 8C2-siRNA-IMP-a2-a4 V2.00	0	14. siRNA-SC-10 PSF1-A488 DAPI IMPa2-A546 _b_TileScan_001 (Stage 2 of 49)	00-U2VaPkthNDMKo2DydKnNUU
62343.1	41833.2	-0.516308	um	Cell	2	Cell Center of Image Mass	0.000	1.000	553	16	siRNA-SC-10 PSF1-A488 IMPa2-A546 DAPI 8C2-siRNA-IMP-a2-a4 V2.00	0	14. siRNA-SC-10 PSF1-A488 DAPI IMPa2-A546 _b_TileScan_001 (Stage 2 of 49)	00-U2VaPkthNDMKo2DydKnNUU
62310.8	41906.2	-0.922981	um	Cell	2	Cell Center of Image Mass	0.000	1.000	554	17	siRNA-SC-10 PSF1-A488 IMPa2-A546 DAPI 8C2-siRNA-IMP-a2-a4 V2.00	0	14. siRNA-SC-10 PSF1-A488 DAPI IMPa2-A546 _b_TileScan_001 (Stage 2 of 49)	00-U2VaPkthNDMKo2DydKnNUU
62281.9	41927.5	-0.52314	um	Cell	2	Cell Center of Image Mass	0.000	1.000	555	18	siRNA-SC-10 PSF1-A488 IMPa2-A546 DAPI 8C2-siRNA-IMP-a2-a4 V2.00	0	14. siRNA-SC-10 PSF1-A488 DAPI IMPa2-A546 _b_TileScan_001 (Stage 2 of 49)	00-U2VaPkthNDMKo2DydKnNUU
62265.3	41928.2	-0.73934	um	Cell	2	Cell Center of Image Mass	0.000	1.000	556	19	siRNA-SC-10 PSF1-A488 IMPa2-A546 DAPI 8C2-siRNA-IMP-a2-a4 V2.00	0	14. siRNA-SC-10 PSF1-A488 DAPI IMPa2-A546 _b_TileScan_001 (Stage 2 of 49)	00-U2VaPkthNDMKo2DydKnNUU
62322.4	41944.7	-0.922156	um	Cell	2	Cell Center of Image Mass	0.000	1.000	557	20	siRNA-SC-10 PSF1-A488 IMPa2-A546 DAPI 8C2-siRNA-IMP-a2-a4 V2.00	0	14. siRNA-SC-10 PSF1-A488 DAPI IMPa2-A546 _b_TileScan_001 (Stage 2 of 49)	00-U2VaPkthNDMKo2DydKnNUU
62282	41944.1	-0.753537	um	Cell	2	Cell Center of Image Mass	0.000	1.000	558	21	siRNA-SC-10 PSF1-A488 IMPa2-A546 DAPI 8C2-siRNA-IMP-a2-a4 V2.00	0	14. siRNA-SC-10 PSF1-A488 DAPI IMPa2-A546 _b_TileScan_001 (Stage 2 of 49)	00-U2VaPkthNDMKo2DydKnNUU
62298.5	41953.6	-0.847943	um	Cell	2	Cell Center of Image Mass	0.000	1.000	559	22	siRNA-SC-10 PSF1-A488 IMPa2-A546 DAPI 8C2-siRNA-IMP-a2-a4 V2.00	0	14. siRNA-SC-10 PSF1-A488 DAPI IMPa2-A546 _b_TileScan_001 (Stage 2 of 49)	00-U2VaPkthNDMKo2DydKnNUU
62262.4	41947	-0.519813	um	Cell	2	Cell Center of Image Mass	0.000	1.000	560	23	siRNA-SC-10 PSF1-A488 IMPa2-A546 DAPI 8C2-siRNA-IMP-a2-a4 V2.00	0	14. siRNA-SC-10 PSF1-A488 DAPI IMPa2-A546 _b_TileScan_001 (Stage 2 of 49)	00-U2VaPkthNDMKo2DydKnNUU
62350.8	41884.7	-0.548195	um	Cell	2	Cell Center of Image Mass	0.000	1.000	561	24	siRNA-SC-10 PSF1-A488 IMPa2-A546 DAPI 8C2-siRNA-IMP-a2-a4 V2.00	0	14. siRNA-SC-10 PSF1-A488 DAPI IMPa2-A546 _b_TileScan_001 (Stage 2 of 49)	00-U2VaPkthNDMKo2DydKnNUU
62396.6	41915.4	-0.248321	um	Cell	2	Cell Center of Image Mass	0.000	1.000	562	25	siRNA-SC-10 PSF1-A488 IMPa2-A546 DAPI 8C2-siRNA-IMP-a2-a4 V2.00	0	14. siRNA-SC-10 PSF1-A488 DAPI IMPa2-A546 _b_TileScan_001 (Stage 2 of 49)	00-U2VaPkthNDMKo2DydKnNUU
62379.5	41893.9	-0.899805	um	Cell	2	Cell Center of Image Mass	0.000	1.000	563	26	siRNA-SC-10 PSF1-A488 IMPa2-A546 DAPI 8C2-siRNA-IMP-a2-a4 V2.00	0	14. siRNA-SC-10 PSF1-A488 DAPI IMPa2-A546 _b_TileScan_001 (Stage 2 of 49)	00-U2VaPkthNDMKo2DydKnNUU
62386.3	41911.1	-1.0677	um	Cell	2	Cell Center of Image Mass	0.000	1.000	564	27	siRNA-SC-10 PSF1-A488 IMPa2-A546 DAPI 8C2-siRNA-IMP-a2-a4 V2.00	0	14. siRNA-SC-10 PSF1-A488 DAPI IMPa2-A546 _b_TileScan_001 (Stage 2 of 49)	00-U2VaPkthNDMKo2DydKnNUU
62370.1	41925.4	-1.11761	um	Cell	2	Cell Center of Image Mass	0.000	1.000	565	28	siRNA-SC-10 PSF1-A488 IMPa2-A546 DAPI 8C2-siRNA-IMP-a2-a4 V2.00	0	14. siRNA-SC-10 PSF1-A488 DAPI IMPa2-A546 _b_TileScan_001 (Stage 2 of 49)	00-U2VaPkthNDMKo2DydKnNUU
62392.5	41952.4	-0.933574	um	Cell	2	Cell Center of Image Mass	0.000	1.000	566	29	siRNA-SC-10 PSF1-A488 IMPa2-A546 DAPI 8C2-siRNA-IMP-a2-a4 V2.00	0	14. siRNA-SC-10 PSF1-A488 DAPI IMPa2-A546 _b_TileScan_001 (Stage 2 of 49)	00-U2VaPkthNDMKo2DydKnNUU
62357.4	41953.6	-0.976946	um	Cell	2	Cell Center of Image Mass	0.000	1.000	567	30	siRNA-SC-10 PSF1-A488 IMPa2-A546 DAPI 8C2-siRNA-IMP-a2-a4 V2.00	0	14. siRNA-SC-10 PSF1-A488 DAPI IMPa2-A546 _b_TileScan_001 (Stage 2 of 49)	00-U2VaPkthNDMKo2DydKnNUU
62343.2	41916.8	-0.852969	um	Cell	2	Cell Center of Image Mass	0.000	1.000	568	31	siRNA-SC-10 PSF1-A488 IMPa2-A546 DAPI 8C2-siRNA-IMP-a2-a4 V2.00	0	14. siRNA-SC-10 PSF1-A488 DAPI IMPa2-A546 _b_TileScan_001 (Stage 2 of 49)	00-U2VaPkthNDMKo2DydKnNUU
62335.7	41952.6	-0.686346	um	Cell	2	Cell Center of Image Mass	0.000	1.000	569	32	siRNA-SC-10 PSF1-A488 IMPa2-A546 DAPI 8C2-siRNA-IMP-a2-a4 V2.00	0	14. siRNA-SC-10 PSF1-A488 DAPI IMPa2-A546 _b_TileScan_001 (Stage 2 of 49)	00-U2VaPkthNDMKo2DydKnNUU
62335.6	41928.4	-0.722486	um	Cell	2	Cell Center of Image Mass	0.000	1.000	570	33	siRNA-SC-10 PSF1-A488 IMPa2-A546 DAPI 8C2-siRNA-IMP-a2-a4 V2.00	0	14. siRNA-SC-10 PSF1-A488 DAPI IMPa2-A546 _b_TileScan_001 (Stage 2 of 49)	00-U2VaPkthNDMKo2DydKnNUU
62370	41946.6	-0.0059789	um	Cell	2	Cell Center of Image Mass	0.000	1.000	571	34	siRNA-SC-10 PSF1-A488 IMPa2-A546 DAPI 8C2-siRNA-IMP-a2-a4 V2.00	0	14. siRNA-SC-10 PSF1-A488 DAPI IMPa2-A546 _b_TileScan_001 (Stage 2 of 49)	00-U2VaPkthNDMKo2DydKnNUU
62326	41814.4	-1.29852	um	Cell	2	Cell Center of Image Mass	0.000	1.000	572	0	siRNA-SC-10 PSF1-A488 IMPa2-A546 DAPI 8C2-siRNA-IMP-a2-a4 V2.00	0	14. siRNA-SC-10 PSF1-A488 DAPI IMPa2-A546 _c_TileScan_001 (Stage 3 of 49)	00-erLL2rbkLvhM3JHGxCTUAX
62313.1	41847.7	-1.79676	um	Cell	2	Cell Center of Image Mass	0.000	1.000	573	1	siRNA-SC-10 PSF1-A488 IMPa2-A546 DAPI 8C2-siRNA-IMP-a2-a4 V2.00	0	14. siRNA-SC-10 PSF1-A488 DAPI IMPa2-A546 _c_TileScan_001 (Stage 3 of 49)	00-erLL2rbkLvhM3JHGxCTUAX
62270.9	41819.1	-1.52235	um	Cell	2	Cell Center of Image Mass	0.000	1.000	574	2	siRNA-SC-10 PSF1-A488 IMPa2-A546 DAPI 8C2-siRNA-IMP-a2-a4 V2.00	0	14. siRNA-SC-10 PSF1-A488 DAPI IMPa2-A546 _c_TileScan_001 (Stage 3 of 49)	00-erLL2rbkLvhM3JHGxCTUAX
62309.2	41826.2	-1.6167	um	Cell	2	Cell Center of Image Mass	0.000	1.000	575	3	siRNA-SC-10 PSF1-A488 IMPa2-A546 DAPI 8C2-siRNA-IMP-a2-a4 V2.00	0	14. siRNA-SC-10 PSF1-A488 DAPI IMPa2-A546 _c_TileScan_001 (Stage 3 of 49)	00-erLL2rbkLvhM3JHGxCTUAX
62279.6	41863.6	-1.45489	um	Cell	2	Cell Center of Image Mass	0.000	1.000	576	4	siRNA-SC-10 PSF1-A488 IMPa2-A546 DAPI 8C2-siRNA-IMP-a2-a4 V2.00	0	14. siRNA-SC-10 PSF1-A488 DAPI IMPa2-A546 _c_TileScan_001 (Stage 3 of 49)	00-erLL2rbkLvhM3JHGxCTUAX
62261.4	41883.9	-1.42392	um	Cell	2	Cell Center of Image Mass	0.000	1.000	577	5	siRNA-SC-10 PSF1-A488 IMPa2-A546 DAPI 8C2-siRNA-IMP-a2-a4 V2.00	0	14. siRNA-SC-10 PSF1-A488 DAPI IMPa2-A546 _c_TileScan_001 (Stage 3 of 49)	00-erLL2rbkLvhM3JHGxCTUAX
62304.4	41872.3	-1.34283	um	Cell	2	Cell Center of Image Mass	0.000	1.000	578	6	siRNA-SC-10 PSF1-A488 IMPa2-A546 DAPI 8C2-siRNA-IMP-a2-a4 V2.00	0	14. siRNA-SC-10 PSF1-A488 DAPI IMPa2-A546 _c_TileScan_001 (Stage 3 of 49)	00-erLL2rbkLvhM3JHGxCTUAX
62283.2	41840.1	-0.662955	um	Cell	2	Cell Center of Image Mass	0.000	1.000	579	7	siRNA-SC-10 PSF1-A488 IMPa2-A546 DAPI 8C2-siRNA-IMP-a2-a4 V2.00	0	14. siRNA-SC-10 PSF1-A488 DAPI IMPa2-A546 _c_TileScan_001 (Stage 3 of 49)	00-erLL2rbkLvhM3JHGxCTUAX
62348.3	41819.8	-1.56906	um	Cell	2	Cell Center of Image Mass	0.000	1.000	580	8	siRNA-SC-10 PSF1-A488 IMPa2-A546 DAPI 8C2-siRNA-IMP-a2-a4 V2.00	0	14. siRNA-SC-10 PSF1-A488 DAPI IMPa2-A546 _c_TileScan_001 (Stage 3 of 49)	00-erLL2rbkLvhM3JHGxCTUAX
62356.4	41841.1	-1.62454	um	Cell	2	Cell Center of Image Mass	0.000	1.000	581	9	siRNA-SC-10 PSF1-A488 IMPa2-A546 DAPI 8C2-siRNA-IMP-a2-a4 V2.00	0	14. siRNA-SC-10 PSF1-A488 DAPI IMPa2-A546 _c_TileScan_001 (Stage 3 of 49)	00-erLL2rbkLvhM3JHGxCTUAX
62340.2	41844.2	-1.62653	um	Cell	2	Cell Center of Image Mass	0.000	1.000	582	10	siRNA-SC-10 PSF1-A488 IMPa2-A546 DAPI 8C2-siRNA-IMP-a2-a4 V2.00	0	14. siRNA-SC-10 PSF1-A488 DAPI IMPa2-A546 _c_TileScan_001 (Stage 3 of 49)	00-erLL2rbkLvhM3JHGxCTUAX
62341.1	41860.5	-1.63797	um	Cell	2	Cell Center of Image Mass	0.000	1.000	583	11	siRNA-SC-10 PSF1-A488 IMPa2-A546 DAPI 8C2-siRNA-IMP-a2-a4 V2.00	0	14. siRNA-SC-10 PSF1-A488 DAPI IMPa2-A546 _c_TileScan_001 (Stage 3 of 49)	00-erLL2rbkLvhM3JHGxCTUAX
62360.9	41882.7	-1.67281	um	Cell	2	Cell Center of Image Mass	0.000	1.000	584	12	siRNA-SC-10 PSF1-A488 IMPa2-A546 DAPI 8C2-siRNA-IMP-a2-a4 V2.00	0	14. siRNA-SC-10 PSF1-A488 DAPI IMPa2-A546 _c_TileScan_001 (Stage 3 of 49)	00-erLL2rbkLvhM3JHGxCTUAX
62374.1	41814.6	-1.40971	um	Cell	2	Cell Center of Image Mass	0.000	1.000	585	13	siRNA-SC-10 PSF1-A488 IMPa2-A546 DAPI 8C2-siRNA-IMP-a2-a4 V2.00	0	14. siRNA-SC-10 PSF1-A488 DAPI IMPa2-A546 _c_TileScan_001 (Stage 3 of 49)	00-erLL2rbkLvhM3JHGxCTUAX
62390	41822	-1.51965	um	Cell	2	Cell Center of Image Mass	0.000	1.000	586	14	siRNA-SC-10 PSF1-A488 IMPa2-A546 DAPI 8C2-siRNA-IMP-a2-a4 V2.00	0	14. siRNA-SC-10 PSF1-A488 DAPI IMPa2-A546 _c_TileScan_001 (Stage 3 of 49)	00-erLL2rbkLvhM3JHGxCTUAX
62393.2	41867.7	-1.10643	um	Cell	2	Cell Center of Image Mass	0.000	1.000	587	15	siRNA-SC-10 PSF1-A488 IMPa2-A546 DAPI 8C2-siRNA-IMP-a2-a4 V2.00	0	14. siRNA-SC-10 PSF1-A488 DAPI IMPa2-A546 _c_TileScan_001 (Stage 3 of 49)	00-erLL2rbkLvhM3JHGxCTUAX
62297.8	41894.8	-1.63628	um	Cell	2	Cell Center of Image Mass	0.000	1.000	588	16	siRNA-SC-10 PSF1-A488 IMPa2-A546 DAPI 8C2-siRNA-IMP-a2-a4 V2.00	0	14. siRNA-SC-10 PSF1-A488 DAPI IMPa2-A546 _c_TileScan_001 (Stage 3 of 49)	00-erLL2rbkLvhM3JHGxCTUAX
62271.6	41907.6	-1.71869	um	Cell	2	Cell Center of Image Mass	0.000	1.000	589	17	siRNA-SC-10 PSF1-A488 IMPa2-A546 DAPI 8C2-siRNA-IMP-a2-a4 V2.00	0	14. siRNA-SC-10 PSF1-A488 DAPI IMPa2-A546 _c_TileScan_001 (Stage 3 of 49)	00-erLL2rbkLvhM3JHGxCTUAX
62307	41923.4	-1.38576	um	Cell	2	Cell Center of Image Mass	0.000	1.000	590	18	siRNA-SC-10 PSF1-A488 IMPa2-A546 DAPI 8C2-siRNA-IMP-a2-a4 V2.00	0	14. siRNA-SC-10 PSF1-A488 DAPI IMPa2-A546 _c_TileScan_001 (Stage 3 of 49)	00-erLL2rbkLvhM3JHGxCTUAX
62337.2	41952.4	-1.58115	um	Cell	2	Cell Center of Image Mass	0.000	1.000	591	19	siRNA-SC-10 PSF1-A488 IMPa2-A546 DAPI 8C2-siRNA-IMP-a2-a4 V2.00	0	14. siRNA-SC-10 PSF1-A488 DAPI IMPa2-A546 _c_TileScan_001 (Stage 3 of 49)	00-erLL2rbkLvhM3JHGxCTUAX
62279.2	41923.7	-1.53022	um	Cell	2	Cell Center of Image Mass	0.000	1.000	592	20	siRNA-SC-10 PSF1-A488 IMPa2-A546 DAPI 8C2-siRNA-IMP-a2-a4 V2.00	0	14. siRNA-SC-10 PSF1-A488 DAPI IMPa2-A546 _c_TileScan_001 (Stage 3 of 49)	00-erLL2rbkLvhM3JHGxCTUAX
62302.5	41945.2	-1.56571	um	Cell	2	Cell Center of Image Mass	0.000	1.000	593	21	siRNA-SC-10 PSF1-A488 IMPa2-A546 DAPI 8C2-siRNA-IMP-a2-a4 V2.00	0	14. siRNA-SC-10 PSF1-A488 DAPI IMPa2-A546 _c_TileScan_001 (Stage 3 of 49)	00-erLL2rbkLvhM3JHGxCTUAX
62268.9	41952.1	-1.2339	um	Cell	2	Cell Center of Image Mass	0.000	1.000	594	22	siRNA-SC-10 PSF1-A488 IMPa2-A546 DAPI 8C2-siRNA-IMP-a2-a4 V2.00	0	14. siRNA-SC-10 PSF1-A488 DAPI IMPa2-A546 _c_TileScan_001 (Stage 3 of 49)	00-erLL2rbkLvhM3JHGxCTUAX
62302.6	41955.6	-1.51888	um	Cell	2	Cell Center of Image Mass	0.000	1.000	595	23	siRNA-SC-10 PSF1-A488 IMPa2-A546 DAPI 8C2-siRNA-IMP-a2-a4 V2.00	0	14. siRNA-SC-10 PSF1-A488 DAPI IMPa2-A546 _c_TileScan_001 (Stage 3 of 49)	00-erLL2rbkLvhM3JHGxCTUAX
62338.6	41891.4	-1.92043	um	Cell	2	Cell Center of Image Mass	0.000	1.000	596	24	siRNA-SC-10 PSF1-A488 IMPa2-A546 DAPI 8C2-siRNA-IMP-a2-a4 V2.00	0	14. siRNA-SC-10 PSF1-A488 DAPI IMPa2-A546 _c_TileScan_001 (Stage 3 of 49)	00-erLL2rbkLvhM3JHGxCTUAX
62389.7	41893.2	-1.63908	um	Cell	2	Cell Center of Image Mass	0.000	1.000	597	25	siRNA-SC-10 PSF1-A488 IMPa2-A546 DAPI 8C2-siRNA-IMP-a2-a4 V2.00	0	14. siRNA-SC-10 PSF1-A488 DAPI IMPa2-A546 _c_TileScan_001 (Stage 3 of 49)	00-erLL2rbkLvhM3JHGxCTUAX
62388.3	41916.7	-1.80494	um	Cell	2	Cell Center of Image Mass	0.000	1.000	598	26	siRNA-SC-10 PSF1-A488 IMPa2-A546 DAPI 8C2-siRNA-IMP-a2-a4 V2.00	0	14. siRNA-SC-10 PSF1-A488 DAPI IMPa2-A546 _c_TileScan_001 (Stage 3 of 49)	00-erLL2rbkLvhM3JHGxCTUAX
62350.5	41921.6	-1.75911	um	Cell	2	Cell Center of Image Mass	0.000	1.000	599	27	siRNA-SC-10 PSF1-A488 IMPa2-A546 DAPI 8C2-siRNA-IMP-a2-a4 V2.00	0	14. siRNA-SC-10 PSF1-A488 DAPI IMPa2-A546 _c_TileScan_001 (Stage 3 of 49)	00-erLL2rbkLvhM3JHGxCTUAX
62356.7	41933.8	-1.68015	um	Cell	2	Cell Center of Image Mass	0.000	1.000	600	28	siRNA-SC-10 PSF1-A488 IMPa2-A546 DAPI 8C2-siRNA-IMP-a2-a4 V2.00	0	14. siRNA-SC-10 PSF1-A488 DAPI IMPa2-A546 _c_TileScan_001 (Stage 3 of 49)	00-erLL2rbkLvhM3JHGxCTUAX
62391.3	41943.9	-1.75362	um	Cell	2	Cell Center of Image Mass	0.000	1.000	601	29	siRNA-SC-10 PSF1-A488 IMPa2-A546 DAPI 8C2-siRNA-IMP-a2-a4 V2.00	0	14. siRNA-SC-10 PSF1-A488 DAPI IMPa2-A546 _c_TileScan_001 (Stage 3 of 49)	00-erLL2rbkLvhM3JHGxCTUAX
62372.2	41947.9	-1.87109	um	Cell	2	Cell Center of Image Mass	0.000	1.000	602	30	siRNA-SC-10 PSF1-A488 IMPa2-A546 DAPI 8C2-siRNA-IMP-a2-a4 V2.00	0	14. siRNA-SC-10 PSF1-A488 DAPI IMPa2-A546 _c_TileScan_001 (Stage 3 of 49)	00-erLL2rbkLvhM3JHGxCTUAX
62386.1	41955.2	-1.70369	um	Cell	2	Cell Center of Image Mass	0.000	1.000	603	31	siRNA-SC-10 PSF1-A488 IMPa2-A546 DAPI 8C2-siRNA-IMP-a2-a4 V2.00	0	14. siRNA-SC-10 PSF1-A488 DAPI IMPa2-A546 _c_TileScan_001 (Stage 3 of 49)	00-erLL2rbkLvhM3JHGxCTUAX
62332.4	41938.3	-1.69241	um	Cell	2	Cell Center of Image Mass	0.000	1.000	604	32	siRNA-SC-10 PSF1-A488 IMPa2-A546 DAPI 8C2-siRNA-IMP-a2-a4 V2.00	0	14. siRNA-SC-10 PSF1-A488 DAPI IMPa2-A546 _c_TileScan_001 (Stage 3 of 49)	00-erLL2rbkLvhM3JHGxCTUAX
62393.5	41956.7	-1.73782	um	Cell	2	Cell Center of Image Mass	0.000	1.000	605	0	siRNA-SC-10 PSF1-A488 IMPa2-A546 DAPI 8C2-siRNA-IMP-a2-a4 V2.00	0	14. siRNA-SC-10 PSF1-A488 DAPI IMPa2-A546 _d_TileScan_001 (Stage 4 of 49)	00-AtFtUhEQRMXaECDdDAybrm
62288.5	41815.4	-0.828295	um	Cell	2	Cell Center of Image Mass	0.000	1.000	606	1	siRNA-SC-10 PSF1-A488 IMPa2-A546 DAPI 8C2-siRNA-IMP-a2-a4 V2.00	0	14. siRNA-SC-10 PSF1-A488 DAPI IMPa2-A546 _d_TileScan_001 (Stage 4 of 49)	00-AtFtUhEQRMXaECDdDAybrm
62317.8	41835.4	-1.6375	um	Cell	2	Cell Center of Image Mass	0.000	1.000	607	2	siRNA-SC-10 PSF1-A488 IMPa2-A546 DAPI 8C2-siRNA-IMP-a2-a4 V2.00	0	14. siRNA-SC-10 PSF1-A488 DAPI IMPa2-A546 _d_TileScan_001 (Stage 4 of 49)	00-AtFtUhEQRMXaECDdDAybrm
62297.6	41852.9	-1.67571	um	Cell	2	Cell Center of Image Mass	0.000	1.000	608	3	siRNA-SC-10 PSF1-A488 IMPa2-A546 DAPI 8C2-siRNA-IMP-a2-a4 V2.00	0	14. siRNA-SC-10 PSF1-A488 DAPI IMPa2-A546 _d_TileScan_001 (Stage 4 of 49)	00-AtFtUhEQRMXaECDdDAybrm
62259.3	41828.6	-1.36888	um	Cell	2	Cell Center of Image Mass	0.000	1.000	609	4	siRNA-SC-10 PSF1-A488 IMPa2-A546 DAPI 8C2-siRNA-IMP-a2-a4 V2.00	0	14. siRNA-SC-10 PSF1-A488 DAPI IMPa2-A546 _d_TileScan_001 (Stage 4 of 49)	00-AtFtUhEQRMXaECDdDAybrm
62277.6	41832.5	-1.5368	um	Cell	2	Cell Center of Image Mass	0.000	1.000	610	5	siRNA-SC-10 PSF1-A488 IMPa2-A546 DAPI 8C2-siRNA-IMP-a2-a4 V2.00	0	14. siRNA-SC-10 PSF1-A488 DAPI IMPa2-A546 _d_TileScan_001 (Stage 4 of 49)	00-AtFtUhEQRMXaECDdDAybrm
62283.6	41844	-1.38663	um	Cell	2	Cell Center of Image Mass	0.000	1.000	611	6	siRNA-SC-10 PSF1-A488 IMPa2-A546 DAPI 8C2-siRNA-IMP-a2-a4 V2.00	0	14. siRNA-SC-10 PSF1-A488 DAPI IMPa2-A546 _d_TileScan_001 (Stage 4 of 49)	00-AtFtUhEQRMXaECDdDAybrm
62264.8	41848.1	-1.52666	um	Cell	2	Cell Center of Image Mass	0.000	1.000	612	7	siRNA-SC-10 PSF1-A488 IMPa2-A546 DAPI 8C2-siRNA-IMP-a2-a4 V2.00	0	14. siRNA-SC-10 PSF1-A488 DAPI IMPa2-A546 _d_TileScan_001 (Stage 4 of 49)	00-AtFtUhEQRMXaECDdDAybrm
62283.5	41873.4	-1.08626	um	Cell	2	Cell Center of Image Mass	0.000	1.000	613	8	siRNA-SC-10 PSF1-A488 IMPa2-A546 DAPI 8C2-siRNA-IMP-a2-a4 V2.00	0	14. siRNA-SC-10 PSF1-A488 DAPI IMPa2-A546 _d_TileScan_001 (Stage 4 of 49)	00-AtFtUhEQRMXaECDdDAybrm
62263.5	41816.8	-1.03923	um	Cell	2	Cell Center of Image Mass	0.000	1.000	614	9	siRNA-SC-10 PSF1-A488 IMPa2-A546 DAPI 8C2-siRNA-IMP-a2-a4 V2.00	0	14. siRNA-SC-10 PSF1-A488 DAPI IMPa2-A546 _d_TileScan_001 (Stage 4 of 49)	00-AtFtUhEQRMXaECDdDAybrm
62341.3	41815.5	-0.825052	um	Cell	2	Cell Center of Image Mass	0.000	1.000	615	10	siRNA-SC-10 PSF1-A488 IMPa2-A546 DAPI 8C2-siRNA-IMP-a2-a4 V2.00	0	14. siRNA-SC-10 PSF1-A488 DAPI IMPa2-A546 _d_TileScan_001 (Stage 4 of 49)	00-AtFtUhEQRMXaECDdDAybrm
62369.2	41821.4	-0.961023	um	Cell	2	Cell Center of Image Mass	0.000	1.000	616	11	siRNA-SC-10 PSF1-A488 IMPa2-A546 DAPI 8C2-siRNA-IMP-a2-a4 V2.00	0	14. siRNA-SC-10 PSF1-A488 DAPI IMPa2-A546 _d_TileScan_001 (Stage 4 of 49)	00-AtFtUhEQRMXaECDdDAybrm
62395.4	41839.4	-1.66067	um	Cell	2	Cell Center of Image Mass	0.000	1.000	617	12	siRNA-SC-10 PSF1-A488 IMPa2-A546 DAPI 8C2-siRNA-IMP-a2-a4 V2.00	0	14. siRNA-SC-10 PSF1-A488 DAPI IMPa2-A546 _d_TileScan_001 (Stage 4 of 49)	00-AtFtUhEQRMXaECDdDAybrm
62349.9	41847	-1.73865	um	Cell	2	Cell Center of Image Mass	0.000	1.000	618	13	siRNA-SC-10 PSF1-A488 IMPa2-A546 DAPI 8C2-siRNA-IMP-a2-a4 V2.00	0	14. siRNA-SC-10 PSF1-A488 DAPI IMPa2-A546 _d_TileScan_001 (Stage 4 of 49)	00-AtFtUhEQRMXaECDdDAybrm
62371.4	41863.1	-1.74279	um	Cell	2	Cell Center of Image Mass	0.000	1.000	619	14	siRNA-SC-10 PSF1-A488 IMPa2-A546 DAPI 8C2-siRNA-IMP-a2-a4 V2.00	0	14. siRNA-SC-10 PSF1-A488 DAPI IMPa2-A546 _d_TileScan_001 (Stage 4 of 49)	00-AtFtUhEQRMXaECDdDAybrm
62331.6	41866.3	-1.3438	um	Cell	2	Cell Center of Image Mass	0.000	1.000	620	15	siRNA-SC-10 PSF1-A488 IMPa2-A546 DAPI 8C2-siRNA-IMP-a2-a4 V2.00	0	14. siRNA-SC-10 PSF1-A488 DAPI IMPa2-A546 _d_TileScan_001 (Stage 4 of 49)	00-AtFtUhEQRMXaECDdDAybrm
62390.5	41876.7	-1.72653	um	Cell	2	Cell Center of Image Mass	0.000	1.000	621	16	siRNA-SC-10 PSF1-A488 IMPa2-A546 DAPI 8C2-siRNA-IMP-a2-a4 V2.00	0	14. siRNA-SC-10 PSF1-A488 DAPI IMPa2-A546 _d_TileScan_001 (Stage 4 of 49)	00-AtFtUhEQRMXaECDdDAybrm
62364.2	41876.2	-1.92886	um	Cell	2	Cell Center of Image Mass	0.000	1.000	622	17	siRNA-SC-10 PSF1-A488 IMPa2-A546 DAPI 8C2-siRNA-IMP-a2-a4 V2.00	0	14. siRNA-SC-10 PSF1-A488 DAPI IMPa2-A546 _d_TileScan_001 (Stage 4 of 49)	00-AtFtUhEQRMXaECDdDAybrm
62327.5	41823.1	-1.49969	um	Cell	2	Cell Center of Image Mass	0.000	1.000	623	18	siRNA-SC-10 PSF1-A488 IMPa2-A546 DAPI 8C2-siRNA-IMP-a2-a4 V2.00	0	14. siRNA-SC-10 PSF1-A488 DAPI IMPa2-A546 _d_TileScan_001 (Stage 4 of 49)	00-AtFtUhEQRMXaECDdDAybrm
62378.1	41832.2	-1.82505	um	Cell	2	Cell Center of Image Mass	0.000	1.000	624	19	siRNA-SC-10 PSF1-A488 IMPa2-A546 DAPI 8C2-siRNA-IMP-a2-a4 V2.00	0	14. siRNA-SC-10 PSF1-A488 DAPI IMPa2-A546 _d_TileScan_001 (Stage 4 of 49)	00-AtFtUhEQRMXaECDdDAybrm
62327.5	41852	-1.16489	um	Cell	2	Cell Center of Image Mass	0.000	1.000	625	20	siRNA-SC-10 PSF1-A488 IMPa2-A546 DAPI 8C2-siRNA-IMP-a2-a4 V2.00	0	14. siRNA-SC-10 PSF1-A488 DAPI IMPa2-A546 _d_TileScan_001 (Stage 4 of 49)	00-AtFtUhEQRMXaECDdDAybrm
62380.6	41855.8	-1.60438	um	Cell	2	Cell Center of Image Mass	0.000	1.000	626	21	siRNA-SC-10 PSF1-A488 IMPa2-A546 DAPI 8C2-siRNA-IMP-a2-a4 V2.00	0	14. siRNA-SC-10 PSF1-A488 DAPI IMPa2-A546 _d_TileScan_001 (Stage 4 of 49)	00-AtFtUhEQRMXaECDdDAybrm
62318.2	41911.8	-1.85758	um	Cell	2	Cell Center of Image Mass	0.000	1.000	627	22	siRNA-SC-10 PSF1-A488 IMPa2-A546 DAPI 8C2-siRNA-IMP-a2-a4 V2.00	0	14. siRNA-SC-10 PSF1-A488 DAPI IMPa2-A546 _d_TileScan_001 (Stage 4 of 49)	00-AtFtUhEQRMXaECDdDAybrm
62281.6	41918.5	-1.67655	um	Cell	2	Cell Center of Image Mass	0.000	1.000	628	23	siRNA-SC-10 PSF1-A488 IMPa2-A546 DAPI 8C2-siRNA-IMP-a2-a4 V2.00	0	14. siRNA-SC-10 PSF1-A488 DAPI IMPa2-A546 _d_TileScan_001 (Stage 4 of 49)	00-AtFtUhEQRMXaECDdDAybrm
62255.6	41922.9	-1.51401	um	Cell	2	Cell Center of Image Mass	0.000	1.000	629	24	siRNA-SC-10 PSF1-A488 IMPa2-A546 DAPI 8C2-siRNA-IMP-a2-a4 V2.00	0	14. siRNA-SC-10 PSF1-A488 DAPI IMPa2-A546 _d_TileScan_001 (Stage 4 of 49)	00-AtFtUhEQRMXaECDdDAybrm
62260.4	41948.6	-1.78231	um	Cell	2	Cell Center of Image Mass	0.000	1.000	630	25	siRNA-SC-10 PSF1-A488 IMPa2-A546 DAPI 8C2-siRNA-IMP-a2-a4 V2.00	0	14. siRNA-SC-10 PSF1-A488 DAPI IMPa2-A546 _d_TileScan_001 (Stage 4 of 49)	00-AtFtUhEQRMXaECDdDAybrm
62256.1	41896.4	-1.31346	um	Cell	2	Cell Center of Image Mass	0.000	1.000	631	26	siRNA-SC-10 PSF1-A488 IMPa2-A546 DAPI 8C2-siRNA-IMP-a2-a4 V2.00	0	14. siRNA-SC-10 PSF1-A488 DAPI IMPa2-A546 _d_TileScan_001 (Stage 4 of 49)	00-AtFtUhEQRMXaECDdDAybrm
62304.1	41897.5	-1.77959	um	Cell	2	Cell Center of Image Mass	0.000	1.000	632	27	siRNA-SC-10 PSF1-A488 IMPa2-A546 DAPI 8C2-siRNA-IMP-a2-a4 V2.00	0	14. siRNA-SC-10 PSF1-A488 DAPI IMPa2-A546 _d_TileScan_001 (Stage 4 of 49)	00-AtFtUhEQRMXaECDdDAybrm
62265.9	41905.7	-1.65032	um	Cell	2	Cell Center of Image Mass	0.000	1.000	633	28	siRNA-SC-10 PSF1-A488 IMPa2-A546 DAPI 8C2-siRNA-IMP-a2-a4 V2.00	0	14. siRNA-SC-10 PSF1-A488 DAPI IMPa2-A546 _d_TileScan_001 (Stage 4 of 49)	00-AtFtUhEQRMXaECDdDAybrm
62284.9	41896.1	-0.808947	um	Cell	2	Cell Center of Image Mass	0.000	1.000	634	29	siRNA-SC-10 PSF1-A488 IMPa2-A546 DAPI 8C2-siRNA-IMP-a2-a4 V2.00	0	14. siRNA-SC-10 PSF1-A488 DAPI IMPa2-A546 _d_TileScan_001 (Stage 4 of 49)	00-AtFtUhEQRMXaECDdDAybrm
62330.9	41891.4	-1.78148	um	Cell	2	Cell Center of Image Mass	0.000	1.000	635	30	siRNA-SC-10 PSF1-A488 IMPa2-A546 DAPI 8C2-siRNA-IMP-a2-a4 V2.00	0	14. siRNA-SC-10 PSF1-A488 DAPI IMPa2-A546 _d_TileScan_001 (Stage 4 of 49)	00-AtFtUhEQRMXaECDdDAybrm
62366.3	41900.4	-1.80966	um	Cell	2	Cell Center of Image Mass	0.000	1.000	636	31	siRNA-SC-10 PSF1-A488 IMPa2-A546 DAPI 8C2-siRNA-IMP-a2-a4 V2.00	0	14. siRNA-SC-10 PSF1-A488 DAPI IMPa2-A546 _d_TileScan_001 (Stage 4 of 49)	00-AtFtUhEQRMXaECDdDAybrm
62390.4	41908.8	-1.89191	um	Cell	2	Cell Center of Image Mass	0.000	1.000	637	32	siRNA-SC-10 PSF1-A488 IMPa2-A546 DAPI 8C2-siRNA-IMP-a2-a4 V2.00	0	14. siRNA-SC-10 PSF1-A488 DAPI IMPa2-A546 _d_TileScan_001 (Stage 4 of 49)	00-AtFtUhEQRMXaECDdDAybrm
62389.6	41926.1	-1.91171	um	Cell	2	Cell Center of Image Mass	0.000	1.000	638	33	siRNA-SC-10 PSF1-A488 IMPa2-A546 DAPI 8C2-siRNA-IMP-a2-a4 V2.00	0	14. siRNA-SC-10 PSF1-A488 DAPI IMPa2-A546 _d_TileScan_001 (Stage 4 of 49)	00-AtFtUhEQRMXaECDdDAybrm
62337.6	41956.3	-1.42793	um	Cell	2	Cell Center of Image Mass	0.000	1.000	639	34	siRNA-SC-10 PSF1-A488 IMPa2-A546 DAPI 8C2-siRNA-IMP-a2-a4 V2.00	0	14. siRNA-SC-10 PSF1-A488 DAPI IMPa2-A546 _d_TileScan_001 (Stage 4 of 49)	00-AtFtUhEQRMXaECDdDAybrm
62356.7	41922.5	-1.25087	um	Cell	2	Cell Center of Image Mass	0.000	1.000	640	35	siRNA-SC-10 PSF1-A488 IMPa2-A546 DAPI 8C2-siRNA-IMP-a2-a4 V2.00	0	14. siRNA-SC-10 PSF1-A488 DAPI IMPa2-A546 _d_TileScan_001 (Stage 4 of 49)	00-AtFtUhEQRMXaECDdDAybrm
62387.4	41948.7	-1.63677	um	Cell	2	Cell Center of Image Mass	0.000	1.000	641	36	siRNA-SC-10 PSF1-A488 IMPa2-A546 DAPI 8C2-siRNA-IMP-a2-a4 V2.00	0	14. siRNA-SC-10 PSF1-A488 DAPI IMPa2-A546 _d_TileScan_001 (Stage 4 of 49)	00-AtFtUhEQRMXaECDdDAybrm
62310.8	41943.5	-1.2113	um	Cell	2	Cell Center of Image Mass	0.000	1.000	642	37	siRNA-SC-10 PSF1-A488 IMPa2-A546 DAPI 8C2-siRNA-IMP-a2-a4 V2.00	0	14. siRNA-SC-10 PSF1-A488 DAPI IMPa2-A546 _d_TileScan_001 (Stage 4 of 49)	00-AtFtUhEQRMXaECDdDAybrm
62364	41952.7	-1.75536	um	Cell	2	Cell Center of Image Mass	0.000	1.000	643	38	siRNA-SC-10 PSF1-A488 IMPa2-A546 DAPI 8C2-siRNA-IMP-a2-a4 V2.00	0	14. siRNA-SC-10 PSF1-A488 DAPI IMPa2-A546 _d_TileScan_001 (Stage 4 of 49)	00-AtFtUhEQRMXaECDdDAybrm
62310.1	41830	-2.57998	um	Cell	2	Cell Center of Image Mass	0.000	1.000	644	0	siRNA-SC-10 PSF1-A488 IMPa2-A546 DAPI 8C2-siRNA-IMP-a2-a4 V2.00	0	14. siRNA-SC-10 PSF1-A488 DAPI IMPa2-A546 _e_TileScan_001 (Stage 5 of 49)	00-GqriJ5ceBeTqA8gdoqjbFM
62281.6	41882.7	-2.26893	um	Cell	2	Cell Center of Image Mass	0.000	1.000	645	1	siRNA-SC-10 PSF1-A488 IMPa2-A546 DAPI 8C2-siRNA-IMP-a2-a4 V2.00	0	14. siRNA-SC-10 PSF1-A488 DAPI IMPa2-A546 _e_TileScan_001 (Stage 5 of 49)	00-GqriJ5ceBeTqA8gdoqjbFM
62291.8	41818.8	-2.15567	um	Cell	2	Cell Center of Image Mass	0.000	1.000	646	2	siRNA-SC-10 PSF1-A488 IMPa2-A546 DAPI 8C2-siRNA-IMP-a2-a4 V2.00	0	14. siRNA-SC-10 PSF1-A488 DAPI IMPa2-A546 _e_TileScan_001 (Stage 5 of 49)	00-GqriJ5ceBeTqA8gdoqjbFM
62278.8	41846	-2.32789	um	Cell	2	Cell Center of Image Mass	0.000	1.000	647	3	siRNA-SC-10 PSF1-A488 IMPa2-A546 DAPI 8C2-siRNA-IMP-a2-a4 V2.00	0	14. siRNA-SC-10 PSF1-A488 DAPI IMPa2-A546 _e_TileScan_001 (Stage 5 of 49)	00-GqriJ5ceBeTqA8gdoqjbFM
62325.8	41846.2	-2.36093	um	Cell	2	Cell Center of Image Mass	0.000	1.000	648	4	siRNA-SC-10 PSF1-A488 IMPa2-A546 DAPI 8C2-siRNA-IMP-a2-a4 V2.00	0	14. siRNA-SC-10 PSF1-A488 DAPI IMPa2-A546 _e_TileScan_001 (Stage 5 of 49)	00-GqriJ5ceBeTqA8gdoqjbFM
62263.9	41856.9	-2.07835	um	Cell	2	Cell Center of Image Mass	0.000	1.000	649	5	siRNA-SC-10 PSF1-A488 IMPa2-A546 DAPI 8C2-siRNA-IMP-a2-a4 V2.00	0	14. siRNA-SC-10 PSF1-A488 DAPI IMPa2-A546 _e_TileScan_001 (Stage 5 of 49)	00-GqriJ5ceBeTqA8gdoqjbFM
62303.1	41844.7	-2.32367	um	Cell	2	Cell Center of Image Mass	0.000	1.000	650	6	siRNA-SC-10 PSF1-A488 IMPa2-A546 DAPI 8C2-siRNA-IMP-a2-a4 V2.00	0	14. siRNA-SC-10 PSF1-A488 DAPI IMPa2-A546 _e_TileScan_001 (Stage 5 of 49)	00-GqriJ5ceBeTqA8gdoqjbFM
62297.7	41858.4	-2.13931	um	Cell	2	Cell Center of Image Mass	0.000	1.000	651	7	siRNA-SC-10 PSF1-A488 IMPa2-A546 DAPI 8C2-siRNA-IMP-a2-a4 V2.00	0	14. siRNA-SC-10 PSF1-A488 DAPI IMPa2-A546 _e_TileScan_001 (Stage 5 of 49)	00-GqriJ5ceBeTqA8gdoqjbFM
62320.1	41877	-2.20673	um	Cell	2	Cell Center of Image Mass	0.000	1.000	652	8	siRNA-SC-10 PSF1-A488 IMPa2-A546 DAPI 8C2-siRNA-IMP-a2-a4 V2.00	0	14. siRNA-SC-10 PSF1-A488 DAPI IMPa2-A546 _e_TileScan_001 (Stage 5 of 49)	00-GqriJ5ceBeTqA8gdoqjbFM
62256	41881.7	-2.07957	um	Cell	2	Cell Center of Image Mass	0.000	1.000	653	9	siRNA-SC-10 PSF1-A488 IMPa2-A546 DAPI 8C2-siRNA-IMP-a2-a4 V2.00	0	14. siRNA-SC-10 PSF1-A488 DAPI IMPa2-A546 _e_TileScan_001 (Stage 5 of 49)	00-GqriJ5ceBeTqA8gdoqjbFM
62379.9	41814.9	-1.58242	um	Cell	2	Cell Center of Image Mass	0.000	1.000	654	10	siRNA-SC-10 PSF1-A488 IMPa2-A546 DAPI 8C2-siRNA-IMP-a2-a4 V2.00	0	14. siRNA-SC-10 PSF1-A488 DAPI IMPa2-A546 _e_TileScan_001 (Stage 5 of 49)	00-GqriJ5ceBeTqA8gdoqjbFM
62357	41831.1	-2.57277	um	Cell	2	Cell Center of Image Mass	0.000	1.000	655	11	siRNA-SC-10 PSF1-A488 IMPa2-A546 DAPI 8C2-siRNA-IMP-a2-a4 V2.00	0	14. siRNA-SC-10 PSF1-A488 DAPI IMPa2-A546 _e_TileScan_001 (Stage 5 of 49)	00-GqriJ5ceBeTqA8gdoqjbFM
62362.1	41846.2	-2.49012	um	Cell	2	Cell Center of Image Mass	0.000	1.000	656	12	siRNA-SC-10 PSF1-A488 IMPa2-A546 DAPI 8C2-siRNA-IMP-a2-a4 V2.00	0	14. siRNA-SC-10 PSF1-A488 DAPI IMPa2-A546 _e_TileScan_001 (Stage 5 of 49)	00-GqriJ5ceBeTqA8gdoqjbFM
62345.1	41860.3	-2.65044	um	Cell	2	Cell Center of Image Mass	0.000	1.000	657	13	siRNA-SC-10 PSF1-A488 IMPa2-A546 DAPI 8C2-siRNA-IMP-a2-a4 V2.00	0	14. siRNA-SC-10 PSF1-A488 DAPI IMPa2-A546 _e_TileScan_001 (Stage 5 of 49)	00-GqriJ5ceBeTqA8gdoqjbFM
62387.9	41865.6	-2.25656	um	Cell	2	Cell Center of Image Mass	0.000	1.000	658	14	siRNA-SC-10 PSF1-A488 IMPa2-A546 DAPI 8C2-siRNA-IMP-a2-a4 V2.00	0	14. siRNA-SC-10 PSF1-A488 DAPI IMPa2-A546 _e_TileScan_001 (Stage 5 of 49)	00-GqriJ5ceBeTqA8gdoqjbFM
62367.5	41872.1	-2.48634	um	Cell	2	Cell Center of Image Mass	0.000	1.000	659	15	siRNA-SC-10 PSF1-A488 IMPa2-A546 DAPI 8C2-siRNA-IMP-a2-a4 V2.00	0	14. siRNA-SC-10 PSF1-A488 DAPI IMPa2-A546 _e_TileScan_001 (Stage 5 of 49)	00-GqriJ5ceBeTqA8gdoqjbFM
62339.2	41876.2	-2.44437	um	Cell	2	Cell Center of Image Mass	0.000	1.000	660	16	siRNA-SC-10 PSF1-A488 IMPa2-A546 DAPI 8C2-siRNA-IMP-a2-a4 V2.00	0	14. siRNA-SC-10 PSF1-A488 DAPI IMPa2-A546 _e_TileScan_001 (Stage 5 of 49)	00-GqriJ5ceBeTqA8gdoqjbFM
62333.3	41815.1	-2.12651	um	Cell	2	Cell Center of Image Mass	0.000	1.000	661	17	siRNA-SC-10 PSF1-A488 IMPa2-A546 DAPI 8C2-siRNA-IMP-a2-a4 V2.00	0	14. siRNA-SC-10 PSF1-A488 DAPI IMPa2-A546 _e_TileScan_001 (Stage 5 of 49)	00-GqriJ5ceBeTqA8gdoqjbFM
62340.6	41825.7	-2.10065	um	Cell	2	Cell Center of Image Mass	0.000	1.000	662	18	siRNA-SC-10 PSF1-A488 IMPa2-A546 DAPI 8C2-siRNA-IMP-a2-a4 V2.00	0	14. siRNA-SC-10 PSF1-A488 DAPI IMPa2-A546 _e_TileScan_001 (Stage 5 of 49)	00-GqriJ5ceBeTqA8gdoqjbFM
62382.5	41833.6	-2.316	um	Cell	2	Cell Center of Image Mass	0.000	1.000	663	19	siRNA-SC-10 PSF1-A488 IMPa2-A546 DAPI 8C2-siRNA-IMP-a2-a4 V2.00	0	14. siRNA-SC-10 PSF1-A488 DAPI IMPa2-A546 _e_TileScan_001 (Stage 5 of 49)	00-GqriJ5ceBeTqA8gdoqjbFM
62396	41843.4	-2.21471	um	Cell	2	Cell Center of Image Mass	0.000	1.000	664	20	siRNA-SC-10 PSF1-A488 IMPa2-A546 DAPI 8C2-siRNA-IMP-a2-a4 V2.00	0	14. siRNA-SC-10 PSF1-A488 DAPI IMPa2-A546 _e_TileScan_001 (Stage 5 of 49)	00-GqriJ5ceBeTqA8gdoqjbFM
62353.6	41884	-2.35071	um	Cell	2	Cell Center of Image Mass	0.000	1.000	665	21	siRNA-SC-10 PSF1-A488 IMPa2-A546 DAPI 8C2-siRNA-IMP-a2-a4 V2.00	0	14. siRNA-SC-10 PSF1-A488 DAPI IMPa2-A546 _e_TileScan_001 (Stage 5 of 49)	00-GqriJ5ceBeTqA8gdoqjbFM
62294.3	41897.2	-2.34357	um	Cell	2	Cell Center of Image Mass	0.000	1.000	666	22	siRNA-SC-10 PSF1-A488 IMPa2-A546 DAPI 8C2-siRNA-IMP-a2-a4 V2.00	0	14. siRNA-SC-10 PSF1-A488 DAPI IMPa2-A546 _e_TileScan_001 (Stage 5 of 49)	00-GqriJ5ceBeTqA8gdoqjbFM
62255.2	41908.3	-1.88447	um	Cell	2	Cell Center of Image Mass	0.000	1.000	667	23	siRNA-SC-10 PSF1-A488 IMPa2-A546 DAPI 8C2-siRNA-IMP-a2-a4 V2.00	0	14. siRNA-SC-10 PSF1-A488 DAPI IMPa2-A546 _e_TileScan_001 (Stage 5 of 49)	00-GqriJ5ceBeTqA8gdoqjbFM
62312.7	41928.3	-2.41946	um	Cell	2	Cell Center of Image Mass	0.000	1.000	668	24	siRNA-SC-10 PSF1-A488 IMPa2-A546 DAPI 8C2-siRNA-IMP-a2-a4 V2.00	0	14. siRNA-SC-10 PSF1-A488 DAPI IMPa2-A546 _e_TileScan_001 (Stage 5 of 49)	00-GqriJ5ceBeTqA8gdoqjbFM
62279.1	41913.6	-2.37775	um	Cell	2	Cell Center of Image Mass	0.000	1.000	669	25	siRNA-SC-10 PSF1-A488 IMPa2-A546 DAPI 8C2-siRNA-IMP-a2-a4 V2.00	0	14. siRNA-SC-10 PSF1-A488 DAPI IMPa2-A546 _e_TileScan_001 (Stage 5 of 49)	00-GqriJ5ceBeTqA8gdoqjbFM
62292.4	41920.9	-2.48688	um	Cell	2	Cell Center of Image Mass	0.000	1.000	670	26	siRNA-SC-10 PSF1-A488 IMPa2-A546 DAPI 8C2-siRNA-IMP-a2-a4 V2.00	0	14. siRNA-SC-10 PSF1-A488 DAPI IMPa2-A546 _e_TileScan_001 (Stage 5 of 49)	00-GqriJ5ceBeTqA8gdoqjbFM
62270.9	41926.7	-2.34544	um	Cell	2	Cell Center of Image Mass	0.000	1.000	671	27	siRNA-SC-10 PSF1-A488 IMPa2-A546 DAPI 8C2-siRNA-IMP-a2-a4 V2.00	0	14. siRNA-SC-10 PSF1-A488 DAPI IMPa2-A546 _e_TileScan_001 (Stage 5 of 49)	00-GqriJ5ceBeTqA8gdoqjbFM
62283.2	41933.7	-2.29052	um	Cell	2	Cell Center of Image Mass	0.000	1.000	672	28	siRNA-SC-10 PSF1-A488 IMPa2-A546 DAPI 8C2-siRNA-IMP-a2-a4 V2.00	0	14. siRNA-SC-10 PSF1-A488 DAPI IMPa2-A546 _e_TileScan_001 (Stage 5 of 49)	00-GqriJ5ceBeTqA8gdoqjbFM
62292.2	41949.2	-2.38743	um	Cell	2	Cell Center of Image Mass	0.000	1.000	673	29	siRNA-SC-10 PSF1-A488 IMPa2-A546 DAPI 8C2-siRNA-IMP-a2-a4 V2.00	0	14. siRNA-SC-10 PSF1-A488 DAPI IMPa2-A546 _e_TileScan_001 (Stage 5 of 49)	00-GqriJ5ceBeTqA8gdoqjbFM
62265.6	41952.6	-2.3355	um	Cell	2	Cell Center of Image Mass	0.000	1.000	674	30	siRNA-SC-10 PSF1-A488 IMPa2-A546 DAPI 8C2-siRNA-IMP-a2-a4 V2.00	0	14. siRNA-SC-10 PSF1-A488 DAPI IMPa2-A546 _e_TileScan_001 (Stage 5 of 49)	00-GqriJ5ceBeTqA8gdoqjbFM
62306.1	41954.3	-2.34132	um	Cell	2	Cell Center of Image Mass	0.000	1.000	675	31	siRNA-SC-10 PSF1-A488 IMPa2-A546 DAPI 8C2-siRNA-IMP-a2-a4 V2.00	0	14. siRNA-SC-10 PSF1-A488 DAPI IMPa2-A546 _e_TileScan_001 (Stage 5 of 49)	00-GqriJ5ceBeTqA8gdoqjbFM
62388.8	41898.4	-2.44529	um	Cell	2	Cell Center of Image Mass	0.000	1.000	676	32	siRNA-SC-10 PSF1-A488 IMPa2-A546 DAPI 8C2-siRNA-IMP-a2-a4 V2.00	0	14. siRNA-SC-10 PSF1-A488 DAPI IMPa2-A546 _e_TileScan_001 (Stage 5 of 49)	00-GqriJ5ceBeTqA8gdoqjbFM
62347.9	41901.6	-2.56802	um	Cell	2	Cell Center of Image Mass	0.000	1.000	677	33	siRNA-SC-10 PSF1-A488 IMPa2-A546 DAPI 8C2-siRNA-IMP-a2-a4 V2.00	0	14. siRNA-SC-10 PSF1-A488 DAPI IMPa2-A546 _e_TileScan_001 (Stage 5 of 49)	00-GqriJ5ceBeTqA8gdoqjbFM
62365.8	41906	-2.50504	um	Cell	2	Cell Center of Image Mass	0.000	1.000	678	34	siRNA-SC-10 PSF1-A488 IMPa2-A546 DAPI 8C2-siRNA-IMP-a2-a4 V2.00	0	14. siRNA-SC-10 PSF1-A488 DAPI IMPa2-A546 _e_TileScan_001 (Stage 5 of 49)	00-GqriJ5ceBeTqA8gdoqjbFM
62329.4	41913.4	-2.52762	um	Cell	2	Cell Center of Image Mass	0.000	1.000	679	35	siRNA-SC-10 PSF1-A488 IMPa2-A546 DAPI 8C2-siRNA-IMP-a2-a4 V2.00	0	14. siRNA-SC-10 PSF1-A488 DAPI IMPa2-A546 _e_TileScan_001 (Stage 5 of 49)	00-GqriJ5ceBeTqA8gdoqjbFM
62384.8	41918	-2.55389	um	Cell	2	Cell Center of Image Mass	0.000	1.000	680	36	siRNA-SC-10 PSF1-A488 IMPa2-A546 DAPI 8C2-siRNA-IMP-a2-a4 V2.00	0	14. siRNA-SC-10 PSF1-A488 DAPI IMPa2-A546 _e_TileScan_001 (Stage 5 of 49)	00-GqriJ5ceBeTqA8gdoqjbFM
62368.1	41934.9	-2.58133	um	Cell	2	Cell Center of Image Mass	0.000	1.000	681	37	siRNA-SC-10 PSF1-A488 IMPa2-A546 DAPI 8C2-siRNA-IMP-a2-a4 V2.00	0	14. siRNA-SC-10 PSF1-A488 DAPI IMPa2-A546 _e_TileScan_001 (Stage 5 of 49)	00-GqriJ5ceBeTqA8gdoqjbFM
62392.5	41951	-2.73139	um	Cell	2	Cell Center of Image Mass	0.000	1.000	682	38	siRNA-SC-10 PSF1-A488 IMPa2-A546 DAPI 8C2-siRNA-IMP-a2-a4 V2.00	0	14. siRNA-SC-10 PSF1-A488 DAPI IMPa2-A546 _e_TileScan_001 (Stage 5 of 49)	00-GqriJ5ceBeTqA8gdoqjbFM
62334.6	41951.1	-2.51616	um	Cell	2	Cell Center of Image Mass	0.000	1.000	683	39	siRNA-SC-10 PSF1-A488 IMPa2-A546 DAPI 8C2-siRNA-IMP-a2-a4 V2.00	0	14. siRNA-SC-10 PSF1-A488 DAPI IMPa2-A546 _e_TileScan_001 (Stage 5 of 49)	00-GqriJ5ceBeTqA8gdoqjbFM
62340.1	41934.9	-2.4515	um	Cell	2	Cell Center of Image Mass	0.000	1.000	684	40	siRNA-SC-10 PSF1-A488 IMPa2-A546 DAPI 8C2-siRNA-IMP-a2-a4 V2.00	0	14. siRNA-SC-10 PSF1-A488 DAPI IMPa2-A546 _e_TileScan_001 (Stage 5 of 49)	00-GqriJ5ceBeTqA8gdoqjbFM
62388.8	41938.9	-2.61238	um	Cell	2	Cell Center of Image Mass	0.000	1.000	685	41	siRNA-SC-10 PSF1-A488 IMPa2-A546 DAPI 8C2-siRNA-IMP-a2-a4 V2.00	0	14. siRNA-SC-10 PSF1-A488 DAPI IMPa2-A546 _e_TileScan_001 (Stage 5 of 49)	00-GqriJ5ceBeTqA8gdoqjbFM
62369.8	41953.6	-2.34027	um	Cell	2	Cell Center of Image Mass	0.000	1.000	686	42	siRNA-SC-10 PSF1-A488 IMPa2-A546 DAPI 8C2-siRNA-IMP-a2-a4 V2.00	0	14. siRNA-SC-10 PSF1-A488 DAPI IMPa2-A546 _e_TileScan_001 (Stage 5 of 49)	00-GqriJ5ceBeTqA8gdoqjbFM
62266.3	41820.6	-2.30076	um	Cell	2	Cell Center of Image Mass	0.000	1.000	687	43	siRNA-SC-10 PSF1-A488 IMPa2-A546 DAPI 8C2-siRNA-IMP-a2-a4 V2.00	0	14. siRNA-SC-10 PSF1-A488 DAPI IMPa2-A546 _e_TileScan_001 (Stage 5 of 49)	00-GqriJ5ceBeTqA8gdoqjbFM
62369.9	41818.1	-2.04054	um	Cell	2	Cell Center of Image Mass	0.000	1.000	688	44	siRNA-SC-10 PSF1-A488 IMPa2-A546 DAPI 8C2-siRNA-IMP-a2-a4 V2.00	0	14. siRNA-SC-10 PSF1-A488 DAPI IMPa2-A546 _e_TileScan_001 (Stage 5 of 49)	00-GqriJ5ceBeTqA8gdoqjbFM
62395.6	41814.1	-0.791766	um	Cell	2	Cell Center of Image Mass	0.000	1.000	689	45	siRNA-SC-10 PSF1-A488 IMPa2-A546 DAPI 8C2-siRNA-IMP-a2-a4 V2.00	0	14. siRNA-SC-10 PSF1-A488 DAPI IMPa2-A546 _e_TileScan_001 (Stage 5 of 49)	00-GqriJ5ceBeTqA8gdoqjbFM
62397.3	41857.8	-0.161368	um	Cell	2	Cell Center of Image Mass	0.000	1.000	690	46	siRNA-SC-10 PSF1-A488 IMPa2-A546 DAPI 8C2-siRNA-IMP-a2-a4 V2.00	0	14. siRNA-SC-10 PSF1-A488 DAPI IMPa2-A546 _e_TileScan_001 (Stage 5 of 49)	00-GqriJ5ceBeTqA8gdoqjbFM
62267.7	41899.7	-2.22186	um	Cell	2	Cell Center of Image Mass	0.000	1.000	691	47	siRNA-SC-10 PSF1-A488 IMPa2-A546 DAPI 8C2-siRNA-IMP-a2-a4 V2.00	0	14. siRNA-SC-10 PSF1-A488 DAPI IMPa2-A546 _e_TileScan_001 (Stage 5 of 49)	00-GqriJ5ceBeTqA8gdoqjbFM
62259.6	41941.4	-2.18712	um	Cell	2	Cell Center of Image Mass	0.000	1.000	692	48	siRNA-SC-10 PSF1-A488 IMPa2-A546 DAPI 8C2-siRNA-IMP-a2-a4 V2.00	0	14. siRNA-SC-10 PSF1-A488 DAPI IMPa2-A546 _e_TileScan_001 (Stage 5 of 49)	00-GqriJ5ceBeTqA8gdoqjbFM
62287.1	41820.8	-2.67963	um	Cell	2	Cell Center of Image Mass	0.000	1.000	693	0	siRNA-SC-10 PSF1-A488 IMPa2-A546 DAPI 8C2-siRNA-IMP-a2-a4 V2.00	0	14. siRNA-SC-10 PSF1-A488 DAPI IMPa2-A546 _f_TileScan_001 (Stage 6 of 49)	00-eT7RrJEzbw2TPTfeCzYhan
62303.8	41859.1	-2.701	um	Cell	2	Cell Center of Image Mass	0.000	1.000	694	1	siRNA-SC-10 PSF1-A488 IMPa2-A546 DAPI 8C2-siRNA-IMP-a2-a4 V2.00	0	14. siRNA-SC-10 PSF1-A488 DAPI IMPa2-A546 _f_TileScan_001 (Stage 6 of 49)	00-eT7RrJEzbw2TPTfeCzYhan
62287.8	41865.2	-2.63734	um	Cell	2	Cell Center of Image Mass	0.000	1.000	695	2	siRNA-SC-10 PSF1-A488 IMPa2-A546 DAPI 8C2-siRNA-IMP-a2-a4 V2.00	0	14. siRNA-SC-10 PSF1-A488 DAPI IMPa2-A546 _f_TileScan_001 (Stage 6 of 49)	00-eT7RrJEzbw2TPTfeCzYhan
62316.9	41878.1	-2.54188	um	Cell	2	Cell Center of Image Mass	0.000	1.000	696	3	siRNA-SC-10 PSF1-A488 IMPa2-A546 DAPI 8C2-siRNA-IMP-a2-a4 V2.00	0	14. siRNA-SC-10 PSF1-A488 DAPI IMPa2-A546 _f_TileScan_001 (Stage 6 of 49)	00-eT7RrJEzbw2TPTfeCzYhan
62263.3	41821.7	-1.48541	um	Cell	2	Cell Center of Image Mass	0.000	1.000	697	4	siRNA-SC-10 PSF1-A488 IMPa2-A546 DAPI 8C2-siRNA-IMP-a2-a4 V2.00	0	14. siRNA-SC-10 PSF1-A488 DAPI IMPa2-A546 _f_TileScan_001 (Stage 6 of 49)	00-eT7RrJEzbw2TPTfeCzYhan
62310.7	41830.6	-2.5736	um	Cell	2	Cell Center of Image Mass	0.000	1.000	698	5	siRNA-SC-10 PSF1-A488 IMPa2-A546 DAPI 8C2-siRNA-IMP-a2-a4 V2.00	0	14. siRNA-SC-10 PSF1-A488 DAPI IMPa2-A546 _f_TileScan_001 (Stage 6 of 49)	00-eT7RrJEzbw2TPTfeCzYhan
62291.2	41840.4	-2.391	um	Cell	2	Cell Center of Image Mass	0.000	1.000	699	6	siRNA-SC-10 PSF1-A488 IMPa2-A546 DAPI 8C2-siRNA-IMP-a2-a4 V2.00	0	14. siRNA-SC-10 PSF1-A488 DAPI IMPa2-A546 _f_TileScan_001 (Stage 6 of 49)	00-eT7RrJEzbw2TPTfeCzYhan
62319.2	41843.4	-2.45186	um	Cell	2	Cell Center of Image Mass	0.000	1.000	700	7	siRNA-SC-10 PSF1-A488 IMPa2-A546 DAPI 8C2-siRNA-IMP-a2-a4 V2.00	0	14. siRNA-SC-10 PSF1-A488 DAPI IMPa2-A546 _f_TileScan_001 (Stage 6 of 49)	00-eT7RrJEzbw2TPTfeCzYhan
62271.2	41846.6	-2.39414	um	Cell	2	Cell Center of Image Mass	0.000	1.000	701	8	siRNA-SC-10 PSF1-A488 IMPa2-A546 DAPI 8C2-siRNA-IMP-a2-a4 V2.00	0	14. siRNA-SC-10 PSF1-A488 DAPI IMPa2-A546 _f_TileScan_001 (Stage 6 of 49)	00-eT7RrJEzbw2TPTfeCzYhan
62319.4	41858.9	-2.37197	um	Cell	2	Cell Center of Image Mass	0.000	1.000	702	9	siRNA-SC-10 PSF1-A488 IMPa2-A546 DAPI 8C2-siRNA-IMP-a2-a4 V2.00	0	14. siRNA-SC-10 PSF1-A488 DAPI IMPa2-A546 _f_TileScan_001 (Stage 6 of 49)	00-eT7RrJEzbw2TPTfeCzYhan
62266.7	41865.4	-1.87936	um	Cell	2	Cell Center of Image Mass	0.000	1.000	703	10	siRNA-SC-10 PSF1-A488 IMPa2-A546 DAPI 8C2-siRNA-IMP-a2-a4 V2.00	0	14. siRNA-SC-10 PSF1-A488 DAPI IMPa2-A546 _f_TileScan_001 (Stage 6 of 49)	00-eT7RrJEzbw2TPTfeCzYhan
62379.4	41852.2	-2.25936	um	Cell	2	Cell Center of Image Mass	0.000	1.000	704	11	siRNA-SC-10 PSF1-A488 IMPa2-A546 DAPI 8C2-siRNA-IMP-a2-a4 V2.00	0	14. siRNA-SC-10 PSF1-A488 DAPI IMPa2-A546 _f_TileScan_001 (Stage 6 of 49)	00-eT7RrJEzbw2TPTfeCzYhan
62380.7	41827.3	-1.68942	um	Cell	2	Cell Center of Image Mass	0.000	1.000	705	12	siRNA-SC-10 PSF1-A488 IMPa2-A546 DAPI 8C2-siRNA-IMP-a2-a4 V2.00	0	14. siRNA-SC-10 PSF1-A488 DAPI IMPa2-A546 _f_TileScan_001 (Stage 6 of 49)	00-eT7RrJEzbw2TPTfeCzYhan
62339	41830	-2.08252	um	Cell	2	Cell Center of Image Mass	0.000	1.000	706	13	siRNA-SC-10 PSF1-A488 IMPa2-A546 DAPI 8C2-siRNA-IMP-a2-a4 V2.00	0	14. siRNA-SC-10 PSF1-A488 DAPI IMPa2-A546 _f_TileScan_001 (Stage 6 of 49)	00-eT7RrJEzbw2TPTfeCzYhan
62372.4	41871.9	-2.7056	um	Cell	2	Cell Center of Image Mass	0.000	1.000	707	14	siRNA-SC-10 PSF1-A488 IMPa2-A546 DAPI 8C2-siRNA-IMP-a2-a4 V2.00	0	14. siRNA-SC-10 PSF1-A488 DAPI IMPa2-A546 _f_TileScan_001 (Stage 6 of 49)	00-eT7RrJEzbw2TPTfeCzYhan
62337.1	41872.6	-2.69365	um	Cell	2	Cell Center of Image Mass	0.000	1.000	708	15	siRNA-SC-10 PSF1-A488 IMPa2-A546 DAPI 8C2-siRNA-IMP-a2-a4 V2.00	0	14. siRNA-SC-10 PSF1-A488 DAPI IMPa2-A546 _f_TileScan_001 (Stage 6 of 49)	00-eT7RrJEzbw2TPTfeCzYhan
62380.9	41894	-2.36298	um	Cell	2	Cell Center of Image Mass	0.000	1.000	709	16	siRNA-SC-10 PSF1-A488 IMPa2-A546 DAPI 8C2-siRNA-IMP-a2-a4 V2.00	0	14. siRNA-SC-10 PSF1-A488 DAPI IMPa2-A546 _f_TileScan_001 (Stage 6 of 49)	00-eT7RrJEzbw2TPTfeCzYhan
62350.2	41853.4	-2.58648	um	Cell	2	Cell Center of Image Mass	0.000	1.000	710	17	siRNA-SC-10 PSF1-A488 IMPa2-A546 DAPI 8C2-siRNA-IMP-a2-a4 V2.00	0	14. siRNA-SC-10 PSF1-A488 DAPI IMPa2-A546 _f_TileScan_001 (Stage 6 of 49)	00-eT7RrJEzbw2TPTfeCzYhan
62272.7	41898.5	-2.48903	um	Cell	2	Cell Center of Image Mass	0.000	1.000	711	18	siRNA-SC-10 PSF1-A488 IMPa2-A546 DAPI 8C2-siRNA-IMP-a2-a4 V2.00	0	14. siRNA-SC-10 PSF1-A488 DAPI IMPa2-A546 _f_TileScan_001 (Stage 6 of 49)	00-eT7RrJEzbw2TPTfeCzYhan
62294.3	41898.6	-2.76013	um	Cell	2	Cell Center of Image Mass	0.000	1.000	712	19	siRNA-SC-10 PSF1-A488 IMPa2-A546 DAPI 8C2-siRNA-IMP-a2-a4 V2.00	0	14. siRNA-SC-10 PSF1-A488 DAPI IMPa2-A546 _f_TileScan_001 (Stage 6 of 49)	00-eT7RrJEzbw2TPTfeCzYhan
62256.9	41900	-2.46457	um	Cell	2	Cell Center of Image Mass	0.000	1.000	713	20	siRNA-SC-10 PSF1-A488 IMPa2-A546 DAPI 8C2-siRNA-IMP-a2-a4 V2.00	0	14. siRNA-SC-10 PSF1-A488 DAPI IMPa2-A546 _f_TileScan_001 (Stage 6 of 49)	00-eT7RrJEzbw2TPTfeCzYhan
62254.8	41918.6	-2.54975	um	Cell	2	Cell Center of Image Mass	0.000	1.000	714	21	siRNA-SC-10 PSF1-A488 IMPa2-A546 DAPI 8C2-siRNA-IMP-a2-a4 V2.00	0	14. siRNA-SC-10 PSF1-A488 DAPI IMPa2-A546 _f_TileScan_001 (Stage 6 of 49)	00-eT7RrJEzbw2TPTfeCzYhan
62310.3	41922.1	-2.58239	um	Cell	2	Cell Center of Image Mass	0.000	1.000	715	22	siRNA-SC-10 PSF1-A488 IMPa2-A546 DAPI 8C2-siRNA-IMP-a2-a4 V2.00	0	14. siRNA-SC-10 PSF1-A488 DAPI IMPa2-A546 _f_TileScan_001 (Stage 6 of 49)	00-eT7RrJEzbw2TPTfeCzYhan
62282.2	41925.2	-2.56785	um	Cell	2	Cell Center of Image Mass	0.000	1.000	716	23	siRNA-SC-10 PSF1-A488 IMPa2-A546 DAPI 8C2-siRNA-IMP-a2-a4 V2.00	0	14. siRNA-SC-10 PSF1-A488 DAPI IMPa2-A546 _f_TileScan_001 (Stage 6 of 49)	00-eT7RrJEzbw2TPTfeCzYhan
62269.5	41927.6	-2.54525	um	Cell	2	Cell Center of Image Mass	0.000	1.000	717	24	siRNA-SC-10 PSF1-A488 IMPa2-A546 DAPI 8C2-siRNA-IMP-a2-a4 V2.00	0	14. siRNA-SC-10 PSF1-A488 DAPI IMPa2-A546 _f_TileScan_001 (Stage 6 of 49)	00-eT7RrJEzbw2TPTfeCzYhan
62281.9	41950.5	-2.75412	um	Cell	2	Cell Center of Image Mass	0.000	1.000	718	25	siRNA-SC-10 PSF1-A488 IMPa2-A546 DAPI 8C2-siRNA-IMP-a2-a4 V2.00	0	14. siRNA-SC-10 PSF1-A488 DAPI IMPa2-A546 _f_TileScan_001 (Stage 6 of 49)	00-eT7RrJEzbw2TPTfeCzYhan
62259.4	41950.8	-2.81841	um	Cell	2	Cell Center of Image Mass	0.000	1.000	719	26	siRNA-SC-10 PSF1-A488 IMPa2-A546 DAPI 8C2-siRNA-IMP-a2-a4 V2.00	0	14. siRNA-SC-10 PSF1-A488 DAPI IMPa2-A546 _f_TileScan_001 (Stage 6 of 49)	00-eT7RrJEzbw2TPTfeCzYhan
62269	41956.8	-2.44248	um	Cell	2	Cell Center of Image Mass	0.000	1.000	720	27	siRNA-SC-10 PSF1-A488 IMPa2-A546 DAPI 8C2-siRNA-IMP-a2-a4 V2.00	0	14. siRNA-SC-10 PSF1-A488 DAPI IMPa2-A546 _f_TileScan_001 (Stage 6 of 49)	00-eT7RrJEzbw2TPTfeCzYhan
62322.7	41891.1	-2.39799	um	Cell	2	Cell Center of Image Mass	0.000	1.000	721	28	siRNA-SC-10 PSF1-A488 IMPa2-A546 DAPI 8C2-siRNA-IMP-a2-a4 V2.00	0	14. siRNA-SC-10 PSF1-A488 DAPI IMPa2-A546 _f_TileScan_001 (Stage 6 of 49)	00-eT7RrJEzbw2TPTfeCzYhan
62256	41939.9	-2.67474	um	Cell	2	Cell Center of Image Mass	0.000	1.000	722	29	siRNA-SC-10 PSF1-A488 IMPa2-A546 DAPI 8C2-siRNA-IMP-a2-a4 V2.00	0	14. siRNA-SC-10 PSF1-A488 DAPI IMPa2-A546 _f_TileScan_001 (Stage 6 of 49)	00-eT7RrJEzbw2TPTfeCzYhan
62298.4	41942.3	-2.47129	um	Cell	2	Cell Center of Image Mass	0.000	1.000	723	30	siRNA-SC-10 PSF1-A488 IMPa2-A546 DAPI 8C2-siRNA-IMP-a2-a4 V2.00	0	14. siRNA-SC-10 PSF1-A488 DAPI IMPa2-A546 _f_TileScan_001 (Stage 6 of 49)	00-eT7RrJEzbw2TPTfeCzYhan
62302.6	41952.9	-2.52603	um	Cell	2	Cell Center of Image Mass	0.000	1.000	724	31	siRNA-SC-10 PSF1-A488 IMPa2-A546 DAPI 8C2-siRNA-IMP-a2-a4 V2.00	0	14. siRNA-SC-10 PSF1-A488 DAPI IMPa2-A546 _f_TileScan_001 (Stage 6 of 49)	00-eT7RrJEzbw2TPTfeCzYhan
62358.3	41885	-2.63726	um	Cell	2	Cell Center of Image Mass	0.000	1.000	725	32	siRNA-SC-10 PSF1-A488 IMPa2-A546 DAPI 8C2-siRNA-IMP-a2-a4 V2.00	0	14. siRNA-SC-10 PSF1-A488 DAPI IMPa2-A546 _f_TileScan_001 (Stage 6 of 49)	00-eT7RrJEzbw2TPTfeCzYhan
62339.3	41897.5	-2.77871	um	Cell	2	Cell Center of Image Mass	0.000	1.000	726	33	siRNA-SC-10 PSF1-A488 IMPa2-A546 DAPI 8C2-siRNA-IMP-a2-a4 V2.00	0	14. siRNA-SC-10 PSF1-A488 DAPI IMPa2-A546 _f_TileScan_001 (Stage 6 of 49)	00-eT7RrJEzbw2TPTfeCzYhan
62395.5	41910.5	-2.53891	um	Cell	2	Cell Center of Image Mass	0.000	1.000	727	34	siRNA-SC-10 PSF1-A488 IMPa2-A546 DAPI 8C2-siRNA-IMP-a2-a4 V2.00	0	14. siRNA-SC-10 PSF1-A488 DAPI IMPa2-A546 _f_TileScan_001 (Stage 6 of 49)	00-eT7RrJEzbw2TPTfeCzYhan
62381.6	41915.5	-2.70681	um	Cell	2	Cell Center of Image Mass	0.000	1.000	728	35	siRNA-SC-10 PSF1-A488 IMPa2-A546 DAPI 8C2-siRNA-IMP-a2-a4 V2.00	0	14. siRNA-SC-10 PSF1-A488 DAPI IMPa2-A546 _f_TileScan_001 (Stage 6 of 49)	00-eT7RrJEzbw2TPTfeCzYhan
62339.1	41918.8	-2.58112	um	Cell	2	Cell Center of Image Mass	0.000	1.000	729	36	siRNA-SC-10 PSF1-A488 IMPa2-A546 DAPI 8C2-siRNA-IMP-a2-a4 V2.00	0	14. siRNA-SC-10 PSF1-A488 DAPI IMPa2-A546 _f_TileScan_001 (Stage 6 of 49)	00-eT7RrJEzbw2TPTfeCzYhan
62369.4	41924.7	-2.53615	um	Cell	2	Cell Center of Image Mass	0.000	1.000	730	37	siRNA-SC-10 PSF1-A488 IMPa2-A546 DAPI 8C2-siRNA-IMP-a2-a4 V2.00	0	14. siRNA-SC-10 PSF1-A488 DAPI IMPa2-A546 _f_TileScan_001 (Stage 6 of 49)	00-eT7RrJEzbw2TPTfeCzYhan
62394	41931.1	-2.81894	um	Cell	2	Cell Center of Image Mass	0.000	1.000	731	38	siRNA-SC-10 PSF1-A488 IMPa2-A546 DAPI 8C2-siRNA-IMP-a2-a4 V2.00	0	14. siRNA-SC-10 PSF1-A488 DAPI IMPa2-A546 _f_TileScan_001 (Stage 6 of 49)	00-eT7RrJEzbw2TPTfeCzYhan
62336.2	41932.4	-2.4717	um	Cell	2	Cell Center of Image Mass	0.000	1.000	732	39	siRNA-SC-10 PSF1-A488 IMPa2-A546 DAPI 8C2-siRNA-IMP-a2-a4 V2.00	0	14. siRNA-SC-10 PSF1-A488 DAPI IMPa2-A546 _f_TileScan_001 (Stage 6 of 49)	00-eT7RrJEzbw2TPTfeCzYhan
62350.9	41945.6	-2.52222	um	Cell	2	Cell Center of Image Mass	0.000	1.000	733	40	siRNA-SC-10 PSF1-A488 IMPa2-A546 DAPI 8C2-siRNA-IMP-a2-a4 V2.00	0	14. siRNA-SC-10 PSF1-A488 DAPI IMPa2-A546 _f_TileScan_001 (Stage 6 of 49)	00-eT7RrJEzbw2TPTfeCzYhan
62388.5	41952.6	-2.55504	um	Cell	2	Cell Center of Image Mass	0.000	1.000	734	41	siRNA-SC-10 PSF1-A488 IMPa2-A546 DAPI 8C2-siRNA-IMP-a2-a4 V2.00	0	14. siRNA-SC-10 PSF1-A488 DAPI IMPa2-A546 _f_TileScan_001 (Stage 6 of 49)	00-eT7RrJEzbw2TPTfeCzYhan
62324.5	41817.4	-2.13651	um	Cell	2	Cell Center of Image Mass	0.000	1.000	735	42	siRNA-SC-10 PSF1-A488 IMPa2-A546 DAPI 8C2-siRNA-IMP-a2-a4 V2.00	0	14. siRNA-SC-10 PSF1-A488 DAPI IMPa2-A546 _f_TileScan_001 (Stage 6 of 49)	00-eT7RrJEzbw2TPTfeCzYhan
62361.1	41814.3	-1.15883	um	Cell	2	Cell Center of Image Mass	0.000	1.000	736	43	siRNA-SC-10 PSF1-A488 IMPa2-A546 DAPI 8C2-siRNA-IMP-a2-a4 V2.00	0	14. siRNA-SC-10 PSF1-A488 DAPI IMPa2-A546 _f_TileScan_001 (Stage 6 of 49)	00-eT7RrJEzbw2TPTfeCzYhan
62293.3	41824.9	-2.5745	um	Cell	2	Cell Center of Image Mass	0.000	1.000	737	0	siRNA-SC-10 PSF1-A488 IMPa2-A546 DAPI 8C2-siRNA-IMP-a2-a4 V2.00	0	14. siRNA-SC-10 PSF1-A488 DAPI IMPa2-A546 _g_TileScan_001 (Stage 7 of 49)	00-JbxdweukmmCfAe5bvRW42Q
62292	41814.2	-1.5135	um	Cell	2	Cell Center of Image Mass	0.000	1.000	738	1	siRNA-SC-10 PSF1-A488 IMPa2-A546 DAPI 8C2-siRNA-IMP-a2-a4 V2.00	0	14. siRNA-SC-10 PSF1-A488 DAPI IMPa2-A546 _g_TileScan_001 (Stage 7 of 49)	00-JbxdweukmmCfAe5bvRW42Q
62322.9	41822	-2.55263	um	Cell	2	Cell Center of Image Mass	0.000	1.000	739	2	siRNA-SC-10 PSF1-A488 IMPa2-A546 DAPI 8C2-siRNA-IMP-a2-a4 V2.00	0	14. siRNA-SC-10 PSF1-A488 DAPI IMPa2-A546 _g_TileScan_001 (Stage 7 of 49)	00-JbxdweukmmCfAe5bvRW42Q
62336.7	41834.9	-2.43933	um	Cell	2	Cell Center of Image Mass	0.000	1.000	740	3	siRNA-SC-10 PSF1-A488 IMPa2-A546 DAPI 8C2-siRNA-IMP-a2-a4 V2.00	0	14. siRNA-SC-10 PSF1-A488 DAPI IMPa2-A546 _g_TileScan_001 (Stage 7 of 49)	00-JbxdweukmmCfAe5bvRW42Q
62254.5	41845.8	-2.29534	um	Cell	2	Cell Center of Image Mass	0.000	1.000	741	4	siRNA-SC-10 PSF1-A488 IMPa2-A546 DAPI 8C2-siRNA-IMP-a2-a4 V2.00	0	14. siRNA-SC-10 PSF1-A488 DAPI IMPa2-A546 _g_TileScan_001 (Stage 7 of 49)	00-JbxdweukmmCfAe5bvRW42Q
62267.2	41849.6	-2.59746	um	Cell	2	Cell Center of Image Mass	0.000	1.000	742	5	siRNA-SC-10 PSF1-A488 IMPa2-A546 DAPI 8C2-siRNA-IMP-a2-a4 V2.00	0	14. siRNA-SC-10 PSF1-A488 DAPI IMPa2-A546 _g_TileScan_001 (Stage 7 of 49)	00-JbxdweukmmCfAe5bvRW42Q
62326.7	41850.3	-2.49874	um	Cell	2	Cell Center of Image Mass	0.000	1.000	743	6	siRNA-SC-10 PSF1-A488 IMPa2-A546 DAPI 8C2-siRNA-IMP-a2-a4 V2.00	0	14. siRNA-SC-10 PSF1-A488 DAPI IMPa2-A546 _g_TileScan_001 (Stage 7 of 49)	00-JbxdweukmmCfAe5bvRW42Q
62310.9	41876.5	-2.31178	um	Cell	2	Cell Center of Image Mass	0.000	1.000	744	7	siRNA-SC-10 PSF1-A488 IMPa2-A546 DAPI 8C2-siRNA-IMP-a2-a4 V2.00	0	14. siRNA-SC-10 PSF1-A488 DAPI IMPa2-A546 _g_TileScan_001 (Stage 7 of 49)	00-JbxdweukmmCfAe5bvRW42Q
62278.6	41870.7	-2.2855	um	Cell	2	Cell Center of Image Mass	0.000	1.000	745	8	siRNA-SC-10 PSF1-A488 IMPa2-A546 DAPI 8C2-siRNA-IMP-a2-a4 V2.00	0	14. siRNA-SC-10 PSF1-A488 DAPI IMPa2-A546 _g_TileScan_001 (Stage 7 of 49)	00-JbxdweukmmCfAe5bvRW42Q
62260.2	41873.1	-2.8075	um	Cell	2	Cell Center of Image Mass	0.000	1.000	746	9	siRNA-SC-10 PSF1-A488 IMPa2-A546 DAPI 8C2-siRNA-IMP-a2-a4 V2.00	0	14. siRNA-SC-10 PSF1-A488 DAPI IMPa2-A546 _g_TileScan_001 (Stage 7 of 49)	00-JbxdweukmmCfAe5bvRW42Q
62287.1	41840.1	-2.39127	um	Cell	2	Cell Center of Image Mass	0.000	1.000	747	10	siRNA-SC-10 PSF1-A488 IMPa2-A546 DAPI 8C2-siRNA-IMP-a2-a4 V2.00	0	14. siRNA-SC-10 PSF1-A488 DAPI IMPa2-A546 _g_TileScan_001 (Stage 7 of 49)	00-JbxdweukmmCfAe5bvRW42Q
62304.3	41841.7	-2.72894	um	Cell	2	Cell Center of Image Mass	0.000	1.000	748	11	siRNA-SC-10 PSF1-A488 IMPa2-A546 DAPI 8C2-siRNA-IMP-a2-a4 V2.00	0	14. siRNA-SC-10 PSF1-A488 DAPI IMPa2-A546 _g_TileScan_001 (Stage 7 of 49)	00-JbxdweukmmCfAe5bvRW42Q
62386.2	41822.7	-2.65969	um	Cell	2	Cell Center of Image Mass	0.000	1.000	749	12	siRNA-SC-10 PSF1-A488 IMPa2-A546 DAPI 8C2-siRNA-IMP-a2-a4 V2.00	0	14. siRNA-SC-10 PSF1-A488 DAPI IMPa2-A546 _g_TileScan_001 (Stage 7 of 49)	00-JbxdweukmmCfAe5bvRW42Q
62359.6	41860.3	-2.69687	um	Cell	2	Cell Center of Image Mass	0.000	1.000	750	13	siRNA-SC-10 PSF1-A488 IMPa2-A546 DAPI 8C2-siRNA-IMP-a2-a4 V2.00	0	14. siRNA-SC-10 PSF1-A488 DAPI IMPa2-A546 _g_TileScan_001 (Stage 7 of 49)	00-JbxdweukmmCfAe5bvRW42Q
62392.7	41853.7	-2.59198	um	Cell	2	Cell Center of Image Mass	0.000	1.000	751	14	siRNA-SC-10 PSF1-A488 IMPa2-A546 DAPI 8C2-siRNA-IMP-a2-a4 V2.00	0	14. siRNA-SC-10 PSF1-A488 DAPI IMPa2-A546 _g_TileScan_001 (Stage 7 of 49)	00-JbxdweukmmCfAe5bvRW42Q
62366	41838.4	-2.63628	um	Cell	2	Cell Center of Image Mass	0.000	1.000	752	15	siRNA-SC-10 PSF1-A488 IMPa2-A546 DAPI 8C2-siRNA-IMP-a2-a4 V2.00	0	14. siRNA-SC-10 PSF1-A488 DAPI IMPa2-A546 _g_TileScan_001 (Stage 7 of 49)	00-JbxdweukmmCfAe5bvRW42Q
62323.9	41919.6	-2.60479	um	Cell	2	Cell Center of Image Mass	0.000	1.000	753	16	siRNA-SC-10 PSF1-A488 IMPa2-A546 DAPI 8C2-siRNA-IMP-a2-a4 V2.00	0	14. siRNA-SC-10 PSF1-A488 DAPI IMPa2-A546 _g_TileScan_001 (Stage 7 of 49)	00-JbxdweukmmCfAe5bvRW42Q
62322.1	41953.7	-1.9416	um	Cell	2	Cell Center of Image Mass	0.000	1.000	754	17	siRNA-SC-10 PSF1-A488 IMPa2-A546 DAPI 8C2-siRNA-IMP-a2-a4 V2.00	0	14. siRNA-SC-10 PSF1-A488 DAPI IMPa2-A546 _g_TileScan_001 (Stage 7 of 49)	00-JbxdweukmmCfAe5bvRW42Q
62284.6	41895.8	-2.66572	um	Cell	2	Cell Center of Image Mass	0.000	1.000	755	18	siRNA-SC-10 PSF1-A488 IMPa2-A546 DAPI 8C2-siRNA-IMP-a2-a4 V2.00	0	14. siRNA-SC-10 PSF1-A488 DAPI IMPa2-A546 _g_TileScan_001 (Stage 7 of 49)	00-JbxdweukmmCfAe5bvRW42Q
62269.2	41915.6	-2.61268	um	Cell	2	Cell Center of Image Mass	0.000	1.000	756	19	siRNA-SC-10 PSF1-A488 IMPa2-A546 DAPI 8C2-siRNA-IMP-a2-a4 V2.00	0	14. siRNA-SC-10 PSF1-A488 DAPI IMPa2-A546 _g_TileScan_001 (Stage 7 of 49)	00-JbxdweukmmCfAe5bvRW42Q
62283.1	41921.9	-2.48917	um	Cell	2	Cell Center of Image Mass	0.000	1.000	757	20	siRNA-SC-10 PSF1-A488 IMPa2-A546 DAPI 8C2-siRNA-IMP-a2-a4 V2.00	0	14. siRNA-SC-10 PSF1-A488 DAPI IMPa2-A546 _g_TileScan_001 (Stage 7 of 49)	00-JbxdweukmmCfAe5bvRW42Q
62300.1	41923.2	-2.71874	um	Cell	2	Cell Center of Image Mass	0.000	1.000	758	21	siRNA-SC-10 PSF1-A488 IMPa2-A546 DAPI 8C2-siRNA-IMP-a2-a4 V2.00	0	14. siRNA-SC-10 PSF1-A488 DAPI IMPa2-A546 _g_TileScan_001 (Stage 7 of 49)	00-JbxdweukmmCfAe5bvRW42Q
62285.3	41935	-2.69891	um	Cell	2	Cell Center of Image Mass	0.000	1.000	759	22	siRNA-SC-10 PSF1-A488 IMPa2-A546 DAPI 8C2-siRNA-IMP-a2-a4 V2.00	0	14. siRNA-SC-10 PSF1-A488 DAPI IMPa2-A546 _g_TileScan_001 (Stage 7 of 49)	00-JbxdweukmmCfAe5bvRW42Q
62314.7	41941.4	-2.77545	um	Cell	2	Cell Center of Image Mass	0.000	1.000	760	23	siRNA-SC-10 PSF1-A488 IMPa2-A546 DAPI 8C2-siRNA-IMP-a2-a4 V2.00	0	14. siRNA-SC-10 PSF1-A488 DAPI IMPa2-A546 _g_TileScan_001 (Stage 7 of 49)	00-JbxdweukmmCfAe5bvRW42Q
62296.9	41948.6	-2.57376	um	Cell	2	Cell Center of Image Mass	0.000	1.000	761	24	siRNA-SC-10 PSF1-A488 IMPa2-A546 DAPI 8C2-siRNA-IMP-a2-a4 V2.00	0	14. siRNA-SC-10 PSF1-A488 DAPI IMPa2-A546 _g_TileScan_001 (Stage 7 of 49)	00-JbxdweukmmCfAe5bvRW42Q
62256.6	41911.4	-2.43768	um	Cell	2	Cell Center of Image Mass	0.000	1.000	762	25	siRNA-SC-10 PSF1-A488 IMPa2-A546 DAPI 8C2-siRNA-IMP-a2-a4 V2.00	0	14. siRNA-SC-10 PSF1-A488 DAPI IMPa2-A546 _g_TileScan_001 (Stage 7 of 49)	00-JbxdweukmmCfAe5bvRW42Q
62256	41932	-2.78684	um	Cell	2	Cell Center of Image Mass	0.000	1.000	763	26	siRNA-SC-10 PSF1-A488 IMPa2-A546 DAPI 8C2-siRNA-IMP-a2-a4 V2.00	0	14. siRNA-SC-10 PSF1-A488 DAPI IMPa2-A546 _g_TileScan_001 (Stage 7 of 49)	00-JbxdweukmmCfAe5bvRW42Q
62268.3	41937.5	-2.6783	um	Cell	2	Cell Center of Image Mass	0.000	1.000	764	27	siRNA-SC-10 PSF1-A488 IMPa2-A546 DAPI 8C2-siRNA-IMP-a2-a4 V2.00	0	14. siRNA-SC-10 PSF1-A488 DAPI IMPa2-A546 _g_TileScan_001 (Stage 7 of 49)	00-JbxdweukmmCfAe5bvRW42Q
62256.9	41954.3	-2.55352	um	Cell	2	Cell Center of Image Mass	0.000	1.000	765	28	siRNA-SC-10 PSF1-A488 IMPa2-A546 DAPI 8C2-siRNA-IMP-a2-a4 V2.00	0	14. siRNA-SC-10 PSF1-A488 DAPI IMPa2-A546 _g_TileScan_001 (Stage 7 of 49)	00-JbxdweukmmCfAe5bvRW42Q
62274.5	41954	-2.3692	um	Cell	2	Cell Center of Image Mass	0.000	1.000	766	29	siRNA-SC-10 PSF1-A488 IMPa2-A546 DAPI 8C2-siRNA-IMP-a2-a4 V2.00	0	14. siRNA-SC-10 PSF1-A488 DAPI IMPa2-A546 _g_TileScan_001 (Stage 7 of 49)	00-JbxdweukmmCfAe5bvRW42Q
62288.6	41955.8	-2.22403	um	Cell	2	Cell Center of Image Mass	0.000	1.000	767	30	siRNA-SC-10 PSF1-A488 IMPa2-A546 DAPI 8C2-siRNA-IMP-a2-a4 V2.00	0	14. siRNA-SC-10 PSF1-A488 DAPI IMPa2-A546 _g_TileScan_001 (Stage 7 of 49)	00-JbxdweukmmCfAe5bvRW42Q
62395	41887.5	-2.91821	um	Cell	2	Cell Center of Image Mass	0.000	1.000	768	31	siRNA-SC-10 PSF1-A488 IMPa2-A546 DAPI 8C2-siRNA-IMP-a2-a4 V2.00	0	14. siRNA-SC-10 PSF1-A488 DAPI IMPa2-A546 _g_TileScan_001 (Stage 7 of 49)	00-JbxdweukmmCfAe5bvRW42Q
62367.4	41886.6	-2.60393	um	Cell	2	Cell Center of Image Mass	0.000	1.000	769	32	siRNA-SC-10 PSF1-A488 IMPa2-A546 DAPI 8C2-siRNA-IMP-a2-a4 V2.00	0	14. siRNA-SC-10 PSF1-A488 DAPI IMPa2-A546 _g_TileScan_001 (Stage 7 of 49)	00-JbxdweukmmCfAe5bvRW42Q
62396.4	41912.4	-2.07587	um	Cell	2	Cell Center of Image Mass	0.000	1.000	770	33	siRNA-SC-10 PSF1-A488 IMPa2-A546 DAPI 8C2-siRNA-IMP-a2-a4 V2.00	0	14. siRNA-SC-10 PSF1-A488 DAPI IMPa2-A546 _g_TileScan_001 (Stage 7 of 49)	00-JbxdweukmmCfAe5bvRW42Q
62380.1	41924.2	-2.94476	um	Cell	2	Cell Center of Image Mass	0.000	1.000	771	34	siRNA-SC-10 PSF1-A488 IMPa2-A546 DAPI 8C2-siRNA-IMP-a2-a4 V2.00	0	14. siRNA-SC-10 PSF1-A488 DAPI IMPa2-A546 _g_TileScan_001 (Stage 7 of 49)	00-JbxdweukmmCfAe5bvRW42Q
62393	41949.8	-2.989	um	Cell	2	Cell Center of Image Mass	0.000	1.000	772	35	siRNA-SC-10 PSF1-A488 IMPa2-A546 DAPI 8C2-siRNA-IMP-a2-a4 V2.00	0	14. siRNA-SC-10 PSF1-A488 DAPI IMPa2-A546 _g_TileScan_001 (Stage 7 of 49)	00-JbxdweukmmCfAe5bvRW42Q
62375	41949.9	-2.91484	um	Cell	2	Cell Center of Image Mass	0.000	1.000	773	36	siRNA-SC-10 PSF1-A488 IMPa2-A546 DAPI 8C2-siRNA-IMP-a2-a4 V2.00	0	14. siRNA-SC-10 PSF1-A488 DAPI IMPa2-A546 _g_TileScan_001 (Stage 7 of 49)	00-JbxdweukmmCfAe5bvRW42Q
62327.6	41890.4	-2.65138	um	Cell	2	Cell Center of Image Mass	0.000	1.000	774	37	siRNA-SC-10 PSF1-A488 IMPa2-A546 DAPI 8C2-siRNA-IMP-a2-a4 V2.00	0	14. siRNA-SC-10 PSF1-A488 DAPI IMPa2-A546 _g_TileScan_001 (Stage 7 of 49)	00-JbxdweukmmCfAe5bvRW42Q
62335.4	41903.1	-2.73425	um	Cell	2	Cell Center of Image Mass	0.000	1.000	775	38	siRNA-SC-10 PSF1-A488 IMPa2-A546 DAPI 8C2-siRNA-IMP-a2-a4 V2.00	0	14. siRNA-SC-10 PSF1-A488 DAPI IMPa2-A546 _g_TileScan_001 (Stage 7 of 49)	00-JbxdweukmmCfAe5bvRW42Q
62358.9	41913.5	-2.81933	um	Cell	2	Cell Center of Image Mass	0.000	1.000	776	39	siRNA-SC-10 PSF1-A488 IMPa2-A546 DAPI 8C2-siRNA-IMP-a2-a4 V2.00	0	14. siRNA-SC-10 PSF1-A488 DAPI IMPa2-A546 _g_TileScan_001 (Stage 7 of 49)	00-JbxdweukmmCfAe5bvRW42Q
62360.2	41937.5	-2.88932	um	Cell	2	Cell Center of Image Mass	0.000	1.000	777	40	siRNA-SC-10 PSF1-A488 IMPa2-A546 DAPI 8C2-siRNA-IMP-a2-a4 V2.00	0	14. siRNA-SC-10 PSF1-A488 DAPI IMPa2-A546 _g_TileScan_001 (Stage 7 of 49)	00-JbxdweukmmCfAe5bvRW42Q
62339.8	41949.7	-2.42101	um	Cell	2	Cell Center of Image Mass	0.000	1.000	778	41	siRNA-SC-10 PSF1-A488 IMPa2-A546 DAPI 8C2-siRNA-IMP-a2-a4 V2.00	0	14. siRNA-SC-10 PSF1-A488 DAPI IMPa2-A546 _g_TileScan_001 (Stage 7 of 49)	00-JbxdweukmmCfAe5bvRW42Q
62258	41820	-1.3077	um	Cell	2	Cell Center of Image Mass	0.000	1.000	779	42	siRNA-SC-10 PSF1-A488 IMPa2-A546 DAPI 8C2-siRNA-IMP-a2-a4 V2.00	0	14. siRNA-SC-10 PSF1-A488 DAPI IMPa2-A546 _g_TileScan_001 (Stage 7 of 49)	00-JbxdweukmmCfAe5bvRW42Q
62300.3	41855.6	-1.99773	um	Cell	2	Cell Center of Image Mass	0.000	1.000	780	0	siRNA-SC-10 PSF1-A488 IMPa2-A546 DAPI 8C2-siRNA-IMP-a2-a4 V2.00	0	14. siRNA-SC-10 PSF1-A488 DAPI IMPa2-A546 _h_TileScan_001 (Stage 8 of 49)	00-HCMeWmtGiRDwKSJ72kWYKa
62338	41874.6	-2.02581	um	Cell	2	Cell Center of Image Mass	0.000	1.000	781	1	siRNA-SC-10 PSF1-A488 IMPa2-A546 DAPI 8C2-siRNA-IMP-a2-a4 V2.00	0	14. siRNA-SC-10 PSF1-A488 DAPI IMPa2-A546 _h_TileScan_001 (Stage 8 of 49)	00-HCMeWmtGiRDwKSJ72kWYKa
62333.7	41833.2	-2.12859	um	Cell	2	Cell Center of Image Mass	0.000	1.000	782	2	siRNA-SC-10 PSF1-A488 IMPa2-A546 DAPI 8C2-siRNA-IMP-a2-a4 V2.00	0	14. siRNA-SC-10 PSF1-A488 DAPI IMPa2-A546 _h_TileScan_001 (Stage 8 of 49)	00-HCMeWmtGiRDwKSJ72kWYKa
62351.7	41856.4	-2.11018	um	Cell	2	Cell Center of Image Mass	0.000	1.000	783	3	siRNA-SC-10 PSF1-A488 IMPa2-A546 DAPI 8C2-siRNA-IMP-a2-a4 V2.00	0	14. siRNA-SC-10 PSF1-A488 DAPI IMPa2-A546 _h_TileScan_001 (Stage 8 of 49)	00-HCMeWmtGiRDwKSJ72kWYKa
62375.8	41873.9	-2.15824	um	Cell	2	Cell Center of Image Mass	0.000	1.000	784	4	siRNA-SC-10 PSF1-A488 IMPa2-A546 DAPI 8C2-siRNA-IMP-a2-a4 V2.00	0	14. siRNA-SC-10 PSF1-A488 DAPI IMPa2-A546 _h_TileScan_001 (Stage 8 of 49)	00-HCMeWmtGiRDwKSJ72kWYKa
62319.5	41892.2	-2.07932	um	Cell	2	Cell Center of Image Mass	0.000	1.000	785	5	siRNA-SC-10 PSF1-A488 IMPa2-A546 DAPI 8C2-siRNA-IMP-a2-a4 V2.00	0	14. siRNA-SC-10 PSF1-A488 DAPI IMPa2-A546 _h_TileScan_001 (Stage 8 of 49)	00-HCMeWmtGiRDwKSJ72kWYKa
62279.4	41899	-2.06126	um	Cell	2	Cell Center of Image Mass	0.000	1.000	786	6	siRNA-SC-10 PSF1-A488 IMPa2-A546 DAPI 8C2-siRNA-IMP-a2-a4 V2.00	0	14. siRNA-SC-10 PSF1-A488 DAPI IMPa2-A546 _h_TileScan_001 (Stage 8 of 49)	00-HCMeWmtGiRDwKSJ72kWYKa
62308.5	41908	-2.19761	um	Cell	2	Cell Center of Image Mass	0.000	1.000	787	7	siRNA-SC-10 PSF1-A488 IMPa2-A546 DAPI 8C2-siRNA-IMP-a2-a4 V2.00	0	14. siRNA-SC-10 PSF1-A488 DAPI IMPa2-A546 _h_TileScan_001 (Stage 8 of 49)	00-HCMeWmtGiRDwKSJ72kWYKa
62277.9	41916.7	-2.05615	um	Cell	2	Cell Center of Image Mass	0.000	1.000	788	8	siRNA-SC-10 PSF1-A488 IMPa2-A546 DAPI 8C2-siRNA-IMP-a2-a4 V2.00	0	14. siRNA-SC-10 PSF1-A488 DAPI IMPa2-A546 _h_TileScan_001 (Stage 8 of 49)	00-HCMeWmtGiRDwKSJ72kWYKa
62321.4	41931	-2.22144	um	Cell	2	Cell Center of Image Mass	0.000	1.000	789	9	siRNA-SC-10 PSF1-A488 IMPa2-A546 DAPI 8C2-siRNA-IMP-a2-a4 V2.00	0	14. siRNA-SC-10 PSF1-A488 DAPI IMPa2-A546 _h_TileScan_001 (Stage 8 of 49)	00-HCMeWmtGiRDwKSJ72kWYKa
62304.9	41952.1	-1.90157	um	Cell	2	Cell Center of Image Mass	0.000	1.000	790	10	siRNA-SC-10 PSF1-A488 IMPa2-A546 DAPI 8C2-siRNA-IMP-a2-a4 V2.00	0	14. siRNA-SC-10 PSF1-A488 DAPI IMPa2-A546 _h_TileScan_001 (Stage 8 of 49)	00-HCMeWmtGiRDwKSJ72kWYKa
62376.6	41948.8	-1.87164	um	Cell	2	Cell Center of Image Mass	0.000	1.000	791	11	siRNA-SC-10 PSF1-A488 IMPa2-A546 DAPI 8C2-siRNA-IMP-a2-a4 V2.00	0	14. siRNA-SC-10 PSF1-A488 DAPI IMPa2-A546 _h_TileScan_001 (Stage 8 of 49)	00-HCMeWmtGiRDwKSJ72kWYKa
62356.4	41890.6	-2.26013	um	Cell	2	Cell Center of Image Mass	0.000	1.000	792	12	siRNA-SC-10 PSF1-A488 IMPa2-A546 DAPI 8C2-siRNA-IMP-a2-a4 V2.00	0	14. siRNA-SC-10 PSF1-A488 DAPI IMPa2-A546 _h_TileScan_001 (Stage 8 of 49)	00-HCMeWmtGiRDwKSJ72kWYKa
62390.6	41875.9	-1.93191	um	Cell	2	Cell Center of Image Mass	0.000	1.000	793	13	siRNA-SC-10 PSF1-A488 IMPa2-A546 DAPI 8C2-siRNA-IMP-a2-a4 V2.00	0	14. siRNA-SC-10 PSF1-A488 DAPI IMPa2-A546 _h_TileScan_001 (Stage 8 of 49)	00-HCMeWmtGiRDwKSJ72kWYKa
62374.4	41914.4	-2.10746	um	Cell	2	Cell Center of Image Mass	0.000	1.000	794	14	siRNA-SC-10 PSF1-A488 IMPa2-A546 DAPI 8C2-siRNA-IMP-a2-a4 V2.00	0	14. siRNA-SC-10 PSF1-A488 DAPI IMPa2-A546 _h_TileScan_001 (Stage 8 of 49)	00-HCMeWmtGiRDwKSJ72kWYKa
62392.3	41932.5	-2.10699	um	Cell	2	Cell Center of Image Mass	0.000	1.000	795	15	siRNA-SC-10 PSF1-A488 IMPa2-A546 DAPI 8C2-siRNA-IMP-a2-a4 V2.00	0	14. siRNA-SC-10 PSF1-A488 DAPI IMPa2-A546 _h_TileScan_001 (Stage 8 of 49)	00-HCMeWmtGiRDwKSJ72kWYKa
62392.2	41953.3	-1.9205	um	Cell	2	Cell Center of Image Mass	0.000	1.000	796	16	siRNA-SC-10 PSF1-A488 IMPa2-A546 DAPI 8C2-siRNA-IMP-a2-a4 V2.00	0	14. siRNA-SC-10 PSF1-A488 DAPI IMPa2-A546 _h_TileScan_001 (Stage 8 of 49)	00-HCMeWmtGiRDwKSJ72kWYKa
62298.3	41814.7	-1.74188	um	Cell	2	Cell Center of Image Mass	0.000	1.000	797	17	siRNA-SC-10 PSF1-A488 IMPa2-A546 DAPI 8C2-siRNA-IMP-a2-a4 V2.00	0	14. siRNA-SC-10 PSF1-A488 DAPI IMPa2-A546 _h_TileScan_001 (Stage 8 of 49)	00-HCMeWmtGiRDwKSJ72kWYKa
62285.8	41817.5	-1.87469	um	Cell	2	Cell Center of Image Mass	0.000	1.000	798	18	siRNA-SC-10 PSF1-A488 IMPa2-A546 DAPI 8C2-siRNA-IMP-a2-a4 V2.00	0	14. siRNA-SC-10 PSF1-A488 DAPI IMPa2-A546 _h_TileScan_001 (Stage 8 of 49)	00-HCMeWmtGiRDwKSJ72kWYKa
62315.5	41830.9	-1.993	um	Cell	2	Cell Center of Image Mass	0.000	1.000	799	19	siRNA-SC-10 PSF1-A488 IMPa2-A546 DAPI 8C2-siRNA-IMP-a2-a4 V2.00	0	14. siRNA-SC-10 PSF1-A488 DAPI IMPa2-A546 _h_TileScan_001 (Stage 8 of 49)	00-HCMeWmtGiRDwKSJ72kWYKa
62261	41830.1	-1.68432	um	Cell	2	Cell Center of Image Mass	0.000	1.000	800	20	siRNA-SC-10 PSF1-A488 IMPa2-A546 DAPI 8C2-siRNA-IMP-a2-a4 V2.00	0	14. siRNA-SC-10 PSF1-A488 DAPI IMPa2-A546 _h_TileScan_001 (Stage 8 of 49)	00-HCMeWmtGiRDwKSJ72kWYKa
62317.5	41845.8	-1.97912	um	Cell	2	Cell Center of Image Mass	0.000	1.000	801	21	siRNA-SC-10 PSF1-A488 IMPa2-A546 DAPI 8C2-siRNA-IMP-a2-a4 V2.00	0	14. siRNA-SC-10 PSF1-A488 DAPI IMPa2-A546 _h_TileScan_001 (Stage 8 of 49)	00-HCMeWmtGiRDwKSJ72kWYKa
62281.8	41866.1	-2.03403	um	Cell	2	Cell Center of Image Mass	0.000	1.000	802	22	siRNA-SC-10 PSF1-A488 IMPa2-A546 DAPI 8C2-siRNA-IMP-a2-a4 V2.00	0	14. siRNA-SC-10 PSF1-A488 DAPI IMPa2-A546 _h_TileScan_001 (Stage 8 of 49)	00-HCMeWmtGiRDwKSJ72kWYKa
62259.6	41870.8	-2.00184	um	Cell	2	Cell Center of Image Mass	0.000	1.000	803	23	siRNA-SC-10 PSF1-A488 IMPa2-A546 DAPI 8C2-siRNA-IMP-a2-a4 V2.00	0	14. siRNA-SC-10 PSF1-A488 DAPI IMPa2-A546 _h_TileScan_001 (Stage 8 of 49)	00-HCMeWmtGiRDwKSJ72kWYKa
62321.2	41867.9	-2.13208	um	Cell	2	Cell Center of Image Mass	0.000	1.000	804	24	siRNA-SC-10 PSF1-A488 IMPa2-A546 DAPI 8C2-siRNA-IMP-a2-a4 V2.00	0	14. siRNA-SC-10 PSF1-A488 DAPI IMPa2-A546 _h_TileScan_001 (Stage 8 of 49)	00-HCMeWmtGiRDwKSJ72kWYKa
62337.1	41815.7	-1.57476	um	Cell	2	Cell Center of Image Mass	0.000	1.000	805	25	siRNA-SC-10 PSF1-A488 IMPa2-A546 DAPI 8C2-siRNA-IMP-a2-a4 V2.00	0	14. siRNA-SC-10 PSF1-A488 DAPI IMPa2-A546 _h_TileScan_001 (Stage 8 of 49)	00-HCMeWmtGiRDwKSJ72kWYKa
62374.8	41827.6	-2.09037	um	Cell	2	Cell Center of Image Mass	0.000	1.000	806	26	siRNA-SC-10 PSF1-A488 IMPa2-A546 DAPI 8C2-siRNA-IMP-a2-a4 V2.00	0	14. siRNA-SC-10 PSF1-A488 DAPI IMPa2-A546 _h_TileScan_001 (Stage 8 of 49)	00-HCMeWmtGiRDwKSJ72kWYKa
62374.7	41843.3	-1.47187	um	Cell	2	Cell Center of Image Mass	0.000	1.000	807	27	siRNA-SC-10 PSF1-A488 IMPa2-A546 DAPI 8C2-siRNA-IMP-a2-a4 V2.00	0	14. siRNA-SC-10 PSF1-A488 DAPI IMPa2-A546 _h_TileScan_001 (Stage 8 of 49)	00-HCMeWmtGiRDwKSJ72kWYKa
62261.4	41890.1	-2.02822	um	Cell	2	Cell Center of Image Mass	0.000	1.000	808	28	siRNA-SC-10 PSF1-A488 IMPa2-A546 DAPI 8C2-siRNA-IMP-a2-a4 V2.00	0	14. siRNA-SC-10 PSF1-A488 DAPI IMPa2-A546 _h_TileScan_001 (Stage 8 of 49)	00-HCMeWmtGiRDwKSJ72kWYKa
62257	41932.3	-1.67155	um	Cell	2	Cell Center of Image Mass	0.000	1.000	809	29	siRNA-SC-10 PSF1-A488 IMPa2-A546 DAPI 8C2-siRNA-IMP-a2-a4 V2.00	0	14. siRNA-SC-10 PSF1-A488 DAPI IMPa2-A546 _h_TileScan_001 (Stage 8 of 49)	00-HCMeWmtGiRDwKSJ72kWYKa
62260.6	41949.9	-1.82848	um	Cell	2	Cell Center of Image Mass	0.000	1.000	810	30	siRNA-SC-10 PSF1-A488 IMPa2-A546 DAPI 8C2-siRNA-IMP-a2-a4 V2.00	0	14. siRNA-SC-10 PSF1-A488 DAPI IMPa2-A546 _h_TileScan_001 (Stage 8 of 49)	00-HCMeWmtGiRDwKSJ72kWYKa
62345.2	41921	-2.10509	um	Cell	2	Cell Center of Image Mass	0.000	1.000	811	31	siRNA-SC-10 PSF1-A488 IMPa2-A546 DAPI 8C2-siRNA-IMP-a2-a4 V2.00	0	14. siRNA-SC-10 PSF1-A488 DAPI IMPa2-A546 _h_TileScan_001 (Stage 8 of 49)	00-HCMeWmtGiRDwKSJ72kWYKa
62356.3	41944	-2.00662	um	Cell	2	Cell Center of Image Mass	0.000	1.000	812	32	siRNA-SC-10 PSF1-A488 IMPa2-A546 DAPI 8C2-siRNA-IMP-a2-a4 V2.00	0	14. siRNA-SC-10 PSF1-A488 DAPI IMPa2-A546 _h_TileScan_001 (Stage 8 of 49)	00-HCMeWmtGiRDwKSJ72kWYKa
62302.1	41883.7	-2.04536	um	Cell	2	Cell Center of Image Mass	0.000	1.000	813	0	siRNA-SC-10 PSF1-A488 IMPa2-A546 DAPI 8C2-siRNA-IMP-a2-a4 V2.00	0	14. siRNA-SC-10 PSF1-A488 DAPI IMPa2-A546 _i_TileScan_001 (Stage 9 of 49)	00-YovPYH7ZdKkmjqDXqSikiD
62330.1	41815.9	-1.24281	um	Cell	2	Cell Center of Image Mass	0.000	1.000	814	1	siRNA-SC-10 PSF1-A488 IMPa2-A546 DAPI 8C2-siRNA-IMP-a2-a4 V2.00	0	14. siRNA-SC-10 PSF1-A488 DAPI IMPa2-A546 _i_TileScan_001 (Stage 9 of 49)	00-YovPYH7ZdKkmjqDXqSikiD
62373.5	41815.4	-1.798	um	Cell	2	Cell Center of Image Mass	0.000	1.000	815	2	siRNA-SC-10 PSF1-A488 IMPa2-A546 DAPI 8C2-siRNA-IMP-a2-a4 V2.00	0	14. siRNA-SC-10 PSF1-A488 DAPI IMPa2-A546 _i_TileScan_001 (Stage 9 of 49)	00-YovPYH7ZdKkmjqDXqSikiD
62382.5	41829.3	-2.07368	um	Cell	2	Cell Center of Image Mass	0.000	1.000	816	3	siRNA-SC-10 PSF1-A488 IMPa2-A546 DAPI 8C2-siRNA-IMP-a2-a4 V2.00	0	14. siRNA-SC-10 PSF1-A488 DAPI IMPa2-A546 _i_TileScan_001 (Stage 9 of 49)	00-YovPYH7ZdKkmjqDXqSikiD
62331.2	41865.5	-2.06592	um	Cell	2	Cell Center of Image Mass	0.000	1.000	817	4	siRNA-SC-10 PSF1-A488 IMPa2-A546 DAPI 8C2-siRNA-IMP-a2-a4 V2.00	0	14. siRNA-SC-10 PSF1-A488 DAPI IMPa2-A546 _i_TileScan_001 (Stage 9 of 49)	00-YovPYH7ZdKkmjqDXqSikiD
62358	41874.8	-2.04904	um	Cell	2	Cell Center of Image Mass	0.000	1.000	818	5	siRNA-SC-10 PSF1-A488 IMPa2-A546 DAPI 8C2-siRNA-IMP-a2-a4 V2.00	0	14. siRNA-SC-10 PSF1-A488 DAPI IMPa2-A546 _i_TileScan_001 (Stage 9 of 49)	00-YovPYH7ZdKkmjqDXqSikiD
62350.7	41884.9	-2.2078	um	Cell	2	Cell Center of Image Mass	0.000	1.000	819	6	siRNA-SC-10 PSF1-A488 IMPa2-A546 DAPI 8C2-siRNA-IMP-a2-a4 V2.00	0	14. siRNA-SC-10 PSF1-A488 DAPI IMPa2-A546 _i_TileScan_001 (Stage 9 of 49)	00-YovPYH7ZdKkmjqDXqSikiD
62255.7	41892.1	-1.12546	um	Cell	2	Cell Center of Image Mass	0.000	1.000	820	7	siRNA-SC-10 PSF1-A488 IMPa2-A546 DAPI 8C2-siRNA-IMP-a2-a4 V2.00	0	14. siRNA-SC-10 PSF1-A488 DAPI IMPa2-A546 _i_TileScan_001 (Stage 9 of 49)	00-YovPYH7ZdKkmjqDXqSikiD
62303.4	41912.9	-2.15163	um	Cell	2	Cell Center of Image Mass	0.000	1.000	821	8	siRNA-SC-10 PSF1-A488 IMPa2-A546 DAPI 8C2-siRNA-IMP-a2-a4 V2.00	0	14. siRNA-SC-10 PSF1-A488 DAPI IMPa2-A546 _i_TileScan_001 (Stage 9 of 49)	00-YovPYH7ZdKkmjqDXqSikiD
62260.2	41949.9	-1.65978	um	Cell	2	Cell Center of Image Mass	0.000	1.000	822	9	siRNA-SC-10 PSF1-A488 IMPa2-A546 DAPI 8C2-siRNA-IMP-a2-a4 V2.00	0	14. siRNA-SC-10 PSF1-A488 DAPI IMPa2-A546 _i_TileScan_001 (Stage 9 of 49)	00-YovPYH7ZdKkmjqDXqSikiD
62274.1	41934	-1.99594	um	Cell	2	Cell Center of Image Mass	0.000	1.000	823	10	siRNA-SC-10 PSF1-A488 IMPa2-A546 DAPI 8C2-siRNA-IMP-a2-a4 V2.00	0	14. siRNA-SC-10 PSF1-A488 DAPI IMPa2-A546 _i_TileScan_001 (Stage 9 of 49)	00-YovPYH7ZdKkmjqDXqSikiD
62302.7	41940.8	-2.02439	um	Cell	2	Cell Center of Image Mass	0.000	1.000	824	11	siRNA-SC-10 PSF1-A488 IMPa2-A546 DAPI 8C2-siRNA-IMP-a2-a4 V2.00	0	14. siRNA-SC-10 PSF1-A488 DAPI IMPa2-A546 _i_TileScan_001 (Stage 9 of 49)	00-YovPYH7ZdKkmjqDXqSikiD
62395.6	41952.9	-1.30061	um	Cell	2	Cell Center of Image Mass	0.000	1.000	825	12	siRNA-SC-10 PSF1-A488 IMPa2-A546 DAPI 8C2-siRNA-IMP-a2-a4 V2.00	0	14. siRNA-SC-10 PSF1-A488 DAPI IMPa2-A546 _i_TileScan_001 (Stage 9 of 49)	00-YovPYH7ZdKkmjqDXqSikiD
62393	41900.8	-2.10076	um	Cell	2	Cell Center of Image Mass	0.000	1.000	826	13	siRNA-SC-10 PSF1-A488 IMPa2-A546 DAPI 8C2-siRNA-IMP-a2-a4 V2.00	0	14. siRNA-SC-10 PSF1-A488 DAPI IMPa2-A546 _i_TileScan_001 (Stage 9 of 49)	00-YovPYH7ZdKkmjqDXqSikiD
62396.3	41922.2	-2.10586	um	Cell	2	Cell Center of Image Mass	0.000	1.000	827	14	siRNA-SC-10 PSF1-A488 IMPa2-A546 DAPI 8C2-siRNA-IMP-a2-a4 V2.00	0	14. siRNA-SC-10 PSF1-A488 DAPI IMPa2-A546 _i_TileScan_001 (Stage 9 of 49)	00-YovPYH7ZdKkmjqDXqSikiD
62333	41953.5	-2.01358	um	Cell	2	Cell Center of Image Mass	0.000	1.000	828	15	siRNA-SC-10 PSF1-A488 IMPa2-A546 DAPI 8C2-siRNA-IMP-a2-a4 V2.00	0	14. siRNA-SC-10 PSF1-A488 DAPI IMPa2-A546 _i_TileScan_001 (Stage 9 of 49)	00-YovPYH7ZdKkmjqDXqSikiD
62371.2	41955.8	-1.63244	um	Cell	2	Cell Center of Image Mass	0.000	1.000	829	16	siRNA-SC-10 PSF1-A488 IMPa2-A546 DAPI 8C2-siRNA-IMP-a2-a4 V2.00	0	14. siRNA-SC-10 PSF1-A488 DAPI IMPa2-A546 _i_TileScan_001 (Stage 9 of 49)	00-YovPYH7ZdKkmjqDXqSikiD
62313.7	41824.6	-1.66174	um	Cell	2	Cell Center of Image Mass	0.000	1.000	830	17	siRNA-SC-10 PSF1-A488 IMPa2-A546 DAPI 8C2-siRNA-IMP-a2-a4 V2.00	0	14. siRNA-SC-10 PSF1-A488 DAPI IMPa2-A546 _i_TileScan_001 (Stage 9 of 49)	00-YovPYH7ZdKkmjqDXqSikiD
62258.6	41828.7	-1.96918	um	Cell	2	Cell Center of Image Mass	0.000	1.000	831	18	siRNA-SC-10 PSF1-A488 IMPa2-A546 DAPI 8C2-siRNA-IMP-a2-a4 V2.00	0	14. siRNA-SC-10 PSF1-A488 DAPI IMPa2-A546 _i_TileScan_001 (Stage 9 of 49)	00-YovPYH7ZdKkmjqDXqSikiD
62293.9	41850.7	-1.82323	um	Cell	2	Cell Center of Image Mass	0.000	1.000	832	19	siRNA-SC-10 PSF1-A488 IMPa2-A546 DAPI 8C2-siRNA-IMP-a2-a4 V2.00	0	14. siRNA-SC-10 PSF1-A488 DAPI IMPa2-A546 _i_TileScan_001 (Stage 9 of 49)	00-YovPYH7ZdKkmjqDXqSikiD
62258.2	41875.3	-2.04471	um	Cell	2	Cell Center of Image Mass	0.000	1.000	833	20	siRNA-SC-10 PSF1-A488 IMPa2-A546 DAPI 8C2-siRNA-IMP-a2-a4 V2.00	0	14. siRNA-SC-10 PSF1-A488 DAPI IMPa2-A546 _i_TileScan_001 (Stage 9 of 49)	00-YovPYH7ZdKkmjqDXqSikiD
62327.3	41885.8	-1.97768	um	Cell	2	Cell Center of Image Mass	0.000	1.000	834	21	siRNA-SC-10 PSF1-A488 IMPa2-A546 DAPI 8C2-siRNA-IMP-a2-a4 V2.00	0	14. siRNA-SC-10 PSF1-A488 DAPI IMPa2-A546 _i_TileScan_001 (Stage 9 of 49)	00-YovPYH7ZdKkmjqDXqSikiD
62258.8	41844.1	-1.62991	um	Cell	2	Cell Center of Image Mass	0.000	1.000	835	22	siRNA-SC-10 PSF1-A488 IMPa2-A546 DAPI 8C2-siRNA-IMP-a2-a4 V2.00	0	14. siRNA-SC-10 PSF1-A488 DAPI IMPa2-A546 _i_TileScan_001 (Stage 9 of 49)	00-YovPYH7ZdKkmjqDXqSikiD
62387.9	41861.6	-2.00902	um	Cell	2	Cell Center of Image Mass	0.000	1.000	836	23	siRNA-SC-10 PSF1-A488 IMPa2-A546 DAPI 8C2-siRNA-IMP-a2-a4 V2.00	0	14. siRNA-SC-10 PSF1-A488 DAPI IMPa2-A546 _i_TileScan_001 (Stage 9 of 49)	00-YovPYH7ZdKkmjqDXqSikiD
62360.1	41851.6	-1.86055	um	Cell	2	Cell Center of Image Mass	0.000	1.000	837	24	siRNA-SC-10 PSF1-A488 IMPa2-A546 DAPI 8C2-siRNA-IMP-a2-a4 V2.00	0	14. siRNA-SC-10 PSF1-A488 DAPI IMPa2-A546 _i_TileScan_001 (Stage 9 of 49)	00-YovPYH7ZdKkmjqDXqSikiD
62395.8	41880.5	-1.86262	um	Cell	2	Cell Center of Image Mass	0.000	1.000	838	25	siRNA-SC-10 PSF1-A488 IMPa2-A546 DAPI 8C2-siRNA-IMP-a2-a4 V2.00	0	14. siRNA-SC-10 PSF1-A488 DAPI IMPa2-A546 _i_TileScan_001 (Stage 9 of 49)	00-YovPYH7ZdKkmjqDXqSikiD
62272.8	41888.2	-1.9836	um	Cell	2	Cell Center of Image Mass	0.000	1.000	839	26	siRNA-SC-10 PSF1-A488 IMPa2-A546 DAPI 8C2-siRNA-IMP-a2-a4 V2.00	0	14. siRNA-SC-10 PSF1-A488 DAPI IMPa2-A546 _i_TileScan_001 (Stage 9 of 49)	00-YovPYH7ZdKkmjqDXqSikiD
62258	41916.3	-1.94026	um	Cell	2	Cell Center of Image Mass	0.000	1.000	840	27	siRNA-SC-10 PSF1-A488 IMPa2-A546 DAPI 8C2-siRNA-IMP-a2-a4 V2.00	0	14. siRNA-SC-10 PSF1-A488 DAPI IMPa2-A546 _i_TileScan_001 (Stage 9 of 49)	00-YovPYH7ZdKkmjqDXqSikiD
62274.4	41954.1	-1.74799	um	Cell	2	Cell Center of Image Mass	0.000	1.000	841	28	siRNA-SC-10 PSF1-A488 IMPa2-A546 DAPI 8C2-siRNA-IMP-a2-a4 V2.00	0	14. siRNA-SC-10 PSF1-A488 DAPI IMPa2-A546 _i_TileScan_001 (Stage 9 of 49)	00-YovPYH7ZdKkmjqDXqSikiD
62360.4	41901.4	-2.05181	um	Cell	2	Cell Center of Image Mass	0.000	1.000	842	29	siRNA-SC-10 PSF1-A488 IMPa2-A546 DAPI 8C2-siRNA-IMP-a2-a4 V2.00	0	14. siRNA-SC-10 PSF1-A488 DAPI IMPa2-A546 _i_TileScan_001 (Stage 9 of 49)	00-YovPYH7ZdKkmjqDXqSikiD
62340.6	41907.7	-1.89253	um	Cell	2	Cell Center of Image Mass	0.000	1.000	843	30	siRNA-SC-10 PSF1-A488 IMPa2-A546 DAPI 8C2-siRNA-IMP-a2-a4 V2.00	0	14. siRNA-SC-10 PSF1-A488 DAPI IMPa2-A546 _i_TileScan_001 (Stage 9 of 49)	00-YovPYH7ZdKkmjqDXqSikiD
62372.6	41910.4	-2.0045	um	Cell	2	Cell Center of Image Mass	0.000	1.000	844	31	siRNA-SC-10 PSF1-A488 IMPa2-A546 DAPI 8C2-siRNA-IMP-a2-a4 V2.00	0	14. siRNA-SC-10 PSF1-A488 DAPI IMPa2-A546 _i_TileScan_001 (Stage 9 of 49)	00-YovPYH7ZdKkmjqDXqSikiD
62344.5	41935.4	-1.75669	um	Cell	2	Cell Center of Image Mass	0.000	1.000	845	32	siRNA-SC-10 PSF1-A488 IMPa2-A546 DAPI 8C2-siRNA-IMP-a2-a4 V2.00	0	14. siRNA-SC-10 PSF1-A488 DAPI IMPa2-A546 _i_TileScan_001 (Stage 9 of 49)	00-YovPYH7ZdKkmjqDXqSikiD
62360.7	41939.7	-1.99262	um	Cell	2	Cell Center of Image Mass	0.000	1.000	846	33	siRNA-SC-10 PSF1-A488 IMPa2-A546 DAPI 8C2-siRNA-IMP-a2-a4 V2.00	0	14. siRNA-SC-10 PSF1-A488 DAPI IMPa2-A546 _i_TileScan_001 (Stage 9 of 49)	00-YovPYH7ZdKkmjqDXqSikiD
62379.4	41942.6	-2.00392	um	Cell	2	Cell Center of Image Mass	0.000	1.000	847	34	siRNA-SC-10 PSF1-A488 IMPa2-A546 DAPI 8C2-siRNA-IMP-a2-a4 V2.00	0	14. siRNA-SC-10 PSF1-A488 DAPI IMPa2-A546 _i_TileScan_001 (Stage 9 of 49)	00-YovPYH7ZdKkmjqDXqSikiD
62256.8	41952.6	-1.45931	um	Cell	2	Cell Center of Image Mass	0.000	1.000	848	0	siRNA-SC-10 PSF1-A488 IMPa2-A546 DAPI 8C2-siRNA-IMP-a2-a4 V2.00	0	14. siRNA-SC-10 PSF1-A488 DAPI IMPa2-A546 _j_TileScan_001 (Stage 10 of 49)	00-6TdtNFNrdbC6mQ9faattPV
62277.2	41822.7	-2.25981	um	Cell	2	Cell Center of Image Mass	0.000	1.000	849	1	siRNA-SC-10 PSF1-A488 IMPa2-A546 DAPI 8C2-siRNA-IMP-a2-a4 V2.00	0	14. siRNA-SC-10 PSF1-A488 DAPI IMPa2-A546 _j_TileScan_001 (Stage 10 of 49)	00-6TdtNFNrdbC6mQ9faattPV
62311.9	41816.3	-2.42516	um	Cell	2	Cell Center of Image Mass	0.000	1.000	850	2	siRNA-SC-10 PSF1-A488 IMPa2-A546 DAPI 8C2-siRNA-IMP-a2-a4 V2.00	0	14. siRNA-SC-10 PSF1-A488 DAPI IMPa2-A546 _j_TileScan_001 (Stage 10 of 49)	00-6TdtNFNrdbC6mQ9faattPV
62326.6	41815.6	-2.47945	um	Cell	2	Cell Center of Image Mass	0.000	1.000	851	3	siRNA-SC-10 PSF1-A488 IMPa2-A546 DAPI 8C2-siRNA-IMP-a2-a4 V2.00	0	14. siRNA-SC-10 PSF1-A488 DAPI IMPa2-A546 _j_TileScan_001 (Stage 10 of 49)	00-6TdtNFNrdbC6mQ9faattPV
62257.6	41834.4	-2.34979	um	Cell	2	Cell Center of Image Mass	0.000	1.000	852	4	siRNA-SC-10 PSF1-A488 IMPa2-A546 DAPI 8C2-siRNA-IMP-a2-a4 V2.00	0	14. siRNA-SC-10 PSF1-A488 DAPI IMPa2-A546 _j_TileScan_001 (Stage 10 of 49)	00-6TdtNFNrdbC6mQ9faattPV
62323.2	41839.1	-2.3879	um	Cell	2	Cell Center of Image Mass	0.000	1.000	853	5	siRNA-SC-10 PSF1-A488 IMPa2-A546 DAPI 8C2-siRNA-IMP-a2-a4 V2.00	0	14. siRNA-SC-10 PSF1-A488 DAPI IMPa2-A546 _j_TileScan_001 (Stage 10 of 49)	00-6TdtNFNrdbC6mQ9faattPV
62272.5	41844.2	-2.46483	um	Cell	2	Cell Center of Image Mass	0.000	1.000	854	6	siRNA-SC-10 PSF1-A488 IMPa2-A546 DAPI 8C2-siRNA-IMP-a2-a4 V2.00	0	14. siRNA-SC-10 PSF1-A488 DAPI IMPa2-A546 _j_TileScan_001 (Stage 10 of 49)	00-6TdtNFNrdbC6mQ9faattPV
62305.9	41866.7	-2.37434	um	Cell	2	Cell Center of Image Mass	0.000	1.000	855	7	siRNA-SC-10 PSF1-A488 IMPa2-A546 DAPI 8C2-siRNA-IMP-a2-a4 V2.00	0	14. siRNA-SC-10 PSF1-A488 DAPI IMPa2-A546 _j_TileScan_001 (Stage 10 of 49)	00-6TdtNFNrdbC6mQ9faattPV
62287.2	41878.7	-2.56432	um	Cell	2	Cell Center of Image Mass	0.000	1.000	856	8	siRNA-SC-10 PSF1-A488 IMPa2-A546 DAPI 8C2-siRNA-IMP-a2-a4 V2.00	0	14. siRNA-SC-10 PSF1-A488 DAPI IMPa2-A546 _j_TileScan_001 (Stage 10 of 49)	00-6TdtNFNrdbC6mQ9faattPV
62316.7	41880.4	-2.44779	um	Cell	2	Cell Center of Image Mass	0.000	1.000	857	9	siRNA-SC-10 PSF1-A488 IMPa2-A546 DAPI 8C2-siRNA-IMP-a2-a4 V2.00	0	14. siRNA-SC-10 PSF1-A488 DAPI IMPa2-A546 _j_TileScan_001 (Stage 10 of 49)	00-6TdtNFNrdbC6mQ9faattPV
62290.6	41847	-2.43202	um	Cell	2	Cell Center of Image Mass	0.000	1.000	858	10	siRNA-SC-10 PSF1-A488 IMPa2-A546 DAPI 8C2-siRNA-IMP-a2-a4 V2.00	0	14. siRNA-SC-10 PSF1-A488 DAPI IMPa2-A546 _j_TileScan_001 (Stage 10 of 49)	00-6TdtNFNrdbC6mQ9faattPV
62255.7	41866.7	-2.35147	um	Cell	2	Cell Center of Image Mass	0.000	1.000	859	11	siRNA-SC-10 PSF1-A488 IMPa2-A546 DAPI 8C2-siRNA-IMP-a2-a4 V2.00	0	14. siRNA-SC-10 PSF1-A488 DAPI IMPa2-A546 _j_TileScan_001 (Stage 10 of 49)	00-6TdtNFNrdbC6mQ9faattPV
62259.4	41880.9	-2.3065	um	Cell	2	Cell Center of Image Mass	0.000	1.000	860	12	siRNA-SC-10 PSF1-A488 IMPa2-A546 DAPI 8C2-siRNA-IMP-a2-a4 V2.00	0	14. siRNA-SC-10 PSF1-A488 DAPI IMPa2-A546 _j_TileScan_001 (Stage 10 of 49)	00-6TdtNFNrdbC6mQ9faattPV
62396.7	41818.9	-2.36558	um	Cell	2	Cell Center of Image Mass	0.000	1.000	861	13	siRNA-SC-10 PSF1-A488 IMPa2-A546 DAPI 8C2-siRNA-IMP-a2-a4 V2.00	0	14. siRNA-SC-10 PSF1-A488 DAPI IMPa2-A546 _j_TileScan_001 (Stage 10 of 49)	00-6TdtNFNrdbC6mQ9faattPV
62365.6	41830.1	-2.1348	um	Cell	2	Cell Center of Image Mass	0.000	1.000	862	14	siRNA-SC-10 PSF1-A488 IMPa2-A546 DAPI 8C2-siRNA-IMP-a2-a4 V2.00	0	14. siRNA-SC-10 PSF1-A488 DAPI IMPa2-A546 _j_TileScan_001 (Stage 10 of 49)	00-6TdtNFNrdbC6mQ9faattPV
62370.4	41856.3	-1.95174	um	Cell	2	Cell Center of Image Mass	0.000	1.000	863	15	siRNA-SC-10 PSF1-A488 IMPa2-A546 DAPI 8C2-siRNA-IMP-a2-a4 V2.00	0	14. siRNA-SC-10 PSF1-A488 DAPI IMPa2-A546 _j_TileScan_001 (Stage 10 of 49)	00-6TdtNFNrdbC6mQ9faattPV
62396.6	41855.4	-2.32857	um	Cell	2	Cell Center of Image Mass	0.000	1.000	864	16	siRNA-SC-10 PSF1-A488 IMPa2-A546 DAPI 8C2-siRNA-IMP-a2-a4 V2.00	0	14. siRNA-SC-10 PSF1-A488 DAPI IMPa2-A546 _j_TileScan_001 (Stage 10 of 49)	00-6TdtNFNrdbC6mQ9faattPV
62340.6	41865	-2.06144	um	Cell	2	Cell Center of Image Mass	0.000	1.000	865	17	siRNA-SC-10 PSF1-A488 IMPa2-A546 DAPI 8C2-siRNA-IMP-a2-a4 V2.00	0	14. siRNA-SC-10 PSF1-A488 DAPI IMPa2-A546 _j_TileScan_001 (Stage 10 of 49)	00-6TdtNFNrdbC6mQ9faattPV
62354.9	41814.6	-2.21225	um	Cell	2	Cell Center of Image Mass	0.000	1.000	866	18	siRNA-SC-10 PSF1-A488 IMPa2-A546 DAPI 8C2-siRNA-IMP-a2-a4 V2.00	0	14. siRNA-SC-10 PSF1-A488 DAPI IMPa2-A546 _j_TileScan_001 (Stage 10 of 49)	00-6TdtNFNrdbC6mQ9faattPV
62310.5	41928.2	-2.44267	um	Cell	2	Cell Center of Image Mass	0.000	1.000	867	19	siRNA-SC-10 PSF1-A488 IMPa2-A546 DAPI 8C2-siRNA-IMP-a2-a4 V2.00	0	14. siRNA-SC-10 PSF1-A488 DAPI IMPa2-A546 _j_TileScan_001 (Stage 10 of 49)	00-6TdtNFNrdbC6mQ9faattPV
62314.6	41950.1	-2.51836	um	Cell	2	Cell Center of Image Mass	0.000	1.000	868	20	siRNA-SC-10 PSF1-A488 IMPa2-A546 DAPI 8C2-siRNA-IMP-a2-a4 V2.00	0	14. siRNA-SC-10 PSF1-A488 DAPI IMPa2-A546 _j_TileScan_001 (Stage 10 of 49)	00-6TdtNFNrdbC6mQ9faattPV
62257.3	41904.2	-2.44068	um	Cell	2	Cell Center of Image Mass	0.000	1.000	869	21	siRNA-SC-10 PSF1-A488 IMPa2-A546 DAPI 8C2-siRNA-IMP-a2-a4 V2.00	0	14. siRNA-SC-10 PSF1-A488 DAPI IMPa2-A546 _j_TileScan_001 (Stage 10 of 49)	00-6TdtNFNrdbC6mQ9faattPV
62277.6	41916.6	-2.40269	um	Cell	2	Cell Center of Image Mass	0.000	1.000	870	22	siRNA-SC-10 PSF1-A488 IMPa2-A546 DAPI 8C2-siRNA-IMP-a2-a4 V2.00	0	14. siRNA-SC-10 PSF1-A488 DAPI IMPa2-A546 _j_TileScan_001 (Stage 10 of 49)	00-6TdtNFNrdbC6mQ9faattPV
62375.3	41952	-1.78242	um	Cell	2	Cell Center of Image Mass	0.000	1.000	871	23	siRNA-SC-10 PSF1-A488 IMPa2-A546 DAPI 8C2-siRNA-IMP-a2-a4 V2.00	0	14. siRNA-SC-10 PSF1-A488 DAPI IMPa2-A546 _j_TileScan_001 (Stage 10 of 49)	00-6TdtNFNrdbC6mQ9faattPV
62339.9	41885.7	-1.73929	um	Cell	2	Cell Center of Image Mass	0.000	1.000	872	24	siRNA-SC-10 PSF1-A488 IMPa2-A546 DAPI 8C2-siRNA-IMP-a2-a4 V2.00	0	14. siRNA-SC-10 PSF1-A488 DAPI IMPa2-A546 _j_TileScan_001 (Stage 10 of 49)	00-6TdtNFNrdbC6mQ9faattPV
62386.8	41880.7	-2.28109	um	Cell	2	Cell Center of Image Mass	0.000	1.000	873	25	siRNA-SC-10 PSF1-A488 IMPa2-A546 DAPI 8C2-siRNA-IMP-a2-a4 V2.00	0	14. siRNA-SC-10 PSF1-A488 DAPI IMPa2-A546 _j_TileScan_001 (Stage 10 of 49)	00-6TdtNFNrdbC6mQ9faattPV
62333.6	41899.2	-2.34124	um	Cell	2	Cell Center of Image Mass	0.000	1.000	874	26	siRNA-SC-10 PSF1-A488 IMPa2-A546 DAPI 8C2-siRNA-IMP-a2-a4 V2.00	0	14. siRNA-SC-10 PSF1-A488 DAPI IMPa2-A546 _j_TileScan_001 (Stage 10 of 49)	00-6TdtNFNrdbC6mQ9faattPV
62358.2	41902.9	-2.47709	um	Cell	2	Cell Center of Image Mass	0.000	1.000	875	27	siRNA-SC-10 PSF1-A488 IMPa2-A546 DAPI 8C2-siRNA-IMP-a2-a4 V2.00	0	14. siRNA-SC-10 PSF1-A488 DAPI IMPa2-A546 _j_TileScan_001 (Stage 10 of 49)	00-6TdtNFNrdbC6mQ9faattPV
62331	41913.9	-2.55165	um	Cell	2	Cell Center of Image Mass	0.000	1.000	876	28	siRNA-SC-10 PSF1-A488 IMPa2-A546 DAPI 8C2-siRNA-IMP-a2-a4 V2.00	0	14. siRNA-SC-10 PSF1-A488 DAPI IMPa2-A546 _j_TileScan_001 (Stage 10 of 49)	00-6TdtNFNrdbC6mQ9faattPV
62345.3	41920.1	-2.28815	um	Cell	2	Cell Center of Image Mass	0.000	1.000	877	29	siRNA-SC-10 PSF1-A488 IMPa2-A546 DAPI 8C2-siRNA-IMP-a2-a4 V2.00	0	14. siRNA-SC-10 PSF1-A488 DAPI IMPa2-A546 _j_TileScan_001 (Stage 10 of 49)	00-6TdtNFNrdbC6mQ9faattPV
62357.7	41943.3	-2.35143	um	Cell	2	Cell Center of Image Mass	0.000	1.000	878	30	siRNA-SC-10 PSF1-A488 IMPa2-A546 DAPI 8C2-siRNA-IMP-a2-a4 V2.00	0	14. siRNA-SC-10 PSF1-A488 DAPI IMPa2-A546 _j_TileScan_001 (Stage 10 of 49)	00-6TdtNFNrdbC6mQ9faattPV
62341.5	41946.5	-2.38899	um	Cell	2	Cell Center of Image Mass	0.000	1.000	879	31	siRNA-SC-10 PSF1-A488 IMPa2-A546 DAPI 8C2-siRNA-IMP-a2-a4 V2.00	0	14. siRNA-SC-10 PSF1-A488 DAPI IMPa2-A546 _j_TileScan_001 (Stage 10 of 49)	00-6TdtNFNrdbC6mQ9faattPV
62390	41952.5	-1.75683	um	Cell	2	Cell Center of Image Mass	0.000	1.000	880	32	siRNA-SC-10 PSF1-A488 IMPa2-A546 DAPI 8C2-siRNA-IMP-a2-a4 V2.00	0	14. siRNA-SC-10 PSF1-A488 DAPI IMPa2-A546 _j_TileScan_001 (Stage 10 of 49)	00-6TdtNFNrdbC6mQ9faattPV
62375.4	41912.6	-2.36093	um	Cell	2	Cell Center of Image Mass	0.000	1.000	881	33	siRNA-SC-10 PSF1-A488 IMPa2-A546 DAPI 8C2-siRNA-IMP-a2-a4 V2.00	0	14. siRNA-SC-10 PSF1-A488 DAPI IMPa2-A546 _j_TileScan_001 (Stage 10 of 49)	00-6TdtNFNrdbC6mQ9faattPV
62388	41919.3	-2.40498	um	Cell	2	Cell Center of Image Mass	0.000	1.000	882	34	siRNA-SC-10 PSF1-A488 IMPa2-A546 DAPI 8C2-siRNA-IMP-a2-a4 V2.00	0	14. siRNA-SC-10 PSF1-A488 DAPI IMPa2-A546 _j_TileScan_001 (Stage 10 of 49)	00-6TdtNFNrdbC6mQ9faattPV
62394.2	41929.1	-2.27451	um	Cell	2	Cell Center of Image Mass	0.000	1.000	883	35	siRNA-SC-10 PSF1-A488 IMPa2-A546 DAPI 8C2-siRNA-IMP-a2-a4 V2.00	0	14. siRNA-SC-10 PSF1-A488 DAPI IMPa2-A546 _j_TileScan_001 (Stage 10 of 49)	00-6TdtNFNrdbC6mQ9faattPV
62286	41943.7	-1.48231	um	Cell	2	Cell Center of Image Mass	0.000	1.000	884	36	siRNA-SC-10 PSF1-A488 IMPa2-A546 DAPI 8C2-siRNA-IMP-a2-a4 V2.00	0	14. siRNA-SC-10 PSF1-A488 DAPI IMPa2-A546 _j_TileScan_001 (Stage 10 of 49)	00-6TdtNFNrdbC6mQ9faattPV
62397.1	41857.3	-1.90036	um	Cell	2	Cell Center of Image Mass	0.000	1.000	885	0	siRNA-SC-10 PSF1-A488 IMPa2-A546 DAPI 8C2-siRNA-IMP-a2-a4 V2.00	0	14. siRNA-SC-10 PSF1-A488 DAPI IMPa2-A546 _k_TileScan_001 (Stage 11 of 49)	00-oKb4BXWM4QSaSsnhbUAuD3
62255.7	41875.9	-1.57891	um	Cell	2	Cell Center of Image Mass	0.000	1.000	886	1	siRNA-SC-10 PSF1-A488 IMPa2-A546 DAPI 8C2-siRNA-IMP-a2-a4 V2.00	0	14. siRNA-SC-10 PSF1-A488 DAPI IMPa2-A546 _k_TileScan_001 (Stage 11 of 49)	00-oKb4BXWM4QSaSsnhbUAuD3
62257.7	41838.3	-1.85405	um	Cell	2	Cell Center of Image Mass	0.000	1.000	887	2	siRNA-SC-10 PSF1-A488 IMPa2-A546 DAPI 8C2-siRNA-IMP-a2-a4 V2.00	0	14. siRNA-SC-10 PSF1-A488 DAPI IMPa2-A546 _k_TileScan_001 (Stage 11 of 49)	00-oKb4BXWM4QSaSsnhbUAuD3
62326	41865.2	-2.3394	um	Cell	2	Cell Center of Image Mass	0.000	1.000	888	3	siRNA-SC-10 PSF1-A488 IMPa2-A546 DAPI 8C2-siRNA-IMP-a2-a4 V2.00	0	14. siRNA-SC-10 PSF1-A488 DAPI IMPa2-A546 _k_TileScan_001 (Stage 11 of 49)	00-oKb4BXWM4QSaSsnhbUAuD3
62263.8	41821.9	-2.23752	um	Cell	2	Cell Center of Image Mass	0.000	1.000	889	4	siRNA-SC-10 PSF1-A488 IMPa2-A546 DAPI 8C2-siRNA-IMP-a2-a4 V2.00	0	14. siRNA-SC-10 PSF1-A488 DAPI IMPa2-A546 _k_TileScan_001 (Stage 11 of 49)	00-oKb4BXWM4QSaSsnhbUAuD3
62295.1	41826.1	-2.26392	um	Cell	2	Cell Center of Image Mass	0.000	1.000	890	5	siRNA-SC-10 PSF1-A488 IMPa2-A546 DAPI 8C2-siRNA-IMP-a2-a4 V2.00	0	14. siRNA-SC-10 PSF1-A488 DAPI IMPa2-A546 _k_TileScan_001 (Stage 11 of 49)	00-oKb4BXWM4QSaSsnhbUAuD3
62309.7	41837.9	-2.18938	um	Cell	2	Cell Center of Image Mass	0.000	1.000	891	6	siRNA-SC-10 PSF1-A488 IMPa2-A546 DAPI 8C2-siRNA-IMP-a2-a4 V2.00	0	14. siRNA-SC-10 PSF1-A488 DAPI IMPa2-A546 _k_TileScan_001 (Stage 11 of 49)	00-oKb4BXWM4QSaSsnhbUAuD3
62267.4	41858.4	-2.46726	um	Cell	2	Cell Center of Image Mass	0.000	1.000	892	7	siRNA-SC-10 PSF1-A488 IMPa2-A546 DAPI 8C2-siRNA-IMP-a2-a4 V2.00	0	14. siRNA-SC-10 PSF1-A488 DAPI IMPa2-A546 _k_TileScan_001 (Stage 11 of 49)	00-oKb4BXWM4QSaSsnhbUAuD3
62299	41867	-2.25321	um	Cell	2	Cell Center of Image Mass	0.000	1.000	893	8	siRNA-SC-10 PSF1-A488 IMPa2-A546 DAPI 8C2-siRNA-IMP-a2-a4 V2.00	0	14. siRNA-SC-10 PSF1-A488 DAPI IMPa2-A546 _k_TileScan_001 (Stage 11 of 49)	00-oKb4BXWM4QSaSsnhbUAuD3
62271.7	41877.6	-2.37567	um	Cell	2	Cell Center of Image Mass	0.000	1.000	894	9	siRNA-SC-10 PSF1-A488 IMPa2-A546 DAPI 8C2-siRNA-IMP-a2-a4 V2.00	0	14. siRNA-SC-10 PSF1-A488 DAPI IMPa2-A546 _k_TileScan_001 (Stage 11 of 49)	00-oKb4BXWM4QSaSsnhbUAuD3
62365.5	41849.8	-2.406	um	Cell	2	Cell Center of Image Mass	0.000	1.000	895	10	siRNA-SC-10 PSF1-A488 IMPa2-A546 DAPI 8C2-siRNA-IMP-a2-a4 V2.00	0	14. siRNA-SC-10 PSF1-A488 DAPI IMPa2-A546 _k_TileScan_001 (Stage 11 of 49)	00-oKb4BXWM4QSaSsnhbUAuD3
62396.5	41878.1	-2.32387	um	Cell	2	Cell Center of Image Mass	0.000	1.000	896	11	siRNA-SC-10 PSF1-A488 IMPa2-A546 DAPI 8C2-siRNA-IMP-a2-a4 V2.00	0	14. siRNA-SC-10 PSF1-A488 DAPI IMPa2-A546 _k_TileScan_001 (Stage 11 of 49)	00-oKb4BXWM4QSaSsnhbUAuD3
62372.5	41816.5	-2.30721	um	Cell	2	Cell Center of Image Mass	0.000	1.000	897	12	siRNA-SC-10 PSF1-A488 IMPa2-A546 DAPI 8C2-siRNA-IMP-a2-a4 V2.00	0	14. siRNA-SC-10 PSF1-A488 DAPI IMPa2-A546 _k_TileScan_001 (Stage 11 of 49)	00-oKb4BXWM4QSaSsnhbUAuD3
62390	41820.3	-2.19457	um	Cell	2	Cell Center of Image Mass	0.000	1.000	898	13	siRNA-SC-10 PSF1-A488 IMPa2-A546 DAPI 8C2-siRNA-IMP-a2-a4 V2.00	0	14. siRNA-SC-10 PSF1-A488 DAPI IMPa2-A546 _k_TileScan_001 (Stage 11 of 49)	00-oKb4BXWM4QSaSsnhbUAuD3
62335	41826.8	-2.25742	um	Cell	2	Cell Center of Image Mass	0.000	1.000	899	14	siRNA-SC-10 PSF1-A488 IMPa2-A546 DAPI 8C2-siRNA-IMP-a2-a4 V2.00	0	14. siRNA-SC-10 PSF1-A488 DAPI IMPa2-A546 _k_TileScan_001 (Stage 11 of 49)	00-oKb4BXWM4QSaSsnhbUAuD3
62368.2	41833	-2.21003	um	Cell	2	Cell Center of Image Mass	0.000	1.000	900	15	siRNA-SC-10 PSF1-A488 IMPa2-A546 DAPI 8C2-siRNA-IMP-a2-a4 V2.00	0	14. siRNA-SC-10 PSF1-A488 DAPI IMPa2-A546 _k_TileScan_001 (Stage 11 of 49)	00-oKb4BXWM4QSaSsnhbUAuD3
62349.3	41833.3	-2.30699	um	Cell	2	Cell Center of Image Mass	0.000	1.000	901	16	siRNA-SC-10 PSF1-A488 IMPa2-A546 DAPI 8C2-siRNA-IMP-a2-a4 V2.00	0	14. siRNA-SC-10 PSF1-A488 DAPI IMPa2-A546 _k_TileScan_001 (Stage 11 of 49)	00-oKb4BXWM4QSaSsnhbUAuD3
62391.9	41844.5	-2.3952	um	Cell	2	Cell Center of Image Mass	0.000	1.000	902	17	siRNA-SC-10 PSF1-A488 IMPa2-A546 DAPI 8C2-siRNA-IMP-a2-a4 V2.00	0	14. siRNA-SC-10 PSF1-A488 DAPI IMPa2-A546 _k_TileScan_001 (Stage 11 of 49)	00-oKb4BXWM4QSaSsnhbUAuD3
62343.8	41848	-2.41146	um	Cell	2	Cell Center of Image Mass	0.000	1.000	903	18	siRNA-SC-10 PSF1-A488 IMPa2-A546 DAPI 8C2-siRNA-IMP-a2-a4 V2.00	0	14. siRNA-SC-10 PSF1-A488 DAPI IMPa2-A546 _k_TileScan_001 (Stage 11 of 49)	00-oKb4BXWM4QSaSsnhbUAuD3
62380.9	41856.4	-2.22602	um	Cell	2	Cell Center of Image Mass	0.000	1.000	904	19	siRNA-SC-10 PSF1-A488 IMPa2-A546 DAPI 8C2-siRNA-IMP-a2-a4 V2.00	0	14. siRNA-SC-10 PSF1-A488 DAPI IMPa2-A546 _k_TileScan_001 (Stage 11 of 49)	00-oKb4BXWM4QSaSsnhbUAuD3
62346.3	41864.4	-2.38035	um	Cell	2	Cell Center of Image Mass	0.000	1.000	905	20	siRNA-SC-10 PSF1-A488 IMPa2-A546 DAPI 8C2-siRNA-IMP-a2-a4 V2.00	0	14. siRNA-SC-10 PSF1-A488 DAPI IMPa2-A546 _k_TileScan_001 (Stage 11 of 49)	00-oKb4BXWM4QSaSsnhbUAuD3
62372.3	41873.9	-2.38784	um	Cell	2	Cell Center of Image Mass	0.000	1.000	906	21	siRNA-SC-10 PSF1-A488 IMPa2-A546 DAPI 8C2-siRNA-IMP-a2-a4 V2.00	0	14. siRNA-SC-10 PSF1-A488 DAPI IMPa2-A546 _k_TileScan_001 (Stage 11 of 49)	00-oKb4BXWM4QSaSsnhbUAuD3
62258	41900.3	-2.40465	um	Cell	2	Cell Center of Image Mass	0.000	1.000	907	22	siRNA-SC-10 PSF1-A488 IMPa2-A546 DAPI 8C2-siRNA-IMP-a2-a4 V2.00	0	14. siRNA-SC-10 PSF1-A488 DAPI IMPa2-A546 _k_TileScan_001 (Stage 11 of 49)	00-oKb4BXWM4QSaSsnhbUAuD3
62312.3	41902.8	-2.27617	um	Cell	2	Cell Center of Image Mass	0.000	1.000	908	23	siRNA-SC-10 PSF1-A488 IMPa2-A546 DAPI 8C2-siRNA-IMP-a2-a4 V2.00	0	14. siRNA-SC-10 PSF1-A488 DAPI IMPa2-A546 _k_TileScan_001 (Stage 11 of 49)	00-oKb4BXWM4QSaSsnhbUAuD3
62292.1	41906.7	-2.40864	um	Cell	2	Cell Center of Image Mass	0.000	1.000	909	24	siRNA-SC-10 PSF1-A488 IMPa2-A546 DAPI 8C2-siRNA-IMP-a2-a4 V2.00	0	14. siRNA-SC-10 PSF1-A488 DAPI IMPa2-A546 _k_TileScan_001 (Stage 11 of 49)	00-oKb4BXWM4QSaSsnhbUAuD3
62319	41937.7	-2.26331	um	Cell	2	Cell Center of Image Mass	0.000	1.000	910	25	siRNA-SC-10 PSF1-A488 IMPa2-A546 DAPI 8C2-siRNA-IMP-a2-a4 V2.00	0	14. siRNA-SC-10 PSF1-A488 DAPI IMPa2-A546 _k_TileScan_001 (Stage 11 of 49)	00-oKb4BXWM4QSaSsnhbUAuD3
62299.9	41949.9	-2.27045	um	Cell	2	Cell Center of Image Mass	0.000	1.000	911	26	siRNA-SC-10 PSF1-A488 IMPa2-A546 DAPI 8C2-siRNA-IMP-a2-a4 V2.00	0	14. siRNA-SC-10 PSF1-A488 DAPI IMPa2-A546 _k_TileScan_001 (Stage 11 of 49)	00-oKb4BXWM4QSaSsnhbUAuD3
62266.1	41950.2	-2.18598	um	Cell	2	Cell Center of Image Mass	0.000	1.000	912	27	siRNA-SC-10 PSF1-A488 IMPa2-A546 DAPI 8C2-siRNA-IMP-a2-a4 V2.00	0	14. siRNA-SC-10 PSF1-A488 DAPI IMPa2-A546 _k_TileScan_001 (Stage 11 of 49)	00-oKb4BXWM4QSaSsnhbUAuD3
62350.1	41890.9	-2.46338	um	Cell	2	Cell Center of Image Mass	0.000	1.000	913	28	siRNA-SC-10 PSF1-A488 IMPa2-A546 DAPI 8C2-siRNA-IMP-a2-a4 V2.00	0	14. siRNA-SC-10 PSF1-A488 DAPI IMPa2-A546 _k_TileScan_001 (Stage 11 of 49)	00-oKb4BXWM4QSaSsnhbUAuD3
62362.2	41905.1	-2.49106	um	Cell	2	Cell Center of Image Mass	0.000	1.000	914	29	siRNA-SC-10 PSF1-A488 IMPa2-A546 DAPI 8C2-siRNA-IMP-a2-a4 V2.00	0	14. siRNA-SC-10 PSF1-A488 DAPI IMPa2-A546 _k_TileScan_001 (Stage 11 of 49)	00-oKb4BXWM4QSaSsnhbUAuD3
62329.9	41907.6	-2.47933	um	Cell	2	Cell Center of Image Mass	0.000	1.000	915	30	siRNA-SC-10 PSF1-A488 IMPa2-A546 DAPI 8C2-siRNA-IMP-a2-a4 V2.00	0	14. siRNA-SC-10 PSF1-A488 DAPI IMPa2-A546 _k_TileScan_001 (Stage 11 of 49)	00-oKb4BXWM4QSaSsnhbUAuD3
62391.7	41904.4	-2.25802	um	Cell	2	Cell Center of Image Mass	0.000	1.000	916	31	siRNA-SC-10 PSF1-A488 IMPa2-A546 DAPI 8C2-siRNA-IMP-a2-a4 V2.00	0	14. siRNA-SC-10 PSF1-A488 DAPI IMPa2-A546 _k_TileScan_001 (Stage 11 of 49)	00-oKb4BXWM4QSaSsnhbUAuD3
62328.7	41925.4	-2.21743	um	Cell	2	Cell Center of Image Mass	0.000	1.000	917	32	siRNA-SC-10 PSF1-A488 IMPa2-A546 DAPI 8C2-siRNA-IMP-a2-a4 V2.00	0	14. siRNA-SC-10 PSF1-A488 DAPI IMPa2-A546 _k_TileScan_001 (Stage 11 of 49)	00-oKb4BXWM4QSaSsnhbUAuD3
62353.2	41931.4	-2.53494	um	Cell	2	Cell Center of Image Mass	0.000	1.000	918	33	siRNA-SC-10 PSF1-A488 IMPa2-A546 DAPI 8C2-siRNA-IMP-a2-a4 V2.00	0	14. siRNA-SC-10 PSF1-A488 DAPI IMPa2-A546 _k_TileScan_001 (Stage 11 of 49)	00-oKb4BXWM4QSaSsnhbUAuD3
62377.4	41926	-1.71528	um	Cell	2	Cell Center of Image Mass	0.000	1.000	919	34	siRNA-SC-10 PSF1-A488 IMPa2-A546 DAPI 8C2-siRNA-IMP-a2-a4 V2.00	0	14. siRNA-SC-10 PSF1-A488 DAPI IMPa2-A546 _k_TileScan_001 (Stage 11 of 49)	00-oKb4BXWM4QSaSsnhbUAuD3
62395.9	41941.5	-2.30642	um	Cell	2	Cell Center of Image Mass	0.000	1.000	920	35	siRNA-SC-10 PSF1-A488 IMPa2-A546 DAPI 8C2-siRNA-IMP-a2-a4 V2.00	0	14. siRNA-SC-10 PSF1-A488 DAPI IMPa2-A546 _k_TileScan_001 (Stage 11 of 49)	00-oKb4BXWM4QSaSsnhbUAuD3
62351	41949.4	-2.38521	um	Cell	2	Cell Center of Image Mass	0.000	1.000	921	36	siRNA-SC-10 PSF1-A488 IMPa2-A546 DAPI 8C2-siRNA-IMP-a2-a4 V2.00	0	14. siRNA-SC-10 PSF1-A488 DAPI IMPa2-A546 _k_TileScan_001 (Stage 11 of 49)	00-oKb4BXWM4QSaSsnhbUAuD3
62328.9	41953.4	-1.67596	um	Cell	2	Cell Center of Image Mass	0.000	1.000	922	37	siRNA-SC-10 PSF1-A488 IMPa2-A546 DAPI 8C2-siRNA-IMP-a2-a4 V2.00	0	14. siRNA-SC-10 PSF1-A488 DAPI IMPa2-A546 _k_TileScan_001 (Stage 11 of 49)	00-oKb4BXWM4QSaSsnhbUAuD3
62380.2	41955.7	-2.22515	um	Cell	2	Cell Center of Image Mass	0.000	1.000	923	38	siRNA-SC-10 PSF1-A488 IMPa2-A546 DAPI 8C2-siRNA-IMP-a2-a4 V2.00	0	14. siRNA-SC-10 PSF1-A488 DAPI IMPa2-A546 _k_TileScan_001 (Stage 11 of 49)	00-oKb4BXWM4QSaSsnhbUAuD3
62260.2	41930.5	-2.09914	um	Cell	2	Cell Center of Image Mass	0.000	1.000	924	39	siRNA-SC-10 PSF1-A488 IMPa2-A546 DAPI 8C2-siRNA-IMP-a2-a4 V2.00	0	14. siRNA-SC-10 PSF1-A488 DAPI IMPa2-A546 _k_TileScan_001 (Stage 11 of 49)	00-oKb4BXWM4QSaSsnhbUAuD3
62278.8	41934.6	-2.23652	um	Cell	2	Cell Center of Image Mass	0.000	1.000	925	40	siRNA-SC-10 PSF1-A488 IMPa2-A546 DAPI 8C2-siRNA-IMP-a2-a4 V2.00	0	14. siRNA-SC-10 PSF1-A488 DAPI IMPa2-A546 _k_TileScan_001 (Stage 11 of 49)	00-oKb4BXWM4QSaSsnhbUAuD3
62284.8	41946.2	-2.05695	um	Cell	2	Cell Center of Image Mass	0.000	1.000	926	41	siRNA-SC-10 PSF1-A488 IMPa2-A546 DAPI 8C2-siRNA-IMP-a2-a4 V2.00	0	14. siRNA-SC-10 PSF1-A488 DAPI IMPa2-A546 _k_TileScan_001 (Stage 11 of 49)	00-oKb4BXWM4QSaSsnhbUAuD3
62281.4	41955.6	-1.80848	um	Cell	2	Cell Center of Image Mass	0.000	1.000	927	42	siRNA-SC-10 PSF1-A488 IMPa2-A546 DAPI 8C2-siRNA-IMP-a2-a4 V2.00	0	14. siRNA-SC-10 PSF1-A488 DAPI IMPa2-A546 _k_TileScan_001 (Stage 11 of 49)	00-oKb4BXWM4QSaSsnhbUAuD3
62264.4	41918.6	-1.88264	um	Cell	2	Cell Center of Image Mass	0.000	1.000	928	43	siRNA-SC-10 PSF1-A488 IMPa2-A546 DAPI 8C2-siRNA-IMP-a2-a4 V2.00	0	14. siRNA-SC-10 PSF1-A488 DAPI IMPa2-A546 _k_TileScan_001 (Stage 11 of 49)	00-oKb4BXWM4QSaSsnhbUAuD3
62255.9	41845.6	-2.5888	um	Cell	2	Cell Center of Image Mass	0.000	1.000	929	0	siRNA-SC-10 PSF1-A488 IMPa2-A546 DAPI 8C2-siRNA-IMP-a2-a4 V2.00	0	14. siRNA-SC-10 PSF1-A488 DAPI IMPa2-A546 _l_TileScan_001 (Stage 12 of 49)	00-Z7SYXNhyeTVZSaG6XQPxuP
62292.4	41854.5	-2.76478	um	Cell	2	Cell Center of Image Mass	0.000	1.000	930	1	siRNA-SC-10 PSF1-A488 IMPa2-A546 DAPI 8C2-siRNA-IMP-a2-a4 V2.00	0	14. siRNA-SC-10 PSF1-A488 DAPI IMPa2-A546 _l_TileScan_001 (Stage 12 of 49)	00-Z7SYXNhyeTVZSaG6XQPxuP
62279.4	41866.2	-2.92024	um	Cell	2	Cell Center of Image Mass	0.000	1.000	931	2	siRNA-SC-10 PSF1-A488 IMPa2-A546 DAPI 8C2-siRNA-IMP-a2-a4 V2.00	0	14. siRNA-SC-10 PSF1-A488 DAPI IMPa2-A546 _l_TileScan_001 (Stage 12 of 49)	00-Z7SYXNhyeTVZSaG6XQPxuP
62300.2	41876	-2.97068	um	Cell	2	Cell Center of Image Mass	0.000	1.000	932	3	siRNA-SC-10 PSF1-A488 IMPa2-A546 DAPI 8C2-siRNA-IMP-a2-a4 V2.00	0	14. siRNA-SC-10 PSF1-A488 DAPI IMPa2-A546 _l_TileScan_001 (Stage 12 of 49)	00-Z7SYXNhyeTVZSaG6XQPxuP
62326.9	41864.3	-2.60802	um	Cell	2	Cell Center of Image Mass	0.000	1.000	933	4	siRNA-SC-10 PSF1-A488 IMPa2-A546 DAPI 8C2-siRNA-IMP-a2-a4 V2.00	0	14. siRNA-SC-10 PSF1-A488 DAPI IMPa2-A546 _l_TileScan_001 (Stage 12 of 49)	00-Z7SYXNhyeTVZSaG6XQPxuP
62259.3	41877.8	-2.79553	um	Cell	2	Cell Center of Image Mass	0.000	1.000	934	5	siRNA-SC-10 PSF1-A488 IMPa2-A546 DAPI 8C2-siRNA-IMP-a2-a4 V2.00	0	14. siRNA-SC-10 PSF1-A488 DAPI IMPa2-A546 _l_TileScan_001 (Stage 12 of 49)	00-Z7SYXNhyeTVZSaG6XQPxuP
62308.9	41814.1	-2.46697	um	Cell	2	Cell Center of Image Mass	0.000	1.000	935	6	siRNA-SC-10 PSF1-A488 IMPa2-A546 DAPI 8C2-siRNA-IMP-a2-a4 V2.00	0	14. siRNA-SC-10 PSF1-A488 DAPI IMPa2-A546 _l_TileScan_001 (Stage 12 of 49)	00-Z7SYXNhyeTVZSaG6XQPxuP
62296.2	41821.7	-2.63349	um	Cell	2	Cell Center of Image Mass	0.000	1.000	936	7	siRNA-SC-10 PSF1-A488 IMPa2-A546 DAPI 8C2-siRNA-IMP-a2-a4 V2.00	0	14. siRNA-SC-10 PSF1-A488 DAPI IMPa2-A546 _l_TileScan_001 (Stage 12 of 49)	00-Z7SYXNhyeTVZSaG6XQPxuP
62269.8	41822.7	-2.67705	um	Cell	2	Cell Center of Image Mass	0.000	1.000	937	8	siRNA-SC-10 PSF1-A488 IMPa2-A546 DAPI 8C2-siRNA-IMP-a2-a4 V2.00	0	14. siRNA-SC-10 PSF1-A488 DAPI IMPa2-A546 _l_TileScan_001 (Stage 12 of 49)	00-Z7SYXNhyeTVZSaG6XQPxuP
62256	41824.2	-2.41764	um	Cell	2	Cell Center of Image Mass	0.000	1.000	938	9	siRNA-SC-10 PSF1-A488 IMPa2-A546 DAPI 8C2-siRNA-IMP-a2-a4 V2.00	0	14. siRNA-SC-10 PSF1-A488 DAPI IMPa2-A546 _l_TileScan_001 (Stage 12 of 49)	00-Z7SYXNhyeTVZSaG6XQPxuP
62281.3	41827	-2.63006	um	Cell	2	Cell Center of Image Mass	0.000	1.000	939	10	siRNA-SC-10 PSF1-A488 IMPa2-A546 DAPI 8C2-siRNA-IMP-a2-a4 V2.00	0	14. siRNA-SC-10 PSF1-A488 DAPI IMPa2-A546 _l_TileScan_001 (Stage 12 of 49)	00-Z7SYXNhyeTVZSaG6XQPxuP
62320.6	41830.8	-2.7766	um	Cell	2	Cell Center of Image Mass	0.000	1.000	940	11	siRNA-SC-10 PSF1-A488 IMPa2-A546 DAPI 8C2-siRNA-IMP-a2-a4 V2.00	0	14. siRNA-SC-10 PSF1-A488 DAPI IMPa2-A546 _l_TileScan_001 (Stage 12 of 49)	00-Z7SYXNhyeTVZSaG6XQPxuP
62293.2	41836.6	-2.67287	um	Cell	2	Cell Center of Image Mass	0.000	1.000	941	12	siRNA-SC-10 PSF1-A488 IMPa2-A546 DAPI 8C2-siRNA-IMP-a2-a4 V2.00	0	14. siRNA-SC-10 PSF1-A488 DAPI IMPa2-A546 _l_TileScan_001 (Stage 12 of 49)	00-Z7SYXNhyeTVZSaG6XQPxuP
62263.9	41857.5	-2.83273	um	Cell	2	Cell Center of Image Mass	0.000	1.000	942	13	siRNA-SC-10 PSF1-A488 IMPa2-A546 DAPI 8C2-siRNA-IMP-a2-a4 V2.00	0	14. siRNA-SC-10 PSF1-A488 DAPI IMPa2-A546 _l_TileScan_001 (Stage 12 of 49)	00-Z7SYXNhyeTVZSaG6XQPxuP
62394.9	41825.8	-2.11464	um	Cell	2	Cell Center of Image Mass	0.000	1.000	943	14	siRNA-SC-10 PSF1-A488 IMPa2-A546 DAPI 8C2-siRNA-IMP-a2-a4 V2.00	0	14. siRNA-SC-10 PSF1-A488 DAPI IMPa2-A546 _l_TileScan_001 (Stage 12 of 49)	00-Z7SYXNhyeTVZSaG6XQPxuP
62357.7	41862	-2.86906	um	Cell	2	Cell Center of Image Mass	0.000	1.000	944	15	siRNA-SC-10 PSF1-A488 IMPa2-A546 DAPI 8C2-siRNA-IMP-a2-a4 V2.00	0	14. siRNA-SC-10 PSF1-A488 DAPI IMPa2-A546 _l_TileScan_001 (Stage 12 of 49)	00-Z7SYXNhyeTVZSaG6XQPxuP
62369.5	41814.7	-2.61695	um	Cell	2	Cell Center of Image Mass	0.000	1.000	945	16	siRNA-SC-10 PSF1-A488 IMPa2-A546 DAPI 8C2-siRNA-IMP-a2-a4 V2.00	0	14. siRNA-SC-10 PSF1-A488 DAPI IMPa2-A546 _l_TileScan_001 (Stage 12 of 49)	00-Z7SYXNhyeTVZSaG6XQPxuP
62335.7	41816.7	-2.82266	um	Cell	2	Cell Center of Image Mass	0.000	1.000	946	17	siRNA-SC-10 PSF1-A488 IMPa2-A546 DAPI 8C2-siRNA-IMP-a2-a4 V2.00	0	14. siRNA-SC-10 PSF1-A488 DAPI IMPa2-A546 _l_TileScan_001 (Stage 12 of 49)	00-Z7SYXNhyeTVZSaG6XQPxuP
62352.3	41837.2	-2.68208	um	Cell	2	Cell Center of Image Mass	0.000	1.000	947	18	siRNA-SC-10 PSF1-A488 IMPa2-A546 DAPI 8C2-siRNA-IMP-a2-a4 V2.00	0	14. siRNA-SC-10 PSF1-A488 DAPI IMPa2-A546 _l_TileScan_001 (Stage 12 of 49)	00-Z7SYXNhyeTVZSaG6XQPxuP
62392.5	41843.9	-2.75328	um	Cell	2	Cell Center of Image Mass	0.000	1.000	948	19	siRNA-SC-10 PSF1-A488 IMPa2-A546 DAPI 8C2-siRNA-IMP-a2-a4 V2.00	0	14. siRNA-SC-10 PSF1-A488 DAPI IMPa2-A546 _l_TileScan_001 (Stage 12 of 49)	00-Z7SYXNhyeTVZSaG6XQPxuP
62397.2	41865	-2.79903	um	Cell	2	Cell Center of Image Mass	0.000	1.000	949	20	siRNA-SC-10 PSF1-A488 IMPa2-A546 DAPI 8C2-siRNA-IMP-a2-a4 V2.00	0	14. siRNA-SC-10 PSF1-A488 DAPI IMPa2-A546 _l_TileScan_001 (Stage 12 of 49)	00-Z7SYXNhyeTVZSaG6XQPxuP
62377.7	41830.7	-2.78262	um	Cell	2	Cell Center of Image Mass	0.000	1.000	950	21	siRNA-SC-10 PSF1-A488 IMPa2-A546 DAPI 8C2-siRNA-IMP-a2-a4 V2.00	0	14. siRNA-SC-10 PSF1-A488 DAPI IMPa2-A546 _l_TileScan_001 (Stage 12 of 49)	00-Z7SYXNhyeTVZSaG6XQPxuP
62291.6	41896.6	-2.78694	um	Cell	2	Cell Center of Image Mass	0.000	1.000	951	22	siRNA-SC-10 PSF1-A488 IMPa2-A546 DAPI 8C2-siRNA-IMP-a2-a4 V2.00	0	14. siRNA-SC-10 PSF1-A488 DAPI IMPa2-A546 _l_TileScan_001 (Stage 12 of 49)	00-Z7SYXNhyeTVZSaG6XQPxuP
62255.9	41905.3	-2.78997	um	Cell	2	Cell Center of Image Mass	0.000	1.000	952	23	siRNA-SC-10 PSF1-A488 IMPa2-A546 DAPI 8C2-siRNA-IMP-a2-a4 V2.00	0	14. siRNA-SC-10 PSF1-A488 DAPI IMPa2-A546 _l_TileScan_001 (Stage 12 of 49)	00-Z7SYXNhyeTVZSaG6XQPxuP
62311.4	41932.2	-3.01773	um	Cell	2	Cell Center of Image Mass	0.000	1.000	953	24	siRNA-SC-10 PSF1-A488 IMPa2-A546 DAPI 8C2-siRNA-IMP-a2-a4 V2.00	0	14. siRNA-SC-10 PSF1-A488 DAPI IMPa2-A546 _l_TileScan_001 (Stage 12 of 49)	00-Z7SYXNhyeTVZSaG6XQPxuP
62279.9	41947.5	-2.78442	um	Cell	2	Cell Center of Image Mass	0.000	1.000	954	25	siRNA-SC-10 PSF1-A488 IMPa2-A546 DAPI 8C2-siRNA-IMP-a2-a4 V2.00	0	14. siRNA-SC-10 PSF1-A488 DAPI IMPa2-A546 _l_TileScan_001 (Stage 12 of 49)	00-Z7SYXNhyeTVZSaG6XQPxuP
62270.1	41886.4	-2.67077	um	Cell	2	Cell Center of Image Mass	0.000	1.000	955	26	siRNA-SC-10 PSF1-A488 IMPa2-A546 DAPI 8C2-siRNA-IMP-a2-a4 V2.00	0	14. siRNA-SC-10 PSF1-A488 DAPI IMPa2-A546 _l_TileScan_001 (Stage 12 of 49)	00-Z7SYXNhyeTVZSaG6XQPxuP
62293.2	41920.4	-2.64197	um	Cell	2	Cell Center of Image Mass	0.000	1.000	956	27	siRNA-SC-10 PSF1-A488 IMPa2-A546 DAPI 8C2-siRNA-IMP-a2-a4 V2.00	0	14. siRNA-SC-10 PSF1-A488 DAPI IMPa2-A546 _l_TileScan_001 (Stage 12 of 49)	00-Z7SYXNhyeTVZSaG6XQPxuP
62267.7	41922.4	-2.76988	um	Cell	2	Cell Center of Image Mass	0.000	1.000	957	28	siRNA-SC-10 PSF1-A488 IMPa2-A546 DAPI 8C2-siRNA-IMP-a2-a4 V2.00	0	14. siRNA-SC-10 PSF1-A488 DAPI IMPa2-A546 _l_TileScan_001 (Stage 12 of 49)	00-Z7SYXNhyeTVZSaG6XQPxuP
62327.9	41947	-2.76011	um	Cell	2	Cell Center of Image Mass	0.000	1.000	958	29	siRNA-SC-10 PSF1-A488 IMPa2-A546 DAPI 8C2-siRNA-IMP-a2-a4 V2.00	0	14. siRNA-SC-10 PSF1-A488 DAPI IMPa2-A546 _l_TileScan_001 (Stage 12 of 49)	00-Z7SYXNhyeTVZSaG6XQPxuP
62261.3	41946.8	-2.56472	um	Cell	2	Cell Center of Image Mass	0.000	1.000	959	30	siRNA-SC-10 PSF1-A488 IMPa2-A546 DAPI 8C2-siRNA-IMP-a2-a4 V2.00	0	14. siRNA-SC-10 PSF1-A488 DAPI IMPa2-A546 _l_TileScan_001 (Stage 12 of 49)	00-Z7SYXNhyeTVZSaG6XQPxuP
62298.1	41955.2	-2.45868	um	Cell	2	Cell Center of Image Mass	0.000	1.000	960	31	siRNA-SC-10 PSF1-A488 IMPa2-A546 DAPI 8C2-siRNA-IMP-a2-a4 V2.00	0	14. siRNA-SC-10 PSF1-A488 DAPI IMPa2-A546 _l_TileScan_001 (Stage 12 of 49)	00-Z7SYXNhyeTVZSaG6XQPxuP
62303.4	41944.9	-2.72781	um	Cell	2	Cell Center of Image Mass	0.000	1.000	961	32	siRNA-SC-10 PSF1-A488 IMPa2-A546 DAPI 8C2-siRNA-IMP-a2-a4 V2.00	0	14. siRNA-SC-10 PSF1-A488 DAPI IMPa2-A546 _l_TileScan_001 (Stage 12 of 49)	00-Z7SYXNhyeTVZSaG6XQPxuP
62394.6	41896.7	-2.79292	um	Cell	2	Cell Center of Image Mass	0.000	1.000	962	33	siRNA-SC-10 PSF1-A488 IMPa2-A546 DAPI 8C2-siRNA-IMP-a2-a4 V2.00	0	14. siRNA-SC-10 PSF1-A488 DAPI IMPa2-A546 _l_TileScan_001 (Stage 12 of 49)	00-Z7SYXNhyeTVZSaG6XQPxuP
62331.3	41904	-2.70929	um	Cell	2	Cell Center of Image Mass	0.000	1.000	963	34	siRNA-SC-10 PSF1-A488 IMPa2-A546 DAPI 8C2-siRNA-IMP-a2-a4 V2.00	0	14. siRNA-SC-10 PSF1-A488 DAPI IMPa2-A546 _l_TileScan_001 (Stage 12 of 49)	00-Z7SYXNhyeTVZSaG6XQPxuP
62365.1	41917.9	-2.68232	um	Cell	2	Cell Center of Image Mass	0.000	1.000	964	35	siRNA-SC-10 PSF1-A488 IMPa2-A546 DAPI 8C2-siRNA-IMP-a2-a4 V2.00	0	14. siRNA-SC-10 PSF1-A488 DAPI IMPa2-A546 _l_TileScan_001 (Stage 12 of 49)	00-Z7SYXNhyeTVZSaG6XQPxuP
62358.4	41933.3	-3.02451	um	Cell	2	Cell Center of Image Mass	0.000	1.000	965	36	siRNA-SC-10 PSF1-A488 IMPa2-A546 DAPI 8C2-siRNA-IMP-a2-a4 V2.00	0	14. siRNA-SC-10 PSF1-A488 DAPI IMPa2-A546 _l_TileScan_001 (Stage 12 of 49)	00-Z7SYXNhyeTVZSaG6XQPxuP
62383.8	41935.6	-2.77936	um	Cell	2	Cell Center of Image Mass	0.000	1.000	966	37	siRNA-SC-10 PSF1-A488 IMPa2-A546 DAPI 8C2-siRNA-IMP-a2-a4 V2.00	0	14. siRNA-SC-10 PSF1-A488 DAPI IMPa2-A546 _l_TileScan_001 (Stage 12 of 49)	00-Z7SYXNhyeTVZSaG6XQPxuP
62363.2	41948.7	-2.858	um	Cell	2	Cell Center of Image Mass	0.000	1.000	967	38	siRNA-SC-10 PSF1-A488 IMPa2-A546 DAPI 8C2-siRNA-IMP-a2-a4 V2.00	0	14. siRNA-SC-10 PSF1-A488 DAPI IMPa2-A546 _l_TileScan_001 (Stage 12 of 49)	00-Z7SYXNhyeTVZSaG6XQPxuP
62383.6	41900.4	-2.43992	um	Cell	2	Cell Center of Image Mass	0.000	1.000	968	39	siRNA-SC-10 PSF1-A488 IMPa2-A546 DAPI 8C2-siRNA-IMP-a2-a4 V2.00	0	14. siRNA-SC-10 PSF1-A488 DAPI IMPa2-A546 _l_TileScan_001 (Stage 12 of 49)	00-Z7SYXNhyeTVZSaG6XQPxuP
62372.1	41905.8	-2.67268	um	Cell	2	Cell Center of Image Mass	0.000	1.000	969	40	siRNA-SC-10 PSF1-A488 IMPa2-A546 DAPI 8C2-siRNA-IMP-a2-a4 V2.00	0	14. siRNA-SC-10 PSF1-A488 DAPI IMPa2-A546 _l_TileScan_001 (Stage 12 of 49)	00-Z7SYXNhyeTVZSaG6XQPxuP
62342	41927.9	-2.59074	um	Cell	2	Cell Center of Image Mass	0.000	1.000	970	41	siRNA-SC-10 PSF1-A488 IMPa2-A546 DAPI 8C2-siRNA-IMP-a2-a4 V2.00	0	14. siRNA-SC-10 PSF1-A488 DAPI IMPa2-A546 _l_TileScan_001 (Stage 12 of 49)	00-Z7SYXNhyeTVZSaG6XQPxuP
62396.5	41945.1	-2.65998	um	Cell	2	Cell Center of Image Mass	0.000	1.000	971	42	siRNA-SC-10 PSF1-A488 IMPa2-A546 DAPI 8C2-siRNA-IMP-a2-a4 V2.00	0	14. siRNA-SC-10 PSF1-A488 DAPI IMPa2-A546 _l_TileScan_001 (Stage 12 of 49)	00-Z7SYXNhyeTVZSaG6XQPxuP
62267.1	41817.4	-1.8866	um	Cell	2	Cell Center of Image Mass	0.000	1.000	972	0	siRNA-SC-10 PSF1-A488 IMPa2-A546 DAPI 8C2-siRNA-IMP-a2-a4 V2.00	0	14. siRNA-SC-10 PSF1-A488 DAPI IMPa2-A546 _m_TileScan_001 (Stage 13 of 49)	00-vjBj4TNk6ojPU9oAdEmRPC
62259.2	41827.2	-1.99861	um	Cell	2	Cell Center of Image Mass	0.000	1.000	973	1	siRNA-SC-10 PSF1-A488 IMPa2-A546 DAPI 8C2-siRNA-IMP-a2-a4 V2.00	0	14. siRNA-SC-10 PSF1-A488 DAPI IMPa2-A546 _m_TileScan_001 (Stage 13 of 49)	00-vjBj4TNk6ojPU9oAdEmRPC
62260.4	41843.7	-2.87637	um	Cell	2	Cell Center of Image Mass	0.000	1.000	974	2	siRNA-SC-10 PSF1-A488 IMPa2-A546 DAPI 8C2-siRNA-IMP-a2-a4 V2.00	0	14. siRNA-SC-10 PSF1-A488 DAPI IMPa2-A546 _m_TileScan_001 (Stage 13 of 49)	00-vjBj4TNk6ojPU9oAdEmRPC
62292.5	41866.1	-2.89674	um	Cell	2	Cell Center of Image Mass	0.000	1.000	975	3	siRNA-SC-10 PSF1-A488 IMPa2-A546 DAPI 8C2-siRNA-IMP-a2-a4 V2.00	0	14. siRNA-SC-10 PSF1-A488 DAPI IMPa2-A546 _m_TileScan_001 (Stage 13 of 49)	00-vjBj4TNk6ojPU9oAdEmRPC
62269.3	41866.6	-2.83399	um	Cell	2	Cell Center of Image Mass	0.000	1.000	976	4	siRNA-SC-10 PSF1-A488 IMPa2-A546 DAPI 8C2-siRNA-IMP-a2-a4 V2.00	0	14. siRNA-SC-10 PSF1-A488 DAPI IMPa2-A546 _m_TileScan_001 (Stage 13 of 49)	00-vjBj4TNk6ojPU9oAdEmRPC
62395.5	41828.9	-2.13741	um	Cell	2	Cell Center of Image Mass	0.000	1.000	977	5	siRNA-SC-10 PSF1-A488 IMPa2-A546 DAPI 8C2-siRNA-IMP-a2-a4 V2.00	0	14. siRNA-SC-10 PSF1-A488 DAPI IMPa2-A546 _m_TileScan_001 (Stage 13 of 49)	00-vjBj4TNk6ojPU9oAdEmRPC
62396.4	41863.7	-2.73645	um	Cell	2	Cell Center of Image Mass	0.000	1.000	978	6	siRNA-SC-10 PSF1-A488 IMPa2-A546 DAPI 8C2-siRNA-IMP-a2-a4 V2.00	0	14. siRNA-SC-10 PSF1-A488 DAPI IMPa2-A546 _m_TileScan_001 (Stage 13 of 49)	00-vjBj4TNk6ojPU9oAdEmRPC
62383.8	41814.2	-2.52983	um	Cell	2	Cell Center of Image Mass	0.000	1.000	979	7	siRNA-SC-10 PSF1-A488 IMPa2-A546 DAPI 8C2-siRNA-IMP-a2-a4 V2.00	0	14. siRNA-SC-10 PSF1-A488 DAPI IMPa2-A546 _m_TileScan_001 (Stage 13 of 49)	00-vjBj4TNk6ojPU9oAdEmRPC
62382.1	41856.7	-2.12891	um	Cell	2	Cell Center of Image Mass	0.000	1.000	980	8	siRNA-SC-10 PSF1-A488 IMPa2-A546 DAPI 8C2-siRNA-IMP-a2-a4 V2.00	0	14. siRNA-SC-10 PSF1-A488 DAPI IMPa2-A546 _m_TileScan_001 (Stage 13 of 49)	00-vjBj4TNk6ojPU9oAdEmRPC
62333.7	41859.9	-2.85638	um	Cell	2	Cell Center of Image Mass	0.000	1.000	981	9	siRNA-SC-10 PSF1-A488 IMPa2-A546 DAPI 8C2-siRNA-IMP-a2-a4 V2.00	0	14. siRNA-SC-10 PSF1-A488 DAPI IMPa2-A546 _m_TileScan_001 (Stage 13 of 49)	00-vjBj4TNk6ojPU9oAdEmRPC
62391.8	41878.5	-3.00306	um	Cell	2	Cell Center of Image Mass	0.000	1.000	982	10	siRNA-SC-10 PSF1-A488 IMPa2-A546 DAPI 8C2-siRNA-IMP-a2-a4 V2.00	0	14. siRNA-SC-10 PSF1-A488 DAPI IMPa2-A546 _m_TileScan_001 (Stage 13 of 49)	00-vjBj4TNk6ojPU9oAdEmRPC
62352	41815.7	-2.81019	um	Cell	2	Cell Center of Image Mass	0.000	1.000	983	11	siRNA-SC-10 PSF1-A488 IMPa2-A546 DAPI 8C2-siRNA-IMP-a2-a4 V2.00	0	14. siRNA-SC-10 PSF1-A488 DAPI IMPa2-A546 _m_TileScan_001 (Stage 13 of 49)	00-vjBj4TNk6ojPU9oAdEmRPC
62373.1	41828.3	-2.80175	um	Cell	2	Cell Center of Image Mass	0.000	1.000	984	12	siRNA-SC-10 PSF1-A488 IMPa2-A546 DAPI 8C2-siRNA-IMP-a2-a4 V2.00	0	14. siRNA-SC-10 PSF1-A488 DAPI IMPa2-A546 _m_TileScan_001 (Stage 13 of 49)	00-vjBj4TNk6ojPU9oAdEmRPC
62309.5	41842.9	-2.47199	um	Cell	2	Cell Center of Image Mass	0.000	1.000	985	13	siRNA-SC-10 PSF1-A488 IMPa2-A546 DAPI 8C2-siRNA-IMP-a2-a4 V2.00	0	14. siRNA-SC-10 PSF1-A488 DAPI IMPa2-A546 _m_TileScan_001 (Stage 13 of 49)	00-vjBj4TNk6ojPU9oAdEmRPC
62359.9	41880.4	-2.58524	um	Cell	2	Cell Center of Image Mass	0.000	1.000	986	14	siRNA-SC-10 PSF1-A488 IMPa2-A546 DAPI 8C2-siRNA-IMP-a2-a4 V2.00	0	14. siRNA-SC-10 PSF1-A488 DAPI IMPa2-A546 _m_TileScan_001 (Stage 13 of 49)	00-vjBj4TNk6ojPU9oAdEmRPC
62358.2	41847.5	-2.54619	um	Cell	2	Cell Center of Image Mass	0.000	1.000	987	15	siRNA-SC-10 PSF1-A488 IMPa2-A546 DAPI 8C2-siRNA-IMP-a2-a4 V2.00	0	14. siRNA-SC-10 PSF1-A488 DAPI IMPa2-A546 _m_TileScan_001 (Stage 13 of 49)	00-vjBj4TNk6ojPU9oAdEmRPC
62297.8	41890.5	-2.8615	um	Cell	2	Cell Center of Image Mass	0.000	1.000	988	16	siRNA-SC-10 PSF1-A488 IMPa2-A546 DAPI 8C2-siRNA-IMP-a2-a4 V2.00	0	14. siRNA-SC-10 PSF1-A488 DAPI IMPa2-A546 _m_TileScan_001 (Stage 13 of 49)	00-vjBj4TNk6ojPU9oAdEmRPC
62283.7	41910.2	-2.93653	um	Cell	2	Cell Center of Image Mass	0.000	1.000	989	17	siRNA-SC-10 PSF1-A488 IMPa2-A546 DAPI 8C2-siRNA-IMP-a2-a4 V2.00	0	14. siRNA-SC-10 PSF1-A488 DAPI IMPa2-A546 _m_TileScan_001 (Stage 13 of 49)	00-vjBj4TNk6ojPU9oAdEmRPC
62260.8	41909.7	-2.0952	um	Cell	2	Cell Center of Image Mass	0.000	1.000	990	18	siRNA-SC-10 PSF1-A488 IMPa2-A546 DAPI 8C2-siRNA-IMP-a2-a4 V2.00	0	14. siRNA-SC-10 PSF1-A488 DAPI IMPa2-A546 _m_TileScan_001 (Stage 13 of 49)	00-vjBj4TNk6ojPU9oAdEmRPC
62320.3	41900.7	-2.96873	um	Cell	2	Cell Center of Image Mass	0.000	1.000	991	19	siRNA-SC-10 PSF1-A488 IMPa2-A546 DAPI 8C2-siRNA-IMP-a2-a4 V2.00	0	14. siRNA-SC-10 PSF1-A488 DAPI IMPa2-A546 _m_TileScan_001 (Stage 13 of 49)	00-vjBj4TNk6ojPU9oAdEmRPC
62296.8	41906	-3.02711	um	Cell	2	Cell Center of Image Mass	0.000	1.000	992	20	siRNA-SC-10 PSF1-A488 IMPa2-A546 DAPI 8C2-siRNA-IMP-a2-a4 V2.00	0	14. siRNA-SC-10 PSF1-A488 DAPI IMPa2-A546 _m_TileScan_001 (Stage 13 of 49)	00-vjBj4TNk6ojPU9oAdEmRPC
62288.5	41923.7	-2.99407	um	Cell	2	Cell Center of Image Mass	0.000	1.000	993	21	siRNA-SC-10 PSF1-A488 IMPa2-A546 DAPI 8C2-siRNA-IMP-a2-a4 V2.00	0	14. siRNA-SC-10 PSF1-A488 DAPI IMPa2-A546 _m_TileScan_001 (Stage 13 of 49)	00-vjBj4TNk6ojPU9oAdEmRPC
62266	41928.9	-1.844	um	Cell	2	Cell Center of Image Mass	0.000	1.000	994	22	siRNA-SC-10 PSF1-A488 IMPa2-A546 DAPI 8C2-siRNA-IMP-a2-a4 V2.00	0	14. siRNA-SC-10 PSF1-A488 DAPI IMPa2-A546 _m_TileScan_001 (Stage 13 of 49)	00-vjBj4TNk6ojPU9oAdEmRPC
62312.2	41932.8	-2.81845	um	Cell	2	Cell Center of Image Mass	0.000	1.000	995	23	siRNA-SC-10 PSF1-A488 IMPa2-A546 DAPI 8C2-siRNA-IMP-a2-a4 V2.00	0	14. siRNA-SC-10 PSF1-A488 DAPI IMPa2-A546 _m_TileScan_001 (Stage 13 of 49)	00-vjBj4TNk6ojPU9oAdEmRPC
62254.7	41936.2	-2.18451	um	Cell	2	Cell Center of Image Mass	0.000	1.000	996	24	siRNA-SC-10 PSF1-A488 IMPa2-A546 DAPI 8C2-siRNA-IMP-a2-a4 V2.00	0	14. siRNA-SC-10 PSF1-A488 DAPI IMPa2-A546 _m_TileScan_001 (Stage 13 of 49)	00-vjBj4TNk6ojPU9oAdEmRPC
62292.6	41942.6	-2.66773	um	Cell	2	Cell Center of Image Mass	0.000	1.000	997	25	siRNA-SC-10 PSF1-A488 IMPa2-A546 DAPI 8C2-siRNA-IMP-a2-a4 V2.00	0	14. siRNA-SC-10 PSF1-A488 DAPI IMPa2-A546 _m_TileScan_001 (Stage 13 of 49)	00-vjBj4TNk6ojPU9oAdEmRPC
62320.6	41945.6	-2.6758	um	Cell	2	Cell Center of Image Mass	0.000	1.000	998	26	siRNA-SC-10 PSF1-A488 IMPa2-A546 DAPI 8C2-siRNA-IMP-a2-a4 V2.00	0	14. siRNA-SC-10 PSF1-A488 DAPI IMPa2-A546 _m_TileScan_001 (Stage 13 of 49)	00-vjBj4TNk6ojPU9oAdEmRPC
62304.4	41956.4	-2.47148	um	Cell	2	Cell Center of Image Mass	0.000	1.000	999	27	siRNA-SC-10 PSF1-A488 IMPa2-A546 DAPI 8C2-siRNA-IMP-a2-a4 V2.00	0	14. siRNA-SC-10 PSF1-A488 DAPI IMPa2-A546 _m_TileScan_001 (Stage 13 of 49)	00-vjBj4TNk6ojPU9oAdEmRPC
62320.8	41956.7	-2.08382	um	Cell	2	Cell Center of Image Mass	0.000	1.000	1000	28	siRNA-SC-10 PSF1-A488 IMPa2-A546 DAPI 8C2-siRNA-IMP-a2-a4 V2.00	0	14. siRNA-SC-10 PSF1-A488 DAPI IMPa2-A546 _m_TileScan_001 (Stage 13 of 49)	00-vjBj4TNk6ojPU9oAdEmRPC
62272.4	41948.1	-2.59772	um	Cell	2	Cell Center of Image Mass	0.000	1.000	1001	29	siRNA-SC-10 PSF1-A488 IMPa2-A546 DAPI 8C2-siRNA-IMP-a2-a4 V2.00	0	14. siRNA-SC-10 PSF1-A488 DAPI IMPa2-A546 _m_TileScan_001 (Stage 13 of 49)	00-vjBj4TNk6ojPU9oAdEmRPC
62366.4	41902.6	-2.97707	um	Cell	2	Cell Center of Image Mass	0.000	1.000	1002	30	siRNA-SC-10 PSF1-A488 IMPa2-A546 DAPI 8C2-siRNA-IMP-a2-a4 V2.00	0	14. siRNA-SC-10 PSF1-A488 DAPI IMPa2-A546 _m_TileScan_001 (Stage 13 of 49)	00-vjBj4TNk6ojPU9oAdEmRPC
62339.8	41934.4	-2.39349	um	Cell	2	Cell Center of Image Mass	0.000	1.000	1003	31	siRNA-SC-10 PSF1-A488 IMPa2-A546 DAPI 8C2-siRNA-IMP-a2-a4 V2.00	0	14. siRNA-SC-10 PSF1-A488 DAPI IMPa2-A546 _m_TileScan_001 (Stage 13 of 49)	00-vjBj4TNk6ojPU9oAdEmRPC
62341.8	41904.5	-2.33733	um	Cell	2	Cell Center of Image Mass	0.000	1.000	1004	32	siRNA-SC-10 PSF1-A488 IMPa2-A546 DAPI 8C2-siRNA-IMP-a2-a4 V2.00	0	14. siRNA-SC-10 PSF1-A488 DAPI IMPa2-A546 _m_TileScan_001 (Stage 13 of 49)	00-vjBj4TNk6ojPU9oAdEmRPC
62382.5	41927.5	-1.94329	um	Cell	2	Cell Center of Image Mass	0.000	1.000	1005	33	siRNA-SC-10 PSF1-A488 IMPa2-A546 DAPI 8C2-siRNA-IMP-a2-a4 V2.00	0	14. siRNA-SC-10 PSF1-A488 DAPI IMPa2-A546 _m_TileScan_001 (Stage 13 of 49)	00-vjBj4TNk6ojPU9oAdEmRPC
62380.4	41951.6	-2.27499	um	Cell	2	Cell Center of Image Mass	0.000	1.000	1006	34	siRNA-SC-10 PSF1-A488 IMPa2-A546 DAPI 8C2-siRNA-IMP-a2-a4 V2.00	0	14. siRNA-SC-10 PSF1-A488 DAPI IMPa2-A546 _m_TileScan_001 (Stage 13 of 49)	00-vjBj4TNk6ojPU9oAdEmRPC
62362.4	41914	-1.49674	um	Cell	2	Cell Center of Image Mass	0.000	1.000	1007	35	siRNA-SC-10 PSF1-A488 IMPa2-A546 DAPI 8C2-siRNA-IMP-a2-a4 V2.00	0	14. siRNA-SC-10 PSF1-A488 DAPI IMPa2-A546 _m_TileScan_001 (Stage 13 of 49)	00-vjBj4TNk6ojPU9oAdEmRPC
62326	41919.3	-2.38912	um	Cell	2	Cell Center of Image Mass	0.000	1.000	1008	36	siRNA-SC-10 PSF1-A488 IMPa2-A546 DAPI 8C2-siRNA-IMP-a2-a4 V2.00	0	14. siRNA-SC-10 PSF1-A488 DAPI IMPa2-A546 _m_TileScan_001 (Stage 13 of 49)	00-vjBj4TNk6ojPU9oAdEmRPC
62351.8	41953.9	-2.71439	um	Cell	2	Cell Center of Image Mass	0.000	1.000	1009	37	siRNA-SC-10 PSF1-A488 IMPa2-A546 DAPI 8C2-siRNA-IMP-a2-a4 V2.00	0	14. siRNA-SC-10 PSF1-A488 DAPI IMPa2-A546 _m_TileScan_001 (Stage 13 of 49)	00-vjBj4TNk6ojPU9oAdEmRPC
62314.3	41839.6	-2.80887	um	Cell	2	Cell Center of Image Mass	0.000	1.000	1010	0	siRNA-SC-10 PSF1-A488 IMPa2-A546 DAPI 8C2-siRNA-IMP-a2-a4 V2.00	0	14. siRNA-SC-10 PSF1-A488 DAPI IMPa2-A546 _n_TileScan_001 (Stage 14 of 49)	00-yBREadhY7bv9Se7Q9mSJVX
62320.8	41862.3	-2.06485	um	Cell	2	Cell Center of Image Mass	0.000	1.000	1011	1	siRNA-SC-10 PSF1-A488 IMPa2-A546 DAPI 8C2-siRNA-IMP-a2-a4 V2.00	0	14. siRNA-SC-10 PSF1-A488 DAPI IMPa2-A546 _n_TileScan_001 (Stage 14 of 49)	00-yBREadhY7bv9Se7Q9mSJVX
62313.7	41814	-2.19327	um	Cell	2	Cell Center of Image Mass	0.000	1.000	1012	2	siRNA-SC-10 PSF1-A488 IMPa2-A546 DAPI 8C2-siRNA-IMP-a2-a4 V2.00	0	14. siRNA-SC-10 PSF1-A488 DAPI IMPa2-A546 _n_TileScan_001 (Stage 14 of 49)	00-yBREadhY7bv9Se7Q9mSJVX
62322.5	41824.4	-2.77986	um	Cell	2	Cell Center of Image Mass	0.000	1.000	1013	3	siRNA-SC-10 PSF1-A488 IMPa2-A546 DAPI 8C2-siRNA-IMP-a2-a4 V2.00	0	14. siRNA-SC-10 PSF1-A488 DAPI IMPa2-A546 _n_TileScan_001 (Stage 14 of 49)	00-yBREadhY7bv9Se7Q9mSJVX
62265.4	41823.6	-2.60365	um	Cell	2	Cell Center of Image Mass	0.000	1.000	1014	4	siRNA-SC-10 PSF1-A488 IMPa2-A546 DAPI 8C2-siRNA-IMP-a2-a4 V2.00	0	14. siRNA-SC-10 PSF1-A488 DAPI IMPa2-A546 _n_TileScan_001 (Stage 14 of 49)	00-yBREadhY7bv9Se7Q9mSJVX
62282.3	41826.3	-2.52671	um	Cell	2	Cell Center of Image Mass	0.000	1.000	1015	5	siRNA-SC-10 PSF1-A488 IMPa2-A546 DAPI 8C2-siRNA-IMP-a2-a4 V2.00	0	14. siRNA-SC-10 PSF1-A488 DAPI IMPa2-A546 _n_TileScan_001 (Stage 14 of 49)	00-yBREadhY7bv9Se7Q9mSJVX
62292.8	41838.8	-2.69493	um	Cell	2	Cell Center of Image Mass	0.000	1.000	1016	6	siRNA-SC-10 PSF1-A488 IMPa2-A546 DAPI 8C2-siRNA-IMP-a2-a4 V2.00	0	14. siRNA-SC-10 PSF1-A488 DAPI IMPa2-A546 _n_TileScan_001 (Stage 14 of 49)	00-yBREadhY7bv9Se7Q9mSJVX
62284.7	41861.1	-2.5196	um	Cell	2	Cell Center of Image Mass	0.000	1.000	1017	7	siRNA-SC-10 PSF1-A488 IMPa2-A546 DAPI 8C2-siRNA-IMP-a2-a4 V2.00	0	14. siRNA-SC-10 PSF1-A488 DAPI IMPa2-A546 _n_TileScan_001 (Stage 14 of 49)	00-yBREadhY7bv9Se7Q9mSJVX
62265.2	41867.8	-2.77558	um	Cell	2	Cell Center of Image Mass	0.000	1.000	1018	8	siRNA-SC-10 PSF1-A488 IMPa2-A546 DAPI 8C2-siRNA-IMP-a2-a4 V2.00	0	14. siRNA-SC-10 PSF1-A488 DAPI IMPa2-A546 _n_TileScan_001 (Stage 14 of 49)	00-yBREadhY7bv9Se7Q9mSJVX
62255.5	41880	-2.39422	um	Cell	2	Cell Center of Image Mass	0.000	1.000	1019	9	siRNA-SC-10 PSF1-A488 IMPa2-A546 DAPI 8C2-siRNA-IMP-a2-a4 V2.00	0	14. siRNA-SC-10 PSF1-A488 DAPI IMPa2-A546 _n_TileScan_001 (Stage 14 of 49)	00-yBREadhY7bv9Se7Q9mSJVX
62292.7	41882.2	-2.76919	um	Cell	2	Cell Center of Image Mass	0.000	1.000	1020	10	siRNA-SC-10 PSF1-A488 IMPa2-A546 DAPI 8C2-siRNA-IMP-a2-a4 V2.00	0	14. siRNA-SC-10 PSF1-A488 DAPI IMPa2-A546 _n_TileScan_001 (Stage 14 of 49)	00-yBREadhY7bv9Se7Q9mSJVX
62310.1	41883.9	-2.59628	um	Cell	2	Cell Center of Image Mass	0.000	1.000	1021	11	siRNA-SC-10 PSF1-A488 IMPa2-A546 DAPI 8C2-siRNA-IMP-a2-a4 V2.00	0	14. siRNA-SC-10 PSF1-A488 DAPI IMPa2-A546 _n_TileScan_001 (Stage 14 of 49)	00-yBREadhY7bv9Se7Q9mSJVX
62296.8	41818.2	-2.59379	um	Cell	2	Cell Center of Image Mass	0.000	1.000	1022	12	siRNA-SC-10 PSF1-A488 IMPa2-A546 DAPI 8C2-siRNA-IMP-a2-a4 V2.00	0	14. siRNA-SC-10 PSF1-A488 DAPI IMPa2-A546 _n_TileScan_001 (Stage 14 of 49)	00-yBREadhY7bv9Se7Q9mSJVX
62363.3	41818.6	-2.54444	um	Cell	2	Cell Center of Image Mass	0.000	1.000	1023	13	siRNA-SC-10 PSF1-A488 IMPa2-A546 DAPI 8C2-siRNA-IMP-a2-a4 V2.00	0	14. siRNA-SC-10 PSF1-A488 DAPI IMPa2-A546 _n_TileScan_001 (Stage 14 of 49)	00-yBREadhY7bv9Se7Q9mSJVX
62343.7	41818	-2.69235	um	Cell	2	Cell Center of Image Mass	0.000	1.000	1024	14	siRNA-SC-10 PSF1-A488 IMPa2-A546 DAPI 8C2-siRNA-IMP-a2-a4 V2.00	0	14. siRNA-SC-10 PSF1-A488 DAPI IMPa2-A546 _n_TileScan_001 (Stage 14 of 49)	00-yBREadhY7bv9Se7Q9mSJVX
62382.2	41834.9	-2.57351	um	Cell	2	Cell Center of Image Mass	0.000	1.000	1025	15	siRNA-SC-10 PSF1-A488 IMPa2-A546 DAPI 8C2-siRNA-IMP-a2-a4 V2.00	0	14. siRNA-SC-10 PSF1-A488 DAPI IMPa2-A546 _n_TileScan_001 (Stage 14 of 49)	00-yBREadhY7bv9Se7Q9mSJVX
62395.4	41833.1	-2.4643	um	Cell	2	Cell Center of Image Mass	0.000	1.000	1026	16	siRNA-SC-10 PSF1-A488 IMPa2-A546 DAPI 8C2-siRNA-IMP-a2-a4 V2.00	0	14. siRNA-SC-10 PSF1-A488 DAPI IMPa2-A546 _n_TileScan_001 (Stage 14 of 49)	00-yBREadhY7bv9Se7Q9mSJVX
62358.6	41840.5	-2.19327	um	Cell	2	Cell Center of Image Mass	0.000	1.000	1027	17	siRNA-SC-10 PSF1-A488 IMPa2-A546 DAPI 8C2-siRNA-IMP-a2-a4 V2.00	0	14. siRNA-SC-10 PSF1-A488 DAPI IMPa2-A546 _n_TileScan_001 (Stage 14 of 49)	00-yBREadhY7bv9Se7Q9mSJVX
62344.2	41856.2	-2.51842	um	Cell	2	Cell Center of Image Mass	0.000	1.000	1028	18	siRNA-SC-10 PSF1-A488 IMPa2-A546 DAPI 8C2-siRNA-IMP-a2-a4 V2.00	0	14. siRNA-SC-10 PSF1-A488 DAPI IMPa2-A546 _n_TileScan_001 (Stage 14 of 49)	00-yBREadhY7bv9Se7Q9mSJVX
62369.2	41867.8	-2.45129	um	Cell	2	Cell Center of Image Mass	0.000	1.000	1029	19	siRNA-SC-10 PSF1-A488 IMPa2-A546 DAPI 8C2-siRNA-IMP-a2-a4 V2.00	0	14. siRNA-SC-10 PSF1-A488 DAPI IMPa2-A546 _n_TileScan_001 (Stage 14 of 49)	00-yBREadhY7bv9Se7Q9mSJVX
62341.4	41835.1	-1.7549	um	Cell	2	Cell Center of Image Mass	0.000	1.000	1030	20	siRNA-SC-10 PSF1-A488 IMPa2-A546 DAPI 8C2-siRNA-IMP-a2-a4 V2.00	0	14. siRNA-SC-10 PSF1-A488 DAPI IMPa2-A546 _n_TileScan_001 (Stage 14 of 49)	00-yBREadhY7bv9Se7Q9mSJVX
62371.7	41843.4	-2.17039	um	Cell	2	Cell Center of Image Mass	0.000	1.000	1031	21	siRNA-SC-10 PSF1-A488 IMPa2-A546 DAPI 8C2-siRNA-IMP-a2-a4 V2.00	0	14. siRNA-SC-10 PSF1-A488 DAPI IMPa2-A546 _n_TileScan_001 (Stage 14 of 49)	00-yBREadhY7bv9Se7Q9mSJVX
62294.9	41927	-2.69173	um	Cell	2	Cell Center of Image Mass	0.000	1.000	1032	22	siRNA-SC-10 PSF1-A488 IMPa2-A546 DAPI 8C2-siRNA-IMP-a2-a4 V2.00	0	14. siRNA-SC-10 PSF1-A488 DAPI IMPa2-A546 _n_TileScan_001 (Stage 14 of 49)	00-yBREadhY7bv9Se7Q9mSJVX
62290.1	41956.4	-1.32588	um	Cell	2	Cell Center of Image Mass	0.000	1.000	1033	23	siRNA-SC-10 PSF1-A488 IMPa2-A546 DAPI 8C2-siRNA-IMP-a2-a4 V2.00	0	14. siRNA-SC-10 PSF1-A488 DAPI IMPa2-A546 _n_TileScan_001 (Stage 14 of 49)	00-yBREadhY7bv9Se7Q9mSJVX
62270.1	41899.7	-2.77433	um	Cell	2	Cell Center of Image Mass	0.000	1.000	1034	24	siRNA-SC-10 PSF1-A488 IMPa2-A546 DAPI 8C2-siRNA-IMP-a2-a4 V2.00	0	14. siRNA-SC-10 PSF1-A488 DAPI IMPa2-A546 _n_TileScan_001 (Stage 14 of 49)	00-yBREadhY7bv9Se7Q9mSJVX
62303.1	41907.2	-2.68457	um	Cell	2	Cell Center of Image Mass	0.000	1.000	1035	25	siRNA-SC-10 PSF1-A488 IMPa2-A546 DAPI 8C2-siRNA-IMP-a2-a4 V2.00	0	14. siRNA-SC-10 PSF1-A488 DAPI IMPa2-A546 _n_TileScan_001 (Stage 14 of 49)	00-yBREadhY7bv9Se7Q9mSJVX
62285.5	41908.4	-2.78431	um	Cell	2	Cell Center of Image Mass	0.000	1.000	1036	26	siRNA-SC-10 PSF1-A488 IMPa2-A546 DAPI 8C2-siRNA-IMP-a2-a4 V2.00	0	14. siRNA-SC-10 PSF1-A488 DAPI IMPa2-A546 _n_TileScan_001 (Stage 14 of 49)	00-yBREadhY7bv9Se7Q9mSJVX
62324.3	41924.2	-2.64391	um	Cell	2	Cell Center of Image Mass	0.000	1.000	1037	27	siRNA-SC-10 PSF1-A488 IMPa2-A546 DAPI 8C2-siRNA-IMP-a2-a4 V2.00	0	14. siRNA-SC-10 PSF1-A488 DAPI IMPa2-A546 _n_TileScan_001 (Stage 14 of 49)	00-yBREadhY7bv9Se7Q9mSJVX
62336.8	41940.6	-2.49733	um	Cell	2	Cell Center of Image Mass	0.000	1.000	1038	28	siRNA-SC-10 PSF1-A488 IMPa2-A546 DAPI 8C2-siRNA-IMP-a2-a4 V2.00	0	14. siRNA-SC-10 PSF1-A488 DAPI IMPa2-A546 _n_TileScan_001 (Stage 14 of 49)	00-yBREadhY7bv9Se7Q9mSJVX
62288.4	41942.2	-2.49812	um	Cell	2	Cell Center of Image Mass	0.000	1.000	1039	29	siRNA-SC-10 PSF1-A488 IMPa2-A546 DAPI 8C2-siRNA-IMP-a2-a4 V2.00	0	14. siRNA-SC-10 PSF1-A488 DAPI IMPa2-A546 _n_TileScan_001 (Stage 14 of 49)	00-yBREadhY7bv9Se7Q9mSJVX
62305.7	41943.8	-2.77311	um	Cell	2	Cell Center of Image Mass	0.000	1.000	1040	30	siRNA-SC-10 PSF1-A488 IMPa2-A546 DAPI 8C2-siRNA-IMP-a2-a4 V2.00	0	14. siRNA-SC-10 PSF1-A488 DAPI IMPa2-A546 _n_TileScan_001 (Stage 14 of 49)	00-yBREadhY7bv9Se7Q9mSJVX
62254.9	41948.6	-2.59944	um	Cell	2	Cell Center of Image Mass	0.000	1.000	1041	31	siRNA-SC-10 PSF1-A488 IMPa2-A546 DAPI 8C2-siRNA-IMP-a2-a4 V2.00	0	14. siRNA-SC-10 PSF1-A488 DAPI IMPa2-A546 _n_TileScan_001 (Stage 14 of 49)	00-yBREadhY7bv9Se7Q9mSJVX
62268.7	41951	-2.69541	um	Cell	2	Cell Center of Image Mass	0.000	1.000	1042	32	siRNA-SC-10 PSF1-A488 IMPa2-A546 DAPI 8C2-siRNA-IMP-a2-a4 V2.00	0	14. siRNA-SC-10 PSF1-A488 DAPI IMPa2-A546 _n_TileScan_001 (Stage 14 of 49)	00-yBREadhY7bv9Se7Q9mSJVX
62327.9	41951	-2.51155	um	Cell	2	Cell Center of Image Mass	0.000	1.000	1043	33	siRNA-SC-10 PSF1-A488 IMPa2-A546 DAPI 8C2-siRNA-IMP-a2-a4 V2.00	0	14. siRNA-SC-10 PSF1-A488 DAPI IMPa2-A546 _n_TileScan_001 (Stage 14 of 49)	00-yBREadhY7bv9Se7Q9mSJVX
62258.6	41920.8	-1.64152	um	Cell	2	Cell Center of Image Mass	0.000	1.000	1044	34	siRNA-SC-10 PSF1-A488 IMPa2-A546 DAPI 8C2-siRNA-IMP-a2-a4 V2.00	0	14. siRNA-SC-10 PSF1-A488 DAPI IMPa2-A546 _n_TileScan_001 (Stage 14 of 49)	00-yBREadhY7bv9Se7Q9mSJVX
62385.2	41945.2	-2.73734	um	Cell	2	Cell Center of Image Mass	0.000	1.000	1045	35	siRNA-SC-10 PSF1-A488 IMPa2-A546 DAPI 8C2-siRNA-IMP-a2-a4 V2.00	0	14. siRNA-SC-10 PSF1-A488 DAPI IMPa2-A546 _n_TileScan_001 (Stage 14 of 49)	00-yBREadhY7bv9Se7Q9mSJVX
62387.3	41924.5	-2.7318	um	Cell	2	Cell Center of Image Mass	0.000	1.000	1046	36	siRNA-SC-10 PSF1-A488 IMPa2-A546 DAPI 8C2-siRNA-IMP-a2-a4 V2.00	0	14. siRNA-SC-10 PSF1-A488 DAPI IMPa2-A546 _n_TileScan_001 (Stage 14 of 49)	00-yBREadhY7bv9Se7Q9mSJVX
62372.1	41955.5	-2.2081	um	Cell	2	Cell Center of Image Mass	0.000	1.000	1047	37	siRNA-SC-10 PSF1-A488 IMPa2-A546 DAPI 8C2-siRNA-IMP-a2-a4 V2.00	0	14. siRNA-SC-10 PSF1-A488 DAPI IMPa2-A546 _n_TileScan_001 (Stage 14 of 49)	00-yBREadhY7bv9Se7Q9mSJVX
62348	41885.7	-2.92106	um	Cell	2	Cell Center of Image Mass	0.000	1.000	1048	38	siRNA-SC-10 PSF1-A488 IMPa2-A546 DAPI 8C2-siRNA-IMP-a2-a4 V2.00	0	14. siRNA-SC-10 PSF1-A488 DAPI IMPa2-A546 _n_TileScan_001 (Stage 14 of 49)	00-yBREadhY7bv9Se7Q9mSJVX
62365.7	41902.3	-2.50513	um	Cell	2	Cell Center of Image Mass	0.000	1.000	1049	39	siRNA-SC-10 PSF1-A488 IMPa2-A546 DAPI 8C2-siRNA-IMP-a2-a4 V2.00	0	14. siRNA-SC-10 PSF1-A488 DAPI IMPa2-A546 _n_TileScan_001 (Stage 14 of 49)	00-yBREadhY7bv9Se7Q9mSJVX
62343	41913.3	-2.80625	um	Cell	2	Cell Center of Image Mass	0.000	1.000	1050	40	siRNA-SC-10 PSF1-A488 IMPa2-A546 DAPI 8C2-siRNA-IMP-a2-a4 V2.00	0	14. siRNA-SC-10 PSF1-A488 DAPI IMPa2-A546 _n_TileScan_001 (Stage 14 of 49)	00-yBREadhY7bv9Se7Q9mSJVX
62350.8	41956.2	-2.3715	um	Cell	2	Cell Center of Image Mass	0.000	1.000	1051	41	siRNA-SC-10 PSF1-A488 IMPa2-A546 DAPI 8C2-siRNA-IMP-a2-a4 V2.00	0	14. siRNA-SC-10 PSF1-A488 DAPI IMPa2-A546 _n_TileScan_001 (Stage 14 of 49)	00-yBREadhY7bv9Se7Q9mSJVX
62393.1	41953.8	-2.52665	um	Cell	2	Cell Center of Image Mass	0.000	1.000	1052	42	siRNA-SC-10 PSF1-A488 IMPa2-A546 DAPI 8C2-siRNA-IMP-a2-a4 V2.00	0	14. siRNA-SC-10 PSF1-A488 DAPI IMPa2-A546 _n_TileScan_001 (Stage 14 of 49)	00-yBREadhY7bv9Se7Q9mSJVX
62330	41890.1	-2.58018	um	Cell	2	Cell Center of Image Mass	0.000	1.000	1053	43	siRNA-SC-10 PSF1-A488 IMPa2-A546 DAPI 8C2-siRNA-IMP-a2-a4 V2.00	0	14. siRNA-SC-10 PSF1-A488 DAPI IMPa2-A546 _n_TileScan_001 (Stage 14 of 49)	00-yBREadhY7bv9Se7Q9mSJVX
62374.8	41894.2	-2.43944	um	Cell	2	Cell Center of Image Mass	0.000	1.000	1054	44	siRNA-SC-10 PSF1-A488 IMPa2-A546 DAPI 8C2-siRNA-IMP-a2-a4 V2.00	0	14. siRNA-SC-10 PSF1-A488 DAPI IMPa2-A546 _n_TileScan_001 (Stage 14 of 49)	00-yBREadhY7bv9Se7Q9mSJVX
62367.4	41940.3	-2.66707	um	Cell	2	Cell Center of Image Mass	0.000	1.000	1055	45	siRNA-SC-10 PSF1-A488 IMPa2-A546 DAPI 8C2-siRNA-IMP-a2-a4 V2.00	0	14. siRNA-SC-10 PSF1-A488 DAPI IMPa2-A546 _n_TileScan_001 (Stage 14 of 49)	00-yBREadhY7bv9Se7Q9mSJVX
62392.9	41897.9	-2.29013	um	Cell	2	Cell Center of Image Mass	0.000	1.000	1056	46	siRNA-SC-10 PSF1-A488 IMPa2-A546 DAPI 8C2-siRNA-IMP-a2-a4 V2.00	0	14. siRNA-SC-10 PSF1-A488 DAPI IMPa2-A546 _n_TileScan_001 (Stage 14 of 49)	00-yBREadhY7bv9Se7Q9mSJVX
62255.9	41911.3	-1.91268	um	Cell	2	Cell Center of Image Mass	0.000	1.000	1057	0	siRNA-SC-10 PSF1-A488 IMPa2-A546 DAPI 8C2-siRNA-IMP-a2-a4 V2.00	0	14. siRNA-SC-10 PSF1-A488 DAPI IMPa2-A546 _o_TileScan_001 (Stage 15 of 49)	00-Au6NRCkcKTRYqx9Bd6LiTo
62321.2	41851.4	-1.91955	um	Cell	2	Cell Center of Image Mass	0.000	1.000	1058	1	siRNA-SC-10 PSF1-A488 IMPa2-A546 DAPI 8C2-siRNA-IMP-a2-a4 V2.00	0	14. siRNA-SC-10 PSF1-A488 DAPI IMPa2-A546 _o_TileScan_001 (Stage 15 of 49)	00-Au6NRCkcKTRYqx9Bd6LiTo
62264	41815.6	-2.19747	um	Cell	2	Cell Center of Image Mass	0.000	1.000	1059	2	siRNA-SC-10 PSF1-A488 IMPa2-A546 DAPI 8C2-siRNA-IMP-a2-a4 V2.00	0	14. siRNA-SC-10 PSF1-A488 DAPI IMPa2-A546 _o_TileScan_001 (Stage 15 of 49)	00-Au6NRCkcKTRYqx9Bd6LiTo
62318.7	41822.2	-2.15625	um	Cell	2	Cell Center of Image Mass	0.000	1.000	1060	3	siRNA-SC-10 PSF1-A488 IMPa2-A546 DAPI 8C2-siRNA-IMP-a2-a4 V2.00	0	14. siRNA-SC-10 PSF1-A488 DAPI IMPa2-A546 _o_TileScan_001 (Stage 15 of 49)	00-Au6NRCkcKTRYqx9Bd6LiTo
62297.2	41845.5	-2.498	um	Cell	2	Cell Center of Image Mass	0.000	1.000	1061	4	siRNA-SC-10 PSF1-A488 IMPa2-A546 DAPI 8C2-siRNA-IMP-a2-a4 V2.00	0	14. siRNA-SC-10 PSF1-A488 DAPI IMPa2-A546 _o_TileScan_001 (Stage 15 of 49)	00-Au6NRCkcKTRYqx9Bd6LiTo
62279.4	41857.6	-2.67196	um	Cell	2	Cell Center of Image Mass	0.000	1.000	1062	5	siRNA-SC-10 PSF1-A488 IMPa2-A546 DAPI 8C2-siRNA-IMP-a2-a4 V2.00	0	14. siRNA-SC-10 PSF1-A488 DAPI IMPa2-A546 _o_TileScan_001 (Stage 15 of 49)	00-Au6NRCkcKTRYqx9Bd6LiTo
62288.6	41869.4	-2.55001	um	Cell	2	Cell Center of Image Mass	0.000	1.000	1063	6	siRNA-SC-10 PSF1-A488 IMPa2-A546 DAPI 8C2-siRNA-IMP-a2-a4 V2.00	0	14. siRNA-SC-10 PSF1-A488 DAPI IMPa2-A546 _o_TileScan_001 (Stage 15 of 49)	00-Au6NRCkcKTRYqx9Bd6LiTo
62259.6	41877.2	-2.58569	um	Cell	2	Cell Center of Image Mass	0.000	1.000	1064	7	siRNA-SC-10 PSF1-A488 IMPa2-A546 DAPI 8C2-siRNA-IMP-a2-a4 V2.00	0	14. siRNA-SC-10 PSF1-A488 DAPI IMPa2-A546 _o_TileScan_001 (Stage 15 of 49)	00-Au6NRCkcKTRYqx9Bd6LiTo
62303.6	41882.4	-2.70013	um	Cell	2	Cell Center of Image Mass	0.000	1.000	1065	8	siRNA-SC-10 PSF1-A488 IMPa2-A546 DAPI 8C2-siRNA-IMP-a2-a4 V2.00	0	14. siRNA-SC-10 PSF1-A488 DAPI IMPa2-A546 _o_TileScan_001 (Stage 15 of 49)	00-Au6NRCkcKTRYqx9Bd6LiTo
62322.6	41884.5	-2.74112	um	Cell	2	Cell Center of Image Mass	0.000	1.000	1066	9	siRNA-SC-10 PSF1-A488 IMPa2-A546 DAPI 8C2-siRNA-IMP-a2-a4 V2.00	0	14. siRNA-SC-10 PSF1-A488 DAPI IMPa2-A546 _o_TileScan_001 (Stage 15 of 49)	00-Au6NRCkcKTRYqx9Bd6LiTo
62266.3	41846.3	-2.43157	um	Cell	2	Cell Center of Image Mass	0.000	1.000	1067	10	siRNA-SC-10 PSF1-A488 IMPa2-A546 DAPI 8C2-siRNA-IMP-a2-a4 V2.00	0	14. siRNA-SC-10 PSF1-A488 DAPI IMPa2-A546 _o_TileScan_001 (Stage 15 of 49)	00-Au6NRCkcKTRYqx9Bd6LiTo
62347.4	41817.2	-2.48962	um	Cell	2	Cell Center of Image Mass	0.000	1.000	1068	11	siRNA-SC-10 PSF1-A488 IMPa2-A546 DAPI 8C2-siRNA-IMP-a2-a4 V2.00	0	14. siRNA-SC-10 PSF1-A488 DAPI IMPa2-A546 _o_TileScan_001 (Stage 15 of 49)	00-Au6NRCkcKTRYqx9Bd6LiTo
62394.5	41819.4	-2.50988	um	Cell	2	Cell Center of Image Mass	0.000	1.000	1069	12	siRNA-SC-10 PSF1-A488 IMPa2-A546 DAPI 8C2-siRNA-IMP-a2-a4 V2.00	0	14. siRNA-SC-10 PSF1-A488 DAPI IMPa2-A546 _o_TileScan_001 (Stage 15 of 49)	00-Au6NRCkcKTRYqx9Bd6LiTo
62397.2	41833.3	-2.37918	um	Cell	2	Cell Center of Image Mass	0.000	1.000	1070	13	siRNA-SC-10 PSF1-A488 IMPa2-A546 DAPI 8C2-siRNA-IMP-a2-a4 V2.00	0	14. siRNA-SC-10 PSF1-A488 DAPI IMPa2-A546 _o_TileScan_001 (Stage 15 of 49)	00-Au6NRCkcKTRYqx9Bd6LiTo
62388.3	41861.1	-2.63695	um	Cell	2	Cell Center of Image Mass	0.000	1.000	1071	14	siRNA-SC-10 PSF1-A488 IMPa2-A546 DAPI 8C2-siRNA-IMP-a2-a4 V2.00	0	14. siRNA-SC-10 PSF1-A488 DAPI IMPa2-A546 _o_TileScan_001 (Stage 15 of 49)	00-Au6NRCkcKTRYqx9Bd6LiTo
62337.2	41863	-2.55733	um	Cell	2	Cell Center of Image Mass	0.000	1.000	1072	15	siRNA-SC-10 PSF1-A488 IMPa2-A546 DAPI 8C2-siRNA-IMP-a2-a4 V2.00	0	14. siRNA-SC-10 PSF1-A488 DAPI IMPa2-A546 _o_TileScan_001 (Stage 15 of 49)	00-Au6NRCkcKTRYqx9Bd6LiTo
62366.5	41868.7	-2.41596	um	Cell	2	Cell Center of Image Mass	0.000	1.000	1073	16	siRNA-SC-10 PSF1-A488 IMPa2-A546 DAPI 8C2-siRNA-IMP-a2-a4 V2.00	0	14. siRNA-SC-10 PSF1-A488 DAPI IMPa2-A546 _o_TileScan_001 (Stage 15 of 49)	00-Au6NRCkcKTRYqx9Bd6LiTo
62388.3	41881.6	-2.60986	um	Cell	2	Cell Center of Image Mass	0.000	1.000	1074	17	siRNA-SC-10 PSF1-A488 IMPa2-A546 DAPI 8C2-siRNA-IMP-a2-a4 V2.00	0	14. siRNA-SC-10 PSF1-A488 DAPI IMPa2-A546 _o_TileScan_001 (Stage 15 of 49)	00-Au6NRCkcKTRYqx9Bd6LiTo
62353.5	41881.7	-2.77145	um	Cell	2	Cell Center of Image Mass	0.000	1.000	1075	18	siRNA-SC-10 PSF1-A488 IMPa2-A546 DAPI 8C2-siRNA-IMP-a2-a4 V2.00	0	14. siRNA-SC-10 PSF1-A488 DAPI IMPa2-A546 _o_TileScan_001 (Stage 15 of 49)	00-Au6NRCkcKTRYqx9Bd6LiTo
62372.2	41831.7	-2.34517	um	Cell	2	Cell Center of Image Mass	0.000	1.000	1076	19	siRNA-SC-10 PSF1-A488 IMPa2-A546 DAPI 8C2-siRNA-IMP-a2-a4 V2.00	0	14. siRNA-SC-10 PSF1-A488 DAPI IMPa2-A546 _o_TileScan_001 (Stage 15 of 49)	00-Au6NRCkcKTRYqx9Bd6LiTo
62359.5	41852.1	-2.31341	um	Cell	2	Cell Center of Image Mass	0.000	1.000	1077	20	siRNA-SC-10 PSF1-A488 IMPa2-A546 DAPI 8C2-siRNA-IMP-a2-a4 V2.00	0	14. siRNA-SC-10 PSF1-A488 DAPI IMPa2-A546 _o_TileScan_001 (Stage 15 of 49)	00-Au6NRCkcKTRYqx9Bd6LiTo
62278.5	41896.7	-2.34869	um	Cell	2	Cell Center of Image Mass	0.000	1.000	1078	21	siRNA-SC-10 PSF1-A488 IMPa2-A546 DAPI 8C2-siRNA-IMP-a2-a4 V2.00	0	14. siRNA-SC-10 PSF1-A488 DAPI IMPa2-A546 _o_TileScan_001 (Stage 15 of 49)	00-Au6NRCkcKTRYqx9Bd6LiTo
62281.6	41915.5	-2.18222	um	Cell	2	Cell Center of Image Mass	0.000	1.000	1079	22	siRNA-SC-10 PSF1-A488 IMPa2-A546 DAPI 8C2-siRNA-IMP-a2-a4 V2.00	0	14. siRNA-SC-10 PSF1-A488 DAPI IMPa2-A546 _o_TileScan_001 (Stage 15 of 49)	00-Au6NRCkcKTRYqx9Bd6LiTo
62259.3	41895.7	-2.48942	um	Cell	2	Cell Center of Image Mass	0.000	1.000	1080	23	siRNA-SC-10 PSF1-A488 IMPa2-A546 DAPI 8C2-siRNA-IMP-a2-a4 V2.00	0	14. siRNA-SC-10 PSF1-A488 DAPI IMPa2-A546 _o_TileScan_001 (Stage 15 of 49)	00-Au6NRCkcKTRYqx9Bd6LiTo
62324.1	41903.1	-2.82188	um	Cell	2	Cell Center of Image Mass	0.000	1.000	1081	24	siRNA-SC-10 PSF1-A488 IMPa2-A546 DAPI 8C2-siRNA-IMP-a2-a4 V2.00	0	14. siRNA-SC-10 PSF1-A488 DAPI IMPa2-A546 _o_TileScan_001 (Stage 15 of 49)	00-Au6NRCkcKTRYqx9Bd6LiTo
62300.4	41931.1	-2.42035	um	Cell	2	Cell Center of Image Mass	0.000	1.000	1082	25	siRNA-SC-10 PSF1-A488 IMPa2-A546 DAPI 8C2-siRNA-IMP-a2-a4 V2.00	0	14. siRNA-SC-10 PSF1-A488 DAPI IMPa2-A546 _o_TileScan_001 (Stage 15 of 49)	00-Au6NRCkcKTRYqx9Bd6LiTo
62317.1	41951.8	-2.47578	um	Cell	2	Cell Center of Image Mass	0.000	1.000	1083	26	siRNA-SC-10 PSF1-A488 IMPa2-A546 DAPI 8C2-siRNA-IMP-a2-a4 V2.00	0	14. siRNA-SC-10 PSF1-A488 DAPI IMPa2-A546 _o_TileScan_001 (Stage 15 of 49)	00-Au6NRCkcKTRYqx9Bd6LiTo
62295.3	41916.5	-2.37461	um	Cell	2	Cell Center of Image Mass	0.000	1.000	1084	27	siRNA-SC-10 PSF1-A488 IMPa2-A546 DAPI 8C2-siRNA-IMP-a2-a4 V2.00	0	14. siRNA-SC-10 PSF1-A488 DAPI IMPa2-A546 _o_TileScan_001 (Stage 15 of 49)	00-Au6NRCkcKTRYqx9Bd6LiTo
62261.7	41926.7	-2.41656	um	Cell	2	Cell Center of Image Mass	0.000	1.000	1085	28	siRNA-SC-10 PSF1-A488 IMPa2-A546 DAPI 8C2-siRNA-IMP-a2-a4 V2.00	0	14. siRNA-SC-10 PSF1-A488 DAPI IMPa2-A546 _o_TileScan_001 (Stage 15 of 49)	00-Au6NRCkcKTRYqx9Bd6LiTo
62287.4	41937.3	-2.52093	um	Cell	2	Cell Center of Image Mass	0.000	1.000	1086	29	siRNA-SC-10 PSF1-A488 IMPa2-A546 DAPI 8C2-siRNA-IMP-a2-a4 V2.00	0	14. siRNA-SC-10 PSF1-A488 DAPI IMPa2-A546 _o_TileScan_001 (Stage 15 of 49)	00-Au6NRCkcKTRYqx9Bd6LiTo
62262.8	41948.8	-2.13313	um	Cell	2	Cell Center of Image Mass	0.000	1.000	1087	30	siRNA-SC-10 PSF1-A488 IMPa2-A546 DAPI 8C2-siRNA-IMP-a2-a4 V2.00	0	14. siRNA-SC-10 PSF1-A488 DAPI IMPa2-A546 _o_TileScan_001 (Stage 15 of 49)	00-Au6NRCkcKTRYqx9Bd6LiTo
62395.6	41894.4	-1.84172	um	Cell	2	Cell Center of Image Mass	0.000	1.000	1088	31	siRNA-SC-10 PSF1-A488 IMPa2-A546 DAPI 8C2-siRNA-IMP-a2-a4 V2.00	0	14. siRNA-SC-10 PSF1-A488 DAPI IMPa2-A546 _o_TileScan_001 (Stage 15 of 49)	00-Au6NRCkcKTRYqx9Bd6LiTo
62348.1	41899.1	-2.87023	um	Cell	2	Cell Center of Image Mass	0.000	1.000	1089	32	siRNA-SC-10 PSF1-A488 IMPa2-A546 DAPI 8C2-siRNA-IMP-a2-a4 V2.00	0	14. siRNA-SC-10 PSF1-A488 DAPI IMPa2-A546 _o_TileScan_001 (Stage 15 of 49)	00-Au6NRCkcKTRYqx9Bd6LiTo
62361.6	41923.3	-2.46425	um	Cell	2	Cell Center of Image Mass	0.000	1.000	1090	33	siRNA-SC-10 PSF1-A488 IMPa2-A546 DAPI 8C2-siRNA-IMP-a2-a4 V2.00	0	14. siRNA-SC-10 PSF1-A488 DAPI IMPa2-A546 _o_TileScan_001 (Stage 15 of 49)	00-Au6NRCkcKTRYqx9Bd6LiTo
62394.4	41949.7	-1.94251	um	Cell	2	Cell Center of Image Mass	0.000	1.000	1091	34	siRNA-SC-10 PSF1-A488 IMPa2-A546 DAPI 8C2-siRNA-IMP-a2-a4 V2.00	0	14. siRNA-SC-10 PSF1-A488 DAPI IMPa2-A546 _o_TileScan_001 (Stage 15 of 49)	00-Au6NRCkcKTRYqx9Bd6LiTo
62388.2	41909.2	-2.72595	um	Cell	2	Cell Center of Image Mass	0.000	1.000	1092	35	siRNA-SC-10 PSF1-A488 IMPa2-A546 DAPI 8C2-siRNA-IMP-a2-a4 V2.00	0	14. siRNA-SC-10 PSF1-A488 DAPI IMPa2-A546 _o_TileScan_001 (Stage 15 of 49)	00-Au6NRCkcKTRYqx9Bd6LiTo
62377.1	41947.8	-2.62863	um	Cell	2	Cell Center of Image Mass	0.000	1.000	1093	36	siRNA-SC-10 PSF1-A488 IMPa2-A546 DAPI 8C2-siRNA-IMP-a2-a4 V2.00	0	14. siRNA-SC-10 PSF1-A488 DAPI IMPa2-A546 _o_TileScan_001 (Stage 15 of 49)	00-Au6NRCkcKTRYqx9Bd6LiTo
62335	41953.1	-2.62127	um	Cell	2	Cell Center of Image Mass	0.000	1.000	1094	37	siRNA-SC-10 PSF1-A488 IMPa2-A546 DAPI 8C2-siRNA-IMP-a2-a4 V2.00	0	14. siRNA-SC-10 PSF1-A488 DAPI IMPa2-A546 _o_TileScan_001 (Stage 15 of 49)	00-Au6NRCkcKTRYqx9Bd6LiTo
62375.8	41956.9	-2.12883	um	Cell	2	Cell Center of Image Mass	0.000	1.000	1095	38	siRNA-SC-10 PSF1-A488 IMPa2-A546 DAPI 8C2-siRNA-IMP-a2-a4 V2.00	0	14. siRNA-SC-10 PSF1-A488 DAPI IMPa2-A546 _o_TileScan_001 (Stage 15 of 49)	00-Au6NRCkcKTRYqx9Bd6LiTo
62336.2	41931.4	-2.39452	um	Cell	2	Cell Center of Image Mass	0.000	1.000	1096	39	siRNA-SC-10 PSF1-A488 IMPa2-A546 DAPI 8C2-siRNA-IMP-a2-a4 V2.00	0	14. siRNA-SC-10 PSF1-A488 DAPI IMPa2-A546 _o_TileScan_001 (Stage 15 of 49)	00-Au6NRCkcKTRYqx9Bd6LiTo
62286.5	41823.1	-1.56478	um	Cell	2	Cell Center of Image Mass	0.000	1.000	1097	40	siRNA-SC-10 PSF1-A488 IMPa2-A546 DAPI 8C2-siRNA-IMP-a2-a4 V2.00	0	14. siRNA-SC-10 PSF1-A488 DAPI IMPa2-A546 _o_TileScan_001 (Stage 15 of 49)	00-Au6NRCkcKTRYqx9Bd6LiTo
62381.1	41815.2	-2.20945	um	Cell	2	Cell Center of Image Mass	0.000	1.000	1098	41	siRNA-SC-10 PSF1-A488 IMPa2-A546 DAPI 8C2-siRNA-IMP-a2-a4 V2.00	0	14. siRNA-SC-10 PSF1-A488 DAPI IMPa2-A546 _o_TileScan_001 (Stage 15 of 49)	00-Au6NRCkcKTRYqx9Bd6LiTo
62279.3	41820.2	-2.69197	um	Cell	2	Cell Center of Image Mass	0.000	1.000	1099	0	siRNA-SC-10 PSF1-A488 IMPa2-A546 DAPI 8C2-siRNA-IMP-a2-a4 V2.00	0	14. siRNA-SC-10 PSF1-A488 DAPI IMPa2-A546 _p_TileScan_001 (Stage 16 of 49)	00-whiGCUHYB9iTyCsqXinQwm
62283.7	41834.3	-2.59156	um	Cell	2	Cell Center of Image Mass	0.000	1.000	1100	1	siRNA-SC-10 PSF1-A488 IMPa2-A546 DAPI 8C2-siRNA-IMP-a2-a4 V2.00	0	14. siRNA-SC-10 PSF1-A488 DAPI IMPa2-A546 _p_TileScan_001 (Stage 16 of 49)	00-whiGCUHYB9iTyCsqXinQwm
62318.8	41842.2	-2.71397	um	Cell	2	Cell Center of Image Mass	0.000	1.000	1101	2	siRNA-SC-10 PSF1-A488 IMPa2-A546 DAPI 8C2-siRNA-IMP-a2-a4 V2.00	0	14. siRNA-SC-10 PSF1-A488 DAPI IMPa2-A546 _p_TileScan_001 (Stage 16 of 49)	00-whiGCUHYB9iTyCsqXinQwm
62258.6	41845.9	-2.44526	um	Cell	2	Cell Center of Image Mass	0.000	1.000	1102	3	siRNA-SC-10 PSF1-A488 IMPa2-A546 DAPI 8C2-siRNA-IMP-a2-a4 V2.00	0	14. siRNA-SC-10 PSF1-A488 DAPI IMPa2-A546 _p_TileScan_001 (Stage 16 of 49)	00-whiGCUHYB9iTyCsqXinQwm
62270.5	41862.6	-2.68617	um	Cell	2	Cell Center of Image Mass	0.000	1.000	1103	4	siRNA-SC-10 PSF1-A488 IMPa2-A546 DAPI 8C2-siRNA-IMP-a2-a4 V2.00	0	14. siRNA-SC-10 PSF1-A488 DAPI IMPa2-A546 _p_TileScan_001 (Stage 16 of 49)	00-whiGCUHYB9iTyCsqXinQwm
62314.9	41865.3	-2.73019	um	Cell	2	Cell Center of Image Mass	0.000	1.000	1104	5	siRNA-SC-10 PSF1-A488 IMPa2-A546 DAPI 8C2-siRNA-IMP-a2-a4 V2.00	0	14. siRNA-SC-10 PSF1-A488 DAPI IMPa2-A546 _p_TileScan_001 (Stage 16 of 49)	00-whiGCUHYB9iTyCsqXinQwm
62270.1	41883.1	-2.68028	um	Cell	2	Cell Center of Image Mass	0.000	1.000	1105	6	siRNA-SC-10 PSF1-A488 IMPa2-A546 DAPI 8C2-siRNA-IMP-a2-a4 V2.00	0	14. siRNA-SC-10 PSF1-A488 DAPI IMPa2-A546 _p_TileScan_001 (Stage 16 of 49)	00-whiGCUHYB9iTyCsqXinQwm
62258.3	41833.1	-2.2785	um	Cell	2	Cell Center of Image Mass	0.000	1.000	1106	7	siRNA-SC-10 PSF1-A488 IMPa2-A546 DAPI 8C2-siRNA-IMP-a2-a4 V2.00	0	14. siRNA-SC-10 PSF1-A488 DAPI IMPa2-A546 _p_TileScan_001 (Stage 16 of 49)	00-whiGCUHYB9iTyCsqXinQwm
62256.5	41879.7	-2.2917	um	Cell	2	Cell Center of Image Mass	0.000	1.000	1107	8	siRNA-SC-10 PSF1-A488 IMPa2-A546 DAPI 8C2-siRNA-IMP-a2-a4 V2.00	0	14. siRNA-SC-10 PSF1-A488 DAPI IMPa2-A546 _p_TileScan_001 (Stage 16 of 49)	00-whiGCUHYB9iTyCsqXinQwm
62298.4	41844.8	-2.61035	um	Cell	2	Cell Center of Image Mass	0.000	1.000	1108	9	siRNA-SC-10 PSF1-A488 IMPa2-A546 DAPI 8C2-siRNA-IMP-a2-a4 V2.00	0	14. siRNA-SC-10 PSF1-A488 DAPI IMPa2-A546 _p_TileScan_001 (Stage 16 of 49)	00-whiGCUHYB9iTyCsqXinQwm
62338.4	41815.3	-1.85128	um	Cell	2	Cell Center of Image Mass	0.000	1.000	1109	10	siRNA-SC-10 PSF1-A488 IMPa2-A546 DAPI 8C2-siRNA-IMP-a2-a4 V2.00	0	14. siRNA-SC-10 PSF1-A488 DAPI IMPa2-A546 _p_TileScan_001 (Stage 16 of 49)	00-whiGCUHYB9iTyCsqXinQwm
62340.4	41835.1	-2.7018	um	Cell	2	Cell Center of Image Mass	0.000	1.000	1110	11	siRNA-SC-10 PSF1-A488 IMPa2-A546 DAPI 8C2-siRNA-IMP-a2-a4 V2.00	0	14. siRNA-SC-10 PSF1-A488 DAPI IMPa2-A546 _p_TileScan_001 (Stage 16 of 49)	00-whiGCUHYB9iTyCsqXinQwm
62364.9	41858.4	-2.72329	um	Cell	2	Cell Center of Image Mass	0.000	1.000	1111	12	siRNA-SC-10 PSF1-A488 IMPa2-A546 DAPI 8C2-siRNA-IMP-a2-a4 V2.00	0	14. siRNA-SC-10 PSF1-A488 DAPI IMPa2-A546 _p_TileScan_001 (Stage 16 of 49)	00-whiGCUHYB9iTyCsqXinQwm
62367.6	41817.8	-2.68422	um	Cell	2	Cell Center of Image Mass	0.000	1.000	1112	13	siRNA-SC-10 PSF1-A488 IMPa2-A546 DAPI 8C2-siRNA-IMP-a2-a4 V2.00	0	14. siRNA-SC-10 PSF1-A488 DAPI IMPa2-A546 _p_TileScan_001 (Stage 16 of 49)	00-whiGCUHYB9iTyCsqXinQwm
62375.1	41829.9	-2.57116	um	Cell	2	Cell Center of Image Mass	0.000	1.000	1113	14	siRNA-SC-10 PSF1-A488 IMPa2-A546 DAPI 8C2-siRNA-IMP-a2-a4 V2.00	0	14. siRNA-SC-10 PSF1-A488 DAPI IMPa2-A546 _p_TileScan_001 (Stage 16 of 49)	00-whiGCUHYB9iTyCsqXinQwm
62392.5	41833.6	-2.63121	um	Cell	2	Cell Center of Image Mass	0.000	1.000	1114	15	siRNA-SC-10 PSF1-A488 IMPa2-A546 DAPI 8C2-siRNA-IMP-a2-a4 V2.00	0	14. siRNA-SC-10 PSF1-A488 DAPI IMPa2-A546 _p_TileScan_001 (Stage 16 of 49)	00-whiGCUHYB9iTyCsqXinQwm
62389	41868.5	-2.16147	um	Cell	2	Cell Center of Image Mass	0.000	1.000	1115	16	siRNA-SC-10 PSF1-A488 IMPa2-A546 DAPI 8C2-siRNA-IMP-a2-a4 V2.00	0	14. siRNA-SC-10 PSF1-A488 DAPI IMPa2-A546 _p_TileScan_001 (Stage 16 of 49)	00-whiGCUHYB9iTyCsqXinQwm
62329.8	41866	-2.50207	um	Cell	2	Cell Center of Image Mass	0.000	1.000	1116	17	siRNA-SC-10 PSF1-A488 IMPa2-A546 DAPI 8C2-siRNA-IMP-a2-a4 V2.00	0	14. siRNA-SC-10 PSF1-A488 DAPI IMPa2-A546 _p_TileScan_001 (Stage 16 of 49)	00-whiGCUHYB9iTyCsqXinQwm
62277.5	41951.1	-1.96973	um	Cell	2	Cell Center of Image Mass	0.000	1.000	1117	18	siRNA-SC-10 PSF1-A488 IMPa2-A546 DAPI 8C2-siRNA-IMP-a2-a4 V2.00	0	14. siRNA-SC-10 PSF1-A488 DAPI IMPa2-A546 _p_TileScan_001 (Stage 16 of 49)	00-whiGCUHYB9iTyCsqXinQwm
62257.3	41924.8	-1.76906	um	Cell	2	Cell Center of Image Mass	0.000	1.000	1118	19	siRNA-SC-10 PSF1-A488 IMPa2-A546 DAPI 8C2-siRNA-IMP-a2-a4 V2.00	0	14. siRNA-SC-10 PSF1-A488 DAPI IMPa2-A546 _p_TileScan_001 (Stage 16 of 49)	00-whiGCUHYB9iTyCsqXinQwm
62314.7	41887.5	-2.8254	um	Cell	2	Cell Center of Image Mass	0.000	1.000	1119	20	siRNA-SC-10 PSF1-A488 IMPa2-A546 DAPI 8C2-siRNA-IMP-a2-a4 V2.00	0	14. siRNA-SC-10 PSF1-A488 DAPI IMPa2-A546 _p_TileScan_001 (Stage 16 of 49)	00-whiGCUHYB9iTyCsqXinQwm
62290.1	41889.9	-2.56088	um	Cell	2	Cell Center of Image Mass	0.000	1.000	1120	21	siRNA-SC-10 PSF1-A488 IMPa2-A546 DAPI 8C2-siRNA-IMP-a2-a4 V2.00	0	14. siRNA-SC-10 PSF1-A488 DAPI IMPa2-A546 _p_TileScan_001 (Stage 16 of 49)	00-whiGCUHYB9iTyCsqXinQwm
62309	41910.7	-2.52149	um	Cell	2	Cell Center of Image Mass	0.000	1.000	1121	22	siRNA-SC-10 PSF1-A488 IMPa2-A546 DAPI 8C2-siRNA-IMP-a2-a4 V2.00	0	14. siRNA-SC-10 PSF1-A488 DAPI IMPa2-A546 _p_TileScan_001 (Stage 16 of 49)	00-whiGCUHYB9iTyCsqXinQwm
62270.1	41910.6	-2.80122	um	Cell	2	Cell Center of Image Mass	0.000	1.000	1122	23	siRNA-SC-10 PSF1-A488 IMPa2-A546 DAPI 8C2-siRNA-IMP-a2-a4 V2.00	0	14. siRNA-SC-10 PSF1-A488 DAPI IMPa2-A546 _p_TileScan_001 (Stage 16 of 49)	00-whiGCUHYB9iTyCsqXinQwm
62315.5	41945.3	-2.3275	um	Cell	2	Cell Center of Image Mass	0.000	1.000	1123	24	siRNA-SC-10 PSF1-A488 IMPa2-A546 DAPI 8C2-siRNA-IMP-a2-a4 V2.00	0	14. siRNA-SC-10 PSF1-A488 DAPI IMPa2-A546 _p_TileScan_001 (Stage 16 of 49)	00-whiGCUHYB9iTyCsqXinQwm
62260.3	41948.5	-2.63951	um	Cell	2	Cell Center of Image Mass	0.000	1.000	1124	25	siRNA-SC-10 PSF1-A488 IMPa2-A546 DAPI 8C2-siRNA-IMP-a2-a4 V2.00	0	14. siRNA-SC-10 PSF1-A488 DAPI IMPa2-A546 _p_TileScan_001 (Stage 16 of 49)	00-whiGCUHYB9iTyCsqXinQwm
62363.4	41897.5	-2.62558	um	Cell	2	Cell Center of Image Mass	0.000	1.000	1125	26	siRNA-SC-10 PSF1-A488 IMPa2-A546 DAPI 8C2-siRNA-IMP-a2-a4 V2.00	0	14. siRNA-SC-10 PSF1-A488 DAPI IMPa2-A546 _p_TileScan_001 (Stage 16 of 49)	00-whiGCUHYB9iTyCsqXinQwm
62392.3	41903.1	-2.64859	um	Cell	2	Cell Center of Image Mass	0.000	1.000	1126	27	siRNA-SC-10 PSF1-A488 IMPa2-A546 DAPI 8C2-siRNA-IMP-a2-a4 V2.00	0	14. siRNA-SC-10 PSF1-A488 DAPI IMPa2-A546 _p_TileScan_001 (Stage 16 of 49)	00-whiGCUHYB9iTyCsqXinQwm
62377.8	41928	-2.62828	um	Cell	2	Cell Center of Image Mass	0.000	1.000	1127	28	siRNA-SC-10 PSF1-A488 IMPa2-A546 DAPI 8C2-siRNA-IMP-a2-a4 V2.00	0	14. siRNA-SC-10 PSF1-A488 DAPI IMPa2-A546 _p_TileScan_001 (Stage 16 of 49)	00-whiGCUHYB9iTyCsqXinQwm
62383.7	41933	-2.40018	um	Cell	2	Cell Center of Image Mass	0.000	1.000	1128	29	siRNA-SC-10 PSF1-A488 IMPa2-A546 DAPI 8C2-siRNA-IMP-a2-a4 V2.00	0	14. siRNA-SC-10 PSF1-A488 DAPI IMPa2-A546 _p_TileScan_001 (Stage 16 of 49)	00-whiGCUHYB9iTyCsqXinQwm
62343.8	41954.7	-1.86674	um	Cell	2	Cell Center of Image Mass	0.000	1.000	1129	30	siRNA-SC-10 PSF1-A488 IMPa2-A546 DAPI 8C2-siRNA-IMP-a2-a4 V2.00	0	14. siRNA-SC-10 PSF1-A488 DAPI IMPa2-A546 _p_TileScan_001 (Stage 16 of 49)	00-whiGCUHYB9iTyCsqXinQwm
62375.3	41901.5	-2.80742	um	Cell	2	Cell Center of Image Mass	0.000	1.000	1130	31	siRNA-SC-10 PSF1-A488 IMPa2-A546 DAPI 8C2-siRNA-IMP-a2-a4 V2.00	0	14. siRNA-SC-10 PSF1-A488 DAPI IMPa2-A546 _p_TileScan_001 (Stage 16 of 49)	00-whiGCUHYB9iTyCsqXinQwm
62331.1	41924.9	-2.57801	um	Cell	2	Cell Center of Image Mass	0.000	1.000	1131	32	siRNA-SC-10 PSF1-A488 IMPa2-A546 DAPI 8C2-siRNA-IMP-a2-a4 V2.00	0	14. siRNA-SC-10 PSF1-A488 DAPI IMPa2-A546 _p_TileScan_001 (Stage 16 of 49)	00-whiGCUHYB9iTyCsqXinQwm
62382.6	41949.6	-2.67769	um	Cell	2	Cell Center of Image Mass	0.000	1.000	1132	33	siRNA-SC-10 PSF1-A488 IMPa2-A546 DAPI 8C2-siRNA-IMP-a2-a4 V2.00	0	14. siRNA-SC-10 PSF1-A488 DAPI IMPa2-A546 _p_TileScan_001 (Stage 16 of 49)	00-whiGCUHYB9iTyCsqXinQwm
62336.9	41885.8	-2.07951	um	Cell	2	Cell Center of Image Mass	0.000	1.000	1133	34	siRNA-SC-10 PSF1-A488 IMPa2-A546 DAPI 8C2-siRNA-IMP-a2-a4 V2.00	0	14. siRNA-SC-10 PSF1-A488 DAPI IMPa2-A546 _p_TileScan_001 (Stage 16 of 49)	00-whiGCUHYB9iTyCsqXinQwm
62263.3	41815.8	-2.25717	um	Cell	2	Cell Center of Image Mass	0.000	1.000	1134	35	siRNA-SC-10 PSF1-A488 IMPa2-A546 DAPI 8C2-siRNA-IMP-a2-a4 V2.00	0	14. siRNA-SC-10 PSF1-A488 DAPI IMPa2-A546 _p_TileScan_001 (Stage 16 of 49)	00-whiGCUHYB9iTyCsqXinQwm
62309.4	41848.6	-3.08125	um	Cell	2	Cell Center of Image Mass	0.000	1.000	1135	0	siRNA-SC-10 PSF1-A488 IMPa2-A546 DAPI 8C2-siRNA-IMP-a2-a4 V2.00	0	14. siRNA-SC-10 PSF1-A488 DAPI IMPa2-A546 _q_TileScan_001 (Stage 17 of 49)	00-At6mJnEf7LDnqZ7qyRwCtX
62286.3	41820	-3.02109	um	Cell	2	Cell Center of Image Mass	0.000	1.000	1136	1	siRNA-SC-10 PSF1-A488 IMPa2-A546 DAPI 8C2-siRNA-IMP-a2-a4 V2.00	0	14. siRNA-SC-10 PSF1-A488 DAPI IMPa2-A546 _q_TileScan_001 (Stage 17 of 49)	00-At6mJnEf7LDnqZ7qyRwCtX
62324	41837.9	-2.94107	um	Cell	2	Cell Center of Image Mass	0.000	1.000	1137	2	siRNA-SC-10 PSF1-A488 IMPa2-A546 DAPI 8C2-siRNA-IMP-a2-a4 V2.00	0	14. siRNA-SC-10 PSF1-A488 DAPI IMPa2-A546 _q_TileScan_001 (Stage 17 of 49)	00-At6mJnEf7LDnqZ7qyRwCtX
62276.8	41878.3	-3.04283	um	Cell	2	Cell Center of Image Mass	0.000	1.000	1138	3	siRNA-SC-10 PSF1-A488 IMPa2-A546 DAPI 8C2-siRNA-IMP-a2-a4 V2.00	0	14. siRNA-SC-10 PSF1-A488 DAPI IMPa2-A546 _q_TileScan_001 (Stage 17 of 49)	00-At6mJnEf7LDnqZ7qyRwCtX
62258.4	41832.6	-3.10149	um	Cell	2	Cell Center of Image Mass	0.000	1.000	1139	4	siRNA-SC-10 PSF1-A488 IMPa2-A546 DAPI 8C2-siRNA-IMP-a2-a4 V2.00	0	14. siRNA-SC-10 PSF1-A488 DAPI IMPa2-A546 _q_TileScan_001 (Stage 17 of 49)	00-At6mJnEf7LDnqZ7qyRwCtX
62255.9	41873	-1.78981	um	Cell	2	Cell Center of Image Mass	0.000	1.000	1140	5	siRNA-SC-10 PSF1-A488 IMPa2-A546 DAPI 8C2-siRNA-IMP-a2-a4 V2.00	0	14. siRNA-SC-10 PSF1-A488 DAPI IMPa2-A546 _q_TileScan_001 (Stage 17 of 49)	00-At6mJnEf7LDnqZ7qyRwCtX
62395.8	41851.7	-2.79457	um	Cell	2	Cell Center of Image Mass	0.000	1.000	1141	6	siRNA-SC-10 PSF1-A488 IMPa2-A546 DAPI 8C2-siRNA-IMP-a2-a4 V2.00	0	14. siRNA-SC-10 PSF1-A488 DAPI IMPa2-A546 _q_TileScan_001 (Stage 17 of 49)	00-At6mJnEf7LDnqZ7qyRwCtX
62397.2	41884.1	-2.99827	um	Cell	2	Cell Center of Image Mass	0.000	1.000	1142	7	siRNA-SC-10 PSF1-A488 IMPa2-A546 DAPI 8C2-siRNA-IMP-a2-a4 V2.00	0	14. siRNA-SC-10 PSF1-A488 DAPI IMPa2-A546 _q_TileScan_001 (Stage 17 of 49)	00-At6mJnEf7LDnqZ7qyRwCtX
62385.5	41828.7	-2.83986	um	Cell	2	Cell Center of Image Mass	0.000	1.000	1143	8	siRNA-SC-10 PSF1-A488 IMPa2-A546 DAPI 8C2-siRNA-IMP-a2-a4 V2.00	0	14. siRNA-SC-10 PSF1-A488 DAPI IMPa2-A546 _q_TileScan_001 (Stage 17 of 49)	00-At6mJnEf7LDnqZ7qyRwCtX
62374.1	41843.5	-2.85606	um	Cell	2	Cell Center of Image Mass	0.000	1.000	1144	9	siRNA-SC-10 PSF1-A488 IMPa2-A546 DAPI 8C2-siRNA-IMP-a2-a4 V2.00	0	14. siRNA-SC-10 PSF1-A488 DAPI IMPa2-A546 _q_TileScan_001 (Stage 17 of 49)	00-At6mJnEf7LDnqZ7qyRwCtX
62353	41843	-3.00163	um	Cell	2	Cell Center of Image Mass	0.000	1.000	1145	10	siRNA-SC-10 PSF1-A488 IMPa2-A546 DAPI 8C2-siRNA-IMP-a2-a4 V2.00	0	14. siRNA-SC-10 PSF1-A488 DAPI IMPa2-A546 _q_TileScan_001 (Stage 17 of 49)	00-At6mJnEf7LDnqZ7qyRwCtX
62338.2	41868.7	-3.15829	um	Cell	2	Cell Center of Image Mass	0.000	1.000	1146	11	siRNA-SC-10 PSF1-A488 IMPa2-A546 DAPI 8C2-siRNA-IMP-a2-a4 V2.00	0	14. siRNA-SC-10 PSF1-A488 DAPI IMPa2-A546 _q_TileScan_001 (Stage 17 of 49)	00-At6mJnEf7LDnqZ7qyRwCtX
62376.8	41872.5	-3.15978	um	Cell	2	Cell Center of Image Mass	0.000	1.000	1147	12	siRNA-SC-10 PSF1-A488 IMPa2-A546 DAPI 8C2-siRNA-IMP-a2-a4 V2.00	0	14. siRNA-SC-10 PSF1-A488 DAPI IMPa2-A546 _q_TileScan_001 (Stage 17 of 49)	00-At6mJnEf7LDnqZ7qyRwCtX
62307.7	41877.6	-3.00919	um	Cell	2	Cell Center of Image Mass	0.000	1.000	1148	13	siRNA-SC-10 PSF1-A488 IMPa2-A546 DAPI 8C2-siRNA-IMP-a2-a4 V2.00	0	14. siRNA-SC-10 PSF1-A488 DAPI IMPa2-A546 _q_TileScan_001 (Stage 17 of 49)	00-At6mJnEf7LDnqZ7qyRwCtX
62279.1	41942.9	-2.94966	um	Cell	2	Cell Center of Image Mass	0.000	1.000	1149	14	siRNA-SC-10 PSF1-A488 IMPa2-A546 DAPI 8C2-siRNA-IMP-a2-a4 V2.00	0	14. siRNA-SC-10 PSF1-A488 DAPI IMPa2-A546 _q_TileScan_001 (Stage 17 of 49)	00-At6mJnEf7LDnqZ7qyRwCtX
62313.3	41936.1	-3.13978	um	Cell	2	Cell Center of Image Mass	0.000	1.000	1150	15	siRNA-SC-10 PSF1-A488 IMPa2-A546 DAPI 8C2-siRNA-IMP-a2-a4 V2.00	0	14. siRNA-SC-10 PSF1-A488 DAPI IMPa2-A546 _q_TileScan_001 (Stage 17 of 49)	00-At6mJnEf7LDnqZ7qyRwCtX
62302.2	41952.8	-2.34775	um	Cell	2	Cell Center of Image Mass	0.000	1.000	1151	16	siRNA-SC-10 PSF1-A488 IMPa2-A546 DAPI 8C2-siRNA-IMP-a2-a4 V2.00	0	14. siRNA-SC-10 PSF1-A488 DAPI IMPa2-A546 _q_TileScan_001 (Stage 17 of 49)	00-At6mJnEf7LDnqZ7qyRwCtX
62272.8	41903.1	-3.05921	um	Cell	2	Cell Center of Image Mass	0.000	1.000	1152	17	siRNA-SC-10 PSF1-A488 IMPa2-A546 DAPI 8C2-siRNA-IMP-a2-a4 V2.00	0	14. siRNA-SC-10 PSF1-A488 DAPI IMPa2-A546 _q_TileScan_001 (Stage 17 of 49)	00-At6mJnEf7LDnqZ7qyRwCtX
62255.8	41905	-3.00278	um	Cell	2	Cell Center of Image Mass	0.000	1.000	1153	18	siRNA-SC-10 PSF1-A488 IMPa2-A546 DAPI 8C2-siRNA-IMP-a2-a4 V2.00	0	14. siRNA-SC-10 PSF1-A488 DAPI IMPa2-A546 _q_TileScan_001 (Stage 17 of 49)	00-At6mJnEf7LDnqZ7qyRwCtX
62318	41913.8	-2.85604	um	Cell	2	Cell Center of Image Mass	0.000	1.000	1154	19	siRNA-SC-10 PSF1-A488 IMPa2-A546 DAPI 8C2-siRNA-IMP-a2-a4 V2.00	0	14. siRNA-SC-10 PSF1-A488 DAPI IMPa2-A546 _q_TileScan_001 (Stage 17 of 49)	00-At6mJnEf7LDnqZ7qyRwCtX
62258.7	41954.2	-2.90618	um	Cell	2	Cell Center of Image Mass	0.000	1.000	1155	20	siRNA-SC-10 PSF1-A488 IMPa2-A546 DAPI 8C2-siRNA-IMP-a2-a4 V2.00	0	14. siRNA-SC-10 PSF1-A488 DAPI IMPa2-A546 _q_TileScan_001 (Stage 17 of 49)	00-At6mJnEf7LDnqZ7qyRwCtX
62323.2	41955.1	-3.11097	um	Cell	2	Cell Center of Image Mass	0.000	1.000	1156	21	siRNA-SC-10 PSF1-A488 IMPa2-A546 DAPI 8C2-siRNA-IMP-a2-a4 V2.00	0	14. siRNA-SC-10 PSF1-A488 DAPI IMPa2-A546 _q_TileScan_001 (Stage 17 of 49)	00-At6mJnEf7LDnqZ7qyRwCtX
62283	41917.1	-3.03259	um	Cell	2	Cell Center of Image Mass	0.000	1.000	1157	22	siRNA-SC-10 PSF1-A488 IMPa2-A546 DAPI 8C2-siRNA-IMP-a2-a4 V2.00	0	14. siRNA-SC-10 PSF1-A488 DAPI IMPa2-A546 _q_TileScan_001 (Stage 17 of 49)	00-At6mJnEf7LDnqZ7qyRwCtX
62372.5	41912.6	-2.91689	um	Cell	2	Cell Center of Image Mass	0.000	1.000	1158	23	siRNA-SC-10 PSF1-A488 IMPa2-A546 DAPI 8C2-siRNA-IMP-a2-a4 V2.00	0	14. siRNA-SC-10 PSF1-A488 DAPI IMPa2-A546 _q_TileScan_001 (Stage 17 of 49)	00-At6mJnEf7LDnqZ7qyRwCtX
62327.7	41933.1	-3.13689	um	Cell	2	Cell Center of Image Mass	0.000	1.000	1159	24	siRNA-SC-10 PSF1-A488 IMPa2-A546 DAPI 8C2-siRNA-IMP-a2-a4 V2.00	0	14. siRNA-SC-10 PSF1-A488 DAPI IMPa2-A546 _q_TileScan_001 (Stage 17 of 49)	00-At6mJnEf7LDnqZ7qyRwCtX
62397.3	41938.9	-3.03701	um	Cell	2	Cell Center of Image Mass	0.000	1.000	1160	25	siRNA-SC-10 PSF1-A488 IMPa2-A546 DAPI 8C2-siRNA-IMP-a2-a4 V2.00	0	14. siRNA-SC-10 PSF1-A488 DAPI IMPa2-A546 _q_TileScan_001 (Stage 17 of 49)	00-At6mJnEf7LDnqZ7qyRwCtX
62346.3	41891.7	-3.10732	um	Cell	2	Cell Center of Image Mass	0.000	1.000	1161	26	siRNA-SC-10 PSF1-A488 IMPa2-A546 DAPI 8C2-siRNA-IMP-a2-a4 V2.00	0	14. siRNA-SC-10 PSF1-A488 DAPI IMPa2-A546 _q_TileScan_001 (Stage 17 of 49)	00-At6mJnEf7LDnqZ7qyRwCtX
62380.3	41898.9	-3.06617	um	Cell	2	Cell Center of Image Mass	0.000	1.000	1162	27	siRNA-SC-10 PSF1-A488 IMPa2-A546 DAPI 8C2-siRNA-IMP-a2-a4 V2.00	0	14. siRNA-SC-10 PSF1-A488 DAPI IMPa2-A546 _q_TileScan_001 (Stage 17 of 49)	00-At6mJnEf7LDnqZ7qyRwCtX
62343.6	41904	-2.84497	um	Cell	2	Cell Center of Image Mass	0.000	1.000	1163	28	siRNA-SC-10 PSF1-A488 IMPa2-A546 DAPI 8C2-siRNA-IMP-a2-a4 V2.00	0	14. siRNA-SC-10 PSF1-A488 DAPI IMPa2-A546 _q_TileScan_001 (Stage 17 of 49)	00-At6mJnEf7LDnqZ7qyRwCtX
62355.4	41941.2	-2.73329	um	Cell	2	Cell Center of Image Mass	0.000	1.000	1164	29	siRNA-SC-10 PSF1-A488 IMPa2-A546 DAPI 8C2-siRNA-IMP-a2-a4 V2.00	0	14. siRNA-SC-10 PSF1-A488 DAPI IMPa2-A546 _q_TileScan_001 (Stage 17 of 49)	00-At6mJnEf7LDnqZ7qyRwCtX
62384.5	41938.3	-2.86717	um	Cell	2	Cell Center of Image Mass	0.000	1.000	1165	30	siRNA-SC-10 PSF1-A488 IMPa2-A546 DAPI 8C2-siRNA-IMP-a2-a4 V2.00	0	14. siRNA-SC-10 PSF1-A488 DAPI IMPa2-A546 _q_TileScan_001 (Stage 17 of 49)	00-At6mJnEf7LDnqZ7qyRwCtX
62268	41816.1	-2.3103	um	Cell	2	Cell Center of Image Mass	0.000	1.000	1166	0	siRNA-SC-10 PSF1-A488 IMPa2-A546 DAPI 8C2-siRNA-IMP-a2-a4 V2.00	0	14. siRNA-SC-10 PSF1-A488 DAPI IMPa2-A546 _r_TileScan_001 (Stage 18 of 49)	00-SCNuSnCVAw9aFUQvN8FFZP
62314.3	41818.3	-2.36914	um	Cell	2	Cell Center of Image Mass	0.000	1.000	1167	1	siRNA-SC-10 PSF1-A488 IMPa2-A546 DAPI 8C2-siRNA-IMP-a2-a4 V2.00	0	14. siRNA-SC-10 PSF1-A488 DAPI IMPa2-A546 _r_TileScan_001 (Stage 18 of 49)	00-SCNuSnCVAw9aFUQvN8FFZP
62255.3	41826.8	-3.01974	um	Cell	2	Cell Center of Image Mass	0.000	1.000	1168	2	siRNA-SC-10 PSF1-A488 IMPa2-A546 DAPI 8C2-siRNA-IMP-a2-a4 V2.00	0	14. siRNA-SC-10 PSF1-A488 DAPI IMPa2-A546 _r_TileScan_001 (Stage 18 of 49)	00-SCNuSnCVAw9aFUQvN8FFZP
62282.3	41834.5	-3.11282	um	Cell	2	Cell Center of Image Mass	0.000	1.000	1169	3	siRNA-SC-10 PSF1-A488 IMPa2-A546 DAPI 8C2-siRNA-IMP-a2-a4 V2.00	0	14. siRNA-SC-10 PSF1-A488 DAPI IMPa2-A546 _r_TileScan_001 (Stage 18 of 49)	00-SCNuSnCVAw9aFUQvN8FFZP
62266.9	41884.2	-3.24384	um	Cell	2	Cell Center of Image Mass	0.000	1.000	1170	4	siRNA-SC-10 PSF1-A488 IMPa2-A546 DAPI 8C2-siRNA-IMP-a2-a4 V2.00	0	14. siRNA-SC-10 PSF1-A488 DAPI IMPa2-A546 _r_TileScan_001 (Stage 18 of 49)	00-SCNuSnCVAw9aFUQvN8FFZP
62301.1	41848.5	-3.00557	um	Cell	2	Cell Center of Image Mass	0.000	1.000	1171	5	siRNA-SC-10 PSF1-A488 IMPa2-A546 DAPI 8C2-siRNA-IMP-a2-a4 V2.00	0	14. siRNA-SC-10 PSF1-A488 DAPI IMPa2-A546 _r_TileScan_001 (Stage 18 of 49)	00-SCNuSnCVAw9aFUQvN8FFZP
62264.9	41852.9	-3.0393	um	Cell	2	Cell Center of Image Mass	0.000	1.000	1172	6	siRNA-SC-10 PSF1-A488 IMPa2-A546 DAPI 8C2-siRNA-IMP-a2-a4 V2.00	0	14. siRNA-SC-10 PSF1-A488 DAPI IMPa2-A546 _r_TileScan_001 (Stage 18 of 49)	00-SCNuSnCVAw9aFUQvN8FFZP
62307.2	41877.5	-3.02944	um	Cell	2	Cell Center of Image Mass	0.000	1.000	1173	7	siRNA-SC-10 PSF1-A488 IMPa2-A546 DAPI 8C2-siRNA-IMP-a2-a4 V2.00	0	14. siRNA-SC-10 PSF1-A488 DAPI IMPa2-A546 _r_TileScan_001 (Stage 18 of 49)	00-SCNuSnCVAw9aFUQvN8FFZP
62396.3	41848.6	-2.36019	um	Cell	2	Cell Center of Image Mass	0.000	1.000	1174	8	siRNA-SC-10 PSF1-A488 IMPa2-A546 DAPI 8C2-siRNA-IMP-a2-a4 V2.00	0	14. siRNA-SC-10 PSF1-A488 DAPI IMPa2-A546 _r_TileScan_001 (Stage 18 of 49)	00-SCNuSnCVAw9aFUQvN8FFZP
62391.5	41831.3	-3.05688	um	Cell	2	Cell Center of Image Mass	0.000	1.000	1175	9	siRNA-SC-10 PSF1-A488 IMPa2-A546 DAPI 8C2-siRNA-IMP-a2-a4 V2.00	0	14. siRNA-SC-10 PSF1-A488 DAPI IMPa2-A546 _r_TileScan_001 (Stage 18 of 49)	00-SCNuSnCVAw9aFUQvN8FFZP
62320.4	41839	-3.09875	um	Cell	2	Cell Center of Image Mass	0.000	1.000	1176	10	siRNA-SC-10 PSF1-A488 IMPa2-A546 DAPI 8C2-siRNA-IMP-a2-a4 V2.00	0	14. siRNA-SC-10 PSF1-A488 DAPI IMPa2-A546 _r_TileScan_001 (Stage 18 of 49)	00-SCNuSnCVAw9aFUQvN8FFZP
62370.6	41866.8	-2.99309	um	Cell	2	Cell Center of Image Mass	0.000	1.000	1177	11	siRNA-SC-10 PSF1-A488 IMPa2-A546 DAPI 8C2-siRNA-IMP-a2-a4 V2.00	0	14. siRNA-SC-10 PSF1-A488 DAPI IMPa2-A546 _r_TileScan_001 (Stage 18 of 49)	00-SCNuSnCVAw9aFUQvN8FFZP
62395.9	41880.2	-2.9145	um	Cell	2	Cell Center of Image Mass	0.000	1.000	1178	12	siRNA-SC-10 PSF1-A488 IMPa2-A546 DAPI 8C2-siRNA-IMP-a2-a4 V2.00	0	14. siRNA-SC-10 PSF1-A488 DAPI IMPa2-A546 _r_TileScan_001 (Stage 18 of 49)	00-SCNuSnCVAw9aFUQvN8FFZP
62362.8	41814.4	-2.7432	um	Cell	2	Cell Center of Image Mass	0.000	1.000	1179	13	siRNA-SC-10 PSF1-A488 IMPa2-A546 DAPI 8C2-siRNA-IMP-a2-a4 V2.00	0	14. siRNA-SC-10 PSF1-A488 DAPI IMPa2-A546 _r_TileScan_001 (Stage 18 of 49)	00-SCNuSnCVAw9aFUQvN8FFZP
62343.8	41827	-2.91152	um	Cell	2	Cell Center of Image Mass	0.000	1.000	1180	14	siRNA-SC-10 PSF1-A488 IMPa2-A546 DAPI 8C2-siRNA-IMP-a2-a4 V2.00	0	14. siRNA-SC-10 PSF1-A488 DAPI IMPa2-A546 _r_TileScan_001 (Stage 18 of 49)	00-SCNuSnCVAw9aFUQvN8FFZP
62345.1	41856.2	-3.07849	um	Cell	2	Cell Center of Image Mass	0.000	1.000	1181	15	siRNA-SC-10 PSF1-A488 IMPa2-A546 DAPI 8C2-siRNA-IMP-a2-a4 V2.00	0	14. siRNA-SC-10 PSF1-A488 DAPI IMPa2-A546 _r_TileScan_001 (Stage 18 of 49)	00-SCNuSnCVAw9aFUQvN8FFZP
62256.1	41907.3	-2.23371	um	Cell	2	Cell Center of Image Mass	0.000	1.000	1182	16	siRNA-SC-10 PSF1-A488 IMPa2-A546 DAPI 8C2-siRNA-IMP-a2-a4 V2.00	0	14. siRNA-SC-10 PSF1-A488 DAPI IMPa2-A546 _r_TileScan_001 (Stage 18 of 49)	00-SCNuSnCVAw9aFUQvN8FFZP
62256.5	41955.3	-2.87985	um	Cell	2	Cell Center of Image Mass	0.000	1.000	1183	17	siRNA-SC-10 PSF1-A488 IMPa2-A546 DAPI 8C2-siRNA-IMP-a2-a4 V2.00	0	14. siRNA-SC-10 PSF1-A488 DAPI IMPa2-A546 _r_TileScan_001 (Stage 18 of 49)	00-SCNuSnCVAw9aFUQvN8FFZP
62303.3	41921.5	-2.96168	um	Cell	2	Cell Center of Image Mass	0.000	1.000	1184	18	siRNA-SC-10 PSF1-A488 IMPa2-A546 DAPI 8C2-siRNA-IMP-a2-a4 V2.00	0	14. siRNA-SC-10 PSF1-A488 DAPI IMPa2-A546 _r_TileScan_001 (Stage 18 of 49)	00-SCNuSnCVAw9aFUQvN8FFZP
62265.4	41942.3	-2.90577	um	Cell	2	Cell Center of Image Mass	0.000	1.000	1185	19	siRNA-SC-10 PSF1-A488 IMPa2-A546 DAPI 8C2-siRNA-IMP-a2-a4 V2.00	0	14. siRNA-SC-10 PSF1-A488 DAPI IMPa2-A546 _r_TileScan_001 (Stage 18 of 49)	00-SCNuSnCVAw9aFUQvN8FFZP
62296.6	41946.8	-3.03747	um	Cell	2	Cell Center of Image Mass	0.000	1.000	1186	20	siRNA-SC-10 PSF1-A488 IMPa2-A546 DAPI 8C2-siRNA-IMP-a2-a4 V2.00	0	14. siRNA-SC-10 PSF1-A488 DAPI IMPa2-A546 _r_TileScan_001 (Stage 18 of 49)	00-SCNuSnCVAw9aFUQvN8FFZP
62314.3	41953.1	-2.84706	um	Cell	2	Cell Center of Image Mass	0.000	1.000	1187	21	siRNA-SC-10 PSF1-A488 IMPa2-A546 DAPI 8C2-siRNA-IMP-a2-a4 V2.00	0	14. siRNA-SC-10 PSF1-A488 DAPI IMPa2-A546 _r_TileScan_001 (Stage 18 of 49)	00-SCNuSnCVAw9aFUQvN8FFZP
62268.3	41924.7	-2.85505	um	Cell	2	Cell Center of Image Mass	0.000	1.000	1188	22	siRNA-SC-10 PSF1-A488 IMPa2-A546 DAPI 8C2-siRNA-IMP-a2-a4 V2.00	0	14. siRNA-SC-10 PSF1-A488 DAPI IMPa2-A546 _r_TileScan_001 (Stage 18 of 49)	00-SCNuSnCVAw9aFUQvN8FFZP
62373.1	41905.6	-3.05351	um	Cell	2	Cell Center of Image Mass	0.000	1.000	1189	23	siRNA-SC-10 PSF1-A488 IMPa2-A546 DAPI 8C2-siRNA-IMP-a2-a4 V2.00	0	14. siRNA-SC-10 PSF1-A488 DAPI IMPa2-A546 _r_TileScan_001 (Stage 18 of 49)	00-SCNuSnCVAw9aFUQvN8FFZP
62388.3	41916.1	-3.07	um	Cell	2	Cell Center of Image Mass	0.000	1.000	1190	24	siRNA-SC-10 PSF1-A488 IMPa2-A546 DAPI 8C2-siRNA-IMP-a2-a4 V2.00	0	14. siRNA-SC-10 PSF1-A488 DAPI IMPa2-A546 _r_TileScan_001 (Stage 18 of 49)	00-SCNuSnCVAw9aFUQvN8FFZP
62388.6	41933.9	-2.97589	um	Cell	2	Cell Center of Image Mass	0.000	1.000	1191	25	siRNA-SC-10 PSF1-A488 IMPa2-A546 DAPI 8C2-siRNA-IMP-a2-a4 V2.00	0	14. siRNA-SC-10 PSF1-A488 DAPI IMPa2-A546 _r_TileScan_001 (Stage 18 of 49)	00-SCNuSnCVAw9aFUQvN8FFZP
62373.1	41935.4	-3.03712	um	Cell	2	Cell Center of Image Mass	0.000	1.000	1192	26	siRNA-SC-10 PSF1-A488 IMPa2-A546 DAPI 8C2-siRNA-IMP-a2-a4 V2.00	0	14. siRNA-SC-10 PSF1-A488 DAPI IMPa2-A546 _r_TileScan_001 (Stage 18 of 49)	00-SCNuSnCVAw9aFUQvN8FFZP
62336.7	41945.7	-2.94947	um	Cell	2	Cell Center of Image Mass	0.000	1.000	1193	27	siRNA-SC-10 PSF1-A488 IMPa2-A546 DAPI 8C2-siRNA-IMP-a2-a4 V2.00	0	14. siRNA-SC-10 PSF1-A488 DAPI IMPa2-A546 _r_TileScan_001 (Stage 18 of 49)	00-SCNuSnCVAw9aFUQvN8FFZP
62350.7	41953.1	-2.97554	um	Cell	2	Cell Center of Image Mass	0.000	1.000	1194	28	siRNA-SC-10 PSF1-A488 IMPa2-A546 DAPI 8C2-siRNA-IMP-a2-a4 V2.00	0	14. siRNA-SC-10 PSF1-A488 DAPI IMPa2-A546 _r_TileScan_001 (Stage 18 of 49)	00-SCNuSnCVAw9aFUQvN8FFZP
62339.1	41898	-2.87657	um	Cell	2	Cell Center of Image Mass	0.000	1.000	1195	29	siRNA-SC-10 PSF1-A488 IMPa2-A546 DAPI 8C2-siRNA-IMP-a2-a4 V2.00	0	14. siRNA-SC-10 PSF1-A488 DAPI IMPa2-A546 _r_TileScan_001 (Stage 18 of 49)	00-SCNuSnCVAw9aFUQvN8FFZP
62395.6	41907.5	-2.85929	um	Cell	2	Cell Center of Image Mass	0.000	1.000	1196	30	siRNA-SC-10 PSF1-A488 IMPa2-A546 DAPI 8C2-siRNA-IMP-a2-a4 V2.00	0	14. siRNA-SC-10 PSF1-A488 DAPI IMPa2-A546 _r_TileScan_001 (Stage 18 of 49)	00-SCNuSnCVAw9aFUQvN8FFZP
62393.4	41944.6	-2.97076	um	Cell	2	Cell Center of Image Mass	0.000	1.000	1197	31	siRNA-SC-10 PSF1-A488 IMPa2-A546 DAPI 8C2-siRNA-IMP-a2-a4 V2.00	0	14. siRNA-SC-10 PSF1-A488 DAPI IMPa2-A546 _r_TileScan_001 (Stage 18 of 49)	00-SCNuSnCVAw9aFUQvN8FFZP
62369.4	41952.7	-2.82932	um	Cell	2	Cell Center of Image Mass	0.000	1.000	1198	32	siRNA-SC-10 PSF1-A488 IMPa2-A546 DAPI 8C2-siRNA-IMP-a2-a4 V2.00	0	14. siRNA-SC-10 PSF1-A488 DAPI IMPa2-A546 _r_TileScan_001 (Stage 18 of 49)	00-SCNuSnCVAw9aFUQvN8FFZP
62272.7	41853.2	-2.68536	um	Cell	2	Cell Center of Image Mass	0.000	1.000	1199	0	siRNA-SC-10 PSF1-A488 IMPa2-A546 DAPI 8C2-siRNA-IMP-a2-a4 V2.00	0	14. siRNA-SC-10 PSF1-A488 DAPI IMPa2-A546 _s_TileScan_001 (Stage 19 of 49)	00-EP6bmtXw3zco5P4p7GU7fL
62293.5	41814.5	-2.23669	um	Cell	2	Cell Center of Image Mass	0.000	1.000	1200	1	siRNA-SC-10 PSF1-A488 IMPa2-A546 DAPI 8C2-siRNA-IMP-a2-a4 V2.00	0	14. siRNA-SC-10 PSF1-A488 DAPI IMPa2-A546 _s_TileScan_001 (Stage 19 of 49)	00-EP6bmtXw3zco5P4p7GU7fL
62258.5	41830.4	-3.05585	um	Cell	2	Cell Center of Image Mass	0.000	1.000	1201	2	siRNA-SC-10 PSF1-A488 IMPa2-A546 DAPI 8C2-siRNA-IMP-a2-a4 V2.00	0	14. siRNA-SC-10 PSF1-A488 DAPI IMPa2-A546 _s_TileScan_001 (Stage 19 of 49)	00-EP6bmtXw3zco5P4p7GU7fL
62260.1	41882	-3.03538	um	Cell	2	Cell Center of Image Mass	0.000	1.000	1202	3	siRNA-SC-10 PSF1-A488 IMPa2-A546 DAPI 8C2-siRNA-IMP-a2-a4 V2.00	0	14. siRNA-SC-10 PSF1-A488 DAPI IMPa2-A546 _s_TileScan_001 (Stage 19 of 49)	00-EP6bmtXw3zco5P4p7GU7fL
62286	41884.2	-3.26377	um	Cell	2	Cell Center of Image Mass	0.000	1.000	1203	4	siRNA-SC-10 PSF1-A488 IMPa2-A546 DAPI 8C2-siRNA-IMP-a2-a4 V2.00	0	14. siRNA-SC-10 PSF1-A488 DAPI IMPa2-A546 _s_TileScan_001 (Stage 19 of 49)	00-EP6bmtXw3zco5P4p7GU7fL
62320.7	41845.2	-2.89124	um	Cell	2	Cell Center of Image Mass	0.000	1.000	1204	5	siRNA-SC-10 PSF1-A488 IMPa2-A546 DAPI 8C2-siRNA-IMP-a2-a4 V2.00	0	14. siRNA-SC-10 PSF1-A488 DAPI IMPa2-A546 _s_TileScan_001 (Stage 19 of 49)	00-EP6bmtXw3zco5P4p7GU7fL
62380.1	41826.3	-3.0948	um	Cell	2	Cell Center of Image Mass	0.000	1.000	1205	6	siRNA-SC-10 PSF1-A488 IMPa2-A546 DAPI 8C2-siRNA-IMP-a2-a4 V2.00	0	14. siRNA-SC-10 PSF1-A488 DAPI IMPa2-A546 _s_TileScan_001 (Stage 19 of 49)	00-EP6bmtXw3zco5P4p7GU7fL
62363.1	41829.1	-3.277	um	Cell	2	Cell Center of Image Mass	0.000	1.000	1206	7	siRNA-SC-10 PSF1-A488 IMPa2-A546 DAPI 8C2-siRNA-IMP-a2-a4 V2.00	0	14. siRNA-SC-10 PSF1-A488 DAPI IMPa2-A546 _s_TileScan_001 (Stage 19 of 49)	00-EP6bmtXw3zco5P4p7GU7fL
62391.2	41870	-3.34403	um	Cell	2	Cell Center of Image Mass	0.000	1.000	1207	8	siRNA-SC-10 PSF1-A488 IMPa2-A546 DAPI 8C2-siRNA-IMP-a2-a4 V2.00	0	14. siRNA-SC-10 PSF1-A488 DAPI IMPa2-A546 _s_TileScan_001 (Stage 19 of 49)	00-EP6bmtXw3zco5P4p7GU7fL
62316	41915.7	-3.09585	um	Cell	2	Cell Center of Image Mass	0.000	1.000	1208	9	siRNA-SC-10 PSF1-A488 IMPa2-A546 DAPI 8C2-siRNA-IMP-a2-a4 V2.00	0	14. siRNA-SC-10 PSF1-A488 DAPI IMPa2-A546 _s_TileScan_001 (Stage 19 of 49)	00-EP6bmtXw3zco5P4p7GU7fL
62277.3	41919.1	-3.16756	um	Cell	2	Cell Center of Image Mass	0.000	1.000	1209	10	siRNA-SC-10 PSF1-A488 IMPa2-A546 DAPI 8C2-siRNA-IMP-a2-a4 V2.00	0	14. siRNA-SC-10 PSF1-A488 DAPI IMPa2-A546 _s_TileScan_001 (Stage 19 of 49)	00-EP6bmtXw3zco5P4p7GU7fL
62258.6	41913.2	-2.97257	um	Cell	2	Cell Center of Image Mass	0.000	1.000	1210	11	siRNA-SC-10 PSF1-A488 IMPa2-A546 DAPI 8C2-siRNA-IMP-a2-a4 V2.00	0	14. siRNA-SC-10 PSF1-A488 DAPI IMPa2-A546 _s_TileScan_001 (Stage 19 of 49)	00-EP6bmtXw3zco5P4p7GU7fL
62308.5	41930.7	-2.98319	um	Cell	2	Cell Center of Image Mass	0.000	1.000	1211	12	siRNA-SC-10 PSF1-A488 IMPa2-A546 DAPI 8C2-siRNA-IMP-a2-a4 V2.00	0	14. siRNA-SC-10 PSF1-A488 DAPI IMPa2-A546 _s_TileScan_001 (Stage 19 of 49)	00-EP6bmtXw3zco5P4p7GU7fL
62297.6	41942.1	-2.99606	um	Cell	2	Cell Center of Image Mass	0.000	1.000	1212	13	siRNA-SC-10 PSF1-A488 IMPa2-A546 DAPI 8C2-siRNA-IMP-a2-a4 V2.00	0	14. siRNA-SC-10 PSF1-A488 DAPI IMPa2-A546 _s_TileScan_001 (Stage 19 of 49)	00-EP6bmtXw3zco5P4p7GU7fL
62271.4	41943	-2.98871	um	Cell	2	Cell Center of Image Mass	0.000	1.000	1213	14	siRNA-SC-10 PSF1-A488 IMPa2-A546 DAPI 8C2-siRNA-IMP-a2-a4 V2.00	0	14. siRNA-SC-10 PSF1-A488 DAPI IMPa2-A546 _s_TileScan_001 (Stage 19 of 49)	00-EP6bmtXw3zco5P4p7GU7fL
62256.4	41944.9	-2.85872	um	Cell	2	Cell Center of Image Mass	0.000	1.000	1214	15	siRNA-SC-10 PSF1-A488 IMPa2-A546 DAPI 8C2-siRNA-IMP-a2-a4 V2.00	0	14. siRNA-SC-10 PSF1-A488 DAPI IMPa2-A546 _s_TileScan_001 (Stage 19 of 49)	00-EP6bmtXw3zco5P4p7GU7fL
62283	41947.3	-2.97893	um	Cell	2	Cell Center of Image Mass	0.000	1.000	1215	16	siRNA-SC-10 PSF1-A488 IMPa2-A546 DAPI 8C2-siRNA-IMP-a2-a4 V2.00	0	14. siRNA-SC-10 PSF1-A488 DAPI IMPa2-A546 _s_TileScan_001 (Stage 19 of 49)	00-EP6bmtXw3zco5P4p7GU7fL
62294.8	41954.2	-2.98048	um	Cell	2	Cell Center of Image Mass	0.000	1.000	1216	17	siRNA-SC-10 PSF1-A488 IMPa2-A546 DAPI 8C2-siRNA-IMP-a2-a4 V2.00	0	14. siRNA-SC-10 PSF1-A488 DAPI IMPa2-A546 _s_TileScan_001 (Stage 19 of 49)	00-EP6bmtXw3zco5P4p7GU7fL
62395.6	41947.1	-2.42623	um	Cell	2	Cell Center of Image Mass	0.000	1.000	1217	18	siRNA-SC-10 PSF1-A488 IMPa2-A546 DAPI 8C2-siRNA-IMP-a2-a4 V2.00	0	14. siRNA-SC-10 PSF1-A488 DAPI IMPa2-A546 _s_TileScan_001 (Stage 19 of 49)	00-EP6bmtXw3zco5P4p7GU7fL
62360.9	41875.1	-3.05258	um	Cell	2	Cell Center of Image Mass	0.000	1.000	1218	19	siRNA-SC-10 PSF1-A488 IMPa2-A546 DAPI 8C2-siRNA-IMP-a2-a4 V2.00	0	14. siRNA-SC-10 PSF1-A488 DAPI IMPa2-A546 _s_TileScan_001 (Stage 19 of 49)	00-EP6bmtXw3zco5P4p7GU7fL
62340.4	41933.9	-3.09854	um	Cell	2	Cell Center of Image Mass	0.000	1.000	1219	20	siRNA-SC-10 PSF1-A488 IMPa2-A546 DAPI 8C2-siRNA-IMP-a2-a4 V2.00	0	14. siRNA-SC-10 PSF1-A488 DAPI IMPa2-A546 _s_TileScan_001 (Stage 19 of 49)	00-EP6bmtXw3zco5P4p7GU7fL
62369.2	41888.3	-3.10202	um	Cell	2	Cell Center of Image Mass	0.000	1.000	1220	21	siRNA-SC-10 PSF1-A488 IMPa2-A546 DAPI 8C2-siRNA-IMP-a2-a4 V2.00	0	14. siRNA-SC-10 PSF1-A488 DAPI IMPa2-A546 _s_TileScan_001 (Stage 19 of 49)	00-EP6bmtXw3zco5P4p7GU7fL
62382.5	41903.6	-2.57672	um	Cell	2	Cell Center of Image Mass	0.000	1.000	1221	22	siRNA-SC-10 PSF1-A488 IMPa2-A546 DAPI 8C2-siRNA-IMP-a2-a4 V2.00	0	14. siRNA-SC-10 PSF1-A488 DAPI IMPa2-A546 _s_TileScan_001 (Stage 19 of 49)	00-EP6bmtXw3zco5P4p7GU7fL
62360.2	41907	-3.05826	um	Cell	2	Cell Center of Image Mass	0.000	1.000	1222	23	siRNA-SC-10 PSF1-A488 IMPa2-A546 DAPI 8C2-siRNA-IMP-a2-a4 V2.00	0	14. siRNA-SC-10 PSF1-A488 DAPI IMPa2-A546 _s_TileScan_001 (Stage 19 of 49)	00-EP6bmtXw3zco5P4p7GU7fL
62337	41913.7	-3.14344	um	Cell	2	Cell Center of Image Mass	0.000	1.000	1223	24	siRNA-SC-10 PSF1-A488 IMPa2-A546 DAPI 8C2-siRNA-IMP-a2-a4 V2.00	0	14. siRNA-SC-10 PSF1-A488 DAPI IMPa2-A546 _s_TileScan_001 (Stage 19 of 49)	00-EP6bmtXw3zco5P4p7GU7fL
62384.7	41917.3	-3.05547	um	Cell	2	Cell Center of Image Mass	0.000	1.000	1224	25	siRNA-SC-10 PSF1-A488 IMPa2-A546 DAPI 8C2-siRNA-IMP-a2-a4 V2.00	0	14. siRNA-SC-10 PSF1-A488 DAPI IMPa2-A546 _s_TileScan_001 (Stage 19 of 49)	00-EP6bmtXw3zco5P4p7GU7fL
62367	41928.8	-2.89836	um	Cell	2	Cell Center of Image Mass	0.000	1.000	1225	26	siRNA-SC-10 PSF1-A488 IMPa2-A546 DAPI 8C2-siRNA-IMP-a2-a4 V2.00	0	14. siRNA-SC-10 PSF1-A488 DAPI IMPa2-A546 _s_TileScan_001 (Stage 19 of 49)	00-EP6bmtXw3zco5P4p7GU7fL
62379.2	41951	-3.12663	um	Cell	2	Cell Center of Image Mass	0.000	1.000	1226	27	siRNA-SC-10 PSF1-A488 IMPa2-A546 DAPI 8C2-siRNA-IMP-a2-a4 V2.00	0	14. siRNA-SC-10 PSF1-A488 DAPI IMPa2-A546 _s_TileScan_001 (Stage 19 of 49)	00-EP6bmtXw3zco5P4p7GU7fL
62344.2	41953.4	-2.92632	um	Cell	2	Cell Center of Image Mass	0.000	1.000	1227	28	siRNA-SC-10 PSF1-A488 IMPa2-A546 DAPI 8C2-siRNA-IMP-a2-a4 V2.00	0	14. siRNA-SC-10 PSF1-A488 DAPI IMPa2-A546 _s_TileScan_001 (Stage 19 of 49)	00-EP6bmtXw3zco5P4p7GU7fL
62257.5	41825.3	-2.89518	um	Cell	2	Cell Center of Image Mass	0.000	1.000	1228	0	siRNA-SC-10 PSF1-A488 IMPa2-A546 DAPI 8C2-siRNA-IMP-a2-a4 V2.00	0	14. siRNA-SC-10 PSF1-A488 DAPI IMPa2-A546 _t_TileScan_001 (Stage 20 of 49)	00-rAfcBqnCDc8K5edyuxedWZ
62261	41847.3	-2.45923	um	Cell	2	Cell Center of Image Mass	0.000	1.000	1229	1	siRNA-SC-10 PSF1-A488 IMPa2-A546 DAPI 8C2-siRNA-IMP-a2-a4 V2.00	0	14. siRNA-SC-10 PSF1-A488 DAPI IMPa2-A546 _t_TileScan_001 (Stage 20 of 49)	00-rAfcBqnCDc8K5edyuxedWZ
62299.3	41819.5	-2.83073	um	Cell	2	Cell Center of Image Mass	0.000	1.000	1230	2	siRNA-SC-10 PSF1-A488 IMPa2-A546 DAPI 8C2-siRNA-IMP-a2-a4 V2.00	0	14. siRNA-SC-10 PSF1-A488 DAPI IMPa2-A546 _t_TileScan_001 (Stage 20 of 49)	00-rAfcBqnCDc8K5edyuxedWZ
62321.8	41832.9	-2.92976	um	Cell	2	Cell Center of Image Mass	0.000	1.000	1231	3	siRNA-SC-10 PSF1-A488 IMPa2-A546 DAPI 8C2-siRNA-IMP-a2-a4 V2.00	0	14. siRNA-SC-10 PSF1-A488 DAPI IMPa2-A546 _t_TileScan_001 (Stage 20 of 49)	00-rAfcBqnCDc8K5edyuxedWZ
62276.8	41836.6	-3.13246	um	Cell	2	Cell Center of Image Mass	0.000	1.000	1232	4	siRNA-SC-10 PSF1-A488 IMPa2-A546 DAPI 8C2-siRNA-IMP-a2-a4 V2.00	0	14. siRNA-SC-10 PSF1-A488 DAPI IMPa2-A546 _t_TileScan_001 (Stage 20 of 49)	00-rAfcBqnCDc8K5edyuxedWZ
62304	41846.1	-3.12332	um	Cell	2	Cell Center of Image Mass	0.000	1.000	1233	5	siRNA-SC-10 PSF1-A488 IMPa2-A546 DAPI 8C2-siRNA-IMP-a2-a4 V2.00	0	14. siRNA-SC-10 PSF1-A488 DAPI IMPa2-A546 _t_TileScan_001 (Stage 20 of 49)	00-rAfcBqnCDc8K5edyuxedWZ
62285.4	41863.2	-3.18979	um	Cell	2	Cell Center of Image Mass	0.000	1.000	1234	6	siRNA-SC-10 PSF1-A488 IMPa2-A546 DAPI 8C2-siRNA-IMP-a2-a4 V2.00	0	14. siRNA-SC-10 PSF1-A488 DAPI IMPa2-A546 _t_TileScan_001 (Stage 20 of 49)	00-rAfcBqnCDc8K5edyuxedWZ
62281.6	41877.6	-2.95203	um	Cell	2	Cell Center of Image Mass	0.000	1.000	1235	7	siRNA-SC-10 PSF1-A488 IMPa2-A546 DAPI 8C2-siRNA-IMP-a2-a4 V2.00	0	14. siRNA-SC-10 PSF1-A488 DAPI IMPa2-A546 _t_TileScan_001 (Stage 20 of 49)	00-rAfcBqnCDc8K5edyuxedWZ
62318	41864.6	-2.49966	um	Cell	2	Cell Center of Image Mass	0.000	1.000	1236	8	siRNA-SC-10 PSF1-A488 IMPa2-A546 DAPI 8C2-siRNA-IMP-a2-a4 V2.00	0	14. siRNA-SC-10 PSF1-A488 DAPI IMPa2-A546 _t_TileScan_001 (Stage 20 of 49)	00-rAfcBqnCDc8K5edyuxedWZ
62356.1	41814.4	-2.46507	um	Cell	2	Cell Center of Image Mass	0.000	1.000	1237	9	siRNA-SC-10 PSF1-A488 IMPa2-A546 DAPI 8C2-siRNA-IMP-a2-a4 V2.00	0	14. siRNA-SC-10 PSF1-A488 DAPI IMPa2-A546 _t_TileScan_001 (Stage 20 of 49)	00-rAfcBqnCDc8K5edyuxedWZ
62329.1	41816.4	-3.27925	um	Cell	2	Cell Center of Image Mass	0.000	1.000	1238	10	siRNA-SC-10 PSF1-A488 IMPa2-A546 DAPI 8C2-siRNA-IMP-a2-a4 V2.00	0	14. siRNA-SC-10 PSF1-A488 DAPI IMPa2-A546 _t_TileScan_001 (Stage 20 of 49)	00-rAfcBqnCDc8K5edyuxedWZ
62378.1	41820.3	-3.2105	um	Cell	2	Cell Center of Image Mass	0.000	1.000	1239	11	siRNA-SC-10 PSF1-A488 IMPa2-A546 DAPI 8C2-siRNA-IMP-a2-a4 V2.00	0	14. siRNA-SC-10 PSF1-A488 DAPI IMPa2-A546 _t_TileScan_001 (Stage 20 of 49)	00-rAfcBqnCDc8K5edyuxedWZ
62359.1	41833.5	-3.32148	um	Cell	2	Cell Center of Image Mass	0.000	1.000	1240	12	siRNA-SC-10 PSF1-A488 IMPa2-A546 DAPI 8C2-siRNA-IMP-a2-a4 V2.00	0	14. siRNA-SC-10 PSF1-A488 DAPI IMPa2-A546 _t_TileScan_001 (Stage 20 of 49)	00-rAfcBqnCDc8K5edyuxedWZ
62389.9	41847	-3.23264	um	Cell	2	Cell Center of Image Mass	0.000	1.000	1241	13	siRNA-SC-10 PSF1-A488 IMPa2-A546 DAPI 8C2-siRNA-IMP-a2-a4 V2.00	0	14. siRNA-SC-10 PSF1-A488 DAPI IMPa2-A546 _t_TileScan_001 (Stage 20 of 49)	00-rAfcBqnCDc8K5edyuxedWZ
62344	41849.3	-3.22711	um	Cell	2	Cell Center of Image Mass	0.000	1.000	1242	14	siRNA-SC-10 PSF1-A488 IMPa2-A546 DAPI 8C2-siRNA-IMP-a2-a4 V2.00	0	14. siRNA-SC-10 PSF1-A488 DAPI IMPa2-A546 _t_TileScan_001 (Stage 20 of 49)	00-rAfcBqnCDc8K5edyuxedWZ
62397.3	41864.1	-2.99374	um	Cell	2	Cell Center of Image Mass	0.000	1.000	1243	15	siRNA-SC-10 PSF1-A488 IMPa2-A546 DAPI 8C2-siRNA-IMP-a2-a4 V2.00	0	14. siRNA-SC-10 PSF1-A488 DAPI IMPa2-A546 _t_TileScan_001 (Stage 20 of 49)	00-rAfcBqnCDc8K5edyuxedWZ
62332.6	41872.4	-3.33859	um	Cell	2	Cell Center of Image Mass	0.000	1.000	1244	16	siRNA-SC-10 PSF1-A488 IMPa2-A546 DAPI 8C2-siRNA-IMP-a2-a4 V2.00	0	14. siRNA-SC-10 PSF1-A488 DAPI IMPa2-A546 _t_TileScan_001 (Stage 20 of 49)	00-rAfcBqnCDc8K5edyuxedWZ
62357.7	41884.2	-3.17383	um	Cell	2	Cell Center of Image Mass	0.000	1.000	1245	17	siRNA-SC-10 PSF1-A488 IMPa2-A546 DAPI 8C2-siRNA-IMP-a2-a4 V2.00	0	14. siRNA-SC-10 PSF1-A488 DAPI IMPa2-A546 _t_TileScan_001 (Stage 20 of 49)	00-rAfcBqnCDc8K5edyuxedWZ
62385.5	41883.2	-2.95578	um	Cell	2	Cell Center of Image Mass	0.000	1.000	1246	18	siRNA-SC-10 PSF1-A488 IMPa2-A546 DAPI 8C2-siRNA-IMP-a2-a4 V2.00	0	14. siRNA-SC-10 PSF1-A488 DAPI IMPa2-A546 _t_TileScan_001 (Stage 20 of 49)	00-rAfcBqnCDc8K5edyuxedWZ
62263.5	41955.8	-2.41927	um	Cell	2	Cell Center of Image Mass	0.000	1.000	1247	19	siRNA-SC-10 PSF1-A488 IMPa2-A546 DAPI 8C2-siRNA-IMP-a2-a4 V2.00	0	14. siRNA-SC-10 PSF1-A488 DAPI IMPa2-A546 _t_TileScan_001 (Stage 20 of 49)	00-rAfcBqnCDc8K5edyuxedWZ
62299.7	41914.9	-3.09027	um	Cell	2	Cell Center of Image Mass	0.000	1.000	1248	20	siRNA-SC-10 PSF1-A488 IMPa2-A546 DAPI 8C2-siRNA-IMP-a2-a4 V2.00	0	14. siRNA-SC-10 PSF1-A488 DAPI IMPa2-A546 _t_TileScan_001 (Stage 20 of 49)	00-rAfcBqnCDc8K5edyuxedWZ
62308.9	41940.4	-2.50703	um	Cell	2	Cell Center of Image Mass	0.000	1.000	1249	21	siRNA-SC-10 PSF1-A488 IMPa2-A546 DAPI 8C2-siRNA-IMP-a2-a4 V2.00	0	14. siRNA-SC-10 PSF1-A488 DAPI IMPa2-A546 _t_TileScan_001 (Stage 20 of 49)	00-rAfcBqnCDc8K5edyuxedWZ
62285.1	41946.4	-3.0548	um	Cell	2	Cell Center of Image Mass	0.000	1.000	1250	22	siRNA-SC-10 PSF1-A488 IMPa2-A546 DAPI 8C2-siRNA-IMP-a2-a4 V2.00	0	14. siRNA-SC-10 PSF1-A488 DAPI IMPa2-A546 _t_TileScan_001 (Stage 20 of 49)	00-rAfcBqnCDc8K5edyuxedWZ
62293.4	41888.3	-3.17846	um	Cell	2	Cell Center of Image Mass	0.000	1.000	1251	23	siRNA-SC-10 PSF1-A488 IMPa2-A546 DAPI 8C2-siRNA-IMP-a2-a4 V2.00	0	14. siRNA-SC-10 PSF1-A488 DAPI IMPa2-A546 _t_TileScan_001 (Stage 20 of 49)	00-rAfcBqnCDc8K5edyuxedWZ
62313.4	41893.6	-2.99852	um	Cell	2	Cell Center of Image Mass	0.000	1.000	1252	24	siRNA-SC-10 PSF1-A488 IMPa2-A546 DAPI 8C2-siRNA-IMP-a2-a4 V2.00	0	14. siRNA-SC-10 PSF1-A488 DAPI IMPa2-A546 _t_TileScan_001 (Stage 20 of 49)	00-rAfcBqnCDc8K5edyuxedWZ
62268.1	41896.1	-3.19546	um	Cell	2	Cell Center of Image Mass	0.000	1.000	1253	25	siRNA-SC-10 PSF1-A488 IMPa2-A546 DAPI 8C2-siRNA-IMP-a2-a4 V2.00	0	14. siRNA-SC-10 PSF1-A488 DAPI IMPa2-A546 _t_TileScan_001 (Stage 20 of 49)	00-rAfcBqnCDc8K5edyuxedWZ
62320.6	41907.2	-3.00129	um	Cell	2	Cell Center of Image Mass	0.000	1.000	1254	26	siRNA-SC-10 PSF1-A488 IMPa2-A546 DAPI 8C2-siRNA-IMP-a2-a4 V2.00	0	14. siRNA-SC-10 PSF1-A488 DAPI IMPa2-A546 _t_TileScan_001 (Stage 20 of 49)	00-rAfcBqnCDc8K5edyuxedWZ
62255.5	41917.6	-2.80046	um	Cell	2	Cell Center of Image Mass	0.000	1.000	1255	27	siRNA-SC-10 PSF1-A488 IMPa2-A546 DAPI 8C2-siRNA-IMP-a2-a4 V2.00	0	14. siRNA-SC-10 PSF1-A488 DAPI IMPa2-A546 _t_TileScan_001 (Stage 20 of 49)	00-rAfcBqnCDc8K5edyuxedWZ
62275.5	41925.7	-3.11836	um	Cell	2	Cell Center of Image Mass	0.000	1.000	1256	28	siRNA-SC-10 PSF1-A488 IMPa2-A546 DAPI 8C2-siRNA-IMP-a2-a4 V2.00	0	14. siRNA-SC-10 PSF1-A488 DAPI IMPa2-A546 _t_TileScan_001 (Stage 20 of 49)	00-rAfcBqnCDc8K5edyuxedWZ
62255.8	41906.1	-2.58685	um	Cell	2	Cell Center of Image Mass	0.000	1.000	1257	29	siRNA-SC-10 PSF1-A488 IMPa2-A546 DAPI 8C2-siRNA-IMP-a2-a4 V2.00	0	14. siRNA-SC-10 PSF1-A488 DAPI IMPa2-A546 _t_TileScan_001 (Stage 20 of 49)	00-rAfcBqnCDc8K5edyuxedWZ
62395.9	41950.1	-2.54076	um	Cell	2	Cell Center of Image Mass	0.000	1.000	1258	30	siRNA-SC-10 PSF1-A488 IMPa2-A546 DAPI 8C2-siRNA-IMP-a2-a4 V2.00	0	14. siRNA-SC-10 PSF1-A488 DAPI IMPa2-A546 _t_TileScan_001 (Stage 20 of 49)	00-rAfcBqnCDc8K5edyuxedWZ
62353.1	41956.7	-2.56251	um	Cell	2	Cell Center of Image Mass	0.000	1.000	1259	31	siRNA-SC-10 PSF1-A488 IMPa2-A546 DAPI 8C2-siRNA-IMP-a2-a4 V2.00	0	14. siRNA-SC-10 PSF1-A488 DAPI IMPa2-A546 _t_TileScan_001 (Stage 20 of 49)	00-rAfcBqnCDc8K5edyuxedWZ
62336.7	41897.9	-3.21567	um	Cell	2	Cell Center of Image Mass	0.000	1.000	1260	32	siRNA-SC-10 PSF1-A488 IMPa2-A546 DAPI 8C2-siRNA-IMP-a2-a4 V2.00	0	14. siRNA-SC-10 PSF1-A488 DAPI IMPa2-A546 _t_TileScan_001 (Stage 20 of 49)	00-rAfcBqnCDc8K5edyuxedWZ
62354.9	41914.7	-3.23611	um	Cell	2	Cell Center of Image Mass	0.000	1.000	1261	33	siRNA-SC-10 PSF1-A488 IMPa2-A546 DAPI 8C2-siRNA-IMP-a2-a4 V2.00	0	14. siRNA-SC-10 PSF1-A488 DAPI IMPa2-A546 _t_TileScan_001 (Stage 20 of 49)	00-rAfcBqnCDc8K5edyuxedWZ
62384.4	41928.7	-3.25922	um	Cell	2	Cell Center of Image Mass	0.000	1.000	1262	34	siRNA-SC-10 PSF1-A488 IMPa2-A546 DAPI 8C2-siRNA-IMP-a2-a4 V2.00	0	14. siRNA-SC-10 PSF1-A488 DAPI IMPa2-A546 _t_TileScan_001 (Stage 20 of 49)	00-rAfcBqnCDc8K5edyuxedWZ
62353.3	41933.3	-3.26314	um	Cell	2	Cell Center of Image Mass	0.000	1.000	1263	35	siRNA-SC-10 PSF1-A488 IMPa2-A546 DAPI 8C2-siRNA-IMP-a2-a4 V2.00	0	14. siRNA-SC-10 PSF1-A488 DAPI IMPa2-A546 _t_TileScan_001 (Stage 20 of 49)	00-rAfcBqnCDc8K5edyuxedWZ
62374.8	41949	-3.1369	um	Cell	2	Cell Center of Image Mass	0.000	1.000	1264	36	siRNA-SC-10 PSF1-A488 IMPa2-A546 DAPI 8C2-siRNA-IMP-a2-a4 V2.00	0	14. siRNA-SC-10 PSF1-A488 DAPI IMPa2-A546 _t_TileScan_001 (Stage 20 of 49)	00-rAfcBqnCDc8K5edyuxedWZ
62335.2	41933.9	-3.10321	um	Cell	2	Cell Center of Image Mass	0.000	1.000	1265	37	siRNA-SC-10 PSF1-A488 IMPa2-A546 DAPI 8C2-siRNA-IMP-a2-a4 V2.00	0	14. siRNA-SC-10 PSF1-A488 DAPI IMPa2-A546 _t_TileScan_001 (Stage 20 of 49)	00-rAfcBqnCDc8K5edyuxedWZ
62369.6	41894.6	-3.11241	um	Cell	2	Cell Center of Image Mass	0.000	1.000	1266	38	siRNA-SC-10 PSF1-A488 IMPa2-A546 DAPI 8C2-siRNA-IMP-a2-a4 V2.00	0	14. siRNA-SC-10 PSF1-A488 DAPI IMPa2-A546 _t_TileScan_001 (Stage 20 of 49)	00-rAfcBqnCDc8K5edyuxedWZ
62396.8	41899.1	-2.73927	um	Cell	2	Cell Center of Image Mass	0.000	1.000	1267	39	siRNA-SC-10 PSF1-A488 IMPa2-A546 DAPI 8C2-siRNA-IMP-a2-a4 V2.00	0	14. siRNA-SC-10 PSF1-A488 DAPI IMPa2-A546 _t_TileScan_001 (Stage 20 of 49)	00-rAfcBqnCDc8K5edyuxedWZ
62376.9	41916.2	-3.17647	um	Cell	2	Cell Center of Image Mass	0.000	1.000	1268	40	siRNA-SC-10 PSF1-A488 IMPa2-A546 DAPI 8C2-siRNA-IMP-a2-a4 V2.00	0	14. siRNA-SC-10 PSF1-A488 DAPI IMPa2-A546 _t_TileScan_001 (Stage 20 of 49)	00-rAfcBqnCDc8K5edyuxedWZ
62259.7	41816.5	-3.02711	um	Cell	2	Cell Center of Image Mass	0.000	1.000	1269	0	siRNA-SC-10 PSF1-A488 IMPa2-A546 DAPI 8C2-siRNA-IMP-a2-a4 V2.00	0	14. siRNA-SC-10 PSF1-A488 DAPI IMPa2-A546 _u_TileScan_001 (Stage 21 of 49)	00-annTPxifvwedTwy4pjm8mc
62275	41816.9	-2.49552	um	Cell	2	Cell Center of Image Mass	0.000	1.000	1270	1	siRNA-SC-10 PSF1-A488 IMPa2-A546 DAPI 8C2-siRNA-IMP-a2-a4 V2.00	0	14. siRNA-SC-10 PSF1-A488 DAPI IMPa2-A546 _u_TileScan_001 (Stage 21 of 49)	00-annTPxifvwedTwy4pjm8mc
62293.8	41822.1	-3.43318	um	Cell	2	Cell Center of Image Mass	0.000	1.000	1271	2	siRNA-SC-10 PSF1-A488 IMPa2-A546 DAPI 8C2-siRNA-IMP-a2-a4 V2.00	0	14. siRNA-SC-10 PSF1-A488 DAPI IMPa2-A546 _u_TileScan_001 (Stage 21 of 49)	00-annTPxifvwedTwy4pjm8mc
62276.9	41842.4	-3.4668	um	Cell	2	Cell Center of Image Mass	0.000	1.000	1272	3	siRNA-SC-10 PSF1-A488 IMPa2-A546 DAPI 8C2-siRNA-IMP-a2-a4 V2.00	0	14. siRNA-SC-10 PSF1-A488 DAPI IMPa2-A546 _u_TileScan_001 (Stage 21 of 49)	00-annTPxifvwedTwy4pjm8mc
62326.1	41849.6	-3.12107	um	Cell	2	Cell Center of Image Mass	0.000	1.000	1273	4	siRNA-SC-10 PSF1-A488 IMPa2-A546 DAPI 8C2-siRNA-IMP-a2-a4 V2.00	0	14. siRNA-SC-10 PSF1-A488 DAPI IMPa2-A546 _u_TileScan_001 (Stage 21 of 49)	00-annTPxifvwedTwy4pjm8mc
62258	41848.3	-2.81467	um	Cell	2	Cell Center of Image Mass	0.000	1.000	1274	5	siRNA-SC-10 PSF1-A488 IMPa2-A546 DAPI 8C2-siRNA-IMP-a2-a4 V2.00	0	14. siRNA-SC-10 PSF1-A488 DAPI IMPa2-A546 _u_TileScan_001 (Stage 21 of 49)	00-annTPxifvwedTwy4pjm8mc
62319.8	41864.2	-3.15046	um	Cell	2	Cell Center of Image Mass	0.000	1.000	1275	6	siRNA-SC-10 PSF1-A488 IMPa2-A546 DAPI 8C2-siRNA-IMP-a2-a4 V2.00	0	14. siRNA-SC-10 PSF1-A488 DAPI IMPa2-A546 _u_TileScan_001 (Stage 21 of 49)	00-annTPxifvwedTwy4pjm8mc
62261.1	41866.5	-3.1693	um	Cell	2	Cell Center of Image Mass	0.000	1.000	1276	7	siRNA-SC-10 PSF1-A488 IMPa2-A546 DAPI 8C2-siRNA-IMP-a2-a4 V2.00	0	14. siRNA-SC-10 PSF1-A488 DAPI IMPa2-A546 _u_TileScan_001 (Stage 21 of 49)	00-annTPxifvwedTwy4pjm8mc
62318.9	41879.1	-3.04719	um	Cell	2	Cell Center of Image Mass	0.000	1.000	1277	8	siRNA-SC-10 PSF1-A488 IMPa2-A546 DAPI 8C2-siRNA-IMP-a2-a4 V2.00	0	14. siRNA-SC-10 PSF1-A488 DAPI IMPa2-A546 _u_TileScan_001 (Stage 21 of 49)	00-annTPxifvwedTwy4pjm8mc
62293.9	41868.7	-2.97197	um	Cell	2	Cell Center of Image Mass	0.000	1.000	1278	9	siRNA-SC-10 PSF1-A488 IMPa2-A546 DAPI 8C2-siRNA-IMP-a2-a4 V2.00	0	14. siRNA-SC-10 PSF1-A488 DAPI IMPa2-A546 _u_TileScan_001 (Stage 21 of 49)	00-annTPxifvwedTwy4pjm8mc
62324.2	41826	-2.99809	um	Cell	2	Cell Center of Image Mass	0.000	1.000	1279	10	siRNA-SC-10 PSF1-A488 IMPa2-A546 DAPI 8C2-siRNA-IMP-a2-a4 V2.00	0	14. siRNA-SC-10 PSF1-A488 DAPI IMPa2-A546 _u_TileScan_001 (Stage 21 of 49)	00-annTPxifvwedTwy4pjm8mc
62388.6	41821.4	-3.17296	um	Cell	2	Cell Center of Image Mass	0.000	1.000	1280	11	siRNA-SC-10 PSF1-A488 IMPa2-A546 DAPI 8C2-siRNA-IMP-a2-a4 V2.00	0	14. siRNA-SC-10 PSF1-A488 DAPI IMPa2-A546 _u_TileScan_001 (Stage 21 of 49)	00-annTPxifvwedTwy4pjm8mc
62361.2	41850.5	-2.84119	um	Cell	2	Cell Center of Image Mass	0.000	1.000	1281	12	siRNA-SC-10 PSF1-A488 IMPa2-A546 DAPI 8C2-siRNA-IMP-a2-a4 V2.00	0	14. siRNA-SC-10 PSF1-A488 DAPI IMPa2-A546 _u_TileScan_001 (Stage 21 of 49)	00-annTPxifvwedTwy4pjm8mc
62390.5	41837.8	-3.35724	um	Cell	2	Cell Center of Image Mass	0.000	1.000	1282	13	siRNA-SC-10 PSF1-A488 IMPa2-A546 DAPI 8C2-siRNA-IMP-a2-a4 V2.00	0	14. siRNA-SC-10 PSF1-A488 DAPI IMPa2-A546 _u_TileScan_001 (Stage 21 of 49)	00-annTPxifvwedTwy4pjm8mc
62372.1	41867.8	-3.34556	um	Cell	2	Cell Center of Image Mass	0.000	1.000	1283	14	siRNA-SC-10 PSF1-A488 IMPa2-A546 DAPI 8C2-siRNA-IMP-a2-a4 V2.00	0	14. siRNA-SC-10 PSF1-A488 DAPI IMPa2-A546 _u_TileScan_001 (Stage 21 of 49)	00-annTPxifvwedTwy4pjm8mc
62257.5	41925.4	-2.5542	um	Cell	2	Cell Center of Image Mass	0.000	1.000	1284	15	siRNA-SC-10 PSF1-A488 IMPa2-A546 DAPI 8C2-siRNA-IMP-a2-a4 V2.00	0	14. siRNA-SC-10 PSF1-A488 DAPI IMPa2-A546 _u_TileScan_001 (Stage 21 of 49)	00-annTPxifvwedTwy4pjm8mc
62302.1	41894.1	-2.98512	um	Cell	2	Cell Center of Image Mass	0.000	1.000	1285	16	siRNA-SC-10 PSF1-A488 IMPa2-A546 DAPI 8C2-siRNA-IMP-a2-a4 V2.00	0	14. siRNA-SC-10 PSF1-A488 DAPI IMPa2-A546 _u_TileScan_001 (Stage 21 of 49)	00-annTPxifvwedTwy4pjm8mc
62266.9	41943.8	-3.33926	um	Cell	2	Cell Center of Image Mass	0.000	1.000	1286	17	siRNA-SC-10 PSF1-A488 IMPa2-A546 DAPI 8C2-siRNA-IMP-a2-a4 V2.00	0	14. siRNA-SC-10 PSF1-A488 DAPI IMPa2-A546 _u_TileScan_001 (Stage 21 of 49)	00-annTPxifvwedTwy4pjm8mc
62324	41945.2	-3.44052	um	Cell	2	Cell Center of Image Mass	0.000	1.000	1287	18	siRNA-SC-10 PSF1-A488 IMPa2-A546 DAPI 8C2-siRNA-IMP-a2-a4 V2.00	0	14. siRNA-SC-10 PSF1-A488 DAPI IMPa2-A546 _u_TileScan_001 (Stage 21 of 49)	00-annTPxifvwedTwy4pjm8mc
62284.1	41946.4	-3.20541	um	Cell	2	Cell Center of Image Mass	0.000	1.000	1288	19	siRNA-SC-10 PSF1-A488 IMPa2-A546 DAPI 8C2-siRNA-IMP-a2-a4 V2.00	0	14. siRNA-SC-10 PSF1-A488 DAPI IMPa2-A546 _u_TileScan_001 (Stage 21 of 49)	00-annTPxifvwedTwy4pjm8mc
62313.5	41955.9	-3.45084	um	Cell	2	Cell Center of Image Mass	0.000	1.000	1289	20	siRNA-SC-10 PSF1-A488 IMPa2-A546 DAPI 8C2-siRNA-IMP-a2-a4 V2.00	0	14. siRNA-SC-10 PSF1-A488 DAPI IMPa2-A546 _u_TileScan_001 (Stage 21 of 49)	00-annTPxifvwedTwy4pjm8mc
62280.1	41911.5	-3.14227	um	Cell	2	Cell Center of Image Mass	0.000	1.000	1290	21	siRNA-SC-10 PSF1-A488 IMPa2-A546 DAPI 8C2-siRNA-IMP-a2-a4 V2.00	0	14. siRNA-SC-10 PSF1-A488 DAPI IMPa2-A546 _u_TileScan_001 (Stage 21 of 49)	00-annTPxifvwedTwy4pjm8mc
62298.2	41938.8	-3.38985	um	Cell	2	Cell Center of Image Mass	0.000	1.000	1291	22	siRNA-SC-10 PSF1-A488 IMPa2-A546 DAPI 8C2-siRNA-IMP-a2-a4 V2.00	0	14. siRNA-SC-10 PSF1-A488 DAPI IMPa2-A546 _u_TileScan_001 (Stage 21 of 49)	00-annTPxifvwedTwy4pjm8mc
62260.4	41901.3	-2.66739	um	Cell	2	Cell Center of Image Mass	0.000	1.000	1292	23	siRNA-SC-10 PSF1-A488 IMPa2-A546 DAPI 8C2-siRNA-IMP-a2-a4 V2.00	0	14. siRNA-SC-10 PSF1-A488 DAPI IMPa2-A546 _u_TileScan_001 (Stage 21 of 49)	00-annTPxifvwedTwy4pjm8mc
62310.8	41919.4	-2.92046	um	Cell	2	Cell Center of Image Mass	0.000	1.000	1293	24	siRNA-SC-10 PSF1-A488 IMPa2-A546 DAPI 8C2-siRNA-IMP-a2-a4 V2.00	0	14. siRNA-SC-10 PSF1-A488 DAPI IMPa2-A546 _u_TileScan_001 (Stage 21 of 49)	00-annTPxifvwedTwy4pjm8mc
62390.7	41885.9	-3.35133	um	Cell	2	Cell Center of Image Mass	0.000	1.000	1294	25	siRNA-SC-10 PSF1-A488 IMPa2-A546 DAPI 8C2-siRNA-IMP-a2-a4 V2.00	0	14. siRNA-SC-10 PSF1-A488 DAPI IMPa2-A546 _u_TileScan_001 (Stage 21 of 49)	00-annTPxifvwedTwy4pjm8mc
62340.4	41881.8	-3.25645	um	Cell	2	Cell Center of Image Mass	0.000	1.000	1295	26	siRNA-SC-10 PSF1-A488 IMPa2-A546 DAPI 8C2-siRNA-IMP-a2-a4 V2.00	0	14. siRNA-SC-10 PSF1-A488 DAPI IMPa2-A546 _u_TileScan_001 (Stage 21 of 49)	00-annTPxifvwedTwy4pjm8mc
62385.7	41895.3	-3.37535	um	Cell	2	Cell Center of Image Mass	0.000	1.000	1296	27	siRNA-SC-10 PSF1-A488 IMPa2-A546 DAPI 8C2-siRNA-IMP-a2-a4 V2.00	0	14. siRNA-SC-10 PSF1-A488 DAPI IMPa2-A546 _u_TileScan_001 (Stage 21 of 49)	00-annTPxifvwedTwy4pjm8mc
62369.2	41894.4	-3.3733	um	Cell	2	Cell Center of Image Mass	0.000	1.000	1297	28	siRNA-SC-10 PSF1-A488 IMPa2-A546 DAPI 8C2-siRNA-IMP-a2-a4 V2.00	0	14. siRNA-SC-10 PSF1-A488 DAPI IMPa2-A546 _u_TileScan_001 (Stage 21 of 49)	00-annTPxifvwedTwy4pjm8mc
62337.7	41899.5	-3.29241	um	Cell	2	Cell Center of Image Mass	0.000	1.000	1298	29	siRNA-SC-10 PSF1-A488 IMPa2-A546 DAPI 8C2-siRNA-IMP-a2-a4 V2.00	0	14. siRNA-SC-10 PSF1-A488 DAPI IMPa2-A546 _u_TileScan_001 (Stage 21 of 49)	00-annTPxifvwedTwy4pjm8mc
62375.9	41906.9	-3.37305	um	Cell	2	Cell Center of Image Mass	0.000	1.000	1299	30	siRNA-SC-10 PSF1-A488 IMPa2-A546 DAPI 8C2-siRNA-IMP-a2-a4 V2.00	0	14. siRNA-SC-10 PSF1-A488 DAPI IMPa2-A546 _u_TileScan_001 (Stage 21 of 49)	00-annTPxifvwedTwy4pjm8mc
62363.3	41911.7	-3.16216	um	Cell	2	Cell Center of Image Mass	0.000	1.000	1300	31	siRNA-SC-10 PSF1-A488 IMPa2-A546 DAPI 8C2-siRNA-IMP-a2-a4 V2.00	0	14. siRNA-SC-10 PSF1-A488 DAPI IMPa2-A546 _u_TileScan_001 (Stage 21 of 49)	00-annTPxifvwedTwy4pjm8mc
62396.7	41912.3	-3.23172	um	Cell	2	Cell Center of Image Mass	0.000	1.000	1301	32	siRNA-SC-10 PSF1-A488 IMPa2-A546 DAPI 8C2-siRNA-IMP-a2-a4 V2.00	0	14. siRNA-SC-10 PSF1-A488 DAPI IMPa2-A546 _u_TileScan_001 (Stage 21 of 49)	00-annTPxifvwedTwy4pjm8mc
62336	41929.6	-3.31082	um	Cell	2	Cell Center of Image Mass	0.000	1.000	1302	33	siRNA-SC-10 PSF1-A488 IMPa2-A546 DAPI 8C2-siRNA-IMP-a2-a4 V2.00	0	14. siRNA-SC-10 PSF1-A488 DAPI IMPa2-A546 _u_TileScan_001 (Stage 21 of 49)	00-annTPxifvwedTwy4pjm8mc
62373.8	41930.2	-3.10425	um	Cell	2	Cell Center of Image Mass	0.000	1.000	1303	34	siRNA-SC-10 PSF1-A488 IMPa2-A546 DAPI 8C2-siRNA-IMP-a2-a4 V2.00	0	14. siRNA-SC-10 PSF1-A488 DAPI IMPa2-A546 _u_TileScan_001 (Stage 21 of 49)	00-annTPxifvwedTwy4pjm8mc
62345.2	41938.8	-3.31271	um	Cell	2	Cell Center of Image Mass	0.000	1.000	1304	35	siRNA-SC-10 PSF1-A488 IMPa2-A546 DAPI 8C2-siRNA-IMP-a2-a4 V2.00	0	14. siRNA-SC-10 PSF1-A488 DAPI IMPa2-A546 _u_TileScan_001 (Stage 21 of 49)	00-annTPxifvwedTwy4pjm8mc
62395.9	41952.9	-3.01322	um	Cell	2	Cell Center of Image Mass	0.000	1.000	1305	36	siRNA-SC-10 PSF1-A488 IMPa2-A546 DAPI 8C2-siRNA-IMP-a2-a4 V2.00	0	14. siRNA-SC-10 PSF1-A488 DAPI IMPa2-A546 _u_TileScan_001 (Stage 21 of 49)	00-annTPxifvwedTwy4pjm8mc
62351.3	41954.3	-2.2729	um	Cell	2	Cell Center of Image Mass	0.000	1.000	1306	37	siRNA-SC-10 PSF1-A488 IMPa2-A546 DAPI 8C2-siRNA-IMP-a2-a4 V2.00	0	14. siRNA-SC-10 PSF1-A488 DAPI IMPa2-A546 _u_TileScan_001 (Stage 21 of 49)	00-annTPxifvwedTwy4pjm8mc
62314.6	41863.5	-2.39523	um	Cell	2	Cell Center of Image Mass	0.000	1.000	1307	0	siRNA-SC-10 PSF1-A488 IMPa2-A546 DAPI 8C2-siRNA-IMP-a2-a4 V2.00	0	14. siRNA-SC-10 PSF1-A488 DAPI IMPa2-A546 _v_TileScan_001 (Stage 22 of 49)	00-iBX8FwRAoQKFsvdtCPAsWS
62285.7	41876.5	-2.5287	um	Cell	2	Cell Center of Image Mass	0.000	1.000	1308	1	siRNA-SC-10 PSF1-A488 IMPa2-A546 DAPI 8C2-siRNA-IMP-a2-a4 V2.00	0	14. siRNA-SC-10 PSF1-A488 DAPI IMPa2-A546 _v_TileScan_001 (Stage 22 of 49)	00-iBX8FwRAoQKFsvdtCPAsWS
62335.9	41882.4	-2.39149	um	Cell	2	Cell Center of Image Mass	0.000	1.000	1309	2	siRNA-SC-10 PSF1-A488 IMPa2-A546 DAPI 8C2-siRNA-IMP-a2-a4 V2.00	0	14. siRNA-SC-10 PSF1-A488 DAPI IMPa2-A546 _v_TileScan_001 (Stage 22 of 49)	00-iBX8FwRAoQKFsvdtCPAsWS
62306.2	41914.8	-2.31223	um	Cell	2	Cell Center of Image Mass	0.000	1.000	1310	3	siRNA-SC-10 PSF1-A488 IMPa2-A546 DAPI 8C2-siRNA-IMP-a2-a4 V2.00	0	14. siRNA-SC-10 PSF1-A488 DAPI IMPa2-A546 _v_TileScan_001 (Stage 22 of 49)	00-iBX8FwRAoQKFsvdtCPAsWS
62320.6	41944.3	-2.04553	um	Cell	2	Cell Center of Image Mass	0.000	1.000	1311	4	siRNA-SC-10 PSF1-A488 IMPa2-A546 DAPI 8C2-siRNA-IMP-a2-a4 V2.00	0	14. siRNA-SC-10 PSF1-A488 DAPI IMPa2-A546 _v_TileScan_001 (Stage 22 of 49)	00-iBX8FwRAoQKFsvdtCPAsWS
62256.5	41910.7	-1.58011	um	Cell	2	Cell Center of Image Mass	0.000	1.000	1312	5	siRNA-SC-10 PSF1-A488 IMPa2-A546 DAPI 8C2-siRNA-IMP-a2-a4 V2.00	0	14. siRNA-SC-10 PSF1-A488 DAPI IMPa2-A546 _v_TileScan_001 (Stage 22 of 49)	00-iBX8FwRAoQKFsvdtCPAsWS
62293.1	41902.7	-2.33824	um	Cell	2	Cell Center of Image Mass	0.000	1.000	1313	6	siRNA-SC-10 PSF1-A488 IMPa2-A546 DAPI 8C2-siRNA-IMP-a2-a4 V2.00	0	14. siRNA-SC-10 PSF1-A488 DAPI IMPa2-A546 _v_TileScan_001 (Stage 22 of 49)	00-iBX8FwRAoQKFsvdtCPAsWS
62264.7	41930.9	-2.49098	um	Cell	2	Cell Center of Image Mass	0.000	1.000	1314	7	siRNA-SC-10 PSF1-A488 IMPa2-A546 DAPI 8C2-siRNA-IMP-a2-a4 V2.00	0	14. siRNA-SC-10 PSF1-A488 DAPI IMPa2-A546 _v_TileScan_001 (Stage 22 of 49)	00-iBX8FwRAoQKFsvdtCPAsWS
62353	41897.8	-2.44952	um	Cell	2	Cell Center of Image Mass	0.000	1.000	1315	8	siRNA-SC-10 PSF1-A488 IMPa2-A546 DAPI 8C2-siRNA-IMP-a2-a4 V2.00	0	14. siRNA-SC-10 PSF1-A488 DAPI IMPa2-A546 _v_TileScan_001 (Stage 22 of 49)	00-iBX8FwRAoQKFsvdtCPAsWS
62380.3	41930.5	-2.35001	um	Cell	2	Cell Center of Image Mass	0.000	1.000	1316	9	siRNA-SC-10 PSF1-A488 IMPa2-A546 DAPI 8C2-siRNA-IMP-a2-a4 V2.00	0	14. siRNA-SC-10 PSF1-A488 DAPI IMPa2-A546 _v_TileScan_001 (Stage 22 of 49)	00-iBX8FwRAoQKFsvdtCPAsWS
62348.2	41935.7	-2.44612	um	Cell	2	Cell Center of Image Mass	0.000	1.000	1317	10	siRNA-SC-10 PSF1-A488 IMPa2-A546 DAPI 8C2-siRNA-IMP-a2-a4 V2.00	0	14. siRNA-SC-10 PSF1-A488 DAPI IMPa2-A546 _v_TileScan_001 (Stage 22 of 49)	00-iBX8FwRAoQKFsvdtCPAsWS
62378.9	41951.9	-2.1915	um	Cell	2	Cell Center of Image Mass	0.000	1.000	1318	11	siRNA-SC-10 PSF1-A488 IMPa2-A546 DAPI 8C2-siRNA-IMP-a2-a4 V2.00	0	14. siRNA-SC-10 PSF1-A488 DAPI IMPa2-A546 _v_TileScan_001 (Stage 22 of 49)	00-iBX8FwRAoQKFsvdtCPAsWS
62288.1	41946.5	-1.5464	um	Cell	2	Cell Center of Image Mass	0.000	1.000	1319	12	siRNA-SC-10 PSF1-A488 IMPa2-A546 DAPI 8C2-siRNA-IMP-a2-a4 V2.00	0	14. siRNA-SC-10 PSF1-A488 DAPI IMPa2-A546 _v_TileScan_001 (Stage 22 of 49)	00-iBX8FwRAoQKFsvdtCPAsWS
62287.8	41928.8	-2.02766	um	Cell	2	Cell Center of Image Mass	0.000	1.000	1320	13	siRNA-SC-10 PSF1-A488 IMPa2-A546 DAPI 8C2-siRNA-IMP-a2-a4 V2.00	0	14. siRNA-SC-10 PSF1-A488 DAPI IMPa2-A546 _v_TileScan_001 (Stage 22 of 49)	00-iBX8FwRAoQKFsvdtCPAsWS
62378.9	41850.3	-3.00453	um	Cell	2	Cell Center of Image Mass	0.000	1.000	1321	0	siRNA-SC-10 PSF1-A488 IMPa2-A546 DAPI 8C2-siRNA-IMP-a2-a4 V2.00	0	14. siRNA-SC-10 PSF1-A488 DAPI IMPa2-A546 _w_TileScan_001 (Stage 23 of 49)	00-4vqGEbLh6gdEDiGzfCsxtC
62394.4	41878.4	-2.39512	um	Cell	2	Cell Center of Image Mass	0.000	1.000	1322	1	siRNA-SC-10 PSF1-A488 IMPa2-A546 DAPI 8C2-siRNA-IMP-a2-a4 V2.00	0	14. siRNA-SC-10 PSF1-A488 DAPI IMPa2-A546 _w_TileScan_001 (Stage 23 of 49)	00-4vqGEbLh6gdEDiGzfCsxtC
62390	41817.4	-2.2759	um	Cell	2	Cell Center of Image Mass	0.000	1.000	1323	2	siRNA-SC-10 PSF1-A488 IMPa2-A546 DAPI 8C2-siRNA-IMP-a2-a4 V2.00	0	14. siRNA-SC-10 PSF1-A488 DAPI IMPa2-A546 _w_TileScan_001 (Stage 23 of 49)	00-4vqGEbLh6gdEDiGzfCsxtC
62333.6	41861.2	-3.05195	um	Cell	2	Cell Center of Image Mass	0.000	1.000	1324	3	siRNA-SC-10 PSF1-A488 IMPa2-A546 DAPI 8C2-siRNA-IMP-a2-a4 V2.00	0	14. siRNA-SC-10 PSF1-A488 DAPI IMPa2-A546 _w_TileScan_001 (Stage 23 of 49)	00-4vqGEbLh6gdEDiGzfCsxtC
62256.3	41906.5	-2.28794	um	Cell	2	Cell Center of Image Mass	0.000	1.000	1325	4	siRNA-SC-10 PSF1-A488 IMPa2-A546 DAPI 8C2-siRNA-IMP-a2-a4 V2.00	0	14. siRNA-SC-10 PSF1-A488 DAPI IMPa2-A546 _w_TileScan_001 (Stage 23 of 49)	00-4vqGEbLh6gdEDiGzfCsxtC
62322.6	41954.8	-2.50664	um	Cell	2	Cell Center of Image Mass	0.000	1.000	1326	5	siRNA-SC-10 PSF1-A488 IMPa2-A546 DAPI 8C2-siRNA-IMP-a2-a4 V2.00	0	14. siRNA-SC-10 PSF1-A488 DAPI IMPa2-A546 _w_TileScan_001 (Stage 23 of 49)	00-4vqGEbLh6gdEDiGzfCsxtC
62319.8	41912.7	-3.01355	um	Cell	2	Cell Center of Image Mass	0.000	1.000	1327	6	siRNA-SC-10 PSF1-A488 IMPa2-A546 DAPI 8C2-siRNA-IMP-a2-a4 V2.00	0	14. siRNA-SC-10 PSF1-A488 DAPI IMPa2-A546 _w_TileScan_001 (Stage 23 of 49)	00-4vqGEbLh6gdEDiGzfCsxtC
62292.9	41919.1	-3.11381	um	Cell	2	Cell Center of Image Mass	0.000	1.000	1328	7	siRNA-SC-10 PSF1-A488 IMPa2-A546 DAPI 8C2-siRNA-IMP-a2-a4 V2.00	0	14. siRNA-SC-10 PSF1-A488 DAPI IMPa2-A546 _w_TileScan_001 (Stage 23 of 49)	00-4vqGEbLh6gdEDiGzfCsxtC
62260.6	41927.1	-3.03593	um	Cell	2	Cell Center of Image Mass	0.000	1.000	1329	8	siRNA-SC-10 PSF1-A488 IMPa2-A546 DAPI 8C2-siRNA-IMP-a2-a4 V2.00	0	14. siRNA-SC-10 PSF1-A488 DAPI IMPa2-A546 _w_TileScan_001 (Stage 23 of 49)	00-4vqGEbLh6gdEDiGzfCsxtC
62302.6	41930	-3.17776	um	Cell	2	Cell Center of Image Mass	0.000	1.000	1330	9	siRNA-SC-10 PSF1-A488 IMPa2-A546 DAPI 8C2-siRNA-IMP-a2-a4 V2.00	0	14. siRNA-SC-10 PSF1-A488 DAPI IMPa2-A546 _w_TileScan_001 (Stage 23 of 49)	00-4vqGEbLh6gdEDiGzfCsxtC
62271.1	41948.8	-2.84852	um	Cell	2	Cell Center of Image Mass	0.000	1.000	1331	10	siRNA-SC-10 PSF1-A488 IMPa2-A546 DAPI 8C2-siRNA-IMP-a2-a4 V2.00	0	14. siRNA-SC-10 PSF1-A488 DAPI IMPa2-A546 _w_TileScan_001 (Stage 23 of 49)	00-4vqGEbLh6gdEDiGzfCsxtC
62285.4	41956.1	-2.89091	um	Cell	2	Cell Center of Image Mass	0.000	1.000	1332	11	siRNA-SC-10 PSF1-A488 IMPa2-A546 DAPI 8C2-siRNA-IMP-a2-a4 V2.00	0	14. siRNA-SC-10 PSF1-A488 DAPI IMPa2-A546 _w_TileScan_001 (Stage 23 of 49)	00-4vqGEbLh6gdEDiGzfCsxtC
62310.7	41950	-2.6342	um	Cell	2	Cell Center of Image Mass	0.000	1.000	1333	12	siRNA-SC-10 PSF1-A488 IMPa2-A546 DAPI 8C2-siRNA-IMP-a2-a4 V2.00	0	14. siRNA-SC-10 PSF1-A488 DAPI IMPa2-A546 _w_TileScan_001 (Stage 23 of 49)	00-4vqGEbLh6gdEDiGzfCsxtC
62265	41938.1	-2.59722	um	Cell	2	Cell Center of Image Mass	0.000	1.000	1334	13	siRNA-SC-10 PSF1-A488 IMPa2-A546 DAPI 8C2-siRNA-IMP-a2-a4 V2.00	0	14. siRNA-SC-10 PSF1-A488 DAPI IMPa2-A546 _w_TileScan_001 (Stage 23 of 49)	00-4vqGEbLh6gdEDiGzfCsxtC
62360.9	41898.3	-3.12306	um	Cell	2	Cell Center of Image Mass	0.000	1.000	1335	14	siRNA-SC-10 PSF1-A488 IMPa2-A546 DAPI 8C2-siRNA-IMP-a2-a4 V2.00	0	14. siRNA-SC-10 PSF1-A488 DAPI IMPa2-A546 _w_TileScan_001 (Stage 23 of 49)	00-4vqGEbLh6gdEDiGzfCsxtC
62369.3	41916.7	-3.11416	um	Cell	2	Cell Center of Image Mass	0.000	1.000	1336	15	siRNA-SC-10 PSF1-A488 IMPa2-A546 DAPI 8C2-siRNA-IMP-a2-a4 V2.00	0	14. siRNA-SC-10 PSF1-A488 DAPI IMPa2-A546 _w_TileScan_001 (Stage 23 of 49)	00-4vqGEbLh6gdEDiGzfCsxtC
62341.4	41954.3	-3.16532	um	Cell	2	Cell Center of Image Mass	0.000	1.000	1337	16	siRNA-SC-10 PSF1-A488 IMPa2-A546 DAPI 8C2-siRNA-IMP-a2-a4 V2.00	0	14. siRNA-SC-10 PSF1-A488 DAPI IMPa2-A546 _w_TileScan_001 (Stage 23 of 49)	00-4vqGEbLh6gdEDiGzfCsxtC
62337.9	41893.8	-2.97947	um	Cell	2	Cell Center of Image Mass	0.000	1.000	1338	17	siRNA-SC-10 PSF1-A488 IMPa2-A546 DAPI 8C2-siRNA-IMP-a2-a4 V2.00	0	14. siRNA-SC-10 PSF1-A488 DAPI IMPa2-A546 _w_TileScan_001 (Stage 23 of 49)	00-4vqGEbLh6gdEDiGzfCsxtC
62393.1	41925.8	-3.10616	um	Cell	2	Cell Center of Image Mass	0.000	1.000	1339	18	siRNA-SC-10 PSF1-A488 IMPa2-A546 DAPI 8C2-siRNA-IMP-a2-a4 V2.00	0	14. siRNA-SC-10 PSF1-A488 DAPI IMPa2-A546 _w_TileScan_001 (Stage 23 of 49)	00-4vqGEbLh6gdEDiGzfCsxtC
62340.8	41926.4	-3.01247	um	Cell	2	Cell Center of Image Mass	0.000	1.000	1340	19	siRNA-SC-10 PSF1-A488 IMPa2-A546 DAPI 8C2-siRNA-IMP-a2-a4 V2.00	0	14. siRNA-SC-10 PSF1-A488 DAPI IMPa2-A546 _w_TileScan_001 (Stage 23 of 49)	00-4vqGEbLh6gdEDiGzfCsxtC
62369.1	41941	-3.15693	um	Cell	2	Cell Center of Image Mass	0.000	1.000	1341	20	siRNA-SC-10 PSF1-A488 IMPa2-A546 DAPI 8C2-siRNA-IMP-a2-a4 V2.00	0	14. siRNA-SC-10 PSF1-A488 DAPI IMPa2-A546 _w_TileScan_001 (Stage 23 of 49)	00-4vqGEbLh6gdEDiGzfCsxtC
62377.1	41952.2	-2.9138	um	Cell	2	Cell Center of Image Mass	0.000	1.000	1342	21	siRNA-SC-10 PSF1-A488 IMPa2-A546 DAPI 8C2-siRNA-IMP-a2-a4 V2.00	0	14. siRNA-SC-10 PSF1-A488 DAPI IMPa2-A546 _w_TileScan_001 (Stage 23 of 49)	00-4vqGEbLh6gdEDiGzfCsxtC
62394.2	41954.5	-2.90607	um	Cell	2	Cell Center of Image Mass	0.000	1.000	1343	22	siRNA-SC-10 PSF1-A488 IMPa2-A546 DAPI 8C2-siRNA-IMP-a2-a4 V2.00	0	14. siRNA-SC-10 PSF1-A488 DAPI IMPa2-A546 _w_TileScan_001 (Stage 23 of 49)	00-4vqGEbLh6gdEDiGzfCsxtC
62282.3	41865.6	-2.26362	um	Cell	2	Cell Center of Image Mass	0.000	1.000	1344	0	siRNA-SC-10 PSF1-A488 IMPa2-A546 DAPI 8C2-siRNA-IMP-a2-a4 V2.00	0	14. siRNA-SC-10 PSF1-A488 DAPI IMPa2-A546 _x_TileScan_001 (Stage 24 of 49)	00-sTQzz4rLEFt2wgHEVBfEiZ
62314.6	41819.1	-2.87687	um	Cell	2	Cell Center of Image Mass	0.000	1.000	1345	1	siRNA-SC-10 PSF1-A488 IMPa2-A546 DAPI 8C2-siRNA-IMP-a2-a4 V2.00	0	14. siRNA-SC-10 PSF1-A488 DAPI IMPa2-A546 _x_TileScan_001 (Stage 24 of 49)	00-sTQzz4rLEFt2wgHEVBfEiZ
62293.6	41837.3	-2.91691	um	Cell	2	Cell Center of Image Mass	0.000	1.000	1346	2	siRNA-SC-10 PSF1-A488 IMPa2-A546 DAPI 8C2-siRNA-IMP-a2-a4 V2.00	0	14. siRNA-SC-10 PSF1-A488 DAPI IMPa2-A546 _x_TileScan_001 (Stage 24 of 49)	00-sTQzz4rLEFt2wgHEVBfEiZ
62257.2	41845.9	-2.50797	um	Cell	2	Cell Center of Image Mass	0.000	1.000	1347	3	siRNA-SC-10 PSF1-A488 IMPa2-A546 DAPI 8C2-siRNA-IMP-a2-a4 V2.00	0	14. siRNA-SC-10 PSF1-A488 DAPI IMPa2-A546 _x_TileScan_001 (Stage 24 of 49)	00-sTQzz4rLEFt2wgHEVBfEiZ
62291.7	41849.1	-3.06697	um	Cell	2	Cell Center of Image Mass	0.000	1.000	1348	4	siRNA-SC-10 PSF1-A488 IMPa2-A546 DAPI 8C2-siRNA-IMP-a2-a4 V2.00	0	14. siRNA-SC-10 PSF1-A488 DAPI IMPa2-A546 _x_TileScan_001 (Stage 24 of 49)	00-sTQzz4rLEFt2wgHEVBfEiZ
62296.8	41863.3	-2.98433	um	Cell	2	Cell Center of Image Mass	0.000	1.000	1349	5	siRNA-SC-10 PSF1-A488 IMPa2-A546 DAPI 8C2-siRNA-IMP-a2-a4 V2.00	0	14. siRNA-SC-10 PSF1-A488 DAPI IMPa2-A546 _x_TileScan_001 (Stage 24 of 49)	00-sTQzz4rLEFt2wgHEVBfEiZ
62309.5	41881.1	-2.96403	um	Cell	2	Cell Center of Image Mass	0.000	1.000	1350	6	siRNA-SC-10 PSF1-A488 IMPa2-A546 DAPI 8C2-siRNA-IMP-a2-a4 V2.00	0	14. siRNA-SC-10 PSF1-A488 DAPI IMPa2-A546 _x_TileScan_001 (Stage 24 of 49)	00-sTQzz4rLEFt2wgHEVBfEiZ
62272.7	41814.6	-2.55719	um	Cell	2	Cell Center of Image Mass	0.000	1.000	1351	7	siRNA-SC-10 PSF1-A488 IMPa2-A546 DAPI 8C2-siRNA-IMP-a2-a4 V2.00	0	14. siRNA-SC-10 PSF1-A488 DAPI IMPa2-A546 _x_TileScan_001 (Stage 24 of 49)	00-sTQzz4rLEFt2wgHEVBfEiZ
62282.9	41820.7	-2.7605	um	Cell	2	Cell Center of Image Mass	0.000	1.000	1352	8	siRNA-SC-10 PSF1-A488 IMPa2-A546 DAPI 8C2-siRNA-IMP-a2-a4 V2.00	0	14. siRNA-SC-10 PSF1-A488 DAPI IMPa2-A546 _x_TileScan_001 (Stage 24 of 49)	00-sTQzz4rLEFt2wgHEVBfEiZ
62336.2	41819.3	-2.14518	um	Cell	2	Cell Center of Image Mass	0.000	1.000	1353	9	siRNA-SC-10 PSF1-A488 IMPa2-A546 DAPI 8C2-siRNA-IMP-a2-a4 V2.00	0	14. siRNA-SC-10 PSF1-A488 DAPI IMPa2-A546 _x_TileScan_001 (Stage 24 of 49)	00-sTQzz4rLEFt2wgHEVBfEiZ
62361	41850.7	-2.87595	um	Cell	2	Cell Center of Image Mass	0.000	1.000	1354	10	siRNA-SC-10 PSF1-A488 IMPa2-A546 DAPI 8C2-siRNA-IMP-a2-a4 V2.00	0	14. siRNA-SC-10 PSF1-A488 DAPI IMPa2-A546 _x_TileScan_001 (Stage 24 of 49)	00-sTQzz4rLEFt2wgHEVBfEiZ
62392	41854.6	-3.00598	um	Cell	2	Cell Center of Image Mass	0.000	1.000	1355	11	siRNA-SC-10 PSF1-A488 IMPa2-A546 DAPI 8C2-siRNA-IMP-a2-a4 V2.00	0	14. siRNA-SC-10 PSF1-A488 DAPI IMPa2-A546 _x_TileScan_001 (Stage 24 of 49)	00-sTQzz4rLEFt2wgHEVBfEiZ
62326.7	41859.7	-2.98027	um	Cell	2	Cell Center of Image Mass	0.000	1.000	1356	12	siRNA-SC-10 PSF1-A488 IMPa2-A546 DAPI 8C2-siRNA-IMP-a2-a4 V2.00	0	14. siRNA-SC-10 PSF1-A488 DAPI IMPa2-A546 _x_TileScan_001 (Stage 24 of 49)	00-sTQzz4rLEFt2wgHEVBfEiZ
62366.7	41884.8	-2.9771	um	Cell	2	Cell Center of Image Mass	0.000	1.000	1357	13	siRNA-SC-10 PSF1-A488 IMPa2-A546 DAPI 8C2-siRNA-IMP-a2-a4 V2.00	0	14. siRNA-SC-10 PSF1-A488 DAPI IMPa2-A546 _x_TileScan_001 (Stage 24 of 49)	00-sTQzz4rLEFt2wgHEVBfEiZ
62267.8	41887.4	-2.96175	um	Cell	2	Cell Center of Image Mass	0.000	1.000	1358	14	siRNA-SC-10 PSF1-A488 IMPa2-A546 DAPI 8C2-siRNA-IMP-a2-a4 V2.00	0	14. siRNA-SC-10 PSF1-A488 DAPI IMPa2-A546 _x_TileScan_001 (Stage 24 of 49)	00-sTQzz4rLEFt2wgHEVBfEiZ
62267.3	41929.3	-2.87771	um	Cell	2	Cell Center of Image Mass	0.000	1.000	1359	15	siRNA-SC-10 PSF1-A488 IMPa2-A546 DAPI 8C2-siRNA-IMP-a2-a4 V2.00	0	14. siRNA-SC-10 PSF1-A488 DAPI IMPa2-A546 _x_TileScan_001 (Stage 24 of 49)	00-sTQzz4rLEFt2wgHEVBfEiZ
62288	41943.3	-2.89877	um	Cell	2	Cell Center of Image Mass	0.000	1.000	1360	16	siRNA-SC-10 PSF1-A488 IMPa2-A546 DAPI 8C2-siRNA-IMP-a2-a4 V2.00	0	14. siRNA-SC-10 PSF1-A488 DAPI IMPa2-A546 _x_TileScan_001 (Stage 24 of 49)	00-sTQzz4rLEFt2wgHEVBfEiZ
62325.5	41954.6	-2.69174	um	Cell	2	Cell Center of Image Mass	0.000	1.000	1361	17	siRNA-SC-10 PSF1-A488 IMPa2-A546 DAPI 8C2-siRNA-IMP-a2-a4 V2.00	0	14. siRNA-SC-10 PSF1-A488 DAPI IMPa2-A546 _x_TileScan_001 (Stage 24 of 49)	00-sTQzz4rLEFt2wgHEVBfEiZ
62287.7	41883.3	-2.80053	um	Cell	2	Cell Center of Image Mass	0.000	1.000	1362	18	siRNA-SC-10 PSF1-A488 IMPa2-A546 DAPI 8C2-siRNA-IMP-a2-a4 V2.00	0	14. siRNA-SC-10 PSF1-A488 DAPI IMPa2-A546 _x_TileScan_001 (Stage 24 of 49)	00-sTQzz4rLEFt2wgHEVBfEiZ
62307.7	41915.1	-2.71389	um	Cell	2	Cell Center of Image Mass	0.000	1.000	1363	19	siRNA-SC-10 PSF1-A488 IMPa2-A546 DAPI 8C2-siRNA-IMP-a2-a4 V2.00	0	14. siRNA-SC-10 PSF1-A488 DAPI IMPa2-A546 _x_TileScan_001 (Stage 24 of 49)	00-sTQzz4rLEFt2wgHEVBfEiZ
62260	41954.4	-2.88968	um	Cell	2	Cell Center of Image Mass	0.000	1.000	1364	20	siRNA-SC-10 PSF1-A488 IMPa2-A546 DAPI 8C2-siRNA-IMP-a2-a4 V2.00	0	14. siRNA-SC-10 PSF1-A488 DAPI IMPa2-A546 _x_TileScan_001 (Stage 24 of 49)	00-sTQzz4rLEFt2wgHEVBfEiZ
62355.5	41953.8	-2.72441	um	Cell	2	Cell Center of Image Mass	0.000	1.000	1365	21	siRNA-SC-10 PSF1-A488 IMPa2-A546 DAPI 8C2-siRNA-IMP-a2-a4 V2.00	0	14. siRNA-SC-10 PSF1-A488 DAPI IMPa2-A546 _x_TileScan_001 (Stage 24 of 49)	00-sTQzz4rLEFt2wgHEVBfEiZ
62342.4	41889.6	-2.96635	um	Cell	2	Cell Center of Image Mass	0.000	1.000	1366	22	siRNA-SC-10 PSF1-A488 IMPa2-A546 DAPI 8C2-siRNA-IMP-a2-a4 V2.00	0	14. siRNA-SC-10 PSF1-A488 DAPI IMPa2-A546 _x_TileScan_001 (Stage 24 of 49)	00-sTQzz4rLEFt2wgHEVBfEiZ
62393.1	41889.3	-2.7836	um	Cell	2	Cell Center of Image Mass	0.000	1.000	1367	23	siRNA-SC-10 PSF1-A488 IMPa2-A546 DAPI 8C2-siRNA-IMP-a2-a4 V2.00	0	14. siRNA-SC-10 PSF1-A488 DAPI IMPa2-A546 _x_TileScan_001 (Stage 24 of 49)	00-sTQzz4rLEFt2wgHEVBfEiZ
62365.2	41904.6	-2.8577	um	Cell	2	Cell Center of Image Mass	0.000	1.000	1368	24	siRNA-SC-10 PSF1-A488 IMPa2-A546 DAPI 8C2-siRNA-IMP-a2-a4 V2.00	0	14. siRNA-SC-10 PSF1-A488 DAPI IMPa2-A546 _x_TileScan_001 (Stage 24 of 49)	00-sTQzz4rLEFt2wgHEVBfEiZ
62373.4	41917.3	-2.85715	um	Cell	2	Cell Center of Image Mass	0.000	1.000	1369	25	siRNA-SC-10 PSF1-A488 IMPa2-A546 DAPI 8C2-siRNA-IMP-a2-a4 V2.00	0	14. siRNA-SC-10 PSF1-A488 DAPI IMPa2-A546 _x_TileScan_001 (Stage 24 of 49)	00-sTQzz4rLEFt2wgHEVBfEiZ
62388.5	41929.3	-2.9345	um	Cell	2	Cell Center of Image Mass	0.000	1.000	1370	26	siRNA-SC-10 PSF1-A488 IMPa2-A546 DAPI 8C2-siRNA-IMP-a2-a4 V2.00	0	14. siRNA-SC-10 PSF1-A488 DAPI IMPa2-A546 _x_TileScan_001 (Stage 24 of 49)	00-sTQzz4rLEFt2wgHEVBfEiZ
62387.3	41951.1	-2.63148	um	Cell	2	Cell Center of Image Mass	0.000	1.000	1371	27	siRNA-SC-10 PSF1-A488 IMPa2-A546 DAPI 8C2-siRNA-IMP-a2-a4 V2.00	0	14. siRNA-SC-10 PSF1-A488 DAPI IMPa2-A546 _x_TileScan_001 (Stage 24 of 49)	00-sTQzz4rLEFt2wgHEVBfEiZ
62283.5	41884.9	-3.08842	um	Cell	2	Cell Center of Image Mass	0.000	1.000	1372	0	siRNA-SC-10 PSF1-A488 IMPa2-A546 DAPI 8C2-siRNA-IMP-a2-a4 V2.00	0	14. siRNA-SC-10 PSF1-A488 DAPI IMPa2-A546 _y_TileScan_001 (Stage 25 of 49)	00-zddFZYGCvq477YqwzfGr77
62321.1	41814.5	-2.84899	um	Cell	2	Cell Center of Image Mass	0.000	1.000	1373	1	siRNA-SC-10 PSF1-A488 IMPa2-A546 DAPI 8C2-siRNA-IMP-a2-a4 V2.00	0	14. siRNA-SC-10 PSF1-A488 DAPI IMPa2-A546 _y_TileScan_001 (Stage 25 of 49)	00-zddFZYGCvq477YqwzfGr77
62316	41828.4	-3.10601	um	Cell	2	Cell Center of Image Mass	0.000	1.000	1374	2	siRNA-SC-10 PSF1-A488 IMPa2-A546 DAPI 8C2-siRNA-IMP-a2-a4 V2.00	0	14. siRNA-SC-10 PSF1-A488 DAPI IMPa2-A546 _y_TileScan_001 (Stage 25 of 49)	00-zddFZYGCvq477YqwzfGr77
62284.3	41846.1	-3.05527	um	Cell	2	Cell Center of Image Mass	0.000	1.000	1375	3	siRNA-SC-10 PSF1-A488 IMPa2-A546 DAPI 8C2-siRNA-IMP-a2-a4 V2.00	0	14. siRNA-SC-10 PSF1-A488 DAPI IMPa2-A546 _y_TileScan_001 (Stage 25 of 49)	00-zddFZYGCvq477YqwzfGr77
62312.6	41851.2	-3.16317	um	Cell	2	Cell Center of Image Mass	0.000	1.000	1376	4	siRNA-SC-10 PSF1-A488 IMPa2-A546 DAPI 8C2-siRNA-IMP-a2-a4 V2.00	0	14. siRNA-SC-10 PSF1-A488 DAPI IMPa2-A546 _y_TileScan_001 (Stage 25 of 49)	00-zddFZYGCvq477YqwzfGr77
62257.1	41854.7	-3.11808	um	Cell	2	Cell Center of Image Mass	0.000	1.000	1377	5	siRNA-SC-10 PSF1-A488 IMPa2-A546 DAPI 8C2-siRNA-IMP-a2-a4 V2.00	0	14. siRNA-SC-10 PSF1-A488 DAPI IMPa2-A546 _y_TileScan_001 (Stage 25 of 49)	00-zddFZYGCvq477YqwzfGr77
62291.9	41872.4	-3.17705	um	Cell	2	Cell Center of Image Mass	0.000	1.000	1378	6	siRNA-SC-10 PSF1-A488 IMPa2-A546 DAPI 8C2-siRNA-IMP-a2-a4 V2.00	0	14. siRNA-SC-10 PSF1-A488 DAPI IMPa2-A546 _y_TileScan_001 (Stage 25 of 49)	00-zddFZYGCvq477YqwzfGr77
62377	41816.6	-2.25514	um	Cell	2	Cell Center of Image Mass	0.000	1.000	1379	7	siRNA-SC-10 PSF1-A488 IMPa2-A546 DAPI 8C2-siRNA-IMP-a2-a4 V2.00	0	14. siRNA-SC-10 PSF1-A488 DAPI IMPa2-A546 _y_TileScan_001 (Stage 25 of 49)	00-zddFZYGCvq477YqwzfGr77
62366.5	41853.3	-2.88842	um	Cell	2	Cell Center of Image Mass	0.000	1.000	1380	8	siRNA-SC-10 PSF1-A488 IMPa2-A546 DAPI 8C2-siRNA-IMP-a2-a4 V2.00	0	14. siRNA-SC-10 PSF1-A488 DAPI IMPa2-A546 _y_TileScan_001 (Stage 25 of 49)	00-zddFZYGCvq477YqwzfGr77
62394.3	41870.8	-2.32973	um	Cell	2	Cell Center of Image Mass	0.000	1.000	1381	9	siRNA-SC-10 PSF1-A488 IMPa2-A546 DAPI 8C2-siRNA-IMP-a2-a4 V2.00	0	14. siRNA-SC-10 PSF1-A488 DAPI IMPa2-A546 _y_TileScan_001 (Stage 25 of 49)	00-zddFZYGCvq477YqwzfGr77
62393	41826.9	-3.11332	um	Cell	2	Cell Center of Image Mass	0.000	1.000	1382	10	siRNA-SC-10 PSF1-A488 IMPa2-A546 DAPI 8C2-siRNA-IMP-a2-a4 V2.00	0	14. siRNA-SC-10 PSF1-A488 DAPI IMPa2-A546 _y_TileScan_001 (Stage 25 of 49)	00-zddFZYGCvq477YqwzfGr77
62336.7	41846.3	-2.9399	um	Cell	2	Cell Center of Image Mass	0.000	1.000	1383	11	siRNA-SC-10 PSF1-A488 IMPa2-A546 DAPI 8C2-siRNA-IMP-a2-a4 V2.00	0	14. siRNA-SC-10 PSF1-A488 DAPI IMPa2-A546 _y_TileScan_001 (Stage 25 of 49)	00-zddFZYGCvq477YqwzfGr77
62387	41845.8	-2.90168	um	Cell	2	Cell Center of Image Mass	0.000	1.000	1384	12	siRNA-SC-10 PSF1-A488 IMPa2-A546 DAPI 8C2-siRNA-IMP-a2-a4 V2.00	0	14. siRNA-SC-10 PSF1-A488 DAPI IMPa2-A546 _y_TileScan_001 (Stage 25 of 49)	00-zddFZYGCvq477YqwzfGr77
62353.8	41875.1	-3.14299	um	Cell	2	Cell Center of Image Mass	0.000	1.000	1385	13	siRNA-SC-10 PSF1-A488 IMPa2-A546 DAPI 8C2-siRNA-IMP-a2-a4 V2.00	0	14. siRNA-SC-10 PSF1-A488 DAPI IMPa2-A546 _y_TileScan_001 (Stage 25 of 49)	00-zddFZYGCvq477YqwzfGr77
62255.2	41950.5	-2.97912	um	Cell	2	Cell Center of Image Mass	0.000	1.000	1386	14	siRNA-SC-10 PSF1-A488 IMPa2-A546 DAPI 8C2-siRNA-IMP-a2-a4 V2.00	0	14. siRNA-SC-10 PSF1-A488 DAPI IMPa2-A546 _y_TileScan_001 (Stage 25 of 49)	00-zddFZYGCvq477YqwzfGr77
62282.1	41914	-2.96272	um	Cell	2	Cell Center of Image Mass	0.000	1.000	1387	15	siRNA-SC-10 PSF1-A488 IMPa2-A546 DAPI 8C2-siRNA-IMP-a2-a4 V2.00	0	14. siRNA-SC-10 PSF1-A488 DAPI IMPa2-A546 _y_TileScan_001 (Stage 25 of 49)	00-zddFZYGCvq477YqwzfGr77
62310.1	41920.2	-2.98347	um	Cell	2	Cell Center of Image Mass	0.000	1.000	1388	16	siRNA-SC-10 PSF1-A488 IMPa2-A546 DAPI 8C2-siRNA-IMP-a2-a4 V2.00	0	14. siRNA-SC-10 PSF1-A488 DAPI IMPa2-A546 _y_TileScan_001 (Stage 25 of 49)	00-zddFZYGCvq477YqwzfGr77
62277.7	41948.4	-2.98394	um	Cell	2	Cell Center of Image Mass	0.000	1.000	1389	17	siRNA-SC-10 PSF1-A488 IMPa2-A546 DAPI 8C2-siRNA-IMP-a2-a4 V2.00	0	14. siRNA-SC-10 PSF1-A488 DAPI IMPa2-A546 _y_TileScan_001 (Stage 25 of 49)	00-zddFZYGCvq477YqwzfGr77
62321.9	41931.4	-2.92154	um	Cell	2	Cell Center of Image Mass	0.000	1.000	1390	18	siRNA-SC-10 PSF1-A488 IMPa2-A546 DAPI 8C2-siRNA-IMP-a2-a4 V2.00	0	14. siRNA-SC-10 PSF1-A488 DAPI IMPa2-A546 _y_TileScan_001 (Stage 25 of 49)	00-zddFZYGCvq477YqwzfGr77
62312.5	41955.3	-3.06796	um	Cell	2	Cell Center of Image Mass	0.000	1.000	1391	19	siRNA-SC-10 PSF1-A488 IMPa2-A546 DAPI 8C2-siRNA-IMP-a2-a4 V2.00	0	14. siRNA-SC-10 PSF1-A488 DAPI IMPa2-A546 _y_TileScan_001 (Stage 25 of 49)	00-zddFZYGCvq477YqwzfGr77
62258.2	41890.3	-2.92194	um	Cell	2	Cell Center of Image Mass	0.000	1.000	1392	20	siRNA-SC-10 PSF1-A488 IMPa2-A546 DAPI 8C2-siRNA-IMP-a2-a4 V2.00	0	14. siRNA-SC-10 PSF1-A488 DAPI IMPa2-A546 _y_TileScan_001 (Stage 25 of 49)	00-zddFZYGCvq477YqwzfGr77
62393.3	41951.6	-3.0058	um	Cell	2	Cell Center of Image Mass	0.000	1.000	1393	21	siRNA-SC-10 PSF1-A488 IMPa2-A546 DAPI 8C2-siRNA-IMP-a2-a4 V2.00	0	14. siRNA-SC-10 PSF1-A488 DAPI IMPa2-A546 _y_TileScan_001 (Stage 25 of 49)	00-zddFZYGCvq477YqwzfGr77
62374.3	41951.1	-2.30494	um	Cell	2	Cell Center of Image Mass	0.000	1.000	1394	22	siRNA-SC-10 PSF1-A488 IMPa2-A546 DAPI 8C2-siRNA-IMP-a2-a4 V2.00	0	14. siRNA-SC-10 PSF1-A488 DAPI IMPa2-A546 _y_TileScan_001 (Stage 25 of 49)	00-zddFZYGCvq477YqwzfGr77
62396.4	41886.8	-3.01016	um	Cell	2	Cell Center of Image Mass	0.000	1.000	1395	23	siRNA-SC-10 PSF1-A488 IMPa2-A546 DAPI 8C2-siRNA-IMP-a2-a4 V2.00	0	14. siRNA-SC-10 PSF1-A488 DAPI IMPa2-A546 _y_TileScan_001 (Stage 25 of 49)	00-zddFZYGCvq477YqwzfGr77
62328.4	41890.2	-3.14631	um	Cell	2	Cell Center of Image Mass	0.000	1.000	1396	24	siRNA-SC-10 PSF1-A488 IMPa2-A546 DAPI 8C2-siRNA-IMP-a2-a4 V2.00	0	14. siRNA-SC-10 PSF1-A488 DAPI IMPa2-A546 _y_TileScan_001 (Stage 25 of 49)	00-zddFZYGCvq477YqwzfGr77
62376.1	41915.3	-2.84312	um	Cell	2	Cell Center of Image Mass	0.000	1.000	1397	25	siRNA-SC-10 PSF1-A488 IMPa2-A546 DAPI 8C2-siRNA-IMP-a2-a4 V2.00	0	14. siRNA-SC-10 PSF1-A488 DAPI IMPa2-A546 _y_TileScan_001 (Stage 25 of 49)	00-zddFZYGCvq477YqwzfGr77
62388.8	41902.3	-2.93935	um	Cell	2	Cell Center of Image Mass	0.000	1.000	1398	26	siRNA-SC-10 PSF1-A488 IMPa2-A546 DAPI 8C2-siRNA-IMP-a2-a4 V2.00	0	14. siRNA-SC-10 PSF1-A488 DAPI IMPa2-A546 _y_TileScan_001 (Stage 25 of 49)	00-zddFZYGCvq477YqwzfGr77
62343.1	41920.9	-3.08289	um	Cell	2	Cell Center of Image Mass	0.000	1.000	1399	27	siRNA-SC-10 PSF1-A488 IMPa2-A546 DAPI 8C2-siRNA-IMP-a2-a4 V2.00	0	14. siRNA-SC-10 PSF1-A488 DAPI IMPa2-A546 _y_TileScan_001 (Stage 25 of 49)	00-zddFZYGCvq477YqwzfGr77
62361.8	41933.4	-2.84362	um	Cell	2	Cell Center of Image Mass	0.000	1.000	1400	28	siRNA-SC-10 PSF1-A488 IMPa2-A546 DAPI 8C2-siRNA-IMP-a2-a4 V2.00	0	14. siRNA-SC-10 PSF1-A488 DAPI IMPa2-A546 _y_TileScan_001 (Stage 25 of 49)	00-zddFZYGCvq477YqwzfGr77
62345.4	41950.5	-2.92675	um	Cell	2	Cell Center of Image Mass	0.000	1.000	1401	29	siRNA-SC-10 PSF1-A488 IMPa2-A546 DAPI 8C2-siRNA-IMP-a2-a4 V2.00	0	14. siRNA-SC-10 PSF1-A488 DAPI IMPa2-A546 _y_TileScan_001 (Stage 25 of 49)	00-zddFZYGCvq477YqwzfGr77
62254.4	41832.7	-2.91227	um	Cell	2	Cell Center of Image Mass	0.000	1.000	1402	0	siRNA-SC-10 PSF1-A488 IMPa2-A546 DAPI 8C2-siRNA-IMP-a2-a4 V2.00	0	14. siRNA-SC-10 PSF1-A488 DAPI IMPa2-A546 _z_TileScan_001 (Stage 26 of 49)	00-sPoZV2fpehhsFiaUqBFi6E
62266	41839	-3.06571	um	Cell	2	Cell Center of Image Mass	0.000	1.000	1403	1	siRNA-SC-10 PSF1-A488 IMPa2-A546 DAPI 8C2-siRNA-IMP-a2-a4 V2.00	0	14. siRNA-SC-10 PSF1-A488 DAPI IMPa2-A546 _z_TileScan_001 (Stage 26 of 49)	00-sPoZV2fpehhsFiaUqBFi6E
62294.6	41866.3	-2.84635	um	Cell	2	Cell Center of Image Mass	0.000	1.000	1404	2	siRNA-SC-10 PSF1-A488 IMPa2-A546 DAPI 8C2-siRNA-IMP-a2-a4 V2.00	0	14. siRNA-SC-10 PSF1-A488 DAPI IMPa2-A546 _z_TileScan_001 (Stage 26 of 49)	00-sPoZV2fpehhsFiaUqBFi6E
62395.7	41854.1	-2.90186	um	Cell	2	Cell Center of Image Mass	0.000	1.000	1405	3	siRNA-SC-10 PSF1-A488 IMPa2-A546 DAPI 8C2-siRNA-IMP-a2-a4 V2.00	0	14. siRNA-SC-10 PSF1-A488 DAPI IMPa2-A546 _z_TileScan_001 (Stage 26 of 49)	00-sPoZV2fpehhsFiaUqBFi6E
62393.4	41831.2	-2.77162	um	Cell	2	Cell Center of Image Mass	0.000	1.000	1406	4	siRNA-SC-10 PSF1-A488 IMPa2-A546 DAPI 8C2-siRNA-IMP-a2-a4 V2.00	0	14. siRNA-SC-10 PSF1-A488 DAPI IMPa2-A546 _z_TileScan_001 (Stage 26 of 49)	00-sPoZV2fpehhsFiaUqBFi6E
62314.8	41829.6	-2.91344	um	Cell	2	Cell Center of Image Mass	0.000	1.000	1407	5	siRNA-SC-10 PSF1-A488 IMPa2-A546 DAPI 8C2-siRNA-IMP-a2-a4 V2.00	0	14. siRNA-SC-10 PSF1-A488 DAPI IMPa2-A546 _z_TileScan_001 (Stage 26 of 49)	00-sPoZV2fpehhsFiaUqBFi6E
62383.9	41862	-3.12789	um	Cell	2	Cell Center of Image Mass	0.000	1.000	1408	6	siRNA-SC-10 PSF1-A488 IMPa2-A546 DAPI 8C2-siRNA-IMP-a2-a4 V2.00	0	14. siRNA-SC-10 PSF1-A488 DAPI IMPa2-A546 _z_TileScan_001 (Stage 26 of 49)	00-sPoZV2fpehhsFiaUqBFi6E
62371.9	41876.1	-2.95669	um	Cell	2	Cell Center of Image Mass	0.000	1.000	1409	7	siRNA-SC-10 PSF1-A488 IMPa2-A546 DAPI 8C2-siRNA-IMP-a2-a4 V2.00	0	14. siRNA-SC-10 PSF1-A488 DAPI IMPa2-A546 _z_TileScan_001 (Stage 26 of 49)	00-sPoZV2fpehhsFiaUqBFi6E
62340.7	41877.9	-3.17183	um	Cell	2	Cell Center of Image Mass	0.000	1.000	1410	8	siRNA-SC-10 PSF1-A488 IMPa2-A546 DAPI 8C2-siRNA-IMP-a2-a4 V2.00	0	14. siRNA-SC-10 PSF1-A488 DAPI IMPa2-A546 _z_TileScan_001 (Stage 26 of 49)	00-sPoZV2fpehhsFiaUqBFi6E
62375.6	41816	-2.97131	um	Cell	2	Cell Center of Image Mass	0.000	1.000	1411	9	siRNA-SC-10 PSF1-A488 IMPa2-A546 DAPI 8C2-siRNA-IMP-a2-a4 V2.00	0	14. siRNA-SC-10 PSF1-A488 DAPI IMPa2-A546 _z_TileScan_001 (Stage 26 of 49)	00-sPoZV2fpehhsFiaUqBFi6E
62357.5	41835.5	-3.05562	um	Cell	2	Cell Center of Image Mass	0.000	1.000	1412	10	siRNA-SC-10 PSF1-A488 IMPa2-A546 DAPI 8C2-siRNA-IMP-a2-a4 V2.00	0	14. siRNA-SC-10 PSF1-A488 DAPI IMPa2-A546 _z_TileScan_001 (Stage 26 of 49)	00-sPoZV2fpehhsFiaUqBFi6E
62349.3	41856.6	-3.05412	um	Cell	2	Cell Center of Image Mass	0.000	1.000	1413	11	siRNA-SC-10 PSF1-A488 IMPa2-A546 DAPI 8C2-siRNA-IMP-a2-a4 V2.00	0	14. siRNA-SC-10 PSF1-A488 DAPI IMPa2-A546 _z_TileScan_001 (Stage 26 of 49)	00-sPoZV2fpehhsFiaUqBFi6E
62311.7	41950.8	-2.66195	um	Cell	2	Cell Center of Image Mass	0.000	1.000	1414	12	siRNA-SC-10 PSF1-A488 IMPa2-A546 DAPI 8C2-siRNA-IMP-a2-a4 V2.00	0	14. siRNA-SC-10 PSF1-A488 DAPI IMPa2-A546 _z_TileScan_001 (Stage 26 of 49)	00-sPoZV2fpehhsFiaUqBFi6E
62295.1	41892.8	-3.01587	um	Cell	2	Cell Center of Image Mass	0.000	1.000	1415	13	siRNA-SC-10 PSF1-A488 IMPa2-A546 DAPI 8C2-siRNA-IMP-a2-a4 V2.00	0	14. siRNA-SC-10 PSF1-A488 DAPI IMPa2-A546 _z_TileScan_001 (Stage 26 of 49)	00-sPoZV2fpehhsFiaUqBFi6E
62263.9	41894.7	-2.9654	um	Cell	2	Cell Center of Image Mass	0.000	1.000	1416	14	siRNA-SC-10 PSF1-A488 IMPa2-A546 DAPI 8C2-siRNA-IMP-a2-a4 V2.00	0	14. siRNA-SC-10 PSF1-A488 DAPI IMPa2-A546 _z_TileScan_001 (Stage 26 of 49)	00-sPoZV2fpehhsFiaUqBFi6E
62289.7	41917.9	-2.76292	um	Cell	2	Cell Center of Image Mass	0.000	1.000	1417	15	siRNA-SC-10 PSF1-A488 IMPa2-A546 DAPI 8C2-siRNA-IMP-a2-a4 V2.00	0	14. siRNA-SC-10 PSF1-A488 DAPI IMPa2-A546 _z_TileScan_001 (Stage 26 of 49)	00-sPoZV2fpehhsFiaUqBFi6E
62298.1	41930.8	-3.00799	um	Cell	2	Cell Center of Image Mass	0.000	1.000	1418	16	siRNA-SC-10 PSF1-A488 IMPa2-A546 DAPI 8C2-siRNA-IMP-a2-a4 V2.00	0	14. siRNA-SC-10 PSF1-A488 DAPI IMPa2-A546 _z_TileScan_001 (Stage 26 of 49)	00-sPoZV2fpehhsFiaUqBFi6E
62261.1	41927.5	-2.56891	um	Cell	2	Cell Center of Image Mass	0.000	1.000	1419	17	siRNA-SC-10 PSF1-A488 IMPa2-A546 DAPI 8C2-siRNA-IMP-a2-a4 V2.00	0	14. siRNA-SC-10 PSF1-A488 DAPI IMPa2-A546 _z_TileScan_001 (Stage 26 of 49)	00-sPoZV2fpehhsFiaUqBFi6E
62330.6	41951.6	-2.91784	um	Cell	2	Cell Center of Image Mass	0.000	1.000	1420	18	siRNA-SC-10 PSF1-A488 IMPa2-A546 DAPI 8C2-siRNA-IMP-a2-a4 V2.00	0	14. siRNA-SC-10 PSF1-A488 DAPI IMPa2-A546 _z_TileScan_001 (Stage 26 of 49)	00-sPoZV2fpehhsFiaUqBFi6E
62354.6	41908.2	-3.01762	um	Cell	2	Cell Center of Image Mass	0.000	1.000	1421	19	siRNA-SC-10 PSF1-A488 IMPa2-A546 DAPI 8C2-siRNA-IMP-a2-a4 V2.00	0	14. siRNA-SC-10 PSF1-A488 DAPI IMPa2-A546 _z_TileScan_001 (Stage 26 of 49)	00-sPoZV2fpehhsFiaUqBFi6E
62342.5	41916.1	-2.90402	um	Cell	2	Cell Center of Image Mass	0.000	1.000	1422	20	siRNA-SC-10 PSF1-A488 IMPa2-A546 DAPI 8C2-siRNA-IMP-a2-a4 V2.00	0	14. siRNA-SC-10 PSF1-A488 DAPI IMPa2-A546 _z_TileScan_001 (Stage 26 of 49)	00-sPoZV2fpehhsFiaUqBFi6E
62385.7	41919	-2.56545	um	Cell	2	Cell Center of Image Mass	0.000	1.000	1423	21	siRNA-SC-10 PSF1-A488 IMPa2-A546 DAPI 8C2-siRNA-IMP-a2-a4 V2.00	0	14. siRNA-SC-10 PSF1-A488 DAPI IMPa2-A546 _z_TileScan_001 (Stage 26 of 49)	00-sPoZV2fpehhsFiaUqBFi6E
62381.6	41949.2	-3.13386	um	Cell	2	Cell Center of Image Mass	0.000	1.000	1424	22	siRNA-SC-10 PSF1-A488 IMPa2-A546 DAPI 8C2-siRNA-IMP-a2-a4 V2.00	0	14. siRNA-SC-10 PSF1-A488 DAPI IMPa2-A546 _z_TileScan_001 (Stage 26 of 49)	00-sPoZV2fpehhsFiaUqBFi6E
62364.8	41951.4	-3.15559	um	Cell	2	Cell Center of Image Mass	0.000	1.000	1425	23	siRNA-SC-10 PSF1-A488 IMPa2-A546 DAPI 8C2-siRNA-IMP-a2-a4 V2.00	0	14. siRNA-SC-10 PSF1-A488 DAPI IMPa2-A546 _z_TileScan_001 (Stage 26 of 49)	00-sPoZV2fpehhsFiaUqBFi6E
62372.8	41889.9	-2.85461	um	Cell	2	Cell Center of Image Mass	0.000	1.000	1426	24	siRNA-SC-10 PSF1-A488 IMPa2-A546 DAPI 8C2-siRNA-IMP-a2-a4 V2.00	0	14. siRNA-SC-10 PSF1-A488 DAPI IMPa2-A546 _z_TileScan_001 (Stage 26 of 49)	00-sPoZV2fpehhsFiaUqBFi6E
