# Supplementary material for: Development of a pipeline for automated, high-throughput analysis of paraspeckle proteins reveals specific roles for importin α proteins
Source: Sci Rep. 2017 Feb 27;7:43323. doi: 10.1038/srep43323 (PMC5379994; doi:10.1038/srep43323)
Supplement: Supplementary Dataset SD1-I [file srep43323-s11.zip › I8P/8C2-siRNA-IMPa2-PSF/_/siRNA-SC-10 PSF1-A488 IMPa2-A546 DAPI 8C2-siRNA-IMP-a2-a4 V2.00_Statistics/siRNA-SC-10 PSF1-A488 IMPa2-A546 DAPI 8C2-siRNA-IMP-a2-a4 V2.00_Cell_Cytoplasm_Intensity_Mean_Ch=3.csv]

Cell Cytoplasm Intensity Mean Ch=3
====================
Value	Unit	Category	Channel	Birth [s]	Death [s]	ID	OriginalID	Original Component Name	Original Component ID	Original Image Name	Original Image ID
168.475		Cell	3	0.000	1.000	0	0	siRNA-SC-10 PSF1-A488 IMPa2-A546 DAPI 8C2-siRNA-IMP-a2-a4 V2.00	0	14. siRNA-SC-10 PSF1-A488 DAPI IMPa2-A546 _a_TileScan_001 (Stage 1 of 49)	00-ywvp9Miead9to7zhJtXHYG
91.6423		Cell	3	0.000	1.000	1	1	siRNA-SC-10 PSF1-A488 IMPa2-A546 DAPI 8C2-siRNA-IMP-a2-a4 V2.00	0	14. siRNA-SC-10 PSF1-A488 DAPI IMPa2-A546 _a_TileScan_001 (Stage 1 of 49)	00-ywvp9Miead9to7zhJtXHYG
94.2595		Cell	3	0.000	1.000	2	2	siRNA-SC-10 PSF1-A488 IMPa2-A546 DAPI 8C2-siRNA-IMP-a2-a4 V2.00	0	14. siRNA-SC-10 PSF1-A488 DAPI IMPa2-A546 _a_TileScan_001 (Stage 1 of 49)	00-ywvp9Miead9to7zhJtXHYG
101.307		Cell	3	0.000	1.000	3	3	siRNA-SC-10 PSF1-A488 IMPa2-A546 DAPI 8C2-siRNA-IMP-a2-a4 V2.00	0	14. siRNA-SC-10 PSF1-A488 DAPI IMPa2-A546 _a_TileScan_001 (Stage 1 of 49)	00-ywvp9Miead9to7zhJtXHYG
167.213		Cell	3	0.000	1.000	4	4	siRNA-SC-10 PSF1-A488 IMPa2-A546 DAPI 8C2-siRNA-IMP-a2-a4 V2.00	0	14. siRNA-SC-10 PSF1-A488 DAPI IMPa2-A546 _a_TileScan_001 (Stage 1 of 49)	00-ywvp9Miead9to7zhJtXHYG
149.274		Cell	3	0.000	1.000	5	5	siRNA-SC-10 PSF1-A488 IMPa2-A546 DAPI 8C2-siRNA-IMP-a2-a4 V2.00	0	14. siRNA-SC-10 PSF1-A488 DAPI IMPa2-A546 _a_TileScan_001 (Stage 1 of 49)	00-ywvp9Miead9to7zhJtXHYG
136.391		Cell	3	0.000	1.000	6	6	siRNA-SC-10 PSF1-A488 IMPa2-A546 DAPI 8C2-siRNA-IMP-a2-a4 V2.00	0	14. siRNA-SC-10 PSF1-A488 DAPI IMPa2-A546 _a_TileScan_001 (Stage 1 of 49)	00-ywvp9Miead9to7zhJtXHYG
187.114		Cell	3	0.000	1.000	7	7	siRNA-SC-10 PSF1-A488 IMPa2-A546 DAPI 8C2-siRNA-IMP-a2-a4 V2.00	0	14. siRNA-SC-10 PSF1-A488 DAPI IMPa2-A546 _a_TileScan_001 (Stage 1 of 49)	00-ywvp9Miead9to7zhJtXHYG
132.226		Cell	3	0.000	1.000	8	8	siRNA-SC-10 PSF1-A488 IMPa2-A546 DAPI 8C2-siRNA-IMP-a2-a4 V2.00	0	14. siRNA-SC-10 PSF1-A488 DAPI IMPa2-A546 _a_TileScan_001 (Stage 1 of 49)	00-ywvp9Miead9to7zhJtXHYG
137.734		Cell	3	0.000	1.000	9	9	siRNA-SC-10 PSF1-A488 IMPa2-A546 DAPI 8C2-siRNA-IMP-a2-a4 V2.00	0	14. siRNA-SC-10 PSF1-A488 DAPI IMPa2-A546 _a_TileScan_001 (Stage 1 of 49)	00-ywvp9Miead9to7zhJtXHYG
123.724		Cell	3	0.000	1.000	10	10	siRNA-SC-10 PSF1-A488 IMPa2-A546 DAPI 8C2-siRNA-IMP-a2-a4 V2.00	0	14. siRNA-SC-10 PSF1-A488 DAPI IMPa2-A546 _a_TileScan_001 (Stage 1 of 49)	00-ywvp9Miead9to7zhJtXHYG
175.425		Cell	3	0.000	1.000	11	11	siRNA-SC-10 PSF1-A488 IMPa2-A546 DAPI 8C2-siRNA-IMP-a2-a4 V2.00	0	14. siRNA-SC-10 PSF1-A488 DAPI IMPa2-A546 _a_TileScan_001 (Stage 1 of 49)	00-ywvp9Miead9to7zhJtXHYG
112.758		Cell	3	0.000	1.000	12	12	siRNA-SC-10 PSF1-A488 IMPa2-A546 DAPI 8C2-siRNA-IMP-a2-a4 V2.00	0	14. siRNA-SC-10 PSF1-A488 DAPI IMPa2-A546 _a_TileScan_001 (Stage 1 of 49)	00-ywvp9Miead9to7zhJtXHYG
151.147		Cell	3	0.000	1.000	13	13	siRNA-SC-10 PSF1-A488 IMPa2-A546 DAPI 8C2-siRNA-IMP-a2-a4 V2.00	0	14. siRNA-SC-10 PSF1-A488 DAPI IMPa2-A546 _a_TileScan_001 (Stage 1 of 49)	00-ywvp9Miead9to7zhJtXHYG
53.5054		Cell	3	0.000	1.000	14	14	siRNA-SC-10 PSF1-A488 IMPa2-A546 DAPI 8C2-siRNA-IMP-a2-a4 V2.00	0	14. siRNA-SC-10 PSF1-A488 DAPI IMPa2-A546 _a_TileScan_001 (Stage 1 of 49)	00-ywvp9Miead9to7zhJtXHYG
57.2267		Cell	3	0.000	1.000	15	15	siRNA-SC-10 PSF1-A488 IMPa2-A546 DAPI 8C2-siRNA-IMP-a2-a4 V2.00	0	14. siRNA-SC-10 PSF1-A488 DAPI IMPa2-A546 _a_TileScan_001 (Stage 1 of 49)	00-ywvp9Miead9to7zhJtXHYG
195.947		Cell	3	0.000	1.000	16	16	siRNA-SC-10 PSF1-A488 IMPa2-A546 DAPI 8C2-siRNA-IMP-a2-a4 V2.00	0	14. siRNA-SC-10 PSF1-A488 DAPI IMPa2-A546 _a_TileScan_001 (Stage 1 of 49)	00-ywvp9Miead9to7zhJtXHYG
135.647		Cell	3	0.000	1.000	17	17	siRNA-SC-10 PSF1-A488 IMPa2-A546 DAPI 8C2-siRNA-IMP-a2-a4 V2.00	0	14. siRNA-SC-10 PSF1-A488 DAPI IMPa2-A546 _a_TileScan_001 (Stage 1 of 49)	00-ywvp9Miead9to7zhJtXHYG
76.845		Cell	3	0.000	1.000	18	18	siRNA-SC-10 PSF1-A488 IMPa2-A546 DAPI 8C2-siRNA-IMP-a2-a4 V2.00	0	14. siRNA-SC-10 PSF1-A488 DAPI IMPa2-A546 _a_TileScan_001 (Stage 1 of 49)	00-ywvp9Miead9to7zhJtXHYG
127.365		Cell	3	0.000	1.000	19	19	siRNA-SC-10 PSF1-A488 IMPa2-A546 DAPI 8C2-siRNA-IMP-a2-a4 V2.00	0	14. siRNA-SC-10 PSF1-A488 DAPI IMPa2-A546 _a_TileScan_001 (Stage 1 of 49)	00-ywvp9Miead9to7zhJtXHYG
148.942		Cell	3	0.000	1.000	20	20	siRNA-SC-10 PSF1-A488 IMPa2-A546 DAPI 8C2-siRNA-IMP-a2-a4 V2.00	0	14. siRNA-SC-10 PSF1-A488 DAPI IMPa2-A546 _a_TileScan_001 (Stage 1 of 49)	00-ywvp9Miead9to7zhJtXHYG
157.397		Cell	3	0.000	1.000	21	21	siRNA-SC-10 PSF1-A488 IMPa2-A546 DAPI 8C2-siRNA-IMP-a2-a4 V2.00	0	14. siRNA-SC-10 PSF1-A488 DAPI IMPa2-A546 _a_TileScan_001 (Stage 1 of 49)	00-ywvp9Miead9to7zhJtXHYG
143.379		Cell	3	0.000	1.000	22	22	siRNA-SC-10 PSF1-A488 IMPa2-A546 DAPI 8C2-siRNA-IMP-a2-a4 V2.00	0	14. siRNA-SC-10 PSF1-A488 DAPI IMPa2-A546 _a_TileScan_001 (Stage 1 of 49)	00-ywvp9Miead9to7zhJtXHYG
179.135		Cell	3	0.000	1.000	23	23	siRNA-SC-10 PSF1-A488 IMPa2-A546 DAPI 8C2-siRNA-IMP-a2-a4 V2.00	0	14. siRNA-SC-10 PSF1-A488 DAPI IMPa2-A546 _a_TileScan_001 (Stage 1 of 49)	00-ywvp9Miead9to7zhJtXHYG
176.031		Cell	3	0.000	1.000	24	24	siRNA-SC-10 PSF1-A488 IMPa2-A546 DAPI 8C2-siRNA-IMP-a2-a4 V2.00	0	14. siRNA-SC-10 PSF1-A488 DAPI IMPa2-A546 _a_TileScan_001 (Stage 1 of 49)	00-ywvp9Miead9to7zhJtXHYG
139.12		Cell	3	0.000	1.000	25	25	siRNA-SC-10 PSF1-A488 IMPa2-A546 DAPI 8C2-siRNA-IMP-a2-a4 V2.00	0	14. siRNA-SC-10 PSF1-A488 DAPI IMPa2-A546 _a_TileScan_001 (Stage 1 of 49)	00-ywvp9Miead9to7zhJtXHYG
138.398		Cell	3	0.000	1.000	26	26	siRNA-SC-10 PSF1-A488 IMPa2-A546 DAPI 8C2-siRNA-IMP-a2-a4 V2.00	0	14. siRNA-SC-10 PSF1-A488 DAPI IMPa2-A546 _a_TileScan_001 (Stage 1 of 49)	00-ywvp9Miead9to7zhJtXHYG
125.333		Cell	3	0.000	1.000	27	27	siRNA-SC-10 PSF1-A488 IMPa2-A546 DAPI 8C2-siRNA-IMP-a2-a4 V2.00	0	14. siRNA-SC-10 PSF1-A488 DAPI IMPa2-A546 _a_TileScan_001 (Stage 1 of 49)	00-ywvp9Miead9to7zhJtXHYG
157.318		Cell	3	0.000	1.000	28	28	siRNA-SC-10 PSF1-A488 IMPa2-A546 DAPI 8C2-siRNA-IMP-a2-a4 V2.00	0	14. siRNA-SC-10 PSF1-A488 DAPI IMPa2-A546 _a_TileScan_001 (Stage 1 of 49)	00-ywvp9Miead9to7zhJtXHYG
175.982		Cell	3	0.000	1.000	29	29	siRNA-SC-10 PSF1-A488 IMPa2-A546 DAPI 8C2-siRNA-IMP-a2-a4 V2.00	0	14. siRNA-SC-10 PSF1-A488 DAPI IMPa2-A546 _a_TileScan_001 (Stage 1 of 49)	00-ywvp9Miead9to7zhJtXHYG
164.503		Cell	3	0.000	1.000	30	30	siRNA-SC-10 PSF1-A488 IMPa2-A546 DAPI 8C2-siRNA-IMP-a2-a4 V2.00	0	14. siRNA-SC-10 PSF1-A488 DAPI IMPa2-A546 _a_TileScan_001 (Stage 1 of 49)	00-ywvp9Miead9to7zhJtXHYG
147.246		Cell	3	0.000	1.000	31	31	siRNA-SC-10 PSF1-A488 IMPa2-A546 DAPI 8C2-siRNA-IMP-a2-a4 V2.00	0	14. siRNA-SC-10 PSF1-A488 DAPI IMPa2-A546 _a_TileScan_001 (Stage 1 of 49)	00-ywvp9Miead9to7zhJtXHYG
173.681		Cell	3	0.000	1.000	32	32	siRNA-SC-10 PSF1-A488 IMPa2-A546 DAPI 8C2-siRNA-IMP-a2-a4 V2.00	0	14. siRNA-SC-10 PSF1-A488 DAPI IMPa2-A546 _a_TileScan_001 (Stage 1 of 49)	00-ywvp9Miead9to7zhJtXHYG
170.52		Cell	3	0.000	1.000	33	33	siRNA-SC-10 PSF1-A488 IMPa2-A546 DAPI 8C2-siRNA-IMP-a2-a4 V2.00	0	14. siRNA-SC-10 PSF1-A488 DAPI IMPa2-A546 _a_TileScan_001 (Stage 1 of 49)	00-ywvp9Miead9to7zhJtXHYG
168.33		Cell	3	0.000	1.000	34	34	siRNA-SC-10 PSF1-A488 IMPa2-A546 DAPI 8C2-siRNA-IMP-a2-a4 V2.00	0	14. siRNA-SC-10 PSF1-A488 DAPI IMPa2-A546 _a_TileScan_001 (Stage 1 of 49)	00-ywvp9Miead9to7zhJtXHYG
150.848		Cell	3	0.000	1.000	35	35	siRNA-SC-10 PSF1-A488 IMPa2-A546 DAPI 8C2-siRNA-IMP-a2-a4 V2.00	0	14. siRNA-SC-10 PSF1-A488 DAPI IMPa2-A546 _a_TileScan_001 (Stage 1 of 49)	00-ywvp9Miead9to7zhJtXHYG
78.7531		Cell	3	0.000	1.000	36	0	siRNA-SC-10 PSF1-A488 IMPa2-A546 DAPI 8C2-siRNA-IMP-a2-a4 V2.00	0	14. siRNA-SC-10 PSF1-A488 DAPI IMPa2-A546 _aa_TileScan_001 (Stage 27 of 49)	00-8ekHy4Mij7ogf6e2QYmHCG
163.696		Cell	3	0.000	1.000	37	1	siRNA-SC-10 PSF1-A488 IMPa2-A546 DAPI 8C2-siRNA-IMP-a2-a4 V2.00	0	14. siRNA-SC-10 PSF1-A488 DAPI IMPa2-A546 _aa_TileScan_001 (Stage 27 of 49)	00-8ekHy4Mij7ogf6e2QYmHCG
146.255		Cell	3	0.000	1.000	38	2	siRNA-SC-10 PSF1-A488 IMPa2-A546 DAPI 8C2-siRNA-IMP-a2-a4 V2.00	0	14. siRNA-SC-10 PSF1-A488 DAPI IMPa2-A546 _aa_TileScan_001 (Stage 27 of 49)	00-8ekHy4Mij7ogf6e2QYmHCG
190.348		Cell	3	0.000	1.000	39	3	siRNA-SC-10 PSF1-A488 IMPa2-A546 DAPI 8C2-siRNA-IMP-a2-a4 V2.00	0	14. siRNA-SC-10 PSF1-A488 DAPI IMPa2-A546 _aa_TileScan_001 (Stage 27 of 49)	00-8ekHy4Mij7ogf6e2QYmHCG
97.8593		Cell	3	0.000	1.000	40	4	siRNA-SC-10 PSF1-A488 IMPa2-A546 DAPI 8C2-siRNA-IMP-a2-a4 V2.00	0	14. siRNA-SC-10 PSF1-A488 DAPI IMPa2-A546 _aa_TileScan_001 (Stage 27 of 49)	00-8ekHy4Mij7ogf6e2QYmHCG
101.613		Cell	3	0.000	1.000	41	5	siRNA-SC-10 PSF1-A488 IMPa2-A546 DAPI 8C2-siRNA-IMP-a2-a4 V2.00	0	14. siRNA-SC-10 PSF1-A488 DAPI IMPa2-A546 _aa_TileScan_001 (Stage 27 of 49)	00-8ekHy4Mij7ogf6e2QYmHCG
110.456		Cell	3	0.000	1.000	42	6	siRNA-SC-10 PSF1-A488 IMPa2-A546 DAPI 8C2-siRNA-IMP-a2-a4 V2.00	0	14. siRNA-SC-10 PSF1-A488 DAPI IMPa2-A546 _aa_TileScan_001 (Stage 27 of 49)	00-8ekHy4Mij7ogf6e2QYmHCG
138.546		Cell	3	0.000	1.000	43	7	siRNA-SC-10 PSF1-A488 IMPa2-A546 DAPI 8C2-siRNA-IMP-a2-a4 V2.00	0	14. siRNA-SC-10 PSF1-A488 DAPI IMPa2-A546 _aa_TileScan_001 (Stage 27 of 49)	00-8ekHy4Mij7ogf6e2QYmHCG
111.041		Cell	3	0.000	1.000	44	8	siRNA-SC-10 PSF1-A488 IMPa2-A546 DAPI 8C2-siRNA-IMP-a2-a4 V2.00	0	14. siRNA-SC-10 PSF1-A488 DAPI IMPa2-A546 _aa_TileScan_001 (Stage 27 of 49)	00-8ekHy4Mij7ogf6e2QYmHCG
123.082		Cell	3	0.000	1.000	45	9	siRNA-SC-10 PSF1-A488 IMPa2-A546 DAPI 8C2-siRNA-IMP-a2-a4 V2.00	0	14. siRNA-SC-10 PSF1-A488 DAPI IMPa2-A546 _aa_TileScan_001 (Stage 27 of 49)	00-8ekHy4Mij7ogf6e2QYmHCG
88.2283		Cell	3	0.000	1.000	46	10	siRNA-SC-10 PSF1-A488 IMPa2-A546 DAPI 8C2-siRNA-IMP-a2-a4 V2.00	0	14. siRNA-SC-10 PSF1-A488 DAPI IMPa2-A546 _aa_TileScan_001 (Stage 27 of 49)	00-8ekHy4Mij7ogf6e2QYmHCG
89.0868		Cell	3	0.000	1.000	47	11	siRNA-SC-10 PSF1-A488 IMPa2-A546 DAPI 8C2-siRNA-IMP-a2-a4 V2.00	0	14. siRNA-SC-10 PSF1-A488 DAPI IMPa2-A546 _aa_TileScan_001 (Stage 27 of 49)	00-8ekHy4Mij7ogf6e2QYmHCG
105.046		Cell	3	0.000	1.000	48	12	siRNA-SC-10 PSF1-A488 IMPa2-A546 DAPI 8C2-siRNA-IMP-a2-a4 V2.00	0	14. siRNA-SC-10 PSF1-A488 DAPI IMPa2-A546 _aa_TileScan_001 (Stage 27 of 49)	00-8ekHy4Mij7ogf6e2QYmHCG
136.335		Cell	3	0.000	1.000	49	13	siRNA-SC-10 PSF1-A488 IMPa2-A546 DAPI 8C2-siRNA-IMP-a2-a4 V2.00	0	14. siRNA-SC-10 PSF1-A488 DAPI IMPa2-A546 _aa_TileScan_001 (Stage 27 of 49)	00-8ekHy4Mij7ogf6e2QYmHCG
101.489		Cell	3	0.000	1.000	50	14	siRNA-SC-10 PSF1-A488 IMPa2-A546 DAPI 8C2-siRNA-IMP-a2-a4 V2.00	0	14. siRNA-SC-10 PSF1-A488 DAPI IMPa2-A546 _aa_TileScan_001 (Stage 27 of 49)	00-8ekHy4Mij7ogf6e2QYmHCG
161.209		Cell	3	0.000	1.000	51	15	siRNA-SC-10 PSF1-A488 IMPa2-A546 DAPI 8C2-siRNA-IMP-a2-a4 V2.00	0	14. siRNA-SC-10 PSF1-A488 DAPI IMPa2-A546 _aa_TileScan_001 (Stage 27 of 49)	00-8ekHy4Mij7ogf6e2QYmHCG
94.5275		Cell	3	0.000	1.000	52	16	siRNA-SC-10 PSF1-A488 IMPa2-A546 DAPI 8C2-siRNA-IMP-a2-a4 V2.00	0	14. siRNA-SC-10 PSF1-A488 DAPI IMPa2-A546 _aa_TileScan_001 (Stage 27 of 49)	00-8ekHy4Mij7ogf6e2QYmHCG
122.776		Cell	3	0.000	1.000	53	17	siRNA-SC-10 PSF1-A488 IMPa2-A546 DAPI 8C2-siRNA-IMP-a2-a4 V2.00	0	14. siRNA-SC-10 PSF1-A488 DAPI IMPa2-A546 _aa_TileScan_001 (Stage 27 of 49)	00-8ekHy4Mij7ogf6e2QYmHCG
149.012		Cell	3	0.000	1.000	54	18	siRNA-SC-10 PSF1-A488 IMPa2-A546 DAPI 8C2-siRNA-IMP-a2-a4 V2.00	0	14. siRNA-SC-10 PSF1-A488 DAPI IMPa2-A546 _aa_TileScan_001 (Stage 27 of 49)	00-8ekHy4Mij7ogf6e2QYmHCG
154.2		Cell	3	0.000	1.000	55	19	siRNA-SC-10 PSF1-A488 IMPa2-A546 DAPI 8C2-siRNA-IMP-a2-a4 V2.00	0	14. siRNA-SC-10 PSF1-A488 DAPI IMPa2-A546 _aa_TileScan_001 (Stage 27 of 49)	00-8ekHy4Mij7ogf6e2QYmHCG
148.866		Cell	3	0.000	1.000	56	20	siRNA-SC-10 PSF1-A488 IMPa2-A546 DAPI 8C2-siRNA-IMP-a2-a4 V2.00	0	14. siRNA-SC-10 PSF1-A488 DAPI IMPa2-A546 _aa_TileScan_001 (Stage 27 of 49)	00-8ekHy4Mij7ogf6e2QYmHCG
106.029		Cell	3	0.000	1.000	57	21	siRNA-SC-10 PSF1-A488 IMPa2-A546 DAPI 8C2-siRNA-IMP-a2-a4 V2.00	0	14. siRNA-SC-10 PSF1-A488 DAPI IMPa2-A546 _aa_TileScan_001 (Stage 27 of 49)	00-8ekHy4Mij7ogf6e2QYmHCG
147.228		Cell	3	0.000	1.000	58	22	siRNA-SC-10 PSF1-A488 IMPa2-A546 DAPI 8C2-siRNA-IMP-a2-a4 V2.00	0	14. siRNA-SC-10 PSF1-A488 DAPI IMPa2-A546 _aa_TileScan_001 (Stage 27 of 49)	00-8ekHy4Mij7ogf6e2QYmHCG
132.427		Cell	3	0.000	1.000	59	23	siRNA-SC-10 PSF1-A488 IMPa2-A546 DAPI 8C2-siRNA-IMP-a2-a4 V2.00	0	14. siRNA-SC-10 PSF1-A488 DAPI IMPa2-A546 _aa_TileScan_001 (Stage 27 of 49)	00-8ekHy4Mij7ogf6e2QYmHCG
121.362		Cell	3	0.000	1.000	60	24	siRNA-SC-10 PSF1-A488 IMPa2-A546 DAPI 8C2-siRNA-IMP-a2-a4 V2.00	0	14. siRNA-SC-10 PSF1-A488 DAPI IMPa2-A546 _aa_TileScan_001 (Stage 27 of 49)	00-8ekHy4Mij7ogf6e2QYmHCG
109.549		Cell	3	0.000	1.000	61	25	siRNA-SC-10 PSF1-A488 IMPa2-A546 DAPI 8C2-siRNA-IMP-a2-a4 V2.00	0	14. siRNA-SC-10 PSF1-A488 DAPI IMPa2-A546 _aa_TileScan_001 (Stage 27 of 49)	00-8ekHy4Mij7ogf6e2QYmHCG
71.8808		Cell	3	0.000	1.000	62	0	siRNA-SC-10 PSF1-A488 IMPa2-A546 DAPI 8C2-siRNA-IMP-a2-a4 V2.00	0	14. siRNA-SC-10 PSF1-A488 DAPI IMPa2-A546 _ab_TileScan_001 (Stage 28 of 49)	00-TfJZmppGLLKkG5Sz7MMKp7
116.165		Cell	3	0.000	1.000	63	1	siRNA-SC-10 PSF1-A488 IMPa2-A546 DAPI 8C2-siRNA-IMP-a2-a4 V2.00	0	14. siRNA-SC-10 PSF1-A488 DAPI IMPa2-A546 _ab_TileScan_001 (Stage 28 of 49)	00-TfJZmppGLLKkG5Sz7MMKp7
142.617		Cell	3	0.000	1.000	64	2	siRNA-SC-10 PSF1-A488 IMPa2-A546 DAPI 8C2-siRNA-IMP-a2-a4 V2.00	0	14. siRNA-SC-10 PSF1-A488 DAPI IMPa2-A546 _ab_TileScan_001 (Stage 28 of 49)	00-TfJZmppGLLKkG5Sz7MMKp7
88.0808		Cell	3	0.000	1.000	65	3	siRNA-SC-10 PSF1-A488 IMPa2-A546 DAPI 8C2-siRNA-IMP-a2-a4 V2.00	0	14. siRNA-SC-10 PSF1-A488 DAPI IMPa2-A546 _ab_TileScan_001 (Stage 28 of 49)	00-TfJZmppGLLKkG5Sz7MMKp7
107.326		Cell	3	0.000	1.000	66	4	siRNA-SC-10 PSF1-A488 IMPa2-A546 DAPI 8C2-siRNA-IMP-a2-a4 V2.00	0	14. siRNA-SC-10 PSF1-A488 DAPI IMPa2-A546 _ab_TileScan_001 (Stage 28 of 49)	00-TfJZmppGLLKkG5Sz7MMKp7
100.478		Cell	3	0.000	1.000	67	5	siRNA-SC-10 PSF1-A488 IMPa2-A546 DAPI 8C2-siRNA-IMP-a2-a4 V2.00	0	14. siRNA-SC-10 PSF1-A488 DAPI IMPa2-A546 _ab_TileScan_001 (Stage 28 of 49)	00-TfJZmppGLLKkG5Sz7MMKp7
139.286		Cell	3	0.000	1.000	68	6	siRNA-SC-10 PSF1-A488 IMPa2-A546 DAPI 8C2-siRNA-IMP-a2-a4 V2.00	0	14. siRNA-SC-10 PSF1-A488 DAPI IMPa2-A546 _ab_TileScan_001 (Stage 28 of 49)	00-TfJZmppGLLKkG5Sz7MMKp7
113.588		Cell	3	0.000	1.000	69	7	siRNA-SC-10 PSF1-A488 IMPa2-A546 DAPI 8C2-siRNA-IMP-a2-a4 V2.00	0	14. siRNA-SC-10 PSF1-A488 DAPI IMPa2-A546 _ab_TileScan_001 (Stage 28 of 49)	00-TfJZmppGLLKkG5Sz7MMKp7
131.075		Cell	3	0.000	1.000	70	8	siRNA-SC-10 PSF1-A488 IMPa2-A546 DAPI 8C2-siRNA-IMP-a2-a4 V2.00	0	14. siRNA-SC-10 PSF1-A488 DAPI IMPa2-A546 _ab_TileScan_001 (Stage 28 of 49)	00-TfJZmppGLLKkG5Sz7MMKp7
105.426		Cell	3	0.000	1.000	71	9	siRNA-SC-10 PSF1-A488 IMPa2-A546 DAPI 8C2-siRNA-IMP-a2-a4 V2.00	0	14. siRNA-SC-10 PSF1-A488 DAPI IMPa2-A546 _ab_TileScan_001 (Stage 28 of 49)	00-TfJZmppGLLKkG5Sz7MMKp7
117.973		Cell	3	0.000	1.000	72	10	siRNA-SC-10 PSF1-A488 IMPa2-A546 DAPI 8C2-siRNA-IMP-a2-a4 V2.00	0	14. siRNA-SC-10 PSF1-A488 DAPI IMPa2-A546 _ab_TileScan_001 (Stage 28 of 49)	00-TfJZmppGLLKkG5Sz7MMKp7
85.9829		Cell	3	0.000	1.000	73	11	siRNA-SC-10 PSF1-A488 IMPa2-A546 DAPI 8C2-siRNA-IMP-a2-a4 V2.00	0	14. siRNA-SC-10 PSF1-A488 DAPI IMPa2-A546 _ab_TileScan_001 (Stage 28 of 49)	00-TfJZmppGLLKkG5Sz7MMKp7
106.181		Cell	3	0.000	1.000	74	12	siRNA-SC-10 PSF1-A488 IMPa2-A546 DAPI 8C2-siRNA-IMP-a2-a4 V2.00	0	14. siRNA-SC-10 PSF1-A488 DAPI IMPa2-A546 _ab_TileScan_001 (Stage 28 of 49)	00-TfJZmppGLLKkG5Sz7MMKp7
96.4868		Cell	3	0.000	1.000	75	13	siRNA-SC-10 PSF1-A488 IMPa2-A546 DAPI 8C2-siRNA-IMP-a2-a4 V2.00	0	14. siRNA-SC-10 PSF1-A488 DAPI IMPa2-A546 _ab_TileScan_001 (Stage 28 of 49)	00-TfJZmppGLLKkG5Sz7MMKp7
98.9367		Cell	3	0.000	1.000	76	14	siRNA-SC-10 PSF1-A488 IMPa2-A546 DAPI 8C2-siRNA-IMP-a2-a4 V2.00	0	14. siRNA-SC-10 PSF1-A488 DAPI IMPa2-A546 _ab_TileScan_001 (Stage 28 of 49)	00-TfJZmppGLLKkG5Sz7MMKp7
102.24		Cell	3	0.000	1.000	77	15	siRNA-SC-10 PSF1-A488 IMPa2-A546 DAPI 8C2-siRNA-IMP-a2-a4 V2.00	0	14. siRNA-SC-10 PSF1-A488 DAPI IMPa2-A546 _ab_TileScan_001 (Stage 28 of 49)	00-TfJZmppGLLKkG5Sz7MMKp7
90.5995		Cell	3	0.000	1.000	78	16	siRNA-SC-10 PSF1-A488 IMPa2-A546 DAPI 8C2-siRNA-IMP-a2-a4 V2.00	0	14. siRNA-SC-10 PSF1-A488 DAPI IMPa2-A546 _ab_TileScan_001 (Stage 28 of 49)	00-TfJZmppGLLKkG5Sz7MMKp7
115.126		Cell	3	0.000	1.000	79	17	siRNA-SC-10 PSF1-A488 IMPa2-A546 DAPI 8C2-siRNA-IMP-a2-a4 V2.00	0	14. siRNA-SC-10 PSF1-A488 DAPI IMPa2-A546 _ab_TileScan_001 (Stage 28 of 49)	00-TfJZmppGLLKkG5Sz7MMKp7
124.286		Cell	3	0.000	1.000	80	18	siRNA-SC-10 PSF1-A488 IMPa2-A546 DAPI 8C2-siRNA-IMP-a2-a4 V2.00	0	14. siRNA-SC-10 PSF1-A488 DAPI IMPa2-A546 _ab_TileScan_001 (Stage 28 of 49)	00-TfJZmppGLLKkG5Sz7MMKp7
158.737		Cell	3	0.000	1.000	81	19	siRNA-SC-10 PSF1-A488 IMPa2-A546 DAPI 8C2-siRNA-IMP-a2-a4 V2.00	0	14. siRNA-SC-10 PSF1-A488 DAPI IMPa2-A546 _ab_TileScan_001 (Stage 28 of 49)	00-TfJZmppGLLKkG5Sz7MMKp7
159.119		Cell	3	0.000	1.000	82	20	siRNA-SC-10 PSF1-A488 IMPa2-A546 DAPI 8C2-siRNA-IMP-a2-a4 V2.00	0	14. siRNA-SC-10 PSF1-A488 DAPI IMPa2-A546 _ab_TileScan_001 (Stage 28 of 49)	00-TfJZmppGLLKkG5Sz7MMKp7
144.471		Cell	3	0.000	1.000	83	21	siRNA-SC-10 PSF1-A488 IMPa2-A546 DAPI 8C2-siRNA-IMP-a2-a4 V2.00	0	14. siRNA-SC-10 PSF1-A488 DAPI IMPa2-A546 _ab_TileScan_001 (Stage 28 of 49)	00-TfJZmppGLLKkG5Sz7MMKp7
134.144		Cell	3	0.000	1.000	84	22	siRNA-SC-10 PSF1-A488 IMPa2-A546 DAPI 8C2-siRNA-IMP-a2-a4 V2.00	0	14. siRNA-SC-10 PSF1-A488 DAPI IMPa2-A546 _ab_TileScan_001 (Stage 28 of 49)	00-TfJZmppGLLKkG5Sz7MMKp7
81.0233		Cell	3	0.000	1.000	85	23	siRNA-SC-10 PSF1-A488 IMPa2-A546 DAPI 8C2-siRNA-IMP-a2-a4 V2.00	0	14. siRNA-SC-10 PSF1-A488 DAPI IMPa2-A546 _ab_TileScan_001 (Stage 28 of 49)	00-TfJZmppGLLKkG5Sz7MMKp7
132.157		Cell	3	0.000	1.000	86	24	siRNA-SC-10 PSF1-A488 IMPa2-A546 DAPI 8C2-siRNA-IMP-a2-a4 V2.00	0	14. siRNA-SC-10 PSF1-A488 DAPI IMPa2-A546 _ab_TileScan_001 (Stage 28 of 49)	00-TfJZmppGLLKkG5Sz7MMKp7
110.697		Cell	3	0.000	1.000	87	25	siRNA-SC-10 PSF1-A488 IMPa2-A546 DAPI 8C2-siRNA-IMP-a2-a4 V2.00	0	14. siRNA-SC-10 PSF1-A488 DAPI IMPa2-A546 _ab_TileScan_001 (Stage 28 of 49)	00-TfJZmppGLLKkG5Sz7MMKp7
87.7868		Cell	3	0.000	1.000	88	26	siRNA-SC-10 PSF1-A488 IMPa2-A546 DAPI 8C2-siRNA-IMP-a2-a4 V2.00	0	14. siRNA-SC-10 PSF1-A488 DAPI IMPa2-A546 _ab_TileScan_001 (Stage 28 of 49)	00-TfJZmppGLLKkG5Sz7MMKp7
103.244		Cell	3	0.000	1.000	89	27	siRNA-SC-10 PSF1-A488 IMPa2-A546 DAPI 8C2-siRNA-IMP-a2-a4 V2.00	0	14. siRNA-SC-10 PSF1-A488 DAPI IMPa2-A546 _ab_TileScan_001 (Stage 28 of 49)	00-TfJZmppGLLKkG5Sz7MMKp7
110.216		Cell	3	0.000	1.000	90	28	siRNA-SC-10 PSF1-A488 IMPa2-A546 DAPI 8C2-siRNA-IMP-a2-a4 V2.00	0	14. siRNA-SC-10 PSF1-A488 DAPI IMPa2-A546 _ab_TileScan_001 (Stage 28 of 49)	00-TfJZmppGLLKkG5Sz7MMKp7
110.087		Cell	3	0.000	1.000	91	29	siRNA-SC-10 PSF1-A488 IMPa2-A546 DAPI 8C2-siRNA-IMP-a2-a4 V2.00	0	14. siRNA-SC-10 PSF1-A488 DAPI IMPa2-A546 _ab_TileScan_001 (Stage 28 of 49)	00-TfJZmppGLLKkG5Sz7MMKp7
108.753		Cell	3	0.000	1.000	92	30	siRNA-SC-10 PSF1-A488 IMPa2-A546 DAPI 8C2-siRNA-IMP-a2-a4 V2.00	0	14. siRNA-SC-10 PSF1-A488 DAPI IMPa2-A546 _ab_TileScan_001 (Stage 28 of 49)	00-TfJZmppGLLKkG5Sz7MMKp7
131.044		Cell	3	0.000	1.000	93	31	siRNA-SC-10 PSF1-A488 IMPa2-A546 DAPI 8C2-siRNA-IMP-a2-a4 V2.00	0	14. siRNA-SC-10 PSF1-A488 DAPI IMPa2-A546 _ab_TileScan_001 (Stage 28 of 49)	00-TfJZmppGLLKkG5Sz7MMKp7
138.955		Cell	3	0.000	1.000	94	32	siRNA-SC-10 PSF1-A488 IMPa2-A546 DAPI 8C2-siRNA-IMP-a2-a4 V2.00	0	14. siRNA-SC-10 PSF1-A488 DAPI IMPa2-A546 _ab_TileScan_001 (Stage 28 of 49)	00-TfJZmppGLLKkG5Sz7MMKp7
134.073		Cell	3	0.000	1.000	95	33	siRNA-SC-10 PSF1-A488 IMPa2-A546 DAPI 8C2-siRNA-IMP-a2-a4 V2.00	0	14. siRNA-SC-10 PSF1-A488 DAPI IMPa2-A546 _ab_TileScan_001 (Stage 28 of 49)	00-TfJZmppGLLKkG5Sz7MMKp7
126.517		Cell	3	0.000	1.000	96	34	siRNA-SC-10 PSF1-A488 IMPa2-A546 DAPI 8C2-siRNA-IMP-a2-a4 V2.00	0	14. siRNA-SC-10 PSF1-A488 DAPI IMPa2-A546 _ab_TileScan_001 (Stage 28 of 49)	00-TfJZmppGLLKkG5Sz7MMKp7
37.2355		Cell	3	0.000	1.000	97	0	siRNA-SC-10 PSF1-A488 IMPa2-A546 DAPI 8C2-siRNA-IMP-a2-a4 V2.00	0	14. siRNA-SC-10 PSF1-A488 DAPI IMPa2-A546 _ac_TileScan_001 (Stage 29 of 49)	00-6pUhZ6kYVbZokQTUVkuYF7
109.113		Cell	3	0.000	1.000	98	1	siRNA-SC-10 PSF1-A488 IMPa2-A546 DAPI 8C2-siRNA-IMP-a2-a4 V2.00	0	14. siRNA-SC-10 PSF1-A488 DAPI IMPa2-A546 _ac_TileScan_001 (Stage 29 of 49)	00-6pUhZ6kYVbZokQTUVkuYF7
135.599		Cell	3	0.000	1.000	99	2	siRNA-SC-10 PSF1-A488 IMPa2-A546 DAPI 8C2-siRNA-IMP-a2-a4 V2.00	0	14. siRNA-SC-10 PSF1-A488 DAPI IMPa2-A546 _ac_TileScan_001 (Stage 29 of 49)	00-6pUhZ6kYVbZokQTUVkuYF7
107.055		Cell	3	0.000	1.000	100	3	siRNA-SC-10 PSF1-A488 IMPa2-A546 DAPI 8C2-siRNA-IMP-a2-a4 V2.00	0	14. siRNA-SC-10 PSF1-A488 DAPI IMPa2-A546 _ac_TileScan_001 (Stage 29 of 49)	00-6pUhZ6kYVbZokQTUVkuYF7
90.7421		Cell	3	0.000	1.000	101	4	siRNA-SC-10 PSF1-A488 IMPa2-A546 DAPI 8C2-siRNA-IMP-a2-a4 V2.00	0	14. siRNA-SC-10 PSF1-A488 DAPI IMPa2-A546 _ac_TileScan_001 (Stage 29 of 49)	00-6pUhZ6kYVbZokQTUVkuYF7
67.4214		Cell	3	0.000	1.000	102	5	siRNA-SC-10 PSF1-A488 IMPa2-A546 DAPI 8C2-siRNA-IMP-a2-a4 V2.00	0	14. siRNA-SC-10 PSF1-A488 DAPI IMPa2-A546 _ac_TileScan_001 (Stage 29 of 49)	00-6pUhZ6kYVbZokQTUVkuYF7
37.5937		Cell	3	0.000	1.000	103	0	siRNA-SC-10 PSF1-A488 IMPa2-A546 DAPI 8C2-siRNA-IMP-a2-a4 V2.00	0	14. siRNA-SC-10 PSF1-A488 DAPI IMPa2-A546 _ad_TileScan_001 (Stage 30 of 49)	00-5YSFUbFLRRuPvnNKN4cU6W
117.096		Cell	3	0.000	1.000	104	1	siRNA-SC-10 PSF1-A488 IMPa2-A546 DAPI 8C2-siRNA-IMP-a2-a4 V2.00	0	14. siRNA-SC-10 PSF1-A488 DAPI IMPa2-A546 _ad_TileScan_001 (Stage 30 of 49)	00-5YSFUbFLRRuPvnNKN4cU6W
55.6665		Cell	3	0.000	1.000	105	2	siRNA-SC-10 PSF1-A488 IMPa2-A546 DAPI 8C2-siRNA-IMP-a2-a4 V2.00	0	14. siRNA-SC-10 PSF1-A488 DAPI IMPa2-A546 _ad_TileScan_001 (Stage 30 of 49)	00-5YSFUbFLRRuPvnNKN4cU6W
130		Cell	3	0.000	1.000	106	3	siRNA-SC-10 PSF1-A488 IMPa2-A546 DAPI 8C2-siRNA-IMP-a2-a4 V2.00	0	14. siRNA-SC-10 PSF1-A488 DAPI IMPa2-A546 _ad_TileScan_001 (Stage 30 of 49)	00-5YSFUbFLRRuPvnNKN4cU6W
69.0604		Cell	3	0.000	1.000	107	4	siRNA-SC-10 PSF1-A488 IMPa2-A546 DAPI 8C2-siRNA-IMP-a2-a4 V2.00	0	14. siRNA-SC-10 PSF1-A488 DAPI IMPa2-A546 _ad_TileScan_001 (Stage 30 of 49)	00-5YSFUbFLRRuPvnNKN4cU6W
52.0359		Cell	3	0.000	1.000	108	5	siRNA-SC-10 PSF1-A488 IMPa2-A546 DAPI 8C2-siRNA-IMP-a2-a4 V2.00	0	14. siRNA-SC-10 PSF1-A488 DAPI IMPa2-A546 _ad_TileScan_001 (Stage 30 of 49)	00-5YSFUbFLRRuPvnNKN4cU6W
27.722		Cell	3	0.000	1.000	109	0	siRNA-SC-10 PSF1-A488 IMPa2-A546 DAPI 8C2-siRNA-IMP-a2-a4 V2.00	0	14. siRNA-SC-10 PSF1-A488 DAPI IMPa2-A546 _ae_TileScan_001 (Stage 31 of 49)	00-6xSfUibHyyHT9JjnNUyRpa
54.0871		Cell	3	0.000	1.000	110	1	siRNA-SC-10 PSF1-A488 IMPa2-A546 DAPI 8C2-siRNA-IMP-a2-a4 V2.00	0	14. siRNA-SC-10 PSF1-A488 DAPI IMPa2-A546 _ae_TileScan_001 (Stage 31 of 49)	00-6xSfUibHyyHT9JjnNUyRpa
136.228		Cell	3	0.000	1.000	111	2	siRNA-SC-10 PSF1-A488 IMPa2-A546 DAPI 8C2-siRNA-IMP-a2-a4 V2.00	0	14. siRNA-SC-10 PSF1-A488 DAPI IMPa2-A546 _ae_TileScan_001 (Stage 31 of 49)	00-6xSfUibHyyHT9JjnNUyRpa
59.6352		Cell	3	0.000	1.000	112	3	siRNA-SC-10 PSF1-A488 IMPa2-A546 DAPI 8C2-siRNA-IMP-a2-a4 V2.00	0	14. siRNA-SC-10 PSF1-A488 DAPI IMPa2-A546 _ae_TileScan_001 (Stage 31 of 49)	00-6xSfUibHyyHT9JjnNUyRpa
54.9584		Cell	3	0.000	1.000	113	4	siRNA-SC-10 PSF1-A488 IMPa2-A546 DAPI 8C2-siRNA-IMP-a2-a4 V2.00	0	14. siRNA-SC-10 PSF1-A488 DAPI IMPa2-A546 _ae_TileScan_001 (Stage 31 of 49)	00-6xSfUibHyyHT9JjnNUyRpa
61.249		Cell	3	0.000	1.000	114	5	siRNA-SC-10 PSF1-A488 IMPa2-A546 DAPI 8C2-siRNA-IMP-a2-a4 V2.00	0	14. siRNA-SC-10 PSF1-A488 DAPI IMPa2-A546 _ae_TileScan_001 (Stage 31 of 49)	00-6xSfUibHyyHT9JjnNUyRpa
76.7653		Cell	3	0.000	1.000	115	6	siRNA-SC-10 PSF1-A488 IMPa2-A546 DAPI 8C2-siRNA-IMP-a2-a4 V2.00	0	14. siRNA-SC-10 PSF1-A488 DAPI IMPa2-A546 _ae_TileScan_001 (Stage 31 of 49)	00-6xSfUibHyyHT9JjnNUyRpa
112.597		Cell	3	0.000	1.000	116	7	siRNA-SC-10 PSF1-A488 IMPa2-A546 DAPI 8C2-siRNA-IMP-a2-a4 V2.00	0	14. siRNA-SC-10 PSF1-A488 DAPI IMPa2-A546 _ae_TileScan_001 (Stage 31 of 49)	00-6xSfUibHyyHT9JjnNUyRpa
103.204		Cell	3	0.000	1.000	117	8	siRNA-SC-10 PSF1-A488 IMPa2-A546 DAPI 8C2-siRNA-IMP-a2-a4 V2.00	0	14. siRNA-SC-10 PSF1-A488 DAPI IMPa2-A546 _ae_TileScan_001 (Stage 31 of 49)	00-6xSfUibHyyHT9JjnNUyRpa
132.748		Cell	3	0.000	1.000	118	9	siRNA-SC-10 PSF1-A488 IMPa2-A546 DAPI 8C2-siRNA-IMP-a2-a4 V2.00	0	14. siRNA-SC-10 PSF1-A488 DAPI IMPa2-A546 _ae_TileScan_001 (Stage 31 of 49)	00-6xSfUibHyyHT9JjnNUyRpa
68.9086		Cell	3	0.000	1.000	119	10	siRNA-SC-10 PSF1-A488 IMPa2-A546 DAPI 8C2-siRNA-IMP-a2-a4 V2.00	0	14. siRNA-SC-10 PSF1-A488 DAPI IMPa2-A546 _ae_TileScan_001 (Stage 31 of 49)	00-6xSfUibHyyHT9JjnNUyRpa
79.1665		Cell	3	0.000	1.000	120	11	siRNA-SC-10 PSF1-A488 IMPa2-A546 DAPI 8C2-siRNA-IMP-a2-a4 V2.00	0	14. siRNA-SC-10 PSF1-A488 DAPI IMPa2-A546 _ae_TileScan_001 (Stage 31 of 49)	00-6xSfUibHyyHT9JjnNUyRpa
83.7187		Cell	3	0.000	1.000	121	12	siRNA-SC-10 PSF1-A488 IMPa2-A546 DAPI 8C2-siRNA-IMP-a2-a4 V2.00	0	14. siRNA-SC-10 PSF1-A488 DAPI IMPa2-A546 _ae_TileScan_001 (Stage 31 of 49)	00-6xSfUibHyyHT9JjnNUyRpa
138.782		Cell	3	0.000	1.000	122	13	siRNA-SC-10 PSF1-A488 IMPa2-A546 DAPI 8C2-siRNA-IMP-a2-a4 V2.00	0	14. siRNA-SC-10 PSF1-A488 DAPI IMPa2-A546 _ae_TileScan_001 (Stage 31 of 49)	00-6xSfUibHyyHT9JjnNUyRpa
103.358		Cell	3	0.000	1.000	123	14	siRNA-SC-10 PSF1-A488 IMPa2-A546 DAPI 8C2-siRNA-IMP-a2-a4 V2.00	0	14. siRNA-SC-10 PSF1-A488 DAPI IMPa2-A546 _ae_TileScan_001 (Stage 31 of 49)	00-6xSfUibHyyHT9JjnNUyRpa
71.4222		Cell	3	0.000	1.000	124	15	siRNA-SC-10 PSF1-A488 IMPa2-A546 DAPI 8C2-siRNA-IMP-a2-a4 V2.00	0	14. siRNA-SC-10 PSF1-A488 DAPI IMPa2-A546 _ae_TileScan_001 (Stage 31 of 49)	00-6xSfUibHyyHT9JjnNUyRpa
98.8744		Cell	3	0.000	1.000	125	16	siRNA-SC-10 PSF1-A488 IMPa2-A546 DAPI 8C2-siRNA-IMP-a2-a4 V2.00	0	14. siRNA-SC-10 PSF1-A488 DAPI IMPa2-A546 _ae_TileScan_001 (Stage 31 of 49)	00-6xSfUibHyyHT9JjnNUyRpa
69.922		Cell	3	0.000	1.000	126	17	siRNA-SC-10 PSF1-A488 IMPa2-A546 DAPI 8C2-siRNA-IMP-a2-a4 V2.00	0	14. siRNA-SC-10 PSF1-A488 DAPI IMPa2-A546 _ae_TileScan_001 (Stage 31 of 49)	00-6xSfUibHyyHT9JjnNUyRpa
95.7333		Cell	3	0.000	1.000	127	18	siRNA-SC-10 PSF1-A488 IMPa2-A546 DAPI 8C2-siRNA-IMP-a2-a4 V2.00	0	14. siRNA-SC-10 PSF1-A488 DAPI IMPa2-A546 _ae_TileScan_001 (Stage 31 of 49)	00-6xSfUibHyyHT9JjnNUyRpa
84.9712		Cell	3	0.000	1.000	128	19	siRNA-SC-10 PSF1-A488 IMPa2-A546 DAPI 8C2-siRNA-IMP-a2-a4 V2.00	0	14. siRNA-SC-10 PSF1-A488 DAPI IMPa2-A546 _ae_TileScan_001 (Stage 31 of 49)	00-6xSfUibHyyHT9JjnNUyRpa
101.04		Cell	3	0.000	1.000	129	20	siRNA-SC-10 PSF1-A488 IMPa2-A546 DAPI 8C2-siRNA-IMP-a2-a4 V2.00	0	14. siRNA-SC-10 PSF1-A488 DAPI IMPa2-A546 _ae_TileScan_001 (Stage 31 of 49)	00-6xSfUibHyyHT9JjnNUyRpa
52.4904		Cell	3	0.000	1.000	130	21	siRNA-SC-10 PSF1-A488 IMPa2-A546 DAPI 8C2-siRNA-IMP-a2-a4 V2.00	0	14. siRNA-SC-10 PSF1-A488 DAPI IMPa2-A546 _ae_TileScan_001 (Stage 31 of 49)	00-6xSfUibHyyHT9JjnNUyRpa
98.7486		Cell	3	0.000	1.000	131	22	siRNA-SC-10 PSF1-A488 IMPa2-A546 DAPI 8C2-siRNA-IMP-a2-a4 V2.00	0	14. siRNA-SC-10 PSF1-A488 DAPI IMPa2-A546 _ae_TileScan_001 (Stage 31 of 49)	00-6xSfUibHyyHT9JjnNUyRpa
70.2962		Cell	3	0.000	1.000	132	23	siRNA-SC-10 PSF1-A488 IMPa2-A546 DAPI 8C2-siRNA-IMP-a2-a4 V2.00	0	14. siRNA-SC-10 PSF1-A488 DAPI IMPa2-A546 _ae_TileScan_001 (Stage 31 of 49)	00-6xSfUibHyyHT9JjnNUyRpa
72.6597		Cell	3	0.000	1.000	133	0	siRNA-SC-10 PSF1-A488 IMPa2-A546 DAPI 8C2-siRNA-IMP-a2-a4 V2.00	0	14. siRNA-SC-10 PSF1-A488 DAPI IMPa2-A546 _af_TileScan_001 (Stage 32 of 49)	00-YhP9H6xE6b4dbFNXwEspf4
66.6675		Cell	3	0.000	1.000	134	1	siRNA-SC-10 PSF1-A488 IMPa2-A546 DAPI 8C2-siRNA-IMP-a2-a4 V2.00	0	14. siRNA-SC-10 PSF1-A488 DAPI IMPa2-A546 _af_TileScan_001 (Stage 32 of 49)	00-YhP9H6xE6b4dbFNXwEspf4
74.8072		Cell	3	0.000	1.000	135	2	siRNA-SC-10 PSF1-A488 IMPa2-A546 DAPI 8C2-siRNA-IMP-a2-a4 V2.00	0	14. siRNA-SC-10 PSF1-A488 DAPI IMPa2-A546 _af_TileScan_001 (Stage 32 of 49)	00-YhP9H6xE6b4dbFNXwEspf4
120.343		Cell	3	0.000	1.000	136	3	siRNA-SC-10 PSF1-A488 IMPa2-A546 DAPI 8C2-siRNA-IMP-a2-a4 V2.00	0	14. siRNA-SC-10 PSF1-A488 DAPI IMPa2-A546 _af_TileScan_001 (Stage 32 of 49)	00-YhP9H6xE6b4dbFNXwEspf4
74.2971		Cell	3	0.000	1.000	137	4	siRNA-SC-10 PSF1-A488 IMPa2-A546 DAPI 8C2-siRNA-IMP-a2-a4 V2.00	0	14. siRNA-SC-10 PSF1-A488 DAPI IMPa2-A546 _af_TileScan_001 (Stage 32 of 49)	00-YhP9H6xE6b4dbFNXwEspf4
72.6768		Cell	3	0.000	1.000	138	5	siRNA-SC-10 PSF1-A488 IMPa2-A546 DAPI 8C2-siRNA-IMP-a2-a4 V2.00	0	14. siRNA-SC-10 PSF1-A488 DAPI IMPa2-A546 _af_TileScan_001 (Stage 32 of 49)	00-YhP9H6xE6b4dbFNXwEspf4
112.99		Cell	3	0.000	1.000	139	6	siRNA-SC-10 PSF1-A488 IMPa2-A546 DAPI 8C2-siRNA-IMP-a2-a4 V2.00	0	14. siRNA-SC-10 PSF1-A488 DAPI IMPa2-A546 _af_TileScan_001 (Stage 32 of 49)	00-YhP9H6xE6b4dbFNXwEspf4
79.4552		Cell	3	0.000	1.000	140	7	siRNA-SC-10 PSF1-A488 IMPa2-A546 DAPI 8C2-siRNA-IMP-a2-a4 V2.00	0	14. siRNA-SC-10 PSF1-A488 DAPI IMPa2-A546 _af_TileScan_001 (Stage 32 of 49)	00-YhP9H6xE6b4dbFNXwEspf4
60.7926		Cell	3	0.000	1.000	141	8	siRNA-SC-10 PSF1-A488 IMPa2-A546 DAPI 8C2-siRNA-IMP-a2-a4 V2.00	0	14. siRNA-SC-10 PSF1-A488 DAPI IMPa2-A546 _af_TileScan_001 (Stage 32 of 49)	00-YhP9H6xE6b4dbFNXwEspf4
101.995		Cell	3	0.000	1.000	142	9	siRNA-SC-10 PSF1-A488 IMPa2-A546 DAPI 8C2-siRNA-IMP-a2-a4 V2.00	0	14. siRNA-SC-10 PSF1-A488 DAPI IMPa2-A546 _af_TileScan_001 (Stage 32 of 49)	00-YhP9H6xE6b4dbFNXwEspf4
92.0614		Cell	3	0.000	1.000	143	10	siRNA-SC-10 PSF1-A488 IMPa2-A546 DAPI 8C2-siRNA-IMP-a2-a4 V2.00	0	14. siRNA-SC-10 PSF1-A488 DAPI IMPa2-A546 _af_TileScan_001 (Stage 32 of 49)	00-YhP9H6xE6b4dbFNXwEspf4
61.2793		Cell	3	0.000	1.000	144	11	siRNA-SC-10 PSF1-A488 IMPa2-A546 DAPI 8C2-siRNA-IMP-a2-a4 V2.00	0	14. siRNA-SC-10 PSF1-A488 DAPI IMPa2-A546 _af_TileScan_001 (Stage 32 of 49)	00-YhP9H6xE6b4dbFNXwEspf4
92.1029		Cell	3	0.000	1.000	145	12	siRNA-SC-10 PSF1-A488 IMPa2-A546 DAPI 8C2-siRNA-IMP-a2-a4 V2.00	0	14. siRNA-SC-10 PSF1-A488 DAPI IMPa2-A546 _af_TileScan_001 (Stage 32 of 49)	00-YhP9H6xE6b4dbFNXwEspf4
52.6478		Cell	3	0.000	1.000	146	13	siRNA-SC-10 PSF1-A488 IMPa2-A546 DAPI 8C2-siRNA-IMP-a2-a4 V2.00	0	14. siRNA-SC-10 PSF1-A488 DAPI IMPa2-A546 _af_TileScan_001 (Stage 32 of 49)	00-YhP9H6xE6b4dbFNXwEspf4
121.062		Cell	3	0.000	1.000	147	14	siRNA-SC-10 PSF1-A488 IMPa2-A546 DAPI 8C2-siRNA-IMP-a2-a4 V2.00	0	14. siRNA-SC-10 PSF1-A488 DAPI IMPa2-A546 _af_TileScan_001 (Stage 32 of 49)	00-YhP9H6xE6b4dbFNXwEspf4
89.2082		Cell	3	0.000	1.000	148	15	siRNA-SC-10 PSF1-A488 IMPa2-A546 DAPI 8C2-siRNA-IMP-a2-a4 V2.00	0	14. siRNA-SC-10 PSF1-A488 DAPI IMPa2-A546 _af_TileScan_001 (Stage 32 of 49)	00-YhP9H6xE6b4dbFNXwEspf4
91.5277		Cell	3	0.000	1.000	149	16	siRNA-SC-10 PSF1-A488 IMPa2-A546 DAPI 8C2-siRNA-IMP-a2-a4 V2.00	0	14. siRNA-SC-10 PSF1-A488 DAPI IMPa2-A546 _af_TileScan_001 (Stage 32 of 49)	00-YhP9H6xE6b4dbFNXwEspf4
101.973		Cell	3	0.000	1.000	150	17	siRNA-SC-10 PSF1-A488 IMPa2-A546 DAPI 8C2-siRNA-IMP-a2-a4 V2.00	0	14. siRNA-SC-10 PSF1-A488 DAPI IMPa2-A546 _af_TileScan_001 (Stage 32 of 49)	00-YhP9H6xE6b4dbFNXwEspf4
69.5241		Cell	3	0.000	1.000	151	18	siRNA-SC-10 PSF1-A488 IMPa2-A546 DAPI 8C2-siRNA-IMP-a2-a4 V2.00	0	14. siRNA-SC-10 PSF1-A488 DAPI IMPa2-A546 _af_TileScan_001 (Stage 32 of 49)	00-YhP9H6xE6b4dbFNXwEspf4
86.2558		Cell	3	0.000	1.000	152	19	siRNA-SC-10 PSF1-A488 IMPa2-A546 DAPI 8C2-siRNA-IMP-a2-a4 V2.00	0	14. siRNA-SC-10 PSF1-A488 DAPI IMPa2-A546 _af_TileScan_001 (Stage 32 of 49)	00-YhP9H6xE6b4dbFNXwEspf4
126.695		Cell	3	0.000	1.000	153	20	siRNA-SC-10 PSF1-A488 IMPa2-A546 DAPI 8C2-siRNA-IMP-a2-a4 V2.00	0	14. siRNA-SC-10 PSF1-A488 DAPI IMPa2-A546 _af_TileScan_001 (Stage 32 of 49)	00-YhP9H6xE6b4dbFNXwEspf4
116.735		Cell	3	0.000	1.000	154	21	siRNA-SC-10 PSF1-A488 IMPa2-A546 DAPI 8C2-siRNA-IMP-a2-a4 V2.00	0	14. siRNA-SC-10 PSF1-A488 DAPI IMPa2-A546 _af_TileScan_001 (Stage 32 of 49)	00-YhP9H6xE6b4dbFNXwEspf4
106.392		Cell	3	0.000	1.000	155	22	siRNA-SC-10 PSF1-A488 IMPa2-A546 DAPI 8C2-siRNA-IMP-a2-a4 V2.00	0	14. siRNA-SC-10 PSF1-A488 DAPI IMPa2-A546 _af_TileScan_001 (Stage 32 of 49)	00-YhP9H6xE6b4dbFNXwEspf4
119.508		Cell	3	0.000	1.000	156	23	siRNA-SC-10 PSF1-A488 IMPa2-A546 DAPI 8C2-siRNA-IMP-a2-a4 V2.00	0	14. siRNA-SC-10 PSF1-A488 DAPI IMPa2-A546 _af_TileScan_001 (Stage 32 of 49)	00-YhP9H6xE6b4dbFNXwEspf4
100.814		Cell	3	0.000	1.000	157	24	siRNA-SC-10 PSF1-A488 IMPa2-A546 DAPI 8C2-siRNA-IMP-a2-a4 V2.00	0	14. siRNA-SC-10 PSF1-A488 DAPI IMPa2-A546 _af_TileScan_001 (Stage 32 of 49)	00-YhP9H6xE6b4dbFNXwEspf4
86.3125		Cell	3	0.000	1.000	158	0	siRNA-SC-10 PSF1-A488 IMPa2-A546 DAPI 8C2-siRNA-IMP-a2-a4 V2.00	0	14. siRNA-SC-10 PSF1-A488 DAPI IMPa2-A546 _ag_TileScan_001 (Stage 33 of 49)	00-sv85hy54GKD4ra7DhNN92B
133.705		Cell	3	0.000	1.000	159	1	siRNA-SC-10 PSF1-A488 IMPa2-A546 DAPI 8C2-siRNA-IMP-a2-a4 V2.00	0	14. siRNA-SC-10 PSF1-A488 DAPI IMPa2-A546 _ag_TileScan_001 (Stage 33 of 49)	00-sv85hy54GKD4ra7DhNN92B
114.578		Cell	3	0.000	1.000	160	2	siRNA-SC-10 PSF1-A488 IMPa2-A546 DAPI 8C2-siRNA-IMP-a2-a4 V2.00	0	14. siRNA-SC-10 PSF1-A488 DAPI IMPa2-A546 _ag_TileScan_001 (Stage 33 of 49)	00-sv85hy54GKD4ra7DhNN92B
130.508		Cell	3	0.000	1.000	161	3	siRNA-SC-10 PSF1-A488 IMPa2-A546 DAPI 8C2-siRNA-IMP-a2-a4 V2.00	0	14. siRNA-SC-10 PSF1-A488 DAPI IMPa2-A546 _ag_TileScan_001 (Stage 33 of 49)	00-sv85hy54GKD4ra7DhNN92B
104.514		Cell	3	0.000	1.000	162	4	siRNA-SC-10 PSF1-A488 IMPa2-A546 DAPI 8C2-siRNA-IMP-a2-a4 V2.00	0	14. siRNA-SC-10 PSF1-A488 DAPI IMPa2-A546 _ag_TileScan_001 (Stage 33 of 49)	00-sv85hy54GKD4ra7DhNN92B
132.492		Cell	3	0.000	1.000	163	5	siRNA-SC-10 PSF1-A488 IMPa2-A546 DAPI 8C2-siRNA-IMP-a2-a4 V2.00	0	14. siRNA-SC-10 PSF1-A488 DAPI IMPa2-A546 _ag_TileScan_001 (Stage 33 of 49)	00-sv85hy54GKD4ra7DhNN92B
111.537		Cell	3	0.000	1.000	164	6	siRNA-SC-10 PSF1-A488 IMPa2-A546 DAPI 8C2-siRNA-IMP-a2-a4 V2.00	0	14. siRNA-SC-10 PSF1-A488 DAPI IMPa2-A546 _ag_TileScan_001 (Stage 33 of 49)	00-sv85hy54GKD4ra7DhNN92B
114.736		Cell	3	0.000	1.000	165	7	siRNA-SC-10 PSF1-A488 IMPa2-A546 DAPI 8C2-siRNA-IMP-a2-a4 V2.00	0	14. siRNA-SC-10 PSF1-A488 DAPI IMPa2-A546 _ag_TileScan_001 (Stage 33 of 49)	00-sv85hy54GKD4ra7DhNN92B
94.704		Cell	3	0.000	1.000	166	8	siRNA-SC-10 PSF1-A488 IMPa2-A546 DAPI 8C2-siRNA-IMP-a2-a4 V2.00	0	14. siRNA-SC-10 PSF1-A488 DAPI IMPa2-A546 _ag_TileScan_001 (Stage 33 of 49)	00-sv85hy54GKD4ra7DhNN92B
72.3911		Cell	3	0.000	1.000	167	9	siRNA-SC-10 PSF1-A488 IMPa2-A546 DAPI 8C2-siRNA-IMP-a2-a4 V2.00	0	14. siRNA-SC-10 PSF1-A488 DAPI IMPa2-A546 _ag_TileScan_001 (Stage 33 of 49)	00-sv85hy54GKD4ra7DhNN92B
69.4397		Cell	3	0.000	1.000	168	10	siRNA-SC-10 PSF1-A488 IMPa2-A546 DAPI 8C2-siRNA-IMP-a2-a4 V2.00	0	14. siRNA-SC-10 PSF1-A488 DAPI IMPa2-A546 _ag_TileScan_001 (Stage 33 of 49)	00-sv85hy54GKD4ra7DhNN92B
92.1546		Cell	3	0.000	1.000	169	11	siRNA-SC-10 PSF1-A488 IMPa2-A546 DAPI 8C2-siRNA-IMP-a2-a4 V2.00	0	14. siRNA-SC-10 PSF1-A488 DAPI IMPa2-A546 _ag_TileScan_001 (Stage 33 of 49)	00-sv85hy54GKD4ra7DhNN92B
73.736		Cell	3	0.000	1.000	170	12	siRNA-SC-10 PSF1-A488 IMPa2-A546 DAPI 8C2-siRNA-IMP-a2-a4 V2.00	0	14. siRNA-SC-10 PSF1-A488 DAPI IMPa2-A546 _ag_TileScan_001 (Stage 33 of 49)	00-sv85hy54GKD4ra7DhNN92B
63.2733		Cell	3	0.000	1.000	171	13	siRNA-SC-10 PSF1-A488 IMPa2-A546 DAPI 8C2-siRNA-IMP-a2-a4 V2.00	0	14. siRNA-SC-10 PSF1-A488 DAPI IMPa2-A546 _ag_TileScan_001 (Stage 33 of 49)	00-sv85hy54GKD4ra7DhNN92B
135.61		Cell	3	0.000	1.000	172	14	siRNA-SC-10 PSF1-A488 IMPa2-A546 DAPI 8C2-siRNA-IMP-a2-a4 V2.00	0	14. siRNA-SC-10 PSF1-A488 DAPI IMPa2-A546 _ag_TileScan_001 (Stage 33 of 49)	00-sv85hy54GKD4ra7DhNN92B
156.532		Cell	3	0.000	1.000	173	15	siRNA-SC-10 PSF1-A488 IMPa2-A546 DAPI 8C2-siRNA-IMP-a2-a4 V2.00	0	14. siRNA-SC-10 PSF1-A488 DAPI IMPa2-A546 _ag_TileScan_001 (Stage 33 of 49)	00-sv85hy54GKD4ra7DhNN92B
166.302		Cell	3	0.000	1.000	174	16	siRNA-SC-10 PSF1-A488 IMPa2-A546 DAPI 8C2-siRNA-IMP-a2-a4 V2.00	0	14. siRNA-SC-10 PSF1-A488 DAPI IMPa2-A546 _ag_TileScan_001 (Stage 33 of 49)	00-sv85hy54GKD4ra7DhNN92B
65.8189		Cell	3	0.000	1.000	175	17	siRNA-SC-10 PSF1-A488 IMPa2-A546 DAPI 8C2-siRNA-IMP-a2-a4 V2.00	0	14. siRNA-SC-10 PSF1-A488 DAPI IMPa2-A546 _ag_TileScan_001 (Stage 33 of 49)	00-sv85hy54GKD4ra7DhNN92B
80.137		Cell	3	0.000	1.000	176	18	siRNA-SC-10 PSF1-A488 IMPa2-A546 DAPI 8C2-siRNA-IMP-a2-a4 V2.00	0	14. siRNA-SC-10 PSF1-A488 DAPI IMPa2-A546 _ag_TileScan_001 (Stage 33 of 49)	00-sv85hy54GKD4ra7DhNN92B
81.6766		Cell	3	0.000	1.000	177	19	siRNA-SC-10 PSF1-A488 IMPa2-A546 DAPI 8C2-siRNA-IMP-a2-a4 V2.00	0	14. siRNA-SC-10 PSF1-A488 DAPI IMPa2-A546 _ag_TileScan_001 (Stage 33 of 49)	00-sv85hy54GKD4ra7DhNN92B
113.519		Cell	3	0.000	1.000	178	20	siRNA-SC-10 PSF1-A488 IMPa2-A546 DAPI 8C2-siRNA-IMP-a2-a4 V2.00	0	14. siRNA-SC-10 PSF1-A488 DAPI IMPa2-A546 _ag_TileScan_001 (Stage 33 of 49)	00-sv85hy54GKD4ra7DhNN92B
172.378		Cell	3	0.000	1.000	179	21	siRNA-SC-10 PSF1-A488 IMPa2-A546 DAPI 8C2-siRNA-IMP-a2-a4 V2.00	0	14. siRNA-SC-10 PSF1-A488 DAPI IMPa2-A546 _ag_TileScan_001 (Stage 33 of 49)	00-sv85hy54GKD4ra7DhNN92B
123.647		Cell	3	0.000	1.000	180	22	siRNA-SC-10 PSF1-A488 IMPa2-A546 DAPI 8C2-siRNA-IMP-a2-a4 V2.00	0	14. siRNA-SC-10 PSF1-A488 DAPI IMPa2-A546 _ag_TileScan_001 (Stage 33 of 49)	00-sv85hy54GKD4ra7DhNN92B
46.0239		Cell	3	0.000	1.000	181	0	siRNA-SC-10 PSF1-A488 IMPa2-A546 DAPI 8C2-siRNA-IMP-a2-a4 V2.00	0	14. siRNA-SC-10 PSF1-A488 DAPI IMPa2-A546 _ah_TileScan_001 (Stage 34 of 49)	00-6DEamjEK2zBC8xohKeHjmn
57.4362		Cell	3	0.000	1.000	182	1	siRNA-SC-10 PSF1-A488 IMPa2-A546 DAPI 8C2-siRNA-IMP-a2-a4 V2.00	0	14. siRNA-SC-10 PSF1-A488 DAPI IMPa2-A546 _ah_TileScan_001 (Stage 34 of 49)	00-6DEamjEK2zBC8xohKeHjmn
113.924		Cell	3	0.000	1.000	183	2	siRNA-SC-10 PSF1-A488 IMPa2-A546 DAPI 8C2-siRNA-IMP-a2-a4 V2.00	0	14. siRNA-SC-10 PSF1-A488 DAPI IMPa2-A546 _ah_TileScan_001 (Stage 34 of 49)	00-6DEamjEK2zBC8xohKeHjmn
82.6003		Cell	3	0.000	1.000	184	3	siRNA-SC-10 PSF1-A488 IMPa2-A546 DAPI 8C2-siRNA-IMP-a2-a4 V2.00	0	14. siRNA-SC-10 PSF1-A488 DAPI IMPa2-A546 _ah_TileScan_001 (Stage 34 of 49)	00-6DEamjEK2zBC8xohKeHjmn
138.778		Cell	3	0.000	1.000	185	4	siRNA-SC-10 PSF1-A488 IMPa2-A546 DAPI 8C2-siRNA-IMP-a2-a4 V2.00	0	14. siRNA-SC-10 PSF1-A488 DAPI IMPa2-A546 _ah_TileScan_001 (Stage 34 of 49)	00-6DEamjEK2zBC8xohKeHjmn
98.989		Cell	3	0.000	1.000	186	5	siRNA-SC-10 PSF1-A488 IMPa2-A546 DAPI 8C2-siRNA-IMP-a2-a4 V2.00	0	14. siRNA-SC-10 PSF1-A488 DAPI IMPa2-A546 _ah_TileScan_001 (Stage 34 of 49)	00-6DEamjEK2zBC8xohKeHjmn
89.5595		Cell	3	0.000	1.000	187	6	siRNA-SC-10 PSF1-A488 IMPa2-A546 DAPI 8C2-siRNA-IMP-a2-a4 V2.00	0	14. siRNA-SC-10 PSF1-A488 DAPI IMPa2-A546 _ah_TileScan_001 (Stage 34 of 49)	00-6DEamjEK2zBC8xohKeHjmn
120.428		Cell	3	0.000	1.000	188	7	siRNA-SC-10 PSF1-A488 IMPa2-A546 DAPI 8C2-siRNA-IMP-a2-a4 V2.00	0	14. siRNA-SC-10 PSF1-A488 DAPI IMPa2-A546 _ah_TileScan_001 (Stage 34 of 49)	00-6DEamjEK2zBC8xohKeHjmn
104.871		Cell	3	0.000	1.000	189	8	siRNA-SC-10 PSF1-A488 IMPa2-A546 DAPI 8C2-siRNA-IMP-a2-a4 V2.00	0	14. siRNA-SC-10 PSF1-A488 DAPI IMPa2-A546 _ah_TileScan_001 (Stage 34 of 49)	00-6DEamjEK2zBC8xohKeHjmn
84.9191		Cell	3	0.000	1.000	190	9	siRNA-SC-10 PSF1-A488 IMPa2-A546 DAPI 8C2-siRNA-IMP-a2-a4 V2.00	0	14. siRNA-SC-10 PSF1-A488 DAPI IMPa2-A546 _ah_TileScan_001 (Stage 34 of 49)	00-6DEamjEK2zBC8xohKeHjmn
93.6768		Cell	3	0.000	1.000	191	10	siRNA-SC-10 PSF1-A488 IMPa2-A546 DAPI 8C2-siRNA-IMP-a2-a4 V2.00	0	14. siRNA-SC-10 PSF1-A488 DAPI IMPa2-A546 _ah_TileScan_001 (Stage 34 of 49)	00-6DEamjEK2zBC8xohKeHjmn
108.744		Cell	3	0.000	1.000	192	11	siRNA-SC-10 PSF1-A488 IMPa2-A546 DAPI 8C2-siRNA-IMP-a2-a4 V2.00	0	14. siRNA-SC-10 PSF1-A488 DAPI IMPa2-A546 _ah_TileScan_001 (Stage 34 of 49)	00-6DEamjEK2zBC8xohKeHjmn
105.725		Cell	3	0.000	1.000	193	12	siRNA-SC-10 PSF1-A488 IMPa2-A546 DAPI 8C2-siRNA-IMP-a2-a4 V2.00	0	14. siRNA-SC-10 PSF1-A488 DAPI IMPa2-A546 _ah_TileScan_001 (Stage 34 of 49)	00-6DEamjEK2zBC8xohKeHjmn
131.165		Cell	3	0.000	1.000	194	13	siRNA-SC-10 PSF1-A488 IMPa2-A546 DAPI 8C2-siRNA-IMP-a2-a4 V2.00	0	14. siRNA-SC-10 PSF1-A488 DAPI IMPa2-A546 _ah_TileScan_001 (Stage 34 of 49)	00-6DEamjEK2zBC8xohKeHjmn
121.042		Cell	3	0.000	1.000	195	14	siRNA-SC-10 PSF1-A488 IMPa2-A546 DAPI 8C2-siRNA-IMP-a2-a4 V2.00	0	14. siRNA-SC-10 PSF1-A488 DAPI IMPa2-A546 _ah_TileScan_001 (Stage 34 of 49)	00-6DEamjEK2zBC8xohKeHjmn
126.878		Cell	3	0.000	1.000	196	15	siRNA-SC-10 PSF1-A488 IMPa2-A546 DAPI 8C2-siRNA-IMP-a2-a4 V2.00	0	14. siRNA-SC-10 PSF1-A488 DAPI IMPa2-A546 _ah_TileScan_001 (Stage 34 of 49)	00-6DEamjEK2zBC8xohKeHjmn
140.97		Cell	3	0.000	1.000	197	16	siRNA-SC-10 PSF1-A488 IMPa2-A546 DAPI 8C2-siRNA-IMP-a2-a4 V2.00	0	14. siRNA-SC-10 PSF1-A488 DAPI IMPa2-A546 _ah_TileScan_001 (Stage 34 of 49)	00-6DEamjEK2zBC8xohKeHjmn
134.501		Cell	3	0.000	1.000	198	17	siRNA-SC-10 PSF1-A488 IMPa2-A546 DAPI 8C2-siRNA-IMP-a2-a4 V2.00	0	14. siRNA-SC-10 PSF1-A488 DAPI IMPa2-A546 _ah_TileScan_001 (Stage 34 of 49)	00-6DEamjEK2zBC8xohKeHjmn
113.131		Cell	3	0.000	1.000	199	18	siRNA-SC-10 PSF1-A488 IMPa2-A546 DAPI 8C2-siRNA-IMP-a2-a4 V2.00	0	14. siRNA-SC-10 PSF1-A488 DAPI IMPa2-A546 _ah_TileScan_001 (Stage 34 of 49)	00-6DEamjEK2zBC8xohKeHjmn
76.2319		Cell	3	0.000	1.000	200	19	siRNA-SC-10 PSF1-A488 IMPa2-A546 DAPI 8C2-siRNA-IMP-a2-a4 V2.00	0	14. siRNA-SC-10 PSF1-A488 DAPI IMPa2-A546 _ah_TileScan_001 (Stage 34 of 49)	00-6DEamjEK2zBC8xohKeHjmn
102.344		Cell	3	0.000	1.000	201	20	siRNA-SC-10 PSF1-A488 IMPa2-A546 DAPI 8C2-siRNA-IMP-a2-a4 V2.00	0	14. siRNA-SC-10 PSF1-A488 DAPI IMPa2-A546 _ah_TileScan_001 (Stage 34 of 49)	00-6DEamjEK2zBC8xohKeHjmn
127.38		Cell	3	0.000	1.000	202	21	siRNA-SC-10 PSF1-A488 IMPa2-A546 DAPI 8C2-siRNA-IMP-a2-a4 V2.00	0	14. siRNA-SC-10 PSF1-A488 DAPI IMPa2-A546 _ah_TileScan_001 (Stage 34 of 49)	00-6DEamjEK2zBC8xohKeHjmn
130.127		Cell	3	0.000	1.000	203	22	siRNA-SC-10 PSF1-A488 IMPa2-A546 DAPI 8C2-siRNA-IMP-a2-a4 V2.00	0	14. siRNA-SC-10 PSF1-A488 DAPI IMPa2-A546 _ah_TileScan_001 (Stage 34 of 49)	00-6DEamjEK2zBC8xohKeHjmn
92.1547		Cell	3	0.000	1.000	204	23	siRNA-SC-10 PSF1-A488 IMPa2-A546 DAPI 8C2-siRNA-IMP-a2-a4 V2.00	0	14. siRNA-SC-10 PSF1-A488 DAPI IMPa2-A546 _ah_TileScan_001 (Stage 34 of 49)	00-6DEamjEK2zBC8xohKeHjmn
64.7969		Cell	3	0.000	1.000	205	24	siRNA-SC-10 PSF1-A488 IMPa2-A546 DAPI 8C2-siRNA-IMP-a2-a4 V2.00	0	14. siRNA-SC-10 PSF1-A488 DAPI IMPa2-A546 _ah_TileScan_001 (Stage 34 of 49)	00-6DEamjEK2zBC8xohKeHjmn
102.685		Cell	3	0.000	1.000	206	25	siRNA-SC-10 PSF1-A488 IMPa2-A546 DAPI 8C2-siRNA-IMP-a2-a4 V2.00	0	14. siRNA-SC-10 PSF1-A488 DAPI IMPa2-A546 _ah_TileScan_001 (Stage 34 of 49)	00-6DEamjEK2zBC8xohKeHjmn
130.247		Cell	3	0.000	1.000	207	26	siRNA-SC-10 PSF1-A488 IMPa2-A546 DAPI 8C2-siRNA-IMP-a2-a4 V2.00	0	14. siRNA-SC-10 PSF1-A488 DAPI IMPa2-A546 _ah_TileScan_001 (Stage 34 of 49)	00-6DEamjEK2zBC8xohKeHjmn
190.174		Cell	3	0.000	1.000	208	27	siRNA-SC-10 PSF1-A488 IMPa2-A546 DAPI 8C2-siRNA-IMP-a2-a4 V2.00	0	14. siRNA-SC-10 PSF1-A488 DAPI IMPa2-A546 _ah_TileScan_001 (Stage 34 of 49)	00-6DEamjEK2zBC8xohKeHjmn
103.349		Cell	3	0.000	1.000	209	28	siRNA-SC-10 PSF1-A488 IMPa2-A546 DAPI 8C2-siRNA-IMP-a2-a4 V2.00	0	14. siRNA-SC-10 PSF1-A488 DAPI IMPa2-A546 _ah_TileScan_001 (Stage 34 of 49)	00-6DEamjEK2zBC8xohKeHjmn
131.363		Cell	3	0.000	1.000	210	29	siRNA-SC-10 PSF1-A488 IMPa2-A546 DAPI 8C2-siRNA-IMP-a2-a4 V2.00	0	14. siRNA-SC-10 PSF1-A488 DAPI IMPa2-A546 _ah_TileScan_001 (Stage 34 of 49)	00-6DEamjEK2zBC8xohKeHjmn
128.426		Cell	3	0.000	1.000	211	30	siRNA-SC-10 PSF1-A488 IMPa2-A546 DAPI 8C2-siRNA-IMP-a2-a4 V2.00	0	14. siRNA-SC-10 PSF1-A488 DAPI IMPa2-A546 _ah_TileScan_001 (Stage 34 of 49)	00-6DEamjEK2zBC8xohKeHjmn
82.6554		Cell	3	0.000	1.000	212	31	siRNA-SC-10 PSF1-A488 IMPa2-A546 DAPI 8C2-siRNA-IMP-a2-a4 V2.00	0	14. siRNA-SC-10 PSF1-A488 DAPI IMPa2-A546 _ah_TileScan_001 (Stage 34 of 49)	00-6DEamjEK2zBC8xohKeHjmn
105.643		Cell	3	0.000	1.000	213	32	siRNA-SC-10 PSF1-A488 IMPa2-A546 DAPI 8C2-siRNA-IMP-a2-a4 V2.00	0	14. siRNA-SC-10 PSF1-A488 DAPI IMPa2-A546 _ah_TileScan_001 (Stage 34 of 49)	00-6DEamjEK2zBC8xohKeHjmn
154.485		Cell	3	0.000	1.000	214	33	siRNA-SC-10 PSF1-A488 IMPa2-A546 DAPI 8C2-siRNA-IMP-a2-a4 V2.00	0	14. siRNA-SC-10 PSF1-A488 DAPI IMPa2-A546 _ah_TileScan_001 (Stage 34 of 49)	00-6DEamjEK2zBC8xohKeHjmn
158.398		Cell	3	0.000	1.000	215	34	siRNA-SC-10 PSF1-A488 IMPa2-A546 DAPI 8C2-siRNA-IMP-a2-a4 V2.00	0	14. siRNA-SC-10 PSF1-A488 DAPI IMPa2-A546 _ah_TileScan_001 (Stage 34 of 49)	00-6DEamjEK2zBC8xohKeHjmn
157.663		Cell	3	0.000	1.000	216	35	siRNA-SC-10 PSF1-A488 IMPa2-A546 DAPI 8C2-siRNA-IMP-a2-a4 V2.00	0	14. siRNA-SC-10 PSF1-A488 DAPI IMPa2-A546 _ah_TileScan_001 (Stage 34 of 49)	00-6DEamjEK2zBC8xohKeHjmn
158.823		Cell	3	0.000	1.000	217	36	siRNA-SC-10 PSF1-A488 IMPa2-A546 DAPI 8C2-siRNA-IMP-a2-a4 V2.00	0	14. siRNA-SC-10 PSF1-A488 DAPI IMPa2-A546 _ah_TileScan_001 (Stage 34 of 49)	00-6DEamjEK2zBC8xohKeHjmn
61.1719		Cell	3	0.000	1.000	218	0	siRNA-SC-10 PSF1-A488 IMPa2-A546 DAPI 8C2-siRNA-IMP-a2-a4 V2.00	0	14. siRNA-SC-10 PSF1-A488 DAPI IMPa2-A546 _ai_TileScan_001 (Stage 35 of 49)	00-zWRfEa93inn6FhPqMZJt8j
98.125		Cell	3	0.000	1.000	219	1	siRNA-SC-10 PSF1-A488 IMPa2-A546 DAPI 8C2-siRNA-IMP-a2-a4 V2.00	0	14. siRNA-SC-10 PSF1-A488 DAPI IMPa2-A546 _ai_TileScan_001 (Stage 35 of 49)	00-zWRfEa93inn6FhPqMZJt8j
79.3935		Cell	3	0.000	1.000	220	2	siRNA-SC-10 PSF1-A488 IMPa2-A546 DAPI 8C2-siRNA-IMP-a2-a4 V2.00	0	14. siRNA-SC-10 PSF1-A488 DAPI IMPa2-A546 _ai_TileScan_001 (Stage 35 of 49)	00-zWRfEa93inn6FhPqMZJt8j
86.8452		Cell	3	0.000	1.000	221	3	siRNA-SC-10 PSF1-A488 IMPa2-A546 DAPI 8C2-siRNA-IMP-a2-a4 V2.00	0	14. siRNA-SC-10 PSF1-A488 DAPI IMPa2-A546 _ai_TileScan_001 (Stage 35 of 49)	00-zWRfEa93inn6FhPqMZJt8j
145.545		Cell	3	0.000	1.000	222	4	siRNA-SC-10 PSF1-A488 IMPa2-A546 DAPI 8C2-siRNA-IMP-a2-a4 V2.00	0	14. siRNA-SC-10 PSF1-A488 DAPI IMPa2-A546 _ai_TileScan_001 (Stage 35 of 49)	00-zWRfEa93inn6FhPqMZJt8j
164.867		Cell	3	0.000	1.000	223	5	siRNA-SC-10 PSF1-A488 IMPa2-A546 DAPI 8C2-siRNA-IMP-a2-a4 V2.00	0	14. siRNA-SC-10 PSF1-A488 DAPI IMPa2-A546 _ai_TileScan_001 (Stage 35 of 49)	00-zWRfEa93inn6FhPqMZJt8j
80.5366		Cell	3	0.000	1.000	224	6	siRNA-SC-10 PSF1-A488 IMPa2-A546 DAPI 8C2-siRNA-IMP-a2-a4 V2.00	0	14. siRNA-SC-10 PSF1-A488 DAPI IMPa2-A546 _ai_TileScan_001 (Stage 35 of 49)	00-zWRfEa93inn6FhPqMZJt8j
86.9613		Cell	3	0.000	1.000	225	7	siRNA-SC-10 PSF1-A488 IMPa2-A546 DAPI 8C2-siRNA-IMP-a2-a4 V2.00	0	14. siRNA-SC-10 PSF1-A488 DAPI IMPa2-A546 _ai_TileScan_001 (Stage 35 of 49)	00-zWRfEa93inn6FhPqMZJt8j
103.22		Cell	3	0.000	1.000	226	8	siRNA-SC-10 PSF1-A488 IMPa2-A546 DAPI 8C2-siRNA-IMP-a2-a4 V2.00	0	14. siRNA-SC-10 PSF1-A488 DAPI IMPa2-A546 _ai_TileScan_001 (Stage 35 of 49)	00-zWRfEa93inn6FhPqMZJt8j
74.524		Cell	3	0.000	1.000	227	9	siRNA-SC-10 PSF1-A488 IMPa2-A546 DAPI 8C2-siRNA-IMP-a2-a4 V2.00	0	14. siRNA-SC-10 PSF1-A488 DAPI IMPa2-A546 _ai_TileScan_001 (Stage 35 of 49)	00-zWRfEa93inn6FhPqMZJt8j
67.5227		Cell	3	0.000	1.000	228	10	siRNA-SC-10 PSF1-A488 IMPa2-A546 DAPI 8C2-siRNA-IMP-a2-a4 V2.00	0	14. siRNA-SC-10 PSF1-A488 DAPI IMPa2-A546 _ai_TileScan_001 (Stage 35 of 49)	00-zWRfEa93inn6FhPqMZJt8j
131.229		Cell	3	0.000	1.000	229	11	siRNA-SC-10 PSF1-A488 IMPa2-A546 DAPI 8C2-siRNA-IMP-a2-a4 V2.00	0	14. siRNA-SC-10 PSF1-A488 DAPI IMPa2-A546 _ai_TileScan_001 (Stage 35 of 49)	00-zWRfEa93inn6FhPqMZJt8j
89.3869		Cell	3	0.000	1.000	230	12	siRNA-SC-10 PSF1-A488 IMPa2-A546 DAPI 8C2-siRNA-IMP-a2-a4 V2.00	0	14. siRNA-SC-10 PSF1-A488 DAPI IMPa2-A546 _ai_TileScan_001 (Stage 35 of 49)	00-zWRfEa93inn6FhPqMZJt8j
84.4256		Cell	3	0.000	1.000	231	13	siRNA-SC-10 PSF1-A488 IMPa2-A546 DAPI 8C2-siRNA-IMP-a2-a4 V2.00	0	14. siRNA-SC-10 PSF1-A488 DAPI IMPa2-A546 _ai_TileScan_001 (Stage 35 of 49)	00-zWRfEa93inn6FhPqMZJt8j
100.352		Cell	3	0.000	1.000	232	14	siRNA-SC-10 PSF1-A488 IMPa2-A546 DAPI 8C2-siRNA-IMP-a2-a4 V2.00	0	14. siRNA-SC-10 PSF1-A488 DAPI IMPa2-A546 _ai_TileScan_001 (Stage 35 of 49)	00-zWRfEa93inn6FhPqMZJt8j
121.516		Cell	3	0.000	1.000	233	15	siRNA-SC-10 PSF1-A488 IMPa2-A546 DAPI 8C2-siRNA-IMP-a2-a4 V2.00	0	14. siRNA-SC-10 PSF1-A488 DAPI IMPa2-A546 _ai_TileScan_001 (Stage 35 of 49)	00-zWRfEa93inn6FhPqMZJt8j
122.351		Cell	3	0.000	1.000	234	16	siRNA-SC-10 PSF1-A488 IMPa2-A546 DAPI 8C2-siRNA-IMP-a2-a4 V2.00	0	14. siRNA-SC-10 PSF1-A488 DAPI IMPa2-A546 _ai_TileScan_001 (Stage 35 of 49)	00-zWRfEa93inn6FhPqMZJt8j
145.931		Cell	3	0.000	1.000	235	17	siRNA-SC-10 PSF1-A488 IMPa2-A546 DAPI 8C2-siRNA-IMP-a2-a4 V2.00	0	14. siRNA-SC-10 PSF1-A488 DAPI IMPa2-A546 _ai_TileScan_001 (Stage 35 of 49)	00-zWRfEa93inn6FhPqMZJt8j
127.424		Cell	3	0.000	1.000	236	18	siRNA-SC-10 PSF1-A488 IMPa2-A546 DAPI 8C2-siRNA-IMP-a2-a4 V2.00	0	14. siRNA-SC-10 PSF1-A488 DAPI IMPa2-A546 _ai_TileScan_001 (Stage 35 of 49)	00-zWRfEa93inn6FhPqMZJt8j
110.143		Cell	3	0.000	1.000	237	19	siRNA-SC-10 PSF1-A488 IMPa2-A546 DAPI 8C2-siRNA-IMP-a2-a4 V2.00	0	14. siRNA-SC-10 PSF1-A488 DAPI IMPa2-A546 _ai_TileScan_001 (Stage 35 of 49)	00-zWRfEa93inn6FhPqMZJt8j
151.889		Cell	3	0.000	1.000	238	20	siRNA-SC-10 PSF1-A488 IMPa2-A546 DAPI 8C2-siRNA-IMP-a2-a4 V2.00	0	14. siRNA-SC-10 PSF1-A488 DAPI IMPa2-A546 _ai_TileScan_001 (Stage 35 of 49)	00-zWRfEa93inn6FhPqMZJt8j
84.5575		Cell	3	0.000	1.000	239	21	siRNA-SC-10 PSF1-A488 IMPa2-A546 DAPI 8C2-siRNA-IMP-a2-a4 V2.00	0	14. siRNA-SC-10 PSF1-A488 DAPI IMPa2-A546 _ai_TileScan_001 (Stage 35 of 49)	00-zWRfEa93inn6FhPqMZJt8j
126.428		Cell	3	0.000	1.000	240	22	siRNA-SC-10 PSF1-A488 IMPa2-A546 DAPI 8C2-siRNA-IMP-a2-a4 V2.00	0	14. siRNA-SC-10 PSF1-A488 DAPI IMPa2-A546 _ai_TileScan_001 (Stage 35 of 49)	00-zWRfEa93inn6FhPqMZJt8j
105.513		Cell	3	0.000	1.000	241	23	siRNA-SC-10 PSF1-A488 IMPa2-A546 DAPI 8C2-siRNA-IMP-a2-a4 V2.00	0	14. siRNA-SC-10 PSF1-A488 DAPI IMPa2-A546 _ai_TileScan_001 (Stage 35 of 49)	00-zWRfEa93inn6FhPqMZJt8j
76.7974		Cell	3	0.000	1.000	242	24	siRNA-SC-10 PSF1-A488 IMPa2-A546 DAPI 8C2-siRNA-IMP-a2-a4 V2.00	0	14. siRNA-SC-10 PSF1-A488 DAPI IMPa2-A546 _ai_TileScan_001 (Stage 35 of 49)	00-zWRfEa93inn6FhPqMZJt8j
99.9592		Cell	3	0.000	1.000	243	25	siRNA-SC-10 PSF1-A488 IMPa2-A546 DAPI 8C2-siRNA-IMP-a2-a4 V2.00	0	14. siRNA-SC-10 PSF1-A488 DAPI IMPa2-A546 _ai_TileScan_001 (Stage 35 of 49)	00-zWRfEa93inn6FhPqMZJt8j
106.547		Cell	3	0.000	1.000	244	26	siRNA-SC-10 PSF1-A488 IMPa2-A546 DAPI 8C2-siRNA-IMP-a2-a4 V2.00	0	14. siRNA-SC-10 PSF1-A488 DAPI IMPa2-A546 _ai_TileScan_001 (Stage 35 of 49)	00-zWRfEa93inn6FhPqMZJt8j
108.829		Cell	3	0.000	1.000	245	27	siRNA-SC-10 PSF1-A488 IMPa2-A546 DAPI 8C2-siRNA-IMP-a2-a4 V2.00	0	14. siRNA-SC-10 PSF1-A488 DAPI IMPa2-A546 _ai_TileScan_001 (Stage 35 of 49)	00-zWRfEa93inn6FhPqMZJt8j
112.364		Cell	3	0.000	1.000	246	28	siRNA-SC-10 PSF1-A488 IMPa2-A546 DAPI 8C2-siRNA-IMP-a2-a4 V2.00	0	14. siRNA-SC-10 PSF1-A488 DAPI IMPa2-A546 _ai_TileScan_001 (Stage 35 of 49)	00-zWRfEa93inn6FhPqMZJt8j
123.677		Cell	3	0.000	1.000	247	29	siRNA-SC-10 PSF1-A488 IMPa2-A546 DAPI 8C2-siRNA-IMP-a2-a4 V2.00	0	14. siRNA-SC-10 PSF1-A488 DAPI IMPa2-A546 _ai_TileScan_001 (Stage 35 of 49)	00-zWRfEa93inn6FhPqMZJt8j
121.667		Cell	3	0.000	1.000	248	0	siRNA-SC-10 PSF1-A488 IMPa2-A546 DAPI 8C2-siRNA-IMP-a2-a4 V2.00	0	14. siRNA-SC-10 PSF1-A488 DAPI IMPa2-A546 _aj_TileScan_001 (Stage 36 of 49)	00-pUAKkrZGBaLRB8EkFeQi7J
69.3617		Cell	3	0.000	1.000	249	1	siRNA-SC-10 PSF1-A488 IMPa2-A546 DAPI 8C2-siRNA-IMP-a2-a4 V2.00	0	14. siRNA-SC-10 PSF1-A488 DAPI IMPa2-A546 _aj_TileScan_001 (Stage 36 of 49)	00-pUAKkrZGBaLRB8EkFeQi7J
69.5303		Cell	3	0.000	1.000	250	2	siRNA-SC-10 PSF1-A488 IMPa2-A546 DAPI 8C2-siRNA-IMP-a2-a4 V2.00	0	14. siRNA-SC-10 PSF1-A488 DAPI IMPa2-A546 _aj_TileScan_001 (Stage 36 of 49)	00-pUAKkrZGBaLRB8EkFeQi7J
85.2258		Cell	3	0.000	1.000	251	3	siRNA-SC-10 PSF1-A488 IMPa2-A546 DAPI 8C2-siRNA-IMP-a2-a4 V2.00	0	14. siRNA-SC-10 PSF1-A488 DAPI IMPa2-A546 _aj_TileScan_001 (Stage 36 of 49)	00-pUAKkrZGBaLRB8EkFeQi7J
95.9661		Cell	3	0.000	1.000	252	0	siRNA-SC-10 PSF1-A488 IMPa2-A546 DAPI 8C2-siRNA-IMP-a2-a4 V2.00	0	14. siRNA-SC-10 PSF1-A488 DAPI IMPa2-A546 _ak_TileScan_001 (Stage 37 of 49)	00-gMuVGKcCFRBo9FbuwiTH2o
59.46		Cell	3	0.000	1.000	253	1	siRNA-SC-10 PSF1-A488 IMPa2-A546 DAPI 8C2-siRNA-IMP-a2-a4 V2.00	0	14. siRNA-SC-10 PSF1-A488 DAPI IMPa2-A546 _ak_TileScan_001 (Stage 37 of 49)	00-gMuVGKcCFRBo9FbuwiTH2o
98.5365		Cell	3	0.000	1.000	254	2	siRNA-SC-10 PSF1-A488 IMPa2-A546 DAPI 8C2-siRNA-IMP-a2-a4 V2.00	0	14. siRNA-SC-10 PSF1-A488 DAPI IMPa2-A546 _ak_TileScan_001 (Stage 37 of 49)	00-gMuVGKcCFRBo9FbuwiTH2o
93.0131		Cell	3	0.000	1.000	255	3	siRNA-SC-10 PSF1-A488 IMPa2-A546 DAPI 8C2-siRNA-IMP-a2-a4 V2.00	0	14. siRNA-SC-10 PSF1-A488 DAPI IMPa2-A546 _ak_TileScan_001 (Stage 37 of 49)	00-gMuVGKcCFRBo9FbuwiTH2o
38.4334		Cell	3	0.000	1.000	256	4	siRNA-SC-10 PSF1-A488 IMPa2-A546 DAPI 8C2-siRNA-IMP-a2-a4 V2.00	0	14. siRNA-SC-10 PSF1-A488 DAPI IMPa2-A546 _ak_TileScan_001 (Stage 37 of 49)	00-gMuVGKcCFRBo9FbuwiTH2o
97.0278		Cell	3	0.000	1.000	257	5	siRNA-SC-10 PSF1-A488 IMPa2-A546 DAPI 8C2-siRNA-IMP-a2-a4 V2.00	0	14. siRNA-SC-10 PSF1-A488 DAPI IMPa2-A546 _ak_TileScan_001 (Stage 37 of 49)	00-gMuVGKcCFRBo9FbuwiTH2o
138.044		Cell	3	0.000	1.000	258	6	siRNA-SC-10 PSF1-A488 IMPa2-A546 DAPI 8C2-siRNA-IMP-a2-a4 V2.00	0	14. siRNA-SC-10 PSF1-A488 DAPI IMPa2-A546 _ak_TileScan_001 (Stage 37 of 49)	00-gMuVGKcCFRBo9FbuwiTH2o
123.267		Cell	3	0.000	1.000	259	0	siRNA-SC-10 PSF1-A488 IMPa2-A546 DAPI 8C2-siRNA-IMP-a2-a4 V2.00	0	14. siRNA-SC-10 PSF1-A488 DAPI IMPa2-A546 _al_TileScan_001 (Stage 38 of 49)	00-bVSwAiAfQx5wjrxzXfcKjZ
97.6015		Cell	3	0.000	1.000	260	1	siRNA-SC-10 PSF1-A488 IMPa2-A546 DAPI 8C2-siRNA-IMP-a2-a4 V2.00	0	14. siRNA-SC-10 PSF1-A488 DAPI IMPa2-A546 _al_TileScan_001 (Stage 38 of 49)	00-bVSwAiAfQx5wjrxzXfcKjZ
80.7973		Cell	3	0.000	1.000	261	2	siRNA-SC-10 PSF1-A488 IMPa2-A546 DAPI 8C2-siRNA-IMP-a2-a4 V2.00	0	14. siRNA-SC-10 PSF1-A488 DAPI IMPa2-A546 _al_TileScan_001 (Stage 38 of 49)	00-bVSwAiAfQx5wjrxzXfcKjZ
144.801		Cell	3	0.000	1.000	262	3	siRNA-SC-10 PSF1-A488 IMPa2-A546 DAPI 8C2-siRNA-IMP-a2-a4 V2.00	0	14. siRNA-SC-10 PSF1-A488 DAPI IMPa2-A546 _al_TileScan_001 (Stage 38 of 49)	00-bVSwAiAfQx5wjrxzXfcKjZ
84.3273		Cell	3	0.000	1.000	263	4	siRNA-SC-10 PSF1-A488 IMPa2-A546 DAPI 8C2-siRNA-IMP-a2-a4 V2.00	0	14. siRNA-SC-10 PSF1-A488 DAPI IMPa2-A546 _al_TileScan_001 (Stage 38 of 49)	00-bVSwAiAfQx5wjrxzXfcKjZ
130.952		Cell	3	0.000	1.000	264	5	siRNA-SC-10 PSF1-A488 IMPa2-A546 DAPI 8C2-siRNA-IMP-a2-a4 V2.00	0	14. siRNA-SC-10 PSF1-A488 DAPI IMPa2-A546 _al_TileScan_001 (Stage 38 of 49)	00-bVSwAiAfQx5wjrxzXfcKjZ
116.682		Cell	3	0.000	1.000	265	6	siRNA-SC-10 PSF1-A488 IMPa2-A546 DAPI 8C2-siRNA-IMP-a2-a4 V2.00	0	14. siRNA-SC-10 PSF1-A488 DAPI IMPa2-A546 _al_TileScan_001 (Stage 38 of 49)	00-bVSwAiAfQx5wjrxzXfcKjZ
91.1224		Cell	3	0.000	1.000	266	7	siRNA-SC-10 PSF1-A488 IMPa2-A546 DAPI 8C2-siRNA-IMP-a2-a4 V2.00	0	14. siRNA-SC-10 PSF1-A488 DAPI IMPa2-A546 _al_TileScan_001 (Stage 38 of 49)	00-bVSwAiAfQx5wjrxzXfcKjZ
115.039		Cell	3	0.000	1.000	267	8	siRNA-SC-10 PSF1-A488 IMPa2-A546 DAPI 8C2-siRNA-IMP-a2-a4 V2.00	0	14. siRNA-SC-10 PSF1-A488 DAPI IMPa2-A546 _al_TileScan_001 (Stage 38 of 49)	00-bVSwAiAfQx5wjrxzXfcKjZ
133.855		Cell	3	0.000	1.000	268	9	siRNA-SC-10 PSF1-A488 IMPa2-A546 DAPI 8C2-siRNA-IMP-a2-a4 V2.00	0	14. siRNA-SC-10 PSF1-A488 DAPI IMPa2-A546 _al_TileScan_001 (Stage 38 of 49)	00-bVSwAiAfQx5wjrxzXfcKjZ
131.477		Cell	3	0.000	1.000	269	10	siRNA-SC-10 PSF1-A488 IMPa2-A546 DAPI 8C2-siRNA-IMP-a2-a4 V2.00	0	14. siRNA-SC-10 PSF1-A488 DAPI IMPa2-A546 _al_TileScan_001 (Stage 38 of 49)	00-bVSwAiAfQx5wjrxzXfcKjZ
87.9602		Cell	3	0.000	1.000	270	11	siRNA-SC-10 PSF1-A488 IMPa2-A546 DAPI 8C2-siRNA-IMP-a2-a4 V2.00	0	14. siRNA-SC-10 PSF1-A488 DAPI IMPa2-A546 _al_TileScan_001 (Stage 38 of 49)	00-bVSwAiAfQx5wjrxzXfcKjZ
59.1784		Cell	3	0.000	1.000	271	12	siRNA-SC-10 PSF1-A488 IMPa2-A546 DAPI 8C2-siRNA-IMP-a2-a4 V2.00	0	14. siRNA-SC-10 PSF1-A488 DAPI IMPa2-A546 _al_TileScan_001 (Stage 38 of 49)	00-bVSwAiAfQx5wjrxzXfcKjZ
78.0907		Cell	3	0.000	1.000	272	13	siRNA-SC-10 PSF1-A488 IMPa2-A546 DAPI 8C2-siRNA-IMP-a2-a4 V2.00	0	14. siRNA-SC-10 PSF1-A488 DAPI IMPa2-A546 _al_TileScan_001 (Stage 38 of 49)	00-bVSwAiAfQx5wjrxzXfcKjZ
67.9993		Cell	3	0.000	1.000	273	14	siRNA-SC-10 PSF1-A488 IMPa2-A546 DAPI 8C2-siRNA-IMP-a2-a4 V2.00	0	14. siRNA-SC-10 PSF1-A488 DAPI IMPa2-A546 _al_TileScan_001 (Stage 38 of 49)	00-bVSwAiAfQx5wjrxzXfcKjZ
108.323		Cell	3	0.000	1.000	274	15	siRNA-SC-10 PSF1-A488 IMPa2-A546 DAPI 8C2-siRNA-IMP-a2-a4 V2.00	0	14. siRNA-SC-10 PSF1-A488 DAPI IMPa2-A546 _al_TileScan_001 (Stage 38 of 49)	00-bVSwAiAfQx5wjrxzXfcKjZ
70.0844		Cell	3	0.000	1.000	275	16	siRNA-SC-10 PSF1-A488 IMPa2-A546 DAPI 8C2-siRNA-IMP-a2-a4 V2.00	0	14. siRNA-SC-10 PSF1-A488 DAPI IMPa2-A546 _al_TileScan_001 (Stage 38 of 49)	00-bVSwAiAfQx5wjrxzXfcKjZ
126.874		Cell	3	0.000	1.000	276	17	siRNA-SC-10 PSF1-A488 IMPa2-A546 DAPI 8C2-siRNA-IMP-a2-a4 V2.00	0	14. siRNA-SC-10 PSF1-A488 DAPI IMPa2-A546 _al_TileScan_001 (Stage 38 of 49)	00-bVSwAiAfQx5wjrxzXfcKjZ
51.252		Cell	3	0.000	1.000	277	18	siRNA-SC-10 PSF1-A488 IMPa2-A546 DAPI 8C2-siRNA-IMP-a2-a4 V2.00	0	14. siRNA-SC-10 PSF1-A488 DAPI IMPa2-A546 _al_TileScan_001 (Stage 38 of 49)	00-bVSwAiAfQx5wjrxzXfcKjZ
86.441		Cell	3	0.000	1.000	278	0	siRNA-SC-10 PSF1-A488 IMPa2-A546 DAPI 8C2-siRNA-IMP-a2-a4 V2.00	0	14. siRNA-SC-10 PSF1-A488 DAPI IMPa2-A546 _am_TileScan_001 (Stage 39 of 49)	00-S9hhgtqKFmhGXzFURBmWy9
53.651		Cell	3	0.000	1.000	279	1	siRNA-SC-10 PSF1-A488 IMPa2-A546 DAPI 8C2-siRNA-IMP-a2-a4 V2.00	0	14. siRNA-SC-10 PSF1-A488 DAPI IMPa2-A546 _am_TileScan_001 (Stage 39 of 49)	00-S9hhgtqKFmhGXzFURBmWy9
111.868		Cell	3	0.000	1.000	280	2	siRNA-SC-10 PSF1-A488 IMPa2-A546 DAPI 8C2-siRNA-IMP-a2-a4 V2.00	0	14. siRNA-SC-10 PSF1-A488 DAPI IMPa2-A546 _am_TileScan_001 (Stage 39 of 49)	00-S9hhgtqKFmhGXzFURBmWy9
111.395		Cell	3	0.000	1.000	281	3	siRNA-SC-10 PSF1-A488 IMPa2-A546 DAPI 8C2-siRNA-IMP-a2-a4 V2.00	0	14. siRNA-SC-10 PSF1-A488 DAPI IMPa2-A546 _am_TileScan_001 (Stage 39 of 49)	00-S9hhgtqKFmhGXzFURBmWy9
177.174		Cell	3	0.000	1.000	282	4	siRNA-SC-10 PSF1-A488 IMPa2-A546 DAPI 8C2-siRNA-IMP-a2-a4 V2.00	0	14. siRNA-SC-10 PSF1-A488 DAPI IMPa2-A546 _am_TileScan_001 (Stage 39 of 49)	00-S9hhgtqKFmhGXzFURBmWy9
76.9695		Cell	3	0.000	1.000	283	5	siRNA-SC-10 PSF1-A488 IMPa2-A546 DAPI 8C2-siRNA-IMP-a2-a4 V2.00	0	14. siRNA-SC-10 PSF1-A488 DAPI IMPa2-A546 _am_TileScan_001 (Stage 39 of 49)	00-S9hhgtqKFmhGXzFURBmWy9
94.5049		Cell	3	0.000	1.000	284	6	siRNA-SC-10 PSF1-A488 IMPa2-A546 DAPI 8C2-siRNA-IMP-a2-a4 V2.00	0	14. siRNA-SC-10 PSF1-A488 DAPI IMPa2-A546 _am_TileScan_001 (Stage 39 of 49)	00-S9hhgtqKFmhGXzFURBmWy9
75.2881		Cell	3	0.000	1.000	285	7	siRNA-SC-10 PSF1-A488 IMPa2-A546 DAPI 8C2-siRNA-IMP-a2-a4 V2.00	0	14. siRNA-SC-10 PSF1-A488 DAPI IMPa2-A546 _am_TileScan_001 (Stage 39 of 49)	00-S9hhgtqKFmhGXzFURBmWy9
127.2		Cell	3	0.000	1.000	286	8	siRNA-SC-10 PSF1-A488 IMPa2-A546 DAPI 8C2-siRNA-IMP-a2-a4 V2.00	0	14. siRNA-SC-10 PSF1-A488 DAPI IMPa2-A546 _am_TileScan_001 (Stage 39 of 49)	00-S9hhgtqKFmhGXzFURBmWy9
140.162		Cell	3	0.000	1.000	287	9	siRNA-SC-10 PSF1-A488 IMPa2-A546 DAPI 8C2-siRNA-IMP-a2-a4 V2.00	0	14. siRNA-SC-10 PSF1-A488 DAPI IMPa2-A546 _am_TileScan_001 (Stage 39 of 49)	00-S9hhgtqKFmhGXzFURBmWy9
158.525		Cell	3	0.000	1.000	288	10	siRNA-SC-10 PSF1-A488 IMPa2-A546 DAPI 8C2-siRNA-IMP-a2-a4 V2.00	0	14. siRNA-SC-10 PSF1-A488 DAPI IMPa2-A546 _am_TileScan_001 (Stage 39 of 49)	00-S9hhgtqKFmhGXzFURBmWy9
70.2076		Cell	3	0.000	1.000	289	11	siRNA-SC-10 PSF1-A488 IMPa2-A546 DAPI 8C2-siRNA-IMP-a2-a4 V2.00	0	14. siRNA-SC-10 PSF1-A488 DAPI IMPa2-A546 _am_TileScan_001 (Stage 39 of 49)	00-S9hhgtqKFmhGXzFURBmWy9
72.2713		Cell	3	0.000	1.000	290	12	siRNA-SC-10 PSF1-A488 IMPa2-A546 DAPI 8C2-siRNA-IMP-a2-a4 V2.00	0	14. siRNA-SC-10 PSF1-A488 DAPI IMPa2-A546 _am_TileScan_001 (Stage 39 of 49)	00-S9hhgtqKFmhGXzFURBmWy9
61.9529		Cell	3	0.000	1.000	291	13	siRNA-SC-10 PSF1-A488 IMPa2-A546 DAPI 8C2-siRNA-IMP-a2-a4 V2.00	0	14. siRNA-SC-10 PSF1-A488 DAPI IMPa2-A546 _am_TileScan_001 (Stage 39 of 49)	00-S9hhgtqKFmhGXzFURBmWy9
64.2041		Cell	3	0.000	1.000	292	14	siRNA-SC-10 PSF1-A488 IMPa2-A546 DAPI 8C2-siRNA-IMP-a2-a4 V2.00	0	14. siRNA-SC-10 PSF1-A488 DAPI IMPa2-A546 _am_TileScan_001 (Stage 39 of 49)	00-S9hhgtqKFmhGXzFURBmWy9
61.9042		Cell	3	0.000	1.000	293	15	siRNA-SC-10 PSF1-A488 IMPa2-A546 DAPI 8C2-siRNA-IMP-a2-a4 V2.00	0	14. siRNA-SC-10 PSF1-A488 DAPI IMPa2-A546 _am_TileScan_001 (Stage 39 of 49)	00-S9hhgtqKFmhGXzFURBmWy9
68.6334		Cell	3	0.000	1.000	294	16	siRNA-SC-10 PSF1-A488 IMPa2-A546 DAPI 8C2-siRNA-IMP-a2-a4 V2.00	0	14. siRNA-SC-10 PSF1-A488 DAPI IMPa2-A546 _am_TileScan_001 (Stage 39 of 49)	00-S9hhgtqKFmhGXzFURBmWy9
93.2645		Cell	3	0.000	1.000	295	17	siRNA-SC-10 PSF1-A488 IMPa2-A546 DAPI 8C2-siRNA-IMP-a2-a4 V2.00	0	14. siRNA-SC-10 PSF1-A488 DAPI IMPa2-A546 _am_TileScan_001 (Stage 39 of 49)	00-S9hhgtqKFmhGXzFURBmWy9
69.5658		Cell	3	0.000	1.000	296	18	siRNA-SC-10 PSF1-A488 IMPa2-A546 DAPI 8C2-siRNA-IMP-a2-a4 V2.00	0	14. siRNA-SC-10 PSF1-A488 DAPI IMPa2-A546 _am_TileScan_001 (Stage 39 of 49)	00-S9hhgtqKFmhGXzFURBmWy9
78.4481		Cell	3	0.000	1.000	297	19	siRNA-SC-10 PSF1-A488 IMPa2-A546 DAPI 8C2-siRNA-IMP-a2-a4 V2.00	0	14. siRNA-SC-10 PSF1-A488 DAPI IMPa2-A546 _am_TileScan_001 (Stage 39 of 49)	00-S9hhgtqKFmhGXzFURBmWy9
72.6247		Cell	3	0.000	1.000	298	20	siRNA-SC-10 PSF1-A488 IMPa2-A546 DAPI 8C2-siRNA-IMP-a2-a4 V2.00	0	14. siRNA-SC-10 PSF1-A488 DAPI IMPa2-A546 _am_TileScan_001 (Stage 39 of 49)	00-S9hhgtqKFmhGXzFURBmWy9
72.1571		Cell	3	0.000	1.000	299	21	siRNA-SC-10 PSF1-A488 IMPa2-A546 DAPI 8C2-siRNA-IMP-a2-a4 V2.00	0	14. siRNA-SC-10 PSF1-A488 DAPI IMPa2-A546 _am_TileScan_001 (Stage 39 of 49)	00-S9hhgtqKFmhGXzFURBmWy9
112.501		Cell	3	0.000	1.000	300	22	siRNA-SC-10 PSF1-A488 IMPa2-A546 DAPI 8C2-siRNA-IMP-a2-a4 V2.00	0	14. siRNA-SC-10 PSF1-A488 DAPI IMPa2-A546 _am_TileScan_001 (Stage 39 of 49)	00-S9hhgtqKFmhGXzFURBmWy9
138.178		Cell	3	0.000	1.000	301	23	siRNA-SC-10 PSF1-A488 IMPa2-A546 DAPI 8C2-siRNA-IMP-a2-a4 V2.00	0	14. siRNA-SC-10 PSF1-A488 DAPI IMPa2-A546 _am_TileScan_001 (Stage 39 of 49)	00-S9hhgtqKFmhGXzFURBmWy9
127.926		Cell	3	0.000	1.000	302	24	siRNA-SC-10 PSF1-A488 IMPa2-A546 DAPI 8C2-siRNA-IMP-a2-a4 V2.00	0	14. siRNA-SC-10 PSF1-A488 DAPI IMPa2-A546 _am_TileScan_001 (Stage 39 of 49)	00-S9hhgtqKFmhGXzFURBmWy9
82.8221		Cell	3	0.000	1.000	303	25	siRNA-SC-10 PSF1-A488 IMPa2-A546 DAPI 8C2-siRNA-IMP-a2-a4 V2.00	0	14. siRNA-SC-10 PSF1-A488 DAPI IMPa2-A546 _am_TileScan_001 (Stage 39 of 49)	00-S9hhgtqKFmhGXzFURBmWy9
112.928		Cell	3	0.000	1.000	304	26	siRNA-SC-10 PSF1-A488 IMPa2-A546 DAPI 8C2-siRNA-IMP-a2-a4 V2.00	0	14. siRNA-SC-10 PSF1-A488 DAPI IMPa2-A546 _am_TileScan_001 (Stage 39 of 49)	00-S9hhgtqKFmhGXzFURBmWy9
76.2228		Cell	3	0.000	1.000	305	27	siRNA-SC-10 PSF1-A488 IMPa2-A546 DAPI 8C2-siRNA-IMP-a2-a4 V2.00	0	14. siRNA-SC-10 PSF1-A488 DAPI IMPa2-A546 _am_TileScan_001 (Stage 39 of 49)	00-S9hhgtqKFmhGXzFURBmWy9
41.3852		Cell	3	0.000	1.000	306	0	siRNA-SC-10 PSF1-A488 IMPa2-A546 DAPI 8C2-siRNA-IMP-a2-a4 V2.00	0	14. siRNA-SC-10 PSF1-A488 DAPI IMPa2-A546 _an_TileScan_001 (Stage 40 of 49)	00-4yzXENUYqEwzX9d4gqazZh
93.5089		Cell	3	0.000	1.000	307	1	siRNA-SC-10 PSF1-A488 IMPa2-A546 DAPI 8C2-siRNA-IMP-a2-a4 V2.00	0	14. siRNA-SC-10 PSF1-A488 DAPI IMPa2-A546 _an_TileScan_001 (Stage 40 of 49)	00-4yzXENUYqEwzX9d4gqazZh
116.557		Cell	3	0.000	1.000	308	2	siRNA-SC-10 PSF1-A488 IMPa2-A546 DAPI 8C2-siRNA-IMP-a2-a4 V2.00	0	14. siRNA-SC-10 PSF1-A488 DAPI IMPa2-A546 _an_TileScan_001 (Stage 40 of 49)	00-4yzXENUYqEwzX9d4gqazZh
97.2707		Cell	3	0.000	1.000	309	3	siRNA-SC-10 PSF1-A488 IMPa2-A546 DAPI 8C2-siRNA-IMP-a2-a4 V2.00	0	14. siRNA-SC-10 PSF1-A488 DAPI IMPa2-A546 _an_TileScan_001 (Stage 40 of 49)	00-4yzXENUYqEwzX9d4gqazZh
77.0112		Cell	3	0.000	1.000	310	4	siRNA-SC-10 PSF1-A488 IMPa2-A546 DAPI 8C2-siRNA-IMP-a2-a4 V2.00	0	14. siRNA-SC-10 PSF1-A488 DAPI IMPa2-A546 _an_TileScan_001 (Stage 40 of 49)	00-4yzXENUYqEwzX9d4gqazZh
102.249		Cell	3	0.000	1.000	311	5	siRNA-SC-10 PSF1-A488 IMPa2-A546 DAPI 8C2-siRNA-IMP-a2-a4 V2.00	0	14. siRNA-SC-10 PSF1-A488 DAPI IMPa2-A546 _an_TileScan_001 (Stage 40 of 49)	00-4yzXENUYqEwzX9d4gqazZh
110.578		Cell	3	0.000	1.000	312	6	siRNA-SC-10 PSF1-A488 IMPa2-A546 DAPI 8C2-siRNA-IMP-a2-a4 V2.00	0	14. siRNA-SC-10 PSF1-A488 DAPI IMPa2-A546 _an_TileScan_001 (Stage 40 of 49)	00-4yzXENUYqEwzX9d4gqazZh
155.737		Cell	3	0.000	1.000	313	7	siRNA-SC-10 PSF1-A488 IMPa2-A546 DAPI 8C2-siRNA-IMP-a2-a4 V2.00	0	14. siRNA-SC-10 PSF1-A488 DAPI IMPa2-A546 _an_TileScan_001 (Stage 40 of 49)	00-4yzXENUYqEwzX9d4gqazZh
98.9519		Cell	3	0.000	1.000	314	8	siRNA-SC-10 PSF1-A488 IMPa2-A546 DAPI 8C2-siRNA-IMP-a2-a4 V2.00	0	14. siRNA-SC-10 PSF1-A488 DAPI IMPa2-A546 _an_TileScan_001 (Stage 40 of 49)	00-4yzXENUYqEwzX9d4gqazZh
172.355		Cell	3	0.000	1.000	315	9	siRNA-SC-10 PSF1-A488 IMPa2-A546 DAPI 8C2-siRNA-IMP-a2-a4 V2.00	0	14. siRNA-SC-10 PSF1-A488 DAPI IMPa2-A546 _an_TileScan_001 (Stage 40 of 49)	00-4yzXENUYqEwzX9d4gqazZh
86.8843		Cell	3	0.000	1.000	316	10	siRNA-SC-10 PSF1-A488 IMPa2-A546 DAPI 8C2-siRNA-IMP-a2-a4 V2.00	0	14. siRNA-SC-10 PSF1-A488 DAPI IMPa2-A546 _an_TileScan_001 (Stage 40 of 49)	00-4yzXENUYqEwzX9d4gqazZh
94.6239		Cell	3	0.000	1.000	317	11	siRNA-SC-10 PSF1-A488 IMPa2-A546 DAPI 8C2-siRNA-IMP-a2-a4 V2.00	0	14. siRNA-SC-10 PSF1-A488 DAPI IMPa2-A546 _an_TileScan_001 (Stage 40 of 49)	00-4yzXENUYqEwzX9d4gqazZh
92.1516		Cell	3	0.000	1.000	318	12	siRNA-SC-10 PSF1-A488 IMPa2-A546 DAPI 8C2-siRNA-IMP-a2-a4 V2.00	0	14. siRNA-SC-10 PSF1-A488 DAPI IMPa2-A546 _an_TileScan_001 (Stage 40 of 49)	00-4yzXENUYqEwzX9d4gqazZh
105.887		Cell	3	0.000	1.000	319	13	siRNA-SC-10 PSF1-A488 IMPa2-A546 DAPI 8C2-siRNA-IMP-a2-a4 V2.00	0	14. siRNA-SC-10 PSF1-A488 DAPI IMPa2-A546 _an_TileScan_001 (Stage 40 of 49)	00-4yzXENUYqEwzX9d4gqazZh
119.591		Cell	3	0.000	1.000	320	14	siRNA-SC-10 PSF1-A488 IMPa2-A546 DAPI 8C2-siRNA-IMP-a2-a4 V2.00	0	14. siRNA-SC-10 PSF1-A488 DAPI IMPa2-A546 _an_TileScan_001 (Stage 40 of 49)	00-4yzXENUYqEwzX9d4gqazZh
105.683		Cell	3	0.000	1.000	321	15	siRNA-SC-10 PSF1-A488 IMPa2-A546 DAPI 8C2-siRNA-IMP-a2-a4 V2.00	0	14. siRNA-SC-10 PSF1-A488 DAPI IMPa2-A546 _an_TileScan_001 (Stage 40 of 49)	00-4yzXENUYqEwzX9d4gqazZh
113.61		Cell	3	0.000	1.000	322	16	siRNA-SC-10 PSF1-A488 IMPa2-A546 DAPI 8C2-siRNA-IMP-a2-a4 V2.00	0	14. siRNA-SC-10 PSF1-A488 DAPI IMPa2-A546 _an_TileScan_001 (Stage 40 of 49)	00-4yzXENUYqEwzX9d4gqazZh
64.8181		Cell	3	0.000	1.000	323	17	siRNA-SC-10 PSF1-A488 IMPa2-A546 DAPI 8C2-siRNA-IMP-a2-a4 V2.00	0	14. siRNA-SC-10 PSF1-A488 DAPI IMPa2-A546 _an_TileScan_001 (Stage 40 of 49)	00-4yzXENUYqEwzX9d4gqazZh
119.554		Cell	3	0.000	1.000	324	18	siRNA-SC-10 PSF1-A488 IMPa2-A546 DAPI 8C2-siRNA-IMP-a2-a4 V2.00	0	14. siRNA-SC-10 PSF1-A488 DAPI IMPa2-A546 _an_TileScan_001 (Stage 40 of 49)	00-4yzXENUYqEwzX9d4gqazZh
131.816		Cell	3	0.000	1.000	325	19	siRNA-SC-10 PSF1-A488 IMPa2-A546 DAPI 8C2-siRNA-IMP-a2-a4 V2.00	0	14. siRNA-SC-10 PSF1-A488 DAPI IMPa2-A546 _an_TileScan_001 (Stage 40 of 49)	00-4yzXENUYqEwzX9d4gqazZh
154.821		Cell	3	0.000	1.000	326	20	siRNA-SC-10 PSF1-A488 IMPa2-A546 DAPI 8C2-siRNA-IMP-a2-a4 V2.00	0	14. siRNA-SC-10 PSF1-A488 DAPI IMPa2-A546 _an_TileScan_001 (Stage 40 of 49)	00-4yzXENUYqEwzX9d4gqazZh
104.363		Cell	3	0.000	1.000	327	21	siRNA-SC-10 PSF1-A488 IMPa2-A546 DAPI 8C2-siRNA-IMP-a2-a4 V2.00	0	14. siRNA-SC-10 PSF1-A488 DAPI IMPa2-A546 _an_TileScan_001 (Stage 40 of 49)	00-4yzXENUYqEwzX9d4gqazZh
140.672		Cell	3	0.000	1.000	328	22	siRNA-SC-10 PSF1-A488 IMPa2-A546 DAPI 8C2-siRNA-IMP-a2-a4 V2.00	0	14. siRNA-SC-10 PSF1-A488 DAPI IMPa2-A546 _an_TileScan_001 (Stage 40 of 49)	00-4yzXENUYqEwzX9d4gqazZh
133.791		Cell	3	0.000	1.000	329	23	siRNA-SC-10 PSF1-A488 IMPa2-A546 DAPI 8C2-siRNA-IMP-a2-a4 V2.00	0	14. siRNA-SC-10 PSF1-A488 DAPI IMPa2-A546 _an_TileScan_001 (Stage 40 of 49)	00-4yzXENUYqEwzX9d4gqazZh
119.744		Cell	3	0.000	1.000	330	24	siRNA-SC-10 PSF1-A488 IMPa2-A546 DAPI 8C2-siRNA-IMP-a2-a4 V2.00	0	14. siRNA-SC-10 PSF1-A488 DAPI IMPa2-A546 _an_TileScan_001 (Stage 40 of 49)	00-4yzXENUYqEwzX9d4gqazZh
107.073		Cell	3	0.000	1.000	331	25	siRNA-SC-10 PSF1-A488 IMPa2-A546 DAPI 8C2-siRNA-IMP-a2-a4 V2.00	0	14. siRNA-SC-10 PSF1-A488 DAPI IMPa2-A546 _an_TileScan_001 (Stage 40 of 49)	00-4yzXENUYqEwzX9d4gqazZh
117.167		Cell	3	0.000	1.000	332	26	siRNA-SC-10 PSF1-A488 IMPa2-A546 DAPI 8C2-siRNA-IMP-a2-a4 V2.00	0	14. siRNA-SC-10 PSF1-A488 DAPI IMPa2-A546 _an_TileScan_001 (Stage 40 of 49)	00-4yzXENUYqEwzX9d4gqazZh
140.648		Cell	3	0.000	1.000	333	27	siRNA-SC-10 PSF1-A488 IMPa2-A546 DAPI 8C2-siRNA-IMP-a2-a4 V2.00	0	14. siRNA-SC-10 PSF1-A488 DAPI IMPa2-A546 _an_TileScan_001 (Stage 40 of 49)	00-4yzXENUYqEwzX9d4gqazZh
105.093		Cell	3	0.000	1.000	334	28	siRNA-SC-10 PSF1-A488 IMPa2-A546 DAPI 8C2-siRNA-IMP-a2-a4 V2.00	0	14. siRNA-SC-10 PSF1-A488 DAPI IMPa2-A546 _an_TileScan_001 (Stage 40 of 49)	00-4yzXENUYqEwzX9d4gqazZh
129.063		Cell	3	0.000	1.000	335	29	siRNA-SC-10 PSF1-A488 IMPa2-A546 DAPI 8C2-siRNA-IMP-a2-a4 V2.00	0	14. siRNA-SC-10 PSF1-A488 DAPI IMPa2-A546 _an_TileScan_001 (Stage 40 of 49)	00-4yzXENUYqEwzX9d4gqazZh
111.21		Cell	3	0.000	1.000	336	30	siRNA-SC-10 PSF1-A488 IMPa2-A546 DAPI 8C2-siRNA-IMP-a2-a4 V2.00	0	14. siRNA-SC-10 PSF1-A488 DAPI IMPa2-A546 _an_TileScan_001 (Stage 40 of 49)	00-4yzXENUYqEwzX9d4gqazZh
120.011		Cell	3	0.000	1.000	337	31	siRNA-SC-10 PSF1-A488 IMPa2-A546 DAPI 8C2-siRNA-IMP-a2-a4 V2.00	0	14. siRNA-SC-10 PSF1-A488 DAPI IMPa2-A546 _an_TileScan_001 (Stage 40 of 49)	00-4yzXENUYqEwzX9d4gqazZh
97.774		Cell	3	0.000	1.000	338	32	siRNA-SC-10 PSF1-A488 IMPa2-A546 DAPI 8C2-siRNA-IMP-a2-a4 V2.00	0	14. siRNA-SC-10 PSF1-A488 DAPI IMPa2-A546 _an_TileScan_001 (Stage 40 of 49)	00-4yzXENUYqEwzX9d4gqazZh
135.599		Cell	3	0.000	1.000	339	33	siRNA-SC-10 PSF1-A488 IMPa2-A546 DAPI 8C2-siRNA-IMP-a2-a4 V2.00	0	14. siRNA-SC-10 PSF1-A488 DAPI IMPa2-A546 _an_TileScan_001 (Stage 40 of 49)	00-4yzXENUYqEwzX9d4gqazZh
112.98		Cell	3	0.000	1.000	340	34	siRNA-SC-10 PSF1-A488 IMPa2-A546 DAPI 8C2-siRNA-IMP-a2-a4 V2.00	0	14. siRNA-SC-10 PSF1-A488 DAPI IMPa2-A546 _an_TileScan_001 (Stage 40 of 49)	00-4yzXENUYqEwzX9d4gqazZh
87.6773		Cell	3	0.000	1.000	341	35	siRNA-SC-10 PSF1-A488 IMPa2-A546 DAPI 8C2-siRNA-IMP-a2-a4 V2.00	0	14. siRNA-SC-10 PSF1-A488 DAPI IMPa2-A546 _an_TileScan_001 (Stage 40 of 49)	00-4yzXENUYqEwzX9d4gqazZh
69.5224		Cell	3	0.000	1.000	342	36	siRNA-SC-10 PSF1-A488 IMPa2-A546 DAPI 8C2-siRNA-IMP-a2-a4 V2.00	0	14. siRNA-SC-10 PSF1-A488 DAPI IMPa2-A546 _an_TileScan_001 (Stage 40 of 49)	00-4yzXENUYqEwzX9d4gqazZh
61.1235		Cell	3	0.000	1.000	343	37	siRNA-SC-10 PSF1-A488 IMPa2-A546 DAPI 8C2-siRNA-IMP-a2-a4 V2.00	0	14. siRNA-SC-10 PSF1-A488 DAPI IMPa2-A546 _an_TileScan_001 (Stage 40 of 49)	00-4yzXENUYqEwzX9d4gqazZh
76.8943		Cell	3	0.000	1.000	344	38	siRNA-SC-10 PSF1-A488 IMPa2-A546 DAPI 8C2-siRNA-IMP-a2-a4 V2.00	0	14. siRNA-SC-10 PSF1-A488 DAPI IMPa2-A546 _an_TileScan_001 (Stage 40 of 49)	00-4yzXENUYqEwzX9d4gqazZh
117.242		Cell	3	0.000	1.000	345	39	siRNA-SC-10 PSF1-A488 IMPa2-A546 DAPI 8C2-siRNA-IMP-a2-a4 V2.00	0	14. siRNA-SC-10 PSF1-A488 DAPI IMPa2-A546 _an_TileScan_001 (Stage 40 of 49)	00-4yzXENUYqEwzX9d4gqazZh
135.883		Cell	3	0.000	1.000	346	0	siRNA-SC-10 PSF1-A488 IMPa2-A546 DAPI 8C2-siRNA-IMP-a2-a4 V2.00	0	14. siRNA-SC-10 PSF1-A488 DAPI IMPa2-A546 _ao_TileScan_001 (Stage 41 of 49)	00-FyuMwAu9Uu6FLxdcx2eP9o
129.93		Cell	3	0.000	1.000	347	1	siRNA-SC-10 PSF1-A488 IMPa2-A546 DAPI 8C2-siRNA-IMP-a2-a4 V2.00	0	14. siRNA-SC-10 PSF1-A488 DAPI IMPa2-A546 _ao_TileScan_001 (Stage 41 of 49)	00-FyuMwAu9Uu6FLxdcx2eP9o
98.128		Cell	3	0.000	1.000	348	2	siRNA-SC-10 PSF1-A488 IMPa2-A546 DAPI 8C2-siRNA-IMP-a2-a4 V2.00	0	14. siRNA-SC-10 PSF1-A488 DAPI IMPa2-A546 _ao_TileScan_001 (Stage 41 of 49)	00-FyuMwAu9Uu6FLxdcx2eP9o
173.088		Cell	3	0.000	1.000	349	3	siRNA-SC-10 PSF1-A488 IMPa2-A546 DAPI 8C2-siRNA-IMP-a2-a4 V2.00	0	14. siRNA-SC-10 PSF1-A488 DAPI IMPa2-A546 _ao_TileScan_001 (Stage 41 of 49)	00-FyuMwAu9Uu6FLxdcx2eP9o
130.835		Cell	3	0.000	1.000	350	4	siRNA-SC-10 PSF1-A488 IMPa2-A546 DAPI 8C2-siRNA-IMP-a2-a4 V2.00	0	14. siRNA-SC-10 PSF1-A488 DAPI IMPa2-A546 _ao_TileScan_001 (Stage 41 of 49)	00-FyuMwAu9Uu6FLxdcx2eP9o
134.238		Cell	3	0.000	1.000	351	5	siRNA-SC-10 PSF1-A488 IMPa2-A546 DAPI 8C2-siRNA-IMP-a2-a4 V2.00	0	14. siRNA-SC-10 PSF1-A488 DAPI IMPa2-A546 _ao_TileScan_001 (Stage 41 of 49)	00-FyuMwAu9Uu6FLxdcx2eP9o
128.097		Cell	3	0.000	1.000	352	6	siRNA-SC-10 PSF1-A488 IMPa2-A546 DAPI 8C2-siRNA-IMP-a2-a4 V2.00	0	14. siRNA-SC-10 PSF1-A488 DAPI IMPa2-A546 _ao_TileScan_001 (Stage 41 of 49)	00-FyuMwAu9Uu6FLxdcx2eP9o
155.376		Cell	3	0.000	1.000	353	7	siRNA-SC-10 PSF1-A488 IMPa2-A546 DAPI 8C2-siRNA-IMP-a2-a4 V2.00	0	14. siRNA-SC-10 PSF1-A488 DAPI IMPa2-A546 _ao_TileScan_001 (Stage 41 of 49)	00-FyuMwAu9Uu6FLxdcx2eP9o
108.95		Cell	3	0.000	1.000	354	8	siRNA-SC-10 PSF1-A488 IMPa2-A546 DAPI 8C2-siRNA-IMP-a2-a4 V2.00	0	14. siRNA-SC-10 PSF1-A488 DAPI IMPa2-A546 _ao_TileScan_001 (Stage 41 of 49)	00-FyuMwAu9Uu6FLxdcx2eP9o
131.142		Cell	3	0.000	1.000	355	9	siRNA-SC-10 PSF1-A488 IMPa2-A546 DAPI 8C2-siRNA-IMP-a2-a4 V2.00	0	14. siRNA-SC-10 PSF1-A488 DAPI IMPa2-A546 _ao_TileScan_001 (Stage 41 of 49)	00-FyuMwAu9Uu6FLxdcx2eP9o
149.821		Cell	3	0.000	1.000	356	10	siRNA-SC-10 PSF1-A488 IMPa2-A546 DAPI 8C2-siRNA-IMP-a2-a4 V2.00	0	14. siRNA-SC-10 PSF1-A488 DAPI IMPa2-A546 _ao_TileScan_001 (Stage 41 of 49)	00-FyuMwAu9Uu6FLxdcx2eP9o
111.727		Cell	3	0.000	1.000	357	11	siRNA-SC-10 PSF1-A488 IMPa2-A546 DAPI 8C2-siRNA-IMP-a2-a4 V2.00	0	14. siRNA-SC-10 PSF1-A488 DAPI IMPa2-A546 _ao_TileScan_001 (Stage 41 of 49)	00-FyuMwAu9Uu6FLxdcx2eP9o
57.3016		Cell	3	0.000	1.000	358	12	siRNA-SC-10 PSF1-A488 IMPa2-A546 DAPI 8C2-siRNA-IMP-a2-a4 V2.00	0	14. siRNA-SC-10 PSF1-A488 DAPI IMPa2-A546 _ao_TileScan_001 (Stage 41 of 49)	00-FyuMwAu9Uu6FLxdcx2eP9o
138.846		Cell	3	0.000	1.000	359	13	siRNA-SC-10 PSF1-A488 IMPa2-A546 DAPI 8C2-siRNA-IMP-a2-a4 V2.00	0	14. siRNA-SC-10 PSF1-A488 DAPI IMPa2-A546 _ao_TileScan_001 (Stage 41 of 49)	00-FyuMwAu9Uu6FLxdcx2eP9o
108.664		Cell	3	0.000	1.000	360	14	siRNA-SC-10 PSF1-A488 IMPa2-A546 DAPI 8C2-siRNA-IMP-a2-a4 V2.00	0	14. siRNA-SC-10 PSF1-A488 DAPI IMPa2-A546 _ao_TileScan_001 (Stage 41 of 49)	00-FyuMwAu9Uu6FLxdcx2eP9o
132.319		Cell	3	0.000	1.000	361	15	siRNA-SC-10 PSF1-A488 IMPa2-A546 DAPI 8C2-siRNA-IMP-a2-a4 V2.00	0	14. siRNA-SC-10 PSF1-A488 DAPI IMPa2-A546 _ao_TileScan_001 (Stage 41 of 49)	00-FyuMwAu9Uu6FLxdcx2eP9o
101.554		Cell	3	0.000	1.000	362	16	siRNA-SC-10 PSF1-A488 IMPa2-A546 DAPI 8C2-siRNA-IMP-a2-a4 V2.00	0	14. siRNA-SC-10 PSF1-A488 DAPI IMPa2-A546 _ao_TileScan_001 (Stage 41 of 49)	00-FyuMwAu9Uu6FLxdcx2eP9o
67.266		Cell	3	0.000	1.000	363	17	siRNA-SC-10 PSF1-A488 IMPa2-A546 DAPI 8C2-siRNA-IMP-a2-a4 V2.00	0	14. siRNA-SC-10 PSF1-A488 DAPI IMPa2-A546 _ao_TileScan_001 (Stage 41 of 49)	00-FyuMwAu9Uu6FLxdcx2eP9o
87.7573		Cell	3	0.000	1.000	364	18	siRNA-SC-10 PSF1-A488 IMPa2-A546 DAPI 8C2-siRNA-IMP-a2-a4 V2.00	0	14. siRNA-SC-10 PSF1-A488 DAPI IMPa2-A546 _ao_TileScan_001 (Stage 41 of 49)	00-FyuMwAu9Uu6FLxdcx2eP9o
52.0774		Cell	3	0.000	1.000	365	19	siRNA-SC-10 PSF1-A488 IMPa2-A546 DAPI 8C2-siRNA-IMP-a2-a4 V2.00	0	14. siRNA-SC-10 PSF1-A488 DAPI IMPa2-A546 _ao_TileScan_001 (Stage 41 of 49)	00-FyuMwAu9Uu6FLxdcx2eP9o
80.0784		Cell	3	0.000	1.000	366	20	siRNA-SC-10 PSF1-A488 IMPa2-A546 DAPI 8C2-siRNA-IMP-a2-a4 V2.00	0	14. siRNA-SC-10 PSF1-A488 DAPI IMPa2-A546 _ao_TileScan_001 (Stage 41 of 49)	00-FyuMwAu9Uu6FLxdcx2eP9o
133.089		Cell	3	0.000	1.000	367	21	siRNA-SC-10 PSF1-A488 IMPa2-A546 DAPI 8C2-siRNA-IMP-a2-a4 V2.00	0	14. siRNA-SC-10 PSF1-A488 DAPI IMPa2-A546 _ao_TileScan_001 (Stage 41 of 49)	00-FyuMwAu9Uu6FLxdcx2eP9o
91.0337		Cell	3	0.000	1.000	368	22	siRNA-SC-10 PSF1-A488 IMPa2-A546 DAPI 8C2-siRNA-IMP-a2-a4 V2.00	0	14. siRNA-SC-10 PSF1-A488 DAPI IMPa2-A546 _ao_TileScan_001 (Stage 41 of 49)	00-FyuMwAu9Uu6FLxdcx2eP9o
64.3879		Cell	3	0.000	1.000	369	23	siRNA-SC-10 PSF1-A488 IMPa2-A546 DAPI 8C2-siRNA-IMP-a2-a4 V2.00	0	14. siRNA-SC-10 PSF1-A488 DAPI IMPa2-A546 _ao_TileScan_001 (Stage 41 of 49)	00-FyuMwAu9Uu6FLxdcx2eP9o
98.5717		Cell	3	0.000	1.000	370	24	siRNA-SC-10 PSF1-A488 IMPa2-A546 DAPI 8C2-siRNA-IMP-a2-a4 V2.00	0	14. siRNA-SC-10 PSF1-A488 DAPI IMPa2-A546 _ao_TileScan_001 (Stage 41 of 49)	00-FyuMwAu9Uu6FLxdcx2eP9o
97.2352		Cell	3	0.000	1.000	371	25	siRNA-SC-10 PSF1-A488 IMPa2-A546 DAPI 8C2-siRNA-IMP-a2-a4 V2.00	0	14. siRNA-SC-10 PSF1-A488 DAPI IMPa2-A546 _ao_TileScan_001 (Stage 41 of 49)	00-FyuMwAu9Uu6FLxdcx2eP9o
84.352		Cell	3	0.000	1.000	372	26	siRNA-SC-10 PSF1-A488 IMPa2-A546 DAPI 8C2-siRNA-IMP-a2-a4 V2.00	0	14. siRNA-SC-10 PSF1-A488 DAPI IMPa2-A546 _ao_TileScan_001 (Stage 41 of 49)	00-FyuMwAu9Uu6FLxdcx2eP9o
80.4186		Cell	3	0.000	1.000	373	27	siRNA-SC-10 PSF1-A488 IMPa2-A546 DAPI 8C2-siRNA-IMP-a2-a4 V2.00	0	14. siRNA-SC-10 PSF1-A488 DAPI IMPa2-A546 _ao_TileScan_001 (Stage 41 of 49)	00-FyuMwAu9Uu6FLxdcx2eP9o
148.243		Cell	3	0.000	1.000	374	28	siRNA-SC-10 PSF1-A488 IMPa2-A546 DAPI 8C2-siRNA-IMP-a2-a4 V2.00	0	14. siRNA-SC-10 PSF1-A488 DAPI IMPa2-A546 _ao_TileScan_001 (Stage 41 of 49)	00-FyuMwAu9Uu6FLxdcx2eP9o
93.7702		Cell	3	0.000	1.000	375	0	siRNA-SC-10 PSF1-A488 IMPa2-A546 DAPI 8C2-siRNA-IMP-a2-a4 V2.00	0	14. siRNA-SC-10 PSF1-A488 DAPI IMPa2-A546 _ap_TileScan_001 (Stage 42 of 49)	00-X4up4VKxajkRmBpgLS5Rm6
86.885		Cell	3	0.000	1.000	376	1	siRNA-SC-10 PSF1-A488 IMPa2-A546 DAPI 8C2-siRNA-IMP-a2-a4 V2.00	0	14. siRNA-SC-10 PSF1-A488 DAPI IMPa2-A546 _ap_TileScan_001 (Stage 42 of 49)	00-X4up4VKxajkRmBpgLS5Rm6
97.5479		Cell	3	0.000	1.000	377	2	siRNA-SC-10 PSF1-A488 IMPa2-A546 DAPI 8C2-siRNA-IMP-a2-a4 V2.00	0	14. siRNA-SC-10 PSF1-A488 DAPI IMPa2-A546 _ap_TileScan_001 (Stage 42 of 49)	00-X4up4VKxajkRmBpgLS5Rm6
123.066		Cell	3	0.000	1.000	378	3	siRNA-SC-10 PSF1-A488 IMPa2-A546 DAPI 8C2-siRNA-IMP-a2-a4 V2.00	0	14. siRNA-SC-10 PSF1-A488 DAPI IMPa2-A546 _ap_TileScan_001 (Stage 42 of 49)	00-X4up4VKxajkRmBpgLS5Rm6
117.322		Cell	3	0.000	1.000	379	4	siRNA-SC-10 PSF1-A488 IMPa2-A546 DAPI 8C2-siRNA-IMP-a2-a4 V2.00	0	14. siRNA-SC-10 PSF1-A488 DAPI IMPa2-A546 _ap_TileScan_001 (Stage 42 of 49)	00-X4up4VKxajkRmBpgLS5Rm6
127.191		Cell	3	0.000	1.000	380	5	siRNA-SC-10 PSF1-A488 IMPa2-A546 DAPI 8C2-siRNA-IMP-a2-a4 V2.00	0	14. siRNA-SC-10 PSF1-A488 DAPI IMPa2-A546 _ap_TileScan_001 (Stage 42 of 49)	00-X4up4VKxajkRmBpgLS5Rm6
100.768		Cell	3	0.000	1.000	381	6	siRNA-SC-10 PSF1-A488 IMPa2-A546 DAPI 8C2-siRNA-IMP-a2-a4 V2.00	0	14. siRNA-SC-10 PSF1-A488 DAPI IMPa2-A546 _ap_TileScan_001 (Stage 42 of 49)	00-X4up4VKxajkRmBpgLS5Rm6
111.572		Cell	3	0.000	1.000	382	7	siRNA-SC-10 PSF1-A488 IMPa2-A546 DAPI 8C2-siRNA-IMP-a2-a4 V2.00	0	14. siRNA-SC-10 PSF1-A488 DAPI IMPa2-A546 _ap_TileScan_001 (Stage 42 of 49)	00-X4up4VKxajkRmBpgLS5Rm6
112.987		Cell	3	0.000	1.000	383	8	siRNA-SC-10 PSF1-A488 IMPa2-A546 DAPI 8C2-siRNA-IMP-a2-a4 V2.00	0	14. siRNA-SC-10 PSF1-A488 DAPI IMPa2-A546 _ap_TileScan_001 (Stage 42 of 49)	00-X4up4VKxajkRmBpgLS5Rm6
94.7128		Cell	3	0.000	1.000	384	9	siRNA-SC-10 PSF1-A488 IMPa2-A546 DAPI 8C2-siRNA-IMP-a2-a4 V2.00	0	14. siRNA-SC-10 PSF1-A488 DAPI IMPa2-A546 _ap_TileScan_001 (Stage 42 of 49)	00-X4up4VKxajkRmBpgLS5Rm6
118.49		Cell	3	0.000	1.000	385	10	siRNA-SC-10 PSF1-A488 IMPa2-A546 DAPI 8C2-siRNA-IMP-a2-a4 V2.00	0	14. siRNA-SC-10 PSF1-A488 DAPI IMPa2-A546 _ap_TileScan_001 (Stage 42 of 49)	00-X4up4VKxajkRmBpgLS5Rm6
94.9711		Cell	3	0.000	1.000	386	11	siRNA-SC-10 PSF1-A488 IMPa2-A546 DAPI 8C2-siRNA-IMP-a2-a4 V2.00	0	14. siRNA-SC-10 PSF1-A488 DAPI IMPa2-A546 _ap_TileScan_001 (Stage 42 of 49)	00-X4up4VKxajkRmBpgLS5Rm6
86.5581		Cell	3	0.000	1.000	387	12	siRNA-SC-10 PSF1-A488 IMPa2-A546 DAPI 8C2-siRNA-IMP-a2-a4 V2.00	0	14. siRNA-SC-10 PSF1-A488 DAPI IMPa2-A546 _ap_TileScan_001 (Stage 42 of 49)	00-X4up4VKxajkRmBpgLS5Rm6
99.4862		Cell	3	0.000	1.000	388	13	siRNA-SC-10 PSF1-A488 IMPa2-A546 DAPI 8C2-siRNA-IMP-a2-a4 V2.00	0	14. siRNA-SC-10 PSF1-A488 DAPI IMPa2-A546 _ap_TileScan_001 (Stage 42 of 49)	00-X4up4VKxajkRmBpgLS5Rm6
85.196		Cell	3	0.000	1.000	389	14	siRNA-SC-10 PSF1-A488 IMPa2-A546 DAPI 8C2-siRNA-IMP-a2-a4 V2.00	0	14. siRNA-SC-10 PSF1-A488 DAPI IMPa2-A546 _ap_TileScan_001 (Stage 42 of 49)	00-X4up4VKxajkRmBpgLS5Rm6
71.4381		Cell	3	0.000	1.000	390	15	siRNA-SC-10 PSF1-A488 IMPa2-A546 DAPI 8C2-siRNA-IMP-a2-a4 V2.00	0	14. siRNA-SC-10 PSF1-A488 DAPI IMPa2-A546 _ap_TileScan_001 (Stage 42 of 49)	00-X4up4VKxajkRmBpgLS5Rm6
106.266		Cell	3	0.000	1.000	391	16	siRNA-SC-10 PSF1-A488 IMPa2-A546 DAPI 8C2-siRNA-IMP-a2-a4 V2.00	0	14. siRNA-SC-10 PSF1-A488 DAPI IMPa2-A546 _ap_TileScan_001 (Stage 42 of 49)	00-X4up4VKxajkRmBpgLS5Rm6
90.0748		Cell	3	0.000	1.000	392	17	siRNA-SC-10 PSF1-A488 IMPa2-A546 DAPI 8C2-siRNA-IMP-a2-a4 V2.00	0	14. siRNA-SC-10 PSF1-A488 DAPI IMPa2-A546 _ap_TileScan_001 (Stage 42 of 49)	00-X4up4VKxajkRmBpgLS5Rm6
56.7902		Cell	3	0.000	1.000	393	18	siRNA-SC-10 PSF1-A488 IMPa2-A546 DAPI 8C2-siRNA-IMP-a2-a4 V2.00	0	14. siRNA-SC-10 PSF1-A488 DAPI IMPa2-A546 _ap_TileScan_001 (Stage 42 of 49)	00-X4up4VKxajkRmBpgLS5Rm6
91.8673		Cell	3	0.000	1.000	394	19	siRNA-SC-10 PSF1-A488 IMPa2-A546 DAPI 8C2-siRNA-IMP-a2-a4 V2.00	0	14. siRNA-SC-10 PSF1-A488 DAPI IMPa2-A546 _ap_TileScan_001 (Stage 42 of 49)	00-X4up4VKxajkRmBpgLS5Rm6
76.1007		Cell	3	0.000	1.000	395	20	siRNA-SC-10 PSF1-A488 IMPa2-A546 DAPI 8C2-siRNA-IMP-a2-a4 V2.00	0	14. siRNA-SC-10 PSF1-A488 DAPI IMPa2-A546 _ap_TileScan_001 (Stage 42 of 49)	00-X4up4VKxajkRmBpgLS5Rm6
71.8051		Cell	3	0.000	1.000	396	21	siRNA-SC-10 PSF1-A488 IMPa2-A546 DAPI 8C2-siRNA-IMP-a2-a4 V2.00	0	14. siRNA-SC-10 PSF1-A488 DAPI IMPa2-A546 _ap_TileScan_001 (Stage 42 of 49)	00-X4up4VKxajkRmBpgLS5Rm6
133.241		Cell	3	0.000	1.000	397	22	siRNA-SC-10 PSF1-A488 IMPa2-A546 DAPI 8C2-siRNA-IMP-a2-a4 V2.00	0	14. siRNA-SC-10 PSF1-A488 DAPI IMPa2-A546 _ap_TileScan_001 (Stage 42 of 49)	00-X4up4VKxajkRmBpgLS5Rm6
112.628		Cell	3	0.000	1.000	398	23	siRNA-SC-10 PSF1-A488 IMPa2-A546 DAPI 8C2-siRNA-IMP-a2-a4 V2.00	0	14. siRNA-SC-10 PSF1-A488 DAPI IMPa2-A546 _ap_TileScan_001 (Stage 42 of 49)	00-X4up4VKxajkRmBpgLS5Rm6
52.6314		Cell	3	0.000	1.000	399	24	siRNA-SC-10 PSF1-A488 IMPa2-A546 DAPI 8C2-siRNA-IMP-a2-a4 V2.00	0	14. siRNA-SC-10 PSF1-A488 DAPI IMPa2-A546 _ap_TileScan_001 (Stage 42 of 49)	00-X4up4VKxajkRmBpgLS5Rm6
77.2035		Cell	3	0.000	1.000	400	25	siRNA-SC-10 PSF1-A488 IMPa2-A546 DAPI 8C2-siRNA-IMP-a2-a4 V2.00	0	14. siRNA-SC-10 PSF1-A488 DAPI IMPa2-A546 _ap_TileScan_001 (Stage 42 of 49)	00-X4up4VKxajkRmBpgLS5Rm6
153.935		Cell	3	0.000	1.000	401	26	siRNA-SC-10 PSF1-A488 IMPa2-A546 DAPI 8C2-siRNA-IMP-a2-a4 V2.00	0	14. siRNA-SC-10 PSF1-A488 DAPI IMPa2-A546 _ap_TileScan_001 (Stage 42 of 49)	00-X4up4VKxajkRmBpgLS5Rm6
111.662		Cell	3	0.000	1.000	402	27	siRNA-SC-10 PSF1-A488 IMPa2-A546 DAPI 8C2-siRNA-IMP-a2-a4 V2.00	0	14. siRNA-SC-10 PSF1-A488 DAPI IMPa2-A546 _ap_TileScan_001 (Stage 42 of 49)	00-X4up4VKxajkRmBpgLS5Rm6
155.324		Cell	3	0.000	1.000	403	28	siRNA-SC-10 PSF1-A488 IMPa2-A546 DAPI 8C2-siRNA-IMP-a2-a4 V2.00	0	14. siRNA-SC-10 PSF1-A488 DAPI IMPa2-A546 _ap_TileScan_001 (Stage 42 of 49)	00-X4up4VKxajkRmBpgLS5Rm6
92.6644		Cell	3	0.000	1.000	404	29	siRNA-SC-10 PSF1-A488 IMPa2-A546 DAPI 8C2-siRNA-IMP-a2-a4 V2.00	0	14. siRNA-SC-10 PSF1-A488 DAPI IMPa2-A546 _ap_TileScan_001 (Stage 42 of 49)	00-X4up4VKxajkRmBpgLS5Rm6
103.193		Cell	3	0.000	1.000	405	30	siRNA-SC-10 PSF1-A488 IMPa2-A546 DAPI 8C2-siRNA-IMP-a2-a4 V2.00	0	14. siRNA-SC-10 PSF1-A488 DAPI IMPa2-A546 _ap_TileScan_001 (Stage 42 of 49)	00-X4up4VKxajkRmBpgLS5Rm6
98.2477		Cell	3	0.000	1.000	406	31	siRNA-SC-10 PSF1-A488 IMPa2-A546 DAPI 8C2-siRNA-IMP-a2-a4 V2.00	0	14. siRNA-SC-10 PSF1-A488 DAPI IMPa2-A546 _ap_TileScan_001 (Stage 42 of 49)	00-X4up4VKxajkRmBpgLS5Rm6
108.719		Cell	3	0.000	1.000	407	32	siRNA-SC-10 PSF1-A488 IMPa2-A546 DAPI 8C2-siRNA-IMP-a2-a4 V2.00	0	14. siRNA-SC-10 PSF1-A488 DAPI IMPa2-A546 _ap_TileScan_001 (Stage 42 of 49)	00-X4up4VKxajkRmBpgLS5Rm6
97.2757		Cell	3	0.000	1.000	408	0	siRNA-SC-10 PSF1-A488 IMPa2-A546 DAPI 8C2-siRNA-IMP-a2-a4 V2.00	0	14. siRNA-SC-10 PSF1-A488 DAPI IMPa2-A546 _aq_TileScan_001 (Stage 43 of 49)	00-uKkcKLjPyQTEYXcG9UrNY6
52.6248		Cell	3	0.000	1.000	409	1	siRNA-SC-10 PSF1-A488 IMPa2-A546 DAPI 8C2-siRNA-IMP-a2-a4 V2.00	0	14. siRNA-SC-10 PSF1-A488 DAPI IMPa2-A546 _aq_TileScan_001 (Stage 43 of 49)	00-uKkcKLjPyQTEYXcG9UrNY6
116.196		Cell	3	0.000	1.000	410	0	siRNA-SC-10 PSF1-A488 IMPa2-A546 DAPI 8C2-siRNA-IMP-a2-a4 V2.00	0	14. siRNA-SC-10 PSF1-A488 DAPI IMPa2-A546 _ar_TileScan_001 (Stage 44 of 49)	00-hJzPppCBTBs4bAYjM6Gfc6
43.6196		Cell	3	0.000	1.000	411	1	siRNA-SC-10 PSF1-A488 IMPa2-A546 DAPI 8C2-siRNA-IMP-a2-a4 V2.00	0	14. siRNA-SC-10 PSF1-A488 DAPI IMPa2-A546 _ar_TileScan_001 (Stage 44 of 49)	00-hJzPppCBTBs4bAYjM6Gfc6
107.432		Cell	3	0.000	1.000	412	2	siRNA-SC-10 PSF1-A488 IMPa2-A546 DAPI 8C2-siRNA-IMP-a2-a4 V2.00	0	14. siRNA-SC-10 PSF1-A488 DAPI IMPa2-A546 _ar_TileScan_001 (Stage 44 of 49)	00-hJzPppCBTBs4bAYjM6Gfc6
91.8356		Cell	3	0.000	1.000	413	3	siRNA-SC-10 PSF1-A488 IMPa2-A546 DAPI 8C2-siRNA-IMP-a2-a4 V2.00	0	14. siRNA-SC-10 PSF1-A488 DAPI IMPa2-A546 _ar_TileScan_001 (Stage 44 of 49)	00-hJzPppCBTBs4bAYjM6Gfc6
72.3072		Cell	3	0.000	1.000	414	4	siRNA-SC-10 PSF1-A488 IMPa2-A546 DAPI 8C2-siRNA-IMP-a2-a4 V2.00	0	14. siRNA-SC-10 PSF1-A488 DAPI IMPa2-A546 _ar_TileScan_001 (Stage 44 of 49)	00-hJzPppCBTBs4bAYjM6Gfc6
88.021		Cell	3	0.000	1.000	415	5	siRNA-SC-10 PSF1-A488 IMPa2-A546 DAPI 8C2-siRNA-IMP-a2-a4 V2.00	0	14. siRNA-SC-10 PSF1-A488 DAPI IMPa2-A546 _ar_TileScan_001 (Stage 44 of 49)	00-hJzPppCBTBs4bAYjM6Gfc6
59.74		Cell	3	0.000	1.000	416	0	siRNA-SC-10 PSF1-A488 IMPa2-A546 DAPI 8C2-siRNA-IMP-a2-a4 V2.00	0	14. siRNA-SC-10 PSF1-A488 DAPI IMPa2-A546 _as_TileScan_001 (Stage 45 of 49)	00-fepXQjgpNRCeiKRkyAoYUa
62.7133		Cell	3	0.000	1.000	417	1	siRNA-SC-10 PSF1-A488 IMPa2-A546 DAPI 8C2-siRNA-IMP-a2-a4 V2.00	0	14. siRNA-SC-10 PSF1-A488 DAPI IMPa2-A546 _as_TileScan_001 (Stage 45 of 49)	00-fepXQjgpNRCeiKRkyAoYUa
86.5705		Cell	3	0.000	1.000	418	2	siRNA-SC-10 PSF1-A488 IMPa2-A546 DAPI 8C2-siRNA-IMP-a2-a4 V2.00	0	14. siRNA-SC-10 PSF1-A488 DAPI IMPa2-A546 _as_TileScan_001 (Stage 45 of 49)	00-fepXQjgpNRCeiKRkyAoYUa
87.9257		Cell	3	0.000	1.000	419	3	siRNA-SC-10 PSF1-A488 IMPa2-A546 DAPI 8C2-siRNA-IMP-a2-a4 V2.00	0	14. siRNA-SC-10 PSF1-A488 DAPI IMPa2-A546 _as_TileScan_001 (Stage 45 of 49)	00-fepXQjgpNRCeiKRkyAoYUa
70.2665		Cell	3	0.000	1.000	420	4	siRNA-SC-10 PSF1-A488 IMPa2-A546 DAPI 8C2-siRNA-IMP-a2-a4 V2.00	0	14. siRNA-SC-10 PSF1-A488 DAPI IMPa2-A546 _as_TileScan_001 (Stage 45 of 49)	00-fepXQjgpNRCeiKRkyAoYUa
108.016		Cell	3	0.000	1.000	421	5	siRNA-SC-10 PSF1-A488 IMPa2-A546 DAPI 8C2-siRNA-IMP-a2-a4 V2.00	0	14. siRNA-SC-10 PSF1-A488 DAPI IMPa2-A546 _as_TileScan_001 (Stage 45 of 49)	00-fepXQjgpNRCeiKRkyAoYUa
110.03		Cell	3	0.000	1.000	422	6	siRNA-SC-10 PSF1-A488 IMPa2-A546 DAPI 8C2-siRNA-IMP-a2-a4 V2.00	0	14. siRNA-SC-10 PSF1-A488 DAPI IMPa2-A546 _as_TileScan_001 (Stage 45 of 49)	00-fepXQjgpNRCeiKRkyAoYUa
85.1272		Cell	3	0.000	1.000	423	7	siRNA-SC-10 PSF1-A488 IMPa2-A546 DAPI 8C2-siRNA-IMP-a2-a4 V2.00	0	14. siRNA-SC-10 PSF1-A488 DAPI IMPa2-A546 _as_TileScan_001 (Stage 45 of 49)	00-fepXQjgpNRCeiKRkyAoYUa
58.5261		Cell	3	0.000	1.000	424	8	siRNA-SC-10 PSF1-A488 IMPa2-A546 DAPI 8C2-siRNA-IMP-a2-a4 V2.00	0	14. siRNA-SC-10 PSF1-A488 DAPI IMPa2-A546 _as_TileScan_001 (Stage 45 of 49)	00-fepXQjgpNRCeiKRkyAoYUa
88.5179		Cell	3	0.000	1.000	425	9	siRNA-SC-10 PSF1-A488 IMPa2-A546 DAPI 8C2-siRNA-IMP-a2-a4 V2.00	0	14. siRNA-SC-10 PSF1-A488 DAPI IMPa2-A546 _as_TileScan_001 (Stage 45 of 49)	00-fepXQjgpNRCeiKRkyAoYUa
71.2135		Cell	3	0.000	1.000	426	10	siRNA-SC-10 PSF1-A488 IMPa2-A546 DAPI 8C2-siRNA-IMP-a2-a4 V2.00	0	14. siRNA-SC-10 PSF1-A488 DAPI IMPa2-A546 _as_TileScan_001 (Stage 45 of 49)	00-fepXQjgpNRCeiKRkyAoYUa
136.279		Cell	3	0.000	1.000	427	11	siRNA-SC-10 PSF1-A488 IMPa2-A546 DAPI 8C2-siRNA-IMP-a2-a4 V2.00	0	14. siRNA-SC-10 PSF1-A488 DAPI IMPa2-A546 _as_TileScan_001 (Stage 45 of 49)	00-fepXQjgpNRCeiKRkyAoYUa
89.9887		Cell	3	0.000	1.000	428	12	siRNA-SC-10 PSF1-A488 IMPa2-A546 DAPI 8C2-siRNA-IMP-a2-a4 V2.00	0	14. siRNA-SC-10 PSF1-A488 DAPI IMPa2-A546 _as_TileScan_001 (Stage 45 of 49)	00-fepXQjgpNRCeiKRkyAoYUa
163.431		Cell	3	0.000	1.000	429	13	siRNA-SC-10 PSF1-A488 IMPa2-A546 DAPI 8C2-siRNA-IMP-a2-a4 V2.00	0	14. siRNA-SC-10 PSF1-A488 DAPI IMPa2-A546 _as_TileScan_001 (Stage 45 of 49)	00-fepXQjgpNRCeiKRkyAoYUa
69.8096		Cell	3	0.000	1.000	430	14	siRNA-SC-10 PSF1-A488 IMPa2-A546 DAPI 8C2-siRNA-IMP-a2-a4 V2.00	0	14. siRNA-SC-10 PSF1-A488 DAPI IMPa2-A546 _as_TileScan_001 (Stage 45 of 49)	00-fepXQjgpNRCeiKRkyAoYUa
118.915		Cell	3	0.000	1.000	431	15	siRNA-SC-10 PSF1-A488 IMPa2-A546 DAPI 8C2-siRNA-IMP-a2-a4 V2.00	0	14. siRNA-SC-10 PSF1-A488 DAPI IMPa2-A546 _as_TileScan_001 (Stage 45 of 49)	00-fepXQjgpNRCeiKRkyAoYUa
120.148		Cell	3	0.000	1.000	432	16	siRNA-SC-10 PSF1-A488 IMPa2-A546 DAPI 8C2-siRNA-IMP-a2-a4 V2.00	0	14. siRNA-SC-10 PSF1-A488 DAPI IMPa2-A546 _as_TileScan_001 (Stage 45 of 49)	00-fepXQjgpNRCeiKRkyAoYUa
119.68		Cell	3	0.000	1.000	433	17	siRNA-SC-10 PSF1-A488 IMPa2-A546 DAPI 8C2-siRNA-IMP-a2-a4 V2.00	0	14. siRNA-SC-10 PSF1-A488 DAPI IMPa2-A546 _as_TileScan_001 (Stage 45 of 49)	00-fepXQjgpNRCeiKRkyAoYUa
76.2746		Cell	3	0.000	1.000	434	18	siRNA-SC-10 PSF1-A488 IMPa2-A546 DAPI 8C2-siRNA-IMP-a2-a4 V2.00	0	14. siRNA-SC-10 PSF1-A488 DAPI IMPa2-A546 _as_TileScan_001 (Stage 45 of 49)	00-fepXQjgpNRCeiKRkyAoYUa
111.846		Cell	3	0.000	1.000	435	19	siRNA-SC-10 PSF1-A488 IMPa2-A546 DAPI 8C2-siRNA-IMP-a2-a4 V2.00	0	14. siRNA-SC-10 PSF1-A488 DAPI IMPa2-A546 _as_TileScan_001 (Stage 45 of 49)	00-fepXQjgpNRCeiKRkyAoYUa
82.1309		Cell	3	0.000	1.000	436	20	siRNA-SC-10 PSF1-A488 IMPa2-A546 DAPI 8C2-siRNA-IMP-a2-a4 V2.00	0	14. siRNA-SC-10 PSF1-A488 DAPI IMPa2-A546 _as_TileScan_001 (Stage 45 of 49)	00-fepXQjgpNRCeiKRkyAoYUa
95.3757		Cell	3	0.000	1.000	437	0	siRNA-SC-10 PSF1-A488 IMPa2-A546 DAPI 8C2-siRNA-IMP-a2-a4 V2.00	0	14. siRNA-SC-10 PSF1-A488 DAPI IMPa2-A546 _at_TileScan_001 (Stage 46 of 49)	00-TNCZHhEWJfumLjdnSgNFmN
74.4796		Cell	3	0.000	1.000	438	1	siRNA-SC-10 PSF1-A488 IMPa2-A546 DAPI 8C2-siRNA-IMP-a2-a4 V2.00	0	14. siRNA-SC-10 PSF1-A488 DAPI IMPa2-A546 _at_TileScan_001 (Stage 46 of 49)	00-TNCZHhEWJfumLjdnSgNFmN
69.8017		Cell	3	0.000	1.000	439	2	siRNA-SC-10 PSF1-A488 IMPa2-A546 DAPI 8C2-siRNA-IMP-a2-a4 V2.00	0	14. siRNA-SC-10 PSF1-A488 DAPI IMPa2-A546 _at_TileScan_001 (Stage 46 of 49)	00-TNCZHhEWJfumLjdnSgNFmN
67.4051		Cell	3	0.000	1.000	440	3	siRNA-SC-10 PSF1-A488 IMPa2-A546 DAPI 8C2-siRNA-IMP-a2-a4 V2.00	0	14. siRNA-SC-10 PSF1-A488 DAPI IMPa2-A546 _at_TileScan_001 (Stage 46 of 49)	00-TNCZHhEWJfumLjdnSgNFmN
106.247		Cell	3	0.000	1.000	441	4	siRNA-SC-10 PSF1-A488 IMPa2-A546 DAPI 8C2-siRNA-IMP-a2-a4 V2.00	0	14. siRNA-SC-10 PSF1-A488 DAPI IMPa2-A546 _at_TileScan_001 (Stage 46 of 49)	00-TNCZHhEWJfumLjdnSgNFmN
113.323		Cell	3	0.000	1.000	442	5	siRNA-SC-10 PSF1-A488 IMPa2-A546 DAPI 8C2-siRNA-IMP-a2-a4 V2.00	0	14. siRNA-SC-10 PSF1-A488 DAPI IMPa2-A546 _at_TileScan_001 (Stage 46 of 49)	00-TNCZHhEWJfumLjdnSgNFmN
60.6535		Cell	3	0.000	1.000	443	6	siRNA-SC-10 PSF1-A488 IMPa2-A546 DAPI 8C2-siRNA-IMP-a2-a4 V2.00	0	14. siRNA-SC-10 PSF1-A488 DAPI IMPa2-A546 _at_TileScan_001 (Stage 46 of 49)	00-TNCZHhEWJfumLjdnSgNFmN
63.7229		Cell	3	0.000	1.000	444	7	siRNA-SC-10 PSF1-A488 IMPa2-A546 DAPI 8C2-siRNA-IMP-a2-a4 V2.00	0	14. siRNA-SC-10 PSF1-A488 DAPI IMPa2-A546 _at_TileScan_001 (Stage 46 of 49)	00-TNCZHhEWJfumLjdnSgNFmN
53.6101		Cell	3	0.000	1.000	445	8	siRNA-SC-10 PSF1-A488 IMPa2-A546 DAPI 8C2-siRNA-IMP-a2-a4 V2.00	0	14. siRNA-SC-10 PSF1-A488 DAPI IMPa2-A546 _at_TileScan_001 (Stage 46 of 49)	00-TNCZHhEWJfumLjdnSgNFmN
80.0045		Cell	3	0.000	1.000	446	9	siRNA-SC-10 PSF1-A488 IMPa2-A546 DAPI 8C2-siRNA-IMP-a2-a4 V2.00	0	14. siRNA-SC-10 PSF1-A488 DAPI IMPa2-A546 _at_TileScan_001 (Stage 46 of 49)	00-TNCZHhEWJfumLjdnSgNFmN
84.7454		Cell	3	0.000	1.000	447	10	siRNA-SC-10 PSF1-A488 IMPa2-A546 DAPI 8C2-siRNA-IMP-a2-a4 V2.00	0	14. siRNA-SC-10 PSF1-A488 DAPI IMPa2-A546 _at_TileScan_001 (Stage 46 of 49)	00-TNCZHhEWJfumLjdnSgNFmN
116.358		Cell	3	0.000	1.000	448	11	siRNA-SC-10 PSF1-A488 IMPa2-A546 DAPI 8C2-siRNA-IMP-a2-a4 V2.00	0	14. siRNA-SC-10 PSF1-A488 DAPI IMPa2-A546 _at_TileScan_001 (Stage 46 of 49)	00-TNCZHhEWJfumLjdnSgNFmN
93.7024		Cell	3	0.000	1.000	449	12	siRNA-SC-10 PSF1-A488 IMPa2-A546 DAPI 8C2-siRNA-IMP-a2-a4 V2.00	0	14. siRNA-SC-10 PSF1-A488 DAPI IMPa2-A546 _at_TileScan_001 (Stage 46 of 49)	00-TNCZHhEWJfumLjdnSgNFmN
119.32		Cell	3	0.000	1.000	450	13	siRNA-SC-10 PSF1-A488 IMPa2-A546 DAPI 8C2-siRNA-IMP-a2-a4 V2.00	0	14. siRNA-SC-10 PSF1-A488 DAPI IMPa2-A546 _at_TileScan_001 (Stage 46 of 49)	00-TNCZHhEWJfumLjdnSgNFmN
97.251		Cell	3	0.000	1.000	451	14	siRNA-SC-10 PSF1-A488 IMPa2-A546 DAPI 8C2-siRNA-IMP-a2-a4 V2.00	0	14. siRNA-SC-10 PSF1-A488 DAPI IMPa2-A546 _at_TileScan_001 (Stage 46 of 49)	00-TNCZHhEWJfumLjdnSgNFmN
134.242		Cell	3	0.000	1.000	452	15	siRNA-SC-10 PSF1-A488 IMPa2-A546 DAPI 8C2-siRNA-IMP-a2-a4 V2.00	0	14. siRNA-SC-10 PSF1-A488 DAPI IMPa2-A546 _at_TileScan_001 (Stage 46 of 49)	00-TNCZHhEWJfumLjdnSgNFmN
136.797		Cell	3	0.000	1.000	453	16	siRNA-SC-10 PSF1-A488 IMPa2-A546 DAPI 8C2-siRNA-IMP-a2-a4 V2.00	0	14. siRNA-SC-10 PSF1-A488 DAPI IMPa2-A546 _at_TileScan_001 (Stage 46 of 49)	00-TNCZHhEWJfumLjdnSgNFmN
125.612		Cell	3	0.000	1.000	454	17	siRNA-SC-10 PSF1-A488 IMPa2-A546 DAPI 8C2-siRNA-IMP-a2-a4 V2.00	0	14. siRNA-SC-10 PSF1-A488 DAPI IMPa2-A546 _at_TileScan_001 (Stage 46 of 49)	00-TNCZHhEWJfumLjdnSgNFmN
113.119		Cell	3	0.000	1.000	455	18	siRNA-SC-10 PSF1-A488 IMPa2-A546 DAPI 8C2-siRNA-IMP-a2-a4 V2.00	0	14. siRNA-SC-10 PSF1-A488 DAPI IMPa2-A546 _at_TileScan_001 (Stage 46 of 49)	00-TNCZHhEWJfumLjdnSgNFmN
144.339		Cell	3	0.000	1.000	456	19	siRNA-SC-10 PSF1-A488 IMPa2-A546 DAPI 8C2-siRNA-IMP-a2-a4 V2.00	0	14. siRNA-SC-10 PSF1-A488 DAPI IMPa2-A546 _at_TileScan_001 (Stage 46 of 49)	00-TNCZHhEWJfumLjdnSgNFmN
94.9554		Cell	3	0.000	1.000	457	20	siRNA-SC-10 PSF1-A488 IMPa2-A546 DAPI 8C2-siRNA-IMP-a2-a4 V2.00	0	14. siRNA-SC-10 PSF1-A488 DAPI IMPa2-A546 _at_TileScan_001 (Stage 46 of 49)	00-TNCZHhEWJfumLjdnSgNFmN
52.5488		Cell	3	0.000	1.000	458	21	siRNA-SC-10 PSF1-A488 IMPa2-A546 DAPI 8C2-siRNA-IMP-a2-a4 V2.00	0	14. siRNA-SC-10 PSF1-A488 DAPI IMPa2-A546 _at_TileScan_001 (Stage 46 of 49)	00-TNCZHhEWJfumLjdnSgNFmN
97.8718		Cell	3	0.000	1.000	459	22	siRNA-SC-10 PSF1-A488 IMPa2-A546 DAPI 8C2-siRNA-IMP-a2-a4 V2.00	0	14. siRNA-SC-10 PSF1-A488 DAPI IMPa2-A546 _at_TileScan_001 (Stage 46 of 49)	00-TNCZHhEWJfumLjdnSgNFmN
166.312		Cell	3	0.000	1.000	460	23	siRNA-SC-10 PSF1-A488 IMPa2-A546 DAPI 8C2-siRNA-IMP-a2-a4 V2.00	0	14. siRNA-SC-10 PSF1-A488 DAPI IMPa2-A546 _at_TileScan_001 (Stage 46 of 49)	00-TNCZHhEWJfumLjdnSgNFmN
97.6716		Cell	3	0.000	1.000	461	24	siRNA-SC-10 PSF1-A488 IMPa2-A546 DAPI 8C2-siRNA-IMP-a2-a4 V2.00	0	14. siRNA-SC-10 PSF1-A488 DAPI IMPa2-A546 _at_TileScan_001 (Stage 46 of 49)	00-TNCZHhEWJfumLjdnSgNFmN
93.4729		Cell	3	0.000	1.000	462	25	siRNA-SC-10 PSF1-A488 IMPa2-A546 DAPI 8C2-siRNA-IMP-a2-a4 V2.00	0	14. siRNA-SC-10 PSF1-A488 DAPI IMPa2-A546 _at_TileScan_001 (Stage 46 of 49)	00-TNCZHhEWJfumLjdnSgNFmN
91.9341		Cell	3	0.000	1.000	463	26	siRNA-SC-10 PSF1-A488 IMPa2-A546 DAPI 8C2-siRNA-IMP-a2-a4 V2.00	0	14. siRNA-SC-10 PSF1-A488 DAPI IMPa2-A546 _at_TileScan_001 (Stage 46 of 49)	00-TNCZHhEWJfumLjdnSgNFmN
24.6805		Cell	3	0.000	1.000	464	0	siRNA-SC-10 PSF1-A488 IMPa2-A546 DAPI 8C2-siRNA-IMP-a2-a4 V2.00	0	14. siRNA-SC-10 PSF1-A488 DAPI IMPa2-A546 _au_TileScan_001 (Stage 47 of 49)	00-pFttJvyPQCVUygPmKztRMU
112.936		Cell	3	0.000	1.000	465	1	siRNA-SC-10 PSF1-A488 IMPa2-A546 DAPI 8C2-siRNA-IMP-a2-a4 V2.00	0	14. siRNA-SC-10 PSF1-A488 DAPI IMPa2-A546 _au_TileScan_001 (Stage 47 of 49)	00-pFttJvyPQCVUygPmKztRMU
131.071		Cell	3	0.000	1.000	466	2	siRNA-SC-10 PSF1-A488 IMPa2-A546 DAPI 8C2-siRNA-IMP-a2-a4 V2.00	0	14. siRNA-SC-10 PSF1-A488 DAPI IMPa2-A546 _au_TileScan_001 (Stage 47 of 49)	00-pFttJvyPQCVUygPmKztRMU
117.164		Cell	3	0.000	1.000	467	3	siRNA-SC-10 PSF1-A488 IMPa2-A546 DAPI 8C2-siRNA-IMP-a2-a4 V2.00	0	14. siRNA-SC-10 PSF1-A488 DAPI IMPa2-A546 _au_TileScan_001 (Stage 47 of 49)	00-pFttJvyPQCVUygPmKztRMU
119.47		Cell	3	0.000	1.000	468	4	siRNA-SC-10 PSF1-A488 IMPa2-A546 DAPI 8C2-siRNA-IMP-a2-a4 V2.00	0	14. siRNA-SC-10 PSF1-A488 DAPI IMPa2-A546 _au_TileScan_001 (Stage 47 of 49)	00-pFttJvyPQCVUygPmKztRMU
102.54		Cell	3	0.000	1.000	469	5	siRNA-SC-10 PSF1-A488 IMPa2-A546 DAPI 8C2-siRNA-IMP-a2-a4 V2.00	0	14. siRNA-SC-10 PSF1-A488 DAPI IMPa2-A546 _au_TileScan_001 (Stage 47 of 49)	00-pFttJvyPQCVUygPmKztRMU
119.317		Cell	3	0.000	1.000	470	6	siRNA-SC-10 PSF1-A488 IMPa2-A546 DAPI 8C2-siRNA-IMP-a2-a4 V2.00	0	14. siRNA-SC-10 PSF1-A488 DAPI IMPa2-A546 _au_TileScan_001 (Stage 47 of 49)	00-pFttJvyPQCVUygPmKztRMU
100.231		Cell	3	0.000	1.000	471	7	siRNA-SC-10 PSF1-A488 IMPa2-A546 DAPI 8C2-siRNA-IMP-a2-a4 V2.00	0	14. siRNA-SC-10 PSF1-A488 DAPI IMPa2-A546 _au_TileScan_001 (Stage 47 of 49)	00-pFttJvyPQCVUygPmKztRMU
110.422		Cell	3	0.000	1.000	472	8	siRNA-SC-10 PSF1-A488 IMPa2-A546 DAPI 8C2-siRNA-IMP-a2-a4 V2.00	0	14. siRNA-SC-10 PSF1-A488 DAPI IMPa2-A546 _au_TileScan_001 (Stage 47 of 49)	00-pFttJvyPQCVUygPmKztRMU
150.976		Cell	3	0.000	1.000	473	9	siRNA-SC-10 PSF1-A488 IMPa2-A546 DAPI 8C2-siRNA-IMP-a2-a4 V2.00	0	14. siRNA-SC-10 PSF1-A488 DAPI IMPa2-A546 _au_TileScan_001 (Stage 47 of 49)	00-pFttJvyPQCVUygPmKztRMU
76.936		Cell	3	0.000	1.000	474	10	siRNA-SC-10 PSF1-A488 IMPa2-A546 DAPI 8C2-siRNA-IMP-a2-a4 V2.00	0	14. siRNA-SC-10 PSF1-A488 DAPI IMPa2-A546 _au_TileScan_001 (Stage 47 of 49)	00-pFttJvyPQCVUygPmKztRMU
79.6545		Cell	3	0.000	1.000	475	11	siRNA-SC-10 PSF1-A488 IMPa2-A546 DAPI 8C2-siRNA-IMP-a2-a4 V2.00	0	14. siRNA-SC-10 PSF1-A488 DAPI IMPa2-A546 _au_TileScan_001 (Stage 47 of 49)	00-pFttJvyPQCVUygPmKztRMU
75.638		Cell	3	0.000	1.000	476	12	siRNA-SC-10 PSF1-A488 IMPa2-A546 DAPI 8C2-siRNA-IMP-a2-a4 V2.00	0	14. siRNA-SC-10 PSF1-A488 DAPI IMPa2-A546 _au_TileScan_001 (Stage 47 of 49)	00-pFttJvyPQCVUygPmKztRMU
114.108		Cell	3	0.000	1.000	477	13	siRNA-SC-10 PSF1-A488 IMPa2-A546 DAPI 8C2-siRNA-IMP-a2-a4 V2.00	0	14. siRNA-SC-10 PSF1-A488 DAPI IMPa2-A546 _au_TileScan_001 (Stage 47 of 49)	00-pFttJvyPQCVUygPmKztRMU
104.063		Cell	3	0.000	1.000	478	14	siRNA-SC-10 PSF1-A488 IMPa2-A546 DAPI 8C2-siRNA-IMP-a2-a4 V2.00	0	14. siRNA-SC-10 PSF1-A488 DAPI IMPa2-A546 _au_TileScan_001 (Stage 47 of 49)	00-pFttJvyPQCVUygPmKztRMU
109.363		Cell	3	0.000	1.000	479	15	siRNA-SC-10 PSF1-A488 IMPa2-A546 DAPI 8C2-siRNA-IMP-a2-a4 V2.00	0	14. siRNA-SC-10 PSF1-A488 DAPI IMPa2-A546 _au_TileScan_001 (Stage 47 of 49)	00-pFttJvyPQCVUygPmKztRMU
114.89		Cell	3	0.000	1.000	480	16	siRNA-SC-10 PSF1-A488 IMPa2-A546 DAPI 8C2-siRNA-IMP-a2-a4 V2.00	0	14. siRNA-SC-10 PSF1-A488 DAPI IMPa2-A546 _au_TileScan_001 (Stage 47 of 49)	00-pFttJvyPQCVUygPmKztRMU
143.468		Cell	3	0.000	1.000	481	17	siRNA-SC-10 PSF1-A488 IMPa2-A546 DAPI 8C2-siRNA-IMP-a2-a4 V2.00	0	14. siRNA-SC-10 PSF1-A488 DAPI IMPa2-A546 _au_TileScan_001 (Stage 47 of 49)	00-pFttJvyPQCVUygPmKztRMU
82.8042		Cell	3	0.000	1.000	482	18	siRNA-SC-10 PSF1-A488 IMPa2-A546 DAPI 8C2-siRNA-IMP-a2-a4 V2.00	0	14. siRNA-SC-10 PSF1-A488 DAPI IMPa2-A546 _au_TileScan_001 (Stage 47 of 49)	00-pFttJvyPQCVUygPmKztRMU
102.366		Cell	3	0.000	1.000	483	19	siRNA-SC-10 PSF1-A488 IMPa2-A546 DAPI 8C2-siRNA-IMP-a2-a4 V2.00	0	14. siRNA-SC-10 PSF1-A488 DAPI IMPa2-A546 _au_TileScan_001 (Stage 47 of 49)	00-pFttJvyPQCVUygPmKztRMU
100.683		Cell	3	0.000	1.000	484	20	siRNA-SC-10 PSF1-A488 IMPa2-A546 DAPI 8C2-siRNA-IMP-a2-a4 V2.00	0	14. siRNA-SC-10 PSF1-A488 DAPI IMPa2-A546 _au_TileScan_001 (Stage 47 of 49)	00-pFttJvyPQCVUygPmKztRMU
112.582		Cell	3	0.000	1.000	485	21	siRNA-SC-10 PSF1-A488 IMPa2-A546 DAPI 8C2-siRNA-IMP-a2-a4 V2.00	0	14. siRNA-SC-10 PSF1-A488 DAPI IMPa2-A546 _au_TileScan_001 (Stage 47 of 49)	00-pFttJvyPQCVUygPmKztRMU
144.343		Cell	3	0.000	1.000	486	22	siRNA-SC-10 PSF1-A488 IMPa2-A546 DAPI 8C2-siRNA-IMP-a2-a4 V2.00	0	14. siRNA-SC-10 PSF1-A488 DAPI IMPa2-A546 _au_TileScan_001 (Stage 47 of 49)	00-pFttJvyPQCVUygPmKztRMU
126.564		Cell	3	0.000	1.000	487	23	siRNA-SC-10 PSF1-A488 IMPa2-A546 DAPI 8C2-siRNA-IMP-a2-a4 V2.00	0	14. siRNA-SC-10 PSF1-A488 DAPI IMPa2-A546 _au_TileScan_001 (Stage 47 of 49)	00-pFttJvyPQCVUygPmKztRMU
96.1946		Cell	3	0.000	1.000	488	24	siRNA-SC-10 PSF1-A488 IMPa2-A546 DAPI 8C2-siRNA-IMP-a2-a4 V2.00	0	14. siRNA-SC-10 PSF1-A488 DAPI IMPa2-A546 _au_TileScan_001 (Stage 47 of 49)	00-pFttJvyPQCVUygPmKztRMU
87.2476		Cell	3	0.000	1.000	489	25	siRNA-SC-10 PSF1-A488 IMPa2-A546 DAPI 8C2-siRNA-IMP-a2-a4 V2.00	0	14. siRNA-SC-10 PSF1-A488 DAPI IMPa2-A546 _au_TileScan_001 (Stage 47 of 49)	00-pFttJvyPQCVUygPmKztRMU
70.6207		Cell	3	0.000	1.000	490	26	siRNA-SC-10 PSF1-A488 IMPa2-A546 DAPI 8C2-siRNA-IMP-a2-a4 V2.00	0	14. siRNA-SC-10 PSF1-A488 DAPI IMPa2-A546 _au_TileScan_001 (Stage 47 of 49)	00-pFttJvyPQCVUygPmKztRMU
85.2465		Cell	3	0.000	1.000	491	27	siRNA-SC-10 PSF1-A488 IMPa2-A546 DAPI 8C2-siRNA-IMP-a2-a4 V2.00	0	14. siRNA-SC-10 PSF1-A488 DAPI IMPa2-A546 _au_TileScan_001 (Stage 47 of 49)	00-pFttJvyPQCVUygPmKztRMU
87.7717		Cell	3	0.000	1.000	492	28	siRNA-SC-10 PSF1-A488 IMPa2-A546 DAPI 8C2-siRNA-IMP-a2-a4 V2.00	0	14. siRNA-SC-10 PSF1-A488 DAPI IMPa2-A546 _au_TileScan_001 (Stage 47 of 49)	00-pFttJvyPQCVUygPmKztRMU
90.9127		Cell	3	0.000	1.000	493	29	siRNA-SC-10 PSF1-A488 IMPa2-A546 DAPI 8C2-siRNA-IMP-a2-a4 V2.00	0	14. siRNA-SC-10 PSF1-A488 DAPI IMPa2-A546 _au_TileScan_001 (Stage 47 of 49)	00-pFttJvyPQCVUygPmKztRMU
74.4005		Cell	3	0.000	1.000	494	0	siRNA-SC-10 PSF1-A488 IMPa2-A546 DAPI 8C2-siRNA-IMP-a2-a4 V2.00	0	14. siRNA-SC-10 PSF1-A488 DAPI IMPa2-A546 _av_TileScan_001 (Stage 48 of 49)	00-jpZrjLH4RDYiLtGNe9LDi
103.374		Cell	3	0.000	1.000	495	1	siRNA-SC-10 PSF1-A488 IMPa2-A546 DAPI 8C2-siRNA-IMP-a2-a4 V2.00	0	14. siRNA-SC-10 PSF1-A488 DAPI IMPa2-A546 _av_TileScan_001 (Stage 48 of 49)	00-jpZrjLH4RDYiLtGNe9LDi
81.6148		Cell	3	0.000	1.000	496	2	siRNA-SC-10 PSF1-A488 IMPa2-A546 DAPI 8C2-siRNA-IMP-a2-a4 V2.00	0	14. siRNA-SC-10 PSF1-A488 DAPI IMPa2-A546 _av_TileScan_001 (Stage 48 of 49)	00-jpZrjLH4RDYiLtGNe9LDi
107.032		Cell	3	0.000	1.000	497	3	siRNA-SC-10 PSF1-A488 IMPa2-A546 DAPI 8C2-siRNA-IMP-a2-a4 V2.00	0	14. siRNA-SC-10 PSF1-A488 DAPI IMPa2-A546 _av_TileScan_001 (Stage 48 of 49)	00-jpZrjLH4RDYiLtGNe9LDi
92.245		Cell	3	0.000	1.000	498	4	siRNA-SC-10 PSF1-A488 IMPa2-A546 DAPI 8C2-siRNA-IMP-a2-a4 V2.00	0	14. siRNA-SC-10 PSF1-A488 DAPI IMPa2-A546 _av_TileScan_001 (Stage 48 of 49)	00-jpZrjLH4RDYiLtGNe9LDi
86.9917		Cell	3	0.000	1.000	499	5	siRNA-SC-10 PSF1-A488 IMPa2-A546 DAPI 8C2-siRNA-IMP-a2-a4 V2.00	0	14. siRNA-SC-10 PSF1-A488 DAPI IMPa2-A546 _av_TileScan_001 (Stage 48 of 49)	00-jpZrjLH4RDYiLtGNe9LDi
102.912		Cell	3	0.000	1.000	500	6	siRNA-SC-10 PSF1-A488 IMPa2-A546 DAPI 8C2-siRNA-IMP-a2-a4 V2.00	0	14. siRNA-SC-10 PSF1-A488 DAPI IMPa2-A546 _av_TileScan_001 (Stage 48 of 49)	00-jpZrjLH4RDYiLtGNe9LDi
70.6897		Cell	3	0.000	1.000	501	7	siRNA-SC-10 PSF1-A488 IMPa2-A546 DAPI 8C2-siRNA-IMP-a2-a4 V2.00	0	14. siRNA-SC-10 PSF1-A488 DAPI IMPa2-A546 _av_TileScan_001 (Stage 48 of 49)	00-jpZrjLH4RDYiLtGNe9LDi
97.9592		Cell	3	0.000	1.000	502	8	siRNA-SC-10 PSF1-A488 IMPa2-A546 DAPI 8C2-siRNA-IMP-a2-a4 V2.00	0	14. siRNA-SC-10 PSF1-A488 DAPI IMPa2-A546 _av_TileScan_001 (Stage 48 of 49)	00-jpZrjLH4RDYiLtGNe9LDi
67.0409		Cell	3	0.000	1.000	503	9	siRNA-SC-10 PSF1-A488 IMPa2-A546 DAPI 8C2-siRNA-IMP-a2-a4 V2.00	0	14. siRNA-SC-10 PSF1-A488 DAPI IMPa2-A546 _av_TileScan_001 (Stage 48 of 49)	00-jpZrjLH4RDYiLtGNe9LDi
93.5897		Cell	3	0.000	1.000	504	10	siRNA-SC-10 PSF1-A488 IMPa2-A546 DAPI 8C2-siRNA-IMP-a2-a4 V2.00	0	14. siRNA-SC-10 PSF1-A488 DAPI IMPa2-A546 _av_TileScan_001 (Stage 48 of 49)	00-jpZrjLH4RDYiLtGNe9LDi
84.8443		Cell	3	0.000	1.000	505	11	siRNA-SC-10 PSF1-A488 IMPa2-A546 DAPI 8C2-siRNA-IMP-a2-a4 V2.00	0	14. siRNA-SC-10 PSF1-A488 DAPI IMPa2-A546 _av_TileScan_001 (Stage 48 of 49)	00-jpZrjLH4RDYiLtGNe9LDi
87.2205		Cell	3	0.000	1.000	506	12	siRNA-SC-10 PSF1-A488 IMPa2-A546 DAPI 8C2-siRNA-IMP-a2-a4 V2.00	0	14. siRNA-SC-10 PSF1-A488 DAPI IMPa2-A546 _av_TileScan_001 (Stage 48 of 49)	00-jpZrjLH4RDYiLtGNe9LDi
121.858		Cell	3	0.000	1.000	507	13	siRNA-SC-10 PSF1-A488 IMPa2-A546 DAPI 8C2-siRNA-IMP-a2-a4 V2.00	0	14. siRNA-SC-10 PSF1-A488 DAPI IMPa2-A546 _av_TileScan_001 (Stage 48 of 49)	00-jpZrjLH4RDYiLtGNe9LDi
132.655		Cell	3	0.000	1.000	508	14	siRNA-SC-10 PSF1-A488 IMPa2-A546 DAPI 8C2-siRNA-IMP-a2-a4 V2.00	0	14. siRNA-SC-10 PSF1-A488 DAPI IMPa2-A546 _av_TileScan_001 (Stage 48 of 49)	00-jpZrjLH4RDYiLtGNe9LDi
145.98		Cell	3	0.000	1.000	509	15	siRNA-SC-10 PSF1-A488 IMPa2-A546 DAPI 8C2-siRNA-IMP-a2-a4 V2.00	0	14. siRNA-SC-10 PSF1-A488 DAPI IMPa2-A546 _av_TileScan_001 (Stage 48 of 49)	00-jpZrjLH4RDYiLtGNe9LDi
182.76		Cell	3	0.000	1.000	510	16	siRNA-SC-10 PSF1-A488 IMPa2-A546 DAPI 8C2-siRNA-IMP-a2-a4 V2.00	0	14. siRNA-SC-10 PSF1-A488 DAPI IMPa2-A546 _av_TileScan_001 (Stage 48 of 49)	00-jpZrjLH4RDYiLtGNe9LDi
166.653		Cell	3	0.000	1.000	511	17	siRNA-SC-10 PSF1-A488 IMPa2-A546 DAPI 8C2-siRNA-IMP-a2-a4 V2.00	0	14. siRNA-SC-10 PSF1-A488 DAPI IMPa2-A546 _av_TileScan_001 (Stage 48 of 49)	00-jpZrjLH4RDYiLtGNe9LDi
128.857		Cell	3	0.000	1.000	512	18	siRNA-SC-10 PSF1-A488 IMPa2-A546 DAPI 8C2-siRNA-IMP-a2-a4 V2.00	0	14. siRNA-SC-10 PSF1-A488 DAPI IMPa2-A546 _av_TileScan_001 (Stage 48 of 49)	00-jpZrjLH4RDYiLtGNe9LDi
131.234		Cell	3	0.000	1.000	513	19	siRNA-SC-10 PSF1-A488 IMPa2-A546 DAPI 8C2-siRNA-IMP-a2-a4 V2.00	0	14. siRNA-SC-10 PSF1-A488 DAPI IMPa2-A546 _av_TileScan_001 (Stage 48 of 49)	00-jpZrjLH4RDYiLtGNe9LDi
115.333		Cell	3	0.000	1.000	514	20	siRNA-SC-10 PSF1-A488 IMPa2-A546 DAPI 8C2-siRNA-IMP-a2-a4 V2.00	0	14. siRNA-SC-10 PSF1-A488 DAPI IMPa2-A546 _av_TileScan_001 (Stage 48 of 49)	00-jpZrjLH4RDYiLtGNe9LDi
164.061		Cell	3	0.000	1.000	515	21	siRNA-SC-10 PSF1-A488 IMPa2-A546 DAPI 8C2-siRNA-IMP-a2-a4 V2.00	0	14. siRNA-SC-10 PSF1-A488 DAPI IMPa2-A546 _av_TileScan_001 (Stage 48 of 49)	00-jpZrjLH4RDYiLtGNe9LDi
158.257		Cell	3	0.000	1.000	516	22	siRNA-SC-10 PSF1-A488 IMPa2-A546 DAPI 8C2-siRNA-IMP-a2-a4 V2.00	0	14. siRNA-SC-10 PSF1-A488 DAPI IMPa2-A546 _av_TileScan_001 (Stage 48 of 49)	00-jpZrjLH4RDYiLtGNe9LDi
34.012		Cell	3	0.000	1.000	517	0	siRNA-SC-10 PSF1-A488 IMPa2-A546 DAPI 8C2-siRNA-IMP-a2-a4 V2.00	0	14. siRNA-SC-10 PSF1-A488 DAPI IMPa2-A546 _aw_TileScan_001 (Stage 49 of 49)	00-jTbyV8jPUaB352uuabgMiC
96.264		Cell	3	0.000	1.000	518	1	siRNA-SC-10 PSF1-A488 IMPa2-A546 DAPI 8C2-siRNA-IMP-a2-a4 V2.00	0	14. siRNA-SC-10 PSF1-A488 DAPI IMPa2-A546 _aw_TileScan_001 (Stage 49 of 49)	00-jTbyV8jPUaB352uuabgMiC
82.0972		Cell	3	0.000	1.000	519	2	siRNA-SC-10 PSF1-A488 IMPa2-A546 DAPI 8C2-siRNA-IMP-a2-a4 V2.00	0	14. siRNA-SC-10 PSF1-A488 DAPI IMPa2-A546 _aw_TileScan_001 (Stage 49 of 49)	00-jTbyV8jPUaB352uuabgMiC
108.311		Cell	3	0.000	1.000	520	3	siRNA-SC-10 PSF1-A488 IMPa2-A546 DAPI 8C2-siRNA-IMP-a2-a4 V2.00	0	14. siRNA-SC-10 PSF1-A488 DAPI IMPa2-A546 _aw_TileScan_001 (Stage 49 of 49)	00-jTbyV8jPUaB352uuabgMiC
64.6115		Cell	3	0.000	1.000	521	4	siRNA-SC-10 PSF1-A488 IMPa2-A546 DAPI 8C2-siRNA-IMP-a2-a4 V2.00	0	14. siRNA-SC-10 PSF1-A488 DAPI IMPa2-A546 _aw_TileScan_001 (Stage 49 of 49)	00-jTbyV8jPUaB352uuabgMiC
77.3157		Cell	3	0.000	1.000	522	5	siRNA-SC-10 PSF1-A488 IMPa2-A546 DAPI 8C2-siRNA-IMP-a2-a4 V2.00	0	14. siRNA-SC-10 PSF1-A488 DAPI IMPa2-A546 _aw_TileScan_001 (Stage 49 of 49)	00-jTbyV8jPUaB352uuabgMiC
79.2167		Cell	3	0.000	1.000	523	6	siRNA-SC-10 PSF1-A488 IMPa2-A546 DAPI 8C2-siRNA-IMP-a2-a4 V2.00	0	14. siRNA-SC-10 PSF1-A488 DAPI IMPa2-A546 _aw_TileScan_001 (Stage 49 of 49)	00-jTbyV8jPUaB352uuabgMiC
80.8905		Cell	3	0.000	1.000	524	7	siRNA-SC-10 PSF1-A488 IMPa2-A546 DAPI 8C2-siRNA-IMP-a2-a4 V2.00	0	14. siRNA-SC-10 PSF1-A488 DAPI IMPa2-A546 _aw_TileScan_001 (Stage 49 of 49)	00-jTbyV8jPUaB352uuabgMiC
111.093		Cell	3	0.000	1.000	525	8	siRNA-SC-10 PSF1-A488 IMPa2-A546 DAPI 8C2-siRNA-IMP-a2-a4 V2.00	0	14. siRNA-SC-10 PSF1-A488 DAPI IMPa2-A546 _aw_TileScan_001 (Stage 49 of 49)	00-jTbyV8jPUaB352uuabgMiC
113.374		Cell	3	0.000	1.000	526	9	siRNA-SC-10 PSF1-A488 IMPa2-A546 DAPI 8C2-siRNA-IMP-a2-a4 V2.00	0	14. siRNA-SC-10 PSF1-A488 DAPI IMPa2-A546 _aw_TileScan_001 (Stage 49 of 49)	00-jTbyV8jPUaB352uuabgMiC
128.524		Cell	3	0.000	1.000	527	10	siRNA-SC-10 PSF1-A488 IMPa2-A546 DAPI 8C2-siRNA-IMP-a2-a4 V2.00	0	14. siRNA-SC-10 PSF1-A488 DAPI IMPa2-A546 _aw_TileScan_001 (Stage 49 of 49)	00-jTbyV8jPUaB352uuabgMiC
97.8858		Cell	3	0.000	1.000	528	11	siRNA-SC-10 PSF1-A488 IMPa2-A546 DAPI 8C2-siRNA-IMP-a2-a4 V2.00	0	14. siRNA-SC-10 PSF1-A488 DAPI IMPa2-A546 _aw_TileScan_001 (Stage 49 of 49)	00-jTbyV8jPUaB352uuabgMiC
131.386		Cell	3	0.000	1.000	529	12	siRNA-SC-10 PSF1-A488 IMPa2-A546 DAPI 8C2-siRNA-IMP-a2-a4 V2.00	0	14. siRNA-SC-10 PSF1-A488 DAPI IMPa2-A546 _aw_TileScan_001 (Stage 49 of 49)	00-jTbyV8jPUaB352uuabgMiC
126.738		Cell	3	0.000	1.000	530	13	siRNA-SC-10 PSF1-A488 IMPa2-A546 DAPI 8C2-siRNA-IMP-a2-a4 V2.00	0	14. siRNA-SC-10 PSF1-A488 DAPI IMPa2-A546 _aw_TileScan_001 (Stage 49 of 49)	00-jTbyV8jPUaB352uuabgMiC
90.1526		Cell	3	0.000	1.000	531	14	siRNA-SC-10 PSF1-A488 IMPa2-A546 DAPI 8C2-siRNA-IMP-a2-a4 V2.00	0	14. siRNA-SC-10 PSF1-A488 DAPI IMPa2-A546 _aw_TileScan_001 (Stage 49 of 49)	00-jTbyV8jPUaB352uuabgMiC
66.0639		Cell	3	0.000	1.000	532	15	siRNA-SC-10 PSF1-A488 IMPa2-A546 DAPI 8C2-siRNA-IMP-a2-a4 V2.00	0	14. siRNA-SC-10 PSF1-A488 DAPI IMPa2-A546 _aw_TileScan_001 (Stage 49 of 49)	00-jTbyV8jPUaB352uuabgMiC
89.6432		Cell	3	0.000	1.000	533	16	siRNA-SC-10 PSF1-A488 IMPa2-A546 DAPI 8C2-siRNA-IMP-a2-a4 V2.00	0	14. siRNA-SC-10 PSF1-A488 DAPI IMPa2-A546 _aw_TileScan_001 (Stage 49 of 49)	00-jTbyV8jPUaB352uuabgMiC
97.2467		Cell	3	0.000	1.000	534	17	siRNA-SC-10 PSF1-A488 IMPa2-A546 DAPI 8C2-siRNA-IMP-a2-a4 V2.00	0	14. siRNA-SC-10 PSF1-A488 DAPI IMPa2-A546 _aw_TileScan_001 (Stage 49 of 49)	00-jTbyV8jPUaB352uuabgMiC
96.3777		Cell	3	0.000	1.000	535	18	siRNA-SC-10 PSF1-A488 IMPa2-A546 DAPI 8C2-siRNA-IMP-a2-a4 V2.00	0	14. siRNA-SC-10 PSF1-A488 DAPI IMPa2-A546 _aw_TileScan_001 (Stage 49 of 49)	00-jTbyV8jPUaB352uuabgMiC
90.7907		Cell	3	0.000	1.000	536	19	siRNA-SC-10 PSF1-A488 IMPa2-A546 DAPI 8C2-siRNA-IMP-a2-a4 V2.00	0	14. siRNA-SC-10 PSF1-A488 DAPI IMPa2-A546 _aw_TileScan_001 (Stage 49 of 49)	00-jTbyV8jPUaB352uuabgMiC
155.028		Cell	3	0.000	1.000	537	0	siRNA-SC-10 PSF1-A488 IMPa2-A546 DAPI 8C2-siRNA-IMP-a2-a4 V2.00	0	14. siRNA-SC-10 PSF1-A488 DAPI IMPa2-A546 _b_TileScan_001 (Stage 2 of 49)	00-U2VaPkthNDMKo2DydKnNUU
138.322		Cell	3	0.000	1.000	538	1	siRNA-SC-10 PSF1-A488 IMPa2-A546 DAPI 8C2-siRNA-IMP-a2-a4 V2.00	0	14. siRNA-SC-10 PSF1-A488 DAPI IMPa2-A546 _b_TileScan_001 (Stage 2 of 49)	00-U2VaPkthNDMKo2DydKnNUU
170.763		Cell	3	0.000	1.000	539	2	siRNA-SC-10 PSF1-A488 IMPa2-A546 DAPI 8C2-siRNA-IMP-a2-a4 V2.00	0	14. siRNA-SC-10 PSF1-A488 DAPI IMPa2-A546 _b_TileScan_001 (Stage 2 of 49)	00-U2VaPkthNDMKo2DydKnNUU
113.749		Cell	3	0.000	1.000	540	3	siRNA-SC-10 PSF1-A488 IMPa2-A546 DAPI 8C2-siRNA-IMP-a2-a4 V2.00	0	14. siRNA-SC-10 PSF1-A488 DAPI IMPa2-A546 _b_TileScan_001 (Stage 2 of 49)	00-U2VaPkthNDMKo2DydKnNUU
136.846		Cell	3	0.000	1.000	541	4	siRNA-SC-10 PSF1-A488 IMPa2-A546 DAPI 8C2-siRNA-IMP-a2-a4 V2.00	0	14. siRNA-SC-10 PSF1-A488 DAPI IMPa2-A546 _b_TileScan_001 (Stage 2 of 49)	00-U2VaPkthNDMKo2DydKnNUU
137.953		Cell	3	0.000	1.000	542	5	siRNA-SC-10 PSF1-A488 IMPa2-A546 DAPI 8C2-siRNA-IMP-a2-a4 V2.00	0	14. siRNA-SC-10 PSF1-A488 DAPI IMPa2-A546 _b_TileScan_001 (Stage 2 of 49)	00-U2VaPkthNDMKo2DydKnNUU
136.095		Cell	3	0.000	1.000	543	6	siRNA-SC-10 PSF1-A488 IMPa2-A546 DAPI 8C2-siRNA-IMP-a2-a4 V2.00	0	14. siRNA-SC-10 PSF1-A488 DAPI IMPa2-A546 _b_TileScan_001 (Stage 2 of 49)	00-U2VaPkthNDMKo2DydKnNUU
121.573		Cell	3	0.000	1.000	544	7	siRNA-SC-10 PSF1-A488 IMPa2-A546 DAPI 8C2-siRNA-IMP-a2-a4 V2.00	0	14. siRNA-SC-10 PSF1-A488 DAPI IMPa2-A546 _b_TileScan_001 (Stage 2 of 49)	00-U2VaPkthNDMKo2DydKnNUU
124.351		Cell	3	0.000	1.000	545	8	siRNA-SC-10 PSF1-A488 IMPa2-A546 DAPI 8C2-siRNA-IMP-a2-a4 V2.00	0	14. siRNA-SC-10 PSF1-A488 DAPI IMPa2-A546 _b_TileScan_001 (Stage 2 of 49)	00-U2VaPkthNDMKo2DydKnNUU
116.718		Cell	3	0.000	1.000	546	9	siRNA-SC-10 PSF1-A488 IMPa2-A546 DAPI 8C2-siRNA-IMP-a2-a4 V2.00	0	14. siRNA-SC-10 PSF1-A488 DAPI IMPa2-A546 _b_TileScan_001 (Stage 2 of 49)	00-U2VaPkthNDMKo2DydKnNUU
162.598		Cell	3	0.000	1.000	547	10	siRNA-SC-10 PSF1-A488 IMPa2-A546 DAPI 8C2-siRNA-IMP-a2-a4 V2.00	0	14. siRNA-SC-10 PSF1-A488 DAPI IMPa2-A546 _b_TileScan_001 (Stage 2 of 49)	00-U2VaPkthNDMKo2DydKnNUU
133.152		Cell	3	0.000	1.000	548	11	siRNA-SC-10 PSF1-A488 IMPa2-A546 DAPI 8C2-siRNA-IMP-a2-a4 V2.00	0	14. siRNA-SC-10 PSF1-A488 DAPI IMPa2-A546 _b_TileScan_001 (Stage 2 of 49)	00-U2VaPkthNDMKo2DydKnNUU
131.993		Cell	3	0.000	1.000	549	12	siRNA-SC-10 PSF1-A488 IMPa2-A546 DAPI 8C2-siRNA-IMP-a2-a4 V2.00	0	14. siRNA-SC-10 PSF1-A488 DAPI IMPa2-A546 _b_TileScan_001 (Stage 2 of 49)	00-U2VaPkthNDMKo2DydKnNUU
100.032		Cell	3	0.000	1.000	550	13	siRNA-SC-10 PSF1-A488 IMPa2-A546 DAPI 8C2-siRNA-IMP-a2-a4 V2.00	0	14. siRNA-SC-10 PSF1-A488 DAPI IMPa2-A546 _b_TileScan_001 (Stage 2 of 49)	00-U2VaPkthNDMKo2DydKnNUU
141.779		Cell	3	0.000	1.000	551	14	siRNA-SC-10 PSF1-A488 IMPa2-A546 DAPI 8C2-siRNA-IMP-a2-a4 V2.00	0	14. siRNA-SC-10 PSF1-A488 DAPI IMPa2-A546 _b_TileScan_001 (Stage 2 of 49)	00-U2VaPkthNDMKo2DydKnNUU
91.1352		Cell	3	0.000	1.000	552	15	siRNA-SC-10 PSF1-A488 IMPa2-A546 DAPI 8C2-siRNA-IMP-a2-a4 V2.00	0	14. siRNA-SC-10 PSF1-A488 DAPI IMPa2-A546 _b_TileScan_001 (Stage 2 of 49)	00-U2VaPkthNDMKo2DydKnNUU
84.0952		Cell	3	0.000	1.000	553	16	siRNA-SC-10 PSF1-A488 IMPa2-A546 DAPI 8C2-siRNA-IMP-a2-a4 V2.00	0	14. siRNA-SC-10 PSF1-A488 DAPI IMPa2-A546 _b_TileScan_001 (Stage 2 of 49)	00-U2VaPkthNDMKo2DydKnNUU
51.5884		Cell	3	0.000	1.000	554	17	siRNA-SC-10 PSF1-A488 IMPa2-A546 DAPI 8C2-siRNA-IMP-a2-a4 V2.00	0	14. siRNA-SC-10 PSF1-A488 DAPI IMPa2-A546 _b_TileScan_001 (Stage 2 of 49)	00-U2VaPkthNDMKo2DydKnNUU
95.9726		Cell	3	0.000	1.000	555	18	siRNA-SC-10 PSF1-A488 IMPa2-A546 DAPI 8C2-siRNA-IMP-a2-a4 V2.00	0	14. siRNA-SC-10 PSF1-A488 DAPI IMPa2-A546 _b_TileScan_001 (Stage 2 of 49)	00-U2VaPkthNDMKo2DydKnNUU
139.173		Cell	3	0.000	1.000	556	19	siRNA-SC-10 PSF1-A488 IMPa2-A546 DAPI 8C2-siRNA-IMP-a2-a4 V2.00	0	14. siRNA-SC-10 PSF1-A488 DAPI IMPa2-A546 _b_TileScan_001 (Stage 2 of 49)	00-U2VaPkthNDMKo2DydKnNUU
55.5553		Cell	3	0.000	1.000	557	20	siRNA-SC-10 PSF1-A488 IMPa2-A546 DAPI 8C2-siRNA-IMP-a2-a4 V2.00	0	14. siRNA-SC-10 PSF1-A488 DAPI IMPa2-A546 _b_TileScan_001 (Stage 2 of 49)	00-U2VaPkthNDMKo2DydKnNUU
137.617		Cell	3	0.000	1.000	558	21	siRNA-SC-10 PSF1-A488 IMPa2-A546 DAPI 8C2-siRNA-IMP-a2-a4 V2.00	0	14. siRNA-SC-10 PSF1-A488 DAPI IMPa2-A546 _b_TileScan_001 (Stage 2 of 49)	00-U2VaPkthNDMKo2DydKnNUU
53.4668		Cell	3	0.000	1.000	559	22	siRNA-SC-10 PSF1-A488 IMPa2-A546 DAPI 8C2-siRNA-IMP-a2-a4 V2.00	0	14. siRNA-SC-10 PSF1-A488 DAPI IMPa2-A546 _b_TileScan_001 (Stage 2 of 49)	00-U2VaPkthNDMKo2DydKnNUU
135.545		Cell	3	0.000	1.000	560	23	siRNA-SC-10 PSF1-A488 IMPa2-A546 DAPI 8C2-siRNA-IMP-a2-a4 V2.00	0	14. siRNA-SC-10 PSF1-A488 DAPI IMPa2-A546 _b_TileScan_001 (Stage 2 of 49)	00-U2VaPkthNDMKo2DydKnNUU
187.726		Cell	3	0.000	1.000	561	24	siRNA-SC-10 PSF1-A488 IMPa2-A546 DAPI 8C2-siRNA-IMP-a2-a4 V2.00	0	14. siRNA-SC-10 PSF1-A488 DAPI IMPa2-A546 _b_TileScan_001 (Stage 2 of 49)	00-U2VaPkthNDMKo2DydKnNUU
88.1019		Cell	3	0.000	1.000	562	25	siRNA-SC-10 PSF1-A488 IMPa2-A546 DAPI 8C2-siRNA-IMP-a2-a4 V2.00	0	14. siRNA-SC-10 PSF1-A488 DAPI IMPa2-A546 _b_TileScan_001 (Stage 2 of 49)	00-U2VaPkthNDMKo2DydKnNUU
115.87		Cell	3	0.000	1.000	563	26	siRNA-SC-10 PSF1-A488 IMPa2-A546 DAPI 8C2-siRNA-IMP-a2-a4 V2.00	0	14. siRNA-SC-10 PSF1-A488 DAPI IMPa2-A546 _b_TileScan_001 (Stage 2 of 49)	00-U2VaPkthNDMKo2DydKnNUU
76.6547		Cell	3	0.000	1.000	564	27	siRNA-SC-10 PSF1-A488 IMPa2-A546 DAPI 8C2-siRNA-IMP-a2-a4 V2.00	0	14. siRNA-SC-10 PSF1-A488 DAPI IMPa2-A546 _b_TileScan_001 (Stage 2 of 49)	00-U2VaPkthNDMKo2DydKnNUU
50.093		Cell	3	0.000	1.000	565	28	siRNA-SC-10 PSF1-A488 IMPa2-A546 DAPI 8C2-siRNA-IMP-a2-a4 V2.00	0	14. siRNA-SC-10 PSF1-A488 DAPI IMPa2-A546 _b_TileScan_001 (Stage 2 of 49)	00-U2VaPkthNDMKo2DydKnNUU
133.153		Cell	3	0.000	1.000	566	29	siRNA-SC-10 PSF1-A488 IMPa2-A546 DAPI 8C2-siRNA-IMP-a2-a4 V2.00	0	14. siRNA-SC-10 PSF1-A488 DAPI IMPa2-A546 _b_TileScan_001 (Stage 2 of 49)	00-U2VaPkthNDMKo2DydKnNUU
112.454		Cell	3	0.000	1.000	567	30	siRNA-SC-10 PSF1-A488 IMPa2-A546 DAPI 8C2-siRNA-IMP-a2-a4 V2.00	0	14. siRNA-SC-10 PSF1-A488 DAPI IMPa2-A546 _b_TileScan_001 (Stage 2 of 49)	00-U2VaPkthNDMKo2DydKnNUU
70.8579		Cell	3	0.000	1.000	568	31	siRNA-SC-10 PSF1-A488 IMPa2-A546 DAPI 8C2-siRNA-IMP-a2-a4 V2.00	0	14. siRNA-SC-10 PSF1-A488 DAPI IMPa2-A546 _b_TileScan_001 (Stage 2 of 49)	00-U2VaPkthNDMKo2DydKnNUU
141.809		Cell	3	0.000	1.000	569	32	siRNA-SC-10 PSF1-A488 IMPa2-A546 DAPI 8C2-siRNA-IMP-a2-a4 V2.00	0	14. siRNA-SC-10 PSF1-A488 DAPI IMPa2-A546 _b_TileScan_001 (Stage 2 of 49)	00-U2VaPkthNDMKo2DydKnNUU
84.1112		Cell	3	0.000	1.000	570	33	siRNA-SC-10 PSF1-A488 IMPa2-A546 DAPI 8C2-siRNA-IMP-a2-a4 V2.00	0	14. siRNA-SC-10 PSF1-A488 DAPI IMPa2-A546 _b_TileScan_001 (Stage 2 of 49)	00-U2VaPkthNDMKo2DydKnNUU
100.275		Cell	3	0.000	1.000	571	34	siRNA-SC-10 PSF1-A488 IMPa2-A546 DAPI 8C2-siRNA-IMP-a2-a4 V2.00	0	14. siRNA-SC-10 PSF1-A488 DAPI IMPa2-A546 _b_TileScan_001 (Stage 2 of 49)	00-U2VaPkthNDMKo2DydKnNUU
107.514		Cell	3	0.000	1.000	572	0	siRNA-SC-10 PSF1-A488 IMPa2-A546 DAPI 8C2-siRNA-IMP-a2-a4 V2.00	0	14. siRNA-SC-10 PSF1-A488 DAPI IMPa2-A546 _c_TileScan_001 (Stage 3 of 49)	00-erLL2rbkLvhM3JHGxCTUAX
134.491		Cell	3	0.000	1.000	573	1	siRNA-SC-10 PSF1-A488 IMPa2-A546 DAPI 8C2-siRNA-IMP-a2-a4 V2.00	0	14. siRNA-SC-10 PSF1-A488 DAPI IMPa2-A546 _c_TileScan_001 (Stage 3 of 49)	00-erLL2rbkLvhM3JHGxCTUAX
150.721		Cell	3	0.000	1.000	574	2	siRNA-SC-10 PSF1-A488 IMPa2-A546 DAPI 8C2-siRNA-IMP-a2-a4 V2.00	0	14. siRNA-SC-10 PSF1-A488 DAPI IMPa2-A546 _c_TileScan_001 (Stage 3 of 49)	00-erLL2rbkLvhM3JHGxCTUAX
170.986		Cell	3	0.000	1.000	575	3	siRNA-SC-10 PSF1-A488 IMPa2-A546 DAPI 8C2-siRNA-IMP-a2-a4 V2.00	0	14. siRNA-SC-10 PSF1-A488 DAPI IMPa2-A546 _c_TileScan_001 (Stage 3 of 49)	00-erLL2rbkLvhM3JHGxCTUAX
126.124		Cell	3	0.000	1.000	576	4	siRNA-SC-10 PSF1-A488 IMPa2-A546 DAPI 8C2-siRNA-IMP-a2-a4 V2.00	0	14. siRNA-SC-10 PSF1-A488 DAPI IMPa2-A546 _c_TileScan_001 (Stage 3 of 49)	00-erLL2rbkLvhM3JHGxCTUAX
125.591		Cell	3	0.000	1.000	577	5	siRNA-SC-10 PSF1-A488 IMPa2-A546 DAPI 8C2-siRNA-IMP-a2-a4 V2.00	0	14. siRNA-SC-10 PSF1-A488 DAPI IMPa2-A546 _c_TileScan_001 (Stage 3 of 49)	00-erLL2rbkLvhM3JHGxCTUAX
179.393		Cell	3	0.000	1.000	578	6	siRNA-SC-10 PSF1-A488 IMPa2-A546 DAPI 8C2-siRNA-IMP-a2-a4 V2.00	0	14. siRNA-SC-10 PSF1-A488 DAPI IMPa2-A546 _c_TileScan_001 (Stage 3 of 49)	00-erLL2rbkLvhM3JHGxCTUAX
189.219		Cell	3	0.000	1.000	579	7	siRNA-SC-10 PSF1-A488 IMPa2-A546 DAPI 8C2-siRNA-IMP-a2-a4 V2.00	0	14. siRNA-SC-10 PSF1-A488 DAPI IMPa2-A546 _c_TileScan_001 (Stage 3 of 49)	00-erLL2rbkLvhM3JHGxCTUAX
147.021		Cell	3	0.000	1.000	580	8	siRNA-SC-10 PSF1-A488 IMPa2-A546 DAPI 8C2-siRNA-IMP-a2-a4 V2.00	0	14. siRNA-SC-10 PSF1-A488 DAPI IMPa2-A546 _c_TileScan_001 (Stage 3 of 49)	00-erLL2rbkLvhM3JHGxCTUAX
106.692		Cell	3	0.000	1.000	581	9	siRNA-SC-10 PSF1-A488 IMPa2-A546 DAPI 8C2-siRNA-IMP-a2-a4 V2.00	0	14. siRNA-SC-10 PSF1-A488 DAPI IMPa2-A546 _c_TileScan_001 (Stage 3 of 49)	00-erLL2rbkLvhM3JHGxCTUAX
123.18		Cell	3	0.000	1.000	582	10	siRNA-SC-10 PSF1-A488 IMPa2-A546 DAPI 8C2-siRNA-IMP-a2-a4 V2.00	0	14. siRNA-SC-10 PSF1-A488 DAPI IMPa2-A546 _c_TileScan_001 (Stage 3 of 49)	00-erLL2rbkLvhM3JHGxCTUAX
121.058		Cell	3	0.000	1.000	583	11	siRNA-SC-10 PSF1-A488 IMPa2-A546 DAPI 8C2-siRNA-IMP-a2-a4 V2.00	0	14. siRNA-SC-10 PSF1-A488 DAPI IMPa2-A546 _c_TileScan_001 (Stage 3 of 49)	00-erLL2rbkLvhM3JHGxCTUAX
150.447		Cell	3	0.000	1.000	584	12	siRNA-SC-10 PSF1-A488 IMPa2-A546 DAPI 8C2-siRNA-IMP-a2-a4 V2.00	0	14. siRNA-SC-10 PSF1-A488 DAPI IMPa2-A546 _c_TileScan_001 (Stage 3 of 49)	00-erLL2rbkLvhM3JHGxCTUAX
153.799		Cell	3	0.000	1.000	585	13	siRNA-SC-10 PSF1-A488 IMPa2-A546 DAPI 8C2-siRNA-IMP-a2-a4 V2.00	0	14. siRNA-SC-10 PSF1-A488 DAPI IMPa2-A546 _c_TileScan_001 (Stage 3 of 49)	00-erLL2rbkLvhM3JHGxCTUAX
125.368		Cell	3	0.000	1.000	586	14	siRNA-SC-10 PSF1-A488 IMPa2-A546 DAPI 8C2-siRNA-IMP-a2-a4 V2.00	0	14. siRNA-SC-10 PSF1-A488 DAPI IMPa2-A546 _c_TileScan_001 (Stage 3 of 49)	00-erLL2rbkLvhM3JHGxCTUAX
173.526		Cell	3	0.000	1.000	587	15	siRNA-SC-10 PSF1-A488 IMPa2-A546 DAPI 8C2-siRNA-IMP-a2-a4 V2.00	0	14. siRNA-SC-10 PSF1-A488 DAPI IMPa2-A546 _c_TileScan_001 (Stage 3 of 49)	00-erLL2rbkLvhM3JHGxCTUAX
179.489		Cell	3	0.000	1.000	588	16	siRNA-SC-10 PSF1-A488 IMPa2-A546 DAPI 8C2-siRNA-IMP-a2-a4 V2.00	0	14. siRNA-SC-10 PSF1-A488 DAPI IMPa2-A546 _c_TileScan_001 (Stage 3 of 49)	00-erLL2rbkLvhM3JHGxCTUAX
152.83		Cell	3	0.000	1.000	589	17	siRNA-SC-10 PSF1-A488 IMPa2-A546 DAPI 8C2-siRNA-IMP-a2-a4 V2.00	0	14. siRNA-SC-10 PSF1-A488 DAPI IMPa2-A546 _c_TileScan_001 (Stage 3 of 49)	00-erLL2rbkLvhM3JHGxCTUAX
186.425		Cell	3	0.000	1.000	590	18	siRNA-SC-10 PSF1-A488 IMPa2-A546 DAPI 8C2-siRNA-IMP-a2-a4 V2.00	0	14. siRNA-SC-10 PSF1-A488 DAPI IMPa2-A546 _c_TileScan_001 (Stage 3 of 49)	00-erLL2rbkLvhM3JHGxCTUAX
122.187		Cell	3	0.000	1.000	591	19	siRNA-SC-10 PSF1-A488 IMPa2-A546 DAPI 8C2-siRNA-IMP-a2-a4 V2.00	0	14. siRNA-SC-10 PSF1-A488 DAPI IMPa2-A546 _c_TileScan_001 (Stage 3 of 49)	00-erLL2rbkLvhM3JHGxCTUAX
158.607		Cell	3	0.000	1.000	592	20	siRNA-SC-10 PSF1-A488 IMPa2-A546 DAPI 8C2-siRNA-IMP-a2-a4 V2.00	0	14. siRNA-SC-10 PSF1-A488 DAPI IMPa2-A546 _c_TileScan_001 (Stage 3 of 49)	00-erLL2rbkLvhM3JHGxCTUAX
169.598		Cell	3	0.000	1.000	593	21	siRNA-SC-10 PSF1-A488 IMPa2-A546 DAPI 8C2-siRNA-IMP-a2-a4 V2.00	0	14. siRNA-SC-10 PSF1-A488 DAPI IMPa2-A546 _c_TileScan_001 (Stage 3 of 49)	00-erLL2rbkLvhM3JHGxCTUAX
191.693		Cell	3	0.000	1.000	594	22	siRNA-SC-10 PSF1-A488 IMPa2-A546 DAPI 8C2-siRNA-IMP-a2-a4 V2.00	0	14. siRNA-SC-10 PSF1-A488 DAPI IMPa2-A546 _c_TileScan_001 (Stage 3 of 49)	00-erLL2rbkLvhM3JHGxCTUAX
136.792		Cell	3	0.000	1.000	595	23	siRNA-SC-10 PSF1-A488 IMPa2-A546 DAPI 8C2-siRNA-IMP-a2-a4 V2.00	0	14. siRNA-SC-10 PSF1-A488 DAPI IMPa2-A546 _c_TileScan_001 (Stage 3 of 49)	00-erLL2rbkLvhM3JHGxCTUAX
129.126		Cell	3	0.000	1.000	596	24	siRNA-SC-10 PSF1-A488 IMPa2-A546 DAPI 8C2-siRNA-IMP-a2-a4 V2.00	0	14. siRNA-SC-10 PSF1-A488 DAPI IMPa2-A546 _c_TileScan_001 (Stage 3 of 49)	00-erLL2rbkLvhM3JHGxCTUAX
161.512		Cell	3	0.000	1.000	597	25	siRNA-SC-10 PSF1-A488 IMPa2-A546 DAPI 8C2-siRNA-IMP-a2-a4 V2.00	0	14. siRNA-SC-10 PSF1-A488 DAPI IMPa2-A546 _c_TileScan_001 (Stage 3 of 49)	00-erLL2rbkLvhM3JHGxCTUAX
88.109		Cell	3	0.000	1.000	598	26	siRNA-SC-10 PSF1-A488 IMPa2-A546 DAPI 8C2-siRNA-IMP-a2-a4 V2.00	0	14. siRNA-SC-10 PSF1-A488 DAPI IMPa2-A546 _c_TileScan_001 (Stage 3 of 49)	00-erLL2rbkLvhM3JHGxCTUAX
113.153		Cell	3	0.000	1.000	599	27	siRNA-SC-10 PSF1-A488 IMPa2-A546 DAPI 8C2-siRNA-IMP-a2-a4 V2.00	0	14. siRNA-SC-10 PSF1-A488 DAPI IMPa2-A546 _c_TileScan_001 (Stage 3 of 49)	00-erLL2rbkLvhM3JHGxCTUAX
98.9993		Cell	3	0.000	1.000	600	28	siRNA-SC-10 PSF1-A488 IMPa2-A546 DAPI 8C2-siRNA-IMP-a2-a4 V2.00	0	14. siRNA-SC-10 PSF1-A488 DAPI IMPa2-A546 _c_TileScan_001 (Stage 3 of 49)	00-erLL2rbkLvhM3JHGxCTUAX
126.659		Cell	3	0.000	1.000	601	29	siRNA-SC-10 PSF1-A488 IMPa2-A546 DAPI 8C2-siRNA-IMP-a2-a4 V2.00	0	14. siRNA-SC-10 PSF1-A488 DAPI IMPa2-A546 _c_TileScan_001 (Stage 3 of 49)	00-erLL2rbkLvhM3JHGxCTUAX
111.406		Cell	3	0.000	1.000	602	30	siRNA-SC-10 PSF1-A488 IMPa2-A546 DAPI 8C2-siRNA-IMP-a2-a4 V2.00	0	14. siRNA-SC-10 PSF1-A488 DAPI IMPa2-A546 _c_TileScan_001 (Stage 3 of 49)	00-erLL2rbkLvhM3JHGxCTUAX
111.011		Cell	3	0.000	1.000	603	31	siRNA-SC-10 PSF1-A488 IMPa2-A546 DAPI 8C2-siRNA-IMP-a2-a4 V2.00	0	14. siRNA-SC-10 PSF1-A488 DAPI IMPa2-A546 _c_TileScan_001 (Stage 3 of 49)	00-erLL2rbkLvhM3JHGxCTUAX
139.522		Cell	3	0.000	1.000	604	32	siRNA-SC-10 PSF1-A488 IMPa2-A546 DAPI 8C2-siRNA-IMP-a2-a4 V2.00	0	14. siRNA-SC-10 PSF1-A488 DAPI IMPa2-A546 _c_TileScan_001 (Stage 3 of 49)	00-erLL2rbkLvhM3JHGxCTUAX
202.476		Cell	3	0.000	1.000	605	0	siRNA-SC-10 PSF1-A488 IMPa2-A546 DAPI 8C2-siRNA-IMP-a2-a4 V2.00	0	14. siRNA-SC-10 PSF1-A488 DAPI IMPa2-A546 _d_TileScan_001 (Stage 4 of 49)	00-AtFtUhEQRMXaECDdDAybrm
54.1037		Cell	3	0.000	1.000	606	1	siRNA-SC-10 PSF1-A488 IMPa2-A546 DAPI 8C2-siRNA-IMP-a2-a4 V2.00	0	14. siRNA-SC-10 PSF1-A488 DAPI IMPa2-A546 _d_TileScan_001 (Stage 4 of 49)	00-AtFtUhEQRMXaECDdDAybrm
170.326		Cell	3	0.000	1.000	607	2	siRNA-SC-10 PSF1-A488 IMPa2-A546 DAPI 8C2-siRNA-IMP-a2-a4 V2.00	0	14. siRNA-SC-10 PSF1-A488 DAPI IMPa2-A546 _d_TileScan_001 (Stage 4 of 49)	00-AtFtUhEQRMXaECDdDAybrm
177.115		Cell	3	0.000	1.000	608	3	siRNA-SC-10 PSF1-A488 IMPa2-A546 DAPI 8C2-siRNA-IMP-a2-a4 V2.00	0	14. siRNA-SC-10 PSF1-A488 DAPI IMPa2-A546 _d_TileScan_001 (Stage 4 of 49)	00-AtFtUhEQRMXaECDdDAybrm
130.484		Cell	3	0.000	1.000	609	4	siRNA-SC-10 PSF1-A488 IMPa2-A546 DAPI 8C2-siRNA-IMP-a2-a4 V2.00	0	14. siRNA-SC-10 PSF1-A488 DAPI IMPa2-A546 _d_TileScan_001 (Stage 4 of 49)	00-AtFtUhEQRMXaECDdDAybrm
91.6999		Cell	3	0.000	1.000	610	5	siRNA-SC-10 PSF1-A488 IMPa2-A546 DAPI 8C2-siRNA-IMP-a2-a4 V2.00	0	14. siRNA-SC-10 PSF1-A488 DAPI IMPa2-A546 _d_TileScan_001 (Stage 4 of 49)	00-AtFtUhEQRMXaECDdDAybrm
145.862		Cell	3	0.000	1.000	611	6	siRNA-SC-10 PSF1-A488 IMPa2-A546 DAPI 8C2-siRNA-IMP-a2-a4 V2.00	0	14. siRNA-SC-10 PSF1-A488 DAPI IMPa2-A546 _d_TileScan_001 (Stage 4 of 49)	00-AtFtUhEQRMXaECDdDAybrm
104.16		Cell	3	0.000	1.000	612	7	siRNA-SC-10 PSF1-A488 IMPa2-A546 DAPI 8C2-siRNA-IMP-a2-a4 V2.00	0	14. siRNA-SC-10 PSF1-A488 DAPI IMPa2-A546 _d_TileScan_001 (Stage 4 of 49)	00-AtFtUhEQRMXaECDdDAybrm
183.465		Cell	3	0.000	1.000	613	8	siRNA-SC-10 PSF1-A488 IMPa2-A546 DAPI 8C2-siRNA-IMP-a2-a4 V2.00	0	14. siRNA-SC-10 PSF1-A488 DAPI IMPa2-A546 _d_TileScan_001 (Stage 4 of 49)	00-AtFtUhEQRMXaECDdDAybrm
147.672		Cell	3	0.000	1.000	614	9	siRNA-SC-10 PSF1-A488 IMPa2-A546 DAPI 8C2-siRNA-IMP-a2-a4 V2.00	0	14. siRNA-SC-10 PSF1-A488 DAPI IMPa2-A546 _d_TileScan_001 (Stage 4 of 49)	00-AtFtUhEQRMXaECDdDAybrm
95.0941		Cell	3	0.000	1.000	615	10	siRNA-SC-10 PSF1-A488 IMPa2-A546 DAPI 8C2-siRNA-IMP-a2-a4 V2.00	0	14. siRNA-SC-10 PSF1-A488 DAPI IMPa2-A546 _d_TileScan_001 (Stage 4 of 49)	00-AtFtUhEQRMXaECDdDAybrm
181.607		Cell	3	0.000	1.000	616	11	siRNA-SC-10 PSF1-A488 IMPa2-A546 DAPI 8C2-siRNA-IMP-a2-a4 V2.00	0	14. siRNA-SC-10 PSF1-A488 DAPI IMPa2-A546 _d_TileScan_001 (Stage 4 of 49)	00-AtFtUhEQRMXaECDdDAybrm
173.188		Cell	3	0.000	1.000	617	12	siRNA-SC-10 PSF1-A488 IMPa2-A546 DAPI 8C2-siRNA-IMP-a2-a4 V2.00	0	14. siRNA-SC-10 PSF1-A488 DAPI IMPa2-A546 _d_TileScan_001 (Stage 4 of 49)	00-AtFtUhEQRMXaECDdDAybrm
117.749		Cell	3	0.000	1.000	618	13	siRNA-SC-10 PSF1-A488 IMPa2-A546 DAPI 8C2-siRNA-IMP-a2-a4 V2.00	0	14. siRNA-SC-10 PSF1-A488 DAPI IMPa2-A546 _d_TileScan_001 (Stage 4 of 49)	00-AtFtUhEQRMXaECDdDAybrm
103.05		Cell	3	0.000	1.000	619	14	siRNA-SC-10 PSF1-A488 IMPa2-A546 DAPI 8C2-siRNA-IMP-a2-a4 V2.00	0	14. siRNA-SC-10 PSF1-A488 DAPI IMPa2-A546 _d_TileScan_001 (Stage 4 of 49)	00-AtFtUhEQRMXaECDdDAybrm
180.702		Cell	3	0.000	1.000	620	15	siRNA-SC-10 PSF1-A488 IMPa2-A546 DAPI 8C2-siRNA-IMP-a2-a4 V2.00	0	14. siRNA-SC-10 PSF1-A488 DAPI IMPa2-A546 _d_TileScan_001 (Stage 4 of 49)	00-AtFtUhEQRMXaECDdDAybrm
167.632		Cell	3	0.000	1.000	621	16	siRNA-SC-10 PSF1-A488 IMPa2-A546 DAPI 8C2-siRNA-IMP-a2-a4 V2.00	0	14. siRNA-SC-10 PSF1-A488 DAPI IMPa2-A546 _d_TileScan_001 (Stage 4 of 49)	00-AtFtUhEQRMXaECDdDAybrm
105.479		Cell	3	0.000	1.000	622	17	siRNA-SC-10 PSF1-A488 IMPa2-A546 DAPI 8C2-siRNA-IMP-a2-a4 V2.00	0	14. siRNA-SC-10 PSF1-A488 DAPI IMPa2-A546 _d_TileScan_001 (Stage 4 of 49)	00-AtFtUhEQRMXaECDdDAybrm
114.216		Cell	3	0.000	1.000	623	18	siRNA-SC-10 PSF1-A488 IMPa2-A546 DAPI 8C2-siRNA-IMP-a2-a4 V2.00	0	14. siRNA-SC-10 PSF1-A488 DAPI IMPa2-A546 _d_TileScan_001 (Stage 4 of 49)	00-AtFtUhEQRMXaECDdDAybrm
156.192		Cell	3	0.000	1.000	624	19	siRNA-SC-10 PSF1-A488 IMPa2-A546 DAPI 8C2-siRNA-IMP-a2-a4 V2.00	0	14. siRNA-SC-10 PSF1-A488 DAPI IMPa2-A546 _d_TileScan_001 (Stage 4 of 49)	00-AtFtUhEQRMXaECDdDAybrm
173.224		Cell	3	0.000	1.000	625	20	siRNA-SC-10 PSF1-A488 IMPa2-A546 DAPI 8C2-siRNA-IMP-a2-a4 V2.00	0	14. siRNA-SC-10 PSF1-A488 DAPI IMPa2-A546 _d_TileScan_001 (Stage 4 of 49)	00-AtFtUhEQRMXaECDdDAybrm
107.096		Cell	3	0.000	1.000	626	21	siRNA-SC-10 PSF1-A488 IMPa2-A546 DAPI 8C2-siRNA-IMP-a2-a4 V2.00	0	14. siRNA-SC-10 PSF1-A488 DAPI IMPa2-A546 _d_TileScan_001 (Stage 4 of 49)	00-AtFtUhEQRMXaECDdDAybrm
159.627		Cell	3	0.000	1.000	627	22	siRNA-SC-10 PSF1-A488 IMPa2-A546 DAPI 8C2-siRNA-IMP-a2-a4 V2.00	0	14. siRNA-SC-10 PSF1-A488 DAPI IMPa2-A546 _d_TileScan_001 (Stage 4 of 49)	00-AtFtUhEQRMXaECDdDAybrm
88.372		Cell	3	0.000	1.000	628	23	siRNA-SC-10 PSF1-A488 IMPa2-A546 DAPI 8C2-siRNA-IMP-a2-a4 V2.00	0	14. siRNA-SC-10 PSF1-A488 DAPI IMPa2-A546 _d_TileScan_001 (Stage 4 of 49)	00-AtFtUhEQRMXaECDdDAybrm
100.688		Cell	3	0.000	1.000	629	24	siRNA-SC-10 PSF1-A488 IMPa2-A546 DAPI 8C2-siRNA-IMP-a2-a4 V2.00	0	14. siRNA-SC-10 PSF1-A488 DAPI IMPa2-A546 _d_TileScan_001 (Stage 4 of 49)	00-AtFtUhEQRMXaECDdDAybrm
118.979		Cell	3	0.000	1.000	630	25	siRNA-SC-10 PSF1-A488 IMPa2-A546 DAPI 8C2-siRNA-IMP-a2-a4 V2.00	0	14. siRNA-SC-10 PSF1-A488 DAPI IMPa2-A546 _d_TileScan_001 (Stage 4 of 49)	00-AtFtUhEQRMXaECDdDAybrm
163.338		Cell	3	0.000	1.000	631	26	siRNA-SC-10 PSF1-A488 IMPa2-A546 DAPI 8C2-siRNA-IMP-a2-a4 V2.00	0	14. siRNA-SC-10 PSF1-A488 DAPI IMPa2-A546 _d_TileScan_001 (Stage 4 of 49)	00-AtFtUhEQRMXaECDdDAybrm
111.018		Cell	3	0.000	1.000	632	27	siRNA-SC-10 PSF1-A488 IMPa2-A546 DAPI 8C2-siRNA-IMP-a2-a4 V2.00	0	14. siRNA-SC-10 PSF1-A488 DAPI IMPa2-A546 _d_TileScan_001 (Stage 4 of 49)	00-AtFtUhEQRMXaECDdDAybrm
129.793		Cell	3	0.000	1.000	633	28	siRNA-SC-10 PSF1-A488 IMPa2-A546 DAPI 8C2-siRNA-IMP-a2-a4 V2.00	0	14. siRNA-SC-10 PSF1-A488 DAPI IMPa2-A546 _d_TileScan_001 (Stage 4 of 49)	00-AtFtUhEQRMXaECDdDAybrm
116.478		Cell	3	0.000	1.000	634	29	siRNA-SC-10 PSF1-A488 IMPa2-A546 DAPI 8C2-siRNA-IMP-a2-a4 V2.00	0	14. siRNA-SC-10 PSF1-A488 DAPI IMPa2-A546 _d_TileScan_001 (Stage 4 of 49)	00-AtFtUhEQRMXaECDdDAybrm
137.093		Cell	3	0.000	1.000	635	30	siRNA-SC-10 PSF1-A488 IMPa2-A546 DAPI 8C2-siRNA-IMP-a2-a4 V2.00	0	14. siRNA-SC-10 PSF1-A488 DAPI IMPa2-A546 _d_TileScan_001 (Stage 4 of 49)	00-AtFtUhEQRMXaECDdDAybrm
127.554		Cell	3	0.000	1.000	636	31	siRNA-SC-10 PSF1-A488 IMPa2-A546 DAPI 8C2-siRNA-IMP-a2-a4 V2.00	0	14. siRNA-SC-10 PSF1-A488 DAPI IMPa2-A546 _d_TileScan_001 (Stage 4 of 49)	00-AtFtUhEQRMXaECDdDAybrm
118.07		Cell	3	0.000	1.000	637	32	siRNA-SC-10 PSF1-A488 IMPa2-A546 DAPI 8C2-siRNA-IMP-a2-a4 V2.00	0	14. siRNA-SC-10 PSF1-A488 DAPI IMPa2-A546 _d_TileScan_001 (Stage 4 of 49)	00-AtFtUhEQRMXaECDdDAybrm
109.763		Cell	3	0.000	1.000	638	33	siRNA-SC-10 PSF1-A488 IMPa2-A546 DAPI 8C2-siRNA-IMP-a2-a4 V2.00	0	14. siRNA-SC-10 PSF1-A488 DAPI IMPa2-A546 _d_TileScan_001 (Stage 4 of 49)	00-AtFtUhEQRMXaECDdDAybrm
124.318		Cell	3	0.000	1.000	639	34	siRNA-SC-10 PSF1-A488 IMPa2-A546 DAPI 8C2-siRNA-IMP-a2-a4 V2.00	0	14. siRNA-SC-10 PSF1-A488 DAPI IMPa2-A546 _d_TileScan_001 (Stage 4 of 49)	00-AtFtUhEQRMXaECDdDAybrm
185.004		Cell	3	0.000	1.000	640	35	siRNA-SC-10 PSF1-A488 IMPa2-A546 DAPI 8C2-siRNA-IMP-a2-a4 V2.00	0	14. siRNA-SC-10 PSF1-A488 DAPI IMPa2-A546 _d_TileScan_001 (Stage 4 of 49)	00-AtFtUhEQRMXaECDdDAybrm
122.546		Cell	3	0.000	1.000	641	36	siRNA-SC-10 PSF1-A488 IMPa2-A546 DAPI 8C2-siRNA-IMP-a2-a4 V2.00	0	14. siRNA-SC-10 PSF1-A488 DAPI IMPa2-A546 _d_TileScan_001 (Stage 4 of 49)	00-AtFtUhEQRMXaECDdDAybrm
178.878		Cell	3	0.000	1.000	642	37	siRNA-SC-10 PSF1-A488 IMPa2-A546 DAPI 8C2-siRNA-IMP-a2-a4 V2.00	0	14. siRNA-SC-10 PSF1-A488 DAPI IMPa2-A546 _d_TileScan_001 (Stage 4 of 49)	00-AtFtUhEQRMXaECDdDAybrm
108.863		Cell	3	0.000	1.000	643	38	siRNA-SC-10 PSF1-A488 IMPa2-A546 DAPI 8C2-siRNA-IMP-a2-a4 V2.00	0	14. siRNA-SC-10 PSF1-A488 DAPI IMPa2-A546 _d_TileScan_001 (Stage 4 of 49)	00-AtFtUhEQRMXaECDdDAybrm
150.197		Cell	3	0.000	1.000	644	0	siRNA-SC-10 PSF1-A488 IMPa2-A546 DAPI 8C2-siRNA-IMP-a2-a4 V2.00	0	14. siRNA-SC-10 PSF1-A488 DAPI IMPa2-A546 _e_TileScan_001 (Stage 5 of 49)	00-GqriJ5ceBeTqA8gdoqjbFM
165.103		Cell	3	0.000	1.000	645	1	siRNA-SC-10 PSF1-A488 IMPa2-A546 DAPI 8C2-siRNA-IMP-a2-a4 V2.00	0	14. siRNA-SC-10 PSF1-A488 DAPI IMPa2-A546 _e_TileScan_001 (Stage 5 of 49)	00-GqriJ5ceBeTqA8gdoqjbFM
99.6016		Cell	3	0.000	1.000	646	2	siRNA-SC-10 PSF1-A488 IMPa2-A546 DAPI 8C2-siRNA-IMP-a2-a4 V2.00	0	14. siRNA-SC-10 PSF1-A488 DAPI IMPa2-A546 _e_TileScan_001 (Stage 5 of 49)	00-GqriJ5ceBeTqA8gdoqjbFM
158.004		Cell	3	0.000	1.000	647	3	siRNA-SC-10 PSF1-A488 IMPa2-A546 DAPI 8C2-siRNA-IMP-a2-a4 V2.00	0	14. siRNA-SC-10 PSF1-A488 DAPI IMPa2-A546 _e_TileScan_001 (Stage 5 of 49)	00-GqriJ5ceBeTqA8gdoqjbFM
147.714		Cell	3	0.000	1.000	648	4	siRNA-SC-10 PSF1-A488 IMPa2-A546 DAPI 8C2-siRNA-IMP-a2-a4 V2.00	0	14. siRNA-SC-10 PSF1-A488 DAPI IMPa2-A546 _e_TileScan_001 (Stage 5 of 49)	00-GqriJ5ceBeTqA8gdoqjbFM
174.432		Cell	3	0.000	1.000	649	5	siRNA-SC-10 PSF1-A488 IMPa2-A546 DAPI 8C2-siRNA-IMP-a2-a4 V2.00	0	14. siRNA-SC-10 PSF1-A488 DAPI IMPa2-A546 _e_TileScan_001 (Stage 5 of 49)	00-GqriJ5ceBeTqA8gdoqjbFM
153.294		Cell	3	0.000	1.000	650	6	siRNA-SC-10 PSF1-A488 IMPa2-A546 DAPI 8C2-siRNA-IMP-a2-a4 V2.00	0	14. siRNA-SC-10 PSF1-A488 DAPI IMPa2-A546 _e_TileScan_001 (Stage 5 of 49)	00-GqriJ5ceBeTqA8gdoqjbFM
143.516		Cell	3	0.000	1.000	651	7	siRNA-SC-10 PSF1-A488 IMPa2-A546 DAPI 8C2-siRNA-IMP-a2-a4 V2.00	0	14. siRNA-SC-10 PSF1-A488 DAPI IMPa2-A546 _e_TileScan_001 (Stage 5 of 49)	00-GqriJ5ceBeTqA8gdoqjbFM
128.842		Cell	3	0.000	1.000	652	8	siRNA-SC-10 PSF1-A488 IMPa2-A546 DAPI 8C2-siRNA-IMP-a2-a4 V2.00	0	14. siRNA-SC-10 PSF1-A488 DAPI IMPa2-A546 _e_TileScan_001 (Stage 5 of 49)	00-GqriJ5ceBeTqA8gdoqjbFM
191.778		Cell	3	0.000	1.000	653	9	siRNA-SC-10 PSF1-A488 IMPa2-A546 DAPI 8C2-siRNA-IMP-a2-a4 V2.00	0	14. siRNA-SC-10 PSF1-A488 DAPI IMPa2-A546 _e_TileScan_001 (Stage 5 of 49)	00-GqriJ5ceBeTqA8gdoqjbFM
164.494		Cell	3	0.000	1.000	654	10	siRNA-SC-10 PSF1-A488 IMPa2-A546 DAPI 8C2-siRNA-IMP-a2-a4 V2.00	0	14. siRNA-SC-10 PSF1-A488 DAPI IMPa2-A546 _e_TileScan_001 (Stage 5 of 49)	00-GqriJ5ceBeTqA8gdoqjbFM
92.8273		Cell	3	0.000	1.000	655	11	siRNA-SC-10 PSF1-A488 IMPa2-A546 DAPI 8C2-siRNA-IMP-a2-a4 V2.00	0	14. siRNA-SC-10 PSF1-A488 DAPI IMPa2-A546 _e_TileScan_001 (Stage 5 of 49)	00-GqriJ5ceBeTqA8gdoqjbFM
121.27		Cell	3	0.000	1.000	656	12	siRNA-SC-10 PSF1-A488 IMPa2-A546 DAPI 8C2-siRNA-IMP-a2-a4 V2.00	0	14. siRNA-SC-10 PSF1-A488 DAPI IMPa2-A546 _e_TileScan_001 (Stage 5 of 49)	00-GqriJ5ceBeTqA8gdoqjbFM
103.553		Cell	3	0.000	1.000	657	13	siRNA-SC-10 PSF1-A488 IMPa2-A546 DAPI 8C2-siRNA-IMP-a2-a4 V2.00	0	14. siRNA-SC-10 PSF1-A488 DAPI IMPa2-A546 _e_TileScan_001 (Stage 5 of 49)	00-GqriJ5ceBeTqA8gdoqjbFM
109.223		Cell	3	0.000	1.000	658	14	siRNA-SC-10 PSF1-A488 IMPa2-A546 DAPI 8C2-siRNA-IMP-a2-a4 V2.00	0	14. siRNA-SC-10 PSF1-A488 DAPI IMPa2-A546 _e_TileScan_001 (Stage 5 of 49)	00-GqriJ5ceBeTqA8gdoqjbFM
97.3778		Cell	3	0.000	1.000	659	15	siRNA-SC-10 PSF1-A488 IMPa2-A546 DAPI 8C2-siRNA-IMP-a2-a4 V2.00	0	14. siRNA-SC-10 PSF1-A488 DAPI IMPa2-A546 _e_TileScan_001 (Stage 5 of 49)	00-GqriJ5ceBeTqA8gdoqjbFM
111.134		Cell	3	0.000	1.000	660	16	siRNA-SC-10 PSF1-A488 IMPa2-A546 DAPI 8C2-siRNA-IMP-a2-a4 V2.00	0	14. siRNA-SC-10 PSF1-A488 DAPI IMPa2-A546 _e_TileScan_001 (Stage 5 of 49)	00-GqriJ5ceBeTqA8gdoqjbFM
119.115		Cell	3	0.000	1.000	661	17	siRNA-SC-10 PSF1-A488 IMPa2-A546 DAPI 8C2-siRNA-IMP-a2-a4 V2.00	0	14. siRNA-SC-10 PSF1-A488 DAPI IMPa2-A546 _e_TileScan_001 (Stage 5 of 49)	00-GqriJ5ceBeTqA8gdoqjbFM
128.564		Cell	3	0.000	1.000	662	18	siRNA-SC-10 PSF1-A488 IMPa2-A546 DAPI 8C2-siRNA-IMP-a2-a4 V2.00	0	14. siRNA-SC-10 PSF1-A488 DAPI IMPa2-A546 _e_TileScan_001 (Stage 5 of 49)	00-GqriJ5ceBeTqA8gdoqjbFM
118.449		Cell	3	0.000	1.000	663	19	siRNA-SC-10 PSF1-A488 IMPa2-A546 DAPI 8C2-siRNA-IMP-a2-a4 V2.00	0	14. siRNA-SC-10 PSF1-A488 DAPI IMPa2-A546 _e_TileScan_001 (Stage 5 of 49)	00-GqriJ5ceBeTqA8gdoqjbFM
132.587		Cell	3	0.000	1.000	664	20	siRNA-SC-10 PSF1-A488 IMPa2-A546 DAPI 8C2-siRNA-IMP-a2-a4 V2.00	0	14. siRNA-SC-10 PSF1-A488 DAPI IMPa2-A546 _e_TileScan_001 (Stage 5 of 49)	00-GqriJ5ceBeTqA8gdoqjbFM
101.255		Cell	3	0.000	1.000	665	21	siRNA-SC-10 PSF1-A488 IMPa2-A546 DAPI 8C2-siRNA-IMP-a2-a4 V2.00	0	14. siRNA-SC-10 PSF1-A488 DAPI IMPa2-A546 _e_TileScan_001 (Stage 5 of 49)	00-GqriJ5ceBeTqA8gdoqjbFM
149.779		Cell	3	0.000	1.000	666	22	siRNA-SC-10 PSF1-A488 IMPa2-A546 DAPI 8C2-siRNA-IMP-a2-a4 V2.00	0	14. siRNA-SC-10 PSF1-A488 DAPI IMPa2-A546 _e_TileScan_001 (Stage 5 of 49)	00-GqriJ5ceBeTqA8gdoqjbFM
109.363		Cell	3	0.000	1.000	667	23	siRNA-SC-10 PSF1-A488 IMPa2-A546 DAPI 8C2-siRNA-IMP-a2-a4 V2.00	0	14. siRNA-SC-10 PSF1-A488 DAPI IMPa2-A546 _e_TileScan_001 (Stage 5 of 49)	00-GqriJ5ceBeTqA8gdoqjbFM
148.468		Cell	3	0.000	1.000	668	24	siRNA-SC-10 PSF1-A488 IMPa2-A546 DAPI 8C2-siRNA-IMP-a2-a4 V2.00	0	14. siRNA-SC-10 PSF1-A488 DAPI IMPa2-A546 _e_TileScan_001 (Stage 5 of 49)	00-GqriJ5ceBeTqA8gdoqjbFM
94.4674		Cell	3	0.000	1.000	669	25	siRNA-SC-10 PSF1-A488 IMPa2-A546 DAPI 8C2-siRNA-IMP-a2-a4 V2.00	0	14. siRNA-SC-10 PSF1-A488 DAPI IMPa2-A546 _e_TileScan_001 (Stage 5 of 49)	00-GqriJ5ceBeTqA8gdoqjbFM
118.822		Cell	3	0.000	1.000	670	26	siRNA-SC-10 PSF1-A488 IMPa2-A546 DAPI 8C2-siRNA-IMP-a2-a4 V2.00	0	14. siRNA-SC-10 PSF1-A488 DAPI IMPa2-A546 _e_TileScan_001 (Stage 5 of 49)	00-GqriJ5ceBeTqA8gdoqjbFM
113.82		Cell	3	0.000	1.000	671	27	siRNA-SC-10 PSF1-A488 IMPa2-A546 DAPI 8C2-siRNA-IMP-a2-a4 V2.00	0	14. siRNA-SC-10 PSF1-A488 DAPI IMPa2-A546 _e_TileScan_001 (Stage 5 of 49)	00-GqriJ5ceBeTqA8gdoqjbFM
139.612		Cell	3	0.000	1.000	672	28	siRNA-SC-10 PSF1-A488 IMPa2-A546 DAPI 8C2-siRNA-IMP-a2-a4 V2.00	0	14. siRNA-SC-10 PSF1-A488 DAPI IMPa2-A546 _e_TileScan_001 (Stage 5 of 49)	00-GqriJ5ceBeTqA8gdoqjbFM
131.334		Cell	3	0.000	1.000	673	29	siRNA-SC-10 PSF1-A488 IMPa2-A546 DAPI 8C2-siRNA-IMP-a2-a4 V2.00	0	14. siRNA-SC-10 PSF1-A488 DAPI IMPa2-A546 _e_TileScan_001 (Stage 5 of 49)	00-GqriJ5ceBeTqA8gdoqjbFM
99.9364		Cell	3	0.000	1.000	674	30	siRNA-SC-10 PSF1-A488 IMPa2-A546 DAPI 8C2-siRNA-IMP-a2-a4 V2.00	0	14. siRNA-SC-10 PSF1-A488 DAPI IMPa2-A546 _e_TileScan_001 (Stage 5 of 49)	00-GqriJ5ceBeTqA8gdoqjbFM
139.445		Cell	3	0.000	1.000	675	31	siRNA-SC-10 PSF1-A488 IMPa2-A546 DAPI 8C2-siRNA-IMP-a2-a4 V2.00	0	14. siRNA-SC-10 PSF1-A488 DAPI IMPa2-A546 _e_TileScan_001 (Stage 5 of 49)	00-GqriJ5ceBeTqA8gdoqjbFM
127.032		Cell	3	0.000	1.000	676	32	siRNA-SC-10 PSF1-A488 IMPa2-A546 DAPI 8C2-siRNA-IMP-a2-a4 V2.00	0	14. siRNA-SC-10 PSF1-A488 DAPI IMPa2-A546 _e_TileScan_001 (Stage 5 of 49)	00-GqriJ5ceBeTqA8gdoqjbFM
123.021		Cell	3	0.000	1.000	677	33	siRNA-SC-10 PSF1-A488 IMPa2-A546 DAPI 8C2-siRNA-IMP-a2-a4 V2.00	0	14. siRNA-SC-10 PSF1-A488 DAPI IMPa2-A546 _e_TileScan_001 (Stage 5 of 49)	00-GqriJ5ceBeTqA8gdoqjbFM
97.2095		Cell	3	0.000	1.000	678	34	siRNA-SC-10 PSF1-A488 IMPa2-A546 DAPI 8C2-siRNA-IMP-a2-a4 V2.00	0	14. siRNA-SC-10 PSF1-A488 DAPI IMPa2-A546 _e_TileScan_001 (Stage 5 of 49)	00-GqriJ5ceBeTqA8gdoqjbFM
129.257		Cell	3	0.000	1.000	679	35	siRNA-SC-10 PSF1-A488 IMPa2-A546 DAPI 8C2-siRNA-IMP-a2-a4 V2.00	0	14. siRNA-SC-10 PSF1-A488 DAPI IMPa2-A546 _e_TileScan_001 (Stage 5 of 49)	00-GqriJ5ceBeTqA8gdoqjbFM
89.4033		Cell	3	0.000	1.000	680	36	siRNA-SC-10 PSF1-A488 IMPa2-A546 DAPI 8C2-siRNA-IMP-a2-a4 V2.00	0	14. siRNA-SC-10 PSF1-A488 DAPI IMPa2-A546 _e_TileScan_001 (Stage 5 of 49)	00-GqriJ5ceBeTqA8gdoqjbFM
94.2278		Cell	3	0.000	1.000	681	37	siRNA-SC-10 PSF1-A488 IMPa2-A546 DAPI 8C2-siRNA-IMP-a2-a4 V2.00	0	14. siRNA-SC-10 PSF1-A488 DAPI IMPa2-A546 _e_TileScan_001 (Stage 5 of 49)	00-GqriJ5ceBeTqA8gdoqjbFM
134.507		Cell	3	0.000	1.000	682	38	siRNA-SC-10 PSF1-A488 IMPa2-A546 DAPI 8C2-siRNA-IMP-a2-a4 V2.00	0	14. siRNA-SC-10 PSF1-A488 DAPI IMPa2-A546 _e_TileScan_001 (Stage 5 of 49)	00-GqriJ5ceBeTqA8gdoqjbFM
157.686		Cell	3	0.000	1.000	683	39	siRNA-SC-10 PSF1-A488 IMPa2-A546 DAPI 8C2-siRNA-IMP-a2-a4 V2.00	0	14. siRNA-SC-10 PSF1-A488 DAPI IMPa2-A546 _e_TileScan_001 (Stage 5 of 49)	00-GqriJ5ceBeTqA8gdoqjbFM
126.345		Cell	3	0.000	1.000	684	40	siRNA-SC-10 PSF1-A488 IMPa2-A546 DAPI 8C2-siRNA-IMP-a2-a4 V2.00	0	14. siRNA-SC-10 PSF1-A488 DAPI IMPa2-A546 _e_TileScan_001 (Stage 5 of 49)	00-GqriJ5ceBeTqA8gdoqjbFM
99.6809		Cell	3	0.000	1.000	685	41	siRNA-SC-10 PSF1-A488 IMPa2-A546 DAPI 8C2-siRNA-IMP-a2-a4 V2.00	0	14. siRNA-SC-10 PSF1-A488 DAPI IMPa2-A546 _e_TileScan_001 (Stage 5 of 49)	00-GqriJ5ceBeTqA8gdoqjbFM
129.767		Cell	3	0.000	1.000	686	42	siRNA-SC-10 PSF1-A488 IMPa2-A546 DAPI 8C2-siRNA-IMP-a2-a4 V2.00	0	14. siRNA-SC-10 PSF1-A488 DAPI IMPa2-A546 _e_TileScan_001 (Stage 5 of 49)	00-GqriJ5ceBeTqA8gdoqjbFM
87.7874		Cell	3	0.000	1.000	687	43	siRNA-SC-10 PSF1-A488 IMPa2-A546 DAPI 8C2-siRNA-IMP-a2-a4 V2.00	0	14. siRNA-SC-10 PSF1-A488 DAPI IMPa2-A546 _e_TileScan_001 (Stage 5 of 49)	00-GqriJ5ceBeTqA8gdoqjbFM
166.81		Cell	3	0.000	1.000	688	44	siRNA-SC-10 PSF1-A488 IMPa2-A546 DAPI 8C2-siRNA-IMP-a2-a4 V2.00	0	14. siRNA-SC-10 PSF1-A488 DAPI IMPa2-A546 _e_TileScan_001 (Stage 5 of 49)	00-GqriJ5ceBeTqA8gdoqjbFM
230.093		Cell	3	0.000	1.000	689	45	siRNA-SC-10 PSF1-A488 IMPa2-A546 DAPI 8C2-siRNA-IMP-a2-a4 V2.00	0	14. siRNA-SC-10 PSF1-A488 DAPI IMPa2-A546 _e_TileScan_001 (Stage 5 of 49)	00-GqriJ5ceBeTqA8gdoqjbFM
144.084		Cell	3	0.000	1.000	690	46	siRNA-SC-10 PSF1-A488 IMPa2-A546 DAPI 8C2-siRNA-IMP-a2-a4 V2.00	0	14. siRNA-SC-10 PSF1-A488 DAPI IMPa2-A546 _e_TileScan_001 (Stage 5 of 49)	00-GqriJ5ceBeTqA8gdoqjbFM
111.274		Cell	3	0.000	1.000	691	47	siRNA-SC-10 PSF1-A488 IMPa2-A546 DAPI 8C2-siRNA-IMP-a2-a4 V2.00	0	14. siRNA-SC-10 PSF1-A488 DAPI IMPa2-A546 _e_TileScan_001 (Stage 5 of 49)	00-GqriJ5ceBeTqA8gdoqjbFM
102.35		Cell	3	0.000	1.000	692	48	siRNA-SC-10 PSF1-A488 IMPa2-A546 DAPI 8C2-siRNA-IMP-a2-a4 V2.00	0	14. siRNA-SC-10 PSF1-A488 DAPI IMPa2-A546 _e_TileScan_001 (Stage 5 of 49)	00-GqriJ5ceBeTqA8gdoqjbFM
105.49		Cell	3	0.000	1.000	693	0	siRNA-SC-10 PSF1-A488 IMPa2-A546 DAPI 8C2-siRNA-IMP-a2-a4 V2.00	0	14. siRNA-SC-10 PSF1-A488 DAPI IMPa2-A546 _f_TileScan_001 (Stage 6 of 49)	00-eT7RrJEzbw2TPTfeCzYhan
78.4311		Cell	3	0.000	1.000	694	1	siRNA-SC-10 PSF1-A488 IMPa2-A546 DAPI 8C2-siRNA-IMP-a2-a4 V2.00	0	14. siRNA-SC-10 PSF1-A488 DAPI IMPa2-A546 _f_TileScan_001 (Stage 6 of 49)	00-eT7RrJEzbw2TPTfeCzYhan
81.1168		Cell	3	0.000	1.000	695	2	siRNA-SC-10 PSF1-A488 IMPa2-A546 DAPI 8C2-siRNA-IMP-a2-a4 V2.00	0	14. siRNA-SC-10 PSF1-A488 DAPI IMPa2-A546 _f_TileScan_001 (Stage 6 of 49)	00-eT7RrJEzbw2TPTfeCzYhan
107.373		Cell	3	0.000	1.000	696	3	siRNA-SC-10 PSF1-A488 IMPa2-A546 DAPI 8C2-siRNA-IMP-a2-a4 V2.00	0	14. siRNA-SC-10 PSF1-A488 DAPI IMPa2-A546 _f_TileScan_001 (Stage 6 of 49)	00-eT7RrJEzbw2TPTfeCzYhan
191.722		Cell	3	0.000	1.000	697	4	siRNA-SC-10 PSF1-A488 IMPa2-A546 DAPI 8C2-siRNA-IMP-a2-a4 V2.00	0	14. siRNA-SC-10 PSF1-A488 DAPI IMPa2-A546 _f_TileScan_001 (Stage 6 of 49)	00-eT7RrJEzbw2TPTfeCzYhan
114.572		Cell	3	0.000	1.000	698	5	siRNA-SC-10 PSF1-A488 IMPa2-A546 DAPI 8C2-siRNA-IMP-a2-a4 V2.00	0	14. siRNA-SC-10 PSF1-A488 DAPI IMPa2-A546 _f_TileScan_001 (Stage 6 of 49)	00-eT7RrJEzbw2TPTfeCzYhan
105.305		Cell	3	0.000	1.000	699	6	siRNA-SC-10 PSF1-A488 IMPa2-A546 DAPI 8C2-siRNA-IMP-a2-a4 V2.00	0	14. siRNA-SC-10 PSF1-A488 DAPI IMPa2-A546 _f_TileScan_001 (Stage 6 of 49)	00-eT7RrJEzbw2TPTfeCzYhan
111.032		Cell	3	0.000	1.000	700	7	siRNA-SC-10 PSF1-A488 IMPa2-A546 DAPI 8C2-siRNA-IMP-a2-a4 V2.00	0	14. siRNA-SC-10 PSF1-A488 DAPI IMPa2-A546 _f_TileScan_001 (Stage 6 of 49)	00-eT7RrJEzbw2TPTfeCzYhan
160.591		Cell	3	0.000	1.000	701	8	siRNA-SC-10 PSF1-A488 IMPa2-A546 DAPI 8C2-siRNA-IMP-a2-a4 V2.00	0	14. siRNA-SC-10 PSF1-A488 DAPI IMPa2-A546 _f_TileScan_001 (Stage 6 of 49)	00-eT7RrJEzbw2TPTfeCzYhan
88.0826		Cell	3	0.000	1.000	702	9	siRNA-SC-10 PSF1-A488 IMPa2-A546 DAPI 8C2-siRNA-IMP-a2-a4 V2.00	0	14. siRNA-SC-10 PSF1-A488 DAPI IMPa2-A546 _f_TileScan_001 (Stage 6 of 49)	00-eT7RrJEzbw2TPTfeCzYhan
136.442		Cell	3	0.000	1.000	703	10	siRNA-SC-10 PSF1-A488 IMPa2-A546 DAPI 8C2-siRNA-IMP-a2-a4 V2.00	0	14. siRNA-SC-10 PSF1-A488 DAPI IMPa2-A546 _f_TileScan_001 (Stage 6 of 49)	00-eT7RrJEzbw2TPTfeCzYhan
173.396		Cell	3	0.000	1.000	704	11	siRNA-SC-10 PSF1-A488 IMPa2-A546 DAPI 8C2-siRNA-IMP-a2-a4 V2.00	0	14. siRNA-SC-10 PSF1-A488 DAPI IMPa2-A546 _f_TileScan_001 (Stage 6 of 49)	00-eT7RrJEzbw2TPTfeCzYhan
195.608		Cell	3	0.000	1.000	705	12	siRNA-SC-10 PSF1-A488 IMPa2-A546 DAPI 8C2-siRNA-IMP-a2-a4 V2.00	0	14. siRNA-SC-10 PSF1-A488 DAPI IMPa2-A546 _f_TileScan_001 (Stage 6 of 49)	00-eT7RrJEzbw2TPTfeCzYhan
170.976		Cell	3	0.000	1.000	706	13	siRNA-SC-10 PSF1-A488 IMPa2-A546 DAPI 8C2-siRNA-IMP-a2-a4 V2.00	0	14. siRNA-SC-10 PSF1-A488 DAPI IMPa2-A546 _f_TileScan_001 (Stage 6 of 49)	00-eT7RrJEzbw2TPTfeCzYhan
113.851		Cell	3	0.000	1.000	707	14	siRNA-SC-10 PSF1-A488 IMPa2-A546 DAPI 8C2-siRNA-IMP-a2-a4 V2.00	0	14. siRNA-SC-10 PSF1-A488 DAPI IMPa2-A546 _f_TileScan_001 (Stage 6 of 49)	00-eT7RrJEzbw2TPTfeCzYhan
102.618		Cell	3	0.000	1.000	708	15	siRNA-SC-10 PSF1-A488 IMPa2-A546 DAPI 8C2-siRNA-IMP-a2-a4 V2.00	0	14. siRNA-SC-10 PSF1-A488 DAPI IMPa2-A546 _f_TileScan_001 (Stage 6 of 49)	00-eT7RrJEzbw2TPTfeCzYhan
165.726		Cell	3	0.000	1.000	709	16	siRNA-SC-10 PSF1-A488 IMPa2-A546 DAPI 8C2-siRNA-IMP-a2-a4 V2.00	0	14. siRNA-SC-10 PSF1-A488 DAPI IMPa2-A546 _f_TileScan_001 (Stage 6 of 49)	00-eT7RrJEzbw2TPTfeCzYhan
91.0089		Cell	3	0.000	1.000	710	17	siRNA-SC-10 PSF1-A488 IMPa2-A546 DAPI 8C2-siRNA-IMP-a2-a4 V2.00	0	14. siRNA-SC-10 PSF1-A488 DAPI IMPa2-A546 _f_TileScan_001 (Stage 6 of 49)	00-eT7RrJEzbw2TPTfeCzYhan
139.482		Cell	3	0.000	1.000	711	18	siRNA-SC-10 PSF1-A488 IMPa2-A546 DAPI 8C2-siRNA-IMP-a2-a4 V2.00	0	14. siRNA-SC-10 PSF1-A488 DAPI IMPa2-A546 _f_TileScan_001 (Stage 6 of 49)	00-eT7RrJEzbw2TPTfeCzYhan
105.961		Cell	3	0.000	1.000	712	19	siRNA-SC-10 PSF1-A488 IMPa2-A546 DAPI 8C2-siRNA-IMP-a2-a4 V2.00	0	14. siRNA-SC-10 PSF1-A488 DAPI IMPa2-A546 _f_TileScan_001 (Stage 6 of 49)	00-eT7RrJEzbw2TPTfeCzYhan
139.937		Cell	3	0.000	1.000	713	20	siRNA-SC-10 PSF1-A488 IMPa2-A546 DAPI 8C2-siRNA-IMP-a2-a4 V2.00	0	14. siRNA-SC-10 PSF1-A488 DAPI IMPa2-A546 _f_TileScan_001 (Stage 6 of 49)	00-eT7RrJEzbw2TPTfeCzYhan
106.035		Cell	3	0.000	1.000	714	21	siRNA-SC-10 PSF1-A488 IMPa2-A546 DAPI 8C2-siRNA-IMP-a2-a4 V2.00	0	14. siRNA-SC-10 PSF1-A488 DAPI IMPa2-A546 _f_TileScan_001 (Stage 6 of 49)	00-eT7RrJEzbw2TPTfeCzYhan
153.205		Cell	3	0.000	1.000	715	22	siRNA-SC-10 PSF1-A488 IMPa2-A546 DAPI 8C2-siRNA-IMP-a2-a4 V2.00	0	14. siRNA-SC-10 PSF1-A488 DAPI IMPa2-A546 _f_TileScan_001 (Stage 6 of 49)	00-eT7RrJEzbw2TPTfeCzYhan
111.154		Cell	3	0.000	1.000	716	23	siRNA-SC-10 PSF1-A488 IMPa2-A546 DAPI 8C2-siRNA-IMP-a2-a4 V2.00	0	14. siRNA-SC-10 PSF1-A488 DAPI IMPa2-A546 _f_TileScan_001 (Stage 6 of 49)	00-eT7RrJEzbw2TPTfeCzYhan
100.186		Cell	3	0.000	1.000	717	24	siRNA-SC-10 PSF1-A488 IMPa2-A546 DAPI 8C2-siRNA-IMP-a2-a4 V2.00	0	14. siRNA-SC-10 PSF1-A488 DAPI IMPa2-A546 _f_TileScan_001 (Stage 6 of 49)	00-eT7RrJEzbw2TPTfeCzYhan
108.053		Cell	3	0.000	1.000	718	25	siRNA-SC-10 PSF1-A488 IMPa2-A546 DAPI 8C2-siRNA-IMP-a2-a4 V2.00	0	14. siRNA-SC-10 PSF1-A488 DAPI IMPa2-A546 _f_TileScan_001 (Stage 6 of 49)	00-eT7RrJEzbw2TPTfeCzYhan
118.198		Cell	3	0.000	1.000	719	26	siRNA-SC-10 PSF1-A488 IMPa2-A546 DAPI 8C2-siRNA-IMP-a2-a4 V2.00	0	14. siRNA-SC-10 PSF1-A488 DAPI IMPa2-A546 _f_TileScan_001 (Stage 6 of 49)	00-eT7RrJEzbw2TPTfeCzYhan
150.822		Cell	3	0.000	1.000	720	27	siRNA-SC-10 PSF1-A488 IMPa2-A546 DAPI 8C2-siRNA-IMP-a2-a4 V2.00	0	14. siRNA-SC-10 PSF1-A488 DAPI IMPa2-A546 _f_TileScan_001 (Stage 6 of 49)	00-eT7RrJEzbw2TPTfeCzYhan
122.619		Cell	3	0.000	1.000	721	28	siRNA-SC-10 PSF1-A488 IMPa2-A546 DAPI 8C2-siRNA-IMP-a2-a4 V2.00	0	14. siRNA-SC-10 PSF1-A488 DAPI IMPa2-A546 _f_TileScan_001 (Stage 6 of 49)	00-eT7RrJEzbw2TPTfeCzYhan
103.185		Cell	3	0.000	1.000	722	29	siRNA-SC-10 PSF1-A488 IMPa2-A546 DAPI 8C2-siRNA-IMP-a2-a4 V2.00	0	14. siRNA-SC-10 PSF1-A488 DAPI IMPa2-A546 _f_TileScan_001 (Stage 6 of 49)	00-eT7RrJEzbw2TPTfeCzYhan
106.495		Cell	3	0.000	1.000	723	30	siRNA-SC-10 PSF1-A488 IMPa2-A546 DAPI 8C2-siRNA-IMP-a2-a4 V2.00	0	14. siRNA-SC-10 PSF1-A488 DAPI IMPa2-A546 _f_TileScan_001 (Stage 6 of 49)	00-eT7RrJEzbw2TPTfeCzYhan
88.7859		Cell	3	0.000	1.000	724	31	siRNA-SC-10 PSF1-A488 IMPa2-A546 DAPI 8C2-siRNA-IMP-a2-a4 V2.00	0	14. siRNA-SC-10 PSF1-A488 DAPI IMPa2-A546 _f_TileScan_001 (Stage 6 of 49)	00-eT7RrJEzbw2TPTfeCzYhan
102.392		Cell	3	0.000	1.000	725	32	siRNA-SC-10 PSF1-A488 IMPa2-A546 DAPI 8C2-siRNA-IMP-a2-a4 V2.00	0	14. siRNA-SC-10 PSF1-A488 DAPI IMPa2-A546 _f_TileScan_001 (Stage 6 of 49)	00-eT7RrJEzbw2TPTfeCzYhan
71.956		Cell	3	0.000	1.000	726	33	siRNA-SC-10 PSF1-A488 IMPa2-A546 DAPI 8C2-siRNA-IMP-a2-a4 V2.00	0	14. siRNA-SC-10 PSF1-A488 DAPI IMPa2-A546 _f_TileScan_001 (Stage 6 of 49)	00-eT7RrJEzbw2TPTfeCzYhan
111.347		Cell	3	0.000	1.000	727	34	siRNA-SC-10 PSF1-A488 IMPa2-A546 DAPI 8C2-siRNA-IMP-a2-a4 V2.00	0	14. siRNA-SC-10 PSF1-A488 DAPI IMPa2-A546 _f_TileScan_001 (Stage 6 of 49)	00-eT7RrJEzbw2TPTfeCzYhan
136.504		Cell	3	0.000	1.000	728	35	siRNA-SC-10 PSF1-A488 IMPa2-A546 DAPI 8C2-siRNA-IMP-a2-a4 V2.00	0	14. siRNA-SC-10 PSF1-A488 DAPI IMPa2-A546 _f_TileScan_001 (Stage 6 of 49)	00-eT7RrJEzbw2TPTfeCzYhan
119.064		Cell	3	0.000	1.000	729	36	siRNA-SC-10 PSF1-A488 IMPa2-A546 DAPI 8C2-siRNA-IMP-a2-a4 V2.00	0	14. siRNA-SC-10 PSF1-A488 DAPI IMPa2-A546 _f_TileScan_001 (Stage 6 of 49)	00-eT7RrJEzbw2TPTfeCzYhan
140.362		Cell	3	0.000	1.000	730	37	siRNA-SC-10 PSF1-A488 IMPa2-A546 DAPI 8C2-siRNA-IMP-a2-a4 V2.00	0	14. siRNA-SC-10 PSF1-A488 DAPI IMPa2-A546 _f_TileScan_001 (Stage 6 of 49)	00-eT7RrJEzbw2TPTfeCzYhan
81.1091		Cell	3	0.000	1.000	731	38	siRNA-SC-10 PSF1-A488 IMPa2-A546 DAPI 8C2-siRNA-IMP-a2-a4 V2.00	0	14. siRNA-SC-10 PSF1-A488 DAPI IMPa2-A546 _f_TileScan_001 (Stage 6 of 49)	00-eT7RrJEzbw2TPTfeCzYhan
160.075		Cell	3	0.000	1.000	732	39	siRNA-SC-10 PSF1-A488 IMPa2-A546 DAPI 8C2-siRNA-IMP-a2-a4 V2.00	0	14. siRNA-SC-10 PSF1-A488 DAPI IMPa2-A546 _f_TileScan_001 (Stage 6 of 49)	00-eT7RrJEzbw2TPTfeCzYhan
181.433		Cell	3	0.000	1.000	733	40	siRNA-SC-10 PSF1-A488 IMPa2-A546 DAPI 8C2-siRNA-IMP-a2-a4 V2.00	0	14. siRNA-SC-10 PSF1-A488 DAPI IMPa2-A546 _f_TileScan_001 (Stage 6 of 49)	00-eT7RrJEzbw2TPTfeCzYhan
118.188		Cell	3	0.000	1.000	734	41	siRNA-SC-10 PSF1-A488 IMPa2-A546 DAPI 8C2-siRNA-IMP-a2-a4 V2.00	0	14. siRNA-SC-10 PSF1-A488 DAPI IMPa2-A546 _f_TileScan_001 (Stage 6 of 49)	00-eT7RrJEzbw2TPTfeCzYhan
178.888		Cell	3	0.000	1.000	735	42	siRNA-SC-10 PSF1-A488 IMPa2-A546 DAPI 8C2-siRNA-IMP-a2-a4 V2.00	0	14. siRNA-SC-10 PSF1-A488 DAPI IMPa2-A546 _f_TileScan_001 (Stage 6 of 49)	00-eT7RrJEzbw2TPTfeCzYhan
205.458		Cell	3	0.000	1.000	736	43	siRNA-SC-10 PSF1-A488 IMPa2-A546 DAPI 8C2-siRNA-IMP-a2-a4 V2.00	0	14. siRNA-SC-10 PSF1-A488 DAPI IMPa2-A546 _f_TileScan_001 (Stage 6 of 49)	00-eT7RrJEzbw2TPTfeCzYhan
179.902		Cell	3	0.000	1.000	737	0	siRNA-SC-10 PSF1-A488 IMPa2-A546 DAPI 8C2-siRNA-IMP-a2-a4 V2.00	0	14. siRNA-SC-10 PSF1-A488 DAPI IMPa2-A546 _g_TileScan_001 (Stage 7 of 49)	00-JbxdweukmmCfAe5bvRW42Q
169.784		Cell	3	0.000	1.000	738	1	siRNA-SC-10 PSF1-A488 IMPa2-A546 DAPI 8C2-siRNA-IMP-a2-a4 V2.00	0	14. siRNA-SC-10 PSF1-A488 DAPI IMPa2-A546 _g_TileScan_001 (Stage 7 of 49)	00-JbxdweukmmCfAe5bvRW42Q
148.643		Cell	3	0.000	1.000	739	2	siRNA-SC-10 PSF1-A488 IMPa2-A546 DAPI 8C2-siRNA-IMP-a2-a4 V2.00	0	14. siRNA-SC-10 PSF1-A488 DAPI IMPa2-A546 _g_TileScan_001 (Stage 7 of 49)	00-JbxdweukmmCfAe5bvRW42Q
158.954		Cell	3	0.000	1.000	740	3	siRNA-SC-10 PSF1-A488 IMPa2-A546 DAPI 8C2-siRNA-IMP-a2-a4 V2.00	0	14. siRNA-SC-10 PSF1-A488 DAPI IMPa2-A546 _g_TileScan_001 (Stage 7 of 49)	00-JbxdweukmmCfAe5bvRW42Q
133.474		Cell	3	0.000	1.000	741	4	siRNA-SC-10 PSF1-A488 IMPa2-A546 DAPI 8C2-siRNA-IMP-a2-a4 V2.00	0	14. siRNA-SC-10 PSF1-A488 DAPI IMPa2-A546 _g_TileScan_001 (Stage 7 of 49)	00-JbxdweukmmCfAe5bvRW42Q
160.123		Cell	3	0.000	1.000	742	5	siRNA-SC-10 PSF1-A488 IMPa2-A546 DAPI 8C2-siRNA-IMP-a2-a4 V2.00	0	14. siRNA-SC-10 PSF1-A488 DAPI IMPa2-A546 _g_TileScan_001 (Stage 7 of 49)	00-JbxdweukmmCfAe5bvRW42Q
160.494		Cell	3	0.000	1.000	743	6	siRNA-SC-10 PSF1-A488 IMPa2-A546 DAPI 8C2-siRNA-IMP-a2-a4 V2.00	0	14. siRNA-SC-10 PSF1-A488 DAPI IMPa2-A546 _g_TileScan_001 (Stage 7 of 49)	00-JbxdweukmmCfAe5bvRW42Q
171.296		Cell	3	0.000	1.000	744	7	siRNA-SC-10 PSF1-A488 IMPa2-A546 DAPI 8C2-siRNA-IMP-a2-a4 V2.00	0	14. siRNA-SC-10 PSF1-A488 DAPI IMPa2-A546 _g_TileScan_001 (Stage 7 of 49)	00-JbxdweukmmCfAe5bvRW42Q
161.993		Cell	3	0.000	1.000	745	8	siRNA-SC-10 PSF1-A488 IMPa2-A546 DAPI 8C2-siRNA-IMP-a2-a4 V2.00	0	14. siRNA-SC-10 PSF1-A488 DAPI IMPa2-A546 _g_TileScan_001 (Stage 7 of 49)	00-JbxdweukmmCfAe5bvRW42Q
122.388		Cell	3	0.000	1.000	746	9	siRNA-SC-10 PSF1-A488 IMPa2-A546 DAPI 8C2-siRNA-IMP-a2-a4 V2.00	0	14. siRNA-SC-10 PSF1-A488 DAPI IMPa2-A546 _g_TileScan_001 (Stage 7 of 49)	00-JbxdweukmmCfAe5bvRW42Q
142.542		Cell	3	0.000	1.000	747	10	siRNA-SC-10 PSF1-A488 IMPa2-A546 DAPI 8C2-siRNA-IMP-a2-a4 V2.00	0	14. siRNA-SC-10 PSF1-A488 DAPI IMPa2-A546 _g_TileScan_001 (Stage 7 of 49)	00-JbxdweukmmCfAe5bvRW42Q
126.33		Cell	3	0.000	1.000	748	11	siRNA-SC-10 PSF1-A488 IMPa2-A546 DAPI 8C2-siRNA-IMP-a2-a4 V2.00	0	14. siRNA-SC-10 PSF1-A488 DAPI IMPa2-A546 _g_TileScan_001 (Stage 7 of 49)	00-JbxdweukmmCfAe5bvRW42Q
140.439		Cell	3	0.000	1.000	749	12	siRNA-SC-10 PSF1-A488 IMPa2-A546 DAPI 8C2-siRNA-IMP-a2-a4 V2.00	0	14. siRNA-SC-10 PSF1-A488 DAPI IMPa2-A546 _g_TileScan_001 (Stage 7 of 49)	00-JbxdweukmmCfAe5bvRW42Q
189.638		Cell	3	0.000	1.000	750	13	siRNA-SC-10 PSF1-A488 IMPa2-A546 DAPI 8C2-siRNA-IMP-a2-a4 V2.00	0	14. siRNA-SC-10 PSF1-A488 DAPI IMPa2-A546 _g_TileScan_001 (Stage 7 of 49)	00-JbxdweukmmCfAe5bvRW42Q
134.156		Cell	3	0.000	1.000	751	14	siRNA-SC-10 PSF1-A488 IMPa2-A546 DAPI 8C2-siRNA-IMP-a2-a4 V2.00	0	14. siRNA-SC-10 PSF1-A488 DAPI IMPa2-A546 _g_TileScan_001 (Stage 7 of 49)	00-JbxdweukmmCfAe5bvRW42Q
140.997		Cell	3	0.000	1.000	752	15	siRNA-SC-10 PSF1-A488 IMPa2-A546 DAPI 8C2-siRNA-IMP-a2-a4 V2.00	0	14. siRNA-SC-10 PSF1-A488 DAPI IMPa2-A546 _g_TileScan_001 (Stage 7 of 49)	00-JbxdweukmmCfAe5bvRW42Q
165.267		Cell	3	0.000	1.000	753	16	siRNA-SC-10 PSF1-A488 IMPa2-A546 DAPI 8C2-siRNA-IMP-a2-a4 V2.00	0	14. siRNA-SC-10 PSF1-A488 DAPI IMPa2-A546 _g_TileScan_001 (Stage 7 of 49)	00-JbxdweukmmCfAe5bvRW42Q
147.323		Cell	3	0.000	1.000	754	17	siRNA-SC-10 PSF1-A488 IMPa2-A546 DAPI 8C2-siRNA-IMP-a2-a4 V2.00	0	14. siRNA-SC-10 PSF1-A488 DAPI IMPa2-A546 _g_TileScan_001 (Stage 7 of 49)	00-JbxdweukmmCfAe5bvRW42Q
97.229		Cell	3	0.000	1.000	755	18	siRNA-SC-10 PSF1-A488 IMPa2-A546 DAPI 8C2-siRNA-IMP-a2-a4 V2.00	0	14. siRNA-SC-10 PSF1-A488 DAPI IMPa2-A546 _g_TileScan_001 (Stage 7 of 49)	00-JbxdweukmmCfAe5bvRW42Q
122.731		Cell	3	0.000	1.000	756	19	siRNA-SC-10 PSF1-A488 IMPa2-A546 DAPI 8C2-siRNA-IMP-a2-a4 V2.00	0	14. siRNA-SC-10 PSF1-A488 DAPI IMPa2-A546 _g_TileScan_001 (Stage 7 of 49)	00-JbxdweukmmCfAe5bvRW42Q
133.486		Cell	3	0.000	1.000	757	20	siRNA-SC-10 PSF1-A488 IMPa2-A546 DAPI 8C2-siRNA-IMP-a2-a4 V2.00	0	14. siRNA-SC-10 PSF1-A488 DAPI IMPa2-A546 _g_TileScan_001 (Stage 7 of 49)	00-JbxdweukmmCfAe5bvRW42Q
132.214		Cell	3	0.000	1.000	758	21	siRNA-SC-10 PSF1-A488 IMPa2-A546 DAPI 8C2-siRNA-IMP-a2-a4 V2.00	0	14. siRNA-SC-10 PSF1-A488 DAPI IMPa2-A546 _g_TileScan_001 (Stage 7 of 49)	00-JbxdweukmmCfAe5bvRW42Q
121.294		Cell	3	0.000	1.000	759	22	siRNA-SC-10 PSF1-A488 IMPa2-A546 DAPI 8C2-siRNA-IMP-a2-a4 V2.00	0	14. siRNA-SC-10 PSF1-A488 DAPI IMPa2-A546 _g_TileScan_001 (Stage 7 of 49)	00-JbxdweukmmCfAe5bvRW42Q
131.625		Cell	3	0.000	1.000	760	23	siRNA-SC-10 PSF1-A488 IMPa2-A546 DAPI 8C2-siRNA-IMP-a2-a4 V2.00	0	14. siRNA-SC-10 PSF1-A488 DAPI IMPa2-A546 _g_TileScan_001 (Stage 7 of 49)	00-JbxdweukmmCfAe5bvRW42Q
114.035		Cell	3	0.000	1.000	761	24	siRNA-SC-10 PSF1-A488 IMPa2-A546 DAPI 8C2-siRNA-IMP-a2-a4 V2.00	0	14. siRNA-SC-10 PSF1-A488 DAPI IMPa2-A546 _g_TileScan_001 (Stage 7 of 49)	00-JbxdweukmmCfAe5bvRW42Q
109.964		Cell	3	0.000	1.000	762	25	siRNA-SC-10 PSF1-A488 IMPa2-A546 DAPI 8C2-siRNA-IMP-a2-a4 V2.00	0	14. siRNA-SC-10 PSF1-A488 DAPI IMPa2-A546 _g_TileScan_001 (Stage 7 of 49)	00-JbxdweukmmCfAe5bvRW42Q
83.2829		Cell	3	0.000	1.000	763	26	siRNA-SC-10 PSF1-A488 IMPa2-A546 DAPI 8C2-siRNA-IMP-a2-a4 V2.00	0	14. siRNA-SC-10 PSF1-A488 DAPI IMPa2-A546 _g_TileScan_001 (Stage 7 of 49)	00-JbxdweukmmCfAe5bvRW42Q
85.0435		Cell	3	0.000	1.000	764	27	siRNA-SC-10 PSF1-A488 IMPa2-A546 DAPI 8C2-siRNA-IMP-a2-a4 V2.00	0	14. siRNA-SC-10 PSF1-A488 DAPI IMPa2-A546 _g_TileScan_001 (Stage 7 of 49)	00-JbxdweukmmCfAe5bvRW42Q
108.82		Cell	3	0.000	1.000	765	28	siRNA-SC-10 PSF1-A488 IMPa2-A546 DAPI 8C2-siRNA-IMP-a2-a4 V2.00	0	14. siRNA-SC-10 PSF1-A488 DAPI IMPa2-A546 _g_TileScan_001 (Stage 7 of 49)	00-JbxdweukmmCfAe5bvRW42Q
99.6568		Cell	3	0.000	1.000	766	29	siRNA-SC-10 PSF1-A488 IMPa2-A546 DAPI 8C2-siRNA-IMP-a2-a4 V2.00	0	14. siRNA-SC-10 PSF1-A488 DAPI IMPa2-A546 _g_TileScan_001 (Stage 7 of 49)	00-JbxdweukmmCfAe5bvRW42Q
140.249		Cell	3	0.000	1.000	767	30	siRNA-SC-10 PSF1-A488 IMPa2-A546 DAPI 8C2-siRNA-IMP-a2-a4 V2.00	0	14. siRNA-SC-10 PSF1-A488 DAPI IMPa2-A546 _g_TileScan_001 (Stage 7 of 49)	00-JbxdweukmmCfAe5bvRW42Q
116.259		Cell	3	0.000	1.000	768	31	siRNA-SC-10 PSF1-A488 IMPa2-A546 DAPI 8C2-siRNA-IMP-a2-a4 V2.00	0	14. siRNA-SC-10 PSF1-A488 DAPI IMPa2-A546 _g_TileScan_001 (Stage 7 of 49)	00-JbxdweukmmCfAe5bvRW42Q
160.626		Cell	3	0.000	1.000	769	32	siRNA-SC-10 PSF1-A488 IMPa2-A546 DAPI 8C2-siRNA-IMP-a2-a4 V2.00	0	14. siRNA-SC-10 PSF1-A488 DAPI IMPa2-A546 _g_TileScan_001 (Stage 7 of 49)	00-JbxdweukmmCfAe5bvRW42Q
63.4927		Cell	3	0.000	1.000	770	33	siRNA-SC-10 PSF1-A488 IMPa2-A546 DAPI 8C2-siRNA-IMP-a2-a4 V2.00	0	14. siRNA-SC-10 PSF1-A488 DAPI IMPa2-A546 _g_TileScan_001 (Stage 7 of 49)	00-JbxdweukmmCfAe5bvRW42Q
76.0034		Cell	3	0.000	1.000	771	34	siRNA-SC-10 PSF1-A488 IMPa2-A546 DAPI 8C2-siRNA-IMP-a2-a4 V2.00	0	14. siRNA-SC-10 PSF1-A488 DAPI IMPa2-A546 _g_TileScan_001 (Stage 7 of 49)	00-JbxdweukmmCfAe5bvRW42Q
124.481		Cell	3	0.000	1.000	772	35	siRNA-SC-10 PSF1-A488 IMPa2-A546 DAPI 8C2-siRNA-IMP-a2-a4 V2.00	0	14. siRNA-SC-10 PSF1-A488 DAPI IMPa2-A546 _g_TileScan_001 (Stage 7 of 49)	00-JbxdweukmmCfAe5bvRW42Q
91.4614		Cell	3	0.000	1.000	773	36	siRNA-SC-10 PSF1-A488 IMPa2-A546 DAPI 8C2-siRNA-IMP-a2-a4 V2.00	0	14. siRNA-SC-10 PSF1-A488 DAPI IMPa2-A546 _g_TileScan_001 (Stage 7 of 49)	00-JbxdweukmmCfAe5bvRW42Q
133.352		Cell	3	0.000	1.000	774	37	siRNA-SC-10 PSF1-A488 IMPa2-A546 DAPI 8C2-siRNA-IMP-a2-a4 V2.00	0	14. siRNA-SC-10 PSF1-A488 DAPI IMPa2-A546 _g_TileScan_001 (Stage 7 of 49)	00-JbxdweukmmCfAe5bvRW42Q
139.681		Cell	3	0.000	1.000	775	38	siRNA-SC-10 PSF1-A488 IMPa2-A546 DAPI 8C2-siRNA-IMP-a2-a4 V2.00	0	14. siRNA-SC-10 PSF1-A488 DAPI IMPa2-A546 _g_TileScan_001 (Stage 7 of 49)	00-JbxdweukmmCfAe5bvRW42Q
132.861		Cell	3	0.000	1.000	776	39	siRNA-SC-10 PSF1-A488 IMPa2-A546 DAPI 8C2-siRNA-IMP-a2-a4 V2.00	0	14. siRNA-SC-10 PSF1-A488 DAPI IMPa2-A546 _g_TileScan_001 (Stage 7 of 49)	00-JbxdweukmmCfAe5bvRW42Q
92.7595		Cell	3	0.000	1.000	777	40	siRNA-SC-10 PSF1-A488 IMPa2-A546 DAPI 8C2-siRNA-IMP-a2-a4 V2.00	0	14. siRNA-SC-10 PSF1-A488 DAPI IMPa2-A546 _g_TileScan_001 (Stage 7 of 49)	00-JbxdweukmmCfAe5bvRW42Q
148.358		Cell	3	0.000	1.000	778	41	siRNA-SC-10 PSF1-A488 IMPa2-A546 DAPI 8C2-siRNA-IMP-a2-a4 V2.00	0	14. siRNA-SC-10 PSF1-A488 DAPI IMPa2-A546 _g_TileScan_001 (Stage 7 of 49)	00-JbxdweukmmCfAe5bvRW42Q
156.06		Cell	3	0.000	1.000	779	42	siRNA-SC-10 PSF1-A488 IMPa2-A546 DAPI 8C2-siRNA-IMP-a2-a4 V2.00	0	14. siRNA-SC-10 PSF1-A488 DAPI IMPa2-A546 _g_TileScan_001 (Stage 7 of 49)	00-JbxdweukmmCfAe5bvRW42Q
135.284		Cell	3	0.000	1.000	780	0	siRNA-SC-10 PSF1-A488 IMPa2-A546 DAPI 8C2-siRNA-IMP-a2-a4 V2.00	0	14. siRNA-SC-10 PSF1-A488 DAPI IMPa2-A546 _h_TileScan_001 (Stage 8 of 49)	00-HCMeWmtGiRDwKSJ72kWYKa
118.902		Cell	3	0.000	1.000	781	1	siRNA-SC-10 PSF1-A488 IMPa2-A546 DAPI 8C2-siRNA-IMP-a2-a4 V2.00	0	14. siRNA-SC-10 PSF1-A488 DAPI IMPa2-A546 _h_TileScan_001 (Stage 8 of 49)	00-HCMeWmtGiRDwKSJ72kWYKa
73.5039		Cell	3	0.000	1.000	782	2	siRNA-SC-10 PSF1-A488 IMPa2-A546 DAPI 8C2-siRNA-IMP-a2-a4 V2.00	0	14. siRNA-SC-10 PSF1-A488 DAPI IMPa2-A546 _h_TileScan_001 (Stage 8 of 49)	00-HCMeWmtGiRDwKSJ72kWYKa
150.953		Cell	3	0.000	1.000	783	3	siRNA-SC-10 PSF1-A488 IMPa2-A546 DAPI 8C2-siRNA-IMP-a2-a4 V2.00	0	14. siRNA-SC-10 PSF1-A488 DAPI IMPa2-A546 _h_TileScan_001 (Stage 8 of 49)	00-HCMeWmtGiRDwKSJ72kWYKa
121.313		Cell	3	0.000	1.000	784	4	siRNA-SC-10 PSF1-A488 IMPa2-A546 DAPI 8C2-siRNA-IMP-a2-a4 V2.00	0	14. siRNA-SC-10 PSF1-A488 DAPI IMPa2-A546 _h_TileScan_001 (Stage 8 of 49)	00-HCMeWmtGiRDwKSJ72kWYKa
71.7642		Cell	3	0.000	1.000	785	5	siRNA-SC-10 PSF1-A488 IMPa2-A546 DAPI 8C2-siRNA-IMP-a2-a4 V2.00	0	14. siRNA-SC-10 PSF1-A488 DAPI IMPa2-A546 _h_TileScan_001 (Stage 8 of 49)	00-HCMeWmtGiRDwKSJ72kWYKa
88.9593		Cell	3	0.000	1.000	786	6	siRNA-SC-10 PSF1-A488 IMPa2-A546 DAPI 8C2-siRNA-IMP-a2-a4 V2.00	0	14. siRNA-SC-10 PSF1-A488 DAPI IMPa2-A546 _h_TileScan_001 (Stage 8 of 49)	00-HCMeWmtGiRDwKSJ72kWYKa
83.0965		Cell	3	0.000	1.000	787	7	siRNA-SC-10 PSF1-A488 IMPa2-A546 DAPI 8C2-siRNA-IMP-a2-a4 V2.00	0	14. siRNA-SC-10 PSF1-A488 DAPI IMPa2-A546 _h_TileScan_001 (Stage 8 of 49)	00-HCMeWmtGiRDwKSJ72kWYKa
88.2543		Cell	3	0.000	1.000	788	8	siRNA-SC-10 PSF1-A488 IMPa2-A546 DAPI 8C2-siRNA-IMP-a2-a4 V2.00	0	14. siRNA-SC-10 PSF1-A488 DAPI IMPa2-A546 _h_TileScan_001 (Stage 8 of 49)	00-HCMeWmtGiRDwKSJ72kWYKa
90.8511		Cell	3	0.000	1.000	789	9	siRNA-SC-10 PSF1-A488 IMPa2-A546 DAPI 8C2-siRNA-IMP-a2-a4 V2.00	0	14. siRNA-SC-10 PSF1-A488 DAPI IMPa2-A546 _h_TileScan_001 (Stage 8 of 49)	00-HCMeWmtGiRDwKSJ72kWYKa
171.625		Cell	3	0.000	1.000	790	10	siRNA-SC-10 PSF1-A488 IMPa2-A546 DAPI 8C2-siRNA-IMP-a2-a4 V2.00	0	14. siRNA-SC-10 PSF1-A488 DAPI IMPa2-A546 _h_TileScan_001 (Stage 8 of 49)	00-HCMeWmtGiRDwKSJ72kWYKa
138.407		Cell	3	0.000	1.000	791	11	siRNA-SC-10 PSF1-A488 IMPa2-A546 DAPI 8C2-siRNA-IMP-a2-a4 V2.00	0	14. siRNA-SC-10 PSF1-A488 DAPI IMPa2-A546 _h_TileScan_001 (Stage 8 of 49)	00-HCMeWmtGiRDwKSJ72kWYKa
113.675		Cell	3	0.000	1.000	792	12	siRNA-SC-10 PSF1-A488 IMPa2-A546 DAPI 8C2-siRNA-IMP-a2-a4 V2.00	0	14. siRNA-SC-10 PSF1-A488 DAPI IMPa2-A546 _h_TileScan_001 (Stage 8 of 49)	00-HCMeWmtGiRDwKSJ72kWYKa
162.046		Cell	3	0.000	1.000	793	13	siRNA-SC-10 PSF1-A488 IMPa2-A546 DAPI 8C2-siRNA-IMP-a2-a4 V2.00	0	14. siRNA-SC-10 PSF1-A488 DAPI IMPa2-A546 _h_TileScan_001 (Stage 8 of 49)	00-HCMeWmtGiRDwKSJ72kWYKa
125.639		Cell	3	0.000	1.000	794	14	siRNA-SC-10 PSF1-A488 IMPa2-A546 DAPI 8C2-siRNA-IMP-a2-a4 V2.00	0	14. siRNA-SC-10 PSF1-A488 DAPI IMPa2-A546 _h_TileScan_001 (Stage 8 of 49)	00-HCMeWmtGiRDwKSJ72kWYKa
134.34		Cell	3	0.000	1.000	795	15	siRNA-SC-10 PSF1-A488 IMPa2-A546 DAPI 8C2-siRNA-IMP-a2-a4 V2.00	0	14. siRNA-SC-10 PSF1-A488 DAPI IMPa2-A546 _h_TileScan_001 (Stage 8 of 49)	00-HCMeWmtGiRDwKSJ72kWYKa
161.222		Cell	3	0.000	1.000	796	16	siRNA-SC-10 PSF1-A488 IMPa2-A546 DAPI 8C2-siRNA-IMP-a2-a4 V2.00	0	14. siRNA-SC-10 PSF1-A488 DAPI IMPa2-A546 _h_TileScan_001 (Stage 8 of 49)	00-HCMeWmtGiRDwKSJ72kWYKa
127.725		Cell	3	0.000	1.000	797	17	siRNA-SC-10 PSF1-A488 IMPa2-A546 DAPI 8C2-siRNA-IMP-a2-a4 V2.00	0	14. siRNA-SC-10 PSF1-A488 DAPI IMPa2-A546 _h_TileScan_001 (Stage 8 of 49)	00-HCMeWmtGiRDwKSJ72kWYKa
113.505		Cell	3	0.000	1.000	798	18	siRNA-SC-10 PSF1-A488 IMPa2-A546 DAPI 8C2-siRNA-IMP-a2-a4 V2.00	0	14. siRNA-SC-10 PSF1-A488 DAPI IMPa2-A546 _h_TileScan_001 (Stage 8 of 49)	00-HCMeWmtGiRDwKSJ72kWYKa
82.9084		Cell	3	0.000	1.000	799	19	siRNA-SC-10 PSF1-A488 IMPa2-A546 DAPI 8C2-siRNA-IMP-a2-a4 V2.00	0	14. siRNA-SC-10 PSF1-A488 DAPI IMPa2-A546 _h_TileScan_001 (Stage 8 of 49)	00-HCMeWmtGiRDwKSJ72kWYKa
150.05		Cell	3	0.000	1.000	800	20	siRNA-SC-10 PSF1-A488 IMPa2-A546 DAPI 8C2-siRNA-IMP-a2-a4 V2.00	0	14. siRNA-SC-10 PSF1-A488 DAPI IMPa2-A546 _h_TileScan_001 (Stage 8 of 49)	00-HCMeWmtGiRDwKSJ72kWYKa
148.891		Cell	3	0.000	1.000	801	21	siRNA-SC-10 PSF1-A488 IMPa2-A546 DAPI 8C2-siRNA-IMP-a2-a4 V2.00	0	14. siRNA-SC-10 PSF1-A488 DAPI IMPa2-A546 _h_TileScan_001 (Stage 8 of 49)	00-HCMeWmtGiRDwKSJ72kWYKa
96.1883		Cell	3	0.000	1.000	802	22	siRNA-SC-10 PSF1-A488 IMPa2-A546 DAPI 8C2-siRNA-IMP-a2-a4 V2.00	0	14. siRNA-SC-10 PSF1-A488 DAPI IMPa2-A546 _h_TileScan_001 (Stage 8 of 49)	00-HCMeWmtGiRDwKSJ72kWYKa
150.856		Cell	3	0.000	1.000	803	23	siRNA-SC-10 PSF1-A488 IMPa2-A546 DAPI 8C2-siRNA-IMP-a2-a4 V2.00	0	14. siRNA-SC-10 PSF1-A488 DAPI IMPa2-A546 _h_TileScan_001 (Stage 8 of 49)	00-HCMeWmtGiRDwKSJ72kWYKa
116.191		Cell	3	0.000	1.000	804	24	siRNA-SC-10 PSF1-A488 IMPa2-A546 DAPI 8C2-siRNA-IMP-a2-a4 V2.00	0	14. siRNA-SC-10 PSF1-A488 DAPI IMPa2-A546 _h_TileScan_001 (Stage 8 of 49)	00-HCMeWmtGiRDwKSJ72kWYKa
83.9135		Cell	3	0.000	1.000	805	25	siRNA-SC-10 PSF1-A488 IMPa2-A546 DAPI 8C2-siRNA-IMP-a2-a4 V2.00	0	14. siRNA-SC-10 PSF1-A488 DAPI IMPa2-A546 _h_TileScan_001 (Stage 8 of 49)	00-HCMeWmtGiRDwKSJ72kWYKa
133.971		Cell	3	0.000	1.000	806	26	siRNA-SC-10 PSF1-A488 IMPa2-A546 DAPI 8C2-siRNA-IMP-a2-a4 V2.00	0	14. siRNA-SC-10 PSF1-A488 DAPI IMPa2-A546 _h_TileScan_001 (Stage 8 of 49)	00-HCMeWmtGiRDwKSJ72kWYKa
145.936		Cell	3	0.000	1.000	807	27	siRNA-SC-10 PSF1-A488 IMPa2-A546 DAPI 8C2-siRNA-IMP-a2-a4 V2.00	0	14. siRNA-SC-10 PSF1-A488 DAPI IMPa2-A546 _h_TileScan_001 (Stage 8 of 49)	00-HCMeWmtGiRDwKSJ72kWYKa
98.4072		Cell	3	0.000	1.000	808	28	siRNA-SC-10 PSF1-A488 IMPa2-A546 DAPI 8C2-siRNA-IMP-a2-a4 V2.00	0	14. siRNA-SC-10 PSF1-A488 DAPI IMPa2-A546 _h_TileScan_001 (Stage 8 of 49)	00-HCMeWmtGiRDwKSJ72kWYKa
104.185		Cell	3	0.000	1.000	809	29	siRNA-SC-10 PSF1-A488 IMPa2-A546 DAPI 8C2-siRNA-IMP-a2-a4 V2.00	0	14. siRNA-SC-10 PSF1-A488 DAPI IMPa2-A546 _h_TileScan_001 (Stage 8 of 49)	00-HCMeWmtGiRDwKSJ72kWYKa
161.497		Cell	3	0.000	1.000	810	30	siRNA-SC-10 PSF1-A488 IMPa2-A546 DAPI 8C2-siRNA-IMP-a2-a4 V2.00	0	14. siRNA-SC-10 PSF1-A488 DAPI IMPa2-A546 _h_TileScan_001 (Stage 8 of 49)	00-HCMeWmtGiRDwKSJ72kWYKa
101.497		Cell	3	0.000	1.000	811	31	siRNA-SC-10 PSF1-A488 IMPa2-A546 DAPI 8C2-siRNA-IMP-a2-a4 V2.00	0	14. siRNA-SC-10 PSF1-A488 DAPI IMPa2-A546 _h_TileScan_001 (Stage 8 of 49)	00-HCMeWmtGiRDwKSJ72kWYKa
138.75		Cell	3	0.000	1.000	812	32	siRNA-SC-10 PSF1-A488 IMPa2-A546 DAPI 8C2-siRNA-IMP-a2-a4 V2.00	0	14. siRNA-SC-10 PSF1-A488 DAPI IMPa2-A546 _h_TileScan_001 (Stage 8 of 49)	00-HCMeWmtGiRDwKSJ72kWYKa
118.548		Cell	3	0.000	1.000	813	0	siRNA-SC-10 PSF1-A488 IMPa2-A546 DAPI 8C2-siRNA-IMP-a2-a4 V2.00	0	14. siRNA-SC-10 PSF1-A488 DAPI IMPa2-A546 _i_TileScan_001 (Stage 9 of 49)	00-YovPYH7ZdKkmjqDXqSikiD
75.2935		Cell	3	0.000	1.000	814	1	siRNA-SC-10 PSF1-A488 IMPa2-A546 DAPI 8C2-siRNA-IMP-a2-a4 V2.00	0	14. siRNA-SC-10 PSF1-A488 DAPI IMPa2-A546 _i_TileScan_001 (Stage 9 of 49)	00-YovPYH7ZdKkmjqDXqSikiD
155.127		Cell	3	0.000	1.000	815	2	siRNA-SC-10 PSF1-A488 IMPa2-A546 DAPI 8C2-siRNA-IMP-a2-a4 V2.00	0	14. siRNA-SC-10 PSF1-A488 DAPI IMPa2-A546 _i_TileScan_001 (Stage 9 of 49)	00-YovPYH7ZdKkmjqDXqSikiD
138.237		Cell	3	0.000	1.000	816	3	siRNA-SC-10 PSF1-A488 IMPa2-A546 DAPI 8C2-siRNA-IMP-a2-a4 V2.00	0	14. siRNA-SC-10 PSF1-A488 DAPI IMPa2-A546 _i_TileScan_001 (Stage 9 of 49)	00-YovPYH7ZdKkmjqDXqSikiD
70.8368		Cell	3	0.000	1.000	817	4	siRNA-SC-10 PSF1-A488 IMPa2-A546 DAPI 8C2-siRNA-IMP-a2-a4 V2.00	0	14. siRNA-SC-10 PSF1-A488 DAPI IMPa2-A546 _i_TileScan_001 (Stage 9 of 49)	00-YovPYH7ZdKkmjqDXqSikiD
114.719		Cell	3	0.000	1.000	818	5	siRNA-SC-10 PSF1-A488 IMPa2-A546 DAPI 8C2-siRNA-IMP-a2-a4 V2.00	0	14. siRNA-SC-10 PSF1-A488 DAPI IMPa2-A546 _i_TileScan_001 (Stage 9 of 49)	00-YovPYH7ZdKkmjqDXqSikiD
110.973		Cell	3	0.000	1.000	819	6	siRNA-SC-10 PSF1-A488 IMPa2-A546 DAPI 8C2-siRNA-IMP-a2-a4 V2.00	0	14. siRNA-SC-10 PSF1-A488 DAPI IMPa2-A546 _i_TileScan_001 (Stage 9 of 49)	00-YovPYH7ZdKkmjqDXqSikiD
94.8652		Cell	3	0.000	1.000	820	7	siRNA-SC-10 PSF1-A488 IMPa2-A546 DAPI 8C2-siRNA-IMP-a2-a4 V2.00	0	14. siRNA-SC-10 PSF1-A488 DAPI IMPa2-A546 _i_TileScan_001 (Stage 9 of 49)	00-YovPYH7ZdKkmjqDXqSikiD
138.361		Cell	3	0.000	1.000	821	8	siRNA-SC-10 PSF1-A488 IMPa2-A546 DAPI 8C2-siRNA-IMP-a2-a4 V2.00	0	14. siRNA-SC-10 PSF1-A488 DAPI IMPa2-A546 _i_TileScan_001 (Stage 9 of 49)	00-YovPYH7ZdKkmjqDXqSikiD
147.46		Cell	3	0.000	1.000	822	9	siRNA-SC-10 PSF1-A488 IMPa2-A546 DAPI 8C2-siRNA-IMP-a2-a4 V2.00	0	14. siRNA-SC-10 PSF1-A488 DAPI IMPa2-A546 _i_TileScan_001 (Stage 9 of 49)	00-YovPYH7ZdKkmjqDXqSikiD
132.655		Cell	3	0.000	1.000	823	10	siRNA-SC-10 PSF1-A488 IMPa2-A546 DAPI 8C2-siRNA-IMP-a2-a4 V2.00	0	14. siRNA-SC-10 PSF1-A488 DAPI IMPa2-A546 _i_TileScan_001 (Stage 9 of 49)	00-YovPYH7ZdKkmjqDXqSikiD
137.32		Cell	3	0.000	1.000	824	11	siRNA-SC-10 PSF1-A488 IMPa2-A546 DAPI 8C2-siRNA-IMP-a2-a4 V2.00	0	14. siRNA-SC-10 PSF1-A488 DAPI IMPa2-A546 _i_TileScan_001 (Stage 9 of 49)	00-YovPYH7ZdKkmjqDXqSikiD
80.7604		Cell	3	0.000	1.000	825	12	siRNA-SC-10 PSF1-A488 IMPa2-A546 DAPI 8C2-siRNA-IMP-a2-a4 V2.00	0	14. siRNA-SC-10 PSF1-A488 DAPI IMPa2-A546 _i_TileScan_001 (Stage 9 of 49)	00-YovPYH7ZdKkmjqDXqSikiD
129.223		Cell	3	0.000	1.000	826	13	siRNA-SC-10 PSF1-A488 IMPa2-A546 DAPI 8C2-siRNA-IMP-a2-a4 V2.00	0	14. siRNA-SC-10 PSF1-A488 DAPI IMPa2-A546 _i_TileScan_001 (Stage 9 of 49)	00-YovPYH7ZdKkmjqDXqSikiD
128.304		Cell	3	0.000	1.000	827	14	siRNA-SC-10 PSF1-A488 IMPa2-A546 DAPI 8C2-siRNA-IMP-a2-a4 V2.00	0	14. siRNA-SC-10 PSF1-A488 DAPI IMPa2-A546 _i_TileScan_001 (Stage 9 of 49)	00-YovPYH7ZdKkmjqDXqSikiD
132.56		Cell	3	0.000	1.000	828	15	siRNA-SC-10 PSF1-A488 IMPa2-A546 DAPI 8C2-siRNA-IMP-a2-a4 V2.00	0	14. siRNA-SC-10 PSF1-A488 DAPI IMPa2-A546 _i_TileScan_001 (Stage 9 of 49)	00-YovPYH7ZdKkmjqDXqSikiD
96.3319		Cell	3	0.000	1.000	829	16	siRNA-SC-10 PSF1-A488 IMPa2-A546 DAPI 8C2-siRNA-IMP-a2-a4 V2.00	0	14. siRNA-SC-10 PSF1-A488 DAPI IMPa2-A546 _i_TileScan_001 (Stage 9 of 49)	00-YovPYH7ZdKkmjqDXqSikiD
60.1163		Cell	3	0.000	1.000	830	17	siRNA-SC-10 PSF1-A488 IMPa2-A546 DAPI 8C2-siRNA-IMP-a2-a4 V2.00	0	14. siRNA-SC-10 PSF1-A488 DAPI IMPa2-A546 _i_TileScan_001 (Stage 9 of 49)	00-YovPYH7ZdKkmjqDXqSikiD
145.604		Cell	3	0.000	1.000	831	18	siRNA-SC-10 PSF1-A488 IMPa2-A546 DAPI 8C2-siRNA-IMP-a2-a4 V2.00	0	14. siRNA-SC-10 PSF1-A488 DAPI IMPa2-A546 _i_TileScan_001 (Stage 9 of 49)	00-YovPYH7ZdKkmjqDXqSikiD
153.953		Cell	3	0.000	1.000	832	19	siRNA-SC-10 PSF1-A488 IMPa2-A546 DAPI 8C2-siRNA-IMP-a2-a4 V2.00	0	14. siRNA-SC-10 PSF1-A488 DAPI IMPa2-A546 _i_TileScan_001 (Stage 9 of 49)	00-YovPYH7ZdKkmjqDXqSikiD
130.91		Cell	3	0.000	1.000	833	20	siRNA-SC-10 PSF1-A488 IMPa2-A546 DAPI 8C2-siRNA-IMP-a2-a4 V2.00	0	14. siRNA-SC-10 PSF1-A488 DAPI IMPa2-A546 _i_TileScan_001 (Stage 9 of 49)	00-YovPYH7ZdKkmjqDXqSikiD
137.045		Cell	3	0.000	1.000	834	21	siRNA-SC-10 PSF1-A488 IMPa2-A546 DAPI 8C2-siRNA-IMP-a2-a4 V2.00	0	14. siRNA-SC-10 PSF1-A488 DAPI IMPa2-A546 _i_TileScan_001 (Stage 9 of 49)	00-YovPYH7ZdKkmjqDXqSikiD
163.739		Cell	3	0.000	1.000	835	22	siRNA-SC-10 PSF1-A488 IMPa2-A546 DAPI 8C2-siRNA-IMP-a2-a4 V2.00	0	14. siRNA-SC-10 PSF1-A488 DAPI IMPa2-A546 _i_TileScan_001 (Stage 9 of 49)	00-YovPYH7ZdKkmjqDXqSikiD
154.523		Cell	3	0.000	1.000	836	23	siRNA-SC-10 PSF1-A488 IMPa2-A546 DAPI 8C2-siRNA-IMP-a2-a4 V2.00	0	14. siRNA-SC-10 PSF1-A488 DAPI IMPa2-A546 _i_TileScan_001 (Stage 9 of 49)	00-YovPYH7ZdKkmjqDXqSikiD
59.0312		Cell	3	0.000	1.000	837	24	siRNA-SC-10 PSF1-A488 IMPa2-A546 DAPI 8C2-siRNA-IMP-a2-a4 V2.00	0	14. siRNA-SC-10 PSF1-A488 DAPI IMPa2-A546 _i_TileScan_001 (Stage 9 of 49)	00-YovPYH7ZdKkmjqDXqSikiD
164.325		Cell	3	0.000	1.000	838	25	siRNA-SC-10 PSF1-A488 IMPa2-A546 DAPI 8C2-siRNA-IMP-a2-a4 V2.00	0	14. siRNA-SC-10 PSF1-A488 DAPI IMPa2-A546 _i_TileScan_001 (Stage 9 of 49)	00-YovPYH7ZdKkmjqDXqSikiD
130.771		Cell	3	0.000	1.000	839	26	siRNA-SC-10 PSF1-A488 IMPa2-A546 DAPI 8C2-siRNA-IMP-a2-a4 V2.00	0	14. siRNA-SC-10 PSF1-A488 DAPI IMPa2-A546 _i_TileScan_001 (Stage 9 of 49)	00-YovPYH7ZdKkmjqDXqSikiD
132.488		Cell	3	0.000	1.000	840	27	siRNA-SC-10 PSF1-A488 IMPa2-A546 DAPI 8C2-siRNA-IMP-a2-a4 V2.00	0	14. siRNA-SC-10 PSF1-A488 DAPI IMPa2-A546 _i_TileScan_001 (Stage 9 of 49)	00-YovPYH7ZdKkmjqDXqSikiD
156.673		Cell	3	0.000	1.000	841	28	siRNA-SC-10 PSF1-A488 IMPa2-A546 DAPI 8C2-siRNA-IMP-a2-a4 V2.00	0	14. siRNA-SC-10 PSF1-A488 DAPI IMPa2-A546 _i_TileScan_001 (Stage 9 of 49)	00-YovPYH7ZdKkmjqDXqSikiD
88.0997		Cell	3	0.000	1.000	842	29	siRNA-SC-10 PSF1-A488 IMPa2-A546 DAPI 8C2-siRNA-IMP-a2-a4 V2.00	0	14. siRNA-SC-10 PSF1-A488 DAPI IMPa2-A546 _i_TileScan_001 (Stage 9 of 49)	00-YovPYH7ZdKkmjqDXqSikiD
159.863		Cell	3	0.000	1.000	843	30	siRNA-SC-10 PSF1-A488 IMPa2-A546 DAPI 8C2-siRNA-IMP-a2-a4 V2.00	0	14. siRNA-SC-10 PSF1-A488 DAPI IMPa2-A546 _i_TileScan_001 (Stage 9 of 49)	00-YovPYH7ZdKkmjqDXqSikiD
96.5107		Cell	3	0.000	1.000	844	31	siRNA-SC-10 PSF1-A488 IMPa2-A546 DAPI 8C2-siRNA-IMP-a2-a4 V2.00	0	14. siRNA-SC-10 PSF1-A488 DAPI IMPa2-A546 _i_TileScan_001 (Stage 9 of 49)	00-YovPYH7ZdKkmjqDXqSikiD
83.1567		Cell	3	0.000	1.000	845	32	siRNA-SC-10 PSF1-A488 IMPa2-A546 DAPI 8C2-siRNA-IMP-a2-a4 V2.00	0	14. siRNA-SC-10 PSF1-A488 DAPI IMPa2-A546 _i_TileScan_001 (Stage 9 of 49)	00-YovPYH7ZdKkmjqDXqSikiD
142.246		Cell	3	0.000	1.000	846	33	siRNA-SC-10 PSF1-A488 IMPa2-A546 DAPI 8C2-siRNA-IMP-a2-a4 V2.00	0	14. siRNA-SC-10 PSF1-A488 DAPI IMPa2-A546 _i_TileScan_001 (Stage 9 of 49)	00-YovPYH7ZdKkmjqDXqSikiD
91.0725		Cell	3	0.000	1.000	847	34	siRNA-SC-10 PSF1-A488 IMPa2-A546 DAPI 8C2-siRNA-IMP-a2-a4 V2.00	0	14. siRNA-SC-10 PSF1-A488 DAPI IMPa2-A546 _i_TileScan_001 (Stage 9 of 49)	00-YovPYH7ZdKkmjqDXqSikiD
73.5884		Cell	3	0.000	1.000	848	0	siRNA-SC-10 PSF1-A488 IMPa2-A546 DAPI 8C2-siRNA-IMP-a2-a4 V2.00	0	14. siRNA-SC-10 PSF1-A488 DAPI IMPa2-A546 _j_TileScan_001 (Stage 10 of 49)	00-6TdtNFNrdbC6mQ9faattPV
173.83		Cell	3	0.000	1.000	849	1	siRNA-SC-10 PSF1-A488 IMPa2-A546 DAPI 8C2-siRNA-IMP-a2-a4 V2.00	0	14. siRNA-SC-10 PSF1-A488 DAPI IMPa2-A546 _j_TileScan_001 (Stage 10 of 49)	00-6TdtNFNrdbC6mQ9faattPV
158.668		Cell	3	0.000	1.000	850	2	siRNA-SC-10 PSF1-A488 IMPa2-A546 DAPI 8C2-siRNA-IMP-a2-a4 V2.00	0	14. siRNA-SC-10 PSF1-A488 DAPI IMPa2-A546 _j_TileScan_001 (Stage 10 of 49)	00-6TdtNFNrdbC6mQ9faattPV
180.432		Cell	3	0.000	1.000	851	3	siRNA-SC-10 PSF1-A488 IMPa2-A546 DAPI 8C2-siRNA-IMP-a2-a4 V2.00	0	14. siRNA-SC-10 PSF1-A488 DAPI IMPa2-A546 _j_TileScan_001 (Stage 10 of 49)	00-6TdtNFNrdbC6mQ9faattPV
170.092		Cell	3	0.000	1.000	852	4	siRNA-SC-10 PSF1-A488 IMPa2-A546 DAPI 8C2-siRNA-IMP-a2-a4 V2.00	0	14. siRNA-SC-10 PSF1-A488 DAPI IMPa2-A546 _j_TileScan_001 (Stage 10 of 49)	00-6TdtNFNrdbC6mQ9faattPV
172.841		Cell	3	0.000	1.000	853	5	siRNA-SC-10 PSF1-A488 IMPa2-A546 DAPI 8C2-siRNA-IMP-a2-a4 V2.00	0	14. siRNA-SC-10 PSF1-A488 DAPI IMPa2-A546 _j_TileScan_001 (Stage 10 of 49)	00-6TdtNFNrdbC6mQ9faattPV
168.827		Cell	3	0.000	1.000	854	6	siRNA-SC-10 PSF1-A488 IMPa2-A546 DAPI 8C2-siRNA-IMP-a2-a4 V2.00	0	14. siRNA-SC-10 PSF1-A488 DAPI IMPa2-A546 _j_TileScan_001 (Stage 10 of 49)	00-6TdtNFNrdbC6mQ9faattPV
169.011		Cell	3	0.000	1.000	855	7	siRNA-SC-10 PSF1-A488 IMPa2-A546 DAPI 8C2-siRNA-IMP-a2-a4 V2.00	0	14. siRNA-SC-10 PSF1-A488 DAPI IMPa2-A546 _j_TileScan_001 (Stage 10 of 49)	00-6TdtNFNrdbC6mQ9faattPV
122.085		Cell	3	0.000	1.000	856	8	siRNA-SC-10 PSF1-A488 IMPa2-A546 DAPI 8C2-siRNA-IMP-a2-a4 V2.00	0	14. siRNA-SC-10 PSF1-A488 DAPI IMPa2-A546 _j_TileScan_001 (Stage 10 of 49)	00-6TdtNFNrdbC6mQ9faattPV
143.186		Cell	3	0.000	1.000	857	9	siRNA-SC-10 PSF1-A488 IMPa2-A546 DAPI 8C2-siRNA-IMP-a2-a4 V2.00	0	14. siRNA-SC-10 PSF1-A488 DAPI IMPa2-A546 _j_TileScan_001 (Stage 10 of 49)	00-6TdtNFNrdbC6mQ9faattPV
133.785		Cell	3	0.000	1.000	858	10	siRNA-SC-10 PSF1-A488 IMPa2-A546 DAPI 8C2-siRNA-IMP-a2-a4 V2.00	0	14. siRNA-SC-10 PSF1-A488 DAPI IMPa2-A546 _j_TileScan_001 (Stage 10 of 49)	00-6TdtNFNrdbC6mQ9faattPV
180.728		Cell	3	0.000	1.000	859	11	siRNA-SC-10 PSF1-A488 IMPa2-A546 DAPI 8C2-siRNA-IMP-a2-a4 V2.00	0	14. siRNA-SC-10 PSF1-A488 DAPI IMPa2-A546 _j_TileScan_001 (Stage 10 of 49)	00-6TdtNFNrdbC6mQ9faattPV
157.049		Cell	3	0.000	1.000	860	12	siRNA-SC-10 PSF1-A488 IMPa2-A546 DAPI 8C2-siRNA-IMP-a2-a4 V2.00	0	14. siRNA-SC-10 PSF1-A488 DAPI IMPa2-A546 _j_TileScan_001 (Stage 10 of 49)	00-6TdtNFNrdbC6mQ9faattPV
149.916		Cell	3	0.000	1.000	861	13	siRNA-SC-10 PSF1-A488 IMPa2-A546 DAPI 8C2-siRNA-IMP-a2-a4 V2.00	0	14. siRNA-SC-10 PSF1-A488 DAPI IMPa2-A546 _j_TileScan_001 (Stage 10 of 49)	00-6TdtNFNrdbC6mQ9faattPV
189.308		Cell	3	0.000	1.000	862	14	siRNA-SC-10 PSF1-A488 IMPa2-A546 DAPI 8C2-siRNA-IMP-a2-a4 V2.00	0	14. siRNA-SC-10 PSF1-A488 DAPI IMPa2-A546 _j_TileScan_001 (Stage 10 of 49)	00-6TdtNFNrdbC6mQ9faattPV
213.153		Cell	3	0.000	1.000	863	15	siRNA-SC-10 PSF1-A488 IMPa2-A546 DAPI 8C2-siRNA-IMP-a2-a4 V2.00	0	14. siRNA-SC-10 PSF1-A488 DAPI IMPa2-A546 _j_TileScan_001 (Stage 10 of 49)	00-6TdtNFNrdbC6mQ9faattPV
150.588		Cell	3	0.000	1.000	864	16	siRNA-SC-10 PSF1-A488 IMPa2-A546 DAPI 8C2-siRNA-IMP-a2-a4 V2.00	0	14. siRNA-SC-10 PSF1-A488 DAPI IMPa2-A546 _j_TileScan_001 (Stage 10 of 49)	00-6TdtNFNrdbC6mQ9faattPV
179.549		Cell	3	0.000	1.000	865	17	siRNA-SC-10 PSF1-A488 IMPa2-A546 DAPI 8C2-siRNA-IMP-a2-a4 V2.00	0	14. siRNA-SC-10 PSF1-A488 DAPI IMPa2-A546 _j_TileScan_001 (Stage 10 of 49)	00-6TdtNFNrdbC6mQ9faattPV
164.993		Cell	3	0.000	1.000	866	18	siRNA-SC-10 PSF1-A488 IMPa2-A546 DAPI 8C2-siRNA-IMP-a2-a4 V2.00	0	14. siRNA-SC-10 PSF1-A488 DAPI IMPa2-A546 _j_TileScan_001 (Stage 10 of 49)	00-6TdtNFNrdbC6mQ9faattPV
162.524		Cell	3	0.000	1.000	867	19	siRNA-SC-10 PSF1-A488 IMPa2-A546 DAPI 8C2-siRNA-IMP-a2-a4 V2.00	0	14. siRNA-SC-10 PSF1-A488 DAPI IMPa2-A546 _j_TileScan_001 (Stage 10 of 49)	00-6TdtNFNrdbC6mQ9faattPV
119.465		Cell	3	0.000	1.000	868	20	siRNA-SC-10 PSF1-A488 IMPa2-A546 DAPI 8C2-siRNA-IMP-a2-a4 V2.00	0	14. siRNA-SC-10 PSF1-A488 DAPI IMPa2-A546 _j_TileScan_001 (Stage 10 of 49)	00-6TdtNFNrdbC6mQ9faattPV
122.075		Cell	3	0.000	1.000	869	21	siRNA-SC-10 PSF1-A488 IMPa2-A546 DAPI 8C2-siRNA-IMP-a2-a4 V2.00	0	14. siRNA-SC-10 PSF1-A488 DAPI IMPa2-A546 _j_TileScan_001 (Stage 10 of 49)	00-6TdtNFNrdbC6mQ9faattPV
154.563		Cell	3	0.000	1.000	870	22	siRNA-SC-10 PSF1-A488 IMPa2-A546 DAPI 8C2-siRNA-IMP-a2-a4 V2.00	0	14. siRNA-SC-10 PSF1-A488 DAPI IMPa2-A546 _j_TileScan_001 (Stage 10 of 49)	00-6TdtNFNrdbC6mQ9faattPV
101.686		Cell	3	0.000	1.000	871	23	siRNA-SC-10 PSF1-A488 IMPa2-A546 DAPI 8C2-siRNA-IMP-a2-a4 V2.00	0	14. siRNA-SC-10 PSF1-A488 DAPI IMPa2-A546 _j_TileScan_001 (Stage 10 of 49)	00-6TdtNFNrdbC6mQ9faattPV
188.878		Cell	3	0.000	1.000	872	24	siRNA-SC-10 PSF1-A488 IMPa2-A546 DAPI 8C2-siRNA-IMP-a2-a4 V2.00	0	14. siRNA-SC-10 PSF1-A488 DAPI IMPa2-A546 _j_TileScan_001 (Stage 10 of 49)	00-6TdtNFNrdbC6mQ9faattPV
181.641		Cell	3	0.000	1.000	873	25	siRNA-SC-10 PSF1-A488 IMPa2-A546 DAPI 8C2-siRNA-IMP-a2-a4 V2.00	0	14. siRNA-SC-10 PSF1-A488 DAPI IMPa2-A546 _j_TileScan_001 (Stage 10 of 49)	00-6TdtNFNrdbC6mQ9faattPV
102.774		Cell	3	0.000	1.000	874	26	siRNA-SC-10 PSF1-A488 IMPa2-A546 DAPI 8C2-siRNA-IMP-a2-a4 V2.00	0	14. siRNA-SC-10 PSF1-A488 DAPI IMPa2-A546 _j_TileScan_001 (Stage 10 of 49)	00-6TdtNFNrdbC6mQ9faattPV
138.463		Cell	3	0.000	1.000	875	27	siRNA-SC-10 PSF1-A488 IMPa2-A546 DAPI 8C2-siRNA-IMP-a2-a4 V2.00	0	14. siRNA-SC-10 PSF1-A488 DAPI IMPa2-A546 _j_TileScan_001 (Stage 10 of 49)	00-6TdtNFNrdbC6mQ9faattPV
93.3618		Cell	3	0.000	1.000	876	28	siRNA-SC-10 PSF1-A488 IMPa2-A546 DAPI 8C2-siRNA-IMP-a2-a4 V2.00	0	14. siRNA-SC-10 PSF1-A488 DAPI IMPa2-A546 _j_TileScan_001 (Stage 10 of 49)	00-6TdtNFNrdbC6mQ9faattPV
144.814		Cell	3	0.000	1.000	877	29	siRNA-SC-10 PSF1-A488 IMPa2-A546 DAPI 8C2-siRNA-IMP-a2-a4 V2.00	0	14. siRNA-SC-10 PSF1-A488 DAPI IMPa2-A546 _j_TileScan_001 (Stage 10 of 49)	00-6TdtNFNrdbC6mQ9faattPV
102.324		Cell	3	0.000	1.000	878	30	siRNA-SC-10 PSF1-A488 IMPa2-A546 DAPI 8C2-siRNA-IMP-a2-a4 V2.00	0	14. siRNA-SC-10 PSF1-A488 DAPI IMPa2-A546 _j_TileScan_001 (Stage 10 of 49)	00-6TdtNFNrdbC6mQ9faattPV
118.95		Cell	3	0.000	1.000	879	31	siRNA-SC-10 PSF1-A488 IMPa2-A546 DAPI 8C2-siRNA-IMP-a2-a4 V2.00	0	14. siRNA-SC-10 PSF1-A488 DAPI IMPa2-A546 _j_TileScan_001 (Stage 10 of 49)	00-6TdtNFNrdbC6mQ9faattPV
100.592		Cell	3	0.000	1.000	880	32	siRNA-SC-10 PSF1-A488 IMPa2-A546 DAPI 8C2-siRNA-IMP-a2-a4 V2.00	0	14. siRNA-SC-10 PSF1-A488 DAPI IMPa2-A546 _j_TileScan_001 (Stage 10 of 49)	00-6TdtNFNrdbC6mQ9faattPV
136.646		Cell	3	0.000	1.000	881	33	siRNA-SC-10 PSF1-A488 IMPa2-A546 DAPI 8C2-siRNA-IMP-a2-a4 V2.00	0	14. siRNA-SC-10 PSF1-A488 DAPI IMPa2-A546 _j_TileScan_001 (Stage 10 of 49)	00-6TdtNFNrdbC6mQ9faattPV
136.505		Cell	3	0.000	1.000	882	34	siRNA-SC-10 PSF1-A488 IMPa2-A546 DAPI 8C2-siRNA-IMP-a2-a4 V2.00	0	14. siRNA-SC-10 PSF1-A488 DAPI IMPa2-A546 _j_TileScan_001 (Stage 10 of 49)	00-6TdtNFNrdbC6mQ9faattPV
97.1513		Cell	3	0.000	1.000	883	35	siRNA-SC-10 PSF1-A488 IMPa2-A546 DAPI 8C2-siRNA-IMP-a2-a4 V2.00	0	14. siRNA-SC-10 PSF1-A488 DAPI IMPa2-A546 _j_TileScan_001 (Stage 10 of 49)	00-6TdtNFNrdbC6mQ9faattPV
194.467		Cell	3	0.000	1.000	884	36	siRNA-SC-10 PSF1-A488 IMPa2-A546 DAPI 8C2-siRNA-IMP-a2-a4 V2.00	0	14. siRNA-SC-10 PSF1-A488 DAPI IMPa2-A546 _j_TileScan_001 (Stage 10 of 49)	00-6TdtNFNrdbC6mQ9faattPV
68.8689		Cell	3	0.000	1.000	885	0	siRNA-SC-10 PSF1-A488 IMPa2-A546 DAPI 8C2-siRNA-IMP-a2-a4 V2.00	0	14. siRNA-SC-10 PSF1-A488 DAPI IMPa2-A546 _k_TileScan_001 (Stage 11 of 49)	00-oKb4BXWM4QSaSsnhbUAuD3
129.073		Cell	3	0.000	1.000	886	1	siRNA-SC-10 PSF1-A488 IMPa2-A546 DAPI 8C2-siRNA-IMP-a2-a4 V2.00	0	14. siRNA-SC-10 PSF1-A488 DAPI IMPa2-A546 _k_TileScan_001 (Stage 11 of 49)	00-oKb4BXWM4QSaSsnhbUAuD3
126.759		Cell	3	0.000	1.000	887	2	siRNA-SC-10 PSF1-A488 IMPa2-A546 DAPI 8C2-siRNA-IMP-a2-a4 V2.00	0	14. siRNA-SC-10 PSF1-A488 DAPI IMPa2-A546 _k_TileScan_001 (Stage 11 of 49)	00-oKb4BXWM4QSaSsnhbUAuD3
125.497		Cell	3	0.000	1.000	888	3	siRNA-SC-10 PSF1-A488 IMPa2-A546 DAPI 8C2-siRNA-IMP-a2-a4 V2.00	0	14. siRNA-SC-10 PSF1-A488 DAPI IMPa2-A546 _k_TileScan_001 (Stage 11 of 49)	00-oKb4BXWM4QSaSsnhbUAuD3
117.341		Cell	3	0.000	1.000	889	4	siRNA-SC-10 PSF1-A488 IMPa2-A546 DAPI 8C2-siRNA-IMP-a2-a4 V2.00	0	14. siRNA-SC-10 PSF1-A488 DAPI IMPa2-A546 _k_TileScan_001 (Stage 11 of 49)	00-oKb4BXWM4QSaSsnhbUAuD3
108.43		Cell	3	0.000	1.000	890	5	siRNA-SC-10 PSF1-A488 IMPa2-A546 DAPI 8C2-siRNA-IMP-a2-a4 V2.00	0	14. siRNA-SC-10 PSF1-A488 DAPI IMPa2-A546 _k_TileScan_001 (Stage 11 of 49)	00-oKb4BXWM4QSaSsnhbUAuD3
119.101		Cell	3	0.000	1.000	891	6	siRNA-SC-10 PSF1-A488 IMPa2-A546 DAPI 8C2-siRNA-IMP-a2-a4 V2.00	0	14. siRNA-SC-10 PSF1-A488 DAPI IMPa2-A546 _k_TileScan_001 (Stage 11 of 49)	00-oKb4BXWM4QSaSsnhbUAuD3
138.339		Cell	3	0.000	1.000	892	7	siRNA-SC-10 PSF1-A488 IMPa2-A546 DAPI 8C2-siRNA-IMP-a2-a4 V2.00	0	14. siRNA-SC-10 PSF1-A488 DAPI IMPa2-A546 _k_TileScan_001 (Stage 11 of 49)	00-oKb4BXWM4QSaSsnhbUAuD3
139.705		Cell	3	0.000	1.000	893	8	siRNA-SC-10 PSF1-A488 IMPa2-A546 DAPI 8C2-siRNA-IMP-a2-a4 V2.00	0	14. siRNA-SC-10 PSF1-A488 DAPI IMPa2-A546 _k_TileScan_001 (Stage 11 of 49)	00-oKb4BXWM4QSaSsnhbUAuD3
133.232		Cell	3	0.000	1.000	894	9	siRNA-SC-10 PSF1-A488 IMPa2-A546 DAPI 8C2-siRNA-IMP-a2-a4 V2.00	0	14. siRNA-SC-10 PSF1-A488 DAPI IMPa2-A546 _k_TileScan_001 (Stage 11 of 49)	00-oKb4BXWM4QSaSsnhbUAuD3
155.002		Cell	3	0.000	1.000	895	10	siRNA-SC-10 PSF1-A488 IMPa2-A546 DAPI 8C2-siRNA-IMP-a2-a4 V2.00	0	14. siRNA-SC-10 PSF1-A488 DAPI IMPa2-A546 _k_TileScan_001 (Stage 11 of 49)	00-oKb4BXWM4QSaSsnhbUAuD3
158.706		Cell	3	0.000	1.000	896	11	siRNA-SC-10 PSF1-A488 IMPa2-A546 DAPI 8C2-siRNA-IMP-a2-a4 V2.00	0	14. siRNA-SC-10 PSF1-A488 DAPI IMPa2-A546 _k_TileScan_001 (Stage 11 of 49)	00-oKb4BXWM4QSaSsnhbUAuD3
146		Cell	3	0.000	1.000	897	12	siRNA-SC-10 PSF1-A488 IMPa2-A546 DAPI 8C2-siRNA-IMP-a2-a4 V2.00	0	14. siRNA-SC-10 PSF1-A488 DAPI IMPa2-A546 _k_TileScan_001 (Stage 11 of 49)	00-oKb4BXWM4QSaSsnhbUAuD3
151.598		Cell	3	0.000	1.000	898	13	siRNA-SC-10 PSF1-A488 IMPa2-A546 DAPI 8C2-siRNA-IMP-a2-a4 V2.00	0	14. siRNA-SC-10 PSF1-A488 DAPI IMPa2-A546 _k_TileScan_001 (Stage 11 of 49)	00-oKb4BXWM4QSaSsnhbUAuD3
126.788		Cell	3	0.000	1.000	899	14	siRNA-SC-10 PSF1-A488 IMPa2-A546 DAPI 8C2-siRNA-IMP-a2-a4 V2.00	0	14. siRNA-SC-10 PSF1-A488 DAPI IMPa2-A546 _k_TileScan_001 (Stage 11 of 49)	00-oKb4BXWM4QSaSsnhbUAuD3
130.594		Cell	3	0.000	1.000	900	15	siRNA-SC-10 PSF1-A488 IMPa2-A546 DAPI 8C2-siRNA-IMP-a2-a4 V2.00	0	14. siRNA-SC-10 PSF1-A488 DAPI IMPa2-A546 _k_TileScan_001 (Stage 11 of 49)	00-oKb4BXWM4QSaSsnhbUAuD3
144.232		Cell	3	0.000	1.000	901	16	siRNA-SC-10 PSF1-A488 IMPa2-A546 DAPI 8C2-siRNA-IMP-a2-a4 V2.00	0	14. siRNA-SC-10 PSF1-A488 DAPI IMPa2-A546 _k_TileScan_001 (Stage 11 of 49)	00-oKb4BXWM4QSaSsnhbUAuD3
113.621		Cell	3	0.000	1.000	902	17	siRNA-SC-10 PSF1-A488 IMPa2-A546 DAPI 8C2-siRNA-IMP-a2-a4 V2.00	0	14. siRNA-SC-10 PSF1-A488 DAPI IMPa2-A546 _k_TileScan_001 (Stage 11 of 49)	00-oKb4BXWM4QSaSsnhbUAuD3
136.635		Cell	3	0.000	1.000	903	18	siRNA-SC-10 PSF1-A488 IMPa2-A546 DAPI 8C2-siRNA-IMP-a2-a4 V2.00	0	14. siRNA-SC-10 PSF1-A488 DAPI IMPa2-A546 _k_TileScan_001 (Stage 11 of 49)	00-oKb4BXWM4QSaSsnhbUAuD3
97.5425		Cell	3	0.000	1.000	904	19	siRNA-SC-10 PSF1-A488 IMPa2-A546 DAPI 8C2-siRNA-IMP-a2-a4 V2.00	0	14. siRNA-SC-10 PSF1-A488 DAPI IMPa2-A546 _k_TileScan_001 (Stage 11 of 49)	00-oKb4BXWM4QSaSsnhbUAuD3
119.4		Cell	3	0.000	1.000	905	20	siRNA-SC-10 PSF1-A488 IMPa2-A546 DAPI 8C2-siRNA-IMP-a2-a4 V2.00	0	14. siRNA-SC-10 PSF1-A488 DAPI IMPa2-A546 _k_TileScan_001 (Stage 11 of 49)	00-oKb4BXWM4QSaSsnhbUAuD3
158.93		Cell	3	0.000	1.000	906	21	siRNA-SC-10 PSF1-A488 IMPa2-A546 DAPI 8C2-siRNA-IMP-a2-a4 V2.00	0	14. siRNA-SC-10 PSF1-A488 DAPI IMPa2-A546 _k_TileScan_001 (Stage 11 of 49)	00-oKb4BXWM4QSaSsnhbUAuD3
100.002		Cell	3	0.000	1.000	907	22	siRNA-SC-10 PSF1-A488 IMPa2-A546 DAPI 8C2-siRNA-IMP-a2-a4 V2.00	0	14. siRNA-SC-10 PSF1-A488 DAPI IMPa2-A546 _k_TileScan_001 (Stage 11 of 49)	00-oKb4BXWM4QSaSsnhbUAuD3
83.2754		Cell	3	0.000	1.000	908	23	siRNA-SC-10 PSF1-A488 IMPa2-A546 DAPI 8C2-siRNA-IMP-a2-a4 V2.00	0	14. siRNA-SC-10 PSF1-A488 DAPI IMPa2-A546 _k_TileScan_001 (Stage 11 of 49)	00-oKb4BXWM4QSaSsnhbUAuD3
110.811		Cell	3	0.000	1.000	909	24	siRNA-SC-10 PSF1-A488 IMPa2-A546 DAPI 8C2-siRNA-IMP-a2-a4 V2.00	0	14. siRNA-SC-10 PSF1-A488 DAPI IMPa2-A546 _k_TileScan_001 (Stage 11 of 49)	00-oKb4BXWM4QSaSsnhbUAuD3
172.222		Cell	3	0.000	1.000	910	25	siRNA-SC-10 PSF1-A488 IMPa2-A546 DAPI 8C2-siRNA-IMP-a2-a4 V2.00	0	14. siRNA-SC-10 PSF1-A488 DAPI IMPa2-A546 _k_TileScan_001 (Stage 11 of 49)	00-oKb4BXWM4QSaSsnhbUAuD3
173.058		Cell	3	0.000	1.000	911	26	siRNA-SC-10 PSF1-A488 IMPa2-A546 DAPI 8C2-siRNA-IMP-a2-a4 V2.00	0	14. siRNA-SC-10 PSF1-A488 DAPI IMPa2-A546 _k_TileScan_001 (Stage 11 of 49)	00-oKb4BXWM4QSaSsnhbUAuD3
100.988		Cell	3	0.000	1.000	912	27	siRNA-SC-10 PSF1-A488 IMPa2-A546 DAPI 8C2-siRNA-IMP-a2-a4 V2.00	0	14. siRNA-SC-10 PSF1-A488 DAPI IMPa2-A546 _k_TileScan_001 (Stage 11 of 49)	00-oKb4BXWM4QSaSsnhbUAuD3
113.453		Cell	3	0.000	1.000	913	28	siRNA-SC-10 PSF1-A488 IMPa2-A546 DAPI 8C2-siRNA-IMP-a2-a4 V2.00	0	14. siRNA-SC-10 PSF1-A488 DAPI IMPa2-A546 _k_TileScan_001 (Stage 11 of 49)	00-oKb4BXWM4QSaSsnhbUAuD3
100.096		Cell	3	0.000	1.000	914	29	siRNA-SC-10 PSF1-A488 IMPa2-A546 DAPI 8C2-siRNA-IMP-a2-a4 V2.00	0	14. siRNA-SC-10 PSF1-A488 DAPI IMPa2-A546 _k_TileScan_001 (Stage 11 of 49)	00-oKb4BXWM4QSaSsnhbUAuD3
111.189		Cell	3	0.000	1.000	915	30	siRNA-SC-10 PSF1-A488 IMPa2-A546 DAPI 8C2-siRNA-IMP-a2-a4 V2.00	0	14. siRNA-SC-10 PSF1-A488 DAPI IMPa2-A546 _k_TileScan_001 (Stage 11 of 49)	00-oKb4BXWM4QSaSsnhbUAuD3
179.136		Cell	3	0.000	1.000	916	31	siRNA-SC-10 PSF1-A488 IMPa2-A546 DAPI 8C2-siRNA-IMP-a2-a4 V2.00	0	14. siRNA-SC-10 PSF1-A488 DAPI IMPa2-A546 _k_TileScan_001 (Stage 11 of 49)	00-oKb4BXWM4QSaSsnhbUAuD3
116.07		Cell	3	0.000	1.000	917	32	siRNA-SC-10 PSF1-A488 IMPa2-A546 DAPI 8C2-siRNA-IMP-a2-a4 V2.00	0	14. siRNA-SC-10 PSF1-A488 DAPI IMPa2-A546 _k_TileScan_001 (Stage 11 of 49)	00-oKb4BXWM4QSaSsnhbUAuD3
108.841		Cell	3	0.000	1.000	918	33	siRNA-SC-10 PSF1-A488 IMPa2-A546 DAPI 8C2-siRNA-IMP-a2-a4 V2.00	0	14. siRNA-SC-10 PSF1-A488 DAPI IMPa2-A546 _k_TileScan_001 (Stage 11 of 49)	00-oKb4BXWM4QSaSsnhbUAuD3
194.056		Cell	3	0.000	1.000	919	34	siRNA-SC-10 PSF1-A488 IMPa2-A546 DAPI 8C2-siRNA-IMP-a2-a4 V2.00	0	14. siRNA-SC-10 PSF1-A488 DAPI IMPa2-A546 _k_TileScan_001 (Stage 11 of 49)	00-oKb4BXWM4QSaSsnhbUAuD3
160.221		Cell	3	0.000	1.000	920	35	siRNA-SC-10 PSF1-A488 IMPa2-A546 DAPI 8C2-siRNA-IMP-a2-a4 V2.00	0	14. siRNA-SC-10 PSF1-A488 DAPI IMPa2-A546 _k_TileScan_001 (Stage 11 of 49)	00-oKb4BXWM4QSaSsnhbUAuD3
117.058		Cell	3	0.000	1.000	921	36	siRNA-SC-10 PSF1-A488 IMPa2-A546 DAPI 8C2-siRNA-IMP-a2-a4 V2.00	0	14. siRNA-SC-10 PSF1-A488 DAPI IMPa2-A546 _k_TileScan_001 (Stage 11 of 49)	00-oKb4BXWM4QSaSsnhbUAuD3
168.108		Cell	3	0.000	1.000	922	37	siRNA-SC-10 PSF1-A488 IMPa2-A546 DAPI 8C2-siRNA-IMP-a2-a4 V2.00	0	14. siRNA-SC-10 PSF1-A488 DAPI IMPa2-A546 _k_TileScan_001 (Stage 11 of 49)	00-oKb4BXWM4QSaSsnhbUAuD3
104.68		Cell	3	0.000	1.000	923	38	siRNA-SC-10 PSF1-A488 IMPa2-A546 DAPI 8C2-siRNA-IMP-a2-a4 V2.00	0	14. siRNA-SC-10 PSF1-A488 DAPI IMPa2-A546 _k_TileScan_001 (Stage 11 of 49)	00-oKb4BXWM4QSaSsnhbUAuD3
128.744		Cell	3	0.000	1.000	924	39	siRNA-SC-10 PSF1-A488 IMPa2-A546 DAPI 8C2-siRNA-IMP-a2-a4 V2.00	0	14. siRNA-SC-10 PSF1-A488 DAPI IMPa2-A546 _k_TileScan_001 (Stage 11 of 49)	00-oKb4BXWM4QSaSsnhbUAuD3
90.3628		Cell	3	0.000	1.000	925	40	siRNA-SC-10 PSF1-A488 IMPa2-A546 DAPI 8C2-siRNA-IMP-a2-a4 V2.00	0	14. siRNA-SC-10 PSF1-A488 DAPI IMPa2-A546 _k_TileScan_001 (Stage 11 of 49)	00-oKb4BXWM4QSaSsnhbUAuD3
148.107		Cell	3	0.000	1.000	926	41	siRNA-SC-10 PSF1-A488 IMPa2-A546 DAPI 8C2-siRNA-IMP-a2-a4 V2.00	0	14. siRNA-SC-10 PSF1-A488 DAPI IMPa2-A546 _k_TileScan_001 (Stage 11 of 49)	00-oKb4BXWM4QSaSsnhbUAuD3
142.535		Cell	3	0.000	1.000	927	42	siRNA-SC-10 PSF1-A488 IMPa2-A546 DAPI 8C2-siRNA-IMP-a2-a4 V2.00	0	14. siRNA-SC-10 PSF1-A488 DAPI IMPa2-A546 _k_TileScan_001 (Stage 11 of 49)	00-oKb4BXWM4QSaSsnhbUAuD3
129.952		Cell	3	0.000	1.000	928	43	siRNA-SC-10 PSF1-A488 IMPa2-A546 DAPI 8C2-siRNA-IMP-a2-a4 V2.00	0	14. siRNA-SC-10 PSF1-A488 DAPI IMPa2-A546 _k_TileScan_001 (Stage 11 of 49)	00-oKb4BXWM4QSaSsnhbUAuD3
100.323		Cell	3	0.000	1.000	929	0	siRNA-SC-10 PSF1-A488 IMPa2-A546 DAPI 8C2-siRNA-IMP-a2-a4 V2.00	0	14. siRNA-SC-10 PSF1-A488 DAPI IMPa2-A546 _l_TileScan_001 (Stage 12 of 49)	00-Z7SYXNhyeTVZSaG6XQPxuP
144.55		Cell	3	0.000	1.000	930	1	siRNA-SC-10 PSF1-A488 IMPa2-A546 DAPI 8C2-siRNA-IMP-a2-a4 V2.00	0	14. siRNA-SC-10 PSF1-A488 DAPI IMPa2-A546 _l_TileScan_001 (Stage 12 of 49)	00-Z7SYXNhyeTVZSaG6XQPxuP
148.167		Cell	3	0.000	1.000	931	2	siRNA-SC-10 PSF1-A488 IMPa2-A546 DAPI 8C2-siRNA-IMP-a2-a4 V2.00	0	14. siRNA-SC-10 PSF1-A488 DAPI IMPa2-A546 _l_TileScan_001 (Stage 12 of 49)	00-Z7SYXNhyeTVZSaG6XQPxuP
117.96		Cell	3	0.000	1.000	932	3	siRNA-SC-10 PSF1-A488 IMPa2-A546 DAPI 8C2-siRNA-IMP-a2-a4 V2.00	0	14. siRNA-SC-10 PSF1-A488 DAPI IMPa2-A546 _l_TileScan_001 (Stage 12 of 49)	00-Z7SYXNhyeTVZSaG6XQPxuP
169.365		Cell	3	0.000	1.000	933	4	siRNA-SC-10 PSF1-A488 IMPa2-A546 DAPI 8C2-siRNA-IMP-a2-a4 V2.00	0	14. siRNA-SC-10 PSF1-A488 DAPI IMPa2-A546 _l_TileScan_001 (Stage 12 of 49)	00-Z7SYXNhyeTVZSaG6XQPxuP
154.464		Cell	3	0.000	1.000	934	5	siRNA-SC-10 PSF1-A488 IMPa2-A546 DAPI 8C2-siRNA-IMP-a2-a4 V2.00	0	14. siRNA-SC-10 PSF1-A488 DAPI IMPa2-A546 _l_TileScan_001 (Stage 12 of 49)	00-Z7SYXNhyeTVZSaG6XQPxuP
129.393		Cell	3	0.000	1.000	935	6	siRNA-SC-10 PSF1-A488 IMPa2-A546 DAPI 8C2-siRNA-IMP-a2-a4 V2.00	0	14. siRNA-SC-10 PSF1-A488 DAPI IMPa2-A546 _l_TileScan_001 (Stage 12 of 49)	00-Z7SYXNhyeTVZSaG6XQPxuP
140.434		Cell	3	0.000	1.000	936	7	siRNA-SC-10 PSF1-A488 IMPa2-A546 DAPI 8C2-siRNA-IMP-a2-a4 V2.00	0	14. siRNA-SC-10 PSF1-A488 DAPI IMPa2-A546 _l_TileScan_001 (Stage 12 of 49)	00-Z7SYXNhyeTVZSaG6XQPxuP
124.281		Cell	3	0.000	1.000	937	8	siRNA-SC-10 PSF1-A488 IMPa2-A546 DAPI 8C2-siRNA-IMP-a2-a4 V2.00	0	14. siRNA-SC-10 PSF1-A488 DAPI IMPa2-A546 _l_TileScan_001 (Stage 12 of 49)	00-Z7SYXNhyeTVZSaG6XQPxuP
123.235		Cell	3	0.000	1.000	938	9	siRNA-SC-10 PSF1-A488 IMPa2-A546 DAPI 8C2-siRNA-IMP-a2-a4 V2.00	0	14. siRNA-SC-10 PSF1-A488 DAPI IMPa2-A546 _l_TileScan_001 (Stage 12 of 49)	00-Z7SYXNhyeTVZSaG6XQPxuP
142.435		Cell	3	0.000	1.000	939	10	siRNA-SC-10 PSF1-A488 IMPa2-A546 DAPI 8C2-siRNA-IMP-a2-a4 V2.00	0	14. siRNA-SC-10 PSF1-A488 DAPI IMPa2-A546 _l_TileScan_001 (Stage 12 of 49)	00-Z7SYXNhyeTVZSaG6XQPxuP
125.48		Cell	3	0.000	1.000	940	11	siRNA-SC-10 PSF1-A488 IMPa2-A546 DAPI 8C2-siRNA-IMP-a2-a4 V2.00	0	14. siRNA-SC-10 PSF1-A488 DAPI IMPa2-A546 _l_TileScan_001 (Stage 12 of 49)	00-Z7SYXNhyeTVZSaG6XQPxuP
120.504		Cell	3	0.000	1.000	941	12	siRNA-SC-10 PSF1-A488 IMPa2-A546 DAPI 8C2-siRNA-IMP-a2-a4 V2.00	0	14. siRNA-SC-10 PSF1-A488 DAPI IMPa2-A546 _l_TileScan_001 (Stage 12 of 49)	00-Z7SYXNhyeTVZSaG6XQPxuP
70.0327		Cell	3	0.000	1.000	942	13	siRNA-SC-10 PSF1-A488 IMPa2-A546 DAPI 8C2-siRNA-IMP-a2-a4 V2.00	0	14. siRNA-SC-10 PSF1-A488 DAPI IMPa2-A546 _l_TileScan_001 (Stage 12 of 49)	00-Z7SYXNhyeTVZSaG6XQPxuP
98.7716		Cell	3	0.000	1.000	943	14	siRNA-SC-10 PSF1-A488 IMPa2-A546 DAPI 8C2-siRNA-IMP-a2-a4 V2.00	0	14. siRNA-SC-10 PSF1-A488 DAPI IMPa2-A546 _l_TileScan_001 (Stage 12 of 49)	00-Z7SYXNhyeTVZSaG6XQPxuP
142.311		Cell	3	0.000	1.000	944	15	siRNA-SC-10 PSF1-A488 IMPa2-A546 DAPI 8C2-siRNA-IMP-a2-a4 V2.00	0	14. siRNA-SC-10 PSF1-A488 DAPI IMPa2-A546 _l_TileScan_001 (Stage 12 of 49)	00-Z7SYXNhyeTVZSaG6XQPxuP
188.612		Cell	3	0.000	1.000	945	16	siRNA-SC-10 PSF1-A488 IMPa2-A546 DAPI 8C2-siRNA-IMP-a2-a4 V2.00	0	14. siRNA-SC-10 PSF1-A488 DAPI IMPa2-A546 _l_TileScan_001 (Stage 12 of 49)	00-Z7SYXNhyeTVZSaG6XQPxuP
140.728		Cell	3	0.000	1.000	946	17	siRNA-SC-10 PSF1-A488 IMPa2-A546 DAPI 8C2-siRNA-IMP-a2-a4 V2.00	0	14. siRNA-SC-10 PSF1-A488 DAPI IMPa2-A546 _l_TileScan_001 (Stage 12 of 49)	00-Z7SYXNhyeTVZSaG6XQPxuP
170.964		Cell	3	0.000	1.000	947	18	siRNA-SC-10 PSF1-A488 IMPa2-A546 DAPI 8C2-siRNA-IMP-a2-a4 V2.00	0	14. siRNA-SC-10 PSF1-A488 DAPI IMPa2-A546 _l_TileScan_001 (Stage 12 of 49)	00-Z7SYXNhyeTVZSaG6XQPxuP
99.6832		Cell	3	0.000	1.000	948	19	siRNA-SC-10 PSF1-A488 IMPa2-A546 DAPI 8C2-siRNA-IMP-a2-a4 V2.00	0	14. siRNA-SC-10 PSF1-A488 DAPI IMPa2-A546 _l_TileScan_001 (Stage 12 of 49)	00-Z7SYXNhyeTVZSaG6XQPxuP
91.8739		Cell	3	0.000	1.000	949	20	siRNA-SC-10 PSF1-A488 IMPa2-A546 DAPI 8C2-siRNA-IMP-a2-a4 V2.00	0	14. siRNA-SC-10 PSF1-A488 DAPI IMPa2-A546 _l_TileScan_001 (Stage 12 of 49)	00-Z7SYXNhyeTVZSaG6XQPxuP
109.167		Cell	3	0.000	1.000	950	21	siRNA-SC-10 PSF1-A488 IMPa2-A546 DAPI 8C2-siRNA-IMP-a2-a4 V2.00	0	14. siRNA-SC-10 PSF1-A488 DAPI IMPa2-A546 _l_TileScan_001 (Stage 12 of 49)	00-Z7SYXNhyeTVZSaG6XQPxuP
124.497		Cell	3	0.000	1.000	951	22	siRNA-SC-10 PSF1-A488 IMPa2-A546 DAPI 8C2-siRNA-IMP-a2-a4 V2.00	0	14. siRNA-SC-10 PSF1-A488 DAPI IMPa2-A546 _l_TileScan_001 (Stage 12 of 49)	00-Z7SYXNhyeTVZSaG6XQPxuP
149.636		Cell	3	0.000	1.000	952	23	siRNA-SC-10 PSF1-A488 IMPa2-A546 DAPI 8C2-siRNA-IMP-a2-a4 V2.00	0	14. siRNA-SC-10 PSF1-A488 DAPI IMPa2-A546 _l_TileScan_001 (Stage 12 of 49)	00-Z7SYXNhyeTVZSaG6XQPxuP
144.286		Cell	3	0.000	1.000	953	24	siRNA-SC-10 PSF1-A488 IMPa2-A546 DAPI 8C2-siRNA-IMP-a2-a4 V2.00	0	14. siRNA-SC-10 PSF1-A488 DAPI IMPa2-A546 _l_TileScan_001 (Stage 12 of 49)	00-Z7SYXNhyeTVZSaG6XQPxuP
152.325		Cell	3	0.000	1.000	954	25	siRNA-SC-10 PSF1-A488 IMPa2-A546 DAPI 8C2-siRNA-IMP-a2-a4 V2.00	0	14. siRNA-SC-10 PSF1-A488 DAPI IMPa2-A546 _l_TileScan_001 (Stage 12 of 49)	00-Z7SYXNhyeTVZSaG6XQPxuP
132.094		Cell	3	0.000	1.000	955	26	siRNA-SC-10 PSF1-A488 IMPa2-A546 DAPI 8C2-siRNA-IMP-a2-a4 V2.00	0	14. siRNA-SC-10 PSF1-A488 DAPI IMPa2-A546 _l_TileScan_001 (Stage 12 of 49)	00-Z7SYXNhyeTVZSaG6XQPxuP
86.3322		Cell	3	0.000	1.000	956	27	siRNA-SC-10 PSF1-A488 IMPa2-A546 DAPI 8C2-siRNA-IMP-a2-a4 V2.00	0	14. siRNA-SC-10 PSF1-A488 DAPI IMPa2-A546 _l_TileScan_001 (Stage 12 of 49)	00-Z7SYXNhyeTVZSaG6XQPxuP
76.8009		Cell	3	0.000	1.000	957	28	siRNA-SC-10 PSF1-A488 IMPa2-A546 DAPI 8C2-siRNA-IMP-a2-a4 V2.00	0	14. siRNA-SC-10 PSF1-A488 DAPI IMPa2-A546 _l_TileScan_001 (Stage 12 of 49)	00-Z7SYXNhyeTVZSaG6XQPxuP
143.379		Cell	3	0.000	1.000	958	29	siRNA-SC-10 PSF1-A488 IMPa2-A546 DAPI 8C2-siRNA-IMP-a2-a4 V2.00	0	14. siRNA-SC-10 PSF1-A488 DAPI IMPa2-A546 _l_TileScan_001 (Stage 12 of 49)	00-Z7SYXNhyeTVZSaG6XQPxuP
171.639		Cell	3	0.000	1.000	959	30	siRNA-SC-10 PSF1-A488 IMPa2-A546 DAPI 8C2-siRNA-IMP-a2-a4 V2.00	0	14. siRNA-SC-10 PSF1-A488 DAPI IMPa2-A546 _l_TileScan_001 (Stage 12 of 49)	00-Z7SYXNhyeTVZSaG6XQPxuP
148.564		Cell	3	0.000	1.000	960	31	siRNA-SC-10 PSF1-A488 IMPa2-A546 DAPI 8C2-siRNA-IMP-a2-a4 V2.00	0	14. siRNA-SC-10 PSF1-A488 DAPI IMPa2-A546 _l_TileScan_001 (Stage 12 of 49)	00-Z7SYXNhyeTVZSaG6XQPxuP
144.876		Cell	3	0.000	1.000	961	32	siRNA-SC-10 PSF1-A488 IMPa2-A546 DAPI 8C2-siRNA-IMP-a2-a4 V2.00	0	14. siRNA-SC-10 PSF1-A488 DAPI IMPa2-A546 _l_TileScan_001 (Stage 12 of 49)	00-Z7SYXNhyeTVZSaG6XQPxuP
94.0245		Cell	3	0.000	1.000	962	33	siRNA-SC-10 PSF1-A488 IMPa2-A546 DAPI 8C2-siRNA-IMP-a2-a4 V2.00	0	14. siRNA-SC-10 PSF1-A488 DAPI IMPa2-A546 _l_TileScan_001 (Stage 12 of 49)	00-Z7SYXNhyeTVZSaG6XQPxuP
96.7413		Cell	3	0.000	1.000	963	34	siRNA-SC-10 PSF1-A488 IMPa2-A546 DAPI 8C2-siRNA-IMP-a2-a4 V2.00	0	14. siRNA-SC-10 PSF1-A488 DAPI IMPa2-A546 _l_TileScan_001 (Stage 12 of 49)	00-Z7SYXNhyeTVZSaG6XQPxuP
149.933		Cell	3	0.000	1.000	964	35	siRNA-SC-10 PSF1-A488 IMPa2-A546 DAPI 8C2-siRNA-IMP-a2-a4 V2.00	0	14. siRNA-SC-10 PSF1-A488 DAPI IMPa2-A546 _l_TileScan_001 (Stage 12 of 49)	00-Z7SYXNhyeTVZSaG6XQPxuP
85.9866		Cell	3	0.000	1.000	965	36	siRNA-SC-10 PSF1-A488 IMPa2-A546 DAPI 8C2-siRNA-IMP-a2-a4 V2.00	0	14. siRNA-SC-10 PSF1-A488 DAPI IMPa2-A546 _l_TileScan_001 (Stage 12 of 49)	00-Z7SYXNhyeTVZSaG6XQPxuP
111.405		Cell	3	0.000	1.000	966	37	siRNA-SC-10 PSF1-A488 IMPa2-A546 DAPI 8C2-siRNA-IMP-a2-a4 V2.00	0	14. siRNA-SC-10 PSF1-A488 DAPI IMPa2-A546 _l_TileScan_001 (Stage 12 of 49)	00-Z7SYXNhyeTVZSaG6XQPxuP
111.219		Cell	3	0.000	1.000	967	38	siRNA-SC-10 PSF1-A488 IMPa2-A546 DAPI 8C2-siRNA-IMP-a2-a4 V2.00	0	14. siRNA-SC-10 PSF1-A488 DAPI IMPa2-A546 _l_TileScan_001 (Stage 12 of 49)	00-Z7SYXNhyeTVZSaG6XQPxuP
143.4		Cell	3	0.000	1.000	968	39	siRNA-SC-10 PSF1-A488 IMPa2-A546 DAPI 8C2-siRNA-IMP-a2-a4 V2.00	0	14. siRNA-SC-10 PSF1-A488 DAPI IMPa2-A546 _l_TileScan_001 (Stage 12 of 49)	00-Z7SYXNhyeTVZSaG6XQPxuP
145.379		Cell	3	0.000	1.000	969	40	siRNA-SC-10 PSF1-A488 IMPa2-A546 DAPI 8C2-siRNA-IMP-a2-a4 V2.00	0	14. siRNA-SC-10 PSF1-A488 DAPI IMPa2-A546 _l_TileScan_001 (Stage 12 of 49)	00-Z7SYXNhyeTVZSaG6XQPxuP
120.015		Cell	3	0.000	1.000	970	41	siRNA-SC-10 PSF1-A488 IMPa2-A546 DAPI 8C2-siRNA-IMP-a2-a4 V2.00	0	14. siRNA-SC-10 PSF1-A488 DAPI IMPa2-A546 _l_TileScan_001 (Stage 12 of 49)	00-Z7SYXNhyeTVZSaG6XQPxuP
124.856		Cell	3	0.000	1.000	971	42	siRNA-SC-10 PSF1-A488 IMPa2-A546 DAPI 8C2-siRNA-IMP-a2-a4 V2.00	0	14. siRNA-SC-10 PSF1-A488 DAPI IMPa2-A546 _l_TileScan_001 (Stage 12 of 49)	00-Z7SYXNhyeTVZSaG6XQPxuP
100.598		Cell	3	0.000	1.000	972	0	siRNA-SC-10 PSF1-A488 IMPa2-A546 DAPI 8C2-siRNA-IMP-a2-a4 V2.00	0	14. siRNA-SC-10 PSF1-A488 DAPI IMPa2-A546 _m_TileScan_001 (Stage 13 of 49)	00-vjBj4TNk6ojPU9oAdEmRPC
84.5041		Cell	3	0.000	1.000	973	1	siRNA-SC-10 PSF1-A488 IMPa2-A546 DAPI 8C2-siRNA-IMP-a2-a4 V2.00	0	14. siRNA-SC-10 PSF1-A488 DAPI IMPa2-A546 _m_TileScan_001 (Stage 13 of 49)	00-vjBj4TNk6ojPU9oAdEmRPC
102.495		Cell	3	0.000	1.000	974	2	siRNA-SC-10 PSF1-A488 IMPa2-A546 DAPI 8C2-siRNA-IMP-a2-a4 V2.00	0	14. siRNA-SC-10 PSF1-A488 DAPI IMPa2-A546 _m_TileScan_001 (Stage 13 of 49)	00-vjBj4TNk6ojPU9oAdEmRPC
118.593		Cell	3	0.000	1.000	975	3	siRNA-SC-10 PSF1-A488 IMPa2-A546 DAPI 8C2-siRNA-IMP-a2-a4 V2.00	0	14. siRNA-SC-10 PSF1-A488 DAPI IMPa2-A546 _m_TileScan_001 (Stage 13 of 49)	00-vjBj4TNk6ojPU9oAdEmRPC
93.1452		Cell	3	0.000	1.000	976	4	siRNA-SC-10 PSF1-A488 IMPa2-A546 DAPI 8C2-siRNA-IMP-a2-a4 V2.00	0	14. siRNA-SC-10 PSF1-A488 DAPI IMPa2-A546 _m_TileScan_001 (Stage 13 of 49)	00-vjBj4TNk6ojPU9oAdEmRPC
99.9648		Cell	3	0.000	1.000	977	5	siRNA-SC-10 PSF1-A488 IMPa2-A546 DAPI 8C2-siRNA-IMP-a2-a4 V2.00	0	14. siRNA-SC-10 PSF1-A488 DAPI IMPa2-A546 _m_TileScan_001 (Stage 13 of 49)	00-vjBj4TNk6ojPU9oAdEmRPC
130.339		Cell	3	0.000	1.000	978	6	siRNA-SC-10 PSF1-A488 IMPa2-A546 DAPI 8C2-siRNA-IMP-a2-a4 V2.00	0	14. siRNA-SC-10 PSF1-A488 DAPI IMPa2-A546 _m_TileScan_001 (Stage 13 of 49)	00-vjBj4TNk6ojPU9oAdEmRPC
113.929		Cell	3	0.000	1.000	979	7	siRNA-SC-10 PSF1-A488 IMPa2-A546 DAPI 8C2-siRNA-IMP-a2-a4 V2.00	0	14. siRNA-SC-10 PSF1-A488 DAPI IMPa2-A546 _m_TileScan_001 (Stage 13 of 49)	00-vjBj4TNk6ojPU9oAdEmRPC
131.959		Cell	3	0.000	1.000	980	8	siRNA-SC-10 PSF1-A488 IMPa2-A546 DAPI 8C2-siRNA-IMP-a2-a4 V2.00	0	14. siRNA-SC-10 PSF1-A488 DAPI IMPa2-A546 _m_TileScan_001 (Stage 13 of 49)	00-vjBj4TNk6ojPU9oAdEmRPC
183.718		Cell	3	0.000	1.000	981	9	siRNA-SC-10 PSF1-A488 IMPa2-A546 DAPI 8C2-siRNA-IMP-a2-a4 V2.00	0	14. siRNA-SC-10 PSF1-A488 DAPI IMPa2-A546 _m_TileScan_001 (Stage 13 of 49)	00-vjBj4TNk6ojPU9oAdEmRPC
64.5628		Cell	3	0.000	1.000	982	10	siRNA-SC-10 PSF1-A488 IMPa2-A546 DAPI 8C2-siRNA-IMP-a2-a4 V2.00	0	14. siRNA-SC-10 PSF1-A488 DAPI IMPa2-A546 _m_TileScan_001 (Stage 13 of 49)	00-vjBj4TNk6ojPU9oAdEmRPC
135.48		Cell	3	0.000	1.000	983	11	siRNA-SC-10 PSF1-A488 IMPa2-A546 DAPI 8C2-siRNA-IMP-a2-a4 V2.00	0	14. siRNA-SC-10 PSF1-A488 DAPI IMPa2-A546 _m_TileScan_001 (Stage 13 of 49)	00-vjBj4TNk6ojPU9oAdEmRPC
150.244		Cell	3	0.000	1.000	984	12	siRNA-SC-10 PSF1-A488 IMPa2-A546 DAPI 8C2-siRNA-IMP-a2-a4 V2.00	0	14. siRNA-SC-10 PSF1-A488 DAPI IMPa2-A546 _m_TileScan_001 (Stage 13 of 49)	00-vjBj4TNk6ojPU9oAdEmRPC
167.548		Cell	3	0.000	1.000	985	13	siRNA-SC-10 PSF1-A488 IMPa2-A546 DAPI 8C2-siRNA-IMP-a2-a4 V2.00	0	14. siRNA-SC-10 PSF1-A488 DAPI IMPa2-A546 _m_TileScan_001 (Stage 13 of 49)	00-vjBj4TNk6ojPU9oAdEmRPC
139.392		Cell	3	0.000	1.000	986	14	siRNA-SC-10 PSF1-A488 IMPa2-A546 DAPI 8C2-siRNA-IMP-a2-a4 V2.00	0	14. siRNA-SC-10 PSF1-A488 DAPI IMPa2-A546 _m_TileScan_001 (Stage 13 of 49)	00-vjBj4TNk6ojPU9oAdEmRPC
181.344		Cell	3	0.000	1.000	987	15	siRNA-SC-10 PSF1-A488 IMPa2-A546 DAPI 8C2-siRNA-IMP-a2-a4 V2.00	0	14. siRNA-SC-10 PSF1-A488 DAPI IMPa2-A546 _m_TileScan_001 (Stage 13 of 49)	00-vjBj4TNk6ojPU9oAdEmRPC
92.5358		Cell	3	0.000	1.000	988	16	siRNA-SC-10 PSF1-A488 IMPa2-A546 DAPI 8C2-siRNA-IMP-a2-a4 V2.00	0	14. siRNA-SC-10 PSF1-A488 DAPI IMPa2-A546 _m_TileScan_001 (Stage 13 of 49)	00-vjBj4TNk6ojPU9oAdEmRPC
114.665		Cell	3	0.000	1.000	989	17	siRNA-SC-10 PSF1-A488 IMPa2-A546 DAPI 8C2-siRNA-IMP-a2-a4 V2.00	0	14. siRNA-SC-10 PSF1-A488 DAPI IMPa2-A546 _m_TileScan_001 (Stage 13 of 49)	00-vjBj4TNk6ojPU9oAdEmRPC
149.954		Cell	3	0.000	1.000	990	18	siRNA-SC-10 PSF1-A488 IMPa2-A546 DAPI 8C2-siRNA-IMP-a2-a4 V2.00	0	14. siRNA-SC-10 PSF1-A488 DAPI IMPa2-A546 _m_TileScan_001 (Stage 13 of 49)	00-vjBj4TNk6ojPU9oAdEmRPC
110.023		Cell	3	0.000	1.000	991	19	siRNA-SC-10 PSF1-A488 IMPa2-A546 DAPI 8C2-siRNA-IMP-a2-a4 V2.00	0	14. siRNA-SC-10 PSF1-A488 DAPI IMPa2-A546 _m_TileScan_001 (Stage 13 of 49)	00-vjBj4TNk6ojPU9oAdEmRPC
105.494		Cell	3	0.000	1.000	992	20	siRNA-SC-10 PSF1-A488 IMPa2-A546 DAPI 8C2-siRNA-IMP-a2-a4 V2.00	0	14. siRNA-SC-10 PSF1-A488 DAPI IMPa2-A546 _m_TileScan_001 (Stage 13 of 49)	00-vjBj4TNk6ojPU9oAdEmRPC
97.9886		Cell	3	0.000	1.000	993	21	siRNA-SC-10 PSF1-A488 IMPa2-A546 DAPI 8C2-siRNA-IMP-a2-a4 V2.00	0	14. siRNA-SC-10 PSF1-A488 DAPI IMPa2-A546 _m_TileScan_001 (Stage 13 of 49)	00-vjBj4TNk6ojPU9oAdEmRPC
184.172		Cell	3	0.000	1.000	994	22	siRNA-SC-10 PSF1-A488 IMPa2-A546 DAPI 8C2-siRNA-IMP-a2-a4 V2.00	0	14. siRNA-SC-10 PSF1-A488 DAPI IMPa2-A546 _m_TileScan_001 (Stage 13 of 49)	00-vjBj4TNk6ojPU9oAdEmRPC
110.803		Cell	3	0.000	1.000	995	23	siRNA-SC-10 PSF1-A488 IMPa2-A546 DAPI 8C2-siRNA-IMP-a2-a4 V2.00	0	14. siRNA-SC-10 PSF1-A488 DAPI IMPa2-A546 _m_TileScan_001 (Stage 13 of 49)	00-vjBj4TNk6ojPU9oAdEmRPC
120.734		Cell	3	0.000	1.000	996	24	siRNA-SC-10 PSF1-A488 IMPa2-A546 DAPI 8C2-siRNA-IMP-a2-a4 V2.00	0	14. siRNA-SC-10 PSF1-A488 DAPI IMPa2-A546 _m_TileScan_001 (Stage 13 of 49)	00-vjBj4TNk6ojPU9oAdEmRPC
102.851		Cell	3	0.000	1.000	997	25	siRNA-SC-10 PSF1-A488 IMPa2-A546 DAPI 8C2-siRNA-IMP-a2-a4 V2.00	0	14. siRNA-SC-10 PSF1-A488 DAPI IMPa2-A546 _m_TileScan_001 (Stage 13 of 49)	00-vjBj4TNk6ojPU9oAdEmRPC
109.483		Cell	3	0.000	1.000	998	26	siRNA-SC-10 PSF1-A488 IMPa2-A546 DAPI 8C2-siRNA-IMP-a2-a4 V2.00	0	14. siRNA-SC-10 PSF1-A488 DAPI IMPa2-A546 _m_TileScan_001 (Stage 13 of 49)	00-vjBj4TNk6ojPU9oAdEmRPC
90.7042		Cell	3	0.000	1.000	999	27	siRNA-SC-10 PSF1-A488 IMPa2-A546 DAPI 8C2-siRNA-IMP-a2-a4 V2.00	0	14. siRNA-SC-10 PSF1-A488 DAPI IMPa2-A546 _m_TileScan_001 (Stage 13 of 49)	00-vjBj4TNk6ojPU9oAdEmRPC
110.208		Cell	3	0.000	1.000	1000	28	siRNA-SC-10 PSF1-A488 IMPa2-A546 DAPI 8C2-siRNA-IMP-a2-a4 V2.00	0	14. siRNA-SC-10 PSF1-A488 DAPI IMPa2-A546 _m_TileScan_001 (Stage 13 of 49)	00-vjBj4TNk6ojPU9oAdEmRPC
156.558		Cell	3	0.000	1.000	1001	29	siRNA-SC-10 PSF1-A488 IMPa2-A546 DAPI 8C2-siRNA-IMP-a2-a4 V2.00	0	14. siRNA-SC-10 PSF1-A488 DAPI IMPa2-A546 _m_TileScan_001 (Stage 13 of 49)	00-vjBj4TNk6ojPU9oAdEmRPC
115.73		Cell	3	0.000	1.000	1002	30	siRNA-SC-10 PSF1-A488 IMPa2-A546 DAPI 8C2-siRNA-IMP-a2-a4 V2.00	0	14. siRNA-SC-10 PSF1-A488 DAPI IMPa2-A546 _m_TileScan_001 (Stage 13 of 49)	00-vjBj4TNk6ojPU9oAdEmRPC
161.106		Cell	3	0.000	1.000	1003	31	siRNA-SC-10 PSF1-A488 IMPa2-A546 DAPI 8C2-siRNA-IMP-a2-a4 V2.00	0	14. siRNA-SC-10 PSF1-A488 DAPI IMPa2-A546 _m_TileScan_001 (Stage 13 of 49)	00-vjBj4TNk6ojPU9oAdEmRPC
195.647		Cell	3	0.000	1.000	1004	32	siRNA-SC-10 PSF1-A488 IMPa2-A546 DAPI 8C2-siRNA-IMP-a2-a4 V2.00	0	14. siRNA-SC-10 PSF1-A488 DAPI IMPa2-A546 _m_TileScan_001 (Stage 13 of 49)	00-vjBj4TNk6ojPU9oAdEmRPC
196.055		Cell	3	0.000	1.000	1005	33	siRNA-SC-10 PSF1-A488 IMPa2-A546 DAPI 8C2-siRNA-IMP-a2-a4 V2.00	0	14. siRNA-SC-10 PSF1-A488 DAPI IMPa2-A546 _m_TileScan_001 (Stage 13 of 49)	00-vjBj4TNk6ojPU9oAdEmRPC
187.865		Cell	3	0.000	1.000	1006	34	siRNA-SC-10 PSF1-A488 IMPa2-A546 DAPI 8C2-siRNA-IMP-a2-a4 V2.00	0	14. siRNA-SC-10 PSF1-A488 DAPI IMPa2-A546 _m_TileScan_001 (Stage 13 of 49)	00-vjBj4TNk6ojPU9oAdEmRPC
201.315		Cell	3	0.000	1.000	1007	35	siRNA-SC-10 PSF1-A488 IMPa2-A546 DAPI 8C2-siRNA-IMP-a2-a4 V2.00	0	14. siRNA-SC-10 PSF1-A488 DAPI IMPa2-A546 _m_TileScan_001 (Stage 13 of 49)	00-vjBj4TNk6ojPU9oAdEmRPC
179.31		Cell	3	0.000	1.000	1008	36	siRNA-SC-10 PSF1-A488 IMPa2-A546 DAPI 8C2-siRNA-IMP-a2-a4 V2.00	0	14. siRNA-SC-10 PSF1-A488 DAPI IMPa2-A546 _m_TileScan_001 (Stage 13 of 49)	00-vjBj4TNk6ojPU9oAdEmRPC
101.782		Cell	3	0.000	1.000	1009	37	siRNA-SC-10 PSF1-A488 IMPa2-A546 DAPI 8C2-siRNA-IMP-a2-a4 V2.00	0	14. siRNA-SC-10 PSF1-A488 DAPI IMPa2-A546 _m_TileScan_001 (Stage 13 of 49)	00-vjBj4TNk6ojPU9oAdEmRPC
105.35		Cell	3	0.000	1.000	1010	0	siRNA-SC-10 PSF1-A488 IMPa2-A546 DAPI 8C2-siRNA-IMP-a2-a4 V2.00	0	14. siRNA-SC-10 PSF1-A488 DAPI IMPa2-A546 _n_TileScan_001 (Stage 14 of 49)	00-yBREadhY7bv9Se7Q9mSJVX
74.4333		Cell	3	0.000	1.000	1011	1	siRNA-SC-10 PSF1-A488 IMPa2-A546 DAPI 8C2-siRNA-IMP-a2-a4 V2.00	0	14. siRNA-SC-10 PSF1-A488 DAPI IMPa2-A546 _n_TileScan_001 (Stage 14 of 49)	00-yBREadhY7bv9Se7Q9mSJVX
129.778		Cell	3	0.000	1.000	1012	2	siRNA-SC-10 PSF1-A488 IMPa2-A546 DAPI 8C2-siRNA-IMP-a2-a4 V2.00	0	14. siRNA-SC-10 PSF1-A488 DAPI IMPa2-A546 _n_TileScan_001 (Stage 14 of 49)	00-yBREadhY7bv9Se7Q9mSJVX
121.773		Cell	3	0.000	1.000	1013	3	siRNA-SC-10 PSF1-A488 IMPa2-A546 DAPI 8C2-siRNA-IMP-a2-a4 V2.00	0	14. siRNA-SC-10 PSF1-A488 DAPI IMPa2-A546 _n_TileScan_001 (Stage 14 of 49)	00-yBREadhY7bv9Se7Q9mSJVX
113.822		Cell	3	0.000	1.000	1014	4	siRNA-SC-10 PSF1-A488 IMPa2-A546 DAPI 8C2-siRNA-IMP-a2-a4 V2.00	0	14. siRNA-SC-10 PSF1-A488 DAPI IMPa2-A546 _n_TileScan_001 (Stage 14 of 49)	00-yBREadhY7bv9Se7Q9mSJVX
129.456		Cell	3	0.000	1.000	1015	5	siRNA-SC-10 PSF1-A488 IMPa2-A546 DAPI 8C2-siRNA-IMP-a2-a4 V2.00	0	14. siRNA-SC-10 PSF1-A488 DAPI IMPa2-A546 _n_TileScan_001 (Stage 14 of 49)	00-yBREadhY7bv9Se7Q9mSJVX
70.6423		Cell	3	0.000	1.000	1016	6	siRNA-SC-10 PSF1-A488 IMPa2-A546 DAPI 8C2-siRNA-IMP-a2-a4 V2.00	0	14. siRNA-SC-10 PSF1-A488 DAPI IMPa2-A546 _n_TileScan_001 (Stage 14 of 49)	00-yBREadhY7bv9Se7Q9mSJVX
130.285		Cell	3	0.000	1.000	1017	7	siRNA-SC-10 PSF1-A488 IMPa2-A546 DAPI 8C2-siRNA-IMP-a2-a4 V2.00	0	14. siRNA-SC-10 PSF1-A488 DAPI IMPa2-A546 _n_TileScan_001 (Stage 14 of 49)	00-yBREadhY7bv9Se7Q9mSJVX
160.287		Cell	3	0.000	1.000	1018	8	siRNA-SC-10 PSF1-A488 IMPa2-A546 DAPI 8C2-siRNA-IMP-a2-a4 V2.00	0	14. siRNA-SC-10 PSF1-A488 DAPI IMPa2-A546 _n_TileScan_001 (Stage 14 of 49)	00-yBREadhY7bv9Se7Q9mSJVX
78.2063		Cell	3	0.000	1.000	1019	9	siRNA-SC-10 PSF1-A488 IMPa2-A546 DAPI 8C2-siRNA-IMP-a2-a4 V2.00	0	14. siRNA-SC-10 PSF1-A488 DAPI IMPa2-A546 _n_TileScan_001 (Stage 14 of 49)	00-yBREadhY7bv9Se7Q9mSJVX
118.313		Cell	3	0.000	1.000	1020	10	siRNA-SC-10 PSF1-A488 IMPa2-A546 DAPI 8C2-siRNA-IMP-a2-a4 V2.00	0	14. siRNA-SC-10 PSF1-A488 DAPI IMPa2-A546 _n_TileScan_001 (Stage 14 of 49)	00-yBREadhY7bv9Se7Q9mSJVX
72.1608		Cell	3	0.000	1.000	1021	11	siRNA-SC-10 PSF1-A488 IMPa2-A546 DAPI 8C2-siRNA-IMP-a2-a4 V2.00	0	14. siRNA-SC-10 PSF1-A488 DAPI IMPa2-A546 _n_TileScan_001 (Stage 14 of 49)	00-yBREadhY7bv9Se7Q9mSJVX
83.168		Cell	3	0.000	1.000	1022	12	siRNA-SC-10 PSF1-A488 IMPa2-A546 DAPI 8C2-siRNA-IMP-a2-a4 V2.00	0	14. siRNA-SC-10 PSF1-A488 DAPI IMPa2-A546 _n_TileScan_001 (Stage 14 of 49)	00-yBREadhY7bv9Se7Q9mSJVX
181.457		Cell	3	0.000	1.000	1023	13	siRNA-SC-10 PSF1-A488 IMPa2-A546 DAPI 8C2-siRNA-IMP-a2-a4 V2.00	0	14. siRNA-SC-10 PSF1-A488 DAPI IMPa2-A546 _n_TileScan_001 (Stage 14 of 49)	00-yBREadhY7bv9Se7Q9mSJVX
124.603		Cell	3	0.000	1.000	1024	14	siRNA-SC-10 PSF1-A488 IMPa2-A546 DAPI 8C2-siRNA-IMP-a2-a4 V2.00	0	14. siRNA-SC-10 PSF1-A488 DAPI IMPa2-A546 _n_TileScan_001 (Stage 14 of 49)	00-yBREadhY7bv9Se7Q9mSJVX
110.925		Cell	3	0.000	1.000	1025	15	siRNA-SC-10 PSF1-A488 IMPa2-A546 DAPI 8C2-siRNA-IMP-a2-a4 V2.00	0	14. siRNA-SC-10 PSF1-A488 DAPI IMPa2-A546 _n_TileScan_001 (Stage 14 of 49)	00-yBREadhY7bv9Se7Q9mSJVX
92.0872		Cell	3	0.000	1.000	1026	16	siRNA-SC-10 PSF1-A488 IMPa2-A546 DAPI 8C2-siRNA-IMP-a2-a4 V2.00	0	14. siRNA-SC-10 PSF1-A488 DAPI IMPa2-A546 _n_TileScan_001 (Stage 14 of 49)	00-yBREadhY7bv9Se7Q9mSJVX
179.763		Cell	3	0.000	1.000	1027	17	siRNA-SC-10 PSF1-A488 IMPa2-A546 DAPI 8C2-siRNA-IMP-a2-a4 V2.00	0	14. siRNA-SC-10 PSF1-A488 DAPI IMPa2-A546 _n_TileScan_001 (Stage 14 of 49)	00-yBREadhY7bv9Se7Q9mSJVX
118.158		Cell	3	0.000	1.000	1028	18	siRNA-SC-10 PSF1-A488 IMPa2-A546 DAPI 8C2-siRNA-IMP-a2-a4 V2.00	0	14. siRNA-SC-10 PSF1-A488 DAPI IMPa2-A546 _n_TileScan_001 (Stage 14 of 49)	00-yBREadhY7bv9Se7Q9mSJVX
122.602		Cell	3	0.000	1.000	1029	19	siRNA-SC-10 PSF1-A488 IMPa2-A546 DAPI 8C2-siRNA-IMP-a2-a4 V2.00	0	14. siRNA-SC-10 PSF1-A488 DAPI IMPa2-A546 _n_TileScan_001 (Stage 14 of 49)	00-yBREadhY7bv9Se7Q9mSJVX
182.209		Cell	3	0.000	1.000	1030	20	siRNA-SC-10 PSF1-A488 IMPa2-A546 DAPI 8C2-siRNA-IMP-a2-a4 V2.00	0	14. siRNA-SC-10 PSF1-A488 DAPI IMPa2-A546 _n_TileScan_001 (Stage 14 of 49)	00-yBREadhY7bv9Se7Q9mSJVX
137.589		Cell	3	0.000	1.000	1031	21	siRNA-SC-10 PSF1-A488 IMPa2-A546 DAPI 8C2-siRNA-IMP-a2-a4 V2.00	0	14. siRNA-SC-10 PSF1-A488 DAPI IMPa2-A546 _n_TileScan_001 (Stage 14 of 49)	00-yBREadhY7bv9Se7Q9mSJVX
174.014		Cell	3	0.000	1.000	1032	22	siRNA-SC-10 PSF1-A488 IMPa2-A546 DAPI 8C2-siRNA-IMP-a2-a4 V2.00	0	14. siRNA-SC-10 PSF1-A488 DAPI IMPa2-A546 _n_TileScan_001 (Stage 14 of 49)	00-yBREadhY7bv9Se7Q9mSJVX
184.021		Cell	3	0.000	1.000	1033	23	siRNA-SC-10 PSF1-A488 IMPa2-A546 DAPI 8C2-siRNA-IMP-a2-a4 V2.00	0	14. siRNA-SC-10 PSF1-A488 DAPI IMPa2-A546 _n_TileScan_001 (Stage 14 of 49)	00-yBREadhY7bv9Se7Q9mSJVX
55.159		Cell	3	0.000	1.000	1034	24	siRNA-SC-10 PSF1-A488 IMPa2-A546 DAPI 8C2-siRNA-IMP-a2-a4 V2.00	0	14. siRNA-SC-10 PSF1-A488 DAPI IMPa2-A546 _n_TileScan_001 (Stage 14 of 49)	00-yBREadhY7bv9Se7Q9mSJVX
159.584		Cell	3	0.000	1.000	1035	25	siRNA-SC-10 PSF1-A488 IMPa2-A546 DAPI 8C2-siRNA-IMP-a2-a4 V2.00	0	14. siRNA-SC-10 PSF1-A488 DAPI IMPa2-A546 _n_TileScan_001 (Stage 14 of 49)	00-yBREadhY7bv9Se7Q9mSJVX
108.343		Cell	3	0.000	1.000	1036	26	siRNA-SC-10 PSF1-A488 IMPa2-A546 DAPI 8C2-siRNA-IMP-a2-a4 V2.00	0	14. siRNA-SC-10 PSF1-A488 DAPI IMPa2-A546 _n_TileScan_001 (Stage 14 of 49)	00-yBREadhY7bv9Se7Q9mSJVX
140.383		Cell	3	0.000	1.000	1037	27	siRNA-SC-10 PSF1-A488 IMPa2-A546 DAPI 8C2-siRNA-IMP-a2-a4 V2.00	0	14. siRNA-SC-10 PSF1-A488 DAPI IMPa2-A546 _n_TileScan_001 (Stage 14 of 49)	00-yBREadhY7bv9Se7Q9mSJVX
167.576		Cell	3	0.000	1.000	1038	28	siRNA-SC-10 PSF1-A488 IMPa2-A546 DAPI 8C2-siRNA-IMP-a2-a4 V2.00	0	14. siRNA-SC-10 PSF1-A488 DAPI IMPa2-A546 _n_TileScan_001 (Stage 14 of 49)	00-yBREadhY7bv9Se7Q9mSJVX
134.963		Cell	3	0.000	1.000	1039	29	siRNA-SC-10 PSF1-A488 IMPa2-A546 DAPI 8C2-siRNA-IMP-a2-a4 V2.00	0	14. siRNA-SC-10 PSF1-A488 DAPI IMPa2-A546 _n_TileScan_001 (Stage 14 of 49)	00-yBREadhY7bv9Se7Q9mSJVX
118.868		Cell	3	0.000	1.000	1040	30	siRNA-SC-10 PSF1-A488 IMPa2-A546 DAPI 8C2-siRNA-IMP-a2-a4 V2.00	0	14. siRNA-SC-10 PSF1-A488 DAPI IMPa2-A546 _n_TileScan_001 (Stage 14 of 49)	00-yBREadhY7bv9Se7Q9mSJVX
139.445		Cell	3	0.000	1.000	1041	31	siRNA-SC-10 PSF1-A488 IMPa2-A546 DAPI 8C2-siRNA-IMP-a2-a4 V2.00	0	14. siRNA-SC-10 PSF1-A488 DAPI IMPa2-A546 _n_TileScan_001 (Stage 14 of 49)	00-yBREadhY7bv9Se7Q9mSJVX
150.806		Cell	3	0.000	1.000	1042	32	siRNA-SC-10 PSF1-A488 IMPa2-A546 DAPI 8C2-siRNA-IMP-a2-a4 V2.00	0	14. siRNA-SC-10 PSF1-A488 DAPI IMPa2-A546 _n_TileScan_001 (Stage 14 of 49)	00-yBREadhY7bv9Se7Q9mSJVX
157.823		Cell	3	0.000	1.000	1043	33	siRNA-SC-10 PSF1-A488 IMPa2-A546 DAPI 8C2-siRNA-IMP-a2-a4 V2.00	0	14. siRNA-SC-10 PSF1-A488 DAPI IMPa2-A546 _n_TileScan_001 (Stage 14 of 49)	00-yBREadhY7bv9Se7Q9mSJVX
177.949		Cell	3	0.000	1.000	1044	34	siRNA-SC-10 PSF1-A488 IMPa2-A546 DAPI 8C2-siRNA-IMP-a2-a4 V2.00	0	14. siRNA-SC-10 PSF1-A488 DAPI IMPa2-A546 _n_TileScan_001 (Stage 14 of 49)	00-yBREadhY7bv9Se7Q9mSJVX
156.315		Cell	3	0.000	1.000	1045	35	siRNA-SC-10 PSF1-A488 IMPa2-A546 DAPI 8C2-siRNA-IMP-a2-a4 V2.00	0	14. siRNA-SC-10 PSF1-A488 DAPI IMPa2-A546 _n_TileScan_001 (Stage 14 of 49)	00-yBREadhY7bv9Se7Q9mSJVX
129.711		Cell	3	0.000	1.000	1046	36	siRNA-SC-10 PSF1-A488 IMPa2-A546 DAPI 8C2-siRNA-IMP-a2-a4 V2.00	0	14. siRNA-SC-10 PSF1-A488 DAPI IMPa2-A546 _n_TileScan_001 (Stage 14 of 49)	00-yBREadhY7bv9Se7Q9mSJVX
166.442		Cell	3	0.000	1.000	1047	37	siRNA-SC-10 PSF1-A488 IMPa2-A546 DAPI 8C2-siRNA-IMP-a2-a4 V2.00	0	14. siRNA-SC-10 PSF1-A488 DAPI IMPa2-A546 _n_TileScan_001 (Stage 14 of 49)	00-yBREadhY7bv9Se7Q9mSJVX
92.2133		Cell	3	0.000	1.000	1048	38	siRNA-SC-10 PSF1-A488 IMPa2-A546 DAPI 8C2-siRNA-IMP-a2-a4 V2.00	0	14. siRNA-SC-10 PSF1-A488 DAPI IMPa2-A546 _n_TileScan_001 (Stage 14 of 49)	00-yBREadhY7bv9Se7Q9mSJVX
162.274		Cell	3	0.000	1.000	1049	39	siRNA-SC-10 PSF1-A488 IMPa2-A546 DAPI 8C2-siRNA-IMP-a2-a4 V2.00	0	14. siRNA-SC-10 PSF1-A488 DAPI IMPa2-A546 _n_TileScan_001 (Stage 14 of 49)	00-yBREadhY7bv9Se7Q9mSJVX
116.785		Cell	3	0.000	1.000	1050	40	siRNA-SC-10 PSF1-A488 IMPa2-A546 DAPI 8C2-siRNA-IMP-a2-a4 V2.00	0	14. siRNA-SC-10 PSF1-A488 DAPI IMPa2-A546 _n_TileScan_001 (Stage 14 of 49)	00-yBREadhY7bv9Se7Q9mSJVX
183.578		Cell	3	0.000	1.000	1051	41	siRNA-SC-10 PSF1-A488 IMPa2-A546 DAPI 8C2-siRNA-IMP-a2-a4 V2.00	0	14. siRNA-SC-10 PSF1-A488 DAPI IMPa2-A546 _n_TileScan_001 (Stage 14 of 49)	00-yBREadhY7bv9Se7Q9mSJVX
141.073		Cell	3	0.000	1.000	1052	42	siRNA-SC-10 PSF1-A488 IMPa2-A546 DAPI 8C2-siRNA-IMP-a2-a4 V2.00	0	14. siRNA-SC-10 PSF1-A488 DAPI IMPa2-A546 _n_TileScan_001 (Stage 14 of 49)	00-yBREadhY7bv9Se7Q9mSJVX
130.076		Cell	3	0.000	1.000	1053	43	siRNA-SC-10 PSF1-A488 IMPa2-A546 DAPI 8C2-siRNA-IMP-a2-a4 V2.00	0	14. siRNA-SC-10 PSF1-A488 DAPI IMPa2-A546 _n_TileScan_001 (Stage 14 of 49)	00-yBREadhY7bv9Se7Q9mSJVX
129.646		Cell	3	0.000	1.000	1054	44	siRNA-SC-10 PSF1-A488 IMPa2-A546 DAPI 8C2-siRNA-IMP-a2-a4 V2.00	0	14. siRNA-SC-10 PSF1-A488 DAPI IMPa2-A546 _n_TileScan_001 (Stage 14 of 49)	00-yBREadhY7bv9Se7Q9mSJVX
135.206		Cell	3	0.000	1.000	1055	45	siRNA-SC-10 PSF1-A488 IMPa2-A546 DAPI 8C2-siRNA-IMP-a2-a4 V2.00	0	14. siRNA-SC-10 PSF1-A488 DAPI IMPa2-A546 _n_TileScan_001 (Stage 14 of 49)	00-yBREadhY7bv9Se7Q9mSJVX
138.642		Cell	3	0.000	1.000	1056	46	siRNA-SC-10 PSF1-A488 IMPa2-A546 DAPI 8C2-siRNA-IMP-a2-a4 V2.00	0	14. siRNA-SC-10 PSF1-A488 DAPI IMPa2-A546 _n_TileScan_001 (Stage 14 of 49)	00-yBREadhY7bv9Se7Q9mSJVX
65.5485		Cell	3	0.000	1.000	1057	0	siRNA-SC-10 PSF1-A488 IMPa2-A546 DAPI 8C2-siRNA-IMP-a2-a4 V2.00	0	14. siRNA-SC-10 PSF1-A488 DAPI IMPa2-A546 _o_TileScan_001 (Stage 15 of 49)	00-Au6NRCkcKTRYqx9Bd6LiTo
102.591		Cell	3	0.000	1.000	1058	1	siRNA-SC-10 PSF1-A488 IMPa2-A546 DAPI 8C2-siRNA-IMP-a2-a4 V2.00	0	14. siRNA-SC-10 PSF1-A488 DAPI IMPa2-A546 _o_TileScan_001 (Stage 15 of 49)	00-Au6NRCkcKTRYqx9Bd6LiTo
85.5552		Cell	3	0.000	1.000	1059	2	siRNA-SC-10 PSF1-A488 IMPa2-A546 DAPI 8C2-siRNA-IMP-a2-a4 V2.00	0	14. siRNA-SC-10 PSF1-A488 DAPI IMPa2-A546 _o_TileScan_001 (Stage 15 of 49)	00-Au6NRCkcKTRYqx9Bd6LiTo
111.408		Cell	3	0.000	1.000	1060	3	siRNA-SC-10 PSF1-A488 IMPa2-A546 DAPI 8C2-siRNA-IMP-a2-a4 V2.00	0	14. siRNA-SC-10 PSF1-A488 DAPI IMPa2-A546 _o_TileScan_001 (Stage 15 of 49)	00-Au6NRCkcKTRYqx9Bd6LiTo
136.14		Cell	3	0.000	1.000	1061	4	siRNA-SC-10 PSF1-A488 IMPa2-A546 DAPI 8C2-siRNA-IMP-a2-a4 V2.00	0	14. siRNA-SC-10 PSF1-A488 DAPI IMPa2-A546 _o_TileScan_001 (Stage 15 of 49)	00-Au6NRCkcKTRYqx9Bd6LiTo
110.883		Cell	3	0.000	1.000	1062	5	siRNA-SC-10 PSF1-A488 IMPa2-A546 DAPI 8C2-siRNA-IMP-a2-a4 V2.00	0	14. siRNA-SC-10 PSF1-A488 DAPI IMPa2-A546 _o_TileScan_001 (Stage 15 of 49)	00-Au6NRCkcKTRYqx9Bd6LiTo
69.7428		Cell	3	0.000	1.000	1063	6	siRNA-SC-10 PSF1-A488 IMPa2-A546 DAPI 8C2-siRNA-IMP-a2-a4 V2.00	0	14. siRNA-SC-10 PSF1-A488 DAPI IMPa2-A546 _o_TileScan_001 (Stage 15 of 49)	00-Au6NRCkcKTRYqx9Bd6LiTo
99.3036		Cell	3	0.000	1.000	1064	7	siRNA-SC-10 PSF1-A488 IMPa2-A546 DAPI 8C2-siRNA-IMP-a2-a4 V2.00	0	14. siRNA-SC-10 PSF1-A488 DAPI IMPa2-A546 _o_TileScan_001 (Stage 15 of 49)	00-Au6NRCkcKTRYqx9Bd6LiTo
115.659		Cell	3	0.000	1.000	1065	8	siRNA-SC-10 PSF1-A488 IMPa2-A546 DAPI 8C2-siRNA-IMP-a2-a4 V2.00	0	14. siRNA-SC-10 PSF1-A488 DAPI IMPa2-A546 _o_TileScan_001 (Stage 15 of 49)	00-Au6NRCkcKTRYqx9Bd6LiTo
113.923		Cell	3	0.000	1.000	1066	9	siRNA-SC-10 PSF1-A488 IMPa2-A546 DAPI 8C2-siRNA-IMP-a2-a4 V2.00	0	14. siRNA-SC-10 PSF1-A488 DAPI IMPa2-A546 _o_TileScan_001 (Stage 15 of 49)	00-Au6NRCkcKTRYqx9Bd6LiTo
127.731		Cell	3	0.000	1.000	1067	10	siRNA-SC-10 PSF1-A488 IMPa2-A546 DAPI 8C2-siRNA-IMP-a2-a4 V2.00	0	14. siRNA-SC-10 PSF1-A488 DAPI IMPa2-A546 _o_TileScan_001 (Stage 15 of 49)	00-Au6NRCkcKTRYqx9Bd6LiTo
99.5871		Cell	3	0.000	1.000	1068	11	siRNA-SC-10 PSF1-A488 IMPa2-A546 DAPI 8C2-siRNA-IMP-a2-a4 V2.00	0	14. siRNA-SC-10 PSF1-A488 DAPI IMPa2-A546 _o_TileScan_001 (Stage 15 of 49)	00-Au6NRCkcKTRYqx9Bd6LiTo
155.389		Cell	3	0.000	1.000	1069	12	siRNA-SC-10 PSF1-A488 IMPa2-A546 DAPI 8C2-siRNA-IMP-a2-a4 V2.00	0	14. siRNA-SC-10 PSF1-A488 DAPI IMPa2-A546 _o_TileScan_001 (Stage 15 of 49)	00-Au6NRCkcKTRYqx9Bd6LiTo
172.273		Cell	3	0.000	1.000	1070	13	siRNA-SC-10 PSF1-A488 IMPa2-A546 DAPI 8C2-siRNA-IMP-a2-a4 V2.00	0	14. siRNA-SC-10 PSF1-A488 DAPI IMPa2-A546 _o_TileScan_001 (Stage 15 of 49)	00-Au6NRCkcKTRYqx9Bd6LiTo
117.196		Cell	3	0.000	1.000	1071	14	siRNA-SC-10 PSF1-A488 IMPa2-A546 DAPI 8C2-siRNA-IMP-a2-a4 V2.00	0	14. siRNA-SC-10 PSF1-A488 DAPI IMPa2-A546 _o_TileScan_001 (Stage 15 of 49)	00-Au6NRCkcKTRYqx9Bd6LiTo
132.324		Cell	3	0.000	1.000	1072	15	siRNA-SC-10 PSF1-A488 IMPa2-A546 DAPI 8C2-siRNA-IMP-a2-a4 V2.00	0	14. siRNA-SC-10 PSF1-A488 DAPI IMPa2-A546 _o_TileScan_001 (Stage 15 of 49)	00-Au6NRCkcKTRYqx9Bd6LiTo
136.314		Cell	3	0.000	1.000	1073	16	siRNA-SC-10 PSF1-A488 IMPa2-A546 DAPI 8C2-siRNA-IMP-a2-a4 V2.00	0	14. siRNA-SC-10 PSF1-A488 DAPI IMPa2-A546 _o_TileScan_001 (Stage 15 of 49)	00-Au6NRCkcKTRYqx9Bd6LiTo
116.973		Cell	3	0.000	1.000	1074	17	siRNA-SC-10 PSF1-A488 IMPa2-A546 DAPI 8C2-siRNA-IMP-a2-a4 V2.00	0	14. siRNA-SC-10 PSF1-A488 DAPI IMPa2-A546 _o_TileScan_001 (Stage 15 of 49)	00-Au6NRCkcKTRYqx9Bd6LiTo
124.181		Cell	3	0.000	1.000	1075	18	siRNA-SC-10 PSF1-A488 IMPa2-A546 DAPI 8C2-siRNA-IMP-a2-a4 V2.00	0	14. siRNA-SC-10 PSF1-A488 DAPI IMPa2-A546 _o_TileScan_001 (Stage 15 of 49)	00-Au6NRCkcKTRYqx9Bd6LiTo
139.882		Cell	3	0.000	1.000	1076	19	siRNA-SC-10 PSF1-A488 IMPa2-A546 DAPI 8C2-siRNA-IMP-a2-a4 V2.00	0	14. siRNA-SC-10 PSF1-A488 DAPI IMPa2-A546 _o_TileScan_001 (Stage 15 of 49)	00-Au6NRCkcKTRYqx9Bd6LiTo
151.114		Cell	3	0.000	1.000	1077	20	siRNA-SC-10 PSF1-A488 IMPa2-A546 DAPI 8C2-siRNA-IMP-a2-a4 V2.00	0	14. siRNA-SC-10 PSF1-A488 DAPI IMPa2-A546 _o_TileScan_001 (Stage 15 of 49)	00-Au6NRCkcKTRYqx9Bd6LiTo
159.2		Cell	3	0.000	1.000	1078	21	siRNA-SC-10 PSF1-A488 IMPa2-A546 DAPI 8C2-siRNA-IMP-a2-a4 V2.00	0	14. siRNA-SC-10 PSF1-A488 DAPI IMPa2-A546 _o_TileScan_001 (Stage 15 of 49)	00-Au6NRCkcKTRYqx9Bd6LiTo
195.324		Cell	3	0.000	1.000	1079	22	siRNA-SC-10 PSF1-A488 IMPa2-A546 DAPI 8C2-siRNA-IMP-a2-a4 V2.00	0	14. siRNA-SC-10 PSF1-A488 DAPI IMPa2-A546 _o_TileScan_001 (Stage 15 of 49)	00-Au6NRCkcKTRYqx9Bd6LiTo
119.613		Cell	3	0.000	1.000	1080	23	siRNA-SC-10 PSF1-A488 IMPa2-A546 DAPI 8C2-siRNA-IMP-a2-a4 V2.00	0	14. siRNA-SC-10 PSF1-A488 DAPI IMPa2-A546 _o_TileScan_001 (Stage 15 of 49)	00-Au6NRCkcKTRYqx9Bd6LiTo
101.114		Cell	3	0.000	1.000	1081	24	siRNA-SC-10 PSF1-A488 IMPa2-A546 DAPI 8C2-siRNA-IMP-a2-a4 V2.00	0	14. siRNA-SC-10 PSF1-A488 DAPI IMPa2-A546 _o_TileScan_001 (Stage 15 of 49)	00-Au6NRCkcKTRYqx9Bd6LiTo
112.012		Cell	3	0.000	1.000	1082	25	siRNA-SC-10 PSF1-A488 IMPa2-A546 DAPI 8C2-siRNA-IMP-a2-a4 V2.00	0	14. siRNA-SC-10 PSF1-A488 DAPI IMPa2-A546 _o_TileScan_001 (Stage 15 of 49)	00-Au6NRCkcKTRYqx9Bd6LiTo
75.1048		Cell	3	0.000	1.000	1083	26	siRNA-SC-10 PSF1-A488 IMPa2-A546 DAPI 8C2-siRNA-IMP-a2-a4 V2.00	0	14. siRNA-SC-10 PSF1-A488 DAPI IMPa2-A546 _o_TileScan_001 (Stage 15 of 49)	00-Au6NRCkcKTRYqx9Bd6LiTo
99.4178		Cell	3	0.000	1.000	1084	27	siRNA-SC-10 PSF1-A488 IMPa2-A546 DAPI 8C2-siRNA-IMP-a2-a4 V2.00	0	14. siRNA-SC-10 PSF1-A488 DAPI IMPa2-A546 _o_TileScan_001 (Stage 15 of 49)	00-Au6NRCkcKTRYqx9Bd6LiTo
113.369		Cell	3	0.000	1.000	1085	28	siRNA-SC-10 PSF1-A488 IMPa2-A546 DAPI 8C2-siRNA-IMP-a2-a4 V2.00	0	14. siRNA-SC-10 PSF1-A488 DAPI IMPa2-A546 _o_TileScan_001 (Stage 15 of 49)	00-Au6NRCkcKTRYqx9Bd6LiTo
106.301		Cell	3	0.000	1.000	1086	29	siRNA-SC-10 PSF1-A488 IMPa2-A546 DAPI 8C2-siRNA-IMP-a2-a4 V2.00	0	14. siRNA-SC-10 PSF1-A488 DAPI IMPa2-A546 _o_TileScan_001 (Stage 15 of 49)	00-Au6NRCkcKTRYqx9Bd6LiTo
153.07		Cell	3	0.000	1.000	1087	30	siRNA-SC-10 PSF1-A488 IMPa2-A546 DAPI 8C2-siRNA-IMP-a2-a4 V2.00	0	14. siRNA-SC-10 PSF1-A488 DAPI IMPa2-A546 _o_TileScan_001 (Stage 15 of 49)	00-Au6NRCkcKTRYqx9Bd6LiTo
77.215		Cell	3	0.000	1.000	1088	31	siRNA-SC-10 PSF1-A488 IMPa2-A546 DAPI 8C2-siRNA-IMP-a2-a4 V2.00	0	14. siRNA-SC-10 PSF1-A488 DAPI IMPa2-A546 _o_TileScan_001 (Stage 15 of 49)	00-Au6NRCkcKTRYqx9Bd6LiTo
107.155		Cell	3	0.000	1.000	1089	32	siRNA-SC-10 PSF1-A488 IMPa2-A546 DAPI 8C2-siRNA-IMP-a2-a4 V2.00	0	14. siRNA-SC-10 PSF1-A488 DAPI IMPa2-A546 _o_TileScan_001 (Stage 15 of 49)	00-Au6NRCkcKTRYqx9Bd6LiTo
94.1736		Cell	3	0.000	1.000	1090	33	siRNA-SC-10 PSF1-A488 IMPa2-A546 DAPI 8C2-siRNA-IMP-a2-a4 V2.00	0	14. siRNA-SC-10 PSF1-A488 DAPI IMPa2-A546 _o_TileScan_001 (Stage 15 of 49)	00-Au6NRCkcKTRYqx9Bd6LiTo
159.008		Cell	3	0.000	1.000	1091	34	siRNA-SC-10 PSF1-A488 IMPa2-A546 DAPI 8C2-siRNA-IMP-a2-a4 V2.00	0	14. siRNA-SC-10 PSF1-A488 DAPI IMPa2-A546 _o_TileScan_001 (Stage 15 of 49)	00-Au6NRCkcKTRYqx9Bd6LiTo
84.471		Cell	3	0.000	1.000	1092	35	siRNA-SC-10 PSF1-A488 IMPa2-A546 DAPI 8C2-siRNA-IMP-a2-a4 V2.00	0	14. siRNA-SC-10 PSF1-A488 DAPI IMPa2-A546 _o_TileScan_001 (Stage 15 of 49)	00-Au6NRCkcKTRYqx9Bd6LiTo
129.068		Cell	3	0.000	1.000	1093	36	siRNA-SC-10 PSF1-A488 IMPa2-A546 DAPI 8C2-siRNA-IMP-a2-a4 V2.00	0	14. siRNA-SC-10 PSF1-A488 DAPI IMPa2-A546 _o_TileScan_001 (Stage 15 of 49)	00-Au6NRCkcKTRYqx9Bd6LiTo
75.3466		Cell	3	0.000	1.000	1094	37	siRNA-SC-10 PSF1-A488 IMPa2-A546 DAPI 8C2-siRNA-IMP-a2-a4 V2.00	0	14. siRNA-SC-10 PSF1-A488 DAPI IMPa2-A546 _o_TileScan_001 (Stage 15 of 49)	00-Au6NRCkcKTRYqx9Bd6LiTo
143.923		Cell	3	0.000	1.000	1095	38	siRNA-SC-10 PSF1-A488 IMPa2-A546 DAPI 8C2-siRNA-IMP-a2-a4 V2.00	0	14. siRNA-SC-10 PSF1-A488 DAPI IMPa2-A546 _o_TileScan_001 (Stage 15 of 49)	00-Au6NRCkcKTRYqx9Bd6LiTo
79.6103		Cell	3	0.000	1.000	1096	39	siRNA-SC-10 PSF1-A488 IMPa2-A546 DAPI 8C2-siRNA-IMP-a2-a4 V2.00	0	14. siRNA-SC-10 PSF1-A488 DAPI IMPa2-A546 _o_TileScan_001 (Stage 15 of 49)	00-Au6NRCkcKTRYqx9Bd6LiTo
168.444		Cell	3	0.000	1.000	1097	40	siRNA-SC-10 PSF1-A488 IMPa2-A546 DAPI 8C2-siRNA-IMP-a2-a4 V2.00	0	14. siRNA-SC-10 PSF1-A488 DAPI IMPa2-A546 _o_TileScan_001 (Stage 15 of 49)	00-Au6NRCkcKTRYqx9Bd6LiTo
137.62		Cell	3	0.000	1.000	1098	41	siRNA-SC-10 PSF1-A488 IMPa2-A546 DAPI 8C2-siRNA-IMP-a2-a4 V2.00	0	14. siRNA-SC-10 PSF1-A488 DAPI IMPa2-A546 _o_TileScan_001 (Stage 15 of 49)	00-Au6NRCkcKTRYqx9Bd6LiTo
120.226		Cell	3	0.000	1.000	1099	0	siRNA-SC-10 PSF1-A488 IMPa2-A546 DAPI 8C2-siRNA-IMP-a2-a4 V2.00	0	14. siRNA-SC-10 PSF1-A488 DAPI IMPa2-A546 _p_TileScan_001 (Stage 16 of 49)	00-whiGCUHYB9iTyCsqXinQwm
140.138		Cell	3	0.000	1.000	1100	1	siRNA-SC-10 PSF1-A488 IMPa2-A546 DAPI 8C2-siRNA-IMP-a2-a4 V2.00	0	14. siRNA-SC-10 PSF1-A488 DAPI IMPa2-A546 _p_TileScan_001 (Stage 16 of 49)	00-whiGCUHYB9iTyCsqXinQwm
98.2653		Cell	3	0.000	1.000	1101	2	siRNA-SC-10 PSF1-A488 IMPa2-A546 DAPI 8C2-siRNA-IMP-a2-a4 V2.00	0	14. siRNA-SC-10 PSF1-A488 DAPI IMPa2-A546 _p_TileScan_001 (Stage 16 of 49)	00-whiGCUHYB9iTyCsqXinQwm
153.455		Cell	3	0.000	1.000	1102	3	siRNA-SC-10 PSF1-A488 IMPa2-A546 DAPI 8C2-siRNA-IMP-a2-a4 V2.00	0	14. siRNA-SC-10 PSF1-A488 DAPI IMPa2-A546 _p_TileScan_001 (Stage 16 of 49)	00-whiGCUHYB9iTyCsqXinQwm
114.445		Cell	3	0.000	1.000	1103	4	siRNA-SC-10 PSF1-A488 IMPa2-A546 DAPI 8C2-siRNA-IMP-a2-a4 V2.00	0	14. siRNA-SC-10 PSF1-A488 DAPI IMPa2-A546 _p_TileScan_001 (Stage 16 of 49)	00-whiGCUHYB9iTyCsqXinQwm
114.881		Cell	3	0.000	1.000	1104	5	siRNA-SC-10 PSF1-A488 IMPa2-A546 DAPI 8C2-siRNA-IMP-a2-a4 V2.00	0	14. siRNA-SC-10 PSF1-A488 DAPI IMPa2-A546 _p_TileScan_001 (Stage 16 of 49)	00-whiGCUHYB9iTyCsqXinQwm
119.792		Cell	3	0.000	1.000	1105	6	siRNA-SC-10 PSF1-A488 IMPa2-A546 DAPI 8C2-siRNA-IMP-a2-a4 V2.00	0	14. siRNA-SC-10 PSF1-A488 DAPI IMPa2-A546 _p_TileScan_001 (Stage 16 of 49)	00-whiGCUHYB9iTyCsqXinQwm
158.556		Cell	3	0.000	1.000	1106	7	siRNA-SC-10 PSF1-A488 IMPa2-A546 DAPI 8C2-siRNA-IMP-a2-a4 V2.00	0	14. siRNA-SC-10 PSF1-A488 DAPI IMPa2-A546 _p_TileScan_001 (Stage 16 of 49)	00-whiGCUHYB9iTyCsqXinQwm
145.243		Cell	3	0.000	1.000	1107	8	siRNA-SC-10 PSF1-A488 IMPa2-A546 DAPI 8C2-siRNA-IMP-a2-a4 V2.00	0	14. siRNA-SC-10 PSF1-A488 DAPI IMPa2-A546 _p_TileScan_001 (Stage 16 of 49)	00-whiGCUHYB9iTyCsqXinQwm
124.961		Cell	3	0.000	1.000	1108	9	siRNA-SC-10 PSF1-A488 IMPa2-A546 DAPI 8C2-siRNA-IMP-a2-a4 V2.00	0	14. siRNA-SC-10 PSF1-A488 DAPI IMPa2-A546 _p_TileScan_001 (Stage 16 of 49)	00-whiGCUHYB9iTyCsqXinQwm
109.691		Cell	3	0.000	1.000	1109	10	siRNA-SC-10 PSF1-A488 IMPa2-A546 DAPI 8C2-siRNA-IMP-a2-a4 V2.00	0	14. siRNA-SC-10 PSF1-A488 DAPI IMPa2-A546 _p_TileScan_001 (Stage 16 of 49)	00-whiGCUHYB9iTyCsqXinQwm
108.931		Cell	3	0.000	1.000	1110	11	siRNA-SC-10 PSF1-A488 IMPa2-A546 DAPI 8C2-siRNA-IMP-a2-a4 V2.00	0	14. siRNA-SC-10 PSF1-A488 DAPI IMPa2-A546 _p_TileScan_001 (Stage 16 of 49)	00-whiGCUHYB9iTyCsqXinQwm
87.8887		Cell	3	0.000	1.000	1111	12	siRNA-SC-10 PSF1-A488 IMPa2-A546 DAPI 8C2-siRNA-IMP-a2-a4 V2.00	0	14. siRNA-SC-10 PSF1-A488 DAPI IMPa2-A546 _p_TileScan_001 (Stage 16 of 49)	00-whiGCUHYB9iTyCsqXinQwm
61.3557		Cell	3	0.000	1.000	1112	13	siRNA-SC-10 PSF1-A488 IMPa2-A546 DAPI 8C2-siRNA-IMP-a2-a4 V2.00	0	14. siRNA-SC-10 PSF1-A488 DAPI IMPa2-A546 _p_TileScan_001 (Stage 16 of 49)	00-whiGCUHYB9iTyCsqXinQwm
126.159		Cell	3	0.000	1.000	1113	14	siRNA-SC-10 PSF1-A488 IMPa2-A546 DAPI 8C2-siRNA-IMP-a2-a4 V2.00	0	14. siRNA-SC-10 PSF1-A488 DAPI IMPa2-A546 _p_TileScan_001 (Stage 16 of 49)	00-whiGCUHYB9iTyCsqXinQwm
150.059		Cell	3	0.000	1.000	1114	15	siRNA-SC-10 PSF1-A488 IMPa2-A546 DAPI 8C2-siRNA-IMP-a2-a4 V2.00	0	14. siRNA-SC-10 PSF1-A488 DAPI IMPa2-A546 _p_TileScan_001 (Stage 16 of 49)	00-whiGCUHYB9iTyCsqXinQwm
166.491		Cell	3	0.000	1.000	1115	16	siRNA-SC-10 PSF1-A488 IMPa2-A546 DAPI 8C2-siRNA-IMP-a2-a4 V2.00	0	14. siRNA-SC-10 PSF1-A488 DAPI IMPa2-A546 _p_TileScan_001 (Stage 16 of 49)	00-whiGCUHYB9iTyCsqXinQwm
119.85		Cell	3	0.000	1.000	1116	17	siRNA-SC-10 PSF1-A488 IMPa2-A546 DAPI 8C2-siRNA-IMP-a2-a4 V2.00	0	14. siRNA-SC-10 PSF1-A488 DAPI IMPa2-A546 _p_TileScan_001 (Stage 16 of 49)	00-whiGCUHYB9iTyCsqXinQwm
142.671		Cell	3	0.000	1.000	1117	18	siRNA-SC-10 PSF1-A488 IMPa2-A546 DAPI 8C2-siRNA-IMP-a2-a4 V2.00	0	14. siRNA-SC-10 PSF1-A488 DAPI IMPa2-A546 _p_TileScan_001 (Stage 16 of 49)	00-whiGCUHYB9iTyCsqXinQwm
94.6997		Cell	3	0.000	1.000	1118	19	siRNA-SC-10 PSF1-A488 IMPa2-A546 DAPI 8C2-siRNA-IMP-a2-a4 V2.00	0	14. siRNA-SC-10 PSF1-A488 DAPI IMPa2-A546 _p_TileScan_001 (Stage 16 of 49)	00-whiGCUHYB9iTyCsqXinQwm
115.946		Cell	3	0.000	1.000	1119	20	siRNA-SC-10 PSF1-A488 IMPa2-A546 DAPI 8C2-siRNA-IMP-a2-a4 V2.00	0	14. siRNA-SC-10 PSF1-A488 DAPI IMPa2-A546 _p_TileScan_001 (Stage 16 of 49)	00-whiGCUHYB9iTyCsqXinQwm
108.422		Cell	3	0.000	1.000	1120	21	siRNA-SC-10 PSF1-A488 IMPa2-A546 DAPI 8C2-siRNA-IMP-a2-a4 V2.00	0	14. siRNA-SC-10 PSF1-A488 DAPI IMPa2-A546 _p_TileScan_001 (Stage 16 of 49)	00-whiGCUHYB9iTyCsqXinQwm
138.804		Cell	3	0.000	1.000	1121	22	siRNA-SC-10 PSF1-A488 IMPa2-A546 DAPI 8C2-siRNA-IMP-a2-a4 V2.00	0	14. siRNA-SC-10 PSF1-A488 DAPI IMPa2-A546 _p_TileScan_001 (Stage 16 of 49)	00-whiGCUHYB9iTyCsqXinQwm
84.0766		Cell	3	0.000	1.000	1122	23	siRNA-SC-10 PSF1-A488 IMPa2-A546 DAPI 8C2-siRNA-IMP-a2-a4 V2.00	0	14. siRNA-SC-10 PSF1-A488 DAPI IMPa2-A546 _p_TileScan_001 (Stage 16 of 49)	00-whiGCUHYB9iTyCsqXinQwm
55.8225		Cell	3	0.000	1.000	1123	24	siRNA-SC-10 PSF1-A488 IMPa2-A546 DAPI 8C2-siRNA-IMP-a2-a4 V2.00	0	14. siRNA-SC-10 PSF1-A488 DAPI IMPa2-A546 _p_TileScan_001 (Stage 16 of 49)	00-whiGCUHYB9iTyCsqXinQwm
118.946		Cell	3	0.000	1.000	1124	25	siRNA-SC-10 PSF1-A488 IMPa2-A546 DAPI 8C2-siRNA-IMP-a2-a4 V2.00	0	14. siRNA-SC-10 PSF1-A488 DAPI IMPa2-A546 _p_TileScan_001 (Stage 16 of 49)	00-whiGCUHYB9iTyCsqXinQwm
98.6421		Cell	3	0.000	1.000	1125	26	siRNA-SC-10 PSF1-A488 IMPa2-A546 DAPI 8C2-siRNA-IMP-a2-a4 V2.00	0	14. siRNA-SC-10 PSF1-A488 DAPI IMPa2-A546 _p_TileScan_001 (Stage 16 of 49)	00-whiGCUHYB9iTyCsqXinQwm
152.135		Cell	3	0.000	1.000	1126	27	siRNA-SC-10 PSF1-A488 IMPa2-A546 DAPI 8C2-siRNA-IMP-a2-a4 V2.00	0	14. siRNA-SC-10 PSF1-A488 DAPI IMPa2-A546 _p_TileScan_001 (Stage 16 of 49)	00-whiGCUHYB9iTyCsqXinQwm
142.848		Cell	3	0.000	1.000	1127	28	siRNA-SC-10 PSF1-A488 IMPa2-A546 DAPI 8C2-siRNA-IMP-a2-a4 V2.00	0	14. siRNA-SC-10 PSF1-A488 DAPI IMPa2-A546 _p_TileScan_001 (Stage 16 of 49)	00-whiGCUHYB9iTyCsqXinQwm
154.768		Cell	3	0.000	1.000	1128	29	siRNA-SC-10 PSF1-A488 IMPa2-A546 DAPI 8C2-siRNA-IMP-a2-a4 V2.00	0	14. siRNA-SC-10 PSF1-A488 DAPI IMPa2-A546 _p_TileScan_001 (Stage 16 of 49)	00-whiGCUHYB9iTyCsqXinQwm
53.1661		Cell	3	0.000	1.000	1129	30	siRNA-SC-10 PSF1-A488 IMPa2-A546 DAPI 8C2-siRNA-IMP-a2-a4 V2.00	0	14. siRNA-SC-10 PSF1-A488 DAPI IMPa2-A546 _p_TileScan_001 (Stage 16 of 49)	00-whiGCUHYB9iTyCsqXinQwm
118.82		Cell	3	0.000	1.000	1130	31	siRNA-SC-10 PSF1-A488 IMPa2-A546 DAPI 8C2-siRNA-IMP-a2-a4 V2.00	0	14. siRNA-SC-10 PSF1-A488 DAPI IMPa2-A546 _p_TileScan_001 (Stage 16 of 49)	00-whiGCUHYB9iTyCsqXinQwm
83.8789		Cell	3	0.000	1.000	1131	32	siRNA-SC-10 PSF1-A488 IMPa2-A546 DAPI 8C2-siRNA-IMP-a2-a4 V2.00	0	14. siRNA-SC-10 PSF1-A488 DAPI IMPa2-A546 _p_TileScan_001 (Stage 16 of 49)	00-whiGCUHYB9iTyCsqXinQwm
139.865		Cell	3	0.000	1.000	1132	33	siRNA-SC-10 PSF1-A488 IMPa2-A546 DAPI 8C2-siRNA-IMP-a2-a4 V2.00	0	14. siRNA-SC-10 PSF1-A488 DAPI IMPa2-A546 _p_TileScan_001 (Stage 16 of 49)	00-whiGCUHYB9iTyCsqXinQwm
104.678		Cell	3	0.000	1.000	1133	34	siRNA-SC-10 PSF1-A488 IMPa2-A546 DAPI 8C2-siRNA-IMP-a2-a4 V2.00	0	14. siRNA-SC-10 PSF1-A488 DAPI IMPa2-A546 _p_TileScan_001 (Stage 16 of 49)	00-whiGCUHYB9iTyCsqXinQwm
154.561		Cell	3	0.000	1.000	1134	35	siRNA-SC-10 PSF1-A488 IMPa2-A546 DAPI 8C2-siRNA-IMP-a2-a4 V2.00	0	14. siRNA-SC-10 PSF1-A488 DAPI IMPa2-A546 _p_TileScan_001 (Stage 16 of 49)	00-whiGCUHYB9iTyCsqXinQwm
172.156		Cell	3	0.000	1.000	1135	0	siRNA-SC-10 PSF1-A488 IMPa2-A546 DAPI 8C2-siRNA-IMP-a2-a4 V2.00	0	14. siRNA-SC-10 PSF1-A488 DAPI IMPa2-A546 _q_TileScan_001 (Stage 17 of 49)	00-At6mJnEf7LDnqZ7qyRwCtX
108.627		Cell	3	0.000	1.000	1136	1	siRNA-SC-10 PSF1-A488 IMPa2-A546 DAPI 8C2-siRNA-IMP-a2-a4 V2.00	0	14. siRNA-SC-10 PSF1-A488 DAPI IMPa2-A546 _q_TileScan_001 (Stage 17 of 49)	00-At6mJnEf7LDnqZ7qyRwCtX
137.241		Cell	3	0.000	1.000	1137	2	siRNA-SC-10 PSF1-A488 IMPa2-A546 DAPI 8C2-siRNA-IMP-a2-a4 V2.00	0	14. siRNA-SC-10 PSF1-A488 DAPI IMPa2-A546 _q_TileScan_001 (Stage 17 of 49)	00-At6mJnEf7LDnqZ7qyRwCtX
127.325		Cell	3	0.000	1.000	1138	3	siRNA-SC-10 PSF1-A488 IMPa2-A546 DAPI 8C2-siRNA-IMP-a2-a4 V2.00	0	14. siRNA-SC-10 PSF1-A488 DAPI IMPa2-A546 _q_TileScan_001 (Stage 17 of 49)	00-At6mJnEf7LDnqZ7qyRwCtX
139.807		Cell	3	0.000	1.000	1139	4	siRNA-SC-10 PSF1-A488 IMPa2-A546 DAPI 8C2-siRNA-IMP-a2-a4 V2.00	0	14. siRNA-SC-10 PSF1-A488 DAPI IMPa2-A546 _q_TileScan_001 (Stage 17 of 49)	00-At6mJnEf7LDnqZ7qyRwCtX
153.624		Cell	3	0.000	1.000	1140	5	siRNA-SC-10 PSF1-A488 IMPa2-A546 DAPI 8C2-siRNA-IMP-a2-a4 V2.00	0	14. siRNA-SC-10 PSF1-A488 DAPI IMPa2-A546 _q_TileScan_001 (Stage 17 of 49)	00-At6mJnEf7LDnqZ7qyRwCtX
146.428		Cell	3	0.000	1.000	1141	6	siRNA-SC-10 PSF1-A488 IMPa2-A546 DAPI 8C2-siRNA-IMP-a2-a4 V2.00	0	14. siRNA-SC-10 PSF1-A488 DAPI IMPa2-A546 _q_TileScan_001 (Stage 17 of 49)	00-At6mJnEf7LDnqZ7qyRwCtX
144.564		Cell	3	0.000	1.000	1142	7	siRNA-SC-10 PSF1-A488 IMPa2-A546 DAPI 8C2-siRNA-IMP-a2-a4 V2.00	0	14. siRNA-SC-10 PSF1-A488 DAPI IMPa2-A546 _q_TileScan_001 (Stage 17 of 49)	00-At6mJnEf7LDnqZ7qyRwCtX
170.495		Cell	3	0.000	1.000	1143	8	siRNA-SC-10 PSF1-A488 IMPa2-A546 DAPI 8C2-siRNA-IMP-a2-a4 V2.00	0	14. siRNA-SC-10 PSF1-A488 DAPI IMPa2-A546 _q_TileScan_001 (Stage 17 of 49)	00-At6mJnEf7LDnqZ7qyRwCtX
129.831		Cell	3	0.000	1.000	1144	9	siRNA-SC-10 PSF1-A488 IMPa2-A546 DAPI 8C2-siRNA-IMP-a2-a4 V2.00	0	14. siRNA-SC-10 PSF1-A488 DAPI IMPa2-A546 _q_TileScan_001 (Stage 17 of 49)	00-At6mJnEf7LDnqZ7qyRwCtX
160.968		Cell	3	0.000	1.000	1145	10	siRNA-SC-10 PSF1-A488 IMPa2-A546 DAPI 8C2-siRNA-IMP-a2-a4 V2.00	0	14. siRNA-SC-10 PSF1-A488 DAPI IMPa2-A546 _q_TileScan_001 (Stage 17 of 49)	00-At6mJnEf7LDnqZ7qyRwCtX
128.561		Cell	3	0.000	1.000	1146	11	siRNA-SC-10 PSF1-A488 IMPa2-A546 DAPI 8C2-siRNA-IMP-a2-a4 V2.00	0	14. siRNA-SC-10 PSF1-A488 DAPI IMPa2-A546 _q_TileScan_001 (Stage 17 of 49)	00-At6mJnEf7LDnqZ7qyRwCtX
110.506		Cell	3	0.000	1.000	1147	12	siRNA-SC-10 PSF1-A488 IMPa2-A546 DAPI 8C2-siRNA-IMP-a2-a4 V2.00	0	14. siRNA-SC-10 PSF1-A488 DAPI IMPa2-A546 _q_TileScan_001 (Stage 17 of 49)	00-At6mJnEf7LDnqZ7qyRwCtX
173.301		Cell	3	0.000	1.000	1148	13	siRNA-SC-10 PSF1-A488 IMPa2-A546 DAPI 8C2-siRNA-IMP-a2-a4 V2.00	0	14. siRNA-SC-10 PSF1-A488 DAPI IMPa2-A546 _q_TileScan_001 (Stage 17 of 49)	00-At6mJnEf7LDnqZ7qyRwCtX
170.698		Cell	3	0.000	1.000	1149	14	siRNA-SC-10 PSF1-A488 IMPa2-A546 DAPI 8C2-siRNA-IMP-a2-a4 V2.00	0	14. siRNA-SC-10 PSF1-A488 DAPI IMPa2-A546 _q_TileScan_001 (Stage 17 of 49)	00-At6mJnEf7LDnqZ7qyRwCtX
162.595		Cell	3	0.000	1.000	1150	15	siRNA-SC-10 PSF1-A488 IMPa2-A546 DAPI 8C2-siRNA-IMP-a2-a4 V2.00	0	14. siRNA-SC-10 PSF1-A488 DAPI IMPa2-A546 _q_TileScan_001 (Stage 17 of 49)	00-At6mJnEf7LDnqZ7qyRwCtX
129.339		Cell	3	0.000	1.000	1151	16	siRNA-SC-10 PSF1-A488 IMPa2-A546 DAPI 8C2-siRNA-IMP-a2-a4 V2.00	0	14. siRNA-SC-10 PSF1-A488 DAPI IMPa2-A546 _q_TileScan_001 (Stage 17 of 49)	00-At6mJnEf7LDnqZ7qyRwCtX
131.462		Cell	3	0.000	1.000	1152	17	siRNA-SC-10 PSF1-A488 IMPa2-A546 DAPI 8C2-siRNA-IMP-a2-a4 V2.00	0	14. siRNA-SC-10 PSF1-A488 DAPI IMPa2-A546 _q_TileScan_001 (Stage 17 of 49)	00-At6mJnEf7LDnqZ7qyRwCtX
133.668		Cell	3	0.000	1.000	1153	18	siRNA-SC-10 PSF1-A488 IMPa2-A546 DAPI 8C2-siRNA-IMP-a2-a4 V2.00	0	14. siRNA-SC-10 PSF1-A488 DAPI IMPa2-A546 _q_TileScan_001 (Stage 17 of 49)	00-At6mJnEf7LDnqZ7qyRwCtX
172.329		Cell	3	0.000	1.000	1154	19	siRNA-SC-10 PSF1-A488 IMPa2-A546 DAPI 8C2-siRNA-IMP-a2-a4 V2.00	0	14. siRNA-SC-10 PSF1-A488 DAPI IMPa2-A546 _q_TileScan_001 (Stage 17 of 49)	00-At6mJnEf7LDnqZ7qyRwCtX
170.42		Cell	3	0.000	1.000	1155	20	siRNA-SC-10 PSF1-A488 IMPa2-A546 DAPI 8C2-siRNA-IMP-a2-a4 V2.00	0	14. siRNA-SC-10 PSF1-A488 DAPI IMPa2-A546 _q_TileScan_001 (Stage 17 of 49)	00-At6mJnEf7LDnqZ7qyRwCtX
163.202		Cell	3	0.000	1.000	1156	21	siRNA-SC-10 PSF1-A488 IMPa2-A546 DAPI 8C2-siRNA-IMP-a2-a4 V2.00	0	14. siRNA-SC-10 PSF1-A488 DAPI IMPa2-A546 _q_TileScan_001 (Stage 17 of 49)	00-At6mJnEf7LDnqZ7qyRwCtX
125.342		Cell	3	0.000	1.000	1157	22	siRNA-SC-10 PSF1-A488 IMPa2-A546 DAPI 8C2-siRNA-IMP-a2-a4 V2.00	0	14. siRNA-SC-10 PSF1-A488 DAPI IMPa2-A546 _q_TileScan_001 (Stage 17 of 49)	00-At6mJnEf7LDnqZ7qyRwCtX
194.521		Cell	3	0.000	1.000	1158	23	siRNA-SC-10 PSF1-A488 IMPa2-A546 DAPI 8C2-siRNA-IMP-a2-a4 V2.00	0	14. siRNA-SC-10 PSF1-A488 DAPI IMPa2-A546 _q_TileScan_001 (Stage 17 of 49)	00-At6mJnEf7LDnqZ7qyRwCtX
171.975		Cell	3	0.000	1.000	1159	24	siRNA-SC-10 PSF1-A488 IMPa2-A546 DAPI 8C2-siRNA-IMP-a2-a4 V2.00	0	14. siRNA-SC-10 PSF1-A488 DAPI IMPa2-A546 _q_TileScan_001 (Stage 17 of 49)	00-At6mJnEf7LDnqZ7qyRwCtX
132.756		Cell	3	0.000	1.000	1160	25	siRNA-SC-10 PSF1-A488 IMPa2-A546 DAPI 8C2-siRNA-IMP-a2-a4 V2.00	0	14. siRNA-SC-10 PSF1-A488 DAPI IMPa2-A546 _q_TileScan_001 (Stage 17 of 49)	00-At6mJnEf7LDnqZ7qyRwCtX
123.807		Cell	3	0.000	1.000	1161	26	siRNA-SC-10 PSF1-A488 IMPa2-A546 DAPI 8C2-siRNA-IMP-a2-a4 V2.00	0	14. siRNA-SC-10 PSF1-A488 DAPI IMPa2-A546 _q_TileScan_001 (Stage 17 of 49)	00-At6mJnEf7LDnqZ7qyRwCtX
139.336		Cell	3	0.000	1.000	1162	27	siRNA-SC-10 PSF1-A488 IMPa2-A546 DAPI 8C2-siRNA-IMP-a2-a4 V2.00	0	14. siRNA-SC-10 PSF1-A488 DAPI IMPa2-A546 _q_TileScan_001 (Stage 17 of 49)	00-At6mJnEf7LDnqZ7qyRwCtX
192.598		Cell	3	0.000	1.000	1163	28	siRNA-SC-10 PSF1-A488 IMPa2-A546 DAPI 8C2-siRNA-IMP-a2-a4 V2.00	0	14. siRNA-SC-10 PSF1-A488 DAPI IMPa2-A546 _q_TileScan_001 (Stage 17 of 49)	00-At6mJnEf7LDnqZ7qyRwCtX
191.397		Cell	3	0.000	1.000	1164	29	siRNA-SC-10 PSF1-A488 IMPa2-A546 DAPI 8C2-siRNA-IMP-a2-a4 V2.00	0	14. siRNA-SC-10 PSF1-A488 DAPI IMPa2-A546 _q_TileScan_001 (Stage 17 of 49)	00-At6mJnEf7LDnqZ7qyRwCtX
170.694		Cell	3	0.000	1.000	1165	30	siRNA-SC-10 PSF1-A488 IMPa2-A546 DAPI 8C2-siRNA-IMP-a2-a4 V2.00	0	14. siRNA-SC-10 PSF1-A488 DAPI IMPa2-A546 _q_TileScan_001 (Stage 17 of 49)	00-At6mJnEf7LDnqZ7qyRwCtX
158.958		Cell	3	0.000	1.000	1166	0	siRNA-SC-10 PSF1-A488 IMPa2-A546 DAPI 8C2-siRNA-IMP-a2-a4 V2.00	0	14. siRNA-SC-10 PSF1-A488 DAPI IMPa2-A546 _r_TileScan_001 (Stage 18 of 49)	00-SCNuSnCVAw9aFUQvN8FFZP
100.34		Cell	3	0.000	1.000	1167	1	siRNA-SC-10 PSF1-A488 IMPa2-A546 DAPI 8C2-siRNA-IMP-a2-a4 V2.00	0	14. siRNA-SC-10 PSF1-A488 DAPI IMPa2-A546 _r_TileScan_001 (Stage 18 of 49)	00-SCNuSnCVAw9aFUQvN8FFZP
149.711		Cell	3	0.000	1.000	1168	2	siRNA-SC-10 PSF1-A488 IMPa2-A546 DAPI 8C2-siRNA-IMP-a2-a4 V2.00	0	14. siRNA-SC-10 PSF1-A488 DAPI IMPa2-A546 _r_TileScan_001 (Stage 18 of 49)	00-SCNuSnCVAw9aFUQvN8FFZP
171.065		Cell	3	0.000	1.000	1169	3	siRNA-SC-10 PSF1-A488 IMPa2-A546 DAPI 8C2-siRNA-IMP-a2-a4 V2.00	0	14. siRNA-SC-10 PSF1-A488 DAPI IMPa2-A546 _r_TileScan_001 (Stage 18 of 49)	00-SCNuSnCVAw9aFUQvN8FFZP
138.454		Cell	3	0.000	1.000	1170	4	siRNA-SC-10 PSF1-A488 IMPa2-A546 DAPI 8C2-siRNA-IMP-a2-a4 V2.00	0	14. siRNA-SC-10 PSF1-A488 DAPI IMPa2-A546 _r_TileScan_001 (Stage 18 of 49)	00-SCNuSnCVAw9aFUQvN8FFZP
135.655		Cell	3	0.000	1.000	1171	5	siRNA-SC-10 PSF1-A488 IMPa2-A546 DAPI 8C2-siRNA-IMP-a2-a4 V2.00	0	14. siRNA-SC-10 PSF1-A488 DAPI IMPa2-A546 _r_TileScan_001 (Stage 18 of 49)	00-SCNuSnCVAw9aFUQvN8FFZP
136.086		Cell	3	0.000	1.000	1172	6	siRNA-SC-10 PSF1-A488 IMPa2-A546 DAPI 8C2-siRNA-IMP-a2-a4 V2.00	0	14. siRNA-SC-10 PSF1-A488 DAPI IMPa2-A546 _r_TileScan_001 (Stage 18 of 49)	00-SCNuSnCVAw9aFUQvN8FFZP
75.6108		Cell	3	0.000	1.000	1173	7	siRNA-SC-10 PSF1-A488 IMPa2-A546 DAPI 8C2-siRNA-IMP-a2-a4 V2.00	0	14. siRNA-SC-10 PSF1-A488 DAPI IMPa2-A546 _r_TileScan_001 (Stage 18 of 49)	00-SCNuSnCVAw9aFUQvN8FFZP
133.011		Cell	3	0.000	1.000	1174	8	siRNA-SC-10 PSF1-A488 IMPa2-A546 DAPI 8C2-siRNA-IMP-a2-a4 V2.00	0	14. siRNA-SC-10 PSF1-A488 DAPI IMPa2-A546 _r_TileScan_001 (Stage 18 of 49)	00-SCNuSnCVAw9aFUQvN8FFZP
147.784		Cell	3	0.000	1.000	1175	9	siRNA-SC-10 PSF1-A488 IMPa2-A546 DAPI 8C2-siRNA-IMP-a2-a4 V2.00	0	14. siRNA-SC-10 PSF1-A488 DAPI IMPa2-A546 _r_TileScan_001 (Stage 18 of 49)	00-SCNuSnCVAw9aFUQvN8FFZP
116.193		Cell	3	0.000	1.000	1176	10	siRNA-SC-10 PSF1-A488 IMPa2-A546 DAPI 8C2-siRNA-IMP-a2-a4 V2.00	0	14. siRNA-SC-10 PSF1-A488 DAPI IMPa2-A546 _r_TileScan_001 (Stage 18 of 49)	00-SCNuSnCVAw9aFUQvN8FFZP
137.409		Cell	3	0.000	1.000	1177	11	siRNA-SC-10 PSF1-A488 IMPa2-A546 DAPI 8C2-siRNA-IMP-a2-a4 V2.00	0	14. siRNA-SC-10 PSF1-A488 DAPI IMPa2-A546 _r_TileScan_001 (Stage 18 of 49)	00-SCNuSnCVAw9aFUQvN8FFZP
149.785		Cell	3	0.000	1.000	1178	12	siRNA-SC-10 PSF1-A488 IMPa2-A546 DAPI 8C2-siRNA-IMP-a2-a4 V2.00	0	14. siRNA-SC-10 PSF1-A488 DAPI IMPa2-A546 _r_TileScan_001 (Stage 18 of 49)	00-SCNuSnCVAw9aFUQvN8FFZP
135.655		Cell	3	0.000	1.000	1179	13	siRNA-SC-10 PSF1-A488 IMPa2-A546 DAPI 8C2-siRNA-IMP-a2-a4 V2.00	0	14. siRNA-SC-10 PSF1-A488 DAPI IMPa2-A546 _r_TileScan_001 (Stage 18 of 49)	00-SCNuSnCVAw9aFUQvN8FFZP
71.1972		Cell	3	0.000	1.000	1180	14	siRNA-SC-10 PSF1-A488 IMPa2-A546 DAPI 8C2-siRNA-IMP-a2-a4 V2.00	0	14. siRNA-SC-10 PSF1-A488 DAPI IMPa2-A546 _r_TileScan_001 (Stage 18 of 49)	00-SCNuSnCVAw9aFUQvN8FFZP
113.144		Cell	3	0.000	1.000	1181	15	siRNA-SC-10 PSF1-A488 IMPa2-A546 DAPI 8C2-siRNA-IMP-a2-a4 V2.00	0	14. siRNA-SC-10 PSF1-A488 DAPI IMPa2-A546 _r_TileScan_001 (Stage 18 of 49)	00-SCNuSnCVAw9aFUQvN8FFZP
87.7069		Cell	3	0.000	1.000	1182	16	siRNA-SC-10 PSF1-A488 IMPa2-A546 DAPI 8C2-siRNA-IMP-a2-a4 V2.00	0	14. siRNA-SC-10 PSF1-A488 DAPI IMPa2-A546 _r_TileScan_001 (Stage 18 of 49)	00-SCNuSnCVAw9aFUQvN8FFZP
121.056		Cell	3	0.000	1.000	1183	17	siRNA-SC-10 PSF1-A488 IMPa2-A546 DAPI 8C2-siRNA-IMP-a2-a4 V2.00	0	14. siRNA-SC-10 PSF1-A488 DAPI IMPa2-A546 _r_TileScan_001 (Stage 18 of 49)	00-SCNuSnCVAw9aFUQvN8FFZP
81.6555		Cell	3	0.000	1.000	1184	18	siRNA-SC-10 PSF1-A488 IMPa2-A546 DAPI 8C2-siRNA-IMP-a2-a4 V2.00	0	14. siRNA-SC-10 PSF1-A488 DAPI IMPa2-A546 _r_TileScan_001 (Stage 18 of 49)	00-SCNuSnCVAw9aFUQvN8FFZP
113.029		Cell	3	0.000	1.000	1185	19	siRNA-SC-10 PSF1-A488 IMPa2-A546 DAPI 8C2-siRNA-IMP-a2-a4 V2.00	0	14. siRNA-SC-10 PSF1-A488 DAPI IMPa2-A546 _r_TileScan_001 (Stage 18 of 49)	00-SCNuSnCVAw9aFUQvN8FFZP
104.714		Cell	3	0.000	1.000	1186	20	siRNA-SC-10 PSF1-A488 IMPa2-A546 DAPI 8C2-siRNA-IMP-a2-a4 V2.00	0	14. siRNA-SC-10 PSF1-A488 DAPI IMPa2-A546 _r_TileScan_001 (Stage 18 of 49)	00-SCNuSnCVAw9aFUQvN8FFZP
114.255		Cell	3	0.000	1.000	1187	21	siRNA-SC-10 PSF1-A488 IMPa2-A546 DAPI 8C2-siRNA-IMP-a2-a4 V2.00	0	14. siRNA-SC-10 PSF1-A488 DAPI IMPa2-A546 _r_TileScan_001 (Stage 18 of 49)	00-SCNuSnCVAw9aFUQvN8FFZP
155.814		Cell	3	0.000	1.000	1188	22	siRNA-SC-10 PSF1-A488 IMPa2-A546 DAPI 8C2-siRNA-IMP-a2-a4 V2.00	0	14. siRNA-SC-10 PSF1-A488 DAPI IMPa2-A546 _r_TileScan_001 (Stage 18 of 49)	00-SCNuSnCVAw9aFUQvN8FFZP
66.5066		Cell	3	0.000	1.000	1189	23	siRNA-SC-10 PSF1-A488 IMPa2-A546 DAPI 8C2-siRNA-IMP-a2-a4 V2.00	0	14. siRNA-SC-10 PSF1-A488 DAPI IMPa2-A546 _r_TileScan_001 (Stage 18 of 49)	00-SCNuSnCVAw9aFUQvN8FFZP
120.005		Cell	3	0.000	1.000	1190	24	siRNA-SC-10 PSF1-A488 IMPa2-A546 DAPI 8C2-siRNA-IMP-a2-a4 V2.00	0	14. siRNA-SC-10 PSF1-A488 DAPI IMPa2-A546 _r_TileScan_001 (Stage 18 of 49)	00-SCNuSnCVAw9aFUQvN8FFZP
156.204		Cell	3	0.000	1.000	1191	25	siRNA-SC-10 PSF1-A488 IMPa2-A546 DAPI 8C2-siRNA-IMP-a2-a4 V2.00	0	14. siRNA-SC-10 PSF1-A488 DAPI IMPa2-A546 _r_TileScan_001 (Stage 18 of 49)	00-SCNuSnCVAw9aFUQvN8FFZP
108.229		Cell	3	0.000	1.000	1192	26	siRNA-SC-10 PSF1-A488 IMPa2-A546 DAPI 8C2-siRNA-IMP-a2-a4 V2.00	0	14. siRNA-SC-10 PSF1-A488 DAPI IMPa2-A546 _r_TileScan_001 (Stage 18 of 49)	00-SCNuSnCVAw9aFUQvN8FFZP
92.5223		Cell	3	0.000	1.000	1193	27	siRNA-SC-10 PSF1-A488 IMPa2-A546 DAPI 8C2-siRNA-IMP-a2-a4 V2.00	0	14. siRNA-SC-10 PSF1-A488 DAPI IMPa2-A546 _r_TileScan_001 (Stage 18 of 49)	00-SCNuSnCVAw9aFUQvN8FFZP
131.84		Cell	3	0.000	1.000	1194	28	siRNA-SC-10 PSF1-A488 IMPa2-A546 DAPI 8C2-siRNA-IMP-a2-a4 V2.00	0	14. siRNA-SC-10 PSF1-A488 DAPI IMPa2-A546 _r_TileScan_001 (Stage 18 of 49)	00-SCNuSnCVAw9aFUQvN8FFZP
92.803		Cell	3	0.000	1.000	1195	29	siRNA-SC-10 PSF1-A488 IMPa2-A546 DAPI 8C2-siRNA-IMP-a2-a4 V2.00	0	14. siRNA-SC-10 PSF1-A488 DAPI IMPa2-A546 _r_TileScan_001 (Stage 18 of 49)	00-SCNuSnCVAw9aFUQvN8FFZP
110.566		Cell	3	0.000	1.000	1196	30	siRNA-SC-10 PSF1-A488 IMPa2-A546 DAPI 8C2-siRNA-IMP-a2-a4 V2.00	0	14. siRNA-SC-10 PSF1-A488 DAPI IMPa2-A546 _r_TileScan_001 (Stage 18 of 49)	00-SCNuSnCVAw9aFUQvN8FFZP
121.964		Cell	3	0.000	1.000	1197	31	siRNA-SC-10 PSF1-A488 IMPa2-A546 DAPI 8C2-siRNA-IMP-a2-a4 V2.00	0	14. siRNA-SC-10 PSF1-A488 DAPI IMPa2-A546 _r_TileScan_001 (Stage 18 of 49)	00-SCNuSnCVAw9aFUQvN8FFZP
125.693		Cell	3	0.000	1.000	1198	32	siRNA-SC-10 PSF1-A488 IMPa2-A546 DAPI 8C2-siRNA-IMP-a2-a4 V2.00	0	14. siRNA-SC-10 PSF1-A488 DAPI IMPa2-A546 _r_TileScan_001 (Stage 18 of 49)	00-SCNuSnCVAw9aFUQvN8FFZP
161.192		Cell	3	0.000	1.000	1199	0	siRNA-SC-10 PSF1-A488 IMPa2-A546 DAPI 8C2-siRNA-IMP-a2-a4 V2.00	0	14. siRNA-SC-10 PSF1-A488 DAPI IMPa2-A546 _s_TileScan_001 (Stage 19 of 49)	00-EP6bmtXw3zco5P4p7GU7fL
95.7346		Cell	3	0.000	1.000	1200	1	siRNA-SC-10 PSF1-A488 IMPa2-A546 DAPI 8C2-siRNA-IMP-a2-a4 V2.00	0	14. siRNA-SC-10 PSF1-A488 DAPI IMPa2-A546 _s_TileScan_001 (Stage 19 of 49)	00-EP6bmtXw3zco5P4p7GU7fL
177.866		Cell	3	0.000	1.000	1201	2	siRNA-SC-10 PSF1-A488 IMPa2-A546 DAPI 8C2-siRNA-IMP-a2-a4 V2.00	0	14. siRNA-SC-10 PSF1-A488 DAPI IMPa2-A546 _s_TileScan_001 (Stage 19 of 49)	00-EP6bmtXw3zco5P4p7GU7fL
151.837		Cell	3	0.000	1.000	1202	3	siRNA-SC-10 PSF1-A488 IMPa2-A546 DAPI 8C2-siRNA-IMP-a2-a4 V2.00	0	14. siRNA-SC-10 PSF1-A488 DAPI IMPa2-A546 _s_TileScan_001 (Stage 19 of 49)	00-EP6bmtXw3zco5P4p7GU7fL
132.511		Cell	3	0.000	1.000	1203	4	siRNA-SC-10 PSF1-A488 IMPa2-A546 DAPI 8C2-siRNA-IMP-a2-a4 V2.00	0	14. siRNA-SC-10 PSF1-A488 DAPI IMPa2-A546 _s_TileScan_001 (Stage 19 of 49)	00-EP6bmtXw3zco5P4p7GU7fL
148.991		Cell	3	0.000	1.000	1204	5	siRNA-SC-10 PSF1-A488 IMPa2-A546 DAPI 8C2-siRNA-IMP-a2-a4 V2.00	0	14. siRNA-SC-10 PSF1-A488 DAPI IMPa2-A546 _s_TileScan_001 (Stage 19 of 49)	00-EP6bmtXw3zco5P4p7GU7fL
112.68		Cell	3	0.000	1.000	1205	6	siRNA-SC-10 PSF1-A488 IMPa2-A546 DAPI 8C2-siRNA-IMP-a2-a4 V2.00	0	14. siRNA-SC-10 PSF1-A488 DAPI IMPa2-A546 _s_TileScan_001 (Stage 19 of 49)	00-EP6bmtXw3zco5P4p7GU7fL
109.929		Cell	3	0.000	1.000	1206	7	siRNA-SC-10 PSF1-A488 IMPa2-A546 DAPI 8C2-siRNA-IMP-a2-a4 V2.00	0	14. siRNA-SC-10 PSF1-A488 DAPI IMPa2-A546 _s_TileScan_001 (Stage 19 of 49)	00-EP6bmtXw3zco5P4p7GU7fL
102.087		Cell	3	0.000	1.000	1207	8	siRNA-SC-10 PSF1-A488 IMPa2-A546 DAPI 8C2-siRNA-IMP-a2-a4 V2.00	0	14. siRNA-SC-10 PSF1-A488 DAPI IMPa2-A546 _s_TileScan_001 (Stage 19 of 49)	00-EP6bmtXw3zco5P4p7GU7fL
147.973		Cell	3	0.000	1.000	1208	9	siRNA-SC-10 PSF1-A488 IMPa2-A546 DAPI 8C2-siRNA-IMP-a2-a4 V2.00	0	14. siRNA-SC-10 PSF1-A488 DAPI IMPa2-A546 _s_TileScan_001 (Stage 19 of 49)	00-EP6bmtXw3zco5P4p7GU7fL
120.739		Cell	3	0.000	1.000	1209	10	siRNA-SC-10 PSF1-A488 IMPa2-A546 DAPI 8C2-siRNA-IMP-a2-a4 V2.00	0	14. siRNA-SC-10 PSF1-A488 DAPI IMPa2-A546 _s_TileScan_001 (Stage 19 of 49)	00-EP6bmtXw3zco5P4p7GU7fL
124.271		Cell	3	0.000	1.000	1210	11	siRNA-SC-10 PSF1-A488 IMPa2-A546 DAPI 8C2-siRNA-IMP-a2-a4 V2.00	0	14. siRNA-SC-10 PSF1-A488 DAPI IMPa2-A546 _s_TileScan_001 (Stage 19 of 49)	00-EP6bmtXw3zco5P4p7GU7fL
120.47		Cell	3	0.000	1.000	1211	12	siRNA-SC-10 PSF1-A488 IMPa2-A546 DAPI 8C2-siRNA-IMP-a2-a4 V2.00	0	14. siRNA-SC-10 PSF1-A488 DAPI IMPa2-A546 _s_TileScan_001 (Stage 19 of 49)	00-EP6bmtXw3zco5P4p7GU7fL
131.144		Cell	3	0.000	1.000	1212	13	siRNA-SC-10 PSF1-A488 IMPa2-A546 DAPI 8C2-siRNA-IMP-a2-a4 V2.00	0	14. siRNA-SC-10 PSF1-A488 DAPI IMPa2-A546 _s_TileScan_001 (Stage 19 of 49)	00-EP6bmtXw3zco5P4p7GU7fL
127.185		Cell	3	0.000	1.000	1213	14	siRNA-SC-10 PSF1-A488 IMPa2-A546 DAPI 8C2-siRNA-IMP-a2-a4 V2.00	0	14. siRNA-SC-10 PSF1-A488 DAPI IMPa2-A546 _s_TileScan_001 (Stage 19 of 49)	00-EP6bmtXw3zco5P4p7GU7fL
114.795		Cell	3	0.000	1.000	1214	15	siRNA-SC-10 PSF1-A488 IMPa2-A546 DAPI 8C2-siRNA-IMP-a2-a4 V2.00	0	14. siRNA-SC-10 PSF1-A488 DAPI IMPa2-A546 _s_TileScan_001 (Stage 19 of 49)	00-EP6bmtXw3zco5P4p7GU7fL
157.606		Cell	3	0.000	1.000	1215	16	siRNA-SC-10 PSF1-A488 IMPa2-A546 DAPI 8C2-siRNA-IMP-a2-a4 V2.00	0	14. siRNA-SC-10 PSF1-A488 DAPI IMPa2-A546 _s_TileScan_001 (Stage 19 of 49)	00-EP6bmtXw3zco5P4p7GU7fL
126.398		Cell	3	0.000	1.000	1216	17	siRNA-SC-10 PSF1-A488 IMPa2-A546 DAPI 8C2-siRNA-IMP-a2-a4 V2.00	0	14. siRNA-SC-10 PSF1-A488 DAPI IMPa2-A546 _s_TileScan_001 (Stage 19 of 49)	00-EP6bmtXw3zco5P4p7GU7fL
96.2858		Cell	3	0.000	1.000	1217	18	siRNA-SC-10 PSF1-A488 IMPa2-A546 DAPI 8C2-siRNA-IMP-a2-a4 V2.00	0	14. siRNA-SC-10 PSF1-A488 DAPI IMPa2-A546 _s_TileScan_001 (Stage 19 of 49)	00-EP6bmtXw3zco5P4p7GU7fL
170.333		Cell	3	0.000	1.000	1218	19	siRNA-SC-10 PSF1-A488 IMPa2-A546 DAPI 8C2-siRNA-IMP-a2-a4 V2.00	0	14. siRNA-SC-10 PSF1-A488 DAPI IMPa2-A546 _s_TileScan_001 (Stage 19 of 49)	00-EP6bmtXw3zco5P4p7GU7fL
134.53		Cell	3	0.000	1.000	1219	20	siRNA-SC-10 PSF1-A488 IMPa2-A546 DAPI 8C2-siRNA-IMP-a2-a4 V2.00	0	14. siRNA-SC-10 PSF1-A488 DAPI IMPa2-A546 _s_TileScan_001 (Stage 19 of 49)	00-EP6bmtXw3zco5P4p7GU7fL
149.571		Cell	3	0.000	1.000	1220	21	siRNA-SC-10 PSF1-A488 IMPa2-A546 DAPI 8C2-siRNA-IMP-a2-a4 V2.00	0	14. siRNA-SC-10 PSF1-A488 DAPI IMPa2-A546 _s_TileScan_001 (Stage 19 of 49)	00-EP6bmtXw3zco5P4p7GU7fL
174.442		Cell	3	0.000	1.000	1221	22	siRNA-SC-10 PSF1-A488 IMPa2-A546 DAPI 8C2-siRNA-IMP-a2-a4 V2.00	0	14. siRNA-SC-10 PSF1-A488 DAPI IMPa2-A546 _s_TileScan_001 (Stage 19 of 49)	00-EP6bmtXw3zco5P4p7GU7fL
126.367		Cell	3	0.000	1.000	1222	23	siRNA-SC-10 PSF1-A488 IMPa2-A546 DAPI 8C2-siRNA-IMP-a2-a4 V2.00	0	14. siRNA-SC-10 PSF1-A488 DAPI IMPa2-A546 _s_TileScan_001 (Stage 19 of 49)	00-EP6bmtXw3zco5P4p7GU7fL
118.98		Cell	3	0.000	1.000	1223	24	siRNA-SC-10 PSF1-A488 IMPa2-A546 DAPI 8C2-siRNA-IMP-a2-a4 V2.00	0	14. siRNA-SC-10 PSF1-A488 DAPI IMPa2-A546 _s_TileScan_001 (Stage 19 of 49)	00-EP6bmtXw3zco5P4p7GU7fL
121.647		Cell	3	0.000	1.000	1224	25	siRNA-SC-10 PSF1-A488 IMPa2-A546 DAPI 8C2-siRNA-IMP-a2-a4 V2.00	0	14. siRNA-SC-10 PSF1-A488 DAPI IMPa2-A546 _s_TileScan_001 (Stage 19 of 49)	00-EP6bmtXw3zco5P4p7GU7fL
172.979		Cell	3	0.000	1.000	1225	26	siRNA-SC-10 PSF1-A488 IMPa2-A546 DAPI 8C2-siRNA-IMP-a2-a4 V2.00	0	14. siRNA-SC-10 PSF1-A488 DAPI IMPa2-A546 _s_TileScan_001 (Stage 19 of 49)	00-EP6bmtXw3zco5P4p7GU7fL
110.771		Cell	3	0.000	1.000	1226	27	siRNA-SC-10 PSF1-A488 IMPa2-A546 DAPI 8C2-siRNA-IMP-a2-a4 V2.00	0	14. siRNA-SC-10 PSF1-A488 DAPI IMPa2-A546 _s_TileScan_001 (Stage 19 of 49)	00-EP6bmtXw3zco5P4p7GU7fL
158.952		Cell	3	0.000	1.000	1227	28	siRNA-SC-10 PSF1-A488 IMPa2-A546 DAPI 8C2-siRNA-IMP-a2-a4 V2.00	0	14. siRNA-SC-10 PSF1-A488 DAPI IMPa2-A546 _s_TileScan_001 (Stage 19 of 49)	00-EP6bmtXw3zco5P4p7GU7fL
80.87		Cell	3	0.000	1.000	1228	0	siRNA-SC-10 PSF1-A488 IMPa2-A546 DAPI 8C2-siRNA-IMP-a2-a4 V2.00	0	14. siRNA-SC-10 PSF1-A488 DAPI IMPa2-A546 _t_TileScan_001 (Stage 20 of 49)	00-rAfcBqnCDc8K5edyuxedWZ
136.691		Cell	3	0.000	1.000	1229	1	siRNA-SC-10 PSF1-A488 IMPa2-A546 DAPI 8C2-siRNA-IMP-a2-a4 V2.00	0	14. siRNA-SC-10 PSF1-A488 DAPI IMPa2-A546 _t_TileScan_001 (Stage 20 of 49)	00-rAfcBqnCDc8K5edyuxedWZ
125.091		Cell	3	0.000	1.000	1230	2	siRNA-SC-10 PSF1-A488 IMPa2-A546 DAPI 8C2-siRNA-IMP-a2-a4 V2.00	0	14. siRNA-SC-10 PSF1-A488 DAPI IMPa2-A546 _t_TileScan_001 (Stage 20 of 49)	00-rAfcBqnCDc8K5edyuxedWZ
147.711		Cell	3	0.000	1.000	1231	3	siRNA-SC-10 PSF1-A488 IMPa2-A546 DAPI 8C2-siRNA-IMP-a2-a4 V2.00	0	14. siRNA-SC-10 PSF1-A488 DAPI IMPa2-A546 _t_TileScan_001 (Stage 20 of 49)	00-rAfcBqnCDc8K5edyuxedWZ
95.5241		Cell	3	0.000	1.000	1232	4	siRNA-SC-10 PSF1-A488 IMPa2-A546 DAPI 8C2-siRNA-IMP-a2-a4 V2.00	0	14. siRNA-SC-10 PSF1-A488 DAPI IMPa2-A546 _t_TileScan_001 (Stage 20 of 49)	00-rAfcBqnCDc8K5edyuxedWZ
104.781		Cell	3	0.000	1.000	1233	5	siRNA-SC-10 PSF1-A488 IMPa2-A546 DAPI 8C2-siRNA-IMP-a2-a4 V2.00	0	14. siRNA-SC-10 PSF1-A488 DAPI IMPa2-A546 _t_TileScan_001 (Stage 20 of 49)	00-rAfcBqnCDc8K5edyuxedWZ
91.9867		Cell	3	0.000	1.000	1234	6	siRNA-SC-10 PSF1-A488 IMPa2-A546 DAPI 8C2-siRNA-IMP-a2-a4 V2.00	0	14. siRNA-SC-10 PSF1-A488 DAPI IMPa2-A546 _t_TileScan_001 (Stage 20 of 49)	00-rAfcBqnCDc8K5edyuxedWZ
93.8087		Cell	3	0.000	1.000	1235	7	siRNA-SC-10 PSF1-A488 IMPa2-A546 DAPI 8C2-siRNA-IMP-a2-a4 V2.00	0	14. siRNA-SC-10 PSF1-A488 DAPI IMPa2-A546 _t_TileScan_001 (Stage 20 of 49)	00-rAfcBqnCDc8K5edyuxedWZ
96.1531		Cell	3	0.000	1.000	1236	8	siRNA-SC-10 PSF1-A488 IMPa2-A546 DAPI 8C2-siRNA-IMP-a2-a4 V2.00	0	14. siRNA-SC-10 PSF1-A488 DAPI IMPa2-A546 _t_TileScan_001 (Stage 20 of 49)	00-rAfcBqnCDc8K5edyuxedWZ
104.87		Cell	3	0.000	1.000	1237	9	siRNA-SC-10 PSF1-A488 IMPa2-A546 DAPI 8C2-siRNA-IMP-a2-a4 V2.00	0	14. siRNA-SC-10 PSF1-A488 DAPI IMPa2-A546 _t_TileScan_001 (Stage 20 of 49)	00-rAfcBqnCDc8K5edyuxedWZ
124.139		Cell	3	0.000	1.000	1238	10	siRNA-SC-10 PSF1-A488 IMPa2-A546 DAPI 8C2-siRNA-IMP-a2-a4 V2.00	0	14. siRNA-SC-10 PSF1-A488 DAPI IMPa2-A546 _t_TileScan_001 (Stage 20 of 49)	00-rAfcBqnCDc8K5edyuxedWZ
129.882		Cell	3	0.000	1.000	1239	11	siRNA-SC-10 PSF1-A488 IMPa2-A546 DAPI 8C2-siRNA-IMP-a2-a4 V2.00	0	14. siRNA-SC-10 PSF1-A488 DAPI IMPa2-A546 _t_TileScan_001 (Stage 20 of 49)	00-rAfcBqnCDc8K5edyuxedWZ
100.053		Cell	3	0.000	1.000	1240	12	siRNA-SC-10 PSF1-A488 IMPa2-A546 DAPI 8C2-siRNA-IMP-a2-a4 V2.00	0	14. siRNA-SC-10 PSF1-A488 DAPI IMPa2-A546 _t_TileScan_001 (Stage 20 of 49)	00-rAfcBqnCDc8K5edyuxedWZ
113.617		Cell	3	0.000	1.000	1241	13	siRNA-SC-10 PSF1-A488 IMPa2-A546 DAPI 8C2-siRNA-IMP-a2-a4 V2.00	0	14. siRNA-SC-10 PSF1-A488 DAPI IMPa2-A546 _t_TileScan_001 (Stage 20 of 49)	00-rAfcBqnCDc8K5edyuxedWZ
110.42		Cell	3	0.000	1.000	1242	14	siRNA-SC-10 PSF1-A488 IMPa2-A546 DAPI 8C2-siRNA-IMP-a2-a4 V2.00	0	14. siRNA-SC-10 PSF1-A488 DAPI IMPa2-A546 _t_TileScan_001 (Stage 20 of 49)	00-rAfcBqnCDc8K5edyuxedWZ
149.712		Cell	3	0.000	1.000	1243	15	siRNA-SC-10 PSF1-A488 IMPa2-A546 DAPI 8C2-siRNA-IMP-a2-a4 V2.00	0	14. siRNA-SC-10 PSF1-A488 DAPI IMPa2-A546 _t_TileScan_001 (Stage 20 of 49)	00-rAfcBqnCDc8K5edyuxedWZ
69.5413		Cell	3	0.000	1.000	1244	16	siRNA-SC-10 PSF1-A488 IMPa2-A546 DAPI 8C2-siRNA-IMP-a2-a4 V2.00	0	14. siRNA-SC-10 PSF1-A488 DAPI IMPa2-A546 _t_TileScan_001 (Stage 20 of 49)	00-rAfcBqnCDc8K5edyuxedWZ
131.85		Cell	3	0.000	1.000	1245	17	siRNA-SC-10 PSF1-A488 IMPa2-A546 DAPI 8C2-siRNA-IMP-a2-a4 V2.00	0	14. siRNA-SC-10 PSF1-A488 DAPI IMPa2-A546 _t_TileScan_001 (Stage 20 of 49)	00-rAfcBqnCDc8K5edyuxedWZ
109.829		Cell	3	0.000	1.000	1246	18	siRNA-SC-10 PSF1-A488 IMPa2-A546 DAPI 8C2-siRNA-IMP-a2-a4 V2.00	0	14. siRNA-SC-10 PSF1-A488 DAPI IMPa2-A546 _t_TileScan_001 (Stage 20 of 49)	00-rAfcBqnCDc8K5edyuxedWZ
63.5652		Cell	3	0.000	1.000	1247	19	siRNA-SC-10 PSF1-A488 IMPa2-A546 DAPI 8C2-siRNA-IMP-a2-a4 V2.00	0	14. siRNA-SC-10 PSF1-A488 DAPI IMPa2-A546 _t_TileScan_001 (Stage 20 of 49)	00-rAfcBqnCDc8K5edyuxedWZ
129.079		Cell	3	0.000	1.000	1248	20	siRNA-SC-10 PSF1-A488 IMPa2-A546 DAPI 8C2-siRNA-IMP-a2-a4 V2.00	0	14. siRNA-SC-10 PSF1-A488 DAPI IMPa2-A546 _t_TileScan_001 (Stage 20 of 49)	00-rAfcBqnCDc8K5edyuxedWZ
186.582		Cell	3	0.000	1.000	1249	21	siRNA-SC-10 PSF1-A488 IMPa2-A546 DAPI 8C2-siRNA-IMP-a2-a4 V2.00	0	14. siRNA-SC-10 PSF1-A488 DAPI IMPa2-A546 _t_TileScan_001 (Stage 20 of 49)	00-rAfcBqnCDc8K5edyuxedWZ
107.117		Cell	3	0.000	1.000	1250	22	siRNA-SC-10 PSF1-A488 IMPa2-A546 DAPI 8C2-siRNA-IMP-a2-a4 V2.00	0	14. siRNA-SC-10 PSF1-A488 DAPI IMPa2-A546 _t_TileScan_001 (Stage 20 of 49)	00-rAfcBqnCDc8K5edyuxedWZ
78.976		Cell	3	0.000	1.000	1251	23	siRNA-SC-10 PSF1-A488 IMPa2-A546 DAPI 8C2-siRNA-IMP-a2-a4 V2.00	0	14. siRNA-SC-10 PSF1-A488 DAPI IMPa2-A546 _t_TileScan_001 (Stage 20 of 49)	00-rAfcBqnCDc8K5edyuxedWZ
119.003		Cell	3	0.000	1.000	1252	24	siRNA-SC-10 PSF1-A488 IMPa2-A546 DAPI 8C2-siRNA-IMP-a2-a4 V2.00	0	14. siRNA-SC-10 PSF1-A488 DAPI IMPa2-A546 _t_TileScan_001 (Stage 20 of 49)	00-rAfcBqnCDc8K5edyuxedWZ
122.735		Cell	3	0.000	1.000	1253	25	siRNA-SC-10 PSF1-A488 IMPa2-A546 DAPI 8C2-siRNA-IMP-a2-a4 V2.00	0	14. siRNA-SC-10 PSF1-A488 DAPI IMPa2-A546 _t_TileScan_001 (Stage 20 of 49)	00-rAfcBqnCDc8K5edyuxedWZ
160.516		Cell	3	0.000	1.000	1254	26	siRNA-SC-10 PSF1-A488 IMPa2-A546 DAPI 8C2-siRNA-IMP-a2-a4 V2.00	0	14. siRNA-SC-10 PSF1-A488 DAPI IMPa2-A546 _t_TileScan_001 (Stage 20 of 49)	00-rAfcBqnCDc8K5edyuxedWZ
117.538		Cell	3	0.000	1.000	1255	27	siRNA-SC-10 PSF1-A488 IMPa2-A546 DAPI 8C2-siRNA-IMP-a2-a4 V2.00	0	14. siRNA-SC-10 PSF1-A488 DAPI IMPa2-A546 _t_TileScan_001 (Stage 20 of 49)	00-rAfcBqnCDc8K5edyuxedWZ
90.0398		Cell	3	0.000	1.000	1256	28	siRNA-SC-10 PSF1-A488 IMPa2-A546 DAPI 8C2-siRNA-IMP-a2-a4 V2.00	0	14. siRNA-SC-10 PSF1-A488 DAPI IMPa2-A546 _t_TileScan_001 (Stage 20 of 49)	00-rAfcBqnCDc8K5edyuxedWZ
170.75		Cell	3	0.000	1.000	1257	29	siRNA-SC-10 PSF1-A488 IMPa2-A546 DAPI 8C2-siRNA-IMP-a2-a4 V2.00	0	14. siRNA-SC-10 PSF1-A488 DAPI IMPa2-A546 _t_TileScan_001 (Stage 20 of 49)	00-rAfcBqnCDc8K5edyuxedWZ
91.8044		Cell	3	0.000	1.000	1258	30	siRNA-SC-10 PSF1-A488 IMPa2-A546 DAPI 8C2-siRNA-IMP-a2-a4 V2.00	0	14. siRNA-SC-10 PSF1-A488 DAPI IMPa2-A546 _t_TileScan_001 (Stage 20 of 49)	00-rAfcBqnCDc8K5edyuxedWZ
168.3		Cell	3	0.000	1.000	1259	31	siRNA-SC-10 PSF1-A488 IMPa2-A546 DAPI 8C2-siRNA-IMP-a2-a4 V2.00	0	14. siRNA-SC-10 PSF1-A488 DAPI IMPa2-A546 _t_TileScan_001 (Stage 20 of 49)	00-rAfcBqnCDc8K5edyuxedWZ
115.543		Cell	3	0.000	1.000	1260	32	siRNA-SC-10 PSF1-A488 IMPa2-A546 DAPI 8C2-siRNA-IMP-a2-a4 V2.00	0	14. siRNA-SC-10 PSF1-A488 DAPI IMPa2-A546 _t_TileScan_001 (Stage 20 of 49)	00-rAfcBqnCDc8K5edyuxedWZ
127.395		Cell	3	0.000	1.000	1261	33	siRNA-SC-10 PSF1-A488 IMPa2-A546 DAPI 8C2-siRNA-IMP-a2-a4 V2.00	0	14. siRNA-SC-10 PSF1-A488 DAPI IMPa2-A546 _t_TileScan_001 (Stage 20 of 49)	00-rAfcBqnCDc8K5edyuxedWZ
120.661		Cell	3	0.000	1.000	1262	34	siRNA-SC-10 PSF1-A488 IMPa2-A546 DAPI 8C2-siRNA-IMP-a2-a4 V2.00	0	14. siRNA-SC-10 PSF1-A488 DAPI IMPa2-A546 _t_TileScan_001 (Stage 20 of 49)	00-rAfcBqnCDc8K5edyuxedWZ
129.185		Cell	3	0.000	1.000	1263	35	siRNA-SC-10 PSF1-A488 IMPa2-A546 DAPI 8C2-siRNA-IMP-a2-a4 V2.00	0	14. siRNA-SC-10 PSF1-A488 DAPI IMPa2-A546 _t_TileScan_001 (Stage 20 of 49)	00-rAfcBqnCDc8K5edyuxedWZ
138.715		Cell	3	0.000	1.000	1264	36	siRNA-SC-10 PSF1-A488 IMPa2-A546 DAPI 8C2-siRNA-IMP-a2-a4 V2.00	0	14. siRNA-SC-10 PSF1-A488 DAPI IMPa2-A546 _t_TileScan_001 (Stage 20 of 49)	00-rAfcBqnCDc8K5edyuxedWZ
139.317		Cell	3	0.000	1.000	1265	37	siRNA-SC-10 PSF1-A488 IMPa2-A546 DAPI 8C2-siRNA-IMP-a2-a4 V2.00	0	14. siRNA-SC-10 PSF1-A488 DAPI IMPa2-A546 _t_TileScan_001 (Stage 20 of 49)	00-rAfcBqnCDc8K5edyuxedWZ
145.164		Cell	3	0.000	1.000	1266	38	siRNA-SC-10 PSF1-A488 IMPa2-A546 DAPI 8C2-siRNA-IMP-a2-a4 V2.00	0	14. siRNA-SC-10 PSF1-A488 DAPI IMPa2-A546 _t_TileScan_001 (Stage 20 of 49)	00-rAfcBqnCDc8K5edyuxedWZ
136.826		Cell	3	0.000	1.000	1267	39	siRNA-SC-10 PSF1-A488 IMPa2-A546 DAPI 8C2-siRNA-IMP-a2-a4 V2.00	0	14. siRNA-SC-10 PSF1-A488 DAPI IMPa2-A546 _t_TileScan_001 (Stage 20 of 49)	00-rAfcBqnCDc8K5edyuxedWZ
144.088		Cell	3	0.000	1.000	1268	40	siRNA-SC-10 PSF1-A488 IMPa2-A546 DAPI 8C2-siRNA-IMP-a2-a4 V2.00	0	14. siRNA-SC-10 PSF1-A488 DAPI IMPa2-A546 _t_TileScan_001 (Stage 20 of 49)	00-rAfcBqnCDc8K5edyuxedWZ
150.795		Cell	3	0.000	1.000	1269	0	siRNA-SC-10 PSF1-A488 IMPa2-A546 DAPI 8C2-siRNA-IMP-a2-a4 V2.00	0	14. siRNA-SC-10 PSF1-A488 DAPI IMPa2-A546 _u_TileScan_001 (Stage 21 of 49)	00-annTPxifvwedTwy4pjm8mc
90.1379		Cell	3	0.000	1.000	1270	1	siRNA-SC-10 PSF1-A488 IMPa2-A546 DAPI 8C2-siRNA-IMP-a2-a4 V2.00	0	14. siRNA-SC-10 PSF1-A488 DAPI IMPa2-A546 _u_TileScan_001 (Stage 21 of 49)	00-annTPxifvwedTwy4pjm8mc
132.401		Cell	3	0.000	1.000	1271	2	siRNA-SC-10 PSF1-A488 IMPa2-A546 DAPI 8C2-siRNA-IMP-a2-a4 V2.00	0	14. siRNA-SC-10 PSF1-A488 DAPI IMPa2-A546 _u_TileScan_001 (Stage 21 of 49)	00-annTPxifvwedTwy4pjm8mc
103.725		Cell	3	0.000	1.000	1272	3	siRNA-SC-10 PSF1-A488 IMPa2-A546 DAPI 8C2-siRNA-IMP-a2-a4 V2.00	0	14. siRNA-SC-10 PSF1-A488 DAPI IMPa2-A546 _u_TileScan_001 (Stage 21 of 49)	00-annTPxifvwedTwy4pjm8mc
165.819		Cell	3	0.000	1.000	1273	4	siRNA-SC-10 PSF1-A488 IMPa2-A546 DAPI 8C2-siRNA-IMP-a2-a4 V2.00	0	14. siRNA-SC-10 PSF1-A488 DAPI IMPa2-A546 _u_TileScan_001 (Stage 21 of 49)	00-annTPxifvwedTwy4pjm8mc
106.795		Cell	3	0.000	1.000	1274	5	siRNA-SC-10 PSF1-A488 IMPa2-A546 DAPI 8C2-siRNA-IMP-a2-a4 V2.00	0	14. siRNA-SC-10 PSF1-A488 DAPI IMPa2-A546 _u_TileScan_001 (Stage 21 of 49)	00-annTPxifvwedTwy4pjm8mc
190.593		Cell	3	0.000	1.000	1275	6	siRNA-SC-10 PSF1-A488 IMPa2-A546 DAPI 8C2-siRNA-IMP-a2-a4 V2.00	0	14. siRNA-SC-10 PSF1-A488 DAPI IMPa2-A546 _u_TileScan_001 (Stage 21 of 49)	00-annTPxifvwedTwy4pjm8mc
133.417		Cell	3	0.000	1.000	1276	7	siRNA-SC-10 PSF1-A488 IMPa2-A546 DAPI 8C2-siRNA-IMP-a2-a4 V2.00	0	14. siRNA-SC-10 PSF1-A488 DAPI IMPa2-A546 _u_TileScan_001 (Stage 21 of 49)	00-annTPxifvwedTwy4pjm8mc
190.108		Cell	3	0.000	1.000	1277	8	siRNA-SC-10 PSF1-A488 IMPa2-A546 DAPI 8C2-siRNA-IMP-a2-a4 V2.00	0	14. siRNA-SC-10 PSF1-A488 DAPI IMPa2-A546 _u_TileScan_001 (Stage 21 of 49)	00-annTPxifvwedTwy4pjm8mc
138.492		Cell	3	0.000	1.000	1278	9	siRNA-SC-10 PSF1-A488 IMPa2-A546 DAPI 8C2-siRNA-IMP-a2-a4 V2.00	0	14. siRNA-SC-10 PSF1-A488 DAPI IMPa2-A546 _u_TileScan_001 (Stage 21 of 49)	00-annTPxifvwedTwy4pjm8mc
159.497		Cell	3	0.000	1.000	1279	10	siRNA-SC-10 PSF1-A488 IMPa2-A546 DAPI 8C2-siRNA-IMP-a2-a4 V2.00	0	14. siRNA-SC-10 PSF1-A488 DAPI IMPa2-A546 _u_TileScan_001 (Stage 21 of 49)	00-annTPxifvwedTwy4pjm8mc
175.783		Cell	3	0.000	1.000	1280	11	siRNA-SC-10 PSF1-A488 IMPa2-A546 DAPI 8C2-siRNA-IMP-a2-a4 V2.00	0	14. siRNA-SC-10 PSF1-A488 DAPI IMPa2-A546 _u_TileScan_001 (Stage 21 of 49)	00-annTPxifvwedTwy4pjm8mc
154.358		Cell	3	0.000	1.000	1281	12	siRNA-SC-10 PSF1-A488 IMPa2-A546 DAPI 8C2-siRNA-IMP-a2-a4 V2.00	0	14. siRNA-SC-10 PSF1-A488 DAPI IMPa2-A546 _u_TileScan_001 (Stage 21 of 49)	00-annTPxifvwedTwy4pjm8mc
122.316		Cell	3	0.000	1.000	1282	13	siRNA-SC-10 PSF1-A488 IMPa2-A546 DAPI 8C2-siRNA-IMP-a2-a4 V2.00	0	14. siRNA-SC-10 PSF1-A488 DAPI IMPa2-A546 _u_TileScan_001 (Stage 21 of 49)	00-annTPxifvwedTwy4pjm8mc
135.024		Cell	3	0.000	1.000	1283	14	siRNA-SC-10 PSF1-A488 IMPa2-A546 DAPI 8C2-siRNA-IMP-a2-a4 V2.00	0	14. siRNA-SC-10 PSF1-A488 DAPI IMPa2-A546 _u_TileScan_001 (Stage 21 of 49)	00-annTPxifvwedTwy4pjm8mc
101.342		Cell	3	0.000	1.000	1284	15	siRNA-SC-10 PSF1-A488 IMPa2-A546 DAPI 8C2-siRNA-IMP-a2-a4 V2.00	0	14. siRNA-SC-10 PSF1-A488 DAPI IMPa2-A546 _u_TileScan_001 (Stage 21 of 49)	00-annTPxifvwedTwy4pjm8mc
183.383		Cell	3	0.000	1.000	1285	16	siRNA-SC-10 PSF1-A488 IMPa2-A546 DAPI 8C2-siRNA-IMP-a2-a4 V2.00	0	14. siRNA-SC-10 PSF1-A488 DAPI IMPa2-A546 _u_TileScan_001 (Stage 21 of 49)	00-annTPxifvwedTwy4pjm8mc
110.342		Cell	3	0.000	1.000	1286	17	siRNA-SC-10 PSF1-A488 IMPa2-A546 DAPI 8C2-siRNA-IMP-a2-a4 V2.00	0	14. siRNA-SC-10 PSF1-A488 DAPI IMPa2-A546 _u_TileScan_001 (Stage 21 of 49)	00-annTPxifvwedTwy4pjm8mc
122.407		Cell	3	0.000	1.000	1287	18	siRNA-SC-10 PSF1-A488 IMPa2-A546 DAPI 8C2-siRNA-IMP-a2-a4 V2.00	0	14. siRNA-SC-10 PSF1-A488 DAPI IMPa2-A546 _u_TileScan_001 (Stage 21 of 49)	00-annTPxifvwedTwy4pjm8mc
137.289		Cell	3	0.000	1.000	1288	19	siRNA-SC-10 PSF1-A488 IMPa2-A546 DAPI 8C2-siRNA-IMP-a2-a4 V2.00	0	14. siRNA-SC-10 PSF1-A488 DAPI IMPa2-A546 _u_TileScan_001 (Stage 21 of 49)	00-annTPxifvwedTwy4pjm8mc
124.477		Cell	3	0.000	1.000	1289	20	siRNA-SC-10 PSF1-A488 IMPa2-A546 DAPI 8C2-siRNA-IMP-a2-a4 V2.00	0	14. siRNA-SC-10 PSF1-A488 DAPI IMPa2-A546 _u_TileScan_001 (Stage 21 of 49)	00-annTPxifvwedTwy4pjm8mc
109.994		Cell	3	0.000	1.000	1290	21	siRNA-SC-10 PSF1-A488 IMPa2-A546 DAPI 8C2-siRNA-IMP-a2-a4 V2.00	0	14. siRNA-SC-10 PSF1-A488 DAPI IMPa2-A546 _u_TileScan_001 (Stage 21 of 49)	00-annTPxifvwedTwy4pjm8mc
84.2914		Cell	3	0.000	1.000	1291	22	siRNA-SC-10 PSF1-A488 IMPa2-A546 DAPI 8C2-siRNA-IMP-a2-a4 V2.00	0	14. siRNA-SC-10 PSF1-A488 DAPI IMPa2-A546 _u_TileScan_001 (Stage 21 of 49)	00-annTPxifvwedTwy4pjm8mc
121.748		Cell	3	0.000	1.000	1292	23	siRNA-SC-10 PSF1-A488 IMPa2-A546 DAPI 8C2-siRNA-IMP-a2-a4 V2.00	0	14. siRNA-SC-10 PSF1-A488 DAPI IMPa2-A546 _u_TileScan_001 (Stage 21 of 49)	00-annTPxifvwedTwy4pjm8mc
153.584		Cell	3	0.000	1.000	1293	24	siRNA-SC-10 PSF1-A488 IMPa2-A546 DAPI 8C2-siRNA-IMP-a2-a4 V2.00	0	14. siRNA-SC-10 PSF1-A488 DAPI IMPa2-A546 _u_TileScan_001 (Stage 21 of 49)	00-annTPxifvwedTwy4pjm8mc
111.118		Cell	3	0.000	1.000	1294	25	siRNA-SC-10 PSF1-A488 IMPa2-A546 DAPI 8C2-siRNA-IMP-a2-a4 V2.00	0	14. siRNA-SC-10 PSF1-A488 DAPI IMPa2-A546 _u_TileScan_001 (Stage 21 of 49)	00-annTPxifvwedTwy4pjm8mc
167.686		Cell	3	0.000	1.000	1295	26	siRNA-SC-10 PSF1-A488 IMPa2-A546 DAPI 8C2-siRNA-IMP-a2-a4 V2.00	0	14. siRNA-SC-10 PSF1-A488 DAPI IMPa2-A546 _u_TileScan_001 (Stage 21 of 49)	00-annTPxifvwedTwy4pjm8mc
103.178		Cell	3	0.000	1.000	1296	27	siRNA-SC-10 PSF1-A488 IMPa2-A546 DAPI 8C2-siRNA-IMP-a2-a4 V2.00	0	14. siRNA-SC-10 PSF1-A488 DAPI IMPa2-A546 _u_TileScan_001 (Stage 21 of 49)	00-annTPxifvwedTwy4pjm8mc
108.983		Cell	3	0.000	1.000	1297	28	siRNA-SC-10 PSF1-A488 IMPa2-A546 DAPI 8C2-siRNA-IMP-a2-a4 V2.00	0	14. siRNA-SC-10 PSF1-A488 DAPI IMPa2-A546 _u_TileScan_001 (Stage 21 of 49)	00-annTPxifvwedTwy4pjm8mc
118.401		Cell	3	0.000	1.000	1298	29	siRNA-SC-10 PSF1-A488 IMPa2-A546 DAPI 8C2-siRNA-IMP-a2-a4 V2.00	0	14. siRNA-SC-10 PSF1-A488 DAPI IMPa2-A546 _u_TileScan_001 (Stage 21 of 49)	00-annTPxifvwedTwy4pjm8mc
97.7504		Cell	3	0.000	1.000	1299	30	siRNA-SC-10 PSF1-A488 IMPa2-A546 DAPI 8C2-siRNA-IMP-a2-a4 V2.00	0	14. siRNA-SC-10 PSF1-A488 DAPI IMPa2-A546 _u_TileScan_001 (Stage 21 of 49)	00-annTPxifvwedTwy4pjm8mc
130.569		Cell	3	0.000	1.000	1300	31	siRNA-SC-10 PSF1-A488 IMPa2-A546 DAPI 8C2-siRNA-IMP-a2-a4 V2.00	0	14. siRNA-SC-10 PSF1-A488 DAPI IMPa2-A546 _u_TileScan_001 (Stage 21 of 49)	00-annTPxifvwedTwy4pjm8mc
130.047		Cell	3	0.000	1.000	1301	32	siRNA-SC-10 PSF1-A488 IMPa2-A546 DAPI 8C2-siRNA-IMP-a2-a4 V2.00	0	14. siRNA-SC-10 PSF1-A488 DAPI IMPa2-A546 _u_TileScan_001 (Stage 21 of 49)	00-annTPxifvwedTwy4pjm8mc
124.479		Cell	3	0.000	1.000	1302	33	siRNA-SC-10 PSF1-A488 IMPa2-A546 DAPI 8C2-siRNA-IMP-a2-a4 V2.00	0	14. siRNA-SC-10 PSF1-A488 DAPI IMPa2-A546 _u_TileScan_001 (Stage 21 of 49)	00-annTPxifvwedTwy4pjm8mc
164.299		Cell	3	0.000	1.000	1303	34	siRNA-SC-10 PSF1-A488 IMPa2-A546 DAPI 8C2-siRNA-IMP-a2-a4 V2.00	0	14. siRNA-SC-10 PSF1-A488 DAPI IMPa2-A546 _u_TileScan_001 (Stage 21 of 49)	00-annTPxifvwedTwy4pjm8mc
128.608		Cell	3	0.000	1.000	1304	35	siRNA-SC-10 PSF1-A488 IMPa2-A546 DAPI 8C2-siRNA-IMP-a2-a4 V2.00	0	14. siRNA-SC-10 PSF1-A488 DAPI IMPa2-A546 _u_TileScan_001 (Stage 21 of 49)	00-annTPxifvwedTwy4pjm8mc
117.563		Cell	3	0.000	1.000	1305	36	siRNA-SC-10 PSF1-A488 IMPa2-A546 DAPI 8C2-siRNA-IMP-a2-a4 V2.00	0	14. siRNA-SC-10 PSF1-A488 DAPI IMPa2-A546 _u_TileScan_001 (Stage 21 of 49)	00-annTPxifvwedTwy4pjm8mc
201.416		Cell	3	0.000	1.000	1306	37	siRNA-SC-10 PSF1-A488 IMPa2-A546 DAPI 8C2-siRNA-IMP-a2-a4 V2.00	0	14. siRNA-SC-10 PSF1-A488 DAPI IMPa2-A546 _u_TileScan_001 (Stage 21 of 49)	00-annTPxifvwedTwy4pjm8mc
115.091		Cell	3	0.000	1.000	1307	0	siRNA-SC-10 PSF1-A488 IMPa2-A546 DAPI 8C2-siRNA-IMP-a2-a4 V2.00	0	14. siRNA-SC-10 PSF1-A488 DAPI IMPa2-A546 _v_TileScan_001 (Stage 22 of 49)	00-iBX8FwRAoQKFsvdtCPAsWS
50.7727		Cell	3	0.000	1.000	1308	1	siRNA-SC-10 PSF1-A488 IMPa2-A546 DAPI 8C2-siRNA-IMP-a2-a4 V2.00	0	14. siRNA-SC-10 PSF1-A488 DAPI IMPa2-A546 _v_TileScan_001 (Stage 22 of 49)	00-iBX8FwRAoQKFsvdtCPAsWS
131.074		Cell	3	0.000	1.000	1309	2	siRNA-SC-10 PSF1-A488 IMPa2-A546 DAPI 8C2-siRNA-IMP-a2-a4 V2.00	0	14. siRNA-SC-10 PSF1-A488 DAPI IMPa2-A546 _v_TileScan_001 (Stage 22 of 49)	00-iBX8FwRAoQKFsvdtCPAsWS
135.845		Cell	3	0.000	1.000	1310	3	siRNA-SC-10 PSF1-A488 IMPa2-A546 DAPI 8C2-siRNA-IMP-a2-a4 V2.00	0	14. siRNA-SC-10 PSF1-A488 DAPI IMPa2-A546 _v_TileScan_001 (Stage 22 of 49)	00-iBX8FwRAoQKFsvdtCPAsWS
96.1821		Cell	3	0.000	1.000	1311	4	siRNA-SC-10 PSF1-A488 IMPa2-A546 DAPI 8C2-siRNA-IMP-a2-a4 V2.00	0	14. siRNA-SC-10 PSF1-A488 DAPI IMPa2-A546 _v_TileScan_001 (Stage 22 of 49)	00-iBX8FwRAoQKFsvdtCPAsWS
64.6814		Cell	3	0.000	1.000	1312	5	siRNA-SC-10 PSF1-A488 IMPa2-A546 DAPI 8C2-siRNA-IMP-a2-a4 V2.00	0	14. siRNA-SC-10 PSF1-A488 DAPI IMPa2-A546 _v_TileScan_001 (Stage 22 of 49)	00-iBX8FwRAoQKFsvdtCPAsWS
100.157		Cell	3	0.000	1.000	1313	6	siRNA-SC-10 PSF1-A488 IMPa2-A546 DAPI 8C2-siRNA-IMP-a2-a4 V2.00	0	14. siRNA-SC-10 PSF1-A488 DAPI IMPa2-A546 _v_TileScan_001 (Stage 22 of 49)	00-iBX8FwRAoQKFsvdtCPAsWS
79.1544		Cell	3	0.000	1.000	1314	7	siRNA-SC-10 PSF1-A488 IMPa2-A546 DAPI 8C2-siRNA-IMP-a2-a4 V2.00	0	14. siRNA-SC-10 PSF1-A488 DAPI IMPa2-A546 _v_TileScan_001 (Stage 22 of 49)	00-iBX8FwRAoQKFsvdtCPAsWS
80.7657		Cell	3	0.000	1.000	1315	8	siRNA-SC-10 PSF1-A488 IMPa2-A546 DAPI 8C2-siRNA-IMP-a2-a4 V2.00	0	14. siRNA-SC-10 PSF1-A488 DAPI IMPa2-A546 _v_TileScan_001 (Stage 22 of 49)	00-iBX8FwRAoQKFsvdtCPAsWS
143.895		Cell	3	0.000	1.000	1316	9	siRNA-SC-10 PSF1-A488 IMPa2-A546 DAPI 8C2-siRNA-IMP-a2-a4 V2.00	0	14. siRNA-SC-10 PSF1-A488 DAPI IMPa2-A546 _v_TileScan_001 (Stage 22 of 49)	00-iBX8FwRAoQKFsvdtCPAsWS
94.516		Cell	3	0.000	1.000	1317	10	siRNA-SC-10 PSF1-A488 IMPa2-A546 DAPI 8C2-siRNA-IMP-a2-a4 V2.00	0	14. siRNA-SC-10 PSF1-A488 DAPI IMPa2-A546 _v_TileScan_001 (Stage 22 of 49)	00-iBX8FwRAoQKFsvdtCPAsWS
144.74		Cell	3	0.000	1.000	1318	11	siRNA-SC-10 PSF1-A488 IMPa2-A546 DAPI 8C2-siRNA-IMP-a2-a4 V2.00	0	14. siRNA-SC-10 PSF1-A488 DAPI IMPa2-A546 _v_TileScan_001 (Stage 22 of 49)	00-iBX8FwRAoQKFsvdtCPAsWS
165.861		Cell	3	0.000	1.000	1319	12	siRNA-SC-10 PSF1-A488 IMPa2-A546 DAPI 8C2-siRNA-IMP-a2-a4 V2.00	0	14. siRNA-SC-10 PSF1-A488 DAPI IMPa2-A546 _v_TileScan_001 (Stage 22 of 49)	00-iBX8FwRAoQKFsvdtCPAsWS
128.104		Cell	3	0.000	1.000	1320	13	siRNA-SC-10 PSF1-A488 IMPa2-A546 DAPI 8C2-siRNA-IMP-a2-a4 V2.00	0	14. siRNA-SC-10 PSF1-A488 DAPI IMPa2-A546 _v_TileScan_001 (Stage 22 of 49)	00-iBX8FwRAoQKFsvdtCPAsWS
125.427		Cell	3	0.000	1.000	1321	0	siRNA-SC-10 PSF1-A488 IMPa2-A546 DAPI 8C2-siRNA-IMP-a2-a4 V2.00	0	14. siRNA-SC-10 PSF1-A488 DAPI IMPa2-A546 _w_TileScan_001 (Stage 23 of 49)	00-4vqGEbLh6gdEDiGzfCsxtC
57.0284		Cell	3	0.000	1.000	1322	1	siRNA-SC-10 PSF1-A488 IMPa2-A546 DAPI 8C2-siRNA-IMP-a2-a4 V2.00	0	14. siRNA-SC-10 PSF1-A488 DAPI IMPa2-A546 _w_TileScan_001 (Stage 23 of 49)	00-4vqGEbLh6gdEDiGzfCsxtC
70.7664		Cell	3	0.000	1.000	1323	2	siRNA-SC-10 PSF1-A488 IMPa2-A546 DAPI 8C2-siRNA-IMP-a2-a4 V2.00	0	14. siRNA-SC-10 PSF1-A488 DAPI IMPa2-A546 _w_TileScan_001 (Stage 23 of 49)	00-4vqGEbLh6gdEDiGzfCsxtC
47.3676		Cell	3	0.000	1.000	1324	3	siRNA-SC-10 PSF1-A488 IMPa2-A546 DAPI 8C2-siRNA-IMP-a2-a4 V2.00	0	14. siRNA-SC-10 PSF1-A488 DAPI IMPa2-A546 _w_TileScan_001 (Stage 23 of 49)	00-4vqGEbLh6gdEDiGzfCsxtC
60.9949		Cell	3	0.000	1.000	1325	4	siRNA-SC-10 PSF1-A488 IMPa2-A546 DAPI 8C2-siRNA-IMP-a2-a4 V2.00	0	14. siRNA-SC-10 PSF1-A488 DAPI IMPa2-A546 _w_TileScan_001 (Stage 23 of 49)	00-4vqGEbLh6gdEDiGzfCsxtC
93.3693		Cell	3	0.000	1.000	1326	5	siRNA-SC-10 PSF1-A488 IMPa2-A546 DAPI 8C2-siRNA-IMP-a2-a4 V2.00	0	14. siRNA-SC-10 PSF1-A488 DAPI IMPa2-A546 _w_TileScan_001 (Stage 23 of 49)	00-4vqGEbLh6gdEDiGzfCsxtC
122.847		Cell	3	0.000	1.000	1327	6	siRNA-SC-10 PSF1-A488 IMPa2-A546 DAPI 8C2-siRNA-IMP-a2-a4 V2.00	0	14. siRNA-SC-10 PSF1-A488 DAPI IMPa2-A546 _w_TileScan_001 (Stage 23 of 49)	00-4vqGEbLh6gdEDiGzfCsxtC
95.4304		Cell	3	0.000	1.000	1328	7	siRNA-SC-10 PSF1-A488 IMPa2-A546 DAPI 8C2-siRNA-IMP-a2-a4 V2.00	0	14. siRNA-SC-10 PSF1-A488 DAPI IMPa2-A546 _w_TileScan_001 (Stage 23 of 49)	00-4vqGEbLh6gdEDiGzfCsxtC
151.943		Cell	3	0.000	1.000	1329	8	siRNA-SC-10 PSF1-A488 IMPa2-A546 DAPI 8C2-siRNA-IMP-a2-a4 V2.00	0	14. siRNA-SC-10 PSF1-A488 DAPI IMPa2-A546 _w_TileScan_001 (Stage 23 of 49)	00-4vqGEbLh6gdEDiGzfCsxtC
116.899		Cell	3	0.000	1.000	1330	9	siRNA-SC-10 PSF1-A488 IMPa2-A546 DAPI 8C2-siRNA-IMP-a2-a4 V2.00	0	14. siRNA-SC-10 PSF1-A488 DAPI IMPa2-A546 _w_TileScan_001 (Stage 23 of 49)	00-4vqGEbLh6gdEDiGzfCsxtC
137.952		Cell	3	0.000	1.000	1331	10	siRNA-SC-10 PSF1-A488 IMPa2-A546 DAPI 8C2-siRNA-IMP-a2-a4 V2.00	0	14. siRNA-SC-10 PSF1-A488 DAPI IMPa2-A546 _w_TileScan_001 (Stage 23 of 49)	00-4vqGEbLh6gdEDiGzfCsxtC
145.999		Cell	3	0.000	1.000	1332	11	siRNA-SC-10 PSF1-A488 IMPa2-A546 DAPI 8C2-siRNA-IMP-a2-a4 V2.00	0	14. siRNA-SC-10 PSF1-A488 DAPI IMPa2-A546 _w_TileScan_001 (Stage 23 of 49)	00-4vqGEbLh6gdEDiGzfCsxtC
119.315		Cell	3	0.000	1.000	1333	12	siRNA-SC-10 PSF1-A488 IMPa2-A546 DAPI 8C2-siRNA-IMP-a2-a4 V2.00	0	14. siRNA-SC-10 PSF1-A488 DAPI IMPa2-A546 _w_TileScan_001 (Stage 23 of 49)	00-4vqGEbLh6gdEDiGzfCsxtC
146.858		Cell	3	0.000	1.000	1334	13	siRNA-SC-10 PSF1-A488 IMPa2-A546 DAPI 8C2-siRNA-IMP-a2-a4 V2.00	0	14. siRNA-SC-10 PSF1-A488 DAPI IMPa2-A546 _w_TileScan_001 (Stage 23 of 49)	00-4vqGEbLh6gdEDiGzfCsxtC
95.6027		Cell	3	0.000	1.000	1335	14	siRNA-SC-10 PSF1-A488 IMPa2-A546 DAPI 8C2-siRNA-IMP-a2-a4 V2.00	0	14. siRNA-SC-10 PSF1-A488 DAPI IMPa2-A546 _w_TileScan_001 (Stage 23 of 49)	00-4vqGEbLh6gdEDiGzfCsxtC
92.7121		Cell	3	0.000	1.000	1336	15	siRNA-SC-10 PSF1-A488 IMPa2-A546 DAPI 8C2-siRNA-IMP-a2-a4 V2.00	0	14. siRNA-SC-10 PSF1-A488 DAPI IMPa2-A546 _w_TileScan_001 (Stage 23 of 49)	00-4vqGEbLh6gdEDiGzfCsxtC
113.075		Cell	3	0.000	1.000	1337	16	siRNA-SC-10 PSF1-A488 IMPa2-A546 DAPI 8C2-siRNA-IMP-a2-a4 V2.00	0	14. siRNA-SC-10 PSF1-A488 DAPI IMPa2-A546 _w_TileScan_001 (Stage 23 of 49)	00-4vqGEbLh6gdEDiGzfCsxtC
92.4988		Cell	3	0.000	1.000	1338	17	siRNA-SC-10 PSF1-A488 IMPa2-A546 DAPI 8C2-siRNA-IMP-a2-a4 V2.00	0	14. siRNA-SC-10 PSF1-A488 DAPI IMPa2-A546 _w_TileScan_001 (Stage 23 of 49)	00-4vqGEbLh6gdEDiGzfCsxtC
103.513		Cell	3	0.000	1.000	1339	18	siRNA-SC-10 PSF1-A488 IMPa2-A546 DAPI 8C2-siRNA-IMP-a2-a4 V2.00	0	14. siRNA-SC-10 PSF1-A488 DAPI IMPa2-A546 _w_TileScan_001 (Stage 23 of 49)	00-4vqGEbLh6gdEDiGzfCsxtC
123.819		Cell	3	0.000	1.000	1340	19	siRNA-SC-10 PSF1-A488 IMPa2-A546 DAPI 8C2-siRNA-IMP-a2-a4 V2.00	0	14. siRNA-SC-10 PSF1-A488 DAPI IMPa2-A546 _w_TileScan_001 (Stage 23 of 49)	00-4vqGEbLh6gdEDiGzfCsxtC
59.8325		Cell	3	0.000	1.000	1341	20	siRNA-SC-10 PSF1-A488 IMPa2-A546 DAPI 8C2-siRNA-IMP-a2-a4 V2.00	0	14. siRNA-SC-10 PSF1-A488 DAPI IMPa2-A546 _w_TileScan_001 (Stage 23 of 49)	00-4vqGEbLh6gdEDiGzfCsxtC
140.694		Cell	3	0.000	1.000	1342	21	siRNA-SC-10 PSF1-A488 IMPa2-A546 DAPI 8C2-siRNA-IMP-a2-a4 V2.00	0	14. siRNA-SC-10 PSF1-A488 DAPI IMPa2-A546 _w_TileScan_001 (Stage 23 of 49)	00-4vqGEbLh6gdEDiGzfCsxtC
167.084		Cell	3	0.000	1.000	1343	22	siRNA-SC-10 PSF1-A488 IMPa2-A546 DAPI 8C2-siRNA-IMP-a2-a4 V2.00	0	14. siRNA-SC-10 PSF1-A488 DAPI IMPa2-A546 _w_TileScan_001 (Stage 23 of 49)	00-4vqGEbLh6gdEDiGzfCsxtC
119.541		Cell	3	0.000	1.000	1344	0	siRNA-SC-10 PSF1-A488 IMPa2-A546 DAPI 8C2-siRNA-IMP-a2-a4 V2.00	0	14. siRNA-SC-10 PSF1-A488 DAPI IMPa2-A546 _x_TileScan_001 (Stage 24 of 49)	00-sTQzz4rLEFt2wgHEVBfEiZ
91.9829		Cell	3	0.000	1.000	1345	1	siRNA-SC-10 PSF1-A488 IMPa2-A546 DAPI 8C2-siRNA-IMP-a2-a4 V2.00	0	14. siRNA-SC-10 PSF1-A488 DAPI IMPa2-A546 _x_TileScan_001 (Stage 24 of 49)	00-sTQzz4rLEFt2wgHEVBfEiZ
139.373		Cell	3	0.000	1.000	1346	2	siRNA-SC-10 PSF1-A488 IMPa2-A546 DAPI 8C2-siRNA-IMP-a2-a4 V2.00	0	14. siRNA-SC-10 PSF1-A488 DAPI IMPa2-A546 _x_TileScan_001 (Stage 24 of 49)	00-sTQzz4rLEFt2wgHEVBfEiZ
141.422		Cell	3	0.000	1.000	1347	3	siRNA-SC-10 PSF1-A488 IMPa2-A546 DAPI 8C2-siRNA-IMP-a2-a4 V2.00	0	14. siRNA-SC-10 PSF1-A488 DAPI IMPa2-A546 _x_TileScan_001 (Stage 24 of 49)	00-sTQzz4rLEFt2wgHEVBfEiZ
144.51		Cell	3	0.000	1.000	1348	4	siRNA-SC-10 PSF1-A488 IMPa2-A546 DAPI 8C2-siRNA-IMP-a2-a4 V2.00	0	14. siRNA-SC-10 PSF1-A488 DAPI IMPa2-A546 _x_TileScan_001 (Stage 24 of 49)	00-sTQzz4rLEFt2wgHEVBfEiZ
132.115		Cell	3	0.000	1.000	1349	5	siRNA-SC-10 PSF1-A488 IMPa2-A546 DAPI 8C2-siRNA-IMP-a2-a4 V2.00	0	14. siRNA-SC-10 PSF1-A488 DAPI IMPa2-A546 _x_TileScan_001 (Stage 24 of 49)	00-sTQzz4rLEFt2wgHEVBfEiZ
127.898		Cell	3	0.000	1.000	1350	6	siRNA-SC-10 PSF1-A488 IMPa2-A546 DAPI 8C2-siRNA-IMP-a2-a4 V2.00	0	14. siRNA-SC-10 PSF1-A488 DAPI IMPa2-A546 _x_TileScan_001 (Stage 24 of 49)	00-sTQzz4rLEFt2wgHEVBfEiZ
96.6906		Cell	3	0.000	1.000	1351	7	siRNA-SC-10 PSF1-A488 IMPa2-A546 DAPI 8C2-siRNA-IMP-a2-a4 V2.00	0	14. siRNA-SC-10 PSF1-A488 DAPI IMPa2-A546 _x_TileScan_001 (Stage 24 of 49)	00-sTQzz4rLEFt2wgHEVBfEiZ
69.199		Cell	3	0.000	1.000	1352	8	siRNA-SC-10 PSF1-A488 IMPa2-A546 DAPI 8C2-siRNA-IMP-a2-a4 V2.00	0	14. siRNA-SC-10 PSF1-A488 DAPI IMPa2-A546 _x_TileScan_001 (Stage 24 of 49)	00-sTQzz4rLEFt2wgHEVBfEiZ
61.8376		Cell	3	0.000	1.000	1353	9	siRNA-SC-10 PSF1-A488 IMPa2-A546 DAPI 8C2-siRNA-IMP-a2-a4 V2.00	0	14. siRNA-SC-10 PSF1-A488 DAPI IMPa2-A546 _x_TileScan_001 (Stage 24 of 49)	00-sTQzz4rLEFt2wgHEVBfEiZ
74.4325		Cell	3	0.000	1.000	1354	10	siRNA-SC-10 PSF1-A488 IMPa2-A546 DAPI 8C2-siRNA-IMP-a2-a4 V2.00	0	14. siRNA-SC-10 PSF1-A488 DAPI IMPa2-A546 _x_TileScan_001 (Stage 24 of 49)	00-sTQzz4rLEFt2wgHEVBfEiZ
90.5825		Cell	3	0.000	1.000	1355	11	siRNA-SC-10 PSF1-A488 IMPa2-A546 DAPI 8C2-siRNA-IMP-a2-a4 V2.00	0	14. siRNA-SC-10 PSF1-A488 DAPI IMPa2-A546 _x_TileScan_001 (Stage 24 of 49)	00-sTQzz4rLEFt2wgHEVBfEiZ
124.696		Cell	3	0.000	1.000	1356	12	siRNA-SC-10 PSF1-A488 IMPa2-A546 DAPI 8C2-siRNA-IMP-a2-a4 V2.00	0	14. siRNA-SC-10 PSF1-A488 DAPI IMPa2-A546 _x_TileScan_001 (Stage 24 of 49)	00-sTQzz4rLEFt2wgHEVBfEiZ
78.7858		Cell	3	0.000	1.000	1357	13	siRNA-SC-10 PSF1-A488 IMPa2-A546 DAPI 8C2-siRNA-IMP-a2-a4 V2.00	0	14. siRNA-SC-10 PSF1-A488 DAPI IMPa2-A546 _x_TileScan_001 (Stage 24 of 49)	00-sTQzz4rLEFt2wgHEVBfEiZ
88.9215		Cell	3	0.000	1.000	1358	14	siRNA-SC-10 PSF1-A488 IMPa2-A546 DAPI 8C2-siRNA-IMP-a2-a4 V2.00	0	14. siRNA-SC-10 PSF1-A488 DAPI IMPa2-A546 _x_TileScan_001 (Stage 24 of 49)	00-sTQzz4rLEFt2wgHEVBfEiZ
138.643		Cell	3	0.000	1.000	1359	15	siRNA-SC-10 PSF1-A488 IMPa2-A546 DAPI 8C2-siRNA-IMP-a2-a4 V2.00	0	14. siRNA-SC-10 PSF1-A488 DAPI IMPa2-A546 _x_TileScan_001 (Stage 24 of 49)	00-sTQzz4rLEFt2wgHEVBfEiZ
104.413		Cell	3	0.000	1.000	1360	16	siRNA-SC-10 PSF1-A488 IMPa2-A546 DAPI 8C2-siRNA-IMP-a2-a4 V2.00	0	14. siRNA-SC-10 PSF1-A488 DAPI IMPa2-A546 _x_TileScan_001 (Stage 24 of 49)	00-sTQzz4rLEFt2wgHEVBfEiZ
121.885		Cell	3	0.000	1.000	1361	17	siRNA-SC-10 PSF1-A488 IMPa2-A546 DAPI 8C2-siRNA-IMP-a2-a4 V2.00	0	14. siRNA-SC-10 PSF1-A488 DAPI IMPa2-A546 _x_TileScan_001 (Stage 24 of 49)	00-sTQzz4rLEFt2wgHEVBfEiZ
132.775		Cell	3	0.000	1.000	1362	18	siRNA-SC-10 PSF1-A488 IMPa2-A546 DAPI 8C2-siRNA-IMP-a2-a4 V2.00	0	14. siRNA-SC-10 PSF1-A488 DAPI IMPa2-A546 _x_TileScan_001 (Stage 24 of 49)	00-sTQzz4rLEFt2wgHEVBfEiZ
140.548		Cell	3	0.000	1.000	1363	19	siRNA-SC-10 PSF1-A488 IMPa2-A546 DAPI 8C2-siRNA-IMP-a2-a4 V2.00	0	14. siRNA-SC-10 PSF1-A488 DAPI IMPa2-A546 _x_TileScan_001 (Stage 24 of 49)	00-sTQzz4rLEFt2wgHEVBfEiZ
141.692		Cell	3	0.000	1.000	1364	20	siRNA-SC-10 PSF1-A488 IMPa2-A546 DAPI 8C2-siRNA-IMP-a2-a4 V2.00	0	14. siRNA-SC-10 PSF1-A488 DAPI IMPa2-A546 _x_TileScan_001 (Stage 24 of 49)	00-sTQzz4rLEFt2wgHEVBfEiZ
161.714		Cell	3	0.000	1.000	1365	21	siRNA-SC-10 PSF1-A488 IMPa2-A546 DAPI 8C2-siRNA-IMP-a2-a4 V2.00	0	14. siRNA-SC-10 PSF1-A488 DAPI IMPa2-A546 _x_TileScan_001 (Stage 24 of 49)	00-sTQzz4rLEFt2wgHEVBfEiZ
104.215		Cell	3	0.000	1.000	1366	22	siRNA-SC-10 PSF1-A488 IMPa2-A546 DAPI 8C2-siRNA-IMP-a2-a4 V2.00	0	14. siRNA-SC-10 PSF1-A488 DAPI IMPa2-A546 _x_TileScan_001 (Stage 24 of 49)	00-sTQzz4rLEFt2wgHEVBfEiZ
92.864		Cell	3	0.000	1.000	1367	23	siRNA-SC-10 PSF1-A488 IMPa2-A546 DAPI 8C2-siRNA-IMP-a2-a4 V2.00	0	14. siRNA-SC-10 PSF1-A488 DAPI IMPa2-A546 _x_TileScan_001 (Stage 24 of 49)	00-sTQzz4rLEFt2wgHEVBfEiZ
82.7301		Cell	3	0.000	1.000	1368	24	siRNA-SC-10 PSF1-A488 IMPa2-A546 DAPI 8C2-siRNA-IMP-a2-a4 V2.00	0	14. siRNA-SC-10 PSF1-A488 DAPI IMPa2-A546 _x_TileScan_001 (Stage 24 of 49)	00-sTQzz4rLEFt2wgHEVBfEiZ
104.047		Cell	3	0.000	1.000	1369	25	siRNA-SC-10 PSF1-A488 IMPa2-A546 DAPI 8C2-siRNA-IMP-a2-a4 V2.00	0	14. siRNA-SC-10 PSF1-A488 DAPI IMPa2-A546 _x_TileScan_001 (Stage 24 of 49)	00-sTQzz4rLEFt2wgHEVBfEiZ
143.106		Cell	3	0.000	1.000	1370	26	siRNA-SC-10 PSF1-A488 IMPa2-A546 DAPI 8C2-siRNA-IMP-a2-a4 V2.00	0	14. siRNA-SC-10 PSF1-A488 DAPI IMPa2-A546 _x_TileScan_001 (Stage 24 of 49)	00-sTQzz4rLEFt2wgHEVBfEiZ
167.468		Cell	3	0.000	1.000	1371	27	siRNA-SC-10 PSF1-A488 IMPa2-A546 DAPI 8C2-siRNA-IMP-a2-a4 V2.00	0	14. siRNA-SC-10 PSF1-A488 DAPI IMPa2-A546 _x_TileScan_001 (Stage 24 of 49)	00-sTQzz4rLEFt2wgHEVBfEiZ
174.86		Cell	3	0.000	1.000	1372	0	siRNA-SC-10 PSF1-A488 IMPa2-A546 DAPI 8C2-siRNA-IMP-a2-a4 V2.00	0	14. siRNA-SC-10 PSF1-A488 DAPI IMPa2-A546 _y_TileScan_001 (Stage 25 of 49)	00-zddFZYGCvq477YqwzfGr77
109.661		Cell	3	0.000	1.000	1373	1	siRNA-SC-10 PSF1-A488 IMPa2-A546 DAPI 8C2-siRNA-IMP-a2-a4 V2.00	0	14. siRNA-SC-10 PSF1-A488 DAPI IMPa2-A546 _y_TileScan_001 (Stage 25 of 49)	00-zddFZYGCvq477YqwzfGr77
100.671		Cell	3	0.000	1.000	1374	2	siRNA-SC-10 PSF1-A488 IMPa2-A546 DAPI 8C2-siRNA-IMP-a2-a4 V2.00	0	14. siRNA-SC-10 PSF1-A488 DAPI IMPa2-A546 _y_TileScan_001 (Stage 25 of 49)	00-zddFZYGCvq477YqwzfGr77
137.062		Cell	3	0.000	1.000	1375	3	siRNA-SC-10 PSF1-A488 IMPa2-A546 DAPI 8C2-siRNA-IMP-a2-a4 V2.00	0	14. siRNA-SC-10 PSF1-A488 DAPI IMPa2-A546 _y_TileScan_001 (Stage 25 of 49)	00-zddFZYGCvq477YqwzfGr77
100.761		Cell	3	0.000	1.000	1376	4	siRNA-SC-10 PSF1-A488 IMPa2-A546 DAPI 8C2-siRNA-IMP-a2-a4 V2.00	0	14. siRNA-SC-10 PSF1-A488 DAPI IMPa2-A546 _y_TileScan_001 (Stage 25 of 49)	00-zddFZYGCvq477YqwzfGr77
89.7013		Cell	3	0.000	1.000	1377	5	siRNA-SC-10 PSF1-A488 IMPa2-A546 DAPI 8C2-siRNA-IMP-a2-a4 V2.00	0	14. siRNA-SC-10 PSF1-A488 DAPI IMPa2-A546 _y_TileScan_001 (Stage 25 of 49)	00-zddFZYGCvq477YqwzfGr77
96.2638		Cell	3	0.000	1.000	1378	6	siRNA-SC-10 PSF1-A488 IMPa2-A546 DAPI 8C2-siRNA-IMP-a2-a4 V2.00	0	14. siRNA-SC-10 PSF1-A488 DAPI IMPa2-A546 _y_TileScan_001 (Stage 25 of 49)	00-zddFZYGCvq477YqwzfGr77
74.7334		Cell	3	0.000	1.000	1379	7	siRNA-SC-10 PSF1-A488 IMPa2-A546 DAPI 8C2-siRNA-IMP-a2-a4 V2.00	0	14. siRNA-SC-10 PSF1-A488 DAPI IMPa2-A546 _y_TileScan_001 (Stage 25 of 49)	00-zddFZYGCvq477YqwzfGr77
137.813		Cell	3	0.000	1.000	1380	8	siRNA-SC-10 PSF1-A488 IMPa2-A546 DAPI 8C2-siRNA-IMP-a2-a4 V2.00	0	14. siRNA-SC-10 PSF1-A488 DAPI IMPa2-A546 _y_TileScan_001 (Stage 25 of 49)	00-zddFZYGCvq477YqwzfGr77
121.093		Cell	3	0.000	1.000	1381	9	siRNA-SC-10 PSF1-A488 IMPa2-A546 DAPI 8C2-siRNA-IMP-a2-a4 V2.00	0	14. siRNA-SC-10 PSF1-A488 DAPI IMPa2-A546 _y_TileScan_001 (Stage 25 of 49)	00-zddFZYGCvq477YqwzfGr77
129.726		Cell	3	0.000	1.000	1382	10	siRNA-SC-10 PSF1-A488 IMPa2-A546 DAPI 8C2-siRNA-IMP-a2-a4 V2.00	0	14. siRNA-SC-10 PSF1-A488 DAPI IMPa2-A546 _y_TileScan_001 (Stage 25 of 49)	00-zddFZYGCvq477YqwzfGr77
138.285		Cell	3	0.000	1.000	1383	11	siRNA-SC-10 PSF1-A488 IMPa2-A546 DAPI 8C2-siRNA-IMP-a2-a4 V2.00	0	14. siRNA-SC-10 PSF1-A488 DAPI IMPa2-A546 _y_TileScan_001 (Stage 25 of 49)	00-zddFZYGCvq477YqwzfGr77
147.039		Cell	3	0.000	1.000	1384	12	siRNA-SC-10 PSF1-A488 IMPa2-A546 DAPI 8C2-siRNA-IMP-a2-a4 V2.00	0	14. siRNA-SC-10 PSF1-A488 DAPI IMPa2-A546 _y_TileScan_001 (Stage 25 of 49)	00-zddFZYGCvq477YqwzfGr77
115.829		Cell	3	0.000	1.000	1385	13	siRNA-SC-10 PSF1-A488 IMPa2-A546 DAPI 8C2-siRNA-IMP-a2-a4 V2.00	0	14. siRNA-SC-10 PSF1-A488 DAPI IMPa2-A546 _y_TileScan_001 (Stage 25 of 49)	00-zddFZYGCvq477YqwzfGr77
161.682		Cell	3	0.000	1.000	1386	14	siRNA-SC-10 PSF1-A488 IMPa2-A546 DAPI 8C2-siRNA-IMP-a2-a4 V2.00	0	14. siRNA-SC-10 PSF1-A488 DAPI IMPa2-A546 _y_TileScan_001 (Stage 25 of 49)	00-zddFZYGCvq477YqwzfGr77
157.34		Cell	3	0.000	1.000	1387	15	siRNA-SC-10 PSF1-A488 IMPa2-A546 DAPI 8C2-siRNA-IMP-a2-a4 V2.00	0	14. siRNA-SC-10 PSF1-A488 DAPI IMPa2-A546 _y_TileScan_001 (Stage 25 of 49)	00-zddFZYGCvq477YqwzfGr77
77.6269		Cell	3	0.000	1.000	1388	16	siRNA-SC-10 PSF1-A488 IMPa2-A546 DAPI 8C2-siRNA-IMP-a2-a4 V2.00	0	14. siRNA-SC-10 PSF1-A488 DAPI IMPa2-A546 _y_TileScan_001 (Stage 25 of 49)	00-zddFZYGCvq477YqwzfGr77
166.11		Cell	3	0.000	1.000	1389	17	siRNA-SC-10 PSF1-A488 IMPa2-A546 DAPI 8C2-siRNA-IMP-a2-a4 V2.00	0	14. siRNA-SC-10 PSF1-A488 DAPI IMPa2-A546 _y_TileScan_001 (Stage 25 of 49)	00-zddFZYGCvq477YqwzfGr77
122.962		Cell	3	0.000	1.000	1390	18	siRNA-SC-10 PSF1-A488 IMPa2-A546 DAPI 8C2-siRNA-IMP-a2-a4 V2.00	0	14. siRNA-SC-10 PSF1-A488 DAPI IMPa2-A546 _y_TileScan_001 (Stage 25 of 49)	00-zddFZYGCvq477YqwzfGr77
109.521		Cell	3	0.000	1.000	1391	19	siRNA-SC-10 PSF1-A488 IMPa2-A546 DAPI 8C2-siRNA-IMP-a2-a4 V2.00	0	14. siRNA-SC-10 PSF1-A488 DAPI IMPa2-A546 _y_TileScan_001 (Stage 25 of 49)	00-zddFZYGCvq477YqwzfGr77
106.659		Cell	3	0.000	1.000	1392	20	siRNA-SC-10 PSF1-A488 IMPa2-A546 DAPI 8C2-siRNA-IMP-a2-a4 V2.00	0	14. siRNA-SC-10 PSF1-A488 DAPI IMPa2-A546 _y_TileScan_001 (Stage 25 of 49)	00-zddFZYGCvq477YqwzfGr77
170.821		Cell	3	0.000	1.000	1393	21	siRNA-SC-10 PSF1-A488 IMPa2-A546 DAPI 8C2-siRNA-IMP-a2-a4 V2.00	0	14. siRNA-SC-10 PSF1-A488 DAPI IMPa2-A546 _y_TileScan_001 (Stage 25 of 49)	00-zddFZYGCvq477YqwzfGr77
101.828		Cell	3	0.000	1.000	1394	22	siRNA-SC-10 PSF1-A488 IMPa2-A546 DAPI 8C2-siRNA-IMP-a2-a4 V2.00	0	14. siRNA-SC-10 PSF1-A488 DAPI IMPa2-A546 _y_TileScan_001 (Stage 25 of 49)	00-zddFZYGCvq477YqwzfGr77
140.712		Cell	3	0.000	1.000	1395	23	siRNA-SC-10 PSF1-A488 IMPa2-A546 DAPI 8C2-siRNA-IMP-a2-a4 V2.00	0	14. siRNA-SC-10 PSF1-A488 DAPI IMPa2-A546 _y_TileScan_001 (Stage 25 of 49)	00-zddFZYGCvq477YqwzfGr77
63.7005		Cell	3	0.000	1.000	1396	24	siRNA-SC-10 PSF1-A488 IMPa2-A546 DAPI 8C2-siRNA-IMP-a2-a4 V2.00	0	14. siRNA-SC-10 PSF1-A488 DAPI IMPa2-A546 _y_TileScan_001 (Stage 25 of 49)	00-zddFZYGCvq477YqwzfGr77
155.958		Cell	3	0.000	1.000	1397	25	siRNA-SC-10 PSF1-A488 IMPa2-A546 DAPI 8C2-siRNA-IMP-a2-a4 V2.00	0	14. siRNA-SC-10 PSF1-A488 DAPI IMPa2-A546 _y_TileScan_001 (Stage 25 of 49)	00-zddFZYGCvq477YqwzfGr77
161.84		Cell	3	0.000	1.000	1398	26	siRNA-SC-10 PSF1-A488 IMPa2-A546 DAPI 8C2-siRNA-IMP-a2-a4 V2.00	0	14. siRNA-SC-10 PSF1-A488 DAPI IMPa2-A546 _y_TileScan_001 (Stage 25 of 49)	00-zddFZYGCvq477YqwzfGr77
130.199		Cell	3	0.000	1.000	1399	27	siRNA-SC-10 PSF1-A488 IMPa2-A546 DAPI 8C2-siRNA-IMP-a2-a4 V2.00	0	14. siRNA-SC-10 PSF1-A488 DAPI IMPa2-A546 _y_TileScan_001 (Stage 25 of 49)	00-zddFZYGCvq477YqwzfGr77
131.04		Cell	3	0.000	1.000	1400	28	siRNA-SC-10 PSF1-A488 IMPa2-A546 DAPI 8C2-siRNA-IMP-a2-a4 V2.00	0	14. siRNA-SC-10 PSF1-A488 DAPI IMPa2-A546 _y_TileScan_001 (Stage 25 of 49)	00-zddFZYGCvq477YqwzfGr77
72.6175		Cell	3	0.000	1.000	1401	29	siRNA-SC-10 PSF1-A488 IMPa2-A546 DAPI 8C2-siRNA-IMP-a2-a4 V2.00	0	14. siRNA-SC-10 PSF1-A488 DAPI IMPa2-A546 _y_TileScan_001 (Stage 25 of 49)	00-zddFZYGCvq477YqwzfGr77
142.051		Cell	3	0.000	1.000	1402	0	siRNA-SC-10 PSF1-A488 IMPa2-A546 DAPI 8C2-siRNA-IMP-a2-a4 V2.00	0	14. siRNA-SC-10 PSF1-A488 DAPI IMPa2-A546 _z_TileScan_001 (Stage 26 of 49)	00-sPoZV2fpehhsFiaUqBFi6E
124.088		Cell	3	0.000	1.000	1403	1	siRNA-SC-10 PSF1-A488 IMPa2-A546 DAPI 8C2-siRNA-IMP-a2-a4 V2.00	0	14. siRNA-SC-10 PSF1-A488 DAPI IMPa2-A546 _z_TileScan_001 (Stage 26 of 49)	00-sPoZV2fpehhsFiaUqBFi6E
169.633		Cell	3	0.000	1.000	1404	2	siRNA-SC-10 PSF1-A488 IMPa2-A546 DAPI 8C2-siRNA-IMP-a2-a4 V2.00	0	14. siRNA-SC-10 PSF1-A488 DAPI IMPa2-A546 _z_TileScan_001 (Stage 26 of 49)	00-sPoZV2fpehhsFiaUqBFi6E
159.211		Cell	3	0.000	1.000	1405	3	siRNA-SC-10 PSF1-A488 IMPa2-A546 DAPI 8C2-siRNA-IMP-a2-a4 V2.00	0	14. siRNA-SC-10 PSF1-A488 DAPI IMPa2-A546 _z_TileScan_001 (Stage 26 of 49)	00-sPoZV2fpehhsFiaUqBFi6E
176.33		Cell	3	0.000	1.000	1406	4	siRNA-SC-10 PSF1-A488 IMPa2-A546 DAPI 8C2-siRNA-IMP-a2-a4 V2.00	0	14. siRNA-SC-10 PSF1-A488 DAPI IMPa2-A546 _z_TileScan_001 (Stage 26 of 49)	00-sPoZV2fpehhsFiaUqBFi6E
165.867		Cell	3	0.000	1.000	1407	5	siRNA-SC-10 PSF1-A488 IMPa2-A546 DAPI 8C2-siRNA-IMP-a2-a4 V2.00	0	14. siRNA-SC-10 PSF1-A488 DAPI IMPa2-A546 _z_TileScan_001 (Stage 26 of 49)	00-sPoZV2fpehhsFiaUqBFi6E
110.964		Cell	3	0.000	1.000	1408	6	siRNA-SC-10 PSF1-A488 IMPa2-A546 DAPI 8C2-siRNA-IMP-a2-a4 V2.00	0	14. siRNA-SC-10 PSF1-A488 DAPI IMPa2-A546 _z_TileScan_001 (Stage 26 of 49)	00-sPoZV2fpehhsFiaUqBFi6E
93.7639		Cell	3	0.000	1.000	1409	7	siRNA-SC-10 PSF1-A488 IMPa2-A546 DAPI 8C2-siRNA-IMP-a2-a4 V2.00	0	14. siRNA-SC-10 PSF1-A488 DAPI IMPa2-A546 _z_TileScan_001 (Stage 26 of 49)	00-sPoZV2fpehhsFiaUqBFi6E
108.001		Cell	3	0.000	1.000	1410	8	siRNA-SC-10 PSF1-A488 IMPa2-A546 DAPI 8C2-siRNA-IMP-a2-a4 V2.00	0	14. siRNA-SC-10 PSF1-A488 DAPI IMPa2-A546 _z_TileScan_001 (Stage 26 of 49)	00-sPoZV2fpehhsFiaUqBFi6E
127.292		Cell	3	0.000	1.000	1411	9	siRNA-SC-10 PSF1-A488 IMPa2-A546 DAPI 8C2-siRNA-IMP-a2-a4 V2.00	0	14. siRNA-SC-10 PSF1-A488 DAPI IMPa2-A546 _z_TileScan_001 (Stage 26 of 49)	00-sPoZV2fpehhsFiaUqBFi6E
113.29		Cell	3	0.000	1.000	1412	10	siRNA-SC-10 PSF1-A488 IMPa2-A546 DAPI 8C2-siRNA-IMP-a2-a4 V2.00	0	14. siRNA-SC-10 PSF1-A488 DAPI IMPa2-A546 _z_TileScan_001 (Stage 26 of 49)	00-sPoZV2fpehhsFiaUqBFi6E
92.5323		Cell	3	0.000	1.000	1413	11	siRNA-SC-10 PSF1-A488 IMPa2-A546 DAPI 8C2-siRNA-IMP-a2-a4 V2.00	0	14. siRNA-SC-10 PSF1-A488 DAPI IMPa2-A546 _z_TileScan_001 (Stage 26 of 49)	00-sPoZV2fpehhsFiaUqBFi6E
151.793		Cell	3	0.000	1.000	1414	12	siRNA-SC-10 PSF1-A488 IMPa2-A546 DAPI 8C2-siRNA-IMP-a2-a4 V2.00	0	14. siRNA-SC-10 PSF1-A488 DAPI IMPa2-A546 _z_TileScan_001 (Stage 26 of 49)	00-sPoZV2fpehhsFiaUqBFi6E
136.463		Cell	3	0.000	1.000	1415	13	siRNA-SC-10 PSF1-A488 IMPa2-A546 DAPI 8C2-siRNA-IMP-a2-a4 V2.00	0	14. siRNA-SC-10 PSF1-A488 DAPI IMPa2-A546 _z_TileScan_001 (Stage 26 of 49)	00-sPoZV2fpehhsFiaUqBFi6E
168.381		Cell	3	0.000	1.000	1416	14	siRNA-SC-10 PSF1-A488 IMPa2-A546 DAPI 8C2-siRNA-IMP-a2-a4 V2.00	0	14. siRNA-SC-10 PSF1-A488 DAPI IMPa2-A546 _z_TileScan_001 (Stage 26 of 49)	00-sPoZV2fpehhsFiaUqBFi6E
153.878		Cell	3	0.000	1.000	1417	15	siRNA-SC-10 PSF1-A488 IMPa2-A546 DAPI 8C2-siRNA-IMP-a2-a4 V2.00	0	14. siRNA-SC-10 PSF1-A488 DAPI IMPa2-A546 _z_TileScan_001 (Stage 26 of 49)	00-sPoZV2fpehhsFiaUqBFi6E
118.522		Cell	3	0.000	1.000	1418	16	siRNA-SC-10 PSF1-A488 IMPa2-A546 DAPI 8C2-siRNA-IMP-a2-a4 V2.00	0	14. siRNA-SC-10 PSF1-A488 DAPI IMPa2-A546 _z_TileScan_001 (Stage 26 of 49)	00-sPoZV2fpehhsFiaUqBFi6E
170.861		Cell	3	0.000	1.000	1419	17	siRNA-SC-10 PSF1-A488 IMPa2-A546 DAPI 8C2-siRNA-IMP-a2-a4 V2.00	0	14. siRNA-SC-10 PSF1-A488 DAPI IMPa2-A546 _z_TileScan_001 (Stage 26 of 49)	00-sPoZV2fpehhsFiaUqBFi6E
143.846		Cell	3	0.000	1.000	1420	18	siRNA-SC-10 PSF1-A488 IMPa2-A546 DAPI 8C2-siRNA-IMP-a2-a4 V2.00	0	14. siRNA-SC-10 PSF1-A488 DAPI IMPa2-A546 _z_TileScan_001 (Stage 26 of 49)	00-sPoZV2fpehhsFiaUqBFi6E
76.9177		Cell	3	0.000	1.000	1421	19	siRNA-SC-10 PSF1-A488 IMPa2-A546 DAPI 8C2-siRNA-IMP-a2-a4 V2.00	0	14. siRNA-SC-10 PSF1-A488 DAPI IMPa2-A546 _z_TileScan_001 (Stage 26 of 49)	00-sPoZV2fpehhsFiaUqBFi6E
82.6805		Cell	3	0.000	1.000	1422	20	siRNA-SC-10 PSF1-A488 IMPa2-A546 DAPI 8C2-siRNA-IMP-a2-a4 V2.00	0	14. siRNA-SC-10 PSF1-A488 DAPI IMPa2-A546 _z_TileScan_001 (Stage 26 of 49)	00-sPoZV2fpehhsFiaUqBFi6E
98.7318		Cell	3	0.000	1.000	1423	21	siRNA-SC-10 PSF1-A488 IMPa2-A546 DAPI 8C2-siRNA-IMP-a2-a4 V2.00	0	14. siRNA-SC-10 PSF1-A488 DAPI IMPa2-A546 _z_TileScan_001 (Stage 26 of 49)	00-sPoZV2fpehhsFiaUqBFi6E
98.7831		Cell	3	0.000	1.000	1424	22	siRNA-SC-10 PSF1-A488 IMPa2-A546 DAPI 8C2-siRNA-IMP-a2-a4 V2.00	0	14. siRNA-SC-10 PSF1-A488 DAPI IMPa2-A546 _z_TileScan_001 (Stage 26 of 49)	00-sPoZV2fpehhsFiaUqBFi6E
94.5758		Cell	3	0.000	1.000	1425	23	siRNA-SC-10 PSF1-A488 IMPa2-A546 DAPI 8C2-siRNA-IMP-a2-a4 V2.00	0	14. siRNA-SC-10 PSF1-A488 DAPI IMPa2-A546 _z_TileScan_001 (Stage 26 of 49)	00-sPoZV2fpehhsFiaUqBFi6E
73.5494		Cell	3	0.000	1.000	1426	24	siRNA-SC-10 PSF1-A488 IMPa2-A546 DAPI 8C2-siRNA-IMP-a2-a4 V2.00	0	14. siRNA-SC-10 PSF1-A488 DAPI IMPa2-A546 _z_TileScan_001 (Stage 26 of 49)	00-sPoZV2fpehhsFiaUqBFi6E
