# Supplementary material for: Development of a pipeline for automated, high-throughput analysis of paraspeckle proteins reveals specific roles for importin α proteins
Source: Sci Rep. 2017 Feb 27;7:43323. doi: 10.1038/srep43323 (PMC5379994; doi:10.1038/srep43323)
Supplement: Supplementary Dataset SD1-I [file srep43323-s11.zip › I8P/8C2-siRNA-IMPa2-PSF/_/siRNA-SC-10 PSF1-A488 IMPa2-A546 DAPI 8C2-siRNA-IMP-a2-a4 V2.00_Statistics/siRNA-SC-10 PSF1-A488 IMPa2-A546 DAPI 8C2-siRNA-IMP-a2-a4 V2.00_Cell_Cytoplasm_Intensity_Min_Ch=2.csv]

Cell Cytoplasm Intensity Min Ch=2
====================
Value	Unit	Category	Channel	Birth [s]	Death [s]	ID	OriginalID	Original Component Name	Original Component ID	Original Image Name	Original Image ID
0		Cell	2	0.000	1.000	0	0	siRNA-SC-10 PSF1-A488 IMPa2-A546 DAPI 8C2-siRNA-IMP-a2-a4 V2.00	0	14. siRNA-SC-10 PSF1-A488 DAPI IMPa2-A546 _a_TileScan_001 (Stage 1 of 49)	00-ywvp9Miead9to7zhJtXHYG
0		Cell	2	0.000	1.000	1	1	siRNA-SC-10 PSF1-A488 IMPa2-A546 DAPI 8C2-siRNA-IMP-a2-a4 V2.00	0	14. siRNA-SC-10 PSF1-A488 DAPI IMPa2-A546 _a_TileScan_001 (Stage 1 of 49)	00-ywvp9Miead9to7zhJtXHYG
0		Cell	2	0.000	1.000	2	2	siRNA-SC-10 PSF1-A488 IMPa2-A546 DAPI 8C2-siRNA-IMP-a2-a4 V2.00	0	14. siRNA-SC-10 PSF1-A488 DAPI IMPa2-A546 _a_TileScan_001 (Stage 1 of 49)	00-ywvp9Miead9to7zhJtXHYG
0		Cell	2	0.000	1.000	3	3	siRNA-SC-10 PSF1-A488 IMPa2-A546 DAPI 8C2-siRNA-IMP-a2-a4 V2.00	0	14. siRNA-SC-10 PSF1-A488 DAPI IMPa2-A546 _a_TileScan_001 (Stage 1 of 49)	00-ywvp9Miead9to7zhJtXHYG
0		Cell	2	0.000	1.000	4	4	siRNA-SC-10 PSF1-A488 IMPa2-A546 DAPI 8C2-siRNA-IMP-a2-a4 V2.00	0	14. siRNA-SC-10 PSF1-A488 DAPI IMPa2-A546 _a_TileScan_001 (Stage 1 of 49)	00-ywvp9Miead9to7zhJtXHYG
0		Cell	2	0.000	1.000	5	5	siRNA-SC-10 PSF1-A488 IMPa2-A546 DAPI 8C2-siRNA-IMP-a2-a4 V2.00	0	14. siRNA-SC-10 PSF1-A488 DAPI IMPa2-A546 _a_TileScan_001 (Stage 1 of 49)	00-ywvp9Miead9to7zhJtXHYG
0		Cell	2	0.000	1.000	6	6	siRNA-SC-10 PSF1-A488 IMPa2-A546 DAPI 8C2-siRNA-IMP-a2-a4 V2.00	0	14. siRNA-SC-10 PSF1-A488 DAPI IMPa2-A546 _a_TileScan_001 (Stage 1 of 49)	00-ywvp9Miead9to7zhJtXHYG
0		Cell	2	0.000	1.000	7	7	siRNA-SC-10 PSF1-A488 IMPa2-A546 DAPI 8C2-siRNA-IMP-a2-a4 V2.00	0	14. siRNA-SC-10 PSF1-A488 DAPI IMPa2-A546 _a_TileScan_001 (Stage 1 of 49)	00-ywvp9Miead9to7zhJtXHYG
0		Cell	2	0.000	1.000	8	8	siRNA-SC-10 PSF1-A488 IMPa2-A546 DAPI 8C2-siRNA-IMP-a2-a4 V2.00	0	14. siRNA-SC-10 PSF1-A488 DAPI IMPa2-A546 _a_TileScan_001 (Stage 1 of 49)	00-ywvp9Miead9to7zhJtXHYG
0		Cell	2	0.000	1.000	9	9	siRNA-SC-10 PSF1-A488 IMPa2-A546 DAPI 8C2-siRNA-IMP-a2-a4 V2.00	0	14. siRNA-SC-10 PSF1-A488 DAPI IMPa2-A546 _a_TileScan_001 (Stage 1 of 49)	00-ywvp9Miead9to7zhJtXHYG
0		Cell	2	0.000	1.000	10	10	siRNA-SC-10 PSF1-A488 IMPa2-A546 DAPI 8C2-siRNA-IMP-a2-a4 V2.00	0	14. siRNA-SC-10 PSF1-A488 DAPI IMPa2-A546 _a_TileScan_001 (Stage 1 of 49)	00-ywvp9Miead9to7zhJtXHYG
0		Cell	2	0.000	1.000	11	11	siRNA-SC-10 PSF1-A488 IMPa2-A546 DAPI 8C2-siRNA-IMP-a2-a4 V2.00	0	14. siRNA-SC-10 PSF1-A488 DAPI IMPa2-A546 _a_TileScan_001 (Stage 1 of 49)	00-ywvp9Miead9to7zhJtXHYG
0		Cell	2	0.000	1.000	12	12	siRNA-SC-10 PSF1-A488 IMPa2-A546 DAPI 8C2-siRNA-IMP-a2-a4 V2.00	0	14. siRNA-SC-10 PSF1-A488 DAPI IMPa2-A546 _a_TileScan_001 (Stage 1 of 49)	00-ywvp9Miead9to7zhJtXHYG
0		Cell	2	0.000	1.000	13	13	siRNA-SC-10 PSF1-A488 IMPa2-A546 DAPI 8C2-siRNA-IMP-a2-a4 V2.00	0	14. siRNA-SC-10 PSF1-A488 DAPI IMPa2-A546 _a_TileScan_001 (Stage 1 of 49)	00-ywvp9Miead9to7zhJtXHYG
0		Cell	2	0.000	1.000	14	14	siRNA-SC-10 PSF1-A488 IMPa2-A546 DAPI 8C2-siRNA-IMP-a2-a4 V2.00	0	14. siRNA-SC-10 PSF1-A488 DAPI IMPa2-A546 _a_TileScan_001 (Stage 1 of 49)	00-ywvp9Miead9to7zhJtXHYG
0		Cell	2	0.000	1.000	15	15	siRNA-SC-10 PSF1-A488 IMPa2-A546 DAPI 8C2-siRNA-IMP-a2-a4 V2.00	0	14. siRNA-SC-10 PSF1-A488 DAPI IMPa2-A546 _a_TileScan_001 (Stage 1 of 49)	00-ywvp9Miead9to7zhJtXHYG
0		Cell	2	0.000	1.000	16	16	siRNA-SC-10 PSF1-A488 IMPa2-A546 DAPI 8C2-siRNA-IMP-a2-a4 V2.00	0	14. siRNA-SC-10 PSF1-A488 DAPI IMPa2-A546 _a_TileScan_001 (Stage 1 of 49)	00-ywvp9Miead9to7zhJtXHYG
0		Cell	2	0.000	1.000	17	17	siRNA-SC-10 PSF1-A488 IMPa2-A546 DAPI 8C2-siRNA-IMP-a2-a4 V2.00	0	14. siRNA-SC-10 PSF1-A488 DAPI IMPa2-A546 _a_TileScan_001 (Stage 1 of 49)	00-ywvp9Miead9to7zhJtXHYG
0		Cell	2	0.000	1.000	18	18	siRNA-SC-10 PSF1-A488 IMPa2-A546 DAPI 8C2-siRNA-IMP-a2-a4 V2.00	0	14. siRNA-SC-10 PSF1-A488 DAPI IMPa2-A546 _a_TileScan_001 (Stage 1 of 49)	00-ywvp9Miead9to7zhJtXHYG
0		Cell	2	0.000	1.000	19	19	siRNA-SC-10 PSF1-A488 IMPa2-A546 DAPI 8C2-siRNA-IMP-a2-a4 V2.00	0	14. siRNA-SC-10 PSF1-A488 DAPI IMPa2-A546 _a_TileScan_001 (Stage 1 of 49)	00-ywvp9Miead9to7zhJtXHYG
0		Cell	2	0.000	1.000	20	20	siRNA-SC-10 PSF1-A488 IMPa2-A546 DAPI 8C2-siRNA-IMP-a2-a4 V2.00	0	14. siRNA-SC-10 PSF1-A488 DAPI IMPa2-A546 _a_TileScan_001 (Stage 1 of 49)	00-ywvp9Miead9to7zhJtXHYG
0		Cell	2	0.000	1.000	21	21	siRNA-SC-10 PSF1-A488 IMPa2-A546 DAPI 8C2-siRNA-IMP-a2-a4 V2.00	0	14. siRNA-SC-10 PSF1-A488 DAPI IMPa2-A546 _a_TileScan_001 (Stage 1 of 49)	00-ywvp9Miead9to7zhJtXHYG
0		Cell	2	0.000	1.000	22	22	siRNA-SC-10 PSF1-A488 IMPa2-A546 DAPI 8C2-siRNA-IMP-a2-a4 V2.00	0	14. siRNA-SC-10 PSF1-A488 DAPI IMPa2-A546 _a_TileScan_001 (Stage 1 of 49)	00-ywvp9Miead9to7zhJtXHYG
0		Cell	2	0.000	1.000	23	23	siRNA-SC-10 PSF1-A488 IMPa2-A546 DAPI 8C2-siRNA-IMP-a2-a4 V2.00	0	14. siRNA-SC-10 PSF1-A488 DAPI IMPa2-A546 _a_TileScan_001 (Stage 1 of 49)	00-ywvp9Miead9to7zhJtXHYG
0		Cell	2	0.000	1.000	24	24	siRNA-SC-10 PSF1-A488 IMPa2-A546 DAPI 8C2-siRNA-IMP-a2-a4 V2.00	0	14. siRNA-SC-10 PSF1-A488 DAPI IMPa2-A546 _a_TileScan_001 (Stage 1 of 49)	00-ywvp9Miead9to7zhJtXHYG
0		Cell	2	0.000	1.000	25	25	siRNA-SC-10 PSF1-A488 IMPa2-A546 DAPI 8C2-siRNA-IMP-a2-a4 V2.00	0	14. siRNA-SC-10 PSF1-A488 DAPI IMPa2-A546 _a_TileScan_001 (Stage 1 of 49)	00-ywvp9Miead9to7zhJtXHYG
0		Cell	2	0.000	1.000	26	26	siRNA-SC-10 PSF1-A488 IMPa2-A546 DAPI 8C2-siRNA-IMP-a2-a4 V2.00	0	14. siRNA-SC-10 PSF1-A488 DAPI IMPa2-A546 _a_TileScan_001 (Stage 1 of 49)	00-ywvp9Miead9to7zhJtXHYG
0		Cell	2	0.000	1.000	27	27	siRNA-SC-10 PSF1-A488 IMPa2-A546 DAPI 8C2-siRNA-IMP-a2-a4 V2.00	0	14. siRNA-SC-10 PSF1-A488 DAPI IMPa2-A546 _a_TileScan_001 (Stage 1 of 49)	00-ywvp9Miead9to7zhJtXHYG
0		Cell	2	0.000	1.000	28	28	siRNA-SC-10 PSF1-A488 IMPa2-A546 DAPI 8C2-siRNA-IMP-a2-a4 V2.00	0	14. siRNA-SC-10 PSF1-A488 DAPI IMPa2-A546 _a_TileScan_001 (Stage 1 of 49)	00-ywvp9Miead9to7zhJtXHYG
0		Cell	2	0.000	1.000	29	29	siRNA-SC-10 PSF1-A488 IMPa2-A546 DAPI 8C2-siRNA-IMP-a2-a4 V2.00	0	14. siRNA-SC-10 PSF1-A488 DAPI IMPa2-A546 _a_TileScan_001 (Stage 1 of 49)	00-ywvp9Miead9to7zhJtXHYG
0		Cell	2	0.000	1.000	30	30	siRNA-SC-10 PSF1-A488 IMPa2-A546 DAPI 8C2-siRNA-IMP-a2-a4 V2.00	0	14. siRNA-SC-10 PSF1-A488 DAPI IMPa2-A546 _a_TileScan_001 (Stage 1 of 49)	00-ywvp9Miead9to7zhJtXHYG
0		Cell	2	0.000	1.000	31	31	siRNA-SC-10 PSF1-A488 IMPa2-A546 DAPI 8C2-siRNA-IMP-a2-a4 V2.00	0	14. siRNA-SC-10 PSF1-A488 DAPI IMPa2-A546 _a_TileScan_001 (Stage 1 of 49)	00-ywvp9Miead9to7zhJtXHYG
0		Cell	2	0.000	1.000	32	32	siRNA-SC-10 PSF1-A488 IMPa2-A546 DAPI 8C2-siRNA-IMP-a2-a4 V2.00	0	14. siRNA-SC-10 PSF1-A488 DAPI IMPa2-A546 _a_TileScan_001 (Stage 1 of 49)	00-ywvp9Miead9to7zhJtXHYG
0		Cell	2	0.000	1.000	33	33	siRNA-SC-10 PSF1-A488 IMPa2-A546 DAPI 8C2-siRNA-IMP-a2-a4 V2.00	0	14. siRNA-SC-10 PSF1-A488 DAPI IMPa2-A546 _a_TileScan_001 (Stage 1 of 49)	00-ywvp9Miead9to7zhJtXHYG
0		Cell	2	0.000	1.000	34	34	siRNA-SC-10 PSF1-A488 IMPa2-A546 DAPI 8C2-siRNA-IMP-a2-a4 V2.00	0	14. siRNA-SC-10 PSF1-A488 DAPI IMPa2-A546 _a_TileScan_001 (Stage 1 of 49)	00-ywvp9Miead9to7zhJtXHYG
0		Cell	2	0.000	1.000	35	35	siRNA-SC-10 PSF1-A488 IMPa2-A546 DAPI 8C2-siRNA-IMP-a2-a4 V2.00	0	14. siRNA-SC-10 PSF1-A488 DAPI IMPa2-A546 _a_TileScan_001 (Stage 1 of 49)	00-ywvp9Miead9to7zhJtXHYG
0		Cell	2	0.000	1.000	36	0	siRNA-SC-10 PSF1-A488 IMPa2-A546 DAPI 8C2-siRNA-IMP-a2-a4 V2.00	0	14. siRNA-SC-10 PSF1-A488 DAPI IMPa2-A546 _aa_TileScan_001 (Stage 27 of 49)	00-8ekHy4Mij7ogf6e2QYmHCG
0		Cell	2	0.000	1.000	37	1	siRNA-SC-10 PSF1-A488 IMPa2-A546 DAPI 8C2-siRNA-IMP-a2-a4 V2.00	0	14. siRNA-SC-10 PSF1-A488 DAPI IMPa2-A546 _aa_TileScan_001 (Stage 27 of 49)	00-8ekHy4Mij7ogf6e2QYmHCG
0		Cell	2	0.000	1.000	38	2	siRNA-SC-10 PSF1-A488 IMPa2-A546 DAPI 8C2-siRNA-IMP-a2-a4 V2.00	0	14. siRNA-SC-10 PSF1-A488 DAPI IMPa2-A546 _aa_TileScan_001 (Stage 27 of 49)	00-8ekHy4Mij7ogf6e2QYmHCG
0		Cell	2	0.000	1.000	39	3	siRNA-SC-10 PSF1-A488 IMPa2-A546 DAPI 8C2-siRNA-IMP-a2-a4 V2.00	0	14. siRNA-SC-10 PSF1-A488 DAPI IMPa2-A546 _aa_TileScan_001 (Stage 27 of 49)	00-8ekHy4Mij7ogf6e2QYmHCG
0		Cell	2	0.000	1.000	40	4	siRNA-SC-10 PSF1-A488 IMPa2-A546 DAPI 8C2-siRNA-IMP-a2-a4 V2.00	0	14. siRNA-SC-10 PSF1-A488 DAPI IMPa2-A546 _aa_TileScan_001 (Stage 27 of 49)	00-8ekHy4Mij7ogf6e2QYmHCG
0		Cell	2	0.000	1.000	41	5	siRNA-SC-10 PSF1-A488 IMPa2-A546 DAPI 8C2-siRNA-IMP-a2-a4 V2.00	0	14. siRNA-SC-10 PSF1-A488 DAPI IMPa2-A546 _aa_TileScan_001 (Stage 27 of 49)	00-8ekHy4Mij7ogf6e2QYmHCG
0		Cell	2	0.000	1.000	42	6	siRNA-SC-10 PSF1-A488 IMPa2-A546 DAPI 8C2-siRNA-IMP-a2-a4 V2.00	0	14. siRNA-SC-10 PSF1-A488 DAPI IMPa2-A546 _aa_TileScan_001 (Stage 27 of 49)	00-8ekHy4Mij7ogf6e2QYmHCG
0		Cell	2	0.000	1.000	43	7	siRNA-SC-10 PSF1-A488 IMPa2-A546 DAPI 8C2-siRNA-IMP-a2-a4 V2.00	0	14. siRNA-SC-10 PSF1-A488 DAPI IMPa2-A546 _aa_TileScan_001 (Stage 27 of 49)	00-8ekHy4Mij7ogf6e2QYmHCG
0		Cell	2	0.000	1.000	44	8	siRNA-SC-10 PSF1-A488 IMPa2-A546 DAPI 8C2-siRNA-IMP-a2-a4 V2.00	0	14. siRNA-SC-10 PSF1-A488 DAPI IMPa2-A546 _aa_TileScan_001 (Stage 27 of 49)	00-8ekHy4Mij7ogf6e2QYmHCG
0		Cell	2	0.000	1.000	45	9	siRNA-SC-10 PSF1-A488 IMPa2-A546 DAPI 8C2-siRNA-IMP-a2-a4 V2.00	0	14. siRNA-SC-10 PSF1-A488 DAPI IMPa2-A546 _aa_TileScan_001 (Stage 27 of 49)	00-8ekHy4Mij7ogf6e2QYmHCG
0		Cell	2	0.000	1.000	46	10	siRNA-SC-10 PSF1-A488 IMPa2-A546 DAPI 8C2-siRNA-IMP-a2-a4 V2.00	0	14. siRNA-SC-10 PSF1-A488 DAPI IMPa2-A546 _aa_TileScan_001 (Stage 27 of 49)	00-8ekHy4Mij7ogf6e2QYmHCG
0		Cell	2	0.000	1.000	47	11	siRNA-SC-10 PSF1-A488 IMPa2-A546 DAPI 8C2-siRNA-IMP-a2-a4 V2.00	0	14. siRNA-SC-10 PSF1-A488 DAPI IMPa2-A546 _aa_TileScan_001 (Stage 27 of 49)	00-8ekHy4Mij7ogf6e2QYmHCG
0		Cell	2	0.000	1.000	48	12	siRNA-SC-10 PSF1-A488 IMPa2-A546 DAPI 8C2-siRNA-IMP-a2-a4 V2.00	0	14. siRNA-SC-10 PSF1-A488 DAPI IMPa2-A546 _aa_TileScan_001 (Stage 27 of 49)	00-8ekHy4Mij7ogf6e2QYmHCG
0		Cell	2	0.000	1.000	49	13	siRNA-SC-10 PSF1-A488 IMPa2-A546 DAPI 8C2-siRNA-IMP-a2-a4 V2.00	0	14. siRNA-SC-10 PSF1-A488 DAPI IMPa2-A546 _aa_TileScan_001 (Stage 27 of 49)	00-8ekHy4Mij7ogf6e2QYmHCG
0		Cell	2	0.000	1.000	50	14	siRNA-SC-10 PSF1-A488 IMPa2-A546 DAPI 8C2-siRNA-IMP-a2-a4 V2.00	0	14. siRNA-SC-10 PSF1-A488 DAPI IMPa2-A546 _aa_TileScan_001 (Stage 27 of 49)	00-8ekHy4Mij7ogf6e2QYmHCG
0		Cell	2	0.000	1.000	51	15	siRNA-SC-10 PSF1-A488 IMPa2-A546 DAPI 8C2-siRNA-IMP-a2-a4 V2.00	0	14. siRNA-SC-10 PSF1-A488 DAPI IMPa2-A546 _aa_TileScan_001 (Stage 27 of 49)	00-8ekHy4Mij7ogf6e2QYmHCG
0		Cell	2	0.000	1.000	52	16	siRNA-SC-10 PSF1-A488 IMPa2-A546 DAPI 8C2-siRNA-IMP-a2-a4 V2.00	0	14. siRNA-SC-10 PSF1-A488 DAPI IMPa2-A546 _aa_TileScan_001 (Stage 27 of 49)	00-8ekHy4Mij7ogf6e2QYmHCG
0		Cell	2	0.000	1.000	53	17	siRNA-SC-10 PSF1-A488 IMPa2-A546 DAPI 8C2-siRNA-IMP-a2-a4 V2.00	0	14. siRNA-SC-10 PSF1-A488 DAPI IMPa2-A546 _aa_TileScan_001 (Stage 27 of 49)	00-8ekHy4Mij7ogf6e2QYmHCG
0		Cell	2	0.000	1.000	54	18	siRNA-SC-10 PSF1-A488 IMPa2-A546 DAPI 8C2-siRNA-IMP-a2-a4 V2.00	0	14. siRNA-SC-10 PSF1-A488 DAPI IMPa2-A546 _aa_TileScan_001 (Stage 27 of 49)	00-8ekHy4Mij7ogf6e2QYmHCG
0		Cell	2	0.000	1.000	55	19	siRNA-SC-10 PSF1-A488 IMPa2-A546 DAPI 8C2-siRNA-IMP-a2-a4 V2.00	0	14. siRNA-SC-10 PSF1-A488 DAPI IMPa2-A546 _aa_TileScan_001 (Stage 27 of 49)	00-8ekHy4Mij7ogf6e2QYmHCG
0		Cell	2	0.000	1.000	56	20	siRNA-SC-10 PSF1-A488 IMPa2-A546 DAPI 8C2-siRNA-IMP-a2-a4 V2.00	0	14. siRNA-SC-10 PSF1-A488 DAPI IMPa2-A546 _aa_TileScan_001 (Stage 27 of 49)	00-8ekHy4Mij7ogf6e2QYmHCG
0		Cell	2	0.000	1.000	57	21	siRNA-SC-10 PSF1-A488 IMPa2-A546 DAPI 8C2-siRNA-IMP-a2-a4 V2.00	0	14. siRNA-SC-10 PSF1-A488 DAPI IMPa2-A546 _aa_TileScan_001 (Stage 27 of 49)	00-8ekHy4Mij7ogf6e2QYmHCG
0		Cell	2	0.000	1.000	58	22	siRNA-SC-10 PSF1-A488 IMPa2-A546 DAPI 8C2-siRNA-IMP-a2-a4 V2.00	0	14. siRNA-SC-10 PSF1-A488 DAPI IMPa2-A546 _aa_TileScan_001 (Stage 27 of 49)	00-8ekHy4Mij7ogf6e2QYmHCG
0		Cell	2	0.000	1.000	59	23	siRNA-SC-10 PSF1-A488 IMPa2-A546 DAPI 8C2-siRNA-IMP-a2-a4 V2.00	0	14. siRNA-SC-10 PSF1-A488 DAPI IMPa2-A546 _aa_TileScan_001 (Stage 27 of 49)	00-8ekHy4Mij7ogf6e2QYmHCG
0		Cell	2	0.000	1.000	60	24	siRNA-SC-10 PSF1-A488 IMPa2-A546 DAPI 8C2-siRNA-IMP-a2-a4 V2.00	0	14. siRNA-SC-10 PSF1-A488 DAPI IMPa2-A546 _aa_TileScan_001 (Stage 27 of 49)	00-8ekHy4Mij7ogf6e2QYmHCG
0		Cell	2	0.000	1.000	61	25	siRNA-SC-10 PSF1-A488 IMPa2-A546 DAPI 8C2-siRNA-IMP-a2-a4 V2.00	0	14. siRNA-SC-10 PSF1-A488 DAPI IMPa2-A546 _aa_TileScan_001 (Stage 27 of 49)	00-8ekHy4Mij7ogf6e2QYmHCG
0		Cell	2	0.000	1.000	62	0	siRNA-SC-10 PSF1-A488 IMPa2-A546 DAPI 8C2-siRNA-IMP-a2-a4 V2.00	0	14. siRNA-SC-10 PSF1-A488 DAPI IMPa2-A546 _ab_TileScan_001 (Stage 28 of 49)	00-TfJZmppGLLKkG5Sz7MMKp7
0		Cell	2	0.000	1.000	63	1	siRNA-SC-10 PSF1-A488 IMPa2-A546 DAPI 8C2-siRNA-IMP-a2-a4 V2.00	0	14. siRNA-SC-10 PSF1-A488 DAPI IMPa2-A546 _ab_TileScan_001 (Stage 28 of 49)	00-TfJZmppGLLKkG5Sz7MMKp7
0		Cell	2	0.000	1.000	64	2	siRNA-SC-10 PSF1-A488 IMPa2-A546 DAPI 8C2-siRNA-IMP-a2-a4 V2.00	0	14. siRNA-SC-10 PSF1-A488 DAPI IMPa2-A546 _ab_TileScan_001 (Stage 28 of 49)	00-TfJZmppGLLKkG5Sz7MMKp7
0		Cell	2	0.000	1.000	65	3	siRNA-SC-10 PSF1-A488 IMPa2-A546 DAPI 8C2-siRNA-IMP-a2-a4 V2.00	0	14. siRNA-SC-10 PSF1-A488 DAPI IMPa2-A546 _ab_TileScan_001 (Stage 28 of 49)	00-TfJZmppGLLKkG5Sz7MMKp7
0		Cell	2	0.000	1.000	66	4	siRNA-SC-10 PSF1-A488 IMPa2-A546 DAPI 8C2-siRNA-IMP-a2-a4 V2.00	0	14. siRNA-SC-10 PSF1-A488 DAPI IMPa2-A546 _ab_TileScan_001 (Stage 28 of 49)	00-TfJZmppGLLKkG5Sz7MMKp7
0		Cell	2	0.000	1.000	67	5	siRNA-SC-10 PSF1-A488 IMPa2-A546 DAPI 8C2-siRNA-IMP-a2-a4 V2.00	0	14. siRNA-SC-10 PSF1-A488 DAPI IMPa2-A546 _ab_TileScan_001 (Stage 28 of 49)	00-TfJZmppGLLKkG5Sz7MMKp7
0		Cell	2	0.000	1.000	68	6	siRNA-SC-10 PSF1-A488 IMPa2-A546 DAPI 8C2-siRNA-IMP-a2-a4 V2.00	0	14. siRNA-SC-10 PSF1-A488 DAPI IMPa2-A546 _ab_TileScan_001 (Stage 28 of 49)	00-TfJZmppGLLKkG5Sz7MMKp7
0		Cell	2	0.000	1.000	69	7	siRNA-SC-10 PSF1-A488 IMPa2-A546 DAPI 8C2-siRNA-IMP-a2-a4 V2.00	0	14. siRNA-SC-10 PSF1-A488 DAPI IMPa2-A546 _ab_TileScan_001 (Stage 28 of 49)	00-TfJZmppGLLKkG5Sz7MMKp7
0		Cell	2	0.000	1.000	70	8	siRNA-SC-10 PSF1-A488 IMPa2-A546 DAPI 8C2-siRNA-IMP-a2-a4 V2.00	0	14. siRNA-SC-10 PSF1-A488 DAPI IMPa2-A546 _ab_TileScan_001 (Stage 28 of 49)	00-TfJZmppGLLKkG5Sz7MMKp7
0		Cell	2	0.000	1.000	71	9	siRNA-SC-10 PSF1-A488 IMPa2-A546 DAPI 8C2-siRNA-IMP-a2-a4 V2.00	0	14. siRNA-SC-10 PSF1-A488 DAPI IMPa2-A546 _ab_TileScan_001 (Stage 28 of 49)	00-TfJZmppGLLKkG5Sz7MMKp7
0		Cell	2	0.000	1.000	72	10	siRNA-SC-10 PSF1-A488 IMPa2-A546 DAPI 8C2-siRNA-IMP-a2-a4 V2.00	0	14. siRNA-SC-10 PSF1-A488 DAPI IMPa2-A546 _ab_TileScan_001 (Stage 28 of 49)	00-TfJZmppGLLKkG5Sz7MMKp7
0		Cell	2	0.000	1.000	73	11	siRNA-SC-10 PSF1-A488 IMPa2-A546 DAPI 8C2-siRNA-IMP-a2-a4 V2.00	0	14. siRNA-SC-10 PSF1-A488 DAPI IMPa2-A546 _ab_TileScan_001 (Stage 28 of 49)	00-TfJZmppGLLKkG5Sz7MMKp7
0		Cell	2	0.000	1.000	74	12	siRNA-SC-10 PSF1-A488 IMPa2-A546 DAPI 8C2-siRNA-IMP-a2-a4 V2.00	0	14. siRNA-SC-10 PSF1-A488 DAPI IMPa2-A546 _ab_TileScan_001 (Stage 28 of 49)	00-TfJZmppGLLKkG5Sz7MMKp7
0		Cell	2	0.000	1.000	75	13	siRNA-SC-10 PSF1-A488 IMPa2-A546 DAPI 8C2-siRNA-IMP-a2-a4 V2.00	0	14. siRNA-SC-10 PSF1-A488 DAPI IMPa2-A546 _ab_TileScan_001 (Stage 28 of 49)	00-TfJZmppGLLKkG5Sz7MMKp7
0		Cell	2	0.000	1.000	76	14	siRNA-SC-10 PSF1-A488 IMPa2-A546 DAPI 8C2-siRNA-IMP-a2-a4 V2.00	0	14. siRNA-SC-10 PSF1-A488 DAPI IMPa2-A546 _ab_TileScan_001 (Stage 28 of 49)	00-TfJZmppGLLKkG5Sz7MMKp7
0		Cell	2	0.000	1.000	77	15	siRNA-SC-10 PSF1-A488 IMPa2-A546 DAPI 8C2-siRNA-IMP-a2-a4 V2.00	0	14. siRNA-SC-10 PSF1-A488 DAPI IMPa2-A546 _ab_TileScan_001 (Stage 28 of 49)	00-TfJZmppGLLKkG5Sz7MMKp7
0		Cell	2	0.000	1.000	78	16	siRNA-SC-10 PSF1-A488 IMPa2-A546 DAPI 8C2-siRNA-IMP-a2-a4 V2.00	0	14. siRNA-SC-10 PSF1-A488 DAPI IMPa2-A546 _ab_TileScan_001 (Stage 28 of 49)	00-TfJZmppGLLKkG5Sz7MMKp7
0		Cell	2	0.000	1.000	79	17	siRNA-SC-10 PSF1-A488 IMPa2-A546 DAPI 8C2-siRNA-IMP-a2-a4 V2.00	0	14. siRNA-SC-10 PSF1-A488 DAPI IMPa2-A546 _ab_TileScan_001 (Stage 28 of 49)	00-TfJZmppGLLKkG5Sz7MMKp7
0		Cell	2	0.000	1.000	80	18	siRNA-SC-10 PSF1-A488 IMPa2-A546 DAPI 8C2-siRNA-IMP-a2-a4 V2.00	0	14. siRNA-SC-10 PSF1-A488 DAPI IMPa2-A546 _ab_TileScan_001 (Stage 28 of 49)	00-TfJZmppGLLKkG5Sz7MMKp7
0		Cell	2	0.000	1.000	81	19	siRNA-SC-10 PSF1-A488 IMPa2-A546 DAPI 8C2-siRNA-IMP-a2-a4 V2.00	0	14. siRNA-SC-10 PSF1-A488 DAPI IMPa2-A546 _ab_TileScan_001 (Stage 28 of 49)	00-TfJZmppGLLKkG5Sz7MMKp7
0		Cell	2	0.000	1.000	82	20	siRNA-SC-10 PSF1-A488 IMPa2-A546 DAPI 8C2-siRNA-IMP-a2-a4 V2.00	0	14. siRNA-SC-10 PSF1-A488 DAPI IMPa2-A546 _ab_TileScan_001 (Stage 28 of 49)	00-TfJZmppGLLKkG5Sz7MMKp7
0		Cell	2	0.000	1.000	83	21	siRNA-SC-10 PSF1-A488 IMPa2-A546 DAPI 8C2-siRNA-IMP-a2-a4 V2.00	0	14. siRNA-SC-10 PSF1-A488 DAPI IMPa2-A546 _ab_TileScan_001 (Stage 28 of 49)	00-TfJZmppGLLKkG5Sz7MMKp7
0		Cell	2	0.000	1.000	84	22	siRNA-SC-10 PSF1-A488 IMPa2-A546 DAPI 8C2-siRNA-IMP-a2-a4 V2.00	0	14. siRNA-SC-10 PSF1-A488 DAPI IMPa2-A546 _ab_TileScan_001 (Stage 28 of 49)	00-TfJZmppGLLKkG5Sz7MMKp7
0		Cell	2	0.000	1.000	85	23	siRNA-SC-10 PSF1-A488 IMPa2-A546 DAPI 8C2-siRNA-IMP-a2-a4 V2.00	0	14. siRNA-SC-10 PSF1-A488 DAPI IMPa2-A546 _ab_TileScan_001 (Stage 28 of 49)	00-TfJZmppGLLKkG5Sz7MMKp7
0		Cell	2	0.000	1.000	86	24	siRNA-SC-10 PSF1-A488 IMPa2-A546 DAPI 8C2-siRNA-IMP-a2-a4 V2.00	0	14. siRNA-SC-10 PSF1-A488 DAPI IMPa2-A546 _ab_TileScan_001 (Stage 28 of 49)	00-TfJZmppGLLKkG5Sz7MMKp7
0		Cell	2	0.000	1.000	87	25	siRNA-SC-10 PSF1-A488 IMPa2-A546 DAPI 8C2-siRNA-IMP-a2-a4 V2.00	0	14. siRNA-SC-10 PSF1-A488 DAPI IMPa2-A546 _ab_TileScan_001 (Stage 28 of 49)	00-TfJZmppGLLKkG5Sz7MMKp7
0		Cell	2	0.000	1.000	88	26	siRNA-SC-10 PSF1-A488 IMPa2-A546 DAPI 8C2-siRNA-IMP-a2-a4 V2.00	0	14. siRNA-SC-10 PSF1-A488 DAPI IMPa2-A546 _ab_TileScan_001 (Stage 28 of 49)	00-TfJZmppGLLKkG5Sz7MMKp7
0		Cell	2	0.000	1.000	89	27	siRNA-SC-10 PSF1-A488 IMPa2-A546 DAPI 8C2-siRNA-IMP-a2-a4 V2.00	0	14. siRNA-SC-10 PSF1-A488 DAPI IMPa2-A546 _ab_TileScan_001 (Stage 28 of 49)	00-TfJZmppGLLKkG5Sz7MMKp7
0		Cell	2	0.000	1.000	90	28	siRNA-SC-10 PSF1-A488 IMPa2-A546 DAPI 8C2-siRNA-IMP-a2-a4 V2.00	0	14. siRNA-SC-10 PSF1-A488 DAPI IMPa2-A546 _ab_TileScan_001 (Stage 28 of 49)	00-TfJZmppGLLKkG5Sz7MMKp7
0		Cell	2	0.000	1.000	91	29	siRNA-SC-10 PSF1-A488 IMPa2-A546 DAPI 8C2-siRNA-IMP-a2-a4 V2.00	0	14. siRNA-SC-10 PSF1-A488 DAPI IMPa2-A546 _ab_TileScan_001 (Stage 28 of 49)	00-TfJZmppGLLKkG5Sz7MMKp7
0		Cell	2	0.000	1.000	92	30	siRNA-SC-10 PSF1-A488 IMPa2-A546 DAPI 8C2-siRNA-IMP-a2-a4 V2.00	0	14. siRNA-SC-10 PSF1-A488 DAPI IMPa2-A546 _ab_TileScan_001 (Stage 28 of 49)	00-TfJZmppGLLKkG5Sz7MMKp7
0		Cell	2	0.000	1.000	93	31	siRNA-SC-10 PSF1-A488 IMPa2-A546 DAPI 8C2-siRNA-IMP-a2-a4 V2.00	0	14. siRNA-SC-10 PSF1-A488 DAPI IMPa2-A546 _ab_TileScan_001 (Stage 28 of 49)	00-TfJZmppGLLKkG5Sz7MMKp7
0		Cell	2	0.000	1.000	94	32	siRNA-SC-10 PSF1-A488 IMPa2-A546 DAPI 8C2-siRNA-IMP-a2-a4 V2.00	0	14. siRNA-SC-10 PSF1-A488 DAPI IMPa2-A546 _ab_TileScan_001 (Stage 28 of 49)	00-TfJZmppGLLKkG5Sz7MMKp7
0		Cell	2	0.000	1.000	95	33	siRNA-SC-10 PSF1-A488 IMPa2-A546 DAPI 8C2-siRNA-IMP-a2-a4 V2.00	0	14. siRNA-SC-10 PSF1-A488 DAPI IMPa2-A546 _ab_TileScan_001 (Stage 28 of 49)	00-TfJZmppGLLKkG5Sz7MMKp7
0		Cell	2	0.000	1.000	96	34	siRNA-SC-10 PSF1-A488 IMPa2-A546 DAPI 8C2-siRNA-IMP-a2-a4 V2.00	0	14. siRNA-SC-10 PSF1-A488 DAPI IMPa2-A546 _ab_TileScan_001 (Stage 28 of 49)	00-TfJZmppGLLKkG5Sz7MMKp7
0		Cell	2	0.000	1.000	97	0	siRNA-SC-10 PSF1-A488 IMPa2-A546 DAPI 8C2-siRNA-IMP-a2-a4 V2.00	0	14. siRNA-SC-10 PSF1-A488 DAPI IMPa2-A546 _ac_TileScan_001 (Stage 29 of 49)	00-6pUhZ6kYVbZokQTUVkuYF7
0		Cell	2	0.000	1.000	98	1	siRNA-SC-10 PSF1-A488 IMPa2-A546 DAPI 8C2-siRNA-IMP-a2-a4 V2.00	0	14. siRNA-SC-10 PSF1-A488 DAPI IMPa2-A546 _ac_TileScan_001 (Stage 29 of 49)	00-6pUhZ6kYVbZokQTUVkuYF7
0		Cell	2	0.000	1.000	99	2	siRNA-SC-10 PSF1-A488 IMPa2-A546 DAPI 8C2-siRNA-IMP-a2-a4 V2.00	0	14. siRNA-SC-10 PSF1-A488 DAPI IMPa2-A546 _ac_TileScan_001 (Stage 29 of 49)	00-6pUhZ6kYVbZokQTUVkuYF7
0		Cell	2	0.000	1.000	100	3	siRNA-SC-10 PSF1-A488 IMPa2-A546 DAPI 8C2-siRNA-IMP-a2-a4 V2.00	0	14. siRNA-SC-10 PSF1-A488 DAPI IMPa2-A546 _ac_TileScan_001 (Stage 29 of 49)	00-6pUhZ6kYVbZokQTUVkuYF7
0		Cell	2	0.000	1.000	101	4	siRNA-SC-10 PSF1-A488 IMPa2-A546 DAPI 8C2-siRNA-IMP-a2-a4 V2.00	0	14. siRNA-SC-10 PSF1-A488 DAPI IMPa2-A546 _ac_TileScan_001 (Stage 29 of 49)	00-6pUhZ6kYVbZokQTUVkuYF7
0		Cell	2	0.000	1.000	102	5	siRNA-SC-10 PSF1-A488 IMPa2-A546 DAPI 8C2-siRNA-IMP-a2-a4 V2.00	0	14. siRNA-SC-10 PSF1-A488 DAPI IMPa2-A546 _ac_TileScan_001 (Stage 29 of 49)	00-6pUhZ6kYVbZokQTUVkuYF7
0		Cell	2	0.000	1.000	103	0	siRNA-SC-10 PSF1-A488 IMPa2-A546 DAPI 8C2-siRNA-IMP-a2-a4 V2.00	0	14. siRNA-SC-10 PSF1-A488 DAPI IMPa2-A546 _ad_TileScan_001 (Stage 30 of 49)	00-5YSFUbFLRRuPvnNKN4cU6W
0		Cell	2	0.000	1.000	104	1	siRNA-SC-10 PSF1-A488 IMPa2-A546 DAPI 8C2-siRNA-IMP-a2-a4 V2.00	0	14. siRNA-SC-10 PSF1-A488 DAPI IMPa2-A546 _ad_TileScan_001 (Stage 30 of 49)	00-5YSFUbFLRRuPvnNKN4cU6W
0		Cell	2	0.000	1.000	105	2	siRNA-SC-10 PSF1-A488 IMPa2-A546 DAPI 8C2-siRNA-IMP-a2-a4 V2.00	0	14. siRNA-SC-10 PSF1-A488 DAPI IMPa2-A546 _ad_TileScan_001 (Stage 30 of 49)	00-5YSFUbFLRRuPvnNKN4cU6W
0		Cell	2	0.000	1.000	106	3	siRNA-SC-10 PSF1-A488 IMPa2-A546 DAPI 8C2-siRNA-IMP-a2-a4 V2.00	0	14. siRNA-SC-10 PSF1-A488 DAPI IMPa2-A546 _ad_TileScan_001 (Stage 30 of 49)	00-5YSFUbFLRRuPvnNKN4cU6W
0		Cell	2	0.000	1.000	107	4	siRNA-SC-10 PSF1-A488 IMPa2-A546 DAPI 8C2-siRNA-IMP-a2-a4 V2.00	0	14. siRNA-SC-10 PSF1-A488 DAPI IMPa2-A546 _ad_TileScan_001 (Stage 30 of 49)	00-5YSFUbFLRRuPvnNKN4cU6W
0		Cell	2	0.000	1.000	108	5	siRNA-SC-10 PSF1-A488 IMPa2-A546 DAPI 8C2-siRNA-IMP-a2-a4 V2.00	0	14. siRNA-SC-10 PSF1-A488 DAPI IMPa2-A546 _ad_TileScan_001 (Stage 30 of 49)	00-5YSFUbFLRRuPvnNKN4cU6W
0		Cell	2	0.000	1.000	109	0	siRNA-SC-10 PSF1-A488 IMPa2-A546 DAPI 8C2-siRNA-IMP-a2-a4 V2.00	0	14. siRNA-SC-10 PSF1-A488 DAPI IMPa2-A546 _ae_TileScan_001 (Stage 31 of 49)	00-6xSfUibHyyHT9JjnNUyRpa
0		Cell	2	0.000	1.000	110	1	siRNA-SC-10 PSF1-A488 IMPa2-A546 DAPI 8C2-siRNA-IMP-a2-a4 V2.00	0	14. siRNA-SC-10 PSF1-A488 DAPI IMPa2-A546 _ae_TileScan_001 (Stage 31 of 49)	00-6xSfUibHyyHT9JjnNUyRpa
0		Cell	2	0.000	1.000	111	2	siRNA-SC-10 PSF1-A488 IMPa2-A546 DAPI 8C2-siRNA-IMP-a2-a4 V2.00	0	14. siRNA-SC-10 PSF1-A488 DAPI IMPa2-A546 _ae_TileScan_001 (Stage 31 of 49)	00-6xSfUibHyyHT9JjnNUyRpa
0		Cell	2	0.000	1.000	112	3	siRNA-SC-10 PSF1-A488 IMPa2-A546 DAPI 8C2-siRNA-IMP-a2-a4 V2.00	0	14. siRNA-SC-10 PSF1-A488 DAPI IMPa2-A546 _ae_TileScan_001 (Stage 31 of 49)	00-6xSfUibHyyHT9JjnNUyRpa
0		Cell	2	0.000	1.000	113	4	siRNA-SC-10 PSF1-A488 IMPa2-A546 DAPI 8C2-siRNA-IMP-a2-a4 V2.00	0	14. siRNA-SC-10 PSF1-A488 DAPI IMPa2-A546 _ae_TileScan_001 (Stage 31 of 49)	00-6xSfUibHyyHT9JjnNUyRpa
0		Cell	2	0.000	1.000	114	5	siRNA-SC-10 PSF1-A488 IMPa2-A546 DAPI 8C2-siRNA-IMP-a2-a4 V2.00	0	14. siRNA-SC-10 PSF1-A488 DAPI IMPa2-A546 _ae_TileScan_001 (Stage 31 of 49)	00-6xSfUibHyyHT9JjnNUyRpa
0		Cell	2	0.000	1.000	115	6	siRNA-SC-10 PSF1-A488 IMPa2-A546 DAPI 8C2-siRNA-IMP-a2-a4 V2.00	0	14. siRNA-SC-10 PSF1-A488 DAPI IMPa2-A546 _ae_TileScan_001 (Stage 31 of 49)	00-6xSfUibHyyHT9JjnNUyRpa
0		Cell	2	0.000	1.000	116	7	siRNA-SC-10 PSF1-A488 IMPa2-A546 DAPI 8C2-siRNA-IMP-a2-a4 V2.00	0	14. siRNA-SC-10 PSF1-A488 DAPI IMPa2-A546 _ae_TileScan_001 (Stage 31 of 49)	00-6xSfUibHyyHT9JjnNUyRpa
0		Cell	2	0.000	1.000	117	8	siRNA-SC-10 PSF1-A488 IMPa2-A546 DAPI 8C2-siRNA-IMP-a2-a4 V2.00	0	14. siRNA-SC-10 PSF1-A488 DAPI IMPa2-A546 _ae_TileScan_001 (Stage 31 of 49)	00-6xSfUibHyyHT9JjnNUyRpa
0		Cell	2	0.000	1.000	118	9	siRNA-SC-10 PSF1-A488 IMPa2-A546 DAPI 8C2-siRNA-IMP-a2-a4 V2.00	0	14. siRNA-SC-10 PSF1-A488 DAPI IMPa2-A546 _ae_TileScan_001 (Stage 31 of 49)	00-6xSfUibHyyHT9JjnNUyRpa
0		Cell	2	0.000	1.000	119	10	siRNA-SC-10 PSF1-A488 IMPa2-A546 DAPI 8C2-siRNA-IMP-a2-a4 V2.00	0	14. siRNA-SC-10 PSF1-A488 DAPI IMPa2-A546 _ae_TileScan_001 (Stage 31 of 49)	00-6xSfUibHyyHT9JjnNUyRpa
0		Cell	2	0.000	1.000	120	11	siRNA-SC-10 PSF1-A488 IMPa2-A546 DAPI 8C2-siRNA-IMP-a2-a4 V2.00	0	14. siRNA-SC-10 PSF1-A488 DAPI IMPa2-A546 _ae_TileScan_001 (Stage 31 of 49)	00-6xSfUibHyyHT9JjnNUyRpa
0		Cell	2	0.000	1.000	121	12	siRNA-SC-10 PSF1-A488 IMPa2-A546 DAPI 8C2-siRNA-IMP-a2-a4 V2.00	0	14. siRNA-SC-10 PSF1-A488 DAPI IMPa2-A546 _ae_TileScan_001 (Stage 31 of 49)	00-6xSfUibHyyHT9JjnNUyRpa
0		Cell	2	0.000	1.000	122	13	siRNA-SC-10 PSF1-A488 IMPa2-A546 DAPI 8C2-siRNA-IMP-a2-a4 V2.00	0	14. siRNA-SC-10 PSF1-A488 DAPI IMPa2-A546 _ae_TileScan_001 (Stage 31 of 49)	00-6xSfUibHyyHT9JjnNUyRpa
0		Cell	2	0.000	1.000	123	14	siRNA-SC-10 PSF1-A488 IMPa2-A546 DAPI 8C2-siRNA-IMP-a2-a4 V2.00	0	14. siRNA-SC-10 PSF1-A488 DAPI IMPa2-A546 _ae_TileScan_001 (Stage 31 of 49)	00-6xSfUibHyyHT9JjnNUyRpa
0		Cell	2	0.000	1.000	124	15	siRNA-SC-10 PSF1-A488 IMPa2-A546 DAPI 8C2-siRNA-IMP-a2-a4 V2.00	0	14. siRNA-SC-10 PSF1-A488 DAPI IMPa2-A546 _ae_TileScan_001 (Stage 31 of 49)	00-6xSfUibHyyHT9JjnNUyRpa
0		Cell	2	0.000	1.000	125	16	siRNA-SC-10 PSF1-A488 IMPa2-A546 DAPI 8C2-siRNA-IMP-a2-a4 V2.00	0	14. siRNA-SC-10 PSF1-A488 DAPI IMPa2-A546 _ae_TileScan_001 (Stage 31 of 49)	00-6xSfUibHyyHT9JjnNUyRpa
0		Cell	2	0.000	1.000	126	17	siRNA-SC-10 PSF1-A488 IMPa2-A546 DAPI 8C2-siRNA-IMP-a2-a4 V2.00	0	14. siRNA-SC-10 PSF1-A488 DAPI IMPa2-A546 _ae_TileScan_001 (Stage 31 of 49)	00-6xSfUibHyyHT9JjnNUyRpa
0		Cell	2	0.000	1.000	127	18	siRNA-SC-10 PSF1-A488 IMPa2-A546 DAPI 8C2-siRNA-IMP-a2-a4 V2.00	0	14. siRNA-SC-10 PSF1-A488 DAPI IMPa2-A546 _ae_TileScan_001 (Stage 31 of 49)	00-6xSfUibHyyHT9JjnNUyRpa
0		Cell	2	0.000	1.000	128	19	siRNA-SC-10 PSF1-A488 IMPa2-A546 DAPI 8C2-siRNA-IMP-a2-a4 V2.00	0	14. siRNA-SC-10 PSF1-A488 DAPI IMPa2-A546 _ae_TileScan_001 (Stage 31 of 49)	00-6xSfUibHyyHT9JjnNUyRpa
0		Cell	2	0.000	1.000	129	20	siRNA-SC-10 PSF1-A488 IMPa2-A546 DAPI 8C2-siRNA-IMP-a2-a4 V2.00	0	14. siRNA-SC-10 PSF1-A488 DAPI IMPa2-A546 _ae_TileScan_001 (Stage 31 of 49)	00-6xSfUibHyyHT9JjnNUyRpa
0		Cell	2	0.000	1.000	130	21	siRNA-SC-10 PSF1-A488 IMPa2-A546 DAPI 8C2-siRNA-IMP-a2-a4 V2.00	0	14. siRNA-SC-10 PSF1-A488 DAPI IMPa2-A546 _ae_TileScan_001 (Stage 31 of 49)	00-6xSfUibHyyHT9JjnNUyRpa
0		Cell	2	0.000	1.000	131	22	siRNA-SC-10 PSF1-A488 IMPa2-A546 DAPI 8C2-siRNA-IMP-a2-a4 V2.00	0	14. siRNA-SC-10 PSF1-A488 DAPI IMPa2-A546 _ae_TileScan_001 (Stage 31 of 49)	00-6xSfUibHyyHT9JjnNUyRpa
0		Cell	2	0.000	1.000	132	23	siRNA-SC-10 PSF1-A488 IMPa2-A546 DAPI 8C2-siRNA-IMP-a2-a4 V2.00	0	14. siRNA-SC-10 PSF1-A488 DAPI IMPa2-A546 _ae_TileScan_001 (Stage 31 of 49)	00-6xSfUibHyyHT9JjnNUyRpa
0		Cell	2	0.000	1.000	133	0	siRNA-SC-10 PSF1-A488 IMPa2-A546 DAPI 8C2-siRNA-IMP-a2-a4 V2.00	0	14. siRNA-SC-10 PSF1-A488 DAPI IMPa2-A546 _af_TileScan_001 (Stage 32 of 49)	00-YhP9H6xE6b4dbFNXwEspf4
0		Cell	2	0.000	1.000	134	1	siRNA-SC-10 PSF1-A488 IMPa2-A546 DAPI 8C2-siRNA-IMP-a2-a4 V2.00	0	14. siRNA-SC-10 PSF1-A488 DAPI IMPa2-A546 _af_TileScan_001 (Stage 32 of 49)	00-YhP9H6xE6b4dbFNXwEspf4
0		Cell	2	0.000	1.000	135	2	siRNA-SC-10 PSF1-A488 IMPa2-A546 DAPI 8C2-siRNA-IMP-a2-a4 V2.00	0	14. siRNA-SC-10 PSF1-A488 DAPI IMPa2-A546 _af_TileScan_001 (Stage 32 of 49)	00-YhP9H6xE6b4dbFNXwEspf4
0		Cell	2	0.000	1.000	136	3	siRNA-SC-10 PSF1-A488 IMPa2-A546 DAPI 8C2-siRNA-IMP-a2-a4 V2.00	0	14. siRNA-SC-10 PSF1-A488 DAPI IMPa2-A546 _af_TileScan_001 (Stage 32 of 49)	00-YhP9H6xE6b4dbFNXwEspf4
0		Cell	2	0.000	1.000	137	4	siRNA-SC-10 PSF1-A488 IMPa2-A546 DAPI 8C2-siRNA-IMP-a2-a4 V2.00	0	14. siRNA-SC-10 PSF1-A488 DAPI IMPa2-A546 _af_TileScan_001 (Stage 32 of 49)	00-YhP9H6xE6b4dbFNXwEspf4
0		Cell	2	0.000	1.000	138	5	siRNA-SC-10 PSF1-A488 IMPa2-A546 DAPI 8C2-siRNA-IMP-a2-a4 V2.00	0	14. siRNA-SC-10 PSF1-A488 DAPI IMPa2-A546 _af_TileScan_001 (Stage 32 of 49)	00-YhP9H6xE6b4dbFNXwEspf4
0		Cell	2	0.000	1.000	139	6	siRNA-SC-10 PSF1-A488 IMPa2-A546 DAPI 8C2-siRNA-IMP-a2-a4 V2.00	0	14. siRNA-SC-10 PSF1-A488 DAPI IMPa2-A546 _af_TileScan_001 (Stage 32 of 49)	00-YhP9H6xE6b4dbFNXwEspf4
0		Cell	2	0.000	1.000	140	7	siRNA-SC-10 PSF1-A488 IMPa2-A546 DAPI 8C2-siRNA-IMP-a2-a4 V2.00	0	14. siRNA-SC-10 PSF1-A488 DAPI IMPa2-A546 _af_TileScan_001 (Stage 32 of 49)	00-YhP9H6xE6b4dbFNXwEspf4
0		Cell	2	0.000	1.000	141	8	siRNA-SC-10 PSF1-A488 IMPa2-A546 DAPI 8C2-siRNA-IMP-a2-a4 V2.00	0	14. siRNA-SC-10 PSF1-A488 DAPI IMPa2-A546 _af_TileScan_001 (Stage 32 of 49)	00-YhP9H6xE6b4dbFNXwEspf4
0		Cell	2	0.000	1.000	142	9	siRNA-SC-10 PSF1-A488 IMPa2-A546 DAPI 8C2-siRNA-IMP-a2-a4 V2.00	0	14. siRNA-SC-10 PSF1-A488 DAPI IMPa2-A546 _af_TileScan_001 (Stage 32 of 49)	00-YhP9H6xE6b4dbFNXwEspf4
0		Cell	2	0.000	1.000	143	10	siRNA-SC-10 PSF1-A488 IMPa2-A546 DAPI 8C2-siRNA-IMP-a2-a4 V2.00	0	14. siRNA-SC-10 PSF1-A488 DAPI IMPa2-A546 _af_TileScan_001 (Stage 32 of 49)	00-YhP9H6xE6b4dbFNXwEspf4
0		Cell	2	0.000	1.000	144	11	siRNA-SC-10 PSF1-A488 IMPa2-A546 DAPI 8C2-siRNA-IMP-a2-a4 V2.00	0	14. siRNA-SC-10 PSF1-A488 DAPI IMPa2-A546 _af_TileScan_001 (Stage 32 of 49)	00-YhP9H6xE6b4dbFNXwEspf4
0		Cell	2	0.000	1.000	145	12	siRNA-SC-10 PSF1-A488 IMPa2-A546 DAPI 8C2-siRNA-IMP-a2-a4 V2.00	0	14. siRNA-SC-10 PSF1-A488 DAPI IMPa2-A546 _af_TileScan_001 (Stage 32 of 49)	00-YhP9H6xE6b4dbFNXwEspf4
0		Cell	2	0.000	1.000	146	13	siRNA-SC-10 PSF1-A488 IMPa2-A546 DAPI 8C2-siRNA-IMP-a2-a4 V2.00	0	14. siRNA-SC-10 PSF1-A488 DAPI IMPa2-A546 _af_TileScan_001 (Stage 32 of 49)	00-YhP9H6xE6b4dbFNXwEspf4
0		Cell	2	0.000	1.000	147	14	siRNA-SC-10 PSF1-A488 IMPa2-A546 DAPI 8C2-siRNA-IMP-a2-a4 V2.00	0	14. siRNA-SC-10 PSF1-A488 DAPI IMPa2-A546 _af_TileScan_001 (Stage 32 of 49)	00-YhP9H6xE6b4dbFNXwEspf4
0		Cell	2	0.000	1.000	148	15	siRNA-SC-10 PSF1-A488 IMPa2-A546 DAPI 8C2-siRNA-IMP-a2-a4 V2.00	0	14. siRNA-SC-10 PSF1-A488 DAPI IMPa2-A546 _af_TileScan_001 (Stage 32 of 49)	00-YhP9H6xE6b4dbFNXwEspf4
0		Cell	2	0.000	1.000	149	16	siRNA-SC-10 PSF1-A488 IMPa2-A546 DAPI 8C2-siRNA-IMP-a2-a4 V2.00	0	14. siRNA-SC-10 PSF1-A488 DAPI IMPa2-A546 _af_TileScan_001 (Stage 32 of 49)	00-YhP9H6xE6b4dbFNXwEspf4
0		Cell	2	0.000	1.000	150	17	siRNA-SC-10 PSF1-A488 IMPa2-A546 DAPI 8C2-siRNA-IMP-a2-a4 V2.00	0	14. siRNA-SC-10 PSF1-A488 DAPI IMPa2-A546 _af_TileScan_001 (Stage 32 of 49)	00-YhP9H6xE6b4dbFNXwEspf4
0		Cell	2	0.000	1.000	151	18	siRNA-SC-10 PSF1-A488 IMPa2-A546 DAPI 8C2-siRNA-IMP-a2-a4 V2.00	0	14. siRNA-SC-10 PSF1-A488 DAPI IMPa2-A546 _af_TileScan_001 (Stage 32 of 49)	00-YhP9H6xE6b4dbFNXwEspf4
0		Cell	2	0.000	1.000	152	19	siRNA-SC-10 PSF1-A488 IMPa2-A546 DAPI 8C2-siRNA-IMP-a2-a4 V2.00	0	14. siRNA-SC-10 PSF1-A488 DAPI IMPa2-A546 _af_TileScan_001 (Stage 32 of 49)	00-YhP9H6xE6b4dbFNXwEspf4
0		Cell	2	0.000	1.000	153	20	siRNA-SC-10 PSF1-A488 IMPa2-A546 DAPI 8C2-siRNA-IMP-a2-a4 V2.00	0	14. siRNA-SC-10 PSF1-A488 DAPI IMPa2-A546 _af_TileScan_001 (Stage 32 of 49)	00-YhP9H6xE6b4dbFNXwEspf4
0		Cell	2	0.000	1.000	154	21	siRNA-SC-10 PSF1-A488 IMPa2-A546 DAPI 8C2-siRNA-IMP-a2-a4 V2.00	0	14. siRNA-SC-10 PSF1-A488 DAPI IMPa2-A546 _af_TileScan_001 (Stage 32 of 49)	00-YhP9H6xE6b4dbFNXwEspf4
0		Cell	2	0.000	1.000	155	22	siRNA-SC-10 PSF1-A488 IMPa2-A546 DAPI 8C2-siRNA-IMP-a2-a4 V2.00	0	14. siRNA-SC-10 PSF1-A488 DAPI IMPa2-A546 _af_TileScan_001 (Stage 32 of 49)	00-YhP9H6xE6b4dbFNXwEspf4
0		Cell	2	0.000	1.000	156	23	siRNA-SC-10 PSF1-A488 IMPa2-A546 DAPI 8C2-siRNA-IMP-a2-a4 V2.00	0	14. siRNA-SC-10 PSF1-A488 DAPI IMPa2-A546 _af_TileScan_001 (Stage 32 of 49)	00-YhP9H6xE6b4dbFNXwEspf4
0		Cell	2	0.000	1.000	157	24	siRNA-SC-10 PSF1-A488 IMPa2-A546 DAPI 8C2-siRNA-IMP-a2-a4 V2.00	0	14. siRNA-SC-10 PSF1-A488 DAPI IMPa2-A546 _af_TileScan_001 (Stage 32 of 49)	00-YhP9H6xE6b4dbFNXwEspf4
0		Cell	2	0.000	1.000	158	0	siRNA-SC-10 PSF1-A488 IMPa2-A546 DAPI 8C2-siRNA-IMP-a2-a4 V2.00	0	14. siRNA-SC-10 PSF1-A488 DAPI IMPa2-A546 _ag_TileScan_001 (Stage 33 of 49)	00-sv85hy54GKD4ra7DhNN92B
0		Cell	2	0.000	1.000	159	1	siRNA-SC-10 PSF1-A488 IMPa2-A546 DAPI 8C2-siRNA-IMP-a2-a4 V2.00	0	14. siRNA-SC-10 PSF1-A488 DAPI IMPa2-A546 _ag_TileScan_001 (Stage 33 of 49)	00-sv85hy54GKD4ra7DhNN92B
0		Cell	2	0.000	1.000	160	2	siRNA-SC-10 PSF1-A488 IMPa2-A546 DAPI 8C2-siRNA-IMP-a2-a4 V2.00	0	14. siRNA-SC-10 PSF1-A488 DAPI IMPa2-A546 _ag_TileScan_001 (Stage 33 of 49)	00-sv85hy54GKD4ra7DhNN92B
0		Cell	2	0.000	1.000	161	3	siRNA-SC-10 PSF1-A488 IMPa2-A546 DAPI 8C2-siRNA-IMP-a2-a4 V2.00	0	14. siRNA-SC-10 PSF1-A488 DAPI IMPa2-A546 _ag_TileScan_001 (Stage 33 of 49)	00-sv85hy54GKD4ra7DhNN92B
0		Cell	2	0.000	1.000	162	4	siRNA-SC-10 PSF1-A488 IMPa2-A546 DAPI 8C2-siRNA-IMP-a2-a4 V2.00	0	14. siRNA-SC-10 PSF1-A488 DAPI IMPa2-A546 _ag_TileScan_001 (Stage 33 of 49)	00-sv85hy54GKD4ra7DhNN92B
0		Cell	2	0.000	1.000	163	5	siRNA-SC-10 PSF1-A488 IMPa2-A546 DAPI 8C2-siRNA-IMP-a2-a4 V2.00	0	14. siRNA-SC-10 PSF1-A488 DAPI IMPa2-A546 _ag_TileScan_001 (Stage 33 of 49)	00-sv85hy54GKD4ra7DhNN92B
0		Cell	2	0.000	1.000	164	6	siRNA-SC-10 PSF1-A488 IMPa2-A546 DAPI 8C2-siRNA-IMP-a2-a4 V2.00	0	14. siRNA-SC-10 PSF1-A488 DAPI IMPa2-A546 _ag_TileScan_001 (Stage 33 of 49)	00-sv85hy54GKD4ra7DhNN92B
0		Cell	2	0.000	1.000	165	7	siRNA-SC-10 PSF1-A488 IMPa2-A546 DAPI 8C2-siRNA-IMP-a2-a4 V2.00	0	14. siRNA-SC-10 PSF1-A488 DAPI IMPa2-A546 _ag_TileScan_001 (Stage 33 of 49)	00-sv85hy54GKD4ra7DhNN92B
0		Cell	2	0.000	1.000	166	8	siRNA-SC-10 PSF1-A488 IMPa2-A546 DAPI 8C2-siRNA-IMP-a2-a4 V2.00	0	14. siRNA-SC-10 PSF1-A488 DAPI IMPa2-A546 _ag_TileScan_001 (Stage 33 of 49)	00-sv85hy54GKD4ra7DhNN92B
0		Cell	2	0.000	1.000	167	9	siRNA-SC-10 PSF1-A488 IMPa2-A546 DAPI 8C2-siRNA-IMP-a2-a4 V2.00	0	14. siRNA-SC-10 PSF1-A488 DAPI IMPa2-A546 _ag_TileScan_001 (Stage 33 of 49)	00-sv85hy54GKD4ra7DhNN92B
0		Cell	2	0.000	1.000	168	10	siRNA-SC-10 PSF1-A488 IMPa2-A546 DAPI 8C2-siRNA-IMP-a2-a4 V2.00	0	14. siRNA-SC-10 PSF1-A488 DAPI IMPa2-A546 _ag_TileScan_001 (Stage 33 of 49)	00-sv85hy54GKD4ra7DhNN92B
0		Cell	2	0.000	1.000	169	11	siRNA-SC-10 PSF1-A488 IMPa2-A546 DAPI 8C2-siRNA-IMP-a2-a4 V2.00	0	14. siRNA-SC-10 PSF1-A488 DAPI IMPa2-A546 _ag_TileScan_001 (Stage 33 of 49)	00-sv85hy54GKD4ra7DhNN92B
0		Cell	2	0.000	1.000	170	12	siRNA-SC-10 PSF1-A488 IMPa2-A546 DAPI 8C2-siRNA-IMP-a2-a4 V2.00	0	14. siRNA-SC-10 PSF1-A488 DAPI IMPa2-A546 _ag_TileScan_001 (Stage 33 of 49)	00-sv85hy54GKD4ra7DhNN92B
0		Cell	2	0.000	1.000	171	13	siRNA-SC-10 PSF1-A488 IMPa2-A546 DAPI 8C2-siRNA-IMP-a2-a4 V2.00	0	14. siRNA-SC-10 PSF1-A488 DAPI IMPa2-A546 _ag_TileScan_001 (Stage 33 of 49)	00-sv85hy54GKD4ra7DhNN92B
0		Cell	2	0.000	1.000	172	14	siRNA-SC-10 PSF1-A488 IMPa2-A546 DAPI 8C2-siRNA-IMP-a2-a4 V2.00	0	14. siRNA-SC-10 PSF1-A488 DAPI IMPa2-A546 _ag_TileScan_001 (Stage 33 of 49)	00-sv85hy54GKD4ra7DhNN92B
0		Cell	2	0.000	1.000	173	15	siRNA-SC-10 PSF1-A488 IMPa2-A546 DAPI 8C2-siRNA-IMP-a2-a4 V2.00	0	14. siRNA-SC-10 PSF1-A488 DAPI IMPa2-A546 _ag_TileScan_001 (Stage 33 of 49)	00-sv85hy54GKD4ra7DhNN92B
0		Cell	2	0.000	1.000	174	16	siRNA-SC-10 PSF1-A488 IMPa2-A546 DAPI 8C2-siRNA-IMP-a2-a4 V2.00	0	14. siRNA-SC-10 PSF1-A488 DAPI IMPa2-A546 _ag_TileScan_001 (Stage 33 of 49)	00-sv85hy54GKD4ra7DhNN92B
0		Cell	2	0.000	1.000	175	17	siRNA-SC-10 PSF1-A488 IMPa2-A546 DAPI 8C2-siRNA-IMP-a2-a4 V2.00	0	14. siRNA-SC-10 PSF1-A488 DAPI IMPa2-A546 _ag_TileScan_001 (Stage 33 of 49)	00-sv85hy54GKD4ra7DhNN92B
0		Cell	2	0.000	1.000	176	18	siRNA-SC-10 PSF1-A488 IMPa2-A546 DAPI 8C2-siRNA-IMP-a2-a4 V2.00	0	14. siRNA-SC-10 PSF1-A488 DAPI IMPa2-A546 _ag_TileScan_001 (Stage 33 of 49)	00-sv85hy54GKD4ra7DhNN92B
0		Cell	2	0.000	1.000	177	19	siRNA-SC-10 PSF1-A488 IMPa2-A546 DAPI 8C2-siRNA-IMP-a2-a4 V2.00	0	14. siRNA-SC-10 PSF1-A488 DAPI IMPa2-A546 _ag_TileScan_001 (Stage 33 of 49)	00-sv85hy54GKD4ra7DhNN92B
0		Cell	2	0.000	1.000	178	20	siRNA-SC-10 PSF1-A488 IMPa2-A546 DAPI 8C2-siRNA-IMP-a2-a4 V2.00	0	14. siRNA-SC-10 PSF1-A488 DAPI IMPa2-A546 _ag_TileScan_001 (Stage 33 of 49)	00-sv85hy54GKD4ra7DhNN92B
0		Cell	2	0.000	1.000	179	21	siRNA-SC-10 PSF1-A488 IMPa2-A546 DAPI 8C2-siRNA-IMP-a2-a4 V2.00	0	14. siRNA-SC-10 PSF1-A488 DAPI IMPa2-A546 _ag_TileScan_001 (Stage 33 of 49)	00-sv85hy54GKD4ra7DhNN92B
0		Cell	2	0.000	1.000	180	22	siRNA-SC-10 PSF1-A488 IMPa2-A546 DAPI 8C2-siRNA-IMP-a2-a4 V2.00	0	14. siRNA-SC-10 PSF1-A488 DAPI IMPa2-A546 _ag_TileScan_001 (Stage 33 of 49)	00-sv85hy54GKD4ra7DhNN92B
0		Cell	2	0.000	1.000	181	0	siRNA-SC-10 PSF1-A488 IMPa2-A546 DAPI 8C2-siRNA-IMP-a2-a4 V2.00	0	14. siRNA-SC-10 PSF1-A488 DAPI IMPa2-A546 _ah_TileScan_001 (Stage 34 of 49)	00-6DEamjEK2zBC8xohKeHjmn
0		Cell	2	0.000	1.000	182	1	siRNA-SC-10 PSF1-A488 IMPa2-A546 DAPI 8C2-siRNA-IMP-a2-a4 V2.00	0	14. siRNA-SC-10 PSF1-A488 DAPI IMPa2-A546 _ah_TileScan_001 (Stage 34 of 49)	00-6DEamjEK2zBC8xohKeHjmn
0		Cell	2	0.000	1.000	183	2	siRNA-SC-10 PSF1-A488 IMPa2-A546 DAPI 8C2-siRNA-IMP-a2-a4 V2.00	0	14. siRNA-SC-10 PSF1-A488 DAPI IMPa2-A546 _ah_TileScan_001 (Stage 34 of 49)	00-6DEamjEK2zBC8xohKeHjmn
0		Cell	2	0.000	1.000	184	3	siRNA-SC-10 PSF1-A488 IMPa2-A546 DAPI 8C2-siRNA-IMP-a2-a4 V2.00	0	14. siRNA-SC-10 PSF1-A488 DAPI IMPa2-A546 _ah_TileScan_001 (Stage 34 of 49)	00-6DEamjEK2zBC8xohKeHjmn
0		Cell	2	0.000	1.000	185	4	siRNA-SC-10 PSF1-A488 IMPa2-A546 DAPI 8C2-siRNA-IMP-a2-a4 V2.00	0	14. siRNA-SC-10 PSF1-A488 DAPI IMPa2-A546 _ah_TileScan_001 (Stage 34 of 49)	00-6DEamjEK2zBC8xohKeHjmn
0		Cell	2	0.000	1.000	186	5	siRNA-SC-10 PSF1-A488 IMPa2-A546 DAPI 8C2-siRNA-IMP-a2-a4 V2.00	0	14. siRNA-SC-10 PSF1-A488 DAPI IMPa2-A546 _ah_TileScan_001 (Stage 34 of 49)	00-6DEamjEK2zBC8xohKeHjmn
0		Cell	2	0.000	1.000	187	6	siRNA-SC-10 PSF1-A488 IMPa2-A546 DAPI 8C2-siRNA-IMP-a2-a4 V2.00	0	14. siRNA-SC-10 PSF1-A488 DAPI IMPa2-A546 _ah_TileScan_001 (Stage 34 of 49)	00-6DEamjEK2zBC8xohKeHjmn
0		Cell	2	0.000	1.000	188	7	siRNA-SC-10 PSF1-A488 IMPa2-A546 DAPI 8C2-siRNA-IMP-a2-a4 V2.00	0	14. siRNA-SC-10 PSF1-A488 DAPI IMPa2-A546 _ah_TileScan_001 (Stage 34 of 49)	00-6DEamjEK2zBC8xohKeHjmn
0		Cell	2	0.000	1.000	189	8	siRNA-SC-10 PSF1-A488 IMPa2-A546 DAPI 8C2-siRNA-IMP-a2-a4 V2.00	0	14. siRNA-SC-10 PSF1-A488 DAPI IMPa2-A546 _ah_TileScan_001 (Stage 34 of 49)	00-6DEamjEK2zBC8xohKeHjmn
0		Cell	2	0.000	1.000	190	9	siRNA-SC-10 PSF1-A488 IMPa2-A546 DAPI 8C2-siRNA-IMP-a2-a4 V2.00	0	14. siRNA-SC-10 PSF1-A488 DAPI IMPa2-A546 _ah_TileScan_001 (Stage 34 of 49)	00-6DEamjEK2zBC8xohKeHjmn
0		Cell	2	0.000	1.000	191	10	siRNA-SC-10 PSF1-A488 IMPa2-A546 DAPI 8C2-siRNA-IMP-a2-a4 V2.00	0	14. siRNA-SC-10 PSF1-A488 DAPI IMPa2-A546 _ah_TileScan_001 (Stage 34 of 49)	00-6DEamjEK2zBC8xohKeHjmn
0		Cell	2	0.000	1.000	192	11	siRNA-SC-10 PSF1-A488 IMPa2-A546 DAPI 8C2-siRNA-IMP-a2-a4 V2.00	0	14. siRNA-SC-10 PSF1-A488 DAPI IMPa2-A546 _ah_TileScan_001 (Stage 34 of 49)	00-6DEamjEK2zBC8xohKeHjmn
0		Cell	2	0.000	1.000	193	12	siRNA-SC-10 PSF1-A488 IMPa2-A546 DAPI 8C2-siRNA-IMP-a2-a4 V2.00	0	14. siRNA-SC-10 PSF1-A488 DAPI IMPa2-A546 _ah_TileScan_001 (Stage 34 of 49)	00-6DEamjEK2zBC8xohKeHjmn
0		Cell	2	0.000	1.000	194	13	siRNA-SC-10 PSF1-A488 IMPa2-A546 DAPI 8C2-siRNA-IMP-a2-a4 V2.00	0	14. siRNA-SC-10 PSF1-A488 DAPI IMPa2-A546 _ah_TileScan_001 (Stage 34 of 49)	00-6DEamjEK2zBC8xohKeHjmn
0		Cell	2	0.000	1.000	195	14	siRNA-SC-10 PSF1-A488 IMPa2-A546 DAPI 8C2-siRNA-IMP-a2-a4 V2.00	0	14. siRNA-SC-10 PSF1-A488 DAPI IMPa2-A546 _ah_TileScan_001 (Stage 34 of 49)	00-6DEamjEK2zBC8xohKeHjmn
0		Cell	2	0.000	1.000	196	15	siRNA-SC-10 PSF1-A488 IMPa2-A546 DAPI 8C2-siRNA-IMP-a2-a4 V2.00	0	14. siRNA-SC-10 PSF1-A488 DAPI IMPa2-A546 _ah_TileScan_001 (Stage 34 of 49)	00-6DEamjEK2zBC8xohKeHjmn
0		Cell	2	0.000	1.000	197	16	siRNA-SC-10 PSF1-A488 IMPa2-A546 DAPI 8C2-siRNA-IMP-a2-a4 V2.00	0	14. siRNA-SC-10 PSF1-A488 DAPI IMPa2-A546 _ah_TileScan_001 (Stage 34 of 49)	00-6DEamjEK2zBC8xohKeHjmn
0		Cell	2	0.000	1.000	198	17	siRNA-SC-10 PSF1-A488 IMPa2-A546 DAPI 8C2-siRNA-IMP-a2-a4 V2.00	0	14. siRNA-SC-10 PSF1-A488 DAPI IMPa2-A546 _ah_TileScan_001 (Stage 34 of 49)	00-6DEamjEK2zBC8xohKeHjmn
0		Cell	2	0.000	1.000	199	18	siRNA-SC-10 PSF1-A488 IMPa2-A546 DAPI 8C2-siRNA-IMP-a2-a4 V2.00	0	14. siRNA-SC-10 PSF1-A488 DAPI IMPa2-A546 _ah_TileScan_001 (Stage 34 of 49)	00-6DEamjEK2zBC8xohKeHjmn
0		Cell	2	0.000	1.000	200	19	siRNA-SC-10 PSF1-A488 IMPa2-A546 DAPI 8C2-siRNA-IMP-a2-a4 V2.00	0	14. siRNA-SC-10 PSF1-A488 DAPI IMPa2-A546 _ah_TileScan_001 (Stage 34 of 49)	00-6DEamjEK2zBC8xohKeHjmn
0		Cell	2	0.000	1.000	201	20	siRNA-SC-10 PSF1-A488 IMPa2-A546 DAPI 8C2-siRNA-IMP-a2-a4 V2.00	0	14. siRNA-SC-10 PSF1-A488 DAPI IMPa2-A546 _ah_TileScan_001 (Stage 34 of 49)	00-6DEamjEK2zBC8xohKeHjmn
0		Cell	2	0.000	1.000	202	21	siRNA-SC-10 PSF1-A488 IMPa2-A546 DAPI 8C2-siRNA-IMP-a2-a4 V2.00	0	14. siRNA-SC-10 PSF1-A488 DAPI IMPa2-A546 _ah_TileScan_001 (Stage 34 of 49)	00-6DEamjEK2zBC8xohKeHjmn
0		Cell	2	0.000	1.000	203	22	siRNA-SC-10 PSF1-A488 IMPa2-A546 DAPI 8C2-siRNA-IMP-a2-a4 V2.00	0	14. siRNA-SC-10 PSF1-A488 DAPI IMPa2-A546 _ah_TileScan_001 (Stage 34 of 49)	00-6DEamjEK2zBC8xohKeHjmn
0		Cell	2	0.000	1.000	204	23	siRNA-SC-10 PSF1-A488 IMPa2-A546 DAPI 8C2-siRNA-IMP-a2-a4 V2.00	0	14. siRNA-SC-10 PSF1-A488 DAPI IMPa2-A546 _ah_TileScan_001 (Stage 34 of 49)	00-6DEamjEK2zBC8xohKeHjmn
0		Cell	2	0.000	1.000	205	24	siRNA-SC-10 PSF1-A488 IMPa2-A546 DAPI 8C2-siRNA-IMP-a2-a4 V2.00	0	14. siRNA-SC-10 PSF1-A488 DAPI IMPa2-A546 _ah_TileScan_001 (Stage 34 of 49)	00-6DEamjEK2zBC8xohKeHjmn
0		Cell	2	0.000	1.000	206	25	siRNA-SC-10 PSF1-A488 IMPa2-A546 DAPI 8C2-siRNA-IMP-a2-a4 V2.00	0	14. siRNA-SC-10 PSF1-A488 DAPI IMPa2-A546 _ah_TileScan_001 (Stage 34 of 49)	00-6DEamjEK2zBC8xohKeHjmn
0		Cell	2	0.000	1.000	207	26	siRNA-SC-10 PSF1-A488 IMPa2-A546 DAPI 8C2-siRNA-IMP-a2-a4 V2.00	0	14. siRNA-SC-10 PSF1-A488 DAPI IMPa2-A546 _ah_TileScan_001 (Stage 34 of 49)	00-6DEamjEK2zBC8xohKeHjmn
0		Cell	2	0.000	1.000	208	27	siRNA-SC-10 PSF1-A488 IMPa2-A546 DAPI 8C2-siRNA-IMP-a2-a4 V2.00	0	14. siRNA-SC-10 PSF1-A488 DAPI IMPa2-A546 _ah_TileScan_001 (Stage 34 of 49)	00-6DEamjEK2zBC8xohKeHjmn
0		Cell	2	0.000	1.000	209	28	siRNA-SC-10 PSF1-A488 IMPa2-A546 DAPI 8C2-siRNA-IMP-a2-a4 V2.00	0	14. siRNA-SC-10 PSF1-A488 DAPI IMPa2-A546 _ah_TileScan_001 (Stage 34 of 49)	00-6DEamjEK2zBC8xohKeHjmn
0		Cell	2	0.000	1.000	210	29	siRNA-SC-10 PSF1-A488 IMPa2-A546 DAPI 8C2-siRNA-IMP-a2-a4 V2.00	0	14. siRNA-SC-10 PSF1-A488 DAPI IMPa2-A546 _ah_TileScan_001 (Stage 34 of 49)	00-6DEamjEK2zBC8xohKeHjmn
0		Cell	2	0.000	1.000	211	30	siRNA-SC-10 PSF1-A488 IMPa2-A546 DAPI 8C2-siRNA-IMP-a2-a4 V2.00	0	14. siRNA-SC-10 PSF1-A488 DAPI IMPa2-A546 _ah_TileScan_001 (Stage 34 of 49)	00-6DEamjEK2zBC8xohKeHjmn
0		Cell	2	0.000	1.000	212	31	siRNA-SC-10 PSF1-A488 IMPa2-A546 DAPI 8C2-siRNA-IMP-a2-a4 V2.00	0	14. siRNA-SC-10 PSF1-A488 DAPI IMPa2-A546 _ah_TileScan_001 (Stage 34 of 49)	00-6DEamjEK2zBC8xohKeHjmn
0		Cell	2	0.000	1.000	213	32	siRNA-SC-10 PSF1-A488 IMPa2-A546 DAPI 8C2-siRNA-IMP-a2-a4 V2.00	0	14. siRNA-SC-10 PSF1-A488 DAPI IMPa2-A546 _ah_TileScan_001 (Stage 34 of 49)	00-6DEamjEK2zBC8xohKeHjmn
0		Cell	2	0.000	1.000	214	33	siRNA-SC-10 PSF1-A488 IMPa2-A546 DAPI 8C2-siRNA-IMP-a2-a4 V2.00	0	14. siRNA-SC-10 PSF1-A488 DAPI IMPa2-A546 _ah_TileScan_001 (Stage 34 of 49)	00-6DEamjEK2zBC8xohKeHjmn
0		Cell	2	0.000	1.000	215	34	siRNA-SC-10 PSF1-A488 IMPa2-A546 DAPI 8C2-siRNA-IMP-a2-a4 V2.00	0	14. siRNA-SC-10 PSF1-A488 DAPI IMPa2-A546 _ah_TileScan_001 (Stage 34 of 49)	00-6DEamjEK2zBC8xohKeHjmn
0		Cell	2	0.000	1.000	216	35	siRNA-SC-10 PSF1-A488 IMPa2-A546 DAPI 8C2-siRNA-IMP-a2-a4 V2.00	0	14. siRNA-SC-10 PSF1-A488 DAPI IMPa2-A546 _ah_TileScan_001 (Stage 34 of 49)	00-6DEamjEK2zBC8xohKeHjmn
0		Cell	2	0.000	1.000	217	36	siRNA-SC-10 PSF1-A488 IMPa2-A546 DAPI 8C2-siRNA-IMP-a2-a4 V2.00	0	14. siRNA-SC-10 PSF1-A488 DAPI IMPa2-A546 _ah_TileScan_001 (Stage 34 of 49)	00-6DEamjEK2zBC8xohKeHjmn
0		Cell	2	0.000	1.000	218	0	siRNA-SC-10 PSF1-A488 IMPa2-A546 DAPI 8C2-siRNA-IMP-a2-a4 V2.00	0	14. siRNA-SC-10 PSF1-A488 DAPI IMPa2-A546 _ai_TileScan_001 (Stage 35 of 49)	00-zWRfEa93inn6FhPqMZJt8j
0		Cell	2	0.000	1.000	219	1	siRNA-SC-10 PSF1-A488 IMPa2-A546 DAPI 8C2-siRNA-IMP-a2-a4 V2.00	0	14. siRNA-SC-10 PSF1-A488 DAPI IMPa2-A546 _ai_TileScan_001 (Stage 35 of 49)	00-zWRfEa93inn6FhPqMZJt8j
0		Cell	2	0.000	1.000	220	2	siRNA-SC-10 PSF1-A488 IMPa2-A546 DAPI 8C2-siRNA-IMP-a2-a4 V2.00	0	14. siRNA-SC-10 PSF1-A488 DAPI IMPa2-A546 _ai_TileScan_001 (Stage 35 of 49)	00-zWRfEa93inn6FhPqMZJt8j
0		Cell	2	0.000	1.000	221	3	siRNA-SC-10 PSF1-A488 IMPa2-A546 DAPI 8C2-siRNA-IMP-a2-a4 V2.00	0	14. siRNA-SC-10 PSF1-A488 DAPI IMPa2-A546 _ai_TileScan_001 (Stage 35 of 49)	00-zWRfEa93inn6FhPqMZJt8j
0		Cell	2	0.000	1.000	222	4	siRNA-SC-10 PSF1-A488 IMPa2-A546 DAPI 8C2-siRNA-IMP-a2-a4 V2.00	0	14. siRNA-SC-10 PSF1-A488 DAPI IMPa2-A546 _ai_TileScan_001 (Stage 35 of 49)	00-zWRfEa93inn6FhPqMZJt8j
0		Cell	2	0.000	1.000	223	5	siRNA-SC-10 PSF1-A488 IMPa2-A546 DAPI 8C2-siRNA-IMP-a2-a4 V2.00	0	14. siRNA-SC-10 PSF1-A488 DAPI IMPa2-A546 _ai_TileScan_001 (Stage 35 of 49)	00-zWRfEa93inn6FhPqMZJt8j
0		Cell	2	0.000	1.000	224	6	siRNA-SC-10 PSF1-A488 IMPa2-A546 DAPI 8C2-siRNA-IMP-a2-a4 V2.00	0	14. siRNA-SC-10 PSF1-A488 DAPI IMPa2-A546 _ai_TileScan_001 (Stage 35 of 49)	00-zWRfEa93inn6FhPqMZJt8j
0		Cell	2	0.000	1.000	225	7	siRNA-SC-10 PSF1-A488 IMPa2-A546 DAPI 8C2-siRNA-IMP-a2-a4 V2.00	0	14. siRNA-SC-10 PSF1-A488 DAPI IMPa2-A546 _ai_TileScan_001 (Stage 35 of 49)	00-zWRfEa93inn6FhPqMZJt8j
0		Cell	2	0.000	1.000	226	8	siRNA-SC-10 PSF1-A488 IMPa2-A546 DAPI 8C2-siRNA-IMP-a2-a4 V2.00	0	14. siRNA-SC-10 PSF1-A488 DAPI IMPa2-A546 _ai_TileScan_001 (Stage 35 of 49)	00-zWRfEa93inn6FhPqMZJt8j
0		Cell	2	0.000	1.000	227	9	siRNA-SC-10 PSF1-A488 IMPa2-A546 DAPI 8C2-siRNA-IMP-a2-a4 V2.00	0	14. siRNA-SC-10 PSF1-A488 DAPI IMPa2-A546 _ai_TileScan_001 (Stage 35 of 49)	00-zWRfEa93inn6FhPqMZJt8j
0		Cell	2	0.000	1.000	228	10	siRNA-SC-10 PSF1-A488 IMPa2-A546 DAPI 8C2-siRNA-IMP-a2-a4 V2.00	0	14. siRNA-SC-10 PSF1-A488 DAPI IMPa2-A546 _ai_TileScan_001 (Stage 35 of 49)	00-zWRfEa93inn6FhPqMZJt8j
0		Cell	2	0.000	1.000	229	11	siRNA-SC-10 PSF1-A488 IMPa2-A546 DAPI 8C2-siRNA-IMP-a2-a4 V2.00	0	14. siRNA-SC-10 PSF1-A488 DAPI IMPa2-A546 _ai_TileScan_001 (Stage 35 of 49)	00-zWRfEa93inn6FhPqMZJt8j
0		Cell	2	0.000	1.000	230	12	siRNA-SC-10 PSF1-A488 IMPa2-A546 DAPI 8C2-siRNA-IMP-a2-a4 V2.00	0	14. siRNA-SC-10 PSF1-A488 DAPI IMPa2-A546 _ai_TileScan_001 (Stage 35 of 49)	00-zWRfEa93inn6FhPqMZJt8j
0		Cell	2	0.000	1.000	231	13	siRNA-SC-10 PSF1-A488 IMPa2-A546 DAPI 8C2-siRNA-IMP-a2-a4 V2.00	0	14. siRNA-SC-10 PSF1-A488 DAPI IMPa2-A546 _ai_TileScan_001 (Stage 35 of 49)	00-zWRfEa93inn6FhPqMZJt8j
0		Cell	2	0.000	1.000	232	14	siRNA-SC-10 PSF1-A488 IMPa2-A546 DAPI 8C2-siRNA-IMP-a2-a4 V2.00	0	14. siRNA-SC-10 PSF1-A488 DAPI IMPa2-A546 _ai_TileScan_001 (Stage 35 of 49)	00-zWRfEa93inn6FhPqMZJt8j
0		Cell	2	0.000	1.000	233	15	siRNA-SC-10 PSF1-A488 IMPa2-A546 DAPI 8C2-siRNA-IMP-a2-a4 V2.00	0	14. siRNA-SC-10 PSF1-A488 DAPI IMPa2-A546 _ai_TileScan_001 (Stage 35 of 49)	00-zWRfEa93inn6FhPqMZJt8j
0		Cell	2	0.000	1.000	234	16	siRNA-SC-10 PSF1-A488 IMPa2-A546 DAPI 8C2-siRNA-IMP-a2-a4 V2.00	0	14. siRNA-SC-10 PSF1-A488 DAPI IMPa2-A546 _ai_TileScan_001 (Stage 35 of 49)	00-zWRfEa93inn6FhPqMZJt8j
0		Cell	2	0.000	1.000	235	17	siRNA-SC-10 PSF1-A488 IMPa2-A546 DAPI 8C2-siRNA-IMP-a2-a4 V2.00	0	14. siRNA-SC-10 PSF1-A488 DAPI IMPa2-A546 _ai_TileScan_001 (Stage 35 of 49)	00-zWRfEa93inn6FhPqMZJt8j
0		Cell	2	0.000	1.000	236	18	siRNA-SC-10 PSF1-A488 IMPa2-A546 DAPI 8C2-siRNA-IMP-a2-a4 V2.00	0	14. siRNA-SC-10 PSF1-A488 DAPI IMPa2-A546 _ai_TileScan_001 (Stage 35 of 49)	00-zWRfEa93inn6FhPqMZJt8j
0		Cell	2	0.000	1.000	237	19	siRNA-SC-10 PSF1-A488 IMPa2-A546 DAPI 8C2-siRNA-IMP-a2-a4 V2.00	0	14. siRNA-SC-10 PSF1-A488 DAPI IMPa2-A546 _ai_TileScan_001 (Stage 35 of 49)	00-zWRfEa93inn6FhPqMZJt8j
0		Cell	2	0.000	1.000	238	20	siRNA-SC-10 PSF1-A488 IMPa2-A546 DAPI 8C2-siRNA-IMP-a2-a4 V2.00	0	14. siRNA-SC-10 PSF1-A488 DAPI IMPa2-A546 _ai_TileScan_001 (Stage 35 of 49)	00-zWRfEa93inn6FhPqMZJt8j
0		Cell	2	0.000	1.000	239	21	siRNA-SC-10 PSF1-A488 IMPa2-A546 DAPI 8C2-siRNA-IMP-a2-a4 V2.00	0	14. siRNA-SC-10 PSF1-A488 DAPI IMPa2-A546 _ai_TileScan_001 (Stage 35 of 49)	00-zWRfEa93inn6FhPqMZJt8j
0		Cell	2	0.000	1.000	240	22	siRNA-SC-10 PSF1-A488 IMPa2-A546 DAPI 8C2-siRNA-IMP-a2-a4 V2.00	0	14. siRNA-SC-10 PSF1-A488 DAPI IMPa2-A546 _ai_TileScan_001 (Stage 35 of 49)	00-zWRfEa93inn6FhPqMZJt8j
0		Cell	2	0.000	1.000	241	23	siRNA-SC-10 PSF1-A488 IMPa2-A546 DAPI 8C2-siRNA-IMP-a2-a4 V2.00	0	14. siRNA-SC-10 PSF1-A488 DAPI IMPa2-A546 _ai_TileScan_001 (Stage 35 of 49)	00-zWRfEa93inn6FhPqMZJt8j
0		Cell	2	0.000	1.000	242	24	siRNA-SC-10 PSF1-A488 IMPa2-A546 DAPI 8C2-siRNA-IMP-a2-a4 V2.00	0	14. siRNA-SC-10 PSF1-A488 DAPI IMPa2-A546 _ai_TileScan_001 (Stage 35 of 49)	00-zWRfEa93inn6FhPqMZJt8j
0		Cell	2	0.000	1.000	243	25	siRNA-SC-10 PSF1-A488 IMPa2-A546 DAPI 8C2-siRNA-IMP-a2-a4 V2.00	0	14. siRNA-SC-10 PSF1-A488 DAPI IMPa2-A546 _ai_TileScan_001 (Stage 35 of 49)	00-zWRfEa93inn6FhPqMZJt8j
0		Cell	2	0.000	1.000	244	26	siRNA-SC-10 PSF1-A488 IMPa2-A546 DAPI 8C2-siRNA-IMP-a2-a4 V2.00	0	14. siRNA-SC-10 PSF1-A488 DAPI IMPa2-A546 _ai_TileScan_001 (Stage 35 of 49)	00-zWRfEa93inn6FhPqMZJt8j
0		Cell	2	0.000	1.000	245	27	siRNA-SC-10 PSF1-A488 IMPa2-A546 DAPI 8C2-siRNA-IMP-a2-a4 V2.00	0	14. siRNA-SC-10 PSF1-A488 DAPI IMPa2-A546 _ai_TileScan_001 (Stage 35 of 49)	00-zWRfEa93inn6FhPqMZJt8j
0		Cell	2	0.000	1.000	246	28	siRNA-SC-10 PSF1-A488 IMPa2-A546 DAPI 8C2-siRNA-IMP-a2-a4 V2.00	0	14. siRNA-SC-10 PSF1-A488 DAPI IMPa2-A546 _ai_TileScan_001 (Stage 35 of 49)	00-zWRfEa93inn6FhPqMZJt8j
0		Cell	2	0.000	1.000	247	29	siRNA-SC-10 PSF1-A488 IMPa2-A546 DAPI 8C2-siRNA-IMP-a2-a4 V2.00	0	14. siRNA-SC-10 PSF1-A488 DAPI IMPa2-A546 _ai_TileScan_001 (Stage 35 of 49)	00-zWRfEa93inn6FhPqMZJt8j
0		Cell	2	0.000	1.000	248	0	siRNA-SC-10 PSF1-A488 IMPa2-A546 DAPI 8C2-siRNA-IMP-a2-a4 V2.00	0	14. siRNA-SC-10 PSF1-A488 DAPI IMPa2-A546 _aj_TileScan_001 (Stage 36 of 49)	00-pUAKkrZGBaLRB8EkFeQi7J
0		Cell	2	0.000	1.000	249	1	siRNA-SC-10 PSF1-A488 IMPa2-A546 DAPI 8C2-siRNA-IMP-a2-a4 V2.00	0	14. siRNA-SC-10 PSF1-A488 DAPI IMPa2-A546 _aj_TileScan_001 (Stage 36 of 49)	00-pUAKkrZGBaLRB8EkFeQi7J
0		Cell	2	0.000	1.000	250	2	siRNA-SC-10 PSF1-A488 IMPa2-A546 DAPI 8C2-siRNA-IMP-a2-a4 V2.00	0	14. siRNA-SC-10 PSF1-A488 DAPI IMPa2-A546 _aj_TileScan_001 (Stage 36 of 49)	00-pUAKkrZGBaLRB8EkFeQi7J
0		Cell	2	0.000	1.000	251	3	siRNA-SC-10 PSF1-A488 IMPa2-A546 DAPI 8C2-siRNA-IMP-a2-a4 V2.00	0	14. siRNA-SC-10 PSF1-A488 DAPI IMPa2-A546 _aj_TileScan_001 (Stage 36 of 49)	00-pUAKkrZGBaLRB8EkFeQi7J
0		Cell	2	0.000	1.000	252	0	siRNA-SC-10 PSF1-A488 IMPa2-A546 DAPI 8C2-siRNA-IMP-a2-a4 V2.00	0	14. siRNA-SC-10 PSF1-A488 DAPI IMPa2-A546 _ak_TileScan_001 (Stage 37 of 49)	00-gMuVGKcCFRBo9FbuwiTH2o
0		Cell	2	0.000	1.000	253	1	siRNA-SC-10 PSF1-A488 IMPa2-A546 DAPI 8C2-siRNA-IMP-a2-a4 V2.00	0	14. siRNA-SC-10 PSF1-A488 DAPI IMPa2-A546 _ak_TileScan_001 (Stage 37 of 49)	00-gMuVGKcCFRBo9FbuwiTH2o
0		Cell	2	0.000	1.000	254	2	siRNA-SC-10 PSF1-A488 IMPa2-A546 DAPI 8C2-siRNA-IMP-a2-a4 V2.00	0	14. siRNA-SC-10 PSF1-A488 DAPI IMPa2-A546 _ak_TileScan_001 (Stage 37 of 49)	00-gMuVGKcCFRBo9FbuwiTH2o
0		Cell	2	0.000	1.000	255	3	siRNA-SC-10 PSF1-A488 IMPa2-A546 DAPI 8C2-siRNA-IMP-a2-a4 V2.00	0	14. siRNA-SC-10 PSF1-A488 DAPI IMPa2-A546 _ak_TileScan_001 (Stage 37 of 49)	00-gMuVGKcCFRBo9FbuwiTH2o
0		Cell	2	0.000	1.000	256	4	siRNA-SC-10 PSF1-A488 IMPa2-A546 DAPI 8C2-siRNA-IMP-a2-a4 V2.00	0	14. siRNA-SC-10 PSF1-A488 DAPI IMPa2-A546 _ak_TileScan_001 (Stage 37 of 49)	00-gMuVGKcCFRBo9FbuwiTH2o
0		Cell	2	0.000	1.000	257	5	siRNA-SC-10 PSF1-A488 IMPa2-A546 DAPI 8C2-siRNA-IMP-a2-a4 V2.00	0	14. siRNA-SC-10 PSF1-A488 DAPI IMPa2-A546 _ak_TileScan_001 (Stage 37 of 49)	00-gMuVGKcCFRBo9FbuwiTH2o
0		Cell	2	0.000	1.000	258	6	siRNA-SC-10 PSF1-A488 IMPa2-A546 DAPI 8C2-siRNA-IMP-a2-a4 V2.00	0	14. siRNA-SC-10 PSF1-A488 DAPI IMPa2-A546 _ak_TileScan_001 (Stage 37 of 49)	00-gMuVGKcCFRBo9FbuwiTH2o
0		Cell	2	0.000	1.000	259	0	siRNA-SC-10 PSF1-A488 IMPa2-A546 DAPI 8C2-siRNA-IMP-a2-a4 V2.00	0	14. siRNA-SC-10 PSF1-A488 DAPI IMPa2-A546 _al_TileScan_001 (Stage 38 of 49)	00-bVSwAiAfQx5wjrxzXfcKjZ
0		Cell	2	0.000	1.000	260	1	siRNA-SC-10 PSF1-A488 IMPa2-A546 DAPI 8C2-siRNA-IMP-a2-a4 V2.00	0	14. siRNA-SC-10 PSF1-A488 DAPI IMPa2-A546 _al_TileScan_001 (Stage 38 of 49)	00-bVSwAiAfQx5wjrxzXfcKjZ
0		Cell	2	0.000	1.000	261	2	siRNA-SC-10 PSF1-A488 IMPa2-A546 DAPI 8C2-siRNA-IMP-a2-a4 V2.00	0	14. siRNA-SC-10 PSF1-A488 DAPI IMPa2-A546 _al_TileScan_001 (Stage 38 of 49)	00-bVSwAiAfQx5wjrxzXfcKjZ
0		Cell	2	0.000	1.000	262	3	siRNA-SC-10 PSF1-A488 IMPa2-A546 DAPI 8C2-siRNA-IMP-a2-a4 V2.00	0	14. siRNA-SC-10 PSF1-A488 DAPI IMPa2-A546 _al_TileScan_001 (Stage 38 of 49)	00-bVSwAiAfQx5wjrxzXfcKjZ
0		Cell	2	0.000	1.000	263	4	siRNA-SC-10 PSF1-A488 IMPa2-A546 DAPI 8C2-siRNA-IMP-a2-a4 V2.00	0	14. siRNA-SC-10 PSF1-A488 DAPI IMPa2-A546 _al_TileScan_001 (Stage 38 of 49)	00-bVSwAiAfQx5wjrxzXfcKjZ
0		Cell	2	0.000	1.000	264	5	siRNA-SC-10 PSF1-A488 IMPa2-A546 DAPI 8C2-siRNA-IMP-a2-a4 V2.00	0	14. siRNA-SC-10 PSF1-A488 DAPI IMPa2-A546 _al_TileScan_001 (Stage 38 of 49)	00-bVSwAiAfQx5wjrxzXfcKjZ
0		Cell	2	0.000	1.000	265	6	siRNA-SC-10 PSF1-A488 IMPa2-A546 DAPI 8C2-siRNA-IMP-a2-a4 V2.00	0	14. siRNA-SC-10 PSF1-A488 DAPI IMPa2-A546 _al_TileScan_001 (Stage 38 of 49)	00-bVSwAiAfQx5wjrxzXfcKjZ
0		Cell	2	0.000	1.000	266	7	siRNA-SC-10 PSF1-A488 IMPa2-A546 DAPI 8C2-siRNA-IMP-a2-a4 V2.00	0	14. siRNA-SC-10 PSF1-A488 DAPI IMPa2-A546 _al_TileScan_001 (Stage 38 of 49)	00-bVSwAiAfQx5wjrxzXfcKjZ
0		Cell	2	0.000	1.000	267	8	siRNA-SC-10 PSF1-A488 IMPa2-A546 DAPI 8C2-siRNA-IMP-a2-a4 V2.00	0	14. siRNA-SC-10 PSF1-A488 DAPI IMPa2-A546 _al_TileScan_001 (Stage 38 of 49)	00-bVSwAiAfQx5wjrxzXfcKjZ
0		Cell	2	0.000	1.000	268	9	siRNA-SC-10 PSF1-A488 IMPa2-A546 DAPI 8C2-siRNA-IMP-a2-a4 V2.00	0	14. siRNA-SC-10 PSF1-A488 DAPI IMPa2-A546 _al_TileScan_001 (Stage 38 of 49)	00-bVSwAiAfQx5wjrxzXfcKjZ
0		Cell	2	0.000	1.000	269	10	siRNA-SC-10 PSF1-A488 IMPa2-A546 DAPI 8C2-siRNA-IMP-a2-a4 V2.00	0	14. siRNA-SC-10 PSF1-A488 DAPI IMPa2-A546 _al_TileScan_001 (Stage 38 of 49)	00-bVSwAiAfQx5wjrxzXfcKjZ
0		Cell	2	0.000	1.000	270	11	siRNA-SC-10 PSF1-A488 IMPa2-A546 DAPI 8C2-siRNA-IMP-a2-a4 V2.00	0	14. siRNA-SC-10 PSF1-A488 DAPI IMPa2-A546 _al_TileScan_001 (Stage 38 of 49)	00-bVSwAiAfQx5wjrxzXfcKjZ
0		Cell	2	0.000	1.000	271	12	siRNA-SC-10 PSF1-A488 IMPa2-A546 DAPI 8C2-siRNA-IMP-a2-a4 V2.00	0	14. siRNA-SC-10 PSF1-A488 DAPI IMPa2-A546 _al_TileScan_001 (Stage 38 of 49)	00-bVSwAiAfQx5wjrxzXfcKjZ
0		Cell	2	0.000	1.000	272	13	siRNA-SC-10 PSF1-A488 IMPa2-A546 DAPI 8C2-siRNA-IMP-a2-a4 V2.00	0	14. siRNA-SC-10 PSF1-A488 DAPI IMPa2-A546 _al_TileScan_001 (Stage 38 of 49)	00-bVSwAiAfQx5wjrxzXfcKjZ
0		Cell	2	0.000	1.000	273	14	siRNA-SC-10 PSF1-A488 IMPa2-A546 DAPI 8C2-siRNA-IMP-a2-a4 V2.00	0	14. siRNA-SC-10 PSF1-A488 DAPI IMPa2-A546 _al_TileScan_001 (Stage 38 of 49)	00-bVSwAiAfQx5wjrxzXfcKjZ
0		Cell	2	0.000	1.000	274	15	siRNA-SC-10 PSF1-A488 IMPa2-A546 DAPI 8C2-siRNA-IMP-a2-a4 V2.00	0	14. siRNA-SC-10 PSF1-A488 DAPI IMPa2-A546 _al_TileScan_001 (Stage 38 of 49)	00-bVSwAiAfQx5wjrxzXfcKjZ
0		Cell	2	0.000	1.000	275	16	siRNA-SC-10 PSF1-A488 IMPa2-A546 DAPI 8C2-siRNA-IMP-a2-a4 V2.00	0	14. siRNA-SC-10 PSF1-A488 DAPI IMPa2-A546 _al_TileScan_001 (Stage 38 of 49)	00-bVSwAiAfQx5wjrxzXfcKjZ
0		Cell	2	0.000	1.000	276	17	siRNA-SC-10 PSF1-A488 IMPa2-A546 DAPI 8C2-siRNA-IMP-a2-a4 V2.00	0	14. siRNA-SC-10 PSF1-A488 DAPI IMPa2-A546 _al_TileScan_001 (Stage 38 of 49)	00-bVSwAiAfQx5wjrxzXfcKjZ
0		Cell	2	0.000	1.000	277	18	siRNA-SC-10 PSF1-A488 IMPa2-A546 DAPI 8C2-siRNA-IMP-a2-a4 V2.00	0	14. siRNA-SC-10 PSF1-A488 DAPI IMPa2-A546 _al_TileScan_001 (Stage 38 of 49)	00-bVSwAiAfQx5wjrxzXfcKjZ
0		Cell	2	0.000	1.000	278	0	siRNA-SC-10 PSF1-A488 IMPa2-A546 DAPI 8C2-siRNA-IMP-a2-a4 V2.00	0	14. siRNA-SC-10 PSF1-A488 DAPI IMPa2-A546 _am_TileScan_001 (Stage 39 of 49)	00-S9hhgtqKFmhGXzFURBmWy9
0		Cell	2	0.000	1.000	279	1	siRNA-SC-10 PSF1-A488 IMPa2-A546 DAPI 8C2-siRNA-IMP-a2-a4 V2.00	0	14. siRNA-SC-10 PSF1-A488 DAPI IMPa2-A546 _am_TileScan_001 (Stage 39 of 49)	00-S9hhgtqKFmhGXzFURBmWy9
0		Cell	2	0.000	1.000	280	2	siRNA-SC-10 PSF1-A488 IMPa2-A546 DAPI 8C2-siRNA-IMP-a2-a4 V2.00	0	14. siRNA-SC-10 PSF1-A488 DAPI IMPa2-A546 _am_TileScan_001 (Stage 39 of 49)	00-S9hhgtqKFmhGXzFURBmWy9
0		Cell	2	0.000	1.000	281	3	siRNA-SC-10 PSF1-A488 IMPa2-A546 DAPI 8C2-siRNA-IMP-a2-a4 V2.00	0	14. siRNA-SC-10 PSF1-A488 DAPI IMPa2-A546 _am_TileScan_001 (Stage 39 of 49)	00-S9hhgtqKFmhGXzFURBmWy9
0		Cell	2	0.000	1.000	282	4	siRNA-SC-10 PSF1-A488 IMPa2-A546 DAPI 8C2-siRNA-IMP-a2-a4 V2.00	0	14. siRNA-SC-10 PSF1-A488 DAPI IMPa2-A546 _am_TileScan_001 (Stage 39 of 49)	00-S9hhgtqKFmhGXzFURBmWy9
0		Cell	2	0.000	1.000	283	5	siRNA-SC-10 PSF1-A488 IMPa2-A546 DAPI 8C2-siRNA-IMP-a2-a4 V2.00	0	14. siRNA-SC-10 PSF1-A488 DAPI IMPa2-A546 _am_TileScan_001 (Stage 39 of 49)	00-S9hhgtqKFmhGXzFURBmWy9
0		Cell	2	0.000	1.000	284	6	siRNA-SC-10 PSF1-A488 IMPa2-A546 DAPI 8C2-siRNA-IMP-a2-a4 V2.00	0	14. siRNA-SC-10 PSF1-A488 DAPI IMPa2-A546 _am_TileScan_001 (Stage 39 of 49)	00-S9hhgtqKFmhGXzFURBmWy9
0		Cell	2	0.000	1.000	285	7	siRNA-SC-10 PSF1-A488 IMPa2-A546 DAPI 8C2-siRNA-IMP-a2-a4 V2.00	0	14. siRNA-SC-10 PSF1-A488 DAPI IMPa2-A546 _am_TileScan_001 (Stage 39 of 49)	00-S9hhgtqKFmhGXzFURBmWy9
0		Cell	2	0.000	1.000	286	8	siRNA-SC-10 PSF1-A488 IMPa2-A546 DAPI 8C2-siRNA-IMP-a2-a4 V2.00	0	14. siRNA-SC-10 PSF1-A488 DAPI IMPa2-A546 _am_TileScan_001 (Stage 39 of 49)	00-S9hhgtqKFmhGXzFURBmWy9
0		Cell	2	0.000	1.000	287	9	siRNA-SC-10 PSF1-A488 IMPa2-A546 DAPI 8C2-siRNA-IMP-a2-a4 V2.00	0	14. siRNA-SC-10 PSF1-A488 DAPI IMPa2-A546 _am_TileScan_001 (Stage 39 of 49)	00-S9hhgtqKFmhGXzFURBmWy9
0		Cell	2	0.000	1.000	288	10	siRNA-SC-10 PSF1-A488 IMPa2-A546 DAPI 8C2-siRNA-IMP-a2-a4 V2.00	0	14. siRNA-SC-10 PSF1-A488 DAPI IMPa2-A546 _am_TileScan_001 (Stage 39 of 49)	00-S9hhgtqKFmhGXzFURBmWy9
0		Cell	2	0.000	1.000	289	11	siRNA-SC-10 PSF1-A488 IMPa2-A546 DAPI 8C2-siRNA-IMP-a2-a4 V2.00	0	14. siRNA-SC-10 PSF1-A488 DAPI IMPa2-A546 _am_TileScan_001 (Stage 39 of 49)	00-S9hhgtqKFmhGXzFURBmWy9
0		Cell	2	0.000	1.000	290	12	siRNA-SC-10 PSF1-A488 IMPa2-A546 DAPI 8C2-siRNA-IMP-a2-a4 V2.00	0	14. siRNA-SC-10 PSF1-A488 DAPI IMPa2-A546 _am_TileScan_001 (Stage 39 of 49)	00-S9hhgtqKFmhGXzFURBmWy9
0		Cell	2	0.000	1.000	291	13	siRNA-SC-10 PSF1-A488 IMPa2-A546 DAPI 8C2-siRNA-IMP-a2-a4 V2.00	0	14. siRNA-SC-10 PSF1-A488 DAPI IMPa2-A546 _am_TileScan_001 (Stage 39 of 49)	00-S9hhgtqKFmhGXzFURBmWy9
0		Cell	2	0.000	1.000	292	14	siRNA-SC-10 PSF1-A488 IMPa2-A546 DAPI 8C2-siRNA-IMP-a2-a4 V2.00	0	14. siRNA-SC-10 PSF1-A488 DAPI IMPa2-A546 _am_TileScan_001 (Stage 39 of 49)	00-S9hhgtqKFmhGXzFURBmWy9
0		Cell	2	0.000	1.000	293	15	siRNA-SC-10 PSF1-A488 IMPa2-A546 DAPI 8C2-siRNA-IMP-a2-a4 V2.00	0	14. siRNA-SC-10 PSF1-A488 DAPI IMPa2-A546 _am_TileScan_001 (Stage 39 of 49)	00-S9hhgtqKFmhGXzFURBmWy9
0		Cell	2	0.000	1.000	294	16	siRNA-SC-10 PSF1-A488 IMPa2-A546 DAPI 8C2-siRNA-IMP-a2-a4 V2.00	0	14. siRNA-SC-10 PSF1-A488 DAPI IMPa2-A546 _am_TileScan_001 (Stage 39 of 49)	00-S9hhgtqKFmhGXzFURBmWy9
0		Cell	2	0.000	1.000	295	17	siRNA-SC-10 PSF1-A488 IMPa2-A546 DAPI 8C2-siRNA-IMP-a2-a4 V2.00	0	14. siRNA-SC-10 PSF1-A488 DAPI IMPa2-A546 _am_TileScan_001 (Stage 39 of 49)	00-S9hhgtqKFmhGXzFURBmWy9
0		Cell	2	0.000	1.000	296	18	siRNA-SC-10 PSF1-A488 IMPa2-A546 DAPI 8C2-siRNA-IMP-a2-a4 V2.00	0	14. siRNA-SC-10 PSF1-A488 DAPI IMPa2-A546 _am_TileScan_001 (Stage 39 of 49)	00-S9hhgtqKFmhGXzFURBmWy9
0		Cell	2	0.000	1.000	297	19	siRNA-SC-10 PSF1-A488 IMPa2-A546 DAPI 8C2-siRNA-IMP-a2-a4 V2.00	0	14. siRNA-SC-10 PSF1-A488 DAPI IMPa2-A546 _am_TileScan_001 (Stage 39 of 49)	00-S9hhgtqKFmhGXzFURBmWy9
0		Cell	2	0.000	1.000	298	20	siRNA-SC-10 PSF1-A488 IMPa2-A546 DAPI 8C2-siRNA-IMP-a2-a4 V2.00	0	14. siRNA-SC-10 PSF1-A488 DAPI IMPa2-A546 _am_TileScan_001 (Stage 39 of 49)	00-S9hhgtqKFmhGXzFURBmWy9
0		Cell	2	0.000	1.000	299	21	siRNA-SC-10 PSF1-A488 IMPa2-A546 DAPI 8C2-siRNA-IMP-a2-a4 V2.00	0	14. siRNA-SC-10 PSF1-A488 DAPI IMPa2-A546 _am_TileScan_001 (Stage 39 of 49)	00-S9hhgtqKFmhGXzFURBmWy9
0		Cell	2	0.000	1.000	300	22	siRNA-SC-10 PSF1-A488 IMPa2-A546 DAPI 8C2-siRNA-IMP-a2-a4 V2.00	0	14. siRNA-SC-10 PSF1-A488 DAPI IMPa2-A546 _am_TileScan_001 (Stage 39 of 49)	00-S9hhgtqKFmhGXzFURBmWy9
0		Cell	2	0.000	1.000	301	23	siRNA-SC-10 PSF1-A488 IMPa2-A546 DAPI 8C2-siRNA-IMP-a2-a4 V2.00	0	14. siRNA-SC-10 PSF1-A488 DAPI IMPa2-A546 _am_TileScan_001 (Stage 39 of 49)	00-S9hhgtqKFmhGXzFURBmWy9
0		Cell	2	0.000	1.000	302	24	siRNA-SC-10 PSF1-A488 IMPa2-A546 DAPI 8C2-siRNA-IMP-a2-a4 V2.00	0	14. siRNA-SC-10 PSF1-A488 DAPI IMPa2-A546 _am_TileScan_001 (Stage 39 of 49)	00-S9hhgtqKFmhGXzFURBmWy9
0		Cell	2	0.000	1.000	303	25	siRNA-SC-10 PSF1-A488 IMPa2-A546 DAPI 8C2-siRNA-IMP-a2-a4 V2.00	0	14. siRNA-SC-10 PSF1-A488 DAPI IMPa2-A546 _am_TileScan_001 (Stage 39 of 49)	00-S9hhgtqKFmhGXzFURBmWy9
0		Cell	2	0.000	1.000	304	26	siRNA-SC-10 PSF1-A488 IMPa2-A546 DAPI 8C2-siRNA-IMP-a2-a4 V2.00	0	14. siRNA-SC-10 PSF1-A488 DAPI IMPa2-A546 _am_TileScan_001 (Stage 39 of 49)	00-S9hhgtqKFmhGXzFURBmWy9
0		Cell	2	0.000	1.000	305	27	siRNA-SC-10 PSF1-A488 IMPa2-A546 DAPI 8C2-siRNA-IMP-a2-a4 V2.00	0	14. siRNA-SC-10 PSF1-A488 DAPI IMPa2-A546 _am_TileScan_001 (Stage 39 of 49)	00-S9hhgtqKFmhGXzFURBmWy9
0		Cell	2	0.000	1.000	306	0	siRNA-SC-10 PSF1-A488 IMPa2-A546 DAPI 8C2-siRNA-IMP-a2-a4 V2.00	0	14. siRNA-SC-10 PSF1-A488 DAPI IMPa2-A546 _an_TileScan_001 (Stage 40 of 49)	00-4yzXENUYqEwzX9d4gqazZh
0		Cell	2	0.000	1.000	307	1	siRNA-SC-10 PSF1-A488 IMPa2-A546 DAPI 8C2-siRNA-IMP-a2-a4 V2.00	0	14. siRNA-SC-10 PSF1-A488 DAPI IMPa2-A546 _an_TileScan_001 (Stage 40 of 49)	00-4yzXENUYqEwzX9d4gqazZh
0		Cell	2	0.000	1.000	308	2	siRNA-SC-10 PSF1-A488 IMPa2-A546 DAPI 8C2-siRNA-IMP-a2-a4 V2.00	0	14. siRNA-SC-10 PSF1-A488 DAPI IMPa2-A546 _an_TileScan_001 (Stage 40 of 49)	00-4yzXENUYqEwzX9d4gqazZh
0		Cell	2	0.000	1.000	309	3	siRNA-SC-10 PSF1-A488 IMPa2-A546 DAPI 8C2-siRNA-IMP-a2-a4 V2.00	0	14. siRNA-SC-10 PSF1-A488 DAPI IMPa2-A546 _an_TileScan_001 (Stage 40 of 49)	00-4yzXENUYqEwzX9d4gqazZh
0		Cell	2	0.000	1.000	310	4	siRNA-SC-10 PSF1-A488 IMPa2-A546 DAPI 8C2-siRNA-IMP-a2-a4 V2.00	0	14. siRNA-SC-10 PSF1-A488 DAPI IMPa2-A546 _an_TileScan_001 (Stage 40 of 49)	00-4yzXENUYqEwzX9d4gqazZh
0		Cell	2	0.000	1.000	311	5	siRNA-SC-10 PSF1-A488 IMPa2-A546 DAPI 8C2-siRNA-IMP-a2-a4 V2.00	0	14. siRNA-SC-10 PSF1-A488 DAPI IMPa2-A546 _an_TileScan_001 (Stage 40 of 49)	00-4yzXENUYqEwzX9d4gqazZh
0		Cell	2	0.000	1.000	312	6	siRNA-SC-10 PSF1-A488 IMPa2-A546 DAPI 8C2-siRNA-IMP-a2-a4 V2.00	0	14. siRNA-SC-10 PSF1-A488 DAPI IMPa2-A546 _an_TileScan_001 (Stage 40 of 49)	00-4yzXENUYqEwzX9d4gqazZh
0		Cell	2	0.000	1.000	313	7	siRNA-SC-10 PSF1-A488 IMPa2-A546 DAPI 8C2-siRNA-IMP-a2-a4 V2.00	0	14. siRNA-SC-10 PSF1-A488 DAPI IMPa2-A546 _an_TileScan_001 (Stage 40 of 49)	00-4yzXENUYqEwzX9d4gqazZh
0		Cell	2	0.000	1.000	314	8	siRNA-SC-10 PSF1-A488 IMPa2-A546 DAPI 8C2-siRNA-IMP-a2-a4 V2.00	0	14. siRNA-SC-10 PSF1-A488 DAPI IMPa2-A546 _an_TileScan_001 (Stage 40 of 49)	00-4yzXENUYqEwzX9d4gqazZh
0		Cell	2	0.000	1.000	315	9	siRNA-SC-10 PSF1-A488 IMPa2-A546 DAPI 8C2-siRNA-IMP-a2-a4 V2.00	0	14. siRNA-SC-10 PSF1-A488 DAPI IMPa2-A546 _an_TileScan_001 (Stage 40 of 49)	00-4yzXENUYqEwzX9d4gqazZh
0		Cell	2	0.000	1.000	316	10	siRNA-SC-10 PSF1-A488 IMPa2-A546 DAPI 8C2-siRNA-IMP-a2-a4 V2.00	0	14. siRNA-SC-10 PSF1-A488 DAPI IMPa2-A546 _an_TileScan_001 (Stage 40 of 49)	00-4yzXENUYqEwzX9d4gqazZh
0		Cell	2	0.000	1.000	317	11	siRNA-SC-10 PSF1-A488 IMPa2-A546 DAPI 8C2-siRNA-IMP-a2-a4 V2.00	0	14. siRNA-SC-10 PSF1-A488 DAPI IMPa2-A546 _an_TileScan_001 (Stage 40 of 49)	00-4yzXENUYqEwzX9d4gqazZh
0		Cell	2	0.000	1.000	318	12	siRNA-SC-10 PSF1-A488 IMPa2-A546 DAPI 8C2-siRNA-IMP-a2-a4 V2.00	0	14. siRNA-SC-10 PSF1-A488 DAPI IMPa2-A546 _an_TileScan_001 (Stage 40 of 49)	00-4yzXENUYqEwzX9d4gqazZh
0		Cell	2	0.000	1.000	319	13	siRNA-SC-10 PSF1-A488 IMPa2-A546 DAPI 8C2-siRNA-IMP-a2-a4 V2.00	0	14. siRNA-SC-10 PSF1-A488 DAPI IMPa2-A546 _an_TileScan_001 (Stage 40 of 49)	00-4yzXENUYqEwzX9d4gqazZh
0		Cell	2	0.000	1.000	320	14	siRNA-SC-10 PSF1-A488 IMPa2-A546 DAPI 8C2-siRNA-IMP-a2-a4 V2.00	0	14. siRNA-SC-10 PSF1-A488 DAPI IMPa2-A546 _an_TileScan_001 (Stage 40 of 49)	00-4yzXENUYqEwzX9d4gqazZh
0		Cell	2	0.000	1.000	321	15	siRNA-SC-10 PSF1-A488 IMPa2-A546 DAPI 8C2-siRNA-IMP-a2-a4 V2.00	0	14. siRNA-SC-10 PSF1-A488 DAPI IMPa2-A546 _an_TileScan_001 (Stage 40 of 49)	00-4yzXENUYqEwzX9d4gqazZh
0		Cell	2	0.000	1.000	322	16	siRNA-SC-10 PSF1-A488 IMPa2-A546 DAPI 8C2-siRNA-IMP-a2-a4 V2.00	0	14. siRNA-SC-10 PSF1-A488 DAPI IMPa2-A546 _an_TileScan_001 (Stage 40 of 49)	00-4yzXENUYqEwzX9d4gqazZh
0		Cell	2	0.000	1.000	323	17	siRNA-SC-10 PSF1-A488 IMPa2-A546 DAPI 8C2-siRNA-IMP-a2-a4 V2.00	0	14. siRNA-SC-10 PSF1-A488 DAPI IMPa2-A546 _an_TileScan_001 (Stage 40 of 49)	00-4yzXENUYqEwzX9d4gqazZh
0		Cell	2	0.000	1.000	324	18	siRNA-SC-10 PSF1-A488 IMPa2-A546 DAPI 8C2-siRNA-IMP-a2-a4 V2.00	0	14. siRNA-SC-10 PSF1-A488 DAPI IMPa2-A546 _an_TileScan_001 (Stage 40 of 49)	00-4yzXENUYqEwzX9d4gqazZh
0		Cell	2	0.000	1.000	325	19	siRNA-SC-10 PSF1-A488 IMPa2-A546 DAPI 8C2-siRNA-IMP-a2-a4 V2.00	0	14. siRNA-SC-10 PSF1-A488 DAPI IMPa2-A546 _an_TileScan_001 (Stage 40 of 49)	00-4yzXENUYqEwzX9d4gqazZh
0		Cell	2	0.000	1.000	326	20	siRNA-SC-10 PSF1-A488 IMPa2-A546 DAPI 8C2-siRNA-IMP-a2-a4 V2.00	0	14. siRNA-SC-10 PSF1-A488 DAPI IMPa2-A546 _an_TileScan_001 (Stage 40 of 49)	00-4yzXENUYqEwzX9d4gqazZh
0		Cell	2	0.000	1.000	327	21	siRNA-SC-10 PSF1-A488 IMPa2-A546 DAPI 8C2-siRNA-IMP-a2-a4 V2.00	0	14. siRNA-SC-10 PSF1-A488 DAPI IMPa2-A546 _an_TileScan_001 (Stage 40 of 49)	00-4yzXENUYqEwzX9d4gqazZh
0		Cell	2	0.000	1.000	328	22	siRNA-SC-10 PSF1-A488 IMPa2-A546 DAPI 8C2-siRNA-IMP-a2-a4 V2.00	0	14. siRNA-SC-10 PSF1-A488 DAPI IMPa2-A546 _an_TileScan_001 (Stage 40 of 49)	00-4yzXENUYqEwzX9d4gqazZh
0		Cell	2	0.000	1.000	329	23	siRNA-SC-10 PSF1-A488 IMPa2-A546 DAPI 8C2-siRNA-IMP-a2-a4 V2.00	0	14. siRNA-SC-10 PSF1-A488 DAPI IMPa2-A546 _an_TileScan_001 (Stage 40 of 49)	00-4yzXENUYqEwzX9d4gqazZh
0		Cell	2	0.000	1.000	330	24	siRNA-SC-10 PSF1-A488 IMPa2-A546 DAPI 8C2-siRNA-IMP-a2-a4 V2.00	0	14. siRNA-SC-10 PSF1-A488 DAPI IMPa2-A546 _an_TileScan_001 (Stage 40 of 49)	00-4yzXENUYqEwzX9d4gqazZh
0		Cell	2	0.000	1.000	331	25	siRNA-SC-10 PSF1-A488 IMPa2-A546 DAPI 8C2-siRNA-IMP-a2-a4 V2.00	0	14. siRNA-SC-10 PSF1-A488 DAPI IMPa2-A546 _an_TileScan_001 (Stage 40 of 49)	00-4yzXENUYqEwzX9d4gqazZh
0		Cell	2	0.000	1.000	332	26	siRNA-SC-10 PSF1-A488 IMPa2-A546 DAPI 8C2-siRNA-IMP-a2-a4 V2.00	0	14. siRNA-SC-10 PSF1-A488 DAPI IMPa2-A546 _an_TileScan_001 (Stage 40 of 49)	00-4yzXENUYqEwzX9d4gqazZh
0		Cell	2	0.000	1.000	333	27	siRNA-SC-10 PSF1-A488 IMPa2-A546 DAPI 8C2-siRNA-IMP-a2-a4 V2.00	0	14. siRNA-SC-10 PSF1-A488 DAPI IMPa2-A546 _an_TileScan_001 (Stage 40 of 49)	00-4yzXENUYqEwzX9d4gqazZh
0		Cell	2	0.000	1.000	334	28	siRNA-SC-10 PSF1-A488 IMPa2-A546 DAPI 8C2-siRNA-IMP-a2-a4 V2.00	0	14. siRNA-SC-10 PSF1-A488 DAPI IMPa2-A546 _an_TileScan_001 (Stage 40 of 49)	00-4yzXENUYqEwzX9d4gqazZh
0		Cell	2	0.000	1.000	335	29	siRNA-SC-10 PSF1-A488 IMPa2-A546 DAPI 8C2-siRNA-IMP-a2-a4 V2.00	0	14. siRNA-SC-10 PSF1-A488 DAPI IMPa2-A546 _an_TileScan_001 (Stage 40 of 49)	00-4yzXENUYqEwzX9d4gqazZh
0		Cell	2	0.000	1.000	336	30	siRNA-SC-10 PSF1-A488 IMPa2-A546 DAPI 8C2-siRNA-IMP-a2-a4 V2.00	0	14. siRNA-SC-10 PSF1-A488 DAPI IMPa2-A546 _an_TileScan_001 (Stage 40 of 49)	00-4yzXENUYqEwzX9d4gqazZh
0		Cell	2	0.000	1.000	337	31	siRNA-SC-10 PSF1-A488 IMPa2-A546 DAPI 8C2-siRNA-IMP-a2-a4 V2.00	0	14. siRNA-SC-10 PSF1-A488 DAPI IMPa2-A546 _an_TileScan_001 (Stage 40 of 49)	00-4yzXENUYqEwzX9d4gqazZh
0		Cell	2	0.000	1.000	338	32	siRNA-SC-10 PSF1-A488 IMPa2-A546 DAPI 8C2-siRNA-IMP-a2-a4 V2.00	0	14. siRNA-SC-10 PSF1-A488 DAPI IMPa2-A546 _an_TileScan_001 (Stage 40 of 49)	00-4yzXENUYqEwzX9d4gqazZh
0		Cell	2	0.000	1.000	339	33	siRNA-SC-10 PSF1-A488 IMPa2-A546 DAPI 8C2-siRNA-IMP-a2-a4 V2.00	0	14. siRNA-SC-10 PSF1-A488 DAPI IMPa2-A546 _an_TileScan_001 (Stage 40 of 49)	00-4yzXENUYqEwzX9d4gqazZh
0		Cell	2	0.000	1.000	340	34	siRNA-SC-10 PSF1-A488 IMPa2-A546 DAPI 8C2-siRNA-IMP-a2-a4 V2.00	0	14. siRNA-SC-10 PSF1-A488 DAPI IMPa2-A546 _an_TileScan_001 (Stage 40 of 49)	00-4yzXENUYqEwzX9d4gqazZh
0		Cell	2	0.000	1.000	341	35	siRNA-SC-10 PSF1-A488 IMPa2-A546 DAPI 8C2-siRNA-IMP-a2-a4 V2.00	0	14. siRNA-SC-10 PSF1-A488 DAPI IMPa2-A546 _an_TileScan_001 (Stage 40 of 49)	00-4yzXENUYqEwzX9d4gqazZh
0		Cell	2	0.000	1.000	342	36	siRNA-SC-10 PSF1-A488 IMPa2-A546 DAPI 8C2-siRNA-IMP-a2-a4 V2.00	0	14. siRNA-SC-10 PSF1-A488 DAPI IMPa2-A546 _an_TileScan_001 (Stage 40 of 49)	00-4yzXENUYqEwzX9d4gqazZh
0		Cell	2	0.000	1.000	343	37	siRNA-SC-10 PSF1-A488 IMPa2-A546 DAPI 8C2-siRNA-IMP-a2-a4 V2.00	0	14. siRNA-SC-10 PSF1-A488 DAPI IMPa2-A546 _an_TileScan_001 (Stage 40 of 49)	00-4yzXENUYqEwzX9d4gqazZh
0		Cell	2	0.000	1.000	344	38	siRNA-SC-10 PSF1-A488 IMPa2-A546 DAPI 8C2-siRNA-IMP-a2-a4 V2.00	0	14. siRNA-SC-10 PSF1-A488 DAPI IMPa2-A546 _an_TileScan_001 (Stage 40 of 49)	00-4yzXENUYqEwzX9d4gqazZh
0		Cell	2	0.000	1.000	345	39	siRNA-SC-10 PSF1-A488 IMPa2-A546 DAPI 8C2-siRNA-IMP-a2-a4 V2.00	0	14. siRNA-SC-10 PSF1-A488 DAPI IMPa2-A546 _an_TileScan_001 (Stage 40 of 49)	00-4yzXENUYqEwzX9d4gqazZh
0		Cell	2	0.000	1.000	346	0	siRNA-SC-10 PSF1-A488 IMPa2-A546 DAPI 8C2-siRNA-IMP-a2-a4 V2.00	0	14. siRNA-SC-10 PSF1-A488 DAPI IMPa2-A546 _ao_TileScan_001 (Stage 41 of 49)	00-FyuMwAu9Uu6FLxdcx2eP9o
0		Cell	2	0.000	1.000	347	1	siRNA-SC-10 PSF1-A488 IMPa2-A546 DAPI 8C2-siRNA-IMP-a2-a4 V2.00	0	14. siRNA-SC-10 PSF1-A488 DAPI IMPa2-A546 _ao_TileScan_001 (Stage 41 of 49)	00-FyuMwAu9Uu6FLxdcx2eP9o
0		Cell	2	0.000	1.000	348	2	siRNA-SC-10 PSF1-A488 IMPa2-A546 DAPI 8C2-siRNA-IMP-a2-a4 V2.00	0	14. siRNA-SC-10 PSF1-A488 DAPI IMPa2-A546 _ao_TileScan_001 (Stage 41 of 49)	00-FyuMwAu9Uu6FLxdcx2eP9o
0		Cell	2	0.000	1.000	349	3	siRNA-SC-10 PSF1-A488 IMPa2-A546 DAPI 8C2-siRNA-IMP-a2-a4 V2.00	0	14. siRNA-SC-10 PSF1-A488 DAPI IMPa2-A546 _ao_TileScan_001 (Stage 41 of 49)	00-FyuMwAu9Uu6FLxdcx2eP9o
0		Cell	2	0.000	1.000	350	4	siRNA-SC-10 PSF1-A488 IMPa2-A546 DAPI 8C2-siRNA-IMP-a2-a4 V2.00	0	14. siRNA-SC-10 PSF1-A488 DAPI IMPa2-A546 _ao_TileScan_001 (Stage 41 of 49)	00-FyuMwAu9Uu6FLxdcx2eP9o
0		Cell	2	0.000	1.000	351	5	siRNA-SC-10 PSF1-A488 IMPa2-A546 DAPI 8C2-siRNA-IMP-a2-a4 V2.00	0	14. siRNA-SC-10 PSF1-A488 DAPI IMPa2-A546 _ao_TileScan_001 (Stage 41 of 49)	00-FyuMwAu9Uu6FLxdcx2eP9o
0		Cell	2	0.000	1.000	352	6	siRNA-SC-10 PSF1-A488 IMPa2-A546 DAPI 8C2-siRNA-IMP-a2-a4 V2.00	0	14. siRNA-SC-10 PSF1-A488 DAPI IMPa2-A546 _ao_TileScan_001 (Stage 41 of 49)	00-FyuMwAu9Uu6FLxdcx2eP9o
0		Cell	2	0.000	1.000	353	7	siRNA-SC-10 PSF1-A488 IMPa2-A546 DAPI 8C2-siRNA-IMP-a2-a4 V2.00	0	14. siRNA-SC-10 PSF1-A488 DAPI IMPa2-A546 _ao_TileScan_001 (Stage 41 of 49)	00-FyuMwAu9Uu6FLxdcx2eP9o
0		Cell	2	0.000	1.000	354	8	siRNA-SC-10 PSF1-A488 IMPa2-A546 DAPI 8C2-siRNA-IMP-a2-a4 V2.00	0	14. siRNA-SC-10 PSF1-A488 DAPI IMPa2-A546 _ao_TileScan_001 (Stage 41 of 49)	00-FyuMwAu9Uu6FLxdcx2eP9o
0		Cell	2	0.000	1.000	355	9	siRNA-SC-10 PSF1-A488 IMPa2-A546 DAPI 8C2-siRNA-IMP-a2-a4 V2.00	0	14. siRNA-SC-10 PSF1-A488 DAPI IMPa2-A546 _ao_TileScan_001 (Stage 41 of 49)	00-FyuMwAu9Uu6FLxdcx2eP9o
0		Cell	2	0.000	1.000	356	10	siRNA-SC-10 PSF1-A488 IMPa2-A546 DAPI 8C2-siRNA-IMP-a2-a4 V2.00	0	14. siRNA-SC-10 PSF1-A488 DAPI IMPa2-A546 _ao_TileScan_001 (Stage 41 of 49)	00-FyuMwAu9Uu6FLxdcx2eP9o
0		Cell	2	0.000	1.000	357	11	siRNA-SC-10 PSF1-A488 IMPa2-A546 DAPI 8C2-siRNA-IMP-a2-a4 V2.00	0	14. siRNA-SC-10 PSF1-A488 DAPI IMPa2-A546 _ao_TileScan_001 (Stage 41 of 49)	00-FyuMwAu9Uu6FLxdcx2eP9o
0		Cell	2	0.000	1.000	358	12	siRNA-SC-10 PSF1-A488 IMPa2-A546 DAPI 8C2-siRNA-IMP-a2-a4 V2.00	0	14. siRNA-SC-10 PSF1-A488 DAPI IMPa2-A546 _ao_TileScan_001 (Stage 41 of 49)	00-FyuMwAu9Uu6FLxdcx2eP9o
0		Cell	2	0.000	1.000	359	13	siRNA-SC-10 PSF1-A488 IMPa2-A546 DAPI 8C2-siRNA-IMP-a2-a4 V2.00	0	14. siRNA-SC-10 PSF1-A488 DAPI IMPa2-A546 _ao_TileScan_001 (Stage 41 of 49)	00-FyuMwAu9Uu6FLxdcx2eP9o
0		Cell	2	0.000	1.000	360	14	siRNA-SC-10 PSF1-A488 IMPa2-A546 DAPI 8C2-siRNA-IMP-a2-a4 V2.00	0	14. siRNA-SC-10 PSF1-A488 DAPI IMPa2-A546 _ao_TileScan_001 (Stage 41 of 49)	00-FyuMwAu9Uu6FLxdcx2eP9o
0		Cell	2	0.000	1.000	361	15	siRNA-SC-10 PSF1-A488 IMPa2-A546 DAPI 8C2-siRNA-IMP-a2-a4 V2.00	0	14. siRNA-SC-10 PSF1-A488 DAPI IMPa2-A546 _ao_TileScan_001 (Stage 41 of 49)	00-FyuMwAu9Uu6FLxdcx2eP9o
0		Cell	2	0.000	1.000	362	16	siRNA-SC-10 PSF1-A488 IMPa2-A546 DAPI 8C2-siRNA-IMP-a2-a4 V2.00	0	14. siRNA-SC-10 PSF1-A488 DAPI IMPa2-A546 _ao_TileScan_001 (Stage 41 of 49)	00-FyuMwAu9Uu6FLxdcx2eP9o
0		Cell	2	0.000	1.000	363	17	siRNA-SC-10 PSF1-A488 IMPa2-A546 DAPI 8C2-siRNA-IMP-a2-a4 V2.00	0	14. siRNA-SC-10 PSF1-A488 DAPI IMPa2-A546 _ao_TileScan_001 (Stage 41 of 49)	00-FyuMwAu9Uu6FLxdcx2eP9o
0		Cell	2	0.000	1.000	364	18	siRNA-SC-10 PSF1-A488 IMPa2-A546 DAPI 8C2-siRNA-IMP-a2-a4 V2.00	0	14. siRNA-SC-10 PSF1-A488 DAPI IMPa2-A546 _ao_TileScan_001 (Stage 41 of 49)	00-FyuMwAu9Uu6FLxdcx2eP9o
0		Cell	2	0.000	1.000	365	19	siRNA-SC-10 PSF1-A488 IMPa2-A546 DAPI 8C2-siRNA-IMP-a2-a4 V2.00	0	14. siRNA-SC-10 PSF1-A488 DAPI IMPa2-A546 _ao_TileScan_001 (Stage 41 of 49)	00-FyuMwAu9Uu6FLxdcx2eP9o
0		Cell	2	0.000	1.000	366	20	siRNA-SC-10 PSF1-A488 IMPa2-A546 DAPI 8C2-siRNA-IMP-a2-a4 V2.00	0	14. siRNA-SC-10 PSF1-A488 DAPI IMPa2-A546 _ao_TileScan_001 (Stage 41 of 49)	00-FyuMwAu9Uu6FLxdcx2eP9o
0		Cell	2	0.000	1.000	367	21	siRNA-SC-10 PSF1-A488 IMPa2-A546 DAPI 8C2-siRNA-IMP-a2-a4 V2.00	0	14. siRNA-SC-10 PSF1-A488 DAPI IMPa2-A546 _ao_TileScan_001 (Stage 41 of 49)	00-FyuMwAu9Uu6FLxdcx2eP9o
0		Cell	2	0.000	1.000	368	22	siRNA-SC-10 PSF1-A488 IMPa2-A546 DAPI 8C2-siRNA-IMP-a2-a4 V2.00	0	14. siRNA-SC-10 PSF1-A488 DAPI IMPa2-A546 _ao_TileScan_001 (Stage 41 of 49)	00-FyuMwAu9Uu6FLxdcx2eP9o
0		Cell	2	0.000	1.000	369	23	siRNA-SC-10 PSF1-A488 IMPa2-A546 DAPI 8C2-siRNA-IMP-a2-a4 V2.00	0	14. siRNA-SC-10 PSF1-A488 DAPI IMPa2-A546 _ao_TileScan_001 (Stage 41 of 49)	00-FyuMwAu9Uu6FLxdcx2eP9o
0		Cell	2	0.000	1.000	370	24	siRNA-SC-10 PSF1-A488 IMPa2-A546 DAPI 8C2-siRNA-IMP-a2-a4 V2.00	0	14. siRNA-SC-10 PSF1-A488 DAPI IMPa2-A546 _ao_TileScan_001 (Stage 41 of 49)	00-FyuMwAu9Uu6FLxdcx2eP9o
0		Cell	2	0.000	1.000	371	25	siRNA-SC-10 PSF1-A488 IMPa2-A546 DAPI 8C2-siRNA-IMP-a2-a4 V2.00	0	14. siRNA-SC-10 PSF1-A488 DAPI IMPa2-A546 _ao_TileScan_001 (Stage 41 of 49)	00-FyuMwAu9Uu6FLxdcx2eP9o
0		Cell	2	0.000	1.000	372	26	siRNA-SC-10 PSF1-A488 IMPa2-A546 DAPI 8C2-siRNA-IMP-a2-a4 V2.00	0	14. siRNA-SC-10 PSF1-A488 DAPI IMPa2-A546 _ao_TileScan_001 (Stage 41 of 49)	00-FyuMwAu9Uu6FLxdcx2eP9o
0		Cell	2	0.000	1.000	373	27	siRNA-SC-10 PSF1-A488 IMPa2-A546 DAPI 8C2-siRNA-IMP-a2-a4 V2.00	0	14. siRNA-SC-10 PSF1-A488 DAPI IMPa2-A546 _ao_TileScan_001 (Stage 41 of 49)	00-FyuMwAu9Uu6FLxdcx2eP9o
0		Cell	2	0.000	1.000	374	28	siRNA-SC-10 PSF1-A488 IMPa2-A546 DAPI 8C2-siRNA-IMP-a2-a4 V2.00	0	14. siRNA-SC-10 PSF1-A488 DAPI IMPa2-A546 _ao_TileScan_001 (Stage 41 of 49)	00-FyuMwAu9Uu6FLxdcx2eP9o
0		Cell	2	0.000	1.000	375	0	siRNA-SC-10 PSF1-A488 IMPa2-A546 DAPI 8C2-siRNA-IMP-a2-a4 V2.00	0	14. siRNA-SC-10 PSF1-A488 DAPI IMPa2-A546 _ap_TileScan_001 (Stage 42 of 49)	00-X4up4VKxajkRmBpgLS5Rm6
0		Cell	2	0.000	1.000	376	1	siRNA-SC-10 PSF1-A488 IMPa2-A546 DAPI 8C2-siRNA-IMP-a2-a4 V2.00	0	14. siRNA-SC-10 PSF1-A488 DAPI IMPa2-A546 _ap_TileScan_001 (Stage 42 of 49)	00-X4up4VKxajkRmBpgLS5Rm6
0		Cell	2	0.000	1.000	377	2	siRNA-SC-10 PSF1-A488 IMPa2-A546 DAPI 8C2-siRNA-IMP-a2-a4 V2.00	0	14. siRNA-SC-10 PSF1-A488 DAPI IMPa2-A546 _ap_TileScan_001 (Stage 42 of 49)	00-X4up4VKxajkRmBpgLS5Rm6
0		Cell	2	0.000	1.000	378	3	siRNA-SC-10 PSF1-A488 IMPa2-A546 DAPI 8C2-siRNA-IMP-a2-a4 V2.00	0	14. siRNA-SC-10 PSF1-A488 DAPI IMPa2-A546 _ap_TileScan_001 (Stage 42 of 49)	00-X4up4VKxajkRmBpgLS5Rm6
0		Cell	2	0.000	1.000	379	4	siRNA-SC-10 PSF1-A488 IMPa2-A546 DAPI 8C2-siRNA-IMP-a2-a4 V2.00	0	14. siRNA-SC-10 PSF1-A488 DAPI IMPa2-A546 _ap_TileScan_001 (Stage 42 of 49)	00-X4up4VKxajkRmBpgLS5Rm6
0		Cell	2	0.000	1.000	380	5	siRNA-SC-10 PSF1-A488 IMPa2-A546 DAPI 8C2-siRNA-IMP-a2-a4 V2.00	0	14. siRNA-SC-10 PSF1-A488 DAPI IMPa2-A546 _ap_TileScan_001 (Stage 42 of 49)	00-X4up4VKxajkRmBpgLS5Rm6
0		Cell	2	0.000	1.000	381	6	siRNA-SC-10 PSF1-A488 IMPa2-A546 DAPI 8C2-siRNA-IMP-a2-a4 V2.00	0	14. siRNA-SC-10 PSF1-A488 DAPI IMPa2-A546 _ap_TileScan_001 (Stage 42 of 49)	00-X4up4VKxajkRmBpgLS5Rm6
0		Cell	2	0.000	1.000	382	7	siRNA-SC-10 PSF1-A488 IMPa2-A546 DAPI 8C2-siRNA-IMP-a2-a4 V2.00	0	14. siRNA-SC-10 PSF1-A488 DAPI IMPa2-A546 _ap_TileScan_001 (Stage 42 of 49)	00-X4up4VKxajkRmBpgLS5Rm6
0		Cell	2	0.000	1.000	383	8	siRNA-SC-10 PSF1-A488 IMPa2-A546 DAPI 8C2-siRNA-IMP-a2-a4 V2.00	0	14. siRNA-SC-10 PSF1-A488 DAPI IMPa2-A546 _ap_TileScan_001 (Stage 42 of 49)	00-X4up4VKxajkRmBpgLS5Rm6
0		Cell	2	0.000	1.000	384	9	siRNA-SC-10 PSF1-A488 IMPa2-A546 DAPI 8C2-siRNA-IMP-a2-a4 V2.00	0	14. siRNA-SC-10 PSF1-A488 DAPI IMPa2-A546 _ap_TileScan_001 (Stage 42 of 49)	00-X4up4VKxajkRmBpgLS5Rm6
0		Cell	2	0.000	1.000	385	10	siRNA-SC-10 PSF1-A488 IMPa2-A546 DAPI 8C2-siRNA-IMP-a2-a4 V2.00	0	14. siRNA-SC-10 PSF1-A488 DAPI IMPa2-A546 _ap_TileScan_001 (Stage 42 of 49)	00-X4up4VKxajkRmBpgLS5Rm6
0		Cell	2	0.000	1.000	386	11	siRNA-SC-10 PSF1-A488 IMPa2-A546 DAPI 8C2-siRNA-IMP-a2-a4 V2.00	0	14. siRNA-SC-10 PSF1-A488 DAPI IMPa2-A546 _ap_TileScan_001 (Stage 42 of 49)	00-X4up4VKxajkRmBpgLS5Rm6
0		Cell	2	0.000	1.000	387	12	siRNA-SC-10 PSF1-A488 IMPa2-A546 DAPI 8C2-siRNA-IMP-a2-a4 V2.00	0	14. siRNA-SC-10 PSF1-A488 DAPI IMPa2-A546 _ap_TileScan_001 (Stage 42 of 49)	00-X4up4VKxajkRmBpgLS5Rm6
0		Cell	2	0.000	1.000	388	13	siRNA-SC-10 PSF1-A488 IMPa2-A546 DAPI 8C2-siRNA-IMP-a2-a4 V2.00	0	14. siRNA-SC-10 PSF1-A488 DAPI IMPa2-A546 _ap_TileScan_001 (Stage 42 of 49)	00-X4up4VKxajkRmBpgLS5Rm6
0		Cell	2	0.000	1.000	389	14	siRNA-SC-10 PSF1-A488 IMPa2-A546 DAPI 8C2-siRNA-IMP-a2-a4 V2.00	0	14. siRNA-SC-10 PSF1-A488 DAPI IMPa2-A546 _ap_TileScan_001 (Stage 42 of 49)	00-X4up4VKxajkRmBpgLS5Rm6
0		Cell	2	0.000	1.000	390	15	siRNA-SC-10 PSF1-A488 IMPa2-A546 DAPI 8C2-siRNA-IMP-a2-a4 V2.00	0	14. siRNA-SC-10 PSF1-A488 DAPI IMPa2-A546 _ap_TileScan_001 (Stage 42 of 49)	00-X4up4VKxajkRmBpgLS5Rm6
0		Cell	2	0.000	1.000	391	16	siRNA-SC-10 PSF1-A488 IMPa2-A546 DAPI 8C2-siRNA-IMP-a2-a4 V2.00	0	14. siRNA-SC-10 PSF1-A488 DAPI IMPa2-A546 _ap_TileScan_001 (Stage 42 of 49)	00-X4up4VKxajkRmBpgLS5Rm6
0		Cell	2	0.000	1.000	392	17	siRNA-SC-10 PSF1-A488 IMPa2-A546 DAPI 8C2-siRNA-IMP-a2-a4 V2.00	0	14. siRNA-SC-10 PSF1-A488 DAPI IMPa2-A546 _ap_TileScan_001 (Stage 42 of 49)	00-X4up4VKxajkRmBpgLS5Rm6
0		Cell	2	0.000	1.000	393	18	siRNA-SC-10 PSF1-A488 IMPa2-A546 DAPI 8C2-siRNA-IMP-a2-a4 V2.00	0	14. siRNA-SC-10 PSF1-A488 DAPI IMPa2-A546 _ap_TileScan_001 (Stage 42 of 49)	00-X4up4VKxajkRmBpgLS5Rm6
0		Cell	2	0.000	1.000	394	19	siRNA-SC-10 PSF1-A488 IMPa2-A546 DAPI 8C2-siRNA-IMP-a2-a4 V2.00	0	14. siRNA-SC-10 PSF1-A488 DAPI IMPa2-A546 _ap_TileScan_001 (Stage 42 of 49)	00-X4up4VKxajkRmBpgLS5Rm6
0		Cell	2	0.000	1.000	395	20	siRNA-SC-10 PSF1-A488 IMPa2-A546 DAPI 8C2-siRNA-IMP-a2-a4 V2.00	0	14. siRNA-SC-10 PSF1-A488 DAPI IMPa2-A546 _ap_TileScan_001 (Stage 42 of 49)	00-X4up4VKxajkRmBpgLS5Rm6
0		Cell	2	0.000	1.000	396	21	siRNA-SC-10 PSF1-A488 IMPa2-A546 DAPI 8C2-siRNA-IMP-a2-a4 V2.00	0	14. siRNA-SC-10 PSF1-A488 DAPI IMPa2-A546 _ap_TileScan_001 (Stage 42 of 49)	00-X4up4VKxajkRmBpgLS5Rm6
0		Cell	2	0.000	1.000	397	22	siRNA-SC-10 PSF1-A488 IMPa2-A546 DAPI 8C2-siRNA-IMP-a2-a4 V2.00	0	14. siRNA-SC-10 PSF1-A488 DAPI IMPa2-A546 _ap_TileScan_001 (Stage 42 of 49)	00-X4up4VKxajkRmBpgLS5Rm6
0		Cell	2	0.000	1.000	398	23	siRNA-SC-10 PSF1-A488 IMPa2-A546 DAPI 8C2-siRNA-IMP-a2-a4 V2.00	0	14. siRNA-SC-10 PSF1-A488 DAPI IMPa2-A546 _ap_TileScan_001 (Stage 42 of 49)	00-X4up4VKxajkRmBpgLS5Rm6
0		Cell	2	0.000	1.000	399	24	siRNA-SC-10 PSF1-A488 IMPa2-A546 DAPI 8C2-siRNA-IMP-a2-a4 V2.00	0	14. siRNA-SC-10 PSF1-A488 DAPI IMPa2-A546 _ap_TileScan_001 (Stage 42 of 49)	00-X4up4VKxajkRmBpgLS5Rm6
0		Cell	2	0.000	1.000	400	25	siRNA-SC-10 PSF1-A488 IMPa2-A546 DAPI 8C2-siRNA-IMP-a2-a4 V2.00	0	14. siRNA-SC-10 PSF1-A488 DAPI IMPa2-A546 _ap_TileScan_001 (Stage 42 of 49)	00-X4up4VKxajkRmBpgLS5Rm6
0		Cell	2	0.000	1.000	401	26	siRNA-SC-10 PSF1-A488 IMPa2-A546 DAPI 8C2-siRNA-IMP-a2-a4 V2.00	0	14. siRNA-SC-10 PSF1-A488 DAPI IMPa2-A546 _ap_TileScan_001 (Stage 42 of 49)	00-X4up4VKxajkRmBpgLS5Rm6
0		Cell	2	0.000	1.000	402	27	siRNA-SC-10 PSF1-A488 IMPa2-A546 DAPI 8C2-siRNA-IMP-a2-a4 V2.00	0	14. siRNA-SC-10 PSF1-A488 DAPI IMPa2-A546 _ap_TileScan_001 (Stage 42 of 49)	00-X4up4VKxajkRmBpgLS5Rm6
0		Cell	2	0.000	1.000	403	28	siRNA-SC-10 PSF1-A488 IMPa2-A546 DAPI 8C2-siRNA-IMP-a2-a4 V2.00	0	14. siRNA-SC-10 PSF1-A488 DAPI IMPa2-A546 _ap_TileScan_001 (Stage 42 of 49)	00-X4up4VKxajkRmBpgLS5Rm6
0		Cell	2	0.000	1.000	404	29	siRNA-SC-10 PSF1-A488 IMPa2-A546 DAPI 8C2-siRNA-IMP-a2-a4 V2.00	0	14. siRNA-SC-10 PSF1-A488 DAPI IMPa2-A546 _ap_TileScan_001 (Stage 42 of 49)	00-X4up4VKxajkRmBpgLS5Rm6
0		Cell	2	0.000	1.000	405	30	siRNA-SC-10 PSF1-A488 IMPa2-A546 DAPI 8C2-siRNA-IMP-a2-a4 V2.00	0	14. siRNA-SC-10 PSF1-A488 DAPI IMPa2-A546 _ap_TileScan_001 (Stage 42 of 49)	00-X4up4VKxajkRmBpgLS5Rm6
0		Cell	2	0.000	1.000	406	31	siRNA-SC-10 PSF1-A488 IMPa2-A546 DAPI 8C2-siRNA-IMP-a2-a4 V2.00	0	14. siRNA-SC-10 PSF1-A488 DAPI IMPa2-A546 _ap_TileScan_001 (Stage 42 of 49)	00-X4up4VKxajkRmBpgLS5Rm6
0		Cell	2	0.000	1.000	407	32	siRNA-SC-10 PSF1-A488 IMPa2-A546 DAPI 8C2-siRNA-IMP-a2-a4 V2.00	0	14. siRNA-SC-10 PSF1-A488 DAPI IMPa2-A546 _ap_TileScan_001 (Stage 42 of 49)	00-X4up4VKxajkRmBpgLS5Rm6
0		Cell	2	0.000	1.000	408	0	siRNA-SC-10 PSF1-A488 IMPa2-A546 DAPI 8C2-siRNA-IMP-a2-a4 V2.00	0	14. siRNA-SC-10 PSF1-A488 DAPI IMPa2-A546 _aq_TileScan_001 (Stage 43 of 49)	00-uKkcKLjPyQTEYXcG9UrNY6
0		Cell	2	0.000	1.000	409	1	siRNA-SC-10 PSF1-A488 IMPa2-A546 DAPI 8C2-siRNA-IMP-a2-a4 V2.00	0	14. siRNA-SC-10 PSF1-A488 DAPI IMPa2-A546 _aq_TileScan_001 (Stage 43 of 49)	00-uKkcKLjPyQTEYXcG9UrNY6
0		Cell	2	0.000	1.000	410	0	siRNA-SC-10 PSF1-A488 IMPa2-A546 DAPI 8C2-siRNA-IMP-a2-a4 V2.00	0	14. siRNA-SC-10 PSF1-A488 DAPI IMPa2-A546 _ar_TileScan_001 (Stage 44 of 49)	00-hJzPppCBTBs4bAYjM6Gfc6
0		Cell	2	0.000	1.000	411	1	siRNA-SC-10 PSF1-A488 IMPa2-A546 DAPI 8C2-siRNA-IMP-a2-a4 V2.00	0	14. siRNA-SC-10 PSF1-A488 DAPI IMPa2-A546 _ar_TileScan_001 (Stage 44 of 49)	00-hJzPppCBTBs4bAYjM6Gfc6
0		Cell	2	0.000	1.000	412	2	siRNA-SC-10 PSF1-A488 IMPa2-A546 DAPI 8C2-siRNA-IMP-a2-a4 V2.00	0	14. siRNA-SC-10 PSF1-A488 DAPI IMPa2-A546 _ar_TileScan_001 (Stage 44 of 49)	00-hJzPppCBTBs4bAYjM6Gfc6
0		Cell	2	0.000	1.000	413	3	siRNA-SC-10 PSF1-A488 IMPa2-A546 DAPI 8C2-siRNA-IMP-a2-a4 V2.00	0	14. siRNA-SC-10 PSF1-A488 DAPI IMPa2-A546 _ar_TileScan_001 (Stage 44 of 49)	00-hJzPppCBTBs4bAYjM6Gfc6
0		Cell	2	0.000	1.000	414	4	siRNA-SC-10 PSF1-A488 IMPa2-A546 DAPI 8C2-siRNA-IMP-a2-a4 V2.00	0	14. siRNA-SC-10 PSF1-A488 DAPI IMPa2-A546 _ar_TileScan_001 (Stage 44 of 49)	00-hJzPppCBTBs4bAYjM6Gfc6
0		Cell	2	0.000	1.000	415	5	siRNA-SC-10 PSF1-A488 IMPa2-A546 DAPI 8C2-siRNA-IMP-a2-a4 V2.00	0	14. siRNA-SC-10 PSF1-A488 DAPI IMPa2-A546 _ar_TileScan_001 (Stage 44 of 49)	00-hJzPppCBTBs4bAYjM6Gfc6
0		Cell	2	0.000	1.000	416	0	siRNA-SC-10 PSF1-A488 IMPa2-A546 DAPI 8C2-siRNA-IMP-a2-a4 V2.00	0	14. siRNA-SC-10 PSF1-A488 DAPI IMPa2-A546 _as_TileScan_001 (Stage 45 of 49)	00-fepXQjgpNRCeiKRkyAoYUa
0		Cell	2	0.000	1.000	417	1	siRNA-SC-10 PSF1-A488 IMPa2-A546 DAPI 8C2-siRNA-IMP-a2-a4 V2.00	0	14. siRNA-SC-10 PSF1-A488 DAPI IMPa2-A546 _as_TileScan_001 (Stage 45 of 49)	00-fepXQjgpNRCeiKRkyAoYUa
0		Cell	2	0.000	1.000	418	2	siRNA-SC-10 PSF1-A488 IMPa2-A546 DAPI 8C2-siRNA-IMP-a2-a4 V2.00	0	14. siRNA-SC-10 PSF1-A488 DAPI IMPa2-A546 _as_TileScan_001 (Stage 45 of 49)	00-fepXQjgpNRCeiKRkyAoYUa
0		Cell	2	0.000	1.000	419	3	siRNA-SC-10 PSF1-A488 IMPa2-A546 DAPI 8C2-siRNA-IMP-a2-a4 V2.00	0	14. siRNA-SC-10 PSF1-A488 DAPI IMPa2-A546 _as_TileScan_001 (Stage 45 of 49)	00-fepXQjgpNRCeiKRkyAoYUa
0		Cell	2	0.000	1.000	420	4	siRNA-SC-10 PSF1-A488 IMPa2-A546 DAPI 8C2-siRNA-IMP-a2-a4 V2.00	0	14. siRNA-SC-10 PSF1-A488 DAPI IMPa2-A546 _as_TileScan_001 (Stage 45 of 49)	00-fepXQjgpNRCeiKRkyAoYUa
0		Cell	2	0.000	1.000	421	5	siRNA-SC-10 PSF1-A488 IMPa2-A546 DAPI 8C2-siRNA-IMP-a2-a4 V2.00	0	14. siRNA-SC-10 PSF1-A488 DAPI IMPa2-A546 _as_TileScan_001 (Stage 45 of 49)	00-fepXQjgpNRCeiKRkyAoYUa
0		Cell	2	0.000	1.000	422	6	siRNA-SC-10 PSF1-A488 IMPa2-A546 DAPI 8C2-siRNA-IMP-a2-a4 V2.00	0	14. siRNA-SC-10 PSF1-A488 DAPI IMPa2-A546 _as_TileScan_001 (Stage 45 of 49)	00-fepXQjgpNRCeiKRkyAoYUa
0		Cell	2	0.000	1.000	423	7	siRNA-SC-10 PSF1-A488 IMPa2-A546 DAPI 8C2-siRNA-IMP-a2-a4 V2.00	0	14. siRNA-SC-10 PSF1-A488 DAPI IMPa2-A546 _as_TileScan_001 (Stage 45 of 49)	00-fepXQjgpNRCeiKRkyAoYUa
0		Cell	2	0.000	1.000	424	8	siRNA-SC-10 PSF1-A488 IMPa2-A546 DAPI 8C2-siRNA-IMP-a2-a4 V2.00	0	14. siRNA-SC-10 PSF1-A488 DAPI IMPa2-A546 _as_TileScan_001 (Stage 45 of 49)	00-fepXQjgpNRCeiKRkyAoYUa
0		Cell	2	0.000	1.000	425	9	siRNA-SC-10 PSF1-A488 IMPa2-A546 DAPI 8C2-siRNA-IMP-a2-a4 V2.00	0	14. siRNA-SC-10 PSF1-A488 DAPI IMPa2-A546 _as_TileScan_001 (Stage 45 of 49)	00-fepXQjgpNRCeiKRkyAoYUa
0		Cell	2	0.000	1.000	426	10	siRNA-SC-10 PSF1-A488 IMPa2-A546 DAPI 8C2-siRNA-IMP-a2-a4 V2.00	0	14. siRNA-SC-10 PSF1-A488 DAPI IMPa2-A546 _as_TileScan_001 (Stage 45 of 49)	00-fepXQjgpNRCeiKRkyAoYUa
0		Cell	2	0.000	1.000	427	11	siRNA-SC-10 PSF1-A488 IMPa2-A546 DAPI 8C2-siRNA-IMP-a2-a4 V2.00	0	14. siRNA-SC-10 PSF1-A488 DAPI IMPa2-A546 _as_TileScan_001 (Stage 45 of 49)	00-fepXQjgpNRCeiKRkyAoYUa
0		Cell	2	0.000	1.000	428	12	siRNA-SC-10 PSF1-A488 IMPa2-A546 DAPI 8C2-siRNA-IMP-a2-a4 V2.00	0	14. siRNA-SC-10 PSF1-A488 DAPI IMPa2-A546 _as_TileScan_001 (Stage 45 of 49)	00-fepXQjgpNRCeiKRkyAoYUa
0		Cell	2	0.000	1.000	429	13	siRNA-SC-10 PSF1-A488 IMPa2-A546 DAPI 8C2-siRNA-IMP-a2-a4 V2.00	0	14. siRNA-SC-10 PSF1-A488 DAPI IMPa2-A546 _as_TileScan_001 (Stage 45 of 49)	00-fepXQjgpNRCeiKRkyAoYUa
0		Cell	2	0.000	1.000	430	14	siRNA-SC-10 PSF1-A488 IMPa2-A546 DAPI 8C2-siRNA-IMP-a2-a4 V2.00	0	14. siRNA-SC-10 PSF1-A488 DAPI IMPa2-A546 _as_TileScan_001 (Stage 45 of 49)	00-fepXQjgpNRCeiKRkyAoYUa
0		Cell	2	0.000	1.000	431	15	siRNA-SC-10 PSF1-A488 IMPa2-A546 DAPI 8C2-siRNA-IMP-a2-a4 V2.00	0	14. siRNA-SC-10 PSF1-A488 DAPI IMPa2-A546 _as_TileScan_001 (Stage 45 of 49)	00-fepXQjgpNRCeiKRkyAoYUa
0		Cell	2	0.000	1.000	432	16	siRNA-SC-10 PSF1-A488 IMPa2-A546 DAPI 8C2-siRNA-IMP-a2-a4 V2.00	0	14. siRNA-SC-10 PSF1-A488 DAPI IMPa2-A546 _as_TileScan_001 (Stage 45 of 49)	00-fepXQjgpNRCeiKRkyAoYUa
0		Cell	2	0.000	1.000	433	17	siRNA-SC-10 PSF1-A488 IMPa2-A546 DAPI 8C2-siRNA-IMP-a2-a4 V2.00	0	14. siRNA-SC-10 PSF1-A488 DAPI IMPa2-A546 _as_TileScan_001 (Stage 45 of 49)	00-fepXQjgpNRCeiKRkyAoYUa
0		Cell	2	0.000	1.000	434	18	siRNA-SC-10 PSF1-A488 IMPa2-A546 DAPI 8C2-siRNA-IMP-a2-a4 V2.00	0	14. siRNA-SC-10 PSF1-A488 DAPI IMPa2-A546 _as_TileScan_001 (Stage 45 of 49)	00-fepXQjgpNRCeiKRkyAoYUa
0		Cell	2	0.000	1.000	435	19	siRNA-SC-10 PSF1-A488 IMPa2-A546 DAPI 8C2-siRNA-IMP-a2-a4 V2.00	0	14. siRNA-SC-10 PSF1-A488 DAPI IMPa2-A546 _as_TileScan_001 (Stage 45 of 49)	00-fepXQjgpNRCeiKRkyAoYUa
0		Cell	2	0.000	1.000	436	20	siRNA-SC-10 PSF1-A488 IMPa2-A546 DAPI 8C2-siRNA-IMP-a2-a4 V2.00	0	14. siRNA-SC-10 PSF1-A488 DAPI IMPa2-A546 _as_TileScan_001 (Stage 45 of 49)	00-fepXQjgpNRCeiKRkyAoYUa
0		Cell	2	0.000	1.000	437	0	siRNA-SC-10 PSF1-A488 IMPa2-A546 DAPI 8C2-siRNA-IMP-a2-a4 V2.00	0	14. siRNA-SC-10 PSF1-A488 DAPI IMPa2-A546 _at_TileScan_001 (Stage 46 of 49)	00-TNCZHhEWJfumLjdnSgNFmN
0		Cell	2	0.000	1.000	438	1	siRNA-SC-10 PSF1-A488 IMPa2-A546 DAPI 8C2-siRNA-IMP-a2-a4 V2.00	0	14. siRNA-SC-10 PSF1-A488 DAPI IMPa2-A546 _at_TileScan_001 (Stage 46 of 49)	00-TNCZHhEWJfumLjdnSgNFmN
0		Cell	2	0.000	1.000	439	2	siRNA-SC-10 PSF1-A488 IMPa2-A546 DAPI 8C2-siRNA-IMP-a2-a4 V2.00	0	14. siRNA-SC-10 PSF1-A488 DAPI IMPa2-A546 _at_TileScan_001 (Stage 46 of 49)	00-TNCZHhEWJfumLjdnSgNFmN
0		Cell	2	0.000	1.000	440	3	siRNA-SC-10 PSF1-A488 IMPa2-A546 DAPI 8C2-siRNA-IMP-a2-a4 V2.00	0	14. siRNA-SC-10 PSF1-A488 DAPI IMPa2-A546 _at_TileScan_001 (Stage 46 of 49)	00-TNCZHhEWJfumLjdnSgNFmN
0		Cell	2	0.000	1.000	441	4	siRNA-SC-10 PSF1-A488 IMPa2-A546 DAPI 8C2-siRNA-IMP-a2-a4 V2.00	0	14. siRNA-SC-10 PSF1-A488 DAPI IMPa2-A546 _at_TileScan_001 (Stage 46 of 49)	00-TNCZHhEWJfumLjdnSgNFmN
0		Cell	2	0.000	1.000	442	5	siRNA-SC-10 PSF1-A488 IMPa2-A546 DAPI 8C2-siRNA-IMP-a2-a4 V2.00	0	14. siRNA-SC-10 PSF1-A488 DAPI IMPa2-A546 _at_TileScan_001 (Stage 46 of 49)	00-TNCZHhEWJfumLjdnSgNFmN
0		Cell	2	0.000	1.000	443	6	siRNA-SC-10 PSF1-A488 IMPa2-A546 DAPI 8C2-siRNA-IMP-a2-a4 V2.00	0	14. siRNA-SC-10 PSF1-A488 DAPI IMPa2-A546 _at_TileScan_001 (Stage 46 of 49)	00-TNCZHhEWJfumLjdnSgNFmN
0		Cell	2	0.000	1.000	444	7	siRNA-SC-10 PSF1-A488 IMPa2-A546 DAPI 8C2-siRNA-IMP-a2-a4 V2.00	0	14. siRNA-SC-10 PSF1-A488 DAPI IMPa2-A546 _at_TileScan_001 (Stage 46 of 49)	00-TNCZHhEWJfumLjdnSgNFmN
0		Cell	2	0.000	1.000	445	8	siRNA-SC-10 PSF1-A488 IMPa2-A546 DAPI 8C2-siRNA-IMP-a2-a4 V2.00	0	14. siRNA-SC-10 PSF1-A488 DAPI IMPa2-A546 _at_TileScan_001 (Stage 46 of 49)	00-TNCZHhEWJfumLjdnSgNFmN
0		Cell	2	0.000	1.000	446	9	siRNA-SC-10 PSF1-A488 IMPa2-A546 DAPI 8C2-siRNA-IMP-a2-a4 V2.00	0	14. siRNA-SC-10 PSF1-A488 DAPI IMPa2-A546 _at_TileScan_001 (Stage 46 of 49)	00-TNCZHhEWJfumLjdnSgNFmN
0		Cell	2	0.000	1.000	447	10	siRNA-SC-10 PSF1-A488 IMPa2-A546 DAPI 8C2-siRNA-IMP-a2-a4 V2.00	0	14. siRNA-SC-10 PSF1-A488 DAPI IMPa2-A546 _at_TileScan_001 (Stage 46 of 49)	00-TNCZHhEWJfumLjdnSgNFmN
0		Cell	2	0.000	1.000	448	11	siRNA-SC-10 PSF1-A488 IMPa2-A546 DAPI 8C2-siRNA-IMP-a2-a4 V2.00	0	14. siRNA-SC-10 PSF1-A488 DAPI IMPa2-A546 _at_TileScan_001 (Stage 46 of 49)	00-TNCZHhEWJfumLjdnSgNFmN
0		Cell	2	0.000	1.000	449	12	siRNA-SC-10 PSF1-A488 IMPa2-A546 DAPI 8C2-siRNA-IMP-a2-a4 V2.00	0	14. siRNA-SC-10 PSF1-A488 DAPI IMPa2-A546 _at_TileScan_001 (Stage 46 of 49)	00-TNCZHhEWJfumLjdnSgNFmN
0		Cell	2	0.000	1.000	450	13	siRNA-SC-10 PSF1-A488 IMPa2-A546 DAPI 8C2-siRNA-IMP-a2-a4 V2.00	0	14. siRNA-SC-10 PSF1-A488 DAPI IMPa2-A546 _at_TileScan_001 (Stage 46 of 49)	00-TNCZHhEWJfumLjdnSgNFmN
0		Cell	2	0.000	1.000	451	14	siRNA-SC-10 PSF1-A488 IMPa2-A546 DAPI 8C2-siRNA-IMP-a2-a4 V2.00	0	14. siRNA-SC-10 PSF1-A488 DAPI IMPa2-A546 _at_TileScan_001 (Stage 46 of 49)	00-TNCZHhEWJfumLjdnSgNFmN
0		Cell	2	0.000	1.000	452	15	siRNA-SC-10 PSF1-A488 IMPa2-A546 DAPI 8C2-siRNA-IMP-a2-a4 V2.00	0	14. siRNA-SC-10 PSF1-A488 DAPI IMPa2-A546 _at_TileScan_001 (Stage 46 of 49)	00-TNCZHhEWJfumLjdnSgNFmN
0		Cell	2	0.000	1.000	453	16	siRNA-SC-10 PSF1-A488 IMPa2-A546 DAPI 8C2-siRNA-IMP-a2-a4 V2.00	0	14. siRNA-SC-10 PSF1-A488 DAPI IMPa2-A546 _at_TileScan_001 (Stage 46 of 49)	00-TNCZHhEWJfumLjdnSgNFmN
0		Cell	2	0.000	1.000	454	17	siRNA-SC-10 PSF1-A488 IMPa2-A546 DAPI 8C2-siRNA-IMP-a2-a4 V2.00	0	14. siRNA-SC-10 PSF1-A488 DAPI IMPa2-A546 _at_TileScan_001 (Stage 46 of 49)	00-TNCZHhEWJfumLjdnSgNFmN
0		Cell	2	0.000	1.000	455	18	siRNA-SC-10 PSF1-A488 IMPa2-A546 DAPI 8C2-siRNA-IMP-a2-a4 V2.00	0	14. siRNA-SC-10 PSF1-A488 DAPI IMPa2-A546 _at_TileScan_001 (Stage 46 of 49)	00-TNCZHhEWJfumLjdnSgNFmN
0		Cell	2	0.000	1.000	456	19	siRNA-SC-10 PSF1-A488 IMPa2-A546 DAPI 8C2-siRNA-IMP-a2-a4 V2.00	0	14. siRNA-SC-10 PSF1-A488 DAPI IMPa2-A546 _at_TileScan_001 (Stage 46 of 49)	00-TNCZHhEWJfumLjdnSgNFmN
0		Cell	2	0.000	1.000	457	20	siRNA-SC-10 PSF1-A488 IMPa2-A546 DAPI 8C2-siRNA-IMP-a2-a4 V2.00	0	14. siRNA-SC-10 PSF1-A488 DAPI IMPa2-A546 _at_TileScan_001 (Stage 46 of 49)	00-TNCZHhEWJfumLjdnSgNFmN
0		Cell	2	0.000	1.000	458	21	siRNA-SC-10 PSF1-A488 IMPa2-A546 DAPI 8C2-siRNA-IMP-a2-a4 V2.00	0	14. siRNA-SC-10 PSF1-A488 DAPI IMPa2-A546 _at_TileScan_001 (Stage 46 of 49)	00-TNCZHhEWJfumLjdnSgNFmN
0		Cell	2	0.000	1.000	459	22	siRNA-SC-10 PSF1-A488 IMPa2-A546 DAPI 8C2-siRNA-IMP-a2-a4 V2.00	0	14. siRNA-SC-10 PSF1-A488 DAPI IMPa2-A546 _at_TileScan_001 (Stage 46 of 49)	00-TNCZHhEWJfumLjdnSgNFmN
0		Cell	2	0.000	1.000	460	23	siRNA-SC-10 PSF1-A488 IMPa2-A546 DAPI 8C2-siRNA-IMP-a2-a4 V2.00	0	14. siRNA-SC-10 PSF1-A488 DAPI IMPa2-A546 _at_TileScan_001 (Stage 46 of 49)	00-TNCZHhEWJfumLjdnSgNFmN
0		Cell	2	0.000	1.000	461	24	siRNA-SC-10 PSF1-A488 IMPa2-A546 DAPI 8C2-siRNA-IMP-a2-a4 V2.00	0	14. siRNA-SC-10 PSF1-A488 DAPI IMPa2-A546 _at_TileScan_001 (Stage 46 of 49)	00-TNCZHhEWJfumLjdnSgNFmN
0		Cell	2	0.000	1.000	462	25	siRNA-SC-10 PSF1-A488 IMPa2-A546 DAPI 8C2-siRNA-IMP-a2-a4 V2.00	0	14. siRNA-SC-10 PSF1-A488 DAPI IMPa2-A546 _at_TileScan_001 (Stage 46 of 49)	00-TNCZHhEWJfumLjdnSgNFmN
0		Cell	2	0.000	1.000	463	26	siRNA-SC-10 PSF1-A488 IMPa2-A546 DAPI 8C2-siRNA-IMP-a2-a4 V2.00	0	14. siRNA-SC-10 PSF1-A488 DAPI IMPa2-A546 _at_TileScan_001 (Stage 46 of 49)	00-TNCZHhEWJfumLjdnSgNFmN
0		Cell	2	0.000	1.000	464	0	siRNA-SC-10 PSF1-A488 IMPa2-A546 DAPI 8C2-siRNA-IMP-a2-a4 V2.00	0	14. siRNA-SC-10 PSF1-A488 DAPI IMPa2-A546 _au_TileScan_001 (Stage 47 of 49)	00-pFttJvyPQCVUygPmKztRMU
0		Cell	2	0.000	1.000	465	1	siRNA-SC-10 PSF1-A488 IMPa2-A546 DAPI 8C2-siRNA-IMP-a2-a4 V2.00	0	14. siRNA-SC-10 PSF1-A488 DAPI IMPa2-A546 _au_TileScan_001 (Stage 47 of 49)	00-pFttJvyPQCVUygPmKztRMU
0		Cell	2	0.000	1.000	466	2	siRNA-SC-10 PSF1-A488 IMPa2-A546 DAPI 8C2-siRNA-IMP-a2-a4 V2.00	0	14. siRNA-SC-10 PSF1-A488 DAPI IMPa2-A546 _au_TileScan_001 (Stage 47 of 49)	00-pFttJvyPQCVUygPmKztRMU
0		Cell	2	0.000	1.000	467	3	siRNA-SC-10 PSF1-A488 IMPa2-A546 DAPI 8C2-siRNA-IMP-a2-a4 V2.00	0	14. siRNA-SC-10 PSF1-A488 DAPI IMPa2-A546 _au_TileScan_001 (Stage 47 of 49)	00-pFttJvyPQCVUygPmKztRMU
0		Cell	2	0.000	1.000	468	4	siRNA-SC-10 PSF1-A488 IMPa2-A546 DAPI 8C2-siRNA-IMP-a2-a4 V2.00	0	14. siRNA-SC-10 PSF1-A488 DAPI IMPa2-A546 _au_TileScan_001 (Stage 47 of 49)	00-pFttJvyPQCVUygPmKztRMU
0		Cell	2	0.000	1.000	469	5	siRNA-SC-10 PSF1-A488 IMPa2-A546 DAPI 8C2-siRNA-IMP-a2-a4 V2.00	0	14. siRNA-SC-10 PSF1-A488 DAPI IMPa2-A546 _au_TileScan_001 (Stage 47 of 49)	00-pFttJvyPQCVUygPmKztRMU
0		Cell	2	0.000	1.000	470	6	siRNA-SC-10 PSF1-A488 IMPa2-A546 DAPI 8C2-siRNA-IMP-a2-a4 V2.00	0	14. siRNA-SC-10 PSF1-A488 DAPI IMPa2-A546 _au_TileScan_001 (Stage 47 of 49)	00-pFttJvyPQCVUygPmKztRMU
0		Cell	2	0.000	1.000	471	7	siRNA-SC-10 PSF1-A488 IMPa2-A546 DAPI 8C2-siRNA-IMP-a2-a4 V2.00	0	14. siRNA-SC-10 PSF1-A488 DAPI IMPa2-A546 _au_TileScan_001 (Stage 47 of 49)	00-pFttJvyPQCVUygPmKztRMU
0		Cell	2	0.000	1.000	472	8	siRNA-SC-10 PSF1-A488 IMPa2-A546 DAPI 8C2-siRNA-IMP-a2-a4 V2.00	0	14. siRNA-SC-10 PSF1-A488 DAPI IMPa2-A546 _au_TileScan_001 (Stage 47 of 49)	00-pFttJvyPQCVUygPmKztRMU
0		Cell	2	0.000	1.000	473	9	siRNA-SC-10 PSF1-A488 IMPa2-A546 DAPI 8C2-siRNA-IMP-a2-a4 V2.00	0	14. siRNA-SC-10 PSF1-A488 DAPI IMPa2-A546 _au_TileScan_001 (Stage 47 of 49)	00-pFttJvyPQCVUygPmKztRMU
0		Cell	2	0.000	1.000	474	10	siRNA-SC-10 PSF1-A488 IMPa2-A546 DAPI 8C2-siRNA-IMP-a2-a4 V2.00	0	14. siRNA-SC-10 PSF1-A488 DAPI IMPa2-A546 _au_TileScan_001 (Stage 47 of 49)	00-pFttJvyPQCVUygPmKztRMU
0		Cell	2	0.000	1.000	475	11	siRNA-SC-10 PSF1-A488 IMPa2-A546 DAPI 8C2-siRNA-IMP-a2-a4 V2.00	0	14. siRNA-SC-10 PSF1-A488 DAPI IMPa2-A546 _au_TileScan_001 (Stage 47 of 49)	00-pFttJvyPQCVUygPmKztRMU
0		Cell	2	0.000	1.000	476	12	siRNA-SC-10 PSF1-A488 IMPa2-A546 DAPI 8C2-siRNA-IMP-a2-a4 V2.00	0	14. siRNA-SC-10 PSF1-A488 DAPI IMPa2-A546 _au_TileScan_001 (Stage 47 of 49)	00-pFttJvyPQCVUygPmKztRMU
0		Cell	2	0.000	1.000	477	13	siRNA-SC-10 PSF1-A488 IMPa2-A546 DAPI 8C2-siRNA-IMP-a2-a4 V2.00	0	14. siRNA-SC-10 PSF1-A488 DAPI IMPa2-A546 _au_TileScan_001 (Stage 47 of 49)	00-pFttJvyPQCVUygPmKztRMU
0		Cell	2	0.000	1.000	478	14	siRNA-SC-10 PSF1-A488 IMPa2-A546 DAPI 8C2-siRNA-IMP-a2-a4 V2.00	0	14. siRNA-SC-10 PSF1-A488 DAPI IMPa2-A546 _au_TileScan_001 (Stage 47 of 49)	00-pFttJvyPQCVUygPmKztRMU
0		Cell	2	0.000	1.000	479	15	siRNA-SC-10 PSF1-A488 IMPa2-A546 DAPI 8C2-siRNA-IMP-a2-a4 V2.00	0	14. siRNA-SC-10 PSF1-A488 DAPI IMPa2-A546 _au_TileScan_001 (Stage 47 of 49)	00-pFttJvyPQCVUygPmKztRMU
0		Cell	2	0.000	1.000	480	16	siRNA-SC-10 PSF1-A488 IMPa2-A546 DAPI 8C2-siRNA-IMP-a2-a4 V2.00	0	14. siRNA-SC-10 PSF1-A488 DAPI IMPa2-A546 _au_TileScan_001 (Stage 47 of 49)	00-pFttJvyPQCVUygPmKztRMU
0		Cell	2	0.000	1.000	481	17	siRNA-SC-10 PSF1-A488 IMPa2-A546 DAPI 8C2-siRNA-IMP-a2-a4 V2.00	0	14. siRNA-SC-10 PSF1-A488 DAPI IMPa2-A546 _au_TileScan_001 (Stage 47 of 49)	00-pFttJvyPQCVUygPmKztRMU
0		Cell	2	0.000	1.000	482	18	siRNA-SC-10 PSF1-A488 IMPa2-A546 DAPI 8C2-siRNA-IMP-a2-a4 V2.00	0	14. siRNA-SC-10 PSF1-A488 DAPI IMPa2-A546 _au_TileScan_001 (Stage 47 of 49)	00-pFttJvyPQCVUygPmKztRMU
0		Cell	2	0.000	1.000	483	19	siRNA-SC-10 PSF1-A488 IMPa2-A546 DAPI 8C2-siRNA-IMP-a2-a4 V2.00	0	14. siRNA-SC-10 PSF1-A488 DAPI IMPa2-A546 _au_TileScan_001 (Stage 47 of 49)	00-pFttJvyPQCVUygPmKztRMU
0		Cell	2	0.000	1.000	484	20	siRNA-SC-10 PSF1-A488 IMPa2-A546 DAPI 8C2-siRNA-IMP-a2-a4 V2.00	0	14. siRNA-SC-10 PSF1-A488 DAPI IMPa2-A546 _au_TileScan_001 (Stage 47 of 49)	00-pFttJvyPQCVUygPmKztRMU
0		Cell	2	0.000	1.000	485	21	siRNA-SC-10 PSF1-A488 IMPa2-A546 DAPI 8C2-siRNA-IMP-a2-a4 V2.00	0	14. siRNA-SC-10 PSF1-A488 DAPI IMPa2-A546 _au_TileScan_001 (Stage 47 of 49)	00-pFttJvyPQCVUygPmKztRMU
0		Cell	2	0.000	1.000	486	22	siRNA-SC-10 PSF1-A488 IMPa2-A546 DAPI 8C2-siRNA-IMP-a2-a4 V2.00	0	14. siRNA-SC-10 PSF1-A488 DAPI IMPa2-A546 _au_TileScan_001 (Stage 47 of 49)	00-pFttJvyPQCVUygPmKztRMU
0		Cell	2	0.000	1.000	487	23	siRNA-SC-10 PSF1-A488 IMPa2-A546 DAPI 8C2-siRNA-IMP-a2-a4 V2.00	0	14. siRNA-SC-10 PSF1-A488 DAPI IMPa2-A546 _au_TileScan_001 (Stage 47 of 49)	00-pFttJvyPQCVUygPmKztRMU
0		Cell	2	0.000	1.000	488	24	siRNA-SC-10 PSF1-A488 IMPa2-A546 DAPI 8C2-siRNA-IMP-a2-a4 V2.00	0	14. siRNA-SC-10 PSF1-A488 DAPI IMPa2-A546 _au_TileScan_001 (Stage 47 of 49)	00-pFttJvyPQCVUygPmKztRMU
0		Cell	2	0.000	1.000	489	25	siRNA-SC-10 PSF1-A488 IMPa2-A546 DAPI 8C2-siRNA-IMP-a2-a4 V2.00	0	14. siRNA-SC-10 PSF1-A488 DAPI IMPa2-A546 _au_TileScan_001 (Stage 47 of 49)	00-pFttJvyPQCVUygPmKztRMU
0		Cell	2	0.000	1.000	490	26	siRNA-SC-10 PSF1-A488 IMPa2-A546 DAPI 8C2-siRNA-IMP-a2-a4 V2.00	0	14. siRNA-SC-10 PSF1-A488 DAPI IMPa2-A546 _au_TileScan_001 (Stage 47 of 49)	00-pFttJvyPQCVUygPmKztRMU
0		Cell	2	0.000	1.000	491	27	siRNA-SC-10 PSF1-A488 IMPa2-A546 DAPI 8C2-siRNA-IMP-a2-a4 V2.00	0	14. siRNA-SC-10 PSF1-A488 DAPI IMPa2-A546 _au_TileScan_001 (Stage 47 of 49)	00-pFttJvyPQCVUygPmKztRMU
0		Cell	2	0.000	1.000	492	28	siRNA-SC-10 PSF1-A488 IMPa2-A546 DAPI 8C2-siRNA-IMP-a2-a4 V2.00	0	14. siRNA-SC-10 PSF1-A488 DAPI IMPa2-A546 _au_TileScan_001 (Stage 47 of 49)	00-pFttJvyPQCVUygPmKztRMU
0		Cell	2	0.000	1.000	493	29	siRNA-SC-10 PSF1-A488 IMPa2-A546 DAPI 8C2-siRNA-IMP-a2-a4 V2.00	0	14. siRNA-SC-10 PSF1-A488 DAPI IMPa2-A546 _au_TileScan_001 (Stage 47 of 49)	00-pFttJvyPQCVUygPmKztRMU
0		Cell	2	0.000	1.000	494	0	siRNA-SC-10 PSF1-A488 IMPa2-A546 DAPI 8C2-siRNA-IMP-a2-a4 V2.00	0	14. siRNA-SC-10 PSF1-A488 DAPI IMPa2-A546 _av_TileScan_001 (Stage 48 of 49)	00-jpZrjLH4RDYiLtGNe9LDi
0		Cell	2	0.000	1.000	495	1	siRNA-SC-10 PSF1-A488 IMPa2-A546 DAPI 8C2-siRNA-IMP-a2-a4 V2.00	0	14. siRNA-SC-10 PSF1-A488 DAPI IMPa2-A546 _av_TileScan_001 (Stage 48 of 49)	00-jpZrjLH4RDYiLtGNe9LDi
0		Cell	2	0.000	1.000	496	2	siRNA-SC-10 PSF1-A488 IMPa2-A546 DAPI 8C2-siRNA-IMP-a2-a4 V2.00	0	14. siRNA-SC-10 PSF1-A488 DAPI IMPa2-A546 _av_TileScan_001 (Stage 48 of 49)	00-jpZrjLH4RDYiLtGNe9LDi
0		Cell	2	0.000	1.000	497	3	siRNA-SC-10 PSF1-A488 IMPa2-A546 DAPI 8C2-siRNA-IMP-a2-a4 V2.00	0	14. siRNA-SC-10 PSF1-A488 DAPI IMPa2-A546 _av_TileScan_001 (Stage 48 of 49)	00-jpZrjLH4RDYiLtGNe9LDi
0		Cell	2	0.000	1.000	498	4	siRNA-SC-10 PSF1-A488 IMPa2-A546 DAPI 8C2-siRNA-IMP-a2-a4 V2.00	0	14. siRNA-SC-10 PSF1-A488 DAPI IMPa2-A546 _av_TileScan_001 (Stage 48 of 49)	00-jpZrjLH4RDYiLtGNe9LDi
0		Cell	2	0.000	1.000	499	5	siRNA-SC-10 PSF1-A488 IMPa2-A546 DAPI 8C2-siRNA-IMP-a2-a4 V2.00	0	14. siRNA-SC-10 PSF1-A488 DAPI IMPa2-A546 _av_TileScan_001 (Stage 48 of 49)	00-jpZrjLH4RDYiLtGNe9LDi
0		Cell	2	0.000	1.000	500	6	siRNA-SC-10 PSF1-A488 IMPa2-A546 DAPI 8C2-siRNA-IMP-a2-a4 V2.00	0	14. siRNA-SC-10 PSF1-A488 DAPI IMPa2-A546 _av_TileScan_001 (Stage 48 of 49)	00-jpZrjLH4RDYiLtGNe9LDi
0		Cell	2	0.000	1.000	501	7	siRNA-SC-10 PSF1-A488 IMPa2-A546 DAPI 8C2-siRNA-IMP-a2-a4 V2.00	0	14. siRNA-SC-10 PSF1-A488 DAPI IMPa2-A546 _av_TileScan_001 (Stage 48 of 49)	00-jpZrjLH4RDYiLtGNe9LDi
0		Cell	2	0.000	1.000	502	8	siRNA-SC-10 PSF1-A488 IMPa2-A546 DAPI 8C2-siRNA-IMP-a2-a4 V2.00	0	14. siRNA-SC-10 PSF1-A488 DAPI IMPa2-A546 _av_TileScan_001 (Stage 48 of 49)	00-jpZrjLH4RDYiLtGNe9LDi
0		Cell	2	0.000	1.000	503	9	siRNA-SC-10 PSF1-A488 IMPa2-A546 DAPI 8C2-siRNA-IMP-a2-a4 V2.00	0	14. siRNA-SC-10 PSF1-A488 DAPI IMPa2-A546 _av_TileScan_001 (Stage 48 of 49)	00-jpZrjLH4RDYiLtGNe9LDi
0		Cell	2	0.000	1.000	504	10	siRNA-SC-10 PSF1-A488 IMPa2-A546 DAPI 8C2-siRNA-IMP-a2-a4 V2.00	0	14. siRNA-SC-10 PSF1-A488 DAPI IMPa2-A546 _av_TileScan_001 (Stage 48 of 49)	00-jpZrjLH4RDYiLtGNe9LDi
0		Cell	2	0.000	1.000	505	11	siRNA-SC-10 PSF1-A488 IMPa2-A546 DAPI 8C2-siRNA-IMP-a2-a4 V2.00	0	14. siRNA-SC-10 PSF1-A488 DAPI IMPa2-A546 _av_TileScan_001 (Stage 48 of 49)	00-jpZrjLH4RDYiLtGNe9LDi
0		Cell	2	0.000	1.000	506	12	siRNA-SC-10 PSF1-A488 IMPa2-A546 DAPI 8C2-siRNA-IMP-a2-a4 V2.00	0	14. siRNA-SC-10 PSF1-A488 DAPI IMPa2-A546 _av_TileScan_001 (Stage 48 of 49)	00-jpZrjLH4RDYiLtGNe9LDi
0		Cell	2	0.000	1.000	507	13	siRNA-SC-10 PSF1-A488 IMPa2-A546 DAPI 8C2-siRNA-IMP-a2-a4 V2.00	0	14. siRNA-SC-10 PSF1-A488 DAPI IMPa2-A546 _av_TileScan_001 (Stage 48 of 49)	00-jpZrjLH4RDYiLtGNe9LDi
0		Cell	2	0.000	1.000	508	14	siRNA-SC-10 PSF1-A488 IMPa2-A546 DAPI 8C2-siRNA-IMP-a2-a4 V2.00	0	14. siRNA-SC-10 PSF1-A488 DAPI IMPa2-A546 _av_TileScan_001 (Stage 48 of 49)	00-jpZrjLH4RDYiLtGNe9LDi
0		Cell	2	0.000	1.000	509	15	siRNA-SC-10 PSF1-A488 IMPa2-A546 DAPI 8C2-siRNA-IMP-a2-a4 V2.00	0	14. siRNA-SC-10 PSF1-A488 DAPI IMPa2-A546 _av_TileScan_001 (Stage 48 of 49)	00-jpZrjLH4RDYiLtGNe9LDi
0		Cell	2	0.000	1.000	510	16	siRNA-SC-10 PSF1-A488 IMPa2-A546 DAPI 8C2-siRNA-IMP-a2-a4 V2.00	0	14. siRNA-SC-10 PSF1-A488 DAPI IMPa2-A546 _av_TileScan_001 (Stage 48 of 49)	00-jpZrjLH4RDYiLtGNe9LDi
0		Cell	2	0.000	1.000	511	17	siRNA-SC-10 PSF1-A488 IMPa2-A546 DAPI 8C2-siRNA-IMP-a2-a4 V2.00	0	14. siRNA-SC-10 PSF1-A488 DAPI IMPa2-A546 _av_TileScan_001 (Stage 48 of 49)	00-jpZrjLH4RDYiLtGNe9LDi
0		Cell	2	0.000	1.000	512	18	siRNA-SC-10 PSF1-A488 IMPa2-A546 DAPI 8C2-siRNA-IMP-a2-a4 V2.00	0	14. siRNA-SC-10 PSF1-A488 DAPI IMPa2-A546 _av_TileScan_001 (Stage 48 of 49)	00-jpZrjLH4RDYiLtGNe9LDi
0		Cell	2	0.000	1.000	513	19	siRNA-SC-10 PSF1-A488 IMPa2-A546 DAPI 8C2-siRNA-IMP-a2-a4 V2.00	0	14. siRNA-SC-10 PSF1-A488 DAPI IMPa2-A546 _av_TileScan_001 (Stage 48 of 49)	00-jpZrjLH4RDYiLtGNe9LDi
0		Cell	2	0.000	1.000	514	20	siRNA-SC-10 PSF1-A488 IMPa2-A546 DAPI 8C2-siRNA-IMP-a2-a4 V2.00	0	14. siRNA-SC-10 PSF1-A488 DAPI IMPa2-A546 _av_TileScan_001 (Stage 48 of 49)	00-jpZrjLH4RDYiLtGNe9LDi
0		Cell	2	0.000	1.000	515	21	siRNA-SC-10 PSF1-A488 IMPa2-A546 DAPI 8C2-siRNA-IMP-a2-a4 V2.00	0	14. siRNA-SC-10 PSF1-A488 DAPI IMPa2-A546 _av_TileScan_001 (Stage 48 of 49)	00-jpZrjLH4RDYiLtGNe9LDi
0		Cell	2	0.000	1.000	516	22	siRNA-SC-10 PSF1-A488 IMPa2-A546 DAPI 8C2-siRNA-IMP-a2-a4 V2.00	0	14. siRNA-SC-10 PSF1-A488 DAPI IMPa2-A546 _av_TileScan_001 (Stage 48 of 49)	00-jpZrjLH4RDYiLtGNe9LDi
0		Cell	2	0.000	1.000	517	0	siRNA-SC-10 PSF1-A488 IMPa2-A546 DAPI 8C2-siRNA-IMP-a2-a4 V2.00	0	14. siRNA-SC-10 PSF1-A488 DAPI IMPa2-A546 _aw_TileScan_001 (Stage 49 of 49)	00-jTbyV8jPUaB352uuabgMiC
0		Cell	2	0.000	1.000	518	1	siRNA-SC-10 PSF1-A488 IMPa2-A546 DAPI 8C2-siRNA-IMP-a2-a4 V2.00	0	14. siRNA-SC-10 PSF1-A488 DAPI IMPa2-A546 _aw_TileScan_001 (Stage 49 of 49)	00-jTbyV8jPUaB352uuabgMiC
0		Cell	2	0.000	1.000	519	2	siRNA-SC-10 PSF1-A488 IMPa2-A546 DAPI 8C2-siRNA-IMP-a2-a4 V2.00	0	14. siRNA-SC-10 PSF1-A488 DAPI IMPa2-A546 _aw_TileScan_001 (Stage 49 of 49)	00-jTbyV8jPUaB352uuabgMiC
0		Cell	2	0.000	1.000	520	3	siRNA-SC-10 PSF1-A488 IMPa2-A546 DAPI 8C2-siRNA-IMP-a2-a4 V2.00	0	14. siRNA-SC-10 PSF1-A488 DAPI IMPa2-A546 _aw_TileScan_001 (Stage 49 of 49)	00-jTbyV8jPUaB352uuabgMiC
0		Cell	2	0.000	1.000	521	4	siRNA-SC-10 PSF1-A488 IMPa2-A546 DAPI 8C2-siRNA-IMP-a2-a4 V2.00	0	14. siRNA-SC-10 PSF1-A488 DAPI IMPa2-A546 _aw_TileScan_001 (Stage 49 of 49)	00-jTbyV8jPUaB352uuabgMiC
0		Cell	2	0.000	1.000	522	5	siRNA-SC-10 PSF1-A488 IMPa2-A546 DAPI 8C2-siRNA-IMP-a2-a4 V2.00	0	14. siRNA-SC-10 PSF1-A488 DAPI IMPa2-A546 _aw_TileScan_001 (Stage 49 of 49)	00-jTbyV8jPUaB352uuabgMiC
0		Cell	2	0.000	1.000	523	6	siRNA-SC-10 PSF1-A488 IMPa2-A546 DAPI 8C2-siRNA-IMP-a2-a4 V2.00	0	14. siRNA-SC-10 PSF1-A488 DAPI IMPa2-A546 _aw_TileScan_001 (Stage 49 of 49)	00-jTbyV8jPUaB352uuabgMiC
0		Cell	2	0.000	1.000	524	7	siRNA-SC-10 PSF1-A488 IMPa2-A546 DAPI 8C2-siRNA-IMP-a2-a4 V2.00	0	14. siRNA-SC-10 PSF1-A488 DAPI IMPa2-A546 _aw_TileScan_001 (Stage 49 of 49)	00-jTbyV8jPUaB352uuabgMiC
0		Cell	2	0.000	1.000	525	8	siRNA-SC-10 PSF1-A488 IMPa2-A546 DAPI 8C2-siRNA-IMP-a2-a4 V2.00	0	14. siRNA-SC-10 PSF1-A488 DAPI IMPa2-A546 _aw_TileScan_001 (Stage 49 of 49)	00-jTbyV8jPUaB352uuabgMiC
0		Cell	2	0.000	1.000	526	9	siRNA-SC-10 PSF1-A488 IMPa2-A546 DAPI 8C2-siRNA-IMP-a2-a4 V2.00	0	14. siRNA-SC-10 PSF1-A488 DAPI IMPa2-A546 _aw_TileScan_001 (Stage 49 of 49)	00-jTbyV8jPUaB352uuabgMiC
0		Cell	2	0.000	1.000	527	10	siRNA-SC-10 PSF1-A488 IMPa2-A546 DAPI 8C2-siRNA-IMP-a2-a4 V2.00	0	14. siRNA-SC-10 PSF1-A488 DAPI IMPa2-A546 _aw_TileScan_001 (Stage 49 of 49)	00-jTbyV8jPUaB352uuabgMiC
0		Cell	2	0.000	1.000	528	11	siRNA-SC-10 PSF1-A488 IMPa2-A546 DAPI 8C2-siRNA-IMP-a2-a4 V2.00	0	14. siRNA-SC-10 PSF1-A488 DAPI IMPa2-A546 _aw_TileScan_001 (Stage 49 of 49)	00-jTbyV8jPUaB352uuabgMiC
0		Cell	2	0.000	1.000	529	12	siRNA-SC-10 PSF1-A488 IMPa2-A546 DAPI 8C2-siRNA-IMP-a2-a4 V2.00	0	14. siRNA-SC-10 PSF1-A488 DAPI IMPa2-A546 _aw_TileScan_001 (Stage 49 of 49)	00-jTbyV8jPUaB352uuabgMiC
0		Cell	2	0.000	1.000	530	13	siRNA-SC-10 PSF1-A488 IMPa2-A546 DAPI 8C2-siRNA-IMP-a2-a4 V2.00	0	14. siRNA-SC-10 PSF1-A488 DAPI IMPa2-A546 _aw_TileScan_001 (Stage 49 of 49)	00-jTbyV8jPUaB352uuabgMiC
0		Cell	2	0.000	1.000	531	14	siRNA-SC-10 PSF1-A488 IMPa2-A546 DAPI 8C2-siRNA-IMP-a2-a4 V2.00	0	14. siRNA-SC-10 PSF1-A488 DAPI IMPa2-A546 _aw_TileScan_001 (Stage 49 of 49)	00-jTbyV8jPUaB352uuabgMiC
0		Cell	2	0.000	1.000	532	15	siRNA-SC-10 PSF1-A488 IMPa2-A546 DAPI 8C2-siRNA-IMP-a2-a4 V2.00	0	14. siRNA-SC-10 PSF1-A488 DAPI IMPa2-A546 _aw_TileScan_001 (Stage 49 of 49)	00-jTbyV8jPUaB352uuabgMiC
0		Cell	2	0.000	1.000	533	16	siRNA-SC-10 PSF1-A488 IMPa2-A546 DAPI 8C2-siRNA-IMP-a2-a4 V2.00	0	14. siRNA-SC-10 PSF1-A488 DAPI IMPa2-A546 _aw_TileScan_001 (Stage 49 of 49)	00-jTbyV8jPUaB352uuabgMiC
0		Cell	2	0.000	1.000	534	17	siRNA-SC-10 PSF1-A488 IMPa2-A546 DAPI 8C2-siRNA-IMP-a2-a4 V2.00	0	14. siRNA-SC-10 PSF1-A488 DAPI IMPa2-A546 _aw_TileScan_001 (Stage 49 of 49)	00-jTbyV8jPUaB352uuabgMiC
0		Cell	2	0.000	1.000	535	18	siRNA-SC-10 PSF1-A488 IMPa2-A546 DAPI 8C2-siRNA-IMP-a2-a4 V2.00	0	14. siRNA-SC-10 PSF1-A488 DAPI IMPa2-A546 _aw_TileScan_001 (Stage 49 of 49)	00-jTbyV8jPUaB352uuabgMiC
0		Cell	2	0.000	1.000	536	19	siRNA-SC-10 PSF1-A488 IMPa2-A546 DAPI 8C2-siRNA-IMP-a2-a4 V2.00	0	14. siRNA-SC-10 PSF1-A488 DAPI IMPa2-A546 _aw_TileScan_001 (Stage 49 of 49)	00-jTbyV8jPUaB352uuabgMiC
0		Cell	2	0.000	1.000	537	0	siRNA-SC-10 PSF1-A488 IMPa2-A546 DAPI 8C2-siRNA-IMP-a2-a4 V2.00	0	14. siRNA-SC-10 PSF1-A488 DAPI IMPa2-A546 _b_TileScan_001 (Stage 2 of 49)	00-U2VaPkthNDMKo2DydKnNUU
0		Cell	2	0.000	1.000	538	1	siRNA-SC-10 PSF1-A488 IMPa2-A546 DAPI 8C2-siRNA-IMP-a2-a4 V2.00	0	14. siRNA-SC-10 PSF1-A488 DAPI IMPa2-A546 _b_TileScan_001 (Stage 2 of 49)	00-U2VaPkthNDMKo2DydKnNUU
0		Cell	2	0.000	1.000	539	2	siRNA-SC-10 PSF1-A488 IMPa2-A546 DAPI 8C2-siRNA-IMP-a2-a4 V2.00	0	14. siRNA-SC-10 PSF1-A488 DAPI IMPa2-A546 _b_TileScan_001 (Stage 2 of 49)	00-U2VaPkthNDMKo2DydKnNUU
0		Cell	2	0.000	1.000	540	3	siRNA-SC-10 PSF1-A488 IMPa2-A546 DAPI 8C2-siRNA-IMP-a2-a4 V2.00	0	14. siRNA-SC-10 PSF1-A488 DAPI IMPa2-A546 _b_TileScan_001 (Stage 2 of 49)	00-U2VaPkthNDMKo2DydKnNUU
0		Cell	2	0.000	1.000	541	4	siRNA-SC-10 PSF1-A488 IMPa2-A546 DAPI 8C2-siRNA-IMP-a2-a4 V2.00	0	14. siRNA-SC-10 PSF1-A488 DAPI IMPa2-A546 _b_TileScan_001 (Stage 2 of 49)	00-U2VaPkthNDMKo2DydKnNUU
0		Cell	2	0.000	1.000	542	5	siRNA-SC-10 PSF1-A488 IMPa2-A546 DAPI 8C2-siRNA-IMP-a2-a4 V2.00	0	14. siRNA-SC-10 PSF1-A488 DAPI IMPa2-A546 _b_TileScan_001 (Stage 2 of 49)	00-U2VaPkthNDMKo2DydKnNUU
0		Cell	2	0.000	1.000	543	6	siRNA-SC-10 PSF1-A488 IMPa2-A546 DAPI 8C2-siRNA-IMP-a2-a4 V2.00	0	14. siRNA-SC-10 PSF1-A488 DAPI IMPa2-A546 _b_TileScan_001 (Stage 2 of 49)	00-U2VaPkthNDMKo2DydKnNUU
0		Cell	2	0.000	1.000	544	7	siRNA-SC-10 PSF1-A488 IMPa2-A546 DAPI 8C2-siRNA-IMP-a2-a4 V2.00	0	14. siRNA-SC-10 PSF1-A488 DAPI IMPa2-A546 _b_TileScan_001 (Stage 2 of 49)	00-U2VaPkthNDMKo2DydKnNUU
0		Cell	2	0.000	1.000	545	8	siRNA-SC-10 PSF1-A488 IMPa2-A546 DAPI 8C2-siRNA-IMP-a2-a4 V2.00	0	14. siRNA-SC-10 PSF1-A488 DAPI IMPa2-A546 _b_TileScan_001 (Stage 2 of 49)	00-U2VaPkthNDMKo2DydKnNUU
0		Cell	2	0.000	1.000	546	9	siRNA-SC-10 PSF1-A488 IMPa2-A546 DAPI 8C2-siRNA-IMP-a2-a4 V2.00	0	14. siRNA-SC-10 PSF1-A488 DAPI IMPa2-A546 _b_TileScan_001 (Stage 2 of 49)	00-U2VaPkthNDMKo2DydKnNUU
0		Cell	2	0.000	1.000	547	10	siRNA-SC-10 PSF1-A488 IMPa2-A546 DAPI 8C2-siRNA-IMP-a2-a4 V2.00	0	14. siRNA-SC-10 PSF1-A488 DAPI IMPa2-A546 _b_TileScan_001 (Stage 2 of 49)	00-U2VaPkthNDMKo2DydKnNUU
0		Cell	2	0.000	1.000	548	11	siRNA-SC-10 PSF1-A488 IMPa2-A546 DAPI 8C2-siRNA-IMP-a2-a4 V2.00	0	14. siRNA-SC-10 PSF1-A488 DAPI IMPa2-A546 _b_TileScan_001 (Stage 2 of 49)	00-U2VaPkthNDMKo2DydKnNUU
0		Cell	2	0.000	1.000	549	12	siRNA-SC-10 PSF1-A488 IMPa2-A546 DAPI 8C2-siRNA-IMP-a2-a4 V2.00	0	14. siRNA-SC-10 PSF1-A488 DAPI IMPa2-A546 _b_TileScan_001 (Stage 2 of 49)	00-U2VaPkthNDMKo2DydKnNUU
0		Cell	2	0.000	1.000	550	13	siRNA-SC-10 PSF1-A488 IMPa2-A546 DAPI 8C2-siRNA-IMP-a2-a4 V2.00	0	14. siRNA-SC-10 PSF1-A488 DAPI IMPa2-A546 _b_TileScan_001 (Stage 2 of 49)	00-U2VaPkthNDMKo2DydKnNUU
0		Cell	2	0.000	1.000	551	14	siRNA-SC-10 PSF1-A488 IMPa2-A546 DAPI 8C2-siRNA-IMP-a2-a4 V2.00	0	14. siRNA-SC-10 PSF1-A488 DAPI IMPa2-A546 _b_TileScan_001 (Stage 2 of 49)	00-U2VaPkthNDMKo2DydKnNUU
0		Cell	2	0.000	1.000	552	15	siRNA-SC-10 PSF1-A488 IMPa2-A546 DAPI 8C2-siRNA-IMP-a2-a4 V2.00	0	14. siRNA-SC-10 PSF1-A488 DAPI IMPa2-A546 _b_TileScan_001 (Stage 2 of 49)	00-U2VaPkthNDMKo2DydKnNUU
0		Cell	2	0.000	1.000	553	16	siRNA-SC-10 PSF1-A488 IMPa2-A546 DAPI 8C2-siRNA-IMP-a2-a4 V2.00	0	14. siRNA-SC-10 PSF1-A488 DAPI IMPa2-A546 _b_TileScan_001 (Stage 2 of 49)	00-U2VaPkthNDMKo2DydKnNUU
0		Cell	2	0.000	1.000	554	17	siRNA-SC-10 PSF1-A488 IMPa2-A546 DAPI 8C2-siRNA-IMP-a2-a4 V2.00	0	14. siRNA-SC-10 PSF1-A488 DAPI IMPa2-A546 _b_TileScan_001 (Stage 2 of 49)	00-U2VaPkthNDMKo2DydKnNUU
0		Cell	2	0.000	1.000	555	18	siRNA-SC-10 PSF1-A488 IMPa2-A546 DAPI 8C2-siRNA-IMP-a2-a4 V2.00	0	14. siRNA-SC-10 PSF1-A488 DAPI IMPa2-A546 _b_TileScan_001 (Stage 2 of 49)	00-U2VaPkthNDMKo2DydKnNUU
0		Cell	2	0.000	1.000	556	19	siRNA-SC-10 PSF1-A488 IMPa2-A546 DAPI 8C2-siRNA-IMP-a2-a4 V2.00	0	14. siRNA-SC-10 PSF1-A488 DAPI IMPa2-A546 _b_TileScan_001 (Stage 2 of 49)	00-U2VaPkthNDMKo2DydKnNUU
0		Cell	2	0.000	1.000	557	20	siRNA-SC-10 PSF1-A488 IMPa2-A546 DAPI 8C2-siRNA-IMP-a2-a4 V2.00	0	14. siRNA-SC-10 PSF1-A488 DAPI IMPa2-A546 _b_TileScan_001 (Stage 2 of 49)	00-U2VaPkthNDMKo2DydKnNUU
0		Cell	2	0.000	1.000	558	21	siRNA-SC-10 PSF1-A488 IMPa2-A546 DAPI 8C2-siRNA-IMP-a2-a4 V2.00	0	14. siRNA-SC-10 PSF1-A488 DAPI IMPa2-A546 _b_TileScan_001 (Stage 2 of 49)	00-U2VaPkthNDMKo2DydKnNUU
0		Cell	2	0.000	1.000	559	22	siRNA-SC-10 PSF1-A488 IMPa2-A546 DAPI 8C2-siRNA-IMP-a2-a4 V2.00	0	14. siRNA-SC-10 PSF1-A488 DAPI IMPa2-A546 _b_TileScan_001 (Stage 2 of 49)	00-U2VaPkthNDMKo2DydKnNUU
0		Cell	2	0.000	1.000	560	23	siRNA-SC-10 PSF1-A488 IMPa2-A546 DAPI 8C2-siRNA-IMP-a2-a4 V2.00	0	14. siRNA-SC-10 PSF1-A488 DAPI IMPa2-A546 _b_TileScan_001 (Stage 2 of 49)	00-U2VaPkthNDMKo2DydKnNUU
0		Cell	2	0.000	1.000	561	24	siRNA-SC-10 PSF1-A488 IMPa2-A546 DAPI 8C2-siRNA-IMP-a2-a4 V2.00	0	14. siRNA-SC-10 PSF1-A488 DAPI IMPa2-A546 _b_TileScan_001 (Stage 2 of 49)	00-U2VaPkthNDMKo2DydKnNUU
0		Cell	2	0.000	1.000	562	25	siRNA-SC-10 PSF1-A488 IMPa2-A546 DAPI 8C2-siRNA-IMP-a2-a4 V2.00	0	14. siRNA-SC-10 PSF1-A488 DAPI IMPa2-A546 _b_TileScan_001 (Stage 2 of 49)	00-U2VaPkthNDMKo2DydKnNUU
0		Cell	2	0.000	1.000	563	26	siRNA-SC-10 PSF1-A488 IMPa2-A546 DAPI 8C2-siRNA-IMP-a2-a4 V2.00	0	14. siRNA-SC-10 PSF1-A488 DAPI IMPa2-A546 _b_TileScan_001 (Stage 2 of 49)	00-U2VaPkthNDMKo2DydKnNUU
0		Cell	2	0.000	1.000	564	27	siRNA-SC-10 PSF1-A488 IMPa2-A546 DAPI 8C2-siRNA-IMP-a2-a4 V2.00	0	14. siRNA-SC-10 PSF1-A488 DAPI IMPa2-A546 _b_TileScan_001 (Stage 2 of 49)	00-U2VaPkthNDMKo2DydKnNUU
0		Cell	2	0.000	1.000	565	28	siRNA-SC-10 PSF1-A488 IMPa2-A546 DAPI 8C2-siRNA-IMP-a2-a4 V2.00	0	14. siRNA-SC-10 PSF1-A488 DAPI IMPa2-A546 _b_TileScan_001 (Stage 2 of 49)	00-U2VaPkthNDMKo2DydKnNUU
0		Cell	2	0.000	1.000	566	29	siRNA-SC-10 PSF1-A488 IMPa2-A546 DAPI 8C2-siRNA-IMP-a2-a4 V2.00	0	14. siRNA-SC-10 PSF1-A488 DAPI IMPa2-A546 _b_TileScan_001 (Stage 2 of 49)	00-U2VaPkthNDMKo2DydKnNUU
0		Cell	2	0.000	1.000	567	30	siRNA-SC-10 PSF1-A488 IMPa2-A546 DAPI 8C2-siRNA-IMP-a2-a4 V2.00	0	14. siRNA-SC-10 PSF1-A488 DAPI IMPa2-A546 _b_TileScan_001 (Stage 2 of 49)	00-U2VaPkthNDMKo2DydKnNUU
0		Cell	2	0.000	1.000	568	31	siRNA-SC-10 PSF1-A488 IMPa2-A546 DAPI 8C2-siRNA-IMP-a2-a4 V2.00	0	14. siRNA-SC-10 PSF1-A488 DAPI IMPa2-A546 _b_TileScan_001 (Stage 2 of 49)	00-U2VaPkthNDMKo2DydKnNUU
0		Cell	2	0.000	1.000	569	32	siRNA-SC-10 PSF1-A488 IMPa2-A546 DAPI 8C2-siRNA-IMP-a2-a4 V2.00	0	14. siRNA-SC-10 PSF1-A488 DAPI IMPa2-A546 _b_TileScan_001 (Stage 2 of 49)	00-U2VaPkthNDMKo2DydKnNUU
0		Cell	2	0.000	1.000	570	33	siRNA-SC-10 PSF1-A488 IMPa2-A546 DAPI 8C2-siRNA-IMP-a2-a4 V2.00	0	14. siRNA-SC-10 PSF1-A488 DAPI IMPa2-A546 _b_TileScan_001 (Stage 2 of 49)	00-U2VaPkthNDMKo2DydKnNUU
0		Cell	2	0.000	1.000	571	34	siRNA-SC-10 PSF1-A488 IMPa2-A546 DAPI 8C2-siRNA-IMP-a2-a4 V2.00	0	14. siRNA-SC-10 PSF1-A488 DAPI IMPa2-A546 _b_TileScan_001 (Stage 2 of 49)	00-U2VaPkthNDMKo2DydKnNUU
0		Cell	2	0.000	1.000	572	0	siRNA-SC-10 PSF1-A488 IMPa2-A546 DAPI 8C2-siRNA-IMP-a2-a4 V2.00	0	14. siRNA-SC-10 PSF1-A488 DAPI IMPa2-A546 _c_TileScan_001 (Stage 3 of 49)	00-erLL2rbkLvhM3JHGxCTUAX
0		Cell	2	0.000	1.000	573	1	siRNA-SC-10 PSF1-A488 IMPa2-A546 DAPI 8C2-siRNA-IMP-a2-a4 V2.00	0	14. siRNA-SC-10 PSF1-A488 DAPI IMPa2-A546 _c_TileScan_001 (Stage 3 of 49)	00-erLL2rbkLvhM3JHGxCTUAX
0		Cell	2	0.000	1.000	574	2	siRNA-SC-10 PSF1-A488 IMPa2-A546 DAPI 8C2-siRNA-IMP-a2-a4 V2.00	0	14. siRNA-SC-10 PSF1-A488 DAPI IMPa2-A546 _c_TileScan_001 (Stage 3 of 49)	00-erLL2rbkLvhM3JHGxCTUAX
0		Cell	2	0.000	1.000	575	3	siRNA-SC-10 PSF1-A488 IMPa2-A546 DAPI 8C2-siRNA-IMP-a2-a4 V2.00	0	14. siRNA-SC-10 PSF1-A488 DAPI IMPa2-A546 _c_TileScan_001 (Stage 3 of 49)	00-erLL2rbkLvhM3JHGxCTUAX
0		Cell	2	0.000	1.000	576	4	siRNA-SC-10 PSF1-A488 IMPa2-A546 DAPI 8C2-siRNA-IMP-a2-a4 V2.00	0	14. siRNA-SC-10 PSF1-A488 DAPI IMPa2-A546 _c_TileScan_001 (Stage 3 of 49)	00-erLL2rbkLvhM3JHGxCTUAX
0		Cell	2	0.000	1.000	577	5	siRNA-SC-10 PSF1-A488 IMPa2-A546 DAPI 8C2-siRNA-IMP-a2-a4 V2.00	0	14. siRNA-SC-10 PSF1-A488 DAPI IMPa2-A546 _c_TileScan_001 (Stage 3 of 49)	00-erLL2rbkLvhM3JHGxCTUAX
0		Cell	2	0.000	1.000	578	6	siRNA-SC-10 PSF1-A488 IMPa2-A546 DAPI 8C2-siRNA-IMP-a2-a4 V2.00	0	14. siRNA-SC-10 PSF1-A488 DAPI IMPa2-A546 _c_TileScan_001 (Stage 3 of 49)	00-erLL2rbkLvhM3JHGxCTUAX
0		Cell	2	0.000	1.000	579	7	siRNA-SC-10 PSF1-A488 IMPa2-A546 DAPI 8C2-siRNA-IMP-a2-a4 V2.00	0	14. siRNA-SC-10 PSF1-A488 DAPI IMPa2-A546 _c_TileScan_001 (Stage 3 of 49)	00-erLL2rbkLvhM3JHGxCTUAX
0		Cell	2	0.000	1.000	580	8	siRNA-SC-10 PSF1-A488 IMPa2-A546 DAPI 8C2-siRNA-IMP-a2-a4 V2.00	0	14. siRNA-SC-10 PSF1-A488 DAPI IMPa2-A546 _c_TileScan_001 (Stage 3 of 49)	00-erLL2rbkLvhM3JHGxCTUAX
0		Cell	2	0.000	1.000	581	9	siRNA-SC-10 PSF1-A488 IMPa2-A546 DAPI 8C2-siRNA-IMP-a2-a4 V2.00	0	14. siRNA-SC-10 PSF1-A488 DAPI IMPa2-A546 _c_TileScan_001 (Stage 3 of 49)	00-erLL2rbkLvhM3JHGxCTUAX
0		Cell	2	0.000	1.000	582	10	siRNA-SC-10 PSF1-A488 IMPa2-A546 DAPI 8C2-siRNA-IMP-a2-a4 V2.00	0	14. siRNA-SC-10 PSF1-A488 DAPI IMPa2-A546 _c_TileScan_001 (Stage 3 of 49)	00-erLL2rbkLvhM3JHGxCTUAX
0		Cell	2	0.000	1.000	583	11	siRNA-SC-10 PSF1-A488 IMPa2-A546 DAPI 8C2-siRNA-IMP-a2-a4 V2.00	0	14. siRNA-SC-10 PSF1-A488 DAPI IMPa2-A546 _c_TileScan_001 (Stage 3 of 49)	00-erLL2rbkLvhM3JHGxCTUAX
0		Cell	2	0.000	1.000	584	12	siRNA-SC-10 PSF1-A488 IMPa2-A546 DAPI 8C2-siRNA-IMP-a2-a4 V2.00	0	14. siRNA-SC-10 PSF1-A488 DAPI IMPa2-A546 _c_TileScan_001 (Stage 3 of 49)	00-erLL2rbkLvhM3JHGxCTUAX
0		Cell	2	0.000	1.000	585	13	siRNA-SC-10 PSF1-A488 IMPa2-A546 DAPI 8C2-siRNA-IMP-a2-a4 V2.00	0	14. siRNA-SC-10 PSF1-A488 DAPI IMPa2-A546 _c_TileScan_001 (Stage 3 of 49)	00-erLL2rbkLvhM3JHGxCTUAX
0		Cell	2	0.000	1.000	586	14	siRNA-SC-10 PSF1-A488 IMPa2-A546 DAPI 8C2-siRNA-IMP-a2-a4 V2.00	0	14. siRNA-SC-10 PSF1-A488 DAPI IMPa2-A546 _c_TileScan_001 (Stage 3 of 49)	00-erLL2rbkLvhM3JHGxCTUAX
0		Cell	2	0.000	1.000	587	15	siRNA-SC-10 PSF1-A488 IMPa2-A546 DAPI 8C2-siRNA-IMP-a2-a4 V2.00	0	14. siRNA-SC-10 PSF1-A488 DAPI IMPa2-A546 _c_TileScan_001 (Stage 3 of 49)	00-erLL2rbkLvhM3JHGxCTUAX
0		Cell	2	0.000	1.000	588	16	siRNA-SC-10 PSF1-A488 IMPa2-A546 DAPI 8C2-siRNA-IMP-a2-a4 V2.00	0	14. siRNA-SC-10 PSF1-A488 DAPI IMPa2-A546 _c_TileScan_001 (Stage 3 of 49)	00-erLL2rbkLvhM3JHGxCTUAX
0		Cell	2	0.000	1.000	589	17	siRNA-SC-10 PSF1-A488 IMPa2-A546 DAPI 8C2-siRNA-IMP-a2-a4 V2.00	0	14. siRNA-SC-10 PSF1-A488 DAPI IMPa2-A546 _c_TileScan_001 (Stage 3 of 49)	00-erLL2rbkLvhM3JHGxCTUAX
0		Cell	2	0.000	1.000	590	18	siRNA-SC-10 PSF1-A488 IMPa2-A546 DAPI 8C2-siRNA-IMP-a2-a4 V2.00	0	14. siRNA-SC-10 PSF1-A488 DAPI IMPa2-A546 _c_TileScan_001 (Stage 3 of 49)	00-erLL2rbkLvhM3JHGxCTUAX
0		Cell	2	0.000	1.000	591	19	siRNA-SC-10 PSF1-A488 IMPa2-A546 DAPI 8C2-siRNA-IMP-a2-a4 V2.00	0	14. siRNA-SC-10 PSF1-A488 DAPI IMPa2-A546 _c_TileScan_001 (Stage 3 of 49)	00-erLL2rbkLvhM3JHGxCTUAX
0		Cell	2	0.000	1.000	592	20	siRNA-SC-10 PSF1-A488 IMPa2-A546 DAPI 8C2-siRNA-IMP-a2-a4 V2.00	0	14. siRNA-SC-10 PSF1-A488 DAPI IMPa2-A546 _c_TileScan_001 (Stage 3 of 49)	00-erLL2rbkLvhM3JHGxCTUAX
0		Cell	2	0.000	1.000	593	21	siRNA-SC-10 PSF1-A488 IMPa2-A546 DAPI 8C2-siRNA-IMP-a2-a4 V2.00	0	14. siRNA-SC-10 PSF1-A488 DAPI IMPa2-A546 _c_TileScan_001 (Stage 3 of 49)	00-erLL2rbkLvhM3JHGxCTUAX
0		Cell	2	0.000	1.000	594	22	siRNA-SC-10 PSF1-A488 IMPa2-A546 DAPI 8C2-siRNA-IMP-a2-a4 V2.00	0	14. siRNA-SC-10 PSF1-A488 DAPI IMPa2-A546 _c_TileScan_001 (Stage 3 of 49)	00-erLL2rbkLvhM3JHGxCTUAX
0		Cell	2	0.000	1.000	595	23	siRNA-SC-10 PSF1-A488 IMPa2-A546 DAPI 8C2-siRNA-IMP-a2-a4 V2.00	0	14. siRNA-SC-10 PSF1-A488 DAPI IMPa2-A546 _c_TileScan_001 (Stage 3 of 49)	00-erLL2rbkLvhM3JHGxCTUAX
0		Cell	2	0.000	1.000	596	24	siRNA-SC-10 PSF1-A488 IMPa2-A546 DAPI 8C2-siRNA-IMP-a2-a4 V2.00	0	14. siRNA-SC-10 PSF1-A488 DAPI IMPa2-A546 _c_TileScan_001 (Stage 3 of 49)	00-erLL2rbkLvhM3JHGxCTUAX
0		Cell	2	0.000	1.000	597	25	siRNA-SC-10 PSF1-A488 IMPa2-A546 DAPI 8C2-siRNA-IMP-a2-a4 V2.00	0	14. siRNA-SC-10 PSF1-A488 DAPI IMPa2-A546 _c_TileScan_001 (Stage 3 of 49)	00-erLL2rbkLvhM3JHGxCTUAX
0		Cell	2	0.000	1.000	598	26	siRNA-SC-10 PSF1-A488 IMPa2-A546 DAPI 8C2-siRNA-IMP-a2-a4 V2.00	0	14. siRNA-SC-10 PSF1-A488 DAPI IMPa2-A546 _c_TileScan_001 (Stage 3 of 49)	00-erLL2rbkLvhM3JHGxCTUAX
0		Cell	2	0.000	1.000	599	27	siRNA-SC-10 PSF1-A488 IMPa2-A546 DAPI 8C2-siRNA-IMP-a2-a4 V2.00	0	14. siRNA-SC-10 PSF1-A488 DAPI IMPa2-A546 _c_TileScan_001 (Stage 3 of 49)	00-erLL2rbkLvhM3JHGxCTUAX
0		Cell	2	0.000	1.000	600	28	siRNA-SC-10 PSF1-A488 IMPa2-A546 DAPI 8C2-siRNA-IMP-a2-a4 V2.00	0	14. siRNA-SC-10 PSF1-A488 DAPI IMPa2-A546 _c_TileScan_001 (Stage 3 of 49)	00-erLL2rbkLvhM3JHGxCTUAX
0		Cell	2	0.000	1.000	601	29	siRNA-SC-10 PSF1-A488 IMPa2-A546 DAPI 8C2-siRNA-IMP-a2-a4 V2.00	0	14. siRNA-SC-10 PSF1-A488 DAPI IMPa2-A546 _c_TileScan_001 (Stage 3 of 49)	00-erLL2rbkLvhM3JHGxCTUAX
0		Cell	2	0.000	1.000	602	30	siRNA-SC-10 PSF1-A488 IMPa2-A546 DAPI 8C2-siRNA-IMP-a2-a4 V2.00	0	14. siRNA-SC-10 PSF1-A488 DAPI IMPa2-A546 _c_TileScan_001 (Stage 3 of 49)	00-erLL2rbkLvhM3JHGxCTUAX
0		Cell	2	0.000	1.000	603	31	siRNA-SC-10 PSF1-A488 IMPa2-A546 DAPI 8C2-siRNA-IMP-a2-a4 V2.00	0	14. siRNA-SC-10 PSF1-A488 DAPI IMPa2-A546 _c_TileScan_001 (Stage 3 of 49)	00-erLL2rbkLvhM3JHGxCTUAX
0		Cell	2	0.000	1.000	604	32	siRNA-SC-10 PSF1-A488 IMPa2-A546 DAPI 8C2-siRNA-IMP-a2-a4 V2.00	0	14. siRNA-SC-10 PSF1-A488 DAPI IMPa2-A546 _c_TileScan_001 (Stage 3 of 49)	00-erLL2rbkLvhM3JHGxCTUAX
0		Cell	2	0.000	1.000	605	0	siRNA-SC-10 PSF1-A488 IMPa2-A546 DAPI 8C2-siRNA-IMP-a2-a4 V2.00	0	14. siRNA-SC-10 PSF1-A488 DAPI IMPa2-A546 _d_TileScan_001 (Stage 4 of 49)	00-AtFtUhEQRMXaECDdDAybrm
0		Cell	2	0.000	1.000	606	1	siRNA-SC-10 PSF1-A488 IMPa2-A546 DAPI 8C2-siRNA-IMP-a2-a4 V2.00	0	14. siRNA-SC-10 PSF1-A488 DAPI IMPa2-A546 _d_TileScan_001 (Stage 4 of 49)	00-AtFtUhEQRMXaECDdDAybrm
0		Cell	2	0.000	1.000	607	2	siRNA-SC-10 PSF1-A488 IMPa2-A546 DAPI 8C2-siRNA-IMP-a2-a4 V2.00	0	14. siRNA-SC-10 PSF1-A488 DAPI IMPa2-A546 _d_TileScan_001 (Stage 4 of 49)	00-AtFtUhEQRMXaECDdDAybrm
0		Cell	2	0.000	1.000	608	3	siRNA-SC-10 PSF1-A488 IMPa2-A546 DAPI 8C2-siRNA-IMP-a2-a4 V2.00	0	14. siRNA-SC-10 PSF1-A488 DAPI IMPa2-A546 _d_TileScan_001 (Stage 4 of 49)	00-AtFtUhEQRMXaECDdDAybrm
0		Cell	2	0.000	1.000	609	4	siRNA-SC-10 PSF1-A488 IMPa2-A546 DAPI 8C2-siRNA-IMP-a2-a4 V2.00	0	14. siRNA-SC-10 PSF1-A488 DAPI IMPa2-A546 _d_TileScan_001 (Stage 4 of 49)	00-AtFtUhEQRMXaECDdDAybrm
0		Cell	2	0.000	1.000	610	5	siRNA-SC-10 PSF1-A488 IMPa2-A546 DAPI 8C2-siRNA-IMP-a2-a4 V2.00	0	14. siRNA-SC-10 PSF1-A488 DAPI IMPa2-A546 _d_TileScan_001 (Stage 4 of 49)	00-AtFtUhEQRMXaECDdDAybrm
0		Cell	2	0.000	1.000	611	6	siRNA-SC-10 PSF1-A488 IMPa2-A546 DAPI 8C2-siRNA-IMP-a2-a4 V2.00	0	14. siRNA-SC-10 PSF1-A488 DAPI IMPa2-A546 _d_TileScan_001 (Stage 4 of 49)	00-AtFtUhEQRMXaECDdDAybrm
0		Cell	2	0.000	1.000	612	7	siRNA-SC-10 PSF1-A488 IMPa2-A546 DAPI 8C2-siRNA-IMP-a2-a4 V2.00	0	14. siRNA-SC-10 PSF1-A488 DAPI IMPa2-A546 _d_TileScan_001 (Stage 4 of 49)	00-AtFtUhEQRMXaECDdDAybrm
0		Cell	2	0.000	1.000	613	8	siRNA-SC-10 PSF1-A488 IMPa2-A546 DAPI 8C2-siRNA-IMP-a2-a4 V2.00	0	14. siRNA-SC-10 PSF1-A488 DAPI IMPa2-A546 _d_TileScan_001 (Stage 4 of 49)	00-AtFtUhEQRMXaECDdDAybrm
0		Cell	2	0.000	1.000	614	9	siRNA-SC-10 PSF1-A488 IMPa2-A546 DAPI 8C2-siRNA-IMP-a2-a4 V2.00	0	14. siRNA-SC-10 PSF1-A488 DAPI IMPa2-A546 _d_TileScan_001 (Stage 4 of 49)	00-AtFtUhEQRMXaECDdDAybrm
0		Cell	2	0.000	1.000	615	10	siRNA-SC-10 PSF1-A488 IMPa2-A546 DAPI 8C2-siRNA-IMP-a2-a4 V2.00	0	14. siRNA-SC-10 PSF1-A488 DAPI IMPa2-A546 _d_TileScan_001 (Stage 4 of 49)	00-AtFtUhEQRMXaECDdDAybrm
0		Cell	2	0.000	1.000	616	11	siRNA-SC-10 PSF1-A488 IMPa2-A546 DAPI 8C2-siRNA-IMP-a2-a4 V2.00	0	14. siRNA-SC-10 PSF1-A488 DAPI IMPa2-A546 _d_TileScan_001 (Stage 4 of 49)	00-AtFtUhEQRMXaECDdDAybrm
0		Cell	2	0.000	1.000	617	12	siRNA-SC-10 PSF1-A488 IMPa2-A546 DAPI 8C2-siRNA-IMP-a2-a4 V2.00	0	14. siRNA-SC-10 PSF1-A488 DAPI IMPa2-A546 _d_TileScan_001 (Stage 4 of 49)	00-AtFtUhEQRMXaECDdDAybrm
0		Cell	2	0.000	1.000	618	13	siRNA-SC-10 PSF1-A488 IMPa2-A546 DAPI 8C2-siRNA-IMP-a2-a4 V2.00	0	14. siRNA-SC-10 PSF1-A488 DAPI IMPa2-A546 _d_TileScan_001 (Stage 4 of 49)	00-AtFtUhEQRMXaECDdDAybrm
0		Cell	2	0.000	1.000	619	14	siRNA-SC-10 PSF1-A488 IMPa2-A546 DAPI 8C2-siRNA-IMP-a2-a4 V2.00	0	14. siRNA-SC-10 PSF1-A488 DAPI IMPa2-A546 _d_TileScan_001 (Stage 4 of 49)	00-AtFtUhEQRMXaECDdDAybrm
0		Cell	2	0.000	1.000	620	15	siRNA-SC-10 PSF1-A488 IMPa2-A546 DAPI 8C2-siRNA-IMP-a2-a4 V2.00	0	14. siRNA-SC-10 PSF1-A488 DAPI IMPa2-A546 _d_TileScan_001 (Stage 4 of 49)	00-AtFtUhEQRMXaECDdDAybrm
0		Cell	2	0.000	1.000	621	16	siRNA-SC-10 PSF1-A488 IMPa2-A546 DAPI 8C2-siRNA-IMP-a2-a4 V2.00	0	14. siRNA-SC-10 PSF1-A488 DAPI IMPa2-A546 _d_TileScan_001 (Stage 4 of 49)	00-AtFtUhEQRMXaECDdDAybrm
0		Cell	2	0.000	1.000	622	17	siRNA-SC-10 PSF1-A488 IMPa2-A546 DAPI 8C2-siRNA-IMP-a2-a4 V2.00	0	14. siRNA-SC-10 PSF1-A488 DAPI IMPa2-A546 _d_TileScan_001 (Stage 4 of 49)	00-AtFtUhEQRMXaECDdDAybrm
0		Cell	2	0.000	1.000	623	18	siRNA-SC-10 PSF1-A488 IMPa2-A546 DAPI 8C2-siRNA-IMP-a2-a4 V2.00	0	14. siRNA-SC-10 PSF1-A488 DAPI IMPa2-A546 _d_TileScan_001 (Stage 4 of 49)	00-AtFtUhEQRMXaECDdDAybrm
0		Cell	2	0.000	1.000	624	19	siRNA-SC-10 PSF1-A488 IMPa2-A546 DAPI 8C2-siRNA-IMP-a2-a4 V2.00	0	14. siRNA-SC-10 PSF1-A488 DAPI IMPa2-A546 _d_TileScan_001 (Stage 4 of 49)	00-AtFtUhEQRMXaECDdDAybrm
0		Cell	2	0.000	1.000	625	20	siRNA-SC-10 PSF1-A488 IMPa2-A546 DAPI 8C2-siRNA-IMP-a2-a4 V2.00	0	14. siRNA-SC-10 PSF1-A488 DAPI IMPa2-A546 _d_TileScan_001 (Stage 4 of 49)	00-AtFtUhEQRMXaECDdDAybrm
0		Cell	2	0.000	1.000	626	21	siRNA-SC-10 PSF1-A488 IMPa2-A546 DAPI 8C2-siRNA-IMP-a2-a4 V2.00	0	14. siRNA-SC-10 PSF1-A488 DAPI IMPa2-A546 _d_TileScan_001 (Stage 4 of 49)	00-AtFtUhEQRMXaECDdDAybrm
0		Cell	2	0.000	1.000	627	22	siRNA-SC-10 PSF1-A488 IMPa2-A546 DAPI 8C2-siRNA-IMP-a2-a4 V2.00	0	14. siRNA-SC-10 PSF1-A488 DAPI IMPa2-A546 _d_TileScan_001 (Stage 4 of 49)	00-AtFtUhEQRMXaECDdDAybrm
0		Cell	2	0.000	1.000	628	23	siRNA-SC-10 PSF1-A488 IMPa2-A546 DAPI 8C2-siRNA-IMP-a2-a4 V2.00	0	14. siRNA-SC-10 PSF1-A488 DAPI IMPa2-A546 _d_TileScan_001 (Stage 4 of 49)	00-AtFtUhEQRMXaECDdDAybrm
0		Cell	2	0.000	1.000	629	24	siRNA-SC-10 PSF1-A488 IMPa2-A546 DAPI 8C2-siRNA-IMP-a2-a4 V2.00	0	14. siRNA-SC-10 PSF1-A488 DAPI IMPa2-A546 _d_TileScan_001 (Stage 4 of 49)	00-AtFtUhEQRMXaECDdDAybrm
0		Cell	2	0.000	1.000	630	25	siRNA-SC-10 PSF1-A488 IMPa2-A546 DAPI 8C2-siRNA-IMP-a2-a4 V2.00	0	14. siRNA-SC-10 PSF1-A488 DAPI IMPa2-A546 _d_TileScan_001 (Stage 4 of 49)	00-AtFtUhEQRMXaECDdDAybrm
0		Cell	2	0.000	1.000	631	26	siRNA-SC-10 PSF1-A488 IMPa2-A546 DAPI 8C2-siRNA-IMP-a2-a4 V2.00	0	14. siRNA-SC-10 PSF1-A488 DAPI IMPa2-A546 _d_TileScan_001 (Stage 4 of 49)	00-AtFtUhEQRMXaECDdDAybrm
0		Cell	2	0.000	1.000	632	27	siRNA-SC-10 PSF1-A488 IMPa2-A546 DAPI 8C2-siRNA-IMP-a2-a4 V2.00	0	14. siRNA-SC-10 PSF1-A488 DAPI IMPa2-A546 _d_TileScan_001 (Stage 4 of 49)	00-AtFtUhEQRMXaECDdDAybrm
0		Cell	2	0.000	1.000	633	28	siRNA-SC-10 PSF1-A488 IMPa2-A546 DAPI 8C2-siRNA-IMP-a2-a4 V2.00	0	14. siRNA-SC-10 PSF1-A488 DAPI IMPa2-A546 _d_TileScan_001 (Stage 4 of 49)	00-AtFtUhEQRMXaECDdDAybrm
0		Cell	2	0.000	1.000	634	29	siRNA-SC-10 PSF1-A488 IMPa2-A546 DAPI 8C2-siRNA-IMP-a2-a4 V2.00	0	14. siRNA-SC-10 PSF1-A488 DAPI IMPa2-A546 _d_TileScan_001 (Stage 4 of 49)	00-AtFtUhEQRMXaECDdDAybrm
0		Cell	2	0.000	1.000	635	30	siRNA-SC-10 PSF1-A488 IMPa2-A546 DAPI 8C2-siRNA-IMP-a2-a4 V2.00	0	14. siRNA-SC-10 PSF1-A488 DAPI IMPa2-A546 _d_TileScan_001 (Stage 4 of 49)	00-AtFtUhEQRMXaECDdDAybrm
0		Cell	2	0.000	1.000	636	31	siRNA-SC-10 PSF1-A488 IMPa2-A546 DAPI 8C2-siRNA-IMP-a2-a4 V2.00	0	14. siRNA-SC-10 PSF1-A488 DAPI IMPa2-A546 _d_TileScan_001 (Stage 4 of 49)	00-AtFtUhEQRMXaECDdDAybrm
0		Cell	2	0.000	1.000	637	32	siRNA-SC-10 PSF1-A488 IMPa2-A546 DAPI 8C2-siRNA-IMP-a2-a4 V2.00	0	14. siRNA-SC-10 PSF1-A488 DAPI IMPa2-A546 _d_TileScan_001 (Stage 4 of 49)	00-AtFtUhEQRMXaECDdDAybrm
0		Cell	2	0.000	1.000	638	33	siRNA-SC-10 PSF1-A488 IMPa2-A546 DAPI 8C2-siRNA-IMP-a2-a4 V2.00	0	14. siRNA-SC-10 PSF1-A488 DAPI IMPa2-A546 _d_TileScan_001 (Stage 4 of 49)	00-AtFtUhEQRMXaECDdDAybrm
0		Cell	2	0.000	1.000	639	34	siRNA-SC-10 PSF1-A488 IMPa2-A546 DAPI 8C2-siRNA-IMP-a2-a4 V2.00	0	14. siRNA-SC-10 PSF1-A488 DAPI IMPa2-A546 _d_TileScan_001 (Stage 4 of 49)	00-AtFtUhEQRMXaECDdDAybrm
0		Cell	2	0.000	1.000	640	35	siRNA-SC-10 PSF1-A488 IMPa2-A546 DAPI 8C2-siRNA-IMP-a2-a4 V2.00	0	14. siRNA-SC-10 PSF1-A488 DAPI IMPa2-A546 _d_TileScan_001 (Stage 4 of 49)	00-AtFtUhEQRMXaECDdDAybrm
0		Cell	2	0.000	1.000	641	36	siRNA-SC-10 PSF1-A488 IMPa2-A546 DAPI 8C2-siRNA-IMP-a2-a4 V2.00	0	14. siRNA-SC-10 PSF1-A488 DAPI IMPa2-A546 _d_TileScan_001 (Stage 4 of 49)	00-AtFtUhEQRMXaECDdDAybrm
0		Cell	2	0.000	1.000	642	37	siRNA-SC-10 PSF1-A488 IMPa2-A546 DAPI 8C2-siRNA-IMP-a2-a4 V2.00	0	14. siRNA-SC-10 PSF1-A488 DAPI IMPa2-A546 _d_TileScan_001 (Stage 4 of 49)	00-AtFtUhEQRMXaECDdDAybrm
0		Cell	2	0.000	1.000	643	38	siRNA-SC-10 PSF1-A488 IMPa2-A546 DAPI 8C2-siRNA-IMP-a2-a4 V2.00	0	14. siRNA-SC-10 PSF1-A488 DAPI IMPa2-A546 _d_TileScan_001 (Stage 4 of 49)	00-AtFtUhEQRMXaECDdDAybrm
0		Cell	2	0.000	1.000	644	0	siRNA-SC-10 PSF1-A488 IMPa2-A546 DAPI 8C2-siRNA-IMP-a2-a4 V2.00	0	14. siRNA-SC-10 PSF1-A488 DAPI IMPa2-A546 _e_TileScan_001 (Stage 5 of 49)	00-GqriJ5ceBeTqA8gdoqjbFM
0		Cell	2	0.000	1.000	645	1	siRNA-SC-10 PSF1-A488 IMPa2-A546 DAPI 8C2-siRNA-IMP-a2-a4 V2.00	0	14. siRNA-SC-10 PSF1-A488 DAPI IMPa2-A546 _e_TileScan_001 (Stage 5 of 49)	00-GqriJ5ceBeTqA8gdoqjbFM
0		Cell	2	0.000	1.000	646	2	siRNA-SC-10 PSF1-A488 IMPa2-A546 DAPI 8C2-siRNA-IMP-a2-a4 V2.00	0	14. siRNA-SC-10 PSF1-A488 DAPI IMPa2-A546 _e_TileScan_001 (Stage 5 of 49)	00-GqriJ5ceBeTqA8gdoqjbFM
0		Cell	2	0.000	1.000	647	3	siRNA-SC-10 PSF1-A488 IMPa2-A546 DAPI 8C2-siRNA-IMP-a2-a4 V2.00	0	14. siRNA-SC-10 PSF1-A488 DAPI IMPa2-A546 _e_TileScan_001 (Stage 5 of 49)	00-GqriJ5ceBeTqA8gdoqjbFM
0		Cell	2	0.000	1.000	648	4	siRNA-SC-10 PSF1-A488 IMPa2-A546 DAPI 8C2-siRNA-IMP-a2-a4 V2.00	0	14. siRNA-SC-10 PSF1-A488 DAPI IMPa2-A546 _e_TileScan_001 (Stage 5 of 49)	00-GqriJ5ceBeTqA8gdoqjbFM
0		Cell	2	0.000	1.000	649	5	siRNA-SC-10 PSF1-A488 IMPa2-A546 DAPI 8C2-siRNA-IMP-a2-a4 V2.00	0	14. siRNA-SC-10 PSF1-A488 DAPI IMPa2-A546 _e_TileScan_001 (Stage 5 of 49)	00-GqriJ5ceBeTqA8gdoqjbFM
0		Cell	2	0.000	1.000	650	6	siRNA-SC-10 PSF1-A488 IMPa2-A546 DAPI 8C2-siRNA-IMP-a2-a4 V2.00	0	14. siRNA-SC-10 PSF1-A488 DAPI IMPa2-A546 _e_TileScan_001 (Stage 5 of 49)	00-GqriJ5ceBeTqA8gdoqjbFM
0		Cell	2	0.000	1.000	651	7	siRNA-SC-10 PSF1-A488 IMPa2-A546 DAPI 8C2-siRNA-IMP-a2-a4 V2.00	0	14. siRNA-SC-10 PSF1-A488 DAPI IMPa2-A546 _e_TileScan_001 (Stage 5 of 49)	00-GqriJ5ceBeTqA8gdoqjbFM
0		Cell	2	0.000	1.000	652	8	siRNA-SC-10 PSF1-A488 IMPa2-A546 DAPI 8C2-siRNA-IMP-a2-a4 V2.00	0	14. siRNA-SC-10 PSF1-A488 DAPI IMPa2-A546 _e_TileScan_001 (Stage 5 of 49)	00-GqriJ5ceBeTqA8gdoqjbFM
0		Cell	2	0.000	1.000	653	9	siRNA-SC-10 PSF1-A488 IMPa2-A546 DAPI 8C2-siRNA-IMP-a2-a4 V2.00	0	14. siRNA-SC-10 PSF1-A488 DAPI IMPa2-A546 _e_TileScan_001 (Stage 5 of 49)	00-GqriJ5ceBeTqA8gdoqjbFM
0		Cell	2	0.000	1.000	654	10	siRNA-SC-10 PSF1-A488 IMPa2-A546 DAPI 8C2-siRNA-IMP-a2-a4 V2.00	0	14. siRNA-SC-10 PSF1-A488 DAPI IMPa2-A546 _e_TileScan_001 (Stage 5 of 49)	00-GqriJ5ceBeTqA8gdoqjbFM
0		Cell	2	0.000	1.000	655	11	siRNA-SC-10 PSF1-A488 IMPa2-A546 DAPI 8C2-siRNA-IMP-a2-a4 V2.00	0	14. siRNA-SC-10 PSF1-A488 DAPI IMPa2-A546 _e_TileScan_001 (Stage 5 of 49)	00-GqriJ5ceBeTqA8gdoqjbFM
0		Cell	2	0.000	1.000	656	12	siRNA-SC-10 PSF1-A488 IMPa2-A546 DAPI 8C2-siRNA-IMP-a2-a4 V2.00	0	14. siRNA-SC-10 PSF1-A488 DAPI IMPa2-A546 _e_TileScan_001 (Stage 5 of 49)	00-GqriJ5ceBeTqA8gdoqjbFM
0		Cell	2	0.000	1.000	657	13	siRNA-SC-10 PSF1-A488 IMPa2-A546 DAPI 8C2-siRNA-IMP-a2-a4 V2.00	0	14. siRNA-SC-10 PSF1-A488 DAPI IMPa2-A546 _e_TileScan_001 (Stage 5 of 49)	00-GqriJ5ceBeTqA8gdoqjbFM
0		Cell	2	0.000	1.000	658	14	siRNA-SC-10 PSF1-A488 IMPa2-A546 DAPI 8C2-siRNA-IMP-a2-a4 V2.00	0	14. siRNA-SC-10 PSF1-A488 DAPI IMPa2-A546 _e_TileScan_001 (Stage 5 of 49)	00-GqriJ5ceBeTqA8gdoqjbFM
0		Cell	2	0.000	1.000	659	15	siRNA-SC-10 PSF1-A488 IMPa2-A546 DAPI 8C2-siRNA-IMP-a2-a4 V2.00	0	14. siRNA-SC-10 PSF1-A488 DAPI IMPa2-A546 _e_TileScan_001 (Stage 5 of 49)	00-GqriJ5ceBeTqA8gdoqjbFM
0		Cell	2	0.000	1.000	660	16	siRNA-SC-10 PSF1-A488 IMPa2-A546 DAPI 8C2-siRNA-IMP-a2-a4 V2.00	0	14. siRNA-SC-10 PSF1-A488 DAPI IMPa2-A546 _e_TileScan_001 (Stage 5 of 49)	00-GqriJ5ceBeTqA8gdoqjbFM
0		Cell	2	0.000	1.000	661	17	siRNA-SC-10 PSF1-A488 IMPa2-A546 DAPI 8C2-siRNA-IMP-a2-a4 V2.00	0	14. siRNA-SC-10 PSF1-A488 DAPI IMPa2-A546 _e_TileScan_001 (Stage 5 of 49)	00-GqriJ5ceBeTqA8gdoqjbFM
0		Cell	2	0.000	1.000	662	18	siRNA-SC-10 PSF1-A488 IMPa2-A546 DAPI 8C2-siRNA-IMP-a2-a4 V2.00	0	14. siRNA-SC-10 PSF1-A488 DAPI IMPa2-A546 _e_TileScan_001 (Stage 5 of 49)	00-GqriJ5ceBeTqA8gdoqjbFM
0		Cell	2	0.000	1.000	663	19	siRNA-SC-10 PSF1-A488 IMPa2-A546 DAPI 8C2-siRNA-IMP-a2-a4 V2.00	0	14. siRNA-SC-10 PSF1-A488 DAPI IMPa2-A546 _e_TileScan_001 (Stage 5 of 49)	00-GqriJ5ceBeTqA8gdoqjbFM
0		Cell	2	0.000	1.000	664	20	siRNA-SC-10 PSF1-A488 IMPa2-A546 DAPI 8C2-siRNA-IMP-a2-a4 V2.00	0	14. siRNA-SC-10 PSF1-A488 DAPI IMPa2-A546 _e_TileScan_001 (Stage 5 of 49)	00-GqriJ5ceBeTqA8gdoqjbFM
0		Cell	2	0.000	1.000	665	21	siRNA-SC-10 PSF1-A488 IMPa2-A546 DAPI 8C2-siRNA-IMP-a2-a4 V2.00	0	14. siRNA-SC-10 PSF1-A488 DAPI IMPa2-A546 _e_TileScan_001 (Stage 5 of 49)	00-GqriJ5ceBeTqA8gdoqjbFM
0		Cell	2	0.000	1.000	666	22	siRNA-SC-10 PSF1-A488 IMPa2-A546 DAPI 8C2-siRNA-IMP-a2-a4 V2.00	0	14. siRNA-SC-10 PSF1-A488 DAPI IMPa2-A546 _e_TileScan_001 (Stage 5 of 49)	00-GqriJ5ceBeTqA8gdoqjbFM
0		Cell	2	0.000	1.000	667	23	siRNA-SC-10 PSF1-A488 IMPa2-A546 DAPI 8C2-siRNA-IMP-a2-a4 V2.00	0	14. siRNA-SC-10 PSF1-A488 DAPI IMPa2-A546 _e_TileScan_001 (Stage 5 of 49)	00-GqriJ5ceBeTqA8gdoqjbFM
0		Cell	2	0.000	1.000	668	24	siRNA-SC-10 PSF1-A488 IMPa2-A546 DAPI 8C2-siRNA-IMP-a2-a4 V2.00	0	14. siRNA-SC-10 PSF1-A488 DAPI IMPa2-A546 _e_TileScan_001 (Stage 5 of 49)	00-GqriJ5ceBeTqA8gdoqjbFM
0		Cell	2	0.000	1.000	669	25	siRNA-SC-10 PSF1-A488 IMPa2-A546 DAPI 8C2-siRNA-IMP-a2-a4 V2.00	0	14. siRNA-SC-10 PSF1-A488 DAPI IMPa2-A546 _e_TileScan_001 (Stage 5 of 49)	00-GqriJ5ceBeTqA8gdoqjbFM
0		Cell	2	0.000	1.000	670	26	siRNA-SC-10 PSF1-A488 IMPa2-A546 DAPI 8C2-siRNA-IMP-a2-a4 V2.00	0	14. siRNA-SC-10 PSF1-A488 DAPI IMPa2-A546 _e_TileScan_001 (Stage 5 of 49)	00-GqriJ5ceBeTqA8gdoqjbFM
0		Cell	2	0.000	1.000	671	27	siRNA-SC-10 PSF1-A488 IMPa2-A546 DAPI 8C2-siRNA-IMP-a2-a4 V2.00	0	14. siRNA-SC-10 PSF1-A488 DAPI IMPa2-A546 _e_TileScan_001 (Stage 5 of 49)	00-GqriJ5ceBeTqA8gdoqjbFM
0		Cell	2	0.000	1.000	672	28	siRNA-SC-10 PSF1-A488 IMPa2-A546 DAPI 8C2-siRNA-IMP-a2-a4 V2.00	0	14. siRNA-SC-10 PSF1-A488 DAPI IMPa2-A546 _e_TileScan_001 (Stage 5 of 49)	00-GqriJ5ceBeTqA8gdoqjbFM
0		Cell	2	0.000	1.000	673	29	siRNA-SC-10 PSF1-A488 IMPa2-A546 DAPI 8C2-siRNA-IMP-a2-a4 V2.00	0	14. siRNA-SC-10 PSF1-A488 DAPI IMPa2-A546 _e_TileScan_001 (Stage 5 of 49)	00-GqriJ5ceBeTqA8gdoqjbFM
0		Cell	2	0.000	1.000	674	30	siRNA-SC-10 PSF1-A488 IMPa2-A546 DAPI 8C2-siRNA-IMP-a2-a4 V2.00	0	14. siRNA-SC-10 PSF1-A488 DAPI IMPa2-A546 _e_TileScan_001 (Stage 5 of 49)	00-GqriJ5ceBeTqA8gdoqjbFM
0		Cell	2	0.000	1.000	675	31	siRNA-SC-10 PSF1-A488 IMPa2-A546 DAPI 8C2-siRNA-IMP-a2-a4 V2.00	0	14. siRNA-SC-10 PSF1-A488 DAPI IMPa2-A546 _e_TileScan_001 (Stage 5 of 49)	00-GqriJ5ceBeTqA8gdoqjbFM
0		Cell	2	0.000	1.000	676	32	siRNA-SC-10 PSF1-A488 IMPa2-A546 DAPI 8C2-siRNA-IMP-a2-a4 V2.00	0	14. siRNA-SC-10 PSF1-A488 DAPI IMPa2-A546 _e_TileScan_001 (Stage 5 of 49)	00-GqriJ5ceBeTqA8gdoqjbFM
0		Cell	2	0.000	1.000	677	33	siRNA-SC-10 PSF1-A488 IMPa2-A546 DAPI 8C2-siRNA-IMP-a2-a4 V2.00	0	14. siRNA-SC-10 PSF1-A488 DAPI IMPa2-A546 _e_TileScan_001 (Stage 5 of 49)	00-GqriJ5ceBeTqA8gdoqjbFM
0		Cell	2	0.000	1.000	678	34	siRNA-SC-10 PSF1-A488 IMPa2-A546 DAPI 8C2-siRNA-IMP-a2-a4 V2.00	0	14. siRNA-SC-10 PSF1-A488 DAPI IMPa2-A546 _e_TileScan_001 (Stage 5 of 49)	00-GqriJ5ceBeTqA8gdoqjbFM
0		Cell	2	0.000	1.000	679	35	siRNA-SC-10 PSF1-A488 IMPa2-A546 DAPI 8C2-siRNA-IMP-a2-a4 V2.00	0	14. siRNA-SC-10 PSF1-A488 DAPI IMPa2-A546 _e_TileScan_001 (Stage 5 of 49)	00-GqriJ5ceBeTqA8gdoqjbFM
0		Cell	2	0.000	1.000	680	36	siRNA-SC-10 PSF1-A488 IMPa2-A546 DAPI 8C2-siRNA-IMP-a2-a4 V2.00	0	14. siRNA-SC-10 PSF1-A488 DAPI IMPa2-A546 _e_TileScan_001 (Stage 5 of 49)	00-GqriJ5ceBeTqA8gdoqjbFM
0		Cell	2	0.000	1.000	681	37	siRNA-SC-10 PSF1-A488 IMPa2-A546 DAPI 8C2-siRNA-IMP-a2-a4 V2.00	0	14. siRNA-SC-10 PSF1-A488 DAPI IMPa2-A546 _e_TileScan_001 (Stage 5 of 49)	00-GqriJ5ceBeTqA8gdoqjbFM
0		Cell	2	0.000	1.000	682	38	siRNA-SC-10 PSF1-A488 IMPa2-A546 DAPI 8C2-siRNA-IMP-a2-a4 V2.00	0	14. siRNA-SC-10 PSF1-A488 DAPI IMPa2-A546 _e_TileScan_001 (Stage 5 of 49)	00-GqriJ5ceBeTqA8gdoqjbFM
0		Cell	2	0.000	1.000	683	39	siRNA-SC-10 PSF1-A488 IMPa2-A546 DAPI 8C2-siRNA-IMP-a2-a4 V2.00	0	14. siRNA-SC-10 PSF1-A488 DAPI IMPa2-A546 _e_TileScan_001 (Stage 5 of 49)	00-GqriJ5ceBeTqA8gdoqjbFM
0		Cell	2	0.000	1.000	684	40	siRNA-SC-10 PSF1-A488 IMPa2-A546 DAPI 8C2-siRNA-IMP-a2-a4 V2.00	0	14. siRNA-SC-10 PSF1-A488 DAPI IMPa2-A546 _e_TileScan_001 (Stage 5 of 49)	00-GqriJ5ceBeTqA8gdoqjbFM
0		Cell	2	0.000	1.000	685	41	siRNA-SC-10 PSF1-A488 IMPa2-A546 DAPI 8C2-siRNA-IMP-a2-a4 V2.00	0	14. siRNA-SC-10 PSF1-A488 DAPI IMPa2-A546 _e_TileScan_001 (Stage 5 of 49)	00-GqriJ5ceBeTqA8gdoqjbFM
0		Cell	2	0.000	1.000	686	42	siRNA-SC-10 PSF1-A488 IMPa2-A546 DAPI 8C2-siRNA-IMP-a2-a4 V2.00	0	14. siRNA-SC-10 PSF1-A488 DAPI IMPa2-A546 _e_TileScan_001 (Stage 5 of 49)	00-GqriJ5ceBeTqA8gdoqjbFM
0		Cell	2	0.000	1.000	687	43	siRNA-SC-10 PSF1-A488 IMPa2-A546 DAPI 8C2-siRNA-IMP-a2-a4 V2.00	0	14. siRNA-SC-10 PSF1-A488 DAPI IMPa2-A546 _e_TileScan_001 (Stage 5 of 49)	00-GqriJ5ceBeTqA8gdoqjbFM
0		Cell	2	0.000	1.000	688	44	siRNA-SC-10 PSF1-A488 IMPa2-A546 DAPI 8C2-siRNA-IMP-a2-a4 V2.00	0	14. siRNA-SC-10 PSF1-A488 DAPI IMPa2-A546 _e_TileScan_001 (Stage 5 of 49)	00-GqriJ5ceBeTqA8gdoqjbFM
0		Cell	2	0.000	1.000	689	45	siRNA-SC-10 PSF1-A488 IMPa2-A546 DAPI 8C2-siRNA-IMP-a2-a4 V2.00	0	14. siRNA-SC-10 PSF1-A488 DAPI IMPa2-A546 _e_TileScan_001 (Stage 5 of 49)	00-GqriJ5ceBeTqA8gdoqjbFM
0		Cell	2	0.000	1.000	690	46	siRNA-SC-10 PSF1-A488 IMPa2-A546 DAPI 8C2-siRNA-IMP-a2-a4 V2.00	0	14. siRNA-SC-10 PSF1-A488 DAPI IMPa2-A546 _e_TileScan_001 (Stage 5 of 49)	00-GqriJ5ceBeTqA8gdoqjbFM
0		Cell	2	0.000	1.000	691	47	siRNA-SC-10 PSF1-A488 IMPa2-A546 DAPI 8C2-siRNA-IMP-a2-a4 V2.00	0	14. siRNA-SC-10 PSF1-A488 DAPI IMPa2-A546 _e_TileScan_001 (Stage 5 of 49)	00-GqriJ5ceBeTqA8gdoqjbFM
0		Cell	2	0.000	1.000	692	48	siRNA-SC-10 PSF1-A488 IMPa2-A546 DAPI 8C2-siRNA-IMP-a2-a4 V2.00	0	14. siRNA-SC-10 PSF1-A488 DAPI IMPa2-A546 _e_TileScan_001 (Stage 5 of 49)	00-GqriJ5ceBeTqA8gdoqjbFM
0		Cell	2	0.000	1.000	693	0	siRNA-SC-10 PSF1-A488 IMPa2-A546 DAPI 8C2-siRNA-IMP-a2-a4 V2.00	0	14. siRNA-SC-10 PSF1-A488 DAPI IMPa2-A546 _f_TileScan_001 (Stage 6 of 49)	00-eT7RrJEzbw2TPTfeCzYhan
0		Cell	2	0.000	1.000	694	1	siRNA-SC-10 PSF1-A488 IMPa2-A546 DAPI 8C2-siRNA-IMP-a2-a4 V2.00	0	14. siRNA-SC-10 PSF1-A488 DAPI IMPa2-A546 _f_TileScan_001 (Stage 6 of 49)	00-eT7RrJEzbw2TPTfeCzYhan
0		Cell	2	0.000	1.000	695	2	siRNA-SC-10 PSF1-A488 IMPa2-A546 DAPI 8C2-siRNA-IMP-a2-a4 V2.00	0	14. siRNA-SC-10 PSF1-A488 DAPI IMPa2-A546 _f_TileScan_001 (Stage 6 of 49)	00-eT7RrJEzbw2TPTfeCzYhan
0		Cell	2	0.000	1.000	696	3	siRNA-SC-10 PSF1-A488 IMPa2-A546 DAPI 8C2-siRNA-IMP-a2-a4 V2.00	0	14. siRNA-SC-10 PSF1-A488 DAPI IMPa2-A546 _f_TileScan_001 (Stage 6 of 49)	00-eT7RrJEzbw2TPTfeCzYhan
0		Cell	2	0.000	1.000	697	4	siRNA-SC-10 PSF1-A488 IMPa2-A546 DAPI 8C2-siRNA-IMP-a2-a4 V2.00	0	14. siRNA-SC-10 PSF1-A488 DAPI IMPa2-A546 _f_TileScan_001 (Stage 6 of 49)	00-eT7RrJEzbw2TPTfeCzYhan
0		Cell	2	0.000	1.000	698	5	siRNA-SC-10 PSF1-A488 IMPa2-A546 DAPI 8C2-siRNA-IMP-a2-a4 V2.00	0	14. siRNA-SC-10 PSF1-A488 DAPI IMPa2-A546 _f_TileScan_001 (Stage 6 of 49)	00-eT7RrJEzbw2TPTfeCzYhan
0		Cell	2	0.000	1.000	699	6	siRNA-SC-10 PSF1-A488 IMPa2-A546 DAPI 8C2-siRNA-IMP-a2-a4 V2.00	0	14. siRNA-SC-10 PSF1-A488 DAPI IMPa2-A546 _f_TileScan_001 (Stage 6 of 49)	00-eT7RrJEzbw2TPTfeCzYhan
0		Cell	2	0.000	1.000	700	7	siRNA-SC-10 PSF1-A488 IMPa2-A546 DAPI 8C2-siRNA-IMP-a2-a4 V2.00	0	14. siRNA-SC-10 PSF1-A488 DAPI IMPa2-A546 _f_TileScan_001 (Stage 6 of 49)	00-eT7RrJEzbw2TPTfeCzYhan
0		Cell	2	0.000	1.000	701	8	siRNA-SC-10 PSF1-A488 IMPa2-A546 DAPI 8C2-siRNA-IMP-a2-a4 V2.00	0	14. siRNA-SC-10 PSF1-A488 DAPI IMPa2-A546 _f_TileScan_001 (Stage 6 of 49)	00-eT7RrJEzbw2TPTfeCzYhan
0		Cell	2	0.000	1.000	702	9	siRNA-SC-10 PSF1-A488 IMPa2-A546 DAPI 8C2-siRNA-IMP-a2-a4 V2.00	0	14. siRNA-SC-10 PSF1-A488 DAPI IMPa2-A546 _f_TileScan_001 (Stage 6 of 49)	00-eT7RrJEzbw2TPTfeCzYhan
0		Cell	2	0.000	1.000	703	10	siRNA-SC-10 PSF1-A488 IMPa2-A546 DAPI 8C2-siRNA-IMP-a2-a4 V2.00	0	14. siRNA-SC-10 PSF1-A488 DAPI IMPa2-A546 _f_TileScan_001 (Stage 6 of 49)	00-eT7RrJEzbw2TPTfeCzYhan
0		Cell	2	0.000	1.000	704	11	siRNA-SC-10 PSF1-A488 IMPa2-A546 DAPI 8C2-siRNA-IMP-a2-a4 V2.00	0	14. siRNA-SC-10 PSF1-A488 DAPI IMPa2-A546 _f_TileScan_001 (Stage 6 of 49)	00-eT7RrJEzbw2TPTfeCzYhan
0		Cell	2	0.000	1.000	705	12	siRNA-SC-10 PSF1-A488 IMPa2-A546 DAPI 8C2-siRNA-IMP-a2-a4 V2.00	0	14. siRNA-SC-10 PSF1-A488 DAPI IMPa2-A546 _f_TileScan_001 (Stage 6 of 49)	00-eT7RrJEzbw2TPTfeCzYhan
0		Cell	2	0.000	1.000	706	13	siRNA-SC-10 PSF1-A488 IMPa2-A546 DAPI 8C2-siRNA-IMP-a2-a4 V2.00	0	14. siRNA-SC-10 PSF1-A488 DAPI IMPa2-A546 _f_TileScan_001 (Stage 6 of 49)	00-eT7RrJEzbw2TPTfeCzYhan
0		Cell	2	0.000	1.000	707	14	siRNA-SC-10 PSF1-A488 IMPa2-A546 DAPI 8C2-siRNA-IMP-a2-a4 V2.00	0	14. siRNA-SC-10 PSF1-A488 DAPI IMPa2-A546 _f_TileScan_001 (Stage 6 of 49)	00-eT7RrJEzbw2TPTfeCzYhan
0		Cell	2	0.000	1.000	708	15	siRNA-SC-10 PSF1-A488 IMPa2-A546 DAPI 8C2-siRNA-IMP-a2-a4 V2.00	0	14. siRNA-SC-10 PSF1-A488 DAPI IMPa2-A546 _f_TileScan_001 (Stage 6 of 49)	00-eT7RrJEzbw2TPTfeCzYhan
0		Cell	2	0.000	1.000	709	16	siRNA-SC-10 PSF1-A488 IMPa2-A546 DAPI 8C2-siRNA-IMP-a2-a4 V2.00	0	14. siRNA-SC-10 PSF1-A488 DAPI IMPa2-A546 _f_TileScan_001 (Stage 6 of 49)	00-eT7RrJEzbw2TPTfeCzYhan
0		Cell	2	0.000	1.000	710	17	siRNA-SC-10 PSF1-A488 IMPa2-A546 DAPI 8C2-siRNA-IMP-a2-a4 V2.00	0	14. siRNA-SC-10 PSF1-A488 DAPI IMPa2-A546 _f_TileScan_001 (Stage 6 of 49)	00-eT7RrJEzbw2TPTfeCzYhan
0		Cell	2	0.000	1.000	711	18	siRNA-SC-10 PSF1-A488 IMPa2-A546 DAPI 8C2-siRNA-IMP-a2-a4 V2.00	0	14. siRNA-SC-10 PSF1-A488 DAPI IMPa2-A546 _f_TileScan_001 (Stage 6 of 49)	00-eT7RrJEzbw2TPTfeCzYhan
0		Cell	2	0.000	1.000	712	19	siRNA-SC-10 PSF1-A488 IMPa2-A546 DAPI 8C2-siRNA-IMP-a2-a4 V2.00	0	14. siRNA-SC-10 PSF1-A488 DAPI IMPa2-A546 _f_TileScan_001 (Stage 6 of 49)	00-eT7RrJEzbw2TPTfeCzYhan
0		Cell	2	0.000	1.000	713	20	siRNA-SC-10 PSF1-A488 IMPa2-A546 DAPI 8C2-siRNA-IMP-a2-a4 V2.00	0	14. siRNA-SC-10 PSF1-A488 DAPI IMPa2-A546 _f_TileScan_001 (Stage 6 of 49)	00-eT7RrJEzbw2TPTfeCzYhan
0		Cell	2	0.000	1.000	714	21	siRNA-SC-10 PSF1-A488 IMPa2-A546 DAPI 8C2-siRNA-IMP-a2-a4 V2.00	0	14. siRNA-SC-10 PSF1-A488 DAPI IMPa2-A546 _f_TileScan_001 (Stage 6 of 49)	00-eT7RrJEzbw2TPTfeCzYhan
0		Cell	2	0.000	1.000	715	22	siRNA-SC-10 PSF1-A488 IMPa2-A546 DAPI 8C2-siRNA-IMP-a2-a4 V2.00	0	14. siRNA-SC-10 PSF1-A488 DAPI IMPa2-A546 _f_TileScan_001 (Stage 6 of 49)	00-eT7RrJEzbw2TPTfeCzYhan
0		Cell	2	0.000	1.000	716	23	siRNA-SC-10 PSF1-A488 IMPa2-A546 DAPI 8C2-siRNA-IMP-a2-a4 V2.00	0	14. siRNA-SC-10 PSF1-A488 DAPI IMPa2-A546 _f_TileScan_001 (Stage 6 of 49)	00-eT7RrJEzbw2TPTfeCzYhan
0		Cell	2	0.000	1.000	717	24	siRNA-SC-10 PSF1-A488 IMPa2-A546 DAPI 8C2-siRNA-IMP-a2-a4 V2.00	0	14. siRNA-SC-10 PSF1-A488 DAPI IMPa2-A546 _f_TileScan_001 (Stage 6 of 49)	00-eT7RrJEzbw2TPTfeCzYhan
0		Cell	2	0.000	1.000	718	25	siRNA-SC-10 PSF1-A488 IMPa2-A546 DAPI 8C2-siRNA-IMP-a2-a4 V2.00	0	14. siRNA-SC-10 PSF1-A488 DAPI IMPa2-A546 _f_TileScan_001 (Stage 6 of 49)	00-eT7RrJEzbw2TPTfeCzYhan
0		Cell	2	0.000	1.000	719	26	siRNA-SC-10 PSF1-A488 IMPa2-A546 DAPI 8C2-siRNA-IMP-a2-a4 V2.00	0	14. siRNA-SC-10 PSF1-A488 DAPI IMPa2-A546 _f_TileScan_001 (Stage 6 of 49)	00-eT7RrJEzbw2TPTfeCzYhan
0		Cell	2	0.000	1.000	720	27	siRNA-SC-10 PSF1-A488 IMPa2-A546 DAPI 8C2-siRNA-IMP-a2-a4 V2.00	0	14. siRNA-SC-10 PSF1-A488 DAPI IMPa2-A546 _f_TileScan_001 (Stage 6 of 49)	00-eT7RrJEzbw2TPTfeCzYhan
0		Cell	2	0.000	1.000	721	28	siRNA-SC-10 PSF1-A488 IMPa2-A546 DAPI 8C2-siRNA-IMP-a2-a4 V2.00	0	14. siRNA-SC-10 PSF1-A488 DAPI IMPa2-A546 _f_TileScan_001 (Stage 6 of 49)	00-eT7RrJEzbw2TPTfeCzYhan
0		Cell	2	0.000	1.000	722	29	siRNA-SC-10 PSF1-A488 IMPa2-A546 DAPI 8C2-siRNA-IMP-a2-a4 V2.00	0	14. siRNA-SC-10 PSF1-A488 DAPI IMPa2-A546 _f_TileScan_001 (Stage 6 of 49)	00-eT7RrJEzbw2TPTfeCzYhan
0		Cell	2	0.000	1.000	723	30	siRNA-SC-10 PSF1-A488 IMPa2-A546 DAPI 8C2-siRNA-IMP-a2-a4 V2.00	0	14. siRNA-SC-10 PSF1-A488 DAPI IMPa2-A546 _f_TileScan_001 (Stage 6 of 49)	00-eT7RrJEzbw2TPTfeCzYhan
0		Cell	2	0.000	1.000	724	31	siRNA-SC-10 PSF1-A488 IMPa2-A546 DAPI 8C2-siRNA-IMP-a2-a4 V2.00	0	14. siRNA-SC-10 PSF1-A488 DAPI IMPa2-A546 _f_TileScan_001 (Stage 6 of 49)	00-eT7RrJEzbw2TPTfeCzYhan
0		Cell	2	0.000	1.000	725	32	siRNA-SC-10 PSF1-A488 IMPa2-A546 DAPI 8C2-siRNA-IMP-a2-a4 V2.00	0	14. siRNA-SC-10 PSF1-A488 DAPI IMPa2-A546 _f_TileScan_001 (Stage 6 of 49)	00-eT7RrJEzbw2TPTfeCzYhan
0		Cell	2	0.000	1.000	726	33	siRNA-SC-10 PSF1-A488 IMPa2-A546 DAPI 8C2-siRNA-IMP-a2-a4 V2.00	0	14. siRNA-SC-10 PSF1-A488 DAPI IMPa2-A546 _f_TileScan_001 (Stage 6 of 49)	00-eT7RrJEzbw2TPTfeCzYhan
0		Cell	2	0.000	1.000	727	34	siRNA-SC-10 PSF1-A488 IMPa2-A546 DAPI 8C2-siRNA-IMP-a2-a4 V2.00	0	14. siRNA-SC-10 PSF1-A488 DAPI IMPa2-A546 _f_TileScan_001 (Stage 6 of 49)	00-eT7RrJEzbw2TPTfeCzYhan
0		Cell	2	0.000	1.000	728	35	siRNA-SC-10 PSF1-A488 IMPa2-A546 DAPI 8C2-siRNA-IMP-a2-a4 V2.00	0	14. siRNA-SC-10 PSF1-A488 DAPI IMPa2-A546 _f_TileScan_001 (Stage 6 of 49)	00-eT7RrJEzbw2TPTfeCzYhan
0		Cell	2	0.000	1.000	729	36	siRNA-SC-10 PSF1-A488 IMPa2-A546 DAPI 8C2-siRNA-IMP-a2-a4 V2.00	0	14. siRNA-SC-10 PSF1-A488 DAPI IMPa2-A546 _f_TileScan_001 (Stage 6 of 49)	00-eT7RrJEzbw2TPTfeCzYhan
0		Cell	2	0.000	1.000	730	37	siRNA-SC-10 PSF1-A488 IMPa2-A546 DAPI 8C2-siRNA-IMP-a2-a4 V2.00	0	14. siRNA-SC-10 PSF1-A488 DAPI IMPa2-A546 _f_TileScan_001 (Stage 6 of 49)	00-eT7RrJEzbw2TPTfeCzYhan
0		Cell	2	0.000	1.000	731	38	siRNA-SC-10 PSF1-A488 IMPa2-A546 DAPI 8C2-siRNA-IMP-a2-a4 V2.00	0	14. siRNA-SC-10 PSF1-A488 DAPI IMPa2-A546 _f_TileScan_001 (Stage 6 of 49)	00-eT7RrJEzbw2TPTfeCzYhan
0		Cell	2	0.000	1.000	732	39	siRNA-SC-10 PSF1-A488 IMPa2-A546 DAPI 8C2-siRNA-IMP-a2-a4 V2.00	0	14. siRNA-SC-10 PSF1-A488 DAPI IMPa2-A546 _f_TileScan_001 (Stage 6 of 49)	00-eT7RrJEzbw2TPTfeCzYhan
0		Cell	2	0.000	1.000	733	40	siRNA-SC-10 PSF1-A488 IMPa2-A546 DAPI 8C2-siRNA-IMP-a2-a4 V2.00	0	14. siRNA-SC-10 PSF1-A488 DAPI IMPa2-A546 _f_TileScan_001 (Stage 6 of 49)	00-eT7RrJEzbw2TPTfeCzYhan
0		Cell	2	0.000	1.000	734	41	siRNA-SC-10 PSF1-A488 IMPa2-A546 DAPI 8C2-siRNA-IMP-a2-a4 V2.00	0	14. siRNA-SC-10 PSF1-A488 DAPI IMPa2-A546 _f_TileScan_001 (Stage 6 of 49)	00-eT7RrJEzbw2TPTfeCzYhan
0		Cell	2	0.000	1.000	735	42	siRNA-SC-10 PSF1-A488 IMPa2-A546 DAPI 8C2-siRNA-IMP-a2-a4 V2.00	0	14. siRNA-SC-10 PSF1-A488 DAPI IMPa2-A546 _f_TileScan_001 (Stage 6 of 49)	00-eT7RrJEzbw2TPTfeCzYhan
0		Cell	2	0.000	1.000	736	43	siRNA-SC-10 PSF1-A488 IMPa2-A546 DAPI 8C2-siRNA-IMP-a2-a4 V2.00	0	14. siRNA-SC-10 PSF1-A488 DAPI IMPa2-A546 _f_TileScan_001 (Stage 6 of 49)	00-eT7RrJEzbw2TPTfeCzYhan
0		Cell	2	0.000	1.000	737	0	siRNA-SC-10 PSF1-A488 IMPa2-A546 DAPI 8C2-siRNA-IMP-a2-a4 V2.00	0	14. siRNA-SC-10 PSF1-A488 DAPI IMPa2-A546 _g_TileScan_001 (Stage 7 of 49)	00-JbxdweukmmCfAe5bvRW42Q
0		Cell	2	0.000	1.000	738	1	siRNA-SC-10 PSF1-A488 IMPa2-A546 DAPI 8C2-siRNA-IMP-a2-a4 V2.00	0	14. siRNA-SC-10 PSF1-A488 DAPI IMPa2-A546 _g_TileScan_001 (Stage 7 of 49)	00-JbxdweukmmCfAe5bvRW42Q
0		Cell	2	0.000	1.000	739	2	siRNA-SC-10 PSF1-A488 IMPa2-A546 DAPI 8C2-siRNA-IMP-a2-a4 V2.00	0	14. siRNA-SC-10 PSF1-A488 DAPI IMPa2-A546 _g_TileScan_001 (Stage 7 of 49)	00-JbxdweukmmCfAe5bvRW42Q
0		Cell	2	0.000	1.000	740	3	siRNA-SC-10 PSF1-A488 IMPa2-A546 DAPI 8C2-siRNA-IMP-a2-a4 V2.00	0	14. siRNA-SC-10 PSF1-A488 DAPI IMPa2-A546 _g_TileScan_001 (Stage 7 of 49)	00-JbxdweukmmCfAe5bvRW42Q
0		Cell	2	0.000	1.000	741	4	siRNA-SC-10 PSF1-A488 IMPa2-A546 DAPI 8C2-siRNA-IMP-a2-a4 V2.00	0	14. siRNA-SC-10 PSF1-A488 DAPI IMPa2-A546 _g_TileScan_001 (Stage 7 of 49)	00-JbxdweukmmCfAe5bvRW42Q
0		Cell	2	0.000	1.000	742	5	siRNA-SC-10 PSF1-A488 IMPa2-A546 DAPI 8C2-siRNA-IMP-a2-a4 V2.00	0	14. siRNA-SC-10 PSF1-A488 DAPI IMPa2-A546 _g_TileScan_001 (Stage 7 of 49)	00-JbxdweukmmCfAe5bvRW42Q
0		Cell	2	0.000	1.000	743	6	siRNA-SC-10 PSF1-A488 IMPa2-A546 DAPI 8C2-siRNA-IMP-a2-a4 V2.00	0	14. siRNA-SC-10 PSF1-A488 DAPI IMPa2-A546 _g_TileScan_001 (Stage 7 of 49)	00-JbxdweukmmCfAe5bvRW42Q
0		Cell	2	0.000	1.000	744	7	siRNA-SC-10 PSF1-A488 IMPa2-A546 DAPI 8C2-siRNA-IMP-a2-a4 V2.00	0	14. siRNA-SC-10 PSF1-A488 DAPI IMPa2-A546 _g_TileScan_001 (Stage 7 of 49)	00-JbxdweukmmCfAe5bvRW42Q
0		Cell	2	0.000	1.000	745	8	siRNA-SC-10 PSF1-A488 IMPa2-A546 DAPI 8C2-siRNA-IMP-a2-a4 V2.00	0	14. siRNA-SC-10 PSF1-A488 DAPI IMPa2-A546 _g_TileScan_001 (Stage 7 of 49)	00-JbxdweukmmCfAe5bvRW42Q
0		Cell	2	0.000	1.000	746	9	siRNA-SC-10 PSF1-A488 IMPa2-A546 DAPI 8C2-siRNA-IMP-a2-a4 V2.00	0	14. siRNA-SC-10 PSF1-A488 DAPI IMPa2-A546 _g_TileScan_001 (Stage 7 of 49)	00-JbxdweukmmCfAe5bvRW42Q
0		Cell	2	0.000	1.000	747	10	siRNA-SC-10 PSF1-A488 IMPa2-A546 DAPI 8C2-siRNA-IMP-a2-a4 V2.00	0	14. siRNA-SC-10 PSF1-A488 DAPI IMPa2-A546 _g_TileScan_001 (Stage 7 of 49)	00-JbxdweukmmCfAe5bvRW42Q
0		Cell	2	0.000	1.000	748	11	siRNA-SC-10 PSF1-A488 IMPa2-A546 DAPI 8C2-siRNA-IMP-a2-a4 V2.00	0	14. siRNA-SC-10 PSF1-A488 DAPI IMPa2-A546 _g_TileScan_001 (Stage 7 of 49)	00-JbxdweukmmCfAe5bvRW42Q
0		Cell	2	0.000	1.000	749	12	siRNA-SC-10 PSF1-A488 IMPa2-A546 DAPI 8C2-siRNA-IMP-a2-a4 V2.00	0	14. siRNA-SC-10 PSF1-A488 DAPI IMPa2-A546 _g_TileScan_001 (Stage 7 of 49)	00-JbxdweukmmCfAe5bvRW42Q
0		Cell	2	0.000	1.000	750	13	siRNA-SC-10 PSF1-A488 IMPa2-A546 DAPI 8C2-siRNA-IMP-a2-a4 V2.00	0	14. siRNA-SC-10 PSF1-A488 DAPI IMPa2-A546 _g_TileScan_001 (Stage 7 of 49)	00-JbxdweukmmCfAe5bvRW42Q
0		Cell	2	0.000	1.000	751	14	siRNA-SC-10 PSF1-A488 IMPa2-A546 DAPI 8C2-siRNA-IMP-a2-a4 V2.00	0	14. siRNA-SC-10 PSF1-A488 DAPI IMPa2-A546 _g_TileScan_001 (Stage 7 of 49)	00-JbxdweukmmCfAe5bvRW42Q
0		Cell	2	0.000	1.000	752	15	siRNA-SC-10 PSF1-A488 IMPa2-A546 DAPI 8C2-siRNA-IMP-a2-a4 V2.00	0	14. siRNA-SC-10 PSF1-A488 DAPI IMPa2-A546 _g_TileScan_001 (Stage 7 of 49)	00-JbxdweukmmCfAe5bvRW42Q
0		Cell	2	0.000	1.000	753	16	siRNA-SC-10 PSF1-A488 IMPa2-A546 DAPI 8C2-siRNA-IMP-a2-a4 V2.00	0	14. siRNA-SC-10 PSF1-A488 DAPI IMPa2-A546 _g_TileScan_001 (Stage 7 of 49)	00-JbxdweukmmCfAe5bvRW42Q
0		Cell	2	0.000	1.000	754	17	siRNA-SC-10 PSF1-A488 IMPa2-A546 DAPI 8C2-siRNA-IMP-a2-a4 V2.00	0	14. siRNA-SC-10 PSF1-A488 DAPI IMPa2-A546 _g_TileScan_001 (Stage 7 of 49)	00-JbxdweukmmCfAe5bvRW42Q
0		Cell	2	0.000	1.000	755	18	siRNA-SC-10 PSF1-A488 IMPa2-A546 DAPI 8C2-siRNA-IMP-a2-a4 V2.00	0	14. siRNA-SC-10 PSF1-A488 DAPI IMPa2-A546 _g_TileScan_001 (Stage 7 of 49)	00-JbxdweukmmCfAe5bvRW42Q
0		Cell	2	0.000	1.000	756	19	siRNA-SC-10 PSF1-A488 IMPa2-A546 DAPI 8C2-siRNA-IMP-a2-a4 V2.00	0	14. siRNA-SC-10 PSF1-A488 DAPI IMPa2-A546 _g_TileScan_001 (Stage 7 of 49)	00-JbxdweukmmCfAe5bvRW42Q
0		Cell	2	0.000	1.000	757	20	siRNA-SC-10 PSF1-A488 IMPa2-A546 DAPI 8C2-siRNA-IMP-a2-a4 V2.00	0	14. siRNA-SC-10 PSF1-A488 DAPI IMPa2-A546 _g_TileScan_001 (Stage 7 of 49)	00-JbxdweukmmCfAe5bvRW42Q
0		Cell	2	0.000	1.000	758	21	siRNA-SC-10 PSF1-A488 IMPa2-A546 DAPI 8C2-siRNA-IMP-a2-a4 V2.00	0	14. siRNA-SC-10 PSF1-A488 DAPI IMPa2-A546 _g_TileScan_001 (Stage 7 of 49)	00-JbxdweukmmCfAe5bvRW42Q
0		Cell	2	0.000	1.000	759	22	siRNA-SC-10 PSF1-A488 IMPa2-A546 DAPI 8C2-siRNA-IMP-a2-a4 V2.00	0	14. siRNA-SC-10 PSF1-A488 DAPI IMPa2-A546 _g_TileScan_001 (Stage 7 of 49)	00-JbxdweukmmCfAe5bvRW42Q
0		Cell	2	0.000	1.000	760	23	siRNA-SC-10 PSF1-A488 IMPa2-A546 DAPI 8C2-siRNA-IMP-a2-a4 V2.00	0	14. siRNA-SC-10 PSF1-A488 DAPI IMPa2-A546 _g_TileScan_001 (Stage 7 of 49)	00-JbxdweukmmCfAe5bvRW42Q
0		Cell	2	0.000	1.000	761	24	siRNA-SC-10 PSF1-A488 IMPa2-A546 DAPI 8C2-siRNA-IMP-a2-a4 V2.00	0	14. siRNA-SC-10 PSF1-A488 DAPI IMPa2-A546 _g_TileScan_001 (Stage 7 of 49)	00-JbxdweukmmCfAe5bvRW42Q
0		Cell	2	0.000	1.000	762	25	siRNA-SC-10 PSF1-A488 IMPa2-A546 DAPI 8C2-siRNA-IMP-a2-a4 V2.00	0	14. siRNA-SC-10 PSF1-A488 DAPI IMPa2-A546 _g_TileScan_001 (Stage 7 of 49)	00-JbxdweukmmCfAe5bvRW42Q
0		Cell	2	0.000	1.000	763	26	siRNA-SC-10 PSF1-A488 IMPa2-A546 DAPI 8C2-siRNA-IMP-a2-a4 V2.00	0	14. siRNA-SC-10 PSF1-A488 DAPI IMPa2-A546 _g_TileScan_001 (Stage 7 of 49)	00-JbxdweukmmCfAe5bvRW42Q
0		Cell	2	0.000	1.000	764	27	siRNA-SC-10 PSF1-A488 IMPa2-A546 DAPI 8C2-siRNA-IMP-a2-a4 V2.00	0	14. siRNA-SC-10 PSF1-A488 DAPI IMPa2-A546 _g_TileScan_001 (Stage 7 of 49)	00-JbxdweukmmCfAe5bvRW42Q
0		Cell	2	0.000	1.000	765	28	siRNA-SC-10 PSF1-A488 IMPa2-A546 DAPI 8C2-siRNA-IMP-a2-a4 V2.00	0	14. siRNA-SC-10 PSF1-A488 DAPI IMPa2-A546 _g_TileScan_001 (Stage 7 of 49)	00-JbxdweukmmCfAe5bvRW42Q
0		Cell	2	0.000	1.000	766	29	siRNA-SC-10 PSF1-A488 IMPa2-A546 DAPI 8C2-siRNA-IMP-a2-a4 V2.00	0	14. siRNA-SC-10 PSF1-A488 DAPI IMPa2-A546 _g_TileScan_001 (Stage 7 of 49)	00-JbxdweukmmCfAe5bvRW42Q
0		Cell	2	0.000	1.000	767	30	siRNA-SC-10 PSF1-A488 IMPa2-A546 DAPI 8C2-siRNA-IMP-a2-a4 V2.00	0	14. siRNA-SC-10 PSF1-A488 DAPI IMPa2-A546 _g_TileScan_001 (Stage 7 of 49)	00-JbxdweukmmCfAe5bvRW42Q
0		Cell	2	0.000	1.000	768	31	siRNA-SC-10 PSF1-A488 IMPa2-A546 DAPI 8C2-siRNA-IMP-a2-a4 V2.00	0	14. siRNA-SC-10 PSF1-A488 DAPI IMPa2-A546 _g_TileScan_001 (Stage 7 of 49)	00-JbxdweukmmCfAe5bvRW42Q
0		Cell	2	0.000	1.000	769	32	siRNA-SC-10 PSF1-A488 IMPa2-A546 DAPI 8C2-siRNA-IMP-a2-a4 V2.00	0	14. siRNA-SC-10 PSF1-A488 DAPI IMPa2-A546 _g_TileScan_001 (Stage 7 of 49)	00-JbxdweukmmCfAe5bvRW42Q
0		Cell	2	0.000	1.000	770	33	siRNA-SC-10 PSF1-A488 IMPa2-A546 DAPI 8C2-siRNA-IMP-a2-a4 V2.00	0	14. siRNA-SC-10 PSF1-A488 DAPI IMPa2-A546 _g_TileScan_001 (Stage 7 of 49)	00-JbxdweukmmCfAe5bvRW42Q
0		Cell	2	0.000	1.000	771	34	siRNA-SC-10 PSF1-A488 IMPa2-A546 DAPI 8C2-siRNA-IMP-a2-a4 V2.00	0	14. siRNA-SC-10 PSF1-A488 DAPI IMPa2-A546 _g_TileScan_001 (Stage 7 of 49)	00-JbxdweukmmCfAe5bvRW42Q
0		Cell	2	0.000	1.000	772	35	siRNA-SC-10 PSF1-A488 IMPa2-A546 DAPI 8C2-siRNA-IMP-a2-a4 V2.00	0	14. siRNA-SC-10 PSF1-A488 DAPI IMPa2-A546 _g_TileScan_001 (Stage 7 of 49)	00-JbxdweukmmCfAe5bvRW42Q
0		Cell	2	0.000	1.000	773	36	siRNA-SC-10 PSF1-A488 IMPa2-A546 DAPI 8C2-siRNA-IMP-a2-a4 V2.00	0	14. siRNA-SC-10 PSF1-A488 DAPI IMPa2-A546 _g_TileScan_001 (Stage 7 of 49)	00-JbxdweukmmCfAe5bvRW42Q
0		Cell	2	0.000	1.000	774	37	siRNA-SC-10 PSF1-A488 IMPa2-A546 DAPI 8C2-siRNA-IMP-a2-a4 V2.00	0	14. siRNA-SC-10 PSF1-A488 DAPI IMPa2-A546 _g_TileScan_001 (Stage 7 of 49)	00-JbxdweukmmCfAe5bvRW42Q
0		Cell	2	0.000	1.000	775	38	siRNA-SC-10 PSF1-A488 IMPa2-A546 DAPI 8C2-siRNA-IMP-a2-a4 V2.00	0	14. siRNA-SC-10 PSF1-A488 DAPI IMPa2-A546 _g_TileScan_001 (Stage 7 of 49)	00-JbxdweukmmCfAe5bvRW42Q
0		Cell	2	0.000	1.000	776	39	siRNA-SC-10 PSF1-A488 IMPa2-A546 DAPI 8C2-siRNA-IMP-a2-a4 V2.00	0	14. siRNA-SC-10 PSF1-A488 DAPI IMPa2-A546 _g_TileScan_001 (Stage 7 of 49)	00-JbxdweukmmCfAe5bvRW42Q
0		Cell	2	0.000	1.000	777	40	siRNA-SC-10 PSF1-A488 IMPa2-A546 DAPI 8C2-siRNA-IMP-a2-a4 V2.00	0	14. siRNA-SC-10 PSF1-A488 DAPI IMPa2-A546 _g_TileScan_001 (Stage 7 of 49)	00-JbxdweukmmCfAe5bvRW42Q
0		Cell	2	0.000	1.000	778	41	siRNA-SC-10 PSF1-A488 IMPa2-A546 DAPI 8C2-siRNA-IMP-a2-a4 V2.00	0	14. siRNA-SC-10 PSF1-A488 DAPI IMPa2-A546 _g_TileScan_001 (Stage 7 of 49)	00-JbxdweukmmCfAe5bvRW42Q
0		Cell	2	0.000	1.000	779	42	siRNA-SC-10 PSF1-A488 IMPa2-A546 DAPI 8C2-siRNA-IMP-a2-a4 V2.00	0	14. siRNA-SC-10 PSF1-A488 DAPI IMPa2-A546 _g_TileScan_001 (Stage 7 of 49)	00-JbxdweukmmCfAe5bvRW42Q
0		Cell	2	0.000	1.000	780	0	siRNA-SC-10 PSF1-A488 IMPa2-A546 DAPI 8C2-siRNA-IMP-a2-a4 V2.00	0	14. siRNA-SC-10 PSF1-A488 DAPI IMPa2-A546 _h_TileScan_001 (Stage 8 of 49)	00-HCMeWmtGiRDwKSJ72kWYKa
0		Cell	2	0.000	1.000	781	1	siRNA-SC-10 PSF1-A488 IMPa2-A546 DAPI 8C2-siRNA-IMP-a2-a4 V2.00	0	14. siRNA-SC-10 PSF1-A488 DAPI IMPa2-A546 _h_TileScan_001 (Stage 8 of 49)	00-HCMeWmtGiRDwKSJ72kWYKa
0		Cell	2	0.000	1.000	782	2	siRNA-SC-10 PSF1-A488 IMPa2-A546 DAPI 8C2-siRNA-IMP-a2-a4 V2.00	0	14. siRNA-SC-10 PSF1-A488 DAPI IMPa2-A546 _h_TileScan_001 (Stage 8 of 49)	00-HCMeWmtGiRDwKSJ72kWYKa
0		Cell	2	0.000	1.000	783	3	siRNA-SC-10 PSF1-A488 IMPa2-A546 DAPI 8C2-siRNA-IMP-a2-a4 V2.00	0	14. siRNA-SC-10 PSF1-A488 DAPI IMPa2-A546 _h_TileScan_001 (Stage 8 of 49)	00-HCMeWmtGiRDwKSJ72kWYKa
0		Cell	2	0.000	1.000	784	4	siRNA-SC-10 PSF1-A488 IMPa2-A546 DAPI 8C2-siRNA-IMP-a2-a4 V2.00	0	14. siRNA-SC-10 PSF1-A488 DAPI IMPa2-A546 _h_TileScan_001 (Stage 8 of 49)	00-HCMeWmtGiRDwKSJ72kWYKa
0		Cell	2	0.000	1.000	785	5	siRNA-SC-10 PSF1-A488 IMPa2-A546 DAPI 8C2-siRNA-IMP-a2-a4 V2.00	0	14. siRNA-SC-10 PSF1-A488 DAPI IMPa2-A546 _h_TileScan_001 (Stage 8 of 49)	00-HCMeWmtGiRDwKSJ72kWYKa
0		Cell	2	0.000	1.000	786	6	siRNA-SC-10 PSF1-A488 IMPa2-A546 DAPI 8C2-siRNA-IMP-a2-a4 V2.00	0	14. siRNA-SC-10 PSF1-A488 DAPI IMPa2-A546 _h_TileScan_001 (Stage 8 of 49)	00-HCMeWmtGiRDwKSJ72kWYKa
0		Cell	2	0.000	1.000	787	7	siRNA-SC-10 PSF1-A488 IMPa2-A546 DAPI 8C2-siRNA-IMP-a2-a4 V2.00	0	14. siRNA-SC-10 PSF1-A488 DAPI IMPa2-A546 _h_TileScan_001 (Stage 8 of 49)	00-HCMeWmtGiRDwKSJ72kWYKa
0		Cell	2	0.000	1.000	788	8	siRNA-SC-10 PSF1-A488 IMPa2-A546 DAPI 8C2-siRNA-IMP-a2-a4 V2.00	0	14. siRNA-SC-10 PSF1-A488 DAPI IMPa2-A546 _h_TileScan_001 (Stage 8 of 49)	00-HCMeWmtGiRDwKSJ72kWYKa
0		Cell	2	0.000	1.000	789	9	siRNA-SC-10 PSF1-A488 IMPa2-A546 DAPI 8C2-siRNA-IMP-a2-a4 V2.00	0	14. siRNA-SC-10 PSF1-A488 DAPI IMPa2-A546 _h_TileScan_001 (Stage 8 of 49)	00-HCMeWmtGiRDwKSJ72kWYKa
0		Cell	2	0.000	1.000	790	10	siRNA-SC-10 PSF1-A488 IMPa2-A546 DAPI 8C2-siRNA-IMP-a2-a4 V2.00	0	14. siRNA-SC-10 PSF1-A488 DAPI IMPa2-A546 _h_TileScan_001 (Stage 8 of 49)	00-HCMeWmtGiRDwKSJ72kWYKa
0		Cell	2	0.000	1.000	791	11	siRNA-SC-10 PSF1-A488 IMPa2-A546 DAPI 8C2-siRNA-IMP-a2-a4 V2.00	0	14. siRNA-SC-10 PSF1-A488 DAPI IMPa2-A546 _h_TileScan_001 (Stage 8 of 49)	00-HCMeWmtGiRDwKSJ72kWYKa
0		Cell	2	0.000	1.000	792	12	siRNA-SC-10 PSF1-A488 IMPa2-A546 DAPI 8C2-siRNA-IMP-a2-a4 V2.00	0	14. siRNA-SC-10 PSF1-A488 DAPI IMPa2-A546 _h_TileScan_001 (Stage 8 of 49)	00-HCMeWmtGiRDwKSJ72kWYKa
0		Cell	2	0.000	1.000	793	13	siRNA-SC-10 PSF1-A488 IMPa2-A546 DAPI 8C2-siRNA-IMP-a2-a4 V2.00	0	14. siRNA-SC-10 PSF1-A488 DAPI IMPa2-A546 _h_TileScan_001 (Stage 8 of 49)	00-HCMeWmtGiRDwKSJ72kWYKa
0		Cell	2	0.000	1.000	794	14	siRNA-SC-10 PSF1-A488 IMPa2-A546 DAPI 8C2-siRNA-IMP-a2-a4 V2.00	0	14. siRNA-SC-10 PSF1-A488 DAPI IMPa2-A546 _h_TileScan_001 (Stage 8 of 49)	00-HCMeWmtGiRDwKSJ72kWYKa
0		Cell	2	0.000	1.000	795	15	siRNA-SC-10 PSF1-A488 IMPa2-A546 DAPI 8C2-siRNA-IMP-a2-a4 V2.00	0	14. siRNA-SC-10 PSF1-A488 DAPI IMPa2-A546 _h_TileScan_001 (Stage 8 of 49)	00-HCMeWmtGiRDwKSJ72kWYKa
0		Cell	2	0.000	1.000	796	16	siRNA-SC-10 PSF1-A488 IMPa2-A546 DAPI 8C2-siRNA-IMP-a2-a4 V2.00	0	14. siRNA-SC-10 PSF1-A488 DAPI IMPa2-A546 _h_TileScan_001 (Stage 8 of 49)	00-HCMeWmtGiRDwKSJ72kWYKa
0		Cell	2	0.000	1.000	797	17	siRNA-SC-10 PSF1-A488 IMPa2-A546 DAPI 8C2-siRNA-IMP-a2-a4 V2.00	0	14. siRNA-SC-10 PSF1-A488 DAPI IMPa2-A546 _h_TileScan_001 (Stage 8 of 49)	00-HCMeWmtGiRDwKSJ72kWYKa
0		Cell	2	0.000	1.000	798	18	siRNA-SC-10 PSF1-A488 IMPa2-A546 DAPI 8C2-siRNA-IMP-a2-a4 V2.00	0	14. siRNA-SC-10 PSF1-A488 DAPI IMPa2-A546 _h_TileScan_001 (Stage 8 of 49)	00-HCMeWmtGiRDwKSJ72kWYKa
0		Cell	2	0.000	1.000	799	19	siRNA-SC-10 PSF1-A488 IMPa2-A546 DAPI 8C2-siRNA-IMP-a2-a4 V2.00	0	14. siRNA-SC-10 PSF1-A488 DAPI IMPa2-A546 _h_TileScan_001 (Stage 8 of 49)	00-HCMeWmtGiRDwKSJ72kWYKa
0		Cell	2	0.000	1.000	800	20	siRNA-SC-10 PSF1-A488 IMPa2-A546 DAPI 8C2-siRNA-IMP-a2-a4 V2.00	0	14. siRNA-SC-10 PSF1-A488 DAPI IMPa2-A546 _h_TileScan_001 (Stage 8 of 49)	00-HCMeWmtGiRDwKSJ72kWYKa
0		Cell	2	0.000	1.000	801	21	siRNA-SC-10 PSF1-A488 IMPa2-A546 DAPI 8C2-siRNA-IMP-a2-a4 V2.00	0	14. siRNA-SC-10 PSF1-A488 DAPI IMPa2-A546 _h_TileScan_001 (Stage 8 of 49)	00-HCMeWmtGiRDwKSJ72kWYKa
0		Cell	2	0.000	1.000	802	22	siRNA-SC-10 PSF1-A488 IMPa2-A546 DAPI 8C2-siRNA-IMP-a2-a4 V2.00	0	14. siRNA-SC-10 PSF1-A488 DAPI IMPa2-A546 _h_TileScan_001 (Stage 8 of 49)	00-HCMeWmtGiRDwKSJ72kWYKa
0		Cell	2	0.000	1.000	803	23	siRNA-SC-10 PSF1-A488 IMPa2-A546 DAPI 8C2-siRNA-IMP-a2-a4 V2.00	0	14. siRNA-SC-10 PSF1-A488 DAPI IMPa2-A546 _h_TileScan_001 (Stage 8 of 49)	00-HCMeWmtGiRDwKSJ72kWYKa
0		Cell	2	0.000	1.000	804	24	siRNA-SC-10 PSF1-A488 IMPa2-A546 DAPI 8C2-siRNA-IMP-a2-a4 V2.00	0	14. siRNA-SC-10 PSF1-A488 DAPI IMPa2-A546 _h_TileScan_001 (Stage 8 of 49)	00-HCMeWmtGiRDwKSJ72kWYKa
0		Cell	2	0.000	1.000	805	25	siRNA-SC-10 PSF1-A488 IMPa2-A546 DAPI 8C2-siRNA-IMP-a2-a4 V2.00	0	14. siRNA-SC-10 PSF1-A488 DAPI IMPa2-A546 _h_TileScan_001 (Stage 8 of 49)	00-HCMeWmtGiRDwKSJ72kWYKa
0		Cell	2	0.000	1.000	806	26	siRNA-SC-10 PSF1-A488 IMPa2-A546 DAPI 8C2-siRNA-IMP-a2-a4 V2.00	0	14. siRNA-SC-10 PSF1-A488 DAPI IMPa2-A546 _h_TileScan_001 (Stage 8 of 49)	00-HCMeWmtGiRDwKSJ72kWYKa
0		Cell	2	0.000	1.000	807	27	siRNA-SC-10 PSF1-A488 IMPa2-A546 DAPI 8C2-siRNA-IMP-a2-a4 V2.00	0	14. siRNA-SC-10 PSF1-A488 DAPI IMPa2-A546 _h_TileScan_001 (Stage 8 of 49)	00-HCMeWmtGiRDwKSJ72kWYKa
0		Cell	2	0.000	1.000	808	28	siRNA-SC-10 PSF1-A488 IMPa2-A546 DAPI 8C2-siRNA-IMP-a2-a4 V2.00	0	14. siRNA-SC-10 PSF1-A488 DAPI IMPa2-A546 _h_TileScan_001 (Stage 8 of 49)	00-HCMeWmtGiRDwKSJ72kWYKa
0		Cell	2	0.000	1.000	809	29	siRNA-SC-10 PSF1-A488 IMPa2-A546 DAPI 8C2-siRNA-IMP-a2-a4 V2.00	0	14. siRNA-SC-10 PSF1-A488 DAPI IMPa2-A546 _h_TileScan_001 (Stage 8 of 49)	00-HCMeWmtGiRDwKSJ72kWYKa
0		Cell	2	0.000	1.000	810	30	siRNA-SC-10 PSF1-A488 IMPa2-A546 DAPI 8C2-siRNA-IMP-a2-a4 V2.00	0	14. siRNA-SC-10 PSF1-A488 DAPI IMPa2-A546 _h_TileScan_001 (Stage 8 of 49)	00-HCMeWmtGiRDwKSJ72kWYKa
0		Cell	2	0.000	1.000	811	31	siRNA-SC-10 PSF1-A488 IMPa2-A546 DAPI 8C2-siRNA-IMP-a2-a4 V2.00	0	14. siRNA-SC-10 PSF1-A488 DAPI IMPa2-A546 _h_TileScan_001 (Stage 8 of 49)	00-HCMeWmtGiRDwKSJ72kWYKa
0		Cell	2	0.000	1.000	812	32	siRNA-SC-10 PSF1-A488 IMPa2-A546 DAPI 8C2-siRNA-IMP-a2-a4 V2.00	0	14. siRNA-SC-10 PSF1-A488 DAPI IMPa2-A546 _h_TileScan_001 (Stage 8 of 49)	00-HCMeWmtGiRDwKSJ72kWYKa
0		Cell	2	0.000	1.000	813	0	siRNA-SC-10 PSF1-A488 IMPa2-A546 DAPI 8C2-siRNA-IMP-a2-a4 V2.00	0	14. siRNA-SC-10 PSF1-A488 DAPI IMPa2-A546 _i_TileScan_001 (Stage 9 of 49)	00-YovPYH7ZdKkmjqDXqSikiD
0		Cell	2	0.000	1.000	814	1	siRNA-SC-10 PSF1-A488 IMPa2-A546 DAPI 8C2-siRNA-IMP-a2-a4 V2.00	0	14. siRNA-SC-10 PSF1-A488 DAPI IMPa2-A546 _i_TileScan_001 (Stage 9 of 49)	00-YovPYH7ZdKkmjqDXqSikiD
0		Cell	2	0.000	1.000	815	2	siRNA-SC-10 PSF1-A488 IMPa2-A546 DAPI 8C2-siRNA-IMP-a2-a4 V2.00	0	14. siRNA-SC-10 PSF1-A488 DAPI IMPa2-A546 _i_TileScan_001 (Stage 9 of 49)	00-YovPYH7ZdKkmjqDXqSikiD
0		Cell	2	0.000	1.000	816	3	siRNA-SC-10 PSF1-A488 IMPa2-A546 DAPI 8C2-siRNA-IMP-a2-a4 V2.00	0	14. siRNA-SC-10 PSF1-A488 DAPI IMPa2-A546 _i_TileScan_001 (Stage 9 of 49)	00-YovPYH7ZdKkmjqDXqSikiD
0		Cell	2	0.000	1.000	817	4	siRNA-SC-10 PSF1-A488 IMPa2-A546 DAPI 8C2-siRNA-IMP-a2-a4 V2.00	0	14. siRNA-SC-10 PSF1-A488 DAPI IMPa2-A546 _i_TileScan_001 (Stage 9 of 49)	00-YovPYH7ZdKkmjqDXqSikiD
0		Cell	2	0.000	1.000	818	5	siRNA-SC-10 PSF1-A488 IMPa2-A546 DAPI 8C2-siRNA-IMP-a2-a4 V2.00	0	14. siRNA-SC-10 PSF1-A488 DAPI IMPa2-A546 _i_TileScan_001 (Stage 9 of 49)	00-YovPYH7ZdKkmjqDXqSikiD
0		Cell	2	0.000	1.000	819	6	siRNA-SC-10 PSF1-A488 IMPa2-A546 DAPI 8C2-siRNA-IMP-a2-a4 V2.00	0	14. siRNA-SC-10 PSF1-A488 DAPI IMPa2-A546 _i_TileScan_001 (Stage 9 of 49)	00-YovPYH7ZdKkmjqDXqSikiD
0		Cell	2	0.000	1.000	820	7	siRNA-SC-10 PSF1-A488 IMPa2-A546 DAPI 8C2-siRNA-IMP-a2-a4 V2.00	0	14. siRNA-SC-10 PSF1-A488 DAPI IMPa2-A546 _i_TileScan_001 (Stage 9 of 49)	00-YovPYH7ZdKkmjqDXqSikiD
0		Cell	2	0.000	1.000	821	8	siRNA-SC-10 PSF1-A488 IMPa2-A546 DAPI 8C2-siRNA-IMP-a2-a4 V2.00	0	14. siRNA-SC-10 PSF1-A488 DAPI IMPa2-A546 _i_TileScan_001 (Stage 9 of 49)	00-YovPYH7ZdKkmjqDXqSikiD
0		Cell	2	0.000	1.000	822	9	siRNA-SC-10 PSF1-A488 IMPa2-A546 DAPI 8C2-siRNA-IMP-a2-a4 V2.00	0	14. siRNA-SC-10 PSF1-A488 DAPI IMPa2-A546 _i_TileScan_001 (Stage 9 of 49)	00-YovPYH7ZdKkmjqDXqSikiD
0		Cell	2	0.000	1.000	823	10	siRNA-SC-10 PSF1-A488 IMPa2-A546 DAPI 8C2-siRNA-IMP-a2-a4 V2.00	0	14. siRNA-SC-10 PSF1-A488 DAPI IMPa2-A546 _i_TileScan_001 (Stage 9 of 49)	00-YovPYH7ZdKkmjqDXqSikiD
0		Cell	2	0.000	1.000	824	11	siRNA-SC-10 PSF1-A488 IMPa2-A546 DAPI 8C2-siRNA-IMP-a2-a4 V2.00	0	14. siRNA-SC-10 PSF1-A488 DAPI IMPa2-A546 _i_TileScan_001 (Stage 9 of 49)	00-YovPYH7ZdKkmjqDXqSikiD
0		Cell	2	0.000	1.000	825	12	siRNA-SC-10 PSF1-A488 IMPa2-A546 DAPI 8C2-siRNA-IMP-a2-a4 V2.00	0	14. siRNA-SC-10 PSF1-A488 DAPI IMPa2-A546 _i_TileScan_001 (Stage 9 of 49)	00-YovPYH7ZdKkmjqDXqSikiD
0		Cell	2	0.000	1.000	826	13	siRNA-SC-10 PSF1-A488 IMPa2-A546 DAPI 8C2-siRNA-IMP-a2-a4 V2.00	0	14. siRNA-SC-10 PSF1-A488 DAPI IMPa2-A546 _i_TileScan_001 (Stage 9 of 49)	00-YovPYH7ZdKkmjqDXqSikiD
0		Cell	2	0.000	1.000	827	14	siRNA-SC-10 PSF1-A488 IMPa2-A546 DAPI 8C2-siRNA-IMP-a2-a4 V2.00	0	14. siRNA-SC-10 PSF1-A488 DAPI IMPa2-A546 _i_TileScan_001 (Stage 9 of 49)	00-YovPYH7ZdKkmjqDXqSikiD
0		Cell	2	0.000	1.000	828	15	siRNA-SC-10 PSF1-A488 IMPa2-A546 DAPI 8C2-siRNA-IMP-a2-a4 V2.00	0	14. siRNA-SC-10 PSF1-A488 DAPI IMPa2-A546 _i_TileScan_001 (Stage 9 of 49)	00-YovPYH7ZdKkmjqDXqSikiD
0		Cell	2	0.000	1.000	829	16	siRNA-SC-10 PSF1-A488 IMPa2-A546 DAPI 8C2-siRNA-IMP-a2-a4 V2.00	0	14. siRNA-SC-10 PSF1-A488 DAPI IMPa2-A546 _i_TileScan_001 (Stage 9 of 49)	00-YovPYH7ZdKkmjqDXqSikiD
0		Cell	2	0.000	1.000	830	17	siRNA-SC-10 PSF1-A488 IMPa2-A546 DAPI 8C2-siRNA-IMP-a2-a4 V2.00	0	14. siRNA-SC-10 PSF1-A488 DAPI IMPa2-A546 _i_TileScan_001 (Stage 9 of 49)	00-YovPYH7ZdKkmjqDXqSikiD
0		Cell	2	0.000	1.000	831	18	siRNA-SC-10 PSF1-A488 IMPa2-A546 DAPI 8C2-siRNA-IMP-a2-a4 V2.00	0	14. siRNA-SC-10 PSF1-A488 DAPI IMPa2-A546 _i_TileScan_001 (Stage 9 of 49)	00-YovPYH7ZdKkmjqDXqSikiD
0		Cell	2	0.000	1.000	832	19	siRNA-SC-10 PSF1-A488 IMPa2-A546 DAPI 8C2-siRNA-IMP-a2-a4 V2.00	0	14. siRNA-SC-10 PSF1-A488 DAPI IMPa2-A546 _i_TileScan_001 (Stage 9 of 49)	00-YovPYH7ZdKkmjqDXqSikiD
0		Cell	2	0.000	1.000	833	20	siRNA-SC-10 PSF1-A488 IMPa2-A546 DAPI 8C2-siRNA-IMP-a2-a4 V2.00	0	14. siRNA-SC-10 PSF1-A488 DAPI IMPa2-A546 _i_TileScan_001 (Stage 9 of 49)	00-YovPYH7ZdKkmjqDXqSikiD
0		Cell	2	0.000	1.000	834	21	siRNA-SC-10 PSF1-A488 IMPa2-A546 DAPI 8C2-siRNA-IMP-a2-a4 V2.00	0	14. siRNA-SC-10 PSF1-A488 DAPI IMPa2-A546 _i_TileScan_001 (Stage 9 of 49)	00-YovPYH7ZdKkmjqDXqSikiD
0		Cell	2	0.000	1.000	835	22	siRNA-SC-10 PSF1-A488 IMPa2-A546 DAPI 8C2-siRNA-IMP-a2-a4 V2.00	0	14. siRNA-SC-10 PSF1-A488 DAPI IMPa2-A546 _i_TileScan_001 (Stage 9 of 49)	00-YovPYH7ZdKkmjqDXqSikiD
0		Cell	2	0.000	1.000	836	23	siRNA-SC-10 PSF1-A488 IMPa2-A546 DAPI 8C2-siRNA-IMP-a2-a4 V2.00	0	14. siRNA-SC-10 PSF1-A488 DAPI IMPa2-A546 _i_TileScan_001 (Stage 9 of 49)	00-YovPYH7ZdKkmjqDXqSikiD
0		Cell	2	0.000	1.000	837	24	siRNA-SC-10 PSF1-A488 IMPa2-A546 DAPI 8C2-siRNA-IMP-a2-a4 V2.00	0	14. siRNA-SC-10 PSF1-A488 DAPI IMPa2-A546 _i_TileScan_001 (Stage 9 of 49)	00-YovPYH7ZdKkmjqDXqSikiD
0		Cell	2	0.000	1.000	838	25	siRNA-SC-10 PSF1-A488 IMPa2-A546 DAPI 8C2-siRNA-IMP-a2-a4 V2.00	0	14. siRNA-SC-10 PSF1-A488 DAPI IMPa2-A546 _i_TileScan_001 (Stage 9 of 49)	00-YovPYH7ZdKkmjqDXqSikiD
0		Cell	2	0.000	1.000	839	26	siRNA-SC-10 PSF1-A488 IMPa2-A546 DAPI 8C2-siRNA-IMP-a2-a4 V2.00	0	14. siRNA-SC-10 PSF1-A488 DAPI IMPa2-A546 _i_TileScan_001 (Stage 9 of 49)	00-YovPYH7ZdKkmjqDXqSikiD
0		Cell	2	0.000	1.000	840	27	siRNA-SC-10 PSF1-A488 IMPa2-A546 DAPI 8C2-siRNA-IMP-a2-a4 V2.00	0	14. siRNA-SC-10 PSF1-A488 DAPI IMPa2-A546 _i_TileScan_001 (Stage 9 of 49)	00-YovPYH7ZdKkmjqDXqSikiD
0		Cell	2	0.000	1.000	841	28	siRNA-SC-10 PSF1-A488 IMPa2-A546 DAPI 8C2-siRNA-IMP-a2-a4 V2.00	0	14. siRNA-SC-10 PSF1-A488 DAPI IMPa2-A546 _i_TileScan_001 (Stage 9 of 49)	00-YovPYH7ZdKkmjqDXqSikiD
0		Cell	2	0.000	1.000	842	29	siRNA-SC-10 PSF1-A488 IMPa2-A546 DAPI 8C2-siRNA-IMP-a2-a4 V2.00	0	14. siRNA-SC-10 PSF1-A488 DAPI IMPa2-A546 _i_TileScan_001 (Stage 9 of 49)	00-YovPYH7ZdKkmjqDXqSikiD
0		Cell	2	0.000	1.000	843	30	siRNA-SC-10 PSF1-A488 IMPa2-A546 DAPI 8C2-siRNA-IMP-a2-a4 V2.00	0	14. siRNA-SC-10 PSF1-A488 DAPI IMPa2-A546 _i_TileScan_001 (Stage 9 of 49)	00-YovPYH7ZdKkmjqDXqSikiD
0		Cell	2	0.000	1.000	844	31	siRNA-SC-10 PSF1-A488 IMPa2-A546 DAPI 8C2-siRNA-IMP-a2-a4 V2.00	0	14. siRNA-SC-10 PSF1-A488 DAPI IMPa2-A546 _i_TileScan_001 (Stage 9 of 49)	00-YovPYH7ZdKkmjqDXqSikiD
0		Cell	2	0.000	1.000	845	32	siRNA-SC-10 PSF1-A488 IMPa2-A546 DAPI 8C2-siRNA-IMP-a2-a4 V2.00	0	14. siRNA-SC-10 PSF1-A488 DAPI IMPa2-A546 _i_TileScan_001 (Stage 9 of 49)	00-YovPYH7ZdKkmjqDXqSikiD
0		Cell	2	0.000	1.000	846	33	siRNA-SC-10 PSF1-A488 IMPa2-A546 DAPI 8C2-siRNA-IMP-a2-a4 V2.00	0	14. siRNA-SC-10 PSF1-A488 DAPI IMPa2-A546 _i_TileScan_001 (Stage 9 of 49)	00-YovPYH7ZdKkmjqDXqSikiD
0		Cell	2	0.000	1.000	847	34	siRNA-SC-10 PSF1-A488 IMPa2-A546 DAPI 8C2-siRNA-IMP-a2-a4 V2.00	0	14. siRNA-SC-10 PSF1-A488 DAPI IMPa2-A546 _i_TileScan_001 (Stage 9 of 49)	00-YovPYH7ZdKkmjqDXqSikiD
0		Cell	2	0.000	1.000	848	0	siRNA-SC-10 PSF1-A488 IMPa2-A546 DAPI 8C2-siRNA-IMP-a2-a4 V2.00	0	14. siRNA-SC-10 PSF1-A488 DAPI IMPa2-A546 _j_TileScan_001 (Stage 10 of 49)	00-6TdtNFNrdbC6mQ9faattPV
0		Cell	2	0.000	1.000	849	1	siRNA-SC-10 PSF1-A488 IMPa2-A546 DAPI 8C2-siRNA-IMP-a2-a4 V2.00	0	14. siRNA-SC-10 PSF1-A488 DAPI IMPa2-A546 _j_TileScan_001 (Stage 10 of 49)	00-6TdtNFNrdbC6mQ9faattPV
0		Cell	2	0.000	1.000	850	2	siRNA-SC-10 PSF1-A488 IMPa2-A546 DAPI 8C2-siRNA-IMP-a2-a4 V2.00	0	14. siRNA-SC-10 PSF1-A488 DAPI IMPa2-A546 _j_TileScan_001 (Stage 10 of 49)	00-6TdtNFNrdbC6mQ9faattPV
0		Cell	2	0.000	1.000	851	3	siRNA-SC-10 PSF1-A488 IMPa2-A546 DAPI 8C2-siRNA-IMP-a2-a4 V2.00	0	14. siRNA-SC-10 PSF1-A488 DAPI IMPa2-A546 _j_TileScan_001 (Stage 10 of 49)	00-6TdtNFNrdbC6mQ9faattPV
0		Cell	2	0.000	1.000	852	4	siRNA-SC-10 PSF1-A488 IMPa2-A546 DAPI 8C2-siRNA-IMP-a2-a4 V2.00	0	14. siRNA-SC-10 PSF1-A488 DAPI IMPa2-A546 _j_TileScan_001 (Stage 10 of 49)	00-6TdtNFNrdbC6mQ9faattPV
0		Cell	2	0.000	1.000	853	5	siRNA-SC-10 PSF1-A488 IMPa2-A546 DAPI 8C2-siRNA-IMP-a2-a4 V2.00	0	14. siRNA-SC-10 PSF1-A488 DAPI IMPa2-A546 _j_TileScan_001 (Stage 10 of 49)	00-6TdtNFNrdbC6mQ9faattPV
0		Cell	2	0.000	1.000	854	6	siRNA-SC-10 PSF1-A488 IMPa2-A546 DAPI 8C2-siRNA-IMP-a2-a4 V2.00	0	14. siRNA-SC-10 PSF1-A488 DAPI IMPa2-A546 _j_TileScan_001 (Stage 10 of 49)	00-6TdtNFNrdbC6mQ9faattPV
0		Cell	2	0.000	1.000	855	7	siRNA-SC-10 PSF1-A488 IMPa2-A546 DAPI 8C2-siRNA-IMP-a2-a4 V2.00	0	14. siRNA-SC-10 PSF1-A488 DAPI IMPa2-A546 _j_TileScan_001 (Stage 10 of 49)	00-6TdtNFNrdbC6mQ9faattPV
0		Cell	2	0.000	1.000	856	8	siRNA-SC-10 PSF1-A488 IMPa2-A546 DAPI 8C2-siRNA-IMP-a2-a4 V2.00	0	14. siRNA-SC-10 PSF1-A488 DAPI IMPa2-A546 _j_TileScan_001 (Stage 10 of 49)	00-6TdtNFNrdbC6mQ9faattPV
0		Cell	2	0.000	1.000	857	9	siRNA-SC-10 PSF1-A488 IMPa2-A546 DAPI 8C2-siRNA-IMP-a2-a4 V2.00	0	14. siRNA-SC-10 PSF1-A488 DAPI IMPa2-A546 _j_TileScan_001 (Stage 10 of 49)	00-6TdtNFNrdbC6mQ9faattPV
0		Cell	2	0.000	1.000	858	10	siRNA-SC-10 PSF1-A488 IMPa2-A546 DAPI 8C2-siRNA-IMP-a2-a4 V2.00	0	14. siRNA-SC-10 PSF1-A488 DAPI IMPa2-A546 _j_TileScan_001 (Stage 10 of 49)	00-6TdtNFNrdbC6mQ9faattPV
0		Cell	2	0.000	1.000	859	11	siRNA-SC-10 PSF1-A488 IMPa2-A546 DAPI 8C2-siRNA-IMP-a2-a4 V2.00	0	14. siRNA-SC-10 PSF1-A488 DAPI IMPa2-A546 _j_TileScan_001 (Stage 10 of 49)	00-6TdtNFNrdbC6mQ9faattPV
0		Cell	2	0.000	1.000	860	12	siRNA-SC-10 PSF1-A488 IMPa2-A546 DAPI 8C2-siRNA-IMP-a2-a4 V2.00	0	14. siRNA-SC-10 PSF1-A488 DAPI IMPa2-A546 _j_TileScan_001 (Stage 10 of 49)	00-6TdtNFNrdbC6mQ9faattPV
0		Cell	2	0.000	1.000	861	13	siRNA-SC-10 PSF1-A488 IMPa2-A546 DAPI 8C2-siRNA-IMP-a2-a4 V2.00	0	14. siRNA-SC-10 PSF1-A488 DAPI IMPa2-A546 _j_TileScan_001 (Stage 10 of 49)	00-6TdtNFNrdbC6mQ9faattPV
0		Cell	2	0.000	1.000	862	14	siRNA-SC-10 PSF1-A488 IMPa2-A546 DAPI 8C2-siRNA-IMP-a2-a4 V2.00	0	14. siRNA-SC-10 PSF1-A488 DAPI IMPa2-A546 _j_TileScan_001 (Stage 10 of 49)	00-6TdtNFNrdbC6mQ9faattPV
0		Cell	2	0.000	1.000	863	15	siRNA-SC-10 PSF1-A488 IMPa2-A546 DAPI 8C2-siRNA-IMP-a2-a4 V2.00	0	14. siRNA-SC-10 PSF1-A488 DAPI IMPa2-A546 _j_TileScan_001 (Stage 10 of 49)	00-6TdtNFNrdbC6mQ9faattPV
0		Cell	2	0.000	1.000	864	16	siRNA-SC-10 PSF1-A488 IMPa2-A546 DAPI 8C2-siRNA-IMP-a2-a4 V2.00	0	14. siRNA-SC-10 PSF1-A488 DAPI IMPa2-A546 _j_TileScan_001 (Stage 10 of 49)	00-6TdtNFNrdbC6mQ9faattPV
0		Cell	2	0.000	1.000	865	17	siRNA-SC-10 PSF1-A488 IMPa2-A546 DAPI 8C2-siRNA-IMP-a2-a4 V2.00	0	14. siRNA-SC-10 PSF1-A488 DAPI IMPa2-A546 _j_TileScan_001 (Stage 10 of 49)	00-6TdtNFNrdbC6mQ9faattPV
0		Cell	2	0.000	1.000	866	18	siRNA-SC-10 PSF1-A488 IMPa2-A546 DAPI 8C2-siRNA-IMP-a2-a4 V2.00	0	14. siRNA-SC-10 PSF1-A488 DAPI IMPa2-A546 _j_TileScan_001 (Stage 10 of 49)	00-6TdtNFNrdbC6mQ9faattPV
0		Cell	2	0.000	1.000	867	19	siRNA-SC-10 PSF1-A488 IMPa2-A546 DAPI 8C2-siRNA-IMP-a2-a4 V2.00	0	14. siRNA-SC-10 PSF1-A488 DAPI IMPa2-A546 _j_TileScan_001 (Stage 10 of 49)	00-6TdtNFNrdbC6mQ9faattPV
0		Cell	2	0.000	1.000	868	20	siRNA-SC-10 PSF1-A488 IMPa2-A546 DAPI 8C2-siRNA-IMP-a2-a4 V2.00	0	14. siRNA-SC-10 PSF1-A488 DAPI IMPa2-A546 _j_TileScan_001 (Stage 10 of 49)	00-6TdtNFNrdbC6mQ9faattPV
0		Cell	2	0.000	1.000	869	21	siRNA-SC-10 PSF1-A488 IMPa2-A546 DAPI 8C2-siRNA-IMP-a2-a4 V2.00	0	14. siRNA-SC-10 PSF1-A488 DAPI IMPa2-A546 _j_TileScan_001 (Stage 10 of 49)	00-6TdtNFNrdbC6mQ9faattPV
0		Cell	2	0.000	1.000	870	22	siRNA-SC-10 PSF1-A488 IMPa2-A546 DAPI 8C2-siRNA-IMP-a2-a4 V2.00	0	14. siRNA-SC-10 PSF1-A488 DAPI IMPa2-A546 _j_TileScan_001 (Stage 10 of 49)	00-6TdtNFNrdbC6mQ9faattPV
0		Cell	2	0.000	1.000	871	23	siRNA-SC-10 PSF1-A488 IMPa2-A546 DAPI 8C2-siRNA-IMP-a2-a4 V2.00	0	14. siRNA-SC-10 PSF1-A488 DAPI IMPa2-A546 _j_TileScan_001 (Stage 10 of 49)	00-6TdtNFNrdbC6mQ9faattPV
0		Cell	2	0.000	1.000	872	24	siRNA-SC-10 PSF1-A488 IMPa2-A546 DAPI 8C2-siRNA-IMP-a2-a4 V2.00	0	14. siRNA-SC-10 PSF1-A488 DAPI IMPa2-A546 _j_TileScan_001 (Stage 10 of 49)	00-6TdtNFNrdbC6mQ9faattPV
0		Cell	2	0.000	1.000	873	25	siRNA-SC-10 PSF1-A488 IMPa2-A546 DAPI 8C2-siRNA-IMP-a2-a4 V2.00	0	14. siRNA-SC-10 PSF1-A488 DAPI IMPa2-A546 _j_TileScan_001 (Stage 10 of 49)	00-6TdtNFNrdbC6mQ9faattPV
0		Cell	2	0.000	1.000	874	26	siRNA-SC-10 PSF1-A488 IMPa2-A546 DAPI 8C2-siRNA-IMP-a2-a4 V2.00	0	14. siRNA-SC-10 PSF1-A488 DAPI IMPa2-A546 _j_TileScan_001 (Stage 10 of 49)	00-6TdtNFNrdbC6mQ9faattPV
0		Cell	2	0.000	1.000	875	27	siRNA-SC-10 PSF1-A488 IMPa2-A546 DAPI 8C2-siRNA-IMP-a2-a4 V2.00	0	14. siRNA-SC-10 PSF1-A488 DAPI IMPa2-A546 _j_TileScan_001 (Stage 10 of 49)	00-6TdtNFNrdbC6mQ9faattPV
0		Cell	2	0.000	1.000	876	28	siRNA-SC-10 PSF1-A488 IMPa2-A546 DAPI 8C2-siRNA-IMP-a2-a4 V2.00	0	14. siRNA-SC-10 PSF1-A488 DAPI IMPa2-A546 _j_TileScan_001 (Stage 10 of 49)	00-6TdtNFNrdbC6mQ9faattPV
0		Cell	2	0.000	1.000	877	29	siRNA-SC-10 PSF1-A488 IMPa2-A546 DAPI 8C2-siRNA-IMP-a2-a4 V2.00	0	14. siRNA-SC-10 PSF1-A488 DAPI IMPa2-A546 _j_TileScan_001 (Stage 10 of 49)	00-6TdtNFNrdbC6mQ9faattPV
0		Cell	2	0.000	1.000	878	30	siRNA-SC-10 PSF1-A488 IMPa2-A546 DAPI 8C2-siRNA-IMP-a2-a4 V2.00	0	14. siRNA-SC-10 PSF1-A488 DAPI IMPa2-A546 _j_TileScan_001 (Stage 10 of 49)	00-6TdtNFNrdbC6mQ9faattPV
0		Cell	2	0.000	1.000	879	31	siRNA-SC-10 PSF1-A488 IMPa2-A546 DAPI 8C2-siRNA-IMP-a2-a4 V2.00	0	14. siRNA-SC-10 PSF1-A488 DAPI IMPa2-A546 _j_TileScan_001 (Stage 10 of 49)	00-6TdtNFNrdbC6mQ9faattPV
0		Cell	2	0.000	1.000	880	32	siRNA-SC-10 PSF1-A488 IMPa2-A546 DAPI 8C2-siRNA-IMP-a2-a4 V2.00	0	14. siRNA-SC-10 PSF1-A488 DAPI IMPa2-A546 _j_TileScan_001 (Stage 10 of 49)	00-6TdtNFNrdbC6mQ9faattPV
0		Cell	2	0.000	1.000	881	33	siRNA-SC-10 PSF1-A488 IMPa2-A546 DAPI 8C2-siRNA-IMP-a2-a4 V2.00	0	14. siRNA-SC-10 PSF1-A488 DAPI IMPa2-A546 _j_TileScan_001 (Stage 10 of 49)	00-6TdtNFNrdbC6mQ9faattPV
0		Cell	2	0.000	1.000	882	34	siRNA-SC-10 PSF1-A488 IMPa2-A546 DAPI 8C2-siRNA-IMP-a2-a4 V2.00	0	14. siRNA-SC-10 PSF1-A488 DAPI IMPa2-A546 _j_TileScan_001 (Stage 10 of 49)	00-6TdtNFNrdbC6mQ9faattPV
0		Cell	2	0.000	1.000	883	35	siRNA-SC-10 PSF1-A488 IMPa2-A546 DAPI 8C2-siRNA-IMP-a2-a4 V2.00	0	14. siRNA-SC-10 PSF1-A488 DAPI IMPa2-A546 _j_TileScan_001 (Stage 10 of 49)	00-6TdtNFNrdbC6mQ9faattPV
0		Cell	2	0.000	1.000	884	36	siRNA-SC-10 PSF1-A488 IMPa2-A546 DAPI 8C2-siRNA-IMP-a2-a4 V2.00	0	14. siRNA-SC-10 PSF1-A488 DAPI IMPa2-A546 _j_TileScan_001 (Stage 10 of 49)	00-6TdtNFNrdbC6mQ9faattPV
0		Cell	2	0.000	1.000	885	0	siRNA-SC-10 PSF1-A488 IMPa2-A546 DAPI 8C2-siRNA-IMP-a2-a4 V2.00	0	14. siRNA-SC-10 PSF1-A488 DAPI IMPa2-A546 _k_TileScan_001 (Stage 11 of 49)	00-oKb4BXWM4QSaSsnhbUAuD3
0		Cell	2	0.000	1.000	886	1	siRNA-SC-10 PSF1-A488 IMPa2-A546 DAPI 8C2-siRNA-IMP-a2-a4 V2.00	0	14. siRNA-SC-10 PSF1-A488 DAPI IMPa2-A546 _k_TileScan_001 (Stage 11 of 49)	00-oKb4BXWM4QSaSsnhbUAuD3
0		Cell	2	0.000	1.000	887	2	siRNA-SC-10 PSF1-A488 IMPa2-A546 DAPI 8C2-siRNA-IMP-a2-a4 V2.00	0	14. siRNA-SC-10 PSF1-A488 DAPI IMPa2-A546 _k_TileScan_001 (Stage 11 of 49)	00-oKb4BXWM4QSaSsnhbUAuD3
0		Cell	2	0.000	1.000	888	3	siRNA-SC-10 PSF1-A488 IMPa2-A546 DAPI 8C2-siRNA-IMP-a2-a4 V2.00	0	14. siRNA-SC-10 PSF1-A488 DAPI IMPa2-A546 _k_TileScan_001 (Stage 11 of 49)	00-oKb4BXWM4QSaSsnhbUAuD3
0		Cell	2	0.000	1.000	889	4	siRNA-SC-10 PSF1-A488 IMPa2-A546 DAPI 8C2-siRNA-IMP-a2-a4 V2.00	0	14. siRNA-SC-10 PSF1-A488 DAPI IMPa2-A546 _k_TileScan_001 (Stage 11 of 49)	00-oKb4BXWM4QSaSsnhbUAuD3
0		Cell	2	0.000	1.000	890	5	siRNA-SC-10 PSF1-A488 IMPa2-A546 DAPI 8C2-siRNA-IMP-a2-a4 V2.00	0	14. siRNA-SC-10 PSF1-A488 DAPI IMPa2-A546 _k_TileScan_001 (Stage 11 of 49)	00-oKb4BXWM4QSaSsnhbUAuD3
0		Cell	2	0.000	1.000	891	6	siRNA-SC-10 PSF1-A488 IMPa2-A546 DAPI 8C2-siRNA-IMP-a2-a4 V2.00	0	14. siRNA-SC-10 PSF1-A488 DAPI IMPa2-A546 _k_TileScan_001 (Stage 11 of 49)	00-oKb4BXWM4QSaSsnhbUAuD3
0		Cell	2	0.000	1.000	892	7	siRNA-SC-10 PSF1-A488 IMPa2-A546 DAPI 8C2-siRNA-IMP-a2-a4 V2.00	0	14. siRNA-SC-10 PSF1-A488 DAPI IMPa2-A546 _k_TileScan_001 (Stage 11 of 49)	00-oKb4BXWM4QSaSsnhbUAuD3
0		Cell	2	0.000	1.000	893	8	siRNA-SC-10 PSF1-A488 IMPa2-A546 DAPI 8C2-siRNA-IMP-a2-a4 V2.00	0	14. siRNA-SC-10 PSF1-A488 DAPI IMPa2-A546 _k_TileScan_001 (Stage 11 of 49)	00-oKb4BXWM4QSaSsnhbUAuD3
0		Cell	2	0.000	1.000	894	9	siRNA-SC-10 PSF1-A488 IMPa2-A546 DAPI 8C2-siRNA-IMP-a2-a4 V2.00	0	14. siRNA-SC-10 PSF1-A488 DAPI IMPa2-A546 _k_TileScan_001 (Stage 11 of 49)	00-oKb4BXWM4QSaSsnhbUAuD3
0		Cell	2	0.000	1.000	895	10	siRNA-SC-10 PSF1-A488 IMPa2-A546 DAPI 8C2-siRNA-IMP-a2-a4 V2.00	0	14. siRNA-SC-10 PSF1-A488 DAPI IMPa2-A546 _k_TileScan_001 (Stage 11 of 49)	00-oKb4BXWM4QSaSsnhbUAuD3
0		Cell	2	0.000	1.000	896	11	siRNA-SC-10 PSF1-A488 IMPa2-A546 DAPI 8C2-siRNA-IMP-a2-a4 V2.00	0	14. siRNA-SC-10 PSF1-A488 DAPI IMPa2-A546 _k_TileScan_001 (Stage 11 of 49)	00-oKb4BXWM4QSaSsnhbUAuD3
0		Cell	2	0.000	1.000	897	12	siRNA-SC-10 PSF1-A488 IMPa2-A546 DAPI 8C2-siRNA-IMP-a2-a4 V2.00	0	14. siRNA-SC-10 PSF1-A488 DAPI IMPa2-A546 _k_TileScan_001 (Stage 11 of 49)	00-oKb4BXWM4QSaSsnhbUAuD3
0		Cell	2	0.000	1.000	898	13	siRNA-SC-10 PSF1-A488 IMPa2-A546 DAPI 8C2-siRNA-IMP-a2-a4 V2.00	0	14. siRNA-SC-10 PSF1-A488 DAPI IMPa2-A546 _k_TileScan_001 (Stage 11 of 49)	00-oKb4BXWM4QSaSsnhbUAuD3
0		Cell	2	0.000	1.000	899	14	siRNA-SC-10 PSF1-A488 IMPa2-A546 DAPI 8C2-siRNA-IMP-a2-a4 V2.00	0	14. siRNA-SC-10 PSF1-A488 DAPI IMPa2-A546 _k_TileScan_001 (Stage 11 of 49)	00-oKb4BXWM4QSaSsnhbUAuD3
0		Cell	2	0.000	1.000	900	15	siRNA-SC-10 PSF1-A488 IMPa2-A546 DAPI 8C2-siRNA-IMP-a2-a4 V2.00	0	14. siRNA-SC-10 PSF1-A488 DAPI IMPa2-A546 _k_TileScan_001 (Stage 11 of 49)	00-oKb4BXWM4QSaSsnhbUAuD3
0		Cell	2	0.000	1.000	901	16	siRNA-SC-10 PSF1-A488 IMPa2-A546 DAPI 8C2-siRNA-IMP-a2-a4 V2.00	0	14. siRNA-SC-10 PSF1-A488 DAPI IMPa2-A546 _k_TileScan_001 (Stage 11 of 49)	00-oKb4BXWM4QSaSsnhbUAuD3
0		Cell	2	0.000	1.000	902	17	siRNA-SC-10 PSF1-A488 IMPa2-A546 DAPI 8C2-siRNA-IMP-a2-a4 V2.00	0	14. siRNA-SC-10 PSF1-A488 DAPI IMPa2-A546 _k_TileScan_001 (Stage 11 of 49)	00-oKb4BXWM4QSaSsnhbUAuD3
0		Cell	2	0.000	1.000	903	18	siRNA-SC-10 PSF1-A488 IMPa2-A546 DAPI 8C2-siRNA-IMP-a2-a4 V2.00	0	14. siRNA-SC-10 PSF1-A488 DAPI IMPa2-A546 _k_TileScan_001 (Stage 11 of 49)	00-oKb4BXWM4QSaSsnhbUAuD3
0		Cell	2	0.000	1.000	904	19	siRNA-SC-10 PSF1-A488 IMPa2-A546 DAPI 8C2-siRNA-IMP-a2-a4 V2.00	0	14. siRNA-SC-10 PSF1-A488 DAPI IMPa2-A546 _k_TileScan_001 (Stage 11 of 49)	00-oKb4BXWM4QSaSsnhbUAuD3
0		Cell	2	0.000	1.000	905	20	siRNA-SC-10 PSF1-A488 IMPa2-A546 DAPI 8C2-siRNA-IMP-a2-a4 V2.00	0	14. siRNA-SC-10 PSF1-A488 DAPI IMPa2-A546 _k_TileScan_001 (Stage 11 of 49)	00-oKb4BXWM4QSaSsnhbUAuD3
0		Cell	2	0.000	1.000	906	21	siRNA-SC-10 PSF1-A488 IMPa2-A546 DAPI 8C2-siRNA-IMP-a2-a4 V2.00	0	14. siRNA-SC-10 PSF1-A488 DAPI IMPa2-A546 _k_TileScan_001 (Stage 11 of 49)	00-oKb4BXWM4QSaSsnhbUAuD3
0		Cell	2	0.000	1.000	907	22	siRNA-SC-10 PSF1-A488 IMPa2-A546 DAPI 8C2-siRNA-IMP-a2-a4 V2.00	0	14. siRNA-SC-10 PSF1-A488 DAPI IMPa2-A546 _k_TileScan_001 (Stage 11 of 49)	00-oKb4BXWM4QSaSsnhbUAuD3
0		Cell	2	0.000	1.000	908	23	siRNA-SC-10 PSF1-A488 IMPa2-A546 DAPI 8C2-siRNA-IMP-a2-a4 V2.00	0	14. siRNA-SC-10 PSF1-A488 DAPI IMPa2-A546 _k_TileScan_001 (Stage 11 of 49)	00-oKb4BXWM4QSaSsnhbUAuD3
0		Cell	2	0.000	1.000	909	24	siRNA-SC-10 PSF1-A488 IMPa2-A546 DAPI 8C2-siRNA-IMP-a2-a4 V2.00	0	14. siRNA-SC-10 PSF1-A488 DAPI IMPa2-A546 _k_TileScan_001 (Stage 11 of 49)	00-oKb4BXWM4QSaSsnhbUAuD3
0		Cell	2	0.000	1.000	910	25	siRNA-SC-10 PSF1-A488 IMPa2-A546 DAPI 8C2-siRNA-IMP-a2-a4 V2.00	0	14. siRNA-SC-10 PSF1-A488 DAPI IMPa2-A546 _k_TileScan_001 (Stage 11 of 49)	00-oKb4BXWM4QSaSsnhbUAuD3
0		Cell	2	0.000	1.000	911	26	siRNA-SC-10 PSF1-A488 IMPa2-A546 DAPI 8C2-siRNA-IMP-a2-a4 V2.00	0	14. siRNA-SC-10 PSF1-A488 DAPI IMPa2-A546 _k_TileScan_001 (Stage 11 of 49)	00-oKb4BXWM4QSaSsnhbUAuD3
0		Cell	2	0.000	1.000	912	27	siRNA-SC-10 PSF1-A488 IMPa2-A546 DAPI 8C2-siRNA-IMP-a2-a4 V2.00	0	14. siRNA-SC-10 PSF1-A488 DAPI IMPa2-A546 _k_TileScan_001 (Stage 11 of 49)	00-oKb4BXWM4QSaSsnhbUAuD3
0		Cell	2	0.000	1.000	913	28	siRNA-SC-10 PSF1-A488 IMPa2-A546 DAPI 8C2-siRNA-IMP-a2-a4 V2.00	0	14. siRNA-SC-10 PSF1-A488 DAPI IMPa2-A546 _k_TileScan_001 (Stage 11 of 49)	00-oKb4BXWM4QSaSsnhbUAuD3
0		Cell	2	0.000	1.000	914	29	siRNA-SC-10 PSF1-A488 IMPa2-A546 DAPI 8C2-siRNA-IMP-a2-a4 V2.00	0	14. siRNA-SC-10 PSF1-A488 DAPI IMPa2-A546 _k_TileScan_001 (Stage 11 of 49)	00-oKb4BXWM4QSaSsnhbUAuD3
0		Cell	2	0.000	1.000	915	30	siRNA-SC-10 PSF1-A488 IMPa2-A546 DAPI 8C2-siRNA-IMP-a2-a4 V2.00	0	14. siRNA-SC-10 PSF1-A488 DAPI IMPa2-A546 _k_TileScan_001 (Stage 11 of 49)	00-oKb4BXWM4QSaSsnhbUAuD3
0		Cell	2	0.000	1.000	916	31	siRNA-SC-10 PSF1-A488 IMPa2-A546 DAPI 8C2-siRNA-IMP-a2-a4 V2.00	0	14. siRNA-SC-10 PSF1-A488 DAPI IMPa2-A546 _k_TileScan_001 (Stage 11 of 49)	00-oKb4BXWM4QSaSsnhbUAuD3
0		Cell	2	0.000	1.000	917	32	siRNA-SC-10 PSF1-A488 IMPa2-A546 DAPI 8C2-siRNA-IMP-a2-a4 V2.00	0	14. siRNA-SC-10 PSF1-A488 DAPI IMPa2-A546 _k_TileScan_001 (Stage 11 of 49)	00-oKb4BXWM4QSaSsnhbUAuD3
0		Cell	2	0.000	1.000	918	33	siRNA-SC-10 PSF1-A488 IMPa2-A546 DAPI 8C2-siRNA-IMP-a2-a4 V2.00	0	14. siRNA-SC-10 PSF1-A488 DAPI IMPa2-A546 _k_TileScan_001 (Stage 11 of 49)	00-oKb4BXWM4QSaSsnhbUAuD3
0		Cell	2	0.000	1.000	919	34	siRNA-SC-10 PSF1-A488 IMPa2-A546 DAPI 8C2-siRNA-IMP-a2-a4 V2.00	0	14. siRNA-SC-10 PSF1-A488 DAPI IMPa2-A546 _k_TileScan_001 (Stage 11 of 49)	00-oKb4BXWM4QSaSsnhbUAuD3
0		Cell	2	0.000	1.000	920	35	siRNA-SC-10 PSF1-A488 IMPa2-A546 DAPI 8C2-siRNA-IMP-a2-a4 V2.00	0	14. siRNA-SC-10 PSF1-A488 DAPI IMPa2-A546 _k_TileScan_001 (Stage 11 of 49)	00-oKb4BXWM4QSaSsnhbUAuD3
0		Cell	2	0.000	1.000	921	36	siRNA-SC-10 PSF1-A488 IMPa2-A546 DAPI 8C2-siRNA-IMP-a2-a4 V2.00	0	14. siRNA-SC-10 PSF1-A488 DAPI IMPa2-A546 _k_TileScan_001 (Stage 11 of 49)	00-oKb4BXWM4QSaSsnhbUAuD3
0		Cell	2	0.000	1.000	922	37	siRNA-SC-10 PSF1-A488 IMPa2-A546 DAPI 8C2-siRNA-IMP-a2-a4 V2.00	0	14. siRNA-SC-10 PSF1-A488 DAPI IMPa2-A546 _k_TileScan_001 (Stage 11 of 49)	00-oKb4BXWM4QSaSsnhbUAuD3
0		Cell	2	0.000	1.000	923	38	siRNA-SC-10 PSF1-A488 IMPa2-A546 DAPI 8C2-siRNA-IMP-a2-a4 V2.00	0	14. siRNA-SC-10 PSF1-A488 DAPI IMPa2-A546 _k_TileScan_001 (Stage 11 of 49)	00-oKb4BXWM4QSaSsnhbUAuD3
0		Cell	2	0.000	1.000	924	39	siRNA-SC-10 PSF1-A488 IMPa2-A546 DAPI 8C2-siRNA-IMP-a2-a4 V2.00	0	14. siRNA-SC-10 PSF1-A488 DAPI IMPa2-A546 _k_TileScan_001 (Stage 11 of 49)	00-oKb4BXWM4QSaSsnhbUAuD3
0		Cell	2	0.000	1.000	925	40	siRNA-SC-10 PSF1-A488 IMPa2-A546 DAPI 8C2-siRNA-IMP-a2-a4 V2.00	0	14. siRNA-SC-10 PSF1-A488 DAPI IMPa2-A546 _k_TileScan_001 (Stage 11 of 49)	00-oKb4BXWM4QSaSsnhbUAuD3
0		Cell	2	0.000	1.000	926	41	siRNA-SC-10 PSF1-A488 IMPa2-A546 DAPI 8C2-siRNA-IMP-a2-a4 V2.00	0	14. siRNA-SC-10 PSF1-A488 DAPI IMPa2-A546 _k_TileScan_001 (Stage 11 of 49)	00-oKb4BXWM4QSaSsnhbUAuD3
0		Cell	2	0.000	1.000	927	42	siRNA-SC-10 PSF1-A488 IMPa2-A546 DAPI 8C2-siRNA-IMP-a2-a4 V2.00	0	14. siRNA-SC-10 PSF1-A488 DAPI IMPa2-A546 _k_TileScan_001 (Stage 11 of 49)	00-oKb4BXWM4QSaSsnhbUAuD3
0		Cell	2	0.000	1.000	928	43	siRNA-SC-10 PSF1-A488 IMPa2-A546 DAPI 8C2-siRNA-IMP-a2-a4 V2.00	0	14. siRNA-SC-10 PSF1-A488 DAPI IMPa2-A546 _k_TileScan_001 (Stage 11 of 49)	00-oKb4BXWM4QSaSsnhbUAuD3
0		Cell	2	0.000	1.000	929	0	siRNA-SC-10 PSF1-A488 IMPa2-A546 DAPI 8C2-siRNA-IMP-a2-a4 V2.00	0	14. siRNA-SC-10 PSF1-A488 DAPI IMPa2-A546 _l_TileScan_001 (Stage 12 of 49)	00-Z7SYXNhyeTVZSaG6XQPxuP
0		Cell	2	0.000	1.000	930	1	siRNA-SC-10 PSF1-A488 IMPa2-A546 DAPI 8C2-siRNA-IMP-a2-a4 V2.00	0	14. siRNA-SC-10 PSF1-A488 DAPI IMPa2-A546 _l_TileScan_001 (Stage 12 of 49)	00-Z7SYXNhyeTVZSaG6XQPxuP
0		Cell	2	0.000	1.000	931	2	siRNA-SC-10 PSF1-A488 IMPa2-A546 DAPI 8C2-siRNA-IMP-a2-a4 V2.00	0	14. siRNA-SC-10 PSF1-A488 DAPI IMPa2-A546 _l_TileScan_001 (Stage 12 of 49)	00-Z7SYXNhyeTVZSaG6XQPxuP
0		Cell	2	0.000	1.000	932	3	siRNA-SC-10 PSF1-A488 IMPa2-A546 DAPI 8C2-siRNA-IMP-a2-a4 V2.00	0	14. siRNA-SC-10 PSF1-A488 DAPI IMPa2-A546 _l_TileScan_001 (Stage 12 of 49)	00-Z7SYXNhyeTVZSaG6XQPxuP
0		Cell	2	0.000	1.000	933	4	siRNA-SC-10 PSF1-A488 IMPa2-A546 DAPI 8C2-siRNA-IMP-a2-a4 V2.00	0	14. siRNA-SC-10 PSF1-A488 DAPI IMPa2-A546 _l_TileScan_001 (Stage 12 of 49)	00-Z7SYXNhyeTVZSaG6XQPxuP
0		Cell	2	0.000	1.000	934	5	siRNA-SC-10 PSF1-A488 IMPa2-A546 DAPI 8C2-siRNA-IMP-a2-a4 V2.00	0	14. siRNA-SC-10 PSF1-A488 DAPI IMPa2-A546 _l_TileScan_001 (Stage 12 of 49)	00-Z7SYXNhyeTVZSaG6XQPxuP
0		Cell	2	0.000	1.000	935	6	siRNA-SC-10 PSF1-A488 IMPa2-A546 DAPI 8C2-siRNA-IMP-a2-a4 V2.00	0	14. siRNA-SC-10 PSF1-A488 DAPI IMPa2-A546 _l_TileScan_001 (Stage 12 of 49)	00-Z7SYXNhyeTVZSaG6XQPxuP
0		Cell	2	0.000	1.000	936	7	siRNA-SC-10 PSF1-A488 IMPa2-A546 DAPI 8C2-siRNA-IMP-a2-a4 V2.00	0	14. siRNA-SC-10 PSF1-A488 DAPI IMPa2-A546 _l_TileScan_001 (Stage 12 of 49)	00-Z7SYXNhyeTVZSaG6XQPxuP
0		Cell	2	0.000	1.000	937	8	siRNA-SC-10 PSF1-A488 IMPa2-A546 DAPI 8C2-siRNA-IMP-a2-a4 V2.00	0	14. siRNA-SC-10 PSF1-A488 DAPI IMPa2-A546 _l_TileScan_001 (Stage 12 of 49)	00-Z7SYXNhyeTVZSaG6XQPxuP
0		Cell	2	0.000	1.000	938	9	siRNA-SC-10 PSF1-A488 IMPa2-A546 DAPI 8C2-siRNA-IMP-a2-a4 V2.00	0	14. siRNA-SC-10 PSF1-A488 DAPI IMPa2-A546 _l_TileScan_001 (Stage 12 of 49)	00-Z7SYXNhyeTVZSaG6XQPxuP
0		Cell	2	0.000	1.000	939	10	siRNA-SC-10 PSF1-A488 IMPa2-A546 DAPI 8C2-siRNA-IMP-a2-a4 V2.00	0	14. siRNA-SC-10 PSF1-A488 DAPI IMPa2-A546 _l_TileScan_001 (Stage 12 of 49)	00-Z7SYXNhyeTVZSaG6XQPxuP
0		Cell	2	0.000	1.000	940	11	siRNA-SC-10 PSF1-A488 IMPa2-A546 DAPI 8C2-siRNA-IMP-a2-a4 V2.00	0	14. siRNA-SC-10 PSF1-A488 DAPI IMPa2-A546 _l_TileScan_001 (Stage 12 of 49)	00-Z7SYXNhyeTVZSaG6XQPxuP
0		Cell	2	0.000	1.000	941	12	siRNA-SC-10 PSF1-A488 IMPa2-A546 DAPI 8C2-siRNA-IMP-a2-a4 V2.00	0	14. siRNA-SC-10 PSF1-A488 DAPI IMPa2-A546 _l_TileScan_001 (Stage 12 of 49)	00-Z7SYXNhyeTVZSaG6XQPxuP
0		Cell	2	0.000	1.000	942	13	siRNA-SC-10 PSF1-A488 IMPa2-A546 DAPI 8C2-siRNA-IMP-a2-a4 V2.00	0	14. siRNA-SC-10 PSF1-A488 DAPI IMPa2-A546 _l_TileScan_001 (Stage 12 of 49)	00-Z7SYXNhyeTVZSaG6XQPxuP
0		Cell	2	0.000	1.000	943	14	siRNA-SC-10 PSF1-A488 IMPa2-A546 DAPI 8C2-siRNA-IMP-a2-a4 V2.00	0	14. siRNA-SC-10 PSF1-A488 DAPI IMPa2-A546 _l_TileScan_001 (Stage 12 of 49)	00-Z7SYXNhyeTVZSaG6XQPxuP
0		Cell	2	0.000	1.000	944	15	siRNA-SC-10 PSF1-A488 IMPa2-A546 DAPI 8C2-siRNA-IMP-a2-a4 V2.00	0	14. siRNA-SC-10 PSF1-A488 DAPI IMPa2-A546 _l_TileScan_001 (Stage 12 of 49)	00-Z7SYXNhyeTVZSaG6XQPxuP
0		Cell	2	0.000	1.000	945	16	siRNA-SC-10 PSF1-A488 IMPa2-A546 DAPI 8C2-siRNA-IMP-a2-a4 V2.00	0	14. siRNA-SC-10 PSF1-A488 DAPI IMPa2-A546 _l_TileScan_001 (Stage 12 of 49)	00-Z7SYXNhyeTVZSaG6XQPxuP
0		Cell	2	0.000	1.000	946	17	siRNA-SC-10 PSF1-A488 IMPa2-A546 DAPI 8C2-siRNA-IMP-a2-a4 V2.00	0	14. siRNA-SC-10 PSF1-A488 DAPI IMPa2-A546 _l_TileScan_001 (Stage 12 of 49)	00-Z7SYXNhyeTVZSaG6XQPxuP
0		Cell	2	0.000	1.000	947	18	siRNA-SC-10 PSF1-A488 IMPa2-A546 DAPI 8C2-siRNA-IMP-a2-a4 V2.00	0	14. siRNA-SC-10 PSF1-A488 DAPI IMPa2-A546 _l_TileScan_001 (Stage 12 of 49)	00-Z7SYXNhyeTVZSaG6XQPxuP
0		Cell	2	0.000	1.000	948	19	siRNA-SC-10 PSF1-A488 IMPa2-A546 DAPI 8C2-siRNA-IMP-a2-a4 V2.00	0	14. siRNA-SC-10 PSF1-A488 DAPI IMPa2-A546 _l_TileScan_001 (Stage 12 of 49)	00-Z7SYXNhyeTVZSaG6XQPxuP
0		Cell	2	0.000	1.000	949	20	siRNA-SC-10 PSF1-A488 IMPa2-A546 DAPI 8C2-siRNA-IMP-a2-a4 V2.00	0	14. siRNA-SC-10 PSF1-A488 DAPI IMPa2-A546 _l_TileScan_001 (Stage 12 of 49)	00-Z7SYXNhyeTVZSaG6XQPxuP
0		Cell	2	0.000	1.000	950	21	siRNA-SC-10 PSF1-A488 IMPa2-A546 DAPI 8C2-siRNA-IMP-a2-a4 V2.00	0	14. siRNA-SC-10 PSF1-A488 DAPI IMPa2-A546 _l_TileScan_001 (Stage 12 of 49)	00-Z7SYXNhyeTVZSaG6XQPxuP
0		Cell	2	0.000	1.000	951	22	siRNA-SC-10 PSF1-A488 IMPa2-A546 DAPI 8C2-siRNA-IMP-a2-a4 V2.00	0	14. siRNA-SC-10 PSF1-A488 DAPI IMPa2-A546 _l_TileScan_001 (Stage 12 of 49)	00-Z7SYXNhyeTVZSaG6XQPxuP
0		Cell	2	0.000	1.000	952	23	siRNA-SC-10 PSF1-A488 IMPa2-A546 DAPI 8C2-siRNA-IMP-a2-a4 V2.00	0	14. siRNA-SC-10 PSF1-A488 DAPI IMPa2-A546 _l_TileScan_001 (Stage 12 of 49)	00-Z7SYXNhyeTVZSaG6XQPxuP
0		Cell	2	0.000	1.000	953	24	siRNA-SC-10 PSF1-A488 IMPa2-A546 DAPI 8C2-siRNA-IMP-a2-a4 V2.00	0	14. siRNA-SC-10 PSF1-A488 DAPI IMPa2-A546 _l_TileScan_001 (Stage 12 of 49)	00-Z7SYXNhyeTVZSaG6XQPxuP
0		Cell	2	0.000	1.000	954	25	siRNA-SC-10 PSF1-A488 IMPa2-A546 DAPI 8C2-siRNA-IMP-a2-a4 V2.00	0	14. siRNA-SC-10 PSF1-A488 DAPI IMPa2-A546 _l_TileScan_001 (Stage 12 of 49)	00-Z7SYXNhyeTVZSaG6XQPxuP
0		Cell	2	0.000	1.000	955	26	siRNA-SC-10 PSF1-A488 IMPa2-A546 DAPI 8C2-siRNA-IMP-a2-a4 V2.00	0	14. siRNA-SC-10 PSF1-A488 DAPI IMPa2-A546 _l_TileScan_001 (Stage 12 of 49)	00-Z7SYXNhyeTVZSaG6XQPxuP
0		Cell	2	0.000	1.000	956	27	siRNA-SC-10 PSF1-A488 IMPa2-A546 DAPI 8C2-siRNA-IMP-a2-a4 V2.00	0	14. siRNA-SC-10 PSF1-A488 DAPI IMPa2-A546 _l_TileScan_001 (Stage 12 of 49)	00-Z7SYXNhyeTVZSaG6XQPxuP
0		Cell	2	0.000	1.000	957	28	siRNA-SC-10 PSF1-A488 IMPa2-A546 DAPI 8C2-siRNA-IMP-a2-a4 V2.00	0	14. siRNA-SC-10 PSF1-A488 DAPI IMPa2-A546 _l_TileScan_001 (Stage 12 of 49)	00-Z7SYXNhyeTVZSaG6XQPxuP
0		Cell	2	0.000	1.000	958	29	siRNA-SC-10 PSF1-A488 IMPa2-A546 DAPI 8C2-siRNA-IMP-a2-a4 V2.00	0	14. siRNA-SC-10 PSF1-A488 DAPI IMPa2-A546 _l_TileScan_001 (Stage 12 of 49)	00-Z7SYXNhyeTVZSaG6XQPxuP
0		Cell	2	0.000	1.000	959	30	siRNA-SC-10 PSF1-A488 IMPa2-A546 DAPI 8C2-siRNA-IMP-a2-a4 V2.00	0	14. siRNA-SC-10 PSF1-A488 DAPI IMPa2-A546 _l_TileScan_001 (Stage 12 of 49)	00-Z7SYXNhyeTVZSaG6XQPxuP
0		Cell	2	0.000	1.000	960	31	siRNA-SC-10 PSF1-A488 IMPa2-A546 DAPI 8C2-siRNA-IMP-a2-a4 V2.00	0	14. siRNA-SC-10 PSF1-A488 DAPI IMPa2-A546 _l_TileScan_001 (Stage 12 of 49)	00-Z7SYXNhyeTVZSaG6XQPxuP
0		Cell	2	0.000	1.000	961	32	siRNA-SC-10 PSF1-A488 IMPa2-A546 DAPI 8C2-siRNA-IMP-a2-a4 V2.00	0	14. siRNA-SC-10 PSF1-A488 DAPI IMPa2-A546 _l_TileScan_001 (Stage 12 of 49)	00-Z7SYXNhyeTVZSaG6XQPxuP
0		Cell	2	0.000	1.000	962	33	siRNA-SC-10 PSF1-A488 IMPa2-A546 DAPI 8C2-siRNA-IMP-a2-a4 V2.00	0	14. siRNA-SC-10 PSF1-A488 DAPI IMPa2-A546 _l_TileScan_001 (Stage 12 of 49)	00-Z7SYXNhyeTVZSaG6XQPxuP
0		Cell	2	0.000	1.000	963	34	siRNA-SC-10 PSF1-A488 IMPa2-A546 DAPI 8C2-siRNA-IMP-a2-a4 V2.00	0	14. siRNA-SC-10 PSF1-A488 DAPI IMPa2-A546 _l_TileScan_001 (Stage 12 of 49)	00-Z7SYXNhyeTVZSaG6XQPxuP
0		Cell	2	0.000	1.000	964	35	siRNA-SC-10 PSF1-A488 IMPa2-A546 DAPI 8C2-siRNA-IMP-a2-a4 V2.00	0	14. siRNA-SC-10 PSF1-A488 DAPI IMPa2-A546 _l_TileScan_001 (Stage 12 of 49)	00-Z7SYXNhyeTVZSaG6XQPxuP
0		Cell	2	0.000	1.000	965	36	siRNA-SC-10 PSF1-A488 IMPa2-A546 DAPI 8C2-siRNA-IMP-a2-a4 V2.00	0	14. siRNA-SC-10 PSF1-A488 DAPI IMPa2-A546 _l_TileScan_001 (Stage 12 of 49)	00-Z7SYXNhyeTVZSaG6XQPxuP
0		Cell	2	0.000	1.000	966	37	siRNA-SC-10 PSF1-A488 IMPa2-A546 DAPI 8C2-siRNA-IMP-a2-a4 V2.00	0	14. siRNA-SC-10 PSF1-A488 DAPI IMPa2-A546 _l_TileScan_001 (Stage 12 of 49)	00-Z7SYXNhyeTVZSaG6XQPxuP
0		Cell	2	0.000	1.000	967	38	siRNA-SC-10 PSF1-A488 IMPa2-A546 DAPI 8C2-siRNA-IMP-a2-a4 V2.00	0	14. siRNA-SC-10 PSF1-A488 DAPI IMPa2-A546 _l_TileScan_001 (Stage 12 of 49)	00-Z7SYXNhyeTVZSaG6XQPxuP
0		Cell	2	0.000	1.000	968	39	siRNA-SC-10 PSF1-A488 IMPa2-A546 DAPI 8C2-siRNA-IMP-a2-a4 V2.00	0	14. siRNA-SC-10 PSF1-A488 DAPI IMPa2-A546 _l_TileScan_001 (Stage 12 of 49)	00-Z7SYXNhyeTVZSaG6XQPxuP
0		Cell	2	0.000	1.000	969	40	siRNA-SC-10 PSF1-A488 IMPa2-A546 DAPI 8C2-siRNA-IMP-a2-a4 V2.00	0	14. siRNA-SC-10 PSF1-A488 DAPI IMPa2-A546 _l_TileScan_001 (Stage 12 of 49)	00-Z7SYXNhyeTVZSaG6XQPxuP
0		Cell	2	0.000	1.000	970	41	siRNA-SC-10 PSF1-A488 IMPa2-A546 DAPI 8C2-siRNA-IMP-a2-a4 V2.00	0	14. siRNA-SC-10 PSF1-A488 DAPI IMPa2-A546 _l_TileScan_001 (Stage 12 of 49)	00-Z7SYXNhyeTVZSaG6XQPxuP
0		Cell	2	0.000	1.000	971	42	siRNA-SC-10 PSF1-A488 IMPa2-A546 DAPI 8C2-siRNA-IMP-a2-a4 V2.00	0	14. siRNA-SC-10 PSF1-A488 DAPI IMPa2-A546 _l_TileScan_001 (Stage 12 of 49)	00-Z7SYXNhyeTVZSaG6XQPxuP
0		Cell	2	0.000	1.000	972	0	siRNA-SC-10 PSF1-A488 IMPa2-A546 DAPI 8C2-siRNA-IMP-a2-a4 V2.00	0	14. siRNA-SC-10 PSF1-A488 DAPI IMPa2-A546 _m_TileScan_001 (Stage 13 of 49)	00-vjBj4TNk6ojPU9oAdEmRPC
0		Cell	2	0.000	1.000	973	1	siRNA-SC-10 PSF1-A488 IMPa2-A546 DAPI 8C2-siRNA-IMP-a2-a4 V2.00	0	14. siRNA-SC-10 PSF1-A488 DAPI IMPa2-A546 _m_TileScan_001 (Stage 13 of 49)	00-vjBj4TNk6ojPU9oAdEmRPC
0		Cell	2	0.000	1.000	974	2	siRNA-SC-10 PSF1-A488 IMPa2-A546 DAPI 8C2-siRNA-IMP-a2-a4 V2.00	0	14. siRNA-SC-10 PSF1-A488 DAPI IMPa2-A546 _m_TileScan_001 (Stage 13 of 49)	00-vjBj4TNk6ojPU9oAdEmRPC
0		Cell	2	0.000	1.000	975	3	siRNA-SC-10 PSF1-A488 IMPa2-A546 DAPI 8C2-siRNA-IMP-a2-a4 V2.00	0	14. siRNA-SC-10 PSF1-A488 DAPI IMPa2-A546 _m_TileScan_001 (Stage 13 of 49)	00-vjBj4TNk6ojPU9oAdEmRPC
0		Cell	2	0.000	1.000	976	4	siRNA-SC-10 PSF1-A488 IMPa2-A546 DAPI 8C2-siRNA-IMP-a2-a4 V2.00	0	14. siRNA-SC-10 PSF1-A488 DAPI IMPa2-A546 _m_TileScan_001 (Stage 13 of 49)	00-vjBj4TNk6ojPU9oAdEmRPC
0		Cell	2	0.000	1.000	977	5	siRNA-SC-10 PSF1-A488 IMPa2-A546 DAPI 8C2-siRNA-IMP-a2-a4 V2.00	0	14. siRNA-SC-10 PSF1-A488 DAPI IMPa2-A546 _m_TileScan_001 (Stage 13 of 49)	00-vjBj4TNk6ojPU9oAdEmRPC
0		Cell	2	0.000	1.000	978	6	siRNA-SC-10 PSF1-A488 IMPa2-A546 DAPI 8C2-siRNA-IMP-a2-a4 V2.00	0	14. siRNA-SC-10 PSF1-A488 DAPI IMPa2-A546 _m_TileScan_001 (Stage 13 of 49)	00-vjBj4TNk6ojPU9oAdEmRPC
0		Cell	2	0.000	1.000	979	7	siRNA-SC-10 PSF1-A488 IMPa2-A546 DAPI 8C2-siRNA-IMP-a2-a4 V2.00	0	14. siRNA-SC-10 PSF1-A488 DAPI IMPa2-A546 _m_TileScan_001 (Stage 13 of 49)	00-vjBj4TNk6ojPU9oAdEmRPC
0		Cell	2	0.000	1.000	980	8	siRNA-SC-10 PSF1-A488 IMPa2-A546 DAPI 8C2-siRNA-IMP-a2-a4 V2.00	0	14. siRNA-SC-10 PSF1-A488 DAPI IMPa2-A546 _m_TileScan_001 (Stage 13 of 49)	00-vjBj4TNk6ojPU9oAdEmRPC
0		Cell	2	0.000	1.000	981	9	siRNA-SC-10 PSF1-A488 IMPa2-A546 DAPI 8C2-siRNA-IMP-a2-a4 V2.00	0	14. siRNA-SC-10 PSF1-A488 DAPI IMPa2-A546 _m_TileScan_001 (Stage 13 of 49)	00-vjBj4TNk6ojPU9oAdEmRPC
0		Cell	2	0.000	1.000	982	10	siRNA-SC-10 PSF1-A488 IMPa2-A546 DAPI 8C2-siRNA-IMP-a2-a4 V2.00	0	14. siRNA-SC-10 PSF1-A488 DAPI IMPa2-A546 _m_TileScan_001 (Stage 13 of 49)	00-vjBj4TNk6ojPU9oAdEmRPC
0		Cell	2	0.000	1.000	983	11	siRNA-SC-10 PSF1-A488 IMPa2-A546 DAPI 8C2-siRNA-IMP-a2-a4 V2.00	0	14. siRNA-SC-10 PSF1-A488 DAPI IMPa2-A546 _m_TileScan_001 (Stage 13 of 49)	00-vjBj4TNk6ojPU9oAdEmRPC
0		Cell	2	0.000	1.000	984	12	siRNA-SC-10 PSF1-A488 IMPa2-A546 DAPI 8C2-siRNA-IMP-a2-a4 V2.00	0	14. siRNA-SC-10 PSF1-A488 DAPI IMPa2-A546 _m_TileScan_001 (Stage 13 of 49)	00-vjBj4TNk6ojPU9oAdEmRPC
0		Cell	2	0.000	1.000	985	13	siRNA-SC-10 PSF1-A488 IMPa2-A546 DAPI 8C2-siRNA-IMP-a2-a4 V2.00	0	14. siRNA-SC-10 PSF1-A488 DAPI IMPa2-A546 _m_TileScan_001 (Stage 13 of 49)	00-vjBj4TNk6ojPU9oAdEmRPC
0		Cell	2	0.000	1.000	986	14	siRNA-SC-10 PSF1-A488 IMPa2-A546 DAPI 8C2-siRNA-IMP-a2-a4 V2.00	0	14. siRNA-SC-10 PSF1-A488 DAPI IMPa2-A546 _m_TileScan_001 (Stage 13 of 49)	00-vjBj4TNk6ojPU9oAdEmRPC
0		Cell	2	0.000	1.000	987	15	siRNA-SC-10 PSF1-A488 IMPa2-A546 DAPI 8C2-siRNA-IMP-a2-a4 V2.00	0	14. siRNA-SC-10 PSF1-A488 DAPI IMPa2-A546 _m_TileScan_001 (Stage 13 of 49)	00-vjBj4TNk6ojPU9oAdEmRPC
0		Cell	2	0.000	1.000	988	16	siRNA-SC-10 PSF1-A488 IMPa2-A546 DAPI 8C2-siRNA-IMP-a2-a4 V2.00	0	14. siRNA-SC-10 PSF1-A488 DAPI IMPa2-A546 _m_TileScan_001 (Stage 13 of 49)	00-vjBj4TNk6ojPU9oAdEmRPC
0		Cell	2	0.000	1.000	989	17	siRNA-SC-10 PSF1-A488 IMPa2-A546 DAPI 8C2-siRNA-IMP-a2-a4 V2.00	0	14. siRNA-SC-10 PSF1-A488 DAPI IMPa2-A546 _m_TileScan_001 (Stage 13 of 49)	00-vjBj4TNk6ojPU9oAdEmRPC
0		Cell	2	0.000	1.000	990	18	siRNA-SC-10 PSF1-A488 IMPa2-A546 DAPI 8C2-siRNA-IMP-a2-a4 V2.00	0	14. siRNA-SC-10 PSF1-A488 DAPI IMPa2-A546 _m_TileScan_001 (Stage 13 of 49)	00-vjBj4TNk6ojPU9oAdEmRPC
0		Cell	2	0.000	1.000	991	19	siRNA-SC-10 PSF1-A488 IMPa2-A546 DAPI 8C2-siRNA-IMP-a2-a4 V2.00	0	14. siRNA-SC-10 PSF1-A488 DAPI IMPa2-A546 _m_TileScan_001 (Stage 13 of 49)	00-vjBj4TNk6ojPU9oAdEmRPC
0		Cell	2	0.000	1.000	992	20	siRNA-SC-10 PSF1-A488 IMPa2-A546 DAPI 8C2-siRNA-IMP-a2-a4 V2.00	0	14. siRNA-SC-10 PSF1-A488 DAPI IMPa2-A546 _m_TileScan_001 (Stage 13 of 49)	00-vjBj4TNk6ojPU9oAdEmRPC
0		Cell	2	0.000	1.000	993	21	siRNA-SC-10 PSF1-A488 IMPa2-A546 DAPI 8C2-siRNA-IMP-a2-a4 V2.00	0	14. siRNA-SC-10 PSF1-A488 DAPI IMPa2-A546 _m_TileScan_001 (Stage 13 of 49)	00-vjBj4TNk6ojPU9oAdEmRPC
0		Cell	2	0.000	1.000	994	22	siRNA-SC-10 PSF1-A488 IMPa2-A546 DAPI 8C2-siRNA-IMP-a2-a4 V2.00	0	14. siRNA-SC-10 PSF1-A488 DAPI IMPa2-A546 _m_TileScan_001 (Stage 13 of 49)	00-vjBj4TNk6ojPU9oAdEmRPC
0		Cell	2	0.000	1.000	995	23	siRNA-SC-10 PSF1-A488 IMPa2-A546 DAPI 8C2-siRNA-IMP-a2-a4 V2.00	0	14. siRNA-SC-10 PSF1-A488 DAPI IMPa2-A546 _m_TileScan_001 (Stage 13 of 49)	00-vjBj4TNk6ojPU9oAdEmRPC
0		Cell	2	0.000	1.000	996	24	siRNA-SC-10 PSF1-A488 IMPa2-A546 DAPI 8C2-siRNA-IMP-a2-a4 V2.00	0	14. siRNA-SC-10 PSF1-A488 DAPI IMPa2-A546 _m_TileScan_001 (Stage 13 of 49)	00-vjBj4TNk6ojPU9oAdEmRPC
0		Cell	2	0.000	1.000	997	25	siRNA-SC-10 PSF1-A488 IMPa2-A546 DAPI 8C2-siRNA-IMP-a2-a4 V2.00	0	14. siRNA-SC-10 PSF1-A488 DAPI IMPa2-A546 _m_TileScan_001 (Stage 13 of 49)	00-vjBj4TNk6ojPU9oAdEmRPC
0		Cell	2	0.000	1.000	998	26	siRNA-SC-10 PSF1-A488 IMPa2-A546 DAPI 8C2-siRNA-IMP-a2-a4 V2.00	0	14. siRNA-SC-10 PSF1-A488 DAPI IMPa2-A546 _m_TileScan_001 (Stage 13 of 49)	00-vjBj4TNk6ojPU9oAdEmRPC
0		Cell	2	0.000	1.000	999	27	siRNA-SC-10 PSF1-A488 IMPa2-A546 DAPI 8C2-siRNA-IMP-a2-a4 V2.00	0	14. siRNA-SC-10 PSF1-A488 DAPI IMPa2-A546 _m_TileScan_001 (Stage 13 of 49)	00-vjBj4TNk6ojPU9oAdEmRPC
0		Cell	2	0.000	1.000	1000	28	siRNA-SC-10 PSF1-A488 IMPa2-A546 DAPI 8C2-siRNA-IMP-a2-a4 V2.00	0	14. siRNA-SC-10 PSF1-A488 DAPI IMPa2-A546 _m_TileScan_001 (Stage 13 of 49)	00-vjBj4TNk6ojPU9oAdEmRPC
0		Cell	2	0.000	1.000	1001	29	siRNA-SC-10 PSF1-A488 IMPa2-A546 DAPI 8C2-siRNA-IMP-a2-a4 V2.00	0	14. siRNA-SC-10 PSF1-A488 DAPI IMPa2-A546 _m_TileScan_001 (Stage 13 of 49)	00-vjBj4TNk6ojPU9oAdEmRPC
0		Cell	2	0.000	1.000	1002	30	siRNA-SC-10 PSF1-A488 IMPa2-A546 DAPI 8C2-siRNA-IMP-a2-a4 V2.00	0	14. siRNA-SC-10 PSF1-A488 DAPI IMPa2-A546 _m_TileScan_001 (Stage 13 of 49)	00-vjBj4TNk6ojPU9oAdEmRPC
0		Cell	2	0.000	1.000	1003	31	siRNA-SC-10 PSF1-A488 IMPa2-A546 DAPI 8C2-siRNA-IMP-a2-a4 V2.00	0	14. siRNA-SC-10 PSF1-A488 DAPI IMPa2-A546 _m_TileScan_001 (Stage 13 of 49)	00-vjBj4TNk6ojPU9oAdEmRPC
0		Cell	2	0.000	1.000	1004	32	siRNA-SC-10 PSF1-A488 IMPa2-A546 DAPI 8C2-siRNA-IMP-a2-a4 V2.00	0	14. siRNA-SC-10 PSF1-A488 DAPI IMPa2-A546 _m_TileScan_001 (Stage 13 of 49)	00-vjBj4TNk6ojPU9oAdEmRPC
0		Cell	2	0.000	1.000	1005	33	siRNA-SC-10 PSF1-A488 IMPa2-A546 DAPI 8C2-siRNA-IMP-a2-a4 V2.00	0	14. siRNA-SC-10 PSF1-A488 DAPI IMPa2-A546 _m_TileScan_001 (Stage 13 of 49)	00-vjBj4TNk6ojPU9oAdEmRPC
0		Cell	2	0.000	1.000	1006	34	siRNA-SC-10 PSF1-A488 IMPa2-A546 DAPI 8C2-siRNA-IMP-a2-a4 V2.00	0	14. siRNA-SC-10 PSF1-A488 DAPI IMPa2-A546 _m_TileScan_001 (Stage 13 of 49)	00-vjBj4TNk6ojPU9oAdEmRPC
0		Cell	2	0.000	1.000	1007	35	siRNA-SC-10 PSF1-A488 IMPa2-A546 DAPI 8C2-siRNA-IMP-a2-a4 V2.00	0	14. siRNA-SC-10 PSF1-A488 DAPI IMPa2-A546 _m_TileScan_001 (Stage 13 of 49)	00-vjBj4TNk6ojPU9oAdEmRPC
0		Cell	2	0.000	1.000	1008	36	siRNA-SC-10 PSF1-A488 IMPa2-A546 DAPI 8C2-siRNA-IMP-a2-a4 V2.00	0	14. siRNA-SC-10 PSF1-A488 DAPI IMPa2-A546 _m_TileScan_001 (Stage 13 of 49)	00-vjBj4TNk6ojPU9oAdEmRPC
0		Cell	2	0.000	1.000	1009	37	siRNA-SC-10 PSF1-A488 IMPa2-A546 DAPI 8C2-siRNA-IMP-a2-a4 V2.00	0	14. siRNA-SC-10 PSF1-A488 DAPI IMPa2-A546 _m_TileScan_001 (Stage 13 of 49)	00-vjBj4TNk6ojPU9oAdEmRPC
0		Cell	2	0.000	1.000	1010	0	siRNA-SC-10 PSF1-A488 IMPa2-A546 DAPI 8C2-siRNA-IMP-a2-a4 V2.00	0	14. siRNA-SC-10 PSF1-A488 DAPI IMPa2-A546 _n_TileScan_001 (Stage 14 of 49)	00-yBREadhY7bv9Se7Q9mSJVX
0		Cell	2	0.000	1.000	1011	1	siRNA-SC-10 PSF1-A488 IMPa2-A546 DAPI 8C2-siRNA-IMP-a2-a4 V2.00	0	14. siRNA-SC-10 PSF1-A488 DAPI IMPa2-A546 _n_TileScan_001 (Stage 14 of 49)	00-yBREadhY7bv9Se7Q9mSJVX
0		Cell	2	0.000	1.000	1012	2	siRNA-SC-10 PSF1-A488 IMPa2-A546 DAPI 8C2-siRNA-IMP-a2-a4 V2.00	0	14. siRNA-SC-10 PSF1-A488 DAPI IMPa2-A546 _n_TileScan_001 (Stage 14 of 49)	00-yBREadhY7bv9Se7Q9mSJVX
0		Cell	2	0.000	1.000	1013	3	siRNA-SC-10 PSF1-A488 IMPa2-A546 DAPI 8C2-siRNA-IMP-a2-a4 V2.00	0	14. siRNA-SC-10 PSF1-A488 DAPI IMPa2-A546 _n_TileScan_001 (Stage 14 of 49)	00-yBREadhY7bv9Se7Q9mSJVX
0		Cell	2	0.000	1.000	1014	4	siRNA-SC-10 PSF1-A488 IMPa2-A546 DAPI 8C2-siRNA-IMP-a2-a4 V2.00	0	14. siRNA-SC-10 PSF1-A488 DAPI IMPa2-A546 _n_TileScan_001 (Stage 14 of 49)	00-yBREadhY7bv9Se7Q9mSJVX
0		Cell	2	0.000	1.000	1015	5	siRNA-SC-10 PSF1-A488 IMPa2-A546 DAPI 8C2-siRNA-IMP-a2-a4 V2.00	0	14. siRNA-SC-10 PSF1-A488 DAPI IMPa2-A546 _n_TileScan_001 (Stage 14 of 49)	00-yBREadhY7bv9Se7Q9mSJVX
0		Cell	2	0.000	1.000	1016	6	siRNA-SC-10 PSF1-A488 IMPa2-A546 DAPI 8C2-siRNA-IMP-a2-a4 V2.00	0	14. siRNA-SC-10 PSF1-A488 DAPI IMPa2-A546 _n_TileScan_001 (Stage 14 of 49)	00-yBREadhY7bv9Se7Q9mSJVX
0		Cell	2	0.000	1.000	1017	7	siRNA-SC-10 PSF1-A488 IMPa2-A546 DAPI 8C2-siRNA-IMP-a2-a4 V2.00	0	14. siRNA-SC-10 PSF1-A488 DAPI IMPa2-A546 _n_TileScan_001 (Stage 14 of 49)	00-yBREadhY7bv9Se7Q9mSJVX
0		Cell	2	0.000	1.000	1018	8	siRNA-SC-10 PSF1-A488 IMPa2-A546 DAPI 8C2-siRNA-IMP-a2-a4 V2.00	0	14. siRNA-SC-10 PSF1-A488 DAPI IMPa2-A546 _n_TileScan_001 (Stage 14 of 49)	00-yBREadhY7bv9Se7Q9mSJVX
0		Cell	2	0.000	1.000	1019	9	siRNA-SC-10 PSF1-A488 IMPa2-A546 DAPI 8C2-siRNA-IMP-a2-a4 V2.00	0	14. siRNA-SC-10 PSF1-A488 DAPI IMPa2-A546 _n_TileScan_001 (Stage 14 of 49)	00-yBREadhY7bv9Se7Q9mSJVX
0		Cell	2	0.000	1.000	1020	10	siRNA-SC-10 PSF1-A488 IMPa2-A546 DAPI 8C2-siRNA-IMP-a2-a4 V2.00	0	14. siRNA-SC-10 PSF1-A488 DAPI IMPa2-A546 _n_TileScan_001 (Stage 14 of 49)	00-yBREadhY7bv9Se7Q9mSJVX
0		Cell	2	0.000	1.000	1021	11	siRNA-SC-10 PSF1-A488 IMPa2-A546 DAPI 8C2-siRNA-IMP-a2-a4 V2.00	0	14. siRNA-SC-10 PSF1-A488 DAPI IMPa2-A546 _n_TileScan_001 (Stage 14 of 49)	00-yBREadhY7bv9Se7Q9mSJVX
0		Cell	2	0.000	1.000	1022	12	siRNA-SC-10 PSF1-A488 IMPa2-A546 DAPI 8C2-siRNA-IMP-a2-a4 V2.00	0	14. siRNA-SC-10 PSF1-A488 DAPI IMPa2-A546 _n_TileScan_001 (Stage 14 of 49)	00-yBREadhY7bv9Se7Q9mSJVX
0		Cell	2	0.000	1.000	1023	13	siRNA-SC-10 PSF1-A488 IMPa2-A546 DAPI 8C2-siRNA-IMP-a2-a4 V2.00	0	14. siRNA-SC-10 PSF1-A488 DAPI IMPa2-A546 _n_TileScan_001 (Stage 14 of 49)	00-yBREadhY7bv9Se7Q9mSJVX
0		Cell	2	0.000	1.000	1024	14	siRNA-SC-10 PSF1-A488 IMPa2-A546 DAPI 8C2-siRNA-IMP-a2-a4 V2.00	0	14. siRNA-SC-10 PSF1-A488 DAPI IMPa2-A546 _n_TileScan_001 (Stage 14 of 49)	00-yBREadhY7bv9Se7Q9mSJVX
0		Cell	2	0.000	1.000	1025	15	siRNA-SC-10 PSF1-A488 IMPa2-A546 DAPI 8C2-siRNA-IMP-a2-a4 V2.00	0	14. siRNA-SC-10 PSF1-A488 DAPI IMPa2-A546 _n_TileScan_001 (Stage 14 of 49)	00-yBREadhY7bv9Se7Q9mSJVX
0		Cell	2	0.000	1.000	1026	16	siRNA-SC-10 PSF1-A488 IMPa2-A546 DAPI 8C2-siRNA-IMP-a2-a4 V2.00	0	14. siRNA-SC-10 PSF1-A488 DAPI IMPa2-A546 _n_TileScan_001 (Stage 14 of 49)	00-yBREadhY7bv9Se7Q9mSJVX
0		Cell	2	0.000	1.000	1027	17	siRNA-SC-10 PSF1-A488 IMPa2-A546 DAPI 8C2-siRNA-IMP-a2-a4 V2.00	0	14. siRNA-SC-10 PSF1-A488 DAPI IMPa2-A546 _n_TileScan_001 (Stage 14 of 49)	00-yBREadhY7bv9Se7Q9mSJVX
0		Cell	2	0.000	1.000	1028	18	siRNA-SC-10 PSF1-A488 IMPa2-A546 DAPI 8C2-siRNA-IMP-a2-a4 V2.00	0	14. siRNA-SC-10 PSF1-A488 DAPI IMPa2-A546 _n_TileScan_001 (Stage 14 of 49)	00-yBREadhY7bv9Se7Q9mSJVX
0		Cell	2	0.000	1.000	1029	19	siRNA-SC-10 PSF1-A488 IMPa2-A546 DAPI 8C2-siRNA-IMP-a2-a4 V2.00	0	14. siRNA-SC-10 PSF1-A488 DAPI IMPa2-A546 _n_TileScan_001 (Stage 14 of 49)	00-yBREadhY7bv9Se7Q9mSJVX
0		Cell	2	0.000	1.000	1030	20	siRNA-SC-10 PSF1-A488 IMPa2-A546 DAPI 8C2-siRNA-IMP-a2-a4 V2.00	0	14. siRNA-SC-10 PSF1-A488 DAPI IMPa2-A546 _n_TileScan_001 (Stage 14 of 49)	00-yBREadhY7bv9Se7Q9mSJVX
0		Cell	2	0.000	1.000	1031	21	siRNA-SC-10 PSF1-A488 IMPa2-A546 DAPI 8C2-siRNA-IMP-a2-a4 V2.00	0	14. siRNA-SC-10 PSF1-A488 DAPI IMPa2-A546 _n_TileScan_001 (Stage 14 of 49)	00-yBREadhY7bv9Se7Q9mSJVX
0		Cell	2	0.000	1.000	1032	22	siRNA-SC-10 PSF1-A488 IMPa2-A546 DAPI 8C2-siRNA-IMP-a2-a4 V2.00	0	14. siRNA-SC-10 PSF1-A488 DAPI IMPa2-A546 _n_TileScan_001 (Stage 14 of 49)	00-yBREadhY7bv9Se7Q9mSJVX
0		Cell	2	0.000	1.000	1033	23	siRNA-SC-10 PSF1-A488 IMPa2-A546 DAPI 8C2-siRNA-IMP-a2-a4 V2.00	0	14. siRNA-SC-10 PSF1-A488 DAPI IMPa2-A546 _n_TileScan_001 (Stage 14 of 49)	00-yBREadhY7bv9Se7Q9mSJVX
0		Cell	2	0.000	1.000	1034	24	siRNA-SC-10 PSF1-A488 IMPa2-A546 DAPI 8C2-siRNA-IMP-a2-a4 V2.00	0	14. siRNA-SC-10 PSF1-A488 DAPI IMPa2-A546 _n_TileScan_001 (Stage 14 of 49)	00-yBREadhY7bv9Se7Q9mSJVX
0		Cell	2	0.000	1.000	1035	25	siRNA-SC-10 PSF1-A488 IMPa2-A546 DAPI 8C2-siRNA-IMP-a2-a4 V2.00	0	14. siRNA-SC-10 PSF1-A488 DAPI IMPa2-A546 _n_TileScan_001 (Stage 14 of 49)	00-yBREadhY7bv9Se7Q9mSJVX
0		Cell	2	0.000	1.000	1036	26	siRNA-SC-10 PSF1-A488 IMPa2-A546 DAPI 8C2-siRNA-IMP-a2-a4 V2.00	0	14. siRNA-SC-10 PSF1-A488 DAPI IMPa2-A546 _n_TileScan_001 (Stage 14 of 49)	00-yBREadhY7bv9Se7Q9mSJVX
0		Cell	2	0.000	1.000	1037	27	siRNA-SC-10 PSF1-A488 IMPa2-A546 DAPI 8C2-siRNA-IMP-a2-a4 V2.00	0	14. siRNA-SC-10 PSF1-A488 DAPI IMPa2-A546 _n_TileScan_001 (Stage 14 of 49)	00-yBREadhY7bv9Se7Q9mSJVX
0		Cell	2	0.000	1.000	1038	28	siRNA-SC-10 PSF1-A488 IMPa2-A546 DAPI 8C2-siRNA-IMP-a2-a4 V2.00	0	14. siRNA-SC-10 PSF1-A488 DAPI IMPa2-A546 _n_TileScan_001 (Stage 14 of 49)	00-yBREadhY7bv9Se7Q9mSJVX
0		Cell	2	0.000	1.000	1039	29	siRNA-SC-10 PSF1-A488 IMPa2-A546 DAPI 8C2-siRNA-IMP-a2-a4 V2.00	0	14. siRNA-SC-10 PSF1-A488 DAPI IMPa2-A546 _n_TileScan_001 (Stage 14 of 49)	00-yBREadhY7bv9Se7Q9mSJVX
0		Cell	2	0.000	1.000	1040	30	siRNA-SC-10 PSF1-A488 IMPa2-A546 DAPI 8C2-siRNA-IMP-a2-a4 V2.00	0	14. siRNA-SC-10 PSF1-A488 DAPI IMPa2-A546 _n_TileScan_001 (Stage 14 of 49)	00-yBREadhY7bv9Se7Q9mSJVX
0		Cell	2	0.000	1.000	1041	31	siRNA-SC-10 PSF1-A488 IMPa2-A546 DAPI 8C2-siRNA-IMP-a2-a4 V2.00	0	14. siRNA-SC-10 PSF1-A488 DAPI IMPa2-A546 _n_TileScan_001 (Stage 14 of 49)	00-yBREadhY7bv9Se7Q9mSJVX
0		Cell	2	0.000	1.000	1042	32	siRNA-SC-10 PSF1-A488 IMPa2-A546 DAPI 8C2-siRNA-IMP-a2-a4 V2.00	0	14. siRNA-SC-10 PSF1-A488 DAPI IMPa2-A546 _n_TileScan_001 (Stage 14 of 49)	00-yBREadhY7bv9Se7Q9mSJVX
0		Cell	2	0.000	1.000	1043	33	siRNA-SC-10 PSF1-A488 IMPa2-A546 DAPI 8C2-siRNA-IMP-a2-a4 V2.00	0	14. siRNA-SC-10 PSF1-A488 DAPI IMPa2-A546 _n_TileScan_001 (Stage 14 of 49)	00-yBREadhY7bv9Se7Q9mSJVX
0		Cell	2	0.000	1.000	1044	34	siRNA-SC-10 PSF1-A488 IMPa2-A546 DAPI 8C2-siRNA-IMP-a2-a4 V2.00	0	14. siRNA-SC-10 PSF1-A488 DAPI IMPa2-A546 _n_TileScan_001 (Stage 14 of 49)	00-yBREadhY7bv9Se7Q9mSJVX
0		Cell	2	0.000	1.000	1045	35	siRNA-SC-10 PSF1-A488 IMPa2-A546 DAPI 8C2-siRNA-IMP-a2-a4 V2.00	0	14. siRNA-SC-10 PSF1-A488 DAPI IMPa2-A546 _n_TileScan_001 (Stage 14 of 49)	00-yBREadhY7bv9Se7Q9mSJVX
0		Cell	2	0.000	1.000	1046	36	siRNA-SC-10 PSF1-A488 IMPa2-A546 DAPI 8C2-siRNA-IMP-a2-a4 V2.00	0	14. siRNA-SC-10 PSF1-A488 DAPI IMPa2-A546 _n_TileScan_001 (Stage 14 of 49)	00-yBREadhY7bv9Se7Q9mSJVX
0		Cell	2	0.000	1.000	1047	37	siRNA-SC-10 PSF1-A488 IMPa2-A546 DAPI 8C2-siRNA-IMP-a2-a4 V2.00	0	14. siRNA-SC-10 PSF1-A488 DAPI IMPa2-A546 _n_TileScan_001 (Stage 14 of 49)	00-yBREadhY7bv9Se7Q9mSJVX
0		Cell	2	0.000	1.000	1048	38	siRNA-SC-10 PSF1-A488 IMPa2-A546 DAPI 8C2-siRNA-IMP-a2-a4 V2.00	0	14. siRNA-SC-10 PSF1-A488 DAPI IMPa2-A546 _n_TileScan_001 (Stage 14 of 49)	00-yBREadhY7bv9Se7Q9mSJVX
0		Cell	2	0.000	1.000	1049	39	siRNA-SC-10 PSF1-A488 IMPa2-A546 DAPI 8C2-siRNA-IMP-a2-a4 V2.00	0	14. siRNA-SC-10 PSF1-A488 DAPI IMPa2-A546 _n_TileScan_001 (Stage 14 of 49)	00-yBREadhY7bv9Se7Q9mSJVX
0		Cell	2	0.000	1.000	1050	40	siRNA-SC-10 PSF1-A488 IMPa2-A546 DAPI 8C2-siRNA-IMP-a2-a4 V2.00	0	14. siRNA-SC-10 PSF1-A488 DAPI IMPa2-A546 _n_TileScan_001 (Stage 14 of 49)	00-yBREadhY7bv9Se7Q9mSJVX
0		Cell	2	0.000	1.000	1051	41	siRNA-SC-10 PSF1-A488 IMPa2-A546 DAPI 8C2-siRNA-IMP-a2-a4 V2.00	0	14. siRNA-SC-10 PSF1-A488 DAPI IMPa2-A546 _n_TileScan_001 (Stage 14 of 49)	00-yBREadhY7bv9Se7Q9mSJVX
0		Cell	2	0.000	1.000	1052	42	siRNA-SC-10 PSF1-A488 IMPa2-A546 DAPI 8C2-siRNA-IMP-a2-a4 V2.00	0	14. siRNA-SC-10 PSF1-A488 DAPI IMPa2-A546 _n_TileScan_001 (Stage 14 of 49)	00-yBREadhY7bv9Se7Q9mSJVX
0		Cell	2	0.000	1.000	1053	43	siRNA-SC-10 PSF1-A488 IMPa2-A546 DAPI 8C2-siRNA-IMP-a2-a4 V2.00	0	14. siRNA-SC-10 PSF1-A488 DAPI IMPa2-A546 _n_TileScan_001 (Stage 14 of 49)	00-yBREadhY7bv9Se7Q9mSJVX
0		Cell	2	0.000	1.000	1054	44	siRNA-SC-10 PSF1-A488 IMPa2-A546 DAPI 8C2-siRNA-IMP-a2-a4 V2.00	0	14. siRNA-SC-10 PSF1-A488 DAPI IMPa2-A546 _n_TileScan_001 (Stage 14 of 49)	00-yBREadhY7bv9Se7Q9mSJVX
0		Cell	2	0.000	1.000	1055	45	siRNA-SC-10 PSF1-A488 IMPa2-A546 DAPI 8C2-siRNA-IMP-a2-a4 V2.00	0	14. siRNA-SC-10 PSF1-A488 DAPI IMPa2-A546 _n_TileScan_001 (Stage 14 of 49)	00-yBREadhY7bv9Se7Q9mSJVX
0		Cell	2	0.000	1.000	1056	46	siRNA-SC-10 PSF1-A488 IMPa2-A546 DAPI 8C2-siRNA-IMP-a2-a4 V2.00	0	14. siRNA-SC-10 PSF1-A488 DAPI IMPa2-A546 _n_TileScan_001 (Stage 14 of 49)	00-yBREadhY7bv9Se7Q9mSJVX
0		Cell	2	0.000	1.000	1057	0	siRNA-SC-10 PSF1-A488 IMPa2-A546 DAPI 8C2-siRNA-IMP-a2-a4 V2.00	0	14. siRNA-SC-10 PSF1-A488 DAPI IMPa2-A546 _o_TileScan_001 (Stage 15 of 49)	00-Au6NRCkcKTRYqx9Bd6LiTo
0		Cell	2	0.000	1.000	1058	1	siRNA-SC-10 PSF1-A488 IMPa2-A546 DAPI 8C2-siRNA-IMP-a2-a4 V2.00	0	14. siRNA-SC-10 PSF1-A488 DAPI IMPa2-A546 _o_TileScan_001 (Stage 15 of 49)	00-Au6NRCkcKTRYqx9Bd6LiTo
0		Cell	2	0.000	1.000	1059	2	siRNA-SC-10 PSF1-A488 IMPa2-A546 DAPI 8C2-siRNA-IMP-a2-a4 V2.00	0	14. siRNA-SC-10 PSF1-A488 DAPI IMPa2-A546 _o_TileScan_001 (Stage 15 of 49)	00-Au6NRCkcKTRYqx9Bd6LiTo
0		Cell	2	0.000	1.000	1060	3	siRNA-SC-10 PSF1-A488 IMPa2-A546 DAPI 8C2-siRNA-IMP-a2-a4 V2.00	0	14. siRNA-SC-10 PSF1-A488 DAPI IMPa2-A546 _o_TileScan_001 (Stage 15 of 49)	00-Au6NRCkcKTRYqx9Bd6LiTo
0		Cell	2	0.000	1.000	1061	4	siRNA-SC-10 PSF1-A488 IMPa2-A546 DAPI 8C2-siRNA-IMP-a2-a4 V2.00	0	14. siRNA-SC-10 PSF1-A488 DAPI IMPa2-A546 _o_TileScan_001 (Stage 15 of 49)	00-Au6NRCkcKTRYqx9Bd6LiTo
0		Cell	2	0.000	1.000	1062	5	siRNA-SC-10 PSF1-A488 IMPa2-A546 DAPI 8C2-siRNA-IMP-a2-a4 V2.00	0	14. siRNA-SC-10 PSF1-A488 DAPI IMPa2-A546 _o_TileScan_001 (Stage 15 of 49)	00-Au6NRCkcKTRYqx9Bd6LiTo
0		Cell	2	0.000	1.000	1063	6	siRNA-SC-10 PSF1-A488 IMPa2-A546 DAPI 8C2-siRNA-IMP-a2-a4 V2.00	0	14. siRNA-SC-10 PSF1-A488 DAPI IMPa2-A546 _o_TileScan_001 (Stage 15 of 49)	00-Au6NRCkcKTRYqx9Bd6LiTo
0		Cell	2	0.000	1.000	1064	7	siRNA-SC-10 PSF1-A488 IMPa2-A546 DAPI 8C2-siRNA-IMP-a2-a4 V2.00	0	14. siRNA-SC-10 PSF1-A488 DAPI IMPa2-A546 _o_TileScan_001 (Stage 15 of 49)	00-Au6NRCkcKTRYqx9Bd6LiTo
0		Cell	2	0.000	1.000	1065	8	siRNA-SC-10 PSF1-A488 IMPa2-A546 DAPI 8C2-siRNA-IMP-a2-a4 V2.00	0	14. siRNA-SC-10 PSF1-A488 DAPI IMPa2-A546 _o_TileScan_001 (Stage 15 of 49)	00-Au6NRCkcKTRYqx9Bd6LiTo
0		Cell	2	0.000	1.000	1066	9	siRNA-SC-10 PSF1-A488 IMPa2-A546 DAPI 8C2-siRNA-IMP-a2-a4 V2.00	0	14. siRNA-SC-10 PSF1-A488 DAPI IMPa2-A546 _o_TileScan_001 (Stage 15 of 49)	00-Au6NRCkcKTRYqx9Bd6LiTo
0		Cell	2	0.000	1.000	1067	10	siRNA-SC-10 PSF1-A488 IMPa2-A546 DAPI 8C2-siRNA-IMP-a2-a4 V2.00	0	14. siRNA-SC-10 PSF1-A488 DAPI IMPa2-A546 _o_TileScan_001 (Stage 15 of 49)	00-Au6NRCkcKTRYqx9Bd6LiTo
0		Cell	2	0.000	1.000	1068	11	siRNA-SC-10 PSF1-A488 IMPa2-A546 DAPI 8C2-siRNA-IMP-a2-a4 V2.00	0	14. siRNA-SC-10 PSF1-A488 DAPI IMPa2-A546 _o_TileScan_001 (Stage 15 of 49)	00-Au6NRCkcKTRYqx9Bd6LiTo
0		Cell	2	0.000	1.000	1069	12	siRNA-SC-10 PSF1-A488 IMPa2-A546 DAPI 8C2-siRNA-IMP-a2-a4 V2.00	0	14. siRNA-SC-10 PSF1-A488 DAPI IMPa2-A546 _o_TileScan_001 (Stage 15 of 49)	00-Au6NRCkcKTRYqx9Bd6LiTo
0		Cell	2	0.000	1.000	1070	13	siRNA-SC-10 PSF1-A488 IMPa2-A546 DAPI 8C2-siRNA-IMP-a2-a4 V2.00	0	14. siRNA-SC-10 PSF1-A488 DAPI IMPa2-A546 _o_TileScan_001 (Stage 15 of 49)	00-Au6NRCkcKTRYqx9Bd6LiTo
0		Cell	2	0.000	1.000	1071	14	siRNA-SC-10 PSF1-A488 IMPa2-A546 DAPI 8C2-siRNA-IMP-a2-a4 V2.00	0	14. siRNA-SC-10 PSF1-A488 DAPI IMPa2-A546 _o_TileScan_001 (Stage 15 of 49)	00-Au6NRCkcKTRYqx9Bd6LiTo
0		Cell	2	0.000	1.000	1072	15	siRNA-SC-10 PSF1-A488 IMPa2-A546 DAPI 8C2-siRNA-IMP-a2-a4 V2.00	0	14. siRNA-SC-10 PSF1-A488 DAPI IMPa2-A546 _o_TileScan_001 (Stage 15 of 49)	00-Au6NRCkcKTRYqx9Bd6LiTo
0		Cell	2	0.000	1.000	1073	16	siRNA-SC-10 PSF1-A488 IMPa2-A546 DAPI 8C2-siRNA-IMP-a2-a4 V2.00	0	14. siRNA-SC-10 PSF1-A488 DAPI IMPa2-A546 _o_TileScan_001 (Stage 15 of 49)	00-Au6NRCkcKTRYqx9Bd6LiTo
0		Cell	2	0.000	1.000	1074	17	siRNA-SC-10 PSF1-A488 IMPa2-A546 DAPI 8C2-siRNA-IMP-a2-a4 V2.00	0	14. siRNA-SC-10 PSF1-A488 DAPI IMPa2-A546 _o_TileScan_001 (Stage 15 of 49)	00-Au6NRCkcKTRYqx9Bd6LiTo
0		Cell	2	0.000	1.000	1075	18	siRNA-SC-10 PSF1-A488 IMPa2-A546 DAPI 8C2-siRNA-IMP-a2-a4 V2.00	0	14. siRNA-SC-10 PSF1-A488 DAPI IMPa2-A546 _o_TileScan_001 (Stage 15 of 49)	00-Au6NRCkcKTRYqx9Bd6LiTo
0		Cell	2	0.000	1.000	1076	19	siRNA-SC-10 PSF1-A488 IMPa2-A546 DAPI 8C2-siRNA-IMP-a2-a4 V2.00	0	14. siRNA-SC-10 PSF1-A488 DAPI IMPa2-A546 _o_TileScan_001 (Stage 15 of 49)	00-Au6NRCkcKTRYqx9Bd6LiTo
0		Cell	2	0.000	1.000	1077	20	siRNA-SC-10 PSF1-A488 IMPa2-A546 DAPI 8C2-siRNA-IMP-a2-a4 V2.00	0	14. siRNA-SC-10 PSF1-A488 DAPI IMPa2-A546 _o_TileScan_001 (Stage 15 of 49)	00-Au6NRCkcKTRYqx9Bd6LiTo
0		Cell	2	0.000	1.000	1078	21	siRNA-SC-10 PSF1-A488 IMPa2-A546 DAPI 8C2-siRNA-IMP-a2-a4 V2.00	0	14. siRNA-SC-10 PSF1-A488 DAPI IMPa2-A546 _o_TileScan_001 (Stage 15 of 49)	00-Au6NRCkcKTRYqx9Bd6LiTo
0		Cell	2	0.000	1.000	1079	22	siRNA-SC-10 PSF1-A488 IMPa2-A546 DAPI 8C2-siRNA-IMP-a2-a4 V2.00	0	14. siRNA-SC-10 PSF1-A488 DAPI IMPa2-A546 _o_TileScan_001 (Stage 15 of 49)	00-Au6NRCkcKTRYqx9Bd6LiTo
0		Cell	2	0.000	1.000	1080	23	siRNA-SC-10 PSF1-A488 IMPa2-A546 DAPI 8C2-siRNA-IMP-a2-a4 V2.00	0	14. siRNA-SC-10 PSF1-A488 DAPI IMPa2-A546 _o_TileScan_001 (Stage 15 of 49)	00-Au6NRCkcKTRYqx9Bd6LiTo
0		Cell	2	0.000	1.000	1081	24	siRNA-SC-10 PSF1-A488 IMPa2-A546 DAPI 8C2-siRNA-IMP-a2-a4 V2.00	0	14. siRNA-SC-10 PSF1-A488 DAPI IMPa2-A546 _o_TileScan_001 (Stage 15 of 49)	00-Au6NRCkcKTRYqx9Bd6LiTo
0		Cell	2	0.000	1.000	1082	25	siRNA-SC-10 PSF1-A488 IMPa2-A546 DAPI 8C2-siRNA-IMP-a2-a4 V2.00	0	14. siRNA-SC-10 PSF1-A488 DAPI IMPa2-A546 _o_TileScan_001 (Stage 15 of 49)	00-Au6NRCkcKTRYqx9Bd6LiTo
0		Cell	2	0.000	1.000	1083	26	siRNA-SC-10 PSF1-A488 IMPa2-A546 DAPI 8C2-siRNA-IMP-a2-a4 V2.00	0	14. siRNA-SC-10 PSF1-A488 DAPI IMPa2-A546 _o_TileScan_001 (Stage 15 of 49)	00-Au6NRCkcKTRYqx9Bd6LiTo
0		Cell	2	0.000	1.000	1084	27	siRNA-SC-10 PSF1-A488 IMPa2-A546 DAPI 8C2-siRNA-IMP-a2-a4 V2.00	0	14. siRNA-SC-10 PSF1-A488 DAPI IMPa2-A546 _o_TileScan_001 (Stage 15 of 49)	00-Au6NRCkcKTRYqx9Bd6LiTo
0		Cell	2	0.000	1.000	1085	28	siRNA-SC-10 PSF1-A488 IMPa2-A546 DAPI 8C2-siRNA-IMP-a2-a4 V2.00	0	14. siRNA-SC-10 PSF1-A488 DAPI IMPa2-A546 _o_TileScan_001 (Stage 15 of 49)	00-Au6NRCkcKTRYqx9Bd6LiTo
0		Cell	2	0.000	1.000	1086	29	siRNA-SC-10 PSF1-A488 IMPa2-A546 DAPI 8C2-siRNA-IMP-a2-a4 V2.00	0	14. siRNA-SC-10 PSF1-A488 DAPI IMPa2-A546 _o_TileScan_001 (Stage 15 of 49)	00-Au6NRCkcKTRYqx9Bd6LiTo
0		Cell	2	0.000	1.000	1087	30	siRNA-SC-10 PSF1-A488 IMPa2-A546 DAPI 8C2-siRNA-IMP-a2-a4 V2.00	0	14. siRNA-SC-10 PSF1-A488 DAPI IMPa2-A546 _o_TileScan_001 (Stage 15 of 49)	00-Au6NRCkcKTRYqx9Bd6LiTo
0		Cell	2	0.000	1.000	1088	31	siRNA-SC-10 PSF1-A488 IMPa2-A546 DAPI 8C2-siRNA-IMP-a2-a4 V2.00	0	14. siRNA-SC-10 PSF1-A488 DAPI IMPa2-A546 _o_TileScan_001 (Stage 15 of 49)	00-Au6NRCkcKTRYqx9Bd6LiTo
0		Cell	2	0.000	1.000	1089	32	siRNA-SC-10 PSF1-A488 IMPa2-A546 DAPI 8C2-siRNA-IMP-a2-a4 V2.00	0	14. siRNA-SC-10 PSF1-A488 DAPI IMPa2-A546 _o_TileScan_001 (Stage 15 of 49)	00-Au6NRCkcKTRYqx9Bd6LiTo
0		Cell	2	0.000	1.000	1090	33	siRNA-SC-10 PSF1-A488 IMPa2-A546 DAPI 8C2-siRNA-IMP-a2-a4 V2.00	0	14. siRNA-SC-10 PSF1-A488 DAPI IMPa2-A546 _o_TileScan_001 (Stage 15 of 49)	00-Au6NRCkcKTRYqx9Bd6LiTo
0		Cell	2	0.000	1.000	1091	34	siRNA-SC-10 PSF1-A488 IMPa2-A546 DAPI 8C2-siRNA-IMP-a2-a4 V2.00	0	14. siRNA-SC-10 PSF1-A488 DAPI IMPa2-A546 _o_TileScan_001 (Stage 15 of 49)	00-Au6NRCkcKTRYqx9Bd6LiTo
0		Cell	2	0.000	1.000	1092	35	siRNA-SC-10 PSF1-A488 IMPa2-A546 DAPI 8C2-siRNA-IMP-a2-a4 V2.00	0	14. siRNA-SC-10 PSF1-A488 DAPI IMPa2-A546 _o_TileScan_001 (Stage 15 of 49)	00-Au6NRCkcKTRYqx9Bd6LiTo
0		Cell	2	0.000	1.000	1093	36	siRNA-SC-10 PSF1-A488 IMPa2-A546 DAPI 8C2-siRNA-IMP-a2-a4 V2.00	0	14. siRNA-SC-10 PSF1-A488 DAPI IMPa2-A546 _o_TileScan_001 (Stage 15 of 49)	00-Au6NRCkcKTRYqx9Bd6LiTo
0		Cell	2	0.000	1.000	1094	37	siRNA-SC-10 PSF1-A488 IMPa2-A546 DAPI 8C2-siRNA-IMP-a2-a4 V2.00	0	14. siRNA-SC-10 PSF1-A488 DAPI IMPa2-A546 _o_TileScan_001 (Stage 15 of 49)	00-Au6NRCkcKTRYqx9Bd6LiTo
0		Cell	2	0.000	1.000	1095	38	siRNA-SC-10 PSF1-A488 IMPa2-A546 DAPI 8C2-siRNA-IMP-a2-a4 V2.00	0	14. siRNA-SC-10 PSF1-A488 DAPI IMPa2-A546 _o_TileScan_001 (Stage 15 of 49)	00-Au6NRCkcKTRYqx9Bd6LiTo
0		Cell	2	0.000	1.000	1096	39	siRNA-SC-10 PSF1-A488 IMPa2-A546 DAPI 8C2-siRNA-IMP-a2-a4 V2.00	0	14. siRNA-SC-10 PSF1-A488 DAPI IMPa2-A546 _o_TileScan_001 (Stage 15 of 49)	00-Au6NRCkcKTRYqx9Bd6LiTo
0		Cell	2	0.000	1.000	1097	40	siRNA-SC-10 PSF1-A488 IMPa2-A546 DAPI 8C2-siRNA-IMP-a2-a4 V2.00	0	14. siRNA-SC-10 PSF1-A488 DAPI IMPa2-A546 _o_TileScan_001 (Stage 15 of 49)	00-Au6NRCkcKTRYqx9Bd6LiTo
0		Cell	2	0.000	1.000	1098	41	siRNA-SC-10 PSF1-A488 IMPa2-A546 DAPI 8C2-siRNA-IMP-a2-a4 V2.00	0	14. siRNA-SC-10 PSF1-A488 DAPI IMPa2-A546 _o_TileScan_001 (Stage 15 of 49)	00-Au6NRCkcKTRYqx9Bd6LiTo
0		Cell	2	0.000	1.000	1099	0	siRNA-SC-10 PSF1-A488 IMPa2-A546 DAPI 8C2-siRNA-IMP-a2-a4 V2.00	0	14. siRNA-SC-10 PSF1-A488 DAPI IMPa2-A546 _p_TileScan_001 (Stage 16 of 49)	00-whiGCUHYB9iTyCsqXinQwm
0		Cell	2	0.000	1.000	1100	1	siRNA-SC-10 PSF1-A488 IMPa2-A546 DAPI 8C2-siRNA-IMP-a2-a4 V2.00	0	14. siRNA-SC-10 PSF1-A488 DAPI IMPa2-A546 _p_TileScan_001 (Stage 16 of 49)	00-whiGCUHYB9iTyCsqXinQwm
0		Cell	2	0.000	1.000	1101	2	siRNA-SC-10 PSF1-A488 IMPa2-A546 DAPI 8C2-siRNA-IMP-a2-a4 V2.00	0	14. siRNA-SC-10 PSF1-A488 DAPI IMPa2-A546 _p_TileScan_001 (Stage 16 of 49)	00-whiGCUHYB9iTyCsqXinQwm
0		Cell	2	0.000	1.000	1102	3	siRNA-SC-10 PSF1-A488 IMPa2-A546 DAPI 8C2-siRNA-IMP-a2-a4 V2.00	0	14. siRNA-SC-10 PSF1-A488 DAPI IMPa2-A546 _p_TileScan_001 (Stage 16 of 49)	00-whiGCUHYB9iTyCsqXinQwm
0		Cell	2	0.000	1.000	1103	4	siRNA-SC-10 PSF1-A488 IMPa2-A546 DAPI 8C2-siRNA-IMP-a2-a4 V2.00	0	14. siRNA-SC-10 PSF1-A488 DAPI IMPa2-A546 _p_TileScan_001 (Stage 16 of 49)	00-whiGCUHYB9iTyCsqXinQwm
0		Cell	2	0.000	1.000	1104	5	siRNA-SC-10 PSF1-A488 IMPa2-A546 DAPI 8C2-siRNA-IMP-a2-a4 V2.00	0	14. siRNA-SC-10 PSF1-A488 DAPI IMPa2-A546 _p_TileScan_001 (Stage 16 of 49)	00-whiGCUHYB9iTyCsqXinQwm
0		Cell	2	0.000	1.000	1105	6	siRNA-SC-10 PSF1-A488 IMPa2-A546 DAPI 8C2-siRNA-IMP-a2-a4 V2.00	0	14. siRNA-SC-10 PSF1-A488 DAPI IMPa2-A546 _p_TileScan_001 (Stage 16 of 49)	00-whiGCUHYB9iTyCsqXinQwm
0		Cell	2	0.000	1.000	1106	7	siRNA-SC-10 PSF1-A488 IMPa2-A546 DAPI 8C2-siRNA-IMP-a2-a4 V2.00	0	14. siRNA-SC-10 PSF1-A488 DAPI IMPa2-A546 _p_TileScan_001 (Stage 16 of 49)	00-whiGCUHYB9iTyCsqXinQwm
0		Cell	2	0.000	1.000	1107	8	siRNA-SC-10 PSF1-A488 IMPa2-A546 DAPI 8C2-siRNA-IMP-a2-a4 V2.00	0	14. siRNA-SC-10 PSF1-A488 DAPI IMPa2-A546 _p_TileScan_001 (Stage 16 of 49)	00-whiGCUHYB9iTyCsqXinQwm
0		Cell	2	0.000	1.000	1108	9	siRNA-SC-10 PSF1-A488 IMPa2-A546 DAPI 8C2-siRNA-IMP-a2-a4 V2.00	0	14. siRNA-SC-10 PSF1-A488 DAPI IMPa2-A546 _p_TileScan_001 (Stage 16 of 49)	00-whiGCUHYB9iTyCsqXinQwm
0		Cell	2	0.000	1.000	1109	10	siRNA-SC-10 PSF1-A488 IMPa2-A546 DAPI 8C2-siRNA-IMP-a2-a4 V2.00	0	14. siRNA-SC-10 PSF1-A488 DAPI IMPa2-A546 _p_TileScan_001 (Stage 16 of 49)	00-whiGCUHYB9iTyCsqXinQwm
0		Cell	2	0.000	1.000	1110	11	siRNA-SC-10 PSF1-A488 IMPa2-A546 DAPI 8C2-siRNA-IMP-a2-a4 V2.00	0	14. siRNA-SC-10 PSF1-A488 DAPI IMPa2-A546 _p_TileScan_001 (Stage 16 of 49)	00-whiGCUHYB9iTyCsqXinQwm
0		Cell	2	0.000	1.000	1111	12	siRNA-SC-10 PSF1-A488 IMPa2-A546 DAPI 8C2-siRNA-IMP-a2-a4 V2.00	0	14. siRNA-SC-10 PSF1-A488 DAPI IMPa2-A546 _p_TileScan_001 (Stage 16 of 49)	00-whiGCUHYB9iTyCsqXinQwm
0		Cell	2	0.000	1.000	1112	13	siRNA-SC-10 PSF1-A488 IMPa2-A546 DAPI 8C2-siRNA-IMP-a2-a4 V2.00	0	14. siRNA-SC-10 PSF1-A488 DAPI IMPa2-A546 _p_TileScan_001 (Stage 16 of 49)	00-whiGCUHYB9iTyCsqXinQwm
0		Cell	2	0.000	1.000	1113	14	siRNA-SC-10 PSF1-A488 IMPa2-A546 DAPI 8C2-siRNA-IMP-a2-a4 V2.00	0	14. siRNA-SC-10 PSF1-A488 DAPI IMPa2-A546 _p_TileScan_001 (Stage 16 of 49)	00-whiGCUHYB9iTyCsqXinQwm
0		Cell	2	0.000	1.000	1114	15	siRNA-SC-10 PSF1-A488 IMPa2-A546 DAPI 8C2-siRNA-IMP-a2-a4 V2.00	0	14. siRNA-SC-10 PSF1-A488 DAPI IMPa2-A546 _p_TileScan_001 (Stage 16 of 49)	00-whiGCUHYB9iTyCsqXinQwm
0		Cell	2	0.000	1.000	1115	16	siRNA-SC-10 PSF1-A488 IMPa2-A546 DAPI 8C2-siRNA-IMP-a2-a4 V2.00	0	14. siRNA-SC-10 PSF1-A488 DAPI IMPa2-A546 _p_TileScan_001 (Stage 16 of 49)	00-whiGCUHYB9iTyCsqXinQwm
0		Cell	2	0.000	1.000	1116	17	siRNA-SC-10 PSF1-A488 IMPa2-A546 DAPI 8C2-siRNA-IMP-a2-a4 V2.00	0	14. siRNA-SC-10 PSF1-A488 DAPI IMPa2-A546 _p_TileScan_001 (Stage 16 of 49)	00-whiGCUHYB9iTyCsqXinQwm
0		Cell	2	0.000	1.000	1117	18	siRNA-SC-10 PSF1-A488 IMPa2-A546 DAPI 8C2-siRNA-IMP-a2-a4 V2.00	0	14. siRNA-SC-10 PSF1-A488 DAPI IMPa2-A546 _p_TileScan_001 (Stage 16 of 49)	00-whiGCUHYB9iTyCsqXinQwm
0		Cell	2	0.000	1.000	1118	19	siRNA-SC-10 PSF1-A488 IMPa2-A546 DAPI 8C2-siRNA-IMP-a2-a4 V2.00	0	14. siRNA-SC-10 PSF1-A488 DAPI IMPa2-A546 _p_TileScan_001 (Stage 16 of 49)	00-whiGCUHYB9iTyCsqXinQwm
0		Cell	2	0.000	1.000	1119	20	siRNA-SC-10 PSF1-A488 IMPa2-A546 DAPI 8C2-siRNA-IMP-a2-a4 V2.00	0	14. siRNA-SC-10 PSF1-A488 DAPI IMPa2-A546 _p_TileScan_001 (Stage 16 of 49)	00-whiGCUHYB9iTyCsqXinQwm
0		Cell	2	0.000	1.000	1120	21	siRNA-SC-10 PSF1-A488 IMPa2-A546 DAPI 8C2-siRNA-IMP-a2-a4 V2.00	0	14. siRNA-SC-10 PSF1-A488 DAPI IMPa2-A546 _p_TileScan_001 (Stage 16 of 49)	00-whiGCUHYB9iTyCsqXinQwm
0		Cell	2	0.000	1.000	1121	22	siRNA-SC-10 PSF1-A488 IMPa2-A546 DAPI 8C2-siRNA-IMP-a2-a4 V2.00	0	14. siRNA-SC-10 PSF1-A488 DAPI IMPa2-A546 _p_TileScan_001 (Stage 16 of 49)	00-whiGCUHYB9iTyCsqXinQwm
0		Cell	2	0.000	1.000	1122	23	siRNA-SC-10 PSF1-A488 IMPa2-A546 DAPI 8C2-siRNA-IMP-a2-a4 V2.00	0	14. siRNA-SC-10 PSF1-A488 DAPI IMPa2-A546 _p_TileScan_001 (Stage 16 of 49)	00-whiGCUHYB9iTyCsqXinQwm
0		Cell	2	0.000	1.000	1123	24	siRNA-SC-10 PSF1-A488 IMPa2-A546 DAPI 8C2-siRNA-IMP-a2-a4 V2.00	0	14. siRNA-SC-10 PSF1-A488 DAPI IMPa2-A546 _p_TileScan_001 (Stage 16 of 49)	00-whiGCUHYB9iTyCsqXinQwm
0		Cell	2	0.000	1.000	1124	25	siRNA-SC-10 PSF1-A488 IMPa2-A546 DAPI 8C2-siRNA-IMP-a2-a4 V2.00	0	14. siRNA-SC-10 PSF1-A488 DAPI IMPa2-A546 _p_TileScan_001 (Stage 16 of 49)	00-whiGCUHYB9iTyCsqXinQwm
0		Cell	2	0.000	1.000	1125	26	siRNA-SC-10 PSF1-A488 IMPa2-A546 DAPI 8C2-siRNA-IMP-a2-a4 V2.00	0	14. siRNA-SC-10 PSF1-A488 DAPI IMPa2-A546 _p_TileScan_001 (Stage 16 of 49)	00-whiGCUHYB9iTyCsqXinQwm
0		Cell	2	0.000	1.000	1126	27	siRNA-SC-10 PSF1-A488 IMPa2-A546 DAPI 8C2-siRNA-IMP-a2-a4 V2.00	0	14. siRNA-SC-10 PSF1-A488 DAPI IMPa2-A546 _p_TileScan_001 (Stage 16 of 49)	00-whiGCUHYB9iTyCsqXinQwm
0		Cell	2	0.000	1.000	1127	28	siRNA-SC-10 PSF1-A488 IMPa2-A546 DAPI 8C2-siRNA-IMP-a2-a4 V2.00	0	14. siRNA-SC-10 PSF1-A488 DAPI IMPa2-A546 _p_TileScan_001 (Stage 16 of 49)	00-whiGCUHYB9iTyCsqXinQwm
0		Cell	2	0.000	1.000	1128	29	siRNA-SC-10 PSF1-A488 IMPa2-A546 DAPI 8C2-siRNA-IMP-a2-a4 V2.00	0	14. siRNA-SC-10 PSF1-A488 DAPI IMPa2-A546 _p_TileScan_001 (Stage 16 of 49)	00-whiGCUHYB9iTyCsqXinQwm
0		Cell	2	0.000	1.000	1129	30	siRNA-SC-10 PSF1-A488 IMPa2-A546 DAPI 8C2-siRNA-IMP-a2-a4 V2.00	0	14. siRNA-SC-10 PSF1-A488 DAPI IMPa2-A546 _p_TileScan_001 (Stage 16 of 49)	00-whiGCUHYB9iTyCsqXinQwm
0		Cell	2	0.000	1.000	1130	31	siRNA-SC-10 PSF1-A488 IMPa2-A546 DAPI 8C2-siRNA-IMP-a2-a4 V2.00	0	14. siRNA-SC-10 PSF1-A488 DAPI IMPa2-A546 _p_TileScan_001 (Stage 16 of 49)	00-whiGCUHYB9iTyCsqXinQwm
0		Cell	2	0.000	1.000	1131	32	siRNA-SC-10 PSF1-A488 IMPa2-A546 DAPI 8C2-siRNA-IMP-a2-a4 V2.00	0	14. siRNA-SC-10 PSF1-A488 DAPI IMPa2-A546 _p_TileScan_001 (Stage 16 of 49)	00-whiGCUHYB9iTyCsqXinQwm
0		Cell	2	0.000	1.000	1132	33	siRNA-SC-10 PSF1-A488 IMPa2-A546 DAPI 8C2-siRNA-IMP-a2-a4 V2.00	0	14. siRNA-SC-10 PSF1-A488 DAPI IMPa2-A546 _p_TileScan_001 (Stage 16 of 49)	00-whiGCUHYB9iTyCsqXinQwm
0		Cell	2	0.000	1.000	1133	34	siRNA-SC-10 PSF1-A488 IMPa2-A546 DAPI 8C2-siRNA-IMP-a2-a4 V2.00	0	14. siRNA-SC-10 PSF1-A488 DAPI IMPa2-A546 _p_TileScan_001 (Stage 16 of 49)	00-whiGCUHYB9iTyCsqXinQwm
0		Cell	2	0.000	1.000	1134	35	siRNA-SC-10 PSF1-A488 IMPa2-A546 DAPI 8C2-siRNA-IMP-a2-a4 V2.00	0	14. siRNA-SC-10 PSF1-A488 DAPI IMPa2-A546 _p_TileScan_001 (Stage 16 of 49)	00-whiGCUHYB9iTyCsqXinQwm
0		Cell	2	0.000	1.000	1135	0	siRNA-SC-10 PSF1-A488 IMPa2-A546 DAPI 8C2-siRNA-IMP-a2-a4 V2.00	0	14. siRNA-SC-10 PSF1-A488 DAPI IMPa2-A546 _q_TileScan_001 (Stage 17 of 49)	00-At6mJnEf7LDnqZ7qyRwCtX
0		Cell	2	0.000	1.000	1136	1	siRNA-SC-10 PSF1-A488 IMPa2-A546 DAPI 8C2-siRNA-IMP-a2-a4 V2.00	0	14. siRNA-SC-10 PSF1-A488 DAPI IMPa2-A546 _q_TileScan_001 (Stage 17 of 49)	00-At6mJnEf7LDnqZ7qyRwCtX
0		Cell	2	0.000	1.000	1137	2	siRNA-SC-10 PSF1-A488 IMPa2-A546 DAPI 8C2-siRNA-IMP-a2-a4 V2.00	0	14. siRNA-SC-10 PSF1-A488 DAPI IMPa2-A546 _q_TileScan_001 (Stage 17 of 49)	00-At6mJnEf7LDnqZ7qyRwCtX
0		Cell	2	0.000	1.000	1138	3	siRNA-SC-10 PSF1-A488 IMPa2-A546 DAPI 8C2-siRNA-IMP-a2-a4 V2.00	0	14. siRNA-SC-10 PSF1-A488 DAPI IMPa2-A546 _q_TileScan_001 (Stage 17 of 49)	00-At6mJnEf7LDnqZ7qyRwCtX
0		Cell	2	0.000	1.000	1139	4	siRNA-SC-10 PSF1-A488 IMPa2-A546 DAPI 8C2-siRNA-IMP-a2-a4 V2.00	0	14. siRNA-SC-10 PSF1-A488 DAPI IMPa2-A546 _q_TileScan_001 (Stage 17 of 49)	00-At6mJnEf7LDnqZ7qyRwCtX
0		Cell	2	0.000	1.000	1140	5	siRNA-SC-10 PSF1-A488 IMPa2-A546 DAPI 8C2-siRNA-IMP-a2-a4 V2.00	0	14. siRNA-SC-10 PSF1-A488 DAPI IMPa2-A546 _q_TileScan_001 (Stage 17 of 49)	00-At6mJnEf7LDnqZ7qyRwCtX
0		Cell	2	0.000	1.000	1141	6	siRNA-SC-10 PSF1-A488 IMPa2-A546 DAPI 8C2-siRNA-IMP-a2-a4 V2.00	0	14. siRNA-SC-10 PSF1-A488 DAPI IMPa2-A546 _q_TileScan_001 (Stage 17 of 49)	00-At6mJnEf7LDnqZ7qyRwCtX
0		Cell	2	0.000	1.000	1142	7	siRNA-SC-10 PSF1-A488 IMPa2-A546 DAPI 8C2-siRNA-IMP-a2-a4 V2.00	0	14. siRNA-SC-10 PSF1-A488 DAPI IMPa2-A546 _q_TileScan_001 (Stage 17 of 49)	00-At6mJnEf7LDnqZ7qyRwCtX
0		Cell	2	0.000	1.000	1143	8	siRNA-SC-10 PSF1-A488 IMPa2-A546 DAPI 8C2-siRNA-IMP-a2-a4 V2.00	0	14. siRNA-SC-10 PSF1-A488 DAPI IMPa2-A546 _q_TileScan_001 (Stage 17 of 49)	00-At6mJnEf7LDnqZ7qyRwCtX
0		Cell	2	0.000	1.000	1144	9	siRNA-SC-10 PSF1-A488 IMPa2-A546 DAPI 8C2-siRNA-IMP-a2-a4 V2.00	0	14. siRNA-SC-10 PSF1-A488 DAPI IMPa2-A546 _q_TileScan_001 (Stage 17 of 49)	00-At6mJnEf7LDnqZ7qyRwCtX
0		Cell	2	0.000	1.000	1145	10	siRNA-SC-10 PSF1-A488 IMPa2-A546 DAPI 8C2-siRNA-IMP-a2-a4 V2.00	0	14. siRNA-SC-10 PSF1-A488 DAPI IMPa2-A546 _q_TileScan_001 (Stage 17 of 49)	00-At6mJnEf7LDnqZ7qyRwCtX
0		Cell	2	0.000	1.000	1146	11	siRNA-SC-10 PSF1-A488 IMPa2-A546 DAPI 8C2-siRNA-IMP-a2-a4 V2.00	0	14. siRNA-SC-10 PSF1-A488 DAPI IMPa2-A546 _q_TileScan_001 (Stage 17 of 49)	00-At6mJnEf7LDnqZ7qyRwCtX
0		Cell	2	0.000	1.000	1147	12	siRNA-SC-10 PSF1-A488 IMPa2-A546 DAPI 8C2-siRNA-IMP-a2-a4 V2.00	0	14. siRNA-SC-10 PSF1-A488 DAPI IMPa2-A546 _q_TileScan_001 (Stage 17 of 49)	00-At6mJnEf7LDnqZ7qyRwCtX
0		Cell	2	0.000	1.000	1148	13	siRNA-SC-10 PSF1-A488 IMPa2-A546 DAPI 8C2-siRNA-IMP-a2-a4 V2.00	0	14. siRNA-SC-10 PSF1-A488 DAPI IMPa2-A546 _q_TileScan_001 (Stage 17 of 49)	00-At6mJnEf7LDnqZ7qyRwCtX
0		Cell	2	0.000	1.000	1149	14	siRNA-SC-10 PSF1-A488 IMPa2-A546 DAPI 8C2-siRNA-IMP-a2-a4 V2.00	0	14. siRNA-SC-10 PSF1-A488 DAPI IMPa2-A546 _q_TileScan_001 (Stage 17 of 49)	00-At6mJnEf7LDnqZ7qyRwCtX
0		Cell	2	0.000	1.000	1150	15	siRNA-SC-10 PSF1-A488 IMPa2-A546 DAPI 8C2-siRNA-IMP-a2-a4 V2.00	0	14. siRNA-SC-10 PSF1-A488 DAPI IMPa2-A546 _q_TileScan_001 (Stage 17 of 49)	00-At6mJnEf7LDnqZ7qyRwCtX
0		Cell	2	0.000	1.000	1151	16	siRNA-SC-10 PSF1-A488 IMPa2-A546 DAPI 8C2-siRNA-IMP-a2-a4 V2.00	0	14. siRNA-SC-10 PSF1-A488 DAPI IMPa2-A546 _q_TileScan_001 (Stage 17 of 49)	00-At6mJnEf7LDnqZ7qyRwCtX
0		Cell	2	0.000	1.000	1152	17	siRNA-SC-10 PSF1-A488 IMPa2-A546 DAPI 8C2-siRNA-IMP-a2-a4 V2.00	0	14. siRNA-SC-10 PSF1-A488 DAPI IMPa2-A546 _q_TileScan_001 (Stage 17 of 49)	00-At6mJnEf7LDnqZ7qyRwCtX
0		Cell	2	0.000	1.000	1153	18	siRNA-SC-10 PSF1-A488 IMPa2-A546 DAPI 8C2-siRNA-IMP-a2-a4 V2.00	0	14. siRNA-SC-10 PSF1-A488 DAPI IMPa2-A546 _q_TileScan_001 (Stage 17 of 49)	00-At6mJnEf7LDnqZ7qyRwCtX
0		Cell	2	0.000	1.000	1154	19	siRNA-SC-10 PSF1-A488 IMPa2-A546 DAPI 8C2-siRNA-IMP-a2-a4 V2.00	0	14. siRNA-SC-10 PSF1-A488 DAPI IMPa2-A546 _q_TileScan_001 (Stage 17 of 49)	00-At6mJnEf7LDnqZ7qyRwCtX
0		Cell	2	0.000	1.000	1155	20	siRNA-SC-10 PSF1-A488 IMPa2-A546 DAPI 8C2-siRNA-IMP-a2-a4 V2.00	0	14. siRNA-SC-10 PSF1-A488 DAPI IMPa2-A546 _q_TileScan_001 (Stage 17 of 49)	00-At6mJnEf7LDnqZ7qyRwCtX
0		Cell	2	0.000	1.000	1156	21	siRNA-SC-10 PSF1-A488 IMPa2-A546 DAPI 8C2-siRNA-IMP-a2-a4 V2.00	0	14. siRNA-SC-10 PSF1-A488 DAPI IMPa2-A546 _q_TileScan_001 (Stage 17 of 49)	00-At6mJnEf7LDnqZ7qyRwCtX
0		Cell	2	0.000	1.000	1157	22	siRNA-SC-10 PSF1-A488 IMPa2-A546 DAPI 8C2-siRNA-IMP-a2-a4 V2.00	0	14. siRNA-SC-10 PSF1-A488 DAPI IMPa2-A546 _q_TileScan_001 (Stage 17 of 49)	00-At6mJnEf7LDnqZ7qyRwCtX
0		Cell	2	0.000	1.000	1158	23	siRNA-SC-10 PSF1-A488 IMPa2-A546 DAPI 8C2-siRNA-IMP-a2-a4 V2.00	0	14. siRNA-SC-10 PSF1-A488 DAPI IMPa2-A546 _q_TileScan_001 (Stage 17 of 49)	00-At6mJnEf7LDnqZ7qyRwCtX
0		Cell	2	0.000	1.000	1159	24	siRNA-SC-10 PSF1-A488 IMPa2-A546 DAPI 8C2-siRNA-IMP-a2-a4 V2.00	0	14. siRNA-SC-10 PSF1-A488 DAPI IMPa2-A546 _q_TileScan_001 (Stage 17 of 49)	00-At6mJnEf7LDnqZ7qyRwCtX
0		Cell	2	0.000	1.000	1160	25	siRNA-SC-10 PSF1-A488 IMPa2-A546 DAPI 8C2-siRNA-IMP-a2-a4 V2.00	0	14. siRNA-SC-10 PSF1-A488 DAPI IMPa2-A546 _q_TileScan_001 (Stage 17 of 49)	00-At6mJnEf7LDnqZ7qyRwCtX
0		Cell	2	0.000	1.000	1161	26	siRNA-SC-10 PSF1-A488 IMPa2-A546 DAPI 8C2-siRNA-IMP-a2-a4 V2.00	0	14. siRNA-SC-10 PSF1-A488 DAPI IMPa2-A546 _q_TileScan_001 (Stage 17 of 49)	00-At6mJnEf7LDnqZ7qyRwCtX
0		Cell	2	0.000	1.000	1162	27	siRNA-SC-10 PSF1-A488 IMPa2-A546 DAPI 8C2-siRNA-IMP-a2-a4 V2.00	0	14. siRNA-SC-10 PSF1-A488 DAPI IMPa2-A546 _q_TileScan_001 (Stage 17 of 49)	00-At6mJnEf7LDnqZ7qyRwCtX
0		Cell	2	0.000	1.000	1163	28	siRNA-SC-10 PSF1-A488 IMPa2-A546 DAPI 8C2-siRNA-IMP-a2-a4 V2.00	0	14. siRNA-SC-10 PSF1-A488 DAPI IMPa2-A546 _q_TileScan_001 (Stage 17 of 49)	00-At6mJnEf7LDnqZ7qyRwCtX
0		Cell	2	0.000	1.000	1164	29	siRNA-SC-10 PSF1-A488 IMPa2-A546 DAPI 8C2-siRNA-IMP-a2-a4 V2.00	0	14. siRNA-SC-10 PSF1-A488 DAPI IMPa2-A546 _q_TileScan_001 (Stage 17 of 49)	00-At6mJnEf7LDnqZ7qyRwCtX
0		Cell	2	0.000	1.000	1165	30	siRNA-SC-10 PSF1-A488 IMPa2-A546 DAPI 8C2-siRNA-IMP-a2-a4 V2.00	0	14. siRNA-SC-10 PSF1-A488 DAPI IMPa2-A546 _q_TileScan_001 (Stage 17 of 49)	00-At6mJnEf7LDnqZ7qyRwCtX
0		Cell	2	0.000	1.000	1166	0	siRNA-SC-10 PSF1-A488 IMPa2-A546 DAPI 8C2-siRNA-IMP-a2-a4 V2.00	0	14. siRNA-SC-10 PSF1-A488 DAPI IMPa2-A546 _r_TileScan_001 (Stage 18 of 49)	00-SCNuSnCVAw9aFUQvN8FFZP
0		Cell	2	0.000	1.000	1167	1	siRNA-SC-10 PSF1-A488 IMPa2-A546 DAPI 8C2-siRNA-IMP-a2-a4 V2.00	0	14. siRNA-SC-10 PSF1-A488 DAPI IMPa2-A546 _r_TileScan_001 (Stage 18 of 49)	00-SCNuSnCVAw9aFUQvN8FFZP
0		Cell	2	0.000	1.000	1168	2	siRNA-SC-10 PSF1-A488 IMPa2-A546 DAPI 8C2-siRNA-IMP-a2-a4 V2.00	0	14. siRNA-SC-10 PSF1-A488 DAPI IMPa2-A546 _r_TileScan_001 (Stage 18 of 49)	00-SCNuSnCVAw9aFUQvN8FFZP
0		Cell	2	0.000	1.000	1169	3	siRNA-SC-10 PSF1-A488 IMPa2-A546 DAPI 8C2-siRNA-IMP-a2-a4 V2.00	0	14. siRNA-SC-10 PSF1-A488 DAPI IMPa2-A546 _r_TileScan_001 (Stage 18 of 49)	00-SCNuSnCVAw9aFUQvN8FFZP
0		Cell	2	0.000	1.000	1170	4	siRNA-SC-10 PSF1-A488 IMPa2-A546 DAPI 8C2-siRNA-IMP-a2-a4 V2.00	0	14. siRNA-SC-10 PSF1-A488 DAPI IMPa2-A546 _r_TileScan_001 (Stage 18 of 49)	00-SCNuSnCVAw9aFUQvN8FFZP
0		Cell	2	0.000	1.000	1171	5	siRNA-SC-10 PSF1-A488 IMPa2-A546 DAPI 8C2-siRNA-IMP-a2-a4 V2.00	0	14. siRNA-SC-10 PSF1-A488 DAPI IMPa2-A546 _r_TileScan_001 (Stage 18 of 49)	00-SCNuSnCVAw9aFUQvN8FFZP
0		Cell	2	0.000	1.000	1172	6	siRNA-SC-10 PSF1-A488 IMPa2-A546 DAPI 8C2-siRNA-IMP-a2-a4 V2.00	0	14. siRNA-SC-10 PSF1-A488 DAPI IMPa2-A546 _r_TileScan_001 (Stage 18 of 49)	00-SCNuSnCVAw9aFUQvN8FFZP
0		Cell	2	0.000	1.000	1173	7	siRNA-SC-10 PSF1-A488 IMPa2-A546 DAPI 8C2-siRNA-IMP-a2-a4 V2.00	0	14. siRNA-SC-10 PSF1-A488 DAPI IMPa2-A546 _r_TileScan_001 (Stage 18 of 49)	00-SCNuSnCVAw9aFUQvN8FFZP
0		Cell	2	0.000	1.000	1174	8	siRNA-SC-10 PSF1-A488 IMPa2-A546 DAPI 8C2-siRNA-IMP-a2-a4 V2.00	0	14. siRNA-SC-10 PSF1-A488 DAPI IMPa2-A546 _r_TileScan_001 (Stage 18 of 49)	00-SCNuSnCVAw9aFUQvN8FFZP
0		Cell	2	0.000	1.000	1175	9	siRNA-SC-10 PSF1-A488 IMPa2-A546 DAPI 8C2-siRNA-IMP-a2-a4 V2.00	0	14. siRNA-SC-10 PSF1-A488 DAPI IMPa2-A546 _r_TileScan_001 (Stage 18 of 49)	00-SCNuSnCVAw9aFUQvN8FFZP
0		Cell	2	0.000	1.000	1176	10	siRNA-SC-10 PSF1-A488 IMPa2-A546 DAPI 8C2-siRNA-IMP-a2-a4 V2.00	0	14. siRNA-SC-10 PSF1-A488 DAPI IMPa2-A546 _r_TileScan_001 (Stage 18 of 49)	00-SCNuSnCVAw9aFUQvN8FFZP
0		Cell	2	0.000	1.000	1177	11	siRNA-SC-10 PSF1-A488 IMPa2-A546 DAPI 8C2-siRNA-IMP-a2-a4 V2.00	0	14. siRNA-SC-10 PSF1-A488 DAPI IMPa2-A546 _r_TileScan_001 (Stage 18 of 49)	00-SCNuSnCVAw9aFUQvN8FFZP
0		Cell	2	0.000	1.000	1178	12	siRNA-SC-10 PSF1-A488 IMPa2-A546 DAPI 8C2-siRNA-IMP-a2-a4 V2.00	0	14. siRNA-SC-10 PSF1-A488 DAPI IMPa2-A546 _r_TileScan_001 (Stage 18 of 49)	00-SCNuSnCVAw9aFUQvN8FFZP
0		Cell	2	0.000	1.000	1179	13	siRNA-SC-10 PSF1-A488 IMPa2-A546 DAPI 8C2-siRNA-IMP-a2-a4 V2.00	0	14. siRNA-SC-10 PSF1-A488 DAPI IMPa2-A546 _r_TileScan_001 (Stage 18 of 49)	00-SCNuSnCVAw9aFUQvN8FFZP
0		Cell	2	0.000	1.000	1180	14	siRNA-SC-10 PSF1-A488 IMPa2-A546 DAPI 8C2-siRNA-IMP-a2-a4 V2.00	0	14. siRNA-SC-10 PSF1-A488 DAPI IMPa2-A546 _r_TileScan_001 (Stage 18 of 49)	00-SCNuSnCVAw9aFUQvN8FFZP
0		Cell	2	0.000	1.000	1181	15	siRNA-SC-10 PSF1-A488 IMPa2-A546 DAPI 8C2-siRNA-IMP-a2-a4 V2.00	0	14. siRNA-SC-10 PSF1-A488 DAPI IMPa2-A546 _r_TileScan_001 (Stage 18 of 49)	00-SCNuSnCVAw9aFUQvN8FFZP
0		Cell	2	0.000	1.000	1182	16	siRNA-SC-10 PSF1-A488 IMPa2-A546 DAPI 8C2-siRNA-IMP-a2-a4 V2.00	0	14. siRNA-SC-10 PSF1-A488 DAPI IMPa2-A546 _r_TileScan_001 (Stage 18 of 49)	00-SCNuSnCVAw9aFUQvN8FFZP
0		Cell	2	0.000	1.000	1183	17	siRNA-SC-10 PSF1-A488 IMPa2-A546 DAPI 8C2-siRNA-IMP-a2-a4 V2.00	0	14. siRNA-SC-10 PSF1-A488 DAPI IMPa2-A546 _r_TileScan_001 (Stage 18 of 49)	00-SCNuSnCVAw9aFUQvN8FFZP
0		Cell	2	0.000	1.000	1184	18	siRNA-SC-10 PSF1-A488 IMPa2-A546 DAPI 8C2-siRNA-IMP-a2-a4 V2.00	0	14. siRNA-SC-10 PSF1-A488 DAPI IMPa2-A546 _r_TileScan_001 (Stage 18 of 49)	00-SCNuSnCVAw9aFUQvN8FFZP
0		Cell	2	0.000	1.000	1185	19	siRNA-SC-10 PSF1-A488 IMPa2-A546 DAPI 8C2-siRNA-IMP-a2-a4 V2.00	0	14. siRNA-SC-10 PSF1-A488 DAPI IMPa2-A546 _r_TileScan_001 (Stage 18 of 49)	00-SCNuSnCVAw9aFUQvN8FFZP
0		Cell	2	0.000	1.000	1186	20	siRNA-SC-10 PSF1-A488 IMPa2-A546 DAPI 8C2-siRNA-IMP-a2-a4 V2.00	0	14. siRNA-SC-10 PSF1-A488 DAPI IMPa2-A546 _r_TileScan_001 (Stage 18 of 49)	00-SCNuSnCVAw9aFUQvN8FFZP
0		Cell	2	0.000	1.000	1187	21	siRNA-SC-10 PSF1-A488 IMPa2-A546 DAPI 8C2-siRNA-IMP-a2-a4 V2.00	0	14. siRNA-SC-10 PSF1-A488 DAPI IMPa2-A546 _r_TileScan_001 (Stage 18 of 49)	00-SCNuSnCVAw9aFUQvN8FFZP
0		Cell	2	0.000	1.000	1188	22	siRNA-SC-10 PSF1-A488 IMPa2-A546 DAPI 8C2-siRNA-IMP-a2-a4 V2.00	0	14. siRNA-SC-10 PSF1-A488 DAPI IMPa2-A546 _r_TileScan_001 (Stage 18 of 49)	00-SCNuSnCVAw9aFUQvN8FFZP
0		Cell	2	0.000	1.000	1189	23	siRNA-SC-10 PSF1-A488 IMPa2-A546 DAPI 8C2-siRNA-IMP-a2-a4 V2.00	0	14. siRNA-SC-10 PSF1-A488 DAPI IMPa2-A546 _r_TileScan_001 (Stage 18 of 49)	00-SCNuSnCVAw9aFUQvN8FFZP
0		Cell	2	0.000	1.000	1190	24	siRNA-SC-10 PSF1-A488 IMPa2-A546 DAPI 8C2-siRNA-IMP-a2-a4 V2.00	0	14. siRNA-SC-10 PSF1-A488 DAPI IMPa2-A546 _r_TileScan_001 (Stage 18 of 49)	00-SCNuSnCVAw9aFUQvN8FFZP
0		Cell	2	0.000	1.000	1191	25	siRNA-SC-10 PSF1-A488 IMPa2-A546 DAPI 8C2-siRNA-IMP-a2-a4 V2.00	0	14. siRNA-SC-10 PSF1-A488 DAPI IMPa2-A546 _r_TileScan_001 (Stage 18 of 49)	00-SCNuSnCVAw9aFUQvN8FFZP
0		Cell	2	0.000	1.000	1192	26	siRNA-SC-10 PSF1-A488 IMPa2-A546 DAPI 8C2-siRNA-IMP-a2-a4 V2.00	0	14. siRNA-SC-10 PSF1-A488 DAPI IMPa2-A546 _r_TileScan_001 (Stage 18 of 49)	00-SCNuSnCVAw9aFUQvN8FFZP
0		Cell	2	0.000	1.000	1193	27	siRNA-SC-10 PSF1-A488 IMPa2-A546 DAPI 8C2-siRNA-IMP-a2-a4 V2.00	0	14. siRNA-SC-10 PSF1-A488 DAPI IMPa2-A546 _r_TileScan_001 (Stage 18 of 49)	00-SCNuSnCVAw9aFUQvN8FFZP
0		Cell	2	0.000	1.000	1194	28	siRNA-SC-10 PSF1-A488 IMPa2-A546 DAPI 8C2-siRNA-IMP-a2-a4 V2.00	0	14. siRNA-SC-10 PSF1-A488 DAPI IMPa2-A546 _r_TileScan_001 (Stage 18 of 49)	00-SCNuSnCVAw9aFUQvN8FFZP
0		Cell	2	0.000	1.000	1195	29	siRNA-SC-10 PSF1-A488 IMPa2-A546 DAPI 8C2-siRNA-IMP-a2-a4 V2.00	0	14. siRNA-SC-10 PSF1-A488 DAPI IMPa2-A546 _r_TileScan_001 (Stage 18 of 49)	00-SCNuSnCVAw9aFUQvN8FFZP
0		Cell	2	0.000	1.000	1196	30	siRNA-SC-10 PSF1-A488 IMPa2-A546 DAPI 8C2-siRNA-IMP-a2-a4 V2.00	0	14. siRNA-SC-10 PSF1-A488 DAPI IMPa2-A546 _r_TileScan_001 (Stage 18 of 49)	00-SCNuSnCVAw9aFUQvN8FFZP
0		Cell	2	0.000	1.000	1197	31	siRNA-SC-10 PSF1-A488 IMPa2-A546 DAPI 8C2-siRNA-IMP-a2-a4 V2.00	0	14. siRNA-SC-10 PSF1-A488 DAPI IMPa2-A546 _r_TileScan_001 (Stage 18 of 49)	00-SCNuSnCVAw9aFUQvN8FFZP
0		Cell	2	0.000	1.000	1198	32	siRNA-SC-10 PSF1-A488 IMPa2-A546 DAPI 8C2-siRNA-IMP-a2-a4 V2.00	0	14. siRNA-SC-10 PSF1-A488 DAPI IMPa2-A546 _r_TileScan_001 (Stage 18 of 49)	00-SCNuSnCVAw9aFUQvN8FFZP
0		Cell	2	0.000	1.000	1199	0	siRNA-SC-10 PSF1-A488 IMPa2-A546 DAPI 8C2-siRNA-IMP-a2-a4 V2.00	0	14. siRNA-SC-10 PSF1-A488 DAPI IMPa2-A546 _s_TileScan_001 (Stage 19 of 49)	00-EP6bmtXw3zco5P4p7GU7fL
0		Cell	2	0.000	1.000	1200	1	siRNA-SC-10 PSF1-A488 IMPa2-A546 DAPI 8C2-siRNA-IMP-a2-a4 V2.00	0	14. siRNA-SC-10 PSF1-A488 DAPI IMPa2-A546 _s_TileScan_001 (Stage 19 of 49)	00-EP6bmtXw3zco5P4p7GU7fL
0		Cell	2	0.000	1.000	1201	2	siRNA-SC-10 PSF1-A488 IMPa2-A546 DAPI 8C2-siRNA-IMP-a2-a4 V2.00	0	14. siRNA-SC-10 PSF1-A488 DAPI IMPa2-A546 _s_TileScan_001 (Stage 19 of 49)	00-EP6bmtXw3zco5P4p7GU7fL
0		Cell	2	0.000	1.000	1202	3	siRNA-SC-10 PSF1-A488 IMPa2-A546 DAPI 8C2-siRNA-IMP-a2-a4 V2.00	0	14. siRNA-SC-10 PSF1-A488 DAPI IMPa2-A546 _s_TileScan_001 (Stage 19 of 49)	00-EP6bmtXw3zco5P4p7GU7fL
0		Cell	2	0.000	1.000	1203	4	siRNA-SC-10 PSF1-A488 IMPa2-A546 DAPI 8C2-siRNA-IMP-a2-a4 V2.00	0	14. siRNA-SC-10 PSF1-A488 DAPI IMPa2-A546 _s_TileScan_001 (Stage 19 of 49)	00-EP6bmtXw3zco5P4p7GU7fL
0		Cell	2	0.000	1.000	1204	5	siRNA-SC-10 PSF1-A488 IMPa2-A546 DAPI 8C2-siRNA-IMP-a2-a4 V2.00	0	14. siRNA-SC-10 PSF1-A488 DAPI IMPa2-A546 _s_TileScan_001 (Stage 19 of 49)	00-EP6bmtXw3zco5P4p7GU7fL
0		Cell	2	0.000	1.000	1205	6	siRNA-SC-10 PSF1-A488 IMPa2-A546 DAPI 8C2-siRNA-IMP-a2-a4 V2.00	0	14. siRNA-SC-10 PSF1-A488 DAPI IMPa2-A546 _s_TileScan_001 (Stage 19 of 49)	00-EP6bmtXw3zco5P4p7GU7fL
0		Cell	2	0.000	1.000	1206	7	siRNA-SC-10 PSF1-A488 IMPa2-A546 DAPI 8C2-siRNA-IMP-a2-a4 V2.00	0	14. siRNA-SC-10 PSF1-A488 DAPI IMPa2-A546 _s_TileScan_001 (Stage 19 of 49)	00-EP6bmtXw3zco5P4p7GU7fL
0		Cell	2	0.000	1.000	1207	8	siRNA-SC-10 PSF1-A488 IMPa2-A546 DAPI 8C2-siRNA-IMP-a2-a4 V2.00	0	14. siRNA-SC-10 PSF1-A488 DAPI IMPa2-A546 _s_TileScan_001 (Stage 19 of 49)	00-EP6bmtXw3zco5P4p7GU7fL
0		Cell	2	0.000	1.000	1208	9	siRNA-SC-10 PSF1-A488 IMPa2-A546 DAPI 8C2-siRNA-IMP-a2-a4 V2.00	0	14. siRNA-SC-10 PSF1-A488 DAPI IMPa2-A546 _s_TileScan_001 (Stage 19 of 49)	00-EP6bmtXw3zco5P4p7GU7fL
0		Cell	2	0.000	1.000	1209	10	siRNA-SC-10 PSF1-A488 IMPa2-A546 DAPI 8C2-siRNA-IMP-a2-a4 V2.00	0	14. siRNA-SC-10 PSF1-A488 DAPI IMPa2-A546 _s_TileScan_001 (Stage 19 of 49)	00-EP6bmtXw3zco5P4p7GU7fL
0		Cell	2	0.000	1.000	1210	11	siRNA-SC-10 PSF1-A488 IMPa2-A546 DAPI 8C2-siRNA-IMP-a2-a4 V2.00	0	14. siRNA-SC-10 PSF1-A488 DAPI IMPa2-A546 _s_TileScan_001 (Stage 19 of 49)	00-EP6bmtXw3zco5P4p7GU7fL
0		Cell	2	0.000	1.000	1211	12	siRNA-SC-10 PSF1-A488 IMPa2-A546 DAPI 8C2-siRNA-IMP-a2-a4 V2.00	0	14. siRNA-SC-10 PSF1-A488 DAPI IMPa2-A546 _s_TileScan_001 (Stage 19 of 49)	00-EP6bmtXw3zco5P4p7GU7fL
0		Cell	2	0.000	1.000	1212	13	siRNA-SC-10 PSF1-A488 IMPa2-A546 DAPI 8C2-siRNA-IMP-a2-a4 V2.00	0	14. siRNA-SC-10 PSF1-A488 DAPI IMPa2-A546 _s_TileScan_001 (Stage 19 of 49)	00-EP6bmtXw3zco5P4p7GU7fL
0		Cell	2	0.000	1.000	1213	14	siRNA-SC-10 PSF1-A488 IMPa2-A546 DAPI 8C2-siRNA-IMP-a2-a4 V2.00	0	14. siRNA-SC-10 PSF1-A488 DAPI IMPa2-A546 _s_TileScan_001 (Stage 19 of 49)	00-EP6bmtXw3zco5P4p7GU7fL
0		Cell	2	0.000	1.000	1214	15	siRNA-SC-10 PSF1-A488 IMPa2-A546 DAPI 8C2-siRNA-IMP-a2-a4 V2.00	0	14. siRNA-SC-10 PSF1-A488 DAPI IMPa2-A546 _s_TileScan_001 (Stage 19 of 49)	00-EP6bmtXw3zco5P4p7GU7fL
0		Cell	2	0.000	1.000	1215	16	siRNA-SC-10 PSF1-A488 IMPa2-A546 DAPI 8C2-siRNA-IMP-a2-a4 V2.00	0	14. siRNA-SC-10 PSF1-A488 DAPI IMPa2-A546 _s_TileScan_001 (Stage 19 of 49)	00-EP6bmtXw3zco5P4p7GU7fL
0		Cell	2	0.000	1.000	1216	17	siRNA-SC-10 PSF1-A488 IMPa2-A546 DAPI 8C2-siRNA-IMP-a2-a4 V2.00	0	14. siRNA-SC-10 PSF1-A488 DAPI IMPa2-A546 _s_TileScan_001 (Stage 19 of 49)	00-EP6bmtXw3zco5P4p7GU7fL
0		Cell	2	0.000	1.000	1217	18	siRNA-SC-10 PSF1-A488 IMPa2-A546 DAPI 8C2-siRNA-IMP-a2-a4 V2.00	0	14. siRNA-SC-10 PSF1-A488 DAPI IMPa2-A546 _s_TileScan_001 (Stage 19 of 49)	00-EP6bmtXw3zco5P4p7GU7fL
0		Cell	2	0.000	1.000	1218	19	siRNA-SC-10 PSF1-A488 IMPa2-A546 DAPI 8C2-siRNA-IMP-a2-a4 V2.00	0	14. siRNA-SC-10 PSF1-A488 DAPI IMPa2-A546 _s_TileScan_001 (Stage 19 of 49)	00-EP6bmtXw3zco5P4p7GU7fL
0		Cell	2	0.000	1.000	1219	20	siRNA-SC-10 PSF1-A488 IMPa2-A546 DAPI 8C2-siRNA-IMP-a2-a4 V2.00	0	14. siRNA-SC-10 PSF1-A488 DAPI IMPa2-A546 _s_TileScan_001 (Stage 19 of 49)	00-EP6bmtXw3zco5P4p7GU7fL
0		Cell	2	0.000	1.000	1220	21	siRNA-SC-10 PSF1-A488 IMPa2-A546 DAPI 8C2-siRNA-IMP-a2-a4 V2.00	0	14. siRNA-SC-10 PSF1-A488 DAPI IMPa2-A546 _s_TileScan_001 (Stage 19 of 49)	00-EP6bmtXw3zco5P4p7GU7fL
0		Cell	2	0.000	1.000	1221	22	siRNA-SC-10 PSF1-A488 IMPa2-A546 DAPI 8C2-siRNA-IMP-a2-a4 V2.00	0	14. siRNA-SC-10 PSF1-A488 DAPI IMPa2-A546 _s_TileScan_001 (Stage 19 of 49)	00-EP6bmtXw3zco5P4p7GU7fL
0		Cell	2	0.000	1.000	1222	23	siRNA-SC-10 PSF1-A488 IMPa2-A546 DAPI 8C2-siRNA-IMP-a2-a4 V2.00	0	14. siRNA-SC-10 PSF1-A488 DAPI IMPa2-A546 _s_TileScan_001 (Stage 19 of 49)	00-EP6bmtXw3zco5P4p7GU7fL
0		Cell	2	0.000	1.000	1223	24	siRNA-SC-10 PSF1-A488 IMPa2-A546 DAPI 8C2-siRNA-IMP-a2-a4 V2.00	0	14. siRNA-SC-10 PSF1-A488 DAPI IMPa2-A546 _s_TileScan_001 (Stage 19 of 49)	00-EP6bmtXw3zco5P4p7GU7fL
0		Cell	2	0.000	1.000	1224	25	siRNA-SC-10 PSF1-A488 IMPa2-A546 DAPI 8C2-siRNA-IMP-a2-a4 V2.00	0	14. siRNA-SC-10 PSF1-A488 DAPI IMPa2-A546 _s_TileScan_001 (Stage 19 of 49)	00-EP6bmtXw3zco5P4p7GU7fL
0		Cell	2	0.000	1.000	1225	26	siRNA-SC-10 PSF1-A488 IMPa2-A546 DAPI 8C2-siRNA-IMP-a2-a4 V2.00	0	14. siRNA-SC-10 PSF1-A488 DAPI IMPa2-A546 _s_TileScan_001 (Stage 19 of 49)	00-EP6bmtXw3zco5P4p7GU7fL
0		Cell	2	0.000	1.000	1226	27	siRNA-SC-10 PSF1-A488 IMPa2-A546 DAPI 8C2-siRNA-IMP-a2-a4 V2.00	0	14. siRNA-SC-10 PSF1-A488 DAPI IMPa2-A546 _s_TileScan_001 (Stage 19 of 49)	00-EP6bmtXw3zco5P4p7GU7fL
0		Cell	2	0.000	1.000	1227	28	siRNA-SC-10 PSF1-A488 IMPa2-A546 DAPI 8C2-siRNA-IMP-a2-a4 V2.00	0	14. siRNA-SC-10 PSF1-A488 DAPI IMPa2-A546 _s_TileScan_001 (Stage 19 of 49)	00-EP6bmtXw3zco5P4p7GU7fL
0		Cell	2	0.000	1.000	1228	0	siRNA-SC-10 PSF1-A488 IMPa2-A546 DAPI 8C2-siRNA-IMP-a2-a4 V2.00	0	14. siRNA-SC-10 PSF1-A488 DAPI IMPa2-A546 _t_TileScan_001 (Stage 20 of 49)	00-rAfcBqnCDc8K5edyuxedWZ
0		Cell	2	0.000	1.000	1229	1	siRNA-SC-10 PSF1-A488 IMPa2-A546 DAPI 8C2-siRNA-IMP-a2-a4 V2.00	0	14. siRNA-SC-10 PSF1-A488 DAPI IMPa2-A546 _t_TileScan_001 (Stage 20 of 49)	00-rAfcBqnCDc8K5edyuxedWZ
0		Cell	2	0.000	1.000	1230	2	siRNA-SC-10 PSF1-A488 IMPa2-A546 DAPI 8C2-siRNA-IMP-a2-a4 V2.00	0	14. siRNA-SC-10 PSF1-A488 DAPI IMPa2-A546 _t_TileScan_001 (Stage 20 of 49)	00-rAfcBqnCDc8K5edyuxedWZ
0		Cell	2	0.000	1.000	1231	3	siRNA-SC-10 PSF1-A488 IMPa2-A546 DAPI 8C2-siRNA-IMP-a2-a4 V2.00	0	14. siRNA-SC-10 PSF1-A488 DAPI IMPa2-A546 _t_TileScan_001 (Stage 20 of 49)	00-rAfcBqnCDc8K5edyuxedWZ
0		Cell	2	0.000	1.000	1232	4	siRNA-SC-10 PSF1-A488 IMPa2-A546 DAPI 8C2-siRNA-IMP-a2-a4 V2.00	0	14. siRNA-SC-10 PSF1-A488 DAPI IMPa2-A546 _t_TileScan_001 (Stage 20 of 49)	00-rAfcBqnCDc8K5edyuxedWZ
0		Cell	2	0.000	1.000	1233	5	siRNA-SC-10 PSF1-A488 IMPa2-A546 DAPI 8C2-siRNA-IMP-a2-a4 V2.00	0	14. siRNA-SC-10 PSF1-A488 DAPI IMPa2-A546 _t_TileScan_001 (Stage 20 of 49)	00-rAfcBqnCDc8K5edyuxedWZ
0		Cell	2	0.000	1.000	1234	6	siRNA-SC-10 PSF1-A488 IMPa2-A546 DAPI 8C2-siRNA-IMP-a2-a4 V2.00	0	14. siRNA-SC-10 PSF1-A488 DAPI IMPa2-A546 _t_TileScan_001 (Stage 20 of 49)	00-rAfcBqnCDc8K5edyuxedWZ
0		Cell	2	0.000	1.000	1235	7	siRNA-SC-10 PSF1-A488 IMPa2-A546 DAPI 8C2-siRNA-IMP-a2-a4 V2.00	0	14. siRNA-SC-10 PSF1-A488 DAPI IMPa2-A546 _t_TileScan_001 (Stage 20 of 49)	00-rAfcBqnCDc8K5edyuxedWZ
0		Cell	2	0.000	1.000	1236	8	siRNA-SC-10 PSF1-A488 IMPa2-A546 DAPI 8C2-siRNA-IMP-a2-a4 V2.00	0	14. siRNA-SC-10 PSF1-A488 DAPI IMPa2-A546 _t_TileScan_001 (Stage 20 of 49)	00-rAfcBqnCDc8K5edyuxedWZ
0		Cell	2	0.000	1.000	1237	9	siRNA-SC-10 PSF1-A488 IMPa2-A546 DAPI 8C2-siRNA-IMP-a2-a4 V2.00	0	14. siRNA-SC-10 PSF1-A488 DAPI IMPa2-A546 _t_TileScan_001 (Stage 20 of 49)	00-rAfcBqnCDc8K5edyuxedWZ
0		Cell	2	0.000	1.000	1238	10	siRNA-SC-10 PSF1-A488 IMPa2-A546 DAPI 8C2-siRNA-IMP-a2-a4 V2.00	0	14. siRNA-SC-10 PSF1-A488 DAPI IMPa2-A546 _t_TileScan_001 (Stage 20 of 49)	00-rAfcBqnCDc8K5edyuxedWZ
0		Cell	2	0.000	1.000	1239	11	siRNA-SC-10 PSF1-A488 IMPa2-A546 DAPI 8C2-siRNA-IMP-a2-a4 V2.00	0	14. siRNA-SC-10 PSF1-A488 DAPI IMPa2-A546 _t_TileScan_001 (Stage 20 of 49)	00-rAfcBqnCDc8K5edyuxedWZ
0		Cell	2	0.000	1.000	1240	12	siRNA-SC-10 PSF1-A488 IMPa2-A546 DAPI 8C2-siRNA-IMP-a2-a4 V2.00	0	14. siRNA-SC-10 PSF1-A488 DAPI IMPa2-A546 _t_TileScan_001 (Stage 20 of 49)	00-rAfcBqnCDc8K5edyuxedWZ
0		Cell	2	0.000	1.000	1241	13	siRNA-SC-10 PSF1-A488 IMPa2-A546 DAPI 8C2-siRNA-IMP-a2-a4 V2.00	0	14. siRNA-SC-10 PSF1-A488 DAPI IMPa2-A546 _t_TileScan_001 (Stage 20 of 49)	00-rAfcBqnCDc8K5edyuxedWZ
0		Cell	2	0.000	1.000	1242	14	siRNA-SC-10 PSF1-A488 IMPa2-A546 DAPI 8C2-siRNA-IMP-a2-a4 V2.00	0	14. siRNA-SC-10 PSF1-A488 DAPI IMPa2-A546 _t_TileScan_001 (Stage 20 of 49)	00-rAfcBqnCDc8K5edyuxedWZ
0		Cell	2	0.000	1.000	1243	15	siRNA-SC-10 PSF1-A488 IMPa2-A546 DAPI 8C2-siRNA-IMP-a2-a4 V2.00	0	14. siRNA-SC-10 PSF1-A488 DAPI IMPa2-A546 _t_TileScan_001 (Stage 20 of 49)	00-rAfcBqnCDc8K5edyuxedWZ
0		Cell	2	0.000	1.000	1244	16	siRNA-SC-10 PSF1-A488 IMPa2-A546 DAPI 8C2-siRNA-IMP-a2-a4 V2.00	0	14. siRNA-SC-10 PSF1-A488 DAPI IMPa2-A546 _t_TileScan_001 (Stage 20 of 49)	00-rAfcBqnCDc8K5edyuxedWZ
0		Cell	2	0.000	1.000	1245	17	siRNA-SC-10 PSF1-A488 IMPa2-A546 DAPI 8C2-siRNA-IMP-a2-a4 V2.00	0	14. siRNA-SC-10 PSF1-A488 DAPI IMPa2-A546 _t_TileScan_001 (Stage 20 of 49)	00-rAfcBqnCDc8K5edyuxedWZ
0		Cell	2	0.000	1.000	1246	18	siRNA-SC-10 PSF1-A488 IMPa2-A546 DAPI 8C2-siRNA-IMP-a2-a4 V2.00	0	14. siRNA-SC-10 PSF1-A488 DAPI IMPa2-A546 _t_TileScan_001 (Stage 20 of 49)	00-rAfcBqnCDc8K5edyuxedWZ
0		Cell	2	0.000	1.000	1247	19	siRNA-SC-10 PSF1-A488 IMPa2-A546 DAPI 8C2-siRNA-IMP-a2-a4 V2.00	0	14. siRNA-SC-10 PSF1-A488 DAPI IMPa2-A546 _t_TileScan_001 (Stage 20 of 49)	00-rAfcBqnCDc8K5edyuxedWZ
0		Cell	2	0.000	1.000	1248	20	siRNA-SC-10 PSF1-A488 IMPa2-A546 DAPI 8C2-siRNA-IMP-a2-a4 V2.00	0	14. siRNA-SC-10 PSF1-A488 DAPI IMPa2-A546 _t_TileScan_001 (Stage 20 of 49)	00-rAfcBqnCDc8K5edyuxedWZ
0		Cell	2	0.000	1.000	1249	21	siRNA-SC-10 PSF1-A488 IMPa2-A546 DAPI 8C2-siRNA-IMP-a2-a4 V2.00	0	14. siRNA-SC-10 PSF1-A488 DAPI IMPa2-A546 _t_TileScan_001 (Stage 20 of 49)	00-rAfcBqnCDc8K5edyuxedWZ
0		Cell	2	0.000	1.000	1250	22	siRNA-SC-10 PSF1-A488 IMPa2-A546 DAPI 8C2-siRNA-IMP-a2-a4 V2.00	0	14. siRNA-SC-10 PSF1-A488 DAPI IMPa2-A546 _t_TileScan_001 (Stage 20 of 49)	00-rAfcBqnCDc8K5edyuxedWZ
0		Cell	2	0.000	1.000	1251	23	siRNA-SC-10 PSF1-A488 IMPa2-A546 DAPI 8C2-siRNA-IMP-a2-a4 V2.00	0	14. siRNA-SC-10 PSF1-A488 DAPI IMPa2-A546 _t_TileScan_001 (Stage 20 of 49)	00-rAfcBqnCDc8K5edyuxedWZ
0		Cell	2	0.000	1.000	1252	24	siRNA-SC-10 PSF1-A488 IMPa2-A546 DAPI 8C2-siRNA-IMP-a2-a4 V2.00	0	14. siRNA-SC-10 PSF1-A488 DAPI IMPa2-A546 _t_TileScan_001 (Stage 20 of 49)	00-rAfcBqnCDc8K5edyuxedWZ
0		Cell	2	0.000	1.000	1253	25	siRNA-SC-10 PSF1-A488 IMPa2-A546 DAPI 8C2-siRNA-IMP-a2-a4 V2.00	0	14. siRNA-SC-10 PSF1-A488 DAPI IMPa2-A546 _t_TileScan_001 (Stage 20 of 49)	00-rAfcBqnCDc8K5edyuxedWZ
0		Cell	2	0.000	1.000	1254	26	siRNA-SC-10 PSF1-A488 IMPa2-A546 DAPI 8C2-siRNA-IMP-a2-a4 V2.00	0	14. siRNA-SC-10 PSF1-A488 DAPI IMPa2-A546 _t_TileScan_001 (Stage 20 of 49)	00-rAfcBqnCDc8K5edyuxedWZ
0		Cell	2	0.000	1.000	1255	27	siRNA-SC-10 PSF1-A488 IMPa2-A546 DAPI 8C2-siRNA-IMP-a2-a4 V2.00	0	14. siRNA-SC-10 PSF1-A488 DAPI IMPa2-A546 _t_TileScan_001 (Stage 20 of 49)	00-rAfcBqnCDc8K5edyuxedWZ
0		Cell	2	0.000	1.000	1256	28	siRNA-SC-10 PSF1-A488 IMPa2-A546 DAPI 8C2-siRNA-IMP-a2-a4 V2.00	0	14. siRNA-SC-10 PSF1-A488 DAPI IMPa2-A546 _t_TileScan_001 (Stage 20 of 49)	00-rAfcBqnCDc8K5edyuxedWZ
0		Cell	2	0.000	1.000	1257	29	siRNA-SC-10 PSF1-A488 IMPa2-A546 DAPI 8C2-siRNA-IMP-a2-a4 V2.00	0	14. siRNA-SC-10 PSF1-A488 DAPI IMPa2-A546 _t_TileScan_001 (Stage 20 of 49)	00-rAfcBqnCDc8K5edyuxedWZ
0		Cell	2	0.000	1.000	1258	30	siRNA-SC-10 PSF1-A488 IMPa2-A546 DAPI 8C2-siRNA-IMP-a2-a4 V2.00	0	14. siRNA-SC-10 PSF1-A488 DAPI IMPa2-A546 _t_TileScan_001 (Stage 20 of 49)	00-rAfcBqnCDc8K5edyuxedWZ
0		Cell	2	0.000	1.000	1259	31	siRNA-SC-10 PSF1-A488 IMPa2-A546 DAPI 8C2-siRNA-IMP-a2-a4 V2.00	0	14. siRNA-SC-10 PSF1-A488 DAPI IMPa2-A546 _t_TileScan_001 (Stage 20 of 49)	00-rAfcBqnCDc8K5edyuxedWZ
0		Cell	2	0.000	1.000	1260	32	siRNA-SC-10 PSF1-A488 IMPa2-A546 DAPI 8C2-siRNA-IMP-a2-a4 V2.00	0	14. siRNA-SC-10 PSF1-A488 DAPI IMPa2-A546 _t_TileScan_001 (Stage 20 of 49)	00-rAfcBqnCDc8K5edyuxedWZ
0		Cell	2	0.000	1.000	1261	33	siRNA-SC-10 PSF1-A488 IMPa2-A546 DAPI 8C2-siRNA-IMP-a2-a4 V2.00	0	14. siRNA-SC-10 PSF1-A488 DAPI IMPa2-A546 _t_TileScan_001 (Stage 20 of 49)	00-rAfcBqnCDc8K5edyuxedWZ
0		Cell	2	0.000	1.000	1262	34	siRNA-SC-10 PSF1-A488 IMPa2-A546 DAPI 8C2-siRNA-IMP-a2-a4 V2.00	0	14. siRNA-SC-10 PSF1-A488 DAPI IMPa2-A546 _t_TileScan_001 (Stage 20 of 49)	00-rAfcBqnCDc8K5edyuxedWZ
0		Cell	2	0.000	1.000	1263	35	siRNA-SC-10 PSF1-A488 IMPa2-A546 DAPI 8C2-siRNA-IMP-a2-a4 V2.00	0	14. siRNA-SC-10 PSF1-A488 DAPI IMPa2-A546 _t_TileScan_001 (Stage 20 of 49)	00-rAfcBqnCDc8K5edyuxedWZ
0		Cell	2	0.000	1.000	1264	36	siRNA-SC-10 PSF1-A488 IMPa2-A546 DAPI 8C2-siRNA-IMP-a2-a4 V2.00	0	14. siRNA-SC-10 PSF1-A488 DAPI IMPa2-A546 _t_TileScan_001 (Stage 20 of 49)	00-rAfcBqnCDc8K5edyuxedWZ
0		Cell	2	0.000	1.000	1265	37	siRNA-SC-10 PSF1-A488 IMPa2-A546 DAPI 8C2-siRNA-IMP-a2-a4 V2.00	0	14. siRNA-SC-10 PSF1-A488 DAPI IMPa2-A546 _t_TileScan_001 (Stage 20 of 49)	00-rAfcBqnCDc8K5edyuxedWZ
0		Cell	2	0.000	1.000	1266	38	siRNA-SC-10 PSF1-A488 IMPa2-A546 DAPI 8C2-siRNA-IMP-a2-a4 V2.00	0	14. siRNA-SC-10 PSF1-A488 DAPI IMPa2-A546 _t_TileScan_001 (Stage 20 of 49)	00-rAfcBqnCDc8K5edyuxedWZ
0		Cell	2	0.000	1.000	1267	39	siRNA-SC-10 PSF1-A488 IMPa2-A546 DAPI 8C2-siRNA-IMP-a2-a4 V2.00	0	14. siRNA-SC-10 PSF1-A488 DAPI IMPa2-A546 _t_TileScan_001 (Stage 20 of 49)	00-rAfcBqnCDc8K5edyuxedWZ
0		Cell	2	0.000	1.000	1268	40	siRNA-SC-10 PSF1-A488 IMPa2-A546 DAPI 8C2-siRNA-IMP-a2-a4 V2.00	0	14. siRNA-SC-10 PSF1-A488 DAPI IMPa2-A546 _t_TileScan_001 (Stage 20 of 49)	00-rAfcBqnCDc8K5edyuxedWZ
0		Cell	2	0.000	1.000	1269	0	siRNA-SC-10 PSF1-A488 IMPa2-A546 DAPI 8C2-siRNA-IMP-a2-a4 V2.00	0	14. siRNA-SC-10 PSF1-A488 DAPI IMPa2-A546 _u_TileScan_001 (Stage 21 of 49)	00-annTPxifvwedTwy4pjm8mc
0		Cell	2	0.000	1.000	1270	1	siRNA-SC-10 PSF1-A488 IMPa2-A546 DAPI 8C2-siRNA-IMP-a2-a4 V2.00	0	14. siRNA-SC-10 PSF1-A488 DAPI IMPa2-A546 _u_TileScan_001 (Stage 21 of 49)	00-annTPxifvwedTwy4pjm8mc
0		Cell	2	0.000	1.000	1271	2	siRNA-SC-10 PSF1-A488 IMPa2-A546 DAPI 8C2-siRNA-IMP-a2-a4 V2.00	0	14. siRNA-SC-10 PSF1-A488 DAPI IMPa2-A546 _u_TileScan_001 (Stage 21 of 49)	00-annTPxifvwedTwy4pjm8mc
0		Cell	2	0.000	1.000	1272	3	siRNA-SC-10 PSF1-A488 IMPa2-A546 DAPI 8C2-siRNA-IMP-a2-a4 V2.00	0	14. siRNA-SC-10 PSF1-A488 DAPI IMPa2-A546 _u_TileScan_001 (Stage 21 of 49)	00-annTPxifvwedTwy4pjm8mc
0		Cell	2	0.000	1.000	1273	4	siRNA-SC-10 PSF1-A488 IMPa2-A546 DAPI 8C2-siRNA-IMP-a2-a4 V2.00	0	14. siRNA-SC-10 PSF1-A488 DAPI IMPa2-A546 _u_TileScan_001 (Stage 21 of 49)	00-annTPxifvwedTwy4pjm8mc
0		Cell	2	0.000	1.000	1274	5	siRNA-SC-10 PSF1-A488 IMPa2-A546 DAPI 8C2-siRNA-IMP-a2-a4 V2.00	0	14. siRNA-SC-10 PSF1-A488 DAPI IMPa2-A546 _u_TileScan_001 (Stage 21 of 49)	00-annTPxifvwedTwy4pjm8mc
0		Cell	2	0.000	1.000	1275	6	siRNA-SC-10 PSF1-A488 IMPa2-A546 DAPI 8C2-siRNA-IMP-a2-a4 V2.00	0	14. siRNA-SC-10 PSF1-A488 DAPI IMPa2-A546 _u_TileScan_001 (Stage 21 of 49)	00-annTPxifvwedTwy4pjm8mc
0		Cell	2	0.000	1.000	1276	7	siRNA-SC-10 PSF1-A488 IMPa2-A546 DAPI 8C2-siRNA-IMP-a2-a4 V2.00	0	14. siRNA-SC-10 PSF1-A488 DAPI IMPa2-A546 _u_TileScan_001 (Stage 21 of 49)	00-annTPxifvwedTwy4pjm8mc
0		Cell	2	0.000	1.000	1277	8	siRNA-SC-10 PSF1-A488 IMPa2-A546 DAPI 8C2-siRNA-IMP-a2-a4 V2.00	0	14. siRNA-SC-10 PSF1-A488 DAPI IMPa2-A546 _u_TileScan_001 (Stage 21 of 49)	00-annTPxifvwedTwy4pjm8mc
0		Cell	2	0.000	1.000	1278	9	siRNA-SC-10 PSF1-A488 IMPa2-A546 DAPI 8C2-siRNA-IMP-a2-a4 V2.00	0	14. siRNA-SC-10 PSF1-A488 DAPI IMPa2-A546 _u_TileScan_001 (Stage 21 of 49)	00-annTPxifvwedTwy4pjm8mc
0		Cell	2	0.000	1.000	1279	10	siRNA-SC-10 PSF1-A488 IMPa2-A546 DAPI 8C2-siRNA-IMP-a2-a4 V2.00	0	14. siRNA-SC-10 PSF1-A488 DAPI IMPa2-A546 _u_TileScan_001 (Stage 21 of 49)	00-annTPxifvwedTwy4pjm8mc
0		Cell	2	0.000	1.000	1280	11	siRNA-SC-10 PSF1-A488 IMPa2-A546 DAPI 8C2-siRNA-IMP-a2-a4 V2.00	0	14. siRNA-SC-10 PSF1-A488 DAPI IMPa2-A546 _u_TileScan_001 (Stage 21 of 49)	00-annTPxifvwedTwy4pjm8mc
0		Cell	2	0.000	1.000	1281	12	siRNA-SC-10 PSF1-A488 IMPa2-A546 DAPI 8C2-siRNA-IMP-a2-a4 V2.00	0	14. siRNA-SC-10 PSF1-A488 DAPI IMPa2-A546 _u_TileScan_001 (Stage 21 of 49)	00-annTPxifvwedTwy4pjm8mc
0		Cell	2	0.000	1.000	1282	13	siRNA-SC-10 PSF1-A488 IMPa2-A546 DAPI 8C2-siRNA-IMP-a2-a4 V2.00	0	14. siRNA-SC-10 PSF1-A488 DAPI IMPa2-A546 _u_TileScan_001 (Stage 21 of 49)	00-annTPxifvwedTwy4pjm8mc
0		Cell	2	0.000	1.000	1283	14	siRNA-SC-10 PSF1-A488 IMPa2-A546 DAPI 8C2-siRNA-IMP-a2-a4 V2.00	0	14. siRNA-SC-10 PSF1-A488 DAPI IMPa2-A546 _u_TileScan_001 (Stage 21 of 49)	00-annTPxifvwedTwy4pjm8mc
0		Cell	2	0.000	1.000	1284	15	siRNA-SC-10 PSF1-A488 IMPa2-A546 DAPI 8C2-siRNA-IMP-a2-a4 V2.00	0	14. siRNA-SC-10 PSF1-A488 DAPI IMPa2-A546 _u_TileScan_001 (Stage 21 of 49)	00-annTPxifvwedTwy4pjm8mc
0		Cell	2	0.000	1.000	1285	16	siRNA-SC-10 PSF1-A488 IMPa2-A546 DAPI 8C2-siRNA-IMP-a2-a4 V2.00	0	14. siRNA-SC-10 PSF1-A488 DAPI IMPa2-A546 _u_TileScan_001 (Stage 21 of 49)	00-annTPxifvwedTwy4pjm8mc
0		Cell	2	0.000	1.000	1286	17	siRNA-SC-10 PSF1-A488 IMPa2-A546 DAPI 8C2-siRNA-IMP-a2-a4 V2.00	0	14. siRNA-SC-10 PSF1-A488 DAPI IMPa2-A546 _u_TileScan_001 (Stage 21 of 49)	00-annTPxifvwedTwy4pjm8mc
0		Cell	2	0.000	1.000	1287	18	siRNA-SC-10 PSF1-A488 IMPa2-A546 DAPI 8C2-siRNA-IMP-a2-a4 V2.00	0	14. siRNA-SC-10 PSF1-A488 DAPI IMPa2-A546 _u_TileScan_001 (Stage 21 of 49)	00-annTPxifvwedTwy4pjm8mc
0		Cell	2	0.000	1.000	1288	19	siRNA-SC-10 PSF1-A488 IMPa2-A546 DAPI 8C2-siRNA-IMP-a2-a4 V2.00	0	14. siRNA-SC-10 PSF1-A488 DAPI IMPa2-A546 _u_TileScan_001 (Stage 21 of 49)	00-annTPxifvwedTwy4pjm8mc
0		Cell	2	0.000	1.000	1289	20	siRNA-SC-10 PSF1-A488 IMPa2-A546 DAPI 8C2-siRNA-IMP-a2-a4 V2.00	0	14. siRNA-SC-10 PSF1-A488 DAPI IMPa2-A546 _u_TileScan_001 (Stage 21 of 49)	00-annTPxifvwedTwy4pjm8mc
0		Cell	2	0.000	1.000	1290	21	siRNA-SC-10 PSF1-A488 IMPa2-A546 DAPI 8C2-siRNA-IMP-a2-a4 V2.00	0	14. siRNA-SC-10 PSF1-A488 DAPI IMPa2-A546 _u_TileScan_001 (Stage 21 of 49)	00-annTPxifvwedTwy4pjm8mc
0		Cell	2	0.000	1.000	1291	22	siRNA-SC-10 PSF1-A488 IMPa2-A546 DAPI 8C2-siRNA-IMP-a2-a4 V2.00	0	14. siRNA-SC-10 PSF1-A488 DAPI IMPa2-A546 _u_TileScan_001 (Stage 21 of 49)	00-annTPxifvwedTwy4pjm8mc
0		Cell	2	0.000	1.000	1292	23	siRNA-SC-10 PSF1-A488 IMPa2-A546 DAPI 8C2-siRNA-IMP-a2-a4 V2.00	0	14. siRNA-SC-10 PSF1-A488 DAPI IMPa2-A546 _u_TileScan_001 (Stage 21 of 49)	00-annTPxifvwedTwy4pjm8mc
0		Cell	2	0.000	1.000	1293	24	siRNA-SC-10 PSF1-A488 IMPa2-A546 DAPI 8C2-siRNA-IMP-a2-a4 V2.00	0	14. siRNA-SC-10 PSF1-A488 DAPI IMPa2-A546 _u_TileScan_001 (Stage 21 of 49)	00-annTPxifvwedTwy4pjm8mc
0		Cell	2	0.000	1.000	1294	25	siRNA-SC-10 PSF1-A488 IMPa2-A546 DAPI 8C2-siRNA-IMP-a2-a4 V2.00	0	14. siRNA-SC-10 PSF1-A488 DAPI IMPa2-A546 _u_TileScan_001 (Stage 21 of 49)	00-annTPxifvwedTwy4pjm8mc
0		Cell	2	0.000	1.000	1295	26	siRNA-SC-10 PSF1-A488 IMPa2-A546 DAPI 8C2-siRNA-IMP-a2-a4 V2.00	0	14. siRNA-SC-10 PSF1-A488 DAPI IMPa2-A546 _u_TileScan_001 (Stage 21 of 49)	00-annTPxifvwedTwy4pjm8mc
0		Cell	2	0.000	1.000	1296	27	siRNA-SC-10 PSF1-A488 IMPa2-A546 DAPI 8C2-siRNA-IMP-a2-a4 V2.00	0	14. siRNA-SC-10 PSF1-A488 DAPI IMPa2-A546 _u_TileScan_001 (Stage 21 of 49)	00-annTPxifvwedTwy4pjm8mc
0		Cell	2	0.000	1.000	1297	28	siRNA-SC-10 PSF1-A488 IMPa2-A546 DAPI 8C2-siRNA-IMP-a2-a4 V2.00	0	14. siRNA-SC-10 PSF1-A488 DAPI IMPa2-A546 _u_TileScan_001 (Stage 21 of 49)	00-annTPxifvwedTwy4pjm8mc
0		Cell	2	0.000	1.000	1298	29	siRNA-SC-10 PSF1-A488 IMPa2-A546 DAPI 8C2-siRNA-IMP-a2-a4 V2.00	0	14. siRNA-SC-10 PSF1-A488 DAPI IMPa2-A546 _u_TileScan_001 (Stage 21 of 49)	00-annTPxifvwedTwy4pjm8mc
0		Cell	2	0.000	1.000	1299	30	siRNA-SC-10 PSF1-A488 IMPa2-A546 DAPI 8C2-siRNA-IMP-a2-a4 V2.00	0	14. siRNA-SC-10 PSF1-A488 DAPI IMPa2-A546 _u_TileScan_001 (Stage 21 of 49)	00-annTPxifvwedTwy4pjm8mc
0		Cell	2	0.000	1.000	1300	31	siRNA-SC-10 PSF1-A488 IMPa2-A546 DAPI 8C2-siRNA-IMP-a2-a4 V2.00	0	14. siRNA-SC-10 PSF1-A488 DAPI IMPa2-A546 _u_TileScan_001 (Stage 21 of 49)	00-annTPxifvwedTwy4pjm8mc
0		Cell	2	0.000	1.000	1301	32	siRNA-SC-10 PSF1-A488 IMPa2-A546 DAPI 8C2-siRNA-IMP-a2-a4 V2.00	0	14. siRNA-SC-10 PSF1-A488 DAPI IMPa2-A546 _u_TileScan_001 (Stage 21 of 49)	00-annTPxifvwedTwy4pjm8mc
0		Cell	2	0.000	1.000	1302	33	siRNA-SC-10 PSF1-A488 IMPa2-A546 DAPI 8C2-siRNA-IMP-a2-a4 V2.00	0	14. siRNA-SC-10 PSF1-A488 DAPI IMPa2-A546 _u_TileScan_001 (Stage 21 of 49)	00-annTPxifvwedTwy4pjm8mc
0		Cell	2	0.000	1.000	1303	34	siRNA-SC-10 PSF1-A488 IMPa2-A546 DAPI 8C2-siRNA-IMP-a2-a4 V2.00	0	14. siRNA-SC-10 PSF1-A488 DAPI IMPa2-A546 _u_TileScan_001 (Stage 21 of 49)	00-annTPxifvwedTwy4pjm8mc
0		Cell	2	0.000	1.000	1304	35	siRNA-SC-10 PSF1-A488 IMPa2-A546 DAPI 8C2-siRNA-IMP-a2-a4 V2.00	0	14. siRNA-SC-10 PSF1-A488 DAPI IMPa2-A546 _u_TileScan_001 (Stage 21 of 49)	00-annTPxifvwedTwy4pjm8mc
0		Cell	2	0.000	1.000	1305	36	siRNA-SC-10 PSF1-A488 IMPa2-A546 DAPI 8C2-siRNA-IMP-a2-a4 V2.00	0	14. siRNA-SC-10 PSF1-A488 DAPI IMPa2-A546 _u_TileScan_001 (Stage 21 of 49)	00-annTPxifvwedTwy4pjm8mc
0		Cell	2	0.000	1.000	1306	37	siRNA-SC-10 PSF1-A488 IMPa2-A546 DAPI 8C2-siRNA-IMP-a2-a4 V2.00	0	14. siRNA-SC-10 PSF1-A488 DAPI IMPa2-A546 _u_TileScan_001 (Stage 21 of 49)	00-annTPxifvwedTwy4pjm8mc
0		Cell	2	0.000	1.000	1307	0	siRNA-SC-10 PSF1-A488 IMPa2-A546 DAPI 8C2-siRNA-IMP-a2-a4 V2.00	0	14. siRNA-SC-10 PSF1-A488 DAPI IMPa2-A546 _v_TileScan_001 (Stage 22 of 49)	00-iBX8FwRAoQKFsvdtCPAsWS
0		Cell	2	0.000	1.000	1308	1	siRNA-SC-10 PSF1-A488 IMPa2-A546 DAPI 8C2-siRNA-IMP-a2-a4 V2.00	0	14. siRNA-SC-10 PSF1-A488 DAPI IMPa2-A546 _v_TileScan_001 (Stage 22 of 49)	00-iBX8FwRAoQKFsvdtCPAsWS
0		Cell	2	0.000	1.000	1309	2	siRNA-SC-10 PSF1-A488 IMPa2-A546 DAPI 8C2-siRNA-IMP-a2-a4 V2.00	0	14. siRNA-SC-10 PSF1-A488 DAPI IMPa2-A546 _v_TileScan_001 (Stage 22 of 49)	00-iBX8FwRAoQKFsvdtCPAsWS
0		Cell	2	0.000	1.000	1310	3	siRNA-SC-10 PSF1-A488 IMPa2-A546 DAPI 8C2-siRNA-IMP-a2-a4 V2.00	0	14. siRNA-SC-10 PSF1-A488 DAPI IMPa2-A546 _v_TileScan_001 (Stage 22 of 49)	00-iBX8FwRAoQKFsvdtCPAsWS
0		Cell	2	0.000	1.000	1311	4	siRNA-SC-10 PSF1-A488 IMPa2-A546 DAPI 8C2-siRNA-IMP-a2-a4 V2.00	0	14. siRNA-SC-10 PSF1-A488 DAPI IMPa2-A546 _v_TileScan_001 (Stage 22 of 49)	00-iBX8FwRAoQKFsvdtCPAsWS
0		Cell	2	0.000	1.000	1312	5	siRNA-SC-10 PSF1-A488 IMPa2-A546 DAPI 8C2-siRNA-IMP-a2-a4 V2.00	0	14. siRNA-SC-10 PSF1-A488 DAPI IMPa2-A546 _v_TileScan_001 (Stage 22 of 49)	00-iBX8FwRAoQKFsvdtCPAsWS
0		Cell	2	0.000	1.000	1313	6	siRNA-SC-10 PSF1-A488 IMPa2-A546 DAPI 8C2-siRNA-IMP-a2-a4 V2.00	0	14. siRNA-SC-10 PSF1-A488 DAPI IMPa2-A546 _v_TileScan_001 (Stage 22 of 49)	00-iBX8FwRAoQKFsvdtCPAsWS
0		Cell	2	0.000	1.000	1314	7	siRNA-SC-10 PSF1-A488 IMPa2-A546 DAPI 8C2-siRNA-IMP-a2-a4 V2.00	0	14. siRNA-SC-10 PSF1-A488 DAPI IMPa2-A546 _v_TileScan_001 (Stage 22 of 49)	00-iBX8FwRAoQKFsvdtCPAsWS
0		Cell	2	0.000	1.000	1315	8	siRNA-SC-10 PSF1-A488 IMPa2-A546 DAPI 8C2-siRNA-IMP-a2-a4 V2.00	0	14. siRNA-SC-10 PSF1-A488 DAPI IMPa2-A546 _v_TileScan_001 (Stage 22 of 49)	00-iBX8FwRAoQKFsvdtCPAsWS
0		Cell	2	0.000	1.000	1316	9	siRNA-SC-10 PSF1-A488 IMPa2-A546 DAPI 8C2-siRNA-IMP-a2-a4 V2.00	0	14. siRNA-SC-10 PSF1-A488 DAPI IMPa2-A546 _v_TileScan_001 (Stage 22 of 49)	00-iBX8FwRAoQKFsvdtCPAsWS
0		Cell	2	0.000	1.000	1317	10	siRNA-SC-10 PSF1-A488 IMPa2-A546 DAPI 8C2-siRNA-IMP-a2-a4 V2.00	0	14. siRNA-SC-10 PSF1-A488 DAPI IMPa2-A546 _v_TileScan_001 (Stage 22 of 49)	00-iBX8FwRAoQKFsvdtCPAsWS
0		Cell	2	0.000	1.000	1318	11	siRNA-SC-10 PSF1-A488 IMPa2-A546 DAPI 8C2-siRNA-IMP-a2-a4 V2.00	0	14. siRNA-SC-10 PSF1-A488 DAPI IMPa2-A546 _v_TileScan_001 (Stage 22 of 49)	00-iBX8FwRAoQKFsvdtCPAsWS
0		Cell	2	0.000	1.000	1319	12	siRNA-SC-10 PSF1-A488 IMPa2-A546 DAPI 8C2-siRNA-IMP-a2-a4 V2.00	0	14. siRNA-SC-10 PSF1-A488 DAPI IMPa2-A546 _v_TileScan_001 (Stage 22 of 49)	00-iBX8FwRAoQKFsvdtCPAsWS
0		Cell	2	0.000	1.000	1320	13	siRNA-SC-10 PSF1-A488 IMPa2-A546 DAPI 8C2-siRNA-IMP-a2-a4 V2.00	0	14. siRNA-SC-10 PSF1-A488 DAPI IMPa2-A546 _v_TileScan_001 (Stage 22 of 49)	00-iBX8FwRAoQKFsvdtCPAsWS
0		Cell	2	0.000	1.000	1321	0	siRNA-SC-10 PSF1-A488 IMPa2-A546 DAPI 8C2-siRNA-IMP-a2-a4 V2.00	0	14. siRNA-SC-10 PSF1-A488 DAPI IMPa2-A546 _w_TileScan_001 (Stage 23 of 49)	00-4vqGEbLh6gdEDiGzfCsxtC
0		Cell	2	0.000	1.000	1322	1	siRNA-SC-10 PSF1-A488 IMPa2-A546 DAPI 8C2-siRNA-IMP-a2-a4 V2.00	0	14. siRNA-SC-10 PSF1-A488 DAPI IMPa2-A546 _w_TileScan_001 (Stage 23 of 49)	00-4vqGEbLh6gdEDiGzfCsxtC
0		Cell	2	0.000	1.000	1323	2	siRNA-SC-10 PSF1-A488 IMPa2-A546 DAPI 8C2-siRNA-IMP-a2-a4 V2.00	0	14. siRNA-SC-10 PSF1-A488 DAPI IMPa2-A546 _w_TileScan_001 (Stage 23 of 49)	00-4vqGEbLh6gdEDiGzfCsxtC
0		Cell	2	0.000	1.000	1324	3	siRNA-SC-10 PSF1-A488 IMPa2-A546 DAPI 8C2-siRNA-IMP-a2-a4 V2.00	0	14. siRNA-SC-10 PSF1-A488 DAPI IMPa2-A546 _w_TileScan_001 (Stage 23 of 49)	00-4vqGEbLh6gdEDiGzfCsxtC
0		Cell	2	0.000	1.000	1325	4	siRNA-SC-10 PSF1-A488 IMPa2-A546 DAPI 8C2-siRNA-IMP-a2-a4 V2.00	0	14. siRNA-SC-10 PSF1-A488 DAPI IMPa2-A546 _w_TileScan_001 (Stage 23 of 49)	00-4vqGEbLh6gdEDiGzfCsxtC
0		Cell	2	0.000	1.000	1326	5	siRNA-SC-10 PSF1-A488 IMPa2-A546 DAPI 8C2-siRNA-IMP-a2-a4 V2.00	0	14. siRNA-SC-10 PSF1-A488 DAPI IMPa2-A546 _w_TileScan_001 (Stage 23 of 49)	00-4vqGEbLh6gdEDiGzfCsxtC
0		Cell	2	0.000	1.000	1327	6	siRNA-SC-10 PSF1-A488 IMPa2-A546 DAPI 8C2-siRNA-IMP-a2-a4 V2.00	0	14. siRNA-SC-10 PSF1-A488 DAPI IMPa2-A546 _w_TileScan_001 (Stage 23 of 49)	00-4vqGEbLh6gdEDiGzfCsxtC
0		Cell	2	0.000	1.000	1328	7	siRNA-SC-10 PSF1-A488 IMPa2-A546 DAPI 8C2-siRNA-IMP-a2-a4 V2.00	0	14. siRNA-SC-10 PSF1-A488 DAPI IMPa2-A546 _w_TileScan_001 (Stage 23 of 49)	00-4vqGEbLh6gdEDiGzfCsxtC
0		Cell	2	0.000	1.000	1329	8	siRNA-SC-10 PSF1-A488 IMPa2-A546 DAPI 8C2-siRNA-IMP-a2-a4 V2.00	0	14. siRNA-SC-10 PSF1-A488 DAPI IMPa2-A546 _w_TileScan_001 (Stage 23 of 49)	00-4vqGEbLh6gdEDiGzfCsxtC
0		Cell	2	0.000	1.000	1330	9	siRNA-SC-10 PSF1-A488 IMPa2-A546 DAPI 8C2-siRNA-IMP-a2-a4 V2.00	0	14. siRNA-SC-10 PSF1-A488 DAPI IMPa2-A546 _w_TileScan_001 (Stage 23 of 49)	00-4vqGEbLh6gdEDiGzfCsxtC
0		Cell	2	0.000	1.000	1331	10	siRNA-SC-10 PSF1-A488 IMPa2-A546 DAPI 8C2-siRNA-IMP-a2-a4 V2.00	0	14. siRNA-SC-10 PSF1-A488 DAPI IMPa2-A546 _w_TileScan_001 (Stage 23 of 49)	00-4vqGEbLh6gdEDiGzfCsxtC
0		Cell	2	0.000	1.000	1332	11	siRNA-SC-10 PSF1-A488 IMPa2-A546 DAPI 8C2-siRNA-IMP-a2-a4 V2.00	0	14. siRNA-SC-10 PSF1-A488 DAPI IMPa2-A546 _w_TileScan_001 (Stage 23 of 49)	00-4vqGEbLh6gdEDiGzfCsxtC
0		Cell	2	0.000	1.000	1333	12	siRNA-SC-10 PSF1-A488 IMPa2-A546 DAPI 8C2-siRNA-IMP-a2-a4 V2.00	0	14. siRNA-SC-10 PSF1-A488 DAPI IMPa2-A546 _w_TileScan_001 (Stage 23 of 49)	00-4vqGEbLh6gdEDiGzfCsxtC
0		Cell	2	0.000	1.000	1334	13	siRNA-SC-10 PSF1-A488 IMPa2-A546 DAPI 8C2-siRNA-IMP-a2-a4 V2.00	0	14. siRNA-SC-10 PSF1-A488 DAPI IMPa2-A546 _w_TileScan_001 (Stage 23 of 49)	00-4vqGEbLh6gdEDiGzfCsxtC
0		Cell	2	0.000	1.000	1335	14	siRNA-SC-10 PSF1-A488 IMPa2-A546 DAPI 8C2-siRNA-IMP-a2-a4 V2.00	0	14. siRNA-SC-10 PSF1-A488 DAPI IMPa2-A546 _w_TileScan_001 (Stage 23 of 49)	00-4vqGEbLh6gdEDiGzfCsxtC
0		Cell	2	0.000	1.000	1336	15	siRNA-SC-10 PSF1-A488 IMPa2-A546 DAPI 8C2-siRNA-IMP-a2-a4 V2.00	0	14. siRNA-SC-10 PSF1-A488 DAPI IMPa2-A546 _w_TileScan_001 (Stage 23 of 49)	00-4vqGEbLh6gdEDiGzfCsxtC
0		Cell	2	0.000	1.000	1337	16	siRNA-SC-10 PSF1-A488 IMPa2-A546 DAPI 8C2-siRNA-IMP-a2-a4 V2.00	0	14. siRNA-SC-10 PSF1-A488 DAPI IMPa2-A546 _w_TileScan_001 (Stage 23 of 49)	00-4vqGEbLh6gdEDiGzfCsxtC
0		Cell	2	0.000	1.000	1338	17	siRNA-SC-10 PSF1-A488 IMPa2-A546 DAPI 8C2-siRNA-IMP-a2-a4 V2.00	0	14. siRNA-SC-10 PSF1-A488 DAPI IMPa2-A546 _w_TileScan_001 (Stage 23 of 49)	00-4vqGEbLh6gdEDiGzfCsxtC
0		Cell	2	0.000	1.000	1339	18	siRNA-SC-10 PSF1-A488 IMPa2-A546 DAPI 8C2-siRNA-IMP-a2-a4 V2.00	0	14. siRNA-SC-10 PSF1-A488 DAPI IMPa2-A546 _w_TileScan_001 (Stage 23 of 49)	00-4vqGEbLh6gdEDiGzfCsxtC
0		Cell	2	0.000	1.000	1340	19	siRNA-SC-10 PSF1-A488 IMPa2-A546 DAPI 8C2-siRNA-IMP-a2-a4 V2.00	0	14. siRNA-SC-10 PSF1-A488 DAPI IMPa2-A546 _w_TileScan_001 (Stage 23 of 49)	00-4vqGEbLh6gdEDiGzfCsxtC
0		Cell	2	0.000	1.000	1341	20	siRNA-SC-10 PSF1-A488 IMPa2-A546 DAPI 8C2-siRNA-IMP-a2-a4 V2.00	0	14. siRNA-SC-10 PSF1-A488 DAPI IMPa2-A546 _w_TileScan_001 (Stage 23 of 49)	00-4vqGEbLh6gdEDiGzfCsxtC
0		Cell	2	0.000	1.000	1342	21	siRNA-SC-10 PSF1-A488 IMPa2-A546 DAPI 8C2-siRNA-IMP-a2-a4 V2.00	0	14. siRNA-SC-10 PSF1-A488 DAPI IMPa2-A546 _w_TileScan_001 (Stage 23 of 49)	00-4vqGEbLh6gdEDiGzfCsxtC
0		Cell	2	0.000	1.000	1343	22	siRNA-SC-10 PSF1-A488 IMPa2-A546 DAPI 8C2-siRNA-IMP-a2-a4 V2.00	0	14. siRNA-SC-10 PSF1-A488 DAPI IMPa2-A546 _w_TileScan_001 (Stage 23 of 49)	00-4vqGEbLh6gdEDiGzfCsxtC
0		Cell	2	0.000	1.000	1344	0	siRNA-SC-10 PSF1-A488 IMPa2-A546 DAPI 8C2-siRNA-IMP-a2-a4 V2.00	0	14. siRNA-SC-10 PSF1-A488 DAPI IMPa2-A546 _x_TileScan_001 (Stage 24 of 49)	00-sTQzz4rLEFt2wgHEVBfEiZ
0		Cell	2	0.000	1.000	1345	1	siRNA-SC-10 PSF1-A488 IMPa2-A546 DAPI 8C2-siRNA-IMP-a2-a4 V2.00	0	14. siRNA-SC-10 PSF1-A488 DAPI IMPa2-A546 _x_TileScan_001 (Stage 24 of 49)	00-sTQzz4rLEFt2wgHEVBfEiZ
0		Cell	2	0.000	1.000	1346	2	siRNA-SC-10 PSF1-A488 IMPa2-A546 DAPI 8C2-siRNA-IMP-a2-a4 V2.00	0	14. siRNA-SC-10 PSF1-A488 DAPI IMPa2-A546 _x_TileScan_001 (Stage 24 of 49)	00-sTQzz4rLEFt2wgHEVBfEiZ
0		Cell	2	0.000	1.000	1347	3	siRNA-SC-10 PSF1-A488 IMPa2-A546 DAPI 8C2-siRNA-IMP-a2-a4 V2.00	0	14. siRNA-SC-10 PSF1-A488 DAPI IMPa2-A546 _x_TileScan_001 (Stage 24 of 49)	00-sTQzz4rLEFt2wgHEVBfEiZ
0		Cell	2	0.000	1.000	1348	4	siRNA-SC-10 PSF1-A488 IMPa2-A546 DAPI 8C2-siRNA-IMP-a2-a4 V2.00	0	14. siRNA-SC-10 PSF1-A488 DAPI IMPa2-A546 _x_TileScan_001 (Stage 24 of 49)	00-sTQzz4rLEFt2wgHEVBfEiZ
0		Cell	2	0.000	1.000	1349	5	siRNA-SC-10 PSF1-A488 IMPa2-A546 DAPI 8C2-siRNA-IMP-a2-a4 V2.00	0	14. siRNA-SC-10 PSF1-A488 DAPI IMPa2-A546 _x_TileScan_001 (Stage 24 of 49)	00-sTQzz4rLEFt2wgHEVBfEiZ
0		Cell	2	0.000	1.000	1350	6	siRNA-SC-10 PSF1-A488 IMPa2-A546 DAPI 8C2-siRNA-IMP-a2-a4 V2.00	0	14. siRNA-SC-10 PSF1-A488 DAPI IMPa2-A546 _x_TileScan_001 (Stage 24 of 49)	00-sTQzz4rLEFt2wgHEVBfEiZ
0		Cell	2	0.000	1.000	1351	7	siRNA-SC-10 PSF1-A488 IMPa2-A546 DAPI 8C2-siRNA-IMP-a2-a4 V2.00	0	14. siRNA-SC-10 PSF1-A488 DAPI IMPa2-A546 _x_TileScan_001 (Stage 24 of 49)	00-sTQzz4rLEFt2wgHEVBfEiZ
0		Cell	2	0.000	1.000	1352	8	siRNA-SC-10 PSF1-A488 IMPa2-A546 DAPI 8C2-siRNA-IMP-a2-a4 V2.00	0	14. siRNA-SC-10 PSF1-A488 DAPI IMPa2-A546 _x_TileScan_001 (Stage 24 of 49)	00-sTQzz4rLEFt2wgHEVBfEiZ
0		Cell	2	0.000	1.000	1353	9	siRNA-SC-10 PSF1-A488 IMPa2-A546 DAPI 8C2-siRNA-IMP-a2-a4 V2.00	0	14. siRNA-SC-10 PSF1-A488 DAPI IMPa2-A546 _x_TileScan_001 (Stage 24 of 49)	00-sTQzz4rLEFt2wgHEVBfEiZ
0		Cell	2	0.000	1.000	1354	10	siRNA-SC-10 PSF1-A488 IMPa2-A546 DAPI 8C2-siRNA-IMP-a2-a4 V2.00	0	14. siRNA-SC-10 PSF1-A488 DAPI IMPa2-A546 _x_TileScan_001 (Stage 24 of 49)	00-sTQzz4rLEFt2wgHEVBfEiZ
0		Cell	2	0.000	1.000	1355	11	siRNA-SC-10 PSF1-A488 IMPa2-A546 DAPI 8C2-siRNA-IMP-a2-a4 V2.00	0	14. siRNA-SC-10 PSF1-A488 DAPI IMPa2-A546 _x_TileScan_001 (Stage 24 of 49)	00-sTQzz4rLEFt2wgHEVBfEiZ
0		Cell	2	0.000	1.000	1356	12	siRNA-SC-10 PSF1-A488 IMPa2-A546 DAPI 8C2-siRNA-IMP-a2-a4 V2.00	0	14. siRNA-SC-10 PSF1-A488 DAPI IMPa2-A546 _x_TileScan_001 (Stage 24 of 49)	00-sTQzz4rLEFt2wgHEVBfEiZ
0		Cell	2	0.000	1.000	1357	13	siRNA-SC-10 PSF1-A488 IMPa2-A546 DAPI 8C2-siRNA-IMP-a2-a4 V2.00	0	14. siRNA-SC-10 PSF1-A488 DAPI IMPa2-A546 _x_TileScan_001 (Stage 24 of 49)	00-sTQzz4rLEFt2wgHEVBfEiZ
0		Cell	2	0.000	1.000	1358	14	siRNA-SC-10 PSF1-A488 IMPa2-A546 DAPI 8C2-siRNA-IMP-a2-a4 V2.00	0	14. siRNA-SC-10 PSF1-A488 DAPI IMPa2-A546 _x_TileScan_001 (Stage 24 of 49)	00-sTQzz4rLEFt2wgHEVBfEiZ
0		Cell	2	0.000	1.000	1359	15	siRNA-SC-10 PSF1-A488 IMPa2-A546 DAPI 8C2-siRNA-IMP-a2-a4 V2.00	0	14. siRNA-SC-10 PSF1-A488 DAPI IMPa2-A546 _x_TileScan_001 (Stage 24 of 49)	00-sTQzz4rLEFt2wgHEVBfEiZ
0		Cell	2	0.000	1.000	1360	16	siRNA-SC-10 PSF1-A488 IMPa2-A546 DAPI 8C2-siRNA-IMP-a2-a4 V2.00	0	14. siRNA-SC-10 PSF1-A488 DAPI IMPa2-A546 _x_TileScan_001 (Stage 24 of 49)	00-sTQzz4rLEFt2wgHEVBfEiZ
0		Cell	2	0.000	1.000	1361	17	siRNA-SC-10 PSF1-A488 IMPa2-A546 DAPI 8C2-siRNA-IMP-a2-a4 V2.00	0	14. siRNA-SC-10 PSF1-A488 DAPI IMPa2-A546 _x_TileScan_001 (Stage 24 of 49)	00-sTQzz4rLEFt2wgHEVBfEiZ
0		Cell	2	0.000	1.000	1362	18	siRNA-SC-10 PSF1-A488 IMPa2-A546 DAPI 8C2-siRNA-IMP-a2-a4 V2.00	0	14. siRNA-SC-10 PSF1-A488 DAPI IMPa2-A546 _x_TileScan_001 (Stage 24 of 49)	00-sTQzz4rLEFt2wgHEVBfEiZ
0		Cell	2	0.000	1.000	1363	19	siRNA-SC-10 PSF1-A488 IMPa2-A546 DAPI 8C2-siRNA-IMP-a2-a4 V2.00	0	14. siRNA-SC-10 PSF1-A488 DAPI IMPa2-A546 _x_TileScan_001 (Stage 24 of 49)	00-sTQzz4rLEFt2wgHEVBfEiZ
0		Cell	2	0.000	1.000	1364	20	siRNA-SC-10 PSF1-A488 IMPa2-A546 DAPI 8C2-siRNA-IMP-a2-a4 V2.00	0	14. siRNA-SC-10 PSF1-A488 DAPI IMPa2-A546 _x_TileScan_001 (Stage 24 of 49)	00-sTQzz4rLEFt2wgHEVBfEiZ
0		Cell	2	0.000	1.000	1365	21	siRNA-SC-10 PSF1-A488 IMPa2-A546 DAPI 8C2-siRNA-IMP-a2-a4 V2.00	0	14. siRNA-SC-10 PSF1-A488 DAPI IMPa2-A546 _x_TileScan_001 (Stage 24 of 49)	00-sTQzz4rLEFt2wgHEVBfEiZ
0		Cell	2	0.000	1.000	1366	22	siRNA-SC-10 PSF1-A488 IMPa2-A546 DAPI 8C2-siRNA-IMP-a2-a4 V2.00	0	14. siRNA-SC-10 PSF1-A488 DAPI IMPa2-A546 _x_TileScan_001 (Stage 24 of 49)	00-sTQzz4rLEFt2wgHEVBfEiZ
0		Cell	2	0.000	1.000	1367	23	siRNA-SC-10 PSF1-A488 IMPa2-A546 DAPI 8C2-siRNA-IMP-a2-a4 V2.00	0	14. siRNA-SC-10 PSF1-A488 DAPI IMPa2-A546 _x_TileScan_001 (Stage 24 of 49)	00-sTQzz4rLEFt2wgHEVBfEiZ
0		Cell	2	0.000	1.000	1368	24	siRNA-SC-10 PSF1-A488 IMPa2-A546 DAPI 8C2-siRNA-IMP-a2-a4 V2.00	0	14. siRNA-SC-10 PSF1-A488 DAPI IMPa2-A546 _x_TileScan_001 (Stage 24 of 49)	00-sTQzz4rLEFt2wgHEVBfEiZ
0		Cell	2	0.000	1.000	1369	25	siRNA-SC-10 PSF1-A488 IMPa2-A546 DAPI 8C2-siRNA-IMP-a2-a4 V2.00	0	14. siRNA-SC-10 PSF1-A488 DAPI IMPa2-A546 _x_TileScan_001 (Stage 24 of 49)	00-sTQzz4rLEFt2wgHEVBfEiZ
0		Cell	2	0.000	1.000	1370	26	siRNA-SC-10 PSF1-A488 IMPa2-A546 DAPI 8C2-siRNA-IMP-a2-a4 V2.00	0	14. siRNA-SC-10 PSF1-A488 DAPI IMPa2-A546 _x_TileScan_001 (Stage 24 of 49)	00-sTQzz4rLEFt2wgHEVBfEiZ
0		Cell	2	0.000	1.000	1371	27	siRNA-SC-10 PSF1-A488 IMPa2-A546 DAPI 8C2-siRNA-IMP-a2-a4 V2.00	0	14. siRNA-SC-10 PSF1-A488 DAPI IMPa2-A546 _x_TileScan_001 (Stage 24 of 49)	00-sTQzz4rLEFt2wgHEVBfEiZ
0		Cell	2	0.000	1.000	1372	0	siRNA-SC-10 PSF1-A488 IMPa2-A546 DAPI 8C2-siRNA-IMP-a2-a4 V2.00	0	14. siRNA-SC-10 PSF1-A488 DAPI IMPa2-A546 _y_TileScan_001 (Stage 25 of 49)	00-zddFZYGCvq477YqwzfGr77
0		Cell	2	0.000	1.000	1373	1	siRNA-SC-10 PSF1-A488 IMPa2-A546 DAPI 8C2-siRNA-IMP-a2-a4 V2.00	0	14. siRNA-SC-10 PSF1-A488 DAPI IMPa2-A546 _y_TileScan_001 (Stage 25 of 49)	00-zddFZYGCvq477YqwzfGr77
0		Cell	2	0.000	1.000	1374	2	siRNA-SC-10 PSF1-A488 IMPa2-A546 DAPI 8C2-siRNA-IMP-a2-a4 V2.00	0	14. siRNA-SC-10 PSF1-A488 DAPI IMPa2-A546 _y_TileScan_001 (Stage 25 of 49)	00-zddFZYGCvq477YqwzfGr77
0		Cell	2	0.000	1.000	1375	3	siRNA-SC-10 PSF1-A488 IMPa2-A546 DAPI 8C2-siRNA-IMP-a2-a4 V2.00	0	14. siRNA-SC-10 PSF1-A488 DAPI IMPa2-A546 _y_TileScan_001 (Stage 25 of 49)	00-zddFZYGCvq477YqwzfGr77
0		Cell	2	0.000	1.000	1376	4	siRNA-SC-10 PSF1-A488 IMPa2-A546 DAPI 8C2-siRNA-IMP-a2-a4 V2.00	0	14. siRNA-SC-10 PSF1-A488 DAPI IMPa2-A546 _y_TileScan_001 (Stage 25 of 49)	00-zddFZYGCvq477YqwzfGr77
0		Cell	2	0.000	1.000	1377	5	siRNA-SC-10 PSF1-A488 IMPa2-A546 DAPI 8C2-siRNA-IMP-a2-a4 V2.00	0	14. siRNA-SC-10 PSF1-A488 DAPI IMPa2-A546 _y_TileScan_001 (Stage 25 of 49)	00-zddFZYGCvq477YqwzfGr77
0		Cell	2	0.000	1.000	1378	6	siRNA-SC-10 PSF1-A488 IMPa2-A546 DAPI 8C2-siRNA-IMP-a2-a4 V2.00	0	14. siRNA-SC-10 PSF1-A488 DAPI IMPa2-A546 _y_TileScan_001 (Stage 25 of 49)	00-zddFZYGCvq477YqwzfGr77
0		Cell	2	0.000	1.000	1379	7	siRNA-SC-10 PSF1-A488 IMPa2-A546 DAPI 8C2-siRNA-IMP-a2-a4 V2.00	0	14. siRNA-SC-10 PSF1-A488 DAPI IMPa2-A546 _y_TileScan_001 (Stage 25 of 49)	00-zddFZYGCvq477YqwzfGr77
0		Cell	2	0.000	1.000	1380	8	siRNA-SC-10 PSF1-A488 IMPa2-A546 DAPI 8C2-siRNA-IMP-a2-a4 V2.00	0	14. siRNA-SC-10 PSF1-A488 DAPI IMPa2-A546 _y_TileScan_001 (Stage 25 of 49)	00-zddFZYGCvq477YqwzfGr77
0		Cell	2	0.000	1.000	1381	9	siRNA-SC-10 PSF1-A488 IMPa2-A546 DAPI 8C2-siRNA-IMP-a2-a4 V2.00	0	14. siRNA-SC-10 PSF1-A488 DAPI IMPa2-A546 _y_TileScan_001 (Stage 25 of 49)	00-zddFZYGCvq477YqwzfGr77
0		Cell	2	0.000	1.000	1382	10	siRNA-SC-10 PSF1-A488 IMPa2-A546 DAPI 8C2-siRNA-IMP-a2-a4 V2.00	0	14. siRNA-SC-10 PSF1-A488 DAPI IMPa2-A546 _y_TileScan_001 (Stage 25 of 49)	00-zddFZYGCvq477YqwzfGr77
0		Cell	2	0.000	1.000	1383	11	siRNA-SC-10 PSF1-A488 IMPa2-A546 DAPI 8C2-siRNA-IMP-a2-a4 V2.00	0	14. siRNA-SC-10 PSF1-A488 DAPI IMPa2-A546 _y_TileScan_001 (Stage 25 of 49)	00-zddFZYGCvq477YqwzfGr77
0		Cell	2	0.000	1.000	1384	12	siRNA-SC-10 PSF1-A488 IMPa2-A546 DAPI 8C2-siRNA-IMP-a2-a4 V2.00	0	14. siRNA-SC-10 PSF1-A488 DAPI IMPa2-A546 _y_TileScan_001 (Stage 25 of 49)	00-zddFZYGCvq477YqwzfGr77
0		Cell	2	0.000	1.000	1385	13	siRNA-SC-10 PSF1-A488 IMPa2-A546 DAPI 8C2-siRNA-IMP-a2-a4 V2.00	0	14. siRNA-SC-10 PSF1-A488 DAPI IMPa2-A546 _y_TileScan_001 (Stage 25 of 49)	00-zddFZYGCvq477YqwzfGr77
0		Cell	2	0.000	1.000	1386	14	siRNA-SC-10 PSF1-A488 IMPa2-A546 DAPI 8C2-siRNA-IMP-a2-a4 V2.00	0	14. siRNA-SC-10 PSF1-A488 DAPI IMPa2-A546 _y_TileScan_001 (Stage 25 of 49)	00-zddFZYGCvq477YqwzfGr77
0		Cell	2	0.000	1.000	1387	15	siRNA-SC-10 PSF1-A488 IMPa2-A546 DAPI 8C2-siRNA-IMP-a2-a4 V2.00	0	14. siRNA-SC-10 PSF1-A488 DAPI IMPa2-A546 _y_TileScan_001 (Stage 25 of 49)	00-zddFZYGCvq477YqwzfGr77
0		Cell	2	0.000	1.000	1388	16	siRNA-SC-10 PSF1-A488 IMPa2-A546 DAPI 8C2-siRNA-IMP-a2-a4 V2.00	0	14. siRNA-SC-10 PSF1-A488 DAPI IMPa2-A546 _y_TileScan_001 (Stage 25 of 49)	00-zddFZYGCvq477YqwzfGr77
0		Cell	2	0.000	1.000	1389	17	siRNA-SC-10 PSF1-A488 IMPa2-A546 DAPI 8C2-siRNA-IMP-a2-a4 V2.00	0	14. siRNA-SC-10 PSF1-A488 DAPI IMPa2-A546 _y_TileScan_001 (Stage 25 of 49)	00-zddFZYGCvq477YqwzfGr77
0		Cell	2	0.000	1.000	1390	18	siRNA-SC-10 PSF1-A488 IMPa2-A546 DAPI 8C2-siRNA-IMP-a2-a4 V2.00	0	14. siRNA-SC-10 PSF1-A488 DAPI IMPa2-A546 _y_TileScan_001 (Stage 25 of 49)	00-zddFZYGCvq477YqwzfGr77
0		Cell	2	0.000	1.000	1391	19	siRNA-SC-10 PSF1-A488 IMPa2-A546 DAPI 8C2-siRNA-IMP-a2-a4 V2.00	0	14. siRNA-SC-10 PSF1-A488 DAPI IMPa2-A546 _y_TileScan_001 (Stage 25 of 49)	00-zddFZYGCvq477YqwzfGr77
0		Cell	2	0.000	1.000	1392	20	siRNA-SC-10 PSF1-A488 IMPa2-A546 DAPI 8C2-siRNA-IMP-a2-a4 V2.00	0	14. siRNA-SC-10 PSF1-A488 DAPI IMPa2-A546 _y_TileScan_001 (Stage 25 of 49)	00-zddFZYGCvq477YqwzfGr77
0		Cell	2	0.000	1.000	1393	21	siRNA-SC-10 PSF1-A488 IMPa2-A546 DAPI 8C2-siRNA-IMP-a2-a4 V2.00	0	14. siRNA-SC-10 PSF1-A488 DAPI IMPa2-A546 _y_TileScan_001 (Stage 25 of 49)	00-zddFZYGCvq477YqwzfGr77
0		Cell	2	0.000	1.000	1394	22	siRNA-SC-10 PSF1-A488 IMPa2-A546 DAPI 8C2-siRNA-IMP-a2-a4 V2.00	0	14. siRNA-SC-10 PSF1-A488 DAPI IMPa2-A546 _y_TileScan_001 (Stage 25 of 49)	00-zddFZYGCvq477YqwzfGr77
0		Cell	2	0.000	1.000	1395	23	siRNA-SC-10 PSF1-A488 IMPa2-A546 DAPI 8C2-siRNA-IMP-a2-a4 V2.00	0	14. siRNA-SC-10 PSF1-A488 DAPI IMPa2-A546 _y_TileScan_001 (Stage 25 of 49)	00-zddFZYGCvq477YqwzfGr77
0		Cell	2	0.000	1.000	1396	24	siRNA-SC-10 PSF1-A488 IMPa2-A546 DAPI 8C2-siRNA-IMP-a2-a4 V2.00	0	14. siRNA-SC-10 PSF1-A488 DAPI IMPa2-A546 _y_TileScan_001 (Stage 25 of 49)	00-zddFZYGCvq477YqwzfGr77
0		Cell	2	0.000	1.000	1397	25	siRNA-SC-10 PSF1-A488 IMPa2-A546 DAPI 8C2-siRNA-IMP-a2-a4 V2.00	0	14. siRNA-SC-10 PSF1-A488 DAPI IMPa2-A546 _y_TileScan_001 (Stage 25 of 49)	00-zddFZYGCvq477YqwzfGr77
0		Cell	2	0.000	1.000	1398	26	siRNA-SC-10 PSF1-A488 IMPa2-A546 DAPI 8C2-siRNA-IMP-a2-a4 V2.00	0	14. siRNA-SC-10 PSF1-A488 DAPI IMPa2-A546 _y_TileScan_001 (Stage 25 of 49)	00-zddFZYGCvq477YqwzfGr77
0		Cell	2	0.000	1.000	1399	27	siRNA-SC-10 PSF1-A488 IMPa2-A546 DAPI 8C2-siRNA-IMP-a2-a4 V2.00	0	14. siRNA-SC-10 PSF1-A488 DAPI IMPa2-A546 _y_TileScan_001 (Stage 25 of 49)	00-zddFZYGCvq477YqwzfGr77
0		Cell	2	0.000	1.000	1400	28	siRNA-SC-10 PSF1-A488 IMPa2-A546 DAPI 8C2-siRNA-IMP-a2-a4 V2.00	0	14. siRNA-SC-10 PSF1-A488 DAPI IMPa2-A546 _y_TileScan_001 (Stage 25 of 49)	00-zddFZYGCvq477YqwzfGr77
0		Cell	2	0.000	1.000	1401	29	siRNA-SC-10 PSF1-A488 IMPa2-A546 DAPI 8C2-siRNA-IMP-a2-a4 V2.00	0	14. siRNA-SC-10 PSF1-A488 DAPI IMPa2-A546 _y_TileScan_001 (Stage 25 of 49)	00-zddFZYGCvq477YqwzfGr77
0		Cell	2	0.000	1.000	1402	0	siRNA-SC-10 PSF1-A488 IMPa2-A546 DAPI 8C2-siRNA-IMP-a2-a4 V2.00	0	14. siRNA-SC-10 PSF1-A488 DAPI IMPa2-A546 _z_TileScan_001 (Stage 26 of 49)	00-sPoZV2fpehhsFiaUqBFi6E
0		Cell	2	0.000	1.000	1403	1	siRNA-SC-10 PSF1-A488 IMPa2-A546 DAPI 8C2-siRNA-IMP-a2-a4 V2.00	0	14. siRNA-SC-10 PSF1-A488 DAPI IMPa2-A546 _z_TileScan_001 (Stage 26 of 49)	00-sPoZV2fpehhsFiaUqBFi6E
0		Cell	2	0.000	1.000	1404	2	siRNA-SC-10 PSF1-A488 IMPa2-A546 DAPI 8C2-siRNA-IMP-a2-a4 V2.00	0	14. siRNA-SC-10 PSF1-A488 DAPI IMPa2-A546 _z_TileScan_001 (Stage 26 of 49)	00-sPoZV2fpehhsFiaUqBFi6E
0		Cell	2	0.000	1.000	1405	3	siRNA-SC-10 PSF1-A488 IMPa2-A546 DAPI 8C2-siRNA-IMP-a2-a4 V2.00	0	14. siRNA-SC-10 PSF1-A488 DAPI IMPa2-A546 _z_TileScan_001 (Stage 26 of 49)	00-sPoZV2fpehhsFiaUqBFi6E
0		Cell	2	0.000	1.000	1406	4	siRNA-SC-10 PSF1-A488 IMPa2-A546 DAPI 8C2-siRNA-IMP-a2-a4 V2.00	0	14. siRNA-SC-10 PSF1-A488 DAPI IMPa2-A546 _z_TileScan_001 (Stage 26 of 49)	00-sPoZV2fpehhsFiaUqBFi6E
0		Cell	2	0.000	1.000	1407	5	siRNA-SC-10 PSF1-A488 IMPa2-A546 DAPI 8C2-siRNA-IMP-a2-a4 V2.00	0	14. siRNA-SC-10 PSF1-A488 DAPI IMPa2-A546 _z_TileScan_001 (Stage 26 of 49)	00-sPoZV2fpehhsFiaUqBFi6E
0		Cell	2	0.000	1.000	1408	6	siRNA-SC-10 PSF1-A488 IMPa2-A546 DAPI 8C2-siRNA-IMP-a2-a4 V2.00	0	14. siRNA-SC-10 PSF1-A488 DAPI IMPa2-A546 _z_TileScan_001 (Stage 26 of 49)	00-sPoZV2fpehhsFiaUqBFi6E
0		Cell	2	0.000	1.000	1409	7	siRNA-SC-10 PSF1-A488 IMPa2-A546 DAPI 8C2-siRNA-IMP-a2-a4 V2.00	0	14. siRNA-SC-10 PSF1-A488 DAPI IMPa2-A546 _z_TileScan_001 (Stage 26 of 49)	00-sPoZV2fpehhsFiaUqBFi6E
0		Cell	2	0.000	1.000	1410	8	siRNA-SC-10 PSF1-A488 IMPa2-A546 DAPI 8C2-siRNA-IMP-a2-a4 V2.00	0	14. siRNA-SC-10 PSF1-A488 DAPI IMPa2-A546 _z_TileScan_001 (Stage 26 of 49)	00-sPoZV2fpehhsFiaUqBFi6E
0		Cell	2	0.000	1.000	1411	9	siRNA-SC-10 PSF1-A488 IMPa2-A546 DAPI 8C2-siRNA-IMP-a2-a4 V2.00	0	14. siRNA-SC-10 PSF1-A488 DAPI IMPa2-A546 _z_TileScan_001 (Stage 26 of 49)	00-sPoZV2fpehhsFiaUqBFi6E
0		Cell	2	0.000	1.000	1412	10	siRNA-SC-10 PSF1-A488 IMPa2-A546 DAPI 8C2-siRNA-IMP-a2-a4 V2.00	0	14. siRNA-SC-10 PSF1-A488 DAPI IMPa2-A546 _z_TileScan_001 (Stage 26 of 49)	00-sPoZV2fpehhsFiaUqBFi6E
0		Cell	2	0.000	1.000	1413	11	siRNA-SC-10 PSF1-A488 IMPa2-A546 DAPI 8C2-siRNA-IMP-a2-a4 V2.00	0	14. siRNA-SC-10 PSF1-A488 DAPI IMPa2-A546 _z_TileScan_001 (Stage 26 of 49)	00-sPoZV2fpehhsFiaUqBFi6E
0		Cell	2	0.000	1.000	1414	12	siRNA-SC-10 PSF1-A488 IMPa2-A546 DAPI 8C2-siRNA-IMP-a2-a4 V2.00	0	14. siRNA-SC-10 PSF1-A488 DAPI IMPa2-A546 _z_TileScan_001 (Stage 26 of 49)	00-sPoZV2fpehhsFiaUqBFi6E
0		Cell	2	0.000	1.000	1415	13	siRNA-SC-10 PSF1-A488 IMPa2-A546 DAPI 8C2-siRNA-IMP-a2-a4 V2.00	0	14. siRNA-SC-10 PSF1-A488 DAPI IMPa2-A546 _z_TileScan_001 (Stage 26 of 49)	00-sPoZV2fpehhsFiaUqBFi6E
0		Cell	2	0.000	1.000	1416	14	siRNA-SC-10 PSF1-A488 IMPa2-A546 DAPI 8C2-siRNA-IMP-a2-a4 V2.00	0	14. siRNA-SC-10 PSF1-A488 DAPI IMPa2-A546 _z_TileScan_001 (Stage 26 of 49)	00-sPoZV2fpehhsFiaUqBFi6E
0		Cell	2	0.000	1.000	1417	15	siRNA-SC-10 PSF1-A488 IMPa2-A546 DAPI 8C2-siRNA-IMP-a2-a4 V2.00	0	14. siRNA-SC-10 PSF1-A488 DAPI IMPa2-A546 _z_TileScan_001 (Stage 26 of 49)	00-sPoZV2fpehhsFiaUqBFi6E
0		Cell	2	0.000	1.000	1418	16	siRNA-SC-10 PSF1-A488 IMPa2-A546 DAPI 8C2-siRNA-IMP-a2-a4 V2.00	0	14. siRNA-SC-10 PSF1-A488 DAPI IMPa2-A546 _z_TileScan_001 (Stage 26 of 49)	00-sPoZV2fpehhsFiaUqBFi6E
0		Cell	2	0.000	1.000	1419	17	siRNA-SC-10 PSF1-A488 IMPa2-A546 DAPI 8C2-siRNA-IMP-a2-a4 V2.00	0	14. siRNA-SC-10 PSF1-A488 DAPI IMPa2-A546 _z_TileScan_001 (Stage 26 of 49)	00-sPoZV2fpehhsFiaUqBFi6E
0		Cell	2	0.000	1.000	1420	18	siRNA-SC-10 PSF1-A488 IMPa2-A546 DAPI 8C2-siRNA-IMP-a2-a4 V2.00	0	14. siRNA-SC-10 PSF1-A488 DAPI IMPa2-A546 _z_TileScan_001 (Stage 26 of 49)	00-sPoZV2fpehhsFiaUqBFi6E
0		Cell	2	0.000	1.000	1421	19	siRNA-SC-10 PSF1-A488 IMPa2-A546 DAPI 8C2-siRNA-IMP-a2-a4 V2.00	0	14. siRNA-SC-10 PSF1-A488 DAPI IMPa2-A546 _z_TileScan_001 (Stage 26 of 49)	00-sPoZV2fpehhsFiaUqBFi6E
0		Cell	2	0.000	1.000	1422	20	siRNA-SC-10 PSF1-A488 IMPa2-A546 DAPI 8C2-siRNA-IMP-a2-a4 V2.00	0	14. siRNA-SC-10 PSF1-A488 DAPI IMPa2-A546 _z_TileScan_001 (Stage 26 of 49)	00-sPoZV2fpehhsFiaUqBFi6E
0		Cell	2	0.000	1.000	1423	21	siRNA-SC-10 PSF1-A488 IMPa2-A546 DAPI 8C2-siRNA-IMP-a2-a4 V2.00	0	14. siRNA-SC-10 PSF1-A488 DAPI IMPa2-A546 _z_TileScan_001 (Stage 26 of 49)	00-sPoZV2fpehhsFiaUqBFi6E
0		Cell	2	0.000	1.000	1424	22	siRNA-SC-10 PSF1-A488 IMPa2-A546 DAPI 8C2-siRNA-IMP-a2-a4 V2.00	0	14. siRNA-SC-10 PSF1-A488 DAPI IMPa2-A546 _z_TileScan_001 (Stage 26 of 49)	00-sPoZV2fpehhsFiaUqBFi6E
0		Cell	2	0.000	1.000	1425	23	siRNA-SC-10 PSF1-A488 IMPa2-A546 DAPI 8C2-siRNA-IMP-a2-a4 V2.00	0	14. siRNA-SC-10 PSF1-A488 DAPI IMPa2-A546 _z_TileScan_001 (Stage 26 of 49)	00-sPoZV2fpehhsFiaUqBFi6E
0		Cell	2	0.000	1.000	1426	24	siRNA-SC-10 PSF1-A488 IMPa2-A546 DAPI 8C2-siRNA-IMP-a2-a4 V2.00	0	14. siRNA-SC-10 PSF1-A488 DAPI IMPa2-A546 _z_TileScan_001 (Stage 26 of 49)	00-sPoZV2fpehhsFiaUqBFi6E
