# Supplementary material for: Development of a pipeline for automated, high-throughput analysis of paraspeckle proteins reveals specific roles for importin α proteins
Source: Sci Rep. 2017 Feb 27;7:43323. doi: 10.1038/srep43323 (PMC5379994; doi:10.1038/srep43323)
Supplement: Supplementary Dataset SD1-I [file srep43323-s11.zip › I8P/8C2-siRNA-IMPa2-PSF/_/siRNA-SC-10 PSF1-A488 IMPa2-A546 DAPI 8C2-siRNA-IMP-a2-a4 V2.00_Statistics/siRNA-SC-10 PSF1-A488 IMPa2-A546 DAPI 8C2-siRNA-IMP-a2-a4 V2.00_Cell_Cytoplasm_Intensity_Sum_Ch=1.csv]

Cell Cytoplasm Intensity Sum Ch=1
====================
Value	Unit	Category	Channel	Birth [s]	Death [s]	ID	OriginalID	Original Component Name	Original Component ID	Original Image Name	Original Image ID
5.20218e+006		Cell	1	0.000	1.000	0	0	siRNA-SC-10 PSF1-A488 IMPa2-A546 DAPI 8C2-siRNA-IMP-a2-a4 V2.00	0	14. siRNA-SC-10 PSF1-A488 DAPI IMPa2-A546 _a_TileScan_001 (Stage 1 of 49)	00-ywvp9Miead9to7zhJtXHYG
723619		Cell	1	0.000	1.000	1	1	siRNA-SC-10 PSF1-A488 IMPa2-A546 DAPI 8C2-siRNA-IMP-a2-a4 V2.00	0	14. siRNA-SC-10 PSF1-A488 DAPI IMPa2-A546 _a_TileScan_001 (Stage 1 of 49)	00-ywvp9Miead9to7zhJtXHYG
1.03441e+006		Cell	1	0.000	1.000	2	2	siRNA-SC-10 PSF1-A488 IMPa2-A546 DAPI 8C2-siRNA-IMP-a2-a4 V2.00	0	14. siRNA-SC-10 PSF1-A488 DAPI IMPa2-A546 _a_TileScan_001 (Stage 1 of 49)	00-ywvp9Miead9to7zhJtXHYG
654868		Cell	1	0.000	1.000	3	3	siRNA-SC-10 PSF1-A488 IMPa2-A546 DAPI 8C2-siRNA-IMP-a2-a4 V2.00	0	14. siRNA-SC-10 PSF1-A488 DAPI IMPa2-A546 _a_TileScan_001 (Stage 1 of 49)	00-ywvp9Miead9to7zhJtXHYG
2.13688e+006		Cell	1	0.000	1.000	4	4	siRNA-SC-10 PSF1-A488 IMPa2-A546 DAPI 8C2-siRNA-IMP-a2-a4 V2.00	0	14. siRNA-SC-10 PSF1-A488 DAPI IMPa2-A546 _a_TileScan_001 (Stage 1 of 49)	00-ywvp9Miead9to7zhJtXHYG
3.03912e+006		Cell	1	0.000	1.000	5	5	siRNA-SC-10 PSF1-A488 IMPa2-A546 DAPI 8C2-siRNA-IMP-a2-a4 V2.00	0	14. siRNA-SC-10 PSF1-A488 DAPI IMPa2-A546 _a_TileScan_001 (Stage 1 of 49)	00-ywvp9Miead9to7zhJtXHYG
837600		Cell	1	0.000	1.000	6	6	siRNA-SC-10 PSF1-A488 IMPa2-A546 DAPI 8C2-siRNA-IMP-a2-a4 V2.00	0	14. siRNA-SC-10 PSF1-A488 DAPI IMPa2-A546 _a_TileScan_001 (Stage 1 of 49)	00-ywvp9Miead9to7zhJtXHYG
4.69014e+006		Cell	1	0.000	1.000	7	7	siRNA-SC-10 PSF1-A488 IMPa2-A546 DAPI 8C2-siRNA-IMP-a2-a4 V2.00	0	14. siRNA-SC-10 PSF1-A488 DAPI IMPa2-A546 _a_TileScan_001 (Stage 1 of 49)	00-ywvp9Miead9to7zhJtXHYG
378863		Cell	1	0.000	1.000	8	8	siRNA-SC-10 PSF1-A488 IMPa2-A546 DAPI 8C2-siRNA-IMP-a2-a4 V2.00	0	14. siRNA-SC-10 PSF1-A488 DAPI IMPa2-A546 _a_TileScan_001 (Stage 1 of 49)	00-ywvp9Miead9to7zhJtXHYG
860761		Cell	1	0.000	1.000	9	9	siRNA-SC-10 PSF1-A488 IMPa2-A546 DAPI 8C2-siRNA-IMP-a2-a4 V2.00	0	14. siRNA-SC-10 PSF1-A488 DAPI IMPa2-A546 _a_TileScan_001 (Stage 1 of 49)	00-ywvp9Miead9to7zhJtXHYG
681466		Cell	1	0.000	1.000	10	10	siRNA-SC-10 PSF1-A488 IMPa2-A546 DAPI 8C2-siRNA-IMP-a2-a4 V2.00	0	14. siRNA-SC-10 PSF1-A488 DAPI IMPa2-A546 _a_TileScan_001 (Stage 1 of 49)	00-ywvp9Miead9to7zhJtXHYG
4.16922e+006		Cell	1	0.000	1.000	11	11	siRNA-SC-10 PSF1-A488 IMPa2-A546 DAPI 8C2-siRNA-IMP-a2-a4 V2.00	0	14. siRNA-SC-10 PSF1-A488 DAPI IMPa2-A546 _a_TileScan_001 (Stage 1 of 49)	00-ywvp9Miead9to7zhJtXHYG
1.39782e+006		Cell	1	0.000	1.000	12	12	siRNA-SC-10 PSF1-A488 IMPa2-A546 DAPI 8C2-siRNA-IMP-a2-a4 V2.00	0	14. siRNA-SC-10 PSF1-A488 DAPI IMPa2-A546 _a_TileScan_001 (Stage 1 of 49)	00-ywvp9Miead9to7zhJtXHYG
2.01054e+006		Cell	1	0.000	1.000	13	13	siRNA-SC-10 PSF1-A488 IMPa2-A546 DAPI 8C2-siRNA-IMP-a2-a4 V2.00	0	14. siRNA-SC-10 PSF1-A488 DAPI IMPa2-A546 _a_TileScan_001 (Stage 1 of 49)	00-ywvp9Miead9to7zhJtXHYG
554663		Cell	1	0.000	1.000	14	14	siRNA-SC-10 PSF1-A488 IMPa2-A546 DAPI 8C2-siRNA-IMP-a2-a4 V2.00	0	14. siRNA-SC-10 PSF1-A488 DAPI IMPa2-A546 _a_TileScan_001 (Stage 1 of 49)	00-ywvp9Miead9to7zhJtXHYG
650890		Cell	1	0.000	1.000	15	15	siRNA-SC-10 PSF1-A488 IMPa2-A546 DAPI 8C2-siRNA-IMP-a2-a4 V2.00	0	14. siRNA-SC-10 PSF1-A488 DAPI IMPa2-A546 _a_TileScan_001 (Stage 1 of 49)	00-ywvp9Miead9to7zhJtXHYG
2.96215e+006		Cell	1	0.000	1.000	16	16	siRNA-SC-10 PSF1-A488 IMPa2-A546 DAPI 8C2-siRNA-IMP-a2-a4 V2.00	0	14. siRNA-SC-10 PSF1-A488 DAPI IMPa2-A546 _a_TileScan_001 (Stage 1 of 49)	00-ywvp9Miead9to7zhJtXHYG
431448		Cell	1	0.000	1.000	17	17	siRNA-SC-10 PSF1-A488 IMPa2-A546 DAPI 8C2-siRNA-IMP-a2-a4 V2.00	0	14. siRNA-SC-10 PSF1-A488 DAPI IMPa2-A546 _a_TileScan_001 (Stage 1 of 49)	00-ywvp9Miead9to7zhJtXHYG
529139		Cell	1	0.000	1.000	18	18	siRNA-SC-10 PSF1-A488 IMPa2-A546 DAPI 8C2-siRNA-IMP-a2-a4 V2.00	0	14. siRNA-SC-10 PSF1-A488 DAPI IMPa2-A546 _a_TileScan_001 (Stage 1 of 49)	00-ywvp9Miead9to7zhJtXHYG
1.59364e+006		Cell	1	0.000	1.000	19	19	siRNA-SC-10 PSF1-A488 IMPa2-A546 DAPI 8C2-siRNA-IMP-a2-a4 V2.00	0	14. siRNA-SC-10 PSF1-A488 DAPI IMPa2-A546 _a_TileScan_001 (Stage 1 of 49)	00-ywvp9Miead9to7zhJtXHYG
1.15584e+006		Cell	1	0.000	1.000	20	20	siRNA-SC-10 PSF1-A488 IMPa2-A546 DAPI 8C2-siRNA-IMP-a2-a4 V2.00	0	14. siRNA-SC-10 PSF1-A488 DAPI IMPa2-A546 _a_TileScan_001 (Stage 1 of 49)	00-ywvp9Miead9to7zhJtXHYG
585672		Cell	1	0.000	1.000	21	21	siRNA-SC-10 PSF1-A488 IMPa2-A546 DAPI 8C2-siRNA-IMP-a2-a4 V2.00	0	14. siRNA-SC-10 PSF1-A488 DAPI IMPa2-A546 _a_TileScan_001 (Stage 1 of 49)	00-ywvp9Miead9to7zhJtXHYG
906668		Cell	1	0.000	1.000	22	22	siRNA-SC-10 PSF1-A488 IMPa2-A546 DAPI 8C2-siRNA-IMP-a2-a4 V2.00	0	14. siRNA-SC-10 PSF1-A488 DAPI IMPa2-A546 _a_TileScan_001 (Stage 1 of 49)	00-ywvp9Miead9to7zhJtXHYG
935113		Cell	1	0.000	1.000	23	23	siRNA-SC-10 PSF1-A488 IMPa2-A546 DAPI 8C2-siRNA-IMP-a2-a4 V2.00	0	14. siRNA-SC-10 PSF1-A488 DAPI IMPa2-A546 _a_TileScan_001 (Stage 1 of 49)	00-ywvp9Miead9to7zhJtXHYG
1.00188e+006		Cell	1	0.000	1.000	24	24	siRNA-SC-10 PSF1-A488 IMPa2-A546 DAPI 8C2-siRNA-IMP-a2-a4 V2.00	0	14. siRNA-SC-10 PSF1-A488 DAPI IMPa2-A546 _a_TileScan_001 (Stage 1 of 49)	00-ywvp9Miead9to7zhJtXHYG
568356		Cell	1	0.000	1.000	25	25	siRNA-SC-10 PSF1-A488 IMPa2-A546 DAPI 8C2-siRNA-IMP-a2-a4 V2.00	0	14. siRNA-SC-10 PSF1-A488 DAPI IMPa2-A546 _a_TileScan_001 (Stage 1 of 49)	00-ywvp9Miead9to7zhJtXHYG
560067		Cell	1	0.000	1.000	26	26	siRNA-SC-10 PSF1-A488 IMPa2-A546 DAPI 8C2-siRNA-IMP-a2-a4 V2.00	0	14. siRNA-SC-10 PSF1-A488 DAPI IMPa2-A546 _a_TileScan_001 (Stage 1 of 49)	00-ywvp9Miead9to7zhJtXHYG
215232		Cell	1	0.000	1.000	27	27	siRNA-SC-10 PSF1-A488 IMPa2-A546 DAPI 8C2-siRNA-IMP-a2-a4 V2.00	0	14. siRNA-SC-10 PSF1-A488 DAPI IMPa2-A546 _a_TileScan_001 (Stage 1 of 49)	00-ywvp9Miead9to7zhJtXHYG
286574		Cell	1	0.000	1.000	28	28	siRNA-SC-10 PSF1-A488 IMPa2-A546 DAPI 8C2-siRNA-IMP-a2-a4 V2.00	0	14. siRNA-SC-10 PSF1-A488 DAPI IMPa2-A546 _a_TileScan_001 (Stage 1 of 49)	00-ywvp9Miead9to7zhJtXHYG
399496		Cell	1	0.000	1.000	29	29	siRNA-SC-10 PSF1-A488 IMPa2-A546 DAPI 8C2-siRNA-IMP-a2-a4 V2.00	0	14. siRNA-SC-10 PSF1-A488 DAPI IMPa2-A546 _a_TileScan_001 (Stage 1 of 49)	00-ywvp9Miead9to7zhJtXHYG
279578		Cell	1	0.000	1.000	30	30	siRNA-SC-10 PSF1-A488 IMPa2-A546 DAPI 8C2-siRNA-IMP-a2-a4 V2.00	0	14. siRNA-SC-10 PSF1-A488 DAPI IMPa2-A546 _a_TileScan_001 (Stage 1 of 49)	00-ywvp9Miead9to7zhJtXHYG
841993		Cell	1	0.000	1.000	31	31	siRNA-SC-10 PSF1-A488 IMPa2-A546 DAPI 8C2-siRNA-IMP-a2-a4 V2.00	0	14. siRNA-SC-10 PSF1-A488 DAPI IMPa2-A546 _a_TileScan_001 (Stage 1 of 49)	00-ywvp9Miead9to7zhJtXHYG
451959		Cell	1	0.000	1.000	32	32	siRNA-SC-10 PSF1-A488 IMPa2-A546 DAPI 8C2-siRNA-IMP-a2-a4 V2.00	0	14. siRNA-SC-10 PSF1-A488 DAPI IMPa2-A546 _a_TileScan_001 (Stage 1 of 49)	00-ywvp9Miead9to7zhJtXHYG
239703		Cell	1	0.000	1.000	33	33	siRNA-SC-10 PSF1-A488 IMPa2-A546 DAPI 8C2-siRNA-IMP-a2-a4 V2.00	0	14. siRNA-SC-10 PSF1-A488 DAPI IMPa2-A546 _a_TileScan_001 (Stage 1 of 49)	00-ywvp9Miead9to7zhJtXHYG
1.38949e+006		Cell	1	0.000	1.000	34	34	siRNA-SC-10 PSF1-A488 IMPa2-A546 DAPI 8C2-siRNA-IMP-a2-a4 V2.00	0	14. siRNA-SC-10 PSF1-A488 DAPI IMPa2-A546 _a_TileScan_001 (Stage 1 of 49)	00-ywvp9Miead9to7zhJtXHYG
967245		Cell	1	0.000	1.000	35	35	siRNA-SC-10 PSF1-A488 IMPa2-A546 DAPI 8C2-siRNA-IMP-a2-a4 V2.00	0	14. siRNA-SC-10 PSF1-A488 DAPI IMPa2-A546 _a_TileScan_001 (Stage 1 of 49)	00-ywvp9Miead9to7zhJtXHYG
137821		Cell	1	0.000	1.000	36	0	siRNA-SC-10 PSF1-A488 IMPa2-A546 DAPI 8C2-siRNA-IMP-a2-a4 V2.00	0	14. siRNA-SC-10 PSF1-A488 DAPI IMPa2-A546 _aa_TileScan_001 (Stage 27 of 49)	00-8ekHy4Mij7ogf6e2QYmHCG
3.2249e+006		Cell	1	0.000	1.000	37	1	siRNA-SC-10 PSF1-A488 IMPa2-A546 DAPI 8C2-siRNA-IMP-a2-a4 V2.00	0	14. siRNA-SC-10 PSF1-A488 DAPI IMPa2-A546 _aa_TileScan_001 (Stage 27 of 49)	00-8ekHy4Mij7ogf6e2QYmHCG
954848		Cell	1	0.000	1.000	38	2	siRNA-SC-10 PSF1-A488 IMPa2-A546 DAPI 8C2-siRNA-IMP-a2-a4 V2.00	0	14. siRNA-SC-10 PSF1-A488 DAPI IMPa2-A546 _aa_TileScan_001 (Stage 27 of 49)	00-8ekHy4Mij7ogf6e2QYmHCG
1.4778e+006		Cell	1	0.000	1.000	39	3	siRNA-SC-10 PSF1-A488 IMPa2-A546 DAPI 8C2-siRNA-IMP-a2-a4 V2.00	0	14. siRNA-SC-10 PSF1-A488 DAPI IMPa2-A546 _aa_TileScan_001 (Stage 27 of 49)	00-8ekHy4Mij7ogf6e2QYmHCG
834906		Cell	1	0.000	1.000	40	4	siRNA-SC-10 PSF1-A488 IMPa2-A546 DAPI 8C2-siRNA-IMP-a2-a4 V2.00	0	14. siRNA-SC-10 PSF1-A488 DAPI IMPa2-A546 _aa_TileScan_001 (Stage 27 of 49)	00-8ekHy4Mij7ogf6e2QYmHCG
1.26311e+006		Cell	1	0.000	1.000	41	5	siRNA-SC-10 PSF1-A488 IMPa2-A546 DAPI 8C2-siRNA-IMP-a2-a4 V2.00	0	14. siRNA-SC-10 PSF1-A488 DAPI IMPa2-A546 _aa_TileScan_001 (Stage 27 of 49)	00-8ekHy4Mij7ogf6e2QYmHCG
1.79688e+006		Cell	1	0.000	1.000	42	6	siRNA-SC-10 PSF1-A488 IMPa2-A546 DAPI 8C2-siRNA-IMP-a2-a4 V2.00	0	14. siRNA-SC-10 PSF1-A488 DAPI IMPa2-A546 _aa_TileScan_001 (Stage 27 of 49)	00-8ekHy4Mij7ogf6e2QYmHCG
1.60288e+006		Cell	1	0.000	1.000	43	7	siRNA-SC-10 PSF1-A488 IMPa2-A546 DAPI 8C2-siRNA-IMP-a2-a4 V2.00	0	14. siRNA-SC-10 PSF1-A488 DAPI IMPa2-A546 _aa_TileScan_001 (Stage 27 of 49)	00-8ekHy4Mij7ogf6e2QYmHCG
1.25842e+006		Cell	1	0.000	1.000	44	8	siRNA-SC-10 PSF1-A488 IMPa2-A546 DAPI 8C2-siRNA-IMP-a2-a4 V2.00	0	14. siRNA-SC-10 PSF1-A488 DAPI IMPa2-A546 _aa_TileScan_001 (Stage 27 of 49)	00-8ekHy4Mij7ogf6e2QYmHCG
1.16462e+006		Cell	1	0.000	1.000	45	9	siRNA-SC-10 PSF1-A488 IMPa2-A546 DAPI 8C2-siRNA-IMP-a2-a4 V2.00	0	14. siRNA-SC-10 PSF1-A488 DAPI IMPa2-A546 _aa_TileScan_001 (Stage 27 of 49)	00-8ekHy4Mij7ogf6e2QYmHCG
417211		Cell	1	0.000	1.000	46	10	siRNA-SC-10 PSF1-A488 IMPa2-A546 DAPI 8C2-siRNA-IMP-a2-a4 V2.00	0	14. siRNA-SC-10 PSF1-A488 DAPI IMPa2-A546 _aa_TileScan_001 (Stage 27 of 49)	00-8ekHy4Mij7ogf6e2QYmHCG
846992		Cell	1	0.000	1.000	47	11	siRNA-SC-10 PSF1-A488 IMPa2-A546 DAPI 8C2-siRNA-IMP-a2-a4 V2.00	0	14. siRNA-SC-10 PSF1-A488 DAPI IMPa2-A546 _aa_TileScan_001 (Stage 27 of 49)	00-8ekHy4Mij7ogf6e2QYmHCG
3.09223e+006		Cell	1	0.000	1.000	48	12	siRNA-SC-10 PSF1-A488 IMPa2-A546 DAPI 8C2-siRNA-IMP-a2-a4 V2.00	0	14. siRNA-SC-10 PSF1-A488 DAPI IMPa2-A546 _aa_TileScan_001 (Stage 27 of 49)	00-8ekHy4Mij7ogf6e2QYmHCG
2.1686e+006		Cell	1	0.000	1.000	49	13	siRNA-SC-10 PSF1-A488 IMPa2-A546 DAPI 8C2-siRNA-IMP-a2-a4 V2.00	0	14. siRNA-SC-10 PSF1-A488 DAPI IMPa2-A546 _aa_TileScan_001 (Stage 27 of 49)	00-8ekHy4Mij7ogf6e2QYmHCG
816690		Cell	1	0.000	1.000	50	14	siRNA-SC-10 PSF1-A488 IMPa2-A546 DAPI 8C2-siRNA-IMP-a2-a4 V2.00	0	14. siRNA-SC-10 PSF1-A488 DAPI IMPa2-A546 _aa_TileScan_001 (Stage 27 of 49)	00-8ekHy4Mij7ogf6e2QYmHCG
348800		Cell	1	0.000	1.000	51	15	siRNA-SC-10 PSF1-A488 IMPa2-A546 DAPI 8C2-siRNA-IMP-a2-a4 V2.00	0	14. siRNA-SC-10 PSF1-A488 DAPI IMPa2-A546 _aa_TileScan_001 (Stage 27 of 49)	00-8ekHy4Mij7ogf6e2QYmHCG
954035		Cell	1	0.000	1.000	52	16	siRNA-SC-10 PSF1-A488 IMPa2-A546 DAPI 8C2-siRNA-IMP-a2-a4 V2.00	0	14. siRNA-SC-10 PSF1-A488 DAPI IMPa2-A546 _aa_TileScan_001 (Stage 27 of 49)	00-8ekHy4Mij7ogf6e2QYmHCG
715880		Cell	1	0.000	1.000	53	17	siRNA-SC-10 PSF1-A488 IMPa2-A546 DAPI 8C2-siRNA-IMP-a2-a4 V2.00	0	14. siRNA-SC-10 PSF1-A488 DAPI IMPa2-A546 _aa_TileScan_001 (Stage 27 of 49)	00-8ekHy4Mij7ogf6e2QYmHCG
1.14331e+006		Cell	1	0.000	1.000	54	18	siRNA-SC-10 PSF1-A488 IMPa2-A546 DAPI 8C2-siRNA-IMP-a2-a4 V2.00	0	14. siRNA-SC-10 PSF1-A488 DAPI IMPa2-A546 _aa_TileScan_001 (Stage 27 of 49)	00-8ekHy4Mij7ogf6e2QYmHCG
764167		Cell	1	0.000	1.000	55	19	siRNA-SC-10 PSF1-A488 IMPa2-A546 DAPI 8C2-siRNA-IMP-a2-a4 V2.00	0	14. siRNA-SC-10 PSF1-A488 DAPI IMPa2-A546 _aa_TileScan_001 (Stage 27 of 49)	00-8ekHy4Mij7ogf6e2QYmHCG
1.02672e+006		Cell	1	0.000	1.000	56	20	siRNA-SC-10 PSF1-A488 IMPa2-A546 DAPI 8C2-siRNA-IMP-a2-a4 V2.00	0	14. siRNA-SC-10 PSF1-A488 DAPI IMPa2-A546 _aa_TileScan_001 (Stage 27 of 49)	00-8ekHy4Mij7ogf6e2QYmHCG
154376		Cell	1	0.000	1.000	57	21	siRNA-SC-10 PSF1-A488 IMPa2-A546 DAPI 8C2-siRNA-IMP-a2-a4 V2.00	0	14. siRNA-SC-10 PSF1-A488 DAPI IMPa2-A546 _aa_TileScan_001 (Stage 27 of 49)	00-8ekHy4Mij7ogf6e2QYmHCG
1.07131e+006		Cell	1	0.000	1.000	58	22	siRNA-SC-10 PSF1-A488 IMPa2-A546 DAPI 8C2-siRNA-IMP-a2-a4 V2.00	0	14. siRNA-SC-10 PSF1-A488 DAPI IMPa2-A546 _aa_TileScan_001 (Stage 27 of 49)	00-8ekHy4Mij7ogf6e2QYmHCG
545954		Cell	1	0.000	1.000	59	23	siRNA-SC-10 PSF1-A488 IMPa2-A546 DAPI 8C2-siRNA-IMP-a2-a4 V2.00	0	14. siRNA-SC-10 PSF1-A488 DAPI IMPa2-A546 _aa_TileScan_001 (Stage 27 of 49)	00-8ekHy4Mij7ogf6e2QYmHCG
978268		Cell	1	0.000	1.000	60	24	siRNA-SC-10 PSF1-A488 IMPa2-A546 DAPI 8C2-siRNA-IMP-a2-a4 V2.00	0	14. siRNA-SC-10 PSF1-A488 DAPI IMPa2-A546 _aa_TileScan_001 (Stage 27 of 49)	00-8ekHy4Mij7ogf6e2QYmHCG
606724		Cell	1	0.000	1.000	61	25	siRNA-SC-10 PSF1-A488 IMPa2-A546 DAPI 8C2-siRNA-IMP-a2-a4 V2.00	0	14. siRNA-SC-10 PSF1-A488 DAPI IMPa2-A546 _aa_TileScan_001 (Stage 27 of 49)	00-8ekHy4Mij7ogf6e2QYmHCG
65646		Cell	1	0.000	1.000	62	0	siRNA-SC-10 PSF1-A488 IMPa2-A546 DAPI 8C2-siRNA-IMP-a2-a4 V2.00	0	14. siRNA-SC-10 PSF1-A488 DAPI IMPa2-A546 _ab_TileScan_001 (Stage 28 of 49)	00-TfJZmppGLLKkG5Sz7MMKp7
109529		Cell	1	0.000	1.000	63	1	siRNA-SC-10 PSF1-A488 IMPa2-A546 DAPI 8C2-siRNA-IMP-a2-a4 V2.00	0	14. siRNA-SC-10 PSF1-A488 DAPI IMPa2-A546 _ab_TileScan_001 (Stage 28 of 49)	00-TfJZmppGLLKkG5Sz7MMKp7
1.11089e+006		Cell	1	0.000	1.000	64	2	siRNA-SC-10 PSF1-A488 IMPa2-A546 DAPI 8C2-siRNA-IMP-a2-a4 V2.00	0	14. siRNA-SC-10 PSF1-A488 DAPI IMPa2-A546 _ab_TileScan_001 (Stage 28 of 49)	00-TfJZmppGLLKkG5Sz7MMKp7
250570		Cell	1	0.000	1.000	65	3	siRNA-SC-10 PSF1-A488 IMPa2-A546 DAPI 8C2-siRNA-IMP-a2-a4 V2.00	0	14. siRNA-SC-10 PSF1-A488 DAPI IMPa2-A546 _ab_TileScan_001 (Stage 28 of 49)	00-TfJZmppGLLKkG5Sz7MMKp7
792751		Cell	1	0.000	1.000	66	4	siRNA-SC-10 PSF1-A488 IMPa2-A546 DAPI 8C2-siRNA-IMP-a2-a4 V2.00	0	14. siRNA-SC-10 PSF1-A488 DAPI IMPa2-A546 _ab_TileScan_001 (Stage 28 of 49)	00-TfJZmppGLLKkG5Sz7MMKp7
752335		Cell	1	0.000	1.000	67	5	siRNA-SC-10 PSF1-A488 IMPa2-A546 DAPI 8C2-siRNA-IMP-a2-a4 V2.00	0	14. siRNA-SC-10 PSF1-A488 DAPI IMPa2-A546 _ab_TileScan_001 (Stage 28 of 49)	00-TfJZmppGLLKkG5Sz7MMKp7
2.84214e+006		Cell	1	0.000	1.000	68	6	siRNA-SC-10 PSF1-A488 IMPa2-A546 DAPI 8C2-siRNA-IMP-a2-a4 V2.00	0	14. siRNA-SC-10 PSF1-A488 DAPI IMPa2-A546 _ab_TileScan_001 (Stage 28 of 49)	00-TfJZmppGLLKkG5Sz7MMKp7
484388		Cell	1	0.000	1.000	69	7	siRNA-SC-10 PSF1-A488 IMPa2-A546 DAPI 8C2-siRNA-IMP-a2-a4 V2.00	0	14. siRNA-SC-10 PSF1-A488 DAPI IMPa2-A546 _ab_TileScan_001 (Stage 28 of 49)	00-TfJZmppGLLKkG5Sz7MMKp7
1.45578e+006		Cell	1	0.000	1.000	70	8	siRNA-SC-10 PSF1-A488 IMPa2-A546 DAPI 8C2-siRNA-IMP-a2-a4 V2.00	0	14. siRNA-SC-10 PSF1-A488 DAPI IMPa2-A546 _ab_TileScan_001 (Stage 28 of 49)	00-TfJZmppGLLKkG5Sz7MMKp7
742734		Cell	1	0.000	1.000	71	9	siRNA-SC-10 PSF1-A488 IMPa2-A546 DAPI 8C2-siRNA-IMP-a2-a4 V2.00	0	14. siRNA-SC-10 PSF1-A488 DAPI IMPa2-A546 _ab_TileScan_001 (Stage 28 of 49)	00-TfJZmppGLLKkG5Sz7MMKp7
617002		Cell	1	0.000	1.000	72	10	siRNA-SC-10 PSF1-A488 IMPa2-A546 DAPI 8C2-siRNA-IMP-a2-a4 V2.00	0	14. siRNA-SC-10 PSF1-A488 DAPI IMPa2-A546 _ab_TileScan_001 (Stage 28 of 49)	00-TfJZmppGLLKkG5Sz7MMKp7
1.00294e+006		Cell	1	0.000	1.000	73	11	siRNA-SC-10 PSF1-A488 IMPa2-A546 DAPI 8C2-siRNA-IMP-a2-a4 V2.00	0	14. siRNA-SC-10 PSF1-A488 DAPI IMPa2-A546 _ab_TileScan_001 (Stage 28 of 49)	00-TfJZmppGLLKkG5Sz7MMKp7
937000		Cell	1	0.000	1.000	74	12	siRNA-SC-10 PSF1-A488 IMPa2-A546 DAPI 8C2-siRNA-IMP-a2-a4 V2.00	0	14. siRNA-SC-10 PSF1-A488 DAPI IMPa2-A546 _ab_TileScan_001 (Stage 28 of 49)	00-TfJZmppGLLKkG5Sz7MMKp7
611628		Cell	1	0.000	1.000	75	13	siRNA-SC-10 PSF1-A488 IMPa2-A546 DAPI 8C2-siRNA-IMP-a2-a4 V2.00	0	14. siRNA-SC-10 PSF1-A488 DAPI IMPa2-A546 _ab_TileScan_001 (Stage 28 of 49)	00-TfJZmppGLLKkG5Sz7MMKp7
1.13432e+006		Cell	1	0.000	1.000	76	14	siRNA-SC-10 PSF1-A488 IMPa2-A546 DAPI 8C2-siRNA-IMP-a2-a4 V2.00	0	14. siRNA-SC-10 PSF1-A488 DAPI IMPa2-A546 _ab_TileScan_001 (Stage 28 of 49)	00-TfJZmppGLLKkG5Sz7MMKp7
1.05554e+006		Cell	1	0.000	1.000	77	15	siRNA-SC-10 PSF1-A488 IMPa2-A546 DAPI 8C2-siRNA-IMP-a2-a4 V2.00	0	14. siRNA-SC-10 PSF1-A488 DAPI IMPa2-A546 _ab_TileScan_001 (Stage 28 of 49)	00-TfJZmppGLLKkG5Sz7MMKp7
989708		Cell	1	0.000	1.000	78	16	siRNA-SC-10 PSF1-A488 IMPa2-A546 DAPI 8C2-siRNA-IMP-a2-a4 V2.00	0	14. siRNA-SC-10 PSF1-A488 DAPI IMPa2-A546 _ab_TileScan_001 (Stage 28 of 49)	00-TfJZmppGLLKkG5Sz7MMKp7
776864		Cell	1	0.000	1.000	79	17	siRNA-SC-10 PSF1-A488 IMPa2-A546 DAPI 8C2-siRNA-IMP-a2-a4 V2.00	0	14. siRNA-SC-10 PSF1-A488 DAPI IMPa2-A546 _ab_TileScan_001 (Stage 28 of 49)	00-TfJZmppGLLKkG5Sz7MMKp7
699215		Cell	1	0.000	1.000	80	18	siRNA-SC-10 PSF1-A488 IMPa2-A546 DAPI 8C2-siRNA-IMP-a2-a4 V2.00	0	14. siRNA-SC-10 PSF1-A488 DAPI IMPa2-A546 _ab_TileScan_001 (Stage 28 of 49)	00-TfJZmppGLLKkG5Sz7MMKp7
3.28966e+006		Cell	1	0.000	1.000	81	19	siRNA-SC-10 PSF1-A488 IMPa2-A546 DAPI 8C2-siRNA-IMP-a2-a4 V2.00	0	14. siRNA-SC-10 PSF1-A488 DAPI IMPa2-A546 _ab_TileScan_001 (Stage 28 of 49)	00-TfJZmppGLLKkG5Sz7MMKp7
1.64229e+006		Cell	1	0.000	1.000	82	20	siRNA-SC-10 PSF1-A488 IMPa2-A546 DAPI 8C2-siRNA-IMP-a2-a4 V2.00	0	14. siRNA-SC-10 PSF1-A488 DAPI IMPa2-A546 _ab_TileScan_001 (Stage 28 of 49)	00-TfJZmppGLLKkG5Sz7MMKp7
786673		Cell	1	0.000	1.000	83	21	siRNA-SC-10 PSF1-A488 IMPa2-A546 DAPI 8C2-siRNA-IMP-a2-a4 V2.00	0	14. siRNA-SC-10 PSF1-A488 DAPI IMPa2-A546 _ab_TileScan_001 (Stage 28 of 49)	00-TfJZmppGLLKkG5Sz7MMKp7
747091		Cell	1	0.000	1.000	84	22	siRNA-SC-10 PSF1-A488 IMPa2-A546 DAPI 8C2-siRNA-IMP-a2-a4 V2.00	0	14. siRNA-SC-10 PSF1-A488 DAPI IMPa2-A546 _ab_TileScan_001 (Stage 28 of 49)	00-TfJZmppGLLKkG5Sz7MMKp7
39976		Cell	1	0.000	1.000	85	23	siRNA-SC-10 PSF1-A488 IMPa2-A546 DAPI 8C2-siRNA-IMP-a2-a4 V2.00	0	14. siRNA-SC-10 PSF1-A488 DAPI IMPa2-A546 _ab_TileScan_001 (Stage 28 of 49)	00-TfJZmppGLLKkG5Sz7MMKp7
685466		Cell	1	0.000	1.000	86	24	siRNA-SC-10 PSF1-A488 IMPa2-A546 DAPI 8C2-siRNA-IMP-a2-a4 V2.00	0	14. siRNA-SC-10 PSF1-A488 DAPI IMPa2-A546 _ab_TileScan_001 (Stage 28 of 49)	00-TfJZmppGLLKkG5Sz7MMKp7
722269		Cell	1	0.000	1.000	87	25	siRNA-SC-10 PSF1-A488 IMPa2-A546 DAPI 8C2-siRNA-IMP-a2-a4 V2.00	0	14. siRNA-SC-10 PSF1-A488 DAPI IMPa2-A546 _ab_TileScan_001 (Stage 28 of 49)	00-TfJZmppGLLKkG5Sz7MMKp7
125023		Cell	1	0.000	1.000	88	26	siRNA-SC-10 PSF1-A488 IMPa2-A546 DAPI 8C2-siRNA-IMP-a2-a4 V2.00	0	14. siRNA-SC-10 PSF1-A488 DAPI IMPa2-A546 _ab_TileScan_001 (Stage 28 of 49)	00-TfJZmppGLLKkG5Sz7MMKp7
767215		Cell	1	0.000	1.000	89	27	siRNA-SC-10 PSF1-A488 IMPa2-A546 DAPI 8C2-siRNA-IMP-a2-a4 V2.00	0	14. siRNA-SC-10 PSF1-A488 DAPI IMPa2-A546 _ab_TileScan_001 (Stage 28 of 49)	00-TfJZmppGLLKkG5Sz7MMKp7
237682		Cell	1	0.000	1.000	90	28	siRNA-SC-10 PSF1-A488 IMPa2-A546 DAPI 8C2-siRNA-IMP-a2-a4 V2.00	0	14. siRNA-SC-10 PSF1-A488 DAPI IMPa2-A546 _ab_TileScan_001 (Stage 28 of 49)	00-TfJZmppGLLKkG5Sz7MMKp7
1.2276e+006		Cell	1	0.000	1.000	91	29	siRNA-SC-10 PSF1-A488 IMPa2-A546 DAPI 8C2-siRNA-IMP-a2-a4 V2.00	0	14. siRNA-SC-10 PSF1-A488 DAPI IMPa2-A546 _ab_TileScan_001 (Stage 28 of 49)	00-TfJZmppGLLKkG5Sz7MMKp7
602810		Cell	1	0.000	1.000	92	30	siRNA-SC-10 PSF1-A488 IMPa2-A546 DAPI 8C2-siRNA-IMP-a2-a4 V2.00	0	14. siRNA-SC-10 PSF1-A488 DAPI IMPa2-A546 _ab_TileScan_001 (Stage 28 of 49)	00-TfJZmppGLLKkG5Sz7MMKp7
1.5391e+006		Cell	1	0.000	1.000	93	31	siRNA-SC-10 PSF1-A488 IMPa2-A546 DAPI 8C2-siRNA-IMP-a2-a4 V2.00	0	14. siRNA-SC-10 PSF1-A488 DAPI IMPa2-A546 _ab_TileScan_001 (Stage 28 of 49)	00-TfJZmppGLLKkG5Sz7MMKp7
1.6615e+006		Cell	1	0.000	1.000	94	32	siRNA-SC-10 PSF1-A488 IMPa2-A546 DAPI 8C2-siRNA-IMP-a2-a4 V2.00	0	14. siRNA-SC-10 PSF1-A488 DAPI IMPa2-A546 _ab_TileScan_001 (Stage 28 of 49)	00-TfJZmppGLLKkG5Sz7MMKp7
629396		Cell	1	0.000	1.000	95	33	siRNA-SC-10 PSF1-A488 IMPa2-A546 DAPI 8C2-siRNA-IMP-a2-a4 V2.00	0	14. siRNA-SC-10 PSF1-A488 DAPI IMPa2-A546 _ab_TileScan_001 (Stage 28 of 49)	00-TfJZmppGLLKkG5Sz7MMKp7
581142		Cell	1	0.000	1.000	96	34	siRNA-SC-10 PSF1-A488 IMPa2-A546 DAPI 8C2-siRNA-IMP-a2-a4 V2.00	0	14. siRNA-SC-10 PSF1-A488 DAPI IMPa2-A546 _ab_TileScan_001 (Stage 28 of 49)	00-TfJZmppGLLKkG5Sz7MMKp7
67318		Cell	1	0.000	1.000	97	0	siRNA-SC-10 PSF1-A488 IMPa2-A546 DAPI 8C2-siRNA-IMP-a2-a4 V2.00	0	14. siRNA-SC-10 PSF1-A488 DAPI IMPa2-A546 _ac_TileScan_001 (Stage 29 of 49)	00-6pUhZ6kYVbZokQTUVkuYF7
1.31315e+006		Cell	1	0.000	1.000	98	1	siRNA-SC-10 PSF1-A488 IMPa2-A546 DAPI 8C2-siRNA-IMP-a2-a4 V2.00	0	14. siRNA-SC-10 PSF1-A488 DAPI IMPa2-A546 _ac_TileScan_001 (Stage 29 of 49)	00-6pUhZ6kYVbZokQTUVkuYF7
1.00201e+006		Cell	1	0.000	1.000	99	2	siRNA-SC-10 PSF1-A488 IMPa2-A546 DAPI 8C2-siRNA-IMP-a2-a4 V2.00	0	14. siRNA-SC-10 PSF1-A488 DAPI IMPa2-A546 _ac_TileScan_001 (Stage 29 of 49)	00-6pUhZ6kYVbZokQTUVkuYF7
4.16821e+006		Cell	1	0.000	1.000	100	3	siRNA-SC-10 PSF1-A488 IMPa2-A546 DAPI 8C2-siRNA-IMP-a2-a4 V2.00	0	14. siRNA-SC-10 PSF1-A488 DAPI IMPa2-A546 _ac_TileScan_001 (Stage 29 of 49)	00-6pUhZ6kYVbZokQTUVkuYF7
1.40079e+006		Cell	1	0.000	1.000	101	4	siRNA-SC-10 PSF1-A488 IMPa2-A546 DAPI 8C2-siRNA-IMP-a2-a4 V2.00	0	14. siRNA-SC-10 PSF1-A488 DAPI IMPa2-A546 _ac_TileScan_001 (Stage 29 of 49)	00-6pUhZ6kYVbZokQTUVkuYF7
3.54078e+006		Cell	1	0.000	1.000	102	5	siRNA-SC-10 PSF1-A488 IMPa2-A546 DAPI 8C2-siRNA-IMP-a2-a4 V2.00	0	14. siRNA-SC-10 PSF1-A488 DAPI IMPa2-A546 _ac_TileScan_001 (Stage 29 of 49)	00-6pUhZ6kYVbZokQTUVkuYF7
162964		Cell	1	0.000	1.000	103	0	siRNA-SC-10 PSF1-A488 IMPa2-A546 DAPI 8C2-siRNA-IMP-a2-a4 V2.00	0	14. siRNA-SC-10 PSF1-A488 DAPI IMPa2-A546 _ad_TileScan_001 (Stage 30 of 49)	00-5YSFUbFLRRuPvnNKN4cU6W
1.24967e+006		Cell	1	0.000	1.000	104	1	siRNA-SC-10 PSF1-A488 IMPa2-A546 DAPI 8C2-siRNA-IMP-a2-a4 V2.00	0	14. siRNA-SC-10 PSF1-A488 DAPI IMPa2-A546 _ad_TileScan_001 (Stage 30 of 49)	00-5YSFUbFLRRuPvnNKN4cU6W
385710		Cell	1	0.000	1.000	105	2	siRNA-SC-10 PSF1-A488 IMPa2-A546 DAPI 8C2-siRNA-IMP-a2-a4 V2.00	0	14. siRNA-SC-10 PSF1-A488 DAPI IMPa2-A546 _ad_TileScan_001 (Stage 30 of 49)	00-5YSFUbFLRRuPvnNKN4cU6W
88754		Cell	1	0.000	1.000	106	3	siRNA-SC-10 PSF1-A488 IMPa2-A546 DAPI 8C2-siRNA-IMP-a2-a4 V2.00	0	14. siRNA-SC-10 PSF1-A488 DAPI IMPa2-A546 _ad_TileScan_001 (Stage 30 of 49)	00-5YSFUbFLRRuPvnNKN4cU6W
231141		Cell	1	0.000	1.000	107	4	siRNA-SC-10 PSF1-A488 IMPa2-A546 DAPI 8C2-siRNA-IMP-a2-a4 V2.00	0	14. siRNA-SC-10 PSF1-A488 DAPI IMPa2-A546 _ad_TileScan_001 (Stage 30 of 49)	00-5YSFUbFLRRuPvnNKN4cU6W
294263		Cell	1	0.000	1.000	108	5	siRNA-SC-10 PSF1-A488 IMPa2-A546 DAPI 8C2-siRNA-IMP-a2-a4 V2.00	0	14. siRNA-SC-10 PSF1-A488 DAPI IMPa2-A546 _ad_TileScan_001 (Stage 30 of 49)	00-5YSFUbFLRRuPvnNKN4cU6W
170864		Cell	1	0.000	1.000	109	0	siRNA-SC-10 PSF1-A488 IMPa2-A546 DAPI 8C2-siRNA-IMP-a2-a4 V2.00	0	14. siRNA-SC-10 PSF1-A488 DAPI IMPa2-A546 _ae_TileScan_001 (Stage 31 of 49)	00-6xSfUibHyyHT9JjnNUyRpa
270430		Cell	1	0.000	1.000	110	1	siRNA-SC-10 PSF1-A488 IMPa2-A546 DAPI 8C2-siRNA-IMP-a2-a4 V2.00	0	14. siRNA-SC-10 PSF1-A488 DAPI IMPa2-A546 _ae_TileScan_001 (Stage 31 of 49)	00-6xSfUibHyyHT9JjnNUyRpa
2.17377e+006		Cell	1	0.000	1.000	111	2	siRNA-SC-10 PSF1-A488 IMPa2-A546 DAPI 8C2-siRNA-IMP-a2-a4 V2.00	0	14. siRNA-SC-10 PSF1-A488 DAPI IMPa2-A546 _ae_TileScan_001 (Stage 31 of 49)	00-6xSfUibHyyHT9JjnNUyRpa
1.00455e+006		Cell	1	0.000	1.000	112	3	siRNA-SC-10 PSF1-A488 IMPa2-A546 DAPI 8C2-siRNA-IMP-a2-a4 V2.00	0	14. siRNA-SC-10 PSF1-A488 DAPI IMPa2-A546 _ae_TileScan_001 (Stage 31 of 49)	00-6xSfUibHyyHT9JjnNUyRpa
1.54159e+006		Cell	1	0.000	1.000	113	4	siRNA-SC-10 PSF1-A488 IMPa2-A546 DAPI 8C2-siRNA-IMP-a2-a4 V2.00	0	14. siRNA-SC-10 PSF1-A488 DAPI IMPa2-A546 _ae_TileScan_001 (Stage 31 of 49)	00-6xSfUibHyyHT9JjnNUyRpa
152767		Cell	1	0.000	1.000	114	5	siRNA-SC-10 PSF1-A488 IMPa2-A546 DAPI 8C2-siRNA-IMP-a2-a4 V2.00	0	14. siRNA-SC-10 PSF1-A488 DAPI IMPa2-A546 _ae_TileScan_001 (Stage 31 of 49)	00-6xSfUibHyyHT9JjnNUyRpa
934096		Cell	1	0.000	1.000	115	6	siRNA-SC-10 PSF1-A488 IMPa2-A546 DAPI 8C2-siRNA-IMP-a2-a4 V2.00	0	14. siRNA-SC-10 PSF1-A488 DAPI IMPa2-A546 _ae_TileScan_001 (Stage 31 of 49)	00-6xSfUibHyyHT9JjnNUyRpa
942517		Cell	1	0.000	1.000	116	7	siRNA-SC-10 PSF1-A488 IMPa2-A546 DAPI 8C2-siRNA-IMP-a2-a4 V2.00	0	14. siRNA-SC-10 PSF1-A488 DAPI IMPa2-A546 _ae_TileScan_001 (Stage 31 of 49)	00-6xSfUibHyyHT9JjnNUyRpa
730375		Cell	1	0.000	1.000	117	8	siRNA-SC-10 PSF1-A488 IMPa2-A546 DAPI 8C2-siRNA-IMP-a2-a4 V2.00	0	14. siRNA-SC-10 PSF1-A488 DAPI IMPa2-A546 _ae_TileScan_001 (Stage 31 of 49)	00-6xSfUibHyyHT9JjnNUyRpa
103819		Cell	1	0.000	1.000	118	9	siRNA-SC-10 PSF1-A488 IMPa2-A546 DAPI 8C2-siRNA-IMP-a2-a4 V2.00	0	14. siRNA-SC-10 PSF1-A488 DAPI IMPa2-A546 _ae_TileScan_001 (Stage 31 of 49)	00-6xSfUibHyyHT9JjnNUyRpa
2.30247e+006		Cell	1	0.000	1.000	119	10	siRNA-SC-10 PSF1-A488 IMPa2-A546 DAPI 8C2-siRNA-IMP-a2-a4 V2.00	0	14. siRNA-SC-10 PSF1-A488 DAPI IMPa2-A546 _ae_TileScan_001 (Stage 31 of 49)	00-6xSfUibHyyHT9JjnNUyRpa
655660		Cell	1	0.000	1.000	120	11	siRNA-SC-10 PSF1-A488 IMPa2-A546 DAPI 8C2-siRNA-IMP-a2-a4 V2.00	0	14. siRNA-SC-10 PSF1-A488 DAPI IMPa2-A546 _ae_TileScan_001 (Stage 31 of 49)	00-6xSfUibHyyHT9JjnNUyRpa
858996		Cell	1	0.000	1.000	121	12	siRNA-SC-10 PSF1-A488 IMPa2-A546 DAPI 8C2-siRNA-IMP-a2-a4 V2.00	0	14. siRNA-SC-10 PSF1-A488 DAPI IMPa2-A546 _ae_TileScan_001 (Stage 31 of 49)	00-6xSfUibHyyHT9JjnNUyRpa
591251		Cell	1	0.000	1.000	122	13	siRNA-SC-10 PSF1-A488 IMPa2-A546 DAPI 8C2-siRNA-IMP-a2-a4 V2.00	0	14. siRNA-SC-10 PSF1-A488 DAPI IMPa2-A546 _ae_TileScan_001 (Stage 31 of 49)	00-6xSfUibHyyHT9JjnNUyRpa
583447		Cell	1	0.000	1.000	123	14	siRNA-SC-10 PSF1-A488 IMPa2-A546 DAPI 8C2-siRNA-IMP-a2-a4 V2.00	0	14. siRNA-SC-10 PSF1-A488 DAPI IMPa2-A546 _ae_TileScan_001 (Stage 31 of 49)	00-6xSfUibHyyHT9JjnNUyRpa
534034		Cell	1	0.000	1.000	124	15	siRNA-SC-10 PSF1-A488 IMPa2-A546 DAPI 8C2-siRNA-IMP-a2-a4 V2.00	0	14. siRNA-SC-10 PSF1-A488 DAPI IMPa2-A546 _ae_TileScan_001 (Stage 31 of 49)	00-6xSfUibHyyHT9JjnNUyRpa
878911		Cell	1	0.000	1.000	125	16	siRNA-SC-10 PSF1-A488 IMPa2-A546 DAPI 8C2-siRNA-IMP-a2-a4 V2.00	0	14. siRNA-SC-10 PSF1-A488 DAPI IMPa2-A546 _ae_TileScan_001 (Stage 31 of 49)	00-6xSfUibHyyHT9JjnNUyRpa
775427		Cell	1	0.000	1.000	126	17	siRNA-SC-10 PSF1-A488 IMPa2-A546 DAPI 8C2-siRNA-IMP-a2-a4 V2.00	0	14. siRNA-SC-10 PSF1-A488 DAPI IMPa2-A546 _ae_TileScan_001 (Stage 31 of 49)	00-6xSfUibHyyHT9JjnNUyRpa
521146		Cell	1	0.000	1.000	127	18	siRNA-SC-10 PSF1-A488 IMPa2-A546 DAPI 8C2-siRNA-IMP-a2-a4 V2.00	0	14. siRNA-SC-10 PSF1-A488 DAPI IMPa2-A546 _ae_TileScan_001 (Stage 31 of 49)	00-6xSfUibHyyHT9JjnNUyRpa
112520		Cell	1	0.000	1.000	128	19	siRNA-SC-10 PSF1-A488 IMPa2-A546 DAPI 8C2-siRNA-IMP-a2-a4 V2.00	0	14. siRNA-SC-10 PSF1-A488 DAPI IMPa2-A546 _ae_TileScan_001 (Stage 31 of 49)	00-6xSfUibHyyHT9JjnNUyRpa
1.05101e+006		Cell	1	0.000	1.000	129	20	siRNA-SC-10 PSF1-A488 IMPa2-A546 DAPI 8C2-siRNA-IMP-a2-a4 V2.00	0	14. siRNA-SC-10 PSF1-A488 DAPI IMPa2-A546 _ae_TileScan_001 (Stage 31 of 49)	00-6xSfUibHyyHT9JjnNUyRpa
141800		Cell	1	0.000	1.000	130	21	siRNA-SC-10 PSF1-A488 IMPa2-A546 DAPI 8C2-siRNA-IMP-a2-a4 V2.00	0	14. siRNA-SC-10 PSF1-A488 DAPI IMPa2-A546 _ae_TileScan_001 (Stage 31 of 49)	00-6xSfUibHyyHT9JjnNUyRpa
1.12786e+006		Cell	1	0.000	1.000	131	22	siRNA-SC-10 PSF1-A488 IMPa2-A546 DAPI 8C2-siRNA-IMP-a2-a4 V2.00	0	14. siRNA-SC-10 PSF1-A488 DAPI IMPa2-A546 _ae_TileScan_001 (Stage 31 of 49)	00-6xSfUibHyyHT9JjnNUyRpa
1.30314e+006		Cell	1	0.000	1.000	132	23	siRNA-SC-10 PSF1-A488 IMPa2-A546 DAPI 8C2-siRNA-IMP-a2-a4 V2.00	0	14. siRNA-SC-10 PSF1-A488 DAPI IMPa2-A546 _ae_TileScan_001 (Stage 31 of 49)	00-6xSfUibHyyHT9JjnNUyRpa
1.26493e+006		Cell	1	0.000	1.000	133	0	siRNA-SC-10 PSF1-A488 IMPa2-A546 DAPI 8C2-siRNA-IMP-a2-a4 V2.00	0	14. siRNA-SC-10 PSF1-A488 DAPI IMPa2-A546 _af_TileScan_001 (Stage 32 of 49)	00-YhP9H6xE6b4dbFNXwEspf4
1.733e+006		Cell	1	0.000	1.000	134	1	siRNA-SC-10 PSF1-A488 IMPa2-A546 DAPI 8C2-siRNA-IMP-a2-a4 V2.00	0	14. siRNA-SC-10 PSF1-A488 DAPI IMPa2-A546 _af_TileScan_001 (Stage 32 of 49)	00-YhP9H6xE6b4dbFNXwEspf4
2.34256e+006		Cell	1	0.000	1.000	135	2	siRNA-SC-10 PSF1-A488 IMPa2-A546 DAPI 8C2-siRNA-IMP-a2-a4 V2.00	0	14. siRNA-SC-10 PSF1-A488 DAPI IMPa2-A546 _af_TileScan_001 (Stage 32 of 49)	00-YhP9H6xE6b4dbFNXwEspf4
1.53323e+006		Cell	1	0.000	1.000	136	3	siRNA-SC-10 PSF1-A488 IMPa2-A546 DAPI 8C2-siRNA-IMP-a2-a4 V2.00	0	14. siRNA-SC-10 PSF1-A488 DAPI IMPa2-A546 _af_TileScan_001 (Stage 32 of 49)	00-YhP9H6xE6b4dbFNXwEspf4
92669		Cell	1	0.000	1.000	137	4	siRNA-SC-10 PSF1-A488 IMPa2-A546 DAPI 8C2-siRNA-IMP-a2-a4 V2.00	0	14. siRNA-SC-10 PSF1-A488 DAPI IMPa2-A546 _af_TileScan_001 (Stage 32 of 49)	00-YhP9H6xE6b4dbFNXwEspf4
113596		Cell	1	0.000	1.000	138	5	siRNA-SC-10 PSF1-A488 IMPa2-A546 DAPI 8C2-siRNA-IMP-a2-a4 V2.00	0	14. siRNA-SC-10 PSF1-A488 DAPI IMPa2-A546 _af_TileScan_001 (Stage 32 of 49)	00-YhP9H6xE6b4dbFNXwEspf4
773682		Cell	1	0.000	1.000	139	6	siRNA-SC-10 PSF1-A488 IMPa2-A546 DAPI 8C2-siRNA-IMP-a2-a4 V2.00	0	14. siRNA-SC-10 PSF1-A488 DAPI IMPa2-A546 _af_TileScan_001 (Stage 32 of 49)	00-YhP9H6xE6b4dbFNXwEspf4
606146		Cell	1	0.000	1.000	140	7	siRNA-SC-10 PSF1-A488 IMPa2-A546 DAPI 8C2-siRNA-IMP-a2-a4 V2.00	0	14. siRNA-SC-10 PSF1-A488 DAPI IMPa2-A546 _af_TileScan_001 (Stage 32 of 49)	00-YhP9H6xE6b4dbFNXwEspf4
1.96379e+006		Cell	1	0.000	1.000	141	8	siRNA-SC-10 PSF1-A488 IMPa2-A546 DAPI 8C2-siRNA-IMP-a2-a4 V2.00	0	14. siRNA-SC-10 PSF1-A488 DAPI IMPa2-A546 _af_TileScan_001 (Stage 32 of 49)	00-YhP9H6xE6b4dbFNXwEspf4
112146		Cell	1	0.000	1.000	142	9	siRNA-SC-10 PSF1-A488 IMPa2-A546 DAPI 8C2-siRNA-IMP-a2-a4 V2.00	0	14. siRNA-SC-10 PSF1-A488 DAPI IMPa2-A546 _af_TileScan_001 (Stage 32 of 49)	00-YhP9H6xE6b4dbFNXwEspf4
180780		Cell	1	0.000	1.000	143	10	siRNA-SC-10 PSF1-A488 IMPa2-A546 DAPI 8C2-siRNA-IMP-a2-a4 V2.00	0	14. siRNA-SC-10 PSF1-A488 DAPI IMPa2-A546 _af_TileScan_001 (Stage 32 of 49)	00-YhP9H6xE6b4dbFNXwEspf4
180487		Cell	1	0.000	1.000	144	11	siRNA-SC-10 PSF1-A488 IMPa2-A546 DAPI 8C2-siRNA-IMP-a2-a4 V2.00	0	14. siRNA-SC-10 PSF1-A488 DAPI IMPa2-A546 _af_TileScan_001 (Stage 32 of 49)	00-YhP9H6xE6b4dbFNXwEspf4
1.95283e+006		Cell	1	0.000	1.000	145	12	siRNA-SC-10 PSF1-A488 IMPa2-A546 DAPI 8C2-siRNA-IMP-a2-a4 V2.00	0	14. siRNA-SC-10 PSF1-A488 DAPI IMPa2-A546 _af_TileScan_001 (Stage 32 of 49)	00-YhP9H6xE6b4dbFNXwEspf4
65895		Cell	1	0.000	1.000	146	13	siRNA-SC-10 PSF1-A488 IMPa2-A546 DAPI 8C2-siRNA-IMP-a2-a4 V2.00	0	14. siRNA-SC-10 PSF1-A488 DAPI IMPa2-A546 _af_TileScan_001 (Stage 32 of 49)	00-YhP9H6xE6b4dbFNXwEspf4
525374		Cell	1	0.000	1.000	147	14	siRNA-SC-10 PSF1-A488 IMPa2-A546 DAPI 8C2-siRNA-IMP-a2-a4 V2.00	0	14. siRNA-SC-10 PSF1-A488 DAPI IMPa2-A546 _af_TileScan_001 (Stage 32 of 49)	00-YhP9H6xE6b4dbFNXwEspf4
871093		Cell	1	0.000	1.000	148	15	siRNA-SC-10 PSF1-A488 IMPa2-A546 DAPI 8C2-siRNA-IMP-a2-a4 V2.00	0	14. siRNA-SC-10 PSF1-A488 DAPI IMPa2-A546 _af_TileScan_001 (Stage 32 of 49)	00-YhP9H6xE6b4dbFNXwEspf4
602206		Cell	1	0.000	1.000	149	16	siRNA-SC-10 PSF1-A488 IMPa2-A546 DAPI 8C2-siRNA-IMP-a2-a4 V2.00	0	14. siRNA-SC-10 PSF1-A488 DAPI IMPa2-A546 _af_TileScan_001 (Stage 32 of 49)	00-YhP9H6xE6b4dbFNXwEspf4
865439		Cell	1	0.000	1.000	150	17	siRNA-SC-10 PSF1-A488 IMPa2-A546 DAPI 8C2-siRNA-IMP-a2-a4 V2.00	0	14. siRNA-SC-10 PSF1-A488 DAPI IMPa2-A546 _af_TileScan_001 (Stage 32 of 49)	00-YhP9H6xE6b4dbFNXwEspf4
101227		Cell	1	0.000	1.000	151	18	siRNA-SC-10 PSF1-A488 IMPa2-A546 DAPI 8C2-siRNA-IMP-a2-a4 V2.00	0	14. siRNA-SC-10 PSF1-A488 DAPI IMPa2-A546 _af_TileScan_001 (Stage 32 of 49)	00-YhP9H6xE6b4dbFNXwEspf4
74590		Cell	1	0.000	1.000	152	19	siRNA-SC-10 PSF1-A488 IMPa2-A546 DAPI 8C2-siRNA-IMP-a2-a4 V2.00	0	14. siRNA-SC-10 PSF1-A488 DAPI IMPa2-A546 _af_TileScan_001 (Stage 32 of 49)	00-YhP9H6xE6b4dbFNXwEspf4
80164		Cell	1	0.000	1.000	153	20	siRNA-SC-10 PSF1-A488 IMPa2-A546 DAPI 8C2-siRNA-IMP-a2-a4 V2.00	0	14. siRNA-SC-10 PSF1-A488 DAPI IMPa2-A546 _af_TileScan_001 (Stage 32 of 49)	00-YhP9H6xE6b4dbFNXwEspf4
106720		Cell	1	0.000	1.000	154	21	siRNA-SC-10 PSF1-A488 IMPa2-A546 DAPI 8C2-siRNA-IMP-a2-a4 V2.00	0	14. siRNA-SC-10 PSF1-A488 DAPI IMPa2-A546 _af_TileScan_001 (Stage 32 of 49)	00-YhP9H6xE6b4dbFNXwEspf4
2.05545e+006		Cell	1	0.000	1.000	155	22	siRNA-SC-10 PSF1-A488 IMPa2-A546 DAPI 8C2-siRNA-IMP-a2-a4 V2.00	0	14. siRNA-SC-10 PSF1-A488 DAPI IMPa2-A546 _af_TileScan_001 (Stage 32 of 49)	00-YhP9H6xE6b4dbFNXwEspf4
513390		Cell	1	0.000	1.000	156	23	siRNA-SC-10 PSF1-A488 IMPa2-A546 DAPI 8C2-siRNA-IMP-a2-a4 V2.00	0	14. siRNA-SC-10 PSF1-A488 DAPI IMPa2-A546 _af_TileScan_001 (Stage 32 of 49)	00-YhP9H6xE6b4dbFNXwEspf4
1.02462e+006		Cell	1	0.000	1.000	157	24	siRNA-SC-10 PSF1-A488 IMPa2-A546 DAPI 8C2-siRNA-IMP-a2-a4 V2.00	0	14. siRNA-SC-10 PSF1-A488 DAPI IMPa2-A546 _af_TileScan_001 (Stage 32 of 49)	00-YhP9H6xE6b4dbFNXwEspf4
1.82561e+006		Cell	1	0.000	1.000	158	0	siRNA-SC-10 PSF1-A488 IMPa2-A546 DAPI 8C2-siRNA-IMP-a2-a4 V2.00	0	14. siRNA-SC-10 PSF1-A488 DAPI IMPa2-A546 _ag_TileScan_001 (Stage 33 of 49)	00-sv85hy54GKD4ra7DhNN92B
2.38308e+006		Cell	1	0.000	1.000	159	1	siRNA-SC-10 PSF1-A488 IMPa2-A546 DAPI 8C2-siRNA-IMP-a2-a4 V2.00	0	14. siRNA-SC-10 PSF1-A488 DAPI IMPa2-A546 _ag_TileScan_001 (Stage 33 of 49)	00-sv85hy54GKD4ra7DhNN92B
961166		Cell	1	0.000	1.000	160	2	siRNA-SC-10 PSF1-A488 IMPa2-A546 DAPI 8C2-siRNA-IMP-a2-a4 V2.00	0	14. siRNA-SC-10 PSF1-A488 DAPI IMPa2-A546 _ag_TileScan_001 (Stage 33 of 49)	00-sv85hy54GKD4ra7DhNN92B
1.20319e+006		Cell	1	0.000	1.000	161	3	siRNA-SC-10 PSF1-A488 IMPa2-A546 DAPI 8C2-siRNA-IMP-a2-a4 V2.00	0	14. siRNA-SC-10 PSF1-A488 DAPI IMPa2-A546 _ag_TileScan_001 (Stage 33 of 49)	00-sv85hy54GKD4ra7DhNN92B
1.07273e+006		Cell	1	0.000	1.000	162	4	siRNA-SC-10 PSF1-A488 IMPa2-A546 DAPI 8C2-siRNA-IMP-a2-a4 V2.00	0	14. siRNA-SC-10 PSF1-A488 DAPI IMPa2-A546 _ag_TileScan_001 (Stage 33 of 49)	00-sv85hy54GKD4ra7DhNN92B
913692		Cell	1	0.000	1.000	163	5	siRNA-SC-10 PSF1-A488 IMPa2-A546 DAPI 8C2-siRNA-IMP-a2-a4 V2.00	0	14. siRNA-SC-10 PSF1-A488 DAPI IMPa2-A546 _ag_TileScan_001 (Stage 33 of 49)	00-sv85hy54GKD4ra7DhNN92B
729161		Cell	1	0.000	1.000	164	6	siRNA-SC-10 PSF1-A488 IMPa2-A546 DAPI 8C2-siRNA-IMP-a2-a4 V2.00	0	14. siRNA-SC-10 PSF1-A488 DAPI IMPa2-A546 _ag_TileScan_001 (Stage 33 of 49)	00-sv85hy54GKD4ra7DhNN92B
813152		Cell	1	0.000	1.000	165	7	siRNA-SC-10 PSF1-A488 IMPa2-A546 DAPI 8C2-siRNA-IMP-a2-a4 V2.00	0	14. siRNA-SC-10 PSF1-A488 DAPI IMPa2-A546 _ag_TileScan_001 (Stage 33 of 49)	00-sv85hy54GKD4ra7DhNN92B
985214		Cell	1	0.000	1.000	166	8	siRNA-SC-10 PSF1-A488 IMPa2-A546 DAPI 8C2-siRNA-IMP-a2-a4 V2.00	0	14. siRNA-SC-10 PSF1-A488 DAPI IMPa2-A546 _ag_TileScan_001 (Stage 33 of 49)	00-sv85hy54GKD4ra7DhNN92B
1.78734e+006		Cell	1	0.000	1.000	167	9	siRNA-SC-10 PSF1-A488 IMPa2-A546 DAPI 8C2-siRNA-IMP-a2-a4 V2.00	0	14. siRNA-SC-10 PSF1-A488 DAPI IMPa2-A546 _ag_TileScan_001 (Stage 33 of 49)	00-sv85hy54GKD4ra7DhNN92B
872967		Cell	1	0.000	1.000	168	10	siRNA-SC-10 PSF1-A488 IMPa2-A546 DAPI 8C2-siRNA-IMP-a2-a4 V2.00	0	14. siRNA-SC-10 PSF1-A488 DAPI IMPa2-A546 _ag_TileScan_001 (Stage 33 of 49)	00-sv85hy54GKD4ra7DhNN92B
898501		Cell	1	0.000	1.000	169	11	siRNA-SC-10 PSF1-A488 IMPa2-A546 DAPI 8C2-siRNA-IMP-a2-a4 V2.00	0	14. siRNA-SC-10 PSF1-A488 DAPI IMPa2-A546 _ag_TileScan_001 (Stage 33 of 49)	00-sv85hy54GKD4ra7DhNN92B
1.03795e+006		Cell	1	0.000	1.000	170	12	siRNA-SC-10 PSF1-A488 IMPa2-A546 DAPI 8C2-siRNA-IMP-a2-a4 V2.00	0	14. siRNA-SC-10 PSF1-A488 DAPI IMPa2-A546 _ag_TileScan_001 (Stage 33 of 49)	00-sv85hy54GKD4ra7DhNN92B
673279		Cell	1	0.000	1.000	171	13	siRNA-SC-10 PSF1-A488 IMPa2-A546 DAPI 8C2-siRNA-IMP-a2-a4 V2.00	0	14. siRNA-SC-10 PSF1-A488 DAPI IMPa2-A546 _ag_TileScan_001 (Stage 33 of 49)	00-sv85hy54GKD4ra7DhNN92B
580879		Cell	1	0.000	1.000	172	14	siRNA-SC-10 PSF1-A488 IMPa2-A546 DAPI 8C2-siRNA-IMP-a2-a4 V2.00	0	14. siRNA-SC-10 PSF1-A488 DAPI IMPa2-A546 _ag_TileScan_001 (Stage 33 of 49)	00-sv85hy54GKD4ra7DhNN92B
857636		Cell	1	0.000	1.000	173	15	siRNA-SC-10 PSF1-A488 IMPa2-A546 DAPI 8C2-siRNA-IMP-a2-a4 V2.00	0	14. siRNA-SC-10 PSF1-A488 DAPI IMPa2-A546 _ag_TileScan_001 (Stage 33 of 49)	00-sv85hy54GKD4ra7DhNN92B
7.17884e+006		Cell	1	0.000	1.000	174	16	siRNA-SC-10 PSF1-A488 IMPa2-A546 DAPI 8C2-siRNA-IMP-a2-a4 V2.00	0	14. siRNA-SC-10 PSF1-A488 DAPI IMPa2-A546 _ag_TileScan_001 (Stage 33 of 49)	00-sv85hy54GKD4ra7DhNN92B
713802		Cell	1	0.000	1.000	175	17	siRNA-SC-10 PSF1-A488 IMPa2-A546 DAPI 8C2-siRNA-IMP-a2-a4 V2.00	0	14. siRNA-SC-10 PSF1-A488 DAPI IMPa2-A546 _ag_TileScan_001 (Stage 33 of 49)	00-sv85hy54GKD4ra7DhNN92B
1.07178e+006		Cell	1	0.000	1.000	176	18	siRNA-SC-10 PSF1-A488 IMPa2-A546 DAPI 8C2-siRNA-IMP-a2-a4 V2.00	0	14. siRNA-SC-10 PSF1-A488 DAPI IMPa2-A546 _ag_TileScan_001 (Stage 33 of 49)	00-sv85hy54GKD4ra7DhNN92B
1.00606e+006		Cell	1	0.000	1.000	177	19	siRNA-SC-10 PSF1-A488 IMPa2-A546 DAPI 8C2-siRNA-IMP-a2-a4 V2.00	0	14. siRNA-SC-10 PSF1-A488 DAPI IMPa2-A546 _ag_TileScan_001 (Stage 33 of 49)	00-sv85hy54GKD4ra7DhNN92B
842954		Cell	1	0.000	1.000	178	20	siRNA-SC-10 PSF1-A488 IMPa2-A546 DAPI 8C2-siRNA-IMP-a2-a4 V2.00	0	14. siRNA-SC-10 PSF1-A488 DAPI IMPa2-A546 _ag_TileScan_001 (Stage 33 of 49)	00-sv85hy54GKD4ra7DhNN92B
736851		Cell	1	0.000	1.000	179	21	siRNA-SC-10 PSF1-A488 IMPa2-A546 DAPI 8C2-siRNA-IMP-a2-a4 V2.00	0	14. siRNA-SC-10 PSF1-A488 DAPI IMPa2-A546 _ag_TileScan_001 (Stage 33 of 49)	00-sv85hy54GKD4ra7DhNN92B
677612		Cell	1	0.000	1.000	180	22	siRNA-SC-10 PSF1-A488 IMPa2-A546 DAPI 8C2-siRNA-IMP-a2-a4 V2.00	0	14. siRNA-SC-10 PSF1-A488 DAPI IMPa2-A546 _ag_TileScan_001 (Stage 33 of 49)	00-sv85hy54GKD4ra7DhNN92B
62047		Cell	1	0.000	1.000	181	0	siRNA-SC-10 PSF1-A488 IMPa2-A546 DAPI 8C2-siRNA-IMP-a2-a4 V2.00	0	14. siRNA-SC-10 PSF1-A488 DAPI IMPa2-A546 _ah_TileScan_001 (Stage 34 of 49)	00-6DEamjEK2zBC8xohKeHjmn
121667		Cell	1	0.000	1.000	182	1	siRNA-SC-10 PSF1-A488 IMPa2-A546 DAPI 8C2-siRNA-IMP-a2-a4 V2.00	0	14. siRNA-SC-10 PSF1-A488 DAPI IMPa2-A546 _ah_TileScan_001 (Stage 34 of 49)	00-6DEamjEK2zBC8xohKeHjmn
2.42237e+006		Cell	1	0.000	1.000	183	2	siRNA-SC-10 PSF1-A488 IMPa2-A546 DAPI 8C2-siRNA-IMP-a2-a4 V2.00	0	14. siRNA-SC-10 PSF1-A488 DAPI IMPa2-A546 _ah_TileScan_001 (Stage 34 of 49)	00-6DEamjEK2zBC8xohKeHjmn
2.33778e+006		Cell	1	0.000	1.000	184	3	siRNA-SC-10 PSF1-A488 IMPa2-A546 DAPI 8C2-siRNA-IMP-a2-a4 V2.00	0	14. siRNA-SC-10 PSF1-A488 DAPI IMPa2-A546 _ah_TileScan_001 (Stage 34 of 49)	00-6DEamjEK2zBC8xohKeHjmn
2.47401e+006		Cell	1	0.000	1.000	185	4	siRNA-SC-10 PSF1-A488 IMPa2-A546 DAPI 8C2-siRNA-IMP-a2-a4 V2.00	0	14. siRNA-SC-10 PSF1-A488 DAPI IMPa2-A546 _ah_TileScan_001 (Stage 34 of 49)	00-6DEamjEK2zBC8xohKeHjmn
1.1205e+006		Cell	1	0.000	1.000	186	5	siRNA-SC-10 PSF1-A488 IMPa2-A546 DAPI 8C2-siRNA-IMP-a2-a4 V2.00	0	14. siRNA-SC-10 PSF1-A488 DAPI IMPa2-A546 _ah_TileScan_001 (Stage 34 of 49)	00-6DEamjEK2zBC8xohKeHjmn
2.59314e+006		Cell	1	0.000	1.000	187	6	siRNA-SC-10 PSF1-A488 IMPa2-A546 DAPI 8C2-siRNA-IMP-a2-a4 V2.00	0	14. siRNA-SC-10 PSF1-A488 DAPI IMPa2-A546 _ah_TileScan_001 (Stage 34 of 49)	00-6DEamjEK2zBC8xohKeHjmn
39947		Cell	1	0.000	1.000	188	7	siRNA-SC-10 PSF1-A488 IMPa2-A546 DAPI 8C2-siRNA-IMP-a2-a4 V2.00	0	14. siRNA-SC-10 PSF1-A488 DAPI IMPa2-A546 _ah_TileScan_001 (Stage 34 of 49)	00-6DEamjEK2zBC8xohKeHjmn
351333		Cell	1	0.000	1.000	189	8	siRNA-SC-10 PSF1-A488 IMPa2-A546 DAPI 8C2-siRNA-IMP-a2-a4 V2.00	0	14. siRNA-SC-10 PSF1-A488 DAPI IMPa2-A546 _ah_TileScan_001 (Stage 34 of 49)	00-6DEamjEK2zBC8xohKeHjmn
932381		Cell	1	0.000	1.000	190	9	siRNA-SC-10 PSF1-A488 IMPa2-A546 DAPI 8C2-siRNA-IMP-a2-a4 V2.00	0	14. siRNA-SC-10 PSF1-A488 DAPI IMPa2-A546 _ah_TileScan_001 (Stage 34 of 49)	00-6DEamjEK2zBC8xohKeHjmn
1.01452e+006		Cell	1	0.000	1.000	191	10	siRNA-SC-10 PSF1-A488 IMPa2-A546 DAPI 8C2-siRNA-IMP-a2-a4 V2.00	0	14. siRNA-SC-10 PSF1-A488 DAPI IMPa2-A546 _ah_TileScan_001 (Stage 34 of 49)	00-6DEamjEK2zBC8xohKeHjmn
605838		Cell	1	0.000	1.000	192	11	siRNA-SC-10 PSF1-A488 IMPa2-A546 DAPI 8C2-siRNA-IMP-a2-a4 V2.00	0	14. siRNA-SC-10 PSF1-A488 DAPI IMPa2-A546 _ah_TileScan_001 (Stage 34 of 49)	00-6DEamjEK2zBC8xohKeHjmn
621529		Cell	1	0.000	1.000	193	12	siRNA-SC-10 PSF1-A488 IMPa2-A546 DAPI 8C2-siRNA-IMP-a2-a4 V2.00	0	14. siRNA-SC-10 PSF1-A488 DAPI IMPa2-A546 _ah_TileScan_001 (Stage 34 of 49)	00-6DEamjEK2zBC8xohKeHjmn
963872		Cell	1	0.000	1.000	194	13	siRNA-SC-10 PSF1-A488 IMPa2-A546 DAPI 8C2-siRNA-IMP-a2-a4 V2.00	0	14. siRNA-SC-10 PSF1-A488 DAPI IMPa2-A546 _ah_TileScan_001 (Stage 34 of 49)	00-6DEamjEK2zBC8xohKeHjmn
647650		Cell	1	0.000	1.000	195	14	siRNA-SC-10 PSF1-A488 IMPa2-A546 DAPI 8C2-siRNA-IMP-a2-a4 V2.00	0	14. siRNA-SC-10 PSF1-A488 DAPI IMPa2-A546 _ah_TileScan_001 (Stage 34 of 49)	00-6DEamjEK2zBC8xohKeHjmn
1.54425e+006		Cell	1	0.000	1.000	196	15	siRNA-SC-10 PSF1-A488 IMPa2-A546 DAPI 8C2-siRNA-IMP-a2-a4 V2.00	0	14. siRNA-SC-10 PSF1-A488 DAPI IMPa2-A546 _ah_TileScan_001 (Stage 34 of 49)	00-6DEamjEK2zBC8xohKeHjmn
1.16102e+006		Cell	1	0.000	1.000	197	16	siRNA-SC-10 PSF1-A488 IMPa2-A546 DAPI 8C2-siRNA-IMP-a2-a4 V2.00	0	14. siRNA-SC-10 PSF1-A488 DAPI IMPa2-A546 _ah_TileScan_001 (Stage 34 of 49)	00-6DEamjEK2zBC8xohKeHjmn
981878		Cell	1	0.000	1.000	198	17	siRNA-SC-10 PSF1-A488 IMPa2-A546 DAPI 8C2-siRNA-IMP-a2-a4 V2.00	0	14. siRNA-SC-10 PSF1-A488 DAPI IMPa2-A546 _ah_TileScan_001 (Stage 34 of 49)	00-6DEamjEK2zBC8xohKeHjmn
598888		Cell	1	0.000	1.000	199	18	siRNA-SC-10 PSF1-A488 IMPa2-A546 DAPI 8C2-siRNA-IMP-a2-a4 V2.00	0	14. siRNA-SC-10 PSF1-A488 DAPI IMPa2-A546 _ah_TileScan_001 (Stage 34 of 49)	00-6DEamjEK2zBC8xohKeHjmn
762728		Cell	1	0.000	1.000	200	19	siRNA-SC-10 PSF1-A488 IMPa2-A546 DAPI 8C2-siRNA-IMP-a2-a4 V2.00	0	14. siRNA-SC-10 PSF1-A488 DAPI IMPa2-A546 _ah_TileScan_001 (Stage 34 of 49)	00-6DEamjEK2zBC8xohKeHjmn
603594		Cell	1	0.000	1.000	201	20	siRNA-SC-10 PSF1-A488 IMPa2-A546 DAPI 8C2-siRNA-IMP-a2-a4 V2.00	0	14. siRNA-SC-10 PSF1-A488 DAPI IMPa2-A546 _ah_TileScan_001 (Stage 34 of 49)	00-6DEamjEK2zBC8xohKeHjmn
121342		Cell	1	0.000	1.000	202	21	siRNA-SC-10 PSF1-A488 IMPa2-A546 DAPI 8C2-siRNA-IMP-a2-a4 V2.00	0	14. siRNA-SC-10 PSF1-A488 DAPI IMPa2-A546 _ah_TileScan_001 (Stage 34 of 49)	00-6DEamjEK2zBC8xohKeHjmn
1.07541e+006		Cell	1	0.000	1.000	203	22	siRNA-SC-10 PSF1-A488 IMPa2-A546 DAPI 8C2-siRNA-IMP-a2-a4 V2.00	0	14. siRNA-SC-10 PSF1-A488 DAPI IMPa2-A546 _ah_TileScan_001 (Stage 34 of 49)	00-6DEamjEK2zBC8xohKeHjmn
82497		Cell	1	0.000	1.000	204	23	siRNA-SC-10 PSF1-A488 IMPa2-A546 DAPI 8C2-siRNA-IMP-a2-a4 V2.00	0	14. siRNA-SC-10 PSF1-A488 DAPI IMPa2-A546 _ah_TileScan_001 (Stage 34 of 49)	00-6DEamjEK2zBC8xohKeHjmn
173963		Cell	1	0.000	1.000	205	24	siRNA-SC-10 PSF1-A488 IMPa2-A546 DAPI 8C2-siRNA-IMP-a2-a4 V2.00	0	14. siRNA-SC-10 PSF1-A488 DAPI IMPa2-A546 _ah_TileScan_001 (Stage 34 of 49)	00-6DEamjEK2zBC8xohKeHjmn
2.04943e+006		Cell	1	0.000	1.000	206	25	siRNA-SC-10 PSF1-A488 IMPa2-A546 DAPI 8C2-siRNA-IMP-a2-a4 V2.00	0	14. siRNA-SC-10 PSF1-A488 DAPI IMPa2-A546 _ah_TileScan_001 (Stage 34 of 49)	00-6DEamjEK2zBC8xohKeHjmn
885722		Cell	1	0.000	1.000	207	26	siRNA-SC-10 PSF1-A488 IMPa2-A546 DAPI 8C2-siRNA-IMP-a2-a4 V2.00	0	14. siRNA-SC-10 PSF1-A488 DAPI IMPa2-A546 _ah_TileScan_001 (Stage 34 of 49)	00-6DEamjEK2zBC8xohKeHjmn
1.45602e+006		Cell	1	0.000	1.000	208	27	siRNA-SC-10 PSF1-A488 IMPa2-A546 DAPI 8C2-siRNA-IMP-a2-a4 V2.00	0	14. siRNA-SC-10 PSF1-A488 DAPI IMPa2-A546 _ah_TileScan_001 (Stage 34 of 49)	00-6DEamjEK2zBC8xohKeHjmn
946186		Cell	1	0.000	1.000	209	28	siRNA-SC-10 PSF1-A488 IMPa2-A546 DAPI 8C2-siRNA-IMP-a2-a4 V2.00	0	14. siRNA-SC-10 PSF1-A488 DAPI IMPa2-A546 _ah_TileScan_001 (Stage 34 of 49)	00-6DEamjEK2zBC8xohKeHjmn
860538		Cell	1	0.000	1.000	210	29	siRNA-SC-10 PSF1-A488 IMPa2-A546 DAPI 8C2-siRNA-IMP-a2-a4 V2.00	0	14. siRNA-SC-10 PSF1-A488 DAPI IMPa2-A546 _ah_TileScan_001 (Stage 34 of 49)	00-6DEamjEK2zBC8xohKeHjmn
725259		Cell	1	0.000	1.000	211	30	siRNA-SC-10 PSF1-A488 IMPa2-A546 DAPI 8C2-siRNA-IMP-a2-a4 V2.00	0	14. siRNA-SC-10 PSF1-A488 DAPI IMPa2-A546 _ah_TileScan_001 (Stage 34 of 49)	00-6DEamjEK2zBC8xohKeHjmn
232136		Cell	1	0.000	1.000	212	31	siRNA-SC-10 PSF1-A488 IMPa2-A546 DAPI 8C2-siRNA-IMP-a2-a4 V2.00	0	14. siRNA-SC-10 PSF1-A488 DAPI IMPa2-A546 _ah_TileScan_001 (Stage 34 of 49)	00-6DEamjEK2zBC8xohKeHjmn
1.21672e+006		Cell	1	0.000	1.000	213	32	siRNA-SC-10 PSF1-A488 IMPa2-A546 DAPI 8C2-siRNA-IMP-a2-a4 V2.00	0	14. siRNA-SC-10 PSF1-A488 DAPI IMPa2-A546 _ah_TileScan_001 (Stage 34 of 49)	00-6DEamjEK2zBC8xohKeHjmn
986628		Cell	1	0.000	1.000	214	33	siRNA-SC-10 PSF1-A488 IMPa2-A546 DAPI 8C2-siRNA-IMP-a2-a4 V2.00	0	14. siRNA-SC-10 PSF1-A488 DAPI IMPa2-A546 _ah_TileScan_001 (Stage 34 of 49)	00-6DEamjEK2zBC8xohKeHjmn
909833		Cell	1	0.000	1.000	215	34	siRNA-SC-10 PSF1-A488 IMPa2-A546 DAPI 8C2-siRNA-IMP-a2-a4 V2.00	0	14. siRNA-SC-10 PSF1-A488 DAPI IMPa2-A546 _ah_TileScan_001 (Stage 34 of 49)	00-6DEamjEK2zBC8xohKeHjmn
617344		Cell	1	0.000	1.000	216	35	siRNA-SC-10 PSF1-A488 IMPa2-A546 DAPI 8C2-siRNA-IMP-a2-a4 V2.00	0	14. siRNA-SC-10 PSF1-A488 DAPI IMPa2-A546 _ah_TileScan_001 (Stage 34 of 49)	00-6DEamjEK2zBC8xohKeHjmn
702023		Cell	1	0.000	1.000	217	36	siRNA-SC-10 PSF1-A488 IMPa2-A546 DAPI 8C2-siRNA-IMP-a2-a4 V2.00	0	14. siRNA-SC-10 PSF1-A488 DAPI IMPa2-A546 _ah_TileScan_001 (Stage 34 of 49)	00-6DEamjEK2zBC8xohKeHjmn
908371		Cell	1	0.000	1.000	218	0	siRNA-SC-10 PSF1-A488 IMPa2-A546 DAPI 8C2-siRNA-IMP-a2-a4 V2.00	0	14. siRNA-SC-10 PSF1-A488 DAPI IMPa2-A546 _ai_TileScan_001 (Stage 35 of 49)	00-zWRfEa93inn6FhPqMZJt8j
820878		Cell	1	0.000	1.000	219	1	siRNA-SC-10 PSF1-A488 IMPa2-A546 DAPI 8C2-siRNA-IMP-a2-a4 V2.00	0	14. siRNA-SC-10 PSF1-A488 DAPI IMPa2-A546 _ai_TileScan_001 (Stage 35 of 49)	00-zWRfEa93inn6FhPqMZJt8j
1.29971e+006		Cell	1	0.000	1.000	220	2	siRNA-SC-10 PSF1-A488 IMPa2-A546 DAPI 8C2-siRNA-IMP-a2-a4 V2.00	0	14. siRNA-SC-10 PSF1-A488 DAPI IMPa2-A546 _ai_TileScan_001 (Stage 35 of 49)	00-zWRfEa93inn6FhPqMZJt8j
903072		Cell	1	0.000	1.000	221	3	siRNA-SC-10 PSF1-A488 IMPa2-A546 DAPI 8C2-siRNA-IMP-a2-a4 V2.00	0	14. siRNA-SC-10 PSF1-A488 DAPI IMPa2-A546 _ai_TileScan_001 (Stage 35 of 49)	00-zWRfEa93inn6FhPqMZJt8j
1.5206e+006		Cell	1	0.000	1.000	222	4	siRNA-SC-10 PSF1-A488 IMPa2-A546 DAPI 8C2-siRNA-IMP-a2-a4 V2.00	0	14. siRNA-SC-10 PSF1-A488 DAPI IMPa2-A546 _ai_TileScan_001 (Stage 35 of 49)	00-zWRfEa93inn6FhPqMZJt8j
1.31909e+006		Cell	1	0.000	1.000	223	5	siRNA-SC-10 PSF1-A488 IMPa2-A546 DAPI 8C2-siRNA-IMP-a2-a4 V2.00	0	14. siRNA-SC-10 PSF1-A488 DAPI IMPa2-A546 _ai_TileScan_001 (Stage 35 of 49)	00-zWRfEa93inn6FhPqMZJt8j
252488		Cell	1	0.000	1.000	224	6	siRNA-SC-10 PSF1-A488 IMPa2-A546 DAPI 8C2-siRNA-IMP-a2-a4 V2.00	0	14. siRNA-SC-10 PSF1-A488 DAPI IMPa2-A546 _ai_TileScan_001 (Stage 35 of 49)	00-zWRfEa93inn6FhPqMZJt8j
2.23595e+006		Cell	1	0.000	1.000	225	7	siRNA-SC-10 PSF1-A488 IMPa2-A546 DAPI 8C2-siRNA-IMP-a2-a4 V2.00	0	14. siRNA-SC-10 PSF1-A488 DAPI IMPa2-A546 _ai_TileScan_001 (Stage 35 of 49)	00-zWRfEa93inn6FhPqMZJt8j
864263		Cell	1	0.000	1.000	226	8	siRNA-SC-10 PSF1-A488 IMPa2-A546 DAPI 8C2-siRNA-IMP-a2-a4 V2.00	0	14. siRNA-SC-10 PSF1-A488 DAPI IMPa2-A546 _ai_TileScan_001 (Stage 35 of 49)	00-zWRfEa93inn6FhPqMZJt8j
1.33518e+006		Cell	1	0.000	1.000	227	9	siRNA-SC-10 PSF1-A488 IMPa2-A546 DAPI 8C2-siRNA-IMP-a2-a4 V2.00	0	14. siRNA-SC-10 PSF1-A488 DAPI IMPa2-A546 _ai_TileScan_001 (Stage 35 of 49)	00-zWRfEa93inn6FhPqMZJt8j
1.55208e+006		Cell	1	0.000	1.000	228	10	siRNA-SC-10 PSF1-A488 IMPa2-A546 DAPI 8C2-siRNA-IMP-a2-a4 V2.00	0	14. siRNA-SC-10 PSF1-A488 DAPI IMPa2-A546 _ai_TileScan_001 (Stage 35 of 49)	00-zWRfEa93inn6FhPqMZJt8j
5.83365e+006		Cell	1	0.000	1.000	229	11	siRNA-SC-10 PSF1-A488 IMPa2-A546 DAPI 8C2-siRNA-IMP-a2-a4 V2.00	0	14. siRNA-SC-10 PSF1-A488 DAPI IMPa2-A546 _ai_TileScan_001 (Stage 35 of 49)	00-zWRfEa93inn6FhPqMZJt8j
532176		Cell	1	0.000	1.000	230	12	siRNA-SC-10 PSF1-A488 IMPa2-A546 DAPI 8C2-siRNA-IMP-a2-a4 V2.00	0	14. siRNA-SC-10 PSF1-A488 DAPI IMPa2-A546 _ai_TileScan_001 (Stage 35 of 49)	00-zWRfEa93inn6FhPqMZJt8j
514571		Cell	1	0.000	1.000	231	13	siRNA-SC-10 PSF1-A488 IMPa2-A546 DAPI 8C2-siRNA-IMP-a2-a4 V2.00	0	14. siRNA-SC-10 PSF1-A488 DAPI IMPa2-A546 _ai_TileScan_001 (Stage 35 of 49)	00-zWRfEa93inn6FhPqMZJt8j
1.67547e+006		Cell	1	0.000	1.000	232	14	siRNA-SC-10 PSF1-A488 IMPa2-A546 DAPI 8C2-siRNA-IMP-a2-a4 V2.00	0	14. siRNA-SC-10 PSF1-A488 DAPI IMPa2-A546 _ai_TileScan_001 (Stage 35 of 49)	00-zWRfEa93inn6FhPqMZJt8j
691882		Cell	1	0.000	1.000	233	15	siRNA-SC-10 PSF1-A488 IMPa2-A546 DAPI 8C2-siRNA-IMP-a2-a4 V2.00	0	14. siRNA-SC-10 PSF1-A488 DAPI IMPa2-A546 _ai_TileScan_001 (Stage 35 of 49)	00-zWRfEa93inn6FhPqMZJt8j
863791		Cell	1	0.000	1.000	234	16	siRNA-SC-10 PSF1-A488 IMPa2-A546 DAPI 8C2-siRNA-IMP-a2-a4 V2.00	0	14. siRNA-SC-10 PSF1-A488 DAPI IMPa2-A546 _ai_TileScan_001 (Stage 35 of 49)	00-zWRfEa93inn6FhPqMZJt8j
2.81448e+006		Cell	1	0.000	1.000	235	17	siRNA-SC-10 PSF1-A488 IMPa2-A546 DAPI 8C2-siRNA-IMP-a2-a4 V2.00	0	14. siRNA-SC-10 PSF1-A488 DAPI IMPa2-A546 _ai_TileScan_001 (Stage 35 of 49)	00-zWRfEa93inn6FhPqMZJt8j
1.0369e+006		Cell	1	0.000	1.000	236	18	siRNA-SC-10 PSF1-A488 IMPa2-A546 DAPI 8C2-siRNA-IMP-a2-a4 V2.00	0	14. siRNA-SC-10 PSF1-A488 DAPI IMPa2-A546 _ai_TileScan_001 (Stage 35 of 49)	00-zWRfEa93inn6FhPqMZJt8j
721458		Cell	1	0.000	1.000	237	19	siRNA-SC-10 PSF1-A488 IMPa2-A546 DAPI 8C2-siRNA-IMP-a2-a4 V2.00	0	14. siRNA-SC-10 PSF1-A488 DAPI IMPa2-A546 _ai_TileScan_001 (Stage 35 of 49)	00-zWRfEa93inn6FhPqMZJt8j
594007		Cell	1	0.000	1.000	238	20	siRNA-SC-10 PSF1-A488 IMPa2-A546 DAPI 8C2-siRNA-IMP-a2-a4 V2.00	0	14. siRNA-SC-10 PSF1-A488 DAPI IMPa2-A546 _ai_TileScan_001 (Stage 35 of 49)	00-zWRfEa93inn6FhPqMZJt8j
74446		Cell	1	0.000	1.000	239	21	siRNA-SC-10 PSF1-A488 IMPa2-A546 DAPI 8C2-siRNA-IMP-a2-a4 V2.00	0	14. siRNA-SC-10 PSF1-A488 DAPI IMPa2-A546 _ai_TileScan_001 (Stage 35 of 49)	00-zWRfEa93inn6FhPqMZJt8j
1.23019e+006		Cell	1	0.000	1.000	240	22	siRNA-SC-10 PSF1-A488 IMPa2-A546 DAPI 8C2-siRNA-IMP-a2-a4 V2.00	0	14. siRNA-SC-10 PSF1-A488 DAPI IMPa2-A546 _ai_TileScan_001 (Stage 35 of 49)	00-zWRfEa93inn6FhPqMZJt8j
349697		Cell	1	0.000	1.000	241	23	siRNA-SC-10 PSF1-A488 IMPa2-A546 DAPI 8C2-siRNA-IMP-a2-a4 V2.00	0	14. siRNA-SC-10 PSF1-A488 DAPI IMPa2-A546 _ai_TileScan_001 (Stage 35 of 49)	00-zWRfEa93inn6FhPqMZJt8j
223030		Cell	1	0.000	1.000	242	24	siRNA-SC-10 PSF1-A488 IMPa2-A546 DAPI 8C2-siRNA-IMP-a2-a4 V2.00	0	14. siRNA-SC-10 PSF1-A488 DAPI IMPa2-A546 _ai_TileScan_001 (Stage 35 of 49)	00-zWRfEa93inn6FhPqMZJt8j
1.11972e+006		Cell	1	0.000	1.000	243	25	siRNA-SC-10 PSF1-A488 IMPa2-A546 DAPI 8C2-siRNA-IMP-a2-a4 V2.00	0	14. siRNA-SC-10 PSF1-A488 DAPI IMPa2-A546 _ai_TileScan_001 (Stage 35 of 49)	00-zWRfEa93inn6FhPqMZJt8j
1.51095e+006		Cell	1	0.000	1.000	244	26	siRNA-SC-10 PSF1-A488 IMPa2-A546 DAPI 8C2-siRNA-IMP-a2-a4 V2.00	0	14. siRNA-SC-10 PSF1-A488 DAPI IMPa2-A546 _ai_TileScan_001 (Stage 35 of 49)	00-zWRfEa93inn6FhPqMZJt8j
1.19514e+006		Cell	1	0.000	1.000	245	27	siRNA-SC-10 PSF1-A488 IMPa2-A546 DAPI 8C2-siRNA-IMP-a2-a4 V2.00	0	14. siRNA-SC-10 PSF1-A488 DAPI IMPa2-A546 _ai_TileScan_001 (Stage 35 of 49)	00-zWRfEa93inn6FhPqMZJt8j
716763		Cell	1	0.000	1.000	246	28	siRNA-SC-10 PSF1-A488 IMPa2-A546 DAPI 8C2-siRNA-IMP-a2-a4 V2.00	0	14. siRNA-SC-10 PSF1-A488 DAPI IMPa2-A546 _ai_TileScan_001 (Stage 35 of 49)	00-zWRfEa93inn6FhPqMZJt8j
301154		Cell	1	0.000	1.000	247	29	siRNA-SC-10 PSF1-A488 IMPa2-A546 DAPI 8C2-siRNA-IMP-a2-a4 V2.00	0	14. siRNA-SC-10 PSF1-A488 DAPI IMPa2-A546 _ai_TileScan_001 (Stage 35 of 49)	00-zWRfEa93inn6FhPqMZJt8j
1.36079e+006		Cell	1	0.000	1.000	248	0	siRNA-SC-10 PSF1-A488 IMPa2-A546 DAPI 8C2-siRNA-IMP-a2-a4 V2.00	0	14. siRNA-SC-10 PSF1-A488 DAPI IMPa2-A546 _aj_TileScan_001 (Stage 36 of 49)	00-pUAKkrZGBaLRB8EkFeQi7J
1.70079e+006		Cell	1	0.000	1.000	249	1	siRNA-SC-10 PSF1-A488 IMPa2-A546 DAPI 8C2-siRNA-IMP-a2-a4 V2.00	0	14. siRNA-SC-10 PSF1-A488 DAPI IMPa2-A546 _aj_TileScan_001 (Stage 36 of 49)	00-pUAKkrZGBaLRB8EkFeQi7J
2.1748e+006		Cell	1	0.000	1.000	250	2	siRNA-SC-10 PSF1-A488 IMPa2-A546 DAPI 8C2-siRNA-IMP-a2-a4 V2.00	0	14. siRNA-SC-10 PSF1-A488 DAPI IMPa2-A546 _aj_TileScan_001 (Stage 36 of 49)	00-pUAKkrZGBaLRB8EkFeQi7J
1.81573e+006		Cell	1	0.000	1.000	251	3	siRNA-SC-10 PSF1-A488 IMPa2-A546 DAPI 8C2-siRNA-IMP-a2-a4 V2.00	0	14. siRNA-SC-10 PSF1-A488 DAPI IMPa2-A546 _aj_TileScan_001 (Stage 36 of 49)	00-pUAKkrZGBaLRB8EkFeQi7J
528346		Cell	1	0.000	1.000	252	0	siRNA-SC-10 PSF1-A488 IMPa2-A546 DAPI 8C2-siRNA-IMP-a2-a4 V2.00	0	14. siRNA-SC-10 PSF1-A488 DAPI IMPa2-A546 _ak_TileScan_001 (Stage 37 of 49)	00-gMuVGKcCFRBo9FbuwiTH2o
51409		Cell	1	0.000	1.000	253	1	siRNA-SC-10 PSF1-A488 IMPa2-A546 DAPI 8C2-siRNA-IMP-a2-a4 V2.00	0	14. siRNA-SC-10 PSF1-A488 DAPI IMPa2-A546 _ak_TileScan_001 (Stage 37 of 49)	00-gMuVGKcCFRBo9FbuwiTH2o
483063		Cell	1	0.000	1.000	254	2	siRNA-SC-10 PSF1-A488 IMPa2-A546 DAPI 8C2-siRNA-IMP-a2-a4 V2.00	0	14. siRNA-SC-10 PSF1-A488 DAPI IMPa2-A546 _ak_TileScan_001 (Stage 37 of 49)	00-gMuVGKcCFRBo9FbuwiTH2o
376806		Cell	1	0.000	1.000	255	3	siRNA-SC-10 PSF1-A488 IMPa2-A546 DAPI 8C2-siRNA-IMP-a2-a4 V2.00	0	14. siRNA-SC-10 PSF1-A488 DAPI IMPa2-A546 _ak_TileScan_001 (Stage 37 of 49)	00-gMuVGKcCFRBo9FbuwiTH2o
189627		Cell	1	0.000	1.000	256	4	siRNA-SC-10 PSF1-A488 IMPa2-A546 DAPI 8C2-siRNA-IMP-a2-a4 V2.00	0	14. siRNA-SC-10 PSF1-A488 DAPI IMPa2-A546 _ak_TileScan_001 (Stage 37 of 49)	00-gMuVGKcCFRBo9FbuwiTH2o
182019		Cell	1	0.000	1.000	257	5	siRNA-SC-10 PSF1-A488 IMPa2-A546 DAPI 8C2-siRNA-IMP-a2-a4 V2.00	0	14. siRNA-SC-10 PSF1-A488 DAPI IMPa2-A546 _ak_TileScan_001 (Stage 37 of 49)	00-gMuVGKcCFRBo9FbuwiTH2o
3.57749e+006		Cell	1	0.000	1.000	258	6	siRNA-SC-10 PSF1-A488 IMPa2-A546 DAPI 8C2-siRNA-IMP-a2-a4 V2.00	0	14. siRNA-SC-10 PSF1-A488 DAPI IMPa2-A546 _ak_TileScan_001 (Stage 37 of 49)	00-gMuVGKcCFRBo9FbuwiTH2o
182889		Cell	1	0.000	1.000	259	0	siRNA-SC-10 PSF1-A488 IMPa2-A546 DAPI 8C2-siRNA-IMP-a2-a4 V2.00	0	14. siRNA-SC-10 PSF1-A488 DAPI IMPa2-A546 _al_TileScan_001 (Stage 38 of 49)	00-bVSwAiAfQx5wjrxzXfcKjZ
1.88788e+006		Cell	1	0.000	1.000	260	1	siRNA-SC-10 PSF1-A488 IMPa2-A546 DAPI 8C2-siRNA-IMP-a2-a4 V2.00	0	14. siRNA-SC-10 PSF1-A488 DAPI IMPa2-A546 _al_TileScan_001 (Stage 38 of 49)	00-bVSwAiAfQx5wjrxzXfcKjZ
1.57323e+006		Cell	1	0.000	1.000	261	2	siRNA-SC-10 PSF1-A488 IMPa2-A546 DAPI 8C2-siRNA-IMP-a2-a4 V2.00	0	14. siRNA-SC-10 PSF1-A488 DAPI IMPa2-A546 _al_TileScan_001 (Stage 38 of 49)	00-bVSwAiAfQx5wjrxzXfcKjZ
739230		Cell	1	0.000	1.000	262	3	siRNA-SC-10 PSF1-A488 IMPa2-A546 DAPI 8C2-siRNA-IMP-a2-a4 V2.00	0	14. siRNA-SC-10 PSF1-A488 DAPI IMPa2-A546 _al_TileScan_001 (Stage 38 of 49)	00-bVSwAiAfQx5wjrxzXfcKjZ
929099		Cell	1	0.000	1.000	263	4	siRNA-SC-10 PSF1-A488 IMPa2-A546 DAPI 8C2-siRNA-IMP-a2-a4 V2.00	0	14. siRNA-SC-10 PSF1-A488 DAPI IMPa2-A546 _al_TileScan_001 (Stage 38 of 49)	00-bVSwAiAfQx5wjrxzXfcKjZ
2.07429e+006		Cell	1	0.000	1.000	264	5	siRNA-SC-10 PSF1-A488 IMPa2-A546 DAPI 8C2-siRNA-IMP-a2-a4 V2.00	0	14. siRNA-SC-10 PSF1-A488 DAPI IMPa2-A546 _al_TileScan_001 (Stage 38 of 49)	00-bVSwAiAfQx5wjrxzXfcKjZ
1.42903e+006		Cell	1	0.000	1.000	265	6	siRNA-SC-10 PSF1-A488 IMPa2-A546 DAPI 8C2-siRNA-IMP-a2-a4 V2.00	0	14. siRNA-SC-10 PSF1-A488 DAPI IMPa2-A546 _al_TileScan_001 (Stage 38 of 49)	00-bVSwAiAfQx5wjrxzXfcKjZ
121272		Cell	1	0.000	1.000	266	7	siRNA-SC-10 PSF1-A488 IMPa2-A546 DAPI 8C2-siRNA-IMP-a2-a4 V2.00	0	14. siRNA-SC-10 PSF1-A488 DAPI IMPa2-A546 _al_TileScan_001 (Stage 38 of 49)	00-bVSwAiAfQx5wjrxzXfcKjZ
1.06969e+006		Cell	1	0.000	1.000	267	8	siRNA-SC-10 PSF1-A488 IMPa2-A546 DAPI 8C2-siRNA-IMP-a2-a4 V2.00	0	14. siRNA-SC-10 PSF1-A488 DAPI IMPa2-A546 _al_TileScan_001 (Stage 38 of 49)	00-bVSwAiAfQx5wjrxzXfcKjZ
749332		Cell	1	0.000	1.000	268	9	siRNA-SC-10 PSF1-A488 IMPa2-A546 DAPI 8C2-siRNA-IMP-a2-a4 V2.00	0	14. siRNA-SC-10 PSF1-A488 DAPI IMPa2-A546 _al_TileScan_001 (Stage 38 of 49)	00-bVSwAiAfQx5wjrxzXfcKjZ
252357		Cell	1	0.000	1.000	269	10	siRNA-SC-10 PSF1-A488 IMPa2-A546 DAPI 8C2-siRNA-IMP-a2-a4 V2.00	0	14. siRNA-SC-10 PSF1-A488 DAPI IMPa2-A546 _al_TileScan_001 (Stage 38 of 49)	00-bVSwAiAfQx5wjrxzXfcKjZ
679797		Cell	1	0.000	1.000	270	11	siRNA-SC-10 PSF1-A488 IMPa2-A546 DAPI 8C2-siRNA-IMP-a2-a4 V2.00	0	14. siRNA-SC-10 PSF1-A488 DAPI IMPa2-A546 _al_TileScan_001 (Stage 38 of 49)	00-bVSwAiAfQx5wjrxzXfcKjZ
1.53928e+006		Cell	1	0.000	1.000	271	12	siRNA-SC-10 PSF1-A488 IMPa2-A546 DAPI 8C2-siRNA-IMP-a2-a4 V2.00	0	14. siRNA-SC-10 PSF1-A488 DAPI IMPa2-A546 _al_TileScan_001 (Stage 38 of 49)	00-bVSwAiAfQx5wjrxzXfcKjZ
1.30597e+006		Cell	1	0.000	1.000	272	13	siRNA-SC-10 PSF1-A488 IMPa2-A546 DAPI 8C2-siRNA-IMP-a2-a4 V2.00	0	14. siRNA-SC-10 PSF1-A488 DAPI IMPa2-A546 _al_TileScan_001 (Stage 38 of 49)	00-bVSwAiAfQx5wjrxzXfcKjZ
964102		Cell	1	0.000	1.000	273	14	siRNA-SC-10 PSF1-A488 IMPa2-A546 DAPI 8C2-siRNA-IMP-a2-a4 V2.00	0	14. siRNA-SC-10 PSF1-A488 DAPI IMPa2-A546 _al_TileScan_001 (Stage 38 of 49)	00-bVSwAiAfQx5wjrxzXfcKjZ
605964		Cell	1	0.000	1.000	274	15	siRNA-SC-10 PSF1-A488 IMPa2-A546 DAPI 8C2-siRNA-IMP-a2-a4 V2.00	0	14. siRNA-SC-10 PSF1-A488 DAPI IMPa2-A546 _al_TileScan_001 (Stage 38 of 49)	00-bVSwAiAfQx5wjrxzXfcKjZ
3.26311e+006		Cell	1	0.000	1.000	275	16	siRNA-SC-10 PSF1-A488 IMPa2-A546 DAPI 8C2-siRNA-IMP-a2-a4 V2.00	0	14. siRNA-SC-10 PSF1-A488 DAPI IMPa2-A546 _al_TileScan_001 (Stage 38 of 49)	00-bVSwAiAfQx5wjrxzXfcKjZ
1.50746e+006		Cell	1	0.000	1.000	276	17	siRNA-SC-10 PSF1-A488 IMPa2-A546 DAPI 8C2-siRNA-IMP-a2-a4 V2.00	0	14. siRNA-SC-10 PSF1-A488 DAPI IMPa2-A546 _al_TileScan_001 (Stage 38 of 49)	00-bVSwAiAfQx5wjrxzXfcKjZ
631345		Cell	1	0.000	1.000	277	18	siRNA-SC-10 PSF1-A488 IMPa2-A546 DAPI 8C2-siRNA-IMP-a2-a4 V2.00	0	14. siRNA-SC-10 PSF1-A488 DAPI IMPa2-A546 _al_TileScan_001 (Stage 38 of 49)	00-bVSwAiAfQx5wjrxzXfcKjZ
5.31752e+006		Cell	1	0.000	1.000	278	0	siRNA-SC-10 PSF1-A488 IMPa2-A546 DAPI 8C2-siRNA-IMP-a2-a4 V2.00	0	14. siRNA-SC-10 PSF1-A488 DAPI IMPa2-A546 _am_TileScan_001 (Stage 39 of 49)	00-S9hhgtqKFmhGXzFURBmWy9
528041		Cell	1	0.000	1.000	279	1	siRNA-SC-10 PSF1-A488 IMPa2-A546 DAPI 8C2-siRNA-IMP-a2-a4 V2.00	0	14. siRNA-SC-10 PSF1-A488 DAPI IMPa2-A546 _am_TileScan_001 (Stage 39 of 49)	00-S9hhgtqKFmhGXzFURBmWy9
1.18942e+006		Cell	1	0.000	1.000	280	2	siRNA-SC-10 PSF1-A488 IMPa2-A546 DAPI 8C2-siRNA-IMP-a2-a4 V2.00	0	14. siRNA-SC-10 PSF1-A488 DAPI IMPa2-A546 _am_TileScan_001 (Stage 39 of 49)	00-S9hhgtqKFmhGXzFURBmWy9
62047		Cell	1	0.000	1.000	281	3	siRNA-SC-10 PSF1-A488 IMPa2-A546 DAPI 8C2-siRNA-IMP-a2-a4 V2.00	0	14. siRNA-SC-10 PSF1-A488 DAPI IMPa2-A546 _am_TileScan_001 (Stage 39 of 49)	00-S9hhgtqKFmhGXzFURBmWy9
772339		Cell	1	0.000	1.000	282	4	siRNA-SC-10 PSF1-A488 IMPa2-A546 DAPI 8C2-siRNA-IMP-a2-a4 V2.00	0	14. siRNA-SC-10 PSF1-A488 DAPI IMPa2-A546 _am_TileScan_001 (Stage 39 of 49)	00-S9hhgtqKFmhGXzFURBmWy9
59452		Cell	1	0.000	1.000	283	5	siRNA-SC-10 PSF1-A488 IMPa2-A546 DAPI 8C2-siRNA-IMP-a2-a4 V2.00	0	14. siRNA-SC-10 PSF1-A488 DAPI IMPa2-A546 _am_TileScan_001 (Stage 39 of 49)	00-S9hhgtqKFmhGXzFURBmWy9
512755		Cell	1	0.000	1.000	284	6	siRNA-SC-10 PSF1-A488 IMPa2-A546 DAPI 8C2-siRNA-IMP-a2-a4 V2.00	0	14. siRNA-SC-10 PSF1-A488 DAPI IMPa2-A546 _am_TileScan_001 (Stage 39 of 49)	00-S9hhgtqKFmhGXzFURBmWy9
1.16818e+006		Cell	1	0.000	1.000	285	7	siRNA-SC-10 PSF1-A488 IMPa2-A546 DAPI 8C2-siRNA-IMP-a2-a4 V2.00	0	14. siRNA-SC-10 PSF1-A488 DAPI IMPa2-A546 _am_TileScan_001 (Stage 39 of 49)	00-S9hhgtqKFmhGXzFURBmWy9
596580		Cell	1	0.000	1.000	286	8	siRNA-SC-10 PSF1-A488 IMPa2-A546 DAPI 8C2-siRNA-IMP-a2-a4 V2.00	0	14. siRNA-SC-10 PSF1-A488 DAPI IMPa2-A546 _am_TileScan_001 (Stage 39 of 49)	00-S9hhgtqKFmhGXzFURBmWy9
1.24091e+006		Cell	1	0.000	1.000	287	9	siRNA-SC-10 PSF1-A488 IMPa2-A546 DAPI 8C2-siRNA-IMP-a2-a4 V2.00	0	14. siRNA-SC-10 PSF1-A488 DAPI IMPa2-A546 _am_TileScan_001 (Stage 39 of 49)	00-S9hhgtqKFmhGXzFURBmWy9
711171		Cell	1	0.000	1.000	288	10	siRNA-SC-10 PSF1-A488 IMPa2-A546 DAPI 8C2-siRNA-IMP-a2-a4 V2.00	0	14. siRNA-SC-10 PSF1-A488 DAPI IMPa2-A546 _am_TileScan_001 (Stage 39 of 49)	00-S9hhgtqKFmhGXzFURBmWy9
1.06501e+006		Cell	1	0.000	1.000	289	11	siRNA-SC-10 PSF1-A488 IMPa2-A546 DAPI 8C2-siRNA-IMP-a2-a4 V2.00	0	14. siRNA-SC-10 PSF1-A488 DAPI IMPa2-A546 _am_TileScan_001 (Stage 39 of 49)	00-S9hhgtqKFmhGXzFURBmWy9
1.05664e+006		Cell	1	0.000	1.000	290	12	siRNA-SC-10 PSF1-A488 IMPa2-A546 DAPI 8C2-siRNA-IMP-a2-a4 V2.00	0	14. siRNA-SC-10 PSF1-A488 DAPI IMPa2-A546 _am_TileScan_001 (Stage 39 of 49)	00-S9hhgtqKFmhGXzFURBmWy9
1.25958e+006		Cell	1	0.000	1.000	291	13	siRNA-SC-10 PSF1-A488 IMPa2-A546 DAPI 8C2-siRNA-IMP-a2-a4 V2.00	0	14. siRNA-SC-10 PSF1-A488 DAPI IMPa2-A546 _am_TileScan_001 (Stage 39 of 49)	00-S9hhgtqKFmhGXzFURBmWy9
1.29634e+006		Cell	1	0.000	1.000	292	14	siRNA-SC-10 PSF1-A488 IMPa2-A546 DAPI 8C2-siRNA-IMP-a2-a4 V2.00	0	14. siRNA-SC-10 PSF1-A488 DAPI IMPa2-A546 _am_TileScan_001 (Stage 39 of 49)	00-S9hhgtqKFmhGXzFURBmWy9
44254		Cell	1	0.000	1.000	293	15	siRNA-SC-10 PSF1-A488 IMPa2-A546 DAPI 8C2-siRNA-IMP-a2-a4 V2.00	0	14. siRNA-SC-10 PSF1-A488 DAPI IMPa2-A546 _am_TileScan_001 (Stage 39 of 49)	00-S9hhgtqKFmhGXzFURBmWy9
1.58995e+006		Cell	1	0.000	1.000	294	16	siRNA-SC-10 PSF1-A488 IMPa2-A546 DAPI 8C2-siRNA-IMP-a2-a4 V2.00	0	14. siRNA-SC-10 PSF1-A488 DAPI IMPa2-A546 _am_TileScan_001 (Stage 39 of 49)	00-S9hhgtqKFmhGXzFURBmWy9
283018		Cell	1	0.000	1.000	295	17	siRNA-SC-10 PSF1-A488 IMPa2-A546 DAPI 8C2-siRNA-IMP-a2-a4 V2.00	0	14. siRNA-SC-10 PSF1-A488 DAPI IMPa2-A546 _am_TileScan_001 (Stage 39 of 49)	00-S9hhgtqKFmhGXzFURBmWy9
68866		Cell	1	0.000	1.000	296	18	siRNA-SC-10 PSF1-A488 IMPa2-A546 DAPI 8C2-siRNA-IMP-a2-a4 V2.00	0	14. siRNA-SC-10 PSF1-A488 DAPI IMPa2-A546 _am_TileScan_001 (Stage 39 of 49)	00-S9hhgtqKFmhGXzFURBmWy9
1.17966e+006		Cell	1	0.000	1.000	297	19	siRNA-SC-10 PSF1-A488 IMPa2-A546 DAPI 8C2-siRNA-IMP-a2-a4 V2.00	0	14. siRNA-SC-10 PSF1-A488 DAPI IMPa2-A546 _am_TileScan_001 (Stage 39 of 49)	00-S9hhgtqKFmhGXzFURBmWy9
1.6759e+006		Cell	1	0.000	1.000	298	20	siRNA-SC-10 PSF1-A488 IMPa2-A546 DAPI 8C2-siRNA-IMP-a2-a4 V2.00	0	14. siRNA-SC-10 PSF1-A488 DAPI IMPa2-A546 _am_TileScan_001 (Stage 39 of 49)	00-S9hhgtqKFmhGXzFURBmWy9
831858		Cell	1	0.000	1.000	299	21	siRNA-SC-10 PSF1-A488 IMPa2-A546 DAPI 8C2-siRNA-IMP-a2-a4 V2.00	0	14. siRNA-SC-10 PSF1-A488 DAPI IMPa2-A546 _am_TileScan_001 (Stage 39 of 49)	00-S9hhgtqKFmhGXzFURBmWy9
614652		Cell	1	0.000	1.000	300	22	siRNA-SC-10 PSF1-A488 IMPa2-A546 DAPI 8C2-siRNA-IMP-a2-a4 V2.00	0	14. siRNA-SC-10 PSF1-A488 DAPI IMPa2-A546 _am_TileScan_001 (Stage 39 of 49)	00-S9hhgtqKFmhGXzFURBmWy9
302923		Cell	1	0.000	1.000	301	23	siRNA-SC-10 PSF1-A488 IMPa2-A546 DAPI 8C2-siRNA-IMP-a2-a4 V2.00	0	14. siRNA-SC-10 PSF1-A488 DAPI IMPa2-A546 _am_TileScan_001 (Stage 39 of 49)	00-S9hhgtqKFmhGXzFURBmWy9
1.76936e+006		Cell	1	0.000	1.000	302	24	siRNA-SC-10 PSF1-A488 IMPa2-A546 DAPI 8C2-siRNA-IMP-a2-a4 V2.00	0	14. siRNA-SC-10 PSF1-A488 DAPI IMPa2-A546 _am_TileScan_001 (Stage 39 of 49)	00-S9hhgtqKFmhGXzFURBmWy9
4.58804e+006		Cell	1	0.000	1.000	303	25	siRNA-SC-10 PSF1-A488 IMPa2-A546 DAPI 8C2-siRNA-IMP-a2-a4 V2.00	0	14. siRNA-SC-10 PSF1-A488 DAPI IMPa2-A546 _am_TileScan_001 (Stage 39 of 49)	00-S9hhgtqKFmhGXzFURBmWy9
5.19337e+006		Cell	1	0.000	1.000	304	26	siRNA-SC-10 PSF1-A488 IMPa2-A546 DAPI 8C2-siRNA-IMP-a2-a4 V2.00	0	14. siRNA-SC-10 PSF1-A488 DAPI IMPa2-A546 _am_TileScan_001 (Stage 39 of 49)	00-S9hhgtqKFmhGXzFURBmWy9
4.59168e+006		Cell	1	0.000	1.000	305	27	siRNA-SC-10 PSF1-A488 IMPa2-A546 DAPI 8C2-siRNA-IMP-a2-a4 V2.00	0	14. siRNA-SC-10 PSF1-A488 DAPI IMPa2-A546 _am_TileScan_001 (Stage 39 of 49)	00-S9hhgtqKFmhGXzFURBmWy9
51220		Cell	1	0.000	1.000	306	0	siRNA-SC-10 PSF1-A488 IMPa2-A546 DAPI 8C2-siRNA-IMP-a2-a4 V2.00	0	14. siRNA-SC-10 PSF1-A488 DAPI IMPa2-A546 _an_TileScan_001 (Stage 40 of 49)	00-4yzXENUYqEwzX9d4gqazZh
107765		Cell	1	0.000	1.000	307	1	siRNA-SC-10 PSF1-A488 IMPa2-A546 DAPI 8C2-siRNA-IMP-a2-a4 V2.00	0	14. siRNA-SC-10 PSF1-A488 DAPI IMPa2-A546 _an_TileScan_001 (Stage 40 of 49)	00-4yzXENUYqEwzX9d4gqazZh
1.06147e+006		Cell	1	0.000	1.000	308	2	siRNA-SC-10 PSF1-A488 IMPa2-A546 DAPI 8C2-siRNA-IMP-a2-a4 V2.00	0	14. siRNA-SC-10 PSF1-A488 DAPI IMPa2-A546 _an_TileScan_001 (Stage 40 of 49)	00-4yzXENUYqEwzX9d4gqazZh
982549		Cell	1	0.000	1.000	309	3	siRNA-SC-10 PSF1-A488 IMPa2-A546 DAPI 8C2-siRNA-IMP-a2-a4 V2.00	0	14. siRNA-SC-10 PSF1-A488 DAPI IMPa2-A546 _an_TileScan_001 (Stage 40 of 49)	00-4yzXENUYqEwzX9d4gqazZh
41210		Cell	1	0.000	1.000	310	4	siRNA-SC-10 PSF1-A488 IMPa2-A546 DAPI 8C2-siRNA-IMP-a2-a4 V2.00	0	14. siRNA-SC-10 PSF1-A488 DAPI IMPa2-A546 _an_TileScan_001 (Stage 40 of 49)	00-4yzXENUYqEwzX9d4gqazZh
907915		Cell	1	0.000	1.000	311	5	siRNA-SC-10 PSF1-A488 IMPa2-A546 DAPI 8C2-siRNA-IMP-a2-a4 V2.00	0	14. siRNA-SC-10 PSF1-A488 DAPI IMPa2-A546 _an_TileScan_001 (Stage 40 of 49)	00-4yzXENUYqEwzX9d4gqazZh
1.26368e+006		Cell	1	0.000	1.000	312	6	siRNA-SC-10 PSF1-A488 IMPa2-A546 DAPI 8C2-siRNA-IMP-a2-a4 V2.00	0	14. siRNA-SC-10 PSF1-A488 DAPI IMPa2-A546 _an_TileScan_001 (Stage 40 of 49)	00-4yzXENUYqEwzX9d4gqazZh
2.34334e+006		Cell	1	0.000	1.000	313	7	siRNA-SC-10 PSF1-A488 IMPa2-A546 DAPI 8C2-siRNA-IMP-a2-a4 V2.00	0	14. siRNA-SC-10 PSF1-A488 DAPI IMPa2-A546 _an_TileScan_001 (Stage 40 of 49)	00-4yzXENUYqEwzX9d4gqazZh
873344		Cell	1	0.000	1.000	314	8	siRNA-SC-10 PSF1-A488 IMPa2-A546 DAPI 8C2-siRNA-IMP-a2-a4 V2.00	0	14. siRNA-SC-10 PSF1-A488 DAPI IMPa2-A546 _an_TileScan_001 (Stage 40 of 49)	00-4yzXENUYqEwzX9d4gqazZh
721291		Cell	1	0.000	1.000	315	9	siRNA-SC-10 PSF1-A488 IMPa2-A546 DAPI 8C2-siRNA-IMP-a2-a4 V2.00	0	14. siRNA-SC-10 PSF1-A488 DAPI IMPa2-A546 _an_TileScan_001 (Stage 40 of 49)	00-4yzXENUYqEwzX9d4gqazZh
721250		Cell	1	0.000	1.000	316	10	siRNA-SC-10 PSF1-A488 IMPa2-A546 DAPI 8C2-siRNA-IMP-a2-a4 V2.00	0	14. siRNA-SC-10 PSF1-A488 DAPI IMPa2-A546 _an_TileScan_001 (Stage 40 of 49)	00-4yzXENUYqEwzX9d4gqazZh
981209		Cell	1	0.000	1.000	317	11	siRNA-SC-10 PSF1-A488 IMPa2-A546 DAPI 8C2-siRNA-IMP-a2-a4 V2.00	0	14. siRNA-SC-10 PSF1-A488 DAPI IMPa2-A546 _an_TileScan_001 (Stage 40 of 49)	00-4yzXENUYqEwzX9d4gqazZh
570921		Cell	1	0.000	1.000	318	12	siRNA-SC-10 PSF1-A488 IMPa2-A546 DAPI 8C2-siRNA-IMP-a2-a4 V2.00	0	14. siRNA-SC-10 PSF1-A488 DAPI IMPa2-A546 _an_TileScan_001 (Stage 40 of 49)	00-4yzXENUYqEwzX9d4gqazZh
834806		Cell	1	0.000	1.000	319	13	siRNA-SC-10 PSF1-A488 IMPa2-A546 DAPI 8C2-siRNA-IMP-a2-a4 V2.00	0	14. siRNA-SC-10 PSF1-A488 DAPI IMPa2-A546 _an_TileScan_001 (Stage 40 of 49)	00-4yzXENUYqEwzX9d4gqazZh
1.20275e+006		Cell	1	0.000	1.000	320	14	siRNA-SC-10 PSF1-A488 IMPa2-A546 DAPI 8C2-siRNA-IMP-a2-a4 V2.00	0	14. siRNA-SC-10 PSF1-A488 DAPI IMPa2-A546 _an_TileScan_001 (Stage 40 of 49)	00-4yzXENUYqEwzX9d4gqazZh
795789		Cell	1	0.000	1.000	321	15	siRNA-SC-10 PSF1-A488 IMPa2-A546 DAPI 8C2-siRNA-IMP-a2-a4 V2.00	0	14. siRNA-SC-10 PSF1-A488 DAPI IMPa2-A546 _an_TileScan_001 (Stage 40 of 49)	00-4yzXENUYqEwzX9d4gqazZh
1.08676e+006		Cell	1	0.000	1.000	322	16	siRNA-SC-10 PSF1-A488 IMPa2-A546 DAPI 8C2-siRNA-IMP-a2-a4 V2.00	0	14. siRNA-SC-10 PSF1-A488 DAPI IMPa2-A546 _an_TileScan_001 (Stage 40 of 49)	00-4yzXENUYqEwzX9d4gqazZh
86506		Cell	1	0.000	1.000	323	17	siRNA-SC-10 PSF1-A488 IMPa2-A546 DAPI 8C2-siRNA-IMP-a2-a4 V2.00	0	14. siRNA-SC-10 PSF1-A488 DAPI IMPa2-A546 _an_TileScan_001 (Stage 40 of 49)	00-4yzXENUYqEwzX9d4gqazZh
1.40339e+006		Cell	1	0.000	1.000	324	18	siRNA-SC-10 PSF1-A488 IMPa2-A546 DAPI 8C2-siRNA-IMP-a2-a4 V2.00	0	14. siRNA-SC-10 PSF1-A488 DAPI IMPa2-A546 _an_TileScan_001 (Stage 40 of 49)	00-4yzXENUYqEwzX9d4gqazZh
901723		Cell	1	0.000	1.000	325	19	siRNA-SC-10 PSF1-A488 IMPa2-A546 DAPI 8C2-siRNA-IMP-a2-a4 V2.00	0	14. siRNA-SC-10 PSF1-A488 DAPI IMPa2-A546 _an_TileScan_001 (Stage 40 of 49)	00-4yzXENUYqEwzX9d4gqazZh
887536		Cell	1	0.000	1.000	326	20	siRNA-SC-10 PSF1-A488 IMPa2-A546 DAPI 8C2-siRNA-IMP-a2-a4 V2.00	0	14. siRNA-SC-10 PSF1-A488 DAPI IMPa2-A546 _an_TileScan_001 (Stage 40 of 49)	00-4yzXENUYqEwzX9d4gqazZh
679721		Cell	1	0.000	1.000	327	21	siRNA-SC-10 PSF1-A488 IMPa2-A546 DAPI 8C2-siRNA-IMP-a2-a4 V2.00	0	14. siRNA-SC-10 PSF1-A488 DAPI IMPa2-A546 _an_TileScan_001 (Stage 40 of 49)	00-4yzXENUYqEwzX9d4gqazZh
704287		Cell	1	0.000	1.000	328	22	siRNA-SC-10 PSF1-A488 IMPa2-A546 DAPI 8C2-siRNA-IMP-a2-a4 V2.00	0	14. siRNA-SC-10 PSF1-A488 DAPI IMPa2-A546 _an_TileScan_001 (Stage 40 of 49)	00-4yzXENUYqEwzX9d4gqazZh
959265		Cell	1	0.000	1.000	329	23	siRNA-SC-10 PSF1-A488 IMPa2-A546 DAPI 8C2-siRNA-IMP-a2-a4 V2.00	0	14. siRNA-SC-10 PSF1-A488 DAPI IMPa2-A546 _an_TileScan_001 (Stage 40 of 49)	00-4yzXENUYqEwzX9d4gqazZh
848181		Cell	1	0.000	1.000	330	24	siRNA-SC-10 PSF1-A488 IMPa2-A546 DAPI 8C2-siRNA-IMP-a2-a4 V2.00	0	14. siRNA-SC-10 PSF1-A488 DAPI IMPa2-A546 _an_TileScan_001 (Stage 40 of 49)	00-4yzXENUYqEwzX9d4gqazZh
643318		Cell	1	0.000	1.000	331	25	siRNA-SC-10 PSF1-A488 IMPa2-A546 DAPI 8C2-siRNA-IMP-a2-a4 V2.00	0	14. siRNA-SC-10 PSF1-A488 DAPI IMPa2-A546 _an_TileScan_001 (Stage 40 of 49)	00-4yzXENUYqEwzX9d4gqazZh
755410		Cell	1	0.000	1.000	332	26	siRNA-SC-10 PSF1-A488 IMPa2-A546 DAPI 8C2-siRNA-IMP-a2-a4 V2.00	0	14. siRNA-SC-10 PSF1-A488 DAPI IMPa2-A546 _an_TileScan_001 (Stage 40 of 49)	00-4yzXENUYqEwzX9d4gqazZh
1.07463e+006		Cell	1	0.000	1.000	333	27	siRNA-SC-10 PSF1-A488 IMPa2-A546 DAPI 8C2-siRNA-IMP-a2-a4 V2.00	0	14. siRNA-SC-10 PSF1-A488 DAPI IMPa2-A546 _an_TileScan_001 (Stage 40 of 49)	00-4yzXENUYqEwzX9d4gqazZh
667629		Cell	1	0.000	1.000	334	28	siRNA-SC-10 PSF1-A488 IMPa2-A546 DAPI 8C2-siRNA-IMP-a2-a4 V2.00	0	14. siRNA-SC-10 PSF1-A488 DAPI IMPa2-A546 _an_TileScan_001 (Stage 40 of 49)	00-4yzXENUYqEwzX9d4gqazZh
1.0106e+006		Cell	1	0.000	1.000	335	29	siRNA-SC-10 PSF1-A488 IMPa2-A546 DAPI 8C2-siRNA-IMP-a2-a4 V2.00	0	14. siRNA-SC-10 PSF1-A488 DAPI IMPa2-A546 _an_TileScan_001 (Stage 40 of 49)	00-4yzXENUYqEwzX9d4gqazZh
988272		Cell	1	0.000	1.000	336	30	siRNA-SC-10 PSF1-A488 IMPa2-A546 DAPI 8C2-siRNA-IMP-a2-a4 V2.00	0	14. siRNA-SC-10 PSF1-A488 DAPI IMPa2-A546 _an_TileScan_001 (Stage 40 of 49)	00-4yzXENUYqEwzX9d4gqazZh
186959		Cell	1	0.000	1.000	337	31	siRNA-SC-10 PSF1-A488 IMPa2-A546 DAPI 8C2-siRNA-IMP-a2-a4 V2.00	0	14. siRNA-SC-10 PSF1-A488 DAPI IMPa2-A546 _an_TileScan_001 (Stage 40 of 49)	00-4yzXENUYqEwzX9d4gqazZh
1.89513e+006		Cell	1	0.000	1.000	338	32	siRNA-SC-10 PSF1-A488 IMPa2-A546 DAPI 8C2-siRNA-IMP-a2-a4 V2.00	0	14. siRNA-SC-10 PSF1-A488 DAPI IMPa2-A546 _an_TileScan_001 (Stage 40 of 49)	00-4yzXENUYqEwzX9d4gqazZh
852518		Cell	1	0.000	1.000	339	33	siRNA-SC-10 PSF1-A488 IMPa2-A546 DAPI 8C2-siRNA-IMP-a2-a4 V2.00	0	14. siRNA-SC-10 PSF1-A488 DAPI IMPa2-A546 _an_TileScan_001 (Stage 40 of 49)	00-4yzXENUYqEwzX9d4gqazZh
628924		Cell	1	0.000	1.000	340	34	siRNA-SC-10 PSF1-A488 IMPa2-A546 DAPI 8C2-siRNA-IMP-a2-a4 V2.00	0	14. siRNA-SC-10 PSF1-A488 DAPI IMPa2-A546 _an_TileScan_001 (Stage 40 of 49)	00-4yzXENUYqEwzX9d4gqazZh
2.38706e+006		Cell	1	0.000	1.000	341	35	siRNA-SC-10 PSF1-A488 IMPa2-A546 DAPI 8C2-siRNA-IMP-a2-a4 V2.00	0	14. siRNA-SC-10 PSF1-A488 DAPI IMPa2-A546 _an_TileScan_001 (Stage 40 of 49)	00-4yzXENUYqEwzX9d4gqazZh
762066		Cell	1	0.000	1.000	342	36	siRNA-SC-10 PSF1-A488 IMPa2-A546 DAPI 8C2-siRNA-IMP-a2-a4 V2.00	0	14. siRNA-SC-10 PSF1-A488 DAPI IMPa2-A546 _an_TileScan_001 (Stage 40 of 49)	00-4yzXENUYqEwzX9d4gqazZh
532697		Cell	1	0.000	1.000	343	37	siRNA-SC-10 PSF1-A488 IMPa2-A546 DAPI 8C2-siRNA-IMP-a2-a4 V2.00	0	14. siRNA-SC-10 PSF1-A488 DAPI IMPa2-A546 _an_TileScan_001 (Stage 40 of 49)	00-4yzXENUYqEwzX9d4gqazZh
845278		Cell	1	0.000	1.000	344	38	siRNA-SC-10 PSF1-A488 IMPa2-A546 DAPI 8C2-siRNA-IMP-a2-a4 V2.00	0	14. siRNA-SC-10 PSF1-A488 DAPI IMPa2-A546 _an_TileScan_001 (Stage 40 of 49)	00-4yzXENUYqEwzX9d4gqazZh
2.54181e+006		Cell	1	0.000	1.000	345	39	siRNA-SC-10 PSF1-A488 IMPa2-A546 DAPI 8C2-siRNA-IMP-a2-a4 V2.00	0	14. siRNA-SC-10 PSF1-A488 DAPI IMPa2-A546 _an_TileScan_001 (Stage 40 of 49)	00-4yzXENUYqEwzX9d4gqazZh
142755		Cell	1	0.000	1.000	346	0	siRNA-SC-10 PSF1-A488 IMPa2-A546 DAPI 8C2-siRNA-IMP-a2-a4 V2.00	0	14. siRNA-SC-10 PSF1-A488 DAPI IMPa2-A546 _ao_TileScan_001 (Stage 41 of 49)	00-FyuMwAu9Uu6FLxdcx2eP9o
1.5634e+006		Cell	1	0.000	1.000	347	1	siRNA-SC-10 PSF1-A488 IMPa2-A546 DAPI 8C2-siRNA-IMP-a2-a4 V2.00	0	14. siRNA-SC-10 PSF1-A488 DAPI IMPa2-A546 _ao_TileScan_001 (Stage 41 of 49)	00-FyuMwAu9Uu6FLxdcx2eP9o
1.02065e+006		Cell	1	0.000	1.000	348	2	siRNA-SC-10 PSF1-A488 IMPa2-A546 DAPI 8C2-siRNA-IMP-a2-a4 V2.00	0	14. siRNA-SC-10 PSF1-A488 DAPI IMPa2-A546 _ao_TileScan_001 (Stage 41 of 49)	00-FyuMwAu9Uu6FLxdcx2eP9o
1.40551e+006		Cell	1	0.000	1.000	349	3	siRNA-SC-10 PSF1-A488 IMPa2-A546 DAPI 8C2-siRNA-IMP-a2-a4 V2.00	0	14. siRNA-SC-10 PSF1-A488 DAPI IMPa2-A546 _ao_TileScan_001 (Stage 41 of 49)	00-FyuMwAu9Uu6FLxdcx2eP9o
1.21624e+006		Cell	1	0.000	1.000	350	4	siRNA-SC-10 PSF1-A488 IMPa2-A546 DAPI 8C2-siRNA-IMP-a2-a4 V2.00	0	14. siRNA-SC-10 PSF1-A488 DAPI IMPa2-A546 _ao_TileScan_001 (Stage 41 of 49)	00-FyuMwAu9Uu6FLxdcx2eP9o
57160		Cell	1	0.000	1.000	351	5	siRNA-SC-10 PSF1-A488 IMPa2-A546 DAPI 8C2-siRNA-IMP-a2-a4 V2.00	0	14. siRNA-SC-10 PSF1-A488 DAPI IMPa2-A546 _ao_TileScan_001 (Stage 41 of 49)	00-FyuMwAu9Uu6FLxdcx2eP9o
1.40247e+006		Cell	1	0.000	1.000	352	6	siRNA-SC-10 PSF1-A488 IMPa2-A546 DAPI 8C2-siRNA-IMP-a2-a4 V2.00	0	14. siRNA-SC-10 PSF1-A488 DAPI IMPa2-A546 _ao_TileScan_001 (Stage 41 of 49)	00-FyuMwAu9Uu6FLxdcx2eP9o
632983		Cell	1	0.000	1.000	353	7	siRNA-SC-10 PSF1-A488 IMPa2-A546 DAPI 8C2-siRNA-IMP-a2-a4 V2.00	0	14. siRNA-SC-10 PSF1-A488 DAPI IMPa2-A546 _ao_TileScan_001 (Stage 41 of 49)	00-FyuMwAu9Uu6FLxdcx2eP9o
2.03637e+006		Cell	1	0.000	1.000	354	8	siRNA-SC-10 PSF1-A488 IMPa2-A546 DAPI 8C2-siRNA-IMP-a2-a4 V2.00	0	14. siRNA-SC-10 PSF1-A488 DAPI IMPa2-A546 _ao_TileScan_001 (Stage 41 of 49)	00-FyuMwAu9Uu6FLxdcx2eP9o
4.83723e+006		Cell	1	0.000	1.000	355	9	siRNA-SC-10 PSF1-A488 IMPa2-A546 DAPI 8C2-siRNA-IMP-a2-a4 V2.00	0	14. siRNA-SC-10 PSF1-A488 DAPI IMPa2-A546 _ao_TileScan_001 (Stage 41 of 49)	00-FyuMwAu9Uu6FLxdcx2eP9o
460016		Cell	1	0.000	1.000	356	10	siRNA-SC-10 PSF1-A488 IMPa2-A546 DAPI 8C2-siRNA-IMP-a2-a4 V2.00	0	14. siRNA-SC-10 PSF1-A488 DAPI IMPa2-A546 _ao_TileScan_001 (Stage 41 of 49)	00-FyuMwAu9Uu6FLxdcx2eP9o
1.33073e+006		Cell	1	0.000	1.000	357	11	siRNA-SC-10 PSF1-A488 IMPa2-A546 DAPI 8C2-siRNA-IMP-a2-a4 V2.00	0	14. siRNA-SC-10 PSF1-A488 DAPI IMPa2-A546 _ao_TileScan_001 (Stage 41 of 49)	00-FyuMwAu9Uu6FLxdcx2eP9o
259177		Cell	1	0.000	1.000	358	12	siRNA-SC-10 PSF1-A488 IMPa2-A546 DAPI 8C2-siRNA-IMP-a2-a4 V2.00	0	14. siRNA-SC-10 PSF1-A488 DAPI IMPa2-A546 _ao_TileScan_001 (Stage 41 of 49)	00-FyuMwAu9Uu6FLxdcx2eP9o
298740		Cell	1	0.000	1.000	359	13	siRNA-SC-10 PSF1-A488 IMPa2-A546 DAPI 8C2-siRNA-IMP-a2-a4 V2.00	0	14. siRNA-SC-10 PSF1-A488 DAPI IMPa2-A546 _ao_TileScan_001 (Stage 41 of 49)	00-FyuMwAu9Uu6FLxdcx2eP9o
739859		Cell	1	0.000	1.000	360	14	siRNA-SC-10 PSF1-A488 IMPa2-A546 DAPI 8C2-siRNA-IMP-a2-a4 V2.00	0	14. siRNA-SC-10 PSF1-A488 DAPI IMPa2-A546 _ao_TileScan_001 (Stage 41 of 49)	00-FyuMwAu9Uu6FLxdcx2eP9o
1.79609e+006		Cell	1	0.000	1.000	361	15	siRNA-SC-10 PSF1-A488 IMPa2-A546 DAPI 8C2-siRNA-IMP-a2-a4 V2.00	0	14. siRNA-SC-10 PSF1-A488 DAPI IMPa2-A546 _ao_TileScan_001 (Stage 41 of 49)	00-FyuMwAu9Uu6FLxdcx2eP9o
2.19182e+006		Cell	1	0.000	1.000	362	16	siRNA-SC-10 PSF1-A488 IMPa2-A546 DAPI 8C2-siRNA-IMP-a2-a4 V2.00	0	14. siRNA-SC-10 PSF1-A488 DAPI IMPa2-A546 _ao_TileScan_001 (Stage 41 of 49)	00-FyuMwAu9Uu6FLxdcx2eP9o
1.87113e+006		Cell	1	0.000	1.000	363	17	siRNA-SC-10 PSF1-A488 IMPa2-A546 DAPI 8C2-siRNA-IMP-a2-a4 V2.00	0	14. siRNA-SC-10 PSF1-A488 DAPI IMPa2-A546 _ao_TileScan_001 (Stage 41 of 49)	00-FyuMwAu9Uu6FLxdcx2eP9o
1.03277e+006		Cell	1	0.000	1.000	364	18	siRNA-SC-10 PSF1-A488 IMPa2-A546 DAPI 8C2-siRNA-IMP-a2-a4 V2.00	0	14. siRNA-SC-10 PSF1-A488 DAPI IMPa2-A546 _ao_TileScan_001 (Stage 41 of 49)	00-FyuMwAu9Uu6FLxdcx2eP9o
288392		Cell	1	0.000	1.000	365	19	siRNA-SC-10 PSF1-A488 IMPa2-A546 DAPI 8C2-siRNA-IMP-a2-a4 V2.00	0	14. siRNA-SC-10 PSF1-A488 DAPI IMPa2-A546 _ao_TileScan_001 (Stage 41 of 49)	00-FyuMwAu9Uu6FLxdcx2eP9o
724373		Cell	1	0.000	1.000	366	20	siRNA-SC-10 PSF1-A488 IMPa2-A546 DAPI 8C2-siRNA-IMP-a2-a4 V2.00	0	14. siRNA-SC-10 PSF1-A488 DAPI IMPa2-A546 _ao_TileScan_001 (Stage 41 of 49)	00-FyuMwAu9Uu6FLxdcx2eP9o
682595		Cell	1	0.000	1.000	367	21	siRNA-SC-10 PSF1-A488 IMPa2-A546 DAPI 8C2-siRNA-IMP-a2-a4 V2.00	0	14. siRNA-SC-10 PSF1-A488 DAPI IMPa2-A546 _ao_TileScan_001 (Stage 41 of 49)	00-FyuMwAu9Uu6FLxdcx2eP9o
760444		Cell	1	0.000	1.000	368	22	siRNA-SC-10 PSF1-A488 IMPa2-A546 DAPI 8C2-siRNA-IMP-a2-a4 V2.00	0	14. siRNA-SC-10 PSF1-A488 DAPI IMPa2-A546 _ao_TileScan_001 (Stage 41 of 49)	00-FyuMwAu9Uu6FLxdcx2eP9o
411144		Cell	1	0.000	1.000	369	23	siRNA-SC-10 PSF1-A488 IMPa2-A546 DAPI 8C2-siRNA-IMP-a2-a4 V2.00	0	14. siRNA-SC-10 PSF1-A488 DAPI IMPa2-A546 _ao_TileScan_001 (Stage 41 of 49)	00-FyuMwAu9Uu6FLxdcx2eP9o
548930		Cell	1	0.000	1.000	370	24	siRNA-SC-10 PSF1-A488 IMPa2-A546 DAPI 8C2-siRNA-IMP-a2-a4 V2.00	0	14. siRNA-SC-10 PSF1-A488 DAPI IMPa2-A546 _ao_TileScan_001 (Stage 41 of 49)	00-FyuMwAu9Uu6FLxdcx2eP9o
764252		Cell	1	0.000	1.000	371	25	siRNA-SC-10 PSF1-A488 IMPa2-A546 DAPI 8C2-siRNA-IMP-a2-a4 V2.00	0	14. siRNA-SC-10 PSF1-A488 DAPI IMPa2-A546 _ao_TileScan_001 (Stage 41 of 49)	00-FyuMwAu9Uu6FLxdcx2eP9o
728665		Cell	1	0.000	1.000	372	26	siRNA-SC-10 PSF1-A488 IMPa2-A546 DAPI 8C2-siRNA-IMP-a2-a4 V2.00	0	14. siRNA-SC-10 PSF1-A488 DAPI IMPa2-A546 _ao_TileScan_001 (Stage 41 of 49)	00-FyuMwAu9Uu6FLxdcx2eP9o
950291		Cell	1	0.000	1.000	373	27	siRNA-SC-10 PSF1-A488 IMPa2-A546 DAPI 8C2-siRNA-IMP-a2-a4 V2.00	0	14. siRNA-SC-10 PSF1-A488 DAPI IMPa2-A546 _ao_TileScan_001 (Stage 41 of 49)	00-FyuMwAu9Uu6FLxdcx2eP9o
1.27676e+006		Cell	1	0.000	1.000	374	28	siRNA-SC-10 PSF1-A488 IMPa2-A546 DAPI 8C2-siRNA-IMP-a2-a4 V2.00	0	14. siRNA-SC-10 PSF1-A488 DAPI IMPa2-A546 _ao_TileScan_001 (Stage 41 of 49)	00-FyuMwAu9Uu6FLxdcx2eP9o
86186		Cell	1	0.000	1.000	375	0	siRNA-SC-10 PSF1-A488 IMPa2-A546 DAPI 8C2-siRNA-IMP-a2-a4 V2.00	0	14. siRNA-SC-10 PSF1-A488 DAPI IMPa2-A546 _ap_TileScan_001 (Stage 42 of 49)	00-X4up4VKxajkRmBpgLS5Rm6
1.47123e+006		Cell	1	0.000	1.000	376	1	siRNA-SC-10 PSF1-A488 IMPa2-A546 DAPI 8C2-siRNA-IMP-a2-a4 V2.00	0	14. siRNA-SC-10 PSF1-A488 DAPI IMPa2-A546 _ap_TileScan_001 (Stage 42 of 49)	00-X4up4VKxajkRmBpgLS5Rm6
1.33114e+006		Cell	1	0.000	1.000	377	2	siRNA-SC-10 PSF1-A488 IMPa2-A546 DAPI 8C2-siRNA-IMP-a2-a4 V2.00	0	14. siRNA-SC-10 PSF1-A488 DAPI IMPa2-A546 _ap_TileScan_001 (Stage 42 of 49)	00-X4up4VKxajkRmBpgLS5Rm6
1.59281e+006		Cell	1	0.000	1.000	378	3	siRNA-SC-10 PSF1-A488 IMPa2-A546 DAPI 8C2-siRNA-IMP-a2-a4 V2.00	0	14. siRNA-SC-10 PSF1-A488 DAPI IMPa2-A546 _ap_TileScan_001 (Stage 42 of 49)	00-X4up4VKxajkRmBpgLS5Rm6
1.4385e+006		Cell	1	0.000	1.000	379	4	siRNA-SC-10 PSF1-A488 IMPa2-A546 DAPI 8C2-siRNA-IMP-a2-a4 V2.00	0	14. siRNA-SC-10 PSF1-A488 DAPI IMPa2-A546 _ap_TileScan_001 (Stage 42 of 49)	00-X4up4VKxajkRmBpgLS5Rm6
599239		Cell	1	0.000	1.000	380	5	siRNA-SC-10 PSF1-A488 IMPa2-A546 DAPI 8C2-siRNA-IMP-a2-a4 V2.00	0	14. siRNA-SC-10 PSF1-A488 DAPI IMPa2-A546 _ap_TileScan_001 (Stage 42 of 49)	00-X4up4VKxajkRmBpgLS5Rm6
1.06154e+006		Cell	1	0.000	1.000	381	6	siRNA-SC-10 PSF1-A488 IMPa2-A546 DAPI 8C2-siRNA-IMP-a2-a4 V2.00	0	14. siRNA-SC-10 PSF1-A488 DAPI IMPa2-A546 _ap_TileScan_001 (Stage 42 of 49)	00-X4up4VKxajkRmBpgLS5Rm6
427464		Cell	1	0.000	1.000	382	7	siRNA-SC-10 PSF1-A488 IMPa2-A546 DAPI 8C2-siRNA-IMP-a2-a4 V2.00	0	14. siRNA-SC-10 PSF1-A488 DAPI IMPa2-A546 _ap_TileScan_001 (Stage 42 of 49)	00-X4up4VKxajkRmBpgLS5Rm6
1.17969e+006		Cell	1	0.000	1.000	383	8	siRNA-SC-10 PSF1-A488 IMPa2-A546 DAPI 8C2-siRNA-IMP-a2-a4 V2.00	0	14. siRNA-SC-10 PSF1-A488 DAPI IMPa2-A546 _ap_TileScan_001 (Stage 42 of 49)	00-X4up4VKxajkRmBpgLS5Rm6
166346		Cell	1	0.000	1.000	384	9	siRNA-SC-10 PSF1-A488 IMPa2-A546 DAPI 8C2-siRNA-IMP-a2-a4 V2.00	0	14. siRNA-SC-10 PSF1-A488 DAPI IMPa2-A546 _ap_TileScan_001 (Stage 42 of 49)	00-X4up4VKxajkRmBpgLS5Rm6
389644		Cell	1	0.000	1.000	385	10	siRNA-SC-10 PSF1-A488 IMPa2-A546 DAPI 8C2-siRNA-IMP-a2-a4 V2.00	0	14. siRNA-SC-10 PSF1-A488 DAPI IMPa2-A546 _ap_TileScan_001 (Stage 42 of 49)	00-X4up4VKxajkRmBpgLS5Rm6
868098		Cell	1	0.000	1.000	386	11	siRNA-SC-10 PSF1-A488 IMPa2-A546 DAPI 8C2-siRNA-IMP-a2-a4 V2.00	0	14. siRNA-SC-10 PSF1-A488 DAPI IMPa2-A546 _ap_TileScan_001 (Stage 42 of 49)	00-X4up4VKxajkRmBpgLS5Rm6
983116		Cell	1	0.000	1.000	387	12	siRNA-SC-10 PSF1-A488 IMPa2-A546 DAPI 8C2-siRNA-IMP-a2-a4 V2.00	0	14. siRNA-SC-10 PSF1-A488 DAPI IMPa2-A546 _ap_TileScan_001 (Stage 42 of 49)	00-X4up4VKxajkRmBpgLS5Rm6
799720		Cell	1	0.000	1.000	388	13	siRNA-SC-10 PSF1-A488 IMPa2-A546 DAPI 8C2-siRNA-IMP-a2-a4 V2.00	0	14. siRNA-SC-10 PSF1-A488 DAPI IMPa2-A546 _ap_TileScan_001 (Stage 42 of 49)	00-X4up4VKxajkRmBpgLS5Rm6
932292		Cell	1	0.000	1.000	389	14	siRNA-SC-10 PSF1-A488 IMPa2-A546 DAPI 8C2-siRNA-IMP-a2-a4 V2.00	0	14. siRNA-SC-10 PSF1-A488 DAPI IMPa2-A546 _ap_TileScan_001 (Stage 42 of 49)	00-X4up4VKxajkRmBpgLS5Rm6
1.5292e+006		Cell	1	0.000	1.000	390	15	siRNA-SC-10 PSF1-A488 IMPa2-A546 DAPI 8C2-siRNA-IMP-a2-a4 V2.00	0	14. siRNA-SC-10 PSF1-A488 DAPI IMPa2-A546 _ap_TileScan_001 (Stage 42 of 49)	00-X4up4VKxajkRmBpgLS5Rm6
1.12332e+006		Cell	1	0.000	1.000	391	16	siRNA-SC-10 PSF1-A488 IMPa2-A546 DAPI 8C2-siRNA-IMP-a2-a4 V2.00	0	14. siRNA-SC-10 PSF1-A488 DAPI IMPa2-A546 _ap_TileScan_001 (Stage 42 of 49)	00-X4up4VKxajkRmBpgLS5Rm6
1.04703e+006		Cell	1	0.000	1.000	392	17	siRNA-SC-10 PSF1-A488 IMPa2-A546 DAPI 8C2-siRNA-IMP-a2-a4 V2.00	0	14. siRNA-SC-10 PSF1-A488 DAPI IMPa2-A546 _ap_TileScan_001 (Stage 42 of 49)	00-X4up4VKxajkRmBpgLS5Rm6
978943		Cell	1	0.000	1.000	393	18	siRNA-SC-10 PSF1-A488 IMPa2-A546 DAPI 8C2-siRNA-IMP-a2-a4 V2.00	0	14. siRNA-SC-10 PSF1-A488 DAPI IMPa2-A546 _ap_TileScan_001 (Stage 42 of 49)	00-X4up4VKxajkRmBpgLS5Rm6
1.25579e+006		Cell	1	0.000	1.000	394	19	siRNA-SC-10 PSF1-A488 IMPa2-A546 DAPI 8C2-siRNA-IMP-a2-a4 V2.00	0	14. siRNA-SC-10 PSF1-A488 DAPI IMPa2-A546 _ap_TileScan_001 (Stage 42 of 49)	00-X4up4VKxajkRmBpgLS5Rm6
160340		Cell	1	0.000	1.000	395	20	siRNA-SC-10 PSF1-A488 IMPa2-A546 DAPI 8C2-siRNA-IMP-a2-a4 V2.00	0	14. siRNA-SC-10 PSF1-A488 DAPI IMPa2-A546 _ap_TileScan_001 (Stage 42 of 49)	00-X4up4VKxajkRmBpgLS5Rm6
847830		Cell	1	0.000	1.000	396	21	siRNA-SC-10 PSF1-A488 IMPa2-A546 DAPI 8C2-siRNA-IMP-a2-a4 V2.00	0	14. siRNA-SC-10 PSF1-A488 DAPI IMPa2-A546 _ap_TileScan_001 (Stage 42 of 49)	00-X4up4VKxajkRmBpgLS5Rm6
784072		Cell	1	0.000	1.000	397	22	siRNA-SC-10 PSF1-A488 IMPa2-A546 DAPI 8C2-siRNA-IMP-a2-a4 V2.00	0	14. siRNA-SC-10 PSF1-A488 DAPI IMPa2-A546 _ap_TileScan_001 (Stage 42 of 49)	00-X4up4VKxajkRmBpgLS5Rm6
423158		Cell	1	0.000	1.000	398	23	siRNA-SC-10 PSF1-A488 IMPa2-A546 DAPI 8C2-siRNA-IMP-a2-a4 V2.00	0	14. siRNA-SC-10 PSF1-A488 DAPI IMPa2-A546 _ap_TileScan_001 (Stage 42 of 49)	00-X4up4VKxajkRmBpgLS5Rm6
876534		Cell	1	0.000	1.000	399	24	siRNA-SC-10 PSF1-A488 IMPa2-A546 DAPI 8C2-siRNA-IMP-a2-a4 V2.00	0	14. siRNA-SC-10 PSF1-A488 DAPI IMPa2-A546 _ap_TileScan_001 (Stage 42 of 49)	00-X4up4VKxajkRmBpgLS5Rm6
974006		Cell	1	0.000	1.000	400	25	siRNA-SC-10 PSF1-A488 IMPa2-A546 DAPI 8C2-siRNA-IMP-a2-a4 V2.00	0	14. siRNA-SC-10 PSF1-A488 DAPI IMPa2-A546 _ap_TileScan_001 (Stage 42 of 49)	00-X4up4VKxajkRmBpgLS5Rm6
1.80744e+006		Cell	1	0.000	1.000	401	26	siRNA-SC-10 PSF1-A488 IMPa2-A546 DAPI 8C2-siRNA-IMP-a2-a4 V2.00	0	14. siRNA-SC-10 PSF1-A488 DAPI IMPa2-A546 _ap_TileScan_001 (Stage 42 of 49)	00-X4up4VKxajkRmBpgLS5Rm6
140881		Cell	1	0.000	1.000	402	27	siRNA-SC-10 PSF1-A488 IMPa2-A546 DAPI 8C2-siRNA-IMP-a2-a4 V2.00	0	14. siRNA-SC-10 PSF1-A488 DAPI IMPa2-A546 _ap_TileScan_001 (Stage 42 of 49)	00-X4up4VKxajkRmBpgLS5Rm6
2.7089e+006		Cell	1	0.000	1.000	403	28	siRNA-SC-10 PSF1-A488 IMPa2-A546 DAPI 8C2-siRNA-IMP-a2-a4 V2.00	0	14. siRNA-SC-10 PSF1-A488 DAPI IMPa2-A546 _ap_TileScan_001 (Stage 42 of 49)	00-X4up4VKxajkRmBpgLS5Rm6
1.5824e+006		Cell	1	0.000	1.000	404	29	siRNA-SC-10 PSF1-A488 IMPa2-A546 DAPI 8C2-siRNA-IMP-a2-a4 V2.00	0	14. siRNA-SC-10 PSF1-A488 DAPI IMPa2-A546 _ap_TileScan_001 (Stage 42 of 49)	00-X4up4VKxajkRmBpgLS5Rm6
756966		Cell	1	0.000	1.000	405	30	siRNA-SC-10 PSF1-A488 IMPa2-A546 DAPI 8C2-siRNA-IMP-a2-a4 V2.00	0	14. siRNA-SC-10 PSF1-A488 DAPI IMPa2-A546 _ap_TileScan_001 (Stage 42 of 49)	00-X4up4VKxajkRmBpgLS5Rm6
643342		Cell	1	0.000	1.000	406	31	siRNA-SC-10 PSF1-A488 IMPa2-A546 DAPI 8C2-siRNA-IMP-a2-a4 V2.00	0	14. siRNA-SC-10 PSF1-A488 DAPI IMPa2-A546 _ap_TileScan_001 (Stage 42 of 49)	00-X4up4VKxajkRmBpgLS5Rm6
928537		Cell	1	0.000	1.000	407	32	siRNA-SC-10 PSF1-A488 IMPa2-A546 DAPI 8C2-siRNA-IMP-a2-a4 V2.00	0	14. siRNA-SC-10 PSF1-A488 DAPI IMPa2-A546 _ap_TileScan_001 (Stage 42 of 49)	00-X4up4VKxajkRmBpgLS5Rm6
1.07737e+006		Cell	1	0.000	1.000	408	0	siRNA-SC-10 PSF1-A488 IMPa2-A546 DAPI 8C2-siRNA-IMP-a2-a4 V2.00	0	14. siRNA-SC-10 PSF1-A488 DAPI IMPa2-A546 _aq_TileScan_001 (Stage 43 of 49)	00-uKkcKLjPyQTEYXcG9UrNY6
63126		Cell	1	0.000	1.000	409	1	siRNA-SC-10 PSF1-A488 IMPa2-A546 DAPI 8C2-siRNA-IMP-a2-a4 V2.00	0	14. siRNA-SC-10 PSF1-A488 DAPI IMPa2-A546 _aq_TileScan_001 (Stage 43 of 49)	00-uKkcKLjPyQTEYXcG9UrNY6
498295		Cell	1	0.000	1.000	410	0	siRNA-SC-10 PSF1-A488 IMPa2-A546 DAPI 8C2-siRNA-IMP-a2-a4 V2.00	0	14. siRNA-SC-10 PSF1-A488 DAPI IMPa2-A546 _ar_TileScan_001 (Stage 44 of 49)	00-hJzPppCBTBs4bAYjM6Gfc6
1.09149e+006		Cell	1	0.000	1.000	411	1	siRNA-SC-10 PSF1-A488 IMPa2-A546 DAPI 8C2-siRNA-IMP-a2-a4 V2.00	0	14. siRNA-SC-10 PSF1-A488 DAPI IMPa2-A546 _ar_TileScan_001 (Stage 44 of 49)	00-hJzPppCBTBs4bAYjM6Gfc6
829854		Cell	1	0.000	1.000	412	2	siRNA-SC-10 PSF1-A488 IMPa2-A546 DAPI 8C2-siRNA-IMP-a2-a4 V2.00	0	14. siRNA-SC-10 PSF1-A488 DAPI IMPa2-A546 _ar_TileScan_001 (Stage 44 of 49)	00-hJzPppCBTBs4bAYjM6Gfc6
477611		Cell	1	0.000	1.000	413	3	siRNA-SC-10 PSF1-A488 IMPa2-A546 DAPI 8C2-siRNA-IMP-a2-a4 V2.00	0	14. siRNA-SC-10 PSF1-A488 DAPI IMPa2-A546 _ar_TileScan_001 (Stage 44 of 49)	00-hJzPppCBTBs4bAYjM6Gfc6
166981		Cell	1	0.000	1.000	414	4	siRNA-SC-10 PSF1-A488 IMPa2-A546 DAPI 8C2-siRNA-IMP-a2-a4 V2.00	0	14. siRNA-SC-10 PSF1-A488 DAPI IMPa2-A546 _ar_TileScan_001 (Stage 44 of 49)	00-hJzPppCBTBs4bAYjM6Gfc6
77964		Cell	1	0.000	1.000	415	5	siRNA-SC-10 PSF1-A488 IMPa2-A546 DAPI 8C2-siRNA-IMP-a2-a4 V2.00	0	14. siRNA-SC-10 PSF1-A488 DAPI IMPa2-A546 _ar_TileScan_001 (Stage 44 of 49)	00-hJzPppCBTBs4bAYjM6Gfc6
884045		Cell	1	0.000	1.000	416	0	siRNA-SC-10 PSF1-A488 IMPa2-A546 DAPI 8C2-siRNA-IMP-a2-a4 V2.00	0	14. siRNA-SC-10 PSF1-A488 DAPI IMPa2-A546 _as_TileScan_001 (Stage 45 of 49)	00-fepXQjgpNRCeiKRkyAoYUa
1.35325e+006		Cell	1	0.000	1.000	417	1	siRNA-SC-10 PSF1-A488 IMPa2-A546 DAPI 8C2-siRNA-IMP-a2-a4 V2.00	0	14. siRNA-SC-10 PSF1-A488 DAPI IMPa2-A546 _as_TileScan_001 (Stage 45 of 49)	00-fepXQjgpNRCeiKRkyAoYUa
1.79565e+006		Cell	1	0.000	1.000	418	2	siRNA-SC-10 PSF1-A488 IMPa2-A546 DAPI 8C2-siRNA-IMP-a2-a4 V2.00	0	14. siRNA-SC-10 PSF1-A488 DAPI IMPa2-A546 _as_TileScan_001 (Stage 45 of 49)	00-fepXQjgpNRCeiKRkyAoYUa
222332		Cell	1	0.000	1.000	419	3	siRNA-SC-10 PSF1-A488 IMPa2-A546 DAPI 8C2-siRNA-IMP-a2-a4 V2.00	0	14. siRNA-SC-10 PSF1-A488 DAPI IMPa2-A546 _as_TileScan_001 (Stage 45 of 49)	00-fepXQjgpNRCeiKRkyAoYUa
473495		Cell	1	0.000	1.000	420	4	siRNA-SC-10 PSF1-A488 IMPa2-A546 DAPI 8C2-siRNA-IMP-a2-a4 V2.00	0	14. siRNA-SC-10 PSF1-A488 DAPI IMPa2-A546 _as_TileScan_001 (Stage 45 of 49)	00-fepXQjgpNRCeiKRkyAoYUa
1.40642e+006		Cell	1	0.000	1.000	421	5	siRNA-SC-10 PSF1-A488 IMPa2-A546 DAPI 8C2-siRNA-IMP-a2-a4 V2.00	0	14. siRNA-SC-10 PSF1-A488 DAPI IMPa2-A546 _as_TileScan_001 (Stage 45 of 49)	00-fepXQjgpNRCeiKRkyAoYUa
578874		Cell	1	0.000	1.000	422	6	siRNA-SC-10 PSF1-A488 IMPa2-A546 DAPI 8C2-siRNA-IMP-a2-a4 V2.00	0	14. siRNA-SC-10 PSF1-A488 DAPI IMPa2-A546 _as_TileScan_001 (Stage 45 of 49)	00-fepXQjgpNRCeiKRkyAoYUa
1.16536e+006		Cell	1	0.000	1.000	423	7	siRNA-SC-10 PSF1-A488 IMPa2-A546 DAPI 8C2-siRNA-IMP-a2-a4 V2.00	0	14. siRNA-SC-10 PSF1-A488 DAPI IMPa2-A546 _as_TileScan_001 (Stage 45 of 49)	00-fepXQjgpNRCeiKRkyAoYUa
191572		Cell	1	0.000	1.000	424	8	siRNA-SC-10 PSF1-A488 IMPa2-A546 DAPI 8C2-siRNA-IMP-a2-a4 V2.00	0	14. siRNA-SC-10 PSF1-A488 DAPI IMPa2-A546 _as_TileScan_001 (Stage 45 of 49)	00-fepXQjgpNRCeiKRkyAoYUa
608100		Cell	1	0.000	1.000	425	9	siRNA-SC-10 PSF1-A488 IMPa2-A546 DAPI 8C2-siRNA-IMP-a2-a4 V2.00	0	14. siRNA-SC-10 PSF1-A488 DAPI IMPa2-A546 _as_TileScan_001 (Stage 45 of 49)	00-fepXQjgpNRCeiKRkyAoYUa
1.64521e+006		Cell	1	0.000	1.000	426	10	siRNA-SC-10 PSF1-A488 IMPa2-A546 DAPI 8C2-siRNA-IMP-a2-a4 V2.00	0	14. siRNA-SC-10 PSF1-A488 DAPI IMPa2-A546 _as_TileScan_001 (Stage 45 of 49)	00-fepXQjgpNRCeiKRkyAoYUa
1.30511e+006		Cell	1	0.000	1.000	427	11	siRNA-SC-10 PSF1-A488 IMPa2-A546 DAPI 8C2-siRNA-IMP-a2-a4 V2.00	0	14. siRNA-SC-10 PSF1-A488 DAPI IMPa2-A546 _as_TileScan_001 (Stage 45 of 49)	00-fepXQjgpNRCeiKRkyAoYUa
1.61966e+006		Cell	1	0.000	1.000	428	12	siRNA-SC-10 PSF1-A488 IMPa2-A546 DAPI 8C2-siRNA-IMP-a2-a4 V2.00	0	14. siRNA-SC-10 PSF1-A488 DAPI IMPa2-A546 _as_TileScan_001 (Stage 45 of 49)	00-fepXQjgpNRCeiKRkyAoYUa
1.28968e+006		Cell	1	0.000	1.000	429	13	siRNA-SC-10 PSF1-A488 IMPa2-A546 DAPI 8C2-siRNA-IMP-a2-a4 V2.00	0	14. siRNA-SC-10 PSF1-A488 DAPI IMPa2-A546 _as_TileScan_001 (Stage 45 of 49)	00-fepXQjgpNRCeiKRkyAoYUa
243775		Cell	1	0.000	1.000	430	14	siRNA-SC-10 PSF1-A488 IMPa2-A546 DAPI 8C2-siRNA-IMP-a2-a4 V2.00	0	14. siRNA-SC-10 PSF1-A488 DAPI IMPa2-A546 _as_TileScan_001 (Stage 45 of 49)	00-fepXQjgpNRCeiKRkyAoYUa
717546		Cell	1	0.000	1.000	431	15	siRNA-SC-10 PSF1-A488 IMPa2-A546 DAPI 8C2-siRNA-IMP-a2-a4 V2.00	0	14. siRNA-SC-10 PSF1-A488 DAPI IMPa2-A546 _as_TileScan_001 (Stage 45 of 49)	00-fepXQjgpNRCeiKRkyAoYUa
1.05092e+006		Cell	1	0.000	1.000	432	16	siRNA-SC-10 PSF1-A488 IMPa2-A546 DAPI 8C2-siRNA-IMP-a2-a4 V2.00	0	14. siRNA-SC-10 PSF1-A488 DAPI IMPa2-A546 _as_TileScan_001 (Stage 45 of 49)	00-fepXQjgpNRCeiKRkyAoYUa
737247		Cell	1	0.000	1.000	433	17	siRNA-SC-10 PSF1-A488 IMPa2-A546 DAPI 8C2-siRNA-IMP-a2-a4 V2.00	0	14. siRNA-SC-10 PSF1-A488 DAPI IMPa2-A546 _as_TileScan_001 (Stage 45 of 49)	00-fepXQjgpNRCeiKRkyAoYUa
634768		Cell	1	0.000	1.000	434	18	siRNA-SC-10 PSF1-A488 IMPa2-A546 DAPI 8C2-siRNA-IMP-a2-a4 V2.00	0	14. siRNA-SC-10 PSF1-A488 DAPI IMPa2-A546 _as_TileScan_001 (Stage 45 of 49)	00-fepXQjgpNRCeiKRkyAoYUa
881699		Cell	1	0.000	1.000	435	19	siRNA-SC-10 PSF1-A488 IMPa2-A546 DAPI 8C2-siRNA-IMP-a2-a4 V2.00	0	14. siRNA-SC-10 PSF1-A488 DAPI IMPa2-A546 _as_TileScan_001 (Stage 45 of 49)	00-fepXQjgpNRCeiKRkyAoYUa
455789		Cell	1	0.000	1.000	436	20	siRNA-SC-10 PSF1-A488 IMPa2-A546 DAPI 8C2-siRNA-IMP-a2-a4 V2.00	0	14. siRNA-SC-10 PSF1-A488 DAPI IMPa2-A546 _as_TileScan_001 (Stage 45 of 49)	00-fepXQjgpNRCeiKRkyAoYUa
752270		Cell	1	0.000	1.000	437	0	siRNA-SC-10 PSF1-A488 IMPa2-A546 DAPI 8C2-siRNA-IMP-a2-a4 V2.00	0	14. siRNA-SC-10 PSF1-A488 DAPI IMPa2-A546 _at_TileScan_001 (Stage 46 of 49)	00-TNCZHhEWJfumLjdnSgNFmN
77978		Cell	1	0.000	1.000	438	1	siRNA-SC-10 PSF1-A488 IMPa2-A546 DAPI 8C2-siRNA-IMP-a2-a4 V2.00	0	14. siRNA-SC-10 PSF1-A488 DAPI IMPa2-A546 _at_TileScan_001 (Stage 46 of 49)	00-TNCZHhEWJfumLjdnSgNFmN
1.46463e+006		Cell	1	0.000	1.000	439	2	siRNA-SC-10 PSF1-A488 IMPa2-A546 DAPI 8C2-siRNA-IMP-a2-a4 V2.00	0	14. siRNA-SC-10 PSF1-A488 DAPI IMPa2-A546 _at_TileScan_001 (Stage 46 of 49)	00-TNCZHhEWJfumLjdnSgNFmN
648283		Cell	1	0.000	1.000	440	3	siRNA-SC-10 PSF1-A488 IMPa2-A546 DAPI 8C2-siRNA-IMP-a2-a4 V2.00	0	14. siRNA-SC-10 PSF1-A488 DAPI IMPa2-A546 _at_TileScan_001 (Stage 46 of 49)	00-TNCZHhEWJfumLjdnSgNFmN
245005		Cell	1	0.000	1.000	441	4	siRNA-SC-10 PSF1-A488 IMPa2-A546 DAPI 8C2-siRNA-IMP-a2-a4 V2.00	0	14. siRNA-SC-10 PSF1-A488 DAPI IMPa2-A546 _at_TileScan_001 (Stage 46 of 49)	00-TNCZHhEWJfumLjdnSgNFmN
2.49944e+006		Cell	1	0.000	1.000	442	5	siRNA-SC-10 PSF1-A488 IMPa2-A546 DAPI 8C2-siRNA-IMP-a2-a4 V2.00	0	14. siRNA-SC-10 PSF1-A488 DAPI IMPa2-A546 _at_TileScan_001 (Stage 46 of 49)	00-TNCZHhEWJfumLjdnSgNFmN
327877		Cell	1	0.000	1.000	443	6	siRNA-SC-10 PSF1-A488 IMPa2-A546 DAPI 8C2-siRNA-IMP-a2-a4 V2.00	0	14. siRNA-SC-10 PSF1-A488 DAPI IMPa2-A546 _at_TileScan_001 (Stage 46 of 49)	00-TNCZHhEWJfumLjdnSgNFmN
571686		Cell	1	0.000	1.000	444	7	siRNA-SC-10 PSF1-A488 IMPa2-A546 DAPI 8C2-siRNA-IMP-a2-a4 V2.00	0	14. siRNA-SC-10 PSF1-A488 DAPI IMPa2-A546 _at_TileScan_001 (Stage 46 of 49)	00-TNCZHhEWJfumLjdnSgNFmN
854849		Cell	1	0.000	1.000	445	8	siRNA-SC-10 PSF1-A488 IMPa2-A546 DAPI 8C2-siRNA-IMP-a2-a4 V2.00	0	14. siRNA-SC-10 PSF1-A488 DAPI IMPa2-A546 _at_TileScan_001 (Stage 46 of 49)	00-TNCZHhEWJfumLjdnSgNFmN
761262		Cell	1	0.000	1.000	446	9	siRNA-SC-10 PSF1-A488 IMPa2-A546 DAPI 8C2-siRNA-IMP-a2-a4 V2.00	0	14. siRNA-SC-10 PSF1-A488 DAPI IMPa2-A546 _at_TileScan_001 (Stage 46 of 49)	00-TNCZHhEWJfumLjdnSgNFmN
548497		Cell	1	0.000	1.000	447	10	siRNA-SC-10 PSF1-A488 IMPa2-A546 DAPI 8C2-siRNA-IMP-a2-a4 V2.00	0	14. siRNA-SC-10 PSF1-A488 DAPI IMPa2-A546 _at_TileScan_001 (Stage 46 of 49)	00-TNCZHhEWJfumLjdnSgNFmN
1.0393e+007		Cell	1	0.000	1.000	448	11	siRNA-SC-10 PSF1-A488 IMPa2-A546 DAPI 8C2-siRNA-IMP-a2-a4 V2.00	0	14. siRNA-SC-10 PSF1-A488 DAPI IMPa2-A546 _at_TileScan_001 (Stage 46 of 49)	00-TNCZHhEWJfumLjdnSgNFmN
3.81605e+006		Cell	1	0.000	1.000	449	12	siRNA-SC-10 PSF1-A488 IMPa2-A546 DAPI 8C2-siRNA-IMP-a2-a4 V2.00	0	14. siRNA-SC-10 PSF1-A488 DAPI IMPa2-A546 _at_TileScan_001 (Stage 46 of 49)	00-TNCZHhEWJfumLjdnSgNFmN
728610		Cell	1	0.000	1.000	450	13	siRNA-SC-10 PSF1-A488 IMPa2-A546 DAPI 8C2-siRNA-IMP-a2-a4 V2.00	0	14. siRNA-SC-10 PSF1-A488 DAPI IMPa2-A546 _at_TileScan_001 (Stage 46 of 49)	00-TNCZHhEWJfumLjdnSgNFmN
1.68422e+006		Cell	1	0.000	1.000	451	14	siRNA-SC-10 PSF1-A488 IMPa2-A546 DAPI 8C2-siRNA-IMP-a2-a4 V2.00	0	14. siRNA-SC-10 PSF1-A488 DAPI IMPa2-A546 _at_TileScan_001 (Stage 46 of 49)	00-TNCZHhEWJfumLjdnSgNFmN
870348		Cell	1	0.000	1.000	452	15	siRNA-SC-10 PSF1-A488 IMPa2-A546 DAPI 8C2-siRNA-IMP-a2-a4 V2.00	0	14. siRNA-SC-10 PSF1-A488 DAPI IMPa2-A546 _at_TileScan_001 (Stage 46 of 49)	00-TNCZHhEWJfumLjdnSgNFmN
1.27414e+006		Cell	1	0.000	1.000	453	16	siRNA-SC-10 PSF1-A488 IMPa2-A546 DAPI 8C2-siRNA-IMP-a2-a4 V2.00	0	14. siRNA-SC-10 PSF1-A488 DAPI IMPa2-A546 _at_TileScan_001 (Stage 46 of 49)	00-TNCZHhEWJfumLjdnSgNFmN
2.37066e+006		Cell	1	0.000	1.000	454	17	siRNA-SC-10 PSF1-A488 IMPa2-A546 DAPI 8C2-siRNA-IMP-a2-a4 V2.00	0	14. siRNA-SC-10 PSF1-A488 DAPI IMPa2-A546 _at_TileScan_001 (Stage 46 of 49)	00-TNCZHhEWJfumLjdnSgNFmN
3.6531e+006		Cell	1	0.000	1.000	455	18	siRNA-SC-10 PSF1-A488 IMPa2-A546 DAPI 8C2-siRNA-IMP-a2-a4 V2.00	0	14. siRNA-SC-10 PSF1-A488 DAPI IMPa2-A546 _at_TileScan_001 (Stage 46 of 49)	00-TNCZHhEWJfumLjdnSgNFmN
1.35295e+006		Cell	1	0.000	1.000	456	19	siRNA-SC-10 PSF1-A488 IMPa2-A546 DAPI 8C2-siRNA-IMP-a2-a4 V2.00	0	14. siRNA-SC-10 PSF1-A488 DAPI IMPa2-A546 _at_TileScan_001 (Stage 46 of 49)	00-TNCZHhEWJfumLjdnSgNFmN
286292		Cell	1	0.000	1.000	457	20	siRNA-SC-10 PSF1-A488 IMPa2-A546 DAPI 8C2-siRNA-IMP-a2-a4 V2.00	0	14. siRNA-SC-10 PSF1-A488 DAPI IMPa2-A546 _at_TileScan_001 (Stage 46 of 49)	00-TNCZHhEWJfumLjdnSgNFmN
368361		Cell	1	0.000	1.000	458	21	siRNA-SC-10 PSF1-A488 IMPa2-A546 DAPI 8C2-siRNA-IMP-a2-a4 V2.00	0	14. siRNA-SC-10 PSF1-A488 DAPI IMPa2-A546 _at_TileScan_001 (Stage 46 of 49)	00-TNCZHhEWJfumLjdnSgNFmN
592723		Cell	1	0.000	1.000	459	22	siRNA-SC-10 PSF1-A488 IMPa2-A546 DAPI 8C2-siRNA-IMP-a2-a4 V2.00	0	14. siRNA-SC-10 PSF1-A488 DAPI IMPa2-A546 _at_TileScan_001 (Stage 46 of 49)	00-TNCZHhEWJfumLjdnSgNFmN
333102		Cell	1	0.000	1.000	460	23	siRNA-SC-10 PSF1-A488 IMPa2-A546 DAPI 8C2-siRNA-IMP-a2-a4 V2.00	0	14. siRNA-SC-10 PSF1-A488 DAPI IMPa2-A546 _at_TileScan_001 (Stage 46 of 49)	00-TNCZHhEWJfumLjdnSgNFmN
439925		Cell	1	0.000	1.000	461	24	siRNA-SC-10 PSF1-A488 IMPa2-A546 DAPI 8C2-siRNA-IMP-a2-a4 V2.00	0	14. siRNA-SC-10 PSF1-A488 DAPI IMPa2-A546 _at_TileScan_001 (Stage 46 of 49)	00-TNCZHhEWJfumLjdnSgNFmN
779687		Cell	1	0.000	1.000	462	25	siRNA-SC-10 PSF1-A488 IMPa2-A546 DAPI 8C2-siRNA-IMP-a2-a4 V2.00	0	14. siRNA-SC-10 PSF1-A488 DAPI IMPa2-A546 _at_TileScan_001 (Stage 46 of 49)	00-TNCZHhEWJfumLjdnSgNFmN
297618		Cell	1	0.000	1.000	463	26	siRNA-SC-10 PSF1-A488 IMPa2-A546 DAPI 8C2-siRNA-IMP-a2-a4 V2.00	0	14. siRNA-SC-10 PSF1-A488 DAPI IMPa2-A546 _at_TileScan_001 (Stage 46 of 49)	00-TNCZHhEWJfumLjdnSgNFmN
59397		Cell	1	0.000	1.000	464	0	siRNA-SC-10 PSF1-A488 IMPa2-A546 DAPI 8C2-siRNA-IMP-a2-a4 V2.00	0	14. siRNA-SC-10 PSF1-A488 DAPI IMPa2-A546 _au_TileScan_001 (Stage 47 of 49)	00-pFttJvyPQCVUygPmKztRMU
224351		Cell	1	0.000	1.000	465	1	siRNA-SC-10 PSF1-A488 IMPa2-A546 DAPI 8C2-siRNA-IMP-a2-a4 V2.00	0	14. siRNA-SC-10 PSF1-A488 DAPI IMPa2-A546 _au_TileScan_001 (Stage 47 of 49)	00-pFttJvyPQCVUygPmKztRMU
108559		Cell	1	0.000	1.000	466	2	siRNA-SC-10 PSF1-A488 IMPa2-A546 DAPI 8C2-siRNA-IMP-a2-a4 V2.00	0	14. siRNA-SC-10 PSF1-A488 DAPI IMPa2-A546 _au_TileScan_001 (Stage 47 of 49)	00-pFttJvyPQCVUygPmKztRMU
1.19436e+006		Cell	1	0.000	1.000	467	3	siRNA-SC-10 PSF1-A488 IMPa2-A546 DAPI 8C2-siRNA-IMP-a2-a4 V2.00	0	14. siRNA-SC-10 PSF1-A488 DAPI IMPa2-A546 _au_TileScan_001 (Stage 47 of 49)	00-pFttJvyPQCVUygPmKztRMU
2.46705e+006		Cell	1	0.000	1.000	468	4	siRNA-SC-10 PSF1-A488 IMPa2-A546 DAPI 8C2-siRNA-IMP-a2-a4 V2.00	0	14. siRNA-SC-10 PSF1-A488 DAPI IMPa2-A546 _au_TileScan_001 (Stage 47 of 49)	00-pFttJvyPQCVUygPmKztRMU
1.02157e+006		Cell	1	0.000	1.000	469	5	siRNA-SC-10 PSF1-A488 IMPa2-A546 DAPI 8C2-siRNA-IMP-a2-a4 V2.00	0	14. siRNA-SC-10 PSF1-A488 DAPI IMPa2-A546 _au_TileScan_001 (Stage 47 of 49)	00-pFttJvyPQCVUygPmKztRMU
975769		Cell	1	0.000	1.000	470	6	siRNA-SC-10 PSF1-A488 IMPa2-A546 DAPI 8C2-siRNA-IMP-a2-a4 V2.00	0	14. siRNA-SC-10 PSF1-A488 DAPI IMPa2-A546 _au_TileScan_001 (Stage 47 of 49)	00-pFttJvyPQCVUygPmKztRMU
2.11339e+006		Cell	1	0.000	1.000	471	7	siRNA-SC-10 PSF1-A488 IMPa2-A546 DAPI 8C2-siRNA-IMP-a2-a4 V2.00	0	14. siRNA-SC-10 PSF1-A488 DAPI IMPa2-A546 _au_TileScan_001 (Stage 47 of 49)	00-pFttJvyPQCVUygPmKztRMU
1.18996e+006		Cell	1	0.000	1.000	472	8	siRNA-SC-10 PSF1-A488 IMPa2-A546 DAPI 8C2-siRNA-IMP-a2-a4 V2.00	0	14. siRNA-SC-10 PSF1-A488 DAPI IMPa2-A546 _au_TileScan_001 (Stage 47 of 49)	00-pFttJvyPQCVUygPmKztRMU
790185		Cell	1	0.000	1.000	473	9	siRNA-SC-10 PSF1-A488 IMPa2-A546 DAPI 8C2-siRNA-IMP-a2-a4 V2.00	0	14. siRNA-SC-10 PSF1-A488 DAPI IMPa2-A546 _au_TileScan_001 (Stage 47 of 49)	00-pFttJvyPQCVUygPmKztRMU
6.00563e+006		Cell	1	0.000	1.000	474	10	siRNA-SC-10 PSF1-A488 IMPa2-A546 DAPI 8C2-siRNA-IMP-a2-a4 V2.00	0	14. siRNA-SC-10 PSF1-A488 DAPI IMPa2-A546 _au_TileScan_001 (Stage 47 of 49)	00-pFttJvyPQCVUygPmKztRMU
1.11343e+006		Cell	1	0.000	1.000	475	11	siRNA-SC-10 PSF1-A488 IMPa2-A546 DAPI 8C2-siRNA-IMP-a2-a4 V2.00	0	14. siRNA-SC-10 PSF1-A488 DAPI IMPa2-A546 _au_TileScan_001 (Stage 47 of 49)	00-pFttJvyPQCVUygPmKztRMU
1.10091e+006		Cell	1	0.000	1.000	476	12	siRNA-SC-10 PSF1-A488 IMPa2-A546 DAPI 8C2-siRNA-IMP-a2-a4 V2.00	0	14. siRNA-SC-10 PSF1-A488 DAPI IMPa2-A546 _au_TileScan_001 (Stage 47 of 49)	00-pFttJvyPQCVUygPmKztRMU
779087		Cell	1	0.000	1.000	477	13	siRNA-SC-10 PSF1-A488 IMPa2-A546 DAPI 8C2-siRNA-IMP-a2-a4 V2.00	0	14. siRNA-SC-10 PSF1-A488 DAPI IMPa2-A546 _au_TileScan_001 (Stage 47 of 49)	00-pFttJvyPQCVUygPmKztRMU
1.58411e+006		Cell	1	0.000	1.000	478	14	siRNA-SC-10 PSF1-A488 IMPa2-A546 DAPI 8C2-siRNA-IMP-a2-a4 V2.00	0	14. siRNA-SC-10 PSF1-A488 DAPI IMPa2-A546 _au_TileScan_001 (Stage 47 of 49)	00-pFttJvyPQCVUygPmKztRMU
1.09301e+006		Cell	1	0.000	1.000	479	15	siRNA-SC-10 PSF1-A488 IMPa2-A546 DAPI 8C2-siRNA-IMP-a2-a4 V2.00	0	14. siRNA-SC-10 PSF1-A488 DAPI IMPa2-A546 _au_TileScan_001 (Stage 47 of 49)	00-pFttJvyPQCVUygPmKztRMU
1.07215e+006		Cell	1	0.000	1.000	480	16	siRNA-SC-10 PSF1-A488 IMPa2-A546 DAPI 8C2-siRNA-IMP-a2-a4 V2.00	0	14. siRNA-SC-10 PSF1-A488 DAPI IMPa2-A546 _au_TileScan_001 (Stage 47 of 49)	00-pFttJvyPQCVUygPmKztRMU
2.89721e+006		Cell	1	0.000	1.000	481	17	siRNA-SC-10 PSF1-A488 IMPa2-A546 DAPI 8C2-siRNA-IMP-a2-a4 V2.00	0	14. siRNA-SC-10 PSF1-A488 DAPI IMPa2-A546 _au_TileScan_001 (Stage 47 of 49)	00-pFttJvyPQCVUygPmKztRMU
59717		Cell	1	0.000	1.000	482	18	siRNA-SC-10 PSF1-A488 IMPa2-A546 DAPI 8C2-siRNA-IMP-a2-a4 V2.00	0	14. siRNA-SC-10 PSF1-A488 DAPI IMPa2-A546 _au_TileScan_001 (Stage 47 of 49)	00-pFttJvyPQCVUygPmKztRMU
947037		Cell	1	0.000	1.000	483	19	siRNA-SC-10 PSF1-A488 IMPa2-A546 DAPI 8C2-siRNA-IMP-a2-a4 V2.00	0	14. siRNA-SC-10 PSF1-A488 DAPI IMPa2-A546 _au_TileScan_001 (Stage 47 of 49)	00-pFttJvyPQCVUygPmKztRMU
933374		Cell	1	0.000	1.000	484	20	siRNA-SC-10 PSF1-A488 IMPa2-A546 DAPI 8C2-siRNA-IMP-a2-a4 V2.00	0	14. siRNA-SC-10 PSF1-A488 DAPI IMPa2-A546 _au_TileScan_001 (Stage 47 of 49)	00-pFttJvyPQCVUygPmKztRMU
336938		Cell	1	0.000	1.000	485	21	siRNA-SC-10 PSF1-A488 IMPa2-A546 DAPI 8C2-siRNA-IMP-a2-a4 V2.00	0	14. siRNA-SC-10 PSF1-A488 DAPI IMPa2-A546 _au_TileScan_001 (Stage 47 of 49)	00-pFttJvyPQCVUygPmKztRMU
424301		Cell	1	0.000	1.000	486	22	siRNA-SC-10 PSF1-A488 IMPa2-A546 DAPI 8C2-siRNA-IMP-a2-a4 V2.00	0	14. siRNA-SC-10 PSF1-A488 DAPI IMPa2-A546 _au_TileScan_001 (Stage 47 of 49)	00-pFttJvyPQCVUygPmKztRMU
672890		Cell	1	0.000	1.000	487	23	siRNA-SC-10 PSF1-A488 IMPa2-A546 DAPI 8C2-siRNA-IMP-a2-a4 V2.00	0	14. siRNA-SC-10 PSF1-A488 DAPI IMPa2-A546 _au_TileScan_001 (Stage 47 of 49)	00-pFttJvyPQCVUygPmKztRMU
1.08275e+006		Cell	1	0.000	1.000	488	24	siRNA-SC-10 PSF1-A488 IMPa2-A546 DAPI 8C2-siRNA-IMP-a2-a4 V2.00	0	14. siRNA-SC-10 PSF1-A488 DAPI IMPa2-A546 _au_TileScan_001 (Stage 47 of 49)	00-pFttJvyPQCVUygPmKztRMU
539169		Cell	1	0.000	1.000	489	25	siRNA-SC-10 PSF1-A488 IMPa2-A546 DAPI 8C2-siRNA-IMP-a2-a4 V2.00	0	14. siRNA-SC-10 PSF1-A488 DAPI IMPa2-A546 _au_TileScan_001 (Stage 47 of 49)	00-pFttJvyPQCVUygPmKztRMU
888067		Cell	1	0.000	1.000	490	26	siRNA-SC-10 PSF1-A488 IMPa2-A546 DAPI 8C2-siRNA-IMP-a2-a4 V2.00	0	14. siRNA-SC-10 PSF1-A488 DAPI IMPa2-A546 _au_TileScan_001 (Stage 47 of 49)	00-pFttJvyPQCVUygPmKztRMU
572228		Cell	1	0.000	1.000	491	27	siRNA-SC-10 PSF1-A488 IMPa2-A546 DAPI 8C2-siRNA-IMP-a2-a4 V2.00	0	14. siRNA-SC-10 PSF1-A488 DAPI IMPa2-A546 _au_TileScan_001 (Stage 47 of 49)	00-pFttJvyPQCVUygPmKztRMU
809673		Cell	1	0.000	1.000	492	28	siRNA-SC-10 PSF1-A488 IMPa2-A546 DAPI 8C2-siRNA-IMP-a2-a4 V2.00	0	14. siRNA-SC-10 PSF1-A488 DAPI IMPa2-A546 _au_TileScan_001 (Stage 47 of 49)	00-pFttJvyPQCVUygPmKztRMU
462387		Cell	1	0.000	1.000	493	29	siRNA-SC-10 PSF1-A488 IMPa2-A546 DAPI 8C2-siRNA-IMP-a2-a4 V2.00	0	14. siRNA-SC-10 PSF1-A488 DAPI IMPa2-A546 _au_TileScan_001 (Stage 47 of 49)	00-pFttJvyPQCVUygPmKztRMU
170515		Cell	1	0.000	1.000	494	0	siRNA-SC-10 PSF1-A488 IMPa2-A546 DAPI 8C2-siRNA-IMP-a2-a4 V2.00	0	14. siRNA-SC-10 PSF1-A488 DAPI IMPa2-A546 _av_TileScan_001 (Stage 48 of 49)	00-jpZrjLH4RDYiLtGNe9LDi
88472		Cell	1	0.000	1.000	495	1	siRNA-SC-10 PSF1-A488 IMPa2-A546 DAPI 8C2-siRNA-IMP-a2-a4 V2.00	0	14. siRNA-SC-10 PSF1-A488 DAPI IMPa2-A546 _av_TileScan_001 (Stage 48 of 49)	00-jpZrjLH4RDYiLtGNe9LDi
2.54357e+006		Cell	1	0.000	1.000	496	2	siRNA-SC-10 PSF1-A488 IMPa2-A546 DAPI 8C2-siRNA-IMP-a2-a4 V2.00	0	14. siRNA-SC-10 PSF1-A488 DAPI IMPa2-A546 _av_TileScan_001 (Stage 48 of 49)	00-jpZrjLH4RDYiLtGNe9LDi
1.39275e+006		Cell	1	0.000	1.000	497	3	siRNA-SC-10 PSF1-A488 IMPa2-A546 DAPI 8C2-siRNA-IMP-a2-a4 V2.00	0	14. siRNA-SC-10 PSF1-A488 DAPI IMPa2-A546 _av_TileScan_001 (Stage 48 of 49)	00-jpZrjLH4RDYiLtGNe9LDi
1.4556e+006		Cell	1	0.000	1.000	498	4	siRNA-SC-10 PSF1-A488 IMPa2-A546 DAPI 8C2-siRNA-IMP-a2-a4 V2.00	0	14. siRNA-SC-10 PSF1-A488 DAPI IMPa2-A546 _av_TileScan_001 (Stage 48 of 49)	00-jpZrjLH4RDYiLtGNe9LDi
1.61912e+006		Cell	1	0.000	1.000	499	5	siRNA-SC-10 PSF1-A488 IMPa2-A546 DAPI 8C2-siRNA-IMP-a2-a4 V2.00	0	14. siRNA-SC-10 PSF1-A488 DAPI IMPa2-A546 _av_TileScan_001 (Stage 48 of 49)	00-jpZrjLH4RDYiLtGNe9LDi
1.42078e+006		Cell	1	0.000	1.000	500	6	siRNA-SC-10 PSF1-A488 IMPa2-A546 DAPI 8C2-siRNA-IMP-a2-a4 V2.00	0	14. siRNA-SC-10 PSF1-A488 DAPI IMPa2-A546 _av_TileScan_001 (Stage 48 of 49)	00-jpZrjLH4RDYiLtGNe9LDi
60634		Cell	1	0.000	1.000	501	7	siRNA-SC-10 PSF1-A488 IMPa2-A546 DAPI 8C2-siRNA-IMP-a2-a4 V2.00	0	14. siRNA-SC-10 PSF1-A488 DAPI IMPa2-A546 _av_TileScan_001 (Stage 48 of 49)	00-jpZrjLH4RDYiLtGNe9LDi
1.20773e+006		Cell	1	0.000	1.000	502	8	siRNA-SC-10 PSF1-A488 IMPa2-A546 DAPI 8C2-siRNA-IMP-a2-a4 V2.00	0	14. siRNA-SC-10 PSF1-A488 DAPI IMPa2-A546 _av_TileScan_001 (Stage 48 of 49)	00-jpZrjLH4RDYiLtGNe9LDi
364610		Cell	1	0.000	1.000	503	9	siRNA-SC-10 PSF1-A488 IMPa2-A546 DAPI 8C2-siRNA-IMP-a2-a4 V2.00	0	14. siRNA-SC-10 PSF1-A488 DAPI IMPa2-A546 _av_TileScan_001 (Stage 48 of 49)	00-jpZrjLH4RDYiLtGNe9LDi
783058		Cell	1	0.000	1.000	504	10	siRNA-SC-10 PSF1-A488 IMPa2-A546 DAPI 8C2-siRNA-IMP-a2-a4 V2.00	0	14. siRNA-SC-10 PSF1-A488 DAPI IMPa2-A546 _av_TileScan_001 (Stage 48 of 49)	00-jpZrjLH4RDYiLtGNe9LDi
232717		Cell	1	0.000	1.000	505	11	siRNA-SC-10 PSF1-A488 IMPa2-A546 DAPI 8C2-siRNA-IMP-a2-a4 V2.00	0	14. siRNA-SC-10 PSF1-A488 DAPI IMPa2-A546 _av_TileScan_001 (Stage 48 of 49)	00-jpZrjLH4RDYiLtGNe9LDi
1.37245e+006		Cell	1	0.000	1.000	506	12	siRNA-SC-10 PSF1-A488 IMPa2-A546 DAPI 8C2-siRNA-IMP-a2-a4 V2.00	0	14. siRNA-SC-10 PSF1-A488 DAPI IMPa2-A546 _av_TileScan_001 (Stage 48 of 49)	00-jpZrjLH4RDYiLtGNe9LDi
1.13696e+006		Cell	1	0.000	1.000	507	13	siRNA-SC-10 PSF1-A488 IMPa2-A546 DAPI 8C2-siRNA-IMP-a2-a4 V2.00	0	14. siRNA-SC-10 PSF1-A488 DAPI IMPa2-A546 _av_TileScan_001 (Stage 48 of 49)	00-jpZrjLH4RDYiLtGNe9LDi
1.33025e+006		Cell	1	0.000	1.000	508	14	siRNA-SC-10 PSF1-A488 IMPa2-A546 DAPI 8C2-siRNA-IMP-a2-a4 V2.00	0	14. siRNA-SC-10 PSF1-A488 DAPI IMPa2-A546 _av_TileScan_001 (Stage 48 of 49)	00-jpZrjLH4RDYiLtGNe9LDi
2.24803e+006		Cell	1	0.000	1.000	509	15	siRNA-SC-10 PSF1-A488 IMPa2-A546 DAPI 8C2-siRNA-IMP-a2-a4 V2.00	0	14. siRNA-SC-10 PSF1-A488 DAPI IMPa2-A546 _av_TileScan_001 (Stage 48 of 49)	00-jpZrjLH4RDYiLtGNe9LDi
5.61391e+006		Cell	1	0.000	1.000	510	16	siRNA-SC-10 PSF1-A488 IMPa2-A546 DAPI 8C2-siRNA-IMP-a2-a4 V2.00	0	14. siRNA-SC-10 PSF1-A488 DAPI IMPa2-A546 _av_TileScan_001 (Stage 48 of 49)	00-jpZrjLH4RDYiLtGNe9LDi
2.22859e+006		Cell	1	0.000	1.000	511	17	siRNA-SC-10 PSF1-A488 IMPa2-A546 DAPI 8C2-siRNA-IMP-a2-a4 V2.00	0	14. siRNA-SC-10 PSF1-A488 DAPI IMPa2-A546 _av_TileScan_001 (Stage 48 of 49)	00-jpZrjLH4RDYiLtGNe9LDi
373625		Cell	1	0.000	1.000	512	18	siRNA-SC-10 PSF1-A488 IMPa2-A546 DAPI 8C2-siRNA-IMP-a2-a4 V2.00	0	14. siRNA-SC-10 PSF1-A488 DAPI IMPa2-A546 _av_TileScan_001 (Stage 48 of 49)	00-jpZrjLH4RDYiLtGNe9LDi
816289		Cell	1	0.000	1.000	513	19	siRNA-SC-10 PSF1-A488 IMPa2-A546 DAPI 8C2-siRNA-IMP-a2-a4 V2.00	0	14. siRNA-SC-10 PSF1-A488 DAPI IMPa2-A546 _av_TileScan_001 (Stage 48 of 49)	00-jpZrjLH4RDYiLtGNe9LDi
1.59028e+006		Cell	1	0.000	1.000	514	20	siRNA-SC-10 PSF1-A488 IMPa2-A546 DAPI 8C2-siRNA-IMP-a2-a4 V2.00	0	14. siRNA-SC-10 PSF1-A488 DAPI IMPa2-A546 _av_TileScan_001 (Stage 48 of 49)	00-jpZrjLH4RDYiLtGNe9LDi
301670		Cell	1	0.000	1.000	515	21	siRNA-SC-10 PSF1-A488 IMPa2-A546 DAPI 8C2-siRNA-IMP-a2-a4 V2.00	0	14. siRNA-SC-10 PSF1-A488 DAPI IMPa2-A546 _av_TileScan_001 (Stage 48 of 49)	00-jpZrjLH4RDYiLtGNe9LDi
2.5598e+006		Cell	1	0.000	1.000	516	22	siRNA-SC-10 PSF1-A488 IMPa2-A546 DAPI 8C2-siRNA-IMP-a2-a4 V2.00	0	14. siRNA-SC-10 PSF1-A488 DAPI IMPa2-A546 _av_TileScan_001 (Stage 48 of 49)	00-jpZrjLH4RDYiLtGNe9LDi
113784		Cell	1	0.000	1.000	517	0	siRNA-SC-10 PSF1-A488 IMPa2-A546 DAPI 8C2-siRNA-IMP-a2-a4 V2.00	0	14. siRNA-SC-10 PSF1-A488 DAPI IMPa2-A546 _aw_TileScan_001 (Stage 49 of 49)	00-jTbyV8jPUaB352uuabgMiC
1.97039e+006		Cell	1	0.000	1.000	518	1	siRNA-SC-10 PSF1-A488 IMPa2-A546 DAPI 8C2-siRNA-IMP-a2-a4 V2.00	0	14. siRNA-SC-10 PSF1-A488 DAPI IMPa2-A546 _aw_TileScan_001 (Stage 49 of 49)	00-jTbyV8jPUaB352uuabgMiC
1.75932e+006		Cell	1	0.000	1.000	519	2	siRNA-SC-10 PSF1-A488 IMPa2-A546 DAPI 8C2-siRNA-IMP-a2-a4 V2.00	0	14. siRNA-SC-10 PSF1-A488 DAPI IMPa2-A546 _aw_TileScan_001 (Stage 49 of 49)	00-jTbyV8jPUaB352uuabgMiC
264371		Cell	1	0.000	1.000	520	3	siRNA-SC-10 PSF1-A488 IMPa2-A546 DAPI 8C2-siRNA-IMP-a2-a4 V2.00	0	14. siRNA-SC-10 PSF1-A488 DAPI IMPa2-A546 _aw_TileScan_001 (Stage 49 of 49)	00-jTbyV8jPUaB352uuabgMiC
699758		Cell	1	0.000	1.000	521	4	siRNA-SC-10 PSF1-A488 IMPa2-A546 DAPI 8C2-siRNA-IMP-a2-a4 V2.00	0	14. siRNA-SC-10 PSF1-A488 DAPI IMPa2-A546 _aw_TileScan_001 (Stage 49 of 49)	00-jTbyV8jPUaB352uuabgMiC
3.18013e+006		Cell	1	0.000	1.000	522	5	siRNA-SC-10 PSF1-A488 IMPa2-A546 DAPI 8C2-siRNA-IMP-a2-a4 V2.00	0	14. siRNA-SC-10 PSF1-A488 DAPI IMPa2-A546 _aw_TileScan_001 (Stage 49 of 49)	00-jTbyV8jPUaB352uuabgMiC
129269		Cell	1	0.000	1.000	523	6	siRNA-SC-10 PSF1-A488 IMPa2-A546 DAPI 8C2-siRNA-IMP-a2-a4 V2.00	0	14. siRNA-SC-10 PSF1-A488 DAPI IMPa2-A546 _aw_TileScan_001 (Stage 49 of 49)	00-jTbyV8jPUaB352uuabgMiC
1.27009e+006		Cell	1	0.000	1.000	524	7	siRNA-SC-10 PSF1-A488 IMPa2-A546 DAPI 8C2-siRNA-IMP-a2-a4 V2.00	0	14. siRNA-SC-10 PSF1-A488 DAPI IMPa2-A546 _aw_TileScan_001 (Stage 49 of 49)	00-jTbyV8jPUaB352uuabgMiC
952265		Cell	1	0.000	1.000	525	8	siRNA-SC-10 PSF1-A488 IMPa2-A546 DAPI 8C2-siRNA-IMP-a2-a4 V2.00	0	14. siRNA-SC-10 PSF1-A488 DAPI IMPa2-A546 _aw_TileScan_001 (Stage 49 of 49)	00-jTbyV8jPUaB352uuabgMiC
1.4905e+006		Cell	1	0.000	1.000	526	9	siRNA-SC-10 PSF1-A488 IMPa2-A546 DAPI 8C2-siRNA-IMP-a2-a4 V2.00	0	14. siRNA-SC-10 PSF1-A488 DAPI IMPa2-A546 _aw_TileScan_001 (Stage 49 of 49)	00-jTbyV8jPUaB352uuabgMiC
603843		Cell	1	0.000	1.000	527	10	siRNA-SC-10 PSF1-A488 IMPa2-A546 DAPI 8C2-siRNA-IMP-a2-a4 V2.00	0	14. siRNA-SC-10 PSF1-A488 DAPI IMPa2-A546 _aw_TileScan_001 (Stage 49 of 49)	00-jTbyV8jPUaB352uuabgMiC
854523		Cell	1	0.000	1.000	528	11	siRNA-SC-10 PSF1-A488 IMPa2-A546 DAPI 8C2-siRNA-IMP-a2-a4 V2.00	0	14. siRNA-SC-10 PSF1-A488 DAPI IMPa2-A546 _aw_TileScan_001 (Stage 49 of 49)	00-jTbyV8jPUaB352uuabgMiC
697382		Cell	1	0.000	1.000	529	12	siRNA-SC-10 PSF1-A488 IMPa2-A546 DAPI 8C2-siRNA-IMP-a2-a4 V2.00	0	14. siRNA-SC-10 PSF1-A488 DAPI IMPa2-A546 _aw_TileScan_001 (Stage 49 of 49)	00-jTbyV8jPUaB352uuabgMiC
695485		Cell	1	0.000	1.000	530	13	siRNA-SC-10 PSF1-A488 IMPa2-A546 DAPI 8C2-siRNA-IMP-a2-a4 V2.00	0	14. siRNA-SC-10 PSF1-A488 DAPI IMPa2-A546 _aw_TileScan_001 (Stage 49 of 49)	00-jTbyV8jPUaB352uuabgMiC
145639		Cell	1	0.000	1.000	531	14	siRNA-SC-10 PSF1-A488 IMPa2-A546 DAPI 8C2-siRNA-IMP-a2-a4 V2.00	0	14. siRNA-SC-10 PSF1-A488 DAPI IMPa2-A546 _aw_TileScan_001 (Stage 49 of 49)	00-jTbyV8jPUaB352uuabgMiC
2.03514e+006		Cell	1	0.000	1.000	532	15	siRNA-SC-10 PSF1-A488 IMPa2-A546 DAPI 8C2-siRNA-IMP-a2-a4 V2.00	0	14. siRNA-SC-10 PSF1-A488 DAPI IMPa2-A546 _aw_TileScan_001 (Stage 49 of 49)	00-jTbyV8jPUaB352uuabgMiC
1.12188e+006		Cell	1	0.000	1.000	533	16	siRNA-SC-10 PSF1-A488 IMPa2-A546 DAPI 8C2-siRNA-IMP-a2-a4 V2.00	0	14. siRNA-SC-10 PSF1-A488 DAPI IMPa2-A546 _aw_TileScan_001 (Stage 49 of 49)	00-jTbyV8jPUaB352uuabgMiC
764197		Cell	1	0.000	1.000	534	17	siRNA-SC-10 PSF1-A488 IMPa2-A546 DAPI 8C2-siRNA-IMP-a2-a4 V2.00	0	14. siRNA-SC-10 PSF1-A488 DAPI IMPa2-A546 _aw_TileScan_001 (Stage 49 of 49)	00-jTbyV8jPUaB352uuabgMiC
746740		Cell	1	0.000	1.000	535	18	siRNA-SC-10 PSF1-A488 IMPa2-A546 DAPI 8C2-siRNA-IMP-a2-a4 V2.00	0	14. siRNA-SC-10 PSF1-A488 DAPI IMPa2-A546 _aw_TileScan_001 (Stage 49 of 49)	00-jTbyV8jPUaB352uuabgMiC
337769		Cell	1	0.000	1.000	536	19	siRNA-SC-10 PSF1-A488 IMPa2-A546 DAPI 8C2-siRNA-IMP-a2-a4 V2.00	0	14. siRNA-SC-10 PSF1-A488 DAPI IMPa2-A546 _aw_TileScan_001 (Stage 49 of 49)	00-jTbyV8jPUaB352uuabgMiC
3.65303e+006		Cell	1	0.000	1.000	537	0	siRNA-SC-10 PSF1-A488 IMPa2-A546 DAPI 8C2-siRNA-IMP-a2-a4 V2.00	0	14. siRNA-SC-10 PSF1-A488 DAPI IMPa2-A546 _b_TileScan_001 (Stage 2 of 49)	00-U2VaPkthNDMKo2DydKnNUU
3.64344e+006		Cell	1	0.000	1.000	538	1	siRNA-SC-10 PSF1-A488 IMPa2-A546 DAPI 8C2-siRNA-IMP-a2-a4 V2.00	0	14. siRNA-SC-10 PSF1-A488 DAPI IMPa2-A546 _b_TileScan_001 (Stage 2 of 49)	00-U2VaPkthNDMKo2DydKnNUU
5.15805e+006		Cell	1	0.000	1.000	539	2	siRNA-SC-10 PSF1-A488 IMPa2-A546 DAPI 8C2-siRNA-IMP-a2-a4 V2.00	0	14. siRNA-SC-10 PSF1-A488 DAPI IMPa2-A546 _b_TileScan_001 (Stage 2 of 49)	00-U2VaPkthNDMKo2DydKnNUU
994844		Cell	1	0.000	1.000	540	3	siRNA-SC-10 PSF1-A488 IMPa2-A546 DAPI 8C2-siRNA-IMP-a2-a4 V2.00	0	14. siRNA-SC-10 PSF1-A488 DAPI IMPa2-A546 _b_TileScan_001 (Stage 2 of 49)	00-U2VaPkthNDMKo2DydKnNUU
1.01989e+006		Cell	1	0.000	1.000	541	4	siRNA-SC-10 PSF1-A488 IMPa2-A546 DAPI 8C2-siRNA-IMP-a2-a4 V2.00	0	14. siRNA-SC-10 PSF1-A488 DAPI IMPa2-A546 _b_TileScan_001 (Stage 2 of 49)	00-U2VaPkthNDMKo2DydKnNUU
445229		Cell	1	0.000	1.000	542	5	siRNA-SC-10 PSF1-A488 IMPa2-A546 DAPI 8C2-siRNA-IMP-a2-a4 V2.00	0	14. siRNA-SC-10 PSF1-A488 DAPI IMPa2-A546 _b_TileScan_001 (Stage 2 of 49)	00-U2VaPkthNDMKo2DydKnNUU
213783		Cell	1	0.000	1.000	543	6	siRNA-SC-10 PSF1-A488 IMPa2-A546 DAPI 8C2-siRNA-IMP-a2-a4 V2.00	0	14. siRNA-SC-10 PSF1-A488 DAPI IMPa2-A546 _b_TileScan_001 (Stage 2 of 49)	00-U2VaPkthNDMKo2DydKnNUU
432349		Cell	1	0.000	1.000	544	7	siRNA-SC-10 PSF1-A488 IMPa2-A546 DAPI 8C2-siRNA-IMP-a2-a4 V2.00	0	14. siRNA-SC-10 PSF1-A488 DAPI IMPa2-A546 _b_TileScan_001 (Stage 2 of 49)	00-U2VaPkthNDMKo2DydKnNUU
1.09721e+006		Cell	1	0.000	1.000	545	8	siRNA-SC-10 PSF1-A488 IMPa2-A546 DAPI 8C2-siRNA-IMP-a2-a4 V2.00	0	14. siRNA-SC-10 PSF1-A488 DAPI IMPa2-A546 _b_TileScan_001 (Stage 2 of 49)	00-U2VaPkthNDMKo2DydKnNUU
888901		Cell	1	0.000	1.000	546	9	siRNA-SC-10 PSF1-A488 IMPa2-A546 DAPI 8C2-siRNA-IMP-a2-a4 V2.00	0	14. siRNA-SC-10 PSF1-A488 DAPI IMPa2-A546 _b_TileScan_001 (Stage 2 of 49)	00-U2VaPkthNDMKo2DydKnNUU
2.83228e+006		Cell	1	0.000	1.000	547	10	siRNA-SC-10 PSF1-A488 IMPa2-A546 DAPI 8C2-siRNA-IMP-a2-a4 V2.00	0	14. siRNA-SC-10 PSF1-A488 DAPI IMPa2-A546 _b_TileScan_001 (Stage 2 of 49)	00-U2VaPkthNDMKo2DydKnNUU
427519		Cell	1	0.000	1.000	548	11	siRNA-SC-10 PSF1-A488 IMPa2-A546 DAPI 8C2-siRNA-IMP-a2-a4 V2.00	0	14. siRNA-SC-10 PSF1-A488 DAPI IMPa2-A546 _b_TileScan_001 (Stage 2 of 49)	00-U2VaPkthNDMKo2DydKnNUU
615170		Cell	1	0.000	1.000	549	12	siRNA-SC-10 PSF1-A488 IMPa2-A546 DAPI 8C2-siRNA-IMP-a2-a4 V2.00	0	14. siRNA-SC-10 PSF1-A488 DAPI IMPa2-A546 _b_TileScan_001 (Stage 2 of 49)	00-U2VaPkthNDMKo2DydKnNUU
466533		Cell	1	0.000	1.000	550	13	siRNA-SC-10 PSF1-A488 IMPa2-A546 DAPI 8C2-siRNA-IMP-a2-a4 V2.00	0	14. siRNA-SC-10 PSF1-A488 DAPI IMPa2-A546 _b_TileScan_001 (Stage 2 of 49)	00-U2VaPkthNDMKo2DydKnNUU
734499		Cell	1	0.000	1.000	551	14	siRNA-SC-10 PSF1-A488 IMPa2-A546 DAPI 8C2-siRNA-IMP-a2-a4 V2.00	0	14. siRNA-SC-10 PSF1-A488 DAPI IMPa2-A546 _b_TileScan_001 (Stage 2 of 49)	00-U2VaPkthNDMKo2DydKnNUU
1.04477e+006		Cell	1	0.000	1.000	552	15	siRNA-SC-10 PSF1-A488 IMPa2-A546 DAPI 8C2-siRNA-IMP-a2-a4 V2.00	0	14. siRNA-SC-10 PSF1-A488 DAPI IMPa2-A546 _b_TileScan_001 (Stage 2 of 49)	00-U2VaPkthNDMKo2DydKnNUU
964651		Cell	1	0.000	1.000	553	16	siRNA-SC-10 PSF1-A488 IMPa2-A546 DAPI 8C2-siRNA-IMP-a2-a4 V2.00	0	14. siRNA-SC-10 PSF1-A488 DAPI IMPa2-A546 _b_TileScan_001 (Stage 2 of 49)	00-U2VaPkthNDMKo2DydKnNUU
999546		Cell	1	0.000	1.000	554	17	siRNA-SC-10 PSF1-A488 IMPa2-A546 DAPI 8C2-siRNA-IMP-a2-a4 V2.00	0	14. siRNA-SC-10 PSF1-A488 DAPI IMPa2-A546 _b_TileScan_001 (Stage 2 of 49)	00-U2VaPkthNDMKo2DydKnNUU
839820		Cell	1	0.000	1.000	555	18	siRNA-SC-10 PSF1-A488 IMPa2-A546 DAPI 8C2-siRNA-IMP-a2-a4 V2.00	0	14. siRNA-SC-10 PSF1-A488 DAPI IMPa2-A546 _b_TileScan_001 (Stage 2 of 49)	00-U2VaPkthNDMKo2DydKnNUU
661295		Cell	1	0.000	1.000	556	19	siRNA-SC-10 PSF1-A488 IMPa2-A546 DAPI 8C2-siRNA-IMP-a2-a4 V2.00	0	14. siRNA-SC-10 PSF1-A488 DAPI IMPa2-A546 _b_TileScan_001 (Stage 2 of 49)	00-U2VaPkthNDMKo2DydKnNUU
1.09124e+006		Cell	1	0.000	1.000	557	20	siRNA-SC-10 PSF1-A488 IMPa2-A546 DAPI 8C2-siRNA-IMP-a2-a4 V2.00	0	14. siRNA-SC-10 PSF1-A488 DAPI IMPa2-A546 _b_TileScan_001 (Stage 2 of 49)	00-U2VaPkthNDMKo2DydKnNUU
799262		Cell	1	0.000	1.000	558	21	siRNA-SC-10 PSF1-A488 IMPa2-A546 DAPI 8C2-siRNA-IMP-a2-a4 V2.00	0	14. siRNA-SC-10 PSF1-A488 DAPI IMPa2-A546 _b_TileScan_001 (Stage 2 of 49)	00-U2VaPkthNDMKo2DydKnNUU
642614		Cell	1	0.000	1.000	559	22	siRNA-SC-10 PSF1-A488 IMPa2-A546 DAPI 8C2-siRNA-IMP-a2-a4 V2.00	0	14. siRNA-SC-10 PSF1-A488 DAPI IMPa2-A546 _b_TileScan_001 (Stage 2 of 49)	00-U2VaPkthNDMKo2DydKnNUU
623167		Cell	1	0.000	1.000	560	23	siRNA-SC-10 PSF1-A488 IMPa2-A546 DAPI 8C2-siRNA-IMP-a2-a4 V2.00	0	14. siRNA-SC-10 PSF1-A488 DAPI IMPa2-A546 _b_TileScan_001 (Stage 2 of 49)	00-U2VaPkthNDMKo2DydKnNUU
2.16125e+006		Cell	1	0.000	1.000	561	24	siRNA-SC-10 PSF1-A488 IMPa2-A546 DAPI 8C2-siRNA-IMP-a2-a4 V2.00	0	14. siRNA-SC-10 PSF1-A488 DAPI IMPa2-A546 _b_TileScan_001 (Stage 2 of 49)	00-U2VaPkthNDMKo2DydKnNUU
48235		Cell	1	0.000	1.000	562	25	siRNA-SC-10 PSF1-A488 IMPa2-A546 DAPI 8C2-siRNA-IMP-a2-a4 V2.00	0	14. siRNA-SC-10 PSF1-A488 DAPI IMPa2-A546 _b_TileScan_001 (Stage 2 of 49)	00-U2VaPkthNDMKo2DydKnNUU
1.20225e+006		Cell	1	0.000	1.000	563	26	siRNA-SC-10 PSF1-A488 IMPa2-A546 DAPI 8C2-siRNA-IMP-a2-a4 V2.00	0	14. siRNA-SC-10 PSF1-A488 DAPI IMPa2-A546 _b_TileScan_001 (Stage 2 of 49)	00-U2VaPkthNDMKo2DydKnNUU
508595		Cell	1	0.000	1.000	564	27	siRNA-SC-10 PSF1-A488 IMPa2-A546 DAPI 8C2-siRNA-IMP-a2-a4 V2.00	0	14. siRNA-SC-10 PSF1-A488 DAPI IMPa2-A546 _b_TileScan_001 (Stage 2 of 49)	00-U2VaPkthNDMKo2DydKnNUU
807656		Cell	1	0.000	1.000	565	28	siRNA-SC-10 PSF1-A488 IMPa2-A546 DAPI 8C2-siRNA-IMP-a2-a4 V2.00	0	14. siRNA-SC-10 PSF1-A488 DAPI IMPa2-A546 _b_TileScan_001 (Stage 2 of 49)	00-U2VaPkthNDMKo2DydKnNUU
438710		Cell	1	0.000	1.000	566	29	siRNA-SC-10 PSF1-A488 IMPa2-A546 DAPI 8C2-siRNA-IMP-a2-a4 V2.00	0	14. siRNA-SC-10 PSF1-A488 DAPI IMPa2-A546 _b_TileScan_001 (Stage 2 of 49)	00-U2VaPkthNDMKo2DydKnNUU
570413		Cell	1	0.000	1.000	567	30	siRNA-SC-10 PSF1-A488 IMPa2-A546 DAPI 8C2-siRNA-IMP-a2-a4 V2.00	0	14. siRNA-SC-10 PSF1-A488 DAPI IMPa2-A546 _b_TileScan_001 (Stage 2 of 49)	00-U2VaPkthNDMKo2DydKnNUU
961508		Cell	1	0.000	1.000	568	31	siRNA-SC-10 PSF1-A488 IMPa2-A546 DAPI 8C2-siRNA-IMP-a2-a4 V2.00	0	14. siRNA-SC-10 PSF1-A488 DAPI IMPa2-A546 _b_TileScan_001 (Stage 2 of 49)	00-U2VaPkthNDMKo2DydKnNUU
779796		Cell	1	0.000	1.000	569	32	siRNA-SC-10 PSF1-A488 IMPa2-A546 DAPI 8C2-siRNA-IMP-a2-a4 V2.00	0	14. siRNA-SC-10 PSF1-A488 DAPI IMPa2-A546 _b_TileScan_001 (Stage 2 of 49)	00-U2VaPkthNDMKo2DydKnNUU
496688		Cell	1	0.000	1.000	570	33	siRNA-SC-10 PSF1-A488 IMPa2-A546 DAPI 8C2-siRNA-IMP-a2-a4 V2.00	0	14. siRNA-SC-10 PSF1-A488 DAPI IMPa2-A546 _b_TileScan_001 (Stage 2 of 49)	00-U2VaPkthNDMKo2DydKnNUU
271369		Cell	1	0.000	1.000	571	34	siRNA-SC-10 PSF1-A488 IMPa2-A546 DAPI 8C2-siRNA-IMP-a2-a4 V2.00	0	14. siRNA-SC-10 PSF1-A488 DAPI IMPa2-A546 _b_TileScan_001 (Stage 2 of 49)	00-U2VaPkthNDMKo2DydKnNUU
645778		Cell	1	0.000	1.000	572	0	siRNA-SC-10 PSF1-A488 IMPa2-A546 DAPI 8C2-siRNA-IMP-a2-a4 V2.00	0	14. siRNA-SC-10 PSF1-A488 DAPI IMPa2-A546 _c_TileScan_001 (Stage 3 of 49)	00-erLL2rbkLvhM3JHGxCTUAX
645495		Cell	1	0.000	1.000	573	1	siRNA-SC-10 PSF1-A488 IMPa2-A546 DAPI 8C2-siRNA-IMP-a2-a4 V2.00	0	14. siRNA-SC-10 PSF1-A488 DAPI IMPa2-A546 _c_TileScan_001 (Stage 3 of 49)	00-erLL2rbkLvhM3JHGxCTUAX
1.84526e+006		Cell	1	0.000	1.000	574	2	siRNA-SC-10 PSF1-A488 IMPa2-A546 DAPI 8C2-siRNA-IMP-a2-a4 V2.00	0	14. siRNA-SC-10 PSF1-A488 DAPI IMPa2-A546 _c_TileScan_001 (Stage 3 of 49)	00-erLL2rbkLvhM3JHGxCTUAX
955312		Cell	1	0.000	1.000	575	3	siRNA-SC-10 PSF1-A488 IMPa2-A546 DAPI 8C2-siRNA-IMP-a2-a4 V2.00	0	14. siRNA-SC-10 PSF1-A488 DAPI IMPa2-A546 _c_TileScan_001 (Stage 3 of 49)	00-erLL2rbkLvhM3JHGxCTUAX
651046		Cell	1	0.000	1.000	576	4	siRNA-SC-10 PSF1-A488 IMPa2-A546 DAPI 8C2-siRNA-IMP-a2-a4 V2.00	0	14. siRNA-SC-10 PSF1-A488 DAPI IMPa2-A546 _c_TileScan_001 (Stage 3 of 49)	00-erLL2rbkLvhM3JHGxCTUAX
1.42996e+006		Cell	1	0.000	1.000	577	5	siRNA-SC-10 PSF1-A488 IMPa2-A546 DAPI 8C2-siRNA-IMP-a2-a4 V2.00	0	14. siRNA-SC-10 PSF1-A488 DAPI IMPa2-A546 _c_TileScan_001 (Stage 3 of 49)	00-erLL2rbkLvhM3JHGxCTUAX
6.67458e+006		Cell	1	0.000	1.000	578	6	siRNA-SC-10 PSF1-A488 IMPa2-A546 DAPI 8C2-siRNA-IMP-a2-a4 V2.00	0	14. siRNA-SC-10 PSF1-A488 DAPI IMPa2-A546 _c_TileScan_001 (Stage 3 of 49)	00-erLL2rbkLvhM3JHGxCTUAX
3.93712e+006		Cell	1	0.000	1.000	579	7	siRNA-SC-10 PSF1-A488 IMPa2-A546 DAPI 8C2-siRNA-IMP-a2-a4 V2.00	0	14. siRNA-SC-10 PSF1-A488 DAPI IMPa2-A546 _c_TileScan_001 (Stage 3 of 49)	00-erLL2rbkLvhM3JHGxCTUAX
3.54153e+006		Cell	1	0.000	1.000	580	8	siRNA-SC-10 PSF1-A488 IMPa2-A546 DAPI 8C2-siRNA-IMP-a2-a4 V2.00	0	14. siRNA-SC-10 PSF1-A488 DAPI IMPa2-A546 _c_TileScan_001 (Stage 3 of 49)	00-erLL2rbkLvhM3JHGxCTUAX
897150		Cell	1	0.000	1.000	581	9	siRNA-SC-10 PSF1-A488 IMPa2-A546 DAPI 8C2-siRNA-IMP-a2-a4 V2.00	0	14. siRNA-SC-10 PSF1-A488 DAPI IMPa2-A546 _c_TileScan_001 (Stage 3 of 49)	00-erLL2rbkLvhM3JHGxCTUAX
644909		Cell	1	0.000	1.000	582	10	siRNA-SC-10 PSF1-A488 IMPa2-A546 DAPI 8C2-siRNA-IMP-a2-a4 V2.00	0	14. siRNA-SC-10 PSF1-A488 DAPI IMPa2-A546 _c_TileScan_001 (Stage 3 of 49)	00-erLL2rbkLvhM3JHGxCTUAX
509142		Cell	1	0.000	1.000	583	11	siRNA-SC-10 PSF1-A488 IMPa2-A546 DAPI 8C2-siRNA-IMP-a2-a4 V2.00	0	14. siRNA-SC-10 PSF1-A488 DAPI IMPa2-A546 _c_TileScan_001 (Stage 3 of 49)	00-erLL2rbkLvhM3JHGxCTUAX
4.2142e+006		Cell	1	0.000	1.000	584	12	siRNA-SC-10 PSF1-A488 IMPa2-A546 DAPI 8C2-siRNA-IMP-a2-a4 V2.00	0	14. siRNA-SC-10 PSF1-A488 DAPI IMPa2-A546 _c_TileScan_001 (Stage 3 of 49)	00-erLL2rbkLvhM3JHGxCTUAX
768002		Cell	1	0.000	1.000	585	13	siRNA-SC-10 PSF1-A488 IMPa2-A546 DAPI 8C2-siRNA-IMP-a2-a4 V2.00	0	14. siRNA-SC-10 PSF1-A488 DAPI IMPa2-A546 _c_TileScan_001 (Stage 3 of 49)	00-erLL2rbkLvhM3JHGxCTUAX
1.10862e+006		Cell	1	0.000	1.000	586	14	siRNA-SC-10 PSF1-A488 IMPa2-A546 DAPI 8C2-siRNA-IMP-a2-a4 V2.00	0	14. siRNA-SC-10 PSF1-A488 DAPI IMPa2-A546 _c_TileScan_001 (Stage 3 of 49)	00-erLL2rbkLvhM3JHGxCTUAX
5.12535e+006		Cell	1	0.000	1.000	587	15	siRNA-SC-10 PSF1-A488 IMPa2-A546 DAPI 8C2-siRNA-IMP-a2-a4 V2.00	0	14. siRNA-SC-10 PSF1-A488 DAPI IMPa2-A546 _c_TileScan_001 (Stage 3 of 49)	00-erLL2rbkLvhM3JHGxCTUAX
1.7768e+006		Cell	1	0.000	1.000	588	16	siRNA-SC-10 PSF1-A488 IMPa2-A546 DAPI 8C2-siRNA-IMP-a2-a4 V2.00	0	14. siRNA-SC-10 PSF1-A488 DAPI IMPa2-A546 _c_TileScan_001 (Stage 3 of 49)	00-erLL2rbkLvhM3JHGxCTUAX
837889		Cell	1	0.000	1.000	589	17	siRNA-SC-10 PSF1-A488 IMPa2-A546 DAPI 8C2-siRNA-IMP-a2-a4 V2.00	0	14. siRNA-SC-10 PSF1-A488 DAPI IMPa2-A546 _c_TileScan_001 (Stage 3 of 49)	00-erLL2rbkLvhM3JHGxCTUAX
4.25836e+006		Cell	1	0.000	1.000	590	18	siRNA-SC-10 PSF1-A488 IMPa2-A546 DAPI 8C2-siRNA-IMP-a2-a4 V2.00	0	14. siRNA-SC-10 PSF1-A488 DAPI IMPa2-A546 _c_TileScan_001 (Stage 3 of 49)	00-erLL2rbkLvhM3JHGxCTUAX
993338		Cell	1	0.000	1.000	591	19	siRNA-SC-10 PSF1-A488 IMPa2-A546 DAPI 8C2-siRNA-IMP-a2-a4 V2.00	0	14. siRNA-SC-10 PSF1-A488 DAPI IMPa2-A546 _c_TileScan_001 (Stage 3 of 49)	00-erLL2rbkLvhM3JHGxCTUAX
1.50871e+006		Cell	1	0.000	1.000	592	20	siRNA-SC-10 PSF1-A488 IMPa2-A546 DAPI 8C2-siRNA-IMP-a2-a4 V2.00	0	14. siRNA-SC-10 PSF1-A488 DAPI IMPa2-A546 _c_TileScan_001 (Stage 3 of 49)	00-erLL2rbkLvhM3JHGxCTUAX
1.10331e+006		Cell	1	0.000	1.000	593	21	siRNA-SC-10 PSF1-A488 IMPa2-A546 DAPI 8C2-siRNA-IMP-a2-a4 V2.00	0	14. siRNA-SC-10 PSF1-A488 DAPI IMPa2-A546 _c_TileScan_001 (Stage 3 of 49)	00-erLL2rbkLvhM3JHGxCTUAX
3.26259e+006		Cell	1	0.000	1.000	594	22	siRNA-SC-10 PSF1-A488 IMPa2-A546 DAPI 8C2-siRNA-IMP-a2-a4 V2.00	0	14. siRNA-SC-10 PSF1-A488 DAPI IMPa2-A546 _c_TileScan_001 (Stage 3 of 49)	00-erLL2rbkLvhM3JHGxCTUAX
525706		Cell	1	0.000	1.000	595	23	siRNA-SC-10 PSF1-A488 IMPa2-A546 DAPI 8C2-siRNA-IMP-a2-a4 V2.00	0	14. siRNA-SC-10 PSF1-A488 DAPI IMPa2-A546 _c_TileScan_001 (Stage 3 of 49)	00-erLL2rbkLvhM3JHGxCTUAX
669233		Cell	1	0.000	1.000	596	24	siRNA-SC-10 PSF1-A488 IMPa2-A546 DAPI 8C2-siRNA-IMP-a2-a4 V2.00	0	14. siRNA-SC-10 PSF1-A488 DAPI IMPa2-A546 _c_TileScan_001 (Stage 3 of 49)	00-erLL2rbkLvhM3JHGxCTUAX
1.06378e+006		Cell	1	0.000	1.000	597	25	siRNA-SC-10 PSF1-A488 IMPa2-A546 DAPI 8C2-siRNA-IMP-a2-a4 V2.00	0	14. siRNA-SC-10 PSF1-A488 DAPI IMPa2-A546 _c_TileScan_001 (Stage 3 of 49)	00-erLL2rbkLvhM3JHGxCTUAX
997495		Cell	1	0.000	1.000	598	26	siRNA-SC-10 PSF1-A488 IMPa2-A546 DAPI 8C2-siRNA-IMP-a2-a4 V2.00	0	14. siRNA-SC-10 PSF1-A488 DAPI IMPa2-A546 _c_TileScan_001 (Stage 3 of 49)	00-erLL2rbkLvhM3JHGxCTUAX
555889		Cell	1	0.000	1.000	599	27	siRNA-SC-10 PSF1-A488 IMPa2-A546 DAPI 8C2-siRNA-IMP-a2-a4 V2.00	0	14. siRNA-SC-10 PSF1-A488 DAPI IMPa2-A546 _c_TileScan_001 (Stage 3 of 49)	00-erLL2rbkLvhM3JHGxCTUAX
524311		Cell	1	0.000	1.000	600	28	siRNA-SC-10 PSF1-A488 IMPa2-A546 DAPI 8C2-siRNA-IMP-a2-a4 V2.00	0	14. siRNA-SC-10 PSF1-A488 DAPI IMPa2-A546 _c_TileScan_001 (Stage 3 of 49)	00-erLL2rbkLvhM3JHGxCTUAX
821938		Cell	1	0.000	1.000	601	29	siRNA-SC-10 PSF1-A488 IMPa2-A546 DAPI 8C2-siRNA-IMP-a2-a4 V2.00	0	14. siRNA-SC-10 PSF1-A488 DAPI IMPa2-A546 _c_TileScan_001 (Stage 3 of 49)	00-erLL2rbkLvhM3JHGxCTUAX
411153		Cell	1	0.000	1.000	602	30	siRNA-SC-10 PSF1-A488 IMPa2-A546 DAPI 8C2-siRNA-IMP-a2-a4 V2.00	0	14. siRNA-SC-10 PSF1-A488 DAPI IMPa2-A546 _c_TileScan_001 (Stage 3 of 49)	00-erLL2rbkLvhM3JHGxCTUAX
476477		Cell	1	0.000	1.000	603	31	siRNA-SC-10 PSF1-A488 IMPa2-A546 DAPI 8C2-siRNA-IMP-a2-a4 V2.00	0	14. siRNA-SC-10 PSF1-A488 DAPI IMPa2-A546 _c_TileScan_001 (Stage 3 of 49)	00-erLL2rbkLvhM3JHGxCTUAX
953203		Cell	1	0.000	1.000	604	32	siRNA-SC-10 PSF1-A488 IMPa2-A546 DAPI 8C2-siRNA-IMP-a2-a4 V2.00	0	14. siRNA-SC-10 PSF1-A488 DAPI IMPa2-A546 _c_TileScan_001 (Stage 3 of 49)	00-erLL2rbkLvhM3JHGxCTUAX
540209		Cell	1	0.000	1.000	605	0	siRNA-SC-10 PSF1-A488 IMPa2-A546 DAPI 8C2-siRNA-IMP-a2-a4 V2.00	0	14. siRNA-SC-10 PSF1-A488 DAPI IMPa2-A546 _d_TileScan_001 (Stage 4 of 49)	00-AtFtUhEQRMXaECDdDAybrm
76171		Cell	1	0.000	1.000	606	1	siRNA-SC-10 PSF1-A488 IMPa2-A546 DAPI 8C2-siRNA-IMP-a2-a4 V2.00	0	14. siRNA-SC-10 PSF1-A488 DAPI IMPa2-A546 _d_TileScan_001 (Stage 4 of 49)	00-AtFtUhEQRMXaECDdDAybrm
961860		Cell	1	0.000	1.000	607	2	siRNA-SC-10 PSF1-A488 IMPa2-A546 DAPI 8C2-siRNA-IMP-a2-a4 V2.00	0	14. siRNA-SC-10 PSF1-A488 DAPI IMPa2-A546 _d_TileScan_001 (Stage 4 of 49)	00-AtFtUhEQRMXaECDdDAybrm
1.82038e+006		Cell	1	0.000	1.000	608	3	siRNA-SC-10 PSF1-A488 IMPa2-A546 DAPI 8C2-siRNA-IMP-a2-a4 V2.00	0	14. siRNA-SC-10 PSF1-A488 DAPI IMPa2-A546 _d_TileScan_001 (Stage 4 of 49)	00-AtFtUhEQRMXaECDdDAybrm
611416		Cell	1	0.000	1.000	609	4	siRNA-SC-10 PSF1-A488 IMPa2-A546 DAPI 8C2-siRNA-IMP-a2-a4 V2.00	0	14. siRNA-SC-10 PSF1-A488 DAPI IMPa2-A546 _d_TileScan_001 (Stage 4 of 49)	00-AtFtUhEQRMXaECDdDAybrm
387330		Cell	1	0.000	1.000	610	5	siRNA-SC-10 PSF1-A488 IMPa2-A546 DAPI 8C2-siRNA-IMP-a2-a4 V2.00	0	14. siRNA-SC-10 PSF1-A488 DAPI IMPa2-A546 _d_TileScan_001 (Stage 4 of 49)	00-AtFtUhEQRMXaECDdDAybrm
633819		Cell	1	0.000	1.000	611	6	siRNA-SC-10 PSF1-A488 IMPa2-A546 DAPI 8C2-siRNA-IMP-a2-a4 V2.00	0	14. siRNA-SC-10 PSF1-A488 DAPI IMPa2-A546 _d_TileScan_001 (Stage 4 of 49)	00-AtFtUhEQRMXaECDdDAybrm
384261		Cell	1	0.000	1.000	612	7	siRNA-SC-10 PSF1-A488 IMPa2-A546 DAPI 8C2-siRNA-IMP-a2-a4 V2.00	0	14. siRNA-SC-10 PSF1-A488 DAPI IMPa2-A546 _d_TileScan_001 (Stage 4 of 49)	00-AtFtUhEQRMXaECDdDAybrm
6.99377e+006		Cell	1	0.000	1.000	613	8	siRNA-SC-10 PSF1-A488 IMPa2-A546 DAPI 8C2-siRNA-IMP-a2-a4 V2.00	0	14. siRNA-SC-10 PSF1-A488 DAPI IMPa2-A546 _d_TileScan_001 (Stage 4 of 49)	00-AtFtUhEQRMXaECDdDAybrm
599171		Cell	1	0.000	1.000	614	9	siRNA-SC-10 PSF1-A488 IMPa2-A546 DAPI 8C2-siRNA-IMP-a2-a4 V2.00	0	14. siRNA-SC-10 PSF1-A488 DAPI IMPa2-A546 _d_TileScan_001 (Stage 4 of 49)	00-AtFtUhEQRMXaECDdDAybrm
52438		Cell	1	0.000	1.000	615	10	siRNA-SC-10 PSF1-A488 IMPa2-A546 DAPI 8C2-siRNA-IMP-a2-a4 V2.00	0	14. siRNA-SC-10 PSF1-A488 DAPI IMPa2-A546 _d_TileScan_001 (Stage 4 of 49)	00-AtFtUhEQRMXaECDdDAybrm
5.83359e+006		Cell	1	0.000	1.000	616	11	siRNA-SC-10 PSF1-A488 IMPa2-A546 DAPI 8C2-siRNA-IMP-a2-a4 V2.00	0	14. siRNA-SC-10 PSF1-A488 DAPI IMPa2-A546 _d_TileScan_001 (Stage 4 of 49)	00-AtFtUhEQRMXaECDdDAybrm
408631		Cell	1	0.000	1.000	617	12	siRNA-SC-10 PSF1-A488 IMPa2-A546 DAPI 8C2-siRNA-IMP-a2-a4 V2.00	0	14. siRNA-SC-10 PSF1-A488 DAPI IMPa2-A546 _d_TileScan_001 (Stage 4 of 49)	00-AtFtUhEQRMXaECDdDAybrm
886401		Cell	1	0.000	1.000	618	13	siRNA-SC-10 PSF1-A488 IMPa2-A546 DAPI 8C2-siRNA-IMP-a2-a4 V2.00	0	14. siRNA-SC-10 PSF1-A488 DAPI IMPa2-A546 _d_TileScan_001 (Stage 4 of 49)	00-AtFtUhEQRMXaECDdDAybrm
448603		Cell	1	0.000	1.000	619	14	siRNA-SC-10 PSF1-A488 IMPa2-A546 DAPI 8C2-siRNA-IMP-a2-a4 V2.00	0	14. siRNA-SC-10 PSF1-A488 DAPI IMPa2-A546 _d_TileScan_001 (Stage 4 of 49)	00-AtFtUhEQRMXaECDdDAybrm
2.73744e+006		Cell	1	0.000	1.000	620	15	siRNA-SC-10 PSF1-A488 IMPa2-A546 DAPI 8C2-siRNA-IMP-a2-a4 V2.00	0	14. siRNA-SC-10 PSF1-A488 DAPI IMPa2-A546 _d_TileScan_001 (Stage 4 of 49)	00-AtFtUhEQRMXaECDdDAybrm
1.42506e+006		Cell	1	0.000	1.000	621	16	siRNA-SC-10 PSF1-A488 IMPa2-A546 DAPI 8C2-siRNA-IMP-a2-a4 V2.00	0	14. siRNA-SC-10 PSF1-A488 DAPI IMPa2-A546 _d_TileScan_001 (Stage 4 of 49)	00-AtFtUhEQRMXaECDdDAybrm
687376		Cell	1	0.000	1.000	622	17	siRNA-SC-10 PSF1-A488 IMPa2-A546 DAPI 8C2-siRNA-IMP-a2-a4 V2.00	0	14. siRNA-SC-10 PSF1-A488 DAPI IMPa2-A546 _d_TileScan_001 (Stage 4 of 49)	00-AtFtUhEQRMXaECDdDAybrm
1.3233e+006		Cell	1	0.000	1.000	623	18	siRNA-SC-10 PSF1-A488 IMPa2-A546 DAPI 8C2-siRNA-IMP-a2-a4 V2.00	0	14. siRNA-SC-10 PSF1-A488 DAPI IMPa2-A546 _d_TileScan_001 (Stage 4 of 49)	00-AtFtUhEQRMXaECDdDAybrm
503434		Cell	1	0.000	1.000	624	19	siRNA-SC-10 PSF1-A488 IMPa2-A546 DAPI 8C2-siRNA-IMP-a2-a4 V2.00	0	14. siRNA-SC-10 PSF1-A488 DAPI IMPa2-A546 _d_TileScan_001 (Stage 4 of 49)	00-AtFtUhEQRMXaECDdDAybrm
592967		Cell	1	0.000	1.000	625	20	siRNA-SC-10 PSF1-A488 IMPa2-A546 DAPI 8C2-siRNA-IMP-a2-a4 V2.00	0	14. siRNA-SC-10 PSF1-A488 DAPI IMPa2-A546 _d_TileScan_001 (Stage 4 of 49)	00-AtFtUhEQRMXaECDdDAybrm
490779		Cell	1	0.000	1.000	626	21	siRNA-SC-10 PSF1-A488 IMPa2-A546 DAPI 8C2-siRNA-IMP-a2-a4 V2.00	0	14. siRNA-SC-10 PSF1-A488 DAPI IMPa2-A546 _d_TileScan_001 (Stage 4 of 49)	00-AtFtUhEQRMXaECDdDAybrm
1.0814e+006		Cell	1	0.000	1.000	627	22	siRNA-SC-10 PSF1-A488 IMPa2-A546 DAPI 8C2-siRNA-IMP-a2-a4 V2.00	0	14. siRNA-SC-10 PSF1-A488 DAPI IMPa2-A546 _d_TileScan_001 (Stage 4 of 49)	00-AtFtUhEQRMXaECDdDAybrm
989056		Cell	1	0.000	1.000	628	23	siRNA-SC-10 PSF1-A488 IMPa2-A546 DAPI 8C2-siRNA-IMP-a2-a4 V2.00	0	14. siRNA-SC-10 PSF1-A488 DAPI IMPa2-A546 _d_TileScan_001 (Stage 4 of 49)	00-AtFtUhEQRMXaECDdDAybrm
677321		Cell	1	0.000	1.000	629	24	siRNA-SC-10 PSF1-A488 IMPa2-A546 DAPI 8C2-siRNA-IMP-a2-a4 V2.00	0	14. siRNA-SC-10 PSF1-A488 DAPI IMPa2-A546 _d_TileScan_001 (Stage 4 of 49)	00-AtFtUhEQRMXaECDdDAybrm
975279		Cell	1	0.000	1.000	630	25	siRNA-SC-10 PSF1-A488 IMPa2-A546 DAPI 8C2-siRNA-IMP-a2-a4 V2.00	0	14. siRNA-SC-10 PSF1-A488 DAPI IMPa2-A546 _d_TileScan_001 (Stage 4 of 49)	00-AtFtUhEQRMXaECDdDAybrm
493064		Cell	1	0.000	1.000	631	26	siRNA-SC-10 PSF1-A488 IMPa2-A546 DAPI 8C2-siRNA-IMP-a2-a4 V2.00	0	14. siRNA-SC-10 PSF1-A488 DAPI IMPa2-A546 _d_TileScan_001 (Stage 4 of 49)	00-AtFtUhEQRMXaECDdDAybrm
458178		Cell	1	0.000	1.000	632	27	siRNA-SC-10 PSF1-A488 IMPa2-A546 DAPI 8C2-siRNA-IMP-a2-a4 V2.00	0	14. siRNA-SC-10 PSF1-A488 DAPI IMPa2-A546 _d_TileScan_001 (Stage 4 of 49)	00-AtFtUhEQRMXaECDdDAybrm
363649		Cell	1	0.000	1.000	633	28	siRNA-SC-10 PSF1-A488 IMPa2-A546 DAPI 8C2-siRNA-IMP-a2-a4 V2.00	0	14. siRNA-SC-10 PSF1-A488 DAPI IMPa2-A546 _d_TileScan_001 (Stage 4 of 49)	00-AtFtUhEQRMXaECDdDAybrm
1.25186e+006		Cell	1	0.000	1.000	634	29	siRNA-SC-10 PSF1-A488 IMPa2-A546 DAPI 8C2-siRNA-IMP-a2-a4 V2.00	0	14. siRNA-SC-10 PSF1-A488 DAPI IMPa2-A546 _d_TileScan_001 (Stage 4 of 49)	00-AtFtUhEQRMXaECDdDAybrm
1.45568e+006		Cell	1	0.000	1.000	635	30	siRNA-SC-10 PSF1-A488 IMPa2-A546 DAPI 8C2-siRNA-IMP-a2-a4 V2.00	0	14. siRNA-SC-10 PSF1-A488 DAPI IMPa2-A546 _d_TileScan_001 (Stage 4 of 49)	00-AtFtUhEQRMXaECDdDAybrm
513127		Cell	1	0.000	1.000	636	31	siRNA-SC-10 PSF1-A488 IMPa2-A546 DAPI 8C2-siRNA-IMP-a2-a4 V2.00	0	14. siRNA-SC-10 PSF1-A488 DAPI IMPa2-A546 _d_TileScan_001 (Stage 4 of 49)	00-AtFtUhEQRMXaECDdDAybrm
467938		Cell	1	0.000	1.000	637	32	siRNA-SC-10 PSF1-A488 IMPa2-A546 DAPI 8C2-siRNA-IMP-a2-a4 V2.00	0	14. siRNA-SC-10 PSF1-A488 DAPI IMPa2-A546 _d_TileScan_001 (Stage 4 of 49)	00-AtFtUhEQRMXaECDdDAybrm
327565		Cell	1	0.000	1.000	638	33	siRNA-SC-10 PSF1-A488 IMPa2-A546 DAPI 8C2-siRNA-IMP-a2-a4 V2.00	0	14. siRNA-SC-10 PSF1-A488 DAPI IMPa2-A546 _d_TileScan_001 (Stage 4 of 49)	00-AtFtUhEQRMXaECDdDAybrm
620175		Cell	1	0.000	1.000	639	34	siRNA-SC-10 PSF1-A488 IMPa2-A546 DAPI 8C2-siRNA-IMP-a2-a4 V2.00	0	14. siRNA-SC-10 PSF1-A488 DAPI IMPa2-A546 _d_TileScan_001 (Stage 4 of 49)	00-AtFtUhEQRMXaECDdDAybrm
5.58625e+006		Cell	1	0.000	1.000	640	35	siRNA-SC-10 PSF1-A488 IMPa2-A546 DAPI 8C2-siRNA-IMP-a2-a4 V2.00	0	14. siRNA-SC-10 PSF1-A488 DAPI IMPa2-A546 _d_TileScan_001 (Stage 4 of 49)	00-AtFtUhEQRMXaECDdDAybrm
714769		Cell	1	0.000	1.000	641	36	siRNA-SC-10 PSF1-A488 IMPa2-A546 DAPI 8C2-siRNA-IMP-a2-a4 V2.00	0	14. siRNA-SC-10 PSF1-A488 DAPI IMPa2-A546 _d_TileScan_001 (Stage 4 of 49)	00-AtFtUhEQRMXaECDdDAybrm
3.55073e+006		Cell	1	0.000	1.000	642	37	siRNA-SC-10 PSF1-A488 IMPa2-A546 DAPI 8C2-siRNA-IMP-a2-a4 V2.00	0	14. siRNA-SC-10 PSF1-A488 DAPI IMPa2-A546 _d_TileScan_001 (Stage 4 of 49)	00-AtFtUhEQRMXaECDdDAybrm
241563		Cell	1	0.000	1.000	643	38	siRNA-SC-10 PSF1-A488 IMPa2-A546 DAPI 8C2-siRNA-IMP-a2-a4 V2.00	0	14. siRNA-SC-10 PSF1-A488 DAPI IMPa2-A546 _d_TileScan_001 (Stage 4 of 49)	00-AtFtUhEQRMXaECDdDAybrm
935105		Cell	1	0.000	1.000	644	0	siRNA-SC-10 PSF1-A488 IMPa2-A546 DAPI 8C2-siRNA-IMP-a2-a4 V2.00	0	14. siRNA-SC-10 PSF1-A488 DAPI IMPa2-A546 _e_TileScan_001 (Stage 5 of 49)	00-GqriJ5ceBeTqA8gdoqjbFM
976238		Cell	1	0.000	1.000	645	1	siRNA-SC-10 PSF1-A488 IMPa2-A546 DAPI 8C2-siRNA-IMP-a2-a4 V2.00	0	14. siRNA-SC-10 PSF1-A488 DAPI IMPa2-A546 _e_TileScan_001 (Stage 5 of 49)	00-GqriJ5ceBeTqA8gdoqjbFM
1.42328e+006		Cell	1	0.000	1.000	646	2	siRNA-SC-10 PSF1-A488 IMPa2-A546 DAPI 8C2-siRNA-IMP-a2-a4 V2.00	0	14. siRNA-SC-10 PSF1-A488 DAPI IMPa2-A546 _e_TileScan_001 (Stage 5 of 49)	00-GqriJ5ceBeTqA8gdoqjbFM
1.09765e+006		Cell	1	0.000	1.000	647	3	siRNA-SC-10 PSF1-A488 IMPa2-A546 DAPI 8C2-siRNA-IMP-a2-a4 V2.00	0	14. siRNA-SC-10 PSF1-A488 DAPI IMPa2-A546 _e_TileScan_001 (Stage 5 of 49)	00-GqriJ5ceBeTqA8gdoqjbFM
2.17926e+006		Cell	1	0.000	1.000	648	4	siRNA-SC-10 PSF1-A488 IMPa2-A546 DAPI 8C2-siRNA-IMP-a2-a4 V2.00	0	14. siRNA-SC-10 PSF1-A488 DAPI IMPa2-A546 _e_TileScan_001 (Stage 5 of 49)	00-GqriJ5ceBeTqA8gdoqjbFM
3.86163e+006		Cell	1	0.000	1.000	649	5	siRNA-SC-10 PSF1-A488 IMPa2-A546 DAPI 8C2-siRNA-IMP-a2-a4 V2.00	0	14. siRNA-SC-10 PSF1-A488 DAPI IMPa2-A546 _e_TileScan_001 (Stage 5 of 49)	00-GqriJ5ceBeTqA8gdoqjbFM
1.65835e+006		Cell	1	0.000	1.000	650	6	siRNA-SC-10 PSF1-A488 IMPa2-A546 DAPI 8C2-siRNA-IMP-a2-a4 V2.00	0	14. siRNA-SC-10 PSF1-A488 DAPI IMPa2-A546 _e_TileScan_001 (Stage 5 of 49)	00-GqriJ5ceBeTqA8gdoqjbFM
1.25463e+006		Cell	1	0.000	1.000	651	7	siRNA-SC-10 PSF1-A488 IMPa2-A546 DAPI 8C2-siRNA-IMP-a2-a4 V2.00	0	14. siRNA-SC-10 PSF1-A488 DAPI IMPa2-A546 _e_TileScan_001 (Stage 5 of 49)	00-GqriJ5ceBeTqA8gdoqjbFM
1.24466e+006		Cell	1	0.000	1.000	652	8	siRNA-SC-10 PSF1-A488 IMPa2-A546 DAPI 8C2-siRNA-IMP-a2-a4 V2.00	0	14. siRNA-SC-10 PSF1-A488 DAPI IMPa2-A546 _e_TileScan_001 (Stage 5 of 49)	00-GqriJ5ceBeTqA8gdoqjbFM
1.10209e+006		Cell	1	0.000	1.000	653	9	siRNA-SC-10 PSF1-A488 IMPa2-A546 DAPI 8C2-siRNA-IMP-a2-a4 V2.00	0	14. siRNA-SC-10 PSF1-A488 DAPI IMPa2-A546 _e_TileScan_001 (Stage 5 of 49)	00-GqriJ5ceBeTqA8gdoqjbFM
73314		Cell	1	0.000	1.000	654	10	siRNA-SC-10 PSF1-A488 IMPa2-A546 DAPI 8C2-siRNA-IMP-a2-a4 V2.00	0	14. siRNA-SC-10 PSF1-A488 DAPI IMPa2-A546 _e_TileScan_001 (Stage 5 of 49)	00-GqriJ5ceBeTqA8gdoqjbFM
960462		Cell	1	0.000	1.000	655	11	siRNA-SC-10 PSF1-A488 IMPa2-A546 DAPI 8C2-siRNA-IMP-a2-a4 V2.00	0	14. siRNA-SC-10 PSF1-A488 DAPI IMPa2-A546 _e_TileScan_001 (Stage 5 of 49)	00-GqriJ5ceBeTqA8gdoqjbFM
1.05241e+006		Cell	1	0.000	1.000	656	12	siRNA-SC-10 PSF1-A488 IMPa2-A546 DAPI 8C2-siRNA-IMP-a2-a4 V2.00	0	14. siRNA-SC-10 PSF1-A488 DAPI IMPa2-A546 _e_TileScan_001 (Stage 5 of 49)	00-GqriJ5ceBeTqA8gdoqjbFM
639231		Cell	1	0.000	1.000	657	13	siRNA-SC-10 PSF1-A488 IMPa2-A546 DAPI 8C2-siRNA-IMP-a2-a4 V2.00	0	14. siRNA-SC-10 PSF1-A488 DAPI IMPa2-A546 _e_TileScan_001 (Stage 5 of 49)	00-GqriJ5ceBeTqA8gdoqjbFM
1.24582e+006		Cell	1	0.000	1.000	658	14	siRNA-SC-10 PSF1-A488 IMPa2-A546 DAPI 8C2-siRNA-IMP-a2-a4 V2.00	0	14. siRNA-SC-10 PSF1-A488 DAPI IMPa2-A546 _e_TileScan_001 (Stage 5 of 49)	00-GqriJ5ceBeTqA8gdoqjbFM
479641		Cell	1	0.000	1.000	659	15	siRNA-SC-10 PSF1-A488 IMPa2-A546 DAPI 8C2-siRNA-IMP-a2-a4 V2.00	0	14. siRNA-SC-10 PSF1-A488 DAPI IMPa2-A546 _e_TileScan_001 (Stage 5 of 49)	00-GqriJ5ceBeTqA8gdoqjbFM
645821		Cell	1	0.000	1.000	660	16	siRNA-SC-10 PSF1-A488 IMPa2-A546 DAPI 8C2-siRNA-IMP-a2-a4 V2.00	0	14. siRNA-SC-10 PSF1-A488 DAPI IMPa2-A546 _e_TileScan_001 (Stage 5 of 49)	00-GqriJ5ceBeTqA8gdoqjbFM
698992		Cell	1	0.000	1.000	661	17	siRNA-SC-10 PSF1-A488 IMPa2-A546 DAPI 8C2-siRNA-IMP-a2-a4 V2.00	0	14. siRNA-SC-10 PSF1-A488 DAPI IMPa2-A546 _e_TileScan_001 (Stage 5 of 49)	00-GqriJ5ceBeTqA8gdoqjbFM
782518		Cell	1	0.000	1.000	662	18	siRNA-SC-10 PSF1-A488 IMPa2-A546 DAPI 8C2-siRNA-IMP-a2-a4 V2.00	0	14. siRNA-SC-10 PSF1-A488 DAPI IMPa2-A546 _e_TileScan_001 (Stage 5 of 49)	00-GqriJ5ceBeTqA8gdoqjbFM
930211		Cell	1	0.000	1.000	663	19	siRNA-SC-10 PSF1-A488 IMPa2-A546 DAPI 8C2-siRNA-IMP-a2-a4 V2.00	0	14. siRNA-SC-10 PSF1-A488 DAPI IMPa2-A546 _e_TileScan_001 (Stage 5 of 49)	00-GqriJ5ceBeTqA8gdoqjbFM
483802		Cell	1	0.000	1.000	664	20	siRNA-SC-10 PSF1-A488 IMPa2-A546 DAPI 8C2-siRNA-IMP-a2-a4 V2.00	0	14. siRNA-SC-10 PSF1-A488 DAPI IMPa2-A546 _e_TileScan_001 (Stage 5 of 49)	00-GqriJ5ceBeTqA8gdoqjbFM
479320		Cell	1	0.000	1.000	665	21	siRNA-SC-10 PSF1-A488 IMPa2-A546 DAPI 8C2-siRNA-IMP-a2-a4 V2.00	0	14. siRNA-SC-10 PSF1-A488 DAPI IMPa2-A546 _e_TileScan_001 (Stage 5 of 49)	00-GqriJ5ceBeTqA8gdoqjbFM
1.0177e+006		Cell	1	0.000	1.000	666	22	siRNA-SC-10 PSF1-A488 IMPa2-A546 DAPI 8C2-siRNA-IMP-a2-a4 V2.00	0	14. siRNA-SC-10 PSF1-A488 DAPI IMPa2-A546 _e_TileScan_001 (Stage 5 of 49)	00-GqriJ5ceBeTqA8gdoqjbFM
112041		Cell	1	0.000	1.000	667	23	siRNA-SC-10 PSF1-A488 IMPa2-A546 DAPI 8C2-siRNA-IMP-a2-a4 V2.00	0	14. siRNA-SC-10 PSF1-A488 DAPI IMPa2-A546 _e_TileScan_001 (Stage 5 of 49)	00-GqriJ5ceBeTqA8gdoqjbFM
1.60961e+006		Cell	1	0.000	1.000	668	24	siRNA-SC-10 PSF1-A488 IMPa2-A546 DAPI 8C2-siRNA-IMP-a2-a4 V2.00	0	14. siRNA-SC-10 PSF1-A488 DAPI IMPa2-A546 _e_TileScan_001 (Stage 5 of 49)	00-GqriJ5ceBeTqA8gdoqjbFM
421353		Cell	1	0.000	1.000	669	25	siRNA-SC-10 PSF1-A488 IMPa2-A546 DAPI 8C2-siRNA-IMP-a2-a4 V2.00	0	14. siRNA-SC-10 PSF1-A488 DAPI IMPa2-A546 _e_TileScan_001 (Stage 5 of 49)	00-GqriJ5ceBeTqA8gdoqjbFM
448103		Cell	1	0.000	1.000	670	26	siRNA-SC-10 PSF1-A488 IMPa2-A546 DAPI 8C2-siRNA-IMP-a2-a4 V2.00	0	14. siRNA-SC-10 PSF1-A488 DAPI IMPa2-A546 _e_TileScan_001 (Stage 5 of 49)	00-GqriJ5ceBeTqA8gdoqjbFM
620557		Cell	1	0.000	1.000	671	27	siRNA-SC-10 PSF1-A488 IMPa2-A546 DAPI 8C2-siRNA-IMP-a2-a4 V2.00	0	14. siRNA-SC-10 PSF1-A488 DAPI IMPa2-A546 _e_TileScan_001 (Stage 5 of 49)	00-GqriJ5ceBeTqA8gdoqjbFM
769021		Cell	1	0.000	1.000	672	28	siRNA-SC-10 PSF1-A488 IMPa2-A546 DAPI 8C2-siRNA-IMP-a2-a4 V2.00	0	14. siRNA-SC-10 PSF1-A488 DAPI IMPa2-A546 _e_TileScan_001 (Stage 5 of 49)	00-GqriJ5ceBeTqA8gdoqjbFM
535669		Cell	1	0.000	1.000	673	29	siRNA-SC-10 PSF1-A488 IMPa2-A546 DAPI 8C2-siRNA-IMP-a2-a4 V2.00	0	14. siRNA-SC-10 PSF1-A488 DAPI IMPa2-A546 _e_TileScan_001 (Stage 5 of 49)	00-GqriJ5ceBeTqA8gdoqjbFM
429033		Cell	1	0.000	1.000	674	30	siRNA-SC-10 PSF1-A488 IMPa2-A546 DAPI 8C2-siRNA-IMP-a2-a4 V2.00	0	14. siRNA-SC-10 PSF1-A488 DAPI IMPa2-A546 _e_TileScan_001 (Stage 5 of 49)	00-GqriJ5ceBeTqA8gdoqjbFM
561973		Cell	1	0.000	1.000	675	31	siRNA-SC-10 PSF1-A488 IMPa2-A546 DAPI 8C2-siRNA-IMP-a2-a4 V2.00	0	14. siRNA-SC-10 PSF1-A488 DAPI IMPa2-A546 _e_TileScan_001 (Stage 5 of 49)	00-GqriJ5ceBeTqA8gdoqjbFM
1.17554e+006		Cell	1	0.000	1.000	676	32	siRNA-SC-10 PSF1-A488 IMPa2-A546 DAPI 8C2-siRNA-IMP-a2-a4 V2.00	0	14. siRNA-SC-10 PSF1-A488 DAPI IMPa2-A546 _e_TileScan_001 (Stage 5 of 49)	00-GqriJ5ceBeTqA8gdoqjbFM
934310		Cell	1	0.000	1.000	677	33	siRNA-SC-10 PSF1-A488 IMPa2-A546 DAPI 8C2-siRNA-IMP-a2-a4 V2.00	0	14. siRNA-SC-10 PSF1-A488 DAPI IMPa2-A546 _e_TileScan_001 (Stage 5 of 49)	00-GqriJ5ceBeTqA8gdoqjbFM
483104		Cell	1	0.000	1.000	678	34	siRNA-SC-10 PSF1-A488 IMPa2-A546 DAPI 8C2-siRNA-IMP-a2-a4 V2.00	0	14. siRNA-SC-10 PSF1-A488 DAPI IMPa2-A546 _e_TileScan_001 (Stage 5 of 49)	00-GqriJ5ceBeTqA8gdoqjbFM
831857		Cell	1	0.000	1.000	679	35	siRNA-SC-10 PSF1-A488 IMPa2-A546 DAPI 8C2-siRNA-IMP-a2-a4 V2.00	0	14. siRNA-SC-10 PSF1-A488 DAPI IMPa2-A546 _e_TileScan_001 (Stage 5 of 49)	00-GqriJ5ceBeTqA8gdoqjbFM
547307		Cell	1	0.000	1.000	680	36	siRNA-SC-10 PSF1-A488 IMPa2-A546 DAPI 8C2-siRNA-IMP-a2-a4 V2.00	0	14. siRNA-SC-10 PSF1-A488 DAPI IMPa2-A546 _e_TileScan_001 (Stage 5 of 49)	00-GqriJ5ceBeTqA8gdoqjbFM
500612		Cell	1	0.000	1.000	681	37	siRNA-SC-10 PSF1-A488 IMPa2-A546 DAPI 8C2-siRNA-IMP-a2-a4 V2.00	0	14. siRNA-SC-10 PSF1-A488 DAPI IMPa2-A546 _e_TileScan_001 (Stage 5 of 49)	00-GqriJ5ceBeTqA8gdoqjbFM
369417		Cell	1	0.000	1.000	682	38	siRNA-SC-10 PSF1-A488 IMPa2-A546 DAPI 8C2-siRNA-IMP-a2-a4 V2.00	0	14. siRNA-SC-10 PSF1-A488 DAPI IMPa2-A546 _e_TileScan_001 (Stage 5 of 49)	00-GqriJ5ceBeTqA8gdoqjbFM
1.30511e+006		Cell	1	0.000	1.000	683	39	siRNA-SC-10 PSF1-A488 IMPa2-A546 DAPI 8C2-siRNA-IMP-a2-a4 V2.00	0	14. siRNA-SC-10 PSF1-A488 DAPI IMPa2-A546 _e_TileScan_001 (Stage 5 of 49)	00-GqriJ5ceBeTqA8gdoqjbFM
747153		Cell	1	0.000	1.000	684	40	siRNA-SC-10 PSF1-A488 IMPa2-A546 DAPI 8C2-siRNA-IMP-a2-a4 V2.00	0	14. siRNA-SC-10 PSF1-A488 DAPI IMPa2-A546 _e_TileScan_001 (Stage 5 of 49)	00-GqriJ5ceBeTqA8gdoqjbFM
406788		Cell	1	0.000	1.000	685	41	siRNA-SC-10 PSF1-A488 IMPa2-A546 DAPI 8C2-siRNA-IMP-a2-a4 V2.00	0	14. siRNA-SC-10 PSF1-A488 DAPI IMPa2-A546 _e_TileScan_001 (Stage 5 of 49)	00-GqriJ5ceBeTqA8gdoqjbFM
416386		Cell	1	0.000	1.000	686	42	siRNA-SC-10 PSF1-A488 IMPa2-A546 DAPI 8C2-siRNA-IMP-a2-a4 V2.00	0	14. siRNA-SC-10 PSF1-A488 DAPI IMPa2-A546 _e_TileScan_001 (Stage 5 of 49)	00-GqriJ5ceBeTqA8gdoqjbFM
1.06368e+006		Cell	1	0.000	1.000	687	43	siRNA-SC-10 PSF1-A488 IMPa2-A546 DAPI 8C2-siRNA-IMP-a2-a4 V2.00	0	14. siRNA-SC-10 PSF1-A488 DAPI IMPa2-A546 _e_TileScan_001 (Stage 5 of 49)	00-GqriJ5ceBeTqA8gdoqjbFM
1.93295e+006		Cell	1	0.000	1.000	688	44	siRNA-SC-10 PSF1-A488 IMPa2-A546 DAPI 8C2-siRNA-IMP-a2-a4 V2.00	0	14. siRNA-SC-10 PSF1-A488 DAPI IMPa2-A546 _e_TileScan_001 (Stage 5 of 49)	00-GqriJ5ceBeTqA8gdoqjbFM
1.00431e+006		Cell	1	0.000	1.000	689	45	siRNA-SC-10 PSF1-A488 IMPa2-A546 DAPI 8C2-siRNA-IMP-a2-a4 V2.00	0	14. siRNA-SC-10 PSF1-A488 DAPI IMPa2-A546 _e_TileScan_001 (Stage 5 of 49)	00-GqriJ5ceBeTqA8gdoqjbFM
66897		Cell	1	0.000	1.000	690	46	siRNA-SC-10 PSF1-A488 IMPa2-A546 DAPI 8C2-siRNA-IMP-a2-a4 V2.00	0	14. siRNA-SC-10 PSF1-A488 DAPI IMPa2-A546 _e_TileScan_001 (Stage 5 of 49)	00-GqriJ5ceBeTqA8gdoqjbFM
551899		Cell	1	0.000	1.000	691	47	siRNA-SC-10 PSF1-A488 IMPa2-A546 DAPI 8C2-siRNA-IMP-a2-a4 V2.00	0	14. siRNA-SC-10 PSF1-A488 DAPI IMPa2-A546 _e_TileScan_001 (Stage 5 of 49)	00-GqriJ5ceBeTqA8gdoqjbFM
379014		Cell	1	0.000	1.000	692	48	siRNA-SC-10 PSF1-A488 IMPa2-A546 DAPI 8C2-siRNA-IMP-a2-a4 V2.00	0	14. siRNA-SC-10 PSF1-A488 DAPI IMPa2-A546 _e_TileScan_001 (Stage 5 of 49)	00-GqriJ5ceBeTqA8gdoqjbFM
1.15924e+006		Cell	1	0.000	1.000	693	0	siRNA-SC-10 PSF1-A488 IMPa2-A546 DAPI 8C2-siRNA-IMP-a2-a4 V2.00	0	14. siRNA-SC-10 PSF1-A488 DAPI IMPa2-A546 _f_TileScan_001 (Stage 6 of 49)	00-eT7RrJEzbw2TPTfeCzYhan
492901		Cell	1	0.000	1.000	694	1	siRNA-SC-10 PSF1-A488 IMPa2-A546 DAPI 8C2-siRNA-IMP-a2-a4 V2.00	0	14. siRNA-SC-10 PSF1-A488 DAPI IMPa2-A546 _f_TileScan_001 (Stage 6 of 49)	00-eT7RrJEzbw2TPTfeCzYhan
862552		Cell	1	0.000	1.000	695	2	siRNA-SC-10 PSF1-A488 IMPa2-A546 DAPI 8C2-siRNA-IMP-a2-a4 V2.00	0	14. siRNA-SC-10 PSF1-A488 DAPI IMPa2-A546 _f_TileScan_001 (Stage 6 of 49)	00-eT7RrJEzbw2TPTfeCzYhan
693931		Cell	1	0.000	1.000	696	3	siRNA-SC-10 PSF1-A488 IMPa2-A546 DAPI 8C2-siRNA-IMP-a2-a4 V2.00	0	14. siRNA-SC-10 PSF1-A488 DAPI IMPa2-A546 _f_TileScan_001 (Stage 6 of 49)	00-eT7RrJEzbw2TPTfeCzYhan
1.68399e+006		Cell	1	0.000	1.000	697	4	siRNA-SC-10 PSF1-A488 IMPa2-A546 DAPI 8C2-siRNA-IMP-a2-a4 V2.00	0	14. siRNA-SC-10 PSF1-A488 DAPI IMPa2-A546 _f_TileScan_001 (Stage 6 of 49)	00-eT7RrJEzbw2TPTfeCzYhan
687735		Cell	1	0.000	1.000	698	5	siRNA-SC-10 PSF1-A488 IMPa2-A546 DAPI 8C2-siRNA-IMP-a2-a4 V2.00	0	14. siRNA-SC-10 PSF1-A488 DAPI IMPa2-A546 _f_TileScan_001 (Stage 6 of 49)	00-eT7RrJEzbw2TPTfeCzYhan
632415		Cell	1	0.000	1.000	699	6	siRNA-SC-10 PSF1-A488 IMPa2-A546 DAPI 8C2-siRNA-IMP-a2-a4 V2.00	0	14. siRNA-SC-10 PSF1-A488 DAPI IMPa2-A546 _f_TileScan_001 (Stage 6 of 49)	00-eT7RrJEzbw2TPTfeCzYhan
607181		Cell	1	0.000	1.000	700	7	siRNA-SC-10 PSF1-A488 IMPa2-A546 DAPI 8C2-siRNA-IMP-a2-a4 V2.00	0	14. siRNA-SC-10 PSF1-A488 DAPI IMPa2-A546 _f_TileScan_001 (Stage 6 of 49)	00-eT7RrJEzbw2TPTfeCzYhan
2.29299e+006		Cell	1	0.000	1.000	701	8	siRNA-SC-10 PSF1-A488 IMPa2-A546 DAPI 8C2-siRNA-IMP-a2-a4 V2.00	0	14. siRNA-SC-10 PSF1-A488 DAPI IMPa2-A546 _f_TileScan_001 (Stage 6 of 49)	00-eT7RrJEzbw2TPTfeCzYhan
435442		Cell	1	0.000	1.000	702	9	siRNA-SC-10 PSF1-A488 IMPa2-A546 DAPI 8C2-siRNA-IMP-a2-a4 V2.00	0	14. siRNA-SC-10 PSF1-A488 DAPI IMPa2-A546 _f_TileScan_001 (Stage 6 of 49)	00-eT7RrJEzbw2TPTfeCzYhan
1.95005e+006		Cell	1	0.000	1.000	703	10	siRNA-SC-10 PSF1-A488 IMPa2-A546 DAPI 8C2-siRNA-IMP-a2-a4 V2.00	0	14. siRNA-SC-10 PSF1-A488 DAPI IMPa2-A546 _f_TileScan_001 (Stage 6 of 49)	00-eT7RrJEzbw2TPTfeCzYhan
2.8654e+006		Cell	1	0.000	1.000	704	11	siRNA-SC-10 PSF1-A488 IMPa2-A546 DAPI 8C2-siRNA-IMP-a2-a4 V2.00	0	14. siRNA-SC-10 PSF1-A488 DAPI IMPa2-A546 _f_TileScan_001 (Stage 6 of 49)	00-eT7RrJEzbw2TPTfeCzYhan
6.51177e+006		Cell	1	0.000	1.000	705	12	siRNA-SC-10 PSF1-A488 IMPa2-A546 DAPI 8C2-siRNA-IMP-a2-a4 V2.00	0	14. siRNA-SC-10 PSF1-A488 DAPI IMPa2-A546 _f_TileScan_001 (Stage 6 of 49)	00-eT7RrJEzbw2TPTfeCzYhan
4.86826e+006		Cell	1	0.000	1.000	706	13	siRNA-SC-10 PSF1-A488 IMPa2-A546 DAPI 8C2-siRNA-IMP-a2-a4 V2.00	0	14. siRNA-SC-10 PSF1-A488 DAPI IMPa2-A546 _f_TileScan_001 (Stage 6 of 49)	00-eT7RrJEzbw2TPTfeCzYhan
675798		Cell	1	0.000	1.000	707	14	siRNA-SC-10 PSF1-A488 IMPa2-A546 DAPI 8C2-siRNA-IMP-a2-a4 V2.00	0	14. siRNA-SC-10 PSF1-A488 DAPI IMPa2-A546 _f_TileScan_001 (Stage 6 of 49)	00-eT7RrJEzbw2TPTfeCzYhan
676726		Cell	1	0.000	1.000	708	15	siRNA-SC-10 PSF1-A488 IMPa2-A546 DAPI 8C2-siRNA-IMP-a2-a4 V2.00	0	14. siRNA-SC-10 PSF1-A488 DAPI IMPa2-A546 _f_TileScan_001 (Stage 6 of 49)	00-eT7RrJEzbw2TPTfeCzYhan
5.09432e+006		Cell	1	0.000	1.000	709	16	siRNA-SC-10 PSF1-A488 IMPa2-A546 DAPI 8C2-siRNA-IMP-a2-a4 V2.00	0	14. siRNA-SC-10 PSF1-A488 DAPI IMPa2-A546 _f_TileScan_001 (Stage 6 of 49)	00-eT7RrJEzbw2TPTfeCzYhan
607088		Cell	1	0.000	1.000	710	17	siRNA-SC-10 PSF1-A488 IMPa2-A546 DAPI 8C2-siRNA-IMP-a2-a4 V2.00	0	14. siRNA-SC-10 PSF1-A488 DAPI IMPa2-A546 _f_TileScan_001 (Stage 6 of 49)	00-eT7RrJEzbw2TPTfeCzYhan
1.31348e+006		Cell	1	0.000	1.000	711	18	siRNA-SC-10 PSF1-A488 IMPa2-A546 DAPI 8C2-siRNA-IMP-a2-a4 V2.00	0	14. siRNA-SC-10 PSF1-A488 DAPI IMPa2-A546 _f_TileScan_001 (Stage 6 of 49)	00-eT7RrJEzbw2TPTfeCzYhan
629836		Cell	1	0.000	1.000	712	19	siRNA-SC-10 PSF1-A488 IMPa2-A546 DAPI 8C2-siRNA-IMP-a2-a4 V2.00	0	14. siRNA-SC-10 PSF1-A488 DAPI IMPa2-A546 _f_TileScan_001 (Stage 6 of 49)	00-eT7RrJEzbw2TPTfeCzYhan
603680		Cell	1	0.000	1.000	713	20	siRNA-SC-10 PSF1-A488 IMPa2-A546 DAPI 8C2-siRNA-IMP-a2-a4 V2.00	0	14. siRNA-SC-10 PSF1-A488 DAPI IMPa2-A546 _f_TileScan_001 (Stage 6 of 49)	00-eT7RrJEzbw2TPTfeCzYhan
336038		Cell	1	0.000	1.000	714	21	siRNA-SC-10 PSF1-A488 IMPa2-A546 DAPI 8C2-siRNA-IMP-a2-a4 V2.00	0	14. siRNA-SC-10 PSF1-A488 DAPI IMPa2-A546 _f_TileScan_001 (Stage 6 of 49)	00-eT7RrJEzbw2TPTfeCzYhan
2.53553e+006		Cell	1	0.000	1.000	715	22	siRNA-SC-10 PSF1-A488 IMPa2-A546 DAPI 8C2-siRNA-IMP-a2-a4 V2.00	0	14. siRNA-SC-10 PSF1-A488 DAPI IMPa2-A546 _f_TileScan_001 (Stage 6 of 49)	00-eT7RrJEzbw2TPTfeCzYhan
522110		Cell	1	0.000	1.000	716	23	siRNA-SC-10 PSF1-A488 IMPa2-A546 DAPI 8C2-siRNA-IMP-a2-a4 V2.00	0	14. siRNA-SC-10 PSF1-A488 DAPI IMPa2-A546 _f_TileScan_001 (Stage 6 of 49)	00-eT7RrJEzbw2TPTfeCzYhan
495127		Cell	1	0.000	1.000	717	24	siRNA-SC-10 PSF1-A488 IMPa2-A546 DAPI 8C2-siRNA-IMP-a2-a4 V2.00	0	14. siRNA-SC-10 PSF1-A488 DAPI IMPa2-A546 _f_TileScan_001 (Stage 6 of 49)	00-eT7RrJEzbw2TPTfeCzYhan
589672		Cell	1	0.000	1.000	718	25	siRNA-SC-10 PSF1-A488 IMPa2-A546 DAPI 8C2-siRNA-IMP-a2-a4 V2.00	0	14. siRNA-SC-10 PSF1-A488 DAPI IMPa2-A546 _f_TileScan_001 (Stage 6 of 49)	00-eT7RrJEzbw2TPTfeCzYhan
533197		Cell	1	0.000	1.000	719	26	siRNA-SC-10 PSF1-A488 IMPa2-A546 DAPI 8C2-siRNA-IMP-a2-a4 V2.00	0	14. siRNA-SC-10 PSF1-A488 DAPI IMPa2-A546 _f_TileScan_001 (Stage 6 of 49)	00-eT7RrJEzbw2TPTfeCzYhan
303275		Cell	1	0.000	1.000	720	27	siRNA-SC-10 PSF1-A488 IMPa2-A546 DAPI 8C2-siRNA-IMP-a2-a4 V2.00	0	14. siRNA-SC-10 PSF1-A488 DAPI IMPa2-A546 _f_TileScan_001 (Stage 6 of 49)	00-eT7RrJEzbw2TPTfeCzYhan
543477		Cell	1	0.000	1.000	721	28	siRNA-SC-10 PSF1-A488 IMPa2-A546 DAPI 8C2-siRNA-IMP-a2-a4 V2.00	0	14. siRNA-SC-10 PSF1-A488 DAPI IMPa2-A546 _f_TileScan_001 (Stage 6 of 49)	00-eT7RrJEzbw2TPTfeCzYhan
219886		Cell	1	0.000	1.000	722	29	siRNA-SC-10 PSF1-A488 IMPa2-A546 DAPI 8C2-siRNA-IMP-a2-a4 V2.00	0	14. siRNA-SC-10 PSF1-A488 DAPI IMPa2-A546 _f_TileScan_001 (Stage 6 of 49)	00-eT7RrJEzbw2TPTfeCzYhan
316590		Cell	1	0.000	1.000	723	30	siRNA-SC-10 PSF1-A488 IMPa2-A546 DAPI 8C2-siRNA-IMP-a2-a4 V2.00	0	14. siRNA-SC-10 PSF1-A488 DAPI IMPa2-A546 _f_TileScan_001 (Stage 6 of 49)	00-eT7RrJEzbw2TPTfeCzYhan
387634		Cell	1	0.000	1.000	724	31	siRNA-SC-10 PSF1-A488 IMPa2-A546 DAPI 8C2-siRNA-IMP-a2-a4 V2.00	0	14. siRNA-SC-10 PSF1-A488 DAPI IMPa2-A546 _f_TileScan_001 (Stage 6 of 49)	00-eT7RrJEzbw2TPTfeCzYhan
567832		Cell	1	0.000	1.000	725	32	siRNA-SC-10 PSF1-A488 IMPa2-A546 DAPI 8C2-siRNA-IMP-a2-a4 V2.00	0	14. siRNA-SC-10 PSF1-A488 DAPI IMPa2-A546 _f_TileScan_001 (Stage 6 of 49)	00-eT7RrJEzbw2TPTfeCzYhan
622841		Cell	1	0.000	1.000	726	33	siRNA-SC-10 PSF1-A488 IMPa2-A546 DAPI 8C2-siRNA-IMP-a2-a4 V2.00	0	14. siRNA-SC-10 PSF1-A488 DAPI IMPa2-A546 _f_TileScan_001 (Stage 6 of 49)	00-eT7RrJEzbw2TPTfeCzYhan
321140		Cell	1	0.000	1.000	727	34	siRNA-SC-10 PSF1-A488 IMPa2-A546 DAPI 8C2-siRNA-IMP-a2-a4 V2.00	0	14. siRNA-SC-10 PSF1-A488 DAPI IMPa2-A546 _f_TileScan_001 (Stage 6 of 49)	00-eT7RrJEzbw2TPTfeCzYhan
464519		Cell	1	0.000	1.000	728	35	siRNA-SC-10 PSF1-A488 IMPa2-A546 DAPI 8C2-siRNA-IMP-a2-a4 V2.00	0	14. siRNA-SC-10 PSF1-A488 DAPI IMPa2-A546 _f_TileScan_001 (Stage 6 of 49)	00-eT7RrJEzbw2TPTfeCzYhan
821170		Cell	1	0.000	1.000	729	36	siRNA-SC-10 PSF1-A488 IMPa2-A546 DAPI 8C2-siRNA-IMP-a2-a4 V2.00	0	14. siRNA-SC-10 PSF1-A488 DAPI IMPa2-A546 _f_TileScan_001 (Stage 6 of 49)	00-eT7RrJEzbw2TPTfeCzYhan
496059		Cell	1	0.000	1.000	730	37	siRNA-SC-10 PSF1-A488 IMPa2-A546 DAPI 8C2-siRNA-IMP-a2-a4 V2.00	0	14. siRNA-SC-10 PSF1-A488 DAPI IMPa2-A546 _f_TileScan_001 (Stage 6 of 49)	00-eT7RrJEzbw2TPTfeCzYhan
287081		Cell	1	0.000	1.000	731	38	siRNA-SC-10 PSF1-A488 IMPa2-A546 DAPI 8C2-siRNA-IMP-a2-a4 V2.00	0	14. siRNA-SC-10 PSF1-A488 DAPI IMPa2-A546 _f_TileScan_001 (Stage 6 of 49)	00-eT7RrJEzbw2TPTfeCzYhan
837966		Cell	1	0.000	1.000	732	39	siRNA-SC-10 PSF1-A488 IMPa2-A546 DAPI 8C2-siRNA-IMP-a2-a4 V2.00	0	14. siRNA-SC-10 PSF1-A488 DAPI IMPa2-A546 _f_TileScan_001 (Stage 6 of 49)	00-eT7RrJEzbw2TPTfeCzYhan
2.96196e+006		Cell	1	0.000	1.000	733	40	siRNA-SC-10 PSF1-A488 IMPa2-A546 DAPI 8C2-siRNA-IMP-a2-a4 V2.00	0	14. siRNA-SC-10 PSF1-A488 DAPI IMPa2-A546 _f_TileScan_001 (Stage 6 of 49)	00-eT7RrJEzbw2TPTfeCzYhan
990863		Cell	1	0.000	1.000	734	41	siRNA-SC-10 PSF1-A488 IMPa2-A546 DAPI 8C2-siRNA-IMP-a2-a4 V2.00	0	14. siRNA-SC-10 PSF1-A488 DAPI IMPa2-A546 _f_TileScan_001 (Stage 6 of 49)	00-eT7RrJEzbw2TPTfeCzYhan
478655		Cell	1	0.000	1.000	735	42	siRNA-SC-10 PSF1-A488 IMPa2-A546 DAPI 8C2-siRNA-IMP-a2-a4 V2.00	0	14. siRNA-SC-10 PSF1-A488 DAPI IMPa2-A546 _f_TileScan_001 (Stage 6 of 49)	00-eT7RrJEzbw2TPTfeCzYhan
287433		Cell	1	0.000	1.000	736	43	siRNA-SC-10 PSF1-A488 IMPa2-A546 DAPI 8C2-siRNA-IMP-a2-a4 V2.00	0	14. siRNA-SC-10 PSF1-A488 DAPI IMPa2-A546 _f_TileScan_001 (Stage 6 of 49)	00-eT7RrJEzbw2TPTfeCzYhan
1.47755e+006		Cell	1	0.000	1.000	737	0	siRNA-SC-10 PSF1-A488 IMPa2-A546 DAPI 8C2-siRNA-IMP-a2-a4 V2.00	0	14. siRNA-SC-10 PSF1-A488 DAPI IMPa2-A546 _g_TileScan_001 (Stage 7 of 49)	00-JbxdweukmmCfAe5bvRW42Q
77830		Cell	1	0.000	1.000	738	1	siRNA-SC-10 PSF1-A488 IMPa2-A546 DAPI 8C2-siRNA-IMP-a2-a4 V2.00	0	14. siRNA-SC-10 PSF1-A488 DAPI IMPa2-A546 _g_TileScan_001 (Stage 7 of 49)	00-JbxdweukmmCfAe5bvRW42Q
1.02694e+006		Cell	1	0.000	1.000	739	2	siRNA-SC-10 PSF1-A488 IMPa2-A546 DAPI 8C2-siRNA-IMP-a2-a4 V2.00	0	14. siRNA-SC-10 PSF1-A488 DAPI IMPa2-A546 _g_TileScan_001 (Stage 7 of 49)	00-JbxdweukmmCfAe5bvRW42Q
3.10843e+006		Cell	1	0.000	1.000	740	3	siRNA-SC-10 PSF1-A488 IMPa2-A546 DAPI 8C2-siRNA-IMP-a2-a4 V2.00	0	14. siRNA-SC-10 PSF1-A488 DAPI IMPa2-A546 _g_TileScan_001 (Stage 7 of 49)	00-JbxdweukmmCfAe5bvRW42Q
209726		Cell	1	0.000	1.000	741	4	siRNA-SC-10 PSF1-A488 IMPa2-A546 DAPI 8C2-siRNA-IMP-a2-a4 V2.00	0	14. siRNA-SC-10 PSF1-A488 DAPI IMPa2-A546 _g_TileScan_001 (Stage 7 of 49)	00-JbxdweukmmCfAe5bvRW42Q
1.02051e+006		Cell	1	0.000	1.000	742	5	siRNA-SC-10 PSF1-A488 IMPa2-A546 DAPI 8C2-siRNA-IMP-a2-a4 V2.00	0	14. siRNA-SC-10 PSF1-A488 DAPI IMPa2-A546 _g_TileScan_001 (Stage 7 of 49)	00-JbxdweukmmCfAe5bvRW42Q
1.59569e+006		Cell	1	0.000	1.000	743	6	siRNA-SC-10 PSF1-A488 IMPa2-A546 DAPI 8C2-siRNA-IMP-a2-a4 V2.00	0	14. siRNA-SC-10 PSF1-A488 DAPI IMPa2-A546 _g_TileScan_001 (Stage 7 of 49)	00-JbxdweukmmCfAe5bvRW42Q
6.55469e+006		Cell	1	0.000	1.000	744	7	siRNA-SC-10 PSF1-A488 IMPa2-A546 DAPI 8C2-siRNA-IMP-a2-a4 V2.00	0	14. siRNA-SC-10 PSF1-A488 DAPI IMPa2-A546 _g_TileScan_001 (Stage 7 of 49)	00-JbxdweukmmCfAe5bvRW42Q
3.50618e+006		Cell	1	0.000	1.000	745	8	siRNA-SC-10 PSF1-A488 IMPa2-A546 DAPI 8C2-siRNA-IMP-a2-a4 V2.00	0	14. siRNA-SC-10 PSF1-A488 DAPI IMPa2-A546 _g_TileScan_001 (Stage 7 of 49)	00-JbxdweukmmCfAe5bvRW42Q
497398		Cell	1	0.000	1.000	746	9	siRNA-SC-10 PSF1-A488 IMPa2-A546 DAPI 8C2-siRNA-IMP-a2-a4 V2.00	0	14. siRNA-SC-10 PSF1-A488 DAPI IMPa2-A546 _g_TileScan_001 (Stage 7 of 49)	00-JbxdweukmmCfAe5bvRW42Q
916884		Cell	1	0.000	1.000	747	10	siRNA-SC-10 PSF1-A488 IMPa2-A546 DAPI 8C2-siRNA-IMP-a2-a4 V2.00	0	14. siRNA-SC-10 PSF1-A488 DAPI IMPa2-A546 _g_TileScan_001 (Stage 7 of 49)	00-JbxdweukmmCfAe5bvRW42Q
529958		Cell	1	0.000	1.000	748	11	siRNA-SC-10 PSF1-A488 IMPa2-A546 DAPI 8C2-siRNA-IMP-a2-a4 V2.00	0	14. siRNA-SC-10 PSF1-A488 DAPI IMPa2-A546 _g_TileScan_001 (Stage 7 of 49)	00-JbxdweukmmCfAe5bvRW42Q
1.04269e+006		Cell	1	0.000	1.000	749	12	siRNA-SC-10 PSF1-A488 IMPa2-A546 DAPI 8C2-siRNA-IMP-a2-a4 V2.00	0	14. siRNA-SC-10 PSF1-A488 DAPI IMPa2-A546 _g_TileScan_001 (Stage 7 of 49)	00-JbxdweukmmCfAe5bvRW42Q
3.27282e+006		Cell	1	0.000	1.000	750	13	siRNA-SC-10 PSF1-A488 IMPa2-A546 DAPI 8C2-siRNA-IMP-a2-a4 V2.00	0	14. siRNA-SC-10 PSF1-A488 DAPI IMPa2-A546 _g_TileScan_001 (Stage 7 of 49)	00-JbxdweukmmCfAe5bvRW42Q
737644		Cell	1	0.000	1.000	751	14	siRNA-SC-10 PSF1-A488 IMPa2-A546 DAPI 8C2-siRNA-IMP-a2-a4 V2.00	0	14. siRNA-SC-10 PSF1-A488 DAPI IMPa2-A546 _g_TileScan_001 (Stage 7 of 49)	00-JbxdweukmmCfAe5bvRW42Q
1.90813e+006		Cell	1	0.000	1.000	752	15	siRNA-SC-10 PSF1-A488 IMPa2-A546 DAPI 8C2-siRNA-IMP-a2-a4 V2.00	0	14. siRNA-SC-10 PSF1-A488 DAPI IMPa2-A546 _g_TileScan_001 (Stage 7 of 49)	00-JbxdweukmmCfAe5bvRW42Q
2.97943e+006		Cell	1	0.000	1.000	753	16	siRNA-SC-10 PSF1-A488 IMPa2-A546 DAPI 8C2-siRNA-IMP-a2-a4 V2.00	0	14. siRNA-SC-10 PSF1-A488 DAPI IMPa2-A546 _g_TileScan_001 (Stage 7 of 49)	00-JbxdweukmmCfAe5bvRW42Q
131294		Cell	1	0.000	1.000	754	17	siRNA-SC-10 PSF1-A488 IMPa2-A546 DAPI 8C2-siRNA-IMP-a2-a4 V2.00	0	14. siRNA-SC-10 PSF1-A488 DAPI IMPa2-A546 _g_TileScan_001 (Stage 7 of 49)	00-JbxdweukmmCfAe5bvRW42Q
787732		Cell	1	0.000	1.000	755	18	siRNA-SC-10 PSF1-A488 IMPa2-A546 DAPI 8C2-siRNA-IMP-a2-a4 V2.00	0	14. siRNA-SC-10 PSF1-A488 DAPI IMPa2-A546 _g_TileScan_001 (Stage 7 of 49)	00-JbxdweukmmCfAe5bvRW42Q
695938		Cell	1	0.000	1.000	756	19	siRNA-SC-10 PSF1-A488 IMPa2-A546 DAPI 8C2-siRNA-IMP-a2-a4 V2.00	0	14. siRNA-SC-10 PSF1-A488 DAPI IMPa2-A546 _g_TileScan_001 (Stage 7 of 49)	00-JbxdweukmmCfAe5bvRW42Q
649805		Cell	1	0.000	1.000	757	20	siRNA-SC-10 PSF1-A488 IMPa2-A546 DAPI 8C2-siRNA-IMP-a2-a4 V2.00	0	14. siRNA-SC-10 PSF1-A488 DAPI IMPa2-A546 _g_TileScan_001 (Stage 7 of 49)	00-JbxdweukmmCfAe5bvRW42Q
522513		Cell	1	0.000	1.000	758	21	siRNA-SC-10 PSF1-A488 IMPa2-A546 DAPI 8C2-siRNA-IMP-a2-a4 V2.00	0	14. siRNA-SC-10 PSF1-A488 DAPI IMPa2-A546 _g_TileScan_001 (Stage 7 of 49)	00-JbxdweukmmCfAe5bvRW42Q
393941		Cell	1	0.000	1.000	759	22	siRNA-SC-10 PSF1-A488 IMPa2-A546 DAPI 8C2-siRNA-IMP-a2-a4 V2.00	0	14. siRNA-SC-10 PSF1-A488 DAPI IMPa2-A546 _g_TileScan_001 (Stage 7 of 49)	00-JbxdweukmmCfAe5bvRW42Q
480028		Cell	1	0.000	1.000	760	23	siRNA-SC-10 PSF1-A488 IMPa2-A546 DAPI 8C2-siRNA-IMP-a2-a4 V2.00	0	14. siRNA-SC-10 PSF1-A488 DAPI IMPa2-A546 _g_TileScan_001 (Stage 7 of 49)	00-JbxdweukmmCfAe5bvRW42Q
549351		Cell	1	0.000	1.000	761	24	siRNA-SC-10 PSF1-A488 IMPa2-A546 DAPI 8C2-siRNA-IMP-a2-a4 V2.00	0	14. siRNA-SC-10 PSF1-A488 DAPI IMPa2-A546 _g_TileScan_001 (Stage 7 of 49)	00-JbxdweukmmCfAe5bvRW42Q
382504		Cell	1	0.000	1.000	762	25	siRNA-SC-10 PSF1-A488 IMPa2-A546 DAPI 8C2-siRNA-IMP-a2-a4 V2.00	0	14. siRNA-SC-10 PSF1-A488 DAPI IMPa2-A546 _g_TileScan_001 (Stage 7 of 49)	00-JbxdweukmmCfAe5bvRW42Q
189821		Cell	1	0.000	1.000	763	26	siRNA-SC-10 PSF1-A488 IMPa2-A546 DAPI 8C2-siRNA-IMP-a2-a4 V2.00	0	14. siRNA-SC-10 PSF1-A488 DAPI IMPa2-A546 _g_TileScan_001 (Stage 7 of 49)	00-JbxdweukmmCfAe5bvRW42Q
410611		Cell	1	0.000	1.000	764	27	siRNA-SC-10 PSF1-A488 IMPa2-A546 DAPI 8C2-siRNA-IMP-a2-a4 V2.00	0	14. siRNA-SC-10 PSF1-A488 DAPI IMPa2-A546 _g_TileScan_001 (Stage 7 of 49)	00-JbxdweukmmCfAe5bvRW42Q
280142		Cell	1	0.000	1.000	765	28	siRNA-SC-10 PSF1-A488 IMPa2-A546 DAPI 8C2-siRNA-IMP-a2-a4 V2.00	0	14. siRNA-SC-10 PSF1-A488 DAPI IMPa2-A546 _g_TileScan_001 (Stage 7 of 49)	00-JbxdweukmmCfAe5bvRW42Q
441070		Cell	1	0.000	1.000	766	29	siRNA-SC-10 PSF1-A488 IMPa2-A546 DAPI 8C2-siRNA-IMP-a2-a4 V2.00	0	14. siRNA-SC-10 PSF1-A488 DAPI IMPa2-A546 _g_TileScan_001 (Stage 7 of 49)	00-JbxdweukmmCfAe5bvRW42Q
1.18887e+006		Cell	1	0.000	1.000	767	30	siRNA-SC-10 PSF1-A488 IMPa2-A546 DAPI 8C2-siRNA-IMP-a2-a4 V2.00	0	14. siRNA-SC-10 PSF1-A488 DAPI IMPa2-A546 _g_TileScan_001 (Stage 7 of 49)	00-JbxdweukmmCfAe5bvRW42Q
339803		Cell	1	0.000	1.000	768	31	siRNA-SC-10 PSF1-A488 IMPa2-A546 DAPI 8C2-siRNA-IMP-a2-a4 V2.00	0	14. siRNA-SC-10 PSF1-A488 DAPI IMPa2-A546 _g_TileScan_001 (Stage 7 of 49)	00-JbxdweukmmCfAe5bvRW42Q
3.13412e+006		Cell	1	0.000	1.000	769	32	siRNA-SC-10 PSF1-A488 IMPa2-A546 DAPI 8C2-siRNA-IMP-a2-a4 V2.00	0	14. siRNA-SC-10 PSF1-A488 DAPI IMPa2-A546 _g_TileScan_001 (Stage 7 of 49)	00-JbxdweukmmCfAe5bvRW42Q
53383		Cell	1	0.000	1.000	770	33	siRNA-SC-10 PSF1-A488 IMPa2-A546 DAPI 8C2-siRNA-IMP-a2-a4 V2.00	0	14. siRNA-SC-10 PSF1-A488 DAPI IMPa2-A546 _g_TileScan_001 (Stage 7 of 49)	00-JbxdweukmmCfAe5bvRW42Q
783157		Cell	1	0.000	1.000	771	34	siRNA-SC-10 PSF1-A488 IMPa2-A546 DAPI 8C2-siRNA-IMP-a2-a4 V2.00	0	14. siRNA-SC-10 PSF1-A488 DAPI IMPa2-A546 _g_TileScan_001 (Stage 7 of 49)	00-JbxdweukmmCfAe5bvRW42Q
468951		Cell	1	0.000	1.000	772	35	siRNA-SC-10 PSF1-A488 IMPa2-A546 DAPI 8C2-siRNA-IMP-a2-a4 V2.00	0	14. siRNA-SC-10 PSF1-A488 DAPI IMPa2-A546 _g_TileScan_001 (Stage 7 of 49)	00-JbxdweukmmCfAe5bvRW42Q
553543		Cell	1	0.000	1.000	773	36	siRNA-SC-10 PSF1-A488 IMPa2-A546 DAPI 8C2-siRNA-IMP-a2-a4 V2.00	0	14. siRNA-SC-10 PSF1-A488 DAPI IMPa2-A546 _g_TileScan_001 (Stage 7 of 49)	00-JbxdweukmmCfAe5bvRW42Q
698573		Cell	1	0.000	1.000	774	37	siRNA-SC-10 PSF1-A488 IMPa2-A546 DAPI 8C2-siRNA-IMP-a2-a4 V2.00	0	14. siRNA-SC-10 PSF1-A488 DAPI IMPa2-A546 _g_TileScan_001 (Stage 7 of 49)	00-JbxdweukmmCfAe5bvRW42Q
598679		Cell	1	0.000	1.000	775	38	siRNA-SC-10 PSF1-A488 IMPa2-A546 DAPI 8C2-siRNA-IMP-a2-a4 V2.00	0	14. siRNA-SC-10 PSF1-A488 DAPI IMPa2-A546 _g_TileScan_001 (Stage 7 of 49)	00-JbxdweukmmCfAe5bvRW42Q
1.27626e+006		Cell	1	0.000	1.000	776	39	siRNA-SC-10 PSF1-A488 IMPa2-A546 DAPI 8C2-siRNA-IMP-a2-a4 V2.00	0	14. siRNA-SC-10 PSF1-A488 DAPI IMPa2-A546 _g_TileScan_001 (Stage 7 of 49)	00-JbxdweukmmCfAe5bvRW42Q
440432		Cell	1	0.000	1.000	777	40	siRNA-SC-10 PSF1-A488 IMPa2-A546 DAPI 8C2-siRNA-IMP-a2-a4 V2.00	0	14. siRNA-SC-10 PSF1-A488 DAPI IMPa2-A546 _g_TileScan_001 (Stage 7 of 49)	00-JbxdweukmmCfAe5bvRW42Q
1.48137e+006		Cell	1	0.000	1.000	778	41	siRNA-SC-10 PSF1-A488 IMPa2-A546 DAPI 8C2-siRNA-IMP-a2-a4 V2.00	0	14. siRNA-SC-10 PSF1-A488 DAPI IMPa2-A546 _g_TileScan_001 (Stage 7 of 49)	00-JbxdweukmmCfAe5bvRW42Q
1.89967e+006		Cell	1	0.000	1.000	779	42	siRNA-SC-10 PSF1-A488 IMPa2-A546 DAPI 8C2-siRNA-IMP-a2-a4 V2.00	0	14. siRNA-SC-10 PSF1-A488 DAPI IMPa2-A546 _g_TileScan_001 (Stage 7 of 49)	00-JbxdweukmmCfAe5bvRW42Q
1.83874e+006		Cell	1	0.000	1.000	780	0	siRNA-SC-10 PSF1-A488 IMPa2-A546 DAPI 8C2-siRNA-IMP-a2-a4 V2.00	0	14. siRNA-SC-10 PSF1-A488 DAPI IMPa2-A546 _h_TileScan_001 (Stage 8 of 49)	00-HCMeWmtGiRDwKSJ72kWYKa
194405		Cell	1	0.000	1.000	781	1	siRNA-SC-10 PSF1-A488 IMPa2-A546 DAPI 8C2-siRNA-IMP-a2-a4 V2.00	0	14. siRNA-SC-10 PSF1-A488 DAPI IMPa2-A546 _h_TileScan_001 (Stage 8 of 49)	00-HCMeWmtGiRDwKSJ72kWYKa
850899		Cell	1	0.000	1.000	782	2	siRNA-SC-10 PSF1-A488 IMPa2-A546 DAPI 8C2-siRNA-IMP-a2-a4 V2.00	0	14. siRNA-SC-10 PSF1-A488 DAPI IMPa2-A546 _h_TileScan_001 (Stage 8 of 49)	00-HCMeWmtGiRDwKSJ72kWYKa
1.03465e+006		Cell	1	0.000	1.000	783	3	siRNA-SC-10 PSF1-A488 IMPa2-A546 DAPI 8C2-siRNA-IMP-a2-a4 V2.00	0	14. siRNA-SC-10 PSF1-A488 DAPI IMPa2-A546 _h_TileScan_001 (Stage 8 of 49)	00-HCMeWmtGiRDwKSJ72kWYKa
483885		Cell	1	0.000	1.000	784	4	siRNA-SC-10 PSF1-A488 IMPa2-A546 DAPI 8C2-siRNA-IMP-a2-a4 V2.00	0	14. siRNA-SC-10 PSF1-A488 DAPI IMPa2-A546 _h_TileScan_001 (Stage 8 of 49)	00-HCMeWmtGiRDwKSJ72kWYKa
935761		Cell	1	0.000	1.000	785	5	siRNA-SC-10 PSF1-A488 IMPa2-A546 DAPI 8C2-siRNA-IMP-a2-a4 V2.00	0	14. siRNA-SC-10 PSF1-A488 DAPI IMPa2-A546 _h_TileScan_001 (Stage 8 of 49)	00-HCMeWmtGiRDwKSJ72kWYKa
1.10783e+006		Cell	1	0.000	1.000	786	6	siRNA-SC-10 PSF1-A488 IMPa2-A546 DAPI 8C2-siRNA-IMP-a2-a4 V2.00	0	14. siRNA-SC-10 PSF1-A488 DAPI IMPa2-A546 _h_TileScan_001 (Stage 8 of 49)	00-HCMeWmtGiRDwKSJ72kWYKa
839458		Cell	1	0.000	1.000	787	7	siRNA-SC-10 PSF1-A488 IMPa2-A546 DAPI 8C2-siRNA-IMP-a2-a4 V2.00	0	14. siRNA-SC-10 PSF1-A488 DAPI IMPa2-A546 _h_TileScan_001 (Stage 8 of 49)	00-HCMeWmtGiRDwKSJ72kWYKa
1.04482e+006		Cell	1	0.000	1.000	788	8	siRNA-SC-10 PSF1-A488 IMPa2-A546 DAPI 8C2-siRNA-IMP-a2-a4 V2.00	0	14. siRNA-SC-10 PSF1-A488 DAPI IMPa2-A546 _h_TileScan_001 (Stage 8 of 49)	00-HCMeWmtGiRDwKSJ72kWYKa
574820		Cell	1	0.000	1.000	789	9	siRNA-SC-10 PSF1-A488 IMPa2-A546 DAPI 8C2-siRNA-IMP-a2-a4 V2.00	0	14. siRNA-SC-10 PSF1-A488 DAPI IMPa2-A546 _h_TileScan_001 (Stage 8 of 49)	00-HCMeWmtGiRDwKSJ72kWYKa
2.0194e+006		Cell	1	0.000	1.000	790	10	siRNA-SC-10 PSF1-A488 IMPa2-A546 DAPI 8C2-siRNA-IMP-a2-a4 V2.00	0	14. siRNA-SC-10 PSF1-A488 DAPI IMPa2-A546 _h_TileScan_001 (Stage 8 of 49)	00-HCMeWmtGiRDwKSJ72kWYKa
1.42778e+006		Cell	1	0.000	1.000	791	11	siRNA-SC-10 PSF1-A488 IMPa2-A546 DAPI 8C2-siRNA-IMP-a2-a4 V2.00	0	14. siRNA-SC-10 PSF1-A488 DAPI IMPa2-A546 _h_TileScan_001 (Stage 8 of 49)	00-HCMeWmtGiRDwKSJ72kWYKa
876800		Cell	1	0.000	1.000	792	12	siRNA-SC-10 PSF1-A488 IMPa2-A546 DAPI 8C2-siRNA-IMP-a2-a4 V2.00	0	14. siRNA-SC-10 PSF1-A488 DAPI IMPa2-A546 _h_TileScan_001 (Stage 8 of 49)	00-HCMeWmtGiRDwKSJ72kWYKa
3.04825e+006		Cell	1	0.000	1.000	793	13	siRNA-SC-10 PSF1-A488 IMPa2-A546 DAPI 8C2-siRNA-IMP-a2-a4 V2.00	0	14. siRNA-SC-10 PSF1-A488 DAPI IMPa2-A546 _h_TileScan_001 (Stage 8 of 49)	00-HCMeWmtGiRDwKSJ72kWYKa
715420		Cell	1	0.000	1.000	794	14	siRNA-SC-10 PSF1-A488 IMPa2-A546 DAPI 8C2-siRNA-IMP-a2-a4 V2.00	0	14. siRNA-SC-10 PSF1-A488 DAPI IMPa2-A546 _h_TileScan_001 (Stage 8 of 49)	00-HCMeWmtGiRDwKSJ72kWYKa
712525		Cell	1	0.000	1.000	795	15	siRNA-SC-10 PSF1-A488 IMPa2-A546 DAPI 8C2-siRNA-IMP-a2-a4 V2.00	0	14. siRNA-SC-10 PSF1-A488 DAPI IMPa2-A546 _h_TileScan_001 (Stage 8 of 49)	00-HCMeWmtGiRDwKSJ72kWYKa
480254		Cell	1	0.000	1.000	796	16	siRNA-SC-10 PSF1-A488 IMPa2-A546 DAPI 8C2-siRNA-IMP-a2-a4 V2.00	0	14. siRNA-SC-10 PSF1-A488 DAPI IMPa2-A546 _h_TileScan_001 (Stage 8 of 49)	00-HCMeWmtGiRDwKSJ72kWYKa
935401		Cell	1	0.000	1.000	797	17	siRNA-SC-10 PSF1-A488 IMPa2-A546 DAPI 8C2-siRNA-IMP-a2-a4 V2.00	0	14. siRNA-SC-10 PSF1-A488 DAPI IMPa2-A546 _h_TileScan_001 (Stage 8 of 49)	00-HCMeWmtGiRDwKSJ72kWYKa
810616		Cell	1	0.000	1.000	798	18	siRNA-SC-10 PSF1-A488 IMPa2-A546 DAPI 8C2-siRNA-IMP-a2-a4 V2.00	0	14. siRNA-SC-10 PSF1-A488 DAPI IMPa2-A546 _h_TileScan_001 (Stage 8 of 49)	00-HCMeWmtGiRDwKSJ72kWYKa
1.28779e+006		Cell	1	0.000	1.000	799	19	siRNA-SC-10 PSF1-A488 IMPa2-A546 DAPI 8C2-siRNA-IMP-a2-a4 V2.00	0	14. siRNA-SC-10 PSF1-A488 DAPI IMPa2-A546 _h_TileScan_001 (Stage 8 of 49)	00-HCMeWmtGiRDwKSJ72kWYKa
1.65345e+006		Cell	1	0.000	1.000	800	20	siRNA-SC-10 PSF1-A488 IMPa2-A546 DAPI 8C2-siRNA-IMP-a2-a4 V2.00	0	14. siRNA-SC-10 PSF1-A488 DAPI IMPa2-A546 _h_TileScan_001 (Stage 8 of 49)	00-HCMeWmtGiRDwKSJ72kWYKa
883959		Cell	1	0.000	1.000	801	21	siRNA-SC-10 PSF1-A488 IMPa2-A546 DAPI 8C2-siRNA-IMP-a2-a4 V2.00	0	14. siRNA-SC-10 PSF1-A488 DAPI IMPa2-A546 _h_TileScan_001 (Stage 8 of 49)	00-HCMeWmtGiRDwKSJ72kWYKa
1.02855e+006		Cell	1	0.000	1.000	802	22	siRNA-SC-10 PSF1-A488 IMPa2-A546 DAPI 8C2-siRNA-IMP-a2-a4 V2.00	0	14. siRNA-SC-10 PSF1-A488 DAPI IMPa2-A546 _h_TileScan_001 (Stage 8 of 49)	00-HCMeWmtGiRDwKSJ72kWYKa
908381		Cell	1	0.000	1.000	803	23	siRNA-SC-10 PSF1-A488 IMPa2-A546 DAPI 8C2-siRNA-IMP-a2-a4 V2.00	0	14. siRNA-SC-10 PSF1-A488 DAPI IMPa2-A546 _h_TileScan_001 (Stage 8 of 49)	00-HCMeWmtGiRDwKSJ72kWYKa
1.21054e+006		Cell	1	0.000	1.000	804	24	siRNA-SC-10 PSF1-A488 IMPa2-A546 DAPI 8C2-siRNA-IMP-a2-a4 V2.00	0	14. siRNA-SC-10 PSF1-A488 DAPI IMPa2-A546 _h_TileScan_001 (Stage 8 of 49)	00-HCMeWmtGiRDwKSJ72kWYKa
1.10668e+006		Cell	1	0.000	1.000	805	25	siRNA-SC-10 PSF1-A488 IMPa2-A546 DAPI 8C2-siRNA-IMP-a2-a4 V2.00	0	14. siRNA-SC-10 PSF1-A488 DAPI IMPa2-A546 _h_TileScan_001 (Stage 8 of 49)	00-HCMeWmtGiRDwKSJ72kWYKa
808387		Cell	1	0.000	1.000	806	26	siRNA-SC-10 PSF1-A488 IMPa2-A546 DAPI 8C2-siRNA-IMP-a2-a4 V2.00	0	14. siRNA-SC-10 PSF1-A488 DAPI IMPa2-A546 _h_TileScan_001 (Stage 8 of 49)	00-HCMeWmtGiRDwKSJ72kWYKa
1.05964e+006		Cell	1	0.000	1.000	807	27	siRNA-SC-10 PSF1-A488 IMPa2-A546 DAPI 8C2-siRNA-IMP-a2-a4 V2.00	0	14. siRNA-SC-10 PSF1-A488 DAPI IMPa2-A546 _h_TileScan_001 (Stage 8 of 49)	00-HCMeWmtGiRDwKSJ72kWYKa
940477		Cell	1	0.000	1.000	808	28	siRNA-SC-10 PSF1-A488 IMPa2-A546 DAPI 8C2-siRNA-IMP-a2-a4 V2.00	0	14. siRNA-SC-10 PSF1-A488 DAPI IMPa2-A546 _h_TileScan_001 (Stage 8 of 49)	00-HCMeWmtGiRDwKSJ72kWYKa
885323		Cell	1	0.000	1.000	809	29	siRNA-SC-10 PSF1-A488 IMPa2-A546 DAPI 8C2-siRNA-IMP-a2-a4 V2.00	0	14. siRNA-SC-10 PSF1-A488 DAPI IMPa2-A546 _h_TileScan_001 (Stage 8 of 49)	00-HCMeWmtGiRDwKSJ72kWYKa
1.02801e+006		Cell	1	0.000	1.000	810	30	siRNA-SC-10 PSF1-A488 IMPa2-A546 DAPI 8C2-siRNA-IMP-a2-a4 V2.00	0	14. siRNA-SC-10 PSF1-A488 DAPI IMPa2-A546 _h_TileScan_001 (Stage 8 of 49)	00-HCMeWmtGiRDwKSJ72kWYKa
1.38508e+006		Cell	1	0.000	1.000	811	31	siRNA-SC-10 PSF1-A488 IMPa2-A546 DAPI 8C2-siRNA-IMP-a2-a4 V2.00	0	14. siRNA-SC-10 PSF1-A488 DAPI IMPa2-A546 _h_TileScan_001 (Stage 8 of 49)	00-HCMeWmtGiRDwKSJ72kWYKa
803888		Cell	1	0.000	1.000	812	32	siRNA-SC-10 PSF1-A488 IMPa2-A546 DAPI 8C2-siRNA-IMP-a2-a4 V2.00	0	14. siRNA-SC-10 PSF1-A488 DAPI IMPa2-A546 _h_TileScan_001 (Stage 8 of 49)	00-HCMeWmtGiRDwKSJ72kWYKa
938823		Cell	1	0.000	1.000	813	0	siRNA-SC-10 PSF1-A488 IMPa2-A546 DAPI 8C2-siRNA-IMP-a2-a4 V2.00	0	14. siRNA-SC-10 PSF1-A488 DAPI IMPa2-A546 _i_TileScan_001 (Stage 9 of 49)	00-YovPYH7ZdKkmjqDXqSikiD
87814		Cell	1	0.000	1.000	814	1	siRNA-SC-10 PSF1-A488 IMPa2-A546 DAPI 8C2-siRNA-IMP-a2-a4 V2.00	0	14. siRNA-SC-10 PSF1-A488 DAPI IMPa2-A546 _i_TileScan_001 (Stage 9 of 49)	00-YovPYH7ZdKkmjqDXqSikiD
796287		Cell	1	0.000	1.000	815	2	siRNA-SC-10 PSF1-A488 IMPa2-A546 DAPI 8C2-siRNA-IMP-a2-a4 V2.00	0	14. siRNA-SC-10 PSF1-A488 DAPI IMPa2-A546 _i_TileScan_001 (Stage 9 of 49)	00-YovPYH7ZdKkmjqDXqSikiD
1.35573e+006		Cell	1	0.000	1.000	816	3	siRNA-SC-10 PSF1-A488 IMPa2-A546 DAPI 8C2-siRNA-IMP-a2-a4 V2.00	0	14. siRNA-SC-10 PSF1-A488 DAPI IMPa2-A546 _i_TileScan_001 (Stage 9 of 49)	00-YovPYH7ZdKkmjqDXqSikiD
997741		Cell	1	0.000	1.000	817	4	siRNA-SC-10 PSF1-A488 IMPa2-A546 DAPI 8C2-siRNA-IMP-a2-a4 V2.00	0	14. siRNA-SC-10 PSF1-A488 DAPI IMPa2-A546 _i_TileScan_001 (Stage 9 of 49)	00-YovPYH7ZdKkmjqDXqSikiD
947307		Cell	1	0.000	1.000	818	5	siRNA-SC-10 PSF1-A488 IMPa2-A546 DAPI 8C2-siRNA-IMP-a2-a4 V2.00	0	14. siRNA-SC-10 PSF1-A488 DAPI IMPa2-A546 _i_TileScan_001 (Stage 9 of 49)	00-YovPYH7ZdKkmjqDXqSikiD
523316		Cell	1	0.000	1.000	819	6	siRNA-SC-10 PSF1-A488 IMPa2-A546 DAPI 8C2-siRNA-IMP-a2-a4 V2.00	0	14. siRNA-SC-10 PSF1-A488 DAPI IMPa2-A546 _i_TileScan_001 (Stage 9 of 49)	00-YovPYH7ZdKkmjqDXqSikiD
41522		Cell	1	0.000	1.000	820	7	siRNA-SC-10 PSF1-A488 IMPa2-A546 DAPI 8C2-siRNA-IMP-a2-a4 V2.00	0	14. siRNA-SC-10 PSF1-A488 DAPI IMPa2-A546 _i_TileScan_001 (Stage 9 of 49)	00-YovPYH7ZdKkmjqDXqSikiD
2.50945e+006		Cell	1	0.000	1.000	821	8	siRNA-SC-10 PSF1-A488 IMPa2-A546 DAPI 8C2-siRNA-IMP-a2-a4 V2.00	0	14. siRNA-SC-10 PSF1-A488 DAPI IMPa2-A546 _i_TileScan_001 (Stage 9 of 49)	00-YovPYH7ZdKkmjqDXqSikiD
1.38852e+006		Cell	1	0.000	1.000	822	9	siRNA-SC-10 PSF1-A488 IMPa2-A546 DAPI 8C2-siRNA-IMP-a2-a4 V2.00	0	14. siRNA-SC-10 PSF1-A488 DAPI IMPa2-A546 _i_TileScan_001 (Stage 9 of 49)	00-YovPYH7ZdKkmjqDXqSikiD
923418		Cell	1	0.000	1.000	823	10	siRNA-SC-10 PSF1-A488 IMPa2-A546 DAPI 8C2-siRNA-IMP-a2-a4 V2.00	0	14. siRNA-SC-10 PSF1-A488 DAPI IMPa2-A546 _i_TileScan_001 (Stage 9 of 49)	00-YovPYH7ZdKkmjqDXqSikiD
1.81183e+006		Cell	1	0.000	1.000	824	11	siRNA-SC-10 PSF1-A488 IMPa2-A546 DAPI 8C2-siRNA-IMP-a2-a4 V2.00	0	14. siRNA-SC-10 PSF1-A488 DAPI IMPa2-A546 _i_TileScan_001 (Stage 9 of 49)	00-YovPYH7ZdKkmjqDXqSikiD
40467		Cell	1	0.000	1.000	825	12	siRNA-SC-10 PSF1-A488 IMPa2-A546 DAPI 8C2-siRNA-IMP-a2-a4 V2.00	0	14. siRNA-SC-10 PSF1-A488 DAPI IMPa2-A546 _i_TileScan_001 (Stage 9 of 49)	00-YovPYH7ZdKkmjqDXqSikiD
698441		Cell	1	0.000	1.000	826	13	siRNA-SC-10 PSF1-A488 IMPa2-A546 DAPI 8C2-siRNA-IMP-a2-a4 V2.00	0	14. siRNA-SC-10 PSF1-A488 DAPI IMPa2-A546 _i_TileScan_001 (Stage 9 of 49)	00-YovPYH7ZdKkmjqDXqSikiD
845556		Cell	1	0.000	1.000	827	14	siRNA-SC-10 PSF1-A488 IMPa2-A546 DAPI 8C2-siRNA-IMP-a2-a4 V2.00	0	14. siRNA-SC-10 PSF1-A488 DAPI IMPa2-A546 _i_TileScan_001 (Stage 9 of 49)	00-YovPYH7ZdKkmjqDXqSikiD
813026		Cell	1	0.000	1.000	828	15	siRNA-SC-10 PSF1-A488 IMPa2-A546 DAPI 8C2-siRNA-IMP-a2-a4 V2.00	0	14. siRNA-SC-10 PSF1-A488 DAPI IMPa2-A546 _i_TileScan_001 (Stage 9 of 49)	00-YovPYH7ZdKkmjqDXqSikiD
190673		Cell	1	0.000	1.000	829	16	siRNA-SC-10 PSF1-A488 IMPa2-A546 DAPI 8C2-siRNA-IMP-a2-a4 V2.00	0	14. siRNA-SC-10 PSF1-A488 DAPI IMPa2-A546 _i_TileScan_001 (Stage 9 of 49)	00-YovPYH7ZdKkmjqDXqSikiD
963642		Cell	1	0.000	1.000	830	17	siRNA-SC-10 PSF1-A488 IMPa2-A546 DAPI 8C2-siRNA-IMP-a2-a4 V2.00	0	14. siRNA-SC-10 PSF1-A488 DAPI IMPa2-A546 _i_TileScan_001 (Stage 9 of 49)	00-YovPYH7ZdKkmjqDXqSikiD
746580		Cell	1	0.000	1.000	831	18	siRNA-SC-10 PSF1-A488 IMPa2-A546 DAPI 8C2-siRNA-IMP-a2-a4 V2.00	0	14. siRNA-SC-10 PSF1-A488 DAPI IMPa2-A546 _i_TileScan_001 (Stage 9 of 49)	00-YovPYH7ZdKkmjqDXqSikiD
4.86584e+006		Cell	1	0.000	1.000	832	19	siRNA-SC-10 PSF1-A488 IMPa2-A546 DAPI 8C2-siRNA-IMP-a2-a4 V2.00	0	14. siRNA-SC-10 PSF1-A488 DAPI IMPa2-A546 _i_TileScan_001 (Stage 9 of 49)	00-YovPYH7ZdKkmjqDXqSikiD
543624		Cell	1	0.000	1.000	833	20	siRNA-SC-10 PSF1-A488 IMPa2-A546 DAPI 8C2-siRNA-IMP-a2-a4 V2.00	0	14. siRNA-SC-10 PSF1-A488 DAPI IMPa2-A546 _i_TileScan_001 (Stage 9 of 49)	00-YovPYH7ZdKkmjqDXqSikiD
1.1168e+006		Cell	1	0.000	1.000	834	21	siRNA-SC-10 PSF1-A488 IMPa2-A546 DAPI 8C2-siRNA-IMP-a2-a4 V2.00	0	14. siRNA-SC-10 PSF1-A488 DAPI IMPa2-A546 _i_TileScan_001 (Stage 9 of 49)	00-YovPYH7ZdKkmjqDXqSikiD
820287		Cell	1	0.000	1.000	835	22	siRNA-SC-10 PSF1-A488 IMPa2-A546 DAPI 8C2-siRNA-IMP-a2-a4 V2.00	0	14. siRNA-SC-10 PSF1-A488 DAPI IMPa2-A546 _i_TileScan_001 (Stage 9 of 49)	00-YovPYH7ZdKkmjqDXqSikiD
2.48313e+006		Cell	1	0.000	1.000	836	23	siRNA-SC-10 PSF1-A488 IMPa2-A546 DAPI 8C2-siRNA-IMP-a2-a4 V2.00	0	14. siRNA-SC-10 PSF1-A488 DAPI IMPa2-A546 _i_TileScan_001 (Stage 9 of 49)	00-YovPYH7ZdKkmjqDXqSikiD
899848		Cell	1	0.000	1.000	837	24	siRNA-SC-10 PSF1-A488 IMPa2-A546 DAPI 8C2-siRNA-IMP-a2-a4 V2.00	0	14. siRNA-SC-10 PSF1-A488 DAPI IMPa2-A546 _i_TileScan_001 (Stage 9 of 49)	00-YovPYH7ZdKkmjqDXqSikiD
224098		Cell	1	0.000	1.000	838	25	siRNA-SC-10 PSF1-A488 IMPa2-A546 DAPI 8C2-siRNA-IMP-a2-a4 V2.00	0	14. siRNA-SC-10 PSF1-A488 DAPI IMPa2-A546 _i_TileScan_001 (Stage 9 of 49)	00-YovPYH7ZdKkmjqDXqSikiD
1.49584e+006		Cell	1	0.000	1.000	839	26	siRNA-SC-10 PSF1-A488 IMPa2-A546 DAPI 8C2-siRNA-IMP-a2-a4 V2.00	0	14. siRNA-SC-10 PSF1-A488 DAPI IMPa2-A546 _i_TileScan_001 (Stage 9 of 49)	00-YovPYH7ZdKkmjqDXqSikiD
648372		Cell	1	0.000	1.000	840	27	siRNA-SC-10 PSF1-A488 IMPa2-A546 DAPI 8C2-siRNA-IMP-a2-a4 V2.00	0	14. siRNA-SC-10 PSF1-A488 DAPI IMPa2-A546 _i_TileScan_001 (Stage 9 of 49)	00-YovPYH7ZdKkmjqDXqSikiD
610772		Cell	1	0.000	1.000	841	28	siRNA-SC-10 PSF1-A488 IMPa2-A546 DAPI 8C2-siRNA-IMP-a2-a4 V2.00	0	14. siRNA-SC-10 PSF1-A488 DAPI IMPa2-A546 _i_TileScan_001 (Stage 9 of 49)	00-YovPYH7ZdKkmjqDXqSikiD
713596		Cell	1	0.000	1.000	842	29	siRNA-SC-10 PSF1-A488 IMPa2-A546 DAPI 8C2-siRNA-IMP-a2-a4 V2.00	0	14. siRNA-SC-10 PSF1-A488 DAPI IMPa2-A546 _i_TileScan_001 (Stage 9 of 49)	00-YovPYH7ZdKkmjqDXqSikiD
1.30695e+006		Cell	1	0.000	1.000	843	30	siRNA-SC-10 PSF1-A488 IMPa2-A546 DAPI 8C2-siRNA-IMP-a2-a4 V2.00	0	14. siRNA-SC-10 PSF1-A488 DAPI IMPa2-A546 _i_TileScan_001 (Stage 9 of 49)	00-YovPYH7ZdKkmjqDXqSikiD
533207		Cell	1	0.000	1.000	844	31	siRNA-SC-10 PSF1-A488 IMPa2-A546 DAPI 8C2-siRNA-IMP-a2-a4 V2.00	0	14. siRNA-SC-10 PSF1-A488 DAPI IMPa2-A546 _i_TileScan_001 (Stage 9 of 49)	00-YovPYH7ZdKkmjqDXqSikiD
859915		Cell	1	0.000	1.000	845	32	siRNA-SC-10 PSF1-A488 IMPa2-A546 DAPI 8C2-siRNA-IMP-a2-a4 V2.00	0	14. siRNA-SC-10 PSF1-A488 DAPI IMPa2-A546 _i_TileScan_001 (Stage 9 of 49)	00-YovPYH7ZdKkmjqDXqSikiD
736967		Cell	1	0.000	1.000	846	33	siRNA-SC-10 PSF1-A488 IMPa2-A546 DAPI 8C2-siRNA-IMP-a2-a4 V2.00	0	14. siRNA-SC-10 PSF1-A488 DAPI IMPa2-A546 _i_TileScan_001 (Stage 9 of 49)	00-YovPYH7ZdKkmjqDXqSikiD
933805		Cell	1	0.000	1.000	847	34	siRNA-SC-10 PSF1-A488 IMPa2-A546 DAPI 8C2-siRNA-IMP-a2-a4 V2.00	0	14. siRNA-SC-10 PSF1-A488 DAPI IMPa2-A546 _i_TileScan_001 (Stage 9 of 49)	00-YovPYH7ZdKkmjqDXqSikiD
44314		Cell	1	0.000	1.000	848	0	siRNA-SC-10 PSF1-A488 IMPa2-A546 DAPI 8C2-siRNA-IMP-a2-a4 V2.00	0	14. siRNA-SC-10 PSF1-A488 DAPI IMPa2-A546 _j_TileScan_001 (Stage 10 of 49)	00-6TdtNFNrdbC6mQ9faattPV
2.14772e+006		Cell	1	0.000	1.000	849	1	siRNA-SC-10 PSF1-A488 IMPa2-A546 DAPI 8C2-siRNA-IMP-a2-a4 V2.00	0	14. siRNA-SC-10 PSF1-A488 DAPI IMPa2-A546 _j_TileScan_001 (Stage 10 of 49)	00-6TdtNFNrdbC6mQ9faattPV
341193		Cell	1	0.000	1.000	850	2	siRNA-SC-10 PSF1-A488 IMPa2-A546 DAPI 8C2-siRNA-IMP-a2-a4 V2.00	0	14. siRNA-SC-10 PSF1-A488 DAPI IMPa2-A546 _j_TileScan_001 (Stage 10 of 49)	00-6TdtNFNrdbC6mQ9faattPV
1.00233e+006		Cell	1	0.000	1.000	851	3	siRNA-SC-10 PSF1-A488 IMPa2-A546 DAPI 8C2-siRNA-IMP-a2-a4 V2.00	0	14. siRNA-SC-10 PSF1-A488 DAPI IMPa2-A546 _j_TileScan_001 (Stage 10 of 49)	00-6TdtNFNrdbC6mQ9faattPV
407314		Cell	1	0.000	1.000	852	4	siRNA-SC-10 PSF1-A488 IMPa2-A546 DAPI 8C2-siRNA-IMP-a2-a4 V2.00	0	14. siRNA-SC-10 PSF1-A488 DAPI IMPa2-A546 _j_TileScan_001 (Stage 10 of 49)	00-6TdtNFNrdbC6mQ9faattPV
1.27557e+006		Cell	1	0.000	1.000	853	5	siRNA-SC-10 PSF1-A488 IMPa2-A546 DAPI 8C2-siRNA-IMP-a2-a4 V2.00	0	14. siRNA-SC-10 PSF1-A488 DAPI IMPa2-A546 _j_TileScan_001 (Stage 10 of 49)	00-6TdtNFNrdbC6mQ9faattPV
912114		Cell	1	0.000	1.000	854	6	siRNA-SC-10 PSF1-A488 IMPa2-A546 DAPI 8C2-siRNA-IMP-a2-a4 V2.00	0	14. siRNA-SC-10 PSF1-A488 DAPI IMPa2-A546 _j_TileScan_001 (Stage 10 of 49)	00-6TdtNFNrdbC6mQ9faattPV
1.08199e+006		Cell	1	0.000	1.000	855	7	siRNA-SC-10 PSF1-A488 IMPa2-A546 DAPI 8C2-siRNA-IMP-a2-a4 V2.00	0	14. siRNA-SC-10 PSF1-A488 DAPI IMPa2-A546 _j_TileScan_001 (Stage 10 of 49)	00-6TdtNFNrdbC6mQ9faattPV
1.05551e+006		Cell	1	0.000	1.000	856	8	siRNA-SC-10 PSF1-A488 IMPa2-A546 DAPI 8C2-siRNA-IMP-a2-a4 V2.00	0	14. siRNA-SC-10 PSF1-A488 DAPI IMPa2-A546 _j_TileScan_001 (Stage 10 of 49)	00-6TdtNFNrdbC6mQ9faattPV
1.17357e+006		Cell	1	0.000	1.000	857	9	siRNA-SC-10 PSF1-A488 IMPa2-A546 DAPI 8C2-siRNA-IMP-a2-a4 V2.00	0	14. siRNA-SC-10 PSF1-A488 DAPI IMPa2-A546 _j_TileScan_001 (Stage 10 of 49)	00-6TdtNFNrdbC6mQ9faattPV
1.49544e+006		Cell	1	0.000	1.000	858	10	siRNA-SC-10 PSF1-A488 IMPa2-A546 DAPI 8C2-siRNA-IMP-a2-a4 V2.00	0	14. siRNA-SC-10 PSF1-A488 DAPI IMPa2-A546 _j_TileScan_001 (Stage 10 of 49)	00-6TdtNFNrdbC6mQ9faattPV
667965		Cell	1	0.000	1.000	859	11	siRNA-SC-10 PSF1-A488 IMPa2-A546 DAPI 8C2-siRNA-IMP-a2-a4 V2.00	0	14. siRNA-SC-10 PSF1-A488 DAPI IMPa2-A546 _j_TileScan_001 (Stage 10 of 49)	00-6TdtNFNrdbC6mQ9faattPV
730263		Cell	1	0.000	1.000	860	12	siRNA-SC-10 PSF1-A488 IMPa2-A546 DAPI 8C2-siRNA-IMP-a2-a4 V2.00	0	14. siRNA-SC-10 PSF1-A488 DAPI IMPa2-A546 _j_TileScan_001 (Stage 10 of 49)	00-6TdtNFNrdbC6mQ9faattPV
857573		Cell	1	0.000	1.000	861	13	siRNA-SC-10 PSF1-A488 IMPa2-A546 DAPI 8C2-siRNA-IMP-a2-a4 V2.00	0	14. siRNA-SC-10 PSF1-A488 DAPI IMPa2-A546 _j_TileScan_001 (Stage 10 of 49)	00-6TdtNFNrdbC6mQ9faattPV
5.84794e+006		Cell	1	0.000	1.000	862	14	siRNA-SC-10 PSF1-A488 IMPa2-A546 DAPI 8C2-siRNA-IMP-a2-a4 V2.00	0	14. siRNA-SC-10 PSF1-A488 DAPI IMPa2-A546 _j_TileScan_001 (Stage 10 of 49)	00-6TdtNFNrdbC6mQ9faattPV
2.68311e+006		Cell	1	0.000	1.000	863	15	siRNA-SC-10 PSF1-A488 IMPa2-A546 DAPI 8C2-siRNA-IMP-a2-a4 V2.00	0	14. siRNA-SC-10 PSF1-A488 DAPI IMPa2-A546 _j_TileScan_001 (Stage 10 of 49)	00-6TdtNFNrdbC6mQ9faattPV
579437		Cell	1	0.000	1.000	864	16	siRNA-SC-10 PSF1-A488 IMPa2-A546 DAPI 8C2-siRNA-IMP-a2-a4 V2.00	0	14. siRNA-SC-10 PSF1-A488 DAPI IMPa2-A546 _j_TileScan_001 (Stage 10 of 49)	00-6TdtNFNrdbC6mQ9faattPV
2.55586e+006		Cell	1	0.000	1.000	865	17	siRNA-SC-10 PSF1-A488 IMPa2-A546 DAPI 8C2-siRNA-IMP-a2-a4 V2.00	0	14. siRNA-SC-10 PSF1-A488 DAPI IMPa2-A546 _j_TileScan_001 (Stage 10 of 49)	00-6TdtNFNrdbC6mQ9faattPV
303942		Cell	1	0.000	1.000	866	18	siRNA-SC-10 PSF1-A488 IMPa2-A546 DAPI 8C2-siRNA-IMP-a2-a4 V2.00	0	14. siRNA-SC-10 PSF1-A488 DAPI IMPa2-A546 _j_TileScan_001 (Stage 10 of 49)	00-6TdtNFNrdbC6mQ9faattPV
866595		Cell	1	0.000	1.000	867	19	siRNA-SC-10 PSF1-A488 IMPa2-A546 DAPI 8C2-siRNA-IMP-a2-a4 V2.00	0	14. siRNA-SC-10 PSF1-A488 DAPI IMPa2-A546 _j_TileScan_001 (Stage 10 of 49)	00-6TdtNFNrdbC6mQ9faattPV
597164		Cell	1	0.000	1.000	868	20	siRNA-SC-10 PSF1-A488 IMPa2-A546 DAPI 8C2-siRNA-IMP-a2-a4 V2.00	0	14. siRNA-SC-10 PSF1-A488 DAPI IMPa2-A546 _j_TileScan_001 (Stage 10 of 49)	00-6TdtNFNrdbC6mQ9faattPV
541775		Cell	1	0.000	1.000	869	21	siRNA-SC-10 PSF1-A488 IMPa2-A546 DAPI 8C2-siRNA-IMP-a2-a4 V2.00	0	14. siRNA-SC-10 PSF1-A488 DAPI IMPa2-A546 _j_TileScan_001 (Stage 10 of 49)	00-6TdtNFNrdbC6mQ9faattPV
2.48678e+006		Cell	1	0.000	1.000	870	22	siRNA-SC-10 PSF1-A488 IMPa2-A546 DAPI 8C2-siRNA-IMP-a2-a4 V2.00	0	14. siRNA-SC-10 PSF1-A488 DAPI IMPa2-A546 _j_TileScan_001 (Stage 10 of 49)	00-6TdtNFNrdbC6mQ9faattPV
157284		Cell	1	0.000	1.000	871	23	siRNA-SC-10 PSF1-A488 IMPa2-A546 DAPI 8C2-siRNA-IMP-a2-a4 V2.00	0	14. siRNA-SC-10 PSF1-A488 DAPI IMPa2-A546 _j_TileScan_001 (Stage 10 of 49)	00-6TdtNFNrdbC6mQ9faattPV
1.82001e+006		Cell	1	0.000	1.000	872	24	siRNA-SC-10 PSF1-A488 IMPa2-A546 DAPI 8C2-siRNA-IMP-a2-a4 V2.00	0	14. siRNA-SC-10 PSF1-A488 DAPI IMPa2-A546 _j_TileScan_001 (Stage 10 of 49)	00-6TdtNFNrdbC6mQ9faattPV
2.71795e+006		Cell	1	0.000	1.000	873	25	siRNA-SC-10 PSF1-A488 IMPa2-A546 DAPI 8C2-siRNA-IMP-a2-a4 V2.00	0	14. siRNA-SC-10 PSF1-A488 DAPI IMPa2-A546 _j_TileScan_001 (Stage 10 of 49)	00-6TdtNFNrdbC6mQ9faattPV
491314		Cell	1	0.000	1.000	874	26	siRNA-SC-10 PSF1-A488 IMPa2-A546 DAPI 8C2-siRNA-IMP-a2-a4 V2.00	0	14. siRNA-SC-10 PSF1-A488 DAPI IMPa2-A546 _j_TileScan_001 (Stage 10 of 49)	00-6TdtNFNrdbC6mQ9faattPV
1.82931e+006		Cell	1	0.000	1.000	875	27	siRNA-SC-10 PSF1-A488 IMPa2-A546 DAPI 8C2-siRNA-IMP-a2-a4 V2.00	0	14. siRNA-SC-10 PSF1-A488 DAPI IMPa2-A546 _j_TileScan_001 (Stage 10 of 49)	00-6TdtNFNrdbC6mQ9faattPV
452226		Cell	1	0.000	1.000	876	28	siRNA-SC-10 PSF1-A488 IMPa2-A546 DAPI 8C2-siRNA-IMP-a2-a4 V2.00	0	14. siRNA-SC-10 PSF1-A488 DAPI IMPa2-A546 _j_TileScan_001 (Stage 10 of 49)	00-6TdtNFNrdbC6mQ9faattPV
1.61936e+006		Cell	1	0.000	1.000	877	29	siRNA-SC-10 PSF1-A488 IMPa2-A546 DAPI 8C2-siRNA-IMP-a2-a4 V2.00	0	14. siRNA-SC-10 PSF1-A488 DAPI IMPa2-A546 _j_TileScan_001 (Stage 10 of 49)	00-6TdtNFNrdbC6mQ9faattPV
770920		Cell	1	0.000	1.000	878	30	siRNA-SC-10 PSF1-A488 IMPa2-A546 DAPI 8C2-siRNA-IMP-a2-a4 V2.00	0	14. siRNA-SC-10 PSF1-A488 DAPI IMPa2-A546 _j_TileScan_001 (Stage 10 of 49)	00-6TdtNFNrdbC6mQ9faattPV
553063		Cell	1	0.000	1.000	879	31	siRNA-SC-10 PSF1-A488 IMPa2-A546 DAPI 8C2-siRNA-IMP-a2-a4 V2.00	0	14. siRNA-SC-10 PSF1-A488 DAPI IMPa2-A546 _j_TileScan_001 (Stage 10 of 49)	00-6TdtNFNrdbC6mQ9faattPV
112800		Cell	1	0.000	1.000	880	32	siRNA-SC-10 PSF1-A488 IMPa2-A546 DAPI 8C2-siRNA-IMP-a2-a4 V2.00	0	14. siRNA-SC-10 PSF1-A488 DAPI IMPa2-A546 _j_TileScan_001 (Stage 10 of 49)	00-6TdtNFNrdbC6mQ9faattPV
478337		Cell	1	0.000	1.000	881	33	siRNA-SC-10 PSF1-A488 IMPa2-A546 DAPI 8C2-siRNA-IMP-a2-a4 V2.00	0	14. siRNA-SC-10 PSF1-A488 DAPI IMPa2-A546 _j_TileScan_001 (Stage 10 of 49)	00-6TdtNFNrdbC6mQ9faattPV
505105		Cell	1	0.000	1.000	882	34	siRNA-SC-10 PSF1-A488 IMPa2-A546 DAPI 8C2-siRNA-IMP-a2-a4 V2.00	0	14. siRNA-SC-10 PSF1-A488 DAPI IMPa2-A546 _j_TileScan_001 (Stage 10 of 49)	00-6TdtNFNrdbC6mQ9faattPV
370637		Cell	1	0.000	1.000	883	35	siRNA-SC-10 PSF1-A488 IMPa2-A546 DAPI 8C2-siRNA-IMP-a2-a4 V2.00	0	14. siRNA-SC-10 PSF1-A488 DAPI IMPa2-A546 _j_TileScan_001 (Stage 10 of 49)	00-6TdtNFNrdbC6mQ9faattPV
5.10379e+006		Cell	1	0.000	1.000	884	36	siRNA-SC-10 PSF1-A488 IMPa2-A546 DAPI 8C2-siRNA-IMP-a2-a4 V2.00	0	14. siRNA-SC-10 PSF1-A488 DAPI IMPa2-A546 _j_TileScan_001 (Stage 10 of 49)	00-6TdtNFNrdbC6mQ9faattPV
255735		Cell	1	0.000	1.000	885	0	siRNA-SC-10 PSF1-A488 IMPa2-A546 DAPI 8C2-siRNA-IMP-a2-a4 V2.00	0	14. siRNA-SC-10 PSF1-A488 DAPI IMPa2-A546 _k_TileScan_001 (Stage 11 of 49)	00-oKb4BXWM4QSaSsnhbUAuD3
51166		Cell	1	0.000	1.000	886	1	siRNA-SC-10 PSF1-A488 IMPa2-A546 DAPI 8C2-siRNA-IMP-a2-a4 V2.00	0	14. siRNA-SC-10 PSF1-A488 DAPI IMPa2-A546 _k_TileScan_001 (Stage 11 of 49)	00-oKb4BXWM4QSaSsnhbUAuD3
321168		Cell	1	0.000	1.000	887	2	siRNA-SC-10 PSF1-A488 IMPa2-A546 DAPI 8C2-siRNA-IMP-a2-a4 V2.00	0	14. siRNA-SC-10 PSF1-A488 DAPI IMPa2-A546 _k_TileScan_001 (Stage 11 of 49)	00-oKb4BXWM4QSaSsnhbUAuD3
1.51162e+006		Cell	1	0.000	1.000	888	3	siRNA-SC-10 PSF1-A488 IMPa2-A546 DAPI 8C2-siRNA-IMP-a2-a4 V2.00	0	14. siRNA-SC-10 PSF1-A488 DAPI IMPa2-A546 _k_TileScan_001 (Stage 11 of 49)	00-oKb4BXWM4QSaSsnhbUAuD3
1.31584e+006		Cell	1	0.000	1.000	889	4	siRNA-SC-10 PSF1-A488 IMPa2-A546 DAPI 8C2-siRNA-IMP-a2-a4 V2.00	0	14. siRNA-SC-10 PSF1-A488 DAPI IMPa2-A546 _k_TileScan_001 (Stage 11 of 49)	00-oKb4BXWM4QSaSsnhbUAuD3
1.43735e+006		Cell	1	0.000	1.000	890	5	siRNA-SC-10 PSF1-A488 IMPa2-A546 DAPI 8C2-siRNA-IMP-a2-a4 V2.00	0	14. siRNA-SC-10 PSF1-A488 DAPI IMPa2-A546 _k_TileScan_001 (Stage 11 of 49)	00-oKb4BXWM4QSaSsnhbUAuD3
3.3602e+006		Cell	1	0.000	1.000	891	6	siRNA-SC-10 PSF1-A488 IMPa2-A546 DAPI 8C2-siRNA-IMP-a2-a4 V2.00	0	14. siRNA-SC-10 PSF1-A488 DAPI IMPa2-A546 _k_TileScan_001 (Stage 11 of 49)	00-oKb4BXWM4QSaSsnhbUAuD3
1.42279e+006		Cell	1	0.000	1.000	892	7	siRNA-SC-10 PSF1-A488 IMPa2-A546 DAPI 8C2-siRNA-IMP-a2-a4 V2.00	0	14. siRNA-SC-10 PSF1-A488 DAPI IMPa2-A546 _k_TileScan_001 (Stage 11 of 49)	00-oKb4BXWM4QSaSsnhbUAuD3
1.568e+006		Cell	1	0.000	1.000	893	8	siRNA-SC-10 PSF1-A488 IMPa2-A546 DAPI 8C2-siRNA-IMP-a2-a4 V2.00	0	14. siRNA-SC-10 PSF1-A488 DAPI IMPa2-A546 _k_TileScan_001 (Stage 11 of 49)	00-oKb4BXWM4QSaSsnhbUAuD3
1.28265e+006		Cell	1	0.000	1.000	894	9	siRNA-SC-10 PSF1-A488 IMPa2-A546 DAPI 8C2-siRNA-IMP-a2-a4 V2.00	0	14. siRNA-SC-10 PSF1-A488 DAPI IMPa2-A546 _k_TileScan_001 (Stage 11 of 49)	00-oKb4BXWM4QSaSsnhbUAuD3
911083		Cell	1	0.000	1.000	895	10	siRNA-SC-10 PSF1-A488 IMPa2-A546 DAPI 8C2-siRNA-IMP-a2-a4 V2.00	0	14. siRNA-SC-10 PSF1-A488 DAPI IMPa2-A546 _k_TileScan_001 (Stage 11 of 49)	00-oKb4BXWM4QSaSsnhbUAuD3
749418		Cell	1	0.000	1.000	896	11	siRNA-SC-10 PSF1-A488 IMPa2-A546 DAPI 8C2-siRNA-IMP-a2-a4 V2.00	0	14. siRNA-SC-10 PSF1-A488 DAPI IMPa2-A546 _k_TileScan_001 (Stage 11 of 49)	00-oKb4BXWM4QSaSsnhbUAuD3
502817		Cell	1	0.000	1.000	897	12	siRNA-SC-10 PSF1-A488 IMPa2-A546 DAPI 8C2-siRNA-IMP-a2-a4 V2.00	0	14. siRNA-SC-10 PSF1-A488 DAPI IMPa2-A546 _k_TileScan_001 (Stage 11 of 49)	00-oKb4BXWM4QSaSsnhbUAuD3
1.60177e+006		Cell	1	0.000	1.000	898	13	siRNA-SC-10 PSF1-A488 IMPa2-A546 DAPI 8C2-siRNA-IMP-a2-a4 V2.00	0	14. siRNA-SC-10 PSF1-A488 DAPI IMPa2-A546 _k_TileScan_001 (Stage 11 of 49)	00-oKb4BXWM4QSaSsnhbUAuD3
1.2824e+006		Cell	1	0.000	1.000	899	14	siRNA-SC-10 PSF1-A488 IMPa2-A546 DAPI 8C2-siRNA-IMP-a2-a4 V2.00	0	14. siRNA-SC-10 PSF1-A488 DAPI IMPa2-A546 _k_TileScan_001 (Stage 11 of 49)	00-oKb4BXWM4QSaSsnhbUAuD3
1.14537e+006		Cell	1	0.000	1.000	900	15	siRNA-SC-10 PSF1-A488 IMPa2-A546 DAPI 8C2-siRNA-IMP-a2-a4 V2.00	0	14. siRNA-SC-10 PSF1-A488 DAPI IMPa2-A546 _k_TileScan_001 (Stage 11 of 49)	00-oKb4BXWM4QSaSsnhbUAuD3
964745		Cell	1	0.000	1.000	901	16	siRNA-SC-10 PSF1-A488 IMPa2-A546 DAPI 8C2-siRNA-IMP-a2-a4 V2.00	0	14. siRNA-SC-10 PSF1-A488 DAPI IMPa2-A546 _k_TileScan_001 (Stage 11 of 49)	00-oKb4BXWM4QSaSsnhbUAuD3
847121		Cell	1	0.000	1.000	902	17	siRNA-SC-10 PSF1-A488 IMPa2-A546 DAPI 8C2-siRNA-IMP-a2-a4 V2.00	0	14. siRNA-SC-10 PSF1-A488 DAPI IMPa2-A546 _k_TileScan_001 (Stage 11 of 49)	00-oKb4BXWM4QSaSsnhbUAuD3
809786		Cell	1	0.000	1.000	903	18	siRNA-SC-10 PSF1-A488 IMPa2-A546 DAPI 8C2-siRNA-IMP-a2-a4 V2.00	0	14. siRNA-SC-10 PSF1-A488 DAPI IMPa2-A546 _k_TileScan_001 (Stage 11 of 49)	00-oKb4BXWM4QSaSsnhbUAuD3
937278		Cell	1	0.000	1.000	904	19	siRNA-SC-10 PSF1-A488 IMPa2-A546 DAPI 8C2-siRNA-IMP-a2-a4 V2.00	0	14. siRNA-SC-10 PSF1-A488 DAPI IMPa2-A546 _k_TileScan_001 (Stage 11 of 49)	00-oKb4BXWM4QSaSsnhbUAuD3
775121		Cell	1	0.000	1.000	905	20	siRNA-SC-10 PSF1-A488 IMPa2-A546 DAPI 8C2-siRNA-IMP-a2-a4 V2.00	0	14. siRNA-SC-10 PSF1-A488 DAPI IMPa2-A546 _k_TileScan_001 (Stage 11 of 49)	00-oKb4BXWM4QSaSsnhbUAuD3
1.2646e+006		Cell	1	0.000	1.000	906	21	siRNA-SC-10 PSF1-A488 IMPa2-A546 DAPI 8C2-siRNA-IMP-a2-a4 V2.00	0	14. siRNA-SC-10 PSF1-A488 DAPI IMPa2-A546 _k_TileScan_001 (Stage 11 of 49)	00-oKb4BXWM4QSaSsnhbUAuD3
602735		Cell	1	0.000	1.000	907	22	siRNA-SC-10 PSF1-A488 IMPa2-A546 DAPI 8C2-siRNA-IMP-a2-a4 V2.00	0	14. siRNA-SC-10 PSF1-A488 DAPI IMPa2-A546 _k_TileScan_001 (Stage 11 of 49)	00-oKb4BXWM4QSaSsnhbUAuD3
885447		Cell	1	0.000	1.000	908	23	siRNA-SC-10 PSF1-A488 IMPa2-A546 DAPI 8C2-siRNA-IMP-a2-a4 V2.00	0	14. siRNA-SC-10 PSF1-A488 DAPI IMPa2-A546 _k_TileScan_001 (Stage 11 of 49)	00-oKb4BXWM4QSaSsnhbUAuD3
1.1127e+006		Cell	1	0.000	1.000	909	24	siRNA-SC-10 PSF1-A488 IMPa2-A546 DAPI 8C2-siRNA-IMP-a2-a4 V2.00	0	14. siRNA-SC-10 PSF1-A488 DAPI IMPa2-A546 _k_TileScan_001 (Stage 11 of 49)	00-oKb4BXWM4QSaSsnhbUAuD3
967974		Cell	1	0.000	1.000	910	25	siRNA-SC-10 PSF1-A488 IMPa2-A546 DAPI 8C2-siRNA-IMP-a2-a4 V2.00	0	14. siRNA-SC-10 PSF1-A488 DAPI IMPa2-A546 _k_TileScan_001 (Stage 11 of 49)	00-oKb4BXWM4QSaSsnhbUAuD3
1.23879e+006		Cell	1	0.000	1.000	911	26	siRNA-SC-10 PSF1-A488 IMPa2-A546 DAPI 8C2-siRNA-IMP-a2-a4 V2.00	0	14. siRNA-SC-10 PSF1-A488 DAPI IMPa2-A546 _k_TileScan_001 (Stage 11 of 49)	00-oKb4BXWM4QSaSsnhbUAuD3
391169		Cell	1	0.000	1.000	912	27	siRNA-SC-10 PSF1-A488 IMPa2-A546 DAPI 8C2-siRNA-IMP-a2-a4 V2.00	0	14. siRNA-SC-10 PSF1-A488 DAPI IMPa2-A546 _k_TileScan_001 (Stage 11 of 49)	00-oKb4BXWM4QSaSsnhbUAuD3
1.11965e+006		Cell	1	0.000	1.000	913	28	siRNA-SC-10 PSF1-A488 IMPa2-A546 DAPI 8C2-siRNA-IMP-a2-a4 V2.00	0	14. siRNA-SC-10 PSF1-A488 DAPI IMPa2-A546 _k_TileScan_001 (Stage 11 of 49)	00-oKb4BXWM4QSaSsnhbUAuD3
1.00361e+006		Cell	1	0.000	1.000	914	29	siRNA-SC-10 PSF1-A488 IMPa2-A546 DAPI 8C2-siRNA-IMP-a2-a4 V2.00	0	14. siRNA-SC-10 PSF1-A488 DAPI IMPa2-A546 _k_TileScan_001 (Stage 11 of 49)	00-oKb4BXWM4QSaSsnhbUAuD3
848703		Cell	1	0.000	1.000	915	30	siRNA-SC-10 PSF1-A488 IMPa2-A546 DAPI 8C2-siRNA-IMP-a2-a4 V2.00	0	14. siRNA-SC-10 PSF1-A488 DAPI IMPa2-A546 _k_TileScan_001 (Stage 11 of 49)	00-oKb4BXWM4QSaSsnhbUAuD3
1.24851e+006		Cell	1	0.000	1.000	916	31	siRNA-SC-10 PSF1-A488 IMPa2-A546 DAPI 8C2-siRNA-IMP-a2-a4 V2.00	0	14. siRNA-SC-10 PSF1-A488 DAPI IMPa2-A546 _k_TileScan_001 (Stage 11 of 49)	00-oKb4BXWM4QSaSsnhbUAuD3
1.17727e+006		Cell	1	0.000	1.000	917	32	siRNA-SC-10 PSF1-A488 IMPa2-A546 DAPI 8C2-siRNA-IMP-a2-a4 V2.00	0	14. siRNA-SC-10 PSF1-A488 DAPI IMPa2-A546 _k_TileScan_001 (Stage 11 of 49)	00-oKb4BXWM4QSaSsnhbUAuD3
633330		Cell	1	0.000	1.000	918	33	siRNA-SC-10 PSF1-A488 IMPa2-A546 DAPI 8C2-siRNA-IMP-a2-a4 V2.00	0	14. siRNA-SC-10 PSF1-A488 DAPI IMPa2-A546 _k_TileScan_001 (Stage 11 of 49)	00-oKb4BXWM4QSaSsnhbUAuD3
5.75323e+006		Cell	1	0.000	1.000	919	34	siRNA-SC-10 PSF1-A488 IMPa2-A546 DAPI 8C2-siRNA-IMP-a2-a4 V2.00	0	14. siRNA-SC-10 PSF1-A488 DAPI IMPa2-A546 _k_TileScan_001 (Stage 11 of 49)	00-oKb4BXWM4QSaSsnhbUAuD3
354817		Cell	1	0.000	1.000	920	35	siRNA-SC-10 PSF1-A488 IMPa2-A546 DAPI 8C2-siRNA-IMP-a2-a4 V2.00	0	14. siRNA-SC-10 PSF1-A488 DAPI IMPa2-A546 _k_TileScan_001 (Stage 11 of 49)	00-oKb4BXWM4QSaSsnhbUAuD3
916675		Cell	1	0.000	1.000	921	36	siRNA-SC-10 PSF1-A488 IMPa2-A546 DAPI 8C2-siRNA-IMP-a2-a4 V2.00	0	14. siRNA-SC-10 PSF1-A488 DAPI IMPa2-A546 _k_TileScan_001 (Stage 11 of 49)	00-oKb4BXWM4QSaSsnhbUAuD3
426741		Cell	1	0.000	1.000	922	37	siRNA-SC-10 PSF1-A488 IMPa2-A546 DAPI 8C2-siRNA-IMP-a2-a4 V2.00	0	14. siRNA-SC-10 PSF1-A488 DAPI IMPa2-A546 _k_TileScan_001 (Stage 11 of 49)	00-oKb4BXWM4QSaSsnhbUAuD3
278524		Cell	1	0.000	1.000	923	38	siRNA-SC-10 PSF1-A488 IMPa2-A546 DAPI 8C2-siRNA-IMP-a2-a4 V2.00	0	14. siRNA-SC-10 PSF1-A488 DAPI IMPa2-A546 _k_TileScan_001 (Stage 11 of 49)	00-oKb4BXWM4QSaSsnhbUAuD3
649894		Cell	1	0.000	1.000	924	39	siRNA-SC-10 PSF1-A488 IMPa2-A546 DAPI 8C2-siRNA-IMP-a2-a4 V2.00	0	14. siRNA-SC-10 PSF1-A488 DAPI IMPa2-A546 _k_TileScan_001 (Stage 11 of 49)	00-oKb4BXWM4QSaSsnhbUAuD3
375267		Cell	1	0.000	1.000	925	40	siRNA-SC-10 PSF1-A488 IMPa2-A546 DAPI 8C2-siRNA-IMP-a2-a4 V2.00	0	14. siRNA-SC-10 PSF1-A488 DAPI IMPa2-A546 _k_TileScan_001 (Stage 11 of 49)	00-oKb4BXWM4QSaSsnhbUAuD3
700079		Cell	1	0.000	1.000	926	41	siRNA-SC-10 PSF1-A488 IMPa2-A546 DAPI 8C2-siRNA-IMP-a2-a4 V2.00	0	14. siRNA-SC-10 PSF1-A488 DAPI IMPa2-A546 _k_TileScan_001 (Stage 11 of 49)	00-oKb4BXWM4QSaSsnhbUAuD3
294951		Cell	1	0.000	1.000	927	42	siRNA-SC-10 PSF1-A488 IMPa2-A546 DAPI 8C2-siRNA-IMP-a2-a4 V2.00	0	14. siRNA-SC-10 PSF1-A488 DAPI IMPa2-A546 _k_TileScan_001 (Stage 11 of 49)	00-oKb4BXWM4QSaSsnhbUAuD3
612360		Cell	1	0.000	1.000	928	43	siRNA-SC-10 PSF1-A488 IMPa2-A546 DAPI 8C2-siRNA-IMP-a2-a4 V2.00	0	14. siRNA-SC-10 PSF1-A488 DAPI IMPa2-A546 _k_TileScan_001 (Stage 11 of 49)	00-oKb4BXWM4QSaSsnhbUAuD3
478218		Cell	1	0.000	1.000	929	0	siRNA-SC-10 PSF1-A488 IMPa2-A546 DAPI 8C2-siRNA-IMP-a2-a4 V2.00	0	14. siRNA-SC-10 PSF1-A488 DAPI IMPa2-A546 _l_TileScan_001 (Stage 12 of 49)	00-Z7SYXNhyeTVZSaG6XQPxuP
1.19051e+006		Cell	1	0.000	1.000	930	1	siRNA-SC-10 PSF1-A488 IMPa2-A546 DAPI 8C2-siRNA-IMP-a2-a4 V2.00	0	14. siRNA-SC-10 PSF1-A488 DAPI IMPa2-A546 _l_TileScan_001 (Stage 12 of 49)	00-Z7SYXNhyeTVZSaG6XQPxuP
541480		Cell	1	0.000	1.000	931	2	siRNA-SC-10 PSF1-A488 IMPa2-A546 DAPI 8C2-siRNA-IMP-a2-a4 V2.00	0	14. siRNA-SC-10 PSF1-A488 DAPI IMPa2-A546 _l_TileScan_001 (Stage 12 of 49)	00-Z7SYXNhyeTVZSaG6XQPxuP
1.20662e+006		Cell	1	0.000	1.000	932	3	siRNA-SC-10 PSF1-A488 IMPa2-A546 DAPI 8C2-siRNA-IMP-a2-a4 V2.00	0	14. siRNA-SC-10 PSF1-A488 DAPI IMPa2-A546 _l_TileScan_001 (Stage 12 of 49)	00-Z7SYXNhyeTVZSaG6XQPxuP
3.99406e+006		Cell	1	0.000	1.000	933	4	siRNA-SC-10 PSF1-A488 IMPa2-A546 DAPI 8C2-siRNA-IMP-a2-a4 V2.00	0	14. siRNA-SC-10 PSF1-A488 DAPI IMPa2-A546 _l_TileScan_001 (Stage 12 of 49)	00-Z7SYXNhyeTVZSaG6XQPxuP
613681		Cell	1	0.000	1.000	934	5	siRNA-SC-10 PSF1-A488 IMPa2-A546 DAPI 8C2-siRNA-IMP-a2-a4 V2.00	0	14. siRNA-SC-10 PSF1-A488 DAPI IMPa2-A546 _l_TileScan_001 (Stage 12 of 49)	00-Z7SYXNhyeTVZSaG6XQPxuP
565815		Cell	1	0.000	1.000	935	6	siRNA-SC-10 PSF1-A488 IMPa2-A546 DAPI 8C2-siRNA-IMP-a2-a4 V2.00	0	14. siRNA-SC-10 PSF1-A488 DAPI IMPa2-A546 _l_TileScan_001 (Stage 12 of 49)	00-Z7SYXNhyeTVZSaG6XQPxuP
906703		Cell	1	0.000	1.000	936	7	siRNA-SC-10 PSF1-A488 IMPa2-A546 DAPI 8C2-siRNA-IMP-a2-a4 V2.00	0	14. siRNA-SC-10 PSF1-A488 DAPI IMPa2-A546 _l_TileScan_001 (Stage 12 of 49)	00-Z7SYXNhyeTVZSaG6XQPxuP
388425		Cell	1	0.000	1.000	937	8	siRNA-SC-10 PSF1-A488 IMPa2-A546 DAPI 8C2-siRNA-IMP-a2-a4 V2.00	0	14. siRNA-SC-10 PSF1-A488 DAPI IMPa2-A546 _l_TileScan_001 (Stage 12 of 49)	00-Z7SYXNhyeTVZSaG6XQPxuP
869435		Cell	1	0.000	1.000	938	9	siRNA-SC-10 PSF1-A488 IMPa2-A546 DAPI 8C2-siRNA-IMP-a2-a4 V2.00	0	14. siRNA-SC-10 PSF1-A488 DAPI IMPa2-A546 _l_TileScan_001 (Stage 12 of 49)	00-Z7SYXNhyeTVZSaG6XQPxuP
1.57774e+006		Cell	1	0.000	1.000	939	10	siRNA-SC-10 PSF1-A488 IMPa2-A546 DAPI 8C2-siRNA-IMP-a2-a4 V2.00	0	14. siRNA-SC-10 PSF1-A488 DAPI IMPa2-A546 _l_TileScan_001 (Stage 12 of 49)	00-Z7SYXNhyeTVZSaG6XQPxuP
1.01308e+006		Cell	1	0.000	1.000	940	11	siRNA-SC-10 PSF1-A488 IMPa2-A546 DAPI 8C2-siRNA-IMP-a2-a4 V2.00	0	14. siRNA-SC-10 PSF1-A488 DAPI IMPa2-A546 _l_TileScan_001 (Stage 12 of 49)	00-Z7SYXNhyeTVZSaG6XQPxuP
923633		Cell	1	0.000	1.000	941	12	siRNA-SC-10 PSF1-A488 IMPa2-A546 DAPI 8C2-siRNA-IMP-a2-a4 V2.00	0	14. siRNA-SC-10 PSF1-A488 DAPI IMPa2-A546 _l_TileScan_001 (Stage 12 of 49)	00-Z7SYXNhyeTVZSaG6XQPxuP
896495		Cell	1	0.000	1.000	942	13	siRNA-SC-10 PSF1-A488 IMPa2-A546 DAPI 8C2-siRNA-IMP-a2-a4 V2.00	0	14. siRNA-SC-10 PSF1-A488 DAPI IMPa2-A546 _l_TileScan_001 (Stage 12 of 49)	00-Z7SYXNhyeTVZSaG6XQPxuP
66584		Cell	1	0.000	1.000	943	14	siRNA-SC-10 PSF1-A488 IMPa2-A546 DAPI 8C2-siRNA-IMP-a2-a4 V2.00	0	14. siRNA-SC-10 PSF1-A488 DAPI IMPa2-A546 _l_TileScan_001 (Stage 12 of 49)	00-Z7SYXNhyeTVZSaG6XQPxuP
1.31263e+006		Cell	1	0.000	1.000	944	15	siRNA-SC-10 PSF1-A488 IMPa2-A546 DAPI 8C2-siRNA-IMP-a2-a4 V2.00	0	14. siRNA-SC-10 PSF1-A488 DAPI IMPa2-A546 _l_TileScan_001 (Stage 12 of 49)	00-Z7SYXNhyeTVZSaG6XQPxuP
983328		Cell	1	0.000	1.000	945	16	siRNA-SC-10 PSF1-A488 IMPa2-A546 DAPI 8C2-siRNA-IMP-a2-a4 V2.00	0	14. siRNA-SC-10 PSF1-A488 DAPI IMPa2-A546 _l_TileScan_001 (Stage 12 of 49)	00-Z7SYXNhyeTVZSaG6XQPxuP
1.38234e+006		Cell	1	0.000	1.000	946	17	siRNA-SC-10 PSF1-A488 IMPa2-A546 DAPI 8C2-siRNA-IMP-a2-a4 V2.00	0	14. siRNA-SC-10 PSF1-A488 DAPI IMPa2-A546 _l_TileScan_001 (Stage 12 of 49)	00-Z7SYXNhyeTVZSaG6XQPxuP
3.1145e+006		Cell	1	0.000	1.000	947	18	siRNA-SC-10 PSF1-A488 IMPa2-A546 DAPI 8C2-siRNA-IMP-a2-a4 V2.00	0	14. siRNA-SC-10 PSF1-A488 DAPI IMPa2-A546 _l_TileScan_001 (Stage 12 of 49)	00-Z7SYXNhyeTVZSaG6XQPxuP
631060		Cell	1	0.000	1.000	948	19	siRNA-SC-10 PSF1-A488 IMPa2-A546 DAPI 8C2-siRNA-IMP-a2-a4 V2.00	0	14. siRNA-SC-10 PSF1-A488 DAPI IMPa2-A546 _l_TileScan_001 (Stage 12 of 49)	00-Z7SYXNhyeTVZSaG6XQPxuP
327634		Cell	1	0.000	1.000	949	20	siRNA-SC-10 PSF1-A488 IMPa2-A546 DAPI 8C2-siRNA-IMP-a2-a4 V2.00	0	14. siRNA-SC-10 PSF1-A488 DAPI IMPa2-A546 _l_TileScan_001 (Stage 12 of 49)	00-Z7SYXNhyeTVZSaG6XQPxuP
725627		Cell	1	0.000	1.000	950	21	siRNA-SC-10 PSF1-A488 IMPa2-A546 DAPI 8C2-siRNA-IMP-a2-a4 V2.00	0	14. siRNA-SC-10 PSF1-A488 DAPI IMPa2-A546 _l_TileScan_001 (Stage 12 of 49)	00-Z7SYXNhyeTVZSaG6XQPxuP
3.11838e+006		Cell	1	0.000	1.000	951	22	siRNA-SC-10 PSF1-A488 IMPa2-A546 DAPI 8C2-siRNA-IMP-a2-a4 V2.00	0	14. siRNA-SC-10 PSF1-A488 DAPI IMPa2-A546 _l_TileScan_001 (Stage 12 of 49)	00-Z7SYXNhyeTVZSaG6XQPxuP
380902		Cell	1	0.000	1.000	952	23	siRNA-SC-10 PSF1-A488 IMPa2-A546 DAPI 8C2-siRNA-IMP-a2-a4 V2.00	0	14. siRNA-SC-10 PSF1-A488 DAPI IMPa2-A546 _l_TileScan_001 (Stage 12 of 49)	00-Z7SYXNhyeTVZSaG6XQPxuP
714734		Cell	1	0.000	1.000	953	24	siRNA-SC-10 PSF1-A488 IMPa2-A546 DAPI 8C2-siRNA-IMP-a2-a4 V2.00	0	14. siRNA-SC-10 PSF1-A488 DAPI IMPa2-A546 _l_TileScan_001 (Stage 12 of 49)	00-Z7SYXNhyeTVZSaG6XQPxuP
810584		Cell	1	0.000	1.000	954	25	siRNA-SC-10 PSF1-A488 IMPa2-A546 DAPI 8C2-siRNA-IMP-a2-a4 V2.00	0	14. siRNA-SC-10 PSF1-A488 DAPI IMPa2-A546 _l_TileScan_001 (Stage 12 of 49)	00-Z7SYXNhyeTVZSaG6XQPxuP
804961		Cell	1	0.000	1.000	955	26	siRNA-SC-10 PSF1-A488 IMPa2-A546 DAPI 8C2-siRNA-IMP-a2-a4 V2.00	0	14. siRNA-SC-10 PSF1-A488 DAPI IMPa2-A546 _l_TileScan_001 (Stage 12 of 49)	00-Z7SYXNhyeTVZSaG6XQPxuP
1.07413e+006		Cell	1	0.000	1.000	956	27	siRNA-SC-10 PSF1-A488 IMPa2-A546 DAPI 8C2-siRNA-IMP-a2-a4 V2.00	0	14. siRNA-SC-10 PSF1-A488 DAPI IMPa2-A546 _l_TileScan_001 (Stage 12 of 49)	00-Z7SYXNhyeTVZSaG6XQPxuP
737984		Cell	1	0.000	1.000	957	28	siRNA-SC-10 PSF1-A488 IMPa2-A546 DAPI 8C2-siRNA-IMP-a2-a4 V2.00	0	14. siRNA-SC-10 PSF1-A488 DAPI IMPa2-A546 _l_TileScan_001 (Stage 12 of 49)	00-Z7SYXNhyeTVZSaG6XQPxuP
1.56621e+006		Cell	1	0.000	1.000	958	29	siRNA-SC-10 PSF1-A488 IMPa2-A546 DAPI 8C2-siRNA-IMP-a2-a4 V2.00	0	14. siRNA-SC-10 PSF1-A488 DAPI IMPa2-A546 _l_TileScan_001 (Stage 12 of 49)	00-Z7SYXNhyeTVZSaG6XQPxuP
1.62629e+006		Cell	1	0.000	1.000	959	30	siRNA-SC-10 PSF1-A488 IMPa2-A546 DAPI 8C2-siRNA-IMP-a2-a4 V2.00	0	14. siRNA-SC-10 PSF1-A488 DAPI IMPa2-A546 _l_TileScan_001 (Stage 12 of 49)	00-Z7SYXNhyeTVZSaG6XQPxuP
333962		Cell	1	0.000	1.000	960	31	siRNA-SC-10 PSF1-A488 IMPa2-A546 DAPI 8C2-siRNA-IMP-a2-a4 V2.00	0	14. siRNA-SC-10 PSF1-A488 DAPI IMPa2-A546 _l_TileScan_001 (Stage 12 of 49)	00-Z7SYXNhyeTVZSaG6XQPxuP
1.25455e+006		Cell	1	0.000	1.000	961	32	siRNA-SC-10 PSF1-A488 IMPa2-A546 DAPI 8C2-siRNA-IMP-a2-a4 V2.00	0	14. siRNA-SC-10 PSF1-A488 DAPI IMPa2-A546 _l_TileScan_001 (Stage 12 of 49)	00-Z7SYXNhyeTVZSaG6XQPxuP
635076		Cell	1	0.000	1.000	962	33	siRNA-SC-10 PSF1-A488 IMPa2-A546 DAPI 8C2-siRNA-IMP-a2-a4 V2.00	0	14. siRNA-SC-10 PSF1-A488 DAPI IMPa2-A546 _l_TileScan_001 (Stage 12 of 49)	00-Z7SYXNhyeTVZSaG6XQPxuP
2.25257e+006		Cell	1	0.000	1.000	963	34	siRNA-SC-10 PSF1-A488 IMPa2-A546 DAPI 8C2-siRNA-IMP-a2-a4 V2.00	0	14. siRNA-SC-10 PSF1-A488 DAPI IMPa2-A546 _l_TileScan_001 (Stage 12 of 49)	00-Z7SYXNhyeTVZSaG6XQPxuP
1.28604e+006		Cell	1	0.000	1.000	964	35	siRNA-SC-10 PSF1-A488 IMPa2-A546 DAPI 8C2-siRNA-IMP-a2-a4 V2.00	0	14. siRNA-SC-10 PSF1-A488 DAPI IMPa2-A546 _l_TileScan_001 (Stage 12 of 49)	00-Z7SYXNhyeTVZSaG6XQPxuP
699924		Cell	1	0.000	1.000	965	36	siRNA-SC-10 PSF1-A488 IMPa2-A546 DAPI 8C2-siRNA-IMP-a2-a4 V2.00	0	14. siRNA-SC-10 PSF1-A488 DAPI IMPa2-A546 _l_TileScan_001 (Stage 12 of 49)	00-Z7SYXNhyeTVZSaG6XQPxuP
693386		Cell	1	0.000	1.000	966	37	siRNA-SC-10 PSF1-A488 IMPa2-A546 DAPI 8C2-siRNA-IMP-a2-a4 V2.00	0	14. siRNA-SC-10 PSF1-A488 DAPI IMPa2-A546 _l_TileScan_001 (Stage 12 of 49)	00-Z7SYXNhyeTVZSaG6XQPxuP
955613		Cell	1	0.000	1.000	967	38	siRNA-SC-10 PSF1-A488 IMPa2-A546 DAPI 8C2-siRNA-IMP-a2-a4 V2.00	0	14. siRNA-SC-10 PSF1-A488 DAPI IMPa2-A546 _l_TileScan_001 (Stage 12 of 49)	00-Z7SYXNhyeTVZSaG6XQPxuP
1.66192e+006		Cell	1	0.000	1.000	968	39	siRNA-SC-10 PSF1-A488 IMPa2-A546 DAPI 8C2-siRNA-IMP-a2-a4 V2.00	0	14. siRNA-SC-10 PSF1-A488 DAPI IMPa2-A546 _l_TileScan_001 (Stage 12 of 49)	00-Z7SYXNhyeTVZSaG6XQPxuP
1.23919e+006		Cell	1	0.000	1.000	969	40	siRNA-SC-10 PSF1-A488 IMPa2-A546 DAPI 8C2-siRNA-IMP-a2-a4 V2.00	0	14. siRNA-SC-10 PSF1-A488 DAPI IMPa2-A546 _l_TileScan_001 (Stage 12 of 49)	00-Z7SYXNhyeTVZSaG6XQPxuP
601998		Cell	1	0.000	1.000	970	41	siRNA-SC-10 PSF1-A488 IMPa2-A546 DAPI 8C2-siRNA-IMP-a2-a4 V2.00	0	14. siRNA-SC-10 PSF1-A488 DAPI IMPa2-A546 _l_TileScan_001 (Stage 12 of 49)	00-Z7SYXNhyeTVZSaG6XQPxuP
291773		Cell	1	0.000	1.000	971	42	siRNA-SC-10 PSF1-A488 IMPa2-A546 DAPI 8C2-siRNA-IMP-a2-a4 V2.00	0	14. siRNA-SC-10 PSF1-A488 DAPI IMPa2-A546 _l_TileScan_001 (Stage 12 of 49)	00-Z7SYXNhyeTVZSaG6XQPxuP
75582		Cell	1	0.000	1.000	972	0	siRNA-SC-10 PSF1-A488 IMPa2-A546 DAPI 8C2-siRNA-IMP-a2-a4 V2.00	0	14. siRNA-SC-10 PSF1-A488 DAPI IMPa2-A546 _m_TileScan_001 (Stage 13 of 49)	00-vjBj4TNk6ojPU9oAdEmRPC
87916		Cell	1	0.000	1.000	973	1	siRNA-SC-10 PSF1-A488 IMPa2-A546 DAPI 8C2-siRNA-IMP-a2-a4 V2.00	0	14. siRNA-SC-10 PSF1-A488 DAPI IMPa2-A546 _m_TileScan_001 (Stage 13 of 49)	00-vjBj4TNk6ojPU9oAdEmRPC
882925		Cell	1	0.000	1.000	974	2	siRNA-SC-10 PSF1-A488 IMPa2-A546 DAPI 8C2-siRNA-IMP-a2-a4 V2.00	0	14. siRNA-SC-10 PSF1-A488 DAPI IMPa2-A546 _m_TileScan_001 (Stage 13 of 49)	00-vjBj4TNk6ojPU9oAdEmRPC
979050		Cell	1	0.000	1.000	975	3	siRNA-SC-10 PSF1-A488 IMPa2-A546 DAPI 8C2-siRNA-IMP-a2-a4 V2.00	0	14. siRNA-SC-10 PSF1-A488 DAPI IMPa2-A546 _m_TileScan_001 (Stage 13 of 49)	00-vjBj4TNk6ojPU9oAdEmRPC
1.56698e+006		Cell	1	0.000	1.000	976	4	siRNA-SC-10 PSF1-A488 IMPa2-A546 DAPI 8C2-siRNA-IMP-a2-a4 V2.00	0	14. siRNA-SC-10 PSF1-A488 DAPI IMPa2-A546 _m_TileScan_001 (Stage 13 of 49)	00-vjBj4TNk6ojPU9oAdEmRPC
102086		Cell	1	0.000	1.000	977	5	siRNA-SC-10 PSF1-A488 IMPa2-A546 DAPI 8C2-siRNA-IMP-a2-a4 V2.00	0	14. siRNA-SC-10 PSF1-A488 DAPI IMPa2-A546 _m_TileScan_001 (Stage 13 of 49)	00-vjBj4TNk6ojPU9oAdEmRPC
132001		Cell	1	0.000	1.000	978	6	siRNA-SC-10 PSF1-A488 IMPa2-A546 DAPI 8C2-siRNA-IMP-a2-a4 V2.00	0	14. siRNA-SC-10 PSF1-A488 DAPI IMPa2-A546 _m_TileScan_001 (Stage 13 of 49)	00-vjBj4TNk6ojPU9oAdEmRPC
243535		Cell	1	0.000	1.000	979	7	siRNA-SC-10 PSF1-A488 IMPa2-A546 DAPI 8C2-siRNA-IMP-a2-a4 V2.00	0	14. siRNA-SC-10 PSF1-A488 DAPI IMPa2-A546 _m_TileScan_001 (Stage 13 of 49)	00-vjBj4TNk6ojPU9oAdEmRPC
588903		Cell	1	0.000	1.000	980	8	siRNA-SC-10 PSF1-A488 IMPa2-A546 DAPI 8C2-siRNA-IMP-a2-a4 V2.00	0	14. siRNA-SC-10 PSF1-A488 DAPI IMPa2-A546 _m_TileScan_001 (Stage 13 of 49)	00-vjBj4TNk6ojPU9oAdEmRPC
766344		Cell	1	0.000	1.000	981	9	siRNA-SC-10 PSF1-A488 IMPa2-A546 DAPI 8C2-siRNA-IMP-a2-a4 V2.00	0	14. siRNA-SC-10 PSF1-A488 DAPI IMPa2-A546 _m_TileScan_001 (Stage 13 of 49)	00-vjBj4TNk6ojPU9oAdEmRPC
531117		Cell	1	0.000	1.000	982	10	siRNA-SC-10 PSF1-A488 IMPa2-A546 DAPI 8C2-siRNA-IMP-a2-a4 V2.00	0	14. siRNA-SC-10 PSF1-A488 DAPI IMPa2-A546 _m_TileScan_001 (Stage 13 of 49)	00-vjBj4TNk6ojPU9oAdEmRPC
388646		Cell	1	0.000	1.000	983	11	siRNA-SC-10 PSF1-A488 IMPa2-A546 DAPI 8C2-siRNA-IMP-a2-a4 V2.00	0	14. siRNA-SC-10 PSF1-A488 DAPI IMPa2-A546 _m_TileScan_001 (Stage 13 of 49)	00-vjBj4TNk6ojPU9oAdEmRPC
997043		Cell	1	0.000	1.000	984	12	siRNA-SC-10 PSF1-A488 IMPa2-A546 DAPI 8C2-siRNA-IMP-a2-a4 V2.00	0	14. siRNA-SC-10 PSF1-A488 DAPI IMPa2-A546 _m_TileScan_001 (Stage 13 of 49)	00-vjBj4TNk6ojPU9oAdEmRPC
9.57149e+006		Cell	1	0.000	1.000	985	13	siRNA-SC-10 PSF1-A488 IMPa2-A546 DAPI 8C2-siRNA-IMP-a2-a4 V2.00	0	14. siRNA-SC-10 PSF1-A488 DAPI IMPa2-A546 _m_TileScan_001 (Stage 13 of 49)	00-vjBj4TNk6ojPU9oAdEmRPC
2.83835e+006		Cell	1	0.000	1.000	986	14	siRNA-SC-10 PSF1-A488 IMPa2-A546 DAPI 8C2-siRNA-IMP-a2-a4 V2.00	0	14. siRNA-SC-10 PSF1-A488 DAPI IMPa2-A546 _m_TileScan_001 (Stage 13 of 49)	00-vjBj4TNk6ojPU9oAdEmRPC
1.76344e+006		Cell	1	0.000	1.000	987	15	siRNA-SC-10 PSF1-A488 IMPa2-A546 DAPI 8C2-siRNA-IMP-a2-a4 V2.00	0	14. siRNA-SC-10 PSF1-A488 DAPI IMPa2-A546 _m_TileScan_001 (Stage 13 of 49)	00-vjBj4TNk6ojPU9oAdEmRPC
1.11732e+006		Cell	1	0.000	1.000	988	16	siRNA-SC-10 PSF1-A488 IMPa2-A546 DAPI 8C2-siRNA-IMP-a2-a4 V2.00	0	14. siRNA-SC-10 PSF1-A488 DAPI IMPa2-A546 _m_TileScan_001 (Stage 13 of 49)	00-vjBj4TNk6ojPU9oAdEmRPC
1.35505e+006		Cell	1	0.000	1.000	989	17	siRNA-SC-10 PSF1-A488 IMPa2-A546 DAPI 8C2-siRNA-IMP-a2-a4 V2.00	0	14. siRNA-SC-10 PSF1-A488 DAPI IMPa2-A546 _m_TileScan_001 (Stage 13 of 49)	00-vjBj4TNk6ojPU9oAdEmRPC
3.5381e+006		Cell	1	0.000	1.000	990	18	siRNA-SC-10 PSF1-A488 IMPa2-A546 DAPI 8C2-siRNA-IMP-a2-a4 V2.00	0	14. siRNA-SC-10 PSF1-A488 DAPI IMPa2-A546 _m_TileScan_001 (Stage 13 of 49)	00-vjBj4TNk6ojPU9oAdEmRPC
389470		Cell	1	0.000	1.000	991	19	siRNA-SC-10 PSF1-A488 IMPa2-A546 DAPI 8C2-siRNA-IMP-a2-a4 V2.00	0	14. siRNA-SC-10 PSF1-A488 DAPI IMPa2-A546 _m_TileScan_001 (Stage 13 of 49)	00-vjBj4TNk6ojPU9oAdEmRPC
741391		Cell	1	0.000	1.000	992	20	siRNA-SC-10 PSF1-A488 IMPa2-A546 DAPI 8C2-siRNA-IMP-a2-a4 V2.00	0	14. siRNA-SC-10 PSF1-A488 DAPI IMPa2-A546 _m_TileScan_001 (Stage 13 of 49)	00-vjBj4TNk6ojPU9oAdEmRPC
552543		Cell	1	0.000	1.000	993	21	siRNA-SC-10 PSF1-A488 IMPa2-A546 DAPI 8C2-siRNA-IMP-a2-a4 V2.00	0	14. siRNA-SC-10 PSF1-A488 DAPI IMPa2-A546 _m_TileScan_001 (Stage 13 of 49)	00-vjBj4TNk6ojPU9oAdEmRPC
963619		Cell	1	0.000	1.000	994	22	siRNA-SC-10 PSF1-A488 IMPa2-A546 DAPI 8C2-siRNA-IMP-a2-a4 V2.00	0	14. siRNA-SC-10 PSF1-A488 DAPI IMPa2-A546 _m_TileScan_001 (Stage 13 of 49)	00-vjBj4TNk6ojPU9oAdEmRPC
601572		Cell	1	0.000	1.000	995	23	siRNA-SC-10 PSF1-A488 IMPa2-A546 DAPI 8C2-siRNA-IMP-a2-a4 V2.00	0	14. siRNA-SC-10 PSF1-A488 DAPI IMPa2-A546 _m_TileScan_001 (Stage 13 of 49)	00-vjBj4TNk6ojPU9oAdEmRPC
261427		Cell	1	0.000	1.000	996	24	siRNA-SC-10 PSF1-A488 IMPa2-A546 DAPI 8C2-siRNA-IMP-a2-a4 V2.00	0	14. siRNA-SC-10 PSF1-A488 DAPI IMPa2-A546 _m_TileScan_001 (Stage 13 of 49)	00-vjBj4TNk6ojPU9oAdEmRPC
590456		Cell	1	0.000	1.000	997	25	siRNA-SC-10 PSF1-A488 IMPa2-A546 DAPI 8C2-siRNA-IMP-a2-a4 V2.00	0	14. siRNA-SC-10 PSF1-A488 DAPI IMPa2-A546 _m_TileScan_001 (Stage 13 of 49)	00-vjBj4TNk6ojPU9oAdEmRPC
544621		Cell	1	0.000	1.000	998	26	siRNA-SC-10 PSF1-A488 IMPa2-A546 DAPI 8C2-siRNA-IMP-a2-a4 V2.00	0	14. siRNA-SC-10 PSF1-A488 DAPI IMPa2-A546 _m_TileScan_001 (Stage 13 of 49)	00-vjBj4TNk6ojPU9oAdEmRPC
278948		Cell	1	0.000	1.000	999	27	siRNA-SC-10 PSF1-A488 IMPa2-A546 DAPI 8C2-siRNA-IMP-a2-a4 V2.00	0	14. siRNA-SC-10 PSF1-A488 DAPI IMPa2-A546 _m_TileScan_001 (Stage 13 of 49)	00-vjBj4TNk6ojPU9oAdEmRPC
252966		Cell	1	0.000	1.000	1000	28	siRNA-SC-10 PSF1-A488 IMPa2-A546 DAPI 8C2-siRNA-IMP-a2-a4 V2.00	0	14. siRNA-SC-10 PSF1-A488 DAPI IMPa2-A546 _m_TileScan_001 (Stage 13 of 49)	00-vjBj4TNk6ojPU9oAdEmRPC
2.02385e+006		Cell	1	0.000	1.000	1001	29	siRNA-SC-10 PSF1-A488 IMPa2-A546 DAPI 8C2-siRNA-IMP-a2-a4 V2.00	0	14. siRNA-SC-10 PSF1-A488 DAPI IMPa2-A546 _m_TileScan_001 (Stage 13 of 49)	00-vjBj4TNk6ojPU9oAdEmRPC
726590		Cell	1	0.000	1.000	1002	30	siRNA-SC-10 PSF1-A488 IMPa2-A546 DAPI 8C2-siRNA-IMP-a2-a4 V2.00	0	14. siRNA-SC-10 PSF1-A488 DAPI IMPa2-A546 _m_TileScan_001 (Stage 13 of 49)	00-vjBj4TNk6ojPU9oAdEmRPC
2.9548e+006		Cell	1	0.000	1.000	1003	31	siRNA-SC-10 PSF1-A488 IMPa2-A546 DAPI 8C2-siRNA-IMP-a2-a4 V2.00	0	14. siRNA-SC-10 PSF1-A488 DAPI IMPa2-A546 _m_TileScan_001 (Stage 13 of 49)	00-vjBj4TNk6ojPU9oAdEmRPC
1.96596e+006		Cell	1	0.000	1.000	1004	32	siRNA-SC-10 PSF1-A488 IMPa2-A546 DAPI 8C2-siRNA-IMP-a2-a4 V2.00	0	14. siRNA-SC-10 PSF1-A488 DAPI IMPa2-A546 _m_TileScan_001 (Stage 13 of 49)	00-vjBj4TNk6ojPU9oAdEmRPC
6.83874e+006		Cell	1	0.000	1.000	1005	33	siRNA-SC-10 PSF1-A488 IMPa2-A546 DAPI 8C2-siRNA-IMP-a2-a4 V2.00	0	14. siRNA-SC-10 PSF1-A488 DAPI IMPa2-A546 _m_TileScan_001 (Stage 13 of 49)	00-vjBj4TNk6ojPU9oAdEmRPC
2.16737e+006		Cell	1	0.000	1.000	1006	34	siRNA-SC-10 PSF1-A488 IMPa2-A546 DAPI 8C2-siRNA-IMP-a2-a4 V2.00	0	14. siRNA-SC-10 PSF1-A488 DAPI IMPa2-A546 _m_TileScan_001 (Stage 13 of 49)	00-vjBj4TNk6ojPU9oAdEmRPC
677655		Cell	1	0.000	1.000	1007	35	siRNA-SC-10 PSF1-A488 IMPa2-A546 DAPI 8C2-siRNA-IMP-a2-a4 V2.00	0	14. siRNA-SC-10 PSF1-A488 DAPI IMPa2-A546 _m_TileScan_001 (Stage 13 of 49)	00-vjBj4TNk6ojPU9oAdEmRPC
571808		Cell	1	0.000	1.000	1008	36	siRNA-SC-10 PSF1-A488 IMPa2-A546 DAPI 8C2-siRNA-IMP-a2-a4 V2.00	0	14. siRNA-SC-10 PSF1-A488 DAPI IMPa2-A546 _m_TileScan_001 (Stage 13 of 49)	00-vjBj4TNk6ojPU9oAdEmRPC
445175		Cell	1	0.000	1.000	1009	37	siRNA-SC-10 PSF1-A488 IMPa2-A546 DAPI 8C2-siRNA-IMP-a2-a4 V2.00	0	14. siRNA-SC-10 PSF1-A488 DAPI IMPa2-A546 _m_TileScan_001 (Stage 13 of 49)	00-vjBj4TNk6ojPU9oAdEmRPC
795537		Cell	1	0.000	1.000	1010	0	siRNA-SC-10 PSF1-A488 IMPa2-A546 DAPI 8C2-siRNA-IMP-a2-a4 V2.00	0	14. siRNA-SC-10 PSF1-A488 DAPI IMPa2-A546 _n_TileScan_001 (Stage 14 of 49)	00-yBREadhY7bv9Se7Q9mSJVX
112948		Cell	1	0.000	1.000	1011	1	siRNA-SC-10 PSF1-A488 IMPa2-A546 DAPI 8C2-siRNA-IMP-a2-a4 V2.00	0	14. siRNA-SC-10 PSF1-A488 DAPI IMPa2-A546 _n_TileScan_001 (Stage 14 of 49)	00-yBREadhY7bv9Se7Q9mSJVX
395262		Cell	1	0.000	1.000	1012	2	siRNA-SC-10 PSF1-A488 IMPa2-A546 DAPI 8C2-siRNA-IMP-a2-a4 V2.00	0	14. siRNA-SC-10 PSF1-A488 DAPI IMPa2-A546 _n_TileScan_001 (Stage 14 of 49)	00-yBREadhY7bv9Se7Q9mSJVX
684445		Cell	1	0.000	1.000	1013	3	siRNA-SC-10 PSF1-A488 IMPa2-A546 DAPI 8C2-siRNA-IMP-a2-a4 V2.00	0	14. siRNA-SC-10 PSF1-A488 DAPI IMPa2-A546 _n_TileScan_001 (Stage 14 of 49)	00-yBREadhY7bv9Se7Q9mSJVX
1.36978e+006		Cell	1	0.000	1.000	1014	4	siRNA-SC-10 PSF1-A488 IMPa2-A546 DAPI 8C2-siRNA-IMP-a2-a4 V2.00	0	14. siRNA-SC-10 PSF1-A488 DAPI IMPa2-A546 _n_TileScan_001 (Stage 14 of 49)	00-yBREadhY7bv9Se7Q9mSJVX
1.02014e+006		Cell	1	0.000	1.000	1015	5	siRNA-SC-10 PSF1-A488 IMPa2-A546 DAPI 8C2-siRNA-IMP-a2-a4 V2.00	0	14. siRNA-SC-10 PSF1-A488 DAPI IMPa2-A546 _n_TileScan_001 (Stage 14 of 49)	00-yBREadhY7bv9Se7Q9mSJVX
581827		Cell	1	0.000	1.000	1016	6	siRNA-SC-10 PSF1-A488 IMPa2-A546 DAPI 8C2-siRNA-IMP-a2-a4 V2.00	0	14. siRNA-SC-10 PSF1-A488 DAPI IMPa2-A546 _n_TileScan_001 (Stage 14 of 49)	00-yBREadhY7bv9Se7Q9mSJVX
1.56486e+006		Cell	1	0.000	1.000	1017	7	siRNA-SC-10 PSF1-A488 IMPa2-A546 DAPI 8C2-siRNA-IMP-a2-a4 V2.00	0	14. siRNA-SC-10 PSF1-A488 DAPI IMPa2-A546 _n_TileScan_001 (Stage 14 of 49)	00-yBREadhY7bv9Se7Q9mSJVX
948809		Cell	1	0.000	1.000	1018	8	siRNA-SC-10 PSF1-A488 IMPa2-A546 DAPI 8C2-siRNA-IMP-a2-a4 V2.00	0	14. siRNA-SC-10 PSF1-A488 DAPI IMPa2-A546 _n_TileScan_001 (Stage 14 of 49)	00-yBREadhY7bv9Se7Q9mSJVX
740623		Cell	1	0.000	1.000	1019	9	siRNA-SC-10 PSF1-A488 IMPa2-A546 DAPI 8C2-siRNA-IMP-a2-a4 V2.00	0	14. siRNA-SC-10 PSF1-A488 DAPI IMPa2-A546 _n_TileScan_001 (Stage 14 of 49)	00-yBREadhY7bv9Se7Q9mSJVX
885055		Cell	1	0.000	1.000	1020	10	siRNA-SC-10 PSF1-A488 IMPa2-A546 DAPI 8C2-siRNA-IMP-a2-a4 V2.00	0	14. siRNA-SC-10 PSF1-A488 DAPI IMPa2-A546 _n_TileScan_001 (Stage 14 of 49)	00-yBREadhY7bv9Se7Q9mSJVX
1.1848e+006		Cell	1	0.000	1.000	1021	11	siRNA-SC-10 PSF1-A488 IMPa2-A546 DAPI 8C2-siRNA-IMP-a2-a4 V2.00	0	14. siRNA-SC-10 PSF1-A488 DAPI IMPa2-A546 _n_TileScan_001 (Stage 14 of 49)	00-yBREadhY7bv9Se7Q9mSJVX
848187		Cell	1	0.000	1.000	1022	12	siRNA-SC-10 PSF1-A488 IMPa2-A546 DAPI 8C2-siRNA-IMP-a2-a4 V2.00	0	14. siRNA-SC-10 PSF1-A488 DAPI IMPa2-A546 _n_TileScan_001 (Stage 14 of 49)	00-yBREadhY7bv9Se7Q9mSJVX
804208		Cell	1	0.000	1.000	1023	13	siRNA-SC-10 PSF1-A488 IMPa2-A546 DAPI 8C2-siRNA-IMP-a2-a4 V2.00	0	14. siRNA-SC-10 PSF1-A488 DAPI IMPa2-A546 _n_TileScan_001 (Stage 14 of 49)	00-yBREadhY7bv9Se7Q9mSJVX
254145		Cell	1	0.000	1.000	1024	14	siRNA-SC-10 PSF1-A488 IMPa2-A546 DAPI 8C2-siRNA-IMP-a2-a4 V2.00	0	14. siRNA-SC-10 PSF1-A488 DAPI IMPa2-A546 _n_TileScan_001 (Stage 14 of 49)	00-yBREadhY7bv9Se7Q9mSJVX
1.07208e+006		Cell	1	0.000	1.000	1025	15	siRNA-SC-10 PSF1-A488 IMPa2-A546 DAPI 8C2-siRNA-IMP-a2-a4 V2.00	0	14. siRNA-SC-10 PSF1-A488 DAPI IMPa2-A546 _n_TileScan_001 (Stage 14 of 49)	00-yBREadhY7bv9Se7Q9mSJVX
447015		Cell	1	0.000	1.000	1026	16	siRNA-SC-10 PSF1-A488 IMPa2-A546 DAPI 8C2-siRNA-IMP-a2-a4 V2.00	0	14. siRNA-SC-10 PSF1-A488 DAPI IMPa2-A546 _n_TileScan_001 (Stage 14 of 49)	00-yBREadhY7bv9Se7Q9mSJVX
1.22475e+006		Cell	1	0.000	1.000	1027	17	siRNA-SC-10 PSF1-A488 IMPa2-A546 DAPI 8C2-siRNA-IMP-a2-a4 V2.00	0	14. siRNA-SC-10 PSF1-A488 DAPI IMPa2-A546 _n_TileScan_001 (Stage 14 of 49)	00-yBREadhY7bv9Se7Q9mSJVX
794392		Cell	1	0.000	1.000	1028	18	siRNA-SC-10 PSF1-A488 IMPa2-A546 DAPI 8C2-siRNA-IMP-a2-a4 V2.00	0	14. siRNA-SC-10 PSF1-A488 DAPI IMPa2-A546 _n_TileScan_001 (Stage 14 of 49)	00-yBREadhY7bv9Se7Q9mSJVX
1.34905e+006		Cell	1	0.000	1.000	1029	19	siRNA-SC-10 PSF1-A488 IMPa2-A546 DAPI 8C2-siRNA-IMP-a2-a4 V2.00	0	14. siRNA-SC-10 PSF1-A488 DAPI IMPa2-A546 _n_TileScan_001 (Stage 14 of 49)	00-yBREadhY7bv9Se7Q9mSJVX
543494		Cell	1	0.000	1.000	1030	20	siRNA-SC-10 PSF1-A488 IMPa2-A546 DAPI 8C2-siRNA-IMP-a2-a4 V2.00	0	14. siRNA-SC-10 PSF1-A488 DAPI IMPa2-A546 _n_TileScan_001 (Stage 14 of 49)	00-yBREadhY7bv9Se7Q9mSJVX
628686		Cell	1	0.000	1.000	1031	21	siRNA-SC-10 PSF1-A488 IMPa2-A546 DAPI 8C2-siRNA-IMP-a2-a4 V2.00	0	14. siRNA-SC-10 PSF1-A488 DAPI IMPa2-A546 _n_TileScan_001 (Stage 14 of 49)	00-yBREadhY7bv9Se7Q9mSJVX
1.19923e+006		Cell	1	0.000	1.000	1032	22	siRNA-SC-10 PSF1-A488 IMPa2-A546 DAPI 8C2-siRNA-IMP-a2-a4 V2.00	0	14. siRNA-SC-10 PSF1-A488 DAPI IMPa2-A546 _n_TileScan_001 (Stage 14 of 49)	00-yBREadhY7bv9Se7Q9mSJVX
149777		Cell	1	0.000	1.000	1033	23	siRNA-SC-10 PSF1-A488 IMPa2-A546 DAPI 8C2-siRNA-IMP-a2-a4 V2.00	0	14. siRNA-SC-10 PSF1-A488 DAPI IMPa2-A546 _n_TileScan_001 (Stage 14 of 49)	00-yBREadhY7bv9Se7Q9mSJVX
826653		Cell	1	0.000	1.000	1034	24	siRNA-SC-10 PSF1-A488 IMPa2-A546 DAPI 8C2-siRNA-IMP-a2-a4 V2.00	0	14. siRNA-SC-10 PSF1-A488 DAPI IMPa2-A546 _n_TileScan_001 (Stage 14 of 49)	00-yBREadhY7bv9Se7Q9mSJVX
1.08419e+006		Cell	1	0.000	1.000	1035	25	siRNA-SC-10 PSF1-A488 IMPa2-A546 DAPI 8C2-siRNA-IMP-a2-a4 V2.00	0	14. siRNA-SC-10 PSF1-A488 DAPI IMPa2-A546 _n_TileScan_001 (Stage 14 of 49)	00-yBREadhY7bv9Se7Q9mSJVX
696184		Cell	1	0.000	1.000	1036	26	siRNA-SC-10 PSF1-A488 IMPa2-A546 DAPI 8C2-siRNA-IMP-a2-a4 V2.00	0	14. siRNA-SC-10 PSF1-A488 DAPI IMPa2-A546 _n_TileScan_001 (Stage 14 of 49)	00-yBREadhY7bv9Se7Q9mSJVX
728303		Cell	1	0.000	1.000	1037	27	siRNA-SC-10 PSF1-A488 IMPa2-A546 DAPI 8C2-siRNA-IMP-a2-a4 V2.00	0	14. siRNA-SC-10 PSF1-A488 DAPI IMPa2-A546 _n_TileScan_001 (Stage 14 of 49)	00-yBREadhY7bv9Se7Q9mSJVX
1.54131e+006		Cell	1	0.000	1.000	1038	28	siRNA-SC-10 PSF1-A488 IMPa2-A546 DAPI 8C2-siRNA-IMP-a2-a4 V2.00	0	14. siRNA-SC-10 PSF1-A488 DAPI IMPa2-A546 _n_TileScan_001 (Stage 14 of 49)	00-yBREadhY7bv9Se7Q9mSJVX
741064		Cell	1	0.000	1.000	1039	29	siRNA-SC-10 PSF1-A488 IMPa2-A546 DAPI 8C2-siRNA-IMP-a2-a4 V2.00	0	14. siRNA-SC-10 PSF1-A488 DAPI IMPa2-A546 _n_TileScan_001 (Stage 14 of 49)	00-yBREadhY7bv9Se7Q9mSJVX
425437		Cell	1	0.000	1.000	1040	30	siRNA-SC-10 PSF1-A488 IMPa2-A546 DAPI 8C2-siRNA-IMP-a2-a4 V2.00	0	14. siRNA-SC-10 PSF1-A488 DAPI IMPa2-A546 _n_TileScan_001 (Stage 14 of 49)	00-yBREadhY7bv9Se7Q9mSJVX
504985		Cell	1	0.000	1.000	1041	31	siRNA-SC-10 PSF1-A488 IMPa2-A546 DAPI 8C2-siRNA-IMP-a2-a4 V2.00	0	14. siRNA-SC-10 PSF1-A488 DAPI IMPa2-A546 _n_TileScan_001 (Stage 14 of 49)	00-yBREadhY7bv9Se7Q9mSJVX
746228		Cell	1	0.000	1.000	1042	32	siRNA-SC-10 PSF1-A488 IMPa2-A546 DAPI 8C2-siRNA-IMP-a2-a4 V2.00	0	14. siRNA-SC-10 PSF1-A488 DAPI IMPa2-A546 _n_TileScan_001 (Stage 14 of 49)	00-yBREadhY7bv9Se7Q9mSJVX
1.1152e+006		Cell	1	0.000	1.000	1043	33	siRNA-SC-10 PSF1-A488 IMPa2-A546 DAPI 8C2-siRNA-IMP-a2-a4 V2.00	0	14. siRNA-SC-10 PSF1-A488 DAPI IMPa2-A546 _n_TileScan_001 (Stage 14 of 49)	00-yBREadhY7bv9Se7Q9mSJVX
2.9689e+006		Cell	1	0.000	1.000	1044	34	siRNA-SC-10 PSF1-A488 IMPa2-A546 DAPI 8C2-siRNA-IMP-a2-a4 V2.00	0	14. siRNA-SC-10 PSF1-A488 DAPI IMPa2-A546 _n_TileScan_001 (Stage 14 of 49)	00-yBREadhY7bv9Se7Q9mSJVX
478694		Cell	1	0.000	1.000	1045	35	siRNA-SC-10 PSF1-A488 IMPa2-A546 DAPI 8C2-siRNA-IMP-a2-a4 V2.00	0	14. siRNA-SC-10 PSF1-A488 DAPI IMPa2-A546 _n_TileScan_001 (Stage 14 of 49)	00-yBREadhY7bv9Se7Q9mSJVX
766960		Cell	1	0.000	1.000	1046	36	siRNA-SC-10 PSF1-A488 IMPa2-A546 DAPI 8C2-siRNA-IMP-a2-a4 V2.00	0	14. siRNA-SC-10 PSF1-A488 DAPI IMPa2-A546 _n_TileScan_001 (Stage 14 of 49)	00-yBREadhY7bv9Se7Q9mSJVX
102277		Cell	1	0.000	1.000	1047	37	siRNA-SC-10 PSF1-A488 IMPa2-A546 DAPI 8C2-siRNA-IMP-a2-a4 V2.00	0	14. siRNA-SC-10 PSF1-A488 DAPI IMPa2-A546 _n_TileScan_001 (Stage 14 of 49)	00-yBREadhY7bv9Se7Q9mSJVX
567184		Cell	1	0.000	1.000	1048	38	siRNA-SC-10 PSF1-A488 IMPa2-A546 DAPI 8C2-siRNA-IMP-a2-a4 V2.00	0	14. siRNA-SC-10 PSF1-A488 DAPI IMPa2-A546 _n_TileScan_001 (Stage 14 of 49)	00-yBREadhY7bv9Se7Q9mSJVX
867237		Cell	1	0.000	1.000	1049	39	siRNA-SC-10 PSF1-A488 IMPa2-A546 DAPI 8C2-siRNA-IMP-a2-a4 V2.00	0	14. siRNA-SC-10 PSF1-A488 DAPI IMPa2-A546 _n_TileScan_001 (Stage 14 of 49)	00-yBREadhY7bv9Se7Q9mSJVX
1.57276e+006		Cell	1	0.000	1.000	1050	40	siRNA-SC-10 PSF1-A488 IMPa2-A546 DAPI 8C2-siRNA-IMP-a2-a4 V2.00	0	14. siRNA-SC-10 PSF1-A488 DAPI IMPa2-A546 _n_TileScan_001 (Stage 14 of 49)	00-yBREadhY7bv9Se7Q9mSJVX
364805		Cell	1	0.000	1.000	1051	41	siRNA-SC-10 PSF1-A488 IMPa2-A546 DAPI 8C2-siRNA-IMP-a2-a4 V2.00	0	14. siRNA-SC-10 PSF1-A488 DAPI IMPa2-A546 _n_TileScan_001 (Stage 14 of 49)	00-yBREadhY7bv9Se7Q9mSJVX
407791		Cell	1	0.000	1.000	1052	42	siRNA-SC-10 PSF1-A488 IMPa2-A546 DAPI 8C2-siRNA-IMP-a2-a4 V2.00	0	14. siRNA-SC-10 PSF1-A488 DAPI IMPa2-A546 _n_TileScan_001 (Stage 14 of 49)	00-yBREadhY7bv9Se7Q9mSJVX
806589		Cell	1	0.000	1.000	1053	43	siRNA-SC-10 PSF1-A488 IMPa2-A546 DAPI 8C2-siRNA-IMP-a2-a4 V2.00	0	14. siRNA-SC-10 PSF1-A488 DAPI IMPa2-A546 _n_TileScan_001 (Stage 14 of 49)	00-yBREadhY7bv9Se7Q9mSJVX
918508		Cell	1	0.000	1.000	1054	44	siRNA-SC-10 PSF1-A488 IMPa2-A546 DAPI 8C2-siRNA-IMP-a2-a4 V2.00	0	14. siRNA-SC-10 PSF1-A488 DAPI IMPa2-A546 _n_TileScan_001 (Stage 14 of 49)	00-yBREadhY7bv9Se7Q9mSJVX
1.45739e+006		Cell	1	0.000	1.000	1055	45	siRNA-SC-10 PSF1-A488 IMPa2-A546 DAPI 8C2-siRNA-IMP-a2-a4 V2.00	0	14. siRNA-SC-10 PSF1-A488 DAPI IMPa2-A546 _n_TileScan_001 (Stage 14 of 49)	00-yBREadhY7bv9Se7Q9mSJVX
1.56249e+006		Cell	1	0.000	1.000	1056	46	siRNA-SC-10 PSF1-A488 IMPa2-A546 DAPI 8C2-siRNA-IMP-a2-a4 V2.00	0	14. siRNA-SC-10 PSF1-A488 DAPI IMPa2-A546 _n_TileScan_001 (Stage 14 of 49)	00-yBREadhY7bv9Se7Q9mSJVX
43340		Cell	1	0.000	1.000	1057	0	siRNA-SC-10 PSF1-A488 IMPa2-A546 DAPI 8C2-siRNA-IMP-a2-a4 V2.00	0	14. siRNA-SC-10 PSF1-A488 DAPI IMPa2-A546 _o_TileScan_001 (Stage 15 of 49)	00-Au6NRCkcKTRYqx9Bd6LiTo
117608		Cell	1	0.000	1.000	1058	1	siRNA-SC-10 PSF1-A488 IMPa2-A546 DAPI 8C2-siRNA-IMP-a2-a4 V2.00	0	14. siRNA-SC-10 PSF1-A488 DAPI IMPa2-A546 _o_TileScan_001 (Stage 15 of 49)	00-Au6NRCkcKTRYqx9Bd6LiTo
451770		Cell	1	0.000	1.000	1059	2	siRNA-SC-10 PSF1-A488 IMPa2-A546 DAPI 8C2-siRNA-IMP-a2-a4 V2.00	0	14. siRNA-SC-10 PSF1-A488 DAPI IMPa2-A546 _o_TileScan_001 (Stage 15 of 49)	00-Au6NRCkcKTRYqx9Bd6LiTo
2.74095e+006		Cell	1	0.000	1.000	1060	3	siRNA-SC-10 PSF1-A488 IMPa2-A546 DAPI 8C2-siRNA-IMP-a2-a4 V2.00	0	14. siRNA-SC-10 PSF1-A488 DAPI IMPa2-A546 _o_TileScan_001 (Stage 15 of 49)	00-Au6NRCkcKTRYqx9Bd6LiTo
1.23175e+006		Cell	1	0.000	1.000	1061	4	siRNA-SC-10 PSF1-A488 IMPa2-A546 DAPI 8C2-siRNA-IMP-a2-a4 V2.00	0	14. siRNA-SC-10 PSF1-A488 DAPI IMPa2-A546 _o_TileScan_001 (Stage 15 of 49)	00-Au6NRCkcKTRYqx9Bd6LiTo
663396		Cell	1	0.000	1.000	1062	5	siRNA-SC-10 PSF1-A488 IMPa2-A546 DAPI 8C2-siRNA-IMP-a2-a4 V2.00	0	14. siRNA-SC-10 PSF1-A488 DAPI IMPa2-A546 _o_TileScan_001 (Stage 15 of 49)	00-Au6NRCkcKTRYqx9Bd6LiTo
751817		Cell	1	0.000	1.000	1063	6	siRNA-SC-10 PSF1-A488 IMPa2-A546 DAPI 8C2-siRNA-IMP-a2-a4 V2.00	0	14. siRNA-SC-10 PSF1-A488 DAPI IMPa2-A546 _o_TileScan_001 (Stage 15 of 49)	00-Au6NRCkcKTRYqx9Bd6LiTo
768181		Cell	1	0.000	1.000	1064	7	siRNA-SC-10 PSF1-A488 IMPa2-A546 DAPI 8C2-siRNA-IMP-a2-a4 V2.00	0	14. siRNA-SC-10 PSF1-A488 DAPI IMPa2-A546 _o_TileScan_001 (Stage 15 of 49)	00-Au6NRCkcKTRYqx9Bd6LiTo
789248		Cell	1	0.000	1.000	1065	8	siRNA-SC-10 PSF1-A488 IMPa2-A546 DAPI 8C2-siRNA-IMP-a2-a4 V2.00	0	14. siRNA-SC-10 PSF1-A488 DAPI IMPa2-A546 _o_TileScan_001 (Stage 15 of 49)	00-Au6NRCkcKTRYqx9Bd6LiTo
750034		Cell	1	0.000	1.000	1066	9	siRNA-SC-10 PSF1-A488 IMPa2-A546 DAPI 8C2-siRNA-IMP-a2-a4 V2.00	0	14. siRNA-SC-10 PSF1-A488 DAPI IMPa2-A546 _o_TileScan_001 (Stage 15 of 49)	00-Au6NRCkcKTRYqx9Bd6LiTo
964836		Cell	1	0.000	1.000	1067	10	siRNA-SC-10 PSF1-A488 IMPa2-A546 DAPI 8C2-siRNA-IMP-a2-a4 V2.00	0	14. siRNA-SC-10 PSF1-A488 DAPI IMPa2-A546 _o_TileScan_001 (Stage 15 of 49)	00-Au6NRCkcKTRYqx9Bd6LiTo
1.04388e+006		Cell	1	0.000	1.000	1068	11	siRNA-SC-10 PSF1-A488 IMPa2-A546 DAPI 8C2-siRNA-IMP-a2-a4 V2.00	0	14. siRNA-SC-10 PSF1-A488 DAPI IMPa2-A546 _o_TileScan_001 (Stage 15 of 49)	00-Au6NRCkcKTRYqx9Bd6LiTo
483366		Cell	1	0.000	1.000	1069	12	siRNA-SC-10 PSF1-A488 IMPa2-A546 DAPI 8C2-siRNA-IMP-a2-a4 V2.00	0	14. siRNA-SC-10 PSF1-A488 DAPI IMPa2-A546 _o_TileScan_001 (Stage 15 of 49)	00-Au6NRCkcKTRYqx9Bd6LiTo
510695		Cell	1	0.000	1.000	1070	13	siRNA-SC-10 PSF1-A488 IMPa2-A546 DAPI 8C2-siRNA-IMP-a2-a4 V2.00	0	14. siRNA-SC-10 PSF1-A488 DAPI IMPa2-A546 _o_TileScan_001 (Stage 15 of 49)	00-Au6NRCkcKTRYqx9Bd6LiTo
901925		Cell	1	0.000	1.000	1071	14	siRNA-SC-10 PSF1-A488 IMPa2-A546 DAPI 8C2-siRNA-IMP-a2-a4 V2.00	0	14. siRNA-SC-10 PSF1-A488 DAPI IMPa2-A546 _o_TileScan_001 (Stage 15 of 49)	00-Au6NRCkcKTRYqx9Bd6LiTo
565991		Cell	1	0.000	1.000	1072	15	siRNA-SC-10 PSF1-A488 IMPa2-A546 DAPI 8C2-siRNA-IMP-a2-a4 V2.00	0	14. siRNA-SC-10 PSF1-A488 DAPI IMPa2-A546 _o_TileScan_001 (Stage 15 of 49)	00-Au6NRCkcKTRYqx9Bd6LiTo
1.13942e+006		Cell	1	0.000	1.000	1073	16	siRNA-SC-10 PSF1-A488 IMPa2-A546 DAPI 8C2-siRNA-IMP-a2-a4 V2.00	0	14. siRNA-SC-10 PSF1-A488 DAPI IMPa2-A546 _o_TileScan_001 (Stage 15 of 49)	00-Au6NRCkcKTRYqx9Bd6LiTo
507307		Cell	1	0.000	1.000	1074	17	siRNA-SC-10 PSF1-A488 IMPa2-A546 DAPI 8C2-siRNA-IMP-a2-a4 V2.00	0	14. siRNA-SC-10 PSF1-A488 DAPI IMPa2-A546 _o_TileScan_001 (Stage 15 of 49)	00-Au6NRCkcKTRYqx9Bd6LiTo
519293		Cell	1	0.000	1.000	1075	18	siRNA-SC-10 PSF1-A488 IMPa2-A546 DAPI 8C2-siRNA-IMP-a2-a4 V2.00	0	14. siRNA-SC-10 PSF1-A488 DAPI IMPa2-A546 _o_TileScan_001 (Stage 15 of 49)	00-Au6NRCkcKTRYqx9Bd6LiTo
920825		Cell	1	0.000	1.000	1076	19	siRNA-SC-10 PSF1-A488 IMPa2-A546 DAPI 8C2-siRNA-IMP-a2-a4 V2.00	0	14. siRNA-SC-10 PSF1-A488 DAPI IMPa2-A546 _o_TileScan_001 (Stage 15 of 49)	00-Au6NRCkcKTRYqx9Bd6LiTo
2.18582e+006		Cell	1	0.000	1.000	1077	20	siRNA-SC-10 PSF1-A488 IMPa2-A546 DAPI 8C2-siRNA-IMP-a2-a4 V2.00	0	14. siRNA-SC-10 PSF1-A488 DAPI IMPa2-A546 _o_TileScan_001 (Stage 15 of 49)	00-Au6NRCkcKTRYqx9Bd6LiTo
1.58622e+006		Cell	1	0.000	1.000	1078	21	siRNA-SC-10 PSF1-A488 IMPa2-A546 DAPI 8C2-siRNA-IMP-a2-a4 V2.00	0	14. siRNA-SC-10 PSF1-A488 DAPI IMPa2-A546 _o_TileScan_001 (Stage 15 of 49)	00-Au6NRCkcKTRYqx9Bd6LiTo
956000		Cell	1	0.000	1.000	1079	22	siRNA-SC-10 PSF1-A488 IMPa2-A546 DAPI 8C2-siRNA-IMP-a2-a4 V2.00	0	14. siRNA-SC-10 PSF1-A488 DAPI IMPa2-A546 _o_TileScan_001 (Stage 15 of 49)	00-Au6NRCkcKTRYqx9Bd6LiTo
791884		Cell	1	0.000	1.000	1080	23	siRNA-SC-10 PSF1-A488 IMPa2-A546 DAPI 8C2-siRNA-IMP-a2-a4 V2.00	0	14. siRNA-SC-10 PSF1-A488 DAPI IMPa2-A546 _o_TileScan_001 (Stage 15 of 49)	00-Au6NRCkcKTRYqx9Bd6LiTo
824209		Cell	1	0.000	1.000	1081	24	siRNA-SC-10 PSF1-A488 IMPa2-A546 DAPI 8C2-siRNA-IMP-a2-a4 V2.00	0	14. siRNA-SC-10 PSF1-A488 DAPI IMPa2-A546 _o_TileScan_001 (Stage 15 of 49)	00-Au6NRCkcKTRYqx9Bd6LiTo
929716		Cell	1	0.000	1.000	1082	25	siRNA-SC-10 PSF1-A488 IMPa2-A546 DAPI 8C2-siRNA-IMP-a2-a4 V2.00	0	14. siRNA-SC-10 PSF1-A488 DAPI IMPa2-A546 _o_TileScan_001 (Stage 15 of 49)	00-Au6NRCkcKTRYqx9Bd6LiTo
1.09407e+006		Cell	1	0.000	1.000	1083	26	siRNA-SC-10 PSF1-A488 IMPa2-A546 DAPI 8C2-siRNA-IMP-a2-a4 V2.00	0	14. siRNA-SC-10 PSF1-A488 DAPI IMPa2-A546 _o_TileScan_001 (Stage 15 of 49)	00-Au6NRCkcKTRYqx9Bd6LiTo
658999		Cell	1	0.000	1.000	1084	27	siRNA-SC-10 PSF1-A488 IMPa2-A546 DAPI 8C2-siRNA-IMP-a2-a4 V2.00	0	14. siRNA-SC-10 PSF1-A488 DAPI IMPa2-A546 _o_TileScan_001 (Stage 15 of 49)	00-Au6NRCkcKTRYqx9Bd6LiTo
504862		Cell	1	0.000	1.000	1085	28	siRNA-SC-10 PSF1-A488 IMPa2-A546 DAPI 8C2-siRNA-IMP-a2-a4 V2.00	0	14. siRNA-SC-10 PSF1-A488 DAPI IMPa2-A546 _o_TileScan_001 (Stage 15 of 49)	00-Au6NRCkcKTRYqx9Bd6LiTo
734716		Cell	1	0.000	1.000	1086	29	siRNA-SC-10 PSF1-A488 IMPa2-A546 DAPI 8C2-siRNA-IMP-a2-a4 V2.00	0	14. siRNA-SC-10 PSF1-A488 DAPI IMPa2-A546 _o_TileScan_001 (Stage 15 of 49)	00-Au6NRCkcKTRYqx9Bd6LiTo
1.36529e+006		Cell	1	0.000	1.000	1087	30	siRNA-SC-10 PSF1-A488 IMPa2-A546 DAPI 8C2-siRNA-IMP-a2-a4 V2.00	0	14. siRNA-SC-10 PSF1-A488 DAPI IMPa2-A546 _o_TileScan_001 (Stage 15 of 49)	00-Au6NRCkcKTRYqx9Bd6LiTo
58291		Cell	1	0.000	1.000	1088	31	siRNA-SC-10 PSF1-A488 IMPa2-A546 DAPI 8C2-siRNA-IMP-a2-a4 V2.00	0	14. siRNA-SC-10 PSF1-A488 DAPI IMPa2-A546 _o_TileScan_001 (Stage 15 of 49)	00-Au6NRCkcKTRYqx9Bd6LiTo
761421		Cell	1	0.000	1.000	1089	32	siRNA-SC-10 PSF1-A488 IMPa2-A546 DAPI 8C2-siRNA-IMP-a2-a4 V2.00	0	14. siRNA-SC-10 PSF1-A488 DAPI IMPa2-A546 _o_TileScan_001 (Stage 15 of 49)	00-Au6NRCkcKTRYqx9Bd6LiTo
1.21732e+006		Cell	1	0.000	1.000	1090	33	siRNA-SC-10 PSF1-A488 IMPa2-A546 DAPI 8C2-siRNA-IMP-a2-a4 V2.00	0	14. siRNA-SC-10 PSF1-A488 DAPI IMPa2-A546 _o_TileScan_001 (Stage 15 of 49)	00-Au6NRCkcKTRYqx9Bd6LiTo
137388		Cell	1	0.000	1.000	1091	34	siRNA-SC-10 PSF1-A488 IMPa2-A546 DAPI 8C2-siRNA-IMP-a2-a4 V2.00	0	14. siRNA-SC-10 PSF1-A488 DAPI IMPa2-A546 _o_TileScan_001 (Stage 15 of 49)	00-Au6NRCkcKTRYqx9Bd6LiTo
867264		Cell	1	0.000	1.000	1092	35	siRNA-SC-10 PSF1-A488 IMPa2-A546 DAPI 8C2-siRNA-IMP-a2-a4 V2.00	0	14. siRNA-SC-10 PSF1-A488 DAPI IMPa2-A546 _o_TileScan_001 (Stage 15 of 49)	00-Au6NRCkcKTRYqx9Bd6LiTo
854280		Cell	1	0.000	1.000	1093	36	siRNA-SC-10 PSF1-A488 IMPa2-A546 DAPI 8C2-siRNA-IMP-a2-a4 V2.00	0	14. siRNA-SC-10 PSF1-A488 DAPI IMPa2-A546 _o_TileScan_001 (Stage 15 of 49)	00-Au6NRCkcKTRYqx9Bd6LiTo
648743		Cell	1	0.000	1.000	1094	37	siRNA-SC-10 PSF1-A488 IMPa2-A546 DAPI 8C2-siRNA-IMP-a2-a4 V2.00	0	14. siRNA-SC-10 PSF1-A488 DAPI IMPa2-A546 _o_TileScan_001 (Stage 15 of 49)	00-Au6NRCkcKTRYqx9Bd6LiTo
323556		Cell	1	0.000	1.000	1095	38	siRNA-SC-10 PSF1-A488 IMPa2-A546 DAPI 8C2-siRNA-IMP-a2-a4 V2.00	0	14. siRNA-SC-10 PSF1-A488 DAPI IMPa2-A546 _o_TileScan_001 (Stage 15 of 49)	00-Au6NRCkcKTRYqx9Bd6LiTo
1.19521e+006		Cell	1	0.000	1.000	1096	39	siRNA-SC-10 PSF1-A488 IMPa2-A546 DAPI 8C2-siRNA-IMP-a2-a4 V2.00	0	14. siRNA-SC-10 PSF1-A488 DAPI IMPa2-A546 _o_TileScan_001 (Stage 15 of 49)	00-Au6NRCkcKTRYqx9Bd6LiTo
1.73068e+006		Cell	1	0.000	1.000	1097	40	siRNA-SC-10 PSF1-A488 IMPa2-A546 DAPI 8C2-siRNA-IMP-a2-a4 V2.00	0	14. siRNA-SC-10 PSF1-A488 DAPI IMPa2-A546 _o_TileScan_001 (Stage 15 of 49)	00-Au6NRCkcKTRYqx9Bd6LiTo
399706		Cell	1	0.000	1.000	1098	41	siRNA-SC-10 PSF1-A488 IMPa2-A546 DAPI 8C2-siRNA-IMP-a2-a4 V2.00	0	14. siRNA-SC-10 PSF1-A488 DAPI IMPa2-A546 _o_TileScan_001 (Stage 15 of 49)	00-Au6NRCkcKTRYqx9Bd6LiTo
914295		Cell	1	0.000	1.000	1099	0	siRNA-SC-10 PSF1-A488 IMPa2-A546 DAPI 8C2-siRNA-IMP-a2-a4 V2.00	0	14. siRNA-SC-10 PSF1-A488 DAPI IMPa2-A546 _p_TileScan_001 (Stage 16 of 49)	00-whiGCUHYB9iTyCsqXinQwm
464651		Cell	1	0.000	1.000	1100	1	siRNA-SC-10 PSF1-A488 IMPa2-A546 DAPI 8C2-siRNA-IMP-a2-a4 V2.00	0	14. siRNA-SC-10 PSF1-A488 DAPI IMPa2-A546 _p_TileScan_001 (Stage 16 of 49)	00-whiGCUHYB9iTyCsqXinQwm
941162		Cell	1	0.000	1.000	1101	2	siRNA-SC-10 PSF1-A488 IMPa2-A546 DAPI 8C2-siRNA-IMP-a2-a4 V2.00	0	14. siRNA-SC-10 PSF1-A488 DAPI IMPa2-A546 _p_TileScan_001 (Stage 16 of 49)	00-whiGCUHYB9iTyCsqXinQwm
1.08249e+006		Cell	1	0.000	1.000	1102	3	siRNA-SC-10 PSF1-A488 IMPa2-A546 DAPI 8C2-siRNA-IMP-a2-a4 V2.00	0	14. siRNA-SC-10 PSF1-A488 DAPI IMPa2-A546 _p_TileScan_001 (Stage 16 of 49)	00-whiGCUHYB9iTyCsqXinQwm
1.145e+006		Cell	1	0.000	1.000	1103	4	siRNA-SC-10 PSF1-A488 IMPa2-A546 DAPI 8C2-siRNA-IMP-a2-a4 V2.00	0	14. siRNA-SC-10 PSF1-A488 DAPI IMPa2-A546 _p_TileScan_001 (Stage 16 of 49)	00-whiGCUHYB9iTyCsqXinQwm
679281		Cell	1	0.000	1.000	1104	5	siRNA-SC-10 PSF1-A488 IMPa2-A546 DAPI 8C2-siRNA-IMP-a2-a4 V2.00	0	14. siRNA-SC-10 PSF1-A488 DAPI IMPa2-A546 _p_TileScan_001 (Stage 16 of 49)	00-whiGCUHYB9iTyCsqXinQwm
569551		Cell	1	0.000	1.000	1105	6	siRNA-SC-10 PSF1-A488 IMPa2-A546 DAPI 8C2-siRNA-IMP-a2-a4 V2.00	0	14. siRNA-SC-10 PSF1-A488 DAPI IMPa2-A546 _p_TileScan_001 (Stage 16 of 49)	00-whiGCUHYB9iTyCsqXinQwm
497781		Cell	1	0.000	1.000	1106	7	siRNA-SC-10 PSF1-A488 IMPa2-A546 DAPI 8C2-siRNA-IMP-a2-a4 V2.00	0	14. siRNA-SC-10 PSF1-A488 DAPI IMPa2-A546 _p_TileScan_001 (Stage 16 of 49)	00-whiGCUHYB9iTyCsqXinQwm
278459		Cell	1	0.000	1.000	1107	8	siRNA-SC-10 PSF1-A488 IMPa2-A546 DAPI 8C2-siRNA-IMP-a2-a4 V2.00	0	14. siRNA-SC-10 PSF1-A488 DAPI IMPa2-A546 _p_TileScan_001 (Stage 16 of 49)	00-whiGCUHYB9iTyCsqXinQwm
1.79121e+006		Cell	1	0.000	1.000	1108	9	siRNA-SC-10 PSF1-A488 IMPa2-A546 DAPI 8C2-siRNA-IMP-a2-a4 V2.00	0	14. siRNA-SC-10 PSF1-A488 DAPI IMPa2-A546 _p_TileScan_001 (Stage 16 of 49)	00-whiGCUHYB9iTyCsqXinQwm
49992		Cell	1	0.000	1.000	1109	10	siRNA-SC-10 PSF1-A488 IMPa2-A546 DAPI 8C2-siRNA-IMP-a2-a4 V2.00	0	14. siRNA-SC-10 PSF1-A488 DAPI IMPa2-A546 _p_TileScan_001 (Stage 16 of 49)	00-whiGCUHYB9iTyCsqXinQwm
1.04207e+006		Cell	1	0.000	1.000	1110	11	siRNA-SC-10 PSF1-A488 IMPa2-A546 DAPI 8C2-siRNA-IMP-a2-a4 V2.00	0	14. siRNA-SC-10 PSF1-A488 DAPI IMPa2-A546 _p_TileScan_001 (Stage 16 of 49)	00-whiGCUHYB9iTyCsqXinQwm
1.06994e+006		Cell	1	0.000	1.000	1111	12	siRNA-SC-10 PSF1-A488 IMPa2-A546 DAPI 8C2-siRNA-IMP-a2-a4 V2.00	0	14. siRNA-SC-10 PSF1-A488 DAPI IMPa2-A546 _p_TileScan_001 (Stage 16 of 49)	00-whiGCUHYB9iTyCsqXinQwm
820029		Cell	1	0.000	1.000	1112	13	siRNA-SC-10 PSF1-A488 IMPa2-A546 DAPI 8C2-siRNA-IMP-a2-a4 V2.00	0	14. siRNA-SC-10 PSF1-A488 DAPI IMPa2-A546 _p_TileScan_001 (Stage 16 of 49)	00-whiGCUHYB9iTyCsqXinQwm
886578		Cell	1	0.000	1.000	1113	14	siRNA-SC-10 PSF1-A488 IMPa2-A546 DAPI 8C2-siRNA-IMP-a2-a4 V2.00	0	14. siRNA-SC-10 PSF1-A488 DAPI IMPa2-A546 _p_TileScan_001 (Stage 16 of 49)	00-whiGCUHYB9iTyCsqXinQwm
908190		Cell	1	0.000	1.000	1114	15	siRNA-SC-10 PSF1-A488 IMPa2-A546 DAPI 8C2-siRNA-IMP-a2-a4 V2.00	0	14. siRNA-SC-10 PSF1-A488 DAPI IMPa2-A546 _p_TileScan_001 (Stage 16 of 49)	00-whiGCUHYB9iTyCsqXinQwm
1.69096e+006		Cell	1	0.000	1.000	1115	16	siRNA-SC-10 PSF1-A488 IMPa2-A546 DAPI 8C2-siRNA-IMP-a2-a4 V2.00	0	14. siRNA-SC-10 PSF1-A488 DAPI IMPa2-A546 _p_TileScan_001 (Stage 16 of 49)	00-whiGCUHYB9iTyCsqXinQwm
1.1567e+006		Cell	1	0.000	1.000	1116	17	siRNA-SC-10 PSF1-A488 IMPa2-A546 DAPI 8C2-siRNA-IMP-a2-a4 V2.00	0	14. siRNA-SC-10 PSF1-A488 DAPI IMPa2-A546 _p_TileScan_001 (Stage 16 of 49)	00-whiGCUHYB9iTyCsqXinQwm
175100		Cell	1	0.000	1.000	1117	18	siRNA-SC-10 PSF1-A488 IMPa2-A546 DAPI 8C2-siRNA-IMP-a2-a4 V2.00	0	14. siRNA-SC-10 PSF1-A488 DAPI IMPa2-A546 _p_TileScan_001 (Stage 16 of 49)	00-whiGCUHYB9iTyCsqXinQwm
153893		Cell	1	0.000	1.000	1118	19	siRNA-SC-10 PSF1-A488 IMPa2-A546 DAPI 8C2-siRNA-IMP-a2-a4 V2.00	0	14. siRNA-SC-10 PSF1-A488 DAPI IMPa2-A546 _p_TileScan_001 (Stage 16 of 49)	00-whiGCUHYB9iTyCsqXinQwm
549274		Cell	1	0.000	1.000	1119	20	siRNA-SC-10 PSF1-A488 IMPa2-A546 DAPI 8C2-siRNA-IMP-a2-a4 V2.00	0	14. siRNA-SC-10 PSF1-A488 DAPI IMPa2-A546 _p_TileScan_001 (Stage 16 of 49)	00-whiGCUHYB9iTyCsqXinQwm
1.03224e+006		Cell	1	0.000	1.000	1120	21	siRNA-SC-10 PSF1-A488 IMPa2-A546 DAPI 8C2-siRNA-IMP-a2-a4 V2.00	0	14. siRNA-SC-10 PSF1-A488 DAPI IMPa2-A546 _p_TileScan_001 (Stage 16 of 49)	00-whiGCUHYB9iTyCsqXinQwm
1.49728e+006		Cell	1	0.000	1.000	1121	22	siRNA-SC-10 PSF1-A488 IMPa2-A546 DAPI 8C2-siRNA-IMP-a2-a4 V2.00	0	14. siRNA-SC-10 PSF1-A488 DAPI IMPa2-A546 _p_TileScan_001 (Stage 16 of 49)	00-whiGCUHYB9iTyCsqXinQwm
1.01059e+006		Cell	1	0.000	1.000	1122	23	siRNA-SC-10 PSF1-A488 IMPa2-A546 DAPI 8C2-siRNA-IMP-a2-a4 V2.00	0	14. siRNA-SC-10 PSF1-A488 DAPI IMPa2-A546 _p_TileScan_001 (Stage 16 of 49)	00-whiGCUHYB9iTyCsqXinQwm
806018		Cell	1	0.000	1.000	1123	24	siRNA-SC-10 PSF1-A488 IMPa2-A546 DAPI 8C2-siRNA-IMP-a2-a4 V2.00	0	14. siRNA-SC-10 PSF1-A488 DAPI IMPa2-A546 _p_TileScan_001 (Stage 16 of 49)	00-whiGCUHYB9iTyCsqXinQwm
904496		Cell	1	0.000	1.000	1124	25	siRNA-SC-10 PSF1-A488 IMPa2-A546 DAPI 8C2-siRNA-IMP-a2-a4 V2.00	0	14. siRNA-SC-10 PSF1-A488 DAPI IMPa2-A546 _p_TileScan_001 (Stage 16 of 49)	00-whiGCUHYB9iTyCsqXinQwm
1.86411e+006		Cell	1	0.000	1.000	1125	26	siRNA-SC-10 PSF1-A488 IMPa2-A546 DAPI 8C2-siRNA-IMP-a2-a4 V2.00	0	14. siRNA-SC-10 PSF1-A488 DAPI IMPa2-A546 _p_TileScan_001 (Stage 16 of 49)	00-whiGCUHYB9iTyCsqXinQwm
678507		Cell	1	0.000	1.000	1126	27	siRNA-SC-10 PSF1-A488 IMPa2-A546 DAPI 8C2-siRNA-IMP-a2-a4 V2.00	0	14. siRNA-SC-10 PSF1-A488 DAPI IMPa2-A546 _p_TileScan_001 (Stage 16 of 49)	00-whiGCUHYB9iTyCsqXinQwm
1.34099e+006		Cell	1	0.000	1.000	1127	28	siRNA-SC-10 PSF1-A488 IMPa2-A546 DAPI 8C2-siRNA-IMP-a2-a4 V2.00	0	14. siRNA-SC-10 PSF1-A488 DAPI IMPa2-A546 _p_TileScan_001 (Stage 16 of 49)	00-whiGCUHYB9iTyCsqXinQwm
444504		Cell	1	0.000	1.000	1128	29	siRNA-SC-10 PSF1-A488 IMPa2-A546 DAPI 8C2-siRNA-IMP-a2-a4 V2.00	0	14. siRNA-SC-10 PSF1-A488 DAPI IMPa2-A546 _p_TileScan_001 (Stage 16 of 49)	00-whiGCUHYB9iTyCsqXinQwm
57447		Cell	1	0.000	1.000	1129	30	siRNA-SC-10 PSF1-A488 IMPa2-A546 DAPI 8C2-siRNA-IMP-a2-a4 V2.00	0	14. siRNA-SC-10 PSF1-A488 DAPI IMPa2-A546 _p_TileScan_001 (Stage 16 of 49)	00-whiGCUHYB9iTyCsqXinQwm
634129		Cell	1	0.000	1.000	1130	31	siRNA-SC-10 PSF1-A488 IMPa2-A546 DAPI 8C2-siRNA-IMP-a2-a4 V2.00	0	14. siRNA-SC-10 PSF1-A488 DAPI IMPa2-A546 _p_TileScan_001 (Stage 16 of 49)	00-whiGCUHYB9iTyCsqXinQwm
1.17235e+006		Cell	1	0.000	1.000	1131	32	siRNA-SC-10 PSF1-A488 IMPa2-A546 DAPI 8C2-siRNA-IMP-a2-a4 V2.00	0	14. siRNA-SC-10 PSF1-A488 DAPI IMPa2-A546 _p_TileScan_001 (Stage 16 of 49)	00-whiGCUHYB9iTyCsqXinQwm
1.51573e+006		Cell	1	0.000	1.000	1132	33	siRNA-SC-10 PSF1-A488 IMPa2-A546 DAPI 8C2-siRNA-IMP-a2-a4 V2.00	0	14. siRNA-SC-10 PSF1-A488 DAPI IMPa2-A546 _p_TileScan_001 (Stage 16 of 49)	00-whiGCUHYB9iTyCsqXinQwm
518619		Cell	1	0.000	1.000	1133	34	siRNA-SC-10 PSF1-A488 IMPa2-A546 DAPI 8C2-siRNA-IMP-a2-a4 V2.00	0	14. siRNA-SC-10 PSF1-A488 DAPI IMPa2-A546 _p_TileScan_001 (Stage 16 of 49)	00-whiGCUHYB9iTyCsqXinQwm
456646		Cell	1	0.000	1.000	1134	35	siRNA-SC-10 PSF1-A488 IMPa2-A546 DAPI 8C2-siRNA-IMP-a2-a4 V2.00	0	14. siRNA-SC-10 PSF1-A488 DAPI IMPa2-A546 _p_TileScan_001 (Stage 16 of 49)	00-whiGCUHYB9iTyCsqXinQwm
983799		Cell	1	0.000	1.000	1135	0	siRNA-SC-10 PSF1-A488 IMPa2-A546 DAPI 8C2-siRNA-IMP-a2-a4 V2.00	0	14. siRNA-SC-10 PSF1-A488 DAPI IMPa2-A546 _q_TileScan_001 (Stage 17 of 49)	00-At6mJnEf7LDnqZ7qyRwCtX
838532		Cell	1	0.000	1.000	1136	1	siRNA-SC-10 PSF1-A488 IMPa2-A546 DAPI 8C2-siRNA-IMP-a2-a4 V2.00	0	14. siRNA-SC-10 PSF1-A488 DAPI IMPa2-A546 _q_TileScan_001 (Stage 17 of 49)	00-At6mJnEf7LDnqZ7qyRwCtX
1.68924e+006		Cell	1	0.000	1.000	1137	2	siRNA-SC-10 PSF1-A488 IMPa2-A546 DAPI 8C2-siRNA-IMP-a2-a4 V2.00	0	14. siRNA-SC-10 PSF1-A488 DAPI IMPa2-A546 _q_TileScan_001 (Stage 17 of 49)	00-At6mJnEf7LDnqZ7qyRwCtX
1.1399e+006		Cell	1	0.000	1.000	1138	3	siRNA-SC-10 PSF1-A488 IMPa2-A546 DAPI 8C2-siRNA-IMP-a2-a4 V2.00	0	14. siRNA-SC-10 PSF1-A488 DAPI IMPa2-A546 _q_TileScan_001 (Stage 17 of 49)	00-At6mJnEf7LDnqZ7qyRwCtX
619878		Cell	1	0.000	1.000	1139	4	siRNA-SC-10 PSF1-A488 IMPa2-A546 DAPI 8C2-siRNA-IMP-a2-a4 V2.00	0	14. siRNA-SC-10 PSF1-A488 DAPI IMPa2-A546 _q_TileScan_001 (Stage 17 of 49)	00-At6mJnEf7LDnqZ7qyRwCtX
473876		Cell	1	0.000	1.000	1140	5	siRNA-SC-10 PSF1-A488 IMPa2-A546 DAPI 8C2-siRNA-IMP-a2-a4 V2.00	0	14. siRNA-SC-10 PSF1-A488 DAPI IMPa2-A546 _q_TileScan_001 (Stage 17 of 49)	00-At6mJnEf7LDnqZ7qyRwCtX
661890		Cell	1	0.000	1.000	1141	6	siRNA-SC-10 PSF1-A488 IMPa2-A546 DAPI 8C2-siRNA-IMP-a2-a4 V2.00	0	14. siRNA-SC-10 PSF1-A488 DAPI IMPa2-A546 _q_TileScan_001 (Stage 17 of 49)	00-At6mJnEf7LDnqZ7qyRwCtX
150716		Cell	1	0.000	1.000	1142	7	siRNA-SC-10 PSF1-A488 IMPa2-A546 DAPI 8C2-siRNA-IMP-a2-a4 V2.00	0	14. siRNA-SC-10 PSF1-A488 DAPI IMPa2-A546 _q_TileScan_001 (Stage 17 of 49)	00-At6mJnEf7LDnqZ7qyRwCtX
1.1992e+006		Cell	1	0.000	1.000	1143	8	siRNA-SC-10 PSF1-A488 IMPa2-A546 DAPI 8C2-siRNA-IMP-a2-a4 V2.00	0	14. siRNA-SC-10 PSF1-A488 DAPI IMPa2-A546 _q_TileScan_001 (Stage 17 of 49)	00-At6mJnEf7LDnqZ7qyRwCtX
533589		Cell	1	0.000	1.000	1144	9	siRNA-SC-10 PSF1-A488 IMPa2-A546 DAPI 8C2-siRNA-IMP-a2-a4 V2.00	0	14. siRNA-SC-10 PSF1-A488 DAPI IMPa2-A546 _q_TileScan_001 (Stage 17 of 49)	00-At6mJnEf7LDnqZ7qyRwCtX
2.99958e+006		Cell	1	0.000	1.000	1145	10	siRNA-SC-10 PSF1-A488 IMPa2-A546 DAPI 8C2-siRNA-IMP-a2-a4 V2.00	0	14. siRNA-SC-10 PSF1-A488 DAPI IMPa2-A546 _q_TileScan_001 (Stage 17 of 49)	00-At6mJnEf7LDnqZ7qyRwCtX
1.09e+006		Cell	1	0.000	1.000	1146	11	siRNA-SC-10 PSF1-A488 IMPa2-A546 DAPI 8C2-siRNA-IMP-a2-a4 V2.00	0	14. siRNA-SC-10 PSF1-A488 DAPI IMPa2-A546 _q_TileScan_001 (Stage 17 of 49)	00-At6mJnEf7LDnqZ7qyRwCtX
926517		Cell	1	0.000	1.000	1147	12	siRNA-SC-10 PSF1-A488 IMPa2-A546 DAPI 8C2-siRNA-IMP-a2-a4 V2.00	0	14. siRNA-SC-10 PSF1-A488 DAPI IMPa2-A546 _q_TileScan_001 (Stage 17 of 49)	00-At6mJnEf7LDnqZ7qyRwCtX
3.44329e+006		Cell	1	0.000	1.000	1148	13	siRNA-SC-10 PSF1-A488 IMPa2-A546 DAPI 8C2-siRNA-IMP-a2-a4 V2.00	0	14. siRNA-SC-10 PSF1-A488 DAPI IMPa2-A546 _q_TileScan_001 (Stage 17 of 49)	00-At6mJnEf7LDnqZ7qyRwCtX
2.26194e+006		Cell	1	0.000	1.000	1149	14	siRNA-SC-10 PSF1-A488 IMPa2-A546 DAPI 8C2-siRNA-IMP-a2-a4 V2.00	0	14. siRNA-SC-10 PSF1-A488 DAPI IMPa2-A546 _q_TileScan_001 (Stage 17 of 49)	00-At6mJnEf7LDnqZ7qyRwCtX
427689		Cell	1	0.000	1.000	1150	15	siRNA-SC-10 PSF1-A488 IMPa2-A546 DAPI 8C2-siRNA-IMP-a2-a4 V2.00	0	14. siRNA-SC-10 PSF1-A488 DAPI IMPa2-A546 _q_TileScan_001 (Stage 17 of 49)	00-At6mJnEf7LDnqZ7qyRwCtX
169456		Cell	1	0.000	1.000	1151	16	siRNA-SC-10 PSF1-A488 IMPa2-A546 DAPI 8C2-siRNA-IMP-a2-a4 V2.00	0	14. siRNA-SC-10 PSF1-A488 DAPI IMPa2-A546 _q_TileScan_001 (Stage 17 of 49)	00-At6mJnEf7LDnqZ7qyRwCtX
1.24159e+006		Cell	1	0.000	1.000	1152	17	siRNA-SC-10 PSF1-A488 IMPa2-A546 DAPI 8C2-siRNA-IMP-a2-a4 V2.00	0	14. siRNA-SC-10 PSF1-A488 DAPI IMPa2-A546 _q_TileScan_001 (Stage 17 of 49)	00-At6mJnEf7LDnqZ7qyRwCtX
1.07911e+006		Cell	1	0.000	1.000	1153	18	siRNA-SC-10 PSF1-A488 IMPa2-A546 DAPI 8C2-siRNA-IMP-a2-a4 V2.00	0	14. siRNA-SC-10 PSF1-A488 DAPI IMPa2-A546 _q_TileScan_001 (Stage 17 of 49)	00-At6mJnEf7LDnqZ7qyRwCtX
1.51487e+006		Cell	1	0.000	1.000	1154	19	siRNA-SC-10 PSF1-A488 IMPa2-A546 DAPI 8C2-siRNA-IMP-a2-a4 V2.00	0	14. siRNA-SC-10 PSF1-A488 DAPI IMPa2-A546 _q_TileScan_001 (Stage 17 of 49)	00-At6mJnEf7LDnqZ7qyRwCtX
406850		Cell	1	0.000	1.000	1155	20	siRNA-SC-10 PSF1-A488 IMPa2-A546 DAPI 8C2-siRNA-IMP-a2-a4 V2.00	0	14. siRNA-SC-10 PSF1-A488 DAPI IMPa2-A546 _q_TileScan_001 (Stage 17 of 49)	00-At6mJnEf7LDnqZ7qyRwCtX
440534		Cell	1	0.000	1.000	1156	21	siRNA-SC-10 PSF1-A488 IMPa2-A546 DAPI 8C2-siRNA-IMP-a2-a4 V2.00	0	14. siRNA-SC-10 PSF1-A488 DAPI IMPa2-A546 _q_TileScan_001 (Stage 17 of 49)	00-At6mJnEf7LDnqZ7qyRwCtX
1.11106e+006		Cell	1	0.000	1.000	1157	22	siRNA-SC-10 PSF1-A488 IMPa2-A546 DAPI 8C2-siRNA-IMP-a2-a4 V2.00	0	14. siRNA-SC-10 PSF1-A488 DAPI IMPa2-A546 _q_TileScan_001 (Stage 17 of 49)	00-At6mJnEf7LDnqZ7qyRwCtX
703824		Cell	1	0.000	1.000	1158	23	siRNA-SC-10 PSF1-A488 IMPa2-A546 DAPI 8C2-siRNA-IMP-a2-a4 V2.00	0	14. siRNA-SC-10 PSF1-A488 DAPI IMPa2-A546 _q_TileScan_001 (Stage 17 of 49)	00-At6mJnEf7LDnqZ7qyRwCtX
630650		Cell	1	0.000	1.000	1159	24	siRNA-SC-10 PSF1-A488 IMPa2-A546 DAPI 8C2-siRNA-IMP-a2-a4 V2.00	0	14. siRNA-SC-10 PSF1-A488 DAPI IMPa2-A546 _q_TileScan_001 (Stage 17 of 49)	00-At6mJnEf7LDnqZ7qyRwCtX
421301		Cell	1	0.000	1.000	1160	25	siRNA-SC-10 PSF1-A488 IMPa2-A546 DAPI 8C2-siRNA-IMP-a2-a4 V2.00	0	14. siRNA-SC-10 PSF1-A488 DAPI IMPa2-A546 _q_TileScan_001 (Stage 17 of 49)	00-At6mJnEf7LDnqZ7qyRwCtX
673319		Cell	1	0.000	1.000	1161	26	siRNA-SC-10 PSF1-A488 IMPa2-A546 DAPI 8C2-siRNA-IMP-a2-a4 V2.00	0	14. siRNA-SC-10 PSF1-A488 DAPI IMPa2-A546 _q_TileScan_001 (Stage 17 of 49)	00-At6mJnEf7LDnqZ7qyRwCtX
686621		Cell	1	0.000	1.000	1162	27	siRNA-SC-10 PSF1-A488 IMPa2-A546 DAPI 8C2-siRNA-IMP-a2-a4 V2.00	0	14. siRNA-SC-10 PSF1-A488 DAPI IMPa2-A546 _q_TileScan_001 (Stage 17 of 49)	00-At6mJnEf7LDnqZ7qyRwCtX
2.46863e+006		Cell	1	0.000	1.000	1163	28	siRNA-SC-10 PSF1-A488 IMPa2-A546 DAPI 8C2-siRNA-IMP-a2-a4 V2.00	0	14. siRNA-SC-10 PSF1-A488 DAPI IMPa2-A546 _q_TileScan_001 (Stage 17 of 49)	00-At6mJnEf7LDnqZ7qyRwCtX
4.48475e+006		Cell	1	0.000	1.000	1164	29	siRNA-SC-10 PSF1-A488 IMPa2-A546 DAPI 8C2-siRNA-IMP-a2-a4 V2.00	0	14. siRNA-SC-10 PSF1-A488 DAPI IMPa2-A546 _q_TileScan_001 (Stage 17 of 49)	00-At6mJnEf7LDnqZ7qyRwCtX
2.08004e+006		Cell	1	0.000	1.000	1165	30	siRNA-SC-10 PSF1-A488 IMPa2-A546 DAPI 8C2-siRNA-IMP-a2-a4 V2.00	0	14. siRNA-SC-10 PSF1-A488 DAPI IMPa2-A546 _q_TileScan_001 (Stage 17 of 49)	00-At6mJnEf7LDnqZ7qyRwCtX
120199		Cell	1	0.000	1.000	1166	0	siRNA-SC-10 PSF1-A488 IMPa2-A546 DAPI 8C2-siRNA-IMP-a2-a4 V2.00	0	14. siRNA-SC-10 PSF1-A488 DAPI IMPa2-A546 _r_TileScan_001 (Stage 18 of 49)	00-SCNuSnCVAw9aFUQvN8FFZP
207581		Cell	1	0.000	1.000	1167	1	siRNA-SC-10 PSF1-A488 IMPa2-A546 DAPI 8C2-siRNA-IMP-a2-a4 V2.00	0	14. siRNA-SC-10 PSF1-A488 DAPI IMPa2-A546 _r_TileScan_001 (Stage 18 of 49)	00-SCNuSnCVAw9aFUQvN8FFZP
160937		Cell	1	0.000	1.000	1168	2	siRNA-SC-10 PSF1-A488 IMPa2-A546 DAPI 8C2-siRNA-IMP-a2-a4 V2.00	0	14. siRNA-SC-10 PSF1-A488 DAPI IMPa2-A546 _r_TileScan_001 (Stage 18 of 49)	00-SCNuSnCVAw9aFUQvN8FFZP
1.6097e+006		Cell	1	0.000	1.000	1169	3	siRNA-SC-10 PSF1-A488 IMPa2-A546 DAPI 8C2-siRNA-IMP-a2-a4 V2.00	0	14. siRNA-SC-10 PSF1-A488 DAPI IMPa2-A546 _r_TileScan_001 (Stage 18 of 49)	00-SCNuSnCVAw9aFUQvN8FFZP
1.08346e+006		Cell	1	0.000	1.000	1170	4	siRNA-SC-10 PSF1-A488 IMPa2-A546 DAPI 8C2-siRNA-IMP-a2-a4 V2.00	0	14. siRNA-SC-10 PSF1-A488 DAPI IMPa2-A546 _r_TileScan_001 (Stage 18 of 49)	00-SCNuSnCVAw9aFUQvN8FFZP
1.12848e+006		Cell	1	0.000	1.000	1171	5	siRNA-SC-10 PSF1-A488 IMPa2-A546 DAPI 8C2-siRNA-IMP-a2-a4 V2.00	0	14. siRNA-SC-10 PSF1-A488 DAPI IMPa2-A546 _r_TileScan_001 (Stage 18 of 49)	00-SCNuSnCVAw9aFUQvN8FFZP
1.20982e+006		Cell	1	0.000	1.000	1172	6	siRNA-SC-10 PSF1-A488 IMPa2-A546 DAPI 8C2-siRNA-IMP-a2-a4 V2.00	0	14. siRNA-SC-10 PSF1-A488 DAPI IMPa2-A546 _r_TileScan_001 (Stage 18 of 49)	00-SCNuSnCVAw9aFUQvN8FFZP
2.68637e+006		Cell	1	0.000	1.000	1173	7	siRNA-SC-10 PSF1-A488 IMPa2-A546 DAPI 8C2-siRNA-IMP-a2-a4 V2.00	0	14. siRNA-SC-10 PSF1-A488 DAPI IMPa2-A546 _r_TileScan_001 (Stage 18 of 49)	00-SCNuSnCVAw9aFUQvN8FFZP
58696		Cell	1	0.000	1.000	1174	8	siRNA-SC-10 PSF1-A488 IMPa2-A546 DAPI 8C2-siRNA-IMP-a2-a4 V2.00	0	14. siRNA-SC-10 PSF1-A488 DAPI IMPa2-A546 _r_TileScan_001 (Stage 18 of 49)	00-SCNuSnCVAw9aFUQvN8FFZP
1.9213e+006		Cell	1	0.000	1.000	1175	9	siRNA-SC-10 PSF1-A488 IMPa2-A546 DAPI 8C2-siRNA-IMP-a2-a4 V2.00	0	14. siRNA-SC-10 PSF1-A488 DAPI IMPa2-A546 _r_TileScan_001 (Stage 18 of 49)	00-SCNuSnCVAw9aFUQvN8FFZP
2.39892e+006		Cell	1	0.000	1.000	1176	10	siRNA-SC-10 PSF1-A488 IMPa2-A546 DAPI 8C2-siRNA-IMP-a2-a4 V2.00	0	14. siRNA-SC-10 PSF1-A488 DAPI IMPa2-A546 _r_TileScan_001 (Stage 18 of 49)	00-SCNuSnCVAw9aFUQvN8FFZP
1.36239e+006		Cell	1	0.000	1.000	1177	11	siRNA-SC-10 PSF1-A488 IMPa2-A546 DAPI 8C2-siRNA-IMP-a2-a4 V2.00	0	14. siRNA-SC-10 PSF1-A488 DAPI IMPa2-A546 _r_TileScan_001 (Stage 18 of 49)	00-SCNuSnCVAw9aFUQvN8FFZP
465089		Cell	1	0.000	1.000	1178	12	siRNA-SC-10 PSF1-A488 IMPa2-A546 DAPI 8C2-siRNA-IMP-a2-a4 V2.00	0	14. siRNA-SC-10 PSF1-A488 DAPI IMPa2-A546 _r_TileScan_001 (Stage 18 of 49)	00-SCNuSnCVAw9aFUQvN8FFZP
958538		Cell	1	0.000	1.000	1179	13	siRNA-SC-10 PSF1-A488 IMPa2-A546 DAPI 8C2-siRNA-IMP-a2-a4 V2.00	0	14. siRNA-SC-10 PSF1-A488 DAPI IMPa2-A546 _r_TileScan_001 (Stage 18 of 49)	00-SCNuSnCVAw9aFUQvN8FFZP
768298		Cell	1	0.000	1.000	1180	14	siRNA-SC-10 PSF1-A488 IMPa2-A546 DAPI 8C2-siRNA-IMP-a2-a4 V2.00	0	14. siRNA-SC-10 PSF1-A488 DAPI IMPa2-A546 _r_TileScan_001 (Stage 18 of 49)	00-SCNuSnCVAw9aFUQvN8FFZP
1.14619e+006		Cell	1	0.000	1.000	1181	15	siRNA-SC-10 PSF1-A488 IMPa2-A546 DAPI 8C2-siRNA-IMP-a2-a4 V2.00	0	14. siRNA-SC-10 PSF1-A488 DAPI IMPa2-A546 _r_TileScan_001 (Stage 18 of 49)	00-SCNuSnCVAw9aFUQvN8FFZP
76971		Cell	1	0.000	1.000	1182	16	siRNA-SC-10 PSF1-A488 IMPa2-A546 DAPI 8C2-siRNA-IMP-a2-a4 V2.00	0	14. siRNA-SC-10 PSF1-A488 DAPI IMPa2-A546 _r_TileScan_001 (Stage 18 of 49)	00-SCNuSnCVAw9aFUQvN8FFZP
230760		Cell	1	0.000	1.000	1183	17	siRNA-SC-10 PSF1-A488 IMPa2-A546 DAPI 8C2-siRNA-IMP-a2-a4 V2.00	0	14. siRNA-SC-10 PSF1-A488 DAPI IMPa2-A546 _r_TileScan_001 (Stage 18 of 49)	00-SCNuSnCVAw9aFUQvN8FFZP
2.07941e+006		Cell	1	0.000	1.000	1184	18	siRNA-SC-10 PSF1-A488 IMPa2-A546 DAPI 8C2-siRNA-IMP-a2-a4 V2.00	0	14. siRNA-SC-10 PSF1-A488 DAPI IMPa2-A546 _r_TileScan_001 (Stage 18 of 49)	00-SCNuSnCVAw9aFUQvN8FFZP
996978		Cell	1	0.000	1.000	1185	19	siRNA-SC-10 PSF1-A488 IMPa2-A546 DAPI 8C2-siRNA-IMP-a2-a4 V2.00	0	14. siRNA-SC-10 PSF1-A488 DAPI IMPa2-A546 _r_TileScan_001 (Stage 18 of 49)	00-SCNuSnCVAw9aFUQvN8FFZP
1.02657e+006		Cell	1	0.000	1.000	1186	20	siRNA-SC-10 PSF1-A488 IMPa2-A546 DAPI 8C2-siRNA-IMP-a2-a4 V2.00	0	14. siRNA-SC-10 PSF1-A488 DAPI IMPa2-A546 _r_TileScan_001 (Stage 18 of 49)	00-SCNuSnCVAw9aFUQvN8FFZP
1.17084e+006		Cell	1	0.000	1.000	1187	21	siRNA-SC-10 PSF1-A488 IMPa2-A546 DAPI 8C2-siRNA-IMP-a2-a4 V2.00	0	14. siRNA-SC-10 PSF1-A488 DAPI IMPa2-A546 _r_TileScan_001 (Stage 18 of 49)	00-SCNuSnCVAw9aFUQvN8FFZP
687652		Cell	1	0.000	1.000	1188	22	siRNA-SC-10 PSF1-A488 IMPa2-A546 DAPI 8C2-siRNA-IMP-a2-a4 V2.00	0	14. siRNA-SC-10 PSF1-A488 DAPI IMPa2-A546 _r_TileScan_001 (Stage 18 of 49)	00-SCNuSnCVAw9aFUQvN8FFZP
690734		Cell	1	0.000	1.000	1189	23	siRNA-SC-10 PSF1-A488 IMPa2-A546 DAPI 8C2-siRNA-IMP-a2-a4 V2.00	0	14. siRNA-SC-10 PSF1-A488 DAPI IMPa2-A546 _r_TileScan_001 (Stage 18 of 49)	00-SCNuSnCVAw9aFUQvN8FFZP
475199		Cell	1	0.000	1.000	1190	24	siRNA-SC-10 PSF1-A488 IMPa2-A546 DAPI 8C2-siRNA-IMP-a2-a4 V2.00	0	14. siRNA-SC-10 PSF1-A488 DAPI IMPa2-A546 _r_TileScan_001 (Stage 18 of 49)	00-SCNuSnCVAw9aFUQvN8FFZP
847174		Cell	1	0.000	1.000	1191	25	siRNA-SC-10 PSF1-A488 IMPa2-A546 DAPI 8C2-siRNA-IMP-a2-a4 V2.00	0	14. siRNA-SC-10 PSF1-A488 DAPI IMPa2-A546 _r_TileScan_001 (Stage 18 of 49)	00-SCNuSnCVAw9aFUQvN8FFZP
574521		Cell	1	0.000	1.000	1192	26	siRNA-SC-10 PSF1-A488 IMPa2-A546 DAPI 8C2-siRNA-IMP-a2-a4 V2.00	0	14. siRNA-SC-10 PSF1-A488 DAPI IMPa2-A546 _r_TileScan_001 (Stage 18 of 49)	00-SCNuSnCVAw9aFUQvN8FFZP
1.08472e+006		Cell	1	0.000	1.000	1193	27	siRNA-SC-10 PSF1-A488 IMPa2-A546 DAPI 8C2-siRNA-IMP-a2-a4 V2.00	0	14. siRNA-SC-10 PSF1-A488 DAPI IMPa2-A546 _r_TileScan_001 (Stage 18 of 49)	00-SCNuSnCVAw9aFUQvN8FFZP
643526		Cell	1	0.000	1.000	1194	28	siRNA-SC-10 PSF1-A488 IMPa2-A546 DAPI 8C2-siRNA-IMP-a2-a4 V2.00	0	14. siRNA-SC-10 PSF1-A488 DAPI IMPa2-A546 _r_TileScan_001 (Stage 18 of 49)	00-SCNuSnCVAw9aFUQvN8FFZP
3.23682e+006		Cell	1	0.000	1.000	1195	29	siRNA-SC-10 PSF1-A488 IMPa2-A546 DAPI 8C2-siRNA-IMP-a2-a4 V2.00	0	14. siRNA-SC-10 PSF1-A488 DAPI IMPa2-A546 _r_TileScan_001 (Stage 18 of 49)	00-SCNuSnCVAw9aFUQvN8FFZP
976715		Cell	1	0.000	1.000	1196	30	siRNA-SC-10 PSF1-A488 IMPa2-A546 DAPI 8C2-siRNA-IMP-a2-a4 V2.00	0	14. siRNA-SC-10 PSF1-A488 DAPI IMPa2-A546 _r_TileScan_001 (Stage 18 of 49)	00-SCNuSnCVAw9aFUQvN8FFZP
526778		Cell	1	0.000	1.000	1197	31	siRNA-SC-10 PSF1-A488 IMPa2-A546 DAPI 8C2-siRNA-IMP-a2-a4 V2.00	0	14. siRNA-SC-10 PSF1-A488 DAPI IMPa2-A546 _r_TileScan_001 (Stage 18 of 49)	00-SCNuSnCVAw9aFUQvN8FFZP
768430		Cell	1	0.000	1.000	1198	32	siRNA-SC-10 PSF1-A488 IMPa2-A546 DAPI 8C2-siRNA-IMP-a2-a4 V2.00	0	14. siRNA-SC-10 PSF1-A488 DAPI IMPa2-A546 _r_TileScan_001 (Stage 18 of 49)	00-SCNuSnCVAw9aFUQvN8FFZP
3.84836e+006		Cell	1	0.000	1.000	1199	0	siRNA-SC-10 PSF1-A488 IMPa2-A546 DAPI 8C2-siRNA-IMP-a2-a4 V2.00	0	14. siRNA-SC-10 PSF1-A488 DAPI IMPa2-A546 _s_TileScan_001 (Stage 19 of 49)	00-EP6bmtXw3zco5P4p7GU7fL
84569		Cell	1	0.000	1.000	1200	1	siRNA-SC-10 PSF1-A488 IMPa2-A546 DAPI 8C2-siRNA-IMP-a2-a4 V2.00	0	14. siRNA-SC-10 PSF1-A488 DAPI IMPa2-A546 _s_TileScan_001 (Stage 19 of 49)	00-EP6bmtXw3zco5P4p7GU7fL
1.49639e+006		Cell	1	0.000	1.000	1201	2	siRNA-SC-10 PSF1-A488 IMPa2-A546 DAPI 8C2-siRNA-IMP-a2-a4 V2.00	0	14. siRNA-SC-10 PSF1-A488 DAPI IMPa2-A546 _s_TileScan_001 (Stage 19 of 49)	00-EP6bmtXw3zco5P4p7GU7fL
1.85093e+006		Cell	1	0.000	1.000	1202	3	siRNA-SC-10 PSF1-A488 IMPa2-A546 DAPI 8C2-siRNA-IMP-a2-a4 V2.00	0	14. siRNA-SC-10 PSF1-A488 DAPI IMPa2-A546 _s_TileScan_001 (Stage 19 of 49)	00-EP6bmtXw3zco5P4p7GU7fL
1.95394e+006		Cell	1	0.000	1.000	1203	4	siRNA-SC-10 PSF1-A488 IMPa2-A546 DAPI 8C2-siRNA-IMP-a2-a4 V2.00	0	14. siRNA-SC-10 PSF1-A488 DAPI IMPa2-A546 _s_TileScan_001 (Stage 19 of 49)	00-EP6bmtXw3zco5P4p7GU7fL
5.88079e+006		Cell	1	0.000	1.000	1204	5	siRNA-SC-10 PSF1-A488 IMPa2-A546 DAPI 8C2-siRNA-IMP-a2-a4 V2.00	0	14. siRNA-SC-10 PSF1-A488 DAPI IMPa2-A546 _s_TileScan_001 (Stage 19 of 49)	00-EP6bmtXw3zco5P4p7GU7fL
1.35544e+006		Cell	1	0.000	1.000	1205	6	siRNA-SC-10 PSF1-A488 IMPa2-A546 DAPI 8C2-siRNA-IMP-a2-a4 V2.00	0	14. siRNA-SC-10 PSF1-A488 DAPI IMPa2-A546 _s_TileScan_001 (Stage 19 of 49)	00-EP6bmtXw3zco5P4p7GU7fL
1.40611e+006		Cell	1	0.000	1.000	1206	7	siRNA-SC-10 PSF1-A488 IMPa2-A546 DAPI 8C2-siRNA-IMP-a2-a4 V2.00	0	14. siRNA-SC-10 PSF1-A488 DAPI IMPa2-A546 _s_TileScan_001 (Stage 19 of 49)	00-EP6bmtXw3zco5P4p7GU7fL
499822		Cell	1	0.000	1.000	1207	8	siRNA-SC-10 PSF1-A488 IMPa2-A546 DAPI 8C2-siRNA-IMP-a2-a4 V2.00	0	14. siRNA-SC-10 PSF1-A488 DAPI IMPa2-A546 _s_TileScan_001 (Stage 19 of 49)	00-EP6bmtXw3zco5P4p7GU7fL
1.4594e+006		Cell	1	0.000	1.000	1208	9	siRNA-SC-10 PSF1-A488 IMPa2-A546 DAPI 8C2-siRNA-IMP-a2-a4 V2.00	0	14. siRNA-SC-10 PSF1-A488 DAPI IMPa2-A546 _s_TileScan_001 (Stage 19 of 49)	00-EP6bmtXw3zco5P4p7GU7fL
662500		Cell	1	0.000	1.000	1209	10	siRNA-SC-10 PSF1-A488 IMPa2-A546 DAPI 8C2-siRNA-IMP-a2-a4 V2.00	0	14. siRNA-SC-10 PSF1-A488 DAPI IMPa2-A546 _s_TileScan_001 (Stage 19 of 49)	00-EP6bmtXw3zco5P4p7GU7fL
611653		Cell	1	0.000	1.000	1210	11	siRNA-SC-10 PSF1-A488 IMPa2-A546 DAPI 8C2-siRNA-IMP-a2-a4 V2.00	0	14. siRNA-SC-10 PSF1-A488 DAPI IMPa2-A546 _s_TileScan_001 (Stage 19 of 49)	00-EP6bmtXw3zco5P4p7GU7fL
730553		Cell	1	0.000	1.000	1211	12	siRNA-SC-10 PSF1-A488 IMPa2-A546 DAPI 8C2-siRNA-IMP-a2-a4 V2.00	0	14. siRNA-SC-10 PSF1-A488 DAPI IMPa2-A546 _s_TileScan_001 (Stage 19 of 49)	00-EP6bmtXw3zco5P4p7GU7fL
898221		Cell	1	0.000	1.000	1212	13	siRNA-SC-10 PSF1-A488 IMPa2-A546 DAPI 8C2-siRNA-IMP-a2-a4 V2.00	0	14. siRNA-SC-10 PSF1-A488 DAPI IMPa2-A546 _s_TileScan_001 (Stage 19 of 49)	00-EP6bmtXw3zco5P4p7GU7fL
379397		Cell	1	0.000	1.000	1213	14	siRNA-SC-10 PSF1-A488 IMPa2-A546 DAPI 8C2-siRNA-IMP-a2-a4 V2.00	0	14. siRNA-SC-10 PSF1-A488 DAPI IMPa2-A546 _s_TileScan_001 (Stage 19 of 49)	00-EP6bmtXw3zco5P4p7GU7fL
564475		Cell	1	0.000	1.000	1214	15	siRNA-SC-10 PSF1-A488 IMPa2-A546 DAPI 8C2-siRNA-IMP-a2-a4 V2.00	0	14. siRNA-SC-10 PSF1-A488 DAPI IMPa2-A546 _s_TileScan_001 (Stage 19 of 49)	00-EP6bmtXw3zco5P4p7GU7fL
1.34217e+006		Cell	1	0.000	1.000	1215	16	siRNA-SC-10 PSF1-A488 IMPa2-A546 DAPI 8C2-siRNA-IMP-a2-a4 V2.00	0	14. siRNA-SC-10 PSF1-A488 DAPI IMPa2-A546 _s_TileScan_001 (Stage 19 of 49)	00-EP6bmtXw3zco5P4p7GU7fL
429776		Cell	1	0.000	1.000	1216	17	siRNA-SC-10 PSF1-A488 IMPa2-A546 DAPI 8C2-siRNA-IMP-a2-a4 V2.00	0	14. siRNA-SC-10 PSF1-A488 DAPI IMPa2-A546 _s_TileScan_001 (Stage 19 of 49)	00-EP6bmtXw3zco5P4p7GU7fL
48036		Cell	1	0.000	1.000	1217	18	siRNA-SC-10 PSF1-A488 IMPa2-A546 DAPI 8C2-siRNA-IMP-a2-a4 V2.00	0	14. siRNA-SC-10 PSF1-A488 DAPI IMPa2-A546 _s_TileScan_001 (Stage 19 of 49)	00-EP6bmtXw3zco5P4p7GU7fL
1.13768e+007		Cell	1	0.000	1.000	1218	19	siRNA-SC-10 PSF1-A488 IMPa2-A546 DAPI 8C2-siRNA-IMP-a2-a4 V2.00	0	14. siRNA-SC-10 PSF1-A488 DAPI IMPa2-A546 _s_TileScan_001 (Stage 19 of 49)	00-EP6bmtXw3zco5P4p7GU7fL
1.66074e+006		Cell	1	0.000	1.000	1219	20	siRNA-SC-10 PSF1-A488 IMPa2-A546 DAPI 8C2-siRNA-IMP-a2-a4 V2.00	0	14. siRNA-SC-10 PSF1-A488 DAPI IMPa2-A546 _s_TileScan_001 (Stage 19 of 49)	00-EP6bmtXw3zco5P4p7GU7fL
546192		Cell	1	0.000	1.000	1220	21	siRNA-SC-10 PSF1-A488 IMPa2-A546 DAPI 8C2-siRNA-IMP-a2-a4 V2.00	0	14. siRNA-SC-10 PSF1-A488 DAPI IMPa2-A546 _s_TileScan_001 (Stage 19 of 49)	00-EP6bmtXw3zco5P4p7GU7fL
1.2131e+006		Cell	1	0.000	1.000	1221	22	siRNA-SC-10 PSF1-A488 IMPa2-A546 DAPI 8C2-siRNA-IMP-a2-a4 V2.00	0	14. siRNA-SC-10 PSF1-A488 DAPI IMPa2-A546 _s_TileScan_001 (Stage 19 of 49)	00-EP6bmtXw3zco5P4p7GU7fL
519146		Cell	1	0.000	1.000	1222	23	siRNA-SC-10 PSF1-A488 IMPa2-A546 DAPI 8C2-siRNA-IMP-a2-a4 V2.00	0	14. siRNA-SC-10 PSF1-A488 DAPI IMPa2-A546 _s_TileScan_001 (Stage 19 of 49)	00-EP6bmtXw3zco5P4p7GU7fL
478449		Cell	1	0.000	1.000	1223	24	siRNA-SC-10 PSF1-A488 IMPa2-A546 DAPI 8C2-siRNA-IMP-a2-a4 V2.00	0	14. siRNA-SC-10 PSF1-A488 DAPI IMPa2-A546 _s_TileScan_001 (Stage 19 of 49)	00-EP6bmtXw3zco5P4p7GU7fL
663573		Cell	1	0.000	1.000	1224	25	siRNA-SC-10 PSF1-A488 IMPa2-A546 DAPI 8C2-siRNA-IMP-a2-a4 V2.00	0	14. siRNA-SC-10 PSF1-A488 DAPI IMPa2-A546 _s_TileScan_001 (Stage 19 of 49)	00-EP6bmtXw3zco5P4p7GU7fL
1.4927e+006		Cell	1	0.000	1.000	1225	26	siRNA-SC-10 PSF1-A488 IMPa2-A546 DAPI 8C2-siRNA-IMP-a2-a4 V2.00	0	14. siRNA-SC-10 PSF1-A488 DAPI IMPa2-A546 _s_TileScan_001 (Stage 19 of 49)	00-EP6bmtXw3zco5P4p7GU7fL
614422		Cell	1	0.000	1.000	1226	27	siRNA-SC-10 PSF1-A488 IMPa2-A546 DAPI 8C2-siRNA-IMP-a2-a4 V2.00	0	14. siRNA-SC-10 PSF1-A488 DAPI IMPa2-A546 _s_TileScan_001 (Stage 19 of 49)	00-EP6bmtXw3zco5P4p7GU7fL
2.59327e+006		Cell	1	0.000	1.000	1227	28	siRNA-SC-10 PSF1-A488 IMPa2-A546 DAPI 8C2-siRNA-IMP-a2-a4 V2.00	0	14. siRNA-SC-10 PSF1-A488 DAPI IMPa2-A546 _s_TileScan_001 (Stage 19 of 49)	00-EP6bmtXw3zco5P4p7GU7fL
268278		Cell	1	0.000	1.000	1228	0	siRNA-SC-10 PSF1-A488 IMPa2-A546 DAPI 8C2-siRNA-IMP-a2-a4 V2.00	0	14. siRNA-SC-10 PSF1-A488 DAPI IMPa2-A546 _t_TileScan_001 (Stage 20 of 49)	00-rAfcBqnCDc8K5edyuxedWZ
362306		Cell	1	0.000	1.000	1229	1	siRNA-SC-10 PSF1-A488 IMPa2-A546 DAPI 8C2-siRNA-IMP-a2-a4 V2.00	0	14. siRNA-SC-10 PSF1-A488 DAPI IMPa2-A546 _t_TileScan_001 (Stage 20 of 49)	00-rAfcBqnCDc8K5edyuxedWZ
1.42776e+006		Cell	1	0.000	1.000	1230	2	siRNA-SC-10 PSF1-A488 IMPa2-A546 DAPI 8C2-siRNA-IMP-a2-a4 V2.00	0	14. siRNA-SC-10 PSF1-A488 DAPI IMPa2-A546 _t_TileScan_001 (Stage 20 of 49)	00-rAfcBqnCDc8K5edyuxedWZ
511213		Cell	1	0.000	1.000	1231	3	siRNA-SC-10 PSF1-A488 IMPa2-A546 DAPI 8C2-siRNA-IMP-a2-a4 V2.00	0	14. siRNA-SC-10 PSF1-A488 DAPI IMPa2-A546 _t_TileScan_001 (Stage 20 of 49)	00-rAfcBqnCDc8K5edyuxedWZ
705207		Cell	1	0.000	1.000	1232	4	siRNA-SC-10 PSF1-A488 IMPa2-A546 DAPI 8C2-siRNA-IMP-a2-a4 V2.00	0	14. siRNA-SC-10 PSF1-A488 DAPI IMPa2-A546 _t_TileScan_001 (Stage 20 of 49)	00-rAfcBqnCDc8K5edyuxedWZ
586735		Cell	1	0.000	1.000	1233	5	siRNA-SC-10 PSF1-A488 IMPa2-A546 DAPI 8C2-siRNA-IMP-a2-a4 V2.00	0	14. siRNA-SC-10 PSF1-A488 DAPI IMPa2-A546 _t_TileScan_001 (Stage 20 of 49)	00-rAfcBqnCDc8K5edyuxedWZ
1.22747e+006		Cell	1	0.000	1.000	1234	6	siRNA-SC-10 PSF1-A488 IMPa2-A546 DAPI 8C2-siRNA-IMP-a2-a4 V2.00	0	14. siRNA-SC-10 PSF1-A488 DAPI IMPa2-A546 _t_TileScan_001 (Stage 20 of 49)	00-rAfcBqnCDc8K5edyuxedWZ
414051		Cell	1	0.000	1.000	1235	7	siRNA-SC-10 PSF1-A488 IMPa2-A546 DAPI 8C2-siRNA-IMP-a2-a4 V2.00	0	14. siRNA-SC-10 PSF1-A488 DAPI IMPa2-A546 _t_TileScan_001 (Stage 20 of 49)	00-rAfcBqnCDc8K5edyuxedWZ
740912		Cell	1	0.000	1.000	1236	8	siRNA-SC-10 PSF1-A488 IMPa2-A546 DAPI 8C2-siRNA-IMP-a2-a4 V2.00	0	14. siRNA-SC-10 PSF1-A488 DAPI IMPa2-A546 _t_TileScan_001 (Stage 20 of 49)	00-rAfcBqnCDc8K5edyuxedWZ
57287		Cell	1	0.000	1.000	1237	9	siRNA-SC-10 PSF1-A488 IMPa2-A546 DAPI 8C2-siRNA-IMP-a2-a4 V2.00	0	14. siRNA-SC-10 PSF1-A488 DAPI IMPa2-A546 _t_TileScan_001 (Stage 20 of 49)	00-rAfcBqnCDc8K5edyuxedWZ
596411		Cell	1	0.000	1.000	1238	10	siRNA-SC-10 PSF1-A488 IMPa2-A546 DAPI 8C2-siRNA-IMP-a2-a4 V2.00	0	14. siRNA-SC-10 PSF1-A488 DAPI IMPa2-A546 _t_TileScan_001 (Stage 20 of 49)	00-rAfcBqnCDc8K5edyuxedWZ
873692		Cell	1	0.000	1.000	1239	11	siRNA-SC-10 PSF1-A488 IMPa2-A546 DAPI 8C2-siRNA-IMP-a2-a4 V2.00	0	14. siRNA-SC-10 PSF1-A488 DAPI IMPa2-A546 _t_TileScan_001 (Stage 20 of 49)	00-rAfcBqnCDc8K5edyuxedWZ
1.05928e+006		Cell	1	0.000	1.000	1240	12	siRNA-SC-10 PSF1-A488 IMPa2-A546 DAPI 8C2-siRNA-IMP-a2-a4 V2.00	0	14. siRNA-SC-10 PSF1-A488 DAPI IMPa2-A546 _t_TileScan_001 (Stage 20 of 49)	00-rAfcBqnCDc8K5edyuxedWZ
737200		Cell	1	0.000	1.000	1241	13	siRNA-SC-10 PSF1-A488 IMPa2-A546 DAPI 8C2-siRNA-IMP-a2-a4 V2.00	0	14. siRNA-SC-10 PSF1-A488 DAPI IMPa2-A546 _t_TileScan_001 (Stage 20 of 49)	00-rAfcBqnCDc8K5edyuxedWZ
614020		Cell	1	0.000	1.000	1242	14	siRNA-SC-10 PSF1-A488 IMPa2-A546 DAPI 8C2-siRNA-IMP-a2-a4 V2.00	0	14. siRNA-SC-10 PSF1-A488 DAPI IMPa2-A546 _t_TileScan_001 (Stage 20 of 49)	00-rAfcBqnCDc8K5edyuxedWZ
390729		Cell	1	0.000	1.000	1243	15	siRNA-SC-10 PSF1-A488 IMPa2-A546 DAPI 8C2-siRNA-IMP-a2-a4 V2.00	0	14. siRNA-SC-10 PSF1-A488 DAPI IMPa2-A546 _t_TileScan_001 (Stage 20 of 49)	00-rAfcBqnCDc8K5edyuxedWZ
685459		Cell	1	0.000	1.000	1244	16	siRNA-SC-10 PSF1-A488 IMPa2-A546 DAPI 8C2-siRNA-IMP-a2-a4 V2.00	0	14. siRNA-SC-10 PSF1-A488 DAPI IMPa2-A546 _t_TileScan_001 (Stage 20 of 49)	00-rAfcBqnCDc8K5edyuxedWZ
1.32761e+006		Cell	1	0.000	1.000	1245	17	siRNA-SC-10 PSF1-A488 IMPa2-A546 DAPI 8C2-siRNA-IMP-a2-a4 V2.00	0	14. siRNA-SC-10 PSF1-A488 DAPI IMPa2-A546 _t_TileScan_001 (Stage 20 of 49)	00-rAfcBqnCDc8K5edyuxedWZ
557214		Cell	1	0.000	1.000	1246	18	siRNA-SC-10 PSF1-A488 IMPa2-A546 DAPI 8C2-siRNA-IMP-a2-a4 V2.00	0	14. siRNA-SC-10 PSF1-A488 DAPI IMPa2-A546 _t_TileScan_001 (Stage 20 of 49)	00-rAfcBqnCDc8K5edyuxedWZ
40038		Cell	1	0.000	1.000	1247	19	siRNA-SC-10 PSF1-A488 IMPa2-A546 DAPI 8C2-siRNA-IMP-a2-a4 V2.00	0	14. siRNA-SC-10 PSF1-A488 DAPI IMPa2-A546 _t_TileScan_001 (Stage 20 of 49)	00-rAfcBqnCDc8K5edyuxedWZ
569834		Cell	1	0.000	1.000	1248	20	siRNA-SC-10 PSF1-A488 IMPa2-A546 DAPI 8C2-siRNA-IMP-a2-a4 V2.00	0	14. siRNA-SC-10 PSF1-A488 DAPI IMPa2-A546 _t_TileScan_001 (Stage 20 of 49)	00-rAfcBqnCDc8K5edyuxedWZ
3.38484e+006		Cell	1	0.000	1.000	1249	21	siRNA-SC-10 PSF1-A488 IMPa2-A546 DAPI 8C2-siRNA-IMP-a2-a4 V2.00	0	14. siRNA-SC-10 PSF1-A488 DAPI IMPa2-A546 _t_TileScan_001 (Stage 20 of 49)	00-rAfcBqnCDc8K5edyuxedWZ
1.23328e+006		Cell	1	0.000	1.000	1250	22	siRNA-SC-10 PSF1-A488 IMPa2-A546 DAPI 8C2-siRNA-IMP-a2-a4 V2.00	0	14. siRNA-SC-10 PSF1-A488 DAPI IMPa2-A546 _t_TileScan_001 (Stage 20 of 49)	00-rAfcBqnCDc8K5edyuxedWZ
566342		Cell	1	0.000	1.000	1251	23	siRNA-SC-10 PSF1-A488 IMPa2-A546 DAPI 8C2-siRNA-IMP-a2-a4 V2.00	0	14. siRNA-SC-10 PSF1-A488 DAPI IMPa2-A546 _t_TileScan_001 (Stage 20 of 49)	00-rAfcBqnCDc8K5edyuxedWZ
558804		Cell	1	0.000	1.000	1252	24	siRNA-SC-10 PSF1-A488 IMPa2-A546 DAPI 8C2-siRNA-IMP-a2-a4 V2.00	0	14. siRNA-SC-10 PSF1-A488 DAPI IMPa2-A546 _t_TileScan_001 (Stage 20 of 49)	00-rAfcBqnCDc8K5edyuxedWZ
2.66511e+006		Cell	1	0.000	1.000	1253	25	siRNA-SC-10 PSF1-A488 IMPa2-A546 DAPI 8C2-siRNA-IMP-a2-a4 V2.00	0	14. siRNA-SC-10 PSF1-A488 DAPI IMPa2-A546 _t_TileScan_001 (Stage 20 of 49)	00-rAfcBqnCDc8K5edyuxedWZ
527028		Cell	1	0.000	1.000	1254	26	siRNA-SC-10 PSF1-A488 IMPa2-A546 DAPI 8C2-siRNA-IMP-a2-a4 V2.00	0	14. siRNA-SC-10 PSF1-A488 DAPI IMPa2-A546 _t_TileScan_001 (Stage 20 of 49)	00-rAfcBqnCDc8K5edyuxedWZ
328755		Cell	1	0.000	1.000	1255	27	siRNA-SC-10 PSF1-A488 IMPa2-A546 DAPI 8C2-siRNA-IMP-a2-a4 V2.00	0	14. siRNA-SC-10 PSF1-A488 DAPI IMPa2-A546 _t_TileScan_001 (Stage 20 of 49)	00-rAfcBqnCDc8K5edyuxedWZ
759840		Cell	1	0.000	1.000	1256	28	siRNA-SC-10 PSF1-A488 IMPa2-A546 DAPI 8C2-siRNA-IMP-a2-a4 V2.00	0	14. siRNA-SC-10 PSF1-A488 DAPI IMPa2-A546 _t_TileScan_001 (Stage 20 of 49)	00-rAfcBqnCDc8K5edyuxedWZ
305675		Cell	1	0.000	1.000	1257	29	siRNA-SC-10 PSF1-A488 IMPa2-A546 DAPI 8C2-siRNA-IMP-a2-a4 V2.00	0	14. siRNA-SC-10 PSF1-A488 DAPI IMPa2-A546 _t_TileScan_001 (Stage 20 of 49)	00-rAfcBqnCDc8K5edyuxedWZ
59554		Cell	1	0.000	1.000	1258	30	siRNA-SC-10 PSF1-A488 IMPa2-A546 DAPI 8C2-siRNA-IMP-a2-a4 V2.00	0	14. siRNA-SC-10 PSF1-A488 DAPI IMPa2-A546 _t_TileScan_001 (Stage 20 of 49)	00-rAfcBqnCDc8K5edyuxedWZ
96676		Cell	1	0.000	1.000	1259	31	siRNA-SC-10 PSF1-A488 IMPa2-A546 DAPI 8C2-siRNA-IMP-a2-a4 V2.00	0	14. siRNA-SC-10 PSF1-A488 DAPI IMPa2-A546 _t_TileScan_001 (Stage 20 of 49)	00-rAfcBqnCDc8K5edyuxedWZ
537659		Cell	1	0.000	1.000	1260	32	siRNA-SC-10 PSF1-A488 IMPa2-A546 DAPI 8C2-siRNA-IMP-a2-a4 V2.00	0	14. siRNA-SC-10 PSF1-A488 DAPI IMPa2-A546 _t_TileScan_001 (Stage 20 of 49)	00-rAfcBqnCDc8K5edyuxedWZ
644350		Cell	1	0.000	1.000	1261	33	siRNA-SC-10 PSF1-A488 IMPa2-A546 DAPI 8C2-siRNA-IMP-a2-a4 V2.00	0	14. siRNA-SC-10 PSF1-A488 DAPI IMPa2-A546 _t_TileScan_001 (Stage 20 of 49)	00-rAfcBqnCDc8K5edyuxedWZ
822362		Cell	1	0.000	1.000	1262	34	siRNA-SC-10 PSF1-A488 IMPa2-A546 DAPI 8C2-siRNA-IMP-a2-a4 V2.00	0	14. siRNA-SC-10 PSF1-A488 DAPI IMPa2-A546 _t_TileScan_001 (Stage 20 of 49)	00-rAfcBqnCDc8K5edyuxedWZ
532904		Cell	1	0.000	1.000	1263	35	siRNA-SC-10 PSF1-A488 IMPa2-A546 DAPI 8C2-siRNA-IMP-a2-a4 V2.00	0	14. siRNA-SC-10 PSF1-A488 DAPI IMPa2-A546 _t_TileScan_001 (Stage 20 of 49)	00-rAfcBqnCDc8K5edyuxedWZ
784027		Cell	1	0.000	1.000	1264	36	siRNA-SC-10 PSF1-A488 IMPa2-A546 DAPI 8C2-siRNA-IMP-a2-a4 V2.00	0	14. siRNA-SC-10 PSF1-A488 DAPI IMPa2-A546 _t_TileScan_001 (Stage 20 of 49)	00-rAfcBqnCDc8K5edyuxedWZ
1.11635e+006		Cell	1	0.000	1.000	1265	37	siRNA-SC-10 PSF1-A488 IMPa2-A546 DAPI 8C2-siRNA-IMP-a2-a4 V2.00	0	14. siRNA-SC-10 PSF1-A488 DAPI IMPa2-A546 _t_TileScan_001 (Stage 20 of 49)	00-rAfcBqnCDc8K5edyuxedWZ
654048		Cell	1	0.000	1.000	1266	38	siRNA-SC-10 PSF1-A488 IMPa2-A546 DAPI 8C2-siRNA-IMP-a2-a4 V2.00	0	14. siRNA-SC-10 PSF1-A488 DAPI IMPa2-A546 _t_TileScan_001 (Stage 20 of 49)	00-rAfcBqnCDc8K5edyuxedWZ
752346		Cell	1	0.000	1.000	1267	39	siRNA-SC-10 PSF1-A488 IMPa2-A546 DAPI 8C2-siRNA-IMP-a2-a4 V2.00	0	14. siRNA-SC-10 PSF1-A488 DAPI IMPa2-A546 _t_TileScan_001 (Stage 20 of 49)	00-rAfcBqnCDc8K5edyuxedWZ
768234		Cell	1	0.000	1.000	1268	40	siRNA-SC-10 PSF1-A488 IMPa2-A546 DAPI 8C2-siRNA-IMP-a2-a4 V2.00	0	14. siRNA-SC-10 PSF1-A488 DAPI IMPa2-A546 _t_TileScan_001 (Stage 20 of 49)	00-rAfcBqnCDc8K5edyuxedWZ
362070		Cell	1	0.000	1.000	1269	0	siRNA-SC-10 PSF1-A488 IMPa2-A546 DAPI 8C2-siRNA-IMP-a2-a4 V2.00	0	14. siRNA-SC-10 PSF1-A488 DAPI IMPa2-A546 _u_TileScan_001 (Stage 21 of 49)	00-annTPxifvwedTwy4pjm8mc
55618		Cell	1	0.000	1.000	1270	1	siRNA-SC-10 PSF1-A488 IMPa2-A546 DAPI 8C2-siRNA-IMP-a2-a4 V2.00	0	14. siRNA-SC-10 PSF1-A488 DAPI IMPa2-A546 _u_TileScan_001 (Stage 21 of 49)	00-annTPxifvwedTwy4pjm8mc
970821		Cell	1	0.000	1.000	1271	2	siRNA-SC-10 PSF1-A488 IMPa2-A546 DAPI 8C2-siRNA-IMP-a2-a4 V2.00	0	14. siRNA-SC-10 PSF1-A488 DAPI IMPa2-A546 _u_TileScan_001 (Stage 21 of 49)	00-annTPxifvwedTwy4pjm8mc
1.01808e+006		Cell	1	0.000	1.000	1272	3	siRNA-SC-10 PSF1-A488 IMPa2-A546 DAPI 8C2-siRNA-IMP-a2-a4 V2.00	0	14. siRNA-SC-10 PSF1-A488 DAPI IMPa2-A546 _u_TileScan_001 (Stage 21 of 49)	00-annTPxifvwedTwy4pjm8mc
1.8388e+006		Cell	1	0.000	1.000	1273	4	siRNA-SC-10 PSF1-A488 IMPa2-A546 DAPI 8C2-siRNA-IMP-a2-a4 V2.00	0	14. siRNA-SC-10 PSF1-A488 DAPI IMPa2-A546 _u_TileScan_001 (Stage 21 of 49)	00-annTPxifvwedTwy4pjm8mc
242479		Cell	1	0.000	1.000	1274	5	siRNA-SC-10 PSF1-A488 IMPa2-A546 DAPI 8C2-siRNA-IMP-a2-a4 V2.00	0	14. siRNA-SC-10 PSF1-A488 DAPI IMPa2-A546 _u_TileScan_001 (Stage 21 of 49)	00-annTPxifvwedTwy4pjm8mc
956013		Cell	1	0.000	1.000	1275	6	siRNA-SC-10 PSF1-A488 IMPa2-A546 DAPI 8C2-siRNA-IMP-a2-a4 V2.00	0	14. siRNA-SC-10 PSF1-A488 DAPI IMPa2-A546 _u_TileScan_001 (Stage 21 of 49)	00-annTPxifvwedTwy4pjm8mc
671182		Cell	1	0.000	1.000	1276	7	siRNA-SC-10 PSF1-A488 IMPa2-A546 DAPI 8C2-siRNA-IMP-a2-a4 V2.00	0	14. siRNA-SC-10 PSF1-A488 DAPI IMPa2-A546 _u_TileScan_001 (Stage 21 of 49)	00-annTPxifvwedTwy4pjm8mc
599844		Cell	1	0.000	1.000	1277	8	siRNA-SC-10 PSF1-A488 IMPa2-A546 DAPI 8C2-siRNA-IMP-a2-a4 V2.00	0	14. siRNA-SC-10 PSF1-A488 DAPI IMPa2-A546 _u_TileScan_001 (Stage 21 of 49)	00-annTPxifvwedTwy4pjm8mc
1.68545e+006		Cell	1	0.000	1.000	1278	9	siRNA-SC-10 PSF1-A488 IMPa2-A546 DAPI 8C2-siRNA-IMP-a2-a4 V2.00	0	14. siRNA-SC-10 PSF1-A488 DAPI IMPa2-A546 _u_TileScan_001 (Stage 21 of 49)	00-annTPxifvwedTwy4pjm8mc
2.64962e+006		Cell	1	0.000	1.000	1279	10	siRNA-SC-10 PSF1-A488 IMPa2-A546 DAPI 8C2-siRNA-IMP-a2-a4 V2.00	0	14. siRNA-SC-10 PSF1-A488 DAPI IMPa2-A546 _u_TileScan_001 (Stage 21 of 49)	00-annTPxifvwedTwy4pjm8mc
1.74341e+006		Cell	1	0.000	1.000	1280	11	siRNA-SC-10 PSF1-A488 IMPa2-A546 DAPI 8C2-siRNA-IMP-a2-a4 V2.00	0	14. siRNA-SC-10 PSF1-A488 DAPI IMPa2-A546 _u_TileScan_001 (Stage 21 of 49)	00-annTPxifvwedTwy4pjm8mc
3.5961e+006		Cell	1	0.000	1.000	1281	12	siRNA-SC-10 PSF1-A488 IMPa2-A546 DAPI 8C2-siRNA-IMP-a2-a4 V2.00	0	14. siRNA-SC-10 PSF1-A488 DAPI IMPa2-A546 _u_TileScan_001 (Stage 21 of 49)	00-annTPxifvwedTwy4pjm8mc
605070		Cell	1	0.000	1.000	1282	13	siRNA-SC-10 PSF1-A488 IMPa2-A546 DAPI 8C2-siRNA-IMP-a2-a4 V2.00	0	14. siRNA-SC-10 PSF1-A488 DAPI IMPa2-A546 _u_TileScan_001 (Stage 21 of 49)	00-annTPxifvwedTwy4pjm8mc
1.74571e+006		Cell	1	0.000	1.000	1283	14	siRNA-SC-10 PSF1-A488 IMPa2-A546 DAPI 8C2-siRNA-IMP-a2-a4 V2.00	0	14. siRNA-SC-10 PSF1-A488 DAPI IMPa2-A546 _u_TileScan_001 (Stage 21 of 49)	00-annTPxifvwedTwy4pjm8mc
159445		Cell	1	0.000	1.000	1284	15	siRNA-SC-10 PSF1-A488 IMPa2-A546 DAPI 8C2-siRNA-IMP-a2-a4 V2.00	0	14. siRNA-SC-10 PSF1-A488 DAPI IMPa2-A546 _u_TileScan_001 (Stage 21 of 49)	00-annTPxifvwedTwy4pjm8mc
3.37776e+006		Cell	1	0.000	1.000	1285	16	siRNA-SC-10 PSF1-A488 IMPa2-A546 DAPI 8C2-siRNA-IMP-a2-a4 V2.00	0	14. siRNA-SC-10 PSF1-A488 DAPI IMPa2-A546 _u_TileScan_001 (Stage 21 of 49)	00-annTPxifvwedTwy4pjm8mc
1.27464e+006		Cell	1	0.000	1.000	1286	17	siRNA-SC-10 PSF1-A488 IMPa2-A546 DAPI 8C2-siRNA-IMP-a2-a4 V2.00	0	14. siRNA-SC-10 PSF1-A488 DAPI IMPa2-A546 _u_TileScan_001 (Stage 21 of 49)	00-annTPxifvwedTwy4pjm8mc
608141		Cell	1	0.000	1.000	1287	18	siRNA-SC-10 PSF1-A488 IMPa2-A546 DAPI 8C2-siRNA-IMP-a2-a4 V2.00	0	14. siRNA-SC-10 PSF1-A488 DAPI IMPa2-A546 _u_TileScan_001 (Stage 21 of 49)	00-annTPxifvwedTwy4pjm8mc
874509		Cell	1	0.000	1.000	1288	19	siRNA-SC-10 PSF1-A488 IMPa2-A546 DAPI 8C2-siRNA-IMP-a2-a4 V2.00	0	14. siRNA-SC-10 PSF1-A488 DAPI IMPa2-A546 _u_TileScan_001 (Stage 21 of 49)	00-annTPxifvwedTwy4pjm8mc
811969		Cell	1	0.000	1.000	1289	20	siRNA-SC-10 PSF1-A488 IMPa2-A546 DAPI 8C2-siRNA-IMP-a2-a4 V2.00	0	14. siRNA-SC-10 PSF1-A488 DAPI IMPa2-A546 _u_TileScan_001 (Stage 21 of 49)	00-annTPxifvwedTwy4pjm8mc
874136		Cell	1	0.000	1.000	1290	21	siRNA-SC-10 PSF1-A488 IMPa2-A546 DAPI 8C2-siRNA-IMP-a2-a4 V2.00	0	14. siRNA-SC-10 PSF1-A488 DAPI IMPa2-A546 _u_TileScan_001 (Stage 21 of 49)	00-annTPxifvwedTwy4pjm8mc
686733		Cell	1	0.000	1.000	1291	22	siRNA-SC-10 PSF1-A488 IMPa2-A546 DAPI 8C2-siRNA-IMP-a2-a4 V2.00	0	14. siRNA-SC-10 PSF1-A488 DAPI IMPa2-A546 _u_TileScan_001 (Stage 21 of 49)	00-annTPxifvwedTwy4pjm8mc
530450		Cell	1	0.000	1.000	1292	23	siRNA-SC-10 PSF1-A488 IMPa2-A546 DAPI 8C2-siRNA-IMP-a2-a4 V2.00	0	14. siRNA-SC-10 PSF1-A488 DAPI IMPa2-A546 _u_TileScan_001 (Stage 21 of 49)	00-annTPxifvwedTwy4pjm8mc
3.22342e+006		Cell	1	0.000	1.000	1293	24	siRNA-SC-10 PSF1-A488 IMPa2-A546 DAPI 8C2-siRNA-IMP-a2-a4 V2.00	0	14. siRNA-SC-10 PSF1-A488 DAPI IMPa2-A546 _u_TileScan_001 (Stage 21 of 49)	00-annTPxifvwedTwy4pjm8mc
406720		Cell	1	0.000	1.000	1294	25	siRNA-SC-10 PSF1-A488 IMPa2-A546 DAPI 8C2-siRNA-IMP-a2-a4 V2.00	0	14. siRNA-SC-10 PSF1-A488 DAPI IMPa2-A546 _u_TileScan_001 (Stage 21 of 49)	00-annTPxifvwedTwy4pjm8mc
1.82023e+006		Cell	1	0.000	1.000	1295	26	siRNA-SC-10 PSF1-A488 IMPa2-A546 DAPI 8C2-siRNA-IMP-a2-a4 V2.00	0	14. siRNA-SC-10 PSF1-A488 DAPI IMPa2-A546 _u_TileScan_001 (Stage 21 of 49)	00-annTPxifvwedTwy4pjm8mc
330998		Cell	1	0.000	1.000	1296	27	siRNA-SC-10 PSF1-A488 IMPa2-A546 DAPI 8C2-siRNA-IMP-a2-a4 V2.00	0	14. siRNA-SC-10 PSF1-A488 DAPI IMPa2-A546 _u_TileScan_001 (Stage 21 of 49)	00-annTPxifvwedTwy4pjm8mc
305748		Cell	1	0.000	1.000	1297	28	siRNA-SC-10 PSF1-A488 IMPa2-A546 DAPI 8C2-siRNA-IMP-a2-a4 V2.00	0	14. siRNA-SC-10 PSF1-A488 DAPI IMPa2-A546 _u_TileScan_001 (Stage 21 of 49)	00-annTPxifvwedTwy4pjm8mc
307778		Cell	1	0.000	1.000	1298	29	siRNA-SC-10 PSF1-A488 IMPa2-A546 DAPI 8C2-siRNA-IMP-a2-a4 V2.00	0	14. siRNA-SC-10 PSF1-A488 DAPI IMPa2-A546 _u_TileScan_001 (Stage 21 of 49)	00-annTPxifvwedTwy4pjm8mc
207354		Cell	1	0.000	1.000	1299	30	siRNA-SC-10 PSF1-A488 IMPa2-A546 DAPI 8C2-siRNA-IMP-a2-a4 V2.00	0	14. siRNA-SC-10 PSF1-A488 DAPI IMPa2-A546 _u_TileScan_001 (Stage 21 of 49)	00-annTPxifvwedTwy4pjm8mc
337693		Cell	1	0.000	1.000	1300	31	siRNA-SC-10 PSF1-A488 IMPa2-A546 DAPI 8C2-siRNA-IMP-a2-a4 V2.00	0	14. siRNA-SC-10 PSF1-A488 DAPI IMPa2-A546 _u_TileScan_001 (Stage 21 of 49)	00-annTPxifvwedTwy4pjm8mc
1.10375e+006		Cell	1	0.000	1.000	1301	32	siRNA-SC-10 PSF1-A488 IMPa2-A546 DAPI 8C2-siRNA-IMP-a2-a4 V2.00	0	14. siRNA-SC-10 PSF1-A488 DAPI IMPa2-A546 _u_TileScan_001 (Stage 21 of 49)	00-annTPxifvwedTwy4pjm8mc
504348		Cell	1	0.000	1.000	1302	33	siRNA-SC-10 PSF1-A488 IMPa2-A546 DAPI 8C2-siRNA-IMP-a2-a4 V2.00	0	14. siRNA-SC-10 PSF1-A488 DAPI IMPa2-A546 _u_TileScan_001 (Stage 21 of 49)	00-annTPxifvwedTwy4pjm8mc
3.34303e+006		Cell	1	0.000	1.000	1303	34	siRNA-SC-10 PSF1-A488 IMPa2-A546 DAPI 8C2-siRNA-IMP-a2-a4 V2.00	0	14. siRNA-SC-10 PSF1-A488 DAPI IMPa2-A546 _u_TileScan_001 (Stage 21 of 49)	00-annTPxifvwedTwy4pjm8mc
230280		Cell	1	0.000	1.000	1304	35	siRNA-SC-10 PSF1-A488 IMPa2-A546 DAPI 8C2-siRNA-IMP-a2-a4 V2.00	0	14. siRNA-SC-10 PSF1-A488 DAPI IMPa2-A546 _u_TileScan_001 (Stage 21 of 49)	00-annTPxifvwedTwy4pjm8mc
1.37269e+006		Cell	1	0.000	1.000	1305	36	siRNA-SC-10 PSF1-A488 IMPa2-A546 DAPI 8C2-siRNA-IMP-a2-a4 V2.00	0	14. siRNA-SC-10 PSF1-A488 DAPI IMPa2-A546 _u_TileScan_001 (Stage 21 of 49)	00-annTPxifvwedTwy4pjm8mc
938992		Cell	1	0.000	1.000	1306	37	siRNA-SC-10 PSF1-A488 IMPa2-A546 DAPI 8C2-siRNA-IMP-a2-a4 V2.00	0	14. siRNA-SC-10 PSF1-A488 DAPI IMPa2-A546 _u_TileScan_001 (Stage 21 of 49)	00-annTPxifvwedTwy4pjm8mc
1.94603e+006		Cell	1	0.000	1.000	1307	0	siRNA-SC-10 PSF1-A488 IMPa2-A546 DAPI 8C2-siRNA-IMP-a2-a4 V2.00	0	14. siRNA-SC-10 PSF1-A488 DAPI IMPa2-A546 _v_TileScan_001 (Stage 22 of 49)	00-iBX8FwRAoQKFsvdtCPAsWS
658064		Cell	1	0.000	1.000	1308	1	siRNA-SC-10 PSF1-A488 IMPa2-A546 DAPI 8C2-siRNA-IMP-a2-a4 V2.00	0	14. siRNA-SC-10 PSF1-A488 DAPI IMPa2-A546 _v_TileScan_001 (Stage 22 of 49)	00-iBX8FwRAoQKFsvdtCPAsWS
1.17005e+006		Cell	1	0.000	1.000	1309	2	siRNA-SC-10 PSF1-A488 IMPa2-A546 DAPI 8C2-siRNA-IMP-a2-a4 V2.00	0	14. siRNA-SC-10 PSF1-A488 DAPI IMPa2-A546 _v_TileScan_001 (Stage 22 of 49)	00-iBX8FwRAoQKFsvdtCPAsWS
2.08304e+006		Cell	1	0.000	1.000	1310	3	siRNA-SC-10 PSF1-A488 IMPa2-A546 DAPI 8C2-siRNA-IMP-a2-a4 V2.00	0	14. siRNA-SC-10 PSF1-A488 DAPI IMPa2-A546 _v_TileScan_001 (Stage 22 of 49)	00-iBX8FwRAoQKFsvdtCPAsWS
2.07004e+006		Cell	1	0.000	1.000	1311	4	siRNA-SC-10 PSF1-A488 IMPa2-A546 DAPI 8C2-siRNA-IMP-a2-a4 V2.00	0	14. siRNA-SC-10 PSF1-A488 DAPI IMPa2-A546 _v_TileScan_001 (Stage 22 of 49)	00-iBX8FwRAoQKFsvdtCPAsWS
90586		Cell	1	0.000	1.000	1312	5	siRNA-SC-10 PSF1-A488 IMPa2-A546 DAPI 8C2-siRNA-IMP-a2-a4 V2.00	0	14. siRNA-SC-10 PSF1-A488 DAPI IMPa2-A546 _v_TileScan_001 (Stage 22 of 49)	00-iBX8FwRAoQKFsvdtCPAsWS
1.49209e+006		Cell	1	0.000	1.000	1313	6	siRNA-SC-10 PSF1-A488 IMPa2-A546 DAPI 8C2-siRNA-IMP-a2-a4 V2.00	0	14. siRNA-SC-10 PSF1-A488 DAPI IMPa2-A546 _v_TileScan_001 (Stage 22 of 49)	00-iBX8FwRAoQKFsvdtCPAsWS
1.06558e+006		Cell	1	0.000	1.000	1314	7	siRNA-SC-10 PSF1-A488 IMPa2-A546 DAPI 8C2-siRNA-IMP-a2-a4 V2.00	0	14. siRNA-SC-10 PSF1-A488 DAPI IMPa2-A546 _v_TileScan_001 (Stage 22 of 49)	00-iBX8FwRAoQKFsvdtCPAsWS
1.02936e+006		Cell	1	0.000	1.000	1315	8	siRNA-SC-10 PSF1-A488 IMPa2-A546 DAPI 8C2-siRNA-IMP-a2-a4 V2.00	0	14. siRNA-SC-10 PSF1-A488 DAPI IMPa2-A546 _v_TileScan_001 (Stage 22 of 49)	00-iBX8FwRAoQKFsvdtCPAsWS
1.44857e+006		Cell	1	0.000	1.000	1316	9	siRNA-SC-10 PSF1-A488 IMPa2-A546 DAPI 8C2-siRNA-IMP-a2-a4 V2.00	0	14. siRNA-SC-10 PSF1-A488 DAPI IMPa2-A546 _v_TileScan_001 (Stage 22 of 49)	00-iBX8FwRAoQKFsvdtCPAsWS
1.75778e+006		Cell	1	0.000	1.000	1317	10	siRNA-SC-10 PSF1-A488 IMPa2-A546 DAPI 8C2-siRNA-IMP-a2-a4 V2.00	0	14. siRNA-SC-10 PSF1-A488 DAPI IMPa2-A546 _v_TileScan_001 (Stage 22 of 49)	00-iBX8FwRAoQKFsvdtCPAsWS
973244		Cell	1	0.000	1.000	1318	11	siRNA-SC-10 PSF1-A488 IMPa2-A546 DAPI 8C2-siRNA-IMP-a2-a4 V2.00	0	14. siRNA-SC-10 PSF1-A488 DAPI IMPa2-A546 _v_TileScan_001 (Stage 22 of 49)	00-iBX8FwRAoQKFsvdtCPAsWS
1.49162e+006		Cell	1	0.000	1.000	1319	12	siRNA-SC-10 PSF1-A488 IMPa2-A546 DAPI 8C2-siRNA-IMP-a2-a4 V2.00	0	14. siRNA-SC-10 PSF1-A488 DAPI IMPa2-A546 _v_TileScan_001 (Stage 22 of 49)	00-iBX8FwRAoQKFsvdtCPAsWS
1.34212e+006		Cell	1	0.000	1.000	1320	13	siRNA-SC-10 PSF1-A488 IMPa2-A546 DAPI 8C2-siRNA-IMP-a2-a4 V2.00	0	14. siRNA-SC-10 PSF1-A488 DAPI IMPa2-A546 _v_TileScan_001 (Stage 22 of 49)	00-iBX8FwRAoQKFsvdtCPAsWS
3.10534e+006		Cell	1	0.000	1.000	1321	0	siRNA-SC-10 PSF1-A488 IMPa2-A546 DAPI 8C2-siRNA-IMP-a2-a4 V2.00	0	14. siRNA-SC-10 PSF1-A488 DAPI IMPa2-A546 _w_TileScan_001 (Stage 23 of 49)	00-4vqGEbLh6gdEDiGzfCsxtC
163798		Cell	1	0.000	1.000	1322	1	siRNA-SC-10 PSF1-A488 IMPa2-A546 DAPI 8C2-siRNA-IMP-a2-a4 V2.00	0	14. siRNA-SC-10 PSF1-A488 DAPI IMPa2-A546 _w_TileScan_001 (Stage 23 of 49)	00-4vqGEbLh6gdEDiGzfCsxtC
131124		Cell	1	0.000	1.000	1323	2	siRNA-SC-10 PSF1-A488 IMPa2-A546 DAPI 8C2-siRNA-IMP-a2-a4 V2.00	0	14. siRNA-SC-10 PSF1-A488 DAPI IMPa2-A546 _w_TileScan_001 (Stage 23 of 49)	00-4vqGEbLh6gdEDiGzfCsxtC
3.08597e+006		Cell	1	0.000	1.000	1324	3	siRNA-SC-10 PSF1-A488 IMPa2-A546 DAPI 8C2-siRNA-IMP-a2-a4 V2.00	0	14. siRNA-SC-10 PSF1-A488 DAPI IMPa2-A546 _w_TileScan_001 (Stage 23 of 49)	00-4vqGEbLh6gdEDiGzfCsxtC
47768		Cell	1	0.000	1.000	1325	4	siRNA-SC-10 PSF1-A488 IMPa2-A546 DAPI 8C2-siRNA-IMP-a2-a4 V2.00	0	14. siRNA-SC-10 PSF1-A488 DAPI IMPa2-A546 _w_TileScan_001 (Stage 23 of 49)	00-4vqGEbLh6gdEDiGzfCsxtC
90089		Cell	1	0.000	1.000	1326	5	siRNA-SC-10 PSF1-A488 IMPa2-A546 DAPI 8C2-siRNA-IMP-a2-a4 V2.00	0	14. siRNA-SC-10 PSF1-A488 DAPI IMPa2-A546 _w_TileScan_001 (Stage 23 of 49)	00-4vqGEbLh6gdEDiGzfCsxtC
826753		Cell	1	0.000	1.000	1327	6	siRNA-SC-10 PSF1-A488 IMPa2-A546 DAPI 8C2-siRNA-IMP-a2-a4 V2.00	0	14. siRNA-SC-10 PSF1-A488 DAPI IMPa2-A546 _w_TileScan_001 (Stage 23 of 49)	00-4vqGEbLh6gdEDiGzfCsxtC
828165		Cell	1	0.000	1.000	1328	7	siRNA-SC-10 PSF1-A488 IMPa2-A546 DAPI 8C2-siRNA-IMP-a2-a4 V2.00	0	14. siRNA-SC-10 PSF1-A488 DAPI IMPa2-A546 _w_TileScan_001 (Stage 23 of 49)	00-4vqGEbLh6gdEDiGzfCsxtC
1.05865e+006		Cell	1	0.000	1.000	1329	8	siRNA-SC-10 PSF1-A488 IMPa2-A546 DAPI 8C2-siRNA-IMP-a2-a4 V2.00	0	14. siRNA-SC-10 PSF1-A488 DAPI IMPa2-A546 _w_TileScan_001 (Stage 23 of 49)	00-4vqGEbLh6gdEDiGzfCsxtC
786912		Cell	1	0.000	1.000	1330	9	siRNA-SC-10 PSF1-A488 IMPa2-A546 DAPI 8C2-siRNA-IMP-a2-a4 V2.00	0	14. siRNA-SC-10 PSF1-A488 DAPI IMPa2-A546 _w_TileScan_001 (Stage 23 of 49)	00-4vqGEbLh6gdEDiGzfCsxtC
1.30076e+006		Cell	1	0.000	1.000	1331	10	siRNA-SC-10 PSF1-A488 IMPa2-A546 DAPI 8C2-siRNA-IMP-a2-a4 V2.00	0	14. siRNA-SC-10 PSF1-A488 DAPI IMPa2-A546 _w_TileScan_001 (Stage 23 of 49)	00-4vqGEbLh6gdEDiGzfCsxtC
278961		Cell	1	0.000	1.000	1332	11	siRNA-SC-10 PSF1-A488 IMPa2-A546 DAPI 8C2-siRNA-IMP-a2-a4 V2.00	0	14. siRNA-SC-10 PSF1-A488 DAPI IMPa2-A546 _w_TileScan_001 (Stage 23 of 49)	00-4vqGEbLh6gdEDiGzfCsxtC
710118		Cell	1	0.000	1.000	1333	12	siRNA-SC-10 PSF1-A488 IMPa2-A546 DAPI 8C2-siRNA-IMP-a2-a4 V2.00	0	14. siRNA-SC-10 PSF1-A488 DAPI IMPa2-A546 _w_TileScan_001 (Stage 23 of 49)	00-4vqGEbLh6gdEDiGzfCsxtC
515632		Cell	1	0.000	1.000	1334	13	siRNA-SC-10 PSF1-A488 IMPa2-A546 DAPI 8C2-siRNA-IMP-a2-a4 V2.00	0	14. siRNA-SC-10 PSF1-A488 DAPI IMPa2-A546 _w_TileScan_001 (Stage 23 of 49)	00-4vqGEbLh6gdEDiGzfCsxtC
837032		Cell	1	0.000	1.000	1335	14	siRNA-SC-10 PSF1-A488 IMPa2-A546 DAPI 8C2-siRNA-IMP-a2-a4 V2.00	0	14. siRNA-SC-10 PSF1-A488 DAPI IMPa2-A546 _w_TileScan_001 (Stage 23 of 49)	00-4vqGEbLh6gdEDiGzfCsxtC
988393		Cell	1	0.000	1.000	1336	15	siRNA-SC-10 PSF1-A488 IMPa2-A546 DAPI 8C2-siRNA-IMP-a2-a4 V2.00	0	14. siRNA-SC-10 PSF1-A488 DAPI IMPa2-A546 _w_TileScan_001 (Stage 23 of 49)	00-4vqGEbLh6gdEDiGzfCsxtC
443089		Cell	1	0.000	1.000	1337	16	siRNA-SC-10 PSF1-A488 IMPa2-A546 DAPI 8C2-siRNA-IMP-a2-a4 V2.00	0	14. siRNA-SC-10 PSF1-A488 DAPI IMPa2-A546 _w_TileScan_001 (Stage 23 of 49)	00-4vqGEbLh6gdEDiGzfCsxtC
1.00144e+006		Cell	1	0.000	1.000	1338	17	siRNA-SC-10 PSF1-A488 IMPa2-A546 DAPI 8C2-siRNA-IMP-a2-a4 V2.00	0	14. siRNA-SC-10 PSF1-A488 DAPI IMPa2-A546 _w_TileScan_001 (Stage 23 of 49)	00-4vqGEbLh6gdEDiGzfCsxtC
883752		Cell	1	0.000	1.000	1339	18	siRNA-SC-10 PSF1-A488 IMPa2-A546 DAPI 8C2-siRNA-IMP-a2-a4 V2.00	0	14. siRNA-SC-10 PSF1-A488 DAPI IMPa2-A546 _w_TileScan_001 (Stage 23 of 49)	00-4vqGEbLh6gdEDiGzfCsxtC
826132		Cell	1	0.000	1.000	1340	19	siRNA-SC-10 PSF1-A488 IMPa2-A546 DAPI 8C2-siRNA-IMP-a2-a4 V2.00	0	14. siRNA-SC-10 PSF1-A488 DAPI IMPa2-A546 _w_TileScan_001 (Stage 23 of 49)	00-4vqGEbLh6gdEDiGzfCsxtC
625444		Cell	1	0.000	1.000	1341	20	siRNA-SC-10 PSF1-A488 IMPa2-A546 DAPI 8C2-siRNA-IMP-a2-a4 V2.00	0	14. siRNA-SC-10 PSF1-A488 DAPI IMPa2-A546 _w_TileScan_001 (Stage 23 of 49)	00-4vqGEbLh6gdEDiGzfCsxtC
678862		Cell	1	0.000	1.000	1342	21	siRNA-SC-10 PSF1-A488 IMPa2-A546 DAPI 8C2-siRNA-IMP-a2-a4 V2.00	0	14. siRNA-SC-10 PSF1-A488 DAPI IMPa2-A546 _w_TileScan_001 (Stage 23 of 49)	00-4vqGEbLh6gdEDiGzfCsxtC
329591		Cell	1	0.000	1.000	1343	22	siRNA-SC-10 PSF1-A488 IMPa2-A546 DAPI 8C2-siRNA-IMP-a2-a4 V2.00	0	14. siRNA-SC-10 PSF1-A488 DAPI IMPa2-A546 _w_TileScan_001 (Stage 23 of 49)	00-4vqGEbLh6gdEDiGzfCsxtC
117887		Cell	1	0.000	1.000	1344	0	siRNA-SC-10 PSF1-A488 IMPa2-A546 DAPI 8C2-siRNA-IMP-a2-a4 V2.00	0	14. siRNA-SC-10 PSF1-A488 DAPI IMPa2-A546 _x_TileScan_001 (Stage 24 of 49)	00-sTQzz4rLEFt2wgHEVBfEiZ
727469		Cell	1	0.000	1.000	1345	1	siRNA-SC-10 PSF1-A488 IMPa2-A546 DAPI 8C2-siRNA-IMP-a2-a4 V2.00	0	14. siRNA-SC-10 PSF1-A488 DAPI IMPa2-A546 _x_TileScan_001 (Stage 24 of 49)	00-sTQzz4rLEFt2wgHEVBfEiZ
761168		Cell	1	0.000	1.000	1346	2	siRNA-SC-10 PSF1-A488 IMPa2-A546 DAPI 8C2-siRNA-IMP-a2-a4 V2.00	0	14. siRNA-SC-10 PSF1-A488 DAPI IMPa2-A546 _x_TileScan_001 (Stage 24 of 49)	00-sTQzz4rLEFt2wgHEVBfEiZ
335345		Cell	1	0.000	1.000	1347	3	siRNA-SC-10 PSF1-A488 IMPa2-A546 DAPI 8C2-siRNA-IMP-a2-a4 V2.00	0	14. siRNA-SC-10 PSF1-A488 DAPI IMPa2-A546 _x_TileScan_001 (Stage 24 of 49)	00-sTQzz4rLEFt2wgHEVBfEiZ
487533		Cell	1	0.000	1.000	1348	4	siRNA-SC-10 PSF1-A488 IMPa2-A546 DAPI 8C2-siRNA-IMP-a2-a4 V2.00	0	14. siRNA-SC-10 PSF1-A488 DAPI IMPa2-A546 _x_TileScan_001 (Stage 24 of 49)	00-sTQzz4rLEFt2wgHEVBfEiZ
828532		Cell	1	0.000	1.000	1349	5	siRNA-SC-10 PSF1-A488 IMPa2-A546 DAPI 8C2-siRNA-IMP-a2-a4 V2.00	0	14. siRNA-SC-10 PSF1-A488 DAPI IMPa2-A546 _x_TileScan_001 (Stage 24 of 49)	00-sTQzz4rLEFt2wgHEVBfEiZ
1.03099e+006		Cell	1	0.000	1.000	1350	6	siRNA-SC-10 PSF1-A488 IMPa2-A546 DAPI 8C2-siRNA-IMP-a2-a4 V2.00	0	14. siRNA-SC-10 PSF1-A488 DAPI IMPa2-A546 _x_TileScan_001 (Stage 24 of 49)	00-sTQzz4rLEFt2wgHEVBfEiZ
574703		Cell	1	0.000	1.000	1351	7	siRNA-SC-10 PSF1-A488 IMPa2-A546 DAPI 8C2-siRNA-IMP-a2-a4 V2.00	0	14. siRNA-SC-10 PSF1-A488 DAPI IMPa2-A546 _x_TileScan_001 (Stage 24 of 49)	00-sTQzz4rLEFt2wgHEVBfEiZ
987430		Cell	1	0.000	1.000	1352	8	siRNA-SC-10 PSF1-A488 IMPa2-A546 DAPI 8C2-siRNA-IMP-a2-a4 V2.00	0	14. siRNA-SC-10 PSF1-A488 DAPI IMPa2-A546 _x_TileScan_001 (Stage 24 of 49)	00-sTQzz4rLEFt2wgHEVBfEiZ
267118		Cell	1	0.000	1.000	1353	9	siRNA-SC-10 PSF1-A488 IMPa2-A546 DAPI 8C2-siRNA-IMP-a2-a4 V2.00	0	14. siRNA-SC-10 PSF1-A488 DAPI IMPa2-A546 _x_TileScan_001 (Stage 24 of 49)	00-sTQzz4rLEFt2wgHEVBfEiZ
1.88818e+006		Cell	1	0.000	1.000	1354	10	siRNA-SC-10 PSF1-A488 IMPa2-A546 DAPI 8C2-siRNA-IMP-a2-a4 V2.00	0	14. siRNA-SC-10 PSF1-A488 DAPI IMPa2-A546 _x_TileScan_001 (Stage 24 of 49)	00-sTQzz4rLEFt2wgHEVBfEiZ
1.07763e+006		Cell	1	0.000	1.000	1355	11	siRNA-SC-10 PSF1-A488 IMPa2-A546 DAPI 8C2-siRNA-IMP-a2-a4 V2.00	0	14. siRNA-SC-10 PSF1-A488 DAPI IMPa2-A546 _x_TileScan_001 (Stage 24 of 49)	00-sTQzz4rLEFt2wgHEVBfEiZ
1.02656e+006		Cell	1	0.000	1.000	1356	12	siRNA-SC-10 PSF1-A488 IMPa2-A546 DAPI 8C2-siRNA-IMP-a2-a4 V2.00	0	14. siRNA-SC-10 PSF1-A488 DAPI IMPa2-A546 _x_TileScan_001 (Stage 24 of 49)	00-sTQzz4rLEFt2wgHEVBfEiZ
548892		Cell	1	0.000	1.000	1357	13	siRNA-SC-10 PSF1-A488 IMPa2-A546 DAPI 8C2-siRNA-IMP-a2-a4 V2.00	0	14. siRNA-SC-10 PSF1-A488 DAPI IMPa2-A546 _x_TileScan_001 (Stage 24 of 49)	00-sTQzz4rLEFt2wgHEVBfEiZ
1.73037e+006		Cell	1	0.000	1.000	1358	14	siRNA-SC-10 PSF1-A488 IMPa2-A546 DAPI 8C2-siRNA-IMP-a2-a4 V2.00	0	14. siRNA-SC-10 PSF1-A488 DAPI IMPa2-A546 _x_TileScan_001 (Stage 24 of 49)	00-sTQzz4rLEFt2wgHEVBfEiZ
1.26861e+006		Cell	1	0.000	1.000	1359	15	siRNA-SC-10 PSF1-A488 IMPa2-A546 DAPI 8C2-siRNA-IMP-a2-a4 V2.00	0	14. siRNA-SC-10 PSF1-A488 DAPI IMPa2-A546 _x_TileScan_001 (Stage 24 of 49)	00-sTQzz4rLEFt2wgHEVBfEiZ
686042		Cell	1	0.000	1.000	1360	16	siRNA-SC-10 PSF1-A488 IMPa2-A546 DAPI 8C2-siRNA-IMP-a2-a4 V2.00	0	14. siRNA-SC-10 PSF1-A488 DAPI IMPa2-A546 _x_TileScan_001 (Stage 24 of 49)	00-sTQzz4rLEFt2wgHEVBfEiZ
620151		Cell	1	0.000	1.000	1361	17	siRNA-SC-10 PSF1-A488 IMPa2-A546 DAPI 8C2-siRNA-IMP-a2-a4 V2.00	0	14. siRNA-SC-10 PSF1-A488 DAPI IMPa2-A546 _x_TileScan_001 (Stage 24 of 49)	00-sTQzz4rLEFt2wgHEVBfEiZ
567401		Cell	1	0.000	1.000	1362	18	siRNA-SC-10 PSF1-A488 IMPa2-A546 DAPI 8C2-siRNA-IMP-a2-a4 V2.00	0	14. siRNA-SC-10 PSF1-A488 DAPI IMPa2-A546 _x_TileScan_001 (Stage 24 of 49)	00-sTQzz4rLEFt2wgHEVBfEiZ
2.8982e+006		Cell	1	0.000	1.000	1363	19	siRNA-SC-10 PSF1-A488 IMPa2-A546 DAPI 8C2-siRNA-IMP-a2-a4 V2.00	0	14. siRNA-SC-10 PSF1-A488 DAPI IMPa2-A546 _x_TileScan_001 (Stage 24 of 49)	00-sTQzz4rLEFt2wgHEVBfEiZ
480506		Cell	1	0.000	1.000	1364	20	siRNA-SC-10 PSF1-A488 IMPa2-A546 DAPI 8C2-siRNA-IMP-a2-a4 V2.00	0	14. siRNA-SC-10 PSF1-A488 DAPI IMPa2-A546 _x_TileScan_001 (Stage 24 of 49)	00-sTQzz4rLEFt2wgHEVBfEiZ
1.25419e+006		Cell	1	0.000	1.000	1365	21	siRNA-SC-10 PSF1-A488 IMPa2-A546 DAPI 8C2-siRNA-IMP-a2-a4 V2.00	0	14. siRNA-SC-10 PSF1-A488 DAPI IMPa2-A546 _x_TileScan_001 (Stage 24 of 49)	00-sTQzz4rLEFt2wgHEVBfEiZ
815083		Cell	1	0.000	1.000	1366	22	siRNA-SC-10 PSF1-A488 IMPa2-A546 DAPI 8C2-siRNA-IMP-a2-a4 V2.00	0	14. siRNA-SC-10 PSF1-A488 DAPI IMPa2-A546 _x_TileScan_001 (Stage 24 of 49)	00-sTQzz4rLEFt2wgHEVBfEiZ
514855		Cell	1	0.000	1.000	1367	23	siRNA-SC-10 PSF1-A488 IMPa2-A546 DAPI 8C2-siRNA-IMP-a2-a4 V2.00	0	14. siRNA-SC-10 PSF1-A488 DAPI IMPa2-A546 _x_TileScan_001 (Stage 24 of 49)	00-sTQzz4rLEFt2wgHEVBfEiZ
819794		Cell	1	0.000	1.000	1368	24	siRNA-SC-10 PSF1-A488 IMPa2-A546 DAPI 8C2-siRNA-IMP-a2-a4 V2.00	0	14. siRNA-SC-10 PSF1-A488 DAPI IMPa2-A546 _x_TileScan_001 (Stage 24 of 49)	00-sTQzz4rLEFt2wgHEVBfEiZ
858976		Cell	1	0.000	1.000	1369	25	siRNA-SC-10 PSF1-A488 IMPa2-A546 DAPI 8C2-siRNA-IMP-a2-a4 V2.00	0	14. siRNA-SC-10 PSF1-A488 DAPI IMPa2-A546 _x_TileScan_001 (Stage 24 of 49)	00-sTQzz4rLEFt2wgHEVBfEiZ
837699		Cell	1	0.000	1.000	1370	26	siRNA-SC-10 PSF1-A488 IMPa2-A546 DAPI 8C2-siRNA-IMP-a2-a4 V2.00	0	14. siRNA-SC-10 PSF1-A488 DAPI IMPa2-A546 _x_TileScan_001 (Stage 24 of 49)	00-sTQzz4rLEFt2wgHEVBfEiZ
865397		Cell	1	0.000	1.000	1371	27	siRNA-SC-10 PSF1-A488 IMPa2-A546 DAPI 8C2-siRNA-IMP-a2-a4 V2.00	0	14. siRNA-SC-10 PSF1-A488 DAPI IMPa2-A546 _x_TileScan_001 (Stage 24 of 49)	00-sTQzz4rLEFt2wgHEVBfEiZ
2.38068e+006		Cell	1	0.000	1.000	1372	0	siRNA-SC-10 PSF1-A488 IMPa2-A546 DAPI 8C2-siRNA-IMP-a2-a4 V2.00	0	14. siRNA-SC-10 PSF1-A488 DAPI IMPa2-A546 _y_TileScan_001 (Stage 25 of 49)	00-zddFZYGCvq477YqwzfGr77
1.22582e+006		Cell	1	0.000	1.000	1373	1	siRNA-SC-10 PSF1-A488 IMPa2-A546 DAPI 8C2-siRNA-IMP-a2-a4 V2.00	0	14. siRNA-SC-10 PSF1-A488 DAPI IMPa2-A546 _y_TileScan_001 (Stage 25 of 49)	00-zddFZYGCvq477YqwzfGr77
1.08121e+006		Cell	1	0.000	1.000	1374	2	siRNA-SC-10 PSF1-A488 IMPa2-A546 DAPI 8C2-siRNA-IMP-a2-a4 V2.00	0	14. siRNA-SC-10 PSF1-A488 DAPI IMPa2-A546 _y_TileScan_001 (Stage 25 of 49)	00-zddFZYGCvq477YqwzfGr77
1.69899e+006		Cell	1	0.000	1.000	1375	3	siRNA-SC-10 PSF1-A488 IMPa2-A546 DAPI 8C2-siRNA-IMP-a2-a4 V2.00	0	14. siRNA-SC-10 PSF1-A488 DAPI IMPa2-A546 _y_TileScan_001 (Stage 25 of 49)	00-zddFZYGCvq477YqwzfGr77
958590		Cell	1	0.000	1.000	1376	4	siRNA-SC-10 PSF1-A488 IMPa2-A546 DAPI 8C2-siRNA-IMP-a2-a4 V2.00	0	14. siRNA-SC-10 PSF1-A488 DAPI IMPa2-A546 _y_TileScan_001 (Stage 25 of 49)	00-zddFZYGCvq477YqwzfGr77
824255		Cell	1	0.000	1.000	1377	5	siRNA-SC-10 PSF1-A488 IMPa2-A546 DAPI 8C2-siRNA-IMP-a2-a4 V2.00	0	14. siRNA-SC-10 PSF1-A488 DAPI IMPa2-A546 _y_TileScan_001 (Stage 25 of 49)	00-zddFZYGCvq477YqwzfGr77
693188		Cell	1	0.000	1.000	1378	6	siRNA-SC-10 PSF1-A488 IMPa2-A546 DAPI 8C2-siRNA-IMP-a2-a4 V2.00	0	14. siRNA-SC-10 PSF1-A488 DAPI IMPa2-A546 _y_TileScan_001 (Stage 25 of 49)	00-zddFZYGCvq477YqwzfGr77
91279		Cell	1	0.000	1.000	1379	7	siRNA-SC-10 PSF1-A488 IMPa2-A546 DAPI 8C2-siRNA-IMP-a2-a4 V2.00	0	14. siRNA-SC-10 PSF1-A488 DAPI IMPa2-A546 _y_TileScan_001 (Stage 25 of 49)	00-zddFZYGCvq477YqwzfGr77
3.05491e+006		Cell	1	0.000	1.000	1380	8	siRNA-SC-10 PSF1-A488 IMPa2-A546 DAPI 8C2-siRNA-IMP-a2-a4 V2.00	0	14. siRNA-SC-10 PSF1-A488 DAPI IMPa2-A546 _y_TileScan_001 (Stage 25 of 49)	00-zddFZYGCvq477YqwzfGr77
80702		Cell	1	0.000	1.000	1381	9	siRNA-SC-10 PSF1-A488 IMPa2-A546 DAPI 8C2-siRNA-IMP-a2-a4 V2.00	0	14. siRNA-SC-10 PSF1-A488 DAPI IMPa2-A546 _y_TileScan_001 (Stage 25 of 49)	00-zddFZYGCvq477YqwzfGr77
594237		Cell	1	0.000	1.000	1382	10	siRNA-SC-10 PSF1-A488 IMPa2-A546 DAPI 8C2-siRNA-IMP-a2-a4 V2.00	0	14. siRNA-SC-10 PSF1-A488 DAPI IMPa2-A546 _y_TileScan_001 (Stage 25 of 49)	00-zddFZYGCvq477YqwzfGr77
933628		Cell	1	0.000	1.000	1383	11	siRNA-SC-10 PSF1-A488 IMPa2-A546 DAPI 8C2-siRNA-IMP-a2-a4 V2.00	0	14. siRNA-SC-10 PSF1-A488 DAPI IMPa2-A546 _y_TileScan_001 (Stage 25 of 49)	00-zddFZYGCvq477YqwzfGr77
1.24227e+006		Cell	1	0.000	1.000	1384	12	siRNA-SC-10 PSF1-A488 IMPa2-A546 DAPI 8C2-siRNA-IMP-a2-a4 V2.00	0	14. siRNA-SC-10 PSF1-A488 DAPI IMPa2-A546 _y_TileScan_001 (Stage 25 of 49)	00-zddFZYGCvq477YqwzfGr77
971294		Cell	1	0.000	1.000	1385	13	siRNA-SC-10 PSF1-A488 IMPa2-A546 DAPI 8C2-siRNA-IMP-a2-a4 V2.00	0	14. siRNA-SC-10 PSF1-A488 DAPI IMPa2-A546 _y_TileScan_001 (Stage 25 of 49)	00-zddFZYGCvq477YqwzfGr77
532721		Cell	1	0.000	1.000	1386	14	siRNA-SC-10 PSF1-A488 IMPa2-A546 DAPI 8C2-siRNA-IMP-a2-a4 V2.00	0	14. siRNA-SC-10 PSF1-A488 DAPI IMPa2-A546 _y_TileScan_001 (Stage 25 of 49)	00-zddFZYGCvq477YqwzfGr77
3.15537e+006		Cell	1	0.000	1.000	1387	15	siRNA-SC-10 PSF1-A488 IMPa2-A546 DAPI 8C2-siRNA-IMP-a2-a4 V2.00	0	14. siRNA-SC-10 PSF1-A488 DAPI IMPa2-A546 _y_TileScan_001 (Stage 25 of 49)	00-zddFZYGCvq477YqwzfGr77
703929		Cell	1	0.000	1.000	1388	16	siRNA-SC-10 PSF1-A488 IMPa2-A546 DAPI 8C2-siRNA-IMP-a2-a4 V2.00	0	14. siRNA-SC-10 PSF1-A488 DAPI IMPa2-A546 _y_TileScan_001 (Stage 25 of 49)	00-zddFZYGCvq477YqwzfGr77
2.05903e+006		Cell	1	0.000	1.000	1389	17	siRNA-SC-10 PSF1-A488 IMPa2-A546 DAPI 8C2-siRNA-IMP-a2-a4 V2.00	0	14. siRNA-SC-10 PSF1-A488 DAPI IMPa2-A546 _y_TileScan_001 (Stage 25 of 49)	00-zddFZYGCvq477YqwzfGr77
371541		Cell	1	0.000	1.000	1390	18	siRNA-SC-10 PSF1-A488 IMPa2-A546 DAPI 8C2-siRNA-IMP-a2-a4 V2.00	0	14. siRNA-SC-10 PSF1-A488 DAPI IMPa2-A546 _y_TileScan_001 (Stage 25 of 49)	00-zddFZYGCvq477YqwzfGr77
567190		Cell	1	0.000	1.000	1391	19	siRNA-SC-10 PSF1-A488 IMPa2-A546 DAPI 8C2-siRNA-IMP-a2-a4 V2.00	0	14. siRNA-SC-10 PSF1-A488 DAPI IMPa2-A546 _y_TileScan_001 (Stage 25 of 49)	00-zddFZYGCvq477YqwzfGr77
532807		Cell	1	0.000	1.000	1392	20	siRNA-SC-10 PSF1-A488 IMPa2-A546 DAPI 8C2-siRNA-IMP-a2-a4 V2.00	0	14. siRNA-SC-10 PSF1-A488 DAPI IMPa2-A546 _y_TileScan_001 (Stage 25 of 49)	00-zddFZYGCvq477YqwzfGr77
1.00882e+006		Cell	1	0.000	1.000	1393	21	siRNA-SC-10 PSF1-A488 IMPa2-A546 DAPI 8C2-siRNA-IMP-a2-a4 V2.00	0	14. siRNA-SC-10 PSF1-A488 DAPI IMPa2-A546 _y_TileScan_001 (Stage 25 of 49)	00-zddFZYGCvq477YqwzfGr77
147772		Cell	1	0.000	1.000	1394	22	siRNA-SC-10 PSF1-A488 IMPa2-A546 DAPI 8C2-siRNA-IMP-a2-a4 V2.00	0	14. siRNA-SC-10 PSF1-A488 DAPI IMPa2-A546 _y_TileScan_001 (Stage 25 of 49)	00-zddFZYGCvq477YqwzfGr77
204653		Cell	1	0.000	1.000	1395	23	siRNA-SC-10 PSF1-A488 IMPa2-A546 DAPI 8C2-siRNA-IMP-a2-a4 V2.00	0	14. siRNA-SC-10 PSF1-A488 DAPI IMPa2-A546 _y_TileScan_001 (Stage 25 of 49)	00-zddFZYGCvq477YqwzfGr77
634948		Cell	1	0.000	1.000	1396	24	siRNA-SC-10 PSF1-A488 IMPa2-A546 DAPI 8C2-siRNA-IMP-a2-a4 V2.00	0	14. siRNA-SC-10 PSF1-A488 DAPI IMPa2-A546 _y_TileScan_001 (Stage 25 of 49)	00-zddFZYGCvq477YqwzfGr77
2.49911e+006		Cell	1	0.000	1.000	1397	25	siRNA-SC-10 PSF1-A488 IMPa2-A546 DAPI 8C2-siRNA-IMP-a2-a4 V2.00	0	14. siRNA-SC-10 PSF1-A488 DAPI IMPa2-A546 _y_TileScan_001 (Stage 25 of 49)	00-zddFZYGCvq477YqwzfGr77
1.13253e+006		Cell	1	0.000	1.000	1398	26	siRNA-SC-10 PSF1-A488 IMPa2-A546 DAPI 8C2-siRNA-IMP-a2-a4 V2.00	0	14. siRNA-SC-10 PSF1-A488 DAPI IMPa2-A546 _y_TileScan_001 (Stage 25 of 49)	00-zddFZYGCvq477YqwzfGr77
1.82319e+006		Cell	1	0.000	1.000	1399	27	siRNA-SC-10 PSF1-A488 IMPa2-A546 DAPI 8C2-siRNA-IMP-a2-a4 V2.00	0	14. siRNA-SC-10 PSF1-A488 DAPI IMPa2-A546 _y_TileScan_001 (Stage 25 of 49)	00-zddFZYGCvq477YqwzfGr77
673480		Cell	1	0.000	1.000	1400	28	siRNA-SC-10 PSF1-A488 IMPa2-A546 DAPI 8C2-siRNA-IMP-a2-a4 V2.00	0	14. siRNA-SC-10 PSF1-A488 DAPI IMPa2-A546 _y_TileScan_001 (Stage 25 of 49)	00-zddFZYGCvq477YqwzfGr77
730452		Cell	1	0.000	1.000	1401	29	siRNA-SC-10 PSF1-A488 IMPa2-A546 DAPI 8C2-siRNA-IMP-a2-a4 V2.00	0	14. siRNA-SC-10 PSF1-A488 DAPI IMPa2-A546 _y_TileScan_001 (Stage 25 of 49)	00-zddFZYGCvq477YqwzfGr77
324858		Cell	1	0.000	1.000	1402	0	siRNA-SC-10 PSF1-A488 IMPa2-A546 DAPI 8C2-siRNA-IMP-a2-a4 V2.00	0	14. siRNA-SC-10 PSF1-A488 DAPI IMPa2-A546 _z_TileScan_001 (Stage 26 of 49)	00-sPoZV2fpehhsFiaUqBFi6E
1.03347e+006		Cell	1	0.000	1.000	1403	1	siRNA-SC-10 PSF1-A488 IMPa2-A546 DAPI 8C2-siRNA-IMP-a2-a4 V2.00	0	14. siRNA-SC-10 PSF1-A488 DAPI IMPa2-A546 _z_TileScan_001 (Stage 26 of 49)	00-sPoZV2fpehhsFiaUqBFi6E
2.6401e+006		Cell	1	0.000	1.000	1404	2	siRNA-SC-10 PSF1-A488 IMPa2-A546 DAPI 8C2-siRNA-IMP-a2-a4 V2.00	0	14. siRNA-SC-10 PSF1-A488 DAPI IMPa2-A546 _z_TileScan_001 (Stage 26 of 49)	00-sPoZV2fpehhsFiaUqBFi6E
436853		Cell	1	0.000	1.000	1405	3	siRNA-SC-10 PSF1-A488 IMPa2-A546 DAPI 8C2-siRNA-IMP-a2-a4 V2.00	0	14. siRNA-SC-10 PSF1-A488 DAPI IMPa2-A546 _z_TileScan_001 (Stage 26 of 49)	00-sPoZV2fpehhsFiaUqBFi6E
920142		Cell	1	0.000	1.000	1406	4	siRNA-SC-10 PSF1-A488 IMPa2-A546 DAPI 8C2-siRNA-IMP-a2-a4 V2.00	0	14. siRNA-SC-10 PSF1-A488 DAPI IMPa2-A546 _z_TileScan_001 (Stage 26 of 49)	00-sPoZV2fpehhsFiaUqBFi6E
3.15114e+006		Cell	1	0.000	1.000	1407	5	siRNA-SC-10 PSF1-A488 IMPa2-A546 DAPI 8C2-siRNA-IMP-a2-a4 V2.00	0	14. siRNA-SC-10 PSF1-A488 DAPI IMPa2-A546 _z_TileScan_001 (Stage 26 of 49)	00-sPoZV2fpehhsFiaUqBFi6E
823321		Cell	1	0.000	1.000	1408	6	siRNA-SC-10 PSF1-A488 IMPa2-A546 DAPI 8C2-siRNA-IMP-a2-a4 V2.00	0	14. siRNA-SC-10 PSF1-A488 DAPI IMPa2-A546 _z_TileScan_001 (Stage 26 of 49)	00-sPoZV2fpehhsFiaUqBFi6E
963883		Cell	1	0.000	1.000	1409	7	siRNA-SC-10 PSF1-A488 IMPa2-A546 DAPI 8C2-siRNA-IMP-a2-a4 V2.00	0	14. siRNA-SC-10 PSF1-A488 DAPI IMPa2-A546 _z_TileScan_001 (Stage 26 of 49)	00-sPoZV2fpehhsFiaUqBFi6E
1.13531e+006		Cell	1	0.000	1.000	1410	8	siRNA-SC-10 PSF1-A488 IMPa2-A546 DAPI 8C2-siRNA-IMP-a2-a4 V2.00	0	14. siRNA-SC-10 PSF1-A488 DAPI IMPa2-A546 _z_TileScan_001 (Stage 26 of 49)	00-sPoZV2fpehhsFiaUqBFi6E
702950		Cell	1	0.000	1.000	1411	9	siRNA-SC-10 PSF1-A488 IMPa2-A546 DAPI 8C2-siRNA-IMP-a2-a4 V2.00	0	14. siRNA-SC-10 PSF1-A488 DAPI IMPa2-A546 _z_TileScan_001 (Stage 26 of 49)	00-sPoZV2fpehhsFiaUqBFi6E
929193		Cell	1	0.000	1.000	1412	10	siRNA-SC-10 PSF1-A488 IMPa2-A546 DAPI 8C2-siRNA-IMP-a2-a4 V2.00	0	14. siRNA-SC-10 PSF1-A488 DAPI IMPa2-A546 _z_TileScan_001 (Stage 26 of 49)	00-sPoZV2fpehhsFiaUqBFi6E
913665		Cell	1	0.000	1.000	1413	11	siRNA-SC-10 PSF1-A488 IMPa2-A546 DAPI 8C2-siRNA-IMP-a2-a4 V2.00	0	14. siRNA-SC-10 PSF1-A488 DAPI IMPa2-A546 _z_TileScan_001 (Stage 26 of 49)	00-sPoZV2fpehhsFiaUqBFi6E
1.34225e+006		Cell	1	0.000	1.000	1414	12	siRNA-SC-10 PSF1-A488 IMPa2-A546 DAPI 8C2-siRNA-IMP-a2-a4 V2.00	0	14. siRNA-SC-10 PSF1-A488 DAPI IMPa2-A546 _z_TileScan_001 (Stage 26 of 49)	00-sPoZV2fpehhsFiaUqBFi6E
3.39543e+006		Cell	1	0.000	1.000	1415	13	siRNA-SC-10 PSF1-A488 IMPa2-A546 DAPI 8C2-siRNA-IMP-a2-a4 V2.00	0	14. siRNA-SC-10 PSF1-A488 DAPI IMPa2-A546 _z_TileScan_001 (Stage 26 of 49)	00-sPoZV2fpehhsFiaUqBFi6E
1.276e+006		Cell	1	0.000	1.000	1416	14	siRNA-SC-10 PSF1-A488 IMPa2-A546 DAPI 8C2-siRNA-IMP-a2-a4 V2.00	0	14. siRNA-SC-10 PSF1-A488 DAPI IMPa2-A546 _z_TileScan_001 (Stage 26 of 49)	00-sPoZV2fpehhsFiaUqBFi6E
1.27907e+006		Cell	1	0.000	1.000	1417	15	siRNA-SC-10 PSF1-A488 IMPa2-A546 DAPI 8C2-siRNA-IMP-a2-a4 V2.00	0	14. siRNA-SC-10 PSF1-A488 DAPI IMPa2-A546 _z_TileScan_001 (Stage 26 of 49)	00-sPoZV2fpehhsFiaUqBFi6E
1.18618e+006		Cell	1	0.000	1.000	1418	16	siRNA-SC-10 PSF1-A488 IMPa2-A546 DAPI 8C2-siRNA-IMP-a2-a4 V2.00	0	14. siRNA-SC-10 PSF1-A488 DAPI IMPa2-A546 _z_TileScan_001 (Stage 26 of 49)	00-sPoZV2fpehhsFiaUqBFi6E
2.74752e+006		Cell	1	0.000	1.000	1419	17	siRNA-SC-10 PSF1-A488 IMPa2-A546 DAPI 8C2-siRNA-IMP-a2-a4 V2.00	0	14. siRNA-SC-10 PSF1-A488 DAPI IMPa2-A546 _z_TileScan_001 (Stage 26 of 49)	00-sPoZV2fpehhsFiaUqBFi6E
1.77319e+006		Cell	1	0.000	1.000	1420	18	siRNA-SC-10 PSF1-A488 IMPa2-A546 DAPI 8C2-siRNA-IMP-a2-a4 V2.00	0	14. siRNA-SC-10 PSF1-A488 DAPI IMPa2-A546 _z_TileScan_001 (Stage 26 of 49)	00-sPoZV2fpehhsFiaUqBFi6E
1.69929e+006		Cell	1	0.000	1.000	1421	19	siRNA-SC-10 PSF1-A488 IMPa2-A546 DAPI 8C2-siRNA-IMP-a2-a4 V2.00	0	14. siRNA-SC-10 PSF1-A488 DAPI IMPa2-A546 _z_TileScan_001 (Stage 26 of 49)	00-sPoZV2fpehhsFiaUqBFi6E
596018		Cell	1	0.000	1.000	1422	20	siRNA-SC-10 PSF1-A488 IMPa2-A546 DAPI 8C2-siRNA-IMP-a2-a4 V2.00	0	14. siRNA-SC-10 PSF1-A488 DAPI IMPa2-A546 _z_TileScan_001 (Stage 26 of 49)	00-sPoZV2fpehhsFiaUqBFi6E
480715		Cell	1	0.000	1.000	1423	21	siRNA-SC-10 PSF1-A488 IMPa2-A546 DAPI 8C2-siRNA-IMP-a2-a4 V2.00	0	14. siRNA-SC-10 PSF1-A488 DAPI IMPa2-A546 _z_TileScan_001 (Stage 26 of 49)	00-sPoZV2fpehhsFiaUqBFi6E
1.08396e+006		Cell	1	0.000	1.000	1424	22	siRNA-SC-10 PSF1-A488 IMPa2-A546 DAPI 8C2-siRNA-IMP-a2-a4 V2.00	0	14. siRNA-SC-10 PSF1-A488 DAPI IMPa2-A546 _z_TileScan_001 (Stage 26 of 49)	00-sPoZV2fpehhsFiaUqBFi6E
1.13257e+006		Cell	1	0.000	1.000	1425	23	siRNA-SC-10 PSF1-A488 IMPa2-A546 DAPI 8C2-siRNA-IMP-a2-a4 V2.00	0	14. siRNA-SC-10 PSF1-A488 DAPI IMPa2-A546 _z_TileScan_001 (Stage 26 of 49)	00-sPoZV2fpehhsFiaUqBFi6E
779624		Cell	1	0.000	1.000	1426	24	siRNA-SC-10 PSF1-A488 IMPa2-A546 DAPI 8C2-siRNA-IMP-a2-a4 V2.00	0	14. siRNA-SC-10 PSF1-A488 DAPI IMPa2-A546 _z_TileScan_001 (Stage 26 of 49)	00-sPoZV2fpehhsFiaUqBFi6E
