# Supplementary material for: Development of a pipeline for automated, high-throughput analysis of paraspeckle proteins reveals specific roles for importin α proteins
Source: Sci Rep. 2017 Feb 27;7:43323. doi: 10.1038/srep43323 (PMC5379994; doi:10.1038/srep43323)
Supplement: Supplementary Dataset SD1-I [file srep43323-s11.zip › I8P/8C2-siRNA-IMPa2-PSF/_/siRNA-SC-10 PSF1-A488 IMPa2-A546 DAPI 8C2-siRNA-IMP-a2-a4 V2.00_Statistics/siRNA-SC-10 PSF1-A488 IMPa2-A546 DAPI 8C2-siRNA-IMP-a2-a4 V2.00_Cell_Cytoplasm_Number_of_Vesicles_VesicleType=_Vesicles_Paraspeckle.csv]

Cell Cytoplasm Number of Vesicles VesicleType= Vesicles Paraspeckle
====================
Value	Unit	Category	Birth [s]	Death [s]	VesicleType	ID	OriginalID	Original Component Name	Original Component ID	Original Image Name	Original Image ID
0	um	Cell	0.000	1.000	Vesicles Paraspeckle	0	0	siRNA-SC-10 PSF1-A488 IMPa2-A546 DAPI 8C2-siRNA-IMP-a2-a4 V2.00	0	14. siRNA-SC-10 PSF1-A488 DAPI IMPa2-A546 _a_TileScan_001 (Stage 1 of 49)	00-ywvp9Miead9to7zhJtXHYG
0	um	Cell	0.000	1.000	Vesicles Paraspeckle	1	1	siRNA-SC-10 PSF1-A488 IMPa2-A546 DAPI 8C2-siRNA-IMP-a2-a4 V2.00	0	14. siRNA-SC-10 PSF1-A488 DAPI IMPa2-A546 _a_TileScan_001 (Stage 1 of 49)	00-ywvp9Miead9to7zhJtXHYG
0	um	Cell	0.000	1.000	Vesicles Paraspeckle	2	2	siRNA-SC-10 PSF1-A488 IMPa2-A546 DAPI 8C2-siRNA-IMP-a2-a4 V2.00	0	14. siRNA-SC-10 PSF1-A488 DAPI IMPa2-A546 _a_TileScan_001 (Stage 1 of 49)	00-ywvp9Miead9to7zhJtXHYG
0	um	Cell	0.000	1.000	Vesicles Paraspeckle	3	3	siRNA-SC-10 PSF1-A488 IMPa2-A546 DAPI 8C2-siRNA-IMP-a2-a4 V2.00	0	14. siRNA-SC-10 PSF1-A488 DAPI IMPa2-A546 _a_TileScan_001 (Stage 1 of 49)	00-ywvp9Miead9to7zhJtXHYG
0	um	Cell	0.000	1.000	Vesicles Paraspeckle	4	4	siRNA-SC-10 PSF1-A488 IMPa2-A546 DAPI 8C2-siRNA-IMP-a2-a4 V2.00	0	14. siRNA-SC-10 PSF1-A488 DAPI IMPa2-A546 _a_TileScan_001 (Stage 1 of 49)	00-ywvp9Miead9to7zhJtXHYG
0	um	Cell	0.000	1.000	Vesicles Paraspeckle	5	5	siRNA-SC-10 PSF1-A488 IMPa2-A546 DAPI 8C2-siRNA-IMP-a2-a4 V2.00	0	14. siRNA-SC-10 PSF1-A488 DAPI IMPa2-A546 _a_TileScan_001 (Stage 1 of 49)	00-ywvp9Miead9to7zhJtXHYG
0	um	Cell	0.000	1.000	Vesicles Paraspeckle	6	6	siRNA-SC-10 PSF1-A488 IMPa2-A546 DAPI 8C2-siRNA-IMP-a2-a4 V2.00	0	14. siRNA-SC-10 PSF1-A488 DAPI IMPa2-A546 _a_TileScan_001 (Stage 1 of 49)	00-ywvp9Miead9to7zhJtXHYG
0	um	Cell	0.000	1.000	Vesicles Paraspeckle	7	7	siRNA-SC-10 PSF1-A488 IMPa2-A546 DAPI 8C2-siRNA-IMP-a2-a4 V2.00	0	14. siRNA-SC-10 PSF1-A488 DAPI IMPa2-A546 _a_TileScan_001 (Stage 1 of 49)	00-ywvp9Miead9to7zhJtXHYG
0	um	Cell	0.000	1.000	Vesicles Paraspeckle	8	8	siRNA-SC-10 PSF1-A488 IMPa2-A546 DAPI 8C2-siRNA-IMP-a2-a4 V2.00	0	14. siRNA-SC-10 PSF1-A488 DAPI IMPa2-A546 _a_TileScan_001 (Stage 1 of 49)	00-ywvp9Miead9to7zhJtXHYG
0	um	Cell	0.000	1.000	Vesicles Paraspeckle	9	9	siRNA-SC-10 PSF1-A488 IMPa2-A546 DAPI 8C2-siRNA-IMP-a2-a4 V2.00	0	14. siRNA-SC-10 PSF1-A488 DAPI IMPa2-A546 _a_TileScan_001 (Stage 1 of 49)	00-ywvp9Miead9to7zhJtXHYG
0	um	Cell	0.000	1.000	Vesicles Paraspeckle	10	10	siRNA-SC-10 PSF1-A488 IMPa2-A546 DAPI 8C2-siRNA-IMP-a2-a4 V2.00	0	14. siRNA-SC-10 PSF1-A488 DAPI IMPa2-A546 _a_TileScan_001 (Stage 1 of 49)	00-ywvp9Miead9to7zhJtXHYG
0	um	Cell	0.000	1.000	Vesicles Paraspeckle	11	11	siRNA-SC-10 PSF1-A488 IMPa2-A546 DAPI 8C2-siRNA-IMP-a2-a4 V2.00	0	14. siRNA-SC-10 PSF1-A488 DAPI IMPa2-A546 _a_TileScan_001 (Stage 1 of 49)	00-ywvp9Miead9to7zhJtXHYG
0	um	Cell	0.000	1.000	Vesicles Paraspeckle	12	12	siRNA-SC-10 PSF1-A488 IMPa2-A546 DAPI 8C2-siRNA-IMP-a2-a4 V2.00	0	14. siRNA-SC-10 PSF1-A488 DAPI IMPa2-A546 _a_TileScan_001 (Stage 1 of 49)	00-ywvp9Miead9to7zhJtXHYG
0	um	Cell	0.000	1.000	Vesicles Paraspeckle	13	13	siRNA-SC-10 PSF1-A488 IMPa2-A546 DAPI 8C2-siRNA-IMP-a2-a4 V2.00	0	14. siRNA-SC-10 PSF1-A488 DAPI IMPa2-A546 _a_TileScan_001 (Stage 1 of 49)	00-ywvp9Miead9to7zhJtXHYG
0	um	Cell	0.000	1.000	Vesicles Paraspeckle	14	14	siRNA-SC-10 PSF1-A488 IMPa2-A546 DAPI 8C2-siRNA-IMP-a2-a4 V2.00	0	14. siRNA-SC-10 PSF1-A488 DAPI IMPa2-A546 _a_TileScan_001 (Stage 1 of 49)	00-ywvp9Miead9to7zhJtXHYG
0	um	Cell	0.000	1.000	Vesicles Paraspeckle	15	15	siRNA-SC-10 PSF1-A488 IMPa2-A546 DAPI 8C2-siRNA-IMP-a2-a4 V2.00	0	14. siRNA-SC-10 PSF1-A488 DAPI IMPa2-A546 _a_TileScan_001 (Stage 1 of 49)	00-ywvp9Miead9to7zhJtXHYG
0	um	Cell	0.000	1.000	Vesicles Paraspeckle	16	16	siRNA-SC-10 PSF1-A488 IMPa2-A546 DAPI 8C2-siRNA-IMP-a2-a4 V2.00	0	14. siRNA-SC-10 PSF1-A488 DAPI IMPa2-A546 _a_TileScan_001 (Stage 1 of 49)	00-ywvp9Miead9to7zhJtXHYG
0	um	Cell	0.000	1.000	Vesicles Paraspeckle	17	17	siRNA-SC-10 PSF1-A488 IMPa2-A546 DAPI 8C2-siRNA-IMP-a2-a4 V2.00	0	14. siRNA-SC-10 PSF1-A488 DAPI IMPa2-A546 _a_TileScan_001 (Stage 1 of 49)	00-ywvp9Miead9to7zhJtXHYG
0	um	Cell	0.000	1.000	Vesicles Paraspeckle	18	18	siRNA-SC-10 PSF1-A488 IMPa2-A546 DAPI 8C2-siRNA-IMP-a2-a4 V2.00	0	14. siRNA-SC-10 PSF1-A488 DAPI IMPa2-A546 _a_TileScan_001 (Stage 1 of 49)	00-ywvp9Miead9to7zhJtXHYG
0	um	Cell	0.000	1.000	Vesicles Paraspeckle	19	19	siRNA-SC-10 PSF1-A488 IMPa2-A546 DAPI 8C2-siRNA-IMP-a2-a4 V2.00	0	14. siRNA-SC-10 PSF1-A488 DAPI IMPa2-A546 _a_TileScan_001 (Stage 1 of 49)	00-ywvp9Miead9to7zhJtXHYG
0	um	Cell	0.000	1.000	Vesicles Paraspeckle	20	20	siRNA-SC-10 PSF1-A488 IMPa2-A546 DAPI 8C2-siRNA-IMP-a2-a4 V2.00	0	14. siRNA-SC-10 PSF1-A488 DAPI IMPa2-A546 _a_TileScan_001 (Stage 1 of 49)	00-ywvp9Miead9to7zhJtXHYG
0	um	Cell	0.000	1.000	Vesicles Paraspeckle	21	21	siRNA-SC-10 PSF1-A488 IMPa2-A546 DAPI 8C2-siRNA-IMP-a2-a4 V2.00	0	14. siRNA-SC-10 PSF1-A488 DAPI IMPa2-A546 _a_TileScan_001 (Stage 1 of 49)	00-ywvp9Miead9to7zhJtXHYG
0	um	Cell	0.000	1.000	Vesicles Paraspeckle	22	22	siRNA-SC-10 PSF1-A488 IMPa2-A546 DAPI 8C2-siRNA-IMP-a2-a4 V2.00	0	14. siRNA-SC-10 PSF1-A488 DAPI IMPa2-A546 _a_TileScan_001 (Stage 1 of 49)	00-ywvp9Miead9to7zhJtXHYG
0	um	Cell	0.000	1.000	Vesicles Paraspeckle	23	23	siRNA-SC-10 PSF1-A488 IMPa2-A546 DAPI 8C2-siRNA-IMP-a2-a4 V2.00	0	14. siRNA-SC-10 PSF1-A488 DAPI IMPa2-A546 _a_TileScan_001 (Stage 1 of 49)	00-ywvp9Miead9to7zhJtXHYG
0	um	Cell	0.000	1.000	Vesicles Paraspeckle	24	24	siRNA-SC-10 PSF1-A488 IMPa2-A546 DAPI 8C2-siRNA-IMP-a2-a4 V2.00	0	14. siRNA-SC-10 PSF1-A488 DAPI IMPa2-A546 _a_TileScan_001 (Stage 1 of 49)	00-ywvp9Miead9to7zhJtXHYG
0	um	Cell	0.000	1.000	Vesicles Paraspeckle	25	25	siRNA-SC-10 PSF1-A488 IMPa2-A546 DAPI 8C2-siRNA-IMP-a2-a4 V2.00	0	14. siRNA-SC-10 PSF1-A488 DAPI IMPa2-A546 _a_TileScan_001 (Stage 1 of 49)	00-ywvp9Miead9to7zhJtXHYG
0	um	Cell	0.000	1.000	Vesicles Paraspeckle	26	26	siRNA-SC-10 PSF1-A488 IMPa2-A546 DAPI 8C2-siRNA-IMP-a2-a4 V2.00	0	14. siRNA-SC-10 PSF1-A488 DAPI IMPa2-A546 _a_TileScan_001 (Stage 1 of 49)	00-ywvp9Miead9to7zhJtXHYG
0	um	Cell	0.000	1.000	Vesicles Paraspeckle	27	27	siRNA-SC-10 PSF1-A488 IMPa2-A546 DAPI 8C2-siRNA-IMP-a2-a4 V2.00	0	14. siRNA-SC-10 PSF1-A488 DAPI IMPa2-A546 _a_TileScan_001 (Stage 1 of 49)	00-ywvp9Miead9to7zhJtXHYG
0	um	Cell	0.000	1.000	Vesicles Paraspeckle	28	28	siRNA-SC-10 PSF1-A488 IMPa2-A546 DAPI 8C2-siRNA-IMP-a2-a4 V2.00	0	14. siRNA-SC-10 PSF1-A488 DAPI IMPa2-A546 _a_TileScan_001 (Stage 1 of 49)	00-ywvp9Miead9to7zhJtXHYG
0	um	Cell	0.000	1.000	Vesicles Paraspeckle	29	29	siRNA-SC-10 PSF1-A488 IMPa2-A546 DAPI 8C2-siRNA-IMP-a2-a4 V2.00	0	14. siRNA-SC-10 PSF1-A488 DAPI IMPa2-A546 _a_TileScan_001 (Stage 1 of 49)	00-ywvp9Miead9to7zhJtXHYG
0	um	Cell	0.000	1.000	Vesicles Paraspeckle	30	30	siRNA-SC-10 PSF1-A488 IMPa2-A546 DAPI 8C2-siRNA-IMP-a2-a4 V2.00	0	14. siRNA-SC-10 PSF1-A488 DAPI IMPa2-A546 _a_TileScan_001 (Stage 1 of 49)	00-ywvp9Miead9to7zhJtXHYG
0	um	Cell	0.000	1.000	Vesicles Paraspeckle	31	31	siRNA-SC-10 PSF1-A488 IMPa2-A546 DAPI 8C2-siRNA-IMP-a2-a4 V2.00	0	14. siRNA-SC-10 PSF1-A488 DAPI IMPa2-A546 _a_TileScan_001 (Stage 1 of 49)	00-ywvp9Miead9to7zhJtXHYG
0	um	Cell	0.000	1.000	Vesicles Paraspeckle	32	32	siRNA-SC-10 PSF1-A488 IMPa2-A546 DAPI 8C2-siRNA-IMP-a2-a4 V2.00	0	14. siRNA-SC-10 PSF1-A488 DAPI IMPa2-A546 _a_TileScan_001 (Stage 1 of 49)	00-ywvp9Miead9to7zhJtXHYG
0	um	Cell	0.000	1.000	Vesicles Paraspeckle	33	33	siRNA-SC-10 PSF1-A488 IMPa2-A546 DAPI 8C2-siRNA-IMP-a2-a4 V2.00	0	14. siRNA-SC-10 PSF1-A488 DAPI IMPa2-A546 _a_TileScan_001 (Stage 1 of 49)	00-ywvp9Miead9to7zhJtXHYG
0	um	Cell	0.000	1.000	Vesicles Paraspeckle	34	34	siRNA-SC-10 PSF1-A488 IMPa2-A546 DAPI 8C2-siRNA-IMP-a2-a4 V2.00	0	14. siRNA-SC-10 PSF1-A488 DAPI IMPa2-A546 _a_TileScan_001 (Stage 1 of 49)	00-ywvp9Miead9to7zhJtXHYG
0	um	Cell	0.000	1.000	Vesicles Paraspeckle	35	35	siRNA-SC-10 PSF1-A488 IMPa2-A546 DAPI 8C2-siRNA-IMP-a2-a4 V2.00	0	14. siRNA-SC-10 PSF1-A488 DAPI IMPa2-A546 _a_TileScan_001 (Stage 1 of 49)	00-ywvp9Miead9to7zhJtXHYG
0	um	Cell	0.000	1.000	Vesicles Paraspeckle	36	0	siRNA-SC-10 PSF1-A488 IMPa2-A546 DAPI 8C2-siRNA-IMP-a2-a4 V2.00	0	14. siRNA-SC-10 PSF1-A488 DAPI IMPa2-A546 _aa_TileScan_001 (Stage 27 of 49)	00-8ekHy4Mij7ogf6e2QYmHCG
0	um	Cell	0.000	1.000	Vesicles Paraspeckle	37	1	siRNA-SC-10 PSF1-A488 IMPa2-A546 DAPI 8C2-siRNA-IMP-a2-a4 V2.00	0	14. siRNA-SC-10 PSF1-A488 DAPI IMPa2-A546 _aa_TileScan_001 (Stage 27 of 49)	00-8ekHy4Mij7ogf6e2QYmHCG
0	um	Cell	0.000	1.000	Vesicles Paraspeckle	38	2	siRNA-SC-10 PSF1-A488 IMPa2-A546 DAPI 8C2-siRNA-IMP-a2-a4 V2.00	0	14. siRNA-SC-10 PSF1-A488 DAPI IMPa2-A546 _aa_TileScan_001 (Stage 27 of 49)	00-8ekHy4Mij7ogf6e2QYmHCG
0	um	Cell	0.000	1.000	Vesicles Paraspeckle	39	3	siRNA-SC-10 PSF1-A488 IMPa2-A546 DAPI 8C2-siRNA-IMP-a2-a4 V2.00	0	14. siRNA-SC-10 PSF1-A488 DAPI IMPa2-A546 _aa_TileScan_001 (Stage 27 of 49)	00-8ekHy4Mij7ogf6e2QYmHCG
1	um	Cell	0.000	1.000	Vesicles Paraspeckle	40	4	siRNA-SC-10 PSF1-A488 IMPa2-A546 DAPI 8C2-siRNA-IMP-a2-a4 V2.00	0	14. siRNA-SC-10 PSF1-A488 DAPI IMPa2-A546 _aa_TileScan_001 (Stage 27 of 49)	00-8ekHy4Mij7ogf6e2QYmHCG
0	um	Cell	0.000	1.000	Vesicles Paraspeckle	41	5	siRNA-SC-10 PSF1-A488 IMPa2-A546 DAPI 8C2-siRNA-IMP-a2-a4 V2.00	0	14. siRNA-SC-10 PSF1-A488 DAPI IMPa2-A546 _aa_TileScan_001 (Stage 27 of 49)	00-8ekHy4Mij7ogf6e2QYmHCG
0	um	Cell	0.000	1.000	Vesicles Paraspeckle	42	6	siRNA-SC-10 PSF1-A488 IMPa2-A546 DAPI 8C2-siRNA-IMP-a2-a4 V2.00	0	14. siRNA-SC-10 PSF1-A488 DAPI IMPa2-A546 _aa_TileScan_001 (Stage 27 of 49)	00-8ekHy4Mij7ogf6e2QYmHCG
0	um	Cell	0.000	1.000	Vesicles Paraspeckle	43	7	siRNA-SC-10 PSF1-A488 IMPa2-A546 DAPI 8C2-siRNA-IMP-a2-a4 V2.00	0	14. siRNA-SC-10 PSF1-A488 DAPI IMPa2-A546 _aa_TileScan_001 (Stage 27 of 49)	00-8ekHy4Mij7ogf6e2QYmHCG
0	um	Cell	0.000	1.000	Vesicles Paraspeckle	44	8	siRNA-SC-10 PSF1-A488 IMPa2-A546 DAPI 8C2-siRNA-IMP-a2-a4 V2.00	0	14. siRNA-SC-10 PSF1-A488 DAPI IMPa2-A546 _aa_TileScan_001 (Stage 27 of 49)	00-8ekHy4Mij7ogf6e2QYmHCG
0	um	Cell	0.000	1.000	Vesicles Paraspeckle	45	9	siRNA-SC-10 PSF1-A488 IMPa2-A546 DAPI 8C2-siRNA-IMP-a2-a4 V2.00	0	14. siRNA-SC-10 PSF1-A488 DAPI IMPa2-A546 _aa_TileScan_001 (Stage 27 of 49)	00-8ekHy4Mij7ogf6e2QYmHCG
0	um	Cell	0.000	1.000	Vesicles Paraspeckle	46	10	siRNA-SC-10 PSF1-A488 IMPa2-A546 DAPI 8C2-siRNA-IMP-a2-a4 V2.00	0	14. siRNA-SC-10 PSF1-A488 DAPI IMPa2-A546 _aa_TileScan_001 (Stage 27 of 49)	00-8ekHy4Mij7ogf6e2QYmHCG
0	um	Cell	0.000	1.000	Vesicles Paraspeckle	47	11	siRNA-SC-10 PSF1-A488 IMPa2-A546 DAPI 8C2-siRNA-IMP-a2-a4 V2.00	0	14. siRNA-SC-10 PSF1-A488 DAPI IMPa2-A546 _aa_TileScan_001 (Stage 27 of 49)	00-8ekHy4Mij7ogf6e2QYmHCG
0	um	Cell	0.000	1.000	Vesicles Paraspeckle	48	12	siRNA-SC-10 PSF1-A488 IMPa2-A546 DAPI 8C2-siRNA-IMP-a2-a4 V2.00	0	14. siRNA-SC-10 PSF1-A488 DAPI IMPa2-A546 _aa_TileScan_001 (Stage 27 of 49)	00-8ekHy4Mij7ogf6e2QYmHCG
0	um	Cell	0.000	1.000	Vesicles Paraspeckle	49	13	siRNA-SC-10 PSF1-A488 IMPa2-A546 DAPI 8C2-siRNA-IMP-a2-a4 V2.00	0	14. siRNA-SC-10 PSF1-A488 DAPI IMPa2-A546 _aa_TileScan_001 (Stage 27 of 49)	00-8ekHy4Mij7ogf6e2QYmHCG
0	um	Cell	0.000	1.000	Vesicles Paraspeckle	50	14	siRNA-SC-10 PSF1-A488 IMPa2-A546 DAPI 8C2-siRNA-IMP-a2-a4 V2.00	0	14. siRNA-SC-10 PSF1-A488 DAPI IMPa2-A546 _aa_TileScan_001 (Stage 27 of 49)	00-8ekHy4Mij7ogf6e2QYmHCG
0	um	Cell	0.000	1.000	Vesicles Paraspeckle	51	15	siRNA-SC-10 PSF1-A488 IMPa2-A546 DAPI 8C2-siRNA-IMP-a2-a4 V2.00	0	14. siRNA-SC-10 PSF1-A488 DAPI IMPa2-A546 _aa_TileScan_001 (Stage 27 of 49)	00-8ekHy4Mij7ogf6e2QYmHCG
0	um	Cell	0.000	1.000	Vesicles Paraspeckle	52	16	siRNA-SC-10 PSF1-A488 IMPa2-A546 DAPI 8C2-siRNA-IMP-a2-a4 V2.00	0	14. siRNA-SC-10 PSF1-A488 DAPI IMPa2-A546 _aa_TileScan_001 (Stage 27 of 49)	00-8ekHy4Mij7ogf6e2QYmHCG
0	um	Cell	0.000	1.000	Vesicles Paraspeckle	53	17	siRNA-SC-10 PSF1-A488 IMPa2-A546 DAPI 8C2-siRNA-IMP-a2-a4 V2.00	0	14. siRNA-SC-10 PSF1-A488 DAPI IMPa2-A546 _aa_TileScan_001 (Stage 27 of 49)	00-8ekHy4Mij7ogf6e2QYmHCG
0	um	Cell	0.000	1.000	Vesicles Paraspeckle	54	18	siRNA-SC-10 PSF1-A488 IMPa2-A546 DAPI 8C2-siRNA-IMP-a2-a4 V2.00	0	14. siRNA-SC-10 PSF1-A488 DAPI IMPa2-A546 _aa_TileScan_001 (Stage 27 of 49)	00-8ekHy4Mij7ogf6e2QYmHCG
0	um	Cell	0.000	1.000	Vesicles Paraspeckle	55	19	siRNA-SC-10 PSF1-A488 IMPa2-A546 DAPI 8C2-siRNA-IMP-a2-a4 V2.00	0	14. siRNA-SC-10 PSF1-A488 DAPI IMPa2-A546 _aa_TileScan_001 (Stage 27 of 49)	00-8ekHy4Mij7ogf6e2QYmHCG
0	um	Cell	0.000	1.000	Vesicles Paraspeckle	56	20	siRNA-SC-10 PSF1-A488 IMPa2-A546 DAPI 8C2-siRNA-IMP-a2-a4 V2.00	0	14. siRNA-SC-10 PSF1-A488 DAPI IMPa2-A546 _aa_TileScan_001 (Stage 27 of 49)	00-8ekHy4Mij7ogf6e2QYmHCG
0	um	Cell	0.000	1.000	Vesicles Paraspeckle	57	21	siRNA-SC-10 PSF1-A488 IMPa2-A546 DAPI 8C2-siRNA-IMP-a2-a4 V2.00	0	14. siRNA-SC-10 PSF1-A488 DAPI IMPa2-A546 _aa_TileScan_001 (Stage 27 of 49)	00-8ekHy4Mij7ogf6e2QYmHCG
0	um	Cell	0.000	1.000	Vesicles Paraspeckle	58	22	siRNA-SC-10 PSF1-A488 IMPa2-A546 DAPI 8C2-siRNA-IMP-a2-a4 V2.00	0	14. siRNA-SC-10 PSF1-A488 DAPI IMPa2-A546 _aa_TileScan_001 (Stage 27 of 49)	00-8ekHy4Mij7ogf6e2QYmHCG
0	um	Cell	0.000	1.000	Vesicles Paraspeckle	59	23	siRNA-SC-10 PSF1-A488 IMPa2-A546 DAPI 8C2-siRNA-IMP-a2-a4 V2.00	0	14. siRNA-SC-10 PSF1-A488 DAPI IMPa2-A546 _aa_TileScan_001 (Stage 27 of 49)	00-8ekHy4Mij7ogf6e2QYmHCG
0	um	Cell	0.000	1.000	Vesicles Paraspeckle	60	24	siRNA-SC-10 PSF1-A488 IMPa2-A546 DAPI 8C2-siRNA-IMP-a2-a4 V2.00	0	14. siRNA-SC-10 PSF1-A488 DAPI IMPa2-A546 _aa_TileScan_001 (Stage 27 of 49)	00-8ekHy4Mij7ogf6e2QYmHCG
0	um	Cell	0.000	1.000	Vesicles Paraspeckle	61	25	siRNA-SC-10 PSF1-A488 IMPa2-A546 DAPI 8C2-siRNA-IMP-a2-a4 V2.00	0	14. siRNA-SC-10 PSF1-A488 DAPI IMPa2-A546 _aa_TileScan_001 (Stage 27 of 49)	00-8ekHy4Mij7ogf6e2QYmHCG
0	um	Cell	0.000	1.000	Vesicles Paraspeckle	62	0	siRNA-SC-10 PSF1-A488 IMPa2-A546 DAPI 8C2-siRNA-IMP-a2-a4 V2.00	0	14. siRNA-SC-10 PSF1-A488 DAPI IMPa2-A546 _ab_TileScan_001 (Stage 28 of 49)	00-TfJZmppGLLKkG5Sz7MMKp7
0	um	Cell	0.000	1.000	Vesicles Paraspeckle	63	1	siRNA-SC-10 PSF1-A488 IMPa2-A546 DAPI 8C2-siRNA-IMP-a2-a4 V2.00	0	14. siRNA-SC-10 PSF1-A488 DAPI IMPa2-A546 _ab_TileScan_001 (Stage 28 of 49)	00-TfJZmppGLLKkG5Sz7MMKp7
0	um	Cell	0.000	1.000	Vesicles Paraspeckle	64	2	siRNA-SC-10 PSF1-A488 IMPa2-A546 DAPI 8C2-siRNA-IMP-a2-a4 V2.00	0	14. siRNA-SC-10 PSF1-A488 DAPI IMPa2-A546 _ab_TileScan_001 (Stage 28 of 49)	00-TfJZmppGLLKkG5Sz7MMKp7
0	um	Cell	0.000	1.000	Vesicles Paraspeckle	65	3	siRNA-SC-10 PSF1-A488 IMPa2-A546 DAPI 8C2-siRNA-IMP-a2-a4 V2.00	0	14. siRNA-SC-10 PSF1-A488 DAPI IMPa2-A546 _ab_TileScan_001 (Stage 28 of 49)	00-TfJZmppGLLKkG5Sz7MMKp7
0	um	Cell	0.000	1.000	Vesicles Paraspeckle	66	4	siRNA-SC-10 PSF1-A488 IMPa2-A546 DAPI 8C2-siRNA-IMP-a2-a4 V2.00	0	14. siRNA-SC-10 PSF1-A488 DAPI IMPa2-A546 _ab_TileScan_001 (Stage 28 of 49)	00-TfJZmppGLLKkG5Sz7MMKp7
0	um	Cell	0.000	1.000	Vesicles Paraspeckle	67	5	siRNA-SC-10 PSF1-A488 IMPa2-A546 DAPI 8C2-siRNA-IMP-a2-a4 V2.00	0	14. siRNA-SC-10 PSF1-A488 DAPI IMPa2-A546 _ab_TileScan_001 (Stage 28 of 49)	00-TfJZmppGLLKkG5Sz7MMKp7
1	um	Cell	0.000	1.000	Vesicles Paraspeckle	68	6	siRNA-SC-10 PSF1-A488 IMPa2-A546 DAPI 8C2-siRNA-IMP-a2-a4 V2.00	0	14. siRNA-SC-10 PSF1-A488 DAPI IMPa2-A546 _ab_TileScan_001 (Stage 28 of 49)	00-TfJZmppGLLKkG5Sz7MMKp7
0	um	Cell	0.000	1.000	Vesicles Paraspeckle	69	7	siRNA-SC-10 PSF1-A488 IMPa2-A546 DAPI 8C2-siRNA-IMP-a2-a4 V2.00	0	14. siRNA-SC-10 PSF1-A488 DAPI IMPa2-A546 _ab_TileScan_001 (Stage 28 of 49)	00-TfJZmppGLLKkG5Sz7MMKp7
0	um	Cell	0.000	1.000	Vesicles Paraspeckle	70	8	siRNA-SC-10 PSF1-A488 IMPa2-A546 DAPI 8C2-siRNA-IMP-a2-a4 V2.00	0	14. siRNA-SC-10 PSF1-A488 DAPI IMPa2-A546 _ab_TileScan_001 (Stage 28 of 49)	00-TfJZmppGLLKkG5Sz7MMKp7
0	um	Cell	0.000	1.000	Vesicles Paraspeckle	71	9	siRNA-SC-10 PSF1-A488 IMPa2-A546 DAPI 8C2-siRNA-IMP-a2-a4 V2.00	0	14. siRNA-SC-10 PSF1-A488 DAPI IMPa2-A546 _ab_TileScan_001 (Stage 28 of 49)	00-TfJZmppGLLKkG5Sz7MMKp7
0	um	Cell	0.000	1.000	Vesicles Paraspeckle	72	10	siRNA-SC-10 PSF1-A488 IMPa2-A546 DAPI 8C2-siRNA-IMP-a2-a4 V2.00	0	14. siRNA-SC-10 PSF1-A488 DAPI IMPa2-A546 _ab_TileScan_001 (Stage 28 of 49)	00-TfJZmppGLLKkG5Sz7MMKp7
0	um	Cell	0.000	1.000	Vesicles Paraspeckle	73	11	siRNA-SC-10 PSF1-A488 IMPa2-A546 DAPI 8C2-siRNA-IMP-a2-a4 V2.00	0	14. siRNA-SC-10 PSF1-A488 DAPI IMPa2-A546 _ab_TileScan_001 (Stage 28 of 49)	00-TfJZmppGLLKkG5Sz7MMKp7
0	um	Cell	0.000	1.000	Vesicles Paraspeckle	74	12	siRNA-SC-10 PSF1-A488 IMPa2-A546 DAPI 8C2-siRNA-IMP-a2-a4 V2.00	0	14. siRNA-SC-10 PSF1-A488 DAPI IMPa2-A546 _ab_TileScan_001 (Stage 28 of 49)	00-TfJZmppGLLKkG5Sz7MMKp7
0	um	Cell	0.000	1.000	Vesicles Paraspeckle	75	13	siRNA-SC-10 PSF1-A488 IMPa2-A546 DAPI 8C2-siRNA-IMP-a2-a4 V2.00	0	14. siRNA-SC-10 PSF1-A488 DAPI IMPa2-A546 _ab_TileScan_001 (Stage 28 of 49)	00-TfJZmppGLLKkG5Sz7MMKp7
0	um	Cell	0.000	1.000	Vesicles Paraspeckle	76	14	siRNA-SC-10 PSF1-A488 IMPa2-A546 DAPI 8C2-siRNA-IMP-a2-a4 V2.00	0	14. siRNA-SC-10 PSF1-A488 DAPI IMPa2-A546 _ab_TileScan_001 (Stage 28 of 49)	00-TfJZmppGLLKkG5Sz7MMKp7
0	um	Cell	0.000	1.000	Vesicles Paraspeckle	77	15	siRNA-SC-10 PSF1-A488 IMPa2-A546 DAPI 8C2-siRNA-IMP-a2-a4 V2.00	0	14. siRNA-SC-10 PSF1-A488 DAPI IMPa2-A546 _ab_TileScan_001 (Stage 28 of 49)	00-TfJZmppGLLKkG5Sz7MMKp7
1	um	Cell	0.000	1.000	Vesicles Paraspeckle	78	16	siRNA-SC-10 PSF1-A488 IMPa2-A546 DAPI 8C2-siRNA-IMP-a2-a4 V2.00	0	14. siRNA-SC-10 PSF1-A488 DAPI IMPa2-A546 _ab_TileScan_001 (Stage 28 of 49)	00-TfJZmppGLLKkG5Sz7MMKp7
0	um	Cell	0.000	1.000	Vesicles Paraspeckle	79	17	siRNA-SC-10 PSF1-A488 IMPa2-A546 DAPI 8C2-siRNA-IMP-a2-a4 V2.00	0	14. siRNA-SC-10 PSF1-A488 DAPI IMPa2-A546 _ab_TileScan_001 (Stage 28 of 49)	00-TfJZmppGLLKkG5Sz7MMKp7
0	um	Cell	0.000	1.000	Vesicles Paraspeckle	80	18	siRNA-SC-10 PSF1-A488 IMPa2-A546 DAPI 8C2-siRNA-IMP-a2-a4 V2.00	0	14. siRNA-SC-10 PSF1-A488 DAPI IMPa2-A546 _ab_TileScan_001 (Stage 28 of 49)	00-TfJZmppGLLKkG5Sz7MMKp7
0	um	Cell	0.000	1.000	Vesicles Paraspeckle	81	19	siRNA-SC-10 PSF1-A488 IMPa2-A546 DAPI 8C2-siRNA-IMP-a2-a4 V2.00	0	14. siRNA-SC-10 PSF1-A488 DAPI IMPa2-A546 _ab_TileScan_001 (Stage 28 of 49)	00-TfJZmppGLLKkG5Sz7MMKp7
0	um	Cell	0.000	1.000	Vesicles Paraspeckle	82	20	siRNA-SC-10 PSF1-A488 IMPa2-A546 DAPI 8C2-siRNA-IMP-a2-a4 V2.00	0	14. siRNA-SC-10 PSF1-A488 DAPI IMPa2-A546 _ab_TileScan_001 (Stage 28 of 49)	00-TfJZmppGLLKkG5Sz7MMKp7
0	um	Cell	0.000	1.000	Vesicles Paraspeckle	83	21	siRNA-SC-10 PSF1-A488 IMPa2-A546 DAPI 8C2-siRNA-IMP-a2-a4 V2.00	0	14. siRNA-SC-10 PSF1-A488 DAPI IMPa2-A546 _ab_TileScan_001 (Stage 28 of 49)	00-TfJZmppGLLKkG5Sz7MMKp7
0	um	Cell	0.000	1.000	Vesicles Paraspeckle	84	22	siRNA-SC-10 PSF1-A488 IMPa2-A546 DAPI 8C2-siRNA-IMP-a2-a4 V2.00	0	14. siRNA-SC-10 PSF1-A488 DAPI IMPa2-A546 _ab_TileScan_001 (Stage 28 of 49)	00-TfJZmppGLLKkG5Sz7MMKp7
0	um	Cell	0.000	1.000	Vesicles Paraspeckle	85	23	siRNA-SC-10 PSF1-A488 IMPa2-A546 DAPI 8C2-siRNA-IMP-a2-a4 V2.00	0	14. siRNA-SC-10 PSF1-A488 DAPI IMPa2-A546 _ab_TileScan_001 (Stage 28 of 49)	00-TfJZmppGLLKkG5Sz7MMKp7
0	um	Cell	0.000	1.000	Vesicles Paraspeckle	86	24	siRNA-SC-10 PSF1-A488 IMPa2-A546 DAPI 8C2-siRNA-IMP-a2-a4 V2.00	0	14. siRNA-SC-10 PSF1-A488 DAPI IMPa2-A546 _ab_TileScan_001 (Stage 28 of 49)	00-TfJZmppGLLKkG5Sz7MMKp7
0	um	Cell	0.000	1.000	Vesicles Paraspeckle	87	25	siRNA-SC-10 PSF1-A488 IMPa2-A546 DAPI 8C2-siRNA-IMP-a2-a4 V2.00	0	14. siRNA-SC-10 PSF1-A488 DAPI IMPa2-A546 _ab_TileScan_001 (Stage 28 of 49)	00-TfJZmppGLLKkG5Sz7MMKp7
0	um	Cell	0.000	1.000	Vesicles Paraspeckle	88	26	siRNA-SC-10 PSF1-A488 IMPa2-A546 DAPI 8C2-siRNA-IMP-a2-a4 V2.00	0	14. siRNA-SC-10 PSF1-A488 DAPI IMPa2-A546 _ab_TileScan_001 (Stage 28 of 49)	00-TfJZmppGLLKkG5Sz7MMKp7
0	um	Cell	0.000	1.000	Vesicles Paraspeckle	89	27	siRNA-SC-10 PSF1-A488 IMPa2-A546 DAPI 8C2-siRNA-IMP-a2-a4 V2.00	0	14. siRNA-SC-10 PSF1-A488 DAPI IMPa2-A546 _ab_TileScan_001 (Stage 28 of 49)	00-TfJZmppGLLKkG5Sz7MMKp7
0	um	Cell	0.000	1.000	Vesicles Paraspeckle	90	28	siRNA-SC-10 PSF1-A488 IMPa2-A546 DAPI 8C2-siRNA-IMP-a2-a4 V2.00	0	14. siRNA-SC-10 PSF1-A488 DAPI IMPa2-A546 _ab_TileScan_001 (Stage 28 of 49)	00-TfJZmppGLLKkG5Sz7MMKp7
0	um	Cell	0.000	1.000	Vesicles Paraspeckle	91	29	siRNA-SC-10 PSF1-A488 IMPa2-A546 DAPI 8C2-siRNA-IMP-a2-a4 V2.00	0	14. siRNA-SC-10 PSF1-A488 DAPI IMPa2-A546 _ab_TileScan_001 (Stage 28 of 49)	00-TfJZmppGLLKkG5Sz7MMKp7
0	um	Cell	0.000	1.000	Vesicles Paraspeckle	92	30	siRNA-SC-10 PSF1-A488 IMPa2-A546 DAPI 8C2-siRNA-IMP-a2-a4 V2.00	0	14. siRNA-SC-10 PSF1-A488 DAPI IMPa2-A546 _ab_TileScan_001 (Stage 28 of 49)	00-TfJZmppGLLKkG5Sz7MMKp7
0	um	Cell	0.000	1.000	Vesicles Paraspeckle	93	31	siRNA-SC-10 PSF1-A488 IMPa2-A546 DAPI 8C2-siRNA-IMP-a2-a4 V2.00	0	14. siRNA-SC-10 PSF1-A488 DAPI IMPa2-A546 _ab_TileScan_001 (Stage 28 of 49)	00-TfJZmppGLLKkG5Sz7MMKp7
0	um	Cell	0.000	1.000	Vesicles Paraspeckle	94	32	siRNA-SC-10 PSF1-A488 IMPa2-A546 DAPI 8C2-siRNA-IMP-a2-a4 V2.00	0	14. siRNA-SC-10 PSF1-A488 DAPI IMPa2-A546 _ab_TileScan_001 (Stage 28 of 49)	00-TfJZmppGLLKkG5Sz7MMKp7
0	um	Cell	0.000	1.000	Vesicles Paraspeckle	95	33	siRNA-SC-10 PSF1-A488 IMPa2-A546 DAPI 8C2-siRNA-IMP-a2-a4 V2.00	0	14. siRNA-SC-10 PSF1-A488 DAPI IMPa2-A546 _ab_TileScan_001 (Stage 28 of 49)	00-TfJZmppGLLKkG5Sz7MMKp7
0	um	Cell	0.000	1.000	Vesicles Paraspeckle	96	34	siRNA-SC-10 PSF1-A488 IMPa2-A546 DAPI 8C2-siRNA-IMP-a2-a4 V2.00	0	14. siRNA-SC-10 PSF1-A488 DAPI IMPa2-A546 _ab_TileScan_001 (Stage 28 of 49)	00-TfJZmppGLLKkG5Sz7MMKp7
0	um	Cell	0.000	1.000	Vesicles Paraspeckle	97	0	siRNA-SC-10 PSF1-A488 IMPa2-A546 DAPI 8C2-siRNA-IMP-a2-a4 V2.00	0	14. siRNA-SC-10 PSF1-A488 DAPI IMPa2-A546 _ac_TileScan_001 (Stage 29 of 49)	00-6pUhZ6kYVbZokQTUVkuYF7
0	um	Cell	0.000	1.000	Vesicles Paraspeckle	98	1	siRNA-SC-10 PSF1-A488 IMPa2-A546 DAPI 8C2-siRNA-IMP-a2-a4 V2.00	0	14. siRNA-SC-10 PSF1-A488 DAPI IMPa2-A546 _ac_TileScan_001 (Stage 29 of 49)	00-6pUhZ6kYVbZokQTUVkuYF7
0	um	Cell	0.000	1.000	Vesicles Paraspeckle	99	2	siRNA-SC-10 PSF1-A488 IMPa2-A546 DAPI 8C2-siRNA-IMP-a2-a4 V2.00	0	14. siRNA-SC-10 PSF1-A488 DAPI IMPa2-A546 _ac_TileScan_001 (Stage 29 of 49)	00-6pUhZ6kYVbZokQTUVkuYF7
1	um	Cell	0.000	1.000	Vesicles Paraspeckle	100	3	siRNA-SC-10 PSF1-A488 IMPa2-A546 DAPI 8C2-siRNA-IMP-a2-a4 V2.00	0	14. siRNA-SC-10 PSF1-A488 DAPI IMPa2-A546 _ac_TileScan_001 (Stage 29 of 49)	00-6pUhZ6kYVbZokQTUVkuYF7
0	um	Cell	0.000	1.000	Vesicles Paraspeckle	101	4	siRNA-SC-10 PSF1-A488 IMPa2-A546 DAPI 8C2-siRNA-IMP-a2-a4 V2.00	0	14. siRNA-SC-10 PSF1-A488 DAPI IMPa2-A546 _ac_TileScan_001 (Stage 29 of 49)	00-6pUhZ6kYVbZokQTUVkuYF7
0	um	Cell	0.000	1.000	Vesicles Paraspeckle	102	5	siRNA-SC-10 PSF1-A488 IMPa2-A546 DAPI 8C2-siRNA-IMP-a2-a4 V2.00	0	14. siRNA-SC-10 PSF1-A488 DAPI IMPa2-A546 _ac_TileScan_001 (Stage 29 of 49)	00-6pUhZ6kYVbZokQTUVkuYF7
0	um	Cell	0.000	1.000	Vesicles Paraspeckle	103	0	siRNA-SC-10 PSF1-A488 IMPa2-A546 DAPI 8C2-siRNA-IMP-a2-a4 V2.00	0	14. siRNA-SC-10 PSF1-A488 DAPI IMPa2-A546 _ad_TileScan_001 (Stage 30 of 49)	00-5YSFUbFLRRuPvnNKN4cU6W
0	um	Cell	0.000	1.000	Vesicles Paraspeckle	104	1	siRNA-SC-10 PSF1-A488 IMPa2-A546 DAPI 8C2-siRNA-IMP-a2-a4 V2.00	0	14. siRNA-SC-10 PSF1-A488 DAPI IMPa2-A546 _ad_TileScan_001 (Stage 30 of 49)	00-5YSFUbFLRRuPvnNKN4cU6W
0	um	Cell	0.000	1.000	Vesicles Paraspeckle	105	2	siRNA-SC-10 PSF1-A488 IMPa2-A546 DAPI 8C2-siRNA-IMP-a2-a4 V2.00	0	14. siRNA-SC-10 PSF1-A488 DAPI IMPa2-A546 _ad_TileScan_001 (Stage 30 of 49)	00-5YSFUbFLRRuPvnNKN4cU6W
0	um	Cell	0.000	1.000	Vesicles Paraspeckle	106	3	siRNA-SC-10 PSF1-A488 IMPa2-A546 DAPI 8C2-siRNA-IMP-a2-a4 V2.00	0	14. siRNA-SC-10 PSF1-A488 DAPI IMPa2-A546 _ad_TileScan_001 (Stage 30 of 49)	00-5YSFUbFLRRuPvnNKN4cU6W
0	um	Cell	0.000	1.000	Vesicles Paraspeckle	107	4	siRNA-SC-10 PSF1-A488 IMPa2-A546 DAPI 8C2-siRNA-IMP-a2-a4 V2.00	0	14. siRNA-SC-10 PSF1-A488 DAPI IMPa2-A546 _ad_TileScan_001 (Stage 30 of 49)	00-5YSFUbFLRRuPvnNKN4cU6W
0	um	Cell	0.000	1.000	Vesicles Paraspeckle	108	5	siRNA-SC-10 PSF1-A488 IMPa2-A546 DAPI 8C2-siRNA-IMP-a2-a4 V2.00	0	14. siRNA-SC-10 PSF1-A488 DAPI IMPa2-A546 _ad_TileScan_001 (Stage 30 of 49)	00-5YSFUbFLRRuPvnNKN4cU6W
0	um	Cell	0.000	1.000	Vesicles Paraspeckle	109	0	siRNA-SC-10 PSF1-A488 IMPa2-A546 DAPI 8C2-siRNA-IMP-a2-a4 V2.00	0	14. siRNA-SC-10 PSF1-A488 DAPI IMPa2-A546 _ae_TileScan_001 (Stage 31 of 49)	00-6xSfUibHyyHT9JjnNUyRpa
0	um	Cell	0.000	1.000	Vesicles Paraspeckle	110	1	siRNA-SC-10 PSF1-A488 IMPa2-A546 DAPI 8C2-siRNA-IMP-a2-a4 V2.00	0	14. siRNA-SC-10 PSF1-A488 DAPI IMPa2-A546 _ae_TileScan_001 (Stage 31 of 49)	00-6xSfUibHyyHT9JjnNUyRpa
0	um	Cell	0.000	1.000	Vesicles Paraspeckle	111	2	siRNA-SC-10 PSF1-A488 IMPa2-A546 DAPI 8C2-siRNA-IMP-a2-a4 V2.00	0	14. siRNA-SC-10 PSF1-A488 DAPI IMPa2-A546 _ae_TileScan_001 (Stage 31 of 49)	00-6xSfUibHyyHT9JjnNUyRpa
0	um	Cell	0.000	1.000	Vesicles Paraspeckle	112	3	siRNA-SC-10 PSF1-A488 IMPa2-A546 DAPI 8C2-siRNA-IMP-a2-a4 V2.00	0	14. siRNA-SC-10 PSF1-A488 DAPI IMPa2-A546 _ae_TileScan_001 (Stage 31 of 49)	00-6xSfUibHyyHT9JjnNUyRpa
0	um	Cell	0.000	1.000	Vesicles Paraspeckle	113	4	siRNA-SC-10 PSF1-A488 IMPa2-A546 DAPI 8C2-siRNA-IMP-a2-a4 V2.00	0	14. siRNA-SC-10 PSF1-A488 DAPI IMPa2-A546 _ae_TileScan_001 (Stage 31 of 49)	00-6xSfUibHyyHT9JjnNUyRpa
0	um	Cell	0.000	1.000	Vesicles Paraspeckle	114	5	siRNA-SC-10 PSF1-A488 IMPa2-A546 DAPI 8C2-siRNA-IMP-a2-a4 V2.00	0	14. siRNA-SC-10 PSF1-A488 DAPI IMPa2-A546 _ae_TileScan_001 (Stage 31 of 49)	00-6xSfUibHyyHT9JjnNUyRpa
0	um	Cell	0.000	1.000	Vesicles Paraspeckle	115	6	siRNA-SC-10 PSF1-A488 IMPa2-A546 DAPI 8C2-siRNA-IMP-a2-a4 V2.00	0	14. siRNA-SC-10 PSF1-A488 DAPI IMPa2-A546 _ae_TileScan_001 (Stage 31 of 49)	00-6xSfUibHyyHT9JjnNUyRpa
0	um	Cell	0.000	1.000	Vesicles Paraspeckle	116	7	siRNA-SC-10 PSF1-A488 IMPa2-A546 DAPI 8C2-siRNA-IMP-a2-a4 V2.00	0	14. siRNA-SC-10 PSF1-A488 DAPI IMPa2-A546 _ae_TileScan_001 (Stage 31 of 49)	00-6xSfUibHyyHT9JjnNUyRpa
0	um	Cell	0.000	1.000	Vesicles Paraspeckle	117	8	siRNA-SC-10 PSF1-A488 IMPa2-A546 DAPI 8C2-siRNA-IMP-a2-a4 V2.00	0	14. siRNA-SC-10 PSF1-A488 DAPI IMPa2-A546 _ae_TileScan_001 (Stage 31 of 49)	00-6xSfUibHyyHT9JjnNUyRpa
0	um	Cell	0.000	1.000	Vesicles Paraspeckle	118	9	siRNA-SC-10 PSF1-A488 IMPa2-A546 DAPI 8C2-siRNA-IMP-a2-a4 V2.00	0	14. siRNA-SC-10 PSF1-A488 DAPI IMPa2-A546 _ae_TileScan_001 (Stage 31 of 49)	00-6xSfUibHyyHT9JjnNUyRpa
0	um	Cell	0.000	1.000	Vesicles Paraspeckle	119	10	siRNA-SC-10 PSF1-A488 IMPa2-A546 DAPI 8C2-siRNA-IMP-a2-a4 V2.00	0	14. siRNA-SC-10 PSF1-A488 DAPI IMPa2-A546 _ae_TileScan_001 (Stage 31 of 49)	00-6xSfUibHyyHT9JjnNUyRpa
0	um	Cell	0.000	1.000	Vesicles Paraspeckle	120	11	siRNA-SC-10 PSF1-A488 IMPa2-A546 DAPI 8C2-siRNA-IMP-a2-a4 V2.00	0	14. siRNA-SC-10 PSF1-A488 DAPI IMPa2-A546 _ae_TileScan_001 (Stage 31 of 49)	00-6xSfUibHyyHT9JjnNUyRpa
0	um	Cell	0.000	1.000	Vesicles Paraspeckle	121	12	siRNA-SC-10 PSF1-A488 IMPa2-A546 DAPI 8C2-siRNA-IMP-a2-a4 V2.00	0	14. siRNA-SC-10 PSF1-A488 DAPI IMPa2-A546 _ae_TileScan_001 (Stage 31 of 49)	00-6xSfUibHyyHT9JjnNUyRpa
0	um	Cell	0.000	1.000	Vesicles Paraspeckle	122	13	siRNA-SC-10 PSF1-A488 IMPa2-A546 DAPI 8C2-siRNA-IMP-a2-a4 V2.00	0	14. siRNA-SC-10 PSF1-A488 DAPI IMPa2-A546 _ae_TileScan_001 (Stage 31 of 49)	00-6xSfUibHyyHT9JjnNUyRpa
0	um	Cell	0.000	1.000	Vesicles Paraspeckle	123	14	siRNA-SC-10 PSF1-A488 IMPa2-A546 DAPI 8C2-siRNA-IMP-a2-a4 V2.00	0	14. siRNA-SC-10 PSF1-A488 DAPI IMPa2-A546 _ae_TileScan_001 (Stage 31 of 49)	00-6xSfUibHyyHT9JjnNUyRpa
0	um	Cell	0.000	1.000	Vesicles Paraspeckle	124	15	siRNA-SC-10 PSF1-A488 IMPa2-A546 DAPI 8C2-siRNA-IMP-a2-a4 V2.00	0	14. siRNA-SC-10 PSF1-A488 DAPI IMPa2-A546 _ae_TileScan_001 (Stage 31 of 49)	00-6xSfUibHyyHT9JjnNUyRpa
1	um	Cell	0.000	1.000	Vesicles Paraspeckle	125	16	siRNA-SC-10 PSF1-A488 IMPa2-A546 DAPI 8C2-siRNA-IMP-a2-a4 V2.00	0	14. siRNA-SC-10 PSF1-A488 DAPI IMPa2-A546 _ae_TileScan_001 (Stage 31 of 49)	00-6xSfUibHyyHT9JjnNUyRpa
0	um	Cell	0.000	1.000	Vesicles Paraspeckle	126	17	siRNA-SC-10 PSF1-A488 IMPa2-A546 DAPI 8C2-siRNA-IMP-a2-a4 V2.00	0	14. siRNA-SC-10 PSF1-A488 DAPI IMPa2-A546 _ae_TileScan_001 (Stage 31 of 49)	00-6xSfUibHyyHT9JjnNUyRpa
0	um	Cell	0.000	1.000	Vesicles Paraspeckle	127	18	siRNA-SC-10 PSF1-A488 IMPa2-A546 DAPI 8C2-siRNA-IMP-a2-a4 V2.00	0	14. siRNA-SC-10 PSF1-A488 DAPI IMPa2-A546 _ae_TileScan_001 (Stage 31 of 49)	00-6xSfUibHyyHT9JjnNUyRpa
0	um	Cell	0.000	1.000	Vesicles Paraspeckle	128	19	siRNA-SC-10 PSF1-A488 IMPa2-A546 DAPI 8C2-siRNA-IMP-a2-a4 V2.00	0	14. siRNA-SC-10 PSF1-A488 DAPI IMPa2-A546 _ae_TileScan_001 (Stage 31 of 49)	00-6xSfUibHyyHT9JjnNUyRpa
0	um	Cell	0.000	1.000	Vesicles Paraspeckle	129	20	siRNA-SC-10 PSF1-A488 IMPa2-A546 DAPI 8C2-siRNA-IMP-a2-a4 V2.00	0	14. siRNA-SC-10 PSF1-A488 DAPI IMPa2-A546 _ae_TileScan_001 (Stage 31 of 49)	00-6xSfUibHyyHT9JjnNUyRpa
0	um	Cell	0.000	1.000	Vesicles Paraspeckle	130	21	siRNA-SC-10 PSF1-A488 IMPa2-A546 DAPI 8C2-siRNA-IMP-a2-a4 V2.00	0	14. siRNA-SC-10 PSF1-A488 DAPI IMPa2-A546 _ae_TileScan_001 (Stage 31 of 49)	00-6xSfUibHyyHT9JjnNUyRpa
0	um	Cell	0.000	1.000	Vesicles Paraspeckle	131	22	siRNA-SC-10 PSF1-A488 IMPa2-A546 DAPI 8C2-siRNA-IMP-a2-a4 V2.00	0	14. siRNA-SC-10 PSF1-A488 DAPI IMPa2-A546 _ae_TileScan_001 (Stage 31 of 49)	00-6xSfUibHyyHT9JjnNUyRpa
0	um	Cell	0.000	1.000	Vesicles Paraspeckle	132	23	siRNA-SC-10 PSF1-A488 IMPa2-A546 DAPI 8C2-siRNA-IMP-a2-a4 V2.00	0	14. siRNA-SC-10 PSF1-A488 DAPI IMPa2-A546 _ae_TileScan_001 (Stage 31 of 49)	00-6xSfUibHyyHT9JjnNUyRpa
0	um	Cell	0.000	1.000	Vesicles Paraspeckle	133	0	siRNA-SC-10 PSF1-A488 IMPa2-A546 DAPI 8C2-siRNA-IMP-a2-a4 V2.00	0	14. siRNA-SC-10 PSF1-A488 DAPI IMPa2-A546 _af_TileScan_001 (Stage 32 of 49)	00-YhP9H6xE6b4dbFNXwEspf4
0	um	Cell	0.000	1.000	Vesicles Paraspeckle	134	1	siRNA-SC-10 PSF1-A488 IMPa2-A546 DAPI 8C2-siRNA-IMP-a2-a4 V2.00	0	14. siRNA-SC-10 PSF1-A488 DAPI IMPa2-A546 _af_TileScan_001 (Stage 32 of 49)	00-YhP9H6xE6b4dbFNXwEspf4
0	um	Cell	0.000	1.000	Vesicles Paraspeckle	135	2	siRNA-SC-10 PSF1-A488 IMPa2-A546 DAPI 8C2-siRNA-IMP-a2-a4 V2.00	0	14. siRNA-SC-10 PSF1-A488 DAPI IMPa2-A546 _af_TileScan_001 (Stage 32 of 49)	00-YhP9H6xE6b4dbFNXwEspf4
0	um	Cell	0.000	1.000	Vesicles Paraspeckle	136	3	siRNA-SC-10 PSF1-A488 IMPa2-A546 DAPI 8C2-siRNA-IMP-a2-a4 V2.00	0	14. siRNA-SC-10 PSF1-A488 DAPI IMPa2-A546 _af_TileScan_001 (Stage 32 of 49)	00-YhP9H6xE6b4dbFNXwEspf4
0	um	Cell	0.000	1.000	Vesicles Paraspeckle	137	4	siRNA-SC-10 PSF1-A488 IMPa2-A546 DAPI 8C2-siRNA-IMP-a2-a4 V2.00	0	14. siRNA-SC-10 PSF1-A488 DAPI IMPa2-A546 _af_TileScan_001 (Stage 32 of 49)	00-YhP9H6xE6b4dbFNXwEspf4
0	um	Cell	0.000	1.000	Vesicles Paraspeckle	138	5	siRNA-SC-10 PSF1-A488 IMPa2-A546 DAPI 8C2-siRNA-IMP-a2-a4 V2.00	0	14. siRNA-SC-10 PSF1-A488 DAPI IMPa2-A546 _af_TileScan_001 (Stage 32 of 49)	00-YhP9H6xE6b4dbFNXwEspf4
0	um	Cell	0.000	1.000	Vesicles Paraspeckle	139	6	siRNA-SC-10 PSF1-A488 IMPa2-A546 DAPI 8C2-siRNA-IMP-a2-a4 V2.00	0	14. siRNA-SC-10 PSF1-A488 DAPI IMPa2-A546 _af_TileScan_001 (Stage 32 of 49)	00-YhP9H6xE6b4dbFNXwEspf4
0	um	Cell	0.000	1.000	Vesicles Paraspeckle	140	7	siRNA-SC-10 PSF1-A488 IMPa2-A546 DAPI 8C2-siRNA-IMP-a2-a4 V2.00	0	14. siRNA-SC-10 PSF1-A488 DAPI IMPa2-A546 _af_TileScan_001 (Stage 32 of 49)	00-YhP9H6xE6b4dbFNXwEspf4
0	um	Cell	0.000	1.000	Vesicles Paraspeckle	141	8	siRNA-SC-10 PSF1-A488 IMPa2-A546 DAPI 8C2-siRNA-IMP-a2-a4 V2.00	0	14. siRNA-SC-10 PSF1-A488 DAPI IMPa2-A546 _af_TileScan_001 (Stage 32 of 49)	00-YhP9H6xE6b4dbFNXwEspf4
0	um	Cell	0.000	1.000	Vesicles Paraspeckle	142	9	siRNA-SC-10 PSF1-A488 IMPa2-A546 DAPI 8C2-siRNA-IMP-a2-a4 V2.00	0	14. siRNA-SC-10 PSF1-A488 DAPI IMPa2-A546 _af_TileScan_001 (Stage 32 of 49)	00-YhP9H6xE6b4dbFNXwEspf4
0	um	Cell	0.000	1.000	Vesicles Paraspeckle	143	10	siRNA-SC-10 PSF1-A488 IMPa2-A546 DAPI 8C2-siRNA-IMP-a2-a4 V2.00	0	14. siRNA-SC-10 PSF1-A488 DAPI IMPa2-A546 _af_TileScan_001 (Stage 32 of 49)	00-YhP9H6xE6b4dbFNXwEspf4
0	um	Cell	0.000	1.000	Vesicles Paraspeckle	144	11	siRNA-SC-10 PSF1-A488 IMPa2-A546 DAPI 8C2-siRNA-IMP-a2-a4 V2.00	0	14. siRNA-SC-10 PSF1-A488 DAPI IMPa2-A546 _af_TileScan_001 (Stage 32 of 49)	00-YhP9H6xE6b4dbFNXwEspf4
0	um	Cell	0.000	1.000	Vesicles Paraspeckle	145	12	siRNA-SC-10 PSF1-A488 IMPa2-A546 DAPI 8C2-siRNA-IMP-a2-a4 V2.00	0	14. siRNA-SC-10 PSF1-A488 DAPI IMPa2-A546 _af_TileScan_001 (Stage 32 of 49)	00-YhP9H6xE6b4dbFNXwEspf4
0	um	Cell	0.000	1.000	Vesicles Paraspeckle	146	13	siRNA-SC-10 PSF1-A488 IMPa2-A546 DAPI 8C2-siRNA-IMP-a2-a4 V2.00	0	14. siRNA-SC-10 PSF1-A488 DAPI IMPa2-A546 _af_TileScan_001 (Stage 32 of 49)	00-YhP9H6xE6b4dbFNXwEspf4
0	um	Cell	0.000	1.000	Vesicles Paraspeckle	147	14	siRNA-SC-10 PSF1-A488 IMPa2-A546 DAPI 8C2-siRNA-IMP-a2-a4 V2.00	0	14. siRNA-SC-10 PSF1-A488 DAPI IMPa2-A546 _af_TileScan_001 (Stage 32 of 49)	00-YhP9H6xE6b4dbFNXwEspf4
0	um	Cell	0.000	1.000	Vesicles Paraspeckle	148	15	siRNA-SC-10 PSF1-A488 IMPa2-A546 DAPI 8C2-siRNA-IMP-a2-a4 V2.00	0	14. siRNA-SC-10 PSF1-A488 DAPI IMPa2-A546 _af_TileScan_001 (Stage 32 of 49)	00-YhP9H6xE6b4dbFNXwEspf4
0	um	Cell	0.000	1.000	Vesicles Paraspeckle	149	16	siRNA-SC-10 PSF1-A488 IMPa2-A546 DAPI 8C2-siRNA-IMP-a2-a4 V2.00	0	14. siRNA-SC-10 PSF1-A488 DAPI IMPa2-A546 _af_TileScan_001 (Stage 32 of 49)	00-YhP9H6xE6b4dbFNXwEspf4
0	um	Cell	0.000	1.000	Vesicles Paraspeckle	150	17	siRNA-SC-10 PSF1-A488 IMPa2-A546 DAPI 8C2-siRNA-IMP-a2-a4 V2.00	0	14. siRNA-SC-10 PSF1-A488 DAPI IMPa2-A546 _af_TileScan_001 (Stage 32 of 49)	00-YhP9H6xE6b4dbFNXwEspf4
0	um	Cell	0.000	1.000	Vesicles Paraspeckle	151	18	siRNA-SC-10 PSF1-A488 IMPa2-A546 DAPI 8C2-siRNA-IMP-a2-a4 V2.00	0	14. siRNA-SC-10 PSF1-A488 DAPI IMPa2-A546 _af_TileScan_001 (Stage 32 of 49)	00-YhP9H6xE6b4dbFNXwEspf4
0	um	Cell	0.000	1.000	Vesicles Paraspeckle	152	19	siRNA-SC-10 PSF1-A488 IMPa2-A546 DAPI 8C2-siRNA-IMP-a2-a4 V2.00	0	14. siRNA-SC-10 PSF1-A488 DAPI IMPa2-A546 _af_TileScan_001 (Stage 32 of 49)	00-YhP9H6xE6b4dbFNXwEspf4
0	um	Cell	0.000	1.000	Vesicles Paraspeckle	153	20	siRNA-SC-10 PSF1-A488 IMPa2-A546 DAPI 8C2-siRNA-IMP-a2-a4 V2.00	0	14. siRNA-SC-10 PSF1-A488 DAPI IMPa2-A546 _af_TileScan_001 (Stage 32 of 49)	00-YhP9H6xE6b4dbFNXwEspf4
0	um	Cell	0.000	1.000	Vesicles Paraspeckle	154	21	siRNA-SC-10 PSF1-A488 IMPa2-A546 DAPI 8C2-siRNA-IMP-a2-a4 V2.00	0	14. siRNA-SC-10 PSF1-A488 DAPI IMPa2-A546 _af_TileScan_001 (Stage 32 of 49)	00-YhP9H6xE6b4dbFNXwEspf4
0	um	Cell	0.000	1.000	Vesicles Paraspeckle	155	22	siRNA-SC-10 PSF1-A488 IMPa2-A546 DAPI 8C2-siRNA-IMP-a2-a4 V2.00	0	14. siRNA-SC-10 PSF1-A488 DAPI IMPa2-A546 _af_TileScan_001 (Stage 32 of 49)	00-YhP9H6xE6b4dbFNXwEspf4
0	um	Cell	0.000	1.000	Vesicles Paraspeckle	156	23	siRNA-SC-10 PSF1-A488 IMPa2-A546 DAPI 8C2-siRNA-IMP-a2-a4 V2.00	0	14. siRNA-SC-10 PSF1-A488 DAPI IMPa2-A546 _af_TileScan_001 (Stage 32 of 49)	00-YhP9H6xE6b4dbFNXwEspf4
0	um	Cell	0.000	1.000	Vesicles Paraspeckle	157	24	siRNA-SC-10 PSF1-A488 IMPa2-A546 DAPI 8C2-siRNA-IMP-a2-a4 V2.00	0	14. siRNA-SC-10 PSF1-A488 DAPI IMPa2-A546 _af_TileScan_001 (Stage 32 of 49)	00-YhP9H6xE6b4dbFNXwEspf4
0	um	Cell	0.000	1.000	Vesicles Paraspeckle	158	0	siRNA-SC-10 PSF1-A488 IMPa2-A546 DAPI 8C2-siRNA-IMP-a2-a4 V2.00	0	14. siRNA-SC-10 PSF1-A488 DAPI IMPa2-A546 _ag_TileScan_001 (Stage 33 of 49)	00-sv85hy54GKD4ra7DhNN92B
0	um	Cell	0.000	1.000	Vesicles Paraspeckle	159	1	siRNA-SC-10 PSF1-A488 IMPa2-A546 DAPI 8C2-siRNA-IMP-a2-a4 V2.00	0	14. siRNA-SC-10 PSF1-A488 DAPI IMPa2-A546 _ag_TileScan_001 (Stage 33 of 49)	00-sv85hy54GKD4ra7DhNN92B
0	um	Cell	0.000	1.000	Vesicles Paraspeckle	160	2	siRNA-SC-10 PSF1-A488 IMPa2-A546 DAPI 8C2-siRNA-IMP-a2-a4 V2.00	0	14. siRNA-SC-10 PSF1-A488 DAPI IMPa2-A546 _ag_TileScan_001 (Stage 33 of 49)	00-sv85hy54GKD4ra7DhNN92B
0	um	Cell	0.000	1.000	Vesicles Paraspeckle	161	3	siRNA-SC-10 PSF1-A488 IMPa2-A546 DAPI 8C2-siRNA-IMP-a2-a4 V2.00	0	14. siRNA-SC-10 PSF1-A488 DAPI IMPa2-A546 _ag_TileScan_001 (Stage 33 of 49)	00-sv85hy54GKD4ra7DhNN92B
0	um	Cell	0.000	1.000	Vesicles Paraspeckle	162	4	siRNA-SC-10 PSF1-A488 IMPa2-A546 DAPI 8C2-siRNA-IMP-a2-a4 V2.00	0	14. siRNA-SC-10 PSF1-A488 DAPI IMPa2-A546 _ag_TileScan_001 (Stage 33 of 49)	00-sv85hy54GKD4ra7DhNN92B
0	um	Cell	0.000	1.000	Vesicles Paraspeckle	163	5	siRNA-SC-10 PSF1-A488 IMPa2-A546 DAPI 8C2-siRNA-IMP-a2-a4 V2.00	0	14. siRNA-SC-10 PSF1-A488 DAPI IMPa2-A546 _ag_TileScan_001 (Stage 33 of 49)	00-sv85hy54GKD4ra7DhNN92B
0	um	Cell	0.000	1.000	Vesicles Paraspeckle	164	6	siRNA-SC-10 PSF1-A488 IMPa2-A546 DAPI 8C2-siRNA-IMP-a2-a4 V2.00	0	14. siRNA-SC-10 PSF1-A488 DAPI IMPa2-A546 _ag_TileScan_001 (Stage 33 of 49)	00-sv85hy54GKD4ra7DhNN92B
0	um	Cell	0.000	1.000	Vesicles Paraspeckle	165	7	siRNA-SC-10 PSF1-A488 IMPa2-A546 DAPI 8C2-siRNA-IMP-a2-a4 V2.00	0	14. siRNA-SC-10 PSF1-A488 DAPI IMPa2-A546 _ag_TileScan_001 (Stage 33 of 49)	00-sv85hy54GKD4ra7DhNN92B
1	um	Cell	0.000	1.000	Vesicles Paraspeckle	166	8	siRNA-SC-10 PSF1-A488 IMPa2-A546 DAPI 8C2-siRNA-IMP-a2-a4 V2.00	0	14. siRNA-SC-10 PSF1-A488 DAPI IMPa2-A546 _ag_TileScan_001 (Stage 33 of 49)	00-sv85hy54GKD4ra7DhNN92B
0	um	Cell	0.000	1.000	Vesicles Paraspeckle	167	9	siRNA-SC-10 PSF1-A488 IMPa2-A546 DAPI 8C2-siRNA-IMP-a2-a4 V2.00	0	14. siRNA-SC-10 PSF1-A488 DAPI IMPa2-A546 _ag_TileScan_001 (Stage 33 of 49)	00-sv85hy54GKD4ra7DhNN92B
0	um	Cell	0.000	1.000	Vesicles Paraspeckle	168	10	siRNA-SC-10 PSF1-A488 IMPa2-A546 DAPI 8C2-siRNA-IMP-a2-a4 V2.00	0	14. siRNA-SC-10 PSF1-A488 DAPI IMPa2-A546 _ag_TileScan_001 (Stage 33 of 49)	00-sv85hy54GKD4ra7DhNN92B
0	um	Cell	0.000	1.000	Vesicles Paraspeckle	169	11	siRNA-SC-10 PSF1-A488 IMPa2-A546 DAPI 8C2-siRNA-IMP-a2-a4 V2.00	0	14. siRNA-SC-10 PSF1-A488 DAPI IMPa2-A546 _ag_TileScan_001 (Stage 33 of 49)	00-sv85hy54GKD4ra7DhNN92B
0	um	Cell	0.000	1.000	Vesicles Paraspeckle	170	12	siRNA-SC-10 PSF1-A488 IMPa2-A546 DAPI 8C2-siRNA-IMP-a2-a4 V2.00	0	14. siRNA-SC-10 PSF1-A488 DAPI IMPa2-A546 _ag_TileScan_001 (Stage 33 of 49)	00-sv85hy54GKD4ra7DhNN92B
0	um	Cell	0.000	1.000	Vesicles Paraspeckle	171	13	siRNA-SC-10 PSF1-A488 IMPa2-A546 DAPI 8C2-siRNA-IMP-a2-a4 V2.00	0	14. siRNA-SC-10 PSF1-A488 DAPI IMPa2-A546 _ag_TileScan_001 (Stage 33 of 49)	00-sv85hy54GKD4ra7DhNN92B
0	um	Cell	0.000	1.000	Vesicles Paraspeckle	172	14	siRNA-SC-10 PSF1-A488 IMPa2-A546 DAPI 8C2-siRNA-IMP-a2-a4 V2.00	0	14. siRNA-SC-10 PSF1-A488 DAPI IMPa2-A546 _ag_TileScan_001 (Stage 33 of 49)	00-sv85hy54GKD4ra7DhNN92B
0	um	Cell	0.000	1.000	Vesicles Paraspeckle	173	15	siRNA-SC-10 PSF1-A488 IMPa2-A546 DAPI 8C2-siRNA-IMP-a2-a4 V2.00	0	14. siRNA-SC-10 PSF1-A488 DAPI IMPa2-A546 _ag_TileScan_001 (Stage 33 of 49)	00-sv85hy54GKD4ra7DhNN92B
0	um	Cell	0.000	1.000	Vesicles Paraspeckle	174	16	siRNA-SC-10 PSF1-A488 IMPa2-A546 DAPI 8C2-siRNA-IMP-a2-a4 V2.00	0	14. siRNA-SC-10 PSF1-A488 DAPI IMPa2-A546 _ag_TileScan_001 (Stage 33 of 49)	00-sv85hy54GKD4ra7DhNN92B
0	um	Cell	0.000	1.000	Vesicles Paraspeckle	175	17	siRNA-SC-10 PSF1-A488 IMPa2-A546 DAPI 8C2-siRNA-IMP-a2-a4 V2.00	0	14. siRNA-SC-10 PSF1-A488 DAPI IMPa2-A546 _ag_TileScan_001 (Stage 33 of 49)	00-sv85hy54GKD4ra7DhNN92B
0	um	Cell	0.000	1.000	Vesicles Paraspeckle	176	18	siRNA-SC-10 PSF1-A488 IMPa2-A546 DAPI 8C2-siRNA-IMP-a2-a4 V2.00	0	14. siRNA-SC-10 PSF1-A488 DAPI IMPa2-A546 _ag_TileScan_001 (Stage 33 of 49)	00-sv85hy54GKD4ra7DhNN92B
0	um	Cell	0.000	1.000	Vesicles Paraspeckle	177	19	siRNA-SC-10 PSF1-A488 IMPa2-A546 DAPI 8C2-siRNA-IMP-a2-a4 V2.00	0	14. siRNA-SC-10 PSF1-A488 DAPI IMPa2-A546 _ag_TileScan_001 (Stage 33 of 49)	00-sv85hy54GKD4ra7DhNN92B
0	um	Cell	0.000	1.000	Vesicles Paraspeckle	178	20	siRNA-SC-10 PSF1-A488 IMPa2-A546 DAPI 8C2-siRNA-IMP-a2-a4 V2.00	0	14. siRNA-SC-10 PSF1-A488 DAPI IMPa2-A546 _ag_TileScan_001 (Stage 33 of 49)	00-sv85hy54GKD4ra7DhNN92B
0	um	Cell	0.000	1.000	Vesicles Paraspeckle	179	21	siRNA-SC-10 PSF1-A488 IMPa2-A546 DAPI 8C2-siRNA-IMP-a2-a4 V2.00	0	14. siRNA-SC-10 PSF1-A488 DAPI IMPa2-A546 _ag_TileScan_001 (Stage 33 of 49)	00-sv85hy54GKD4ra7DhNN92B
0	um	Cell	0.000	1.000	Vesicles Paraspeckle	180	22	siRNA-SC-10 PSF1-A488 IMPa2-A546 DAPI 8C2-siRNA-IMP-a2-a4 V2.00	0	14. siRNA-SC-10 PSF1-A488 DAPI IMPa2-A546 _ag_TileScan_001 (Stage 33 of 49)	00-sv85hy54GKD4ra7DhNN92B
0	um	Cell	0.000	1.000	Vesicles Paraspeckle	181	0	siRNA-SC-10 PSF1-A488 IMPa2-A546 DAPI 8C2-siRNA-IMP-a2-a4 V2.00	0	14. siRNA-SC-10 PSF1-A488 DAPI IMPa2-A546 _ah_TileScan_001 (Stage 34 of 49)	00-6DEamjEK2zBC8xohKeHjmn
0	um	Cell	0.000	1.000	Vesicles Paraspeckle	182	1	siRNA-SC-10 PSF1-A488 IMPa2-A546 DAPI 8C2-siRNA-IMP-a2-a4 V2.00	0	14. siRNA-SC-10 PSF1-A488 DAPI IMPa2-A546 _ah_TileScan_001 (Stage 34 of 49)	00-6DEamjEK2zBC8xohKeHjmn
0	um	Cell	0.000	1.000	Vesicles Paraspeckle	183	2	siRNA-SC-10 PSF1-A488 IMPa2-A546 DAPI 8C2-siRNA-IMP-a2-a4 V2.00	0	14. siRNA-SC-10 PSF1-A488 DAPI IMPa2-A546 _ah_TileScan_001 (Stage 34 of 49)	00-6DEamjEK2zBC8xohKeHjmn
1	um	Cell	0.000	1.000	Vesicles Paraspeckle	184	3	siRNA-SC-10 PSF1-A488 IMPa2-A546 DAPI 8C2-siRNA-IMP-a2-a4 V2.00	0	14. siRNA-SC-10 PSF1-A488 DAPI IMPa2-A546 _ah_TileScan_001 (Stage 34 of 49)	00-6DEamjEK2zBC8xohKeHjmn
0	um	Cell	0.000	1.000	Vesicles Paraspeckle	185	4	siRNA-SC-10 PSF1-A488 IMPa2-A546 DAPI 8C2-siRNA-IMP-a2-a4 V2.00	0	14. siRNA-SC-10 PSF1-A488 DAPI IMPa2-A546 _ah_TileScan_001 (Stage 34 of 49)	00-6DEamjEK2zBC8xohKeHjmn
0	um	Cell	0.000	1.000	Vesicles Paraspeckle	186	5	siRNA-SC-10 PSF1-A488 IMPa2-A546 DAPI 8C2-siRNA-IMP-a2-a4 V2.00	0	14. siRNA-SC-10 PSF1-A488 DAPI IMPa2-A546 _ah_TileScan_001 (Stage 34 of 49)	00-6DEamjEK2zBC8xohKeHjmn
0	um	Cell	0.000	1.000	Vesicles Paraspeckle	187	6	siRNA-SC-10 PSF1-A488 IMPa2-A546 DAPI 8C2-siRNA-IMP-a2-a4 V2.00	0	14. siRNA-SC-10 PSF1-A488 DAPI IMPa2-A546 _ah_TileScan_001 (Stage 34 of 49)	00-6DEamjEK2zBC8xohKeHjmn
0	um	Cell	0.000	1.000	Vesicles Paraspeckle	188	7	siRNA-SC-10 PSF1-A488 IMPa2-A546 DAPI 8C2-siRNA-IMP-a2-a4 V2.00	0	14. siRNA-SC-10 PSF1-A488 DAPI IMPa2-A546 _ah_TileScan_001 (Stage 34 of 49)	00-6DEamjEK2zBC8xohKeHjmn
0	um	Cell	0.000	1.000	Vesicles Paraspeckle	189	8	siRNA-SC-10 PSF1-A488 IMPa2-A546 DAPI 8C2-siRNA-IMP-a2-a4 V2.00	0	14. siRNA-SC-10 PSF1-A488 DAPI IMPa2-A546 _ah_TileScan_001 (Stage 34 of 49)	00-6DEamjEK2zBC8xohKeHjmn
0	um	Cell	0.000	1.000	Vesicles Paraspeckle	190	9	siRNA-SC-10 PSF1-A488 IMPa2-A546 DAPI 8C2-siRNA-IMP-a2-a4 V2.00	0	14. siRNA-SC-10 PSF1-A488 DAPI IMPa2-A546 _ah_TileScan_001 (Stage 34 of 49)	00-6DEamjEK2zBC8xohKeHjmn
0	um	Cell	0.000	1.000	Vesicles Paraspeckle	191	10	siRNA-SC-10 PSF1-A488 IMPa2-A546 DAPI 8C2-siRNA-IMP-a2-a4 V2.00	0	14. siRNA-SC-10 PSF1-A488 DAPI IMPa2-A546 _ah_TileScan_001 (Stage 34 of 49)	00-6DEamjEK2zBC8xohKeHjmn
0	um	Cell	0.000	1.000	Vesicles Paraspeckle	192	11	siRNA-SC-10 PSF1-A488 IMPa2-A546 DAPI 8C2-siRNA-IMP-a2-a4 V2.00	0	14. siRNA-SC-10 PSF1-A488 DAPI IMPa2-A546 _ah_TileScan_001 (Stage 34 of 49)	00-6DEamjEK2zBC8xohKeHjmn
0	um	Cell	0.000	1.000	Vesicles Paraspeckle	193	12	siRNA-SC-10 PSF1-A488 IMPa2-A546 DAPI 8C2-siRNA-IMP-a2-a4 V2.00	0	14. siRNA-SC-10 PSF1-A488 DAPI IMPa2-A546 _ah_TileScan_001 (Stage 34 of 49)	00-6DEamjEK2zBC8xohKeHjmn
0	um	Cell	0.000	1.000	Vesicles Paraspeckle	194	13	siRNA-SC-10 PSF1-A488 IMPa2-A546 DAPI 8C2-siRNA-IMP-a2-a4 V2.00	0	14. siRNA-SC-10 PSF1-A488 DAPI IMPa2-A546 _ah_TileScan_001 (Stage 34 of 49)	00-6DEamjEK2zBC8xohKeHjmn
0	um	Cell	0.000	1.000	Vesicles Paraspeckle	195	14	siRNA-SC-10 PSF1-A488 IMPa2-A546 DAPI 8C2-siRNA-IMP-a2-a4 V2.00	0	14. siRNA-SC-10 PSF1-A488 DAPI IMPa2-A546 _ah_TileScan_001 (Stage 34 of 49)	00-6DEamjEK2zBC8xohKeHjmn
0	um	Cell	0.000	1.000	Vesicles Paraspeckle	196	15	siRNA-SC-10 PSF1-A488 IMPa2-A546 DAPI 8C2-siRNA-IMP-a2-a4 V2.00	0	14. siRNA-SC-10 PSF1-A488 DAPI IMPa2-A546 _ah_TileScan_001 (Stage 34 of 49)	00-6DEamjEK2zBC8xohKeHjmn
0	um	Cell	0.000	1.000	Vesicles Paraspeckle	197	16	siRNA-SC-10 PSF1-A488 IMPa2-A546 DAPI 8C2-siRNA-IMP-a2-a4 V2.00	0	14. siRNA-SC-10 PSF1-A488 DAPI IMPa2-A546 _ah_TileScan_001 (Stage 34 of 49)	00-6DEamjEK2zBC8xohKeHjmn
0	um	Cell	0.000	1.000	Vesicles Paraspeckle	198	17	siRNA-SC-10 PSF1-A488 IMPa2-A546 DAPI 8C2-siRNA-IMP-a2-a4 V2.00	0	14. siRNA-SC-10 PSF1-A488 DAPI IMPa2-A546 _ah_TileScan_001 (Stage 34 of 49)	00-6DEamjEK2zBC8xohKeHjmn
0	um	Cell	0.000	1.000	Vesicles Paraspeckle	199	18	siRNA-SC-10 PSF1-A488 IMPa2-A546 DAPI 8C2-siRNA-IMP-a2-a4 V2.00	0	14. siRNA-SC-10 PSF1-A488 DAPI IMPa2-A546 _ah_TileScan_001 (Stage 34 of 49)	00-6DEamjEK2zBC8xohKeHjmn
0	um	Cell	0.000	1.000	Vesicles Paraspeckle	200	19	siRNA-SC-10 PSF1-A488 IMPa2-A546 DAPI 8C2-siRNA-IMP-a2-a4 V2.00	0	14. siRNA-SC-10 PSF1-A488 DAPI IMPa2-A546 _ah_TileScan_001 (Stage 34 of 49)	00-6DEamjEK2zBC8xohKeHjmn
0	um	Cell	0.000	1.000	Vesicles Paraspeckle	201	20	siRNA-SC-10 PSF1-A488 IMPa2-A546 DAPI 8C2-siRNA-IMP-a2-a4 V2.00	0	14. siRNA-SC-10 PSF1-A488 DAPI IMPa2-A546 _ah_TileScan_001 (Stage 34 of 49)	00-6DEamjEK2zBC8xohKeHjmn
0	um	Cell	0.000	1.000	Vesicles Paraspeckle	202	21	siRNA-SC-10 PSF1-A488 IMPa2-A546 DAPI 8C2-siRNA-IMP-a2-a4 V2.00	0	14. siRNA-SC-10 PSF1-A488 DAPI IMPa2-A546 _ah_TileScan_001 (Stage 34 of 49)	00-6DEamjEK2zBC8xohKeHjmn
0	um	Cell	0.000	1.000	Vesicles Paraspeckle	203	22	siRNA-SC-10 PSF1-A488 IMPa2-A546 DAPI 8C2-siRNA-IMP-a2-a4 V2.00	0	14. siRNA-SC-10 PSF1-A488 DAPI IMPa2-A546 _ah_TileScan_001 (Stage 34 of 49)	00-6DEamjEK2zBC8xohKeHjmn
0	um	Cell	0.000	1.000	Vesicles Paraspeckle	204	23	siRNA-SC-10 PSF1-A488 IMPa2-A546 DAPI 8C2-siRNA-IMP-a2-a4 V2.00	0	14. siRNA-SC-10 PSF1-A488 DAPI IMPa2-A546 _ah_TileScan_001 (Stage 34 of 49)	00-6DEamjEK2zBC8xohKeHjmn
0	um	Cell	0.000	1.000	Vesicles Paraspeckle	205	24	siRNA-SC-10 PSF1-A488 IMPa2-A546 DAPI 8C2-siRNA-IMP-a2-a4 V2.00	0	14. siRNA-SC-10 PSF1-A488 DAPI IMPa2-A546 _ah_TileScan_001 (Stage 34 of 49)	00-6DEamjEK2zBC8xohKeHjmn
1	um	Cell	0.000	1.000	Vesicles Paraspeckle	206	25	siRNA-SC-10 PSF1-A488 IMPa2-A546 DAPI 8C2-siRNA-IMP-a2-a4 V2.00	0	14. siRNA-SC-10 PSF1-A488 DAPI IMPa2-A546 _ah_TileScan_001 (Stage 34 of 49)	00-6DEamjEK2zBC8xohKeHjmn
1	um	Cell	0.000	1.000	Vesicles Paraspeckle	207	26	siRNA-SC-10 PSF1-A488 IMPa2-A546 DAPI 8C2-siRNA-IMP-a2-a4 V2.00	0	14. siRNA-SC-10 PSF1-A488 DAPI IMPa2-A546 _ah_TileScan_001 (Stage 34 of 49)	00-6DEamjEK2zBC8xohKeHjmn
0	um	Cell	0.000	1.000	Vesicles Paraspeckle	208	27	siRNA-SC-10 PSF1-A488 IMPa2-A546 DAPI 8C2-siRNA-IMP-a2-a4 V2.00	0	14. siRNA-SC-10 PSF1-A488 DAPI IMPa2-A546 _ah_TileScan_001 (Stage 34 of 49)	00-6DEamjEK2zBC8xohKeHjmn
0	um	Cell	0.000	1.000	Vesicles Paraspeckle	209	28	siRNA-SC-10 PSF1-A488 IMPa2-A546 DAPI 8C2-siRNA-IMP-a2-a4 V2.00	0	14. siRNA-SC-10 PSF1-A488 DAPI IMPa2-A546 _ah_TileScan_001 (Stage 34 of 49)	00-6DEamjEK2zBC8xohKeHjmn
0	um	Cell	0.000	1.000	Vesicles Paraspeckle	210	29	siRNA-SC-10 PSF1-A488 IMPa2-A546 DAPI 8C2-siRNA-IMP-a2-a4 V2.00	0	14. siRNA-SC-10 PSF1-A488 DAPI IMPa2-A546 _ah_TileScan_001 (Stage 34 of 49)	00-6DEamjEK2zBC8xohKeHjmn
0	um	Cell	0.000	1.000	Vesicles Paraspeckle	211	30	siRNA-SC-10 PSF1-A488 IMPa2-A546 DAPI 8C2-siRNA-IMP-a2-a4 V2.00	0	14. siRNA-SC-10 PSF1-A488 DAPI IMPa2-A546 _ah_TileScan_001 (Stage 34 of 49)	00-6DEamjEK2zBC8xohKeHjmn
0	um	Cell	0.000	1.000	Vesicles Paraspeckle	212	31	siRNA-SC-10 PSF1-A488 IMPa2-A546 DAPI 8C2-siRNA-IMP-a2-a4 V2.00	0	14. siRNA-SC-10 PSF1-A488 DAPI IMPa2-A546 _ah_TileScan_001 (Stage 34 of 49)	00-6DEamjEK2zBC8xohKeHjmn
0	um	Cell	0.000	1.000	Vesicles Paraspeckle	213	32	siRNA-SC-10 PSF1-A488 IMPa2-A546 DAPI 8C2-siRNA-IMP-a2-a4 V2.00	0	14. siRNA-SC-10 PSF1-A488 DAPI IMPa2-A546 _ah_TileScan_001 (Stage 34 of 49)	00-6DEamjEK2zBC8xohKeHjmn
0	um	Cell	0.000	1.000	Vesicles Paraspeckle	214	33	siRNA-SC-10 PSF1-A488 IMPa2-A546 DAPI 8C2-siRNA-IMP-a2-a4 V2.00	0	14. siRNA-SC-10 PSF1-A488 DAPI IMPa2-A546 _ah_TileScan_001 (Stage 34 of 49)	00-6DEamjEK2zBC8xohKeHjmn
0	um	Cell	0.000	1.000	Vesicles Paraspeckle	215	34	siRNA-SC-10 PSF1-A488 IMPa2-A546 DAPI 8C2-siRNA-IMP-a2-a4 V2.00	0	14. siRNA-SC-10 PSF1-A488 DAPI IMPa2-A546 _ah_TileScan_001 (Stage 34 of 49)	00-6DEamjEK2zBC8xohKeHjmn
0	um	Cell	0.000	1.000	Vesicles Paraspeckle	216	35	siRNA-SC-10 PSF1-A488 IMPa2-A546 DAPI 8C2-siRNA-IMP-a2-a4 V2.00	0	14. siRNA-SC-10 PSF1-A488 DAPI IMPa2-A546 _ah_TileScan_001 (Stage 34 of 49)	00-6DEamjEK2zBC8xohKeHjmn
0	um	Cell	0.000	1.000	Vesicles Paraspeckle	217	36	siRNA-SC-10 PSF1-A488 IMPa2-A546 DAPI 8C2-siRNA-IMP-a2-a4 V2.00	0	14. siRNA-SC-10 PSF1-A488 DAPI IMPa2-A546 _ah_TileScan_001 (Stage 34 of 49)	00-6DEamjEK2zBC8xohKeHjmn
0	um	Cell	0.000	1.000	Vesicles Paraspeckle	218	0	siRNA-SC-10 PSF1-A488 IMPa2-A546 DAPI 8C2-siRNA-IMP-a2-a4 V2.00	0	14. siRNA-SC-10 PSF1-A488 DAPI IMPa2-A546 _ai_TileScan_001 (Stage 35 of 49)	00-zWRfEa93inn6FhPqMZJt8j
0	um	Cell	0.000	1.000	Vesicles Paraspeckle	219	1	siRNA-SC-10 PSF1-A488 IMPa2-A546 DAPI 8C2-siRNA-IMP-a2-a4 V2.00	0	14. siRNA-SC-10 PSF1-A488 DAPI IMPa2-A546 _ai_TileScan_001 (Stage 35 of 49)	00-zWRfEa93inn6FhPqMZJt8j
0	um	Cell	0.000	1.000	Vesicles Paraspeckle	220	2	siRNA-SC-10 PSF1-A488 IMPa2-A546 DAPI 8C2-siRNA-IMP-a2-a4 V2.00	0	14. siRNA-SC-10 PSF1-A488 DAPI IMPa2-A546 _ai_TileScan_001 (Stage 35 of 49)	00-zWRfEa93inn6FhPqMZJt8j
2	um	Cell	0.000	1.000	Vesicles Paraspeckle	221	3	siRNA-SC-10 PSF1-A488 IMPa2-A546 DAPI 8C2-siRNA-IMP-a2-a4 V2.00	0	14. siRNA-SC-10 PSF1-A488 DAPI IMPa2-A546 _ai_TileScan_001 (Stage 35 of 49)	00-zWRfEa93inn6FhPqMZJt8j
0	um	Cell	0.000	1.000	Vesicles Paraspeckle	222	4	siRNA-SC-10 PSF1-A488 IMPa2-A546 DAPI 8C2-siRNA-IMP-a2-a4 V2.00	0	14. siRNA-SC-10 PSF1-A488 DAPI IMPa2-A546 _ai_TileScan_001 (Stage 35 of 49)	00-zWRfEa93inn6FhPqMZJt8j
0	um	Cell	0.000	1.000	Vesicles Paraspeckle	223	5	siRNA-SC-10 PSF1-A488 IMPa2-A546 DAPI 8C2-siRNA-IMP-a2-a4 V2.00	0	14. siRNA-SC-10 PSF1-A488 DAPI IMPa2-A546 _ai_TileScan_001 (Stage 35 of 49)	00-zWRfEa93inn6FhPqMZJt8j
0	um	Cell	0.000	1.000	Vesicles Paraspeckle	224	6	siRNA-SC-10 PSF1-A488 IMPa2-A546 DAPI 8C2-siRNA-IMP-a2-a4 V2.00	0	14. siRNA-SC-10 PSF1-A488 DAPI IMPa2-A546 _ai_TileScan_001 (Stage 35 of 49)	00-zWRfEa93inn6FhPqMZJt8j
1	um	Cell	0.000	1.000	Vesicles Paraspeckle	225	7	siRNA-SC-10 PSF1-A488 IMPa2-A546 DAPI 8C2-siRNA-IMP-a2-a4 V2.00	0	14. siRNA-SC-10 PSF1-A488 DAPI IMPa2-A546 _ai_TileScan_001 (Stage 35 of 49)	00-zWRfEa93inn6FhPqMZJt8j
0	um	Cell	0.000	1.000	Vesicles Paraspeckle	226	8	siRNA-SC-10 PSF1-A488 IMPa2-A546 DAPI 8C2-siRNA-IMP-a2-a4 V2.00	0	14. siRNA-SC-10 PSF1-A488 DAPI IMPa2-A546 _ai_TileScan_001 (Stage 35 of 49)	00-zWRfEa93inn6FhPqMZJt8j
0	um	Cell	0.000	1.000	Vesicles Paraspeckle	227	9	siRNA-SC-10 PSF1-A488 IMPa2-A546 DAPI 8C2-siRNA-IMP-a2-a4 V2.00	0	14. siRNA-SC-10 PSF1-A488 DAPI IMPa2-A546 _ai_TileScan_001 (Stage 35 of 49)	00-zWRfEa93inn6FhPqMZJt8j
1	um	Cell	0.000	1.000	Vesicles Paraspeckle	228	10	siRNA-SC-10 PSF1-A488 IMPa2-A546 DAPI 8C2-siRNA-IMP-a2-a4 V2.00	0	14. siRNA-SC-10 PSF1-A488 DAPI IMPa2-A546 _ai_TileScan_001 (Stage 35 of 49)	00-zWRfEa93inn6FhPqMZJt8j
0	um	Cell	0.000	1.000	Vesicles Paraspeckle	229	11	siRNA-SC-10 PSF1-A488 IMPa2-A546 DAPI 8C2-siRNA-IMP-a2-a4 V2.00	0	14. siRNA-SC-10 PSF1-A488 DAPI IMPa2-A546 _ai_TileScan_001 (Stage 35 of 49)	00-zWRfEa93inn6FhPqMZJt8j
0	um	Cell	0.000	1.000	Vesicles Paraspeckle	230	12	siRNA-SC-10 PSF1-A488 IMPa2-A546 DAPI 8C2-siRNA-IMP-a2-a4 V2.00	0	14. siRNA-SC-10 PSF1-A488 DAPI IMPa2-A546 _ai_TileScan_001 (Stage 35 of 49)	00-zWRfEa93inn6FhPqMZJt8j
0	um	Cell	0.000	1.000	Vesicles Paraspeckle	231	13	siRNA-SC-10 PSF1-A488 IMPa2-A546 DAPI 8C2-siRNA-IMP-a2-a4 V2.00	0	14. siRNA-SC-10 PSF1-A488 DAPI IMPa2-A546 _ai_TileScan_001 (Stage 35 of 49)	00-zWRfEa93inn6FhPqMZJt8j
0	um	Cell	0.000	1.000	Vesicles Paraspeckle	232	14	siRNA-SC-10 PSF1-A488 IMPa2-A546 DAPI 8C2-siRNA-IMP-a2-a4 V2.00	0	14. siRNA-SC-10 PSF1-A488 DAPI IMPa2-A546 _ai_TileScan_001 (Stage 35 of 49)	00-zWRfEa93inn6FhPqMZJt8j
0	um	Cell	0.000	1.000	Vesicles Paraspeckle	233	15	siRNA-SC-10 PSF1-A488 IMPa2-A546 DAPI 8C2-siRNA-IMP-a2-a4 V2.00	0	14. siRNA-SC-10 PSF1-A488 DAPI IMPa2-A546 _ai_TileScan_001 (Stage 35 of 49)	00-zWRfEa93inn6FhPqMZJt8j
0	um	Cell	0.000	1.000	Vesicles Paraspeckle	234	16	siRNA-SC-10 PSF1-A488 IMPa2-A546 DAPI 8C2-siRNA-IMP-a2-a4 V2.00	0	14. siRNA-SC-10 PSF1-A488 DAPI IMPa2-A546 _ai_TileScan_001 (Stage 35 of 49)	00-zWRfEa93inn6FhPqMZJt8j
0	um	Cell	0.000	1.000	Vesicles Paraspeckle	235	17	siRNA-SC-10 PSF1-A488 IMPa2-A546 DAPI 8C2-siRNA-IMP-a2-a4 V2.00	0	14. siRNA-SC-10 PSF1-A488 DAPI IMPa2-A546 _ai_TileScan_001 (Stage 35 of 49)	00-zWRfEa93inn6FhPqMZJt8j
0	um	Cell	0.000	1.000	Vesicles Paraspeckle	236	18	siRNA-SC-10 PSF1-A488 IMPa2-A546 DAPI 8C2-siRNA-IMP-a2-a4 V2.00	0	14. siRNA-SC-10 PSF1-A488 DAPI IMPa2-A546 _ai_TileScan_001 (Stage 35 of 49)	00-zWRfEa93inn6FhPqMZJt8j
0	um	Cell	0.000	1.000	Vesicles Paraspeckle	237	19	siRNA-SC-10 PSF1-A488 IMPa2-A546 DAPI 8C2-siRNA-IMP-a2-a4 V2.00	0	14. siRNA-SC-10 PSF1-A488 DAPI IMPa2-A546 _ai_TileScan_001 (Stage 35 of 49)	00-zWRfEa93inn6FhPqMZJt8j
0	um	Cell	0.000	1.000	Vesicles Paraspeckle	238	20	siRNA-SC-10 PSF1-A488 IMPa2-A546 DAPI 8C2-siRNA-IMP-a2-a4 V2.00	0	14. siRNA-SC-10 PSF1-A488 DAPI IMPa2-A546 _ai_TileScan_001 (Stage 35 of 49)	00-zWRfEa93inn6FhPqMZJt8j
0	um	Cell	0.000	1.000	Vesicles Paraspeckle	239	21	siRNA-SC-10 PSF1-A488 IMPa2-A546 DAPI 8C2-siRNA-IMP-a2-a4 V2.00	0	14. siRNA-SC-10 PSF1-A488 DAPI IMPa2-A546 _ai_TileScan_001 (Stage 35 of 49)	00-zWRfEa93inn6FhPqMZJt8j
0	um	Cell	0.000	1.000	Vesicles Paraspeckle	240	22	siRNA-SC-10 PSF1-A488 IMPa2-A546 DAPI 8C2-siRNA-IMP-a2-a4 V2.00	0	14. siRNA-SC-10 PSF1-A488 DAPI IMPa2-A546 _ai_TileScan_001 (Stage 35 of 49)	00-zWRfEa93inn6FhPqMZJt8j
0	um	Cell	0.000	1.000	Vesicles Paraspeckle	241	23	siRNA-SC-10 PSF1-A488 IMPa2-A546 DAPI 8C2-siRNA-IMP-a2-a4 V2.00	0	14. siRNA-SC-10 PSF1-A488 DAPI IMPa2-A546 _ai_TileScan_001 (Stage 35 of 49)	00-zWRfEa93inn6FhPqMZJt8j
0	um	Cell	0.000	1.000	Vesicles Paraspeckle	242	24	siRNA-SC-10 PSF1-A488 IMPa2-A546 DAPI 8C2-siRNA-IMP-a2-a4 V2.00	0	14. siRNA-SC-10 PSF1-A488 DAPI IMPa2-A546 _ai_TileScan_001 (Stage 35 of 49)	00-zWRfEa93inn6FhPqMZJt8j
0	um	Cell	0.000	1.000	Vesicles Paraspeckle	243	25	siRNA-SC-10 PSF1-A488 IMPa2-A546 DAPI 8C2-siRNA-IMP-a2-a4 V2.00	0	14. siRNA-SC-10 PSF1-A488 DAPI IMPa2-A546 _ai_TileScan_001 (Stage 35 of 49)	00-zWRfEa93inn6FhPqMZJt8j
0	um	Cell	0.000	1.000	Vesicles Paraspeckle	244	26	siRNA-SC-10 PSF1-A488 IMPa2-A546 DAPI 8C2-siRNA-IMP-a2-a4 V2.00	0	14. siRNA-SC-10 PSF1-A488 DAPI IMPa2-A546 _ai_TileScan_001 (Stage 35 of 49)	00-zWRfEa93inn6FhPqMZJt8j
0	um	Cell	0.000	1.000	Vesicles Paraspeckle	245	27	siRNA-SC-10 PSF1-A488 IMPa2-A546 DAPI 8C2-siRNA-IMP-a2-a4 V2.00	0	14. siRNA-SC-10 PSF1-A488 DAPI IMPa2-A546 _ai_TileScan_001 (Stage 35 of 49)	00-zWRfEa93inn6FhPqMZJt8j
0	um	Cell	0.000	1.000	Vesicles Paraspeckle	246	28	siRNA-SC-10 PSF1-A488 IMPa2-A546 DAPI 8C2-siRNA-IMP-a2-a4 V2.00	0	14. siRNA-SC-10 PSF1-A488 DAPI IMPa2-A546 _ai_TileScan_001 (Stage 35 of 49)	00-zWRfEa93inn6FhPqMZJt8j
0	um	Cell	0.000	1.000	Vesicles Paraspeckle	247	29	siRNA-SC-10 PSF1-A488 IMPa2-A546 DAPI 8C2-siRNA-IMP-a2-a4 V2.00	0	14. siRNA-SC-10 PSF1-A488 DAPI IMPa2-A546 _ai_TileScan_001 (Stage 35 of 49)	00-zWRfEa93inn6FhPqMZJt8j
0	um	Cell	0.000	1.000	Vesicles Paraspeckle	248	0	siRNA-SC-10 PSF1-A488 IMPa2-A546 DAPI 8C2-siRNA-IMP-a2-a4 V2.00	0	14. siRNA-SC-10 PSF1-A488 DAPI IMPa2-A546 _aj_TileScan_001 (Stage 36 of 49)	00-pUAKkrZGBaLRB8EkFeQi7J
0	um	Cell	0.000	1.000	Vesicles Paraspeckle	249	1	siRNA-SC-10 PSF1-A488 IMPa2-A546 DAPI 8C2-siRNA-IMP-a2-a4 V2.00	0	14. siRNA-SC-10 PSF1-A488 DAPI IMPa2-A546 _aj_TileScan_001 (Stage 36 of 49)	00-pUAKkrZGBaLRB8EkFeQi7J
0	um	Cell	0.000	1.000	Vesicles Paraspeckle	250	2	siRNA-SC-10 PSF1-A488 IMPa2-A546 DAPI 8C2-siRNA-IMP-a2-a4 V2.00	0	14. siRNA-SC-10 PSF1-A488 DAPI IMPa2-A546 _aj_TileScan_001 (Stage 36 of 49)	00-pUAKkrZGBaLRB8EkFeQi7J
0	um	Cell	0.000	1.000	Vesicles Paraspeckle	251	3	siRNA-SC-10 PSF1-A488 IMPa2-A546 DAPI 8C2-siRNA-IMP-a2-a4 V2.00	0	14. siRNA-SC-10 PSF1-A488 DAPI IMPa2-A546 _aj_TileScan_001 (Stage 36 of 49)	00-pUAKkrZGBaLRB8EkFeQi7J
0	um	Cell	0.000	1.000	Vesicles Paraspeckle	252	0	siRNA-SC-10 PSF1-A488 IMPa2-A546 DAPI 8C2-siRNA-IMP-a2-a4 V2.00	0	14. siRNA-SC-10 PSF1-A488 DAPI IMPa2-A546 _ak_TileScan_001 (Stage 37 of 49)	00-gMuVGKcCFRBo9FbuwiTH2o
0	um	Cell	0.000	1.000	Vesicles Paraspeckle	253	1	siRNA-SC-10 PSF1-A488 IMPa2-A546 DAPI 8C2-siRNA-IMP-a2-a4 V2.00	0	14. siRNA-SC-10 PSF1-A488 DAPI IMPa2-A546 _ak_TileScan_001 (Stage 37 of 49)	00-gMuVGKcCFRBo9FbuwiTH2o
0	um	Cell	0.000	1.000	Vesicles Paraspeckle	254	2	siRNA-SC-10 PSF1-A488 IMPa2-A546 DAPI 8C2-siRNA-IMP-a2-a4 V2.00	0	14. siRNA-SC-10 PSF1-A488 DAPI IMPa2-A546 _ak_TileScan_001 (Stage 37 of 49)	00-gMuVGKcCFRBo9FbuwiTH2o
0	um	Cell	0.000	1.000	Vesicles Paraspeckle	255	3	siRNA-SC-10 PSF1-A488 IMPa2-A546 DAPI 8C2-siRNA-IMP-a2-a4 V2.00	0	14. siRNA-SC-10 PSF1-A488 DAPI IMPa2-A546 _ak_TileScan_001 (Stage 37 of 49)	00-gMuVGKcCFRBo9FbuwiTH2o
0	um	Cell	0.000	1.000	Vesicles Paraspeckle	256	4	siRNA-SC-10 PSF1-A488 IMPa2-A546 DAPI 8C2-siRNA-IMP-a2-a4 V2.00	0	14. siRNA-SC-10 PSF1-A488 DAPI IMPa2-A546 _ak_TileScan_001 (Stage 37 of 49)	00-gMuVGKcCFRBo9FbuwiTH2o
0	um	Cell	0.000	1.000	Vesicles Paraspeckle	257	5	siRNA-SC-10 PSF1-A488 IMPa2-A546 DAPI 8C2-siRNA-IMP-a2-a4 V2.00	0	14. siRNA-SC-10 PSF1-A488 DAPI IMPa2-A546 _ak_TileScan_001 (Stage 37 of 49)	00-gMuVGKcCFRBo9FbuwiTH2o
0	um	Cell	0.000	1.000	Vesicles Paraspeckle	258	6	siRNA-SC-10 PSF1-A488 IMPa2-A546 DAPI 8C2-siRNA-IMP-a2-a4 V2.00	0	14. siRNA-SC-10 PSF1-A488 DAPI IMPa2-A546 _ak_TileScan_001 (Stage 37 of 49)	00-gMuVGKcCFRBo9FbuwiTH2o
0	um	Cell	0.000	1.000	Vesicles Paraspeckle	259	0	siRNA-SC-10 PSF1-A488 IMPa2-A546 DAPI 8C2-siRNA-IMP-a2-a4 V2.00	0	14. siRNA-SC-10 PSF1-A488 DAPI IMPa2-A546 _al_TileScan_001 (Stage 38 of 49)	00-bVSwAiAfQx5wjrxzXfcKjZ
0	um	Cell	0.000	1.000	Vesicles Paraspeckle	260	1	siRNA-SC-10 PSF1-A488 IMPa2-A546 DAPI 8C2-siRNA-IMP-a2-a4 V2.00	0	14. siRNA-SC-10 PSF1-A488 DAPI IMPa2-A546 _al_TileScan_001 (Stage 38 of 49)	00-bVSwAiAfQx5wjrxzXfcKjZ
0	um	Cell	0.000	1.000	Vesicles Paraspeckle	261	2	siRNA-SC-10 PSF1-A488 IMPa2-A546 DAPI 8C2-siRNA-IMP-a2-a4 V2.00	0	14. siRNA-SC-10 PSF1-A488 DAPI IMPa2-A546 _al_TileScan_001 (Stage 38 of 49)	00-bVSwAiAfQx5wjrxzXfcKjZ
0	um	Cell	0.000	1.000	Vesicles Paraspeckle	262	3	siRNA-SC-10 PSF1-A488 IMPa2-A546 DAPI 8C2-siRNA-IMP-a2-a4 V2.00	0	14. siRNA-SC-10 PSF1-A488 DAPI IMPa2-A546 _al_TileScan_001 (Stage 38 of 49)	00-bVSwAiAfQx5wjrxzXfcKjZ
0	um	Cell	0.000	1.000	Vesicles Paraspeckle	263	4	siRNA-SC-10 PSF1-A488 IMPa2-A546 DAPI 8C2-siRNA-IMP-a2-a4 V2.00	0	14. siRNA-SC-10 PSF1-A488 DAPI IMPa2-A546 _al_TileScan_001 (Stage 38 of 49)	00-bVSwAiAfQx5wjrxzXfcKjZ
0	um	Cell	0.000	1.000	Vesicles Paraspeckle	264	5	siRNA-SC-10 PSF1-A488 IMPa2-A546 DAPI 8C2-siRNA-IMP-a2-a4 V2.00	0	14. siRNA-SC-10 PSF1-A488 DAPI IMPa2-A546 _al_TileScan_001 (Stage 38 of 49)	00-bVSwAiAfQx5wjrxzXfcKjZ
0	um	Cell	0.000	1.000	Vesicles Paraspeckle	265	6	siRNA-SC-10 PSF1-A488 IMPa2-A546 DAPI 8C2-siRNA-IMP-a2-a4 V2.00	0	14. siRNA-SC-10 PSF1-A488 DAPI IMPa2-A546 _al_TileScan_001 (Stage 38 of 49)	00-bVSwAiAfQx5wjrxzXfcKjZ
0	um	Cell	0.000	1.000	Vesicles Paraspeckle	266	7	siRNA-SC-10 PSF1-A488 IMPa2-A546 DAPI 8C2-siRNA-IMP-a2-a4 V2.00	0	14. siRNA-SC-10 PSF1-A488 DAPI IMPa2-A546 _al_TileScan_001 (Stage 38 of 49)	00-bVSwAiAfQx5wjrxzXfcKjZ
1	um	Cell	0.000	1.000	Vesicles Paraspeckle	267	8	siRNA-SC-10 PSF1-A488 IMPa2-A546 DAPI 8C2-siRNA-IMP-a2-a4 V2.00	0	14. siRNA-SC-10 PSF1-A488 DAPI IMPa2-A546 _al_TileScan_001 (Stage 38 of 49)	00-bVSwAiAfQx5wjrxzXfcKjZ
0	um	Cell	0.000	1.000	Vesicles Paraspeckle	268	9	siRNA-SC-10 PSF1-A488 IMPa2-A546 DAPI 8C2-siRNA-IMP-a2-a4 V2.00	0	14. siRNA-SC-10 PSF1-A488 DAPI IMPa2-A546 _al_TileScan_001 (Stage 38 of 49)	00-bVSwAiAfQx5wjrxzXfcKjZ
0	um	Cell	0.000	1.000	Vesicles Paraspeckle	269	10	siRNA-SC-10 PSF1-A488 IMPa2-A546 DAPI 8C2-siRNA-IMP-a2-a4 V2.00	0	14. siRNA-SC-10 PSF1-A488 DAPI IMPa2-A546 _al_TileScan_001 (Stage 38 of 49)	00-bVSwAiAfQx5wjrxzXfcKjZ
0	um	Cell	0.000	1.000	Vesicles Paraspeckle	270	11	siRNA-SC-10 PSF1-A488 IMPa2-A546 DAPI 8C2-siRNA-IMP-a2-a4 V2.00	0	14. siRNA-SC-10 PSF1-A488 DAPI IMPa2-A546 _al_TileScan_001 (Stage 38 of 49)	00-bVSwAiAfQx5wjrxzXfcKjZ
0	um	Cell	0.000	1.000	Vesicles Paraspeckle	271	12	siRNA-SC-10 PSF1-A488 IMPa2-A546 DAPI 8C2-siRNA-IMP-a2-a4 V2.00	0	14. siRNA-SC-10 PSF1-A488 DAPI IMPa2-A546 _al_TileScan_001 (Stage 38 of 49)	00-bVSwAiAfQx5wjrxzXfcKjZ
0	um	Cell	0.000	1.000	Vesicles Paraspeckle	272	13	siRNA-SC-10 PSF1-A488 IMPa2-A546 DAPI 8C2-siRNA-IMP-a2-a4 V2.00	0	14. siRNA-SC-10 PSF1-A488 DAPI IMPa2-A546 _al_TileScan_001 (Stage 38 of 49)	00-bVSwAiAfQx5wjrxzXfcKjZ
0	um	Cell	0.000	1.000	Vesicles Paraspeckle	273	14	siRNA-SC-10 PSF1-A488 IMPa2-A546 DAPI 8C2-siRNA-IMP-a2-a4 V2.00	0	14. siRNA-SC-10 PSF1-A488 DAPI IMPa2-A546 _al_TileScan_001 (Stage 38 of 49)	00-bVSwAiAfQx5wjrxzXfcKjZ
0	um	Cell	0.000	1.000	Vesicles Paraspeckle	274	15	siRNA-SC-10 PSF1-A488 IMPa2-A546 DAPI 8C2-siRNA-IMP-a2-a4 V2.00	0	14. siRNA-SC-10 PSF1-A488 DAPI IMPa2-A546 _al_TileScan_001 (Stage 38 of 49)	00-bVSwAiAfQx5wjrxzXfcKjZ
0	um	Cell	0.000	1.000	Vesicles Paraspeckle	275	16	siRNA-SC-10 PSF1-A488 IMPa2-A546 DAPI 8C2-siRNA-IMP-a2-a4 V2.00	0	14. siRNA-SC-10 PSF1-A488 DAPI IMPa2-A546 _al_TileScan_001 (Stage 38 of 49)	00-bVSwAiAfQx5wjrxzXfcKjZ
0	um	Cell	0.000	1.000	Vesicles Paraspeckle	276	17	siRNA-SC-10 PSF1-A488 IMPa2-A546 DAPI 8C2-siRNA-IMP-a2-a4 V2.00	0	14. siRNA-SC-10 PSF1-A488 DAPI IMPa2-A546 _al_TileScan_001 (Stage 38 of 49)	00-bVSwAiAfQx5wjrxzXfcKjZ
0	um	Cell	0.000	1.000	Vesicles Paraspeckle	277	18	siRNA-SC-10 PSF1-A488 IMPa2-A546 DAPI 8C2-siRNA-IMP-a2-a4 V2.00	0	14. siRNA-SC-10 PSF1-A488 DAPI IMPa2-A546 _al_TileScan_001 (Stage 38 of 49)	00-bVSwAiAfQx5wjrxzXfcKjZ
1	um	Cell	0.000	1.000	Vesicles Paraspeckle	278	0	siRNA-SC-10 PSF1-A488 IMPa2-A546 DAPI 8C2-siRNA-IMP-a2-a4 V2.00	0	14. siRNA-SC-10 PSF1-A488 DAPI IMPa2-A546 _am_TileScan_001 (Stage 39 of 49)	00-S9hhgtqKFmhGXzFURBmWy9
0	um	Cell	0.000	1.000	Vesicles Paraspeckle	279	1	siRNA-SC-10 PSF1-A488 IMPa2-A546 DAPI 8C2-siRNA-IMP-a2-a4 V2.00	0	14. siRNA-SC-10 PSF1-A488 DAPI IMPa2-A546 _am_TileScan_001 (Stage 39 of 49)	00-S9hhgtqKFmhGXzFURBmWy9
0	um	Cell	0.000	1.000	Vesicles Paraspeckle	280	2	siRNA-SC-10 PSF1-A488 IMPa2-A546 DAPI 8C2-siRNA-IMP-a2-a4 V2.00	0	14. siRNA-SC-10 PSF1-A488 DAPI IMPa2-A546 _am_TileScan_001 (Stage 39 of 49)	00-S9hhgtqKFmhGXzFURBmWy9
0	um	Cell	0.000	1.000	Vesicles Paraspeckle	281	3	siRNA-SC-10 PSF1-A488 IMPa2-A546 DAPI 8C2-siRNA-IMP-a2-a4 V2.00	0	14. siRNA-SC-10 PSF1-A488 DAPI IMPa2-A546 _am_TileScan_001 (Stage 39 of 49)	00-S9hhgtqKFmhGXzFURBmWy9
0	um	Cell	0.000	1.000	Vesicles Paraspeckle	282	4	siRNA-SC-10 PSF1-A488 IMPa2-A546 DAPI 8C2-siRNA-IMP-a2-a4 V2.00	0	14. siRNA-SC-10 PSF1-A488 DAPI IMPa2-A546 _am_TileScan_001 (Stage 39 of 49)	00-S9hhgtqKFmhGXzFURBmWy9
0	um	Cell	0.000	1.000	Vesicles Paraspeckle	283	5	siRNA-SC-10 PSF1-A488 IMPa2-A546 DAPI 8C2-siRNA-IMP-a2-a4 V2.00	0	14. siRNA-SC-10 PSF1-A488 DAPI IMPa2-A546 _am_TileScan_001 (Stage 39 of 49)	00-S9hhgtqKFmhGXzFURBmWy9
0	um	Cell	0.000	1.000	Vesicles Paraspeckle	284	6	siRNA-SC-10 PSF1-A488 IMPa2-A546 DAPI 8C2-siRNA-IMP-a2-a4 V2.00	0	14. siRNA-SC-10 PSF1-A488 DAPI IMPa2-A546 _am_TileScan_001 (Stage 39 of 49)	00-S9hhgtqKFmhGXzFURBmWy9
0	um	Cell	0.000	1.000	Vesicles Paraspeckle	285	7	siRNA-SC-10 PSF1-A488 IMPa2-A546 DAPI 8C2-siRNA-IMP-a2-a4 V2.00	0	14. siRNA-SC-10 PSF1-A488 DAPI IMPa2-A546 _am_TileScan_001 (Stage 39 of 49)	00-S9hhgtqKFmhGXzFURBmWy9
0	um	Cell	0.000	1.000	Vesicles Paraspeckle	286	8	siRNA-SC-10 PSF1-A488 IMPa2-A546 DAPI 8C2-siRNA-IMP-a2-a4 V2.00	0	14. siRNA-SC-10 PSF1-A488 DAPI IMPa2-A546 _am_TileScan_001 (Stage 39 of 49)	00-S9hhgtqKFmhGXzFURBmWy9
0	um	Cell	0.000	1.000	Vesicles Paraspeckle	287	9	siRNA-SC-10 PSF1-A488 IMPa2-A546 DAPI 8C2-siRNA-IMP-a2-a4 V2.00	0	14. siRNA-SC-10 PSF1-A488 DAPI IMPa2-A546 _am_TileScan_001 (Stage 39 of 49)	00-S9hhgtqKFmhGXzFURBmWy9
0	um	Cell	0.000	1.000	Vesicles Paraspeckle	288	10	siRNA-SC-10 PSF1-A488 IMPa2-A546 DAPI 8C2-siRNA-IMP-a2-a4 V2.00	0	14. siRNA-SC-10 PSF1-A488 DAPI IMPa2-A546 _am_TileScan_001 (Stage 39 of 49)	00-S9hhgtqKFmhGXzFURBmWy9
0	um	Cell	0.000	1.000	Vesicles Paraspeckle	289	11	siRNA-SC-10 PSF1-A488 IMPa2-A546 DAPI 8C2-siRNA-IMP-a2-a4 V2.00	0	14. siRNA-SC-10 PSF1-A488 DAPI IMPa2-A546 _am_TileScan_001 (Stage 39 of 49)	00-S9hhgtqKFmhGXzFURBmWy9
0	um	Cell	0.000	1.000	Vesicles Paraspeckle	290	12	siRNA-SC-10 PSF1-A488 IMPa2-A546 DAPI 8C2-siRNA-IMP-a2-a4 V2.00	0	14. siRNA-SC-10 PSF1-A488 DAPI IMPa2-A546 _am_TileScan_001 (Stage 39 of 49)	00-S9hhgtqKFmhGXzFURBmWy9
0	um	Cell	0.000	1.000	Vesicles Paraspeckle	291	13	siRNA-SC-10 PSF1-A488 IMPa2-A546 DAPI 8C2-siRNA-IMP-a2-a4 V2.00	0	14. siRNA-SC-10 PSF1-A488 DAPI IMPa2-A546 _am_TileScan_001 (Stage 39 of 49)	00-S9hhgtqKFmhGXzFURBmWy9
0	um	Cell	0.000	1.000	Vesicles Paraspeckle	292	14	siRNA-SC-10 PSF1-A488 IMPa2-A546 DAPI 8C2-siRNA-IMP-a2-a4 V2.00	0	14. siRNA-SC-10 PSF1-A488 DAPI IMPa2-A546 _am_TileScan_001 (Stage 39 of 49)	00-S9hhgtqKFmhGXzFURBmWy9
0	um	Cell	0.000	1.000	Vesicles Paraspeckle	293	15	siRNA-SC-10 PSF1-A488 IMPa2-A546 DAPI 8C2-siRNA-IMP-a2-a4 V2.00	0	14. siRNA-SC-10 PSF1-A488 DAPI IMPa2-A546 _am_TileScan_001 (Stage 39 of 49)	00-S9hhgtqKFmhGXzFURBmWy9
0	um	Cell	0.000	1.000	Vesicles Paraspeckle	294	16	siRNA-SC-10 PSF1-A488 IMPa2-A546 DAPI 8C2-siRNA-IMP-a2-a4 V2.00	0	14. siRNA-SC-10 PSF1-A488 DAPI IMPa2-A546 _am_TileScan_001 (Stage 39 of 49)	00-S9hhgtqKFmhGXzFURBmWy9
1	um	Cell	0.000	1.000	Vesicles Paraspeckle	295	17	siRNA-SC-10 PSF1-A488 IMPa2-A546 DAPI 8C2-siRNA-IMP-a2-a4 V2.00	0	14. siRNA-SC-10 PSF1-A488 DAPI IMPa2-A546 _am_TileScan_001 (Stage 39 of 49)	00-S9hhgtqKFmhGXzFURBmWy9
0	um	Cell	0.000	1.000	Vesicles Paraspeckle	296	18	siRNA-SC-10 PSF1-A488 IMPa2-A546 DAPI 8C2-siRNA-IMP-a2-a4 V2.00	0	14. siRNA-SC-10 PSF1-A488 DAPI IMPa2-A546 _am_TileScan_001 (Stage 39 of 49)	00-S9hhgtqKFmhGXzFURBmWy9
0	um	Cell	0.000	1.000	Vesicles Paraspeckle	297	19	siRNA-SC-10 PSF1-A488 IMPa2-A546 DAPI 8C2-siRNA-IMP-a2-a4 V2.00	0	14. siRNA-SC-10 PSF1-A488 DAPI IMPa2-A546 _am_TileScan_001 (Stage 39 of 49)	00-S9hhgtqKFmhGXzFURBmWy9
0	um	Cell	0.000	1.000	Vesicles Paraspeckle	298	20	siRNA-SC-10 PSF1-A488 IMPa2-A546 DAPI 8C2-siRNA-IMP-a2-a4 V2.00	0	14. siRNA-SC-10 PSF1-A488 DAPI IMPa2-A546 _am_TileScan_001 (Stage 39 of 49)	00-S9hhgtqKFmhGXzFURBmWy9
0	um	Cell	0.000	1.000	Vesicles Paraspeckle	299	21	siRNA-SC-10 PSF1-A488 IMPa2-A546 DAPI 8C2-siRNA-IMP-a2-a4 V2.00	0	14. siRNA-SC-10 PSF1-A488 DAPI IMPa2-A546 _am_TileScan_001 (Stage 39 of 49)	00-S9hhgtqKFmhGXzFURBmWy9
0	um	Cell	0.000	1.000	Vesicles Paraspeckle	300	22	siRNA-SC-10 PSF1-A488 IMPa2-A546 DAPI 8C2-siRNA-IMP-a2-a4 V2.00	0	14. siRNA-SC-10 PSF1-A488 DAPI IMPa2-A546 _am_TileScan_001 (Stage 39 of 49)	00-S9hhgtqKFmhGXzFURBmWy9
0	um	Cell	0.000	1.000	Vesicles Paraspeckle	301	23	siRNA-SC-10 PSF1-A488 IMPa2-A546 DAPI 8C2-siRNA-IMP-a2-a4 V2.00	0	14. siRNA-SC-10 PSF1-A488 DAPI IMPa2-A546 _am_TileScan_001 (Stage 39 of 49)	00-S9hhgtqKFmhGXzFURBmWy9
0	um	Cell	0.000	1.000	Vesicles Paraspeckle	302	24	siRNA-SC-10 PSF1-A488 IMPa2-A546 DAPI 8C2-siRNA-IMP-a2-a4 V2.00	0	14. siRNA-SC-10 PSF1-A488 DAPI IMPa2-A546 _am_TileScan_001 (Stage 39 of 49)	00-S9hhgtqKFmhGXzFURBmWy9
0	um	Cell	0.000	1.000	Vesicles Paraspeckle	303	25	siRNA-SC-10 PSF1-A488 IMPa2-A546 DAPI 8C2-siRNA-IMP-a2-a4 V2.00	0	14. siRNA-SC-10 PSF1-A488 DAPI IMPa2-A546 _am_TileScan_001 (Stage 39 of 49)	00-S9hhgtqKFmhGXzFURBmWy9
2	um	Cell	0.000	1.000	Vesicles Paraspeckle	304	26	siRNA-SC-10 PSF1-A488 IMPa2-A546 DAPI 8C2-siRNA-IMP-a2-a4 V2.00	0	14. siRNA-SC-10 PSF1-A488 DAPI IMPa2-A546 _am_TileScan_001 (Stage 39 of 49)	00-S9hhgtqKFmhGXzFURBmWy9
0	um	Cell	0.000	1.000	Vesicles Paraspeckle	305	27	siRNA-SC-10 PSF1-A488 IMPa2-A546 DAPI 8C2-siRNA-IMP-a2-a4 V2.00	0	14. siRNA-SC-10 PSF1-A488 DAPI IMPa2-A546 _am_TileScan_001 (Stage 39 of 49)	00-S9hhgtqKFmhGXzFURBmWy9
0	um	Cell	0.000	1.000	Vesicles Paraspeckle	306	0	siRNA-SC-10 PSF1-A488 IMPa2-A546 DAPI 8C2-siRNA-IMP-a2-a4 V2.00	0	14. siRNA-SC-10 PSF1-A488 DAPI IMPa2-A546 _an_TileScan_001 (Stage 40 of 49)	00-4yzXENUYqEwzX9d4gqazZh
0	um	Cell	0.000	1.000	Vesicles Paraspeckle	307	1	siRNA-SC-10 PSF1-A488 IMPa2-A546 DAPI 8C2-siRNA-IMP-a2-a4 V2.00	0	14. siRNA-SC-10 PSF1-A488 DAPI IMPa2-A546 _an_TileScan_001 (Stage 40 of 49)	00-4yzXENUYqEwzX9d4gqazZh
0	um	Cell	0.000	1.000	Vesicles Paraspeckle	308	2	siRNA-SC-10 PSF1-A488 IMPa2-A546 DAPI 8C2-siRNA-IMP-a2-a4 V2.00	0	14. siRNA-SC-10 PSF1-A488 DAPI IMPa2-A546 _an_TileScan_001 (Stage 40 of 49)	00-4yzXENUYqEwzX9d4gqazZh
0	um	Cell	0.000	1.000	Vesicles Paraspeckle	309	3	siRNA-SC-10 PSF1-A488 IMPa2-A546 DAPI 8C2-siRNA-IMP-a2-a4 V2.00	0	14. siRNA-SC-10 PSF1-A488 DAPI IMPa2-A546 _an_TileScan_001 (Stage 40 of 49)	00-4yzXENUYqEwzX9d4gqazZh
0	um	Cell	0.000	1.000	Vesicles Paraspeckle	310	4	siRNA-SC-10 PSF1-A488 IMPa2-A546 DAPI 8C2-siRNA-IMP-a2-a4 V2.00	0	14. siRNA-SC-10 PSF1-A488 DAPI IMPa2-A546 _an_TileScan_001 (Stage 40 of 49)	00-4yzXENUYqEwzX9d4gqazZh
0	um	Cell	0.000	1.000	Vesicles Paraspeckle	311	5	siRNA-SC-10 PSF1-A488 IMPa2-A546 DAPI 8C2-siRNA-IMP-a2-a4 V2.00	0	14. siRNA-SC-10 PSF1-A488 DAPI IMPa2-A546 _an_TileScan_001 (Stage 40 of 49)	00-4yzXENUYqEwzX9d4gqazZh
0	um	Cell	0.000	1.000	Vesicles Paraspeckle	312	6	siRNA-SC-10 PSF1-A488 IMPa2-A546 DAPI 8C2-siRNA-IMP-a2-a4 V2.00	0	14. siRNA-SC-10 PSF1-A488 DAPI IMPa2-A546 _an_TileScan_001 (Stage 40 of 49)	00-4yzXENUYqEwzX9d4gqazZh
2	um	Cell	0.000	1.000	Vesicles Paraspeckle	313	7	siRNA-SC-10 PSF1-A488 IMPa2-A546 DAPI 8C2-siRNA-IMP-a2-a4 V2.00	0	14. siRNA-SC-10 PSF1-A488 DAPI IMPa2-A546 _an_TileScan_001 (Stage 40 of 49)	00-4yzXENUYqEwzX9d4gqazZh
0	um	Cell	0.000	1.000	Vesicles Paraspeckle	314	8	siRNA-SC-10 PSF1-A488 IMPa2-A546 DAPI 8C2-siRNA-IMP-a2-a4 V2.00	0	14. siRNA-SC-10 PSF1-A488 DAPI IMPa2-A546 _an_TileScan_001 (Stage 40 of 49)	00-4yzXENUYqEwzX9d4gqazZh
0	um	Cell	0.000	1.000	Vesicles Paraspeckle	315	9	siRNA-SC-10 PSF1-A488 IMPa2-A546 DAPI 8C2-siRNA-IMP-a2-a4 V2.00	0	14. siRNA-SC-10 PSF1-A488 DAPI IMPa2-A546 _an_TileScan_001 (Stage 40 of 49)	00-4yzXENUYqEwzX9d4gqazZh
0	um	Cell	0.000	1.000	Vesicles Paraspeckle	316	10	siRNA-SC-10 PSF1-A488 IMPa2-A546 DAPI 8C2-siRNA-IMP-a2-a4 V2.00	0	14. siRNA-SC-10 PSF1-A488 DAPI IMPa2-A546 _an_TileScan_001 (Stage 40 of 49)	00-4yzXENUYqEwzX9d4gqazZh
0	um	Cell	0.000	1.000	Vesicles Paraspeckle	317	11	siRNA-SC-10 PSF1-A488 IMPa2-A546 DAPI 8C2-siRNA-IMP-a2-a4 V2.00	0	14. siRNA-SC-10 PSF1-A488 DAPI IMPa2-A546 _an_TileScan_001 (Stage 40 of 49)	00-4yzXENUYqEwzX9d4gqazZh
0	um	Cell	0.000	1.000	Vesicles Paraspeckle	318	12	siRNA-SC-10 PSF1-A488 IMPa2-A546 DAPI 8C2-siRNA-IMP-a2-a4 V2.00	0	14. siRNA-SC-10 PSF1-A488 DAPI IMPa2-A546 _an_TileScan_001 (Stage 40 of 49)	00-4yzXENUYqEwzX9d4gqazZh
0	um	Cell	0.000	1.000	Vesicles Paraspeckle	319	13	siRNA-SC-10 PSF1-A488 IMPa2-A546 DAPI 8C2-siRNA-IMP-a2-a4 V2.00	0	14. siRNA-SC-10 PSF1-A488 DAPI IMPa2-A546 _an_TileScan_001 (Stage 40 of 49)	00-4yzXENUYqEwzX9d4gqazZh
0	um	Cell	0.000	1.000	Vesicles Paraspeckle	320	14	siRNA-SC-10 PSF1-A488 IMPa2-A546 DAPI 8C2-siRNA-IMP-a2-a4 V2.00	0	14. siRNA-SC-10 PSF1-A488 DAPI IMPa2-A546 _an_TileScan_001 (Stage 40 of 49)	00-4yzXENUYqEwzX9d4gqazZh
0	um	Cell	0.000	1.000	Vesicles Paraspeckle	321	15	siRNA-SC-10 PSF1-A488 IMPa2-A546 DAPI 8C2-siRNA-IMP-a2-a4 V2.00	0	14. siRNA-SC-10 PSF1-A488 DAPI IMPa2-A546 _an_TileScan_001 (Stage 40 of 49)	00-4yzXENUYqEwzX9d4gqazZh
0	um	Cell	0.000	1.000	Vesicles Paraspeckle	322	16	siRNA-SC-10 PSF1-A488 IMPa2-A546 DAPI 8C2-siRNA-IMP-a2-a4 V2.00	0	14. siRNA-SC-10 PSF1-A488 DAPI IMPa2-A546 _an_TileScan_001 (Stage 40 of 49)	00-4yzXENUYqEwzX9d4gqazZh
0	um	Cell	0.000	1.000	Vesicles Paraspeckle	323	17	siRNA-SC-10 PSF1-A488 IMPa2-A546 DAPI 8C2-siRNA-IMP-a2-a4 V2.00	0	14. siRNA-SC-10 PSF1-A488 DAPI IMPa2-A546 _an_TileScan_001 (Stage 40 of 49)	00-4yzXENUYqEwzX9d4gqazZh
0	um	Cell	0.000	1.000	Vesicles Paraspeckle	324	18	siRNA-SC-10 PSF1-A488 IMPa2-A546 DAPI 8C2-siRNA-IMP-a2-a4 V2.00	0	14. siRNA-SC-10 PSF1-A488 DAPI IMPa2-A546 _an_TileScan_001 (Stage 40 of 49)	00-4yzXENUYqEwzX9d4gqazZh
0	um	Cell	0.000	1.000	Vesicles Paraspeckle	325	19	siRNA-SC-10 PSF1-A488 IMPa2-A546 DAPI 8C2-siRNA-IMP-a2-a4 V2.00	0	14. siRNA-SC-10 PSF1-A488 DAPI IMPa2-A546 _an_TileScan_001 (Stage 40 of 49)	00-4yzXENUYqEwzX9d4gqazZh
0	um	Cell	0.000	1.000	Vesicles Paraspeckle	326	20	siRNA-SC-10 PSF1-A488 IMPa2-A546 DAPI 8C2-siRNA-IMP-a2-a4 V2.00	0	14. siRNA-SC-10 PSF1-A488 DAPI IMPa2-A546 _an_TileScan_001 (Stage 40 of 49)	00-4yzXENUYqEwzX9d4gqazZh
0	um	Cell	0.000	1.000	Vesicles Paraspeckle	327	21	siRNA-SC-10 PSF1-A488 IMPa2-A546 DAPI 8C2-siRNA-IMP-a2-a4 V2.00	0	14. siRNA-SC-10 PSF1-A488 DAPI IMPa2-A546 _an_TileScan_001 (Stage 40 of 49)	00-4yzXENUYqEwzX9d4gqazZh
0	um	Cell	0.000	1.000	Vesicles Paraspeckle	328	22	siRNA-SC-10 PSF1-A488 IMPa2-A546 DAPI 8C2-siRNA-IMP-a2-a4 V2.00	0	14. siRNA-SC-10 PSF1-A488 DAPI IMPa2-A546 _an_TileScan_001 (Stage 40 of 49)	00-4yzXENUYqEwzX9d4gqazZh
0	um	Cell	0.000	1.000	Vesicles Paraspeckle	329	23	siRNA-SC-10 PSF1-A488 IMPa2-A546 DAPI 8C2-siRNA-IMP-a2-a4 V2.00	0	14. siRNA-SC-10 PSF1-A488 DAPI IMPa2-A546 _an_TileScan_001 (Stage 40 of 49)	00-4yzXENUYqEwzX9d4gqazZh
0	um	Cell	0.000	1.000	Vesicles Paraspeckle	330	24	siRNA-SC-10 PSF1-A488 IMPa2-A546 DAPI 8C2-siRNA-IMP-a2-a4 V2.00	0	14. siRNA-SC-10 PSF1-A488 DAPI IMPa2-A546 _an_TileScan_001 (Stage 40 of 49)	00-4yzXENUYqEwzX9d4gqazZh
0	um	Cell	0.000	1.000	Vesicles Paraspeckle	331	25	siRNA-SC-10 PSF1-A488 IMPa2-A546 DAPI 8C2-siRNA-IMP-a2-a4 V2.00	0	14. siRNA-SC-10 PSF1-A488 DAPI IMPa2-A546 _an_TileScan_001 (Stage 40 of 49)	00-4yzXENUYqEwzX9d4gqazZh
0	um	Cell	0.000	1.000	Vesicles Paraspeckle	332	26	siRNA-SC-10 PSF1-A488 IMPa2-A546 DAPI 8C2-siRNA-IMP-a2-a4 V2.00	0	14. siRNA-SC-10 PSF1-A488 DAPI IMPa2-A546 _an_TileScan_001 (Stage 40 of 49)	00-4yzXENUYqEwzX9d4gqazZh
0	um	Cell	0.000	1.000	Vesicles Paraspeckle	333	27	siRNA-SC-10 PSF1-A488 IMPa2-A546 DAPI 8C2-siRNA-IMP-a2-a4 V2.00	0	14. siRNA-SC-10 PSF1-A488 DAPI IMPa2-A546 _an_TileScan_001 (Stage 40 of 49)	00-4yzXENUYqEwzX9d4gqazZh
0	um	Cell	0.000	1.000	Vesicles Paraspeckle	334	28	siRNA-SC-10 PSF1-A488 IMPa2-A546 DAPI 8C2-siRNA-IMP-a2-a4 V2.00	0	14. siRNA-SC-10 PSF1-A488 DAPI IMPa2-A546 _an_TileScan_001 (Stage 40 of 49)	00-4yzXENUYqEwzX9d4gqazZh
0	um	Cell	0.000	1.000	Vesicles Paraspeckle	335	29	siRNA-SC-10 PSF1-A488 IMPa2-A546 DAPI 8C2-siRNA-IMP-a2-a4 V2.00	0	14. siRNA-SC-10 PSF1-A488 DAPI IMPa2-A546 _an_TileScan_001 (Stage 40 of 49)	00-4yzXENUYqEwzX9d4gqazZh
0	um	Cell	0.000	1.000	Vesicles Paraspeckle	336	30	siRNA-SC-10 PSF1-A488 IMPa2-A546 DAPI 8C2-siRNA-IMP-a2-a4 V2.00	0	14. siRNA-SC-10 PSF1-A488 DAPI IMPa2-A546 _an_TileScan_001 (Stage 40 of 49)	00-4yzXENUYqEwzX9d4gqazZh
0	um	Cell	0.000	1.000	Vesicles Paraspeckle	337	31	siRNA-SC-10 PSF1-A488 IMPa2-A546 DAPI 8C2-siRNA-IMP-a2-a4 V2.00	0	14. siRNA-SC-10 PSF1-A488 DAPI IMPa2-A546 _an_TileScan_001 (Stage 40 of 49)	00-4yzXENUYqEwzX9d4gqazZh
0	um	Cell	0.000	1.000	Vesicles Paraspeckle	338	32	siRNA-SC-10 PSF1-A488 IMPa2-A546 DAPI 8C2-siRNA-IMP-a2-a4 V2.00	0	14. siRNA-SC-10 PSF1-A488 DAPI IMPa2-A546 _an_TileScan_001 (Stage 40 of 49)	00-4yzXENUYqEwzX9d4gqazZh
0	um	Cell	0.000	1.000	Vesicles Paraspeckle	339	33	siRNA-SC-10 PSF1-A488 IMPa2-A546 DAPI 8C2-siRNA-IMP-a2-a4 V2.00	0	14. siRNA-SC-10 PSF1-A488 DAPI IMPa2-A546 _an_TileScan_001 (Stage 40 of 49)	00-4yzXENUYqEwzX9d4gqazZh
0	um	Cell	0.000	1.000	Vesicles Paraspeckle	340	34	siRNA-SC-10 PSF1-A488 IMPa2-A546 DAPI 8C2-siRNA-IMP-a2-a4 V2.00	0	14. siRNA-SC-10 PSF1-A488 DAPI IMPa2-A546 _an_TileScan_001 (Stage 40 of 49)	00-4yzXENUYqEwzX9d4gqazZh
1	um	Cell	0.000	1.000	Vesicles Paraspeckle	341	35	siRNA-SC-10 PSF1-A488 IMPa2-A546 DAPI 8C2-siRNA-IMP-a2-a4 V2.00	0	14. siRNA-SC-10 PSF1-A488 DAPI IMPa2-A546 _an_TileScan_001 (Stage 40 of 49)	00-4yzXENUYqEwzX9d4gqazZh
0	um	Cell	0.000	1.000	Vesicles Paraspeckle	342	36	siRNA-SC-10 PSF1-A488 IMPa2-A546 DAPI 8C2-siRNA-IMP-a2-a4 V2.00	0	14. siRNA-SC-10 PSF1-A488 DAPI IMPa2-A546 _an_TileScan_001 (Stage 40 of 49)	00-4yzXENUYqEwzX9d4gqazZh
0	um	Cell	0.000	1.000	Vesicles Paraspeckle	343	37	siRNA-SC-10 PSF1-A488 IMPa2-A546 DAPI 8C2-siRNA-IMP-a2-a4 V2.00	0	14. siRNA-SC-10 PSF1-A488 DAPI IMPa2-A546 _an_TileScan_001 (Stage 40 of 49)	00-4yzXENUYqEwzX9d4gqazZh
0	um	Cell	0.000	1.000	Vesicles Paraspeckle	344	38	siRNA-SC-10 PSF1-A488 IMPa2-A546 DAPI 8C2-siRNA-IMP-a2-a4 V2.00	0	14. siRNA-SC-10 PSF1-A488 DAPI IMPa2-A546 _an_TileScan_001 (Stage 40 of 49)	00-4yzXENUYqEwzX9d4gqazZh
3	um	Cell	0.000	1.000	Vesicles Paraspeckle	345	39	siRNA-SC-10 PSF1-A488 IMPa2-A546 DAPI 8C2-siRNA-IMP-a2-a4 V2.00	0	14. siRNA-SC-10 PSF1-A488 DAPI IMPa2-A546 _an_TileScan_001 (Stage 40 of 49)	00-4yzXENUYqEwzX9d4gqazZh
0	um	Cell	0.000	1.000	Vesicles Paraspeckle	346	0	siRNA-SC-10 PSF1-A488 IMPa2-A546 DAPI 8C2-siRNA-IMP-a2-a4 V2.00	0	14. siRNA-SC-10 PSF1-A488 DAPI IMPa2-A546 _ao_TileScan_001 (Stage 41 of 49)	00-FyuMwAu9Uu6FLxdcx2eP9o
0	um	Cell	0.000	1.000	Vesicles Paraspeckle	347	1	siRNA-SC-10 PSF1-A488 IMPa2-A546 DAPI 8C2-siRNA-IMP-a2-a4 V2.00	0	14. siRNA-SC-10 PSF1-A488 DAPI IMPa2-A546 _ao_TileScan_001 (Stage 41 of 49)	00-FyuMwAu9Uu6FLxdcx2eP9o
0	um	Cell	0.000	1.000	Vesicles Paraspeckle	348	2	siRNA-SC-10 PSF1-A488 IMPa2-A546 DAPI 8C2-siRNA-IMP-a2-a4 V2.00	0	14. siRNA-SC-10 PSF1-A488 DAPI IMPa2-A546 _ao_TileScan_001 (Stage 41 of 49)	00-FyuMwAu9Uu6FLxdcx2eP9o
0	um	Cell	0.000	1.000	Vesicles Paraspeckle	349	3	siRNA-SC-10 PSF1-A488 IMPa2-A546 DAPI 8C2-siRNA-IMP-a2-a4 V2.00	0	14. siRNA-SC-10 PSF1-A488 DAPI IMPa2-A546 _ao_TileScan_001 (Stage 41 of 49)	00-FyuMwAu9Uu6FLxdcx2eP9o
0	um	Cell	0.000	1.000	Vesicles Paraspeckle	350	4	siRNA-SC-10 PSF1-A488 IMPa2-A546 DAPI 8C2-siRNA-IMP-a2-a4 V2.00	0	14. siRNA-SC-10 PSF1-A488 DAPI IMPa2-A546 _ao_TileScan_001 (Stage 41 of 49)	00-FyuMwAu9Uu6FLxdcx2eP9o
0	um	Cell	0.000	1.000	Vesicles Paraspeckle	351	5	siRNA-SC-10 PSF1-A488 IMPa2-A546 DAPI 8C2-siRNA-IMP-a2-a4 V2.00	0	14. siRNA-SC-10 PSF1-A488 DAPI IMPa2-A546 _ao_TileScan_001 (Stage 41 of 49)	00-FyuMwAu9Uu6FLxdcx2eP9o
2	um	Cell	0.000	1.000	Vesicles Paraspeckle	352	6	siRNA-SC-10 PSF1-A488 IMPa2-A546 DAPI 8C2-siRNA-IMP-a2-a4 V2.00	0	14. siRNA-SC-10 PSF1-A488 DAPI IMPa2-A546 _ao_TileScan_001 (Stage 41 of 49)	00-FyuMwAu9Uu6FLxdcx2eP9o
0	um	Cell	0.000	1.000	Vesicles Paraspeckle	353	7	siRNA-SC-10 PSF1-A488 IMPa2-A546 DAPI 8C2-siRNA-IMP-a2-a4 V2.00	0	14. siRNA-SC-10 PSF1-A488 DAPI IMPa2-A546 _ao_TileScan_001 (Stage 41 of 49)	00-FyuMwAu9Uu6FLxdcx2eP9o
0	um	Cell	0.000	1.000	Vesicles Paraspeckle	354	8	siRNA-SC-10 PSF1-A488 IMPa2-A546 DAPI 8C2-siRNA-IMP-a2-a4 V2.00	0	14. siRNA-SC-10 PSF1-A488 DAPI IMPa2-A546 _ao_TileScan_001 (Stage 41 of 49)	00-FyuMwAu9Uu6FLxdcx2eP9o
0	um	Cell	0.000	1.000	Vesicles Paraspeckle	355	9	siRNA-SC-10 PSF1-A488 IMPa2-A546 DAPI 8C2-siRNA-IMP-a2-a4 V2.00	0	14. siRNA-SC-10 PSF1-A488 DAPI IMPa2-A546 _ao_TileScan_001 (Stage 41 of 49)	00-FyuMwAu9Uu6FLxdcx2eP9o
0	um	Cell	0.000	1.000	Vesicles Paraspeckle	356	10	siRNA-SC-10 PSF1-A488 IMPa2-A546 DAPI 8C2-siRNA-IMP-a2-a4 V2.00	0	14. siRNA-SC-10 PSF1-A488 DAPI IMPa2-A546 _ao_TileScan_001 (Stage 41 of 49)	00-FyuMwAu9Uu6FLxdcx2eP9o
1	um	Cell	0.000	1.000	Vesicles Paraspeckle	357	11	siRNA-SC-10 PSF1-A488 IMPa2-A546 DAPI 8C2-siRNA-IMP-a2-a4 V2.00	0	14. siRNA-SC-10 PSF1-A488 DAPI IMPa2-A546 _ao_TileScan_001 (Stage 41 of 49)	00-FyuMwAu9Uu6FLxdcx2eP9o
0	um	Cell	0.000	1.000	Vesicles Paraspeckle	358	12	siRNA-SC-10 PSF1-A488 IMPa2-A546 DAPI 8C2-siRNA-IMP-a2-a4 V2.00	0	14. siRNA-SC-10 PSF1-A488 DAPI IMPa2-A546 _ao_TileScan_001 (Stage 41 of 49)	00-FyuMwAu9Uu6FLxdcx2eP9o
0	um	Cell	0.000	1.000	Vesicles Paraspeckle	359	13	siRNA-SC-10 PSF1-A488 IMPa2-A546 DAPI 8C2-siRNA-IMP-a2-a4 V2.00	0	14. siRNA-SC-10 PSF1-A488 DAPI IMPa2-A546 _ao_TileScan_001 (Stage 41 of 49)	00-FyuMwAu9Uu6FLxdcx2eP9o
0	um	Cell	0.000	1.000	Vesicles Paraspeckle	360	14	siRNA-SC-10 PSF1-A488 IMPa2-A546 DAPI 8C2-siRNA-IMP-a2-a4 V2.00	0	14. siRNA-SC-10 PSF1-A488 DAPI IMPa2-A546 _ao_TileScan_001 (Stage 41 of 49)	00-FyuMwAu9Uu6FLxdcx2eP9o
0	um	Cell	0.000	1.000	Vesicles Paraspeckle	361	15	siRNA-SC-10 PSF1-A488 IMPa2-A546 DAPI 8C2-siRNA-IMP-a2-a4 V2.00	0	14. siRNA-SC-10 PSF1-A488 DAPI IMPa2-A546 _ao_TileScan_001 (Stage 41 of 49)	00-FyuMwAu9Uu6FLxdcx2eP9o
0	um	Cell	0.000	1.000	Vesicles Paraspeckle	362	16	siRNA-SC-10 PSF1-A488 IMPa2-A546 DAPI 8C2-siRNA-IMP-a2-a4 V2.00	0	14. siRNA-SC-10 PSF1-A488 DAPI IMPa2-A546 _ao_TileScan_001 (Stage 41 of 49)	00-FyuMwAu9Uu6FLxdcx2eP9o
1	um	Cell	0.000	1.000	Vesicles Paraspeckle	363	17	siRNA-SC-10 PSF1-A488 IMPa2-A546 DAPI 8C2-siRNA-IMP-a2-a4 V2.00	0	14. siRNA-SC-10 PSF1-A488 DAPI IMPa2-A546 _ao_TileScan_001 (Stage 41 of 49)	00-FyuMwAu9Uu6FLxdcx2eP9o
0	um	Cell	0.000	1.000	Vesicles Paraspeckle	364	18	siRNA-SC-10 PSF1-A488 IMPa2-A546 DAPI 8C2-siRNA-IMP-a2-a4 V2.00	0	14. siRNA-SC-10 PSF1-A488 DAPI IMPa2-A546 _ao_TileScan_001 (Stage 41 of 49)	00-FyuMwAu9Uu6FLxdcx2eP9o
0	um	Cell	0.000	1.000	Vesicles Paraspeckle	365	19	siRNA-SC-10 PSF1-A488 IMPa2-A546 DAPI 8C2-siRNA-IMP-a2-a4 V2.00	0	14. siRNA-SC-10 PSF1-A488 DAPI IMPa2-A546 _ao_TileScan_001 (Stage 41 of 49)	00-FyuMwAu9Uu6FLxdcx2eP9o
0	um	Cell	0.000	1.000	Vesicles Paraspeckle	366	20	siRNA-SC-10 PSF1-A488 IMPa2-A546 DAPI 8C2-siRNA-IMP-a2-a4 V2.00	0	14. siRNA-SC-10 PSF1-A488 DAPI IMPa2-A546 _ao_TileScan_001 (Stage 41 of 49)	00-FyuMwAu9Uu6FLxdcx2eP9o
0	um	Cell	0.000	1.000	Vesicles Paraspeckle	367	21	siRNA-SC-10 PSF1-A488 IMPa2-A546 DAPI 8C2-siRNA-IMP-a2-a4 V2.00	0	14. siRNA-SC-10 PSF1-A488 DAPI IMPa2-A546 _ao_TileScan_001 (Stage 41 of 49)	00-FyuMwAu9Uu6FLxdcx2eP9o
0	um	Cell	0.000	1.000	Vesicles Paraspeckle	368	22	siRNA-SC-10 PSF1-A488 IMPa2-A546 DAPI 8C2-siRNA-IMP-a2-a4 V2.00	0	14. siRNA-SC-10 PSF1-A488 DAPI IMPa2-A546 _ao_TileScan_001 (Stage 41 of 49)	00-FyuMwAu9Uu6FLxdcx2eP9o
0	um	Cell	0.000	1.000	Vesicles Paraspeckle	369	23	siRNA-SC-10 PSF1-A488 IMPa2-A546 DAPI 8C2-siRNA-IMP-a2-a4 V2.00	0	14. siRNA-SC-10 PSF1-A488 DAPI IMPa2-A546 _ao_TileScan_001 (Stage 41 of 49)	00-FyuMwAu9Uu6FLxdcx2eP9o
0	um	Cell	0.000	1.000	Vesicles Paraspeckle	370	24	siRNA-SC-10 PSF1-A488 IMPa2-A546 DAPI 8C2-siRNA-IMP-a2-a4 V2.00	0	14. siRNA-SC-10 PSF1-A488 DAPI IMPa2-A546 _ao_TileScan_001 (Stage 41 of 49)	00-FyuMwAu9Uu6FLxdcx2eP9o
0	um	Cell	0.000	1.000	Vesicles Paraspeckle	371	25	siRNA-SC-10 PSF1-A488 IMPa2-A546 DAPI 8C2-siRNA-IMP-a2-a4 V2.00	0	14. siRNA-SC-10 PSF1-A488 DAPI IMPa2-A546 _ao_TileScan_001 (Stage 41 of 49)	00-FyuMwAu9Uu6FLxdcx2eP9o
0	um	Cell	0.000	1.000	Vesicles Paraspeckle	372	26	siRNA-SC-10 PSF1-A488 IMPa2-A546 DAPI 8C2-siRNA-IMP-a2-a4 V2.00	0	14. siRNA-SC-10 PSF1-A488 DAPI IMPa2-A546 _ao_TileScan_001 (Stage 41 of 49)	00-FyuMwAu9Uu6FLxdcx2eP9o
0	um	Cell	0.000	1.000	Vesicles Paraspeckle	373	27	siRNA-SC-10 PSF1-A488 IMPa2-A546 DAPI 8C2-siRNA-IMP-a2-a4 V2.00	0	14. siRNA-SC-10 PSF1-A488 DAPI IMPa2-A546 _ao_TileScan_001 (Stage 41 of 49)	00-FyuMwAu9Uu6FLxdcx2eP9o
0	um	Cell	0.000	1.000	Vesicles Paraspeckle	374	28	siRNA-SC-10 PSF1-A488 IMPa2-A546 DAPI 8C2-siRNA-IMP-a2-a4 V2.00	0	14. siRNA-SC-10 PSF1-A488 DAPI IMPa2-A546 _ao_TileScan_001 (Stage 41 of 49)	00-FyuMwAu9Uu6FLxdcx2eP9o
0	um	Cell	0.000	1.000	Vesicles Paraspeckle	375	0	siRNA-SC-10 PSF1-A488 IMPa2-A546 DAPI 8C2-siRNA-IMP-a2-a4 V2.00	0	14. siRNA-SC-10 PSF1-A488 DAPI IMPa2-A546 _ap_TileScan_001 (Stage 42 of 49)	00-X4up4VKxajkRmBpgLS5Rm6
0	um	Cell	0.000	1.000	Vesicles Paraspeckle	376	1	siRNA-SC-10 PSF1-A488 IMPa2-A546 DAPI 8C2-siRNA-IMP-a2-a4 V2.00	0	14. siRNA-SC-10 PSF1-A488 DAPI IMPa2-A546 _ap_TileScan_001 (Stage 42 of 49)	00-X4up4VKxajkRmBpgLS5Rm6
0	um	Cell	0.000	1.000	Vesicles Paraspeckle	377	2	siRNA-SC-10 PSF1-A488 IMPa2-A546 DAPI 8C2-siRNA-IMP-a2-a4 V2.00	0	14. siRNA-SC-10 PSF1-A488 DAPI IMPa2-A546 _ap_TileScan_001 (Stage 42 of 49)	00-X4up4VKxajkRmBpgLS5Rm6
0	um	Cell	0.000	1.000	Vesicles Paraspeckle	378	3	siRNA-SC-10 PSF1-A488 IMPa2-A546 DAPI 8C2-siRNA-IMP-a2-a4 V2.00	0	14. siRNA-SC-10 PSF1-A488 DAPI IMPa2-A546 _ap_TileScan_001 (Stage 42 of 49)	00-X4up4VKxajkRmBpgLS5Rm6
0	um	Cell	0.000	1.000	Vesicles Paraspeckle	379	4	siRNA-SC-10 PSF1-A488 IMPa2-A546 DAPI 8C2-siRNA-IMP-a2-a4 V2.00	0	14. siRNA-SC-10 PSF1-A488 DAPI IMPa2-A546 _ap_TileScan_001 (Stage 42 of 49)	00-X4up4VKxajkRmBpgLS5Rm6
0	um	Cell	0.000	1.000	Vesicles Paraspeckle	380	5	siRNA-SC-10 PSF1-A488 IMPa2-A546 DAPI 8C2-siRNA-IMP-a2-a4 V2.00	0	14. siRNA-SC-10 PSF1-A488 DAPI IMPa2-A546 _ap_TileScan_001 (Stage 42 of 49)	00-X4up4VKxajkRmBpgLS5Rm6
0	um	Cell	0.000	1.000	Vesicles Paraspeckle	381	6	siRNA-SC-10 PSF1-A488 IMPa2-A546 DAPI 8C2-siRNA-IMP-a2-a4 V2.00	0	14. siRNA-SC-10 PSF1-A488 DAPI IMPa2-A546 _ap_TileScan_001 (Stage 42 of 49)	00-X4up4VKxajkRmBpgLS5Rm6
0	um	Cell	0.000	1.000	Vesicles Paraspeckle	382	7	siRNA-SC-10 PSF1-A488 IMPa2-A546 DAPI 8C2-siRNA-IMP-a2-a4 V2.00	0	14. siRNA-SC-10 PSF1-A488 DAPI IMPa2-A546 _ap_TileScan_001 (Stage 42 of 49)	00-X4up4VKxajkRmBpgLS5Rm6
0	um	Cell	0.000	1.000	Vesicles Paraspeckle	383	8	siRNA-SC-10 PSF1-A488 IMPa2-A546 DAPI 8C2-siRNA-IMP-a2-a4 V2.00	0	14. siRNA-SC-10 PSF1-A488 DAPI IMPa2-A546 _ap_TileScan_001 (Stage 42 of 49)	00-X4up4VKxajkRmBpgLS5Rm6
0	um	Cell	0.000	1.000	Vesicles Paraspeckle	384	9	siRNA-SC-10 PSF1-A488 IMPa2-A546 DAPI 8C2-siRNA-IMP-a2-a4 V2.00	0	14. siRNA-SC-10 PSF1-A488 DAPI IMPa2-A546 _ap_TileScan_001 (Stage 42 of 49)	00-X4up4VKxajkRmBpgLS5Rm6
0	um	Cell	0.000	1.000	Vesicles Paraspeckle	385	10	siRNA-SC-10 PSF1-A488 IMPa2-A546 DAPI 8C2-siRNA-IMP-a2-a4 V2.00	0	14. siRNA-SC-10 PSF1-A488 DAPI IMPa2-A546 _ap_TileScan_001 (Stage 42 of 49)	00-X4up4VKxajkRmBpgLS5Rm6
0	um	Cell	0.000	1.000	Vesicles Paraspeckle	386	11	siRNA-SC-10 PSF1-A488 IMPa2-A546 DAPI 8C2-siRNA-IMP-a2-a4 V2.00	0	14. siRNA-SC-10 PSF1-A488 DAPI IMPa2-A546 _ap_TileScan_001 (Stage 42 of 49)	00-X4up4VKxajkRmBpgLS5Rm6
0	um	Cell	0.000	1.000	Vesicles Paraspeckle	387	12	siRNA-SC-10 PSF1-A488 IMPa2-A546 DAPI 8C2-siRNA-IMP-a2-a4 V2.00	0	14. siRNA-SC-10 PSF1-A488 DAPI IMPa2-A546 _ap_TileScan_001 (Stage 42 of 49)	00-X4up4VKxajkRmBpgLS5Rm6
0	um	Cell	0.000	1.000	Vesicles Paraspeckle	388	13	siRNA-SC-10 PSF1-A488 IMPa2-A546 DAPI 8C2-siRNA-IMP-a2-a4 V2.00	0	14. siRNA-SC-10 PSF1-A488 DAPI IMPa2-A546 _ap_TileScan_001 (Stage 42 of 49)	00-X4up4VKxajkRmBpgLS5Rm6
0	um	Cell	0.000	1.000	Vesicles Paraspeckle	389	14	siRNA-SC-10 PSF1-A488 IMPa2-A546 DAPI 8C2-siRNA-IMP-a2-a4 V2.00	0	14. siRNA-SC-10 PSF1-A488 DAPI IMPa2-A546 _ap_TileScan_001 (Stage 42 of 49)	00-X4up4VKxajkRmBpgLS5Rm6
0	um	Cell	0.000	1.000	Vesicles Paraspeckle	390	15	siRNA-SC-10 PSF1-A488 IMPa2-A546 DAPI 8C2-siRNA-IMP-a2-a4 V2.00	0	14. siRNA-SC-10 PSF1-A488 DAPI IMPa2-A546 _ap_TileScan_001 (Stage 42 of 49)	00-X4up4VKxajkRmBpgLS5Rm6
0	um	Cell	0.000	1.000	Vesicles Paraspeckle	391	16	siRNA-SC-10 PSF1-A488 IMPa2-A546 DAPI 8C2-siRNA-IMP-a2-a4 V2.00	0	14. siRNA-SC-10 PSF1-A488 DAPI IMPa2-A546 _ap_TileScan_001 (Stage 42 of 49)	00-X4up4VKxajkRmBpgLS5Rm6
0	um	Cell	0.000	1.000	Vesicles Paraspeckle	392	17	siRNA-SC-10 PSF1-A488 IMPa2-A546 DAPI 8C2-siRNA-IMP-a2-a4 V2.00	0	14. siRNA-SC-10 PSF1-A488 DAPI IMPa2-A546 _ap_TileScan_001 (Stage 42 of 49)	00-X4up4VKxajkRmBpgLS5Rm6
0	um	Cell	0.000	1.000	Vesicles Paraspeckle	393	18	siRNA-SC-10 PSF1-A488 IMPa2-A546 DAPI 8C2-siRNA-IMP-a2-a4 V2.00	0	14. siRNA-SC-10 PSF1-A488 DAPI IMPa2-A546 _ap_TileScan_001 (Stage 42 of 49)	00-X4up4VKxajkRmBpgLS5Rm6
0	um	Cell	0.000	1.000	Vesicles Paraspeckle	394	19	siRNA-SC-10 PSF1-A488 IMPa2-A546 DAPI 8C2-siRNA-IMP-a2-a4 V2.00	0	14. siRNA-SC-10 PSF1-A488 DAPI IMPa2-A546 _ap_TileScan_001 (Stage 42 of 49)	00-X4up4VKxajkRmBpgLS5Rm6
0	um	Cell	0.000	1.000	Vesicles Paraspeckle	395	20	siRNA-SC-10 PSF1-A488 IMPa2-A546 DAPI 8C2-siRNA-IMP-a2-a4 V2.00	0	14. siRNA-SC-10 PSF1-A488 DAPI IMPa2-A546 _ap_TileScan_001 (Stage 42 of 49)	00-X4up4VKxajkRmBpgLS5Rm6
0	um	Cell	0.000	1.000	Vesicles Paraspeckle	396	21	siRNA-SC-10 PSF1-A488 IMPa2-A546 DAPI 8C2-siRNA-IMP-a2-a4 V2.00	0	14. siRNA-SC-10 PSF1-A488 DAPI IMPa2-A546 _ap_TileScan_001 (Stage 42 of 49)	00-X4up4VKxajkRmBpgLS5Rm6
0	um	Cell	0.000	1.000	Vesicles Paraspeckle	397	22	siRNA-SC-10 PSF1-A488 IMPa2-A546 DAPI 8C2-siRNA-IMP-a2-a4 V2.00	0	14. siRNA-SC-10 PSF1-A488 DAPI IMPa2-A546 _ap_TileScan_001 (Stage 42 of 49)	00-X4up4VKxajkRmBpgLS5Rm6
0	um	Cell	0.000	1.000	Vesicles Paraspeckle	398	23	siRNA-SC-10 PSF1-A488 IMPa2-A546 DAPI 8C2-siRNA-IMP-a2-a4 V2.00	0	14. siRNA-SC-10 PSF1-A488 DAPI IMPa2-A546 _ap_TileScan_001 (Stage 42 of 49)	00-X4up4VKxajkRmBpgLS5Rm6
0	um	Cell	0.000	1.000	Vesicles Paraspeckle	399	24	siRNA-SC-10 PSF1-A488 IMPa2-A546 DAPI 8C2-siRNA-IMP-a2-a4 V2.00	0	14. siRNA-SC-10 PSF1-A488 DAPI IMPa2-A546 _ap_TileScan_001 (Stage 42 of 49)	00-X4up4VKxajkRmBpgLS5Rm6
0	um	Cell	0.000	1.000	Vesicles Paraspeckle	400	25	siRNA-SC-10 PSF1-A488 IMPa2-A546 DAPI 8C2-siRNA-IMP-a2-a4 V2.00	0	14. siRNA-SC-10 PSF1-A488 DAPI IMPa2-A546 _ap_TileScan_001 (Stage 42 of 49)	00-X4up4VKxajkRmBpgLS5Rm6
0	um	Cell	0.000	1.000	Vesicles Paraspeckle	401	26	siRNA-SC-10 PSF1-A488 IMPa2-A546 DAPI 8C2-siRNA-IMP-a2-a4 V2.00	0	14. siRNA-SC-10 PSF1-A488 DAPI IMPa2-A546 _ap_TileScan_001 (Stage 42 of 49)	00-X4up4VKxajkRmBpgLS5Rm6
0	um	Cell	0.000	1.000	Vesicles Paraspeckle	402	27	siRNA-SC-10 PSF1-A488 IMPa2-A546 DAPI 8C2-siRNA-IMP-a2-a4 V2.00	0	14. siRNA-SC-10 PSF1-A488 DAPI IMPa2-A546 _ap_TileScan_001 (Stage 42 of 49)	00-X4up4VKxajkRmBpgLS5Rm6
0	um	Cell	0.000	1.000	Vesicles Paraspeckle	403	28	siRNA-SC-10 PSF1-A488 IMPa2-A546 DAPI 8C2-siRNA-IMP-a2-a4 V2.00	0	14. siRNA-SC-10 PSF1-A488 DAPI IMPa2-A546 _ap_TileScan_001 (Stage 42 of 49)	00-X4up4VKxajkRmBpgLS5Rm6
1	um	Cell	0.000	1.000	Vesicles Paraspeckle	404	29	siRNA-SC-10 PSF1-A488 IMPa2-A546 DAPI 8C2-siRNA-IMP-a2-a4 V2.00	0	14. siRNA-SC-10 PSF1-A488 DAPI IMPa2-A546 _ap_TileScan_001 (Stage 42 of 49)	00-X4up4VKxajkRmBpgLS5Rm6
0	um	Cell	0.000	1.000	Vesicles Paraspeckle	405	30	siRNA-SC-10 PSF1-A488 IMPa2-A546 DAPI 8C2-siRNA-IMP-a2-a4 V2.00	0	14. siRNA-SC-10 PSF1-A488 DAPI IMPa2-A546 _ap_TileScan_001 (Stage 42 of 49)	00-X4up4VKxajkRmBpgLS5Rm6
0	um	Cell	0.000	1.000	Vesicles Paraspeckle	406	31	siRNA-SC-10 PSF1-A488 IMPa2-A546 DAPI 8C2-siRNA-IMP-a2-a4 V2.00	0	14. siRNA-SC-10 PSF1-A488 DAPI IMPa2-A546 _ap_TileScan_001 (Stage 42 of 49)	00-X4up4VKxajkRmBpgLS5Rm6
0	um	Cell	0.000	1.000	Vesicles Paraspeckle	407	32	siRNA-SC-10 PSF1-A488 IMPa2-A546 DAPI 8C2-siRNA-IMP-a2-a4 V2.00	0	14. siRNA-SC-10 PSF1-A488 DAPI IMPa2-A546 _ap_TileScan_001 (Stage 42 of 49)	00-X4up4VKxajkRmBpgLS5Rm6
0	um	Cell	0.000	1.000	Vesicles Paraspeckle	408	0	siRNA-SC-10 PSF1-A488 IMPa2-A546 DAPI 8C2-siRNA-IMP-a2-a4 V2.00	0	14. siRNA-SC-10 PSF1-A488 DAPI IMPa2-A546 _aq_TileScan_001 (Stage 43 of 49)	00-uKkcKLjPyQTEYXcG9UrNY6
0	um	Cell	0.000	1.000	Vesicles Paraspeckle	409	1	siRNA-SC-10 PSF1-A488 IMPa2-A546 DAPI 8C2-siRNA-IMP-a2-a4 V2.00	0	14. siRNA-SC-10 PSF1-A488 DAPI IMPa2-A546 _aq_TileScan_001 (Stage 43 of 49)	00-uKkcKLjPyQTEYXcG9UrNY6
0	um	Cell	0.000	1.000	Vesicles Paraspeckle	410	0	siRNA-SC-10 PSF1-A488 IMPa2-A546 DAPI 8C2-siRNA-IMP-a2-a4 V2.00	0	14. siRNA-SC-10 PSF1-A488 DAPI IMPa2-A546 _ar_TileScan_001 (Stage 44 of 49)	00-hJzPppCBTBs4bAYjM6Gfc6
0	um	Cell	0.000	1.000	Vesicles Paraspeckle	411	1	siRNA-SC-10 PSF1-A488 IMPa2-A546 DAPI 8C2-siRNA-IMP-a2-a4 V2.00	0	14. siRNA-SC-10 PSF1-A488 DAPI IMPa2-A546 _ar_TileScan_001 (Stage 44 of 49)	00-hJzPppCBTBs4bAYjM6Gfc6
0	um	Cell	0.000	1.000	Vesicles Paraspeckle	412	2	siRNA-SC-10 PSF1-A488 IMPa2-A546 DAPI 8C2-siRNA-IMP-a2-a4 V2.00	0	14. siRNA-SC-10 PSF1-A488 DAPI IMPa2-A546 _ar_TileScan_001 (Stage 44 of 49)	00-hJzPppCBTBs4bAYjM6Gfc6
0	um	Cell	0.000	1.000	Vesicles Paraspeckle	413	3	siRNA-SC-10 PSF1-A488 IMPa2-A546 DAPI 8C2-siRNA-IMP-a2-a4 V2.00	0	14. siRNA-SC-10 PSF1-A488 DAPI IMPa2-A546 _ar_TileScan_001 (Stage 44 of 49)	00-hJzPppCBTBs4bAYjM6Gfc6
0	um	Cell	0.000	1.000	Vesicles Paraspeckle	414	4	siRNA-SC-10 PSF1-A488 IMPa2-A546 DAPI 8C2-siRNA-IMP-a2-a4 V2.00	0	14. siRNA-SC-10 PSF1-A488 DAPI IMPa2-A546 _ar_TileScan_001 (Stage 44 of 49)	00-hJzPppCBTBs4bAYjM6Gfc6
0	um	Cell	0.000	1.000	Vesicles Paraspeckle	415	5	siRNA-SC-10 PSF1-A488 IMPa2-A546 DAPI 8C2-siRNA-IMP-a2-a4 V2.00	0	14. siRNA-SC-10 PSF1-A488 DAPI IMPa2-A546 _ar_TileScan_001 (Stage 44 of 49)	00-hJzPppCBTBs4bAYjM6Gfc6
0	um	Cell	0.000	1.000	Vesicles Paraspeckle	416	0	siRNA-SC-10 PSF1-A488 IMPa2-A546 DAPI 8C2-siRNA-IMP-a2-a4 V2.00	0	14. siRNA-SC-10 PSF1-A488 DAPI IMPa2-A546 _as_TileScan_001 (Stage 45 of 49)	00-fepXQjgpNRCeiKRkyAoYUa
0	um	Cell	0.000	1.000	Vesicles Paraspeckle	417	1	siRNA-SC-10 PSF1-A488 IMPa2-A546 DAPI 8C2-siRNA-IMP-a2-a4 V2.00	0	14. siRNA-SC-10 PSF1-A488 DAPI IMPa2-A546 _as_TileScan_001 (Stage 45 of 49)	00-fepXQjgpNRCeiKRkyAoYUa
1	um	Cell	0.000	1.000	Vesicles Paraspeckle	418	2	siRNA-SC-10 PSF1-A488 IMPa2-A546 DAPI 8C2-siRNA-IMP-a2-a4 V2.00	0	14. siRNA-SC-10 PSF1-A488 DAPI IMPa2-A546 _as_TileScan_001 (Stage 45 of 49)	00-fepXQjgpNRCeiKRkyAoYUa
0	um	Cell	0.000	1.000	Vesicles Paraspeckle	419	3	siRNA-SC-10 PSF1-A488 IMPa2-A546 DAPI 8C2-siRNA-IMP-a2-a4 V2.00	0	14. siRNA-SC-10 PSF1-A488 DAPI IMPa2-A546 _as_TileScan_001 (Stage 45 of 49)	00-fepXQjgpNRCeiKRkyAoYUa
0	um	Cell	0.000	1.000	Vesicles Paraspeckle	420	4	siRNA-SC-10 PSF1-A488 IMPa2-A546 DAPI 8C2-siRNA-IMP-a2-a4 V2.00	0	14. siRNA-SC-10 PSF1-A488 DAPI IMPa2-A546 _as_TileScan_001 (Stage 45 of 49)	00-fepXQjgpNRCeiKRkyAoYUa
0	um	Cell	0.000	1.000	Vesicles Paraspeckle	421	5	siRNA-SC-10 PSF1-A488 IMPa2-A546 DAPI 8C2-siRNA-IMP-a2-a4 V2.00	0	14. siRNA-SC-10 PSF1-A488 DAPI IMPa2-A546 _as_TileScan_001 (Stage 45 of 49)	00-fepXQjgpNRCeiKRkyAoYUa
0	um	Cell	0.000	1.000	Vesicles Paraspeckle	422	6	siRNA-SC-10 PSF1-A488 IMPa2-A546 DAPI 8C2-siRNA-IMP-a2-a4 V2.00	0	14. siRNA-SC-10 PSF1-A488 DAPI IMPa2-A546 _as_TileScan_001 (Stage 45 of 49)	00-fepXQjgpNRCeiKRkyAoYUa
0	um	Cell	0.000	1.000	Vesicles Paraspeckle	423	7	siRNA-SC-10 PSF1-A488 IMPa2-A546 DAPI 8C2-siRNA-IMP-a2-a4 V2.00	0	14. siRNA-SC-10 PSF1-A488 DAPI IMPa2-A546 _as_TileScan_001 (Stage 45 of 49)	00-fepXQjgpNRCeiKRkyAoYUa
0	um	Cell	0.000	1.000	Vesicles Paraspeckle	424	8	siRNA-SC-10 PSF1-A488 IMPa2-A546 DAPI 8C2-siRNA-IMP-a2-a4 V2.00	0	14. siRNA-SC-10 PSF1-A488 DAPI IMPa2-A546 _as_TileScan_001 (Stage 45 of 49)	00-fepXQjgpNRCeiKRkyAoYUa
0	um	Cell	0.000	1.000	Vesicles Paraspeckle	425	9	siRNA-SC-10 PSF1-A488 IMPa2-A546 DAPI 8C2-siRNA-IMP-a2-a4 V2.00	0	14. siRNA-SC-10 PSF1-A488 DAPI IMPa2-A546 _as_TileScan_001 (Stage 45 of 49)	00-fepXQjgpNRCeiKRkyAoYUa
0	um	Cell	0.000	1.000	Vesicles Paraspeckle	426	10	siRNA-SC-10 PSF1-A488 IMPa2-A546 DAPI 8C2-siRNA-IMP-a2-a4 V2.00	0	14. siRNA-SC-10 PSF1-A488 DAPI IMPa2-A546 _as_TileScan_001 (Stage 45 of 49)	00-fepXQjgpNRCeiKRkyAoYUa
0	um	Cell	0.000	1.000	Vesicles Paraspeckle	427	11	siRNA-SC-10 PSF1-A488 IMPa2-A546 DAPI 8C2-siRNA-IMP-a2-a4 V2.00	0	14. siRNA-SC-10 PSF1-A488 DAPI IMPa2-A546 _as_TileScan_001 (Stage 45 of 49)	00-fepXQjgpNRCeiKRkyAoYUa
0	um	Cell	0.000	1.000	Vesicles Paraspeckle	428	12	siRNA-SC-10 PSF1-A488 IMPa2-A546 DAPI 8C2-siRNA-IMP-a2-a4 V2.00	0	14. siRNA-SC-10 PSF1-A488 DAPI IMPa2-A546 _as_TileScan_001 (Stage 45 of 49)	00-fepXQjgpNRCeiKRkyAoYUa
0	um	Cell	0.000	1.000	Vesicles Paraspeckle	429	13	siRNA-SC-10 PSF1-A488 IMPa2-A546 DAPI 8C2-siRNA-IMP-a2-a4 V2.00	0	14. siRNA-SC-10 PSF1-A488 DAPI IMPa2-A546 _as_TileScan_001 (Stage 45 of 49)	00-fepXQjgpNRCeiKRkyAoYUa
0	um	Cell	0.000	1.000	Vesicles Paraspeckle	430	14	siRNA-SC-10 PSF1-A488 IMPa2-A546 DAPI 8C2-siRNA-IMP-a2-a4 V2.00	0	14. siRNA-SC-10 PSF1-A488 DAPI IMPa2-A546 _as_TileScan_001 (Stage 45 of 49)	00-fepXQjgpNRCeiKRkyAoYUa
0	um	Cell	0.000	1.000	Vesicles Paraspeckle	431	15	siRNA-SC-10 PSF1-A488 IMPa2-A546 DAPI 8C2-siRNA-IMP-a2-a4 V2.00	0	14. siRNA-SC-10 PSF1-A488 DAPI IMPa2-A546 _as_TileScan_001 (Stage 45 of 49)	00-fepXQjgpNRCeiKRkyAoYUa
0	um	Cell	0.000	1.000	Vesicles Paraspeckle	432	16	siRNA-SC-10 PSF1-A488 IMPa2-A546 DAPI 8C2-siRNA-IMP-a2-a4 V2.00	0	14. siRNA-SC-10 PSF1-A488 DAPI IMPa2-A546 _as_TileScan_001 (Stage 45 of 49)	00-fepXQjgpNRCeiKRkyAoYUa
0	um	Cell	0.000	1.000	Vesicles Paraspeckle	433	17	siRNA-SC-10 PSF1-A488 IMPa2-A546 DAPI 8C2-siRNA-IMP-a2-a4 V2.00	0	14. siRNA-SC-10 PSF1-A488 DAPI IMPa2-A546 _as_TileScan_001 (Stage 45 of 49)	00-fepXQjgpNRCeiKRkyAoYUa
0	um	Cell	0.000	1.000	Vesicles Paraspeckle	434	18	siRNA-SC-10 PSF1-A488 IMPa2-A546 DAPI 8C2-siRNA-IMP-a2-a4 V2.00	0	14. siRNA-SC-10 PSF1-A488 DAPI IMPa2-A546 _as_TileScan_001 (Stage 45 of 49)	00-fepXQjgpNRCeiKRkyAoYUa
0	um	Cell	0.000	1.000	Vesicles Paraspeckle	435	19	siRNA-SC-10 PSF1-A488 IMPa2-A546 DAPI 8C2-siRNA-IMP-a2-a4 V2.00	0	14. siRNA-SC-10 PSF1-A488 DAPI IMPa2-A546 _as_TileScan_001 (Stage 45 of 49)	00-fepXQjgpNRCeiKRkyAoYUa
0	um	Cell	0.000	1.000	Vesicles Paraspeckle	436	20	siRNA-SC-10 PSF1-A488 IMPa2-A546 DAPI 8C2-siRNA-IMP-a2-a4 V2.00	0	14. siRNA-SC-10 PSF1-A488 DAPI IMPa2-A546 _as_TileScan_001 (Stage 45 of 49)	00-fepXQjgpNRCeiKRkyAoYUa
0	um	Cell	0.000	1.000	Vesicles Paraspeckle	437	0	siRNA-SC-10 PSF1-A488 IMPa2-A546 DAPI 8C2-siRNA-IMP-a2-a4 V2.00	0	14. siRNA-SC-10 PSF1-A488 DAPI IMPa2-A546 _at_TileScan_001 (Stage 46 of 49)	00-TNCZHhEWJfumLjdnSgNFmN
0	um	Cell	0.000	1.000	Vesicles Paraspeckle	438	1	siRNA-SC-10 PSF1-A488 IMPa2-A546 DAPI 8C2-siRNA-IMP-a2-a4 V2.00	0	14. siRNA-SC-10 PSF1-A488 DAPI IMPa2-A546 _at_TileScan_001 (Stage 46 of 49)	00-TNCZHhEWJfumLjdnSgNFmN
0	um	Cell	0.000	1.000	Vesicles Paraspeckle	439	2	siRNA-SC-10 PSF1-A488 IMPa2-A546 DAPI 8C2-siRNA-IMP-a2-a4 V2.00	0	14. siRNA-SC-10 PSF1-A488 DAPI IMPa2-A546 _at_TileScan_001 (Stage 46 of 49)	00-TNCZHhEWJfumLjdnSgNFmN
0	um	Cell	0.000	1.000	Vesicles Paraspeckle	440	3	siRNA-SC-10 PSF1-A488 IMPa2-A546 DAPI 8C2-siRNA-IMP-a2-a4 V2.00	0	14. siRNA-SC-10 PSF1-A488 DAPI IMPa2-A546 _at_TileScan_001 (Stage 46 of 49)	00-TNCZHhEWJfumLjdnSgNFmN
0	um	Cell	0.000	1.000	Vesicles Paraspeckle	441	4	siRNA-SC-10 PSF1-A488 IMPa2-A546 DAPI 8C2-siRNA-IMP-a2-a4 V2.00	0	14. siRNA-SC-10 PSF1-A488 DAPI IMPa2-A546 _at_TileScan_001 (Stage 46 of 49)	00-TNCZHhEWJfumLjdnSgNFmN
0	um	Cell	0.000	1.000	Vesicles Paraspeckle	442	5	siRNA-SC-10 PSF1-A488 IMPa2-A546 DAPI 8C2-siRNA-IMP-a2-a4 V2.00	0	14. siRNA-SC-10 PSF1-A488 DAPI IMPa2-A546 _at_TileScan_001 (Stage 46 of 49)	00-TNCZHhEWJfumLjdnSgNFmN
0	um	Cell	0.000	1.000	Vesicles Paraspeckle	443	6	siRNA-SC-10 PSF1-A488 IMPa2-A546 DAPI 8C2-siRNA-IMP-a2-a4 V2.00	0	14. siRNA-SC-10 PSF1-A488 DAPI IMPa2-A546 _at_TileScan_001 (Stage 46 of 49)	00-TNCZHhEWJfumLjdnSgNFmN
0	um	Cell	0.000	1.000	Vesicles Paraspeckle	444	7	siRNA-SC-10 PSF1-A488 IMPa2-A546 DAPI 8C2-siRNA-IMP-a2-a4 V2.00	0	14. siRNA-SC-10 PSF1-A488 DAPI IMPa2-A546 _at_TileScan_001 (Stage 46 of 49)	00-TNCZHhEWJfumLjdnSgNFmN
0	um	Cell	0.000	1.000	Vesicles Paraspeckle	445	8	siRNA-SC-10 PSF1-A488 IMPa2-A546 DAPI 8C2-siRNA-IMP-a2-a4 V2.00	0	14. siRNA-SC-10 PSF1-A488 DAPI IMPa2-A546 _at_TileScan_001 (Stage 46 of 49)	00-TNCZHhEWJfumLjdnSgNFmN
0	um	Cell	0.000	1.000	Vesicles Paraspeckle	446	9	siRNA-SC-10 PSF1-A488 IMPa2-A546 DAPI 8C2-siRNA-IMP-a2-a4 V2.00	0	14. siRNA-SC-10 PSF1-A488 DAPI IMPa2-A546 _at_TileScan_001 (Stage 46 of 49)	00-TNCZHhEWJfumLjdnSgNFmN
0	um	Cell	0.000	1.000	Vesicles Paraspeckle	447	10	siRNA-SC-10 PSF1-A488 IMPa2-A546 DAPI 8C2-siRNA-IMP-a2-a4 V2.00	0	14. siRNA-SC-10 PSF1-A488 DAPI IMPa2-A546 _at_TileScan_001 (Stage 46 of 49)	00-TNCZHhEWJfumLjdnSgNFmN
0	um	Cell	0.000	1.000	Vesicles Paraspeckle	448	11	siRNA-SC-10 PSF1-A488 IMPa2-A546 DAPI 8C2-siRNA-IMP-a2-a4 V2.00	0	14. siRNA-SC-10 PSF1-A488 DAPI IMPa2-A546 _at_TileScan_001 (Stage 46 of 49)	00-TNCZHhEWJfumLjdnSgNFmN
0	um	Cell	0.000	1.000	Vesicles Paraspeckle	449	12	siRNA-SC-10 PSF1-A488 IMPa2-A546 DAPI 8C2-siRNA-IMP-a2-a4 V2.00	0	14. siRNA-SC-10 PSF1-A488 DAPI IMPa2-A546 _at_TileScan_001 (Stage 46 of 49)	00-TNCZHhEWJfumLjdnSgNFmN
0	um	Cell	0.000	1.000	Vesicles Paraspeckle	450	13	siRNA-SC-10 PSF1-A488 IMPa2-A546 DAPI 8C2-siRNA-IMP-a2-a4 V2.00	0	14. siRNA-SC-10 PSF1-A488 DAPI IMPa2-A546 _at_TileScan_001 (Stage 46 of 49)	00-TNCZHhEWJfumLjdnSgNFmN
0	um	Cell	0.000	1.000	Vesicles Paraspeckle	451	14	siRNA-SC-10 PSF1-A488 IMPa2-A546 DAPI 8C2-siRNA-IMP-a2-a4 V2.00	0	14. siRNA-SC-10 PSF1-A488 DAPI IMPa2-A546 _at_TileScan_001 (Stage 46 of 49)	00-TNCZHhEWJfumLjdnSgNFmN
0	um	Cell	0.000	1.000	Vesicles Paraspeckle	452	15	siRNA-SC-10 PSF1-A488 IMPa2-A546 DAPI 8C2-siRNA-IMP-a2-a4 V2.00	0	14. siRNA-SC-10 PSF1-A488 DAPI IMPa2-A546 _at_TileScan_001 (Stage 46 of 49)	00-TNCZHhEWJfumLjdnSgNFmN
0	um	Cell	0.000	1.000	Vesicles Paraspeckle	453	16	siRNA-SC-10 PSF1-A488 IMPa2-A546 DAPI 8C2-siRNA-IMP-a2-a4 V2.00	0	14. siRNA-SC-10 PSF1-A488 DAPI IMPa2-A546 _at_TileScan_001 (Stage 46 of 49)	00-TNCZHhEWJfumLjdnSgNFmN
0	um	Cell	0.000	1.000	Vesicles Paraspeckle	454	17	siRNA-SC-10 PSF1-A488 IMPa2-A546 DAPI 8C2-siRNA-IMP-a2-a4 V2.00	0	14. siRNA-SC-10 PSF1-A488 DAPI IMPa2-A546 _at_TileScan_001 (Stage 46 of 49)	00-TNCZHhEWJfumLjdnSgNFmN
1	um	Cell	0.000	1.000	Vesicles Paraspeckle	455	18	siRNA-SC-10 PSF1-A488 IMPa2-A546 DAPI 8C2-siRNA-IMP-a2-a4 V2.00	0	14. siRNA-SC-10 PSF1-A488 DAPI IMPa2-A546 _at_TileScan_001 (Stage 46 of 49)	00-TNCZHhEWJfumLjdnSgNFmN
0	um	Cell	0.000	1.000	Vesicles Paraspeckle	456	19	siRNA-SC-10 PSF1-A488 IMPa2-A546 DAPI 8C2-siRNA-IMP-a2-a4 V2.00	0	14. siRNA-SC-10 PSF1-A488 DAPI IMPa2-A546 _at_TileScan_001 (Stage 46 of 49)	00-TNCZHhEWJfumLjdnSgNFmN
0	um	Cell	0.000	1.000	Vesicles Paraspeckle	457	20	siRNA-SC-10 PSF1-A488 IMPa2-A546 DAPI 8C2-siRNA-IMP-a2-a4 V2.00	0	14. siRNA-SC-10 PSF1-A488 DAPI IMPa2-A546 _at_TileScan_001 (Stage 46 of 49)	00-TNCZHhEWJfumLjdnSgNFmN
0	um	Cell	0.000	1.000	Vesicles Paraspeckle	458	21	siRNA-SC-10 PSF1-A488 IMPa2-A546 DAPI 8C2-siRNA-IMP-a2-a4 V2.00	0	14. siRNA-SC-10 PSF1-A488 DAPI IMPa2-A546 _at_TileScan_001 (Stage 46 of 49)	00-TNCZHhEWJfumLjdnSgNFmN
0	um	Cell	0.000	1.000	Vesicles Paraspeckle	459	22	siRNA-SC-10 PSF1-A488 IMPa2-A546 DAPI 8C2-siRNA-IMP-a2-a4 V2.00	0	14. siRNA-SC-10 PSF1-A488 DAPI IMPa2-A546 _at_TileScan_001 (Stage 46 of 49)	00-TNCZHhEWJfumLjdnSgNFmN
1	um	Cell	0.000	1.000	Vesicles Paraspeckle	460	23	siRNA-SC-10 PSF1-A488 IMPa2-A546 DAPI 8C2-siRNA-IMP-a2-a4 V2.00	0	14. siRNA-SC-10 PSF1-A488 DAPI IMPa2-A546 _at_TileScan_001 (Stage 46 of 49)	00-TNCZHhEWJfumLjdnSgNFmN
0	um	Cell	0.000	1.000	Vesicles Paraspeckle	461	24	siRNA-SC-10 PSF1-A488 IMPa2-A546 DAPI 8C2-siRNA-IMP-a2-a4 V2.00	0	14. siRNA-SC-10 PSF1-A488 DAPI IMPa2-A546 _at_TileScan_001 (Stage 46 of 49)	00-TNCZHhEWJfumLjdnSgNFmN
0	um	Cell	0.000	1.000	Vesicles Paraspeckle	462	25	siRNA-SC-10 PSF1-A488 IMPa2-A546 DAPI 8C2-siRNA-IMP-a2-a4 V2.00	0	14. siRNA-SC-10 PSF1-A488 DAPI IMPa2-A546 _at_TileScan_001 (Stage 46 of 49)	00-TNCZHhEWJfumLjdnSgNFmN
0	um	Cell	0.000	1.000	Vesicles Paraspeckle	463	26	siRNA-SC-10 PSF1-A488 IMPa2-A546 DAPI 8C2-siRNA-IMP-a2-a4 V2.00	0	14. siRNA-SC-10 PSF1-A488 DAPI IMPa2-A546 _at_TileScan_001 (Stage 46 of 49)	00-TNCZHhEWJfumLjdnSgNFmN
0	um	Cell	0.000	1.000	Vesicles Paraspeckle	464	0	siRNA-SC-10 PSF1-A488 IMPa2-A546 DAPI 8C2-siRNA-IMP-a2-a4 V2.00	0	14. siRNA-SC-10 PSF1-A488 DAPI IMPa2-A546 _au_TileScan_001 (Stage 47 of 49)	00-pFttJvyPQCVUygPmKztRMU
0	um	Cell	0.000	1.000	Vesicles Paraspeckle	465	1	siRNA-SC-10 PSF1-A488 IMPa2-A546 DAPI 8C2-siRNA-IMP-a2-a4 V2.00	0	14. siRNA-SC-10 PSF1-A488 DAPI IMPa2-A546 _au_TileScan_001 (Stage 47 of 49)	00-pFttJvyPQCVUygPmKztRMU
0	um	Cell	0.000	1.000	Vesicles Paraspeckle	466	2	siRNA-SC-10 PSF1-A488 IMPa2-A546 DAPI 8C2-siRNA-IMP-a2-a4 V2.00	0	14. siRNA-SC-10 PSF1-A488 DAPI IMPa2-A546 _au_TileScan_001 (Stage 47 of 49)	00-pFttJvyPQCVUygPmKztRMU
0	um	Cell	0.000	1.000	Vesicles Paraspeckle	467	3	siRNA-SC-10 PSF1-A488 IMPa2-A546 DAPI 8C2-siRNA-IMP-a2-a4 V2.00	0	14. siRNA-SC-10 PSF1-A488 DAPI IMPa2-A546 _au_TileScan_001 (Stage 47 of 49)	00-pFttJvyPQCVUygPmKztRMU
0	um	Cell	0.000	1.000	Vesicles Paraspeckle	468	4	siRNA-SC-10 PSF1-A488 IMPa2-A546 DAPI 8C2-siRNA-IMP-a2-a4 V2.00	0	14. siRNA-SC-10 PSF1-A488 DAPI IMPa2-A546 _au_TileScan_001 (Stage 47 of 49)	00-pFttJvyPQCVUygPmKztRMU
0	um	Cell	0.000	1.000	Vesicles Paraspeckle	469	5	siRNA-SC-10 PSF1-A488 IMPa2-A546 DAPI 8C2-siRNA-IMP-a2-a4 V2.00	0	14. siRNA-SC-10 PSF1-A488 DAPI IMPa2-A546 _au_TileScan_001 (Stage 47 of 49)	00-pFttJvyPQCVUygPmKztRMU
0	um	Cell	0.000	1.000	Vesicles Paraspeckle	470	6	siRNA-SC-10 PSF1-A488 IMPa2-A546 DAPI 8C2-siRNA-IMP-a2-a4 V2.00	0	14. siRNA-SC-10 PSF1-A488 DAPI IMPa2-A546 _au_TileScan_001 (Stage 47 of 49)	00-pFttJvyPQCVUygPmKztRMU
0	um	Cell	0.000	1.000	Vesicles Paraspeckle	471	7	siRNA-SC-10 PSF1-A488 IMPa2-A546 DAPI 8C2-siRNA-IMP-a2-a4 V2.00	0	14. siRNA-SC-10 PSF1-A488 DAPI IMPa2-A546 _au_TileScan_001 (Stage 47 of 49)	00-pFttJvyPQCVUygPmKztRMU
0	um	Cell	0.000	1.000	Vesicles Paraspeckle	472	8	siRNA-SC-10 PSF1-A488 IMPa2-A546 DAPI 8C2-siRNA-IMP-a2-a4 V2.00	0	14. siRNA-SC-10 PSF1-A488 DAPI IMPa2-A546 _au_TileScan_001 (Stage 47 of 49)	00-pFttJvyPQCVUygPmKztRMU
0	um	Cell	0.000	1.000	Vesicles Paraspeckle	473	9	siRNA-SC-10 PSF1-A488 IMPa2-A546 DAPI 8C2-siRNA-IMP-a2-a4 V2.00	0	14. siRNA-SC-10 PSF1-A488 DAPI IMPa2-A546 _au_TileScan_001 (Stage 47 of 49)	00-pFttJvyPQCVUygPmKztRMU
1	um	Cell	0.000	1.000	Vesicles Paraspeckle	474	10	siRNA-SC-10 PSF1-A488 IMPa2-A546 DAPI 8C2-siRNA-IMP-a2-a4 V2.00	0	14. siRNA-SC-10 PSF1-A488 DAPI IMPa2-A546 _au_TileScan_001 (Stage 47 of 49)	00-pFttJvyPQCVUygPmKztRMU
0	um	Cell	0.000	1.000	Vesicles Paraspeckle	475	11	siRNA-SC-10 PSF1-A488 IMPa2-A546 DAPI 8C2-siRNA-IMP-a2-a4 V2.00	0	14. siRNA-SC-10 PSF1-A488 DAPI IMPa2-A546 _au_TileScan_001 (Stage 47 of 49)	00-pFttJvyPQCVUygPmKztRMU
0	um	Cell	0.000	1.000	Vesicles Paraspeckle	476	12	siRNA-SC-10 PSF1-A488 IMPa2-A546 DAPI 8C2-siRNA-IMP-a2-a4 V2.00	0	14. siRNA-SC-10 PSF1-A488 DAPI IMPa2-A546 _au_TileScan_001 (Stage 47 of 49)	00-pFttJvyPQCVUygPmKztRMU
0	um	Cell	0.000	1.000	Vesicles Paraspeckle	477	13	siRNA-SC-10 PSF1-A488 IMPa2-A546 DAPI 8C2-siRNA-IMP-a2-a4 V2.00	0	14. siRNA-SC-10 PSF1-A488 DAPI IMPa2-A546 _au_TileScan_001 (Stage 47 of 49)	00-pFttJvyPQCVUygPmKztRMU
0	um	Cell	0.000	1.000	Vesicles Paraspeckle	478	14	siRNA-SC-10 PSF1-A488 IMPa2-A546 DAPI 8C2-siRNA-IMP-a2-a4 V2.00	0	14. siRNA-SC-10 PSF1-A488 DAPI IMPa2-A546 _au_TileScan_001 (Stage 47 of 49)	00-pFttJvyPQCVUygPmKztRMU
0	um	Cell	0.000	1.000	Vesicles Paraspeckle	479	15	siRNA-SC-10 PSF1-A488 IMPa2-A546 DAPI 8C2-siRNA-IMP-a2-a4 V2.00	0	14. siRNA-SC-10 PSF1-A488 DAPI IMPa2-A546 _au_TileScan_001 (Stage 47 of 49)	00-pFttJvyPQCVUygPmKztRMU
0	um	Cell	0.000	1.000	Vesicles Paraspeckle	480	16	siRNA-SC-10 PSF1-A488 IMPa2-A546 DAPI 8C2-siRNA-IMP-a2-a4 V2.00	0	14. siRNA-SC-10 PSF1-A488 DAPI IMPa2-A546 _au_TileScan_001 (Stage 47 of 49)	00-pFttJvyPQCVUygPmKztRMU
0	um	Cell	0.000	1.000	Vesicles Paraspeckle	481	17	siRNA-SC-10 PSF1-A488 IMPa2-A546 DAPI 8C2-siRNA-IMP-a2-a4 V2.00	0	14. siRNA-SC-10 PSF1-A488 DAPI IMPa2-A546 _au_TileScan_001 (Stage 47 of 49)	00-pFttJvyPQCVUygPmKztRMU
0	um	Cell	0.000	1.000	Vesicles Paraspeckle	482	18	siRNA-SC-10 PSF1-A488 IMPa2-A546 DAPI 8C2-siRNA-IMP-a2-a4 V2.00	0	14. siRNA-SC-10 PSF1-A488 DAPI IMPa2-A546 _au_TileScan_001 (Stage 47 of 49)	00-pFttJvyPQCVUygPmKztRMU
0	um	Cell	0.000	1.000	Vesicles Paraspeckle	483	19	siRNA-SC-10 PSF1-A488 IMPa2-A546 DAPI 8C2-siRNA-IMP-a2-a4 V2.00	0	14. siRNA-SC-10 PSF1-A488 DAPI IMPa2-A546 _au_TileScan_001 (Stage 47 of 49)	00-pFttJvyPQCVUygPmKztRMU
0	um	Cell	0.000	1.000	Vesicles Paraspeckle	484	20	siRNA-SC-10 PSF1-A488 IMPa2-A546 DAPI 8C2-siRNA-IMP-a2-a4 V2.00	0	14. siRNA-SC-10 PSF1-A488 DAPI IMPa2-A546 _au_TileScan_001 (Stage 47 of 49)	00-pFttJvyPQCVUygPmKztRMU
0	um	Cell	0.000	1.000	Vesicles Paraspeckle	485	21	siRNA-SC-10 PSF1-A488 IMPa2-A546 DAPI 8C2-siRNA-IMP-a2-a4 V2.00	0	14. siRNA-SC-10 PSF1-A488 DAPI IMPa2-A546 _au_TileScan_001 (Stage 47 of 49)	00-pFttJvyPQCVUygPmKztRMU
0	um	Cell	0.000	1.000	Vesicles Paraspeckle	486	22	siRNA-SC-10 PSF1-A488 IMPa2-A546 DAPI 8C2-siRNA-IMP-a2-a4 V2.00	0	14. siRNA-SC-10 PSF1-A488 DAPI IMPa2-A546 _au_TileScan_001 (Stage 47 of 49)	00-pFttJvyPQCVUygPmKztRMU
0	um	Cell	0.000	1.000	Vesicles Paraspeckle	487	23	siRNA-SC-10 PSF1-A488 IMPa2-A546 DAPI 8C2-siRNA-IMP-a2-a4 V2.00	0	14. siRNA-SC-10 PSF1-A488 DAPI IMPa2-A546 _au_TileScan_001 (Stage 47 of 49)	00-pFttJvyPQCVUygPmKztRMU
0	um	Cell	0.000	1.000	Vesicles Paraspeckle	488	24	siRNA-SC-10 PSF1-A488 IMPa2-A546 DAPI 8C2-siRNA-IMP-a2-a4 V2.00	0	14. siRNA-SC-10 PSF1-A488 DAPI IMPa2-A546 _au_TileScan_001 (Stage 47 of 49)	00-pFttJvyPQCVUygPmKztRMU
0	um	Cell	0.000	1.000	Vesicles Paraspeckle	489	25	siRNA-SC-10 PSF1-A488 IMPa2-A546 DAPI 8C2-siRNA-IMP-a2-a4 V2.00	0	14. siRNA-SC-10 PSF1-A488 DAPI IMPa2-A546 _au_TileScan_001 (Stage 47 of 49)	00-pFttJvyPQCVUygPmKztRMU
0	um	Cell	0.000	1.000	Vesicles Paraspeckle	490	26	siRNA-SC-10 PSF1-A488 IMPa2-A546 DAPI 8C2-siRNA-IMP-a2-a4 V2.00	0	14. siRNA-SC-10 PSF1-A488 DAPI IMPa2-A546 _au_TileScan_001 (Stage 47 of 49)	00-pFttJvyPQCVUygPmKztRMU
0	um	Cell	0.000	1.000	Vesicles Paraspeckle	491	27	siRNA-SC-10 PSF1-A488 IMPa2-A546 DAPI 8C2-siRNA-IMP-a2-a4 V2.00	0	14. siRNA-SC-10 PSF1-A488 DAPI IMPa2-A546 _au_TileScan_001 (Stage 47 of 49)	00-pFttJvyPQCVUygPmKztRMU
0	um	Cell	0.000	1.000	Vesicles Paraspeckle	492	28	siRNA-SC-10 PSF1-A488 IMPa2-A546 DAPI 8C2-siRNA-IMP-a2-a4 V2.00	0	14. siRNA-SC-10 PSF1-A488 DAPI IMPa2-A546 _au_TileScan_001 (Stage 47 of 49)	00-pFttJvyPQCVUygPmKztRMU
0	um	Cell	0.000	1.000	Vesicles Paraspeckle	493	29	siRNA-SC-10 PSF1-A488 IMPa2-A546 DAPI 8C2-siRNA-IMP-a2-a4 V2.00	0	14. siRNA-SC-10 PSF1-A488 DAPI IMPa2-A546 _au_TileScan_001 (Stage 47 of 49)	00-pFttJvyPQCVUygPmKztRMU
0	um	Cell	0.000	1.000	Vesicles Paraspeckle	494	0	siRNA-SC-10 PSF1-A488 IMPa2-A546 DAPI 8C2-siRNA-IMP-a2-a4 V2.00	0	14. siRNA-SC-10 PSF1-A488 DAPI IMPa2-A546 _av_TileScan_001 (Stage 48 of 49)	00-jpZrjLH4RDYiLtGNe9LDi
0	um	Cell	0.000	1.000	Vesicles Paraspeckle	495	1	siRNA-SC-10 PSF1-A488 IMPa2-A546 DAPI 8C2-siRNA-IMP-a2-a4 V2.00	0	14. siRNA-SC-10 PSF1-A488 DAPI IMPa2-A546 _av_TileScan_001 (Stage 48 of 49)	00-jpZrjLH4RDYiLtGNe9LDi
0	um	Cell	0.000	1.000	Vesicles Paraspeckle	496	2	siRNA-SC-10 PSF1-A488 IMPa2-A546 DAPI 8C2-siRNA-IMP-a2-a4 V2.00	0	14. siRNA-SC-10 PSF1-A488 DAPI IMPa2-A546 _av_TileScan_001 (Stage 48 of 49)	00-jpZrjLH4RDYiLtGNe9LDi
0	um	Cell	0.000	1.000	Vesicles Paraspeckle	497	3	siRNA-SC-10 PSF1-A488 IMPa2-A546 DAPI 8C2-siRNA-IMP-a2-a4 V2.00	0	14. siRNA-SC-10 PSF1-A488 DAPI IMPa2-A546 _av_TileScan_001 (Stage 48 of 49)	00-jpZrjLH4RDYiLtGNe9LDi
0	um	Cell	0.000	1.000	Vesicles Paraspeckle	498	4	siRNA-SC-10 PSF1-A488 IMPa2-A546 DAPI 8C2-siRNA-IMP-a2-a4 V2.00	0	14. siRNA-SC-10 PSF1-A488 DAPI IMPa2-A546 _av_TileScan_001 (Stage 48 of 49)	00-jpZrjLH4RDYiLtGNe9LDi
0	um	Cell	0.000	1.000	Vesicles Paraspeckle	499	5	siRNA-SC-10 PSF1-A488 IMPa2-A546 DAPI 8C2-siRNA-IMP-a2-a4 V2.00	0	14. siRNA-SC-10 PSF1-A488 DAPI IMPa2-A546 _av_TileScan_001 (Stage 48 of 49)	00-jpZrjLH4RDYiLtGNe9LDi
0	um	Cell	0.000	1.000	Vesicles Paraspeckle	500	6	siRNA-SC-10 PSF1-A488 IMPa2-A546 DAPI 8C2-siRNA-IMP-a2-a4 V2.00	0	14. siRNA-SC-10 PSF1-A488 DAPI IMPa2-A546 _av_TileScan_001 (Stage 48 of 49)	00-jpZrjLH4RDYiLtGNe9LDi
0	um	Cell	0.000	1.000	Vesicles Paraspeckle	501	7	siRNA-SC-10 PSF1-A488 IMPa2-A546 DAPI 8C2-siRNA-IMP-a2-a4 V2.00	0	14. siRNA-SC-10 PSF1-A488 DAPI IMPa2-A546 _av_TileScan_001 (Stage 48 of 49)	00-jpZrjLH4RDYiLtGNe9LDi
0	um	Cell	0.000	1.000	Vesicles Paraspeckle	502	8	siRNA-SC-10 PSF1-A488 IMPa2-A546 DAPI 8C2-siRNA-IMP-a2-a4 V2.00	0	14. siRNA-SC-10 PSF1-A488 DAPI IMPa2-A546 _av_TileScan_001 (Stage 48 of 49)	00-jpZrjLH4RDYiLtGNe9LDi
0	um	Cell	0.000	1.000	Vesicles Paraspeckle	503	9	siRNA-SC-10 PSF1-A488 IMPa2-A546 DAPI 8C2-siRNA-IMP-a2-a4 V2.00	0	14. siRNA-SC-10 PSF1-A488 DAPI IMPa2-A546 _av_TileScan_001 (Stage 48 of 49)	00-jpZrjLH4RDYiLtGNe9LDi
0	um	Cell	0.000	1.000	Vesicles Paraspeckle	504	10	siRNA-SC-10 PSF1-A488 IMPa2-A546 DAPI 8C2-siRNA-IMP-a2-a4 V2.00	0	14. siRNA-SC-10 PSF1-A488 DAPI IMPa2-A546 _av_TileScan_001 (Stage 48 of 49)	00-jpZrjLH4RDYiLtGNe9LDi
0	um	Cell	0.000	1.000	Vesicles Paraspeckle	505	11	siRNA-SC-10 PSF1-A488 IMPa2-A546 DAPI 8C2-siRNA-IMP-a2-a4 V2.00	0	14. siRNA-SC-10 PSF1-A488 DAPI IMPa2-A546 _av_TileScan_001 (Stage 48 of 49)	00-jpZrjLH4RDYiLtGNe9LDi
0	um	Cell	0.000	1.000	Vesicles Paraspeckle	506	12	siRNA-SC-10 PSF1-A488 IMPa2-A546 DAPI 8C2-siRNA-IMP-a2-a4 V2.00	0	14. siRNA-SC-10 PSF1-A488 DAPI IMPa2-A546 _av_TileScan_001 (Stage 48 of 49)	00-jpZrjLH4RDYiLtGNe9LDi
0	um	Cell	0.000	1.000	Vesicles Paraspeckle	507	13	siRNA-SC-10 PSF1-A488 IMPa2-A546 DAPI 8C2-siRNA-IMP-a2-a4 V2.00	0	14. siRNA-SC-10 PSF1-A488 DAPI IMPa2-A546 _av_TileScan_001 (Stage 48 of 49)	00-jpZrjLH4RDYiLtGNe9LDi
0	um	Cell	0.000	1.000	Vesicles Paraspeckle	508	14	siRNA-SC-10 PSF1-A488 IMPa2-A546 DAPI 8C2-siRNA-IMP-a2-a4 V2.00	0	14. siRNA-SC-10 PSF1-A488 DAPI IMPa2-A546 _av_TileScan_001 (Stage 48 of 49)	00-jpZrjLH4RDYiLtGNe9LDi
1	um	Cell	0.000	1.000	Vesicles Paraspeckle	509	15	siRNA-SC-10 PSF1-A488 IMPa2-A546 DAPI 8C2-siRNA-IMP-a2-a4 V2.00	0	14. siRNA-SC-10 PSF1-A488 DAPI IMPa2-A546 _av_TileScan_001 (Stage 48 of 49)	00-jpZrjLH4RDYiLtGNe9LDi
0	um	Cell	0.000	1.000	Vesicles Paraspeckle	510	16	siRNA-SC-10 PSF1-A488 IMPa2-A546 DAPI 8C2-siRNA-IMP-a2-a4 V2.00	0	14. siRNA-SC-10 PSF1-A488 DAPI IMPa2-A546 _av_TileScan_001 (Stage 48 of 49)	00-jpZrjLH4RDYiLtGNe9LDi
0	um	Cell	0.000	1.000	Vesicles Paraspeckle	511	17	siRNA-SC-10 PSF1-A488 IMPa2-A546 DAPI 8C2-siRNA-IMP-a2-a4 V2.00	0	14. siRNA-SC-10 PSF1-A488 DAPI IMPa2-A546 _av_TileScan_001 (Stage 48 of 49)	00-jpZrjLH4RDYiLtGNe9LDi
0	um	Cell	0.000	1.000	Vesicles Paraspeckle	512	18	siRNA-SC-10 PSF1-A488 IMPa2-A546 DAPI 8C2-siRNA-IMP-a2-a4 V2.00	0	14. siRNA-SC-10 PSF1-A488 DAPI IMPa2-A546 _av_TileScan_001 (Stage 48 of 49)	00-jpZrjLH4RDYiLtGNe9LDi
0	um	Cell	0.000	1.000	Vesicles Paraspeckle	513	19	siRNA-SC-10 PSF1-A488 IMPa2-A546 DAPI 8C2-siRNA-IMP-a2-a4 V2.00	0	14. siRNA-SC-10 PSF1-A488 DAPI IMPa2-A546 _av_TileScan_001 (Stage 48 of 49)	00-jpZrjLH4RDYiLtGNe9LDi
0	um	Cell	0.000	1.000	Vesicles Paraspeckle	514	20	siRNA-SC-10 PSF1-A488 IMPa2-A546 DAPI 8C2-siRNA-IMP-a2-a4 V2.00	0	14. siRNA-SC-10 PSF1-A488 DAPI IMPa2-A546 _av_TileScan_001 (Stage 48 of 49)	00-jpZrjLH4RDYiLtGNe9LDi
0	um	Cell	0.000	1.000	Vesicles Paraspeckle	515	21	siRNA-SC-10 PSF1-A488 IMPa2-A546 DAPI 8C2-siRNA-IMP-a2-a4 V2.00	0	14. siRNA-SC-10 PSF1-A488 DAPI IMPa2-A546 _av_TileScan_001 (Stage 48 of 49)	00-jpZrjLH4RDYiLtGNe9LDi
0	um	Cell	0.000	1.000	Vesicles Paraspeckle	516	22	siRNA-SC-10 PSF1-A488 IMPa2-A546 DAPI 8C2-siRNA-IMP-a2-a4 V2.00	0	14. siRNA-SC-10 PSF1-A488 DAPI IMPa2-A546 _av_TileScan_001 (Stage 48 of 49)	00-jpZrjLH4RDYiLtGNe9LDi
0	um	Cell	0.000	1.000	Vesicles Paraspeckle	517	0	siRNA-SC-10 PSF1-A488 IMPa2-A546 DAPI 8C2-siRNA-IMP-a2-a4 V2.00	0	14. siRNA-SC-10 PSF1-A488 DAPI IMPa2-A546 _aw_TileScan_001 (Stage 49 of 49)	00-jTbyV8jPUaB352uuabgMiC
0	um	Cell	0.000	1.000	Vesicles Paraspeckle	518	1	siRNA-SC-10 PSF1-A488 IMPa2-A546 DAPI 8C2-siRNA-IMP-a2-a4 V2.00	0	14. siRNA-SC-10 PSF1-A488 DAPI IMPa2-A546 _aw_TileScan_001 (Stage 49 of 49)	00-jTbyV8jPUaB352uuabgMiC
0	um	Cell	0.000	1.000	Vesicles Paraspeckle	519	2	siRNA-SC-10 PSF1-A488 IMPa2-A546 DAPI 8C2-siRNA-IMP-a2-a4 V2.00	0	14. siRNA-SC-10 PSF1-A488 DAPI IMPa2-A546 _aw_TileScan_001 (Stage 49 of 49)	00-jTbyV8jPUaB352uuabgMiC
0	um	Cell	0.000	1.000	Vesicles Paraspeckle	520	3	siRNA-SC-10 PSF1-A488 IMPa2-A546 DAPI 8C2-siRNA-IMP-a2-a4 V2.00	0	14. siRNA-SC-10 PSF1-A488 DAPI IMPa2-A546 _aw_TileScan_001 (Stage 49 of 49)	00-jTbyV8jPUaB352uuabgMiC
0	um	Cell	0.000	1.000	Vesicles Paraspeckle	521	4	siRNA-SC-10 PSF1-A488 IMPa2-A546 DAPI 8C2-siRNA-IMP-a2-a4 V2.00	0	14. siRNA-SC-10 PSF1-A488 DAPI IMPa2-A546 _aw_TileScan_001 (Stage 49 of 49)	00-jTbyV8jPUaB352uuabgMiC
1	um	Cell	0.000	1.000	Vesicles Paraspeckle	522	5	siRNA-SC-10 PSF1-A488 IMPa2-A546 DAPI 8C2-siRNA-IMP-a2-a4 V2.00	0	14. siRNA-SC-10 PSF1-A488 DAPI IMPa2-A546 _aw_TileScan_001 (Stage 49 of 49)	00-jTbyV8jPUaB352uuabgMiC
0	um	Cell	0.000	1.000	Vesicles Paraspeckle	523	6	siRNA-SC-10 PSF1-A488 IMPa2-A546 DAPI 8C2-siRNA-IMP-a2-a4 V2.00	0	14. siRNA-SC-10 PSF1-A488 DAPI IMPa2-A546 _aw_TileScan_001 (Stage 49 of 49)	00-jTbyV8jPUaB352uuabgMiC
0	um	Cell	0.000	1.000	Vesicles Paraspeckle	524	7	siRNA-SC-10 PSF1-A488 IMPa2-A546 DAPI 8C2-siRNA-IMP-a2-a4 V2.00	0	14. siRNA-SC-10 PSF1-A488 DAPI IMPa2-A546 _aw_TileScan_001 (Stage 49 of 49)	00-jTbyV8jPUaB352uuabgMiC
0	um	Cell	0.000	1.000	Vesicles Paraspeckle	525	8	siRNA-SC-10 PSF1-A488 IMPa2-A546 DAPI 8C2-siRNA-IMP-a2-a4 V2.00	0	14. siRNA-SC-10 PSF1-A488 DAPI IMPa2-A546 _aw_TileScan_001 (Stage 49 of 49)	00-jTbyV8jPUaB352uuabgMiC
0	um	Cell	0.000	1.000	Vesicles Paraspeckle	526	9	siRNA-SC-10 PSF1-A488 IMPa2-A546 DAPI 8C2-siRNA-IMP-a2-a4 V2.00	0	14. siRNA-SC-10 PSF1-A488 DAPI IMPa2-A546 _aw_TileScan_001 (Stage 49 of 49)	00-jTbyV8jPUaB352uuabgMiC
0	um	Cell	0.000	1.000	Vesicles Paraspeckle	527	10	siRNA-SC-10 PSF1-A488 IMPa2-A546 DAPI 8C2-siRNA-IMP-a2-a4 V2.00	0	14. siRNA-SC-10 PSF1-A488 DAPI IMPa2-A546 _aw_TileScan_001 (Stage 49 of 49)	00-jTbyV8jPUaB352uuabgMiC
0	um	Cell	0.000	1.000	Vesicles Paraspeckle	528	11	siRNA-SC-10 PSF1-A488 IMPa2-A546 DAPI 8C2-siRNA-IMP-a2-a4 V2.00	0	14. siRNA-SC-10 PSF1-A488 DAPI IMPa2-A546 _aw_TileScan_001 (Stage 49 of 49)	00-jTbyV8jPUaB352uuabgMiC
0	um	Cell	0.000	1.000	Vesicles Paraspeckle	529	12	siRNA-SC-10 PSF1-A488 IMPa2-A546 DAPI 8C2-siRNA-IMP-a2-a4 V2.00	0	14. siRNA-SC-10 PSF1-A488 DAPI IMPa2-A546 _aw_TileScan_001 (Stage 49 of 49)	00-jTbyV8jPUaB352uuabgMiC
0	um	Cell	0.000	1.000	Vesicles Paraspeckle	530	13	siRNA-SC-10 PSF1-A488 IMPa2-A546 DAPI 8C2-siRNA-IMP-a2-a4 V2.00	0	14. siRNA-SC-10 PSF1-A488 DAPI IMPa2-A546 _aw_TileScan_001 (Stage 49 of 49)	00-jTbyV8jPUaB352uuabgMiC
0	um	Cell	0.000	1.000	Vesicles Paraspeckle	531	14	siRNA-SC-10 PSF1-A488 IMPa2-A546 DAPI 8C2-siRNA-IMP-a2-a4 V2.00	0	14. siRNA-SC-10 PSF1-A488 DAPI IMPa2-A546 _aw_TileScan_001 (Stage 49 of 49)	00-jTbyV8jPUaB352uuabgMiC
1	um	Cell	0.000	1.000	Vesicles Paraspeckle	532	15	siRNA-SC-10 PSF1-A488 IMPa2-A546 DAPI 8C2-siRNA-IMP-a2-a4 V2.00	0	14. siRNA-SC-10 PSF1-A488 DAPI IMPa2-A546 _aw_TileScan_001 (Stage 49 of 49)	00-jTbyV8jPUaB352uuabgMiC
0	um	Cell	0.000	1.000	Vesicles Paraspeckle	533	16	siRNA-SC-10 PSF1-A488 IMPa2-A546 DAPI 8C2-siRNA-IMP-a2-a4 V2.00	0	14. siRNA-SC-10 PSF1-A488 DAPI IMPa2-A546 _aw_TileScan_001 (Stage 49 of 49)	00-jTbyV8jPUaB352uuabgMiC
0	um	Cell	0.000	1.000	Vesicles Paraspeckle	534	17	siRNA-SC-10 PSF1-A488 IMPa2-A546 DAPI 8C2-siRNA-IMP-a2-a4 V2.00	0	14. siRNA-SC-10 PSF1-A488 DAPI IMPa2-A546 _aw_TileScan_001 (Stage 49 of 49)	00-jTbyV8jPUaB352uuabgMiC
0	um	Cell	0.000	1.000	Vesicles Paraspeckle	535	18	siRNA-SC-10 PSF1-A488 IMPa2-A546 DAPI 8C2-siRNA-IMP-a2-a4 V2.00	0	14. siRNA-SC-10 PSF1-A488 DAPI IMPa2-A546 _aw_TileScan_001 (Stage 49 of 49)	00-jTbyV8jPUaB352uuabgMiC
0	um	Cell	0.000	1.000	Vesicles Paraspeckle	536	19	siRNA-SC-10 PSF1-A488 IMPa2-A546 DAPI 8C2-siRNA-IMP-a2-a4 V2.00	0	14. siRNA-SC-10 PSF1-A488 DAPI IMPa2-A546 _aw_TileScan_001 (Stage 49 of 49)	00-jTbyV8jPUaB352uuabgMiC
1	um	Cell	0.000	1.000	Vesicles Paraspeckle	537	0	siRNA-SC-10 PSF1-A488 IMPa2-A546 DAPI 8C2-siRNA-IMP-a2-a4 V2.00	0	14. siRNA-SC-10 PSF1-A488 DAPI IMPa2-A546 _b_TileScan_001 (Stage 2 of 49)	00-U2VaPkthNDMKo2DydKnNUU
1	um	Cell	0.000	1.000	Vesicles Paraspeckle	538	1	siRNA-SC-10 PSF1-A488 IMPa2-A546 DAPI 8C2-siRNA-IMP-a2-a4 V2.00	0	14. siRNA-SC-10 PSF1-A488 DAPI IMPa2-A546 _b_TileScan_001 (Stage 2 of 49)	00-U2VaPkthNDMKo2DydKnNUU
0	um	Cell	0.000	1.000	Vesicles Paraspeckle	539	2	siRNA-SC-10 PSF1-A488 IMPa2-A546 DAPI 8C2-siRNA-IMP-a2-a4 V2.00	0	14. siRNA-SC-10 PSF1-A488 DAPI IMPa2-A546 _b_TileScan_001 (Stage 2 of 49)	00-U2VaPkthNDMKo2DydKnNUU
0	um	Cell	0.000	1.000	Vesicles Paraspeckle	540	3	siRNA-SC-10 PSF1-A488 IMPa2-A546 DAPI 8C2-siRNA-IMP-a2-a4 V2.00	0	14. siRNA-SC-10 PSF1-A488 DAPI IMPa2-A546 _b_TileScan_001 (Stage 2 of 49)	00-U2VaPkthNDMKo2DydKnNUU
0	um	Cell	0.000	1.000	Vesicles Paraspeckle	541	4	siRNA-SC-10 PSF1-A488 IMPa2-A546 DAPI 8C2-siRNA-IMP-a2-a4 V2.00	0	14. siRNA-SC-10 PSF1-A488 DAPI IMPa2-A546 _b_TileScan_001 (Stage 2 of 49)	00-U2VaPkthNDMKo2DydKnNUU
0	um	Cell	0.000	1.000	Vesicles Paraspeckle	542	5	siRNA-SC-10 PSF1-A488 IMPa2-A546 DAPI 8C2-siRNA-IMP-a2-a4 V2.00	0	14. siRNA-SC-10 PSF1-A488 DAPI IMPa2-A546 _b_TileScan_001 (Stage 2 of 49)	00-U2VaPkthNDMKo2DydKnNUU
0	um	Cell	0.000	1.000	Vesicles Paraspeckle	543	6	siRNA-SC-10 PSF1-A488 IMPa2-A546 DAPI 8C2-siRNA-IMP-a2-a4 V2.00	0	14. siRNA-SC-10 PSF1-A488 DAPI IMPa2-A546 _b_TileScan_001 (Stage 2 of 49)	00-U2VaPkthNDMKo2DydKnNUU
0	um	Cell	0.000	1.000	Vesicles Paraspeckle	544	7	siRNA-SC-10 PSF1-A488 IMPa2-A546 DAPI 8C2-siRNA-IMP-a2-a4 V2.00	0	14. siRNA-SC-10 PSF1-A488 DAPI IMPa2-A546 _b_TileScan_001 (Stage 2 of 49)	00-U2VaPkthNDMKo2DydKnNUU
0	um	Cell	0.000	1.000	Vesicles Paraspeckle	545	8	siRNA-SC-10 PSF1-A488 IMPa2-A546 DAPI 8C2-siRNA-IMP-a2-a4 V2.00	0	14. siRNA-SC-10 PSF1-A488 DAPI IMPa2-A546 _b_TileScan_001 (Stage 2 of 49)	00-U2VaPkthNDMKo2DydKnNUU
0	um	Cell	0.000	1.000	Vesicles Paraspeckle	546	9	siRNA-SC-10 PSF1-A488 IMPa2-A546 DAPI 8C2-siRNA-IMP-a2-a4 V2.00	0	14. siRNA-SC-10 PSF1-A488 DAPI IMPa2-A546 _b_TileScan_001 (Stage 2 of 49)	00-U2VaPkthNDMKo2DydKnNUU
0	um	Cell	0.000	1.000	Vesicles Paraspeckle	547	10	siRNA-SC-10 PSF1-A488 IMPa2-A546 DAPI 8C2-siRNA-IMP-a2-a4 V2.00	0	14. siRNA-SC-10 PSF1-A488 DAPI IMPa2-A546 _b_TileScan_001 (Stage 2 of 49)	00-U2VaPkthNDMKo2DydKnNUU
0	um	Cell	0.000	1.000	Vesicles Paraspeckle	548	11	siRNA-SC-10 PSF1-A488 IMPa2-A546 DAPI 8C2-siRNA-IMP-a2-a4 V2.00	0	14. siRNA-SC-10 PSF1-A488 DAPI IMPa2-A546 _b_TileScan_001 (Stage 2 of 49)	00-U2VaPkthNDMKo2DydKnNUU
0	um	Cell	0.000	1.000	Vesicles Paraspeckle	549	12	siRNA-SC-10 PSF1-A488 IMPa2-A546 DAPI 8C2-siRNA-IMP-a2-a4 V2.00	0	14. siRNA-SC-10 PSF1-A488 DAPI IMPa2-A546 _b_TileScan_001 (Stage 2 of 49)	00-U2VaPkthNDMKo2DydKnNUU
0	um	Cell	0.000	1.000	Vesicles Paraspeckle	550	13	siRNA-SC-10 PSF1-A488 IMPa2-A546 DAPI 8C2-siRNA-IMP-a2-a4 V2.00	0	14. siRNA-SC-10 PSF1-A488 DAPI IMPa2-A546 _b_TileScan_001 (Stage 2 of 49)	00-U2VaPkthNDMKo2DydKnNUU
0	um	Cell	0.000	1.000	Vesicles Paraspeckle	551	14	siRNA-SC-10 PSF1-A488 IMPa2-A546 DAPI 8C2-siRNA-IMP-a2-a4 V2.00	0	14. siRNA-SC-10 PSF1-A488 DAPI IMPa2-A546 _b_TileScan_001 (Stage 2 of 49)	00-U2VaPkthNDMKo2DydKnNUU
0	um	Cell	0.000	1.000	Vesicles Paraspeckle	552	15	siRNA-SC-10 PSF1-A488 IMPa2-A546 DAPI 8C2-siRNA-IMP-a2-a4 V2.00	0	14. siRNA-SC-10 PSF1-A488 DAPI IMPa2-A546 _b_TileScan_001 (Stage 2 of 49)	00-U2VaPkthNDMKo2DydKnNUU
0	um	Cell	0.000	1.000	Vesicles Paraspeckle	553	16	siRNA-SC-10 PSF1-A488 IMPa2-A546 DAPI 8C2-siRNA-IMP-a2-a4 V2.00	0	14. siRNA-SC-10 PSF1-A488 DAPI IMPa2-A546 _b_TileScan_001 (Stage 2 of 49)	00-U2VaPkthNDMKo2DydKnNUU
0	um	Cell	0.000	1.000	Vesicles Paraspeckle	554	17	siRNA-SC-10 PSF1-A488 IMPa2-A546 DAPI 8C2-siRNA-IMP-a2-a4 V2.00	0	14. siRNA-SC-10 PSF1-A488 DAPI IMPa2-A546 _b_TileScan_001 (Stage 2 of 49)	00-U2VaPkthNDMKo2DydKnNUU
0	um	Cell	0.000	1.000	Vesicles Paraspeckle	555	18	siRNA-SC-10 PSF1-A488 IMPa2-A546 DAPI 8C2-siRNA-IMP-a2-a4 V2.00	0	14. siRNA-SC-10 PSF1-A488 DAPI IMPa2-A546 _b_TileScan_001 (Stage 2 of 49)	00-U2VaPkthNDMKo2DydKnNUU
0	um	Cell	0.000	1.000	Vesicles Paraspeckle	556	19	siRNA-SC-10 PSF1-A488 IMPa2-A546 DAPI 8C2-siRNA-IMP-a2-a4 V2.00	0	14. siRNA-SC-10 PSF1-A488 DAPI IMPa2-A546 _b_TileScan_001 (Stage 2 of 49)	00-U2VaPkthNDMKo2DydKnNUU
0	um	Cell	0.000	1.000	Vesicles Paraspeckle	557	20	siRNA-SC-10 PSF1-A488 IMPa2-A546 DAPI 8C2-siRNA-IMP-a2-a4 V2.00	0	14. siRNA-SC-10 PSF1-A488 DAPI IMPa2-A546 _b_TileScan_001 (Stage 2 of 49)	00-U2VaPkthNDMKo2DydKnNUU
0	um	Cell	0.000	1.000	Vesicles Paraspeckle	558	21	siRNA-SC-10 PSF1-A488 IMPa2-A546 DAPI 8C2-siRNA-IMP-a2-a4 V2.00	0	14. siRNA-SC-10 PSF1-A488 DAPI IMPa2-A546 _b_TileScan_001 (Stage 2 of 49)	00-U2VaPkthNDMKo2DydKnNUU
0	um	Cell	0.000	1.000	Vesicles Paraspeckle	559	22	siRNA-SC-10 PSF1-A488 IMPa2-A546 DAPI 8C2-siRNA-IMP-a2-a4 V2.00	0	14. siRNA-SC-10 PSF1-A488 DAPI IMPa2-A546 _b_TileScan_001 (Stage 2 of 49)	00-U2VaPkthNDMKo2DydKnNUU
0	um	Cell	0.000	1.000	Vesicles Paraspeckle	560	23	siRNA-SC-10 PSF1-A488 IMPa2-A546 DAPI 8C2-siRNA-IMP-a2-a4 V2.00	0	14. siRNA-SC-10 PSF1-A488 DAPI IMPa2-A546 _b_TileScan_001 (Stage 2 of 49)	00-U2VaPkthNDMKo2DydKnNUU
1	um	Cell	0.000	1.000	Vesicles Paraspeckle	561	24	siRNA-SC-10 PSF1-A488 IMPa2-A546 DAPI 8C2-siRNA-IMP-a2-a4 V2.00	0	14. siRNA-SC-10 PSF1-A488 DAPI IMPa2-A546 _b_TileScan_001 (Stage 2 of 49)	00-U2VaPkthNDMKo2DydKnNUU
0	um	Cell	0.000	1.000	Vesicles Paraspeckle	562	25	siRNA-SC-10 PSF1-A488 IMPa2-A546 DAPI 8C2-siRNA-IMP-a2-a4 V2.00	0	14. siRNA-SC-10 PSF1-A488 DAPI IMPa2-A546 _b_TileScan_001 (Stage 2 of 49)	00-U2VaPkthNDMKo2DydKnNUU
0	um	Cell	0.000	1.000	Vesicles Paraspeckle	563	26	siRNA-SC-10 PSF1-A488 IMPa2-A546 DAPI 8C2-siRNA-IMP-a2-a4 V2.00	0	14. siRNA-SC-10 PSF1-A488 DAPI IMPa2-A546 _b_TileScan_001 (Stage 2 of 49)	00-U2VaPkthNDMKo2DydKnNUU
0	um	Cell	0.000	1.000	Vesicles Paraspeckle	564	27	siRNA-SC-10 PSF1-A488 IMPa2-A546 DAPI 8C2-siRNA-IMP-a2-a4 V2.00	0	14. siRNA-SC-10 PSF1-A488 DAPI IMPa2-A546 _b_TileScan_001 (Stage 2 of 49)	00-U2VaPkthNDMKo2DydKnNUU
0	um	Cell	0.000	1.000	Vesicles Paraspeckle	565	28	siRNA-SC-10 PSF1-A488 IMPa2-A546 DAPI 8C2-siRNA-IMP-a2-a4 V2.00	0	14. siRNA-SC-10 PSF1-A488 DAPI IMPa2-A546 _b_TileScan_001 (Stage 2 of 49)	00-U2VaPkthNDMKo2DydKnNUU
0	um	Cell	0.000	1.000	Vesicles Paraspeckle	566	29	siRNA-SC-10 PSF1-A488 IMPa2-A546 DAPI 8C2-siRNA-IMP-a2-a4 V2.00	0	14. siRNA-SC-10 PSF1-A488 DAPI IMPa2-A546 _b_TileScan_001 (Stage 2 of 49)	00-U2VaPkthNDMKo2DydKnNUU
0	um	Cell	0.000	1.000	Vesicles Paraspeckle	567	30	siRNA-SC-10 PSF1-A488 IMPa2-A546 DAPI 8C2-siRNA-IMP-a2-a4 V2.00	0	14. siRNA-SC-10 PSF1-A488 DAPI IMPa2-A546 _b_TileScan_001 (Stage 2 of 49)	00-U2VaPkthNDMKo2DydKnNUU
0	um	Cell	0.000	1.000	Vesicles Paraspeckle	568	31	siRNA-SC-10 PSF1-A488 IMPa2-A546 DAPI 8C2-siRNA-IMP-a2-a4 V2.00	0	14. siRNA-SC-10 PSF1-A488 DAPI IMPa2-A546 _b_TileScan_001 (Stage 2 of 49)	00-U2VaPkthNDMKo2DydKnNUU
0	um	Cell	0.000	1.000	Vesicles Paraspeckle	569	32	siRNA-SC-10 PSF1-A488 IMPa2-A546 DAPI 8C2-siRNA-IMP-a2-a4 V2.00	0	14. siRNA-SC-10 PSF1-A488 DAPI IMPa2-A546 _b_TileScan_001 (Stage 2 of 49)	00-U2VaPkthNDMKo2DydKnNUU
0	um	Cell	0.000	1.000	Vesicles Paraspeckle	570	33	siRNA-SC-10 PSF1-A488 IMPa2-A546 DAPI 8C2-siRNA-IMP-a2-a4 V2.00	0	14. siRNA-SC-10 PSF1-A488 DAPI IMPa2-A546 _b_TileScan_001 (Stage 2 of 49)	00-U2VaPkthNDMKo2DydKnNUU
0	um	Cell	0.000	1.000	Vesicles Paraspeckle	571	34	siRNA-SC-10 PSF1-A488 IMPa2-A546 DAPI 8C2-siRNA-IMP-a2-a4 V2.00	0	14. siRNA-SC-10 PSF1-A488 DAPI IMPa2-A546 _b_TileScan_001 (Stage 2 of 49)	00-U2VaPkthNDMKo2DydKnNUU
0	um	Cell	0.000	1.000	Vesicles Paraspeckle	572	0	siRNA-SC-10 PSF1-A488 IMPa2-A546 DAPI 8C2-siRNA-IMP-a2-a4 V2.00	0	14. siRNA-SC-10 PSF1-A488 DAPI IMPa2-A546 _c_TileScan_001 (Stage 3 of 49)	00-erLL2rbkLvhM3JHGxCTUAX
0	um	Cell	0.000	1.000	Vesicles Paraspeckle	573	1	siRNA-SC-10 PSF1-A488 IMPa2-A546 DAPI 8C2-siRNA-IMP-a2-a4 V2.00	0	14. siRNA-SC-10 PSF1-A488 DAPI IMPa2-A546 _c_TileScan_001 (Stage 3 of 49)	00-erLL2rbkLvhM3JHGxCTUAX
0	um	Cell	0.000	1.000	Vesicles Paraspeckle	574	2	siRNA-SC-10 PSF1-A488 IMPa2-A546 DAPI 8C2-siRNA-IMP-a2-a4 V2.00	0	14. siRNA-SC-10 PSF1-A488 DAPI IMPa2-A546 _c_TileScan_001 (Stage 3 of 49)	00-erLL2rbkLvhM3JHGxCTUAX
0	um	Cell	0.000	1.000	Vesicles Paraspeckle	575	3	siRNA-SC-10 PSF1-A488 IMPa2-A546 DAPI 8C2-siRNA-IMP-a2-a4 V2.00	0	14. siRNA-SC-10 PSF1-A488 DAPI IMPa2-A546 _c_TileScan_001 (Stage 3 of 49)	00-erLL2rbkLvhM3JHGxCTUAX
0	um	Cell	0.000	1.000	Vesicles Paraspeckle	576	4	siRNA-SC-10 PSF1-A488 IMPa2-A546 DAPI 8C2-siRNA-IMP-a2-a4 V2.00	0	14. siRNA-SC-10 PSF1-A488 DAPI IMPa2-A546 _c_TileScan_001 (Stage 3 of 49)	00-erLL2rbkLvhM3JHGxCTUAX
0	um	Cell	0.000	1.000	Vesicles Paraspeckle	577	5	siRNA-SC-10 PSF1-A488 IMPa2-A546 DAPI 8C2-siRNA-IMP-a2-a4 V2.00	0	14. siRNA-SC-10 PSF1-A488 DAPI IMPa2-A546 _c_TileScan_001 (Stage 3 of 49)	00-erLL2rbkLvhM3JHGxCTUAX
0	um	Cell	0.000	1.000	Vesicles Paraspeckle	578	6	siRNA-SC-10 PSF1-A488 IMPa2-A546 DAPI 8C2-siRNA-IMP-a2-a4 V2.00	0	14. siRNA-SC-10 PSF1-A488 DAPI IMPa2-A546 _c_TileScan_001 (Stage 3 of 49)	00-erLL2rbkLvhM3JHGxCTUAX
2	um	Cell	0.000	1.000	Vesicles Paraspeckle	579	7	siRNA-SC-10 PSF1-A488 IMPa2-A546 DAPI 8C2-siRNA-IMP-a2-a4 V2.00	0	14. siRNA-SC-10 PSF1-A488 DAPI IMPa2-A546 _c_TileScan_001 (Stage 3 of 49)	00-erLL2rbkLvhM3JHGxCTUAX
0	um	Cell	0.000	1.000	Vesicles Paraspeckle	580	8	siRNA-SC-10 PSF1-A488 IMPa2-A546 DAPI 8C2-siRNA-IMP-a2-a4 V2.00	0	14. siRNA-SC-10 PSF1-A488 DAPI IMPa2-A546 _c_TileScan_001 (Stage 3 of 49)	00-erLL2rbkLvhM3JHGxCTUAX
0	um	Cell	0.000	1.000	Vesicles Paraspeckle	581	9	siRNA-SC-10 PSF1-A488 IMPa2-A546 DAPI 8C2-siRNA-IMP-a2-a4 V2.00	0	14. siRNA-SC-10 PSF1-A488 DAPI IMPa2-A546 _c_TileScan_001 (Stage 3 of 49)	00-erLL2rbkLvhM3JHGxCTUAX
0	um	Cell	0.000	1.000	Vesicles Paraspeckle	582	10	siRNA-SC-10 PSF1-A488 IMPa2-A546 DAPI 8C2-siRNA-IMP-a2-a4 V2.00	0	14. siRNA-SC-10 PSF1-A488 DAPI IMPa2-A546 _c_TileScan_001 (Stage 3 of 49)	00-erLL2rbkLvhM3JHGxCTUAX
0	um	Cell	0.000	1.000	Vesicles Paraspeckle	583	11	siRNA-SC-10 PSF1-A488 IMPa2-A546 DAPI 8C2-siRNA-IMP-a2-a4 V2.00	0	14. siRNA-SC-10 PSF1-A488 DAPI IMPa2-A546 _c_TileScan_001 (Stage 3 of 49)	00-erLL2rbkLvhM3JHGxCTUAX
0	um	Cell	0.000	1.000	Vesicles Paraspeckle	584	12	siRNA-SC-10 PSF1-A488 IMPa2-A546 DAPI 8C2-siRNA-IMP-a2-a4 V2.00	0	14. siRNA-SC-10 PSF1-A488 DAPI IMPa2-A546 _c_TileScan_001 (Stage 3 of 49)	00-erLL2rbkLvhM3JHGxCTUAX
0	um	Cell	0.000	1.000	Vesicles Paraspeckle	585	13	siRNA-SC-10 PSF1-A488 IMPa2-A546 DAPI 8C2-siRNA-IMP-a2-a4 V2.00	0	14. siRNA-SC-10 PSF1-A488 DAPI IMPa2-A546 _c_TileScan_001 (Stage 3 of 49)	00-erLL2rbkLvhM3JHGxCTUAX
0	um	Cell	0.000	1.000	Vesicles Paraspeckle	586	14	siRNA-SC-10 PSF1-A488 IMPa2-A546 DAPI 8C2-siRNA-IMP-a2-a4 V2.00	0	14. siRNA-SC-10 PSF1-A488 DAPI IMPa2-A546 _c_TileScan_001 (Stage 3 of 49)	00-erLL2rbkLvhM3JHGxCTUAX
4	um	Cell	0.000	1.000	Vesicles Paraspeckle	587	15	siRNA-SC-10 PSF1-A488 IMPa2-A546 DAPI 8C2-siRNA-IMP-a2-a4 V2.00	0	14. siRNA-SC-10 PSF1-A488 DAPI IMPa2-A546 _c_TileScan_001 (Stage 3 of 49)	00-erLL2rbkLvhM3JHGxCTUAX
0	um	Cell	0.000	1.000	Vesicles Paraspeckle	588	16	siRNA-SC-10 PSF1-A488 IMPa2-A546 DAPI 8C2-siRNA-IMP-a2-a4 V2.00	0	14. siRNA-SC-10 PSF1-A488 DAPI IMPa2-A546 _c_TileScan_001 (Stage 3 of 49)	00-erLL2rbkLvhM3JHGxCTUAX
0	um	Cell	0.000	1.000	Vesicles Paraspeckle	589	17	siRNA-SC-10 PSF1-A488 IMPa2-A546 DAPI 8C2-siRNA-IMP-a2-a4 V2.00	0	14. siRNA-SC-10 PSF1-A488 DAPI IMPa2-A546 _c_TileScan_001 (Stage 3 of 49)	00-erLL2rbkLvhM3JHGxCTUAX
0	um	Cell	0.000	1.000	Vesicles Paraspeckle	590	18	siRNA-SC-10 PSF1-A488 IMPa2-A546 DAPI 8C2-siRNA-IMP-a2-a4 V2.00	0	14. siRNA-SC-10 PSF1-A488 DAPI IMPa2-A546 _c_TileScan_001 (Stage 3 of 49)	00-erLL2rbkLvhM3JHGxCTUAX
0	um	Cell	0.000	1.000	Vesicles Paraspeckle	591	19	siRNA-SC-10 PSF1-A488 IMPa2-A546 DAPI 8C2-siRNA-IMP-a2-a4 V2.00	0	14. siRNA-SC-10 PSF1-A488 DAPI IMPa2-A546 _c_TileScan_001 (Stage 3 of 49)	00-erLL2rbkLvhM3JHGxCTUAX
0	um	Cell	0.000	1.000	Vesicles Paraspeckle	592	20	siRNA-SC-10 PSF1-A488 IMPa2-A546 DAPI 8C2-siRNA-IMP-a2-a4 V2.00	0	14. siRNA-SC-10 PSF1-A488 DAPI IMPa2-A546 _c_TileScan_001 (Stage 3 of 49)	00-erLL2rbkLvhM3JHGxCTUAX
0	um	Cell	0.000	1.000	Vesicles Paraspeckle	593	21	siRNA-SC-10 PSF1-A488 IMPa2-A546 DAPI 8C2-siRNA-IMP-a2-a4 V2.00	0	14. siRNA-SC-10 PSF1-A488 DAPI IMPa2-A546 _c_TileScan_001 (Stage 3 of 49)	00-erLL2rbkLvhM3JHGxCTUAX
2	um	Cell	0.000	1.000	Vesicles Paraspeckle	594	22	siRNA-SC-10 PSF1-A488 IMPa2-A546 DAPI 8C2-siRNA-IMP-a2-a4 V2.00	0	14. siRNA-SC-10 PSF1-A488 DAPI IMPa2-A546 _c_TileScan_001 (Stage 3 of 49)	00-erLL2rbkLvhM3JHGxCTUAX
0	um	Cell	0.000	1.000	Vesicles Paraspeckle	595	23	siRNA-SC-10 PSF1-A488 IMPa2-A546 DAPI 8C2-siRNA-IMP-a2-a4 V2.00	0	14. siRNA-SC-10 PSF1-A488 DAPI IMPa2-A546 _c_TileScan_001 (Stage 3 of 49)	00-erLL2rbkLvhM3JHGxCTUAX
0	um	Cell	0.000	1.000	Vesicles Paraspeckle	596	24	siRNA-SC-10 PSF1-A488 IMPa2-A546 DAPI 8C2-siRNA-IMP-a2-a4 V2.00	0	14. siRNA-SC-10 PSF1-A488 DAPI IMPa2-A546 _c_TileScan_001 (Stage 3 of 49)	00-erLL2rbkLvhM3JHGxCTUAX
0	um	Cell	0.000	1.000	Vesicles Paraspeckle	597	25	siRNA-SC-10 PSF1-A488 IMPa2-A546 DAPI 8C2-siRNA-IMP-a2-a4 V2.00	0	14. siRNA-SC-10 PSF1-A488 DAPI IMPa2-A546 _c_TileScan_001 (Stage 3 of 49)	00-erLL2rbkLvhM3JHGxCTUAX
0	um	Cell	0.000	1.000	Vesicles Paraspeckle	598	26	siRNA-SC-10 PSF1-A488 IMPa2-A546 DAPI 8C2-siRNA-IMP-a2-a4 V2.00	0	14. siRNA-SC-10 PSF1-A488 DAPI IMPa2-A546 _c_TileScan_001 (Stage 3 of 49)	00-erLL2rbkLvhM3JHGxCTUAX
0	um	Cell	0.000	1.000	Vesicles Paraspeckle	599	27	siRNA-SC-10 PSF1-A488 IMPa2-A546 DAPI 8C2-siRNA-IMP-a2-a4 V2.00	0	14. siRNA-SC-10 PSF1-A488 DAPI IMPa2-A546 _c_TileScan_001 (Stage 3 of 49)	00-erLL2rbkLvhM3JHGxCTUAX
0	um	Cell	0.000	1.000	Vesicles Paraspeckle	600	28	siRNA-SC-10 PSF1-A488 IMPa2-A546 DAPI 8C2-siRNA-IMP-a2-a4 V2.00	0	14. siRNA-SC-10 PSF1-A488 DAPI IMPa2-A546 _c_TileScan_001 (Stage 3 of 49)	00-erLL2rbkLvhM3JHGxCTUAX
0	um	Cell	0.000	1.000	Vesicles Paraspeckle	601	29	siRNA-SC-10 PSF1-A488 IMPa2-A546 DAPI 8C2-siRNA-IMP-a2-a4 V2.00	0	14. siRNA-SC-10 PSF1-A488 DAPI IMPa2-A546 _c_TileScan_001 (Stage 3 of 49)	00-erLL2rbkLvhM3JHGxCTUAX
0	um	Cell	0.000	1.000	Vesicles Paraspeckle	602	30	siRNA-SC-10 PSF1-A488 IMPa2-A546 DAPI 8C2-siRNA-IMP-a2-a4 V2.00	0	14. siRNA-SC-10 PSF1-A488 DAPI IMPa2-A546 _c_TileScan_001 (Stage 3 of 49)	00-erLL2rbkLvhM3JHGxCTUAX
0	um	Cell	0.000	1.000	Vesicles Paraspeckle	603	31	siRNA-SC-10 PSF1-A488 IMPa2-A546 DAPI 8C2-siRNA-IMP-a2-a4 V2.00	0	14. siRNA-SC-10 PSF1-A488 DAPI IMPa2-A546 _c_TileScan_001 (Stage 3 of 49)	00-erLL2rbkLvhM3JHGxCTUAX
0	um	Cell	0.000	1.000	Vesicles Paraspeckle	604	32	siRNA-SC-10 PSF1-A488 IMPa2-A546 DAPI 8C2-siRNA-IMP-a2-a4 V2.00	0	14. siRNA-SC-10 PSF1-A488 DAPI IMPa2-A546 _c_TileScan_001 (Stage 3 of 49)	00-erLL2rbkLvhM3JHGxCTUAX
0	um	Cell	0.000	1.000	Vesicles Paraspeckle	605	0	siRNA-SC-10 PSF1-A488 IMPa2-A546 DAPI 8C2-siRNA-IMP-a2-a4 V2.00	0	14. siRNA-SC-10 PSF1-A488 DAPI IMPa2-A546 _d_TileScan_001 (Stage 4 of 49)	00-AtFtUhEQRMXaECDdDAybrm
0	um	Cell	0.000	1.000	Vesicles Paraspeckle	606	1	siRNA-SC-10 PSF1-A488 IMPa2-A546 DAPI 8C2-siRNA-IMP-a2-a4 V2.00	0	14. siRNA-SC-10 PSF1-A488 DAPI IMPa2-A546 _d_TileScan_001 (Stage 4 of 49)	00-AtFtUhEQRMXaECDdDAybrm
0	um	Cell	0.000	1.000	Vesicles Paraspeckle	607	2	siRNA-SC-10 PSF1-A488 IMPa2-A546 DAPI 8C2-siRNA-IMP-a2-a4 V2.00	0	14. siRNA-SC-10 PSF1-A488 DAPI IMPa2-A546 _d_TileScan_001 (Stage 4 of 49)	00-AtFtUhEQRMXaECDdDAybrm
0	um	Cell	0.000	1.000	Vesicles Paraspeckle	608	3	siRNA-SC-10 PSF1-A488 IMPa2-A546 DAPI 8C2-siRNA-IMP-a2-a4 V2.00	0	14. siRNA-SC-10 PSF1-A488 DAPI IMPa2-A546 _d_TileScan_001 (Stage 4 of 49)	00-AtFtUhEQRMXaECDdDAybrm
0	um	Cell	0.000	1.000	Vesicles Paraspeckle	609	4	siRNA-SC-10 PSF1-A488 IMPa2-A546 DAPI 8C2-siRNA-IMP-a2-a4 V2.00	0	14. siRNA-SC-10 PSF1-A488 DAPI IMPa2-A546 _d_TileScan_001 (Stage 4 of 49)	00-AtFtUhEQRMXaECDdDAybrm
0	um	Cell	0.000	1.000	Vesicles Paraspeckle	610	5	siRNA-SC-10 PSF1-A488 IMPa2-A546 DAPI 8C2-siRNA-IMP-a2-a4 V2.00	0	14. siRNA-SC-10 PSF1-A488 DAPI IMPa2-A546 _d_TileScan_001 (Stage 4 of 49)	00-AtFtUhEQRMXaECDdDAybrm
0	um	Cell	0.000	1.000	Vesicles Paraspeckle	611	6	siRNA-SC-10 PSF1-A488 IMPa2-A546 DAPI 8C2-siRNA-IMP-a2-a4 V2.00	0	14. siRNA-SC-10 PSF1-A488 DAPI IMPa2-A546 _d_TileScan_001 (Stage 4 of 49)	00-AtFtUhEQRMXaECDdDAybrm
0	um	Cell	0.000	1.000	Vesicles Paraspeckle	612	7	siRNA-SC-10 PSF1-A488 IMPa2-A546 DAPI 8C2-siRNA-IMP-a2-a4 V2.00	0	14. siRNA-SC-10 PSF1-A488 DAPI IMPa2-A546 _d_TileScan_001 (Stage 4 of 49)	00-AtFtUhEQRMXaECDdDAybrm
0	um	Cell	0.000	1.000	Vesicles Paraspeckle	613	8	siRNA-SC-10 PSF1-A488 IMPa2-A546 DAPI 8C2-siRNA-IMP-a2-a4 V2.00	0	14. siRNA-SC-10 PSF1-A488 DAPI IMPa2-A546 _d_TileScan_001 (Stage 4 of 49)	00-AtFtUhEQRMXaECDdDAybrm
0	um	Cell	0.000	1.000	Vesicles Paraspeckle	614	9	siRNA-SC-10 PSF1-A488 IMPa2-A546 DAPI 8C2-siRNA-IMP-a2-a4 V2.00	0	14. siRNA-SC-10 PSF1-A488 DAPI IMPa2-A546 _d_TileScan_001 (Stage 4 of 49)	00-AtFtUhEQRMXaECDdDAybrm
0	um	Cell	0.000	1.000	Vesicles Paraspeckle	615	10	siRNA-SC-10 PSF1-A488 IMPa2-A546 DAPI 8C2-siRNA-IMP-a2-a4 V2.00	0	14. siRNA-SC-10 PSF1-A488 DAPI IMPa2-A546 _d_TileScan_001 (Stage 4 of 49)	00-AtFtUhEQRMXaECDdDAybrm
7	um	Cell	0.000	1.000	Vesicles Paraspeckle	616	11	siRNA-SC-10 PSF1-A488 IMPa2-A546 DAPI 8C2-siRNA-IMP-a2-a4 V2.00	0	14. siRNA-SC-10 PSF1-A488 DAPI IMPa2-A546 _d_TileScan_001 (Stage 4 of 49)	00-AtFtUhEQRMXaECDdDAybrm
0	um	Cell	0.000	1.000	Vesicles Paraspeckle	617	12	siRNA-SC-10 PSF1-A488 IMPa2-A546 DAPI 8C2-siRNA-IMP-a2-a4 V2.00	0	14. siRNA-SC-10 PSF1-A488 DAPI IMPa2-A546 _d_TileScan_001 (Stage 4 of 49)	00-AtFtUhEQRMXaECDdDAybrm
0	um	Cell	0.000	1.000	Vesicles Paraspeckle	618	13	siRNA-SC-10 PSF1-A488 IMPa2-A546 DAPI 8C2-siRNA-IMP-a2-a4 V2.00	0	14. siRNA-SC-10 PSF1-A488 DAPI IMPa2-A546 _d_TileScan_001 (Stage 4 of 49)	00-AtFtUhEQRMXaECDdDAybrm
0	um	Cell	0.000	1.000	Vesicles Paraspeckle	619	14	siRNA-SC-10 PSF1-A488 IMPa2-A546 DAPI 8C2-siRNA-IMP-a2-a4 V2.00	0	14. siRNA-SC-10 PSF1-A488 DAPI IMPa2-A546 _d_TileScan_001 (Stage 4 of 49)	00-AtFtUhEQRMXaECDdDAybrm
2	um	Cell	0.000	1.000	Vesicles Paraspeckle	620	15	siRNA-SC-10 PSF1-A488 IMPa2-A546 DAPI 8C2-siRNA-IMP-a2-a4 V2.00	0	14. siRNA-SC-10 PSF1-A488 DAPI IMPa2-A546 _d_TileScan_001 (Stage 4 of 49)	00-AtFtUhEQRMXaECDdDAybrm
0	um	Cell	0.000	1.000	Vesicles Paraspeckle	621	16	siRNA-SC-10 PSF1-A488 IMPa2-A546 DAPI 8C2-siRNA-IMP-a2-a4 V2.00	0	14. siRNA-SC-10 PSF1-A488 DAPI IMPa2-A546 _d_TileScan_001 (Stage 4 of 49)	00-AtFtUhEQRMXaECDdDAybrm
0	um	Cell	0.000	1.000	Vesicles Paraspeckle	622	17	siRNA-SC-10 PSF1-A488 IMPa2-A546 DAPI 8C2-siRNA-IMP-a2-a4 V2.00	0	14. siRNA-SC-10 PSF1-A488 DAPI IMPa2-A546 _d_TileScan_001 (Stage 4 of 49)	00-AtFtUhEQRMXaECDdDAybrm
0	um	Cell	0.000	1.000	Vesicles Paraspeckle	623	18	siRNA-SC-10 PSF1-A488 IMPa2-A546 DAPI 8C2-siRNA-IMP-a2-a4 V2.00	0	14. siRNA-SC-10 PSF1-A488 DAPI IMPa2-A546 _d_TileScan_001 (Stage 4 of 49)	00-AtFtUhEQRMXaECDdDAybrm
0	um	Cell	0.000	1.000	Vesicles Paraspeckle	624	19	siRNA-SC-10 PSF1-A488 IMPa2-A546 DAPI 8C2-siRNA-IMP-a2-a4 V2.00	0	14. siRNA-SC-10 PSF1-A488 DAPI IMPa2-A546 _d_TileScan_001 (Stage 4 of 49)	00-AtFtUhEQRMXaECDdDAybrm
0	um	Cell	0.000	1.000	Vesicles Paraspeckle	625	20	siRNA-SC-10 PSF1-A488 IMPa2-A546 DAPI 8C2-siRNA-IMP-a2-a4 V2.00	0	14. siRNA-SC-10 PSF1-A488 DAPI IMPa2-A546 _d_TileScan_001 (Stage 4 of 49)	00-AtFtUhEQRMXaECDdDAybrm
0	um	Cell	0.000	1.000	Vesicles Paraspeckle	626	21	siRNA-SC-10 PSF1-A488 IMPa2-A546 DAPI 8C2-siRNA-IMP-a2-a4 V2.00	0	14. siRNA-SC-10 PSF1-A488 DAPI IMPa2-A546 _d_TileScan_001 (Stage 4 of 49)	00-AtFtUhEQRMXaECDdDAybrm
0	um	Cell	0.000	1.000	Vesicles Paraspeckle	627	22	siRNA-SC-10 PSF1-A488 IMPa2-A546 DAPI 8C2-siRNA-IMP-a2-a4 V2.00	0	14. siRNA-SC-10 PSF1-A488 DAPI IMPa2-A546 _d_TileScan_001 (Stage 4 of 49)	00-AtFtUhEQRMXaECDdDAybrm
0	um	Cell	0.000	1.000	Vesicles Paraspeckle	628	23	siRNA-SC-10 PSF1-A488 IMPa2-A546 DAPI 8C2-siRNA-IMP-a2-a4 V2.00	0	14. siRNA-SC-10 PSF1-A488 DAPI IMPa2-A546 _d_TileScan_001 (Stage 4 of 49)	00-AtFtUhEQRMXaECDdDAybrm
1	um	Cell	0.000	1.000	Vesicles Paraspeckle	629	24	siRNA-SC-10 PSF1-A488 IMPa2-A546 DAPI 8C2-siRNA-IMP-a2-a4 V2.00	0	14. siRNA-SC-10 PSF1-A488 DAPI IMPa2-A546 _d_TileScan_001 (Stage 4 of 49)	00-AtFtUhEQRMXaECDdDAybrm
0	um	Cell	0.000	1.000	Vesicles Paraspeckle	630	25	siRNA-SC-10 PSF1-A488 IMPa2-A546 DAPI 8C2-siRNA-IMP-a2-a4 V2.00	0	14. siRNA-SC-10 PSF1-A488 DAPI IMPa2-A546 _d_TileScan_001 (Stage 4 of 49)	00-AtFtUhEQRMXaECDdDAybrm
0	um	Cell	0.000	1.000	Vesicles Paraspeckle	631	26	siRNA-SC-10 PSF1-A488 IMPa2-A546 DAPI 8C2-siRNA-IMP-a2-a4 V2.00	0	14. siRNA-SC-10 PSF1-A488 DAPI IMPa2-A546 _d_TileScan_001 (Stage 4 of 49)	00-AtFtUhEQRMXaECDdDAybrm
0	um	Cell	0.000	1.000	Vesicles Paraspeckle	632	27	siRNA-SC-10 PSF1-A488 IMPa2-A546 DAPI 8C2-siRNA-IMP-a2-a4 V2.00	0	14. siRNA-SC-10 PSF1-A488 DAPI IMPa2-A546 _d_TileScan_001 (Stage 4 of 49)	00-AtFtUhEQRMXaECDdDAybrm
0	um	Cell	0.000	1.000	Vesicles Paraspeckle	633	28	siRNA-SC-10 PSF1-A488 IMPa2-A546 DAPI 8C2-siRNA-IMP-a2-a4 V2.00	0	14. siRNA-SC-10 PSF1-A488 DAPI IMPa2-A546 _d_TileScan_001 (Stage 4 of 49)	00-AtFtUhEQRMXaECDdDAybrm
0	um	Cell	0.000	1.000	Vesicles Paraspeckle	634	29	siRNA-SC-10 PSF1-A488 IMPa2-A546 DAPI 8C2-siRNA-IMP-a2-a4 V2.00	0	14. siRNA-SC-10 PSF1-A488 DAPI IMPa2-A546 _d_TileScan_001 (Stage 4 of 49)	00-AtFtUhEQRMXaECDdDAybrm
0	um	Cell	0.000	1.000	Vesicles Paraspeckle	635	30	siRNA-SC-10 PSF1-A488 IMPa2-A546 DAPI 8C2-siRNA-IMP-a2-a4 V2.00	0	14. siRNA-SC-10 PSF1-A488 DAPI IMPa2-A546 _d_TileScan_001 (Stage 4 of 49)	00-AtFtUhEQRMXaECDdDAybrm
0	um	Cell	0.000	1.000	Vesicles Paraspeckle	636	31	siRNA-SC-10 PSF1-A488 IMPa2-A546 DAPI 8C2-siRNA-IMP-a2-a4 V2.00	0	14. siRNA-SC-10 PSF1-A488 DAPI IMPa2-A546 _d_TileScan_001 (Stage 4 of 49)	00-AtFtUhEQRMXaECDdDAybrm
0	um	Cell	0.000	1.000	Vesicles Paraspeckle	637	32	siRNA-SC-10 PSF1-A488 IMPa2-A546 DAPI 8C2-siRNA-IMP-a2-a4 V2.00	0	14. siRNA-SC-10 PSF1-A488 DAPI IMPa2-A546 _d_TileScan_001 (Stage 4 of 49)	00-AtFtUhEQRMXaECDdDAybrm
0	um	Cell	0.000	1.000	Vesicles Paraspeckle	638	33	siRNA-SC-10 PSF1-A488 IMPa2-A546 DAPI 8C2-siRNA-IMP-a2-a4 V2.00	0	14. siRNA-SC-10 PSF1-A488 DAPI IMPa2-A546 _d_TileScan_001 (Stage 4 of 49)	00-AtFtUhEQRMXaECDdDAybrm
0	um	Cell	0.000	1.000	Vesicles Paraspeckle	639	34	siRNA-SC-10 PSF1-A488 IMPa2-A546 DAPI 8C2-siRNA-IMP-a2-a4 V2.00	0	14. siRNA-SC-10 PSF1-A488 DAPI IMPa2-A546 _d_TileScan_001 (Stage 4 of 49)	00-AtFtUhEQRMXaECDdDAybrm
1	um	Cell	0.000	1.000	Vesicles Paraspeckle	640	35	siRNA-SC-10 PSF1-A488 IMPa2-A546 DAPI 8C2-siRNA-IMP-a2-a4 V2.00	0	14. siRNA-SC-10 PSF1-A488 DAPI IMPa2-A546 _d_TileScan_001 (Stage 4 of 49)	00-AtFtUhEQRMXaECDdDAybrm
0	um	Cell	0.000	1.000	Vesicles Paraspeckle	641	36	siRNA-SC-10 PSF1-A488 IMPa2-A546 DAPI 8C2-siRNA-IMP-a2-a4 V2.00	0	14. siRNA-SC-10 PSF1-A488 DAPI IMPa2-A546 _d_TileScan_001 (Stage 4 of 49)	00-AtFtUhEQRMXaECDdDAybrm
0	um	Cell	0.000	1.000	Vesicles Paraspeckle	642	37	siRNA-SC-10 PSF1-A488 IMPa2-A546 DAPI 8C2-siRNA-IMP-a2-a4 V2.00	0	14. siRNA-SC-10 PSF1-A488 DAPI IMPa2-A546 _d_TileScan_001 (Stage 4 of 49)	00-AtFtUhEQRMXaECDdDAybrm
0	um	Cell	0.000	1.000	Vesicles Paraspeckle	643	38	siRNA-SC-10 PSF1-A488 IMPa2-A546 DAPI 8C2-siRNA-IMP-a2-a4 V2.00	0	14. siRNA-SC-10 PSF1-A488 DAPI IMPa2-A546 _d_TileScan_001 (Stage 4 of 49)	00-AtFtUhEQRMXaECDdDAybrm
0	um	Cell	0.000	1.000	Vesicles Paraspeckle	644	0	siRNA-SC-10 PSF1-A488 IMPa2-A546 DAPI 8C2-siRNA-IMP-a2-a4 V2.00	0	14. siRNA-SC-10 PSF1-A488 DAPI IMPa2-A546 _e_TileScan_001 (Stage 5 of 49)	00-GqriJ5ceBeTqA8gdoqjbFM
0	um	Cell	0.000	1.000	Vesicles Paraspeckle	645	1	siRNA-SC-10 PSF1-A488 IMPa2-A546 DAPI 8C2-siRNA-IMP-a2-a4 V2.00	0	14. siRNA-SC-10 PSF1-A488 DAPI IMPa2-A546 _e_TileScan_001 (Stage 5 of 49)	00-GqriJ5ceBeTqA8gdoqjbFM
0	um	Cell	0.000	1.000	Vesicles Paraspeckle	646	2	siRNA-SC-10 PSF1-A488 IMPa2-A546 DAPI 8C2-siRNA-IMP-a2-a4 V2.00	0	14. siRNA-SC-10 PSF1-A488 DAPI IMPa2-A546 _e_TileScan_001 (Stage 5 of 49)	00-GqriJ5ceBeTqA8gdoqjbFM
0	um	Cell	0.000	1.000	Vesicles Paraspeckle	647	3	siRNA-SC-10 PSF1-A488 IMPa2-A546 DAPI 8C2-siRNA-IMP-a2-a4 V2.00	0	14. siRNA-SC-10 PSF1-A488 DAPI IMPa2-A546 _e_TileScan_001 (Stage 5 of 49)	00-GqriJ5ceBeTqA8gdoqjbFM
0	um	Cell	0.000	1.000	Vesicles Paraspeckle	648	4	siRNA-SC-10 PSF1-A488 IMPa2-A546 DAPI 8C2-siRNA-IMP-a2-a4 V2.00	0	14. siRNA-SC-10 PSF1-A488 DAPI IMPa2-A546 _e_TileScan_001 (Stage 5 of 49)	00-GqriJ5ceBeTqA8gdoqjbFM
1	um	Cell	0.000	1.000	Vesicles Paraspeckle	649	5	siRNA-SC-10 PSF1-A488 IMPa2-A546 DAPI 8C2-siRNA-IMP-a2-a4 V2.00	0	14. siRNA-SC-10 PSF1-A488 DAPI IMPa2-A546 _e_TileScan_001 (Stage 5 of 49)	00-GqriJ5ceBeTqA8gdoqjbFM
0	um	Cell	0.000	1.000	Vesicles Paraspeckle	650	6	siRNA-SC-10 PSF1-A488 IMPa2-A546 DAPI 8C2-siRNA-IMP-a2-a4 V2.00	0	14. siRNA-SC-10 PSF1-A488 DAPI IMPa2-A546 _e_TileScan_001 (Stage 5 of 49)	00-GqriJ5ceBeTqA8gdoqjbFM
0	um	Cell	0.000	1.000	Vesicles Paraspeckle	651	7	siRNA-SC-10 PSF1-A488 IMPa2-A546 DAPI 8C2-siRNA-IMP-a2-a4 V2.00	0	14. siRNA-SC-10 PSF1-A488 DAPI IMPa2-A546 _e_TileScan_001 (Stage 5 of 49)	00-GqriJ5ceBeTqA8gdoqjbFM
0	um	Cell	0.000	1.000	Vesicles Paraspeckle	652	8	siRNA-SC-10 PSF1-A488 IMPa2-A546 DAPI 8C2-siRNA-IMP-a2-a4 V2.00	0	14. siRNA-SC-10 PSF1-A488 DAPI IMPa2-A546 _e_TileScan_001 (Stage 5 of 49)	00-GqriJ5ceBeTqA8gdoqjbFM
0	um	Cell	0.000	1.000	Vesicles Paraspeckle	653	9	siRNA-SC-10 PSF1-A488 IMPa2-A546 DAPI 8C2-siRNA-IMP-a2-a4 V2.00	0	14. siRNA-SC-10 PSF1-A488 DAPI IMPa2-A546 _e_TileScan_001 (Stage 5 of 49)	00-GqriJ5ceBeTqA8gdoqjbFM
0	um	Cell	0.000	1.000	Vesicles Paraspeckle	654	10	siRNA-SC-10 PSF1-A488 IMPa2-A546 DAPI 8C2-siRNA-IMP-a2-a4 V2.00	0	14. siRNA-SC-10 PSF1-A488 DAPI IMPa2-A546 _e_TileScan_001 (Stage 5 of 49)	00-GqriJ5ceBeTqA8gdoqjbFM
0	um	Cell	0.000	1.000	Vesicles Paraspeckle	655	11	siRNA-SC-10 PSF1-A488 IMPa2-A546 DAPI 8C2-siRNA-IMP-a2-a4 V2.00	0	14. siRNA-SC-10 PSF1-A488 DAPI IMPa2-A546 _e_TileScan_001 (Stage 5 of 49)	00-GqriJ5ceBeTqA8gdoqjbFM
0	um	Cell	0.000	1.000	Vesicles Paraspeckle	656	12	siRNA-SC-10 PSF1-A488 IMPa2-A546 DAPI 8C2-siRNA-IMP-a2-a4 V2.00	0	14. siRNA-SC-10 PSF1-A488 DAPI IMPa2-A546 _e_TileScan_001 (Stage 5 of 49)	00-GqriJ5ceBeTqA8gdoqjbFM
0	um	Cell	0.000	1.000	Vesicles Paraspeckle	657	13	siRNA-SC-10 PSF1-A488 IMPa2-A546 DAPI 8C2-siRNA-IMP-a2-a4 V2.00	0	14. siRNA-SC-10 PSF1-A488 DAPI IMPa2-A546 _e_TileScan_001 (Stage 5 of 49)	00-GqriJ5ceBeTqA8gdoqjbFM
0	um	Cell	0.000	1.000	Vesicles Paraspeckle	658	14	siRNA-SC-10 PSF1-A488 IMPa2-A546 DAPI 8C2-siRNA-IMP-a2-a4 V2.00	0	14. siRNA-SC-10 PSF1-A488 DAPI IMPa2-A546 _e_TileScan_001 (Stage 5 of 49)	00-GqriJ5ceBeTqA8gdoqjbFM
0	um	Cell	0.000	1.000	Vesicles Paraspeckle	659	15	siRNA-SC-10 PSF1-A488 IMPa2-A546 DAPI 8C2-siRNA-IMP-a2-a4 V2.00	0	14. siRNA-SC-10 PSF1-A488 DAPI IMPa2-A546 _e_TileScan_001 (Stage 5 of 49)	00-GqriJ5ceBeTqA8gdoqjbFM
0	um	Cell	0.000	1.000	Vesicles Paraspeckle	660	16	siRNA-SC-10 PSF1-A488 IMPa2-A546 DAPI 8C2-siRNA-IMP-a2-a4 V2.00	0	14. siRNA-SC-10 PSF1-A488 DAPI IMPa2-A546 _e_TileScan_001 (Stage 5 of 49)	00-GqriJ5ceBeTqA8gdoqjbFM
0	um	Cell	0.000	1.000	Vesicles Paraspeckle	661	17	siRNA-SC-10 PSF1-A488 IMPa2-A546 DAPI 8C2-siRNA-IMP-a2-a4 V2.00	0	14. siRNA-SC-10 PSF1-A488 DAPI IMPa2-A546 _e_TileScan_001 (Stage 5 of 49)	00-GqriJ5ceBeTqA8gdoqjbFM
0	um	Cell	0.000	1.000	Vesicles Paraspeckle	662	18	siRNA-SC-10 PSF1-A488 IMPa2-A546 DAPI 8C2-siRNA-IMP-a2-a4 V2.00	0	14. siRNA-SC-10 PSF1-A488 DAPI IMPa2-A546 _e_TileScan_001 (Stage 5 of 49)	00-GqriJ5ceBeTqA8gdoqjbFM
0	um	Cell	0.000	1.000	Vesicles Paraspeckle	663	19	siRNA-SC-10 PSF1-A488 IMPa2-A546 DAPI 8C2-siRNA-IMP-a2-a4 V2.00	0	14. siRNA-SC-10 PSF1-A488 DAPI IMPa2-A546 _e_TileScan_001 (Stage 5 of 49)	00-GqriJ5ceBeTqA8gdoqjbFM
0	um	Cell	0.000	1.000	Vesicles Paraspeckle	664	20	siRNA-SC-10 PSF1-A488 IMPa2-A546 DAPI 8C2-siRNA-IMP-a2-a4 V2.00	0	14. siRNA-SC-10 PSF1-A488 DAPI IMPa2-A546 _e_TileScan_001 (Stage 5 of 49)	00-GqriJ5ceBeTqA8gdoqjbFM
0	um	Cell	0.000	1.000	Vesicles Paraspeckle	665	21	siRNA-SC-10 PSF1-A488 IMPa2-A546 DAPI 8C2-siRNA-IMP-a2-a4 V2.00	0	14. siRNA-SC-10 PSF1-A488 DAPI IMPa2-A546 _e_TileScan_001 (Stage 5 of 49)	00-GqriJ5ceBeTqA8gdoqjbFM
0	um	Cell	0.000	1.000	Vesicles Paraspeckle	666	22	siRNA-SC-10 PSF1-A488 IMPa2-A546 DAPI 8C2-siRNA-IMP-a2-a4 V2.00	0	14. siRNA-SC-10 PSF1-A488 DAPI IMPa2-A546 _e_TileScan_001 (Stage 5 of 49)	00-GqriJ5ceBeTqA8gdoqjbFM
0	um	Cell	0.000	1.000	Vesicles Paraspeckle	667	23	siRNA-SC-10 PSF1-A488 IMPa2-A546 DAPI 8C2-siRNA-IMP-a2-a4 V2.00	0	14. siRNA-SC-10 PSF1-A488 DAPI IMPa2-A546 _e_TileScan_001 (Stage 5 of 49)	00-GqriJ5ceBeTqA8gdoqjbFM
0	um	Cell	0.000	1.000	Vesicles Paraspeckle	668	24	siRNA-SC-10 PSF1-A488 IMPa2-A546 DAPI 8C2-siRNA-IMP-a2-a4 V2.00	0	14. siRNA-SC-10 PSF1-A488 DAPI IMPa2-A546 _e_TileScan_001 (Stage 5 of 49)	00-GqriJ5ceBeTqA8gdoqjbFM
0	um	Cell	0.000	1.000	Vesicles Paraspeckle	669	25	siRNA-SC-10 PSF1-A488 IMPa2-A546 DAPI 8C2-siRNA-IMP-a2-a4 V2.00	0	14. siRNA-SC-10 PSF1-A488 DAPI IMPa2-A546 _e_TileScan_001 (Stage 5 of 49)	00-GqriJ5ceBeTqA8gdoqjbFM
0	um	Cell	0.000	1.000	Vesicles Paraspeckle	670	26	siRNA-SC-10 PSF1-A488 IMPa2-A546 DAPI 8C2-siRNA-IMP-a2-a4 V2.00	0	14. siRNA-SC-10 PSF1-A488 DAPI IMPa2-A546 _e_TileScan_001 (Stage 5 of 49)	00-GqriJ5ceBeTqA8gdoqjbFM
0	um	Cell	0.000	1.000	Vesicles Paraspeckle	671	27	siRNA-SC-10 PSF1-A488 IMPa2-A546 DAPI 8C2-siRNA-IMP-a2-a4 V2.00	0	14. siRNA-SC-10 PSF1-A488 DAPI IMPa2-A546 _e_TileScan_001 (Stage 5 of 49)	00-GqriJ5ceBeTqA8gdoqjbFM
0	um	Cell	0.000	1.000	Vesicles Paraspeckle	672	28	siRNA-SC-10 PSF1-A488 IMPa2-A546 DAPI 8C2-siRNA-IMP-a2-a4 V2.00	0	14. siRNA-SC-10 PSF1-A488 DAPI IMPa2-A546 _e_TileScan_001 (Stage 5 of 49)	00-GqriJ5ceBeTqA8gdoqjbFM
0	um	Cell	0.000	1.000	Vesicles Paraspeckle	673	29	siRNA-SC-10 PSF1-A488 IMPa2-A546 DAPI 8C2-siRNA-IMP-a2-a4 V2.00	0	14. siRNA-SC-10 PSF1-A488 DAPI IMPa2-A546 _e_TileScan_001 (Stage 5 of 49)	00-GqriJ5ceBeTqA8gdoqjbFM
0	um	Cell	0.000	1.000	Vesicles Paraspeckle	674	30	siRNA-SC-10 PSF1-A488 IMPa2-A546 DAPI 8C2-siRNA-IMP-a2-a4 V2.00	0	14. siRNA-SC-10 PSF1-A488 DAPI IMPa2-A546 _e_TileScan_001 (Stage 5 of 49)	00-GqriJ5ceBeTqA8gdoqjbFM
0	um	Cell	0.000	1.000	Vesicles Paraspeckle	675	31	siRNA-SC-10 PSF1-A488 IMPa2-A546 DAPI 8C2-siRNA-IMP-a2-a4 V2.00	0	14. siRNA-SC-10 PSF1-A488 DAPI IMPa2-A546 _e_TileScan_001 (Stage 5 of 49)	00-GqriJ5ceBeTqA8gdoqjbFM
0	um	Cell	0.000	1.000	Vesicles Paraspeckle	676	32	siRNA-SC-10 PSF1-A488 IMPa2-A546 DAPI 8C2-siRNA-IMP-a2-a4 V2.00	0	14. siRNA-SC-10 PSF1-A488 DAPI IMPa2-A546 _e_TileScan_001 (Stage 5 of 49)	00-GqriJ5ceBeTqA8gdoqjbFM
0	um	Cell	0.000	1.000	Vesicles Paraspeckle	677	33	siRNA-SC-10 PSF1-A488 IMPa2-A546 DAPI 8C2-siRNA-IMP-a2-a4 V2.00	0	14. siRNA-SC-10 PSF1-A488 DAPI IMPa2-A546 _e_TileScan_001 (Stage 5 of 49)	00-GqriJ5ceBeTqA8gdoqjbFM
0	um	Cell	0.000	1.000	Vesicles Paraspeckle	678	34	siRNA-SC-10 PSF1-A488 IMPa2-A546 DAPI 8C2-siRNA-IMP-a2-a4 V2.00	0	14. siRNA-SC-10 PSF1-A488 DAPI IMPa2-A546 _e_TileScan_001 (Stage 5 of 49)	00-GqriJ5ceBeTqA8gdoqjbFM
0	um	Cell	0.000	1.000	Vesicles Paraspeckle	679	35	siRNA-SC-10 PSF1-A488 IMPa2-A546 DAPI 8C2-siRNA-IMP-a2-a4 V2.00	0	14. siRNA-SC-10 PSF1-A488 DAPI IMPa2-A546 _e_TileScan_001 (Stage 5 of 49)	00-GqriJ5ceBeTqA8gdoqjbFM
0	um	Cell	0.000	1.000	Vesicles Paraspeckle	680	36	siRNA-SC-10 PSF1-A488 IMPa2-A546 DAPI 8C2-siRNA-IMP-a2-a4 V2.00	0	14. siRNA-SC-10 PSF1-A488 DAPI IMPa2-A546 _e_TileScan_001 (Stage 5 of 49)	00-GqriJ5ceBeTqA8gdoqjbFM
0	um	Cell	0.000	1.000	Vesicles Paraspeckle	681	37	siRNA-SC-10 PSF1-A488 IMPa2-A546 DAPI 8C2-siRNA-IMP-a2-a4 V2.00	0	14. siRNA-SC-10 PSF1-A488 DAPI IMPa2-A546 _e_TileScan_001 (Stage 5 of 49)	00-GqriJ5ceBeTqA8gdoqjbFM
0	um	Cell	0.000	1.000	Vesicles Paraspeckle	682	38	siRNA-SC-10 PSF1-A488 IMPa2-A546 DAPI 8C2-siRNA-IMP-a2-a4 V2.00	0	14. siRNA-SC-10 PSF1-A488 DAPI IMPa2-A546 _e_TileScan_001 (Stage 5 of 49)	00-GqriJ5ceBeTqA8gdoqjbFM
0	um	Cell	0.000	1.000	Vesicles Paraspeckle	683	39	siRNA-SC-10 PSF1-A488 IMPa2-A546 DAPI 8C2-siRNA-IMP-a2-a4 V2.00	0	14. siRNA-SC-10 PSF1-A488 DAPI IMPa2-A546 _e_TileScan_001 (Stage 5 of 49)	00-GqriJ5ceBeTqA8gdoqjbFM
0	um	Cell	0.000	1.000	Vesicles Paraspeckle	684	40	siRNA-SC-10 PSF1-A488 IMPa2-A546 DAPI 8C2-siRNA-IMP-a2-a4 V2.00	0	14. siRNA-SC-10 PSF1-A488 DAPI IMPa2-A546 _e_TileScan_001 (Stage 5 of 49)	00-GqriJ5ceBeTqA8gdoqjbFM
0	um	Cell	0.000	1.000	Vesicles Paraspeckle	685	41	siRNA-SC-10 PSF1-A488 IMPa2-A546 DAPI 8C2-siRNA-IMP-a2-a4 V2.00	0	14. siRNA-SC-10 PSF1-A488 DAPI IMPa2-A546 _e_TileScan_001 (Stage 5 of 49)	00-GqriJ5ceBeTqA8gdoqjbFM
0	um	Cell	0.000	1.000	Vesicles Paraspeckle	686	42	siRNA-SC-10 PSF1-A488 IMPa2-A546 DAPI 8C2-siRNA-IMP-a2-a4 V2.00	0	14. siRNA-SC-10 PSF1-A488 DAPI IMPa2-A546 _e_TileScan_001 (Stage 5 of 49)	00-GqriJ5ceBeTqA8gdoqjbFM
0	um	Cell	0.000	1.000	Vesicles Paraspeckle	687	43	siRNA-SC-10 PSF1-A488 IMPa2-A546 DAPI 8C2-siRNA-IMP-a2-a4 V2.00	0	14. siRNA-SC-10 PSF1-A488 DAPI IMPa2-A546 _e_TileScan_001 (Stage 5 of 49)	00-GqriJ5ceBeTqA8gdoqjbFM
0	um	Cell	0.000	1.000	Vesicles Paraspeckle	688	44	siRNA-SC-10 PSF1-A488 IMPa2-A546 DAPI 8C2-siRNA-IMP-a2-a4 V2.00	0	14. siRNA-SC-10 PSF1-A488 DAPI IMPa2-A546 _e_TileScan_001 (Stage 5 of 49)	00-GqriJ5ceBeTqA8gdoqjbFM
0	um	Cell	0.000	1.000	Vesicles Paraspeckle	689	45	siRNA-SC-10 PSF1-A488 IMPa2-A546 DAPI 8C2-siRNA-IMP-a2-a4 V2.00	0	14. siRNA-SC-10 PSF1-A488 DAPI IMPa2-A546 _e_TileScan_001 (Stage 5 of 49)	00-GqriJ5ceBeTqA8gdoqjbFM
0	um	Cell	0.000	1.000	Vesicles Paraspeckle	690	46	siRNA-SC-10 PSF1-A488 IMPa2-A546 DAPI 8C2-siRNA-IMP-a2-a4 V2.00	0	14. siRNA-SC-10 PSF1-A488 DAPI IMPa2-A546 _e_TileScan_001 (Stage 5 of 49)	00-GqriJ5ceBeTqA8gdoqjbFM
0	um	Cell	0.000	1.000	Vesicles Paraspeckle	691	47	siRNA-SC-10 PSF1-A488 IMPa2-A546 DAPI 8C2-siRNA-IMP-a2-a4 V2.00	0	14. siRNA-SC-10 PSF1-A488 DAPI IMPa2-A546 _e_TileScan_001 (Stage 5 of 49)	00-GqriJ5ceBeTqA8gdoqjbFM
0	um	Cell	0.000	1.000	Vesicles Paraspeckle	692	48	siRNA-SC-10 PSF1-A488 IMPa2-A546 DAPI 8C2-siRNA-IMP-a2-a4 V2.00	0	14. siRNA-SC-10 PSF1-A488 DAPI IMPa2-A546 _e_TileScan_001 (Stage 5 of 49)	00-GqriJ5ceBeTqA8gdoqjbFM
0	um	Cell	0.000	1.000	Vesicles Paraspeckle	693	0	siRNA-SC-10 PSF1-A488 IMPa2-A546 DAPI 8C2-siRNA-IMP-a2-a4 V2.00	0	14. siRNA-SC-10 PSF1-A488 DAPI IMPa2-A546 _f_TileScan_001 (Stage 6 of 49)	00-eT7RrJEzbw2TPTfeCzYhan
0	um	Cell	0.000	1.000	Vesicles Paraspeckle	694	1	siRNA-SC-10 PSF1-A488 IMPa2-A546 DAPI 8C2-siRNA-IMP-a2-a4 V2.00	0	14. siRNA-SC-10 PSF1-A488 DAPI IMPa2-A546 _f_TileScan_001 (Stage 6 of 49)	00-eT7RrJEzbw2TPTfeCzYhan
0	um	Cell	0.000	1.000	Vesicles Paraspeckle	695	2	siRNA-SC-10 PSF1-A488 IMPa2-A546 DAPI 8C2-siRNA-IMP-a2-a4 V2.00	0	14. siRNA-SC-10 PSF1-A488 DAPI IMPa2-A546 _f_TileScan_001 (Stage 6 of 49)	00-eT7RrJEzbw2TPTfeCzYhan
0	um	Cell	0.000	1.000	Vesicles Paraspeckle	696	3	siRNA-SC-10 PSF1-A488 IMPa2-A546 DAPI 8C2-siRNA-IMP-a2-a4 V2.00	0	14. siRNA-SC-10 PSF1-A488 DAPI IMPa2-A546 _f_TileScan_001 (Stage 6 of 49)	00-eT7RrJEzbw2TPTfeCzYhan
1	um	Cell	0.000	1.000	Vesicles Paraspeckle	697	4	siRNA-SC-10 PSF1-A488 IMPa2-A546 DAPI 8C2-siRNA-IMP-a2-a4 V2.00	0	14. siRNA-SC-10 PSF1-A488 DAPI IMPa2-A546 _f_TileScan_001 (Stage 6 of 49)	00-eT7RrJEzbw2TPTfeCzYhan
0	um	Cell	0.000	1.000	Vesicles Paraspeckle	698	5	siRNA-SC-10 PSF1-A488 IMPa2-A546 DAPI 8C2-siRNA-IMP-a2-a4 V2.00	0	14. siRNA-SC-10 PSF1-A488 DAPI IMPa2-A546 _f_TileScan_001 (Stage 6 of 49)	00-eT7RrJEzbw2TPTfeCzYhan
0	um	Cell	0.000	1.000	Vesicles Paraspeckle	699	6	siRNA-SC-10 PSF1-A488 IMPa2-A546 DAPI 8C2-siRNA-IMP-a2-a4 V2.00	0	14. siRNA-SC-10 PSF1-A488 DAPI IMPa2-A546 _f_TileScan_001 (Stage 6 of 49)	00-eT7RrJEzbw2TPTfeCzYhan
0	um	Cell	0.000	1.000	Vesicles Paraspeckle	700	7	siRNA-SC-10 PSF1-A488 IMPa2-A546 DAPI 8C2-siRNA-IMP-a2-a4 V2.00	0	14. siRNA-SC-10 PSF1-A488 DAPI IMPa2-A546 _f_TileScan_001 (Stage 6 of 49)	00-eT7RrJEzbw2TPTfeCzYhan
0	um	Cell	0.000	1.000	Vesicles Paraspeckle	701	8	siRNA-SC-10 PSF1-A488 IMPa2-A546 DAPI 8C2-siRNA-IMP-a2-a4 V2.00	0	14. siRNA-SC-10 PSF1-A488 DAPI IMPa2-A546 _f_TileScan_001 (Stage 6 of 49)	00-eT7RrJEzbw2TPTfeCzYhan
0	um	Cell	0.000	1.000	Vesicles Paraspeckle	702	9	siRNA-SC-10 PSF1-A488 IMPa2-A546 DAPI 8C2-siRNA-IMP-a2-a4 V2.00	0	14. siRNA-SC-10 PSF1-A488 DAPI IMPa2-A546 _f_TileScan_001 (Stage 6 of 49)	00-eT7RrJEzbw2TPTfeCzYhan
0	um	Cell	0.000	1.000	Vesicles Paraspeckle	703	10	siRNA-SC-10 PSF1-A488 IMPa2-A546 DAPI 8C2-siRNA-IMP-a2-a4 V2.00	0	14. siRNA-SC-10 PSF1-A488 DAPI IMPa2-A546 _f_TileScan_001 (Stage 6 of 49)	00-eT7RrJEzbw2TPTfeCzYhan
0	um	Cell	0.000	1.000	Vesicles Paraspeckle	704	11	siRNA-SC-10 PSF1-A488 IMPa2-A546 DAPI 8C2-siRNA-IMP-a2-a4 V2.00	0	14. siRNA-SC-10 PSF1-A488 DAPI IMPa2-A546 _f_TileScan_001 (Stage 6 of 49)	00-eT7RrJEzbw2TPTfeCzYhan
2	um	Cell	0.000	1.000	Vesicles Paraspeckle	705	12	siRNA-SC-10 PSF1-A488 IMPa2-A546 DAPI 8C2-siRNA-IMP-a2-a4 V2.00	0	14. siRNA-SC-10 PSF1-A488 DAPI IMPa2-A546 _f_TileScan_001 (Stage 6 of 49)	00-eT7RrJEzbw2TPTfeCzYhan
0	um	Cell	0.000	1.000	Vesicles Paraspeckle	706	13	siRNA-SC-10 PSF1-A488 IMPa2-A546 DAPI 8C2-siRNA-IMP-a2-a4 V2.00	0	14. siRNA-SC-10 PSF1-A488 DAPI IMPa2-A546 _f_TileScan_001 (Stage 6 of 49)	00-eT7RrJEzbw2TPTfeCzYhan
0	um	Cell	0.000	1.000	Vesicles Paraspeckle	707	14	siRNA-SC-10 PSF1-A488 IMPa2-A546 DAPI 8C2-siRNA-IMP-a2-a4 V2.00	0	14. siRNA-SC-10 PSF1-A488 DAPI IMPa2-A546 _f_TileScan_001 (Stage 6 of 49)	00-eT7RrJEzbw2TPTfeCzYhan
0	um	Cell	0.000	1.000	Vesicles Paraspeckle	708	15	siRNA-SC-10 PSF1-A488 IMPa2-A546 DAPI 8C2-siRNA-IMP-a2-a4 V2.00	0	14. siRNA-SC-10 PSF1-A488 DAPI IMPa2-A546 _f_TileScan_001 (Stage 6 of 49)	00-eT7RrJEzbw2TPTfeCzYhan
1	um	Cell	0.000	1.000	Vesicles Paraspeckle	709	16	siRNA-SC-10 PSF1-A488 IMPa2-A546 DAPI 8C2-siRNA-IMP-a2-a4 V2.00	0	14. siRNA-SC-10 PSF1-A488 DAPI IMPa2-A546 _f_TileScan_001 (Stage 6 of 49)	00-eT7RrJEzbw2TPTfeCzYhan
0	um	Cell	0.000	1.000	Vesicles Paraspeckle	710	17	siRNA-SC-10 PSF1-A488 IMPa2-A546 DAPI 8C2-siRNA-IMP-a2-a4 V2.00	0	14. siRNA-SC-10 PSF1-A488 DAPI IMPa2-A546 _f_TileScan_001 (Stage 6 of 49)	00-eT7RrJEzbw2TPTfeCzYhan
0	um	Cell	0.000	1.000	Vesicles Paraspeckle	711	18	siRNA-SC-10 PSF1-A488 IMPa2-A546 DAPI 8C2-siRNA-IMP-a2-a4 V2.00	0	14. siRNA-SC-10 PSF1-A488 DAPI IMPa2-A546 _f_TileScan_001 (Stage 6 of 49)	00-eT7RrJEzbw2TPTfeCzYhan
0	um	Cell	0.000	1.000	Vesicles Paraspeckle	712	19	siRNA-SC-10 PSF1-A488 IMPa2-A546 DAPI 8C2-siRNA-IMP-a2-a4 V2.00	0	14. siRNA-SC-10 PSF1-A488 DAPI IMPa2-A546 _f_TileScan_001 (Stage 6 of 49)	00-eT7RrJEzbw2TPTfeCzYhan
0	um	Cell	0.000	1.000	Vesicles Paraspeckle	713	20	siRNA-SC-10 PSF1-A488 IMPa2-A546 DAPI 8C2-siRNA-IMP-a2-a4 V2.00	0	14. siRNA-SC-10 PSF1-A488 DAPI IMPa2-A546 _f_TileScan_001 (Stage 6 of 49)	00-eT7RrJEzbw2TPTfeCzYhan
0	um	Cell	0.000	1.000	Vesicles Paraspeckle	714	21	siRNA-SC-10 PSF1-A488 IMPa2-A546 DAPI 8C2-siRNA-IMP-a2-a4 V2.00	0	14. siRNA-SC-10 PSF1-A488 DAPI IMPa2-A546 _f_TileScan_001 (Stage 6 of 49)	00-eT7RrJEzbw2TPTfeCzYhan
0	um	Cell	0.000	1.000	Vesicles Paraspeckle	715	22	siRNA-SC-10 PSF1-A488 IMPa2-A546 DAPI 8C2-siRNA-IMP-a2-a4 V2.00	0	14. siRNA-SC-10 PSF1-A488 DAPI IMPa2-A546 _f_TileScan_001 (Stage 6 of 49)	00-eT7RrJEzbw2TPTfeCzYhan
0	um	Cell	0.000	1.000	Vesicles Paraspeckle	716	23	siRNA-SC-10 PSF1-A488 IMPa2-A546 DAPI 8C2-siRNA-IMP-a2-a4 V2.00	0	14. siRNA-SC-10 PSF1-A488 DAPI IMPa2-A546 _f_TileScan_001 (Stage 6 of 49)	00-eT7RrJEzbw2TPTfeCzYhan
0	um	Cell	0.000	1.000	Vesicles Paraspeckle	717	24	siRNA-SC-10 PSF1-A488 IMPa2-A546 DAPI 8C2-siRNA-IMP-a2-a4 V2.00	0	14. siRNA-SC-10 PSF1-A488 DAPI IMPa2-A546 _f_TileScan_001 (Stage 6 of 49)	00-eT7RrJEzbw2TPTfeCzYhan
0	um	Cell	0.000	1.000	Vesicles Paraspeckle	718	25	siRNA-SC-10 PSF1-A488 IMPa2-A546 DAPI 8C2-siRNA-IMP-a2-a4 V2.00	0	14. siRNA-SC-10 PSF1-A488 DAPI IMPa2-A546 _f_TileScan_001 (Stage 6 of 49)	00-eT7RrJEzbw2TPTfeCzYhan
0	um	Cell	0.000	1.000	Vesicles Paraspeckle	719	26	siRNA-SC-10 PSF1-A488 IMPa2-A546 DAPI 8C2-siRNA-IMP-a2-a4 V2.00	0	14. siRNA-SC-10 PSF1-A488 DAPI IMPa2-A546 _f_TileScan_001 (Stage 6 of 49)	00-eT7RrJEzbw2TPTfeCzYhan
0	um	Cell	0.000	1.000	Vesicles Paraspeckle	720	27	siRNA-SC-10 PSF1-A488 IMPa2-A546 DAPI 8C2-siRNA-IMP-a2-a4 V2.00	0	14. siRNA-SC-10 PSF1-A488 DAPI IMPa2-A546 _f_TileScan_001 (Stage 6 of 49)	00-eT7RrJEzbw2TPTfeCzYhan
0	um	Cell	0.000	1.000	Vesicles Paraspeckle	721	28	siRNA-SC-10 PSF1-A488 IMPa2-A546 DAPI 8C2-siRNA-IMP-a2-a4 V2.00	0	14. siRNA-SC-10 PSF1-A488 DAPI IMPa2-A546 _f_TileScan_001 (Stage 6 of 49)	00-eT7RrJEzbw2TPTfeCzYhan
0	um	Cell	0.000	1.000	Vesicles Paraspeckle	722	29	siRNA-SC-10 PSF1-A488 IMPa2-A546 DAPI 8C2-siRNA-IMP-a2-a4 V2.00	0	14. siRNA-SC-10 PSF1-A488 DAPI IMPa2-A546 _f_TileScan_001 (Stage 6 of 49)	00-eT7RrJEzbw2TPTfeCzYhan
0	um	Cell	0.000	1.000	Vesicles Paraspeckle	723	30	siRNA-SC-10 PSF1-A488 IMPa2-A546 DAPI 8C2-siRNA-IMP-a2-a4 V2.00	0	14. siRNA-SC-10 PSF1-A488 DAPI IMPa2-A546 _f_TileScan_001 (Stage 6 of 49)	00-eT7RrJEzbw2TPTfeCzYhan
0	um	Cell	0.000	1.000	Vesicles Paraspeckle	724	31	siRNA-SC-10 PSF1-A488 IMPa2-A546 DAPI 8C2-siRNA-IMP-a2-a4 V2.00	0	14. siRNA-SC-10 PSF1-A488 DAPI IMPa2-A546 _f_TileScan_001 (Stage 6 of 49)	00-eT7RrJEzbw2TPTfeCzYhan
0	um	Cell	0.000	1.000	Vesicles Paraspeckle	725	32	siRNA-SC-10 PSF1-A488 IMPa2-A546 DAPI 8C2-siRNA-IMP-a2-a4 V2.00	0	14. siRNA-SC-10 PSF1-A488 DAPI IMPa2-A546 _f_TileScan_001 (Stage 6 of 49)	00-eT7RrJEzbw2TPTfeCzYhan
0	um	Cell	0.000	1.000	Vesicles Paraspeckle	726	33	siRNA-SC-10 PSF1-A488 IMPa2-A546 DAPI 8C2-siRNA-IMP-a2-a4 V2.00	0	14. siRNA-SC-10 PSF1-A488 DAPI IMPa2-A546 _f_TileScan_001 (Stage 6 of 49)	00-eT7RrJEzbw2TPTfeCzYhan
0	um	Cell	0.000	1.000	Vesicles Paraspeckle	727	34	siRNA-SC-10 PSF1-A488 IMPa2-A546 DAPI 8C2-siRNA-IMP-a2-a4 V2.00	0	14. siRNA-SC-10 PSF1-A488 DAPI IMPa2-A546 _f_TileScan_001 (Stage 6 of 49)	00-eT7RrJEzbw2TPTfeCzYhan
0	um	Cell	0.000	1.000	Vesicles Paraspeckle	728	35	siRNA-SC-10 PSF1-A488 IMPa2-A546 DAPI 8C2-siRNA-IMP-a2-a4 V2.00	0	14. siRNA-SC-10 PSF1-A488 DAPI IMPa2-A546 _f_TileScan_001 (Stage 6 of 49)	00-eT7RrJEzbw2TPTfeCzYhan
0	um	Cell	0.000	1.000	Vesicles Paraspeckle	729	36	siRNA-SC-10 PSF1-A488 IMPa2-A546 DAPI 8C2-siRNA-IMP-a2-a4 V2.00	0	14. siRNA-SC-10 PSF1-A488 DAPI IMPa2-A546 _f_TileScan_001 (Stage 6 of 49)	00-eT7RrJEzbw2TPTfeCzYhan
0	um	Cell	0.000	1.000	Vesicles Paraspeckle	730	37	siRNA-SC-10 PSF1-A488 IMPa2-A546 DAPI 8C2-siRNA-IMP-a2-a4 V2.00	0	14. siRNA-SC-10 PSF1-A488 DAPI IMPa2-A546 _f_TileScan_001 (Stage 6 of 49)	00-eT7RrJEzbw2TPTfeCzYhan
0	um	Cell	0.000	1.000	Vesicles Paraspeckle	731	38	siRNA-SC-10 PSF1-A488 IMPa2-A546 DAPI 8C2-siRNA-IMP-a2-a4 V2.00	0	14. siRNA-SC-10 PSF1-A488 DAPI IMPa2-A546 _f_TileScan_001 (Stage 6 of 49)	00-eT7RrJEzbw2TPTfeCzYhan
0	um	Cell	0.000	1.000	Vesicles Paraspeckle	732	39	siRNA-SC-10 PSF1-A488 IMPa2-A546 DAPI 8C2-siRNA-IMP-a2-a4 V2.00	0	14. siRNA-SC-10 PSF1-A488 DAPI IMPa2-A546 _f_TileScan_001 (Stage 6 of 49)	00-eT7RrJEzbw2TPTfeCzYhan
0	um	Cell	0.000	1.000	Vesicles Paraspeckle	733	40	siRNA-SC-10 PSF1-A488 IMPa2-A546 DAPI 8C2-siRNA-IMP-a2-a4 V2.00	0	14. siRNA-SC-10 PSF1-A488 DAPI IMPa2-A546 _f_TileScan_001 (Stage 6 of 49)	00-eT7RrJEzbw2TPTfeCzYhan
0	um	Cell	0.000	1.000	Vesicles Paraspeckle	734	41	siRNA-SC-10 PSF1-A488 IMPa2-A546 DAPI 8C2-siRNA-IMP-a2-a4 V2.00	0	14. siRNA-SC-10 PSF1-A488 DAPI IMPa2-A546 _f_TileScan_001 (Stage 6 of 49)	00-eT7RrJEzbw2TPTfeCzYhan
0	um	Cell	0.000	1.000	Vesicles Paraspeckle	735	42	siRNA-SC-10 PSF1-A488 IMPa2-A546 DAPI 8C2-siRNA-IMP-a2-a4 V2.00	0	14. siRNA-SC-10 PSF1-A488 DAPI IMPa2-A546 _f_TileScan_001 (Stage 6 of 49)	00-eT7RrJEzbw2TPTfeCzYhan
0	um	Cell	0.000	1.000	Vesicles Paraspeckle	736	43	siRNA-SC-10 PSF1-A488 IMPa2-A546 DAPI 8C2-siRNA-IMP-a2-a4 V2.00	0	14. siRNA-SC-10 PSF1-A488 DAPI IMPa2-A546 _f_TileScan_001 (Stage 6 of 49)	00-eT7RrJEzbw2TPTfeCzYhan
0	um	Cell	0.000	1.000	Vesicles Paraspeckle	737	0	siRNA-SC-10 PSF1-A488 IMPa2-A546 DAPI 8C2-siRNA-IMP-a2-a4 V2.00	0	14. siRNA-SC-10 PSF1-A488 DAPI IMPa2-A546 _g_TileScan_001 (Stage 7 of 49)	00-JbxdweukmmCfAe5bvRW42Q
0	um	Cell	0.000	1.000	Vesicles Paraspeckle	738	1	siRNA-SC-10 PSF1-A488 IMPa2-A546 DAPI 8C2-siRNA-IMP-a2-a4 V2.00	0	14. siRNA-SC-10 PSF1-A488 DAPI IMPa2-A546 _g_TileScan_001 (Stage 7 of 49)	00-JbxdweukmmCfAe5bvRW42Q
0	um	Cell	0.000	1.000	Vesicles Paraspeckle	739	2	siRNA-SC-10 PSF1-A488 IMPa2-A546 DAPI 8C2-siRNA-IMP-a2-a4 V2.00	0	14. siRNA-SC-10 PSF1-A488 DAPI IMPa2-A546 _g_TileScan_001 (Stage 7 of 49)	00-JbxdweukmmCfAe5bvRW42Q
0	um	Cell	0.000	1.000	Vesicles Paraspeckle	740	3	siRNA-SC-10 PSF1-A488 IMPa2-A546 DAPI 8C2-siRNA-IMP-a2-a4 V2.00	0	14. siRNA-SC-10 PSF1-A488 DAPI IMPa2-A546 _g_TileScan_001 (Stage 7 of 49)	00-JbxdweukmmCfAe5bvRW42Q
0	um	Cell	0.000	1.000	Vesicles Paraspeckle	741	4	siRNA-SC-10 PSF1-A488 IMPa2-A546 DAPI 8C2-siRNA-IMP-a2-a4 V2.00	0	14. siRNA-SC-10 PSF1-A488 DAPI IMPa2-A546 _g_TileScan_001 (Stage 7 of 49)	00-JbxdweukmmCfAe5bvRW42Q
0	um	Cell	0.000	1.000	Vesicles Paraspeckle	742	5	siRNA-SC-10 PSF1-A488 IMPa2-A546 DAPI 8C2-siRNA-IMP-a2-a4 V2.00	0	14. siRNA-SC-10 PSF1-A488 DAPI IMPa2-A546 _g_TileScan_001 (Stage 7 of 49)	00-JbxdweukmmCfAe5bvRW42Q
0	um	Cell	0.000	1.000	Vesicles Paraspeckle	743	6	siRNA-SC-10 PSF1-A488 IMPa2-A546 DAPI 8C2-siRNA-IMP-a2-a4 V2.00	0	14. siRNA-SC-10 PSF1-A488 DAPI IMPa2-A546 _g_TileScan_001 (Stage 7 of 49)	00-JbxdweukmmCfAe5bvRW42Q
1	um	Cell	0.000	1.000	Vesicles Paraspeckle	744	7	siRNA-SC-10 PSF1-A488 IMPa2-A546 DAPI 8C2-siRNA-IMP-a2-a4 V2.00	0	14. siRNA-SC-10 PSF1-A488 DAPI IMPa2-A546 _g_TileScan_001 (Stage 7 of 49)	00-JbxdweukmmCfAe5bvRW42Q
1	um	Cell	0.000	1.000	Vesicles Paraspeckle	745	8	siRNA-SC-10 PSF1-A488 IMPa2-A546 DAPI 8C2-siRNA-IMP-a2-a4 V2.00	0	14. siRNA-SC-10 PSF1-A488 DAPI IMPa2-A546 _g_TileScan_001 (Stage 7 of 49)	00-JbxdweukmmCfAe5bvRW42Q
0	um	Cell	0.000	1.000	Vesicles Paraspeckle	746	9	siRNA-SC-10 PSF1-A488 IMPa2-A546 DAPI 8C2-siRNA-IMP-a2-a4 V2.00	0	14. siRNA-SC-10 PSF1-A488 DAPI IMPa2-A546 _g_TileScan_001 (Stage 7 of 49)	00-JbxdweukmmCfAe5bvRW42Q
0	um	Cell	0.000	1.000	Vesicles Paraspeckle	747	10	siRNA-SC-10 PSF1-A488 IMPa2-A546 DAPI 8C2-siRNA-IMP-a2-a4 V2.00	0	14. siRNA-SC-10 PSF1-A488 DAPI IMPa2-A546 _g_TileScan_001 (Stage 7 of 49)	00-JbxdweukmmCfAe5bvRW42Q
0	um	Cell	0.000	1.000	Vesicles Paraspeckle	748	11	siRNA-SC-10 PSF1-A488 IMPa2-A546 DAPI 8C2-siRNA-IMP-a2-a4 V2.00	0	14. siRNA-SC-10 PSF1-A488 DAPI IMPa2-A546 _g_TileScan_001 (Stage 7 of 49)	00-JbxdweukmmCfAe5bvRW42Q
0	um	Cell	0.000	1.000	Vesicles Paraspeckle	749	12	siRNA-SC-10 PSF1-A488 IMPa2-A546 DAPI 8C2-siRNA-IMP-a2-a4 V2.00	0	14. siRNA-SC-10 PSF1-A488 DAPI IMPa2-A546 _g_TileScan_001 (Stage 7 of 49)	00-JbxdweukmmCfAe5bvRW42Q
0	um	Cell	0.000	1.000	Vesicles Paraspeckle	750	13	siRNA-SC-10 PSF1-A488 IMPa2-A546 DAPI 8C2-siRNA-IMP-a2-a4 V2.00	0	14. siRNA-SC-10 PSF1-A488 DAPI IMPa2-A546 _g_TileScan_001 (Stage 7 of 49)	00-JbxdweukmmCfAe5bvRW42Q
0	um	Cell	0.000	1.000	Vesicles Paraspeckle	751	14	siRNA-SC-10 PSF1-A488 IMPa2-A546 DAPI 8C2-siRNA-IMP-a2-a4 V2.00	0	14. siRNA-SC-10 PSF1-A488 DAPI IMPa2-A546 _g_TileScan_001 (Stage 7 of 49)	00-JbxdweukmmCfAe5bvRW42Q
0	um	Cell	0.000	1.000	Vesicles Paraspeckle	752	15	siRNA-SC-10 PSF1-A488 IMPa2-A546 DAPI 8C2-siRNA-IMP-a2-a4 V2.00	0	14. siRNA-SC-10 PSF1-A488 DAPI IMPa2-A546 _g_TileScan_001 (Stage 7 of 49)	00-JbxdweukmmCfAe5bvRW42Q
0	um	Cell	0.000	1.000	Vesicles Paraspeckle	753	16	siRNA-SC-10 PSF1-A488 IMPa2-A546 DAPI 8C2-siRNA-IMP-a2-a4 V2.00	0	14. siRNA-SC-10 PSF1-A488 DAPI IMPa2-A546 _g_TileScan_001 (Stage 7 of 49)	00-JbxdweukmmCfAe5bvRW42Q
0	um	Cell	0.000	1.000	Vesicles Paraspeckle	754	17	siRNA-SC-10 PSF1-A488 IMPa2-A546 DAPI 8C2-siRNA-IMP-a2-a4 V2.00	0	14. siRNA-SC-10 PSF1-A488 DAPI IMPa2-A546 _g_TileScan_001 (Stage 7 of 49)	00-JbxdweukmmCfAe5bvRW42Q
0	um	Cell	0.000	1.000	Vesicles Paraspeckle	755	18	siRNA-SC-10 PSF1-A488 IMPa2-A546 DAPI 8C2-siRNA-IMP-a2-a4 V2.00	0	14. siRNA-SC-10 PSF1-A488 DAPI IMPa2-A546 _g_TileScan_001 (Stage 7 of 49)	00-JbxdweukmmCfAe5bvRW42Q
0	um	Cell	0.000	1.000	Vesicles Paraspeckle	756	19	siRNA-SC-10 PSF1-A488 IMPa2-A546 DAPI 8C2-siRNA-IMP-a2-a4 V2.00	0	14. siRNA-SC-10 PSF1-A488 DAPI IMPa2-A546 _g_TileScan_001 (Stage 7 of 49)	00-JbxdweukmmCfAe5bvRW42Q
0	um	Cell	0.000	1.000	Vesicles Paraspeckle	757	20	siRNA-SC-10 PSF1-A488 IMPa2-A546 DAPI 8C2-siRNA-IMP-a2-a4 V2.00	0	14. siRNA-SC-10 PSF1-A488 DAPI IMPa2-A546 _g_TileScan_001 (Stage 7 of 49)	00-JbxdweukmmCfAe5bvRW42Q
0	um	Cell	0.000	1.000	Vesicles Paraspeckle	758	21	siRNA-SC-10 PSF1-A488 IMPa2-A546 DAPI 8C2-siRNA-IMP-a2-a4 V2.00	0	14. siRNA-SC-10 PSF1-A488 DAPI IMPa2-A546 _g_TileScan_001 (Stage 7 of 49)	00-JbxdweukmmCfAe5bvRW42Q
0	um	Cell	0.000	1.000	Vesicles Paraspeckle	759	22	siRNA-SC-10 PSF1-A488 IMPa2-A546 DAPI 8C2-siRNA-IMP-a2-a4 V2.00	0	14. siRNA-SC-10 PSF1-A488 DAPI IMPa2-A546 _g_TileScan_001 (Stage 7 of 49)	00-JbxdweukmmCfAe5bvRW42Q
0	um	Cell	0.000	1.000	Vesicles Paraspeckle	760	23	siRNA-SC-10 PSF1-A488 IMPa2-A546 DAPI 8C2-siRNA-IMP-a2-a4 V2.00	0	14. siRNA-SC-10 PSF1-A488 DAPI IMPa2-A546 _g_TileScan_001 (Stage 7 of 49)	00-JbxdweukmmCfAe5bvRW42Q
0	um	Cell	0.000	1.000	Vesicles Paraspeckle	761	24	siRNA-SC-10 PSF1-A488 IMPa2-A546 DAPI 8C2-siRNA-IMP-a2-a4 V2.00	0	14. siRNA-SC-10 PSF1-A488 DAPI IMPa2-A546 _g_TileScan_001 (Stage 7 of 49)	00-JbxdweukmmCfAe5bvRW42Q
0	um	Cell	0.000	1.000	Vesicles Paraspeckle	762	25	siRNA-SC-10 PSF1-A488 IMPa2-A546 DAPI 8C2-siRNA-IMP-a2-a4 V2.00	0	14. siRNA-SC-10 PSF1-A488 DAPI IMPa2-A546 _g_TileScan_001 (Stage 7 of 49)	00-JbxdweukmmCfAe5bvRW42Q
0	um	Cell	0.000	1.000	Vesicles Paraspeckle	763	26	siRNA-SC-10 PSF1-A488 IMPa2-A546 DAPI 8C2-siRNA-IMP-a2-a4 V2.00	0	14. siRNA-SC-10 PSF1-A488 DAPI IMPa2-A546 _g_TileScan_001 (Stage 7 of 49)	00-JbxdweukmmCfAe5bvRW42Q
0	um	Cell	0.000	1.000	Vesicles Paraspeckle	764	27	siRNA-SC-10 PSF1-A488 IMPa2-A546 DAPI 8C2-siRNA-IMP-a2-a4 V2.00	0	14. siRNA-SC-10 PSF1-A488 DAPI IMPa2-A546 _g_TileScan_001 (Stage 7 of 49)	00-JbxdweukmmCfAe5bvRW42Q
0	um	Cell	0.000	1.000	Vesicles Paraspeckle	765	28	siRNA-SC-10 PSF1-A488 IMPa2-A546 DAPI 8C2-siRNA-IMP-a2-a4 V2.00	0	14. siRNA-SC-10 PSF1-A488 DAPI IMPa2-A546 _g_TileScan_001 (Stage 7 of 49)	00-JbxdweukmmCfAe5bvRW42Q
0	um	Cell	0.000	1.000	Vesicles Paraspeckle	766	29	siRNA-SC-10 PSF1-A488 IMPa2-A546 DAPI 8C2-siRNA-IMP-a2-a4 V2.00	0	14. siRNA-SC-10 PSF1-A488 DAPI IMPa2-A546 _g_TileScan_001 (Stage 7 of 49)	00-JbxdweukmmCfAe5bvRW42Q
0	um	Cell	0.000	1.000	Vesicles Paraspeckle	767	30	siRNA-SC-10 PSF1-A488 IMPa2-A546 DAPI 8C2-siRNA-IMP-a2-a4 V2.00	0	14. siRNA-SC-10 PSF1-A488 DAPI IMPa2-A546 _g_TileScan_001 (Stage 7 of 49)	00-JbxdweukmmCfAe5bvRW42Q
0	um	Cell	0.000	1.000	Vesicles Paraspeckle	768	31	siRNA-SC-10 PSF1-A488 IMPa2-A546 DAPI 8C2-siRNA-IMP-a2-a4 V2.00	0	14. siRNA-SC-10 PSF1-A488 DAPI IMPa2-A546 _g_TileScan_001 (Stage 7 of 49)	00-JbxdweukmmCfAe5bvRW42Q
0	um	Cell	0.000	1.000	Vesicles Paraspeckle	769	32	siRNA-SC-10 PSF1-A488 IMPa2-A546 DAPI 8C2-siRNA-IMP-a2-a4 V2.00	0	14. siRNA-SC-10 PSF1-A488 DAPI IMPa2-A546 _g_TileScan_001 (Stage 7 of 49)	00-JbxdweukmmCfAe5bvRW42Q
0	um	Cell	0.000	1.000	Vesicles Paraspeckle	770	33	siRNA-SC-10 PSF1-A488 IMPa2-A546 DAPI 8C2-siRNA-IMP-a2-a4 V2.00	0	14. siRNA-SC-10 PSF1-A488 DAPI IMPa2-A546 _g_TileScan_001 (Stage 7 of 49)	00-JbxdweukmmCfAe5bvRW42Q
0	um	Cell	0.000	1.000	Vesicles Paraspeckle	771	34	siRNA-SC-10 PSF1-A488 IMPa2-A546 DAPI 8C2-siRNA-IMP-a2-a4 V2.00	0	14. siRNA-SC-10 PSF1-A488 DAPI IMPa2-A546 _g_TileScan_001 (Stage 7 of 49)	00-JbxdweukmmCfAe5bvRW42Q
0	um	Cell	0.000	1.000	Vesicles Paraspeckle	772	35	siRNA-SC-10 PSF1-A488 IMPa2-A546 DAPI 8C2-siRNA-IMP-a2-a4 V2.00	0	14. siRNA-SC-10 PSF1-A488 DAPI IMPa2-A546 _g_TileScan_001 (Stage 7 of 49)	00-JbxdweukmmCfAe5bvRW42Q
0	um	Cell	0.000	1.000	Vesicles Paraspeckle	773	36	siRNA-SC-10 PSF1-A488 IMPa2-A546 DAPI 8C2-siRNA-IMP-a2-a4 V2.00	0	14. siRNA-SC-10 PSF1-A488 DAPI IMPa2-A546 _g_TileScan_001 (Stage 7 of 49)	00-JbxdweukmmCfAe5bvRW42Q
0	um	Cell	0.000	1.000	Vesicles Paraspeckle	774	37	siRNA-SC-10 PSF1-A488 IMPa2-A546 DAPI 8C2-siRNA-IMP-a2-a4 V2.00	0	14. siRNA-SC-10 PSF1-A488 DAPI IMPa2-A546 _g_TileScan_001 (Stage 7 of 49)	00-JbxdweukmmCfAe5bvRW42Q
0	um	Cell	0.000	1.000	Vesicles Paraspeckle	775	38	siRNA-SC-10 PSF1-A488 IMPa2-A546 DAPI 8C2-siRNA-IMP-a2-a4 V2.00	0	14. siRNA-SC-10 PSF1-A488 DAPI IMPa2-A546 _g_TileScan_001 (Stage 7 of 49)	00-JbxdweukmmCfAe5bvRW42Q
0	um	Cell	0.000	1.000	Vesicles Paraspeckle	776	39	siRNA-SC-10 PSF1-A488 IMPa2-A546 DAPI 8C2-siRNA-IMP-a2-a4 V2.00	0	14. siRNA-SC-10 PSF1-A488 DAPI IMPa2-A546 _g_TileScan_001 (Stage 7 of 49)	00-JbxdweukmmCfAe5bvRW42Q
0	um	Cell	0.000	1.000	Vesicles Paraspeckle	777	40	siRNA-SC-10 PSF1-A488 IMPa2-A546 DAPI 8C2-siRNA-IMP-a2-a4 V2.00	0	14. siRNA-SC-10 PSF1-A488 DAPI IMPa2-A546 _g_TileScan_001 (Stage 7 of 49)	00-JbxdweukmmCfAe5bvRW42Q
0	um	Cell	0.000	1.000	Vesicles Paraspeckle	778	41	siRNA-SC-10 PSF1-A488 IMPa2-A546 DAPI 8C2-siRNA-IMP-a2-a4 V2.00	0	14. siRNA-SC-10 PSF1-A488 DAPI IMPa2-A546 _g_TileScan_001 (Stage 7 of 49)	00-JbxdweukmmCfAe5bvRW42Q
1	um	Cell	0.000	1.000	Vesicles Paraspeckle	779	42	siRNA-SC-10 PSF1-A488 IMPa2-A546 DAPI 8C2-siRNA-IMP-a2-a4 V2.00	0	14. siRNA-SC-10 PSF1-A488 DAPI IMPa2-A546 _g_TileScan_001 (Stage 7 of 49)	00-JbxdweukmmCfAe5bvRW42Q
0	um	Cell	0.000	1.000	Vesicles Paraspeckle	780	0	siRNA-SC-10 PSF1-A488 IMPa2-A546 DAPI 8C2-siRNA-IMP-a2-a4 V2.00	0	14. siRNA-SC-10 PSF1-A488 DAPI IMPa2-A546 _h_TileScan_001 (Stage 8 of 49)	00-HCMeWmtGiRDwKSJ72kWYKa
0	um	Cell	0.000	1.000	Vesicles Paraspeckle	781	1	siRNA-SC-10 PSF1-A488 IMPa2-A546 DAPI 8C2-siRNA-IMP-a2-a4 V2.00	0	14. siRNA-SC-10 PSF1-A488 DAPI IMPa2-A546 _h_TileScan_001 (Stage 8 of 49)	00-HCMeWmtGiRDwKSJ72kWYKa
0	um	Cell	0.000	1.000	Vesicles Paraspeckle	782	2	siRNA-SC-10 PSF1-A488 IMPa2-A546 DAPI 8C2-siRNA-IMP-a2-a4 V2.00	0	14. siRNA-SC-10 PSF1-A488 DAPI IMPa2-A546 _h_TileScan_001 (Stage 8 of 49)	00-HCMeWmtGiRDwKSJ72kWYKa
0	um	Cell	0.000	1.000	Vesicles Paraspeckle	783	3	siRNA-SC-10 PSF1-A488 IMPa2-A546 DAPI 8C2-siRNA-IMP-a2-a4 V2.00	0	14. siRNA-SC-10 PSF1-A488 DAPI IMPa2-A546 _h_TileScan_001 (Stage 8 of 49)	00-HCMeWmtGiRDwKSJ72kWYKa
0	um	Cell	0.000	1.000	Vesicles Paraspeckle	784	4	siRNA-SC-10 PSF1-A488 IMPa2-A546 DAPI 8C2-siRNA-IMP-a2-a4 V2.00	0	14. siRNA-SC-10 PSF1-A488 DAPI IMPa2-A546 _h_TileScan_001 (Stage 8 of 49)	00-HCMeWmtGiRDwKSJ72kWYKa
0	um	Cell	0.000	1.000	Vesicles Paraspeckle	785	5	siRNA-SC-10 PSF1-A488 IMPa2-A546 DAPI 8C2-siRNA-IMP-a2-a4 V2.00	0	14. siRNA-SC-10 PSF1-A488 DAPI IMPa2-A546 _h_TileScan_001 (Stage 8 of 49)	00-HCMeWmtGiRDwKSJ72kWYKa
0	um	Cell	0.000	1.000	Vesicles Paraspeckle	786	6	siRNA-SC-10 PSF1-A488 IMPa2-A546 DAPI 8C2-siRNA-IMP-a2-a4 V2.00	0	14. siRNA-SC-10 PSF1-A488 DAPI IMPa2-A546 _h_TileScan_001 (Stage 8 of 49)	00-HCMeWmtGiRDwKSJ72kWYKa
0	um	Cell	0.000	1.000	Vesicles Paraspeckle	787	7	siRNA-SC-10 PSF1-A488 IMPa2-A546 DAPI 8C2-siRNA-IMP-a2-a4 V2.00	0	14. siRNA-SC-10 PSF1-A488 DAPI IMPa2-A546 _h_TileScan_001 (Stage 8 of 49)	00-HCMeWmtGiRDwKSJ72kWYKa
0	um	Cell	0.000	1.000	Vesicles Paraspeckle	788	8	siRNA-SC-10 PSF1-A488 IMPa2-A546 DAPI 8C2-siRNA-IMP-a2-a4 V2.00	0	14. siRNA-SC-10 PSF1-A488 DAPI IMPa2-A546 _h_TileScan_001 (Stage 8 of 49)	00-HCMeWmtGiRDwKSJ72kWYKa
0	um	Cell	0.000	1.000	Vesicles Paraspeckle	789	9	siRNA-SC-10 PSF1-A488 IMPa2-A546 DAPI 8C2-siRNA-IMP-a2-a4 V2.00	0	14. siRNA-SC-10 PSF1-A488 DAPI IMPa2-A546 _h_TileScan_001 (Stage 8 of 49)	00-HCMeWmtGiRDwKSJ72kWYKa
0	um	Cell	0.000	1.000	Vesicles Paraspeckle	790	10	siRNA-SC-10 PSF1-A488 IMPa2-A546 DAPI 8C2-siRNA-IMP-a2-a4 V2.00	0	14. siRNA-SC-10 PSF1-A488 DAPI IMPa2-A546 _h_TileScan_001 (Stage 8 of 49)	00-HCMeWmtGiRDwKSJ72kWYKa
0	um	Cell	0.000	1.000	Vesicles Paraspeckle	791	11	siRNA-SC-10 PSF1-A488 IMPa2-A546 DAPI 8C2-siRNA-IMP-a2-a4 V2.00	0	14. siRNA-SC-10 PSF1-A488 DAPI IMPa2-A546 _h_TileScan_001 (Stage 8 of 49)	00-HCMeWmtGiRDwKSJ72kWYKa
0	um	Cell	0.000	1.000	Vesicles Paraspeckle	792	12	siRNA-SC-10 PSF1-A488 IMPa2-A546 DAPI 8C2-siRNA-IMP-a2-a4 V2.00	0	14. siRNA-SC-10 PSF1-A488 DAPI IMPa2-A546 _h_TileScan_001 (Stage 8 of 49)	00-HCMeWmtGiRDwKSJ72kWYKa
0	um	Cell	0.000	1.000	Vesicles Paraspeckle	793	13	siRNA-SC-10 PSF1-A488 IMPa2-A546 DAPI 8C2-siRNA-IMP-a2-a4 V2.00	0	14. siRNA-SC-10 PSF1-A488 DAPI IMPa2-A546 _h_TileScan_001 (Stage 8 of 49)	00-HCMeWmtGiRDwKSJ72kWYKa
0	um	Cell	0.000	1.000	Vesicles Paraspeckle	794	14	siRNA-SC-10 PSF1-A488 IMPa2-A546 DAPI 8C2-siRNA-IMP-a2-a4 V2.00	0	14. siRNA-SC-10 PSF1-A488 DAPI IMPa2-A546 _h_TileScan_001 (Stage 8 of 49)	00-HCMeWmtGiRDwKSJ72kWYKa
0	um	Cell	0.000	1.000	Vesicles Paraspeckle	795	15	siRNA-SC-10 PSF1-A488 IMPa2-A546 DAPI 8C2-siRNA-IMP-a2-a4 V2.00	0	14. siRNA-SC-10 PSF1-A488 DAPI IMPa2-A546 _h_TileScan_001 (Stage 8 of 49)	00-HCMeWmtGiRDwKSJ72kWYKa
0	um	Cell	0.000	1.000	Vesicles Paraspeckle	796	16	siRNA-SC-10 PSF1-A488 IMPa2-A546 DAPI 8C2-siRNA-IMP-a2-a4 V2.00	0	14. siRNA-SC-10 PSF1-A488 DAPI IMPa2-A546 _h_TileScan_001 (Stage 8 of 49)	00-HCMeWmtGiRDwKSJ72kWYKa
0	um	Cell	0.000	1.000	Vesicles Paraspeckle	797	17	siRNA-SC-10 PSF1-A488 IMPa2-A546 DAPI 8C2-siRNA-IMP-a2-a4 V2.00	0	14. siRNA-SC-10 PSF1-A488 DAPI IMPa2-A546 _h_TileScan_001 (Stage 8 of 49)	00-HCMeWmtGiRDwKSJ72kWYKa
0	um	Cell	0.000	1.000	Vesicles Paraspeckle	798	18	siRNA-SC-10 PSF1-A488 IMPa2-A546 DAPI 8C2-siRNA-IMP-a2-a4 V2.00	0	14. siRNA-SC-10 PSF1-A488 DAPI IMPa2-A546 _h_TileScan_001 (Stage 8 of 49)	00-HCMeWmtGiRDwKSJ72kWYKa
0	um	Cell	0.000	1.000	Vesicles Paraspeckle	799	19	siRNA-SC-10 PSF1-A488 IMPa2-A546 DAPI 8C2-siRNA-IMP-a2-a4 V2.00	0	14. siRNA-SC-10 PSF1-A488 DAPI IMPa2-A546 _h_TileScan_001 (Stage 8 of 49)	00-HCMeWmtGiRDwKSJ72kWYKa
0	um	Cell	0.000	1.000	Vesicles Paraspeckle	800	20	siRNA-SC-10 PSF1-A488 IMPa2-A546 DAPI 8C2-siRNA-IMP-a2-a4 V2.00	0	14. siRNA-SC-10 PSF1-A488 DAPI IMPa2-A546 _h_TileScan_001 (Stage 8 of 49)	00-HCMeWmtGiRDwKSJ72kWYKa
0	um	Cell	0.000	1.000	Vesicles Paraspeckle	801	21	siRNA-SC-10 PSF1-A488 IMPa2-A546 DAPI 8C2-siRNA-IMP-a2-a4 V2.00	0	14. siRNA-SC-10 PSF1-A488 DAPI IMPa2-A546 _h_TileScan_001 (Stage 8 of 49)	00-HCMeWmtGiRDwKSJ72kWYKa
0	um	Cell	0.000	1.000	Vesicles Paraspeckle	802	22	siRNA-SC-10 PSF1-A488 IMPa2-A546 DAPI 8C2-siRNA-IMP-a2-a4 V2.00	0	14. siRNA-SC-10 PSF1-A488 DAPI IMPa2-A546 _h_TileScan_001 (Stage 8 of 49)	00-HCMeWmtGiRDwKSJ72kWYKa
0	um	Cell	0.000	1.000	Vesicles Paraspeckle	803	23	siRNA-SC-10 PSF1-A488 IMPa2-A546 DAPI 8C2-siRNA-IMP-a2-a4 V2.00	0	14. siRNA-SC-10 PSF1-A488 DAPI IMPa2-A546 _h_TileScan_001 (Stage 8 of 49)	00-HCMeWmtGiRDwKSJ72kWYKa
0	um	Cell	0.000	1.000	Vesicles Paraspeckle	804	24	siRNA-SC-10 PSF1-A488 IMPa2-A546 DAPI 8C2-siRNA-IMP-a2-a4 V2.00	0	14. siRNA-SC-10 PSF1-A488 DAPI IMPa2-A546 _h_TileScan_001 (Stage 8 of 49)	00-HCMeWmtGiRDwKSJ72kWYKa
1	um	Cell	0.000	1.000	Vesicles Paraspeckle	805	25	siRNA-SC-10 PSF1-A488 IMPa2-A546 DAPI 8C2-siRNA-IMP-a2-a4 V2.00	0	14. siRNA-SC-10 PSF1-A488 DAPI IMPa2-A546 _h_TileScan_001 (Stage 8 of 49)	00-HCMeWmtGiRDwKSJ72kWYKa
0	um	Cell	0.000	1.000	Vesicles Paraspeckle	806	26	siRNA-SC-10 PSF1-A488 IMPa2-A546 DAPI 8C2-siRNA-IMP-a2-a4 V2.00	0	14. siRNA-SC-10 PSF1-A488 DAPI IMPa2-A546 _h_TileScan_001 (Stage 8 of 49)	00-HCMeWmtGiRDwKSJ72kWYKa
0	um	Cell	0.000	1.000	Vesicles Paraspeckle	807	27	siRNA-SC-10 PSF1-A488 IMPa2-A546 DAPI 8C2-siRNA-IMP-a2-a4 V2.00	0	14. siRNA-SC-10 PSF1-A488 DAPI IMPa2-A546 _h_TileScan_001 (Stage 8 of 49)	00-HCMeWmtGiRDwKSJ72kWYKa
0	um	Cell	0.000	1.000	Vesicles Paraspeckle	808	28	siRNA-SC-10 PSF1-A488 IMPa2-A546 DAPI 8C2-siRNA-IMP-a2-a4 V2.00	0	14. siRNA-SC-10 PSF1-A488 DAPI IMPa2-A546 _h_TileScan_001 (Stage 8 of 49)	00-HCMeWmtGiRDwKSJ72kWYKa
0	um	Cell	0.000	1.000	Vesicles Paraspeckle	809	29	siRNA-SC-10 PSF1-A488 IMPa2-A546 DAPI 8C2-siRNA-IMP-a2-a4 V2.00	0	14. siRNA-SC-10 PSF1-A488 DAPI IMPa2-A546 _h_TileScan_001 (Stage 8 of 49)	00-HCMeWmtGiRDwKSJ72kWYKa
0	um	Cell	0.000	1.000	Vesicles Paraspeckle	810	30	siRNA-SC-10 PSF1-A488 IMPa2-A546 DAPI 8C2-siRNA-IMP-a2-a4 V2.00	0	14. siRNA-SC-10 PSF1-A488 DAPI IMPa2-A546 _h_TileScan_001 (Stage 8 of 49)	00-HCMeWmtGiRDwKSJ72kWYKa
0	um	Cell	0.000	1.000	Vesicles Paraspeckle	811	31	siRNA-SC-10 PSF1-A488 IMPa2-A546 DAPI 8C2-siRNA-IMP-a2-a4 V2.00	0	14. siRNA-SC-10 PSF1-A488 DAPI IMPa2-A546 _h_TileScan_001 (Stage 8 of 49)	00-HCMeWmtGiRDwKSJ72kWYKa
0	um	Cell	0.000	1.000	Vesicles Paraspeckle	812	32	siRNA-SC-10 PSF1-A488 IMPa2-A546 DAPI 8C2-siRNA-IMP-a2-a4 V2.00	0	14. siRNA-SC-10 PSF1-A488 DAPI IMPa2-A546 _h_TileScan_001 (Stage 8 of 49)	00-HCMeWmtGiRDwKSJ72kWYKa
0	um	Cell	0.000	1.000	Vesicles Paraspeckle	813	0	siRNA-SC-10 PSF1-A488 IMPa2-A546 DAPI 8C2-siRNA-IMP-a2-a4 V2.00	0	14. siRNA-SC-10 PSF1-A488 DAPI IMPa2-A546 _i_TileScan_001 (Stage 9 of 49)	00-YovPYH7ZdKkmjqDXqSikiD
0	um	Cell	0.000	1.000	Vesicles Paraspeckle	814	1	siRNA-SC-10 PSF1-A488 IMPa2-A546 DAPI 8C2-siRNA-IMP-a2-a4 V2.00	0	14. siRNA-SC-10 PSF1-A488 DAPI IMPa2-A546 _i_TileScan_001 (Stage 9 of 49)	00-YovPYH7ZdKkmjqDXqSikiD
0	um	Cell	0.000	1.000	Vesicles Paraspeckle	815	2	siRNA-SC-10 PSF1-A488 IMPa2-A546 DAPI 8C2-siRNA-IMP-a2-a4 V2.00	0	14. siRNA-SC-10 PSF1-A488 DAPI IMPa2-A546 _i_TileScan_001 (Stage 9 of 49)	00-YovPYH7ZdKkmjqDXqSikiD
0	um	Cell	0.000	1.000	Vesicles Paraspeckle	816	3	siRNA-SC-10 PSF1-A488 IMPa2-A546 DAPI 8C2-siRNA-IMP-a2-a4 V2.00	0	14. siRNA-SC-10 PSF1-A488 DAPI IMPa2-A546 _i_TileScan_001 (Stage 9 of 49)	00-YovPYH7ZdKkmjqDXqSikiD
0	um	Cell	0.000	1.000	Vesicles Paraspeckle	817	4	siRNA-SC-10 PSF1-A488 IMPa2-A546 DAPI 8C2-siRNA-IMP-a2-a4 V2.00	0	14. siRNA-SC-10 PSF1-A488 DAPI IMPa2-A546 _i_TileScan_001 (Stage 9 of 49)	00-YovPYH7ZdKkmjqDXqSikiD
0	um	Cell	0.000	1.000	Vesicles Paraspeckle	818	5	siRNA-SC-10 PSF1-A488 IMPa2-A546 DAPI 8C2-siRNA-IMP-a2-a4 V2.00	0	14. siRNA-SC-10 PSF1-A488 DAPI IMPa2-A546 _i_TileScan_001 (Stage 9 of 49)	00-YovPYH7ZdKkmjqDXqSikiD
0	um	Cell	0.000	1.000	Vesicles Paraspeckle	819	6	siRNA-SC-10 PSF1-A488 IMPa2-A546 DAPI 8C2-siRNA-IMP-a2-a4 V2.00	0	14. siRNA-SC-10 PSF1-A488 DAPI IMPa2-A546 _i_TileScan_001 (Stage 9 of 49)	00-YovPYH7ZdKkmjqDXqSikiD
0	um	Cell	0.000	1.000	Vesicles Paraspeckle	820	7	siRNA-SC-10 PSF1-A488 IMPa2-A546 DAPI 8C2-siRNA-IMP-a2-a4 V2.00	0	14. siRNA-SC-10 PSF1-A488 DAPI IMPa2-A546 _i_TileScan_001 (Stage 9 of 49)	00-YovPYH7ZdKkmjqDXqSikiD
0	um	Cell	0.000	1.000	Vesicles Paraspeckle	821	8	siRNA-SC-10 PSF1-A488 IMPa2-A546 DAPI 8C2-siRNA-IMP-a2-a4 V2.00	0	14. siRNA-SC-10 PSF1-A488 DAPI IMPa2-A546 _i_TileScan_001 (Stage 9 of 49)	00-YovPYH7ZdKkmjqDXqSikiD
0	um	Cell	0.000	1.000	Vesicles Paraspeckle	822	9	siRNA-SC-10 PSF1-A488 IMPa2-A546 DAPI 8C2-siRNA-IMP-a2-a4 V2.00	0	14. siRNA-SC-10 PSF1-A488 DAPI IMPa2-A546 _i_TileScan_001 (Stage 9 of 49)	00-YovPYH7ZdKkmjqDXqSikiD
0	um	Cell	0.000	1.000	Vesicles Paraspeckle	823	10	siRNA-SC-10 PSF1-A488 IMPa2-A546 DAPI 8C2-siRNA-IMP-a2-a4 V2.00	0	14. siRNA-SC-10 PSF1-A488 DAPI IMPa2-A546 _i_TileScan_001 (Stage 9 of 49)	00-YovPYH7ZdKkmjqDXqSikiD
0	um	Cell	0.000	1.000	Vesicles Paraspeckle	824	11	siRNA-SC-10 PSF1-A488 IMPa2-A546 DAPI 8C2-siRNA-IMP-a2-a4 V2.00	0	14. siRNA-SC-10 PSF1-A488 DAPI IMPa2-A546 _i_TileScan_001 (Stage 9 of 49)	00-YovPYH7ZdKkmjqDXqSikiD
0	um	Cell	0.000	1.000	Vesicles Paraspeckle	825	12	siRNA-SC-10 PSF1-A488 IMPa2-A546 DAPI 8C2-siRNA-IMP-a2-a4 V2.00	0	14. siRNA-SC-10 PSF1-A488 DAPI IMPa2-A546 _i_TileScan_001 (Stage 9 of 49)	00-YovPYH7ZdKkmjqDXqSikiD
0	um	Cell	0.000	1.000	Vesicles Paraspeckle	826	13	siRNA-SC-10 PSF1-A488 IMPa2-A546 DAPI 8C2-siRNA-IMP-a2-a4 V2.00	0	14. siRNA-SC-10 PSF1-A488 DAPI IMPa2-A546 _i_TileScan_001 (Stage 9 of 49)	00-YovPYH7ZdKkmjqDXqSikiD
0	um	Cell	0.000	1.000	Vesicles Paraspeckle	827	14	siRNA-SC-10 PSF1-A488 IMPa2-A546 DAPI 8C2-siRNA-IMP-a2-a4 V2.00	0	14. siRNA-SC-10 PSF1-A488 DAPI IMPa2-A546 _i_TileScan_001 (Stage 9 of 49)	00-YovPYH7ZdKkmjqDXqSikiD
0	um	Cell	0.000	1.000	Vesicles Paraspeckle	828	15	siRNA-SC-10 PSF1-A488 IMPa2-A546 DAPI 8C2-siRNA-IMP-a2-a4 V2.00	0	14. siRNA-SC-10 PSF1-A488 DAPI IMPa2-A546 _i_TileScan_001 (Stage 9 of 49)	00-YovPYH7ZdKkmjqDXqSikiD
0	um	Cell	0.000	1.000	Vesicles Paraspeckle	829	16	siRNA-SC-10 PSF1-A488 IMPa2-A546 DAPI 8C2-siRNA-IMP-a2-a4 V2.00	0	14. siRNA-SC-10 PSF1-A488 DAPI IMPa2-A546 _i_TileScan_001 (Stage 9 of 49)	00-YovPYH7ZdKkmjqDXqSikiD
0	um	Cell	0.000	1.000	Vesicles Paraspeckle	830	17	siRNA-SC-10 PSF1-A488 IMPa2-A546 DAPI 8C2-siRNA-IMP-a2-a4 V2.00	0	14. siRNA-SC-10 PSF1-A488 DAPI IMPa2-A546 _i_TileScan_001 (Stage 9 of 49)	00-YovPYH7ZdKkmjqDXqSikiD
0	um	Cell	0.000	1.000	Vesicles Paraspeckle	831	18	siRNA-SC-10 PSF1-A488 IMPa2-A546 DAPI 8C2-siRNA-IMP-a2-a4 V2.00	0	14. siRNA-SC-10 PSF1-A488 DAPI IMPa2-A546 _i_TileScan_001 (Stage 9 of 49)	00-YovPYH7ZdKkmjqDXqSikiD
0	um	Cell	0.000	1.000	Vesicles Paraspeckle	832	19	siRNA-SC-10 PSF1-A488 IMPa2-A546 DAPI 8C2-siRNA-IMP-a2-a4 V2.00	0	14. siRNA-SC-10 PSF1-A488 DAPI IMPa2-A546 _i_TileScan_001 (Stage 9 of 49)	00-YovPYH7ZdKkmjqDXqSikiD
0	um	Cell	0.000	1.000	Vesicles Paraspeckle	833	20	siRNA-SC-10 PSF1-A488 IMPa2-A546 DAPI 8C2-siRNA-IMP-a2-a4 V2.00	0	14. siRNA-SC-10 PSF1-A488 DAPI IMPa2-A546 _i_TileScan_001 (Stage 9 of 49)	00-YovPYH7ZdKkmjqDXqSikiD
0	um	Cell	0.000	1.000	Vesicles Paraspeckle	834	21	siRNA-SC-10 PSF1-A488 IMPa2-A546 DAPI 8C2-siRNA-IMP-a2-a4 V2.00	0	14. siRNA-SC-10 PSF1-A488 DAPI IMPa2-A546 _i_TileScan_001 (Stage 9 of 49)	00-YovPYH7ZdKkmjqDXqSikiD
0	um	Cell	0.000	1.000	Vesicles Paraspeckle	835	22	siRNA-SC-10 PSF1-A488 IMPa2-A546 DAPI 8C2-siRNA-IMP-a2-a4 V2.00	0	14. siRNA-SC-10 PSF1-A488 DAPI IMPa2-A546 _i_TileScan_001 (Stage 9 of 49)	00-YovPYH7ZdKkmjqDXqSikiD
0	um	Cell	0.000	1.000	Vesicles Paraspeckle	836	23	siRNA-SC-10 PSF1-A488 IMPa2-A546 DAPI 8C2-siRNA-IMP-a2-a4 V2.00	0	14. siRNA-SC-10 PSF1-A488 DAPI IMPa2-A546 _i_TileScan_001 (Stage 9 of 49)	00-YovPYH7ZdKkmjqDXqSikiD
0	um	Cell	0.000	1.000	Vesicles Paraspeckle	837	24	siRNA-SC-10 PSF1-A488 IMPa2-A546 DAPI 8C2-siRNA-IMP-a2-a4 V2.00	0	14. siRNA-SC-10 PSF1-A488 DAPI IMPa2-A546 _i_TileScan_001 (Stage 9 of 49)	00-YovPYH7ZdKkmjqDXqSikiD
0	um	Cell	0.000	1.000	Vesicles Paraspeckle	838	25	siRNA-SC-10 PSF1-A488 IMPa2-A546 DAPI 8C2-siRNA-IMP-a2-a4 V2.00	0	14. siRNA-SC-10 PSF1-A488 DAPI IMPa2-A546 _i_TileScan_001 (Stage 9 of 49)	00-YovPYH7ZdKkmjqDXqSikiD
0	um	Cell	0.000	1.000	Vesicles Paraspeckle	839	26	siRNA-SC-10 PSF1-A488 IMPa2-A546 DAPI 8C2-siRNA-IMP-a2-a4 V2.00	0	14. siRNA-SC-10 PSF1-A488 DAPI IMPa2-A546 _i_TileScan_001 (Stage 9 of 49)	00-YovPYH7ZdKkmjqDXqSikiD
0	um	Cell	0.000	1.000	Vesicles Paraspeckle	840	27	siRNA-SC-10 PSF1-A488 IMPa2-A546 DAPI 8C2-siRNA-IMP-a2-a4 V2.00	0	14. siRNA-SC-10 PSF1-A488 DAPI IMPa2-A546 _i_TileScan_001 (Stage 9 of 49)	00-YovPYH7ZdKkmjqDXqSikiD
0	um	Cell	0.000	1.000	Vesicles Paraspeckle	841	28	siRNA-SC-10 PSF1-A488 IMPa2-A546 DAPI 8C2-siRNA-IMP-a2-a4 V2.00	0	14. siRNA-SC-10 PSF1-A488 DAPI IMPa2-A546 _i_TileScan_001 (Stage 9 of 49)	00-YovPYH7ZdKkmjqDXqSikiD
0	um	Cell	0.000	1.000	Vesicles Paraspeckle	842	29	siRNA-SC-10 PSF1-A488 IMPa2-A546 DAPI 8C2-siRNA-IMP-a2-a4 V2.00	0	14. siRNA-SC-10 PSF1-A488 DAPI IMPa2-A546 _i_TileScan_001 (Stage 9 of 49)	00-YovPYH7ZdKkmjqDXqSikiD
0	um	Cell	0.000	1.000	Vesicles Paraspeckle	843	30	siRNA-SC-10 PSF1-A488 IMPa2-A546 DAPI 8C2-siRNA-IMP-a2-a4 V2.00	0	14. siRNA-SC-10 PSF1-A488 DAPI IMPa2-A546 _i_TileScan_001 (Stage 9 of 49)	00-YovPYH7ZdKkmjqDXqSikiD
0	um	Cell	0.000	1.000	Vesicles Paraspeckle	844	31	siRNA-SC-10 PSF1-A488 IMPa2-A546 DAPI 8C2-siRNA-IMP-a2-a4 V2.00	0	14. siRNA-SC-10 PSF1-A488 DAPI IMPa2-A546 _i_TileScan_001 (Stage 9 of 49)	00-YovPYH7ZdKkmjqDXqSikiD
0	um	Cell	0.000	1.000	Vesicles Paraspeckle	845	32	siRNA-SC-10 PSF1-A488 IMPa2-A546 DAPI 8C2-siRNA-IMP-a2-a4 V2.00	0	14. siRNA-SC-10 PSF1-A488 DAPI IMPa2-A546 _i_TileScan_001 (Stage 9 of 49)	00-YovPYH7ZdKkmjqDXqSikiD
0	um	Cell	0.000	1.000	Vesicles Paraspeckle	846	33	siRNA-SC-10 PSF1-A488 IMPa2-A546 DAPI 8C2-siRNA-IMP-a2-a4 V2.00	0	14. siRNA-SC-10 PSF1-A488 DAPI IMPa2-A546 _i_TileScan_001 (Stage 9 of 49)	00-YovPYH7ZdKkmjqDXqSikiD
0	um	Cell	0.000	1.000	Vesicles Paraspeckle	847	34	siRNA-SC-10 PSF1-A488 IMPa2-A546 DAPI 8C2-siRNA-IMP-a2-a4 V2.00	0	14. siRNA-SC-10 PSF1-A488 DAPI IMPa2-A546 _i_TileScan_001 (Stage 9 of 49)	00-YovPYH7ZdKkmjqDXqSikiD
0	um	Cell	0.000	1.000	Vesicles Paraspeckle	848	0	siRNA-SC-10 PSF1-A488 IMPa2-A546 DAPI 8C2-siRNA-IMP-a2-a4 V2.00	0	14. siRNA-SC-10 PSF1-A488 DAPI IMPa2-A546 _j_TileScan_001 (Stage 10 of 49)	00-6TdtNFNrdbC6mQ9faattPV
0	um	Cell	0.000	1.000	Vesicles Paraspeckle	849	1	siRNA-SC-10 PSF1-A488 IMPa2-A546 DAPI 8C2-siRNA-IMP-a2-a4 V2.00	0	14. siRNA-SC-10 PSF1-A488 DAPI IMPa2-A546 _j_TileScan_001 (Stage 10 of 49)	00-6TdtNFNrdbC6mQ9faattPV
0	um	Cell	0.000	1.000	Vesicles Paraspeckle	850	2	siRNA-SC-10 PSF1-A488 IMPa2-A546 DAPI 8C2-siRNA-IMP-a2-a4 V2.00	0	14. siRNA-SC-10 PSF1-A488 DAPI IMPa2-A546 _j_TileScan_001 (Stage 10 of 49)	00-6TdtNFNrdbC6mQ9faattPV
0	um	Cell	0.000	1.000	Vesicles Paraspeckle	851	3	siRNA-SC-10 PSF1-A488 IMPa2-A546 DAPI 8C2-siRNA-IMP-a2-a4 V2.00	0	14. siRNA-SC-10 PSF1-A488 DAPI IMPa2-A546 _j_TileScan_001 (Stage 10 of 49)	00-6TdtNFNrdbC6mQ9faattPV
0	um	Cell	0.000	1.000	Vesicles Paraspeckle	852	4	siRNA-SC-10 PSF1-A488 IMPa2-A546 DAPI 8C2-siRNA-IMP-a2-a4 V2.00	0	14. siRNA-SC-10 PSF1-A488 DAPI IMPa2-A546 _j_TileScan_001 (Stage 10 of 49)	00-6TdtNFNrdbC6mQ9faattPV
0	um	Cell	0.000	1.000	Vesicles Paraspeckle	853	5	siRNA-SC-10 PSF1-A488 IMPa2-A546 DAPI 8C2-siRNA-IMP-a2-a4 V2.00	0	14. siRNA-SC-10 PSF1-A488 DAPI IMPa2-A546 _j_TileScan_001 (Stage 10 of 49)	00-6TdtNFNrdbC6mQ9faattPV
0	um	Cell	0.000	1.000	Vesicles Paraspeckle	854	6	siRNA-SC-10 PSF1-A488 IMPa2-A546 DAPI 8C2-siRNA-IMP-a2-a4 V2.00	0	14. siRNA-SC-10 PSF1-A488 DAPI IMPa2-A546 _j_TileScan_001 (Stage 10 of 49)	00-6TdtNFNrdbC6mQ9faattPV
0	um	Cell	0.000	1.000	Vesicles Paraspeckle	855	7	siRNA-SC-10 PSF1-A488 IMPa2-A546 DAPI 8C2-siRNA-IMP-a2-a4 V2.00	0	14. siRNA-SC-10 PSF1-A488 DAPI IMPa2-A546 _j_TileScan_001 (Stage 10 of 49)	00-6TdtNFNrdbC6mQ9faattPV
0	um	Cell	0.000	1.000	Vesicles Paraspeckle	856	8	siRNA-SC-10 PSF1-A488 IMPa2-A546 DAPI 8C2-siRNA-IMP-a2-a4 V2.00	0	14. siRNA-SC-10 PSF1-A488 DAPI IMPa2-A546 _j_TileScan_001 (Stage 10 of 49)	00-6TdtNFNrdbC6mQ9faattPV
0	um	Cell	0.000	1.000	Vesicles Paraspeckle	857	9	siRNA-SC-10 PSF1-A488 IMPa2-A546 DAPI 8C2-siRNA-IMP-a2-a4 V2.00	0	14. siRNA-SC-10 PSF1-A488 DAPI IMPa2-A546 _j_TileScan_001 (Stage 10 of 49)	00-6TdtNFNrdbC6mQ9faattPV
0	um	Cell	0.000	1.000	Vesicles Paraspeckle	858	10	siRNA-SC-10 PSF1-A488 IMPa2-A546 DAPI 8C2-siRNA-IMP-a2-a4 V2.00	0	14. siRNA-SC-10 PSF1-A488 DAPI IMPa2-A546 _j_TileScan_001 (Stage 10 of 49)	00-6TdtNFNrdbC6mQ9faattPV
0	um	Cell	0.000	1.000	Vesicles Paraspeckle	859	11	siRNA-SC-10 PSF1-A488 IMPa2-A546 DAPI 8C2-siRNA-IMP-a2-a4 V2.00	0	14. siRNA-SC-10 PSF1-A488 DAPI IMPa2-A546 _j_TileScan_001 (Stage 10 of 49)	00-6TdtNFNrdbC6mQ9faattPV
0	um	Cell	0.000	1.000	Vesicles Paraspeckle	860	12	siRNA-SC-10 PSF1-A488 IMPa2-A546 DAPI 8C2-siRNA-IMP-a2-a4 V2.00	0	14. siRNA-SC-10 PSF1-A488 DAPI IMPa2-A546 _j_TileScan_001 (Stage 10 of 49)	00-6TdtNFNrdbC6mQ9faattPV
0	um	Cell	0.000	1.000	Vesicles Paraspeckle	861	13	siRNA-SC-10 PSF1-A488 IMPa2-A546 DAPI 8C2-siRNA-IMP-a2-a4 V2.00	0	14. siRNA-SC-10 PSF1-A488 DAPI IMPa2-A546 _j_TileScan_001 (Stage 10 of 49)	00-6TdtNFNrdbC6mQ9faattPV
3	um	Cell	0.000	1.000	Vesicles Paraspeckle	862	14	siRNA-SC-10 PSF1-A488 IMPa2-A546 DAPI 8C2-siRNA-IMP-a2-a4 V2.00	0	14. siRNA-SC-10 PSF1-A488 DAPI IMPa2-A546 _j_TileScan_001 (Stage 10 of 49)	00-6TdtNFNrdbC6mQ9faattPV
0	um	Cell	0.000	1.000	Vesicles Paraspeckle	863	15	siRNA-SC-10 PSF1-A488 IMPa2-A546 DAPI 8C2-siRNA-IMP-a2-a4 V2.00	0	14. siRNA-SC-10 PSF1-A488 DAPI IMPa2-A546 _j_TileScan_001 (Stage 10 of 49)	00-6TdtNFNrdbC6mQ9faattPV
1	um	Cell	0.000	1.000	Vesicles Paraspeckle	864	16	siRNA-SC-10 PSF1-A488 IMPa2-A546 DAPI 8C2-siRNA-IMP-a2-a4 V2.00	0	14. siRNA-SC-10 PSF1-A488 DAPI IMPa2-A546 _j_TileScan_001 (Stage 10 of 49)	00-6TdtNFNrdbC6mQ9faattPV
2	um	Cell	0.000	1.000	Vesicles Paraspeckle	865	17	siRNA-SC-10 PSF1-A488 IMPa2-A546 DAPI 8C2-siRNA-IMP-a2-a4 V2.00	0	14. siRNA-SC-10 PSF1-A488 DAPI IMPa2-A546 _j_TileScan_001 (Stage 10 of 49)	00-6TdtNFNrdbC6mQ9faattPV
0	um	Cell	0.000	1.000	Vesicles Paraspeckle	866	18	siRNA-SC-10 PSF1-A488 IMPa2-A546 DAPI 8C2-siRNA-IMP-a2-a4 V2.00	0	14. siRNA-SC-10 PSF1-A488 DAPI IMPa2-A546 _j_TileScan_001 (Stage 10 of 49)	00-6TdtNFNrdbC6mQ9faattPV
0	um	Cell	0.000	1.000	Vesicles Paraspeckle	867	19	siRNA-SC-10 PSF1-A488 IMPa2-A546 DAPI 8C2-siRNA-IMP-a2-a4 V2.00	0	14. siRNA-SC-10 PSF1-A488 DAPI IMPa2-A546 _j_TileScan_001 (Stage 10 of 49)	00-6TdtNFNrdbC6mQ9faattPV
0	um	Cell	0.000	1.000	Vesicles Paraspeckle	868	20	siRNA-SC-10 PSF1-A488 IMPa2-A546 DAPI 8C2-siRNA-IMP-a2-a4 V2.00	0	14. siRNA-SC-10 PSF1-A488 DAPI IMPa2-A546 _j_TileScan_001 (Stage 10 of 49)	00-6TdtNFNrdbC6mQ9faattPV
0	um	Cell	0.000	1.000	Vesicles Paraspeckle	869	21	siRNA-SC-10 PSF1-A488 IMPa2-A546 DAPI 8C2-siRNA-IMP-a2-a4 V2.00	0	14. siRNA-SC-10 PSF1-A488 DAPI IMPa2-A546 _j_TileScan_001 (Stage 10 of 49)	00-6TdtNFNrdbC6mQ9faattPV
0	um	Cell	0.000	1.000	Vesicles Paraspeckle	870	22	siRNA-SC-10 PSF1-A488 IMPa2-A546 DAPI 8C2-siRNA-IMP-a2-a4 V2.00	0	14. siRNA-SC-10 PSF1-A488 DAPI IMPa2-A546 _j_TileScan_001 (Stage 10 of 49)	00-6TdtNFNrdbC6mQ9faattPV
0	um	Cell	0.000	1.000	Vesicles Paraspeckle	871	23	siRNA-SC-10 PSF1-A488 IMPa2-A546 DAPI 8C2-siRNA-IMP-a2-a4 V2.00	0	14. siRNA-SC-10 PSF1-A488 DAPI IMPa2-A546 _j_TileScan_001 (Stage 10 of 49)	00-6TdtNFNrdbC6mQ9faattPV
0	um	Cell	0.000	1.000	Vesicles Paraspeckle	872	24	siRNA-SC-10 PSF1-A488 IMPa2-A546 DAPI 8C2-siRNA-IMP-a2-a4 V2.00	0	14. siRNA-SC-10 PSF1-A488 DAPI IMPa2-A546 _j_TileScan_001 (Stage 10 of 49)	00-6TdtNFNrdbC6mQ9faattPV
0	um	Cell	0.000	1.000	Vesicles Paraspeckle	873	25	siRNA-SC-10 PSF1-A488 IMPa2-A546 DAPI 8C2-siRNA-IMP-a2-a4 V2.00	0	14. siRNA-SC-10 PSF1-A488 DAPI IMPa2-A546 _j_TileScan_001 (Stage 10 of 49)	00-6TdtNFNrdbC6mQ9faattPV
0	um	Cell	0.000	1.000	Vesicles Paraspeckle	874	26	siRNA-SC-10 PSF1-A488 IMPa2-A546 DAPI 8C2-siRNA-IMP-a2-a4 V2.00	0	14. siRNA-SC-10 PSF1-A488 DAPI IMPa2-A546 _j_TileScan_001 (Stage 10 of 49)	00-6TdtNFNrdbC6mQ9faattPV
0	um	Cell	0.000	1.000	Vesicles Paraspeckle	875	27	siRNA-SC-10 PSF1-A488 IMPa2-A546 DAPI 8C2-siRNA-IMP-a2-a4 V2.00	0	14. siRNA-SC-10 PSF1-A488 DAPI IMPa2-A546 _j_TileScan_001 (Stage 10 of 49)	00-6TdtNFNrdbC6mQ9faattPV
0	um	Cell	0.000	1.000	Vesicles Paraspeckle	876	28	siRNA-SC-10 PSF1-A488 IMPa2-A546 DAPI 8C2-siRNA-IMP-a2-a4 V2.00	0	14. siRNA-SC-10 PSF1-A488 DAPI IMPa2-A546 _j_TileScan_001 (Stage 10 of 49)	00-6TdtNFNrdbC6mQ9faattPV
0	um	Cell	0.000	1.000	Vesicles Paraspeckle	877	29	siRNA-SC-10 PSF1-A488 IMPa2-A546 DAPI 8C2-siRNA-IMP-a2-a4 V2.00	0	14. siRNA-SC-10 PSF1-A488 DAPI IMPa2-A546 _j_TileScan_001 (Stage 10 of 49)	00-6TdtNFNrdbC6mQ9faattPV
0	um	Cell	0.000	1.000	Vesicles Paraspeckle	878	30	siRNA-SC-10 PSF1-A488 IMPa2-A546 DAPI 8C2-siRNA-IMP-a2-a4 V2.00	0	14. siRNA-SC-10 PSF1-A488 DAPI IMPa2-A546 _j_TileScan_001 (Stage 10 of 49)	00-6TdtNFNrdbC6mQ9faattPV
0	um	Cell	0.000	1.000	Vesicles Paraspeckle	879	31	siRNA-SC-10 PSF1-A488 IMPa2-A546 DAPI 8C2-siRNA-IMP-a2-a4 V2.00	0	14. siRNA-SC-10 PSF1-A488 DAPI IMPa2-A546 _j_TileScan_001 (Stage 10 of 49)	00-6TdtNFNrdbC6mQ9faattPV
0	um	Cell	0.000	1.000	Vesicles Paraspeckle	880	32	siRNA-SC-10 PSF1-A488 IMPa2-A546 DAPI 8C2-siRNA-IMP-a2-a4 V2.00	0	14. siRNA-SC-10 PSF1-A488 DAPI IMPa2-A546 _j_TileScan_001 (Stage 10 of 49)	00-6TdtNFNrdbC6mQ9faattPV
0	um	Cell	0.000	1.000	Vesicles Paraspeckle	881	33	siRNA-SC-10 PSF1-A488 IMPa2-A546 DAPI 8C2-siRNA-IMP-a2-a4 V2.00	0	14. siRNA-SC-10 PSF1-A488 DAPI IMPa2-A546 _j_TileScan_001 (Stage 10 of 49)	00-6TdtNFNrdbC6mQ9faattPV
0	um	Cell	0.000	1.000	Vesicles Paraspeckle	882	34	siRNA-SC-10 PSF1-A488 IMPa2-A546 DAPI 8C2-siRNA-IMP-a2-a4 V2.00	0	14. siRNA-SC-10 PSF1-A488 DAPI IMPa2-A546 _j_TileScan_001 (Stage 10 of 49)	00-6TdtNFNrdbC6mQ9faattPV
0	um	Cell	0.000	1.000	Vesicles Paraspeckle	883	35	siRNA-SC-10 PSF1-A488 IMPa2-A546 DAPI 8C2-siRNA-IMP-a2-a4 V2.00	0	14. siRNA-SC-10 PSF1-A488 DAPI IMPa2-A546 _j_TileScan_001 (Stage 10 of 49)	00-6TdtNFNrdbC6mQ9faattPV
3	um	Cell	0.000	1.000	Vesicles Paraspeckle	884	36	siRNA-SC-10 PSF1-A488 IMPa2-A546 DAPI 8C2-siRNA-IMP-a2-a4 V2.00	0	14. siRNA-SC-10 PSF1-A488 DAPI IMPa2-A546 _j_TileScan_001 (Stage 10 of 49)	00-6TdtNFNrdbC6mQ9faattPV
0	um	Cell	0.000	1.000	Vesicles Paraspeckle	885	0	siRNA-SC-10 PSF1-A488 IMPa2-A546 DAPI 8C2-siRNA-IMP-a2-a4 V2.00	0	14. siRNA-SC-10 PSF1-A488 DAPI IMPa2-A546 _k_TileScan_001 (Stage 11 of 49)	00-oKb4BXWM4QSaSsnhbUAuD3
0	um	Cell	0.000	1.000	Vesicles Paraspeckle	886	1	siRNA-SC-10 PSF1-A488 IMPa2-A546 DAPI 8C2-siRNA-IMP-a2-a4 V2.00	0	14. siRNA-SC-10 PSF1-A488 DAPI IMPa2-A546 _k_TileScan_001 (Stage 11 of 49)	00-oKb4BXWM4QSaSsnhbUAuD3
0	um	Cell	0.000	1.000	Vesicles Paraspeckle	887	2	siRNA-SC-10 PSF1-A488 IMPa2-A546 DAPI 8C2-siRNA-IMP-a2-a4 V2.00	0	14. siRNA-SC-10 PSF1-A488 DAPI IMPa2-A546 _k_TileScan_001 (Stage 11 of 49)	00-oKb4BXWM4QSaSsnhbUAuD3
0	um	Cell	0.000	1.000	Vesicles Paraspeckle	888	3	siRNA-SC-10 PSF1-A488 IMPa2-A546 DAPI 8C2-siRNA-IMP-a2-a4 V2.00	0	14. siRNA-SC-10 PSF1-A488 DAPI IMPa2-A546 _k_TileScan_001 (Stage 11 of 49)	00-oKb4BXWM4QSaSsnhbUAuD3
0	um	Cell	0.000	1.000	Vesicles Paraspeckle	889	4	siRNA-SC-10 PSF1-A488 IMPa2-A546 DAPI 8C2-siRNA-IMP-a2-a4 V2.00	0	14. siRNA-SC-10 PSF1-A488 DAPI IMPa2-A546 _k_TileScan_001 (Stage 11 of 49)	00-oKb4BXWM4QSaSsnhbUAuD3
0	um	Cell	0.000	1.000	Vesicles Paraspeckle	890	5	siRNA-SC-10 PSF1-A488 IMPa2-A546 DAPI 8C2-siRNA-IMP-a2-a4 V2.00	0	14. siRNA-SC-10 PSF1-A488 DAPI IMPa2-A546 _k_TileScan_001 (Stage 11 of 49)	00-oKb4BXWM4QSaSsnhbUAuD3
0	um	Cell	0.000	1.000	Vesicles Paraspeckle	891	6	siRNA-SC-10 PSF1-A488 IMPa2-A546 DAPI 8C2-siRNA-IMP-a2-a4 V2.00	0	14. siRNA-SC-10 PSF1-A488 DAPI IMPa2-A546 _k_TileScan_001 (Stage 11 of 49)	00-oKb4BXWM4QSaSsnhbUAuD3
0	um	Cell	0.000	1.000	Vesicles Paraspeckle	892	7	siRNA-SC-10 PSF1-A488 IMPa2-A546 DAPI 8C2-siRNA-IMP-a2-a4 V2.00	0	14. siRNA-SC-10 PSF1-A488 DAPI IMPa2-A546 _k_TileScan_001 (Stage 11 of 49)	00-oKb4BXWM4QSaSsnhbUAuD3
0	um	Cell	0.000	1.000	Vesicles Paraspeckle	893	8	siRNA-SC-10 PSF1-A488 IMPa2-A546 DAPI 8C2-siRNA-IMP-a2-a4 V2.00	0	14. siRNA-SC-10 PSF1-A488 DAPI IMPa2-A546 _k_TileScan_001 (Stage 11 of 49)	00-oKb4BXWM4QSaSsnhbUAuD3
0	um	Cell	0.000	1.000	Vesicles Paraspeckle	894	9	siRNA-SC-10 PSF1-A488 IMPa2-A546 DAPI 8C2-siRNA-IMP-a2-a4 V2.00	0	14. siRNA-SC-10 PSF1-A488 DAPI IMPa2-A546 _k_TileScan_001 (Stage 11 of 49)	00-oKb4BXWM4QSaSsnhbUAuD3
0	um	Cell	0.000	1.000	Vesicles Paraspeckle	895	10	siRNA-SC-10 PSF1-A488 IMPa2-A546 DAPI 8C2-siRNA-IMP-a2-a4 V2.00	0	14. siRNA-SC-10 PSF1-A488 DAPI IMPa2-A546 _k_TileScan_001 (Stage 11 of 49)	00-oKb4BXWM4QSaSsnhbUAuD3
0	um	Cell	0.000	1.000	Vesicles Paraspeckle	896	11	siRNA-SC-10 PSF1-A488 IMPa2-A546 DAPI 8C2-siRNA-IMP-a2-a4 V2.00	0	14. siRNA-SC-10 PSF1-A488 DAPI IMPa2-A546 _k_TileScan_001 (Stage 11 of 49)	00-oKb4BXWM4QSaSsnhbUAuD3
0	um	Cell	0.000	1.000	Vesicles Paraspeckle	897	12	siRNA-SC-10 PSF1-A488 IMPa2-A546 DAPI 8C2-siRNA-IMP-a2-a4 V2.00	0	14. siRNA-SC-10 PSF1-A488 DAPI IMPa2-A546 _k_TileScan_001 (Stage 11 of 49)	00-oKb4BXWM4QSaSsnhbUAuD3
1	um	Cell	0.000	1.000	Vesicles Paraspeckle	898	13	siRNA-SC-10 PSF1-A488 IMPa2-A546 DAPI 8C2-siRNA-IMP-a2-a4 V2.00	0	14. siRNA-SC-10 PSF1-A488 DAPI IMPa2-A546 _k_TileScan_001 (Stage 11 of 49)	00-oKb4BXWM4QSaSsnhbUAuD3
0	um	Cell	0.000	1.000	Vesicles Paraspeckle	899	14	siRNA-SC-10 PSF1-A488 IMPa2-A546 DAPI 8C2-siRNA-IMP-a2-a4 V2.00	0	14. siRNA-SC-10 PSF1-A488 DAPI IMPa2-A546 _k_TileScan_001 (Stage 11 of 49)	00-oKb4BXWM4QSaSsnhbUAuD3
0	um	Cell	0.000	1.000	Vesicles Paraspeckle	900	15	siRNA-SC-10 PSF1-A488 IMPa2-A546 DAPI 8C2-siRNA-IMP-a2-a4 V2.00	0	14. siRNA-SC-10 PSF1-A488 DAPI IMPa2-A546 _k_TileScan_001 (Stage 11 of 49)	00-oKb4BXWM4QSaSsnhbUAuD3
0	um	Cell	0.000	1.000	Vesicles Paraspeckle	901	16	siRNA-SC-10 PSF1-A488 IMPa2-A546 DAPI 8C2-siRNA-IMP-a2-a4 V2.00	0	14. siRNA-SC-10 PSF1-A488 DAPI IMPa2-A546 _k_TileScan_001 (Stage 11 of 49)	00-oKb4BXWM4QSaSsnhbUAuD3
0	um	Cell	0.000	1.000	Vesicles Paraspeckle	902	17	siRNA-SC-10 PSF1-A488 IMPa2-A546 DAPI 8C2-siRNA-IMP-a2-a4 V2.00	0	14. siRNA-SC-10 PSF1-A488 DAPI IMPa2-A546 _k_TileScan_001 (Stage 11 of 49)	00-oKb4BXWM4QSaSsnhbUAuD3
0	um	Cell	0.000	1.000	Vesicles Paraspeckle	903	18	siRNA-SC-10 PSF1-A488 IMPa2-A546 DAPI 8C2-siRNA-IMP-a2-a4 V2.00	0	14. siRNA-SC-10 PSF1-A488 DAPI IMPa2-A546 _k_TileScan_001 (Stage 11 of 49)	00-oKb4BXWM4QSaSsnhbUAuD3
0	um	Cell	0.000	1.000	Vesicles Paraspeckle	904	19	siRNA-SC-10 PSF1-A488 IMPa2-A546 DAPI 8C2-siRNA-IMP-a2-a4 V2.00	0	14. siRNA-SC-10 PSF1-A488 DAPI IMPa2-A546 _k_TileScan_001 (Stage 11 of 49)	00-oKb4BXWM4QSaSsnhbUAuD3
0	um	Cell	0.000	1.000	Vesicles Paraspeckle	905	20	siRNA-SC-10 PSF1-A488 IMPa2-A546 DAPI 8C2-siRNA-IMP-a2-a4 V2.00	0	14. siRNA-SC-10 PSF1-A488 DAPI IMPa2-A546 _k_TileScan_001 (Stage 11 of 49)	00-oKb4BXWM4QSaSsnhbUAuD3
0	um	Cell	0.000	1.000	Vesicles Paraspeckle	906	21	siRNA-SC-10 PSF1-A488 IMPa2-A546 DAPI 8C2-siRNA-IMP-a2-a4 V2.00	0	14. siRNA-SC-10 PSF1-A488 DAPI IMPa2-A546 _k_TileScan_001 (Stage 11 of 49)	00-oKb4BXWM4QSaSsnhbUAuD3
0	um	Cell	0.000	1.000	Vesicles Paraspeckle	907	22	siRNA-SC-10 PSF1-A488 IMPa2-A546 DAPI 8C2-siRNA-IMP-a2-a4 V2.00	0	14. siRNA-SC-10 PSF1-A488 DAPI IMPa2-A546 _k_TileScan_001 (Stage 11 of 49)	00-oKb4BXWM4QSaSsnhbUAuD3
0	um	Cell	0.000	1.000	Vesicles Paraspeckle	908	23	siRNA-SC-10 PSF1-A488 IMPa2-A546 DAPI 8C2-siRNA-IMP-a2-a4 V2.00	0	14. siRNA-SC-10 PSF1-A488 DAPI IMPa2-A546 _k_TileScan_001 (Stage 11 of 49)	00-oKb4BXWM4QSaSsnhbUAuD3
0	um	Cell	0.000	1.000	Vesicles Paraspeckle	909	24	siRNA-SC-10 PSF1-A488 IMPa2-A546 DAPI 8C2-siRNA-IMP-a2-a4 V2.00	0	14. siRNA-SC-10 PSF1-A488 DAPI IMPa2-A546 _k_TileScan_001 (Stage 11 of 49)	00-oKb4BXWM4QSaSsnhbUAuD3
0	um	Cell	0.000	1.000	Vesicles Paraspeckle	910	25	siRNA-SC-10 PSF1-A488 IMPa2-A546 DAPI 8C2-siRNA-IMP-a2-a4 V2.00	0	14. siRNA-SC-10 PSF1-A488 DAPI IMPa2-A546 _k_TileScan_001 (Stage 11 of 49)	00-oKb4BXWM4QSaSsnhbUAuD3
0	um	Cell	0.000	1.000	Vesicles Paraspeckle	911	26	siRNA-SC-10 PSF1-A488 IMPa2-A546 DAPI 8C2-siRNA-IMP-a2-a4 V2.00	0	14. siRNA-SC-10 PSF1-A488 DAPI IMPa2-A546 _k_TileScan_001 (Stage 11 of 49)	00-oKb4BXWM4QSaSsnhbUAuD3
0	um	Cell	0.000	1.000	Vesicles Paraspeckle	912	27	siRNA-SC-10 PSF1-A488 IMPa2-A546 DAPI 8C2-siRNA-IMP-a2-a4 V2.00	0	14. siRNA-SC-10 PSF1-A488 DAPI IMPa2-A546 _k_TileScan_001 (Stage 11 of 49)	00-oKb4BXWM4QSaSsnhbUAuD3
0	um	Cell	0.000	1.000	Vesicles Paraspeckle	913	28	siRNA-SC-10 PSF1-A488 IMPa2-A546 DAPI 8C2-siRNA-IMP-a2-a4 V2.00	0	14. siRNA-SC-10 PSF1-A488 DAPI IMPa2-A546 _k_TileScan_001 (Stage 11 of 49)	00-oKb4BXWM4QSaSsnhbUAuD3
0	um	Cell	0.000	1.000	Vesicles Paraspeckle	914	29	siRNA-SC-10 PSF1-A488 IMPa2-A546 DAPI 8C2-siRNA-IMP-a2-a4 V2.00	0	14. siRNA-SC-10 PSF1-A488 DAPI IMPa2-A546 _k_TileScan_001 (Stage 11 of 49)	00-oKb4BXWM4QSaSsnhbUAuD3
0	um	Cell	0.000	1.000	Vesicles Paraspeckle	915	30	siRNA-SC-10 PSF1-A488 IMPa2-A546 DAPI 8C2-siRNA-IMP-a2-a4 V2.00	0	14. siRNA-SC-10 PSF1-A488 DAPI IMPa2-A546 _k_TileScan_001 (Stage 11 of 49)	00-oKb4BXWM4QSaSsnhbUAuD3
0	um	Cell	0.000	1.000	Vesicles Paraspeckle	916	31	siRNA-SC-10 PSF1-A488 IMPa2-A546 DAPI 8C2-siRNA-IMP-a2-a4 V2.00	0	14. siRNA-SC-10 PSF1-A488 DAPI IMPa2-A546 _k_TileScan_001 (Stage 11 of 49)	00-oKb4BXWM4QSaSsnhbUAuD3
0	um	Cell	0.000	1.000	Vesicles Paraspeckle	917	32	siRNA-SC-10 PSF1-A488 IMPa2-A546 DAPI 8C2-siRNA-IMP-a2-a4 V2.00	0	14. siRNA-SC-10 PSF1-A488 DAPI IMPa2-A546 _k_TileScan_001 (Stage 11 of 49)	00-oKb4BXWM4QSaSsnhbUAuD3
0	um	Cell	0.000	1.000	Vesicles Paraspeckle	918	33	siRNA-SC-10 PSF1-A488 IMPa2-A546 DAPI 8C2-siRNA-IMP-a2-a4 V2.00	0	14. siRNA-SC-10 PSF1-A488 DAPI IMPa2-A546 _k_TileScan_001 (Stage 11 of 49)	00-oKb4BXWM4QSaSsnhbUAuD3
4	um	Cell	0.000	1.000	Vesicles Paraspeckle	919	34	siRNA-SC-10 PSF1-A488 IMPa2-A546 DAPI 8C2-siRNA-IMP-a2-a4 V2.00	0	14. siRNA-SC-10 PSF1-A488 DAPI IMPa2-A546 _k_TileScan_001 (Stage 11 of 49)	00-oKb4BXWM4QSaSsnhbUAuD3
0	um	Cell	0.000	1.000	Vesicles Paraspeckle	920	35	siRNA-SC-10 PSF1-A488 IMPa2-A546 DAPI 8C2-siRNA-IMP-a2-a4 V2.00	0	14. siRNA-SC-10 PSF1-A488 DAPI IMPa2-A546 _k_TileScan_001 (Stage 11 of 49)	00-oKb4BXWM4QSaSsnhbUAuD3
0	um	Cell	0.000	1.000	Vesicles Paraspeckle	921	36	siRNA-SC-10 PSF1-A488 IMPa2-A546 DAPI 8C2-siRNA-IMP-a2-a4 V2.00	0	14. siRNA-SC-10 PSF1-A488 DAPI IMPa2-A546 _k_TileScan_001 (Stage 11 of 49)	00-oKb4BXWM4QSaSsnhbUAuD3
0	um	Cell	0.000	1.000	Vesicles Paraspeckle	922	37	siRNA-SC-10 PSF1-A488 IMPa2-A546 DAPI 8C2-siRNA-IMP-a2-a4 V2.00	0	14. siRNA-SC-10 PSF1-A488 DAPI IMPa2-A546 _k_TileScan_001 (Stage 11 of 49)	00-oKb4BXWM4QSaSsnhbUAuD3
0	um	Cell	0.000	1.000	Vesicles Paraspeckle	923	38	siRNA-SC-10 PSF1-A488 IMPa2-A546 DAPI 8C2-siRNA-IMP-a2-a4 V2.00	0	14. siRNA-SC-10 PSF1-A488 DAPI IMPa2-A546 _k_TileScan_001 (Stage 11 of 49)	00-oKb4BXWM4QSaSsnhbUAuD3
0	um	Cell	0.000	1.000	Vesicles Paraspeckle	924	39	siRNA-SC-10 PSF1-A488 IMPa2-A546 DAPI 8C2-siRNA-IMP-a2-a4 V2.00	0	14. siRNA-SC-10 PSF1-A488 DAPI IMPa2-A546 _k_TileScan_001 (Stage 11 of 49)	00-oKb4BXWM4QSaSsnhbUAuD3
0	um	Cell	0.000	1.000	Vesicles Paraspeckle	925	40	siRNA-SC-10 PSF1-A488 IMPa2-A546 DAPI 8C2-siRNA-IMP-a2-a4 V2.00	0	14. siRNA-SC-10 PSF1-A488 DAPI IMPa2-A546 _k_TileScan_001 (Stage 11 of 49)	00-oKb4BXWM4QSaSsnhbUAuD3
0	um	Cell	0.000	1.000	Vesicles Paraspeckle	926	41	siRNA-SC-10 PSF1-A488 IMPa2-A546 DAPI 8C2-siRNA-IMP-a2-a4 V2.00	0	14. siRNA-SC-10 PSF1-A488 DAPI IMPa2-A546 _k_TileScan_001 (Stage 11 of 49)	00-oKb4BXWM4QSaSsnhbUAuD3
0	um	Cell	0.000	1.000	Vesicles Paraspeckle	927	42	siRNA-SC-10 PSF1-A488 IMPa2-A546 DAPI 8C2-siRNA-IMP-a2-a4 V2.00	0	14. siRNA-SC-10 PSF1-A488 DAPI IMPa2-A546 _k_TileScan_001 (Stage 11 of 49)	00-oKb4BXWM4QSaSsnhbUAuD3
0	um	Cell	0.000	1.000	Vesicles Paraspeckle	928	43	siRNA-SC-10 PSF1-A488 IMPa2-A546 DAPI 8C2-siRNA-IMP-a2-a4 V2.00	0	14. siRNA-SC-10 PSF1-A488 DAPI IMPa2-A546 _k_TileScan_001 (Stage 11 of 49)	00-oKb4BXWM4QSaSsnhbUAuD3
0	um	Cell	0.000	1.000	Vesicles Paraspeckle	929	0	siRNA-SC-10 PSF1-A488 IMPa2-A546 DAPI 8C2-siRNA-IMP-a2-a4 V2.00	0	14. siRNA-SC-10 PSF1-A488 DAPI IMPa2-A546 _l_TileScan_001 (Stage 12 of 49)	00-Z7SYXNhyeTVZSaG6XQPxuP
0	um	Cell	0.000	1.000	Vesicles Paraspeckle	930	1	siRNA-SC-10 PSF1-A488 IMPa2-A546 DAPI 8C2-siRNA-IMP-a2-a4 V2.00	0	14. siRNA-SC-10 PSF1-A488 DAPI IMPa2-A546 _l_TileScan_001 (Stage 12 of 49)	00-Z7SYXNhyeTVZSaG6XQPxuP
0	um	Cell	0.000	1.000	Vesicles Paraspeckle	931	2	siRNA-SC-10 PSF1-A488 IMPa2-A546 DAPI 8C2-siRNA-IMP-a2-a4 V2.00	0	14. siRNA-SC-10 PSF1-A488 DAPI IMPa2-A546 _l_TileScan_001 (Stage 12 of 49)	00-Z7SYXNhyeTVZSaG6XQPxuP
0	um	Cell	0.000	1.000	Vesicles Paraspeckle	932	3	siRNA-SC-10 PSF1-A488 IMPa2-A546 DAPI 8C2-siRNA-IMP-a2-a4 V2.00	0	14. siRNA-SC-10 PSF1-A488 DAPI IMPa2-A546 _l_TileScan_001 (Stage 12 of 49)	00-Z7SYXNhyeTVZSaG6XQPxuP
1	um	Cell	0.000	1.000	Vesicles Paraspeckle	933	4	siRNA-SC-10 PSF1-A488 IMPa2-A546 DAPI 8C2-siRNA-IMP-a2-a4 V2.00	0	14. siRNA-SC-10 PSF1-A488 DAPI IMPa2-A546 _l_TileScan_001 (Stage 12 of 49)	00-Z7SYXNhyeTVZSaG6XQPxuP
0	um	Cell	0.000	1.000	Vesicles Paraspeckle	934	5	siRNA-SC-10 PSF1-A488 IMPa2-A546 DAPI 8C2-siRNA-IMP-a2-a4 V2.00	0	14. siRNA-SC-10 PSF1-A488 DAPI IMPa2-A546 _l_TileScan_001 (Stage 12 of 49)	00-Z7SYXNhyeTVZSaG6XQPxuP
0	um	Cell	0.000	1.000	Vesicles Paraspeckle	935	6	siRNA-SC-10 PSF1-A488 IMPa2-A546 DAPI 8C2-siRNA-IMP-a2-a4 V2.00	0	14. siRNA-SC-10 PSF1-A488 DAPI IMPa2-A546 _l_TileScan_001 (Stage 12 of 49)	00-Z7SYXNhyeTVZSaG6XQPxuP
0	um	Cell	0.000	1.000	Vesicles Paraspeckle	936	7	siRNA-SC-10 PSF1-A488 IMPa2-A546 DAPI 8C2-siRNA-IMP-a2-a4 V2.00	0	14. siRNA-SC-10 PSF1-A488 DAPI IMPa2-A546 _l_TileScan_001 (Stage 12 of 49)	00-Z7SYXNhyeTVZSaG6XQPxuP
0	um	Cell	0.000	1.000	Vesicles Paraspeckle	937	8	siRNA-SC-10 PSF1-A488 IMPa2-A546 DAPI 8C2-siRNA-IMP-a2-a4 V2.00	0	14. siRNA-SC-10 PSF1-A488 DAPI IMPa2-A546 _l_TileScan_001 (Stage 12 of 49)	00-Z7SYXNhyeTVZSaG6XQPxuP
1	um	Cell	0.000	1.000	Vesicles Paraspeckle	938	9	siRNA-SC-10 PSF1-A488 IMPa2-A546 DAPI 8C2-siRNA-IMP-a2-a4 V2.00	0	14. siRNA-SC-10 PSF1-A488 DAPI IMPa2-A546 _l_TileScan_001 (Stage 12 of 49)	00-Z7SYXNhyeTVZSaG6XQPxuP
0	um	Cell	0.000	1.000	Vesicles Paraspeckle	939	10	siRNA-SC-10 PSF1-A488 IMPa2-A546 DAPI 8C2-siRNA-IMP-a2-a4 V2.00	0	14. siRNA-SC-10 PSF1-A488 DAPI IMPa2-A546 _l_TileScan_001 (Stage 12 of 49)	00-Z7SYXNhyeTVZSaG6XQPxuP
0	um	Cell	0.000	1.000	Vesicles Paraspeckle	940	11	siRNA-SC-10 PSF1-A488 IMPa2-A546 DAPI 8C2-siRNA-IMP-a2-a4 V2.00	0	14. siRNA-SC-10 PSF1-A488 DAPI IMPa2-A546 _l_TileScan_001 (Stage 12 of 49)	00-Z7SYXNhyeTVZSaG6XQPxuP
0	um	Cell	0.000	1.000	Vesicles Paraspeckle	941	12	siRNA-SC-10 PSF1-A488 IMPa2-A546 DAPI 8C2-siRNA-IMP-a2-a4 V2.00	0	14. siRNA-SC-10 PSF1-A488 DAPI IMPa2-A546 _l_TileScan_001 (Stage 12 of 49)	00-Z7SYXNhyeTVZSaG6XQPxuP
0	um	Cell	0.000	1.000	Vesicles Paraspeckle	942	13	siRNA-SC-10 PSF1-A488 IMPa2-A546 DAPI 8C2-siRNA-IMP-a2-a4 V2.00	0	14. siRNA-SC-10 PSF1-A488 DAPI IMPa2-A546 _l_TileScan_001 (Stage 12 of 49)	00-Z7SYXNhyeTVZSaG6XQPxuP
0	um	Cell	0.000	1.000	Vesicles Paraspeckle	943	14	siRNA-SC-10 PSF1-A488 IMPa2-A546 DAPI 8C2-siRNA-IMP-a2-a4 V2.00	0	14. siRNA-SC-10 PSF1-A488 DAPI IMPa2-A546 _l_TileScan_001 (Stage 12 of 49)	00-Z7SYXNhyeTVZSaG6XQPxuP
0	um	Cell	0.000	1.000	Vesicles Paraspeckle	944	15	siRNA-SC-10 PSF1-A488 IMPa2-A546 DAPI 8C2-siRNA-IMP-a2-a4 V2.00	0	14. siRNA-SC-10 PSF1-A488 DAPI IMPa2-A546 _l_TileScan_001 (Stage 12 of 49)	00-Z7SYXNhyeTVZSaG6XQPxuP
0	um	Cell	0.000	1.000	Vesicles Paraspeckle	945	16	siRNA-SC-10 PSF1-A488 IMPa2-A546 DAPI 8C2-siRNA-IMP-a2-a4 V2.00	0	14. siRNA-SC-10 PSF1-A488 DAPI IMPa2-A546 _l_TileScan_001 (Stage 12 of 49)	00-Z7SYXNhyeTVZSaG6XQPxuP
1	um	Cell	0.000	1.000	Vesicles Paraspeckle	946	17	siRNA-SC-10 PSF1-A488 IMPa2-A546 DAPI 8C2-siRNA-IMP-a2-a4 V2.00	0	14. siRNA-SC-10 PSF1-A488 DAPI IMPa2-A546 _l_TileScan_001 (Stage 12 of 49)	00-Z7SYXNhyeTVZSaG6XQPxuP
0	um	Cell	0.000	1.000	Vesicles Paraspeckle	947	18	siRNA-SC-10 PSF1-A488 IMPa2-A546 DAPI 8C2-siRNA-IMP-a2-a4 V2.00	0	14. siRNA-SC-10 PSF1-A488 DAPI IMPa2-A546 _l_TileScan_001 (Stage 12 of 49)	00-Z7SYXNhyeTVZSaG6XQPxuP
0	um	Cell	0.000	1.000	Vesicles Paraspeckle	948	19	siRNA-SC-10 PSF1-A488 IMPa2-A546 DAPI 8C2-siRNA-IMP-a2-a4 V2.00	0	14. siRNA-SC-10 PSF1-A488 DAPI IMPa2-A546 _l_TileScan_001 (Stage 12 of 49)	00-Z7SYXNhyeTVZSaG6XQPxuP
0	um	Cell	0.000	1.000	Vesicles Paraspeckle	949	20	siRNA-SC-10 PSF1-A488 IMPa2-A546 DAPI 8C2-siRNA-IMP-a2-a4 V2.00	0	14. siRNA-SC-10 PSF1-A488 DAPI IMPa2-A546 _l_TileScan_001 (Stage 12 of 49)	00-Z7SYXNhyeTVZSaG6XQPxuP
0	um	Cell	0.000	1.000	Vesicles Paraspeckle	950	21	siRNA-SC-10 PSF1-A488 IMPa2-A546 DAPI 8C2-siRNA-IMP-a2-a4 V2.00	0	14. siRNA-SC-10 PSF1-A488 DAPI IMPa2-A546 _l_TileScan_001 (Stage 12 of 49)	00-Z7SYXNhyeTVZSaG6XQPxuP
1	um	Cell	0.000	1.000	Vesicles Paraspeckle	951	22	siRNA-SC-10 PSF1-A488 IMPa2-A546 DAPI 8C2-siRNA-IMP-a2-a4 V2.00	0	14. siRNA-SC-10 PSF1-A488 DAPI IMPa2-A546 _l_TileScan_001 (Stage 12 of 49)	00-Z7SYXNhyeTVZSaG6XQPxuP
0	um	Cell	0.000	1.000	Vesicles Paraspeckle	952	23	siRNA-SC-10 PSF1-A488 IMPa2-A546 DAPI 8C2-siRNA-IMP-a2-a4 V2.00	0	14. siRNA-SC-10 PSF1-A488 DAPI IMPa2-A546 _l_TileScan_001 (Stage 12 of 49)	00-Z7SYXNhyeTVZSaG6XQPxuP
0	um	Cell	0.000	1.000	Vesicles Paraspeckle	953	24	siRNA-SC-10 PSF1-A488 IMPa2-A546 DAPI 8C2-siRNA-IMP-a2-a4 V2.00	0	14. siRNA-SC-10 PSF1-A488 DAPI IMPa2-A546 _l_TileScan_001 (Stage 12 of 49)	00-Z7SYXNhyeTVZSaG6XQPxuP
0	um	Cell	0.000	1.000	Vesicles Paraspeckle	954	25	siRNA-SC-10 PSF1-A488 IMPa2-A546 DAPI 8C2-siRNA-IMP-a2-a4 V2.00	0	14. siRNA-SC-10 PSF1-A488 DAPI IMPa2-A546 _l_TileScan_001 (Stage 12 of 49)	00-Z7SYXNhyeTVZSaG6XQPxuP
0	um	Cell	0.000	1.000	Vesicles Paraspeckle	955	26	siRNA-SC-10 PSF1-A488 IMPa2-A546 DAPI 8C2-siRNA-IMP-a2-a4 V2.00	0	14. siRNA-SC-10 PSF1-A488 DAPI IMPa2-A546 _l_TileScan_001 (Stage 12 of 49)	00-Z7SYXNhyeTVZSaG6XQPxuP
0	um	Cell	0.000	1.000	Vesicles Paraspeckle	956	27	siRNA-SC-10 PSF1-A488 IMPa2-A546 DAPI 8C2-siRNA-IMP-a2-a4 V2.00	0	14. siRNA-SC-10 PSF1-A488 DAPI IMPa2-A546 _l_TileScan_001 (Stage 12 of 49)	00-Z7SYXNhyeTVZSaG6XQPxuP
0	um	Cell	0.000	1.000	Vesicles Paraspeckle	957	28	siRNA-SC-10 PSF1-A488 IMPa2-A546 DAPI 8C2-siRNA-IMP-a2-a4 V2.00	0	14. siRNA-SC-10 PSF1-A488 DAPI IMPa2-A546 _l_TileScan_001 (Stage 12 of 49)	00-Z7SYXNhyeTVZSaG6XQPxuP
0	um	Cell	0.000	1.000	Vesicles Paraspeckle	958	29	siRNA-SC-10 PSF1-A488 IMPa2-A546 DAPI 8C2-siRNA-IMP-a2-a4 V2.00	0	14. siRNA-SC-10 PSF1-A488 DAPI IMPa2-A546 _l_TileScan_001 (Stage 12 of 49)	00-Z7SYXNhyeTVZSaG6XQPxuP
0	um	Cell	0.000	1.000	Vesicles Paraspeckle	959	30	siRNA-SC-10 PSF1-A488 IMPa2-A546 DAPI 8C2-siRNA-IMP-a2-a4 V2.00	0	14. siRNA-SC-10 PSF1-A488 DAPI IMPa2-A546 _l_TileScan_001 (Stage 12 of 49)	00-Z7SYXNhyeTVZSaG6XQPxuP
0	um	Cell	0.000	1.000	Vesicles Paraspeckle	960	31	siRNA-SC-10 PSF1-A488 IMPa2-A546 DAPI 8C2-siRNA-IMP-a2-a4 V2.00	0	14. siRNA-SC-10 PSF1-A488 DAPI IMPa2-A546 _l_TileScan_001 (Stage 12 of 49)	00-Z7SYXNhyeTVZSaG6XQPxuP
0	um	Cell	0.000	1.000	Vesicles Paraspeckle	961	32	siRNA-SC-10 PSF1-A488 IMPa2-A546 DAPI 8C2-siRNA-IMP-a2-a4 V2.00	0	14. siRNA-SC-10 PSF1-A488 DAPI IMPa2-A546 _l_TileScan_001 (Stage 12 of 49)	00-Z7SYXNhyeTVZSaG6XQPxuP
0	um	Cell	0.000	1.000	Vesicles Paraspeckle	962	33	siRNA-SC-10 PSF1-A488 IMPa2-A546 DAPI 8C2-siRNA-IMP-a2-a4 V2.00	0	14. siRNA-SC-10 PSF1-A488 DAPI IMPa2-A546 _l_TileScan_001 (Stage 12 of 49)	00-Z7SYXNhyeTVZSaG6XQPxuP
0	um	Cell	0.000	1.000	Vesicles Paraspeckle	963	34	siRNA-SC-10 PSF1-A488 IMPa2-A546 DAPI 8C2-siRNA-IMP-a2-a4 V2.00	0	14. siRNA-SC-10 PSF1-A488 DAPI IMPa2-A546 _l_TileScan_001 (Stage 12 of 49)	00-Z7SYXNhyeTVZSaG6XQPxuP
0	um	Cell	0.000	1.000	Vesicles Paraspeckle	964	35	siRNA-SC-10 PSF1-A488 IMPa2-A546 DAPI 8C2-siRNA-IMP-a2-a4 V2.00	0	14. siRNA-SC-10 PSF1-A488 DAPI IMPa2-A546 _l_TileScan_001 (Stage 12 of 49)	00-Z7SYXNhyeTVZSaG6XQPxuP
0	um	Cell	0.000	1.000	Vesicles Paraspeckle	965	36	siRNA-SC-10 PSF1-A488 IMPa2-A546 DAPI 8C2-siRNA-IMP-a2-a4 V2.00	0	14. siRNA-SC-10 PSF1-A488 DAPI IMPa2-A546 _l_TileScan_001 (Stage 12 of 49)	00-Z7SYXNhyeTVZSaG6XQPxuP
0	um	Cell	0.000	1.000	Vesicles Paraspeckle	966	37	siRNA-SC-10 PSF1-A488 IMPa2-A546 DAPI 8C2-siRNA-IMP-a2-a4 V2.00	0	14. siRNA-SC-10 PSF1-A488 DAPI IMPa2-A546 _l_TileScan_001 (Stage 12 of 49)	00-Z7SYXNhyeTVZSaG6XQPxuP
0	um	Cell	0.000	1.000	Vesicles Paraspeckle	967	38	siRNA-SC-10 PSF1-A488 IMPa2-A546 DAPI 8C2-siRNA-IMP-a2-a4 V2.00	0	14. siRNA-SC-10 PSF1-A488 DAPI IMPa2-A546 _l_TileScan_001 (Stage 12 of 49)	00-Z7SYXNhyeTVZSaG6XQPxuP
0	um	Cell	0.000	1.000	Vesicles Paraspeckle	968	39	siRNA-SC-10 PSF1-A488 IMPa2-A546 DAPI 8C2-siRNA-IMP-a2-a4 V2.00	0	14. siRNA-SC-10 PSF1-A488 DAPI IMPa2-A546 _l_TileScan_001 (Stage 12 of 49)	00-Z7SYXNhyeTVZSaG6XQPxuP
0	um	Cell	0.000	1.000	Vesicles Paraspeckle	969	40	siRNA-SC-10 PSF1-A488 IMPa2-A546 DAPI 8C2-siRNA-IMP-a2-a4 V2.00	0	14. siRNA-SC-10 PSF1-A488 DAPI IMPa2-A546 _l_TileScan_001 (Stage 12 of 49)	00-Z7SYXNhyeTVZSaG6XQPxuP
0	um	Cell	0.000	1.000	Vesicles Paraspeckle	970	41	siRNA-SC-10 PSF1-A488 IMPa2-A546 DAPI 8C2-siRNA-IMP-a2-a4 V2.00	0	14. siRNA-SC-10 PSF1-A488 DAPI IMPa2-A546 _l_TileScan_001 (Stage 12 of 49)	00-Z7SYXNhyeTVZSaG6XQPxuP
0	um	Cell	0.000	1.000	Vesicles Paraspeckle	971	42	siRNA-SC-10 PSF1-A488 IMPa2-A546 DAPI 8C2-siRNA-IMP-a2-a4 V2.00	0	14. siRNA-SC-10 PSF1-A488 DAPI IMPa2-A546 _l_TileScan_001 (Stage 12 of 49)	00-Z7SYXNhyeTVZSaG6XQPxuP
0	um	Cell	0.000	1.000	Vesicles Paraspeckle	972	0	siRNA-SC-10 PSF1-A488 IMPa2-A546 DAPI 8C2-siRNA-IMP-a2-a4 V2.00	0	14. siRNA-SC-10 PSF1-A488 DAPI IMPa2-A546 _m_TileScan_001 (Stage 13 of 49)	00-vjBj4TNk6ojPU9oAdEmRPC
0	um	Cell	0.000	1.000	Vesicles Paraspeckle	973	1	siRNA-SC-10 PSF1-A488 IMPa2-A546 DAPI 8C2-siRNA-IMP-a2-a4 V2.00	0	14. siRNA-SC-10 PSF1-A488 DAPI IMPa2-A546 _m_TileScan_001 (Stage 13 of 49)	00-vjBj4TNk6ojPU9oAdEmRPC
0	um	Cell	0.000	1.000	Vesicles Paraspeckle	974	2	siRNA-SC-10 PSF1-A488 IMPa2-A546 DAPI 8C2-siRNA-IMP-a2-a4 V2.00	0	14. siRNA-SC-10 PSF1-A488 DAPI IMPa2-A546 _m_TileScan_001 (Stage 13 of 49)	00-vjBj4TNk6ojPU9oAdEmRPC
0	um	Cell	0.000	1.000	Vesicles Paraspeckle	975	3	siRNA-SC-10 PSF1-A488 IMPa2-A546 DAPI 8C2-siRNA-IMP-a2-a4 V2.00	0	14. siRNA-SC-10 PSF1-A488 DAPI IMPa2-A546 _m_TileScan_001 (Stage 13 of 49)	00-vjBj4TNk6ojPU9oAdEmRPC
0	um	Cell	0.000	1.000	Vesicles Paraspeckle	976	4	siRNA-SC-10 PSF1-A488 IMPa2-A546 DAPI 8C2-siRNA-IMP-a2-a4 V2.00	0	14. siRNA-SC-10 PSF1-A488 DAPI IMPa2-A546 _m_TileScan_001 (Stage 13 of 49)	00-vjBj4TNk6ojPU9oAdEmRPC
0	um	Cell	0.000	1.000	Vesicles Paraspeckle	977	5	siRNA-SC-10 PSF1-A488 IMPa2-A546 DAPI 8C2-siRNA-IMP-a2-a4 V2.00	0	14. siRNA-SC-10 PSF1-A488 DAPI IMPa2-A546 _m_TileScan_001 (Stage 13 of 49)	00-vjBj4TNk6ojPU9oAdEmRPC
0	um	Cell	0.000	1.000	Vesicles Paraspeckle	978	6	siRNA-SC-10 PSF1-A488 IMPa2-A546 DAPI 8C2-siRNA-IMP-a2-a4 V2.00	0	14. siRNA-SC-10 PSF1-A488 DAPI IMPa2-A546 _m_TileScan_001 (Stage 13 of 49)	00-vjBj4TNk6ojPU9oAdEmRPC
0	um	Cell	0.000	1.000	Vesicles Paraspeckle	979	7	siRNA-SC-10 PSF1-A488 IMPa2-A546 DAPI 8C2-siRNA-IMP-a2-a4 V2.00	0	14. siRNA-SC-10 PSF1-A488 DAPI IMPa2-A546 _m_TileScan_001 (Stage 13 of 49)	00-vjBj4TNk6ojPU9oAdEmRPC
0	um	Cell	0.000	1.000	Vesicles Paraspeckle	980	8	siRNA-SC-10 PSF1-A488 IMPa2-A546 DAPI 8C2-siRNA-IMP-a2-a4 V2.00	0	14. siRNA-SC-10 PSF1-A488 DAPI IMPa2-A546 _m_TileScan_001 (Stage 13 of 49)	00-vjBj4TNk6ojPU9oAdEmRPC
0	um	Cell	0.000	1.000	Vesicles Paraspeckle	981	9	siRNA-SC-10 PSF1-A488 IMPa2-A546 DAPI 8C2-siRNA-IMP-a2-a4 V2.00	0	14. siRNA-SC-10 PSF1-A488 DAPI IMPa2-A546 _m_TileScan_001 (Stage 13 of 49)	00-vjBj4TNk6ojPU9oAdEmRPC
0	um	Cell	0.000	1.000	Vesicles Paraspeckle	982	10	siRNA-SC-10 PSF1-A488 IMPa2-A546 DAPI 8C2-siRNA-IMP-a2-a4 V2.00	0	14. siRNA-SC-10 PSF1-A488 DAPI IMPa2-A546 _m_TileScan_001 (Stage 13 of 49)	00-vjBj4TNk6ojPU9oAdEmRPC
0	um	Cell	0.000	1.000	Vesicles Paraspeckle	983	11	siRNA-SC-10 PSF1-A488 IMPa2-A546 DAPI 8C2-siRNA-IMP-a2-a4 V2.00	0	14. siRNA-SC-10 PSF1-A488 DAPI IMPa2-A546 _m_TileScan_001 (Stage 13 of 49)	00-vjBj4TNk6ojPU9oAdEmRPC
0	um	Cell	0.000	1.000	Vesicles Paraspeckle	984	12	siRNA-SC-10 PSF1-A488 IMPa2-A546 DAPI 8C2-siRNA-IMP-a2-a4 V2.00	0	14. siRNA-SC-10 PSF1-A488 DAPI IMPa2-A546 _m_TileScan_001 (Stage 13 of 49)	00-vjBj4TNk6ojPU9oAdEmRPC
1	um	Cell	0.000	1.000	Vesicles Paraspeckle	985	13	siRNA-SC-10 PSF1-A488 IMPa2-A546 DAPI 8C2-siRNA-IMP-a2-a4 V2.00	0	14. siRNA-SC-10 PSF1-A488 DAPI IMPa2-A546 _m_TileScan_001 (Stage 13 of 49)	00-vjBj4TNk6ojPU9oAdEmRPC
0	um	Cell	0.000	1.000	Vesicles Paraspeckle	986	14	siRNA-SC-10 PSF1-A488 IMPa2-A546 DAPI 8C2-siRNA-IMP-a2-a4 V2.00	0	14. siRNA-SC-10 PSF1-A488 DAPI IMPa2-A546 _m_TileScan_001 (Stage 13 of 49)	00-vjBj4TNk6ojPU9oAdEmRPC
0	um	Cell	0.000	1.000	Vesicles Paraspeckle	987	15	siRNA-SC-10 PSF1-A488 IMPa2-A546 DAPI 8C2-siRNA-IMP-a2-a4 V2.00	0	14. siRNA-SC-10 PSF1-A488 DAPI IMPa2-A546 _m_TileScan_001 (Stage 13 of 49)	00-vjBj4TNk6ojPU9oAdEmRPC
0	um	Cell	0.000	1.000	Vesicles Paraspeckle	988	16	siRNA-SC-10 PSF1-A488 IMPa2-A546 DAPI 8C2-siRNA-IMP-a2-a4 V2.00	0	14. siRNA-SC-10 PSF1-A488 DAPI IMPa2-A546 _m_TileScan_001 (Stage 13 of 49)	00-vjBj4TNk6ojPU9oAdEmRPC
0	um	Cell	0.000	1.000	Vesicles Paraspeckle	989	17	siRNA-SC-10 PSF1-A488 IMPa2-A546 DAPI 8C2-siRNA-IMP-a2-a4 V2.00	0	14. siRNA-SC-10 PSF1-A488 DAPI IMPa2-A546 _m_TileScan_001 (Stage 13 of 49)	00-vjBj4TNk6ojPU9oAdEmRPC
0	um	Cell	0.000	1.000	Vesicles Paraspeckle	990	18	siRNA-SC-10 PSF1-A488 IMPa2-A546 DAPI 8C2-siRNA-IMP-a2-a4 V2.00	0	14. siRNA-SC-10 PSF1-A488 DAPI IMPa2-A546 _m_TileScan_001 (Stage 13 of 49)	00-vjBj4TNk6ojPU9oAdEmRPC
0	um	Cell	0.000	1.000	Vesicles Paraspeckle	991	19	siRNA-SC-10 PSF1-A488 IMPa2-A546 DAPI 8C2-siRNA-IMP-a2-a4 V2.00	0	14. siRNA-SC-10 PSF1-A488 DAPI IMPa2-A546 _m_TileScan_001 (Stage 13 of 49)	00-vjBj4TNk6ojPU9oAdEmRPC
0	um	Cell	0.000	1.000	Vesicles Paraspeckle	992	20	siRNA-SC-10 PSF1-A488 IMPa2-A546 DAPI 8C2-siRNA-IMP-a2-a4 V2.00	0	14. siRNA-SC-10 PSF1-A488 DAPI IMPa2-A546 _m_TileScan_001 (Stage 13 of 49)	00-vjBj4TNk6ojPU9oAdEmRPC
0	um	Cell	0.000	1.000	Vesicles Paraspeckle	993	21	siRNA-SC-10 PSF1-A488 IMPa2-A546 DAPI 8C2-siRNA-IMP-a2-a4 V2.00	0	14. siRNA-SC-10 PSF1-A488 DAPI IMPa2-A546 _m_TileScan_001 (Stage 13 of 49)	00-vjBj4TNk6ojPU9oAdEmRPC
0	um	Cell	0.000	1.000	Vesicles Paraspeckle	994	22	siRNA-SC-10 PSF1-A488 IMPa2-A546 DAPI 8C2-siRNA-IMP-a2-a4 V2.00	0	14. siRNA-SC-10 PSF1-A488 DAPI IMPa2-A546 _m_TileScan_001 (Stage 13 of 49)	00-vjBj4TNk6ojPU9oAdEmRPC
0	um	Cell	0.000	1.000	Vesicles Paraspeckle	995	23	siRNA-SC-10 PSF1-A488 IMPa2-A546 DAPI 8C2-siRNA-IMP-a2-a4 V2.00	0	14. siRNA-SC-10 PSF1-A488 DAPI IMPa2-A546 _m_TileScan_001 (Stage 13 of 49)	00-vjBj4TNk6ojPU9oAdEmRPC
0	um	Cell	0.000	1.000	Vesicles Paraspeckle	996	24	siRNA-SC-10 PSF1-A488 IMPa2-A546 DAPI 8C2-siRNA-IMP-a2-a4 V2.00	0	14. siRNA-SC-10 PSF1-A488 DAPI IMPa2-A546 _m_TileScan_001 (Stage 13 of 49)	00-vjBj4TNk6ojPU9oAdEmRPC
0	um	Cell	0.000	1.000	Vesicles Paraspeckle	997	25	siRNA-SC-10 PSF1-A488 IMPa2-A546 DAPI 8C2-siRNA-IMP-a2-a4 V2.00	0	14. siRNA-SC-10 PSF1-A488 DAPI IMPa2-A546 _m_TileScan_001 (Stage 13 of 49)	00-vjBj4TNk6ojPU9oAdEmRPC
0	um	Cell	0.000	1.000	Vesicles Paraspeckle	998	26	siRNA-SC-10 PSF1-A488 IMPa2-A546 DAPI 8C2-siRNA-IMP-a2-a4 V2.00	0	14. siRNA-SC-10 PSF1-A488 DAPI IMPa2-A546 _m_TileScan_001 (Stage 13 of 49)	00-vjBj4TNk6ojPU9oAdEmRPC
0	um	Cell	0.000	1.000	Vesicles Paraspeckle	999	27	siRNA-SC-10 PSF1-A488 IMPa2-A546 DAPI 8C2-siRNA-IMP-a2-a4 V2.00	0	14. siRNA-SC-10 PSF1-A488 DAPI IMPa2-A546 _m_TileScan_001 (Stage 13 of 49)	00-vjBj4TNk6ojPU9oAdEmRPC
0	um	Cell	0.000	1.000	Vesicles Paraspeckle	1000	28	siRNA-SC-10 PSF1-A488 IMPa2-A546 DAPI 8C2-siRNA-IMP-a2-a4 V2.00	0	14. siRNA-SC-10 PSF1-A488 DAPI IMPa2-A546 _m_TileScan_001 (Stage 13 of 49)	00-vjBj4TNk6ojPU9oAdEmRPC
0	um	Cell	0.000	1.000	Vesicles Paraspeckle	1001	29	siRNA-SC-10 PSF1-A488 IMPa2-A546 DAPI 8C2-siRNA-IMP-a2-a4 V2.00	0	14. siRNA-SC-10 PSF1-A488 DAPI IMPa2-A546 _m_TileScan_001 (Stage 13 of 49)	00-vjBj4TNk6ojPU9oAdEmRPC
0	um	Cell	0.000	1.000	Vesicles Paraspeckle	1002	30	siRNA-SC-10 PSF1-A488 IMPa2-A546 DAPI 8C2-siRNA-IMP-a2-a4 V2.00	0	14. siRNA-SC-10 PSF1-A488 DAPI IMPa2-A546 _m_TileScan_001 (Stage 13 of 49)	00-vjBj4TNk6ojPU9oAdEmRPC
0	um	Cell	0.000	1.000	Vesicles Paraspeckle	1003	31	siRNA-SC-10 PSF1-A488 IMPa2-A546 DAPI 8C2-siRNA-IMP-a2-a4 V2.00	0	14. siRNA-SC-10 PSF1-A488 DAPI IMPa2-A546 _m_TileScan_001 (Stage 13 of 49)	00-vjBj4TNk6ojPU9oAdEmRPC
0	um	Cell	0.000	1.000	Vesicles Paraspeckle	1004	32	siRNA-SC-10 PSF1-A488 IMPa2-A546 DAPI 8C2-siRNA-IMP-a2-a4 V2.00	0	14. siRNA-SC-10 PSF1-A488 DAPI IMPa2-A546 _m_TileScan_001 (Stage 13 of 49)	00-vjBj4TNk6ojPU9oAdEmRPC
2	um	Cell	0.000	1.000	Vesicles Paraspeckle	1005	33	siRNA-SC-10 PSF1-A488 IMPa2-A546 DAPI 8C2-siRNA-IMP-a2-a4 V2.00	0	14. siRNA-SC-10 PSF1-A488 DAPI IMPa2-A546 _m_TileScan_001 (Stage 13 of 49)	00-vjBj4TNk6ojPU9oAdEmRPC
0	um	Cell	0.000	1.000	Vesicles Paraspeckle	1006	34	siRNA-SC-10 PSF1-A488 IMPa2-A546 DAPI 8C2-siRNA-IMP-a2-a4 V2.00	0	14. siRNA-SC-10 PSF1-A488 DAPI IMPa2-A546 _m_TileScan_001 (Stage 13 of 49)	00-vjBj4TNk6ojPU9oAdEmRPC
0	um	Cell	0.000	1.000	Vesicles Paraspeckle	1007	35	siRNA-SC-10 PSF1-A488 IMPa2-A546 DAPI 8C2-siRNA-IMP-a2-a4 V2.00	0	14. siRNA-SC-10 PSF1-A488 DAPI IMPa2-A546 _m_TileScan_001 (Stage 13 of 49)	00-vjBj4TNk6ojPU9oAdEmRPC
0	um	Cell	0.000	1.000	Vesicles Paraspeckle	1008	36	siRNA-SC-10 PSF1-A488 IMPa2-A546 DAPI 8C2-siRNA-IMP-a2-a4 V2.00	0	14. siRNA-SC-10 PSF1-A488 DAPI IMPa2-A546 _m_TileScan_001 (Stage 13 of 49)	00-vjBj4TNk6ojPU9oAdEmRPC
0	um	Cell	0.000	1.000	Vesicles Paraspeckle	1009	37	siRNA-SC-10 PSF1-A488 IMPa2-A546 DAPI 8C2-siRNA-IMP-a2-a4 V2.00	0	14. siRNA-SC-10 PSF1-A488 DAPI IMPa2-A546 _m_TileScan_001 (Stage 13 of 49)	00-vjBj4TNk6ojPU9oAdEmRPC
0	um	Cell	0.000	1.000	Vesicles Paraspeckle	1010	0	siRNA-SC-10 PSF1-A488 IMPa2-A546 DAPI 8C2-siRNA-IMP-a2-a4 V2.00	0	14. siRNA-SC-10 PSF1-A488 DAPI IMPa2-A546 _n_TileScan_001 (Stage 14 of 49)	00-yBREadhY7bv9Se7Q9mSJVX
0	um	Cell	0.000	1.000	Vesicles Paraspeckle	1011	1	siRNA-SC-10 PSF1-A488 IMPa2-A546 DAPI 8C2-siRNA-IMP-a2-a4 V2.00	0	14. siRNA-SC-10 PSF1-A488 DAPI IMPa2-A546 _n_TileScan_001 (Stage 14 of 49)	00-yBREadhY7bv9Se7Q9mSJVX
0	um	Cell	0.000	1.000	Vesicles Paraspeckle	1012	2	siRNA-SC-10 PSF1-A488 IMPa2-A546 DAPI 8C2-siRNA-IMP-a2-a4 V2.00	0	14. siRNA-SC-10 PSF1-A488 DAPI IMPa2-A546 _n_TileScan_001 (Stage 14 of 49)	00-yBREadhY7bv9Se7Q9mSJVX
0	um	Cell	0.000	1.000	Vesicles Paraspeckle	1013	3	siRNA-SC-10 PSF1-A488 IMPa2-A546 DAPI 8C2-siRNA-IMP-a2-a4 V2.00	0	14. siRNA-SC-10 PSF1-A488 DAPI IMPa2-A546 _n_TileScan_001 (Stage 14 of 49)	00-yBREadhY7bv9Se7Q9mSJVX
1	um	Cell	0.000	1.000	Vesicles Paraspeckle	1014	4	siRNA-SC-10 PSF1-A488 IMPa2-A546 DAPI 8C2-siRNA-IMP-a2-a4 V2.00	0	14. siRNA-SC-10 PSF1-A488 DAPI IMPa2-A546 _n_TileScan_001 (Stage 14 of 49)	00-yBREadhY7bv9Se7Q9mSJVX
0	um	Cell	0.000	1.000	Vesicles Paraspeckle	1015	5	siRNA-SC-10 PSF1-A488 IMPa2-A546 DAPI 8C2-siRNA-IMP-a2-a4 V2.00	0	14. siRNA-SC-10 PSF1-A488 DAPI IMPa2-A546 _n_TileScan_001 (Stage 14 of 49)	00-yBREadhY7bv9Se7Q9mSJVX
0	um	Cell	0.000	1.000	Vesicles Paraspeckle	1016	6	siRNA-SC-10 PSF1-A488 IMPa2-A546 DAPI 8C2-siRNA-IMP-a2-a4 V2.00	0	14. siRNA-SC-10 PSF1-A488 DAPI IMPa2-A546 _n_TileScan_001 (Stage 14 of 49)	00-yBREadhY7bv9Se7Q9mSJVX
0	um	Cell	0.000	1.000	Vesicles Paraspeckle	1017	7	siRNA-SC-10 PSF1-A488 IMPa2-A546 DAPI 8C2-siRNA-IMP-a2-a4 V2.00	0	14. siRNA-SC-10 PSF1-A488 DAPI IMPa2-A546 _n_TileScan_001 (Stage 14 of 49)	00-yBREadhY7bv9Se7Q9mSJVX
0	um	Cell	0.000	1.000	Vesicles Paraspeckle	1018	8	siRNA-SC-10 PSF1-A488 IMPa2-A546 DAPI 8C2-siRNA-IMP-a2-a4 V2.00	0	14. siRNA-SC-10 PSF1-A488 DAPI IMPa2-A546 _n_TileScan_001 (Stage 14 of 49)	00-yBREadhY7bv9Se7Q9mSJVX
0	um	Cell	0.000	1.000	Vesicles Paraspeckle	1019	9	siRNA-SC-10 PSF1-A488 IMPa2-A546 DAPI 8C2-siRNA-IMP-a2-a4 V2.00	0	14. siRNA-SC-10 PSF1-A488 DAPI IMPa2-A546 _n_TileScan_001 (Stage 14 of 49)	00-yBREadhY7bv9Se7Q9mSJVX
0	um	Cell	0.000	1.000	Vesicles Paraspeckle	1020	10	siRNA-SC-10 PSF1-A488 IMPa2-A546 DAPI 8C2-siRNA-IMP-a2-a4 V2.00	0	14. siRNA-SC-10 PSF1-A488 DAPI IMPa2-A546 _n_TileScan_001 (Stage 14 of 49)	00-yBREadhY7bv9Se7Q9mSJVX
0	um	Cell	0.000	1.000	Vesicles Paraspeckle	1021	11	siRNA-SC-10 PSF1-A488 IMPa2-A546 DAPI 8C2-siRNA-IMP-a2-a4 V2.00	0	14. siRNA-SC-10 PSF1-A488 DAPI IMPa2-A546 _n_TileScan_001 (Stage 14 of 49)	00-yBREadhY7bv9Se7Q9mSJVX
0	um	Cell	0.000	1.000	Vesicles Paraspeckle	1022	12	siRNA-SC-10 PSF1-A488 IMPa2-A546 DAPI 8C2-siRNA-IMP-a2-a4 V2.00	0	14. siRNA-SC-10 PSF1-A488 DAPI IMPa2-A546 _n_TileScan_001 (Stage 14 of 49)	00-yBREadhY7bv9Se7Q9mSJVX
0	um	Cell	0.000	1.000	Vesicles Paraspeckle	1023	13	siRNA-SC-10 PSF1-A488 IMPa2-A546 DAPI 8C2-siRNA-IMP-a2-a4 V2.00	0	14. siRNA-SC-10 PSF1-A488 DAPI IMPa2-A546 _n_TileScan_001 (Stage 14 of 49)	00-yBREadhY7bv9Se7Q9mSJVX
0	um	Cell	0.000	1.000	Vesicles Paraspeckle	1024	14	siRNA-SC-10 PSF1-A488 IMPa2-A546 DAPI 8C2-siRNA-IMP-a2-a4 V2.00	0	14. siRNA-SC-10 PSF1-A488 DAPI IMPa2-A546 _n_TileScan_001 (Stage 14 of 49)	00-yBREadhY7bv9Se7Q9mSJVX
0	um	Cell	0.000	1.000	Vesicles Paraspeckle	1025	15	siRNA-SC-10 PSF1-A488 IMPa2-A546 DAPI 8C2-siRNA-IMP-a2-a4 V2.00	0	14. siRNA-SC-10 PSF1-A488 DAPI IMPa2-A546 _n_TileScan_001 (Stage 14 of 49)	00-yBREadhY7bv9Se7Q9mSJVX
0	um	Cell	0.000	1.000	Vesicles Paraspeckle	1026	16	siRNA-SC-10 PSF1-A488 IMPa2-A546 DAPI 8C2-siRNA-IMP-a2-a4 V2.00	0	14. siRNA-SC-10 PSF1-A488 DAPI IMPa2-A546 _n_TileScan_001 (Stage 14 of 49)	00-yBREadhY7bv9Se7Q9mSJVX
0	um	Cell	0.000	1.000	Vesicles Paraspeckle	1027	17	siRNA-SC-10 PSF1-A488 IMPa2-A546 DAPI 8C2-siRNA-IMP-a2-a4 V2.00	0	14. siRNA-SC-10 PSF1-A488 DAPI IMPa2-A546 _n_TileScan_001 (Stage 14 of 49)	00-yBREadhY7bv9Se7Q9mSJVX
0	um	Cell	0.000	1.000	Vesicles Paraspeckle	1028	18	siRNA-SC-10 PSF1-A488 IMPa2-A546 DAPI 8C2-siRNA-IMP-a2-a4 V2.00	0	14. siRNA-SC-10 PSF1-A488 DAPI IMPa2-A546 _n_TileScan_001 (Stage 14 of 49)	00-yBREadhY7bv9Se7Q9mSJVX
0	um	Cell	0.000	1.000	Vesicles Paraspeckle	1029	19	siRNA-SC-10 PSF1-A488 IMPa2-A546 DAPI 8C2-siRNA-IMP-a2-a4 V2.00	0	14. siRNA-SC-10 PSF1-A488 DAPI IMPa2-A546 _n_TileScan_001 (Stage 14 of 49)	00-yBREadhY7bv9Se7Q9mSJVX
0	um	Cell	0.000	1.000	Vesicles Paraspeckle	1030	20	siRNA-SC-10 PSF1-A488 IMPa2-A546 DAPI 8C2-siRNA-IMP-a2-a4 V2.00	0	14. siRNA-SC-10 PSF1-A488 DAPI IMPa2-A546 _n_TileScan_001 (Stage 14 of 49)	00-yBREadhY7bv9Se7Q9mSJVX
0	um	Cell	0.000	1.000	Vesicles Paraspeckle	1031	21	siRNA-SC-10 PSF1-A488 IMPa2-A546 DAPI 8C2-siRNA-IMP-a2-a4 V2.00	0	14. siRNA-SC-10 PSF1-A488 DAPI IMPa2-A546 _n_TileScan_001 (Stage 14 of 49)	00-yBREadhY7bv9Se7Q9mSJVX
0	um	Cell	0.000	1.000	Vesicles Paraspeckle	1032	22	siRNA-SC-10 PSF1-A488 IMPa2-A546 DAPI 8C2-siRNA-IMP-a2-a4 V2.00	0	14. siRNA-SC-10 PSF1-A488 DAPI IMPa2-A546 _n_TileScan_001 (Stage 14 of 49)	00-yBREadhY7bv9Se7Q9mSJVX
0	um	Cell	0.000	1.000	Vesicles Paraspeckle	1033	23	siRNA-SC-10 PSF1-A488 IMPa2-A546 DAPI 8C2-siRNA-IMP-a2-a4 V2.00	0	14. siRNA-SC-10 PSF1-A488 DAPI IMPa2-A546 _n_TileScan_001 (Stage 14 of 49)	00-yBREadhY7bv9Se7Q9mSJVX
0	um	Cell	0.000	1.000	Vesicles Paraspeckle	1034	24	siRNA-SC-10 PSF1-A488 IMPa2-A546 DAPI 8C2-siRNA-IMP-a2-a4 V2.00	0	14. siRNA-SC-10 PSF1-A488 DAPI IMPa2-A546 _n_TileScan_001 (Stage 14 of 49)	00-yBREadhY7bv9Se7Q9mSJVX
0	um	Cell	0.000	1.000	Vesicles Paraspeckle	1035	25	siRNA-SC-10 PSF1-A488 IMPa2-A546 DAPI 8C2-siRNA-IMP-a2-a4 V2.00	0	14. siRNA-SC-10 PSF1-A488 DAPI IMPa2-A546 _n_TileScan_001 (Stage 14 of 49)	00-yBREadhY7bv9Se7Q9mSJVX
0	um	Cell	0.000	1.000	Vesicles Paraspeckle	1036	26	siRNA-SC-10 PSF1-A488 IMPa2-A546 DAPI 8C2-siRNA-IMP-a2-a4 V2.00	0	14. siRNA-SC-10 PSF1-A488 DAPI IMPa2-A546 _n_TileScan_001 (Stage 14 of 49)	00-yBREadhY7bv9Se7Q9mSJVX
0	um	Cell	0.000	1.000	Vesicles Paraspeckle	1037	27	siRNA-SC-10 PSF1-A488 IMPa2-A546 DAPI 8C2-siRNA-IMP-a2-a4 V2.00	0	14. siRNA-SC-10 PSF1-A488 DAPI IMPa2-A546 _n_TileScan_001 (Stage 14 of 49)	00-yBREadhY7bv9Se7Q9mSJVX
0	um	Cell	0.000	1.000	Vesicles Paraspeckle	1038	28	siRNA-SC-10 PSF1-A488 IMPa2-A546 DAPI 8C2-siRNA-IMP-a2-a4 V2.00	0	14. siRNA-SC-10 PSF1-A488 DAPI IMPa2-A546 _n_TileScan_001 (Stage 14 of 49)	00-yBREadhY7bv9Se7Q9mSJVX
0	um	Cell	0.000	1.000	Vesicles Paraspeckle	1039	29	siRNA-SC-10 PSF1-A488 IMPa2-A546 DAPI 8C2-siRNA-IMP-a2-a4 V2.00	0	14. siRNA-SC-10 PSF1-A488 DAPI IMPa2-A546 _n_TileScan_001 (Stage 14 of 49)	00-yBREadhY7bv9Se7Q9mSJVX
0	um	Cell	0.000	1.000	Vesicles Paraspeckle	1040	30	siRNA-SC-10 PSF1-A488 IMPa2-A546 DAPI 8C2-siRNA-IMP-a2-a4 V2.00	0	14. siRNA-SC-10 PSF1-A488 DAPI IMPa2-A546 _n_TileScan_001 (Stage 14 of 49)	00-yBREadhY7bv9Se7Q9mSJVX
0	um	Cell	0.000	1.000	Vesicles Paraspeckle	1041	31	siRNA-SC-10 PSF1-A488 IMPa2-A546 DAPI 8C2-siRNA-IMP-a2-a4 V2.00	0	14. siRNA-SC-10 PSF1-A488 DAPI IMPa2-A546 _n_TileScan_001 (Stage 14 of 49)	00-yBREadhY7bv9Se7Q9mSJVX
0	um	Cell	0.000	1.000	Vesicles Paraspeckle	1042	32	siRNA-SC-10 PSF1-A488 IMPa2-A546 DAPI 8C2-siRNA-IMP-a2-a4 V2.00	0	14. siRNA-SC-10 PSF1-A488 DAPI IMPa2-A546 _n_TileScan_001 (Stage 14 of 49)	00-yBREadhY7bv9Se7Q9mSJVX
0	um	Cell	0.000	1.000	Vesicles Paraspeckle	1043	33	siRNA-SC-10 PSF1-A488 IMPa2-A546 DAPI 8C2-siRNA-IMP-a2-a4 V2.00	0	14. siRNA-SC-10 PSF1-A488 DAPI IMPa2-A546 _n_TileScan_001 (Stage 14 of 49)	00-yBREadhY7bv9Se7Q9mSJVX
0	um	Cell	0.000	1.000	Vesicles Paraspeckle	1044	34	siRNA-SC-10 PSF1-A488 IMPa2-A546 DAPI 8C2-siRNA-IMP-a2-a4 V2.00	0	14. siRNA-SC-10 PSF1-A488 DAPI IMPa2-A546 _n_TileScan_001 (Stage 14 of 49)	00-yBREadhY7bv9Se7Q9mSJVX
0	um	Cell	0.000	1.000	Vesicles Paraspeckle	1045	35	siRNA-SC-10 PSF1-A488 IMPa2-A546 DAPI 8C2-siRNA-IMP-a2-a4 V2.00	0	14. siRNA-SC-10 PSF1-A488 DAPI IMPa2-A546 _n_TileScan_001 (Stage 14 of 49)	00-yBREadhY7bv9Se7Q9mSJVX
0	um	Cell	0.000	1.000	Vesicles Paraspeckle	1046	36	siRNA-SC-10 PSF1-A488 IMPa2-A546 DAPI 8C2-siRNA-IMP-a2-a4 V2.00	0	14. siRNA-SC-10 PSF1-A488 DAPI IMPa2-A546 _n_TileScan_001 (Stage 14 of 49)	00-yBREadhY7bv9Se7Q9mSJVX
0	um	Cell	0.000	1.000	Vesicles Paraspeckle	1047	37	siRNA-SC-10 PSF1-A488 IMPa2-A546 DAPI 8C2-siRNA-IMP-a2-a4 V2.00	0	14. siRNA-SC-10 PSF1-A488 DAPI IMPa2-A546 _n_TileScan_001 (Stage 14 of 49)	00-yBREadhY7bv9Se7Q9mSJVX
0	um	Cell	0.000	1.000	Vesicles Paraspeckle	1048	38	siRNA-SC-10 PSF1-A488 IMPa2-A546 DAPI 8C2-siRNA-IMP-a2-a4 V2.00	0	14. siRNA-SC-10 PSF1-A488 DAPI IMPa2-A546 _n_TileScan_001 (Stage 14 of 49)	00-yBREadhY7bv9Se7Q9mSJVX
0	um	Cell	0.000	1.000	Vesicles Paraspeckle	1049	39	siRNA-SC-10 PSF1-A488 IMPa2-A546 DAPI 8C2-siRNA-IMP-a2-a4 V2.00	0	14. siRNA-SC-10 PSF1-A488 DAPI IMPa2-A546 _n_TileScan_001 (Stage 14 of 49)	00-yBREadhY7bv9Se7Q9mSJVX
1	um	Cell	0.000	1.000	Vesicles Paraspeckle	1050	40	siRNA-SC-10 PSF1-A488 IMPa2-A546 DAPI 8C2-siRNA-IMP-a2-a4 V2.00	0	14. siRNA-SC-10 PSF1-A488 DAPI IMPa2-A546 _n_TileScan_001 (Stage 14 of 49)	00-yBREadhY7bv9Se7Q9mSJVX
1	um	Cell	0.000	1.000	Vesicles Paraspeckle	1051	41	siRNA-SC-10 PSF1-A488 IMPa2-A546 DAPI 8C2-siRNA-IMP-a2-a4 V2.00	0	14. siRNA-SC-10 PSF1-A488 DAPI IMPa2-A546 _n_TileScan_001 (Stage 14 of 49)	00-yBREadhY7bv9Se7Q9mSJVX
0	um	Cell	0.000	1.000	Vesicles Paraspeckle	1052	42	siRNA-SC-10 PSF1-A488 IMPa2-A546 DAPI 8C2-siRNA-IMP-a2-a4 V2.00	0	14. siRNA-SC-10 PSF1-A488 DAPI IMPa2-A546 _n_TileScan_001 (Stage 14 of 49)	00-yBREadhY7bv9Se7Q9mSJVX
0	um	Cell	0.000	1.000	Vesicles Paraspeckle	1053	43	siRNA-SC-10 PSF1-A488 IMPa2-A546 DAPI 8C2-siRNA-IMP-a2-a4 V2.00	0	14. siRNA-SC-10 PSF1-A488 DAPI IMPa2-A546 _n_TileScan_001 (Stage 14 of 49)	00-yBREadhY7bv9Se7Q9mSJVX
0	um	Cell	0.000	1.000	Vesicles Paraspeckle	1054	44	siRNA-SC-10 PSF1-A488 IMPa2-A546 DAPI 8C2-siRNA-IMP-a2-a4 V2.00	0	14. siRNA-SC-10 PSF1-A488 DAPI IMPa2-A546 _n_TileScan_001 (Stage 14 of 49)	00-yBREadhY7bv9Se7Q9mSJVX
0	um	Cell	0.000	1.000	Vesicles Paraspeckle	1055	45	siRNA-SC-10 PSF1-A488 IMPa2-A546 DAPI 8C2-siRNA-IMP-a2-a4 V2.00	0	14. siRNA-SC-10 PSF1-A488 DAPI IMPa2-A546 _n_TileScan_001 (Stage 14 of 49)	00-yBREadhY7bv9Se7Q9mSJVX
0	um	Cell	0.000	1.000	Vesicles Paraspeckle	1056	46	siRNA-SC-10 PSF1-A488 IMPa2-A546 DAPI 8C2-siRNA-IMP-a2-a4 V2.00	0	14. siRNA-SC-10 PSF1-A488 DAPI IMPa2-A546 _n_TileScan_001 (Stage 14 of 49)	00-yBREadhY7bv9Se7Q9mSJVX
0	um	Cell	0.000	1.000	Vesicles Paraspeckle	1057	0	siRNA-SC-10 PSF1-A488 IMPa2-A546 DAPI 8C2-siRNA-IMP-a2-a4 V2.00	0	14. siRNA-SC-10 PSF1-A488 DAPI IMPa2-A546 _o_TileScan_001 (Stage 15 of 49)	00-Au6NRCkcKTRYqx9Bd6LiTo
0	um	Cell	0.000	1.000	Vesicles Paraspeckle	1058	1	siRNA-SC-10 PSF1-A488 IMPa2-A546 DAPI 8C2-siRNA-IMP-a2-a4 V2.00	0	14. siRNA-SC-10 PSF1-A488 DAPI IMPa2-A546 _o_TileScan_001 (Stage 15 of 49)	00-Au6NRCkcKTRYqx9Bd6LiTo
0	um	Cell	0.000	1.000	Vesicles Paraspeckle	1059	2	siRNA-SC-10 PSF1-A488 IMPa2-A546 DAPI 8C2-siRNA-IMP-a2-a4 V2.00	0	14. siRNA-SC-10 PSF1-A488 DAPI IMPa2-A546 _o_TileScan_001 (Stage 15 of 49)	00-Au6NRCkcKTRYqx9Bd6LiTo
1	um	Cell	0.000	1.000	Vesicles Paraspeckle	1060	3	siRNA-SC-10 PSF1-A488 IMPa2-A546 DAPI 8C2-siRNA-IMP-a2-a4 V2.00	0	14. siRNA-SC-10 PSF1-A488 DAPI IMPa2-A546 _o_TileScan_001 (Stage 15 of 49)	00-Au6NRCkcKTRYqx9Bd6LiTo
0	um	Cell	0.000	1.000	Vesicles Paraspeckle	1061	4	siRNA-SC-10 PSF1-A488 IMPa2-A546 DAPI 8C2-siRNA-IMP-a2-a4 V2.00	0	14. siRNA-SC-10 PSF1-A488 DAPI IMPa2-A546 _o_TileScan_001 (Stage 15 of 49)	00-Au6NRCkcKTRYqx9Bd6LiTo
0	um	Cell	0.000	1.000	Vesicles Paraspeckle	1062	5	siRNA-SC-10 PSF1-A488 IMPa2-A546 DAPI 8C2-siRNA-IMP-a2-a4 V2.00	0	14. siRNA-SC-10 PSF1-A488 DAPI IMPa2-A546 _o_TileScan_001 (Stage 15 of 49)	00-Au6NRCkcKTRYqx9Bd6LiTo
0	um	Cell	0.000	1.000	Vesicles Paraspeckle	1063	6	siRNA-SC-10 PSF1-A488 IMPa2-A546 DAPI 8C2-siRNA-IMP-a2-a4 V2.00	0	14. siRNA-SC-10 PSF1-A488 DAPI IMPa2-A546 _o_TileScan_001 (Stage 15 of 49)	00-Au6NRCkcKTRYqx9Bd6LiTo
0	um	Cell	0.000	1.000	Vesicles Paraspeckle	1064	7	siRNA-SC-10 PSF1-A488 IMPa2-A546 DAPI 8C2-siRNA-IMP-a2-a4 V2.00	0	14. siRNA-SC-10 PSF1-A488 DAPI IMPa2-A546 _o_TileScan_001 (Stage 15 of 49)	00-Au6NRCkcKTRYqx9Bd6LiTo
0	um	Cell	0.000	1.000	Vesicles Paraspeckle	1065	8	siRNA-SC-10 PSF1-A488 IMPa2-A546 DAPI 8C2-siRNA-IMP-a2-a4 V2.00	0	14. siRNA-SC-10 PSF1-A488 DAPI IMPa2-A546 _o_TileScan_001 (Stage 15 of 49)	00-Au6NRCkcKTRYqx9Bd6LiTo
0	um	Cell	0.000	1.000	Vesicles Paraspeckle	1066	9	siRNA-SC-10 PSF1-A488 IMPa2-A546 DAPI 8C2-siRNA-IMP-a2-a4 V2.00	0	14. siRNA-SC-10 PSF1-A488 DAPI IMPa2-A546 _o_TileScan_001 (Stage 15 of 49)	00-Au6NRCkcKTRYqx9Bd6LiTo
0	um	Cell	0.000	1.000	Vesicles Paraspeckle	1067	10	siRNA-SC-10 PSF1-A488 IMPa2-A546 DAPI 8C2-siRNA-IMP-a2-a4 V2.00	0	14. siRNA-SC-10 PSF1-A488 DAPI IMPa2-A546 _o_TileScan_001 (Stage 15 of 49)	00-Au6NRCkcKTRYqx9Bd6LiTo
0	um	Cell	0.000	1.000	Vesicles Paraspeckle	1068	11	siRNA-SC-10 PSF1-A488 IMPa2-A546 DAPI 8C2-siRNA-IMP-a2-a4 V2.00	0	14. siRNA-SC-10 PSF1-A488 DAPI IMPa2-A546 _o_TileScan_001 (Stage 15 of 49)	00-Au6NRCkcKTRYqx9Bd6LiTo
0	um	Cell	0.000	1.000	Vesicles Paraspeckle	1069	12	siRNA-SC-10 PSF1-A488 IMPa2-A546 DAPI 8C2-siRNA-IMP-a2-a4 V2.00	0	14. siRNA-SC-10 PSF1-A488 DAPI IMPa2-A546 _o_TileScan_001 (Stage 15 of 49)	00-Au6NRCkcKTRYqx9Bd6LiTo
0	um	Cell	0.000	1.000	Vesicles Paraspeckle	1070	13	siRNA-SC-10 PSF1-A488 IMPa2-A546 DAPI 8C2-siRNA-IMP-a2-a4 V2.00	0	14. siRNA-SC-10 PSF1-A488 DAPI IMPa2-A546 _o_TileScan_001 (Stage 15 of 49)	00-Au6NRCkcKTRYqx9Bd6LiTo
0	um	Cell	0.000	1.000	Vesicles Paraspeckle	1071	14	siRNA-SC-10 PSF1-A488 IMPa2-A546 DAPI 8C2-siRNA-IMP-a2-a4 V2.00	0	14. siRNA-SC-10 PSF1-A488 DAPI IMPa2-A546 _o_TileScan_001 (Stage 15 of 49)	00-Au6NRCkcKTRYqx9Bd6LiTo
0	um	Cell	0.000	1.000	Vesicles Paraspeckle	1072	15	siRNA-SC-10 PSF1-A488 IMPa2-A546 DAPI 8C2-siRNA-IMP-a2-a4 V2.00	0	14. siRNA-SC-10 PSF1-A488 DAPI IMPa2-A546 _o_TileScan_001 (Stage 15 of 49)	00-Au6NRCkcKTRYqx9Bd6LiTo
0	um	Cell	0.000	1.000	Vesicles Paraspeckle	1073	16	siRNA-SC-10 PSF1-A488 IMPa2-A546 DAPI 8C2-siRNA-IMP-a2-a4 V2.00	0	14. siRNA-SC-10 PSF1-A488 DAPI IMPa2-A546 _o_TileScan_001 (Stage 15 of 49)	00-Au6NRCkcKTRYqx9Bd6LiTo
0	um	Cell	0.000	1.000	Vesicles Paraspeckle	1074	17	siRNA-SC-10 PSF1-A488 IMPa2-A546 DAPI 8C2-siRNA-IMP-a2-a4 V2.00	0	14. siRNA-SC-10 PSF1-A488 DAPI IMPa2-A546 _o_TileScan_001 (Stage 15 of 49)	00-Au6NRCkcKTRYqx9Bd6LiTo
0	um	Cell	0.000	1.000	Vesicles Paraspeckle	1075	18	siRNA-SC-10 PSF1-A488 IMPa2-A546 DAPI 8C2-siRNA-IMP-a2-a4 V2.00	0	14. siRNA-SC-10 PSF1-A488 DAPI IMPa2-A546 _o_TileScan_001 (Stage 15 of 49)	00-Au6NRCkcKTRYqx9Bd6LiTo
0	um	Cell	0.000	1.000	Vesicles Paraspeckle	1076	19	siRNA-SC-10 PSF1-A488 IMPa2-A546 DAPI 8C2-siRNA-IMP-a2-a4 V2.00	0	14. siRNA-SC-10 PSF1-A488 DAPI IMPa2-A546 _o_TileScan_001 (Stage 15 of 49)	00-Au6NRCkcKTRYqx9Bd6LiTo
0	um	Cell	0.000	1.000	Vesicles Paraspeckle	1077	20	siRNA-SC-10 PSF1-A488 IMPa2-A546 DAPI 8C2-siRNA-IMP-a2-a4 V2.00	0	14. siRNA-SC-10 PSF1-A488 DAPI IMPa2-A546 _o_TileScan_001 (Stage 15 of 49)	00-Au6NRCkcKTRYqx9Bd6LiTo
0	um	Cell	0.000	1.000	Vesicles Paraspeckle	1078	21	siRNA-SC-10 PSF1-A488 IMPa2-A546 DAPI 8C2-siRNA-IMP-a2-a4 V2.00	0	14. siRNA-SC-10 PSF1-A488 DAPI IMPa2-A546 _o_TileScan_001 (Stage 15 of 49)	00-Au6NRCkcKTRYqx9Bd6LiTo
0	um	Cell	0.000	1.000	Vesicles Paraspeckle	1079	22	siRNA-SC-10 PSF1-A488 IMPa2-A546 DAPI 8C2-siRNA-IMP-a2-a4 V2.00	0	14. siRNA-SC-10 PSF1-A488 DAPI IMPa2-A546 _o_TileScan_001 (Stage 15 of 49)	00-Au6NRCkcKTRYqx9Bd6LiTo
0	um	Cell	0.000	1.000	Vesicles Paraspeckle	1080	23	siRNA-SC-10 PSF1-A488 IMPa2-A546 DAPI 8C2-siRNA-IMP-a2-a4 V2.00	0	14. siRNA-SC-10 PSF1-A488 DAPI IMPa2-A546 _o_TileScan_001 (Stage 15 of 49)	00-Au6NRCkcKTRYqx9Bd6LiTo
0	um	Cell	0.000	1.000	Vesicles Paraspeckle	1081	24	siRNA-SC-10 PSF1-A488 IMPa2-A546 DAPI 8C2-siRNA-IMP-a2-a4 V2.00	0	14. siRNA-SC-10 PSF1-A488 DAPI IMPa2-A546 _o_TileScan_001 (Stage 15 of 49)	00-Au6NRCkcKTRYqx9Bd6LiTo
0	um	Cell	0.000	1.000	Vesicles Paraspeckle	1082	25	siRNA-SC-10 PSF1-A488 IMPa2-A546 DAPI 8C2-siRNA-IMP-a2-a4 V2.00	0	14. siRNA-SC-10 PSF1-A488 DAPI IMPa2-A546 _o_TileScan_001 (Stage 15 of 49)	00-Au6NRCkcKTRYqx9Bd6LiTo
0	um	Cell	0.000	1.000	Vesicles Paraspeckle	1083	26	siRNA-SC-10 PSF1-A488 IMPa2-A546 DAPI 8C2-siRNA-IMP-a2-a4 V2.00	0	14. siRNA-SC-10 PSF1-A488 DAPI IMPa2-A546 _o_TileScan_001 (Stage 15 of 49)	00-Au6NRCkcKTRYqx9Bd6LiTo
0	um	Cell	0.000	1.000	Vesicles Paraspeckle	1084	27	siRNA-SC-10 PSF1-A488 IMPa2-A546 DAPI 8C2-siRNA-IMP-a2-a4 V2.00	0	14. siRNA-SC-10 PSF1-A488 DAPI IMPa2-A546 _o_TileScan_001 (Stage 15 of 49)	00-Au6NRCkcKTRYqx9Bd6LiTo
0	um	Cell	0.000	1.000	Vesicles Paraspeckle	1085	28	siRNA-SC-10 PSF1-A488 IMPa2-A546 DAPI 8C2-siRNA-IMP-a2-a4 V2.00	0	14. siRNA-SC-10 PSF1-A488 DAPI IMPa2-A546 _o_TileScan_001 (Stage 15 of 49)	00-Au6NRCkcKTRYqx9Bd6LiTo
0	um	Cell	0.000	1.000	Vesicles Paraspeckle	1086	29	siRNA-SC-10 PSF1-A488 IMPa2-A546 DAPI 8C2-siRNA-IMP-a2-a4 V2.00	0	14. siRNA-SC-10 PSF1-A488 DAPI IMPa2-A546 _o_TileScan_001 (Stage 15 of 49)	00-Au6NRCkcKTRYqx9Bd6LiTo
0	um	Cell	0.000	1.000	Vesicles Paraspeckle	1087	30	siRNA-SC-10 PSF1-A488 IMPa2-A546 DAPI 8C2-siRNA-IMP-a2-a4 V2.00	0	14. siRNA-SC-10 PSF1-A488 DAPI IMPa2-A546 _o_TileScan_001 (Stage 15 of 49)	00-Au6NRCkcKTRYqx9Bd6LiTo
0	um	Cell	0.000	1.000	Vesicles Paraspeckle	1088	31	siRNA-SC-10 PSF1-A488 IMPa2-A546 DAPI 8C2-siRNA-IMP-a2-a4 V2.00	0	14. siRNA-SC-10 PSF1-A488 DAPI IMPa2-A546 _o_TileScan_001 (Stage 15 of 49)	00-Au6NRCkcKTRYqx9Bd6LiTo
0	um	Cell	0.000	1.000	Vesicles Paraspeckle	1089	32	siRNA-SC-10 PSF1-A488 IMPa2-A546 DAPI 8C2-siRNA-IMP-a2-a4 V2.00	0	14. siRNA-SC-10 PSF1-A488 DAPI IMPa2-A546 _o_TileScan_001 (Stage 15 of 49)	00-Au6NRCkcKTRYqx9Bd6LiTo
0	um	Cell	0.000	1.000	Vesicles Paraspeckle	1090	33	siRNA-SC-10 PSF1-A488 IMPa2-A546 DAPI 8C2-siRNA-IMP-a2-a4 V2.00	0	14. siRNA-SC-10 PSF1-A488 DAPI IMPa2-A546 _o_TileScan_001 (Stage 15 of 49)	00-Au6NRCkcKTRYqx9Bd6LiTo
0	um	Cell	0.000	1.000	Vesicles Paraspeckle	1091	34	siRNA-SC-10 PSF1-A488 IMPa2-A546 DAPI 8C2-siRNA-IMP-a2-a4 V2.00	0	14. siRNA-SC-10 PSF1-A488 DAPI IMPa2-A546 _o_TileScan_001 (Stage 15 of 49)	00-Au6NRCkcKTRYqx9Bd6LiTo
0	um	Cell	0.000	1.000	Vesicles Paraspeckle	1092	35	siRNA-SC-10 PSF1-A488 IMPa2-A546 DAPI 8C2-siRNA-IMP-a2-a4 V2.00	0	14. siRNA-SC-10 PSF1-A488 DAPI IMPa2-A546 _o_TileScan_001 (Stage 15 of 49)	00-Au6NRCkcKTRYqx9Bd6LiTo
0	um	Cell	0.000	1.000	Vesicles Paraspeckle	1093	36	siRNA-SC-10 PSF1-A488 IMPa2-A546 DAPI 8C2-siRNA-IMP-a2-a4 V2.00	0	14. siRNA-SC-10 PSF1-A488 DAPI IMPa2-A546 _o_TileScan_001 (Stage 15 of 49)	00-Au6NRCkcKTRYqx9Bd6LiTo
0	um	Cell	0.000	1.000	Vesicles Paraspeckle	1094	37	siRNA-SC-10 PSF1-A488 IMPa2-A546 DAPI 8C2-siRNA-IMP-a2-a4 V2.00	0	14. siRNA-SC-10 PSF1-A488 DAPI IMPa2-A546 _o_TileScan_001 (Stage 15 of 49)	00-Au6NRCkcKTRYqx9Bd6LiTo
0	um	Cell	0.000	1.000	Vesicles Paraspeckle	1095	38	siRNA-SC-10 PSF1-A488 IMPa2-A546 DAPI 8C2-siRNA-IMP-a2-a4 V2.00	0	14. siRNA-SC-10 PSF1-A488 DAPI IMPa2-A546 _o_TileScan_001 (Stage 15 of 49)	00-Au6NRCkcKTRYqx9Bd6LiTo
0	um	Cell	0.000	1.000	Vesicles Paraspeckle	1096	39	siRNA-SC-10 PSF1-A488 IMPa2-A546 DAPI 8C2-siRNA-IMP-a2-a4 V2.00	0	14. siRNA-SC-10 PSF1-A488 DAPI IMPa2-A546 _o_TileScan_001 (Stage 15 of 49)	00-Au6NRCkcKTRYqx9Bd6LiTo
0	um	Cell	0.000	1.000	Vesicles Paraspeckle	1097	40	siRNA-SC-10 PSF1-A488 IMPa2-A546 DAPI 8C2-siRNA-IMP-a2-a4 V2.00	0	14. siRNA-SC-10 PSF1-A488 DAPI IMPa2-A546 _o_TileScan_001 (Stage 15 of 49)	00-Au6NRCkcKTRYqx9Bd6LiTo
0	um	Cell	0.000	1.000	Vesicles Paraspeckle	1098	41	siRNA-SC-10 PSF1-A488 IMPa2-A546 DAPI 8C2-siRNA-IMP-a2-a4 V2.00	0	14. siRNA-SC-10 PSF1-A488 DAPI IMPa2-A546 _o_TileScan_001 (Stage 15 of 49)	00-Au6NRCkcKTRYqx9Bd6LiTo
0	um	Cell	0.000	1.000	Vesicles Paraspeckle	1099	0	siRNA-SC-10 PSF1-A488 IMPa2-A546 DAPI 8C2-siRNA-IMP-a2-a4 V2.00	0	14. siRNA-SC-10 PSF1-A488 DAPI IMPa2-A546 _p_TileScan_001 (Stage 16 of 49)	00-whiGCUHYB9iTyCsqXinQwm
0	um	Cell	0.000	1.000	Vesicles Paraspeckle	1100	1	siRNA-SC-10 PSF1-A488 IMPa2-A546 DAPI 8C2-siRNA-IMP-a2-a4 V2.00	0	14. siRNA-SC-10 PSF1-A488 DAPI IMPa2-A546 _p_TileScan_001 (Stage 16 of 49)	00-whiGCUHYB9iTyCsqXinQwm
0	um	Cell	0.000	1.000	Vesicles Paraspeckle	1101	2	siRNA-SC-10 PSF1-A488 IMPa2-A546 DAPI 8C2-siRNA-IMP-a2-a4 V2.00	0	14. siRNA-SC-10 PSF1-A488 DAPI IMPa2-A546 _p_TileScan_001 (Stage 16 of 49)	00-whiGCUHYB9iTyCsqXinQwm
0	um	Cell	0.000	1.000	Vesicles Paraspeckle	1102	3	siRNA-SC-10 PSF1-A488 IMPa2-A546 DAPI 8C2-siRNA-IMP-a2-a4 V2.00	0	14. siRNA-SC-10 PSF1-A488 DAPI IMPa2-A546 _p_TileScan_001 (Stage 16 of 49)	00-whiGCUHYB9iTyCsqXinQwm
0	um	Cell	0.000	1.000	Vesicles Paraspeckle	1103	4	siRNA-SC-10 PSF1-A488 IMPa2-A546 DAPI 8C2-siRNA-IMP-a2-a4 V2.00	0	14. siRNA-SC-10 PSF1-A488 DAPI IMPa2-A546 _p_TileScan_001 (Stage 16 of 49)	00-whiGCUHYB9iTyCsqXinQwm
0	um	Cell	0.000	1.000	Vesicles Paraspeckle	1104	5	siRNA-SC-10 PSF1-A488 IMPa2-A546 DAPI 8C2-siRNA-IMP-a2-a4 V2.00	0	14. siRNA-SC-10 PSF1-A488 DAPI IMPa2-A546 _p_TileScan_001 (Stage 16 of 49)	00-whiGCUHYB9iTyCsqXinQwm
0	um	Cell	0.000	1.000	Vesicles Paraspeckle	1105	6	siRNA-SC-10 PSF1-A488 IMPa2-A546 DAPI 8C2-siRNA-IMP-a2-a4 V2.00	0	14. siRNA-SC-10 PSF1-A488 DAPI IMPa2-A546 _p_TileScan_001 (Stage 16 of 49)	00-whiGCUHYB9iTyCsqXinQwm
0	um	Cell	0.000	1.000	Vesicles Paraspeckle	1106	7	siRNA-SC-10 PSF1-A488 IMPa2-A546 DAPI 8C2-siRNA-IMP-a2-a4 V2.00	0	14. siRNA-SC-10 PSF1-A488 DAPI IMPa2-A546 _p_TileScan_001 (Stage 16 of 49)	00-whiGCUHYB9iTyCsqXinQwm
0	um	Cell	0.000	1.000	Vesicles Paraspeckle	1107	8	siRNA-SC-10 PSF1-A488 IMPa2-A546 DAPI 8C2-siRNA-IMP-a2-a4 V2.00	0	14. siRNA-SC-10 PSF1-A488 DAPI IMPa2-A546 _p_TileScan_001 (Stage 16 of 49)	00-whiGCUHYB9iTyCsqXinQwm
0	um	Cell	0.000	1.000	Vesicles Paraspeckle	1108	9	siRNA-SC-10 PSF1-A488 IMPa2-A546 DAPI 8C2-siRNA-IMP-a2-a4 V2.00	0	14. siRNA-SC-10 PSF1-A488 DAPI IMPa2-A546 _p_TileScan_001 (Stage 16 of 49)	00-whiGCUHYB9iTyCsqXinQwm
0	um	Cell	0.000	1.000	Vesicles Paraspeckle	1109	10	siRNA-SC-10 PSF1-A488 IMPa2-A546 DAPI 8C2-siRNA-IMP-a2-a4 V2.00	0	14. siRNA-SC-10 PSF1-A488 DAPI IMPa2-A546 _p_TileScan_001 (Stage 16 of 49)	00-whiGCUHYB9iTyCsqXinQwm
0	um	Cell	0.000	1.000	Vesicles Paraspeckle	1110	11	siRNA-SC-10 PSF1-A488 IMPa2-A546 DAPI 8C2-siRNA-IMP-a2-a4 V2.00	0	14. siRNA-SC-10 PSF1-A488 DAPI IMPa2-A546 _p_TileScan_001 (Stage 16 of 49)	00-whiGCUHYB9iTyCsqXinQwm
0	um	Cell	0.000	1.000	Vesicles Paraspeckle	1111	12	siRNA-SC-10 PSF1-A488 IMPa2-A546 DAPI 8C2-siRNA-IMP-a2-a4 V2.00	0	14. siRNA-SC-10 PSF1-A488 DAPI IMPa2-A546 _p_TileScan_001 (Stage 16 of 49)	00-whiGCUHYB9iTyCsqXinQwm
0	um	Cell	0.000	1.000	Vesicles Paraspeckle	1112	13	siRNA-SC-10 PSF1-A488 IMPa2-A546 DAPI 8C2-siRNA-IMP-a2-a4 V2.00	0	14. siRNA-SC-10 PSF1-A488 DAPI IMPa2-A546 _p_TileScan_001 (Stage 16 of 49)	00-whiGCUHYB9iTyCsqXinQwm
0	um	Cell	0.000	1.000	Vesicles Paraspeckle	1113	14	siRNA-SC-10 PSF1-A488 IMPa2-A546 DAPI 8C2-siRNA-IMP-a2-a4 V2.00	0	14. siRNA-SC-10 PSF1-A488 DAPI IMPa2-A546 _p_TileScan_001 (Stage 16 of 49)	00-whiGCUHYB9iTyCsqXinQwm
0	um	Cell	0.000	1.000	Vesicles Paraspeckle	1114	15	siRNA-SC-10 PSF1-A488 IMPa2-A546 DAPI 8C2-siRNA-IMP-a2-a4 V2.00	0	14. siRNA-SC-10 PSF1-A488 DAPI IMPa2-A546 _p_TileScan_001 (Stage 16 of 49)	00-whiGCUHYB9iTyCsqXinQwm
0	um	Cell	0.000	1.000	Vesicles Paraspeckle	1115	16	siRNA-SC-10 PSF1-A488 IMPa2-A546 DAPI 8C2-siRNA-IMP-a2-a4 V2.00	0	14. siRNA-SC-10 PSF1-A488 DAPI IMPa2-A546 _p_TileScan_001 (Stage 16 of 49)	00-whiGCUHYB9iTyCsqXinQwm
0	um	Cell	0.000	1.000	Vesicles Paraspeckle	1116	17	siRNA-SC-10 PSF1-A488 IMPa2-A546 DAPI 8C2-siRNA-IMP-a2-a4 V2.00	0	14. siRNA-SC-10 PSF1-A488 DAPI IMPa2-A546 _p_TileScan_001 (Stage 16 of 49)	00-whiGCUHYB9iTyCsqXinQwm
0	um	Cell	0.000	1.000	Vesicles Paraspeckle	1117	18	siRNA-SC-10 PSF1-A488 IMPa2-A546 DAPI 8C2-siRNA-IMP-a2-a4 V2.00	0	14. siRNA-SC-10 PSF1-A488 DAPI IMPa2-A546 _p_TileScan_001 (Stage 16 of 49)	00-whiGCUHYB9iTyCsqXinQwm
0	um	Cell	0.000	1.000	Vesicles Paraspeckle	1118	19	siRNA-SC-10 PSF1-A488 IMPa2-A546 DAPI 8C2-siRNA-IMP-a2-a4 V2.00	0	14. siRNA-SC-10 PSF1-A488 DAPI IMPa2-A546 _p_TileScan_001 (Stage 16 of 49)	00-whiGCUHYB9iTyCsqXinQwm
0	um	Cell	0.000	1.000	Vesicles Paraspeckle	1119	20	siRNA-SC-10 PSF1-A488 IMPa2-A546 DAPI 8C2-siRNA-IMP-a2-a4 V2.00	0	14. siRNA-SC-10 PSF1-A488 DAPI IMPa2-A546 _p_TileScan_001 (Stage 16 of 49)	00-whiGCUHYB9iTyCsqXinQwm
0	um	Cell	0.000	1.000	Vesicles Paraspeckle	1120	21	siRNA-SC-10 PSF1-A488 IMPa2-A546 DAPI 8C2-siRNA-IMP-a2-a4 V2.00	0	14. siRNA-SC-10 PSF1-A488 DAPI IMPa2-A546 _p_TileScan_001 (Stage 16 of 49)	00-whiGCUHYB9iTyCsqXinQwm
0	um	Cell	0.000	1.000	Vesicles Paraspeckle	1121	22	siRNA-SC-10 PSF1-A488 IMPa2-A546 DAPI 8C2-siRNA-IMP-a2-a4 V2.00	0	14. siRNA-SC-10 PSF1-A488 DAPI IMPa2-A546 _p_TileScan_001 (Stage 16 of 49)	00-whiGCUHYB9iTyCsqXinQwm
0	um	Cell	0.000	1.000	Vesicles Paraspeckle	1122	23	siRNA-SC-10 PSF1-A488 IMPa2-A546 DAPI 8C2-siRNA-IMP-a2-a4 V2.00	0	14. siRNA-SC-10 PSF1-A488 DAPI IMPa2-A546 _p_TileScan_001 (Stage 16 of 49)	00-whiGCUHYB9iTyCsqXinQwm
0	um	Cell	0.000	1.000	Vesicles Paraspeckle	1123	24	siRNA-SC-10 PSF1-A488 IMPa2-A546 DAPI 8C2-siRNA-IMP-a2-a4 V2.00	0	14. siRNA-SC-10 PSF1-A488 DAPI IMPa2-A546 _p_TileScan_001 (Stage 16 of 49)	00-whiGCUHYB9iTyCsqXinQwm
0	um	Cell	0.000	1.000	Vesicles Paraspeckle	1124	25	siRNA-SC-10 PSF1-A488 IMPa2-A546 DAPI 8C2-siRNA-IMP-a2-a4 V2.00	0	14. siRNA-SC-10 PSF1-A488 DAPI IMPa2-A546 _p_TileScan_001 (Stage 16 of 49)	00-whiGCUHYB9iTyCsqXinQwm
0	um	Cell	0.000	1.000	Vesicles Paraspeckle	1125	26	siRNA-SC-10 PSF1-A488 IMPa2-A546 DAPI 8C2-siRNA-IMP-a2-a4 V2.00	0	14. siRNA-SC-10 PSF1-A488 DAPI IMPa2-A546 _p_TileScan_001 (Stage 16 of 49)	00-whiGCUHYB9iTyCsqXinQwm
0	um	Cell	0.000	1.000	Vesicles Paraspeckle	1126	27	siRNA-SC-10 PSF1-A488 IMPa2-A546 DAPI 8C2-siRNA-IMP-a2-a4 V2.00	0	14. siRNA-SC-10 PSF1-A488 DAPI IMPa2-A546 _p_TileScan_001 (Stage 16 of 49)	00-whiGCUHYB9iTyCsqXinQwm
0	um	Cell	0.000	1.000	Vesicles Paraspeckle	1127	28	siRNA-SC-10 PSF1-A488 IMPa2-A546 DAPI 8C2-siRNA-IMP-a2-a4 V2.00	0	14. siRNA-SC-10 PSF1-A488 DAPI IMPa2-A546 _p_TileScan_001 (Stage 16 of 49)	00-whiGCUHYB9iTyCsqXinQwm
0	um	Cell	0.000	1.000	Vesicles Paraspeckle	1128	29	siRNA-SC-10 PSF1-A488 IMPa2-A546 DAPI 8C2-siRNA-IMP-a2-a4 V2.00	0	14. siRNA-SC-10 PSF1-A488 DAPI IMPa2-A546 _p_TileScan_001 (Stage 16 of 49)	00-whiGCUHYB9iTyCsqXinQwm
0	um	Cell	0.000	1.000	Vesicles Paraspeckle	1129	30	siRNA-SC-10 PSF1-A488 IMPa2-A546 DAPI 8C2-siRNA-IMP-a2-a4 V2.00	0	14. siRNA-SC-10 PSF1-A488 DAPI IMPa2-A546 _p_TileScan_001 (Stage 16 of 49)	00-whiGCUHYB9iTyCsqXinQwm
0	um	Cell	0.000	1.000	Vesicles Paraspeckle	1130	31	siRNA-SC-10 PSF1-A488 IMPa2-A546 DAPI 8C2-siRNA-IMP-a2-a4 V2.00	0	14. siRNA-SC-10 PSF1-A488 DAPI IMPa2-A546 _p_TileScan_001 (Stage 16 of 49)	00-whiGCUHYB9iTyCsqXinQwm
0	um	Cell	0.000	1.000	Vesicles Paraspeckle	1131	32	siRNA-SC-10 PSF1-A488 IMPa2-A546 DAPI 8C2-siRNA-IMP-a2-a4 V2.00	0	14. siRNA-SC-10 PSF1-A488 DAPI IMPa2-A546 _p_TileScan_001 (Stage 16 of 49)	00-whiGCUHYB9iTyCsqXinQwm
0	um	Cell	0.000	1.000	Vesicles Paraspeckle	1132	33	siRNA-SC-10 PSF1-A488 IMPa2-A546 DAPI 8C2-siRNA-IMP-a2-a4 V2.00	0	14. siRNA-SC-10 PSF1-A488 DAPI IMPa2-A546 _p_TileScan_001 (Stage 16 of 49)	00-whiGCUHYB9iTyCsqXinQwm
0	um	Cell	0.000	1.000	Vesicles Paraspeckle	1133	34	siRNA-SC-10 PSF1-A488 IMPa2-A546 DAPI 8C2-siRNA-IMP-a2-a4 V2.00	0	14. siRNA-SC-10 PSF1-A488 DAPI IMPa2-A546 _p_TileScan_001 (Stage 16 of 49)	00-whiGCUHYB9iTyCsqXinQwm
0	um	Cell	0.000	1.000	Vesicles Paraspeckle	1134	35	siRNA-SC-10 PSF1-A488 IMPa2-A546 DAPI 8C2-siRNA-IMP-a2-a4 V2.00	0	14. siRNA-SC-10 PSF1-A488 DAPI IMPa2-A546 _p_TileScan_001 (Stage 16 of 49)	00-whiGCUHYB9iTyCsqXinQwm
0	um	Cell	0.000	1.000	Vesicles Paraspeckle	1135	0	siRNA-SC-10 PSF1-A488 IMPa2-A546 DAPI 8C2-siRNA-IMP-a2-a4 V2.00	0	14. siRNA-SC-10 PSF1-A488 DAPI IMPa2-A546 _q_TileScan_001 (Stage 17 of 49)	00-At6mJnEf7LDnqZ7qyRwCtX
0	um	Cell	0.000	1.000	Vesicles Paraspeckle	1136	1	siRNA-SC-10 PSF1-A488 IMPa2-A546 DAPI 8C2-siRNA-IMP-a2-a4 V2.00	0	14. siRNA-SC-10 PSF1-A488 DAPI IMPa2-A546 _q_TileScan_001 (Stage 17 of 49)	00-At6mJnEf7LDnqZ7qyRwCtX
0	um	Cell	0.000	1.000	Vesicles Paraspeckle	1137	2	siRNA-SC-10 PSF1-A488 IMPa2-A546 DAPI 8C2-siRNA-IMP-a2-a4 V2.00	0	14. siRNA-SC-10 PSF1-A488 DAPI IMPa2-A546 _q_TileScan_001 (Stage 17 of 49)	00-At6mJnEf7LDnqZ7qyRwCtX
0	um	Cell	0.000	1.000	Vesicles Paraspeckle	1138	3	siRNA-SC-10 PSF1-A488 IMPa2-A546 DAPI 8C2-siRNA-IMP-a2-a4 V2.00	0	14. siRNA-SC-10 PSF1-A488 DAPI IMPa2-A546 _q_TileScan_001 (Stage 17 of 49)	00-At6mJnEf7LDnqZ7qyRwCtX
0	um	Cell	0.000	1.000	Vesicles Paraspeckle	1139	4	siRNA-SC-10 PSF1-A488 IMPa2-A546 DAPI 8C2-siRNA-IMP-a2-a4 V2.00	0	14. siRNA-SC-10 PSF1-A488 DAPI IMPa2-A546 _q_TileScan_001 (Stage 17 of 49)	00-At6mJnEf7LDnqZ7qyRwCtX
0	um	Cell	0.000	1.000	Vesicles Paraspeckle	1140	5	siRNA-SC-10 PSF1-A488 IMPa2-A546 DAPI 8C2-siRNA-IMP-a2-a4 V2.00	0	14. siRNA-SC-10 PSF1-A488 DAPI IMPa2-A546 _q_TileScan_001 (Stage 17 of 49)	00-At6mJnEf7LDnqZ7qyRwCtX
0	um	Cell	0.000	1.000	Vesicles Paraspeckle	1141	6	siRNA-SC-10 PSF1-A488 IMPa2-A546 DAPI 8C2-siRNA-IMP-a2-a4 V2.00	0	14. siRNA-SC-10 PSF1-A488 DAPI IMPa2-A546 _q_TileScan_001 (Stage 17 of 49)	00-At6mJnEf7LDnqZ7qyRwCtX
0	um	Cell	0.000	1.000	Vesicles Paraspeckle	1142	7	siRNA-SC-10 PSF1-A488 IMPa2-A546 DAPI 8C2-siRNA-IMP-a2-a4 V2.00	0	14. siRNA-SC-10 PSF1-A488 DAPI IMPa2-A546 _q_TileScan_001 (Stage 17 of 49)	00-At6mJnEf7LDnqZ7qyRwCtX
0	um	Cell	0.000	1.000	Vesicles Paraspeckle	1143	8	siRNA-SC-10 PSF1-A488 IMPa2-A546 DAPI 8C2-siRNA-IMP-a2-a4 V2.00	0	14. siRNA-SC-10 PSF1-A488 DAPI IMPa2-A546 _q_TileScan_001 (Stage 17 of 49)	00-At6mJnEf7LDnqZ7qyRwCtX
0	um	Cell	0.000	1.000	Vesicles Paraspeckle	1144	9	siRNA-SC-10 PSF1-A488 IMPa2-A546 DAPI 8C2-siRNA-IMP-a2-a4 V2.00	0	14. siRNA-SC-10 PSF1-A488 DAPI IMPa2-A546 _q_TileScan_001 (Stage 17 of 49)	00-At6mJnEf7LDnqZ7qyRwCtX
0	um	Cell	0.000	1.000	Vesicles Paraspeckle	1145	10	siRNA-SC-10 PSF1-A488 IMPa2-A546 DAPI 8C2-siRNA-IMP-a2-a4 V2.00	0	14. siRNA-SC-10 PSF1-A488 DAPI IMPa2-A546 _q_TileScan_001 (Stage 17 of 49)	00-At6mJnEf7LDnqZ7qyRwCtX
0	um	Cell	0.000	1.000	Vesicles Paraspeckle	1146	11	siRNA-SC-10 PSF1-A488 IMPa2-A546 DAPI 8C2-siRNA-IMP-a2-a4 V2.00	0	14. siRNA-SC-10 PSF1-A488 DAPI IMPa2-A546 _q_TileScan_001 (Stage 17 of 49)	00-At6mJnEf7LDnqZ7qyRwCtX
0	um	Cell	0.000	1.000	Vesicles Paraspeckle	1147	12	siRNA-SC-10 PSF1-A488 IMPa2-A546 DAPI 8C2-siRNA-IMP-a2-a4 V2.00	0	14. siRNA-SC-10 PSF1-A488 DAPI IMPa2-A546 _q_TileScan_001 (Stage 17 of 49)	00-At6mJnEf7LDnqZ7qyRwCtX
0	um	Cell	0.000	1.000	Vesicles Paraspeckle	1148	13	siRNA-SC-10 PSF1-A488 IMPa2-A546 DAPI 8C2-siRNA-IMP-a2-a4 V2.00	0	14. siRNA-SC-10 PSF1-A488 DAPI IMPa2-A546 _q_TileScan_001 (Stage 17 of 49)	00-At6mJnEf7LDnqZ7qyRwCtX
0	um	Cell	0.000	1.000	Vesicles Paraspeckle	1149	14	siRNA-SC-10 PSF1-A488 IMPa2-A546 DAPI 8C2-siRNA-IMP-a2-a4 V2.00	0	14. siRNA-SC-10 PSF1-A488 DAPI IMPa2-A546 _q_TileScan_001 (Stage 17 of 49)	00-At6mJnEf7LDnqZ7qyRwCtX
0	um	Cell	0.000	1.000	Vesicles Paraspeckle	1150	15	siRNA-SC-10 PSF1-A488 IMPa2-A546 DAPI 8C2-siRNA-IMP-a2-a4 V2.00	0	14. siRNA-SC-10 PSF1-A488 DAPI IMPa2-A546 _q_TileScan_001 (Stage 17 of 49)	00-At6mJnEf7LDnqZ7qyRwCtX
0	um	Cell	0.000	1.000	Vesicles Paraspeckle	1151	16	siRNA-SC-10 PSF1-A488 IMPa2-A546 DAPI 8C2-siRNA-IMP-a2-a4 V2.00	0	14. siRNA-SC-10 PSF1-A488 DAPI IMPa2-A546 _q_TileScan_001 (Stage 17 of 49)	00-At6mJnEf7LDnqZ7qyRwCtX
1	um	Cell	0.000	1.000	Vesicles Paraspeckle	1152	17	siRNA-SC-10 PSF1-A488 IMPa2-A546 DAPI 8C2-siRNA-IMP-a2-a4 V2.00	0	14. siRNA-SC-10 PSF1-A488 DAPI IMPa2-A546 _q_TileScan_001 (Stage 17 of 49)	00-At6mJnEf7LDnqZ7qyRwCtX
0	um	Cell	0.000	1.000	Vesicles Paraspeckle	1153	18	siRNA-SC-10 PSF1-A488 IMPa2-A546 DAPI 8C2-siRNA-IMP-a2-a4 V2.00	0	14. siRNA-SC-10 PSF1-A488 DAPI IMPa2-A546 _q_TileScan_001 (Stage 17 of 49)	00-At6mJnEf7LDnqZ7qyRwCtX
0	um	Cell	0.000	1.000	Vesicles Paraspeckle	1154	19	siRNA-SC-10 PSF1-A488 IMPa2-A546 DAPI 8C2-siRNA-IMP-a2-a4 V2.00	0	14. siRNA-SC-10 PSF1-A488 DAPI IMPa2-A546 _q_TileScan_001 (Stage 17 of 49)	00-At6mJnEf7LDnqZ7qyRwCtX
0	um	Cell	0.000	1.000	Vesicles Paraspeckle	1155	20	siRNA-SC-10 PSF1-A488 IMPa2-A546 DAPI 8C2-siRNA-IMP-a2-a4 V2.00	0	14. siRNA-SC-10 PSF1-A488 DAPI IMPa2-A546 _q_TileScan_001 (Stage 17 of 49)	00-At6mJnEf7LDnqZ7qyRwCtX
0	um	Cell	0.000	1.000	Vesicles Paraspeckle	1156	21	siRNA-SC-10 PSF1-A488 IMPa2-A546 DAPI 8C2-siRNA-IMP-a2-a4 V2.00	0	14. siRNA-SC-10 PSF1-A488 DAPI IMPa2-A546 _q_TileScan_001 (Stage 17 of 49)	00-At6mJnEf7LDnqZ7qyRwCtX
0	um	Cell	0.000	1.000	Vesicles Paraspeckle	1157	22	siRNA-SC-10 PSF1-A488 IMPa2-A546 DAPI 8C2-siRNA-IMP-a2-a4 V2.00	0	14. siRNA-SC-10 PSF1-A488 DAPI IMPa2-A546 _q_TileScan_001 (Stage 17 of 49)	00-At6mJnEf7LDnqZ7qyRwCtX
0	um	Cell	0.000	1.000	Vesicles Paraspeckle	1158	23	siRNA-SC-10 PSF1-A488 IMPa2-A546 DAPI 8C2-siRNA-IMP-a2-a4 V2.00	0	14. siRNA-SC-10 PSF1-A488 DAPI IMPa2-A546 _q_TileScan_001 (Stage 17 of 49)	00-At6mJnEf7LDnqZ7qyRwCtX
0	um	Cell	0.000	1.000	Vesicles Paraspeckle	1159	24	siRNA-SC-10 PSF1-A488 IMPa2-A546 DAPI 8C2-siRNA-IMP-a2-a4 V2.00	0	14. siRNA-SC-10 PSF1-A488 DAPI IMPa2-A546 _q_TileScan_001 (Stage 17 of 49)	00-At6mJnEf7LDnqZ7qyRwCtX
0	um	Cell	0.000	1.000	Vesicles Paraspeckle	1160	25	siRNA-SC-10 PSF1-A488 IMPa2-A546 DAPI 8C2-siRNA-IMP-a2-a4 V2.00	0	14. siRNA-SC-10 PSF1-A488 DAPI IMPa2-A546 _q_TileScan_001 (Stage 17 of 49)	00-At6mJnEf7LDnqZ7qyRwCtX
0	um	Cell	0.000	1.000	Vesicles Paraspeckle	1161	26	siRNA-SC-10 PSF1-A488 IMPa2-A546 DAPI 8C2-siRNA-IMP-a2-a4 V2.00	0	14. siRNA-SC-10 PSF1-A488 DAPI IMPa2-A546 _q_TileScan_001 (Stage 17 of 49)	00-At6mJnEf7LDnqZ7qyRwCtX
0	um	Cell	0.000	1.000	Vesicles Paraspeckle	1162	27	siRNA-SC-10 PSF1-A488 IMPa2-A546 DAPI 8C2-siRNA-IMP-a2-a4 V2.00	0	14. siRNA-SC-10 PSF1-A488 DAPI IMPa2-A546 _q_TileScan_001 (Stage 17 of 49)	00-At6mJnEf7LDnqZ7qyRwCtX
0	um	Cell	0.000	1.000	Vesicles Paraspeckle	1163	28	siRNA-SC-10 PSF1-A488 IMPa2-A546 DAPI 8C2-siRNA-IMP-a2-a4 V2.00	0	14. siRNA-SC-10 PSF1-A488 DAPI IMPa2-A546 _q_TileScan_001 (Stage 17 of 49)	00-At6mJnEf7LDnqZ7qyRwCtX
2	um	Cell	0.000	1.000	Vesicles Paraspeckle	1164	29	siRNA-SC-10 PSF1-A488 IMPa2-A546 DAPI 8C2-siRNA-IMP-a2-a4 V2.00	0	14. siRNA-SC-10 PSF1-A488 DAPI IMPa2-A546 _q_TileScan_001 (Stage 17 of 49)	00-At6mJnEf7LDnqZ7qyRwCtX
0	um	Cell	0.000	1.000	Vesicles Paraspeckle	1165	30	siRNA-SC-10 PSF1-A488 IMPa2-A546 DAPI 8C2-siRNA-IMP-a2-a4 V2.00	0	14. siRNA-SC-10 PSF1-A488 DAPI IMPa2-A546 _q_TileScan_001 (Stage 17 of 49)	00-At6mJnEf7LDnqZ7qyRwCtX
0	um	Cell	0.000	1.000	Vesicles Paraspeckle	1166	0	siRNA-SC-10 PSF1-A488 IMPa2-A546 DAPI 8C2-siRNA-IMP-a2-a4 V2.00	0	14. siRNA-SC-10 PSF1-A488 DAPI IMPa2-A546 _r_TileScan_001 (Stage 18 of 49)	00-SCNuSnCVAw9aFUQvN8FFZP
0	um	Cell	0.000	1.000	Vesicles Paraspeckle	1167	1	siRNA-SC-10 PSF1-A488 IMPa2-A546 DAPI 8C2-siRNA-IMP-a2-a4 V2.00	0	14. siRNA-SC-10 PSF1-A488 DAPI IMPa2-A546 _r_TileScan_001 (Stage 18 of 49)	00-SCNuSnCVAw9aFUQvN8FFZP
0	um	Cell	0.000	1.000	Vesicles Paraspeckle	1168	2	siRNA-SC-10 PSF1-A488 IMPa2-A546 DAPI 8C2-siRNA-IMP-a2-a4 V2.00	0	14. siRNA-SC-10 PSF1-A488 DAPI IMPa2-A546 _r_TileScan_001 (Stage 18 of 49)	00-SCNuSnCVAw9aFUQvN8FFZP
0	um	Cell	0.000	1.000	Vesicles Paraspeckle	1169	3	siRNA-SC-10 PSF1-A488 IMPa2-A546 DAPI 8C2-siRNA-IMP-a2-a4 V2.00	0	14. siRNA-SC-10 PSF1-A488 DAPI IMPa2-A546 _r_TileScan_001 (Stage 18 of 49)	00-SCNuSnCVAw9aFUQvN8FFZP
0	um	Cell	0.000	1.000	Vesicles Paraspeckle	1170	4	siRNA-SC-10 PSF1-A488 IMPa2-A546 DAPI 8C2-siRNA-IMP-a2-a4 V2.00	0	14. siRNA-SC-10 PSF1-A488 DAPI IMPa2-A546 _r_TileScan_001 (Stage 18 of 49)	00-SCNuSnCVAw9aFUQvN8FFZP
0	um	Cell	0.000	1.000	Vesicles Paraspeckle	1171	5	siRNA-SC-10 PSF1-A488 IMPa2-A546 DAPI 8C2-siRNA-IMP-a2-a4 V2.00	0	14. siRNA-SC-10 PSF1-A488 DAPI IMPa2-A546 _r_TileScan_001 (Stage 18 of 49)	00-SCNuSnCVAw9aFUQvN8FFZP
0	um	Cell	0.000	1.000	Vesicles Paraspeckle	1172	6	siRNA-SC-10 PSF1-A488 IMPa2-A546 DAPI 8C2-siRNA-IMP-a2-a4 V2.00	0	14. siRNA-SC-10 PSF1-A488 DAPI IMPa2-A546 _r_TileScan_001 (Stage 18 of 49)	00-SCNuSnCVAw9aFUQvN8FFZP
0	um	Cell	0.000	1.000	Vesicles Paraspeckle	1173	7	siRNA-SC-10 PSF1-A488 IMPa2-A546 DAPI 8C2-siRNA-IMP-a2-a4 V2.00	0	14. siRNA-SC-10 PSF1-A488 DAPI IMPa2-A546 _r_TileScan_001 (Stage 18 of 49)	00-SCNuSnCVAw9aFUQvN8FFZP
0	um	Cell	0.000	1.000	Vesicles Paraspeckle	1174	8	siRNA-SC-10 PSF1-A488 IMPa2-A546 DAPI 8C2-siRNA-IMP-a2-a4 V2.00	0	14. siRNA-SC-10 PSF1-A488 DAPI IMPa2-A546 _r_TileScan_001 (Stage 18 of 49)	00-SCNuSnCVAw9aFUQvN8FFZP
0	um	Cell	0.000	1.000	Vesicles Paraspeckle	1175	9	siRNA-SC-10 PSF1-A488 IMPa2-A546 DAPI 8C2-siRNA-IMP-a2-a4 V2.00	0	14. siRNA-SC-10 PSF1-A488 DAPI IMPa2-A546 _r_TileScan_001 (Stage 18 of 49)	00-SCNuSnCVAw9aFUQvN8FFZP
0	um	Cell	0.000	1.000	Vesicles Paraspeckle	1176	10	siRNA-SC-10 PSF1-A488 IMPa2-A546 DAPI 8C2-siRNA-IMP-a2-a4 V2.00	0	14. siRNA-SC-10 PSF1-A488 DAPI IMPa2-A546 _r_TileScan_001 (Stage 18 of 49)	00-SCNuSnCVAw9aFUQvN8FFZP
0	um	Cell	0.000	1.000	Vesicles Paraspeckle	1177	11	siRNA-SC-10 PSF1-A488 IMPa2-A546 DAPI 8C2-siRNA-IMP-a2-a4 V2.00	0	14. siRNA-SC-10 PSF1-A488 DAPI IMPa2-A546 _r_TileScan_001 (Stage 18 of 49)	00-SCNuSnCVAw9aFUQvN8FFZP
0	um	Cell	0.000	1.000	Vesicles Paraspeckle	1178	12	siRNA-SC-10 PSF1-A488 IMPa2-A546 DAPI 8C2-siRNA-IMP-a2-a4 V2.00	0	14. siRNA-SC-10 PSF1-A488 DAPI IMPa2-A546 _r_TileScan_001 (Stage 18 of 49)	00-SCNuSnCVAw9aFUQvN8FFZP
1	um	Cell	0.000	1.000	Vesicles Paraspeckle	1179	13	siRNA-SC-10 PSF1-A488 IMPa2-A546 DAPI 8C2-siRNA-IMP-a2-a4 V2.00	0	14. siRNA-SC-10 PSF1-A488 DAPI IMPa2-A546 _r_TileScan_001 (Stage 18 of 49)	00-SCNuSnCVAw9aFUQvN8FFZP
0	um	Cell	0.000	1.000	Vesicles Paraspeckle	1180	14	siRNA-SC-10 PSF1-A488 IMPa2-A546 DAPI 8C2-siRNA-IMP-a2-a4 V2.00	0	14. siRNA-SC-10 PSF1-A488 DAPI IMPa2-A546 _r_TileScan_001 (Stage 18 of 49)	00-SCNuSnCVAw9aFUQvN8FFZP
0	um	Cell	0.000	1.000	Vesicles Paraspeckle	1181	15	siRNA-SC-10 PSF1-A488 IMPa2-A546 DAPI 8C2-siRNA-IMP-a2-a4 V2.00	0	14. siRNA-SC-10 PSF1-A488 DAPI IMPa2-A546 _r_TileScan_001 (Stage 18 of 49)	00-SCNuSnCVAw9aFUQvN8FFZP
0	um	Cell	0.000	1.000	Vesicles Paraspeckle	1182	16	siRNA-SC-10 PSF1-A488 IMPa2-A546 DAPI 8C2-siRNA-IMP-a2-a4 V2.00	0	14. siRNA-SC-10 PSF1-A488 DAPI IMPa2-A546 _r_TileScan_001 (Stage 18 of 49)	00-SCNuSnCVAw9aFUQvN8FFZP
0	um	Cell	0.000	1.000	Vesicles Paraspeckle	1183	17	siRNA-SC-10 PSF1-A488 IMPa2-A546 DAPI 8C2-siRNA-IMP-a2-a4 V2.00	0	14. siRNA-SC-10 PSF1-A488 DAPI IMPa2-A546 _r_TileScan_001 (Stage 18 of 49)	00-SCNuSnCVAw9aFUQvN8FFZP
0	um	Cell	0.000	1.000	Vesicles Paraspeckle	1184	18	siRNA-SC-10 PSF1-A488 IMPa2-A546 DAPI 8C2-siRNA-IMP-a2-a4 V2.00	0	14. siRNA-SC-10 PSF1-A488 DAPI IMPa2-A546 _r_TileScan_001 (Stage 18 of 49)	00-SCNuSnCVAw9aFUQvN8FFZP
0	um	Cell	0.000	1.000	Vesicles Paraspeckle	1185	19	siRNA-SC-10 PSF1-A488 IMPa2-A546 DAPI 8C2-siRNA-IMP-a2-a4 V2.00	0	14. siRNA-SC-10 PSF1-A488 DAPI IMPa2-A546 _r_TileScan_001 (Stage 18 of 49)	00-SCNuSnCVAw9aFUQvN8FFZP
0	um	Cell	0.000	1.000	Vesicles Paraspeckle	1186	20	siRNA-SC-10 PSF1-A488 IMPa2-A546 DAPI 8C2-siRNA-IMP-a2-a4 V2.00	0	14. siRNA-SC-10 PSF1-A488 DAPI IMPa2-A546 _r_TileScan_001 (Stage 18 of 49)	00-SCNuSnCVAw9aFUQvN8FFZP
0	um	Cell	0.000	1.000	Vesicles Paraspeckle	1187	21	siRNA-SC-10 PSF1-A488 IMPa2-A546 DAPI 8C2-siRNA-IMP-a2-a4 V2.00	0	14. siRNA-SC-10 PSF1-A488 DAPI IMPa2-A546 _r_TileScan_001 (Stage 18 of 49)	00-SCNuSnCVAw9aFUQvN8FFZP
0	um	Cell	0.000	1.000	Vesicles Paraspeckle	1188	22	siRNA-SC-10 PSF1-A488 IMPa2-A546 DAPI 8C2-siRNA-IMP-a2-a4 V2.00	0	14. siRNA-SC-10 PSF1-A488 DAPI IMPa2-A546 _r_TileScan_001 (Stage 18 of 49)	00-SCNuSnCVAw9aFUQvN8FFZP
0	um	Cell	0.000	1.000	Vesicles Paraspeckle	1189	23	siRNA-SC-10 PSF1-A488 IMPa2-A546 DAPI 8C2-siRNA-IMP-a2-a4 V2.00	0	14. siRNA-SC-10 PSF1-A488 DAPI IMPa2-A546 _r_TileScan_001 (Stage 18 of 49)	00-SCNuSnCVAw9aFUQvN8FFZP
0	um	Cell	0.000	1.000	Vesicles Paraspeckle	1190	24	siRNA-SC-10 PSF1-A488 IMPa2-A546 DAPI 8C2-siRNA-IMP-a2-a4 V2.00	0	14. siRNA-SC-10 PSF1-A488 DAPI IMPa2-A546 _r_TileScan_001 (Stage 18 of 49)	00-SCNuSnCVAw9aFUQvN8FFZP
0	um	Cell	0.000	1.000	Vesicles Paraspeckle	1191	25	siRNA-SC-10 PSF1-A488 IMPa2-A546 DAPI 8C2-siRNA-IMP-a2-a4 V2.00	0	14. siRNA-SC-10 PSF1-A488 DAPI IMPa2-A546 _r_TileScan_001 (Stage 18 of 49)	00-SCNuSnCVAw9aFUQvN8FFZP
0	um	Cell	0.000	1.000	Vesicles Paraspeckle	1192	26	siRNA-SC-10 PSF1-A488 IMPa2-A546 DAPI 8C2-siRNA-IMP-a2-a4 V2.00	0	14. siRNA-SC-10 PSF1-A488 DAPI IMPa2-A546 _r_TileScan_001 (Stage 18 of 49)	00-SCNuSnCVAw9aFUQvN8FFZP
0	um	Cell	0.000	1.000	Vesicles Paraspeckle	1193	27	siRNA-SC-10 PSF1-A488 IMPa2-A546 DAPI 8C2-siRNA-IMP-a2-a4 V2.00	0	14. siRNA-SC-10 PSF1-A488 DAPI IMPa2-A546 _r_TileScan_001 (Stage 18 of 49)	00-SCNuSnCVAw9aFUQvN8FFZP
0	um	Cell	0.000	1.000	Vesicles Paraspeckle	1194	28	siRNA-SC-10 PSF1-A488 IMPa2-A546 DAPI 8C2-siRNA-IMP-a2-a4 V2.00	0	14. siRNA-SC-10 PSF1-A488 DAPI IMPa2-A546 _r_TileScan_001 (Stage 18 of 49)	00-SCNuSnCVAw9aFUQvN8FFZP
0	um	Cell	0.000	1.000	Vesicles Paraspeckle	1195	29	siRNA-SC-10 PSF1-A488 IMPa2-A546 DAPI 8C2-siRNA-IMP-a2-a4 V2.00	0	14. siRNA-SC-10 PSF1-A488 DAPI IMPa2-A546 _r_TileScan_001 (Stage 18 of 49)	00-SCNuSnCVAw9aFUQvN8FFZP
1	um	Cell	0.000	1.000	Vesicles Paraspeckle	1196	30	siRNA-SC-10 PSF1-A488 IMPa2-A546 DAPI 8C2-siRNA-IMP-a2-a4 V2.00	0	14. siRNA-SC-10 PSF1-A488 DAPI IMPa2-A546 _r_TileScan_001 (Stage 18 of 49)	00-SCNuSnCVAw9aFUQvN8FFZP
0	um	Cell	0.000	1.000	Vesicles Paraspeckle	1197	31	siRNA-SC-10 PSF1-A488 IMPa2-A546 DAPI 8C2-siRNA-IMP-a2-a4 V2.00	0	14. siRNA-SC-10 PSF1-A488 DAPI IMPa2-A546 _r_TileScan_001 (Stage 18 of 49)	00-SCNuSnCVAw9aFUQvN8FFZP
0	um	Cell	0.000	1.000	Vesicles Paraspeckle	1198	32	siRNA-SC-10 PSF1-A488 IMPa2-A546 DAPI 8C2-siRNA-IMP-a2-a4 V2.00	0	14. siRNA-SC-10 PSF1-A488 DAPI IMPa2-A546 _r_TileScan_001 (Stage 18 of 49)	00-SCNuSnCVAw9aFUQvN8FFZP
0	um	Cell	0.000	1.000	Vesicles Paraspeckle	1199	0	siRNA-SC-10 PSF1-A488 IMPa2-A546 DAPI 8C2-siRNA-IMP-a2-a4 V2.00	0	14. siRNA-SC-10 PSF1-A488 DAPI IMPa2-A546 _s_TileScan_001 (Stage 19 of 49)	00-EP6bmtXw3zco5P4p7GU7fL
0	um	Cell	0.000	1.000	Vesicles Paraspeckle	1200	1	siRNA-SC-10 PSF1-A488 IMPa2-A546 DAPI 8C2-siRNA-IMP-a2-a4 V2.00	0	14. siRNA-SC-10 PSF1-A488 DAPI IMPa2-A546 _s_TileScan_001 (Stage 19 of 49)	00-EP6bmtXw3zco5P4p7GU7fL
0	um	Cell	0.000	1.000	Vesicles Paraspeckle	1201	2	siRNA-SC-10 PSF1-A488 IMPa2-A546 DAPI 8C2-siRNA-IMP-a2-a4 V2.00	0	14. siRNA-SC-10 PSF1-A488 DAPI IMPa2-A546 _s_TileScan_001 (Stage 19 of 49)	00-EP6bmtXw3zco5P4p7GU7fL
0	um	Cell	0.000	1.000	Vesicles Paraspeckle	1202	3	siRNA-SC-10 PSF1-A488 IMPa2-A546 DAPI 8C2-siRNA-IMP-a2-a4 V2.00	0	14. siRNA-SC-10 PSF1-A488 DAPI IMPa2-A546 _s_TileScan_001 (Stage 19 of 49)	00-EP6bmtXw3zco5P4p7GU7fL
0	um	Cell	0.000	1.000	Vesicles Paraspeckle	1203	4	siRNA-SC-10 PSF1-A488 IMPa2-A546 DAPI 8C2-siRNA-IMP-a2-a4 V2.00	0	14. siRNA-SC-10 PSF1-A488 DAPI IMPa2-A546 _s_TileScan_001 (Stage 19 of 49)	00-EP6bmtXw3zco5P4p7GU7fL
1	um	Cell	0.000	1.000	Vesicles Paraspeckle	1204	5	siRNA-SC-10 PSF1-A488 IMPa2-A546 DAPI 8C2-siRNA-IMP-a2-a4 V2.00	0	14. siRNA-SC-10 PSF1-A488 DAPI IMPa2-A546 _s_TileScan_001 (Stage 19 of 49)	00-EP6bmtXw3zco5P4p7GU7fL
0	um	Cell	0.000	1.000	Vesicles Paraspeckle	1205	6	siRNA-SC-10 PSF1-A488 IMPa2-A546 DAPI 8C2-siRNA-IMP-a2-a4 V2.00	0	14. siRNA-SC-10 PSF1-A488 DAPI IMPa2-A546 _s_TileScan_001 (Stage 19 of 49)	00-EP6bmtXw3zco5P4p7GU7fL
0	um	Cell	0.000	1.000	Vesicles Paraspeckle	1206	7	siRNA-SC-10 PSF1-A488 IMPa2-A546 DAPI 8C2-siRNA-IMP-a2-a4 V2.00	0	14. siRNA-SC-10 PSF1-A488 DAPI IMPa2-A546 _s_TileScan_001 (Stage 19 of 49)	00-EP6bmtXw3zco5P4p7GU7fL
0	um	Cell	0.000	1.000	Vesicles Paraspeckle	1207	8	siRNA-SC-10 PSF1-A488 IMPa2-A546 DAPI 8C2-siRNA-IMP-a2-a4 V2.00	0	14. siRNA-SC-10 PSF1-A488 DAPI IMPa2-A546 _s_TileScan_001 (Stage 19 of 49)	00-EP6bmtXw3zco5P4p7GU7fL
0	um	Cell	0.000	1.000	Vesicles Paraspeckle	1208	9	siRNA-SC-10 PSF1-A488 IMPa2-A546 DAPI 8C2-siRNA-IMP-a2-a4 V2.00	0	14. siRNA-SC-10 PSF1-A488 DAPI IMPa2-A546 _s_TileScan_001 (Stage 19 of 49)	00-EP6bmtXw3zco5P4p7GU7fL
0	um	Cell	0.000	1.000	Vesicles Paraspeckle	1209	10	siRNA-SC-10 PSF1-A488 IMPa2-A546 DAPI 8C2-siRNA-IMP-a2-a4 V2.00	0	14. siRNA-SC-10 PSF1-A488 DAPI IMPa2-A546 _s_TileScan_001 (Stage 19 of 49)	00-EP6bmtXw3zco5P4p7GU7fL
0	um	Cell	0.000	1.000	Vesicles Paraspeckle	1210	11	siRNA-SC-10 PSF1-A488 IMPa2-A546 DAPI 8C2-siRNA-IMP-a2-a4 V2.00	0	14. siRNA-SC-10 PSF1-A488 DAPI IMPa2-A546 _s_TileScan_001 (Stage 19 of 49)	00-EP6bmtXw3zco5P4p7GU7fL
0	um	Cell	0.000	1.000	Vesicles Paraspeckle	1211	12	siRNA-SC-10 PSF1-A488 IMPa2-A546 DAPI 8C2-siRNA-IMP-a2-a4 V2.00	0	14. siRNA-SC-10 PSF1-A488 DAPI IMPa2-A546 _s_TileScan_001 (Stage 19 of 49)	00-EP6bmtXw3zco5P4p7GU7fL
0	um	Cell	0.000	1.000	Vesicles Paraspeckle	1212	13	siRNA-SC-10 PSF1-A488 IMPa2-A546 DAPI 8C2-siRNA-IMP-a2-a4 V2.00	0	14. siRNA-SC-10 PSF1-A488 DAPI IMPa2-A546 _s_TileScan_001 (Stage 19 of 49)	00-EP6bmtXw3zco5P4p7GU7fL
0	um	Cell	0.000	1.000	Vesicles Paraspeckle	1213	14	siRNA-SC-10 PSF1-A488 IMPa2-A546 DAPI 8C2-siRNA-IMP-a2-a4 V2.00	0	14. siRNA-SC-10 PSF1-A488 DAPI IMPa2-A546 _s_TileScan_001 (Stage 19 of 49)	00-EP6bmtXw3zco5P4p7GU7fL
0	um	Cell	0.000	1.000	Vesicles Paraspeckle	1214	15	siRNA-SC-10 PSF1-A488 IMPa2-A546 DAPI 8C2-siRNA-IMP-a2-a4 V2.00	0	14. siRNA-SC-10 PSF1-A488 DAPI IMPa2-A546 _s_TileScan_001 (Stage 19 of 49)	00-EP6bmtXw3zco5P4p7GU7fL
0	um	Cell	0.000	1.000	Vesicles Paraspeckle	1215	16	siRNA-SC-10 PSF1-A488 IMPa2-A546 DAPI 8C2-siRNA-IMP-a2-a4 V2.00	0	14. siRNA-SC-10 PSF1-A488 DAPI IMPa2-A546 _s_TileScan_001 (Stage 19 of 49)	00-EP6bmtXw3zco5P4p7GU7fL
0	um	Cell	0.000	1.000	Vesicles Paraspeckle	1216	17	siRNA-SC-10 PSF1-A488 IMPa2-A546 DAPI 8C2-siRNA-IMP-a2-a4 V2.00	0	14. siRNA-SC-10 PSF1-A488 DAPI IMPa2-A546 _s_TileScan_001 (Stage 19 of 49)	00-EP6bmtXw3zco5P4p7GU7fL
0	um	Cell	0.000	1.000	Vesicles Paraspeckle	1217	18	siRNA-SC-10 PSF1-A488 IMPa2-A546 DAPI 8C2-siRNA-IMP-a2-a4 V2.00	0	14. siRNA-SC-10 PSF1-A488 DAPI IMPa2-A546 _s_TileScan_001 (Stage 19 of 49)	00-EP6bmtXw3zco5P4p7GU7fL
0	um	Cell	0.000	1.000	Vesicles Paraspeckle	1218	19	siRNA-SC-10 PSF1-A488 IMPa2-A546 DAPI 8C2-siRNA-IMP-a2-a4 V2.00	0	14. siRNA-SC-10 PSF1-A488 DAPI IMPa2-A546 _s_TileScan_001 (Stage 19 of 49)	00-EP6bmtXw3zco5P4p7GU7fL
0	um	Cell	0.000	1.000	Vesicles Paraspeckle	1219	20	siRNA-SC-10 PSF1-A488 IMPa2-A546 DAPI 8C2-siRNA-IMP-a2-a4 V2.00	0	14. siRNA-SC-10 PSF1-A488 DAPI IMPa2-A546 _s_TileScan_001 (Stage 19 of 49)	00-EP6bmtXw3zco5P4p7GU7fL
0	um	Cell	0.000	1.000	Vesicles Paraspeckle	1220	21	siRNA-SC-10 PSF1-A488 IMPa2-A546 DAPI 8C2-siRNA-IMP-a2-a4 V2.00	0	14. siRNA-SC-10 PSF1-A488 DAPI IMPa2-A546 _s_TileScan_001 (Stage 19 of 49)	00-EP6bmtXw3zco5P4p7GU7fL
0	um	Cell	0.000	1.000	Vesicles Paraspeckle	1221	22	siRNA-SC-10 PSF1-A488 IMPa2-A546 DAPI 8C2-siRNA-IMP-a2-a4 V2.00	0	14. siRNA-SC-10 PSF1-A488 DAPI IMPa2-A546 _s_TileScan_001 (Stage 19 of 49)	00-EP6bmtXw3zco5P4p7GU7fL
0	um	Cell	0.000	1.000	Vesicles Paraspeckle	1222	23	siRNA-SC-10 PSF1-A488 IMPa2-A546 DAPI 8C2-siRNA-IMP-a2-a4 V2.00	0	14. siRNA-SC-10 PSF1-A488 DAPI IMPa2-A546 _s_TileScan_001 (Stage 19 of 49)	00-EP6bmtXw3zco5P4p7GU7fL
0	um	Cell	0.000	1.000	Vesicles Paraspeckle	1223	24	siRNA-SC-10 PSF1-A488 IMPa2-A546 DAPI 8C2-siRNA-IMP-a2-a4 V2.00	0	14. siRNA-SC-10 PSF1-A488 DAPI IMPa2-A546 _s_TileScan_001 (Stage 19 of 49)	00-EP6bmtXw3zco5P4p7GU7fL
0	um	Cell	0.000	1.000	Vesicles Paraspeckle	1224	25	siRNA-SC-10 PSF1-A488 IMPa2-A546 DAPI 8C2-siRNA-IMP-a2-a4 V2.00	0	14. siRNA-SC-10 PSF1-A488 DAPI IMPa2-A546 _s_TileScan_001 (Stage 19 of 49)	00-EP6bmtXw3zco5P4p7GU7fL
0	um	Cell	0.000	1.000	Vesicles Paraspeckle	1225	26	siRNA-SC-10 PSF1-A488 IMPa2-A546 DAPI 8C2-siRNA-IMP-a2-a4 V2.00	0	14. siRNA-SC-10 PSF1-A488 DAPI IMPa2-A546 _s_TileScan_001 (Stage 19 of 49)	00-EP6bmtXw3zco5P4p7GU7fL
0	um	Cell	0.000	1.000	Vesicles Paraspeckle	1226	27	siRNA-SC-10 PSF1-A488 IMPa2-A546 DAPI 8C2-siRNA-IMP-a2-a4 V2.00	0	14. siRNA-SC-10 PSF1-A488 DAPI IMPa2-A546 _s_TileScan_001 (Stage 19 of 49)	00-EP6bmtXw3zco5P4p7GU7fL
0	um	Cell	0.000	1.000	Vesicles Paraspeckle	1227	28	siRNA-SC-10 PSF1-A488 IMPa2-A546 DAPI 8C2-siRNA-IMP-a2-a4 V2.00	0	14. siRNA-SC-10 PSF1-A488 DAPI IMPa2-A546 _s_TileScan_001 (Stage 19 of 49)	00-EP6bmtXw3zco5P4p7GU7fL
0	um	Cell	0.000	1.000	Vesicles Paraspeckle	1228	0	siRNA-SC-10 PSF1-A488 IMPa2-A546 DAPI 8C2-siRNA-IMP-a2-a4 V2.00	0	14. siRNA-SC-10 PSF1-A488 DAPI IMPa2-A546 _t_TileScan_001 (Stage 20 of 49)	00-rAfcBqnCDc8K5edyuxedWZ
0	um	Cell	0.000	1.000	Vesicles Paraspeckle	1229	1	siRNA-SC-10 PSF1-A488 IMPa2-A546 DAPI 8C2-siRNA-IMP-a2-a4 V2.00	0	14. siRNA-SC-10 PSF1-A488 DAPI IMPa2-A546 _t_TileScan_001 (Stage 20 of 49)	00-rAfcBqnCDc8K5edyuxedWZ
0	um	Cell	0.000	1.000	Vesicles Paraspeckle	1230	2	siRNA-SC-10 PSF1-A488 IMPa2-A546 DAPI 8C2-siRNA-IMP-a2-a4 V2.00	0	14. siRNA-SC-10 PSF1-A488 DAPI IMPa2-A546 _t_TileScan_001 (Stage 20 of 49)	00-rAfcBqnCDc8K5edyuxedWZ
0	um	Cell	0.000	1.000	Vesicles Paraspeckle	1231	3	siRNA-SC-10 PSF1-A488 IMPa2-A546 DAPI 8C2-siRNA-IMP-a2-a4 V2.00	0	14. siRNA-SC-10 PSF1-A488 DAPI IMPa2-A546 _t_TileScan_001 (Stage 20 of 49)	00-rAfcBqnCDc8K5edyuxedWZ
0	um	Cell	0.000	1.000	Vesicles Paraspeckle	1232	4	siRNA-SC-10 PSF1-A488 IMPa2-A546 DAPI 8C2-siRNA-IMP-a2-a4 V2.00	0	14. siRNA-SC-10 PSF1-A488 DAPI IMPa2-A546 _t_TileScan_001 (Stage 20 of 49)	00-rAfcBqnCDc8K5edyuxedWZ
0	um	Cell	0.000	1.000	Vesicles Paraspeckle	1233	5	siRNA-SC-10 PSF1-A488 IMPa2-A546 DAPI 8C2-siRNA-IMP-a2-a4 V2.00	0	14. siRNA-SC-10 PSF1-A488 DAPI IMPa2-A546 _t_TileScan_001 (Stage 20 of 49)	00-rAfcBqnCDc8K5edyuxedWZ
0	um	Cell	0.000	1.000	Vesicles Paraspeckle	1234	6	siRNA-SC-10 PSF1-A488 IMPa2-A546 DAPI 8C2-siRNA-IMP-a2-a4 V2.00	0	14. siRNA-SC-10 PSF1-A488 DAPI IMPa2-A546 _t_TileScan_001 (Stage 20 of 49)	00-rAfcBqnCDc8K5edyuxedWZ
0	um	Cell	0.000	1.000	Vesicles Paraspeckle	1235	7	siRNA-SC-10 PSF1-A488 IMPa2-A546 DAPI 8C2-siRNA-IMP-a2-a4 V2.00	0	14. siRNA-SC-10 PSF1-A488 DAPI IMPa2-A546 _t_TileScan_001 (Stage 20 of 49)	00-rAfcBqnCDc8K5edyuxedWZ
0	um	Cell	0.000	1.000	Vesicles Paraspeckle	1236	8	siRNA-SC-10 PSF1-A488 IMPa2-A546 DAPI 8C2-siRNA-IMP-a2-a4 V2.00	0	14. siRNA-SC-10 PSF1-A488 DAPI IMPa2-A546 _t_TileScan_001 (Stage 20 of 49)	00-rAfcBqnCDc8K5edyuxedWZ
0	um	Cell	0.000	1.000	Vesicles Paraspeckle	1237	9	siRNA-SC-10 PSF1-A488 IMPa2-A546 DAPI 8C2-siRNA-IMP-a2-a4 V2.00	0	14. siRNA-SC-10 PSF1-A488 DAPI IMPa2-A546 _t_TileScan_001 (Stage 20 of 49)	00-rAfcBqnCDc8K5edyuxedWZ
0	um	Cell	0.000	1.000	Vesicles Paraspeckle	1238	10	siRNA-SC-10 PSF1-A488 IMPa2-A546 DAPI 8C2-siRNA-IMP-a2-a4 V2.00	0	14. siRNA-SC-10 PSF1-A488 DAPI IMPa2-A546 _t_TileScan_001 (Stage 20 of 49)	00-rAfcBqnCDc8K5edyuxedWZ
0	um	Cell	0.000	1.000	Vesicles Paraspeckle	1239	11	siRNA-SC-10 PSF1-A488 IMPa2-A546 DAPI 8C2-siRNA-IMP-a2-a4 V2.00	0	14. siRNA-SC-10 PSF1-A488 DAPI IMPa2-A546 _t_TileScan_001 (Stage 20 of 49)	00-rAfcBqnCDc8K5edyuxedWZ
0	um	Cell	0.000	1.000	Vesicles Paraspeckle	1240	12	siRNA-SC-10 PSF1-A488 IMPa2-A546 DAPI 8C2-siRNA-IMP-a2-a4 V2.00	0	14. siRNA-SC-10 PSF1-A488 DAPI IMPa2-A546 _t_TileScan_001 (Stage 20 of 49)	00-rAfcBqnCDc8K5edyuxedWZ
0	um	Cell	0.000	1.000	Vesicles Paraspeckle	1241	13	siRNA-SC-10 PSF1-A488 IMPa2-A546 DAPI 8C2-siRNA-IMP-a2-a4 V2.00	0	14. siRNA-SC-10 PSF1-A488 DAPI IMPa2-A546 _t_TileScan_001 (Stage 20 of 49)	00-rAfcBqnCDc8K5edyuxedWZ
0	um	Cell	0.000	1.000	Vesicles Paraspeckle	1242	14	siRNA-SC-10 PSF1-A488 IMPa2-A546 DAPI 8C2-siRNA-IMP-a2-a4 V2.00	0	14. siRNA-SC-10 PSF1-A488 DAPI IMPa2-A546 _t_TileScan_001 (Stage 20 of 49)	00-rAfcBqnCDc8K5edyuxedWZ
0	um	Cell	0.000	1.000	Vesicles Paraspeckle	1243	15	siRNA-SC-10 PSF1-A488 IMPa2-A546 DAPI 8C2-siRNA-IMP-a2-a4 V2.00	0	14. siRNA-SC-10 PSF1-A488 DAPI IMPa2-A546 _t_TileScan_001 (Stage 20 of 49)	00-rAfcBqnCDc8K5edyuxedWZ
1	um	Cell	0.000	1.000	Vesicles Paraspeckle	1244	16	siRNA-SC-10 PSF1-A488 IMPa2-A546 DAPI 8C2-siRNA-IMP-a2-a4 V2.00	0	14. siRNA-SC-10 PSF1-A488 DAPI IMPa2-A546 _t_TileScan_001 (Stage 20 of 49)	00-rAfcBqnCDc8K5edyuxedWZ
0	um	Cell	0.000	1.000	Vesicles Paraspeckle	1245	17	siRNA-SC-10 PSF1-A488 IMPa2-A546 DAPI 8C2-siRNA-IMP-a2-a4 V2.00	0	14. siRNA-SC-10 PSF1-A488 DAPI IMPa2-A546 _t_TileScan_001 (Stage 20 of 49)	00-rAfcBqnCDc8K5edyuxedWZ
0	um	Cell	0.000	1.000	Vesicles Paraspeckle	1246	18	siRNA-SC-10 PSF1-A488 IMPa2-A546 DAPI 8C2-siRNA-IMP-a2-a4 V2.00	0	14. siRNA-SC-10 PSF1-A488 DAPI IMPa2-A546 _t_TileScan_001 (Stage 20 of 49)	00-rAfcBqnCDc8K5edyuxedWZ
0	um	Cell	0.000	1.000	Vesicles Paraspeckle	1247	19	siRNA-SC-10 PSF1-A488 IMPa2-A546 DAPI 8C2-siRNA-IMP-a2-a4 V2.00	0	14. siRNA-SC-10 PSF1-A488 DAPI IMPa2-A546 _t_TileScan_001 (Stage 20 of 49)	00-rAfcBqnCDc8K5edyuxedWZ
0	um	Cell	0.000	1.000	Vesicles Paraspeckle	1248	20	siRNA-SC-10 PSF1-A488 IMPa2-A546 DAPI 8C2-siRNA-IMP-a2-a4 V2.00	0	14. siRNA-SC-10 PSF1-A488 DAPI IMPa2-A546 _t_TileScan_001 (Stage 20 of 49)	00-rAfcBqnCDc8K5edyuxedWZ
0	um	Cell	0.000	1.000	Vesicles Paraspeckle	1249	21	siRNA-SC-10 PSF1-A488 IMPa2-A546 DAPI 8C2-siRNA-IMP-a2-a4 V2.00	0	14. siRNA-SC-10 PSF1-A488 DAPI IMPa2-A546 _t_TileScan_001 (Stage 20 of 49)	00-rAfcBqnCDc8K5edyuxedWZ
0	um	Cell	0.000	1.000	Vesicles Paraspeckle	1250	22	siRNA-SC-10 PSF1-A488 IMPa2-A546 DAPI 8C2-siRNA-IMP-a2-a4 V2.00	0	14. siRNA-SC-10 PSF1-A488 DAPI IMPa2-A546 _t_TileScan_001 (Stage 20 of 49)	00-rAfcBqnCDc8K5edyuxedWZ
0	um	Cell	0.000	1.000	Vesicles Paraspeckle	1251	23	siRNA-SC-10 PSF1-A488 IMPa2-A546 DAPI 8C2-siRNA-IMP-a2-a4 V2.00	0	14. siRNA-SC-10 PSF1-A488 DAPI IMPa2-A546 _t_TileScan_001 (Stage 20 of 49)	00-rAfcBqnCDc8K5edyuxedWZ
0	um	Cell	0.000	1.000	Vesicles Paraspeckle	1252	24	siRNA-SC-10 PSF1-A488 IMPa2-A546 DAPI 8C2-siRNA-IMP-a2-a4 V2.00	0	14. siRNA-SC-10 PSF1-A488 DAPI IMPa2-A546 _t_TileScan_001 (Stage 20 of 49)	00-rAfcBqnCDc8K5edyuxedWZ
0	um	Cell	0.000	1.000	Vesicles Paraspeckle	1253	25	siRNA-SC-10 PSF1-A488 IMPa2-A546 DAPI 8C2-siRNA-IMP-a2-a4 V2.00	0	14. siRNA-SC-10 PSF1-A488 DAPI IMPa2-A546 _t_TileScan_001 (Stage 20 of 49)	00-rAfcBqnCDc8K5edyuxedWZ
0	um	Cell	0.000	1.000	Vesicles Paraspeckle	1254	26	siRNA-SC-10 PSF1-A488 IMPa2-A546 DAPI 8C2-siRNA-IMP-a2-a4 V2.00	0	14. siRNA-SC-10 PSF1-A488 DAPI IMPa2-A546 _t_TileScan_001 (Stage 20 of 49)	00-rAfcBqnCDc8K5edyuxedWZ
1	um	Cell	0.000	1.000	Vesicles Paraspeckle	1255	27	siRNA-SC-10 PSF1-A488 IMPa2-A546 DAPI 8C2-siRNA-IMP-a2-a4 V2.00	0	14. siRNA-SC-10 PSF1-A488 DAPI IMPa2-A546 _t_TileScan_001 (Stage 20 of 49)	00-rAfcBqnCDc8K5edyuxedWZ
0	um	Cell	0.000	1.000	Vesicles Paraspeckle	1256	28	siRNA-SC-10 PSF1-A488 IMPa2-A546 DAPI 8C2-siRNA-IMP-a2-a4 V2.00	0	14. siRNA-SC-10 PSF1-A488 DAPI IMPa2-A546 _t_TileScan_001 (Stage 20 of 49)	00-rAfcBqnCDc8K5edyuxedWZ
0	um	Cell	0.000	1.000	Vesicles Paraspeckle	1257	29	siRNA-SC-10 PSF1-A488 IMPa2-A546 DAPI 8C2-siRNA-IMP-a2-a4 V2.00	0	14. siRNA-SC-10 PSF1-A488 DAPI IMPa2-A546 _t_TileScan_001 (Stage 20 of 49)	00-rAfcBqnCDc8K5edyuxedWZ
0	um	Cell	0.000	1.000	Vesicles Paraspeckle	1258	30	siRNA-SC-10 PSF1-A488 IMPa2-A546 DAPI 8C2-siRNA-IMP-a2-a4 V2.00	0	14. siRNA-SC-10 PSF1-A488 DAPI IMPa2-A546 _t_TileScan_001 (Stage 20 of 49)	00-rAfcBqnCDc8K5edyuxedWZ
0	um	Cell	0.000	1.000	Vesicles Paraspeckle	1259	31	siRNA-SC-10 PSF1-A488 IMPa2-A546 DAPI 8C2-siRNA-IMP-a2-a4 V2.00	0	14. siRNA-SC-10 PSF1-A488 DAPI IMPa2-A546 _t_TileScan_001 (Stage 20 of 49)	00-rAfcBqnCDc8K5edyuxedWZ
0	um	Cell	0.000	1.000	Vesicles Paraspeckle	1260	32	siRNA-SC-10 PSF1-A488 IMPa2-A546 DAPI 8C2-siRNA-IMP-a2-a4 V2.00	0	14. siRNA-SC-10 PSF1-A488 DAPI IMPa2-A546 _t_TileScan_001 (Stage 20 of 49)	00-rAfcBqnCDc8K5edyuxedWZ
0	um	Cell	0.000	1.000	Vesicles Paraspeckle	1261	33	siRNA-SC-10 PSF1-A488 IMPa2-A546 DAPI 8C2-siRNA-IMP-a2-a4 V2.00	0	14. siRNA-SC-10 PSF1-A488 DAPI IMPa2-A546 _t_TileScan_001 (Stage 20 of 49)	00-rAfcBqnCDc8K5edyuxedWZ
0	um	Cell	0.000	1.000	Vesicles Paraspeckle	1262	34	siRNA-SC-10 PSF1-A488 IMPa2-A546 DAPI 8C2-siRNA-IMP-a2-a4 V2.00	0	14. siRNA-SC-10 PSF1-A488 DAPI IMPa2-A546 _t_TileScan_001 (Stage 20 of 49)	00-rAfcBqnCDc8K5edyuxedWZ
0	um	Cell	0.000	1.000	Vesicles Paraspeckle	1263	35	siRNA-SC-10 PSF1-A488 IMPa2-A546 DAPI 8C2-siRNA-IMP-a2-a4 V2.00	0	14. siRNA-SC-10 PSF1-A488 DAPI IMPa2-A546 _t_TileScan_001 (Stage 20 of 49)	00-rAfcBqnCDc8K5edyuxedWZ
0	um	Cell	0.000	1.000	Vesicles Paraspeckle	1264	36	siRNA-SC-10 PSF1-A488 IMPa2-A546 DAPI 8C2-siRNA-IMP-a2-a4 V2.00	0	14. siRNA-SC-10 PSF1-A488 DAPI IMPa2-A546 _t_TileScan_001 (Stage 20 of 49)	00-rAfcBqnCDc8K5edyuxedWZ
0	um	Cell	0.000	1.000	Vesicles Paraspeckle	1265	37	siRNA-SC-10 PSF1-A488 IMPa2-A546 DAPI 8C2-siRNA-IMP-a2-a4 V2.00	0	14. siRNA-SC-10 PSF1-A488 DAPI IMPa2-A546 _t_TileScan_001 (Stage 20 of 49)	00-rAfcBqnCDc8K5edyuxedWZ
0	um	Cell	0.000	1.000	Vesicles Paraspeckle	1266	38	siRNA-SC-10 PSF1-A488 IMPa2-A546 DAPI 8C2-siRNA-IMP-a2-a4 V2.00	0	14. siRNA-SC-10 PSF1-A488 DAPI IMPa2-A546 _t_TileScan_001 (Stage 20 of 49)	00-rAfcBqnCDc8K5edyuxedWZ
0	um	Cell	0.000	1.000	Vesicles Paraspeckle	1267	39	siRNA-SC-10 PSF1-A488 IMPa2-A546 DAPI 8C2-siRNA-IMP-a2-a4 V2.00	0	14. siRNA-SC-10 PSF1-A488 DAPI IMPa2-A546 _t_TileScan_001 (Stage 20 of 49)	00-rAfcBqnCDc8K5edyuxedWZ
0	um	Cell	0.000	1.000	Vesicles Paraspeckle	1268	40	siRNA-SC-10 PSF1-A488 IMPa2-A546 DAPI 8C2-siRNA-IMP-a2-a4 V2.00	0	14. siRNA-SC-10 PSF1-A488 DAPI IMPa2-A546 _t_TileScan_001 (Stage 20 of 49)	00-rAfcBqnCDc8K5edyuxedWZ
0	um	Cell	0.000	1.000	Vesicles Paraspeckle	1269	0	siRNA-SC-10 PSF1-A488 IMPa2-A546 DAPI 8C2-siRNA-IMP-a2-a4 V2.00	0	14. siRNA-SC-10 PSF1-A488 DAPI IMPa2-A546 _u_TileScan_001 (Stage 21 of 49)	00-annTPxifvwedTwy4pjm8mc
0	um	Cell	0.000	1.000	Vesicles Paraspeckle	1270	1	siRNA-SC-10 PSF1-A488 IMPa2-A546 DAPI 8C2-siRNA-IMP-a2-a4 V2.00	0	14. siRNA-SC-10 PSF1-A488 DAPI IMPa2-A546 _u_TileScan_001 (Stage 21 of 49)	00-annTPxifvwedTwy4pjm8mc
0	um	Cell	0.000	1.000	Vesicles Paraspeckle	1271	2	siRNA-SC-10 PSF1-A488 IMPa2-A546 DAPI 8C2-siRNA-IMP-a2-a4 V2.00	0	14. siRNA-SC-10 PSF1-A488 DAPI IMPa2-A546 _u_TileScan_001 (Stage 21 of 49)	00-annTPxifvwedTwy4pjm8mc
0	um	Cell	0.000	1.000	Vesicles Paraspeckle	1272	3	siRNA-SC-10 PSF1-A488 IMPa2-A546 DAPI 8C2-siRNA-IMP-a2-a4 V2.00	0	14. siRNA-SC-10 PSF1-A488 DAPI IMPa2-A546 _u_TileScan_001 (Stage 21 of 49)	00-annTPxifvwedTwy4pjm8mc
0	um	Cell	0.000	1.000	Vesicles Paraspeckle	1273	4	siRNA-SC-10 PSF1-A488 IMPa2-A546 DAPI 8C2-siRNA-IMP-a2-a4 V2.00	0	14. siRNA-SC-10 PSF1-A488 DAPI IMPa2-A546 _u_TileScan_001 (Stage 21 of 49)	00-annTPxifvwedTwy4pjm8mc
0	um	Cell	0.000	1.000	Vesicles Paraspeckle	1274	5	siRNA-SC-10 PSF1-A488 IMPa2-A546 DAPI 8C2-siRNA-IMP-a2-a4 V2.00	0	14. siRNA-SC-10 PSF1-A488 DAPI IMPa2-A546 _u_TileScan_001 (Stage 21 of 49)	00-annTPxifvwedTwy4pjm8mc
0	um	Cell	0.000	1.000	Vesicles Paraspeckle	1275	6	siRNA-SC-10 PSF1-A488 IMPa2-A546 DAPI 8C2-siRNA-IMP-a2-a4 V2.00	0	14. siRNA-SC-10 PSF1-A488 DAPI IMPa2-A546 _u_TileScan_001 (Stage 21 of 49)	00-annTPxifvwedTwy4pjm8mc
0	um	Cell	0.000	1.000	Vesicles Paraspeckle	1276	7	siRNA-SC-10 PSF1-A488 IMPa2-A546 DAPI 8C2-siRNA-IMP-a2-a4 V2.00	0	14. siRNA-SC-10 PSF1-A488 DAPI IMPa2-A546 _u_TileScan_001 (Stage 21 of 49)	00-annTPxifvwedTwy4pjm8mc
0	um	Cell	0.000	1.000	Vesicles Paraspeckle	1277	8	siRNA-SC-10 PSF1-A488 IMPa2-A546 DAPI 8C2-siRNA-IMP-a2-a4 V2.00	0	14. siRNA-SC-10 PSF1-A488 DAPI IMPa2-A546 _u_TileScan_001 (Stage 21 of 49)	00-annTPxifvwedTwy4pjm8mc
0	um	Cell	0.000	1.000	Vesicles Paraspeckle	1278	9	siRNA-SC-10 PSF1-A488 IMPa2-A546 DAPI 8C2-siRNA-IMP-a2-a4 V2.00	0	14. siRNA-SC-10 PSF1-A488 DAPI IMPa2-A546 _u_TileScan_001 (Stage 21 of 49)	00-annTPxifvwedTwy4pjm8mc
0	um	Cell	0.000	1.000	Vesicles Paraspeckle	1279	10	siRNA-SC-10 PSF1-A488 IMPa2-A546 DAPI 8C2-siRNA-IMP-a2-a4 V2.00	0	14. siRNA-SC-10 PSF1-A488 DAPI IMPa2-A546 _u_TileScan_001 (Stage 21 of 49)	00-annTPxifvwedTwy4pjm8mc
0	um	Cell	0.000	1.000	Vesicles Paraspeckle	1280	11	siRNA-SC-10 PSF1-A488 IMPa2-A546 DAPI 8C2-siRNA-IMP-a2-a4 V2.00	0	14. siRNA-SC-10 PSF1-A488 DAPI IMPa2-A546 _u_TileScan_001 (Stage 21 of 49)	00-annTPxifvwedTwy4pjm8mc
0	um	Cell	0.000	1.000	Vesicles Paraspeckle	1281	12	siRNA-SC-10 PSF1-A488 IMPa2-A546 DAPI 8C2-siRNA-IMP-a2-a4 V2.00	0	14. siRNA-SC-10 PSF1-A488 DAPI IMPa2-A546 _u_TileScan_001 (Stage 21 of 49)	00-annTPxifvwedTwy4pjm8mc
0	um	Cell	0.000	1.000	Vesicles Paraspeckle	1282	13	siRNA-SC-10 PSF1-A488 IMPa2-A546 DAPI 8C2-siRNA-IMP-a2-a4 V2.00	0	14. siRNA-SC-10 PSF1-A488 DAPI IMPa2-A546 _u_TileScan_001 (Stage 21 of 49)	00-annTPxifvwedTwy4pjm8mc
1	um	Cell	0.000	1.000	Vesicles Paraspeckle	1283	14	siRNA-SC-10 PSF1-A488 IMPa2-A546 DAPI 8C2-siRNA-IMP-a2-a4 V2.00	0	14. siRNA-SC-10 PSF1-A488 DAPI IMPa2-A546 _u_TileScan_001 (Stage 21 of 49)	00-annTPxifvwedTwy4pjm8mc
0	um	Cell	0.000	1.000	Vesicles Paraspeckle	1284	15	siRNA-SC-10 PSF1-A488 IMPa2-A546 DAPI 8C2-siRNA-IMP-a2-a4 V2.00	0	14. siRNA-SC-10 PSF1-A488 DAPI IMPa2-A546 _u_TileScan_001 (Stage 21 of 49)	00-annTPxifvwedTwy4pjm8mc
0	um	Cell	0.000	1.000	Vesicles Paraspeckle	1285	16	siRNA-SC-10 PSF1-A488 IMPa2-A546 DAPI 8C2-siRNA-IMP-a2-a4 V2.00	0	14. siRNA-SC-10 PSF1-A488 DAPI IMPa2-A546 _u_TileScan_001 (Stage 21 of 49)	00-annTPxifvwedTwy4pjm8mc
0	um	Cell	0.000	1.000	Vesicles Paraspeckle	1286	17	siRNA-SC-10 PSF1-A488 IMPa2-A546 DAPI 8C2-siRNA-IMP-a2-a4 V2.00	0	14. siRNA-SC-10 PSF1-A488 DAPI IMPa2-A546 _u_TileScan_001 (Stage 21 of 49)	00-annTPxifvwedTwy4pjm8mc
0	um	Cell	0.000	1.000	Vesicles Paraspeckle	1287	18	siRNA-SC-10 PSF1-A488 IMPa2-A546 DAPI 8C2-siRNA-IMP-a2-a4 V2.00	0	14. siRNA-SC-10 PSF1-A488 DAPI IMPa2-A546 _u_TileScan_001 (Stage 21 of 49)	00-annTPxifvwedTwy4pjm8mc
0	um	Cell	0.000	1.000	Vesicles Paraspeckle	1288	19	siRNA-SC-10 PSF1-A488 IMPa2-A546 DAPI 8C2-siRNA-IMP-a2-a4 V2.00	0	14. siRNA-SC-10 PSF1-A488 DAPI IMPa2-A546 _u_TileScan_001 (Stage 21 of 49)	00-annTPxifvwedTwy4pjm8mc
0	um	Cell	0.000	1.000	Vesicles Paraspeckle	1289	20	siRNA-SC-10 PSF1-A488 IMPa2-A546 DAPI 8C2-siRNA-IMP-a2-a4 V2.00	0	14. siRNA-SC-10 PSF1-A488 DAPI IMPa2-A546 _u_TileScan_001 (Stage 21 of 49)	00-annTPxifvwedTwy4pjm8mc
0	um	Cell	0.000	1.000	Vesicles Paraspeckle	1290	21	siRNA-SC-10 PSF1-A488 IMPa2-A546 DAPI 8C2-siRNA-IMP-a2-a4 V2.00	0	14. siRNA-SC-10 PSF1-A488 DAPI IMPa2-A546 _u_TileScan_001 (Stage 21 of 49)	00-annTPxifvwedTwy4pjm8mc
0	um	Cell	0.000	1.000	Vesicles Paraspeckle	1291	22	siRNA-SC-10 PSF1-A488 IMPa2-A546 DAPI 8C2-siRNA-IMP-a2-a4 V2.00	0	14. siRNA-SC-10 PSF1-A488 DAPI IMPa2-A546 _u_TileScan_001 (Stage 21 of 49)	00-annTPxifvwedTwy4pjm8mc
0	um	Cell	0.000	1.000	Vesicles Paraspeckle	1292	23	siRNA-SC-10 PSF1-A488 IMPa2-A546 DAPI 8C2-siRNA-IMP-a2-a4 V2.00	0	14. siRNA-SC-10 PSF1-A488 DAPI IMPa2-A546 _u_TileScan_001 (Stage 21 of 49)	00-annTPxifvwedTwy4pjm8mc
0	um	Cell	0.000	1.000	Vesicles Paraspeckle	1293	24	siRNA-SC-10 PSF1-A488 IMPa2-A546 DAPI 8C2-siRNA-IMP-a2-a4 V2.00	0	14. siRNA-SC-10 PSF1-A488 DAPI IMPa2-A546 _u_TileScan_001 (Stage 21 of 49)	00-annTPxifvwedTwy4pjm8mc
0	um	Cell	0.000	1.000	Vesicles Paraspeckle	1294	25	siRNA-SC-10 PSF1-A488 IMPa2-A546 DAPI 8C2-siRNA-IMP-a2-a4 V2.00	0	14. siRNA-SC-10 PSF1-A488 DAPI IMPa2-A546 _u_TileScan_001 (Stage 21 of 49)	00-annTPxifvwedTwy4pjm8mc
0	um	Cell	0.000	1.000	Vesicles Paraspeckle	1295	26	siRNA-SC-10 PSF1-A488 IMPa2-A546 DAPI 8C2-siRNA-IMP-a2-a4 V2.00	0	14. siRNA-SC-10 PSF1-A488 DAPI IMPa2-A546 _u_TileScan_001 (Stage 21 of 49)	00-annTPxifvwedTwy4pjm8mc
0	um	Cell	0.000	1.000	Vesicles Paraspeckle	1296	27	siRNA-SC-10 PSF1-A488 IMPa2-A546 DAPI 8C2-siRNA-IMP-a2-a4 V2.00	0	14. siRNA-SC-10 PSF1-A488 DAPI IMPa2-A546 _u_TileScan_001 (Stage 21 of 49)	00-annTPxifvwedTwy4pjm8mc
0	um	Cell	0.000	1.000	Vesicles Paraspeckle	1297	28	siRNA-SC-10 PSF1-A488 IMPa2-A546 DAPI 8C2-siRNA-IMP-a2-a4 V2.00	0	14. siRNA-SC-10 PSF1-A488 DAPI IMPa2-A546 _u_TileScan_001 (Stage 21 of 49)	00-annTPxifvwedTwy4pjm8mc
0	um	Cell	0.000	1.000	Vesicles Paraspeckle	1298	29	siRNA-SC-10 PSF1-A488 IMPa2-A546 DAPI 8C2-siRNA-IMP-a2-a4 V2.00	0	14. siRNA-SC-10 PSF1-A488 DAPI IMPa2-A546 _u_TileScan_001 (Stage 21 of 49)	00-annTPxifvwedTwy4pjm8mc
0	um	Cell	0.000	1.000	Vesicles Paraspeckle	1299	30	siRNA-SC-10 PSF1-A488 IMPa2-A546 DAPI 8C2-siRNA-IMP-a2-a4 V2.00	0	14. siRNA-SC-10 PSF1-A488 DAPI IMPa2-A546 _u_TileScan_001 (Stage 21 of 49)	00-annTPxifvwedTwy4pjm8mc
0	um	Cell	0.000	1.000	Vesicles Paraspeckle	1300	31	siRNA-SC-10 PSF1-A488 IMPa2-A546 DAPI 8C2-siRNA-IMP-a2-a4 V2.00	0	14. siRNA-SC-10 PSF1-A488 DAPI IMPa2-A546 _u_TileScan_001 (Stage 21 of 49)	00-annTPxifvwedTwy4pjm8mc
0	um	Cell	0.000	1.000	Vesicles Paraspeckle	1301	32	siRNA-SC-10 PSF1-A488 IMPa2-A546 DAPI 8C2-siRNA-IMP-a2-a4 V2.00	0	14. siRNA-SC-10 PSF1-A488 DAPI IMPa2-A546 _u_TileScan_001 (Stage 21 of 49)	00-annTPxifvwedTwy4pjm8mc
0	um	Cell	0.000	1.000	Vesicles Paraspeckle	1302	33	siRNA-SC-10 PSF1-A488 IMPa2-A546 DAPI 8C2-siRNA-IMP-a2-a4 V2.00	0	14. siRNA-SC-10 PSF1-A488 DAPI IMPa2-A546 _u_TileScan_001 (Stage 21 of 49)	00-annTPxifvwedTwy4pjm8mc
0	um	Cell	0.000	1.000	Vesicles Paraspeckle	1303	34	siRNA-SC-10 PSF1-A488 IMPa2-A546 DAPI 8C2-siRNA-IMP-a2-a4 V2.00	0	14. siRNA-SC-10 PSF1-A488 DAPI IMPa2-A546 _u_TileScan_001 (Stage 21 of 49)	00-annTPxifvwedTwy4pjm8mc
0	um	Cell	0.000	1.000	Vesicles Paraspeckle	1304	35	siRNA-SC-10 PSF1-A488 IMPa2-A546 DAPI 8C2-siRNA-IMP-a2-a4 V2.00	0	14. siRNA-SC-10 PSF1-A488 DAPI IMPa2-A546 _u_TileScan_001 (Stage 21 of 49)	00-annTPxifvwedTwy4pjm8mc
0	um	Cell	0.000	1.000	Vesicles Paraspeckle	1305	36	siRNA-SC-10 PSF1-A488 IMPa2-A546 DAPI 8C2-siRNA-IMP-a2-a4 V2.00	0	14. siRNA-SC-10 PSF1-A488 DAPI IMPa2-A546 _u_TileScan_001 (Stage 21 of 49)	00-annTPxifvwedTwy4pjm8mc
0	um	Cell	0.000	1.000	Vesicles Paraspeckle	1306	37	siRNA-SC-10 PSF1-A488 IMPa2-A546 DAPI 8C2-siRNA-IMP-a2-a4 V2.00	0	14. siRNA-SC-10 PSF1-A488 DAPI IMPa2-A546 _u_TileScan_001 (Stage 21 of 49)	00-annTPxifvwedTwy4pjm8mc
0	um	Cell	0.000	1.000	Vesicles Paraspeckle	1307	0	siRNA-SC-10 PSF1-A488 IMPa2-A546 DAPI 8C2-siRNA-IMP-a2-a4 V2.00	0	14. siRNA-SC-10 PSF1-A488 DAPI IMPa2-A546 _v_TileScan_001 (Stage 22 of 49)	00-iBX8FwRAoQKFsvdtCPAsWS
0	um	Cell	0.000	1.000	Vesicles Paraspeckle	1308	1	siRNA-SC-10 PSF1-A488 IMPa2-A546 DAPI 8C2-siRNA-IMP-a2-a4 V2.00	0	14. siRNA-SC-10 PSF1-A488 DAPI IMPa2-A546 _v_TileScan_001 (Stage 22 of 49)	00-iBX8FwRAoQKFsvdtCPAsWS
0	um	Cell	0.000	1.000	Vesicles Paraspeckle	1309	2	siRNA-SC-10 PSF1-A488 IMPa2-A546 DAPI 8C2-siRNA-IMP-a2-a4 V2.00	0	14. siRNA-SC-10 PSF1-A488 DAPI IMPa2-A546 _v_TileScan_001 (Stage 22 of 49)	00-iBX8FwRAoQKFsvdtCPAsWS
2	um	Cell	0.000	1.000	Vesicles Paraspeckle	1310	3	siRNA-SC-10 PSF1-A488 IMPa2-A546 DAPI 8C2-siRNA-IMP-a2-a4 V2.00	0	14. siRNA-SC-10 PSF1-A488 DAPI IMPa2-A546 _v_TileScan_001 (Stage 22 of 49)	00-iBX8FwRAoQKFsvdtCPAsWS
1	um	Cell	0.000	1.000	Vesicles Paraspeckle	1311	4	siRNA-SC-10 PSF1-A488 IMPa2-A546 DAPI 8C2-siRNA-IMP-a2-a4 V2.00	0	14. siRNA-SC-10 PSF1-A488 DAPI IMPa2-A546 _v_TileScan_001 (Stage 22 of 49)	00-iBX8FwRAoQKFsvdtCPAsWS
0	um	Cell	0.000	1.000	Vesicles Paraspeckle	1312	5	siRNA-SC-10 PSF1-A488 IMPa2-A546 DAPI 8C2-siRNA-IMP-a2-a4 V2.00	0	14. siRNA-SC-10 PSF1-A488 DAPI IMPa2-A546 _v_TileScan_001 (Stage 22 of 49)	00-iBX8FwRAoQKFsvdtCPAsWS
0	um	Cell	0.000	1.000	Vesicles Paraspeckle	1313	6	siRNA-SC-10 PSF1-A488 IMPa2-A546 DAPI 8C2-siRNA-IMP-a2-a4 V2.00	0	14. siRNA-SC-10 PSF1-A488 DAPI IMPa2-A546 _v_TileScan_001 (Stage 22 of 49)	00-iBX8FwRAoQKFsvdtCPAsWS
0	um	Cell	0.000	1.000	Vesicles Paraspeckle	1314	7	siRNA-SC-10 PSF1-A488 IMPa2-A546 DAPI 8C2-siRNA-IMP-a2-a4 V2.00	0	14. siRNA-SC-10 PSF1-A488 DAPI IMPa2-A546 _v_TileScan_001 (Stage 22 of 49)	00-iBX8FwRAoQKFsvdtCPAsWS
0	um	Cell	0.000	1.000	Vesicles Paraspeckle	1315	8	siRNA-SC-10 PSF1-A488 IMPa2-A546 DAPI 8C2-siRNA-IMP-a2-a4 V2.00	0	14. siRNA-SC-10 PSF1-A488 DAPI IMPa2-A546 _v_TileScan_001 (Stage 22 of 49)	00-iBX8FwRAoQKFsvdtCPAsWS
0	um	Cell	0.000	1.000	Vesicles Paraspeckle	1316	9	siRNA-SC-10 PSF1-A488 IMPa2-A546 DAPI 8C2-siRNA-IMP-a2-a4 V2.00	0	14. siRNA-SC-10 PSF1-A488 DAPI IMPa2-A546 _v_TileScan_001 (Stage 22 of 49)	00-iBX8FwRAoQKFsvdtCPAsWS
0	um	Cell	0.000	1.000	Vesicles Paraspeckle	1317	10	siRNA-SC-10 PSF1-A488 IMPa2-A546 DAPI 8C2-siRNA-IMP-a2-a4 V2.00	0	14. siRNA-SC-10 PSF1-A488 DAPI IMPa2-A546 _v_TileScan_001 (Stage 22 of 49)	00-iBX8FwRAoQKFsvdtCPAsWS
0	um	Cell	0.000	1.000	Vesicles Paraspeckle	1318	11	siRNA-SC-10 PSF1-A488 IMPa2-A546 DAPI 8C2-siRNA-IMP-a2-a4 V2.00	0	14. siRNA-SC-10 PSF1-A488 DAPI IMPa2-A546 _v_TileScan_001 (Stage 22 of 49)	00-iBX8FwRAoQKFsvdtCPAsWS
0	um	Cell	0.000	1.000	Vesicles Paraspeckle	1319	12	siRNA-SC-10 PSF1-A488 IMPa2-A546 DAPI 8C2-siRNA-IMP-a2-a4 V2.00	0	14. siRNA-SC-10 PSF1-A488 DAPI IMPa2-A546 _v_TileScan_001 (Stage 22 of 49)	00-iBX8FwRAoQKFsvdtCPAsWS
0	um	Cell	0.000	1.000	Vesicles Paraspeckle	1320	13	siRNA-SC-10 PSF1-A488 IMPa2-A546 DAPI 8C2-siRNA-IMP-a2-a4 V2.00	0	14. siRNA-SC-10 PSF1-A488 DAPI IMPa2-A546 _v_TileScan_001 (Stage 22 of 49)	00-iBX8FwRAoQKFsvdtCPAsWS
0	um	Cell	0.000	1.000	Vesicles Paraspeckle	1321	0	siRNA-SC-10 PSF1-A488 IMPa2-A546 DAPI 8C2-siRNA-IMP-a2-a4 V2.00	0	14. siRNA-SC-10 PSF1-A488 DAPI IMPa2-A546 _w_TileScan_001 (Stage 23 of 49)	00-4vqGEbLh6gdEDiGzfCsxtC
0	um	Cell	0.000	1.000	Vesicles Paraspeckle	1322	1	siRNA-SC-10 PSF1-A488 IMPa2-A546 DAPI 8C2-siRNA-IMP-a2-a4 V2.00	0	14. siRNA-SC-10 PSF1-A488 DAPI IMPa2-A546 _w_TileScan_001 (Stage 23 of 49)	00-4vqGEbLh6gdEDiGzfCsxtC
0	um	Cell	0.000	1.000	Vesicles Paraspeckle	1323	2	siRNA-SC-10 PSF1-A488 IMPa2-A546 DAPI 8C2-siRNA-IMP-a2-a4 V2.00	0	14. siRNA-SC-10 PSF1-A488 DAPI IMPa2-A546 _w_TileScan_001 (Stage 23 of 49)	00-4vqGEbLh6gdEDiGzfCsxtC
0	um	Cell	0.000	1.000	Vesicles Paraspeckle	1324	3	siRNA-SC-10 PSF1-A488 IMPa2-A546 DAPI 8C2-siRNA-IMP-a2-a4 V2.00	0	14. siRNA-SC-10 PSF1-A488 DAPI IMPa2-A546 _w_TileScan_001 (Stage 23 of 49)	00-4vqGEbLh6gdEDiGzfCsxtC
0	um	Cell	0.000	1.000	Vesicles Paraspeckle	1325	4	siRNA-SC-10 PSF1-A488 IMPa2-A546 DAPI 8C2-siRNA-IMP-a2-a4 V2.00	0	14. siRNA-SC-10 PSF1-A488 DAPI IMPa2-A546 _w_TileScan_001 (Stage 23 of 49)	00-4vqGEbLh6gdEDiGzfCsxtC
0	um	Cell	0.000	1.000	Vesicles Paraspeckle	1326	5	siRNA-SC-10 PSF1-A488 IMPa2-A546 DAPI 8C2-siRNA-IMP-a2-a4 V2.00	0	14. siRNA-SC-10 PSF1-A488 DAPI IMPa2-A546 _w_TileScan_001 (Stage 23 of 49)	00-4vqGEbLh6gdEDiGzfCsxtC
0	um	Cell	0.000	1.000	Vesicles Paraspeckle	1327	6	siRNA-SC-10 PSF1-A488 IMPa2-A546 DAPI 8C2-siRNA-IMP-a2-a4 V2.00	0	14. siRNA-SC-10 PSF1-A488 DAPI IMPa2-A546 _w_TileScan_001 (Stage 23 of 49)	00-4vqGEbLh6gdEDiGzfCsxtC
0	um	Cell	0.000	1.000	Vesicles Paraspeckle	1328	7	siRNA-SC-10 PSF1-A488 IMPa2-A546 DAPI 8C2-siRNA-IMP-a2-a4 V2.00	0	14. siRNA-SC-10 PSF1-A488 DAPI IMPa2-A546 _w_TileScan_001 (Stage 23 of 49)	00-4vqGEbLh6gdEDiGzfCsxtC
0	um	Cell	0.000	1.000	Vesicles Paraspeckle	1329	8	siRNA-SC-10 PSF1-A488 IMPa2-A546 DAPI 8C2-siRNA-IMP-a2-a4 V2.00	0	14. siRNA-SC-10 PSF1-A488 DAPI IMPa2-A546 _w_TileScan_001 (Stage 23 of 49)	00-4vqGEbLh6gdEDiGzfCsxtC
0	um	Cell	0.000	1.000	Vesicles Paraspeckle	1330	9	siRNA-SC-10 PSF1-A488 IMPa2-A546 DAPI 8C2-siRNA-IMP-a2-a4 V2.00	0	14. siRNA-SC-10 PSF1-A488 DAPI IMPa2-A546 _w_TileScan_001 (Stage 23 of 49)	00-4vqGEbLh6gdEDiGzfCsxtC
0	um	Cell	0.000	1.000	Vesicles Paraspeckle	1331	10	siRNA-SC-10 PSF1-A488 IMPa2-A546 DAPI 8C2-siRNA-IMP-a2-a4 V2.00	0	14. siRNA-SC-10 PSF1-A488 DAPI IMPa2-A546 _w_TileScan_001 (Stage 23 of 49)	00-4vqGEbLh6gdEDiGzfCsxtC
0	um	Cell	0.000	1.000	Vesicles Paraspeckle	1332	11	siRNA-SC-10 PSF1-A488 IMPa2-A546 DAPI 8C2-siRNA-IMP-a2-a4 V2.00	0	14. siRNA-SC-10 PSF1-A488 DAPI IMPa2-A546 _w_TileScan_001 (Stage 23 of 49)	00-4vqGEbLh6gdEDiGzfCsxtC
0	um	Cell	0.000	1.000	Vesicles Paraspeckle	1333	12	siRNA-SC-10 PSF1-A488 IMPa2-A546 DAPI 8C2-siRNA-IMP-a2-a4 V2.00	0	14. siRNA-SC-10 PSF1-A488 DAPI IMPa2-A546 _w_TileScan_001 (Stage 23 of 49)	00-4vqGEbLh6gdEDiGzfCsxtC
0	um	Cell	0.000	1.000	Vesicles Paraspeckle	1334	13	siRNA-SC-10 PSF1-A488 IMPa2-A546 DAPI 8C2-siRNA-IMP-a2-a4 V2.00	0	14. siRNA-SC-10 PSF1-A488 DAPI IMPa2-A546 _w_TileScan_001 (Stage 23 of 49)	00-4vqGEbLh6gdEDiGzfCsxtC
0	um	Cell	0.000	1.000	Vesicles Paraspeckle	1335	14	siRNA-SC-10 PSF1-A488 IMPa2-A546 DAPI 8C2-siRNA-IMP-a2-a4 V2.00	0	14. siRNA-SC-10 PSF1-A488 DAPI IMPa2-A546 _w_TileScan_001 (Stage 23 of 49)	00-4vqGEbLh6gdEDiGzfCsxtC
0	um	Cell	0.000	1.000	Vesicles Paraspeckle	1336	15	siRNA-SC-10 PSF1-A488 IMPa2-A546 DAPI 8C2-siRNA-IMP-a2-a4 V2.00	0	14. siRNA-SC-10 PSF1-A488 DAPI IMPa2-A546 _w_TileScan_001 (Stage 23 of 49)	00-4vqGEbLh6gdEDiGzfCsxtC
0	um	Cell	0.000	1.000	Vesicles Paraspeckle	1337	16	siRNA-SC-10 PSF1-A488 IMPa2-A546 DAPI 8C2-siRNA-IMP-a2-a4 V2.00	0	14. siRNA-SC-10 PSF1-A488 DAPI IMPa2-A546 _w_TileScan_001 (Stage 23 of 49)	00-4vqGEbLh6gdEDiGzfCsxtC
0	um	Cell	0.000	1.000	Vesicles Paraspeckle	1338	17	siRNA-SC-10 PSF1-A488 IMPa2-A546 DAPI 8C2-siRNA-IMP-a2-a4 V2.00	0	14. siRNA-SC-10 PSF1-A488 DAPI IMPa2-A546 _w_TileScan_001 (Stage 23 of 49)	00-4vqGEbLh6gdEDiGzfCsxtC
0	um	Cell	0.000	1.000	Vesicles Paraspeckle	1339	18	siRNA-SC-10 PSF1-A488 IMPa2-A546 DAPI 8C2-siRNA-IMP-a2-a4 V2.00	0	14. siRNA-SC-10 PSF1-A488 DAPI IMPa2-A546 _w_TileScan_001 (Stage 23 of 49)	00-4vqGEbLh6gdEDiGzfCsxtC
0	um	Cell	0.000	1.000	Vesicles Paraspeckle	1340	19	siRNA-SC-10 PSF1-A488 IMPa2-A546 DAPI 8C2-siRNA-IMP-a2-a4 V2.00	0	14. siRNA-SC-10 PSF1-A488 DAPI IMPa2-A546 _w_TileScan_001 (Stage 23 of 49)	00-4vqGEbLh6gdEDiGzfCsxtC
0	um	Cell	0.000	1.000	Vesicles Paraspeckle	1341	20	siRNA-SC-10 PSF1-A488 IMPa2-A546 DAPI 8C2-siRNA-IMP-a2-a4 V2.00	0	14. siRNA-SC-10 PSF1-A488 DAPI IMPa2-A546 _w_TileScan_001 (Stage 23 of 49)	00-4vqGEbLh6gdEDiGzfCsxtC
0	um	Cell	0.000	1.000	Vesicles Paraspeckle	1342	21	siRNA-SC-10 PSF1-A488 IMPa2-A546 DAPI 8C2-siRNA-IMP-a2-a4 V2.00	0	14. siRNA-SC-10 PSF1-A488 DAPI IMPa2-A546 _w_TileScan_001 (Stage 23 of 49)	00-4vqGEbLh6gdEDiGzfCsxtC
0	um	Cell	0.000	1.000	Vesicles Paraspeckle	1343	22	siRNA-SC-10 PSF1-A488 IMPa2-A546 DAPI 8C2-siRNA-IMP-a2-a4 V2.00	0	14. siRNA-SC-10 PSF1-A488 DAPI IMPa2-A546 _w_TileScan_001 (Stage 23 of 49)	00-4vqGEbLh6gdEDiGzfCsxtC
0	um	Cell	0.000	1.000	Vesicles Paraspeckle	1344	0	siRNA-SC-10 PSF1-A488 IMPa2-A546 DAPI 8C2-siRNA-IMP-a2-a4 V2.00	0	14. siRNA-SC-10 PSF1-A488 DAPI IMPa2-A546 _x_TileScan_001 (Stage 24 of 49)	00-sTQzz4rLEFt2wgHEVBfEiZ
0	um	Cell	0.000	1.000	Vesicles Paraspeckle	1345	1	siRNA-SC-10 PSF1-A488 IMPa2-A546 DAPI 8C2-siRNA-IMP-a2-a4 V2.00	0	14. siRNA-SC-10 PSF1-A488 DAPI IMPa2-A546 _x_TileScan_001 (Stage 24 of 49)	00-sTQzz4rLEFt2wgHEVBfEiZ
0	um	Cell	0.000	1.000	Vesicles Paraspeckle	1346	2	siRNA-SC-10 PSF1-A488 IMPa2-A546 DAPI 8C2-siRNA-IMP-a2-a4 V2.00	0	14. siRNA-SC-10 PSF1-A488 DAPI IMPa2-A546 _x_TileScan_001 (Stage 24 of 49)	00-sTQzz4rLEFt2wgHEVBfEiZ
0	um	Cell	0.000	1.000	Vesicles Paraspeckle	1347	3	siRNA-SC-10 PSF1-A488 IMPa2-A546 DAPI 8C2-siRNA-IMP-a2-a4 V2.00	0	14. siRNA-SC-10 PSF1-A488 DAPI IMPa2-A546 _x_TileScan_001 (Stage 24 of 49)	00-sTQzz4rLEFt2wgHEVBfEiZ
0	um	Cell	0.000	1.000	Vesicles Paraspeckle	1348	4	siRNA-SC-10 PSF1-A488 IMPa2-A546 DAPI 8C2-siRNA-IMP-a2-a4 V2.00	0	14. siRNA-SC-10 PSF1-A488 DAPI IMPa2-A546 _x_TileScan_001 (Stage 24 of 49)	00-sTQzz4rLEFt2wgHEVBfEiZ
0	um	Cell	0.000	1.000	Vesicles Paraspeckle	1349	5	siRNA-SC-10 PSF1-A488 IMPa2-A546 DAPI 8C2-siRNA-IMP-a2-a4 V2.00	0	14. siRNA-SC-10 PSF1-A488 DAPI IMPa2-A546 _x_TileScan_001 (Stage 24 of 49)	00-sTQzz4rLEFt2wgHEVBfEiZ
0	um	Cell	0.000	1.000	Vesicles Paraspeckle	1350	6	siRNA-SC-10 PSF1-A488 IMPa2-A546 DAPI 8C2-siRNA-IMP-a2-a4 V2.00	0	14. siRNA-SC-10 PSF1-A488 DAPI IMPa2-A546 _x_TileScan_001 (Stage 24 of 49)	00-sTQzz4rLEFt2wgHEVBfEiZ
0	um	Cell	0.000	1.000	Vesicles Paraspeckle	1351	7	siRNA-SC-10 PSF1-A488 IMPa2-A546 DAPI 8C2-siRNA-IMP-a2-a4 V2.00	0	14. siRNA-SC-10 PSF1-A488 DAPI IMPa2-A546 _x_TileScan_001 (Stage 24 of 49)	00-sTQzz4rLEFt2wgHEVBfEiZ
0	um	Cell	0.000	1.000	Vesicles Paraspeckle	1352	8	siRNA-SC-10 PSF1-A488 IMPa2-A546 DAPI 8C2-siRNA-IMP-a2-a4 V2.00	0	14. siRNA-SC-10 PSF1-A488 DAPI IMPa2-A546 _x_TileScan_001 (Stage 24 of 49)	00-sTQzz4rLEFt2wgHEVBfEiZ
0	um	Cell	0.000	1.000	Vesicles Paraspeckle	1353	9	siRNA-SC-10 PSF1-A488 IMPa2-A546 DAPI 8C2-siRNA-IMP-a2-a4 V2.00	0	14. siRNA-SC-10 PSF1-A488 DAPI IMPa2-A546 _x_TileScan_001 (Stage 24 of 49)	00-sTQzz4rLEFt2wgHEVBfEiZ
1	um	Cell	0.000	1.000	Vesicles Paraspeckle	1354	10	siRNA-SC-10 PSF1-A488 IMPa2-A546 DAPI 8C2-siRNA-IMP-a2-a4 V2.00	0	14. siRNA-SC-10 PSF1-A488 DAPI IMPa2-A546 _x_TileScan_001 (Stage 24 of 49)	00-sTQzz4rLEFt2wgHEVBfEiZ
0	um	Cell	0.000	1.000	Vesicles Paraspeckle	1355	11	siRNA-SC-10 PSF1-A488 IMPa2-A546 DAPI 8C2-siRNA-IMP-a2-a4 V2.00	0	14. siRNA-SC-10 PSF1-A488 DAPI IMPa2-A546 _x_TileScan_001 (Stage 24 of 49)	00-sTQzz4rLEFt2wgHEVBfEiZ
0	um	Cell	0.000	1.000	Vesicles Paraspeckle	1356	12	siRNA-SC-10 PSF1-A488 IMPa2-A546 DAPI 8C2-siRNA-IMP-a2-a4 V2.00	0	14. siRNA-SC-10 PSF1-A488 DAPI IMPa2-A546 _x_TileScan_001 (Stage 24 of 49)	00-sTQzz4rLEFt2wgHEVBfEiZ
0	um	Cell	0.000	1.000	Vesicles Paraspeckle	1357	13	siRNA-SC-10 PSF1-A488 IMPa2-A546 DAPI 8C2-siRNA-IMP-a2-a4 V2.00	0	14. siRNA-SC-10 PSF1-A488 DAPI IMPa2-A546 _x_TileScan_001 (Stage 24 of 49)	00-sTQzz4rLEFt2wgHEVBfEiZ
1	um	Cell	0.000	1.000	Vesicles Paraspeckle	1358	14	siRNA-SC-10 PSF1-A488 IMPa2-A546 DAPI 8C2-siRNA-IMP-a2-a4 V2.00	0	14. siRNA-SC-10 PSF1-A488 DAPI IMPa2-A546 _x_TileScan_001 (Stage 24 of 49)	00-sTQzz4rLEFt2wgHEVBfEiZ
0	um	Cell	0.000	1.000	Vesicles Paraspeckle	1359	15	siRNA-SC-10 PSF1-A488 IMPa2-A546 DAPI 8C2-siRNA-IMP-a2-a4 V2.00	0	14. siRNA-SC-10 PSF1-A488 DAPI IMPa2-A546 _x_TileScan_001 (Stage 24 of 49)	00-sTQzz4rLEFt2wgHEVBfEiZ
0	um	Cell	0.000	1.000	Vesicles Paraspeckle	1360	16	siRNA-SC-10 PSF1-A488 IMPa2-A546 DAPI 8C2-siRNA-IMP-a2-a4 V2.00	0	14. siRNA-SC-10 PSF1-A488 DAPI IMPa2-A546 _x_TileScan_001 (Stage 24 of 49)	00-sTQzz4rLEFt2wgHEVBfEiZ
0	um	Cell	0.000	1.000	Vesicles Paraspeckle	1361	17	siRNA-SC-10 PSF1-A488 IMPa2-A546 DAPI 8C2-siRNA-IMP-a2-a4 V2.00	0	14. siRNA-SC-10 PSF1-A488 DAPI IMPa2-A546 _x_TileScan_001 (Stage 24 of 49)	00-sTQzz4rLEFt2wgHEVBfEiZ
0	um	Cell	0.000	1.000	Vesicles Paraspeckle	1362	18	siRNA-SC-10 PSF1-A488 IMPa2-A546 DAPI 8C2-siRNA-IMP-a2-a4 V2.00	0	14. siRNA-SC-10 PSF1-A488 DAPI IMPa2-A546 _x_TileScan_001 (Stage 24 of 49)	00-sTQzz4rLEFt2wgHEVBfEiZ
0	um	Cell	0.000	1.000	Vesicles Paraspeckle	1363	19	siRNA-SC-10 PSF1-A488 IMPa2-A546 DAPI 8C2-siRNA-IMP-a2-a4 V2.00	0	14. siRNA-SC-10 PSF1-A488 DAPI IMPa2-A546 _x_TileScan_001 (Stage 24 of 49)	00-sTQzz4rLEFt2wgHEVBfEiZ
0	um	Cell	0.000	1.000	Vesicles Paraspeckle	1364	20	siRNA-SC-10 PSF1-A488 IMPa2-A546 DAPI 8C2-siRNA-IMP-a2-a4 V2.00	0	14. siRNA-SC-10 PSF1-A488 DAPI IMPa2-A546 _x_TileScan_001 (Stage 24 of 49)	00-sTQzz4rLEFt2wgHEVBfEiZ
0	um	Cell	0.000	1.000	Vesicles Paraspeckle	1365	21	siRNA-SC-10 PSF1-A488 IMPa2-A546 DAPI 8C2-siRNA-IMP-a2-a4 V2.00	0	14. siRNA-SC-10 PSF1-A488 DAPI IMPa2-A546 _x_TileScan_001 (Stage 24 of 49)	00-sTQzz4rLEFt2wgHEVBfEiZ
0	um	Cell	0.000	1.000	Vesicles Paraspeckle	1366	22	siRNA-SC-10 PSF1-A488 IMPa2-A546 DAPI 8C2-siRNA-IMP-a2-a4 V2.00	0	14. siRNA-SC-10 PSF1-A488 DAPI IMPa2-A546 _x_TileScan_001 (Stage 24 of 49)	00-sTQzz4rLEFt2wgHEVBfEiZ
0	um	Cell	0.000	1.000	Vesicles Paraspeckle	1367	23	siRNA-SC-10 PSF1-A488 IMPa2-A546 DAPI 8C2-siRNA-IMP-a2-a4 V2.00	0	14. siRNA-SC-10 PSF1-A488 DAPI IMPa2-A546 _x_TileScan_001 (Stage 24 of 49)	00-sTQzz4rLEFt2wgHEVBfEiZ
0	um	Cell	0.000	1.000	Vesicles Paraspeckle	1368	24	siRNA-SC-10 PSF1-A488 IMPa2-A546 DAPI 8C2-siRNA-IMP-a2-a4 V2.00	0	14. siRNA-SC-10 PSF1-A488 DAPI IMPa2-A546 _x_TileScan_001 (Stage 24 of 49)	00-sTQzz4rLEFt2wgHEVBfEiZ
0	um	Cell	0.000	1.000	Vesicles Paraspeckle	1369	25	siRNA-SC-10 PSF1-A488 IMPa2-A546 DAPI 8C2-siRNA-IMP-a2-a4 V2.00	0	14. siRNA-SC-10 PSF1-A488 DAPI IMPa2-A546 _x_TileScan_001 (Stage 24 of 49)	00-sTQzz4rLEFt2wgHEVBfEiZ
0	um	Cell	0.000	1.000	Vesicles Paraspeckle	1370	26	siRNA-SC-10 PSF1-A488 IMPa2-A546 DAPI 8C2-siRNA-IMP-a2-a4 V2.00	0	14. siRNA-SC-10 PSF1-A488 DAPI IMPa2-A546 _x_TileScan_001 (Stage 24 of 49)	00-sTQzz4rLEFt2wgHEVBfEiZ
0	um	Cell	0.000	1.000	Vesicles Paraspeckle	1371	27	siRNA-SC-10 PSF1-A488 IMPa2-A546 DAPI 8C2-siRNA-IMP-a2-a4 V2.00	0	14. siRNA-SC-10 PSF1-A488 DAPI IMPa2-A546 _x_TileScan_001 (Stage 24 of 49)	00-sTQzz4rLEFt2wgHEVBfEiZ
0	um	Cell	0.000	1.000	Vesicles Paraspeckle	1372	0	siRNA-SC-10 PSF1-A488 IMPa2-A546 DAPI 8C2-siRNA-IMP-a2-a4 V2.00	0	14. siRNA-SC-10 PSF1-A488 DAPI IMPa2-A546 _y_TileScan_001 (Stage 25 of 49)	00-zddFZYGCvq477YqwzfGr77
0	um	Cell	0.000	1.000	Vesicles Paraspeckle	1373	1	siRNA-SC-10 PSF1-A488 IMPa2-A546 DAPI 8C2-siRNA-IMP-a2-a4 V2.00	0	14. siRNA-SC-10 PSF1-A488 DAPI IMPa2-A546 _y_TileScan_001 (Stage 25 of 49)	00-zddFZYGCvq477YqwzfGr77
0	um	Cell	0.000	1.000	Vesicles Paraspeckle	1374	2	siRNA-SC-10 PSF1-A488 IMPa2-A546 DAPI 8C2-siRNA-IMP-a2-a4 V2.00	0	14. siRNA-SC-10 PSF1-A488 DAPI IMPa2-A546 _y_TileScan_001 (Stage 25 of 49)	00-zddFZYGCvq477YqwzfGr77
0	um	Cell	0.000	1.000	Vesicles Paraspeckle	1375	3	siRNA-SC-10 PSF1-A488 IMPa2-A546 DAPI 8C2-siRNA-IMP-a2-a4 V2.00	0	14. siRNA-SC-10 PSF1-A488 DAPI IMPa2-A546 _y_TileScan_001 (Stage 25 of 49)	00-zddFZYGCvq477YqwzfGr77
1	um	Cell	0.000	1.000	Vesicles Paraspeckle	1376	4	siRNA-SC-10 PSF1-A488 IMPa2-A546 DAPI 8C2-siRNA-IMP-a2-a4 V2.00	0	14. siRNA-SC-10 PSF1-A488 DAPI IMPa2-A546 _y_TileScan_001 (Stage 25 of 49)	00-zddFZYGCvq477YqwzfGr77
0	um	Cell	0.000	1.000	Vesicles Paraspeckle	1377	5	siRNA-SC-10 PSF1-A488 IMPa2-A546 DAPI 8C2-siRNA-IMP-a2-a4 V2.00	0	14. siRNA-SC-10 PSF1-A488 DAPI IMPa2-A546 _y_TileScan_001 (Stage 25 of 49)	00-zddFZYGCvq477YqwzfGr77
0	um	Cell	0.000	1.000	Vesicles Paraspeckle	1378	6	siRNA-SC-10 PSF1-A488 IMPa2-A546 DAPI 8C2-siRNA-IMP-a2-a4 V2.00	0	14. siRNA-SC-10 PSF1-A488 DAPI IMPa2-A546 _y_TileScan_001 (Stage 25 of 49)	00-zddFZYGCvq477YqwzfGr77
0	um	Cell	0.000	1.000	Vesicles Paraspeckle	1379	7	siRNA-SC-10 PSF1-A488 IMPa2-A546 DAPI 8C2-siRNA-IMP-a2-a4 V2.00	0	14. siRNA-SC-10 PSF1-A488 DAPI IMPa2-A546 _y_TileScan_001 (Stage 25 of 49)	00-zddFZYGCvq477YqwzfGr77
0	um	Cell	0.000	1.000	Vesicles Paraspeckle	1380	8	siRNA-SC-10 PSF1-A488 IMPa2-A546 DAPI 8C2-siRNA-IMP-a2-a4 V2.00	0	14. siRNA-SC-10 PSF1-A488 DAPI IMPa2-A546 _y_TileScan_001 (Stage 25 of 49)	00-zddFZYGCvq477YqwzfGr77
0	um	Cell	0.000	1.000	Vesicles Paraspeckle	1381	9	siRNA-SC-10 PSF1-A488 IMPa2-A546 DAPI 8C2-siRNA-IMP-a2-a4 V2.00	0	14. siRNA-SC-10 PSF1-A488 DAPI IMPa2-A546 _y_TileScan_001 (Stage 25 of 49)	00-zddFZYGCvq477YqwzfGr77
0	um	Cell	0.000	1.000	Vesicles Paraspeckle	1382	10	siRNA-SC-10 PSF1-A488 IMPa2-A546 DAPI 8C2-siRNA-IMP-a2-a4 V2.00	0	14. siRNA-SC-10 PSF1-A488 DAPI IMPa2-A546 _y_TileScan_001 (Stage 25 of 49)	00-zddFZYGCvq477YqwzfGr77
0	um	Cell	0.000	1.000	Vesicles Paraspeckle	1383	11	siRNA-SC-10 PSF1-A488 IMPa2-A546 DAPI 8C2-siRNA-IMP-a2-a4 V2.00	0	14. siRNA-SC-10 PSF1-A488 DAPI IMPa2-A546 _y_TileScan_001 (Stage 25 of 49)	00-zddFZYGCvq477YqwzfGr77
0	um	Cell	0.000	1.000	Vesicles Paraspeckle	1384	12	siRNA-SC-10 PSF1-A488 IMPa2-A546 DAPI 8C2-siRNA-IMP-a2-a4 V2.00	0	14. siRNA-SC-10 PSF1-A488 DAPI IMPa2-A546 _y_TileScan_001 (Stage 25 of 49)	00-zddFZYGCvq477YqwzfGr77
0	um	Cell	0.000	1.000	Vesicles Paraspeckle	1385	13	siRNA-SC-10 PSF1-A488 IMPa2-A546 DAPI 8C2-siRNA-IMP-a2-a4 V2.00	0	14. siRNA-SC-10 PSF1-A488 DAPI IMPa2-A546 _y_TileScan_001 (Stage 25 of 49)	00-zddFZYGCvq477YqwzfGr77
0	um	Cell	0.000	1.000	Vesicles Paraspeckle	1386	14	siRNA-SC-10 PSF1-A488 IMPa2-A546 DAPI 8C2-siRNA-IMP-a2-a4 V2.00	0	14. siRNA-SC-10 PSF1-A488 DAPI IMPa2-A546 _y_TileScan_001 (Stage 25 of 49)	00-zddFZYGCvq477YqwzfGr77
0	um	Cell	0.000	1.000	Vesicles Paraspeckle	1387	15	siRNA-SC-10 PSF1-A488 IMPa2-A546 DAPI 8C2-siRNA-IMP-a2-a4 V2.00	0	14. siRNA-SC-10 PSF1-A488 DAPI IMPa2-A546 _y_TileScan_001 (Stage 25 of 49)	00-zddFZYGCvq477YqwzfGr77
0	um	Cell	0.000	1.000	Vesicles Paraspeckle	1388	16	siRNA-SC-10 PSF1-A488 IMPa2-A546 DAPI 8C2-siRNA-IMP-a2-a4 V2.00	0	14. siRNA-SC-10 PSF1-A488 DAPI IMPa2-A546 _y_TileScan_001 (Stage 25 of 49)	00-zddFZYGCvq477YqwzfGr77
0	um	Cell	0.000	1.000	Vesicles Paraspeckle	1389	17	siRNA-SC-10 PSF1-A488 IMPa2-A546 DAPI 8C2-siRNA-IMP-a2-a4 V2.00	0	14. siRNA-SC-10 PSF1-A488 DAPI IMPa2-A546 _y_TileScan_001 (Stage 25 of 49)	00-zddFZYGCvq477YqwzfGr77
0	um	Cell	0.000	1.000	Vesicles Paraspeckle	1390	18	siRNA-SC-10 PSF1-A488 IMPa2-A546 DAPI 8C2-siRNA-IMP-a2-a4 V2.00	0	14. siRNA-SC-10 PSF1-A488 DAPI IMPa2-A546 _y_TileScan_001 (Stage 25 of 49)	00-zddFZYGCvq477YqwzfGr77
0	um	Cell	0.000	1.000	Vesicles Paraspeckle	1391	19	siRNA-SC-10 PSF1-A488 IMPa2-A546 DAPI 8C2-siRNA-IMP-a2-a4 V2.00	0	14. siRNA-SC-10 PSF1-A488 DAPI IMPa2-A546 _y_TileScan_001 (Stage 25 of 49)	00-zddFZYGCvq477YqwzfGr77
0	um	Cell	0.000	1.000	Vesicles Paraspeckle	1392	20	siRNA-SC-10 PSF1-A488 IMPa2-A546 DAPI 8C2-siRNA-IMP-a2-a4 V2.00	0	14. siRNA-SC-10 PSF1-A488 DAPI IMPa2-A546 _y_TileScan_001 (Stage 25 of 49)	00-zddFZYGCvq477YqwzfGr77
0	um	Cell	0.000	1.000	Vesicles Paraspeckle	1393	21	siRNA-SC-10 PSF1-A488 IMPa2-A546 DAPI 8C2-siRNA-IMP-a2-a4 V2.00	0	14. siRNA-SC-10 PSF1-A488 DAPI IMPa2-A546 _y_TileScan_001 (Stage 25 of 49)	00-zddFZYGCvq477YqwzfGr77
0	um	Cell	0.000	1.000	Vesicles Paraspeckle	1394	22	siRNA-SC-10 PSF1-A488 IMPa2-A546 DAPI 8C2-siRNA-IMP-a2-a4 V2.00	0	14. siRNA-SC-10 PSF1-A488 DAPI IMPa2-A546 _y_TileScan_001 (Stage 25 of 49)	00-zddFZYGCvq477YqwzfGr77
0	um	Cell	0.000	1.000	Vesicles Paraspeckle	1395	23	siRNA-SC-10 PSF1-A488 IMPa2-A546 DAPI 8C2-siRNA-IMP-a2-a4 V2.00	0	14. siRNA-SC-10 PSF1-A488 DAPI IMPa2-A546 _y_TileScan_001 (Stage 25 of 49)	00-zddFZYGCvq477YqwzfGr77
0	um	Cell	0.000	1.000	Vesicles Paraspeckle	1396	24	siRNA-SC-10 PSF1-A488 IMPa2-A546 DAPI 8C2-siRNA-IMP-a2-a4 V2.00	0	14. siRNA-SC-10 PSF1-A488 DAPI IMPa2-A546 _y_TileScan_001 (Stage 25 of 49)	00-zddFZYGCvq477YqwzfGr77
0	um	Cell	0.000	1.000	Vesicles Paraspeckle	1397	25	siRNA-SC-10 PSF1-A488 IMPa2-A546 DAPI 8C2-siRNA-IMP-a2-a4 V2.00	0	14. siRNA-SC-10 PSF1-A488 DAPI IMPa2-A546 _y_TileScan_001 (Stage 25 of 49)	00-zddFZYGCvq477YqwzfGr77
0	um	Cell	0.000	1.000	Vesicles Paraspeckle	1398	26	siRNA-SC-10 PSF1-A488 IMPa2-A546 DAPI 8C2-siRNA-IMP-a2-a4 V2.00	0	14. siRNA-SC-10 PSF1-A488 DAPI IMPa2-A546 _y_TileScan_001 (Stage 25 of 49)	00-zddFZYGCvq477YqwzfGr77
0	um	Cell	0.000	1.000	Vesicles Paraspeckle	1399	27	siRNA-SC-10 PSF1-A488 IMPa2-A546 DAPI 8C2-siRNA-IMP-a2-a4 V2.00	0	14. siRNA-SC-10 PSF1-A488 DAPI IMPa2-A546 _y_TileScan_001 (Stage 25 of 49)	00-zddFZYGCvq477YqwzfGr77
0	um	Cell	0.000	1.000	Vesicles Paraspeckle	1400	28	siRNA-SC-10 PSF1-A488 IMPa2-A546 DAPI 8C2-siRNA-IMP-a2-a4 V2.00	0	14. siRNA-SC-10 PSF1-A488 DAPI IMPa2-A546 _y_TileScan_001 (Stage 25 of 49)	00-zddFZYGCvq477YqwzfGr77
0	um	Cell	0.000	1.000	Vesicles Paraspeckle	1401	29	siRNA-SC-10 PSF1-A488 IMPa2-A546 DAPI 8C2-siRNA-IMP-a2-a4 V2.00	0	14. siRNA-SC-10 PSF1-A488 DAPI IMPa2-A546 _y_TileScan_001 (Stage 25 of 49)	00-zddFZYGCvq477YqwzfGr77
0	um	Cell	0.000	1.000	Vesicles Paraspeckle	1402	0	siRNA-SC-10 PSF1-A488 IMPa2-A546 DAPI 8C2-siRNA-IMP-a2-a4 V2.00	0	14. siRNA-SC-10 PSF1-A488 DAPI IMPa2-A546 _z_TileScan_001 (Stage 26 of 49)	00-sPoZV2fpehhsFiaUqBFi6E
0	um	Cell	0.000	1.000	Vesicles Paraspeckle	1403	1	siRNA-SC-10 PSF1-A488 IMPa2-A546 DAPI 8C2-siRNA-IMP-a2-a4 V2.00	0	14. siRNA-SC-10 PSF1-A488 DAPI IMPa2-A546 _z_TileScan_001 (Stage 26 of 49)	00-sPoZV2fpehhsFiaUqBFi6E
0	um	Cell	0.000	1.000	Vesicles Paraspeckle	1404	2	siRNA-SC-10 PSF1-A488 IMPa2-A546 DAPI 8C2-siRNA-IMP-a2-a4 V2.00	0	14. siRNA-SC-10 PSF1-A488 DAPI IMPa2-A546 _z_TileScan_001 (Stage 26 of 49)	00-sPoZV2fpehhsFiaUqBFi6E
0	um	Cell	0.000	1.000	Vesicles Paraspeckle	1405	3	siRNA-SC-10 PSF1-A488 IMPa2-A546 DAPI 8C2-siRNA-IMP-a2-a4 V2.00	0	14. siRNA-SC-10 PSF1-A488 DAPI IMPa2-A546 _z_TileScan_001 (Stage 26 of 49)	00-sPoZV2fpehhsFiaUqBFi6E
0	um	Cell	0.000	1.000	Vesicles Paraspeckle	1406	4	siRNA-SC-10 PSF1-A488 IMPa2-A546 DAPI 8C2-siRNA-IMP-a2-a4 V2.00	0	14. siRNA-SC-10 PSF1-A488 DAPI IMPa2-A546 _z_TileScan_001 (Stage 26 of 49)	00-sPoZV2fpehhsFiaUqBFi6E
0	um	Cell	0.000	1.000	Vesicles Paraspeckle	1407	5	siRNA-SC-10 PSF1-A488 IMPa2-A546 DAPI 8C2-siRNA-IMP-a2-a4 V2.00	0	14. siRNA-SC-10 PSF1-A488 DAPI IMPa2-A546 _z_TileScan_001 (Stage 26 of 49)	00-sPoZV2fpehhsFiaUqBFi6E
0	um	Cell	0.000	1.000	Vesicles Paraspeckle	1408	6	siRNA-SC-10 PSF1-A488 IMPa2-A546 DAPI 8C2-siRNA-IMP-a2-a4 V2.00	0	14. siRNA-SC-10 PSF1-A488 DAPI IMPa2-A546 _z_TileScan_001 (Stage 26 of 49)	00-sPoZV2fpehhsFiaUqBFi6E
0	um	Cell	0.000	1.000	Vesicles Paraspeckle	1409	7	siRNA-SC-10 PSF1-A488 IMPa2-A546 DAPI 8C2-siRNA-IMP-a2-a4 V2.00	0	14. siRNA-SC-10 PSF1-A488 DAPI IMPa2-A546 _z_TileScan_001 (Stage 26 of 49)	00-sPoZV2fpehhsFiaUqBFi6E
0	um	Cell	0.000	1.000	Vesicles Paraspeckle	1410	8	siRNA-SC-10 PSF1-A488 IMPa2-A546 DAPI 8C2-siRNA-IMP-a2-a4 V2.00	0	14. siRNA-SC-10 PSF1-A488 DAPI IMPa2-A546 _z_TileScan_001 (Stage 26 of 49)	00-sPoZV2fpehhsFiaUqBFi6E
0	um	Cell	0.000	1.000	Vesicles Paraspeckle	1411	9	siRNA-SC-10 PSF1-A488 IMPa2-A546 DAPI 8C2-siRNA-IMP-a2-a4 V2.00	0	14. siRNA-SC-10 PSF1-A488 DAPI IMPa2-A546 _z_TileScan_001 (Stage 26 of 49)	00-sPoZV2fpehhsFiaUqBFi6E
0	um	Cell	0.000	1.000	Vesicles Paraspeckle	1412	10	siRNA-SC-10 PSF1-A488 IMPa2-A546 DAPI 8C2-siRNA-IMP-a2-a4 V2.00	0	14. siRNA-SC-10 PSF1-A488 DAPI IMPa2-A546 _z_TileScan_001 (Stage 26 of 49)	00-sPoZV2fpehhsFiaUqBFi6E
0	um	Cell	0.000	1.000	Vesicles Paraspeckle	1413	11	siRNA-SC-10 PSF1-A488 IMPa2-A546 DAPI 8C2-siRNA-IMP-a2-a4 V2.00	0	14. siRNA-SC-10 PSF1-A488 DAPI IMPa2-A546 _z_TileScan_001 (Stage 26 of 49)	00-sPoZV2fpehhsFiaUqBFi6E
0	um	Cell	0.000	1.000	Vesicles Paraspeckle	1414	12	siRNA-SC-10 PSF1-A488 IMPa2-A546 DAPI 8C2-siRNA-IMP-a2-a4 V2.00	0	14. siRNA-SC-10 PSF1-A488 DAPI IMPa2-A546 _z_TileScan_001 (Stage 26 of 49)	00-sPoZV2fpehhsFiaUqBFi6E
0	um	Cell	0.000	1.000	Vesicles Paraspeckle	1415	13	siRNA-SC-10 PSF1-A488 IMPa2-A546 DAPI 8C2-siRNA-IMP-a2-a4 V2.00	0	14. siRNA-SC-10 PSF1-A488 DAPI IMPa2-A546 _z_TileScan_001 (Stage 26 of 49)	00-sPoZV2fpehhsFiaUqBFi6E
0	um	Cell	0.000	1.000	Vesicles Paraspeckle	1416	14	siRNA-SC-10 PSF1-A488 IMPa2-A546 DAPI 8C2-siRNA-IMP-a2-a4 V2.00	0	14. siRNA-SC-10 PSF1-A488 DAPI IMPa2-A546 _z_TileScan_001 (Stage 26 of 49)	00-sPoZV2fpehhsFiaUqBFi6E
0	um	Cell	0.000	1.000	Vesicles Paraspeckle	1417	15	siRNA-SC-10 PSF1-A488 IMPa2-A546 DAPI 8C2-siRNA-IMP-a2-a4 V2.00	0	14. siRNA-SC-10 PSF1-A488 DAPI IMPa2-A546 _z_TileScan_001 (Stage 26 of 49)	00-sPoZV2fpehhsFiaUqBFi6E
0	um	Cell	0.000	1.000	Vesicles Paraspeckle	1418	16	siRNA-SC-10 PSF1-A488 IMPa2-A546 DAPI 8C2-siRNA-IMP-a2-a4 V2.00	0	14. siRNA-SC-10 PSF1-A488 DAPI IMPa2-A546 _z_TileScan_001 (Stage 26 of 49)	00-sPoZV2fpehhsFiaUqBFi6E
0	um	Cell	0.000	1.000	Vesicles Paraspeckle	1419	17	siRNA-SC-10 PSF1-A488 IMPa2-A546 DAPI 8C2-siRNA-IMP-a2-a4 V2.00	0	14. siRNA-SC-10 PSF1-A488 DAPI IMPa2-A546 _z_TileScan_001 (Stage 26 of 49)	00-sPoZV2fpehhsFiaUqBFi6E
0	um	Cell	0.000	1.000	Vesicles Paraspeckle	1420	18	siRNA-SC-10 PSF1-A488 IMPa2-A546 DAPI 8C2-siRNA-IMP-a2-a4 V2.00	0	14. siRNA-SC-10 PSF1-A488 DAPI IMPa2-A546 _z_TileScan_001 (Stage 26 of 49)	00-sPoZV2fpehhsFiaUqBFi6E
0	um	Cell	0.000	1.000	Vesicles Paraspeckle	1421	19	siRNA-SC-10 PSF1-A488 IMPa2-A546 DAPI 8C2-siRNA-IMP-a2-a4 V2.00	0	14. siRNA-SC-10 PSF1-A488 DAPI IMPa2-A546 _z_TileScan_001 (Stage 26 of 49)	00-sPoZV2fpehhsFiaUqBFi6E
0	um	Cell	0.000	1.000	Vesicles Paraspeckle	1422	20	siRNA-SC-10 PSF1-A488 IMPa2-A546 DAPI 8C2-siRNA-IMP-a2-a4 V2.00	0	14. siRNA-SC-10 PSF1-A488 DAPI IMPa2-A546 _z_TileScan_001 (Stage 26 of 49)	00-sPoZV2fpehhsFiaUqBFi6E
0	um	Cell	0.000	1.000	Vesicles Paraspeckle	1423	21	siRNA-SC-10 PSF1-A488 IMPa2-A546 DAPI 8C2-siRNA-IMP-a2-a4 V2.00	0	14. siRNA-SC-10 PSF1-A488 DAPI IMPa2-A546 _z_TileScan_001 (Stage 26 of 49)	00-sPoZV2fpehhsFiaUqBFi6E
0	um	Cell	0.000	1.000	Vesicles Paraspeckle	1424	22	siRNA-SC-10 PSF1-A488 IMPa2-A546 DAPI 8C2-siRNA-IMP-a2-a4 V2.00	0	14. siRNA-SC-10 PSF1-A488 DAPI IMPa2-A546 _z_TileScan_001 (Stage 26 of 49)	00-sPoZV2fpehhsFiaUqBFi6E
0	um	Cell	0.000	1.000	Vesicles Paraspeckle	1425	23	siRNA-SC-10 PSF1-A488 IMPa2-A546 DAPI 8C2-siRNA-IMP-a2-a4 V2.00	0	14. siRNA-SC-10 PSF1-A488 DAPI IMPa2-A546 _z_TileScan_001 (Stage 26 of 49)	00-sPoZV2fpehhsFiaUqBFi6E
0	um	Cell	0.000	1.000	Vesicles Paraspeckle	1426	24	siRNA-SC-10 PSF1-A488 IMPa2-A546 DAPI 8C2-siRNA-IMP-a2-a4 V2.00	0	14. siRNA-SC-10 PSF1-A488 DAPI IMPa2-A546 _z_TileScan_001 (Stage 26 of 49)	00-sPoZV2fpehhsFiaUqBFi6E
