# Supplementary material for: Development of a pipeline for automated, high-throughput analysis of paraspeckle proteins reveals specific roles for importin α proteins
Source: Sci Rep. 2017 Feb 27;7:43323. doi: 10.1038/srep43323 (PMC5379994; doi:10.1038/srep43323)
Supplement: Supplementary Dataset SD1-J [file srep43323-s12.zip › I8P/8C2-siRNA-IMPa2-PSPC1/ImgBounds.csv]

ExpGrp	MinCellImgBound.x	MaxCellImgBound.x	MinCellImgBound.y	MaxCellImgBound.y	MinCellImgBound.z	MaxCellImgBound.z
ALL-CTRLS - 12. siRNA-IMPa2-25 CA488 DAPI C-A546_	64644.5	64789.4	44090.7	44235.5	-7.00022	7.72834
ALL-CTRLS - 15. siRNA-SC-10 C-A488 DAPI C-A546_	61421.8	61566.6	44573.3	44718.2	-7.00022	7.72834
ALL-CTRLS - 18. siRNA-SC-25 C-A488 DAPI C-A546_	64789.9	64934.7	48050.6	48195.4	-7.00022	7.72834
ALL-CTRLS - 3. NT IMPa2 C-A488 C-A546_	63773.1	63918	40401.6	40546.4	-7.00022	7.72834
ALL-CTRLS - 6. MT IMPa2 C-A488 C-A546_	64093	64237.9	43854.9	43999.8	-7.00022	7.72834
ALL-CTRLS - 9. siRNA-IMPa2-10 C-A488 DAPI C-A546_	62628.9	62773.8	41474.6	41619.4	-7.00022	7.72834
NT - 1. NT IMPa2 PSPC1-A488 DAPI IMPa2-A546_	61437.5	61582.4	39360.2	39505.1	-7.00022	7.72834
MT - 4. MT IMPa2 PSPC1-A488 DAPI IMPa2-A546_	63051.7	63196.5	42813.6	42958.4	-7.00022	7.72834
siRNA-IMPa2-10 - 7. siRNA-IMPa2-10 PSPC1-A488 DAPI IMPa2-A546_	66467.4	66612.3	45579.3	45724.2	-7.00022	7.72834
siRNA-IMPa2-10-R - 7. siRNA-IMPa2-10 PSPC1-A488 DAPI IMPa2-A546_	66467.4	66612.3	45579.3	45724.2	-7.00022	7.72834
siRNA-IMPa2-25 - 10. siRNA-IMPa2-25 PSPC1-A488 DAPI IMPa2-A546_	63422	63566.9	44529.3	44674.1	-7.00022	7.72834
siRNA-IMPa2-25-R - 10. siRNA-IMPa2-25 PSPC1-A488 DAPI IMPa2-A546_	63422	63566.9	44529.3	44674.1	-7.00022	7.72834
siRNA-SC-10 - 13. siRNA-SC-10 PSPC1-A488 DAPI IMPa2-A546 _	62534.4	62679.3	42850.9	42995.7	-7.00022	7.72834
siRNA-SC-10-R - 13. siRNA-SC-10 PSPC1-A488 DAPI IMPa2-A546 _	62534.4	62679.3	42850.9	42995.7	-7.00022	7.72834
siRNA-SC-25 - 16. siRNA-SC-25 PSPC1-A488 DAPI IMPa2-A546_	67518.3	67663.2	43542.8	43687.6	-7.00022	7.72834
siRNA-SC-25-R - 16. siRNA-SC-25 PSPC1-A488 DAPI IMPa2-A546_	67518.3	67663.2	43542.8	43687.6	-7.00022	7.72834
