# Supplementary material for: Development of a pipeline for automated, high-throughput analysis of paraspeckle proteins reveals specific roles for importin α proteins
Source: Sci Rep. 2017 Feb 27;7:43323. doi: 10.1038/srep43323 (PMC5379994; doi:10.1038/srep43323)
Supplement: Supplementary Dataset SD1-J [file srep43323-s12.zip › I8P/8C2-siRNA-IMPa2-PSPC1/_/siRNA-IMPa2-25 PSPC1-A488 IMPa2-A546 DAPI 8C2-siRNA-IMP-a2-a4 V2.00_Statistics/siRNA-IMPa2-25 PSPC1-A488 IMPa2-A546 DAPI 8C2-siRNA-IMP-a2-a4 V2.00_Cell_Ellipsoid_Axis_Length_C.csv]

Cell Ellipsoid Axis Length C
====================
Value	Unit	Category	Birth [s]	Death [s]	ID	OriginalID	Original Component Name	Original Component ID	Original Image Name	Original Image ID
17.8977	um	Cell	0.000	1.000	0	0	siRNA-IMPa2-25 PSPC1-A488 IMPa2-A546 DAPI 8C2-siRNA-IMP-a2-a4 V2.00	0	10. siRNA-IMPa2-25 PSPC1-A488 DAPI IMPa2-A546_a_TileScan_001 (Stage 1 of 49)	00-kwQ6sw2Ua3vCj4oGkoBXVH
58.4282	um	Cell	0.000	1.000	1	1	siRNA-IMPa2-25 PSPC1-A488 IMPa2-A546 DAPI 8C2-siRNA-IMP-a2-a4 V2.00	0	10. siRNA-IMPa2-25 PSPC1-A488 DAPI IMPa2-A546_a_TileScan_001 (Stage 1 of 49)	00-kwQ6sw2Ua3vCj4oGkoBXVH
14.8367	um	Cell	0.000	1.000	2	2	siRNA-IMPa2-25 PSPC1-A488 IMPa2-A546 DAPI 8C2-siRNA-IMP-a2-a4 V2.00	0	10. siRNA-IMPa2-25 PSPC1-A488 DAPI IMPa2-A546_a_TileScan_001 (Stage 1 of 49)	00-kwQ6sw2Ua3vCj4oGkoBXVH
33.4521	um	Cell	0.000	1.000	3	3	siRNA-IMPa2-25 PSPC1-A488 IMPa2-A546 DAPI 8C2-siRNA-IMP-a2-a4 V2.00	0	10. siRNA-IMPa2-25 PSPC1-A488 DAPI IMPa2-A546_a_TileScan_001 (Stage 1 of 49)	00-kwQ6sw2Ua3vCj4oGkoBXVH
18.2708	um	Cell	0.000	1.000	4	4	siRNA-IMPa2-25 PSPC1-A488 IMPa2-A546 DAPI 8C2-siRNA-IMP-a2-a4 V2.00	0	10. siRNA-IMPa2-25 PSPC1-A488 DAPI IMPa2-A546_a_TileScan_001 (Stage 1 of 49)	00-kwQ6sw2Ua3vCj4oGkoBXVH
39.3318	um	Cell	0.000	1.000	5	5	siRNA-IMPa2-25 PSPC1-A488 IMPa2-A546 DAPI 8C2-siRNA-IMP-a2-a4 V2.00	0	10. siRNA-IMPa2-25 PSPC1-A488 DAPI IMPa2-A546_a_TileScan_001 (Stage 1 of 49)	00-kwQ6sw2Ua3vCj4oGkoBXVH
10.5208	um	Cell	0.000	1.000	6	6	siRNA-IMPa2-25 PSPC1-A488 IMPa2-A546 DAPI 8C2-siRNA-IMP-a2-a4 V2.00	0	10. siRNA-IMPa2-25 PSPC1-A488 DAPI IMPa2-A546_a_TileScan_001 (Stage 1 of 49)	00-kwQ6sw2Ua3vCj4oGkoBXVH
12.3991	um	Cell	0.000	1.000	7	7	siRNA-IMPa2-25 PSPC1-A488 IMPa2-A546 DAPI 8C2-siRNA-IMP-a2-a4 V2.00	0	10. siRNA-IMPa2-25 PSPC1-A488 DAPI IMPa2-A546_a_TileScan_001 (Stage 1 of 49)	00-kwQ6sw2Ua3vCj4oGkoBXVH
12.6304	um	Cell	0.000	1.000	8	8	siRNA-IMPa2-25 PSPC1-A488 IMPa2-A546 DAPI 8C2-siRNA-IMP-a2-a4 V2.00	0	10. siRNA-IMPa2-25 PSPC1-A488 DAPI IMPa2-A546_a_TileScan_001 (Stage 1 of 49)	00-kwQ6sw2Ua3vCj4oGkoBXVH
23.1743	um	Cell	0.000	1.000	9	9	siRNA-IMPa2-25 PSPC1-A488 IMPa2-A546 DAPI 8C2-siRNA-IMP-a2-a4 V2.00	0	10. siRNA-IMPa2-25 PSPC1-A488 DAPI IMPa2-A546_a_TileScan_001 (Stage 1 of 49)	00-kwQ6sw2Ua3vCj4oGkoBXVH
15.5872	um	Cell	0.000	1.000	10	10	siRNA-IMPa2-25 PSPC1-A488 IMPa2-A546 DAPI 8C2-siRNA-IMP-a2-a4 V2.00	0	10. siRNA-IMPa2-25 PSPC1-A488 DAPI IMPa2-A546_a_TileScan_001 (Stage 1 of 49)	00-kwQ6sw2Ua3vCj4oGkoBXVH
17.6837	um	Cell	0.000	1.000	11	11	siRNA-IMPa2-25 PSPC1-A488 IMPa2-A546 DAPI 8C2-siRNA-IMP-a2-a4 V2.00	0	10. siRNA-IMPa2-25 PSPC1-A488 DAPI IMPa2-A546_a_TileScan_001 (Stage 1 of 49)	00-kwQ6sw2Ua3vCj4oGkoBXVH
9.6038	um	Cell	0.000	1.000	12	12	siRNA-IMPa2-25 PSPC1-A488 IMPa2-A546 DAPI 8C2-siRNA-IMP-a2-a4 V2.00	0	10. siRNA-IMPa2-25 PSPC1-A488 DAPI IMPa2-A546_a_TileScan_001 (Stage 1 of 49)	00-kwQ6sw2Ua3vCj4oGkoBXVH
27.8524	um	Cell	0.000	1.000	13	13	siRNA-IMPa2-25 PSPC1-A488 IMPa2-A546 DAPI 8C2-siRNA-IMP-a2-a4 V2.00	0	10. siRNA-IMPa2-25 PSPC1-A488 DAPI IMPa2-A546_a_TileScan_001 (Stage 1 of 49)	00-kwQ6sw2Ua3vCj4oGkoBXVH
18.0472	um	Cell	0.000	1.000	14	0	siRNA-IMPa2-25 PSPC1-A488 IMPa2-A546 DAPI 8C2-siRNA-IMP-a2-a4 V2.00	0	10. siRNA-IMPa2-25 PSPC1-A488 DAPI IMPa2-A546_aa_TileScan_001 (Stage 27 of 49)	00-GMvxVuFf3b8AQQHw9DboEN
14.0397	um	Cell	0.000	1.000	15	1	siRNA-IMPa2-25 PSPC1-A488 IMPa2-A546 DAPI 8C2-siRNA-IMP-a2-a4 V2.00	0	10. siRNA-IMPa2-25 PSPC1-A488 DAPI IMPa2-A546_aa_TileScan_001 (Stage 27 of 49)	00-GMvxVuFf3b8AQQHw9DboEN
27.1108	um	Cell	0.000	1.000	16	2	siRNA-IMPa2-25 PSPC1-A488 IMPa2-A546 DAPI 8C2-siRNA-IMP-a2-a4 V2.00	0	10. siRNA-IMPa2-25 PSPC1-A488 DAPI IMPa2-A546_aa_TileScan_001 (Stage 27 of 49)	00-GMvxVuFf3b8AQQHw9DboEN
11.0274	um	Cell	0.000	1.000	17	3	siRNA-IMPa2-25 PSPC1-A488 IMPa2-A546 DAPI 8C2-siRNA-IMP-a2-a4 V2.00	0	10. siRNA-IMPa2-25 PSPC1-A488 DAPI IMPa2-A546_aa_TileScan_001 (Stage 27 of 49)	00-GMvxVuFf3b8AQQHw9DboEN
11.6822	um	Cell	0.000	1.000	18	4	siRNA-IMPa2-25 PSPC1-A488 IMPa2-A546 DAPI 8C2-siRNA-IMP-a2-a4 V2.00	0	10. siRNA-IMPa2-25 PSPC1-A488 DAPI IMPa2-A546_aa_TileScan_001 (Stage 27 of 49)	00-GMvxVuFf3b8AQQHw9DboEN
12.2191	um	Cell	0.000	1.000	19	5	siRNA-IMPa2-25 PSPC1-A488 IMPa2-A546 DAPI 8C2-siRNA-IMP-a2-a4 V2.00	0	10. siRNA-IMPa2-25 PSPC1-A488 DAPI IMPa2-A546_aa_TileScan_001 (Stage 27 of 49)	00-GMvxVuFf3b8AQQHw9DboEN
14.7633	um	Cell	0.000	1.000	20	6	siRNA-IMPa2-25 PSPC1-A488 IMPa2-A546 DAPI 8C2-siRNA-IMP-a2-a4 V2.00	0	10. siRNA-IMPa2-25 PSPC1-A488 DAPI IMPa2-A546_aa_TileScan_001 (Stage 27 of 49)	00-GMvxVuFf3b8AQQHw9DboEN
9.68358	um	Cell	0.000	1.000	21	7	siRNA-IMPa2-25 PSPC1-A488 IMPa2-A546 DAPI 8C2-siRNA-IMP-a2-a4 V2.00	0	10. siRNA-IMPa2-25 PSPC1-A488 DAPI IMPa2-A546_aa_TileScan_001 (Stage 27 of 49)	00-GMvxVuFf3b8AQQHw9DboEN
24.2959	um	Cell	0.000	1.000	22	8	siRNA-IMPa2-25 PSPC1-A488 IMPa2-A546 DAPI 8C2-siRNA-IMP-a2-a4 V2.00	0	10. siRNA-IMPa2-25 PSPC1-A488 DAPI IMPa2-A546_aa_TileScan_001 (Stage 27 of 49)	00-GMvxVuFf3b8AQQHw9DboEN
24.9853	um	Cell	0.000	1.000	23	9	siRNA-IMPa2-25 PSPC1-A488 IMPa2-A546 DAPI 8C2-siRNA-IMP-a2-a4 V2.00	0	10. siRNA-IMPa2-25 PSPC1-A488 DAPI IMPa2-A546_aa_TileScan_001 (Stage 27 of 49)	00-GMvxVuFf3b8AQQHw9DboEN
16.0261	um	Cell	0.000	1.000	24	10	siRNA-IMPa2-25 PSPC1-A488 IMPa2-A546 DAPI 8C2-siRNA-IMP-a2-a4 V2.00	0	10. siRNA-IMPa2-25 PSPC1-A488 DAPI IMPa2-A546_aa_TileScan_001 (Stage 27 of 49)	00-GMvxVuFf3b8AQQHw9DboEN
11.2054	um	Cell	0.000	1.000	25	11	siRNA-IMPa2-25 PSPC1-A488 IMPa2-A546 DAPI 8C2-siRNA-IMP-a2-a4 V2.00	0	10. siRNA-IMPa2-25 PSPC1-A488 DAPI IMPa2-A546_aa_TileScan_001 (Stage 27 of 49)	00-GMvxVuFf3b8AQQHw9DboEN
18.8944	um	Cell	0.000	1.000	26	12	siRNA-IMPa2-25 PSPC1-A488 IMPa2-A546 DAPI 8C2-siRNA-IMP-a2-a4 V2.00	0	10. siRNA-IMPa2-25 PSPC1-A488 DAPI IMPa2-A546_aa_TileScan_001 (Stage 27 of 49)	00-GMvxVuFf3b8AQQHw9DboEN
16.5507	um	Cell	0.000	1.000	27	13	siRNA-IMPa2-25 PSPC1-A488 IMPa2-A546 DAPI 8C2-siRNA-IMP-a2-a4 V2.00	0	10. siRNA-IMPa2-25 PSPC1-A488 DAPI IMPa2-A546_aa_TileScan_001 (Stage 27 of 49)	00-GMvxVuFf3b8AQQHw9DboEN
19.5239	um	Cell	0.000	1.000	28	14	siRNA-IMPa2-25 PSPC1-A488 IMPa2-A546 DAPI 8C2-siRNA-IMP-a2-a4 V2.00	0	10. siRNA-IMPa2-25 PSPC1-A488 DAPI IMPa2-A546_aa_TileScan_001 (Stage 27 of 49)	00-GMvxVuFf3b8AQQHw9DboEN
29.8853	um	Cell	0.000	1.000	29	0	siRNA-IMPa2-25 PSPC1-A488 IMPa2-A546 DAPI 8C2-siRNA-IMP-a2-a4 V2.00	0	10. siRNA-IMPa2-25 PSPC1-A488 DAPI IMPa2-A546_ab_TileScan_001 (Stage 28 of 49)	00-mMWhDKrjuMsdgNPQZSEP3H
17.2589	um	Cell	0.000	1.000	30	1	siRNA-IMPa2-25 PSPC1-A488 IMPa2-A546 DAPI 8C2-siRNA-IMP-a2-a4 V2.00	0	10. siRNA-IMPa2-25 PSPC1-A488 DAPI IMPa2-A546_ab_TileScan_001 (Stage 28 of 49)	00-mMWhDKrjuMsdgNPQZSEP3H
30.5293	um	Cell	0.000	1.000	31	2	siRNA-IMPa2-25 PSPC1-A488 IMPa2-A546 DAPI 8C2-siRNA-IMP-a2-a4 V2.00	0	10. siRNA-IMPa2-25 PSPC1-A488 DAPI IMPa2-A546_ab_TileScan_001 (Stage 28 of 49)	00-mMWhDKrjuMsdgNPQZSEP3H
9.41371	um	Cell	0.000	1.000	32	3	siRNA-IMPa2-25 PSPC1-A488 IMPa2-A546 DAPI 8C2-siRNA-IMP-a2-a4 V2.00	0	10. siRNA-IMPa2-25 PSPC1-A488 DAPI IMPa2-A546_ab_TileScan_001 (Stage 28 of 49)	00-mMWhDKrjuMsdgNPQZSEP3H
25.4088	um	Cell	0.000	1.000	33	4	siRNA-IMPa2-25 PSPC1-A488 IMPa2-A546 DAPI 8C2-siRNA-IMP-a2-a4 V2.00	0	10. siRNA-IMPa2-25 PSPC1-A488 DAPI IMPa2-A546_ab_TileScan_001 (Stage 28 of 49)	00-mMWhDKrjuMsdgNPQZSEP3H
12.6167	um	Cell	0.000	1.000	34	5	siRNA-IMPa2-25 PSPC1-A488 IMPa2-A546 DAPI 8C2-siRNA-IMP-a2-a4 V2.00	0	10. siRNA-IMPa2-25 PSPC1-A488 DAPI IMPa2-A546_ab_TileScan_001 (Stage 28 of 49)	00-mMWhDKrjuMsdgNPQZSEP3H
33.7534	um	Cell	0.000	1.000	35	6	siRNA-IMPa2-25 PSPC1-A488 IMPa2-A546 DAPI 8C2-siRNA-IMP-a2-a4 V2.00	0	10. siRNA-IMPa2-25 PSPC1-A488 DAPI IMPa2-A546_ab_TileScan_001 (Stage 28 of 49)	00-mMWhDKrjuMsdgNPQZSEP3H
15.558	um	Cell	0.000	1.000	36	7	siRNA-IMPa2-25 PSPC1-A488 IMPa2-A546 DAPI 8C2-siRNA-IMP-a2-a4 V2.00	0	10. siRNA-IMPa2-25 PSPC1-A488 DAPI IMPa2-A546_ab_TileScan_001 (Stage 28 of 49)	00-mMWhDKrjuMsdgNPQZSEP3H
25.2023	um	Cell	0.000	1.000	37	8	siRNA-IMPa2-25 PSPC1-A488 IMPa2-A546 DAPI 8C2-siRNA-IMP-a2-a4 V2.00	0	10. siRNA-IMPa2-25 PSPC1-A488 DAPI IMPa2-A546_ab_TileScan_001 (Stage 28 of 49)	00-mMWhDKrjuMsdgNPQZSEP3H
14.1072	um	Cell	0.000	1.000	38	9	siRNA-IMPa2-25 PSPC1-A488 IMPa2-A546 DAPI 8C2-siRNA-IMP-a2-a4 V2.00	0	10. siRNA-IMPa2-25 PSPC1-A488 DAPI IMPa2-A546_ab_TileScan_001 (Stage 28 of 49)	00-mMWhDKrjuMsdgNPQZSEP3H
21.201	um	Cell	0.000	1.000	39	10	siRNA-IMPa2-25 PSPC1-A488 IMPa2-A546 DAPI 8C2-siRNA-IMP-a2-a4 V2.00	0	10. siRNA-IMPa2-25 PSPC1-A488 DAPI IMPa2-A546_ab_TileScan_001 (Stage 28 of 49)	00-mMWhDKrjuMsdgNPQZSEP3H
12.7037	um	Cell	0.000	1.000	40	11	siRNA-IMPa2-25 PSPC1-A488 IMPa2-A546 DAPI 8C2-siRNA-IMP-a2-a4 V2.00	0	10. siRNA-IMPa2-25 PSPC1-A488 DAPI IMPa2-A546_ab_TileScan_001 (Stage 28 of 49)	00-mMWhDKrjuMsdgNPQZSEP3H
17.5953	um	Cell	0.000	1.000	41	12	siRNA-IMPa2-25 PSPC1-A488 IMPa2-A546 DAPI 8C2-siRNA-IMP-a2-a4 V2.00	0	10. siRNA-IMPa2-25 PSPC1-A488 DAPI IMPa2-A546_ab_TileScan_001 (Stage 28 of 49)	00-mMWhDKrjuMsdgNPQZSEP3H
12.7207	um	Cell	0.000	1.000	42	13	siRNA-IMPa2-25 PSPC1-A488 IMPa2-A546 DAPI 8C2-siRNA-IMP-a2-a4 V2.00	0	10. siRNA-IMPa2-25 PSPC1-A488 DAPI IMPa2-A546_ab_TileScan_001 (Stage 28 of 49)	00-mMWhDKrjuMsdgNPQZSEP3H
6.21036	um	Cell	0.000	1.000	43	14	siRNA-IMPa2-25 PSPC1-A488 IMPa2-A546 DAPI 8C2-siRNA-IMP-a2-a4 V2.00	0	10. siRNA-IMPa2-25 PSPC1-A488 DAPI IMPa2-A546_ab_TileScan_001 (Stage 28 of 49)	00-mMWhDKrjuMsdgNPQZSEP3H
6.98826	um	Cell	0.000	1.000	44	15	siRNA-IMPa2-25 PSPC1-A488 IMPa2-A546 DAPI 8C2-siRNA-IMP-a2-a4 V2.00	0	10. siRNA-IMPa2-25 PSPC1-A488 DAPI IMPa2-A546_ab_TileScan_001 (Stage 28 of 49)	00-mMWhDKrjuMsdgNPQZSEP3H
14.6964	um	Cell	0.000	1.000	45	0	siRNA-IMPa2-25 PSPC1-A488 IMPa2-A546 DAPI 8C2-siRNA-IMP-a2-a4 V2.00	0	10. siRNA-IMPa2-25 PSPC1-A488 DAPI IMPa2-A546_ac_TileScan_001 (Stage 29 of 49)	00-syJXoEo5QjZkKrSEg3jvnJ
24.0998	um	Cell	0.000	1.000	46	1	siRNA-IMPa2-25 PSPC1-A488 IMPa2-A546 DAPI 8C2-siRNA-IMP-a2-a4 V2.00	0	10. siRNA-IMPa2-25 PSPC1-A488 DAPI IMPa2-A546_ac_TileScan_001 (Stage 29 of 49)	00-syJXoEo5QjZkKrSEg3jvnJ
21.8243	um	Cell	0.000	1.000	47	2	siRNA-IMPa2-25 PSPC1-A488 IMPa2-A546 DAPI 8C2-siRNA-IMP-a2-a4 V2.00	0	10. siRNA-IMPa2-25 PSPC1-A488 DAPI IMPa2-A546_ac_TileScan_001 (Stage 29 of 49)	00-syJXoEo5QjZkKrSEg3jvnJ
16.2793	um	Cell	0.000	1.000	48	3	siRNA-IMPa2-25 PSPC1-A488 IMPa2-A546 DAPI 8C2-siRNA-IMP-a2-a4 V2.00	0	10. siRNA-IMPa2-25 PSPC1-A488 DAPI IMPa2-A546_ac_TileScan_001 (Stage 29 of 49)	00-syJXoEo5QjZkKrSEg3jvnJ
11.9868	um	Cell	0.000	1.000	49	4	siRNA-IMPa2-25 PSPC1-A488 IMPa2-A546 DAPI 8C2-siRNA-IMP-a2-a4 V2.00	0	10. siRNA-IMPa2-25 PSPC1-A488 DAPI IMPa2-A546_ac_TileScan_001 (Stage 29 of 49)	00-syJXoEo5QjZkKrSEg3jvnJ
26.384	um	Cell	0.000	1.000	50	5	siRNA-IMPa2-25 PSPC1-A488 IMPa2-A546 DAPI 8C2-siRNA-IMP-a2-a4 V2.00	0	10. siRNA-IMPa2-25 PSPC1-A488 DAPI IMPa2-A546_ac_TileScan_001 (Stage 29 of 49)	00-syJXoEo5QjZkKrSEg3jvnJ
17.6975	um	Cell	0.000	1.000	51	6	siRNA-IMPa2-25 PSPC1-A488 IMPa2-A546 DAPI 8C2-siRNA-IMP-a2-a4 V2.00	0	10. siRNA-IMPa2-25 PSPC1-A488 DAPI IMPa2-A546_ac_TileScan_001 (Stage 29 of 49)	00-syJXoEo5QjZkKrSEg3jvnJ
10.9955	um	Cell	0.000	1.000	52	7	siRNA-IMPa2-25 PSPC1-A488 IMPa2-A546 DAPI 8C2-siRNA-IMP-a2-a4 V2.00	0	10. siRNA-IMPa2-25 PSPC1-A488 DAPI IMPa2-A546_ac_TileScan_001 (Stage 29 of 49)	00-syJXoEo5QjZkKrSEg3jvnJ
11.3798	um	Cell	0.000	1.000	53	8	siRNA-IMPa2-25 PSPC1-A488 IMPa2-A546 DAPI 8C2-siRNA-IMP-a2-a4 V2.00	0	10. siRNA-IMPa2-25 PSPC1-A488 DAPI IMPa2-A546_ac_TileScan_001 (Stage 29 of 49)	00-syJXoEo5QjZkKrSEg3jvnJ
9.18028	um	Cell	0.000	1.000	54	9	siRNA-IMPa2-25 PSPC1-A488 IMPa2-A546 DAPI 8C2-siRNA-IMP-a2-a4 V2.00	0	10. siRNA-IMPa2-25 PSPC1-A488 DAPI IMPa2-A546_ac_TileScan_001 (Stage 29 of 49)	00-syJXoEo5QjZkKrSEg3jvnJ
10.855	um	Cell	0.000	1.000	55	0	siRNA-IMPa2-25 PSPC1-A488 IMPa2-A546 DAPI 8C2-siRNA-IMP-a2-a4 V2.00	0	10. siRNA-IMPa2-25 PSPC1-A488 DAPI IMPa2-A546_ad_TileScan_001 (Stage 30 of 49)	00-G4XRik6DpvpNwzXYGDCsZN
9.4048	um	Cell	0.000	1.000	56	1	siRNA-IMPa2-25 PSPC1-A488 IMPa2-A546 DAPI 8C2-siRNA-IMP-a2-a4 V2.00	0	10. siRNA-IMPa2-25 PSPC1-A488 DAPI IMPa2-A546_ad_TileScan_001 (Stage 30 of 49)	00-G4XRik6DpvpNwzXYGDCsZN
11.6455	um	Cell	0.000	1.000	57	2	siRNA-IMPa2-25 PSPC1-A488 IMPa2-A546 DAPI 8C2-siRNA-IMP-a2-a4 V2.00	0	10. siRNA-IMPa2-25 PSPC1-A488 DAPI IMPa2-A546_ad_TileScan_001 (Stage 30 of 49)	00-G4XRik6DpvpNwzXYGDCsZN
17.689	um	Cell	0.000	1.000	58	3	siRNA-IMPa2-25 PSPC1-A488 IMPa2-A546 DAPI 8C2-siRNA-IMP-a2-a4 V2.00	0	10. siRNA-IMPa2-25 PSPC1-A488 DAPI IMPa2-A546_ad_TileScan_001 (Stage 30 of 49)	00-G4XRik6DpvpNwzXYGDCsZN
22.058	um	Cell	0.000	1.000	59	4	siRNA-IMPa2-25 PSPC1-A488 IMPa2-A546 DAPI 8C2-siRNA-IMP-a2-a4 V2.00	0	10. siRNA-IMPa2-25 PSPC1-A488 DAPI IMPa2-A546_ad_TileScan_001 (Stage 30 of 49)	00-G4XRik6DpvpNwzXYGDCsZN
16.7728	um	Cell	0.000	1.000	60	5	siRNA-IMPa2-25 PSPC1-A488 IMPa2-A546 DAPI 8C2-siRNA-IMP-a2-a4 V2.00	0	10. siRNA-IMPa2-25 PSPC1-A488 DAPI IMPa2-A546_ad_TileScan_001 (Stage 30 of 49)	00-G4XRik6DpvpNwzXYGDCsZN
65.0269	um	Cell	0.000	1.000	61	6	siRNA-IMPa2-25 PSPC1-A488 IMPa2-A546 DAPI 8C2-siRNA-IMP-a2-a4 V2.00	0	10. siRNA-IMPa2-25 PSPC1-A488 DAPI IMPa2-A546_ad_TileScan_001 (Stage 30 of 49)	00-G4XRik6DpvpNwzXYGDCsZN
44.4188	um	Cell	0.000	1.000	62	7	siRNA-IMPa2-25 PSPC1-A488 IMPa2-A546 DAPI 8C2-siRNA-IMP-a2-a4 V2.00	0	10. siRNA-IMPa2-25 PSPC1-A488 DAPI IMPa2-A546_ad_TileScan_001 (Stage 30 of 49)	00-G4XRik6DpvpNwzXYGDCsZN
19.4589	um	Cell	0.000	1.000	63	8	siRNA-IMPa2-25 PSPC1-A488 IMPa2-A546 DAPI 8C2-siRNA-IMP-a2-a4 V2.00	0	10. siRNA-IMPa2-25 PSPC1-A488 DAPI IMPa2-A546_ad_TileScan_001 (Stage 30 of 49)	00-G4XRik6DpvpNwzXYGDCsZN
23.7324	um	Cell	0.000	1.000	64	0	siRNA-IMPa2-25 PSPC1-A488 IMPa2-A546 DAPI 8C2-siRNA-IMP-a2-a4 V2.00	0	10. siRNA-IMPa2-25 PSPC1-A488 DAPI IMPa2-A546_ae_TileScan_001 (Stage 31 of 49)	00-rnT6j65F2nemTB2eXLCYx
7.6243	um	Cell	0.000	1.000	65	1	siRNA-IMPa2-25 PSPC1-A488 IMPa2-A546 DAPI 8C2-siRNA-IMP-a2-a4 V2.00	0	10. siRNA-IMPa2-25 PSPC1-A488 DAPI IMPa2-A546_ae_TileScan_001 (Stage 31 of 49)	00-rnT6j65F2nemTB2eXLCYx
15.6681	um	Cell	0.000	1.000	66	2	siRNA-IMPa2-25 PSPC1-A488 IMPa2-A546 DAPI 8C2-siRNA-IMP-a2-a4 V2.00	0	10. siRNA-IMPa2-25 PSPC1-A488 DAPI IMPa2-A546_ae_TileScan_001 (Stage 31 of 49)	00-rnT6j65F2nemTB2eXLCYx
22.3684	um	Cell	0.000	1.000	67	3	siRNA-IMPa2-25 PSPC1-A488 IMPa2-A546 DAPI 8C2-siRNA-IMP-a2-a4 V2.00	0	10. siRNA-IMPa2-25 PSPC1-A488 DAPI IMPa2-A546_ae_TileScan_001 (Stage 31 of 49)	00-rnT6j65F2nemTB2eXLCYx
10.8817	um	Cell	0.000	1.000	68	4	siRNA-IMPa2-25 PSPC1-A488 IMPa2-A546 DAPI 8C2-siRNA-IMP-a2-a4 V2.00	0	10. siRNA-IMPa2-25 PSPC1-A488 DAPI IMPa2-A546_ae_TileScan_001 (Stage 31 of 49)	00-rnT6j65F2nemTB2eXLCYx
20.4627	um	Cell	0.000	1.000	69	5	siRNA-IMPa2-25 PSPC1-A488 IMPa2-A546 DAPI 8C2-siRNA-IMP-a2-a4 V2.00	0	10. siRNA-IMPa2-25 PSPC1-A488 DAPI IMPa2-A546_ae_TileScan_001 (Stage 31 of 49)	00-rnT6j65F2nemTB2eXLCYx
31.9401	um	Cell	0.000	1.000	70	6	siRNA-IMPa2-25 PSPC1-A488 IMPa2-A546 DAPI 8C2-siRNA-IMP-a2-a4 V2.00	0	10. siRNA-IMPa2-25 PSPC1-A488 DAPI IMPa2-A546_ae_TileScan_001 (Stage 31 of 49)	00-rnT6j65F2nemTB2eXLCYx
19.775	um	Cell	0.000	1.000	71	0	siRNA-IMPa2-25 PSPC1-A488 IMPa2-A546 DAPI 8C2-siRNA-IMP-a2-a4 V2.00	0	10. siRNA-IMPa2-25 PSPC1-A488 DAPI IMPa2-A546_af_TileScan_001 (Stage 32 of 49)	00-xKhQcBfwoQ67VEaA6DDV26
28.971	um	Cell	0.000	1.000	72	1	siRNA-IMPa2-25 PSPC1-A488 IMPa2-A546 DAPI 8C2-siRNA-IMP-a2-a4 V2.00	0	10. siRNA-IMPa2-25 PSPC1-A488 DAPI IMPa2-A546_af_TileScan_001 (Stage 32 of 49)	00-xKhQcBfwoQ67VEaA6DDV26
10.8274	um	Cell	0.000	1.000	73	2	siRNA-IMPa2-25 PSPC1-A488 IMPa2-A546 DAPI 8C2-siRNA-IMP-a2-a4 V2.00	0	10. siRNA-IMPa2-25 PSPC1-A488 DAPI IMPa2-A546_af_TileScan_001 (Stage 32 of 49)	00-xKhQcBfwoQ67VEaA6DDV26
12.9223	um	Cell	0.000	1.000	74	3	siRNA-IMPa2-25 PSPC1-A488 IMPa2-A546 DAPI 8C2-siRNA-IMP-a2-a4 V2.00	0	10. siRNA-IMPa2-25 PSPC1-A488 DAPI IMPa2-A546_af_TileScan_001 (Stage 32 of 49)	00-xKhQcBfwoQ67VEaA6DDV26
15.9802	um	Cell	0.000	1.000	75	4	siRNA-IMPa2-25 PSPC1-A488 IMPa2-A546 DAPI 8C2-siRNA-IMP-a2-a4 V2.00	0	10. siRNA-IMPa2-25 PSPC1-A488 DAPI IMPa2-A546_af_TileScan_001 (Stage 32 of 49)	00-xKhQcBfwoQ67VEaA6DDV26
13.3839	um	Cell	0.000	1.000	76	5	siRNA-IMPa2-25 PSPC1-A488 IMPa2-A546 DAPI 8C2-siRNA-IMP-a2-a4 V2.00	0	10. siRNA-IMPa2-25 PSPC1-A488 DAPI IMPa2-A546_af_TileScan_001 (Stage 32 of 49)	00-xKhQcBfwoQ67VEaA6DDV26
20.742	um	Cell	0.000	1.000	77	6	siRNA-IMPa2-25 PSPC1-A488 IMPa2-A546 DAPI 8C2-siRNA-IMP-a2-a4 V2.00	0	10. siRNA-IMPa2-25 PSPC1-A488 DAPI IMPa2-A546_af_TileScan_001 (Stage 32 of 49)	00-xKhQcBfwoQ67VEaA6DDV26
28.8867	um	Cell	0.000	1.000	78	7	siRNA-IMPa2-25 PSPC1-A488 IMPa2-A546 DAPI 8C2-siRNA-IMP-a2-a4 V2.00	0	10. siRNA-IMPa2-25 PSPC1-A488 DAPI IMPa2-A546_af_TileScan_001 (Stage 32 of 49)	00-xKhQcBfwoQ67VEaA6DDV26
13.0342	um	Cell	0.000	1.000	79	8	siRNA-IMPa2-25 PSPC1-A488 IMPa2-A546 DAPI 8C2-siRNA-IMP-a2-a4 V2.00	0	10. siRNA-IMPa2-25 PSPC1-A488 DAPI IMPa2-A546_af_TileScan_001 (Stage 32 of 49)	00-xKhQcBfwoQ67VEaA6DDV26
29.0021	um	Cell	0.000	1.000	80	9	siRNA-IMPa2-25 PSPC1-A488 IMPa2-A546 DAPI 8C2-siRNA-IMP-a2-a4 V2.00	0	10. siRNA-IMPa2-25 PSPC1-A488 DAPI IMPa2-A546_af_TileScan_001 (Stage 32 of 49)	00-xKhQcBfwoQ67VEaA6DDV26
12.5005	um	Cell	0.000	1.000	81	10	siRNA-IMPa2-25 PSPC1-A488 IMPa2-A546 DAPI 8C2-siRNA-IMP-a2-a4 V2.00	0	10. siRNA-IMPa2-25 PSPC1-A488 DAPI IMPa2-A546_af_TileScan_001 (Stage 32 of 49)	00-xKhQcBfwoQ67VEaA6DDV26
13.458	um	Cell	0.000	1.000	82	11	siRNA-IMPa2-25 PSPC1-A488 IMPa2-A546 DAPI 8C2-siRNA-IMP-a2-a4 V2.00	0	10. siRNA-IMPa2-25 PSPC1-A488 DAPI IMPa2-A546_af_TileScan_001 (Stage 32 of 49)	00-xKhQcBfwoQ67VEaA6DDV26
21.6707	um	Cell	0.000	1.000	83	12	siRNA-IMPa2-25 PSPC1-A488 IMPa2-A546 DAPI 8C2-siRNA-IMP-a2-a4 V2.00	0	10. siRNA-IMPa2-25 PSPC1-A488 DAPI IMPa2-A546_af_TileScan_001 (Stage 32 of 49)	00-xKhQcBfwoQ67VEaA6DDV26
25.6178	um	Cell	0.000	1.000	84	13	siRNA-IMPa2-25 PSPC1-A488 IMPa2-A546 DAPI 8C2-siRNA-IMP-a2-a4 V2.00	0	10. siRNA-IMPa2-25 PSPC1-A488 DAPI IMPa2-A546_af_TileScan_001 (Stage 32 of 49)	00-xKhQcBfwoQ67VEaA6DDV26
21.1232	um	Cell	0.000	1.000	85	14	siRNA-IMPa2-25 PSPC1-A488 IMPa2-A546 DAPI 8C2-siRNA-IMP-a2-a4 V2.00	0	10. siRNA-IMPa2-25 PSPC1-A488 DAPI IMPa2-A546_af_TileScan_001 (Stage 32 of 49)	00-xKhQcBfwoQ67VEaA6DDV26
13.7093	um	Cell	0.000	1.000	86	0	siRNA-IMPa2-25 PSPC1-A488 IMPa2-A546 DAPI 8C2-siRNA-IMP-a2-a4 V2.00	0	10. siRNA-IMPa2-25 PSPC1-A488 DAPI IMPa2-A546_ag_TileScan_001 (Stage 33 of 49)	00-dnhFpL3Nx5MHo3DubJazYT
20.2565	um	Cell	0.000	1.000	87	1	siRNA-IMPa2-25 PSPC1-A488 IMPa2-A546 DAPI 8C2-siRNA-IMP-a2-a4 V2.00	0	10. siRNA-IMPa2-25 PSPC1-A488 DAPI IMPa2-A546_ag_TileScan_001 (Stage 33 of 49)	00-dnhFpL3Nx5MHo3DubJazYT
25.4268	um	Cell	0.000	1.000	88	2	siRNA-IMPa2-25 PSPC1-A488 IMPa2-A546 DAPI 8C2-siRNA-IMP-a2-a4 V2.00	0	10. siRNA-IMPa2-25 PSPC1-A488 DAPI IMPa2-A546_ag_TileScan_001 (Stage 33 of 49)	00-dnhFpL3Nx5MHo3DubJazYT
17.5129	um	Cell	0.000	1.000	89	3	siRNA-IMPa2-25 PSPC1-A488 IMPa2-A546 DAPI 8C2-siRNA-IMP-a2-a4 V2.00	0	10. siRNA-IMPa2-25 PSPC1-A488 DAPI IMPa2-A546_ag_TileScan_001 (Stage 33 of 49)	00-dnhFpL3Nx5MHo3DubJazYT
38.4767	um	Cell	0.000	1.000	90	4	siRNA-IMPa2-25 PSPC1-A488 IMPa2-A546 DAPI 8C2-siRNA-IMP-a2-a4 V2.00	0	10. siRNA-IMPa2-25 PSPC1-A488 DAPI IMPa2-A546_ag_TileScan_001 (Stage 33 of 49)	00-dnhFpL3Nx5MHo3DubJazYT
10.4977	um	Cell	0.000	1.000	91	5	siRNA-IMPa2-25 PSPC1-A488 IMPa2-A546 DAPI 8C2-siRNA-IMP-a2-a4 V2.00	0	10. siRNA-IMPa2-25 PSPC1-A488 DAPI IMPa2-A546_ag_TileScan_001 (Stage 33 of 49)	00-dnhFpL3Nx5MHo3DubJazYT
25.0084	um	Cell	0.000	1.000	92	6	siRNA-IMPa2-25 PSPC1-A488 IMPa2-A546 DAPI 8C2-siRNA-IMP-a2-a4 V2.00	0	10. siRNA-IMPa2-25 PSPC1-A488 DAPI IMPa2-A546_ag_TileScan_001 (Stage 33 of 49)	00-dnhFpL3Nx5MHo3DubJazYT
34.8047	um	Cell	0.000	1.000	93	7	siRNA-IMPa2-25 PSPC1-A488 IMPa2-A546 DAPI 8C2-siRNA-IMP-a2-a4 V2.00	0	10. siRNA-IMPa2-25 PSPC1-A488 DAPI IMPa2-A546_ag_TileScan_001 (Stage 33 of 49)	00-dnhFpL3Nx5MHo3DubJazYT
17.9127	um	Cell	0.000	1.000	94	8	siRNA-IMPa2-25 PSPC1-A488 IMPa2-A546 DAPI 8C2-siRNA-IMP-a2-a4 V2.00	0	10. siRNA-IMPa2-25 PSPC1-A488 DAPI IMPa2-A546_ag_TileScan_001 (Stage 33 of 49)	00-dnhFpL3Nx5MHo3DubJazYT
41.6041	um	Cell	0.000	1.000	95	9	siRNA-IMPa2-25 PSPC1-A488 IMPa2-A546 DAPI 8C2-siRNA-IMP-a2-a4 V2.00	0	10. siRNA-IMPa2-25 PSPC1-A488 DAPI IMPa2-A546_ag_TileScan_001 (Stage 33 of 49)	00-dnhFpL3Nx5MHo3DubJazYT
14.1243	um	Cell	0.000	1.000	96	10	siRNA-IMPa2-25 PSPC1-A488 IMPa2-A546 DAPI 8C2-siRNA-IMP-a2-a4 V2.00	0	10. siRNA-IMPa2-25 PSPC1-A488 DAPI IMPa2-A546_ag_TileScan_001 (Stage 33 of 49)	00-dnhFpL3Nx5MHo3DubJazYT
17.1363	um	Cell	0.000	1.000	97	11	siRNA-IMPa2-25 PSPC1-A488 IMPa2-A546 DAPI 8C2-siRNA-IMP-a2-a4 V2.00	0	10. siRNA-IMPa2-25 PSPC1-A488 DAPI IMPa2-A546_ag_TileScan_001 (Stage 33 of 49)	00-dnhFpL3Nx5MHo3DubJazYT
28.8086	um	Cell	0.000	1.000	98	12	siRNA-IMPa2-25 PSPC1-A488 IMPa2-A546 DAPI 8C2-siRNA-IMP-a2-a4 V2.00	0	10. siRNA-IMPa2-25 PSPC1-A488 DAPI IMPa2-A546_ag_TileScan_001 (Stage 33 of 49)	00-dnhFpL3Nx5MHo3DubJazYT
10.4256	um	Cell	0.000	1.000	99	13	siRNA-IMPa2-25 PSPC1-A488 IMPa2-A546 DAPI 8C2-siRNA-IMP-a2-a4 V2.00	0	10. siRNA-IMPa2-25 PSPC1-A488 DAPI IMPa2-A546_ag_TileScan_001 (Stage 33 of 49)	00-dnhFpL3Nx5MHo3DubJazYT
6.87923	um	Cell	0.000	1.000	100	14	siRNA-IMPa2-25 PSPC1-A488 IMPa2-A546 DAPI 8C2-siRNA-IMP-a2-a4 V2.00	0	10. siRNA-IMPa2-25 PSPC1-A488 DAPI IMPa2-A546_ag_TileScan_001 (Stage 33 of 49)	00-dnhFpL3Nx5MHo3DubJazYT
7.62841	um	Cell	0.000	1.000	101	15	siRNA-IMPa2-25 PSPC1-A488 IMPa2-A546 DAPI 8C2-siRNA-IMP-a2-a4 V2.00	0	10. siRNA-IMPa2-25 PSPC1-A488 DAPI IMPa2-A546_ag_TileScan_001 (Stage 33 of 49)	00-dnhFpL3Nx5MHo3DubJazYT
12.1545	um	Cell	0.000	1.000	102	16	siRNA-IMPa2-25 PSPC1-A488 IMPa2-A546 DAPI 8C2-siRNA-IMP-a2-a4 V2.00	0	10. siRNA-IMPa2-25 PSPC1-A488 DAPI IMPa2-A546_ag_TileScan_001 (Stage 33 of 49)	00-dnhFpL3Nx5MHo3DubJazYT
18.6607	um	Cell	0.000	1.000	103	0	siRNA-IMPa2-25 PSPC1-A488 IMPa2-A546 DAPI 8C2-siRNA-IMP-a2-a4 V2.00	0	10. siRNA-IMPa2-25 PSPC1-A488 DAPI IMPa2-A546_ah_TileScan_001 (Stage 34 of 49)	00-iZ3kU68ybHFwixxJLupXWc
17.0564	um	Cell	0.000	1.000	104	1	siRNA-IMPa2-25 PSPC1-A488 IMPa2-A546 DAPI 8C2-siRNA-IMP-a2-a4 V2.00	0	10. siRNA-IMPa2-25 PSPC1-A488 DAPI IMPa2-A546_ah_TileScan_001 (Stage 34 of 49)	00-iZ3kU68ybHFwixxJLupXWc
15.6488	um	Cell	0.000	1.000	105	2	siRNA-IMPa2-25 PSPC1-A488 IMPa2-A546 DAPI 8C2-siRNA-IMP-a2-a4 V2.00	0	10. siRNA-IMPa2-25 PSPC1-A488 DAPI IMPa2-A546_ah_TileScan_001 (Stage 34 of 49)	00-iZ3kU68ybHFwixxJLupXWc
20.5521	um	Cell	0.000	1.000	106	3	siRNA-IMPa2-25 PSPC1-A488 IMPa2-A546 DAPI 8C2-siRNA-IMP-a2-a4 V2.00	0	10. siRNA-IMPa2-25 PSPC1-A488 DAPI IMPa2-A546_ah_TileScan_001 (Stage 34 of 49)	00-iZ3kU68ybHFwixxJLupXWc
37.5348	um	Cell	0.000	1.000	107	4	siRNA-IMPa2-25 PSPC1-A488 IMPa2-A546 DAPI 8C2-siRNA-IMP-a2-a4 V2.00	0	10. siRNA-IMPa2-25 PSPC1-A488 DAPI IMPa2-A546_ah_TileScan_001 (Stage 34 of 49)	00-iZ3kU68ybHFwixxJLupXWc
13.6243	um	Cell	0.000	1.000	108	5	siRNA-IMPa2-25 PSPC1-A488 IMPa2-A546 DAPI 8C2-siRNA-IMP-a2-a4 V2.00	0	10. siRNA-IMPa2-25 PSPC1-A488 DAPI IMPa2-A546_ah_TileScan_001 (Stage 34 of 49)	00-iZ3kU68ybHFwixxJLupXWc
25.0558	um	Cell	0.000	1.000	109	6	siRNA-IMPa2-25 PSPC1-A488 IMPa2-A546 DAPI 8C2-siRNA-IMP-a2-a4 V2.00	0	10. siRNA-IMPa2-25 PSPC1-A488 DAPI IMPa2-A546_ah_TileScan_001 (Stage 34 of 49)	00-iZ3kU68ybHFwixxJLupXWc
59.921	um	Cell	0.000	1.000	110	7	siRNA-IMPa2-25 PSPC1-A488 IMPa2-A546 DAPI 8C2-siRNA-IMP-a2-a4 V2.00	0	10. siRNA-IMPa2-25 PSPC1-A488 DAPI IMPa2-A546_ah_TileScan_001 (Stage 34 of 49)	00-iZ3kU68ybHFwixxJLupXWc
33.0294	um	Cell	0.000	1.000	111	8	siRNA-IMPa2-25 PSPC1-A488 IMPa2-A546 DAPI 8C2-siRNA-IMP-a2-a4 V2.00	0	10. siRNA-IMPa2-25 PSPC1-A488 DAPI IMPa2-A546_ah_TileScan_001 (Stage 34 of 49)	00-iZ3kU68ybHFwixxJLupXWc
15.1128	um	Cell	0.000	1.000	112	9	siRNA-IMPa2-25 PSPC1-A488 IMPa2-A546 DAPI 8C2-siRNA-IMP-a2-a4 V2.00	0	10. siRNA-IMPa2-25 PSPC1-A488 DAPI IMPa2-A546_ah_TileScan_001 (Stage 34 of 49)	00-iZ3kU68ybHFwixxJLupXWc
12.0227	um	Cell	0.000	1.000	113	10	siRNA-IMPa2-25 PSPC1-A488 IMPa2-A546 DAPI 8C2-siRNA-IMP-a2-a4 V2.00	0	10. siRNA-IMPa2-25 PSPC1-A488 DAPI IMPa2-A546_ah_TileScan_001 (Stage 34 of 49)	00-iZ3kU68ybHFwixxJLupXWc
12.2998	um	Cell	0.000	1.000	114	11	siRNA-IMPa2-25 PSPC1-A488 IMPa2-A546 DAPI 8C2-siRNA-IMP-a2-a4 V2.00	0	10. siRNA-IMPa2-25 PSPC1-A488 DAPI IMPa2-A546_ah_TileScan_001 (Stage 34 of 49)	00-iZ3kU68ybHFwixxJLupXWc
31.8606	um	Cell	0.000	1.000	115	12	siRNA-IMPa2-25 PSPC1-A488 IMPa2-A546 DAPI 8C2-siRNA-IMP-a2-a4 V2.00	0	10. siRNA-IMPa2-25 PSPC1-A488 DAPI IMPa2-A546_ah_TileScan_001 (Stage 34 of 49)	00-iZ3kU68ybHFwixxJLupXWc
12.2318	um	Cell	0.000	1.000	116	0	siRNA-IMPa2-25 PSPC1-A488 IMPa2-A546 DAPI 8C2-siRNA-IMP-a2-a4 V2.00	0	10. siRNA-IMPa2-25 PSPC1-A488 DAPI IMPa2-A546_ai_TileScan_001 (Stage 35 of 49)	00-rDQvjzCbMMXSe7TBomDkTN
16.8118	um	Cell	0.000	1.000	117	1	siRNA-IMPa2-25 PSPC1-A488 IMPa2-A546 DAPI 8C2-siRNA-IMP-a2-a4 V2.00	0	10. siRNA-IMPa2-25 PSPC1-A488 DAPI IMPa2-A546_ai_TileScan_001 (Stage 35 of 49)	00-rDQvjzCbMMXSe7TBomDkTN
18.1964	um	Cell	0.000	1.000	118	2	siRNA-IMPa2-25 PSPC1-A488 IMPa2-A546 DAPI 8C2-siRNA-IMP-a2-a4 V2.00	0	10. siRNA-IMPa2-25 PSPC1-A488 DAPI IMPa2-A546_ai_TileScan_001 (Stage 35 of 49)	00-rDQvjzCbMMXSe7TBomDkTN
18.9122	um	Cell	0.000	1.000	119	3	siRNA-IMPa2-25 PSPC1-A488 IMPa2-A546 DAPI 8C2-siRNA-IMP-a2-a4 V2.00	0	10. siRNA-IMPa2-25 PSPC1-A488 DAPI IMPa2-A546_ai_TileScan_001 (Stage 35 of 49)	00-rDQvjzCbMMXSe7TBomDkTN
13.6366	um	Cell	0.000	1.000	120	4	siRNA-IMPa2-25 PSPC1-A488 IMPa2-A546 DAPI 8C2-siRNA-IMP-a2-a4 V2.00	0	10. siRNA-IMPa2-25 PSPC1-A488 DAPI IMPa2-A546_ai_TileScan_001 (Stage 35 of 49)	00-rDQvjzCbMMXSe7TBomDkTN
33.0632	um	Cell	0.000	1.000	121	5	siRNA-IMPa2-25 PSPC1-A488 IMPa2-A546 DAPI 8C2-siRNA-IMP-a2-a4 V2.00	0	10. siRNA-IMPa2-25 PSPC1-A488 DAPI IMPa2-A546_ai_TileScan_001 (Stage 35 of 49)	00-rDQvjzCbMMXSe7TBomDkTN
20.243	um	Cell	0.000	1.000	122	6	siRNA-IMPa2-25 PSPC1-A488 IMPa2-A546 DAPI 8C2-siRNA-IMP-a2-a4 V2.00	0	10. siRNA-IMPa2-25 PSPC1-A488 DAPI IMPa2-A546_ai_TileScan_001 (Stage 35 of 49)	00-rDQvjzCbMMXSe7TBomDkTN
31.3437	um	Cell	0.000	1.000	123	7	siRNA-IMPa2-25 PSPC1-A488 IMPa2-A546 DAPI 8C2-siRNA-IMP-a2-a4 V2.00	0	10. siRNA-IMPa2-25 PSPC1-A488 DAPI IMPa2-A546_ai_TileScan_001 (Stage 35 of 49)	00-rDQvjzCbMMXSe7TBomDkTN
30.6491	um	Cell	0.000	1.000	124	8	siRNA-IMPa2-25 PSPC1-A488 IMPa2-A546 DAPI 8C2-siRNA-IMP-a2-a4 V2.00	0	10. siRNA-IMPa2-25 PSPC1-A488 DAPI IMPa2-A546_ai_TileScan_001 (Stage 35 of 49)	00-rDQvjzCbMMXSe7TBomDkTN
14.2255	um	Cell	0.000	1.000	125	9	siRNA-IMPa2-25 PSPC1-A488 IMPa2-A546 DAPI 8C2-siRNA-IMP-a2-a4 V2.00	0	10. siRNA-IMPa2-25 PSPC1-A488 DAPI IMPa2-A546_ai_TileScan_001 (Stage 35 of 49)	00-rDQvjzCbMMXSe7TBomDkTN
14.419	um	Cell	0.000	1.000	126	10	siRNA-IMPa2-25 PSPC1-A488 IMPa2-A546 DAPI 8C2-siRNA-IMP-a2-a4 V2.00	0	10. siRNA-IMPa2-25 PSPC1-A488 DAPI IMPa2-A546_ai_TileScan_001 (Stage 35 of 49)	00-rDQvjzCbMMXSe7TBomDkTN
29.9394	um	Cell	0.000	1.000	127	11	siRNA-IMPa2-25 PSPC1-A488 IMPa2-A546 DAPI 8C2-siRNA-IMP-a2-a4 V2.00	0	10. siRNA-IMPa2-25 PSPC1-A488 DAPI IMPa2-A546_ai_TileScan_001 (Stage 35 of 49)	00-rDQvjzCbMMXSe7TBomDkTN
29.8031	um	Cell	0.000	1.000	128	12	siRNA-IMPa2-25 PSPC1-A488 IMPa2-A546 DAPI 8C2-siRNA-IMP-a2-a4 V2.00	0	10. siRNA-IMPa2-25 PSPC1-A488 DAPI IMPa2-A546_ai_TileScan_001 (Stage 35 of 49)	00-rDQvjzCbMMXSe7TBomDkTN
33.1631	um	Cell	0.000	1.000	129	13	siRNA-IMPa2-25 PSPC1-A488 IMPa2-A546 DAPI 8C2-siRNA-IMP-a2-a4 V2.00	0	10. siRNA-IMPa2-25 PSPC1-A488 DAPI IMPa2-A546_ai_TileScan_001 (Stage 35 of 49)	00-rDQvjzCbMMXSe7TBomDkTN
36.4529	um	Cell	0.000	1.000	130	14	siRNA-IMPa2-25 PSPC1-A488 IMPa2-A546 DAPI 8C2-siRNA-IMP-a2-a4 V2.00	0	10. siRNA-IMPa2-25 PSPC1-A488 DAPI IMPa2-A546_ai_TileScan_001 (Stage 35 of 49)	00-rDQvjzCbMMXSe7TBomDkTN
13.5423	um	Cell	0.000	1.000	131	15	siRNA-IMPa2-25 PSPC1-A488 IMPa2-A546 DAPI 8C2-siRNA-IMP-a2-a4 V2.00	0	10. siRNA-IMPa2-25 PSPC1-A488 DAPI IMPa2-A546_ai_TileScan_001 (Stage 35 of 49)	00-rDQvjzCbMMXSe7TBomDkTN
29.914	um	Cell	0.000	1.000	132	16	siRNA-IMPa2-25 PSPC1-A488 IMPa2-A546 DAPI 8C2-siRNA-IMP-a2-a4 V2.00	0	10. siRNA-IMPa2-25 PSPC1-A488 DAPI IMPa2-A546_ai_TileScan_001 (Stage 35 of 49)	00-rDQvjzCbMMXSe7TBomDkTN
7.61876	um	Cell	0.000	1.000	133	17	siRNA-IMPa2-25 PSPC1-A488 IMPa2-A546 DAPI 8C2-siRNA-IMP-a2-a4 V2.00	0	10. siRNA-IMPa2-25 PSPC1-A488 DAPI IMPa2-A546_ai_TileScan_001 (Stage 35 of 49)	00-rDQvjzCbMMXSe7TBomDkTN
23.0982	um	Cell	0.000	1.000	134	0	siRNA-IMPa2-25 PSPC1-A488 IMPa2-A546 DAPI 8C2-siRNA-IMP-a2-a4 V2.00	0	10. siRNA-IMPa2-25 PSPC1-A488 DAPI IMPa2-A546_aj_TileScan_001 (Stage 36 of 49)	00-DFHsZD26ueAZ7QDGpMf94a
16.1961	um	Cell	0.000	1.000	135	1	siRNA-IMPa2-25 PSPC1-A488 IMPa2-A546 DAPI 8C2-siRNA-IMP-a2-a4 V2.00	0	10. siRNA-IMPa2-25 PSPC1-A488 DAPI IMPa2-A546_aj_TileScan_001 (Stage 36 of 49)	00-DFHsZD26ueAZ7QDGpMf94a
26.7322	um	Cell	0.000	1.000	136	2	siRNA-IMPa2-25 PSPC1-A488 IMPa2-A546 DAPI 8C2-siRNA-IMP-a2-a4 V2.00	0	10. siRNA-IMPa2-25 PSPC1-A488 DAPI IMPa2-A546_aj_TileScan_001 (Stage 36 of 49)	00-DFHsZD26ueAZ7QDGpMf94a
22.9216	um	Cell	0.000	1.000	137	3	siRNA-IMPa2-25 PSPC1-A488 IMPa2-A546 DAPI 8C2-siRNA-IMP-a2-a4 V2.00	0	10. siRNA-IMPa2-25 PSPC1-A488 DAPI IMPa2-A546_aj_TileScan_001 (Stage 36 of 49)	00-DFHsZD26ueAZ7QDGpMf94a
34.6797	um	Cell	0.000	1.000	138	4	siRNA-IMPa2-25 PSPC1-A488 IMPa2-A546 DAPI 8C2-siRNA-IMP-a2-a4 V2.00	0	10. siRNA-IMPa2-25 PSPC1-A488 DAPI IMPa2-A546_aj_TileScan_001 (Stage 36 of 49)	00-DFHsZD26ueAZ7QDGpMf94a
21.0037	um	Cell	0.000	1.000	139	5	siRNA-IMPa2-25 PSPC1-A488 IMPa2-A546 DAPI 8C2-siRNA-IMP-a2-a4 V2.00	0	10. siRNA-IMPa2-25 PSPC1-A488 DAPI IMPa2-A546_aj_TileScan_001 (Stage 36 of 49)	00-DFHsZD26ueAZ7QDGpMf94a
10.6372	um	Cell	0.000	1.000	140	6	siRNA-IMPa2-25 PSPC1-A488 IMPa2-A546 DAPI 8C2-siRNA-IMP-a2-a4 V2.00	0	10. siRNA-IMPa2-25 PSPC1-A488 DAPI IMPa2-A546_aj_TileScan_001 (Stage 36 of 49)	00-DFHsZD26ueAZ7QDGpMf94a
17.8057	um	Cell	0.000	1.000	141	7	siRNA-IMPa2-25 PSPC1-A488 IMPa2-A546 DAPI 8C2-siRNA-IMP-a2-a4 V2.00	0	10. siRNA-IMPa2-25 PSPC1-A488 DAPI IMPa2-A546_aj_TileScan_001 (Stage 36 of 49)	00-DFHsZD26ueAZ7QDGpMf94a
21.2433	um	Cell	0.000	1.000	142	8	siRNA-IMPa2-25 PSPC1-A488 IMPa2-A546 DAPI 8C2-siRNA-IMP-a2-a4 V2.00	0	10. siRNA-IMPa2-25 PSPC1-A488 DAPI IMPa2-A546_aj_TileScan_001 (Stage 36 of 49)	00-DFHsZD26ueAZ7QDGpMf94a
13.8787	um	Cell	0.000	1.000	143	9	siRNA-IMPa2-25 PSPC1-A488 IMPa2-A546 DAPI 8C2-siRNA-IMP-a2-a4 V2.00	0	10. siRNA-IMPa2-25 PSPC1-A488 DAPI IMPa2-A546_aj_TileScan_001 (Stage 36 of 49)	00-DFHsZD26ueAZ7QDGpMf94a
11.4451	um	Cell	0.000	1.000	144	0	siRNA-IMPa2-25 PSPC1-A488 IMPa2-A546 DAPI 8C2-siRNA-IMP-a2-a4 V2.00	0	10. siRNA-IMPa2-25 PSPC1-A488 DAPI IMPa2-A546_ak_TileScan_001 (Stage 37 of 49)	00-cCve3FwDqgpExRHVRBPtDZ
16.5396	um	Cell	0.000	1.000	145	1	siRNA-IMPa2-25 PSPC1-A488 IMPa2-A546 DAPI 8C2-siRNA-IMP-a2-a4 V2.00	0	10. siRNA-IMPa2-25 PSPC1-A488 DAPI IMPa2-A546_ak_TileScan_001 (Stage 37 of 49)	00-cCve3FwDqgpExRHVRBPtDZ
22.8268	um	Cell	0.000	1.000	146	2	siRNA-IMPa2-25 PSPC1-A488 IMPa2-A546 DAPI 8C2-siRNA-IMP-a2-a4 V2.00	0	10. siRNA-IMPa2-25 PSPC1-A488 DAPI IMPa2-A546_ak_TileScan_001 (Stage 37 of 49)	00-cCve3FwDqgpExRHVRBPtDZ
27.6369	um	Cell	0.000	1.000	147	3	siRNA-IMPa2-25 PSPC1-A488 IMPa2-A546 DAPI 8C2-siRNA-IMP-a2-a4 V2.00	0	10. siRNA-IMPa2-25 PSPC1-A488 DAPI IMPa2-A546_ak_TileScan_001 (Stage 37 of 49)	00-cCve3FwDqgpExRHVRBPtDZ
21.4255	um	Cell	0.000	1.000	148	4	siRNA-IMPa2-25 PSPC1-A488 IMPa2-A546 DAPI 8C2-siRNA-IMP-a2-a4 V2.00	0	10. siRNA-IMPa2-25 PSPC1-A488 DAPI IMPa2-A546_ak_TileScan_001 (Stage 37 of 49)	00-cCve3FwDqgpExRHVRBPtDZ
14.3804	um	Cell	0.000	1.000	149	5	siRNA-IMPa2-25 PSPC1-A488 IMPa2-A546 DAPI 8C2-siRNA-IMP-a2-a4 V2.00	0	10. siRNA-IMPa2-25 PSPC1-A488 DAPI IMPa2-A546_ak_TileScan_001 (Stage 37 of 49)	00-cCve3FwDqgpExRHVRBPtDZ
7.55502	um	Cell	0.000	1.000	150	6	siRNA-IMPa2-25 PSPC1-A488 IMPa2-A546 DAPI 8C2-siRNA-IMP-a2-a4 V2.00	0	10. siRNA-IMPa2-25 PSPC1-A488 DAPI IMPa2-A546_ak_TileScan_001 (Stage 37 of 49)	00-cCve3FwDqgpExRHVRBPtDZ
11.1786	um	Cell	0.000	1.000	151	7	siRNA-IMPa2-25 PSPC1-A488 IMPa2-A546 DAPI 8C2-siRNA-IMP-a2-a4 V2.00	0	10. siRNA-IMPa2-25 PSPC1-A488 DAPI IMPa2-A546_ak_TileScan_001 (Stage 37 of 49)	00-cCve3FwDqgpExRHVRBPtDZ
22.5704	um	Cell	0.000	1.000	152	8	siRNA-IMPa2-25 PSPC1-A488 IMPa2-A546 DAPI 8C2-siRNA-IMP-a2-a4 V2.00	0	10. siRNA-IMPa2-25 PSPC1-A488 DAPI IMPa2-A546_ak_TileScan_001 (Stage 37 of 49)	00-cCve3FwDqgpExRHVRBPtDZ
21.3176	um	Cell	0.000	1.000	153	9	siRNA-IMPa2-25 PSPC1-A488 IMPa2-A546 DAPI 8C2-siRNA-IMP-a2-a4 V2.00	0	10. siRNA-IMPa2-25 PSPC1-A488 DAPI IMPa2-A546_ak_TileScan_001 (Stage 37 of 49)	00-cCve3FwDqgpExRHVRBPtDZ
42.3611	um	Cell	0.000	1.000	154	10	siRNA-IMPa2-25 PSPC1-A488 IMPa2-A546 DAPI 8C2-siRNA-IMP-a2-a4 V2.00	0	10. siRNA-IMPa2-25 PSPC1-A488 DAPI IMPa2-A546_ak_TileScan_001 (Stage 37 of 49)	00-cCve3FwDqgpExRHVRBPtDZ
12.7146	um	Cell	0.000	1.000	155	11	siRNA-IMPa2-25 PSPC1-A488 IMPa2-A546 DAPI 8C2-siRNA-IMP-a2-a4 V2.00	0	10. siRNA-IMPa2-25 PSPC1-A488 DAPI IMPa2-A546_ak_TileScan_001 (Stage 37 of 49)	00-cCve3FwDqgpExRHVRBPtDZ
21.0806	um	Cell	0.000	1.000	156	12	siRNA-IMPa2-25 PSPC1-A488 IMPa2-A546 DAPI 8C2-siRNA-IMP-a2-a4 V2.00	0	10. siRNA-IMPa2-25 PSPC1-A488 DAPI IMPa2-A546_ak_TileScan_001 (Stage 37 of 49)	00-cCve3FwDqgpExRHVRBPtDZ
44.2566	um	Cell	0.000	1.000	157	13	siRNA-IMPa2-25 PSPC1-A488 IMPa2-A546 DAPI 8C2-siRNA-IMP-a2-a4 V2.00	0	10. siRNA-IMPa2-25 PSPC1-A488 DAPI IMPa2-A546_ak_TileScan_001 (Stage 37 of 49)	00-cCve3FwDqgpExRHVRBPtDZ
12.7823	um	Cell	0.000	1.000	158	14	siRNA-IMPa2-25 PSPC1-A488 IMPa2-A546 DAPI 8C2-siRNA-IMP-a2-a4 V2.00	0	10. siRNA-IMPa2-25 PSPC1-A488 DAPI IMPa2-A546_ak_TileScan_001 (Stage 37 of 49)	00-cCve3FwDqgpExRHVRBPtDZ
13.9796	um	Cell	0.000	1.000	159	15	siRNA-IMPa2-25 PSPC1-A488 IMPa2-A546 DAPI 8C2-siRNA-IMP-a2-a4 V2.00	0	10. siRNA-IMPa2-25 PSPC1-A488 DAPI IMPa2-A546_ak_TileScan_001 (Stage 37 of 49)	00-cCve3FwDqgpExRHVRBPtDZ
14.4373	um	Cell	0.000	1.000	160	16	siRNA-IMPa2-25 PSPC1-A488 IMPa2-A546 DAPI 8C2-siRNA-IMP-a2-a4 V2.00	0	10. siRNA-IMPa2-25 PSPC1-A488 DAPI IMPa2-A546_ak_TileScan_001 (Stage 37 of 49)	00-cCve3FwDqgpExRHVRBPtDZ
20.8541	um	Cell	0.000	1.000	161	17	siRNA-IMPa2-25 PSPC1-A488 IMPa2-A546 DAPI 8C2-siRNA-IMP-a2-a4 V2.00	0	10. siRNA-IMPa2-25 PSPC1-A488 DAPI IMPa2-A546_ak_TileScan_001 (Stage 37 of 49)	00-cCve3FwDqgpExRHVRBPtDZ
24.9369	um	Cell	0.000	1.000	162	0	siRNA-IMPa2-25 PSPC1-A488 IMPa2-A546 DAPI 8C2-siRNA-IMP-a2-a4 V2.00	0	10. siRNA-IMPa2-25 PSPC1-A488 DAPI IMPa2-A546_al_TileScan_001 (Stage 38 of 49)	00-Fv2QEQ635GnENBsqsa3SUi
23.4854	um	Cell	0.000	1.000	163	1	siRNA-IMPa2-25 PSPC1-A488 IMPa2-A546 DAPI 8C2-siRNA-IMP-a2-a4 V2.00	0	10. siRNA-IMPa2-25 PSPC1-A488 DAPI IMPa2-A546_al_TileScan_001 (Stage 38 of 49)	00-Fv2QEQ635GnENBsqsa3SUi
18.9918	um	Cell	0.000	1.000	164	2	siRNA-IMPa2-25 PSPC1-A488 IMPa2-A546 DAPI 8C2-siRNA-IMP-a2-a4 V2.00	0	10. siRNA-IMPa2-25 PSPC1-A488 DAPI IMPa2-A546_al_TileScan_001 (Stage 38 of 49)	00-Fv2QEQ635GnENBsqsa3SUi
16.1831	um	Cell	0.000	1.000	165	3	siRNA-IMPa2-25 PSPC1-A488 IMPa2-A546 DAPI 8C2-siRNA-IMP-a2-a4 V2.00	0	10. siRNA-IMPa2-25 PSPC1-A488 DAPI IMPa2-A546_al_TileScan_001 (Stage 38 of 49)	00-Fv2QEQ635GnENBsqsa3SUi
33.0464	um	Cell	0.000	1.000	166	4	siRNA-IMPa2-25 PSPC1-A488 IMPa2-A546 DAPI 8C2-siRNA-IMP-a2-a4 V2.00	0	10. siRNA-IMPa2-25 PSPC1-A488 DAPI IMPa2-A546_al_TileScan_001 (Stage 38 of 49)	00-Fv2QEQ635GnENBsqsa3SUi
9.83435	um	Cell	0.000	1.000	167	5	siRNA-IMPa2-25 PSPC1-A488 IMPa2-A546 DAPI 8C2-siRNA-IMP-a2-a4 V2.00	0	10. siRNA-IMPa2-25 PSPC1-A488 DAPI IMPa2-A546_al_TileScan_001 (Stage 38 of 49)	00-Fv2QEQ635GnENBsqsa3SUi
24.8826	um	Cell	0.000	1.000	168	6	siRNA-IMPa2-25 PSPC1-A488 IMPa2-A546 DAPI 8C2-siRNA-IMP-a2-a4 V2.00	0	10. siRNA-IMPa2-25 PSPC1-A488 DAPI IMPa2-A546_al_TileScan_001 (Stage 38 of 49)	00-Fv2QEQ635GnENBsqsa3SUi
29.8823	um	Cell	0.000	1.000	169	7	siRNA-IMPa2-25 PSPC1-A488 IMPa2-A546 DAPI 8C2-siRNA-IMP-a2-a4 V2.00	0	10. siRNA-IMPa2-25 PSPC1-A488 DAPI IMPa2-A546_al_TileScan_001 (Stage 38 of 49)	00-Fv2QEQ635GnENBsqsa3SUi
42.3285	um	Cell	0.000	1.000	170	8	siRNA-IMPa2-25 PSPC1-A488 IMPa2-A546 DAPI 8C2-siRNA-IMP-a2-a4 V2.00	0	10. siRNA-IMPa2-25 PSPC1-A488 DAPI IMPa2-A546_al_TileScan_001 (Stage 38 of 49)	00-Fv2QEQ635GnENBsqsa3SUi
28.9351	um	Cell	0.000	1.000	171	9	siRNA-IMPa2-25 PSPC1-A488 IMPa2-A546 DAPI 8C2-siRNA-IMP-a2-a4 V2.00	0	10. siRNA-IMPa2-25 PSPC1-A488 DAPI IMPa2-A546_al_TileScan_001 (Stage 38 of 49)	00-Fv2QEQ635GnENBsqsa3SUi
17.2754	um	Cell	0.000	1.000	172	10	siRNA-IMPa2-25 PSPC1-A488 IMPa2-A546 DAPI 8C2-siRNA-IMP-a2-a4 V2.00	0	10. siRNA-IMPa2-25 PSPC1-A488 DAPI IMPa2-A546_al_TileScan_001 (Stage 38 of 49)	00-Fv2QEQ635GnENBsqsa3SUi
44.9794	um	Cell	0.000	1.000	173	11	siRNA-IMPa2-25 PSPC1-A488 IMPa2-A546 DAPI 8C2-siRNA-IMP-a2-a4 V2.00	0	10. siRNA-IMPa2-25 PSPC1-A488 DAPI IMPa2-A546_al_TileScan_001 (Stage 38 of 49)	00-Fv2QEQ635GnENBsqsa3SUi
16.5066	um	Cell	0.000	1.000	174	12	siRNA-IMPa2-25 PSPC1-A488 IMPa2-A546 DAPI 8C2-siRNA-IMP-a2-a4 V2.00	0	10. siRNA-IMPa2-25 PSPC1-A488 DAPI IMPa2-A546_al_TileScan_001 (Stage 38 of 49)	00-Fv2QEQ635GnENBsqsa3SUi
14.5581	um	Cell	0.000	1.000	175	13	siRNA-IMPa2-25 PSPC1-A488 IMPa2-A546 DAPI 8C2-siRNA-IMP-a2-a4 V2.00	0	10. siRNA-IMPa2-25 PSPC1-A488 DAPI IMPa2-A546_al_TileScan_001 (Stage 38 of 49)	00-Fv2QEQ635GnENBsqsa3SUi
20.5954	um	Cell	0.000	1.000	176	14	siRNA-IMPa2-25 PSPC1-A488 IMPa2-A546 DAPI 8C2-siRNA-IMP-a2-a4 V2.00	0	10. siRNA-IMPa2-25 PSPC1-A488 DAPI IMPa2-A546_al_TileScan_001 (Stage 38 of 49)	00-Fv2QEQ635GnENBsqsa3SUi
19.6645	um	Cell	0.000	1.000	177	0	siRNA-IMPa2-25 PSPC1-A488 IMPa2-A546 DAPI 8C2-siRNA-IMP-a2-a4 V2.00	0	10. siRNA-IMPa2-25 PSPC1-A488 DAPI IMPa2-A546_am_TileScan_001 (Stage 39 of 49)	00-QR6eBxV7HmArYXs6nHA854
16.6271	um	Cell	0.000	1.000	178	1	siRNA-IMPa2-25 PSPC1-A488 IMPa2-A546 DAPI 8C2-siRNA-IMP-a2-a4 V2.00	0	10. siRNA-IMPa2-25 PSPC1-A488 DAPI IMPa2-A546_am_TileScan_001 (Stage 39 of 49)	00-QR6eBxV7HmArYXs6nHA854
10.5224	um	Cell	0.000	1.000	179	2	siRNA-IMPa2-25 PSPC1-A488 IMPa2-A546 DAPI 8C2-siRNA-IMP-a2-a4 V2.00	0	10. siRNA-IMPa2-25 PSPC1-A488 DAPI IMPa2-A546_am_TileScan_001 (Stage 39 of 49)	00-QR6eBxV7HmArYXs6nHA854
22.4893	um	Cell	0.000	1.000	180	3	siRNA-IMPa2-25 PSPC1-A488 IMPa2-A546 DAPI 8C2-siRNA-IMP-a2-a4 V2.00	0	10. siRNA-IMPa2-25 PSPC1-A488 DAPI IMPa2-A546_am_TileScan_001 (Stage 39 of 49)	00-QR6eBxV7HmArYXs6nHA854
21.9519	um	Cell	0.000	1.000	181	4	siRNA-IMPa2-25 PSPC1-A488 IMPa2-A546 DAPI 8C2-siRNA-IMP-a2-a4 V2.00	0	10. siRNA-IMPa2-25 PSPC1-A488 DAPI IMPa2-A546_am_TileScan_001 (Stage 39 of 49)	00-QR6eBxV7HmArYXs6nHA854
14.6038	um	Cell	0.000	1.000	182	5	siRNA-IMPa2-25 PSPC1-A488 IMPa2-A546 DAPI 8C2-siRNA-IMP-a2-a4 V2.00	0	10. siRNA-IMPa2-25 PSPC1-A488 DAPI IMPa2-A546_am_TileScan_001 (Stage 39 of 49)	00-QR6eBxV7HmArYXs6nHA854
18.1078	um	Cell	0.000	1.000	183	6	siRNA-IMPa2-25 PSPC1-A488 IMPa2-A546 DAPI 8C2-siRNA-IMP-a2-a4 V2.00	0	10. siRNA-IMPa2-25 PSPC1-A488 DAPI IMPa2-A546_am_TileScan_001 (Stage 39 of 49)	00-QR6eBxV7HmArYXs6nHA854
16.4802	um	Cell	0.000	1.000	184	7	siRNA-IMPa2-25 PSPC1-A488 IMPa2-A546 DAPI 8C2-siRNA-IMP-a2-a4 V2.00	0	10. siRNA-IMPa2-25 PSPC1-A488 DAPI IMPa2-A546_am_TileScan_001 (Stage 39 of 49)	00-QR6eBxV7HmArYXs6nHA854
25.4318	um	Cell	0.000	1.000	185	8	siRNA-IMPa2-25 PSPC1-A488 IMPa2-A546 DAPI 8C2-siRNA-IMP-a2-a4 V2.00	0	10. siRNA-IMPa2-25 PSPC1-A488 DAPI IMPa2-A546_am_TileScan_001 (Stage 39 of 49)	00-QR6eBxV7HmArYXs6nHA854
22.6335	um	Cell	0.000	1.000	186	9	siRNA-IMPa2-25 PSPC1-A488 IMPa2-A546 DAPI 8C2-siRNA-IMP-a2-a4 V2.00	0	10. siRNA-IMPa2-25 PSPC1-A488 DAPI IMPa2-A546_am_TileScan_001 (Stage 39 of 49)	00-QR6eBxV7HmArYXs6nHA854
7.45769	um	Cell	0.000	1.000	187	10	siRNA-IMPa2-25 PSPC1-A488 IMPa2-A546 DAPI 8C2-siRNA-IMP-a2-a4 V2.00	0	10. siRNA-IMPa2-25 PSPC1-A488 DAPI IMPa2-A546_am_TileScan_001 (Stage 39 of 49)	00-QR6eBxV7HmArYXs6nHA854
21.2558	um	Cell	0.000	1.000	188	11	siRNA-IMPa2-25 PSPC1-A488 IMPa2-A546 DAPI 8C2-siRNA-IMP-a2-a4 V2.00	0	10. siRNA-IMPa2-25 PSPC1-A488 DAPI IMPa2-A546_am_TileScan_001 (Stage 39 of 49)	00-QR6eBxV7HmArYXs6nHA854
21.5162	um	Cell	0.000	1.000	189	12	siRNA-IMPa2-25 PSPC1-A488 IMPa2-A546 DAPI 8C2-siRNA-IMP-a2-a4 V2.00	0	10. siRNA-IMPa2-25 PSPC1-A488 DAPI IMPa2-A546_am_TileScan_001 (Stage 39 of 49)	00-QR6eBxV7HmArYXs6nHA854
14.1626	um	Cell	0.000	1.000	190	0	siRNA-IMPa2-25 PSPC1-A488 IMPa2-A546 DAPI 8C2-siRNA-IMP-a2-a4 V2.00	0	10. siRNA-IMPa2-25 PSPC1-A488 DAPI IMPa2-A546_an_TileScan_001 (Stage 40 of 49)	00-udDa3zQsEc9iX3RtBPwNhZ
9.27344	um	Cell	0.000	1.000	191	1	siRNA-IMPa2-25 PSPC1-A488 IMPa2-A546 DAPI 8C2-siRNA-IMP-a2-a4 V2.00	0	10. siRNA-IMPa2-25 PSPC1-A488 DAPI IMPa2-A546_an_TileScan_001 (Stage 40 of 49)	00-udDa3zQsEc9iX3RtBPwNhZ
7.34685	um	Cell	0.000	1.000	192	2	siRNA-IMPa2-25 PSPC1-A488 IMPa2-A546 DAPI 8C2-siRNA-IMP-a2-a4 V2.00	0	10. siRNA-IMPa2-25 PSPC1-A488 DAPI IMPa2-A546_an_TileScan_001 (Stage 40 of 49)	00-udDa3zQsEc9iX3RtBPwNhZ
9.84915	um	Cell	0.000	1.000	193	3	siRNA-IMPa2-25 PSPC1-A488 IMPa2-A546 DAPI 8C2-siRNA-IMP-a2-a4 V2.00	0	10. siRNA-IMPa2-25 PSPC1-A488 DAPI IMPa2-A546_an_TileScan_001 (Stage 40 of 49)	00-udDa3zQsEc9iX3RtBPwNhZ
19.752	um	Cell	0.000	1.000	194	4	siRNA-IMPa2-25 PSPC1-A488 IMPa2-A546 DAPI 8C2-siRNA-IMP-a2-a4 V2.00	0	10. siRNA-IMPa2-25 PSPC1-A488 DAPI IMPa2-A546_an_TileScan_001 (Stage 40 of 49)	00-udDa3zQsEc9iX3RtBPwNhZ
21.0997	um	Cell	0.000	1.000	195	5	siRNA-IMPa2-25 PSPC1-A488 IMPa2-A546 DAPI 8C2-siRNA-IMP-a2-a4 V2.00	0	10. siRNA-IMPa2-25 PSPC1-A488 DAPI IMPa2-A546_an_TileScan_001 (Stage 40 of 49)	00-udDa3zQsEc9iX3RtBPwNhZ
39.225	um	Cell	0.000	1.000	196	6	siRNA-IMPa2-25 PSPC1-A488 IMPa2-A546 DAPI 8C2-siRNA-IMP-a2-a4 V2.00	0	10. siRNA-IMPa2-25 PSPC1-A488 DAPI IMPa2-A546_an_TileScan_001 (Stage 40 of 49)	00-udDa3zQsEc9iX3RtBPwNhZ
15.298	um	Cell	0.000	1.000	197	7	siRNA-IMPa2-25 PSPC1-A488 IMPa2-A546 DAPI 8C2-siRNA-IMP-a2-a4 V2.00	0	10. siRNA-IMPa2-25 PSPC1-A488 DAPI IMPa2-A546_an_TileScan_001 (Stage 40 of 49)	00-udDa3zQsEc9iX3RtBPwNhZ
9.85162	um	Cell	0.000	1.000	198	0	siRNA-IMPa2-25 PSPC1-A488 IMPa2-A546 DAPI 8C2-siRNA-IMP-a2-a4 V2.00	0	10. siRNA-IMPa2-25 PSPC1-A488 DAPI IMPa2-A546_ao_TileScan_001 (Stage 41 of 49)	00-RdL5RBHsY2NWaESz8iBzMJ
13.83	um	Cell	0.000	1.000	199	1	siRNA-IMPa2-25 PSPC1-A488 IMPa2-A546 DAPI 8C2-siRNA-IMP-a2-a4 V2.00	0	10. siRNA-IMPa2-25 PSPC1-A488 DAPI IMPa2-A546_ao_TileScan_001 (Stage 41 of 49)	00-RdL5RBHsY2NWaESz8iBzMJ
12.312	um	Cell	0.000	1.000	200	2	siRNA-IMPa2-25 PSPC1-A488 IMPa2-A546 DAPI 8C2-siRNA-IMP-a2-a4 V2.00	0	10. siRNA-IMPa2-25 PSPC1-A488 DAPI IMPa2-A546_ao_TileScan_001 (Stage 41 of 49)	00-RdL5RBHsY2NWaESz8iBzMJ
8.54443	um	Cell	0.000	1.000	201	3	siRNA-IMPa2-25 PSPC1-A488 IMPa2-A546 DAPI 8C2-siRNA-IMP-a2-a4 V2.00	0	10. siRNA-IMPa2-25 PSPC1-A488 DAPI IMPa2-A546_ao_TileScan_001 (Stage 41 of 49)	00-RdL5RBHsY2NWaESz8iBzMJ
8.40849	um	Cell	0.000	1.000	202	4	siRNA-IMPa2-25 PSPC1-A488 IMPa2-A546 DAPI 8C2-siRNA-IMP-a2-a4 V2.00	0	10. siRNA-IMPa2-25 PSPC1-A488 DAPI IMPa2-A546_ao_TileScan_001 (Stage 41 of 49)	00-RdL5RBHsY2NWaESz8iBzMJ
19.2314	um	Cell	0.000	1.000	203	5	siRNA-IMPa2-25 PSPC1-A488 IMPa2-A546 DAPI 8C2-siRNA-IMP-a2-a4 V2.00	0	10. siRNA-IMPa2-25 PSPC1-A488 DAPI IMPa2-A546_ao_TileScan_001 (Stage 41 of 49)	00-RdL5RBHsY2NWaESz8iBzMJ
16.7964	um	Cell	0.000	1.000	204	6	siRNA-IMPa2-25 PSPC1-A488 IMPa2-A546 DAPI 8C2-siRNA-IMP-a2-a4 V2.00	0	10. siRNA-IMPa2-25 PSPC1-A488 DAPI IMPa2-A546_ao_TileScan_001 (Stage 41 of 49)	00-RdL5RBHsY2NWaESz8iBzMJ
36.2068	um	Cell	0.000	1.000	205	7	siRNA-IMPa2-25 PSPC1-A488 IMPa2-A546 DAPI 8C2-siRNA-IMP-a2-a4 V2.00	0	10. siRNA-IMPa2-25 PSPC1-A488 DAPI IMPa2-A546_ao_TileScan_001 (Stage 41 of 49)	00-RdL5RBHsY2NWaESz8iBzMJ
19.2605	um	Cell	0.000	1.000	206	8	siRNA-IMPa2-25 PSPC1-A488 IMPa2-A546 DAPI 8C2-siRNA-IMP-a2-a4 V2.00	0	10. siRNA-IMPa2-25 PSPC1-A488 DAPI IMPa2-A546_ao_TileScan_001 (Stage 41 of 49)	00-RdL5RBHsY2NWaESz8iBzMJ
23.8382	um	Cell	0.000	1.000	207	0	siRNA-IMPa2-25 PSPC1-A488 IMPa2-A546 DAPI 8C2-siRNA-IMP-a2-a4 V2.00	0	10. siRNA-IMPa2-25 PSPC1-A488 DAPI IMPa2-A546_ap_TileScan_001 (Stage 42 of 49)	00-Bm8DiXdgUuzJnzhQtZUss5
12.341	um	Cell	0.000	1.000	208	1	siRNA-IMPa2-25 PSPC1-A488 IMPa2-A546 DAPI 8C2-siRNA-IMP-a2-a4 V2.00	0	10. siRNA-IMPa2-25 PSPC1-A488 DAPI IMPa2-A546_ap_TileScan_001 (Stage 42 of 49)	00-Bm8DiXdgUuzJnzhQtZUss5
9.51397	um	Cell	0.000	1.000	209	2	siRNA-IMPa2-25 PSPC1-A488 IMPa2-A546 DAPI 8C2-siRNA-IMP-a2-a4 V2.00	0	10. siRNA-IMPa2-25 PSPC1-A488 DAPI IMPa2-A546_ap_TileScan_001 (Stage 42 of 49)	00-Bm8DiXdgUuzJnzhQtZUss5
9.53281	um	Cell	0.000	1.000	210	3	siRNA-IMPa2-25 PSPC1-A488 IMPa2-A546 DAPI 8C2-siRNA-IMP-a2-a4 V2.00	0	10. siRNA-IMPa2-25 PSPC1-A488 DAPI IMPa2-A546_ap_TileScan_001 (Stage 42 of 49)	00-Bm8DiXdgUuzJnzhQtZUss5
11.59	um	Cell	0.000	1.000	211	4	siRNA-IMPa2-25 PSPC1-A488 IMPa2-A546 DAPI 8C2-siRNA-IMP-a2-a4 V2.00	0	10. siRNA-IMPa2-25 PSPC1-A488 DAPI IMPa2-A546_ap_TileScan_001 (Stage 42 of 49)	00-Bm8DiXdgUuzJnzhQtZUss5
33.5288	um	Cell	0.000	1.000	212	5	siRNA-IMPa2-25 PSPC1-A488 IMPa2-A546 DAPI 8C2-siRNA-IMP-a2-a4 V2.00	0	10. siRNA-IMPa2-25 PSPC1-A488 DAPI IMPa2-A546_ap_TileScan_001 (Stage 42 of 49)	00-Bm8DiXdgUuzJnzhQtZUss5
22.6851	um	Cell	0.000	1.000	213	6	siRNA-IMPa2-25 PSPC1-A488 IMPa2-A546 DAPI 8C2-siRNA-IMP-a2-a4 V2.00	0	10. siRNA-IMPa2-25 PSPC1-A488 DAPI IMPa2-A546_ap_TileScan_001 (Stage 42 of 49)	00-Bm8DiXdgUuzJnzhQtZUss5
16.3509	um	Cell	0.000	1.000	214	7	siRNA-IMPa2-25 PSPC1-A488 IMPa2-A546 DAPI 8C2-siRNA-IMP-a2-a4 V2.00	0	10. siRNA-IMPa2-25 PSPC1-A488 DAPI IMPa2-A546_ap_TileScan_001 (Stage 42 of 49)	00-Bm8DiXdgUuzJnzhQtZUss5
11.8508	um	Cell	0.000	1.000	215	8	siRNA-IMPa2-25 PSPC1-A488 IMPa2-A546 DAPI 8C2-siRNA-IMP-a2-a4 V2.00	0	10. siRNA-IMPa2-25 PSPC1-A488 DAPI IMPa2-A546_ap_TileScan_001 (Stage 42 of 49)	00-Bm8DiXdgUuzJnzhQtZUss5
22.4877	um	Cell	0.000	1.000	216	9	siRNA-IMPa2-25 PSPC1-A488 IMPa2-A546 DAPI 8C2-siRNA-IMP-a2-a4 V2.00	0	10. siRNA-IMPa2-25 PSPC1-A488 DAPI IMPa2-A546_ap_TileScan_001 (Stage 42 of 49)	00-Bm8DiXdgUuzJnzhQtZUss5
21.9691	um	Cell	0.000	1.000	217	10	siRNA-IMPa2-25 PSPC1-A488 IMPa2-A546 DAPI 8C2-siRNA-IMP-a2-a4 V2.00	0	10. siRNA-IMPa2-25 PSPC1-A488 DAPI IMPa2-A546_ap_TileScan_001 (Stage 42 of 49)	00-Bm8DiXdgUuzJnzhQtZUss5
39.8149	um	Cell	0.000	1.000	218	11	siRNA-IMPa2-25 PSPC1-A488 IMPa2-A546 DAPI 8C2-siRNA-IMP-a2-a4 V2.00	0	10. siRNA-IMPa2-25 PSPC1-A488 DAPI IMPa2-A546_ap_TileScan_001 (Stage 42 of 49)	00-Bm8DiXdgUuzJnzhQtZUss5
24.8503	um	Cell	0.000	1.000	219	0	siRNA-IMPa2-25 PSPC1-A488 IMPa2-A546 DAPI 8C2-siRNA-IMP-a2-a4 V2.00	0	10. siRNA-IMPa2-25 PSPC1-A488 DAPI IMPa2-A546_aq_TileScan_001 (Stage 43 of 49)	00-BKpzX8Vur8WUyUYuRUmCYb
27.3859	um	Cell	0.000	1.000	220	1	siRNA-IMPa2-25 PSPC1-A488 IMPa2-A546 DAPI 8C2-siRNA-IMP-a2-a4 V2.00	0	10. siRNA-IMPa2-25 PSPC1-A488 DAPI IMPa2-A546_aq_TileScan_001 (Stage 43 of 49)	00-BKpzX8Vur8WUyUYuRUmCYb
18.0663	um	Cell	0.000	1.000	221	2	siRNA-IMPa2-25 PSPC1-A488 IMPa2-A546 DAPI 8C2-siRNA-IMP-a2-a4 V2.00	0	10. siRNA-IMPa2-25 PSPC1-A488 DAPI IMPa2-A546_aq_TileScan_001 (Stage 43 of 49)	00-BKpzX8Vur8WUyUYuRUmCYb
9.89872	um	Cell	0.000	1.000	222	3	siRNA-IMPa2-25 PSPC1-A488 IMPa2-A546 DAPI 8C2-siRNA-IMP-a2-a4 V2.00	0	10. siRNA-IMPa2-25 PSPC1-A488 DAPI IMPa2-A546_aq_TileScan_001 (Stage 43 of 49)	00-BKpzX8Vur8WUyUYuRUmCYb
19.5032	um	Cell	0.000	1.000	223	4	siRNA-IMPa2-25 PSPC1-A488 IMPa2-A546 DAPI 8C2-siRNA-IMP-a2-a4 V2.00	0	10. siRNA-IMPa2-25 PSPC1-A488 DAPI IMPa2-A546_aq_TileScan_001 (Stage 43 of 49)	00-BKpzX8Vur8WUyUYuRUmCYb
31.0469	um	Cell	0.000	1.000	224	5	siRNA-IMPa2-25 PSPC1-A488 IMPa2-A546 DAPI 8C2-siRNA-IMP-a2-a4 V2.00	0	10. siRNA-IMPa2-25 PSPC1-A488 DAPI IMPa2-A546_aq_TileScan_001 (Stage 43 of 49)	00-BKpzX8Vur8WUyUYuRUmCYb
26.7552	um	Cell	0.000	1.000	225	6	siRNA-IMPa2-25 PSPC1-A488 IMPa2-A546 DAPI 8C2-siRNA-IMP-a2-a4 V2.00	0	10. siRNA-IMPa2-25 PSPC1-A488 DAPI IMPa2-A546_aq_TileScan_001 (Stage 43 of 49)	00-BKpzX8Vur8WUyUYuRUmCYb
8.94311	um	Cell	0.000	1.000	226	7	siRNA-IMPa2-25 PSPC1-A488 IMPa2-A546 DAPI 8C2-siRNA-IMP-a2-a4 V2.00	0	10. siRNA-IMPa2-25 PSPC1-A488 DAPI IMPa2-A546_aq_TileScan_001 (Stage 43 of 49)	00-BKpzX8Vur8WUyUYuRUmCYb
18.0687	um	Cell	0.000	1.000	227	8	siRNA-IMPa2-25 PSPC1-A488 IMPa2-A546 DAPI 8C2-siRNA-IMP-a2-a4 V2.00	0	10. siRNA-IMPa2-25 PSPC1-A488 DAPI IMPa2-A546_aq_TileScan_001 (Stage 43 of 49)	00-BKpzX8Vur8WUyUYuRUmCYb
18.9514	um	Cell	0.000	1.000	228	0	siRNA-IMPa2-25 PSPC1-A488 IMPa2-A546 DAPI 8C2-siRNA-IMP-a2-a4 V2.00	0	10. siRNA-IMPa2-25 PSPC1-A488 DAPI IMPa2-A546_ar_TileScan_001 (Stage 44 of 49)	00-Rqntk3JV77kqC5jeNCY7kg
20.9191	um	Cell	0.000	1.000	229	1	siRNA-IMPa2-25 PSPC1-A488 IMPa2-A546 DAPI 8C2-siRNA-IMP-a2-a4 V2.00	0	10. siRNA-IMPa2-25 PSPC1-A488 DAPI IMPa2-A546_ar_TileScan_001 (Stage 44 of 49)	00-Rqntk3JV77kqC5jeNCY7kg
14.2192	um	Cell	0.000	1.000	230	2	siRNA-IMPa2-25 PSPC1-A488 IMPa2-A546 DAPI 8C2-siRNA-IMP-a2-a4 V2.00	0	10. siRNA-IMPa2-25 PSPC1-A488 DAPI IMPa2-A546_ar_TileScan_001 (Stage 44 of 49)	00-Rqntk3JV77kqC5jeNCY7kg
22.4394	um	Cell	0.000	1.000	231	3	siRNA-IMPa2-25 PSPC1-A488 IMPa2-A546 DAPI 8C2-siRNA-IMP-a2-a4 V2.00	0	10. siRNA-IMPa2-25 PSPC1-A488 DAPI IMPa2-A546_ar_TileScan_001 (Stage 44 of 49)	00-Rqntk3JV77kqC5jeNCY7kg
15.5984	um	Cell	0.000	1.000	232	4	siRNA-IMPa2-25 PSPC1-A488 IMPa2-A546 DAPI 8C2-siRNA-IMP-a2-a4 V2.00	0	10. siRNA-IMPa2-25 PSPC1-A488 DAPI IMPa2-A546_ar_TileScan_001 (Stage 44 of 49)	00-Rqntk3JV77kqC5jeNCY7kg
11.8421	um	Cell	0.000	1.000	233	5	siRNA-IMPa2-25 PSPC1-A488 IMPa2-A546 DAPI 8C2-siRNA-IMP-a2-a4 V2.00	0	10. siRNA-IMPa2-25 PSPC1-A488 DAPI IMPa2-A546_ar_TileScan_001 (Stage 44 of 49)	00-Rqntk3JV77kqC5jeNCY7kg
12.2024	um	Cell	0.000	1.000	234	6	siRNA-IMPa2-25 PSPC1-A488 IMPa2-A546 DAPI 8C2-siRNA-IMP-a2-a4 V2.00	0	10. siRNA-IMPa2-25 PSPC1-A488 DAPI IMPa2-A546_ar_TileScan_001 (Stage 44 of 49)	00-Rqntk3JV77kqC5jeNCY7kg
10.7738	um	Cell	0.000	1.000	235	7	siRNA-IMPa2-25 PSPC1-A488 IMPa2-A546 DAPI 8C2-siRNA-IMP-a2-a4 V2.00	0	10. siRNA-IMPa2-25 PSPC1-A488 DAPI IMPa2-A546_ar_TileScan_001 (Stage 44 of 49)	00-Rqntk3JV77kqC5jeNCY7kg
19.0291	um	Cell	0.000	1.000	236	8	siRNA-IMPa2-25 PSPC1-A488 IMPa2-A546 DAPI 8C2-siRNA-IMP-a2-a4 V2.00	0	10. siRNA-IMPa2-25 PSPC1-A488 DAPI IMPa2-A546_ar_TileScan_001 (Stage 44 of 49)	00-Rqntk3JV77kqC5jeNCY7kg
15.7582	um	Cell	0.000	1.000	237	9	siRNA-IMPa2-25 PSPC1-A488 IMPa2-A546 DAPI 8C2-siRNA-IMP-a2-a4 V2.00	0	10. siRNA-IMPa2-25 PSPC1-A488 DAPI IMPa2-A546_ar_TileScan_001 (Stage 44 of 49)	00-Rqntk3JV77kqC5jeNCY7kg
17.2668	um	Cell	0.000	1.000	238	10	siRNA-IMPa2-25 PSPC1-A488 IMPa2-A546 DAPI 8C2-siRNA-IMP-a2-a4 V2.00	0	10. siRNA-IMPa2-25 PSPC1-A488 DAPI IMPa2-A546_ar_TileScan_001 (Stage 44 of 49)	00-Rqntk3JV77kqC5jeNCY7kg
9.13487	um	Cell	0.000	1.000	239	11	siRNA-IMPa2-25 PSPC1-A488 IMPa2-A546 DAPI 8C2-siRNA-IMP-a2-a4 V2.00	0	10. siRNA-IMPa2-25 PSPC1-A488 DAPI IMPa2-A546_ar_TileScan_001 (Stage 44 of 49)	00-Rqntk3JV77kqC5jeNCY7kg
34.814	um	Cell	0.000	1.000	240	12	siRNA-IMPa2-25 PSPC1-A488 IMPa2-A546 DAPI 8C2-siRNA-IMP-a2-a4 V2.00	0	10. siRNA-IMPa2-25 PSPC1-A488 DAPI IMPa2-A546_ar_TileScan_001 (Stage 44 of 49)	00-Rqntk3JV77kqC5jeNCY7kg
15.8869	um	Cell	0.000	1.000	241	13	siRNA-IMPa2-25 PSPC1-A488 IMPa2-A546 DAPI 8C2-siRNA-IMP-a2-a4 V2.00	0	10. siRNA-IMPa2-25 PSPC1-A488 DAPI IMPa2-A546_ar_TileScan_001 (Stage 44 of 49)	00-Rqntk3JV77kqC5jeNCY7kg
37.7471	um	Cell	0.000	1.000	242	14	siRNA-IMPa2-25 PSPC1-A488 IMPa2-A546 DAPI 8C2-siRNA-IMP-a2-a4 V2.00	0	10. siRNA-IMPa2-25 PSPC1-A488 DAPI IMPa2-A546_ar_TileScan_001 (Stage 44 of 49)	00-Rqntk3JV77kqC5jeNCY7kg
21.3316	um	Cell	0.000	1.000	243	0	siRNA-IMPa2-25 PSPC1-A488 IMPa2-A546 DAPI 8C2-siRNA-IMP-a2-a4 V2.00	0	10. siRNA-IMPa2-25 PSPC1-A488 DAPI IMPa2-A546_as_TileScan_001 (Stage 45 of 49)	00-9Y8iKWWZw7tgL5eSV4hzSG
39.6564	um	Cell	0.000	1.000	244	1	siRNA-IMPa2-25 PSPC1-A488 IMPa2-A546 DAPI 8C2-siRNA-IMP-a2-a4 V2.00	0	10. siRNA-IMPa2-25 PSPC1-A488 DAPI IMPa2-A546_as_TileScan_001 (Stage 45 of 49)	00-9Y8iKWWZw7tgL5eSV4hzSG
18.3845	um	Cell	0.000	1.000	245	2	siRNA-IMPa2-25 PSPC1-A488 IMPa2-A546 DAPI 8C2-siRNA-IMP-a2-a4 V2.00	0	10. siRNA-IMPa2-25 PSPC1-A488 DAPI IMPa2-A546_as_TileScan_001 (Stage 45 of 49)	00-9Y8iKWWZw7tgL5eSV4hzSG
41.6472	um	Cell	0.000	1.000	246	3	siRNA-IMPa2-25 PSPC1-A488 IMPa2-A546 DAPI 8C2-siRNA-IMP-a2-a4 V2.00	0	10. siRNA-IMPa2-25 PSPC1-A488 DAPI IMPa2-A546_as_TileScan_001 (Stage 45 of 49)	00-9Y8iKWWZw7tgL5eSV4hzSG
19.0556	um	Cell	0.000	1.000	247	4	siRNA-IMPa2-25 PSPC1-A488 IMPa2-A546 DAPI 8C2-siRNA-IMP-a2-a4 V2.00	0	10. siRNA-IMPa2-25 PSPC1-A488 DAPI IMPa2-A546_as_TileScan_001 (Stage 45 of 49)	00-9Y8iKWWZw7tgL5eSV4hzSG
14.0132	um	Cell	0.000	1.000	248	5	siRNA-IMPa2-25 PSPC1-A488 IMPa2-A546 DAPI 8C2-siRNA-IMP-a2-a4 V2.00	0	10. siRNA-IMPa2-25 PSPC1-A488 DAPI IMPa2-A546_as_TileScan_001 (Stage 45 of 49)	00-9Y8iKWWZw7tgL5eSV4hzSG
18.5607	um	Cell	0.000	1.000	249	6	siRNA-IMPa2-25 PSPC1-A488 IMPa2-A546 DAPI 8C2-siRNA-IMP-a2-a4 V2.00	0	10. siRNA-IMPa2-25 PSPC1-A488 DAPI IMPa2-A546_as_TileScan_001 (Stage 45 of 49)	00-9Y8iKWWZw7tgL5eSV4hzSG
12.8563	um	Cell	0.000	1.000	250	7	siRNA-IMPa2-25 PSPC1-A488 IMPa2-A546 DAPI 8C2-siRNA-IMP-a2-a4 V2.00	0	10. siRNA-IMPa2-25 PSPC1-A488 DAPI IMPa2-A546_as_TileScan_001 (Stage 45 of 49)	00-9Y8iKWWZw7tgL5eSV4hzSG
38.8868	um	Cell	0.000	1.000	251	8	siRNA-IMPa2-25 PSPC1-A488 IMPa2-A546 DAPI 8C2-siRNA-IMP-a2-a4 V2.00	0	10. siRNA-IMPa2-25 PSPC1-A488 DAPI IMPa2-A546_as_TileScan_001 (Stage 45 of 49)	00-9Y8iKWWZw7tgL5eSV4hzSG
21.7593	um	Cell	0.000	1.000	252	9	siRNA-IMPa2-25 PSPC1-A488 IMPa2-A546 DAPI 8C2-siRNA-IMP-a2-a4 V2.00	0	10. siRNA-IMPa2-25 PSPC1-A488 DAPI IMPa2-A546_as_TileScan_001 (Stage 45 of 49)	00-9Y8iKWWZw7tgL5eSV4hzSG
35.1127	um	Cell	0.000	1.000	253	10	siRNA-IMPa2-25 PSPC1-A488 IMPa2-A546 DAPI 8C2-siRNA-IMP-a2-a4 V2.00	0	10. siRNA-IMPa2-25 PSPC1-A488 DAPI IMPa2-A546_as_TileScan_001 (Stage 45 of 49)	00-9Y8iKWWZw7tgL5eSV4hzSG
45.3483	um	Cell	0.000	1.000	254	11	siRNA-IMPa2-25 PSPC1-A488 IMPa2-A546 DAPI 8C2-siRNA-IMP-a2-a4 V2.00	0	10. siRNA-IMPa2-25 PSPC1-A488 DAPI IMPa2-A546_as_TileScan_001 (Stage 45 of 49)	00-9Y8iKWWZw7tgL5eSV4hzSG
19.3242	um	Cell	0.000	1.000	255	0	siRNA-IMPa2-25 PSPC1-A488 IMPa2-A546 DAPI 8C2-siRNA-IMP-a2-a4 V2.00	0	10. siRNA-IMPa2-25 PSPC1-A488 DAPI IMPa2-A546_at_TileScan_001 (Stage 46 of 49)	00-YYc4akpuarS44xXYDH6go
19.4587	um	Cell	0.000	1.000	256	1	siRNA-IMPa2-25 PSPC1-A488 IMPa2-A546 DAPI 8C2-siRNA-IMP-a2-a4 V2.00	0	10. siRNA-IMPa2-25 PSPC1-A488 DAPI IMPa2-A546_at_TileScan_001 (Stage 46 of 49)	00-YYc4akpuarS44xXYDH6go
19.8217	um	Cell	0.000	1.000	257	2	siRNA-IMPa2-25 PSPC1-A488 IMPa2-A546 DAPI 8C2-siRNA-IMP-a2-a4 V2.00	0	10. siRNA-IMPa2-25 PSPC1-A488 DAPI IMPa2-A546_at_TileScan_001 (Stage 46 of 49)	00-YYc4akpuarS44xXYDH6go
25.1073	um	Cell	0.000	1.000	258	3	siRNA-IMPa2-25 PSPC1-A488 IMPa2-A546 DAPI 8C2-siRNA-IMP-a2-a4 V2.00	0	10. siRNA-IMPa2-25 PSPC1-A488 DAPI IMPa2-A546_at_TileScan_001 (Stage 46 of 49)	00-YYc4akpuarS44xXYDH6go
13.571	um	Cell	0.000	1.000	259	4	siRNA-IMPa2-25 PSPC1-A488 IMPa2-A546 DAPI 8C2-siRNA-IMP-a2-a4 V2.00	0	10. siRNA-IMPa2-25 PSPC1-A488 DAPI IMPa2-A546_at_TileScan_001 (Stage 46 of 49)	00-YYc4akpuarS44xXYDH6go
11.1794	um	Cell	0.000	1.000	260	0	siRNA-IMPa2-25 PSPC1-A488 IMPa2-A546 DAPI 8C2-siRNA-IMP-a2-a4 V2.00	0	10. siRNA-IMPa2-25 PSPC1-A488 DAPI IMPa2-A546_au_TileScan_001 (Stage 47 of 49)	00-4g9VUqYVqnH4vGR5NgSgdf
15.1211	um	Cell	0.000	1.000	261	1	siRNA-IMPa2-25 PSPC1-A488 IMPa2-A546 DAPI 8C2-siRNA-IMP-a2-a4 V2.00	0	10. siRNA-IMPa2-25 PSPC1-A488 DAPI IMPa2-A546_au_TileScan_001 (Stage 47 of 49)	00-4g9VUqYVqnH4vGR5NgSgdf
23.8684	um	Cell	0.000	1.000	262	0	siRNA-IMPa2-25 PSPC1-A488 IMPa2-A546 DAPI 8C2-siRNA-IMP-a2-a4 V2.00	0	10. siRNA-IMPa2-25 PSPC1-A488 DAPI IMPa2-A546_av_TileScan_001 (Stage 48 of 49)	00-E7fP5GoLJYEWgP6zG4bg89
25.3328	um	Cell	0.000	1.000	263	1	siRNA-IMPa2-25 PSPC1-A488 IMPa2-A546 DAPI 8C2-siRNA-IMP-a2-a4 V2.00	0	10. siRNA-IMPa2-25 PSPC1-A488 DAPI IMPa2-A546_av_TileScan_001 (Stage 48 of 49)	00-E7fP5GoLJYEWgP6zG4bg89
9.5292	um	Cell	0.000	1.000	264	2	siRNA-IMPa2-25 PSPC1-A488 IMPa2-A546 DAPI 8C2-siRNA-IMP-a2-a4 V2.00	0	10. siRNA-IMPa2-25 PSPC1-A488 DAPI IMPa2-A546_av_TileScan_001 (Stage 48 of 49)	00-E7fP5GoLJYEWgP6zG4bg89
36.0053	um	Cell	0.000	1.000	265	3	siRNA-IMPa2-25 PSPC1-A488 IMPa2-A546 DAPI 8C2-siRNA-IMP-a2-a4 V2.00	0	10. siRNA-IMPa2-25 PSPC1-A488 DAPI IMPa2-A546_av_TileScan_001 (Stage 48 of 49)	00-E7fP5GoLJYEWgP6zG4bg89
31.8912	um	Cell	0.000	1.000	266	0	siRNA-IMPa2-25 PSPC1-A488 IMPa2-A546 DAPI 8C2-siRNA-IMP-a2-a4 V2.00	0	10. siRNA-IMPa2-25 PSPC1-A488 DAPI IMPa2-A546_aw_TileScan_001 (Stage 49 of 49)	00-C2srA5qghoN4WHdcDBkaLP
13.8851	um	Cell	0.000	1.000	267	1	siRNA-IMPa2-25 PSPC1-A488 IMPa2-A546 DAPI 8C2-siRNA-IMP-a2-a4 V2.00	0	10. siRNA-IMPa2-25 PSPC1-A488 DAPI IMPa2-A546_aw_TileScan_001 (Stage 49 of 49)	00-C2srA5qghoN4WHdcDBkaLP
16.8948	um	Cell	0.000	1.000	268	2	siRNA-IMPa2-25 PSPC1-A488 IMPa2-A546 DAPI 8C2-siRNA-IMP-a2-a4 V2.00	0	10. siRNA-IMPa2-25 PSPC1-A488 DAPI IMPa2-A546_aw_TileScan_001 (Stage 49 of 49)	00-C2srA5qghoN4WHdcDBkaLP
10.3274	um	Cell	0.000	1.000	269	3	siRNA-IMPa2-25 PSPC1-A488 IMPa2-A546 DAPI 8C2-siRNA-IMP-a2-a4 V2.00	0	10. siRNA-IMPa2-25 PSPC1-A488 DAPI IMPa2-A546_aw_TileScan_001 (Stage 49 of 49)	00-C2srA5qghoN4WHdcDBkaLP
16.9991	um	Cell	0.000	1.000	270	4	siRNA-IMPa2-25 PSPC1-A488 IMPa2-A546 DAPI 8C2-siRNA-IMP-a2-a4 V2.00	0	10. siRNA-IMPa2-25 PSPC1-A488 DAPI IMPa2-A546_aw_TileScan_001 (Stage 49 of 49)	00-C2srA5qghoN4WHdcDBkaLP
12.1259	um	Cell	0.000	1.000	271	5	siRNA-IMPa2-25 PSPC1-A488 IMPa2-A546 DAPI 8C2-siRNA-IMP-a2-a4 V2.00	0	10. siRNA-IMPa2-25 PSPC1-A488 DAPI IMPa2-A546_aw_TileScan_001 (Stage 49 of 49)	00-C2srA5qghoN4WHdcDBkaLP
11.0007	um	Cell	0.000	1.000	272	6	siRNA-IMPa2-25 PSPC1-A488 IMPa2-A546 DAPI 8C2-siRNA-IMP-a2-a4 V2.00	0	10. siRNA-IMPa2-25 PSPC1-A488 DAPI IMPa2-A546_aw_TileScan_001 (Stage 49 of 49)	00-C2srA5qghoN4WHdcDBkaLP
19.6827	um	Cell	0.000	1.000	273	7	siRNA-IMPa2-25 PSPC1-A488 IMPa2-A546 DAPI 8C2-siRNA-IMP-a2-a4 V2.00	0	10. siRNA-IMPa2-25 PSPC1-A488 DAPI IMPa2-A546_aw_TileScan_001 (Stage 49 of 49)	00-C2srA5qghoN4WHdcDBkaLP
26.9915	um	Cell	0.000	1.000	274	8	siRNA-IMPa2-25 PSPC1-A488 IMPa2-A546 DAPI 8C2-siRNA-IMP-a2-a4 V2.00	0	10. siRNA-IMPa2-25 PSPC1-A488 DAPI IMPa2-A546_aw_TileScan_001 (Stage 49 of 49)	00-C2srA5qghoN4WHdcDBkaLP
25.6561	um	Cell	0.000	1.000	275	9	siRNA-IMPa2-25 PSPC1-A488 IMPa2-A546 DAPI 8C2-siRNA-IMP-a2-a4 V2.00	0	10. siRNA-IMPa2-25 PSPC1-A488 DAPI IMPa2-A546_aw_TileScan_001 (Stage 49 of 49)	00-C2srA5qghoN4WHdcDBkaLP
19.2838	um	Cell	0.000	1.000	276	10	siRNA-IMPa2-25 PSPC1-A488 IMPa2-A546 DAPI 8C2-siRNA-IMP-a2-a4 V2.00	0	10. siRNA-IMPa2-25 PSPC1-A488 DAPI IMPa2-A546_aw_TileScan_001 (Stage 49 of 49)	00-C2srA5qghoN4WHdcDBkaLP
12.8707	um	Cell	0.000	1.000	277	0	siRNA-IMPa2-25 PSPC1-A488 IMPa2-A546 DAPI 8C2-siRNA-IMP-a2-a4 V2.00	0	10. siRNA-IMPa2-25 PSPC1-A488 DAPI IMPa2-A546_b_TileScan_001 (Stage 2 of 49)	00-stYgwWbq4cwGV9NVqrLWdA
17.9979	um	Cell	0.000	1.000	278	1	siRNA-IMPa2-25 PSPC1-A488 IMPa2-A546 DAPI 8C2-siRNA-IMP-a2-a4 V2.00	0	10. siRNA-IMPa2-25 PSPC1-A488 DAPI IMPa2-A546_b_TileScan_001 (Stage 2 of 49)	00-stYgwWbq4cwGV9NVqrLWdA
21.5602	um	Cell	0.000	1.000	279	2	siRNA-IMPa2-25 PSPC1-A488 IMPa2-A546 DAPI 8C2-siRNA-IMP-a2-a4 V2.00	0	10. siRNA-IMPa2-25 PSPC1-A488 DAPI IMPa2-A546_b_TileScan_001 (Stage 2 of 49)	00-stYgwWbq4cwGV9NVqrLWdA
15.2607	um	Cell	0.000	1.000	280	3	siRNA-IMPa2-25 PSPC1-A488 IMPa2-A546 DAPI 8C2-siRNA-IMP-a2-a4 V2.00	0	10. siRNA-IMPa2-25 PSPC1-A488 DAPI IMPa2-A546_b_TileScan_001 (Stage 2 of 49)	00-stYgwWbq4cwGV9NVqrLWdA
19.9739	um	Cell	0.000	1.000	281	4	siRNA-IMPa2-25 PSPC1-A488 IMPa2-A546 DAPI 8C2-siRNA-IMP-a2-a4 V2.00	0	10. siRNA-IMPa2-25 PSPC1-A488 DAPI IMPa2-A546_b_TileScan_001 (Stage 2 of 49)	00-stYgwWbq4cwGV9NVqrLWdA
9.46276	um	Cell	0.000	1.000	282	5	siRNA-IMPa2-25 PSPC1-A488 IMPa2-A546 DAPI 8C2-siRNA-IMP-a2-a4 V2.00	0	10. siRNA-IMPa2-25 PSPC1-A488 DAPI IMPa2-A546_b_TileScan_001 (Stage 2 of 49)	00-stYgwWbq4cwGV9NVqrLWdA
19.9822	um	Cell	0.000	1.000	283	6	siRNA-IMPa2-25 PSPC1-A488 IMPa2-A546 DAPI 8C2-siRNA-IMP-a2-a4 V2.00	0	10. siRNA-IMPa2-25 PSPC1-A488 DAPI IMPa2-A546_b_TileScan_001 (Stage 2 of 49)	00-stYgwWbq4cwGV9NVqrLWdA
24.2534	um	Cell	0.000	1.000	284	7	siRNA-IMPa2-25 PSPC1-A488 IMPa2-A546 DAPI 8C2-siRNA-IMP-a2-a4 V2.00	0	10. siRNA-IMPa2-25 PSPC1-A488 DAPI IMPa2-A546_b_TileScan_001 (Stage 2 of 49)	00-stYgwWbq4cwGV9NVqrLWdA
20.1852	um	Cell	0.000	1.000	285	8	siRNA-IMPa2-25 PSPC1-A488 IMPa2-A546 DAPI 8C2-siRNA-IMP-a2-a4 V2.00	0	10. siRNA-IMPa2-25 PSPC1-A488 DAPI IMPa2-A546_b_TileScan_001 (Stage 2 of 49)	00-stYgwWbq4cwGV9NVqrLWdA
22.3757	um	Cell	0.000	1.000	286	9	siRNA-IMPa2-25 PSPC1-A488 IMPa2-A546 DAPI 8C2-siRNA-IMP-a2-a4 V2.00	0	10. siRNA-IMPa2-25 PSPC1-A488 DAPI IMPa2-A546_b_TileScan_001 (Stage 2 of 49)	00-stYgwWbq4cwGV9NVqrLWdA
22.4928	um	Cell	0.000	1.000	287	10	siRNA-IMPa2-25 PSPC1-A488 IMPa2-A546 DAPI 8C2-siRNA-IMP-a2-a4 V2.00	0	10. siRNA-IMPa2-25 PSPC1-A488 DAPI IMPa2-A546_b_TileScan_001 (Stage 2 of 49)	00-stYgwWbq4cwGV9NVqrLWdA
16.2251	um	Cell	0.000	1.000	288	0	siRNA-IMPa2-25 PSPC1-A488 IMPa2-A546 DAPI 8C2-siRNA-IMP-a2-a4 V2.00	0	10. siRNA-IMPa2-25 PSPC1-A488 DAPI IMPa2-A546_c_TileScan_001 (Stage 3 of 49)	00-jrGEEyZRFd7UHSeBCbCTB6
26.6039	um	Cell	0.000	1.000	289	1	siRNA-IMPa2-25 PSPC1-A488 IMPa2-A546 DAPI 8C2-siRNA-IMP-a2-a4 V2.00	0	10. siRNA-IMPa2-25 PSPC1-A488 DAPI IMPa2-A546_c_TileScan_001 (Stage 3 of 49)	00-jrGEEyZRFd7UHSeBCbCTB6
30.8929	um	Cell	0.000	1.000	290	2	siRNA-IMPa2-25 PSPC1-A488 IMPa2-A546 DAPI 8C2-siRNA-IMP-a2-a4 V2.00	0	10. siRNA-IMPa2-25 PSPC1-A488 DAPI IMPa2-A546_c_TileScan_001 (Stage 3 of 49)	00-jrGEEyZRFd7UHSeBCbCTB6
8.00996	um	Cell	0.000	1.000	291	3	siRNA-IMPa2-25 PSPC1-A488 IMPa2-A546 DAPI 8C2-siRNA-IMP-a2-a4 V2.00	0	10. siRNA-IMPa2-25 PSPC1-A488 DAPI IMPa2-A546_c_TileScan_001 (Stage 3 of 49)	00-jrGEEyZRFd7UHSeBCbCTB6
42.6735	um	Cell	0.000	1.000	292	4	siRNA-IMPa2-25 PSPC1-A488 IMPa2-A546 DAPI 8C2-siRNA-IMP-a2-a4 V2.00	0	10. siRNA-IMPa2-25 PSPC1-A488 DAPI IMPa2-A546_c_TileScan_001 (Stage 3 of 49)	00-jrGEEyZRFd7UHSeBCbCTB6
16.2839	um	Cell	0.000	1.000	293	5	siRNA-IMPa2-25 PSPC1-A488 IMPa2-A546 DAPI 8C2-siRNA-IMP-a2-a4 V2.00	0	10. siRNA-IMPa2-25 PSPC1-A488 DAPI IMPa2-A546_c_TileScan_001 (Stage 3 of 49)	00-jrGEEyZRFd7UHSeBCbCTB6
15.0864	um	Cell	0.000	1.000	294	6	siRNA-IMPa2-25 PSPC1-A488 IMPa2-A546 DAPI 8C2-siRNA-IMP-a2-a4 V2.00	0	10. siRNA-IMPa2-25 PSPC1-A488 DAPI IMPa2-A546_c_TileScan_001 (Stage 3 of 49)	00-jrGEEyZRFd7UHSeBCbCTB6
18.4195	um	Cell	0.000	1.000	295	7	siRNA-IMPa2-25 PSPC1-A488 IMPa2-A546 DAPI 8C2-siRNA-IMP-a2-a4 V2.00	0	10. siRNA-IMPa2-25 PSPC1-A488 DAPI IMPa2-A546_c_TileScan_001 (Stage 3 of 49)	00-jrGEEyZRFd7UHSeBCbCTB6
34.8645	um	Cell	0.000	1.000	296	8	siRNA-IMPa2-25 PSPC1-A488 IMPa2-A546 DAPI 8C2-siRNA-IMP-a2-a4 V2.00	0	10. siRNA-IMPa2-25 PSPC1-A488 DAPI IMPa2-A546_c_TileScan_001 (Stage 3 of 49)	00-jrGEEyZRFd7UHSeBCbCTB6
29.259	um	Cell	0.000	1.000	297	0	siRNA-IMPa2-25 PSPC1-A488 IMPa2-A546 DAPI 8C2-siRNA-IMP-a2-a4 V2.00	0	10. siRNA-IMPa2-25 PSPC1-A488 DAPI IMPa2-A546_d_TileScan_001 (Stage 4 of 49)	00-sH8fMZo844m7gWy2525eCV
17.7734	um	Cell	0.000	1.000	298	1	siRNA-IMPa2-25 PSPC1-A488 IMPa2-A546 DAPI 8C2-siRNA-IMP-a2-a4 V2.00	0	10. siRNA-IMPa2-25 PSPC1-A488 DAPI IMPa2-A546_d_TileScan_001 (Stage 4 of 49)	00-sH8fMZo844m7gWy2525eCV
13.0297	um	Cell	0.000	1.000	299	2	siRNA-IMPa2-25 PSPC1-A488 IMPa2-A546 DAPI 8C2-siRNA-IMP-a2-a4 V2.00	0	10. siRNA-IMPa2-25 PSPC1-A488 DAPI IMPa2-A546_d_TileScan_001 (Stage 4 of 49)	00-sH8fMZo844m7gWy2525eCV
15.5815	um	Cell	0.000	1.000	300	3	siRNA-IMPa2-25 PSPC1-A488 IMPa2-A546 DAPI 8C2-siRNA-IMP-a2-a4 V2.00	0	10. siRNA-IMPa2-25 PSPC1-A488 DAPI IMPa2-A546_d_TileScan_001 (Stage 4 of 49)	00-sH8fMZo844m7gWy2525eCV
21.1828	um	Cell	0.000	1.000	301	4	siRNA-IMPa2-25 PSPC1-A488 IMPa2-A546 DAPI 8C2-siRNA-IMP-a2-a4 V2.00	0	10. siRNA-IMPa2-25 PSPC1-A488 DAPI IMPa2-A546_d_TileScan_001 (Stage 4 of 49)	00-sH8fMZo844m7gWy2525eCV
14.1468	um	Cell	0.000	1.000	302	5	siRNA-IMPa2-25 PSPC1-A488 IMPa2-A546 DAPI 8C2-siRNA-IMP-a2-a4 V2.00	0	10. siRNA-IMPa2-25 PSPC1-A488 DAPI IMPa2-A546_d_TileScan_001 (Stage 4 of 49)	00-sH8fMZo844m7gWy2525eCV
9.34578	um	Cell	0.000	1.000	303	6	siRNA-IMPa2-25 PSPC1-A488 IMPa2-A546 DAPI 8C2-siRNA-IMP-a2-a4 V2.00	0	10. siRNA-IMPa2-25 PSPC1-A488 DAPI IMPa2-A546_d_TileScan_001 (Stage 4 of 49)	00-sH8fMZo844m7gWy2525eCV
10.4523	um	Cell	0.000	1.000	304	0	siRNA-IMPa2-25 PSPC1-A488 IMPa2-A546 DAPI 8C2-siRNA-IMP-a2-a4 V2.00	0	10. siRNA-IMPa2-25 PSPC1-A488 DAPI IMPa2-A546_f_TileScan_001 (Stage 6 of 49)	00-eMtPFryyX7iUeewKtbi6Ng
7.4233	um	Cell	0.000	1.000	305	1	siRNA-IMPa2-25 PSPC1-A488 IMPa2-A546 DAPI 8C2-siRNA-IMP-a2-a4 V2.00	0	10. siRNA-IMPa2-25 PSPC1-A488 DAPI IMPa2-A546_f_TileScan_001 (Stage 6 of 49)	00-eMtPFryyX7iUeewKtbi6Ng
43.0239	um	Cell	0.000	1.000	306	2	siRNA-IMPa2-25 PSPC1-A488 IMPa2-A546 DAPI 8C2-siRNA-IMP-a2-a4 V2.00	0	10. siRNA-IMPa2-25 PSPC1-A488 DAPI IMPa2-A546_f_TileScan_001 (Stage 6 of 49)	00-eMtPFryyX7iUeewKtbi6Ng
9.652	um	Cell	0.000	1.000	307	3	siRNA-IMPa2-25 PSPC1-A488 IMPa2-A546 DAPI 8C2-siRNA-IMP-a2-a4 V2.00	0	10. siRNA-IMPa2-25 PSPC1-A488 DAPI IMPa2-A546_f_TileScan_001 (Stage 6 of 49)	00-eMtPFryyX7iUeewKtbi6Ng
6.50632	um	Cell	0.000	1.000	308	4	siRNA-IMPa2-25 PSPC1-A488 IMPa2-A546 DAPI 8C2-siRNA-IMP-a2-a4 V2.00	0	10. siRNA-IMPa2-25 PSPC1-A488 DAPI IMPa2-A546_f_TileScan_001 (Stage 6 of 49)	00-eMtPFryyX7iUeewKtbi6Ng
13.1684	um	Cell	0.000	1.000	309	5	siRNA-IMPa2-25 PSPC1-A488 IMPa2-A546 DAPI 8C2-siRNA-IMP-a2-a4 V2.00	0	10. siRNA-IMPa2-25 PSPC1-A488 DAPI IMPa2-A546_f_TileScan_001 (Stage 6 of 49)	00-eMtPFryyX7iUeewKtbi6Ng
10.7917	um	Cell	0.000	1.000	310	6	siRNA-IMPa2-25 PSPC1-A488 IMPa2-A546 DAPI 8C2-siRNA-IMP-a2-a4 V2.00	0	10. siRNA-IMPa2-25 PSPC1-A488 DAPI IMPa2-A546_f_TileScan_001 (Stage 6 of 49)	00-eMtPFryyX7iUeewKtbi6Ng
13.3553	um	Cell	0.000	1.000	311	7	siRNA-IMPa2-25 PSPC1-A488 IMPa2-A546 DAPI 8C2-siRNA-IMP-a2-a4 V2.00	0	10. siRNA-IMPa2-25 PSPC1-A488 DAPI IMPa2-A546_f_TileScan_001 (Stage 6 of 49)	00-eMtPFryyX7iUeewKtbi6Ng
29.4849	um	Cell	0.000	1.000	312	8	siRNA-IMPa2-25 PSPC1-A488 IMPa2-A546 DAPI 8C2-siRNA-IMP-a2-a4 V2.00	0	10. siRNA-IMPa2-25 PSPC1-A488 DAPI IMPa2-A546_f_TileScan_001 (Stage 6 of 49)	00-eMtPFryyX7iUeewKtbi6Ng
20.3675	um	Cell	0.000	1.000	313	0	siRNA-IMPa2-25 PSPC1-A488 IMPa2-A546 DAPI 8C2-siRNA-IMP-a2-a4 V2.00	0	10. siRNA-IMPa2-25 PSPC1-A488 DAPI IMPa2-A546_g_TileScan_001 (Stage 7 of 49)	00-S36eEhYvJJ7QMyQZjUTMMh
18.5045	um	Cell	0.000	1.000	314	1	siRNA-IMPa2-25 PSPC1-A488 IMPa2-A546 DAPI 8C2-siRNA-IMP-a2-a4 V2.00	0	10. siRNA-IMPa2-25 PSPC1-A488 DAPI IMPa2-A546_g_TileScan_001 (Stage 7 of 49)	00-S36eEhYvJJ7QMyQZjUTMMh
13.0256	um	Cell	0.000	1.000	315	2	siRNA-IMPa2-25 PSPC1-A488 IMPa2-A546 DAPI 8C2-siRNA-IMP-a2-a4 V2.00	0	10. siRNA-IMPa2-25 PSPC1-A488 DAPI IMPa2-A546_g_TileScan_001 (Stage 7 of 49)	00-S36eEhYvJJ7QMyQZjUTMMh
8.97174	um	Cell	0.000	1.000	316	3	siRNA-IMPa2-25 PSPC1-A488 IMPa2-A546 DAPI 8C2-siRNA-IMP-a2-a4 V2.00	0	10. siRNA-IMPa2-25 PSPC1-A488 DAPI IMPa2-A546_g_TileScan_001 (Stage 7 of 49)	00-S36eEhYvJJ7QMyQZjUTMMh
19.915	um	Cell	0.000	1.000	317	4	siRNA-IMPa2-25 PSPC1-A488 IMPa2-A546 DAPI 8C2-siRNA-IMP-a2-a4 V2.00	0	10. siRNA-IMPa2-25 PSPC1-A488 DAPI IMPa2-A546_g_TileScan_001 (Stage 7 of 49)	00-S36eEhYvJJ7QMyQZjUTMMh
13.9406	um	Cell	0.000	1.000	318	5	siRNA-IMPa2-25 PSPC1-A488 IMPa2-A546 DAPI 8C2-siRNA-IMP-a2-a4 V2.00	0	10. siRNA-IMPa2-25 PSPC1-A488 DAPI IMPa2-A546_g_TileScan_001 (Stage 7 of 49)	00-S36eEhYvJJ7QMyQZjUTMMh
43.883	um	Cell	0.000	1.000	319	6	siRNA-IMPa2-25 PSPC1-A488 IMPa2-A546 DAPI 8C2-siRNA-IMP-a2-a4 V2.00	0	10. siRNA-IMPa2-25 PSPC1-A488 DAPI IMPa2-A546_g_TileScan_001 (Stage 7 of 49)	00-S36eEhYvJJ7QMyQZjUTMMh
23.3519	um	Cell	0.000	1.000	320	0	siRNA-IMPa2-25 PSPC1-A488 IMPa2-A546 DAPI 8C2-siRNA-IMP-a2-a4 V2.00	0	10. siRNA-IMPa2-25 PSPC1-A488 DAPI IMPa2-A546_h_TileScan_001 (Stage 8 of 49)	00-5yCm9MvVY9UevPKBTqmcEe
17.7877	um	Cell	0.000	1.000	321	1	siRNA-IMPa2-25 PSPC1-A488 IMPa2-A546 DAPI 8C2-siRNA-IMP-a2-a4 V2.00	0	10. siRNA-IMPa2-25 PSPC1-A488 DAPI IMPa2-A546_h_TileScan_001 (Stage 8 of 49)	00-5yCm9MvVY9UevPKBTqmcEe
14.1907	um	Cell	0.000	1.000	322	2	siRNA-IMPa2-25 PSPC1-A488 IMPa2-A546 DAPI 8C2-siRNA-IMP-a2-a4 V2.00	0	10. siRNA-IMPa2-25 PSPC1-A488 DAPI IMPa2-A546_h_TileScan_001 (Stage 8 of 49)	00-5yCm9MvVY9UevPKBTqmcEe
23.5194	um	Cell	0.000	1.000	323	3	siRNA-IMPa2-25 PSPC1-A488 IMPa2-A546 DAPI 8C2-siRNA-IMP-a2-a4 V2.00	0	10. siRNA-IMPa2-25 PSPC1-A488 DAPI IMPa2-A546_h_TileScan_001 (Stage 8 of 49)	00-5yCm9MvVY9UevPKBTqmcEe
26.8043	um	Cell	0.000	1.000	324	4	siRNA-IMPa2-25 PSPC1-A488 IMPa2-A546 DAPI 8C2-siRNA-IMP-a2-a4 V2.00	0	10. siRNA-IMPa2-25 PSPC1-A488 DAPI IMPa2-A546_h_TileScan_001 (Stage 8 of 49)	00-5yCm9MvVY9UevPKBTqmcEe
9.31254	um	Cell	0.000	1.000	325	5	siRNA-IMPa2-25 PSPC1-A488 IMPa2-A546 DAPI 8C2-siRNA-IMP-a2-a4 V2.00	0	10. siRNA-IMPa2-25 PSPC1-A488 DAPI IMPa2-A546_h_TileScan_001 (Stage 8 of 49)	00-5yCm9MvVY9UevPKBTqmcEe
36.4788	um	Cell	0.000	1.000	326	6	siRNA-IMPa2-25 PSPC1-A488 IMPa2-A546 DAPI 8C2-siRNA-IMP-a2-a4 V2.00	0	10. siRNA-IMPa2-25 PSPC1-A488 DAPI IMPa2-A546_h_TileScan_001 (Stage 8 of 49)	00-5yCm9MvVY9UevPKBTqmcEe
15.6957	um	Cell	0.000	1.000	327	7	siRNA-IMPa2-25 PSPC1-A488 IMPa2-A546 DAPI 8C2-siRNA-IMP-a2-a4 V2.00	0	10. siRNA-IMPa2-25 PSPC1-A488 DAPI IMPa2-A546_h_TileScan_001 (Stage 8 of 49)	00-5yCm9MvVY9UevPKBTqmcEe
41.5607	um	Cell	0.000	1.000	328	8	siRNA-IMPa2-25 PSPC1-A488 IMPa2-A546 DAPI 8C2-siRNA-IMP-a2-a4 V2.00	0	10. siRNA-IMPa2-25 PSPC1-A488 DAPI IMPa2-A546_h_TileScan_001 (Stage 8 of 49)	00-5yCm9MvVY9UevPKBTqmcEe
20.7605	um	Cell	0.000	1.000	329	9	siRNA-IMPa2-25 PSPC1-A488 IMPa2-A546 DAPI 8C2-siRNA-IMP-a2-a4 V2.00	0	10. siRNA-IMPa2-25 PSPC1-A488 DAPI IMPa2-A546_h_TileScan_001 (Stage 8 of 49)	00-5yCm9MvVY9UevPKBTqmcEe
19.239	um	Cell	0.000	1.000	330	10	siRNA-IMPa2-25 PSPC1-A488 IMPa2-A546 DAPI 8C2-siRNA-IMP-a2-a4 V2.00	0	10. siRNA-IMPa2-25 PSPC1-A488 DAPI IMPa2-A546_h_TileScan_001 (Stage 8 of 49)	00-5yCm9MvVY9UevPKBTqmcEe
9.84623	um	Cell	0.000	1.000	331	0	siRNA-IMPa2-25 PSPC1-A488 IMPa2-A546 DAPI 8C2-siRNA-IMP-a2-a4 V2.00	0	10. siRNA-IMPa2-25 PSPC1-A488 DAPI IMPa2-A546_i_TileScan_001 (Stage 9 of 49)	00-b9KieFAS44bBGqbBBK9NZW
12.826	um	Cell	0.000	1.000	332	1	siRNA-IMPa2-25 PSPC1-A488 IMPa2-A546 DAPI 8C2-siRNA-IMP-a2-a4 V2.00	0	10. siRNA-IMPa2-25 PSPC1-A488 DAPI IMPa2-A546_i_TileScan_001 (Stage 9 of 49)	00-b9KieFAS44bBGqbBBK9NZW
20.4102	um	Cell	0.000	1.000	333	2	siRNA-IMPa2-25 PSPC1-A488 IMPa2-A546 DAPI 8C2-siRNA-IMP-a2-a4 V2.00	0	10. siRNA-IMPa2-25 PSPC1-A488 DAPI IMPa2-A546_i_TileScan_001 (Stage 9 of 49)	00-b9KieFAS44bBGqbBBK9NZW
32.7526	um	Cell	0.000	1.000	334	3	siRNA-IMPa2-25 PSPC1-A488 IMPa2-A546 DAPI 8C2-siRNA-IMP-a2-a4 V2.00	0	10. siRNA-IMPa2-25 PSPC1-A488 DAPI IMPa2-A546_i_TileScan_001 (Stage 9 of 49)	00-b9KieFAS44bBGqbBBK9NZW
12.8499	um	Cell	0.000	1.000	335	4	siRNA-IMPa2-25 PSPC1-A488 IMPa2-A546 DAPI 8C2-siRNA-IMP-a2-a4 V2.00	0	10. siRNA-IMPa2-25 PSPC1-A488 DAPI IMPa2-A546_i_TileScan_001 (Stage 9 of 49)	00-b9KieFAS44bBGqbBBK9NZW
28.1219	um	Cell	0.000	1.000	336	5	siRNA-IMPa2-25 PSPC1-A488 IMPa2-A546 DAPI 8C2-siRNA-IMP-a2-a4 V2.00	0	10. siRNA-IMPa2-25 PSPC1-A488 DAPI IMPa2-A546_i_TileScan_001 (Stage 9 of 49)	00-b9KieFAS44bBGqbBBK9NZW
11.062	um	Cell	0.000	1.000	337	6	siRNA-IMPa2-25 PSPC1-A488 IMPa2-A546 DAPI 8C2-siRNA-IMP-a2-a4 V2.00	0	10. siRNA-IMPa2-25 PSPC1-A488 DAPI IMPa2-A546_i_TileScan_001 (Stage 9 of 49)	00-b9KieFAS44bBGqbBBK9NZW
10.6043	um	Cell	0.000	1.000	338	7	siRNA-IMPa2-25 PSPC1-A488 IMPa2-A546 DAPI 8C2-siRNA-IMP-a2-a4 V2.00	0	10. siRNA-IMPa2-25 PSPC1-A488 DAPI IMPa2-A546_i_TileScan_001 (Stage 9 of 49)	00-b9KieFAS44bBGqbBBK9NZW
16.6677	um	Cell	0.000	1.000	339	8	siRNA-IMPa2-25 PSPC1-A488 IMPa2-A546 DAPI 8C2-siRNA-IMP-a2-a4 V2.00	0	10. siRNA-IMPa2-25 PSPC1-A488 DAPI IMPa2-A546_i_TileScan_001 (Stage 9 of 49)	00-b9KieFAS44bBGqbBBK9NZW
10.9887	um	Cell	0.000	1.000	340	9	siRNA-IMPa2-25 PSPC1-A488 IMPa2-A546 DAPI 8C2-siRNA-IMP-a2-a4 V2.00	0	10. siRNA-IMPa2-25 PSPC1-A488 DAPI IMPa2-A546_i_TileScan_001 (Stage 9 of 49)	00-b9KieFAS44bBGqbBBK9NZW
8.47193	um	Cell	0.000	1.000	341	10	siRNA-IMPa2-25 PSPC1-A488 IMPa2-A546 DAPI 8C2-siRNA-IMP-a2-a4 V2.00	0	10. siRNA-IMPa2-25 PSPC1-A488 DAPI IMPa2-A546_i_TileScan_001 (Stage 9 of 49)	00-b9KieFAS44bBGqbBBK9NZW
8.68396	um	Cell	0.000	1.000	342	11	siRNA-IMPa2-25 PSPC1-A488 IMPa2-A546 DAPI 8C2-siRNA-IMP-a2-a4 V2.00	0	10. siRNA-IMPa2-25 PSPC1-A488 DAPI IMPa2-A546_i_TileScan_001 (Stage 9 of 49)	00-b9KieFAS44bBGqbBBK9NZW
7.86389	um	Cell	0.000	1.000	343	12	siRNA-IMPa2-25 PSPC1-A488 IMPa2-A546 DAPI 8C2-siRNA-IMP-a2-a4 V2.00	0	10. siRNA-IMPa2-25 PSPC1-A488 DAPI IMPa2-A546_i_TileScan_001 (Stage 9 of 49)	00-b9KieFAS44bBGqbBBK9NZW
29.9767	um	Cell	0.000	1.000	344	13	siRNA-IMPa2-25 PSPC1-A488 IMPa2-A546 DAPI 8C2-siRNA-IMP-a2-a4 V2.00	0	10. siRNA-IMPa2-25 PSPC1-A488 DAPI IMPa2-A546_i_TileScan_001 (Stage 9 of 49)	00-b9KieFAS44bBGqbBBK9NZW
13.1595	um	Cell	0.000	1.000	345	14	siRNA-IMPa2-25 PSPC1-A488 IMPa2-A546 DAPI 8C2-siRNA-IMP-a2-a4 V2.00	0	10. siRNA-IMPa2-25 PSPC1-A488 DAPI IMPa2-A546_i_TileScan_001 (Stage 9 of 49)	00-b9KieFAS44bBGqbBBK9NZW
11.585	um	Cell	0.000	1.000	346	15	siRNA-IMPa2-25 PSPC1-A488 IMPa2-A546 DAPI 8C2-siRNA-IMP-a2-a4 V2.00	0	10. siRNA-IMPa2-25 PSPC1-A488 DAPI IMPa2-A546_i_TileScan_001 (Stage 9 of 49)	00-b9KieFAS44bBGqbBBK9NZW
16.7932	um	Cell	0.000	1.000	347	0	siRNA-IMPa2-25 PSPC1-A488 IMPa2-A546 DAPI 8C2-siRNA-IMP-a2-a4 V2.00	0	10. siRNA-IMPa2-25 PSPC1-A488 DAPI IMPa2-A546_j_TileScan_001 (Stage 10 of 49)	00-GoYuohx8uzN3bfpCRXc7Wa
16.3127	um	Cell	0.000	1.000	348	1	siRNA-IMPa2-25 PSPC1-A488 IMPa2-A546 DAPI 8C2-siRNA-IMP-a2-a4 V2.00	0	10. siRNA-IMPa2-25 PSPC1-A488 DAPI IMPa2-A546_j_TileScan_001 (Stage 10 of 49)	00-GoYuohx8uzN3bfpCRXc7Wa
13.2921	um	Cell	0.000	1.000	349	2	siRNA-IMPa2-25 PSPC1-A488 IMPa2-A546 DAPI 8C2-siRNA-IMP-a2-a4 V2.00	0	10. siRNA-IMPa2-25 PSPC1-A488 DAPI IMPa2-A546_j_TileScan_001 (Stage 10 of 49)	00-GoYuohx8uzN3bfpCRXc7Wa
12.7874	um	Cell	0.000	1.000	350	3	siRNA-IMPa2-25 PSPC1-A488 IMPa2-A546 DAPI 8C2-siRNA-IMP-a2-a4 V2.00	0	10. siRNA-IMPa2-25 PSPC1-A488 DAPI IMPa2-A546_j_TileScan_001 (Stage 10 of 49)	00-GoYuohx8uzN3bfpCRXc7Wa
16.3158	um	Cell	0.000	1.000	351	4	siRNA-IMPa2-25 PSPC1-A488 IMPa2-A546 DAPI 8C2-siRNA-IMP-a2-a4 V2.00	0	10. siRNA-IMPa2-25 PSPC1-A488 DAPI IMPa2-A546_j_TileScan_001 (Stage 10 of 49)	00-GoYuohx8uzN3bfpCRXc7Wa
9.77257	um	Cell	0.000	1.000	352	5	siRNA-IMPa2-25 PSPC1-A488 IMPa2-A546 DAPI 8C2-siRNA-IMP-a2-a4 V2.00	0	10. siRNA-IMPa2-25 PSPC1-A488 DAPI IMPa2-A546_j_TileScan_001 (Stage 10 of 49)	00-GoYuohx8uzN3bfpCRXc7Wa
11.7546	um	Cell	0.000	1.000	353	6	siRNA-IMPa2-25 PSPC1-A488 IMPa2-A546 DAPI 8C2-siRNA-IMP-a2-a4 V2.00	0	10. siRNA-IMPa2-25 PSPC1-A488 DAPI IMPa2-A546_j_TileScan_001 (Stage 10 of 49)	00-GoYuohx8uzN3bfpCRXc7Wa
11.5179	um	Cell	0.000	1.000	354	7	siRNA-IMPa2-25 PSPC1-A488 IMPa2-A546 DAPI 8C2-siRNA-IMP-a2-a4 V2.00	0	10. siRNA-IMPa2-25 PSPC1-A488 DAPI IMPa2-A546_j_TileScan_001 (Stage 10 of 49)	00-GoYuohx8uzN3bfpCRXc7Wa
13.3846	um	Cell	0.000	1.000	355	8	siRNA-IMPa2-25 PSPC1-A488 IMPa2-A546 DAPI 8C2-siRNA-IMP-a2-a4 V2.00	0	10. siRNA-IMPa2-25 PSPC1-A488 DAPI IMPa2-A546_j_TileScan_001 (Stage 10 of 49)	00-GoYuohx8uzN3bfpCRXc7Wa
7.2258	um	Cell	0.000	1.000	356	9	siRNA-IMPa2-25 PSPC1-A488 IMPa2-A546 DAPI 8C2-siRNA-IMP-a2-a4 V2.00	0	10. siRNA-IMPa2-25 PSPC1-A488 DAPI IMPa2-A546_j_TileScan_001 (Stage 10 of 49)	00-GoYuohx8uzN3bfpCRXc7Wa
7.05013	um	Cell	0.000	1.000	357	10	siRNA-IMPa2-25 PSPC1-A488 IMPa2-A546 DAPI 8C2-siRNA-IMP-a2-a4 V2.00	0	10. siRNA-IMPa2-25 PSPC1-A488 DAPI IMPa2-A546_j_TileScan_001 (Stage 10 of 49)	00-GoYuohx8uzN3bfpCRXc7Wa
25.3404	um	Cell	0.000	1.000	358	11	siRNA-IMPa2-25 PSPC1-A488 IMPa2-A546 DAPI 8C2-siRNA-IMP-a2-a4 V2.00	0	10. siRNA-IMPa2-25 PSPC1-A488 DAPI IMPa2-A546_j_TileScan_001 (Stage 10 of 49)	00-GoYuohx8uzN3bfpCRXc7Wa
18.3214	um	Cell	0.000	1.000	359	12	siRNA-IMPa2-25 PSPC1-A488 IMPa2-A546 DAPI 8C2-siRNA-IMP-a2-a4 V2.00	0	10. siRNA-IMPa2-25 PSPC1-A488 DAPI IMPa2-A546_j_TileScan_001 (Stage 10 of 49)	00-GoYuohx8uzN3bfpCRXc7Wa
9.36384	um	Cell	0.000	1.000	360	0	siRNA-IMPa2-25 PSPC1-A488 IMPa2-A546 DAPI 8C2-siRNA-IMP-a2-a4 V2.00	0	10. siRNA-IMPa2-25 PSPC1-A488 DAPI IMPa2-A546_k_TileScan_001 (Stage 11 of 49)	00-4bft6mSQ2kmV4bRVRovkQY
18.6855	um	Cell	0.000	1.000	361	1	siRNA-IMPa2-25 PSPC1-A488 IMPa2-A546 DAPI 8C2-siRNA-IMP-a2-a4 V2.00	0	10. siRNA-IMPa2-25 PSPC1-A488 DAPI IMPa2-A546_k_TileScan_001 (Stage 11 of 49)	00-4bft6mSQ2kmV4bRVRovkQY
21.48	um	Cell	0.000	1.000	362	2	siRNA-IMPa2-25 PSPC1-A488 IMPa2-A546 DAPI 8C2-siRNA-IMP-a2-a4 V2.00	0	10. siRNA-IMPa2-25 PSPC1-A488 DAPI IMPa2-A546_k_TileScan_001 (Stage 11 of 49)	00-4bft6mSQ2kmV4bRVRovkQY
13.5264	um	Cell	0.000	1.000	363	3	siRNA-IMPa2-25 PSPC1-A488 IMPa2-A546 DAPI 8C2-siRNA-IMP-a2-a4 V2.00	0	10. siRNA-IMPa2-25 PSPC1-A488 DAPI IMPa2-A546_k_TileScan_001 (Stage 11 of 49)	00-4bft6mSQ2kmV4bRVRovkQY
10.0696	um	Cell	0.000	1.000	364	4	siRNA-IMPa2-25 PSPC1-A488 IMPa2-A546 DAPI 8C2-siRNA-IMP-a2-a4 V2.00	0	10. siRNA-IMPa2-25 PSPC1-A488 DAPI IMPa2-A546_k_TileScan_001 (Stage 11 of 49)	00-4bft6mSQ2kmV4bRVRovkQY
15.598	um	Cell	0.000	1.000	365	5	siRNA-IMPa2-25 PSPC1-A488 IMPa2-A546 DAPI 8C2-siRNA-IMP-a2-a4 V2.00	0	10. siRNA-IMPa2-25 PSPC1-A488 DAPI IMPa2-A546_k_TileScan_001 (Stage 11 of 49)	00-4bft6mSQ2kmV4bRVRovkQY
47.7284	um	Cell	0.000	1.000	366	6	siRNA-IMPa2-25 PSPC1-A488 IMPa2-A546 DAPI 8C2-siRNA-IMP-a2-a4 V2.00	0	10. siRNA-IMPa2-25 PSPC1-A488 DAPI IMPa2-A546_k_TileScan_001 (Stage 11 of 49)	00-4bft6mSQ2kmV4bRVRovkQY
35.4991	um	Cell	0.000	1.000	367	7	siRNA-IMPa2-25 PSPC1-A488 IMPa2-A546 DAPI 8C2-siRNA-IMP-a2-a4 V2.00	0	10. siRNA-IMPa2-25 PSPC1-A488 DAPI IMPa2-A546_k_TileScan_001 (Stage 11 of 49)	00-4bft6mSQ2kmV4bRVRovkQY
8.76552	um	Cell	0.000	1.000	368	8	siRNA-IMPa2-25 PSPC1-A488 IMPa2-A546 DAPI 8C2-siRNA-IMP-a2-a4 V2.00	0	10. siRNA-IMPa2-25 PSPC1-A488 DAPI IMPa2-A546_k_TileScan_001 (Stage 11 of 49)	00-4bft6mSQ2kmV4bRVRovkQY
17.6189	um	Cell	0.000	1.000	369	0	siRNA-IMPa2-25 PSPC1-A488 IMPa2-A546 DAPI 8C2-siRNA-IMP-a2-a4 V2.00	0	10. siRNA-IMPa2-25 PSPC1-A488 DAPI IMPa2-A546_l_TileScan_001 (Stage 12 of 49)	00-u8PWkx6FLzruf7nzPuqzWh
12.927	um	Cell	0.000	1.000	370	1	siRNA-IMPa2-25 PSPC1-A488 IMPa2-A546 DAPI 8C2-siRNA-IMP-a2-a4 V2.00	0	10. siRNA-IMPa2-25 PSPC1-A488 DAPI IMPa2-A546_l_TileScan_001 (Stage 12 of 49)	00-u8PWkx6FLzruf7nzPuqzWh
20.1752	um	Cell	0.000	1.000	371	2	siRNA-IMPa2-25 PSPC1-A488 IMPa2-A546 DAPI 8C2-siRNA-IMP-a2-a4 V2.00	0	10. siRNA-IMPa2-25 PSPC1-A488 DAPI IMPa2-A546_l_TileScan_001 (Stage 12 of 49)	00-u8PWkx6FLzruf7nzPuqzWh
12.9352	um	Cell	0.000	1.000	372	3	siRNA-IMPa2-25 PSPC1-A488 IMPa2-A546 DAPI 8C2-siRNA-IMP-a2-a4 V2.00	0	10. siRNA-IMPa2-25 PSPC1-A488 DAPI IMPa2-A546_l_TileScan_001 (Stage 12 of 49)	00-u8PWkx6FLzruf7nzPuqzWh
19.993	um	Cell	0.000	1.000	373	4	siRNA-IMPa2-25 PSPC1-A488 IMPa2-A546 DAPI 8C2-siRNA-IMP-a2-a4 V2.00	0	10. siRNA-IMPa2-25 PSPC1-A488 DAPI IMPa2-A546_l_TileScan_001 (Stage 12 of 49)	00-u8PWkx6FLzruf7nzPuqzWh
46.9106	um	Cell	0.000	1.000	374	5	siRNA-IMPa2-25 PSPC1-A488 IMPa2-A546 DAPI 8C2-siRNA-IMP-a2-a4 V2.00	0	10. siRNA-IMPa2-25 PSPC1-A488 DAPI IMPa2-A546_l_TileScan_001 (Stage 12 of 49)	00-u8PWkx6FLzruf7nzPuqzWh
11.7205	um	Cell	0.000	1.000	375	6	siRNA-IMPa2-25 PSPC1-A488 IMPa2-A546 DAPI 8C2-siRNA-IMP-a2-a4 V2.00	0	10. siRNA-IMPa2-25 PSPC1-A488 DAPI IMPa2-A546_l_TileScan_001 (Stage 12 of 49)	00-u8PWkx6FLzruf7nzPuqzWh
20.735	um	Cell	0.000	1.000	376	7	siRNA-IMPa2-25 PSPC1-A488 IMPa2-A546 DAPI 8C2-siRNA-IMP-a2-a4 V2.00	0	10. siRNA-IMPa2-25 PSPC1-A488 DAPI IMPa2-A546_l_TileScan_001 (Stage 12 of 49)	00-u8PWkx6FLzruf7nzPuqzWh
20.5774	um	Cell	0.000	1.000	377	8	siRNA-IMPa2-25 PSPC1-A488 IMPa2-A546 DAPI 8C2-siRNA-IMP-a2-a4 V2.00	0	10. siRNA-IMPa2-25 PSPC1-A488 DAPI IMPa2-A546_l_TileScan_001 (Stage 12 of 49)	00-u8PWkx6FLzruf7nzPuqzWh
29.0322	um	Cell	0.000	1.000	378	9	siRNA-IMPa2-25 PSPC1-A488 IMPa2-A546 DAPI 8C2-siRNA-IMP-a2-a4 V2.00	0	10. siRNA-IMPa2-25 PSPC1-A488 DAPI IMPa2-A546_l_TileScan_001 (Stage 12 of 49)	00-u8PWkx6FLzruf7nzPuqzWh
8.51185	um	Cell	0.000	1.000	379	10	siRNA-IMPa2-25 PSPC1-A488 IMPa2-A546 DAPI 8C2-siRNA-IMP-a2-a4 V2.00	0	10. siRNA-IMPa2-25 PSPC1-A488 DAPI IMPa2-A546_l_TileScan_001 (Stage 12 of 49)	00-u8PWkx6FLzruf7nzPuqzWh
17.6428	um	Cell	0.000	1.000	380	11	siRNA-IMPa2-25 PSPC1-A488 IMPa2-A546 DAPI 8C2-siRNA-IMP-a2-a4 V2.00	0	10. siRNA-IMPa2-25 PSPC1-A488 DAPI IMPa2-A546_l_TileScan_001 (Stage 12 of 49)	00-u8PWkx6FLzruf7nzPuqzWh
11.015	um	Cell	0.000	1.000	381	12	siRNA-IMPa2-25 PSPC1-A488 IMPa2-A546 DAPI 8C2-siRNA-IMP-a2-a4 V2.00	0	10. siRNA-IMPa2-25 PSPC1-A488 DAPI IMPa2-A546_l_TileScan_001 (Stage 12 of 49)	00-u8PWkx6FLzruf7nzPuqzWh
29.7071	um	Cell	0.000	1.000	382	0	siRNA-IMPa2-25 PSPC1-A488 IMPa2-A546 DAPI 8C2-siRNA-IMP-a2-a4 V2.00	0	10. siRNA-IMPa2-25 PSPC1-A488 DAPI IMPa2-A546_m_TileScan_001 (Stage 13 of 49)	00-ntxLCEgiMarqG3VKqB2NM6
17.279	um	Cell	0.000	1.000	383	1	siRNA-IMPa2-25 PSPC1-A488 IMPa2-A546 DAPI 8C2-siRNA-IMP-a2-a4 V2.00	0	10. siRNA-IMPa2-25 PSPC1-A488 DAPI IMPa2-A546_m_TileScan_001 (Stage 13 of 49)	00-ntxLCEgiMarqG3VKqB2NM6
26.1672	um	Cell	0.000	1.000	384	2	siRNA-IMPa2-25 PSPC1-A488 IMPa2-A546 DAPI 8C2-siRNA-IMP-a2-a4 V2.00	0	10. siRNA-IMPa2-25 PSPC1-A488 DAPI IMPa2-A546_m_TileScan_001 (Stage 13 of 49)	00-ntxLCEgiMarqG3VKqB2NM6
12.6905	um	Cell	0.000	1.000	385	3	siRNA-IMPa2-25 PSPC1-A488 IMPa2-A546 DAPI 8C2-siRNA-IMP-a2-a4 V2.00	0	10. siRNA-IMPa2-25 PSPC1-A488 DAPI IMPa2-A546_m_TileScan_001 (Stage 13 of 49)	00-ntxLCEgiMarqG3VKqB2NM6
10.3356	um	Cell	0.000	1.000	386	4	siRNA-IMPa2-25 PSPC1-A488 IMPa2-A546 DAPI 8C2-siRNA-IMP-a2-a4 V2.00	0	10. siRNA-IMPa2-25 PSPC1-A488 DAPI IMPa2-A546_m_TileScan_001 (Stage 13 of 49)	00-ntxLCEgiMarqG3VKqB2NM6
14.4541	um	Cell	0.000	1.000	387	5	siRNA-IMPa2-25 PSPC1-A488 IMPa2-A546 DAPI 8C2-siRNA-IMP-a2-a4 V2.00	0	10. siRNA-IMPa2-25 PSPC1-A488 DAPI IMPa2-A546_m_TileScan_001 (Stage 13 of 49)	00-ntxLCEgiMarqG3VKqB2NM6
18.5091	um	Cell	0.000	1.000	388	6	siRNA-IMPa2-25 PSPC1-A488 IMPa2-A546 DAPI 8C2-siRNA-IMP-a2-a4 V2.00	0	10. siRNA-IMPa2-25 PSPC1-A488 DAPI IMPa2-A546_m_TileScan_001 (Stage 13 of 49)	00-ntxLCEgiMarqG3VKqB2NM6
24.232	um	Cell	0.000	1.000	389	7	siRNA-IMPa2-25 PSPC1-A488 IMPa2-A546 DAPI 8C2-siRNA-IMP-a2-a4 V2.00	0	10. siRNA-IMPa2-25 PSPC1-A488 DAPI IMPa2-A546_m_TileScan_001 (Stage 13 of 49)	00-ntxLCEgiMarqG3VKqB2NM6
14.0728	um	Cell	0.000	1.000	390	8	siRNA-IMPa2-25 PSPC1-A488 IMPa2-A546 DAPI 8C2-siRNA-IMP-a2-a4 V2.00	0	10. siRNA-IMPa2-25 PSPC1-A488 DAPI IMPa2-A546_m_TileScan_001 (Stage 13 of 49)	00-ntxLCEgiMarqG3VKqB2NM6
9.69671	um	Cell	0.000	1.000	391	9	siRNA-IMPa2-25 PSPC1-A488 IMPa2-A546 DAPI 8C2-siRNA-IMP-a2-a4 V2.00	0	10. siRNA-IMPa2-25 PSPC1-A488 DAPI IMPa2-A546_m_TileScan_001 (Stage 13 of 49)	00-ntxLCEgiMarqG3VKqB2NM6
13.9805	um	Cell	0.000	1.000	392	10	siRNA-IMPa2-25 PSPC1-A488 IMPa2-A546 DAPI 8C2-siRNA-IMP-a2-a4 V2.00	0	10. siRNA-IMPa2-25 PSPC1-A488 DAPI IMPa2-A546_m_TileScan_001 (Stage 13 of 49)	00-ntxLCEgiMarqG3VKqB2NM6
41.2559	um	Cell	0.000	1.000	393	11	siRNA-IMPa2-25 PSPC1-A488 IMPa2-A546 DAPI 8C2-siRNA-IMP-a2-a4 V2.00	0	10. siRNA-IMPa2-25 PSPC1-A488 DAPI IMPa2-A546_m_TileScan_001 (Stage 13 of 49)	00-ntxLCEgiMarqG3VKqB2NM6
27.2804	um	Cell	0.000	1.000	394	12	siRNA-IMPa2-25 PSPC1-A488 IMPa2-A546 DAPI 8C2-siRNA-IMP-a2-a4 V2.00	0	10. siRNA-IMPa2-25 PSPC1-A488 DAPI IMPa2-A546_m_TileScan_001 (Stage 13 of 49)	00-ntxLCEgiMarqG3VKqB2NM6
27.7727	um	Cell	0.000	1.000	395	13	siRNA-IMPa2-25 PSPC1-A488 IMPa2-A546 DAPI 8C2-siRNA-IMP-a2-a4 V2.00	0	10. siRNA-IMPa2-25 PSPC1-A488 DAPI IMPa2-A546_m_TileScan_001 (Stage 13 of 49)	00-ntxLCEgiMarqG3VKqB2NM6
13.666	um	Cell	0.000	1.000	396	14	siRNA-IMPa2-25 PSPC1-A488 IMPa2-A546 DAPI 8C2-siRNA-IMP-a2-a4 V2.00	0	10. siRNA-IMPa2-25 PSPC1-A488 DAPI IMPa2-A546_m_TileScan_001 (Stage 13 of 49)	00-ntxLCEgiMarqG3VKqB2NM6
13.0948	um	Cell	0.000	1.000	397	15	siRNA-IMPa2-25 PSPC1-A488 IMPa2-A546 DAPI 8C2-siRNA-IMP-a2-a4 V2.00	0	10. siRNA-IMPa2-25 PSPC1-A488 DAPI IMPa2-A546_m_TileScan_001 (Stage 13 of 49)	00-ntxLCEgiMarqG3VKqB2NM6
10.2723	um	Cell	0.000	1.000	398	16	siRNA-IMPa2-25 PSPC1-A488 IMPa2-A546 DAPI 8C2-siRNA-IMP-a2-a4 V2.00	0	10. siRNA-IMPa2-25 PSPC1-A488 DAPI IMPa2-A546_m_TileScan_001 (Stage 13 of 49)	00-ntxLCEgiMarqG3VKqB2NM6
6.47878	um	Cell	0.000	1.000	399	17	siRNA-IMPa2-25 PSPC1-A488 IMPa2-A546 DAPI 8C2-siRNA-IMP-a2-a4 V2.00	0	10. siRNA-IMPa2-25 PSPC1-A488 DAPI IMPa2-A546_m_TileScan_001 (Stage 13 of 49)	00-ntxLCEgiMarqG3VKqB2NM6
12.1264	um	Cell	0.000	1.000	400	18	siRNA-IMPa2-25 PSPC1-A488 IMPa2-A546 DAPI 8C2-siRNA-IMP-a2-a4 V2.00	0	10. siRNA-IMPa2-25 PSPC1-A488 DAPI IMPa2-A546_m_TileScan_001 (Stage 13 of 49)	00-ntxLCEgiMarqG3VKqB2NM6
13.3568	um	Cell	0.000	1.000	401	19	siRNA-IMPa2-25 PSPC1-A488 IMPa2-A546 DAPI 8C2-siRNA-IMP-a2-a4 V2.00	0	10. siRNA-IMPa2-25 PSPC1-A488 DAPI IMPa2-A546_m_TileScan_001 (Stage 13 of 49)	00-ntxLCEgiMarqG3VKqB2NM6
15.7908	um	Cell	0.000	1.000	402	20	siRNA-IMPa2-25 PSPC1-A488 IMPa2-A546 DAPI 8C2-siRNA-IMP-a2-a4 V2.00	0	10. siRNA-IMPa2-25 PSPC1-A488 DAPI IMPa2-A546_m_TileScan_001 (Stage 13 of 49)	00-ntxLCEgiMarqG3VKqB2NM6
13.1319	um	Cell	0.000	1.000	403	21	siRNA-IMPa2-25 PSPC1-A488 IMPa2-A546 DAPI 8C2-siRNA-IMP-a2-a4 V2.00	0	10. siRNA-IMPa2-25 PSPC1-A488 DAPI IMPa2-A546_m_TileScan_001 (Stage 13 of 49)	00-ntxLCEgiMarqG3VKqB2NM6
10.3514	um	Cell	0.000	1.000	404	22	siRNA-IMPa2-25 PSPC1-A488 IMPa2-A546 DAPI 8C2-siRNA-IMP-a2-a4 V2.00	0	10. siRNA-IMPa2-25 PSPC1-A488 DAPI IMPa2-A546_m_TileScan_001 (Stage 13 of 49)	00-ntxLCEgiMarqG3VKqB2NM6
10.4033	um	Cell	0.000	1.000	405	0	siRNA-IMPa2-25 PSPC1-A488 IMPa2-A546 DAPI 8C2-siRNA-IMP-a2-a4 V2.00	0	10. siRNA-IMPa2-25 PSPC1-A488 DAPI IMPa2-A546_n_TileScan_001 (Stage 14 of 49)	00-iHFQfTwrDRhoCU6QmAGhAU
34.5342	um	Cell	0.000	1.000	406	1	siRNA-IMPa2-25 PSPC1-A488 IMPa2-A546 DAPI 8C2-siRNA-IMP-a2-a4 V2.00	0	10. siRNA-IMPa2-25 PSPC1-A488 DAPI IMPa2-A546_n_TileScan_001 (Stage 14 of 49)	00-iHFQfTwrDRhoCU6QmAGhAU
33.4399	um	Cell	0.000	1.000	407	2	siRNA-IMPa2-25 PSPC1-A488 IMPa2-A546 DAPI 8C2-siRNA-IMP-a2-a4 V2.00	0	10. siRNA-IMPa2-25 PSPC1-A488 DAPI IMPa2-A546_n_TileScan_001 (Stage 14 of 49)	00-iHFQfTwrDRhoCU6QmAGhAU
8.36942	um	Cell	0.000	1.000	408	3	siRNA-IMPa2-25 PSPC1-A488 IMPa2-A546 DAPI 8C2-siRNA-IMP-a2-a4 V2.00	0	10. siRNA-IMPa2-25 PSPC1-A488 DAPI IMPa2-A546_n_TileScan_001 (Stage 14 of 49)	00-iHFQfTwrDRhoCU6QmAGhAU
18.6564	um	Cell	0.000	1.000	409	4	siRNA-IMPa2-25 PSPC1-A488 IMPa2-A546 DAPI 8C2-siRNA-IMP-a2-a4 V2.00	0	10. siRNA-IMPa2-25 PSPC1-A488 DAPI IMPa2-A546_n_TileScan_001 (Stage 14 of 49)	00-iHFQfTwrDRhoCU6QmAGhAU
18.743	um	Cell	0.000	1.000	410	5	siRNA-IMPa2-25 PSPC1-A488 IMPa2-A546 DAPI 8C2-siRNA-IMP-a2-a4 V2.00	0	10. siRNA-IMPa2-25 PSPC1-A488 DAPI IMPa2-A546_n_TileScan_001 (Stage 14 of 49)	00-iHFQfTwrDRhoCU6QmAGhAU
14.4843	um	Cell	0.000	1.000	411	6	siRNA-IMPa2-25 PSPC1-A488 IMPa2-A546 DAPI 8C2-siRNA-IMP-a2-a4 V2.00	0	10. siRNA-IMPa2-25 PSPC1-A488 DAPI IMPa2-A546_n_TileScan_001 (Stage 14 of 49)	00-iHFQfTwrDRhoCU6QmAGhAU
14.2651	um	Cell	0.000	1.000	412	7	siRNA-IMPa2-25 PSPC1-A488 IMPa2-A546 DAPI 8C2-siRNA-IMP-a2-a4 V2.00	0	10. siRNA-IMPa2-25 PSPC1-A488 DAPI IMPa2-A546_n_TileScan_001 (Stage 14 of 49)	00-iHFQfTwrDRhoCU6QmAGhAU
17.8781	um	Cell	0.000	1.000	413	8	siRNA-IMPa2-25 PSPC1-A488 IMPa2-A546 DAPI 8C2-siRNA-IMP-a2-a4 V2.00	0	10. siRNA-IMPa2-25 PSPC1-A488 DAPI IMPa2-A546_n_TileScan_001 (Stage 14 of 49)	00-iHFQfTwrDRhoCU6QmAGhAU
9.63047	um	Cell	0.000	1.000	414	9	siRNA-IMPa2-25 PSPC1-A488 IMPa2-A546 DAPI 8C2-siRNA-IMP-a2-a4 V2.00	0	10. siRNA-IMPa2-25 PSPC1-A488 DAPI IMPa2-A546_n_TileScan_001 (Stage 14 of 49)	00-iHFQfTwrDRhoCU6QmAGhAU
14.7552	um	Cell	0.000	1.000	415	10	siRNA-IMPa2-25 PSPC1-A488 IMPa2-A546 DAPI 8C2-siRNA-IMP-a2-a4 V2.00	0	10. siRNA-IMPa2-25 PSPC1-A488 DAPI IMPa2-A546_n_TileScan_001 (Stage 14 of 49)	00-iHFQfTwrDRhoCU6QmAGhAU
20.8486	um	Cell	0.000	1.000	416	11	siRNA-IMPa2-25 PSPC1-A488 IMPa2-A546 DAPI 8C2-siRNA-IMP-a2-a4 V2.00	0	10. siRNA-IMPa2-25 PSPC1-A488 DAPI IMPa2-A546_n_TileScan_001 (Stage 14 of 49)	00-iHFQfTwrDRhoCU6QmAGhAU
19.3444	um	Cell	0.000	1.000	417	12	siRNA-IMPa2-25 PSPC1-A488 IMPa2-A546 DAPI 8C2-siRNA-IMP-a2-a4 V2.00	0	10. siRNA-IMPa2-25 PSPC1-A488 DAPI IMPa2-A546_n_TileScan_001 (Stage 14 of 49)	00-iHFQfTwrDRhoCU6QmAGhAU
17.4268	um	Cell	0.000	1.000	418	0	siRNA-IMPa2-25 PSPC1-A488 IMPa2-A546 DAPI 8C2-siRNA-IMP-a2-a4 V2.00	0	10. siRNA-IMPa2-25 PSPC1-A488 DAPI IMPa2-A546_o_TileScan_001 (Stage 15 of 49)	00-5N5LADEE3RYSrK3hxzrqTb
15.1109	um	Cell	0.000	1.000	419	1	siRNA-IMPa2-25 PSPC1-A488 IMPa2-A546 DAPI 8C2-siRNA-IMP-a2-a4 V2.00	0	10. siRNA-IMPa2-25 PSPC1-A488 DAPI IMPa2-A546_o_TileScan_001 (Stage 15 of 49)	00-5N5LADEE3RYSrK3hxzrqTb
29.6944	um	Cell	0.000	1.000	420	2	siRNA-IMPa2-25 PSPC1-A488 IMPa2-A546 DAPI 8C2-siRNA-IMP-a2-a4 V2.00	0	10. siRNA-IMPa2-25 PSPC1-A488 DAPI IMPa2-A546_o_TileScan_001 (Stage 15 of 49)	00-5N5LADEE3RYSrK3hxzrqTb
23.0202	um	Cell	0.000	1.000	421	3	siRNA-IMPa2-25 PSPC1-A488 IMPa2-A546 DAPI 8C2-siRNA-IMP-a2-a4 V2.00	0	10. siRNA-IMPa2-25 PSPC1-A488 DAPI IMPa2-A546_o_TileScan_001 (Stage 15 of 49)	00-5N5LADEE3RYSrK3hxzrqTb
17.9339	um	Cell	0.000	1.000	422	4	siRNA-IMPa2-25 PSPC1-A488 IMPa2-A546 DAPI 8C2-siRNA-IMP-a2-a4 V2.00	0	10. siRNA-IMPa2-25 PSPC1-A488 DAPI IMPa2-A546_o_TileScan_001 (Stage 15 of 49)	00-5N5LADEE3RYSrK3hxzrqTb
15.7199	um	Cell	0.000	1.000	423	5	siRNA-IMPa2-25 PSPC1-A488 IMPa2-A546 DAPI 8C2-siRNA-IMP-a2-a4 V2.00	0	10. siRNA-IMPa2-25 PSPC1-A488 DAPI IMPa2-A546_o_TileScan_001 (Stage 15 of 49)	00-5N5LADEE3RYSrK3hxzrqTb
9.37989	um	Cell	0.000	1.000	424	6	siRNA-IMPa2-25 PSPC1-A488 IMPa2-A546 DAPI 8C2-siRNA-IMP-a2-a4 V2.00	0	10. siRNA-IMPa2-25 PSPC1-A488 DAPI IMPa2-A546_o_TileScan_001 (Stage 15 of 49)	00-5N5LADEE3RYSrK3hxzrqTb
24.7442	um	Cell	0.000	1.000	425	7	siRNA-IMPa2-25 PSPC1-A488 IMPa2-A546 DAPI 8C2-siRNA-IMP-a2-a4 V2.00	0	10. siRNA-IMPa2-25 PSPC1-A488 DAPI IMPa2-A546_o_TileScan_001 (Stage 15 of 49)	00-5N5LADEE3RYSrK3hxzrqTb
17.9447	um	Cell	0.000	1.000	426	8	siRNA-IMPa2-25 PSPC1-A488 IMPa2-A546 DAPI 8C2-siRNA-IMP-a2-a4 V2.00	0	10. siRNA-IMPa2-25 PSPC1-A488 DAPI IMPa2-A546_o_TileScan_001 (Stage 15 of 49)	00-5N5LADEE3RYSrK3hxzrqTb
9.10213	um	Cell	0.000	1.000	427	9	siRNA-IMPa2-25 PSPC1-A488 IMPa2-A546 DAPI 8C2-siRNA-IMP-a2-a4 V2.00	0	10. siRNA-IMPa2-25 PSPC1-A488 DAPI IMPa2-A546_o_TileScan_001 (Stage 15 of 49)	00-5N5LADEE3RYSrK3hxzrqTb
18.7426	um	Cell	0.000	1.000	428	10	siRNA-IMPa2-25 PSPC1-A488 IMPa2-A546 DAPI 8C2-siRNA-IMP-a2-a4 V2.00	0	10. siRNA-IMPa2-25 PSPC1-A488 DAPI IMPa2-A546_o_TileScan_001 (Stage 15 of 49)	00-5N5LADEE3RYSrK3hxzrqTb
7.24657	um	Cell	0.000	1.000	429	11	siRNA-IMPa2-25 PSPC1-A488 IMPa2-A546 DAPI 8C2-siRNA-IMP-a2-a4 V2.00	0	10. siRNA-IMPa2-25 PSPC1-A488 DAPI IMPa2-A546_o_TileScan_001 (Stage 15 of 49)	00-5N5LADEE3RYSrK3hxzrqTb
14.9832	um	Cell	0.000	1.000	430	0	siRNA-IMPa2-25 PSPC1-A488 IMPa2-A546 DAPI 8C2-siRNA-IMP-a2-a4 V2.00	0	10. siRNA-IMPa2-25 PSPC1-A488 DAPI IMPa2-A546_p_TileScan_001 (Stage 16 of 49)	00-RHugMfMmwQEpaxpr8qMCLf
29.6148	um	Cell	0.000	1.000	431	1	siRNA-IMPa2-25 PSPC1-A488 IMPa2-A546 DAPI 8C2-siRNA-IMP-a2-a4 V2.00	0	10. siRNA-IMPa2-25 PSPC1-A488 DAPI IMPa2-A546_p_TileScan_001 (Stage 16 of 49)	00-RHugMfMmwQEpaxpr8qMCLf
22.9167	um	Cell	0.000	1.000	432	2	siRNA-IMPa2-25 PSPC1-A488 IMPa2-A546 DAPI 8C2-siRNA-IMP-a2-a4 V2.00	0	10. siRNA-IMPa2-25 PSPC1-A488 DAPI IMPa2-A546_p_TileScan_001 (Stage 16 of 49)	00-RHugMfMmwQEpaxpr8qMCLf
11.5474	um	Cell	0.000	1.000	433	3	siRNA-IMPa2-25 PSPC1-A488 IMPa2-A546 DAPI 8C2-siRNA-IMP-a2-a4 V2.00	0	10. siRNA-IMPa2-25 PSPC1-A488 DAPI IMPa2-A546_p_TileScan_001 (Stage 16 of 49)	00-RHugMfMmwQEpaxpr8qMCLf
13.8836	um	Cell	0.000	1.000	434	4	siRNA-IMPa2-25 PSPC1-A488 IMPa2-A546 DAPI 8C2-siRNA-IMP-a2-a4 V2.00	0	10. siRNA-IMPa2-25 PSPC1-A488 DAPI IMPa2-A546_p_TileScan_001 (Stage 16 of 49)	00-RHugMfMmwQEpaxpr8qMCLf
16.3864	um	Cell	0.000	1.000	435	5	siRNA-IMPa2-25 PSPC1-A488 IMPa2-A546 DAPI 8C2-siRNA-IMP-a2-a4 V2.00	0	10. siRNA-IMPa2-25 PSPC1-A488 DAPI IMPa2-A546_p_TileScan_001 (Stage 16 of 49)	00-RHugMfMmwQEpaxpr8qMCLf
13.4687	um	Cell	0.000	1.000	436	6	siRNA-IMPa2-25 PSPC1-A488 IMPa2-A546 DAPI 8C2-siRNA-IMP-a2-a4 V2.00	0	10. siRNA-IMPa2-25 PSPC1-A488 DAPI IMPa2-A546_p_TileScan_001 (Stage 16 of 49)	00-RHugMfMmwQEpaxpr8qMCLf
17.7944	um	Cell	0.000	1.000	437	7	siRNA-IMPa2-25 PSPC1-A488 IMPa2-A546 DAPI 8C2-siRNA-IMP-a2-a4 V2.00	0	10. siRNA-IMPa2-25 PSPC1-A488 DAPI IMPa2-A546_p_TileScan_001 (Stage 16 of 49)	00-RHugMfMmwQEpaxpr8qMCLf
18.5861	um	Cell	0.000	1.000	438	8	siRNA-IMPa2-25 PSPC1-A488 IMPa2-A546 DAPI 8C2-siRNA-IMP-a2-a4 V2.00	0	10. siRNA-IMPa2-25 PSPC1-A488 DAPI IMPa2-A546_p_TileScan_001 (Stage 16 of 49)	00-RHugMfMmwQEpaxpr8qMCLf
13.8397	um	Cell	0.000	1.000	439	9	siRNA-IMPa2-25 PSPC1-A488 IMPa2-A546 DAPI 8C2-siRNA-IMP-a2-a4 V2.00	0	10. siRNA-IMPa2-25 PSPC1-A488 DAPI IMPa2-A546_p_TileScan_001 (Stage 16 of 49)	00-RHugMfMmwQEpaxpr8qMCLf
39.6603	um	Cell	0.000	1.000	440	10	siRNA-IMPa2-25 PSPC1-A488 IMPa2-A546 DAPI 8C2-siRNA-IMP-a2-a4 V2.00	0	10. siRNA-IMPa2-25 PSPC1-A488 DAPI IMPa2-A546_p_TileScan_001 (Stage 16 of 49)	00-RHugMfMmwQEpaxpr8qMCLf
26.3215	um	Cell	0.000	1.000	441	11	siRNA-IMPa2-25 PSPC1-A488 IMPa2-A546 DAPI 8C2-siRNA-IMP-a2-a4 V2.00	0	10. siRNA-IMPa2-25 PSPC1-A488 DAPI IMPa2-A546_p_TileScan_001 (Stage 16 of 49)	00-RHugMfMmwQEpaxpr8qMCLf
19.7969	um	Cell	0.000	1.000	442	12	siRNA-IMPa2-25 PSPC1-A488 IMPa2-A546 DAPI 8C2-siRNA-IMP-a2-a4 V2.00	0	10. siRNA-IMPa2-25 PSPC1-A488 DAPI IMPa2-A546_p_TileScan_001 (Stage 16 of 49)	00-RHugMfMmwQEpaxpr8qMCLf
24.1747	um	Cell	0.000	1.000	443	13	siRNA-IMPa2-25 PSPC1-A488 IMPa2-A546 DAPI 8C2-siRNA-IMP-a2-a4 V2.00	0	10. siRNA-IMPa2-25 PSPC1-A488 DAPI IMPa2-A546_p_TileScan_001 (Stage 16 of 49)	00-RHugMfMmwQEpaxpr8qMCLf
33.7128	um	Cell	0.000	1.000	444	14	siRNA-IMPa2-25 PSPC1-A488 IMPa2-A546 DAPI 8C2-siRNA-IMP-a2-a4 V2.00	0	10. siRNA-IMPa2-25 PSPC1-A488 DAPI IMPa2-A546_p_TileScan_001 (Stage 16 of 49)	00-RHugMfMmwQEpaxpr8qMCLf
7.18063	um	Cell	0.000	1.000	445	15	siRNA-IMPa2-25 PSPC1-A488 IMPa2-A546 DAPI 8C2-siRNA-IMP-a2-a4 V2.00	0	10. siRNA-IMPa2-25 PSPC1-A488 DAPI IMPa2-A546_p_TileScan_001 (Stage 16 of 49)	00-RHugMfMmwQEpaxpr8qMCLf
9.30493	um	Cell	0.000	1.000	446	16	siRNA-IMPa2-25 PSPC1-A488 IMPa2-A546 DAPI 8C2-siRNA-IMP-a2-a4 V2.00	0	10. siRNA-IMPa2-25 PSPC1-A488 DAPI IMPa2-A546_p_TileScan_001 (Stage 16 of 49)	00-RHugMfMmwQEpaxpr8qMCLf
16.1379	um	Cell	0.000	1.000	447	17	siRNA-IMPa2-25 PSPC1-A488 IMPa2-A546 DAPI 8C2-siRNA-IMP-a2-a4 V2.00	0	10. siRNA-IMPa2-25 PSPC1-A488 DAPI IMPa2-A546_p_TileScan_001 (Stage 16 of 49)	00-RHugMfMmwQEpaxpr8qMCLf
10.8408	um	Cell	0.000	1.000	448	18	siRNA-IMPa2-25 PSPC1-A488 IMPa2-A546 DAPI 8C2-siRNA-IMP-a2-a4 V2.00	0	10. siRNA-IMPa2-25 PSPC1-A488 DAPI IMPa2-A546_p_TileScan_001 (Stage 16 of 49)	00-RHugMfMmwQEpaxpr8qMCLf
7.54821	um	Cell	0.000	1.000	449	0	siRNA-IMPa2-25 PSPC1-A488 IMPa2-A546 DAPI 8C2-siRNA-IMP-a2-a4 V2.00	0	10. siRNA-IMPa2-25 PSPC1-A488 DAPI IMPa2-A546_q_TileScan_001 (Stage 17 of 49)	00-SCzmY6CEkJHYdWfssvB4sS
16.6443	um	Cell	0.000	1.000	450	1	siRNA-IMPa2-25 PSPC1-A488 IMPa2-A546 DAPI 8C2-siRNA-IMP-a2-a4 V2.00	0	10. siRNA-IMPa2-25 PSPC1-A488 DAPI IMPa2-A546_q_TileScan_001 (Stage 17 of 49)	00-SCzmY6CEkJHYdWfssvB4sS
24.0537	um	Cell	0.000	1.000	451	2	siRNA-IMPa2-25 PSPC1-A488 IMPa2-A546 DAPI 8C2-siRNA-IMP-a2-a4 V2.00	0	10. siRNA-IMPa2-25 PSPC1-A488 DAPI IMPa2-A546_q_TileScan_001 (Stage 17 of 49)	00-SCzmY6CEkJHYdWfssvB4sS
21.6516	um	Cell	0.000	1.000	452	3	siRNA-IMPa2-25 PSPC1-A488 IMPa2-A546 DAPI 8C2-siRNA-IMP-a2-a4 V2.00	0	10. siRNA-IMPa2-25 PSPC1-A488 DAPI IMPa2-A546_q_TileScan_001 (Stage 17 of 49)	00-SCzmY6CEkJHYdWfssvB4sS
53.3922	um	Cell	0.000	1.000	453	4	siRNA-IMPa2-25 PSPC1-A488 IMPa2-A546 DAPI 8C2-siRNA-IMP-a2-a4 V2.00	0	10. siRNA-IMPa2-25 PSPC1-A488 DAPI IMPa2-A546_q_TileScan_001 (Stage 17 of 49)	00-SCzmY6CEkJHYdWfssvB4sS
8.69275	um	Cell	0.000	1.000	454	5	siRNA-IMPa2-25 PSPC1-A488 IMPa2-A546 DAPI 8C2-siRNA-IMP-a2-a4 V2.00	0	10. siRNA-IMPa2-25 PSPC1-A488 DAPI IMPa2-A546_q_TileScan_001 (Stage 17 of 49)	00-SCzmY6CEkJHYdWfssvB4sS
18.0417	um	Cell	0.000	1.000	455	6	siRNA-IMPa2-25 PSPC1-A488 IMPa2-A546 DAPI 8C2-siRNA-IMP-a2-a4 V2.00	0	10. siRNA-IMPa2-25 PSPC1-A488 DAPI IMPa2-A546_q_TileScan_001 (Stage 17 of 49)	00-SCzmY6CEkJHYdWfssvB4sS
16.9736	um	Cell	0.000	1.000	456	7	siRNA-IMPa2-25 PSPC1-A488 IMPa2-A546 DAPI 8C2-siRNA-IMP-a2-a4 V2.00	0	10. siRNA-IMPa2-25 PSPC1-A488 DAPI IMPa2-A546_q_TileScan_001 (Stage 17 of 49)	00-SCzmY6CEkJHYdWfssvB4sS
16.9894	um	Cell	0.000	1.000	457	8	siRNA-IMPa2-25 PSPC1-A488 IMPa2-A546 DAPI 8C2-siRNA-IMP-a2-a4 V2.00	0	10. siRNA-IMPa2-25 PSPC1-A488 DAPI IMPa2-A546_q_TileScan_001 (Stage 17 of 49)	00-SCzmY6CEkJHYdWfssvB4sS
17.5216	um	Cell	0.000	1.000	458	9	siRNA-IMPa2-25 PSPC1-A488 IMPa2-A546 DAPI 8C2-siRNA-IMP-a2-a4 V2.00	0	10. siRNA-IMPa2-25 PSPC1-A488 DAPI IMPa2-A546_q_TileScan_001 (Stage 17 of 49)	00-SCzmY6CEkJHYdWfssvB4sS
13.9927	um	Cell	0.000	1.000	459	10	siRNA-IMPa2-25 PSPC1-A488 IMPa2-A546 DAPI 8C2-siRNA-IMP-a2-a4 V2.00	0	10. siRNA-IMPa2-25 PSPC1-A488 DAPI IMPa2-A546_q_TileScan_001 (Stage 17 of 49)	00-SCzmY6CEkJHYdWfssvB4sS
14.9409	um	Cell	0.000	1.000	460	11	siRNA-IMPa2-25 PSPC1-A488 IMPa2-A546 DAPI 8C2-siRNA-IMP-a2-a4 V2.00	0	10. siRNA-IMPa2-25 PSPC1-A488 DAPI IMPa2-A546_q_TileScan_001 (Stage 17 of 49)	00-SCzmY6CEkJHYdWfssvB4sS
14.5933	um	Cell	0.000	1.000	461	12	siRNA-IMPa2-25 PSPC1-A488 IMPa2-A546 DAPI 8C2-siRNA-IMP-a2-a4 V2.00	0	10. siRNA-IMPa2-25 PSPC1-A488 DAPI IMPa2-A546_q_TileScan_001 (Stage 17 of 49)	00-SCzmY6CEkJHYdWfssvB4sS
19.0295	um	Cell	0.000	1.000	462	13	siRNA-IMPa2-25 PSPC1-A488 IMPa2-A546 DAPI 8C2-siRNA-IMP-a2-a4 V2.00	0	10. siRNA-IMPa2-25 PSPC1-A488 DAPI IMPa2-A546_q_TileScan_001 (Stage 17 of 49)	00-SCzmY6CEkJHYdWfssvB4sS
19.1923	um	Cell	0.000	1.000	463	0	siRNA-IMPa2-25 PSPC1-A488 IMPa2-A546 DAPI 8C2-siRNA-IMP-a2-a4 V2.00	0	10. siRNA-IMPa2-25 PSPC1-A488 DAPI IMPa2-A546_r_TileScan_001 (Stage 18 of 49)	00-fb3pdd4jtUi9AJ825DYvXF
8.13614	um	Cell	0.000	1.000	464	1	siRNA-IMPa2-25 PSPC1-A488 IMPa2-A546 DAPI 8C2-siRNA-IMP-a2-a4 V2.00	0	10. siRNA-IMPa2-25 PSPC1-A488 DAPI IMPa2-A546_r_TileScan_001 (Stage 18 of 49)	00-fb3pdd4jtUi9AJ825DYvXF
13.6231	um	Cell	0.000	1.000	465	2	siRNA-IMPa2-25 PSPC1-A488 IMPa2-A546 DAPI 8C2-siRNA-IMP-a2-a4 V2.00	0	10. siRNA-IMPa2-25 PSPC1-A488 DAPI IMPa2-A546_r_TileScan_001 (Stage 18 of 49)	00-fb3pdd4jtUi9AJ825DYvXF
20.3773	um	Cell	0.000	1.000	466	3	siRNA-IMPa2-25 PSPC1-A488 IMPa2-A546 DAPI 8C2-siRNA-IMP-a2-a4 V2.00	0	10. siRNA-IMPa2-25 PSPC1-A488 DAPI IMPa2-A546_r_TileScan_001 (Stage 18 of 49)	00-fb3pdd4jtUi9AJ825DYvXF
14.8433	um	Cell	0.000	1.000	467	4	siRNA-IMPa2-25 PSPC1-A488 IMPa2-A546 DAPI 8C2-siRNA-IMP-a2-a4 V2.00	0	10. siRNA-IMPa2-25 PSPC1-A488 DAPI IMPa2-A546_r_TileScan_001 (Stage 18 of 49)	00-fb3pdd4jtUi9AJ825DYvXF
22.7296	um	Cell	0.000	1.000	468	0	siRNA-IMPa2-25 PSPC1-A488 IMPa2-A546 DAPI 8C2-siRNA-IMP-a2-a4 V2.00	0	10. siRNA-IMPa2-25 PSPC1-A488 DAPI IMPa2-A546_s_TileScan_001 (Stage 19 of 49)	00-Fv8eb99MuLT2C6omvVH7Gg
37.2646	um	Cell	0.000	1.000	469	1	siRNA-IMPa2-25 PSPC1-A488 IMPa2-A546 DAPI 8C2-siRNA-IMP-a2-a4 V2.00	0	10. siRNA-IMPa2-25 PSPC1-A488 DAPI IMPa2-A546_s_TileScan_001 (Stage 19 of 49)	00-Fv8eb99MuLT2C6omvVH7Gg
33.3215	um	Cell	0.000	1.000	470	2	siRNA-IMPa2-25 PSPC1-A488 IMPa2-A546 DAPI 8C2-siRNA-IMP-a2-a4 V2.00	0	10. siRNA-IMPa2-25 PSPC1-A488 DAPI IMPa2-A546_s_TileScan_001 (Stage 19 of 49)	00-Fv8eb99MuLT2C6omvVH7Gg
11.2033	um	Cell	0.000	1.000	471	3	siRNA-IMPa2-25 PSPC1-A488 IMPa2-A546 DAPI 8C2-siRNA-IMP-a2-a4 V2.00	0	10. siRNA-IMPa2-25 PSPC1-A488 DAPI IMPa2-A546_s_TileScan_001 (Stage 19 of 49)	00-Fv8eb99MuLT2C6omvVH7Gg
26.1425	um	Cell	0.000	1.000	472	4	siRNA-IMPa2-25 PSPC1-A488 IMPa2-A546 DAPI 8C2-siRNA-IMP-a2-a4 V2.00	0	10. siRNA-IMPa2-25 PSPC1-A488 DAPI IMPa2-A546_s_TileScan_001 (Stage 19 of 49)	00-Fv8eb99MuLT2C6omvVH7Gg
36.3916	um	Cell	0.000	1.000	473	5	siRNA-IMPa2-25 PSPC1-A488 IMPa2-A546 DAPI 8C2-siRNA-IMP-a2-a4 V2.00	0	10. siRNA-IMPa2-25 PSPC1-A488 DAPI IMPa2-A546_s_TileScan_001 (Stage 19 of 49)	00-Fv8eb99MuLT2C6omvVH7Gg
14.8203	um	Cell	0.000	1.000	474	6	siRNA-IMPa2-25 PSPC1-A488 IMPa2-A546 DAPI 8C2-siRNA-IMP-a2-a4 V2.00	0	10. siRNA-IMPa2-25 PSPC1-A488 DAPI IMPa2-A546_s_TileScan_001 (Stage 19 of 49)	00-Fv8eb99MuLT2C6omvVH7Gg
12.5466	um	Cell	0.000	1.000	475	7	siRNA-IMPa2-25 PSPC1-A488 IMPa2-A546 DAPI 8C2-siRNA-IMP-a2-a4 V2.00	0	10. siRNA-IMPa2-25 PSPC1-A488 DAPI IMPa2-A546_s_TileScan_001 (Stage 19 of 49)	00-Fv8eb99MuLT2C6omvVH7Gg
15.9594	um	Cell	0.000	1.000	476	8	siRNA-IMPa2-25 PSPC1-A488 IMPa2-A546 DAPI 8C2-siRNA-IMP-a2-a4 V2.00	0	10. siRNA-IMPa2-25 PSPC1-A488 DAPI IMPa2-A546_s_TileScan_001 (Stage 19 of 49)	00-Fv8eb99MuLT2C6omvVH7Gg
30.0584	um	Cell	0.000	1.000	477	9	siRNA-IMPa2-25 PSPC1-A488 IMPa2-A546 DAPI 8C2-siRNA-IMP-a2-a4 V2.00	0	10. siRNA-IMPa2-25 PSPC1-A488 DAPI IMPa2-A546_s_TileScan_001 (Stage 19 of 49)	00-Fv8eb99MuLT2C6omvVH7Gg
8.39659	um	Cell	0.000	1.000	478	10	siRNA-IMPa2-25 PSPC1-A488 IMPa2-A546 DAPI 8C2-siRNA-IMP-a2-a4 V2.00	0	10. siRNA-IMPa2-25 PSPC1-A488 DAPI IMPa2-A546_s_TileScan_001 (Stage 19 of 49)	00-Fv8eb99MuLT2C6omvVH7Gg
38.9584	um	Cell	0.000	1.000	479	11	siRNA-IMPa2-25 PSPC1-A488 IMPa2-A546 DAPI 8C2-siRNA-IMP-a2-a4 V2.00	0	10. siRNA-IMPa2-25 PSPC1-A488 DAPI IMPa2-A546_s_TileScan_001 (Stage 19 of 49)	00-Fv8eb99MuLT2C6omvVH7Gg
16.8899	um	Cell	0.000	1.000	480	0	siRNA-IMPa2-25 PSPC1-A488 IMPa2-A546 DAPI 8C2-siRNA-IMP-a2-a4 V2.00	0	10. siRNA-IMPa2-25 PSPC1-A488 DAPI IMPa2-A546_t_TileScan_001 (Stage 20 of 49)	00-3i3E9TwpDyJbsn3oMgtRTQ
24.6222	um	Cell	0.000	1.000	481	1	siRNA-IMPa2-25 PSPC1-A488 IMPa2-A546 DAPI 8C2-siRNA-IMP-a2-a4 V2.00	0	10. siRNA-IMPa2-25 PSPC1-A488 DAPI IMPa2-A546_t_TileScan_001 (Stage 20 of 49)	00-3i3E9TwpDyJbsn3oMgtRTQ
17.5764	um	Cell	0.000	1.000	482	2	siRNA-IMPa2-25 PSPC1-A488 IMPa2-A546 DAPI 8C2-siRNA-IMP-a2-a4 V2.00	0	10. siRNA-IMPa2-25 PSPC1-A488 DAPI IMPa2-A546_t_TileScan_001 (Stage 20 of 49)	00-3i3E9TwpDyJbsn3oMgtRTQ
20.8385	um	Cell	0.000	1.000	483	3	siRNA-IMPa2-25 PSPC1-A488 IMPa2-A546 DAPI 8C2-siRNA-IMP-a2-a4 V2.00	0	10. siRNA-IMPa2-25 PSPC1-A488 DAPI IMPa2-A546_t_TileScan_001 (Stage 20 of 49)	00-3i3E9TwpDyJbsn3oMgtRTQ
19.7979	um	Cell	0.000	1.000	484	4	siRNA-IMPa2-25 PSPC1-A488 IMPa2-A546 DAPI 8C2-siRNA-IMP-a2-a4 V2.00	0	10. siRNA-IMPa2-25 PSPC1-A488 DAPI IMPa2-A546_t_TileScan_001 (Stage 20 of 49)	00-3i3E9TwpDyJbsn3oMgtRTQ
17.4429	um	Cell	0.000	1.000	485	5	siRNA-IMPa2-25 PSPC1-A488 IMPa2-A546 DAPI 8C2-siRNA-IMP-a2-a4 V2.00	0	10. siRNA-IMPa2-25 PSPC1-A488 DAPI IMPa2-A546_t_TileScan_001 (Stage 20 of 49)	00-3i3E9TwpDyJbsn3oMgtRTQ
13.595	um	Cell	0.000	1.000	486	6	siRNA-IMPa2-25 PSPC1-A488 IMPa2-A546 DAPI 8C2-siRNA-IMP-a2-a4 V2.00	0	10. siRNA-IMPa2-25 PSPC1-A488 DAPI IMPa2-A546_t_TileScan_001 (Stage 20 of 49)	00-3i3E9TwpDyJbsn3oMgtRTQ
16.3156	um	Cell	0.000	1.000	487	7	siRNA-IMPa2-25 PSPC1-A488 IMPa2-A546 DAPI 8C2-siRNA-IMP-a2-a4 V2.00	0	10. siRNA-IMPa2-25 PSPC1-A488 DAPI IMPa2-A546_t_TileScan_001 (Stage 20 of 49)	00-3i3E9TwpDyJbsn3oMgtRTQ
11.59	um	Cell	0.000	1.000	488	8	siRNA-IMPa2-25 PSPC1-A488 IMPa2-A546 DAPI 8C2-siRNA-IMP-a2-a4 V2.00	0	10. siRNA-IMPa2-25 PSPC1-A488 DAPI IMPa2-A546_t_TileScan_001 (Stage 20 of 49)	00-3i3E9TwpDyJbsn3oMgtRTQ
37.9067	um	Cell	0.000	1.000	489	9	siRNA-IMPa2-25 PSPC1-A488 IMPa2-A546 DAPI 8C2-siRNA-IMP-a2-a4 V2.00	0	10. siRNA-IMPa2-25 PSPC1-A488 DAPI IMPa2-A546_t_TileScan_001 (Stage 20 of 49)	00-3i3E9TwpDyJbsn3oMgtRTQ
21.6411	um	Cell	0.000	1.000	490	10	siRNA-IMPa2-25 PSPC1-A488 IMPa2-A546 DAPI 8C2-siRNA-IMP-a2-a4 V2.00	0	10. siRNA-IMPa2-25 PSPC1-A488 DAPI IMPa2-A546_t_TileScan_001 (Stage 20 of 49)	00-3i3E9TwpDyJbsn3oMgtRTQ
10.6205	um	Cell	0.000	1.000	491	11	siRNA-IMPa2-25 PSPC1-A488 IMPa2-A546 DAPI 8C2-siRNA-IMP-a2-a4 V2.00	0	10. siRNA-IMPa2-25 PSPC1-A488 DAPI IMPa2-A546_t_TileScan_001 (Stage 20 of 49)	00-3i3E9TwpDyJbsn3oMgtRTQ
22.1877	um	Cell	0.000	1.000	492	12	siRNA-IMPa2-25 PSPC1-A488 IMPa2-A546 DAPI 8C2-siRNA-IMP-a2-a4 V2.00	0	10. siRNA-IMPa2-25 PSPC1-A488 DAPI IMPa2-A546_t_TileScan_001 (Stage 20 of 49)	00-3i3E9TwpDyJbsn3oMgtRTQ
15.6127	um	Cell	0.000	1.000	493	13	siRNA-IMPa2-25 PSPC1-A488 IMPa2-A546 DAPI 8C2-siRNA-IMP-a2-a4 V2.00	0	10. siRNA-IMPa2-25 PSPC1-A488 DAPI IMPa2-A546_t_TileScan_001 (Stage 20 of 49)	00-3i3E9TwpDyJbsn3oMgtRTQ
21.0955	um	Cell	0.000	1.000	494	14	siRNA-IMPa2-25 PSPC1-A488 IMPa2-A546 DAPI 8C2-siRNA-IMP-a2-a4 V2.00	0	10. siRNA-IMPa2-25 PSPC1-A488 DAPI IMPa2-A546_t_TileScan_001 (Stage 20 of 49)	00-3i3E9TwpDyJbsn3oMgtRTQ
25.2165	um	Cell	0.000	1.000	495	15	siRNA-IMPa2-25 PSPC1-A488 IMPa2-A546 DAPI 8C2-siRNA-IMP-a2-a4 V2.00	0	10. siRNA-IMPa2-25 PSPC1-A488 DAPI IMPa2-A546_t_TileScan_001 (Stage 20 of 49)	00-3i3E9TwpDyJbsn3oMgtRTQ
22.8611	um	Cell	0.000	1.000	496	0	siRNA-IMPa2-25 PSPC1-A488 IMPa2-A546 DAPI 8C2-siRNA-IMP-a2-a4 V2.00	0	10. siRNA-IMPa2-25 PSPC1-A488 DAPI IMPa2-A546_u_TileScan_001 (Stage 21 of 49)	00-V6UZD8LSwJvLzCTSiktBNd
20.3431	um	Cell	0.000	1.000	497	1	siRNA-IMPa2-25 PSPC1-A488 IMPa2-A546 DAPI 8C2-siRNA-IMP-a2-a4 V2.00	0	10. siRNA-IMPa2-25 PSPC1-A488 DAPI IMPa2-A546_u_TileScan_001 (Stage 21 of 49)	00-V6UZD8LSwJvLzCTSiktBNd
22.6659	um	Cell	0.000	1.000	498	2	siRNA-IMPa2-25 PSPC1-A488 IMPa2-A546 DAPI 8C2-siRNA-IMP-a2-a4 V2.00	0	10. siRNA-IMPa2-25 PSPC1-A488 DAPI IMPa2-A546_u_TileScan_001 (Stage 21 of 49)	00-V6UZD8LSwJvLzCTSiktBNd
10.7559	um	Cell	0.000	1.000	499	3	siRNA-IMPa2-25 PSPC1-A488 IMPa2-A546 DAPI 8C2-siRNA-IMP-a2-a4 V2.00	0	10. siRNA-IMPa2-25 PSPC1-A488 DAPI IMPa2-A546_u_TileScan_001 (Stage 21 of 49)	00-V6UZD8LSwJvLzCTSiktBNd
15.4119	um	Cell	0.000	1.000	500	4	siRNA-IMPa2-25 PSPC1-A488 IMPa2-A546 DAPI 8C2-siRNA-IMP-a2-a4 V2.00	0	10. siRNA-IMPa2-25 PSPC1-A488 DAPI IMPa2-A546_u_TileScan_001 (Stage 21 of 49)	00-V6UZD8LSwJvLzCTSiktBNd
14.8724	um	Cell	0.000	1.000	501	5	siRNA-IMPa2-25 PSPC1-A488 IMPa2-A546 DAPI 8C2-siRNA-IMP-a2-a4 V2.00	0	10. siRNA-IMPa2-25 PSPC1-A488 DAPI IMPa2-A546_u_TileScan_001 (Stage 21 of 49)	00-V6UZD8LSwJvLzCTSiktBNd
24.3289	um	Cell	0.000	1.000	502	6	siRNA-IMPa2-25 PSPC1-A488 IMPa2-A546 DAPI 8C2-siRNA-IMP-a2-a4 V2.00	0	10. siRNA-IMPa2-25 PSPC1-A488 DAPI IMPa2-A546_u_TileScan_001 (Stage 21 of 49)	00-V6UZD8LSwJvLzCTSiktBNd
22.1682	um	Cell	0.000	1.000	503	7	siRNA-IMPa2-25 PSPC1-A488 IMPa2-A546 DAPI 8C2-siRNA-IMP-a2-a4 V2.00	0	10. siRNA-IMPa2-25 PSPC1-A488 DAPI IMPa2-A546_u_TileScan_001 (Stage 21 of 49)	00-V6UZD8LSwJvLzCTSiktBNd
18.5768	um	Cell	0.000	1.000	504	8	siRNA-IMPa2-25 PSPC1-A488 IMPa2-A546 DAPI 8C2-siRNA-IMP-a2-a4 V2.00	0	10. siRNA-IMPa2-25 PSPC1-A488 DAPI IMPa2-A546_u_TileScan_001 (Stage 21 of 49)	00-V6UZD8LSwJvLzCTSiktBNd
9.29033	um	Cell	0.000	1.000	505	9	siRNA-IMPa2-25 PSPC1-A488 IMPa2-A546 DAPI 8C2-siRNA-IMP-a2-a4 V2.00	0	10. siRNA-IMPa2-25 PSPC1-A488 DAPI IMPa2-A546_u_TileScan_001 (Stage 21 of 49)	00-V6UZD8LSwJvLzCTSiktBNd
10.342	um	Cell	0.000	1.000	506	10	siRNA-IMPa2-25 PSPC1-A488 IMPa2-A546 DAPI 8C2-siRNA-IMP-a2-a4 V2.00	0	10. siRNA-IMPa2-25 PSPC1-A488 DAPI IMPa2-A546_u_TileScan_001 (Stage 21 of 49)	00-V6UZD8LSwJvLzCTSiktBNd
20.2253	um	Cell	0.000	1.000	507	11	siRNA-IMPa2-25 PSPC1-A488 IMPa2-A546 DAPI 8C2-siRNA-IMP-a2-a4 V2.00	0	10. siRNA-IMPa2-25 PSPC1-A488 DAPI IMPa2-A546_u_TileScan_001 (Stage 21 of 49)	00-V6UZD8LSwJvLzCTSiktBNd
32.1116	um	Cell	0.000	1.000	508	12	siRNA-IMPa2-25 PSPC1-A488 IMPa2-A546 DAPI 8C2-siRNA-IMP-a2-a4 V2.00	0	10. siRNA-IMPa2-25 PSPC1-A488 DAPI IMPa2-A546_u_TileScan_001 (Stage 21 of 49)	00-V6UZD8LSwJvLzCTSiktBNd
48.8897	um	Cell	0.000	1.000	509	13	siRNA-IMPa2-25 PSPC1-A488 IMPa2-A546 DAPI 8C2-siRNA-IMP-a2-a4 V2.00	0	10. siRNA-IMPa2-25 PSPC1-A488 DAPI IMPa2-A546_u_TileScan_001 (Stage 21 of 49)	00-V6UZD8LSwJvLzCTSiktBNd
8.69828	um	Cell	0.000	1.000	510	14	siRNA-IMPa2-25 PSPC1-A488 IMPa2-A546 DAPI 8C2-siRNA-IMP-a2-a4 V2.00	0	10. siRNA-IMPa2-25 PSPC1-A488 DAPI IMPa2-A546_u_TileScan_001 (Stage 21 of 49)	00-V6UZD8LSwJvLzCTSiktBNd
13.4556	um	Cell	0.000	1.000	511	15	siRNA-IMPa2-25 PSPC1-A488 IMPa2-A546 DAPI 8C2-siRNA-IMP-a2-a4 V2.00	0	10. siRNA-IMPa2-25 PSPC1-A488 DAPI IMPa2-A546_u_TileScan_001 (Stage 21 of 49)	00-V6UZD8LSwJvLzCTSiktBNd
26.6787	um	Cell	0.000	1.000	512	16	siRNA-IMPa2-25 PSPC1-A488 IMPa2-A546 DAPI 8C2-siRNA-IMP-a2-a4 V2.00	0	10. siRNA-IMPa2-25 PSPC1-A488 DAPI IMPa2-A546_u_TileScan_001 (Stage 21 of 49)	00-V6UZD8LSwJvLzCTSiktBNd
10.4306	um	Cell	0.000	1.000	513	17	siRNA-IMPa2-25 PSPC1-A488 IMPa2-A546 DAPI 8C2-siRNA-IMP-a2-a4 V2.00	0	10. siRNA-IMPa2-25 PSPC1-A488 DAPI IMPa2-A546_u_TileScan_001 (Stage 21 of 49)	00-V6UZD8LSwJvLzCTSiktBNd
20.2959	um	Cell	0.000	1.000	514	18	siRNA-IMPa2-25 PSPC1-A488 IMPa2-A546 DAPI 8C2-siRNA-IMP-a2-a4 V2.00	0	10. siRNA-IMPa2-25 PSPC1-A488 DAPI IMPa2-A546_u_TileScan_001 (Stage 21 of 49)	00-V6UZD8LSwJvLzCTSiktBNd
9.12088	um	Cell	0.000	1.000	515	0	siRNA-IMPa2-25 PSPC1-A488 IMPa2-A546 DAPI 8C2-siRNA-IMP-a2-a4 V2.00	0	10. siRNA-IMPa2-25 PSPC1-A488 DAPI IMPa2-A546_v_TileScan_001 (Stage 22 of 49)	00-s9thS57Yowjf72eZuXzoh8
22.153	um	Cell	0.000	1.000	516	1	siRNA-IMPa2-25 PSPC1-A488 IMPa2-A546 DAPI 8C2-siRNA-IMP-a2-a4 V2.00	0	10. siRNA-IMPa2-25 PSPC1-A488 DAPI IMPa2-A546_v_TileScan_001 (Stage 22 of 49)	00-s9thS57Yowjf72eZuXzoh8
7.88526	um	Cell	0.000	1.000	517	2	siRNA-IMPa2-25 PSPC1-A488 IMPa2-A546 DAPI 8C2-siRNA-IMP-a2-a4 V2.00	0	10. siRNA-IMPa2-25 PSPC1-A488 DAPI IMPa2-A546_v_TileScan_001 (Stage 22 of 49)	00-s9thS57Yowjf72eZuXzoh8
27.146	um	Cell	0.000	1.000	518	3	siRNA-IMPa2-25 PSPC1-A488 IMPa2-A546 DAPI 8C2-siRNA-IMP-a2-a4 V2.00	0	10. siRNA-IMPa2-25 PSPC1-A488 DAPI IMPa2-A546_v_TileScan_001 (Stage 22 of 49)	00-s9thS57Yowjf72eZuXzoh8
15.6898	um	Cell	0.000	1.000	519	4	siRNA-IMPa2-25 PSPC1-A488 IMPa2-A546 DAPI 8C2-siRNA-IMP-a2-a4 V2.00	0	10. siRNA-IMPa2-25 PSPC1-A488 DAPI IMPa2-A546_v_TileScan_001 (Stage 22 of 49)	00-s9thS57Yowjf72eZuXzoh8
12.5619	um	Cell	0.000	1.000	520	5	siRNA-IMPa2-25 PSPC1-A488 IMPa2-A546 DAPI 8C2-siRNA-IMP-a2-a4 V2.00	0	10. siRNA-IMPa2-25 PSPC1-A488 DAPI IMPa2-A546_v_TileScan_001 (Stage 22 of 49)	00-s9thS57Yowjf72eZuXzoh8
27.4236	um	Cell	0.000	1.000	521	6	siRNA-IMPa2-25 PSPC1-A488 IMPa2-A546 DAPI 8C2-siRNA-IMP-a2-a4 V2.00	0	10. siRNA-IMPa2-25 PSPC1-A488 DAPI IMPa2-A546_v_TileScan_001 (Stage 22 of 49)	00-s9thS57Yowjf72eZuXzoh8
18.2777	um	Cell	0.000	1.000	522	7	siRNA-IMPa2-25 PSPC1-A488 IMPa2-A546 DAPI 8C2-siRNA-IMP-a2-a4 V2.00	0	10. siRNA-IMPa2-25 PSPC1-A488 DAPI IMPa2-A546_v_TileScan_001 (Stage 22 of 49)	00-s9thS57Yowjf72eZuXzoh8
17.3068	um	Cell	0.000	1.000	523	8	siRNA-IMPa2-25 PSPC1-A488 IMPa2-A546 DAPI 8C2-siRNA-IMP-a2-a4 V2.00	0	10. siRNA-IMPa2-25 PSPC1-A488 DAPI IMPa2-A546_v_TileScan_001 (Stage 22 of 49)	00-s9thS57Yowjf72eZuXzoh8
25.9265	um	Cell	0.000	1.000	524	9	siRNA-IMPa2-25 PSPC1-A488 IMPa2-A546 DAPI 8C2-siRNA-IMP-a2-a4 V2.00	0	10. siRNA-IMPa2-25 PSPC1-A488 DAPI IMPa2-A546_v_TileScan_001 (Stage 22 of 49)	00-s9thS57Yowjf72eZuXzoh8
13.8591	um	Cell	0.000	1.000	525	10	siRNA-IMPa2-25 PSPC1-A488 IMPa2-A546 DAPI 8C2-siRNA-IMP-a2-a4 V2.00	0	10. siRNA-IMPa2-25 PSPC1-A488 DAPI IMPa2-A546_v_TileScan_001 (Stage 22 of 49)	00-s9thS57Yowjf72eZuXzoh8
24.117	um	Cell	0.000	1.000	526	11	siRNA-IMPa2-25 PSPC1-A488 IMPa2-A546 DAPI 8C2-siRNA-IMP-a2-a4 V2.00	0	10. siRNA-IMPa2-25 PSPC1-A488 DAPI IMPa2-A546_v_TileScan_001 (Stage 22 of 49)	00-s9thS57Yowjf72eZuXzoh8
19.6815	um	Cell	0.000	1.000	527	12	siRNA-IMPa2-25 PSPC1-A488 IMPa2-A546 DAPI 8C2-siRNA-IMP-a2-a4 V2.00	0	10. siRNA-IMPa2-25 PSPC1-A488 DAPI IMPa2-A546_v_TileScan_001 (Stage 22 of 49)	00-s9thS57Yowjf72eZuXzoh8
7.64029	um	Cell	0.000	1.000	528	13	siRNA-IMPa2-25 PSPC1-A488 IMPa2-A546 DAPI 8C2-siRNA-IMP-a2-a4 V2.00	0	10. siRNA-IMPa2-25 PSPC1-A488 DAPI IMPa2-A546_v_TileScan_001 (Stage 22 of 49)	00-s9thS57Yowjf72eZuXzoh8
27.2063	um	Cell	0.000	1.000	529	0	siRNA-IMPa2-25 PSPC1-A488 IMPa2-A546 DAPI 8C2-siRNA-IMP-a2-a4 V2.00	0	10. siRNA-IMPa2-25 PSPC1-A488 DAPI IMPa2-A546_w_TileScan_001 (Stage 23 of 49)	00-qMHZGqjPvcHecYwKLio2Q9
15.4759	um	Cell	0.000	1.000	530	1	siRNA-IMPa2-25 PSPC1-A488 IMPa2-A546 DAPI 8C2-siRNA-IMP-a2-a4 V2.00	0	10. siRNA-IMPa2-25 PSPC1-A488 DAPI IMPa2-A546_w_TileScan_001 (Stage 23 of 49)	00-qMHZGqjPvcHecYwKLio2Q9
25.0498	um	Cell	0.000	1.000	531	2	siRNA-IMPa2-25 PSPC1-A488 IMPa2-A546 DAPI 8C2-siRNA-IMP-a2-a4 V2.00	0	10. siRNA-IMPa2-25 PSPC1-A488 DAPI IMPa2-A546_w_TileScan_001 (Stage 23 of 49)	00-qMHZGqjPvcHecYwKLio2Q9
11.6221	um	Cell	0.000	1.000	532	3	siRNA-IMPa2-25 PSPC1-A488 IMPa2-A546 DAPI 8C2-siRNA-IMP-a2-a4 V2.00	0	10. siRNA-IMPa2-25 PSPC1-A488 DAPI IMPa2-A546_w_TileScan_001 (Stage 23 of 49)	00-qMHZGqjPvcHecYwKLio2Q9
11.4466	um	Cell	0.000	1.000	533	4	siRNA-IMPa2-25 PSPC1-A488 IMPa2-A546 DAPI 8C2-siRNA-IMP-a2-a4 V2.00	0	10. siRNA-IMPa2-25 PSPC1-A488 DAPI IMPa2-A546_w_TileScan_001 (Stage 23 of 49)	00-qMHZGqjPvcHecYwKLio2Q9
10.3743	um	Cell	0.000	1.000	534	5	siRNA-IMPa2-25 PSPC1-A488 IMPa2-A546 DAPI 8C2-siRNA-IMP-a2-a4 V2.00	0	10. siRNA-IMPa2-25 PSPC1-A488 DAPI IMPa2-A546_w_TileScan_001 (Stage 23 of 49)	00-qMHZGqjPvcHecYwKLio2Q9
12.9651	um	Cell	0.000	1.000	535	6	siRNA-IMPa2-25 PSPC1-A488 IMPa2-A546 DAPI 8C2-siRNA-IMP-a2-a4 V2.00	0	10. siRNA-IMPa2-25 PSPC1-A488 DAPI IMPa2-A546_w_TileScan_001 (Stage 23 of 49)	00-qMHZGqjPvcHecYwKLio2Q9
32.6344	um	Cell	0.000	1.000	536	7	siRNA-IMPa2-25 PSPC1-A488 IMPa2-A546 DAPI 8C2-siRNA-IMP-a2-a4 V2.00	0	10. siRNA-IMPa2-25 PSPC1-A488 DAPI IMPa2-A546_w_TileScan_001 (Stage 23 of 49)	00-qMHZGqjPvcHecYwKLio2Q9
14.0598	um	Cell	0.000	1.000	537	8	siRNA-IMPa2-25 PSPC1-A488 IMPa2-A546 DAPI 8C2-siRNA-IMP-a2-a4 V2.00	0	10. siRNA-IMPa2-25 PSPC1-A488 DAPI IMPa2-A546_w_TileScan_001 (Stage 23 of 49)	00-qMHZGqjPvcHecYwKLio2Q9
18.5418	um	Cell	0.000	1.000	538	9	siRNA-IMPa2-25 PSPC1-A488 IMPa2-A546 DAPI 8C2-siRNA-IMP-a2-a4 V2.00	0	10. siRNA-IMPa2-25 PSPC1-A488 DAPI IMPa2-A546_w_TileScan_001 (Stage 23 of 49)	00-qMHZGqjPvcHecYwKLio2Q9
23.5736	um	Cell	0.000	1.000	539	10	siRNA-IMPa2-25 PSPC1-A488 IMPa2-A546 DAPI 8C2-siRNA-IMP-a2-a4 V2.00	0	10. siRNA-IMPa2-25 PSPC1-A488 DAPI IMPa2-A546_w_TileScan_001 (Stage 23 of 49)	00-qMHZGqjPvcHecYwKLio2Q9
8.79384	um	Cell	0.000	1.000	540	11	siRNA-IMPa2-25 PSPC1-A488 IMPa2-A546 DAPI 8C2-siRNA-IMP-a2-a4 V2.00	0	10. siRNA-IMPa2-25 PSPC1-A488 DAPI IMPa2-A546_w_TileScan_001 (Stage 23 of 49)	00-qMHZGqjPvcHecYwKLio2Q9
7.01287	um	Cell	0.000	1.000	541	12	siRNA-IMPa2-25 PSPC1-A488 IMPa2-A546 DAPI 8C2-siRNA-IMP-a2-a4 V2.00	0	10. siRNA-IMPa2-25 PSPC1-A488 DAPI IMPa2-A546_w_TileScan_001 (Stage 23 of 49)	00-qMHZGqjPvcHecYwKLio2Q9
17.1689	um	Cell	0.000	1.000	542	13	siRNA-IMPa2-25 PSPC1-A488 IMPa2-A546 DAPI 8C2-siRNA-IMP-a2-a4 V2.00	0	10. siRNA-IMPa2-25 PSPC1-A488 DAPI IMPa2-A546_w_TileScan_001 (Stage 23 of 49)	00-qMHZGqjPvcHecYwKLio2Q9
30.2208	um	Cell	0.000	1.000	543	14	siRNA-IMPa2-25 PSPC1-A488 IMPa2-A546 DAPI 8C2-siRNA-IMP-a2-a4 V2.00	0	10. siRNA-IMPa2-25 PSPC1-A488 DAPI IMPa2-A546_w_TileScan_001 (Stage 23 of 49)	00-qMHZGqjPvcHecYwKLio2Q9
12.4448	um	Cell	0.000	1.000	544	0	siRNA-IMPa2-25 PSPC1-A488 IMPa2-A546 DAPI 8C2-siRNA-IMP-a2-a4 V2.00	0	10. siRNA-IMPa2-25 PSPC1-A488 DAPI IMPa2-A546_x_TileScan_001 (Stage 24 of 49)	00-bGUJFU2MshMDdURHQnogeL
12.2656	um	Cell	0.000	1.000	545	1	siRNA-IMPa2-25 PSPC1-A488 IMPa2-A546 DAPI 8C2-siRNA-IMP-a2-a4 V2.00	0	10. siRNA-IMPa2-25 PSPC1-A488 DAPI IMPa2-A546_x_TileScan_001 (Stage 24 of 49)	00-bGUJFU2MshMDdURHQnogeL
13.6575	um	Cell	0.000	1.000	546	2	siRNA-IMPa2-25 PSPC1-A488 IMPa2-A546 DAPI 8C2-siRNA-IMP-a2-a4 V2.00	0	10. siRNA-IMPa2-25 PSPC1-A488 DAPI IMPa2-A546_x_TileScan_001 (Stage 24 of 49)	00-bGUJFU2MshMDdURHQnogeL
19.4178	um	Cell	0.000	1.000	547	3	siRNA-IMPa2-25 PSPC1-A488 IMPa2-A546 DAPI 8C2-siRNA-IMP-a2-a4 V2.00	0	10. siRNA-IMPa2-25 PSPC1-A488 DAPI IMPa2-A546_x_TileScan_001 (Stage 24 of 49)	00-bGUJFU2MshMDdURHQnogeL
17.4143	um	Cell	0.000	1.000	548	4	siRNA-IMPa2-25 PSPC1-A488 IMPa2-A546 DAPI 8C2-siRNA-IMP-a2-a4 V2.00	0	10. siRNA-IMPa2-25 PSPC1-A488 DAPI IMPa2-A546_x_TileScan_001 (Stage 24 of 49)	00-bGUJFU2MshMDdURHQnogeL
13.1019	um	Cell	0.000	1.000	549	5	siRNA-IMPa2-25 PSPC1-A488 IMPa2-A546 DAPI 8C2-siRNA-IMP-a2-a4 V2.00	0	10. siRNA-IMPa2-25 PSPC1-A488 DAPI IMPa2-A546_x_TileScan_001 (Stage 24 of 49)	00-bGUJFU2MshMDdURHQnogeL
9.02465	um	Cell	0.000	1.000	550	6	siRNA-IMPa2-25 PSPC1-A488 IMPa2-A546 DAPI 8C2-siRNA-IMP-a2-a4 V2.00	0	10. siRNA-IMPa2-25 PSPC1-A488 DAPI IMPa2-A546_x_TileScan_001 (Stage 24 of 49)	00-bGUJFU2MshMDdURHQnogeL
56.2361	um	Cell	0.000	1.000	551	7	siRNA-IMPa2-25 PSPC1-A488 IMPa2-A546 DAPI 8C2-siRNA-IMP-a2-a4 V2.00	0	10. siRNA-IMPa2-25 PSPC1-A488 DAPI IMPa2-A546_x_TileScan_001 (Stage 24 of 49)	00-bGUJFU2MshMDdURHQnogeL
23.3819	um	Cell	0.000	1.000	552	8	siRNA-IMPa2-25 PSPC1-A488 IMPa2-A546 DAPI 8C2-siRNA-IMP-a2-a4 V2.00	0	10. siRNA-IMPa2-25 PSPC1-A488 DAPI IMPa2-A546_x_TileScan_001 (Stage 24 of 49)	00-bGUJFU2MshMDdURHQnogeL
21.6595	um	Cell	0.000	1.000	553	9	siRNA-IMPa2-25 PSPC1-A488 IMPa2-A546 DAPI 8C2-siRNA-IMP-a2-a4 V2.00	0	10. siRNA-IMPa2-25 PSPC1-A488 DAPI IMPa2-A546_x_TileScan_001 (Stage 24 of 49)	00-bGUJFU2MshMDdURHQnogeL
31.9539	um	Cell	0.000	1.000	554	10	siRNA-IMPa2-25 PSPC1-A488 IMPa2-A546 DAPI 8C2-siRNA-IMP-a2-a4 V2.00	0	10. siRNA-IMPa2-25 PSPC1-A488 DAPI IMPa2-A546_x_TileScan_001 (Stage 24 of 49)	00-bGUJFU2MshMDdURHQnogeL
14.5583	um	Cell	0.000	1.000	555	11	siRNA-IMPa2-25 PSPC1-A488 IMPa2-A546 DAPI 8C2-siRNA-IMP-a2-a4 V2.00	0	10. siRNA-IMPa2-25 PSPC1-A488 DAPI IMPa2-A546_x_TileScan_001 (Stage 24 of 49)	00-bGUJFU2MshMDdURHQnogeL
23.2626	um	Cell	0.000	1.000	556	12	siRNA-IMPa2-25 PSPC1-A488 IMPa2-A546 DAPI 8C2-siRNA-IMP-a2-a4 V2.00	0	10. siRNA-IMPa2-25 PSPC1-A488 DAPI IMPa2-A546_x_TileScan_001 (Stage 24 of 49)	00-bGUJFU2MshMDdURHQnogeL
9.90903	um	Cell	0.000	1.000	557	13	siRNA-IMPa2-25 PSPC1-A488 IMPa2-A546 DAPI 8C2-siRNA-IMP-a2-a4 V2.00	0	10. siRNA-IMPa2-25 PSPC1-A488 DAPI IMPa2-A546_x_TileScan_001 (Stage 24 of 49)	00-bGUJFU2MshMDdURHQnogeL
11.3523	um	Cell	0.000	1.000	558	0	siRNA-IMPa2-25 PSPC1-A488 IMPa2-A546 DAPI 8C2-siRNA-IMP-a2-a4 V2.00	0	10. siRNA-IMPa2-25 PSPC1-A488 DAPI IMPa2-A546_y_TileScan_001 (Stage 25 of 49)	00-6J6SH6vP62emqRZ2vxjH66
14.5125	um	Cell	0.000	1.000	559	1	siRNA-IMPa2-25 PSPC1-A488 IMPa2-A546 DAPI 8C2-siRNA-IMP-a2-a4 V2.00	0	10. siRNA-IMPa2-25 PSPC1-A488 DAPI IMPa2-A546_y_TileScan_001 (Stage 25 of 49)	00-6J6SH6vP62emqRZ2vxjH66
17.465	um	Cell	0.000	1.000	560	2	siRNA-IMPa2-25 PSPC1-A488 IMPa2-A546 DAPI 8C2-siRNA-IMP-a2-a4 V2.00	0	10. siRNA-IMPa2-25 PSPC1-A488 DAPI IMPa2-A546_y_TileScan_001 (Stage 25 of 49)	00-6J6SH6vP62emqRZ2vxjH66
8.87544	um	Cell	0.000	1.000	561	3	siRNA-IMPa2-25 PSPC1-A488 IMPa2-A546 DAPI 8C2-siRNA-IMP-a2-a4 V2.00	0	10. siRNA-IMPa2-25 PSPC1-A488 DAPI IMPa2-A546_y_TileScan_001 (Stage 25 of 49)	00-6J6SH6vP62emqRZ2vxjH66
11.8075	um	Cell	0.000	1.000	562	4	siRNA-IMPa2-25 PSPC1-A488 IMPa2-A546 DAPI 8C2-siRNA-IMP-a2-a4 V2.00	0	10. siRNA-IMPa2-25 PSPC1-A488 DAPI IMPa2-A546_y_TileScan_001 (Stage 25 of 49)	00-6J6SH6vP62emqRZ2vxjH66
10.2366	um	Cell	0.000	1.000	563	5	siRNA-IMPa2-25 PSPC1-A488 IMPa2-A546 DAPI 8C2-siRNA-IMP-a2-a4 V2.00	0	10. siRNA-IMPa2-25 PSPC1-A488 DAPI IMPa2-A546_y_TileScan_001 (Stage 25 of 49)	00-6J6SH6vP62emqRZ2vxjH66
12.5217	um	Cell	0.000	1.000	564	6	siRNA-IMPa2-25 PSPC1-A488 IMPa2-A546 DAPI 8C2-siRNA-IMP-a2-a4 V2.00	0	10. siRNA-IMPa2-25 PSPC1-A488 DAPI IMPa2-A546_y_TileScan_001 (Stage 25 of 49)	00-6J6SH6vP62emqRZ2vxjH66
23.4564	um	Cell	0.000	1.000	565	7	siRNA-IMPa2-25 PSPC1-A488 IMPa2-A546 DAPI 8C2-siRNA-IMP-a2-a4 V2.00	0	10. siRNA-IMPa2-25 PSPC1-A488 DAPI IMPa2-A546_y_TileScan_001 (Stage 25 of 49)	00-6J6SH6vP62emqRZ2vxjH66
21.3644	um	Cell	0.000	1.000	566	8	siRNA-IMPa2-25 PSPC1-A488 IMPa2-A546 DAPI 8C2-siRNA-IMP-a2-a4 V2.00	0	10. siRNA-IMPa2-25 PSPC1-A488 DAPI IMPa2-A546_y_TileScan_001 (Stage 25 of 49)	00-6J6SH6vP62emqRZ2vxjH66
19.5003	um	Cell	0.000	1.000	567	9	siRNA-IMPa2-25 PSPC1-A488 IMPa2-A546 DAPI 8C2-siRNA-IMP-a2-a4 V2.00	0	10. siRNA-IMPa2-25 PSPC1-A488 DAPI IMPa2-A546_y_TileScan_001 (Stage 25 of 49)	00-6J6SH6vP62emqRZ2vxjH66
31.9354	um	Cell	0.000	1.000	568	0	siRNA-IMPa2-25 PSPC1-A488 IMPa2-A546 DAPI 8C2-siRNA-IMP-a2-a4 V2.00	0	10. siRNA-IMPa2-25 PSPC1-A488 DAPI IMPa2-A546_z_TileScan_001 (Stage 26 of 49)	00-8cB7mKAjY4amWTjMerJTtX
17.3084	um	Cell	0.000	1.000	569	1	siRNA-IMPa2-25 PSPC1-A488 IMPa2-A546 DAPI 8C2-siRNA-IMP-a2-a4 V2.00	0	10. siRNA-IMPa2-25 PSPC1-A488 DAPI IMPa2-A546_z_TileScan_001 (Stage 26 of 49)	00-8cB7mKAjY4amWTjMerJTtX
9.3523	um	Cell	0.000	1.000	570	2	siRNA-IMPa2-25 PSPC1-A488 IMPa2-A546 DAPI 8C2-siRNA-IMP-a2-a4 V2.00	0	10. siRNA-IMPa2-25 PSPC1-A488 DAPI IMPa2-A546_z_TileScan_001 (Stage 26 of 49)	00-8cB7mKAjY4amWTjMerJTtX
20.3433	um	Cell	0.000	1.000	571	3	siRNA-IMPa2-25 PSPC1-A488 IMPa2-A546 DAPI 8C2-siRNA-IMP-a2-a4 V2.00	0	10. siRNA-IMPa2-25 PSPC1-A488 DAPI IMPa2-A546_z_TileScan_001 (Stage 26 of 49)	00-8cB7mKAjY4amWTjMerJTtX
8.21069	um	Cell	0.000	1.000	572	4	siRNA-IMPa2-25 PSPC1-A488 IMPa2-A546 DAPI 8C2-siRNA-IMP-a2-a4 V2.00	0	10. siRNA-IMPa2-25 PSPC1-A488 DAPI IMPa2-A546_z_TileScan_001 (Stage 26 of 49)	00-8cB7mKAjY4amWTjMerJTtX
51.8816	um	Cell	0.000	1.000	573	5	siRNA-IMPa2-25 PSPC1-A488 IMPa2-A546 DAPI 8C2-siRNA-IMP-a2-a4 V2.00	0	10. siRNA-IMPa2-25 PSPC1-A488 DAPI IMPa2-A546_z_TileScan_001 (Stage 26 of 49)	00-8cB7mKAjY4amWTjMerJTtX
17.7033	um	Cell	0.000	1.000	574	6	siRNA-IMPa2-25 PSPC1-A488 IMPa2-A546 DAPI 8C2-siRNA-IMP-a2-a4 V2.00	0	10. siRNA-IMPa2-25 PSPC1-A488 DAPI IMPa2-A546_z_TileScan_001 (Stage 26 of 49)	00-8cB7mKAjY4amWTjMerJTtX
14.1738	um	Cell	0.000	1.000	575	7	siRNA-IMPa2-25 PSPC1-A488 IMPa2-A546 DAPI 8C2-siRNA-IMP-a2-a4 V2.00	0	10. siRNA-IMPa2-25 PSPC1-A488 DAPI IMPa2-A546_z_TileScan_001 (Stage 26 of 49)	00-8cB7mKAjY4amWTjMerJTtX
31.0369	um	Cell	0.000	1.000	576	8	siRNA-IMPa2-25 PSPC1-A488 IMPa2-A546 DAPI 8C2-siRNA-IMP-a2-a4 V2.00	0	10. siRNA-IMPa2-25 PSPC1-A488 DAPI IMPa2-A546_z_TileScan_001 (Stage 26 of 49)	00-8cB7mKAjY4amWTjMerJTtX
