# Supplementary material for: Development of a pipeline for automated, high-throughput analysis of paraspeckle proteins reveals specific roles for importin α proteins
Source: Sci Rep. 2017 Feb 27;7:43323. doi: 10.1038/srep43323 (PMC5379994; doi:10.1038/srep43323)
Supplement: Supplementary Dataset SD1-J [file srep43323-s12.zip › I8P/8C2-siRNA-IMPa2-PSPC1/_/siRNA-IMPa2-25 PSPC1-A488 IMPa2-A546 DAPI 8C2-siRNA-IMP-a2-a4 V2.00_Statistics/siRNA-IMPa2-25 PSPC1-A488 IMPa2-A546 DAPI 8C2-siRNA-IMP-a2-a4 V2.00_Overall.csv]

Overall
====================
Variable	Value	Unit	Birth [s]	Death [s]	ID
Number of Cells per Time Point	14		0.000	1.000
Number of Cells per Time Point	15		0.000	1.000
Number of Cells per Time Point	16		0.000	1.000
Number of Cells per Time Point	10		0.000	1.000
Number of Cells per Time Point	9		0.000	1.000
Number of Cells per Time Point	7		0.000	1.000
Number of Cells per Time Point	15		0.000	1.000
Number of Cells per Time Point	17		0.000	1.000
Number of Cells per Time Point	13		0.000	1.000
Number of Cells per Time Point	18		0.000	1.000
Number of Cells per Time Point	10		0.000	1.000
Number of Cells per Time Point	18		0.000	1.000
Number of Cells per Time Point	15		0.000	1.000
Number of Cells per Time Point	13		0.000	1.000
Number of Cells per Time Point	8		0.000	1.000
Number of Cells per Time Point	9		0.000	1.000
Number of Cells per Time Point	12		0.000	1.000
Number of Cells per Time Point	9		0.000	1.000
Number of Cells per Time Point	15		0.000	1.000
Number of Cells per Time Point	12		0.000	1.000
Number of Cells per Time Point	5		0.000	1.000
Number of Cells per Time Point	2		0.000	1.000
Number of Cells per Time Point	4		0.000	1.000
Number of Cells per Time Point	11		0.000	1.000
Number of Cells per Time Point	11		0.000	1.000
Number of Cells per Time Point	9		0.000	1.000
Number of Cells per Time Point	7		0.000	1.000
Number of Cells per Time Point	9		0.000	1.000
Number of Cells per Time Point	7		0.000	1.000
Number of Cells per Time Point	11		0.000	1.000
Number of Cells per Time Point	16		0.000	1.000
Number of Cells per Time Point	13		0.000	1.000
Number of Cells per Time Point	9		0.000	1.000
Number of Cells per Time Point	13		0.000	1.000
Number of Cells per Time Point	23		0.000	1.000
Number of Cells per Time Point	13		0.000	1.000
Number of Cells per Time Point	12		0.000	1.000
Number of Cells per Time Point	19		0.000	1.000
Number of Cells per Time Point	14		0.000	1.000
Number of Cells per Time Point	5		0.000	1.000
Number of Cells per Time Point	12		0.000	1.000
Number of Cells per Time Point	16		0.000	1.000
Number of Cells per Time Point	19		0.000	1.000
Number of Cells per Time Point	14		0.000	1.000
Number of Cells per Time Point	15		0.000	1.000
Number of Cells per Time Point	14		0.000	1.000
Number of Cells per Time Point	10		0.000	1.000
Number of Cells per Time Point	9		0.000	1.000
Number of Nuclei per Time Point	19		0.000	1.000
Number of Nuclei per Time Point	16		0.000	1.000
Number of Nuclei per Time Point	18		0.000	1.000
Number of Nuclei per Time Point	9		0.000	1.000
Number of Nuclei per Time Point	9		0.000	1.000
Number of Nuclei per Time Point	4		0.000	1.000
Number of Nuclei per Time Point	13		0.000	1.000
Number of Nuclei per Time Point	20		0.000	1.000
Number of Nuclei per Time Point	17		0.000	1.000
Number of Nuclei per Time Point	18		0.000	1.000
Number of Nuclei per Time Point	11		0.000	1.000
Number of Nuclei per Time Point	16		0.000	1.000
Number of Nuclei per Time Point	16		0.000	1.000
Number of Nuclei per Time Point	13		0.000	1.000
Number of Nuclei per Time Point	6		0.000	1.000
Number of Nuclei per Time Point	9		0.000	1.000
Number of Nuclei per Time Point	11		0.000	1.000
Number of Nuclei per Time Point	12		0.000	1.000
Number of Nuclei per Time Point	17		0.000	1.000
Number of Nuclei per Time Point	11		0.000	1.000
Number of Nuclei per Time Point	5		0.000	1.000
Number of Nuclei per Time Point	1		0.000	1.000
Number of Nuclei per Time Point	6		0.000	1.000
Number of Nuclei per Time Point	11		0.000	1.000
Number of Nuclei per Time Point	11		0.000	1.000
Number of Nuclei per Time Point	10		0.000	1.000
Number of Nuclei per Time Point	6		0.000	1.000
Number of Nuclei per Time Point	7		0.000	1.000
Number of Nuclei per Time Point	8		0.000	1.000
Number of Nuclei per Time Point	13		0.000	1.000
Number of Nuclei per Time Point	16		0.000	1.000
Number of Nuclei per Time Point	14		0.000	1.000
Number of Nuclei per Time Point	11		0.000	1.000
Number of Nuclei per Time Point	14		0.000	1.000
Number of Nuclei per Time Point	26		0.000	1.000
Number of Nuclei per Time Point	13		0.000	1.000
Number of Nuclei per Time Point	13		0.000	1.000
Number of Nuclei per Time Point	25		0.000	1.000
Number of Nuclei per Time Point	12		0.000	1.000
Number of Nuclei per Time Point	4		0.000	1.000
Number of Nuclei per Time Point	12		0.000	1.000
Number of Nuclei per Time Point	16		0.000	1.000
Number of Nuclei per Time Point	20		0.000	1.000
Number of Nuclei per Time Point	17		0.000	1.000
Number of Nuclei per Time Point	16		0.000	1.000
Number of Nuclei per Time Point	14		0.000	1.000
Number of Nuclei per Time Point	12		0.000	1.000
Number of Nuclei per Time Point	14		0.000	1.000
Number of Vesicles Paraspeckles per Time Point	144		0.000	1.000
Number of Vesicles Paraspeckles per Time Point	118		0.000	1.000
Number of Vesicles Paraspeckles per Time Point	88		0.000	1.000
Number of Vesicles Paraspeckles per Time Point	68		0.000	1.000
Number of Vesicles Paraspeckles per Time Point	86		0.000	1.000
Number of Vesicles Paraspeckles per Time Point	41		0.000	1.000
Number of Vesicles Paraspeckles per Time Point	58		0.000	1.000
Number of Vesicles Paraspeckles per Time Point	135		0.000	1.000
Number of Vesicles Paraspeckles per Time Point	153		0.000	1.000
Number of Vesicles Paraspeckles per Time Point	193		0.000	1.000
Number of Vesicles Paraspeckles per Time Point	93		0.000	1.000
Number of Vesicles Paraspeckles per Time Point	143		0.000	1.000
Number of Vesicles Paraspeckles per Time Point	163		0.000	1.000
Number of Vesicles Paraspeckles per Time Point	113		0.000	1.000
Number of Vesicles Paraspeckles per Time Point	45		0.000	1.000
Number of Vesicles Paraspeckles per Time Point	44		0.000	1.000
Number of Vesicles Paraspeckles per Time Point	98		0.000	1.000
Number of Vesicles Paraspeckles per Time Point	95		0.000	1.000
Number of Vesicles Paraspeckles per Time Point	165		0.000	1.000
Number of Vesicles Paraspeckles per Time Point	95		0.000	1.000
Number of Vesicles Paraspeckles per Time Point	42		0.000	1.000
Number of Vesicles Paraspeckles per Time Point	1		0.000	1.000
Number of Vesicles Paraspeckles per Time Point	19		0.000	1.000
Number of Vesicles Paraspeckles per Time Point	115		0.000	1.000
Number of Vesicles Paraspeckles per Time Point	130		0.000	1.000
Number of Vesicles Paraspeckles per Time Point	95		0.000	1.000
Number of Vesicles Paraspeckles per Time Point	41		0.000	1.000
Number of Vesicles Paraspeckles per Time Point	50		0.000	1.000
Number of Vesicles Paraspeckles per Time Point	108		0.000	1.000
Number of Vesicles Paraspeckles per Time Point	101		0.000	1.000
Number of Vesicles Paraspeckles per Time Point	169		0.000	1.000
Number of Vesicles Paraspeckles per Time Point	79		0.000	1.000
Number of Vesicles Paraspeckles per Time Point	63		0.000	1.000
Number of Vesicles Paraspeckles per Time Point	55		0.000	1.000
Number of Vesicles Paraspeckles per Time Point	207		0.000	1.000
Number of Vesicles Paraspeckles per Time Point	157		0.000	1.000
Number of Vesicles Paraspeckles per Time Point	41		0.000	1.000
Number of Vesicles Paraspeckles per Time Point	112		0.000	1.000
Number of Vesicles Paraspeckles per Time Point	95		0.000	1.000
Number of Vesicles Paraspeckles per Time Point	11		0.000	1.000
Number of Vesicles Paraspeckles per Time Point	118		0.000	1.000
Number of Vesicles Paraspeckles per Time Point	139		0.000	1.000
Number of Vesicles Paraspeckles per Time Point	132		0.000	1.000
Number of Vesicles Paraspeckles per Time Point	100		0.000	1.000
Number of Vesicles Paraspeckles per Time Point	58		0.000	1.000
Number of Vesicles Paraspeckles per Time Point	73		0.000	1.000
Number of Vesicles Paraspeckles per Time Point	39		0.000	1.000
Number of Vesicles Paraspeckles per Time Point	98		0.000	1.000
Total Number of Cells	577
Total Number of Nuclei	612
Total Number of Vesicles Paraspeckles	4586
