# Supplementary material for: Development of a pipeline for automated, high-throughput analysis of paraspeckle proteins reveals specific roles for importin α proteins
Source: Sci Rep. 2017 Feb 27;7:43323. doi: 10.1038/srep43323 (PMC5379994; doi:10.1038/srep43323)
Supplement: Supplementary Dataset SD1-J [file srep43323-s12.zip › I8P/8C2-siRNA-IMPa2-PSPC1/_/siRNA-IMPa2-25 PSPC1-A488 IMPa2-A546 DAPI 8C2-siRNA-IMP-a2-a4 V2.00_Statistics/siRNA-IMPa2-25 PSPC1-A488 IMPa2-A546 DAPI 8C2-siRNA-IMP-a2-a4 V2.00_Vesicles_Paraspeckle_Area.csv]

Vesicles Paraspeckle Area
====================
Value	Unit	Category	Birth [s]	Death [s]	CellID	ID	OriginalID	Original Component Name	Original Component ID	Original Image Name	Original Image ID
3.22304	um^2	Vesicles Paraspeckle	0.000	1.000	0	200000000	200000000	siRNA-IMPa2-25 PSPC1-A488 IMPa2-A546 DAPI 8C2-siRNA-IMP-a2-a4 V2.00	0	10. siRNA-IMPa2-25 PSPC1-A488 DAPI IMPa2-A546_a_TileScan_001 (Stage 1 of 49)	00-kwQ6sw2Ua3vCj4oGkoBXVH
0.921109	um^2	Vesicles Paraspeckle	0.000	1.000	0	200000001	200000001	siRNA-IMPa2-25 PSPC1-A488 IMPa2-A546 DAPI 8C2-siRNA-IMP-a2-a4 V2.00	0	10. siRNA-IMPa2-25 PSPC1-A488 DAPI IMPa2-A546_a_TileScan_001 (Stage 1 of 49)	00-kwQ6sw2Ua3vCj4oGkoBXVH
3.28245	um^2	Vesicles Paraspeckle	0.000	1.000	0	200000002	200000002	siRNA-IMPa2-25 PSPC1-A488 IMPa2-A546 DAPI 8C2-siRNA-IMP-a2-a4 V2.00	0	10. siRNA-IMPa2-25 PSPC1-A488 DAPI IMPa2-A546_a_TileScan_001 (Stage 1 of 49)	00-kwQ6sw2Ua3vCj4oGkoBXVH
1.32602	um^2	Vesicles Paraspeckle	0.000	1.000	0	200000003	200000003	siRNA-IMPa2-25 PSPC1-A488 IMPa2-A546 DAPI 8C2-siRNA-IMP-a2-a4 V2.00	0	10. siRNA-IMPa2-25 PSPC1-A488 DAPI IMPa2-A546_a_TileScan_001 (Stage 1 of 49)	00-kwQ6sw2Ua3vCj4oGkoBXVH
3.10253	um^2	Vesicles Paraspeckle	0.000	1.000	0	200000004	200000004	siRNA-IMPa2-25 PSPC1-A488 IMPa2-A546 DAPI 8C2-siRNA-IMP-a2-a4 V2.00	0	10. siRNA-IMPa2-25 PSPC1-A488 DAPI IMPa2-A546_a_TileScan_001 (Stage 1 of 49)	00-kwQ6sw2Ua3vCj4oGkoBXVH
1.46216	um^2	Vesicles Paraspeckle	0.000	1.000	0	200000005	200000005	siRNA-IMPa2-25 PSPC1-A488 IMPa2-A546 DAPI 8C2-siRNA-IMP-a2-a4 V2.00	0	10. siRNA-IMPa2-25 PSPC1-A488 DAPI IMPa2-A546_a_TileScan_001 (Stage 1 of 49)	00-kwQ6sw2Ua3vCj4oGkoBXVH
0.61492	um^2	Vesicles Paraspeckle	0.000	1.000	0	200000006	200000006	siRNA-IMPa2-25 PSPC1-A488 IMPa2-A546 DAPI 8C2-siRNA-IMP-a2-a4 V2.00	0	10. siRNA-IMPa2-25 PSPC1-A488 DAPI IMPa2-A546_a_TileScan_001 (Stage 1 of 49)	00-kwQ6sw2Ua3vCj4oGkoBXVH
3.87726	um^2	Vesicles Paraspeckle	0.000	1.000	1	200000007	200000007	siRNA-IMPa2-25 PSPC1-A488 IMPa2-A546 DAPI 8C2-siRNA-IMP-a2-a4 V2.00	0	10. siRNA-IMPa2-25 PSPC1-A488 DAPI IMPa2-A546_a_TileScan_001 (Stage 1 of 49)	00-kwQ6sw2Ua3vCj4oGkoBXVH
3.57187	um^2	Vesicles Paraspeckle	0.000	1.000	1	200000008	200000008	siRNA-IMPa2-25 PSPC1-A488 IMPa2-A546 DAPI 8C2-siRNA-IMP-a2-a4 V2.00	0	10. siRNA-IMPa2-25 PSPC1-A488 DAPI IMPa2-A546_a_TileScan_001 (Stage 1 of 49)	00-kwQ6sw2Ua3vCj4oGkoBXVH
1.08177	um^2	Vesicles Paraspeckle	0.000	1.000	1	200000009	200000009	siRNA-IMPa2-25 PSPC1-A488 IMPa2-A546 DAPI 8C2-siRNA-IMP-a2-a4 V2.00	0	10. siRNA-IMPa2-25 PSPC1-A488 DAPI IMPa2-A546_a_TileScan_001 (Stage 1 of 49)	00-kwQ6sw2Ua3vCj4oGkoBXVH
0.921109	um^2	Vesicles Paraspeckle	0.000	1.000	1	200000010	200000010	siRNA-IMPa2-25 PSPC1-A488 IMPa2-A546 DAPI 8C2-siRNA-IMP-a2-a4 V2.00	0	10. siRNA-IMPa2-25 PSPC1-A488 DAPI IMPa2-A546_a_TileScan_001 (Stage 1 of 49)	00-kwQ6sw2Ua3vCj4oGkoBXVH
0.80577	um^2	Vesicles Paraspeckle	0.000	1.000	1	200000011	200000011	siRNA-IMPa2-25 PSPC1-A488 IMPa2-A546 DAPI 8C2-siRNA-IMP-a2-a4 V2.00	0	10. siRNA-IMPa2-25 PSPC1-A488 DAPI IMPa2-A546_a_TileScan_001 (Stage 1 of 49)	00-kwQ6sw2Ua3vCj4oGkoBXVH
1.08177	um^2	Vesicles Paraspeckle	0.000	1.000	1	200000012	200000012	siRNA-IMPa2-25 PSPC1-A488 IMPa2-A546 DAPI 8C2-siRNA-IMP-a2-a4 V2.00	0	10. siRNA-IMPa2-25 PSPC1-A488 DAPI IMPa2-A546_a_TileScan_001 (Stage 1 of 49)	00-kwQ6sw2Ua3vCj4oGkoBXVH
2.06782	um^2	Vesicles Paraspeckle	0.000	1.000	1	200000013	200000013	siRNA-IMPa2-25 PSPC1-A488 IMPa2-A546 DAPI 8C2-siRNA-IMP-a2-a4 V2.00	0	10. siRNA-IMPa2-25 PSPC1-A488 DAPI IMPa2-A546_a_TileScan_001 (Stage 1 of 49)	00-kwQ6sw2Ua3vCj4oGkoBXVH
4.40393	um^2	Vesicles Paraspeckle	0.000	1.000	1	200000014	200000014	siRNA-IMPa2-25 PSPC1-A488 IMPa2-A546 DAPI 8C2-siRNA-IMP-a2-a4 V2.00	0	10. siRNA-IMPa2-25 PSPC1-A488 DAPI IMPa2-A546_a_TileScan_001 (Stage 1 of 49)	00-kwQ6sw2Ua3vCj4oGkoBXVH
1.13268	um^2	Vesicles Paraspeckle	0.000	1.000	1	200000015	200000015	siRNA-IMPa2-25 PSPC1-A488 IMPa2-A546 DAPI 8C2-siRNA-IMP-a2-a4 V2.00	0	10. siRNA-IMPa2-25 PSPC1-A488 DAPI IMPa2-A546_a_TileScan_001 (Stage 1 of 49)	00-kwQ6sw2Ua3vCj4oGkoBXVH
3.28245	um^2	Vesicles Paraspeckle	0.000	1.000	1	200000016	200000016	siRNA-IMPa2-25 PSPC1-A488 IMPa2-A546 DAPI 8C2-siRNA-IMP-a2-a4 V2.00	0	10. siRNA-IMPa2-25 PSPC1-A488 DAPI IMPa2-A546_a_TileScan_001 (Stage 1 of 49)	00-kwQ6sw2Ua3vCj4oGkoBXVH
3.68438	um^2	Vesicles Paraspeckle	0.000	1.000	1	200000017	200000017	siRNA-IMPa2-25 PSPC1-A488 IMPa2-A546 DAPI 8C2-siRNA-IMP-a2-a4 V2.00	0	10. siRNA-IMPa2-25 PSPC1-A488 DAPI IMPa2-A546_a_TileScan_001 (Stage 1 of 49)	00-kwQ6sw2Ua3vCj4oGkoBXVH
3.98535	um^2	Vesicles Paraspeckle	0.000	1.000	1	200000018	200000018	siRNA-IMPa2-25 PSPC1-A488 IMPa2-A546 DAPI 8C2-siRNA-IMP-a2-a4 V2.00	0	10. siRNA-IMPa2-25 PSPC1-A488 DAPI IMPa2-A546_a_TileScan_001 (Stage 1 of 49)	00-kwQ6sw2Ua3vCj4oGkoBXVH
1.02962	um^2	Vesicles Paraspeckle	0.000	1.000	1	200000019	200000019	siRNA-IMPa2-25 PSPC1-A488 IMPa2-A546 DAPI 8C2-siRNA-IMP-a2-a4 V2.00	0	10. siRNA-IMPa2-25 PSPC1-A488 DAPI IMPa2-A546_a_TileScan_001 (Stage 1 of 49)	00-kwQ6sw2Ua3vCj4oGkoBXVH
1.02962	um^2	Vesicles Paraspeckle	0.000	1.000	1	200000020	200000020	siRNA-IMPa2-25 PSPC1-A488 IMPa2-A546 DAPI 8C2-siRNA-IMP-a2-a4 V2.00	0	10. siRNA-IMPa2-25 PSPC1-A488 DAPI IMPa2-A546_a_TileScan_001 (Stage 1 of 49)	00-kwQ6sw2Ua3vCj4oGkoBXVH
3.13288	um^2	Vesicles Paraspeckle	0.000	1.000	1	200000021	200000021	siRNA-IMPa2-25 PSPC1-A488 IMPa2-A546 DAPI 8C2-siRNA-IMP-a2-a4 V2.00	0	10. siRNA-IMPa2-25 PSPC1-A488 DAPI IMPa2-A546_a_TileScan_001 (Stage 1 of 49)	00-kwQ6sw2Ua3vCj4oGkoBXVH
1.67606	um^2	Vesicles Paraspeckle	0.000	1.000	1	200000022	200000022	siRNA-IMPa2-25 PSPC1-A488 IMPa2-A546 DAPI 8C2-siRNA-IMP-a2-a4 V2.00	0	10. siRNA-IMPa2-25 PSPC1-A488 DAPI IMPa2-A546_a_TileScan_001 (Stage 1 of 49)	00-kwQ6sw2Ua3vCj4oGkoBXVH
0.921109	um^2	Vesicles Paraspeckle	0.000	1.000	1	200000023	200000023	siRNA-IMPa2-25 PSPC1-A488 IMPa2-A546 DAPI 8C2-siRNA-IMP-a2-a4 V2.00	0	10. siRNA-IMPa2-25 PSPC1-A488 DAPI IMPa2-A546_a_TileScan_001 (Stage 1 of 49)	00-kwQ6sw2Ua3vCj4oGkoBXVH
1.23125	um^2	Vesicles Paraspeckle	0.000	1.000	1	200000024	200000024	siRNA-IMPa2-25 PSPC1-A488 IMPa2-A546 DAPI 8C2-siRNA-IMP-a2-a4 V2.00	0	10. siRNA-IMPa2-25 PSPC1-A488 DAPI IMPa2-A546_a_TileScan_001 (Stage 1 of 49)	00-kwQ6sw2Ua3vCj4oGkoBXVH
0.469273	um^2	Vesicles Paraspeckle	0.000	1.000	1	200000025	200000025	siRNA-IMPa2-25 PSPC1-A488 IMPa2-A546 DAPI 8C2-siRNA-IMP-a2-a4 V2.00	0	10. siRNA-IMPa2-25 PSPC1-A488 DAPI IMPa2-A546_a_TileScan_001 (Stage 1 of 49)	00-kwQ6sw2Ua3vCj4oGkoBXVH
1.50614	um^2	Vesicles Paraspeckle	0.000	1.000	1	200000026	200000026	siRNA-IMPa2-25 PSPC1-A488 IMPa2-A546 DAPI 8C2-siRNA-IMP-a2-a4 V2.00	0	10. siRNA-IMPa2-25 PSPC1-A488 DAPI IMPa2-A546_a_TileScan_001 (Stage 1 of 49)	00-kwQ6sw2Ua3vCj4oGkoBXVH
1.91597	um^2	Vesicles Paraspeckle	0.000	1.000	1	200000027	200000027	siRNA-IMPa2-25 PSPC1-A488 IMPa2-A546 DAPI 8C2-siRNA-IMP-a2-a4 V2.00	0	10. siRNA-IMPa2-25 PSPC1-A488 DAPI IMPa2-A546_a_TileScan_001 (Stage 1 of 49)	00-kwQ6sw2Ua3vCj4oGkoBXVH
3.37057	um^2	Vesicles Paraspeckle	0.000	1.000	2	200000028	200000028	siRNA-IMPa2-25 PSPC1-A488 IMPa2-A546 DAPI 8C2-siRNA-IMP-a2-a4 V2.00	0	10. siRNA-IMPa2-25 PSPC1-A488 DAPI IMPa2-A546_a_TileScan_001 (Stage 1 of 49)	00-kwQ6sw2Ua3vCj4oGkoBXVH
5.69245	um^2	Vesicles Paraspeckle	0.000	1.000	2	200000029	200000029	siRNA-IMPa2-25 PSPC1-A488 IMPa2-A546 DAPI 8C2-siRNA-IMP-a2-a4 V2.00	0	10. siRNA-IMPa2-25 PSPC1-A488 DAPI IMPa2-A546_a_TileScan_001 (Stage 1 of 49)	00-kwQ6sw2Ua3vCj4oGkoBXVH
1.46216	um^2	Vesicles Paraspeckle	0.000	1.000	2	200000030	200000030	siRNA-IMPa2-25 PSPC1-A488 IMPa2-A546 DAPI 8C2-siRNA-IMP-a2-a4 V2.00	0	10. siRNA-IMPa2-25 PSPC1-A488 DAPI IMPa2-A546_a_TileScan_001 (Stage 1 of 49)	00-kwQ6sw2Ua3vCj4oGkoBXVH
0.387377	um^2	Vesicles Paraspeckle	0.000	1.000	2	200000031	200000031	siRNA-IMPa2-25 PSPC1-A488 IMPa2-A546 DAPI 8C2-siRNA-IMP-a2-a4 V2.00	0	10. siRNA-IMPa2-25 PSPC1-A488 DAPI IMPa2-A546_a_TileScan_001 (Stage 1 of 49)	00-kwQ6sw2Ua3vCj4oGkoBXVH
0.61492	um^2	Vesicles Paraspeckle	0.000	1.000	2	200000032	200000032	siRNA-IMPa2-25 PSPC1-A488 IMPa2-A546 DAPI 8C2-siRNA-IMP-a2-a4 V2.00	0	10. siRNA-IMPa2-25 PSPC1-A488 DAPI IMPa2-A546_a_TileScan_001 (Stage 1 of 49)	00-kwQ6sw2Ua3vCj4oGkoBXVH
1.54949	um^2	Vesicles Paraspeckle	0.000	1.000	2	200000033	200000033	siRNA-IMPa2-25 PSPC1-A488 IMPa2-A546 DAPI 8C2-siRNA-IMP-a2-a4 V2.00	0	10. siRNA-IMPa2-25 PSPC1-A488 DAPI IMPa2-A546_a_TileScan_001 (Stage 1 of 49)	00-kwQ6sw2Ua3vCj4oGkoBXVH
1.91597	um^2	Vesicles Paraspeckle	0.000	1.000	2	200000034	200000034	siRNA-IMPa2-25 PSPC1-A488 IMPa2-A546 DAPI 8C2-siRNA-IMP-a2-a4 V2.00	0	10. siRNA-IMPa2-25 PSPC1-A488 DAPI IMPa2-A546_a_TileScan_001 (Stage 1 of 49)	00-kwQ6sw2Ua3vCj4oGkoBXVH
1.50614	um^2	Vesicles Paraspeckle	0.000	1.000	2	200000035	200000035	siRNA-IMPa2-25 PSPC1-A488 IMPa2-A546 DAPI 8C2-siRNA-IMP-a2-a4 V2.00	0	10. siRNA-IMPa2-25 PSPC1-A488 DAPI IMPa2-A546_a_TileScan_001 (Stage 1 of 49)	00-kwQ6sw2Ua3vCj4oGkoBXVH
0.544542	um^2	Vesicles Paraspeckle	0.000	1.000	2	200000036	200000036	siRNA-IMPa2-25 PSPC1-A488 IMPa2-A546 DAPI 8C2-siRNA-IMP-a2-a4 V2.00	0	10. siRNA-IMPa2-25 PSPC1-A488 DAPI IMPa2-A546_a_TileScan_001 (Stage 1 of 49)	00-kwQ6sw2Ua3vCj4oGkoBXVH
2.28573	um^2	Vesicles Paraspeckle	0.000	1.000	2	200000037	200000037	siRNA-IMPa2-25 PSPC1-A488 IMPa2-A546 DAPI 8C2-siRNA-IMP-a2-a4 V2.00	0	10. siRNA-IMPa2-25 PSPC1-A488 DAPI IMPa2-A546_a_TileScan_001 (Stage 1 of 49)	00-kwQ6sw2Ua3vCj4oGkoBXVH
2.75821	um^2	Vesicles Paraspeckle	0.000	1.000	2	200000038	200000038	siRNA-IMPa2-25 PSPC1-A488 IMPa2-A546 DAPI 8C2-siRNA-IMP-a2-a4 V2.00	0	10. siRNA-IMPa2-25 PSPC1-A488 DAPI IMPa2-A546_a_TileScan_001 (Stage 1 of 49)	00-kwQ6sw2Ua3vCj4oGkoBXVH
2.35606	um^2	Vesicles Paraspeckle	0.000	1.000	2	200000039	200000039	siRNA-IMPa2-25 PSPC1-A488 IMPa2-A546 DAPI 8C2-siRNA-IMP-a2-a4 V2.00	0	10. siRNA-IMPa2-25 PSPC1-A488 DAPI IMPa2-A546_a_TileScan_001 (Stage 1 of 49)	00-kwQ6sw2Ua3vCj4oGkoBXVH
2.62761	um^2	Vesicles Paraspeckle	0.000	1.000	2	200000040	200000040	siRNA-IMPa2-25 PSPC1-A488 IMPa2-A546 DAPI 8C2-siRNA-IMP-a2-a4 V2.00	0	10. siRNA-IMPa2-25 PSPC1-A488 DAPI IMPa2-A546_a_TileScan_001 (Stage 1 of 49)	00-kwQ6sw2Ua3vCj4oGkoBXVH
1.79802	um^2	Vesicles Paraspeckle	0.000	1.000	2	200000041	200000041	siRNA-IMPa2-25 PSPC1-A488 IMPa2-A546 DAPI 8C2-siRNA-IMP-a2-a4 V2.00	0	10. siRNA-IMPa2-25 PSPC1-A488 DAPI IMPa2-A546_a_TileScan_001 (Stage 1 of 49)	00-kwQ6sw2Ua3vCj4oGkoBXVH
2.21429	um^2	Vesicles Paraspeckle	0.000	1.000	2	200000042	200000042	siRNA-IMPa2-25 PSPC1-A488 IMPa2-A546 DAPI 8C2-siRNA-IMP-a2-a4 V2.00	0	10. siRNA-IMPa2-25 PSPC1-A488 DAPI IMPa2-A546_a_TileScan_001 (Stage 1 of 49)	00-kwQ6sw2Ua3vCj4oGkoBXVH
4.35273	um^2	Vesicles Paraspeckle	0.000	1.000	2	200000043	200000043	siRNA-IMPa2-25 PSPC1-A488 IMPa2-A546 DAPI 8C2-siRNA-IMP-a2-a4 V2.00	0	10. siRNA-IMPa2-25 PSPC1-A488 DAPI IMPa2-A546_a_TileScan_001 (Stage 1 of 49)	00-kwQ6sw2Ua3vCj4oGkoBXVH
2.85416	um^2	Vesicles Paraspeckle	0.000	1.000	3	200000044	200000044	siRNA-IMPa2-25 PSPC1-A488 IMPa2-A546 DAPI 8C2-siRNA-IMP-a2-a4 V2.00	0	10. siRNA-IMPa2-25 PSPC1-A488 DAPI IMPa2-A546_a_TileScan_001 (Stage 1 of 49)	00-kwQ6sw2Ua3vCj4oGkoBXVH
1.91597	um^2	Vesicles Paraspeckle	0.000	1.000	3	200000045	200000045	siRNA-IMPa2-25 PSPC1-A488 IMPa2-A546 DAPI 8C2-siRNA-IMP-a2-a4 V2.00	0	10. siRNA-IMPa2-25 PSPC1-A488 DAPI IMPa2-A546_a_TileScan_001 (Stage 1 of 49)	00-kwQ6sw2Ua3vCj4oGkoBXVH
2.66056	um^2	Vesicles Paraspeckle	0.000	1.000	3	200000046	200000046	siRNA-IMPa2-25 PSPC1-A488 IMPa2-A546 DAPI 8C2-siRNA-IMP-a2-a4 V2.00	0	10. siRNA-IMPa2-25 PSPC1-A488 DAPI IMPa2-A546_a_TileScan_001 (Stage 1 of 49)	00-kwQ6sw2Ua3vCj4oGkoBXVH
0.864402	um^2	Vesicles Paraspeckle	0.000	1.000	3	200000047	200000047	siRNA-IMPa2-25 PSPC1-A488 IMPa2-A546 DAPI 8C2-siRNA-IMP-a2-a4 V2.00	0	10. siRNA-IMPa2-25 PSPC1-A488 DAPI IMPa2-A546_a_TileScan_001 (Stage 1 of 49)	00-kwQ6sw2Ua3vCj4oGkoBXVH
4.17106	um^2	Vesicles Paraspeckle	0.000	1.000	3	200000048	200000048	siRNA-IMPa2-25 PSPC1-A488 IMPa2-A546 DAPI 8C2-siRNA-IMP-a2-a4 V2.00	0	10. siRNA-IMPa2-25 PSPC1-A488 DAPI IMPa2-A546_a_TileScan_001 (Stage 1 of 49)	00-kwQ6sw2Ua3vCj4oGkoBXVH
2.06782	um^2	Vesicles Paraspeckle	0.000	1.000	3	200000049	200000049	siRNA-IMPa2-25 PSPC1-A488 IMPa2-A546 DAPI 8C2-siRNA-IMP-a2-a4 V2.00	0	10. siRNA-IMPa2-25 PSPC1-A488 DAPI IMPa2-A546_a_TileScan_001 (Stage 1 of 49)	00-kwQ6sw2Ua3vCj4oGkoBXVH
2.35606	um^2	Vesicles Paraspeckle	0.000	1.000	3	200000050	200000050	siRNA-IMPa2-25 PSPC1-A488 IMPa2-A546 DAPI 8C2-siRNA-IMP-a2-a4 V2.00	0	10. siRNA-IMPa2-25 PSPC1-A488 DAPI IMPa2-A546_a_TileScan_001 (Stage 1 of 49)	00-kwQ6sw2Ua3vCj4oGkoBXVH
1.41751	um^2	Vesicles Paraspeckle	0.000	1.000	3	200000051	200000051	siRNA-IMPa2-25 PSPC1-A488 IMPa2-A546 DAPI 8C2-siRNA-IMP-a2-a4 V2.00	0	10. siRNA-IMPa2-25 PSPC1-A488 DAPI IMPa2-A546_a_TileScan_001 (Stage 1 of 49)	00-kwQ6sw2Ua3vCj4oGkoBXVH
3.22304	um^2	Vesicles Paraspeckle	0.000	1.000	3	200000052	200000052	siRNA-IMPa2-25 PSPC1-A488 IMPa2-A546 DAPI 8C2-siRNA-IMP-a2-a4 V2.00	0	10. siRNA-IMPa2-25 PSPC1-A488 DAPI IMPa2-A546_a_TileScan_001 (Stage 1 of 49)	00-kwQ6sw2Ua3vCj4oGkoBXVH
3.16307	um^2	Vesicles Paraspeckle	0.000	1.000	3	200000053	200000053	siRNA-IMPa2-25 PSPC1-A488 IMPa2-A546 DAPI 8C2-siRNA-IMP-a2-a4 V2.00	0	10. siRNA-IMPa2-25 PSPC1-A488 DAPI IMPa2-A546_a_TileScan_001 (Stage 1 of 49)	00-kwQ6sw2Ua3vCj4oGkoBXVH
2.66056	um^2	Vesicles Paraspeckle	0.000	1.000	3	200000054	200000054	siRNA-IMPa2-25 PSPC1-A488 IMPa2-A546 DAPI 8C2-siRNA-IMP-a2-a4 V2.00	0	10. siRNA-IMPa2-25 PSPC1-A488 DAPI IMPa2-A546_a_TileScan_001 (Stage 1 of 49)	00-kwQ6sw2Ua3vCj4oGkoBXVH
3.54347	um^2	Vesicles Paraspeckle	0.000	1.000	3	200000055	200000055	siRNA-IMPa2-25 PSPC1-A488 IMPa2-A546 DAPI 8C2-siRNA-IMP-a2-a4 V2.00	0	10. siRNA-IMPa2-25 PSPC1-A488 DAPI IMPa2-A546_a_TileScan_001 (Stage 1 of 49)	00-kwQ6sw2Ua3vCj4oGkoBXVH
2.97964	um^2	Vesicles Paraspeckle	0.000	1.000	4	200000056	200000056	siRNA-IMPa2-25 PSPC1-A488 IMPa2-A546 DAPI 8C2-siRNA-IMP-a2-a4 V2.00	0	10. siRNA-IMPa2-25 PSPC1-A488 DAPI IMPa2-A546_a_TileScan_001 (Stage 1 of 49)	00-kwQ6sw2Ua3vCj4oGkoBXVH
1.87706	um^2	Vesicles Paraspeckle	0.000	1.000	4	200000057	200000057	siRNA-IMPa2-25 PSPC1-A488 IMPa2-A546 DAPI 8C2-siRNA-IMP-a2-a4 V2.00	0	10. siRNA-IMPa2-25 PSPC1-A488 DAPI IMPa2-A546_a_TileScan_001 (Stage 1 of 49)	00-kwQ6sw2Ua3vCj4oGkoBXVH
1.08177	um^2	Vesicles Paraspeckle	0.000	1.000	5	200000058	200000058	siRNA-IMPa2-25 PSPC1-A488 IMPa2-A546 DAPI 8C2-siRNA-IMP-a2-a4 V2.00	0	10. siRNA-IMPa2-25 PSPC1-A488 DAPI IMPa2-A546_a_TileScan_001 (Stage 1 of 49)	00-kwQ6sw2Ua3vCj4oGkoBXVH
1.23125	um^2	Vesicles Paraspeckle	0.000	1.000	5	200000059	200000059	siRNA-IMPa2-25 PSPC1-A488 IMPa2-A546 DAPI 8C2-siRNA-IMP-a2-a4 V2.00	0	10. siRNA-IMPa2-25 PSPC1-A488 DAPI IMPa2-A546_a_TileScan_001 (Stage 1 of 49)	00-kwQ6sw2Ua3vCj4oGkoBXVH
3.76765	um^2	Vesicles Paraspeckle	0.000	1.000	5	200000060	200000060	siRNA-IMPa2-25 PSPC1-A488 IMPa2-A546 DAPI 8C2-siRNA-IMP-a2-a4 V2.00	0	10. siRNA-IMPa2-25 PSPC1-A488 DAPI IMPa2-A546_a_TileScan_001 (Stage 1 of 49)	00-kwQ6sw2Ua3vCj4oGkoBXVH
3.74	um^2	Vesicles Paraspeckle	0.000	1.000	5	200000061	200000061	siRNA-IMPa2-25 PSPC1-A488 IMPa2-A546 DAPI 8C2-siRNA-IMP-a2-a4 V2.00	0	10. siRNA-IMPa2-25 PSPC1-A488 DAPI IMPa2-A546_a_TileScan_001 (Stage 1 of 49)	00-kwQ6sw2Ua3vCj4oGkoBXVH
3.07204	um^2	Vesicles Paraspeckle	0.000	1.000	5	200000062	200000062	siRNA-IMPa2-25 PSPC1-A488 IMPa2-A546 DAPI 8C2-siRNA-IMP-a2-a4 V2.00	0	10. siRNA-IMPa2-25 PSPC1-A488 DAPI IMPa2-A546_a_TileScan_001 (Stage 1 of 49)	00-kwQ6sw2Ua3vCj4oGkoBXVH
1.08177	um^2	Vesicles Paraspeckle	0.000	1.000	5	200000063	200000063	siRNA-IMPa2-25 PSPC1-A488 IMPa2-A546 DAPI 8C2-siRNA-IMP-a2-a4 V2.00	0	10. siRNA-IMPa2-25 PSPC1-A488 DAPI IMPa2-A546_a_TileScan_001 (Stage 1 of 49)	00-kwQ6sw2Ua3vCj4oGkoBXVH
2.5275	um^2	Vesicles Paraspeckle	0.000	1.000	5	200000064	200000064	siRNA-IMPa2-25 PSPC1-A488 IMPa2-A546 DAPI 8C2-siRNA-IMP-a2-a4 V2.00	0	10. siRNA-IMPa2-25 PSPC1-A488 DAPI IMPa2-A546_a_TileScan_001 (Stage 1 of 49)	00-kwQ6sw2Ua3vCj4oGkoBXVH
1.67606	um^2	Vesicles Paraspeckle	0.000	1.000	5	200000065	200000065	siRNA-IMPa2-25 PSPC1-A488 IMPa2-A546 DAPI 8C2-siRNA-IMP-a2-a4 V2.00	0	10. siRNA-IMPa2-25 PSPC1-A488 DAPI IMPa2-A546_a_TileScan_001 (Stage 1 of 49)	00-kwQ6sw2Ua3vCj4oGkoBXVH
2.14168	um^2	Vesicles Paraspeckle	0.000	1.000	5	200000066	200000066	siRNA-IMPa2-25 PSPC1-A488 IMPa2-A546 DAPI 8C2-siRNA-IMP-a2-a4 V2.00	0	10. siRNA-IMPa2-25 PSPC1-A488 DAPI IMPa2-A546_a_TileScan_001 (Stage 1 of 49)	00-kwQ6sw2Ua3vCj4oGkoBXVH
6.06805	um^2	Vesicles Paraspeckle	0.000	1.000	5	200000067	200000067	siRNA-IMPa2-25 PSPC1-A488 IMPa2-A546 DAPI 8C2-siRNA-IMP-a2-a4 V2.00	0	10. siRNA-IMPa2-25 PSPC1-A488 DAPI IMPa2-A546_a_TileScan_001 (Stage 1 of 49)	00-kwQ6sw2Ua3vCj4oGkoBXVH
0.921109	um^2	Vesicles Paraspeckle	0.000	1.000	5	200000068	200000068	siRNA-IMPa2-25 PSPC1-A488 IMPa2-A546 DAPI 8C2-siRNA-IMP-a2-a4 V2.00	0	10. siRNA-IMPa2-25 PSPC1-A488 DAPI IMPa2-A546_a_TileScan_001 (Stage 1 of 49)	00-kwQ6sw2Ua3vCj4oGkoBXVH
2.88579	um^2	Vesicles Paraspeckle	0.000	1.000	6	200000069	200000069	siRNA-IMPa2-25 PSPC1-A488 IMPa2-A546 DAPI 8C2-siRNA-IMP-a2-a4 V2.00	0	10. siRNA-IMPa2-25 PSPC1-A488 DAPI IMPa2-A546_a_TileScan_001 (Stage 1 of 49)	00-kwQ6sw2Ua3vCj4oGkoBXVH
0.544542	um^2	Vesicles Paraspeckle	0.000	1.000	6	200000070	200000070	siRNA-IMPa2-25 PSPC1-A488 IMPa2-A546 DAPI 8C2-siRNA-IMP-a2-a4 V2.00	0	10. siRNA-IMPa2-25 PSPC1-A488 DAPI IMPa2-A546_a_TileScan_001 (Stage 1 of 49)	00-kwQ6sw2Ua3vCj4oGkoBXVH
1.54949	um^2	Vesicles Paraspeckle	0.000	1.000	7	200000071	200000071	siRNA-IMPa2-25 PSPC1-A488 IMPa2-A546 DAPI 8C2-siRNA-IMP-a2-a4 V2.00	0	10. siRNA-IMPa2-25 PSPC1-A488 DAPI IMPa2-A546_a_TileScan_001 (Stage 1 of 49)	00-kwQ6sw2Ua3vCj4oGkoBXVH
0.544542	um^2	Vesicles Paraspeckle	0.000	1.000	7	200000072	200000072	siRNA-IMPa2-25 PSPC1-A488 IMPa2-A546 DAPI 8C2-siRNA-IMP-a2-a4 V2.00	0	10. siRNA-IMPa2-25 PSPC1-A488 DAPI IMPa2-A546_a_TileScan_001 (Stage 1 of 49)	00-kwQ6sw2Ua3vCj4oGkoBXVH
1.95448	um^2	Vesicles Paraspeckle	0.000	1.000	7	200000073	200000073	siRNA-IMPa2-25 PSPC1-A488 IMPa2-A546 DAPI 8C2-siRNA-IMP-a2-a4 V2.00	0	10. siRNA-IMPa2-25 PSPC1-A488 DAPI IMPa2-A546_a_TileScan_001 (Stage 1 of 49)	00-kwQ6sw2Ua3vCj4oGkoBXVH
0.295625	um^2	Vesicles Paraspeckle	0.000	1.000	7	200000074	200000074	siRNA-IMPa2-25 PSPC1-A488 IMPa2-A546 DAPI 8C2-siRNA-IMP-a2-a4 V2.00	0	10. siRNA-IMPa2-25 PSPC1-A488 DAPI IMPa2-A546_a_TileScan_001 (Stage 1 of 49)	00-kwQ6sw2Ua3vCj4oGkoBXVH
2.72586	um^2	Vesicles Paraspeckle	0.000	1.000	7	200000075	200000075	siRNA-IMPa2-25 PSPC1-A488 IMPa2-A546 DAPI 8C2-siRNA-IMP-a2-a4 V2.00	0	10. siRNA-IMPa2-25 PSPC1-A488 DAPI IMPa2-A546_a_TileScan_001 (Stage 1 of 49)	00-kwQ6sw2Ua3vCj4oGkoBXVH
1.79802	um^2	Vesicles Paraspeckle	0.000	1.000	7	200000076	200000076	siRNA-IMPa2-25 PSPC1-A488 IMPa2-A546 DAPI 8C2-siRNA-IMP-a2-a4 V2.00	0	10. siRNA-IMPa2-25 PSPC1-A488 DAPI IMPa2-A546_a_TileScan_001 (Stage 1 of 49)	00-kwQ6sw2Ua3vCj4oGkoBXVH
3.93149	um^2	Vesicles Paraspeckle	0.000	1.000	7	200000077	200000077	siRNA-IMPa2-25 PSPC1-A488 IMPa2-A546 DAPI 8C2-siRNA-IMP-a2-a4 V2.00	0	10. siRNA-IMPa2-25 PSPC1-A488 DAPI IMPa2-A546_a_TileScan_001 (Stage 1 of 49)	00-kwQ6sw2Ua3vCj4oGkoBXVH
0.295625	um^2	Vesicles Paraspeckle	0.000	1.000	7	200000078	200000078	siRNA-IMPa2-25 PSPC1-A488 IMPa2-A546 DAPI 8C2-siRNA-IMP-a2-a4 V2.00	0	10. siRNA-IMPa2-25 PSPC1-A488 DAPI IMPa2-A546_a_TileScan_001 (Stage 1 of 49)	00-kwQ6sw2Ua3vCj4oGkoBXVH
1.27907	um^2	Vesicles Paraspeckle	0.000	1.000	7	200000079	200000079	siRNA-IMPa2-25 PSPC1-A488 IMPa2-A546 DAPI 8C2-siRNA-IMP-a2-a4 V2.00	0	10. siRNA-IMPa2-25 PSPC1-A488 DAPI IMPa2-A546_a_TileScan_001 (Stage 1 of 49)	00-kwQ6sw2Ua3vCj4oGkoBXVH
1.23125	um^2	Vesicles Paraspeckle	0.000	1.000	8	200000080	200000080	siRNA-IMPa2-25 PSPC1-A488 IMPa2-A546 DAPI 8C2-siRNA-IMP-a2-a4 V2.00	0	10. siRNA-IMPa2-25 PSPC1-A488 DAPI IMPa2-A546_a_TileScan_001 (Stage 1 of 49)	00-kwQ6sw2Ua3vCj4oGkoBXVH
2.79038	um^2	Vesicles Paraspeckle	0.000	1.000	8	200000081	200000081	siRNA-IMPa2-25 PSPC1-A488 IMPa2-A546 DAPI 8C2-siRNA-IMP-a2-a4 V2.00	0	10. siRNA-IMPa2-25 PSPC1-A488 DAPI IMPa2-A546_a_TileScan_001 (Stage 1 of 49)	00-kwQ6sw2Ua3vCj4oGkoBXVH
1.79802	um^2	Vesicles Paraspeckle	0.000	1.000	8	200000082	200000082	siRNA-IMPa2-25 PSPC1-A488 IMPa2-A546 DAPI 8C2-siRNA-IMP-a2-a4 V2.00	0	10. siRNA-IMPa2-25 PSPC1-A488 DAPI IMPa2-A546_a_TileScan_001 (Stage 1 of 49)	00-kwQ6sw2Ua3vCj4oGkoBXVH
2.62761	um^2	Vesicles Paraspeckle	0.000	1.000	8	200000083	200000083	siRNA-IMPa2-25 PSPC1-A488 IMPa2-A546 DAPI 8C2-siRNA-IMP-a2-a4 V2.00	0	10. siRNA-IMPa2-25 PSPC1-A488 DAPI IMPa2-A546_a_TileScan_001 (Stage 1 of 49)	00-kwQ6sw2Ua3vCj4oGkoBXVH
0.544542	um^2	Vesicles Paraspeckle	0.000	1.000	8	200000084	200000084	siRNA-IMPa2-25 PSPC1-A488 IMPa2-A546 DAPI 8C2-siRNA-IMP-a2-a4 V2.00	0	10. siRNA-IMPa2-25 PSPC1-A488 DAPI IMPa2-A546_a_TileScan_001 (Stage 1 of 49)	00-kwQ6sw2Ua3vCj4oGkoBXVH
3.19312	um^2	Vesicles Paraspeckle	0.000	1.000	8	200000085	200000085	siRNA-IMPa2-25 PSPC1-A488 IMPa2-A546 DAPI 8C2-siRNA-IMP-a2-a4 V2.00	0	10. siRNA-IMPa2-25 PSPC1-A488 DAPI IMPa2-A546_a_TileScan_001 (Stage 1 of 49)	00-kwQ6sw2Ua3vCj4oGkoBXVH
1.67606	um^2	Vesicles Paraspeckle	0.000	1.000	8	200000086	200000086	siRNA-IMPa2-25 PSPC1-A488 IMPa2-A546 DAPI 8C2-siRNA-IMP-a2-a4 V2.00	0	10. siRNA-IMPa2-25 PSPC1-A488 DAPI IMPa2-A546_a_TileScan_001 (Stage 1 of 49)	00-kwQ6sw2Ua3vCj4oGkoBXVH
0.921109	um^2	Vesicles Paraspeckle	0.000	1.000	8	200000087	200000087	siRNA-IMPa2-25 PSPC1-A488 IMPa2-A546 DAPI 8C2-siRNA-IMP-a2-a4 V2.00	0	10. siRNA-IMPa2-25 PSPC1-A488 DAPI IMPa2-A546_a_TileScan_001 (Stage 1 of 49)	00-kwQ6sw2Ua3vCj4oGkoBXVH
2.94852	um^2	Vesicles Paraspeckle	0.000	1.000	8	200000088	200000088	siRNA-IMPa2-25 PSPC1-A488 IMPa2-A546 DAPI 8C2-siRNA-IMP-a2-a4 V2.00	0	10. siRNA-IMPa2-25 PSPC1-A488 DAPI IMPa2-A546_a_TileScan_001 (Stage 1 of 49)	00-kwQ6sw2Ua3vCj4oGkoBXVH
3.42869	um^2	Vesicles Paraspeckle	0.000	1.000	8	200000089	200000089	siRNA-IMPa2-25 PSPC1-A488 IMPa2-A546 DAPI 8C2-siRNA-IMP-a2-a4 V2.00	0	10. siRNA-IMPa2-25 PSPC1-A488 DAPI IMPa2-A546_a_TileScan_001 (Stage 1 of 49)	00-kwQ6sw2Ua3vCj4oGkoBXVH
1.37215	um^2	Vesicles Paraspeckle	0.000	1.000	8	200000090	200000090	siRNA-IMPa2-25 PSPC1-A488 IMPa2-A546 DAPI 8C2-siRNA-IMP-a2-a4 V2.00	0	10. siRNA-IMPa2-25 PSPC1-A488 DAPI IMPa2-A546_a_TileScan_001 (Stage 1 of 49)	00-kwQ6sw2Ua3vCj4oGkoBXVH
1.02962	um^2	Vesicles Paraspeckle	0.000	1.000	8	200000091	200000091	siRNA-IMPa2-25 PSPC1-A488 IMPa2-A546 DAPI 8C2-siRNA-IMP-a2-a4 V2.00	0	10. siRNA-IMPa2-25 PSPC1-A488 DAPI IMPa2-A546_a_TileScan_001 (Stage 1 of 49)	00-kwQ6sw2Ua3vCj4oGkoBXVH
1.71719	um^2	Vesicles Paraspeckle	0.000	1.000	8	200000092	200000092	siRNA-IMPa2-25 PSPC1-A488 IMPa2-A546 DAPI 8C2-siRNA-IMP-a2-a4 V2.00	0	10. siRNA-IMPa2-25 PSPC1-A488 DAPI IMPa2-A546_a_TileScan_001 (Stage 1 of 49)	00-kwQ6sw2Ua3vCj4oGkoBXVH
1.13268	um^2	Vesicles Paraspeckle	0.000	1.000	9	200000093	200000093	siRNA-IMPa2-25 PSPC1-A488 IMPa2-A546 DAPI 8C2-siRNA-IMP-a2-a4 V2.00	0	10. siRNA-IMPa2-25 PSPC1-A488 DAPI IMPa2-A546_a_TileScan_001 (Stage 1 of 49)	00-kwQ6sw2Ua3vCj4oGkoBXVH
1.87706	um^2	Vesicles Paraspeckle	0.000	1.000	9	200000094	200000094	siRNA-IMPa2-25 PSPC1-A488 IMPa2-A546 DAPI 8C2-siRNA-IMP-a2-a4 V2.00	0	10. siRNA-IMPa2-25 PSPC1-A488 DAPI IMPa2-A546_a_TileScan_001 (Stage 1 of 49)	00-kwQ6sw2Ua3vCj4oGkoBXVH
0.976119	um^2	Vesicles Paraspeckle	0.000	1.000	9	200000095	200000095	siRNA-IMPa2-25 PSPC1-A488 IMPa2-A546 DAPI 8C2-siRNA-IMP-a2-a4 V2.00	0	10. siRNA-IMPa2-25 PSPC1-A488 DAPI IMPa2-A546_a_TileScan_001 (Stage 1 of 49)	00-kwQ6sw2Ua3vCj4oGkoBXVH
1.67606	um^2	Vesicles Paraspeckle	0.000	1.000	9	200000096	200000096	siRNA-IMPa2-25 PSPC1-A488 IMPa2-A546 DAPI 8C2-siRNA-IMP-a2-a4 V2.00	0	10. siRNA-IMPa2-25 PSPC1-A488 DAPI IMPa2-A546_a_TileScan_001 (Stage 1 of 49)	00-kwQ6sw2Ua3vCj4oGkoBXVH
2.88579	um^2	Vesicles Paraspeckle	0.000	1.000	9	200000097	200000097	siRNA-IMPa2-25 PSPC1-A488 IMPa2-A546 DAPI 8C2-siRNA-IMP-a2-a4 V2.00	0	10. siRNA-IMPa2-25 PSPC1-A488 DAPI IMPa2-A546_a_TileScan_001 (Stage 1 of 49)	00-kwQ6sw2Ua3vCj4oGkoBXVH
3.37057	um^2	Vesicles Paraspeckle	0.000	1.000	9	200000098	200000098	siRNA-IMPa2-25 PSPC1-A488 IMPa2-A546 DAPI 8C2-siRNA-IMP-a2-a4 V2.00	0	10. siRNA-IMPa2-25 PSPC1-A488 DAPI IMPa2-A546_a_TileScan_001 (Stage 1 of 49)	00-kwQ6sw2Ua3vCj4oGkoBXVH
2.32103	um^2	Vesicles Paraspeckle	0.000	1.000	9	200000099	200000099	siRNA-IMPa2-25 PSPC1-A488 IMPa2-A546 DAPI 8C2-siRNA-IMP-a2-a4 V2.00	0	10. siRNA-IMPa2-25 PSPC1-A488 DAPI IMPa2-A546_a_TileScan_001 (Stage 1 of 49)	00-kwQ6sw2Ua3vCj4oGkoBXVH
1.91597	um^2	Vesicles Paraspeckle	0.000	1.000	9	200000100	200000100	siRNA-IMPa2-25 PSPC1-A488 IMPa2-A546 DAPI 8C2-siRNA-IMP-a2-a4 V2.00	0	10. siRNA-IMPa2-25 PSPC1-A488 DAPI IMPa2-A546_a_TileScan_001 (Stage 1 of 49)	00-kwQ6sw2Ua3vCj4oGkoBXVH
1.23125	um^2	Vesicles Paraspeckle	0.000	1.000	9	200000101	200000101	siRNA-IMPa2-25 PSPC1-A488 IMPa2-A546 DAPI 8C2-siRNA-IMP-a2-a4 V2.00	0	10. siRNA-IMPa2-25 PSPC1-A488 DAPI IMPa2-A546_a_TileScan_001 (Stage 1 of 49)	00-kwQ6sw2Ua3vCj4oGkoBXVH
2.10491	um^2	Vesicles Paraspeckle	0.000	1.000	9	200000102	200000102	siRNA-IMPa2-25 PSPC1-A488 IMPa2-A546 DAPI 8C2-siRNA-IMP-a2-a4 V2.00	0	10. siRNA-IMPa2-25 PSPC1-A488 DAPI IMPa2-A546_a_TileScan_001 (Stage 1 of 49)	00-kwQ6sw2Ua3vCj4oGkoBXVH
2.42536	um^2	Vesicles Paraspeckle	0.000	1.000	9	200000103	200000103	siRNA-IMPa2-25 PSPC1-A488 IMPa2-A546 DAPI 8C2-siRNA-IMP-a2-a4 V2.00	0	10. siRNA-IMPa2-25 PSPC1-A488 DAPI IMPa2-A546_a_TileScan_001 (Stage 1 of 49)	00-kwQ6sw2Ua3vCj4oGkoBXVH
1.37215	um^2	Vesicles Paraspeckle	0.000	1.000	9	200000104	200000104	siRNA-IMPa2-25 PSPC1-A488 IMPa2-A546 DAPI 8C2-siRNA-IMP-a2-a4 V2.00	0	10. siRNA-IMPa2-25 PSPC1-A488 DAPI IMPa2-A546_a_TileScan_001 (Stage 1 of 49)	00-kwQ6sw2Ua3vCj4oGkoBXVH
1.50614	um^2	Vesicles Paraspeckle	0.000	1.000	9	200000105	200000105	siRNA-IMPa2-25 PSPC1-A488 IMPa2-A546 DAPI 8C2-siRNA-IMP-a2-a4 V2.00	0	10. siRNA-IMPa2-25 PSPC1-A488 DAPI IMPa2-A546_a_TileScan_001 (Stage 1 of 49)	00-kwQ6sw2Ua3vCj4oGkoBXVH
1.37215	um^2	Vesicles Paraspeckle	0.000	1.000	9	200000106	200000106	siRNA-IMPa2-25 PSPC1-A488 IMPa2-A546 DAPI 8C2-siRNA-IMP-a2-a4 V2.00	0	10. siRNA-IMPa2-25 PSPC1-A488 DAPI IMPa2-A546_a_TileScan_001 (Stage 1 of 49)	00-kwQ6sw2Ua3vCj4oGkoBXVH
4.14478	um^2	Vesicles Paraspeckle	0.000	1.000	10	200000107	200000107	siRNA-IMPa2-25 PSPC1-A488 IMPa2-A546 DAPI 8C2-siRNA-IMP-a2-a4 V2.00	0	10. siRNA-IMPa2-25 PSPC1-A488 DAPI IMPa2-A546_a_TileScan_001 (Stage 1 of 49)	00-kwQ6sw2Ua3vCj4oGkoBXVH
1.87706	um^2	Vesicles Paraspeckle	0.000	1.000	10	200000108	200000108	siRNA-IMPa2-25 PSPC1-A488 IMPa2-A546 DAPI 8C2-siRNA-IMP-a2-a4 V2.00	0	10. siRNA-IMPa2-25 PSPC1-A488 DAPI IMPa2-A546_a_TileScan_001 (Stage 1 of 49)	00-kwQ6sw2Ua3vCj4oGkoBXVH
2.25015	um^2	Vesicles Paraspeckle	0.000	1.000	10	200000109	200000109	siRNA-IMPa2-25 PSPC1-A488 IMPa2-A546 DAPI 8C2-siRNA-IMP-a2-a4 V2.00	0	10. siRNA-IMPa2-25 PSPC1-A488 DAPI IMPa2-A546_a_TileScan_001 (Stage 1 of 49)	00-kwQ6sw2Ua3vCj4oGkoBXVH
0.74492	um^2	Vesicles Paraspeckle	0.000	1.000	10	200000110	200000110	siRNA-IMPa2-25 PSPC1-A488 IMPa2-A546 DAPI 8C2-siRNA-IMP-a2-a4 V2.00	0	10. siRNA-IMPa2-25 PSPC1-A488 DAPI IMPa2-A546_a_TileScan_001 (Stage 1 of 49)	00-kwQ6sw2Ua3vCj4oGkoBXVH
0.61492	um^2	Vesicles Paraspeckle	0.000	1.000	10	200000111	200000111	siRNA-IMPa2-25 PSPC1-A488 IMPa2-A546 DAPI 8C2-siRNA-IMP-a2-a4 V2.00	0	10. siRNA-IMPa2-25 PSPC1-A488 DAPI IMPa2-A546_a_TileScan_001 (Stage 1 of 49)	00-kwQ6sw2Ua3vCj4oGkoBXVH
2.56109	um^2	Vesicles Paraspeckle	0.000	1.000	10	200000112	200000112	siRNA-IMPa2-25 PSPC1-A488 IMPa2-A546 DAPI 8C2-siRNA-IMP-a2-a4 V2.00	0	10. siRNA-IMPa2-25 PSPC1-A488 DAPI IMPa2-A546_a_TileScan_001 (Stage 1 of 49)	00-kwQ6sw2Ua3vCj4oGkoBXVH
0.681474	um^2	Vesicles Paraspeckle	0.000	1.000	10	200000113	200000113	siRNA-IMPa2-25 PSPC1-A488 IMPa2-A546 DAPI 8C2-siRNA-IMP-a2-a4 V2.00	0	10. siRNA-IMPa2-25 PSPC1-A488 DAPI IMPa2-A546_a_TileScan_001 (Stage 1 of 49)	00-kwQ6sw2Ua3vCj4oGkoBXVH
1.18248	um^2	Vesicles Paraspeckle	0.000	1.000	10	200000114	200000114	siRNA-IMPa2-25 PSPC1-A488 IMPa2-A546 DAPI 8C2-siRNA-IMP-a2-a4 V2.00	0	10. siRNA-IMPa2-25 PSPC1-A488 DAPI IMPa2-A546_a_TileScan_001 (Stage 1 of 49)	00-kwQ6sw2Ua3vCj4oGkoBXVH
1.63441	um^2	Vesicles Paraspeckle	0.000	1.000	10	200000115	200000115	siRNA-IMPa2-25 PSPC1-A488 IMPa2-A546 DAPI 8C2-siRNA-IMP-a2-a4 V2.00	0	10. siRNA-IMPa2-25 PSPC1-A488 DAPI IMPa2-A546_a_TileScan_001 (Stage 1 of 49)	00-kwQ6sw2Ua3vCj4oGkoBXVH
1.63441	um^2	Vesicles Paraspeckle	0.000	1.000	10	200000116	200000116	siRNA-IMPa2-25 PSPC1-A488 IMPa2-A546 DAPI 8C2-siRNA-IMP-a2-a4 V2.00	0	10. siRNA-IMPa2-25 PSPC1-A488 DAPI IMPa2-A546_a_TileScan_001 (Stage 1 of 49)	00-kwQ6sw2Ua3vCj4oGkoBXVH
2.10491	um^2	Vesicles Paraspeckle	0.000	1.000	10	200000117	200000117	siRNA-IMPa2-25 PSPC1-A488 IMPa2-A546 DAPI 8C2-siRNA-IMP-a2-a4 V2.00	0	10. siRNA-IMPa2-25 PSPC1-A488 DAPI IMPa2-A546_a_TileScan_001 (Stage 1 of 49)	00-kwQ6sw2Ua3vCj4oGkoBXVH
2.25015	um^2	Vesicles Paraspeckle	0.000	1.000	10	200000118	200000118	siRNA-IMPa2-25 PSPC1-A488 IMPa2-A546 DAPI 8C2-siRNA-IMP-a2-a4 V2.00	0	10. siRNA-IMPa2-25 PSPC1-A488 DAPI IMPa2-A546_a_TileScan_001 (Stage 1 of 49)	00-kwQ6sw2Ua3vCj4oGkoBXVH
2.17814	um^2	Vesicles Paraspeckle	0.000	1.000	10	200000119	200000119	siRNA-IMPa2-25 PSPC1-A488 IMPa2-A546 DAPI 8C2-siRNA-IMP-a2-a4 V2.00	0	10. siRNA-IMPa2-25 PSPC1-A488 DAPI IMPa2-A546_a_TileScan_001 (Stage 1 of 49)	00-kwQ6sw2Ua3vCj4oGkoBXVH
0.295625	um^2	Vesicles Paraspeckle	0.000	1.000	10	200000120	200000120	siRNA-IMPa2-25 PSPC1-A488 IMPa2-A546 DAPI 8C2-siRNA-IMP-a2-a4 V2.00	0	10. siRNA-IMPa2-25 PSPC1-A488 DAPI IMPa2-A546_a_TileScan_001 (Stage 1 of 49)	00-kwQ6sw2Ua3vCj4oGkoBXVH
0.681474	um^2	Vesicles Paraspeckle	0.000	1.000	10	200000121	200000121	siRNA-IMPa2-25 PSPC1-A488 IMPa2-A546 DAPI 8C2-siRNA-IMP-a2-a4 V2.00	0	10. siRNA-IMPa2-25 PSPC1-A488 DAPI IMPa2-A546_a_TileScan_001 (Stage 1 of 49)	00-kwQ6sw2Ua3vCj4oGkoBXVH
0.295625	um^2	Vesicles Paraspeckle	0.000	1.000	10	200000122	200000122	siRNA-IMPa2-25 PSPC1-A488 IMPa2-A546 DAPI 8C2-siRNA-IMP-a2-a4 V2.00	0	10. siRNA-IMPa2-25 PSPC1-A488 DAPI IMPa2-A546_a_TileScan_001 (Stage 1 of 49)	00-kwQ6sw2Ua3vCj4oGkoBXVH
6.19786	um^2	Vesicles Paraspeckle	0.000	1.000	10	200000123	200000123	siRNA-IMPa2-25 PSPC1-A488 IMPa2-A546 DAPI 8C2-siRNA-IMP-a2-a4 V2.00	0	10. siRNA-IMPa2-25 PSPC1-A488 DAPI IMPa2-A546_a_TileScan_001 (Stage 1 of 49)	00-kwQ6sw2Ua3vCj4oGkoBXVH
1.50614	um^2	Vesicles Paraspeckle	0.000	1.000	10	200000124	200000124	siRNA-IMPa2-25 PSPC1-A488 IMPa2-A546 DAPI 8C2-siRNA-IMP-a2-a4 V2.00	0	10. siRNA-IMPa2-25 PSPC1-A488 DAPI IMPa2-A546_a_TileScan_001 (Stage 1 of 49)	00-kwQ6sw2Ua3vCj4oGkoBXVH
2.25015	um^2	Vesicles Paraspeckle	0.000	1.000	10	200000125	200000125	siRNA-IMPa2-25 PSPC1-A488 IMPa2-A546 DAPI 8C2-siRNA-IMP-a2-a4 V2.00	0	10. siRNA-IMPa2-25 PSPC1-A488 DAPI IMPa2-A546_a_TileScan_001 (Stage 1 of 49)	00-kwQ6sw2Ua3vCj4oGkoBXVH
4.03884	um^2	Vesicles Paraspeckle	0.000	1.000	10	200000126	200000126	siRNA-IMPa2-25 PSPC1-A488 IMPa2-A546 DAPI 8C2-siRNA-IMP-a2-a4 V2.00	0	10. siRNA-IMPa2-25 PSPC1-A488 DAPI IMPa2-A546_a_TileScan_001 (Stage 1 of 49)	00-kwQ6sw2Ua3vCj4oGkoBXVH
5.04492	um^2	Vesicles Paraspeckle	0.000	1.000	10	200000127	200000127	siRNA-IMPa2-25 PSPC1-A488 IMPa2-A546 DAPI 8C2-siRNA-IMP-a2-a4 V2.00	0	10. siRNA-IMPa2-25 PSPC1-A488 DAPI IMPa2-A546_a_TileScan_001 (Stage 1 of 49)	00-kwQ6sw2Ua3vCj4oGkoBXVH
3.10253	um^2	Vesicles Paraspeckle	0.000	1.000	11	200000128	200000128	siRNA-IMPa2-25 PSPC1-A488 IMPa2-A546 DAPI 8C2-siRNA-IMP-a2-a4 V2.00	0	10. siRNA-IMPa2-25 PSPC1-A488 DAPI IMPa2-A546_a_TileScan_001 (Stage 1 of 49)	00-kwQ6sw2Ua3vCj4oGkoBXVH
1.41751	um^2	Vesicles Paraspeckle	0.000	1.000	11	200000129	200000129	siRNA-IMPa2-25 PSPC1-A488 IMPa2-A546 DAPI 8C2-siRNA-IMP-a2-a4 V2.00	0	10. siRNA-IMPa2-25 PSPC1-A488 DAPI IMPa2-A546_a_TileScan_001 (Stage 1 of 49)	00-kwQ6sw2Ua3vCj4oGkoBXVH
0.387377	um^2	Vesicles Paraspeckle	0.000	1.000	11	200000130	200000130	siRNA-IMPa2-25 PSPC1-A488 IMPa2-A546 DAPI 8C2-siRNA-IMP-a2-a4 V2.00	0	10. siRNA-IMPa2-25 PSPC1-A488 DAPI IMPa2-A546_a_TileScan_001 (Stage 1 of 49)	00-kwQ6sw2Ua3vCj4oGkoBXVH
2.56109	um^2	Vesicles Paraspeckle	0.000	1.000	11	200000131	200000131	siRNA-IMPa2-25 PSPC1-A488 IMPa2-A546 DAPI 8C2-siRNA-IMP-a2-a4 V2.00	0	10. siRNA-IMPa2-25 PSPC1-A488 DAPI IMPa2-A546_a_TileScan_001 (Stage 1 of 49)	00-kwQ6sw2Ua3vCj4oGkoBXVH
1.08177	um^2	Vesicles Paraspeckle	0.000	1.000	11	200000132	200000132	siRNA-IMPa2-25 PSPC1-A488 IMPa2-A546 DAPI 8C2-siRNA-IMP-a2-a4 V2.00	0	10. siRNA-IMPa2-25 PSPC1-A488 DAPI IMPa2-A546_a_TileScan_001 (Stage 1 of 49)	00-kwQ6sw2Ua3vCj4oGkoBXVH
0.864402	um^2	Vesicles Paraspeckle	0.000	1.000	11	200000133	200000133	siRNA-IMPa2-25 PSPC1-A488 IMPa2-A546 DAPI 8C2-siRNA-IMP-a2-a4 V2.00	0	10. siRNA-IMPa2-25 PSPC1-A488 DAPI IMPa2-A546_a_TileScan_001 (Stage 1 of 49)	00-kwQ6sw2Ua3vCj4oGkoBXVH
0.681474	um^2	Vesicles Paraspeckle	0.000	1.000	11	200000134	200000134	siRNA-IMPa2-25 PSPC1-A488 IMPa2-A546 DAPI 8C2-siRNA-IMP-a2-a4 V2.00	0	10. siRNA-IMPa2-25 PSPC1-A488 DAPI IMPa2-A546_a_TileScan_001 (Stage 1 of 49)	00-kwQ6sw2Ua3vCj4oGkoBXVH
2.62761	um^2	Vesicles Paraspeckle	0.000	1.000	12	200000135	200000135	siRNA-IMPa2-25 PSPC1-A488 IMPa2-A546 DAPI 8C2-siRNA-IMP-a2-a4 V2.00	0	10. siRNA-IMPa2-25 PSPC1-A488 DAPI IMPa2-A546_a_TileScan_001 (Stage 1 of 49)	00-kwQ6sw2Ua3vCj4oGkoBXVH
3.07204	um^2	Vesicles Paraspeckle	0.000	1.000	13	200000136	200000136	siRNA-IMPa2-25 PSPC1-A488 IMPa2-A546 DAPI 8C2-siRNA-IMP-a2-a4 V2.00	0	10. siRNA-IMPa2-25 PSPC1-A488 DAPI IMPa2-A546_a_TileScan_001 (Stage 1 of 49)	00-kwQ6sw2Ua3vCj4oGkoBXVH
1.87706	um^2	Vesicles Paraspeckle	0.000	1.000	13	200000137	200000137	siRNA-IMPa2-25 PSPC1-A488 IMPa2-A546 DAPI 8C2-siRNA-IMP-a2-a4 V2.00	0	10. siRNA-IMPa2-25 PSPC1-A488 DAPI IMPa2-A546_a_TileScan_001 (Stage 1 of 49)	00-kwQ6sw2Ua3vCj4oGkoBXVH
1.59223	um^2	Vesicles Paraspeckle	0.000	1.000	13	200000138	200000138	siRNA-IMPa2-25 PSPC1-A488 IMPa2-A546 DAPI 8C2-siRNA-IMP-a2-a4 V2.00	0	10. siRNA-IMPa2-25 PSPC1-A488 DAPI IMPa2-A546_a_TileScan_001 (Stage 1 of 49)	00-kwQ6sw2Ua3vCj4oGkoBXVH
1.37215	um^2	Vesicles Paraspeckle	0.000	1.000	13	200000139	200000139	siRNA-IMPa2-25 PSPC1-A488 IMPa2-A546 DAPI 8C2-siRNA-IMP-a2-a4 V2.00	0	10. siRNA-IMPa2-25 PSPC1-A488 DAPI IMPa2-A546_a_TileScan_001 (Stage 1 of 49)	00-kwQ6sw2Ua3vCj4oGkoBXVH
1.32602	um^2	Vesicles Paraspeckle	0.000	1.000	13	200000140	200000140	siRNA-IMPa2-25 PSPC1-A488 IMPa2-A546 DAPI 8C2-siRNA-IMP-a2-a4 V2.00	0	10. siRNA-IMPa2-25 PSPC1-A488 DAPI IMPa2-A546_a_TileScan_001 (Stage 1 of 49)	00-kwQ6sw2Ua3vCj4oGkoBXVH
1.41751	um^2	Vesicles Paraspeckle	0.000	1.000	13	200000141	200000141	siRNA-IMPa2-25 PSPC1-A488 IMPa2-A546 DAPI 8C2-siRNA-IMP-a2-a4 V2.00	0	10. siRNA-IMPa2-25 PSPC1-A488 DAPI IMPa2-A546_a_TileScan_001 (Stage 1 of 49)	00-kwQ6sw2Ua3vCj4oGkoBXVH
1.23125	um^2	Vesicles Paraspeckle	0.000	1.000	13	200000142	200000142	siRNA-IMPa2-25 PSPC1-A488 IMPa2-A546 DAPI 8C2-siRNA-IMP-a2-a4 V2.00	0	10. siRNA-IMPa2-25 PSPC1-A488 DAPI IMPa2-A546_a_TileScan_001 (Stage 1 of 49)	00-kwQ6sw2Ua3vCj4oGkoBXVH
2.32103	um^2	Vesicles Paraspeckle	0.000	1.000	13	200000143	200000143	siRNA-IMPa2-25 PSPC1-A488 IMPa2-A546 DAPI 8C2-siRNA-IMP-a2-a4 V2.00	0	10. siRNA-IMPa2-25 PSPC1-A488 DAPI IMPa2-A546_a_TileScan_001 (Stage 1 of 49)	00-kwQ6sw2Ua3vCj4oGkoBXVH
2.21429	um^2	Vesicles Paraspeckle	0.000	1.000	14	200000144	200000000	siRNA-IMPa2-25 PSPC1-A488 IMPa2-A546 DAPI 8C2-siRNA-IMP-a2-a4 V2.00	0	10. siRNA-IMPa2-25 PSPC1-A488 DAPI IMPa2-A546_aa_TileScan_001 (Stage 27 of 49)	00-GMvxVuFf3b8AQQHw9DboEN
1.37215	um^2	Vesicles Paraspeckle	0.000	1.000	14	200000145	200000001	siRNA-IMPa2-25 PSPC1-A488 IMPa2-A546 DAPI 8C2-siRNA-IMP-a2-a4 V2.00	0	10. siRNA-IMPa2-25 PSPC1-A488 DAPI IMPa2-A546_aa_TileScan_001 (Stage 27 of 49)	00-GMvxVuFf3b8AQQHw9DboEN
2.14168	um^2	Vesicles Paraspeckle	0.000	1.000	14	200000146	200000002	siRNA-IMPa2-25 PSPC1-A488 IMPa2-A546 DAPI 8C2-siRNA-IMP-a2-a4 V2.00	0	10. siRNA-IMPa2-25 PSPC1-A488 DAPI IMPa2-A546_aa_TileScan_001 (Stage 27 of 49)	00-GMvxVuFf3b8AQQHw9DboEN
2.42536	um^2	Vesicles Paraspeckle	0.000	1.000	14	200000147	200000003	siRNA-IMPa2-25 PSPC1-A488 IMPa2-A546 DAPI 8C2-siRNA-IMP-a2-a4 V2.00	0	10. siRNA-IMPa2-25 PSPC1-A488 DAPI IMPa2-A546_aa_TileScan_001 (Stage 27 of 49)	00-GMvxVuFf3b8AQQHw9DboEN
3.10253	um^2	Vesicles Paraspeckle	0.000	1.000	14	200000148	200000004	siRNA-IMPa2-25 PSPC1-A488 IMPa2-A546 DAPI 8C2-siRNA-IMP-a2-a4 V2.00	0	10. siRNA-IMPa2-25 PSPC1-A488 DAPI IMPa2-A546_aa_TileScan_001 (Stage 27 of 49)	00-GMvxVuFf3b8AQQHw9DboEN
2.35606	um^2	Vesicles Paraspeckle	0.000	1.000	14	200000149	200000005	siRNA-IMPa2-25 PSPC1-A488 IMPa2-A546 DAPI 8C2-siRNA-IMP-a2-a4 V2.00	0	10. siRNA-IMPa2-25 PSPC1-A488 DAPI IMPa2-A546_aa_TileScan_001 (Stage 27 of 49)	00-GMvxVuFf3b8AQQHw9DboEN
1.99262	um^2	Vesicles Paraspeckle	0.000	1.000	14	200000150	200000006	siRNA-IMPa2-25 PSPC1-A488 IMPa2-A546 DAPI 8C2-siRNA-IMP-a2-a4 V2.00	0	10. siRNA-IMPa2-25 PSPC1-A488 DAPI IMPa2-A546_aa_TileScan_001 (Stage 27 of 49)	00-GMvxVuFf3b8AQQHw9DboEN
1.02962	um^2	Vesicles Paraspeckle	0.000	1.000	14	200000151	200000007	siRNA-IMPa2-25 PSPC1-A488 IMPa2-A546 DAPI 8C2-siRNA-IMP-a2-a4 V2.00	0	10. siRNA-IMPa2-25 PSPC1-A488 DAPI IMPa2-A546_aa_TileScan_001 (Stage 27 of 49)	00-GMvxVuFf3b8AQQHw9DboEN
3.0106	um^2	Vesicles Paraspeckle	0.000	1.000	14	200000152	200000008	siRNA-IMPa2-25 PSPC1-A488 IMPa2-A546 DAPI 8C2-siRNA-IMP-a2-a4 V2.00	0	10. siRNA-IMPa2-25 PSPC1-A488 DAPI IMPa2-A546_aa_TileScan_001 (Stage 27 of 49)	00-GMvxVuFf3b8AQQHw9DboEN
2.42536	um^2	Vesicles Paraspeckle	0.000	1.000	15	200000153	200000009	siRNA-IMPa2-25 PSPC1-A488 IMPa2-A546 DAPI 8C2-siRNA-IMP-a2-a4 V2.00	0	10. siRNA-IMPa2-25 PSPC1-A488 DAPI IMPa2-A546_aa_TileScan_001 (Stage 27 of 49)	00-GMvxVuFf3b8AQQHw9DboEN
3.37057	um^2	Vesicles Paraspeckle	0.000	1.000	15	200000154	200000010	siRNA-IMPa2-25 PSPC1-A488 IMPa2-A546 DAPI 8C2-siRNA-IMP-a2-a4 V2.00	0	10. siRNA-IMPa2-25 PSPC1-A488 DAPI IMPa2-A546_aa_TileScan_001 (Stage 27 of 49)	00-GMvxVuFf3b8AQQHw9DboEN
3.7952	um^2	Vesicles Paraspeckle	0.000	1.000	15	200000155	200000011	siRNA-IMPa2-25 PSPC1-A488 IMPa2-A546 DAPI 8C2-siRNA-IMP-a2-a4 V2.00	0	10. siRNA-IMPa2-25 PSPC1-A488 DAPI IMPa2-A546_aa_TileScan_001 (Stage 27 of 49)	00-GMvxVuFf3b8AQQHw9DboEN
4.11843	um^2	Vesicles Paraspeckle	0.000	1.000	15	200000156	200000012	siRNA-IMPa2-25 PSPC1-A488 IMPa2-A546 DAPI 8C2-siRNA-IMP-a2-a4 V2.00	0	10. siRNA-IMPa2-25 PSPC1-A488 DAPI IMPa2-A546_aa_TileScan_001 (Stage 27 of 49)	00-GMvxVuFf3b8AQQHw9DboEN
2.56109	um^2	Vesicles Paraspeckle	0.000	1.000	15	200000157	200000013	siRNA-IMPa2-25 PSPC1-A488 IMPa2-A546 DAPI 8C2-siRNA-IMP-a2-a4 V2.00	0	10. siRNA-IMPa2-25 PSPC1-A488 DAPI IMPa2-A546_aa_TileScan_001 (Stage 27 of 49)	00-GMvxVuFf3b8AQQHw9DboEN
1.63441	um^2	Vesicles Paraspeckle	0.000	1.000	15	200000158	200000014	siRNA-IMPa2-25 PSPC1-A488 IMPa2-A546 DAPI 8C2-siRNA-IMP-a2-a4 V2.00	0	10. siRNA-IMPa2-25 PSPC1-A488 DAPI IMPa2-A546_aa_TileScan_001 (Stage 27 of 49)	00-GMvxVuFf3b8AQQHw9DboEN
2.35606	um^2	Vesicles Paraspeckle	0.000	1.000	15	200000159	200000015	siRNA-IMPa2-25 PSPC1-A488 IMPa2-A546 DAPI 8C2-siRNA-IMP-a2-a4 V2.00	0	10. siRNA-IMPa2-25 PSPC1-A488 DAPI IMPa2-A546_aa_TileScan_001 (Stage 27 of 49)	00-GMvxVuFf3b8AQQHw9DboEN
1.63441	um^2	Vesicles Paraspeckle	0.000	1.000	15	200000160	200000016	siRNA-IMPa2-25 PSPC1-A488 IMPa2-A546 DAPI 8C2-siRNA-IMP-a2-a4 V2.00	0	10. siRNA-IMPa2-25 PSPC1-A488 DAPI IMPa2-A546_aa_TileScan_001 (Stage 27 of 49)	00-GMvxVuFf3b8AQQHw9DboEN
2.85416	um^2	Vesicles Paraspeckle	0.000	1.000	16	200000161	200000017	siRNA-IMPa2-25 PSPC1-A488 IMPa2-A546 DAPI 8C2-siRNA-IMP-a2-a4 V2.00	0	10. siRNA-IMPa2-25 PSPC1-A488 DAPI IMPa2-A546_aa_TileScan_001 (Stage 27 of 49)	00-GMvxVuFf3b8AQQHw9DboEN
2.21429	um^2	Vesicles Paraspeckle	0.000	1.000	16	200000162	200000018	siRNA-IMPa2-25 PSPC1-A488 IMPa2-A546 DAPI 8C2-siRNA-IMP-a2-a4 V2.00	0	10. siRNA-IMPa2-25 PSPC1-A488 DAPI IMPa2-A546_aa_TileScan_001 (Stage 27 of 49)	00-GMvxVuFf3b8AQQHw9DboEN
1.91597	um^2	Vesicles Paraspeckle	0.000	1.000	16	200000163	200000019	siRNA-IMPa2-25 PSPC1-A488 IMPa2-A546 DAPI 8C2-siRNA-IMP-a2-a4 V2.00	0	10. siRNA-IMPa2-25 PSPC1-A488 DAPI IMPa2-A546_aa_TileScan_001 (Stage 27 of 49)	00-GMvxVuFf3b8AQQHw9DboEN
3.16307	um^2	Vesicles Paraspeckle	0.000	1.000	16	200000164	200000020	siRNA-IMPa2-25 PSPC1-A488 IMPa2-A546 DAPI 8C2-siRNA-IMP-a2-a4 V2.00	0	10. siRNA-IMPa2-25 PSPC1-A488 DAPI IMPa2-A546_aa_TileScan_001 (Stage 27 of 49)	00-GMvxVuFf3b8AQQHw9DboEN
2.59446	um^2	Vesicles Paraspeckle	0.000	1.000	16	200000165	200000021	siRNA-IMPa2-25 PSPC1-A488 IMPa2-A546 DAPI 8C2-siRNA-IMP-a2-a4 V2.00	0	10. siRNA-IMPa2-25 PSPC1-A488 DAPI IMPa2-A546_aa_TileScan_001 (Stage 27 of 49)	00-GMvxVuFf3b8AQQHw9DboEN
4.06546	um^2	Vesicles Paraspeckle	0.000	1.000	16	200000166	200000022	siRNA-IMPa2-25 PSPC1-A488 IMPa2-A546 DAPI 8C2-siRNA-IMP-a2-a4 V2.00	0	10. siRNA-IMPa2-25 PSPC1-A488 DAPI IMPa2-A546_aa_TileScan_001 (Stage 27 of 49)	00-GMvxVuFf3b8AQQHw9DboEN
1.32602	um^2	Vesicles Paraspeckle	0.000	1.000	16	200000167	200000023	siRNA-IMPa2-25 PSPC1-A488 IMPa2-A546 DAPI 8C2-siRNA-IMP-a2-a4 V2.00	0	10. siRNA-IMPa2-25 PSPC1-A488 DAPI IMPa2-A546_aa_TileScan_001 (Stage 27 of 49)	00-GMvxVuFf3b8AQQHw9DboEN
0.976119	um^2	Vesicles Paraspeckle	0.000	1.000	17	200000168	200000024	siRNA-IMPa2-25 PSPC1-A488 IMPa2-A546 DAPI 8C2-siRNA-IMP-a2-a4 V2.00	0	10. siRNA-IMPa2-25 PSPC1-A488 DAPI IMPa2-A546_aa_TileScan_001 (Stage 27 of 49)	00-GMvxVuFf3b8AQQHw9DboEN
2.85416	um^2	Vesicles Paraspeckle	0.000	1.000	17	200000169	200000025	siRNA-IMPa2-25 PSPC1-A488 IMPa2-A546 DAPI 8C2-siRNA-IMP-a2-a4 V2.00	0	10. siRNA-IMPa2-25 PSPC1-A488 DAPI IMPa2-A546_aa_TileScan_001 (Stage 27 of 49)	00-GMvxVuFf3b8AQQHw9DboEN
2.39084	um^2	Vesicles Paraspeckle	0.000	1.000	18	200000170	200000026	siRNA-IMPa2-25 PSPC1-A488 IMPa2-A546 DAPI 8C2-siRNA-IMP-a2-a4 V2.00	0	10. siRNA-IMPa2-25 PSPC1-A488 DAPI IMPa2-A546_aa_TileScan_001 (Stage 27 of 49)	00-GMvxVuFf3b8AQQHw9DboEN
0.544542	um^2	Vesicles Paraspeckle	0.000	1.000	18	200000171	200000027	siRNA-IMPa2-25 PSPC1-A488 IMPa2-A546 DAPI 8C2-siRNA-IMP-a2-a4 V2.00	0	10. siRNA-IMPa2-25 PSPC1-A488 DAPI IMPa2-A546_aa_TileScan_001 (Stage 27 of 49)	00-GMvxVuFf3b8AQQHw9DboEN
3.25281	um^2	Vesicles Paraspeckle	0.000	1.000	18	200000172	200000028	siRNA-IMPa2-25 PSPC1-A488 IMPa2-A546 DAPI 8C2-siRNA-IMP-a2-a4 V2.00	0	10. siRNA-IMPa2-25 PSPC1-A488 DAPI IMPa2-A546_aa_TileScan_001 (Stage 27 of 49)	00-GMvxVuFf3b8AQQHw9DboEN
0.469273	um^2	Vesicles Paraspeckle	0.000	1.000	18	200000173	200000029	siRNA-IMPa2-25 PSPC1-A488 IMPa2-A546 DAPI 8C2-siRNA-IMP-a2-a4 V2.00	0	10. siRNA-IMPa2-25 PSPC1-A488 DAPI IMPa2-A546_aa_TileScan_001 (Stage 27 of 49)	00-GMvxVuFf3b8AQQHw9DboEN
2.94852	um^2	Vesicles Paraspeckle	0.000	1.000	18	200000174	200000030	siRNA-IMPa2-25 PSPC1-A488 IMPa2-A546 DAPI 8C2-siRNA-IMP-a2-a4 V2.00	0	10. siRNA-IMPa2-25 PSPC1-A488 DAPI IMPa2-A546_aa_TileScan_001 (Stage 27 of 49)	00-GMvxVuFf3b8AQQHw9DboEN
2.91724	um^2	Vesicles Paraspeckle	0.000	1.000	18	200000175	200000031	siRNA-IMPa2-25 PSPC1-A488 IMPa2-A546 DAPI 8C2-siRNA-IMP-a2-a4 V2.00	0	10. siRNA-IMPa2-25 PSPC1-A488 DAPI IMPa2-A546_aa_TileScan_001 (Stage 27 of 49)	00-GMvxVuFf3b8AQQHw9DboEN
3.10253	um^2	Vesicles Paraspeckle	0.000	1.000	18	200000176	200000032	siRNA-IMPa2-25 PSPC1-A488 IMPa2-A546 DAPI 8C2-siRNA-IMP-a2-a4 V2.00	0	10. siRNA-IMPa2-25 PSPC1-A488 DAPI IMPa2-A546_aa_TileScan_001 (Stage 27 of 49)	00-GMvxVuFf3b8AQQHw9DboEN
1.75784	um^2	Vesicles Paraspeckle	0.000	1.000	18	200000177	200000033	siRNA-IMPa2-25 PSPC1-A488 IMPa2-A546 DAPI 8C2-siRNA-IMP-a2-a4 V2.00	0	10. siRNA-IMPa2-25 PSPC1-A488 DAPI IMPa2-A546_aa_TileScan_001 (Stage 27 of 49)	00-GMvxVuFf3b8AQQHw9DboEN
2.91724	um^2	Vesicles Paraspeckle	0.000	1.000	19	200000178	200000034	siRNA-IMPa2-25 PSPC1-A488 IMPa2-A546 DAPI 8C2-siRNA-IMP-a2-a4 V2.00	0	10. siRNA-IMPa2-25 PSPC1-A488 DAPI IMPa2-A546_aa_TileScan_001 (Stage 27 of 49)	00-GMvxVuFf3b8AQQHw9DboEN
4.32701	um^2	Vesicles Paraspeckle	0.000	1.000	19	200000179	200000035	siRNA-IMPa2-25 PSPC1-A488 IMPa2-A546 DAPI 8C2-siRNA-IMP-a2-a4 V2.00	0	10. siRNA-IMPa2-25 PSPC1-A488 DAPI IMPa2-A546_aa_TileScan_001 (Stage 27 of 49)	00-GMvxVuFf3b8AQQHw9DboEN
1.27907	um^2	Vesicles Paraspeckle	0.000	1.000	19	200000180	200000036	siRNA-IMPa2-25 PSPC1-A488 IMPa2-A546 DAPI 8C2-siRNA-IMP-a2-a4 V2.00	0	10. siRNA-IMPa2-25 PSPC1-A488 DAPI IMPa2-A546_aa_TileScan_001 (Stage 27 of 49)	00-GMvxVuFf3b8AQQHw9DboEN
2.32103	um^2	Vesicles Paraspeckle	0.000	1.000	19	200000181	200000037	siRNA-IMPa2-25 PSPC1-A488 IMPa2-A546 DAPI 8C2-siRNA-IMP-a2-a4 V2.00	0	10. siRNA-IMPa2-25 PSPC1-A488 DAPI IMPa2-A546_aa_TileScan_001 (Stage 27 of 49)	00-GMvxVuFf3b8AQQHw9DboEN
0.544542	um^2	Vesicles Paraspeckle	0.000	1.000	19	200000182	200000038	siRNA-IMPa2-25 PSPC1-A488 IMPa2-A546 DAPI 8C2-siRNA-IMP-a2-a4 V2.00	0	10. siRNA-IMPa2-25 PSPC1-A488 DAPI IMPa2-A546_aa_TileScan_001 (Stage 27 of 49)	00-GMvxVuFf3b8AQQHw9DboEN
2.17814	um^2	Vesicles Paraspeckle	0.000	1.000	19	200000183	200000039	siRNA-IMPa2-25 PSPC1-A488 IMPa2-A546 DAPI 8C2-siRNA-IMP-a2-a4 V2.00	0	10. siRNA-IMPa2-25 PSPC1-A488 DAPI IMPa2-A546_aa_TileScan_001 (Stage 27 of 49)	00-GMvxVuFf3b8AQQHw9DboEN
2.32103	um^2	Vesicles Paraspeckle	0.000	1.000	19	200000184	200000040	siRNA-IMPa2-25 PSPC1-A488 IMPa2-A546 DAPI 8C2-siRNA-IMP-a2-a4 V2.00	0	10. siRNA-IMPa2-25 PSPC1-A488 DAPI IMPa2-A546_aa_TileScan_001 (Stage 27 of 49)	00-GMvxVuFf3b8AQQHw9DboEN
2.10491	um^2	Vesicles Paraspeckle	0.000	1.000	19	200000185	200000041	siRNA-IMPa2-25 PSPC1-A488 IMPa2-A546 DAPI 8C2-siRNA-IMP-a2-a4 V2.00	0	10. siRNA-IMPa2-25 PSPC1-A488 DAPI IMPa2-A546_aa_TileScan_001 (Stage 27 of 49)	00-GMvxVuFf3b8AQQHw9DboEN
1.54949	um^2	Vesicles Paraspeckle	0.000	1.000	19	200000186	200000042	siRNA-IMPa2-25 PSPC1-A488 IMPa2-A546 DAPI 8C2-siRNA-IMP-a2-a4 V2.00	0	10. siRNA-IMPa2-25 PSPC1-A488 DAPI IMPa2-A546_aa_TileScan_001 (Stage 27 of 49)	00-GMvxVuFf3b8AQQHw9DboEN
3.74	um^2	Vesicles Paraspeckle	0.000	1.000	19	200000187	200000043	siRNA-IMPa2-25 PSPC1-A488 IMPa2-A546 DAPI 8C2-siRNA-IMP-a2-a4 V2.00	0	10. siRNA-IMPa2-25 PSPC1-A488 DAPI IMPa2-A546_aa_TileScan_001 (Stage 27 of 49)	00-GMvxVuFf3b8AQQHw9DboEN
2.28573	um^2	Vesicles Paraspeckle	0.000	1.000	19	200000188	200000044	siRNA-IMPa2-25 PSPC1-A488 IMPa2-A546 DAPI 8C2-siRNA-IMP-a2-a4 V2.00	0	10. siRNA-IMPa2-25 PSPC1-A488 DAPI IMPa2-A546_aa_TileScan_001 (Stage 27 of 49)	00-GMvxVuFf3b8AQQHw9DboEN
0.469273	um^2	Vesicles Paraspeckle	0.000	1.000	20	200000189	200000045	siRNA-IMPa2-25 PSPC1-A488 IMPa2-A546 DAPI 8C2-siRNA-IMP-a2-a4 V2.00	0	10. siRNA-IMPa2-25 PSPC1-A488 DAPI IMPa2-A546_aa_TileScan_001 (Stage 27 of 49)	00-GMvxVuFf3b8AQQHw9DboEN
2.28573	um^2	Vesicles Paraspeckle	0.000	1.000	20	200000190	200000046	siRNA-IMPa2-25 PSPC1-A488 IMPa2-A546 DAPI 8C2-siRNA-IMP-a2-a4 V2.00	0	10. siRNA-IMPa2-25 PSPC1-A488 DAPI IMPa2-A546_aa_TileScan_001 (Stage 27 of 49)	00-GMvxVuFf3b8AQQHw9DboEN
3.34133	um^2	Vesicles Paraspeckle	0.000	1.000	20	200000191	200000047	siRNA-IMPa2-25 PSPC1-A488 IMPa2-A546 DAPI 8C2-siRNA-IMP-a2-a4 V2.00	0	10. siRNA-IMPa2-25 PSPC1-A488 DAPI IMPa2-A546_aa_TileScan_001 (Stage 27 of 49)	00-GMvxVuFf3b8AQQHw9DboEN
3.68438	um^2	Vesicles Paraspeckle	0.000	1.000	20	200000192	200000048	siRNA-IMPa2-25 PSPC1-A488 IMPa2-A546 DAPI 8C2-siRNA-IMP-a2-a4 V2.00	0	10. siRNA-IMPa2-25 PSPC1-A488 DAPI IMPa2-A546_aa_TileScan_001 (Stage 27 of 49)	00-GMvxVuFf3b8AQQHw9DboEN
4.11843	um^2	Vesicles Paraspeckle	0.000	1.000	20	200000193	200000049	siRNA-IMPa2-25 PSPC1-A488 IMPa2-A546 DAPI 8C2-siRNA-IMP-a2-a4 V2.00	0	10. siRNA-IMPa2-25 PSPC1-A488 DAPI IMPa2-A546_aa_TileScan_001 (Stage 27 of 49)	00-GMvxVuFf3b8AQQHw9DboEN
5.18704	um^2	Vesicles Paraspeckle	0.000	1.000	20	200000194	200000050	siRNA-IMPa2-25 PSPC1-A488 IMPa2-A546 DAPI 8C2-siRNA-IMP-a2-a4 V2.00	0	10. siRNA-IMPa2-25 PSPC1-A488 DAPI IMPa2-A546_aa_TileScan_001 (Stage 27 of 49)	00-GMvxVuFf3b8AQQHw9DboEN
2.17814	um^2	Vesicles Paraspeckle	0.000	1.000	20	200000195	200000051	siRNA-IMPa2-25 PSPC1-A488 IMPa2-A546 DAPI 8C2-siRNA-IMP-a2-a4 V2.00	0	10. siRNA-IMPa2-25 PSPC1-A488 DAPI IMPa2-A546_aa_TileScan_001 (Stage 27 of 49)	00-GMvxVuFf3b8AQQHw9DboEN
0.387377	um^2	Vesicles Paraspeckle	0.000	1.000	20	200000196	200000052	siRNA-IMPa2-25 PSPC1-A488 IMPa2-A546 DAPI 8C2-siRNA-IMP-a2-a4 V2.00	0	10. siRNA-IMPa2-25 PSPC1-A488 DAPI IMPa2-A546_aa_TileScan_001 (Stage 27 of 49)	00-GMvxVuFf3b8AQQHw9DboEN
2.14168	um^2	Vesicles Paraspeckle	0.000	1.000	21	200000197	200000053	siRNA-IMPa2-25 PSPC1-A488 IMPa2-A546 DAPI 8C2-siRNA-IMP-a2-a4 V2.00	0	10. siRNA-IMPa2-25 PSPC1-A488 DAPI IMPa2-A546_aa_TileScan_001 (Stage 27 of 49)	00-GMvxVuFf3b8AQQHw9DboEN
2.97964	um^2	Vesicles Paraspeckle	0.000	1.000	21	200000198	200000054	siRNA-IMPa2-25 PSPC1-A488 IMPa2-A546 DAPI 8C2-siRNA-IMP-a2-a4 V2.00	0	10. siRNA-IMPa2-25 PSPC1-A488 DAPI IMPa2-A546_aa_TileScan_001 (Stage 27 of 49)	00-GMvxVuFf3b8AQQHw9DboEN
2.28573	um^2	Vesicles Paraspeckle	0.000	1.000	21	200000199	200000055	siRNA-IMPa2-25 PSPC1-A488 IMPa2-A546 DAPI 8C2-siRNA-IMP-a2-a4 V2.00	0	10. siRNA-IMPa2-25 PSPC1-A488 DAPI IMPa2-A546_aa_TileScan_001 (Stage 27 of 49)	00-GMvxVuFf3b8AQQHw9DboEN
1.18248	um^2	Vesicles Paraspeckle	0.000	1.000	21	200000200	200000056	siRNA-IMPa2-25 PSPC1-A488 IMPa2-A546 DAPI 8C2-siRNA-IMP-a2-a4 V2.00	0	10. siRNA-IMPa2-25 PSPC1-A488 DAPI IMPa2-A546_aa_TileScan_001 (Stage 27 of 49)	00-GMvxVuFf3b8AQQHw9DboEN
0.544542	um^2	Vesicles Paraspeckle	0.000	1.000	21	200000201	200000057	siRNA-IMPa2-25 PSPC1-A488 IMPa2-A546 DAPI 8C2-siRNA-IMP-a2-a4 V2.00	0	10. siRNA-IMPa2-25 PSPC1-A488 DAPI IMPa2-A546_aa_TileScan_001 (Stage 27 of 49)	00-GMvxVuFf3b8AQQHw9DboEN
0.469273	um^2	Vesicles Paraspeckle	0.000	1.000	21	200000202	200000058	siRNA-IMPa2-25 PSPC1-A488 IMPa2-A546 DAPI 8C2-siRNA-IMP-a2-a4 V2.00	0	10. siRNA-IMPa2-25 PSPC1-A488 DAPI IMPa2-A546_aa_TileScan_001 (Stage 27 of 49)	00-GMvxVuFf3b8AQQHw9DboEN
0.864402	um^2	Vesicles Paraspeckle	0.000	1.000	21	200000203	200000059	siRNA-IMPa2-25 PSPC1-A488 IMPa2-A546 DAPI 8C2-siRNA-IMP-a2-a4 V2.00	0	10. siRNA-IMPa2-25 PSPC1-A488 DAPI IMPa2-A546_aa_TileScan_001 (Stage 27 of 49)	00-GMvxVuFf3b8AQQHw9DboEN
2.39084	um^2	Vesicles Paraspeckle	0.000	1.000	21	200000204	200000060	siRNA-IMPa2-25 PSPC1-A488 IMPa2-A546 DAPI 8C2-siRNA-IMP-a2-a4 V2.00	0	10. siRNA-IMPa2-25 PSPC1-A488 DAPI IMPa2-A546_aa_TileScan_001 (Stage 27 of 49)	00-GMvxVuFf3b8AQQHw9DboEN
4.58088	um^2	Vesicles Paraspeckle	0.000	1.000	22	200000205	200000061	siRNA-IMPa2-25 PSPC1-A488 IMPa2-A546 DAPI 8C2-siRNA-IMP-a2-a4 V2.00	0	10. siRNA-IMPa2-25 PSPC1-A488 DAPI IMPa2-A546_aa_TileScan_001 (Stage 27 of 49)	00-GMvxVuFf3b8AQQHw9DboEN
1.67606	um^2	Vesicles Paraspeckle	0.000	1.000	22	200000206	200000062	siRNA-IMPa2-25 PSPC1-A488 IMPa2-A546 DAPI 8C2-siRNA-IMP-a2-a4 V2.00	0	10. siRNA-IMPa2-25 PSPC1-A488 DAPI IMPa2-A546_aa_TileScan_001 (Stage 27 of 49)	00-GMvxVuFf3b8AQQHw9DboEN
3.25281	um^2	Vesicles Paraspeckle	0.000	1.000	22	200000207	200000063	siRNA-IMPa2-25 PSPC1-A488 IMPa2-A546 DAPI 8C2-siRNA-IMP-a2-a4 V2.00	0	10. siRNA-IMPa2-25 PSPC1-A488 DAPI IMPa2-A546_aa_TileScan_001 (Stage 27 of 49)	00-GMvxVuFf3b8AQQHw9DboEN
1.71719	um^2	Vesicles Paraspeckle	0.000	1.000	22	200000208	200000064	siRNA-IMPa2-25 PSPC1-A488 IMPa2-A546 DAPI 8C2-siRNA-IMP-a2-a4 V2.00	0	10. siRNA-IMPa2-25 PSPC1-A488 DAPI IMPa2-A546_aa_TileScan_001 (Stage 27 of 49)	00-GMvxVuFf3b8AQQHw9DboEN
2.06782	um^2	Vesicles Paraspeckle	0.000	1.000	22	200000209	200000065	siRNA-IMPa2-25 PSPC1-A488 IMPa2-A546 DAPI 8C2-siRNA-IMP-a2-a4 V2.00	0	10. siRNA-IMPa2-25 PSPC1-A488 DAPI IMPa2-A546_aa_TileScan_001 (Stage 27 of 49)	00-GMvxVuFf3b8AQQHw9DboEN
2.69331	um^2	Vesicles Paraspeckle	0.000	1.000	22	200000210	200000066	siRNA-IMPa2-25 PSPC1-A488 IMPa2-A546 DAPI 8C2-siRNA-IMP-a2-a4 V2.00	0	10. siRNA-IMPa2-25 PSPC1-A488 DAPI IMPa2-A546_aa_TileScan_001 (Stage 27 of 49)	00-GMvxVuFf3b8AQQHw9DboEN
1.32602	um^2	Vesicles Paraspeckle	0.000	1.000	22	200000211	200000067	siRNA-IMPa2-25 PSPC1-A488 IMPa2-A546 DAPI 8C2-siRNA-IMP-a2-a4 V2.00	0	10. siRNA-IMPa2-25 PSPC1-A488 DAPI IMPa2-A546_aa_TileScan_001 (Stage 27 of 49)	00-GMvxVuFf3b8AQQHw9DboEN
2.72586	um^2	Vesicles Paraspeckle	0.000	1.000	22	200000212	200000068	siRNA-IMPa2-25 PSPC1-A488 IMPa2-A546 DAPI 8C2-siRNA-IMP-a2-a4 V2.00	0	10. siRNA-IMPa2-25 PSPC1-A488 DAPI IMPa2-A546_aa_TileScan_001 (Stage 27 of 49)	00-GMvxVuFf3b8AQQHw9DboEN
4.01214	um^2	Vesicles Paraspeckle	0.000	1.000	22	200000213	200000069	siRNA-IMPa2-25 PSPC1-A488 IMPa2-A546 DAPI 8C2-siRNA-IMP-a2-a4 V2.00	0	10. siRNA-IMPa2-25 PSPC1-A488 DAPI IMPa2-A546_aa_TileScan_001 (Stage 27 of 49)	00-GMvxVuFf3b8AQQHw9DboEN
2.75821	um^2	Vesicles Paraspeckle	0.000	1.000	22	200000214	200000070	siRNA-IMPa2-25 PSPC1-A488 IMPa2-A546 DAPI 8C2-siRNA-IMP-a2-a4 V2.00	0	10. siRNA-IMPa2-25 PSPC1-A488 DAPI IMPa2-A546_aa_TileScan_001 (Stage 27 of 49)	00-GMvxVuFf3b8AQQHw9DboEN
3.82265	um^2	Vesicles Paraspeckle	0.000	1.000	22	200000215	200000071	siRNA-IMPa2-25 PSPC1-A488 IMPa2-A546 DAPI 8C2-siRNA-IMP-a2-a4 V2.00	0	10. siRNA-IMPa2-25 PSPC1-A488 DAPI IMPa2-A546_aa_TileScan_001 (Stage 27 of 49)	00-GMvxVuFf3b8AQQHw9DboEN
4.24939	um^2	Vesicles Paraspeckle	0.000	1.000	23	200000216	200000072	siRNA-IMPa2-25 PSPC1-A488 IMPa2-A546 DAPI 8C2-siRNA-IMP-a2-a4 V2.00	0	10. siRNA-IMPa2-25 PSPC1-A488 DAPI IMPa2-A546_aa_TileScan_001 (Stage 27 of 49)	00-GMvxVuFf3b8AQQHw9DboEN
4.01214	um^2	Vesicles Paraspeckle	0.000	1.000	23	200000217	200000073	siRNA-IMPa2-25 PSPC1-A488 IMPa2-A546 DAPI 8C2-siRNA-IMP-a2-a4 V2.00	0	10. siRNA-IMPa2-25 PSPC1-A488 DAPI IMPa2-A546_aa_TileScan_001 (Stage 27 of 49)	00-GMvxVuFf3b8AQQHw9DboEN
3.93149	um^2	Vesicles Paraspeckle	0.000	1.000	23	200000218	200000074	siRNA-IMPa2-25 PSPC1-A488 IMPa2-A546 DAPI 8C2-siRNA-IMP-a2-a4 V2.00	0	10. siRNA-IMPa2-25 PSPC1-A488 DAPI IMPa2-A546_aa_TileScan_001 (Stage 27 of 49)	00-GMvxVuFf3b8AQQHw9DboEN
3.65642	um^2	Vesicles Paraspeckle	0.000	1.000	24	200000219	200000075	siRNA-IMPa2-25 PSPC1-A488 IMPa2-A546 DAPI 8C2-siRNA-IMP-a2-a4 V2.00	0	10. siRNA-IMPa2-25 PSPC1-A488 DAPI IMPa2-A546_aa_TileScan_001 (Stage 27 of 49)	00-GMvxVuFf3b8AQQHw9DboEN
1.75784	um^2	Vesicles Paraspeckle	0.000	1.000	24	200000220	200000076	siRNA-IMPa2-25 PSPC1-A488 IMPa2-A546 DAPI 8C2-siRNA-IMP-a2-a4 V2.00	0	10. siRNA-IMPa2-25 PSPC1-A488 DAPI IMPa2-A546_aa_TileScan_001 (Stage 27 of 49)	00-GMvxVuFf3b8AQQHw9DboEN
1.32602	um^2	Vesicles Paraspeckle	0.000	1.000	24	200000221	200000077	siRNA-IMPa2-25 PSPC1-A488 IMPa2-A546 DAPI 8C2-siRNA-IMP-a2-a4 V2.00	0	10. siRNA-IMPa2-25 PSPC1-A488 DAPI IMPa2-A546_aa_TileScan_001 (Stage 27 of 49)	00-GMvxVuFf3b8AQQHw9DboEN
1.59223	um^2	Vesicles Paraspeckle	0.000	1.000	24	200000222	200000078	siRNA-IMPa2-25 PSPC1-A488 IMPa2-A546 DAPI 8C2-siRNA-IMP-a2-a4 V2.00	0	10. siRNA-IMPa2-25 PSPC1-A488 DAPI IMPa2-A546_aa_TileScan_001 (Stage 27 of 49)	00-GMvxVuFf3b8AQQHw9DboEN
2.42536	um^2	Vesicles Paraspeckle	0.000	1.000	24	200000223	200000079	siRNA-IMPa2-25 PSPC1-A488 IMPa2-A546 DAPI 8C2-siRNA-IMP-a2-a4 V2.00	0	10. siRNA-IMPa2-25 PSPC1-A488 DAPI IMPa2-A546_aa_TileScan_001 (Stage 27 of 49)	00-GMvxVuFf3b8AQQHw9DboEN
2.66056	um^2	Vesicles Paraspeckle	0.000	1.000	24	200000224	200000080	siRNA-IMPa2-25 PSPC1-A488 IMPa2-A546 DAPI 8C2-siRNA-IMP-a2-a4 V2.00	0	10. siRNA-IMPa2-25 PSPC1-A488 DAPI IMPa2-A546_aa_TileScan_001 (Stage 27 of 49)	00-GMvxVuFf3b8AQQHw9DboEN
3.34133	um^2	Vesicles Paraspeckle	0.000	1.000	24	200000225	200000081	siRNA-IMPa2-25 PSPC1-A488 IMPa2-A546 DAPI 8C2-siRNA-IMP-a2-a4 V2.00	0	10. siRNA-IMPa2-25 PSPC1-A488 DAPI IMPa2-A546_aa_TileScan_001 (Stage 27 of 49)	00-GMvxVuFf3b8AQQHw9DboEN
0.976119	um^2	Vesicles Paraspeckle	0.000	1.000	24	200000226	200000082	siRNA-IMPa2-25 PSPC1-A488 IMPa2-A546 DAPI 8C2-siRNA-IMP-a2-a4 V2.00	0	10. siRNA-IMPa2-25 PSPC1-A488 DAPI IMPa2-A546_aa_TileScan_001 (Stage 27 of 49)	00-GMvxVuFf3b8AQQHw9DboEN
5.41969	um^2	Vesicles Paraspeckle	0.000	1.000	24	200000227	200000083	siRNA-IMPa2-25 PSPC1-A488 IMPa2-A546 DAPI 8C2-siRNA-IMP-a2-a4 V2.00	0	10. siRNA-IMPa2-25 PSPC1-A488 DAPI IMPa2-A546_aa_TileScan_001 (Stage 27 of 49)	00-GMvxVuFf3b8AQQHw9DboEN
0.387377	um^2	Vesicles Paraspeckle	0.000	1.000	25	200000228	200000084	siRNA-IMPa2-25 PSPC1-A488 IMPa2-A546 DAPI 8C2-siRNA-IMP-a2-a4 V2.00	0	10. siRNA-IMPa2-25 PSPC1-A488 DAPI IMPa2-A546_aa_TileScan_001 (Stage 27 of 49)	00-GMvxVuFf3b8AQQHw9DboEN
1.91597	um^2	Vesicles Paraspeckle	0.000	1.000	25	200000229	200000085	siRNA-IMPa2-25 PSPC1-A488 IMPa2-A546 DAPI 8C2-siRNA-IMP-a2-a4 V2.00	0	10. siRNA-IMPa2-25 PSPC1-A488 DAPI IMPa2-A546_aa_TileScan_001 (Stage 27 of 49)	00-GMvxVuFf3b8AQQHw9DboEN
1.18248	um^2	Vesicles Paraspeckle	0.000	1.000	25	200000230	200000086	siRNA-IMPa2-25 PSPC1-A488 IMPa2-A546 DAPI 8C2-siRNA-IMP-a2-a4 V2.00	0	10. siRNA-IMPa2-25 PSPC1-A488 DAPI IMPa2-A546_aa_TileScan_001 (Stage 27 of 49)	00-GMvxVuFf3b8AQQHw9DboEN
2.14168	um^2	Vesicles Paraspeckle	0.000	1.000	25	200000231	200000087	siRNA-IMPa2-25 PSPC1-A488 IMPa2-A546 DAPI 8C2-siRNA-IMP-a2-a4 V2.00	0	10. siRNA-IMPa2-25 PSPC1-A488 DAPI IMPa2-A546_aa_TileScan_001 (Stage 27 of 49)	00-GMvxVuFf3b8AQQHw9DboEN
3.68438	um^2	Vesicles Paraspeckle	0.000	1.000	25	200000232	200000088	siRNA-IMPa2-25 PSPC1-A488 IMPa2-A546 DAPI 8C2-siRNA-IMP-a2-a4 V2.00	0	10. siRNA-IMPa2-25 PSPC1-A488 DAPI IMPa2-A546_aa_TileScan_001 (Stage 27 of 49)	00-GMvxVuFf3b8AQQHw9DboEN
1.54949	um^2	Vesicles Paraspeckle	0.000	1.000	25	200000233	200000089	siRNA-IMPa2-25 PSPC1-A488 IMPa2-A546 DAPI 8C2-siRNA-IMP-a2-a4 V2.00	0	10. siRNA-IMPa2-25 PSPC1-A488 DAPI IMPa2-A546_aa_TileScan_001 (Stage 27 of 49)	00-GMvxVuFf3b8AQQHw9DboEN
0.74492	um^2	Vesicles Paraspeckle	0.000	1.000	25	200000234	200000090	siRNA-IMPa2-25 PSPC1-A488 IMPa2-A546 DAPI 8C2-siRNA-IMP-a2-a4 V2.00	0	10. siRNA-IMPa2-25 PSPC1-A488 DAPI IMPa2-A546_aa_TileScan_001 (Stage 27 of 49)	00-GMvxVuFf3b8AQQHw9DboEN
1.37215	um^2	Vesicles Paraspeckle	0.000	1.000	25	200000235	200000091	siRNA-IMPa2-25 PSPC1-A488 IMPa2-A546 DAPI 8C2-siRNA-IMP-a2-a4 V2.00	0	10. siRNA-IMPa2-25 PSPC1-A488 DAPI IMPa2-A546_aa_TileScan_001 (Stage 27 of 49)	00-GMvxVuFf3b8AQQHw9DboEN
1.59223	um^2	Vesicles Paraspeckle	0.000	1.000	25	200000236	200000092	siRNA-IMPa2-25 PSPC1-A488 IMPa2-A546 DAPI 8C2-siRNA-IMP-a2-a4 V2.00	0	10. siRNA-IMPa2-25 PSPC1-A488 DAPI IMPa2-A546_aa_TileScan_001 (Stage 27 of 49)	00-GMvxVuFf3b8AQQHw9DboEN
0.74492	um^2	Vesicles Paraspeckle	0.000	1.000	25	200000237	200000093	siRNA-IMPa2-25 PSPC1-A488 IMPa2-A546 DAPI 8C2-siRNA-IMP-a2-a4 V2.00	0	10. siRNA-IMPa2-25 PSPC1-A488 DAPI IMPa2-A546_aa_TileScan_001 (Stage 27 of 49)	00-GMvxVuFf3b8AQQHw9DboEN
3.54347	um^2	Vesicles Paraspeckle	0.000	1.000	26	200000238	200000094	siRNA-IMPa2-25 PSPC1-A488 IMPa2-A546 DAPI 8C2-siRNA-IMP-a2-a4 V2.00	0	10. siRNA-IMPa2-25 PSPC1-A488 DAPI IMPa2-A546_aa_TileScan_001 (Stage 27 of 49)	00-GMvxVuFf3b8AQQHw9DboEN
2.75821	um^2	Vesicles Paraspeckle	0.000	1.000	26	200000239	200000095	siRNA-IMPa2-25 PSPC1-A488 IMPa2-A546 DAPI 8C2-siRNA-IMP-a2-a4 V2.00	0	10. siRNA-IMPa2-25 PSPC1-A488 DAPI IMPa2-A546_aa_TileScan_001 (Stage 27 of 49)	00-GMvxVuFf3b8AQQHw9DboEN
1.13268	um^2	Vesicles Paraspeckle	0.000	1.000	26	200000240	200000096	siRNA-IMPa2-25 PSPC1-A488 IMPa2-A546 DAPI 8C2-siRNA-IMP-a2-a4 V2.00	0	10. siRNA-IMPa2-25 PSPC1-A488 DAPI IMPa2-A546_aa_TileScan_001 (Stage 27 of 49)	00-GMvxVuFf3b8AQQHw9DboEN
0.976119	um^2	Vesicles Paraspeckle	0.000	1.000	26	200000241	200000097	siRNA-IMPa2-25 PSPC1-A488 IMPa2-A546 DAPI 8C2-siRNA-IMP-a2-a4 V2.00	0	10. siRNA-IMPa2-25 PSPC1-A488 DAPI IMPa2-A546_aa_TileScan_001 (Stage 27 of 49)	00-GMvxVuFf3b8AQQHw9DboEN
2.62761	um^2	Vesicles Paraspeckle	0.000	1.000	26	200000242	200000098	siRNA-IMPa2-25 PSPC1-A488 IMPa2-A546 DAPI 8C2-siRNA-IMP-a2-a4 V2.00	0	10. siRNA-IMPa2-25 PSPC1-A488 DAPI IMPa2-A546_aa_TileScan_001 (Stage 27 of 49)	00-GMvxVuFf3b8AQQHw9DboEN
1.79802	um^2	Vesicles Paraspeckle	0.000	1.000	26	200000243	200000099	siRNA-IMPa2-25 PSPC1-A488 IMPa2-A546 DAPI 8C2-siRNA-IMP-a2-a4 V2.00	0	10. siRNA-IMPa2-25 PSPC1-A488 DAPI IMPa2-A546_aa_TileScan_001 (Stage 27 of 49)	00-GMvxVuFf3b8AQQHw9DboEN
1.18248	um^2	Vesicles Paraspeckle	0.000	1.000	26	200000244	200000100	siRNA-IMPa2-25 PSPC1-A488 IMPa2-A546 DAPI 8C2-siRNA-IMP-a2-a4 V2.00	0	10. siRNA-IMPa2-25 PSPC1-A488 DAPI IMPa2-A546_aa_TileScan_001 (Stage 27 of 49)	00-GMvxVuFf3b8AQQHw9DboEN
3.07204	um^2	Vesicles Paraspeckle	0.000	1.000	26	200000245	200000101	siRNA-IMPa2-25 PSPC1-A488 IMPa2-A546 DAPI 8C2-siRNA-IMP-a2-a4 V2.00	0	10. siRNA-IMPa2-25 PSPC1-A488 DAPI IMPa2-A546_aa_TileScan_001 (Stage 27 of 49)	00-GMvxVuFf3b8AQQHw9DboEN
1.63441	um^2	Vesicles Paraspeckle	0.000	1.000	26	200000246	200000102	siRNA-IMPa2-25 PSPC1-A488 IMPa2-A546 DAPI 8C2-siRNA-IMP-a2-a4 V2.00	0	10. siRNA-IMPa2-25 PSPC1-A488 DAPI IMPa2-A546_aa_TileScan_001 (Stage 27 of 49)	00-GMvxVuFf3b8AQQHw9DboEN
1.27907	um^2	Vesicles Paraspeckle	0.000	1.000	26	200000247	200000103	siRNA-IMPa2-25 PSPC1-A488 IMPa2-A546 DAPI 8C2-siRNA-IMP-a2-a4 V2.00	0	10. siRNA-IMPa2-25 PSPC1-A488 DAPI IMPa2-A546_aa_TileScan_001 (Stage 27 of 49)	00-GMvxVuFf3b8AQQHw9DboEN
3.98535	um^2	Vesicles Paraspeckle	0.000	1.000	26	200000248	200000104	siRNA-IMPa2-25 PSPC1-A488 IMPa2-A546 DAPI 8C2-siRNA-IMP-a2-a4 V2.00	0	10. siRNA-IMPa2-25 PSPC1-A488 DAPI IMPa2-A546_aa_TileScan_001 (Stage 27 of 49)	00-GMvxVuFf3b8AQQHw9DboEN
2.17814	um^2	Vesicles Paraspeckle	0.000	1.000	26	200000249	200000105	siRNA-IMPa2-25 PSPC1-A488 IMPa2-A546 DAPI 8C2-siRNA-IMP-a2-a4 V2.00	0	10. siRNA-IMPa2-25 PSPC1-A488 DAPI IMPa2-A546_aa_TileScan_001 (Stage 27 of 49)	00-GMvxVuFf3b8AQQHw9DboEN
1.91597	um^2	Vesicles Paraspeckle	0.000	1.000	26	200000250	200000106	siRNA-IMPa2-25 PSPC1-A488 IMPa2-A546 DAPI 8C2-siRNA-IMP-a2-a4 V2.00	0	10. siRNA-IMPa2-25 PSPC1-A488 DAPI IMPa2-A546_aa_TileScan_001 (Stage 27 of 49)	00-GMvxVuFf3b8AQQHw9DboEN
1.46216	um^2	Vesicles Paraspeckle	0.000	1.000	26	200000251	200000107	siRNA-IMPa2-25 PSPC1-A488 IMPa2-A546 DAPI 8C2-siRNA-IMP-a2-a4 V2.00	0	10. siRNA-IMPa2-25 PSPC1-A488 DAPI IMPa2-A546_aa_TileScan_001 (Stage 27 of 49)	00-GMvxVuFf3b8AQQHw9DboEN
1.18248	um^2	Vesicles Paraspeckle	0.000	1.000	26	200000252	200000108	siRNA-IMPa2-25 PSPC1-A488 IMPa2-A546 DAPI 8C2-siRNA-IMP-a2-a4 V2.00	0	10. siRNA-IMPa2-25 PSPC1-A488 DAPI IMPa2-A546_aa_TileScan_001 (Stage 27 of 49)	00-GMvxVuFf3b8AQQHw9DboEN
1.67606	um^2	Vesicles Paraspeckle	0.000	1.000	26	200000253	200000109	siRNA-IMPa2-25 PSPC1-A488 IMPa2-A546 DAPI 8C2-siRNA-IMP-a2-a4 V2.00	0	10. siRNA-IMPa2-25 PSPC1-A488 DAPI IMPa2-A546_aa_TileScan_001 (Stage 27 of 49)	00-GMvxVuFf3b8AQQHw9DboEN
2.69331	um^2	Vesicles Paraspeckle	0.000	1.000	27	200000254	200000110	siRNA-IMPa2-25 PSPC1-A488 IMPa2-A546 DAPI 8C2-siRNA-IMP-a2-a4 V2.00	0	10. siRNA-IMPa2-25 PSPC1-A488 DAPI IMPa2-A546_aa_TileScan_001 (Stage 27 of 49)	00-GMvxVuFf3b8AQQHw9DboEN
0.681474	um^2	Vesicles Paraspeckle	0.000	1.000	27	200000255	200000111	siRNA-IMPa2-25 PSPC1-A488 IMPa2-A546 DAPI 8C2-siRNA-IMP-a2-a4 V2.00	0	10. siRNA-IMPa2-25 PSPC1-A488 DAPI IMPa2-A546_aa_TileScan_001 (Stage 27 of 49)	00-GMvxVuFf3b8AQQHw9DboEN
3.51495	um^2	Vesicles Paraspeckle	0.000	1.000	27	200000256	200000112	siRNA-IMPa2-25 PSPC1-A488 IMPa2-A546 DAPI 8C2-siRNA-IMP-a2-a4 V2.00	0	10. siRNA-IMPa2-25 PSPC1-A488 DAPI IMPa2-A546_aa_TileScan_001 (Stage 27 of 49)	00-GMvxVuFf3b8AQQHw9DboEN
1.37215	um^2	Vesicles Paraspeckle	0.000	1.000	27	200000257	200000113	siRNA-IMPa2-25 PSPC1-A488 IMPa2-A546 DAPI 8C2-siRNA-IMP-a2-a4 V2.00	0	10. siRNA-IMPa2-25 PSPC1-A488 DAPI IMPa2-A546_aa_TileScan_001 (Stage 27 of 49)	00-GMvxVuFf3b8AQQHw9DboEN
2.69331	um^2	Vesicles Paraspeckle	0.000	1.000	27	200000258	200000114	siRNA-IMPa2-25 PSPC1-A488 IMPa2-A546 DAPI 8C2-siRNA-IMP-a2-a4 V2.00	0	10. siRNA-IMPa2-25 PSPC1-A488 DAPI IMPa2-A546_aa_TileScan_001 (Stage 27 of 49)	00-GMvxVuFf3b8AQQHw9DboEN
1.83775	um^2	Vesicles Paraspeckle	0.000	1.000	27	200000259	200000115	siRNA-IMPa2-25 PSPC1-A488 IMPa2-A546 DAPI 8C2-siRNA-IMP-a2-a4 V2.00	0	10. siRNA-IMPa2-25 PSPC1-A488 DAPI IMPa2-A546_aa_TileScan_001 (Stage 27 of 49)	00-GMvxVuFf3b8AQQHw9DboEN
0.387377	um^2	Vesicles Paraspeckle	0.000	1.000	28	200000260	200000116	siRNA-IMPa2-25 PSPC1-A488 IMPa2-A546 DAPI 8C2-siRNA-IMP-a2-a4 V2.00	0	10. siRNA-IMPa2-25 PSPC1-A488 DAPI IMPa2-A546_aa_TileScan_001 (Stage 27 of 49)	00-GMvxVuFf3b8AQQHw9DboEN
3.68438	um^2	Vesicles Paraspeckle	0.000	1.000	28	200000261	200000117	siRNA-IMPa2-25 PSPC1-A488 IMPa2-A546 DAPI 8C2-siRNA-IMP-a2-a4 V2.00	0	10. siRNA-IMPa2-25 PSPC1-A488 DAPI IMPa2-A546_aa_TileScan_001 (Stage 27 of 49)	00-GMvxVuFf3b8AQQHw9DboEN
3.16307	um^2	Vesicles Paraspeckle	0.000	1.000	29	200000262	200000000	siRNA-IMPa2-25 PSPC1-A488 IMPa2-A546 DAPI 8C2-siRNA-IMP-a2-a4 V2.00	0	10. siRNA-IMPa2-25 PSPC1-A488 DAPI IMPa2-A546_ab_TileScan_001 (Stage 28 of 49)	00-mMWhDKrjuMsdgNPQZSEP3H
1.41751	um^2	Vesicles Paraspeckle	0.000	1.000	29	200000263	200000001	siRNA-IMPa2-25 PSPC1-A488 IMPa2-A546 DAPI 8C2-siRNA-IMP-a2-a4 V2.00	0	10. siRNA-IMPa2-25 PSPC1-A488 DAPI IMPa2-A546_ab_TileScan_001 (Stage 28 of 49)	00-mMWhDKrjuMsdgNPQZSEP3H
3.62835	um^2	Vesicles Paraspeckle	0.000	1.000	29	200000264	200000002	siRNA-IMPa2-25 PSPC1-A488 IMPa2-A546 DAPI 8C2-siRNA-IMP-a2-a4 V2.00	0	10. siRNA-IMPa2-25 PSPC1-A488 DAPI IMPa2-A546_ab_TileScan_001 (Stage 28 of 49)	00-mMWhDKrjuMsdgNPQZSEP3H
2.85416	um^2	Vesicles Paraspeckle	0.000	1.000	29	200000265	200000003	siRNA-IMPa2-25 PSPC1-A488 IMPa2-A546 DAPI 8C2-siRNA-IMP-a2-a4 V2.00	0	10. siRNA-IMPa2-25 PSPC1-A488 DAPI IMPa2-A546_ab_TileScan_001 (Stage 28 of 49)	00-mMWhDKrjuMsdgNPQZSEP3H
2.49369	um^2	Vesicles Paraspeckle	0.000	1.000	29	200000266	200000004	siRNA-IMPa2-25 PSPC1-A488 IMPa2-A546 DAPI 8C2-siRNA-IMP-a2-a4 V2.00	0	10. siRNA-IMPa2-25 PSPC1-A488 DAPI IMPa2-A546_ab_TileScan_001 (Stage 28 of 49)	00-mMWhDKrjuMsdgNPQZSEP3H
0.864402	um^2	Vesicles Paraspeckle	0.000	1.000	29	200000267	200000005	siRNA-IMPa2-25 PSPC1-A488 IMPa2-A546 DAPI 8C2-siRNA-IMP-a2-a4 V2.00	0	10. siRNA-IMPa2-25 PSPC1-A488 DAPI IMPa2-A546_ab_TileScan_001 (Stage 28 of 49)	00-mMWhDKrjuMsdgNPQZSEP3H
2.97964	um^2	Vesicles Paraspeckle	0.000	1.000	29	200000268	200000006	siRNA-IMPa2-25 PSPC1-A488 IMPa2-A546 DAPI 8C2-siRNA-IMP-a2-a4 V2.00	0	10. siRNA-IMPa2-25 PSPC1-A488 DAPI IMPa2-A546_ab_TileScan_001 (Stage 28 of 49)	00-mMWhDKrjuMsdgNPQZSEP3H
3.19312	um^2	Vesicles Paraspeckle	0.000	1.000	29	200000269	200000007	siRNA-IMPa2-25 PSPC1-A488 IMPa2-A546 DAPI 8C2-siRNA-IMP-a2-a4 V2.00	0	10. siRNA-IMPa2-25 PSPC1-A488 DAPI IMPa2-A546_ab_TileScan_001 (Stage 28 of 49)	00-mMWhDKrjuMsdgNPQZSEP3H
1.02962	um^2	Vesicles Paraspeckle	0.000	1.000	29	200000270	200000008	siRNA-IMPa2-25 PSPC1-A488 IMPa2-A546 DAPI 8C2-siRNA-IMP-a2-a4 V2.00	0	10. siRNA-IMPa2-25 PSPC1-A488 DAPI IMPa2-A546_ab_TileScan_001 (Stage 28 of 49)	00-mMWhDKrjuMsdgNPQZSEP3H
3.19312	um^2	Vesicles Paraspeckle	0.000	1.000	29	200000271	200000009	siRNA-IMPa2-25 PSPC1-A488 IMPa2-A546 DAPI 8C2-siRNA-IMP-a2-a4 V2.00	0	10. siRNA-IMPa2-25 PSPC1-A488 DAPI IMPa2-A546_ab_TileScan_001 (Stage 28 of 49)	00-mMWhDKrjuMsdgNPQZSEP3H
3.82265	um^2	Vesicles Paraspeckle	0.000	1.000	29	200000272	200000010	siRNA-IMPa2-25 PSPC1-A488 IMPa2-A546 DAPI 8C2-siRNA-IMP-a2-a4 V2.00	0	10. siRNA-IMPa2-25 PSPC1-A488 DAPI IMPa2-A546_ab_TileScan_001 (Stage 28 of 49)	00-mMWhDKrjuMsdgNPQZSEP3H
2.69331	um^2	Vesicles Paraspeckle	0.000	1.000	29	200000273	200000011	siRNA-IMPa2-25 PSPC1-A488 IMPa2-A546 DAPI 8C2-siRNA-IMP-a2-a4 V2.00	0	10. siRNA-IMPa2-25 PSPC1-A488 DAPI IMPa2-A546_ab_TileScan_001 (Stage 28 of 49)	00-mMWhDKrjuMsdgNPQZSEP3H
3.22304	um^2	Vesicles Paraspeckle	0.000	1.000	30	200000274	200000012	siRNA-IMPa2-25 PSPC1-A488 IMPa2-A546 DAPI 8C2-siRNA-IMP-a2-a4 V2.00	0	10. siRNA-IMPa2-25 PSPC1-A488 DAPI IMPa2-A546_ab_TileScan_001 (Stage 28 of 49)	00-mMWhDKrjuMsdgNPQZSEP3H
1.91597	um^2	Vesicles Paraspeckle	0.000	1.000	30	200000275	200000013	siRNA-IMPa2-25 PSPC1-A488 IMPa2-A546 DAPI 8C2-siRNA-IMP-a2-a4 V2.00	0	10. siRNA-IMPa2-25 PSPC1-A488 DAPI IMPa2-A546_ab_TileScan_001 (Stage 28 of 49)	00-mMWhDKrjuMsdgNPQZSEP3H
2.0304	um^2	Vesicles Paraspeckle	0.000	1.000	30	200000276	200000014	siRNA-IMPa2-25 PSPC1-A488 IMPa2-A546 DAPI 8C2-siRNA-IMP-a2-a4 V2.00	0	10. siRNA-IMPa2-25 PSPC1-A488 DAPI IMPa2-A546_ab_TileScan_001 (Stage 28 of 49)	00-mMWhDKrjuMsdgNPQZSEP3H
0.864402	um^2	Vesicles Paraspeckle	0.000	1.000	30	200000277	200000015	siRNA-IMPa2-25 PSPC1-A488 IMPa2-A546 DAPI 8C2-siRNA-IMP-a2-a4 V2.00	0	10. siRNA-IMPa2-25 PSPC1-A488 DAPI IMPa2-A546_ab_TileScan_001 (Stage 28 of 49)	00-mMWhDKrjuMsdgNPQZSEP3H
2.0304	um^2	Vesicles Paraspeckle	0.000	1.000	30	200000278	200000016	siRNA-IMPa2-25 PSPC1-A488 IMPa2-A546 DAPI 8C2-siRNA-IMP-a2-a4 V2.00	0	10. siRNA-IMPa2-25 PSPC1-A488 DAPI IMPa2-A546_ab_TileScan_001 (Stage 28 of 49)	00-mMWhDKrjuMsdgNPQZSEP3H
2.82236	um^2	Vesicles Paraspeckle	0.000	1.000	30	200000279	200000017	siRNA-IMPa2-25 PSPC1-A488 IMPa2-A546 DAPI 8C2-siRNA-IMP-a2-a4 V2.00	0	10. siRNA-IMPa2-25 PSPC1-A488 DAPI IMPa2-A546_ab_TileScan_001 (Stage 28 of 49)	00-mMWhDKrjuMsdgNPQZSEP3H
0.387377	um^2	Vesicles Paraspeckle	0.000	1.000	31	200000280	200000018	siRNA-IMPa2-25 PSPC1-A488 IMPa2-A546 DAPI 8C2-siRNA-IMP-a2-a4 V2.00	0	10. siRNA-IMPa2-25 PSPC1-A488 DAPI IMPa2-A546_ab_TileScan_001 (Stage 28 of 49)	00-mMWhDKrjuMsdgNPQZSEP3H
2.0304	um^2	Vesicles Paraspeckle	0.000	1.000	32	200000281	200000019	siRNA-IMPa2-25 PSPC1-A488 IMPa2-A546 DAPI 8C2-siRNA-IMP-a2-a4 V2.00	0	10. siRNA-IMPa2-25 PSPC1-A488 DAPI IMPa2-A546_ab_TileScan_001 (Stage 28 of 49)	00-mMWhDKrjuMsdgNPQZSEP3H
2.59446	um^2	Vesicles Paraspeckle	0.000	1.000	32	200000282	200000020	siRNA-IMPa2-25 PSPC1-A488 IMPa2-A546 DAPI 8C2-siRNA-IMP-a2-a4 V2.00	0	10. siRNA-IMPa2-25 PSPC1-A488 DAPI IMPa2-A546_ab_TileScan_001 (Stage 28 of 49)	00-mMWhDKrjuMsdgNPQZSEP3H
3.10253	um^2	Vesicles Paraspeckle	0.000	1.000	32	200000283	200000021	siRNA-IMPa2-25 PSPC1-A488 IMPa2-A546 DAPI 8C2-siRNA-IMP-a2-a4 V2.00	0	10. siRNA-IMPa2-25 PSPC1-A488 DAPI IMPa2-A546_ab_TileScan_001 (Stage 28 of 49)	00-mMWhDKrjuMsdgNPQZSEP3H
2.39084	um^2	Vesicles Paraspeckle	0.000	1.000	32	200000284	200000022	siRNA-IMPa2-25 PSPC1-A488 IMPa2-A546 DAPI 8C2-siRNA-IMP-a2-a4 V2.00	0	10. siRNA-IMPa2-25 PSPC1-A488 DAPI IMPa2-A546_ab_TileScan_001 (Stage 28 of 49)	00-mMWhDKrjuMsdgNPQZSEP3H
2.42536	um^2	Vesicles Paraspeckle	0.000	1.000	32	200000285	200000023	siRNA-IMPa2-25 PSPC1-A488 IMPa2-A546 DAPI 8C2-siRNA-IMP-a2-a4 V2.00	0	10. siRNA-IMPa2-25 PSPC1-A488 DAPI IMPa2-A546_ab_TileScan_001 (Stage 28 of 49)	00-mMWhDKrjuMsdgNPQZSEP3H
1.08177	um^2	Vesicles Paraspeckle	0.000	1.000	34	200000286	200000024	siRNA-IMPa2-25 PSPC1-A488 IMPa2-A546 DAPI 8C2-siRNA-IMP-a2-a4 V2.00	0	10. siRNA-IMPa2-25 PSPC1-A488 DAPI IMPa2-A546_ab_TileScan_001 (Stage 28 of 49)	00-mMWhDKrjuMsdgNPQZSEP3H
2.94852	um^2	Vesicles Paraspeckle	0.000	1.000	34	200000287	200000025	siRNA-IMPa2-25 PSPC1-A488 IMPa2-A546 DAPI 8C2-siRNA-IMP-a2-a4 V2.00	0	10. siRNA-IMPa2-25 PSPC1-A488 DAPI IMPa2-A546_ab_TileScan_001 (Stage 28 of 49)	00-mMWhDKrjuMsdgNPQZSEP3H
2.45964	um^2	Vesicles Paraspeckle	0.000	1.000	34	200000288	200000026	siRNA-IMPa2-25 PSPC1-A488 IMPa2-A546 DAPI 8C2-siRNA-IMP-a2-a4 V2.00	0	10. siRNA-IMPa2-25 PSPC1-A488 DAPI IMPa2-A546_ab_TileScan_001 (Stage 28 of 49)	00-mMWhDKrjuMsdgNPQZSEP3H
1.71719	um^2	Vesicles Paraspeckle	0.000	1.000	34	200000289	200000027	siRNA-IMPa2-25 PSPC1-A488 IMPa2-A546 DAPI 8C2-siRNA-IMP-a2-a4 V2.00	0	10. siRNA-IMPa2-25 PSPC1-A488 DAPI IMPa2-A546_ab_TileScan_001 (Stage 28 of 49)	00-mMWhDKrjuMsdgNPQZSEP3H
2.69331	um^2	Vesicles Paraspeckle	0.000	1.000	34	200000290	200000028	siRNA-IMPa2-25 PSPC1-A488 IMPa2-A546 DAPI 8C2-siRNA-IMP-a2-a4 V2.00	0	10. siRNA-IMPa2-25 PSPC1-A488 DAPI IMPa2-A546_ab_TileScan_001 (Stage 28 of 49)	00-mMWhDKrjuMsdgNPQZSEP3H
1.59223	um^2	Vesicles Paraspeckle	0.000	1.000	34	200000291	200000029	siRNA-IMPa2-25 PSPC1-A488 IMPa2-A546 DAPI 8C2-siRNA-IMP-a2-a4 V2.00	0	10. siRNA-IMPa2-25 PSPC1-A488 DAPI IMPa2-A546_ab_TileScan_001 (Stage 28 of 49)	00-mMWhDKrjuMsdgNPQZSEP3H
3.19312	um^2	Vesicles Paraspeckle	0.000	1.000	34	200000292	200000030	siRNA-IMPa2-25 PSPC1-A488 IMPa2-A546 DAPI 8C2-siRNA-IMP-a2-a4 V2.00	0	10. siRNA-IMPa2-25 PSPC1-A488 DAPI IMPa2-A546_ab_TileScan_001 (Stage 28 of 49)	00-mMWhDKrjuMsdgNPQZSEP3H
2.14168	um^2	Vesicles Paraspeckle	0.000	1.000	34	200000293	200000031	siRNA-IMPa2-25 PSPC1-A488 IMPa2-A546 DAPI 8C2-siRNA-IMP-a2-a4 V2.00	0	10. siRNA-IMPa2-25 PSPC1-A488 DAPI IMPa2-A546_ab_TileScan_001 (Stage 28 of 49)	00-mMWhDKrjuMsdgNPQZSEP3H
1.46216	um^2	Vesicles Paraspeckle	0.000	1.000	34	200000294	200000032	siRNA-IMPa2-25 PSPC1-A488 IMPa2-A546 DAPI 8C2-siRNA-IMP-a2-a4 V2.00	0	10. siRNA-IMPa2-25 PSPC1-A488 DAPI IMPa2-A546_ab_TileScan_001 (Stage 28 of 49)	00-mMWhDKrjuMsdgNPQZSEP3H
3.16307	um^2	Vesicles Paraspeckle	0.000	1.000	34	200000295	200000033	siRNA-IMPa2-25 PSPC1-A488 IMPa2-A546 DAPI 8C2-siRNA-IMP-a2-a4 V2.00	0	10. siRNA-IMPa2-25 PSPC1-A488 DAPI IMPa2-A546_ab_TileScan_001 (Stage 28 of 49)	00-mMWhDKrjuMsdgNPQZSEP3H
1.99262	um^2	Vesicles Paraspeckle	0.000	1.000	34	200000296	200000034	siRNA-IMPa2-25 PSPC1-A488 IMPa2-A546 DAPI 8C2-siRNA-IMP-a2-a4 V2.00	0	10. siRNA-IMPa2-25 PSPC1-A488 DAPI IMPa2-A546_ab_TileScan_001 (Stage 28 of 49)	00-mMWhDKrjuMsdgNPQZSEP3H
2.88579	um^2	Vesicles Paraspeckle	0.000	1.000	34	200000297	200000035	siRNA-IMPa2-25 PSPC1-A488 IMPa2-A546 DAPI 8C2-siRNA-IMP-a2-a4 V2.00	0	10. siRNA-IMPa2-25 PSPC1-A488 DAPI IMPa2-A546_ab_TileScan_001 (Stage 28 of 49)	00-mMWhDKrjuMsdgNPQZSEP3H
1.87706	um^2	Vesicles Paraspeckle	0.000	1.000	34	200000298	200000036	siRNA-IMPa2-25 PSPC1-A488 IMPa2-A546 DAPI 8C2-siRNA-IMP-a2-a4 V2.00	0	10. siRNA-IMPa2-25 PSPC1-A488 DAPI IMPa2-A546_ab_TileScan_001 (Stage 28 of 49)	00-mMWhDKrjuMsdgNPQZSEP3H
3.22304	um^2	Vesicles Paraspeckle	0.000	1.000	34	200000299	200000037	siRNA-IMPa2-25 PSPC1-A488 IMPa2-A546 DAPI 8C2-siRNA-IMP-a2-a4 V2.00	0	10. siRNA-IMPa2-25 PSPC1-A488 DAPI IMPa2-A546_ab_TileScan_001 (Stage 28 of 49)	00-mMWhDKrjuMsdgNPQZSEP3H
2.35606	um^2	Vesicles Paraspeckle	0.000	1.000	34	200000300	200000038	siRNA-IMPa2-25 PSPC1-A488 IMPa2-A546 DAPI 8C2-siRNA-IMP-a2-a4 V2.00	0	10. siRNA-IMPa2-25 PSPC1-A488 DAPI IMPa2-A546_ab_TileScan_001 (Stage 28 of 49)	00-mMWhDKrjuMsdgNPQZSEP3H
0.544542	um^2	Vesicles Paraspeckle	0.000	1.000	34	200000301	200000039	siRNA-IMPa2-25 PSPC1-A488 IMPa2-A546 DAPI 8C2-siRNA-IMP-a2-a4 V2.00	0	10. siRNA-IMPa2-25 PSPC1-A488 DAPI IMPa2-A546_ab_TileScan_001 (Stage 28 of 49)	00-mMWhDKrjuMsdgNPQZSEP3H
2.14168	um^2	Vesicles Paraspeckle	0.000	1.000	34	200000302	200000040	siRNA-IMPa2-25 PSPC1-A488 IMPa2-A546 DAPI 8C2-siRNA-IMP-a2-a4 V2.00	0	10. siRNA-IMPa2-25 PSPC1-A488 DAPI IMPa2-A546_ab_TileScan_001 (Stage 28 of 49)	00-mMWhDKrjuMsdgNPQZSEP3H
2.62761	um^2	Vesicles Paraspeckle	0.000	1.000	34	200000303	200000041	siRNA-IMPa2-25 PSPC1-A488 IMPa2-A546 DAPI 8C2-siRNA-IMP-a2-a4 V2.00	0	10. siRNA-IMPa2-25 PSPC1-A488 DAPI IMPa2-A546_ab_TileScan_001 (Stage 28 of 49)	00-mMWhDKrjuMsdgNPQZSEP3H
2.10491	um^2	Vesicles Paraspeckle	0.000	1.000	34	200000304	200000042	siRNA-IMPa2-25 PSPC1-A488 IMPa2-A546 DAPI 8C2-siRNA-IMP-a2-a4 V2.00	0	10. siRNA-IMPa2-25 PSPC1-A488 DAPI IMPa2-A546_ab_TileScan_001 (Stage 28 of 49)	00-mMWhDKrjuMsdgNPQZSEP3H
1.95448	um^2	Vesicles Paraspeckle	0.000	1.000	35	200000305	200000043	siRNA-IMPa2-25 PSPC1-A488 IMPa2-A546 DAPI 8C2-siRNA-IMP-a2-a4 V2.00	0	10. siRNA-IMPa2-25 PSPC1-A488 DAPI IMPa2-A546_ab_TileScan_001 (Stage 28 of 49)	00-mMWhDKrjuMsdgNPQZSEP3H
1.32602	um^2	Vesicles Paraspeckle	0.000	1.000	35	200000306	200000044	siRNA-IMPa2-25 PSPC1-A488 IMPa2-A546 DAPI 8C2-siRNA-IMP-a2-a4 V2.00	0	10. siRNA-IMPa2-25 PSPC1-A488 DAPI IMPa2-A546_ab_TileScan_001 (Stage 28 of 49)	00-mMWhDKrjuMsdgNPQZSEP3H
2.17814	um^2	Vesicles Paraspeckle	0.000	1.000	35	200000307	200000045	siRNA-IMPa2-25 PSPC1-A488 IMPa2-A546 DAPI 8C2-siRNA-IMP-a2-a4 V2.00	0	10. siRNA-IMPa2-25 PSPC1-A488 DAPI IMPa2-A546_ab_TileScan_001 (Stage 28 of 49)	00-mMWhDKrjuMsdgNPQZSEP3H
0.544542	um^2	Vesicles Paraspeckle	0.000	1.000	35	200000308	200000046	siRNA-IMPa2-25 PSPC1-A488 IMPa2-A546 DAPI 8C2-siRNA-IMP-a2-a4 V2.00	0	10. siRNA-IMPa2-25 PSPC1-A488 DAPI IMPa2-A546_ab_TileScan_001 (Stage 28 of 49)	00-mMWhDKrjuMsdgNPQZSEP3H
1.71719	um^2	Vesicles Paraspeckle	0.000	1.000	35	200000309	200000047	siRNA-IMPa2-25 PSPC1-A488 IMPa2-A546 DAPI 8C2-siRNA-IMP-a2-a4 V2.00	0	10. siRNA-IMPa2-25 PSPC1-A488 DAPI IMPa2-A546_ab_TileScan_001 (Stage 28 of 49)	00-mMWhDKrjuMsdgNPQZSEP3H
2.45964	um^2	Vesicles Paraspeckle	0.000	1.000	35	200000310	200000048	siRNA-IMPa2-25 PSPC1-A488 IMPa2-A546 DAPI 8C2-siRNA-IMP-a2-a4 V2.00	0	10. siRNA-IMPa2-25 PSPC1-A488 DAPI IMPa2-A546_ab_TileScan_001 (Stage 28 of 49)	00-mMWhDKrjuMsdgNPQZSEP3H
3.42869	um^2	Vesicles Paraspeckle	0.000	1.000	35	200000311	200000049	siRNA-IMPa2-25 PSPC1-A488 IMPa2-A546 DAPI 8C2-siRNA-IMP-a2-a4 V2.00	0	10. siRNA-IMPa2-25 PSPC1-A488 DAPI IMPa2-A546_ab_TileScan_001 (Stage 28 of 49)	00-mMWhDKrjuMsdgNPQZSEP3H
0.544542	um^2	Vesicles Paraspeckle	0.000	1.000	35	200000312	200000050	siRNA-IMPa2-25 PSPC1-A488 IMPa2-A546 DAPI 8C2-siRNA-IMP-a2-a4 V2.00	0	10. siRNA-IMPa2-25 PSPC1-A488 DAPI IMPa2-A546_ab_TileScan_001 (Stage 28 of 49)	00-mMWhDKrjuMsdgNPQZSEP3H
3.22304	um^2	Vesicles Paraspeckle	0.000	1.000	35	200000313	200000051	siRNA-IMPa2-25 PSPC1-A488 IMPa2-A546 DAPI 8C2-siRNA-IMP-a2-a4 V2.00	0	10. siRNA-IMPa2-25 PSPC1-A488 DAPI IMPa2-A546_ab_TileScan_001 (Stage 28 of 49)	00-mMWhDKrjuMsdgNPQZSEP3H
0.80577	um^2	Vesicles Paraspeckle	0.000	1.000	35	200000314	200000052	siRNA-IMPa2-25 PSPC1-A488 IMPa2-A546 DAPI 8C2-siRNA-IMP-a2-a4 V2.00	0	10. siRNA-IMPa2-25 PSPC1-A488 DAPI IMPa2-A546_ab_TileScan_001 (Stage 28 of 49)	00-mMWhDKrjuMsdgNPQZSEP3H
1.37215	um^2	Vesicles Paraspeckle	0.000	1.000	35	200000315	200000053	siRNA-IMPa2-25 PSPC1-A488 IMPa2-A546 DAPI 8C2-siRNA-IMP-a2-a4 V2.00	0	10. siRNA-IMPa2-25 PSPC1-A488 DAPI IMPa2-A546_ab_TileScan_001 (Stage 28 of 49)	00-mMWhDKrjuMsdgNPQZSEP3H
1.54949	um^2	Vesicles Paraspeckle	0.000	1.000	36	200000316	200000054	siRNA-IMPa2-25 PSPC1-A488 IMPa2-A546 DAPI 8C2-siRNA-IMP-a2-a4 V2.00	0	10. siRNA-IMPa2-25 PSPC1-A488 DAPI IMPa2-A546_ab_TileScan_001 (Stage 28 of 49)	00-mMWhDKrjuMsdgNPQZSEP3H
2.66056	um^2	Vesicles Paraspeckle	0.000	1.000	36	200000317	200000055	siRNA-IMPa2-25 PSPC1-A488 IMPa2-A546 DAPI 8C2-siRNA-IMP-a2-a4 V2.00	0	10. siRNA-IMPa2-25 PSPC1-A488 DAPI IMPa2-A546_ab_TileScan_001 (Stage 28 of 49)	00-mMWhDKrjuMsdgNPQZSEP3H
2.88579	um^2	Vesicles Paraspeckle	0.000	1.000	36	200000318	200000056	siRNA-IMPa2-25 PSPC1-A488 IMPa2-A546 DAPI 8C2-siRNA-IMP-a2-a4 V2.00	0	10. siRNA-IMPa2-25 PSPC1-A488 DAPI IMPa2-A546_ab_TileScan_001 (Stage 28 of 49)	00-mMWhDKrjuMsdgNPQZSEP3H
1.95448	um^2	Vesicles Paraspeckle	0.000	1.000	36	200000319	200000057	siRNA-IMPa2-25 PSPC1-A488 IMPa2-A546 DAPI 8C2-siRNA-IMP-a2-a4 V2.00	0	10. siRNA-IMPa2-25 PSPC1-A488 DAPI IMPa2-A546_ab_TileScan_001 (Stage 28 of 49)	00-mMWhDKrjuMsdgNPQZSEP3H
0.864402	um^2	Vesicles Paraspeckle	0.000	1.000	36	200000320	200000058	siRNA-IMPa2-25 PSPC1-A488 IMPa2-A546 DAPI 8C2-siRNA-IMP-a2-a4 V2.00	0	10. siRNA-IMPa2-25 PSPC1-A488 DAPI IMPa2-A546_ab_TileScan_001 (Stage 28 of 49)	00-mMWhDKrjuMsdgNPQZSEP3H
0.74492	um^2	Vesicles Paraspeckle	0.000	1.000	37	200000321	200000059	siRNA-IMPa2-25 PSPC1-A488 IMPa2-A546 DAPI 8C2-siRNA-IMP-a2-a4 V2.00	0	10. siRNA-IMPa2-25 PSPC1-A488 DAPI IMPa2-A546_ab_TileScan_001 (Stage 28 of 49)	00-mMWhDKrjuMsdgNPQZSEP3H
0.544542	um^2	Vesicles Paraspeckle	0.000	1.000	37	200000322	200000060	siRNA-IMPa2-25 PSPC1-A488 IMPa2-A546 DAPI 8C2-siRNA-IMP-a2-a4 V2.00	0	10. siRNA-IMPa2-25 PSPC1-A488 DAPI IMPa2-A546_ab_TileScan_001 (Stage 28 of 49)	00-mMWhDKrjuMsdgNPQZSEP3H
2.79038	um^2	Vesicles Paraspeckle	0.000	1.000	37	200000323	200000061	siRNA-IMPa2-25 PSPC1-A488 IMPa2-A546 DAPI 8C2-siRNA-IMP-a2-a4 V2.00	0	10. siRNA-IMPa2-25 PSPC1-A488 DAPI IMPa2-A546_ab_TileScan_001 (Stage 28 of 49)	00-mMWhDKrjuMsdgNPQZSEP3H
0.544542	um^2	Vesicles Paraspeckle	0.000	1.000	37	200000324	200000062	siRNA-IMPa2-25 PSPC1-A488 IMPa2-A546 DAPI 8C2-siRNA-IMP-a2-a4 V2.00	0	10. siRNA-IMPa2-25 PSPC1-A488 DAPI IMPa2-A546_ab_TileScan_001 (Stage 28 of 49)	00-mMWhDKrjuMsdgNPQZSEP3H
1.08177	um^2	Vesicles Paraspeckle	0.000	1.000	37	200000325	200000063	siRNA-IMPa2-25 PSPC1-A488 IMPa2-A546 DAPI 8C2-siRNA-IMP-a2-a4 V2.00	0	10. siRNA-IMPa2-25 PSPC1-A488 DAPI IMPa2-A546_ab_TileScan_001 (Stage 28 of 49)	00-mMWhDKrjuMsdgNPQZSEP3H
2.66056	um^2	Vesicles Paraspeckle	0.000	1.000	37	200000326	200000064	siRNA-IMPa2-25 PSPC1-A488 IMPa2-A546 DAPI 8C2-siRNA-IMP-a2-a4 V2.00	0	10. siRNA-IMPa2-25 PSPC1-A488 DAPI IMPa2-A546_ab_TileScan_001 (Stage 28 of 49)	00-mMWhDKrjuMsdgNPQZSEP3H
3.85001	um^2	Vesicles Paraspeckle	0.000	1.000	37	200000327	200000065	siRNA-IMPa2-25 PSPC1-A488 IMPa2-A546 DAPI 8C2-siRNA-IMP-a2-a4 V2.00	0	10. siRNA-IMPa2-25 PSPC1-A488 DAPI IMPa2-A546_ab_TileScan_001 (Stage 28 of 49)	00-mMWhDKrjuMsdgNPQZSEP3H
1.71719	um^2	Vesicles Paraspeckle	0.000	1.000	37	200000328	200000066	siRNA-IMPa2-25 PSPC1-A488 IMPa2-A546 DAPI 8C2-siRNA-IMP-a2-a4 V2.00	0	10. siRNA-IMPa2-25 PSPC1-A488 DAPI IMPa2-A546_ab_TileScan_001 (Stage 28 of 49)	00-mMWhDKrjuMsdgNPQZSEP3H
3.87726	um^2	Vesicles Paraspeckle	0.000	1.000	37	200000329	200000067	siRNA-IMPa2-25 PSPC1-A488 IMPa2-A546 DAPI 8C2-siRNA-IMP-a2-a4 V2.00	0	10. siRNA-IMPa2-25 PSPC1-A488 DAPI IMPa2-A546_ab_TileScan_001 (Stage 28 of 49)	00-mMWhDKrjuMsdgNPQZSEP3H
0.864402	um^2	Vesicles Paraspeckle	0.000	1.000	37	200000330	200000068	siRNA-IMPa2-25 PSPC1-A488 IMPa2-A546 DAPI 8C2-siRNA-IMP-a2-a4 V2.00	0	10. siRNA-IMPa2-25 PSPC1-A488 DAPI IMPa2-A546_ab_TileScan_001 (Stage 28 of 49)	00-mMWhDKrjuMsdgNPQZSEP3H
1.87706	um^2	Vesicles Paraspeckle	0.000	1.000	37	200000331	200000069	siRNA-IMPa2-25 PSPC1-A488 IMPa2-A546 DAPI 8C2-siRNA-IMP-a2-a4 V2.00	0	10. siRNA-IMPa2-25 PSPC1-A488 DAPI IMPa2-A546_ab_TileScan_001 (Stage 28 of 49)	00-mMWhDKrjuMsdgNPQZSEP3H
0.387377	um^2	Vesicles Paraspeckle	0.000	1.000	37	200000332	200000070	siRNA-IMPa2-25 PSPC1-A488 IMPa2-A546 DAPI 8C2-siRNA-IMP-a2-a4 V2.00	0	10. siRNA-IMPa2-25 PSPC1-A488 DAPI IMPa2-A546_ab_TileScan_001 (Stage 28 of 49)	00-mMWhDKrjuMsdgNPQZSEP3H
2.75821	um^2	Vesicles Paraspeckle	0.000	1.000	37	200000333	200000071	siRNA-IMPa2-25 PSPC1-A488 IMPa2-A546 DAPI 8C2-siRNA-IMP-a2-a4 V2.00	0	10. siRNA-IMPa2-25 PSPC1-A488 DAPI IMPa2-A546_ab_TileScan_001 (Stage 28 of 49)	00-mMWhDKrjuMsdgNPQZSEP3H
4.42943	um^2	Vesicles Paraspeckle	0.000	1.000	38	200000334	200000072	siRNA-IMPa2-25 PSPC1-A488 IMPa2-A546 DAPI 8C2-siRNA-IMP-a2-a4 V2.00	0	10. siRNA-IMPa2-25 PSPC1-A488 DAPI IMPa2-A546_ab_TileScan_001 (Stage 28 of 49)	00-mMWhDKrjuMsdgNPQZSEP3H
4.24939	um^2	Vesicles Paraspeckle	0.000	1.000	38	200000335	200000073	siRNA-IMPa2-25 PSPC1-A488 IMPa2-A546 DAPI 8C2-siRNA-IMP-a2-a4 V2.00	0	10. siRNA-IMPa2-25 PSPC1-A488 DAPI IMPa2-A546_ab_TileScan_001 (Stage 28 of 49)	00-mMWhDKrjuMsdgNPQZSEP3H
2.17814	um^2	Vesicles Paraspeckle	0.000	1.000	38	200000336	200000074	siRNA-IMPa2-25 PSPC1-A488 IMPa2-A546 DAPI 8C2-siRNA-IMP-a2-a4 V2.00	0	10. siRNA-IMPa2-25 PSPC1-A488 DAPI IMPa2-A546_ab_TileScan_001 (Stage 28 of 49)	00-mMWhDKrjuMsdgNPQZSEP3H
5.11623	um^2	Vesicles Paraspeckle	0.000	1.000	38	200000337	200000075	siRNA-IMPa2-25 PSPC1-A488 IMPa2-A546 DAPI 8C2-siRNA-IMP-a2-a4 V2.00	0	10. siRNA-IMPa2-25 PSPC1-A488 DAPI IMPa2-A546_ab_TileScan_001 (Stage 28 of 49)	00-mMWhDKrjuMsdgNPQZSEP3H
2.25015	um^2	Vesicles Paraspeckle	0.000	1.000	40	200000338	200000076	siRNA-IMPa2-25 PSPC1-A488 IMPa2-A546 DAPI 8C2-siRNA-IMP-a2-a4 V2.00	0	10. siRNA-IMPa2-25 PSPC1-A488 DAPI IMPa2-A546_ab_TileScan_001 (Stage 28 of 49)	00-mMWhDKrjuMsdgNPQZSEP3H
1.37215	um^2	Vesicles Paraspeckle	0.000	1.000	40	200000339	200000077	siRNA-IMPa2-25 PSPC1-A488 IMPa2-A546 DAPI 8C2-siRNA-IMP-a2-a4 V2.00	0	10. siRNA-IMPa2-25 PSPC1-A488 DAPI IMPa2-A546_ab_TileScan_001 (Stage 28 of 49)	00-mMWhDKrjuMsdgNPQZSEP3H
2.17814	um^2	Vesicles Paraspeckle	0.000	1.000	40	200000340	200000078	siRNA-IMPa2-25 PSPC1-A488 IMPa2-A546 DAPI 8C2-siRNA-IMP-a2-a4 V2.00	0	10. siRNA-IMPa2-25 PSPC1-A488 DAPI IMPa2-A546_ab_TileScan_001 (Stage 28 of 49)	00-mMWhDKrjuMsdgNPQZSEP3H
2.82236	um^2	Vesicles Paraspeckle	0.000	1.000	41	200000341	200000079	siRNA-IMPa2-25 PSPC1-A488 IMPa2-A546 DAPI 8C2-siRNA-IMP-a2-a4 V2.00	0	10. siRNA-IMPa2-25 PSPC1-A488 DAPI IMPa2-A546_ab_TileScan_001 (Stage 28 of 49)	00-mMWhDKrjuMsdgNPQZSEP3H
1.27907	um^2	Vesicles Paraspeckle	0.000	1.000	42	200000342	200000080	siRNA-IMPa2-25 PSPC1-A488 IMPa2-A546 DAPI 8C2-siRNA-IMP-a2-a4 V2.00	0	10. siRNA-IMPa2-25 PSPC1-A488 DAPI IMPa2-A546_ab_TileScan_001 (Stage 28 of 49)	00-mMWhDKrjuMsdgNPQZSEP3H
2.06782	um^2	Vesicles Paraspeckle	0.000	1.000	42	200000343	200000081	siRNA-IMPa2-25 PSPC1-A488 IMPa2-A546 DAPI 8C2-siRNA-IMP-a2-a4 V2.00	0	10. siRNA-IMPa2-25 PSPC1-A488 DAPI IMPa2-A546_ab_TileScan_001 (Stage 28 of 49)	00-mMWhDKrjuMsdgNPQZSEP3H
1.67606	um^2	Vesicles Paraspeckle	0.000	1.000	42	200000344	200000082	siRNA-IMPa2-25 PSPC1-A488 IMPa2-A546 DAPI 8C2-siRNA-IMP-a2-a4 V2.00	0	10. siRNA-IMPa2-25 PSPC1-A488 DAPI IMPa2-A546_ab_TileScan_001 (Stage 28 of 49)	00-mMWhDKrjuMsdgNPQZSEP3H
0.864402	um^2	Vesicles Paraspeckle	0.000	1.000	42	200000345	200000083	siRNA-IMPa2-25 PSPC1-A488 IMPa2-A546 DAPI 8C2-siRNA-IMP-a2-a4 V2.00	0	10. siRNA-IMPa2-25 PSPC1-A488 DAPI IMPa2-A546_ab_TileScan_001 (Stage 28 of 49)	00-mMWhDKrjuMsdgNPQZSEP3H
3.82265	um^2	Vesicles Paraspeckle	0.000	1.000	43	200000346	200000084	siRNA-IMPa2-25 PSPC1-A488 IMPa2-A546 DAPI 8C2-siRNA-IMP-a2-a4 V2.00	0	10. siRNA-IMPa2-25 PSPC1-A488 DAPI IMPa2-A546_ab_TileScan_001 (Stage 28 of 49)	00-mMWhDKrjuMsdgNPQZSEP3H
1.27907	um^2	Vesicles Paraspeckle	0.000	1.000	43	200000347	200000085	siRNA-IMPa2-25 PSPC1-A488 IMPa2-A546 DAPI 8C2-siRNA-IMP-a2-a4 V2.00	0	10. siRNA-IMPa2-25 PSPC1-A488 DAPI IMPa2-A546_ab_TileScan_001 (Stage 28 of 49)	00-mMWhDKrjuMsdgNPQZSEP3H
2.91724	um^2	Vesicles Paraspeckle	0.000	1.000	43	200000348	200000086	siRNA-IMPa2-25 PSPC1-A488 IMPa2-A546 DAPI 8C2-siRNA-IMP-a2-a4 V2.00	0	10. siRNA-IMPa2-25 PSPC1-A488 DAPI IMPa2-A546_ab_TileScan_001 (Stage 28 of 49)	00-mMWhDKrjuMsdgNPQZSEP3H
2.66056	um^2	Vesicles Paraspeckle	0.000	1.000	44	200000349	200000087	siRNA-IMPa2-25 PSPC1-A488 IMPa2-A546 DAPI 8C2-siRNA-IMP-a2-a4 V2.00	0	10. siRNA-IMPa2-25 PSPC1-A488 DAPI IMPa2-A546_ab_TileScan_001 (Stage 28 of 49)	00-mMWhDKrjuMsdgNPQZSEP3H
4.30121	um^2	Vesicles Paraspeckle	0.000	1.000	45	200000350	200000000	siRNA-IMPa2-25 PSPC1-A488 IMPa2-A546 DAPI 8C2-siRNA-IMP-a2-a4 V2.00	0	10. siRNA-IMPa2-25 PSPC1-A488 DAPI IMPa2-A546_ac_TileScan_001 (Stage 29 of 49)	00-syJXoEo5QjZkKrSEg3jvnJ
2.28573	um^2	Vesicles Paraspeckle	0.000	1.000	45	200000351	200000001	siRNA-IMPa2-25 PSPC1-A488 IMPa2-A546 DAPI 8C2-siRNA-IMP-a2-a4 V2.00	0	10. siRNA-IMPa2-25 PSPC1-A488 DAPI IMPa2-A546_ac_TileScan_001 (Stage 29 of 49)	00-syJXoEo5QjZkKrSEg3jvnJ
1.99262	um^2	Vesicles Paraspeckle	0.000	1.000	45	200000352	200000002	siRNA-IMPa2-25 PSPC1-A488 IMPa2-A546 DAPI 8C2-siRNA-IMP-a2-a4 V2.00	0	10. siRNA-IMPa2-25 PSPC1-A488 DAPI IMPa2-A546_ac_TileScan_001 (Stage 29 of 49)	00-syJXoEo5QjZkKrSEg3jvnJ
0.80577	um^2	Vesicles Paraspeckle	0.000	1.000	46	200000353	200000003	siRNA-IMPa2-25 PSPC1-A488 IMPa2-A546 DAPI 8C2-siRNA-IMP-a2-a4 V2.00	0	10. siRNA-IMPa2-25 PSPC1-A488 DAPI IMPa2-A546_ac_TileScan_001 (Stage 29 of 49)	00-syJXoEo5QjZkKrSEg3jvnJ
1.67606	um^2	Vesicles Paraspeckle	0.000	1.000	46	200000354	200000004	siRNA-IMPa2-25 PSPC1-A488 IMPa2-A546 DAPI 8C2-siRNA-IMP-a2-a4 V2.00	0	10. siRNA-IMPa2-25 PSPC1-A488 DAPI IMPa2-A546_ac_TileScan_001 (Stage 29 of 49)	00-syJXoEo5QjZkKrSEg3jvnJ
0.681474	um^2	Vesicles Paraspeckle	0.000	1.000	46	200000355	200000005	siRNA-IMPa2-25 PSPC1-A488 IMPa2-A546 DAPI 8C2-siRNA-IMP-a2-a4 V2.00	0	10. siRNA-IMPa2-25 PSPC1-A488 DAPI IMPa2-A546_ac_TileScan_001 (Stage 29 of 49)	00-syJXoEo5QjZkKrSEg3jvnJ
1.46216	um^2	Vesicles Paraspeckle	0.000	1.000	46	200000356	200000006	siRNA-IMPa2-25 PSPC1-A488 IMPa2-A546 DAPI 8C2-siRNA-IMP-a2-a4 V2.00	0	10. siRNA-IMPa2-25 PSPC1-A488 DAPI IMPa2-A546_ac_TileScan_001 (Stage 29 of 49)	00-syJXoEo5QjZkKrSEg3jvnJ
2.10491	um^2	Vesicles Paraspeckle	0.000	1.000	46	200000357	200000007	siRNA-IMPa2-25 PSPC1-A488 IMPa2-A546 DAPI 8C2-siRNA-IMP-a2-a4 V2.00	0	10. siRNA-IMPa2-25 PSPC1-A488 DAPI IMPa2-A546_ac_TileScan_001 (Stage 29 of 49)	00-syJXoEo5QjZkKrSEg3jvnJ
0.61492	um^2	Vesicles Paraspeckle	0.000	1.000	46	200000358	200000008	siRNA-IMPa2-25 PSPC1-A488 IMPa2-A546 DAPI 8C2-siRNA-IMP-a2-a4 V2.00	0	10. siRNA-IMPa2-25 PSPC1-A488 DAPI IMPa2-A546_ac_TileScan_001 (Stage 29 of 49)	00-syJXoEo5QjZkKrSEg3jvnJ
2.35606	um^2	Vesicles Paraspeckle	0.000	1.000	46	200000359	200000009	siRNA-IMPa2-25 PSPC1-A488 IMPa2-A546 DAPI 8C2-siRNA-IMP-a2-a4 V2.00	0	10. siRNA-IMPa2-25 PSPC1-A488 DAPI IMPa2-A546_ac_TileScan_001 (Stage 29 of 49)	00-syJXoEo5QjZkKrSEg3jvnJ
1.67606	um^2	Vesicles Paraspeckle	0.000	1.000	46	200000360	200000010	siRNA-IMPa2-25 PSPC1-A488 IMPa2-A546 DAPI 8C2-siRNA-IMP-a2-a4 V2.00	0	10. siRNA-IMPa2-25 PSPC1-A488 DAPI IMPa2-A546_ac_TileScan_001 (Stage 29 of 49)	00-syJXoEo5QjZkKrSEg3jvnJ
0.544542	um^2	Vesicles Paraspeckle	0.000	1.000	46	200000361	200000011	siRNA-IMPa2-25 PSPC1-A488 IMPa2-A546 DAPI 8C2-siRNA-IMP-a2-a4 V2.00	0	10. siRNA-IMPa2-25 PSPC1-A488 DAPI IMPa2-A546_ac_TileScan_001 (Stage 29 of 49)	00-syJXoEo5QjZkKrSEg3jvnJ
1.08177	um^2	Vesicles Paraspeckle	0.000	1.000	46	200000362	200000012	siRNA-IMPa2-25 PSPC1-A488 IMPa2-A546 DAPI 8C2-siRNA-IMP-a2-a4 V2.00	0	10. siRNA-IMPa2-25 PSPC1-A488 DAPI IMPa2-A546_ac_TileScan_001 (Stage 29 of 49)	00-syJXoEo5QjZkKrSEg3jvnJ
0.61492	um^2	Vesicles Paraspeckle	0.000	1.000	46	200000363	200000013	siRNA-IMPa2-25 PSPC1-A488 IMPa2-A546 DAPI 8C2-siRNA-IMP-a2-a4 V2.00	0	10. siRNA-IMPa2-25 PSPC1-A488 DAPI IMPa2-A546_ac_TileScan_001 (Stage 29 of 49)	00-syJXoEo5QjZkKrSEg3jvnJ
2.88579	um^2	Vesicles Paraspeckle	0.000	1.000	47	200000364	200000014	siRNA-IMPa2-25 PSPC1-A488 IMPa2-A546 DAPI 8C2-siRNA-IMP-a2-a4 V2.00	0	10. siRNA-IMPa2-25 PSPC1-A488 DAPI IMPa2-A546_ac_TileScan_001 (Stage 29 of 49)	00-syJXoEo5QjZkKrSEg3jvnJ
1.02962	um^2	Vesicles Paraspeckle	0.000	1.000	47	200000365	200000015	siRNA-IMPa2-25 PSPC1-A488 IMPa2-A546 DAPI 8C2-siRNA-IMP-a2-a4 V2.00	0	10. siRNA-IMPa2-25 PSPC1-A488 DAPI IMPa2-A546_ac_TileScan_001 (Stage 29 of 49)	00-syJXoEo5QjZkKrSEg3jvnJ
2.06782	um^2	Vesicles Paraspeckle	0.000	1.000	47	200000366	200000016	siRNA-IMPa2-25 PSPC1-A488 IMPa2-A546 DAPI 8C2-siRNA-IMP-a2-a4 V2.00	0	10. siRNA-IMPa2-25 PSPC1-A488 DAPI IMPa2-A546_ac_TileScan_001 (Stage 29 of 49)	00-syJXoEo5QjZkKrSEg3jvnJ
2.28573	um^2	Vesicles Paraspeckle	0.000	1.000	47	200000367	200000017	siRNA-IMPa2-25 PSPC1-A488 IMPa2-A546 DAPI 8C2-siRNA-IMP-a2-a4 V2.00	0	10. siRNA-IMPa2-25 PSPC1-A488 DAPI IMPa2-A546_ac_TileScan_001 (Stage 29 of 49)	00-syJXoEo5QjZkKrSEg3jvnJ
1.95448	um^2	Vesicles Paraspeckle	0.000	1.000	47	200000368	200000018	siRNA-IMPa2-25 PSPC1-A488 IMPa2-A546 DAPI 8C2-siRNA-IMP-a2-a4 V2.00	0	10. siRNA-IMPa2-25 PSPC1-A488 DAPI IMPa2-A546_ac_TileScan_001 (Stage 29 of 49)	00-syJXoEo5QjZkKrSEg3jvnJ
2.56109	um^2	Vesicles Paraspeckle	0.000	1.000	47	200000369	200000019	siRNA-IMPa2-25 PSPC1-A488 IMPa2-A546 DAPI 8C2-siRNA-IMP-a2-a4 V2.00	0	10. siRNA-IMPa2-25 PSPC1-A488 DAPI IMPa2-A546_ac_TileScan_001 (Stage 29 of 49)	00-syJXoEo5QjZkKrSEg3jvnJ
1.32602	um^2	Vesicles Paraspeckle	0.000	1.000	47	200000370	200000020	siRNA-IMPa2-25 PSPC1-A488 IMPa2-A546 DAPI 8C2-siRNA-IMP-a2-a4 V2.00	0	10. siRNA-IMPa2-25 PSPC1-A488 DAPI IMPa2-A546_ac_TileScan_001 (Stage 29 of 49)	00-syJXoEo5QjZkKrSEg3jvnJ
0.921109	um^2	Vesicles Paraspeckle	0.000	1.000	47	200000371	200000021	siRNA-IMPa2-25 PSPC1-A488 IMPa2-A546 DAPI 8C2-siRNA-IMP-a2-a4 V2.00	0	10. siRNA-IMPa2-25 PSPC1-A488 DAPI IMPa2-A546_ac_TileScan_001 (Stage 29 of 49)	00-syJXoEo5QjZkKrSEg3jvnJ
2.28573	um^2	Vesicles Paraspeckle	0.000	1.000	48	200000372	200000022	siRNA-IMPa2-25 PSPC1-A488 IMPa2-A546 DAPI 8C2-siRNA-IMP-a2-a4 V2.00	0	10. siRNA-IMPa2-25 PSPC1-A488 DAPI IMPa2-A546_ac_TileScan_001 (Stage 29 of 49)	00-syJXoEo5QjZkKrSEg3jvnJ
1.79802	um^2	Vesicles Paraspeckle	0.000	1.000	48	200000373	200000023	siRNA-IMPa2-25 PSPC1-A488 IMPa2-A546 DAPI 8C2-siRNA-IMP-a2-a4 V2.00	0	10. siRNA-IMPa2-25 PSPC1-A488 DAPI IMPa2-A546_ac_TileScan_001 (Stage 29 of 49)	00-syJXoEo5QjZkKrSEg3jvnJ
1.08177	um^2	Vesicles Paraspeckle	0.000	1.000	48	200000374	200000024	siRNA-IMPa2-25 PSPC1-A488 IMPa2-A546 DAPI 8C2-siRNA-IMP-a2-a4 V2.00	0	10. siRNA-IMPa2-25 PSPC1-A488 DAPI IMPa2-A546_ac_TileScan_001 (Stage 29 of 49)	00-syJXoEo5QjZkKrSEg3jvnJ
2.28573	um^2	Vesicles Paraspeckle	0.000	1.000	49	200000375	200000025	siRNA-IMPa2-25 PSPC1-A488 IMPa2-A546 DAPI 8C2-siRNA-IMP-a2-a4 V2.00	0	10. siRNA-IMPa2-25 PSPC1-A488 DAPI IMPa2-A546_ac_TileScan_001 (Stage 29 of 49)	00-syJXoEo5QjZkKrSEg3jvnJ
1.75784	um^2	Vesicles Paraspeckle	0.000	1.000	50	200000376	200000026	siRNA-IMPa2-25 PSPC1-A488 IMPa2-A546 DAPI 8C2-siRNA-IMP-a2-a4 V2.00	0	10. siRNA-IMPa2-25 PSPC1-A488 DAPI IMPa2-A546_ac_TileScan_001 (Stage 29 of 49)	00-syJXoEo5QjZkKrSEg3jvnJ
0.387377	um^2	Vesicles Paraspeckle	0.000	1.000	50	200000377	200000027	siRNA-IMPa2-25 PSPC1-A488 IMPa2-A546 DAPI 8C2-siRNA-IMP-a2-a4 V2.00	0	10. siRNA-IMPa2-25 PSPC1-A488 DAPI IMPa2-A546_ac_TileScan_001 (Stage 29 of 49)	00-syJXoEo5QjZkKrSEg3jvnJ
0.80577	um^2	Vesicles Paraspeckle	0.000	1.000	50	200000378	200000028	siRNA-IMPa2-25 PSPC1-A488 IMPa2-A546 DAPI 8C2-siRNA-IMP-a2-a4 V2.00	0	10. siRNA-IMPa2-25 PSPC1-A488 DAPI IMPa2-A546_ac_TileScan_001 (Stage 29 of 49)	00-syJXoEo5QjZkKrSEg3jvnJ
2.59446	um^2	Vesicles Paraspeckle	0.000	1.000	50	200000379	200000029	siRNA-IMPa2-25 PSPC1-A488 IMPa2-A546 DAPI 8C2-siRNA-IMP-a2-a4 V2.00	0	10. siRNA-IMPa2-25 PSPC1-A488 DAPI IMPa2-A546_ac_TileScan_001 (Stage 29 of 49)	00-syJXoEo5QjZkKrSEg3jvnJ
1.37215	um^2	Vesicles Paraspeckle	0.000	1.000	50	200000380	200000030	siRNA-IMPa2-25 PSPC1-A488 IMPa2-A546 DAPI 8C2-siRNA-IMP-a2-a4 V2.00	0	10. siRNA-IMPa2-25 PSPC1-A488 DAPI IMPa2-A546_ac_TileScan_001 (Stage 29 of 49)	00-syJXoEo5QjZkKrSEg3jvnJ
3.39969	um^2	Vesicles Paraspeckle	0.000	1.000	50	200000381	200000031	siRNA-IMPa2-25 PSPC1-A488 IMPa2-A546 DAPI 8C2-siRNA-IMP-a2-a4 V2.00	0	10. siRNA-IMPa2-25 PSPC1-A488 DAPI IMPa2-A546_ac_TileScan_001 (Stage 29 of 49)	00-syJXoEo5QjZkKrSEg3jvnJ
0.469273	um^2	Vesicles Paraspeckle	0.000	1.000	50	200000382	200000032	siRNA-IMPa2-25 PSPC1-A488 IMPa2-A546 DAPI 8C2-siRNA-IMP-a2-a4 V2.00	0	10. siRNA-IMPa2-25 PSPC1-A488 DAPI IMPa2-A546_ac_TileScan_001 (Stage 29 of 49)	00-syJXoEo5QjZkKrSEg3jvnJ
3.22304	um^2	Vesicles Paraspeckle	0.000	1.000	50	200000383	200000033	siRNA-IMPa2-25 PSPC1-A488 IMPa2-A546 DAPI 8C2-siRNA-IMP-a2-a4 V2.00	0	10. siRNA-IMPa2-25 PSPC1-A488 DAPI IMPa2-A546_ac_TileScan_001 (Stage 29 of 49)	00-syJXoEo5QjZkKrSEg3jvnJ
3.48631	um^2	Vesicles Paraspeckle	0.000	1.000	50	200000384	200000034	siRNA-IMPa2-25 PSPC1-A488 IMPa2-A546 DAPI 8C2-siRNA-IMP-a2-a4 V2.00	0	10. siRNA-IMPa2-25 PSPC1-A488 DAPI IMPa2-A546_ac_TileScan_001 (Stage 29 of 49)	00-syJXoEo5QjZkKrSEg3jvnJ
0.864402	um^2	Vesicles Paraspeckle	0.000	1.000	50	200000385	200000035	siRNA-IMPa2-25 PSPC1-A488 IMPa2-A546 DAPI 8C2-siRNA-IMP-a2-a4 V2.00	0	10. siRNA-IMPa2-25 PSPC1-A488 DAPI IMPa2-A546_ac_TileScan_001 (Stage 29 of 49)	00-syJXoEo5QjZkKrSEg3jvnJ
1.54949	um^2	Vesicles Paraspeckle	0.000	1.000	50	200000386	200000036	siRNA-IMPa2-25 PSPC1-A488 IMPa2-A546 DAPI 8C2-siRNA-IMP-a2-a4 V2.00	0	10. siRNA-IMPa2-25 PSPC1-A488 DAPI IMPa2-A546_ac_TileScan_001 (Stage 29 of 49)	00-syJXoEo5QjZkKrSEg3jvnJ
3.45756	um^2	Vesicles Paraspeckle	0.000	1.000	50	200000387	200000037	siRNA-IMPa2-25 PSPC1-A488 IMPa2-A546 DAPI 8C2-siRNA-IMP-a2-a4 V2.00	0	10. siRNA-IMPa2-25 PSPC1-A488 DAPI IMPa2-A546_ac_TileScan_001 (Stage 29 of 49)	00-syJXoEo5QjZkKrSEg3jvnJ
1.08177	um^2	Vesicles Paraspeckle	0.000	1.000	50	200000388	200000038	siRNA-IMPa2-25 PSPC1-A488 IMPa2-A546 DAPI 8C2-siRNA-IMP-a2-a4 V2.00	0	10. siRNA-IMPa2-25 PSPC1-A488 DAPI IMPa2-A546_ac_TileScan_001 (Stage 29 of 49)	00-syJXoEo5QjZkKrSEg3jvnJ
2.88579	um^2	Vesicles Paraspeckle	0.000	1.000	51	200000389	200000039	siRNA-IMPa2-25 PSPC1-A488 IMPa2-A546 DAPI 8C2-siRNA-IMP-a2-a4 V2.00	0	10. siRNA-IMPa2-25 PSPC1-A488 DAPI IMPa2-A546_ac_TileScan_001 (Stage 29 of 49)	00-syJXoEo5QjZkKrSEg3jvnJ
1.13268	um^2	Vesicles Paraspeckle	0.000	1.000	51	200000390	200000040	siRNA-IMPa2-25 PSPC1-A488 IMPa2-A546 DAPI 8C2-siRNA-IMP-a2-a4 V2.00	0	10. siRNA-IMPa2-25 PSPC1-A488 DAPI IMPa2-A546_ac_TileScan_001 (Stage 29 of 49)	00-syJXoEo5QjZkKrSEg3jvnJ
0.80577	um^2	Vesicles Paraspeckle	0.000	1.000	51	200000391	200000041	siRNA-IMPa2-25 PSPC1-A488 IMPa2-A546 DAPI 8C2-siRNA-IMP-a2-a4 V2.00	0	10. siRNA-IMPa2-25 PSPC1-A488 DAPI IMPa2-A546_ac_TileScan_001 (Stage 29 of 49)	00-syJXoEo5QjZkKrSEg3jvnJ
0.864402	um^2	Vesicles Paraspeckle	0.000	1.000	51	200000392	200000042	siRNA-IMPa2-25 PSPC1-A488 IMPa2-A546 DAPI 8C2-siRNA-IMP-a2-a4 V2.00	0	10. siRNA-IMPa2-25 PSPC1-A488 DAPI IMPa2-A546_ac_TileScan_001 (Stage 29 of 49)	00-syJXoEo5QjZkKrSEg3jvnJ
1.37215	um^2	Vesicles Paraspeckle	0.000	1.000	51	200000393	200000043	siRNA-IMPa2-25 PSPC1-A488 IMPa2-A546 DAPI 8C2-siRNA-IMP-a2-a4 V2.00	0	10. siRNA-IMPa2-25 PSPC1-A488 DAPI IMPa2-A546_ac_TileScan_001 (Stage 29 of 49)	00-syJXoEo5QjZkKrSEg3jvnJ
1.75784	um^2	Vesicles Paraspeckle	0.000	1.000	51	200000394	200000044	siRNA-IMPa2-25 PSPC1-A488 IMPa2-A546 DAPI 8C2-siRNA-IMP-a2-a4 V2.00	0	10. siRNA-IMPa2-25 PSPC1-A488 DAPI IMPa2-A546_ac_TileScan_001 (Stage 29 of 49)	00-syJXoEo5QjZkKrSEg3jvnJ
2.49369	um^2	Vesicles Paraspeckle	0.000	1.000	51	200000395	200000045	siRNA-IMPa2-25 PSPC1-A488 IMPa2-A546 DAPI 8C2-siRNA-IMP-a2-a4 V2.00	0	10. siRNA-IMPa2-25 PSPC1-A488 DAPI IMPa2-A546_ac_TileScan_001 (Stage 29 of 49)	00-syJXoEo5QjZkKrSEg3jvnJ
3.25281	um^2	Vesicles Paraspeckle	0.000	1.000	51	200000396	200000046	siRNA-IMPa2-25 PSPC1-A488 IMPa2-A546 DAPI 8C2-siRNA-IMP-a2-a4 V2.00	0	10. siRNA-IMPa2-25 PSPC1-A488 DAPI IMPa2-A546_ac_TileScan_001 (Stage 29 of 49)	00-syJXoEo5QjZkKrSEg3jvnJ
1.13268	um^2	Vesicles Paraspeckle	0.000	1.000	51	200000397	200000047	siRNA-IMPa2-25 PSPC1-A488 IMPa2-A546 DAPI 8C2-siRNA-IMP-a2-a4 V2.00	0	10. siRNA-IMPa2-25 PSPC1-A488 DAPI IMPa2-A546_ac_TileScan_001 (Stage 29 of 49)	00-syJXoEo5QjZkKrSEg3jvnJ
0.544542	um^2	Vesicles Paraspeckle	0.000	1.000	51	200000398	200000048	siRNA-IMPa2-25 PSPC1-A488 IMPa2-A546 DAPI 8C2-siRNA-IMP-a2-a4 V2.00	0	10. siRNA-IMPa2-25 PSPC1-A488 DAPI IMPa2-A546_ac_TileScan_001 (Stage 29 of 49)	00-syJXoEo5QjZkKrSEg3jvnJ
0.295625	um^2	Vesicles Paraspeckle	0.000	1.000	51	200000399	200000049	siRNA-IMPa2-25 PSPC1-A488 IMPa2-A546 DAPI 8C2-siRNA-IMP-a2-a4 V2.00	0	10. siRNA-IMPa2-25 PSPC1-A488 DAPI IMPa2-A546_ac_TileScan_001 (Stage 29 of 49)	00-syJXoEo5QjZkKrSEg3jvnJ
2.35606	um^2	Vesicles Paraspeckle	0.000	1.000	51	200000400	200000050	siRNA-IMPa2-25 PSPC1-A488 IMPa2-A546 DAPI 8C2-siRNA-IMP-a2-a4 V2.00	0	10. siRNA-IMPa2-25 PSPC1-A488 DAPI IMPa2-A546_ac_TileScan_001 (Stage 29 of 49)	00-syJXoEo5QjZkKrSEg3jvnJ
0.681474	um^2	Vesicles Paraspeckle	0.000	1.000	52	200000401	200000051	siRNA-IMPa2-25 PSPC1-A488 IMPa2-A546 DAPI 8C2-siRNA-IMP-a2-a4 V2.00	0	10. siRNA-IMPa2-25 PSPC1-A488 DAPI IMPa2-A546_ac_TileScan_001 (Stage 29 of 49)	00-syJXoEo5QjZkKrSEg3jvnJ
0.61492	um^2	Vesicles Paraspeckle	0.000	1.000	52	200000402	200000052	siRNA-IMPa2-25 PSPC1-A488 IMPa2-A546 DAPI 8C2-siRNA-IMP-a2-a4 V2.00	0	10. siRNA-IMPa2-25 PSPC1-A488 DAPI IMPa2-A546_ac_TileScan_001 (Stage 29 of 49)	00-syJXoEo5QjZkKrSEg3jvnJ
2.25015	um^2	Vesicles Paraspeckle	0.000	1.000	52	200000403	200000053	siRNA-IMPa2-25 PSPC1-A488 IMPa2-A546 DAPI 8C2-siRNA-IMP-a2-a4 V2.00	0	10. siRNA-IMPa2-25 PSPC1-A488 DAPI IMPa2-A546_ac_TileScan_001 (Stage 29 of 49)	00-syJXoEo5QjZkKrSEg3jvnJ
2.21429	um^2	Vesicles Paraspeckle	0.000	1.000	52	200000404	200000054	siRNA-IMPa2-25 PSPC1-A488 IMPa2-A546 DAPI 8C2-siRNA-IMP-a2-a4 V2.00	0	10. siRNA-IMPa2-25 PSPC1-A488 DAPI IMPa2-A546_ac_TileScan_001 (Stage 29 of 49)	00-syJXoEo5QjZkKrSEg3jvnJ
1.02962	um^2	Vesicles Paraspeckle	0.000	1.000	53	200000405	200000055	siRNA-IMPa2-25 PSPC1-A488 IMPa2-A546 DAPI 8C2-siRNA-IMP-a2-a4 V2.00	0	10. siRNA-IMPa2-25 PSPC1-A488 DAPI IMPa2-A546_ac_TileScan_001 (Stage 29 of 49)	00-syJXoEo5QjZkKrSEg3jvnJ
1.46216	um^2	Vesicles Paraspeckle	0.000	1.000	53	200000406	200000056	siRNA-IMPa2-25 PSPC1-A488 IMPa2-A546 DAPI 8C2-siRNA-IMP-a2-a4 V2.00	0	10. siRNA-IMPa2-25 PSPC1-A488 DAPI IMPa2-A546_ac_TileScan_001 (Stage 29 of 49)	00-syJXoEo5QjZkKrSEg3jvnJ
1.41751	um^2	Vesicles Paraspeckle	0.000	1.000	53	200000407	200000057	siRNA-IMPa2-25 PSPC1-A488 IMPa2-A546 DAPI 8C2-siRNA-IMP-a2-a4 V2.00	0	10. siRNA-IMPa2-25 PSPC1-A488 DAPI IMPa2-A546_ac_TileScan_001 (Stage 29 of 49)	00-syJXoEo5QjZkKrSEg3jvnJ
0.976119	um^2	Vesicles Paraspeckle	0.000	1.000	53	200000408	200000058	siRNA-IMPa2-25 PSPC1-A488 IMPa2-A546 DAPI 8C2-siRNA-IMP-a2-a4 V2.00	0	10. siRNA-IMPa2-25 PSPC1-A488 DAPI IMPa2-A546_ac_TileScan_001 (Stage 29 of 49)	00-syJXoEo5QjZkKrSEg3jvnJ
1.67606	um^2	Vesicles Paraspeckle	0.000	1.000	53	200000409	200000059	siRNA-IMPa2-25 PSPC1-A488 IMPa2-A546 DAPI 8C2-siRNA-IMP-a2-a4 V2.00	0	10. siRNA-IMPa2-25 PSPC1-A488 DAPI IMPa2-A546_ac_TileScan_001 (Stage 29 of 49)	00-syJXoEo5QjZkKrSEg3jvnJ
4.22336	um^2	Vesicles Paraspeckle	0.000	1.000	53	200000410	200000060	siRNA-IMPa2-25 PSPC1-A488 IMPa2-A546 DAPI 8C2-siRNA-IMP-a2-a4 V2.00	0	10. siRNA-IMPa2-25 PSPC1-A488 DAPI IMPa2-A546_ac_TileScan_001 (Stage 29 of 49)	00-syJXoEo5QjZkKrSEg3jvnJ
2.45964	um^2	Vesicles Paraspeckle	0.000	1.000	53	200000411	200000061	siRNA-IMPa2-25 PSPC1-A488 IMPa2-A546 DAPI 8C2-siRNA-IMP-a2-a4 V2.00	0	10. siRNA-IMPa2-25 PSPC1-A488 DAPI IMPa2-A546_ac_TileScan_001 (Stage 29 of 49)	00-syJXoEo5QjZkKrSEg3jvnJ
1.83775	um^2	Vesicles Paraspeckle	0.000	1.000	53	200000412	200000062	siRNA-IMPa2-25 PSPC1-A488 IMPa2-A546 DAPI 8C2-siRNA-IMP-a2-a4 V2.00	0	10. siRNA-IMPa2-25 PSPC1-A488 DAPI IMPa2-A546_ac_TileScan_001 (Stage 29 of 49)	00-syJXoEo5QjZkKrSEg3jvnJ
0.469273	um^2	Vesicles Paraspeckle	0.000	1.000	53	200000413	200000063	siRNA-IMPa2-25 PSPC1-A488 IMPa2-A546 DAPI 8C2-siRNA-IMP-a2-a4 V2.00	0	10. siRNA-IMPa2-25 PSPC1-A488 DAPI IMPa2-A546_ac_TileScan_001 (Stage 29 of 49)	00-syJXoEo5QjZkKrSEg3jvnJ
2.39084	um^2	Vesicles Paraspeckle	0.000	1.000	53	200000414	200000064	siRNA-IMPa2-25 PSPC1-A488 IMPa2-A546 DAPI 8C2-siRNA-IMP-a2-a4 V2.00	0	10. siRNA-IMPa2-25 PSPC1-A488 DAPI IMPa2-A546_ac_TileScan_001 (Stage 29 of 49)	00-syJXoEo5QjZkKrSEg3jvnJ
3.82265	um^2	Vesicles Paraspeckle	0.000	1.000	53	200000415	200000065	siRNA-IMPa2-25 PSPC1-A488 IMPa2-A546 DAPI 8C2-siRNA-IMP-a2-a4 V2.00	0	10. siRNA-IMPa2-25 PSPC1-A488 DAPI IMPa2-A546_ac_TileScan_001 (Stage 29 of 49)	00-syJXoEo5QjZkKrSEg3jvnJ
1.27907	um^2	Vesicles Paraspeckle	0.000	1.000	53	200000416	200000066	siRNA-IMPa2-25 PSPC1-A488 IMPa2-A546 DAPI 8C2-siRNA-IMP-a2-a4 V2.00	0	10. siRNA-IMPa2-25 PSPC1-A488 DAPI IMPa2-A546_ac_TileScan_001 (Stage 29 of 49)	00-syJXoEo5QjZkKrSEg3jvnJ
1.46216	um^2	Vesicles Paraspeckle	0.000	1.000	54	200000417	200000067	siRNA-IMPa2-25 PSPC1-A488 IMPa2-A546 DAPI 8C2-siRNA-IMP-a2-a4 V2.00	0	10. siRNA-IMPa2-25 PSPC1-A488 DAPI IMPa2-A546_ac_TileScan_001 (Stage 29 of 49)	00-syJXoEo5QjZkKrSEg3jvnJ
3.45756	um^2	Vesicles Paraspeckle	0.000	1.000	55	200000418	200000000	siRNA-IMPa2-25 PSPC1-A488 IMPa2-A546 DAPI 8C2-siRNA-IMP-a2-a4 V2.00	0	10. siRNA-IMPa2-25 PSPC1-A488 DAPI IMPa2-A546_ad_TileScan_001 (Stage 30 of 49)	00-G4XRik6DpvpNwzXYGDCsZN
1.46216	um^2	Vesicles Paraspeckle	0.000	1.000	55	200000419	200000001	siRNA-IMPa2-25 PSPC1-A488 IMPa2-A546 DAPI 8C2-siRNA-IMP-a2-a4 V2.00	0	10. siRNA-IMPa2-25 PSPC1-A488 DAPI IMPa2-A546_ad_TileScan_001 (Stage 30 of 49)	00-G4XRik6DpvpNwzXYGDCsZN
1.23125	um^2	Vesicles Paraspeckle	0.000	1.000	55	200000420	200000002	siRNA-IMPa2-25 PSPC1-A488 IMPa2-A546 DAPI 8C2-siRNA-IMP-a2-a4 V2.00	0	10. siRNA-IMPa2-25 PSPC1-A488 DAPI IMPa2-A546_ad_TileScan_001 (Stage 30 of 49)	00-G4XRik6DpvpNwzXYGDCsZN
0.74492	um^2	Vesicles Paraspeckle	0.000	1.000	55	200000421	200000003	siRNA-IMPa2-25 PSPC1-A488 IMPa2-A546 DAPI 8C2-siRNA-IMP-a2-a4 V2.00	0	10. siRNA-IMPa2-25 PSPC1-A488 DAPI IMPa2-A546_ad_TileScan_001 (Stage 30 of 49)	00-G4XRik6DpvpNwzXYGDCsZN
1.83775	um^2	Vesicles Paraspeckle	0.000	1.000	56	200000422	200000004	siRNA-IMPa2-25 PSPC1-A488 IMPa2-A546 DAPI 8C2-siRNA-IMP-a2-a4 V2.00	0	10. siRNA-IMPa2-25 PSPC1-A488 DAPI IMPa2-A546_ad_TileScan_001 (Stage 30 of 49)	00-G4XRik6DpvpNwzXYGDCsZN
1.91597	um^2	Vesicles Paraspeckle	0.000	1.000	57	200000423	200000005	siRNA-IMPa2-25 PSPC1-A488 IMPa2-A546 DAPI 8C2-siRNA-IMP-a2-a4 V2.00	0	10. siRNA-IMPa2-25 PSPC1-A488 DAPI IMPa2-A546_ad_TileScan_001 (Stage 30 of 49)	00-G4XRik6DpvpNwzXYGDCsZN
2.14168	um^2	Vesicles Paraspeckle	0.000	1.000	57	200000424	200000006	siRNA-IMPa2-25 PSPC1-A488 IMPa2-A546 DAPI 8C2-siRNA-IMP-a2-a4 V2.00	0	10. siRNA-IMPa2-25 PSPC1-A488 DAPI IMPa2-A546_ad_TileScan_001 (Stage 30 of 49)	00-G4XRik6DpvpNwzXYGDCsZN
2.25015	um^2	Vesicles Paraspeckle	0.000	1.000	57	200000425	200000007	siRNA-IMPa2-25 PSPC1-A488 IMPa2-A546 DAPI 8C2-siRNA-IMP-a2-a4 V2.00	0	10. siRNA-IMPa2-25 PSPC1-A488 DAPI IMPa2-A546_ad_TileScan_001 (Stage 30 of 49)	00-G4XRik6DpvpNwzXYGDCsZN
0.864402	um^2	Vesicles Paraspeckle	0.000	1.000	58	200000426	200000008	siRNA-IMPa2-25 PSPC1-A488 IMPa2-A546 DAPI 8C2-siRNA-IMP-a2-a4 V2.00	0	10. siRNA-IMPa2-25 PSPC1-A488 DAPI IMPa2-A546_ad_TileScan_001 (Stage 30 of 49)	00-G4XRik6DpvpNwzXYGDCsZN
1.75784	um^2	Vesicles Paraspeckle	0.000	1.000	58	200000427	200000009	siRNA-IMPa2-25 PSPC1-A488 IMPa2-A546 DAPI 8C2-siRNA-IMP-a2-a4 V2.00	0	10. siRNA-IMPa2-25 PSPC1-A488 DAPI IMPa2-A546_ad_TileScan_001 (Stage 30 of 49)	00-G4XRik6DpvpNwzXYGDCsZN
2.72586	um^2	Vesicles Paraspeckle	0.000	1.000	58	200000428	200000010	siRNA-IMPa2-25 PSPC1-A488 IMPa2-A546 DAPI 8C2-siRNA-IMP-a2-a4 V2.00	0	10. siRNA-IMPa2-25 PSPC1-A488 DAPI IMPa2-A546_ad_TileScan_001 (Stage 30 of 49)	00-G4XRik6DpvpNwzXYGDCsZN
1.02962	um^2	Vesicles Paraspeckle	0.000	1.000	58	200000429	200000011	siRNA-IMPa2-25 PSPC1-A488 IMPa2-A546 DAPI 8C2-siRNA-IMP-a2-a4 V2.00	0	10. siRNA-IMPa2-25 PSPC1-A488 DAPI IMPa2-A546_ad_TileScan_001 (Stage 30 of 49)	00-G4XRik6DpvpNwzXYGDCsZN
1.18248	um^2	Vesicles Paraspeckle	0.000	1.000	58	200000430	200000012	siRNA-IMPa2-25 PSPC1-A488 IMPa2-A546 DAPI 8C2-siRNA-IMP-a2-a4 V2.00	0	10. siRNA-IMPa2-25 PSPC1-A488 DAPI IMPa2-A546_ad_TileScan_001 (Stage 30 of 49)	00-G4XRik6DpvpNwzXYGDCsZN
1.87706	um^2	Vesicles Paraspeckle	0.000	1.000	58	200000431	200000013	siRNA-IMPa2-25 PSPC1-A488 IMPa2-A546 DAPI 8C2-siRNA-IMP-a2-a4 V2.00	0	10. siRNA-IMPa2-25 PSPC1-A488 DAPI IMPa2-A546_ad_TileScan_001 (Stage 30 of 49)	00-G4XRik6DpvpNwzXYGDCsZN
0.681474	um^2	Vesicles Paraspeckle	0.000	1.000	58	200000432	200000014	siRNA-IMPa2-25 PSPC1-A488 IMPa2-A546 DAPI 8C2-siRNA-IMP-a2-a4 V2.00	0	10. siRNA-IMPa2-25 PSPC1-A488 DAPI IMPa2-A546_ad_TileScan_001 (Stage 30 of 49)	00-G4XRik6DpvpNwzXYGDCsZN
0.864402	um^2	Vesicles Paraspeckle	0.000	1.000	58	200000433	200000015	siRNA-IMPa2-25 PSPC1-A488 IMPa2-A546 DAPI 8C2-siRNA-IMP-a2-a4 V2.00	0	10. siRNA-IMPa2-25 PSPC1-A488 DAPI IMPa2-A546_ad_TileScan_001 (Stage 30 of 49)	00-G4XRik6DpvpNwzXYGDCsZN
3.90442	um^2	Vesicles Paraspeckle	0.000	1.000	58	200000434	200000016	siRNA-IMPa2-25 PSPC1-A488 IMPa2-A546 DAPI 8C2-siRNA-IMP-a2-a4 V2.00	0	10. siRNA-IMPa2-25 PSPC1-A488 DAPI IMPa2-A546_ad_TileScan_001 (Stage 30 of 49)	00-G4XRik6DpvpNwzXYGDCsZN
0.295625	um^2	Vesicles Paraspeckle	0.000	1.000	58	200000435	200000017	siRNA-IMPa2-25 PSPC1-A488 IMPa2-A546 DAPI 8C2-siRNA-IMP-a2-a4 V2.00	0	10. siRNA-IMPa2-25 PSPC1-A488 DAPI IMPa2-A546_ad_TileScan_001 (Stage 30 of 49)	00-G4XRik6DpvpNwzXYGDCsZN
2.5275	um^2	Vesicles Paraspeckle	0.000	1.000	58	200000436	200000018	siRNA-IMPa2-25 PSPC1-A488 IMPa2-A546 DAPI 8C2-siRNA-IMP-a2-a4 V2.00	0	10. siRNA-IMPa2-25 PSPC1-A488 DAPI IMPa2-A546_ad_TileScan_001 (Stage 30 of 49)	00-G4XRik6DpvpNwzXYGDCsZN
2.28573	um^2	Vesicles Paraspeckle	0.000	1.000	58	200000437	200000019	siRNA-IMPa2-25 PSPC1-A488 IMPa2-A546 DAPI 8C2-siRNA-IMP-a2-a4 V2.00	0	10. siRNA-IMPa2-25 PSPC1-A488 DAPI IMPa2-A546_ad_TileScan_001 (Stage 30 of 49)	00-G4XRik6DpvpNwzXYGDCsZN
2.85416	um^2	Vesicles Paraspeckle	0.000	1.000	59	200000438	200000020	siRNA-IMPa2-25 PSPC1-A488 IMPa2-A546 DAPI 8C2-siRNA-IMP-a2-a4 V2.00	0	10. siRNA-IMPa2-25 PSPC1-A488 DAPI IMPa2-A546_ad_TileScan_001 (Stage 30 of 49)	00-G4XRik6DpvpNwzXYGDCsZN
2.14168	um^2	Vesicles Paraspeckle	0.000	1.000	59	200000439	200000021	siRNA-IMPa2-25 PSPC1-A488 IMPa2-A546 DAPI 8C2-siRNA-IMP-a2-a4 V2.00	0	10. siRNA-IMPa2-25 PSPC1-A488 DAPI IMPa2-A546_ad_TileScan_001 (Stage 30 of 49)	00-G4XRik6DpvpNwzXYGDCsZN
1.02962	um^2	Vesicles Paraspeckle	0.000	1.000	59	200000440	200000022	siRNA-IMPa2-25 PSPC1-A488 IMPa2-A546 DAPI 8C2-siRNA-IMP-a2-a4 V2.00	0	10. siRNA-IMPa2-25 PSPC1-A488 DAPI IMPa2-A546_ad_TileScan_001 (Stage 30 of 49)	00-G4XRik6DpvpNwzXYGDCsZN
0.921109	um^2	Vesicles Paraspeckle	0.000	1.000	59	200000441	200000023	siRNA-IMPa2-25 PSPC1-A488 IMPa2-A546 DAPI 8C2-siRNA-IMP-a2-a4 V2.00	0	10. siRNA-IMPa2-25 PSPC1-A488 DAPI IMPa2-A546_ad_TileScan_001 (Stage 30 of 49)	00-G4XRik6DpvpNwzXYGDCsZN
1.18248	um^2	Vesicles Paraspeckle	0.000	1.000	59	200000442	200000024	siRNA-IMPa2-25 PSPC1-A488 IMPa2-A546 DAPI 8C2-siRNA-IMP-a2-a4 V2.00	0	10. siRNA-IMPa2-25 PSPC1-A488 DAPI IMPa2-A546_ad_TileScan_001 (Stage 30 of 49)	00-G4XRik6DpvpNwzXYGDCsZN
1.71719	um^2	Vesicles Paraspeckle	0.000	1.000	59	200000443	200000025	siRNA-IMPa2-25 PSPC1-A488 IMPa2-A546 DAPI 8C2-siRNA-IMP-a2-a4 V2.00	0	10. siRNA-IMPa2-25 PSPC1-A488 DAPI IMPa2-A546_ad_TileScan_001 (Stage 30 of 49)	00-G4XRik6DpvpNwzXYGDCsZN
0.387377	um^2	Vesicles Paraspeckle	0.000	1.000	59	200000444	200000026	siRNA-IMPa2-25 PSPC1-A488 IMPa2-A546 DAPI 8C2-siRNA-IMP-a2-a4 V2.00	0	10. siRNA-IMPa2-25 PSPC1-A488 DAPI IMPa2-A546_ad_TileScan_001 (Stage 30 of 49)	00-G4XRik6DpvpNwzXYGDCsZN
1.99262	um^2	Vesicles Paraspeckle	0.000	1.000	59	200000445	200000027	siRNA-IMPa2-25 PSPC1-A488 IMPa2-A546 DAPI 8C2-siRNA-IMP-a2-a4 V2.00	0	10. siRNA-IMPa2-25 PSPC1-A488 DAPI IMPa2-A546_ad_TileScan_001 (Stage 30 of 49)	00-G4XRik6DpvpNwzXYGDCsZN
1.87706	um^2	Vesicles Paraspeckle	0.000	1.000	59	200000446	200000028	siRNA-IMPa2-25 PSPC1-A488 IMPa2-A546 DAPI 8C2-siRNA-IMP-a2-a4 V2.00	0	10. siRNA-IMPa2-25 PSPC1-A488 DAPI IMPa2-A546_ad_TileScan_001 (Stage 30 of 49)	00-G4XRik6DpvpNwzXYGDCsZN
1.27907	um^2	Vesicles Paraspeckle	0.000	1.000	61	200000447	200000029	siRNA-IMPa2-25 PSPC1-A488 IMPa2-A546 DAPI 8C2-siRNA-IMP-a2-a4 V2.00	0	10. siRNA-IMPa2-25 PSPC1-A488 DAPI IMPa2-A546_ad_TileScan_001 (Stage 30 of 49)	00-G4XRik6DpvpNwzXYGDCsZN
3.34133	um^2	Vesicles Paraspeckle	0.000	1.000	61	200000448	200000030	siRNA-IMPa2-25 PSPC1-A488 IMPa2-A546 DAPI 8C2-siRNA-IMP-a2-a4 V2.00	0	10. siRNA-IMPa2-25 PSPC1-A488 DAPI IMPa2-A546_ad_TileScan_001 (Stage 30 of 49)	00-G4XRik6DpvpNwzXYGDCsZN
0.681474	um^2	Vesicles Paraspeckle	0.000	1.000	61	200000449	200000031	siRNA-IMPa2-25 PSPC1-A488 IMPa2-A546 DAPI 8C2-siRNA-IMP-a2-a4 V2.00	0	10. siRNA-IMPa2-25 PSPC1-A488 DAPI IMPa2-A546_ad_TileScan_001 (Stage 30 of 49)	00-G4XRik6DpvpNwzXYGDCsZN
3.0106	um^2	Vesicles Paraspeckle	0.000	1.000	61	200000450	200000032	siRNA-IMPa2-25 PSPC1-A488 IMPa2-A546 DAPI 8C2-siRNA-IMP-a2-a4 V2.00	0	10. siRNA-IMPa2-25 PSPC1-A488 DAPI IMPa2-A546_ad_TileScan_001 (Stage 30 of 49)	00-G4XRik6DpvpNwzXYGDCsZN
2.5275	um^2	Vesicles Paraspeckle	0.000	1.000	61	200000451	200000033	siRNA-IMPa2-25 PSPC1-A488 IMPa2-A546 DAPI 8C2-siRNA-IMP-a2-a4 V2.00	0	10. siRNA-IMPa2-25 PSPC1-A488 DAPI IMPa2-A546_ad_TileScan_001 (Stage 30 of 49)	00-G4XRik6DpvpNwzXYGDCsZN
2.14168	um^2	Vesicles Paraspeckle	0.000	1.000	61	200000452	200000034	siRNA-IMPa2-25 PSPC1-A488 IMPa2-A546 DAPI 8C2-siRNA-IMP-a2-a4 V2.00	0	10. siRNA-IMPa2-25 PSPC1-A488 DAPI IMPa2-A546_ad_TileScan_001 (Stage 30 of 49)	00-G4XRik6DpvpNwzXYGDCsZN
0.921109	um^2	Vesicles Paraspeckle	0.000	1.000	61	200000453	200000035	siRNA-IMPa2-25 PSPC1-A488 IMPa2-A546 DAPI 8C2-siRNA-IMP-a2-a4 V2.00	0	10. siRNA-IMPa2-25 PSPC1-A488 DAPI IMPa2-A546_ad_TileScan_001 (Stage 30 of 49)	00-G4XRik6DpvpNwzXYGDCsZN
1.37215	um^2	Vesicles Paraspeckle	0.000	1.000	61	200000454	200000036	siRNA-IMPa2-25 PSPC1-A488 IMPa2-A546 DAPI 8C2-siRNA-IMP-a2-a4 V2.00	0	10. siRNA-IMPa2-25 PSPC1-A488 DAPI IMPa2-A546_ad_TileScan_001 (Stage 30 of 49)	00-G4XRik6DpvpNwzXYGDCsZN
1.67606	um^2	Vesicles Paraspeckle	0.000	1.000	61	200000455	200000037	siRNA-IMPa2-25 PSPC1-A488 IMPa2-A546 DAPI 8C2-siRNA-IMP-a2-a4 V2.00	0	10. siRNA-IMPa2-25 PSPC1-A488 DAPI IMPa2-A546_ad_TileScan_001 (Stage 30 of 49)	00-G4XRik6DpvpNwzXYGDCsZN
1.50614	um^2	Vesicles Paraspeckle	0.000	1.000	61	200000456	200000038	siRNA-IMPa2-25 PSPC1-A488 IMPa2-A546 DAPI 8C2-siRNA-IMP-a2-a4 V2.00	0	10. siRNA-IMPa2-25 PSPC1-A488 DAPI IMPa2-A546_ad_TileScan_001 (Stage 30 of 49)	00-G4XRik6DpvpNwzXYGDCsZN
1.27907	um^2	Vesicles Paraspeckle	0.000	1.000	61	200000457	200000039	siRNA-IMPa2-25 PSPC1-A488 IMPa2-A546 DAPI 8C2-siRNA-IMP-a2-a4 V2.00	0	10. siRNA-IMPa2-25 PSPC1-A488 DAPI IMPa2-A546_ad_TileScan_001 (Stage 30 of 49)	00-G4XRik6DpvpNwzXYGDCsZN
1.08177	um^2	Vesicles Paraspeckle	0.000	1.000	61	200000458	200000040	siRNA-IMPa2-25 PSPC1-A488 IMPa2-A546 DAPI 8C2-siRNA-IMP-a2-a4 V2.00	0	10. siRNA-IMPa2-25 PSPC1-A488 DAPI IMPa2-A546_ad_TileScan_001 (Stage 30 of 49)	00-G4XRik6DpvpNwzXYGDCsZN
3.07204	um^2	Vesicles Paraspeckle	0.000	1.000	61	200000459	200000041	siRNA-IMPa2-25 PSPC1-A488 IMPa2-A546 DAPI 8C2-siRNA-IMP-a2-a4 V2.00	0	10. siRNA-IMPa2-25 PSPC1-A488 DAPI IMPa2-A546_ad_TileScan_001 (Stage 30 of 49)	00-G4XRik6DpvpNwzXYGDCsZN
0.681474	um^2	Vesicles Paraspeckle	0.000	1.000	61	200000460	200000042	siRNA-IMPa2-25 PSPC1-A488 IMPa2-A546 DAPI 8C2-siRNA-IMP-a2-a4 V2.00	0	10. siRNA-IMPa2-25 PSPC1-A488 DAPI IMPa2-A546_ad_TileScan_001 (Stage 30 of 49)	00-G4XRik6DpvpNwzXYGDCsZN
0.864402	um^2	Vesicles Paraspeckle	0.000	1.000	61	200000461	200000043	siRNA-IMPa2-25 PSPC1-A488 IMPa2-A546 DAPI 8C2-siRNA-IMP-a2-a4 V2.00	0	10. siRNA-IMPa2-25 PSPC1-A488 DAPI IMPa2-A546_ad_TileScan_001 (Stage 30 of 49)	00-G4XRik6DpvpNwzXYGDCsZN
1.50614	um^2	Vesicles Paraspeckle	0.000	1.000	61	200000462	200000044	siRNA-IMPa2-25 PSPC1-A488 IMPa2-A546 DAPI 8C2-siRNA-IMP-a2-a4 V2.00	0	10. siRNA-IMPa2-25 PSPC1-A488 DAPI IMPa2-A546_ad_TileScan_001 (Stage 30 of 49)	00-G4XRik6DpvpNwzXYGDCsZN
1.08177	um^2	Vesicles Paraspeckle	0.000	1.000	61	200000463	200000045	siRNA-IMPa2-25 PSPC1-A488 IMPa2-A546 DAPI 8C2-siRNA-IMP-a2-a4 V2.00	0	10. siRNA-IMPa2-25 PSPC1-A488 DAPI IMPa2-A546_ad_TileScan_001 (Stage 30 of 49)	00-G4XRik6DpvpNwzXYGDCsZN
0.387377	um^2	Vesicles Paraspeckle	0.000	1.000	61	200000464	200000046	siRNA-IMPa2-25 PSPC1-A488 IMPa2-A546 DAPI 8C2-siRNA-IMP-a2-a4 V2.00	0	10. siRNA-IMPa2-25 PSPC1-A488 DAPI IMPa2-A546_ad_TileScan_001 (Stage 30 of 49)	00-G4XRik6DpvpNwzXYGDCsZN
3.0414	um^2	Vesicles Paraspeckle	0.000	1.000	61	200000465	200000047	siRNA-IMPa2-25 PSPC1-A488 IMPa2-A546 DAPI 8C2-siRNA-IMP-a2-a4 V2.00	0	10. siRNA-IMPa2-25 PSPC1-A488 DAPI IMPa2-A546_ad_TileScan_001 (Stage 30 of 49)	00-G4XRik6DpvpNwzXYGDCsZN
3.42869	um^2	Vesicles Paraspeckle	0.000	1.000	61	200000466	200000048	siRNA-IMPa2-25 PSPC1-A488 IMPa2-A546 DAPI 8C2-siRNA-IMP-a2-a4 V2.00	0	10. siRNA-IMPa2-25 PSPC1-A488 DAPI IMPa2-A546_ad_TileScan_001 (Stage 30 of 49)	00-G4XRik6DpvpNwzXYGDCsZN
4.24939	um^2	Vesicles Paraspeckle	0.000	1.000	61	200000467	200000049	siRNA-IMPa2-25 PSPC1-A488 IMPa2-A546 DAPI 8C2-siRNA-IMP-a2-a4 V2.00	0	10. siRNA-IMPa2-25 PSPC1-A488 DAPI IMPa2-A546_ad_TileScan_001 (Stage 30 of 49)	00-G4XRik6DpvpNwzXYGDCsZN
0.80577	um^2	Vesicles Paraspeckle	0.000	1.000	61	200000468	200000050	siRNA-IMPa2-25 PSPC1-A488 IMPa2-A546 DAPI 8C2-siRNA-IMP-a2-a4 V2.00	0	10. siRNA-IMPa2-25 PSPC1-A488 DAPI IMPa2-A546_ad_TileScan_001 (Stage 30 of 49)	00-G4XRik6DpvpNwzXYGDCsZN
1.32602	um^2	Vesicles Paraspeckle	0.000	1.000	61	200000469	200000051	siRNA-IMPa2-25 PSPC1-A488 IMPa2-A546 DAPI 8C2-siRNA-IMP-a2-a4 V2.00	0	10. siRNA-IMPa2-25 PSPC1-A488 DAPI IMPa2-A546_ad_TileScan_001 (Stage 30 of 49)	00-G4XRik6DpvpNwzXYGDCsZN
2.06782	um^2	Vesicles Paraspeckle	0.000	1.000	61	200000470	200000052	siRNA-IMPa2-25 PSPC1-A488 IMPa2-A546 DAPI 8C2-siRNA-IMP-a2-a4 V2.00	0	10. siRNA-IMPa2-25 PSPC1-A488 DAPI IMPa2-A546_ad_TileScan_001 (Stage 30 of 49)	00-G4XRik6DpvpNwzXYGDCsZN
1.18248	um^2	Vesicles Paraspeckle	0.000	1.000	61	200000471	200000053	siRNA-IMPa2-25 PSPC1-A488 IMPa2-A546 DAPI 8C2-siRNA-IMP-a2-a4 V2.00	0	10. siRNA-IMPa2-25 PSPC1-A488 DAPI IMPa2-A546_ad_TileScan_001 (Stage 30 of 49)	00-G4XRik6DpvpNwzXYGDCsZN
1.91597	um^2	Vesicles Paraspeckle	0.000	1.000	61	200000472	200000054	siRNA-IMPa2-25 PSPC1-A488 IMPa2-A546 DAPI 8C2-siRNA-IMP-a2-a4 V2.00	0	10. siRNA-IMPa2-25 PSPC1-A488 DAPI IMPa2-A546_ad_TileScan_001 (Stage 30 of 49)	00-G4XRik6DpvpNwzXYGDCsZN
1.18248	um^2	Vesicles Paraspeckle	0.000	1.000	61	200000473	200000055	siRNA-IMPa2-25 PSPC1-A488 IMPa2-A546 DAPI 8C2-siRNA-IMP-a2-a4 V2.00	0	10. siRNA-IMPa2-25 PSPC1-A488 DAPI IMPa2-A546_ad_TileScan_001 (Stage 30 of 49)	00-G4XRik6DpvpNwzXYGDCsZN
1.91597	um^2	Vesicles Paraspeckle	0.000	1.000	61	200000474	200000056	siRNA-IMPa2-25 PSPC1-A488 IMPa2-A546 DAPI 8C2-siRNA-IMP-a2-a4 V2.00	0	10. siRNA-IMPa2-25 PSPC1-A488 DAPI IMPa2-A546_ad_TileScan_001 (Stage 30 of 49)	00-G4XRik6DpvpNwzXYGDCsZN
1.63441	um^2	Vesicles Paraspeckle	0.000	1.000	61	200000475	200000057	siRNA-IMPa2-25 PSPC1-A488 IMPa2-A546 DAPI 8C2-siRNA-IMP-a2-a4 V2.00	0	10. siRNA-IMPa2-25 PSPC1-A488 DAPI IMPa2-A546_ad_TileScan_001 (Stage 30 of 49)	00-G4XRik6DpvpNwzXYGDCsZN
1.63441	um^2	Vesicles Paraspeckle	0.000	1.000	61	200000476	200000058	siRNA-IMPa2-25 PSPC1-A488 IMPa2-A546 DAPI 8C2-siRNA-IMP-a2-a4 V2.00	0	10. siRNA-IMPa2-25 PSPC1-A488 DAPI IMPa2-A546_ad_TileScan_001 (Stage 30 of 49)	00-G4XRik6DpvpNwzXYGDCsZN
0.295625	um^2	Vesicles Paraspeckle	0.000	1.000	61	200000477	200000059	siRNA-IMPa2-25 PSPC1-A488 IMPa2-A546 DAPI 8C2-siRNA-IMP-a2-a4 V2.00	0	10. siRNA-IMPa2-25 PSPC1-A488 DAPI IMPa2-A546_ad_TileScan_001 (Stage 30 of 49)	00-G4XRik6DpvpNwzXYGDCsZN
0.80577	um^2	Vesicles Paraspeckle	0.000	1.000	62	200000478	200000060	siRNA-IMPa2-25 PSPC1-A488 IMPa2-A546 DAPI 8C2-siRNA-IMP-a2-a4 V2.00	0	10. siRNA-IMPa2-25 PSPC1-A488 DAPI IMPa2-A546_ad_TileScan_001 (Stage 30 of 49)	00-G4XRik6DpvpNwzXYGDCsZN
0.864402	um^2	Vesicles Paraspeckle	0.000	1.000	62	200000479	200000061	siRNA-IMPa2-25 PSPC1-A488 IMPa2-A546 DAPI 8C2-siRNA-IMP-a2-a4 V2.00	0	10. siRNA-IMPa2-25 PSPC1-A488 DAPI IMPa2-A546_ad_TileScan_001 (Stage 30 of 49)	00-G4XRik6DpvpNwzXYGDCsZN
1.08177	um^2	Vesicles Paraspeckle	0.000	1.000	62	200000480	200000062	siRNA-IMPa2-25 PSPC1-A488 IMPa2-A546 DAPI 8C2-siRNA-IMP-a2-a4 V2.00	0	10. siRNA-IMPa2-25 PSPC1-A488 DAPI IMPa2-A546_ad_TileScan_001 (Stage 30 of 49)	00-G4XRik6DpvpNwzXYGDCsZN
1.13268	um^2	Vesicles Paraspeckle	0.000	1.000	62	200000481	200000063	siRNA-IMPa2-25 PSPC1-A488 IMPa2-A546 DAPI 8C2-siRNA-IMP-a2-a4 V2.00	0	10. siRNA-IMPa2-25 PSPC1-A488 DAPI IMPa2-A546_ad_TileScan_001 (Stage 30 of 49)	00-G4XRik6DpvpNwzXYGDCsZN
1.63441	um^2	Vesicles Paraspeckle	0.000	1.000	62	200000482	200000064	siRNA-IMPa2-25 PSPC1-A488 IMPa2-A546 DAPI 8C2-siRNA-IMP-a2-a4 V2.00	0	10. siRNA-IMPa2-25 PSPC1-A488 DAPI IMPa2-A546_ad_TileScan_001 (Stage 30 of 49)	00-G4XRik6DpvpNwzXYGDCsZN
0.681474	um^2	Vesicles Paraspeckle	0.000	1.000	62	200000483	200000065	siRNA-IMPa2-25 PSPC1-A488 IMPa2-A546 DAPI 8C2-siRNA-IMP-a2-a4 V2.00	0	10. siRNA-IMPa2-25 PSPC1-A488 DAPI IMPa2-A546_ad_TileScan_001 (Stage 30 of 49)	00-G4XRik6DpvpNwzXYGDCsZN
2.0304	um^2	Vesicles Paraspeckle	0.000	1.000	62	200000484	200000066	siRNA-IMPa2-25 PSPC1-A488 IMPa2-A546 DAPI 8C2-siRNA-IMP-a2-a4 V2.00	0	10. siRNA-IMPa2-25 PSPC1-A488 DAPI IMPa2-A546_ad_TileScan_001 (Stage 30 of 49)	00-G4XRik6DpvpNwzXYGDCsZN
2.59446	um^2	Vesicles Paraspeckle	0.000	1.000	62	200000485	200000067	siRNA-IMPa2-25 PSPC1-A488 IMPa2-A546 DAPI 8C2-siRNA-IMP-a2-a4 V2.00	0	10. siRNA-IMPa2-25 PSPC1-A488 DAPI IMPa2-A546_ad_TileScan_001 (Stage 30 of 49)	00-G4XRik6DpvpNwzXYGDCsZN
1.02962	um^2	Vesicles Paraspeckle	0.000	1.000	62	200000486	200000068	siRNA-IMPa2-25 PSPC1-A488 IMPa2-A546 DAPI 8C2-siRNA-IMP-a2-a4 V2.00	0	10. siRNA-IMPa2-25 PSPC1-A488 DAPI IMPa2-A546_ad_TileScan_001 (Stage 30 of 49)	00-G4XRik6DpvpNwzXYGDCsZN
1.75784	um^2	Vesicles Paraspeckle	0.000	1.000	62	200000487	200000069	siRNA-IMPa2-25 PSPC1-A488 IMPa2-A546 DAPI 8C2-siRNA-IMP-a2-a4 V2.00	0	10. siRNA-IMPa2-25 PSPC1-A488 DAPI IMPa2-A546_ad_TileScan_001 (Stage 30 of 49)	00-G4XRik6DpvpNwzXYGDCsZN
1.91597	um^2	Vesicles Paraspeckle	0.000	1.000	62	200000488	200000070	siRNA-IMPa2-25 PSPC1-A488 IMPa2-A546 DAPI 8C2-siRNA-IMP-a2-a4 V2.00	0	10. siRNA-IMPa2-25 PSPC1-A488 DAPI IMPa2-A546_ad_TileScan_001 (Stage 30 of 49)	00-G4XRik6DpvpNwzXYGDCsZN
0.61492	um^2	Vesicles Paraspeckle	0.000	1.000	62	200000489	200000071	siRNA-IMPa2-25 PSPC1-A488 IMPa2-A546 DAPI 8C2-siRNA-IMP-a2-a4 V2.00	0	10. siRNA-IMPa2-25 PSPC1-A488 DAPI IMPa2-A546_ad_TileScan_001 (Stage 30 of 49)	00-G4XRik6DpvpNwzXYGDCsZN
0.976119	um^2	Vesicles Paraspeckle	0.000	1.000	62	200000490	200000072	siRNA-IMPa2-25 PSPC1-A488 IMPa2-A546 DAPI 8C2-siRNA-IMP-a2-a4 V2.00	0	10. siRNA-IMPa2-25 PSPC1-A488 DAPI IMPa2-A546_ad_TileScan_001 (Stage 30 of 49)	00-G4XRik6DpvpNwzXYGDCsZN
2.91724	um^2	Vesicles Paraspeckle	0.000	1.000	62	200000491	200000073	siRNA-IMPa2-25 PSPC1-A488 IMPa2-A546 DAPI 8C2-siRNA-IMP-a2-a4 V2.00	0	10. siRNA-IMPa2-25 PSPC1-A488 DAPI IMPa2-A546_ad_TileScan_001 (Stage 30 of 49)	00-G4XRik6DpvpNwzXYGDCsZN
1.67606	um^2	Vesicles Paraspeckle	0.000	1.000	62	200000492	200000074	siRNA-IMPa2-25 PSPC1-A488 IMPa2-A546 DAPI 8C2-siRNA-IMP-a2-a4 V2.00	0	10. siRNA-IMPa2-25 PSPC1-A488 DAPI IMPa2-A546_ad_TileScan_001 (Stage 30 of 49)	00-G4XRik6DpvpNwzXYGDCsZN
1.23125	um^2	Vesicles Paraspeckle	0.000	1.000	62	200000493	200000075	siRNA-IMPa2-25 PSPC1-A488 IMPa2-A546 DAPI 8C2-siRNA-IMP-a2-a4 V2.00	0	10. siRNA-IMPa2-25 PSPC1-A488 DAPI IMPa2-A546_ad_TileScan_001 (Stage 30 of 49)	00-G4XRik6DpvpNwzXYGDCsZN
0.544542	um^2	Vesicles Paraspeckle	0.000	1.000	62	200000494	200000076	siRNA-IMPa2-25 PSPC1-A488 IMPa2-A546 DAPI 8C2-siRNA-IMP-a2-a4 V2.00	0	10. siRNA-IMPa2-25 PSPC1-A488 DAPI IMPa2-A546_ad_TileScan_001 (Stage 30 of 49)	00-G4XRik6DpvpNwzXYGDCsZN
1.41751	um^2	Vesicles Paraspeckle	0.000	1.000	62	200000495	200000077	siRNA-IMPa2-25 PSPC1-A488 IMPa2-A546 DAPI 8C2-siRNA-IMP-a2-a4 V2.00	0	10. siRNA-IMPa2-25 PSPC1-A488 DAPI IMPa2-A546_ad_TileScan_001 (Stage 30 of 49)	00-G4XRik6DpvpNwzXYGDCsZN
1.75784	um^2	Vesicles Paraspeckle	0.000	1.000	62	200000496	200000078	siRNA-IMPa2-25 PSPC1-A488 IMPa2-A546 DAPI 8C2-siRNA-IMP-a2-a4 V2.00	0	10. siRNA-IMPa2-25 PSPC1-A488 DAPI IMPa2-A546_ad_TileScan_001 (Stage 30 of 49)	00-G4XRik6DpvpNwzXYGDCsZN
2.0304	um^2	Vesicles Paraspeckle	0.000	1.000	62	200000497	200000079	siRNA-IMPa2-25 PSPC1-A488 IMPa2-A546 DAPI 8C2-siRNA-IMP-a2-a4 V2.00	0	10. siRNA-IMPa2-25 PSPC1-A488 DAPI IMPa2-A546_ad_TileScan_001 (Stage 30 of 49)	00-G4XRik6DpvpNwzXYGDCsZN
0.295625	um^2	Vesicles Paraspeckle	0.000	1.000	62	200000498	200000080	siRNA-IMPa2-25 PSPC1-A488 IMPa2-A546 DAPI 8C2-siRNA-IMP-a2-a4 V2.00	0	10. siRNA-IMPa2-25 PSPC1-A488 DAPI IMPa2-A546_ad_TileScan_001 (Stage 30 of 49)	00-G4XRik6DpvpNwzXYGDCsZN
0.544542	um^2	Vesicles Paraspeckle	0.000	1.000	62	200000499	200000081	siRNA-IMPa2-25 PSPC1-A488 IMPa2-A546 DAPI 8C2-siRNA-IMP-a2-a4 V2.00	0	10. siRNA-IMPa2-25 PSPC1-A488 DAPI IMPa2-A546_ad_TileScan_001 (Stage 30 of 49)	00-G4XRik6DpvpNwzXYGDCsZN
1.32602	um^2	Vesicles Paraspeckle	0.000	1.000	63	200000500	200000082	siRNA-IMPa2-25 PSPC1-A488 IMPa2-A546 DAPI 8C2-siRNA-IMP-a2-a4 V2.00	0	10. siRNA-IMPa2-25 PSPC1-A488 DAPI IMPa2-A546_ad_TileScan_001 (Stage 30 of 49)	00-G4XRik6DpvpNwzXYGDCsZN
2.82236	um^2	Vesicles Paraspeckle	0.000	1.000	63	200000501	200000083	siRNA-IMPa2-25 PSPC1-A488 IMPa2-A546 DAPI 8C2-siRNA-IMP-a2-a4 V2.00	0	10. siRNA-IMPa2-25 PSPC1-A488 DAPI IMPa2-A546_ad_TileScan_001 (Stage 30 of 49)	00-G4XRik6DpvpNwzXYGDCsZN
2.0304	um^2	Vesicles Paraspeckle	0.000	1.000	63	200000502	200000084	siRNA-IMPa2-25 PSPC1-A488 IMPa2-A546 DAPI 8C2-siRNA-IMP-a2-a4 V2.00	0	10. siRNA-IMPa2-25 PSPC1-A488 DAPI IMPa2-A546_ad_TileScan_001 (Stage 30 of 49)	00-G4XRik6DpvpNwzXYGDCsZN
2.66056	um^2	Vesicles Paraspeckle	0.000	1.000	63	200000503	200000085	siRNA-IMPa2-25 PSPC1-A488 IMPa2-A546 DAPI 8C2-siRNA-IMP-a2-a4 V2.00	0	10. siRNA-IMPa2-25 PSPC1-A488 DAPI IMPa2-A546_ad_TileScan_001 (Stage 30 of 49)	00-G4XRik6DpvpNwzXYGDCsZN
3.10253	um^2	Vesicles Paraspeckle	0.000	1.000	64	200000504	200000000	siRNA-IMPa2-25 PSPC1-A488 IMPa2-A546 DAPI 8C2-siRNA-IMP-a2-a4 V2.00	0	10. siRNA-IMPa2-25 PSPC1-A488 DAPI IMPa2-A546_ae_TileScan_001 (Stage 31 of 49)	00-rnT6j65F2nemTB2eXLCYx
1.91597	um^2	Vesicles Paraspeckle	0.000	1.000	64	200000505	200000001	siRNA-IMPa2-25 PSPC1-A488 IMPa2-A546 DAPI 8C2-siRNA-IMP-a2-a4 V2.00	0	10. siRNA-IMPa2-25 PSPC1-A488 DAPI IMPa2-A546_ae_TileScan_001 (Stage 31 of 49)	00-rnT6j65F2nemTB2eXLCYx
0.469273	um^2	Vesicles Paraspeckle	0.000	1.000	64	200000506	200000002	siRNA-IMPa2-25 PSPC1-A488 IMPa2-A546 DAPI 8C2-siRNA-IMP-a2-a4 V2.00	0	10. siRNA-IMPa2-25 PSPC1-A488 DAPI IMPa2-A546_ae_TileScan_001 (Stage 31 of 49)	00-rnT6j65F2nemTB2eXLCYx
1.23125	um^2	Vesicles Paraspeckle	0.000	1.000	64	200000507	200000003	siRNA-IMPa2-25 PSPC1-A488 IMPa2-A546 DAPI 8C2-siRNA-IMP-a2-a4 V2.00	0	10. siRNA-IMPa2-25 PSPC1-A488 DAPI IMPa2-A546_ae_TileScan_001 (Stage 31 of 49)	00-rnT6j65F2nemTB2eXLCYx
2.06782	um^2	Vesicles Paraspeckle	0.000	1.000	64	200000508	200000004	siRNA-IMPa2-25 PSPC1-A488 IMPa2-A546 DAPI 8C2-siRNA-IMP-a2-a4 V2.00	0	10. siRNA-IMPa2-25 PSPC1-A488 DAPI IMPa2-A546_ae_TileScan_001 (Stage 31 of 49)	00-rnT6j65F2nemTB2eXLCYx
1.50614	um^2	Vesicles Paraspeckle	0.000	1.000	64	200000509	200000005	siRNA-IMPa2-25 PSPC1-A488 IMPa2-A546 DAPI 8C2-siRNA-IMP-a2-a4 V2.00	0	10. siRNA-IMPa2-25 PSPC1-A488 DAPI IMPa2-A546_ae_TileScan_001 (Stage 31 of 49)	00-rnT6j65F2nemTB2eXLCYx
1.75784	um^2	Vesicles Paraspeckle	0.000	1.000	64	200000510	200000006	siRNA-IMPa2-25 PSPC1-A488 IMPa2-A546 DAPI 8C2-siRNA-IMP-a2-a4 V2.00	0	10. siRNA-IMPa2-25 PSPC1-A488 DAPI IMPa2-A546_ae_TileScan_001 (Stage 31 of 49)	00-rnT6j65F2nemTB2eXLCYx
1.54949	um^2	Vesicles Paraspeckle	0.000	1.000	64	200000511	200000007	siRNA-IMPa2-25 PSPC1-A488 IMPa2-A546 DAPI 8C2-siRNA-IMP-a2-a4 V2.00	0	10. siRNA-IMPa2-25 PSPC1-A488 DAPI IMPa2-A546_ae_TileScan_001 (Stage 31 of 49)	00-rnT6j65F2nemTB2eXLCYx
2.91724	um^2	Vesicles Paraspeckle	0.000	1.000	67	200000512	200000008	siRNA-IMPa2-25 PSPC1-A488 IMPa2-A546 DAPI 8C2-siRNA-IMP-a2-a4 V2.00	0	10. siRNA-IMPa2-25 PSPC1-A488 DAPI IMPa2-A546_ae_TileScan_001 (Stage 31 of 49)	00-rnT6j65F2nemTB2eXLCYx
2.14168	um^2	Vesicles Paraspeckle	0.000	1.000	67	200000513	200000009	siRNA-IMPa2-25 PSPC1-A488 IMPa2-A546 DAPI 8C2-siRNA-IMP-a2-a4 V2.00	0	10. siRNA-IMPa2-25 PSPC1-A488 DAPI IMPa2-A546_ae_TileScan_001 (Stage 31 of 49)	00-rnT6j65F2nemTB2eXLCYx
2.0304	um^2	Vesicles Paraspeckle	0.000	1.000	67	200000514	200000010	siRNA-IMPa2-25 PSPC1-A488 IMPa2-A546 DAPI 8C2-siRNA-IMP-a2-a4 V2.00	0	10. siRNA-IMPa2-25 PSPC1-A488 DAPI IMPa2-A546_ae_TileScan_001 (Stage 31 of 49)	00-rnT6j65F2nemTB2eXLCYx
1.91597	um^2	Vesicles Paraspeckle	0.000	1.000	67	200000515	200000011	siRNA-IMPa2-25 PSPC1-A488 IMPa2-A546 DAPI 8C2-siRNA-IMP-a2-a4 V2.00	0	10. siRNA-IMPa2-25 PSPC1-A488 DAPI IMPa2-A546_ae_TileScan_001 (Stage 31 of 49)	00-rnT6j65F2nemTB2eXLCYx
1.95448	um^2	Vesicles Paraspeckle	0.000	1.000	67	200000516	200000012	siRNA-IMPa2-25 PSPC1-A488 IMPa2-A546 DAPI 8C2-siRNA-IMP-a2-a4 V2.00	0	10. siRNA-IMPa2-25 PSPC1-A488 DAPI IMPa2-A546_ae_TileScan_001 (Stage 31 of 49)	00-rnT6j65F2nemTB2eXLCYx
2.94852	um^2	Vesicles Paraspeckle	0.000	1.000	67	200000517	200000013	siRNA-IMPa2-25 PSPC1-A488 IMPa2-A546 DAPI 8C2-siRNA-IMP-a2-a4 V2.00	0	10. siRNA-IMPa2-25 PSPC1-A488 DAPI IMPa2-A546_ae_TileScan_001 (Stage 31 of 49)	00-rnT6j65F2nemTB2eXLCYx
3.45756	um^2	Vesicles Paraspeckle	0.000	1.000	67	200000518	200000014	siRNA-IMPa2-25 PSPC1-A488 IMPa2-A546 DAPI 8C2-siRNA-IMP-a2-a4 V2.00	0	10. siRNA-IMPa2-25 PSPC1-A488 DAPI IMPa2-A546_ae_TileScan_001 (Stage 31 of 49)	00-rnT6j65F2nemTB2eXLCYx
3.71224	um^2	Vesicles Paraspeckle	0.000	1.000	67	200000519	200000015	siRNA-IMPa2-25 PSPC1-A488 IMPa2-A546 DAPI 8C2-siRNA-IMP-a2-a4 V2.00	0	10. siRNA-IMPa2-25 PSPC1-A488 DAPI IMPa2-A546_ae_TileScan_001 (Stage 31 of 49)	00-rnT6j65F2nemTB2eXLCYx
1.99262	um^2	Vesicles Paraspeckle	0.000	1.000	67	200000520	200000016	siRNA-IMPa2-25 PSPC1-A488 IMPa2-A546 DAPI 8C2-siRNA-IMP-a2-a4 V2.00	0	10. siRNA-IMPa2-25 PSPC1-A488 DAPI IMPa2-A546_ae_TileScan_001 (Stage 31 of 49)	00-rnT6j65F2nemTB2eXLCYx
1.18248	um^2	Vesicles Paraspeckle	0.000	1.000	67	200000521	200000017	siRNA-IMPa2-25 PSPC1-A488 IMPa2-A546 DAPI 8C2-siRNA-IMP-a2-a4 V2.00	0	10. siRNA-IMPa2-25 PSPC1-A488 DAPI IMPa2-A546_ae_TileScan_001 (Stage 31 of 49)	00-rnT6j65F2nemTB2eXLCYx
1.71719	um^2	Vesicles Paraspeckle	0.000	1.000	67	200000522	200000018	siRNA-IMPa2-25 PSPC1-A488 IMPa2-A546 DAPI 8C2-siRNA-IMP-a2-a4 V2.00	0	10. siRNA-IMPa2-25 PSPC1-A488 DAPI IMPa2-A546_ae_TileScan_001 (Stage 31 of 49)	00-rnT6j65F2nemTB2eXLCYx
2.91724	um^2	Vesicles Paraspeckle	0.000	1.000	67	200000523	200000019	siRNA-IMPa2-25 PSPC1-A488 IMPa2-A546 DAPI 8C2-siRNA-IMP-a2-a4 V2.00	0	10. siRNA-IMPa2-25 PSPC1-A488 DAPI IMPa2-A546_ae_TileScan_001 (Stage 31 of 49)	00-rnT6j65F2nemTB2eXLCYx
2.75821	um^2	Vesicles Paraspeckle	0.000	1.000	67	200000524	200000020	siRNA-IMPa2-25 PSPC1-A488 IMPa2-A546 DAPI 8C2-siRNA-IMP-a2-a4 V2.00	0	10. siRNA-IMPa2-25 PSPC1-A488 DAPI IMPa2-A546_ae_TileScan_001 (Stage 31 of 49)	00-rnT6j65F2nemTB2eXLCYx
2.0304	um^2	Vesicles Paraspeckle	0.000	1.000	67	200000525	200000021	siRNA-IMPa2-25 PSPC1-A488 IMPa2-A546 DAPI 8C2-siRNA-IMP-a2-a4 V2.00	0	10. siRNA-IMPa2-25 PSPC1-A488 DAPI IMPa2-A546_ae_TileScan_001 (Stage 31 of 49)	00-rnT6j65F2nemTB2eXLCYx
0.80577	um^2	Vesicles Paraspeckle	0.000	1.000	67	200000526	200000022	siRNA-IMPa2-25 PSPC1-A488 IMPa2-A546 DAPI 8C2-siRNA-IMP-a2-a4 V2.00	0	10. siRNA-IMPa2-25 PSPC1-A488 DAPI IMPa2-A546_ae_TileScan_001 (Stage 31 of 49)	00-rnT6j65F2nemTB2eXLCYx
0.295625	um^2	Vesicles Paraspeckle	0.000	1.000	68	200000527	200000023	siRNA-IMPa2-25 PSPC1-A488 IMPa2-A546 DAPI 8C2-siRNA-IMP-a2-a4 V2.00	0	10. siRNA-IMPa2-25 PSPC1-A488 DAPI IMPa2-A546_ae_TileScan_001 (Stage 31 of 49)	00-rnT6j65F2nemTB2eXLCYx
1.79802	um^2	Vesicles Paraspeckle	0.000	1.000	69	200000528	200000024	siRNA-IMPa2-25 PSPC1-A488 IMPa2-A546 DAPI 8C2-siRNA-IMP-a2-a4 V2.00	0	10. siRNA-IMPa2-25 PSPC1-A488 DAPI IMPa2-A546_ae_TileScan_001 (Stage 31 of 49)	00-rnT6j65F2nemTB2eXLCYx
3.60016	um^2	Vesicles Paraspeckle	0.000	1.000	69	200000529	200000025	siRNA-IMPa2-25 PSPC1-A488 IMPa2-A546 DAPI 8C2-siRNA-IMP-a2-a4 V2.00	0	10. siRNA-IMPa2-25 PSPC1-A488 DAPI IMPa2-A546_ae_TileScan_001 (Stage 31 of 49)	00-rnT6j65F2nemTB2eXLCYx
1.46216	um^2	Vesicles Paraspeckle	0.000	1.000	69	200000530	200000026	siRNA-IMPa2-25 PSPC1-A488 IMPa2-A546 DAPI 8C2-siRNA-IMP-a2-a4 V2.00	0	10. siRNA-IMPa2-25 PSPC1-A488 DAPI IMPa2-A546_ae_TileScan_001 (Stage 31 of 49)	00-rnT6j65F2nemTB2eXLCYx
2.0304	um^2	Vesicles Paraspeckle	0.000	1.000	69	200000531	200000027	siRNA-IMPa2-25 PSPC1-A488 IMPa2-A546 DAPI 8C2-siRNA-IMP-a2-a4 V2.00	0	10. siRNA-IMPa2-25 PSPC1-A488 DAPI IMPa2-A546_ae_TileScan_001 (Stage 31 of 49)	00-rnT6j65F2nemTB2eXLCYx
1.99262	um^2	Vesicles Paraspeckle	0.000	1.000	69	200000532	200000028	siRNA-IMPa2-25 PSPC1-A488 IMPa2-A546 DAPI 8C2-siRNA-IMP-a2-a4 V2.00	0	10. siRNA-IMPa2-25 PSPC1-A488 DAPI IMPa2-A546_ae_TileScan_001 (Stage 31 of 49)	00-rnT6j65F2nemTB2eXLCYx
1.13268	um^2	Vesicles Paraspeckle	0.000	1.000	69	200000533	200000029	siRNA-IMPa2-25 PSPC1-A488 IMPa2-A546 DAPI 8C2-siRNA-IMP-a2-a4 V2.00	0	10. siRNA-IMPa2-25 PSPC1-A488 DAPI IMPa2-A546_ae_TileScan_001 (Stage 31 of 49)	00-rnT6j65F2nemTB2eXLCYx
0.74492	um^2	Vesicles Paraspeckle	0.000	1.000	69	200000534	200000030	siRNA-IMPa2-25 PSPC1-A488 IMPa2-A546 DAPI 8C2-siRNA-IMP-a2-a4 V2.00	0	10. siRNA-IMPa2-25 PSPC1-A488 DAPI IMPa2-A546_ae_TileScan_001 (Stage 31 of 49)	00-rnT6j65F2nemTB2eXLCYx
0.295625	um^2	Vesicles Paraspeckle	0.000	1.000	69	200000535	200000031	siRNA-IMPa2-25 PSPC1-A488 IMPa2-A546 DAPI 8C2-siRNA-IMP-a2-a4 V2.00	0	10. siRNA-IMPa2-25 PSPC1-A488 DAPI IMPa2-A546_ae_TileScan_001 (Stage 31 of 49)	00-rnT6j65F2nemTB2eXLCYx
1.50614	um^2	Vesicles Paraspeckle	0.000	1.000	69	200000536	200000032	siRNA-IMPa2-25 PSPC1-A488 IMPa2-A546 DAPI 8C2-siRNA-IMP-a2-a4 V2.00	0	10. siRNA-IMPa2-25 PSPC1-A488 DAPI IMPa2-A546_ae_TileScan_001 (Stage 31 of 49)	00-rnT6j65F2nemTB2eXLCYx
1.02962	um^2	Vesicles Paraspeckle	0.000	1.000	69	200000537	200000033	siRNA-IMPa2-25 PSPC1-A488 IMPa2-A546 DAPI 8C2-siRNA-IMP-a2-a4 V2.00	0	10. siRNA-IMPa2-25 PSPC1-A488 DAPI IMPa2-A546_ae_TileScan_001 (Stage 31 of 49)	00-rnT6j65F2nemTB2eXLCYx
2.62761	um^2	Vesicles Paraspeckle	0.000	1.000	70	200000538	200000034	siRNA-IMPa2-25 PSPC1-A488 IMPa2-A546 DAPI 8C2-siRNA-IMP-a2-a4 V2.00	0	10. siRNA-IMPa2-25 PSPC1-A488 DAPI IMPa2-A546_ae_TileScan_001 (Stage 31 of 49)	00-rnT6j65F2nemTB2eXLCYx
1.79802	um^2	Vesicles Paraspeckle	0.000	1.000	70	200000539	200000035	siRNA-IMPa2-25 PSPC1-A488 IMPa2-A546 DAPI 8C2-siRNA-IMP-a2-a4 V2.00	0	10. siRNA-IMPa2-25 PSPC1-A488 DAPI IMPa2-A546_ae_TileScan_001 (Stage 31 of 49)	00-rnT6j65F2nemTB2eXLCYx
1.83775	um^2	Vesicles Paraspeckle	0.000	1.000	70	200000540	200000036	siRNA-IMPa2-25 PSPC1-A488 IMPa2-A546 DAPI 8C2-siRNA-IMP-a2-a4 V2.00	0	10. siRNA-IMPa2-25 PSPC1-A488 DAPI IMPa2-A546_ae_TileScan_001 (Stage 31 of 49)	00-rnT6j65F2nemTB2eXLCYx
0.921109	um^2	Vesicles Paraspeckle	0.000	1.000	70	200000541	200000037	siRNA-IMPa2-25 PSPC1-A488 IMPa2-A546 DAPI 8C2-siRNA-IMP-a2-a4 V2.00	0	10. siRNA-IMPa2-25 PSPC1-A488 DAPI IMPa2-A546_ae_TileScan_001 (Stage 31 of 49)	00-rnT6j65F2nemTB2eXLCYx
1.75784	um^2	Vesicles Paraspeckle	0.000	1.000	70	200000542	200000038	siRNA-IMPa2-25 PSPC1-A488 IMPa2-A546 DAPI 8C2-siRNA-IMP-a2-a4 V2.00	0	10. siRNA-IMPa2-25 PSPC1-A488 DAPI IMPa2-A546_ae_TileScan_001 (Stage 31 of 49)	00-rnT6j65F2nemTB2eXLCYx
3.19312	um^2	Vesicles Paraspeckle	0.000	1.000	70	200000543	200000039	siRNA-IMPa2-25 PSPC1-A488 IMPa2-A546 DAPI 8C2-siRNA-IMP-a2-a4 V2.00	0	10. siRNA-IMPa2-25 PSPC1-A488 DAPI IMPa2-A546_ae_TileScan_001 (Stage 31 of 49)	00-rnT6j65F2nemTB2eXLCYx
3.95846	um^2	Vesicles Paraspeckle	0.000	1.000	70	200000544	200000040	siRNA-IMPa2-25 PSPC1-A488 IMPa2-A546 DAPI 8C2-siRNA-IMP-a2-a4 V2.00	0	10. siRNA-IMPa2-25 PSPC1-A488 DAPI IMPa2-A546_ae_TileScan_001 (Stage 31 of 49)	00-rnT6j65F2nemTB2eXLCYx
3.71224	um^2	Vesicles Paraspeckle	0.000	1.000	71	200000545	200000000	siRNA-IMPa2-25 PSPC1-A488 IMPa2-A546 DAPI 8C2-siRNA-IMP-a2-a4 V2.00	0	10. siRNA-IMPa2-25 PSPC1-A488 DAPI IMPa2-A546_af_TileScan_001 (Stage 32 of 49)	00-xKhQcBfwoQ67VEaA6DDV26
1.27907	um^2	Vesicles Paraspeckle	0.000	1.000	71	200000546	200000001	siRNA-IMPa2-25 PSPC1-A488 IMPa2-A546 DAPI 8C2-siRNA-IMP-a2-a4 V2.00	0	10. siRNA-IMPa2-25 PSPC1-A488 DAPI IMPa2-A546_af_TileScan_001 (Stage 32 of 49)	00-xKhQcBfwoQ67VEaA6DDV26
3.37057	um^2	Vesicles Paraspeckle	0.000	1.000	71	200000547	200000002	siRNA-IMPa2-25 PSPC1-A488 IMPa2-A546 DAPI 8C2-siRNA-IMP-a2-a4 V2.00	0	10. siRNA-IMPa2-25 PSPC1-A488 DAPI IMPa2-A546_af_TileScan_001 (Stage 32 of 49)	00-xKhQcBfwoQ67VEaA6DDV26
2.39084	um^2	Vesicles Paraspeckle	0.000	1.000	71	200000548	200000003	siRNA-IMPa2-25 PSPC1-A488 IMPa2-A546 DAPI 8C2-siRNA-IMP-a2-a4 V2.00	0	10. siRNA-IMPa2-25 PSPC1-A488 DAPI IMPa2-A546_af_TileScan_001 (Stage 32 of 49)	00-xKhQcBfwoQ67VEaA6DDV26
1.79802	um^2	Vesicles Paraspeckle	0.000	1.000	71	200000549	200000004	siRNA-IMPa2-25 PSPC1-A488 IMPa2-A546 DAPI 8C2-siRNA-IMP-a2-a4 V2.00	0	10. siRNA-IMPa2-25 PSPC1-A488 DAPI IMPa2-A546_af_TileScan_001 (Stage 32 of 49)	00-xKhQcBfwoQ67VEaA6DDV26
4.68046	um^2	Vesicles Paraspeckle	0.000	1.000	71	200000550	200000005	siRNA-IMPa2-25 PSPC1-A488 IMPa2-A546 DAPI 8C2-siRNA-IMP-a2-a4 V2.00	0	10. siRNA-IMPa2-25 PSPC1-A488 DAPI IMPa2-A546_af_TileScan_001 (Stage 32 of 49)	00-xKhQcBfwoQ67VEaA6DDV26
3.0106	um^2	Vesicles Paraspeckle	0.000	1.000	71	200000551	200000006	siRNA-IMPa2-25 PSPC1-A488 IMPa2-A546 DAPI 8C2-siRNA-IMP-a2-a4 V2.00	0	10. siRNA-IMPa2-25 PSPC1-A488 DAPI IMPa2-A546_af_TileScan_001 (Stage 32 of 49)	00-xKhQcBfwoQ67VEaA6DDV26
0.976119	um^2	Vesicles Paraspeckle	0.000	1.000	71	200000552	200000007	siRNA-IMPa2-25 PSPC1-A488 IMPa2-A546 DAPI 8C2-siRNA-IMP-a2-a4 V2.00	0	10. siRNA-IMPa2-25 PSPC1-A488 DAPI IMPa2-A546_af_TileScan_001 (Stage 32 of 49)	00-xKhQcBfwoQ67VEaA6DDV26
3.28245	um^2	Vesicles Paraspeckle	0.000	1.000	71	200000553	200000008	siRNA-IMPa2-25 PSPC1-A488 IMPa2-A546 DAPI 8C2-siRNA-IMP-a2-a4 V2.00	0	10. siRNA-IMPa2-25 PSPC1-A488 DAPI IMPa2-A546_af_TileScan_001 (Stage 32 of 49)	00-xKhQcBfwoQ67VEaA6DDV26
1.02962	um^2	Vesicles Paraspeckle	0.000	1.000	71	200000554	200000009	siRNA-IMPa2-25 PSPC1-A488 IMPa2-A546 DAPI 8C2-siRNA-IMP-a2-a4 V2.00	0	10. siRNA-IMPa2-25 PSPC1-A488 DAPI IMPa2-A546_af_TileScan_001 (Stage 32 of 49)	00-xKhQcBfwoQ67VEaA6DDV26
1.27907	um^2	Vesicles Paraspeckle	0.000	1.000	71	200000555	200000010	siRNA-IMPa2-25 PSPC1-A488 IMPa2-A546 DAPI 8C2-siRNA-IMP-a2-a4 V2.00	0	10. siRNA-IMPa2-25 PSPC1-A488 DAPI IMPa2-A546_af_TileScan_001 (Stage 32 of 49)	00-xKhQcBfwoQ67VEaA6DDV26
4.53068	um^2	Vesicles Paraspeckle	0.000	1.000	72	200000556	200000011	siRNA-IMPa2-25 PSPC1-A488 IMPa2-A546 DAPI 8C2-siRNA-IMP-a2-a4 V2.00	0	10. siRNA-IMPa2-25 PSPC1-A488 DAPI IMPa2-A546_af_TileScan_001 (Stage 32 of 49)	00-xKhQcBfwoQ67VEaA6DDV26
2.39084	um^2	Vesicles Paraspeckle	0.000	1.000	72	200000557	200000012	siRNA-IMPa2-25 PSPC1-A488 IMPa2-A546 DAPI 8C2-siRNA-IMP-a2-a4 V2.00	0	10. siRNA-IMPa2-25 PSPC1-A488 DAPI IMPa2-A546_af_TileScan_001 (Stage 32 of 49)	00-xKhQcBfwoQ67VEaA6DDV26
0.864402	um^2	Vesicles Paraspeckle	0.000	1.000	72	200000558	200000013	siRNA-IMPa2-25 PSPC1-A488 IMPa2-A546 DAPI 8C2-siRNA-IMP-a2-a4 V2.00	0	10. siRNA-IMPa2-25 PSPC1-A488 DAPI IMPa2-A546_af_TileScan_001 (Stage 32 of 49)	00-xKhQcBfwoQ67VEaA6DDV26
1.27907	um^2	Vesicles Paraspeckle	0.000	1.000	76	200000559	200000014	siRNA-IMPa2-25 PSPC1-A488 IMPa2-A546 DAPI 8C2-siRNA-IMP-a2-a4 V2.00	0	10. siRNA-IMPa2-25 PSPC1-A488 DAPI IMPa2-A546_af_TileScan_001 (Stage 32 of 49)	00-xKhQcBfwoQ67VEaA6DDV26
3.07204	um^2	Vesicles Paraspeckle	0.000	1.000	76	200000560	200000015	siRNA-IMPa2-25 PSPC1-A488 IMPa2-A546 DAPI 8C2-siRNA-IMP-a2-a4 V2.00	0	10. siRNA-IMPa2-25 PSPC1-A488 DAPI IMPa2-A546_af_TileScan_001 (Stage 32 of 49)	00-xKhQcBfwoQ67VEaA6DDV26
5.23398	um^2	Vesicles Paraspeckle	0.000	1.000	76	200000561	200000016	siRNA-IMPa2-25 PSPC1-A488 IMPa2-A546 DAPI 8C2-siRNA-IMP-a2-a4 V2.00	0	10. siRNA-IMPa2-25 PSPC1-A488 DAPI IMPa2-A546_af_TileScan_001 (Stage 32 of 49)	00-xKhQcBfwoQ67VEaA6DDV26
1.67606	um^2	Vesicles Paraspeckle	0.000	1.000	76	200000562	200000017	siRNA-IMPa2-25 PSPC1-A488 IMPa2-A546 DAPI 8C2-siRNA-IMP-a2-a4 V2.00	0	10. siRNA-IMPa2-25 PSPC1-A488 DAPI IMPa2-A546_af_TileScan_001 (Stage 32 of 49)	00-xKhQcBfwoQ67VEaA6DDV26
3.25281	um^2	Vesicles Paraspeckle	0.000	1.000	77	200000563	200000018	siRNA-IMPa2-25 PSPC1-A488 IMPa2-A546 DAPI 8C2-siRNA-IMP-a2-a4 V2.00	0	10. siRNA-IMPa2-25 PSPC1-A488 DAPI IMPa2-A546_af_TileScan_001 (Stage 32 of 49)	00-xKhQcBfwoQ67VEaA6DDV26
3.68438	um^2	Vesicles Paraspeckle	0.000	1.000	77	200000564	200000019	siRNA-IMPa2-25 PSPC1-A488 IMPa2-A546 DAPI 8C2-siRNA-IMP-a2-a4 V2.00	0	10. siRNA-IMPa2-25 PSPC1-A488 DAPI IMPa2-A546_af_TileScan_001 (Stage 32 of 49)	00-xKhQcBfwoQ67VEaA6DDV26
0.74492	um^2	Vesicles Paraspeckle	0.000	1.000	77	200000565	200000020	siRNA-IMPa2-25 PSPC1-A488 IMPa2-A546 DAPI 8C2-siRNA-IMP-a2-a4 V2.00	0	10. siRNA-IMPa2-25 PSPC1-A488 DAPI IMPa2-A546_af_TileScan_001 (Stage 32 of 49)	00-xKhQcBfwoQ67VEaA6DDV26
1.91597	um^2	Vesicles Paraspeckle	0.000	1.000	77	200000566	200000021	siRNA-IMPa2-25 PSPC1-A488 IMPa2-A546 DAPI 8C2-siRNA-IMP-a2-a4 V2.00	0	10. siRNA-IMPa2-25 PSPC1-A488 DAPI IMPa2-A546_af_TileScan_001 (Stage 32 of 49)	00-xKhQcBfwoQ67VEaA6DDV26
2.10491	um^2	Vesicles Paraspeckle	0.000	1.000	77	200000567	200000022	siRNA-IMPa2-25 PSPC1-A488 IMPa2-A546 DAPI 8C2-siRNA-IMP-a2-a4 V2.00	0	10. siRNA-IMPa2-25 PSPC1-A488 DAPI IMPa2-A546_af_TileScan_001 (Stage 32 of 49)	00-xKhQcBfwoQ67VEaA6DDV26
1.41751	um^2	Vesicles Paraspeckle	0.000	1.000	77	200000568	200000023	siRNA-IMPa2-25 PSPC1-A488 IMPa2-A546 DAPI 8C2-siRNA-IMP-a2-a4 V2.00	0	10. siRNA-IMPa2-25 PSPC1-A488 DAPI IMPa2-A546_af_TileScan_001 (Stage 32 of 49)	00-xKhQcBfwoQ67VEaA6DDV26
3.0414	um^2	Vesicles Paraspeckle	0.000	1.000	77	200000569	200000024	siRNA-IMPa2-25 PSPC1-A488 IMPa2-A546 DAPI 8C2-siRNA-IMP-a2-a4 V2.00	0	10. siRNA-IMPa2-25 PSPC1-A488 DAPI IMPa2-A546_af_TileScan_001 (Stage 32 of 49)	00-xKhQcBfwoQ67VEaA6DDV26
2.62761	um^2	Vesicles Paraspeckle	0.000	1.000	77	200000570	200000025	siRNA-IMPa2-25 PSPC1-A488 IMPa2-A546 DAPI 8C2-siRNA-IMP-a2-a4 V2.00	0	10. siRNA-IMPa2-25 PSPC1-A488 DAPI IMPa2-A546_af_TileScan_001 (Stage 32 of 49)	00-xKhQcBfwoQ67VEaA6DDV26
3.82265	um^2	Vesicles Paraspeckle	0.000	1.000	77	200000571	200000026	siRNA-IMPa2-25 PSPC1-A488 IMPa2-A546 DAPI 8C2-siRNA-IMP-a2-a4 V2.00	0	10. siRNA-IMPa2-25 PSPC1-A488 DAPI IMPa2-A546_af_TileScan_001 (Stage 32 of 49)	00-xKhQcBfwoQ67VEaA6DDV26
3.76765	um^2	Vesicles Paraspeckle	0.000	1.000	78	200000572	200000027	siRNA-IMPa2-25 PSPC1-A488 IMPa2-A546 DAPI 8C2-siRNA-IMP-a2-a4 V2.00	0	10. siRNA-IMPa2-25 PSPC1-A488 DAPI IMPa2-A546_af_TileScan_001 (Stage 32 of 49)	00-xKhQcBfwoQ67VEaA6DDV26
2.28573	um^2	Vesicles Paraspeckle	0.000	1.000	78	200000573	200000028	siRNA-IMPa2-25 PSPC1-A488 IMPa2-A546 DAPI 8C2-siRNA-IMP-a2-a4 V2.00	0	10. siRNA-IMPa2-25 PSPC1-A488 DAPI IMPa2-A546_af_TileScan_001 (Stage 32 of 49)	00-xKhQcBfwoQ67VEaA6DDV26
2.85416	um^2	Vesicles Paraspeckle	0.000	1.000	78	200000574	200000029	siRNA-IMPa2-25 PSPC1-A488 IMPa2-A546 DAPI 8C2-siRNA-IMP-a2-a4 V2.00	0	10. siRNA-IMPa2-25 PSPC1-A488 DAPI IMPa2-A546_af_TileScan_001 (Stage 32 of 49)	00-xKhQcBfwoQ67VEaA6DDV26
2.17814	um^2	Vesicles Paraspeckle	0.000	1.000	78	200000575	200000030	siRNA-IMPa2-25 PSPC1-A488 IMPa2-A546 DAPI 8C2-siRNA-IMP-a2-a4 V2.00	0	10. siRNA-IMPa2-25 PSPC1-A488 DAPI IMPa2-A546_af_TileScan_001 (Stage 32 of 49)	00-xKhQcBfwoQ67VEaA6DDV26
2.14168	um^2	Vesicles Paraspeckle	0.000	1.000	78	200000576	200000031	siRNA-IMPa2-25 PSPC1-A488 IMPa2-A546 DAPI 8C2-siRNA-IMP-a2-a4 V2.00	0	10. siRNA-IMPa2-25 PSPC1-A488 DAPI IMPa2-A546_af_TileScan_001 (Stage 32 of 49)	00-xKhQcBfwoQ67VEaA6DDV26
0.864402	um^2	Vesicles Paraspeckle	0.000	1.000	78	200000577	200000032	siRNA-IMPa2-25 PSPC1-A488 IMPa2-A546 DAPI 8C2-siRNA-IMP-a2-a4 V2.00	0	10. siRNA-IMPa2-25 PSPC1-A488 DAPI IMPa2-A546_af_TileScan_001 (Stage 32 of 49)	00-xKhQcBfwoQ67VEaA6DDV26
0.976119	um^2	Vesicles Paraspeckle	0.000	1.000	78	200000578	200000033	siRNA-IMPa2-25 PSPC1-A488 IMPa2-A546 DAPI 8C2-siRNA-IMP-a2-a4 V2.00	0	10. siRNA-IMPa2-25 PSPC1-A488 DAPI IMPa2-A546_af_TileScan_001 (Stage 32 of 49)	00-xKhQcBfwoQ67VEaA6DDV26
3.19312	um^2	Vesicles Paraspeckle	0.000	1.000	78	200000579	200000034	siRNA-IMPa2-25 PSPC1-A488 IMPa2-A546 DAPI 8C2-siRNA-IMP-a2-a4 V2.00	0	10. siRNA-IMPa2-25 PSPC1-A488 DAPI IMPa2-A546_af_TileScan_001 (Stage 32 of 49)	00-xKhQcBfwoQ67VEaA6DDV26
3.45756	um^2	Vesicles Paraspeckle	0.000	1.000	78	200000580	200000035	siRNA-IMPa2-25 PSPC1-A488 IMPa2-A546 DAPI 8C2-siRNA-IMP-a2-a4 V2.00	0	10. siRNA-IMPa2-25 PSPC1-A488 DAPI IMPa2-A546_af_TileScan_001 (Stage 32 of 49)	00-xKhQcBfwoQ67VEaA6DDV26
2.59446	um^2	Vesicles Paraspeckle	0.000	1.000	78	200000581	200000036	siRNA-IMPa2-25 PSPC1-A488 IMPa2-A546 DAPI 8C2-siRNA-IMP-a2-a4 V2.00	0	10. siRNA-IMPa2-25 PSPC1-A488 DAPI IMPa2-A546_af_TileScan_001 (Stage 32 of 49)	00-xKhQcBfwoQ67VEaA6DDV26
5.82639	um^2	Vesicles Paraspeckle	0.000	1.000	78	200000582	200000037	siRNA-IMPa2-25 PSPC1-A488 IMPa2-A546 DAPI 8C2-siRNA-IMP-a2-a4 V2.00	0	10. siRNA-IMPa2-25 PSPC1-A488 DAPI IMPa2-A546_af_TileScan_001 (Stage 32 of 49)	00-xKhQcBfwoQ67VEaA6DDV26
2.10491	um^2	Vesicles Paraspeckle	0.000	1.000	81	200000583	200000038	siRNA-IMPa2-25 PSPC1-A488 IMPa2-A546 DAPI 8C2-siRNA-IMP-a2-a4 V2.00	0	10. siRNA-IMPa2-25 PSPC1-A488 DAPI IMPa2-A546_af_TileScan_001 (Stage 32 of 49)	00-xKhQcBfwoQ67VEaA6DDV26
2.39084	um^2	Vesicles Paraspeckle	0.000	1.000	81	200000584	200000039	siRNA-IMPa2-25 PSPC1-A488 IMPa2-A546 DAPI 8C2-siRNA-IMP-a2-a4 V2.00	0	10. siRNA-IMPa2-25 PSPC1-A488 DAPI IMPa2-A546_af_TileScan_001 (Stage 32 of 49)	00-xKhQcBfwoQ67VEaA6DDV26
1.83775	um^2	Vesicles Paraspeckle	0.000	1.000	81	200000585	200000040	siRNA-IMPa2-25 PSPC1-A488 IMPa2-A546 DAPI 8C2-siRNA-IMP-a2-a4 V2.00	0	10. siRNA-IMPa2-25 PSPC1-A488 DAPI IMPa2-A546_af_TileScan_001 (Stage 32 of 49)	00-xKhQcBfwoQ67VEaA6DDV26
4.01214	um^2	Vesicles Paraspeckle	0.000	1.000	81	200000586	200000041	siRNA-IMPa2-25 PSPC1-A488 IMPa2-A546 DAPI 8C2-siRNA-IMP-a2-a4 V2.00	0	10. siRNA-IMPa2-25 PSPC1-A488 DAPI IMPa2-A546_af_TileScan_001 (Stage 32 of 49)	00-xKhQcBfwoQ67VEaA6DDV26
1.23125	um^2	Vesicles Paraspeckle	0.000	1.000	81	200000587	200000042	siRNA-IMPa2-25 PSPC1-A488 IMPa2-A546 DAPI 8C2-siRNA-IMP-a2-a4 V2.00	0	10. siRNA-IMPa2-25 PSPC1-A488 DAPI IMPa2-A546_af_TileScan_001 (Stage 32 of 49)	00-xKhQcBfwoQ67VEaA6DDV26
3.31195	um^2	Vesicles Paraspeckle	0.000	1.000	81	200000588	200000043	siRNA-IMPa2-25 PSPC1-A488 IMPa2-A546 DAPI 8C2-siRNA-IMP-a2-a4 V2.00	0	10. siRNA-IMPa2-25 PSPC1-A488 DAPI IMPa2-A546_af_TileScan_001 (Stage 32 of 49)	00-xKhQcBfwoQ67VEaA6DDV26
2.75821	um^2	Vesicles Paraspeckle	0.000	1.000	83	200000589	200000044	siRNA-IMPa2-25 PSPC1-A488 IMPa2-A546 DAPI 8C2-siRNA-IMP-a2-a4 V2.00	0	10. siRNA-IMPa2-25 PSPC1-A488 DAPI IMPa2-A546_af_TileScan_001 (Stage 32 of 49)	00-xKhQcBfwoQ67VEaA6DDV26
1.50614	um^2	Vesicles Paraspeckle	0.000	1.000	83	200000590	200000045	siRNA-IMPa2-25 PSPC1-A488 IMPa2-A546 DAPI 8C2-siRNA-IMP-a2-a4 V2.00	0	10. siRNA-IMPa2-25 PSPC1-A488 DAPI IMPa2-A546_af_TileScan_001 (Stage 32 of 49)	00-xKhQcBfwoQ67VEaA6DDV26
3.57187	um^2	Vesicles Paraspeckle	0.000	1.000	83	200000591	200000046	siRNA-IMPa2-25 PSPC1-A488 IMPa2-A546 DAPI 8C2-siRNA-IMP-a2-a4 V2.00	0	10. siRNA-IMPa2-25 PSPC1-A488 DAPI IMPa2-A546_af_TileScan_001 (Stage 32 of 49)	00-xKhQcBfwoQ67VEaA6DDV26
2.06782	um^2	Vesicles Paraspeckle	0.000	1.000	83	200000592	200000047	siRNA-IMPa2-25 PSPC1-A488 IMPa2-A546 DAPI 8C2-siRNA-IMP-a2-a4 V2.00	0	10. siRNA-IMPa2-25 PSPC1-A488 DAPI IMPa2-A546_af_TileScan_001 (Stage 32 of 49)	00-xKhQcBfwoQ67VEaA6DDV26
2.10491	um^2	Vesicles Paraspeckle	0.000	1.000	83	200000593	200000048	siRNA-IMPa2-25 PSPC1-A488 IMPa2-A546 DAPI 8C2-siRNA-IMP-a2-a4 V2.00	0	10. siRNA-IMPa2-25 PSPC1-A488 DAPI IMPa2-A546_af_TileScan_001 (Stage 32 of 49)	00-xKhQcBfwoQ67VEaA6DDV26
5.18704	um^2	Vesicles Paraspeckle	0.000	1.000	83	200000594	200000049	siRNA-IMPa2-25 PSPC1-A488 IMPa2-A546 DAPI 8C2-siRNA-IMP-a2-a4 V2.00	0	10. siRNA-IMPa2-25 PSPC1-A488 DAPI IMPa2-A546_af_TileScan_001 (Stage 32 of 49)	00-xKhQcBfwoQ67VEaA6DDV26
2.5275	um^2	Vesicles Paraspeckle	0.000	1.000	84	200000595	200000050	siRNA-IMPa2-25 PSPC1-A488 IMPa2-A546 DAPI 8C2-siRNA-IMP-a2-a4 V2.00	0	10. siRNA-IMPa2-25 PSPC1-A488 DAPI IMPa2-A546_af_TileScan_001 (Stage 32 of 49)	00-xKhQcBfwoQ67VEaA6DDV26
3.10253	um^2	Vesicles Paraspeckle	0.000	1.000	84	200000596	200000051	siRNA-IMPa2-25 PSPC1-A488 IMPa2-A546 DAPI 8C2-siRNA-IMP-a2-a4 V2.00	0	10. siRNA-IMPa2-25 PSPC1-A488 DAPI IMPa2-A546_af_TileScan_001 (Stage 32 of 49)	00-xKhQcBfwoQ67VEaA6DDV26
2.66056	um^2	Vesicles Paraspeckle	0.000	1.000	84	200000597	200000052	siRNA-IMPa2-25 PSPC1-A488 IMPa2-A546 DAPI 8C2-siRNA-IMP-a2-a4 V2.00	0	10. siRNA-IMPa2-25 PSPC1-A488 DAPI IMPa2-A546_af_TileScan_001 (Stage 32 of 49)	00-xKhQcBfwoQ67VEaA6DDV26
1.27907	um^2	Vesicles Paraspeckle	0.000	1.000	84	200000598	200000053	siRNA-IMPa2-25 PSPC1-A488 IMPa2-A546 DAPI 8C2-siRNA-IMP-a2-a4 V2.00	0	10. siRNA-IMPa2-25 PSPC1-A488 DAPI IMPa2-A546_af_TileScan_001 (Stage 32 of 49)	00-xKhQcBfwoQ67VEaA6DDV26
2.06782	um^2	Vesicles Paraspeckle	0.000	1.000	85	200000599	200000054	siRNA-IMPa2-25 PSPC1-A488 IMPa2-A546 DAPI 8C2-siRNA-IMP-a2-a4 V2.00	0	10. siRNA-IMPa2-25 PSPC1-A488 DAPI IMPa2-A546_af_TileScan_001 (Stage 32 of 49)	00-xKhQcBfwoQ67VEaA6DDV26
0.61492	um^2	Vesicles Paraspeckle	0.000	1.000	85	200000600	200000055	siRNA-IMPa2-25 PSPC1-A488 IMPa2-A546 DAPI 8C2-siRNA-IMP-a2-a4 V2.00	0	10. siRNA-IMPa2-25 PSPC1-A488 DAPI IMPa2-A546_af_TileScan_001 (Stage 32 of 49)	00-xKhQcBfwoQ67VEaA6DDV26
5.25737	um^2	Vesicles Paraspeckle	0.000	1.000	85	200000601	200000056	siRNA-IMPa2-25 PSPC1-A488 IMPa2-A546 DAPI 8C2-siRNA-IMP-a2-a4 V2.00	0	10. siRNA-IMPa2-25 PSPC1-A488 DAPI IMPa2-A546_af_TileScan_001 (Stage 32 of 49)	00-xKhQcBfwoQ67VEaA6DDV26
0.295625	um^2	Vesicles Paraspeckle	0.000	1.000	85	200000602	200000057	siRNA-IMPa2-25 PSPC1-A488 IMPa2-A546 DAPI 8C2-siRNA-IMP-a2-a4 V2.00	0	10. siRNA-IMPa2-25 PSPC1-A488 DAPI IMPa2-A546_af_TileScan_001 (Stage 32 of 49)	00-xKhQcBfwoQ67VEaA6DDV26
1.63441	um^2	Vesicles Paraspeckle	0.000	1.000	86	200000603	200000000	siRNA-IMPa2-25 PSPC1-A488 IMPa2-A546 DAPI 8C2-siRNA-IMP-a2-a4 V2.00	0	10. siRNA-IMPa2-25 PSPC1-A488 DAPI IMPa2-A546_ag_TileScan_001 (Stage 33 of 49)	00-dnhFpL3Nx5MHo3DubJazYT
1.67606	um^2	Vesicles Paraspeckle	0.000	1.000	86	200000604	200000001	siRNA-IMPa2-25 PSPC1-A488 IMPa2-A546 DAPI 8C2-siRNA-IMP-a2-a4 V2.00	0	10. siRNA-IMPa2-25 PSPC1-A488 DAPI IMPa2-A546_ag_TileScan_001 (Stage 33 of 49)	00-dnhFpL3Nx5MHo3DubJazYT
2.21429	um^2	Vesicles Paraspeckle	0.000	1.000	86	200000605	200000002	siRNA-IMPa2-25 PSPC1-A488 IMPa2-A546 DAPI 8C2-siRNA-IMP-a2-a4 V2.00	0	10. siRNA-IMPa2-25 PSPC1-A488 DAPI IMPa2-A546_ag_TileScan_001 (Stage 33 of 49)	00-dnhFpL3Nx5MHo3DubJazYT
2.72586	um^2	Vesicles Paraspeckle	0.000	1.000	86	200000606	200000003	siRNA-IMPa2-25 PSPC1-A488 IMPa2-A546 DAPI 8C2-siRNA-IMP-a2-a4 V2.00	0	10. siRNA-IMPa2-25 PSPC1-A488 DAPI IMPa2-A546_ag_TileScan_001 (Stage 33 of 49)	00-dnhFpL3Nx5MHo3DubJazYT
4.14478	um^2	Vesicles Paraspeckle	0.000	1.000	86	200000607	200000004	siRNA-IMPa2-25 PSPC1-A488 IMPa2-A546 DAPI 8C2-siRNA-IMP-a2-a4 V2.00	0	10. siRNA-IMPa2-25 PSPC1-A488 DAPI IMPa2-A546_ag_TileScan_001 (Stage 33 of 49)	00-dnhFpL3Nx5MHo3DubJazYT
2.82236	um^2	Vesicles Paraspeckle	0.000	1.000	86	200000608	200000005	siRNA-IMPa2-25 PSPC1-A488 IMPa2-A546 DAPI 8C2-siRNA-IMP-a2-a4 V2.00	0	10. siRNA-IMPa2-25 PSPC1-A488 DAPI IMPa2-A546_ag_TileScan_001 (Stage 33 of 49)	00-dnhFpL3Nx5MHo3DubJazYT
1.59223	um^2	Vesicles Paraspeckle	0.000	1.000	86	200000609	200000006	siRNA-IMPa2-25 PSPC1-A488 IMPa2-A546 DAPI 8C2-siRNA-IMP-a2-a4 V2.00	0	10. siRNA-IMPa2-25 PSPC1-A488 DAPI IMPa2-A546_ag_TileScan_001 (Stage 33 of 49)	00-dnhFpL3Nx5MHo3DubJazYT
1.32602	um^2	Vesicles Paraspeckle	0.000	1.000	86	200000610	200000007	siRNA-IMPa2-25 PSPC1-A488 IMPa2-A546 DAPI 8C2-siRNA-IMP-a2-a4 V2.00	0	10. siRNA-IMPa2-25 PSPC1-A488 DAPI IMPa2-A546_ag_TileScan_001 (Stage 33 of 49)	00-dnhFpL3Nx5MHo3DubJazYT
2.39084	um^2	Vesicles Paraspeckle	0.000	1.000	86	200000611	200000008	siRNA-IMPa2-25 PSPC1-A488 IMPa2-A546 DAPI 8C2-siRNA-IMP-a2-a4 V2.00	0	10. siRNA-IMPa2-25 PSPC1-A488 DAPI IMPa2-A546_ag_TileScan_001 (Stage 33 of 49)	00-dnhFpL3Nx5MHo3DubJazYT
2.66056	um^2	Vesicles Paraspeckle	0.000	1.000	86	200000612	200000009	siRNA-IMPa2-25 PSPC1-A488 IMPa2-A546 DAPI 8C2-siRNA-IMP-a2-a4 V2.00	0	10. siRNA-IMPa2-25 PSPC1-A488 DAPI IMPa2-A546_ag_TileScan_001 (Stage 33 of 49)	00-dnhFpL3Nx5MHo3DubJazYT
1.37215	um^2	Vesicles Paraspeckle	0.000	1.000	87	200000613	200000010	siRNA-IMPa2-25 PSPC1-A488 IMPa2-A546 DAPI 8C2-siRNA-IMP-a2-a4 V2.00	0	10. siRNA-IMPa2-25 PSPC1-A488 DAPI IMPa2-A546_ag_TileScan_001 (Stage 33 of 49)	00-dnhFpL3Nx5MHo3DubJazYT
1.27907	um^2	Vesicles Paraspeckle	0.000	1.000	87	200000614	200000011	siRNA-IMPa2-25 PSPC1-A488 IMPa2-A546 DAPI 8C2-siRNA-IMP-a2-a4 V2.00	0	10. siRNA-IMPa2-25 PSPC1-A488 DAPI IMPa2-A546_ag_TileScan_001 (Stage 33 of 49)	00-dnhFpL3Nx5MHo3DubJazYT
1.02962	um^2	Vesicles Paraspeckle	0.000	1.000	87	200000615	200000012	siRNA-IMPa2-25 PSPC1-A488 IMPa2-A546 DAPI 8C2-siRNA-IMP-a2-a4 V2.00	0	10. siRNA-IMPa2-25 PSPC1-A488 DAPI IMPa2-A546_ag_TileScan_001 (Stage 33 of 49)	00-dnhFpL3Nx5MHo3DubJazYT
1.83775	um^2	Vesicles Paraspeckle	0.000	1.000	87	200000616	200000013	siRNA-IMPa2-25 PSPC1-A488 IMPa2-A546 DAPI 8C2-siRNA-IMP-a2-a4 V2.00	0	10. siRNA-IMPa2-25 PSPC1-A488 DAPI IMPa2-A546_ag_TileScan_001 (Stage 33 of 49)	00-dnhFpL3Nx5MHo3DubJazYT
1.18248	um^2	Vesicles Paraspeckle	0.000	1.000	87	200000617	200000014	siRNA-IMPa2-25 PSPC1-A488 IMPa2-A546 DAPI 8C2-siRNA-IMP-a2-a4 V2.00	0	10. siRNA-IMPa2-25 PSPC1-A488 DAPI IMPa2-A546_ag_TileScan_001 (Stage 33 of 49)	00-dnhFpL3Nx5MHo3DubJazYT
2.14168	um^2	Vesicles Paraspeckle	0.000	1.000	87	200000618	200000015	siRNA-IMPa2-25 PSPC1-A488 IMPa2-A546 DAPI 8C2-siRNA-IMP-a2-a4 V2.00	0	10. siRNA-IMPa2-25 PSPC1-A488 DAPI IMPa2-A546_ag_TileScan_001 (Stage 33 of 49)	00-dnhFpL3Nx5MHo3DubJazYT
1.02962	um^2	Vesicles Paraspeckle	0.000	1.000	87	200000619	200000016	siRNA-IMPa2-25 PSPC1-A488 IMPa2-A546 DAPI 8C2-siRNA-IMP-a2-a4 V2.00	0	10. siRNA-IMPa2-25 PSPC1-A488 DAPI IMPa2-A546_ag_TileScan_001 (Stage 33 of 49)	00-dnhFpL3Nx5MHo3DubJazYT
1.63441	um^2	Vesicles Paraspeckle	0.000	1.000	87	200000620	200000017	siRNA-IMPa2-25 PSPC1-A488 IMPa2-A546 DAPI 8C2-siRNA-IMP-a2-a4 V2.00	0	10. siRNA-IMPa2-25 PSPC1-A488 DAPI IMPa2-A546_ag_TileScan_001 (Stage 33 of 49)	00-dnhFpL3Nx5MHo3DubJazYT
2.06782	um^2	Vesicles Paraspeckle	0.000	1.000	87	200000621	200000018	siRNA-IMPa2-25 PSPC1-A488 IMPa2-A546 DAPI 8C2-siRNA-IMP-a2-a4 V2.00	0	10. siRNA-IMPa2-25 PSPC1-A488 DAPI IMPa2-A546_ag_TileScan_001 (Stage 33 of 49)	00-dnhFpL3Nx5MHo3DubJazYT
2.91724	um^2	Vesicles Paraspeckle	0.000	1.000	87	200000622	200000019	siRNA-IMPa2-25 PSPC1-A488 IMPa2-A546 DAPI 8C2-siRNA-IMP-a2-a4 V2.00	0	10. siRNA-IMPa2-25 PSPC1-A488 DAPI IMPa2-A546_ag_TileScan_001 (Stage 33 of 49)	00-dnhFpL3Nx5MHo3DubJazYT
3.57187	um^2	Vesicles Paraspeckle	0.000	1.000	88	200000623	200000020	siRNA-IMPa2-25 PSPC1-A488 IMPa2-A546 DAPI 8C2-siRNA-IMP-a2-a4 V2.00	0	10. siRNA-IMPa2-25 PSPC1-A488 DAPI IMPa2-A546_ag_TileScan_001 (Stage 33 of 49)	00-dnhFpL3Nx5MHo3DubJazYT
3.65642	um^2	Vesicles Paraspeckle	0.000	1.000	88	200000624	200000021	siRNA-IMPa2-25 PSPC1-A488 IMPa2-A546 DAPI 8C2-siRNA-IMP-a2-a4 V2.00	0	10. siRNA-IMPa2-25 PSPC1-A488 DAPI IMPa2-A546_ag_TileScan_001 (Stage 33 of 49)	00-dnhFpL3Nx5MHo3DubJazYT
3.48631	um^2	Vesicles Paraspeckle	0.000	1.000	88	200000625	200000022	siRNA-IMPa2-25 PSPC1-A488 IMPa2-A546 DAPI 8C2-siRNA-IMP-a2-a4 V2.00	0	10. siRNA-IMPa2-25 PSPC1-A488 DAPI IMPa2-A546_ag_TileScan_001 (Stage 33 of 49)	00-dnhFpL3Nx5MHo3DubJazYT
1.63441	um^2	Vesicles Paraspeckle	0.000	1.000	89	200000626	200000023	siRNA-IMPa2-25 PSPC1-A488 IMPa2-A546 DAPI 8C2-siRNA-IMP-a2-a4 V2.00	0	10. siRNA-IMPa2-25 PSPC1-A488 DAPI IMPa2-A546_ag_TileScan_001 (Stage 33 of 49)	00-dnhFpL3Nx5MHo3DubJazYT
2.66056	um^2	Vesicles Paraspeckle	0.000	1.000	89	200000627	200000024	siRNA-IMPa2-25 PSPC1-A488 IMPa2-A546 DAPI 8C2-siRNA-IMP-a2-a4 V2.00	0	10. siRNA-IMPa2-25 PSPC1-A488 DAPI IMPa2-A546_ag_TileScan_001 (Stage 33 of 49)	00-dnhFpL3Nx5MHo3DubJazYT
0.681474	um^2	Vesicles Paraspeckle	0.000	1.000	89	200000628	200000025	siRNA-IMPa2-25 PSPC1-A488 IMPa2-A546 DAPI 8C2-siRNA-IMP-a2-a4 V2.00	0	10. siRNA-IMPa2-25 PSPC1-A488 DAPI IMPa2-A546_ag_TileScan_001 (Stage 33 of 49)	00-dnhFpL3Nx5MHo3DubJazYT
2.25015	um^2	Vesicles Paraspeckle	0.000	1.000	89	200000629	200000026	siRNA-IMPa2-25 PSPC1-A488 IMPa2-A546 DAPI 8C2-siRNA-IMP-a2-a4 V2.00	0	10. siRNA-IMPa2-25 PSPC1-A488 DAPI IMPa2-A546_ag_TileScan_001 (Stage 33 of 49)	00-dnhFpL3Nx5MHo3DubJazYT
0.74492	um^2	Vesicles Paraspeckle	0.000	1.000	92	200000630	200000027	siRNA-IMPa2-25 PSPC1-A488 IMPa2-A546 DAPI 8C2-siRNA-IMP-a2-a4 V2.00	0	10. siRNA-IMPa2-25 PSPC1-A488 DAPI IMPa2-A546_ag_TileScan_001 (Stage 33 of 49)	00-dnhFpL3Nx5MHo3DubJazYT
0.921109	um^2	Vesicles Paraspeckle	0.000	1.000	92	200000631	200000028	siRNA-IMPa2-25 PSPC1-A488 IMPa2-A546 DAPI 8C2-siRNA-IMP-a2-a4 V2.00	0	10. siRNA-IMPa2-25 PSPC1-A488 DAPI IMPa2-A546_ag_TileScan_001 (Stage 33 of 49)	00-dnhFpL3Nx5MHo3DubJazYT
1.32602	um^2	Vesicles Paraspeckle	0.000	1.000	92	200000632	200000029	siRNA-IMPa2-25 PSPC1-A488 IMPa2-A546 DAPI 8C2-siRNA-IMP-a2-a4 V2.00	0	10. siRNA-IMPa2-25 PSPC1-A488 DAPI IMPa2-A546_ag_TileScan_001 (Stage 33 of 49)	00-dnhFpL3Nx5MHo3DubJazYT
2.28573	um^2	Vesicles Paraspeckle	0.000	1.000	92	200000633	200000030	siRNA-IMPa2-25 PSPC1-A488 IMPa2-A546 DAPI 8C2-siRNA-IMP-a2-a4 V2.00	0	10. siRNA-IMPa2-25 PSPC1-A488 DAPI IMPa2-A546_ag_TileScan_001 (Stage 33 of 49)	00-dnhFpL3Nx5MHo3DubJazYT
1.71719	um^2	Vesicles Paraspeckle	0.000	1.000	92	200000634	200000031	siRNA-IMPa2-25 PSPC1-A488 IMPa2-A546 DAPI 8C2-siRNA-IMP-a2-a4 V2.00	0	10. siRNA-IMPa2-25 PSPC1-A488 DAPI IMPa2-A546_ag_TileScan_001 (Stage 33 of 49)	00-dnhFpL3Nx5MHo3DubJazYT
2.69331	um^2	Vesicles Paraspeckle	0.000	1.000	92	200000635	200000032	siRNA-IMPa2-25 PSPC1-A488 IMPa2-A546 DAPI 8C2-siRNA-IMP-a2-a4 V2.00	0	10. siRNA-IMPa2-25 PSPC1-A488 DAPI IMPa2-A546_ag_TileScan_001 (Stage 33 of 49)	00-dnhFpL3Nx5MHo3DubJazYT
0.681474	um^2	Vesicles Paraspeckle	0.000	1.000	92	200000636	200000033	siRNA-IMPa2-25 PSPC1-A488 IMPa2-A546 DAPI 8C2-siRNA-IMP-a2-a4 V2.00	0	10. siRNA-IMPa2-25 PSPC1-A488 DAPI IMPa2-A546_ag_TileScan_001 (Stage 33 of 49)	00-dnhFpL3Nx5MHo3DubJazYT
2.79038	um^2	Vesicles Paraspeckle	0.000	1.000	92	200000637	200000034	siRNA-IMPa2-25 PSPC1-A488 IMPa2-A546 DAPI 8C2-siRNA-IMP-a2-a4 V2.00	0	10. siRNA-IMPa2-25 PSPC1-A488 DAPI IMPa2-A546_ag_TileScan_001 (Stage 33 of 49)	00-dnhFpL3Nx5MHo3DubJazYT
0.544542	um^2	Vesicles Paraspeckle	0.000	1.000	92	200000638	200000035	siRNA-IMPa2-25 PSPC1-A488 IMPa2-A546 DAPI 8C2-siRNA-IMP-a2-a4 V2.00	0	10. siRNA-IMPa2-25 PSPC1-A488 DAPI IMPa2-A546_ag_TileScan_001 (Stage 33 of 49)	00-dnhFpL3Nx5MHo3DubJazYT
0.864402	um^2	Vesicles Paraspeckle	0.000	1.000	92	200000639	200000036	siRNA-IMPa2-25 PSPC1-A488 IMPa2-A546 DAPI 8C2-siRNA-IMP-a2-a4 V2.00	0	10. siRNA-IMPa2-25 PSPC1-A488 DAPI IMPa2-A546_ag_TileScan_001 (Stage 33 of 49)	00-dnhFpL3Nx5MHo3DubJazYT
1.23125	um^2	Vesicles Paraspeckle	0.000	1.000	92	200000640	200000037	siRNA-IMPa2-25 PSPC1-A488 IMPa2-A546 DAPI 8C2-siRNA-IMP-a2-a4 V2.00	0	10. siRNA-IMPa2-25 PSPC1-A488 DAPI IMPa2-A546_ag_TileScan_001 (Stage 33 of 49)	00-dnhFpL3Nx5MHo3DubJazYT
1.83775	um^2	Vesicles Paraspeckle	0.000	1.000	92	200000641	200000038	siRNA-IMPa2-25 PSPC1-A488 IMPa2-A546 DAPI 8C2-siRNA-IMP-a2-a4 V2.00	0	10. siRNA-IMPa2-25 PSPC1-A488 DAPI IMPa2-A546_ag_TileScan_001 (Stage 33 of 49)	00-dnhFpL3Nx5MHo3DubJazYT
2.39084	um^2	Vesicles Paraspeckle	0.000	1.000	92	200000642	200000039	siRNA-IMPa2-25 PSPC1-A488 IMPa2-A546 DAPI 8C2-siRNA-IMP-a2-a4 V2.00	0	10. siRNA-IMPa2-25 PSPC1-A488 DAPI IMPa2-A546_ag_TileScan_001 (Stage 33 of 49)	00-dnhFpL3Nx5MHo3DubJazYT
3.57187	um^2	Vesicles Paraspeckle	0.000	1.000	92	200000643	200000040	siRNA-IMPa2-25 PSPC1-A488 IMPa2-A546 DAPI 8C2-siRNA-IMP-a2-a4 V2.00	0	10. siRNA-IMPa2-25 PSPC1-A488 DAPI IMPa2-A546_ag_TileScan_001 (Stage 33 of 49)	00-dnhFpL3Nx5MHo3DubJazYT
1.67606	um^2	Vesicles Paraspeckle	0.000	1.000	92	200000644	200000041	siRNA-IMPa2-25 PSPC1-A488 IMPa2-A546 DAPI 8C2-siRNA-IMP-a2-a4 V2.00	0	10. siRNA-IMPa2-25 PSPC1-A488 DAPI IMPa2-A546_ag_TileScan_001 (Stage 33 of 49)	00-dnhFpL3Nx5MHo3DubJazYT
1.32602	um^2	Vesicles Paraspeckle	0.000	1.000	92	200000645	200000042	siRNA-IMPa2-25 PSPC1-A488 IMPa2-A546 DAPI 8C2-siRNA-IMP-a2-a4 V2.00	0	10. siRNA-IMPa2-25 PSPC1-A488 DAPI IMPa2-A546_ag_TileScan_001 (Stage 33 of 49)	00-dnhFpL3Nx5MHo3DubJazYT
0.976119	um^2	Vesicles Paraspeckle	0.000	1.000	92	200000646	200000043	siRNA-IMPa2-25 PSPC1-A488 IMPa2-A546 DAPI 8C2-siRNA-IMP-a2-a4 V2.00	0	10. siRNA-IMPa2-25 PSPC1-A488 DAPI IMPa2-A546_ag_TileScan_001 (Stage 33 of 49)	00-dnhFpL3Nx5MHo3DubJazYT
0.921109	um^2	Vesicles Paraspeckle	0.000	1.000	92	200000647	200000044	siRNA-IMPa2-25 PSPC1-A488 IMPa2-A546 DAPI 8C2-siRNA-IMP-a2-a4 V2.00	0	10. siRNA-IMPa2-25 PSPC1-A488 DAPI IMPa2-A546_ag_TileScan_001 (Stage 33 of 49)	00-dnhFpL3Nx5MHo3DubJazYT
3.0414	um^2	Vesicles Paraspeckle	0.000	1.000	92	200000648	200000045	siRNA-IMPa2-25 PSPC1-A488 IMPa2-A546 DAPI 8C2-siRNA-IMP-a2-a4 V2.00	0	10. siRNA-IMPa2-25 PSPC1-A488 DAPI IMPa2-A546_ag_TileScan_001 (Stage 33 of 49)	00-dnhFpL3Nx5MHo3DubJazYT
1.46216	um^2	Vesicles Paraspeckle	0.000	1.000	93	200000649	200000046	siRNA-IMPa2-25 PSPC1-A488 IMPa2-A546 DAPI 8C2-siRNA-IMP-a2-a4 V2.00	0	10. siRNA-IMPa2-25 PSPC1-A488 DAPI IMPa2-A546_ag_TileScan_001 (Stage 33 of 49)	00-dnhFpL3Nx5MHo3DubJazYT
2.42536	um^2	Vesicles Paraspeckle	0.000	1.000	93	200000650	200000047	siRNA-IMPa2-25 PSPC1-A488 IMPa2-A546 DAPI 8C2-siRNA-IMP-a2-a4 V2.00	0	10. siRNA-IMPa2-25 PSPC1-A488 DAPI IMPa2-A546_ag_TileScan_001 (Stage 33 of 49)	00-dnhFpL3Nx5MHo3DubJazYT
1.50614	um^2	Vesicles Paraspeckle	0.000	1.000	93	200000651	200000048	siRNA-IMPa2-25 PSPC1-A488 IMPa2-A546 DAPI 8C2-siRNA-IMP-a2-a4 V2.00	0	10. siRNA-IMPa2-25 PSPC1-A488 DAPI IMPa2-A546_ag_TileScan_001 (Stage 33 of 49)	00-dnhFpL3Nx5MHo3DubJazYT
0.469273	um^2	Vesicles Paraspeckle	0.000	1.000	93	200000652	200000049	siRNA-IMPa2-25 PSPC1-A488 IMPa2-A546 DAPI 8C2-siRNA-IMP-a2-a4 V2.00	0	10. siRNA-IMPa2-25 PSPC1-A488 DAPI IMPa2-A546_ag_TileScan_001 (Stage 33 of 49)	00-dnhFpL3Nx5MHo3DubJazYT
2.42536	um^2	Vesicles Paraspeckle	0.000	1.000	93	200000653	200000050	siRNA-IMPa2-25 PSPC1-A488 IMPa2-A546 DAPI 8C2-siRNA-IMP-a2-a4 V2.00	0	10. siRNA-IMPa2-25 PSPC1-A488 DAPI IMPa2-A546_ag_TileScan_001 (Stage 33 of 49)	00-dnhFpL3Nx5MHo3DubJazYT
2.75821	um^2	Vesicles Paraspeckle	0.000	1.000	93	200000654	200000051	siRNA-IMPa2-25 PSPC1-A488 IMPa2-A546 DAPI 8C2-siRNA-IMP-a2-a4 V2.00	0	10. siRNA-IMPa2-25 PSPC1-A488 DAPI IMPa2-A546_ag_TileScan_001 (Stage 33 of 49)	00-dnhFpL3Nx5MHo3DubJazYT
1.27907	um^2	Vesicles Paraspeckle	0.000	1.000	93	200000655	200000052	siRNA-IMPa2-25 PSPC1-A488 IMPa2-A546 DAPI 8C2-siRNA-IMP-a2-a4 V2.00	0	10. siRNA-IMPa2-25 PSPC1-A488 DAPI IMPa2-A546_ag_TileScan_001 (Stage 33 of 49)	00-dnhFpL3Nx5MHo3DubJazYT
2.14168	um^2	Vesicles Paraspeckle	0.000	1.000	93	200000656	200000053	siRNA-IMPa2-25 PSPC1-A488 IMPa2-A546 DAPI 8C2-siRNA-IMP-a2-a4 V2.00	0	10. siRNA-IMPa2-25 PSPC1-A488 DAPI IMPa2-A546_ag_TileScan_001 (Stage 33 of 49)	00-dnhFpL3Nx5MHo3DubJazYT
0.544542	um^2	Vesicles Paraspeckle	0.000	1.000	93	200000657	200000054	siRNA-IMPa2-25 PSPC1-A488 IMPa2-A546 DAPI 8C2-siRNA-IMP-a2-a4 V2.00	0	10. siRNA-IMPa2-25 PSPC1-A488 DAPI IMPa2-A546_ag_TileScan_001 (Stage 33 of 49)	00-dnhFpL3Nx5MHo3DubJazYT
1.46216	um^2	Vesicles Paraspeckle	0.000	1.000	93	200000658	200000055	siRNA-IMPa2-25 PSPC1-A488 IMPa2-A546 DAPI 8C2-siRNA-IMP-a2-a4 V2.00	0	10. siRNA-IMPa2-25 PSPC1-A488 DAPI IMPa2-A546_ag_TileScan_001 (Stage 33 of 49)	00-dnhFpL3Nx5MHo3DubJazYT
1.02962	um^2	Vesicles Paraspeckle	0.000	1.000	93	200000659	200000056	siRNA-IMPa2-25 PSPC1-A488 IMPa2-A546 DAPI 8C2-siRNA-IMP-a2-a4 V2.00	0	10. siRNA-IMPa2-25 PSPC1-A488 DAPI IMPa2-A546_ag_TileScan_001 (Stage 33 of 49)	00-dnhFpL3Nx5MHo3DubJazYT
2.39084	um^2	Vesicles Paraspeckle	0.000	1.000	93	200000660	200000057	siRNA-IMPa2-25 PSPC1-A488 IMPa2-A546 DAPI 8C2-siRNA-IMP-a2-a4 V2.00	0	10. siRNA-IMPa2-25 PSPC1-A488 DAPI IMPa2-A546_ag_TileScan_001 (Stage 33 of 49)	00-dnhFpL3Nx5MHo3DubJazYT
1.79802	um^2	Vesicles Paraspeckle	0.000	1.000	93	200000661	200000058	siRNA-IMPa2-25 PSPC1-A488 IMPa2-A546 DAPI 8C2-siRNA-IMP-a2-a4 V2.00	0	10. siRNA-IMPa2-25 PSPC1-A488 DAPI IMPa2-A546_ag_TileScan_001 (Stage 33 of 49)	00-dnhFpL3Nx5MHo3DubJazYT
0.387377	um^2	Vesicles Paraspeckle	0.000	1.000	93	200000662	200000059	siRNA-IMPa2-25 PSPC1-A488 IMPa2-A546 DAPI 8C2-siRNA-IMP-a2-a4 V2.00	0	10. siRNA-IMPa2-25 PSPC1-A488 DAPI IMPa2-A546_ag_TileScan_001 (Stage 33 of 49)	00-dnhFpL3Nx5MHo3DubJazYT
4.94905	um^2	Vesicles Paraspeckle	0.000	1.000	93	200000663	200000060	siRNA-IMPa2-25 PSPC1-A488 IMPa2-A546 DAPI 8C2-siRNA-IMP-a2-a4 V2.00	0	10. siRNA-IMPa2-25 PSPC1-A488 DAPI IMPa2-A546_ag_TileScan_001 (Stage 33 of 49)	00-dnhFpL3Nx5MHo3DubJazYT
3.28245	um^2	Vesicles Paraspeckle	0.000	1.000	93	200000664	200000061	siRNA-IMPa2-25 PSPC1-A488 IMPa2-A546 DAPI 8C2-siRNA-IMP-a2-a4 V2.00	0	10. siRNA-IMPa2-25 PSPC1-A488 DAPI IMPa2-A546_ag_TileScan_001 (Stage 33 of 49)	00-dnhFpL3Nx5MHo3DubJazYT
2.0304	um^2	Vesicles Paraspeckle	0.000	1.000	93	200000665	200000062	siRNA-IMPa2-25 PSPC1-A488 IMPa2-A546 DAPI 8C2-siRNA-IMP-a2-a4 V2.00	0	10. siRNA-IMPa2-25 PSPC1-A488 DAPI IMPa2-A546_ag_TileScan_001 (Stage 33 of 49)	00-dnhFpL3Nx5MHo3DubJazYT
0.864402	um^2	Vesicles Paraspeckle	0.000	1.000	94	200000666	200000063	siRNA-IMPa2-25 PSPC1-A488 IMPa2-A546 DAPI 8C2-siRNA-IMP-a2-a4 V2.00	0	10. siRNA-IMPa2-25 PSPC1-A488 DAPI IMPa2-A546_ag_TileScan_001 (Stage 33 of 49)	00-dnhFpL3Nx5MHo3DubJazYT
3.45756	um^2	Vesicles Paraspeckle	0.000	1.000	94	200000667	200000064	siRNA-IMPa2-25 PSPC1-A488 IMPa2-A546 DAPI 8C2-siRNA-IMP-a2-a4 V2.00	0	10. siRNA-IMPa2-25 PSPC1-A488 DAPI IMPa2-A546_ag_TileScan_001 (Stage 33 of 49)	00-dnhFpL3Nx5MHo3DubJazYT
1.37215	um^2	Vesicles Paraspeckle	0.000	1.000	94	200000668	200000065	siRNA-IMPa2-25 PSPC1-A488 IMPa2-A546 DAPI 8C2-siRNA-IMP-a2-a4 V2.00	0	10. siRNA-IMPa2-25 PSPC1-A488 DAPI IMPa2-A546_ag_TileScan_001 (Stage 33 of 49)	00-dnhFpL3Nx5MHo3DubJazYT
3.42869	um^2	Vesicles Paraspeckle	0.000	1.000	94	200000669	200000066	siRNA-IMPa2-25 PSPC1-A488 IMPa2-A546 DAPI 8C2-siRNA-IMP-a2-a4 V2.00	0	10. siRNA-IMPa2-25 PSPC1-A488 DAPI IMPa2-A546_ag_TileScan_001 (Stage 33 of 49)	00-dnhFpL3Nx5MHo3DubJazYT
1.59223	um^2	Vesicles Paraspeckle	0.000	1.000	94	200000670	200000067	siRNA-IMPa2-25 PSPC1-A488 IMPa2-A546 DAPI 8C2-siRNA-IMP-a2-a4 V2.00	0	10. siRNA-IMPa2-25 PSPC1-A488 DAPI IMPa2-A546_ag_TileScan_001 (Stage 33 of 49)	00-dnhFpL3Nx5MHo3DubJazYT
3.22304	um^2	Vesicles Paraspeckle	0.000	1.000	94	200000671	200000068	siRNA-IMPa2-25 PSPC1-A488 IMPa2-A546 DAPI 8C2-siRNA-IMP-a2-a4 V2.00	0	10. siRNA-IMPa2-25 PSPC1-A488 DAPI IMPa2-A546_ag_TileScan_001 (Stage 33 of 49)	00-dnhFpL3Nx5MHo3DubJazYT
2.35606	um^2	Vesicles Paraspeckle	0.000	1.000	94	200000672	200000069	siRNA-IMPa2-25 PSPC1-A488 IMPa2-A546 DAPI 8C2-siRNA-IMP-a2-a4 V2.00	0	10. siRNA-IMPa2-25 PSPC1-A488 DAPI IMPa2-A546_ag_TileScan_001 (Stage 33 of 49)	00-dnhFpL3Nx5MHo3DubJazYT
3.13288	um^2	Vesicles Paraspeckle	0.000	1.000	94	200000673	200000070	siRNA-IMPa2-25 PSPC1-A488 IMPa2-A546 DAPI 8C2-siRNA-IMP-a2-a4 V2.00	0	10. siRNA-IMPa2-25 PSPC1-A488 DAPI IMPa2-A546_ag_TileScan_001 (Stage 33 of 49)	00-dnhFpL3Nx5MHo3DubJazYT
2.0304	um^2	Vesicles Paraspeckle	0.000	1.000	95	200000674	200000071	siRNA-IMPa2-25 PSPC1-A488 IMPa2-A546 DAPI 8C2-siRNA-IMP-a2-a4 V2.00	0	10. siRNA-IMPa2-25 PSPC1-A488 DAPI IMPa2-A546_ag_TileScan_001 (Stage 33 of 49)	00-dnhFpL3Nx5MHo3DubJazYT
0.544542	um^2	Vesicles Paraspeckle	0.000	1.000	95	200000675	200000072	siRNA-IMPa2-25 PSPC1-A488 IMPa2-A546 DAPI 8C2-siRNA-IMP-a2-a4 V2.00	0	10. siRNA-IMPa2-25 PSPC1-A488 DAPI IMPa2-A546_ag_TileScan_001 (Stage 33 of 49)	00-dnhFpL3Nx5MHo3DubJazYT
2.75821	um^2	Vesicles Paraspeckle	0.000	1.000	95	200000676	200000073	siRNA-IMPa2-25 PSPC1-A488 IMPa2-A546 DAPI 8C2-siRNA-IMP-a2-a4 V2.00	0	10. siRNA-IMPa2-25 PSPC1-A488 DAPI IMPa2-A546_ag_TileScan_001 (Stage 33 of 49)	00-dnhFpL3Nx5MHo3DubJazYT
2.56109	um^2	Vesicles Paraspeckle	0.000	1.000	95	200000677	200000074	siRNA-IMPa2-25 PSPC1-A488 IMPa2-A546 DAPI 8C2-siRNA-IMP-a2-a4 V2.00	0	10. siRNA-IMPa2-25 PSPC1-A488 DAPI IMPa2-A546_ag_TileScan_001 (Stage 33 of 49)	00-dnhFpL3Nx5MHo3DubJazYT
1.63441	um^2	Vesicles Paraspeckle	0.000	1.000	95	200000678	200000075	siRNA-IMPa2-25 PSPC1-A488 IMPa2-A546 DAPI 8C2-siRNA-IMP-a2-a4 V2.00	0	10. siRNA-IMPa2-25 PSPC1-A488 DAPI IMPa2-A546_ag_TileScan_001 (Stage 33 of 49)	00-dnhFpL3Nx5MHo3DubJazYT
1.08177	um^2	Vesicles Paraspeckle	0.000	1.000	95	200000679	200000076	siRNA-IMPa2-25 PSPC1-A488 IMPa2-A546 DAPI 8C2-siRNA-IMP-a2-a4 V2.00	0	10. siRNA-IMPa2-25 PSPC1-A488 DAPI IMPa2-A546_ag_TileScan_001 (Stage 33 of 49)	00-dnhFpL3Nx5MHo3DubJazYT
3.51495	um^2	Vesicles Paraspeckle	0.000	1.000	95	200000680	200000077	siRNA-IMPa2-25 PSPC1-A488 IMPa2-A546 DAPI 8C2-siRNA-IMP-a2-a4 V2.00	0	10. siRNA-IMPa2-25 PSPC1-A488 DAPI IMPa2-A546_ag_TileScan_001 (Stage 33 of 49)	00-dnhFpL3Nx5MHo3DubJazYT
1.02962	um^2	Vesicles Paraspeckle	0.000	1.000	95	200000681	200000078	siRNA-IMPa2-25 PSPC1-A488 IMPa2-A546 DAPI 8C2-siRNA-IMP-a2-a4 V2.00	0	10. siRNA-IMPa2-25 PSPC1-A488 DAPI IMPa2-A546_ag_TileScan_001 (Stage 33 of 49)	00-dnhFpL3Nx5MHo3DubJazYT
3.16307	um^2	Vesicles Paraspeckle	0.000	1.000	95	200000682	200000079	siRNA-IMPa2-25 PSPC1-A488 IMPa2-A546 DAPI 8C2-siRNA-IMP-a2-a4 V2.00	0	10. siRNA-IMPa2-25 PSPC1-A488 DAPI IMPa2-A546_ag_TileScan_001 (Stage 33 of 49)	00-dnhFpL3Nx5MHo3DubJazYT
0.295625	um^2	Vesicles Paraspeckle	0.000	1.000	95	200000683	200000080	siRNA-IMPa2-25 PSPC1-A488 IMPa2-A546 DAPI 8C2-siRNA-IMP-a2-a4 V2.00	0	10. siRNA-IMPa2-25 PSPC1-A488 DAPI IMPa2-A546_ag_TileScan_001 (Stage 33 of 49)	00-dnhFpL3Nx5MHo3DubJazYT
1.41751	um^2	Vesicles Paraspeckle	0.000	1.000	95	200000684	200000081	siRNA-IMPa2-25 PSPC1-A488 IMPa2-A546 DAPI 8C2-siRNA-IMP-a2-a4 V2.00	0	10. siRNA-IMPa2-25 PSPC1-A488 DAPI IMPa2-A546_ag_TileScan_001 (Stage 33 of 49)	00-dnhFpL3Nx5MHo3DubJazYT
2.72586	um^2	Vesicles Paraspeckle	0.000	1.000	95	200000685	200000082	siRNA-IMPa2-25 PSPC1-A488 IMPa2-A546 DAPI 8C2-siRNA-IMP-a2-a4 V2.00	0	10. siRNA-IMPa2-25 PSPC1-A488 DAPI IMPa2-A546_ag_TileScan_001 (Stage 33 of 49)	00-dnhFpL3Nx5MHo3DubJazYT
0.295625	um^2	Vesicles Paraspeckle	0.000	1.000	95	200000686	200000083	siRNA-IMPa2-25 PSPC1-A488 IMPa2-A546 DAPI 8C2-siRNA-IMP-a2-a4 V2.00	0	10. siRNA-IMPa2-25 PSPC1-A488 DAPI IMPa2-A546_ag_TileScan_001 (Stage 33 of 49)	00-dnhFpL3Nx5MHo3DubJazYT
1.71719	um^2	Vesicles Paraspeckle	0.000	1.000	95	200000687	200000084	siRNA-IMPa2-25 PSPC1-A488 IMPa2-A546 DAPI 8C2-siRNA-IMP-a2-a4 V2.00	0	10. siRNA-IMPa2-25 PSPC1-A488 DAPI IMPa2-A546_ag_TileScan_001 (Stage 33 of 49)	00-dnhFpL3Nx5MHo3DubJazYT
0.387377	um^2	Vesicles Paraspeckle	0.000	1.000	95	200000688	200000085	siRNA-IMPa2-25 PSPC1-A488 IMPa2-A546 DAPI 8C2-siRNA-IMP-a2-a4 V2.00	0	10. siRNA-IMPa2-25 PSPC1-A488 DAPI IMPa2-A546_ag_TileScan_001 (Stage 33 of 49)	00-dnhFpL3Nx5MHo3DubJazYT
1.95448	um^2	Vesicles Paraspeckle	0.000	1.000	96	200000689	200000086	siRNA-IMPa2-25 PSPC1-A488 IMPa2-A546 DAPI 8C2-siRNA-IMP-a2-a4 V2.00	0	10. siRNA-IMPa2-25 PSPC1-A488 DAPI IMPa2-A546_ag_TileScan_001 (Stage 33 of 49)	00-dnhFpL3Nx5MHo3DubJazYT
2.59446	um^2	Vesicles Paraspeckle	0.000	1.000	96	200000690	200000087	siRNA-IMPa2-25 PSPC1-A488 IMPa2-A546 DAPI 8C2-siRNA-IMP-a2-a4 V2.00	0	10. siRNA-IMPa2-25 PSPC1-A488 DAPI IMPa2-A546_ag_TileScan_001 (Stage 33 of 49)	00-dnhFpL3Nx5MHo3DubJazYT
2.85416	um^2	Vesicles Paraspeckle	0.000	1.000	96	200000691	200000088	siRNA-IMPa2-25 PSPC1-A488 IMPa2-A546 DAPI 8C2-siRNA-IMP-a2-a4 V2.00	0	10. siRNA-IMPa2-25 PSPC1-A488 DAPI IMPa2-A546_ag_TileScan_001 (Stage 33 of 49)	00-dnhFpL3Nx5MHo3DubJazYT
4.17106	um^2	Vesicles Paraspeckle	0.000	1.000	96	200000692	200000089	siRNA-IMPa2-25 PSPC1-A488 IMPa2-A546 DAPI 8C2-siRNA-IMP-a2-a4 V2.00	0	10. siRNA-IMPa2-25 PSPC1-A488 DAPI IMPa2-A546_ag_TileScan_001 (Stage 33 of 49)	00-dnhFpL3Nx5MHo3DubJazYT
1.02962	um^2	Vesicles Paraspeckle	0.000	1.000	96	200000693	200000090	siRNA-IMPa2-25 PSPC1-A488 IMPa2-A546 DAPI 8C2-siRNA-IMP-a2-a4 V2.00	0	10. siRNA-IMPa2-25 PSPC1-A488 DAPI IMPa2-A546_ag_TileScan_001 (Stage 33 of 49)	00-dnhFpL3Nx5MHo3DubJazYT
2.45964	um^2	Vesicles Paraspeckle	0.000	1.000	96	200000694	200000091	siRNA-IMPa2-25 PSPC1-A488 IMPa2-A546 DAPI 8C2-siRNA-IMP-a2-a4 V2.00	0	10. siRNA-IMPa2-25 PSPC1-A488 DAPI IMPa2-A546_ag_TileScan_001 (Stage 33 of 49)	00-dnhFpL3Nx5MHo3DubJazYT
1.18248	um^2	Vesicles Paraspeckle	0.000	1.000	96	200000695	200000092	siRNA-IMPa2-25 PSPC1-A488 IMPa2-A546 DAPI 8C2-siRNA-IMP-a2-a4 V2.00	0	10. siRNA-IMPa2-25 PSPC1-A488 DAPI IMPa2-A546_ag_TileScan_001 (Stage 33 of 49)	00-dnhFpL3Nx5MHo3DubJazYT
1.75784	um^2	Vesicles Paraspeckle	0.000	1.000	96	200000696	200000093	siRNA-IMPa2-25 PSPC1-A488 IMPa2-A546 DAPI 8C2-siRNA-IMP-a2-a4 V2.00	0	10. siRNA-IMPa2-25 PSPC1-A488 DAPI IMPa2-A546_ag_TileScan_001 (Stage 33 of 49)	00-dnhFpL3Nx5MHo3DubJazYT
2.06782	um^2	Vesicles Paraspeckle	0.000	1.000	96	200000697	200000094	siRNA-IMPa2-25 PSPC1-A488 IMPa2-A546 DAPI 8C2-siRNA-IMP-a2-a4 V2.00	0	10. siRNA-IMPa2-25 PSPC1-A488 DAPI IMPa2-A546_ag_TileScan_001 (Stage 33 of 49)	00-dnhFpL3Nx5MHo3DubJazYT
1.50614	um^2	Vesicles Paraspeckle	0.000	1.000	96	200000698	200000095	siRNA-IMPa2-25 PSPC1-A488 IMPa2-A546 DAPI 8C2-siRNA-IMP-a2-a4 V2.00	0	10. siRNA-IMPa2-25 PSPC1-A488 DAPI IMPa2-A546_ag_TileScan_001 (Stage 33 of 49)	00-dnhFpL3Nx5MHo3DubJazYT
2.75821	um^2	Vesicles Paraspeckle	0.000	1.000	96	200000699	200000096	siRNA-IMPa2-25 PSPC1-A488 IMPa2-A546 DAPI 8C2-siRNA-IMP-a2-a4 V2.00	0	10. siRNA-IMPa2-25 PSPC1-A488 DAPI IMPa2-A546_ag_TileScan_001 (Stage 33 of 49)	00-dnhFpL3Nx5MHo3DubJazYT
2.49369	um^2	Vesicles Paraspeckle	0.000	1.000	96	200000700	200000097	siRNA-IMPa2-25 PSPC1-A488 IMPa2-A546 DAPI 8C2-siRNA-IMP-a2-a4 V2.00	0	10. siRNA-IMPa2-25 PSPC1-A488 DAPI IMPa2-A546_ag_TileScan_001 (Stage 33 of 49)	00-dnhFpL3Nx5MHo3DubJazYT
3.51495	um^2	Vesicles Paraspeckle	0.000	1.000	96	200000701	200000098	siRNA-IMPa2-25 PSPC1-A488 IMPa2-A546 DAPI 8C2-siRNA-IMP-a2-a4 V2.00	0	10. siRNA-IMPa2-25 PSPC1-A488 DAPI IMPa2-A546_ag_TileScan_001 (Stage 33 of 49)	00-dnhFpL3Nx5MHo3DubJazYT
1.50614	um^2	Vesicles Paraspeckle	0.000	1.000	96	200000702	200000099	siRNA-IMPa2-25 PSPC1-A488 IMPa2-A546 DAPI 8C2-siRNA-IMP-a2-a4 V2.00	0	10. siRNA-IMPa2-25 PSPC1-A488 DAPI IMPa2-A546_ag_TileScan_001 (Stage 33 of 49)	00-dnhFpL3Nx5MHo3DubJazYT
1.99262	um^2	Vesicles Paraspeckle	0.000	1.000	96	200000703	200000100	siRNA-IMPa2-25 PSPC1-A488 IMPa2-A546 DAPI 8C2-siRNA-IMP-a2-a4 V2.00	0	10. siRNA-IMPa2-25 PSPC1-A488 DAPI IMPa2-A546_ag_TileScan_001 (Stage 33 of 49)	00-dnhFpL3Nx5MHo3DubJazYT
2.39084	um^2	Vesicles Paraspeckle	0.000	1.000	98	200000704	200000101	siRNA-IMPa2-25 PSPC1-A488 IMPa2-A546 DAPI 8C2-siRNA-IMP-a2-a4 V2.00	0	10. siRNA-IMPa2-25 PSPC1-A488 DAPI IMPa2-A546_ag_TileScan_001 (Stage 33 of 49)	00-dnhFpL3Nx5MHo3DubJazYT
0.387377	um^2	Vesicles Paraspeckle	0.000	1.000	98	200000705	200000102	siRNA-IMPa2-25 PSPC1-A488 IMPa2-A546 DAPI 8C2-siRNA-IMP-a2-a4 V2.00	0	10. siRNA-IMPa2-25 PSPC1-A488 DAPI IMPa2-A546_ag_TileScan_001 (Stage 33 of 49)	00-dnhFpL3Nx5MHo3DubJazYT
0.921109	um^2	Vesicles Paraspeckle	0.000	1.000	98	200000706	200000103	siRNA-IMPa2-25 PSPC1-A488 IMPa2-A546 DAPI 8C2-siRNA-IMP-a2-a4 V2.00	0	10. siRNA-IMPa2-25 PSPC1-A488 DAPI IMPa2-A546_ag_TileScan_001 (Stage 33 of 49)	00-dnhFpL3Nx5MHo3DubJazYT
2.0304	um^2	Vesicles Paraspeckle	0.000	1.000	98	200000707	200000104	siRNA-IMPa2-25 PSPC1-A488 IMPa2-A546 DAPI 8C2-siRNA-IMP-a2-a4 V2.00	0	10. siRNA-IMPa2-25 PSPC1-A488 DAPI IMPa2-A546_ag_TileScan_001 (Stage 33 of 49)	00-dnhFpL3Nx5MHo3DubJazYT
1.18248	um^2	Vesicles Paraspeckle	0.000	1.000	98	200000708	200000105	siRNA-IMPa2-25 PSPC1-A488 IMPa2-A546 DAPI 8C2-siRNA-IMP-a2-a4 V2.00	0	10. siRNA-IMPa2-25 PSPC1-A488 DAPI IMPa2-A546_ag_TileScan_001 (Stage 33 of 49)	00-dnhFpL3Nx5MHo3DubJazYT
2.94852	um^2	Vesicles Paraspeckle	0.000	1.000	98	200000709	200000106	siRNA-IMPa2-25 PSPC1-A488 IMPa2-A546 DAPI 8C2-siRNA-IMP-a2-a4 V2.00	0	10. siRNA-IMPa2-25 PSPC1-A488 DAPI IMPa2-A546_ag_TileScan_001 (Stage 33 of 49)	00-dnhFpL3Nx5MHo3DubJazYT
1.63441	um^2	Vesicles Paraspeckle	0.000	1.000	98	200000710	200000107	siRNA-IMPa2-25 PSPC1-A488 IMPa2-A546 DAPI 8C2-siRNA-IMP-a2-a4 V2.00	0	10. siRNA-IMPa2-25 PSPC1-A488 DAPI IMPa2-A546_ag_TileScan_001 (Stage 33 of 49)	00-dnhFpL3Nx5MHo3DubJazYT
0.469273	um^2	Vesicles Paraspeckle	0.000	1.000	98	200000711	200000108	siRNA-IMPa2-25 PSPC1-A488 IMPa2-A546 DAPI 8C2-siRNA-IMP-a2-a4 V2.00	0	10. siRNA-IMPa2-25 PSPC1-A488 DAPI IMPa2-A546_ag_TileScan_001 (Stage 33 of 49)	00-dnhFpL3Nx5MHo3DubJazYT
1.23125	um^2	Vesicles Paraspeckle	0.000	1.000	98	200000712	200000109	siRNA-IMPa2-25 PSPC1-A488 IMPa2-A546 DAPI 8C2-siRNA-IMP-a2-a4 V2.00	0	10. siRNA-IMPa2-25 PSPC1-A488 DAPI IMPa2-A546_ag_TileScan_001 (Stage 33 of 49)	00-dnhFpL3Nx5MHo3DubJazYT
0.61492	um^2	Vesicles Paraspeckle	0.000	1.000	98	200000713	200000110	siRNA-IMPa2-25 PSPC1-A488 IMPa2-A546 DAPI 8C2-siRNA-IMP-a2-a4 V2.00	0	10. siRNA-IMPa2-25 PSPC1-A488 DAPI IMPa2-A546_ag_TileScan_001 (Stage 33 of 49)	00-dnhFpL3Nx5MHo3DubJazYT
0.864402	um^2	Vesicles Paraspeckle	0.000	1.000	98	200000714	200000111	siRNA-IMPa2-25 PSPC1-A488 IMPa2-A546 DAPI 8C2-siRNA-IMP-a2-a4 V2.00	0	10. siRNA-IMPa2-25 PSPC1-A488 DAPI IMPa2-A546_ag_TileScan_001 (Stage 33 of 49)	00-dnhFpL3Nx5MHo3DubJazYT
3.42869	um^2	Vesicles Paraspeckle	0.000	1.000	98	200000715	200000112	siRNA-IMPa2-25 PSPC1-A488 IMPa2-A546 DAPI 8C2-siRNA-IMP-a2-a4 V2.00	0	10. siRNA-IMPa2-25 PSPC1-A488 DAPI IMPa2-A546_ag_TileScan_001 (Stage 33 of 49)	00-dnhFpL3Nx5MHo3DubJazYT
0.469273	um^2	Vesicles Paraspeckle	0.000	1.000	98	200000716	200000113	siRNA-IMPa2-25 PSPC1-A488 IMPa2-A546 DAPI 8C2-siRNA-IMP-a2-a4 V2.00	0	10. siRNA-IMPa2-25 PSPC1-A488 DAPI IMPa2-A546_ag_TileScan_001 (Stage 33 of 49)	00-dnhFpL3Nx5MHo3DubJazYT
1.37215	um^2	Vesicles Paraspeckle	0.000	1.000	98	200000717	200000114	siRNA-IMPa2-25 PSPC1-A488 IMPa2-A546 DAPI 8C2-siRNA-IMP-a2-a4 V2.00	0	10. siRNA-IMPa2-25 PSPC1-A488 DAPI IMPa2-A546_ag_TileScan_001 (Stage 33 of 49)	00-dnhFpL3Nx5MHo3DubJazYT
1.83775	um^2	Vesicles Paraspeckle	0.000	1.000	98	200000718	200000115	siRNA-IMPa2-25 PSPC1-A488 IMPa2-A546 DAPI 8C2-siRNA-IMP-a2-a4 V2.00	0	10. siRNA-IMPa2-25 PSPC1-A488 DAPI IMPa2-A546_ag_TileScan_001 (Stage 33 of 49)	00-dnhFpL3Nx5MHo3DubJazYT
1.59223	um^2	Vesicles Paraspeckle	0.000	1.000	98	200000719	200000116	siRNA-IMPa2-25 PSPC1-A488 IMPa2-A546 DAPI 8C2-siRNA-IMP-a2-a4 V2.00	0	10. siRNA-IMPa2-25 PSPC1-A488 DAPI IMPa2-A546_ag_TileScan_001 (Stage 33 of 49)	00-dnhFpL3Nx5MHo3DubJazYT
2.69331	um^2	Vesicles Paraspeckle	0.000	1.000	98	200000720	200000117	siRNA-IMPa2-25 PSPC1-A488 IMPa2-A546 DAPI 8C2-siRNA-IMP-a2-a4 V2.00	0	10. siRNA-IMPa2-25 PSPC1-A488 DAPI IMPa2-A546_ag_TileScan_001 (Stage 33 of 49)	00-dnhFpL3Nx5MHo3DubJazYT
3.0106	um^2	Vesicles Paraspeckle	0.000	1.000	98	200000721	200000118	siRNA-IMPa2-25 PSPC1-A488 IMPa2-A546 DAPI 8C2-siRNA-IMP-a2-a4 V2.00	0	10. siRNA-IMPa2-25 PSPC1-A488 DAPI IMPa2-A546_ag_TileScan_001 (Stage 33 of 49)	00-dnhFpL3Nx5MHo3DubJazYT
3.68438	um^2	Vesicles Paraspeckle	0.000	1.000	98	200000722	200000119	siRNA-IMPa2-25 PSPC1-A488 IMPa2-A546 DAPI 8C2-siRNA-IMP-a2-a4 V2.00	0	10. siRNA-IMPa2-25 PSPC1-A488 DAPI IMPa2-A546_ag_TileScan_001 (Stage 33 of 49)	00-dnhFpL3Nx5MHo3DubJazYT
1.23125	um^2	Vesicles Paraspeckle	0.000	1.000	98	200000723	200000120	siRNA-IMPa2-25 PSPC1-A488 IMPa2-A546 DAPI 8C2-siRNA-IMP-a2-a4 V2.00	0	10. siRNA-IMPa2-25 PSPC1-A488 DAPI IMPa2-A546_ag_TileScan_001 (Stage 33 of 49)	00-dnhFpL3Nx5MHo3DubJazYT
1.32602	um^2	Vesicles Paraspeckle	0.000	1.000	98	200000724	200000121	siRNA-IMPa2-25 PSPC1-A488 IMPa2-A546 DAPI 8C2-siRNA-IMP-a2-a4 V2.00	0	10. siRNA-IMPa2-25 PSPC1-A488 DAPI IMPa2-A546_ag_TileScan_001 (Stage 33 of 49)	00-dnhFpL3Nx5MHo3DubJazYT
1.87706	um^2	Vesicles Paraspeckle	0.000	1.000	98	200000725	200000122	siRNA-IMPa2-25 PSPC1-A488 IMPa2-A546 DAPI 8C2-siRNA-IMP-a2-a4 V2.00	0	10. siRNA-IMPa2-25 PSPC1-A488 DAPI IMPa2-A546_ag_TileScan_001 (Stage 33 of 49)	00-dnhFpL3Nx5MHo3DubJazYT
1.13268	um^2	Vesicles Paraspeckle	0.000	1.000	98	200000726	200000123	siRNA-IMPa2-25 PSPC1-A488 IMPa2-A546 DAPI 8C2-siRNA-IMP-a2-a4 V2.00	0	10. siRNA-IMPa2-25 PSPC1-A488 DAPI IMPa2-A546_ag_TileScan_001 (Stage 33 of 49)	00-dnhFpL3Nx5MHo3DubJazYT
2.97964	um^2	Vesicles Paraspeckle	0.000	1.000	99	200000727	200000124	siRNA-IMPa2-25 PSPC1-A488 IMPa2-A546 DAPI 8C2-siRNA-IMP-a2-a4 V2.00	0	10. siRNA-IMPa2-25 PSPC1-A488 DAPI IMPa2-A546_ag_TileScan_001 (Stage 33 of 49)	00-dnhFpL3Nx5MHo3DubJazYT
1.41751	um^2	Vesicles Paraspeckle	0.000	1.000	99	200000728	200000125	siRNA-IMPa2-25 PSPC1-A488 IMPa2-A546 DAPI 8C2-siRNA-IMP-a2-a4 V2.00	0	10. siRNA-IMPa2-25 PSPC1-A488 DAPI IMPa2-A546_ag_TileScan_001 (Stage 33 of 49)	00-dnhFpL3Nx5MHo3DubJazYT
1.87706	um^2	Vesicles Paraspeckle	0.000	1.000	99	200000729	200000126	siRNA-IMPa2-25 PSPC1-A488 IMPa2-A546 DAPI 8C2-siRNA-IMP-a2-a4 V2.00	0	10. siRNA-IMPa2-25 PSPC1-A488 DAPI IMPa2-A546_ag_TileScan_001 (Stage 33 of 49)	00-dnhFpL3Nx5MHo3DubJazYT
1.67606	um^2	Vesicles Paraspeckle	0.000	1.000	99	200000730	200000127	siRNA-IMPa2-25 PSPC1-A488 IMPa2-A546 DAPI 8C2-siRNA-IMP-a2-a4 V2.00	0	10. siRNA-IMPa2-25 PSPC1-A488 DAPI IMPa2-A546_ag_TileScan_001 (Stage 33 of 49)	00-dnhFpL3Nx5MHo3DubJazYT
3.76765	um^2	Vesicles Paraspeckle	0.000	1.000	100	200000731	200000128	siRNA-IMPa2-25 PSPC1-A488 IMPa2-A546 DAPI 8C2-siRNA-IMP-a2-a4 V2.00	0	10. siRNA-IMPa2-25 PSPC1-A488 DAPI IMPa2-A546_ag_TileScan_001 (Stage 33 of 49)	00-dnhFpL3Nx5MHo3DubJazYT
2.66056	um^2	Vesicles Paraspeckle	0.000	1.000	100	200000732	200000129	siRNA-IMPa2-25 PSPC1-A488 IMPa2-A546 DAPI 8C2-siRNA-IMP-a2-a4 V2.00	0	10. siRNA-IMPa2-25 PSPC1-A488 DAPI IMPa2-A546_ag_TileScan_001 (Stage 33 of 49)	00-dnhFpL3Nx5MHo3DubJazYT
2.14168	um^2	Vesicles Paraspeckle	0.000	1.000	100	200000733	200000130	siRNA-IMPa2-25 PSPC1-A488 IMPa2-A546 DAPI 8C2-siRNA-IMP-a2-a4 V2.00	0	10. siRNA-IMPa2-25 PSPC1-A488 DAPI IMPa2-A546_ag_TileScan_001 (Stage 33 of 49)	00-dnhFpL3Nx5MHo3DubJazYT
1.27907	um^2	Vesicles Paraspeckle	0.000	1.000	101	200000734	200000131	siRNA-IMPa2-25 PSPC1-A488 IMPa2-A546 DAPI 8C2-siRNA-IMP-a2-a4 V2.00	0	10. siRNA-IMPa2-25 PSPC1-A488 DAPI IMPa2-A546_ag_TileScan_001 (Stage 33 of 49)	00-dnhFpL3Nx5MHo3DubJazYT
3.22304	um^2	Vesicles Paraspeckle	0.000	1.000	101	200000735	200000132	siRNA-IMPa2-25 PSPC1-A488 IMPa2-A546 DAPI 8C2-siRNA-IMP-a2-a4 V2.00	0	10. siRNA-IMPa2-25 PSPC1-A488 DAPI IMPa2-A546_ag_TileScan_001 (Stage 33 of 49)	00-dnhFpL3Nx5MHo3DubJazYT
0.921109	um^2	Vesicles Paraspeckle	0.000	1.000	101	200000736	200000133	siRNA-IMPa2-25 PSPC1-A488 IMPa2-A546 DAPI 8C2-siRNA-IMP-a2-a4 V2.00	0	10. siRNA-IMPa2-25 PSPC1-A488 DAPI IMPa2-A546_ag_TileScan_001 (Stage 33 of 49)	00-dnhFpL3Nx5MHo3DubJazYT
1.83775	um^2	Vesicles Paraspeckle	0.000	1.000	101	200000737	200000134	siRNA-IMPa2-25 PSPC1-A488 IMPa2-A546 DAPI 8C2-siRNA-IMP-a2-a4 V2.00	0	10. siRNA-IMPa2-25 PSPC1-A488 DAPI IMPa2-A546_ag_TileScan_001 (Stage 33 of 49)	00-dnhFpL3Nx5MHo3DubJazYT
3.39969	um^2	Vesicles Paraspeckle	0.000	1.000	103	200000738	200000000	siRNA-IMPa2-25 PSPC1-A488 IMPa2-A546 DAPI 8C2-siRNA-IMP-a2-a4 V2.00	0	10. siRNA-IMPa2-25 PSPC1-A488 DAPI IMPa2-A546_ah_TileScan_001 (Stage 34 of 49)	00-iZ3kU68ybHFwixxJLupXWc
0.74492	um^2	Vesicles Paraspeckle	0.000	1.000	103	200000739	200000001	siRNA-IMPa2-25 PSPC1-A488 IMPa2-A546 DAPI 8C2-siRNA-IMP-a2-a4 V2.00	0	10. siRNA-IMPa2-25 PSPC1-A488 DAPI IMPa2-A546_ah_TileScan_001 (Stage 34 of 49)	00-iZ3kU68ybHFwixxJLupXWc
0.74492	um^2	Vesicles Paraspeckle	0.000	1.000	103	200000740	200000002	siRNA-IMPa2-25 PSPC1-A488 IMPa2-A546 DAPI 8C2-siRNA-IMP-a2-a4 V2.00	0	10. siRNA-IMPa2-25 PSPC1-A488 DAPI IMPa2-A546_ah_TileScan_001 (Stage 34 of 49)	00-iZ3kU68ybHFwixxJLupXWc
2.62761	um^2	Vesicles Paraspeckle	0.000	1.000	103	200000741	200000003	siRNA-IMPa2-25 PSPC1-A488 IMPa2-A546 DAPI 8C2-siRNA-IMP-a2-a4 V2.00	0	10. siRNA-IMPa2-25 PSPC1-A488 DAPI IMPa2-A546_ah_TileScan_001 (Stage 34 of 49)	00-iZ3kU68ybHFwixxJLupXWc
2.10491	um^2	Vesicles Paraspeckle	0.000	1.000	103	200000742	200000004	siRNA-IMPa2-25 PSPC1-A488 IMPa2-A546 DAPI 8C2-siRNA-IMP-a2-a4 V2.00	0	10. siRNA-IMPa2-25 PSPC1-A488 DAPI IMPa2-A546_ah_TileScan_001 (Stage 34 of 49)	00-iZ3kU68ybHFwixxJLupXWc
1.75784	um^2	Vesicles Paraspeckle	0.000	1.000	103	200000743	200000005	siRNA-IMPa2-25 PSPC1-A488 IMPa2-A546 DAPI 8C2-siRNA-IMP-a2-a4 V2.00	0	10. siRNA-IMPa2-25 PSPC1-A488 DAPI IMPa2-A546_ah_TileScan_001 (Stage 34 of 49)	00-iZ3kU68ybHFwixxJLupXWc
1.23125	um^2	Vesicles Paraspeckle	0.000	1.000	103	200000744	200000006	siRNA-IMPa2-25 PSPC1-A488 IMPa2-A546 DAPI 8C2-siRNA-IMP-a2-a4 V2.00	0	10. siRNA-IMPa2-25 PSPC1-A488 DAPI IMPa2-A546_ah_TileScan_001 (Stage 34 of 49)	00-iZ3kU68ybHFwixxJLupXWc
0.80577	um^2	Vesicles Paraspeckle	0.000	1.000	103	200000745	200000007	siRNA-IMPa2-25 PSPC1-A488 IMPa2-A546 DAPI 8C2-siRNA-IMP-a2-a4 V2.00	0	10. siRNA-IMPa2-25 PSPC1-A488 DAPI IMPa2-A546_ah_TileScan_001 (Stage 34 of 49)	00-iZ3kU68ybHFwixxJLupXWc
3.13288	um^2	Vesicles Paraspeckle	0.000	1.000	103	200000746	200000008	siRNA-IMPa2-25 PSPC1-A488 IMPa2-A546 DAPI 8C2-siRNA-IMP-a2-a4 V2.00	0	10. siRNA-IMPa2-25 PSPC1-A488 DAPI IMPa2-A546_ah_TileScan_001 (Stage 34 of 49)	00-iZ3kU68ybHFwixxJLupXWc
1.08177	um^2	Vesicles Paraspeckle	0.000	1.000	104	200000747	200000009	siRNA-IMPa2-25 PSPC1-A488 IMPa2-A546 DAPI 8C2-siRNA-IMP-a2-a4 V2.00	0	10. siRNA-IMPa2-25 PSPC1-A488 DAPI IMPa2-A546_ah_TileScan_001 (Stage 34 of 49)	00-iZ3kU68ybHFwixxJLupXWc
0.921109	um^2	Vesicles Paraspeckle	0.000	1.000	104	200000748	200000010	siRNA-IMPa2-25 PSPC1-A488 IMPa2-A546 DAPI 8C2-siRNA-IMP-a2-a4 V2.00	0	10. siRNA-IMPa2-25 PSPC1-A488 DAPI IMPa2-A546_ah_TileScan_001 (Stage 34 of 49)	00-iZ3kU68ybHFwixxJLupXWc
0.295625	um^2	Vesicles Paraspeckle	0.000	1.000	104	200000749	200000011	siRNA-IMPa2-25 PSPC1-A488 IMPa2-A546 DAPI 8C2-siRNA-IMP-a2-a4 V2.00	0	10. siRNA-IMPa2-25 PSPC1-A488 DAPI IMPa2-A546_ah_TileScan_001 (Stage 34 of 49)	00-iZ3kU68ybHFwixxJLupXWc
4.24939	um^2	Vesicles Paraspeckle	0.000	1.000	104	200000750	200000012	siRNA-IMPa2-25 PSPC1-A488 IMPa2-A546 DAPI 8C2-siRNA-IMP-a2-a4 V2.00	0	10. siRNA-IMPa2-25 PSPC1-A488 DAPI IMPa2-A546_ah_TileScan_001 (Stage 34 of 49)	00-iZ3kU68ybHFwixxJLupXWc
1.91597	um^2	Vesicles Paraspeckle	0.000	1.000	104	200000751	200000013	siRNA-IMPa2-25 PSPC1-A488 IMPa2-A546 DAPI 8C2-siRNA-IMP-a2-a4 V2.00	0	10. siRNA-IMPa2-25 PSPC1-A488 DAPI IMPa2-A546_ah_TileScan_001 (Stage 34 of 49)	00-iZ3kU68ybHFwixxJLupXWc
3.28245	um^2	Vesicles Paraspeckle	0.000	1.000	104	200000752	200000014	siRNA-IMPa2-25 PSPC1-A488 IMPa2-A546 DAPI 8C2-siRNA-IMP-a2-a4 V2.00	0	10. siRNA-IMPa2-25 PSPC1-A488 DAPI IMPa2-A546_ah_TileScan_001 (Stage 34 of 49)	00-iZ3kU68ybHFwixxJLupXWc
4.09199	um^2	Vesicles Paraspeckle	0.000	1.000	104	200000753	200000015	siRNA-IMPa2-25 PSPC1-A488 IMPa2-A546 DAPI 8C2-siRNA-IMP-a2-a4 V2.00	0	10. siRNA-IMPa2-25 PSPC1-A488 DAPI IMPa2-A546_ah_TileScan_001 (Stage 34 of 49)	00-iZ3kU68ybHFwixxJLupXWc
1.41751	um^2	Vesicles Paraspeckle	0.000	1.000	104	200000754	200000016	siRNA-IMPa2-25 PSPC1-A488 IMPa2-A546 DAPI 8C2-siRNA-IMP-a2-a4 V2.00	0	10. siRNA-IMPa2-25 PSPC1-A488 DAPI IMPa2-A546_ah_TileScan_001 (Stage 34 of 49)	00-iZ3kU68ybHFwixxJLupXWc
2.28573	um^2	Vesicles Paraspeckle	0.000	1.000	105	200000755	200000017	siRNA-IMPa2-25 PSPC1-A488 IMPa2-A546 DAPI 8C2-siRNA-IMP-a2-a4 V2.00	0	10. siRNA-IMPa2-25 PSPC1-A488 DAPI IMPa2-A546_ah_TileScan_001 (Stage 34 of 49)	00-iZ3kU68ybHFwixxJLupXWc
1.32602	um^2	Vesicles Paraspeckle	0.000	1.000	105	200000756	200000018	siRNA-IMPa2-25 PSPC1-A488 IMPa2-A546 DAPI 8C2-siRNA-IMP-a2-a4 V2.00	0	10. siRNA-IMPa2-25 PSPC1-A488 DAPI IMPa2-A546_ah_TileScan_001 (Stage 34 of 49)	00-iZ3kU68ybHFwixxJLupXWc
1.50614	um^2	Vesicles Paraspeckle	0.000	1.000	105	200000757	200000019	siRNA-IMPa2-25 PSPC1-A488 IMPa2-A546 DAPI 8C2-siRNA-IMP-a2-a4 V2.00	0	10. siRNA-IMPa2-25 PSPC1-A488 DAPI IMPa2-A546_ah_TileScan_001 (Stage 34 of 49)	00-iZ3kU68ybHFwixxJLupXWc
2.10491	um^2	Vesicles Paraspeckle	0.000	1.000	105	200000758	200000020	siRNA-IMPa2-25 PSPC1-A488 IMPa2-A546 DAPI 8C2-siRNA-IMP-a2-a4 V2.00	0	10. siRNA-IMPa2-25 PSPC1-A488 DAPI IMPa2-A546_ah_TileScan_001 (Stage 34 of 49)	00-iZ3kU68ybHFwixxJLupXWc
1.63441	um^2	Vesicles Paraspeckle	0.000	1.000	105	200000759	200000021	siRNA-IMPa2-25 PSPC1-A488 IMPa2-A546 DAPI 8C2-siRNA-IMP-a2-a4 V2.00	0	10. siRNA-IMPa2-25 PSPC1-A488 DAPI IMPa2-A546_ah_TileScan_001 (Stage 34 of 49)	00-iZ3kU68ybHFwixxJLupXWc
3.07204	um^2	Vesicles Paraspeckle	0.000	1.000	105	200000760	200000022	siRNA-IMPa2-25 PSPC1-A488 IMPa2-A546 DAPI 8C2-siRNA-IMP-a2-a4 V2.00	0	10. siRNA-IMPa2-25 PSPC1-A488 DAPI IMPa2-A546_ah_TileScan_001 (Stage 34 of 49)	00-iZ3kU68ybHFwixxJLupXWc
0.74492	um^2	Vesicles Paraspeckle	0.000	1.000	105	200000761	200000023	siRNA-IMPa2-25 PSPC1-A488 IMPa2-A546 DAPI 8C2-siRNA-IMP-a2-a4 V2.00	0	10. siRNA-IMPa2-25 PSPC1-A488 DAPI IMPa2-A546_ah_TileScan_001 (Stage 34 of 49)	00-iZ3kU68ybHFwixxJLupXWc
2.85416	um^2	Vesicles Paraspeckle	0.000	1.000	106	200000762	200000024	siRNA-IMPa2-25 PSPC1-A488 IMPa2-A546 DAPI 8C2-siRNA-IMP-a2-a4 V2.00	0	10. siRNA-IMPa2-25 PSPC1-A488 DAPI IMPa2-A546_ah_TileScan_001 (Stage 34 of 49)	00-iZ3kU68ybHFwixxJLupXWc
1.27907	um^2	Vesicles Paraspeckle	0.000	1.000	106	200000763	200000025	siRNA-IMPa2-25 PSPC1-A488 IMPa2-A546 DAPI 8C2-siRNA-IMP-a2-a4 V2.00	0	10. siRNA-IMPa2-25 PSPC1-A488 DAPI IMPa2-A546_ah_TileScan_001 (Stage 34 of 49)	00-iZ3kU68ybHFwixxJLupXWc
1.32602	um^2	Vesicles Paraspeckle	0.000	1.000	106	200000764	200000026	siRNA-IMPa2-25 PSPC1-A488 IMPa2-A546 DAPI 8C2-siRNA-IMP-a2-a4 V2.00	0	10. siRNA-IMPa2-25 PSPC1-A488 DAPI IMPa2-A546_ah_TileScan_001 (Stage 34 of 49)	00-iZ3kU68ybHFwixxJLupXWc
3.13288	um^2	Vesicles Paraspeckle	0.000	1.000	107	200000765	200000027	siRNA-IMPa2-25 PSPC1-A488 IMPa2-A546 DAPI 8C2-siRNA-IMP-a2-a4 V2.00	0	10. siRNA-IMPa2-25 PSPC1-A488 DAPI IMPa2-A546_ah_TileScan_001 (Stage 34 of 49)	00-iZ3kU68ybHFwixxJLupXWc
2.94852	um^2	Vesicles Paraspeckle	0.000	1.000	107	200000766	200000028	siRNA-IMPa2-25 PSPC1-A488 IMPa2-A546 DAPI 8C2-siRNA-IMP-a2-a4 V2.00	0	10. siRNA-IMPa2-25 PSPC1-A488 DAPI IMPa2-A546_ah_TileScan_001 (Stage 34 of 49)	00-iZ3kU68ybHFwixxJLupXWc
1.83775	um^2	Vesicles Paraspeckle	0.000	1.000	107	200000767	200000029	siRNA-IMPa2-25 PSPC1-A488 IMPa2-A546 DAPI 8C2-siRNA-IMP-a2-a4 V2.00	0	10. siRNA-IMPa2-25 PSPC1-A488 DAPI IMPa2-A546_ah_TileScan_001 (Stage 34 of 49)	00-iZ3kU68ybHFwixxJLupXWc
1.50614	um^2	Vesicles Paraspeckle	0.000	1.000	108	200000768	200000030	siRNA-IMPa2-25 PSPC1-A488 IMPa2-A546 DAPI 8C2-siRNA-IMP-a2-a4 V2.00	0	10. siRNA-IMPa2-25 PSPC1-A488 DAPI IMPa2-A546_ah_TileScan_001 (Stage 34 of 49)	00-iZ3kU68ybHFwixxJLupXWc
2.56109	um^2	Vesicles Paraspeckle	0.000	1.000	108	200000769	200000031	siRNA-IMPa2-25 PSPC1-A488 IMPa2-A546 DAPI 8C2-siRNA-IMP-a2-a4 V2.00	0	10. siRNA-IMPa2-25 PSPC1-A488 DAPI IMPa2-A546_ah_TileScan_001 (Stage 34 of 49)	00-iZ3kU68ybHFwixxJLupXWc
1.02962	um^2	Vesicles Paraspeckle	0.000	1.000	108	200000770	200000032	siRNA-IMPa2-25 PSPC1-A488 IMPa2-A546 DAPI 8C2-siRNA-IMP-a2-a4 V2.00	0	10. siRNA-IMPa2-25 PSPC1-A488 DAPI IMPa2-A546_ah_TileScan_001 (Stage 34 of 49)	00-iZ3kU68ybHFwixxJLupXWc
2.97964	um^2	Vesicles Paraspeckle	0.000	1.000	108	200000771	200000033	siRNA-IMPa2-25 PSPC1-A488 IMPa2-A546 DAPI 8C2-siRNA-IMP-a2-a4 V2.00	0	10. siRNA-IMPa2-25 PSPC1-A488 DAPI IMPa2-A546_ah_TileScan_001 (Stage 34 of 49)	00-iZ3kU68ybHFwixxJLupXWc
1.99262	um^2	Vesicles Paraspeckle	0.000	1.000	108	200000772	200000034	siRNA-IMPa2-25 PSPC1-A488 IMPa2-A546 DAPI 8C2-siRNA-IMP-a2-a4 V2.00	0	10. siRNA-IMPa2-25 PSPC1-A488 DAPI IMPa2-A546_ah_TileScan_001 (Stage 34 of 49)	00-iZ3kU68ybHFwixxJLupXWc
1.67606	um^2	Vesicles Paraspeckle	0.000	1.000	108	200000773	200000035	siRNA-IMPa2-25 PSPC1-A488 IMPa2-A546 DAPI 8C2-siRNA-IMP-a2-a4 V2.00	0	10. siRNA-IMPa2-25 PSPC1-A488 DAPI IMPa2-A546_ah_TileScan_001 (Stage 34 of 49)	00-iZ3kU68ybHFwixxJLupXWc
2.66056	um^2	Vesicles Paraspeckle	0.000	1.000	108	200000774	200000036	siRNA-IMPa2-25 PSPC1-A488 IMPa2-A546 DAPI 8C2-siRNA-IMP-a2-a4 V2.00	0	10. siRNA-IMPa2-25 PSPC1-A488 DAPI IMPa2-A546_ah_TileScan_001 (Stage 34 of 49)	00-iZ3kU68ybHFwixxJLupXWc
0.295625	um^2	Vesicles Paraspeckle	0.000	1.000	108	200000775	200000037	siRNA-IMPa2-25 PSPC1-A488 IMPa2-A546 DAPI 8C2-siRNA-IMP-a2-a4 V2.00	0	10. siRNA-IMPa2-25 PSPC1-A488 DAPI IMPa2-A546_ah_TileScan_001 (Stage 34 of 49)	00-iZ3kU68ybHFwixxJLupXWc
1.50614	um^2	Vesicles Paraspeckle	0.000	1.000	108	200000776	200000038	siRNA-IMPa2-25 PSPC1-A488 IMPa2-A546 DAPI 8C2-siRNA-IMP-a2-a4 V2.00	0	10. siRNA-IMPa2-25 PSPC1-A488 DAPI IMPa2-A546_ah_TileScan_001 (Stage 34 of 49)	00-iZ3kU68ybHFwixxJLupXWc
1.79802	um^2	Vesicles Paraspeckle	0.000	1.000	108	200000777	200000039	siRNA-IMPa2-25 PSPC1-A488 IMPa2-A546 DAPI 8C2-siRNA-IMP-a2-a4 V2.00	0	10. siRNA-IMPa2-25 PSPC1-A488 DAPI IMPa2-A546_ah_TileScan_001 (Stage 34 of 49)	00-iZ3kU68ybHFwixxJLupXWc
1.95448	um^2	Vesicles Paraspeckle	0.000	1.000	108	200000778	200000040	siRNA-IMPa2-25 PSPC1-A488 IMPa2-A546 DAPI 8C2-siRNA-IMP-a2-a4 V2.00	0	10. siRNA-IMPa2-25 PSPC1-A488 DAPI IMPa2-A546_ah_TileScan_001 (Stage 34 of 49)	00-iZ3kU68ybHFwixxJLupXWc
1.18248	um^2	Vesicles Paraspeckle	0.000	1.000	108	200000779	200000041	siRNA-IMPa2-25 PSPC1-A488 IMPa2-A546 DAPI 8C2-siRNA-IMP-a2-a4 V2.00	0	10. siRNA-IMPa2-25 PSPC1-A488 DAPI IMPa2-A546_ah_TileScan_001 (Stage 34 of 49)	00-iZ3kU68ybHFwixxJLupXWc
2.56109	um^2	Vesicles Paraspeckle	0.000	1.000	108	200000780	200000042	siRNA-IMPa2-25 PSPC1-A488 IMPa2-A546 DAPI 8C2-siRNA-IMP-a2-a4 V2.00	0	10. siRNA-IMPa2-25 PSPC1-A488 DAPI IMPa2-A546_ah_TileScan_001 (Stage 34 of 49)	00-iZ3kU68ybHFwixxJLupXWc
3.28245	um^2	Vesicles Paraspeckle	0.000	1.000	108	200000781	200000043	siRNA-IMPa2-25 PSPC1-A488 IMPa2-A546 DAPI 8C2-siRNA-IMP-a2-a4 V2.00	0	10. siRNA-IMPa2-25 PSPC1-A488 DAPI IMPa2-A546_ah_TileScan_001 (Stage 34 of 49)	00-iZ3kU68ybHFwixxJLupXWc
0.61492	um^2	Vesicles Paraspeckle	0.000	1.000	108	200000782	200000044	siRNA-IMPa2-25 PSPC1-A488 IMPa2-A546 DAPI 8C2-siRNA-IMP-a2-a4 V2.00	0	10. siRNA-IMPa2-25 PSPC1-A488 DAPI IMPa2-A546_ah_TileScan_001 (Stage 34 of 49)	00-iZ3kU68ybHFwixxJLupXWc
1.46216	um^2	Vesicles Paraspeckle	0.000	1.000	109	200000783	200000045	siRNA-IMPa2-25 PSPC1-A488 IMPa2-A546 DAPI 8C2-siRNA-IMP-a2-a4 V2.00	0	10. siRNA-IMPa2-25 PSPC1-A488 DAPI IMPa2-A546_ah_TileScan_001 (Stage 34 of 49)	00-iZ3kU68ybHFwixxJLupXWc
1.41751	um^2	Vesicles Paraspeckle	0.000	1.000	109	200000784	200000046	siRNA-IMPa2-25 PSPC1-A488 IMPa2-A546 DAPI 8C2-siRNA-IMP-a2-a4 V2.00	0	10. siRNA-IMPa2-25 PSPC1-A488 DAPI IMPa2-A546_ah_TileScan_001 (Stage 34 of 49)	00-iZ3kU68ybHFwixxJLupXWc
2.35606	um^2	Vesicles Paraspeckle	0.000	1.000	109	200000785	200000047	siRNA-IMPa2-25 PSPC1-A488 IMPa2-A546 DAPI 8C2-siRNA-IMP-a2-a4 V2.00	0	10. siRNA-IMPa2-25 PSPC1-A488 DAPI IMPa2-A546_ah_TileScan_001 (Stage 34 of 49)	00-iZ3kU68ybHFwixxJLupXWc
1.75784	um^2	Vesicles Paraspeckle	0.000	1.000	109	200000786	200000048	siRNA-IMPa2-25 PSPC1-A488 IMPa2-A546 DAPI 8C2-siRNA-IMP-a2-a4 V2.00	0	10. siRNA-IMPa2-25 PSPC1-A488 DAPI IMPa2-A546_ah_TileScan_001 (Stage 34 of 49)	00-iZ3kU68ybHFwixxJLupXWc
0.976119	um^2	Vesicles Paraspeckle	0.000	1.000	109	200000787	200000049	siRNA-IMPa2-25 PSPC1-A488 IMPa2-A546 DAPI 8C2-siRNA-IMP-a2-a4 V2.00	0	10. siRNA-IMPa2-25 PSPC1-A488 DAPI IMPa2-A546_ah_TileScan_001 (Stage 34 of 49)	00-iZ3kU68ybHFwixxJLupXWc
1.67606	um^2	Vesicles Paraspeckle	0.000	1.000	109	200000788	200000050	siRNA-IMPa2-25 PSPC1-A488 IMPa2-A546 DAPI 8C2-siRNA-IMP-a2-a4 V2.00	0	10. siRNA-IMPa2-25 PSPC1-A488 DAPI IMPa2-A546_ah_TileScan_001 (Stage 34 of 49)	00-iZ3kU68ybHFwixxJLupXWc
1.27907	um^2	Vesicles Paraspeckle	0.000	1.000	109	200000789	200000051	siRNA-IMPa2-25 PSPC1-A488 IMPa2-A546 DAPI 8C2-siRNA-IMP-a2-a4 V2.00	0	10. siRNA-IMPa2-25 PSPC1-A488 DAPI IMPa2-A546_ah_TileScan_001 (Stage 34 of 49)	00-iZ3kU68ybHFwixxJLupXWc
2.28573	um^2	Vesicles Paraspeckle	0.000	1.000	109	200000790	200000052	siRNA-IMPa2-25 PSPC1-A488 IMPa2-A546 DAPI 8C2-siRNA-IMP-a2-a4 V2.00	0	10. siRNA-IMPa2-25 PSPC1-A488 DAPI IMPa2-A546_ah_TileScan_001 (Stage 34 of 49)	00-iZ3kU68ybHFwixxJLupXWc
0.74492	um^2	Vesicles Paraspeckle	0.000	1.000	109	200000791	200000053	siRNA-IMPa2-25 PSPC1-A488 IMPa2-A546 DAPI 8C2-siRNA-IMP-a2-a4 V2.00	0	10. siRNA-IMPa2-25 PSPC1-A488 DAPI IMPa2-A546_ah_TileScan_001 (Stage 34 of 49)	00-iZ3kU68ybHFwixxJLupXWc
1.71719	um^2	Vesicles Paraspeckle	0.000	1.000	109	200000792	200000054	siRNA-IMPa2-25 PSPC1-A488 IMPa2-A546 DAPI 8C2-siRNA-IMP-a2-a4 V2.00	0	10. siRNA-IMPa2-25 PSPC1-A488 DAPI IMPa2-A546_ah_TileScan_001 (Stage 34 of 49)	00-iZ3kU68ybHFwixxJLupXWc
2.14168	um^2	Vesicles Paraspeckle	0.000	1.000	109	200000793	200000055	siRNA-IMPa2-25 PSPC1-A488 IMPa2-A546 DAPI 8C2-siRNA-IMP-a2-a4 V2.00	0	10. siRNA-IMPa2-25 PSPC1-A488 DAPI IMPa2-A546_ah_TileScan_001 (Stage 34 of 49)	00-iZ3kU68ybHFwixxJLupXWc
1.08177	um^2	Vesicles Paraspeckle	0.000	1.000	109	200000794	200000056	siRNA-IMPa2-25 PSPC1-A488 IMPa2-A546 DAPI 8C2-siRNA-IMP-a2-a4 V2.00	0	10. siRNA-IMPa2-25 PSPC1-A488 DAPI IMPa2-A546_ah_TileScan_001 (Stage 34 of 49)	00-iZ3kU68ybHFwixxJLupXWc
1.63441	um^2	Vesicles Paraspeckle	0.000	1.000	109	200000795	200000057	siRNA-IMPa2-25 PSPC1-A488 IMPa2-A546 DAPI 8C2-siRNA-IMP-a2-a4 V2.00	0	10. siRNA-IMPa2-25 PSPC1-A488 DAPI IMPa2-A546_ah_TileScan_001 (Stage 34 of 49)	00-iZ3kU68ybHFwixxJLupXWc
3.34133	um^2	Vesicles Paraspeckle	0.000	1.000	109	200000796	200000058	siRNA-IMPa2-25 PSPC1-A488 IMPa2-A546 DAPI 8C2-siRNA-IMP-a2-a4 V2.00	0	10. siRNA-IMPa2-25 PSPC1-A488 DAPI IMPa2-A546_ah_TileScan_001 (Stage 34 of 49)	00-iZ3kU68ybHFwixxJLupXWc
2.56109	um^2	Vesicles Paraspeckle	0.000	1.000	109	200000797	200000059	siRNA-IMPa2-25 PSPC1-A488 IMPa2-A546 DAPI 8C2-siRNA-IMP-a2-a4 V2.00	0	10. siRNA-IMPa2-25 PSPC1-A488 DAPI IMPa2-A546_ah_TileScan_001 (Stage 34 of 49)	00-iZ3kU68ybHFwixxJLupXWc
1.63441	um^2	Vesicles Paraspeckle	0.000	1.000	109	200000798	200000060	siRNA-IMPa2-25 PSPC1-A488 IMPa2-A546 DAPI 8C2-siRNA-IMP-a2-a4 V2.00	0	10. siRNA-IMPa2-25 PSPC1-A488 DAPI IMPa2-A546_ah_TileScan_001 (Stage 34 of 49)	00-iZ3kU68ybHFwixxJLupXWc
2.45964	um^2	Vesicles Paraspeckle	0.000	1.000	109	200000799	200000061	siRNA-IMPa2-25 PSPC1-A488 IMPa2-A546 DAPI 8C2-siRNA-IMP-a2-a4 V2.00	0	10. siRNA-IMPa2-25 PSPC1-A488 DAPI IMPa2-A546_ah_TileScan_001 (Stage 34 of 49)	00-iZ3kU68ybHFwixxJLupXWc
2.56109	um^2	Vesicles Paraspeckle	0.000	1.000	109	200000800	200000062	siRNA-IMPa2-25 PSPC1-A488 IMPa2-A546 DAPI 8C2-siRNA-IMP-a2-a4 V2.00	0	10. siRNA-IMPa2-25 PSPC1-A488 DAPI IMPa2-A546_ah_TileScan_001 (Stage 34 of 49)	00-iZ3kU68ybHFwixxJLupXWc
1.79802	um^2	Vesicles Paraspeckle	0.000	1.000	109	200000801	200000063	siRNA-IMPa2-25 PSPC1-A488 IMPa2-A546 DAPI 8C2-siRNA-IMP-a2-a4 V2.00	0	10. siRNA-IMPa2-25 PSPC1-A488 DAPI IMPa2-A546_ah_TileScan_001 (Stage 34 of 49)	00-iZ3kU68ybHFwixxJLupXWc
2.28573	um^2	Vesicles Paraspeckle	0.000	1.000	109	200000802	200000064	siRNA-IMPa2-25 PSPC1-A488 IMPa2-A546 DAPI 8C2-siRNA-IMP-a2-a4 V2.00	0	10. siRNA-IMPa2-25 PSPC1-A488 DAPI IMPa2-A546_ah_TileScan_001 (Stage 34 of 49)	00-iZ3kU68ybHFwixxJLupXWc
0.921109	um^2	Vesicles Paraspeckle	0.000	1.000	109	200000803	200000065	siRNA-IMPa2-25 PSPC1-A488 IMPa2-A546 DAPI 8C2-siRNA-IMP-a2-a4 V2.00	0	10. siRNA-IMPa2-25 PSPC1-A488 DAPI IMPa2-A546_ah_TileScan_001 (Stage 34 of 49)	00-iZ3kU68ybHFwixxJLupXWc
3.13288	um^2	Vesicles Paraspeckle	0.000	1.000	109	200000804	200000066	siRNA-IMPa2-25 PSPC1-A488 IMPa2-A546 DAPI 8C2-siRNA-IMP-a2-a4 V2.00	0	10. siRNA-IMPa2-25 PSPC1-A488 DAPI IMPa2-A546_ah_TileScan_001 (Stage 34 of 49)	00-iZ3kU68ybHFwixxJLupXWc
0.61492	um^2	Vesicles Paraspeckle	0.000	1.000	109	200000805	200000067	siRNA-IMPa2-25 PSPC1-A488 IMPa2-A546 DAPI 8C2-siRNA-IMP-a2-a4 V2.00	0	10. siRNA-IMPa2-25 PSPC1-A488 DAPI IMPa2-A546_ah_TileScan_001 (Stage 34 of 49)	00-iZ3kU68ybHFwixxJLupXWc
1.02962	um^2	Vesicles Paraspeckle	0.000	1.000	109	200000806	200000068	siRNA-IMPa2-25 PSPC1-A488 IMPa2-A546 DAPI 8C2-siRNA-IMP-a2-a4 V2.00	0	10. siRNA-IMPa2-25 PSPC1-A488 DAPI IMPa2-A546_ah_TileScan_001 (Stage 34 of 49)	00-iZ3kU68ybHFwixxJLupXWc
0.681474	um^2	Vesicles Paraspeckle	0.000	1.000	110	200000807	200000069	siRNA-IMPa2-25 PSPC1-A488 IMPa2-A546 DAPI 8C2-siRNA-IMP-a2-a4 V2.00	0	10. siRNA-IMPa2-25 PSPC1-A488 DAPI IMPa2-A546_ah_TileScan_001 (Stage 34 of 49)	00-iZ3kU68ybHFwixxJLupXWc
3.25281	um^2	Vesicles Paraspeckle	0.000	1.000	110	200000808	200000070	siRNA-IMPa2-25 PSPC1-A488 IMPa2-A546 DAPI 8C2-siRNA-IMP-a2-a4 V2.00	0	10. siRNA-IMPa2-25 PSPC1-A488 DAPI IMPa2-A546_ah_TileScan_001 (Stage 34 of 49)	00-iZ3kU68ybHFwixxJLupXWc
1.59223	um^2	Vesicles Paraspeckle	0.000	1.000	110	200000809	200000071	siRNA-IMPa2-25 PSPC1-A488 IMPa2-A546 DAPI 8C2-siRNA-IMP-a2-a4 V2.00	0	10. siRNA-IMPa2-25 PSPC1-A488 DAPI IMPa2-A546_ah_TileScan_001 (Stage 34 of 49)	00-iZ3kU68ybHFwixxJLupXWc
1.87706	um^2	Vesicles Paraspeckle	0.000	1.000	110	200000810	200000072	siRNA-IMPa2-25 PSPC1-A488 IMPa2-A546 DAPI 8C2-siRNA-IMP-a2-a4 V2.00	0	10. siRNA-IMPa2-25 PSPC1-A488 DAPI IMPa2-A546_ah_TileScan_001 (Stage 34 of 49)	00-iZ3kU68ybHFwixxJLupXWc
0.469273	um^2	Vesicles Paraspeckle	0.000	1.000	110	200000811	200000073	siRNA-IMPa2-25 PSPC1-A488 IMPa2-A546 DAPI 8C2-siRNA-IMP-a2-a4 V2.00	0	10. siRNA-IMPa2-25 PSPC1-A488 DAPI IMPa2-A546_ah_TileScan_001 (Stage 34 of 49)	00-iZ3kU68ybHFwixxJLupXWc
4.30121	um^2	Vesicles Paraspeckle	0.000	1.000	110	200000812	200000074	siRNA-IMPa2-25 PSPC1-A488 IMPa2-A546 DAPI 8C2-siRNA-IMP-a2-a4 V2.00	0	10. siRNA-IMPa2-25 PSPC1-A488 DAPI IMPa2-A546_ah_TileScan_001 (Stage 34 of 49)	00-iZ3kU68ybHFwixxJLupXWc
1.67606	um^2	Vesicles Paraspeckle	0.000	1.000	110	200000813	200000075	siRNA-IMPa2-25 PSPC1-A488 IMPa2-A546 DAPI 8C2-siRNA-IMP-a2-a4 V2.00	0	10. siRNA-IMPa2-25 PSPC1-A488 DAPI IMPa2-A546_ah_TileScan_001 (Stage 34 of 49)	00-iZ3kU68ybHFwixxJLupXWc
0.80577	um^2	Vesicles Paraspeckle	0.000	1.000	110	200000814	200000076	siRNA-IMPa2-25 PSPC1-A488 IMPa2-A546 DAPI 8C2-siRNA-IMP-a2-a4 V2.00	0	10. siRNA-IMPa2-25 PSPC1-A488 DAPI IMPa2-A546_ah_TileScan_001 (Stage 34 of 49)	00-iZ3kU68ybHFwixxJLupXWc
0.469273	um^2	Vesicles Paraspeckle	0.000	1.000	110	200000815	200000077	siRNA-IMPa2-25 PSPC1-A488 IMPa2-A546 DAPI 8C2-siRNA-IMP-a2-a4 V2.00	0	10. siRNA-IMPa2-25 PSPC1-A488 DAPI IMPa2-A546_ah_TileScan_001 (Stage 34 of 49)	00-iZ3kU68ybHFwixxJLupXWc
1.95448	um^2	Vesicles Paraspeckle	0.000	1.000	110	200000816	200000078	siRNA-IMPa2-25 PSPC1-A488 IMPa2-A546 DAPI 8C2-siRNA-IMP-a2-a4 V2.00	0	10. siRNA-IMPa2-25 PSPC1-A488 DAPI IMPa2-A546_ah_TileScan_001 (Stage 34 of 49)	00-iZ3kU68ybHFwixxJLupXWc
2.85416	um^2	Vesicles Paraspeckle	0.000	1.000	110	200000817	200000079	siRNA-IMPa2-25 PSPC1-A488 IMPa2-A546 DAPI 8C2-siRNA-IMP-a2-a4 V2.00	0	10. siRNA-IMPa2-25 PSPC1-A488 DAPI IMPa2-A546_ah_TileScan_001 (Stage 34 of 49)	00-iZ3kU68ybHFwixxJLupXWc
2.32103	um^2	Vesicles Paraspeckle	0.000	1.000	110	200000818	200000080	siRNA-IMPa2-25 PSPC1-A488 IMPa2-A546 DAPI 8C2-siRNA-IMP-a2-a4 V2.00	0	10. siRNA-IMPa2-25 PSPC1-A488 DAPI IMPa2-A546_ah_TileScan_001 (Stage 34 of 49)	00-iZ3kU68ybHFwixxJLupXWc
1.95448	um^2	Vesicles Paraspeckle	0.000	1.000	110	200000819	200000081	siRNA-IMPa2-25 PSPC1-A488 IMPa2-A546 DAPI 8C2-siRNA-IMP-a2-a4 V2.00	0	10. siRNA-IMPa2-25 PSPC1-A488 DAPI IMPa2-A546_ah_TileScan_001 (Stage 34 of 49)	00-iZ3kU68ybHFwixxJLupXWc
1.50614	um^2	Vesicles Paraspeckle	0.000	1.000	110	200000820	200000082	siRNA-IMPa2-25 PSPC1-A488 IMPa2-A546 DAPI 8C2-siRNA-IMP-a2-a4 V2.00	0	10. siRNA-IMPa2-25 PSPC1-A488 DAPI IMPa2-A546_ah_TileScan_001 (Stage 34 of 49)	00-iZ3kU68ybHFwixxJLupXWc
1.08177	um^2	Vesicles Paraspeckle	0.000	1.000	110	200000821	200000083	siRNA-IMPa2-25 PSPC1-A488 IMPa2-A546 DAPI 8C2-siRNA-IMP-a2-a4 V2.00	0	10. siRNA-IMPa2-25 PSPC1-A488 DAPI IMPa2-A546_ah_TileScan_001 (Stage 34 of 49)	00-iZ3kU68ybHFwixxJLupXWc
2.10491	um^2	Vesicles Paraspeckle	0.000	1.000	110	200000822	200000084	siRNA-IMPa2-25 PSPC1-A488 IMPa2-A546 DAPI 8C2-siRNA-IMP-a2-a4 V2.00	0	10. siRNA-IMPa2-25 PSPC1-A488 DAPI IMPa2-A546_ah_TileScan_001 (Stage 34 of 49)	00-iZ3kU68ybHFwixxJLupXWc
2.14168	um^2	Vesicles Paraspeckle	0.000	1.000	110	200000823	200000085	siRNA-IMPa2-25 PSPC1-A488 IMPa2-A546 DAPI 8C2-siRNA-IMP-a2-a4 V2.00	0	10. siRNA-IMPa2-25 PSPC1-A488 DAPI IMPa2-A546_ah_TileScan_001 (Stage 34 of 49)	00-iZ3kU68ybHFwixxJLupXWc
1.50614	um^2	Vesicles Paraspeckle	0.000	1.000	110	200000824	200000086	siRNA-IMPa2-25 PSPC1-A488 IMPa2-A546 DAPI 8C2-siRNA-IMP-a2-a4 V2.00	0	10. siRNA-IMPa2-25 PSPC1-A488 DAPI IMPa2-A546_ah_TileScan_001 (Stage 34 of 49)	00-iZ3kU68ybHFwixxJLupXWc
2.56109	um^2	Vesicles Paraspeckle	0.000	1.000	110	200000825	200000087	siRNA-IMPa2-25 PSPC1-A488 IMPa2-A546 DAPI 8C2-siRNA-IMP-a2-a4 V2.00	0	10. siRNA-IMPa2-25 PSPC1-A488 DAPI IMPa2-A546_ah_TileScan_001 (Stage 34 of 49)	00-iZ3kU68ybHFwixxJLupXWc
4.24939	um^2	Vesicles Paraspeckle	0.000	1.000	110	200000826	200000088	siRNA-IMPa2-25 PSPC1-A488 IMPa2-A546 DAPI 8C2-siRNA-IMP-a2-a4 V2.00	0	10. siRNA-IMPa2-25 PSPC1-A488 DAPI IMPa2-A546_ah_TileScan_001 (Stage 34 of 49)	00-iZ3kU68ybHFwixxJLupXWc
2.49369	um^2	Vesicles Paraspeckle	0.000	1.000	110	200000827	200000089	siRNA-IMPa2-25 PSPC1-A488 IMPa2-A546 DAPI 8C2-siRNA-IMP-a2-a4 V2.00	0	10. siRNA-IMPa2-25 PSPC1-A488 DAPI IMPa2-A546_ah_TileScan_001 (Stage 34 of 49)	00-iZ3kU68ybHFwixxJLupXWc
4.01214	um^2	Vesicles Paraspeckle	0.000	1.000	110	200000828	200000090	siRNA-IMPa2-25 PSPC1-A488 IMPa2-A546 DAPI 8C2-siRNA-IMP-a2-a4 V2.00	0	10. siRNA-IMPa2-25 PSPC1-A488 DAPI IMPa2-A546_ah_TileScan_001 (Stage 34 of 49)	00-iZ3kU68ybHFwixxJLupXWc
4.42943	um^2	Vesicles Paraspeckle	0.000	1.000	110	200000829	200000091	siRNA-IMPa2-25 PSPC1-A488 IMPa2-A546 DAPI 8C2-siRNA-IMP-a2-a4 V2.00	0	10. siRNA-IMPa2-25 PSPC1-A488 DAPI IMPa2-A546_ah_TileScan_001 (Stage 34 of 49)	00-iZ3kU68ybHFwixxJLupXWc
2.72586	um^2	Vesicles Paraspeckle	0.000	1.000	110	200000830	200000092	siRNA-IMPa2-25 PSPC1-A488 IMPa2-A546 DAPI 8C2-siRNA-IMP-a2-a4 V2.00	0	10. siRNA-IMPa2-25 PSPC1-A488 DAPI IMPa2-A546_ah_TileScan_001 (Stage 34 of 49)	00-iZ3kU68ybHFwixxJLupXWc
2.0304	um^2	Vesicles Paraspeckle	0.000	1.000	110	200000831	200000093	siRNA-IMPa2-25 PSPC1-A488 IMPa2-A546 DAPI 8C2-siRNA-IMP-a2-a4 V2.00	0	10. siRNA-IMPa2-25 PSPC1-A488 DAPI IMPa2-A546_ah_TileScan_001 (Stage 34 of 49)	00-iZ3kU68ybHFwixxJLupXWc
0.469273	um^2	Vesicles Paraspeckle	0.000	1.000	110	200000832	200000094	siRNA-IMPa2-25 PSPC1-A488 IMPa2-A546 DAPI 8C2-siRNA-IMP-a2-a4 V2.00	0	10. siRNA-IMPa2-25 PSPC1-A488 DAPI IMPa2-A546_ah_TileScan_001 (Stage 34 of 49)	00-iZ3kU68ybHFwixxJLupXWc
1.02962	um^2	Vesicles Paraspeckle	0.000	1.000	110	200000833	200000095	siRNA-IMPa2-25 PSPC1-A488 IMPa2-A546 DAPI 8C2-siRNA-IMP-a2-a4 V2.00	0	10. siRNA-IMPa2-25 PSPC1-A488 DAPI IMPa2-A546_ah_TileScan_001 (Stage 34 of 49)	00-iZ3kU68ybHFwixxJLupXWc
0.80577	um^2	Vesicles Paraspeckle	0.000	1.000	110	200000834	200000096	siRNA-IMPa2-25 PSPC1-A488 IMPa2-A546 DAPI 8C2-siRNA-IMP-a2-a4 V2.00	0	10. siRNA-IMPa2-25 PSPC1-A488 DAPI IMPa2-A546_ah_TileScan_001 (Stage 34 of 49)	00-iZ3kU68ybHFwixxJLupXWc
3.98535	um^2	Vesicles Paraspeckle	0.000	1.000	111	200000835	200000097	siRNA-IMPa2-25 PSPC1-A488 IMPa2-A546 DAPI 8C2-siRNA-IMP-a2-a4 V2.00	0	10. siRNA-IMPa2-25 PSPC1-A488 DAPI IMPa2-A546_ah_TileScan_001 (Stage 34 of 49)	00-iZ3kU68ybHFwixxJLupXWc
4.11843	um^2	Vesicles Paraspeckle	0.000	1.000	111	200000836	200000098	siRNA-IMPa2-25 PSPC1-A488 IMPa2-A546 DAPI 8C2-siRNA-IMP-a2-a4 V2.00	0	10. siRNA-IMPa2-25 PSPC1-A488 DAPI IMPa2-A546_ah_TileScan_001 (Stage 34 of 49)	00-iZ3kU68ybHFwixxJLupXWc
0.921109	um^2	Vesicles Paraspeckle	0.000	1.000	112	200000837	200000099	siRNA-IMPa2-25 PSPC1-A488 IMPa2-A546 DAPI 8C2-siRNA-IMP-a2-a4 V2.00	0	10. siRNA-IMPa2-25 PSPC1-A488 DAPI IMPa2-A546_ah_TileScan_001 (Stage 34 of 49)	00-iZ3kU68ybHFwixxJLupXWc
2.59446	um^2	Vesicles Paraspeckle	0.000	1.000	112	200000838	200000100	siRNA-IMPa2-25 PSPC1-A488 IMPa2-A546 DAPI 8C2-siRNA-IMP-a2-a4 V2.00	0	10. siRNA-IMPa2-25 PSPC1-A488 DAPI IMPa2-A546_ah_TileScan_001 (Stage 34 of 49)	00-iZ3kU68ybHFwixxJLupXWc
0.864402	um^2	Vesicles Paraspeckle	0.000	1.000	112	200000839	200000101	siRNA-IMPa2-25 PSPC1-A488 IMPa2-A546 DAPI 8C2-siRNA-IMP-a2-a4 V2.00	0	10. siRNA-IMPa2-25 PSPC1-A488 DAPI IMPa2-A546_ah_TileScan_001 (Stage 34 of 49)	00-iZ3kU68ybHFwixxJLupXWc
1.37215	um^2	Vesicles Paraspeckle	0.000	1.000	113	200000840	200000102	siRNA-IMPa2-25 PSPC1-A488 IMPa2-A546 DAPI 8C2-siRNA-IMP-a2-a4 V2.00	0	10. siRNA-IMPa2-25 PSPC1-A488 DAPI IMPa2-A546_ah_TileScan_001 (Stage 34 of 49)	00-iZ3kU68ybHFwixxJLupXWc
0.74492	um^2	Vesicles Paraspeckle	0.000	1.000	113	200000841	200000103	siRNA-IMPa2-25 PSPC1-A488 IMPa2-A546 DAPI 8C2-siRNA-IMP-a2-a4 V2.00	0	10. siRNA-IMPa2-25 PSPC1-A488 DAPI IMPa2-A546_ah_TileScan_001 (Stage 34 of 49)	00-iZ3kU68ybHFwixxJLupXWc
1.99262	um^2	Vesicles Paraspeckle	0.000	1.000	113	200000842	200000104	siRNA-IMPa2-25 PSPC1-A488 IMPa2-A546 DAPI 8C2-siRNA-IMP-a2-a4 V2.00	0	10. siRNA-IMPa2-25 PSPC1-A488 DAPI IMPa2-A546_ah_TileScan_001 (Stage 34 of 49)	00-iZ3kU68ybHFwixxJLupXWc
1.99262	um^2	Vesicles Paraspeckle	0.000	1.000	113	200000843	200000105	siRNA-IMPa2-25 PSPC1-A488 IMPa2-A546 DAPI 8C2-siRNA-IMP-a2-a4 V2.00	0	10. siRNA-IMPa2-25 PSPC1-A488 DAPI IMPa2-A546_ah_TileScan_001 (Stage 34 of 49)	00-iZ3kU68ybHFwixxJLupXWc
3.48631	um^2	Vesicles Paraspeckle	0.000	1.000	113	200000844	200000106	siRNA-IMPa2-25 PSPC1-A488 IMPa2-A546 DAPI 8C2-siRNA-IMP-a2-a4 V2.00	0	10. siRNA-IMPa2-25 PSPC1-A488 DAPI IMPa2-A546_ah_TileScan_001 (Stage 34 of 49)	00-iZ3kU68ybHFwixxJLupXWc
1.59223	um^2	Vesicles Paraspeckle	0.000	1.000	113	200000845	200000107	siRNA-IMPa2-25 PSPC1-A488 IMPa2-A546 DAPI 8C2-siRNA-IMP-a2-a4 V2.00	0	10. siRNA-IMPa2-25 PSPC1-A488 DAPI IMPa2-A546_ah_TileScan_001 (Stage 34 of 49)	00-iZ3kU68ybHFwixxJLupXWc
3.10253	um^2	Vesicles Paraspeckle	0.000	1.000	113	200000846	200000108	siRNA-IMPa2-25 PSPC1-A488 IMPa2-A546 DAPI 8C2-siRNA-IMP-a2-a4 V2.00	0	10. siRNA-IMPa2-25 PSPC1-A488 DAPI IMPa2-A546_ah_TileScan_001 (Stage 34 of 49)	00-iZ3kU68ybHFwixxJLupXWc
2.35606	um^2	Vesicles Paraspeckle	0.000	1.000	113	200000847	200000109	siRNA-IMPa2-25 PSPC1-A488 IMPa2-A546 DAPI 8C2-siRNA-IMP-a2-a4 V2.00	0	10. siRNA-IMPa2-25 PSPC1-A488 DAPI IMPa2-A546_ah_TileScan_001 (Stage 34 of 49)	00-iZ3kU68ybHFwixxJLupXWc
2.69331	um^2	Vesicles Paraspeckle	0.000	1.000	113	200000848	200000110	siRNA-IMPa2-25 PSPC1-A488 IMPa2-A546 DAPI 8C2-siRNA-IMP-a2-a4 V2.00	0	10. siRNA-IMPa2-25 PSPC1-A488 DAPI IMPa2-A546_ah_TileScan_001 (Stage 34 of 49)	00-iZ3kU68ybHFwixxJLupXWc
4.03884	um^2	Vesicles Paraspeckle	0.000	1.000	114	200000849	200000111	siRNA-IMPa2-25 PSPC1-A488 IMPa2-A546 DAPI 8C2-siRNA-IMP-a2-a4 V2.00	0	10. siRNA-IMPa2-25 PSPC1-A488 DAPI IMPa2-A546_ah_TileScan_001 (Stage 34 of 49)	00-iZ3kU68ybHFwixxJLupXWc
0.295625	um^2	Vesicles Paraspeckle	0.000	1.000	114	200000850	200000112	siRNA-IMPa2-25 PSPC1-A488 IMPa2-A546 DAPI 8C2-siRNA-IMP-a2-a4 V2.00	0	10. siRNA-IMPa2-25 PSPC1-A488 DAPI IMPa2-A546_ah_TileScan_001 (Stage 34 of 49)	00-iZ3kU68ybHFwixxJLupXWc
1.67606	um^2	Vesicles Paraspeckle	0.000	1.000	114	200000851	200000113	siRNA-IMPa2-25 PSPC1-A488 IMPa2-A546 DAPI 8C2-siRNA-IMP-a2-a4 V2.00	0	10. siRNA-IMPa2-25 PSPC1-A488 DAPI IMPa2-A546_ah_TileScan_001 (Stage 34 of 49)	00-iZ3kU68ybHFwixxJLupXWc
2.14168	um^2	Vesicles Paraspeckle	0.000	1.000	114	200000852	200000114	siRNA-IMPa2-25 PSPC1-A488 IMPa2-A546 DAPI 8C2-siRNA-IMP-a2-a4 V2.00	0	10. siRNA-IMPa2-25 PSPC1-A488 DAPI IMPa2-A546_ah_TileScan_001 (Stage 34 of 49)	00-iZ3kU68ybHFwixxJLupXWc
2.0304	um^2	Vesicles Paraspeckle	0.000	1.000	114	200000853	200000115	siRNA-IMPa2-25 PSPC1-A488 IMPa2-A546 DAPI 8C2-siRNA-IMP-a2-a4 V2.00	0	10. siRNA-IMPa2-25 PSPC1-A488 DAPI IMPa2-A546_ah_TileScan_001 (Stage 34 of 49)	00-iZ3kU68ybHFwixxJLupXWc
3.28245	um^2	Vesicles Paraspeckle	0.000	1.000	114	200000854	200000116	siRNA-IMPa2-25 PSPC1-A488 IMPa2-A546 DAPI 8C2-siRNA-IMP-a2-a4 V2.00	0	10. siRNA-IMPa2-25 PSPC1-A488 DAPI IMPa2-A546_ah_TileScan_001 (Stage 34 of 49)	00-iZ3kU68ybHFwixxJLupXWc
0.544542	um^2	Vesicles Paraspeckle	0.000	1.000	114	200000855	200000117	siRNA-IMPa2-25 PSPC1-A488 IMPa2-A546 DAPI 8C2-siRNA-IMP-a2-a4 V2.00	0	10. siRNA-IMPa2-25 PSPC1-A488 DAPI IMPa2-A546_ah_TileScan_001 (Stage 34 of 49)	00-iZ3kU68ybHFwixxJLupXWc
4.30121	um^2	Vesicles Paraspeckle	0.000	1.000	114	200000856	200000118	siRNA-IMPa2-25 PSPC1-A488 IMPa2-A546 DAPI 8C2-siRNA-IMP-a2-a4 V2.00	0	10. siRNA-IMPa2-25 PSPC1-A488 DAPI IMPa2-A546_ah_TileScan_001 (Stage 34 of 49)	00-iZ3kU68ybHFwixxJLupXWc
3.45756	um^2	Vesicles Paraspeckle	0.000	1.000	114	200000857	200000119	siRNA-IMPa2-25 PSPC1-A488 IMPa2-A546 DAPI 8C2-siRNA-IMP-a2-a4 V2.00	0	10. siRNA-IMPa2-25 PSPC1-A488 DAPI IMPa2-A546_ah_TileScan_001 (Stage 34 of 49)	00-iZ3kU68ybHFwixxJLupXWc
0.921109	um^2	Vesicles Paraspeckle	0.000	1.000	114	200000858	200000120	siRNA-IMPa2-25 PSPC1-A488 IMPa2-A546 DAPI 8C2-siRNA-IMP-a2-a4 V2.00	0	10. siRNA-IMPa2-25 PSPC1-A488 DAPI IMPa2-A546_ah_TileScan_001 (Stage 34 of 49)	00-iZ3kU68ybHFwixxJLupXWc
2.85416	um^2	Vesicles Paraspeckle	0.000	1.000	114	200000859	200000121	siRNA-IMPa2-25 PSPC1-A488 IMPa2-A546 DAPI 8C2-siRNA-IMP-a2-a4 V2.00	0	10. siRNA-IMPa2-25 PSPC1-A488 DAPI IMPa2-A546_ah_TileScan_001 (Stage 34 of 49)	00-iZ3kU68ybHFwixxJLupXWc
2.42536	um^2	Vesicles Paraspeckle	0.000	1.000	114	200000860	200000122	siRNA-IMPa2-25 PSPC1-A488 IMPa2-A546 DAPI 8C2-siRNA-IMP-a2-a4 V2.00	0	10. siRNA-IMPa2-25 PSPC1-A488 DAPI IMPa2-A546_ah_TileScan_001 (Stage 34 of 49)	00-iZ3kU68ybHFwixxJLupXWc
2.42536	um^2	Vesicles Paraspeckle	0.000	1.000	114	200000861	200000123	siRNA-IMPa2-25 PSPC1-A488 IMPa2-A546 DAPI 8C2-siRNA-IMP-a2-a4 V2.00	0	10. siRNA-IMPa2-25 PSPC1-A488 DAPI IMPa2-A546_ah_TileScan_001 (Stage 34 of 49)	00-iZ3kU68ybHFwixxJLupXWc
2.62761	um^2	Vesicles Paraspeckle	0.000	1.000	114	200000862	200000124	siRNA-IMPa2-25 PSPC1-A488 IMPa2-A546 DAPI 8C2-siRNA-IMP-a2-a4 V2.00	0	10. siRNA-IMPa2-25 PSPC1-A488 DAPI IMPa2-A546_ah_TileScan_001 (Stage 34 of 49)	00-iZ3kU68ybHFwixxJLupXWc
2.25015	um^2	Vesicles Paraspeckle	0.000	1.000	114	200000863	200000125	siRNA-IMPa2-25 PSPC1-A488 IMPa2-A546 DAPI 8C2-siRNA-IMP-a2-a4 V2.00	0	10. siRNA-IMPa2-25 PSPC1-A488 DAPI IMPa2-A546_ah_TileScan_001 (Stage 34 of 49)	00-iZ3kU68ybHFwixxJLupXWc
1.59223	um^2	Vesicles Paraspeckle	0.000	1.000	115	200000864	200000126	siRNA-IMPa2-25 PSPC1-A488 IMPa2-A546 DAPI 8C2-siRNA-IMP-a2-a4 V2.00	0	10. siRNA-IMPa2-25 PSPC1-A488 DAPI IMPa2-A546_ah_TileScan_001 (Stage 34 of 49)	00-iZ3kU68ybHFwixxJLupXWc
1.13268	um^2	Vesicles Paraspeckle	0.000	1.000	115	200000865	200000127	siRNA-IMPa2-25 PSPC1-A488 IMPa2-A546 DAPI 8C2-siRNA-IMP-a2-a4 V2.00	0	10. siRNA-IMPa2-25 PSPC1-A488 DAPI IMPa2-A546_ah_TileScan_001 (Stage 34 of 49)	00-iZ3kU68ybHFwixxJLupXWc
1.99262	um^2	Vesicles Paraspeckle	0.000	1.000	115	200000866	200000128	siRNA-IMPa2-25 PSPC1-A488 IMPa2-A546 DAPI 8C2-siRNA-IMP-a2-a4 V2.00	0	10. siRNA-IMPa2-25 PSPC1-A488 DAPI IMPa2-A546_ah_TileScan_001 (Stage 34 of 49)	00-iZ3kU68ybHFwixxJLupXWc
2.10491	um^2	Vesicles Paraspeckle	0.000	1.000	115	200000867	200000129	siRNA-IMPa2-25 PSPC1-A488 IMPa2-A546 DAPI 8C2-siRNA-IMP-a2-a4 V2.00	0	10. siRNA-IMPa2-25 PSPC1-A488 DAPI IMPa2-A546_ah_TileScan_001 (Stage 34 of 49)	00-iZ3kU68ybHFwixxJLupXWc
2.79038	um^2	Vesicles Paraspeckle	0.000	1.000	115	200000868	200000130	siRNA-IMPa2-25 PSPC1-A488 IMPa2-A546 DAPI 8C2-siRNA-IMP-a2-a4 V2.00	0	10. siRNA-IMPa2-25 PSPC1-A488 DAPI IMPa2-A546_ah_TileScan_001 (Stage 34 of 49)	00-iZ3kU68ybHFwixxJLupXWc
1.46216	um^2	Vesicles Paraspeckle	0.000	1.000	115	200000869	200000131	siRNA-IMPa2-25 PSPC1-A488 IMPa2-A546 DAPI 8C2-siRNA-IMP-a2-a4 V2.00	0	10. siRNA-IMPa2-25 PSPC1-A488 DAPI IMPa2-A546_ah_TileScan_001 (Stage 34 of 49)	00-iZ3kU68ybHFwixxJLupXWc
3.22304	um^2	Vesicles Paraspeckle	0.000	1.000	115	200000870	200000132	siRNA-IMPa2-25 PSPC1-A488 IMPa2-A546 DAPI 8C2-siRNA-IMP-a2-a4 V2.00	0	10. siRNA-IMPa2-25 PSPC1-A488 DAPI IMPa2-A546_ah_TileScan_001 (Stage 34 of 49)	00-iZ3kU68ybHFwixxJLupXWc
1.08177	um^2	Vesicles Paraspeckle	0.000	1.000	115	200000871	200000133	siRNA-IMPa2-25 PSPC1-A488 IMPa2-A546 DAPI 8C2-siRNA-IMP-a2-a4 V2.00	0	10. siRNA-IMPa2-25 PSPC1-A488 DAPI IMPa2-A546_ah_TileScan_001 (Stage 34 of 49)	00-iZ3kU68ybHFwixxJLupXWc
1.50614	um^2	Vesicles Paraspeckle	0.000	1.000	115	200000872	200000134	siRNA-IMPa2-25 PSPC1-A488 IMPa2-A546 DAPI 8C2-siRNA-IMP-a2-a4 V2.00	0	10. siRNA-IMPa2-25 PSPC1-A488 DAPI IMPa2-A546_ah_TileScan_001 (Stage 34 of 49)	00-iZ3kU68ybHFwixxJLupXWc
2.66056	um^2	Vesicles Paraspeckle	0.000	1.000	115	200000873	200000135	siRNA-IMPa2-25 PSPC1-A488 IMPa2-A546 DAPI 8C2-siRNA-IMP-a2-a4 V2.00	0	10. siRNA-IMPa2-25 PSPC1-A488 DAPI IMPa2-A546_ah_TileScan_001 (Stage 34 of 49)	00-iZ3kU68ybHFwixxJLupXWc
1.37215	um^2	Vesicles Paraspeckle	0.000	1.000	115	200000874	200000136	siRNA-IMPa2-25 PSPC1-A488 IMPa2-A546 DAPI 8C2-siRNA-IMP-a2-a4 V2.00	0	10. siRNA-IMPa2-25 PSPC1-A488 DAPI IMPa2-A546_ah_TileScan_001 (Stage 34 of 49)	00-iZ3kU68ybHFwixxJLupXWc
3.10253	um^2	Vesicles Paraspeckle	0.000	1.000	115	200000875	200000137	siRNA-IMPa2-25 PSPC1-A488 IMPa2-A546 DAPI 8C2-siRNA-IMP-a2-a4 V2.00	0	10. siRNA-IMPa2-25 PSPC1-A488 DAPI IMPa2-A546_ah_TileScan_001 (Stage 34 of 49)	00-iZ3kU68ybHFwixxJLupXWc
2.49369	um^2	Vesicles Paraspeckle	0.000	1.000	115	200000876	200000138	siRNA-IMPa2-25 PSPC1-A488 IMPa2-A546 DAPI 8C2-siRNA-IMP-a2-a4 V2.00	0	10. siRNA-IMPa2-25 PSPC1-A488 DAPI IMPa2-A546_ah_TileScan_001 (Stage 34 of 49)	00-iZ3kU68ybHFwixxJLupXWc
1.83775	um^2	Vesicles Paraspeckle	0.000	1.000	115	200000877	200000139	siRNA-IMPa2-25 PSPC1-A488 IMPa2-A546 DAPI 8C2-siRNA-IMP-a2-a4 V2.00	0	10. siRNA-IMPa2-25 PSPC1-A488 DAPI IMPa2-A546_ah_TileScan_001 (Stage 34 of 49)	00-iZ3kU68ybHFwixxJLupXWc
4.6308	um^2	Vesicles Paraspeckle	0.000	1.000	115	200000878	200000140	siRNA-IMPa2-25 PSPC1-A488 IMPa2-A546 DAPI 8C2-siRNA-IMP-a2-a4 V2.00	0	10. siRNA-IMPa2-25 PSPC1-A488 DAPI IMPa2-A546_ah_TileScan_001 (Stage 34 of 49)	00-iZ3kU68ybHFwixxJLupXWc
2.45964	um^2	Vesicles Paraspeckle	0.000	1.000	115	200000879	200000141	siRNA-IMPa2-25 PSPC1-A488 IMPa2-A546 DAPI 8C2-siRNA-IMP-a2-a4 V2.00	0	10. siRNA-IMPa2-25 PSPC1-A488 DAPI IMPa2-A546_ah_TileScan_001 (Stage 34 of 49)	00-iZ3kU68ybHFwixxJLupXWc
0.544542	um^2	Vesicles Paraspeckle	0.000	1.000	115	200000880	200000142	siRNA-IMPa2-25 PSPC1-A488 IMPa2-A546 DAPI 8C2-siRNA-IMP-a2-a4 V2.00	0	10. siRNA-IMPa2-25 PSPC1-A488 DAPI IMPa2-A546_ah_TileScan_001 (Stage 34 of 49)	00-iZ3kU68ybHFwixxJLupXWc
2.14168	um^2	Vesicles Paraspeckle	0.000	1.000	115	200000881	200000143	siRNA-IMPa2-25 PSPC1-A488 IMPa2-A546 DAPI 8C2-siRNA-IMP-a2-a4 V2.00	0	10. siRNA-IMPa2-25 PSPC1-A488 DAPI IMPa2-A546_ah_TileScan_001 (Stage 34 of 49)	00-iZ3kU68ybHFwixxJLupXWc
1.87706	um^2	Vesicles Paraspeckle	0.000	1.000	115	200000882	200000144	siRNA-IMPa2-25 PSPC1-A488 IMPa2-A546 DAPI 8C2-siRNA-IMP-a2-a4 V2.00	0	10. siRNA-IMPa2-25 PSPC1-A488 DAPI IMPa2-A546_ah_TileScan_001 (Stage 34 of 49)	00-iZ3kU68ybHFwixxJLupXWc
3.22304	um^2	Vesicles Paraspeckle	0.000	1.000	115	200000883	200000145	siRNA-IMPa2-25 PSPC1-A488 IMPa2-A546 DAPI 8C2-siRNA-IMP-a2-a4 V2.00	0	10. siRNA-IMPa2-25 PSPC1-A488 DAPI IMPa2-A546_ah_TileScan_001 (Stage 34 of 49)	00-iZ3kU68ybHFwixxJLupXWc
2.66056	um^2	Vesicles Paraspeckle	0.000	1.000	115	200000884	200000146	siRNA-IMPa2-25 PSPC1-A488 IMPa2-A546 DAPI 8C2-siRNA-IMP-a2-a4 V2.00	0	10. siRNA-IMPa2-25 PSPC1-A488 DAPI IMPa2-A546_ah_TileScan_001 (Stage 34 of 49)	00-iZ3kU68ybHFwixxJLupXWc
0.74492	um^2	Vesicles Paraspeckle	0.000	1.000	115	200000885	200000147	siRNA-IMPa2-25 PSPC1-A488 IMPa2-A546 DAPI 8C2-siRNA-IMP-a2-a4 V2.00	0	10. siRNA-IMPa2-25 PSPC1-A488 DAPI IMPa2-A546_ah_TileScan_001 (Stage 34 of 49)	00-iZ3kU68ybHFwixxJLupXWc
3.0106	um^2	Vesicles Paraspeckle	0.000	1.000	115	200000886	200000148	siRNA-IMPa2-25 PSPC1-A488 IMPa2-A546 DAPI 8C2-siRNA-IMP-a2-a4 V2.00	0	10. siRNA-IMPa2-25 PSPC1-A488 DAPI IMPa2-A546_ah_TileScan_001 (Stage 34 of 49)	00-iZ3kU68ybHFwixxJLupXWc
0.74492	um^2	Vesicles Paraspeckle	0.000	1.000	115	200000887	200000149	siRNA-IMPa2-25 PSPC1-A488 IMPa2-A546 DAPI 8C2-siRNA-IMP-a2-a4 V2.00	0	10. siRNA-IMPa2-25 PSPC1-A488 DAPI IMPa2-A546_ah_TileScan_001 (Stage 34 of 49)	00-iZ3kU68ybHFwixxJLupXWc
2.62761	um^2	Vesicles Paraspeckle	0.000	1.000	115	200000888	200000150	siRNA-IMPa2-25 PSPC1-A488 IMPa2-A546 DAPI 8C2-siRNA-IMP-a2-a4 V2.00	0	10. siRNA-IMPa2-25 PSPC1-A488 DAPI IMPa2-A546_ah_TileScan_001 (Stage 34 of 49)	00-iZ3kU68ybHFwixxJLupXWc
1.79802	um^2	Vesicles Paraspeckle	0.000	1.000	115	200000889	200000151	siRNA-IMPa2-25 PSPC1-A488 IMPa2-A546 DAPI 8C2-siRNA-IMP-a2-a4 V2.00	0	10. siRNA-IMPa2-25 PSPC1-A488 DAPI IMPa2-A546_ah_TileScan_001 (Stage 34 of 49)	00-iZ3kU68ybHFwixxJLupXWc
4.09199	um^2	Vesicles Paraspeckle	0.000	1.000	115	200000890	200000152	siRNA-IMPa2-25 PSPC1-A488 IMPa2-A546 DAPI 8C2-siRNA-IMP-a2-a4 V2.00	0	10. siRNA-IMPa2-25 PSPC1-A488 DAPI IMPa2-A546_ah_TileScan_001 (Stage 34 of 49)	00-iZ3kU68ybHFwixxJLupXWc
3.60016	um^2	Vesicles Paraspeckle	0.000	1.000	116	200000891	200000000	siRNA-IMPa2-25 PSPC1-A488 IMPa2-A546 DAPI 8C2-siRNA-IMP-a2-a4 V2.00	0	10. siRNA-IMPa2-25 PSPC1-A488 DAPI IMPa2-A546_ai_TileScan_001 (Stage 35 of 49)	00-rDQvjzCbMMXSe7TBomDkTN
1.87706	um^2	Vesicles Paraspeckle	0.000	1.000	116	200000892	200000001	siRNA-IMPa2-25 PSPC1-A488 IMPa2-A546 DAPI 8C2-siRNA-IMP-a2-a4 V2.00	0	10. siRNA-IMPa2-25 PSPC1-A488 DAPI IMPa2-A546_ai_TileScan_001 (Stage 35 of 49)	00-rDQvjzCbMMXSe7TBomDkTN
0.544542	um^2	Vesicles Paraspeckle	0.000	1.000	116	200000893	200000002	siRNA-IMPa2-25 PSPC1-A488 IMPa2-A546 DAPI 8C2-siRNA-IMP-a2-a4 V2.00	0	10. siRNA-IMPa2-25 PSPC1-A488 DAPI IMPa2-A546_ai_TileScan_001 (Stage 35 of 49)	00-rDQvjzCbMMXSe7TBomDkTN
2.59446	um^2	Vesicles Paraspeckle	0.000	1.000	119	200000894	200000003	siRNA-IMPa2-25 PSPC1-A488 IMPa2-A546 DAPI 8C2-siRNA-IMP-a2-a4 V2.00	0	10. siRNA-IMPa2-25 PSPC1-A488 DAPI IMPa2-A546_ai_TileScan_001 (Stage 35 of 49)	00-rDQvjzCbMMXSe7TBomDkTN
1.83775	um^2	Vesicles Paraspeckle	0.000	1.000	119	200000895	200000004	siRNA-IMPa2-25 PSPC1-A488 IMPa2-A546 DAPI 8C2-siRNA-IMP-a2-a4 V2.00	0	10. siRNA-IMPa2-25 PSPC1-A488 DAPI IMPa2-A546_ai_TileScan_001 (Stage 35 of 49)	00-rDQvjzCbMMXSe7TBomDkTN
0.469273	um^2	Vesicles Paraspeckle	0.000	1.000	119	200000896	200000005	siRNA-IMPa2-25 PSPC1-A488 IMPa2-A546 DAPI 8C2-siRNA-IMP-a2-a4 V2.00	0	10. siRNA-IMPa2-25 PSPC1-A488 DAPI IMPa2-A546_ai_TileScan_001 (Stage 35 of 49)	00-rDQvjzCbMMXSe7TBomDkTN
0.976119	um^2	Vesicles Paraspeckle	0.000	1.000	119	200000897	200000006	siRNA-IMPa2-25 PSPC1-A488 IMPa2-A546 DAPI 8C2-siRNA-IMP-a2-a4 V2.00	0	10. siRNA-IMPa2-25 PSPC1-A488 DAPI IMPa2-A546_ai_TileScan_001 (Stage 35 of 49)	00-rDQvjzCbMMXSe7TBomDkTN
0.681474	um^2	Vesicles Paraspeckle	0.000	1.000	119	200000898	200000007	siRNA-IMPa2-25 PSPC1-A488 IMPa2-A546 DAPI 8C2-siRNA-IMP-a2-a4 V2.00	0	10. siRNA-IMPa2-25 PSPC1-A488 DAPI IMPa2-A546_ai_TileScan_001 (Stage 35 of 49)	00-rDQvjzCbMMXSe7TBomDkTN
0.80577	um^2	Vesicles Paraspeckle	0.000	1.000	119	200000899	200000008	siRNA-IMPa2-25 PSPC1-A488 IMPa2-A546 DAPI 8C2-siRNA-IMP-a2-a4 V2.00	0	10. siRNA-IMPa2-25 PSPC1-A488 DAPI IMPa2-A546_ai_TileScan_001 (Stage 35 of 49)	00-rDQvjzCbMMXSe7TBomDkTN
2.28573	um^2	Vesicles Paraspeckle	0.000	1.000	119	200000900	200000009	siRNA-IMPa2-25 PSPC1-A488 IMPa2-A546 DAPI 8C2-siRNA-IMP-a2-a4 V2.00	0	10. siRNA-IMPa2-25 PSPC1-A488 DAPI IMPa2-A546_ai_TileScan_001 (Stage 35 of 49)	00-rDQvjzCbMMXSe7TBomDkTN
1.63441	um^2	Vesicles Paraspeckle	0.000	1.000	119	200000901	200000010	siRNA-IMPa2-25 PSPC1-A488 IMPa2-A546 DAPI 8C2-siRNA-IMP-a2-a4 V2.00	0	10. siRNA-IMPa2-25 PSPC1-A488 DAPI IMPa2-A546_ai_TileScan_001 (Stage 35 of 49)	00-rDQvjzCbMMXSe7TBomDkTN
2.32103	um^2	Vesicles Paraspeckle	0.000	1.000	119	200000902	200000011	siRNA-IMPa2-25 PSPC1-A488 IMPa2-A546 DAPI 8C2-siRNA-IMP-a2-a4 V2.00	0	10. siRNA-IMPa2-25 PSPC1-A488 DAPI IMPa2-A546_ai_TileScan_001 (Stage 35 of 49)	00-rDQvjzCbMMXSe7TBomDkTN
2.69331	um^2	Vesicles Paraspeckle	0.000	1.000	120	200000903	200000012	siRNA-IMPa2-25 PSPC1-A488 IMPa2-A546 DAPI 8C2-siRNA-IMP-a2-a4 V2.00	0	10. siRNA-IMPa2-25 PSPC1-A488 DAPI IMPa2-A546_ai_TileScan_001 (Stage 35 of 49)	00-rDQvjzCbMMXSe7TBomDkTN
2.21429	um^2	Vesicles Paraspeckle	0.000	1.000	120	200000904	200000013	siRNA-IMPa2-25 PSPC1-A488 IMPa2-A546 DAPI 8C2-siRNA-IMP-a2-a4 V2.00	0	10. siRNA-IMPa2-25 PSPC1-A488 DAPI IMPa2-A546_ai_TileScan_001 (Stage 35 of 49)	00-rDQvjzCbMMXSe7TBomDkTN
2.14168	um^2	Vesicles Paraspeckle	0.000	1.000	120	200000905	200000014	siRNA-IMPa2-25 PSPC1-A488 IMPa2-A546 DAPI 8C2-siRNA-IMP-a2-a4 V2.00	0	10. siRNA-IMPa2-25 PSPC1-A488 DAPI IMPa2-A546_ai_TileScan_001 (Stage 35 of 49)	00-rDQvjzCbMMXSe7TBomDkTN
1.95448	um^2	Vesicles Paraspeckle	0.000	1.000	120	200000906	200000015	siRNA-IMPa2-25 PSPC1-A488 IMPa2-A546 DAPI 8C2-siRNA-IMP-a2-a4 V2.00	0	10. siRNA-IMPa2-25 PSPC1-A488 DAPI IMPa2-A546_ai_TileScan_001 (Stage 35 of 49)	00-rDQvjzCbMMXSe7TBomDkTN
2.45964	um^2	Vesicles Paraspeckle	0.000	1.000	120	200000907	200000016	siRNA-IMPa2-25 PSPC1-A488 IMPa2-A546 DAPI 8C2-siRNA-IMP-a2-a4 V2.00	0	10. siRNA-IMPa2-25 PSPC1-A488 DAPI IMPa2-A546_ai_TileScan_001 (Stage 35 of 49)	00-rDQvjzCbMMXSe7TBomDkTN
1.99262	um^2	Vesicles Paraspeckle	0.000	1.000	120	200000908	200000017	siRNA-IMPa2-25 PSPC1-A488 IMPa2-A546 DAPI 8C2-siRNA-IMP-a2-a4 V2.00	0	10. siRNA-IMPa2-25 PSPC1-A488 DAPI IMPa2-A546_ai_TileScan_001 (Stage 35 of 49)	00-rDQvjzCbMMXSe7TBomDkTN
1.87706	um^2	Vesicles Paraspeckle	0.000	1.000	120	200000909	200000018	siRNA-IMPa2-25 PSPC1-A488 IMPa2-A546 DAPI 8C2-siRNA-IMP-a2-a4 V2.00	0	10. siRNA-IMPa2-25 PSPC1-A488 DAPI IMPa2-A546_ai_TileScan_001 (Stage 35 of 49)	00-rDQvjzCbMMXSe7TBomDkTN
2.66056	um^2	Vesicles Paraspeckle	0.000	1.000	120	200000910	200000019	siRNA-IMPa2-25 PSPC1-A488 IMPa2-A546 DAPI 8C2-siRNA-IMP-a2-a4 V2.00	0	10. siRNA-IMPa2-25 PSPC1-A488 DAPI IMPa2-A546_ai_TileScan_001 (Stage 35 of 49)	00-rDQvjzCbMMXSe7TBomDkTN
3.0106	um^2	Vesicles Paraspeckle	0.000	1.000	120	200000911	200000020	siRNA-IMPa2-25 PSPC1-A488 IMPa2-A546 DAPI 8C2-siRNA-IMP-a2-a4 V2.00	0	10. siRNA-IMPa2-25 PSPC1-A488 DAPI IMPa2-A546_ai_TileScan_001 (Stage 35 of 49)	00-rDQvjzCbMMXSe7TBomDkTN
1.83775	um^2	Vesicles Paraspeckle	0.000	1.000	121	200000912	200000021	siRNA-IMPa2-25 PSPC1-A488 IMPa2-A546 DAPI 8C2-siRNA-IMP-a2-a4 V2.00	0	10. siRNA-IMPa2-25 PSPC1-A488 DAPI IMPa2-A546_ai_TileScan_001 (Stage 35 of 49)	00-rDQvjzCbMMXSe7TBomDkTN
2.17814	um^2	Vesicles Paraspeckle	0.000	1.000	121	200000913	200000022	siRNA-IMPa2-25 PSPC1-A488 IMPa2-A546 DAPI 8C2-siRNA-IMP-a2-a4 V2.00	0	10. siRNA-IMPa2-25 PSPC1-A488 DAPI IMPa2-A546_ai_TileScan_001 (Stage 35 of 49)	00-rDQvjzCbMMXSe7TBomDkTN
1.23125	um^2	Vesicles Paraspeckle	0.000	1.000	121	200000914	200000023	siRNA-IMPa2-25 PSPC1-A488 IMPa2-A546 DAPI 8C2-siRNA-IMP-a2-a4 V2.00	0	10. siRNA-IMPa2-25 PSPC1-A488 DAPI IMPa2-A546_ai_TileScan_001 (Stage 35 of 49)	00-rDQvjzCbMMXSe7TBomDkTN
2.62761	um^2	Vesicles Paraspeckle	0.000	1.000	121	200000915	200000024	siRNA-IMPa2-25 PSPC1-A488 IMPa2-A546 DAPI 8C2-siRNA-IMP-a2-a4 V2.00	0	10. siRNA-IMPa2-25 PSPC1-A488 DAPI IMPa2-A546_ai_TileScan_001 (Stage 35 of 49)	00-rDQvjzCbMMXSe7TBomDkTN
0.469273	um^2	Vesicles Paraspeckle	0.000	1.000	121	200000916	200000025	siRNA-IMPa2-25 PSPC1-A488 IMPa2-A546 DAPI 8C2-siRNA-IMP-a2-a4 V2.00	0	10. siRNA-IMPa2-25 PSPC1-A488 DAPI IMPa2-A546_ai_TileScan_001 (Stage 35 of 49)	00-rDQvjzCbMMXSe7TBomDkTN
0.61492	um^2	Vesicles Paraspeckle	0.000	1.000	121	200000917	200000026	siRNA-IMPa2-25 PSPC1-A488 IMPa2-A546 DAPI 8C2-siRNA-IMP-a2-a4 V2.00	0	10. siRNA-IMPa2-25 PSPC1-A488 DAPI IMPa2-A546_ai_TileScan_001 (Stage 35 of 49)	00-rDQvjzCbMMXSe7TBomDkTN
0.387377	um^2	Vesicles Paraspeckle	0.000	1.000	121	200000918	200000027	siRNA-IMPa2-25 PSPC1-A488 IMPa2-A546 DAPI 8C2-siRNA-IMP-a2-a4 V2.00	0	10. siRNA-IMPa2-25 PSPC1-A488 DAPI IMPa2-A546_ai_TileScan_001 (Stage 35 of 49)	00-rDQvjzCbMMXSe7TBomDkTN
0.469273	um^2	Vesicles Paraspeckle	0.000	1.000	121	200000919	200000028	siRNA-IMPa2-25 PSPC1-A488 IMPa2-A546 DAPI 8C2-siRNA-IMP-a2-a4 V2.00	0	10. siRNA-IMPa2-25 PSPC1-A488 DAPI IMPa2-A546_ai_TileScan_001 (Stage 35 of 49)	00-rDQvjzCbMMXSe7TBomDkTN
1.67606	um^2	Vesicles Paraspeckle	0.000	1.000	121	200000920	200000029	siRNA-IMPa2-25 PSPC1-A488 IMPa2-A546 DAPI 8C2-siRNA-IMP-a2-a4 V2.00	0	10. siRNA-IMPa2-25 PSPC1-A488 DAPI IMPa2-A546_ai_TileScan_001 (Stage 35 of 49)	00-rDQvjzCbMMXSe7TBomDkTN
3.0414	um^2	Vesicles Paraspeckle	0.000	1.000	121	200000921	200000030	siRNA-IMPa2-25 PSPC1-A488 IMPa2-A546 DAPI 8C2-siRNA-IMP-a2-a4 V2.00	0	10. siRNA-IMPa2-25 PSPC1-A488 DAPI IMPa2-A546_ai_TileScan_001 (Stage 35 of 49)	00-rDQvjzCbMMXSe7TBomDkTN
0.387377	um^2	Vesicles Paraspeckle	0.000	1.000	121	200000922	200000031	siRNA-IMPa2-25 PSPC1-A488 IMPa2-A546 DAPI 8C2-siRNA-IMP-a2-a4 V2.00	0	10. siRNA-IMPa2-25 PSPC1-A488 DAPI IMPa2-A546_ai_TileScan_001 (Stage 35 of 49)	00-rDQvjzCbMMXSe7TBomDkTN
0.544542	um^2	Vesicles Paraspeckle	0.000	1.000	121	200000923	200000032	siRNA-IMPa2-25 PSPC1-A488 IMPa2-A546 DAPI 8C2-siRNA-IMP-a2-a4 V2.00	0	10. siRNA-IMPa2-25 PSPC1-A488 DAPI IMPa2-A546_ai_TileScan_001 (Stage 35 of 49)	00-rDQvjzCbMMXSe7TBomDkTN
0.74492	um^2	Vesicles Paraspeckle	0.000	1.000	121	200000924	200000033	siRNA-IMPa2-25 PSPC1-A488 IMPa2-A546 DAPI 8C2-siRNA-IMP-a2-a4 V2.00	0	10. siRNA-IMPa2-25 PSPC1-A488 DAPI IMPa2-A546_ai_TileScan_001 (Stage 35 of 49)	00-rDQvjzCbMMXSe7TBomDkTN
1.91597	um^2	Vesicles Paraspeckle	0.000	1.000	121	200000925	200000034	siRNA-IMPa2-25 PSPC1-A488 IMPa2-A546 DAPI 8C2-siRNA-IMP-a2-a4 V2.00	0	10. siRNA-IMPa2-25 PSPC1-A488 DAPI IMPa2-A546_ai_TileScan_001 (Stage 35 of 49)	00-rDQvjzCbMMXSe7TBomDkTN
2.32103	um^2	Vesicles Paraspeckle	0.000	1.000	121	200000926	200000035	siRNA-IMPa2-25 PSPC1-A488 IMPa2-A546 DAPI 8C2-siRNA-IMP-a2-a4 V2.00	0	10. siRNA-IMPa2-25 PSPC1-A488 DAPI IMPa2-A546_ai_TileScan_001 (Stage 35 of 49)	00-rDQvjzCbMMXSe7TBomDkTN
1.08177	um^2	Vesicles Paraspeckle	0.000	1.000	121	200000927	200000036	siRNA-IMPa2-25 PSPC1-A488 IMPa2-A546 DAPI 8C2-siRNA-IMP-a2-a4 V2.00	0	10. siRNA-IMPa2-25 PSPC1-A488 DAPI IMPa2-A546_ai_TileScan_001 (Stage 35 of 49)	00-rDQvjzCbMMXSe7TBomDkTN
3.19312	um^2	Vesicles Paraspeckle	0.000	1.000	121	200000928	200000037	siRNA-IMPa2-25 PSPC1-A488 IMPa2-A546 DAPI 8C2-siRNA-IMP-a2-a4 V2.00	0	10. siRNA-IMPa2-25 PSPC1-A488 DAPI IMPa2-A546_ai_TileScan_001 (Stage 35 of 49)	00-rDQvjzCbMMXSe7TBomDkTN
2.85416	um^2	Vesicles Paraspeckle	0.000	1.000	121	200000929	200000038	siRNA-IMPa2-25 PSPC1-A488 IMPa2-A546 DAPI 8C2-siRNA-IMP-a2-a4 V2.00	0	10. siRNA-IMPa2-25 PSPC1-A488 DAPI IMPa2-A546_ai_TileScan_001 (Stage 35 of 49)	00-rDQvjzCbMMXSe7TBomDkTN
2.14168	um^2	Vesicles Paraspeckle	0.000	1.000	121	200000930	200000039	siRNA-IMPa2-25 PSPC1-A488 IMPa2-A546 DAPI 8C2-siRNA-IMP-a2-a4 V2.00	0	10. siRNA-IMPa2-25 PSPC1-A488 DAPI IMPa2-A546_ai_TileScan_001 (Stage 35 of 49)	00-rDQvjzCbMMXSe7TBomDkTN
1.59223	um^2	Vesicles Paraspeckle	0.000	1.000	122	200000931	200000040	siRNA-IMPa2-25 PSPC1-A488 IMPa2-A546 DAPI 8C2-siRNA-IMP-a2-a4 V2.00	0	10. siRNA-IMPa2-25 PSPC1-A488 DAPI IMPa2-A546_ai_TileScan_001 (Stage 35 of 49)	00-rDQvjzCbMMXSe7TBomDkTN
2.72586	um^2	Vesicles Paraspeckle	0.000	1.000	122	200000932	200000041	siRNA-IMPa2-25 PSPC1-A488 IMPa2-A546 DAPI 8C2-siRNA-IMP-a2-a4 V2.00	0	10. siRNA-IMPa2-25 PSPC1-A488 DAPI IMPa2-A546_ai_TileScan_001 (Stage 35 of 49)	00-rDQvjzCbMMXSe7TBomDkTN
1.02962	um^2	Vesicles Paraspeckle	0.000	1.000	122	200000933	200000042	siRNA-IMPa2-25 PSPC1-A488 IMPa2-A546 DAPI 8C2-siRNA-IMP-a2-a4 V2.00	0	10. siRNA-IMPa2-25 PSPC1-A488 DAPI IMPa2-A546_ai_TileScan_001 (Stage 35 of 49)	00-rDQvjzCbMMXSe7TBomDkTN
2.39084	um^2	Vesicles Paraspeckle	0.000	1.000	122	200000934	200000043	siRNA-IMPa2-25 PSPC1-A488 IMPa2-A546 DAPI 8C2-siRNA-IMP-a2-a4 V2.00	0	10. siRNA-IMPa2-25 PSPC1-A488 DAPI IMPa2-A546_ai_TileScan_001 (Stage 35 of 49)	00-rDQvjzCbMMXSe7TBomDkTN
3.13288	um^2	Vesicles Paraspeckle	0.000	1.000	122	200000935	200000044	siRNA-IMPa2-25 PSPC1-A488 IMPa2-A546 DAPI 8C2-siRNA-IMP-a2-a4 V2.00	0	10. siRNA-IMPa2-25 PSPC1-A488 DAPI IMPa2-A546_ai_TileScan_001 (Stage 35 of 49)	00-rDQvjzCbMMXSe7TBomDkTN
3.45756	um^2	Vesicles Paraspeckle	0.000	1.000	122	200000936	200000045	siRNA-IMPa2-25 PSPC1-A488 IMPa2-A546 DAPI 8C2-siRNA-IMP-a2-a4 V2.00	0	10. siRNA-IMPa2-25 PSPC1-A488 DAPI IMPa2-A546_ai_TileScan_001 (Stage 35 of 49)	00-rDQvjzCbMMXSe7TBomDkTN
3.87726	um^2	Vesicles Paraspeckle	0.000	1.000	122	200000937	200000046	siRNA-IMPa2-25 PSPC1-A488 IMPa2-A546 DAPI 8C2-siRNA-IMP-a2-a4 V2.00	0	10. siRNA-IMPa2-25 PSPC1-A488 DAPI IMPa2-A546_ai_TileScan_001 (Stage 35 of 49)	00-rDQvjzCbMMXSe7TBomDkTN
1.41751	um^2	Vesicles Paraspeckle	0.000	1.000	122	200000938	200000047	siRNA-IMPa2-25 PSPC1-A488 IMPa2-A546 DAPI 8C2-siRNA-IMP-a2-a4 V2.00	0	10. siRNA-IMPa2-25 PSPC1-A488 DAPI IMPa2-A546_ai_TileScan_001 (Stage 35 of 49)	00-rDQvjzCbMMXSe7TBomDkTN
1.91597	um^2	Vesicles Paraspeckle	0.000	1.000	123	200000939	200000048	siRNA-IMPa2-25 PSPC1-A488 IMPa2-A546 DAPI 8C2-siRNA-IMP-a2-a4 V2.00	0	10. siRNA-IMPa2-25 PSPC1-A488 DAPI IMPa2-A546_ai_TileScan_001 (Stage 35 of 49)	00-rDQvjzCbMMXSe7TBomDkTN
1.32602	um^2	Vesicles Paraspeckle	0.000	1.000	123	200000940	200000049	siRNA-IMPa2-25 PSPC1-A488 IMPa2-A546 DAPI 8C2-siRNA-IMP-a2-a4 V2.00	0	10. siRNA-IMPa2-25 PSPC1-A488 DAPI IMPa2-A546_ai_TileScan_001 (Stage 35 of 49)	00-rDQvjzCbMMXSe7TBomDkTN
1.37215	um^2	Vesicles Paraspeckle	0.000	1.000	123	200000941	200000050	siRNA-IMPa2-25 PSPC1-A488 IMPa2-A546 DAPI 8C2-siRNA-IMP-a2-a4 V2.00	0	10. siRNA-IMPa2-25 PSPC1-A488 DAPI IMPa2-A546_ai_TileScan_001 (Stage 35 of 49)	00-rDQvjzCbMMXSe7TBomDkTN
2.82236	um^2	Vesicles Paraspeckle	0.000	1.000	123	200000942	200000051	siRNA-IMPa2-25 PSPC1-A488 IMPa2-A546 DAPI 8C2-siRNA-IMP-a2-a4 V2.00	0	10. siRNA-IMPa2-25 PSPC1-A488 DAPI IMPa2-A546_ai_TileScan_001 (Stage 35 of 49)	00-rDQvjzCbMMXSe7TBomDkTN
0.295625	um^2	Vesicles Paraspeckle	0.000	1.000	123	200000943	200000052	siRNA-IMPa2-25 PSPC1-A488 IMPa2-A546 DAPI 8C2-siRNA-IMP-a2-a4 V2.00	0	10. siRNA-IMPa2-25 PSPC1-A488 DAPI IMPa2-A546_ai_TileScan_001 (Stage 35 of 49)	00-rDQvjzCbMMXSe7TBomDkTN
1.18248	um^2	Vesicles Paraspeckle	0.000	1.000	123	200000944	200000053	siRNA-IMPa2-25 PSPC1-A488 IMPa2-A546 DAPI 8C2-siRNA-IMP-a2-a4 V2.00	0	10. siRNA-IMPa2-25 PSPC1-A488 DAPI IMPa2-A546_ai_TileScan_001 (Stage 35 of 49)	00-rDQvjzCbMMXSe7TBomDkTN
0.74492	um^2	Vesicles Paraspeckle	0.000	1.000	123	200000945	200000054	siRNA-IMPa2-25 PSPC1-A488 IMPa2-A546 DAPI 8C2-siRNA-IMP-a2-a4 V2.00	0	10. siRNA-IMPa2-25 PSPC1-A488 DAPI IMPa2-A546_ai_TileScan_001 (Stage 35 of 49)	00-rDQvjzCbMMXSe7TBomDkTN
0.976119	um^2	Vesicles Paraspeckle	0.000	1.000	124	200000946	200000055	siRNA-IMPa2-25 PSPC1-A488 IMPa2-A546 DAPI 8C2-siRNA-IMP-a2-a4 V2.00	0	10. siRNA-IMPa2-25 PSPC1-A488 DAPI IMPa2-A546_ai_TileScan_001 (Stage 35 of 49)	00-rDQvjzCbMMXSe7TBomDkTN
1.83775	um^2	Vesicles Paraspeckle	0.000	1.000	124	200000947	200000056	siRNA-IMPa2-25 PSPC1-A488 IMPa2-A546 DAPI 8C2-siRNA-IMP-a2-a4 V2.00	0	10. siRNA-IMPa2-25 PSPC1-A488 DAPI IMPa2-A546_ai_TileScan_001 (Stage 35 of 49)	00-rDQvjzCbMMXSe7TBomDkTN
3.95846	um^2	Vesicles Paraspeckle	0.000	1.000	124	200000948	200000057	siRNA-IMPa2-25 PSPC1-A488 IMPa2-A546 DAPI 8C2-siRNA-IMP-a2-a4 V2.00	0	10. siRNA-IMPa2-25 PSPC1-A488 DAPI IMPa2-A546_ai_TileScan_001 (Stage 35 of 49)	00-rDQvjzCbMMXSe7TBomDkTN
1.99262	um^2	Vesicles Paraspeckle	0.000	1.000	124	200000949	200000058	siRNA-IMPa2-25 PSPC1-A488 IMPa2-A546 DAPI 8C2-siRNA-IMP-a2-a4 V2.00	0	10. siRNA-IMPa2-25 PSPC1-A488 DAPI IMPa2-A546_ai_TileScan_001 (Stage 35 of 49)	00-rDQvjzCbMMXSe7TBomDkTN
2.42536	um^2	Vesicles Paraspeckle	0.000	1.000	124	200000950	200000059	siRNA-IMPa2-25 PSPC1-A488 IMPa2-A546 DAPI 8C2-siRNA-IMP-a2-a4 V2.00	0	10. siRNA-IMPa2-25 PSPC1-A488 DAPI IMPa2-A546_ai_TileScan_001 (Stage 35 of 49)	00-rDQvjzCbMMXSe7TBomDkTN
3.34133	um^2	Vesicles Paraspeckle	0.000	1.000	124	200000951	200000060	siRNA-IMPa2-25 PSPC1-A488 IMPa2-A546 DAPI 8C2-siRNA-IMP-a2-a4 V2.00	0	10. siRNA-IMPa2-25 PSPC1-A488 DAPI IMPa2-A546_ai_TileScan_001 (Stage 35 of 49)	00-rDQvjzCbMMXSe7TBomDkTN
1.99262	um^2	Vesicles Paraspeckle	0.000	1.000	124	200000952	200000061	siRNA-IMPa2-25 PSPC1-A488 IMPa2-A546 DAPI 8C2-siRNA-IMP-a2-a4 V2.00	0	10. siRNA-IMPa2-25 PSPC1-A488 DAPI IMPa2-A546_ai_TileScan_001 (Stage 35 of 49)	00-rDQvjzCbMMXSe7TBomDkTN
1.50614	um^2	Vesicles Paraspeckle	0.000	1.000	124	200000953	200000062	siRNA-IMPa2-25 PSPC1-A488 IMPa2-A546 DAPI 8C2-siRNA-IMP-a2-a4 V2.00	0	10. siRNA-IMPa2-25 PSPC1-A488 DAPI IMPa2-A546_ai_TileScan_001 (Stage 35 of 49)	00-rDQvjzCbMMXSe7TBomDkTN
2.10491	um^2	Vesicles Paraspeckle	0.000	1.000	124	200000954	200000063	siRNA-IMPa2-25 PSPC1-A488 IMPa2-A546 DAPI 8C2-siRNA-IMP-a2-a4 V2.00	0	10. siRNA-IMPa2-25 PSPC1-A488 DAPI IMPa2-A546_ai_TileScan_001 (Stage 35 of 49)	00-rDQvjzCbMMXSe7TBomDkTN
3.10253	um^2	Vesicles Paraspeckle	0.000	1.000	124	200000955	200000064	siRNA-IMPa2-25 PSPC1-A488 IMPa2-A546 DAPI 8C2-siRNA-IMP-a2-a4 V2.00	0	10. siRNA-IMPa2-25 PSPC1-A488 DAPI IMPa2-A546_ai_TileScan_001 (Stage 35 of 49)	00-rDQvjzCbMMXSe7TBomDkTN
0.295625	um^2	Vesicles Paraspeckle	0.000	1.000	124	200000956	200000065	siRNA-IMPa2-25 PSPC1-A488 IMPa2-A546 DAPI 8C2-siRNA-IMP-a2-a4 V2.00	0	10. siRNA-IMPa2-25 PSPC1-A488 DAPI IMPa2-A546_ai_TileScan_001 (Stage 35 of 49)	00-rDQvjzCbMMXSe7TBomDkTN
2.25015	um^2	Vesicles Paraspeckle	0.000	1.000	124	200000957	200000066	siRNA-IMPa2-25 PSPC1-A488 IMPa2-A546 DAPI 8C2-siRNA-IMP-a2-a4 V2.00	0	10. siRNA-IMPa2-25 PSPC1-A488 DAPI IMPa2-A546_ai_TileScan_001 (Stage 35 of 49)	00-rDQvjzCbMMXSe7TBomDkTN
2.32103	um^2	Vesicles Paraspeckle	0.000	1.000	124	200000958	200000067	siRNA-IMPa2-25 PSPC1-A488 IMPa2-A546 DAPI 8C2-siRNA-IMP-a2-a4 V2.00	0	10. siRNA-IMPa2-25 PSPC1-A488 DAPI IMPa2-A546_ai_TileScan_001 (Stage 35 of 49)	00-rDQvjzCbMMXSe7TBomDkTN
1.23125	um^2	Vesicles Paraspeckle	0.000	1.000	124	200000959	200000068	siRNA-IMPa2-25 PSPC1-A488 IMPa2-A546 DAPI 8C2-siRNA-IMP-a2-a4 V2.00	0	10. siRNA-IMPa2-25 PSPC1-A488 DAPI IMPa2-A546_ai_TileScan_001 (Stage 35 of 49)	00-rDQvjzCbMMXSe7TBomDkTN
1.02962	um^2	Vesicles Paraspeckle	0.000	1.000	124	200000960	200000069	siRNA-IMPa2-25 PSPC1-A488 IMPa2-A546 DAPI 8C2-siRNA-IMP-a2-a4 V2.00	0	10. siRNA-IMPa2-25 PSPC1-A488 DAPI IMPa2-A546_ai_TileScan_001 (Stage 35 of 49)	00-rDQvjzCbMMXSe7TBomDkTN
0.469273	um^2	Vesicles Paraspeckle	0.000	1.000	124	200000961	200000070	siRNA-IMPa2-25 PSPC1-A488 IMPa2-A546 DAPI 8C2-siRNA-IMP-a2-a4 V2.00	0	10. siRNA-IMPa2-25 PSPC1-A488 DAPI IMPa2-A546_ai_TileScan_001 (Stage 35 of 49)	00-rDQvjzCbMMXSe7TBomDkTN
4.09199	um^2	Vesicles Paraspeckle	0.000	1.000	124	200000962	200000071	siRNA-IMPa2-25 PSPC1-A488 IMPa2-A546 DAPI 8C2-siRNA-IMP-a2-a4 V2.00	0	10. siRNA-IMPa2-25 PSPC1-A488 DAPI IMPa2-A546_ai_TileScan_001 (Stage 35 of 49)	00-rDQvjzCbMMXSe7TBomDkTN
3.10253	um^2	Vesicles Paraspeckle	0.000	1.000	124	200000963	200000072	siRNA-IMPa2-25 PSPC1-A488 IMPa2-A546 DAPI 8C2-siRNA-IMP-a2-a4 V2.00	0	10. siRNA-IMPa2-25 PSPC1-A488 DAPI IMPa2-A546_ai_TileScan_001 (Stage 35 of 49)	00-rDQvjzCbMMXSe7TBomDkTN
0.681474	um^2	Vesicles Paraspeckle	0.000	1.000	124	200000964	200000073	siRNA-IMPa2-25 PSPC1-A488 IMPa2-A546 DAPI 8C2-siRNA-IMP-a2-a4 V2.00	0	10. siRNA-IMPa2-25 PSPC1-A488 DAPI IMPa2-A546_ai_TileScan_001 (Stage 35 of 49)	00-rDQvjzCbMMXSe7TBomDkTN
0.469273	um^2	Vesicles Paraspeckle	0.000	1.000	124	200000965	200000074	siRNA-IMPa2-25 PSPC1-A488 IMPa2-A546 DAPI 8C2-siRNA-IMP-a2-a4 V2.00	0	10. siRNA-IMPa2-25 PSPC1-A488 DAPI IMPa2-A546_ai_TileScan_001 (Stage 35 of 49)	00-rDQvjzCbMMXSe7TBomDkTN
2.21429	um^2	Vesicles Paraspeckle	0.000	1.000	124	200000966	200000075	siRNA-IMPa2-25 PSPC1-A488 IMPa2-A546 DAPI 8C2-siRNA-IMP-a2-a4 V2.00	0	10. siRNA-IMPa2-25 PSPC1-A488 DAPI IMPa2-A546_ai_TileScan_001 (Stage 35 of 49)	00-rDQvjzCbMMXSe7TBomDkTN
0.295625	um^2	Vesicles Paraspeckle	0.000	1.000	124	200000967	200000076	siRNA-IMPa2-25 PSPC1-A488 IMPa2-A546 DAPI 8C2-siRNA-IMP-a2-a4 V2.00	0	10. siRNA-IMPa2-25 PSPC1-A488 DAPI IMPa2-A546_ai_TileScan_001 (Stage 35 of 49)	00-rDQvjzCbMMXSe7TBomDkTN
0.80577	um^2	Vesicles Paraspeckle	0.000	1.000	124	200000968	200000077	siRNA-IMPa2-25 PSPC1-A488 IMPa2-A546 DAPI 8C2-siRNA-IMP-a2-a4 V2.00	0	10. siRNA-IMPa2-25 PSPC1-A488 DAPI IMPa2-A546_ai_TileScan_001 (Stage 35 of 49)	00-rDQvjzCbMMXSe7TBomDkTN
1.75784	um^2	Vesicles Paraspeckle	0.000	1.000	125	200000969	200000078	siRNA-IMPa2-25 PSPC1-A488 IMPa2-A546 DAPI 8C2-siRNA-IMP-a2-a4 V2.00	0	10. siRNA-IMPa2-25 PSPC1-A488 DAPI IMPa2-A546_ai_TileScan_001 (Stage 35 of 49)	00-rDQvjzCbMMXSe7TBomDkTN
2.14168	um^2	Vesicles Paraspeckle	0.000	1.000	125	200000970	200000079	siRNA-IMPa2-25 PSPC1-A488 IMPa2-A546 DAPI 8C2-siRNA-IMP-a2-a4 V2.00	0	10. siRNA-IMPa2-25 PSPC1-A488 DAPI IMPa2-A546_ai_TileScan_001 (Stage 35 of 49)	00-rDQvjzCbMMXSe7TBomDkTN
2.06782	um^2	Vesicles Paraspeckle	0.000	1.000	125	200000971	200000080	siRNA-IMPa2-25 PSPC1-A488 IMPa2-A546 DAPI 8C2-siRNA-IMP-a2-a4 V2.00	0	10. siRNA-IMPa2-25 PSPC1-A488 DAPI IMPa2-A546_ai_TileScan_001 (Stage 35 of 49)	00-rDQvjzCbMMXSe7TBomDkTN
3.10253	um^2	Vesicles Paraspeckle	0.000	1.000	125	200000972	200000081	siRNA-IMPa2-25 PSPC1-A488 IMPa2-A546 DAPI 8C2-siRNA-IMP-a2-a4 V2.00	0	10. siRNA-IMPa2-25 PSPC1-A488 DAPI IMPa2-A546_ai_TileScan_001 (Stage 35 of 49)	00-rDQvjzCbMMXSe7TBomDkTN
1.79802	um^2	Vesicles Paraspeckle	0.000	1.000	125	200000973	200000082	siRNA-IMPa2-25 PSPC1-A488 IMPa2-A546 DAPI 8C2-siRNA-IMP-a2-a4 V2.00	0	10. siRNA-IMPa2-25 PSPC1-A488 DAPI IMPa2-A546_ai_TileScan_001 (Stage 35 of 49)	00-rDQvjzCbMMXSe7TBomDkTN
1.67606	um^2	Vesicles Paraspeckle	0.000	1.000	125	200000974	200000083	siRNA-IMPa2-25 PSPC1-A488 IMPa2-A546 DAPI 8C2-siRNA-IMP-a2-a4 V2.00	0	10. siRNA-IMPa2-25 PSPC1-A488 DAPI IMPa2-A546_ai_TileScan_001 (Stage 35 of 49)	00-rDQvjzCbMMXSe7TBomDkTN
2.82236	um^2	Vesicles Paraspeckle	0.000	1.000	126	200000975	200000084	siRNA-IMPa2-25 PSPC1-A488 IMPa2-A546 DAPI 8C2-siRNA-IMP-a2-a4 V2.00	0	10. siRNA-IMPa2-25 PSPC1-A488 DAPI IMPa2-A546_ai_TileScan_001 (Stage 35 of 49)	00-rDQvjzCbMMXSe7TBomDkTN
1.91597	um^2	Vesicles Paraspeckle	0.000	1.000	126	200000976	200000085	siRNA-IMPa2-25 PSPC1-A488 IMPa2-A546 DAPI 8C2-siRNA-IMP-a2-a4 V2.00	0	10. siRNA-IMPa2-25 PSPC1-A488 DAPI IMPa2-A546_ai_TileScan_001 (Stage 35 of 49)	00-rDQvjzCbMMXSe7TBomDkTN
1.18248	um^2	Vesicles Paraspeckle	0.000	1.000	126	200000977	200000086	siRNA-IMPa2-25 PSPC1-A488 IMPa2-A546 DAPI 8C2-siRNA-IMP-a2-a4 V2.00	0	10. siRNA-IMPa2-25 PSPC1-A488 DAPI IMPa2-A546_ai_TileScan_001 (Stage 35 of 49)	00-rDQvjzCbMMXSe7TBomDkTN
1.02962	um^2	Vesicles Paraspeckle	0.000	1.000	126	200000978	200000087	siRNA-IMPa2-25 PSPC1-A488 IMPa2-A546 DAPI 8C2-siRNA-IMP-a2-a4 V2.00	0	10. siRNA-IMPa2-25 PSPC1-A488 DAPI IMPa2-A546_ai_TileScan_001 (Stage 35 of 49)	00-rDQvjzCbMMXSe7TBomDkTN
3.22304	um^2	Vesicles Paraspeckle	0.000	1.000	126	200000979	200000088	siRNA-IMPa2-25 PSPC1-A488 IMPa2-A546 DAPI 8C2-siRNA-IMP-a2-a4 V2.00	0	10. siRNA-IMPa2-25 PSPC1-A488 DAPI IMPa2-A546_ai_TileScan_001 (Stage 35 of 49)	00-rDQvjzCbMMXSe7TBomDkTN
3.54347	um^2	Vesicles Paraspeckle	0.000	1.000	126	200000980	200000089	siRNA-IMPa2-25 PSPC1-A488 IMPa2-A546 DAPI 8C2-siRNA-IMP-a2-a4 V2.00	0	10. siRNA-IMPa2-25 PSPC1-A488 DAPI IMPa2-A546_ai_TileScan_001 (Stage 35 of 49)	00-rDQvjzCbMMXSe7TBomDkTN
3.90442	um^2	Vesicles Paraspeckle	0.000	1.000	126	200000981	200000090	siRNA-IMPa2-25 PSPC1-A488 IMPa2-A546 DAPI 8C2-siRNA-IMP-a2-a4 V2.00	0	10. siRNA-IMPa2-25 PSPC1-A488 DAPI IMPa2-A546_ai_TileScan_001 (Stage 35 of 49)	00-rDQvjzCbMMXSe7TBomDkTN
4.32701	um^2	Vesicles Paraspeckle	0.000	1.000	126	200000982	200000091	siRNA-IMPa2-25 PSPC1-A488 IMPa2-A546 DAPI 8C2-siRNA-IMP-a2-a4 V2.00	0	10. siRNA-IMPa2-25 PSPC1-A488 DAPI IMPa2-A546_ai_TileScan_001 (Stage 35 of 49)	00-rDQvjzCbMMXSe7TBomDkTN
2.5275	um^2	Vesicles Paraspeckle	0.000	1.000	127	200000983	200000092	siRNA-IMPa2-25 PSPC1-A488 IMPa2-A546 DAPI 8C2-siRNA-IMP-a2-a4 V2.00	0	10. siRNA-IMPa2-25 PSPC1-A488 DAPI IMPa2-A546_ai_TileScan_001 (Stage 35 of 49)	00-rDQvjzCbMMXSe7TBomDkTN
3.82265	um^2	Vesicles Paraspeckle	0.000	1.000	127	200000984	200000093	siRNA-IMPa2-25 PSPC1-A488 IMPa2-A546 DAPI 8C2-siRNA-IMP-a2-a4 V2.00	0	10. siRNA-IMPa2-25 PSPC1-A488 DAPI IMPa2-A546_ai_TileScan_001 (Stage 35 of 49)	00-rDQvjzCbMMXSe7TBomDkTN
1.87706	um^2	Vesicles Paraspeckle	0.000	1.000	127	200000985	200000094	siRNA-IMPa2-25 PSPC1-A488 IMPa2-A546 DAPI 8C2-siRNA-IMP-a2-a4 V2.00	0	10. siRNA-IMPa2-25 PSPC1-A488 DAPI IMPa2-A546_ai_TileScan_001 (Stage 35 of 49)	00-rDQvjzCbMMXSe7TBomDkTN
1.83775	um^2	Vesicles Paraspeckle	0.000	1.000	127	200000986	200000095	siRNA-IMPa2-25 PSPC1-A488 IMPa2-A546 DAPI 8C2-siRNA-IMP-a2-a4 V2.00	0	10. siRNA-IMPa2-25 PSPC1-A488 DAPI IMPa2-A546_ai_TileScan_001 (Stage 35 of 49)	00-rDQvjzCbMMXSe7TBomDkTN
3.28245	um^2	Vesicles Paraspeckle	0.000	1.000	127	200000987	200000096	siRNA-IMPa2-25 PSPC1-A488 IMPa2-A546 DAPI 8C2-siRNA-IMP-a2-a4 V2.00	0	10. siRNA-IMPa2-25 PSPC1-A488 DAPI IMPa2-A546_ai_TileScan_001 (Stage 35 of 49)	00-rDQvjzCbMMXSe7TBomDkTN
1.79802	um^2	Vesicles Paraspeckle	0.000	1.000	127	200000988	200000097	siRNA-IMPa2-25 PSPC1-A488 IMPa2-A546 DAPI 8C2-siRNA-IMP-a2-a4 V2.00	0	10. siRNA-IMPa2-25 PSPC1-A488 DAPI IMPa2-A546_ai_TileScan_001 (Stage 35 of 49)	00-rDQvjzCbMMXSe7TBomDkTN
2.06782	um^2	Vesicles Paraspeckle	0.000	1.000	127	200000989	200000098	siRNA-IMPa2-25 PSPC1-A488 IMPa2-A546 DAPI 8C2-siRNA-IMP-a2-a4 V2.00	0	10. siRNA-IMPa2-25 PSPC1-A488 DAPI IMPa2-A546_ai_TileScan_001 (Stage 35 of 49)	00-rDQvjzCbMMXSe7TBomDkTN
1.95448	um^2	Vesicles Paraspeckle	0.000	1.000	127	200000990	200000099	siRNA-IMPa2-25 PSPC1-A488 IMPa2-A546 DAPI 8C2-siRNA-IMP-a2-a4 V2.00	0	10. siRNA-IMPa2-25 PSPC1-A488 DAPI IMPa2-A546_ai_TileScan_001 (Stage 35 of 49)	00-rDQvjzCbMMXSe7TBomDkTN
1.41751	um^2	Vesicles Paraspeckle	0.000	1.000	127	200000991	200000100	siRNA-IMPa2-25 PSPC1-A488 IMPa2-A546 DAPI 8C2-siRNA-IMP-a2-a4 V2.00	0	10. siRNA-IMPa2-25 PSPC1-A488 DAPI IMPa2-A546_ai_TileScan_001 (Stage 35 of 49)	00-rDQvjzCbMMXSe7TBomDkTN
0.387377	um^2	Vesicles Paraspeckle	0.000	1.000	127	200000992	200000101	siRNA-IMPa2-25 PSPC1-A488 IMPa2-A546 DAPI 8C2-siRNA-IMP-a2-a4 V2.00	0	10. siRNA-IMPa2-25 PSPC1-A488 DAPI IMPa2-A546_ai_TileScan_001 (Stage 35 of 49)	00-rDQvjzCbMMXSe7TBomDkTN
0.61492	um^2	Vesicles Paraspeckle	0.000	1.000	127	200000993	200000102	siRNA-IMPa2-25 PSPC1-A488 IMPa2-A546 DAPI 8C2-siRNA-IMP-a2-a4 V2.00	0	10. siRNA-IMPa2-25 PSPC1-A488 DAPI IMPa2-A546_ai_TileScan_001 (Stage 35 of 49)	00-rDQvjzCbMMXSe7TBomDkTN
0.976119	um^2	Vesicles Paraspeckle	0.000	1.000	127	200000994	200000103	siRNA-IMPa2-25 PSPC1-A488 IMPa2-A546 DAPI 8C2-siRNA-IMP-a2-a4 V2.00	0	10. siRNA-IMPa2-25 PSPC1-A488 DAPI IMPa2-A546_ai_TileScan_001 (Stage 35 of 49)	00-rDQvjzCbMMXSe7TBomDkTN
1.23125	um^2	Vesicles Paraspeckle	0.000	1.000	127	200000995	200000104	siRNA-IMPa2-25 PSPC1-A488 IMPa2-A546 DAPI 8C2-siRNA-IMP-a2-a4 V2.00	0	10. siRNA-IMPa2-25 PSPC1-A488 DAPI IMPa2-A546_ai_TileScan_001 (Stage 35 of 49)	00-rDQvjzCbMMXSe7TBomDkTN
1.18248	um^2	Vesicles Paraspeckle	0.000	1.000	127	200000996	200000105	siRNA-IMPa2-25 PSPC1-A488 IMPa2-A546 DAPI 8C2-siRNA-IMP-a2-a4 V2.00	0	10. siRNA-IMPa2-25 PSPC1-A488 DAPI IMPa2-A546_ai_TileScan_001 (Stage 35 of 49)	00-rDQvjzCbMMXSe7TBomDkTN
1.99262	um^2	Vesicles Paraspeckle	0.000	1.000	127	200000997	200000106	siRNA-IMPa2-25 PSPC1-A488 IMPa2-A546 DAPI 8C2-siRNA-IMP-a2-a4 V2.00	0	10. siRNA-IMPa2-25 PSPC1-A488 DAPI IMPa2-A546_ai_TileScan_001 (Stage 35 of 49)	00-rDQvjzCbMMXSe7TBomDkTN
2.39084	um^2	Vesicles Paraspeckle	0.000	1.000	127	200000998	200000107	siRNA-IMPa2-25 PSPC1-A488 IMPa2-A546 DAPI 8C2-siRNA-IMP-a2-a4 V2.00	0	10. siRNA-IMPa2-25 PSPC1-A488 DAPI IMPa2-A546_ai_TileScan_001 (Stage 35 of 49)	00-rDQvjzCbMMXSe7TBomDkTN
1.63441	um^2	Vesicles Paraspeckle	0.000	1.000	127	200000999	200000108	siRNA-IMPa2-25 PSPC1-A488 IMPa2-A546 DAPI 8C2-siRNA-IMP-a2-a4 V2.00	0	10. siRNA-IMPa2-25 PSPC1-A488 DAPI IMPa2-A546_ai_TileScan_001 (Stage 35 of 49)	00-rDQvjzCbMMXSe7TBomDkTN
0.544542	um^2	Vesicles Paraspeckle	0.000	1.000	127	200001000	200000109	siRNA-IMPa2-25 PSPC1-A488 IMPa2-A546 DAPI 8C2-siRNA-IMP-a2-a4 V2.00	0	10. siRNA-IMPa2-25 PSPC1-A488 DAPI IMPa2-A546_ai_TileScan_001 (Stage 35 of 49)	00-rDQvjzCbMMXSe7TBomDkTN
1.27907	um^2	Vesicles Paraspeckle	0.000	1.000	127	200001001	200000110	siRNA-IMPa2-25 PSPC1-A488 IMPa2-A546 DAPI 8C2-siRNA-IMP-a2-a4 V2.00	0	10. siRNA-IMPa2-25 PSPC1-A488 DAPI IMPa2-A546_ai_TileScan_001 (Stage 35 of 49)	00-rDQvjzCbMMXSe7TBomDkTN
1.18248	um^2	Vesicles Paraspeckle	0.000	1.000	127	200001002	200000111	siRNA-IMPa2-25 PSPC1-A488 IMPa2-A546 DAPI 8C2-siRNA-IMP-a2-a4 V2.00	0	10. siRNA-IMPa2-25 PSPC1-A488 DAPI IMPa2-A546_ai_TileScan_001 (Stage 35 of 49)	00-rDQvjzCbMMXSe7TBomDkTN
2.94852	um^2	Vesicles Paraspeckle	0.000	1.000	128	200001003	200000112	siRNA-IMPa2-25 PSPC1-A488 IMPa2-A546 DAPI 8C2-siRNA-IMP-a2-a4 V2.00	0	10. siRNA-IMPa2-25 PSPC1-A488 DAPI IMPa2-A546_ai_TileScan_001 (Stage 35 of 49)	00-rDQvjzCbMMXSe7TBomDkTN
0.80577	um^2	Vesicles Paraspeckle	0.000	1.000	128	200001004	200000113	siRNA-IMPa2-25 PSPC1-A488 IMPa2-A546 DAPI 8C2-siRNA-IMP-a2-a4 V2.00	0	10. siRNA-IMPa2-25 PSPC1-A488 DAPI IMPa2-A546_ai_TileScan_001 (Stage 35 of 49)	00-rDQvjzCbMMXSe7TBomDkTN
1.99262	um^2	Vesicles Paraspeckle	0.000	1.000	128	200001005	200000114	siRNA-IMPa2-25 PSPC1-A488 IMPa2-A546 DAPI 8C2-siRNA-IMP-a2-a4 V2.00	0	10. siRNA-IMPa2-25 PSPC1-A488 DAPI IMPa2-A546_ai_TileScan_001 (Stage 35 of 49)	00-rDQvjzCbMMXSe7TBomDkTN
1.50614	um^2	Vesicles Paraspeckle	0.000	1.000	128	200001006	200000115	siRNA-IMPa2-25 PSPC1-A488 IMPa2-A546 DAPI 8C2-siRNA-IMP-a2-a4 V2.00	0	10. siRNA-IMPa2-25 PSPC1-A488 DAPI IMPa2-A546_ai_TileScan_001 (Stage 35 of 49)	00-rDQvjzCbMMXSe7TBomDkTN
0.295625	um^2	Vesicles Paraspeckle	0.000	1.000	128	200001007	200000116	siRNA-IMPa2-25 PSPC1-A488 IMPa2-A546 DAPI 8C2-siRNA-IMP-a2-a4 V2.00	0	10. siRNA-IMPa2-25 PSPC1-A488 DAPI IMPa2-A546_ai_TileScan_001 (Stage 35 of 49)	00-rDQvjzCbMMXSe7TBomDkTN
1.83775	um^2	Vesicles Paraspeckle	0.000	1.000	128	200001008	200000117	siRNA-IMPa2-25 PSPC1-A488 IMPa2-A546 DAPI 8C2-siRNA-IMP-a2-a4 V2.00	0	10. siRNA-IMPa2-25 PSPC1-A488 DAPI IMPa2-A546_ai_TileScan_001 (Stage 35 of 49)	00-rDQvjzCbMMXSe7TBomDkTN
1.67606	um^2	Vesicles Paraspeckle	0.000	1.000	128	200001009	200000118	siRNA-IMPa2-25 PSPC1-A488 IMPa2-A546 DAPI 8C2-siRNA-IMP-a2-a4 V2.00	0	10. siRNA-IMPa2-25 PSPC1-A488 DAPI IMPa2-A546_ai_TileScan_001 (Stage 35 of 49)	00-rDQvjzCbMMXSe7TBomDkTN
1.67606	um^2	Vesicles Paraspeckle	0.000	1.000	128	200001010	200000119	siRNA-IMPa2-25 PSPC1-A488 IMPa2-A546 DAPI 8C2-siRNA-IMP-a2-a4 V2.00	0	10. siRNA-IMPa2-25 PSPC1-A488 DAPI IMPa2-A546_ai_TileScan_001 (Stage 35 of 49)	00-rDQvjzCbMMXSe7TBomDkTN
2.14168	um^2	Vesicles Paraspeckle	0.000	1.000	128	200001011	200000120	siRNA-IMPa2-25 PSPC1-A488 IMPa2-A546 DAPI 8C2-siRNA-IMP-a2-a4 V2.00	0	10. siRNA-IMPa2-25 PSPC1-A488 DAPI IMPa2-A546_ai_TileScan_001 (Stage 35 of 49)	00-rDQvjzCbMMXSe7TBomDkTN
0.469273	um^2	Vesicles Paraspeckle	0.000	1.000	128	200001012	200000121	siRNA-IMPa2-25 PSPC1-A488 IMPa2-A546 DAPI 8C2-siRNA-IMP-a2-a4 V2.00	0	10. siRNA-IMPa2-25 PSPC1-A488 DAPI IMPa2-A546_ai_TileScan_001 (Stage 35 of 49)	00-rDQvjzCbMMXSe7TBomDkTN
0.295625	um^2	Vesicles Paraspeckle	0.000	1.000	128	200001013	200000122	siRNA-IMPa2-25 PSPC1-A488 IMPa2-A546 DAPI 8C2-siRNA-IMP-a2-a4 V2.00	0	10. siRNA-IMPa2-25 PSPC1-A488 DAPI IMPa2-A546_ai_TileScan_001 (Stage 35 of 49)	00-rDQvjzCbMMXSe7TBomDkTN
3.76765	um^2	Vesicles Paraspeckle	0.000	1.000	129	200001014	200000123	siRNA-IMPa2-25 PSPC1-A488 IMPa2-A546 DAPI 8C2-siRNA-IMP-a2-a4 V2.00	0	10. siRNA-IMPa2-25 PSPC1-A488 DAPI IMPa2-A546_ai_TileScan_001 (Stage 35 of 49)	00-rDQvjzCbMMXSe7TBomDkTN
1.18248	um^2	Vesicles Paraspeckle	0.000	1.000	129	200001015	200000124	siRNA-IMPa2-25 PSPC1-A488 IMPa2-A546 DAPI 8C2-siRNA-IMP-a2-a4 V2.00	0	10. siRNA-IMPa2-25 PSPC1-A488 DAPI IMPa2-A546_ai_TileScan_001 (Stage 35 of 49)	00-rDQvjzCbMMXSe7TBomDkTN
2.10491	um^2	Vesicles Paraspeckle	0.000	1.000	129	200001016	200000125	siRNA-IMPa2-25 PSPC1-A488 IMPa2-A546 DAPI 8C2-siRNA-IMP-a2-a4 V2.00	0	10. siRNA-IMPa2-25 PSPC1-A488 DAPI IMPa2-A546_ai_TileScan_001 (Stage 35 of 49)	00-rDQvjzCbMMXSe7TBomDkTN
2.72586	um^2	Vesicles Paraspeckle	0.000	1.000	129	200001017	200000126	siRNA-IMPa2-25 PSPC1-A488 IMPa2-A546 DAPI 8C2-siRNA-IMP-a2-a4 V2.00	0	10. siRNA-IMPa2-25 PSPC1-A488 DAPI IMPa2-A546_ai_TileScan_001 (Stage 35 of 49)	00-rDQvjzCbMMXSe7TBomDkTN
2.45964	um^2	Vesicles Paraspeckle	0.000	1.000	129	200001018	200000127	siRNA-IMPa2-25 PSPC1-A488 IMPa2-A546 DAPI 8C2-siRNA-IMP-a2-a4 V2.00	0	10. siRNA-IMPa2-25 PSPC1-A488 DAPI IMPa2-A546_ai_TileScan_001 (Stage 35 of 49)	00-rDQvjzCbMMXSe7TBomDkTN
0.387377	um^2	Vesicles Paraspeckle	0.000	1.000	129	200001019	200000128	siRNA-IMPa2-25 PSPC1-A488 IMPa2-A546 DAPI 8C2-siRNA-IMP-a2-a4 V2.00	0	10. siRNA-IMPa2-25 PSPC1-A488 DAPI IMPa2-A546_ai_TileScan_001 (Stage 35 of 49)	00-rDQvjzCbMMXSe7TBomDkTN
2.72586	um^2	Vesicles Paraspeckle	0.000	1.000	129	200001020	200000129	siRNA-IMPa2-25 PSPC1-A488 IMPa2-A546 DAPI 8C2-siRNA-IMP-a2-a4 V2.00	0	10. siRNA-IMPa2-25 PSPC1-A488 DAPI IMPa2-A546_ai_TileScan_001 (Stage 35 of 49)	00-rDQvjzCbMMXSe7TBomDkTN
1.63441	um^2	Vesicles Paraspeckle	0.000	1.000	129	200001021	200000130	siRNA-IMPa2-25 PSPC1-A488 IMPa2-A546 DAPI 8C2-siRNA-IMP-a2-a4 V2.00	0	10. siRNA-IMPa2-25 PSPC1-A488 DAPI IMPa2-A546_ai_TileScan_001 (Stage 35 of 49)	00-rDQvjzCbMMXSe7TBomDkTN
0.976119	um^2	Vesicles Paraspeckle	0.000	1.000	129	200001022	200000131	siRNA-IMPa2-25 PSPC1-A488 IMPa2-A546 DAPI 8C2-siRNA-IMP-a2-a4 V2.00	0	10. siRNA-IMPa2-25 PSPC1-A488 DAPI IMPa2-A546_ai_TileScan_001 (Stage 35 of 49)	00-rDQvjzCbMMXSe7TBomDkTN
2.0304	um^2	Vesicles Paraspeckle	0.000	1.000	129	200001023	200000132	siRNA-IMPa2-25 PSPC1-A488 IMPa2-A546 DAPI 8C2-siRNA-IMP-a2-a4 V2.00	0	10. siRNA-IMPa2-25 PSPC1-A488 DAPI IMPa2-A546_ai_TileScan_001 (Stage 35 of 49)	00-rDQvjzCbMMXSe7TBomDkTN
1.13268	um^2	Vesicles Paraspeckle	0.000	1.000	129	200001024	200000133	siRNA-IMPa2-25 PSPC1-A488 IMPa2-A546 DAPI 8C2-siRNA-IMP-a2-a4 V2.00	0	10. siRNA-IMPa2-25 PSPC1-A488 DAPI IMPa2-A546_ai_TileScan_001 (Stage 35 of 49)	00-rDQvjzCbMMXSe7TBomDkTN
5.95882	um^2	Vesicles Paraspeckle	0.000	1.000	129	200001025	200000134	siRNA-IMPa2-25 PSPC1-A488 IMPa2-A546 DAPI 8C2-siRNA-IMP-a2-a4 V2.00	0	10. siRNA-IMPa2-25 PSPC1-A488 DAPI IMPa2-A546_ai_TileScan_001 (Stage 35 of 49)	00-rDQvjzCbMMXSe7TBomDkTN
2.62761	um^2	Vesicles Paraspeckle	0.000	1.000	130	200001026	200000135	siRNA-IMPa2-25 PSPC1-A488 IMPa2-A546 DAPI 8C2-siRNA-IMP-a2-a4 V2.00	0	10. siRNA-IMPa2-25 PSPC1-A488 DAPI IMPa2-A546_ai_TileScan_001 (Stage 35 of 49)	00-rDQvjzCbMMXSe7TBomDkTN
1.46216	um^2	Vesicles Paraspeckle	0.000	1.000	130	200001027	200000136	siRNA-IMPa2-25 PSPC1-A488 IMPa2-A546 DAPI 8C2-siRNA-IMP-a2-a4 V2.00	0	10. siRNA-IMPa2-25 PSPC1-A488 DAPI IMPa2-A546_ai_TileScan_001 (Stage 35 of 49)	00-rDQvjzCbMMXSe7TBomDkTN
1.32602	um^2	Vesicles Paraspeckle	0.000	1.000	130	200001028	200000137	siRNA-IMPa2-25 PSPC1-A488 IMPa2-A546 DAPI 8C2-siRNA-IMP-a2-a4 V2.00	0	10. siRNA-IMPa2-25 PSPC1-A488 DAPI IMPa2-A546_ai_TileScan_001 (Stage 35 of 49)	00-rDQvjzCbMMXSe7TBomDkTN
0.976119	um^2	Vesicles Paraspeckle	0.000	1.000	130	200001029	200000138	siRNA-IMPa2-25 PSPC1-A488 IMPa2-A546 DAPI 8C2-siRNA-IMP-a2-a4 V2.00	0	10. siRNA-IMPa2-25 PSPC1-A488 DAPI IMPa2-A546_ai_TileScan_001 (Stage 35 of 49)	00-rDQvjzCbMMXSe7TBomDkTN
0.681474	um^2	Vesicles Paraspeckle	0.000	1.000	130	200001030	200000139	siRNA-IMPa2-25 PSPC1-A488 IMPa2-A546 DAPI 8C2-siRNA-IMP-a2-a4 V2.00	0	10. siRNA-IMPa2-25 PSPC1-A488 DAPI IMPa2-A546_ai_TileScan_001 (Stage 35 of 49)	00-rDQvjzCbMMXSe7TBomDkTN
0.80577	um^2	Vesicles Paraspeckle	0.000	1.000	130	200001031	200000140	siRNA-IMPa2-25 PSPC1-A488 IMPa2-A546 DAPI 8C2-siRNA-IMP-a2-a4 V2.00	0	10. siRNA-IMPa2-25 PSPC1-A488 DAPI IMPa2-A546_ai_TileScan_001 (Stage 35 of 49)	00-rDQvjzCbMMXSe7TBomDkTN
0.295625	um^2	Vesicles Paraspeckle	0.000	1.000	130	200001032	200000141	siRNA-IMPa2-25 PSPC1-A488 IMPa2-A546 DAPI 8C2-siRNA-IMP-a2-a4 V2.00	0	10. siRNA-IMPa2-25 PSPC1-A488 DAPI IMPa2-A546_ai_TileScan_001 (Stage 35 of 49)	00-rDQvjzCbMMXSe7TBomDkTN
0.976119	um^2	Vesicles Paraspeckle	0.000	1.000	130	200001033	200000142	siRNA-IMPa2-25 PSPC1-A488 IMPa2-A546 DAPI 8C2-siRNA-IMP-a2-a4 V2.00	0	10. siRNA-IMPa2-25 PSPC1-A488 DAPI IMPa2-A546_ai_TileScan_001 (Stage 35 of 49)	00-rDQvjzCbMMXSe7TBomDkTN
2.66056	um^2	Vesicles Paraspeckle	0.000	1.000	130	200001034	200000143	siRNA-IMPa2-25 PSPC1-A488 IMPa2-A546 DAPI 8C2-siRNA-IMP-a2-a4 V2.00	0	10. siRNA-IMPa2-25 PSPC1-A488 DAPI IMPa2-A546_ai_TileScan_001 (Stage 35 of 49)	00-rDQvjzCbMMXSe7TBomDkTN
1.32602	um^2	Vesicles Paraspeckle	0.000	1.000	130	200001035	200000144	siRNA-IMPa2-25 PSPC1-A488 IMPa2-A546 DAPI 8C2-siRNA-IMP-a2-a4 V2.00	0	10. siRNA-IMPa2-25 PSPC1-A488 DAPI IMPa2-A546_ai_TileScan_001 (Stage 35 of 49)	00-rDQvjzCbMMXSe7TBomDkTN
1.46216	um^2	Vesicles Paraspeckle	0.000	1.000	130	200001036	200000145	siRNA-IMPa2-25 PSPC1-A488 IMPa2-A546 DAPI 8C2-siRNA-IMP-a2-a4 V2.00	0	10. siRNA-IMPa2-25 PSPC1-A488 DAPI IMPa2-A546_ai_TileScan_001 (Stage 35 of 49)	00-rDQvjzCbMMXSe7TBomDkTN
1.91597	um^2	Vesicles Paraspeckle	0.000	1.000	130	200001037	200000146	siRNA-IMPa2-25 PSPC1-A488 IMPa2-A546 DAPI 8C2-siRNA-IMP-a2-a4 V2.00	0	10. siRNA-IMPa2-25 PSPC1-A488 DAPI IMPa2-A546_ai_TileScan_001 (Stage 35 of 49)	00-rDQvjzCbMMXSe7TBomDkTN
2.32103	um^2	Vesicles Paraspeckle	0.000	1.000	130	200001038	200000147	siRNA-IMPa2-25 PSPC1-A488 IMPa2-A546 DAPI 8C2-siRNA-IMP-a2-a4 V2.00	0	10. siRNA-IMPa2-25 PSPC1-A488 DAPI IMPa2-A546_ai_TileScan_001 (Stage 35 of 49)	00-rDQvjzCbMMXSe7TBomDkTN
1.95448	um^2	Vesicles Paraspeckle	0.000	1.000	130	200001039	200000148	siRNA-IMPa2-25 PSPC1-A488 IMPa2-A546 DAPI 8C2-siRNA-IMP-a2-a4 V2.00	0	10. siRNA-IMPa2-25 PSPC1-A488 DAPI IMPa2-A546_ai_TileScan_001 (Stage 35 of 49)	00-rDQvjzCbMMXSe7TBomDkTN
1.67606	um^2	Vesicles Paraspeckle	0.000	1.000	130	200001040	200000149	siRNA-IMPa2-25 PSPC1-A488 IMPa2-A546 DAPI 8C2-siRNA-IMP-a2-a4 V2.00	0	10. siRNA-IMPa2-25 PSPC1-A488 DAPI IMPa2-A546_ai_TileScan_001 (Stage 35 of 49)	00-rDQvjzCbMMXSe7TBomDkTN
1.95448	um^2	Vesicles Paraspeckle	0.000	1.000	130	200001041	200000150	siRNA-IMPa2-25 PSPC1-A488 IMPa2-A546 DAPI 8C2-siRNA-IMP-a2-a4 V2.00	0	10. siRNA-IMPa2-25 PSPC1-A488 DAPI IMPa2-A546_ai_TileScan_001 (Stage 35 of 49)	00-rDQvjzCbMMXSe7TBomDkTN
0.61492	um^2	Vesicles Paraspeckle	0.000	1.000	130	200001042	200000151	siRNA-IMPa2-25 PSPC1-A488 IMPa2-A546 DAPI 8C2-siRNA-IMP-a2-a4 V2.00	0	10. siRNA-IMPa2-25 PSPC1-A488 DAPI IMPa2-A546_ai_TileScan_001 (Stage 35 of 49)	00-rDQvjzCbMMXSe7TBomDkTN
1.54949	um^2	Vesicles Paraspeckle	0.000	1.000	130	200001043	200000152	siRNA-IMPa2-25 PSPC1-A488 IMPa2-A546 DAPI 8C2-siRNA-IMP-a2-a4 V2.00	0	10. siRNA-IMPa2-25 PSPC1-A488 DAPI IMPa2-A546_ai_TileScan_001 (Stage 35 of 49)	00-rDQvjzCbMMXSe7TBomDkTN
3.0106	um^2	Vesicles Paraspeckle	0.000	1.000	130	200001044	200000153	siRNA-IMPa2-25 PSPC1-A488 IMPa2-A546 DAPI 8C2-siRNA-IMP-a2-a4 V2.00	0	10. siRNA-IMPa2-25 PSPC1-A488 DAPI IMPa2-A546_ai_TileScan_001 (Stage 35 of 49)	00-rDQvjzCbMMXSe7TBomDkTN
0.387377	um^2	Vesicles Paraspeckle	0.000	1.000	130	200001045	200000154	siRNA-IMPa2-25 PSPC1-A488 IMPa2-A546 DAPI 8C2-siRNA-IMP-a2-a4 V2.00	0	10. siRNA-IMPa2-25 PSPC1-A488 DAPI IMPa2-A546_ai_TileScan_001 (Stage 35 of 49)	00-rDQvjzCbMMXSe7TBomDkTN
2.88579	um^2	Vesicles Paraspeckle	0.000	1.000	130	200001046	200000155	siRNA-IMPa2-25 PSPC1-A488 IMPa2-A546 DAPI 8C2-siRNA-IMP-a2-a4 V2.00	0	10. siRNA-IMPa2-25 PSPC1-A488 DAPI IMPa2-A546_ai_TileScan_001 (Stage 35 of 49)	00-rDQvjzCbMMXSe7TBomDkTN
2.82236	um^2	Vesicles Paraspeckle	0.000	1.000	130	200001047	200000156	siRNA-IMPa2-25 PSPC1-A488 IMPa2-A546 DAPI 8C2-siRNA-IMP-a2-a4 V2.00	0	10. siRNA-IMPa2-25 PSPC1-A488 DAPI IMPa2-A546_ai_TileScan_001 (Stage 35 of 49)	00-rDQvjzCbMMXSe7TBomDkTN
0.469273	um^2	Vesicles Paraspeckle	0.000	1.000	130	200001048	200000157	siRNA-IMPa2-25 PSPC1-A488 IMPa2-A546 DAPI 8C2-siRNA-IMP-a2-a4 V2.00	0	10. siRNA-IMPa2-25 PSPC1-A488 DAPI IMPa2-A546_ai_TileScan_001 (Stage 35 of 49)	00-rDQvjzCbMMXSe7TBomDkTN
0.80577	um^2	Vesicles Paraspeckle	0.000	1.000	130	200001049	200000158	siRNA-IMPa2-25 PSPC1-A488 IMPa2-A546 DAPI 8C2-siRNA-IMP-a2-a4 V2.00	0	10. siRNA-IMPa2-25 PSPC1-A488 DAPI IMPa2-A546_ai_TileScan_001 (Stage 35 of 49)	00-rDQvjzCbMMXSe7TBomDkTN
1.37215	um^2	Vesicles Paraspeckle	0.000	1.000	131	200001050	200000159	siRNA-IMPa2-25 PSPC1-A488 IMPa2-A546 DAPI 8C2-siRNA-IMP-a2-a4 V2.00	0	10. siRNA-IMPa2-25 PSPC1-A488 DAPI IMPa2-A546_ai_TileScan_001 (Stage 35 of 49)	00-rDQvjzCbMMXSe7TBomDkTN
0.681474	um^2	Vesicles Paraspeckle	0.000	1.000	131	200001051	200000160	siRNA-IMPa2-25 PSPC1-A488 IMPa2-A546 DAPI 8C2-siRNA-IMP-a2-a4 V2.00	0	10. siRNA-IMPa2-25 PSPC1-A488 DAPI IMPa2-A546_ai_TileScan_001 (Stage 35 of 49)	00-rDQvjzCbMMXSe7TBomDkTN
1.13268	um^2	Vesicles Paraspeckle	0.000	1.000	131	200001052	200000161	siRNA-IMPa2-25 PSPC1-A488 IMPa2-A546 DAPI 8C2-siRNA-IMP-a2-a4 V2.00	0	10. siRNA-IMPa2-25 PSPC1-A488 DAPI IMPa2-A546_ai_TileScan_001 (Stage 35 of 49)	00-rDQvjzCbMMXSe7TBomDkTN
0.387377	um^2	Vesicles Paraspeckle	0.000	1.000	131	200001053	200000162	siRNA-IMPa2-25 PSPC1-A488 IMPa2-A546 DAPI 8C2-siRNA-IMP-a2-a4 V2.00	0	10. siRNA-IMPa2-25 PSPC1-A488 DAPI IMPa2-A546_ai_TileScan_001 (Stage 35 of 49)	00-rDQvjzCbMMXSe7TBomDkTN
2.85416	um^2	Vesicles Paraspeckle	0.000	1.000	131	200001054	200000163	siRNA-IMPa2-25 PSPC1-A488 IMPa2-A546 DAPI 8C2-siRNA-IMP-a2-a4 V2.00	0	10. siRNA-IMPa2-25 PSPC1-A488 DAPI IMPa2-A546_ai_TileScan_001 (Stage 35 of 49)	00-rDQvjzCbMMXSe7TBomDkTN
0.921109	um^2	Vesicles Paraspeckle	0.000	1.000	131	200001055	200000164	siRNA-IMPa2-25 PSPC1-A488 IMPa2-A546 DAPI 8C2-siRNA-IMP-a2-a4 V2.00	0	10. siRNA-IMPa2-25 PSPC1-A488 DAPI IMPa2-A546_ai_TileScan_001 (Stage 35 of 49)	00-rDQvjzCbMMXSe7TBomDkTN
1.75784	um^2	Vesicles Paraspeckle	0.000	1.000	131	200001056	200000165	siRNA-IMPa2-25 PSPC1-A488 IMPa2-A546 DAPI 8C2-siRNA-IMP-a2-a4 V2.00	0	10. siRNA-IMPa2-25 PSPC1-A488 DAPI IMPa2-A546_ai_TileScan_001 (Stage 35 of 49)	00-rDQvjzCbMMXSe7TBomDkTN
2.42536	um^2	Vesicles Paraspeckle	0.000	1.000	131	200001057	200000166	siRNA-IMPa2-25 PSPC1-A488 IMPa2-A546 DAPI 8C2-siRNA-IMP-a2-a4 V2.00	0	10. siRNA-IMPa2-25 PSPC1-A488 DAPI IMPa2-A546_ai_TileScan_001 (Stage 35 of 49)	00-rDQvjzCbMMXSe7TBomDkTN
2.0304	um^2	Vesicles Paraspeckle	0.000	1.000	131	200001058	200000167	siRNA-IMPa2-25 PSPC1-A488 IMPa2-A546 DAPI 8C2-siRNA-IMP-a2-a4 V2.00	0	10. siRNA-IMPa2-25 PSPC1-A488 DAPI IMPa2-A546_ai_TileScan_001 (Stage 35 of 49)	00-rDQvjzCbMMXSe7TBomDkTN
1.75784	um^2	Vesicles Paraspeckle	0.000	1.000	131	200001059	200000168	siRNA-IMPa2-25 PSPC1-A488 IMPa2-A546 DAPI 8C2-siRNA-IMP-a2-a4 V2.00	0	10. siRNA-IMPa2-25 PSPC1-A488 DAPI IMPa2-A546_ai_TileScan_001 (Stage 35 of 49)	00-rDQvjzCbMMXSe7TBomDkTN
5.02104	um^2	Vesicles Paraspeckle	0.000	1.000	132	200001060	200000169	siRNA-IMPa2-25 PSPC1-A488 IMPa2-A546 DAPI 8C2-siRNA-IMP-a2-a4 V2.00	0	10. siRNA-IMPa2-25 PSPC1-A488 DAPI IMPa2-A546_ai_TileScan_001 (Stage 35 of 49)	00-rDQvjzCbMMXSe7TBomDkTN
2.25015	um^2	Vesicles Paraspeckle	0.000	1.000	132	200001061	200000170	siRNA-IMPa2-25 PSPC1-A488 IMPa2-A546 DAPI 8C2-siRNA-IMP-a2-a4 V2.00	0	10. siRNA-IMPa2-25 PSPC1-A488 DAPI IMPa2-A546_ai_TileScan_001 (Stage 35 of 49)	00-rDQvjzCbMMXSe7TBomDkTN
1.87706	um^2	Vesicles Paraspeckle	0.000	1.000	132	200001062	200000171	siRNA-IMPa2-25 PSPC1-A488 IMPa2-A546 DAPI 8C2-siRNA-IMP-a2-a4 V2.00	0	10. siRNA-IMPa2-25 PSPC1-A488 DAPI IMPa2-A546_ai_TileScan_001 (Stage 35 of 49)	00-rDQvjzCbMMXSe7TBomDkTN
3.28245	um^2	Vesicles Paraspeckle	0.000	1.000	132	200001063	200000172	siRNA-IMPa2-25 PSPC1-A488 IMPa2-A546 DAPI 8C2-siRNA-IMP-a2-a4 V2.00	0	10. siRNA-IMPa2-25 PSPC1-A488 DAPI IMPa2-A546_ai_TileScan_001 (Stage 35 of 49)	00-rDQvjzCbMMXSe7TBomDkTN
4.72986	um^2	Vesicles Paraspeckle	0.000	1.000	132	200001064	200000173	siRNA-IMPa2-25 PSPC1-A488 IMPa2-A546 DAPI 8C2-siRNA-IMP-a2-a4 V2.00	0	10. siRNA-IMPa2-25 PSPC1-A488 DAPI IMPa2-A546_ai_TileScan_001 (Stage 35 of 49)	00-rDQvjzCbMMXSe7TBomDkTN
2.69331	um^2	Vesicles Paraspeckle	0.000	1.000	132	200001065	200000174	siRNA-IMPa2-25 PSPC1-A488 IMPa2-A546 DAPI 8C2-siRNA-IMP-a2-a4 V2.00	0	10. siRNA-IMPa2-25 PSPC1-A488 DAPI IMPa2-A546_ai_TileScan_001 (Stage 35 of 49)	00-rDQvjzCbMMXSe7TBomDkTN
3.60016	um^2	Vesicles Paraspeckle	0.000	1.000	132	200001066	200000175	siRNA-IMPa2-25 PSPC1-A488 IMPa2-A546 DAPI 8C2-siRNA-IMP-a2-a4 V2.00	0	10. siRNA-IMPa2-25 PSPC1-A488 DAPI IMPa2-A546_ai_TileScan_001 (Stage 35 of 49)	00-rDQvjzCbMMXSe7TBomDkTN
2.69331	um^2	Vesicles Paraspeckle	0.000	1.000	132	200001067	200000176	siRNA-IMPa2-25 PSPC1-A488 IMPa2-A546 DAPI 8C2-siRNA-IMP-a2-a4 V2.00	0	10. siRNA-IMPa2-25 PSPC1-A488 DAPI IMPa2-A546_ai_TileScan_001 (Stage 35 of 49)	00-rDQvjzCbMMXSe7TBomDkTN
3.57187	um^2	Vesicles Paraspeckle	0.000	1.000	132	200001068	200000177	siRNA-IMPa2-25 PSPC1-A488 IMPa2-A546 DAPI 8C2-siRNA-IMP-a2-a4 V2.00	0	10. siRNA-IMPa2-25 PSPC1-A488 DAPI IMPa2-A546_ai_TileScan_001 (Stage 35 of 49)	00-rDQvjzCbMMXSe7TBomDkTN
3.07204	um^2	Vesicles Paraspeckle	0.000	1.000	132	200001069	200000178	siRNA-IMPa2-25 PSPC1-A488 IMPa2-A546 DAPI 8C2-siRNA-IMP-a2-a4 V2.00	0	10. siRNA-IMPa2-25 PSPC1-A488 DAPI IMPa2-A546_ai_TileScan_001 (Stage 35 of 49)	00-rDQvjzCbMMXSe7TBomDkTN
1.83775	um^2	Vesicles Paraspeckle	0.000	1.000	132	200001070	200000179	siRNA-IMPa2-25 PSPC1-A488 IMPa2-A546 DAPI 8C2-siRNA-IMP-a2-a4 V2.00	0	10. siRNA-IMPa2-25 PSPC1-A488 DAPI IMPa2-A546_ai_TileScan_001 (Stage 35 of 49)	00-rDQvjzCbMMXSe7TBomDkTN
1.18248	um^2	Vesicles Paraspeckle	0.000	1.000	132	200001071	200000180	siRNA-IMPa2-25 PSPC1-A488 IMPa2-A546 DAPI 8C2-siRNA-IMP-a2-a4 V2.00	0	10. siRNA-IMPa2-25 PSPC1-A488 DAPI IMPa2-A546_ai_TileScan_001 (Stage 35 of 49)	00-rDQvjzCbMMXSe7TBomDkTN
0.295625	um^2	Vesicles Paraspeckle	0.000	1.000	132	200001072	200000181	siRNA-IMPa2-25 PSPC1-A488 IMPa2-A546 DAPI 8C2-siRNA-IMP-a2-a4 V2.00	0	10. siRNA-IMPa2-25 PSPC1-A488 DAPI IMPa2-A546_ai_TileScan_001 (Stage 35 of 49)	00-rDQvjzCbMMXSe7TBomDkTN
0.864402	um^2	Vesicles Paraspeckle	0.000	1.000	132	200001073	200000182	siRNA-IMPa2-25 PSPC1-A488 IMPa2-A546 DAPI 8C2-siRNA-IMP-a2-a4 V2.00	0	10. siRNA-IMPa2-25 PSPC1-A488 DAPI IMPa2-A546_ai_TileScan_001 (Stage 35 of 49)	00-rDQvjzCbMMXSe7TBomDkTN
1.75784	um^2	Vesicles Paraspeckle	0.000	1.000	133	200001074	200000183	siRNA-IMPa2-25 PSPC1-A488 IMPa2-A546 DAPI 8C2-siRNA-IMP-a2-a4 V2.00	0	10. siRNA-IMPa2-25 PSPC1-A488 DAPI IMPa2-A546_ai_TileScan_001 (Stage 35 of 49)	00-rDQvjzCbMMXSe7TBomDkTN
2.85416	um^2	Vesicles Paraspeckle	0.000	1.000	133	200001075	200000184	siRNA-IMPa2-25 PSPC1-A488 IMPa2-A546 DAPI 8C2-siRNA-IMP-a2-a4 V2.00	0	10. siRNA-IMPa2-25 PSPC1-A488 DAPI IMPa2-A546_ai_TileScan_001 (Stage 35 of 49)	00-rDQvjzCbMMXSe7TBomDkTN
3.07204	um^2	Vesicles Paraspeckle	0.000	1.000	133	200001076	200000185	siRNA-IMPa2-25 PSPC1-A488 IMPa2-A546 DAPI 8C2-siRNA-IMP-a2-a4 V2.00	0	10. siRNA-IMPa2-25 PSPC1-A488 DAPI IMPa2-A546_ai_TileScan_001 (Stage 35 of 49)	00-rDQvjzCbMMXSe7TBomDkTN
3.19312	um^2	Vesicles Paraspeckle	0.000	1.000	133	200001077	200000186	siRNA-IMPa2-25 PSPC1-A488 IMPa2-A546 DAPI 8C2-siRNA-IMP-a2-a4 V2.00	0	10. siRNA-IMPa2-25 PSPC1-A488 DAPI IMPa2-A546_ai_TileScan_001 (Stage 35 of 49)	00-rDQvjzCbMMXSe7TBomDkTN
0.864402	um^2	Vesicles Paraspeckle	0.000	1.000	133	200001078	200000187	siRNA-IMPa2-25 PSPC1-A488 IMPa2-A546 DAPI 8C2-siRNA-IMP-a2-a4 V2.00	0	10. siRNA-IMPa2-25 PSPC1-A488 DAPI IMPa2-A546_ai_TileScan_001 (Stage 35 of 49)	00-rDQvjzCbMMXSe7TBomDkTN
1.83775	um^2	Vesicles Paraspeckle	0.000	1.000	133	200001079	200000188	siRNA-IMPa2-25 PSPC1-A488 IMPa2-A546 DAPI 8C2-siRNA-IMP-a2-a4 V2.00	0	10. siRNA-IMPa2-25 PSPC1-A488 DAPI IMPa2-A546_ai_TileScan_001 (Stage 35 of 49)	00-rDQvjzCbMMXSe7TBomDkTN
2.5275	um^2	Vesicles Paraspeckle	0.000	1.000	133	200001080	200000189	siRNA-IMPa2-25 PSPC1-A488 IMPa2-A546 DAPI 8C2-siRNA-IMP-a2-a4 V2.00	0	10. siRNA-IMPa2-25 PSPC1-A488 DAPI IMPa2-A546_ai_TileScan_001 (Stage 35 of 49)	00-rDQvjzCbMMXSe7TBomDkTN
3.34133	um^2	Vesicles Paraspeckle	0.000	1.000	133	200001081	200000190	siRNA-IMPa2-25 PSPC1-A488 IMPa2-A546 DAPI 8C2-siRNA-IMP-a2-a4 V2.00	0	10. siRNA-IMPa2-25 PSPC1-A488 DAPI IMPa2-A546_ai_TileScan_001 (Stage 35 of 49)	00-rDQvjzCbMMXSe7TBomDkTN
2.32103	um^2	Vesicles Paraspeckle	0.000	1.000	133	200001082	200000191	siRNA-IMPa2-25 PSPC1-A488 IMPa2-A546 DAPI 8C2-siRNA-IMP-a2-a4 V2.00	0	10. siRNA-IMPa2-25 PSPC1-A488 DAPI IMPa2-A546_ai_TileScan_001 (Stage 35 of 49)	00-rDQvjzCbMMXSe7TBomDkTN
0.387377	um^2	Vesicles Paraspeckle	0.000	1.000	133	200001083	200000192	siRNA-IMPa2-25 PSPC1-A488 IMPa2-A546 DAPI 8C2-siRNA-IMP-a2-a4 V2.00	0	10. siRNA-IMPa2-25 PSPC1-A488 DAPI IMPa2-A546_ai_TileScan_001 (Stage 35 of 49)	00-rDQvjzCbMMXSe7TBomDkTN
2.10491	um^2	Vesicles Paraspeckle	0.000	1.000	134	200001084	200000000	siRNA-IMPa2-25 PSPC1-A488 IMPa2-A546 DAPI 8C2-siRNA-IMP-a2-a4 V2.00	0	10. siRNA-IMPa2-25 PSPC1-A488 DAPI IMPa2-A546_aj_TileScan_001 (Stage 36 of 49)	00-DFHsZD26ueAZ7QDGpMf94a
3.42869	um^2	Vesicles Paraspeckle	0.000	1.000	134	200001085	200000001	siRNA-IMPa2-25 PSPC1-A488 IMPa2-A546 DAPI 8C2-siRNA-IMP-a2-a4 V2.00	0	10. siRNA-IMPa2-25 PSPC1-A488 DAPI IMPa2-A546_aj_TileScan_001 (Stage 36 of 49)	00-DFHsZD26ueAZ7QDGpMf94a
1.71719	um^2	Vesicles Paraspeckle	0.000	1.000	134	200001086	200000002	siRNA-IMPa2-25 PSPC1-A488 IMPa2-A546 DAPI 8C2-siRNA-IMP-a2-a4 V2.00	0	10. siRNA-IMPa2-25 PSPC1-A488 DAPI IMPa2-A546_aj_TileScan_001 (Stage 36 of 49)	00-DFHsZD26ueAZ7QDGpMf94a
3.0414	um^2	Vesicles Paraspeckle	0.000	1.000	134	200001087	200000003	siRNA-IMPa2-25 PSPC1-A488 IMPa2-A546 DAPI 8C2-siRNA-IMP-a2-a4 V2.00	0	10. siRNA-IMPa2-25 PSPC1-A488 DAPI IMPa2-A546_aj_TileScan_001 (Stage 36 of 49)	00-DFHsZD26ueAZ7QDGpMf94a
1.41751	um^2	Vesicles Paraspeckle	0.000	1.000	134	200001088	200000004	siRNA-IMPa2-25 PSPC1-A488 IMPa2-A546 DAPI 8C2-siRNA-IMP-a2-a4 V2.00	0	10. siRNA-IMPa2-25 PSPC1-A488 DAPI IMPa2-A546_aj_TileScan_001 (Stage 36 of 49)	00-DFHsZD26ueAZ7QDGpMf94a
2.21429	um^2	Vesicles Paraspeckle	0.000	1.000	134	200001089	200000005	siRNA-IMPa2-25 PSPC1-A488 IMPa2-A546 DAPI 8C2-siRNA-IMP-a2-a4 V2.00	0	10. siRNA-IMPa2-25 PSPC1-A488 DAPI IMPa2-A546_aj_TileScan_001 (Stage 36 of 49)	00-DFHsZD26ueAZ7QDGpMf94a
2.91724	um^2	Vesicles Paraspeckle	0.000	1.000	134	200001090	200000006	siRNA-IMPa2-25 PSPC1-A488 IMPa2-A546 DAPI 8C2-siRNA-IMP-a2-a4 V2.00	0	10. siRNA-IMPa2-25 PSPC1-A488 DAPI IMPa2-A546_aj_TileScan_001 (Stage 36 of 49)	00-DFHsZD26ueAZ7QDGpMf94a
2.0304	um^2	Vesicles Paraspeckle	0.000	1.000	134	200001091	200000007	siRNA-IMPa2-25 PSPC1-A488 IMPa2-A546 DAPI 8C2-siRNA-IMP-a2-a4 V2.00	0	10. siRNA-IMPa2-25 PSPC1-A488 DAPI IMPa2-A546_aj_TileScan_001 (Stage 36 of 49)	00-DFHsZD26ueAZ7QDGpMf94a
1.41751	um^2	Vesicles Paraspeckle	0.000	1.000	134	200001092	200000008	siRNA-IMPa2-25 PSPC1-A488 IMPa2-A546 DAPI 8C2-siRNA-IMP-a2-a4 V2.00	0	10. siRNA-IMPa2-25 PSPC1-A488 DAPI IMPa2-A546_aj_TileScan_001 (Stage 36 of 49)	00-DFHsZD26ueAZ7QDGpMf94a
2.10491	um^2	Vesicles Paraspeckle	0.000	1.000	134	200001093	200000009	siRNA-IMPa2-25 PSPC1-A488 IMPa2-A546 DAPI 8C2-siRNA-IMP-a2-a4 V2.00	0	10. siRNA-IMPa2-25 PSPC1-A488 DAPI IMPa2-A546_aj_TileScan_001 (Stage 36 of 49)	00-DFHsZD26ueAZ7QDGpMf94a
0.61492	um^2	Vesicles Paraspeckle	0.000	1.000	135	200001094	200000010	siRNA-IMPa2-25 PSPC1-A488 IMPa2-A546 DAPI 8C2-siRNA-IMP-a2-a4 V2.00	0	10. siRNA-IMPa2-25 PSPC1-A488 DAPI IMPa2-A546_aj_TileScan_001 (Stage 36 of 49)	00-DFHsZD26ueAZ7QDGpMf94a
4.50547	um^2	Vesicles Paraspeckle	0.000	1.000	135	200001095	200000011	siRNA-IMPa2-25 PSPC1-A488 IMPa2-A546 DAPI 8C2-siRNA-IMP-a2-a4 V2.00	0	10. siRNA-IMPa2-25 PSPC1-A488 DAPI IMPa2-A546_aj_TileScan_001 (Stage 36 of 49)	00-DFHsZD26ueAZ7QDGpMf94a
2.28573	um^2	Vesicles Paraspeckle	0.000	1.000	135	200001096	200000012	siRNA-IMPa2-25 PSPC1-A488 IMPa2-A546 DAPI 8C2-siRNA-IMP-a2-a4 V2.00	0	10. siRNA-IMPa2-25 PSPC1-A488 DAPI IMPa2-A546_aj_TileScan_001 (Stage 36 of 49)	00-DFHsZD26ueAZ7QDGpMf94a
2.32103	um^2	Vesicles Paraspeckle	0.000	1.000	135	200001097	200000013	siRNA-IMPa2-25 PSPC1-A488 IMPa2-A546 DAPI 8C2-siRNA-IMP-a2-a4 V2.00	0	10. siRNA-IMPa2-25 PSPC1-A488 DAPI IMPa2-A546_aj_TileScan_001 (Stage 36 of 49)	00-DFHsZD26ueAZ7QDGpMf94a
3.10253	um^2	Vesicles Paraspeckle	0.000	1.000	135	200001098	200000014	siRNA-IMPa2-25 PSPC1-A488 IMPa2-A546 DAPI 8C2-siRNA-IMP-a2-a4 V2.00	0	10. siRNA-IMPa2-25 PSPC1-A488 DAPI IMPa2-A546_aj_TileScan_001 (Stage 36 of 49)	00-DFHsZD26ueAZ7QDGpMf94a
2.10491	um^2	Vesicles Paraspeckle	0.000	1.000	135	200001099	200000015	siRNA-IMPa2-25 PSPC1-A488 IMPa2-A546 DAPI 8C2-siRNA-IMP-a2-a4 V2.00	0	10. siRNA-IMPa2-25 PSPC1-A488 DAPI IMPa2-A546_aj_TileScan_001 (Stage 36 of 49)	00-DFHsZD26ueAZ7QDGpMf94a
3.85001	um^2	Vesicles Paraspeckle	0.000	1.000	135	200001100	200000016	siRNA-IMPa2-25 PSPC1-A488 IMPa2-A546 DAPI 8C2-siRNA-IMP-a2-a4 V2.00	0	10. siRNA-IMPa2-25 PSPC1-A488 DAPI IMPa2-A546_aj_TileScan_001 (Stage 36 of 49)	00-DFHsZD26ueAZ7QDGpMf94a
1.79802	um^2	Vesicles Paraspeckle	0.000	1.000	135	200001101	200000017	siRNA-IMPa2-25 PSPC1-A488 IMPa2-A546 DAPI 8C2-siRNA-IMP-a2-a4 V2.00	0	10. siRNA-IMPa2-25 PSPC1-A488 DAPI IMPa2-A546_aj_TileScan_001 (Stage 36 of 49)	00-DFHsZD26ueAZ7QDGpMf94a
2.17814	um^2	Vesicles Paraspeckle	0.000	1.000	135	200001102	200000018	siRNA-IMPa2-25 PSPC1-A488 IMPa2-A546 DAPI 8C2-siRNA-IMP-a2-a4 V2.00	0	10. siRNA-IMPa2-25 PSPC1-A488 DAPI IMPa2-A546_aj_TileScan_001 (Stage 36 of 49)	00-DFHsZD26ueAZ7QDGpMf94a
1.13268	um^2	Vesicles Paraspeckle	0.000	1.000	135	200001103	200000019	siRNA-IMPa2-25 PSPC1-A488 IMPa2-A546 DAPI 8C2-siRNA-IMP-a2-a4 V2.00	0	10. siRNA-IMPa2-25 PSPC1-A488 DAPI IMPa2-A546_aj_TileScan_001 (Stage 36 of 49)	00-DFHsZD26ueAZ7QDGpMf94a
1.91597	um^2	Vesicles Paraspeckle	0.000	1.000	135	200001104	200000020	siRNA-IMPa2-25 PSPC1-A488 IMPa2-A546 DAPI 8C2-siRNA-IMP-a2-a4 V2.00	0	10. siRNA-IMPa2-25 PSPC1-A488 DAPI IMPa2-A546_aj_TileScan_001 (Stage 36 of 49)	00-DFHsZD26ueAZ7QDGpMf94a
1.23125	um^2	Vesicles Paraspeckle	0.000	1.000	135	200001105	200000021	siRNA-IMPa2-25 PSPC1-A488 IMPa2-A546 DAPI 8C2-siRNA-IMP-a2-a4 V2.00	0	10. siRNA-IMPa2-25 PSPC1-A488 DAPI IMPa2-A546_aj_TileScan_001 (Stage 36 of 49)	00-DFHsZD26ueAZ7QDGpMf94a
1.27907	um^2	Vesicles Paraspeckle	0.000	1.000	135	200001106	200000022	siRNA-IMPa2-25 PSPC1-A488 IMPa2-A546 DAPI 8C2-siRNA-IMP-a2-a4 V2.00	0	10. siRNA-IMPa2-25 PSPC1-A488 DAPI IMPa2-A546_aj_TileScan_001 (Stage 36 of 49)	00-DFHsZD26ueAZ7QDGpMf94a
3.87726	um^2	Vesicles Paraspeckle	0.000	1.000	135	200001107	200000023	siRNA-IMPa2-25 PSPC1-A488 IMPa2-A546 DAPI 8C2-siRNA-IMP-a2-a4 V2.00	0	10. siRNA-IMPa2-25 PSPC1-A488 DAPI IMPa2-A546_aj_TileScan_001 (Stage 36 of 49)	00-DFHsZD26ueAZ7QDGpMf94a
4.82789	um^2	Vesicles Paraspeckle	0.000	1.000	136	200001108	200000024	siRNA-IMPa2-25 PSPC1-A488 IMPa2-A546 DAPI 8C2-siRNA-IMP-a2-a4 V2.00	0	10. siRNA-IMPa2-25 PSPC1-A488 DAPI IMPa2-A546_aj_TileScan_001 (Stage 36 of 49)	00-DFHsZD26ueAZ7QDGpMf94a
3.31195	um^2	Vesicles Paraspeckle	0.000	1.000	136	200001109	200000025	siRNA-IMPa2-25 PSPC1-A488 IMPa2-A546 DAPI 8C2-siRNA-IMP-a2-a4 V2.00	0	10. siRNA-IMPa2-25 PSPC1-A488 DAPI IMPa2-A546_aj_TileScan_001 (Stage 36 of 49)	00-DFHsZD26ueAZ7QDGpMf94a
3.54347	um^2	Vesicles Paraspeckle	0.000	1.000	136	200001110	200000026	siRNA-IMPa2-25 PSPC1-A488 IMPa2-A546 DAPI 8C2-siRNA-IMP-a2-a4 V2.00	0	10. siRNA-IMPa2-25 PSPC1-A488 DAPI IMPa2-A546_aj_TileScan_001 (Stage 36 of 49)	00-DFHsZD26ueAZ7QDGpMf94a
1.37215	um^2	Vesicles Paraspeckle	0.000	1.000	136	200001111	200000027	siRNA-IMPa2-25 PSPC1-A488 IMPa2-A546 DAPI 8C2-siRNA-IMP-a2-a4 V2.00	0	10. siRNA-IMPa2-25 PSPC1-A488 DAPI IMPa2-A546_aj_TileScan_001 (Stage 36 of 49)	00-DFHsZD26ueAZ7QDGpMf94a
3.71224	um^2	Vesicles Paraspeckle	0.000	1.000	136	200001112	200000028	siRNA-IMPa2-25 PSPC1-A488 IMPa2-A546 DAPI 8C2-siRNA-IMP-a2-a4 V2.00	0	10. siRNA-IMPa2-25 PSPC1-A488 DAPI IMPa2-A546_aj_TileScan_001 (Stage 36 of 49)	00-DFHsZD26ueAZ7QDGpMf94a
2.17814	um^2	Vesicles Paraspeckle	0.000	1.000	136	200001113	200000029	siRNA-IMPa2-25 PSPC1-A488 IMPa2-A546 DAPI 8C2-siRNA-IMP-a2-a4 V2.00	0	10. siRNA-IMPa2-25 PSPC1-A488 DAPI IMPa2-A546_aj_TileScan_001 (Stage 36 of 49)	00-DFHsZD26ueAZ7QDGpMf94a
0.74492	um^2	Vesicles Paraspeckle	0.000	1.000	136	200001114	200000030	siRNA-IMPa2-25 PSPC1-A488 IMPa2-A546 DAPI 8C2-siRNA-IMP-a2-a4 V2.00	0	10. siRNA-IMPa2-25 PSPC1-A488 DAPI IMPa2-A546_aj_TileScan_001 (Stage 36 of 49)	00-DFHsZD26ueAZ7QDGpMf94a
1.59223	um^2	Vesicles Paraspeckle	0.000	1.000	136	200001115	200000031	siRNA-IMPa2-25 PSPC1-A488 IMPa2-A546 DAPI 8C2-siRNA-IMP-a2-a4 V2.00	0	10. siRNA-IMPa2-25 PSPC1-A488 DAPI IMPa2-A546_aj_TileScan_001 (Stage 36 of 49)	00-DFHsZD26ueAZ7QDGpMf94a
2.49369	um^2	Vesicles Paraspeckle	0.000	1.000	136	200001116	200000032	siRNA-IMPa2-25 PSPC1-A488 IMPa2-A546 DAPI 8C2-siRNA-IMP-a2-a4 V2.00	0	10. siRNA-IMPa2-25 PSPC1-A488 DAPI IMPa2-A546_aj_TileScan_001 (Stage 36 of 49)	00-DFHsZD26ueAZ7QDGpMf94a
0.74492	um^2	Vesicles Paraspeckle	0.000	1.000	136	200001117	200000033	siRNA-IMPa2-25 PSPC1-A488 IMPa2-A546 DAPI 8C2-siRNA-IMP-a2-a4 V2.00	0	10. siRNA-IMPa2-25 PSPC1-A488 DAPI IMPa2-A546_aj_TileScan_001 (Stage 36 of 49)	00-DFHsZD26ueAZ7QDGpMf94a
0.681474	um^2	Vesicles Paraspeckle	0.000	1.000	136	200001118	200000034	siRNA-IMPa2-25 PSPC1-A488 IMPa2-A546 DAPI 8C2-siRNA-IMP-a2-a4 V2.00	0	10. siRNA-IMPa2-25 PSPC1-A488 DAPI IMPa2-A546_aj_TileScan_001 (Stage 36 of 49)	00-DFHsZD26ueAZ7QDGpMf94a
0.61492	um^2	Vesicles Paraspeckle	0.000	1.000	136	200001119	200000035	siRNA-IMPa2-25 PSPC1-A488 IMPa2-A546 DAPI 8C2-siRNA-IMP-a2-a4 V2.00	0	10. siRNA-IMPa2-25 PSPC1-A488 DAPI IMPa2-A546_aj_TileScan_001 (Stage 36 of 49)	00-DFHsZD26ueAZ7QDGpMf94a
1.18248	um^2	Vesicles Paraspeckle	0.000	1.000	136	200001120	200000036	siRNA-IMPa2-25 PSPC1-A488 IMPa2-A546 DAPI 8C2-siRNA-IMP-a2-a4 V2.00	0	10. siRNA-IMPa2-25 PSPC1-A488 DAPI IMPa2-A546_aj_TileScan_001 (Stage 36 of 49)	00-DFHsZD26ueAZ7QDGpMf94a
4.82789	um^2	Vesicles Paraspeckle	0.000	1.000	136	200001121	200000037	siRNA-IMPa2-25 PSPC1-A488 IMPa2-A546 DAPI 8C2-siRNA-IMP-a2-a4 V2.00	0	10. siRNA-IMPa2-25 PSPC1-A488 DAPI IMPa2-A546_aj_TileScan_001 (Stage 36 of 49)	00-DFHsZD26ueAZ7QDGpMf94a
0.976119	um^2	Vesicles Paraspeckle	0.000	1.000	136	200001122	200000038	siRNA-IMPa2-25 PSPC1-A488 IMPa2-A546 DAPI 8C2-siRNA-IMP-a2-a4 V2.00	0	10. siRNA-IMPa2-25 PSPC1-A488 DAPI IMPa2-A546_aj_TileScan_001 (Stage 36 of 49)	00-DFHsZD26ueAZ7QDGpMf94a
3.19312	um^2	Vesicles Paraspeckle	0.000	1.000	136	200001123	200000039	siRNA-IMPa2-25 PSPC1-A488 IMPa2-A546 DAPI 8C2-siRNA-IMP-a2-a4 V2.00	0	10. siRNA-IMPa2-25 PSPC1-A488 DAPI IMPa2-A546_aj_TileScan_001 (Stage 36 of 49)	00-DFHsZD26ueAZ7QDGpMf94a
2.49369	um^2	Vesicles Paraspeckle	0.000	1.000	137	200001124	200000040	siRNA-IMPa2-25 PSPC1-A488 IMPa2-A546 DAPI 8C2-siRNA-IMP-a2-a4 V2.00	0	10. siRNA-IMPa2-25 PSPC1-A488 DAPI IMPa2-A546_aj_TileScan_001 (Stage 36 of 49)	00-DFHsZD26ueAZ7QDGpMf94a
1.08177	um^2	Vesicles Paraspeckle	0.000	1.000	137	200001125	200000041	siRNA-IMPa2-25 PSPC1-A488 IMPa2-A546 DAPI 8C2-siRNA-IMP-a2-a4 V2.00	0	10. siRNA-IMPa2-25 PSPC1-A488 DAPI IMPa2-A546_aj_TileScan_001 (Stage 36 of 49)	00-DFHsZD26ueAZ7QDGpMf94a
0.387377	um^2	Vesicles Paraspeckle	0.000	1.000	137	200001126	200000042	siRNA-IMPa2-25 PSPC1-A488 IMPa2-A546 DAPI 8C2-siRNA-IMP-a2-a4 V2.00	0	10. siRNA-IMPa2-25 PSPC1-A488 DAPI IMPa2-A546_aj_TileScan_001 (Stage 36 of 49)	00-DFHsZD26ueAZ7QDGpMf94a
1.18248	um^2	Vesicles Paraspeckle	0.000	1.000	137	200001127	200000043	siRNA-IMPa2-25 PSPC1-A488 IMPa2-A546 DAPI 8C2-siRNA-IMP-a2-a4 V2.00	0	10. siRNA-IMPa2-25 PSPC1-A488 DAPI IMPa2-A546_aj_TileScan_001 (Stage 36 of 49)	00-DFHsZD26ueAZ7QDGpMf94a
3.28245	um^2	Vesicles Paraspeckle	0.000	1.000	138	200001128	200000044	siRNA-IMPa2-25 PSPC1-A488 IMPa2-A546 DAPI 8C2-siRNA-IMP-a2-a4 V2.00	0	10. siRNA-IMPa2-25 PSPC1-A488 DAPI IMPa2-A546_aj_TileScan_001 (Stage 36 of 49)	00-DFHsZD26ueAZ7QDGpMf94a
2.56109	um^2	Vesicles Paraspeckle	0.000	1.000	138	200001129	200000045	siRNA-IMPa2-25 PSPC1-A488 IMPa2-A546 DAPI 8C2-siRNA-IMP-a2-a4 V2.00	0	10. siRNA-IMPa2-25 PSPC1-A488 DAPI IMPa2-A546_aj_TileScan_001 (Stage 36 of 49)	00-DFHsZD26ueAZ7QDGpMf94a
1.13268	um^2	Vesicles Paraspeckle	0.000	1.000	138	200001130	200000046	siRNA-IMPa2-25 PSPC1-A488 IMPa2-A546 DAPI 8C2-siRNA-IMP-a2-a4 V2.00	0	10. siRNA-IMPa2-25 PSPC1-A488 DAPI IMPa2-A546_aj_TileScan_001 (Stage 36 of 49)	00-DFHsZD26ueAZ7QDGpMf94a
3.82265	um^2	Vesicles Paraspeckle	0.000	1.000	138	200001131	200000047	siRNA-IMPa2-25 PSPC1-A488 IMPa2-A546 DAPI 8C2-siRNA-IMP-a2-a4 V2.00	0	10. siRNA-IMPa2-25 PSPC1-A488 DAPI IMPa2-A546_aj_TileScan_001 (Stage 36 of 49)	00-DFHsZD26ueAZ7QDGpMf94a
1.18248	um^2	Vesicles Paraspeckle	0.000	1.000	138	200001132	200000048	siRNA-IMPa2-25 PSPC1-A488 IMPa2-A546 DAPI 8C2-siRNA-IMP-a2-a4 V2.00	0	10. siRNA-IMPa2-25 PSPC1-A488 DAPI IMPa2-A546_aj_TileScan_001 (Stage 36 of 49)	00-DFHsZD26ueAZ7QDGpMf94a
3.48631	um^2	Vesicles Paraspeckle	0.000	1.000	138	200001133	200000049	siRNA-IMPa2-25 PSPC1-A488 IMPa2-A546 DAPI 8C2-siRNA-IMP-a2-a4 V2.00	0	10. siRNA-IMPa2-25 PSPC1-A488 DAPI IMPa2-A546_aj_TileScan_001 (Stage 36 of 49)	00-DFHsZD26ueAZ7QDGpMf94a
0.921109	um^2	Vesicles Paraspeckle	0.000	1.000	138	200001134	200000050	siRNA-IMPa2-25 PSPC1-A488 IMPa2-A546 DAPI 8C2-siRNA-IMP-a2-a4 V2.00	0	10. siRNA-IMPa2-25 PSPC1-A488 DAPI IMPa2-A546_aj_TileScan_001 (Stage 36 of 49)	00-DFHsZD26ueAZ7QDGpMf94a
1.59223	um^2	Vesicles Paraspeckle	0.000	1.000	138	200001135	200000051	siRNA-IMPa2-25 PSPC1-A488 IMPa2-A546 DAPI 8C2-siRNA-IMP-a2-a4 V2.00	0	10. siRNA-IMPa2-25 PSPC1-A488 DAPI IMPa2-A546_aj_TileScan_001 (Stage 36 of 49)	00-DFHsZD26ueAZ7QDGpMf94a
3.19312	um^2	Vesicles Paraspeckle	0.000	1.000	138	200001136	200000052	siRNA-IMPa2-25 PSPC1-A488 IMPa2-A546 DAPI 8C2-siRNA-IMP-a2-a4 V2.00	0	10. siRNA-IMPa2-25 PSPC1-A488 DAPI IMPa2-A546_aj_TileScan_001 (Stage 36 of 49)	00-DFHsZD26ueAZ7QDGpMf94a
0.387377	um^2	Vesicles Paraspeckle	0.000	1.000	138	200001137	200000053	siRNA-IMPa2-25 PSPC1-A488 IMPa2-A546 DAPI 8C2-siRNA-IMP-a2-a4 V2.00	0	10. siRNA-IMPa2-25 PSPC1-A488 DAPI IMPa2-A546_aj_TileScan_001 (Stage 36 of 49)	00-DFHsZD26ueAZ7QDGpMf94a
2.17814	um^2	Vesicles Paraspeckle	0.000	1.000	138	200001138	200000054	siRNA-IMPa2-25 PSPC1-A488 IMPa2-A546 DAPI 8C2-siRNA-IMP-a2-a4 V2.00	0	10. siRNA-IMPa2-25 PSPC1-A488 DAPI IMPa2-A546_aj_TileScan_001 (Stage 36 of 49)	00-DFHsZD26ueAZ7QDGpMf94a
2.28573	um^2	Vesicles Paraspeckle	0.000	1.000	138	200001139	200000055	siRNA-IMPa2-25 PSPC1-A488 IMPa2-A546 DAPI 8C2-siRNA-IMP-a2-a4 V2.00	0	10. siRNA-IMPa2-25 PSPC1-A488 DAPI IMPa2-A546_aj_TileScan_001 (Stage 36 of 49)	00-DFHsZD26ueAZ7QDGpMf94a
1.32602	um^2	Vesicles Paraspeckle	0.000	1.000	138	200001140	200000056	siRNA-IMPa2-25 PSPC1-A488 IMPa2-A546 DAPI 8C2-siRNA-IMP-a2-a4 V2.00	0	10. siRNA-IMPa2-25 PSPC1-A488 DAPI IMPa2-A546_aj_TileScan_001 (Stage 36 of 49)	00-DFHsZD26ueAZ7QDGpMf94a
1.27907	um^2	Vesicles Paraspeckle	0.000	1.000	138	200001141	200000057	siRNA-IMPa2-25 PSPC1-A488 IMPa2-A546 DAPI 8C2-siRNA-IMP-a2-a4 V2.00	0	10. siRNA-IMPa2-25 PSPC1-A488 DAPI IMPa2-A546_aj_TileScan_001 (Stage 36 of 49)	00-DFHsZD26ueAZ7QDGpMf94a
2.91724	um^2	Vesicles Paraspeckle	0.000	1.000	139	200001142	200000058	siRNA-IMPa2-25 PSPC1-A488 IMPa2-A546 DAPI 8C2-siRNA-IMP-a2-a4 V2.00	0	10. siRNA-IMPa2-25 PSPC1-A488 DAPI IMPa2-A546_aj_TileScan_001 (Stage 36 of 49)	00-DFHsZD26ueAZ7QDGpMf94a
1.37215	um^2	Vesicles Paraspeckle	0.000	1.000	139	200001143	200000059	siRNA-IMPa2-25 PSPC1-A488 IMPa2-A546 DAPI 8C2-siRNA-IMP-a2-a4 V2.00	0	10. siRNA-IMPa2-25 PSPC1-A488 DAPI IMPa2-A546_aj_TileScan_001 (Stage 36 of 49)	00-DFHsZD26ueAZ7QDGpMf94a
0.74492	um^2	Vesicles Paraspeckle	0.000	1.000	139	200001144	200000060	siRNA-IMPa2-25 PSPC1-A488 IMPa2-A546 DAPI 8C2-siRNA-IMP-a2-a4 V2.00	0	10. siRNA-IMPa2-25 PSPC1-A488 DAPI IMPa2-A546_aj_TileScan_001 (Stage 36 of 49)	00-DFHsZD26ueAZ7QDGpMf94a
0.80577	um^2	Vesicles Paraspeckle	0.000	1.000	139	200001145	200000061	siRNA-IMPa2-25 PSPC1-A488 IMPa2-A546 DAPI 8C2-siRNA-IMP-a2-a4 V2.00	0	10. siRNA-IMPa2-25 PSPC1-A488 DAPI IMPa2-A546_aj_TileScan_001 (Stage 36 of 49)	00-DFHsZD26ueAZ7QDGpMf94a
1.27907	um^2	Vesicles Paraspeckle	0.000	1.000	139	200001146	200000062	siRNA-IMPa2-25 PSPC1-A488 IMPa2-A546 DAPI 8C2-siRNA-IMP-a2-a4 V2.00	0	10. siRNA-IMPa2-25 PSPC1-A488 DAPI IMPa2-A546_aj_TileScan_001 (Stage 36 of 49)	00-DFHsZD26ueAZ7QDGpMf94a
0.921109	um^2	Vesicles Paraspeckle	0.000	1.000	139	200001147	200000063	siRNA-IMPa2-25 PSPC1-A488 IMPa2-A546 DAPI 8C2-siRNA-IMP-a2-a4 V2.00	0	10. siRNA-IMPa2-25 PSPC1-A488 DAPI IMPa2-A546_aj_TileScan_001 (Stage 36 of 49)	00-DFHsZD26ueAZ7QDGpMf94a
2.39084	um^2	Vesicles Paraspeckle	0.000	1.000	139	200001148	200000064	siRNA-IMPa2-25 PSPC1-A488 IMPa2-A546 DAPI 8C2-siRNA-IMP-a2-a4 V2.00	0	10. siRNA-IMPa2-25 PSPC1-A488 DAPI IMPa2-A546_aj_TileScan_001 (Stage 36 of 49)	00-DFHsZD26ueAZ7QDGpMf94a
2.79038	um^2	Vesicles Paraspeckle	0.000	1.000	139	200001149	200000065	siRNA-IMPa2-25 PSPC1-A488 IMPa2-A546 DAPI 8C2-siRNA-IMP-a2-a4 V2.00	0	10. siRNA-IMPa2-25 PSPC1-A488 DAPI IMPa2-A546_aj_TileScan_001 (Stage 36 of 49)	00-DFHsZD26ueAZ7QDGpMf94a
0.295625	um^2	Vesicles Paraspeckle	0.000	1.000	139	200001150	200000066	siRNA-IMPa2-25 PSPC1-A488 IMPa2-A546 DAPI 8C2-siRNA-IMP-a2-a4 V2.00	0	10. siRNA-IMPa2-25 PSPC1-A488 DAPI IMPa2-A546_aj_TileScan_001 (Stage 36 of 49)	00-DFHsZD26ueAZ7QDGpMf94a
4.03884	um^2	Vesicles Paraspeckle	0.000	1.000	139	200001151	200000067	siRNA-IMPa2-25 PSPC1-A488 IMPa2-A546 DAPI 8C2-siRNA-IMP-a2-a4 V2.00	0	10. siRNA-IMPa2-25 PSPC1-A488 DAPI IMPa2-A546_aj_TileScan_001 (Stage 36 of 49)	00-DFHsZD26ueAZ7QDGpMf94a
3.71224	um^2	Vesicles Paraspeckle	0.000	1.000	139	200001152	200000068	siRNA-IMPa2-25 PSPC1-A488 IMPa2-A546 DAPI 8C2-siRNA-IMP-a2-a4 V2.00	0	10. siRNA-IMPa2-25 PSPC1-A488 DAPI IMPa2-A546_aj_TileScan_001 (Stage 36 of 49)	00-DFHsZD26ueAZ7QDGpMf94a
0.61492	um^2	Vesicles Paraspeckle	0.000	1.000	139	200001153	200000069	siRNA-IMPa2-25 PSPC1-A488 IMPa2-A546 DAPI 8C2-siRNA-IMP-a2-a4 V2.00	0	10. siRNA-IMPa2-25 PSPC1-A488 DAPI IMPa2-A546_aj_TileScan_001 (Stage 36 of 49)	00-DFHsZD26ueAZ7QDGpMf94a
1.41751	um^2	Vesicles Paraspeckle	0.000	1.000	141	200001154	200000070	siRNA-IMPa2-25 PSPC1-A488 IMPa2-A546 DAPI 8C2-siRNA-IMP-a2-a4 V2.00	0	10. siRNA-IMPa2-25 PSPC1-A488 DAPI IMPa2-A546_aj_TileScan_001 (Stage 36 of 49)	00-DFHsZD26ueAZ7QDGpMf94a
3.10253	um^2	Vesicles Paraspeckle	0.000	1.000	141	200001155	200000071	siRNA-IMPa2-25 PSPC1-A488 IMPa2-A546 DAPI 8C2-siRNA-IMP-a2-a4 V2.00	0	10. siRNA-IMPa2-25 PSPC1-A488 DAPI IMPa2-A546_aj_TileScan_001 (Stage 36 of 49)	00-DFHsZD26ueAZ7QDGpMf94a
2.32103	um^2	Vesicles Paraspeckle	0.000	1.000	141	200001156	200000072	siRNA-IMPa2-25 PSPC1-A488 IMPa2-A546 DAPI 8C2-siRNA-IMP-a2-a4 V2.00	0	10. siRNA-IMPa2-25 PSPC1-A488 DAPI IMPa2-A546_aj_TileScan_001 (Stage 36 of 49)	00-DFHsZD26ueAZ7QDGpMf94a
1.83775	um^2	Vesicles Paraspeckle	0.000	1.000	141	200001157	200000073	siRNA-IMPa2-25 PSPC1-A488 IMPa2-A546 DAPI 8C2-siRNA-IMP-a2-a4 V2.00	0	10. siRNA-IMPa2-25 PSPC1-A488 DAPI IMPa2-A546_aj_TileScan_001 (Stage 36 of 49)	00-DFHsZD26ueAZ7QDGpMf94a
3.48631	um^2	Vesicles Paraspeckle	0.000	1.000	141	200001158	200000074	siRNA-IMPa2-25 PSPC1-A488 IMPa2-A546 DAPI 8C2-siRNA-IMP-a2-a4 V2.00	0	10. siRNA-IMPa2-25 PSPC1-A488 DAPI IMPa2-A546_aj_TileScan_001 (Stage 36 of 49)	00-DFHsZD26ueAZ7QDGpMf94a
1.54949	um^2	Vesicles Paraspeckle	0.000	1.000	141	200001159	200000075	siRNA-IMPa2-25 PSPC1-A488 IMPa2-A546 DAPI 8C2-siRNA-IMP-a2-a4 V2.00	0	10. siRNA-IMPa2-25 PSPC1-A488 DAPI IMPa2-A546_aj_TileScan_001 (Stage 36 of 49)	00-DFHsZD26ueAZ7QDGpMf94a
1.13268	um^2	Vesicles Paraspeckle	0.000	1.000	142	200001160	200000076	siRNA-IMPa2-25 PSPC1-A488 IMPa2-A546 DAPI 8C2-siRNA-IMP-a2-a4 V2.00	0	10. siRNA-IMPa2-25 PSPC1-A488 DAPI IMPa2-A546_aj_TileScan_001 (Stage 36 of 49)	00-DFHsZD26ueAZ7QDGpMf94a
1.41751	um^2	Vesicles Paraspeckle	0.000	1.000	142	200001161	200000077	siRNA-IMPa2-25 PSPC1-A488 IMPa2-A546 DAPI 8C2-siRNA-IMP-a2-a4 V2.00	0	10. siRNA-IMPa2-25 PSPC1-A488 DAPI IMPa2-A546_aj_TileScan_001 (Stage 36 of 49)	00-DFHsZD26ueAZ7QDGpMf94a
2.35606	um^2	Vesicles Paraspeckle	0.000	1.000	142	200001162	200000078	siRNA-IMPa2-25 PSPC1-A488 IMPa2-A546 DAPI 8C2-siRNA-IMP-a2-a4 V2.00	0	10. siRNA-IMPa2-25 PSPC1-A488 DAPI IMPa2-A546_aj_TileScan_001 (Stage 36 of 49)	00-DFHsZD26ueAZ7QDGpMf94a
0.976119	um^2	Vesicles Paraspeckle	0.000	1.000	142	200001163	200000079	siRNA-IMPa2-25 PSPC1-A488 IMPa2-A546 DAPI 8C2-siRNA-IMP-a2-a4 V2.00	0	10. siRNA-IMPa2-25 PSPC1-A488 DAPI IMPa2-A546_aj_TileScan_001 (Stage 36 of 49)	00-DFHsZD26ueAZ7QDGpMf94a
1.27907	um^2	Vesicles Paraspeckle	0.000	1.000	142	200001164	200000080	siRNA-IMPa2-25 PSPC1-A488 IMPa2-A546 DAPI 8C2-siRNA-IMP-a2-a4 V2.00	0	10. siRNA-IMPa2-25 PSPC1-A488 DAPI IMPa2-A546_aj_TileScan_001 (Stage 36 of 49)	00-DFHsZD26ueAZ7QDGpMf94a
2.59446	um^2	Vesicles Paraspeckle	0.000	1.000	142	200001165	200000081	siRNA-IMPa2-25 PSPC1-A488 IMPa2-A546 DAPI 8C2-siRNA-IMP-a2-a4 V2.00	0	10. siRNA-IMPa2-25 PSPC1-A488 DAPI IMPa2-A546_aj_TileScan_001 (Stage 36 of 49)	00-DFHsZD26ueAZ7QDGpMf94a
1.37215	um^2	Vesicles Paraspeckle	0.000	1.000	142	200001166	200000082	siRNA-IMPa2-25 PSPC1-A488 IMPa2-A546 DAPI 8C2-siRNA-IMP-a2-a4 V2.00	0	10. siRNA-IMPa2-25 PSPC1-A488 DAPI IMPa2-A546_aj_TileScan_001 (Stage 36 of 49)	00-DFHsZD26ueAZ7QDGpMf94a
2.21429	um^2	Vesicles Paraspeckle	0.000	1.000	142	200001167	200000083	siRNA-IMPa2-25 PSPC1-A488 IMPa2-A546 DAPI 8C2-siRNA-IMP-a2-a4 V2.00	0	10. siRNA-IMPa2-25 PSPC1-A488 DAPI IMPa2-A546_aj_TileScan_001 (Stage 36 of 49)	00-DFHsZD26ueAZ7QDGpMf94a
1.71719	um^2	Vesicles Paraspeckle	0.000	1.000	142	200001168	200000084	siRNA-IMPa2-25 PSPC1-A488 IMPa2-A546 DAPI 8C2-siRNA-IMP-a2-a4 V2.00	0	10. siRNA-IMPa2-25 PSPC1-A488 DAPI IMPa2-A546_aj_TileScan_001 (Stage 36 of 49)	00-DFHsZD26ueAZ7QDGpMf94a
0.80577	um^2	Vesicles Paraspeckle	0.000	1.000	142	200001169	200000085	siRNA-IMPa2-25 PSPC1-A488 IMPa2-A546 DAPI 8C2-siRNA-IMP-a2-a4 V2.00	0	10. siRNA-IMPa2-25 PSPC1-A488 DAPI IMPa2-A546_aj_TileScan_001 (Stage 36 of 49)	00-DFHsZD26ueAZ7QDGpMf94a
1.32602	um^2	Vesicles Paraspeckle	0.000	1.000	142	200001170	200000086	siRNA-IMPa2-25 PSPC1-A488 IMPa2-A546 DAPI 8C2-siRNA-IMP-a2-a4 V2.00	0	10. siRNA-IMPa2-25 PSPC1-A488 DAPI IMPa2-A546_aj_TileScan_001 (Stage 36 of 49)	00-DFHsZD26ueAZ7QDGpMf94a
1.23125	um^2	Vesicles Paraspeckle	0.000	1.000	143	200001171	200000087	siRNA-IMPa2-25 PSPC1-A488 IMPa2-A546 DAPI 8C2-siRNA-IMP-a2-a4 V2.00	0	10. siRNA-IMPa2-25 PSPC1-A488 DAPI IMPa2-A546_aj_TileScan_001 (Stage 36 of 49)	00-DFHsZD26ueAZ7QDGpMf94a
2.82236	um^2	Vesicles Paraspeckle	0.000	1.000	143	200001172	200000088	siRNA-IMPa2-25 PSPC1-A488 IMPa2-A546 DAPI 8C2-siRNA-IMP-a2-a4 V2.00	0	10. siRNA-IMPa2-25 PSPC1-A488 DAPI IMPa2-A546_aj_TileScan_001 (Stage 36 of 49)	00-DFHsZD26ueAZ7QDGpMf94a
2.42536	um^2	Vesicles Paraspeckle	0.000	1.000	143	200001173	200000089	siRNA-IMPa2-25 PSPC1-A488 IMPa2-A546 DAPI 8C2-siRNA-IMP-a2-a4 V2.00	0	10. siRNA-IMPa2-25 PSPC1-A488 DAPI IMPa2-A546_aj_TileScan_001 (Stage 36 of 49)	00-DFHsZD26ueAZ7QDGpMf94a
1.23125	um^2	Vesicles Paraspeckle	0.000	1.000	143	200001174	200000090	siRNA-IMPa2-25 PSPC1-A488 IMPa2-A546 DAPI 8C2-siRNA-IMP-a2-a4 V2.00	0	10. siRNA-IMPa2-25 PSPC1-A488 DAPI IMPa2-A546_aj_TileScan_001 (Stage 36 of 49)	00-DFHsZD26ueAZ7QDGpMf94a
2.10491	um^2	Vesicles Paraspeckle	0.000	1.000	143	200001175	200000091	siRNA-IMPa2-25 PSPC1-A488 IMPa2-A546 DAPI 8C2-siRNA-IMP-a2-a4 V2.00	0	10. siRNA-IMPa2-25 PSPC1-A488 DAPI IMPa2-A546_aj_TileScan_001 (Stage 36 of 49)	00-DFHsZD26ueAZ7QDGpMf94a
3.22304	um^2	Vesicles Paraspeckle	0.000	1.000	143	200001176	200000092	siRNA-IMPa2-25 PSPC1-A488 IMPa2-A546 DAPI 8C2-siRNA-IMP-a2-a4 V2.00	0	10. siRNA-IMPa2-25 PSPC1-A488 DAPI IMPa2-A546_aj_TileScan_001 (Stage 36 of 49)	00-DFHsZD26ueAZ7QDGpMf94a
0.921109	um^2	Vesicles Paraspeckle	0.000	1.000	145	200001177	200000000	siRNA-IMPa2-25 PSPC1-A488 IMPa2-A546 DAPI 8C2-siRNA-IMP-a2-a4 V2.00	0	10. siRNA-IMPa2-25 PSPC1-A488 DAPI IMPa2-A546_ak_TileScan_001 (Stage 37 of 49)	00-cCve3FwDqgpExRHVRBPtDZ
2.56109	um^2	Vesicles Paraspeckle	0.000	1.000	145	200001178	200000001	siRNA-IMPa2-25 PSPC1-A488 IMPa2-A546 DAPI 8C2-siRNA-IMP-a2-a4 V2.00	0	10. siRNA-IMPa2-25 PSPC1-A488 DAPI IMPa2-A546_ak_TileScan_001 (Stage 37 of 49)	00-cCve3FwDqgpExRHVRBPtDZ
4.19725	um^2	Vesicles Paraspeckle	0.000	1.000	145	200001179	200000002	siRNA-IMPa2-25 PSPC1-A488 IMPa2-A546 DAPI 8C2-siRNA-IMP-a2-a4 V2.00	0	10. siRNA-IMPa2-25 PSPC1-A488 DAPI IMPa2-A546_ak_TileScan_001 (Stage 37 of 49)	00-cCve3FwDqgpExRHVRBPtDZ
2.5275	um^2	Vesicles Paraspeckle	0.000	1.000	145	200001180	200000003	siRNA-IMPa2-25 PSPC1-A488 IMPa2-A546 DAPI 8C2-siRNA-IMP-a2-a4 V2.00	0	10. siRNA-IMPa2-25 PSPC1-A488 DAPI IMPa2-A546_ak_TileScan_001 (Stage 37 of 49)	00-cCve3FwDqgpExRHVRBPtDZ
3.45756	um^2	Vesicles Paraspeckle	0.000	1.000	145	200001181	200000004	siRNA-IMPa2-25 PSPC1-A488 IMPa2-A546 DAPI 8C2-siRNA-IMP-a2-a4 V2.00	0	10. siRNA-IMPa2-25 PSPC1-A488 DAPI IMPa2-A546_ak_TileScan_001 (Stage 37 of 49)	00-cCve3FwDqgpExRHVRBPtDZ
4.45485	um^2	Vesicles Paraspeckle	0.000	1.000	145	200001182	200000005	siRNA-IMPa2-25 PSPC1-A488 IMPa2-A546 DAPI 8C2-siRNA-IMP-a2-a4 V2.00	0	10. siRNA-IMPa2-25 PSPC1-A488 DAPI IMPa2-A546_ak_TileScan_001 (Stage 37 of 49)	00-cCve3FwDqgpExRHVRBPtDZ
3.93149	um^2	Vesicles Paraspeckle	0.000	1.000	145	200001183	200000006	siRNA-IMPa2-25 PSPC1-A488 IMPa2-A546 DAPI 8C2-siRNA-IMP-a2-a4 V2.00	0	10. siRNA-IMPa2-25 PSPC1-A488 DAPI IMPa2-A546_ak_TileScan_001 (Stage 37 of 49)	00-cCve3FwDqgpExRHVRBPtDZ
4.24939	um^2	Vesicles Paraspeckle	0.000	1.000	145	200001184	200000007	siRNA-IMPa2-25 PSPC1-A488 IMPa2-A546 DAPI 8C2-siRNA-IMP-a2-a4 V2.00	0	10. siRNA-IMPa2-25 PSPC1-A488 DAPI IMPa2-A546_ak_TileScan_001 (Stage 37 of 49)	00-cCve3FwDqgpExRHVRBPtDZ
1.23125	um^2	Vesicles Paraspeckle	0.000	1.000	145	200001185	200000008	siRNA-IMPa2-25 PSPC1-A488 IMPa2-A546 DAPI 8C2-siRNA-IMP-a2-a4 V2.00	0	10. siRNA-IMPa2-25 PSPC1-A488 DAPI IMPa2-A546_ak_TileScan_001 (Stage 37 of 49)	00-cCve3FwDqgpExRHVRBPtDZ
0.80577	um^2	Vesicles Paraspeckle	0.000	1.000	145	200001186	200000009	siRNA-IMPa2-25 PSPC1-A488 IMPa2-A546 DAPI 8C2-siRNA-IMP-a2-a4 V2.00	0	10. siRNA-IMPa2-25 PSPC1-A488 DAPI IMPa2-A546_ak_TileScan_001 (Stage 37 of 49)	00-cCve3FwDqgpExRHVRBPtDZ
1.13268	um^2	Vesicles Paraspeckle	0.000	1.000	145	200001187	200000010	siRNA-IMPa2-25 PSPC1-A488 IMPa2-A546 DAPI 8C2-siRNA-IMP-a2-a4 V2.00	0	10. siRNA-IMPa2-25 PSPC1-A488 DAPI IMPa2-A546_ak_TileScan_001 (Stage 37 of 49)	00-cCve3FwDqgpExRHVRBPtDZ
3.0106	um^2	Vesicles Paraspeckle	0.000	1.000	146	200001188	200000011	siRNA-IMPa2-25 PSPC1-A488 IMPa2-A546 DAPI 8C2-siRNA-IMP-a2-a4 V2.00	0	10. siRNA-IMPa2-25 PSPC1-A488 DAPI IMPa2-A546_ak_TileScan_001 (Stage 37 of 49)	00-cCve3FwDqgpExRHVRBPtDZ
2.35606	um^2	Vesicles Paraspeckle	0.000	1.000	146	200001189	200000012	siRNA-IMPa2-25 PSPC1-A488 IMPa2-A546 DAPI 8C2-siRNA-IMP-a2-a4 V2.00	0	10. siRNA-IMPa2-25 PSPC1-A488 DAPI IMPa2-A546_ak_TileScan_001 (Stage 37 of 49)	00-cCve3FwDqgpExRHVRBPtDZ
2.35606	um^2	Vesicles Paraspeckle	0.000	1.000	146	200001190	200000013	siRNA-IMPa2-25 PSPC1-A488 IMPa2-A546 DAPI 8C2-siRNA-IMP-a2-a4 V2.00	0	10. siRNA-IMPa2-25 PSPC1-A488 DAPI IMPa2-A546_ak_TileScan_001 (Stage 37 of 49)	00-cCve3FwDqgpExRHVRBPtDZ
2.69331	um^2	Vesicles Paraspeckle	0.000	1.000	146	200001191	200000014	siRNA-IMPa2-25 PSPC1-A488 IMPa2-A546 DAPI 8C2-siRNA-IMP-a2-a4 V2.00	0	10. siRNA-IMPa2-25 PSPC1-A488 DAPI IMPa2-A546_ak_TileScan_001 (Stage 37 of 49)	00-cCve3FwDqgpExRHVRBPtDZ
0.469273	um^2	Vesicles Paraspeckle	0.000	1.000	146	200001192	200000015	siRNA-IMPa2-25 PSPC1-A488 IMPa2-A546 DAPI 8C2-siRNA-IMP-a2-a4 V2.00	0	10. siRNA-IMPa2-25 PSPC1-A488 DAPI IMPa2-A546_ak_TileScan_001 (Stage 37 of 49)	00-cCve3FwDqgpExRHVRBPtDZ
2.79038	um^2	Vesicles Paraspeckle	0.000	1.000	146	200001193	200000016	siRNA-IMPa2-25 PSPC1-A488 IMPa2-A546 DAPI 8C2-siRNA-IMP-a2-a4 V2.00	0	10. siRNA-IMPa2-25 PSPC1-A488 DAPI IMPa2-A546_ak_TileScan_001 (Stage 37 of 49)	00-cCve3FwDqgpExRHVRBPtDZ
4.30121	um^2	Vesicles Paraspeckle	0.000	1.000	146	200001194	200000017	siRNA-IMPa2-25 PSPC1-A488 IMPa2-A546 DAPI 8C2-siRNA-IMP-a2-a4 V2.00	0	10. siRNA-IMPa2-25 PSPC1-A488 DAPI IMPa2-A546_ak_TileScan_001 (Stage 37 of 49)	00-cCve3FwDqgpExRHVRBPtDZ
1.83775	um^2	Vesicles Paraspeckle	0.000	1.000	146	200001195	200000018	siRNA-IMPa2-25 PSPC1-A488 IMPa2-A546 DAPI 8C2-siRNA-IMP-a2-a4 V2.00	0	10. siRNA-IMPa2-25 PSPC1-A488 DAPI IMPa2-A546_ak_TileScan_001 (Stage 37 of 49)	00-cCve3FwDqgpExRHVRBPtDZ
1.99262	um^2	Vesicles Paraspeckle	0.000	1.000	146	200001196	200000019	siRNA-IMPa2-25 PSPC1-A488 IMPa2-A546 DAPI 8C2-siRNA-IMP-a2-a4 V2.00	0	10. siRNA-IMPa2-25 PSPC1-A488 DAPI IMPa2-A546_ak_TileScan_001 (Stage 37 of 49)	00-cCve3FwDqgpExRHVRBPtDZ
1.02962	um^2	Vesicles Paraspeckle	0.000	1.000	146	200001197	200000020	siRNA-IMPa2-25 PSPC1-A488 IMPa2-A546 DAPI 8C2-siRNA-IMP-a2-a4 V2.00	0	10. siRNA-IMPa2-25 PSPC1-A488 DAPI IMPa2-A546_ak_TileScan_001 (Stage 37 of 49)	00-cCve3FwDqgpExRHVRBPtDZ
3.87726	um^2	Vesicles Paraspeckle	0.000	1.000	146	200001198	200000021	siRNA-IMPa2-25 PSPC1-A488 IMPa2-A546 DAPI 8C2-siRNA-IMP-a2-a4 V2.00	0	10. siRNA-IMPa2-25 PSPC1-A488 DAPI IMPa2-A546_ak_TileScan_001 (Stage 37 of 49)	00-cCve3FwDqgpExRHVRBPtDZ
1.32602	um^2	Vesicles Paraspeckle	0.000	1.000	146	200001199	200000022	siRNA-IMPa2-25 PSPC1-A488 IMPa2-A546 DAPI 8C2-siRNA-IMP-a2-a4 V2.00	0	10. siRNA-IMPa2-25 PSPC1-A488 DAPI IMPa2-A546_ak_TileScan_001 (Stage 37 of 49)	00-cCve3FwDqgpExRHVRBPtDZ
4.48019	um^2	Vesicles Paraspeckle	0.000	1.000	147	200001200	200000023	siRNA-IMPa2-25 PSPC1-A488 IMPa2-A546 DAPI 8C2-siRNA-IMP-a2-a4 V2.00	0	10. siRNA-IMPa2-25 PSPC1-A488 DAPI IMPa2-A546_ak_TileScan_001 (Stage 37 of 49)	00-cCve3FwDqgpExRHVRBPtDZ
0.544542	um^2	Vesicles Paraspeckle	0.000	1.000	147	200001201	200000024	siRNA-IMPa2-25 PSPC1-A488 IMPa2-A546 DAPI 8C2-siRNA-IMP-a2-a4 V2.00	0	10. siRNA-IMPa2-25 PSPC1-A488 DAPI IMPa2-A546_ak_TileScan_001 (Stage 37 of 49)	00-cCve3FwDqgpExRHVRBPtDZ
2.35606	um^2	Vesicles Paraspeckle	0.000	1.000	147	200001202	200000025	siRNA-IMPa2-25 PSPC1-A488 IMPa2-A546 DAPI 8C2-siRNA-IMP-a2-a4 V2.00	0	10. siRNA-IMPa2-25 PSPC1-A488 DAPI IMPa2-A546_ak_TileScan_001 (Stage 37 of 49)	00-cCve3FwDqgpExRHVRBPtDZ
0.544542	um^2	Vesicles Paraspeckle	0.000	1.000	147	200001203	200000026	siRNA-IMPa2-25 PSPC1-A488 IMPa2-A546 DAPI 8C2-siRNA-IMP-a2-a4 V2.00	0	10. siRNA-IMPa2-25 PSPC1-A488 DAPI IMPa2-A546_ak_TileScan_001 (Stage 37 of 49)	00-cCve3FwDqgpExRHVRBPtDZ
0.469273	um^2	Vesicles Paraspeckle	0.000	1.000	147	200001204	200000027	siRNA-IMPa2-25 PSPC1-A488 IMPa2-A546 DAPI 8C2-siRNA-IMP-a2-a4 V2.00	0	10. siRNA-IMPa2-25 PSPC1-A488 DAPI IMPa2-A546_ak_TileScan_001 (Stage 37 of 49)	00-cCve3FwDqgpExRHVRBPtDZ
2.69331	um^2	Vesicles Paraspeckle	0.000	1.000	147	200001205	200000028	siRNA-IMPa2-25 PSPC1-A488 IMPa2-A546 DAPI 8C2-siRNA-IMP-a2-a4 V2.00	0	10. siRNA-IMPa2-25 PSPC1-A488 DAPI IMPa2-A546_ak_TileScan_001 (Stage 37 of 49)	00-cCve3FwDqgpExRHVRBPtDZ
1.13268	um^2	Vesicles Paraspeckle	0.000	1.000	147	200001206	200000029	siRNA-IMPa2-25 PSPC1-A488 IMPa2-A546 DAPI 8C2-siRNA-IMP-a2-a4 V2.00	0	10. siRNA-IMPa2-25 PSPC1-A488 DAPI IMPa2-A546_ak_TileScan_001 (Stage 37 of 49)	00-cCve3FwDqgpExRHVRBPtDZ
1.27907	um^2	Vesicles Paraspeckle	0.000	1.000	147	200001207	200000030	siRNA-IMPa2-25 PSPC1-A488 IMPa2-A546 DAPI 8C2-siRNA-IMP-a2-a4 V2.00	0	10. siRNA-IMPa2-25 PSPC1-A488 DAPI IMPa2-A546_ak_TileScan_001 (Stage 37 of 49)	00-cCve3FwDqgpExRHVRBPtDZ
2.0304	um^2	Vesicles Paraspeckle	0.000	1.000	147	200001208	200000031	siRNA-IMPa2-25 PSPC1-A488 IMPa2-A546 DAPI 8C2-siRNA-IMP-a2-a4 V2.00	0	10. siRNA-IMPa2-25 PSPC1-A488 DAPI IMPa2-A546_ak_TileScan_001 (Stage 37 of 49)	00-cCve3FwDqgpExRHVRBPtDZ
4.09199	um^2	Vesicles Paraspeckle	0.000	1.000	147	200001209	200000032	siRNA-IMPa2-25 PSPC1-A488 IMPa2-A546 DAPI 8C2-siRNA-IMP-a2-a4 V2.00	0	10. siRNA-IMPa2-25 PSPC1-A488 DAPI IMPa2-A546_ak_TileScan_001 (Stage 37 of 49)	00-cCve3FwDqgpExRHVRBPtDZ
0.469273	um^2	Vesicles Paraspeckle	0.000	1.000	147	200001210	200000033	siRNA-IMPa2-25 PSPC1-A488 IMPa2-A546 DAPI 8C2-siRNA-IMP-a2-a4 V2.00	0	10. siRNA-IMPa2-25 PSPC1-A488 DAPI IMPa2-A546_ak_TileScan_001 (Stage 37 of 49)	00-cCve3FwDqgpExRHVRBPtDZ
2.35606	um^2	Vesicles Paraspeckle	0.000	1.000	147	200001211	200000034	siRNA-IMPa2-25 PSPC1-A488 IMPa2-A546 DAPI 8C2-siRNA-IMP-a2-a4 V2.00	0	10. siRNA-IMPa2-25 PSPC1-A488 DAPI IMPa2-A546_ak_TileScan_001 (Stage 37 of 49)	00-cCve3FwDqgpExRHVRBPtDZ
3.65642	um^2	Vesicles Paraspeckle	0.000	1.000	147	200001212	200000035	siRNA-IMPa2-25 PSPC1-A488 IMPa2-A546 DAPI 8C2-siRNA-IMP-a2-a4 V2.00	0	10. siRNA-IMPa2-25 PSPC1-A488 DAPI IMPa2-A546_ak_TileScan_001 (Stage 37 of 49)	00-cCve3FwDqgpExRHVRBPtDZ
1.08177	um^2	Vesicles Paraspeckle	0.000	1.000	147	200001213	200000036	siRNA-IMPa2-25 PSPC1-A488 IMPa2-A546 DAPI 8C2-siRNA-IMP-a2-a4 V2.00	0	10. siRNA-IMPa2-25 PSPC1-A488 DAPI IMPa2-A546_ak_TileScan_001 (Stage 37 of 49)	00-cCve3FwDqgpExRHVRBPtDZ
1.54949	um^2	Vesicles Paraspeckle	0.000	1.000	147	200001214	200000037	siRNA-IMPa2-25 PSPC1-A488 IMPa2-A546 DAPI 8C2-siRNA-IMP-a2-a4 V2.00	0	10. siRNA-IMPa2-25 PSPC1-A488 DAPI IMPa2-A546_ak_TileScan_001 (Stage 37 of 49)	00-cCve3FwDqgpExRHVRBPtDZ
2.62761	um^2	Vesicles Paraspeckle	0.000	1.000	147	200001215	200000038	siRNA-IMPa2-25 PSPC1-A488 IMPa2-A546 DAPI 8C2-siRNA-IMP-a2-a4 V2.00	0	10. siRNA-IMPa2-25 PSPC1-A488 DAPI IMPa2-A546_ak_TileScan_001 (Stage 37 of 49)	00-cCve3FwDqgpExRHVRBPtDZ
0.61492	um^2	Vesicles Paraspeckle	0.000	1.000	147	200001216	200000039	siRNA-IMPa2-25 PSPC1-A488 IMPa2-A546 DAPI 8C2-siRNA-IMP-a2-a4 V2.00	0	10. siRNA-IMPa2-25 PSPC1-A488 DAPI IMPa2-A546_ak_TileScan_001 (Stage 37 of 49)	00-cCve3FwDqgpExRHVRBPtDZ
2.06782	um^2	Vesicles Paraspeckle	0.000	1.000	147	200001217	200000040	siRNA-IMPa2-25 PSPC1-A488 IMPa2-A546 DAPI 8C2-siRNA-IMP-a2-a4 V2.00	0	10. siRNA-IMPa2-25 PSPC1-A488 DAPI IMPa2-A546_ak_TileScan_001 (Stage 37 of 49)	00-cCve3FwDqgpExRHVRBPtDZ
4.6308	um^2	Vesicles Paraspeckle	0.000	1.000	147	200001218	200000041	siRNA-IMPa2-25 PSPC1-A488 IMPa2-A546 DAPI 8C2-siRNA-IMP-a2-a4 V2.00	0	10. siRNA-IMPa2-25 PSPC1-A488 DAPI IMPa2-A546_ak_TileScan_001 (Stage 37 of 49)	00-cCve3FwDqgpExRHVRBPtDZ
2.42536	um^2	Vesicles Paraspeckle	0.000	1.000	147	200001219	200000042	siRNA-IMPa2-25 PSPC1-A488 IMPa2-A546 DAPI 8C2-siRNA-IMP-a2-a4 V2.00	0	10. siRNA-IMPa2-25 PSPC1-A488 DAPI IMPa2-A546_ak_TileScan_001 (Stage 37 of 49)	00-cCve3FwDqgpExRHVRBPtDZ
2.17814	um^2	Vesicles Paraspeckle	0.000	1.000	148	200001220	200000043	siRNA-IMPa2-25 PSPC1-A488 IMPa2-A546 DAPI 8C2-siRNA-IMP-a2-a4 V2.00	0	10. siRNA-IMPa2-25 PSPC1-A488 DAPI IMPa2-A546_ak_TileScan_001 (Stage 37 of 49)	00-cCve3FwDqgpExRHVRBPtDZ
0.921109	um^2	Vesicles Paraspeckle	0.000	1.000	148	200001221	200000044	siRNA-IMPa2-25 PSPC1-A488 IMPa2-A546 DAPI 8C2-siRNA-IMP-a2-a4 V2.00	0	10. siRNA-IMPa2-25 PSPC1-A488 DAPI IMPa2-A546_ak_TileScan_001 (Stage 37 of 49)	00-cCve3FwDqgpExRHVRBPtDZ
0.976119	um^2	Vesicles Paraspeckle	0.000	1.000	148	200001222	200000045	siRNA-IMPa2-25 PSPC1-A488 IMPa2-A546 DAPI 8C2-siRNA-IMP-a2-a4 V2.00	0	10. siRNA-IMPa2-25 PSPC1-A488 DAPI IMPa2-A546_ak_TileScan_001 (Stage 37 of 49)	00-cCve3FwDqgpExRHVRBPtDZ
1.18248	um^2	Vesicles Paraspeckle	0.000	1.000	149	200001223	200000046	siRNA-IMPa2-25 PSPC1-A488 IMPa2-A546 DAPI 8C2-siRNA-IMP-a2-a4 V2.00	0	10. siRNA-IMPa2-25 PSPC1-A488 DAPI IMPa2-A546_ak_TileScan_001 (Stage 37 of 49)	00-cCve3FwDqgpExRHVRBPtDZ
1.50614	um^2	Vesicles Paraspeckle	0.000	1.000	149	200001224	200000047	siRNA-IMPa2-25 PSPC1-A488 IMPa2-A546 DAPI 8C2-siRNA-IMP-a2-a4 V2.00	0	10. siRNA-IMPa2-25 PSPC1-A488 DAPI IMPa2-A546_ak_TileScan_001 (Stage 37 of 49)	00-cCve3FwDqgpExRHVRBPtDZ
2.35606	um^2	Vesicles Paraspeckle	0.000	1.000	149	200001225	200000048	siRNA-IMPa2-25 PSPC1-A488 IMPa2-A546 DAPI 8C2-siRNA-IMP-a2-a4 V2.00	0	10. siRNA-IMPa2-25 PSPC1-A488 DAPI IMPa2-A546_ak_TileScan_001 (Stage 37 of 49)	00-cCve3FwDqgpExRHVRBPtDZ
0.387377	um^2	Vesicles Paraspeckle	0.000	1.000	149	200001226	200000049	siRNA-IMPa2-25 PSPC1-A488 IMPa2-A546 DAPI 8C2-siRNA-IMP-a2-a4 V2.00	0	10. siRNA-IMPa2-25 PSPC1-A488 DAPI IMPa2-A546_ak_TileScan_001 (Stage 37 of 49)	00-cCve3FwDqgpExRHVRBPtDZ
1.13268	um^2	Vesicles Paraspeckle	0.000	1.000	149	200001227	200000050	siRNA-IMPa2-25 PSPC1-A488 IMPa2-A546 DAPI 8C2-siRNA-IMP-a2-a4 V2.00	0	10. siRNA-IMPa2-25 PSPC1-A488 DAPI IMPa2-A546_ak_TileScan_001 (Stage 37 of 49)	00-cCve3FwDqgpExRHVRBPtDZ
3.42869	um^2	Vesicles Paraspeckle	0.000	1.000	149	200001228	200000051	siRNA-IMPa2-25 PSPC1-A488 IMPa2-A546 DAPI 8C2-siRNA-IMP-a2-a4 V2.00	0	10. siRNA-IMPa2-25 PSPC1-A488 DAPI IMPa2-A546_ak_TileScan_001 (Stage 37 of 49)	00-cCve3FwDqgpExRHVRBPtDZ
1.91597	um^2	Vesicles Paraspeckle	0.000	1.000	150	200001229	200000052	siRNA-IMPa2-25 PSPC1-A488 IMPa2-A546 DAPI 8C2-siRNA-IMP-a2-a4 V2.00	0	10. siRNA-IMPa2-25 PSPC1-A488 DAPI IMPa2-A546_ak_TileScan_001 (Stage 37 of 49)	00-cCve3FwDqgpExRHVRBPtDZ
1.27907	um^2	Vesicles Paraspeckle	0.000	1.000	150	200001230	200000053	siRNA-IMPa2-25 PSPC1-A488 IMPa2-A546 DAPI 8C2-siRNA-IMP-a2-a4 V2.00	0	10. siRNA-IMPa2-25 PSPC1-A488 DAPI IMPa2-A546_ak_TileScan_001 (Stage 37 of 49)	00-cCve3FwDqgpExRHVRBPtDZ
2.32103	um^2	Vesicles Paraspeckle	0.000	1.000	150	200001231	200000054	siRNA-IMPa2-25 PSPC1-A488 IMPa2-A546 DAPI 8C2-siRNA-IMP-a2-a4 V2.00	0	10. siRNA-IMPa2-25 PSPC1-A488 DAPI IMPa2-A546_ak_TileScan_001 (Stage 37 of 49)	00-cCve3FwDqgpExRHVRBPtDZ
2.14168	um^2	Vesicles Paraspeckle	0.000	1.000	152	200001232	200000055	siRNA-IMPa2-25 PSPC1-A488 IMPa2-A546 DAPI 8C2-siRNA-IMP-a2-a4 V2.00	0	10. siRNA-IMPa2-25 PSPC1-A488 DAPI IMPa2-A546_ak_TileScan_001 (Stage 37 of 49)	00-cCve3FwDqgpExRHVRBPtDZ
2.88579	um^2	Vesicles Paraspeckle	0.000	1.000	152	200001233	200000056	siRNA-IMPa2-25 PSPC1-A488 IMPa2-A546 DAPI 8C2-siRNA-IMP-a2-a4 V2.00	0	10. siRNA-IMPa2-25 PSPC1-A488 DAPI IMPa2-A546_ak_TileScan_001 (Stage 37 of 49)	00-cCve3FwDqgpExRHVRBPtDZ
2.45964	um^2	Vesicles Paraspeckle	0.000	1.000	152	200001234	200000057	siRNA-IMPa2-25 PSPC1-A488 IMPa2-A546 DAPI 8C2-siRNA-IMP-a2-a4 V2.00	0	10. siRNA-IMPa2-25 PSPC1-A488 DAPI IMPa2-A546_ak_TileScan_001 (Stage 37 of 49)	00-cCve3FwDqgpExRHVRBPtDZ
1.95448	um^2	Vesicles Paraspeckle	0.000	1.000	152	200001235	200000058	siRNA-IMPa2-25 PSPC1-A488 IMPa2-A546 DAPI 8C2-siRNA-IMP-a2-a4 V2.00	0	10. siRNA-IMPa2-25 PSPC1-A488 DAPI IMPa2-A546_ak_TileScan_001 (Stage 37 of 49)	00-cCve3FwDqgpExRHVRBPtDZ
2.56109	um^2	Vesicles Paraspeckle	0.000	1.000	152	200001236	200000059	siRNA-IMPa2-25 PSPC1-A488 IMPa2-A546 DAPI 8C2-siRNA-IMP-a2-a4 V2.00	0	10. siRNA-IMPa2-25 PSPC1-A488 DAPI IMPa2-A546_ak_TileScan_001 (Stage 37 of 49)	00-cCve3FwDqgpExRHVRBPtDZ
3.48631	um^2	Vesicles Paraspeckle	0.000	1.000	152	200001237	200000060	siRNA-IMPa2-25 PSPC1-A488 IMPa2-A546 DAPI 8C2-siRNA-IMP-a2-a4 V2.00	0	10. siRNA-IMPa2-25 PSPC1-A488 DAPI IMPa2-A546_ak_TileScan_001 (Stage 37 of 49)	00-cCve3FwDqgpExRHVRBPtDZ
2.35606	um^2	Vesicles Paraspeckle	0.000	1.000	152	200001238	200000061	siRNA-IMPa2-25 PSPC1-A488 IMPa2-A546 DAPI 8C2-siRNA-IMP-a2-a4 V2.00	0	10. siRNA-IMPa2-25 PSPC1-A488 DAPI IMPa2-A546_ak_TileScan_001 (Stage 37 of 49)	00-cCve3FwDqgpExRHVRBPtDZ
4.30121	um^2	Vesicles Paraspeckle	0.000	1.000	153	200001239	200000062	siRNA-IMPa2-25 PSPC1-A488 IMPa2-A546 DAPI 8C2-siRNA-IMP-a2-a4 V2.00	0	10. siRNA-IMPa2-25 PSPC1-A488 DAPI IMPa2-A546_ak_TileScan_001 (Stage 37 of 49)	00-cCve3FwDqgpExRHVRBPtDZ
0.74492	um^2	Vesicles Paraspeckle	0.000	1.000	153	200001240	200000063	siRNA-IMPa2-25 PSPC1-A488 IMPa2-A546 DAPI 8C2-siRNA-IMP-a2-a4 V2.00	0	10. siRNA-IMPa2-25 PSPC1-A488 DAPI IMPa2-A546_ak_TileScan_001 (Stage 37 of 49)	00-cCve3FwDqgpExRHVRBPtDZ
2.79038	um^2	Vesicles Paraspeckle	0.000	1.000	153	200001241	200000064	siRNA-IMPa2-25 PSPC1-A488 IMPa2-A546 DAPI 8C2-siRNA-IMP-a2-a4 V2.00	0	10. siRNA-IMPa2-25 PSPC1-A488 DAPI IMPa2-A546_ak_TileScan_001 (Stage 37 of 49)	00-cCve3FwDqgpExRHVRBPtDZ
0.80577	um^2	Vesicles Paraspeckle	0.000	1.000	153	200001242	200000065	siRNA-IMPa2-25 PSPC1-A488 IMPa2-A546 DAPI 8C2-siRNA-IMP-a2-a4 V2.00	0	10. siRNA-IMPa2-25 PSPC1-A488 DAPI IMPa2-A546_ak_TileScan_001 (Stage 37 of 49)	00-cCve3FwDqgpExRHVRBPtDZ
0.295625	um^2	Vesicles Paraspeckle	0.000	1.000	153	200001243	200000066	siRNA-IMPa2-25 PSPC1-A488 IMPa2-A546 DAPI 8C2-siRNA-IMP-a2-a4 V2.00	0	10. siRNA-IMPa2-25 PSPC1-A488 DAPI IMPa2-A546_ak_TileScan_001 (Stage 37 of 49)	00-cCve3FwDqgpExRHVRBPtDZ
0.469273	um^2	Vesicles Paraspeckle	0.000	1.000	153	200001244	200000067	siRNA-IMPa2-25 PSPC1-A488 IMPa2-A546 DAPI 8C2-siRNA-IMP-a2-a4 V2.00	0	10. siRNA-IMPa2-25 PSPC1-A488 DAPI IMPa2-A546_ak_TileScan_001 (Stage 37 of 49)	00-cCve3FwDqgpExRHVRBPtDZ
4.03884	um^2	Vesicles Paraspeckle	0.000	1.000	153	200001245	200000068	siRNA-IMPa2-25 PSPC1-A488 IMPa2-A546 DAPI 8C2-siRNA-IMP-a2-a4 V2.00	0	10. siRNA-IMPa2-25 PSPC1-A488 DAPI IMPa2-A546_ak_TileScan_001 (Stage 37 of 49)	00-cCve3FwDqgpExRHVRBPtDZ
1.99262	um^2	Vesicles Paraspeckle	0.000	1.000	153	200001246	200000069	siRNA-IMPa2-25 PSPC1-A488 IMPa2-A546 DAPI 8C2-siRNA-IMP-a2-a4 V2.00	0	10. siRNA-IMPa2-25 PSPC1-A488 DAPI IMPa2-A546_ak_TileScan_001 (Stage 37 of 49)	00-cCve3FwDqgpExRHVRBPtDZ
2.25015	um^2	Vesicles Paraspeckle	0.000	1.000	153	200001247	200000070	siRNA-IMPa2-25 PSPC1-A488 IMPa2-A546 DAPI 8C2-siRNA-IMP-a2-a4 V2.00	0	10. siRNA-IMPa2-25 PSPC1-A488 DAPI IMPa2-A546_ak_TileScan_001 (Stage 37 of 49)	00-cCve3FwDqgpExRHVRBPtDZ
3.90442	um^2	Vesicles Paraspeckle	0.000	1.000	153	200001248	200000071	siRNA-IMPa2-25 PSPC1-A488 IMPa2-A546 DAPI 8C2-siRNA-IMP-a2-a4 V2.00	0	10. siRNA-IMPa2-25 PSPC1-A488 DAPI IMPa2-A546_ak_TileScan_001 (Stage 37 of 49)	00-cCve3FwDqgpExRHVRBPtDZ
0.387377	um^2	Vesicles Paraspeckle	0.000	1.000	153	200001249	200000072	siRNA-IMPa2-25 PSPC1-A488 IMPa2-A546 DAPI 8C2-siRNA-IMP-a2-a4 V2.00	0	10. siRNA-IMPa2-25 PSPC1-A488 DAPI IMPa2-A546_ak_TileScan_001 (Stage 37 of 49)	00-cCve3FwDqgpExRHVRBPtDZ
0.469273	um^2	Vesicles Paraspeckle	0.000	1.000	153	200001250	200000073	siRNA-IMPa2-25 PSPC1-A488 IMPa2-A546 DAPI 8C2-siRNA-IMP-a2-a4 V2.00	0	10. siRNA-IMPa2-25 PSPC1-A488 DAPI IMPa2-A546_ak_TileScan_001 (Stage 37 of 49)	00-cCve3FwDqgpExRHVRBPtDZ
3.34133	um^2	Vesicles Paraspeckle	0.000	1.000	153	200001251	200000074	siRNA-IMPa2-25 PSPC1-A488 IMPa2-A546 DAPI 8C2-siRNA-IMP-a2-a4 V2.00	0	10. siRNA-IMPa2-25 PSPC1-A488 DAPI IMPa2-A546_ak_TileScan_001 (Stage 37 of 49)	00-cCve3FwDqgpExRHVRBPtDZ
1.71719	um^2	Vesicles Paraspeckle	0.000	1.000	153	200001252	200000075	siRNA-IMPa2-25 PSPC1-A488 IMPa2-A546 DAPI 8C2-siRNA-IMP-a2-a4 V2.00	0	10. siRNA-IMPa2-25 PSPC1-A488 DAPI IMPa2-A546_ak_TileScan_001 (Stage 37 of 49)	00-cCve3FwDqgpExRHVRBPtDZ
0.80577	um^2	Vesicles Paraspeckle	0.000	1.000	153	200001253	200000076	siRNA-IMPa2-25 PSPC1-A488 IMPa2-A546 DAPI 8C2-siRNA-IMP-a2-a4 V2.00	0	10. siRNA-IMPa2-25 PSPC1-A488 DAPI IMPa2-A546_ak_TileScan_001 (Stage 37 of 49)	00-cCve3FwDqgpExRHVRBPtDZ
1.02962	um^2	Vesicles Paraspeckle	0.000	1.000	153	200001254	200000077	siRNA-IMPa2-25 PSPC1-A488 IMPa2-A546 DAPI 8C2-siRNA-IMP-a2-a4 V2.00	0	10. siRNA-IMPa2-25 PSPC1-A488 DAPI IMPa2-A546_ak_TileScan_001 (Stage 37 of 49)	00-cCve3FwDqgpExRHVRBPtDZ
3.57187	um^2	Vesicles Paraspeckle	0.000	1.000	153	200001255	200000078	siRNA-IMPa2-25 PSPC1-A488 IMPa2-A546 DAPI 8C2-siRNA-IMP-a2-a4 V2.00	0	10. siRNA-IMPa2-25 PSPC1-A488 DAPI IMPa2-A546_ak_TileScan_001 (Stage 37 of 49)	00-cCve3FwDqgpExRHVRBPtDZ
2.62761	um^2	Vesicles Paraspeckle	0.000	1.000	153	200001256	200000079	siRNA-IMPa2-25 PSPC1-A488 IMPa2-A546 DAPI 8C2-siRNA-IMP-a2-a4 V2.00	0	10. siRNA-IMPa2-25 PSPC1-A488 DAPI IMPa2-A546_ak_TileScan_001 (Stage 37 of 49)	00-cCve3FwDqgpExRHVRBPtDZ
3.31195	um^2	Vesicles Paraspeckle	0.000	1.000	153	200001257	200000080	siRNA-IMPa2-25 PSPC1-A488 IMPa2-A546 DAPI 8C2-siRNA-IMP-a2-a4 V2.00	0	10. siRNA-IMPa2-25 PSPC1-A488 DAPI IMPa2-A546_ak_TileScan_001 (Stage 37 of 49)	00-cCve3FwDqgpExRHVRBPtDZ
3.13288	um^2	Vesicles Paraspeckle	0.000	1.000	153	200001258	200000081	siRNA-IMPa2-25 PSPC1-A488 IMPa2-A546 DAPI 8C2-siRNA-IMP-a2-a4 V2.00	0	10. siRNA-IMPa2-25 PSPC1-A488 DAPI IMPa2-A546_ak_TileScan_001 (Stage 37 of 49)	00-cCve3FwDqgpExRHVRBPtDZ
2.72586	um^2	Vesicles Paraspeckle	0.000	1.000	153	200001259	200000082	siRNA-IMPa2-25 PSPC1-A488 IMPa2-A546 DAPI 8C2-siRNA-IMP-a2-a4 V2.00	0	10. siRNA-IMPa2-25 PSPC1-A488 DAPI IMPa2-A546_ak_TileScan_001 (Stage 37 of 49)	00-cCve3FwDqgpExRHVRBPtDZ
1.13268	um^2	Vesicles Paraspeckle	0.000	1.000	153	200001260	200000083	siRNA-IMPa2-25 PSPC1-A488 IMPa2-A546 DAPI 8C2-siRNA-IMP-a2-a4 V2.00	0	10. siRNA-IMPa2-25 PSPC1-A488 DAPI IMPa2-A546_ak_TileScan_001 (Stage 37 of 49)	00-cCve3FwDqgpExRHVRBPtDZ
3.90442	um^2	Vesicles Paraspeckle	0.000	1.000	153	200001261	200000084	siRNA-IMPa2-25 PSPC1-A488 IMPa2-A546 DAPI 8C2-siRNA-IMP-a2-a4 V2.00	0	10. siRNA-IMPa2-25 PSPC1-A488 DAPI IMPa2-A546_ak_TileScan_001 (Stage 37 of 49)	00-cCve3FwDqgpExRHVRBPtDZ
3.39969	um^2	Vesicles Paraspeckle	0.000	1.000	153	200001262	200000085	siRNA-IMPa2-25 PSPC1-A488 IMPa2-A546 DAPI 8C2-siRNA-IMP-a2-a4 V2.00	0	10. siRNA-IMPa2-25 PSPC1-A488 DAPI IMPa2-A546_ak_TileScan_001 (Stage 37 of 49)	00-cCve3FwDqgpExRHVRBPtDZ
2.32103	um^2	Vesicles Paraspeckle	0.000	1.000	154	200001263	200000086	siRNA-IMPa2-25 PSPC1-A488 IMPa2-A546 DAPI 8C2-siRNA-IMP-a2-a4 V2.00	0	10. siRNA-IMPa2-25 PSPC1-A488 DAPI IMPa2-A546_ak_TileScan_001 (Stage 37 of 49)	00-cCve3FwDqgpExRHVRBPtDZ
2.10491	um^2	Vesicles Paraspeckle	0.000	1.000	154	200001264	200000087	siRNA-IMPa2-25 PSPC1-A488 IMPa2-A546 DAPI 8C2-siRNA-IMP-a2-a4 V2.00	0	10. siRNA-IMPa2-25 PSPC1-A488 DAPI IMPa2-A546_ak_TileScan_001 (Stage 37 of 49)	00-cCve3FwDqgpExRHVRBPtDZ
0.681474	um^2	Vesicles Paraspeckle	0.000	1.000	154	200001265	200000088	siRNA-IMPa2-25 PSPC1-A488 IMPa2-A546 DAPI 8C2-siRNA-IMP-a2-a4 V2.00	0	10. siRNA-IMPa2-25 PSPC1-A488 DAPI IMPa2-A546_ak_TileScan_001 (Stage 37 of 49)	00-cCve3FwDqgpExRHVRBPtDZ
0.295625	um^2	Vesicles Paraspeckle	0.000	1.000	154	200001266	200000089	siRNA-IMPa2-25 PSPC1-A488 IMPa2-A546 DAPI 8C2-siRNA-IMP-a2-a4 V2.00	0	10. siRNA-IMPa2-25 PSPC1-A488 DAPI IMPa2-A546_ak_TileScan_001 (Stage 37 of 49)	00-cCve3FwDqgpExRHVRBPtDZ
0.80577	um^2	Vesicles Paraspeckle	0.000	1.000	154	200001267	200000090	siRNA-IMPa2-25 PSPC1-A488 IMPa2-A546 DAPI 8C2-siRNA-IMP-a2-a4 V2.00	0	10. siRNA-IMPa2-25 PSPC1-A488 DAPI IMPa2-A546_ak_TileScan_001 (Stage 37 of 49)	00-cCve3FwDqgpExRHVRBPtDZ
1.23125	um^2	Vesicles Paraspeckle	0.000	1.000	154	200001268	200000091	siRNA-IMPa2-25 PSPC1-A488 IMPa2-A546 DAPI 8C2-siRNA-IMP-a2-a4 V2.00	0	10. siRNA-IMPa2-25 PSPC1-A488 DAPI IMPa2-A546_ak_TileScan_001 (Stage 37 of 49)	00-cCve3FwDqgpExRHVRBPtDZ
4.14478	um^2	Vesicles Paraspeckle	0.000	1.000	154	200001269	200000092	siRNA-IMPa2-25 PSPC1-A488 IMPa2-A546 DAPI 8C2-siRNA-IMP-a2-a4 V2.00	0	10. siRNA-IMPa2-25 PSPC1-A488 DAPI IMPa2-A546_ak_TileScan_001 (Stage 37 of 49)	00-cCve3FwDqgpExRHVRBPtDZ
1.13268	um^2	Vesicles Paraspeckle	0.000	1.000	155	200001270	200000093	siRNA-IMPa2-25 PSPC1-A488 IMPa2-A546 DAPI 8C2-siRNA-IMP-a2-a4 V2.00	0	10. siRNA-IMPa2-25 PSPC1-A488 DAPI IMPa2-A546_ak_TileScan_001 (Stage 37 of 49)	00-cCve3FwDqgpExRHVRBPtDZ
1.83775	um^2	Vesicles Paraspeckle	0.000	1.000	155	200001271	200000094	siRNA-IMPa2-25 PSPC1-A488 IMPa2-A546 DAPI 8C2-siRNA-IMP-a2-a4 V2.00	0	10. siRNA-IMPa2-25 PSPC1-A488 DAPI IMPa2-A546_ak_TileScan_001 (Stage 37 of 49)	00-cCve3FwDqgpExRHVRBPtDZ
3.25281	um^2	Vesicles Paraspeckle	0.000	1.000	155	200001272	200000095	siRNA-IMPa2-25 PSPC1-A488 IMPa2-A546 DAPI 8C2-siRNA-IMP-a2-a4 V2.00	0	10. siRNA-IMPa2-25 PSPC1-A488 DAPI IMPa2-A546_ak_TileScan_001 (Stage 37 of 49)	00-cCve3FwDqgpExRHVRBPtDZ
0.469273	um^2	Vesicles Paraspeckle	0.000	1.000	155	200001273	200000096	siRNA-IMPa2-25 PSPC1-A488 IMPa2-A546 DAPI 8C2-siRNA-IMP-a2-a4 V2.00	0	10. siRNA-IMPa2-25 PSPC1-A488 DAPI IMPa2-A546_ak_TileScan_001 (Stage 37 of 49)	00-cCve3FwDqgpExRHVRBPtDZ
3.0414	um^2	Vesicles Paraspeckle	0.000	1.000	156	200001274	200000097	siRNA-IMPa2-25 PSPC1-A488 IMPa2-A546 DAPI 8C2-siRNA-IMP-a2-a4 V2.00	0	10. siRNA-IMPa2-25 PSPC1-A488 DAPI IMPa2-A546_ak_TileScan_001 (Stage 37 of 49)	00-cCve3FwDqgpExRHVRBPtDZ
1.75784	um^2	Vesicles Paraspeckle	0.000	1.000	156	200001275	200000098	siRNA-IMPa2-25 PSPC1-A488 IMPa2-A546 DAPI 8C2-siRNA-IMP-a2-a4 V2.00	0	10. siRNA-IMPa2-25 PSPC1-A488 DAPI IMPa2-A546_ak_TileScan_001 (Stage 37 of 49)	00-cCve3FwDqgpExRHVRBPtDZ
1.63441	um^2	Vesicles Paraspeckle	0.000	1.000	156	200001276	200000099	siRNA-IMPa2-25 PSPC1-A488 IMPa2-A546 DAPI 8C2-siRNA-IMP-a2-a4 V2.00	0	10. siRNA-IMPa2-25 PSPC1-A488 DAPI IMPa2-A546_ak_TileScan_001 (Stage 37 of 49)	00-cCve3FwDqgpExRHVRBPtDZ
2.0304	um^2	Vesicles Paraspeckle	0.000	1.000	156	200001277	200000100	siRNA-IMPa2-25 PSPC1-A488 IMPa2-A546 DAPI 8C2-siRNA-IMP-a2-a4 V2.00	0	10. siRNA-IMPa2-25 PSPC1-A488 DAPI IMPa2-A546_ak_TileScan_001 (Stage 37 of 49)	00-cCve3FwDqgpExRHVRBPtDZ
1.50614	um^2	Vesicles Paraspeckle	0.000	1.000	156	200001278	200000101	siRNA-IMPa2-25 PSPC1-A488 IMPa2-A546 DAPI 8C2-siRNA-IMP-a2-a4 V2.00	0	10. siRNA-IMPa2-25 PSPC1-A488 DAPI IMPa2-A546_ak_TileScan_001 (Stage 37 of 49)	00-cCve3FwDqgpExRHVRBPtDZ
2.10491	um^2	Vesicles Paraspeckle	0.000	1.000	156	200001279	200000102	siRNA-IMPa2-25 PSPC1-A488 IMPa2-A546 DAPI 8C2-siRNA-IMP-a2-a4 V2.00	0	10. siRNA-IMPa2-25 PSPC1-A488 DAPI IMPa2-A546_ak_TileScan_001 (Stage 37 of 49)	00-cCve3FwDqgpExRHVRBPtDZ
3.16307	um^2	Vesicles Paraspeckle	0.000	1.000	156	200001280	200000103	siRNA-IMPa2-25 PSPC1-A488 IMPa2-A546 DAPI 8C2-siRNA-IMP-a2-a4 V2.00	0	10. siRNA-IMPa2-25 PSPC1-A488 DAPI IMPa2-A546_ak_TileScan_001 (Stage 37 of 49)	00-cCve3FwDqgpExRHVRBPtDZ
1.79802	um^2	Vesicles Paraspeckle	0.000	1.000	156	200001281	200000104	siRNA-IMPa2-25 PSPC1-A488 IMPa2-A546 DAPI 8C2-siRNA-IMP-a2-a4 V2.00	0	10. siRNA-IMPa2-25 PSPC1-A488 DAPI IMPa2-A546_ak_TileScan_001 (Stage 37 of 49)	00-cCve3FwDqgpExRHVRBPtDZ
0.864402	um^2	Vesicles Paraspeckle	0.000	1.000	156	200001282	200000105	siRNA-IMPa2-25 PSPC1-A488 IMPa2-A546 DAPI 8C2-siRNA-IMP-a2-a4 V2.00	0	10. siRNA-IMPa2-25 PSPC1-A488 DAPI IMPa2-A546_ak_TileScan_001 (Stage 37 of 49)	00-cCve3FwDqgpExRHVRBPtDZ
0.544542	um^2	Vesicles Paraspeckle	0.000	1.000	156	200001283	200000106	siRNA-IMPa2-25 PSPC1-A488 IMPa2-A546 DAPI 8C2-siRNA-IMP-a2-a4 V2.00	0	10. siRNA-IMPa2-25 PSPC1-A488 DAPI IMPa2-A546_ak_TileScan_001 (Stage 37 of 49)	00-cCve3FwDqgpExRHVRBPtDZ
2.42536	um^2	Vesicles Paraspeckle	0.000	1.000	156	200001284	200000107	siRNA-IMPa2-25 PSPC1-A488 IMPa2-A546 DAPI 8C2-siRNA-IMP-a2-a4 V2.00	0	10. siRNA-IMPa2-25 PSPC1-A488 DAPI IMPa2-A546_ak_TileScan_001 (Stage 37 of 49)	00-cCve3FwDqgpExRHVRBPtDZ
2.49369	um^2	Vesicles Paraspeckle	0.000	1.000	157	200001285	200000108	siRNA-IMPa2-25 PSPC1-A488 IMPa2-A546 DAPI 8C2-siRNA-IMP-a2-a4 V2.00	0	10. siRNA-IMPa2-25 PSPC1-A488 DAPI IMPa2-A546_ak_TileScan_001 (Stage 37 of 49)	00-cCve3FwDqgpExRHVRBPtDZ
1.67606	um^2	Vesicles Paraspeckle	0.000	1.000	157	200001286	200000109	siRNA-IMPa2-25 PSPC1-A488 IMPa2-A546 DAPI 8C2-siRNA-IMP-a2-a4 V2.00	0	10. siRNA-IMPa2-25 PSPC1-A488 DAPI IMPa2-A546_ak_TileScan_001 (Stage 37 of 49)	00-cCve3FwDqgpExRHVRBPtDZ
4.09199	um^2	Vesicles Paraspeckle	0.000	1.000	157	200001287	200000110	siRNA-IMPa2-25 PSPC1-A488 IMPa2-A546 DAPI 8C2-siRNA-IMP-a2-a4 V2.00	0	10. siRNA-IMPa2-25 PSPC1-A488 DAPI IMPa2-A546_ak_TileScan_001 (Stage 37 of 49)	00-cCve3FwDqgpExRHVRBPtDZ
0.976119	um^2	Vesicles Paraspeckle	0.000	1.000	157	200001288	200000111	siRNA-IMPa2-25 PSPC1-A488 IMPa2-A546 DAPI 8C2-siRNA-IMP-a2-a4 V2.00	0	10. siRNA-IMPa2-25 PSPC1-A488 DAPI IMPa2-A546_ak_TileScan_001 (Stage 37 of 49)	00-cCve3FwDqgpExRHVRBPtDZ
2.0304	um^2	Vesicles Paraspeckle	0.000	1.000	157	200001289	200000112	siRNA-IMPa2-25 PSPC1-A488 IMPa2-A546 DAPI 8C2-siRNA-IMP-a2-a4 V2.00	0	10. siRNA-IMPa2-25 PSPC1-A488 DAPI IMPa2-A546_ak_TileScan_001 (Stage 37 of 49)	00-cCve3FwDqgpExRHVRBPtDZ
1.67606	um^2	Vesicles Paraspeckle	0.000	1.000	157	200001290	200000113	siRNA-IMPa2-25 PSPC1-A488 IMPa2-A546 DAPI 8C2-siRNA-IMP-a2-a4 V2.00	0	10. siRNA-IMPa2-25 PSPC1-A488 DAPI IMPa2-A546_ak_TileScan_001 (Stage 37 of 49)	00-cCve3FwDqgpExRHVRBPtDZ
3.10253	um^2	Vesicles Paraspeckle	0.000	1.000	157	200001291	200000114	siRNA-IMPa2-25 PSPC1-A488 IMPa2-A546 DAPI 8C2-siRNA-IMP-a2-a4 V2.00	0	10. siRNA-IMPa2-25 PSPC1-A488 DAPI IMPa2-A546_ak_TileScan_001 (Stage 37 of 49)	00-cCve3FwDqgpExRHVRBPtDZ
1.08177	um^2	Vesicles Paraspeckle	0.000	1.000	157	200001292	200000115	siRNA-IMPa2-25 PSPC1-A488 IMPa2-A546 DAPI 8C2-siRNA-IMP-a2-a4 V2.00	0	10. siRNA-IMPa2-25 PSPC1-A488 DAPI IMPa2-A546_ak_TileScan_001 (Stage 37 of 49)	00-cCve3FwDqgpExRHVRBPtDZ
2.94852	um^2	Vesicles Paraspeckle	0.000	1.000	157	200001293	200000116	siRNA-IMPa2-25 PSPC1-A488 IMPa2-A546 DAPI 8C2-siRNA-IMP-a2-a4 V2.00	0	10. siRNA-IMPa2-25 PSPC1-A488 DAPI IMPa2-A546_ak_TileScan_001 (Stage 37 of 49)	00-cCve3FwDqgpExRHVRBPtDZ
1.50614	um^2	Vesicles Paraspeckle	0.000	1.000	157	200001294	200000117	siRNA-IMPa2-25 PSPC1-A488 IMPa2-A546 DAPI 8C2-siRNA-IMP-a2-a4 V2.00	0	10. siRNA-IMPa2-25 PSPC1-A488 DAPI IMPa2-A546_ak_TileScan_001 (Stage 37 of 49)	00-cCve3FwDqgpExRHVRBPtDZ
2.62761	um^2	Vesicles Paraspeckle	0.000	1.000	157	200001295	200000118	siRNA-IMPa2-25 PSPC1-A488 IMPa2-A546 DAPI 8C2-siRNA-IMP-a2-a4 V2.00	0	10. siRNA-IMPa2-25 PSPC1-A488 DAPI IMPa2-A546_ak_TileScan_001 (Stage 37 of 49)	00-cCve3FwDqgpExRHVRBPtDZ
0.544542	um^2	Vesicles Paraspeckle	0.000	1.000	157	200001296	200000119	siRNA-IMPa2-25 PSPC1-A488 IMPa2-A546 DAPI 8C2-siRNA-IMP-a2-a4 V2.00	0	10. siRNA-IMPa2-25 PSPC1-A488 DAPI IMPa2-A546_ak_TileScan_001 (Stage 37 of 49)	00-cCve3FwDqgpExRHVRBPtDZ
0.469273	um^2	Vesicles Paraspeckle	0.000	1.000	157	200001297	200000120	siRNA-IMPa2-25 PSPC1-A488 IMPa2-A546 DAPI 8C2-siRNA-IMP-a2-a4 V2.00	0	10. siRNA-IMPa2-25 PSPC1-A488 DAPI IMPa2-A546_ak_TileScan_001 (Stage 37 of 49)	00-cCve3FwDqgpExRHVRBPtDZ
1.71719	um^2	Vesicles Paraspeckle	0.000	1.000	157	200001298	200000121	siRNA-IMPa2-25 PSPC1-A488 IMPa2-A546 DAPI 8C2-siRNA-IMP-a2-a4 V2.00	0	10. siRNA-IMPa2-25 PSPC1-A488 DAPI IMPa2-A546_ak_TileScan_001 (Stage 37 of 49)	00-cCve3FwDqgpExRHVRBPtDZ
0.864402	um^2	Vesicles Paraspeckle	0.000	1.000	157	200001299	200000122	siRNA-IMPa2-25 PSPC1-A488 IMPa2-A546 DAPI 8C2-siRNA-IMP-a2-a4 V2.00	0	10. siRNA-IMPa2-25 PSPC1-A488 DAPI IMPa2-A546_ak_TileScan_001 (Stage 37 of 49)	00-cCve3FwDqgpExRHVRBPtDZ
1.50614	um^2	Vesicles Paraspeckle	0.000	1.000	157	200001300	200000123	siRNA-IMPa2-25 PSPC1-A488 IMPa2-A546 DAPI 8C2-siRNA-IMP-a2-a4 V2.00	0	10. siRNA-IMPa2-25 PSPC1-A488 DAPI IMPa2-A546_ak_TileScan_001 (Stage 37 of 49)	00-cCve3FwDqgpExRHVRBPtDZ
0.61492	um^2	Vesicles Paraspeckle	0.000	1.000	157	200001301	200000124	siRNA-IMPa2-25 PSPC1-A488 IMPa2-A546 DAPI 8C2-siRNA-IMP-a2-a4 V2.00	0	10. siRNA-IMPa2-25 PSPC1-A488 DAPI IMPa2-A546_ak_TileScan_001 (Stage 37 of 49)	00-cCve3FwDqgpExRHVRBPtDZ
1.02962	um^2	Vesicles Paraspeckle	0.000	1.000	157	200001302	200000125	siRNA-IMPa2-25 PSPC1-A488 IMPa2-A546 DAPI 8C2-siRNA-IMP-a2-a4 V2.00	0	10. siRNA-IMPa2-25 PSPC1-A488 DAPI IMPa2-A546_ak_TileScan_001 (Stage 37 of 49)	00-cCve3FwDqgpExRHVRBPtDZ
2.0304	um^2	Vesicles Paraspeckle	0.000	1.000	157	200001303	200000126	siRNA-IMPa2-25 PSPC1-A488 IMPa2-A546 DAPI 8C2-siRNA-IMP-a2-a4 V2.00	0	10. siRNA-IMPa2-25 PSPC1-A488 DAPI IMPa2-A546_ak_TileScan_001 (Stage 37 of 49)	00-cCve3FwDqgpExRHVRBPtDZ
0.681474	um^2	Vesicles Paraspeckle	0.000	1.000	157	200001304	200000127	siRNA-IMPa2-25 PSPC1-A488 IMPa2-A546 DAPI 8C2-siRNA-IMP-a2-a4 V2.00	0	10. siRNA-IMPa2-25 PSPC1-A488 DAPI IMPa2-A546_ak_TileScan_001 (Stage 37 of 49)	00-cCve3FwDqgpExRHVRBPtDZ
0.295625	um^2	Vesicles Paraspeckle	0.000	1.000	157	200001305	200000128	siRNA-IMPa2-25 PSPC1-A488 IMPa2-A546 DAPI 8C2-siRNA-IMP-a2-a4 V2.00	0	10. siRNA-IMPa2-25 PSPC1-A488 DAPI IMPa2-A546_ak_TileScan_001 (Stage 37 of 49)	00-cCve3FwDqgpExRHVRBPtDZ
0.295625	um^2	Vesicles Paraspeckle	0.000	1.000	157	200001306	200000129	siRNA-IMPa2-25 PSPC1-A488 IMPa2-A546 DAPI 8C2-siRNA-IMP-a2-a4 V2.00	0	10. siRNA-IMPa2-25 PSPC1-A488 DAPI IMPa2-A546_ak_TileScan_001 (Stage 37 of 49)	00-cCve3FwDqgpExRHVRBPtDZ
2.21429	um^2	Vesicles Paraspeckle	0.000	1.000	158	200001307	200000130	siRNA-IMPa2-25 PSPC1-A488 IMPa2-A546 DAPI 8C2-siRNA-IMP-a2-a4 V2.00	0	10. siRNA-IMPa2-25 PSPC1-A488 DAPI IMPa2-A546_ak_TileScan_001 (Stage 37 of 49)	00-cCve3FwDqgpExRHVRBPtDZ
4.03884	um^2	Vesicles Paraspeckle	0.000	1.000	158	200001308	200000131	siRNA-IMPa2-25 PSPC1-A488 IMPa2-A546 DAPI 8C2-siRNA-IMP-a2-a4 V2.00	0	10. siRNA-IMPa2-25 PSPC1-A488 DAPI IMPa2-A546_ak_TileScan_001 (Stage 37 of 49)	00-cCve3FwDqgpExRHVRBPtDZ
0.61492	um^2	Vesicles Paraspeckle	0.000	1.000	158	200001309	200000132	siRNA-IMPa2-25 PSPC1-A488 IMPa2-A546 DAPI 8C2-siRNA-IMP-a2-a4 V2.00	0	10. siRNA-IMPa2-25 PSPC1-A488 DAPI IMPa2-A546_ak_TileScan_001 (Stage 37 of 49)	00-cCve3FwDqgpExRHVRBPtDZ
2.82236	um^2	Vesicles Paraspeckle	0.000	1.000	158	200001310	200000133	siRNA-IMPa2-25 PSPC1-A488 IMPa2-A546 DAPI 8C2-siRNA-IMP-a2-a4 V2.00	0	10. siRNA-IMPa2-25 PSPC1-A488 DAPI IMPa2-A546_ak_TileScan_001 (Stage 37 of 49)	00-cCve3FwDqgpExRHVRBPtDZ
3.07204	um^2	Vesicles Paraspeckle	0.000	1.000	158	200001311	200000134	siRNA-IMPa2-25 PSPC1-A488 IMPa2-A546 DAPI 8C2-siRNA-IMP-a2-a4 V2.00	0	10. siRNA-IMPa2-25 PSPC1-A488 DAPI IMPa2-A546_ak_TileScan_001 (Stage 37 of 49)	00-cCve3FwDqgpExRHVRBPtDZ
2.42536	um^2	Vesicles Paraspeckle	0.000	1.000	161	200001312	200000135	siRNA-IMPa2-25 PSPC1-A488 IMPa2-A546 DAPI 8C2-siRNA-IMP-a2-a4 V2.00	0	10. siRNA-IMPa2-25 PSPC1-A488 DAPI IMPa2-A546_ak_TileScan_001 (Stage 37 of 49)	00-cCve3FwDqgpExRHVRBPtDZ
0.864402	um^2	Vesicles Paraspeckle	0.000	1.000	161	200001313	200000136	siRNA-IMPa2-25 PSPC1-A488 IMPa2-A546 DAPI 8C2-siRNA-IMP-a2-a4 V2.00	0	10. siRNA-IMPa2-25 PSPC1-A488 DAPI IMPa2-A546_ak_TileScan_001 (Stage 37 of 49)	00-cCve3FwDqgpExRHVRBPtDZ
0.864402	um^2	Vesicles Paraspeckle	0.000	1.000	161	200001314	200000137	siRNA-IMPa2-25 PSPC1-A488 IMPa2-A546 DAPI 8C2-siRNA-IMP-a2-a4 V2.00	0	10. siRNA-IMPa2-25 PSPC1-A488 DAPI IMPa2-A546_ak_TileScan_001 (Stage 37 of 49)	00-cCve3FwDqgpExRHVRBPtDZ
1.99262	um^2	Vesicles Paraspeckle	0.000	1.000	161	200001315	200000138	siRNA-IMPa2-25 PSPC1-A488 IMPa2-A546 DAPI 8C2-siRNA-IMP-a2-a4 V2.00	0	10. siRNA-IMPa2-25 PSPC1-A488 DAPI IMPa2-A546_ak_TileScan_001 (Stage 37 of 49)	00-cCve3FwDqgpExRHVRBPtDZ
0.295625	um^2	Vesicles Paraspeckle	0.000	1.000	161	200001316	200000139	siRNA-IMPa2-25 PSPC1-A488 IMPa2-A546 DAPI 8C2-siRNA-IMP-a2-a4 V2.00	0	10. siRNA-IMPa2-25 PSPC1-A488 DAPI IMPa2-A546_ak_TileScan_001 (Stage 37 of 49)	00-cCve3FwDqgpExRHVRBPtDZ
1.95448	um^2	Vesicles Paraspeckle	0.000	1.000	161	200001317	200000140	siRNA-IMPa2-25 PSPC1-A488 IMPa2-A546 DAPI 8C2-siRNA-IMP-a2-a4 V2.00	0	10. siRNA-IMPa2-25 PSPC1-A488 DAPI IMPa2-A546_ak_TileScan_001 (Stage 37 of 49)	00-cCve3FwDqgpExRHVRBPtDZ
0.681474	um^2	Vesicles Paraspeckle	0.000	1.000	161	200001318	200000141	siRNA-IMPa2-25 PSPC1-A488 IMPa2-A546 DAPI 8C2-siRNA-IMP-a2-a4 V2.00	0	10. siRNA-IMPa2-25 PSPC1-A488 DAPI IMPa2-A546_ak_TileScan_001 (Stage 37 of 49)	00-cCve3FwDqgpExRHVRBPtDZ
3.42869	um^2	Vesicles Paraspeckle	0.000	1.000	161	200001319	200000142	siRNA-IMPa2-25 PSPC1-A488 IMPa2-A546 DAPI 8C2-siRNA-IMP-a2-a4 V2.00	0	10. siRNA-IMPa2-25 PSPC1-A488 DAPI IMPa2-A546_ak_TileScan_001 (Stage 37 of 49)	00-cCve3FwDqgpExRHVRBPtDZ
3.82265	um^2	Vesicles Paraspeckle	0.000	1.000	162	200001320	200000000	siRNA-IMPa2-25 PSPC1-A488 IMPa2-A546 DAPI 8C2-siRNA-IMP-a2-a4 V2.00	0	10. siRNA-IMPa2-25 PSPC1-A488 DAPI IMPa2-A546_al_TileScan_001 (Stage 38 of 49)	00-Fv2QEQ635GnENBsqsa3SUi
1.67606	um^2	Vesicles Paraspeckle	0.000	1.000	162	200001321	200000001	siRNA-IMPa2-25 PSPC1-A488 IMPa2-A546 DAPI 8C2-siRNA-IMP-a2-a4 V2.00	0	10. siRNA-IMPa2-25 PSPC1-A488 DAPI IMPa2-A546_al_TileScan_001 (Stage 38 of 49)	00-Fv2QEQ635GnENBsqsa3SUi
3.31195	um^2	Vesicles Paraspeckle	0.000	1.000	162	200001322	200000002	siRNA-IMPa2-25 PSPC1-A488 IMPa2-A546 DAPI 8C2-siRNA-IMP-a2-a4 V2.00	0	10. siRNA-IMPa2-25 PSPC1-A488 DAPI IMPa2-A546_al_TileScan_001 (Stage 38 of 49)	00-Fv2QEQ635GnENBsqsa3SUi
1.23125	um^2	Vesicles Paraspeckle	0.000	1.000	162	200001323	200000003	siRNA-IMPa2-25 PSPC1-A488 IMPa2-A546 DAPI 8C2-siRNA-IMP-a2-a4 V2.00	0	10. siRNA-IMPa2-25 PSPC1-A488 DAPI IMPa2-A546_al_TileScan_001 (Stage 38 of 49)	00-Fv2QEQ635GnENBsqsa3SUi
0.681474	um^2	Vesicles Paraspeckle	0.000	1.000	162	200001324	200000004	siRNA-IMPa2-25 PSPC1-A488 IMPa2-A546 DAPI 8C2-siRNA-IMP-a2-a4 V2.00	0	10. siRNA-IMPa2-25 PSPC1-A488 DAPI IMPa2-A546_al_TileScan_001 (Stage 38 of 49)	00-Fv2QEQ635GnENBsqsa3SUi
2.66056	um^2	Vesicles Paraspeckle	0.000	1.000	162	200001325	200000005	siRNA-IMPa2-25 PSPC1-A488 IMPa2-A546 DAPI 8C2-siRNA-IMP-a2-a4 V2.00	0	10. siRNA-IMPa2-25 PSPC1-A488 DAPI IMPa2-A546_al_TileScan_001 (Stage 38 of 49)	00-Fv2QEQ635GnENBsqsa3SUi
1.13268	um^2	Vesicles Paraspeckle	0.000	1.000	162	200001326	200000006	siRNA-IMPa2-25 PSPC1-A488 IMPa2-A546 DAPI 8C2-siRNA-IMP-a2-a4 V2.00	0	10. siRNA-IMPa2-25 PSPC1-A488 DAPI IMPa2-A546_al_TileScan_001 (Stage 38 of 49)	00-Fv2QEQ635GnENBsqsa3SUi
2.62761	um^2	Vesicles Paraspeckle	0.000	1.000	162	200001327	200000007	siRNA-IMPa2-25 PSPC1-A488 IMPa2-A546 DAPI 8C2-siRNA-IMP-a2-a4 V2.00	0	10. siRNA-IMPa2-25 PSPC1-A488 DAPI IMPa2-A546_al_TileScan_001 (Stage 38 of 49)	00-Fv2QEQ635GnENBsqsa3SUi
0.976119	um^2	Vesicles Paraspeckle	0.000	1.000	162	200001328	200000008	siRNA-IMPa2-25 PSPC1-A488 IMPa2-A546 DAPI 8C2-siRNA-IMP-a2-a4 V2.00	0	10. siRNA-IMPa2-25 PSPC1-A488 DAPI IMPa2-A546_al_TileScan_001 (Stage 38 of 49)	00-Fv2QEQ635GnENBsqsa3SUi
2.75821	um^2	Vesicles Paraspeckle	0.000	1.000	162	200001329	200000009	siRNA-IMPa2-25 PSPC1-A488 IMPa2-A546 DAPI 8C2-siRNA-IMP-a2-a4 V2.00	0	10. siRNA-IMPa2-25 PSPC1-A488 DAPI IMPa2-A546_al_TileScan_001 (Stage 38 of 49)	00-Fv2QEQ635GnENBsqsa3SUi
2.82236	um^2	Vesicles Paraspeckle	0.000	1.000	162	200001330	200000010	siRNA-IMPa2-25 PSPC1-A488 IMPa2-A546 DAPI 8C2-siRNA-IMP-a2-a4 V2.00	0	10. siRNA-IMPa2-25 PSPC1-A488 DAPI IMPa2-A546_al_TileScan_001 (Stage 38 of 49)	00-Fv2QEQ635GnENBsqsa3SUi
2.82236	um^2	Vesicles Paraspeckle	0.000	1.000	162	200001331	200000011	siRNA-IMPa2-25 PSPC1-A488 IMPa2-A546 DAPI 8C2-siRNA-IMP-a2-a4 V2.00	0	10. siRNA-IMPa2-25 PSPC1-A488 DAPI IMPa2-A546_al_TileScan_001 (Stage 38 of 49)	00-Fv2QEQ635GnENBsqsa3SUi
0.387377	um^2	Vesicles Paraspeckle	0.000	1.000	162	200001332	200000012	siRNA-IMPa2-25 PSPC1-A488 IMPa2-A546 DAPI 8C2-siRNA-IMP-a2-a4 V2.00	0	10. siRNA-IMPa2-25 PSPC1-A488 DAPI IMPa2-A546_al_TileScan_001 (Stage 38 of 49)	00-Fv2QEQ635GnENBsqsa3SUi
2.21429	um^2	Vesicles Paraspeckle	0.000	1.000	162	200001333	200000013	siRNA-IMPa2-25 PSPC1-A488 IMPa2-A546 DAPI 8C2-siRNA-IMP-a2-a4 V2.00	0	10. siRNA-IMPa2-25 PSPC1-A488 DAPI IMPa2-A546_al_TileScan_001 (Stage 38 of 49)	00-Fv2QEQ635GnENBsqsa3SUi
3.0414	um^2	Vesicles Paraspeckle	0.000	1.000	162	200001334	200000014	siRNA-IMPa2-25 PSPC1-A488 IMPa2-A546 DAPI 8C2-siRNA-IMP-a2-a4 V2.00	0	10. siRNA-IMPa2-25 PSPC1-A488 DAPI IMPa2-A546_al_TileScan_001 (Stage 38 of 49)	00-Fv2QEQ635GnENBsqsa3SUi
3.87726	um^2	Vesicles Paraspeckle	0.000	1.000	162	200001335	200000015	siRNA-IMPa2-25 PSPC1-A488 IMPa2-A546 DAPI 8C2-siRNA-IMP-a2-a4 V2.00	0	10. siRNA-IMPa2-25 PSPC1-A488 DAPI IMPa2-A546_al_TileScan_001 (Stage 38 of 49)	00-Fv2QEQ635GnENBsqsa3SUi
0.295625	um^2	Vesicles Paraspeckle	0.000	1.000	162	200001336	200000016	siRNA-IMPa2-25 PSPC1-A488 IMPa2-A546 DAPI 8C2-siRNA-IMP-a2-a4 V2.00	0	10. siRNA-IMPa2-25 PSPC1-A488 DAPI IMPa2-A546_al_TileScan_001 (Stage 38 of 49)	00-Fv2QEQ635GnENBsqsa3SUi
1.41751	um^2	Vesicles Paraspeckle	0.000	1.000	163	200001337	200000017	siRNA-IMPa2-25 PSPC1-A488 IMPa2-A546 DAPI 8C2-siRNA-IMP-a2-a4 V2.00	0	10. siRNA-IMPa2-25 PSPC1-A488 DAPI IMPa2-A546_al_TileScan_001 (Stage 38 of 49)	00-Fv2QEQ635GnENBsqsa3SUi
2.45964	um^2	Vesicles Paraspeckle	0.000	1.000	163	200001338	200000018	siRNA-IMPa2-25 PSPC1-A488 IMPa2-A546 DAPI 8C2-siRNA-IMP-a2-a4 V2.00	0	10. siRNA-IMPa2-25 PSPC1-A488 DAPI IMPa2-A546_al_TileScan_001 (Stage 38 of 49)	00-Fv2QEQ635GnENBsqsa3SUi
1.13268	um^2	Vesicles Paraspeckle	0.000	1.000	163	200001339	200000019	siRNA-IMPa2-25 PSPC1-A488 IMPa2-A546 DAPI 8C2-siRNA-IMP-a2-a4 V2.00	0	10. siRNA-IMPa2-25 PSPC1-A488 DAPI IMPa2-A546_al_TileScan_001 (Stage 38 of 49)	00-Fv2QEQ635GnENBsqsa3SUi
0.469273	um^2	Vesicles Paraspeckle	0.000	1.000	163	200001340	200000020	siRNA-IMPa2-25 PSPC1-A488 IMPa2-A546 DAPI 8C2-siRNA-IMP-a2-a4 V2.00	0	10. siRNA-IMPa2-25 PSPC1-A488 DAPI IMPa2-A546_al_TileScan_001 (Stage 38 of 49)	00-Fv2QEQ635GnENBsqsa3SUi
1.37215	um^2	Vesicles Paraspeckle	0.000	1.000	163	200001341	200000021	siRNA-IMPa2-25 PSPC1-A488 IMPa2-A546 DAPI 8C2-siRNA-IMP-a2-a4 V2.00	0	10. siRNA-IMPa2-25 PSPC1-A488 DAPI IMPa2-A546_al_TileScan_001 (Stage 38 of 49)	00-Fv2QEQ635GnENBsqsa3SUi
1.46216	um^2	Vesicles Paraspeckle	0.000	1.000	163	200001342	200000022	siRNA-IMPa2-25 PSPC1-A488 IMPa2-A546 DAPI 8C2-siRNA-IMP-a2-a4 V2.00	0	10. siRNA-IMPa2-25 PSPC1-A488 DAPI IMPa2-A546_al_TileScan_001 (Stage 38 of 49)	00-Fv2QEQ635GnENBsqsa3SUi
1.71719	um^2	Vesicles Paraspeckle	0.000	1.000	163	200001343	200000023	siRNA-IMPa2-25 PSPC1-A488 IMPa2-A546 DAPI 8C2-siRNA-IMP-a2-a4 V2.00	0	10. siRNA-IMPa2-25 PSPC1-A488 DAPI IMPa2-A546_al_TileScan_001 (Stage 38 of 49)	00-Fv2QEQ635GnENBsqsa3SUi
3.22304	um^2	Vesicles Paraspeckle	0.000	1.000	163	200001344	200000024	siRNA-IMPa2-25 PSPC1-A488 IMPa2-A546 DAPI 8C2-siRNA-IMP-a2-a4 V2.00	0	10. siRNA-IMPa2-25 PSPC1-A488 DAPI IMPa2-A546_al_TileScan_001 (Stage 38 of 49)	00-Fv2QEQ635GnENBsqsa3SUi
2.21429	um^2	Vesicles Paraspeckle	0.000	1.000	163	200001345	200000025	siRNA-IMPa2-25 PSPC1-A488 IMPa2-A546 DAPI 8C2-siRNA-IMP-a2-a4 V2.00	0	10. siRNA-IMPa2-25 PSPC1-A488 DAPI IMPa2-A546_al_TileScan_001 (Stage 38 of 49)	00-Fv2QEQ635GnENBsqsa3SUi
0.387377	um^2	Vesicles Paraspeckle	0.000	1.000	163	200001346	200000026	siRNA-IMPa2-25 PSPC1-A488 IMPa2-A546 DAPI 8C2-siRNA-IMP-a2-a4 V2.00	0	10. siRNA-IMPa2-25 PSPC1-A488 DAPI IMPa2-A546_al_TileScan_001 (Stage 38 of 49)	00-Fv2QEQ635GnENBsqsa3SUi
2.21429	um^2	Vesicles Paraspeckle	0.000	1.000	163	200001347	200000027	siRNA-IMPa2-25 PSPC1-A488 IMPa2-A546 DAPI 8C2-siRNA-IMP-a2-a4 V2.00	0	10. siRNA-IMPa2-25 PSPC1-A488 DAPI IMPa2-A546_al_TileScan_001 (Stage 38 of 49)	00-Fv2QEQ635GnENBsqsa3SUi
3.16307	um^2	Vesicles Paraspeckle	0.000	1.000	163	200001348	200000028	siRNA-IMPa2-25 PSPC1-A488 IMPa2-A546 DAPI 8C2-siRNA-IMP-a2-a4 V2.00	0	10. siRNA-IMPa2-25 PSPC1-A488 DAPI IMPa2-A546_al_TileScan_001 (Stage 38 of 49)	00-Fv2QEQ635GnENBsqsa3SUi
2.5275	um^2	Vesicles Paraspeckle	0.000	1.000	163	200001349	200000029	siRNA-IMPa2-25 PSPC1-A488 IMPa2-A546 DAPI 8C2-siRNA-IMP-a2-a4 V2.00	0	10. siRNA-IMPa2-25 PSPC1-A488 DAPI IMPa2-A546_al_TileScan_001 (Stage 38 of 49)	00-Fv2QEQ635GnENBsqsa3SUi
0.681474	um^2	Vesicles Paraspeckle	0.000	1.000	163	200001350	200000030	siRNA-IMPa2-25 PSPC1-A488 IMPa2-A546 DAPI 8C2-siRNA-IMP-a2-a4 V2.00	0	10. siRNA-IMPa2-25 PSPC1-A488 DAPI IMPa2-A546_al_TileScan_001 (Stage 38 of 49)	00-Fv2QEQ635GnENBsqsa3SUi
1.41751	um^2	Vesicles Paraspeckle	0.000	1.000	163	200001351	200000031	siRNA-IMPa2-25 PSPC1-A488 IMPa2-A546 DAPI 8C2-siRNA-IMP-a2-a4 V2.00	0	10. siRNA-IMPa2-25 PSPC1-A488 DAPI IMPa2-A546_al_TileScan_001 (Stage 38 of 49)	00-Fv2QEQ635GnENBsqsa3SUi
2.97964	um^2	Vesicles Paraspeckle	0.000	1.000	163	200001352	200000032	siRNA-IMPa2-25 PSPC1-A488 IMPa2-A546 DAPI 8C2-siRNA-IMP-a2-a4 V2.00	0	10. siRNA-IMPa2-25 PSPC1-A488 DAPI IMPa2-A546_al_TileScan_001 (Stage 38 of 49)	00-Fv2QEQ635GnENBsqsa3SUi
0.80577	um^2	Vesicles Paraspeckle	0.000	1.000	163	200001353	200000033	siRNA-IMPa2-25 PSPC1-A488 IMPa2-A546 DAPI 8C2-siRNA-IMP-a2-a4 V2.00	0	10. siRNA-IMPa2-25 PSPC1-A488 DAPI IMPa2-A546_al_TileScan_001 (Stage 38 of 49)	00-Fv2QEQ635GnENBsqsa3SUi
1.08177	um^2	Vesicles Paraspeckle	0.000	1.000	163	200001354	200000034	siRNA-IMPa2-25 PSPC1-A488 IMPa2-A546 DAPI 8C2-siRNA-IMP-a2-a4 V2.00	0	10. siRNA-IMPa2-25 PSPC1-A488 DAPI IMPa2-A546_al_TileScan_001 (Stage 38 of 49)	00-Fv2QEQ635GnENBsqsa3SUi
3.16307	um^2	Vesicles Paraspeckle	0.000	1.000	165	200001355	200000035	siRNA-IMPa2-25 PSPC1-A488 IMPa2-A546 DAPI 8C2-siRNA-IMP-a2-a4 V2.00	0	10. siRNA-IMPa2-25 PSPC1-A488 DAPI IMPa2-A546_al_TileScan_001 (Stage 38 of 49)	00-Fv2QEQ635GnENBsqsa3SUi
3.39969	um^2	Vesicles Paraspeckle	0.000	1.000	165	200001356	200000036	siRNA-IMPa2-25 PSPC1-A488 IMPa2-A546 DAPI 8C2-siRNA-IMP-a2-a4 V2.00	0	10. siRNA-IMPa2-25 PSPC1-A488 DAPI IMPa2-A546_al_TileScan_001 (Stage 38 of 49)	00-Fv2QEQ635GnENBsqsa3SUi
5.304	um^2	Vesicles Paraspeckle	0.000	1.000	165	200001357	200000037	siRNA-IMPa2-25 PSPC1-A488 IMPa2-A546 DAPI 8C2-siRNA-IMP-a2-a4 V2.00	0	10. siRNA-IMPa2-25 PSPC1-A488 DAPI IMPa2-A546_al_TileScan_001 (Stage 38 of 49)	00-Fv2QEQ635GnENBsqsa3SUi
2.72586	um^2	Vesicles Paraspeckle	0.000	1.000	166	200001358	200000038	siRNA-IMPa2-25 PSPC1-A488 IMPa2-A546 DAPI 8C2-siRNA-IMP-a2-a4 V2.00	0	10. siRNA-IMPa2-25 PSPC1-A488 DAPI IMPa2-A546_al_TileScan_001 (Stage 38 of 49)	00-Fv2QEQ635GnENBsqsa3SUi
0.681474	um^2	Vesicles Paraspeckle	0.000	1.000	166	200001359	200000039	siRNA-IMPa2-25 PSPC1-A488 IMPa2-A546 DAPI 8C2-siRNA-IMP-a2-a4 V2.00	0	10. siRNA-IMPa2-25 PSPC1-A488 DAPI IMPa2-A546_al_TileScan_001 (Stage 38 of 49)	00-Fv2QEQ635GnENBsqsa3SUi
0.80577	um^2	Vesicles Paraspeckle	0.000	1.000	166	200001360	200000040	siRNA-IMPa2-25 PSPC1-A488 IMPa2-A546 DAPI 8C2-siRNA-IMP-a2-a4 V2.00	0	10. siRNA-IMPa2-25 PSPC1-A488 DAPI IMPa2-A546_al_TileScan_001 (Stage 38 of 49)	00-Fv2QEQ635GnENBsqsa3SUi
2.5275	um^2	Vesicles Paraspeckle	0.000	1.000	166	200001361	200000041	siRNA-IMPa2-25 PSPC1-A488 IMPa2-A546 DAPI 8C2-siRNA-IMP-a2-a4 V2.00	0	10. siRNA-IMPa2-25 PSPC1-A488 DAPI IMPa2-A546_al_TileScan_001 (Stage 38 of 49)	00-Fv2QEQ635GnENBsqsa3SUi
0.61492	um^2	Vesicles Paraspeckle	0.000	1.000	166	200001362	200000042	siRNA-IMPa2-25 PSPC1-A488 IMPa2-A546 DAPI 8C2-siRNA-IMP-a2-a4 V2.00	0	10. siRNA-IMPa2-25 PSPC1-A488 DAPI IMPa2-A546_al_TileScan_001 (Stage 38 of 49)	00-Fv2QEQ635GnENBsqsa3SUi
0.681474	um^2	Vesicles Paraspeckle	0.000	1.000	166	200001363	200000043	siRNA-IMPa2-25 PSPC1-A488 IMPa2-A546 DAPI 8C2-siRNA-IMP-a2-a4 V2.00	0	10. siRNA-IMPa2-25 PSPC1-A488 DAPI IMPa2-A546_al_TileScan_001 (Stage 38 of 49)	00-Fv2QEQ635GnENBsqsa3SUi
1.71719	um^2	Vesicles Paraspeckle	0.000	1.000	166	200001364	200000044	siRNA-IMPa2-25 PSPC1-A488 IMPa2-A546 DAPI 8C2-siRNA-IMP-a2-a4 V2.00	0	10. siRNA-IMPa2-25 PSPC1-A488 DAPI IMPa2-A546_al_TileScan_001 (Stage 38 of 49)	00-Fv2QEQ635GnENBsqsa3SUi
3.62835	um^2	Vesicles Paraspeckle	0.000	1.000	166	200001365	200000045	siRNA-IMPa2-25 PSPC1-A488 IMPa2-A546 DAPI 8C2-siRNA-IMP-a2-a4 V2.00	0	10. siRNA-IMPa2-25 PSPC1-A488 DAPI IMPa2-A546_al_TileScan_001 (Stage 38 of 49)	00-Fv2QEQ635GnENBsqsa3SUi
2.56109	um^2	Vesicles Paraspeckle	0.000	1.000	166	200001366	200000046	siRNA-IMPa2-25 PSPC1-A488 IMPa2-A546 DAPI 8C2-siRNA-IMP-a2-a4 V2.00	0	10. siRNA-IMPa2-25 PSPC1-A488 DAPI IMPa2-A546_al_TileScan_001 (Stage 38 of 49)	00-Fv2QEQ635GnENBsqsa3SUi
5.16349	um^2	Vesicles Paraspeckle	0.000	1.000	166	200001367	200000047	siRNA-IMPa2-25 PSPC1-A488 IMPa2-A546 DAPI 8C2-siRNA-IMP-a2-a4 V2.00	0	10. siRNA-IMPa2-25 PSPC1-A488 DAPI IMPa2-A546_al_TileScan_001 (Stage 38 of 49)	00-Fv2QEQ635GnENBsqsa3SUi
2.66056	um^2	Vesicles Paraspeckle	0.000	1.000	167	200001368	200000048	siRNA-IMPa2-25 PSPC1-A488 IMPa2-A546 DAPI 8C2-siRNA-IMP-a2-a4 V2.00	0	10. siRNA-IMPa2-25 PSPC1-A488 DAPI IMPa2-A546_al_TileScan_001 (Stage 38 of 49)	00-Fv2QEQ635GnENBsqsa3SUi
1.75784	um^2	Vesicles Paraspeckle	0.000	1.000	167	200001369	200000049	siRNA-IMPa2-25 PSPC1-A488 IMPa2-A546 DAPI 8C2-siRNA-IMP-a2-a4 V2.00	0	10. siRNA-IMPa2-25 PSPC1-A488 DAPI IMPa2-A546_al_TileScan_001 (Stage 38 of 49)	00-Fv2QEQ635GnENBsqsa3SUi
2.10491	um^2	Vesicles Paraspeckle	0.000	1.000	167	200001370	200000050	siRNA-IMPa2-25 PSPC1-A488 IMPa2-A546 DAPI 8C2-siRNA-IMP-a2-a4 V2.00	0	10. siRNA-IMPa2-25 PSPC1-A488 DAPI IMPa2-A546_al_TileScan_001 (Stage 38 of 49)	00-Fv2QEQ635GnENBsqsa3SUi
1.63441	um^2	Vesicles Paraspeckle	0.000	1.000	167	200001371	200000051	siRNA-IMPa2-25 PSPC1-A488 IMPa2-A546 DAPI 8C2-siRNA-IMP-a2-a4 V2.00	0	10. siRNA-IMPa2-25 PSPC1-A488 DAPI IMPa2-A546_al_TileScan_001 (Stage 38 of 49)	00-Fv2QEQ635GnENBsqsa3SUi
0.921109	um^2	Vesicles Paraspeckle	0.000	1.000	167	200001372	200000052	siRNA-IMPa2-25 PSPC1-A488 IMPa2-A546 DAPI 8C2-siRNA-IMP-a2-a4 V2.00	0	10. siRNA-IMPa2-25 PSPC1-A488 DAPI IMPa2-A546_al_TileScan_001 (Stage 38 of 49)	00-Fv2QEQ635GnENBsqsa3SUi
4.01214	um^2	Vesicles Paraspeckle	0.000	1.000	167	200001373	200000053	siRNA-IMPa2-25 PSPC1-A488 IMPa2-A546 DAPI 8C2-siRNA-IMP-a2-a4 V2.00	0	10. siRNA-IMPa2-25 PSPC1-A488 DAPI IMPa2-A546_al_TileScan_001 (Stage 38 of 49)	00-Fv2QEQ635GnENBsqsa3SUi
0.976119	um^2	Vesicles Paraspeckle	0.000	1.000	167	200001374	200000054	siRNA-IMPa2-25 PSPC1-A488 IMPa2-A546 DAPI 8C2-siRNA-IMP-a2-a4 V2.00	0	10. siRNA-IMPa2-25 PSPC1-A488 DAPI IMPa2-A546_al_TileScan_001 (Stage 38 of 49)	00-Fv2QEQ635GnENBsqsa3SUi
1.63441	um^2	Vesicles Paraspeckle	0.000	1.000	167	200001375	200000055	siRNA-IMPa2-25 PSPC1-A488 IMPa2-A546 DAPI 8C2-siRNA-IMP-a2-a4 V2.00	0	10. siRNA-IMPa2-25 PSPC1-A488 DAPI IMPa2-A546_al_TileScan_001 (Stage 38 of 49)	00-Fv2QEQ635GnENBsqsa3SUi
0.864402	um^2	Vesicles Paraspeckle	0.000	1.000	168	200001376	200000056	siRNA-IMPa2-25 PSPC1-A488 IMPa2-A546 DAPI 8C2-siRNA-IMP-a2-a4 V2.00	0	10. siRNA-IMPa2-25 PSPC1-A488 DAPI IMPa2-A546_al_TileScan_001 (Stage 38 of 49)	00-Fv2QEQ635GnENBsqsa3SUi
0.976119	um^2	Vesicles Paraspeckle	0.000	1.000	168	200001377	200000057	siRNA-IMPa2-25 PSPC1-A488 IMPa2-A546 DAPI 8C2-siRNA-IMP-a2-a4 V2.00	0	10. siRNA-IMPa2-25 PSPC1-A488 DAPI IMPa2-A546_al_TileScan_001 (Stage 38 of 49)	00-Fv2QEQ635GnENBsqsa3SUi
0.921109	um^2	Vesicles Paraspeckle	0.000	1.000	168	200001378	200000058	siRNA-IMPa2-25 PSPC1-A488 IMPa2-A546 DAPI 8C2-siRNA-IMP-a2-a4 V2.00	0	10. siRNA-IMPa2-25 PSPC1-A488 DAPI IMPa2-A546_al_TileScan_001 (Stage 38 of 49)	00-Fv2QEQ635GnENBsqsa3SUi
0.864402	um^2	Vesicles Paraspeckle	0.000	1.000	168	200001379	200000059	siRNA-IMPa2-25 PSPC1-A488 IMPa2-A546 DAPI 8C2-siRNA-IMP-a2-a4 V2.00	0	10. siRNA-IMPa2-25 PSPC1-A488 DAPI IMPa2-A546_al_TileScan_001 (Stage 38 of 49)	00-Fv2QEQ635GnENBsqsa3SUi
1.50614	um^2	Vesicles Paraspeckle	0.000	1.000	169	200001380	200000060	siRNA-IMPa2-25 PSPC1-A488 IMPa2-A546 DAPI 8C2-siRNA-IMP-a2-a4 V2.00	0	10. siRNA-IMPa2-25 PSPC1-A488 DAPI IMPa2-A546_al_TileScan_001 (Stage 38 of 49)	00-Fv2QEQ635GnENBsqsa3SUi
1.41751	um^2	Vesicles Paraspeckle	0.000	1.000	169	200001381	200000061	siRNA-IMPa2-25 PSPC1-A488 IMPa2-A546 DAPI 8C2-siRNA-IMP-a2-a4 V2.00	0	10. siRNA-IMPa2-25 PSPC1-A488 DAPI IMPa2-A546_al_TileScan_001 (Stage 38 of 49)	00-Fv2QEQ635GnENBsqsa3SUi
2.06782	um^2	Vesicles Paraspeckle	0.000	1.000	169	200001382	200000062	siRNA-IMPa2-25 PSPC1-A488 IMPa2-A546 DAPI 8C2-siRNA-IMP-a2-a4 V2.00	0	10. siRNA-IMPa2-25 PSPC1-A488 DAPI IMPa2-A546_al_TileScan_001 (Stage 38 of 49)	00-Fv2QEQ635GnENBsqsa3SUi
3.07204	um^2	Vesicles Paraspeckle	0.000	1.000	169	200001383	200000063	siRNA-IMPa2-25 PSPC1-A488 IMPa2-A546 DAPI 8C2-siRNA-IMP-a2-a4 V2.00	0	10. siRNA-IMPa2-25 PSPC1-A488 DAPI IMPa2-A546_al_TileScan_001 (Stage 38 of 49)	00-Fv2QEQ635GnENBsqsa3SUi
0.921109	um^2	Vesicles Paraspeckle	0.000	1.000	169	200001384	200000064	siRNA-IMPa2-25 PSPC1-A488 IMPa2-A546 DAPI 8C2-siRNA-IMP-a2-a4 V2.00	0	10. siRNA-IMPa2-25 PSPC1-A488 DAPI IMPa2-A546_al_TileScan_001 (Stage 38 of 49)	00-Fv2QEQ635GnENBsqsa3SUi
1.13268	um^2	Vesicles Paraspeckle	0.000	1.000	169	200001385	200000065	siRNA-IMPa2-25 PSPC1-A488 IMPa2-A546 DAPI 8C2-siRNA-IMP-a2-a4 V2.00	0	10. siRNA-IMPa2-25 PSPC1-A488 DAPI IMPa2-A546_al_TileScan_001 (Stage 38 of 49)	00-Fv2QEQ635GnENBsqsa3SUi
2.25015	um^2	Vesicles Paraspeckle	0.000	1.000	169	200001386	200000066	siRNA-IMPa2-25 PSPC1-A488 IMPa2-A546 DAPI 8C2-siRNA-IMP-a2-a4 V2.00	0	10. siRNA-IMPa2-25 PSPC1-A488 DAPI IMPa2-A546_al_TileScan_001 (Stage 38 of 49)	00-Fv2QEQ635GnENBsqsa3SUi
1.27907	um^2	Vesicles Paraspeckle	0.000	1.000	169	200001387	200000067	siRNA-IMPa2-25 PSPC1-A488 IMPa2-A546 DAPI 8C2-siRNA-IMP-a2-a4 V2.00	0	10. siRNA-IMPa2-25 PSPC1-A488 DAPI IMPa2-A546_al_TileScan_001 (Stage 38 of 49)	00-Fv2QEQ635GnENBsqsa3SUi
1.67606	um^2	Vesicles Paraspeckle	0.000	1.000	169	200001388	200000068	siRNA-IMPa2-25 PSPC1-A488 IMPa2-A546 DAPI 8C2-siRNA-IMP-a2-a4 V2.00	0	10. siRNA-IMPa2-25 PSPC1-A488 DAPI IMPa2-A546_al_TileScan_001 (Stage 38 of 49)	00-Fv2QEQ635GnENBsqsa3SUi
1.18248	um^2	Vesicles Paraspeckle	0.000	1.000	169	200001389	200000069	siRNA-IMPa2-25 PSPC1-A488 IMPa2-A546 DAPI 8C2-siRNA-IMP-a2-a4 V2.00	0	10. siRNA-IMPa2-25 PSPC1-A488 DAPI IMPa2-A546_al_TileScan_001 (Stage 38 of 49)	00-Fv2QEQ635GnENBsqsa3SUi
1.63441	um^2	Vesicles Paraspeckle	0.000	1.000	169	200001390	200000070	siRNA-IMPa2-25 PSPC1-A488 IMPa2-A546 DAPI 8C2-siRNA-IMP-a2-a4 V2.00	0	10. siRNA-IMPa2-25 PSPC1-A488 DAPI IMPa2-A546_al_TileScan_001 (Stage 38 of 49)	00-Fv2QEQ635GnENBsqsa3SUi
2.42536	um^2	Vesicles Paraspeckle	0.000	1.000	169	200001391	200000071	siRNA-IMPa2-25 PSPC1-A488 IMPa2-A546 DAPI 8C2-siRNA-IMP-a2-a4 V2.00	0	10. siRNA-IMPa2-25 PSPC1-A488 DAPI IMPa2-A546_al_TileScan_001 (Stage 38 of 49)	00-Fv2QEQ635GnENBsqsa3SUi
4.48019	um^2	Vesicles Paraspeckle	0.000	1.000	169	200001392	200000072	siRNA-IMPa2-25 PSPC1-A488 IMPa2-A546 DAPI 8C2-siRNA-IMP-a2-a4 V2.00	0	10. siRNA-IMPa2-25 PSPC1-A488 DAPI IMPa2-A546_al_TileScan_001 (Stage 38 of 49)	00-Fv2QEQ635GnENBsqsa3SUi
1.87706	um^2	Vesicles Paraspeckle	0.000	1.000	169	200001393	200000073	siRNA-IMPa2-25 PSPC1-A488 IMPa2-A546 DAPI 8C2-siRNA-IMP-a2-a4 V2.00	0	10. siRNA-IMPa2-25 PSPC1-A488 DAPI IMPa2-A546_al_TileScan_001 (Stage 38 of 49)	00-Fv2QEQ635GnENBsqsa3SUi
5.53415	um^2	Vesicles Paraspeckle	0.000	1.000	169	200001394	200000074	siRNA-IMPa2-25 PSPC1-A488 IMPa2-A546 DAPI 8C2-siRNA-IMP-a2-a4 V2.00	0	10. siRNA-IMPa2-25 PSPC1-A488 DAPI IMPa2-A546_al_TileScan_001 (Stage 38 of 49)	00-Fv2QEQ635GnENBsqsa3SUi
1.87706	um^2	Vesicles Paraspeckle	0.000	1.000	170	200001395	200000075	siRNA-IMPa2-25 PSPC1-A488 IMPa2-A546 DAPI 8C2-siRNA-IMP-a2-a4 V2.00	0	10. siRNA-IMPa2-25 PSPC1-A488 DAPI IMPa2-A546_al_TileScan_001 (Stage 38 of 49)	00-Fv2QEQ635GnENBsqsa3SUi
1.46216	um^2	Vesicles Paraspeckle	0.000	1.000	170	200001396	200000076	siRNA-IMPa2-25 PSPC1-A488 IMPa2-A546 DAPI 8C2-siRNA-IMP-a2-a4 V2.00	0	10. siRNA-IMPa2-25 PSPC1-A488 DAPI IMPa2-A546_al_TileScan_001 (Stage 38 of 49)	00-Fv2QEQ635GnENBsqsa3SUi
1.46216	um^2	Vesicles Paraspeckle	0.000	1.000	170	200001397	200000077	siRNA-IMPa2-25 PSPC1-A488 IMPa2-A546 DAPI 8C2-siRNA-IMP-a2-a4 V2.00	0	10. siRNA-IMPa2-25 PSPC1-A488 DAPI IMPa2-A546_al_TileScan_001 (Stage 38 of 49)	00-Fv2QEQ635GnENBsqsa3SUi
1.59223	um^2	Vesicles Paraspeckle	0.000	1.000	170	200001398	200000078	siRNA-IMPa2-25 PSPC1-A488 IMPa2-A546 DAPI 8C2-siRNA-IMP-a2-a4 V2.00	0	10. siRNA-IMPa2-25 PSPC1-A488 DAPI IMPa2-A546_al_TileScan_001 (Stage 38 of 49)	00-Fv2QEQ635GnENBsqsa3SUi
1.95448	um^2	Vesicles Paraspeckle	0.000	1.000	170	200001399	200000079	siRNA-IMPa2-25 PSPC1-A488 IMPa2-A546 DAPI 8C2-siRNA-IMP-a2-a4 V2.00	0	10. siRNA-IMPa2-25 PSPC1-A488 DAPI IMPa2-A546_al_TileScan_001 (Stage 38 of 49)	00-Fv2QEQ635GnENBsqsa3SUi
3.85001	um^2	Vesicles Paraspeckle	0.000	1.000	170	200001400	200000080	siRNA-IMPa2-25 PSPC1-A488 IMPa2-A546 DAPI 8C2-siRNA-IMP-a2-a4 V2.00	0	10. siRNA-IMPa2-25 PSPC1-A488 DAPI IMPa2-A546_al_TileScan_001 (Stage 38 of 49)	00-Fv2QEQ635GnENBsqsa3SUi
0.976119	um^2	Vesicles Paraspeckle	0.000	1.000	170	200001401	200000081	siRNA-IMPa2-25 PSPC1-A488 IMPa2-A546 DAPI 8C2-siRNA-IMP-a2-a4 V2.00	0	10. siRNA-IMPa2-25 PSPC1-A488 DAPI IMPa2-A546_al_TileScan_001 (Stage 38 of 49)	00-Fv2QEQ635GnENBsqsa3SUi
1.08177	um^2	Vesicles Paraspeckle	0.000	1.000	170	200001402	200000082	siRNA-IMPa2-25 PSPC1-A488 IMPa2-A546 DAPI 8C2-siRNA-IMP-a2-a4 V2.00	0	10. siRNA-IMPa2-25 PSPC1-A488 DAPI IMPa2-A546_al_TileScan_001 (Stage 38 of 49)	00-Fv2QEQ635GnENBsqsa3SUi
3.19312	um^2	Vesicles Paraspeckle	0.000	1.000	170	200001403	200000083	siRNA-IMPa2-25 PSPC1-A488 IMPa2-A546 DAPI 8C2-siRNA-IMP-a2-a4 V2.00	0	10. siRNA-IMPa2-25 PSPC1-A488 DAPI IMPa2-A546_al_TileScan_001 (Stage 38 of 49)	00-Fv2QEQ635GnENBsqsa3SUi
0.295625	um^2	Vesicles Paraspeckle	0.000	1.000	170	200001404	200000084	siRNA-IMPa2-25 PSPC1-A488 IMPa2-A546 DAPI 8C2-siRNA-IMP-a2-a4 V2.00	0	10. siRNA-IMPa2-25 PSPC1-A488 DAPI IMPa2-A546_al_TileScan_001 (Stage 38 of 49)	00-Fv2QEQ635GnENBsqsa3SUi
2.06782	um^2	Vesicles Paraspeckle	0.000	1.000	170	200001405	200000085	siRNA-IMPa2-25 PSPC1-A488 IMPa2-A546 DAPI 8C2-siRNA-IMP-a2-a4 V2.00	0	10. siRNA-IMPa2-25 PSPC1-A488 DAPI IMPa2-A546_al_TileScan_001 (Stage 38 of 49)	00-Fv2QEQ635GnENBsqsa3SUi
0.80577	um^2	Vesicles Paraspeckle	0.000	1.000	170	200001406	200000086	siRNA-IMPa2-25 PSPC1-A488 IMPa2-A546 DAPI 8C2-siRNA-IMP-a2-a4 V2.00	0	10. siRNA-IMPa2-25 PSPC1-A488 DAPI IMPa2-A546_al_TileScan_001 (Stage 38 of 49)	00-Fv2QEQ635GnENBsqsa3SUi
0.469273	um^2	Vesicles Paraspeckle	0.000	1.000	170	200001407	200000087	siRNA-IMPa2-25 PSPC1-A488 IMPa2-A546 DAPI 8C2-siRNA-IMP-a2-a4 V2.00	0	10. siRNA-IMPa2-25 PSPC1-A488 DAPI IMPa2-A546_al_TileScan_001 (Stage 38 of 49)	00-Fv2QEQ635GnENBsqsa3SUi
0.74492	um^2	Vesicles Paraspeckle	0.000	1.000	170	200001408	200000088	siRNA-IMPa2-25 PSPC1-A488 IMPa2-A546 DAPI 8C2-siRNA-IMP-a2-a4 V2.00	0	10. siRNA-IMPa2-25 PSPC1-A488 DAPI IMPa2-A546_al_TileScan_001 (Stage 38 of 49)	00-Fv2QEQ635GnENBsqsa3SUi
2.39084	um^2	Vesicles Paraspeckle	0.000	1.000	170	200001409	200000089	siRNA-IMPa2-25 PSPC1-A488 IMPa2-A546 DAPI 8C2-siRNA-IMP-a2-a4 V2.00	0	10. siRNA-IMPa2-25 PSPC1-A488 DAPI IMPa2-A546_al_TileScan_001 (Stage 38 of 49)	00-Fv2QEQ635GnENBsqsa3SUi
1.79802	um^2	Vesicles Paraspeckle	0.000	1.000	170	200001410	200000090	siRNA-IMPa2-25 PSPC1-A488 IMPa2-A546 DAPI 8C2-siRNA-IMP-a2-a4 V2.00	0	10. siRNA-IMPa2-25 PSPC1-A488 DAPI IMPa2-A546_al_TileScan_001 (Stage 38 of 49)	00-Fv2QEQ635GnENBsqsa3SUi
2.0304	um^2	Vesicles Paraspeckle	0.000	1.000	170	200001411	200000091	siRNA-IMPa2-25 PSPC1-A488 IMPa2-A546 DAPI 8C2-siRNA-IMP-a2-a4 V2.00	0	10. siRNA-IMPa2-25 PSPC1-A488 DAPI IMPa2-A546_al_TileScan_001 (Stage 38 of 49)	00-Fv2QEQ635GnENBsqsa3SUi
2.94852	um^2	Vesicles Paraspeckle	0.000	1.000	171	200001412	200000092	siRNA-IMPa2-25 PSPC1-A488 IMPa2-A546 DAPI 8C2-siRNA-IMP-a2-a4 V2.00	0	10. siRNA-IMPa2-25 PSPC1-A488 DAPI IMPa2-A546_al_TileScan_001 (Stage 38 of 49)	00-Fv2QEQ635GnENBsqsa3SUi
1.37215	um^2	Vesicles Paraspeckle	0.000	1.000	171	200001413	200000093	siRNA-IMPa2-25 PSPC1-A488 IMPa2-A546 DAPI 8C2-siRNA-IMP-a2-a4 V2.00	0	10. siRNA-IMPa2-25 PSPC1-A488 DAPI IMPa2-A546_al_TileScan_001 (Stage 38 of 49)	00-Fv2QEQ635GnENBsqsa3SUi
2.56109	um^2	Vesicles Paraspeckle	0.000	1.000	171	200001414	200000094	siRNA-IMPa2-25 PSPC1-A488 IMPa2-A546 DAPI 8C2-siRNA-IMP-a2-a4 V2.00	0	10. siRNA-IMPa2-25 PSPC1-A488 DAPI IMPa2-A546_al_TileScan_001 (Stage 38 of 49)	00-Fv2QEQ635GnENBsqsa3SUi
2.97964	um^2	Vesicles Paraspeckle	0.000	1.000	171	200001415	200000095	siRNA-IMPa2-25 PSPC1-A488 IMPa2-A546 DAPI 8C2-siRNA-IMP-a2-a4 V2.00	0	10. siRNA-IMPa2-25 PSPC1-A488 DAPI IMPa2-A546_al_TileScan_001 (Stage 38 of 49)	00-Fv2QEQ635GnENBsqsa3SUi
1.87706	um^2	Vesicles Paraspeckle	0.000	1.000	171	200001416	200000096	siRNA-IMPa2-25 PSPC1-A488 IMPa2-A546 DAPI 8C2-siRNA-IMP-a2-a4 V2.00	0	10. siRNA-IMPa2-25 PSPC1-A488 DAPI IMPa2-A546_al_TileScan_001 (Stage 38 of 49)	00-Fv2QEQ635GnENBsqsa3SUi
1.83775	um^2	Vesicles Paraspeckle	0.000	1.000	171	200001417	200000097	siRNA-IMPa2-25 PSPC1-A488 IMPa2-A546 DAPI 8C2-siRNA-IMP-a2-a4 V2.00	0	10. siRNA-IMPa2-25 PSPC1-A488 DAPI IMPa2-A546_al_TileScan_001 (Stage 38 of 49)	00-Fv2QEQ635GnENBsqsa3SUi
3.45756	um^2	Vesicles Paraspeckle	0.000	1.000	171	200001418	200000098	siRNA-IMPa2-25 PSPC1-A488 IMPa2-A546 DAPI 8C2-siRNA-IMP-a2-a4 V2.00	0	10. siRNA-IMPa2-25 PSPC1-A488 DAPI IMPa2-A546_al_TileScan_001 (Stage 38 of 49)	00-Fv2QEQ635GnENBsqsa3SUi
1.83775	um^2	Vesicles Paraspeckle	0.000	1.000	171	200001419	200000099	siRNA-IMPa2-25 PSPC1-A488 IMPa2-A546 DAPI 8C2-siRNA-IMP-a2-a4 V2.00	0	10. siRNA-IMPa2-25 PSPC1-A488 DAPI IMPa2-A546_al_TileScan_001 (Stage 38 of 49)	00-Fv2QEQ635GnENBsqsa3SUi
0.469273	um^2	Vesicles Paraspeckle	0.000	1.000	171	200001420	200000100	siRNA-IMPa2-25 PSPC1-A488 IMPa2-A546 DAPI 8C2-siRNA-IMP-a2-a4 V2.00	0	10. siRNA-IMPa2-25 PSPC1-A488 DAPI IMPa2-A546_al_TileScan_001 (Stage 38 of 49)	00-Fv2QEQ635GnENBsqsa3SUi
2.28573	um^2	Vesicles Paraspeckle	0.000	1.000	171	200001421	200000101	siRNA-IMPa2-25 PSPC1-A488 IMPa2-A546 DAPI 8C2-siRNA-IMP-a2-a4 V2.00	0	10. siRNA-IMPa2-25 PSPC1-A488 DAPI IMPa2-A546_al_TileScan_001 (Stage 38 of 49)	00-Fv2QEQ635GnENBsqsa3SUi
2.25015	um^2	Vesicles Paraspeckle	0.000	1.000	171	200001422	200000102	siRNA-IMPa2-25 PSPC1-A488 IMPa2-A546 DAPI 8C2-siRNA-IMP-a2-a4 V2.00	0	10. siRNA-IMPa2-25 PSPC1-A488 DAPI IMPa2-A546_al_TileScan_001 (Stage 38 of 49)	00-Fv2QEQ635GnENBsqsa3SUi
0.295625	um^2	Vesicles Paraspeckle	0.000	1.000	171	200001423	200000103	siRNA-IMPa2-25 PSPC1-A488 IMPa2-A546 DAPI 8C2-siRNA-IMP-a2-a4 V2.00	0	10. siRNA-IMPa2-25 PSPC1-A488 DAPI IMPa2-A546_al_TileScan_001 (Stage 38 of 49)	00-Fv2QEQ635GnENBsqsa3SUi
5.64745	um^2	Vesicles Paraspeckle	0.000	1.000	171	200001424	200000104	siRNA-IMPa2-25 PSPC1-A488 IMPa2-A546 DAPI 8C2-siRNA-IMP-a2-a4 V2.00	0	10. siRNA-IMPa2-25 PSPC1-A488 DAPI IMPa2-A546_al_TileScan_001 (Stage 38 of 49)	00-Fv2QEQ635GnENBsqsa3SUi
1.02962	um^2	Vesicles Paraspeckle	0.000	1.000	171	200001425	200000105	siRNA-IMPa2-25 PSPC1-A488 IMPa2-A546 DAPI 8C2-siRNA-IMP-a2-a4 V2.00	0	10. siRNA-IMPa2-25 PSPC1-A488 DAPI IMPa2-A546_al_TileScan_001 (Stage 38 of 49)	00-Fv2QEQ635GnENBsqsa3SUi
0.80577	um^2	Vesicles Paraspeckle	0.000	1.000	171	200001426	200000106	siRNA-IMPa2-25 PSPC1-A488 IMPa2-A546 DAPI 8C2-siRNA-IMP-a2-a4 V2.00	0	10. siRNA-IMPa2-25 PSPC1-A488 DAPI IMPa2-A546_al_TileScan_001 (Stage 38 of 49)	00-Fv2QEQ635GnENBsqsa3SUi
2.17814	um^2	Vesicles Paraspeckle	0.000	1.000	171	200001427	200000107	siRNA-IMPa2-25 PSPC1-A488 IMPa2-A546 DAPI 8C2-siRNA-IMP-a2-a4 V2.00	0	10. siRNA-IMPa2-25 PSPC1-A488 DAPI IMPa2-A546_al_TileScan_001 (Stage 38 of 49)	00-Fv2QEQ635GnENBsqsa3SUi
2.91724	um^2	Vesicles Paraspeckle	0.000	1.000	171	200001428	200000108	siRNA-IMPa2-25 PSPC1-A488 IMPa2-A546 DAPI 8C2-siRNA-IMP-a2-a4 V2.00	0	10. siRNA-IMPa2-25 PSPC1-A488 DAPI IMPa2-A546_al_TileScan_001 (Stage 38 of 49)	00-Fv2QEQ635GnENBsqsa3SUi
2.06782	um^2	Vesicles Paraspeckle	0.000	1.000	171	200001429	200000109	siRNA-IMPa2-25 PSPC1-A488 IMPa2-A546 DAPI 8C2-siRNA-IMP-a2-a4 V2.00	0	10. siRNA-IMPa2-25 PSPC1-A488 DAPI IMPa2-A546_al_TileScan_001 (Stage 38 of 49)	00-Fv2QEQ635GnENBsqsa3SUi
1.13268	um^2	Vesicles Paraspeckle	0.000	1.000	172	200001430	200000110	siRNA-IMPa2-25 PSPC1-A488 IMPa2-A546 DAPI 8C2-siRNA-IMP-a2-a4 V2.00	0	10. siRNA-IMPa2-25 PSPC1-A488 DAPI IMPa2-A546_al_TileScan_001 (Stage 38 of 49)	00-Fv2QEQ635GnENBsqsa3SUi
1.46216	um^2	Vesicles Paraspeckle	0.000	1.000	172	200001431	200000111	siRNA-IMPa2-25 PSPC1-A488 IMPa2-A546 DAPI 8C2-siRNA-IMP-a2-a4 V2.00	0	10. siRNA-IMPa2-25 PSPC1-A488 DAPI IMPa2-A546_al_TileScan_001 (Stage 38 of 49)	00-Fv2QEQ635GnENBsqsa3SUi
3.57187	um^2	Vesicles Paraspeckle	0.000	1.000	173	200001432	200000112	siRNA-IMPa2-25 PSPC1-A488 IMPa2-A546 DAPI 8C2-siRNA-IMP-a2-a4 V2.00	0	10. siRNA-IMPa2-25 PSPC1-A488 DAPI IMPa2-A546_al_TileScan_001 (Stage 38 of 49)	00-Fv2QEQ635GnENBsqsa3SUi
2.59446	um^2	Vesicles Paraspeckle	0.000	1.000	173	200001433	200000113	siRNA-IMPa2-25 PSPC1-A488 IMPa2-A546 DAPI 8C2-siRNA-IMP-a2-a4 V2.00	0	10. siRNA-IMPa2-25 PSPC1-A488 DAPI IMPa2-A546_al_TileScan_001 (Stage 38 of 49)	00-Fv2QEQ635GnENBsqsa3SUi
0.544542	um^2	Vesicles Paraspeckle	0.000	1.000	173	200001434	200000114	siRNA-IMPa2-25 PSPC1-A488 IMPa2-A546 DAPI 8C2-siRNA-IMP-a2-a4 V2.00	0	10. siRNA-IMPa2-25 PSPC1-A488 DAPI IMPa2-A546_al_TileScan_001 (Stage 38 of 49)	00-Fv2QEQ635GnENBsqsa3SUi
1.67606	um^2	Vesicles Paraspeckle	0.000	1.000	173	200001435	200000115	siRNA-IMPa2-25 PSPC1-A488 IMPa2-A546 DAPI 8C2-siRNA-IMP-a2-a4 V2.00	0	10. siRNA-IMPa2-25 PSPC1-A488 DAPI IMPa2-A546_al_TileScan_001 (Stage 38 of 49)	00-Fv2QEQ635GnENBsqsa3SUi
2.97964	um^2	Vesicles Paraspeckle	0.000	1.000	173	200001436	200000116	siRNA-IMPa2-25 PSPC1-A488 IMPa2-A546 DAPI 8C2-siRNA-IMP-a2-a4 V2.00	0	10. siRNA-IMPa2-25 PSPC1-A488 DAPI IMPa2-A546_al_TileScan_001 (Stage 38 of 49)	00-Fv2QEQ635GnENBsqsa3SUi
0.976119	um^2	Vesicles Paraspeckle	0.000	1.000	173	200001437	200000117	siRNA-IMPa2-25 PSPC1-A488 IMPa2-A546 DAPI 8C2-siRNA-IMP-a2-a4 V2.00	0	10. siRNA-IMPa2-25 PSPC1-A488 DAPI IMPa2-A546_al_TileScan_001 (Stage 38 of 49)	00-Fv2QEQ635GnENBsqsa3SUi
1.54949	um^2	Vesicles Paraspeckle	0.000	1.000	173	200001438	200000118	siRNA-IMPa2-25 PSPC1-A488 IMPa2-A546 DAPI 8C2-siRNA-IMP-a2-a4 V2.00	0	10. siRNA-IMPa2-25 PSPC1-A488 DAPI IMPa2-A546_al_TileScan_001 (Stage 38 of 49)	00-Fv2QEQ635GnENBsqsa3SUi
2.10491	um^2	Vesicles Paraspeckle	0.000	1.000	173	200001439	200000119	siRNA-IMPa2-25 PSPC1-A488 IMPa2-A546 DAPI 8C2-siRNA-IMP-a2-a4 V2.00	0	10. siRNA-IMPa2-25 PSPC1-A488 DAPI IMPa2-A546_al_TileScan_001 (Stage 38 of 49)	00-Fv2QEQ635GnENBsqsa3SUi
1.27907	um^2	Vesicles Paraspeckle	0.000	1.000	173	200001440	200000120	siRNA-IMPa2-25 PSPC1-A488 IMPa2-A546 DAPI 8C2-siRNA-IMP-a2-a4 V2.00	0	10. siRNA-IMPa2-25 PSPC1-A488 DAPI IMPa2-A546_al_TileScan_001 (Stage 38 of 49)	00-Fv2QEQ635GnENBsqsa3SUi
2.62761	um^2	Vesicles Paraspeckle	0.000	1.000	173	200001441	200000121	siRNA-IMPa2-25 PSPC1-A488 IMPa2-A546 DAPI 8C2-siRNA-IMP-a2-a4 V2.00	0	10. siRNA-IMPa2-25 PSPC1-A488 DAPI IMPa2-A546_al_TileScan_001 (Stage 38 of 49)	00-Fv2QEQ635GnENBsqsa3SUi
1.32602	um^2	Vesicles Paraspeckle	0.000	1.000	174	200001442	200000122	siRNA-IMPa2-25 PSPC1-A488 IMPa2-A546 DAPI 8C2-siRNA-IMP-a2-a4 V2.00	0	10. siRNA-IMPa2-25 PSPC1-A488 DAPI IMPa2-A546_al_TileScan_001 (Stage 38 of 49)	00-Fv2QEQ635GnENBsqsa3SUi
3.0106	um^2	Vesicles Paraspeckle	0.000	1.000	174	200001443	200000123	siRNA-IMPa2-25 PSPC1-A488 IMPa2-A546 DAPI 8C2-siRNA-IMP-a2-a4 V2.00	0	10. siRNA-IMPa2-25 PSPC1-A488 DAPI IMPa2-A546_al_TileScan_001 (Stage 38 of 49)	00-Fv2QEQ635GnENBsqsa3SUi
4.03884	um^2	Vesicles Paraspeckle	0.000	1.000	174	200001444	200000124	siRNA-IMPa2-25 PSPC1-A488 IMPa2-A546 DAPI 8C2-siRNA-IMP-a2-a4 V2.00	0	10. siRNA-IMPa2-25 PSPC1-A488 DAPI IMPa2-A546_al_TileScan_001 (Stage 38 of 49)	00-Fv2QEQ635GnENBsqsa3SUi
3.57187	um^2	Vesicles Paraspeckle	0.000	1.000	174	200001445	200000125	siRNA-IMPa2-25 PSPC1-A488 IMPa2-A546 DAPI 8C2-siRNA-IMP-a2-a4 V2.00	0	10. siRNA-IMPa2-25 PSPC1-A488 DAPI IMPa2-A546_al_TileScan_001 (Stage 38 of 49)	00-Fv2QEQ635GnENBsqsa3SUi
2.91724	um^2	Vesicles Paraspeckle	0.000	1.000	174	200001446	200000126	siRNA-IMPa2-25 PSPC1-A488 IMPa2-A546 DAPI 8C2-siRNA-IMP-a2-a4 V2.00	0	10. siRNA-IMPa2-25 PSPC1-A488 DAPI IMPa2-A546_al_TileScan_001 (Stage 38 of 49)	00-Fv2QEQ635GnENBsqsa3SUi
0.387377	um^2	Vesicles Paraspeckle	0.000	1.000	174	200001447	200000127	siRNA-IMPa2-25 PSPC1-A488 IMPa2-A546 DAPI 8C2-siRNA-IMP-a2-a4 V2.00	0	10. siRNA-IMPa2-25 PSPC1-A488 DAPI IMPa2-A546_al_TileScan_001 (Stage 38 of 49)	00-Fv2QEQ635GnENBsqsa3SUi
0.544542	um^2	Vesicles Paraspeckle	0.000	1.000	174	200001448	200000128	siRNA-IMPa2-25 PSPC1-A488 IMPa2-A546 DAPI 8C2-siRNA-IMP-a2-a4 V2.00	0	10. siRNA-IMPa2-25 PSPC1-A488 DAPI IMPa2-A546_al_TileScan_001 (Stage 38 of 49)	00-Fv2QEQ635GnENBsqsa3SUi
2.5275	um^2	Vesicles Paraspeckle	0.000	1.000	174	200001449	200000129	siRNA-IMPa2-25 PSPC1-A488 IMPa2-A546 DAPI 8C2-siRNA-IMP-a2-a4 V2.00	0	10. siRNA-IMPa2-25 PSPC1-A488 DAPI IMPa2-A546_al_TileScan_001 (Stage 38 of 49)	00-Fv2QEQ635GnENBsqsa3SUi
2.28573	um^2	Vesicles Paraspeckle	0.000	1.000	174	200001450	200000130	siRNA-IMPa2-25 PSPC1-A488 IMPa2-A546 DAPI 8C2-siRNA-IMP-a2-a4 V2.00	0	10. siRNA-IMPa2-25 PSPC1-A488 DAPI IMPa2-A546_al_TileScan_001 (Stage 38 of 49)	00-Fv2QEQ635GnENBsqsa3SUi
1.37215	um^2	Vesicles Paraspeckle	0.000	1.000	174	200001451	200000131	siRNA-IMPa2-25 PSPC1-A488 IMPa2-A546 DAPI 8C2-siRNA-IMP-a2-a4 V2.00	0	10. siRNA-IMPa2-25 PSPC1-A488 DAPI IMPa2-A546_al_TileScan_001 (Stage 38 of 49)	00-Fv2QEQ635GnENBsqsa3SUi
1.27907	um^2	Vesicles Paraspeckle	0.000	1.000	174	200001452	200000132	siRNA-IMPa2-25 PSPC1-A488 IMPa2-A546 DAPI 8C2-siRNA-IMP-a2-a4 V2.00	0	10. siRNA-IMPa2-25 PSPC1-A488 DAPI IMPa2-A546_al_TileScan_001 (Stage 38 of 49)	00-Fv2QEQ635GnENBsqsa3SUi
2.45964	um^2	Vesicles Paraspeckle	0.000	1.000	174	200001453	200000133	siRNA-IMPa2-25 PSPC1-A488 IMPa2-A546 DAPI 8C2-siRNA-IMP-a2-a4 V2.00	0	10. siRNA-IMPa2-25 PSPC1-A488 DAPI IMPa2-A546_al_TileScan_001 (Stage 38 of 49)	00-Fv2QEQ635GnENBsqsa3SUi
3.13288	um^2	Vesicles Paraspeckle	0.000	1.000	174	200001454	200000134	siRNA-IMPa2-25 PSPC1-A488 IMPa2-A546 DAPI 8C2-siRNA-IMP-a2-a4 V2.00	0	10. siRNA-IMPa2-25 PSPC1-A488 DAPI IMPa2-A546_al_TileScan_001 (Stage 38 of 49)	00-Fv2QEQ635GnENBsqsa3SUi
0.295625	um^2	Vesicles Paraspeckle	0.000	1.000	174	200001455	200000135	siRNA-IMPa2-25 PSPC1-A488 IMPa2-A546 DAPI 8C2-siRNA-IMP-a2-a4 V2.00	0	10. siRNA-IMPa2-25 PSPC1-A488 DAPI IMPa2-A546_al_TileScan_001 (Stage 38 of 49)	00-Fv2QEQ635GnENBsqsa3SUi
4.35273	um^2	Vesicles Paraspeckle	0.000	1.000	174	200001456	200000136	siRNA-IMPa2-25 PSPC1-A488 IMPa2-A546 DAPI 8C2-siRNA-IMP-a2-a4 V2.00	0	10. siRNA-IMPa2-25 PSPC1-A488 DAPI IMPa2-A546_al_TileScan_001 (Stage 38 of 49)	00-Fv2QEQ635GnENBsqsa3SUi
0.295625	um^2	Vesicles Paraspeckle	0.000	1.000	174	200001457	200000137	siRNA-IMPa2-25 PSPC1-A488 IMPa2-A546 DAPI 8C2-siRNA-IMP-a2-a4 V2.00	0	10. siRNA-IMPa2-25 PSPC1-A488 DAPI IMPa2-A546_al_TileScan_001 (Stage 38 of 49)	00-Fv2QEQ635GnENBsqsa3SUi
0.921109	um^2	Vesicles Paraspeckle	0.000	1.000	175	200001458	200000138	siRNA-IMPa2-25 PSPC1-A488 IMPa2-A546 DAPI 8C2-siRNA-IMP-a2-a4 V2.00	0	10. siRNA-IMPa2-25 PSPC1-A488 DAPI IMPa2-A546_al_TileScan_001 (Stage 38 of 49)	00-Fv2QEQ635GnENBsqsa3SUi
0.74492	um^2	Vesicles Paraspeckle	0.000	1.000	175	200001459	200000139	siRNA-IMPa2-25 PSPC1-A488 IMPa2-A546 DAPI 8C2-siRNA-IMP-a2-a4 V2.00	0	10. siRNA-IMPa2-25 PSPC1-A488 DAPI IMPa2-A546_al_TileScan_001 (Stage 38 of 49)	00-Fv2QEQ635GnENBsqsa3SUi
1.50614	um^2	Vesicles Paraspeckle	0.000	1.000	175	200001460	200000140	siRNA-IMPa2-25 PSPC1-A488 IMPa2-A546 DAPI 8C2-siRNA-IMP-a2-a4 V2.00	0	10. siRNA-IMPa2-25 PSPC1-A488 DAPI IMPa2-A546_al_TileScan_001 (Stage 38 of 49)	00-Fv2QEQ635GnENBsqsa3SUi
2.0304	um^2	Vesicles Paraspeckle	0.000	1.000	175	200001461	200000141	siRNA-IMPa2-25 PSPC1-A488 IMPa2-A546 DAPI 8C2-siRNA-IMP-a2-a4 V2.00	0	10. siRNA-IMPa2-25 PSPC1-A488 DAPI IMPa2-A546_al_TileScan_001 (Stage 38 of 49)	00-Fv2QEQ635GnENBsqsa3SUi
2.82236	um^2	Vesicles Paraspeckle	0.000	1.000	175	200001462	200000142	siRNA-IMPa2-25 PSPC1-A488 IMPa2-A546 DAPI 8C2-siRNA-IMP-a2-a4 V2.00	0	10. siRNA-IMPa2-25 PSPC1-A488 DAPI IMPa2-A546_al_TileScan_001 (Stage 38 of 49)	00-Fv2QEQ635GnENBsqsa3SUi
1.99262	um^2	Vesicles Paraspeckle	0.000	1.000	175	200001463	200000143	siRNA-IMPa2-25 PSPC1-A488 IMPa2-A546 DAPI 8C2-siRNA-IMP-a2-a4 V2.00	0	10. siRNA-IMPa2-25 PSPC1-A488 DAPI IMPa2-A546_al_TileScan_001 (Stage 38 of 49)	00-Fv2QEQ635GnENBsqsa3SUi
0.469273	um^2	Vesicles Paraspeckle	0.000	1.000	175	200001464	200000144	siRNA-IMPa2-25 PSPC1-A488 IMPa2-A546 DAPI 8C2-siRNA-IMP-a2-a4 V2.00	0	10. siRNA-IMPa2-25 PSPC1-A488 DAPI IMPa2-A546_al_TileScan_001 (Stage 38 of 49)	00-Fv2QEQ635GnENBsqsa3SUi
3.39969	um^2	Vesicles Paraspeckle	0.000	1.000	175	200001465	200000145	siRNA-IMPa2-25 PSPC1-A488 IMPa2-A546 DAPI 8C2-siRNA-IMP-a2-a4 V2.00	0	10. siRNA-IMPa2-25 PSPC1-A488 DAPI IMPa2-A546_al_TileScan_001 (Stage 38 of 49)	00-Fv2QEQ635GnENBsqsa3SUi
1.27907	um^2	Vesicles Paraspeckle	0.000	1.000	175	200001466	200000146	siRNA-IMPa2-25 PSPC1-A488 IMPa2-A546 DAPI 8C2-siRNA-IMP-a2-a4 V2.00	0	10. siRNA-IMPa2-25 PSPC1-A488 DAPI IMPa2-A546_al_TileScan_001 (Stage 38 of 49)	00-Fv2QEQ635GnENBsqsa3SUi
0.469273	um^2	Vesicles Paraspeckle	0.000	1.000	175	200001467	200000147	siRNA-IMPa2-25 PSPC1-A488 IMPa2-A546 DAPI 8C2-siRNA-IMP-a2-a4 V2.00	0	10. siRNA-IMPa2-25 PSPC1-A488 DAPI IMPa2-A546_al_TileScan_001 (Stage 38 of 49)	00-Fv2QEQ635GnENBsqsa3SUi
3.87726	um^2	Vesicles Paraspeckle	0.000	1.000	175	200001468	200000148	siRNA-IMPa2-25 PSPC1-A488 IMPa2-A546 DAPI 8C2-siRNA-IMP-a2-a4 V2.00	0	10. siRNA-IMPa2-25 PSPC1-A488 DAPI IMPa2-A546_al_TileScan_001 (Stage 38 of 49)	00-Fv2QEQ635GnENBsqsa3SUi
2.35606	um^2	Vesicles Paraspeckle	0.000	1.000	175	200001469	200000149	siRNA-IMPa2-25 PSPC1-A488 IMPa2-A546 DAPI 8C2-siRNA-IMP-a2-a4 V2.00	0	10. siRNA-IMPa2-25 PSPC1-A488 DAPI IMPa2-A546_al_TileScan_001 (Stage 38 of 49)	00-Fv2QEQ635GnENBsqsa3SUi
2.0304	um^2	Vesicles Paraspeckle	0.000	1.000	176	200001470	200000150	siRNA-IMPa2-25 PSPC1-A488 IMPa2-A546 DAPI 8C2-siRNA-IMP-a2-a4 V2.00	0	10. siRNA-IMPa2-25 PSPC1-A488 DAPI IMPa2-A546_al_TileScan_001 (Stage 38 of 49)	00-Fv2QEQ635GnENBsqsa3SUi
0.976119	um^2	Vesicles Paraspeckle	0.000	1.000	176	200001471	200000151	siRNA-IMPa2-25 PSPC1-A488 IMPa2-A546 DAPI 8C2-siRNA-IMP-a2-a4 V2.00	0	10. siRNA-IMPa2-25 PSPC1-A488 DAPI IMPa2-A546_al_TileScan_001 (Stage 38 of 49)	00-Fv2QEQ635GnENBsqsa3SUi
3.07204	um^2	Vesicles Paraspeckle	0.000	1.000	176	200001472	200000152	siRNA-IMPa2-25 PSPC1-A488 IMPa2-A546 DAPI 8C2-siRNA-IMP-a2-a4 V2.00	0	10. siRNA-IMPa2-25 PSPC1-A488 DAPI IMPa2-A546_al_TileScan_001 (Stage 38 of 49)	00-Fv2QEQ635GnENBsqsa3SUi
1.71719	um^2	Vesicles Paraspeckle	0.000	1.000	176	200001473	200000153	siRNA-IMPa2-25 PSPC1-A488 IMPa2-A546 DAPI 8C2-siRNA-IMP-a2-a4 V2.00	0	10. siRNA-IMPa2-25 PSPC1-A488 DAPI IMPa2-A546_al_TileScan_001 (Stage 38 of 49)	00-Fv2QEQ635GnENBsqsa3SUi
2.59446	um^2	Vesicles Paraspeckle	0.000	1.000	176	200001474	200000154	siRNA-IMPa2-25 PSPC1-A488 IMPa2-A546 DAPI 8C2-siRNA-IMP-a2-a4 V2.00	0	10. siRNA-IMPa2-25 PSPC1-A488 DAPI IMPa2-A546_al_TileScan_001 (Stage 38 of 49)	00-Fv2QEQ635GnENBsqsa3SUi
3.87726	um^2	Vesicles Paraspeckle	0.000	1.000	176	200001475	200000155	siRNA-IMPa2-25 PSPC1-A488 IMPa2-A546 DAPI 8C2-siRNA-IMP-a2-a4 V2.00	0	10. siRNA-IMPa2-25 PSPC1-A488 DAPI IMPa2-A546_al_TileScan_001 (Stage 38 of 49)	00-Fv2QEQ635GnENBsqsa3SUi
0.295625	um^2	Vesicles Paraspeckle	0.000	1.000	176	200001476	200000156	siRNA-IMPa2-25 PSPC1-A488 IMPa2-A546 DAPI 8C2-siRNA-IMP-a2-a4 V2.00	0	10. siRNA-IMPa2-25 PSPC1-A488 DAPI IMPa2-A546_al_TileScan_001 (Stage 38 of 49)	00-Fv2QEQ635GnENBsqsa3SUi
1.37215	um^2	Vesicles Paraspeckle	0.000	1.000	176	200001477	200000157	siRNA-IMPa2-25 PSPC1-A488 IMPa2-A546 DAPI 8C2-siRNA-IMP-a2-a4 V2.00	0	10. siRNA-IMPa2-25 PSPC1-A488 DAPI IMPa2-A546_al_TileScan_001 (Stage 38 of 49)	00-Fv2QEQ635GnENBsqsa3SUi
3.57187	um^2	Vesicles Paraspeckle	0.000	1.000	176	200001478	200000158	siRNA-IMPa2-25 PSPC1-A488 IMPa2-A546 DAPI 8C2-siRNA-IMP-a2-a4 V2.00	0	10. siRNA-IMPa2-25 PSPC1-A488 DAPI IMPa2-A546_al_TileScan_001 (Stage 38 of 49)	00-Fv2QEQ635GnENBsqsa3SUi
2.94852	um^2	Vesicles Paraspeckle	0.000	1.000	176	200001479	200000159	siRNA-IMPa2-25 PSPC1-A488 IMPa2-A546 DAPI 8C2-siRNA-IMP-a2-a4 V2.00	0	10. siRNA-IMPa2-25 PSPC1-A488 DAPI IMPa2-A546_al_TileScan_001 (Stage 38 of 49)	00-Fv2QEQ635GnENBsqsa3SUi
1.46216	um^2	Vesicles Paraspeckle	0.000	1.000	176	200001480	200000160	siRNA-IMPa2-25 PSPC1-A488 IMPa2-A546 DAPI 8C2-siRNA-IMP-a2-a4 V2.00	0	10. siRNA-IMPa2-25 PSPC1-A488 DAPI IMPa2-A546_al_TileScan_001 (Stage 38 of 49)	00-Fv2QEQ635GnENBsqsa3SUi
0.74492	um^2	Vesicles Paraspeckle	0.000	1.000	176	200001481	200000161	siRNA-IMPa2-25 PSPC1-A488 IMPa2-A546 DAPI 8C2-siRNA-IMP-a2-a4 V2.00	0	10. siRNA-IMPa2-25 PSPC1-A488 DAPI IMPa2-A546_al_TileScan_001 (Stage 38 of 49)	00-Fv2QEQ635GnENBsqsa3SUi
0.80577	um^2	Vesicles Paraspeckle	0.000	1.000	176	200001482	200000162	siRNA-IMPa2-25 PSPC1-A488 IMPa2-A546 DAPI 8C2-siRNA-IMP-a2-a4 V2.00	0	10. siRNA-IMPa2-25 PSPC1-A488 DAPI IMPa2-A546_al_TileScan_001 (Stage 38 of 49)	00-Fv2QEQ635GnENBsqsa3SUi
2.56109	um^2	Vesicles Paraspeckle	0.000	1.000	177	200001483	200000000	siRNA-IMPa2-25 PSPC1-A488 IMPa2-A546 DAPI 8C2-siRNA-IMP-a2-a4 V2.00	0	10. siRNA-IMPa2-25 PSPC1-A488 DAPI IMPa2-A546_am_TileScan_001 (Stage 39 of 49)	00-QR6eBxV7HmArYXs6nHA854
1.54949	um^2	Vesicles Paraspeckle	0.000	1.000	177	200001484	200000001	siRNA-IMPa2-25 PSPC1-A488 IMPa2-A546 DAPI 8C2-siRNA-IMP-a2-a4 V2.00	0	10. siRNA-IMPa2-25 PSPC1-A488 DAPI IMPa2-A546_am_TileScan_001 (Stage 39 of 49)	00-QR6eBxV7HmArYXs6nHA854
2.91724	um^2	Vesicles Paraspeckle	0.000	1.000	178	200001485	200000002	siRNA-IMPa2-25 PSPC1-A488 IMPa2-A546 DAPI 8C2-siRNA-IMP-a2-a4 V2.00	0	10. siRNA-IMPa2-25 PSPC1-A488 DAPI IMPa2-A546_am_TileScan_001 (Stage 39 of 49)	00-QR6eBxV7HmArYXs6nHA854
4.09199	um^2	Vesicles Paraspeckle	0.000	1.000	178	200001486	200000003	siRNA-IMPa2-25 PSPC1-A488 IMPa2-A546 DAPI 8C2-siRNA-IMP-a2-a4 V2.00	0	10. siRNA-IMPa2-25 PSPC1-A488 DAPI IMPa2-A546_am_TileScan_001 (Stage 39 of 49)	00-QR6eBxV7HmArYXs6nHA854
1.37215	um^2	Vesicles Paraspeckle	0.000	1.000	178	200001487	200000004	siRNA-IMPa2-25 PSPC1-A488 IMPa2-A546 DAPI 8C2-siRNA-IMP-a2-a4 V2.00	0	10. siRNA-IMPa2-25 PSPC1-A488 DAPI IMPa2-A546_am_TileScan_001 (Stage 39 of 49)	00-QR6eBxV7HmArYXs6nHA854
2.56109	um^2	Vesicles Paraspeckle	0.000	1.000	178	200001488	200000005	siRNA-IMPa2-25 PSPC1-A488 IMPa2-A546 DAPI 8C2-siRNA-IMP-a2-a4 V2.00	0	10. siRNA-IMPa2-25 PSPC1-A488 DAPI IMPa2-A546_am_TileScan_001 (Stage 39 of 49)	00-QR6eBxV7HmArYXs6nHA854
3.07204	um^2	Vesicles Paraspeckle	0.000	1.000	178	200001489	200000006	siRNA-IMPa2-25 PSPC1-A488 IMPa2-A546 DAPI 8C2-siRNA-IMP-a2-a4 V2.00	0	10. siRNA-IMPa2-25 PSPC1-A488 DAPI IMPa2-A546_am_TileScan_001 (Stage 39 of 49)	00-QR6eBxV7HmArYXs6nHA854
0.864402	um^2	Vesicles Paraspeckle	0.000	1.000	178	200001490	200000007	siRNA-IMPa2-25 PSPC1-A488 IMPa2-A546 DAPI 8C2-siRNA-IMP-a2-a4 V2.00	0	10. siRNA-IMPa2-25 PSPC1-A488 DAPI IMPa2-A546_am_TileScan_001 (Stage 39 of 49)	00-QR6eBxV7HmArYXs6nHA854
4.11843	um^2	Vesicles Paraspeckle	0.000	1.000	179	200001491	200000008	siRNA-IMPa2-25 PSPC1-A488 IMPa2-A546 DAPI 8C2-siRNA-IMP-a2-a4 V2.00	0	10. siRNA-IMPa2-25 PSPC1-A488 DAPI IMPa2-A546_am_TileScan_001 (Stage 39 of 49)	00-QR6eBxV7HmArYXs6nHA854
2.39084	um^2	Vesicles Paraspeckle	0.000	1.000	179	200001492	200000009	siRNA-IMPa2-25 PSPC1-A488 IMPa2-A546 DAPI 8C2-siRNA-IMP-a2-a4 V2.00	0	10. siRNA-IMPa2-25 PSPC1-A488 DAPI IMPa2-A546_am_TileScan_001 (Stage 39 of 49)	00-QR6eBxV7HmArYXs6nHA854
2.82236	um^2	Vesicles Paraspeckle	0.000	1.000	179	200001493	200000010	siRNA-IMPa2-25 PSPC1-A488 IMPa2-A546 DAPI 8C2-siRNA-IMP-a2-a4 V2.00	0	10. siRNA-IMPa2-25 PSPC1-A488 DAPI IMPa2-A546_am_TileScan_001 (Stage 39 of 49)	00-QR6eBxV7HmArYXs6nHA854
0.295625	um^2	Vesicles Paraspeckle	0.000	1.000	179	200001494	200000011	siRNA-IMPa2-25 PSPC1-A488 IMPa2-A546 DAPI 8C2-siRNA-IMP-a2-a4 V2.00	0	10. siRNA-IMPa2-25 PSPC1-A488 DAPI IMPa2-A546_am_TileScan_001 (Stage 39 of 49)	00-QR6eBxV7HmArYXs6nHA854
0.387377	um^2	Vesicles Paraspeckle	0.000	1.000	179	200001495	200000012	siRNA-IMPa2-25 PSPC1-A488 IMPa2-A546 DAPI 8C2-siRNA-IMP-a2-a4 V2.00	0	10. siRNA-IMPa2-25 PSPC1-A488 DAPI IMPa2-A546_am_TileScan_001 (Stage 39 of 49)	00-QR6eBxV7HmArYXs6nHA854
3.68438	um^2	Vesicles Paraspeckle	0.000	1.000	179	200001496	200000013	siRNA-IMPa2-25 PSPC1-A488 IMPa2-A546 DAPI 8C2-siRNA-IMP-a2-a4 V2.00	0	10. siRNA-IMPa2-25 PSPC1-A488 DAPI IMPa2-A546_am_TileScan_001 (Stage 39 of 49)	00-QR6eBxV7HmArYXs6nHA854
1.32602	um^2	Vesicles Paraspeckle	0.000	1.000	180	200001497	200000014	siRNA-IMPa2-25 PSPC1-A488 IMPa2-A546 DAPI 8C2-siRNA-IMP-a2-a4 V2.00	0	10. siRNA-IMPa2-25 PSPC1-A488 DAPI IMPa2-A546_am_TileScan_001 (Stage 39 of 49)	00-QR6eBxV7HmArYXs6nHA854
1.79802	um^2	Vesicles Paraspeckle	0.000	1.000	180	200001498	200000015	siRNA-IMPa2-25 PSPC1-A488 IMPa2-A546 DAPI 8C2-siRNA-IMP-a2-a4 V2.00	0	10. siRNA-IMPa2-25 PSPC1-A488 DAPI IMPa2-A546_am_TileScan_001 (Stage 39 of 49)	00-QR6eBxV7HmArYXs6nHA854
2.45964	um^2	Vesicles Paraspeckle	0.000	1.000	180	200001499	200000016	siRNA-IMPa2-25 PSPC1-A488 IMPa2-A546 DAPI 8C2-siRNA-IMP-a2-a4 V2.00	0	10. siRNA-IMPa2-25 PSPC1-A488 DAPI IMPa2-A546_am_TileScan_001 (Stage 39 of 49)	00-QR6eBxV7HmArYXs6nHA854
0.61492	um^2	Vesicles Paraspeckle	0.000	1.000	180	200001500	200000017	siRNA-IMPa2-25 PSPC1-A488 IMPa2-A546 DAPI 8C2-siRNA-IMP-a2-a4 V2.00	0	10. siRNA-IMPa2-25 PSPC1-A488 DAPI IMPa2-A546_am_TileScan_001 (Stage 39 of 49)	00-QR6eBxV7HmArYXs6nHA854
2.42536	um^2	Vesicles Paraspeckle	0.000	1.000	180	200001501	200000018	siRNA-IMPa2-25 PSPC1-A488 IMPa2-A546 DAPI 8C2-siRNA-IMP-a2-a4 V2.00	0	10. siRNA-IMPa2-25 PSPC1-A488 DAPI IMPa2-A546_am_TileScan_001 (Stage 39 of 49)	00-QR6eBxV7HmArYXs6nHA854
1.02962	um^2	Vesicles Paraspeckle	0.000	1.000	180	200001502	200000019	siRNA-IMPa2-25 PSPC1-A488 IMPa2-A546 DAPI 8C2-siRNA-IMP-a2-a4 V2.00	0	10. siRNA-IMPa2-25 PSPC1-A488 DAPI IMPa2-A546_am_TileScan_001 (Stage 39 of 49)	00-QR6eBxV7HmArYXs6nHA854
1.50614	um^2	Vesicles Paraspeckle	0.000	1.000	180	200001503	200000020	siRNA-IMPa2-25 PSPC1-A488 IMPa2-A546 DAPI 8C2-siRNA-IMP-a2-a4 V2.00	0	10. siRNA-IMPa2-25 PSPC1-A488 DAPI IMPa2-A546_am_TileScan_001 (Stage 39 of 49)	00-QR6eBxV7HmArYXs6nHA854
0.295625	um^2	Vesicles Paraspeckle	0.000	1.000	180	200001504	200000021	siRNA-IMPa2-25 PSPC1-A488 IMPa2-A546 DAPI 8C2-siRNA-IMP-a2-a4 V2.00	0	10. siRNA-IMPa2-25 PSPC1-A488 DAPI IMPa2-A546_am_TileScan_001 (Stage 39 of 49)	00-QR6eBxV7HmArYXs6nHA854
3.57187	um^2	Vesicles Paraspeckle	0.000	1.000	180	200001505	200000022	siRNA-IMPa2-25 PSPC1-A488 IMPa2-A546 DAPI 8C2-siRNA-IMP-a2-a4 V2.00	0	10. siRNA-IMPa2-25 PSPC1-A488 DAPI IMPa2-A546_am_TileScan_001 (Stage 39 of 49)	00-QR6eBxV7HmArYXs6nHA854
1.23125	um^2	Vesicles Paraspeckle	0.000	1.000	180	200001506	200000023	siRNA-IMPa2-25 PSPC1-A488 IMPa2-A546 DAPI 8C2-siRNA-IMP-a2-a4 V2.00	0	10. siRNA-IMPa2-25 PSPC1-A488 DAPI IMPa2-A546_am_TileScan_001 (Stage 39 of 49)	00-QR6eBxV7HmArYXs6nHA854
2.91724	um^2	Vesicles Paraspeckle	0.000	1.000	180	200001507	200000024	siRNA-IMPa2-25 PSPC1-A488 IMPa2-A546 DAPI 8C2-siRNA-IMP-a2-a4 V2.00	0	10. siRNA-IMPa2-25 PSPC1-A488 DAPI IMPa2-A546_am_TileScan_001 (Stage 39 of 49)	00-QR6eBxV7HmArYXs6nHA854
0.295625	um^2	Vesicles Paraspeckle	0.000	1.000	180	200001508	200000025	siRNA-IMPa2-25 PSPC1-A488 IMPa2-A546 DAPI 8C2-siRNA-IMP-a2-a4 V2.00	0	10. siRNA-IMPa2-25 PSPC1-A488 DAPI IMPa2-A546_am_TileScan_001 (Stage 39 of 49)	00-QR6eBxV7HmArYXs6nHA854
1.87706	um^2	Vesicles Paraspeckle	0.000	1.000	180	200001509	200000026	siRNA-IMPa2-25 PSPC1-A488 IMPa2-A546 DAPI 8C2-siRNA-IMP-a2-a4 V2.00	0	10. siRNA-IMPa2-25 PSPC1-A488 DAPI IMPa2-A546_am_TileScan_001 (Stage 39 of 49)	00-QR6eBxV7HmArYXs6nHA854
0.544542	um^2	Vesicles Paraspeckle	0.000	1.000	180	200001510	200000027	siRNA-IMPa2-25 PSPC1-A488 IMPa2-A546 DAPI 8C2-siRNA-IMP-a2-a4 V2.00	0	10. siRNA-IMPa2-25 PSPC1-A488 DAPI IMPa2-A546_am_TileScan_001 (Stage 39 of 49)	00-QR6eBxV7HmArYXs6nHA854
0.976119	um^2	Vesicles Paraspeckle	0.000	1.000	181	200001511	200000028	siRNA-IMPa2-25 PSPC1-A488 IMPa2-A546 DAPI 8C2-siRNA-IMP-a2-a4 V2.00	0	10. siRNA-IMPa2-25 PSPC1-A488 DAPI IMPa2-A546_am_TileScan_001 (Stage 39 of 49)	00-QR6eBxV7HmArYXs6nHA854
2.28573	um^2	Vesicles Paraspeckle	0.000	1.000	181	200001512	200000029	siRNA-IMPa2-25 PSPC1-A488 IMPa2-A546 DAPI 8C2-siRNA-IMP-a2-a4 V2.00	0	10. siRNA-IMPa2-25 PSPC1-A488 DAPI IMPa2-A546_am_TileScan_001 (Stage 39 of 49)	00-QR6eBxV7HmArYXs6nHA854
2.25015	um^2	Vesicles Paraspeckle	0.000	1.000	181	200001513	200000030	siRNA-IMPa2-25 PSPC1-A488 IMPa2-A546 DAPI 8C2-siRNA-IMP-a2-a4 V2.00	0	10. siRNA-IMPa2-25 PSPC1-A488 DAPI IMPa2-A546_am_TileScan_001 (Stage 39 of 49)	00-QR6eBxV7HmArYXs6nHA854
0.387377	um^2	Vesicles Paraspeckle	0.000	1.000	181	200001514	200000031	siRNA-IMPa2-25 PSPC1-A488 IMPa2-A546 DAPI 8C2-siRNA-IMP-a2-a4 V2.00	0	10. siRNA-IMPa2-25 PSPC1-A488 DAPI IMPa2-A546_am_TileScan_001 (Stage 39 of 49)	00-QR6eBxV7HmArYXs6nHA854
1.95448	um^2	Vesicles Paraspeckle	0.000	1.000	181	200001515	200000032	siRNA-IMPa2-25 PSPC1-A488 IMPa2-A546 DAPI 8C2-siRNA-IMP-a2-a4 V2.00	0	10. siRNA-IMPa2-25 PSPC1-A488 DAPI IMPa2-A546_am_TileScan_001 (Stage 39 of 49)	00-QR6eBxV7HmArYXs6nHA854
1.13268	um^2	Vesicles Paraspeckle	0.000	1.000	181	200001516	200000033	siRNA-IMPa2-25 PSPC1-A488 IMPa2-A546 DAPI 8C2-siRNA-IMP-a2-a4 V2.00	0	10. siRNA-IMPa2-25 PSPC1-A488 DAPI IMPa2-A546_am_TileScan_001 (Stage 39 of 49)	00-QR6eBxV7HmArYXs6nHA854
2.42536	um^2	Vesicles Paraspeckle	0.000	1.000	181	200001517	200000034	siRNA-IMPa2-25 PSPC1-A488 IMPa2-A546 DAPI 8C2-siRNA-IMP-a2-a4 V2.00	0	10. siRNA-IMPa2-25 PSPC1-A488 DAPI IMPa2-A546_am_TileScan_001 (Stage 39 of 49)	00-QR6eBxV7HmArYXs6nHA854
1.71719	um^2	Vesicles Paraspeckle	0.000	1.000	181	200001518	200000035	siRNA-IMPa2-25 PSPC1-A488 IMPa2-A546 DAPI 8C2-siRNA-IMP-a2-a4 V2.00	0	10. siRNA-IMPa2-25 PSPC1-A488 DAPI IMPa2-A546_am_TileScan_001 (Stage 39 of 49)	00-QR6eBxV7HmArYXs6nHA854
0.295625	um^2	Vesicles Paraspeckle	0.000	1.000	181	200001519	200000036	siRNA-IMPa2-25 PSPC1-A488 IMPa2-A546 DAPI 8C2-siRNA-IMP-a2-a4 V2.00	0	10. siRNA-IMPa2-25 PSPC1-A488 DAPI IMPa2-A546_am_TileScan_001 (Stage 39 of 49)	00-QR6eBxV7HmArYXs6nHA854
2.91724	um^2	Vesicles Paraspeckle	0.000	1.000	181	200001520	200000037	siRNA-IMPa2-25 PSPC1-A488 IMPa2-A546 DAPI 8C2-siRNA-IMP-a2-a4 V2.00	0	10. siRNA-IMPa2-25 PSPC1-A488 DAPI IMPa2-A546_am_TileScan_001 (Stage 39 of 49)	00-QR6eBxV7HmArYXs6nHA854
2.5275	um^2	Vesicles Paraspeckle	0.000	1.000	182	200001521	200000038	siRNA-IMPa2-25 PSPC1-A488 IMPa2-A546 DAPI 8C2-siRNA-IMP-a2-a4 V2.00	0	10. siRNA-IMPa2-25 PSPC1-A488 DAPI IMPa2-A546_am_TileScan_001 (Stage 39 of 49)	00-QR6eBxV7HmArYXs6nHA854
2.59446	um^2	Vesicles Paraspeckle	0.000	1.000	182	200001522	200000039	siRNA-IMPa2-25 PSPC1-A488 IMPa2-A546 DAPI 8C2-siRNA-IMP-a2-a4 V2.00	0	10. siRNA-IMPa2-25 PSPC1-A488 DAPI IMPa2-A546_am_TileScan_001 (Stage 39 of 49)	00-QR6eBxV7HmArYXs6nHA854
3.7952	um^2	Vesicles Paraspeckle	0.000	1.000	182	200001523	200000040	siRNA-IMPa2-25 PSPC1-A488 IMPa2-A546 DAPI 8C2-siRNA-IMP-a2-a4 V2.00	0	10. siRNA-IMPa2-25 PSPC1-A488 DAPI IMPa2-A546_am_TileScan_001 (Stage 39 of 49)	00-QR6eBxV7HmArYXs6nHA854
3.13288	um^2	Vesicles Paraspeckle	0.000	1.000	182	200001524	200000041	siRNA-IMPa2-25 PSPC1-A488 IMPa2-A546 DAPI 8C2-siRNA-IMP-a2-a4 V2.00	0	10. siRNA-IMPa2-25 PSPC1-A488 DAPI IMPa2-A546_am_TileScan_001 (Stage 39 of 49)	00-QR6eBxV7HmArYXs6nHA854
1.50614	um^2	Vesicles Paraspeckle	0.000	1.000	182	200001525	200000042	siRNA-IMPa2-25 PSPC1-A488 IMPa2-A546 DAPI 8C2-siRNA-IMP-a2-a4 V2.00	0	10. siRNA-IMPa2-25 PSPC1-A488 DAPI IMPa2-A546_am_TileScan_001 (Stage 39 of 49)	00-QR6eBxV7HmArYXs6nHA854
0.864402	um^2	Vesicles Paraspeckle	0.000	1.000	182	200001526	200000043	siRNA-IMPa2-25 PSPC1-A488 IMPa2-A546 DAPI 8C2-siRNA-IMP-a2-a4 V2.00	0	10. siRNA-IMPa2-25 PSPC1-A488 DAPI IMPa2-A546_am_TileScan_001 (Stage 39 of 49)	00-QR6eBxV7HmArYXs6nHA854
2.85416	um^2	Vesicles Paraspeckle	0.000	1.000	182	200001527	200000044	siRNA-IMPa2-25 PSPC1-A488 IMPa2-A546 DAPI 8C2-siRNA-IMP-a2-a4 V2.00	0	10. siRNA-IMPa2-25 PSPC1-A488 DAPI IMPa2-A546_am_TileScan_001 (Stage 39 of 49)	00-QR6eBxV7HmArYXs6nHA854
1.63441	um^2	Vesicles Paraspeckle	0.000	1.000	182	200001528	200000045	siRNA-IMPa2-25 PSPC1-A488 IMPa2-A546 DAPI 8C2-siRNA-IMP-a2-a4 V2.00	0	10. siRNA-IMPa2-25 PSPC1-A488 DAPI IMPa2-A546_am_TileScan_001 (Stage 39 of 49)	00-QR6eBxV7HmArYXs6nHA854
1.99262	um^2	Vesicles Paraspeckle	0.000	1.000	182	200001529	200000046	siRNA-IMPa2-25 PSPC1-A488 IMPa2-A546 DAPI 8C2-siRNA-IMP-a2-a4 V2.00	0	10. siRNA-IMPa2-25 PSPC1-A488 DAPI IMPa2-A546_am_TileScan_001 (Stage 39 of 49)	00-QR6eBxV7HmArYXs6nHA854
0.61492	um^2	Vesicles Paraspeckle	0.000	1.000	182	200001530	200000047	siRNA-IMPa2-25 PSPC1-A488 IMPa2-A546 DAPI 8C2-siRNA-IMP-a2-a4 V2.00	0	10. siRNA-IMPa2-25 PSPC1-A488 DAPI IMPa2-A546_am_TileScan_001 (Stage 39 of 49)	00-QR6eBxV7HmArYXs6nHA854
2.59446	um^2	Vesicles Paraspeckle	0.000	1.000	182	200001531	200000048	siRNA-IMPa2-25 PSPC1-A488 IMPa2-A546 DAPI 8C2-siRNA-IMP-a2-a4 V2.00	0	10. siRNA-IMPa2-25 PSPC1-A488 DAPI IMPa2-A546_am_TileScan_001 (Stage 39 of 49)	00-QR6eBxV7HmArYXs6nHA854
0.681474	um^2	Vesicles Paraspeckle	0.000	1.000	182	200001532	200000049	siRNA-IMPa2-25 PSPC1-A488 IMPa2-A546 DAPI 8C2-siRNA-IMP-a2-a4 V2.00	0	10. siRNA-IMPa2-25 PSPC1-A488 DAPI IMPa2-A546_am_TileScan_001 (Stage 39 of 49)	00-QR6eBxV7HmArYXs6nHA854
3.45756	um^2	Vesicles Paraspeckle	0.000	1.000	183	200001533	200000050	siRNA-IMPa2-25 PSPC1-A488 IMPa2-A546 DAPI 8C2-siRNA-IMP-a2-a4 V2.00	0	10. siRNA-IMPa2-25 PSPC1-A488 DAPI IMPa2-A546_am_TileScan_001 (Stage 39 of 49)	00-QR6eBxV7HmArYXs6nHA854
3.07204	um^2	Vesicles Paraspeckle	0.000	1.000	183	200001534	200000051	siRNA-IMPa2-25 PSPC1-A488 IMPa2-A546 DAPI 8C2-siRNA-IMP-a2-a4 V2.00	0	10. siRNA-IMPa2-25 PSPC1-A488 DAPI IMPa2-A546_am_TileScan_001 (Stage 39 of 49)	00-QR6eBxV7HmArYXs6nHA854
3.42869	um^2	Vesicles Paraspeckle	0.000	1.000	183	200001535	200000052	siRNA-IMPa2-25 PSPC1-A488 IMPa2-A546 DAPI 8C2-siRNA-IMP-a2-a4 V2.00	0	10. siRNA-IMPa2-25 PSPC1-A488 DAPI IMPa2-A546_am_TileScan_001 (Stage 39 of 49)	00-QR6eBxV7HmArYXs6nHA854
4.7052	um^2	Vesicles Paraspeckle	0.000	1.000	183	200001536	200000053	siRNA-IMPa2-25 PSPC1-A488 IMPa2-A546 DAPI 8C2-siRNA-IMP-a2-a4 V2.00	0	10. siRNA-IMPa2-25 PSPC1-A488 DAPI IMPa2-A546_am_TileScan_001 (Stage 39 of 49)	00-QR6eBxV7HmArYXs6nHA854
2.10491	um^2	Vesicles Paraspeckle	0.000	1.000	183	200001537	200000054	siRNA-IMPa2-25 PSPC1-A488 IMPa2-A546 DAPI 8C2-siRNA-IMP-a2-a4 V2.00	0	10. siRNA-IMPa2-25 PSPC1-A488 DAPI IMPa2-A546_am_TileScan_001 (Stage 39 of 49)	00-QR6eBxV7HmArYXs6nHA854
3.07204	um^2	Vesicles Paraspeckle	0.000	1.000	183	200001538	200000055	siRNA-IMPa2-25 PSPC1-A488 IMPa2-A546 DAPI 8C2-siRNA-IMP-a2-a4 V2.00	0	10. siRNA-IMPa2-25 PSPC1-A488 DAPI IMPa2-A546_am_TileScan_001 (Stage 39 of 49)	00-QR6eBxV7HmArYXs6nHA854
1.87706	um^2	Vesicles Paraspeckle	0.000	1.000	183	200001539	200000056	siRNA-IMPa2-25 PSPC1-A488 IMPa2-A546 DAPI 8C2-siRNA-IMP-a2-a4 V2.00	0	10. siRNA-IMPa2-25 PSPC1-A488 DAPI IMPa2-A546_am_TileScan_001 (Stage 39 of 49)	00-QR6eBxV7HmArYXs6nHA854
3.07204	um^2	Vesicles Paraspeckle	0.000	1.000	183	200001540	200000057	siRNA-IMPa2-25 PSPC1-A488 IMPa2-A546 DAPI 8C2-siRNA-IMP-a2-a4 V2.00	0	10. siRNA-IMPa2-25 PSPC1-A488 DAPI IMPa2-A546_am_TileScan_001 (Stage 39 of 49)	00-QR6eBxV7HmArYXs6nHA854
1.63441	um^2	Vesicles Paraspeckle	0.000	1.000	183	200001541	200000058	siRNA-IMPa2-25 PSPC1-A488 IMPa2-A546 DAPI 8C2-siRNA-IMP-a2-a4 V2.00	0	10. siRNA-IMPa2-25 PSPC1-A488 DAPI IMPa2-A546_am_TileScan_001 (Stage 39 of 49)	00-QR6eBxV7HmArYXs6nHA854
3.45756	um^2	Vesicles Paraspeckle	0.000	1.000	183	200001542	200000059	siRNA-IMPa2-25 PSPC1-A488 IMPa2-A546 DAPI 8C2-siRNA-IMP-a2-a4 V2.00	0	10. siRNA-IMPa2-25 PSPC1-A488 DAPI IMPa2-A546_am_TileScan_001 (Stage 39 of 49)	00-QR6eBxV7HmArYXs6nHA854
0.61492	um^2	Vesicles Paraspeckle	0.000	1.000	183	200001543	200000060	siRNA-IMPa2-25 PSPC1-A488 IMPa2-A546 DAPI 8C2-siRNA-IMP-a2-a4 V2.00	0	10. siRNA-IMPa2-25 PSPC1-A488 DAPI IMPa2-A546_am_TileScan_001 (Stage 39 of 49)	00-QR6eBxV7HmArYXs6nHA854
0.387377	um^2	Vesicles Paraspeckle	0.000	1.000	183	200001544	200000061	siRNA-IMPa2-25 PSPC1-A488 IMPa2-A546 DAPI 8C2-siRNA-IMP-a2-a4 V2.00	0	10. siRNA-IMPa2-25 PSPC1-A488 DAPI IMPa2-A546_am_TileScan_001 (Stage 39 of 49)	00-QR6eBxV7HmArYXs6nHA854
0.544542	um^2	Vesicles Paraspeckle	0.000	1.000	184	200001545	200000062	siRNA-IMPa2-25 PSPC1-A488 IMPa2-A546 DAPI 8C2-siRNA-IMP-a2-a4 V2.00	0	10. siRNA-IMPa2-25 PSPC1-A488 DAPI IMPa2-A546_am_TileScan_001 (Stage 39 of 49)	00-QR6eBxV7HmArYXs6nHA854
0.681474	um^2	Vesicles Paraspeckle	0.000	1.000	184	200001546	200000063	siRNA-IMPa2-25 PSPC1-A488 IMPa2-A546 DAPI 8C2-siRNA-IMP-a2-a4 V2.00	0	10. siRNA-IMPa2-25 PSPC1-A488 DAPI IMPa2-A546_am_TileScan_001 (Stage 39 of 49)	00-QR6eBxV7HmArYXs6nHA854
0.544542	um^2	Vesicles Paraspeckle	0.000	1.000	184	200001547	200000064	siRNA-IMPa2-25 PSPC1-A488 IMPa2-A546 DAPI 8C2-siRNA-IMP-a2-a4 V2.00	0	10. siRNA-IMPa2-25 PSPC1-A488 DAPI IMPa2-A546_am_TileScan_001 (Stage 39 of 49)	00-QR6eBxV7HmArYXs6nHA854
1.37215	um^2	Vesicles Paraspeckle	0.000	1.000	184	200001548	200000065	siRNA-IMPa2-25 PSPC1-A488 IMPa2-A546 DAPI 8C2-siRNA-IMP-a2-a4 V2.00	0	10. siRNA-IMPa2-25 PSPC1-A488 DAPI IMPa2-A546_am_TileScan_001 (Stage 39 of 49)	00-QR6eBxV7HmArYXs6nHA854
3.0414	um^2	Vesicles Paraspeckle	0.000	1.000	184	200001549	200000066	siRNA-IMPa2-25 PSPC1-A488 IMPa2-A546 DAPI 8C2-siRNA-IMP-a2-a4 V2.00	0	10. siRNA-IMPa2-25 PSPC1-A488 DAPI IMPa2-A546_am_TileScan_001 (Stage 39 of 49)	00-QR6eBxV7HmArYXs6nHA854
4.72986	um^2	Vesicles Paraspeckle	0.000	1.000	184	200001550	200000067	siRNA-IMPa2-25 PSPC1-A488 IMPa2-A546 DAPI 8C2-siRNA-IMP-a2-a4 V2.00	0	10. siRNA-IMPa2-25 PSPC1-A488 DAPI IMPa2-A546_am_TileScan_001 (Stage 39 of 49)	00-QR6eBxV7HmArYXs6nHA854
0.387377	um^2	Vesicles Paraspeckle	0.000	1.000	184	200001551	200000068	siRNA-IMPa2-25 PSPC1-A488 IMPa2-A546 DAPI 8C2-siRNA-IMP-a2-a4 V2.00	0	10. siRNA-IMPa2-25 PSPC1-A488 DAPI IMPa2-A546_am_TileScan_001 (Stage 39 of 49)	00-QR6eBxV7HmArYXs6nHA854
2.49369	um^2	Vesicles Paraspeckle	0.000	1.000	185	200001552	200000069	siRNA-IMPa2-25 PSPC1-A488 IMPa2-A546 DAPI 8C2-siRNA-IMP-a2-a4 V2.00	0	10. siRNA-IMPa2-25 PSPC1-A488 DAPI IMPa2-A546_am_TileScan_001 (Stage 39 of 49)	00-QR6eBxV7HmArYXs6nHA854
1.63441	um^2	Vesicles Paraspeckle	0.000	1.000	185	200001553	200000070	siRNA-IMPa2-25 PSPC1-A488 IMPa2-A546 DAPI 8C2-siRNA-IMP-a2-a4 V2.00	0	10. siRNA-IMPa2-25 PSPC1-A488 DAPI IMPa2-A546_am_TileScan_001 (Stage 39 of 49)	00-QR6eBxV7HmArYXs6nHA854
2.06782	um^2	Vesicles Paraspeckle	0.000	1.000	185	200001554	200000071	siRNA-IMPa2-25 PSPC1-A488 IMPa2-A546 DAPI 8C2-siRNA-IMP-a2-a4 V2.00	0	10. siRNA-IMPa2-25 PSPC1-A488 DAPI IMPa2-A546_am_TileScan_001 (Stage 39 of 49)	00-QR6eBxV7HmArYXs6nHA854
2.28573	um^2	Vesicles Paraspeckle	0.000	1.000	185	200001555	200000072	siRNA-IMPa2-25 PSPC1-A488 IMPa2-A546 DAPI 8C2-siRNA-IMP-a2-a4 V2.00	0	10. siRNA-IMPa2-25 PSPC1-A488 DAPI IMPa2-A546_am_TileScan_001 (Stage 39 of 49)	00-QR6eBxV7HmArYXs6nHA854
3.34133	um^2	Vesicles Paraspeckle	0.000	1.000	185	200001556	200000073	siRNA-IMPa2-25 PSPC1-A488 IMPa2-A546 DAPI 8C2-siRNA-IMP-a2-a4 V2.00	0	10. siRNA-IMPa2-25 PSPC1-A488 DAPI IMPa2-A546_am_TileScan_001 (Stage 39 of 49)	00-QR6eBxV7HmArYXs6nHA854
0.544542	um^2	Vesicles Paraspeckle	0.000	1.000	185	200001557	200000074	siRNA-IMPa2-25 PSPC1-A488 IMPa2-A546 DAPI 8C2-siRNA-IMP-a2-a4 V2.00	0	10. siRNA-IMPa2-25 PSPC1-A488 DAPI IMPa2-A546_am_TileScan_001 (Stage 39 of 49)	00-QR6eBxV7HmArYXs6nHA854
0.976119	um^2	Vesicles Paraspeckle	0.000	1.000	185	200001558	200000075	siRNA-IMPa2-25 PSPC1-A488 IMPa2-A546 DAPI 8C2-siRNA-IMP-a2-a4 V2.00	0	10. siRNA-IMPa2-25 PSPC1-A488 DAPI IMPa2-A546_am_TileScan_001 (Stage 39 of 49)	00-QR6eBxV7HmArYXs6nHA854
0.387377	um^2	Vesicles Paraspeckle	0.000	1.000	185	200001559	200000076	siRNA-IMPa2-25 PSPC1-A488 IMPa2-A546 DAPI 8C2-siRNA-IMP-a2-a4 V2.00	0	10. siRNA-IMPa2-25 PSPC1-A488 DAPI IMPa2-A546_am_TileScan_001 (Stage 39 of 49)	00-QR6eBxV7HmArYXs6nHA854
1.32602	um^2	Vesicles Paraspeckle	0.000	1.000	185	200001560	200000077	siRNA-IMPa2-25 PSPC1-A488 IMPa2-A546 DAPI 8C2-siRNA-IMP-a2-a4 V2.00	0	10. siRNA-IMPa2-25 PSPC1-A488 DAPI IMPa2-A546_am_TileScan_001 (Stage 39 of 49)	00-QR6eBxV7HmArYXs6nHA854
0.864402	um^2	Vesicles Paraspeckle	0.000	1.000	185	200001561	200000078	siRNA-IMPa2-25 PSPC1-A488 IMPa2-A546 DAPI 8C2-siRNA-IMP-a2-a4 V2.00	0	10. siRNA-IMPa2-25 PSPC1-A488 DAPI IMPa2-A546_am_TileScan_001 (Stage 39 of 49)	00-QR6eBxV7HmArYXs6nHA854
2.72586	um^2	Vesicles Paraspeckle	0.000	1.000	185	200001562	200000079	siRNA-IMPa2-25 PSPC1-A488 IMPa2-A546 DAPI 8C2-siRNA-IMP-a2-a4 V2.00	0	10. siRNA-IMPa2-25 PSPC1-A488 DAPI IMPa2-A546_am_TileScan_001 (Stage 39 of 49)	00-QR6eBxV7HmArYXs6nHA854
1.71719	um^2	Vesicles Paraspeckle	0.000	1.000	185	200001563	200000080	siRNA-IMPa2-25 PSPC1-A488 IMPa2-A546 DAPI 8C2-siRNA-IMP-a2-a4 V2.00	0	10. siRNA-IMPa2-25 PSPC1-A488 DAPI IMPa2-A546_am_TileScan_001 (Stage 39 of 49)	00-QR6eBxV7HmArYXs6nHA854
1.46216	um^2	Vesicles Paraspeckle	0.000	1.000	186	200001564	200000081	siRNA-IMPa2-25 PSPC1-A488 IMPa2-A546 DAPI 8C2-siRNA-IMP-a2-a4 V2.00	0	10. siRNA-IMPa2-25 PSPC1-A488 DAPI IMPa2-A546_am_TileScan_001 (Stage 39 of 49)	00-QR6eBxV7HmArYXs6nHA854
3.25281	um^2	Vesicles Paraspeckle	0.000	1.000	186	200001565	200000082	siRNA-IMPa2-25 PSPC1-A488 IMPa2-A546 DAPI 8C2-siRNA-IMP-a2-a4 V2.00	0	10. siRNA-IMPa2-25 PSPC1-A488 DAPI IMPa2-A546_am_TileScan_001 (Stage 39 of 49)	00-QR6eBxV7HmArYXs6nHA854
1.08177	um^2	Vesicles Paraspeckle	0.000	1.000	186	200001566	200000083	siRNA-IMPa2-25 PSPC1-A488 IMPa2-A546 DAPI 8C2-siRNA-IMP-a2-a4 V2.00	0	10. siRNA-IMPa2-25 PSPC1-A488 DAPI IMPa2-A546_am_TileScan_001 (Stage 39 of 49)	00-QR6eBxV7HmArYXs6nHA854
1.79802	um^2	Vesicles Paraspeckle	0.000	1.000	186	200001567	200000084	siRNA-IMPa2-25 PSPC1-A488 IMPa2-A546 DAPI 8C2-siRNA-IMP-a2-a4 V2.00	0	10. siRNA-IMPa2-25 PSPC1-A488 DAPI IMPa2-A546_am_TileScan_001 (Stage 39 of 49)	00-QR6eBxV7HmArYXs6nHA854
1.46216	um^2	Vesicles Paraspeckle	0.000	1.000	186	200001568	200000085	siRNA-IMPa2-25 PSPC1-A488 IMPa2-A546 DAPI 8C2-siRNA-IMP-a2-a4 V2.00	0	10. siRNA-IMPa2-25 PSPC1-A488 DAPI IMPa2-A546_am_TileScan_001 (Stage 39 of 49)	00-QR6eBxV7HmArYXs6nHA854
0.295625	um^2	Vesicles Paraspeckle	0.000	1.000	186	200001569	200000086	siRNA-IMPa2-25 PSPC1-A488 IMPa2-A546 DAPI 8C2-siRNA-IMP-a2-a4 V2.00	0	10. siRNA-IMPa2-25 PSPC1-A488 DAPI IMPa2-A546_am_TileScan_001 (Stage 39 of 49)	00-QR6eBxV7HmArYXs6nHA854
1.79802	um^2	Vesicles Paraspeckle	0.000	1.000	186	200001570	200000087	siRNA-IMPa2-25 PSPC1-A488 IMPa2-A546 DAPI 8C2-siRNA-IMP-a2-a4 V2.00	0	10. siRNA-IMPa2-25 PSPC1-A488 DAPI IMPa2-A546_am_TileScan_001 (Stage 39 of 49)	00-QR6eBxV7HmArYXs6nHA854
3.10253	um^2	Vesicles Paraspeckle	0.000	1.000	186	200001571	200000088	siRNA-IMPa2-25 PSPC1-A488 IMPa2-A546 DAPI 8C2-siRNA-IMP-a2-a4 V2.00	0	10. siRNA-IMPa2-25 PSPC1-A488 DAPI IMPa2-A546_am_TileScan_001 (Stage 39 of 49)	00-QR6eBxV7HmArYXs6nHA854
3.16307	um^2	Vesicles Paraspeckle	0.000	1.000	186	200001572	200000089	siRNA-IMPa2-25 PSPC1-A488 IMPa2-A546 DAPI 8C2-siRNA-IMP-a2-a4 V2.00	0	10. siRNA-IMPa2-25 PSPC1-A488 DAPI IMPa2-A546_am_TileScan_001 (Stage 39 of 49)	00-QR6eBxV7HmArYXs6nHA854
1.75784	um^2	Vesicles Paraspeckle	0.000	1.000	186	200001573	200000090	siRNA-IMPa2-25 PSPC1-A488 IMPa2-A546 DAPI 8C2-siRNA-IMP-a2-a4 V2.00	0	10. siRNA-IMPa2-25 PSPC1-A488 DAPI IMPa2-A546_am_TileScan_001 (Stage 39 of 49)	00-QR6eBxV7HmArYXs6nHA854
2.75821	um^2	Vesicles Paraspeckle	0.000	1.000	187	200001574	200000091	siRNA-IMPa2-25 PSPC1-A488 IMPa2-A546 DAPI 8C2-siRNA-IMP-a2-a4 V2.00	0	10. siRNA-IMPa2-25 PSPC1-A488 DAPI IMPa2-A546_am_TileScan_001 (Stage 39 of 49)	00-QR6eBxV7HmArYXs6nHA854
2.88579	um^2	Vesicles Paraspeckle	0.000	1.000	187	200001575	200000092	siRNA-IMPa2-25 PSPC1-A488 IMPa2-A546 DAPI 8C2-siRNA-IMP-a2-a4 V2.00	0	10. siRNA-IMPa2-25 PSPC1-A488 DAPI IMPa2-A546_am_TileScan_001 (Stage 39 of 49)	00-QR6eBxV7HmArYXs6nHA854
4.37837	um^2	Vesicles Paraspeckle	0.000	1.000	187	200001576	200000093	siRNA-IMPa2-25 PSPC1-A488 IMPa2-A546 DAPI 8C2-siRNA-IMP-a2-a4 V2.00	0	10. siRNA-IMPa2-25 PSPC1-A488 DAPI IMPa2-A546_am_TileScan_001 (Stage 39 of 49)	00-QR6eBxV7HmArYXs6nHA854
4.14478	um^2	Vesicles Paraspeckle	0.000	1.000	187	200001577	200000094	siRNA-IMPa2-25 PSPC1-A488 IMPa2-A546 DAPI 8C2-siRNA-IMP-a2-a4 V2.00	0	10. siRNA-IMPa2-25 PSPC1-A488 DAPI IMPa2-A546_am_TileScan_001 (Stage 39 of 49)	00-QR6eBxV7HmArYXs6nHA854
2.39084	um^2	Vesicles Paraspeckle	0.000	1.000	187	200001578	200000095	siRNA-IMPa2-25 PSPC1-A488 IMPa2-A546 DAPI 8C2-siRNA-IMP-a2-a4 V2.00	0	10. siRNA-IMPa2-25 PSPC1-A488 DAPI IMPa2-A546_am_TileScan_001 (Stage 39 of 49)	00-QR6eBxV7HmArYXs6nHA854
0.295625	um^2	Vesicles Paraspeckle	0.000	1.000	187	200001579	200000096	siRNA-IMPa2-25 PSPC1-A488 IMPa2-A546 DAPI 8C2-siRNA-IMP-a2-a4 V2.00	0	10. siRNA-IMPa2-25 PSPC1-A488 DAPI IMPa2-A546_am_TileScan_001 (Stage 39 of 49)	00-QR6eBxV7HmArYXs6nHA854
0.976119	um^2	Vesicles Paraspeckle	0.000	1.000	187	200001580	200000097	siRNA-IMPa2-25 PSPC1-A488 IMPa2-A546 DAPI 8C2-siRNA-IMP-a2-a4 V2.00	0	10. siRNA-IMPa2-25 PSPC1-A488 DAPI IMPa2-A546_am_TileScan_001 (Stage 39 of 49)	00-QR6eBxV7HmArYXs6nHA854
2.49369	um^2	Vesicles Paraspeckle	0.000	1.000	187	200001581	200000098	siRNA-IMPa2-25 PSPC1-A488 IMPa2-A546 DAPI 8C2-siRNA-IMP-a2-a4 V2.00	0	10. siRNA-IMPa2-25 PSPC1-A488 DAPI IMPa2-A546_am_TileScan_001 (Stage 39 of 49)	00-QR6eBxV7HmArYXs6nHA854
0.544542	um^2	Vesicles Paraspeckle	0.000	1.000	187	200001582	200000099	siRNA-IMPa2-25 PSPC1-A488 IMPa2-A546 DAPI 8C2-siRNA-IMP-a2-a4 V2.00	0	10. siRNA-IMPa2-25 PSPC1-A488 DAPI IMPa2-A546_am_TileScan_001 (Stage 39 of 49)	00-QR6eBxV7HmArYXs6nHA854
1.79802	um^2	Vesicles Paraspeckle	0.000	1.000	187	200001583	200000100	siRNA-IMPa2-25 PSPC1-A488 IMPa2-A546 DAPI 8C2-siRNA-IMP-a2-a4 V2.00	0	10. siRNA-IMPa2-25 PSPC1-A488 DAPI IMPa2-A546_am_TileScan_001 (Stage 39 of 49)	00-QR6eBxV7HmArYXs6nHA854
3.71224	um^2	Vesicles Paraspeckle	0.000	1.000	187	200001584	200000101	siRNA-IMPa2-25 PSPC1-A488 IMPa2-A546 DAPI 8C2-siRNA-IMP-a2-a4 V2.00	0	10. siRNA-IMPa2-25 PSPC1-A488 DAPI IMPa2-A546_am_TileScan_001 (Stage 39 of 49)	00-QR6eBxV7HmArYXs6nHA854
0.544542	um^2	Vesicles Paraspeckle	0.000	1.000	187	200001585	200000102	siRNA-IMPa2-25 PSPC1-A488 IMPa2-A546 DAPI 8C2-siRNA-IMP-a2-a4 V2.00	0	10. siRNA-IMPa2-25 PSPC1-A488 DAPI IMPa2-A546_am_TileScan_001 (Stage 39 of 49)	00-QR6eBxV7HmArYXs6nHA854
0.469273	um^2	Vesicles Paraspeckle	0.000	1.000	187	200001586	200000103	siRNA-IMPa2-25 PSPC1-A488 IMPa2-A546 DAPI 8C2-siRNA-IMP-a2-a4 V2.00	0	10. siRNA-IMPa2-25 PSPC1-A488 DAPI IMPa2-A546_am_TileScan_001 (Stage 39 of 49)	00-QR6eBxV7HmArYXs6nHA854
4.17106	um^2	Vesicles Paraspeckle	0.000	1.000	187	200001587	200000104	siRNA-IMPa2-25 PSPC1-A488 IMPa2-A546 DAPI 8C2-siRNA-IMP-a2-a4 V2.00	0	10. siRNA-IMPa2-25 PSPC1-A488 DAPI IMPa2-A546_am_TileScan_001 (Stage 39 of 49)	00-QR6eBxV7HmArYXs6nHA854
1.37215	um^2	Vesicles Paraspeckle	0.000	1.000	188	200001588	200000105	siRNA-IMPa2-25 PSPC1-A488 IMPa2-A546 DAPI 8C2-siRNA-IMP-a2-a4 V2.00	0	10. siRNA-IMPa2-25 PSPC1-A488 DAPI IMPa2-A546_am_TileScan_001 (Stage 39 of 49)	00-QR6eBxV7HmArYXs6nHA854
2.94852	um^2	Vesicles Paraspeckle	0.000	1.000	188	200001589	200000106	siRNA-IMPa2-25 PSPC1-A488 IMPa2-A546 DAPI 8C2-siRNA-IMP-a2-a4 V2.00	0	10. siRNA-IMPa2-25 PSPC1-A488 DAPI IMPa2-A546_am_TileScan_001 (Stage 39 of 49)	00-QR6eBxV7HmArYXs6nHA854
1.27907	um^2	Vesicles Paraspeckle	0.000	1.000	188	200001590	200000107	siRNA-IMPa2-25 PSPC1-A488 IMPa2-A546 DAPI 8C2-siRNA-IMP-a2-a4 V2.00	0	10. siRNA-IMPa2-25 PSPC1-A488 DAPI IMPa2-A546_am_TileScan_001 (Stage 39 of 49)	00-QR6eBxV7HmArYXs6nHA854
2.21429	um^2	Vesicles Paraspeckle	0.000	1.000	188	200001591	200000108	siRNA-IMPa2-25 PSPC1-A488 IMPa2-A546 DAPI 8C2-siRNA-IMP-a2-a4 V2.00	0	10. siRNA-IMPa2-25 PSPC1-A488 DAPI IMPa2-A546_am_TileScan_001 (Stage 39 of 49)	00-QR6eBxV7HmArYXs6nHA854
1.91597	um^2	Vesicles Paraspeckle	0.000	1.000	188	200001592	200000109	siRNA-IMPa2-25 PSPC1-A488 IMPa2-A546 DAPI 8C2-siRNA-IMP-a2-a4 V2.00	0	10. siRNA-IMPa2-25 PSPC1-A488 DAPI IMPa2-A546_am_TileScan_001 (Stage 39 of 49)	00-QR6eBxV7HmArYXs6nHA854
3.54347	um^2	Vesicles Paraspeckle	0.000	1.000	188	200001593	200000110	siRNA-IMPa2-25 PSPC1-A488 IMPa2-A546 DAPI 8C2-siRNA-IMP-a2-a4 V2.00	0	10. siRNA-IMPa2-25 PSPC1-A488 DAPI IMPa2-A546_am_TileScan_001 (Stage 39 of 49)	00-QR6eBxV7HmArYXs6nHA854
1.13268	um^2	Vesicles Paraspeckle	0.000	1.000	189	200001594	200000111	siRNA-IMPa2-25 PSPC1-A488 IMPa2-A546 DAPI 8C2-siRNA-IMP-a2-a4 V2.00	0	10. siRNA-IMPa2-25 PSPC1-A488 DAPI IMPa2-A546_am_TileScan_001 (Stage 39 of 49)	00-QR6eBxV7HmArYXs6nHA854
1.02962	um^2	Vesicles Paraspeckle	0.000	1.000	189	200001595	200000112	siRNA-IMPa2-25 PSPC1-A488 IMPa2-A546 DAPI 8C2-siRNA-IMP-a2-a4 V2.00	0	10. siRNA-IMPa2-25 PSPC1-A488 DAPI IMPa2-A546_am_TileScan_001 (Stage 39 of 49)	00-QR6eBxV7HmArYXs6nHA854
1.67606	um^2	Vesicles Paraspeckle	0.000	1.000	190	200001596	200000000	siRNA-IMPa2-25 PSPC1-A488 IMPa2-A546 DAPI 8C2-siRNA-IMP-a2-a4 V2.00	0	10. siRNA-IMPa2-25 PSPC1-A488 DAPI IMPa2-A546_an_TileScan_001 (Stage 40 of 49)	00-udDa3zQsEc9iX3RtBPwNhZ
2.25015	um^2	Vesicles Paraspeckle	0.000	1.000	190	200001597	200000001	siRNA-IMPa2-25 PSPC1-A488 IMPa2-A546 DAPI 8C2-siRNA-IMP-a2-a4 V2.00	0	10. siRNA-IMPa2-25 PSPC1-A488 DAPI IMPa2-A546_an_TileScan_001 (Stage 40 of 49)	00-udDa3zQsEc9iX3RtBPwNhZ
1.46216	um^2	Vesicles Paraspeckle	0.000	1.000	190	200001598	200000002	siRNA-IMPa2-25 PSPC1-A488 IMPa2-A546 DAPI 8C2-siRNA-IMP-a2-a4 V2.00	0	10. siRNA-IMPa2-25 PSPC1-A488 DAPI IMPa2-A546_an_TileScan_001 (Stage 40 of 49)	00-udDa3zQsEc9iX3RtBPwNhZ
3.95846	um^2	Vesicles Paraspeckle	0.000	1.000	190	200001599	200000003	siRNA-IMPa2-25 PSPC1-A488 IMPa2-A546 DAPI 8C2-siRNA-IMP-a2-a4 V2.00	0	10. siRNA-IMPa2-25 PSPC1-A488 DAPI IMPa2-A546_an_TileScan_001 (Stage 40 of 49)	00-udDa3zQsEc9iX3RtBPwNhZ
2.14168	um^2	Vesicles Paraspeckle	0.000	1.000	190	200001600	200000004	siRNA-IMPa2-25 PSPC1-A488 IMPa2-A546 DAPI 8C2-siRNA-IMP-a2-a4 V2.00	0	10. siRNA-IMPa2-25 PSPC1-A488 DAPI IMPa2-A546_an_TileScan_001 (Stage 40 of 49)	00-udDa3zQsEc9iX3RtBPwNhZ
2.82236	um^2	Vesicles Paraspeckle	0.000	1.000	190	200001601	200000005	siRNA-IMPa2-25 PSPC1-A488 IMPa2-A546 DAPI 8C2-siRNA-IMP-a2-a4 V2.00	0	10. siRNA-IMPa2-25 PSPC1-A488 DAPI IMPa2-A546_an_TileScan_001 (Stage 40 of 49)	00-udDa3zQsEc9iX3RtBPwNhZ
2.21429	um^2	Vesicles Paraspeckle	0.000	1.000	194	200001602	200000006	siRNA-IMPa2-25 PSPC1-A488 IMPa2-A546 DAPI 8C2-siRNA-IMP-a2-a4 V2.00	0	10. siRNA-IMPa2-25 PSPC1-A488 DAPI IMPa2-A546_an_TileScan_001 (Stage 40 of 49)	00-udDa3zQsEc9iX3RtBPwNhZ
0.544542	um^2	Vesicles Paraspeckle	0.000	1.000	194	200001603	200000007	siRNA-IMPa2-25 PSPC1-A488 IMPa2-A546 DAPI 8C2-siRNA-IMP-a2-a4 V2.00	0	10. siRNA-IMPa2-25 PSPC1-A488 DAPI IMPa2-A546_an_TileScan_001 (Stage 40 of 49)	00-udDa3zQsEc9iX3RtBPwNhZ
2.5275	um^2	Vesicles Paraspeckle	0.000	1.000	194	200001604	200000008	siRNA-IMPa2-25 PSPC1-A488 IMPa2-A546 DAPI 8C2-siRNA-IMP-a2-a4 V2.00	0	10. siRNA-IMPa2-25 PSPC1-A488 DAPI IMPa2-A546_an_TileScan_001 (Stage 40 of 49)	00-udDa3zQsEc9iX3RtBPwNhZ
1.08177	um^2	Vesicles Paraspeckle	0.000	1.000	194	200001605	200000009	siRNA-IMPa2-25 PSPC1-A488 IMPa2-A546 DAPI 8C2-siRNA-IMP-a2-a4 V2.00	0	10. siRNA-IMPa2-25 PSPC1-A488 DAPI IMPa2-A546_an_TileScan_001 (Stage 40 of 49)	00-udDa3zQsEc9iX3RtBPwNhZ
1.63441	um^2	Vesicles Paraspeckle	0.000	1.000	194	200001606	200000010	siRNA-IMPa2-25 PSPC1-A488 IMPa2-A546 DAPI 8C2-siRNA-IMP-a2-a4 V2.00	0	10. siRNA-IMPa2-25 PSPC1-A488 DAPI IMPa2-A546_an_TileScan_001 (Stage 40 of 49)	00-udDa3zQsEc9iX3RtBPwNhZ
1.32602	um^2	Vesicles Paraspeckle	0.000	1.000	194	200001607	200000011	siRNA-IMPa2-25 PSPC1-A488 IMPa2-A546 DAPI 8C2-siRNA-IMP-a2-a4 V2.00	0	10. siRNA-IMPa2-25 PSPC1-A488 DAPI IMPa2-A546_an_TileScan_001 (Stage 40 of 49)	00-udDa3zQsEc9iX3RtBPwNhZ
2.49369	um^2	Vesicles Paraspeckle	0.000	1.000	194	200001608	200000012	siRNA-IMPa2-25 PSPC1-A488 IMPa2-A546 DAPI 8C2-siRNA-IMP-a2-a4 V2.00	0	10. siRNA-IMPa2-25 PSPC1-A488 DAPI IMPa2-A546_an_TileScan_001 (Stage 40 of 49)	00-udDa3zQsEc9iX3RtBPwNhZ
0.61492	um^2	Vesicles Paraspeckle	0.000	1.000	194	200001609	200000013	siRNA-IMPa2-25 PSPC1-A488 IMPa2-A546 DAPI 8C2-siRNA-IMP-a2-a4 V2.00	0	10. siRNA-IMPa2-25 PSPC1-A488 DAPI IMPa2-A546_an_TileScan_001 (Stage 40 of 49)	00-udDa3zQsEc9iX3RtBPwNhZ
3.07204	um^2	Vesicles Paraspeckle	0.000	1.000	194	200001610	200000014	siRNA-IMPa2-25 PSPC1-A488 IMPa2-A546 DAPI 8C2-siRNA-IMP-a2-a4 V2.00	0	10. siRNA-IMPa2-25 PSPC1-A488 DAPI IMPa2-A546_an_TileScan_001 (Stage 40 of 49)	00-udDa3zQsEc9iX3RtBPwNhZ
0.864402	um^2	Vesicles Paraspeckle	0.000	1.000	194	200001611	200000015	siRNA-IMPa2-25 PSPC1-A488 IMPa2-A546 DAPI 8C2-siRNA-IMP-a2-a4 V2.00	0	10. siRNA-IMPa2-25 PSPC1-A488 DAPI IMPa2-A546_an_TileScan_001 (Stage 40 of 49)	00-udDa3zQsEc9iX3RtBPwNhZ
0.295625	um^2	Vesicles Paraspeckle	0.000	1.000	194	200001612	200000016	siRNA-IMPa2-25 PSPC1-A488 IMPa2-A546 DAPI 8C2-siRNA-IMP-a2-a4 V2.00	0	10. siRNA-IMPa2-25 PSPC1-A488 DAPI IMPa2-A546_an_TileScan_001 (Stage 40 of 49)	00-udDa3zQsEc9iX3RtBPwNhZ
3.68438	um^2	Vesicles Paraspeckle	0.000	1.000	196	200001613	200000017	siRNA-IMPa2-25 PSPC1-A488 IMPa2-A546 DAPI 8C2-siRNA-IMP-a2-a4 V2.00	0	10. siRNA-IMPa2-25 PSPC1-A488 DAPI IMPa2-A546_an_TileScan_001 (Stage 40 of 49)	00-udDa3zQsEc9iX3RtBPwNhZ
4.30121	um^2	Vesicles Paraspeckle	0.000	1.000	196	200001614	200000018	siRNA-IMPa2-25 PSPC1-A488 IMPa2-A546 DAPI 8C2-siRNA-IMP-a2-a4 V2.00	0	10. siRNA-IMPa2-25 PSPC1-A488 DAPI IMPa2-A546_an_TileScan_001 (Stage 40 of 49)	00-udDa3zQsEc9iX3RtBPwNhZ
3.13288	um^2	Vesicles Paraspeckle	0.000	1.000	196	200001615	200000019	siRNA-IMPa2-25 PSPC1-A488 IMPa2-A546 DAPI 8C2-siRNA-IMP-a2-a4 V2.00	0	10. siRNA-IMPa2-25 PSPC1-A488 DAPI IMPa2-A546_an_TileScan_001 (Stage 40 of 49)	00-udDa3zQsEc9iX3RtBPwNhZ
1.02962	um^2	Vesicles Paraspeckle	0.000	1.000	196	200001616	200000020	siRNA-IMPa2-25 PSPC1-A488 IMPa2-A546 DAPI 8C2-siRNA-IMP-a2-a4 V2.00	0	10. siRNA-IMPa2-25 PSPC1-A488 DAPI IMPa2-A546_an_TileScan_001 (Stage 40 of 49)	00-udDa3zQsEc9iX3RtBPwNhZ
1.63441	um^2	Vesicles Paraspeckle	0.000	1.000	196	200001617	200000021	siRNA-IMPa2-25 PSPC1-A488 IMPa2-A546 DAPI 8C2-siRNA-IMP-a2-a4 V2.00	0	10. siRNA-IMPa2-25 PSPC1-A488 DAPI IMPa2-A546_an_TileScan_001 (Stage 40 of 49)	00-udDa3zQsEc9iX3RtBPwNhZ
0.681474	um^2	Vesicles Paraspeckle	0.000	1.000	196	200001618	200000022	siRNA-IMPa2-25 PSPC1-A488 IMPa2-A546 DAPI 8C2-siRNA-IMP-a2-a4 V2.00	0	10. siRNA-IMPa2-25 PSPC1-A488 DAPI IMPa2-A546_an_TileScan_001 (Stage 40 of 49)	00-udDa3zQsEc9iX3RtBPwNhZ
[truncated: 2,967 more rows]
