# Supplementary material for: Development of a pipeline for automated, high-throughput analysis of paraspeckle proteins reveals specific roles for importin α proteins
Source: Sci Rep. 2017 Feb 27;7:43323. doi: 10.1038/srep43323 (PMC5379994; doi:10.1038/srep43323)
Supplement: Supplementary Dataset SD1-J [file srep43323-s12.zip › I8P/8C2-siRNA-IMPa2-PSPC1/_/siRNA-IMPa2-25 PSPC1-A488 IMPa2-A546 DAPI 8C2-siRNA-IMP-a2-a4 V2.00_Statistics/siRNA-IMPa2-25 PSPC1-A488 IMPa2-A546 DAPI 8C2-siRNA-IMP-a2-a4 V2.00_Cell_Cytoplasm_Area.csv]

Cell Cytoplasm Area
====================
Value	Unit	Category	Birth [s]	Death [s]	ID	OriginalID	Original Component Name	Original Component ID	Original Image Name	Original Image ID
1502.18	um^2	Cell	0.000	1.000	0	0	siRNA-IMPa2-25 PSPC1-A488 IMPa2-A546 DAPI 8C2-siRNA-IMP-a2-a4 V2.00	0	10. siRNA-IMPa2-25 PSPC1-A488 DAPI IMPa2-A546_a_TileScan_001 (Stage 1 of 49)	00-kwQ6sw2Ua3vCj4oGkoBXVH
8180.37	um^2	Cell	0.000	1.000	1	1	siRNA-IMPa2-25 PSPC1-A488 IMPa2-A546 DAPI 8C2-siRNA-IMP-a2-a4 V2.00	0	10. siRNA-IMPa2-25 PSPC1-A488 DAPI IMPa2-A546_a_TileScan_001 (Stage 1 of 49)	00-kwQ6sw2Ua3vCj4oGkoBXVH
1970.57	um^2	Cell	0.000	1.000	2	2	siRNA-IMPa2-25 PSPC1-A488 IMPa2-A546 DAPI 8C2-siRNA-IMP-a2-a4 V2.00	0	10. siRNA-IMPa2-25 PSPC1-A488 DAPI IMPa2-A546_a_TileScan_001 (Stage 1 of 49)	00-kwQ6sw2Ua3vCj4oGkoBXVH
7714.45	um^2	Cell	0.000	1.000	3	3	siRNA-IMPa2-25 PSPC1-A488 IMPa2-A546 DAPI 8C2-siRNA-IMP-a2-a4 V2.00	0	10. siRNA-IMPa2-25 PSPC1-A488 DAPI IMPa2-A546_a_TileScan_001 (Stage 1 of 49)	00-kwQ6sw2Ua3vCj4oGkoBXVH
2164.83	um^2	Cell	0.000	1.000	4	4	siRNA-IMPa2-25 PSPC1-A488 IMPa2-A546 DAPI 8C2-siRNA-IMP-a2-a4 V2.00	0	10. siRNA-IMPa2-25 PSPC1-A488 DAPI IMPa2-A546_a_TileScan_001 (Stage 1 of 49)	00-kwQ6sw2Ua3vCj4oGkoBXVH
6768.64	um^2	Cell	0.000	1.000	5	5	siRNA-IMPa2-25 PSPC1-A488 IMPa2-A546 DAPI 8C2-siRNA-IMP-a2-a4 V2.00	0	10. siRNA-IMPa2-25 PSPC1-A488 DAPI IMPa2-A546_a_TileScan_001 (Stage 1 of 49)	00-kwQ6sw2Ua3vCj4oGkoBXVH
1626.44	um^2	Cell	0.000	1.000	6	6	siRNA-IMPa2-25 PSPC1-A488 IMPa2-A546 DAPI 8C2-siRNA-IMP-a2-a4 V2.00	0	10. siRNA-IMPa2-25 PSPC1-A488 DAPI IMPa2-A546_a_TileScan_001 (Stage 1 of 49)	00-kwQ6sw2Ua3vCj4oGkoBXVH
1889.55	um^2	Cell	0.000	1.000	7	7	siRNA-IMPa2-25 PSPC1-A488 IMPa2-A546 DAPI 8C2-siRNA-IMP-a2-a4 V2.00	0	10. siRNA-IMPa2-25 PSPC1-A488 DAPI IMPa2-A546_a_TileScan_001 (Stage 1 of 49)	00-kwQ6sw2Ua3vCj4oGkoBXVH
1648.59	um^2	Cell	0.000	1.000	8	8	siRNA-IMPa2-25 PSPC1-A488 IMPa2-A546 DAPI 8C2-siRNA-IMP-a2-a4 V2.00	0	10. siRNA-IMPa2-25 PSPC1-A488 DAPI IMPa2-A546_a_TileScan_001 (Stage 1 of 49)	00-kwQ6sw2Ua3vCj4oGkoBXVH
4395.49	um^2	Cell	0.000	1.000	9	9	siRNA-IMPa2-25 PSPC1-A488 IMPa2-A546 DAPI 8C2-siRNA-IMP-a2-a4 V2.00	0	10. siRNA-IMPa2-25 PSPC1-A488 DAPI IMPa2-A546_a_TileScan_001 (Stage 1 of 49)	00-kwQ6sw2Ua3vCj4oGkoBXVH
3105.32	um^2	Cell	0.000	1.000	10	10	siRNA-IMPa2-25 PSPC1-A488 IMPa2-A546 DAPI 8C2-siRNA-IMP-a2-a4 V2.00	0	10. siRNA-IMPa2-25 PSPC1-A488 DAPI IMPa2-A546_a_TileScan_001 (Stage 1 of 49)	00-kwQ6sw2Ua3vCj4oGkoBXVH
2917.03	um^2	Cell	0.000	1.000	11	11	siRNA-IMPa2-25 PSPC1-A488 IMPa2-A546 DAPI 8C2-siRNA-IMP-a2-a4 V2.00	0	10. siRNA-IMPa2-25 PSPC1-A488 DAPI IMPa2-A546_a_TileScan_001 (Stage 1 of 49)	00-kwQ6sw2Ua3vCj4oGkoBXVH
1901.8	um^2	Cell	0.000	1.000	12	12	siRNA-IMPa2-25 PSPC1-A488 IMPa2-A546 DAPI 8C2-siRNA-IMP-a2-a4 V2.00	0	10. siRNA-IMPa2-25 PSPC1-A488 DAPI IMPa2-A546_a_TileScan_001 (Stage 1 of 49)	00-kwQ6sw2Ua3vCj4oGkoBXVH
5222.71	um^2	Cell	0.000	1.000	13	13	siRNA-IMPa2-25 PSPC1-A488 IMPa2-A546 DAPI 8C2-siRNA-IMP-a2-a4 V2.00	0	10. siRNA-IMPa2-25 PSPC1-A488 DAPI IMPa2-A546_a_TileScan_001 (Stage 1 of 49)	00-kwQ6sw2Ua3vCj4oGkoBXVH
3174.61	um^2	Cell	0.000	1.000	14	0	siRNA-IMPa2-25 PSPC1-A488 IMPa2-A546 DAPI 8C2-siRNA-IMP-a2-a4 V2.00	0	10. siRNA-IMPa2-25 PSPC1-A488 DAPI IMPa2-A546_aa_TileScan_001 (Stage 27 of 49)	00-GMvxVuFf3b8AQQHw9DboEN
1766.13	um^2	Cell	0.000	1.000	15	1	siRNA-IMPa2-25 PSPC1-A488 IMPa2-A546 DAPI 8C2-siRNA-IMP-a2-a4 V2.00	0	10. siRNA-IMPa2-25 PSPC1-A488 DAPI IMPa2-A546_aa_TileScan_001 (Stage 27 of 49)	00-GMvxVuFf3b8AQQHw9DboEN
4235.23	um^2	Cell	0.000	1.000	16	2	siRNA-IMPa2-25 PSPC1-A488 IMPa2-A546 DAPI 8C2-siRNA-IMP-a2-a4 V2.00	0	10. siRNA-IMPa2-25 PSPC1-A488 DAPI IMPa2-A546_aa_TileScan_001 (Stage 27 of 49)	00-GMvxVuFf3b8AQQHw9DboEN
474.62	um^2	Cell	0.000	1.000	17	3	siRNA-IMPa2-25 PSPC1-A488 IMPa2-A546 DAPI 8C2-siRNA-IMP-a2-a4 V2.00	0	10. siRNA-IMPa2-25 PSPC1-A488 DAPI IMPa2-A546_aa_TileScan_001 (Stage 27 of 49)	00-GMvxVuFf3b8AQQHw9DboEN
1717.54	um^2	Cell	0.000	1.000	18	4	siRNA-IMPa2-25 PSPC1-A488 IMPa2-A546 DAPI 8C2-siRNA-IMP-a2-a4 V2.00	0	10. siRNA-IMPa2-25 PSPC1-A488 DAPI IMPa2-A546_aa_TileScan_001 (Stage 27 of 49)	00-GMvxVuFf3b8AQQHw9DboEN
1850.21	um^2	Cell	0.000	1.000	19	5	siRNA-IMPa2-25 PSPC1-A488 IMPa2-A546 DAPI 8C2-siRNA-IMP-a2-a4 V2.00	0	10. siRNA-IMPa2-25 PSPC1-A488 DAPI IMPa2-A546_aa_TileScan_001 (Stage 27 of 49)	00-GMvxVuFf3b8AQQHw9DboEN
2056.65	um^2	Cell	0.000	1.000	20	6	siRNA-IMPa2-25 PSPC1-A488 IMPa2-A546 DAPI 8C2-siRNA-IMP-a2-a4 V2.00	0	10. siRNA-IMPa2-25 PSPC1-A488 DAPI IMPa2-A546_aa_TileScan_001 (Stage 27 of 49)	00-GMvxVuFf3b8AQQHw9DboEN
1644.45	um^2	Cell	0.000	1.000	21	7	siRNA-IMPa2-25 PSPC1-A488 IMPa2-A546 DAPI 8C2-siRNA-IMP-a2-a4 V2.00	0	10. siRNA-IMPa2-25 PSPC1-A488 DAPI IMPa2-A546_aa_TileScan_001 (Stage 27 of 49)	00-GMvxVuFf3b8AQQHw9DboEN
3172.79	um^2	Cell	0.000	1.000	22	8	siRNA-IMPa2-25 PSPC1-A488 IMPa2-A546 DAPI 8C2-siRNA-IMP-a2-a4 V2.00	0	10. siRNA-IMPa2-25 PSPC1-A488 DAPI IMPa2-A546_aa_TileScan_001 (Stage 27 of 49)	00-GMvxVuFf3b8AQQHw9DboEN
3735.22	um^2	Cell	0.000	1.000	23	9	siRNA-IMPa2-25 PSPC1-A488 IMPa2-A546 DAPI 8C2-siRNA-IMP-a2-a4 V2.00	0	10. siRNA-IMPa2-25 PSPC1-A488 DAPI IMPa2-A546_aa_TileScan_001 (Stage 27 of 49)	00-GMvxVuFf3b8AQQHw9DboEN
3191.22	um^2	Cell	0.000	1.000	24	10	siRNA-IMPa2-25 PSPC1-A488 IMPa2-A546 DAPI 8C2-siRNA-IMP-a2-a4 V2.00	0	10. siRNA-IMPa2-25 PSPC1-A488 DAPI IMPa2-A546_aa_TileScan_001 (Stage 27 of 49)	00-GMvxVuFf3b8AQQHw9DboEN
1299.08	um^2	Cell	0.000	1.000	25	11	siRNA-IMPa2-25 PSPC1-A488 IMPa2-A546 DAPI 8C2-siRNA-IMP-a2-a4 V2.00	0	10. siRNA-IMPa2-25 PSPC1-A488 DAPI IMPa2-A546_aa_TileScan_001 (Stage 27 of 49)	00-GMvxVuFf3b8AQQHw9DboEN
3122.73	um^2	Cell	0.000	1.000	26	12	siRNA-IMPa2-25 PSPC1-A488 IMPa2-A546 DAPI 8C2-siRNA-IMP-a2-a4 V2.00	0	10. siRNA-IMPa2-25 PSPC1-A488 DAPI IMPa2-A546_aa_TileScan_001 (Stage 27 of 49)	00-GMvxVuFf3b8AQQHw9DboEN
2117.16	um^2	Cell	0.000	1.000	27	13	siRNA-IMPa2-25 PSPC1-A488 IMPa2-A546 DAPI 8C2-siRNA-IMP-a2-a4 V2.00	0	10. siRNA-IMPa2-25 PSPC1-A488 DAPI IMPa2-A546_aa_TileScan_001 (Stage 27 of 49)	00-GMvxVuFf3b8AQQHw9DboEN
2281.23	um^2	Cell	0.000	1.000	28	14	siRNA-IMPa2-25 PSPC1-A488 IMPa2-A546 DAPI 8C2-siRNA-IMP-a2-a4 V2.00	0	10. siRNA-IMPa2-25 PSPC1-A488 DAPI IMPa2-A546_aa_TileScan_001 (Stage 27 of 49)	00-GMvxVuFf3b8AQQHw9DboEN
3315.56	um^2	Cell	0.000	1.000	29	0	siRNA-IMPa2-25 PSPC1-A488 IMPa2-A546 DAPI 8C2-siRNA-IMP-a2-a4 V2.00	0	10. siRNA-IMPa2-25 PSPC1-A488 DAPI IMPa2-A546_ab_TileScan_001 (Stage 28 of 49)	00-mMWhDKrjuMsdgNPQZSEP3H
2004.93	um^2	Cell	0.000	1.000	30	1	siRNA-IMPa2-25 PSPC1-A488 IMPa2-A546 DAPI 8C2-siRNA-IMP-a2-a4 V2.00	0	10. siRNA-IMPa2-25 PSPC1-A488 DAPI IMPa2-A546_ab_TileScan_001 (Stage 28 of 49)	00-mMWhDKrjuMsdgNPQZSEP3H
2263.54	um^2	Cell	0.000	1.000	31	2	siRNA-IMPa2-25 PSPC1-A488 IMPa2-A546 DAPI 8C2-siRNA-IMP-a2-a4 V2.00	0	10. siRNA-IMPa2-25 PSPC1-A488 DAPI IMPa2-A546_ab_TileScan_001 (Stage 28 of 49)	00-mMWhDKrjuMsdgNPQZSEP3H
1297.23	um^2	Cell	0.000	1.000	32	3	siRNA-IMPa2-25 PSPC1-A488 IMPa2-A546 DAPI 8C2-siRNA-IMP-a2-a4 V2.00	0	10. siRNA-IMPa2-25 PSPC1-A488 DAPI IMPa2-A546_ab_TileScan_001 (Stage 28 of 49)	00-mMWhDKrjuMsdgNPQZSEP3H
1682.18	um^2	Cell	0.000	1.000	33	4	siRNA-IMPa2-25 PSPC1-A488 IMPa2-A546 DAPI 8C2-siRNA-IMP-a2-a4 V2.00	0	10. siRNA-IMPa2-25 PSPC1-A488 DAPI IMPa2-A546_ab_TileScan_001 (Stage 28 of 49)	00-mMWhDKrjuMsdgNPQZSEP3H
2130.39	um^2	Cell	0.000	1.000	34	5	siRNA-IMPa2-25 PSPC1-A488 IMPa2-A546 DAPI 8C2-siRNA-IMP-a2-a4 V2.00	0	10. siRNA-IMPa2-25 PSPC1-A488 DAPI IMPa2-A546_ab_TileScan_001 (Stage 28 of 49)	00-mMWhDKrjuMsdgNPQZSEP3H
4508	um^2	Cell	0.000	1.000	35	6	siRNA-IMPa2-25 PSPC1-A488 IMPa2-A546 DAPI 8C2-siRNA-IMP-a2-a4 V2.00	0	10. siRNA-IMPa2-25 PSPC1-A488 DAPI IMPa2-A546_ab_TileScan_001 (Stage 28 of 49)	00-mMWhDKrjuMsdgNPQZSEP3H
2054.37	um^2	Cell	0.000	1.000	36	7	siRNA-IMPa2-25 PSPC1-A488 IMPa2-A546 DAPI 8C2-siRNA-IMP-a2-a4 V2.00	0	10. siRNA-IMPa2-25 PSPC1-A488 DAPI IMPa2-A546_ab_TileScan_001 (Stage 28 of 49)	00-mMWhDKrjuMsdgNPQZSEP3H
4756.05	um^2	Cell	0.000	1.000	37	8	siRNA-IMPa2-25 PSPC1-A488 IMPa2-A546 DAPI 8C2-siRNA-IMP-a2-a4 V2.00	0	10. siRNA-IMPa2-25 PSPC1-A488 DAPI IMPa2-A546_ab_TileScan_001 (Stage 28 of 49)	00-mMWhDKrjuMsdgNPQZSEP3H
2415.5	um^2	Cell	0.000	1.000	38	9	siRNA-IMPa2-25 PSPC1-A488 IMPa2-A546 DAPI 8C2-siRNA-IMP-a2-a4 V2.00	0	10. siRNA-IMPa2-25 PSPC1-A488 DAPI IMPa2-A546_ab_TileScan_001 (Stage 28 of 49)	00-mMWhDKrjuMsdgNPQZSEP3H
3385.2	um^2	Cell	0.000	1.000	39	10	siRNA-IMPa2-25 PSPC1-A488 IMPa2-A546 DAPI 8C2-siRNA-IMP-a2-a4 V2.00	0	10. siRNA-IMPa2-25 PSPC1-A488 DAPI IMPa2-A546_ab_TileScan_001 (Stage 28 of 49)	00-mMWhDKrjuMsdgNPQZSEP3H
1749.5	um^2	Cell	0.000	1.000	40	11	siRNA-IMPa2-25 PSPC1-A488 IMPa2-A546 DAPI 8C2-siRNA-IMP-a2-a4 V2.00	0	10. siRNA-IMPa2-25 PSPC1-A488 DAPI IMPa2-A546_ab_TileScan_001 (Stage 28 of 49)	00-mMWhDKrjuMsdgNPQZSEP3H
3650.68	um^2	Cell	0.000	1.000	41	12	siRNA-IMPa2-25 PSPC1-A488 IMPa2-A546 DAPI 8C2-siRNA-IMP-a2-a4 V2.00	0	10. siRNA-IMPa2-25 PSPC1-A488 DAPI IMPa2-A546_ab_TileScan_001 (Stage 28 of 49)	00-mMWhDKrjuMsdgNPQZSEP3H
1723.15	um^2	Cell	0.000	1.000	42	13	siRNA-IMPa2-25 PSPC1-A488 IMPa2-A546 DAPI 8C2-siRNA-IMP-a2-a4 V2.00	0	10. siRNA-IMPa2-25 PSPC1-A488 DAPI IMPa2-A546_ab_TileScan_001 (Stage 28 of 49)	00-mMWhDKrjuMsdgNPQZSEP3H
1181.12	um^2	Cell	0.000	1.000	43	14	siRNA-IMPa2-25 PSPC1-A488 IMPa2-A546 DAPI 8C2-siRNA-IMP-a2-a4 V2.00	0	10. siRNA-IMPa2-25 PSPC1-A488 DAPI IMPa2-A546_ab_TileScan_001 (Stage 28 of 49)	00-mMWhDKrjuMsdgNPQZSEP3H
1218.47	um^2	Cell	0.000	1.000	44	15	siRNA-IMPa2-25 PSPC1-A488 IMPa2-A546 DAPI 8C2-siRNA-IMP-a2-a4 V2.00	0	10. siRNA-IMPa2-25 PSPC1-A488 DAPI IMPa2-A546_ab_TileScan_001 (Stage 28 of 49)	00-mMWhDKrjuMsdgNPQZSEP3H
1983.97	um^2	Cell	0.000	1.000	45	0	siRNA-IMPa2-25 PSPC1-A488 IMPa2-A546 DAPI 8C2-siRNA-IMP-a2-a4 V2.00	0	10. siRNA-IMPa2-25 PSPC1-A488 DAPI IMPa2-A546_ac_TileScan_001 (Stage 29 of 49)	00-syJXoEo5QjZkKrSEg3jvnJ
2513.81	um^2	Cell	0.000	1.000	46	1	siRNA-IMPa2-25 PSPC1-A488 IMPa2-A546 DAPI 8C2-siRNA-IMP-a2-a4 V2.00	0	10. siRNA-IMPa2-25 PSPC1-A488 DAPI IMPa2-A546_ac_TileScan_001 (Stage 29 of 49)	00-syJXoEo5QjZkKrSEg3jvnJ
4177.38	um^2	Cell	0.000	1.000	47	2	siRNA-IMPa2-25 PSPC1-A488 IMPa2-A546 DAPI 8C2-siRNA-IMP-a2-a4 V2.00	0	10. siRNA-IMPa2-25 PSPC1-A488 DAPI IMPa2-A546_ac_TileScan_001 (Stage 29 of 49)	00-syJXoEo5QjZkKrSEg3jvnJ
1656.4	um^2	Cell	0.000	1.000	48	3	siRNA-IMPa2-25 PSPC1-A488 IMPa2-A546 DAPI 8C2-siRNA-IMP-a2-a4 V2.00	0	10. siRNA-IMPa2-25 PSPC1-A488 DAPI IMPa2-A546_ac_TileScan_001 (Stage 29 of 49)	00-syJXoEo5QjZkKrSEg3jvnJ
1431.87	um^2	Cell	0.000	1.000	49	4	siRNA-IMPa2-25 PSPC1-A488 IMPa2-A546 DAPI 8C2-siRNA-IMP-a2-a4 V2.00	0	10. siRNA-IMPa2-25 PSPC1-A488 DAPI IMPa2-A546_ac_TileScan_001 (Stage 29 of 49)	00-syJXoEo5QjZkKrSEg3jvnJ
2642.56	um^2	Cell	0.000	1.000	50	5	siRNA-IMPa2-25 PSPC1-A488 IMPa2-A546 DAPI 8C2-siRNA-IMP-a2-a4 V2.00	0	10. siRNA-IMPa2-25 PSPC1-A488 DAPI IMPa2-A546_ac_TileScan_001 (Stage 29 of 49)	00-syJXoEo5QjZkKrSEg3jvnJ
2137.15	um^2	Cell	0.000	1.000	51	6	siRNA-IMPa2-25 PSPC1-A488 IMPa2-A546 DAPI 8C2-siRNA-IMP-a2-a4 V2.00	0	10. siRNA-IMPa2-25 PSPC1-A488 DAPI IMPa2-A546_ac_TileScan_001 (Stage 29 of 49)	00-syJXoEo5QjZkKrSEg3jvnJ
1066.98	um^2	Cell	0.000	1.000	52	7	siRNA-IMPa2-25 PSPC1-A488 IMPa2-A546 DAPI 8C2-siRNA-IMP-a2-a4 V2.00	0	10. siRNA-IMPa2-25 PSPC1-A488 DAPI IMPa2-A546_ac_TileScan_001 (Stage 29 of 49)	00-syJXoEo5QjZkKrSEg3jvnJ
2269.32	um^2	Cell	0.000	1.000	53	8	siRNA-IMPa2-25 PSPC1-A488 IMPa2-A546 DAPI 8C2-siRNA-IMP-a2-a4 V2.00	0	10. siRNA-IMPa2-25 PSPC1-A488 DAPI IMPa2-A546_ac_TileScan_001 (Stage 29 of 49)	00-syJXoEo5QjZkKrSEg3jvnJ
549.654	um^2	Cell	0.000	1.000	54	9	siRNA-IMPa2-25 PSPC1-A488 IMPa2-A546 DAPI 8C2-siRNA-IMP-a2-a4 V2.00	0	10. siRNA-IMPa2-25 PSPC1-A488 DAPI IMPa2-A546_ac_TileScan_001 (Stage 29 of 49)	00-syJXoEo5QjZkKrSEg3jvnJ
2039.74	um^2	Cell	0.000	1.000	55	0	siRNA-IMPa2-25 PSPC1-A488 IMPa2-A546 DAPI 8C2-siRNA-IMP-a2-a4 V2.00	0	10. siRNA-IMPa2-25 PSPC1-A488 DAPI IMPa2-A546_ad_TileScan_001 (Stage 30 of 49)	00-G4XRik6DpvpNwzXYGDCsZN
638.373	um^2	Cell	0.000	1.000	56	1	siRNA-IMPa2-25 PSPC1-A488 IMPa2-A546 DAPI 8C2-siRNA-IMP-a2-a4 V2.00	0	10. siRNA-IMPa2-25 PSPC1-A488 DAPI IMPa2-A546_ad_TileScan_001 (Stage 30 of 49)	00-G4XRik6DpvpNwzXYGDCsZN
1540.93	um^2	Cell	0.000	1.000	57	2	siRNA-IMPa2-25 PSPC1-A488 IMPa2-A546 DAPI 8C2-siRNA-IMP-a2-a4 V2.00	0	10. siRNA-IMPa2-25 PSPC1-A488 DAPI IMPa2-A546_ad_TileScan_001 (Stage 30 of 49)	00-G4XRik6DpvpNwzXYGDCsZN
2065.4	um^2	Cell	0.000	1.000	58	3	siRNA-IMPa2-25 PSPC1-A488 IMPa2-A546 DAPI 8C2-siRNA-IMP-a2-a4 V2.00	0	10. siRNA-IMPa2-25 PSPC1-A488 DAPI IMPa2-A546_ad_TileScan_001 (Stage 30 of 49)	00-G4XRik6DpvpNwzXYGDCsZN
3669.8	um^2	Cell	0.000	1.000	59	4	siRNA-IMPa2-25 PSPC1-A488 IMPa2-A546 DAPI 8C2-siRNA-IMP-a2-a4 V2.00	0	10. siRNA-IMPa2-25 PSPC1-A488 DAPI IMPa2-A546_ad_TileScan_001 (Stage 30 of 49)	00-G4XRik6DpvpNwzXYGDCsZN
1192.44	um^2	Cell	0.000	1.000	60	5	siRNA-IMPa2-25 PSPC1-A488 IMPa2-A546 DAPI 8C2-siRNA-IMP-a2-a4 V2.00	0	10. siRNA-IMPa2-25 PSPC1-A488 DAPI IMPa2-A546_ad_TileScan_001 (Stage 30 of 49)	00-G4XRik6DpvpNwzXYGDCsZN
7207.47	um^2	Cell	0.000	1.000	61	6	siRNA-IMPa2-25 PSPC1-A488 IMPa2-A546 DAPI 8C2-siRNA-IMP-a2-a4 V2.00	0	10. siRNA-IMPa2-25 PSPC1-A488 DAPI IMPa2-A546_ad_TileScan_001 (Stage 30 of 49)	00-G4XRik6DpvpNwzXYGDCsZN
4998.3	um^2	Cell	0.000	1.000	62	7	siRNA-IMPa2-25 PSPC1-A488 IMPa2-A546 DAPI 8C2-siRNA-IMP-a2-a4 V2.00	0	10. siRNA-IMPa2-25 PSPC1-A488 DAPI IMPa2-A546_ad_TileScan_001 (Stage 30 of 49)	00-G4XRik6DpvpNwzXYGDCsZN
2169.89	um^2	Cell	0.000	1.000	63	8	siRNA-IMPa2-25 PSPC1-A488 IMPa2-A546 DAPI 8C2-siRNA-IMP-a2-a4 V2.00	0	10. siRNA-IMPa2-25 PSPC1-A488 DAPI IMPa2-A546_ad_TileScan_001 (Stage 30 of 49)	00-G4XRik6DpvpNwzXYGDCsZN
4133.03	um^2	Cell	0.000	1.000	64	0	siRNA-IMPa2-25 PSPC1-A488 IMPa2-A546 DAPI 8C2-siRNA-IMP-a2-a4 V2.00	0	10. siRNA-IMPa2-25 PSPC1-A488 DAPI IMPa2-A546_ae_TileScan_001 (Stage 31 of 49)	00-rnT6j65F2nemTB2eXLCYx
340.35	um^2	Cell	0.000	1.000	65	1	siRNA-IMPa2-25 PSPC1-A488 IMPa2-A546 DAPI 8C2-siRNA-IMP-a2-a4 V2.00	0	10. siRNA-IMPa2-25 PSPC1-A488 DAPI IMPa2-A546_ae_TileScan_001 (Stage 31 of 49)	00-rnT6j65F2nemTB2eXLCYx
1056.05	um^2	Cell	0.000	1.000	66	2	siRNA-IMPa2-25 PSPC1-A488 IMPa2-A546 DAPI 8C2-siRNA-IMP-a2-a4 V2.00	0	10. siRNA-IMPa2-25 PSPC1-A488 DAPI IMPa2-A546_ae_TileScan_001 (Stage 31 of 49)	00-rnT6j65F2nemTB2eXLCYx
3238.81	um^2	Cell	0.000	1.000	67	3	siRNA-IMPa2-25 PSPC1-A488 IMPa2-A546 DAPI 8C2-siRNA-IMP-a2-a4 V2.00	0	10. siRNA-IMPa2-25 PSPC1-A488 DAPI IMPa2-A546_ae_TileScan_001 (Stage 31 of 49)	00-rnT6j65F2nemTB2eXLCYx
432.153	um^2	Cell	0.000	1.000	68	4	siRNA-IMPa2-25 PSPC1-A488 IMPa2-A546 DAPI 8C2-siRNA-IMP-a2-a4 V2.00	0	10. siRNA-IMPa2-25 PSPC1-A488 DAPI IMPa2-A546_ae_TileScan_001 (Stage 31 of 49)	00-rnT6j65F2nemTB2eXLCYx
2744.26	um^2	Cell	0.000	1.000	69	5	siRNA-IMPa2-25 PSPC1-A488 IMPa2-A546 DAPI 8C2-siRNA-IMP-a2-a4 V2.00	0	10. siRNA-IMPa2-25 PSPC1-A488 DAPI IMPa2-A546_ae_TileScan_001 (Stage 31 of 49)	00-rnT6j65F2nemTB2eXLCYx
2828.19	um^2	Cell	0.000	1.000	70	6	siRNA-IMPa2-25 PSPC1-A488 IMPa2-A546 DAPI 8C2-siRNA-IMP-a2-a4 V2.00	0	10. siRNA-IMPa2-25 PSPC1-A488 DAPI IMPa2-A546_ae_TileScan_001 (Stage 31 of 49)	00-rnT6j65F2nemTB2eXLCYx
2576.25	um^2	Cell	0.000	1.000	71	0	siRNA-IMPa2-25 PSPC1-A488 IMPa2-A546 DAPI 8C2-siRNA-IMP-a2-a4 V2.00	0	10. siRNA-IMPa2-25 PSPC1-A488 DAPI IMPa2-A546_af_TileScan_001 (Stage 32 of 49)	00-xKhQcBfwoQ67VEaA6DDV26
2533.67	um^2	Cell	0.000	1.000	72	1	siRNA-IMPa2-25 PSPC1-A488 IMPa2-A546 DAPI 8C2-siRNA-IMP-a2-a4 V2.00	0	10. siRNA-IMPa2-25 PSPC1-A488 DAPI IMPa2-A546_af_TileScan_001 (Stage 32 of 49)	00-xKhQcBfwoQ67VEaA6DDV26
440.229	um^2	Cell	0.000	1.000	73	2	siRNA-IMPa2-25 PSPC1-A488 IMPa2-A546 DAPI 8C2-siRNA-IMP-a2-a4 V2.00	0	10. siRNA-IMPa2-25 PSPC1-A488 DAPI IMPa2-A546_af_TileScan_001 (Stage 32 of 49)	00-xKhQcBfwoQ67VEaA6DDV26
1165.71	um^2	Cell	0.000	1.000	74	3	siRNA-IMPa2-25 PSPC1-A488 IMPa2-A546 DAPI 8C2-siRNA-IMP-a2-a4 V2.00	0	10. siRNA-IMPa2-25 PSPC1-A488 DAPI IMPa2-A546_af_TileScan_001 (Stage 32 of 49)	00-xKhQcBfwoQ67VEaA6DDV26
1268.04	um^2	Cell	0.000	1.000	75	4	siRNA-IMPa2-25 PSPC1-A488 IMPa2-A546 DAPI 8C2-siRNA-IMP-a2-a4 V2.00	0	10. siRNA-IMPa2-25 PSPC1-A488 DAPI IMPa2-A546_af_TileScan_001 (Stage 32 of 49)	00-xKhQcBfwoQ67VEaA6DDV26
1621.55	um^2	Cell	0.000	1.000	76	5	siRNA-IMPa2-25 PSPC1-A488 IMPa2-A546 DAPI 8C2-siRNA-IMP-a2-a4 V2.00	0	10. siRNA-IMPa2-25 PSPC1-A488 DAPI IMPa2-A546_af_TileScan_001 (Stage 32 of 49)	00-xKhQcBfwoQ67VEaA6DDV26
2696.25	um^2	Cell	0.000	1.000	77	6	siRNA-IMPa2-25 PSPC1-A488 IMPa2-A546 DAPI 8C2-siRNA-IMP-a2-a4 V2.00	0	10. siRNA-IMPa2-25 PSPC1-A488 DAPI IMPa2-A546_af_TileScan_001 (Stage 32 of 49)	00-xKhQcBfwoQ67VEaA6DDV26
8227.27	um^2	Cell	0.000	1.000	78	7	siRNA-IMPa2-25 PSPC1-A488 IMPa2-A546 DAPI 8C2-siRNA-IMP-a2-a4 V2.00	0	10. siRNA-IMPa2-25 PSPC1-A488 DAPI IMPa2-A546_af_TileScan_001 (Stage 32 of 49)	00-xKhQcBfwoQ67VEaA6DDV26
831.944	um^2	Cell	0.000	1.000	79	8	siRNA-IMPa2-25 PSPC1-A488 IMPa2-A546 DAPI 8C2-siRNA-IMP-a2-a4 V2.00	0	10. siRNA-IMPa2-25 PSPC1-A488 DAPI IMPa2-A546_af_TileScan_001 (Stage 32 of 49)	00-xKhQcBfwoQ67VEaA6DDV26
3321.02	um^2	Cell	0.000	1.000	80	9	siRNA-IMPa2-25 PSPC1-A488 IMPa2-A546 DAPI 8C2-siRNA-IMP-a2-a4 V2.00	0	10. siRNA-IMPa2-25 PSPC1-A488 DAPI IMPa2-A546_af_TileScan_001 (Stage 32 of 49)	00-xKhQcBfwoQ67VEaA6DDV26
1564.82	um^2	Cell	0.000	1.000	81	10	siRNA-IMPa2-25 PSPC1-A488 IMPa2-A546 DAPI 8C2-siRNA-IMP-a2-a4 V2.00	0	10. siRNA-IMPa2-25 PSPC1-A488 DAPI IMPa2-A546_af_TileScan_001 (Stage 32 of 49)	00-xKhQcBfwoQ67VEaA6DDV26
1110.27	um^2	Cell	0.000	1.000	82	11	siRNA-IMPa2-25 PSPC1-A488 IMPa2-A546 DAPI 8C2-siRNA-IMP-a2-a4 V2.00	0	10. siRNA-IMPa2-25 PSPC1-A488 DAPI IMPa2-A546_af_TileScan_001 (Stage 32 of 49)	00-xKhQcBfwoQ67VEaA6DDV26
2149.99	um^2	Cell	0.000	1.000	83	12	siRNA-IMPa2-25 PSPC1-A488 IMPa2-A546 DAPI 8C2-siRNA-IMP-a2-a4 V2.00	0	10. siRNA-IMPa2-25 PSPC1-A488 DAPI IMPa2-A546_af_TileScan_001 (Stage 32 of 49)	00-xKhQcBfwoQ67VEaA6DDV26
2537.05	um^2	Cell	0.000	1.000	84	13	siRNA-IMPa2-25 PSPC1-A488 IMPa2-A546 DAPI 8C2-siRNA-IMP-a2-a4 V2.00	0	10. siRNA-IMPa2-25 PSPC1-A488 DAPI IMPa2-A546_af_TileScan_001 (Stage 32 of 49)	00-xKhQcBfwoQ67VEaA6DDV26
2837.69	um^2	Cell	0.000	1.000	85	14	siRNA-IMPa2-25 PSPC1-A488 IMPa2-A546 DAPI 8C2-siRNA-IMP-a2-a4 V2.00	0	10. siRNA-IMPa2-25 PSPC1-A488 DAPI IMPa2-A546_af_TileScan_001 (Stage 32 of 49)	00-xKhQcBfwoQ67VEaA6DDV26
2230.8	um^2	Cell	0.000	1.000	86	0	siRNA-IMPa2-25 PSPC1-A488 IMPa2-A546 DAPI 8C2-siRNA-IMP-a2-a4 V2.00	0	10. siRNA-IMPa2-25 PSPC1-A488 DAPI IMPa2-A546_ag_TileScan_001 (Stage 33 of 49)	00-dnhFpL3Nx5MHo3DubJazYT
3109.57	um^2	Cell	0.000	1.000	87	1	siRNA-IMPa2-25 PSPC1-A488 IMPa2-A546 DAPI 8C2-siRNA-IMP-a2-a4 V2.00	0	10. siRNA-IMPa2-25 PSPC1-A488 DAPI IMPa2-A546_ag_TileScan_001 (Stage 33 of 49)	00-dnhFpL3Nx5MHo3DubJazYT
3828.51	um^2	Cell	0.000	1.000	88	2	siRNA-IMPa2-25 PSPC1-A488 IMPa2-A546 DAPI 8C2-siRNA-IMP-a2-a4 V2.00	0	10. siRNA-IMPa2-25 PSPC1-A488 DAPI IMPa2-A546_ag_TileScan_001 (Stage 33 of 49)	00-dnhFpL3Nx5MHo3DubJazYT
1433.38	um^2	Cell	0.000	1.000	89	3	siRNA-IMPa2-25 PSPC1-A488 IMPa2-A546 DAPI 8C2-siRNA-IMP-a2-a4 V2.00	0	10. siRNA-IMPa2-25 PSPC1-A488 DAPI IMPa2-A546_ag_TileScan_001 (Stage 33 of 49)	00-dnhFpL3Nx5MHo3DubJazYT
1076.84	um^2	Cell	0.000	1.000	90	4	siRNA-IMPa2-25 PSPC1-A488 IMPa2-A546 DAPI 8C2-siRNA-IMP-a2-a4 V2.00	0	10. siRNA-IMPa2-25 PSPC1-A488 DAPI IMPa2-A546_ag_TileScan_001 (Stage 33 of 49)	00-dnhFpL3Nx5MHo3DubJazYT
629.091	um^2	Cell	0.000	1.000	91	5	siRNA-IMPa2-25 PSPC1-A488 IMPa2-A546 DAPI 8C2-siRNA-IMP-a2-a4 V2.00	0	10. siRNA-IMPa2-25 PSPC1-A488 DAPI IMPa2-A546_ag_TileScan_001 (Stage 33 of 49)	00-dnhFpL3Nx5MHo3DubJazYT
3405.3	um^2	Cell	0.000	1.000	92	6	siRNA-IMPa2-25 PSPC1-A488 IMPa2-A546 DAPI 8C2-siRNA-IMP-a2-a4 V2.00	0	10. siRNA-IMPa2-25 PSPC1-A488 DAPI IMPa2-A546_ag_TileScan_001 (Stage 33 of 49)	00-dnhFpL3Nx5MHo3DubJazYT
6026.98	um^2	Cell	0.000	1.000	93	7	siRNA-IMPa2-25 PSPC1-A488 IMPa2-A546 DAPI 8C2-siRNA-IMP-a2-a4 V2.00	0	10. siRNA-IMPa2-25 PSPC1-A488 DAPI IMPa2-A546_ag_TileScan_001 (Stage 33 of 49)	00-dnhFpL3Nx5MHo3DubJazYT
3253.63	um^2	Cell	0.000	1.000	94	8	siRNA-IMPa2-25 PSPC1-A488 IMPa2-A546 DAPI 8C2-siRNA-IMP-a2-a4 V2.00	0	10. siRNA-IMPa2-25 PSPC1-A488 DAPI IMPa2-A546_ag_TileScan_001 (Stage 33 of 49)	00-dnhFpL3Nx5MHo3DubJazYT
6049.96	um^2	Cell	0.000	1.000	95	9	siRNA-IMPa2-25 PSPC1-A488 IMPa2-A546 DAPI 8C2-siRNA-IMP-a2-a4 V2.00	0	10. siRNA-IMPa2-25 PSPC1-A488 DAPI IMPa2-A546_ag_TileScan_001 (Stage 33 of 49)	00-dnhFpL3Nx5MHo3DubJazYT
2039.55	um^2	Cell	0.000	1.000	96	10	siRNA-IMPa2-25 PSPC1-A488 IMPa2-A546 DAPI 8C2-siRNA-IMP-a2-a4 V2.00	0	10. siRNA-IMPa2-25 PSPC1-A488 DAPI IMPa2-A546_ag_TileScan_001 (Stage 33 of 49)	00-dnhFpL3Nx5MHo3DubJazYT
2842.74	um^2	Cell	0.000	1.000	97	11	siRNA-IMPa2-25 PSPC1-A488 IMPa2-A546 DAPI 8C2-siRNA-IMP-a2-a4 V2.00	0	10. siRNA-IMPa2-25 PSPC1-A488 DAPI IMPa2-A546_ag_TileScan_001 (Stage 33 of 49)	00-dnhFpL3Nx5MHo3DubJazYT
5562.94	um^2	Cell	0.000	1.000	98	12	siRNA-IMPa2-25 PSPC1-A488 IMPa2-A546 DAPI 8C2-siRNA-IMP-a2-a4 V2.00	0	10. siRNA-IMPa2-25 PSPC1-A488 DAPI IMPa2-A546_ag_TileScan_001 (Stage 33 of 49)	00-dnhFpL3Nx5MHo3DubJazYT
1809.86	um^2	Cell	0.000	1.000	99	13	siRNA-IMPa2-25 PSPC1-A488 IMPa2-A546 DAPI 8C2-siRNA-IMP-a2-a4 V2.00	0	10. siRNA-IMPa2-25 PSPC1-A488 DAPI IMPa2-A546_ag_TileScan_001 (Stage 33 of 49)	00-dnhFpL3Nx5MHo3DubJazYT
1233.7	um^2	Cell	0.000	1.000	100	14	siRNA-IMPa2-25 PSPC1-A488 IMPa2-A546 DAPI 8C2-siRNA-IMP-a2-a4 V2.00	0	10. siRNA-IMPa2-25 PSPC1-A488 DAPI IMPa2-A546_ag_TileScan_001 (Stage 33 of 49)	00-dnhFpL3Nx5MHo3DubJazYT
1254.75	um^2	Cell	0.000	1.000	101	15	siRNA-IMPa2-25 PSPC1-A488 IMPa2-A546 DAPI 8C2-siRNA-IMP-a2-a4 V2.00	0	10. siRNA-IMPa2-25 PSPC1-A488 DAPI IMPa2-A546_ag_TileScan_001 (Stage 33 of 49)	00-dnhFpL3Nx5MHo3DubJazYT
2709.89	um^2	Cell	0.000	1.000	102	16	siRNA-IMPa2-25 PSPC1-A488 IMPa2-A546 DAPI 8C2-siRNA-IMP-a2-a4 V2.00	0	10. siRNA-IMPa2-25 PSPC1-A488 DAPI IMPa2-A546_ag_TileScan_001 (Stage 33 of 49)	00-dnhFpL3Nx5MHo3DubJazYT
2695.15	um^2	Cell	0.000	1.000	103	0	siRNA-IMPa2-25 PSPC1-A488 IMPa2-A546 DAPI 8C2-siRNA-IMP-a2-a4 V2.00	0	10. siRNA-IMPa2-25 PSPC1-A488 DAPI IMPa2-A546_ah_TileScan_001 (Stage 34 of 49)	00-iZ3kU68ybHFwixxJLupXWc
3057.55	um^2	Cell	0.000	1.000	104	1	siRNA-IMPa2-25 PSPC1-A488 IMPa2-A546 DAPI 8C2-siRNA-IMP-a2-a4 V2.00	0	10. siRNA-IMPa2-25 PSPC1-A488 DAPI IMPa2-A546_ah_TileScan_001 (Stage 34 of 49)	00-iZ3kU68ybHFwixxJLupXWc
2697.65	um^2	Cell	0.000	1.000	105	2	siRNA-IMPa2-25 PSPC1-A488 IMPa2-A546 DAPI 8C2-siRNA-IMP-a2-a4 V2.00	0	10. siRNA-IMPa2-25 PSPC1-A488 DAPI IMPa2-A546_ah_TileScan_001 (Stage 34 of 49)	00-iZ3kU68ybHFwixxJLupXWc
2590.44	um^2	Cell	0.000	1.000	106	3	siRNA-IMPa2-25 PSPC1-A488 IMPa2-A546 DAPI 8C2-siRNA-IMP-a2-a4 V2.00	0	10. siRNA-IMPa2-25 PSPC1-A488 DAPI IMPa2-A546_ah_TileScan_001 (Stage 34 of 49)	00-iZ3kU68ybHFwixxJLupXWc
5687.12	um^2	Cell	0.000	1.000	107	4	siRNA-IMPa2-25 PSPC1-A488 IMPa2-A546 DAPI 8C2-siRNA-IMP-a2-a4 V2.00	0	10. siRNA-IMPa2-25 PSPC1-A488 DAPI IMPa2-A546_ah_TileScan_001 (Stage 34 of 49)	00-iZ3kU68ybHFwixxJLupXWc
2326.9	um^2	Cell	0.000	1.000	108	5	siRNA-IMPa2-25 PSPC1-A488 IMPa2-A546 DAPI 8C2-siRNA-IMP-a2-a4 V2.00	0	10. siRNA-IMPa2-25 PSPC1-A488 DAPI IMPa2-A546_ah_TileScan_001 (Stage 34 of 49)	00-iZ3kU68ybHFwixxJLupXWc
4536.46	um^2	Cell	0.000	1.000	109	6	siRNA-IMPa2-25 PSPC1-A488 IMPa2-A546 DAPI 8C2-siRNA-IMP-a2-a4 V2.00	0	10. siRNA-IMPa2-25 PSPC1-A488 DAPI IMPa2-A546_ah_TileScan_001 (Stage 34 of 49)	00-iZ3kU68ybHFwixxJLupXWc
6309.96	um^2	Cell	0.000	1.000	110	7	siRNA-IMPa2-25 PSPC1-A488 IMPa2-A546 DAPI 8C2-siRNA-IMP-a2-a4 V2.00	0	10. siRNA-IMPa2-25 PSPC1-A488 DAPI IMPa2-A546_ah_TileScan_001 (Stage 34 of 49)	00-iZ3kU68ybHFwixxJLupXWc
4553.03	um^2	Cell	0.000	1.000	111	8	siRNA-IMPa2-25 PSPC1-A488 IMPa2-A546 DAPI 8C2-siRNA-IMP-a2-a4 V2.00	0	10. siRNA-IMPa2-25 PSPC1-A488 DAPI IMPa2-A546_ah_TileScan_001 (Stage 34 of 49)	00-iZ3kU68ybHFwixxJLupXWc
2456.39	um^2	Cell	0.000	1.000	112	9	siRNA-IMPa2-25 PSPC1-A488 IMPa2-A546 DAPI 8C2-siRNA-IMP-a2-a4 V2.00	0	10. siRNA-IMPa2-25 PSPC1-A488 DAPI IMPa2-A546_ah_TileScan_001 (Stage 34 of 49)	00-iZ3kU68ybHFwixxJLupXWc
1921.26	um^2	Cell	0.000	1.000	113	10	siRNA-IMPa2-25 PSPC1-A488 IMPa2-A546 DAPI 8C2-siRNA-IMP-a2-a4 V2.00	0	10. siRNA-IMPa2-25 PSPC1-A488 DAPI IMPa2-A546_ah_TileScan_001 (Stage 34 of 49)	00-iZ3kU68ybHFwixxJLupXWc
1951.86	um^2	Cell	0.000	1.000	114	11	siRNA-IMPa2-25 PSPC1-A488 IMPa2-A546 DAPI 8C2-siRNA-IMP-a2-a4 V2.00	0	10. siRNA-IMPa2-25 PSPC1-A488 DAPI IMPa2-A546_ah_TileScan_001 (Stage 34 of 49)	00-iZ3kU68ybHFwixxJLupXWc
5792.86	um^2	Cell	0.000	1.000	115	12	siRNA-IMPa2-25 PSPC1-A488 IMPa2-A546 DAPI 8C2-siRNA-IMP-a2-a4 V2.00	0	10. siRNA-IMPa2-25 PSPC1-A488 DAPI IMPa2-A546_ah_TileScan_001 (Stage 34 of 49)	00-iZ3kU68ybHFwixxJLupXWc
1682.55	um^2	Cell	0.000	1.000	116	0	siRNA-IMPa2-25 PSPC1-A488 IMPa2-A546 DAPI 8C2-siRNA-IMP-a2-a4 V2.00	0	10. siRNA-IMPa2-25 PSPC1-A488 DAPI IMPa2-A546_ai_TileScan_001 (Stage 35 of 49)	00-rDQvjzCbMMXSe7TBomDkTN
681.268	um^2	Cell	0.000	1.000	117	1	siRNA-IMPa2-25 PSPC1-A488 IMPa2-A546 DAPI 8C2-siRNA-IMP-a2-a4 V2.00	0	10. siRNA-IMPa2-25 PSPC1-A488 DAPI IMPa2-A546_ai_TileScan_001 (Stage 35 of 49)	00-rDQvjzCbMMXSe7TBomDkTN
898.97	um^2	Cell	0.000	1.000	118	2	siRNA-IMPa2-25 PSPC1-A488 IMPa2-A546 DAPI 8C2-siRNA-IMP-a2-a4 V2.00	0	10. siRNA-IMPa2-25 PSPC1-A488 DAPI IMPa2-A546_ai_TileScan_001 (Stage 35 of 49)	00-rDQvjzCbMMXSe7TBomDkTN
2617.78	um^2	Cell	0.000	1.000	119	3	siRNA-IMPa2-25 PSPC1-A488 IMPa2-A546 DAPI 8C2-siRNA-IMP-a2-a4 V2.00	0	10. siRNA-IMPa2-25 PSPC1-A488 DAPI IMPa2-A546_ai_TileScan_001 (Stage 35 of 49)	00-rDQvjzCbMMXSe7TBomDkTN
1993.39	um^2	Cell	0.000	1.000	120	4	siRNA-IMPa2-25 PSPC1-A488 IMPa2-A546 DAPI 8C2-siRNA-IMP-a2-a4 V2.00	0	10. siRNA-IMPa2-25 PSPC1-A488 DAPI IMPa2-A546_ai_TileScan_001 (Stage 35 of 49)	00-rDQvjzCbMMXSe7TBomDkTN
3548.14	um^2	Cell	0.000	1.000	121	5	siRNA-IMPa2-25 PSPC1-A488 IMPa2-A546 DAPI 8C2-siRNA-IMP-a2-a4 V2.00	0	10. siRNA-IMPa2-25 PSPC1-A488 DAPI IMPa2-A546_ai_TileScan_001 (Stage 35 of 49)	00-rDQvjzCbMMXSe7TBomDkTN
4027.88	um^2	Cell	0.000	1.000	122	6	siRNA-IMPa2-25 PSPC1-A488 IMPa2-A546 DAPI 8C2-siRNA-IMP-a2-a4 V2.00	0	10. siRNA-IMPa2-25 PSPC1-A488 DAPI IMPa2-A546_ai_TileScan_001 (Stage 35 of 49)	00-rDQvjzCbMMXSe7TBomDkTN
2773.36	um^2	Cell	0.000	1.000	123	7	siRNA-IMPa2-25 PSPC1-A488 IMPa2-A546 DAPI 8C2-siRNA-IMP-a2-a4 V2.00	0	10. siRNA-IMPa2-25 PSPC1-A488 DAPI IMPa2-A546_ai_TileScan_001 (Stage 35 of 49)	00-rDQvjzCbMMXSe7TBomDkTN
2576.5	um^2	Cell	0.000	1.000	124	8	siRNA-IMPa2-25 PSPC1-A488 IMPa2-A546 DAPI 8C2-siRNA-IMP-a2-a4 V2.00	0	10. siRNA-IMPa2-25 PSPC1-A488 DAPI IMPa2-A546_ai_TileScan_001 (Stage 35 of 49)	00-rDQvjzCbMMXSe7TBomDkTN
1356.83	um^2	Cell	0.000	1.000	125	9	siRNA-IMPa2-25 PSPC1-A488 IMPa2-A546 DAPI 8C2-siRNA-IMP-a2-a4 V2.00	0	10. siRNA-IMPa2-25 PSPC1-A488 DAPI IMPa2-A546_ai_TileScan_001 (Stage 35 of 49)	00-rDQvjzCbMMXSe7TBomDkTN
2252.26	um^2	Cell	0.000	1.000	126	10	siRNA-IMPa2-25 PSPC1-A488 IMPa2-A546 DAPI 8C2-siRNA-IMP-a2-a4 V2.00	0	10. siRNA-IMPa2-25 PSPC1-A488 DAPI IMPa2-A546_ai_TileScan_001 (Stage 35 of 49)	00-rDQvjzCbMMXSe7TBomDkTN
5013.92	um^2	Cell	0.000	1.000	127	11	siRNA-IMPa2-25 PSPC1-A488 IMPa2-A546 DAPI 8C2-siRNA-IMP-a2-a4 V2.00	0	10. siRNA-IMPa2-25 PSPC1-A488 DAPI IMPa2-A546_ai_TileScan_001 (Stage 35 of 49)	00-rDQvjzCbMMXSe7TBomDkTN
3710.28	um^2	Cell	0.000	1.000	128	12	siRNA-IMPa2-25 PSPC1-A488 IMPa2-A546 DAPI 8C2-siRNA-IMP-a2-a4 V2.00	0	10. siRNA-IMPa2-25 PSPC1-A488 DAPI IMPa2-A546_ai_TileScan_001 (Stage 35 of 49)	00-rDQvjzCbMMXSe7TBomDkTN
5099.9	um^2	Cell	0.000	1.000	129	13	siRNA-IMPa2-25 PSPC1-A488 IMPa2-A546 DAPI 8C2-siRNA-IMP-a2-a4 V2.00	0	10. siRNA-IMPa2-25 PSPC1-A488 DAPI IMPa2-A546_ai_TileScan_001 (Stage 35 of 49)	00-rDQvjzCbMMXSe7TBomDkTN
5018.52	um^2	Cell	0.000	1.000	130	14	siRNA-IMPa2-25 PSPC1-A488 IMPa2-A546 DAPI 8C2-siRNA-IMP-a2-a4 V2.00	0	10. siRNA-IMPa2-25 PSPC1-A488 DAPI IMPa2-A546_ai_TileScan_001 (Stage 35 of 49)	00-rDQvjzCbMMXSe7TBomDkTN
2191.04	um^2	Cell	0.000	1.000	131	15	siRNA-IMPa2-25 PSPC1-A488 IMPa2-A546 DAPI 8C2-siRNA-IMP-a2-a4 V2.00	0	10. siRNA-IMPa2-25 PSPC1-A488 DAPI IMPa2-A546_ai_TileScan_001 (Stage 35 of 49)	00-rDQvjzCbMMXSe7TBomDkTN
4847.02	um^2	Cell	0.000	1.000	132	16	siRNA-IMPa2-25 PSPC1-A488 IMPa2-A546 DAPI 8C2-siRNA-IMP-a2-a4 V2.00	0	10. siRNA-IMPa2-25 PSPC1-A488 DAPI IMPa2-A546_ai_TileScan_001 (Stage 35 of 49)	00-rDQvjzCbMMXSe7TBomDkTN
1365.06	um^2	Cell	0.000	1.000	133	17	siRNA-IMPa2-25 PSPC1-A488 IMPa2-A546 DAPI 8C2-siRNA-IMP-a2-a4 V2.00	0	10. siRNA-IMPa2-25 PSPC1-A488 DAPI IMPa2-A546_ai_TileScan_001 (Stage 35 of 49)	00-rDQvjzCbMMXSe7TBomDkTN
2099.02	um^2	Cell	0.000	1.000	134	0	siRNA-IMPa2-25 PSPC1-A488 IMPa2-A546 DAPI 8C2-siRNA-IMP-a2-a4 V2.00	0	10. siRNA-IMPa2-25 PSPC1-A488 DAPI IMPa2-A546_aj_TileScan_001 (Stage 36 of 49)	00-DFHsZD26ueAZ7QDGpMf94a
2317.06	um^2	Cell	0.000	1.000	135	1	siRNA-IMPa2-25 PSPC1-A488 IMPa2-A546 DAPI 8C2-siRNA-IMP-a2-a4 V2.00	0	10. siRNA-IMPa2-25 PSPC1-A488 DAPI IMPa2-A546_aj_TileScan_001 (Stage 36 of 49)	00-DFHsZD26ueAZ7QDGpMf94a
4389.58	um^2	Cell	0.000	1.000	136	2	siRNA-IMPa2-25 PSPC1-A488 IMPa2-A546 DAPI 8C2-siRNA-IMP-a2-a4 V2.00	0	10. siRNA-IMPa2-25 PSPC1-A488 DAPI IMPa2-A546_aj_TileScan_001 (Stage 36 of 49)	00-DFHsZD26ueAZ7QDGpMf94a
1807.39	um^2	Cell	0.000	1.000	137	3	siRNA-IMPa2-25 PSPC1-A488 IMPa2-A546 DAPI 8C2-siRNA-IMP-a2-a4 V2.00	0	10. siRNA-IMPa2-25 PSPC1-A488 DAPI IMPa2-A546_aj_TileScan_001 (Stage 36 of 49)	00-DFHsZD26ueAZ7QDGpMf94a
6158.44	um^2	Cell	0.000	1.000	138	4	siRNA-IMPa2-25 PSPC1-A488 IMPa2-A546 DAPI 8C2-siRNA-IMP-a2-a4 V2.00	0	10. siRNA-IMPa2-25 PSPC1-A488 DAPI IMPa2-A546_aj_TileScan_001 (Stage 36 of 49)	00-DFHsZD26ueAZ7QDGpMf94a
2475.69	um^2	Cell	0.000	1.000	139	5	siRNA-IMPa2-25 PSPC1-A488 IMPa2-A546 DAPI 8C2-siRNA-IMP-a2-a4 V2.00	0	10. siRNA-IMPa2-25 PSPC1-A488 DAPI IMPa2-A546_aj_TileScan_001 (Stage 36 of 49)	00-DFHsZD26ueAZ7QDGpMf94a
683.737	um^2	Cell	0.000	1.000	140	6	siRNA-IMPa2-25 PSPC1-A488 IMPa2-A546 DAPI 8C2-siRNA-IMP-a2-a4 V2.00	0	10. siRNA-IMPa2-25 PSPC1-A488 DAPI IMPa2-A546_aj_TileScan_001 (Stage 36 of 49)	00-DFHsZD26ueAZ7QDGpMf94a
2478.53	um^2	Cell	0.000	1.000	141	7	siRNA-IMPa2-25 PSPC1-A488 IMPa2-A546 DAPI 8C2-siRNA-IMP-a2-a4 V2.00	0	10. siRNA-IMPa2-25 PSPC1-A488 DAPI IMPa2-A546_aj_TileScan_001 (Stage 36 of 49)	00-DFHsZD26ueAZ7QDGpMf94a
4606.07	um^2	Cell	0.000	1.000	142	8	siRNA-IMPa2-25 PSPC1-A488 IMPa2-A546 DAPI 8C2-siRNA-IMP-a2-a4 V2.00	0	10. siRNA-IMPa2-25 PSPC1-A488 DAPI IMPa2-A546_aj_TileScan_001 (Stage 36 of 49)	00-DFHsZD26ueAZ7QDGpMf94a
2300.88	um^2	Cell	0.000	1.000	143	9	siRNA-IMPa2-25 PSPC1-A488 IMPa2-A546 DAPI 8C2-siRNA-IMP-a2-a4 V2.00	0	10. siRNA-IMPa2-25 PSPC1-A488 DAPI IMPa2-A546_aj_TileScan_001 (Stage 36 of 49)	00-DFHsZD26ueAZ7QDGpMf94a
705.274	um^2	Cell	0.000	1.000	144	0	siRNA-IMPa2-25 PSPC1-A488 IMPa2-A546 DAPI 8C2-siRNA-IMP-a2-a4 V2.00	0	10. siRNA-IMPa2-25 PSPC1-A488 DAPI IMPa2-A546_ak_TileScan_001 (Stage 37 of 49)	00-cCve3FwDqgpExRHVRBPtDZ
2212.62	um^2	Cell	0.000	1.000	145	1	siRNA-IMPa2-25 PSPC1-A488 IMPa2-A546 DAPI 8C2-siRNA-IMP-a2-a4 V2.00	0	10. siRNA-IMPa2-25 PSPC1-A488 DAPI IMPa2-A546_ak_TileScan_001 (Stage 37 of 49)	00-cCve3FwDqgpExRHVRBPtDZ
2893.82	um^2	Cell	0.000	1.000	146	2	siRNA-IMPa2-25 PSPC1-A488 IMPa2-A546 DAPI 8C2-siRNA-IMP-a2-a4 V2.00	0	10. siRNA-IMPa2-25 PSPC1-A488 DAPI IMPa2-A546_ak_TileScan_001 (Stage 37 of 49)	00-cCve3FwDqgpExRHVRBPtDZ
4670.15	um^2	Cell	0.000	1.000	147	3	siRNA-IMPa2-25 PSPC1-A488 IMPa2-A546 DAPI 8C2-siRNA-IMP-a2-a4 V2.00	0	10. siRNA-IMPa2-25 PSPC1-A488 DAPI IMPa2-A546_ak_TileScan_001 (Stage 37 of 49)	00-cCve3FwDqgpExRHVRBPtDZ
2037.96	um^2	Cell	0.000	1.000	148	4	siRNA-IMPa2-25 PSPC1-A488 IMPa2-A546 DAPI 8C2-siRNA-IMP-a2-a4 V2.00	0	10. siRNA-IMPa2-25 PSPC1-A488 DAPI IMPa2-A546_ak_TileScan_001 (Stage 37 of 49)	00-cCve3FwDqgpExRHVRBPtDZ
1272.89	um^2	Cell	0.000	1.000	149	5	siRNA-IMPa2-25 PSPC1-A488 IMPa2-A546 DAPI 8C2-siRNA-IMP-a2-a4 V2.00	0	10. siRNA-IMPa2-25 PSPC1-A488 DAPI IMPa2-A546_ak_TileScan_001 (Stage 37 of 49)	00-cCve3FwDqgpExRHVRBPtDZ
910.152	um^2	Cell	0.000	1.000	150	6	siRNA-IMPa2-25 PSPC1-A488 IMPa2-A546 DAPI 8C2-siRNA-IMP-a2-a4 V2.00	0	10. siRNA-IMPa2-25 PSPC1-A488 DAPI IMPa2-A546_ak_TileScan_001 (Stage 37 of 49)	00-cCve3FwDqgpExRHVRBPtDZ
605.836	um^2	Cell	0.000	1.000	151	7	siRNA-IMPa2-25 PSPC1-A488 IMPa2-A546 DAPI 8C2-siRNA-IMP-a2-a4 V2.00	0	10. siRNA-IMPa2-25 PSPC1-A488 DAPI IMPa2-A546_ak_TileScan_001 (Stage 37 of 49)	00-cCve3FwDqgpExRHVRBPtDZ
2722.48	um^2	Cell	0.000	1.000	152	8	siRNA-IMPa2-25 PSPC1-A488 IMPa2-A546 DAPI 8C2-siRNA-IMP-a2-a4 V2.00	0	10. siRNA-IMPa2-25 PSPC1-A488 DAPI IMPa2-A546_ak_TileScan_001 (Stage 37 of 49)	00-cCve3FwDqgpExRHVRBPtDZ
2850.91	um^2	Cell	0.000	1.000	153	9	siRNA-IMPa2-25 PSPC1-A488 IMPa2-A546 DAPI 8C2-siRNA-IMP-a2-a4 V2.00	0	10. siRNA-IMPa2-25 PSPC1-A488 DAPI IMPa2-A546_ak_TileScan_001 (Stage 37 of 49)	00-cCve3FwDqgpExRHVRBPtDZ
1784.04	um^2	Cell	0.000	1.000	154	10	siRNA-IMPa2-25 PSPC1-A488 IMPa2-A546 DAPI 8C2-siRNA-IMP-a2-a4 V2.00	0	10. siRNA-IMPa2-25 PSPC1-A488 DAPI IMPa2-A546_ak_TileScan_001 (Stage 37 of 49)	00-cCve3FwDqgpExRHVRBPtDZ
999.963	um^2	Cell	0.000	1.000	155	11	siRNA-IMPa2-25 PSPC1-A488 IMPa2-A546 DAPI 8C2-siRNA-IMP-a2-a4 V2.00	0	10. siRNA-IMPa2-25 PSPC1-A488 DAPI IMPa2-A546_ak_TileScan_001 (Stage 37 of 49)	00-cCve3FwDqgpExRHVRBPtDZ
2465.52	um^2	Cell	0.000	1.000	156	12	siRNA-IMPa2-25 PSPC1-A488 IMPa2-A546 DAPI 8C2-siRNA-IMP-a2-a4 V2.00	0	10. siRNA-IMPa2-25 PSPC1-A488 DAPI IMPa2-A546_ak_TileScan_001 (Stage 37 of 49)	00-cCve3FwDqgpExRHVRBPtDZ
4963.42	um^2	Cell	0.000	1.000	157	13	siRNA-IMPa2-25 PSPC1-A488 IMPa2-A546 DAPI 8C2-siRNA-IMP-a2-a4 V2.00	0	10. siRNA-IMPa2-25 PSPC1-A488 DAPI IMPa2-A546_ak_TileScan_001 (Stage 37 of 49)	00-cCve3FwDqgpExRHVRBPtDZ
1950.2	um^2	Cell	0.000	1.000	158	14	siRNA-IMPa2-25 PSPC1-A488 IMPa2-A546 DAPI 8C2-siRNA-IMP-a2-a4 V2.00	0	10. siRNA-IMPa2-25 PSPC1-A488 DAPI IMPa2-A546_ak_TileScan_001 (Stage 37 of 49)	00-cCve3FwDqgpExRHVRBPtDZ
2288.77	um^2	Cell	0.000	1.000	159	15	siRNA-IMPa2-25 PSPC1-A488 IMPa2-A546 DAPI 8C2-siRNA-IMP-a2-a4 V2.00	0	10. siRNA-IMPa2-25 PSPC1-A488 DAPI IMPa2-A546_ak_TileScan_001 (Stage 37 of 49)	00-cCve3FwDqgpExRHVRBPtDZ
1209.25	um^2	Cell	0.000	1.000	160	16	siRNA-IMPa2-25 PSPC1-A488 IMPa2-A546 DAPI 8C2-siRNA-IMP-a2-a4 V2.00	0	10. siRNA-IMPa2-25 PSPC1-A488 DAPI IMPa2-A546_ak_TileScan_001 (Stage 37 of 49)	00-cCve3FwDqgpExRHVRBPtDZ
2173.34	um^2	Cell	0.000	1.000	161	17	siRNA-IMPa2-25 PSPC1-A488 IMPa2-A546 DAPI 8C2-siRNA-IMP-a2-a4 V2.00	0	10. siRNA-IMPa2-25 PSPC1-A488 DAPI IMPa2-A546_ak_TileScan_001 (Stage 37 of 49)	00-cCve3FwDqgpExRHVRBPtDZ
4746.23	um^2	Cell	0.000	1.000	162	0	siRNA-IMPa2-25 PSPC1-A488 IMPa2-A546 DAPI 8C2-siRNA-IMP-a2-a4 V2.00	0	10. siRNA-IMPa2-25 PSPC1-A488 DAPI IMPa2-A546_al_TileScan_001 (Stage 38 of 49)	00-Fv2QEQ635GnENBsqsa3SUi
4601.2	um^2	Cell	0.000	1.000	163	1	siRNA-IMPa2-25 PSPC1-A488 IMPa2-A546 DAPI 8C2-siRNA-IMP-a2-a4 V2.00	0	10. siRNA-IMPa2-25 PSPC1-A488 DAPI IMPa2-A546_al_TileScan_001 (Stage 38 of 49)	00-Fv2QEQ635GnENBsqsa3SUi
926.235	um^2	Cell	0.000	1.000	164	2	siRNA-IMPa2-25 PSPC1-A488 IMPa2-A546 DAPI 8C2-siRNA-IMP-a2-a4 V2.00	0	10. siRNA-IMPa2-25 PSPC1-A488 DAPI IMPa2-A546_al_TileScan_001 (Stage 38 of 49)	00-Fv2QEQ635GnENBsqsa3SUi
1593.47	um^2	Cell	0.000	1.000	165	3	siRNA-IMPa2-25 PSPC1-A488 IMPa2-A546 DAPI 8C2-siRNA-IMP-a2-a4 V2.00	0	10. siRNA-IMPa2-25 PSPC1-A488 DAPI IMPa2-A546_al_TileScan_001 (Stage 38 of 49)	00-Fv2QEQ635GnENBsqsa3SUi
2822.07	um^2	Cell	0.000	1.000	166	4	siRNA-IMPa2-25 PSPC1-A488 IMPa2-A546 DAPI 8C2-siRNA-IMP-a2-a4 V2.00	0	10. siRNA-IMPa2-25 PSPC1-A488 DAPI IMPa2-A546_al_TileScan_001 (Stage 38 of 49)	00-Fv2QEQ635GnENBsqsa3SUi
1231.48	um^2	Cell	0.000	1.000	167	5	siRNA-IMPa2-25 PSPC1-A488 IMPa2-A546 DAPI 8C2-siRNA-IMP-a2-a4 V2.00	0	10. siRNA-IMPa2-25 PSPC1-A488 DAPI IMPa2-A546_al_TileScan_001 (Stage 38 of 49)	00-Fv2QEQ635GnENBsqsa3SUi
2533.51	um^2	Cell	0.000	1.000	168	6	siRNA-IMPa2-25 PSPC1-A488 IMPa2-A546 DAPI 8C2-siRNA-IMP-a2-a4 V2.00	0	10. siRNA-IMPa2-25 PSPC1-A488 DAPI IMPa2-A546_al_TileScan_001 (Stage 38 of 49)	00-Fv2QEQ635GnENBsqsa3SUi
7987.57	um^2	Cell	0.000	1.000	169	7	siRNA-IMPa2-25 PSPC1-A488 IMPa2-A546 DAPI 8C2-siRNA-IMP-a2-a4 V2.00	0	10. siRNA-IMPa2-25 PSPC1-A488 DAPI IMPa2-A546_al_TileScan_001 (Stage 38 of 49)	00-Fv2QEQ635GnENBsqsa3SUi
3728.12	um^2	Cell	0.000	1.000	170	8	siRNA-IMPa2-25 PSPC1-A488 IMPa2-A546 DAPI 8C2-siRNA-IMP-a2-a4 V2.00	0	10. siRNA-IMPa2-25 PSPC1-A488 DAPI IMPa2-A546_al_TileScan_001 (Stage 38 of 49)	00-Fv2QEQ635GnENBsqsa3SUi
4614.74	um^2	Cell	0.000	1.000	171	9	siRNA-IMPa2-25 PSPC1-A488 IMPa2-A546 DAPI 8C2-siRNA-IMP-a2-a4 V2.00	0	10. siRNA-IMPa2-25 PSPC1-A488 DAPI IMPa2-A546_al_TileScan_001 (Stage 38 of 49)	00-Fv2QEQ635GnENBsqsa3SUi
2211.96	um^2	Cell	0.000	1.000	172	10	siRNA-IMPa2-25 PSPC1-A488 IMPa2-A546 DAPI 8C2-siRNA-IMP-a2-a4 V2.00	0	10. siRNA-IMPa2-25 PSPC1-A488 DAPI IMPa2-A546_al_TileScan_001 (Stage 38 of 49)	00-Fv2QEQ635GnENBsqsa3SUi
4517.81	um^2	Cell	0.000	1.000	173	11	siRNA-IMPa2-25 PSPC1-A488 IMPa2-A546 DAPI 8C2-siRNA-IMP-a2-a4 V2.00	0	10. siRNA-IMPa2-25 PSPC1-A488 DAPI IMPa2-A546_al_TileScan_001 (Stage 38 of 49)	00-Fv2QEQ635GnENBsqsa3SUi
2173.44	um^2	Cell	0.000	1.000	174	12	siRNA-IMPa2-25 PSPC1-A488 IMPa2-A546 DAPI 8C2-siRNA-IMP-a2-a4 V2.00	0	10. siRNA-IMPa2-25 PSPC1-A488 DAPI IMPa2-A546_al_TileScan_001 (Stage 38 of 49)	00-Fv2QEQ635GnENBsqsa3SUi
2945.54	um^2	Cell	0.000	1.000	175	13	siRNA-IMPa2-25 PSPC1-A488 IMPa2-A546 DAPI 8C2-siRNA-IMP-a2-a4 V2.00	0	10. siRNA-IMPa2-25 PSPC1-A488 DAPI IMPa2-A546_al_TileScan_001 (Stage 38 of 49)	00-Fv2QEQ635GnENBsqsa3SUi
2210.59	um^2	Cell	0.000	1.000	176	14	siRNA-IMPa2-25 PSPC1-A488 IMPa2-A546 DAPI 8C2-siRNA-IMP-a2-a4 V2.00	0	10. siRNA-IMPa2-25 PSPC1-A488 DAPI IMPa2-A546_al_TileScan_001 (Stage 38 of 49)	00-Fv2QEQ635GnENBsqsa3SUi
2444.92	um^2	Cell	0.000	1.000	177	0	siRNA-IMPa2-25 PSPC1-A488 IMPa2-A546 DAPI 8C2-siRNA-IMP-a2-a4 V2.00	0	10. siRNA-IMPa2-25 PSPC1-A488 DAPI IMPa2-A546_am_TileScan_001 (Stage 39 of 49)	00-QR6eBxV7HmArYXs6nHA854
2166.9	um^2	Cell	0.000	1.000	178	1	siRNA-IMPa2-25 PSPC1-A488 IMPa2-A546 DAPI 8C2-siRNA-IMP-a2-a4 V2.00	0	10. siRNA-IMPa2-25 PSPC1-A488 DAPI IMPa2-A546_am_TileScan_001 (Stage 39 of 49)	00-QR6eBxV7HmArYXs6nHA854
1386.5	um^2	Cell	0.000	1.000	179	2	siRNA-IMPa2-25 PSPC1-A488 IMPa2-A546 DAPI 8C2-siRNA-IMP-a2-a4 V2.00	0	10. siRNA-IMPa2-25 PSPC1-A488 DAPI IMPa2-A546_am_TileScan_001 (Stage 39 of 49)	00-QR6eBxV7HmArYXs6nHA854
2151.52	um^2	Cell	0.000	1.000	180	3	siRNA-IMPa2-25 PSPC1-A488 IMPa2-A546 DAPI 8C2-siRNA-IMP-a2-a4 V2.00	0	10. siRNA-IMPa2-25 PSPC1-A488 DAPI IMPa2-A546_am_TileScan_001 (Stage 39 of 49)	00-QR6eBxV7HmArYXs6nHA854
2508.97	um^2	Cell	0.000	1.000	181	4	siRNA-IMPa2-25 PSPC1-A488 IMPa2-A546 DAPI 8C2-siRNA-IMP-a2-a4 V2.00	0	10. siRNA-IMPa2-25 PSPC1-A488 DAPI IMPa2-A546_am_TileScan_001 (Stage 39 of 49)	00-QR6eBxV7HmArYXs6nHA854
2226.08	um^2	Cell	0.000	1.000	182	5	siRNA-IMPa2-25 PSPC1-A488 IMPa2-A546 DAPI 8C2-siRNA-IMP-a2-a4 V2.00	0	10. siRNA-IMPa2-25 PSPC1-A488 DAPI IMPa2-A546_am_TileScan_001 (Stage 39 of 49)	00-QR6eBxV7HmArYXs6nHA854
2170.85	um^2	Cell	0.000	1.000	183	6	siRNA-IMPa2-25 PSPC1-A488 IMPa2-A546 DAPI 8C2-siRNA-IMP-a2-a4 V2.00	0	10. siRNA-IMPa2-25 PSPC1-A488 DAPI IMPa2-A546_am_TileScan_001 (Stage 39 of 49)	00-QR6eBxV7HmArYXs6nHA854
1877.6	um^2	Cell	0.000	1.000	184	7	siRNA-IMPa2-25 PSPC1-A488 IMPa2-A546 DAPI 8C2-siRNA-IMP-a2-a4 V2.00	0	10. siRNA-IMPa2-25 PSPC1-A488 DAPI IMPa2-A546_am_TileScan_001 (Stage 39 of 49)	00-QR6eBxV7HmArYXs6nHA854
4142.11	um^2	Cell	0.000	1.000	185	8	siRNA-IMPa2-25 PSPC1-A488 IMPa2-A546 DAPI 8C2-siRNA-IMP-a2-a4 V2.00	0	10. siRNA-IMPa2-25 PSPC1-A488 DAPI IMPa2-A546_am_TileScan_001 (Stage 39 of 49)	00-QR6eBxV7HmArYXs6nHA854
4294.32	um^2	Cell	0.000	1.000	186	9	siRNA-IMPa2-25 PSPC1-A488 IMPa2-A546 DAPI 8C2-siRNA-IMP-a2-a4 V2.00	0	10. siRNA-IMPa2-25 PSPC1-A488 DAPI IMPa2-A546_am_TileScan_001 (Stage 39 of 49)	00-QR6eBxV7HmArYXs6nHA854
1274.49	um^2	Cell	0.000	1.000	187	10	siRNA-IMPa2-25 PSPC1-A488 IMPa2-A546 DAPI 8C2-siRNA-IMP-a2-a4 V2.00	0	10. siRNA-IMPa2-25 PSPC1-A488 DAPI IMPa2-A546_am_TileScan_001 (Stage 39 of 49)	00-QR6eBxV7HmArYXs6nHA854
4148.43	um^2	Cell	0.000	1.000	188	11	siRNA-IMPa2-25 PSPC1-A488 IMPa2-A546 DAPI 8C2-siRNA-IMP-a2-a4 V2.00	0	10. siRNA-IMPa2-25 PSPC1-A488 DAPI IMPa2-A546_am_TileScan_001 (Stage 39 of 49)	00-QR6eBxV7HmArYXs6nHA854
2504.29	um^2	Cell	0.000	1.000	189	12	siRNA-IMPa2-25 PSPC1-A488 IMPa2-A546 DAPI 8C2-siRNA-IMP-a2-a4 V2.00	0	10. siRNA-IMPa2-25 PSPC1-A488 DAPI IMPa2-A546_am_TileScan_001 (Stage 39 of 49)	00-QR6eBxV7HmArYXs6nHA854
1922.67	um^2	Cell	0.000	1.000	190	0	siRNA-IMPa2-25 PSPC1-A488 IMPa2-A546 DAPI 8C2-siRNA-IMP-a2-a4 V2.00	0	10. siRNA-IMPa2-25 PSPC1-A488 DAPI IMPa2-A546_an_TileScan_001 (Stage 40 of 49)	00-udDa3zQsEc9iX3RtBPwNhZ
584.46	um^2	Cell	0.000	1.000	191	1	siRNA-IMPa2-25 PSPC1-A488 IMPa2-A546 DAPI 8C2-siRNA-IMP-a2-a4 V2.00	0	10. siRNA-IMPa2-25 PSPC1-A488 DAPI IMPa2-A546_an_TileScan_001 (Stage 40 of 49)	00-udDa3zQsEc9iX3RtBPwNhZ
448.896	um^2	Cell	0.000	1.000	192	2	siRNA-IMPa2-25 PSPC1-A488 IMPa2-A546 DAPI 8C2-siRNA-IMP-a2-a4 V2.00	0	10. siRNA-IMPa2-25 PSPC1-A488 DAPI IMPa2-A546_an_TileScan_001 (Stage 40 of 49)	00-udDa3zQsEc9iX3RtBPwNhZ
544.524	um^2	Cell	0.000	1.000	193	3	siRNA-IMPa2-25 PSPC1-A488 IMPa2-A546 DAPI 8C2-siRNA-IMP-a2-a4 V2.00	0	10. siRNA-IMPa2-25 PSPC1-A488 DAPI IMPa2-A546_an_TileScan_001 (Stage 40 of 49)	00-udDa3zQsEc9iX3RtBPwNhZ
2006.38	um^2	Cell	0.000	1.000	194	4	siRNA-IMPa2-25 PSPC1-A488 IMPa2-A546 DAPI 8C2-siRNA-IMP-a2-a4 V2.00	0	10. siRNA-IMPa2-25 PSPC1-A488 DAPI IMPa2-A546_an_TileScan_001 (Stage 40 of 49)	00-udDa3zQsEc9iX3RtBPwNhZ
1520.47	um^2	Cell	0.000	1.000	195	5	siRNA-IMPa2-25 PSPC1-A488 IMPa2-A546 DAPI 8C2-siRNA-IMP-a2-a4 V2.00	0	10. siRNA-IMPa2-25 PSPC1-A488 DAPI IMPa2-A546_an_TileScan_001 (Stage 40 of 49)	00-udDa3zQsEc9iX3RtBPwNhZ
9412.26	um^2	Cell	0.000	1.000	196	6	siRNA-IMPa2-25 PSPC1-A488 IMPa2-A546 DAPI 8C2-siRNA-IMP-a2-a4 V2.00	0	10. siRNA-IMPa2-25 PSPC1-A488 DAPI IMPa2-A546_an_TileScan_001 (Stage 40 of 49)	00-udDa3zQsEc9iX3RtBPwNhZ
3216.35	um^2	Cell	0.000	1.000	197	7	siRNA-IMPa2-25 PSPC1-A488 IMPa2-A546 DAPI 8C2-siRNA-IMP-a2-a4 V2.00	0	10. siRNA-IMPa2-25 PSPC1-A488 DAPI IMPa2-A546_an_TileScan_001 (Stage 40 of 49)	00-udDa3zQsEc9iX3RtBPwNhZ
512.05	um^2	Cell	0.000	1.000	198	0	siRNA-IMPa2-25 PSPC1-A488 IMPa2-A546 DAPI 8C2-siRNA-IMP-a2-a4 V2.00	0	10. siRNA-IMPa2-25 PSPC1-A488 DAPI IMPa2-A546_ao_TileScan_001 (Stage 41 of 49)	00-RdL5RBHsY2NWaESz8iBzMJ
1793.26	um^2	Cell	0.000	1.000	199	1	siRNA-IMPa2-25 PSPC1-A488 IMPa2-A546 DAPI 8C2-siRNA-IMP-a2-a4 V2.00	0	10. siRNA-IMPa2-25 PSPC1-A488 DAPI IMPa2-A546_ao_TileScan_001 (Stage 41 of 49)	00-RdL5RBHsY2NWaESz8iBzMJ
773.171	um^2	Cell	0.000	1.000	200	2	siRNA-IMPa2-25 PSPC1-A488 IMPa2-A546 DAPI 8C2-siRNA-IMP-a2-a4 V2.00	0	10. siRNA-IMPa2-25 PSPC1-A488 DAPI IMPa2-A546_ao_TileScan_001 (Stage 41 of 49)	00-RdL5RBHsY2NWaESz8iBzMJ
1524.67	um^2	Cell	0.000	1.000	201	3	siRNA-IMPa2-25 PSPC1-A488 IMPa2-A546 DAPI 8C2-siRNA-IMP-a2-a4 V2.00	0	10. siRNA-IMPa2-25 PSPC1-A488 DAPI IMPa2-A546_ao_TileScan_001 (Stage 41 of 49)	00-RdL5RBHsY2NWaESz8iBzMJ
1505.99	um^2	Cell	0.000	1.000	202	4	siRNA-IMPa2-25 PSPC1-A488 IMPa2-A546 DAPI 8C2-siRNA-IMP-a2-a4 V2.00	0	10. siRNA-IMPa2-25 PSPC1-A488 DAPI IMPa2-A546_ao_TileScan_001 (Stage 41 of 49)	00-RdL5RBHsY2NWaESz8iBzMJ
3250.38	um^2	Cell	0.000	1.000	203	5	siRNA-IMPa2-25 PSPC1-A488 IMPa2-A546 DAPI 8C2-siRNA-IMP-a2-a4 V2.00	0	10. siRNA-IMPa2-25 PSPC1-A488 DAPI IMPa2-A546_ao_TileScan_001 (Stage 41 of 49)	00-RdL5RBHsY2NWaESz8iBzMJ
2102.08	um^2	Cell	0.000	1.000	204	6	siRNA-IMPa2-25 PSPC1-A488 IMPa2-A546 DAPI 8C2-siRNA-IMP-a2-a4 V2.00	0	10. siRNA-IMPa2-25 PSPC1-A488 DAPI IMPa2-A546_ao_TileScan_001 (Stage 41 of 49)	00-RdL5RBHsY2NWaESz8iBzMJ
2676.66	um^2	Cell	0.000	1.000	205	7	siRNA-IMPa2-25 PSPC1-A488 IMPa2-A546 DAPI 8C2-siRNA-IMP-a2-a4 V2.00	0	10. siRNA-IMPa2-25 PSPC1-A488 DAPI IMPa2-A546_ao_TileScan_001 (Stage 41 of 49)	00-RdL5RBHsY2NWaESz8iBzMJ
2035.04	um^2	Cell	0.000	1.000	206	8	siRNA-IMPa2-25 PSPC1-A488 IMPa2-A546 DAPI 8C2-siRNA-IMP-a2-a4 V2.00	0	10. siRNA-IMPa2-25 PSPC1-A488 DAPI IMPa2-A546_ao_TileScan_001 (Stage 41 of 49)	00-RdL5RBHsY2NWaESz8iBzMJ
4889.8	um^2	Cell	0.000	1.000	207	0	siRNA-IMPa2-25 PSPC1-A488 IMPa2-A546 DAPI 8C2-siRNA-IMP-a2-a4 V2.00	0	10. siRNA-IMPa2-25 PSPC1-A488 DAPI IMPa2-A546_ap_TileScan_001 (Stage 42 of 49)	00-Bm8DiXdgUuzJnzhQtZUss5
442.15	um^2	Cell	0.000	1.000	208	1	siRNA-IMPa2-25 PSPC1-A488 IMPa2-A546 DAPI 8C2-siRNA-IMP-a2-a4 V2.00	0	10. siRNA-IMPa2-25 PSPC1-A488 DAPI IMPa2-A546_ap_TileScan_001 (Stage 42 of 49)	00-Bm8DiXdgUuzJnzhQtZUss5
543.023	um^2	Cell	0.000	1.000	209	2	siRNA-IMPa2-25 PSPC1-A488 IMPa2-A546 DAPI 8C2-siRNA-IMP-a2-a4 V2.00	0	10. siRNA-IMPa2-25 PSPC1-A488 DAPI IMPa2-A546_ap_TileScan_001 (Stage 42 of 49)	00-Bm8DiXdgUuzJnzhQtZUss5
1236.37	um^2	Cell	0.000	1.000	210	3	siRNA-IMPa2-25 PSPC1-A488 IMPa2-A546 DAPI 8C2-siRNA-IMP-a2-a4 V2.00	0	10. siRNA-IMPa2-25 PSPC1-A488 DAPI IMPa2-A546_ap_TileScan_001 (Stage 42 of 49)	00-Bm8DiXdgUuzJnzhQtZUss5
1502.24	um^2	Cell	0.000	1.000	211	4	siRNA-IMPa2-25 PSPC1-A488 IMPa2-A546 DAPI 8C2-siRNA-IMP-a2-a4 V2.00	0	10. siRNA-IMPa2-25 PSPC1-A488 DAPI IMPa2-A546_ap_TileScan_001 (Stage 42 of 49)	00-Bm8DiXdgUuzJnzhQtZUss5
3206.24	um^2	Cell	0.000	1.000	212	5	siRNA-IMPa2-25 PSPC1-A488 IMPa2-A546 DAPI 8C2-siRNA-IMP-a2-a4 V2.00	0	10. siRNA-IMPa2-25 PSPC1-A488 DAPI IMPa2-A546_ap_TileScan_001 (Stage 42 of 49)	00-Bm8DiXdgUuzJnzhQtZUss5
1758.87	um^2	Cell	0.000	1.000	213	6	siRNA-IMPa2-25 PSPC1-A488 IMPa2-A546 DAPI 8C2-siRNA-IMP-a2-a4 V2.00	0	10. siRNA-IMPa2-25 PSPC1-A488 DAPI IMPa2-A546_ap_TileScan_001 (Stage 42 of 49)	00-Bm8DiXdgUuzJnzhQtZUss5
1711.45	um^2	Cell	0.000	1.000	214	7	siRNA-IMPa2-25 PSPC1-A488 IMPa2-A546 DAPI 8C2-siRNA-IMP-a2-a4 V2.00	0	10. siRNA-IMPa2-25 PSPC1-A488 DAPI IMPa2-A546_ap_TileScan_001 (Stage 42 of 49)	00-Bm8DiXdgUuzJnzhQtZUss5
576.978	um^2	Cell	0.000	1.000	215	8	siRNA-IMPa2-25 PSPC1-A488 IMPa2-A546 DAPI 8C2-siRNA-IMP-a2-a4 V2.00	0	10. siRNA-IMPa2-25 PSPC1-A488 DAPI IMPa2-A546_ap_TileScan_001 (Stage 42 of 49)	00-Bm8DiXdgUuzJnzhQtZUss5
5028.94	um^2	Cell	0.000	1.000	216	9	siRNA-IMPa2-25 PSPC1-A488 IMPa2-A546 DAPI 8C2-siRNA-IMP-a2-a4 V2.00	0	10. siRNA-IMPa2-25 PSPC1-A488 DAPI IMPa2-A546_ap_TileScan_001 (Stage 42 of 49)	00-Bm8DiXdgUuzJnzhQtZUss5
2870.39	um^2	Cell	0.000	1.000	217	10	siRNA-IMPa2-25 PSPC1-A488 IMPa2-A546 DAPI 8C2-siRNA-IMP-a2-a4 V2.00	0	10. siRNA-IMPa2-25 PSPC1-A488 DAPI IMPa2-A546_ap_TileScan_001 (Stage 42 of 49)	00-Bm8DiXdgUuzJnzhQtZUss5
8400.25	um^2	Cell	0.000	1.000	218	11	siRNA-IMPa2-25 PSPC1-A488 IMPa2-A546 DAPI 8C2-siRNA-IMP-a2-a4 V2.00	0	10. siRNA-IMPa2-25 PSPC1-A488 DAPI IMPa2-A546_ap_TileScan_001 (Stage 42 of 49)	00-Bm8DiXdgUuzJnzhQtZUss5
2881.01	um^2	Cell	0.000	1.000	219	0	siRNA-IMPa2-25 PSPC1-A488 IMPa2-A546 DAPI 8C2-siRNA-IMP-a2-a4 V2.00	0	10. siRNA-IMPa2-25 PSPC1-A488 DAPI IMPa2-A546_aq_TileScan_001 (Stage 43 of 49)	00-BKpzX8Vur8WUyUYuRUmCYb
3510.88	um^2	Cell	0.000	1.000	220	1	siRNA-IMPa2-25 PSPC1-A488 IMPa2-A546 DAPI 8C2-siRNA-IMP-a2-a4 V2.00	0	10. siRNA-IMPa2-25 PSPC1-A488 DAPI IMPa2-A546_aq_TileScan_001 (Stage 43 of 49)	00-BKpzX8Vur8WUyUYuRUmCYb
3620.01	um^2	Cell	0.000	1.000	221	2	siRNA-IMPa2-25 PSPC1-A488 IMPa2-A546 DAPI 8C2-siRNA-IMP-a2-a4 V2.00	0	10. siRNA-IMPa2-25 PSPC1-A488 DAPI IMPa2-A546_aq_TileScan_001 (Stage 43 of 49)	00-BKpzX8Vur8WUyUYuRUmCYb
1753.65	um^2	Cell	0.000	1.000	222	3	siRNA-IMPa2-25 PSPC1-A488 IMPa2-A546 DAPI 8C2-siRNA-IMP-a2-a4 V2.00	0	10. siRNA-IMPa2-25 PSPC1-A488 DAPI IMPa2-A546_aq_TileScan_001 (Stage 43 of 49)	00-BKpzX8Vur8WUyUYuRUmCYb
2434.36	um^2	Cell	0.000	1.000	223	4	siRNA-IMPa2-25 PSPC1-A488 IMPa2-A546 DAPI 8C2-siRNA-IMP-a2-a4 V2.00	0	10. siRNA-IMPa2-25 PSPC1-A488 DAPI IMPa2-A546_aq_TileScan_001 (Stage 43 of 49)	00-BKpzX8Vur8WUyUYuRUmCYb
7835.21	um^2	Cell	0.000	1.000	224	5	siRNA-IMPa2-25 PSPC1-A488 IMPa2-A546 DAPI 8C2-siRNA-IMP-a2-a4 V2.00	0	10. siRNA-IMPa2-25 PSPC1-A488 DAPI IMPa2-A546_aq_TileScan_001 (Stage 43 of 49)	00-BKpzX8Vur8WUyUYuRUmCYb
3453.92	um^2	Cell	0.000	1.000	225	6	siRNA-IMPa2-25 PSPC1-A488 IMPa2-A546 DAPI 8C2-siRNA-IMP-a2-a4 V2.00	0	10. siRNA-IMPa2-25 PSPC1-A488 DAPI IMPa2-A546_aq_TileScan_001 (Stage 43 of 49)	00-BKpzX8Vur8WUyUYuRUmCYb
1045.47	um^2	Cell	0.000	1.000	226	7	siRNA-IMPa2-25 PSPC1-A488 IMPa2-A546 DAPI 8C2-siRNA-IMP-a2-a4 V2.00	0	10. siRNA-IMPa2-25 PSPC1-A488 DAPI IMPa2-A546_aq_TileScan_001 (Stage 43 of 49)	00-BKpzX8Vur8WUyUYuRUmCYb
2961.4	um^2	Cell	0.000	1.000	227	8	siRNA-IMPa2-25 PSPC1-A488 IMPa2-A546 DAPI 8C2-siRNA-IMP-a2-a4 V2.00	0	10. siRNA-IMPa2-25 PSPC1-A488 DAPI IMPa2-A546_aq_TileScan_001 (Stage 43 of 49)	00-BKpzX8Vur8WUyUYuRUmCYb
1653.52	um^2	Cell	0.000	1.000	228	0	siRNA-IMPa2-25 PSPC1-A488 IMPa2-A546 DAPI 8C2-siRNA-IMP-a2-a4 V2.00	0	10. siRNA-IMPa2-25 PSPC1-A488 DAPI IMPa2-A546_ar_TileScan_001 (Stage 44 of 49)	00-Rqntk3JV77kqC5jeNCY7kg
2379.18	um^2	Cell	0.000	1.000	229	1	siRNA-IMPa2-25 PSPC1-A488 IMPa2-A546 DAPI 8C2-siRNA-IMP-a2-a4 V2.00	0	10. siRNA-IMPa2-25 PSPC1-A488 DAPI IMPa2-A546_ar_TileScan_001 (Stage 44 of 49)	00-Rqntk3JV77kqC5jeNCY7kg
1791.66	um^2	Cell	0.000	1.000	230	2	siRNA-IMPa2-25 PSPC1-A488 IMPa2-A546 DAPI 8C2-siRNA-IMP-a2-a4 V2.00	0	10. siRNA-IMPa2-25 PSPC1-A488 DAPI IMPa2-A546_ar_TileScan_001 (Stage 44 of 49)	00-Rqntk3JV77kqC5jeNCY7kg
2303.83	um^2	Cell	0.000	1.000	231	3	siRNA-IMPa2-25 PSPC1-A488 IMPa2-A546 DAPI 8C2-siRNA-IMP-a2-a4 V2.00	0	10. siRNA-IMPa2-25 PSPC1-A488 DAPI IMPa2-A546_ar_TileScan_001 (Stage 44 of 49)	00-Rqntk3JV77kqC5jeNCY7kg
2355.96	um^2	Cell	0.000	1.000	232	4	siRNA-IMPa2-25 PSPC1-A488 IMPa2-A546 DAPI 8C2-siRNA-IMP-a2-a4 V2.00	0	10. siRNA-IMPa2-25 PSPC1-A488 DAPI IMPa2-A546_ar_TileScan_001 (Stage 44 of 49)	00-Rqntk3JV77kqC5jeNCY7kg
1254	um^2	Cell	0.000	1.000	233	5	siRNA-IMPa2-25 PSPC1-A488 IMPa2-A546 DAPI 8C2-siRNA-IMP-a2-a4 V2.00	0	10. siRNA-IMPa2-25 PSPC1-A488 DAPI IMPa2-A546_ar_TileScan_001 (Stage 44 of 49)	00-Rqntk3JV77kqC5jeNCY7kg
1468.04	um^2	Cell	0.000	1.000	234	6	siRNA-IMPa2-25 PSPC1-A488 IMPa2-A546 DAPI 8C2-siRNA-IMP-a2-a4 V2.00	0	10. siRNA-IMPa2-25 PSPC1-A488 DAPI IMPa2-A546_ar_TileScan_001 (Stage 44 of 49)	00-Rqntk3JV77kqC5jeNCY7kg
1637.55	um^2	Cell	0.000	1.000	235	7	siRNA-IMPa2-25 PSPC1-A488 IMPa2-A546 DAPI 8C2-siRNA-IMP-a2-a4 V2.00	0	10. siRNA-IMPa2-25 PSPC1-A488 DAPI IMPa2-A546_ar_TileScan_001 (Stage 44 of 49)	00-Rqntk3JV77kqC5jeNCY7kg
2426.2	um^2	Cell	0.000	1.000	236	8	siRNA-IMPa2-25 PSPC1-A488 IMPa2-A546 DAPI 8C2-siRNA-IMP-a2-a4 V2.00	0	10. siRNA-IMPa2-25 PSPC1-A488 DAPI IMPa2-A546_ar_TileScan_001 (Stage 44 of 49)	00-Rqntk3JV77kqC5jeNCY7kg
1954.61	um^2	Cell	0.000	1.000	237	9	siRNA-IMPa2-25 PSPC1-A488 IMPa2-A546 DAPI 8C2-siRNA-IMP-a2-a4 V2.00	0	10. siRNA-IMPa2-25 PSPC1-A488 DAPI IMPa2-A546_ar_TileScan_001 (Stage 44 of 49)	00-Rqntk3JV77kqC5jeNCY7kg
1991.64	um^2	Cell	0.000	1.000	238	10	siRNA-IMPa2-25 PSPC1-A488 IMPa2-A546 DAPI 8C2-siRNA-IMP-a2-a4 V2.00	0	10. siRNA-IMPa2-25 PSPC1-A488 DAPI IMPa2-A546_ar_TileScan_001 (Stage 44 of 49)	00-Rqntk3JV77kqC5jeNCY7kg
1287.7	um^2	Cell	0.000	1.000	239	11	siRNA-IMPa2-25 PSPC1-A488 IMPa2-A546 DAPI 8C2-siRNA-IMP-a2-a4 V2.00	0	10. siRNA-IMPa2-25 PSPC1-A488 DAPI IMPa2-A546_ar_TileScan_001 (Stage 44 of 49)	00-Rqntk3JV77kqC5jeNCY7kg
3431.97	um^2	Cell	0.000	1.000	240	12	siRNA-IMPa2-25 PSPC1-A488 IMPa2-A546 DAPI 8C2-siRNA-IMP-a2-a4 V2.00	0	10. siRNA-IMPa2-25 PSPC1-A488 DAPI IMPa2-A546_ar_TileScan_001 (Stage 44 of 49)	00-Rqntk3JV77kqC5jeNCY7kg
2030.1	um^2	Cell	0.000	1.000	241	13	siRNA-IMPa2-25 PSPC1-A488 IMPa2-A546 DAPI 8C2-siRNA-IMP-a2-a4 V2.00	0	10. siRNA-IMPa2-25 PSPC1-A488 DAPI IMPa2-A546_ar_TileScan_001 (Stage 44 of 49)	00-Rqntk3JV77kqC5jeNCY7kg
6001.84	um^2	Cell	0.000	1.000	242	14	siRNA-IMPa2-25 PSPC1-A488 IMPa2-A546 DAPI 8C2-siRNA-IMP-a2-a4 V2.00	0	10. siRNA-IMPa2-25 PSPC1-A488 DAPI IMPa2-A546_ar_TileScan_001 (Stage 44 of 49)	00-Rqntk3JV77kqC5jeNCY7kg
2646.93	um^2	Cell	0.000	1.000	243	0	siRNA-IMPa2-25 PSPC1-A488 IMPa2-A546 DAPI 8C2-siRNA-IMP-a2-a4 V2.00	0	10. siRNA-IMPa2-25 PSPC1-A488 DAPI IMPa2-A546_as_TileScan_001 (Stage 45 of 49)	00-9Y8iKWWZw7tgL5eSV4hzSG
2774.11	um^2	Cell	0.000	1.000	244	1	siRNA-IMPa2-25 PSPC1-A488 IMPa2-A546 DAPI 8C2-siRNA-IMP-a2-a4 V2.00	0	10. siRNA-IMPa2-25 PSPC1-A488 DAPI IMPa2-A546_as_TileScan_001 (Stage 45 of 49)	00-9Y8iKWWZw7tgL5eSV4hzSG
2735.78	um^2	Cell	0.000	1.000	245	2	siRNA-IMPa2-25 PSPC1-A488 IMPa2-A546 DAPI 8C2-siRNA-IMP-a2-a4 V2.00	0	10. siRNA-IMPa2-25 PSPC1-A488 DAPI IMPa2-A546_as_TileScan_001 (Stage 45 of 49)	00-9Y8iKWWZw7tgL5eSV4hzSG
1214.78	um^2	Cell	0.000	1.000	246	3	siRNA-IMPa2-25 PSPC1-A488 IMPa2-A546 DAPI 8C2-siRNA-IMP-a2-a4 V2.00	0	10. siRNA-IMPa2-25 PSPC1-A488 DAPI IMPa2-A546_as_TileScan_001 (Stage 45 of 49)	00-9Y8iKWWZw7tgL5eSV4hzSG
2415.81	um^2	Cell	0.000	1.000	247	4	siRNA-IMPa2-25 PSPC1-A488 IMPa2-A546 DAPI 8C2-siRNA-IMP-a2-a4 V2.00	0	10. siRNA-IMPa2-25 PSPC1-A488 DAPI IMPa2-A546_as_TileScan_001 (Stage 45 of 49)	00-9Y8iKWWZw7tgL5eSV4hzSG
2043.52	um^2	Cell	0.000	1.000	248	5	siRNA-IMPa2-25 PSPC1-A488 IMPa2-A546 DAPI 8C2-siRNA-IMP-a2-a4 V2.00	0	10. siRNA-IMPa2-25 PSPC1-A488 DAPI IMPa2-A546_as_TileScan_001 (Stage 45 of 49)	00-9Y8iKWWZw7tgL5eSV4hzSG
1284.72	um^2	Cell	0.000	1.000	249	6	siRNA-IMPa2-25 PSPC1-A488 IMPa2-A546 DAPI 8C2-siRNA-IMP-a2-a4 V2.00	0	10. siRNA-IMPa2-25 PSPC1-A488 DAPI IMPa2-A546_as_TileScan_001 (Stage 45 of 49)	00-9Y8iKWWZw7tgL5eSV4hzSG
1628.79	um^2	Cell	0.000	1.000	250	7	siRNA-IMPa2-25 PSPC1-A488 IMPa2-A546 DAPI 8C2-siRNA-IMP-a2-a4 V2.00	0	10. siRNA-IMPa2-25 PSPC1-A488 DAPI IMPa2-A546_as_TileScan_001 (Stage 45 of 49)	00-9Y8iKWWZw7tgL5eSV4hzSG
3518.03	um^2	Cell	0.000	1.000	251	8	siRNA-IMPa2-25 PSPC1-A488 IMPa2-A546 DAPI 8C2-siRNA-IMP-a2-a4 V2.00	0	10. siRNA-IMPa2-25 PSPC1-A488 DAPI IMPa2-A546_as_TileScan_001 (Stage 45 of 49)	00-9Y8iKWWZw7tgL5eSV4hzSG
2018.55	um^2	Cell	0.000	1.000	252	9	siRNA-IMPa2-25 PSPC1-A488 IMPa2-A546 DAPI 8C2-siRNA-IMP-a2-a4 V2.00	0	10. siRNA-IMPa2-25 PSPC1-A488 DAPI IMPa2-A546_as_TileScan_001 (Stage 45 of 49)	00-9Y8iKWWZw7tgL5eSV4hzSG
3745.39	um^2	Cell	0.000	1.000	253	10	siRNA-IMPa2-25 PSPC1-A488 IMPa2-A546 DAPI 8C2-siRNA-IMP-a2-a4 V2.00	0	10. siRNA-IMPa2-25 PSPC1-A488 DAPI IMPa2-A546_as_TileScan_001 (Stage 45 of 49)	00-9Y8iKWWZw7tgL5eSV4hzSG
1887.29	um^2	Cell	0.000	1.000	254	11	siRNA-IMPa2-25 PSPC1-A488 IMPa2-A546 DAPI 8C2-siRNA-IMP-a2-a4 V2.00	0	10. siRNA-IMPa2-25 PSPC1-A488 DAPI IMPa2-A546_as_TileScan_001 (Stage 45 of 49)	00-9Y8iKWWZw7tgL5eSV4hzSG
2580.07	um^2	Cell	0.000	1.000	255	0	siRNA-IMPa2-25 PSPC1-A488 IMPa2-A546 DAPI 8C2-siRNA-IMP-a2-a4 V2.00	0	10. siRNA-IMPa2-25 PSPC1-A488 DAPI IMPa2-A546_at_TileScan_001 (Stage 46 of 49)	00-YYc4akpuarS44xXYDH6go
1943.92	um^2	Cell	0.000	1.000	256	1	siRNA-IMPa2-25 PSPC1-A488 IMPa2-A546 DAPI 8C2-siRNA-IMP-a2-a4 V2.00	0	10. siRNA-IMPa2-25 PSPC1-A488 DAPI IMPa2-A546_at_TileScan_001 (Stage 46 of 49)	00-YYc4akpuarS44xXYDH6go
1942.52	um^2	Cell	0.000	1.000	257	2	siRNA-IMPa2-25 PSPC1-A488 IMPa2-A546 DAPI 8C2-siRNA-IMP-a2-a4 V2.00	0	10. siRNA-IMPa2-25 PSPC1-A488 DAPI IMPa2-A546_at_TileScan_001 (Stage 46 of 49)	00-YYc4akpuarS44xXYDH6go
3129.03	um^2	Cell	0.000	1.000	258	3	siRNA-IMPa2-25 PSPC1-A488 IMPa2-A546 DAPI 8C2-siRNA-IMP-a2-a4 V2.00	0	10. siRNA-IMPa2-25 PSPC1-A488 DAPI IMPa2-A546_at_TileScan_001 (Stage 46 of 49)	00-YYc4akpuarS44xXYDH6go
1616.96	um^2	Cell	0.000	1.000	259	4	siRNA-IMPa2-25 PSPC1-A488 IMPa2-A546 DAPI 8C2-siRNA-IMP-a2-a4 V2.00	0	10. siRNA-IMPa2-25 PSPC1-A488 DAPI IMPa2-A546_at_TileScan_001 (Stage 46 of 49)	00-YYc4akpuarS44xXYDH6go
709.263	um^2	Cell	0.000	1.000	260	0	siRNA-IMPa2-25 PSPC1-A488 IMPa2-A546 DAPI 8C2-siRNA-IMP-a2-a4 V2.00	0	10. siRNA-IMPa2-25 PSPC1-A488 DAPI IMPa2-A546_au_TileScan_001 (Stage 47 of 49)	00-4g9VUqYVqnH4vGR5NgSgdf
2270.61	um^2	Cell	0.000	1.000	261	1	siRNA-IMPa2-25 PSPC1-A488 IMPa2-A546 DAPI 8C2-siRNA-IMP-a2-a4 V2.00	0	10. siRNA-IMPa2-25 PSPC1-A488 DAPI IMPa2-A546_au_TileScan_001 (Stage 47 of 49)	00-4g9VUqYVqnH4vGR5NgSgdf
3170.41	um^2	Cell	0.000	1.000	262	0	siRNA-IMPa2-25 PSPC1-A488 IMPa2-A546 DAPI 8C2-siRNA-IMP-a2-a4 V2.00	0	10. siRNA-IMPa2-25 PSPC1-A488 DAPI IMPa2-A546_av_TileScan_001 (Stage 48 of 49)	00-E7fP5GoLJYEWgP6zG4bg89
4143.22	um^2	Cell	0.000	1.000	263	1	siRNA-IMPa2-25 PSPC1-A488 IMPa2-A546 DAPI 8C2-siRNA-IMP-a2-a4 V2.00	0	10. siRNA-IMPa2-25 PSPC1-A488 DAPI IMPa2-A546_av_TileScan_001 (Stage 48 of 49)	00-E7fP5GoLJYEWgP6zG4bg89
1426.36	um^2	Cell	0.000	1.000	264	2	siRNA-IMPa2-25 PSPC1-A488 IMPa2-A546 DAPI 8C2-siRNA-IMP-a2-a4 V2.00	0	10. siRNA-IMPa2-25 PSPC1-A488 DAPI IMPa2-A546_av_TileScan_001 (Stage 48 of 49)	00-E7fP5GoLJYEWgP6zG4bg89
6102.88	um^2	Cell	0.000	1.000	265	3	siRNA-IMPa2-25 PSPC1-A488 IMPa2-A546 DAPI 8C2-siRNA-IMP-a2-a4 V2.00	0	10. siRNA-IMPa2-25 PSPC1-A488 DAPI IMPa2-A546_av_TileScan_001 (Stage 48 of 49)	00-E7fP5GoLJYEWgP6zG4bg89
3205.69	um^2	Cell	0.000	1.000	266	0	siRNA-IMPa2-25 PSPC1-A488 IMPa2-A546 DAPI 8C2-siRNA-IMP-a2-a4 V2.00	0	10. siRNA-IMPa2-25 PSPC1-A488 DAPI IMPa2-A546_aw_TileScan_001 (Stage 49 of 49)	00-C2srA5qghoN4WHdcDBkaLP
1047.13	um^2	Cell	0.000	1.000	267	1	siRNA-IMPa2-25 PSPC1-A488 IMPa2-A546 DAPI 8C2-siRNA-IMP-a2-a4 V2.00	0	10. siRNA-IMPa2-25 PSPC1-A488 DAPI IMPa2-A546_aw_TileScan_001 (Stage 49 of 49)	00-C2srA5qghoN4WHdcDBkaLP
2781.11	um^2	Cell	0.000	1.000	268	2	siRNA-IMPa2-25 PSPC1-A488 IMPa2-A546 DAPI 8C2-siRNA-IMP-a2-a4 V2.00	0	10. siRNA-IMPa2-25 PSPC1-A488 DAPI IMPa2-A546_aw_TileScan_001 (Stage 49 of 49)	00-C2srA5qghoN4WHdcDBkaLP
1247.11	um^2	Cell	0.000	1.000	269	3	siRNA-IMPa2-25 PSPC1-A488 IMPa2-A546 DAPI 8C2-siRNA-IMP-a2-a4 V2.00	0	10. siRNA-IMPa2-25 PSPC1-A488 DAPI IMPa2-A546_aw_TileScan_001 (Stage 49 of 49)	00-C2srA5qghoN4WHdcDBkaLP
3194.71	um^2	Cell	0.000	1.000	270	4	siRNA-IMPa2-25 PSPC1-A488 IMPa2-A546 DAPI 8C2-siRNA-IMP-a2-a4 V2.00	0	10. siRNA-IMPa2-25 PSPC1-A488 DAPI IMPa2-A546_aw_TileScan_001 (Stage 49 of 49)	00-C2srA5qghoN4WHdcDBkaLP
2182.96	um^2	Cell	0.000	1.000	271	5	siRNA-IMPa2-25 PSPC1-A488 IMPa2-A546 DAPI 8C2-siRNA-IMP-a2-a4 V2.00	0	10. siRNA-IMPa2-25 PSPC1-A488 DAPI IMPa2-A546_aw_TileScan_001 (Stage 49 of 49)	00-C2srA5qghoN4WHdcDBkaLP
1142.56	um^2	Cell	0.000	1.000	272	6	siRNA-IMPa2-25 PSPC1-A488 IMPa2-A546 DAPI 8C2-siRNA-IMP-a2-a4 V2.00	0	10. siRNA-IMPa2-25 PSPC1-A488 DAPI IMPa2-A546_aw_TileScan_001 (Stage 49 of 49)	00-C2srA5qghoN4WHdcDBkaLP
4775.97	um^2	Cell	0.000	1.000	273	7	siRNA-IMPa2-25 PSPC1-A488 IMPa2-A546 DAPI 8C2-siRNA-IMP-a2-a4 V2.00	0	10. siRNA-IMPa2-25 PSPC1-A488 DAPI IMPa2-A546_aw_TileScan_001 (Stage 49 of 49)	00-C2srA5qghoN4WHdcDBkaLP
3533.7	um^2	Cell	0.000	1.000	274	8	siRNA-IMPa2-25 PSPC1-A488 IMPa2-A546 DAPI 8C2-siRNA-IMP-a2-a4 V2.00	0	10. siRNA-IMPa2-25 PSPC1-A488 DAPI IMPa2-A546_aw_TileScan_001 (Stage 49 of 49)	00-C2srA5qghoN4WHdcDBkaLP
4026.35	um^2	Cell	0.000	1.000	275	9	siRNA-IMPa2-25 PSPC1-A488 IMPa2-A546 DAPI 8C2-siRNA-IMP-a2-a4 V2.00	0	10. siRNA-IMPa2-25 PSPC1-A488 DAPI IMPa2-A546_aw_TileScan_001 (Stage 49 of 49)	00-C2srA5qghoN4WHdcDBkaLP
2408.04	um^2	Cell	0.000	1.000	276	10	siRNA-IMPa2-25 PSPC1-A488 IMPa2-A546 DAPI 8C2-siRNA-IMP-a2-a4 V2.00	0	10. siRNA-IMPa2-25 PSPC1-A488 DAPI IMPa2-A546_aw_TileScan_001 (Stage 49 of 49)	00-C2srA5qghoN4WHdcDBkaLP
2365.36	um^2	Cell	0.000	1.000	277	0	siRNA-IMPa2-25 PSPC1-A488 IMPa2-A546 DAPI 8C2-siRNA-IMP-a2-a4 V2.00	0	10. siRNA-IMPa2-25 PSPC1-A488 DAPI IMPa2-A546_b_TileScan_001 (Stage 2 of 49)	00-stYgwWbq4cwGV9NVqrLWdA
2829.24	um^2	Cell	0.000	1.000	278	1	siRNA-IMPa2-25 PSPC1-A488 IMPa2-A546 DAPI 8C2-siRNA-IMP-a2-a4 V2.00	0	10. siRNA-IMPa2-25 PSPC1-A488 DAPI IMPa2-A546_b_TileScan_001 (Stage 2 of 49)	00-stYgwWbq4cwGV9NVqrLWdA
2277.52	um^2	Cell	0.000	1.000	279	2	siRNA-IMPa2-25 PSPC1-A488 IMPa2-A546 DAPI 8C2-siRNA-IMP-a2-a4 V2.00	0	10. siRNA-IMPa2-25 PSPC1-A488 DAPI IMPa2-A546_b_TileScan_001 (Stage 2 of 49)	00-stYgwWbq4cwGV9NVqrLWdA
1814.88	um^2	Cell	0.000	1.000	280	3	siRNA-IMPa2-25 PSPC1-A488 IMPa2-A546 DAPI 8C2-siRNA-IMP-a2-a4 V2.00	0	10. siRNA-IMPa2-25 PSPC1-A488 DAPI IMPa2-A546_b_TileScan_001 (Stage 2 of 49)	00-stYgwWbq4cwGV9NVqrLWdA
1874.05	um^2	Cell	0.000	1.000	281	4	siRNA-IMPa2-25 PSPC1-A488 IMPa2-A546 DAPI 8C2-siRNA-IMP-a2-a4 V2.00	0	10. siRNA-IMPa2-25 PSPC1-A488 DAPI IMPa2-A546_b_TileScan_001 (Stage 2 of 49)	00-stYgwWbq4cwGV9NVqrLWdA
411.258	um^2	Cell	0.000	1.000	282	5	siRNA-IMPa2-25 PSPC1-A488 IMPa2-A546 DAPI 8C2-siRNA-IMP-a2-a4 V2.00	0	10. siRNA-IMPa2-25 PSPC1-A488 DAPI IMPa2-A546_b_TileScan_001 (Stage 2 of 49)	00-stYgwWbq4cwGV9NVqrLWdA
1775.18	um^2	Cell	0.000	1.000	283	6	siRNA-IMPa2-25 PSPC1-A488 IMPa2-A546 DAPI 8C2-siRNA-IMP-a2-a4 V2.00	0	10. siRNA-IMPa2-25 PSPC1-A488 DAPI IMPa2-A546_b_TileScan_001 (Stage 2 of 49)	00-stYgwWbq4cwGV9NVqrLWdA
3855.13	um^2	Cell	0.000	1.000	284	7	siRNA-IMPa2-25 PSPC1-A488 IMPa2-A546 DAPI 8C2-siRNA-IMP-a2-a4 V2.00	0	10. siRNA-IMPa2-25 PSPC1-A488 DAPI IMPa2-A546_b_TileScan_001 (Stage 2 of 49)	00-stYgwWbq4cwGV9NVqrLWdA
2662.93	um^2	Cell	0.000	1.000	285	8	siRNA-IMPa2-25 PSPC1-A488 IMPa2-A546 DAPI 8C2-siRNA-IMP-a2-a4 V2.00	0	10. siRNA-IMPa2-25 PSPC1-A488 DAPI IMPa2-A546_b_TileScan_001 (Stage 2 of 49)	00-stYgwWbq4cwGV9NVqrLWdA
4383.43	um^2	Cell	0.000	1.000	286	9	siRNA-IMPa2-25 PSPC1-A488 IMPa2-A546 DAPI 8C2-siRNA-IMP-a2-a4 V2.00	0	10. siRNA-IMPa2-25 PSPC1-A488 DAPI IMPa2-A546_b_TileScan_001 (Stage 2 of 49)	00-stYgwWbq4cwGV9NVqrLWdA
3092.78	um^2	Cell	0.000	1.000	287	10	siRNA-IMPa2-25 PSPC1-A488 IMPa2-A546 DAPI 8C2-siRNA-IMP-a2-a4 V2.00	0	10. siRNA-IMPa2-25 PSPC1-A488 DAPI IMPa2-A546_b_TileScan_001 (Stage 2 of 49)	00-stYgwWbq4cwGV9NVqrLWdA
2964.19	um^2	Cell	0.000	1.000	288	0	siRNA-IMPa2-25 PSPC1-A488 IMPa2-A546 DAPI 8C2-siRNA-IMP-a2-a4 V2.00	0	10. siRNA-IMPa2-25 PSPC1-A488 DAPI IMPa2-A546_c_TileScan_001 (Stage 3 of 49)	00-jrGEEyZRFd7UHSeBCbCTB6
2994.42	um^2	Cell	0.000	1.000	289	1	siRNA-IMPa2-25 PSPC1-A488 IMPa2-A546 DAPI 8C2-siRNA-IMP-a2-a4 V2.00	0	10. siRNA-IMPa2-25 PSPC1-A488 DAPI IMPa2-A546_c_TileScan_001 (Stage 3 of 49)	00-jrGEEyZRFd7UHSeBCbCTB6
3365.89	um^2	Cell	0.000	1.000	290	2	siRNA-IMPa2-25 PSPC1-A488 IMPa2-A546 DAPI 8C2-siRNA-IMP-a2-a4 V2.00	0	10. siRNA-IMPa2-25 PSPC1-A488 DAPI IMPa2-A546_c_TileScan_001 (Stage 3 of 49)	00-jrGEEyZRFd7UHSeBCbCTB6
1388.05	um^2	Cell	0.000	1.000	291	3	siRNA-IMPa2-25 PSPC1-A488 IMPa2-A546 DAPI 8C2-siRNA-IMP-a2-a4 V2.00	0	10. siRNA-IMPa2-25 PSPC1-A488 DAPI IMPa2-A546_c_TileScan_001 (Stage 3 of 49)	00-jrGEEyZRFd7UHSeBCbCTB6
6683.63	um^2	Cell	0.000	1.000	292	4	siRNA-IMPa2-25 PSPC1-A488 IMPa2-A546 DAPI 8C2-siRNA-IMP-a2-a4 V2.00	0	10. siRNA-IMPa2-25 PSPC1-A488 DAPI IMPa2-A546_c_TileScan_001 (Stage 3 of 49)	00-jrGEEyZRFd7UHSeBCbCTB6
2048.02	um^2	Cell	0.000	1.000	293	5	siRNA-IMPa2-25 PSPC1-A488 IMPa2-A546 DAPI 8C2-siRNA-IMP-a2-a4 V2.00	0	10. siRNA-IMPa2-25 PSPC1-A488 DAPI IMPa2-A546_c_TileScan_001 (Stage 3 of 49)	00-jrGEEyZRFd7UHSeBCbCTB6
1598.19	um^2	Cell	0.000	1.000	294	6	siRNA-IMPa2-25 PSPC1-A488 IMPa2-A546 DAPI 8C2-siRNA-IMP-a2-a4 V2.00	0	10. siRNA-IMPa2-25 PSPC1-A488 DAPI IMPa2-A546_c_TileScan_001 (Stage 3 of 49)	00-jrGEEyZRFd7UHSeBCbCTB6
2210.99	um^2	Cell	0.000	1.000	295	7	siRNA-IMPa2-25 PSPC1-A488 IMPa2-A546 DAPI 8C2-siRNA-IMP-a2-a4 V2.00	0	10. siRNA-IMPa2-25 PSPC1-A488 DAPI IMPa2-A546_c_TileScan_001 (Stage 3 of 49)	00-jrGEEyZRFd7UHSeBCbCTB6
2474.73	um^2	Cell	0.000	1.000	296	8	siRNA-IMPa2-25 PSPC1-A488 IMPa2-A546 DAPI 8C2-siRNA-IMP-a2-a4 V2.00	0	10. siRNA-IMPa2-25 PSPC1-A488 DAPI IMPa2-A546_c_TileScan_001 (Stage 3 of 49)	00-jrGEEyZRFd7UHSeBCbCTB6
2547.06	um^2	Cell	0.000	1.000	297	0	siRNA-IMPa2-25 PSPC1-A488 IMPa2-A546 DAPI 8C2-siRNA-IMP-a2-a4 V2.00	0	10. siRNA-IMPa2-25 PSPC1-A488 DAPI IMPa2-A546_d_TileScan_001 (Stage 4 of 49)	00-sH8fMZo844m7gWy2525eCV
787.935	um^2	Cell	0.000	1.000	298	1	siRNA-IMPa2-25 PSPC1-A488 IMPa2-A546 DAPI 8C2-siRNA-IMP-a2-a4 V2.00	0	10. siRNA-IMPa2-25 PSPC1-A488 DAPI IMPa2-A546_d_TileScan_001 (Stage 4 of 49)	00-sH8fMZo844m7gWy2525eCV
1281.69	um^2	Cell	0.000	1.000	299	2	siRNA-IMPa2-25 PSPC1-A488 IMPa2-A546 DAPI 8C2-siRNA-IMP-a2-a4 V2.00	0	10. siRNA-IMPa2-25 PSPC1-A488 DAPI IMPa2-A546_d_TileScan_001 (Stage 4 of 49)	00-sH8fMZo844m7gWy2525eCV
2118.16	um^2	Cell	0.000	1.000	300	3	siRNA-IMPa2-25 PSPC1-A488 IMPa2-A546 DAPI 8C2-siRNA-IMP-a2-a4 V2.00	0	10. siRNA-IMPa2-25 PSPC1-A488 DAPI IMPa2-A546_d_TileScan_001 (Stage 4 of 49)	00-sH8fMZo844m7gWy2525eCV
1817.45	um^2	Cell	0.000	1.000	301	4	siRNA-IMPa2-25 PSPC1-A488 IMPa2-A546 DAPI 8C2-siRNA-IMP-a2-a4 V2.00	0	10. siRNA-IMPa2-25 PSPC1-A488 DAPI IMPa2-A546_d_TileScan_001 (Stage 4 of 49)	00-sH8fMZo844m7gWy2525eCV
1729.71	um^2	Cell	0.000	1.000	302	5	siRNA-IMPa2-25 PSPC1-A488 IMPa2-A546 DAPI 8C2-siRNA-IMP-a2-a4 V2.00	0	10. siRNA-IMPa2-25 PSPC1-A488 DAPI IMPa2-A546_d_TileScan_001 (Stage 4 of 49)	00-sH8fMZo844m7gWy2525eCV
1694.56	um^2	Cell	0.000	1.000	303	6	siRNA-IMPa2-25 PSPC1-A488 IMPa2-A546 DAPI 8C2-siRNA-IMP-a2-a4 V2.00	0	10. siRNA-IMPa2-25 PSPC1-A488 DAPI IMPa2-A546_d_TileScan_001 (Stage 4 of 49)	00-sH8fMZo844m7gWy2525eCV
485.041	um^2	Cell	0.000	1.000	304	0	siRNA-IMPa2-25 PSPC1-A488 IMPa2-A546 DAPI 8C2-siRNA-IMP-a2-a4 V2.00	0	10. siRNA-IMPa2-25 PSPC1-A488 DAPI IMPa2-A546_f_TileScan_001 (Stage 6 of 49)	00-eMtPFryyX7iUeewKtbi6Ng
431.241	um^2	Cell	0.000	1.000	305	1	siRNA-IMPa2-25 PSPC1-A488 IMPa2-A546 DAPI 8C2-siRNA-IMP-a2-a4 V2.00	0	10. siRNA-IMPa2-25 PSPC1-A488 DAPI IMPa2-A546_f_TileScan_001 (Stage 6 of 49)	00-eMtPFryyX7iUeewKtbi6Ng
5117.57	um^2	Cell	0.000	1.000	306	2	siRNA-IMPa2-25 PSPC1-A488 IMPa2-A546 DAPI 8C2-siRNA-IMP-a2-a4 V2.00	0	10. siRNA-IMPa2-25 PSPC1-A488 DAPI IMPa2-A546_f_TileScan_001 (Stage 6 of 49)	00-eMtPFryyX7iUeewKtbi6Ng
1157.4	um^2	Cell	0.000	1.000	307	3	siRNA-IMPa2-25 PSPC1-A488 IMPa2-A546 DAPI 8C2-siRNA-IMP-a2-a4 V2.00	0	10. siRNA-IMPa2-25 PSPC1-A488 DAPI IMPa2-A546_f_TileScan_001 (Stage 6 of 49)	00-eMtPFryyX7iUeewKtbi6Ng
1154.38	um^2	Cell	0.000	1.000	308	4	siRNA-IMPa2-25 PSPC1-A488 IMPa2-A546 DAPI 8C2-siRNA-IMP-a2-a4 V2.00	0	10. siRNA-IMPa2-25 PSPC1-A488 DAPI IMPa2-A546_f_TileScan_001 (Stage 6 of 49)	00-eMtPFryyX7iUeewKtbi6Ng
1104.21	um^2	Cell	0.000	1.000	309	5	siRNA-IMPa2-25 PSPC1-A488 IMPa2-A546 DAPI 8C2-siRNA-IMP-a2-a4 V2.00	0	10. siRNA-IMPa2-25 PSPC1-A488 DAPI IMPa2-A546_f_TileScan_001 (Stage 6 of 49)	00-eMtPFryyX7iUeewKtbi6Ng
1803.08	um^2	Cell	0.000	1.000	310	6	siRNA-IMPa2-25 PSPC1-A488 IMPa2-A546 DAPI 8C2-siRNA-IMP-a2-a4 V2.00	0	10. siRNA-IMPa2-25 PSPC1-A488 DAPI IMPa2-A546_f_TileScan_001 (Stage 6 of 49)	00-eMtPFryyX7iUeewKtbi6Ng
2646.92	um^2	Cell	0.000	1.000	311	7	siRNA-IMPa2-25 PSPC1-A488 IMPa2-A546 DAPI 8C2-siRNA-IMP-a2-a4 V2.00	0	10. siRNA-IMPa2-25 PSPC1-A488 DAPI IMPa2-A546_f_TileScan_001 (Stage 6 of 49)	00-eMtPFryyX7iUeewKtbi6Ng
3936.94	um^2	Cell	0.000	1.000	312	8	siRNA-IMPa2-25 PSPC1-A488 IMPa2-A546 DAPI 8C2-siRNA-IMP-a2-a4 V2.00	0	10. siRNA-IMPa2-25 PSPC1-A488 DAPI IMPa2-A546_f_TileScan_001 (Stage 6 of 49)	00-eMtPFryyX7iUeewKtbi6Ng
2370.52	um^2	Cell	0.000	1.000	313	0	siRNA-IMPa2-25 PSPC1-A488 IMPa2-A546 DAPI 8C2-siRNA-IMP-a2-a4 V2.00	0	10. siRNA-IMPa2-25 PSPC1-A488 DAPI IMPa2-A546_g_TileScan_001 (Stage 7 of 49)	00-S36eEhYvJJ7QMyQZjUTMMh
1487.87	um^2	Cell	0.000	1.000	314	1	siRNA-IMPa2-25 PSPC1-A488 IMPa2-A546 DAPI 8C2-siRNA-IMP-a2-a4 V2.00	0	10. siRNA-IMPa2-25 PSPC1-A488 DAPI IMPa2-A546_g_TileScan_001 (Stage 7 of 49)	00-S36eEhYvJJ7QMyQZjUTMMh
1697.88	um^2	Cell	0.000	1.000	315	2	siRNA-IMPa2-25 PSPC1-A488 IMPa2-A546 DAPI 8C2-siRNA-IMP-a2-a4 V2.00	0	10. siRNA-IMPa2-25 PSPC1-A488 DAPI IMPa2-A546_g_TileScan_001 (Stage 7 of 49)	00-S36eEhYvJJ7QMyQZjUTMMh
1526.7	um^2	Cell	0.000	1.000	316	3	siRNA-IMPa2-25 PSPC1-A488 IMPa2-A546 DAPI 8C2-siRNA-IMP-a2-a4 V2.00	0	10. siRNA-IMPa2-25 PSPC1-A488 DAPI IMPa2-A546_g_TileScan_001 (Stage 7 of 49)	00-S36eEhYvJJ7QMyQZjUTMMh
2578.44	um^2	Cell	0.000	1.000	317	4	siRNA-IMPa2-25 PSPC1-A488 IMPa2-A546 DAPI 8C2-siRNA-IMP-a2-a4 V2.00	0	10. siRNA-IMPa2-25 PSPC1-A488 DAPI IMPa2-A546_g_TileScan_001 (Stage 7 of 49)	00-S36eEhYvJJ7QMyQZjUTMMh
1673.4	um^2	Cell	0.000	1.000	318	5	siRNA-IMPa2-25 PSPC1-A488 IMPa2-A546 DAPI 8C2-siRNA-IMP-a2-a4 V2.00	0	10. siRNA-IMPa2-25 PSPC1-A488 DAPI IMPa2-A546_g_TileScan_001 (Stage 7 of 49)	00-S36eEhYvJJ7QMyQZjUTMMh
11892.1	um^2	Cell	0.000	1.000	319	6	siRNA-IMPa2-25 PSPC1-A488 IMPa2-A546 DAPI 8C2-siRNA-IMP-a2-a4 V2.00	0	10. siRNA-IMPa2-25 PSPC1-A488 DAPI IMPa2-A546_g_TileScan_001 (Stage 7 of 49)	00-S36eEhYvJJ7QMyQZjUTMMh
2956.37	um^2	Cell	0.000	1.000	320	0	siRNA-IMPa2-25 PSPC1-A488 IMPa2-A546 DAPI 8C2-siRNA-IMP-a2-a4 V2.00	0	10. siRNA-IMPa2-25 PSPC1-A488 DAPI IMPa2-A546_h_TileScan_001 (Stage 8 of 49)	00-5yCm9MvVY9UevPKBTqmcEe
2548.04	um^2	Cell	0.000	1.000	321	1	siRNA-IMPa2-25 PSPC1-A488 IMPa2-A546 DAPI 8C2-siRNA-IMP-a2-a4 V2.00	0	10. siRNA-IMPa2-25 PSPC1-A488 DAPI IMPa2-A546_h_TileScan_001 (Stage 8 of 49)	00-5yCm9MvVY9UevPKBTqmcEe
1610.28	um^2	Cell	0.000	1.000	322	2	siRNA-IMPa2-25 PSPC1-A488 IMPa2-A546 DAPI 8C2-siRNA-IMP-a2-a4 V2.00	0	10. siRNA-IMPa2-25 PSPC1-A488 DAPI IMPa2-A546_h_TileScan_001 (Stage 8 of 49)	00-5yCm9MvVY9UevPKBTqmcEe
2109.69	um^2	Cell	0.000	1.000	323	3	siRNA-IMPa2-25 PSPC1-A488 IMPa2-A546 DAPI 8C2-siRNA-IMP-a2-a4 V2.00	0	10. siRNA-IMPa2-25 PSPC1-A488 DAPI IMPa2-A546_h_TileScan_001 (Stage 8 of 49)	00-5yCm9MvVY9UevPKBTqmcEe
3055.73	um^2	Cell	0.000	1.000	324	4	siRNA-IMPa2-25 PSPC1-A488 IMPa2-A546 DAPI 8C2-siRNA-IMP-a2-a4 V2.00	0	10. siRNA-IMPa2-25 PSPC1-A488 DAPI IMPa2-A546_h_TileScan_001 (Stage 8 of 49)	00-5yCm9MvVY9UevPKBTqmcEe
1050.46	um^2	Cell	0.000	1.000	325	5	siRNA-IMPa2-25 PSPC1-A488 IMPa2-A546 DAPI 8C2-siRNA-IMP-a2-a4 V2.00	0	10. siRNA-IMPa2-25 PSPC1-A488 DAPI IMPa2-A546_h_TileScan_001 (Stage 8 of 49)	00-5yCm9MvVY9UevPKBTqmcEe
4874.85	um^2	Cell	0.000	1.000	326	6	siRNA-IMPa2-25 PSPC1-A488 IMPa2-A546 DAPI 8C2-siRNA-IMP-a2-a4 V2.00	0	10. siRNA-IMPa2-25 PSPC1-A488 DAPI IMPa2-A546_h_TileScan_001 (Stage 8 of 49)	00-5yCm9MvVY9UevPKBTqmcEe
2450.78	um^2	Cell	0.000	1.000	327	7	siRNA-IMPa2-25 PSPC1-A488 IMPa2-A546 DAPI 8C2-siRNA-IMP-a2-a4 V2.00	0	10. siRNA-IMPa2-25 PSPC1-A488 DAPI IMPa2-A546_h_TileScan_001 (Stage 8 of 49)	00-5yCm9MvVY9UevPKBTqmcEe
5837.19	um^2	Cell	0.000	1.000	328	8	siRNA-IMPa2-25 PSPC1-A488 IMPa2-A546 DAPI 8C2-siRNA-IMP-a2-a4 V2.00	0	10. siRNA-IMPa2-25 PSPC1-A488 DAPI IMPa2-A546_h_TileScan_001 (Stage 8 of 49)	00-5yCm9MvVY9UevPKBTqmcEe
3167.78	um^2	Cell	0.000	1.000	329	9	siRNA-IMPa2-25 PSPC1-A488 IMPa2-A546 DAPI 8C2-siRNA-IMP-a2-a4 V2.00	0	10. siRNA-IMPa2-25 PSPC1-A488 DAPI IMPa2-A546_h_TileScan_001 (Stage 8 of 49)	00-5yCm9MvVY9UevPKBTqmcEe
2202.2	um^2	Cell	0.000	1.000	330	10	siRNA-IMPa2-25 PSPC1-A488 IMPa2-A546 DAPI 8C2-siRNA-IMP-a2-a4 V2.00	0	10. siRNA-IMPa2-25 PSPC1-A488 DAPI IMPa2-A546_h_TileScan_001 (Stage 8 of 49)	00-5yCm9MvVY9UevPKBTqmcEe
1035.41	um^2	Cell	0.000	1.000	331	0	siRNA-IMPa2-25 PSPC1-A488 IMPa2-A546 DAPI 8C2-siRNA-IMP-a2-a4 V2.00	0	10. siRNA-IMPa2-25 PSPC1-A488 DAPI IMPa2-A546_i_TileScan_001 (Stage 9 of 49)	00-b9KieFAS44bBGqbBBK9NZW
2164.3	um^2	Cell	0.000	1.000	332	1	siRNA-IMPa2-25 PSPC1-A488 IMPa2-A546 DAPI 8C2-siRNA-IMP-a2-a4 V2.00	0	10. siRNA-IMPa2-25 PSPC1-A488 DAPI IMPa2-A546_i_TileScan_001 (Stage 9 of 49)	00-b9KieFAS44bBGqbBBK9NZW
2578.71	um^2	Cell	0.000	1.000	333	2	siRNA-IMPa2-25 PSPC1-A488 IMPa2-A546 DAPI 8C2-siRNA-IMP-a2-a4 V2.00	0	10. siRNA-IMPa2-25 PSPC1-A488 DAPI IMPa2-A546_i_TileScan_001 (Stage 9 of 49)	00-b9KieFAS44bBGqbBBK9NZW
3318.66	um^2	Cell	0.000	1.000	334	3	siRNA-IMPa2-25 PSPC1-A488 IMPa2-A546 DAPI 8C2-siRNA-IMP-a2-a4 V2.00	0	10. siRNA-IMPa2-25 PSPC1-A488 DAPI IMPa2-A546_i_TileScan_001 (Stage 9 of 49)	00-b9KieFAS44bBGqbBBK9NZW
1707.95	um^2	Cell	0.000	1.000	335	4	siRNA-IMPa2-25 PSPC1-A488 IMPa2-A546 DAPI 8C2-siRNA-IMP-a2-a4 V2.00	0	10. siRNA-IMPa2-25 PSPC1-A488 DAPI IMPa2-A546_i_TileScan_001 (Stage 9 of 49)	00-b9KieFAS44bBGqbBBK9NZW
4842.01	um^2	Cell	0.000	1.000	336	5	siRNA-IMPa2-25 PSPC1-A488 IMPa2-A546 DAPI 8C2-siRNA-IMP-a2-a4 V2.00	0	10. siRNA-IMPa2-25 PSPC1-A488 DAPI IMPa2-A546_i_TileScan_001 (Stage 9 of 49)	00-b9KieFAS44bBGqbBBK9NZW
1561.87	um^2	Cell	0.000	1.000	337	6	siRNA-IMPa2-25 PSPC1-A488 IMPa2-A546 DAPI 8C2-siRNA-IMP-a2-a4 V2.00	0	10. siRNA-IMPa2-25 PSPC1-A488 DAPI IMPa2-A546_i_TileScan_001 (Stage 9 of 49)	00-b9KieFAS44bBGqbBBK9NZW
1548.08	um^2	Cell	0.000	1.000	338	7	siRNA-IMPa2-25 PSPC1-A488 IMPa2-A546 DAPI 8C2-siRNA-IMP-a2-a4 V2.00	0	10. siRNA-IMPa2-25 PSPC1-A488 DAPI IMPa2-A546_i_TileScan_001 (Stage 9 of 49)	00-b9KieFAS44bBGqbBBK9NZW
1877.38	um^2	Cell	0.000	1.000	339	8	siRNA-IMPa2-25 PSPC1-A488 IMPa2-A546 DAPI 8C2-siRNA-IMP-a2-a4 V2.00	0	10. siRNA-IMPa2-25 PSPC1-A488 DAPI IMPa2-A546_i_TileScan_001 (Stage 9 of 49)	00-b9KieFAS44bBGqbBBK9NZW
1394.9	um^2	Cell	0.000	1.000	340	9	siRNA-IMPa2-25 PSPC1-A488 IMPa2-A546 DAPI 8C2-siRNA-IMP-a2-a4 V2.00	0	10. siRNA-IMPa2-25 PSPC1-A488 DAPI IMPa2-A546_i_TileScan_001 (Stage 9 of 49)	00-b9KieFAS44bBGqbBBK9NZW
961.699	um^2	Cell	0.000	1.000	341	10	siRNA-IMPa2-25 PSPC1-A488 IMPa2-A546 DAPI 8C2-siRNA-IMP-a2-a4 V2.00	0	10. siRNA-IMPa2-25 PSPC1-A488 DAPI IMPa2-A546_i_TileScan_001 (Stage 9 of 49)	00-b9KieFAS44bBGqbBBK9NZW
1493.1	um^2	Cell	0.000	1.000	342	11	siRNA-IMPa2-25 PSPC1-A488 IMPa2-A546 DAPI 8C2-siRNA-IMP-a2-a4 V2.00	0	10. siRNA-IMPa2-25 PSPC1-A488 DAPI IMPa2-A546_i_TileScan_001 (Stage 9 of 49)	00-b9KieFAS44bBGqbBBK9NZW
1492.11	um^2	Cell	0.000	1.000	343	12	siRNA-IMPa2-25 PSPC1-A488 IMPa2-A546 DAPI 8C2-siRNA-IMP-a2-a4 V2.00	0	10. siRNA-IMPa2-25 PSPC1-A488 DAPI IMPa2-A546_i_TileScan_001 (Stage 9 of 49)	00-b9KieFAS44bBGqbBBK9NZW
4351.88	um^2	Cell	0.000	1.000	344	13	siRNA-IMPa2-25 PSPC1-A488 IMPa2-A546 DAPI 8C2-siRNA-IMP-a2-a4 V2.00	0	10. siRNA-IMPa2-25 PSPC1-A488 DAPI IMPa2-A546_i_TileScan_001 (Stage 9 of 49)	00-b9KieFAS44bBGqbBBK9NZW
1690.84	um^2	Cell	0.000	1.000	345	14	siRNA-IMPa2-25 PSPC1-A488 IMPa2-A546 DAPI 8C2-siRNA-IMP-a2-a4 V2.00	0	10. siRNA-IMPa2-25 PSPC1-A488 DAPI IMPa2-A546_i_TileScan_001 (Stage 9 of 49)	00-b9KieFAS44bBGqbBBK9NZW
1665.89	um^2	Cell	0.000	1.000	346	15	siRNA-IMPa2-25 PSPC1-A488 IMPa2-A546 DAPI 8C2-siRNA-IMP-a2-a4 V2.00	0	10. siRNA-IMPa2-25 PSPC1-A488 DAPI IMPa2-A546_i_TileScan_001 (Stage 9 of 49)	00-b9KieFAS44bBGqbBBK9NZW
2898.52	um^2	Cell	0.000	1.000	347	0	siRNA-IMPa2-25 PSPC1-A488 IMPa2-A546 DAPI 8C2-siRNA-IMP-a2-a4 V2.00	0	10. siRNA-IMPa2-25 PSPC1-A488 DAPI IMPa2-A546_j_TileScan_001 (Stage 10 of 49)	00-GoYuohx8uzN3bfpCRXc7Wa
1657.9	um^2	Cell	0.000	1.000	348	1	siRNA-IMPa2-25 PSPC1-A488 IMPa2-A546 DAPI 8C2-siRNA-IMP-a2-a4 V2.00	0	10. siRNA-IMPa2-25 PSPC1-A488 DAPI IMPa2-A546_j_TileScan_001 (Stage 10 of 49)	00-GoYuohx8uzN3bfpCRXc7Wa
2054.92	um^2	Cell	0.000	1.000	349	2	siRNA-IMPa2-25 PSPC1-A488 IMPa2-A546 DAPI 8C2-siRNA-IMP-a2-a4 V2.00	0	10. siRNA-IMPa2-25 PSPC1-A488 DAPI IMPa2-A546_j_TileScan_001 (Stage 10 of 49)	00-GoYuohx8uzN3bfpCRXc7Wa
1756.11	um^2	Cell	0.000	1.000	350	3	siRNA-IMPa2-25 PSPC1-A488 IMPa2-A546 DAPI 8C2-siRNA-IMP-a2-a4 V2.00	0	10. siRNA-IMPa2-25 PSPC1-A488 DAPI IMPa2-A546_j_TileScan_001 (Stage 10 of 49)	00-GoYuohx8uzN3bfpCRXc7Wa
2223.75	um^2	Cell	0.000	1.000	351	4	siRNA-IMPa2-25 PSPC1-A488 IMPa2-A546 DAPI 8C2-siRNA-IMP-a2-a4 V2.00	0	10. siRNA-IMPa2-25 PSPC1-A488 DAPI IMPa2-A546_j_TileScan_001 (Stage 10 of 49)	00-GoYuohx8uzN3bfpCRXc7Wa
1352.69	um^2	Cell	0.000	1.000	352	5	siRNA-IMPa2-25 PSPC1-A488 IMPa2-A546 DAPI 8C2-siRNA-IMP-a2-a4 V2.00	0	10. siRNA-IMPa2-25 PSPC1-A488 DAPI IMPa2-A546_j_TileScan_001 (Stage 10 of 49)	00-GoYuohx8uzN3bfpCRXc7Wa
1687.27	um^2	Cell	0.000	1.000	353	6	siRNA-IMPa2-25 PSPC1-A488 IMPa2-A546 DAPI 8C2-siRNA-IMP-a2-a4 V2.00	0	10. siRNA-IMPa2-25 PSPC1-A488 DAPI IMPa2-A546_j_TileScan_001 (Stage 10 of 49)	00-GoYuohx8uzN3bfpCRXc7Wa
1424	um^2	Cell	0.000	1.000	354	7	siRNA-IMPa2-25 PSPC1-A488 IMPa2-A546 DAPI 8C2-siRNA-IMP-a2-a4 V2.00	0	10. siRNA-IMPa2-25 PSPC1-A488 DAPI IMPa2-A546_j_TileScan_001 (Stage 10 of 49)	00-GoYuohx8uzN3bfpCRXc7Wa
1761.67	um^2	Cell	0.000	1.000	355	8	siRNA-IMPa2-25 PSPC1-A488 IMPa2-A546 DAPI 8C2-siRNA-IMP-a2-a4 V2.00	0	10. siRNA-IMPa2-25 PSPC1-A488 DAPI IMPa2-A546_j_TileScan_001 (Stage 10 of 49)	00-GoYuohx8uzN3bfpCRXc7Wa
974.615	um^2	Cell	0.000	1.000	356	9	siRNA-IMPa2-25 PSPC1-A488 IMPa2-A546 DAPI 8C2-siRNA-IMP-a2-a4 V2.00	0	10. siRNA-IMPa2-25 PSPC1-A488 DAPI IMPa2-A546_j_TileScan_001 (Stage 10 of 49)	00-GoYuohx8uzN3bfpCRXc7Wa
757.201	um^2	Cell	0.000	1.000	357	10	siRNA-IMPa2-25 PSPC1-A488 IMPa2-A546 DAPI 8C2-siRNA-IMP-a2-a4 V2.00	0	10. siRNA-IMPa2-25 PSPC1-A488 DAPI IMPa2-A546_j_TileScan_001 (Stage 10 of 49)	00-GoYuohx8uzN3bfpCRXc7Wa
3332.45	um^2	Cell	0.000	1.000	358	11	siRNA-IMPa2-25 PSPC1-A488 IMPa2-A546 DAPI 8C2-siRNA-IMP-a2-a4 V2.00	0	10. siRNA-IMPa2-25 PSPC1-A488 DAPI IMPa2-A546_j_TileScan_001 (Stage 10 of 49)	00-GoYuohx8uzN3bfpCRXc7Wa
2339.77	um^2	Cell	0.000	1.000	359	12	siRNA-IMPa2-25 PSPC1-A488 IMPa2-A546 DAPI 8C2-siRNA-IMP-a2-a4 V2.00	0	10. siRNA-IMPa2-25 PSPC1-A488 DAPI IMPa2-A546_j_TileScan_001 (Stage 10 of 49)	00-GoYuohx8uzN3bfpCRXc7Wa
1599.33	um^2	Cell	0.000	1.000	360	0	siRNA-IMPa2-25 PSPC1-A488 IMPa2-A546 DAPI 8C2-siRNA-IMP-a2-a4 V2.00	0	10. siRNA-IMPa2-25 PSPC1-A488 DAPI IMPa2-A546_k_TileScan_001 (Stage 11 of 49)	00-4bft6mSQ2kmV4bRVRovkQY
3008.78	um^2	Cell	0.000	1.000	361	1	siRNA-IMPa2-25 PSPC1-A488 IMPa2-A546 DAPI 8C2-siRNA-IMP-a2-a4 V2.00	0	10. siRNA-IMPa2-25 PSPC1-A488 DAPI IMPa2-A546_k_TileScan_001 (Stage 11 of 49)	00-4bft6mSQ2kmV4bRVRovkQY
2576.08	um^2	Cell	0.000	1.000	362	2	siRNA-IMPa2-25 PSPC1-A488 IMPa2-A546 DAPI 8C2-siRNA-IMP-a2-a4 V2.00	0	10. siRNA-IMPa2-25 PSPC1-A488 DAPI IMPa2-A546_k_TileScan_001 (Stage 11 of 49)	00-4bft6mSQ2kmV4bRVRovkQY
2121.65	um^2	Cell	0.000	1.000	363	3	siRNA-IMPa2-25 PSPC1-A488 IMPa2-A546 DAPI 8C2-siRNA-IMP-a2-a4 V2.00	0	10. siRNA-IMPa2-25 PSPC1-A488 DAPI IMPa2-A546_k_TileScan_001 (Stage 11 of 49)	00-4bft6mSQ2kmV4bRVRovkQY
553.991	um^2	Cell	0.000	1.000	364	4	siRNA-IMPa2-25 PSPC1-A488 IMPa2-A546 DAPI 8C2-siRNA-IMP-a2-a4 V2.00	0	10. siRNA-IMPa2-25 PSPC1-A488 DAPI IMPa2-A546_k_TileScan_001 (Stage 11 of 49)	00-4bft6mSQ2kmV4bRVRovkQY
2217.98	um^2	Cell	0.000	1.000	365	5	siRNA-IMPa2-25 PSPC1-A488 IMPa2-A546 DAPI 8C2-siRNA-IMP-a2-a4 V2.00	0	10. siRNA-IMPa2-25 PSPC1-A488 DAPI IMPa2-A546_k_TileScan_001 (Stage 11 of 49)	00-4bft6mSQ2kmV4bRVRovkQY
6132.27	um^2	Cell	0.000	1.000	366	6	siRNA-IMPa2-25 PSPC1-A488 IMPa2-A546 DAPI 8C2-siRNA-IMP-a2-a4 V2.00	0	10. siRNA-IMPa2-25 PSPC1-A488 DAPI IMPa2-A546_k_TileScan_001 (Stage 11 of 49)	00-4bft6mSQ2kmV4bRVRovkQY
5887.57	um^2	Cell	0.000	1.000	367	7	siRNA-IMPa2-25 PSPC1-A488 IMPa2-A546 DAPI 8C2-siRNA-IMP-a2-a4 V2.00	0	10. siRNA-IMPa2-25 PSPC1-A488 DAPI IMPa2-A546_k_TileScan_001 (Stage 11 of 49)	00-4bft6mSQ2kmV4bRVRovkQY
1602.34	um^2	Cell	0.000	1.000	368	8	siRNA-IMPa2-25 PSPC1-A488 IMPa2-A546 DAPI 8C2-siRNA-IMP-a2-a4 V2.00	0	10. siRNA-IMPa2-25 PSPC1-A488 DAPI IMPa2-A546_k_TileScan_001 (Stage 11 of 49)	00-4bft6mSQ2kmV4bRVRovkQY
2738.93	um^2	Cell	0.000	1.000	369	0	siRNA-IMPa2-25 PSPC1-A488 IMPa2-A546 DAPI 8C2-siRNA-IMP-a2-a4 V2.00	0	10. siRNA-IMPa2-25 PSPC1-A488 DAPI IMPa2-A546_l_TileScan_001 (Stage 12 of 49)	00-u8PWkx6FLzruf7nzPuqzWh
1431.09	um^2	Cell	0.000	1.000	370	1	siRNA-IMPa2-25 PSPC1-A488 IMPa2-A546 DAPI 8C2-siRNA-IMP-a2-a4 V2.00	0	10. siRNA-IMPa2-25 PSPC1-A488 DAPI IMPa2-A546_l_TileScan_001 (Stage 12 of 49)	00-u8PWkx6FLzruf7nzPuqzWh
3850.27	um^2	Cell	0.000	1.000	371	2	siRNA-IMPa2-25 PSPC1-A488 IMPa2-A546 DAPI 8C2-siRNA-IMP-a2-a4 V2.00	0	10. siRNA-IMPa2-25 PSPC1-A488 DAPI IMPa2-A546_l_TileScan_001 (Stage 12 of 49)	00-u8PWkx6FLzruf7nzPuqzWh
1893.65	um^2	Cell	0.000	1.000	372	3	siRNA-IMPa2-25 PSPC1-A488 IMPa2-A546 DAPI 8C2-siRNA-IMP-a2-a4 V2.00	0	10. siRNA-IMPa2-25 PSPC1-A488 DAPI IMPa2-A546_l_TileScan_001 (Stage 12 of 49)	00-u8PWkx6FLzruf7nzPuqzWh
3597.24	um^2	Cell	0.000	1.000	373	4	siRNA-IMPa2-25 PSPC1-A488 IMPa2-A546 DAPI 8C2-siRNA-IMP-a2-a4 V2.00	0	10. siRNA-IMPa2-25 PSPC1-A488 DAPI IMPa2-A546_l_TileScan_001 (Stage 12 of 49)	00-u8PWkx6FLzruf7nzPuqzWh
4869.98	um^2	Cell	0.000	1.000	374	5	siRNA-IMPa2-25 PSPC1-A488 IMPa2-A546 DAPI 8C2-siRNA-IMP-a2-a4 V2.00	0	10. siRNA-IMPa2-25 PSPC1-A488 DAPI IMPa2-A546_l_TileScan_001 (Stage 12 of 49)	00-u8PWkx6FLzruf7nzPuqzWh
1619.69	um^2	Cell	0.000	1.000	375	6	siRNA-IMPa2-25 PSPC1-A488 IMPa2-A546 DAPI 8C2-siRNA-IMP-a2-a4 V2.00	0	10. siRNA-IMPa2-25 PSPC1-A488 DAPI IMPa2-A546_l_TileScan_001 (Stage 12 of 49)	00-u8PWkx6FLzruf7nzPuqzWh
2196.79	um^2	Cell	0.000	1.000	376	7	siRNA-IMPa2-25 PSPC1-A488 IMPa2-A546 DAPI 8C2-siRNA-IMP-a2-a4 V2.00	0	10. siRNA-IMPa2-25 PSPC1-A488 DAPI IMPa2-A546_l_TileScan_001 (Stage 12 of 49)	00-u8PWkx6FLzruf7nzPuqzWh
2830.1	um^2	Cell	0.000	1.000	377	8	siRNA-IMPa2-25 PSPC1-A488 IMPa2-A546 DAPI 8C2-siRNA-IMP-a2-a4 V2.00	0	10. siRNA-IMPa2-25 PSPC1-A488 DAPI IMPa2-A546_l_TileScan_001 (Stage 12 of 49)	00-u8PWkx6FLzruf7nzPuqzWh
3342.26	um^2	Cell	0.000	1.000	378	9	siRNA-IMPa2-25 PSPC1-A488 IMPa2-A546 DAPI 8C2-siRNA-IMP-a2-a4 V2.00	0	10. siRNA-IMPa2-25 PSPC1-A488 DAPI IMPa2-A546_l_TileScan_001 (Stage 12 of 49)	00-u8PWkx6FLzruf7nzPuqzWh
1009.61	um^2	Cell	0.000	1.000	379	10	siRNA-IMPa2-25 PSPC1-A488 IMPa2-A546 DAPI 8C2-siRNA-IMP-a2-a4 V2.00	0	10. siRNA-IMPa2-25 PSPC1-A488 DAPI IMPa2-A546_l_TileScan_001 (Stage 12 of 49)	00-u8PWkx6FLzruf7nzPuqzWh
1840.33	um^2	Cell	0.000	1.000	380	11	siRNA-IMPa2-25 PSPC1-A488 IMPa2-A546 DAPI 8C2-siRNA-IMP-a2-a4 V2.00	0	10. siRNA-IMPa2-25 PSPC1-A488 DAPI IMPa2-A546_l_TileScan_001 (Stage 12 of 49)	00-u8PWkx6FLzruf7nzPuqzWh
1453.34	um^2	Cell	0.000	1.000	381	12	siRNA-IMPa2-25 PSPC1-A488 IMPa2-A546 DAPI 8C2-siRNA-IMP-a2-a4 V2.00	0	10. siRNA-IMPa2-25 PSPC1-A488 DAPI IMPa2-A546_l_TileScan_001 (Stage 12 of 49)	00-u8PWkx6FLzruf7nzPuqzWh
6210.9	um^2	Cell	0.000	1.000	382	0	siRNA-IMPa2-25 PSPC1-A488 IMPa2-A546 DAPI 8C2-siRNA-IMP-a2-a4 V2.00	0	10. siRNA-IMPa2-25 PSPC1-A488 DAPI IMPa2-A546_m_TileScan_001 (Stage 13 of 49)	00-ntxLCEgiMarqG3VKqB2NM6
2768.59	um^2	Cell	0.000	1.000	383	1	siRNA-IMPa2-25 PSPC1-A488 IMPa2-A546 DAPI 8C2-siRNA-IMP-a2-a4 V2.00	0	10. siRNA-IMPa2-25 PSPC1-A488 DAPI IMPa2-A546_m_TileScan_001 (Stage 13 of 49)	00-ntxLCEgiMarqG3VKqB2NM6
2902.59	um^2	Cell	0.000	1.000	384	2	siRNA-IMPa2-25 PSPC1-A488 IMPa2-A546 DAPI 8C2-siRNA-IMP-a2-a4 V2.00	0	10. siRNA-IMPa2-25 PSPC1-A488 DAPI IMPa2-A546_m_TileScan_001 (Stage 13 of 49)	00-ntxLCEgiMarqG3VKqB2NM6
1397.89	um^2	Cell	0.000	1.000	385	3	siRNA-IMPa2-25 PSPC1-A488 IMPa2-A546 DAPI 8C2-siRNA-IMP-a2-a4 V2.00	0	10. siRNA-IMPa2-25 PSPC1-A488 DAPI IMPa2-A546_m_TileScan_001 (Stage 13 of 49)	00-ntxLCEgiMarqG3VKqB2NM6
1459.16	um^2	Cell	0.000	1.000	386	4	siRNA-IMPa2-25 PSPC1-A488 IMPa2-A546 DAPI 8C2-siRNA-IMP-a2-a4 V2.00	0	10. siRNA-IMPa2-25 PSPC1-A488 DAPI IMPa2-A546_m_TileScan_001 (Stage 13 of 49)	00-ntxLCEgiMarqG3VKqB2NM6
2193.61	um^2	Cell	0.000	1.000	387	5	siRNA-IMPa2-25 PSPC1-A488 IMPa2-A546 DAPI 8C2-siRNA-IMP-a2-a4 V2.00	0	10. siRNA-IMPa2-25 PSPC1-A488 DAPI IMPa2-A546_m_TileScan_001 (Stage 13 of 49)	00-ntxLCEgiMarqG3VKqB2NM6
800.552	um^2	Cell	0.000	1.000	388	6	siRNA-IMPa2-25 PSPC1-A488 IMPa2-A546 DAPI 8C2-siRNA-IMP-a2-a4 V2.00	0	10. siRNA-IMPa2-25 PSPC1-A488 DAPI IMPa2-A546_m_TileScan_001 (Stage 13 of 49)	00-ntxLCEgiMarqG3VKqB2NM6
4813.06	um^2	Cell	0.000	1.000	389	7	siRNA-IMPa2-25 PSPC1-A488 IMPa2-A546 DAPI 8C2-siRNA-IMP-a2-a4 V2.00	0	10. siRNA-IMPa2-25 PSPC1-A488 DAPI IMPa2-A546_m_TileScan_001 (Stage 13 of 49)	00-ntxLCEgiMarqG3VKqB2NM6
2180.2	um^2	Cell	0.000	1.000	390	8	siRNA-IMPa2-25 PSPC1-A488 IMPa2-A546 DAPI 8C2-siRNA-IMP-a2-a4 V2.00	0	10. siRNA-IMPa2-25 PSPC1-A488 DAPI IMPa2-A546_m_TileScan_001 (Stage 13 of 49)	00-ntxLCEgiMarqG3VKqB2NM6
950.694	um^2	Cell	0.000	1.000	391	9	siRNA-IMPa2-25 PSPC1-A488 IMPa2-A546 DAPI 8C2-siRNA-IMP-a2-a4 V2.00	0	10. siRNA-IMPa2-25 PSPC1-A488 DAPI IMPa2-A546_m_TileScan_001 (Stage 13 of 49)	00-ntxLCEgiMarqG3VKqB2NM6
2026.79	um^2	Cell	0.000	1.000	392	10	siRNA-IMPa2-25 PSPC1-A488 IMPa2-A546 DAPI 8C2-siRNA-IMP-a2-a4 V2.00	0	10. siRNA-IMPa2-25 PSPC1-A488 DAPI IMPa2-A546_m_TileScan_001 (Stage 13 of 49)	00-ntxLCEgiMarqG3VKqB2NM6
5014.03	um^2	Cell	0.000	1.000	393	11	siRNA-IMPa2-25 PSPC1-A488 IMPa2-A546 DAPI 8C2-siRNA-IMP-a2-a4 V2.00	0	10. siRNA-IMPa2-25 PSPC1-A488 DAPI IMPa2-A546_m_TileScan_001 (Stage 13 of 49)	00-ntxLCEgiMarqG3VKqB2NM6
3513.81	um^2	Cell	0.000	1.000	394	12	siRNA-IMPa2-25 PSPC1-A488 IMPa2-A546 DAPI 8C2-siRNA-IMP-a2-a4 V2.00	0	10. siRNA-IMPa2-25 PSPC1-A488 DAPI IMPa2-A546_m_TileScan_001 (Stage 13 of 49)	00-ntxLCEgiMarqG3VKqB2NM6
3518.41	um^2	Cell	0.000	1.000	395	13	siRNA-IMPa2-25 PSPC1-A488 IMPa2-A546 DAPI 8C2-siRNA-IMP-a2-a4 V2.00	0	10. siRNA-IMPa2-25 PSPC1-A488 DAPI IMPa2-A546_m_TileScan_001 (Stage 13 of 49)	00-ntxLCEgiMarqG3VKqB2NM6
2223.77	um^2	Cell	0.000	1.000	396	14	siRNA-IMPa2-25 PSPC1-A488 IMPa2-A546 DAPI 8C2-siRNA-IMP-a2-a4 V2.00	0	10. siRNA-IMPa2-25 PSPC1-A488 DAPI IMPa2-A546_m_TileScan_001 (Stage 13 of 49)	00-ntxLCEgiMarqG3VKqB2NM6
2280.97	um^2	Cell	0.000	1.000	397	15	siRNA-IMPa2-25 PSPC1-A488 IMPa2-A546 DAPI 8C2-siRNA-IMP-a2-a4 V2.00	0	10. siRNA-IMPa2-25 PSPC1-A488 DAPI IMPa2-A546_m_TileScan_001 (Stage 13 of 49)	00-ntxLCEgiMarqG3VKqB2NM6
1714.21	um^2	Cell	0.000	1.000	398	16	siRNA-IMPa2-25 PSPC1-A488 IMPa2-A546 DAPI 8C2-siRNA-IMP-a2-a4 V2.00	0	10. siRNA-IMPa2-25 PSPC1-A488 DAPI IMPa2-A546_m_TileScan_001 (Stage 13 of 49)	00-ntxLCEgiMarqG3VKqB2NM6
1138.4	um^2	Cell	0.000	1.000	399	17	siRNA-IMPa2-25 PSPC1-A488 IMPa2-A546 DAPI 8C2-siRNA-IMP-a2-a4 V2.00	0	10. siRNA-IMPa2-25 PSPC1-A488 DAPI IMPa2-A546_m_TileScan_001 (Stage 13 of 49)	00-ntxLCEgiMarqG3VKqB2NM6
1701.57	um^2	Cell	0.000	1.000	400	18	siRNA-IMPa2-25 PSPC1-A488 IMPa2-A546 DAPI 8C2-siRNA-IMP-a2-a4 V2.00	0	10. siRNA-IMPa2-25 PSPC1-A488 DAPI IMPa2-A546_m_TileScan_001 (Stage 13 of 49)	00-ntxLCEgiMarqG3VKqB2NM6
2598.71	um^2	Cell	0.000	1.000	401	19	siRNA-IMPa2-25 PSPC1-A488 IMPa2-A546 DAPI 8C2-siRNA-IMP-a2-a4 V2.00	0	10. siRNA-IMPa2-25 PSPC1-A488 DAPI IMPa2-A546_m_TileScan_001 (Stage 13 of 49)	00-ntxLCEgiMarqG3VKqB2NM6
2588.83	um^2	Cell	0.000	1.000	402	20	siRNA-IMPa2-25 PSPC1-A488 IMPa2-A546 DAPI 8C2-siRNA-IMP-a2-a4 V2.00	0	10. siRNA-IMPa2-25 PSPC1-A488 DAPI IMPa2-A546_m_TileScan_001 (Stage 13 of 49)	00-ntxLCEgiMarqG3VKqB2NM6
2574.53	um^2	Cell	0.000	1.000	403	21	siRNA-IMPa2-25 PSPC1-A488 IMPa2-A546 DAPI 8C2-siRNA-IMP-a2-a4 V2.00	0	10. siRNA-IMPa2-25 PSPC1-A488 DAPI IMPa2-A546_m_TileScan_001 (Stage 13 of 49)	00-ntxLCEgiMarqG3VKqB2NM6
1690.11	um^2	Cell	0.000	1.000	404	22	siRNA-IMPa2-25 PSPC1-A488 IMPa2-A546 DAPI 8C2-siRNA-IMP-a2-a4 V2.00	0	10. siRNA-IMPa2-25 PSPC1-A488 DAPI IMPa2-A546_m_TileScan_001 (Stage 13 of 49)	00-ntxLCEgiMarqG3VKqB2NM6
614.287	um^2	Cell	0.000	1.000	405	0	siRNA-IMPa2-25 PSPC1-A488 IMPa2-A546 DAPI 8C2-siRNA-IMP-a2-a4 V2.00	0	10. siRNA-IMPa2-25 PSPC1-A488 DAPI IMPa2-A546_n_TileScan_001 (Stage 14 of 49)	00-iHFQfTwrDRhoCU6QmAGhAU
1793.65	um^2	Cell	0.000	1.000	406	1	siRNA-IMPa2-25 PSPC1-A488 IMPa2-A546 DAPI 8C2-siRNA-IMP-a2-a4 V2.00	0	10. siRNA-IMPa2-25 PSPC1-A488 DAPI IMPa2-A546_n_TileScan_001 (Stage 14 of 49)	00-iHFQfTwrDRhoCU6QmAGhAU
3035.29	um^2	Cell	0.000	1.000	407	2	siRNA-IMPa2-25 PSPC1-A488 IMPa2-A546 DAPI 8C2-siRNA-IMP-a2-a4 V2.00	0	10. siRNA-IMPa2-25 PSPC1-A488 DAPI IMPa2-A546_n_TileScan_001 (Stage 14 of 49)	00-iHFQfTwrDRhoCU6QmAGhAU
1298.71	um^2	Cell	0.000	1.000	408	3	siRNA-IMPa2-25 PSPC1-A488 IMPa2-A546 DAPI 8C2-siRNA-IMP-a2-a4 V2.00	0	10. siRNA-IMPa2-25 PSPC1-A488 DAPI IMPa2-A546_n_TileScan_001 (Stage 14 of 49)	00-iHFQfTwrDRhoCU6QmAGhAU
1934.71	um^2	Cell	0.000	1.000	409	4	siRNA-IMPa2-25 PSPC1-A488 IMPa2-A546 DAPI 8C2-siRNA-IMP-a2-a4 V2.00	0	10. siRNA-IMPa2-25 PSPC1-A488 DAPI IMPa2-A546_n_TileScan_001 (Stage 14 of 49)	00-iHFQfTwrDRhoCU6QmAGhAU
2503.96	um^2	Cell	0.000	1.000	410	5	siRNA-IMPa2-25 PSPC1-A488 IMPa2-A546 DAPI 8C2-siRNA-IMP-a2-a4 V2.00	0	10. siRNA-IMPa2-25 PSPC1-A488 DAPI IMPa2-A546_n_TileScan_001 (Stage 14 of 49)	00-iHFQfTwrDRhoCU6QmAGhAU
2234.6	um^2	Cell	0.000	1.000	411	6	siRNA-IMPa2-25 PSPC1-A488 IMPa2-A546 DAPI 8C2-siRNA-IMP-a2-a4 V2.00	0	10. siRNA-IMPa2-25 PSPC1-A488 DAPI IMPa2-A546_n_TileScan_001 (Stage 14 of 49)	00-iHFQfTwrDRhoCU6QmAGhAU
2208.09	um^2	Cell	0.000	1.000	412	7	siRNA-IMPa2-25 PSPC1-A488 IMPa2-A546 DAPI 8C2-siRNA-IMP-a2-a4 V2.00	0	10. siRNA-IMPa2-25 PSPC1-A488 DAPI IMPa2-A546_n_TileScan_001 (Stage 14 of 49)	00-iHFQfTwrDRhoCU6QmAGhAU
2186.45	um^2	Cell	0.000	1.000	413	8	siRNA-IMPa2-25 PSPC1-A488 IMPa2-A546 DAPI 8C2-siRNA-IMP-a2-a4 V2.00	0	10. siRNA-IMPa2-25 PSPC1-A488 DAPI IMPa2-A546_n_TileScan_001 (Stage 14 of 49)	00-iHFQfTwrDRhoCU6QmAGhAU
1624.53	um^2	Cell	0.000	1.000	414	9	siRNA-IMPa2-25 PSPC1-A488 IMPa2-A546 DAPI 8C2-siRNA-IMP-a2-a4 V2.00	0	10. siRNA-IMPa2-25 PSPC1-A488 DAPI IMPa2-A546_n_TileScan_001 (Stage 14 of 49)	00-iHFQfTwrDRhoCU6QmAGhAU
2341.5	um^2	Cell	0.000	1.000	415	10	siRNA-IMPa2-25 PSPC1-A488 IMPa2-A546 DAPI 8C2-siRNA-IMP-a2-a4 V2.00	0	10. siRNA-IMPa2-25 PSPC1-A488 DAPI IMPa2-A546_n_TileScan_001 (Stage 14 of 49)	00-iHFQfTwrDRhoCU6QmAGhAU
2753.34	um^2	Cell	0.000	1.000	416	11	siRNA-IMPa2-25 PSPC1-A488 IMPa2-A546 DAPI 8C2-siRNA-IMP-a2-a4 V2.00	0	10. siRNA-IMPa2-25 PSPC1-A488 DAPI IMPa2-A546_n_TileScan_001 (Stage 14 of 49)	00-iHFQfTwrDRhoCU6QmAGhAU
2582.62	um^2	Cell	0.000	1.000	417	12	siRNA-IMPa2-25 PSPC1-A488 IMPa2-A546 DAPI 8C2-siRNA-IMP-a2-a4 V2.00	0	10. siRNA-IMPa2-25 PSPC1-A488 DAPI IMPa2-A546_n_TileScan_001 (Stage 14 of 49)	00-iHFQfTwrDRhoCU6QmAGhAU
2883.8	um^2	Cell	0.000	1.000	418	0	siRNA-IMPa2-25 PSPC1-A488 IMPa2-A546 DAPI 8C2-siRNA-IMP-a2-a4 V2.00	0	10. siRNA-IMPa2-25 PSPC1-A488 DAPI IMPa2-A546_o_TileScan_001 (Stage 15 of 49)	00-5N5LADEE3RYSrK3hxzrqTb
1832.49	um^2	Cell	0.000	1.000	419	1	siRNA-IMPa2-25 PSPC1-A488 IMPa2-A546 DAPI 8C2-siRNA-IMP-a2-a4 V2.00	0	10. siRNA-IMPa2-25 PSPC1-A488 DAPI IMPa2-A546_o_TileScan_001 (Stage 15 of 49)	00-5N5LADEE3RYSrK3hxzrqTb
2605.12	um^2	Cell	0.000	1.000	420	2	siRNA-IMPa2-25 PSPC1-A488 IMPa2-A546 DAPI 8C2-siRNA-IMP-a2-a4 V2.00	0	10. siRNA-IMPa2-25 PSPC1-A488 DAPI IMPa2-A546_o_TileScan_001 (Stage 15 of 49)	00-5N5LADEE3RYSrK3hxzrqTb
4504.58	um^2	Cell	0.000	1.000	421	3	siRNA-IMPa2-25 PSPC1-A488 IMPa2-A546 DAPI 8C2-siRNA-IMP-a2-a4 V2.00	0	10. siRNA-IMPa2-25 PSPC1-A488 DAPI IMPa2-A546_o_TileScan_001 (Stage 15 of 49)	00-5N5LADEE3RYSrK3hxzrqTb
2568.86	um^2	Cell	0.000	1.000	422	4	siRNA-IMPa2-25 PSPC1-A488 IMPa2-A546 DAPI 8C2-siRNA-IMP-a2-a4 V2.00	0	10. siRNA-IMPa2-25 PSPC1-A488 DAPI IMPa2-A546_o_TileScan_001 (Stage 15 of 49)	00-5N5LADEE3RYSrK3hxzrqTb
2265.46	um^2	Cell	0.000	1.000	423	5	siRNA-IMPa2-25 PSPC1-A488 IMPa2-A546 DAPI 8C2-siRNA-IMP-a2-a4 V2.00	0	10. siRNA-IMPa2-25 PSPC1-A488 DAPI IMPa2-A546_o_TileScan_001 (Stage 15 of 49)	00-5N5LADEE3RYSrK3hxzrqTb
672.751	um^2	Cell	0.000	1.000	424	6	siRNA-IMPa2-25 PSPC1-A488 IMPa2-A546 DAPI 8C2-siRNA-IMP-a2-a4 V2.00	0	10. siRNA-IMPa2-25 PSPC1-A488 DAPI IMPa2-A546_o_TileScan_001 (Stage 15 of 49)	00-5N5LADEE3RYSrK3hxzrqTb
3480.92	um^2	Cell	0.000	1.000	425	7	siRNA-IMPa2-25 PSPC1-A488 IMPa2-A546 DAPI 8C2-siRNA-IMP-a2-a4 V2.00	0	10. siRNA-IMPa2-25 PSPC1-A488 DAPI IMPa2-A546_o_TileScan_001 (Stage 15 of 49)	00-5N5LADEE3RYSrK3hxzrqTb
2495.22	um^2	Cell	0.000	1.000	426	8	siRNA-IMPa2-25 PSPC1-A488 IMPa2-A546 DAPI 8C2-siRNA-IMP-a2-a4 V2.00	0	10. siRNA-IMPa2-25 PSPC1-A488 DAPI IMPa2-A546_o_TileScan_001 (Stage 15 of 49)	00-5N5LADEE3RYSrK3hxzrqTb
1126.27	um^2	Cell	0.000	1.000	427	9	siRNA-IMPa2-25 PSPC1-A488 IMPa2-A546 DAPI 8C2-siRNA-IMP-a2-a4 V2.00	0	10. siRNA-IMPa2-25 PSPC1-A488 DAPI IMPa2-A546_o_TileScan_001 (Stage 15 of 49)	00-5N5LADEE3RYSrK3hxzrqTb
2085.41	um^2	Cell	0.000	1.000	428	10	siRNA-IMPa2-25 PSPC1-A488 IMPa2-A546 DAPI 8C2-siRNA-IMP-a2-a4 V2.00	0	10. siRNA-IMPa2-25 PSPC1-A488 DAPI IMPa2-A546_o_TileScan_001 (Stage 15 of 49)	00-5N5LADEE3RYSrK3hxzrqTb
1398.31	um^2	Cell	0.000	1.000	429	11	siRNA-IMPa2-25 PSPC1-A488 IMPa2-A546 DAPI 8C2-siRNA-IMP-a2-a4 V2.00	0	10. siRNA-IMPa2-25 PSPC1-A488 DAPI IMPa2-A546_o_TileScan_001 (Stage 15 of 49)	00-5N5LADEE3RYSrK3hxzrqTb
1851.6	um^2	Cell	0.000	1.000	430	0	siRNA-IMPa2-25 PSPC1-A488 IMPa2-A546 DAPI 8C2-siRNA-IMP-a2-a4 V2.00	0	10. siRNA-IMPa2-25 PSPC1-A488 DAPI IMPa2-A546_p_TileScan_001 (Stage 16 of 49)	00-RHugMfMmwQEpaxpr8qMCLf
3690.83	um^2	Cell	0.000	1.000	431	1	siRNA-IMPa2-25 PSPC1-A488 IMPa2-A546 DAPI 8C2-siRNA-IMP-a2-a4 V2.00	0	10. siRNA-IMPa2-25 PSPC1-A488 DAPI IMPa2-A546_p_TileScan_001 (Stage 16 of 49)	00-RHugMfMmwQEpaxpr8qMCLf
901	um^2	Cell	0.000	1.000	432	2	siRNA-IMPa2-25 PSPC1-A488 IMPa2-A546 DAPI 8C2-siRNA-IMP-a2-a4 V2.00	0	10. siRNA-IMPa2-25 PSPC1-A488 DAPI IMPa2-A546_p_TileScan_001 (Stage 16 of 49)	00-RHugMfMmwQEpaxpr8qMCLf
1827.61	um^2	Cell	0.000	1.000	433	3	siRNA-IMPa2-25 PSPC1-A488 IMPa2-A546 DAPI 8C2-siRNA-IMP-a2-a4 V2.00	0	10. siRNA-IMPa2-25 PSPC1-A488 DAPI IMPa2-A546_p_TileScan_001 (Stage 16 of 49)	00-RHugMfMmwQEpaxpr8qMCLf
1946.38	um^2	Cell	0.000	1.000	434	4	siRNA-IMPa2-25 PSPC1-A488 IMPa2-A546 DAPI 8C2-siRNA-IMP-a2-a4 V2.00	0	10. siRNA-IMPa2-25 PSPC1-A488 DAPI IMPa2-A546_p_TileScan_001 (Stage 16 of 49)	00-RHugMfMmwQEpaxpr8qMCLf
2429.97	um^2	Cell	0.000	1.000	435	5	siRNA-IMPa2-25 PSPC1-A488 IMPa2-A546 DAPI 8C2-siRNA-IMP-a2-a4 V2.00	0	10. siRNA-IMPa2-25 PSPC1-A488 DAPI IMPa2-A546_p_TileScan_001 (Stage 16 of 49)	00-RHugMfMmwQEpaxpr8qMCLf
2142.66	um^2	Cell	0.000	1.000	436	6	siRNA-IMPa2-25 PSPC1-A488 IMPa2-A546 DAPI 8C2-siRNA-IMP-a2-a4 V2.00	0	10. siRNA-IMPa2-25 PSPC1-A488 DAPI IMPa2-A546_p_TileScan_001 (Stage 16 of 49)	00-RHugMfMmwQEpaxpr8qMCLf
3665.83	um^2	Cell	0.000	1.000	437	7	siRNA-IMPa2-25 PSPC1-A488 IMPa2-A546 DAPI 8C2-siRNA-IMP-a2-a4 V2.00	0	10. siRNA-IMPa2-25 PSPC1-A488 DAPI IMPa2-A546_p_TileScan_001 (Stage 16 of 49)	00-RHugMfMmwQEpaxpr8qMCLf
1398.7	um^2	Cell	0.000	1.000	438	8	siRNA-IMPa2-25 PSPC1-A488 IMPa2-A546 DAPI 8C2-siRNA-IMP-a2-a4 V2.00	0	10. siRNA-IMPa2-25 PSPC1-A488 DAPI IMPa2-A546_p_TileScan_001 (Stage 16 of 49)	00-RHugMfMmwQEpaxpr8qMCLf
2142.16	um^2	Cell	0.000	1.000	439	9	siRNA-IMPa2-25 PSPC1-A488 IMPa2-A546 DAPI 8C2-siRNA-IMP-a2-a4 V2.00	0	10. siRNA-IMPa2-25 PSPC1-A488 DAPI IMPa2-A546_p_TileScan_001 (Stage 16 of 49)	00-RHugMfMmwQEpaxpr8qMCLf
9148.49	um^2	Cell	0.000	1.000	440	10	siRNA-IMPa2-25 PSPC1-A488 IMPa2-A546 DAPI 8C2-siRNA-IMP-a2-a4 V2.00	0	10. siRNA-IMPa2-25 PSPC1-A488 DAPI IMPa2-A546_p_TileScan_001 (Stage 16 of 49)	00-RHugMfMmwQEpaxpr8qMCLf
5711.92	um^2	Cell	0.000	1.000	441	11	siRNA-IMPa2-25 PSPC1-A488 IMPa2-A546 DAPI 8C2-siRNA-IMP-a2-a4 V2.00	0	10. siRNA-IMPa2-25 PSPC1-A488 DAPI IMPa2-A546_p_TileScan_001 (Stage 16 of 49)	00-RHugMfMmwQEpaxpr8qMCLf
2220.66	um^2	Cell	0.000	1.000	442	12	siRNA-IMPa2-25 PSPC1-A488 IMPa2-A546 DAPI 8C2-siRNA-IMP-a2-a4 V2.00	0	10. siRNA-IMPa2-25 PSPC1-A488 DAPI IMPa2-A546_p_TileScan_001 (Stage 16 of 49)	00-RHugMfMmwQEpaxpr8qMCLf
3768.01	um^2	Cell	0.000	1.000	443	13	siRNA-IMPa2-25 PSPC1-A488 IMPa2-A546 DAPI 8C2-siRNA-IMP-a2-a4 V2.00	0	10. siRNA-IMPa2-25 PSPC1-A488 DAPI IMPa2-A546_p_TileScan_001 (Stage 16 of 49)	00-RHugMfMmwQEpaxpr8qMCLf
5292.35	um^2	Cell	0.000	1.000	444	14	siRNA-IMPa2-25 PSPC1-A488 IMPa2-A546 DAPI 8C2-siRNA-IMP-a2-a4 V2.00	0	10. siRNA-IMPa2-25 PSPC1-A488 DAPI IMPa2-A546_p_TileScan_001 (Stage 16 of 49)	00-RHugMfMmwQEpaxpr8qMCLf
1371.97	um^2	Cell	0.000	1.000	445	15	siRNA-IMPa2-25 PSPC1-A488 IMPa2-A546 DAPI 8C2-siRNA-IMP-a2-a4 V2.00	0	10. siRNA-IMPa2-25 PSPC1-A488 DAPI IMPa2-A546_p_TileScan_001 (Stage 16 of 49)	00-RHugMfMmwQEpaxpr8qMCLf
922.761	um^2	Cell	0.000	1.000	446	16	siRNA-IMPa2-25 PSPC1-A488 IMPa2-A546 DAPI 8C2-siRNA-IMP-a2-a4 V2.00	0	10. siRNA-IMPa2-25 PSPC1-A488 DAPI IMPa2-A546_p_TileScan_001 (Stage 16 of 49)	00-RHugMfMmwQEpaxpr8qMCLf
2107.14	um^2	Cell	0.000	1.000	447	17	siRNA-IMPa2-25 PSPC1-A488 IMPa2-A546 DAPI 8C2-siRNA-IMP-a2-a4 V2.00	0	10. siRNA-IMPa2-25 PSPC1-A488 DAPI IMPa2-A546_p_TileScan_001 (Stage 16 of 49)	00-RHugMfMmwQEpaxpr8qMCLf
1120.03	um^2	Cell	0.000	1.000	448	18	siRNA-IMPa2-25 PSPC1-A488 IMPa2-A546 DAPI 8C2-siRNA-IMP-a2-a4 V2.00	0	10. siRNA-IMPa2-25 PSPC1-A488 DAPI IMPa2-A546_p_TileScan_001 (Stage 16 of 49)	00-RHugMfMmwQEpaxpr8qMCLf
463.78	um^2	Cell	0.000	1.000	449	0	siRNA-IMPa2-25 PSPC1-A488 IMPa2-A546 DAPI 8C2-siRNA-IMP-a2-a4 V2.00	0	10. siRNA-IMPa2-25 PSPC1-A488 DAPI IMPa2-A546_q_TileScan_001 (Stage 17 of 49)	00-SCzmY6CEkJHYdWfssvB4sS
2435.4	um^2	Cell	0.000	1.000	450	1	siRNA-IMPa2-25 PSPC1-A488 IMPa2-A546 DAPI 8C2-siRNA-IMP-a2-a4 V2.00	0	10. siRNA-IMPa2-25 PSPC1-A488 DAPI IMPa2-A546_q_TileScan_001 (Stage 17 of 49)	00-SCzmY6CEkJHYdWfssvB4sS
2302.55	um^2	Cell	0.000	1.000	451	2	siRNA-IMPa2-25 PSPC1-A488 IMPa2-A546 DAPI 8C2-siRNA-IMP-a2-a4 V2.00	0	10. siRNA-IMPa2-25 PSPC1-A488 DAPI IMPa2-A546_q_TileScan_001 (Stage 17 of 49)	00-SCzmY6CEkJHYdWfssvB4sS
2512.47	um^2	Cell	0.000	1.000	452	3	siRNA-IMPa2-25 PSPC1-A488 IMPa2-A546 DAPI 8C2-siRNA-IMP-a2-a4 V2.00	0	10. siRNA-IMPa2-25 PSPC1-A488 DAPI IMPa2-A546_q_TileScan_001 (Stage 17 of 49)	00-SCzmY6CEkJHYdWfssvB4sS
6646.57	um^2	Cell	0.000	1.000	453	4	siRNA-IMPa2-25 PSPC1-A488 IMPa2-A546 DAPI 8C2-siRNA-IMP-a2-a4 V2.00	0	10. siRNA-IMPa2-25 PSPC1-A488 DAPI IMPa2-A546_q_TileScan_001 (Stage 17 of 49)	00-SCzmY6CEkJHYdWfssvB4sS
446.516	um^2	Cell	0.000	1.000	454	5	siRNA-IMPa2-25 PSPC1-A488 IMPa2-A546 DAPI 8C2-siRNA-IMP-a2-a4 V2.00	0	10. siRNA-IMPa2-25 PSPC1-A488 DAPI IMPa2-A546_q_TileScan_001 (Stage 17 of 49)	00-SCzmY6CEkJHYdWfssvB4sS
1523.56	um^2	Cell	0.000	1.000	455	6	siRNA-IMPa2-25 PSPC1-A488 IMPa2-A546 DAPI 8C2-siRNA-IMP-a2-a4 V2.00	0	10. siRNA-IMPa2-25 PSPC1-A488 DAPI IMPa2-A546_q_TileScan_001 (Stage 17 of 49)	00-SCzmY6CEkJHYdWfssvB4sS
2587.03	um^2	Cell	0.000	1.000	456	7	siRNA-IMPa2-25 PSPC1-A488 IMPa2-A546 DAPI 8C2-siRNA-IMP-a2-a4 V2.00	0	10. siRNA-IMPa2-25 PSPC1-A488 DAPI IMPa2-A546_q_TileScan_001 (Stage 17 of 49)	00-SCzmY6CEkJHYdWfssvB4sS
1716.68	um^2	Cell	0.000	1.000	457	8	siRNA-IMPa2-25 PSPC1-A488 IMPa2-A546 DAPI 8C2-siRNA-IMP-a2-a4 V2.00	0	10. siRNA-IMPa2-25 PSPC1-A488 DAPI IMPa2-A546_q_TileScan_001 (Stage 17 of 49)	00-SCzmY6CEkJHYdWfssvB4sS
2639.97	um^2	Cell	0.000	1.000	458	9	siRNA-IMPa2-25 PSPC1-A488 IMPa2-A546 DAPI 8C2-siRNA-IMP-a2-a4 V2.00	0	10. siRNA-IMPa2-25 PSPC1-A488 DAPI IMPa2-A546_q_TileScan_001 (Stage 17 of 49)	00-SCzmY6CEkJHYdWfssvB4sS
1936.07	um^2	Cell	0.000	1.000	459	10	siRNA-IMPa2-25 PSPC1-A488 IMPa2-A546 DAPI 8C2-siRNA-IMP-a2-a4 V2.00	0	10. siRNA-IMPa2-25 PSPC1-A488 DAPI IMPa2-A546_q_TileScan_001 (Stage 17 of 49)	00-SCzmY6CEkJHYdWfssvB4sS
2108.44	um^2	Cell	0.000	1.000	460	11	siRNA-IMPa2-25 PSPC1-A488 IMPa2-A546 DAPI 8C2-siRNA-IMP-a2-a4 V2.00	0	10. siRNA-IMPa2-25 PSPC1-A488 DAPI IMPa2-A546_q_TileScan_001 (Stage 17 of 49)	00-SCzmY6CEkJHYdWfssvB4sS
1278.97	um^2	Cell	0.000	1.000	461	12	siRNA-IMPa2-25 PSPC1-A488 IMPa2-A546 DAPI 8C2-siRNA-IMP-a2-a4 V2.00	0	10. siRNA-IMPa2-25 PSPC1-A488 DAPI IMPa2-A546_q_TileScan_001 (Stage 17 of 49)	00-SCzmY6CEkJHYdWfssvB4sS
3286.95	um^2	Cell	0.000	1.000	462	13	siRNA-IMPa2-25 PSPC1-A488 IMPa2-A546 DAPI 8C2-siRNA-IMP-a2-a4 V2.00	0	10. siRNA-IMPa2-25 PSPC1-A488 DAPI IMPa2-A546_q_TileScan_001 (Stage 17 of 49)	00-SCzmY6CEkJHYdWfssvB4sS
1541.6	um^2	Cell	0.000	1.000	463	0	siRNA-IMPa2-25 PSPC1-A488 IMPa2-A546 DAPI 8C2-siRNA-IMP-a2-a4 V2.00	0	10. siRNA-IMPa2-25 PSPC1-A488 DAPI IMPa2-A546_r_TileScan_001 (Stage 18 of 49)	00-fb3pdd4jtUi9AJ825DYvXF
758.212	um^2	Cell	0.000	1.000	464	1	siRNA-IMPa2-25 PSPC1-A488 IMPa2-A546 DAPI 8C2-siRNA-IMP-a2-a4 V2.00	0	10. siRNA-IMPa2-25 PSPC1-A488 DAPI IMPa2-A546_r_TileScan_001 (Stage 18 of 49)	00-fb3pdd4jtUi9AJ825DYvXF
1866.15	um^2	Cell	0.000	1.000	465	2	siRNA-IMPa2-25 PSPC1-A488 IMPa2-A546 DAPI 8C2-siRNA-IMP-a2-a4 V2.00	0	10. siRNA-IMPa2-25 PSPC1-A488 DAPI IMPa2-A546_r_TileScan_001 (Stage 18 of 49)	00-fb3pdd4jtUi9AJ825DYvXF
571.456	um^2	Cell	0.000	1.000	466	3	siRNA-IMPa2-25 PSPC1-A488 IMPa2-A546 DAPI 8C2-siRNA-IMP-a2-a4 V2.00	0	10. siRNA-IMPa2-25 PSPC1-A488 DAPI IMPa2-A546_r_TileScan_001 (Stage 18 of 49)	00-fb3pdd4jtUi9AJ825DYvXF
2071.98	um^2	Cell	0.000	1.000	467	4	siRNA-IMPa2-25 PSPC1-A488 IMPa2-A546 DAPI 8C2-siRNA-IMP-a2-a4 V2.00	0	10. siRNA-IMPa2-25 PSPC1-A488 DAPI IMPa2-A546_r_TileScan_001 (Stage 18 of 49)	00-fb3pdd4jtUi9AJ825DYvXF
5332	um^2	Cell	0.000	1.000	468	0	siRNA-IMPa2-25 PSPC1-A488 IMPa2-A546 DAPI 8C2-siRNA-IMP-a2-a4 V2.00	0	10. siRNA-IMPa2-25 PSPC1-A488 DAPI IMPa2-A546_s_TileScan_001 (Stage 19 of 49)	00-Fv8eb99MuLT2C6omvVH7Gg
3601.24	um^2	Cell	0.000	1.000	469	1	siRNA-IMPa2-25 PSPC1-A488 IMPa2-A546 DAPI 8C2-siRNA-IMP-a2-a4 V2.00	0	10. siRNA-IMPa2-25 PSPC1-A488 DAPI IMPa2-A546_s_TileScan_001 (Stage 19 of 49)	00-Fv8eb99MuLT2C6omvVH7Gg
4741.02	um^2	Cell	0.000	1.000	470	2	siRNA-IMPa2-25 PSPC1-A488 IMPa2-A546 DAPI 8C2-siRNA-IMP-a2-a4 V2.00	0	10. siRNA-IMPa2-25 PSPC1-A488 DAPI IMPa2-A546_s_TileScan_001 (Stage 19 of 49)	00-Fv8eb99MuLT2C6omvVH7Gg
725.804	um^2	Cell	0.000	1.000	471	3	siRNA-IMPa2-25 PSPC1-A488 IMPa2-A546 DAPI 8C2-siRNA-IMP-a2-a4 V2.00	0	10. siRNA-IMPa2-25 PSPC1-A488 DAPI IMPa2-A546_s_TileScan_001 (Stage 19 of 49)	00-Fv8eb99MuLT2C6omvVH7Gg
3222.96	um^2	Cell	0.000	1.000	472	4	siRNA-IMPa2-25 PSPC1-A488 IMPa2-A546 DAPI 8C2-siRNA-IMP-a2-a4 V2.00	0	10. siRNA-IMPa2-25 PSPC1-A488 DAPI IMPa2-A546_s_TileScan_001 (Stage 19 of 49)	00-Fv8eb99MuLT2C6omvVH7Gg
6308.55	um^2	Cell	0.000	1.000	473	5	siRNA-IMPa2-25 PSPC1-A488 IMPa2-A546 DAPI 8C2-siRNA-IMP-a2-a4 V2.00	0	10. siRNA-IMPa2-25 PSPC1-A488 DAPI IMPa2-A546_s_TileScan_001 (Stage 19 of 49)	00-Fv8eb99MuLT2C6omvVH7Gg
1754.37	um^2	Cell	0.000	1.000	474	6	siRNA-IMPa2-25 PSPC1-A488 IMPa2-A546 DAPI 8C2-siRNA-IMP-a2-a4 V2.00	0	10. siRNA-IMPa2-25 PSPC1-A488 DAPI IMPa2-A546_s_TileScan_001 (Stage 19 of 49)	00-Fv8eb99MuLT2C6omvVH7Gg
1975.99	um^2	Cell	0.000	1.000	475	7	siRNA-IMPa2-25 PSPC1-A488 IMPa2-A546 DAPI 8C2-siRNA-IMP-a2-a4 V2.00	0	10. siRNA-IMPa2-25 PSPC1-A488 DAPI IMPa2-A546_s_TileScan_001 (Stage 19 of 49)	00-Fv8eb99MuLT2C6omvVH7Gg
2813.06	um^2	Cell	0.000	1.000	476	8	siRNA-IMPa2-25 PSPC1-A488 IMPa2-A546 DAPI 8C2-siRNA-IMP-a2-a4 V2.00	0	10. siRNA-IMPa2-25 PSPC1-A488 DAPI IMPa2-A546_s_TileScan_001 (Stage 19 of 49)	00-Fv8eb99MuLT2C6omvVH7Gg
3714.2	um^2	Cell	0.000	1.000	477	9	siRNA-IMPa2-25 PSPC1-A488 IMPa2-A546 DAPI 8C2-siRNA-IMP-a2-a4 V2.00	0	10. siRNA-IMPa2-25 PSPC1-A488 DAPI IMPa2-A546_s_TileScan_001 (Stage 19 of 49)	00-Fv8eb99MuLT2C6omvVH7Gg
792.725	um^2	Cell	0.000	1.000	478	10	siRNA-IMPa2-25 PSPC1-A488 IMPa2-A546 DAPI 8C2-siRNA-IMP-a2-a4 V2.00	0	10. siRNA-IMPa2-25 PSPC1-A488 DAPI IMPa2-A546_s_TileScan_001 (Stage 19 of 49)	00-Fv8eb99MuLT2C6omvVH7Gg
3411.25	um^2	Cell	0.000	1.000	479	11	siRNA-IMPa2-25 PSPC1-A488 IMPa2-A546 DAPI 8C2-siRNA-IMP-a2-a4 V2.00	0	10. siRNA-IMPa2-25 PSPC1-A488 DAPI IMPa2-A546_s_TileScan_001 (Stage 19 of 49)	00-Fv8eb99MuLT2C6omvVH7Gg
2505	um^2	Cell	0.000	1.000	480	0	siRNA-IMPa2-25 PSPC1-A488 IMPa2-A546 DAPI 8C2-siRNA-IMP-a2-a4 V2.00	0	10. siRNA-IMPa2-25 PSPC1-A488 DAPI IMPa2-A546_t_TileScan_001 (Stage 20 of 49)	00-3i3E9TwpDyJbsn3oMgtRTQ
2818.02	um^2	Cell	0.000	1.000	481	1	siRNA-IMPa2-25 PSPC1-A488 IMPa2-A546 DAPI 8C2-siRNA-IMP-a2-a4 V2.00	0	10. siRNA-IMPa2-25 PSPC1-A488 DAPI IMPa2-A546_t_TileScan_001 (Stage 20 of 49)	00-3i3E9TwpDyJbsn3oMgtRTQ
2480.13	um^2	Cell	0.000	1.000	482	2	siRNA-IMPa2-25 PSPC1-A488 IMPa2-A546 DAPI 8C2-siRNA-IMP-a2-a4 V2.00	0	10. siRNA-IMPa2-25 PSPC1-A488 DAPI IMPa2-A546_t_TileScan_001 (Stage 20 of 49)	00-3i3E9TwpDyJbsn3oMgtRTQ
2372.73	um^2	Cell	0.000	1.000	483	3	siRNA-IMPa2-25 PSPC1-A488 IMPa2-A546 DAPI 8C2-siRNA-IMP-a2-a4 V2.00	0	10. siRNA-IMPa2-25 PSPC1-A488 DAPI IMPa2-A546_t_TileScan_001 (Stage 20 of 49)	00-3i3E9TwpDyJbsn3oMgtRTQ
1802.15	um^2	Cell	0.000	1.000	484	4	siRNA-IMPa2-25 PSPC1-A488 IMPa2-A546 DAPI 8C2-siRNA-IMP-a2-a4 V2.00	0	10. siRNA-IMPa2-25 PSPC1-A488 DAPI IMPa2-A546_t_TileScan_001 (Stage 20 of 49)	00-3i3E9TwpDyJbsn3oMgtRTQ
2402.44	um^2	Cell	0.000	1.000	485	5	siRNA-IMPa2-25 PSPC1-A488 IMPa2-A546 DAPI 8C2-siRNA-IMP-a2-a4 V2.00	0	10. siRNA-IMPa2-25 PSPC1-A488 DAPI IMPa2-A546_t_TileScan_001 (Stage 20 of 49)	00-3i3E9TwpDyJbsn3oMgtRTQ
1932.33	um^2	Cell	0.000	1.000	486	6	siRNA-IMPa2-25 PSPC1-A488 IMPa2-A546 DAPI 8C2-siRNA-IMP-a2-a4 V2.00	0	10. siRNA-IMPa2-25 PSPC1-A488 DAPI IMPa2-A546_t_TileScan_001 (Stage 20 of 49)	00-3i3E9TwpDyJbsn3oMgtRTQ
921.799	um^2	Cell	0.000	1.000	487	7	siRNA-IMPa2-25 PSPC1-A488 IMPa2-A546 DAPI 8C2-siRNA-IMP-a2-a4 V2.00	0	10. siRNA-IMPa2-25 PSPC1-A488 DAPI IMPa2-A546_t_TileScan_001 (Stage 20 of 49)	00-3i3E9TwpDyJbsn3oMgtRTQ
1602.89	um^2	Cell	0.000	1.000	488	8	siRNA-IMPa2-25 PSPC1-A488 IMPa2-A546 DAPI 8C2-siRNA-IMP-a2-a4 V2.00	0	10. siRNA-IMPa2-25 PSPC1-A488 DAPI IMPa2-A546_t_TileScan_001 (Stage 20 of 49)	00-3i3E9TwpDyJbsn3oMgtRTQ
5345.18	um^2	Cell	0.000	1.000	489	9	siRNA-IMPa2-25 PSPC1-A488 IMPa2-A546 DAPI 8C2-siRNA-IMP-a2-a4 V2.00	0	10. siRNA-IMPa2-25 PSPC1-A488 DAPI IMPa2-A546_t_TileScan_001 (Stage 20 of 49)	00-3i3E9TwpDyJbsn3oMgtRTQ
4114.76	um^2	Cell	0.000	1.000	490	10	siRNA-IMPa2-25 PSPC1-A488 IMPa2-A546 DAPI 8C2-siRNA-IMP-a2-a4 V2.00	0	10. siRNA-IMPa2-25 PSPC1-A488 DAPI IMPa2-A546_t_TileScan_001 (Stage 20 of 49)	00-3i3E9TwpDyJbsn3oMgtRTQ
2120.61	um^2	Cell	0.000	1.000	491	11	siRNA-IMPa2-25 PSPC1-A488 IMPa2-A546 DAPI 8C2-siRNA-IMP-a2-a4 V2.00	0	10. siRNA-IMPa2-25 PSPC1-A488 DAPI IMPa2-A546_t_TileScan_001 (Stage 20 of 49)	00-3i3E9TwpDyJbsn3oMgtRTQ
2486.78	um^2	Cell	0.000	1.000	492	12	siRNA-IMPa2-25 PSPC1-A488 IMPa2-A546 DAPI 8C2-siRNA-IMP-a2-a4 V2.00	0	10. siRNA-IMPa2-25 PSPC1-A488 DAPI IMPa2-A546_t_TileScan_001 (Stage 20 of 49)	00-3i3E9TwpDyJbsn3oMgtRTQ
2766.91	um^2	Cell	0.000	1.000	493	13	siRNA-IMPa2-25 PSPC1-A488 IMPa2-A546 DAPI 8C2-siRNA-IMP-a2-a4 V2.00	0	10. siRNA-IMPa2-25 PSPC1-A488 DAPI IMPa2-A546_t_TileScan_001 (Stage 20 of 49)	00-3i3E9TwpDyJbsn3oMgtRTQ
2192.45	um^2	Cell	0.000	1.000	494	14	siRNA-IMPa2-25 PSPC1-A488 IMPa2-A546 DAPI 8C2-siRNA-IMP-a2-a4 V2.00	0	10. siRNA-IMPa2-25 PSPC1-A488 DAPI IMPa2-A546_t_TileScan_001 (Stage 20 of 49)	00-3i3E9TwpDyJbsn3oMgtRTQ
3334.08	um^2	Cell	0.000	1.000	495	15	siRNA-IMPa2-25 PSPC1-A488 IMPa2-A546 DAPI 8C2-siRNA-IMP-a2-a4 V2.00	0	10. siRNA-IMPa2-25 PSPC1-A488 DAPI IMPa2-A546_t_TileScan_001 (Stage 20 of 49)	00-3i3E9TwpDyJbsn3oMgtRTQ
2990.28	um^2	Cell	0.000	1.000	496	0	siRNA-IMPa2-25 PSPC1-A488 IMPa2-A546 DAPI 8C2-siRNA-IMP-a2-a4 V2.00	0	10. siRNA-IMPa2-25 PSPC1-A488 DAPI IMPa2-A546_u_TileScan_001 (Stage 21 of 49)	00-V6UZD8LSwJvLzCTSiktBNd
3463.4	um^2	Cell	0.000	1.000	497	1	siRNA-IMPa2-25 PSPC1-A488 IMPa2-A546 DAPI 8C2-siRNA-IMP-a2-a4 V2.00	0	10. siRNA-IMPa2-25 PSPC1-A488 DAPI IMPa2-A546_u_TileScan_001 (Stage 21 of 49)	00-V6UZD8LSwJvLzCTSiktBNd
1811.05	um^2	Cell	0.000	1.000	498	2	siRNA-IMPa2-25 PSPC1-A488 IMPa2-A546 DAPI 8C2-siRNA-IMP-a2-a4 V2.00	0	10. siRNA-IMPa2-25 PSPC1-A488 DAPI IMPa2-A546_u_TileScan_001 (Stage 21 of 49)	00-V6UZD8LSwJvLzCTSiktBNd
1268.45	um^2	Cell	0.000	1.000	499	3	siRNA-IMPa2-25 PSPC1-A488 IMPa2-A546 DAPI 8C2-siRNA-IMP-a2-a4 V2.00	0	10. siRNA-IMPa2-25 PSPC1-A488 DAPI IMPa2-A546_u_TileScan_001 (Stage 21 of 49)	00-V6UZD8LSwJvLzCTSiktBNd
2636.32	um^2	Cell	0.000	1.000	500	4	siRNA-IMPa2-25 PSPC1-A488 IMPa2-A546 DAPI 8C2-siRNA-IMP-a2-a4 V2.00	0	10. siRNA-IMPa2-25 PSPC1-A488 DAPI IMPa2-A546_u_TileScan_001 (Stage 21 of 49)	00-V6UZD8LSwJvLzCTSiktBNd
2446.53	um^2	Cell	0.000	1.000	501	5	siRNA-IMPa2-25 PSPC1-A488 IMPa2-A546 DAPI 8C2-siRNA-IMP-a2-a4 V2.00	0	10. siRNA-IMPa2-25 PSPC1-A488 DAPI IMPa2-A546_u_TileScan_001 (Stage 21 of 49)	00-V6UZD8LSwJvLzCTSiktBNd
3762.23	um^2	Cell	0.000	1.000	502	6	siRNA-IMPa2-25 PSPC1-A488 IMPa2-A546 DAPI 8C2-siRNA-IMP-a2-a4 V2.00	0	10. siRNA-IMPa2-25 PSPC1-A488 DAPI IMPa2-A546_u_TileScan_001 (Stage 21 of 49)	00-V6UZD8LSwJvLzCTSiktBNd
2419.95	um^2	Cell	0.000	1.000	503	7	siRNA-IMPa2-25 PSPC1-A488 IMPa2-A546 DAPI 8C2-siRNA-IMP-a2-a4 V2.00	0	10. siRNA-IMPa2-25 PSPC1-A488 DAPI IMPa2-A546_u_TileScan_001 (Stage 21 of 49)	00-V6UZD8LSwJvLzCTSiktBNd
2128.56	um^2	Cell	0.000	1.000	504	8	siRNA-IMPa2-25 PSPC1-A488 IMPa2-A546 DAPI 8C2-siRNA-IMP-a2-a4 V2.00	0	10. siRNA-IMPa2-25 PSPC1-A488 DAPI IMPa2-A546_u_TileScan_001 (Stage 21 of 49)	00-V6UZD8LSwJvLzCTSiktBNd
1601.29	um^2	Cell	0.000	1.000	505	9	siRNA-IMPa2-25 PSPC1-A488 IMPa2-A546 DAPI 8C2-siRNA-IMP-a2-a4 V2.00	0	10. siRNA-IMPa2-25 PSPC1-A488 DAPI IMPa2-A546_u_TileScan_001 (Stage 21 of 49)	00-V6UZD8LSwJvLzCTSiktBNd
1324.48	um^2	Cell	0.000	1.000	506	10	siRNA-IMPa2-25 PSPC1-A488 IMPa2-A546 DAPI 8C2-siRNA-IMP-a2-a4 V2.00	0	10. siRNA-IMPa2-25 PSPC1-A488 DAPI IMPa2-A546_u_TileScan_001 (Stage 21 of 49)	00-V6UZD8LSwJvLzCTSiktBNd
2341.77	um^2	Cell	0.000	1.000	507	11	siRNA-IMPa2-25 PSPC1-A488 IMPa2-A546 DAPI 8C2-siRNA-IMP-a2-a4 V2.00	0	10. siRNA-IMPa2-25 PSPC1-A488 DAPI IMPa2-A546_u_TileScan_001 (Stage 21 of 49)	00-V6UZD8LSwJvLzCTSiktBNd
1850.61	um^2	Cell	0.000	1.000	508	12	siRNA-IMPa2-25 PSPC1-A488 IMPa2-A546 DAPI 8C2-siRNA-IMP-a2-a4 V2.00	0	10. siRNA-IMPa2-25 PSPC1-A488 DAPI IMPa2-A546_u_TileScan_001 (Stage 21 of 49)	00-V6UZD8LSwJvLzCTSiktBNd
2844.51	um^2	Cell	0.000	1.000	509	13	siRNA-IMPa2-25 PSPC1-A488 IMPa2-A546 DAPI 8C2-siRNA-IMP-a2-a4 V2.00	0	10. siRNA-IMPa2-25 PSPC1-A488 DAPI IMPa2-A546_u_TileScan_001 (Stage 21 of 49)	00-V6UZD8LSwJvLzCTSiktBNd
1036.97	um^2	Cell	0.000	1.000	510	14	siRNA-IMPa2-25 PSPC1-A488 IMPa2-A546 DAPI 8C2-siRNA-IMP-a2-a4 V2.00	0	10. siRNA-IMPa2-25 PSPC1-A488 DAPI IMPa2-A546_u_TileScan_001 (Stage 21 of 49)	00-V6UZD8LSwJvLzCTSiktBNd
1465.12	um^2	Cell	0.000	1.000	511	15	siRNA-IMPa2-25 PSPC1-A488 IMPa2-A546 DAPI 8C2-siRNA-IMP-a2-a4 V2.00	0	10. siRNA-IMPa2-25 PSPC1-A488 DAPI IMPa2-A546_u_TileScan_001 (Stage 21 of 49)	00-V6UZD8LSwJvLzCTSiktBNd
2440.11	um^2	Cell	0.000	1.000	512	16	siRNA-IMPa2-25 PSPC1-A488 IMPa2-A546 DAPI 8C2-siRNA-IMP-a2-a4 V2.00	0	10. siRNA-IMPa2-25 PSPC1-A488 DAPI IMPa2-A546_u_TileScan_001 (Stage 21 of 49)	00-V6UZD8LSwJvLzCTSiktBNd
1413.41	um^2	Cell	0.000	1.000	513	17	siRNA-IMPa2-25 PSPC1-A488 IMPa2-A546 DAPI 8C2-siRNA-IMP-a2-a4 V2.00	0	10. siRNA-IMPa2-25 PSPC1-A488 DAPI IMPa2-A546_u_TileScan_001 (Stage 21 of 49)	00-V6UZD8LSwJvLzCTSiktBNd
2568.14	um^2	Cell	0.000	1.000	514	18	siRNA-IMPa2-25 PSPC1-A488 IMPa2-A546 DAPI 8C2-siRNA-IMP-a2-a4 V2.00	0	10. siRNA-IMPa2-25 PSPC1-A488 DAPI IMPa2-A546_u_TileScan_001 (Stage 21 of 49)	00-V6UZD8LSwJvLzCTSiktBNd
1111.05	um^2	Cell	0.000	1.000	515	0	siRNA-IMPa2-25 PSPC1-A488 IMPa2-A546 DAPI 8C2-siRNA-IMP-a2-a4 V2.00	0	10. siRNA-IMPa2-25 PSPC1-A488 DAPI IMPa2-A546_v_TileScan_001 (Stage 22 of 49)	00-s9thS57Yowjf72eZuXzoh8
3758.49	um^2	Cell	0.000	1.000	516	1	siRNA-IMPa2-25 PSPC1-A488 IMPa2-A546 DAPI 8C2-siRNA-IMP-a2-a4 V2.00	0	10. siRNA-IMPa2-25 PSPC1-A488 DAPI IMPa2-A546_v_TileScan_001 (Stage 22 of 49)	00-s9thS57Yowjf72eZuXzoh8
895.87	um^2	Cell	0.000	1.000	517	2	siRNA-IMPa2-25 PSPC1-A488 IMPa2-A546 DAPI 8C2-siRNA-IMP-a2-a4 V2.00	0	10. siRNA-IMPa2-25 PSPC1-A488 DAPI IMPa2-A546_v_TileScan_001 (Stage 22 of 49)	00-s9thS57Yowjf72eZuXzoh8
2297.65	um^2	Cell	0.000	1.000	518	3	siRNA-IMPa2-25 PSPC1-A488 IMPa2-A546 DAPI 8C2-siRNA-IMP-a2-a4 V2.00	0	10. siRNA-IMPa2-25 PSPC1-A488 DAPI IMPa2-A546_v_TileScan_001 (Stage 22 of 49)	00-s9thS57Yowjf72eZuXzoh8
2032.61	um^2	Cell	0.000	1.000	519	4	siRNA-IMPa2-25 PSPC1-A488 IMPa2-A546 DAPI 8C2-siRNA-IMP-a2-a4 V2.00	0	10. siRNA-IMPa2-25 PSPC1-A488 DAPI IMPa2-A546_v_TileScan_001 (Stage 22 of 49)	00-s9thS57Yowjf72eZuXzoh8
1926.35	um^2	Cell	0.000	1.000	520	5	siRNA-IMPa2-25 PSPC1-A488 IMPa2-A546 DAPI 8C2-siRNA-IMP-a2-a4 V2.00	0	10. siRNA-IMPa2-25 PSPC1-A488 DAPI IMPa2-A546_v_TileScan_001 (Stage 22 of 49)	00-s9thS57Yowjf72eZuXzoh8
2342.79	um^2	Cell	0.000	1.000	521	6	siRNA-IMPa2-25 PSPC1-A488 IMPa2-A546 DAPI 8C2-siRNA-IMP-a2-a4 V2.00	0	10. siRNA-IMPa2-25 PSPC1-A488 DAPI IMPa2-A546_v_TileScan_001 (Stage 22 of 49)	00-s9thS57Yowjf72eZuXzoh8
3665.56	um^2	Cell	0.000	1.000	522	7	siRNA-IMPa2-25 PSPC1-A488 IMPa2-A546 DAPI 8C2-siRNA-IMP-a2-a4 V2.00	0	10. siRNA-IMPa2-25 PSPC1-A488 DAPI IMPa2-A546_v_TileScan_001 (Stage 22 of 49)	00-s9thS57Yowjf72eZuXzoh8
2488.34	um^2	Cell	0.000	1.000	523	8	siRNA-IMPa2-25 PSPC1-A488 IMPa2-A546 DAPI 8C2-siRNA-IMP-a2-a4 V2.00	0	10. siRNA-IMPa2-25 PSPC1-A488 DAPI IMPa2-A546_v_TileScan_001 (Stage 22 of 49)	00-s9thS57Yowjf72eZuXzoh8
2743.12	um^2	Cell	0.000	1.000	524	9	siRNA-IMPa2-25 PSPC1-A488 IMPa2-A546 DAPI 8C2-siRNA-IMP-a2-a4 V2.00	0	10. siRNA-IMPa2-25 PSPC1-A488 DAPI IMPa2-A546_v_TileScan_001 (Stage 22 of 49)	00-s9thS57Yowjf72eZuXzoh8
1272.33	um^2	Cell	0.000	1.000	525	10	siRNA-IMPa2-25 PSPC1-A488 IMPa2-A546 DAPI 8C2-siRNA-IMP-a2-a4 V2.00	0	10. siRNA-IMPa2-25 PSPC1-A488 DAPI IMPa2-A546_v_TileScan_001 (Stage 22 of 49)	00-s9thS57Yowjf72eZuXzoh8
3979.49	um^2	Cell	0.000	1.000	526	11	siRNA-IMPa2-25 PSPC1-A488 IMPa2-A546 DAPI 8C2-siRNA-IMP-a2-a4 V2.00	0	10. siRNA-IMPa2-25 PSPC1-A488 DAPI IMPa2-A546_v_TileScan_001 (Stage 22 of 49)	00-s9thS57Yowjf72eZuXzoh8
2639.43	um^2	Cell	0.000	1.000	527	12	siRNA-IMPa2-25 PSPC1-A488 IMPa2-A546 DAPI 8C2-siRNA-IMP-a2-a4 V2.00	0	10. siRNA-IMPa2-25 PSPC1-A488 DAPI IMPa2-A546_v_TileScan_001 (Stage 22 of 49)	00-s9thS57Yowjf72eZuXzoh8
1113.18	um^2	Cell	0.000	1.000	528	13	siRNA-IMPa2-25 PSPC1-A488 IMPa2-A546 DAPI 8C2-siRNA-IMP-a2-a4 V2.00	0	10. siRNA-IMPa2-25 PSPC1-A488 DAPI IMPa2-A546_v_TileScan_001 (Stage 22 of 49)	00-s9thS57Yowjf72eZuXzoh8
4575.91	um^2	Cell	0.000	1.000	529	0	siRNA-IMPa2-25 PSPC1-A488 IMPa2-A546 DAPI 8C2-siRNA-IMP-a2-a4 V2.00	0	10. siRNA-IMPa2-25 PSPC1-A488 DAPI IMPa2-A546_w_TileScan_001 (Stage 23 of 49)	00-qMHZGqjPvcHecYwKLio2Q9
2945.44	um^2	Cell	0.000	1.000	530	1	siRNA-IMPa2-25 PSPC1-A488 IMPa2-A546 DAPI 8C2-siRNA-IMP-a2-a4 V2.00	0	10. siRNA-IMPa2-25 PSPC1-A488 DAPI IMPa2-A546_w_TileScan_001 (Stage 23 of 49)	00-qMHZGqjPvcHecYwKLio2Q9
4335.28	um^2	Cell	0.000	1.000	531	2	siRNA-IMPa2-25 PSPC1-A488 IMPa2-A546 DAPI 8C2-siRNA-IMP-a2-a4 V2.00	0	10. siRNA-IMPa2-25 PSPC1-A488 DAPI IMPa2-A546_w_TileScan_001 (Stage 23 of 49)	00-qMHZGqjPvcHecYwKLio2Q9
1769.16	um^2	Cell	0.000	1.000	532	3	siRNA-IMPa2-25 PSPC1-A488 IMPa2-A546 DAPI 8C2-siRNA-IMP-a2-a4 V2.00	0	10. siRNA-IMPa2-25 PSPC1-A488 DAPI IMPa2-A546_w_TileScan_001 (Stage 23 of 49)	00-qMHZGqjPvcHecYwKLio2Q9
1568.32	um^2	Cell	0.000	1.000	533	4	siRNA-IMPa2-25 PSPC1-A488 IMPa2-A546 DAPI 8C2-siRNA-IMP-a2-a4 V2.00	0	10. siRNA-IMPa2-25 PSPC1-A488 DAPI IMPa2-A546_w_TileScan_001 (Stage 23 of 49)	00-qMHZGqjPvcHecYwKLio2Q9
634.275	um^2	Cell	0.000	1.000	534	5	siRNA-IMPa2-25 PSPC1-A488 IMPa2-A546 DAPI 8C2-siRNA-IMP-a2-a4 V2.00	0	10. siRNA-IMPa2-25 PSPC1-A488 DAPI IMPa2-A546_w_TileScan_001 (Stage 23 of 49)	00-qMHZGqjPvcHecYwKLio2Q9
1996.11	um^2	Cell	0.000	1.000	535	6	siRNA-IMPa2-25 PSPC1-A488 IMPa2-A546 DAPI 8C2-siRNA-IMP-a2-a4 V2.00	0	10. siRNA-IMPa2-25 PSPC1-A488 DAPI IMPa2-A546_w_TileScan_001 (Stage 23 of 49)	00-qMHZGqjPvcHecYwKLio2Q9
3060.09	um^2	Cell	0.000	1.000	536	7	siRNA-IMPa2-25 PSPC1-A488 IMPa2-A546 DAPI 8C2-siRNA-IMP-a2-a4 V2.00	0	10. siRNA-IMPa2-25 PSPC1-A488 DAPI IMPa2-A546_w_TileScan_001 (Stage 23 of 49)	00-qMHZGqjPvcHecYwKLio2Q9
2070.97	um^2	Cell	0.000	1.000	537	8	siRNA-IMPa2-25 PSPC1-A488 IMPa2-A546 DAPI 8C2-siRNA-IMP-a2-a4 V2.00	0	10. siRNA-IMPa2-25 PSPC1-A488 DAPI IMPa2-A546_w_TileScan_001 (Stage 23 of 49)	00-qMHZGqjPvcHecYwKLio2Q9
4030.92	um^2	Cell	0.000	1.000	538	9	siRNA-IMPa2-25 PSPC1-A488 IMPa2-A546 DAPI 8C2-siRNA-IMP-a2-a4 V2.00	0	10. siRNA-IMPa2-25 PSPC1-A488 DAPI IMPa2-A546_w_TileScan_001 (Stage 23 of 49)	00-qMHZGqjPvcHecYwKLio2Q9
1985.23	um^2	Cell	0.000	1.000	539	10	siRNA-IMPa2-25 PSPC1-A488 IMPa2-A546 DAPI 8C2-siRNA-IMP-a2-a4 V2.00	0	10. siRNA-IMPa2-25 PSPC1-A488 DAPI IMPa2-A546_w_TileScan_001 (Stage 23 of 49)	00-qMHZGqjPvcHecYwKLio2Q9
1280.7	um^2	Cell	0.000	1.000	540	11	siRNA-IMPa2-25 PSPC1-A488 IMPa2-A546 DAPI 8C2-siRNA-IMP-a2-a4 V2.00	0	10. siRNA-IMPa2-25 PSPC1-A488 DAPI IMPa2-A546_w_TileScan_001 (Stage 23 of 49)	00-qMHZGqjPvcHecYwKLio2Q9
1141.32	um^2	Cell	0.000	1.000	541	12	siRNA-IMPa2-25 PSPC1-A488 IMPa2-A546 DAPI 8C2-siRNA-IMP-a2-a4 V2.00	0	10. siRNA-IMPa2-25 PSPC1-A488 DAPI IMPa2-A546_w_TileScan_001 (Stage 23 of 49)	00-qMHZGqjPvcHecYwKLio2Q9
2657.19	um^2	Cell	0.000	1.000	542	13	siRNA-IMPa2-25 PSPC1-A488 IMPa2-A546 DAPI 8C2-siRNA-IMP-a2-a4 V2.00	0	10. siRNA-IMPa2-25 PSPC1-A488 DAPI IMPa2-A546_w_TileScan_001 (Stage 23 of 49)	00-qMHZGqjPvcHecYwKLio2Q9
4040.31	um^2	Cell	0.000	1.000	543	14	siRNA-IMPa2-25 PSPC1-A488 IMPa2-A546 DAPI 8C2-siRNA-IMP-a2-a4 V2.00	0	10. siRNA-IMPa2-25 PSPC1-A488 DAPI IMPa2-A546_w_TileScan_001 (Stage 23 of 49)	00-qMHZGqjPvcHecYwKLio2Q9
1367.28	um^2	Cell	0.000	1.000	544	0	siRNA-IMPa2-25 PSPC1-A488 IMPa2-A546 DAPI 8C2-siRNA-IMP-a2-a4 V2.00	0	10. siRNA-IMPa2-25 PSPC1-A488 DAPI IMPa2-A546_x_TileScan_001 (Stage 24 of 49)	00-bGUJFU2MshMDdURHQnogeL
1414.88	um^2	Cell	0.000	1.000	545	1	siRNA-IMPa2-25 PSPC1-A488 IMPa2-A546 DAPI 8C2-siRNA-IMP-a2-a4 V2.00	0	10. siRNA-IMPa2-25 PSPC1-A488 DAPI IMPa2-A546_x_TileScan_001 (Stage 24 of 49)	00-bGUJFU2MshMDdURHQnogeL
1496.14	um^2	Cell	0.000	1.000	546	2	siRNA-IMPa2-25 PSPC1-A488 IMPa2-A546 DAPI 8C2-siRNA-IMP-a2-a4 V2.00	0	10. siRNA-IMPa2-25 PSPC1-A488 DAPI IMPa2-A546_x_TileScan_001 (Stage 24 of 49)	00-bGUJFU2MshMDdURHQnogeL
1069.26	um^2	Cell	0.000	1.000	547	3	siRNA-IMPa2-25 PSPC1-A488 IMPa2-A546 DAPI 8C2-siRNA-IMP-a2-a4 V2.00	0	10. siRNA-IMPa2-25 PSPC1-A488 DAPI IMPa2-A546_x_TileScan_001 (Stage 24 of 49)	00-bGUJFU2MshMDdURHQnogeL
2516.65	um^2	Cell	0.000	1.000	548	4	siRNA-IMPa2-25 PSPC1-A488 IMPa2-A546 DAPI 8C2-siRNA-IMP-a2-a4 V2.00	0	10. siRNA-IMPa2-25 PSPC1-A488 DAPI IMPa2-A546_x_TileScan_001 (Stage 24 of 49)	00-bGUJFU2MshMDdURHQnogeL
2112.21	um^2	Cell	0.000	1.000	549	5	siRNA-IMPa2-25 PSPC1-A488 IMPa2-A546 DAPI 8C2-siRNA-IMP-a2-a4 V2.00	0	10. siRNA-IMPa2-25 PSPC1-A488 DAPI IMPa2-A546_x_TileScan_001 (Stage 24 of 49)	00-bGUJFU2MshMDdURHQnogeL
870.631	um^2	Cell	0.000	1.000	550	6	siRNA-IMPa2-25 PSPC1-A488 IMPa2-A546 DAPI 8C2-siRNA-IMP-a2-a4 V2.00	0	10. siRNA-IMPa2-25 PSPC1-A488 DAPI IMPa2-A546_x_TileScan_001 (Stage 24 of 49)	00-bGUJFU2MshMDdURHQnogeL
8641.71	um^2	Cell	0.000	1.000	551	7	siRNA-IMPa2-25 PSPC1-A488 IMPa2-A546 DAPI 8C2-siRNA-IMP-a2-a4 V2.00	0	10. siRNA-IMPa2-25 PSPC1-A488 DAPI IMPa2-A546_x_TileScan_001 (Stage 24 of 49)	00-bGUJFU2MshMDdURHQnogeL
4115.35	um^2	Cell	0.000	1.000	552	8	siRNA-IMPa2-25 PSPC1-A488 IMPa2-A546 DAPI 8C2-siRNA-IMP-a2-a4 V2.00	0	10. siRNA-IMPa2-25 PSPC1-A488 DAPI IMPa2-A546_x_TileScan_001 (Stage 24 of 49)	00-bGUJFU2MshMDdURHQnogeL
2171.08	um^2	Cell	0.000	1.000	553	9	siRNA-IMPa2-25 PSPC1-A488 IMPa2-A546 DAPI 8C2-siRNA-IMP-a2-a4 V2.00	0	10. siRNA-IMPa2-25 PSPC1-A488 DAPI IMPa2-A546_x_TileScan_001 (Stage 24 of 49)	00-bGUJFU2MshMDdURHQnogeL
4214.03	um^2	Cell	0.000	1.000	554	10	siRNA-IMPa2-25 PSPC1-A488 IMPa2-A546 DAPI 8C2-siRNA-IMP-a2-a4 V2.00	0	10. siRNA-IMPa2-25 PSPC1-A488 DAPI IMPa2-A546_x_TileScan_001 (Stage 24 of 49)	00-bGUJFU2MshMDdURHQnogeL
1668.79	um^2	Cell	0.000	1.000	555	11	siRNA-IMPa2-25 PSPC1-A488 IMPa2-A546 DAPI 8C2-siRNA-IMP-a2-a4 V2.00	0	10. siRNA-IMPa2-25 PSPC1-A488 DAPI IMPa2-A546_x_TileScan_001 (Stage 24 of 49)	00-bGUJFU2MshMDdURHQnogeL
2133.25	um^2	Cell	0.000	1.000	556	12	siRNA-IMPa2-25 PSPC1-A488 IMPa2-A546 DAPI 8C2-siRNA-IMP-a2-a4 V2.00	0	10. siRNA-IMPa2-25 PSPC1-A488 DAPI IMPa2-A546_x_TileScan_001 (Stage 24 of 49)	00-bGUJFU2MshMDdURHQnogeL
1292.52	um^2	Cell	0.000	1.000	557	13	siRNA-IMPa2-25 PSPC1-A488 IMPa2-A546 DAPI 8C2-siRNA-IMP-a2-a4 V2.00	0	10. siRNA-IMPa2-25 PSPC1-A488 DAPI IMPa2-A546_x_TileScan_001 (Stage 24 of 49)	00-bGUJFU2MshMDdURHQnogeL
1698.66	um^2	Cell	0.000	1.000	558	0	siRNA-IMPa2-25 PSPC1-A488 IMPa2-A546 DAPI 8C2-siRNA-IMP-a2-a4 V2.00	0	10. siRNA-IMPa2-25 PSPC1-A488 DAPI IMPa2-A546_y_TileScan_001 (Stage 25 of 49)	00-6J6SH6vP62emqRZ2vxjH66
1694.28	um^2	Cell	0.000	1.000	559	1	siRNA-IMPa2-25 PSPC1-A488 IMPa2-A546 DAPI 8C2-siRNA-IMP-a2-a4 V2.00	0	10. siRNA-IMPa2-25 PSPC1-A488 DAPI IMPa2-A546_y_TileScan_001 (Stage 25 of 49)	00-6J6SH6vP62emqRZ2vxjH66
2689.64	um^2	Cell	0.000	1.000	560	2	siRNA-IMPa2-25 PSPC1-A488 IMPa2-A546 DAPI 8C2-siRNA-IMP-a2-a4 V2.00	0	10. siRNA-IMPa2-25 PSPC1-A488 DAPI IMPa2-A546_y_TileScan_001 (Stage 25 of 49)	00-6J6SH6vP62emqRZ2vxjH66
903.826	um^2	Cell	0.000	1.000	561	3	siRNA-IMPa2-25 PSPC1-A488 IMPa2-A546 DAPI 8C2-siRNA-IMP-a2-a4 V2.00	0	10. siRNA-IMPa2-25 PSPC1-A488 DAPI IMPa2-A546_y_TileScan_001 (Stage 25 of 49)	00-6J6SH6vP62emqRZ2vxjH66
470.872	um^2	Cell	0.000	1.000	562	4	siRNA-IMPa2-25 PSPC1-A488 IMPa2-A546 DAPI 8C2-siRNA-IMP-a2-a4 V2.00	0	10. siRNA-IMPa2-25 PSPC1-A488 DAPI IMPa2-A546_y_TileScan_001 (Stage 25 of 49)	00-6J6SH6vP62emqRZ2vxjH66
1454.21	um^2	Cell	0.000	1.000	563	5	siRNA-IMPa2-25 PSPC1-A488 IMPa2-A546 DAPI 8C2-siRNA-IMP-a2-a4 V2.00	0	10. siRNA-IMPa2-25 PSPC1-A488 DAPI IMPa2-A546_y_TileScan_001 (Stage 25 of 49)	00-6J6SH6vP62emqRZ2vxjH66
1477.44	um^2	Cell	0.000	1.000	564	6	siRNA-IMPa2-25 PSPC1-A488 IMPa2-A546 DAPI 8C2-siRNA-IMP-a2-a4 V2.00	0	10. siRNA-IMPa2-25 PSPC1-A488 DAPI IMPa2-A546_y_TileScan_001 (Stage 25 of 49)	00-6J6SH6vP62emqRZ2vxjH66
3412.59	um^2	Cell	0.000	1.000	565	7	siRNA-IMPa2-25 PSPC1-A488 IMPa2-A546 DAPI 8C2-siRNA-IMP-a2-a4 V2.00	0	10. siRNA-IMPa2-25 PSPC1-A488 DAPI IMPa2-A546_y_TileScan_001 (Stage 25 of 49)	00-6J6SH6vP62emqRZ2vxjH66
2797.36	um^2	Cell	0.000	1.000	566	8	siRNA-IMPa2-25 PSPC1-A488 IMPa2-A546 DAPI 8C2-siRNA-IMP-a2-a4 V2.00	0	10. siRNA-IMPa2-25 PSPC1-A488 DAPI IMPa2-A546_y_TileScan_001 (Stage 25 of 49)	00-6J6SH6vP62emqRZ2vxjH66
3199.62	um^2	Cell	0.000	1.000	567	9	siRNA-IMPa2-25 PSPC1-A488 IMPa2-A546 DAPI 8C2-siRNA-IMP-a2-a4 V2.00	0	10. siRNA-IMPa2-25 PSPC1-A488 DAPI IMPa2-A546_y_TileScan_001 (Stage 25 of 49)	00-6J6SH6vP62emqRZ2vxjH66
3620.46	um^2	Cell	0.000	1.000	568	0	siRNA-IMPa2-25 PSPC1-A488 IMPa2-A546 DAPI 8C2-siRNA-IMP-a2-a4 V2.00	0	10. siRNA-IMPa2-25 PSPC1-A488 DAPI IMPa2-A546_z_TileScan_001 (Stage 26 of 49)	00-8cB7mKAjY4amWTjMerJTtX
1594.82	um^2	Cell	0.000	1.000	569	1	siRNA-IMPa2-25 PSPC1-A488 IMPa2-A546 DAPI 8C2-siRNA-IMP-a2-a4 V2.00	0	10. siRNA-IMPa2-25 PSPC1-A488 DAPI IMPa2-A546_z_TileScan_001 (Stage 26 of 49)	00-8cB7mKAjY4amWTjMerJTtX
802.911	um^2	Cell	0.000	1.000	570	2	siRNA-IMPa2-25 PSPC1-A488 IMPa2-A546 DAPI 8C2-siRNA-IMP-a2-a4 V2.00	0	10. siRNA-IMPa2-25 PSPC1-A488 DAPI IMPa2-A546_z_TileScan_001 (Stage 26 of 49)	00-8cB7mKAjY4amWTjMerJTtX
4320.67	um^2	Cell	0.000	1.000	571	3	siRNA-IMPa2-25 PSPC1-A488 IMPa2-A546 DAPI 8C2-siRNA-IMP-a2-a4 V2.00	0	10. siRNA-IMPa2-25 PSPC1-A488 DAPI IMPa2-A546_z_TileScan_001 (Stage 26 of 49)	00-8cB7mKAjY4amWTjMerJTtX
576.466	um^2	Cell	0.000	1.000	572	4	siRNA-IMPa2-25 PSPC1-A488 IMPa2-A546 DAPI 8C2-siRNA-IMP-a2-a4 V2.00	0	10. siRNA-IMPa2-25 PSPC1-A488 DAPI IMPa2-A546_z_TileScan_001 (Stage 26 of 49)	00-8cB7mKAjY4amWTjMerJTtX
4995.38	um^2	Cell	0.000	1.000	573	5	siRNA-IMPa2-25 PSPC1-A488 IMPa2-A546 DAPI 8C2-siRNA-IMP-a2-a4 V2.00	0	10. siRNA-IMPa2-25 PSPC1-A488 DAPI IMPa2-A546_z_TileScan_001 (Stage 26 of 49)	00-8cB7mKAjY4amWTjMerJTtX
2024.93	um^2	Cell	0.000	1.000	574	6	siRNA-IMPa2-25 PSPC1-A488 IMPa2-A546 DAPI 8C2-siRNA-IMP-a2-a4 V2.00	0	10. siRNA-IMPa2-25 PSPC1-A488 DAPI IMPa2-A546_z_TileScan_001 (Stage 26 of 49)	00-8cB7mKAjY4amWTjMerJTtX
1616.4	um^2	Cell	0.000	1.000	575	7	siRNA-IMPa2-25 PSPC1-A488 IMPa2-A546 DAPI 8C2-siRNA-IMP-a2-a4 V2.00	0	10. siRNA-IMPa2-25 PSPC1-A488 DAPI IMPa2-A546_z_TileScan_001 (Stage 26 of 49)	00-8cB7mKAjY4amWTjMerJTtX
5431.55	um^2	Cell	0.000	1.000	576	8	siRNA-IMPa2-25 PSPC1-A488 IMPa2-A546 DAPI 8C2-siRNA-IMP-a2-a4 V2.00	0	10. siRNA-IMPa2-25 PSPC1-A488 DAPI IMPa2-A546_z_TileScan_001 (Stage 26 of 49)	00-8cB7mKAjY4amWTjMerJTtX
