# Supplementary material for: Development of a pipeline for automated, high-throughput analysis of paraspeckle proteins reveals specific roles for importin α proteins
Source: Sci Rep. 2017 Feb 27;7:43323. doi: 10.1038/srep43323 (PMC5379994; doi:10.1038/srep43323)
Supplement: Supplementary Dataset SD1-J [file srep43323-s12.zip › I8P/8C2-siRNA-IMPa2-PSPC1/_/siRNA-IMPa2-25 PSPC1-A488 IMPa2-A546 DAPI 8C2-siRNA-IMP-a2-a4 V2.00_Statistics/siRNA-IMPa2-25 PSPC1-A488 IMPa2-A546 DAPI 8C2-siRNA-IMP-a2-a4 V2.00_Cell_Cytoplasm_Intensity_Mean_Ch=1.csv]

Cell Cytoplasm Intensity Mean Ch=1
====================
Value	Unit	Category	Channel	Birth [s]	Death [s]	ID	OriginalID	Original Component Name	Original Component ID	Original Image Name	Original Image ID
16.5711		Cell	1	0.000	1.000	0	0	siRNA-IMPa2-25 PSPC1-A488 IMPa2-A546 DAPI 8C2-siRNA-IMP-a2-a4 V2.00	0	10. siRNA-IMPa2-25 PSPC1-A488 DAPI IMPa2-A546_a_TileScan_001 (Stage 1 of 49)	00-kwQ6sw2Ua3vCj4oGkoBXVH
8.29563		Cell	1	0.000	1.000	1	1	siRNA-IMPa2-25 PSPC1-A488 IMPa2-A546 DAPI 8C2-siRNA-IMP-a2-a4 V2.00	0	10. siRNA-IMPa2-25 PSPC1-A488 DAPI IMPa2-A546_a_TileScan_001 (Stage 1 of 49)	00-kwQ6sw2Ua3vCj4oGkoBXVH
14.9777		Cell	1	0.000	1.000	2	2	siRNA-IMPa2-25 PSPC1-A488 IMPa2-A546 DAPI 8C2-siRNA-IMP-a2-a4 V2.00	0	10. siRNA-IMPa2-25 PSPC1-A488 DAPI IMPa2-A546_a_TileScan_001 (Stage 1 of 49)	00-kwQ6sw2Ua3vCj4oGkoBXVH
7.44389		Cell	1	0.000	1.000	3	3	siRNA-IMPa2-25 PSPC1-A488 IMPa2-A546 DAPI 8C2-siRNA-IMP-a2-a4 V2.00	0	10. siRNA-IMPa2-25 PSPC1-A488 DAPI IMPa2-A546_a_TileScan_001 (Stage 1 of 49)	00-kwQ6sw2Ua3vCj4oGkoBXVH
6.14587		Cell	1	0.000	1.000	4	4	siRNA-IMPa2-25 PSPC1-A488 IMPa2-A546 DAPI 8C2-siRNA-IMP-a2-a4 V2.00	0	10. siRNA-IMPa2-25 PSPC1-A488 DAPI IMPa2-A546_a_TileScan_001 (Stage 1 of 49)	00-kwQ6sw2Ua3vCj4oGkoBXVH
7.61791		Cell	1	0.000	1.000	5	5	siRNA-IMPa2-25 PSPC1-A488 IMPa2-A546 DAPI 8C2-siRNA-IMP-a2-a4 V2.00	0	10. siRNA-IMPa2-25 PSPC1-A488 DAPI IMPa2-A546_a_TileScan_001 (Stage 1 of 49)	00-kwQ6sw2Ua3vCj4oGkoBXVH
12.1254		Cell	1	0.000	1.000	6	6	siRNA-IMPa2-25 PSPC1-A488 IMPa2-A546 DAPI 8C2-siRNA-IMP-a2-a4 V2.00	0	10. siRNA-IMPa2-25 PSPC1-A488 DAPI IMPa2-A546_a_TileScan_001 (Stage 1 of 49)	00-kwQ6sw2Ua3vCj4oGkoBXVH
12.5096		Cell	1	0.000	1.000	7	7	siRNA-IMPa2-25 PSPC1-A488 IMPa2-A546 DAPI 8C2-siRNA-IMP-a2-a4 V2.00	0	10. siRNA-IMPa2-25 PSPC1-A488 DAPI IMPa2-A546_a_TileScan_001 (Stage 1 of 49)	00-kwQ6sw2Ua3vCj4oGkoBXVH
11.8876		Cell	1	0.000	1.000	8	8	siRNA-IMPa2-25 PSPC1-A488 IMPa2-A546 DAPI 8C2-siRNA-IMP-a2-a4 V2.00	0	10. siRNA-IMPa2-25 PSPC1-A488 DAPI IMPa2-A546_a_TileScan_001 (Stage 1 of 49)	00-kwQ6sw2Ua3vCj4oGkoBXVH
13.758		Cell	1	0.000	1.000	9	9	siRNA-IMPa2-25 PSPC1-A488 IMPa2-A546 DAPI 8C2-siRNA-IMP-a2-a4 V2.00	0	10. siRNA-IMPa2-25 PSPC1-A488 DAPI IMPa2-A546_a_TileScan_001 (Stage 1 of 49)	00-kwQ6sw2Ua3vCj4oGkoBXVH
13.1796		Cell	1	0.000	1.000	10	10	siRNA-IMPa2-25 PSPC1-A488 IMPa2-A546 DAPI 8C2-siRNA-IMP-a2-a4 V2.00	0	10. siRNA-IMPa2-25 PSPC1-A488 DAPI IMPa2-A546_a_TileScan_001 (Stage 1 of 49)	00-kwQ6sw2Ua3vCj4oGkoBXVH
10.6453		Cell	1	0.000	1.000	11	11	siRNA-IMPa2-25 PSPC1-A488 IMPa2-A546 DAPI 8C2-siRNA-IMP-a2-a4 V2.00	0	10. siRNA-IMPa2-25 PSPC1-A488 DAPI IMPa2-A546_a_TileScan_001 (Stage 1 of 49)	00-kwQ6sw2Ua3vCj4oGkoBXVH
13.3658		Cell	1	0.000	1.000	12	12	siRNA-IMPa2-25 PSPC1-A488 IMPa2-A546 DAPI 8C2-siRNA-IMP-a2-a4 V2.00	0	10. siRNA-IMPa2-25 PSPC1-A488 DAPI IMPa2-A546_a_TileScan_001 (Stage 1 of 49)	00-kwQ6sw2Ua3vCj4oGkoBXVH
13.7653		Cell	1	0.000	1.000	13	13	siRNA-IMPa2-25 PSPC1-A488 IMPa2-A546 DAPI 8C2-siRNA-IMP-a2-a4 V2.00	0	10. siRNA-IMPa2-25 PSPC1-A488 DAPI IMPa2-A546_a_TileScan_001 (Stage 1 of 49)	00-kwQ6sw2Ua3vCj4oGkoBXVH
13.8449		Cell	1	0.000	1.000	14	0	siRNA-IMPa2-25 PSPC1-A488 IMPa2-A546 DAPI 8C2-siRNA-IMP-a2-a4 V2.00	0	10. siRNA-IMPa2-25 PSPC1-A488 DAPI IMPa2-A546_aa_TileScan_001 (Stage 27 of 49)	00-GMvxVuFf3b8AQQHw9DboEN
10.9387		Cell	1	0.000	1.000	15	1	siRNA-IMPa2-25 PSPC1-A488 IMPa2-A546 DAPI 8C2-siRNA-IMP-a2-a4 V2.00	0	10. siRNA-IMPa2-25 PSPC1-A488 DAPI IMPa2-A546_aa_TileScan_001 (Stage 27 of 49)	00-GMvxVuFf3b8AQQHw9DboEN
6.38565		Cell	1	0.000	1.000	16	2	siRNA-IMPa2-25 PSPC1-A488 IMPa2-A546 DAPI 8C2-siRNA-IMP-a2-a4 V2.00	0	10. siRNA-IMPa2-25 PSPC1-A488 DAPI IMPa2-A546_aa_TileScan_001 (Stage 27 of 49)	00-GMvxVuFf3b8AQQHw9DboEN
16.7591		Cell	1	0.000	1.000	17	3	siRNA-IMPa2-25 PSPC1-A488 IMPa2-A546 DAPI 8C2-siRNA-IMP-a2-a4 V2.00	0	10. siRNA-IMPa2-25 PSPC1-A488 DAPI IMPa2-A546_aa_TileScan_001 (Stage 27 of 49)	00-GMvxVuFf3b8AQQHw9DboEN
9.6529		Cell	1	0.000	1.000	18	4	siRNA-IMPa2-25 PSPC1-A488 IMPa2-A546 DAPI 8C2-siRNA-IMP-a2-a4 V2.00	0	10. siRNA-IMPa2-25 PSPC1-A488 DAPI IMPa2-A546_aa_TileScan_001 (Stage 27 of 49)	00-GMvxVuFf3b8AQQHw9DboEN
8.82558		Cell	1	0.000	1.000	19	5	siRNA-IMPa2-25 PSPC1-A488 IMPa2-A546 DAPI 8C2-siRNA-IMP-a2-a4 V2.00	0	10. siRNA-IMPa2-25 PSPC1-A488 DAPI IMPa2-A546_aa_TileScan_001 (Stage 27 of 49)	00-GMvxVuFf3b8AQQHw9DboEN
9.14924		Cell	1	0.000	1.000	20	6	siRNA-IMPa2-25 PSPC1-A488 IMPa2-A546 DAPI 8C2-siRNA-IMP-a2-a4 V2.00	0	10. siRNA-IMPa2-25 PSPC1-A488 DAPI IMPa2-A546_aa_TileScan_001 (Stage 27 of 49)	00-GMvxVuFf3b8AQQHw9DboEN
11.6067		Cell	1	0.000	1.000	21	7	siRNA-IMPa2-25 PSPC1-A488 IMPa2-A546 DAPI 8C2-siRNA-IMP-a2-a4 V2.00	0	10. siRNA-IMPa2-25 PSPC1-A488 DAPI IMPa2-A546_aa_TileScan_001 (Stage 27 of 49)	00-GMvxVuFf3b8AQQHw9DboEN
6.9832		Cell	1	0.000	1.000	22	8	siRNA-IMPa2-25 PSPC1-A488 IMPa2-A546 DAPI 8C2-siRNA-IMP-a2-a4 V2.00	0	10. siRNA-IMPa2-25 PSPC1-A488 DAPI IMPa2-A546_aa_TileScan_001 (Stage 27 of 49)	00-GMvxVuFf3b8AQQHw9DboEN
7.33495		Cell	1	0.000	1.000	23	9	siRNA-IMPa2-25 PSPC1-A488 IMPa2-A546 DAPI 8C2-siRNA-IMP-a2-a4 V2.00	0	10. siRNA-IMPa2-25 PSPC1-A488 DAPI IMPa2-A546_aa_TileScan_001 (Stage 27 of 49)	00-GMvxVuFf3b8AQQHw9DboEN
7.90327		Cell	1	0.000	1.000	24	10	siRNA-IMPa2-25 PSPC1-A488 IMPa2-A546 DAPI 8C2-siRNA-IMP-a2-a4 V2.00	0	10. siRNA-IMPa2-25 PSPC1-A488 DAPI IMPa2-A546_aa_TileScan_001 (Stage 27 of 49)	00-GMvxVuFf3b8AQQHw9DboEN
17.1747		Cell	1	0.000	1.000	25	11	siRNA-IMPa2-25 PSPC1-A488 IMPa2-A546 DAPI 8C2-siRNA-IMP-a2-a4 V2.00	0	10. siRNA-IMPa2-25 PSPC1-A488 DAPI IMPa2-A546_aa_TileScan_001 (Stage 27 of 49)	00-GMvxVuFf3b8AQQHw9DboEN
7.79444		Cell	1	0.000	1.000	26	12	siRNA-IMPa2-25 PSPC1-A488 IMPa2-A546 DAPI 8C2-siRNA-IMP-a2-a4 V2.00	0	10. siRNA-IMPa2-25 PSPC1-A488 DAPI IMPa2-A546_aa_TileScan_001 (Stage 27 of 49)	00-GMvxVuFf3b8AQQHw9DboEN
7.49097		Cell	1	0.000	1.000	27	13	siRNA-IMPa2-25 PSPC1-A488 IMPa2-A546 DAPI 8C2-siRNA-IMP-a2-a4 V2.00	0	10. siRNA-IMPa2-25 PSPC1-A488 DAPI IMPa2-A546_aa_TileScan_001 (Stage 27 of 49)	00-GMvxVuFf3b8AQQHw9DboEN
7.36491		Cell	1	0.000	1.000	28	14	siRNA-IMPa2-25 PSPC1-A488 IMPa2-A546 DAPI 8C2-siRNA-IMP-a2-a4 V2.00	0	10. siRNA-IMPa2-25 PSPC1-A488 DAPI IMPa2-A546_aa_TileScan_001 (Stage 27 of 49)	00-GMvxVuFf3b8AQQHw9DboEN
10.1208		Cell	1	0.000	1.000	29	0	siRNA-IMPa2-25 PSPC1-A488 IMPa2-A546 DAPI 8C2-siRNA-IMP-a2-a4 V2.00	0	10. siRNA-IMPa2-25 PSPC1-A488 DAPI IMPa2-A546_ab_TileScan_001 (Stage 28 of 49)	00-mMWhDKrjuMsdgNPQZSEP3H
10.4659		Cell	1	0.000	1.000	30	1	siRNA-IMPa2-25 PSPC1-A488 IMPa2-A546 DAPI 8C2-siRNA-IMP-a2-a4 V2.00	0	10. siRNA-IMPa2-25 PSPC1-A488 DAPI IMPa2-A546_ab_TileScan_001 (Stage 28 of 49)	00-mMWhDKrjuMsdgNPQZSEP3H
8.57619		Cell	1	0.000	1.000	31	2	siRNA-IMPa2-25 PSPC1-A488 IMPa2-A546 DAPI 8C2-siRNA-IMP-a2-a4 V2.00	0	10. siRNA-IMPa2-25 PSPC1-A488 DAPI IMPa2-A546_ab_TileScan_001 (Stage 28 of 49)	00-mMWhDKrjuMsdgNPQZSEP3H
7.21067		Cell	1	0.000	1.000	32	3	siRNA-IMPa2-25 PSPC1-A488 IMPa2-A546 DAPI 8C2-siRNA-IMP-a2-a4 V2.00	0	10. siRNA-IMPa2-25 PSPC1-A488 DAPI IMPa2-A546_ab_TileScan_001 (Stage 28 of 49)	00-mMWhDKrjuMsdgNPQZSEP3H
11.6993		Cell	1	0.000	1.000	33	4	siRNA-IMPa2-25 PSPC1-A488 IMPa2-A546 DAPI 8C2-siRNA-IMP-a2-a4 V2.00	0	10. siRNA-IMPa2-25 PSPC1-A488 DAPI IMPa2-A546_ab_TileScan_001 (Stage 28 of 49)	00-mMWhDKrjuMsdgNPQZSEP3H
17.9582		Cell	1	0.000	1.000	34	5	siRNA-IMPa2-25 PSPC1-A488 IMPa2-A546 DAPI 8C2-siRNA-IMP-a2-a4 V2.00	0	10. siRNA-IMPa2-25 PSPC1-A488 DAPI IMPa2-A546_ab_TileScan_001 (Stage 28 of 49)	00-mMWhDKrjuMsdgNPQZSEP3H
8.44049		Cell	1	0.000	1.000	35	6	siRNA-IMPa2-25 PSPC1-A488 IMPa2-A546 DAPI 8C2-siRNA-IMP-a2-a4 V2.00	0	10. siRNA-IMPa2-25 PSPC1-A488 DAPI IMPa2-A546_ab_TileScan_001 (Stage 28 of 49)	00-mMWhDKrjuMsdgNPQZSEP3H
9.49004		Cell	1	0.000	1.000	36	7	siRNA-IMPa2-25 PSPC1-A488 IMPa2-A546 DAPI 8C2-siRNA-IMP-a2-a4 V2.00	0	10. siRNA-IMPa2-25 PSPC1-A488 DAPI IMPa2-A546_ab_TileScan_001 (Stage 28 of 49)	00-mMWhDKrjuMsdgNPQZSEP3H
11.183		Cell	1	0.000	1.000	37	8	siRNA-IMPa2-25 PSPC1-A488 IMPa2-A546 DAPI 8C2-siRNA-IMP-a2-a4 V2.00	0	10. siRNA-IMPa2-25 PSPC1-A488 DAPI IMPa2-A546_ab_TileScan_001 (Stage 28 of 49)	00-mMWhDKrjuMsdgNPQZSEP3H
9.06354		Cell	1	0.000	1.000	38	9	siRNA-IMPa2-25 PSPC1-A488 IMPa2-A546 DAPI 8C2-siRNA-IMP-a2-a4 V2.00	0	10. siRNA-IMPa2-25 PSPC1-A488 DAPI IMPa2-A546_ab_TileScan_001 (Stage 28 of 49)	00-mMWhDKrjuMsdgNPQZSEP3H
7.33782		Cell	1	0.000	1.000	39	10	siRNA-IMPa2-25 PSPC1-A488 IMPa2-A546 DAPI 8C2-siRNA-IMP-a2-a4 V2.00	0	10. siRNA-IMPa2-25 PSPC1-A488 DAPI IMPa2-A546_ab_TileScan_001 (Stage 28 of 49)	00-mMWhDKrjuMsdgNPQZSEP3H
11.5746		Cell	1	0.000	1.000	40	11	siRNA-IMPa2-25 PSPC1-A488 IMPa2-A546 DAPI 8C2-siRNA-IMP-a2-a4 V2.00	0	10. siRNA-IMPa2-25 PSPC1-A488 DAPI IMPa2-A546_ab_TileScan_001 (Stage 28 of 49)	00-mMWhDKrjuMsdgNPQZSEP3H
7.70385		Cell	1	0.000	1.000	41	12	siRNA-IMPa2-25 PSPC1-A488 IMPa2-A546 DAPI 8C2-siRNA-IMP-a2-a4 V2.00	0	10. siRNA-IMPa2-25 PSPC1-A488 DAPI IMPa2-A546_ab_TileScan_001 (Stage 28 of 49)	00-mMWhDKrjuMsdgNPQZSEP3H
10.4901		Cell	1	0.000	1.000	42	13	siRNA-IMPa2-25 PSPC1-A488 IMPa2-A546 DAPI 8C2-siRNA-IMP-a2-a4 V2.00	0	10. siRNA-IMPa2-25 PSPC1-A488 DAPI IMPa2-A546_ab_TileScan_001 (Stage 28 of 49)	00-mMWhDKrjuMsdgNPQZSEP3H
14.1583		Cell	1	0.000	1.000	43	14	siRNA-IMPa2-25 PSPC1-A488 IMPa2-A546 DAPI 8C2-siRNA-IMP-a2-a4 V2.00	0	10. siRNA-IMPa2-25 PSPC1-A488 DAPI IMPa2-A546_ab_TileScan_001 (Stage 28 of 49)	00-mMWhDKrjuMsdgNPQZSEP3H
22.3675		Cell	1	0.000	1.000	44	15	siRNA-IMPa2-25 PSPC1-A488 IMPa2-A546 DAPI 8C2-siRNA-IMP-a2-a4 V2.00	0	10. siRNA-IMPa2-25 PSPC1-A488 DAPI IMPa2-A546_ab_TileScan_001 (Stage 28 of 49)	00-mMWhDKrjuMsdgNPQZSEP3H
12.6088		Cell	1	0.000	1.000	45	0	siRNA-IMPa2-25 PSPC1-A488 IMPa2-A546 DAPI 8C2-siRNA-IMP-a2-a4 V2.00	0	10. siRNA-IMPa2-25 PSPC1-A488 DAPI IMPa2-A546_ac_TileScan_001 (Stage 29 of 49)	00-syJXoEo5QjZkKrSEg3jvnJ
9.01397		Cell	1	0.000	1.000	46	1	siRNA-IMPa2-25 PSPC1-A488 IMPa2-A546 DAPI 8C2-siRNA-IMP-a2-a4 V2.00	0	10. siRNA-IMPa2-25 PSPC1-A488 DAPI IMPa2-A546_ac_TileScan_001 (Stage 29 of 49)	00-syJXoEo5QjZkKrSEg3jvnJ
9.89802		Cell	1	0.000	1.000	47	2	siRNA-IMPa2-25 PSPC1-A488 IMPa2-A546 DAPI 8C2-siRNA-IMP-a2-a4 V2.00	0	10. siRNA-IMPa2-25 PSPC1-A488 DAPI IMPa2-A546_ac_TileScan_001 (Stage 29 of 49)	00-syJXoEo5QjZkKrSEg3jvnJ
7.81961		Cell	1	0.000	1.000	48	3	siRNA-IMPa2-25 PSPC1-A488 IMPa2-A546 DAPI 8C2-siRNA-IMP-a2-a4 V2.00	0	10. siRNA-IMPa2-25 PSPC1-A488 DAPI IMPa2-A546_ac_TileScan_001 (Stage 29 of 49)	00-syJXoEo5QjZkKrSEg3jvnJ
13.5356		Cell	1	0.000	1.000	49	4	siRNA-IMPa2-25 PSPC1-A488 IMPa2-A546 DAPI 8C2-siRNA-IMP-a2-a4 V2.00	0	10. siRNA-IMPa2-25 PSPC1-A488 DAPI IMPa2-A546_ac_TileScan_001 (Stage 29 of 49)	00-syJXoEo5QjZkKrSEg3jvnJ
9.88355		Cell	1	0.000	1.000	50	5	siRNA-IMPa2-25 PSPC1-A488 IMPa2-A546 DAPI 8C2-siRNA-IMP-a2-a4 V2.00	0	10. siRNA-IMPa2-25 PSPC1-A488 DAPI IMPa2-A546_ac_TileScan_001 (Stage 29 of 49)	00-syJXoEo5QjZkKrSEg3jvnJ
11.4665		Cell	1	0.000	1.000	51	6	siRNA-IMPa2-25 PSPC1-A488 IMPa2-A546 DAPI 8C2-siRNA-IMP-a2-a4 V2.00	0	10. siRNA-IMPa2-25 PSPC1-A488 DAPI IMPa2-A546_ac_TileScan_001 (Stage 29 of 49)	00-syJXoEo5QjZkKrSEg3jvnJ
12.2581		Cell	1	0.000	1.000	52	7	siRNA-IMPa2-25 PSPC1-A488 IMPa2-A546 DAPI 8C2-siRNA-IMP-a2-a4 V2.00	0	10. siRNA-IMPa2-25 PSPC1-A488 DAPI IMPa2-A546_ac_TileScan_001 (Stage 29 of 49)	00-syJXoEo5QjZkKrSEg3jvnJ
30.5678		Cell	1	0.000	1.000	53	8	siRNA-IMPa2-25 PSPC1-A488 IMPa2-A546 DAPI 8C2-siRNA-IMP-a2-a4 V2.00	0	10. siRNA-IMPa2-25 PSPC1-A488 DAPI IMPa2-A546_ac_TileScan_001 (Stage 29 of 49)	00-syJXoEo5QjZkKrSEg3jvnJ
22.7981		Cell	1	0.000	1.000	54	9	siRNA-IMPa2-25 PSPC1-A488 IMPa2-A546 DAPI 8C2-siRNA-IMP-a2-a4 V2.00	0	10. siRNA-IMPa2-25 PSPC1-A488 DAPI IMPa2-A546_ac_TileScan_001 (Stage 29 of 49)	00-syJXoEo5QjZkKrSEg3jvnJ
11.7961		Cell	1	0.000	1.000	55	0	siRNA-IMPa2-25 PSPC1-A488 IMPa2-A546 DAPI 8C2-siRNA-IMP-a2-a4 V2.00	0	10. siRNA-IMPa2-25 PSPC1-A488 DAPI IMPa2-A546_ad_TileScan_001 (Stage 30 of 49)	00-G4XRik6DpvpNwzXYGDCsZN
8.58996		Cell	1	0.000	1.000	56	1	siRNA-IMPa2-25 PSPC1-A488 IMPa2-A546 DAPI 8C2-siRNA-IMP-a2-a4 V2.00	0	10. siRNA-IMPa2-25 PSPC1-A488 DAPI IMPa2-A546_ad_TileScan_001 (Stage 30 of 49)	00-G4XRik6DpvpNwzXYGDCsZN
15.4235		Cell	1	0.000	1.000	57	2	siRNA-IMPa2-25 PSPC1-A488 IMPa2-A546 DAPI 8C2-siRNA-IMP-a2-a4 V2.00	0	10. siRNA-IMPa2-25 PSPC1-A488 DAPI IMPa2-A546_ad_TileScan_001 (Stage 30 of 49)	00-G4XRik6DpvpNwzXYGDCsZN
13.2034		Cell	1	0.000	1.000	58	3	siRNA-IMPa2-25 PSPC1-A488 IMPa2-A546 DAPI 8C2-siRNA-IMP-a2-a4 V2.00	0	10. siRNA-IMPa2-25 PSPC1-A488 DAPI IMPa2-A546_ad_TileScan_001 (Stage 30 of 49)	00-G4XRik6DpvpNwzXYGDCsZN
11.9992		Cell	1	0.000	1.000	59	4	siRNA-IMPa2-25 PSPC1-A488 IMPa2-A546 DAPI 8C2-siRNA-IMP-a2-a4 V2.00	0	10. siRNA-IMPa2-25 PSPC1-A488 DAPI IMPa2-A546_ad_TileScan_001 (Stage 30 of 49)	00-G4XRik6DpvpNwzXYGDCsZN
14.9916		Cell	1	0.000	1.000	60	5	siRNA-IMPa2-25 PSPC1-A488 IMPa2-A546 DAPI 8C2-siRNA-IMP-a2-a4 V2.00	0	10. siRNA-IMPa2-25 PSPC1-A488 DAPI IMPa2-A546_ad_TileScan_001 (Stage 30 of 49)	00-G4XRik6DpvpNwzXYGDCsZN
13.652		Cell	1	0.000	1.000	61	6	siRNA-IMPa2-25 PSPC1-A488 IMPa2-A546 DAPI 8C2-siRNA-IMP-a2-a4 V2.00	0	10. siRNA-IMPa2-25 PSPC1-A488 DAPI IMPa2-A546_ad_TileScan_001 (Stage 30 of 49)	00-G4XRik6DpvpNwzXYGDCsZN
12.9779		Cell	1	0.000	1.000	62	7	siRNA-IMPa2-25 PSPC1-A488 IMPa2-A546 DAPI 8C2-siRNA-IMP-a2-a4 V2.00	0	10. siRNA-IMPa2-25 PSPC1-A488 DAPI IMPa2-A546_ad_TileScan_001 (Stage 30 of 49)	00-G4XRik6DpvpNwzXYGDCsZN
10.3356		Cell	1	0.000	1.000	63	8	siRNA-IMPa2-25 PSPC1-A488 IMPa2-A546 DAPI 8C2-siRNA-IMP-a2-a4 V2.00	0	10. siRNA-IMPa2-25 PSPC1-A488 DAPI IMPa2-A546_ad_TileScan_001 (Stage 30 of 49)	00-G4XRik6DpvpNwzXYGDCsZN
11.4716		Cell	1	0.000	1.000	64	0	siRNA-IMPa2-25 PSPC1-A488 IMPa2-A546 DAPI 8C2-siRNA-IMP-a2-a4 V2.00	0	10. siRNA-IMPa2-25 PSPC1-A488 DAPI IMPa2-A546_ae_TileScan_001 (Stage 31 of 49)	00-rnT6j65F2nemTB2eXLCYx
5.15609		Cell	1	0.000	1.000	65	1	siRNA-IMPa2-25 PSPC1-A488 IMPa2-A546 DAPI 8C2-siRNA-IMP-a2-a4 V2.00	0	10. siRNA-IMPa2-25 PSPC1-A488 DAPI IMPa2-A546_ae_TileScan_001 (Stage 31 of 49)	00-rnT6j65F2nemTB2eXLCYx
7.41539		Cell	1	0.000	1.000	66	2	siRNA-IMPa2-25 PSPC1-A488 IMPa2-A546 DAPI 8C2-siRNA-IMP-a2-a4 V2.00	0	10. siRNA-IMPa2-25 PSPC1-A488 DAPI IMPa2-A546_ae_TileScan_001 (Stage 31 of 49)	00-rnT6j65F2nemTB2eXLCYx
9.39331		Cell	1	0.000	1.000	67	3	siRNA-IMPa2-25 PSPC1-A488 IMPa2-A546 DAPI 8C2-siRNA-IMP-a2-a4 V2.00	0	10. siRNA-IMPa2-25 PSPC1-A488 DAPI IMPa2-A546_ae_TileScan_001 (Stage 31 of 49)	00-rnT6j65F2nemTB2eXLCYx
32.9634		Cell	1	0.000	1.000	68	4	siRNA-IMPa2-25 PSPC1-A488 IMPa2-A546 DAPI 8C2-siRNA-IMP-a2-a4 V2.00	0	10. siRNA-IMPa2-25 PSPC1-A488 DAPI IMPa2-A546_ae_TileScan_001 (Stage 31 of 49)	00-rnT6j65F2nemTB2eXLCYx
10.0182		Cell	1	0.000	1.000	69	5	siRNA-IMPa2-25 PSPC1-A488 IMPa2-A546 DAPI 8C2-siRNA-IMP-a2-a4 V2.00	0	10. siRNA-IMPa2-25 PSPC1-A488 DAPI IMPa2-A546_ae_TileScan_001 (Stage 31 of 49)	00-rnT6j65F2nemTB2eXLCYx
6.91474		Cell	1	0.000	1.000	70	6	siRNA-IMPa2-25 PSPC1-A488 IMPa2-A546 DAPI 8C2-siRNA-IMP-a2-a4 V2.00	0	10. siRNA-IMPa2-25 PSPC1-A488 DAPI IMPa2-A546_ae_TileScan_001 (Stage 31 of 49)	00-rnT6j65F2nemTB2eXLCYx
11.8678		Cell	1	0.000	1.000	71	0	siRNA-IMPa2-25 PSPC1-A488 IMPa2-A546 DAPI 8C2-siRNA-IMP-a2-a4 V2.00	0	10. siRNA-IMPa2-25 PSPC1-A488 DAPI IMPa2-A546_af_TileScan_001 (Stage 32 of 49)	00-xKhQcBfwoQ67VEaA6DDV26
9.671		Cell	1	0.000	1.000	72	1	siRNA-IMPa2-25 PSPC1-A488 IMPa2-A546 DAPI 8C2-siRNA-IMP-a2-a4 V2.00	0	10. siRNA-IMPa2-25 PSPC1-A488 DAPI IMPa2-A546_af_TileScan_001 (Stage 32 of 49)	00-xKhQcBfwoQ67VEaA6DDV26
3.8307		Cell	1	0.000	1.000	73	2	siRNA-IMPa2-25 PSPC1-A488 IMPa2-A546 DAPI 8C2-siRNA-IMP-a2-a4 V2.00	0	10. siRNA-IMPa2-25 PSPC1-A488 DAPI IMPa2-A546_af_TileScan_001 (Stage 32 of 49)	00-xKhQcBfwoQ67VEaA6DDV26
5.58549		Cell	1	0.000	1.000	74	3	siRNA-IMPa2-25 PSPC1-A488 IMPa2-A546 DAPI 8C2-siRNA-IMP-a2-a4 V2.00	0	10. siRNA-IMPa2-25 PSPC1-A488 DAPI IMPa2-A546_af_TileScan_001 (Stage 32 of 49)	00-xKhQcBfwoQ67VEaA6DDV26
5.98622		Cell	1	0.000	1.000	75	4	siRNA-IMPa2-25 PSPC1-A488 IMPa2-A546 DAPI 8C2-siRNA-IMP-a2-a4 V2.00	0	10. siRNA-IMPa2-25 PSPC1-A488 DAPI IMPa2-A546_af_TileScan_001 (Stage 32 of 49)	00-xKhQcBfwoQ67VEaA6DDV26
9.65918		Cell	1	0.000	1.000	76	5	siRNA-IMPa2-25 PSPC1-A488 IMPa2-A546 DAPI 8C2-siRNA-IMP-a2-a4 V2.00	0	10. siRNA-IMPa2-25 PSPC1-A488 DAPI IMPa2-A546_af_TileScan_001 (Stage 32 of 49)	00-xKhQcBfwoQ67VEaA6DDV26
9.44886		Cell	1	0.000	1.000	77	6	siRNA-IMPa2-25 PSPC1-A488 IMPa2-A546 DAPI 8C2-siRNA-IMP-a2-a4 V2.00	0	10. siRNA-IMPa2-25 PSPC1-A488 DAPI IMPa2-A546_af_TileScan_001 (Stage 32 of 49)	00-xKhQcBfwoQ67VEaA6DDV26
12.6199		Cell	1	0.000	1.000	78	7	siRNA-IMPa2-25 PSPC1-A488 IMPa2-A546 DAPI 8C2-siRNA-IMP-a2-a4 V2.00	0	10. siRNA-IMPa2-25 PSPC1-A488 DAPI IMPa2-A546_af_TileScan_001 (Stage 32 of 49)	00-xKhQcBfwoQ67VEaA6DDV26
8.87554		Cell	1	0.000	1.000	79	8	siRNA-IMPa2-25 PSPC1-A488 IMPa2-A546 DAPI 8C2-siRNA-IMP-a2-a4 V2.00	0	10. siRNA-IMPa2-25 PSPC1-A488 DAPI IMPa2-A546_af_TileScan_001 (Stage 32 of 49)	00-xKhQcBfwoQ67VEaA6DDV26
8.50844		Cell	1	0.000	1.000	80	9	siRNA-IMPa2-25 PSPC1-A488 IMPa2-A546 DAPI 8C2-siRNA-IMP-a2-a4 V2.00	0	10. siRNA-IMPa2-25 PSPC1-A488 DAPI IMPa2-A546_af_TileScan_001 (Stage 32 of 49)	00-xKhQcBfwoQ67VEaA6DDV26
9.94013		Cell	1	0.000	1.000	81	10	siRNA-IMPa2-25 PSPC1-A488 IMPa2-A546 DAPI 8C2-siRNA-IMP-a2-a4 V2.00	0	10. siRNA-IMPa2-25 PSPC1-A488 DAPI IMPa2-A546_af_TileScan_001 (Stage 32 of 49)	00-xKhQcBfwoQ67VEaA6DDV26
8.72111		Cell	1	0.000	1.000	82	11	siRNA-IMPa2-25 PSPC1-A488 IMPa2-A546 DAPI 8C2-siRNA-IMP-a2-a4 V2.00	0	10. siRNA-IMPa2-25 PSPC1-A488 DAPI IMPa2-A546_af_TileScan_001 (Stage 32 of 49)	00-xKhQcBfwoQ67VEaA6DDV26
7.37802		Cell	1	0.000	1.000	83	12	siRNA-IMPa2-25 PSPC1-A488 IMPa2-A546 DAPI 8C2-siRNA-IMP-a2-a4 V2.00	0	10. siRNA-IMPa2-25 PSPC1-A488 DAPI IMPa2-A546_af_TileScan_001 (Stage 32 of 49)	00-xKhQcBfwoQ67VEaA6DDV26
8.0776		Cell	1	0.000	1.000	84	13	siRNA-IMPa2-25 PSPC1-A488 IMPa2-A546 DAPI 8C2-siRNA-IMP-a2-a4 V2.00	0	10. siRNA-IMPa2-25 PSPC1-A488 DAPI IMPa2-A546_af_TileScan_001 (Stage 32 of 49)	00-xKhQcBfwoQ67VEaA6DDV26
11.6287		Cell	1	0.000	1.000	85	14	siRNA-IMPa2-25 PSPC1-A488 IMPa2-A546 DAPI 8C2-siRNA-IMP-a2-a4 V2.00	0	10. siRNA-IMPa2-25 PSPC1-A488 DAPI IMPa2-A546_af_TileScan_001 (Stage 32 of 49)	00-xKhQcBfwoQ67VEaA6DDV26
8.42668		Cell	1	0.000	1.000	86	0	siRNA-IMPa2-25 PSPC1-A488 IMPa2-A546 DAPI 8C2-siRNA-IMP-a2-a4 V2.00	0	10. siRNA-IMPa2-25 PSPC1-A488 DAPI IMPa2-A546_ag_TileScan_001 (Stage 33 of 49)	00-dnhFpL3Nx5MHo3DubJazYT
6.9438		Cell	1	0.000	1.000	87	1	siRNA-IMPa2-25 PSPC1-A488 IMPa2-A546 DAPI 8C2-siRNA-IMP-a2-a4 V2.00	0	10. siRNA-IMPa2-25 PSPC1-A488 DAPI IMPa2-A546_ag_TileScan_001 (Stage 33 of 49)	00-dnhFpL3Nx5MHo3DubJazYT
13.2709		Cell	1	0.000	1.000	88	2	siRNA-IMPa2-25 PSPC1-A488 IMPa2-A546 DAPI 8C2-siRNA-IMP-a2-a4 V2.00	0	10. siRNA-IMPa2-25 PSPC1-A488 DAPI IMPa2-A546_ag_TileScan_001 (Stage 33 of 49)	00-dnhFpL3Nx5MHo3DubJazYT
16.7946		Cell	1	0.000	1.000	89	3	siRNA-IMPa2-25 PSPC1-A488 IMPa2-A546 DAPI 8C2-siRNA-IMP-a2-a4 V2.00	0	10. siRNA-IMPa2-25 PSPC1-A488 DAPI IMPa2-A546_ag_TileScan_001 (Stage 33 of 49)	00-dnhFpL3Nx5MHo3DubJazYT
5.36637		Cell	1	0.000	1.000	90	4	siRNA-IMPa2-25 PSPC1-A488 IMPa2-A546 DAPI 8C2-siRNA-IMP-a2-a4 V2.00	0	10. siRNA-IMPa2-25 PSPC1-A488 DAPI IMPa2-A546_ag_TileScan_001 (Stage 33 of 49)	00-dnhFpL3Nx5MHo3DubJazYT
4.87794		Cell	1	0.000	1.000	91	5	siRNA-IMPa2-25 PSPC1-A488 IMPa2-A546 DAPI 8C2-siRNA-IMP-a2-a4 V2.00	0	10. siRNA-IMPa2-25 PSPC1-A488 DAPI IMPa2-A546_ag_TileScan_001 (Stage 33 of 49)	00-dnhFpL3Nx5MHo3DubJazYT
10.8909		Cell	1	0.000	1.000	92	6	siRNA-IMPa2-25 PSPC1-A488 IMPa2-A546 DAPI 8C2-siRNA-IMP-a2-a4 V2.00	0	10. siRNA-IMPa2-25 PSPC1-A488 DAPI IMPa2-A546_ag_TileScan_001 (Stage 33 of 49)	00-dnhFpL3Nx5MHo3DubJazYT
9.11298		Cell	1	0.000	1.000	93	7	siRNA-IMPa2-25 PSPC1-A488 IMPa2-A546 DAPI 8C2-siRNA-IMP-a2-a4 V2.00	0	10. siRNA-IMPa2-25 PSPC1-A488 DAPI IMPa2-A546_ag_TileScan_001 (Stage 33 of 49)	00-dnhFpL3Nx5MHo3DubJazYT
8.10255		Cell	1	0.000	1.000	94	8	siRNA-IMPa2-25 PSPC1-A488 IMPa2-A546 DAPI 8C2-siRNA-IMP-a2-a4 V2.00	0	10. siRNA-IMPa2-25 PSPC1-A488 DAPI IMPa2-A546_ag_TileScan_001 (Stage 33 of 49)	00-dnhFpL3Nx5MHo3DubJazYT
8.81648		Cell	1	0.000	1.000	95	9	siRNA-IMPa2-25 PSPC1-A488 IMPa2-A546 DAPI 8C2-siRNA-IMP-a2-a4 V2.00	0	10. siRNA-IMPa2-25 PSPC1-A488 DAPI IMPa2-A546_ag_TileScan_001 (Stage 33 of 49)	00-dnhFpL3Nx5MHo3DubJazYT
10.3912		Cell	1	0.000	1.000	96	10	siRNA-IMPa2-25 PSPC1-A488 IMPa2-A546 DAPI 8C2-siRNA-IMP-a2-a4 V2.00	0	10. siRNA-IMPa2-25 PSPC1-A488 DAPI IMPa2-A546_ag_TileScan_001 (Stage 33 of 49)	00-dnhFpL3Nx5MHo3DubJazYT
7.43918		Cell	1	0.000	1.000	97	11	siRNA-IMPa2-25 PSPC1-A488 IMPa2-A546 DAPI 8C2-siRNA-IMP-a2-a4 V2.00	0	10. siRNA-IMPa2-25 PSPC1-A488 DAPI IMPa2-A546_ag_TileScan_001 (Stage 33 of 49)	00-dnhFpL3Nx5MHo3DubJazYT
10.2925		Cell	1	0.000	1.000	98	12	siRNA-IMPa2-25 PSPC1-A488 IMPa2-A546 DAPI 8C2-siRNA-IMP-a2-a4 V2.00	0	10. siRNA-IMPa2-25 PSPC1-A488 DAPI IMPa2-A546_ag_TileScan_001 (Stage 33 of 49)	00-dnhFpL3Nx5MHo3DubJazYT
24.8289		Cell	1	0.000	1.000	99	13	siRNA-IMPa2-25 PSPC1-A488 IMPa2-A546 DAPI 8C2-siRNA-IMP-a2-a4 V2.00	0	10. siRNA-IMPa2-25 PSPC1-A488 DAPI IMPa2-A546_ag_TileScan_001 (Stage 33 of 49)	00-dnhFpL3Nx5MHo3DubJazYT
19.1979		Cell	1	0.000	1.000	100	14	siRNA-IMPa2-25 PSPC1-A488 IMPa2-A546 DAPI 8C2-siRNA-IMP-a2-a4 V2.00	0	10. siRNA-IMPa2-25 PSPC1-A488 DAPI IMPa2-A546_ag_TileScan_001 (Stage 33 of 49)	00-dnhFpL3Nx5MHo3DubJazYT
28.8965		Cell	1	0.000	1.000	101	15	siRNA-IMPa2-25 PSPC1-A488 IMPa2-A546 DAPI 8C2-siRNA-IMP-a2-a4 V2.00	0	10. siRNA-IMPa2-25 PSPC1-A488 DAPI IMPa2-A546_ag_TileScan_001 (Stage 33 of 49)	00-dnhFpL3Nx5MHo3DubJazYT
36.3611		Cell	1	0.000	1.000	102	16	siRNA-IMPa2-25 PSPC1-A488 IMPa2-A546 DAPI 8C2-siRNA-IMP-a2-a4 V2.00	0	10. siRNA-IMPa2-25 PSPC1-A488 DAPI IMPa2-A546_ag_TileScan_001 (Stage 33 of 49)	00-dnhFpL3Nx5MHo3DubJazYT
12.8479		Cell	1	0.000	1.000	103	0	siRNA-IMPa2-25 PSPC1-A488 IMPa2-A546 DAPI 8C2-siRNA-IMP-a2-a4 V2.00	0	10. siRNA-IMPa2-25 PSPC1-A488 DAPI IMPa2-A546_ah_TileScan_001 (Stage 34 of 49)	00-iZ3kU68ybHFwixxJLupXWc
10.8249		Cell	1	0.000	1.000	104	1	siRNA-IMPa2-25 PSPC1-A488 IMPa2-A546 DAPI 8C2-siRNA-IMP-a2-a4 V2.00	0	10. siRNA-IMPa2-25 PSPC1-A488 DAPI IMPa2-A546_ah_TileScan_001 (Stage 34 of 49)	00-iZ3kU68ybHFwixxJLupXWc
12.6361		Cell	1	0.000	1.000	105	2	siRNA-IMPa2-25 PSPC1-A488 IMPa2-A546 DAPI 8C2-siRNA-IMP-a2-a4 V2.00	0	10. siRNA-IMPa2-25 PSPC1-A488 DAPI IMPa2-A546_ah_TileScan_001 (Stage 34 of 49)	00-iZ3kU68ybHFwixxJLupXWc
9.71393		Cell	1	0.000	1.000	106	3	siRNA-IMPa2-25 PSPC1-A488 IMPa2-A546 DAPI 8C2-siRNA-IMP-a2-a4 V2.00	0	10. siRNA-IMPa2-25 PSPC1-A488 DAPI IMPa2-A546_ah_TileScan_001 (Stage 34 of 49)	00-iZ3kU68ybHFwixxJLupXWc
10.6532		Cell	1	0.000	1.000	107	4	siRNA-IMPa2-25 PSPC1-A488 IMPa2-A546 DAPI 8C2-siRNA-IMP-a2-a4 V2.00	0	10. siRNA-IMPa2-25 PSPC1-A488 DAPI IMPa2-A546_ah_TileScan_001 (Stage 34 of 49)	00-iZ3kU68ybHFwixxJLupXWc
12.605		Cell	1	0.000	1.000	108	5	siRNA-IMPa2-25 PSPC1-A488 IMPa2-A546 DAPI 8C2-siRNA-IMP-a2-a4 V2.00	0	10. siRNA-IMPa2-25 PSPC1-A488 DAPI IMPa2-A546_ah_TileScan_001 (Stage 34 of 49)	00-iZ3kU68ybHFwixxJLupXWc
11.8352		Cell	1	0.000	1.000	109	6	siRNA-IMPa2-25 PSPC1-A488 IMPa2-A546 DAPI 8C2-siRNA-IMP-a2-a4 V2.00	0	10. siRNA-IMPa2-25 PSPC1-A488 DAPI IMPa2-A546_ah_TileScan_001 (Stage 34 of 49)	00-iZ3kU68ybHFwixxJLupXWc
8.57221		Cell	1	0.000	1.000	110	7	siRNA-IMPa2-25 PSPC1-A488 IMPa2-A546 DAPI 8C2-siRNA-IMP-a2-a4 V2.00	0	10. siRNA-IMPa2-25 PSPC1-A488 DAPI IMPa2-A546_ah_TileScan_001 (Stage 34 of 49)	00-iZ3kU68ybHFwixxJLupXWc
8.20062		Cell	1	0.000	1.000	111	8	siRNA-IMPa2-25 PSPC1-A488 IMPa2-A546 DAPI 8C2-siRNA-IMP-a2-a4 V2.00	0	10. siRNA-IMPa2-25 PSPC1-A488 DAPI IMPa2-A546_ah_TileScan_001 (Stage 34 of 49)	00-iZ3kU68ybHFwixxJLupXWc
8.07017		Cell	1	0.000	1.000	112	9	siRNA-IMPa2-25 PSPC1-A488 IMPa2-A546 DAPI 8C2-siRNA-IMP-a2-a4 V2.00	0	10. siRNA-IMPa2-25 PSPC1-A488 DAPI IMPa2-A546_ah_TileScan_001 (Stage 34 of 49)	00-iZ3kU68ybHFwixxJLupXWc
10.2077		Cell	1	0.000	1.000	113	10	siRNA-IMPa2-25 PSPC1-A488 IMPa2-A546 DAPI 8C2-siRNA-IMP-a2-a4 V2.00	0	10. siRNA-IMPa2-25 PSPC1-A488 DAPI IMPa2-A546_ah_TileScan_001 (Stage 34 of 49)	00-iZ3kU68ybHFwixxJLupXWc
9.02509		Cell	1	0.000	1.000	114	11	siRNA-IMPa2-25 PSPC1-A488 IMPa2-A546 DAPI 8C2-siRNA-IMP-a2-a4 V2.00	0	10. siRNA-IMPa2-25 PSPC1-A488 DAPI IMPa2-A546_ah_TileScan_001 (Stage 34 of 49)	00-iZ3kU68ybHFwixxJLupXWc
9.69096		Cell	1	0.000	1.000	115	12	siRNA-IMPa2-25 PSPC1-A488 IMPa2-A546 DAPI 8C2-siRNA-IMP-a2-a4 V2.00	0	10. siRNA-IMPa2-25 PSPC1-A488 DAPI IMPa2-A546_ah_TileScan_001 (Stage 34 of 49)	00-iZ3kU68ybHFwixxJLupXWc
13.0461		Cell	1	0.000	1.000	116	0	siRNA-IMPa2-25 PSPC1-A488 IMPa2-A546 DAPI 8C2-siRNA-IMP-a2-a4 V2.00	0	10. siRNA-IMPa2-25 PSPC1-A488 DAPI IMPa2-A546_ai_TileScan_001 (Stage 35 of 49)	00-rDQvjzCbMMXSe7TBomDkTN
7.64798		Cell	1	0.000	1.000	117	1	siRNA-IMPa2-25 PSPC1-A488 IMPa2-A546 DAPI 8C2-siRNA-IMP-a2-a4 V2.00	0	10. siRNA-IMPa2-25 PSPC1-A488 DAPI IMPa2-A546_ai_TileScan_001 (Stage 35 of 49)	00-rDQvjzCbMMXSe7TBomDkTN
7.65566		Cell	1	0.000	1.000	118	2	siRNA-IMPa2-25 PSPC1-A488 IMPa2-A546 DAPI 8C2-siRNA-IMP-a2-a4 V2.00	0	10. siRNA-IMPa2-25 PSPC1-A488 DAPI IMPa2-A546_ai_TileScan_001 (Stage 35 of 49)	00-rDQvjzCbMMXSe7TBomDkTN
9.07848		Cell	1	0.000	1.000	119	3	siRNA-IMPa2-25 PSPC1-A488 IMPa2-A546 DAPI 8C2-siRNA-IMP-a2-a4 V2.00	0	10. siRNA-IMPa2-25 PSPC1-A488 DAPI IMPa2-A546_ai_TileScan_001 (Stage 35 of 49)	00-rDQvjzCbMMXSe7TBomDkTN
15.5428		Cell	1	0.000	1.000	120	4	siRNA-IMPa2-25 PSPC1-A488 IMPa2-A546 DAPI 8C2-siRNA-IMP-a2-a4 V2.00	0	10. siRNA-IMPa2-25 PSPC1-A488 DAPI IMPa2-A546_ai_TileScan_001 (Stage 35 of 49)	00-rDQvjzCbMMXSe7TBomDkTN
10.9611		Cell	1	0.000	1.000	121	5	siRNA-IMPa2-25 PSPC1-A488 IMPa2-A546 DAPI 8C2-siRNA-IMP-a2-a4 V2.00	0	10. siRNA-IMPa2-25 PSPC1-A488 DAPI IMPa2-A546_ai_TileScan_001 (Stage 35 of 49)	00-rDQvjzCbMMXSe7TBomDkTN
9.27147		Cell	1	0.000	1.000	122	6	siRNA-IMPa2-25 PSPC1-A488 IMPa2-A546 DAPI 8C2-siRNA-IMP-a2-a4 V2.00	0	10. siRNA-IMPa2-25 PSPC1-A488 DAPI IMPa2-A546_ai_TileScan_001 (Stage 35 of 49)	00-rDQvjzCbMMXSe7TBomDkTN
9.06075		Cell	1	0.000	1.000	123	7	siRNA-IMPa2-25 PSPC1-A488 IMPa2-A546 DAPI 8C2-siRNA-IMP-a2-a4 V2.00	0	10. siRNA-IMPa2-25 PSPC1-A488 DAPI IMPa2-A546_ai_TileScan_001 (Stage 35 of 49)	00-rDQvjzCbMMXSe7TBomDkTN
15.1371		Cell	1	0.000	1.000	124	8	siRNA-IMPa2-25 PSPC1-A488 IMPa2-A546 DAPI 8C2-siRNA-IMP-a2-a4 V2.00	0	10. siRNA-IMPa2-25 PSPC1-A488 DAPI IMPa2-A546_ai_TileScan_001 (Stage 35 of 49)	00-rDQvjzCbMMXSe7TBomDkTN
14.9974		Cell	1	0.000	1.000	125	9	siRNA-IMPa2-25 PSPC1-A488 IMPa2-A546 DAPI 8C2-siRNA-IMP-a2-a4 V2.00	0	10. siRNA-IMPa2-25 PSPC1-A488 DAPI IMPa2-A546_ai_TileScan_001 (Stage 35 of 49)	00-rDQvjzCbMMXSe7TBomDkTN
10.0869		Cell	1	0.000	1.000	126	10	siRNA-IMPa2-25 PSPC1-A488 IMPa2-A546 DAPI 8C2-siRNA-IMP-a2-a4 V2.00	0	10. siRNA-IMPa2-25 PSPC1-A488 DAPI IMPa2-A546_ai_TileScan_001 (Stage 35 of 49)	00-rDQvjzCbMMXSe7TBomDkTN
11.8333		Cell	1	0.000	1.000	127	11	siRNA-IMPa2-25 PSPC1-A488 IMPa2-A546 DAPI 8C2-siRNA-IMP-a2-a4 V2.00	0	10. siRNA-IMPa2-25 PSPC1-A488 DAPI IMPa2-A546_ai_TileScan_001 (Stage 35 of 49)	00-rDQvjzCbMMXSe7TBomDkTN
10.0591		Cell	1	0.000	1.000	128	12	siRNA-IMPa2-25 PSPC1-A488 IMPa2-A546 DAPI 8C2-siRNA-IMP-a2-a4 V2.00	0	10. siRNA-IMPa2-25 PSPC1-A488 DAPI IMPa2-A546_ai_TileScan_001 (Stage 35 of 49)	00-rDQvjzCbMMXSe7TBomDkTN
9.67488		Cell	1	0.000	1.000	129	13	siRNA-IMPa2-25 PSPC1-A488 IMPa2-A546 DAPI 8C2-siRNA-IMP-a2-a4 V2.00	0	10. siRNA-IMPa2-25 PSPC1-A488 DAPI IMPa2-A546_ai_TileScan_001 (Stage 35 of 49)	00-rDQvjzCbMMXSe7TBomDkTN
7.05262		Cell	1	0.000	1.000	130	14	siRNA-IMPa2-25 PSPC1-A488 IMPa2-A546 DAPI 8C2-siRNA-IMP-a2-a4 V2.00	0	10. siRNA-IMPa2-25 PSPC1-A488 DAPI IMPa2-A546_ai_TileScan_001 (Stage 35 of 49)	00-rDQvjzCbMMXSe7TBomDkTN
14.1845		Cell	1	0.000	1.000	131	15	siRNA-IMPa2-25 PSPC1-A488 IMPa2-A546 DAPI 8C2-siRNA-IMP-a2-a4 V2.00	0	10. siRNA-IMPa2-25 PSPC1-A488 DAPI IMPa2-A546_ai_TileScan_001 (Stage 35 of 49)	00-rDQvjzCbMMXSe7TBomDkTN
12.8175		Cell	1	0.000	1.000	132	16	siRNA-IMPa2-25 PSPC1-A488 IMPa2-A546 DAPI 8C2-siRNA-IMP-a2-a4 V2.00	0	10. siRNA-IMPa2-25 PSPC1-A488 DAPI IMPa2-A546_ai_TileScan_001 (Stage 35 of 49)	00-rDQvjzCbMMXSe7TBomDkTN
15.3408		Cell	1	0.000	1.000	133	17	siRNA-IMPa2-25 PSPC1-A488 IMPa2-A546 DAPI 8C2-siRNA-IMP-a2-a4 V2.00	0	10. siRNA-IMPa2-25 PSPC1-A488 DAPI IMPa2-A546_ai_TileScan_001 (Stage 35 of 49)	00-rDQvjzCbMMXSe7TBomDkTN
13.6222		Cell	1	0.000	1.000	134	0	siRNA-IMPa2-25 PSPC1-A488 IMPa2-A546 DAPI 8C2-siRNA-IMP-a2-a4 V2.00	0	10. siRNA-IMPa2-25 PSPC1-A488 DAPI IMPa2-A546_aj_TileScan_001 (Stage 36 of 49)	00-DFHsZD26ueAZ7QDGpMf94a
12.9964		Cell	1	0.000	1.000	135	1	siRNA-IMPa2-25 PSPC1-A488 IMPa2-A546 DAPI 8C2-siRNA-IMP-a2-a4 V2.00	0	10. siRNA-IMPa2-25 PSPC1-A488 DAPI IMPa2-A546_aj_TileScan_001 (Stage 36 of 49)	00-DFHsZD26ueAZ7QDGpMf94a
11.51		Cell	1	0.000	1.000	136	2	siRNA-IMPa2-25 PSPC1-A488 IMPa2-A546 DAPI 8C2-siRNA-IMP-a2-a4 V2.00	0	10. siRNA-IMPa2-25 PSPC1-A488 DAPI IMPa2-A546_aj_TileScan_001 (Stage 36 of 49)	00-DFHsZD26ueAZ7QDGpMf94a
11.0568		Cell	1	0.000	1.000	137	3	siRNA-IMPa2-25 PSPC1-A488 IMPa2-A546 DAPI 8C2-siRNA-IMP-a2-a4 V2.00	0	10. siRNA-IMPa2-25 PSPC1-A488 DAPI IMPa2-A546_aj_TileScan_001 (Stage 36 of 49)	00-DFHsZD26ueAZ7QDGpMf94a
12.9161		Cell	1	0.000	1.000	138	4	siRNA-IMPa2-25 PSPC1-A488 IMPa2-A546 DAPI 8C2-siRNA-IMP-a2-a4 V2.00	0	10. siRNA-IMPa2-25 PSPC1-A488 DAPI IMPa2-A546_aj_TileScan_001 (Stage 36 of 49)	00-DFHsZD26ueAZ7QDGpMf94a
10.9623		Cell	1	0.000	1.000	139	5	siRNA-IMPa2-25 PSPC1-A488 IMPa2-A546 DAPI 8C2-siRNA-IMP-a2-a4 V2.00	0	10. siRNA-IMPa2-25 PSPC1-A488 DAPI IMPa2-A546_aj_TileScan_001 (Stage 36 of 49)	00-DFHsZD26ueAZ7QDGpMf94a
5.47725		Cell	1	0.000	1.000	140	6	siRNA-IMPa2-25 PSPC1-A488 IMPa2-A546 DAPI 8C2-siRNA-IMP-a2-a4 V2.00	0	10. siRNA-IMPa2-25 PSPC1-A488 DAPI IMPa2-A546_aj_TileScan_001 (Stage 36 of 49)	00-DFHsZD26ueAZ7QDGpMf94a
12.3997		Cell	1	0.000	1.000	141	7	siRNA-IMPa2-25 PSPC1-A488 IMPa2-A546 DAPI 8C2-siRNA-IMP-a2-a4 V2.00	0	10. siRNA-IMPa2-25 PSPC1-A488 DAPI IMPa2-A546_aj_TileScan_001 (Stage 36 of 49)	00-DFHsZD26ueAZ7QDGpMf94a
8.41735		Cell	1	0.000	1.000	142	8	siRNA-IMPa2-25 PSPC1-A488 IMPa2-A546 DAPI 8C2-siRNA-IMP-a2-a4 V2.00	0	10. siRNA-IMPa2-25 PSPC1-A488 DAPI IMPa2-A546_aj_TileScan_001 (Stage 36 of 49)	00-DFHsZD26ueAZ7QDGpMf94a
11.0289		Cell	1	0.000	1.000	143	9	siRNA-IMPa2-25 PSPC1-A488 IMPa2-A546 DAPI 8C2-siRNA-IMP-a2-a4 V2.00	0	10. siRNA-IMPa2-25 PSPC1-A488 DAPI IMPa2-A546_aj_TileScan_001 (Stage 36 of 49)	00-DFHsZD26ueAZ7QDGpMf94a
4.35405		Cell	1	0.000	1.000	144	0	siRNA-IMPa2-25 PSPC1-A488 IMPa2-A546 DAPI 8C2-siRNA-IMP-a2-a4 V2.00	0	10. siRNA-IMPa2-25 PSPC1-A488 DAPI IMPa2-A546_ak_TileScan_001 (Stage 37 of 49)	00-cCve3FwDqgpExRHVRBPtDZ
12.9361		Cell	1	0.000	1.000	145	1	siRNA-IMPa2-25 PSPC1-A488 IMPa2-A546 DAPI 8C2-siRNA-IMP-a2-a4 V2.00	0	10. siRNA-IMPa2-25 PSPC1-A488 DAPI IMPa2-A546_ak_TileScan_001 (Stage 37 of 49)	00-cCve3FwDqgpExRHVRBPtDZ
10.3022		Cell	1	0.000	1.000	146	2	siRNA-IMPa2-25 PSPC1-A488 IMPa2-A546 DAPI 8C2-siRNA-IMP-a2-a4 V2.00	0	10. siRNA-IMPa2-25 PSPC1-A488 DAPI IMPa2-A546_ak_TileScan_001 (Stage 37 of 49)	00-cCve3FwDqgpExRHVRBPtDZ
11.6064		Cell	1	0.000	1.000	147	3	siRNA-IMPa2-25 PSPC1-A488 IMPa2-A546 DAPI 8C2-siRNA-IMP-a2-a4 V2.00	0	10. siRNA-IMPa2-25 PSPC1-A488 DAPI IMPa2-A546_ak_TileScan_001 (Stage 37 of 49)	00-cCve3FwDqgpExRHVRBPtDZ
13.4878		Cell	1	0.000	1.000	148	4	siRNA-IMPa2-25 PSPC1-A488 IMPa2-A546 DAPI 8C2-siRNA-IMP-a2-a4 V2.00	0	10. siRNA-IMPa2-25 PSPC1-A488 DAPI IMPa2-A546_ak_TileScan_001 (Stage 37 of 49)	00-cCve3FwDqgpExRHVRBPtDZ
10.7875		Cell	1	0.000	1.000	149	5	siRNA-IMPa2-25 PSPC1-A488 IMPa2-A546 DAPI 8C2-siRNA-IMP-a2-a4 V2.00	0	10. siRNA-IMPa2-25 PSPC1-A488 DAPI IMPa2-A546_ak_TileScan_001 (Stage 37 of 49)	00-cCve3FwDqgpExRHVRBPtDZ
14.5478		Cell	1	0.000	1.000	150	6	siRNA-IMPa2-25 PSPC1-A488 IMPa2-A546 DAPI 8C2-siRNA-IMP-a2-a4 V2.00	0	10. siRNA-IMPa2-25 PSPC1-A488 DAPI IMPa2-A546_ak_TileScan_001 (Stage 37 of 49)	00-cCve3FwDqgpExRHVRBPtDZ
8.39068		Cell	1	0.000	1.000	151	7	siRNA-IMPa2-25 PSPC1-A488 IMPa2-A546 DAPI 8C2-siRNA-IMP-a2-a4 V2.00	0	10. siRNA-IMPa2-25 PSPC1-A488 DAPI IMPa2-A546_ak_TileScan_001 (Stage 37 of 49)	00-cCve3FwDqgpExRHVRBPtDZ
12.3483		Cell	1	0.000	1.000	152	8	siRNA-IMPa2-25 PSPC1-A488 IMPa2-A546 DAPI 8C2-siRNA-IMP-a2-a4 V2.00	0	10. siRNA-IMPa2-25 PSPC1-A488 DAPI IMPa2-A546_ak_TileScan_001 (Stage 37 of 49)	00-cCve3FwDqgpExRHVRBPtDZ
16.2573		Cell	1	0.000	1.000	153	9	siRNA-IMPa2-25 PSPC1-A488 IMPa2-A546 DAPI 8C2-siRNA-IMP-a2-a4 V2.00	0	10. siRNA-IMPa2-25 PSPC1-A488 DAPI IMPa2-A546_ak_TileScan_001 (Stage 37 of 49)	00-cCve3FwDqgpExRHVRBPtDZ
8.89085		Cell	1	0.000	1.000	154	10	siRNA-IMPa2-25 PSPC1-A488 IMPa2-A546 DAPI 8C2-siRNA-IMP-a2-a4 V2.00	0	10. siRNA-IMPa2-25 PSPC1-A488 DAPI IMPa2-A546_ak_TileScan_001 (Stage 37 of 49)	00-cCve3FwDqgpExRHVRBPtDZ
13.8355		Cell	1	0.000	1.000	155	11	siRNA-IMPa2-25 PSPC1-A488 IMPa2-A546 DAPI 8C2-siRNA-IMP-a2-a4 V2.00	0	10. siRNA-IMPa2-25 PSPC1-A488 DAPI IMPa2-A546_ak_TileScan_001 (Stage 37 of 49)	00-cCve3FwDqgpExRHVRBPtDZ
15.2513		Cell	1	0.000	1.000	156	12	siRNA-IMPa2-25 PSPC1-A488 IMPa2-A546 DAPI 8C2-siRNA-IMP-a2-a4 V2.00	0	10. siRNA-IMPa2-25 PSPC1-A488 DAPI IMPa2-A546_ak_TileScan_001 (Stage 37 of 49)	00-cCve3FwDqgpExRHVRBPtDZ
11.2903		Cell	1	0.000	1.000	157	13	siRNA-IMPa2-25 PSPC1-A488 IMPa2-A546 DAPI 8C2-siRNA-IMP-a2-a4 V2.00	0	10. siRNA-IMPa2-25 PSPC1-A488 DAPI IMPa2-A546_ak_TileScan_001 (Stage 37 of 49)	00-cCve3FwDqgpExRHVRBPtDZ
10.7334		Cell	1	0.000	1.000	158	14	siRNA-IMPa2-25 PSPC1-A488 IMPa2-A546 DAPI 8C2-siRNA-IMP-a2-a4 V2.00	0	10. siRNA-IMPa2-25 PSPC1-A488 DAPI IMPa2-A546_ak_TileScan_001 (Stage 37 of 49)	00-cCve3FwDqgpExRHVRBPtDZ
11.5718		Cell	1	0.000	1.000	159	15	siRNA-IMPa2-25 PSPC1-A488 IMPa2-A546 DAPI 8C2-siRNA-IMP-a2-a4 V2.00	0	10. siRNA-IMPa2-25 PSPC1-A488 DAPI IMPa2-A546_ak_TileScan_001 (Stage 37 of 49)	00-cCve3FwDqgpExRHVRBPtDZ
6.27272		Cell	1	0.000	1.000	160	16	siRNA-IMPa2-25 PSPC1-A488 IMPa2-A546 DAPI 8C2-siRNA-IMP-a2-a4 V2.00	0	10. siRNA-IMPa2-25 PSPC1-A488 DAPI IMPa2-A546_ak_TileScan_001 (Stage 37 of 49)	00-cCve3FwDqgpExRHVRBPtDZ
16.3117		Cell	1	0.000	1.000	161	17	siRNA-IMPa2-25 PSPC1-A488 IMPa2-A546 DAPI 8C2-siRNA-IMP-a2-a4 V2.00	0	10. siRNA-IMPa2-25 PSPC1-A488 DAPI IMPa2-A546_ak_TileScan_001 (Stage 37 of 49)	00-cCve3FwDqgpExRHVRBPtDZ
12.6848		Cell	1	0.000	1.000	162	0	siRNA-IMPa2-25 PSPC1-A488 IMPa2-A546 DAPI 8C2-siRNA-IMP-a2-a4 V2.00	0	10. siRNA-IMPa2-25 PSPC1-A488 DAPI IMPa2-A546_al_TileScan_001 (Stage 38 of 49)	00-Fv2QEQ635GnENBsqsa3SUi
12.4717		Cell	1	0.000	1.000	163	1	siRNA-IMPa2-25 PSPC1-A488 IMPa2-A546 DAPI 8C2-siRNA-IMP-a2-a4 V2.00	0	10. siRNA-IMPa2-25 PSPC1-A488 DAPI IMPa2-A546_al_TileScan_001 (Stage 38 of 49)	00-Fv2QEQ635GnENBsqsa3SUi
7.29239		Cell	1	0.000	1.000	164	2	siRNA-IMPa2-25 PSPC1-A488 IMPa2-A546 DAPI 8C2-siRNA-IMP-a2-a4 V2.00	0	10. siRNA-IMPa2-25 PSPC1-A488 DAPI IMPa2-A546_al_TileScan_001 (Stage 38 of 49)	00-Fv2QEQ635GnENBsqsa3SUi
15.8928		Cell	1	0.000	1.000	165	3	siRNA-IMPa2-25 PSPC1-A488 IMPa2-A546 DAPI 8C2-siRNA-IMP-a2-a4 V2.00	0	10. siRNA-IMPa2-25 PSPC1-A488 DAPI IMPa2-A546_al_TileScan_001 (Stage 38 of 49)	00-Fv2QEQ635GnENBsqsa3SUi
12.4608		Cell	1	0.000	1.000	166	4	siRNA-IMPa2-25 PSPC1-A488 IMPa2-A546 DAPI 8C2-siRNA-IMP-a2-a4 V2.00	0	10. siRNA-IMPa2-25 PSPC1-A488 DAPI IMPa2-A546_al_TileScan_001 (Stage 38 of 49)	00-Fv2QEQ635GnENBsqsa3SUi
21.0426		Cell	1	0.000	1.000	167	5	siRNA-IMPa2-25 PSPC1-A488 IMPa2-A546 DAPI 8C2-siRNA-IMP-a2-a4 V2.00	0	10. siRNA-IMPa2-25 PSPC1-A488 DAPI IMPa2-A546_al_TileScan_001 (Stage 38 of 49)	00-Fv2QEQ635GnENBsqsa3SUi
12.8593		Cell	1	0.000	1.000	168	6	siRNA-IMPa2-25 PSPC1-A488 IMPa2-A546 DAPI 8C2-siRNA-IMP-a2-a4 V2.00	0	10. siRNA-IMPa2-25 PSPC1-A488 DAPI IMPa2-A546_al_TileScan_001 (Stage 38 of 49)	00-Fv2QEQ635GnENBsqsa3SUi
10.3525		Cell	1	0.000	1.000	169	7	siRNA-IMPa2-25 PSPC1-A488 IMPa2-A546 DAPI 8C2-siRNA-IMP-a2-a4 V2.00	0	10. siRNA-IMPa2-25 PSPC1-A488 DAPI IMPa2-A546_al_TileScan_001 (Stage 38 of 49)	00-Fv2QEQ635GnENBsqsa3SUi
14.5694		Cell	1	0.000	1.000	170	8	siRNA-IMPa2-25 PSPC1-A488 IMPa2-A546 DAPI 8C2-siRNA-IMP-a2-a4 V2.00	0	10. siRNA-IMPa2-25 PSPC1-A488 DAPI IMPa2-A546_al_TileScan_001 (Stage 38 of 49)	00-Fv2QEQ635GnENBsqsa3SUi
13.5473		Cell	1	0.000	1.000	171	9	siRNA-IMPa2-25 PSPC1-A488 IMPa2-A546 DAPI 8C2-siRNA-IMP-a2-a4 V2.00	0	10. siRNA-IMPa2-25 PSPC1-A488 DAPI IMPa2-A546_al_TileScan_001 (Stage 38 of 49)	00-Fv2QEQ635GnENBsqsa3SUi
8.06722		Cell	1	0.000	1.000	172	10	siRNA-IMPa2-25 PSPC1-A488 IMPa2-A546 DAPI 8C2-siRNA-IMP-a2-a4 V2.00	0	10. siRNA-IMPa2-25 PSPC1-A488 DAPI IMPa2-A546_al_TileScan_001 (Stage 38 of 49)	00-Fv2QEQ635GnENBsqsa3SUi
8.01513		Cell	1	0.000	1.000	173	11	siRNA-IMPa2-25 PSPC1-A488 IMPa2-A546 DAPI 8C2-siRNA-IMP-a2-a4 V2.00	0	10. siRNA-IMPa2-25 PSPC1-A488 DAPI IMPa2-A546_al_TileScan_001 (Stage 38 of 49)	00-Fv2QEQ635GnENBsqsa3SUi
9.82026		Cell	1	0.000	1.000	174	12	siRNA-IMPa2-25 PSPC1-A488 IMPa2-A546 DAPI 8C2-siRNA-IMP-a2-a4 V2.00	0	10. siRNA-IMPa2-25 PSPC1-A488 DAPI IMPa2-A546_al_TileScan_001 (Stage 38 of 49)	00-Fv2QEQ635GnENBsqsa3SUi
8.5644		Cell	1	0.000	1.000	175	13	siRNA-IMPa2-25 PSPC1-A488 IMPa2-A546 DAPI 8C2-siRNA-IMP-a2-a4 V2.00	0	10. siRNA-IMPa2-25 PSPC1-A488 DAPI IMPa2-A546_al_TileScan_001 (Stage 38 of 49)	00-Fv2QEQ635GnENBsqsa3SUi
8.55408		Cell	1	0.000	1.000	176	14	siRNA-IMPa2-25 PSPC1-A488 IMPa2-A546 DAPI 8C2-siRNA-IMP-a2-a4 V2.00	0	10. siRNA-IMPa2-25 PSPC1-A488 DAPI IMPa2-A546_al_TileScan_001 (Stage 38 of 49)	00-Fv2QEQ635GnENBsqsa3SUi
11.8936		Cell	1	0.000	1.000	177	0	siRNA-IMPa2-25 PSPC1-A488 IMPa2-A546 DAPI 8C2-siRNA-IMP-a2-a4 V2.00	0	10. siRNA-IMPa2-25 PSPC1-A488 DAPI IMPa2-A546_am_TileScan_001 (Stage 39 of 49)	00-QR6eBxV7HmArYXs6nHA854
11.7454		Cell	1	0.000	1.000	178	1	siRNA-IMPa2-25 PSPC1-A488 IMPa2-A546 DAPI 8C2-siRNA-IMP-a2-a4 V2.00	0	10. siRNA-IMPa2-25 PSPC1-A488 DAPI IMPa2-A546_am_TileScan_001 (Stage 39 of 49)	00-QR6eBxV7HmArYXs6nHA854
9.05962		Cell	1	0.000	1.000	179	2	siRNA-IMPa2-25 PSPC1-A488 IMPa2-A546 DAPI 8C2-siRNA-IMP-a2-a4 V2.00	0	10. siRNA-IMPa2-25 PSPC1-A488 DAPI IMPa2-A546_am_TileScan_001 (Stage 39 of 49)	00-QR6eBxV7HmArYXs6nHA854
14.1146		Cell	1	0.000	1.000	180	3	siRNA-IMPa2-25 PSPC1-A488 IMPa2-A546 DAPI 8C2-siRNA-IMP-a2-a4 V2.00	0	10. siRNA-IMPa2-25 PSPC1-A488 DAPI IMPa2-A546_am_TileScan_001 (Stage 39 of 49)	00-QR6eBxV7HmArYXs6nHA854
8.68174		Cell	1	0.000	1.000	181	4	siRNA-IMPa2-25 PSPC1-A488 IMPa2-A546 DAPI 8C2-siRNA-IMP-a2-a4 V2.00	0	10. siRNA-IMPa2-25 PSPC1-A488 DAPI IMPa2-A546_am_TileScan_001 (Stage 39 of 49)	00-QR6eBxV7HmArYXs6nHA854
13.0079		Cell	1	0.000	1.000	182	5	siRNA-IMPa2-25 PSPC1-A488 IMPa2-A546 DAPI 8C2-siRNA-IMP-a2-a4 V2.00	0	10. siRNA-IMPa2-25 PSPC1-A488 DAPI IMPa2-A546_am_TileScan_001 (Stage 39 of 49)	00-QR6eBxV7HmArYXs6nHA854
15.1447		Cell	1	0.000	1.000	183	6	siRNA-IMPa2-25 PSPC1-A488 IMPa2-A546 DAPI 8C2-siRNA-IMP-a2-a4 V2.00	0	10. siRNA-IMPa2-25 PSPC1-A488 DAPI IMPa2-A546_am_TileScan_001 (Stage 39 of 49)	00-QR6eBxV7HmArYXs6nHA854
12.9535		Cell	1	0.000	1.000	184	7	siRNA-IMPa2-25 PSPC1-A488 IMPa2-A546 DAPI 8C2-siRNA-IMP-a2-a4 V2.00	0	10. siRNA-IMPa2-25 PSPC1-A488 DAPI IMPa2-A546_am_TileScan_001 (Stage 39 of 49)	00-QR6eBxV7HmArYXs6nHA854
11.4357		Cell	1	0.000	1.000	185	8	siRNA-IMPa2-25 PSPC1-A488 IMPa2-A546 DAPI 8C2-siRNA-IMP-a2-a4 V2.00	0	10. siRNA-IMPa2-25 PSPC1-A488 DAPI IMPa2-A546_am_TileScan_001 (Stage 39 of 49)	00-QR6eBxV7HmArYXs6nHA854
10.6058		Cell	1	0.000	1.000	186	9	siRNA-IMPa2-25 PSPC1-A488 IMPa2-A546 DAPI 8C2-siRNA-IMP-a2-a4 V2.00	0	10. siRNA-IMPa2-25 PSPC1-A488 DAPI IMPa2-A546_am_TileScan_001 (Stage 39 of 49)	00-QR6eBxV7HmArYXs6nHA854
13.5135		Cell	1	0.000	1.000	187	10	siRNA-IMPa2-25 PSPC1-A488 IMPa2-A546 DAPI 8C2-siRNA-IMP-a2-a4 V2.00	0	10. siRNA-IMPa2-25 PSPC1-A488 DAPI IMPa2-A546_am_TileScan_001 (Stage 39 of 49)	00-QR6eBxV7HmArYXs6nHA854
8.60731		Cell	1	0.000	1.000	188	11	siRNA-IMPa2-25 PSPC1-A488 IMPa2-A546 DAPI 8C2-siRNA-IMP-a2-a4 V2.00	0	10. siRNA-IMPa2-25 PSPC1-A488 DAPI IMPa2-A546_am_TileScan_001 (Stage 39 of 49)	00-QR6eBxV7HmArYXs6nHA854
9.74072		Cell	1	0.000	1.000	189	12	siRNA-IMPa2-25 PSPC1-A488 IMPa2-A546 DAPI 8C2-siRNA-IMP-a2-a4 V2.00	0	10. siRNA-IMPa2-25 PSPC1-A488 DAPI IMPa2-A546_am_TileScan_001 (Stage 39 of 49)	00-QR6eBxV7HmArYXs6nHA854
7.37828		Cell	1	0.000	1.000	190	0	siRNA-IMPa2-25 PSPC1-A488 IMPa2-A546 DAPI 8C2-siRNA-IMP-a2-a4 V2.00	0	10. siRNA-IMPa2-25 PSPC1-A488 DAPI IMPa2-A546_an_TileScan_001 (Stage 40 of 49)	00-udDa3zQsEc9iX3RtBPwNhZ
6.82359		Cell	1	0.000	1.000	191	1	siRNA-IMPa2-25 PSPC1-A488 IMPa2-A546 DAPI 8C2-siRNA-IMP-a2-a4 V2.00	0	10. siRNA-IMPa2-25 PSPC1-A488 DAPI IMPa2-A546_an_TileScan_001 (Stage 40 of 49)	00-udDa3zQsEc9iX3RtBPwNhZ
4.70695		Cell	1	0.000	1.000	192	2	siRNA-IMPa2-25 PSPC1-A488 IMPa2-A546 DAPI 8C2-siRNA-IMP-a2-a4 V2.00	0	10. siRNA-IMPa2-25 PSPC1-A488 DAPI IMPa2-A546_an_TileScan_001 (Stage 40 of 49)	00-udDa3zQsEc9iX3RtBPwNhZ
11.1659		Cell	1	0.000	1.000	193	3	siRNA-IMPa2-25 PSPC1-A488 IMPa2-A546 DAPI 8C2-siRNA-IMP-a2-a4 V2.00	0	10. siRNA-IMPa2-25 PSPC1-A488 DAPI IMPa2-A546_an_TileScan_001 (Stage 40 of 49)	00-udDa3zQsEc9iX3RtBPwNhZ
12.0949		Cell	1	0.000	1.000	194	4	siRNA-IMPa2-25 PSPC1-A488 IMPa2-A546 DAPI 8C2-siRNA-IMP-a2-a4 V2.00	0	10. siRNA-IMPa2-25 PSPC1-A488 DAPI IMPa2-A546_an_TileScan_001 (Stage 40 of 49)	00-udDa3zQsEc9iX3RtBPwNhZ
5.51704		Cell	1	0.000	1.000	195	5	siRNA-IMPa2-25 PSPC1-A488 IMPa2-A546 DAPI 8C2-siRNA-IMP-a2-a4 V2.00	0	10. siRNA-IMPa2-25 PSPC1-A488 DAPI IMPa2-A546_an_TileScan_001 (Stage 40 of 49)	00-udDa3zQsEc9iX3RtBPwNhZ
12.0341		Cell	1	0.000	1.000	196	6	siRNA-IMPa2-25 PSPC1-A488 IMPa2-A546 DAPI 8C2-siRNA-IMP-a2-a4 V2.00	0	10. siRNA-IMPa2-25 PSPC1-A488 DAPI IMPa2-A546_an_TileScan_001 (Stage 40 of 49)	00-udDa3zQsEc9iX3RtBPwNhZ
31.9922		Cell	1	0.000	1.000	197	7	siRNA-IMPa2-25 PSPC1-A488 IMPa2-A546 DAPI 8C2-siRNA-IMP-a2-a4 V2.00	0	10. siRNA-IMPa2-25 PSPC1-A488 DAPI IMPa2-A546_an_TileScan_001 (Stage 40 of 49)	00-udDa3zQsEc9iX3RtBPwNhZ
8.30445		Cell	1	0.000	1.000	198	0	siRNA-IMPa2-25 PSPC1-A488 IMPa2-A546 DAPI 8C2-siRNA-IMP-a2-a4 V2.00	0	10. siRNA-IMPa2-25 PSPC1-A488 DAPI IMPa2-A546_ao_TileScan_001 (Stage 41 of 49)	00-RdL5RBHsY2NWaESz8iBzMJ
12.629		Cell	1	0.000	1.000	199	1	siRNA-IMPa2-25 PSPC1-A488 IMPa2-A546 DAPI 8C2-siRNA-IMP-a2-a4 V2.00	0	10. siRNA-IMPa2-25 PSPC1-A488 DAPI IMPa2-A546_ao_TileScan_001 (Stage 41 of 49)	00-RdL5RBHsY2NWaESz8iBzMJ
6.33102		Cell	1	0.000	1.000	200	2	siRNA-IMPa2-25 PSPC1-A488 IMPa2-A546 DAPI 8C2-siRNA-IMP-a2-a4 V2.00	0	10. siRNA-IMPa2-25 PSPC1-A488 DAPI IMPa2-A546_ao_TileScan_001 (Stage 41 of 49)	00-RdL5RBHsY2NWaESz8iBzMJ
12.3247		Cell	1	0.000	1.000	201	3	siRNA-IMPa2-25 PSPC1-A488 IMPa2-A546 DAPI 8C2-siRNA-IMP-a2-a4 V2.00	0	10. siRNA-IMPa2-25 PSPC1-A488 DAPI IMPa2-A546_ao_TileScan_001 (Stage 41 of 49)	00-RdL5RBHsY2NWaESz8iBzMJ
14.1155		Cell	1	0.000	1.000	202	4	siRNA-IMPa2-25 PSPC1-A488 IMPa2-A546 DAPI 8C2-siRNA-IMP-a2-a4 V2.00	0	10. siRNA-IMPa2-25 PSPC1-A488 DAPI IMPa2-A546_ao_TileScan_001 (Stage 41 of 49)	00-RdL5RBHsY2NWaESz8iBzMJ
9.66364		Cell	1	0.000	1.000	203	5	siRNA-IMPa2-25 PSPC1-A488 IMPa2-A546 DAPI 8C2-siRNA-IMP-a2-a4 V2.00	0	10. siRNA-IMPa2-25 PSPC1-A488 DAPI IMPa2-A546_ao_TileScan_001 (Stage 41 of 49)	00-RdL5RBHsY2NWaESz8iBzMJ
9.13901		Cell	1	0.000	1.000	204	6	siRNA-IMPa2-25 PSPC1-A488 IMPa2-A546 DAPI 8C2-siRNA-IMP-a2-a4 V2.00	0	10. siRNA-IMPa2-25 PSPC1-A488 DAPI IMPa2-A546_ao_TileScan_001 (Stage 41 of 49)	00-RdL5RBHsY2NWaESz8iBzMJ
13.1037		Cell	1	0.000	1.000	205	7	siRNA-IMPa2-25 PSPC1-A488 IMPa2-A546 DAPI 8C2-siRNA-IMP-a2-a4 V2.00	0	10. siRNA-IMPa2-25 PSPC1-A488 DAPI IMPa2-A546_ao_TileScan_001 (Stage 41 of 49)	00-RdL5RBHsY2NWaESz8iBzMJ
11.939		Cell	1	0.000	1.000	206	8	siRNA-IMPa2-25 PSPC1-A488 IMPa2-A546 DAPI 8C2-siRNA-IMP-a2-a4 V2.00	0	10. siRNA-IMPa2-25 PSPC1-A488 DAPI IMPa2-A546_ao_TileScan_001 (Stage 41 of 49)	00-RdL5RBHsY2NWaESz8iBzMJ
9.67258		Cell	1	0.000	1.000	207	0	siRNA-IMPa2-25 PSPC1-A488 IMPa2-A546 DAPI 8C2-siRNA-IMP-a2-a4 V2.00	0	10. siRNA-IMPa2-25 PSPC1-A488 DAPI IMPa2-A546_ap_TileScan_001 (Stage 42 of 49)	00-Bm8DiXdgUuzJnzhQtZUss5
7.64045		Cell	1	0.000	1.000	208	1	siRNA-IMPa2-25 PSPC1-A488 IMPa2-A546 DAPI 8C2-siRNA-IMP-a2-a4 V2.00	0	10. siRNA-IMPa2-25 PSPC1-A488 DAPI IMPa2-A546_ap_TileScan_001 (Stage 42 of 49)	00-Bm8DiXdgUuzJnzhQtZUss5
7.32102		Cell	1	0.000	1.000	209	2	siRNA-IMPa2-25 PSPC1-A488 IMPa2-A546 DAPI 8C2-siRNA-IMP-a2-a4 V2.00	0	10. siRNA-IMPa2-25 PSPC1-A488 DAPI IMPa2-A546_ap_TileScan_001 (Stage 42 of 49)	00-Bm8DiXdgUuzJnzhQtZUss5
8.78574		Cell	1	0.000	1.000	210	3	siRNA-IMPa2-25 PSPC1-A488 IMPa2-A546 DAPI 8C2-siRNA-IMP-a2-a4 V2.00	0	10. siRNA-IMPa2-25 PSPC1-A488 DAPI IMPa2-A546_ap_TileScan_001 (Stage 42 of 49)	00-Bm8DiXdgUuzJnzhQtZUss5
8.7227		Cell	1	0.000	1.000	211	4	siRNA-IMPa2-25 PSPC1-A488 IMPa2-A546 DAPI 8C2-siRNA-IMP-a2-a4 V2.00	0	10. siRNA-IMPa2-25 PSPC1-A488 DAPI IMPa2-A546_ap_TileScan_001 (Stage 42 of 49)	00-Bm8DiXdgUuzJnzhQtZUss5
15.9604		Cell	1	0.000	1.000	212	5	siRNA-IMPa2-25 PSPC1-A488 IMPa2-A546 DAPI 8C2-siRNA-IMP-a2-a4 V2.00	0	10. siRNA-IMPa2-25 PSPC1-A488 DAPI IMPa2-A546_ap_TileScan_001 (Stage 42 of 49)	00-Bm8DiXdgUuzJnzhQtZUss5
11.1968		Cell	1	0.000	1.000	213	6	siRNA-IMPa2-25 PSPC1-A488 IMPa2-A546 DAPI 8C2-siRNA-IMP-a2-a4 V2.00	0	10. siRNA-IMPa2-25 PSPC1-A488 DAPI IMPa2-A546_ap_TileScan_001 (Stage 42 of 49)	00-Bm8DiXdgUuzJnzhQtZUss5
7.80519		Cell	1	0.000	1.000	214	7	siRNA-IMPa2-25 PSPC1-A488 IMPa2-A546 DAPI 8C2-siRNA-IMP-a2-a4 V2.00	0	10. siRNA-IMPa2-25 PSPC1-A488 DAPI IMPa2-A546_ap_TileScan_001 (Stage 42 of 49)	00-Bm8DiXdgUuzJnzhQtZUss5
18.555		Cell	1	0.000	1.000	215	8	siRNA-IMPa2-25 PSPC1-A488 IMPa2-A546 DAPI 8C2-siRNA-IMP-a2-a4 V2.00	0	10. siRNA-IMPa2-25 PSPC1-A488 DAPI IMPa2-A546_ap_TileScan_001 (Stage 42 of 49)	00-Bm8DiXdgUuzJnzhQtZUss5
12.5783		Cell	1	0.000	1.000	216	9	siRNA-IMPa2-25 PSPC1-A488 IMPa2-A546 DAPI 8C2-siRNA-IMP-a2-a4 V2.00	0	10. siRNA-IMPa2-25 PSPC1-A488 DAPI IMPa2-A546_ap_TileScan_001 (Stage 42 of 49)	00-Bm8DiXdgUuzJnzhQtZUss5
9.99098		Cell	1	0.000	1.000	217	10	siRNA-IMPa2-25 PSPC1-A488 IMPa2-A546 DAPI 8C2-siRNA-IMP-a2-a4 V2.00	0	10. siRNA-IMPa2-25 PSPC1-A488 DAPI IMPa2-A546_ap_TileScan_001 (Stage 42 of 49)	00-Bm8DiXdgUuzJnzhQtZUss5
10.8074		Cell	1	0.000	1.000	218	11	siRNA-IMPa2-25 PSPC1-A488 IMPa2-A546 DAPI 8C2-siRNA-IMP-a2-a4 V2.00	0	10. siRNA-IMPa2-25 PSPC1-A488 DAPI IMPa2-A546_ap_TileScan_001 (Stage 42 of 49)	00-Bm8DiXdgUuzJnzhQtZUss5
14.1474		Cell	1	0.000	1.000	219	0	siRNA-IMPa2-25 PSPC1-A488 IMPa2-A546 DAPI 8C2-siRNA-IMP-a2-a4 V2.00	0	10. siRNA-IMPa2-25 PSPC1-A488 DAPI IMPa2-A546_aq_TileScan_001 (Stage 43 of 49)	00-BKpzX8Vur8WUyUYuRUmCYb
12.8299		Cell	1	0.000	1.000	220	1	siRNA-IMPa2-25 PSPC1-A488 IMPa2-A546 DAPI 8C2-siRNA-IMP-a2-a4 V2.00	0	10. siRNA-IMPa2-25 PSPC1-A488 DAPI IMPa2-A546_aq_TileScan_001 (Stage 43 of 49)	00-BKpzX8Vur8WUyUYuRUmCYb
28.3788		Cell	1	0.000	1.000	221	2	siRNA-IMPa2-25 PSPC1-A488 IMPa2-A546 DAPI 8C2-siRNA-IMP-a2-a4 V2.00	0	10. siRNA-IMPa2-25 PSPC1-A488 DAPI IMPa2-A546_aq_TileScan_001 (Stage 43 of 49)	00-BKpzX8Vur8WUyUYuRUmCYb
24.5207		Cell	1	0.000	1.000	222	3	siRNA-IMPa2-25 PSPC1-A488 IMPa2-A546 DAPI 8C2-siRNA-IMP-a2-a4 V2.00	0	10. siRNA-IMPa2-25 PSPC1-A488 DAPI IMPa2-A546_aq_TileScan_001 (Stage 43 of 49)	00-BKpzX8Vur8WUyUYuRUmCYb
10.2361		Cell	1	0.000	1.000	223	4	siRNA-IMPa2-25 PSPC1-A488 IMPa2-A546 DAPI 8C2-siRNA-IMP-a2-a4 V2.00	0	10. siRNA-IMPa2-25 PSPC1-A488 DAPI IMPa2-A546_aq_TileScan_001 (Stage 43 of 49)	00-BKpzX8Vur8WUyUYuRUmCYb
13.0405		Cell	1	0.000	1.000	224	5	siRNA-IMPa2-25 PSPC1-A488 IMPa2-A546 DAPI 8C2-siRNA-IMP-a2-a4 V2.00	0	10. siRNA-IMPa2-25 PSPC1-A488 DAPI IMPa2-A546_aq_TileScan_001 (Stage 43 of 49)	00-BKpzX8Vur8WUyUYuRUmCYb
13.3805		Cell	1	0.000	1.000	225	6	siRNA-IMPa2-25 PSPC1-A488 IMPa2-A546 DAPI 8C2-siRNA-IMP-a2-a4 V2.00	0	10. siRNA-IMPa2-25 PSPC1-A488 DAPI IMPa2-A546_aq_TileScan_001 (Stage 43 of 49)	00-BKpzX8Vur8WUyUYuRUmCYb
18.9066		Cell	1	0.000	1.000	226	7	siRNA-IMPa2-25 PSPC1-A488 IMPa2-A546 DAPI 8C2-siRNA-IMP-a2-a4 V2.00	0	10. siRNA-IMPa2-25 PSPC1-A488 DAPI IMPa2-A546_aq_TileScan_001 (Stage 43 of 49)	00-BKpzX8Vur8WUyUYuRUmCYb
14.1014		Cell	1	0.000	1.000	227	8	siRNA-IMPa2-25 PSPC1-A488 IMPa2-A546 DAPI 8C2-siRNA-IMP-a2-a4 V2.00	0	10. siRNA-IMPa2-25 PSPC1-A488 DAPI IMPa2-A546_aq_TileScan_001 (Stage 43 of 49)	00-BKpzX8Vur8WUyUYuRUmCYb
15.0658		Cell	1	0.000	1.000	228	0	siRNA-IMPa2-25 PSPC1-A488 IMPa2-A546 DAPI 8C2-siRNA-IMP-a2-a4 V2.00	0	10. siRNA-IMPa2-25 PSPC1-A488 DAPI IMPa2-A546_ar_TileScan_001 (Stage 44 of 49)	00-Rqntk3JV77kqC5jeNCY7kg
10.2711		Cell	1	0.000	1.000	229	1	siRNA-IMPa2-25 PSPC1-A488 IMPa2-A546 DAPI 8C2-siRNA-IMP-a2-a4 V2.00	0	10. siRNA-IMPa2-25 PSPC1-A488 DAPI IMPa2-A546_ar_TileScan_001 (Stage 44 of 49)	00-Rqntk3JV77kqC5jeNCY7kg
15.8461		Cell	1	0.000	1.000	230	2	siRNA-IMPa2-25 PSPC1-A488 IMPa2-A546 DAPI 8C2-siRNA-IMP-a2-a4 V2.00	0	10. siRNA-IMPa2-25 PSPC1-A488 DAPI IMPa2-A546_ar_TileScan_001 (Stage 44 of 49)	00-Rqntk3JV77kqC5jeNCY7kg
15.0484		Cell	1	0.000	1.000	231	3	siRNA-IMPa2-25 PSPC1-A488 IMPa2-A546 DAPI 8C2-siRNA-IMP-a2-a4 V2.00	0	10. siRNA-IMPa2-25 PSPC1-A488 DAPI IMPa2-A546_ar_TileScan_001 (Stage 44 of 49)	00-Rqntk3JV77kqC5jeNCY7kg
14.9473		Cell	1	0.000	1.000	232	4	siRNA-IMPa2-25 PSPC1-A488 IMPa2-A546 DAPI 8C2-siRNA-IMP-a2-a4 V2.00	0	10. siRNA-IMPa2-25 PSPC1-A488 DAPI IMPa2-A546_ar_TileScan_001 (Stage 44 of 49)	00-Rqntk3JV77kqC5jeNCY7kg
12.7375		Cell	1	0.000	1.000	233	5	siRNA-IMPa2-25 PSPC1-A488 IMPa2-A546 DAPI 8C2-siRNA-IMP-a2-a4 V2.00	0	10. siRNA-IMPa2-25 PSPC1-A488 DAPI IMPa2-A546_ar_TileScan_001 (Stage 44 of 49)	00-Rqntk3JV77kqC5jeNCY7kg
10.2621		Cell	1	0.000	1.000	234	6	siRNA-IMPa2-25 PSPC1-A488 IMPa2-A546 DAPI 8C2-siRNA-IMP-a2-a4 V2.00	0	10. siRNA-IMPa2-25 PSPC1-A488 DAPI IMPa2-A546_ar_TileScan_001 (Stage 44 of 49)	00-Rqntk3JV77kqC5jeNCY7kg
10.7143		Cell	1	0.000	1.000	235	7	siRNA-IMPa2-25 PSPC1-A488 IMPa2-A546 DAPI 8C2-siRNA-IMP-a2-a4 V2.00	0	10. siRNA-IMPa2-25 PSPC1-A488 DAPI IMPa2-A546_ar_TileScan_001 (Stage 44 of 49)	00-Rqntk3JV77kqC5jeNCY7kg
13.4672		Cell	1	0.000	1.000	236	8	siRNA-IMPa2-25 PSPC1-A488 IMPa2-A546 DAPI 8C2-siRNA-IMP-a2-a4 V2.00	0	10. siRNA-IMPa2-25 PSPC1-A488 DAPI IMPa2-A546_ar_TileScan_001 (Stage 44 of 49)	00-Rqntk3JV77kqC5jeNCY7kg
13.2641		Cell	1	0.000	1.000	237	9	siRNA-IMPa2-25 PSPC1-A488 IMPa2-A546 DAPI 8C2-siRNA-IMP-a2-a4 V2.00	0	10. siRNA-IMPa2-25 PSPC1-A488 DAPI IMPa2-A546_ar_TileScan_001 (Stage 44 of 49)	00-Rqntk3JV77kqC5jeNCY7kg
13.7404		Cell	1	0.000	1.000	238	10	siRNA-IMPa2-25 PSPC1-A488 IMPa2-A546 DAPI 8C2-siRNA-IMP-a2-a4 V2.00	0	10. siRNA-IMPa2-25 PSPC1-A488 DAPI IMPa2-A546_ar_TileScan_001 (Stage 44 of 49)	00-Rqntk3JV77kqC5jeNCY7kg
13.0948		Cell	1	0.000	1.000	239	11	siRNA-IMPa2-25 PSPC1-A488 IMPa2-A546 DAPI 8C2-siRNA-IMP-a2-a4 V2.00	0	10. siRNA-IMPa2-25 PSPC1-A488 DAPI IMPa2-A546_ar_TileScan_001 (Stage 44 of 49)	00-Rqntk3JV77kqC5jeNCY7kg
9.3238		Cell	1	0.000	1.000	240	12	siRNA-IMPa2-25 PSPC1-A488 IMPa2-A546 DAPI 8C2-siRNA-IMP-a2-a4 V2.00	0	10. siRNA-IMPa2-25 PSPC1-A488 DAPI IMPa2-A546_ar_TileScan_001 (Stage 44 of 49)	00-Rqntk3JV77kqC5jeNCY7kg
16.7619		Cell	1	0.000	1.000	241	13	siRNA-IMPa2-25 PSPC1-A488 IMPa2-A546 DAPI 8C2-siRNA-IMP-a2-a4 V2.00	0	10. siRNA-IMPa2-25 PSPC1-A488 DAPI IMPa2-A546_ar_TileScan_001 (Stage 44 of 49)	00-Rqntk3JV77kqC5jeNCY7kg
10.4018		Cell	1	0.000	1.000	242	14	siRNA-IMPa2-25 PSPC1-A488 IMPa2-A546 DAPI 8C2-siRNA-IMP-a2-a4 V2.00	0	10. siRNA-IMPa2-25 PSPC1-A488 DAPI IMPa2-A546_ar_TileScan_001 (Stage 44 of 49)	00-Rqntk3JV77kqC5jeNCY7kg
12.7045		Cell	1	0.000	1.000	243	0	siRNA-IMPa2-25 PSPC1-A488 IMPa2-A546 DAPI 8C2-siRNA-IMP-a2-a4 V2.00	0	10. siRNA-IMPa2-25 PSPC1-A488 DAPI IMPa2-A546_as_TileScan_001 (Stage 45 of 49)	00-9Y8iKWWZw7tgL5eSV4hzSG
11.9289		Cell	1	0.000	1.000	244	1	siRNA-IMPa2-25 PSPC1-A488 IMPa2-A546 DAPI 8C2-siRNA-IMP-a2-a4 V2.00	0	10. siRNA-IMPa2-25 PSPC1-A488 DAPI IMPa2-A546_as_TileScan_001 (Stage 45 of 49)	00-9Y8iKWWZw7tgL5eSV4hzSG
10.6262		Cell	1	0.000	1.000	245	2	siRNA-IMPa2-25 PSPC1-A488 IMPa2-A546 DAPI 8C2-siRNA-IMP-a2-a4 V2.00	0	10. siRNA-IMPa2-25 PSPC1-A488 DAPI IMPa2-A546_as_TileScan_001 (Stage 45 of 49)	00-9Y8iKWWZw7tgL5eSV4hzSG
5.08159		Cell	1	0.000	1.000	246	3	siRNA-IMPa2-25 PSPC1-A488 IMPa2-A546 DAPI 8C2-siRNA-IMP-a2-a4 V2.00	0	10. siRNA-IMPa2-25 PSPC1-A488 DAPI IMPa2-A546_as_TileScan_001 (Stage 45 of 49)	00-9Y8iKWWZw7tgL5eSV4hzSG
13.9172		Cell	1	0.000	1.000	247	4	siRNA-IMPa2-25 PSPC1-A488 IMPa2-A546 DAPI 8C2-siRNA-IMP-a2-a4 V2.00	0	10. siRNA-IMPa2-25 PSPC1-A488 DAPI IMPa2-A546_as_TileScan_001 (Stage 45 of 49)	00-9Y8iKWWZw7tgL5eSV4hzSG
15.9734		Cell	1	0.000	1.000	248	5	siRNA-IMPa2-25 PSPC1-A488 IMPa2-A546 DAPI 8C2-siRNA-IMP-a2-a4 V2.00	0	10. siRNA-IMPa2-25 PSPC1-A488 DAPI IMPa2-A546_as_TileScan_001 (Stage 45 of 49)	00-9Y8iKWWZw7tgL5eSV4hzSG
10.4299		Cell	1	0.000	1.000	249	6	siRNA-IMPa2-25 PSPC1-A488 IMPa2-A546 DAPI 8C2-siRNA-IMP-a2-a4 V2.00	0	10. siRNA-IMPa2-25 PSPC1-A488 DAPI IMPa2-A546_as_TileScan_001 (Stage 45 of 49)	00-9Y8iKWWZw7tgL5eSV4hzSG
16.4984		Cell	1	0.000	1.000	250	7	siRNA-IMPa2-25 PSPC1-A488 IMPa2-A546 DAPI 8C2-siRNA-IMP-a2-a4 V2.00	0	10. siRNA-IMPa2-25 PSPC1-A488 DAPI IMPa2-A546_as_TileScan_001 (Stage 45 of 49)	00-9Y8iKWWZw7tgL5eSV4hzSG
13.0333		Cell	1	0.000	1.000	251	8	siRNA-IMPa2-25 PSPC1-A488 IMPa2-A546 DAPI 8C2-siRNA-IMP-a2-a4 V2.00	0	10. siRNA-IMPa2-25 PSPC1-A488 DAPI IMPa2-A546_as_TileScan_001 (Stage 45 of 49)	00-9Y8iKWWZw7tgL5eSV4hzSG
14.8329		Cell	1	0.000	1.000	252	9	siRNA-IMPa2-25 PSPC1-A488 IMPa2-A546 DAPI 8C2-siRNA-IMP-a2-a4 V2.00	0	10. siRNA-IMPa2-25 PSPC1-A488 DAPI IMPa2-A546_as_TileScan_001 (Stage 45 of 49)	00-9Y8iKWWZw7tgL5eSV4hzSG
10.0796		Cell	1	0.000	1.000	253	10	siRNA-IMPa2-25 PSPC1-A488 IMPa2-A546 DAPI 8C2-siRNA-IMP-a2-a4 V2.00	0	10. siRNA-IMPa2-25 PSPC1-A488 DAPI IMPa2-A546_as_TileScan_001 (Stage 45 of 49)	00-9Y8iKWWZw7tgL5eSV4hzSG
10.0234		Cell	1	0.000	1.000	254	11	siRNA-IMPa2-25 PSPC1-A488 IMPa2-A546 DAPI 8C2-siRNA-IMP-a2-a4 V2.00	0	10. siRNA-IMPa2-25 PSPC1-A488 DAPI IMPa2-A546_as_TileScan_001 (Stage 45 of 49)	00-9Y8iKWWZw7tgL5eSV4hzSG
12.7966		Cell	1	0.000	1.000	255	0	siRNA-IMPa2-25 PSPC1-A488 IMPa2-A546 DAPI 8C2-siRNA-IMP-a2-a4 V2.00	0	10. siRNA-IMPa2-25 PSPC1-A488 DAPI IMPa2-A546_at_TileScan_001 (Stage 46 of 49)	00-YYc4akpuarS44xXYDH6go
13.1203		Cell	1	0.000	1.000	256	1	siRNA-IMPa2-25 PSPC1-A488 IMPa2-A546 DAPI 8C2-siRNA-IMP-a2-a4 V2.00	0	10. siRNA-IMPa2-25 PSPC1-A488 DAPI IMPa2-A546_at_TileScan_001 (Stage 46 of 49)	00-YYc4akpuarS44xXYDH6go
9.22098		Cell	1	0.000	1.000	257	2	siRNA-IMPa2-25 PSPC1-A488 IMPa2-A546 DAPI 8C2-siRNA-IMP-a2-a4 V2.00	0	10. siRNA-IMPa2-25 PSPC1-A488 DAPI IMPa2-A546_at_TileScan_001 (Stage 46 of 49)	00-YYc4akpuarS44xXYDH6go
9.57926		Cell	1	0.000	1.000	258	3	siRNA-IMPa2-25 PSPC1-A488 IMPa2-A546 DAPI 8C2-siRNA-IMP-a2-a4 V2.00	0	10. siRNA-IMPa2-25 PSPC1-A488 DAPI IMPa2-A546_at_TileScan_001 (Stage 46 of 49)	00-YYc4akpuarS44xXYDH6go
18.3376		Cell	1	0.000	1.000	259	4	siRNA-IMPa2-25 PSPC1-A488 IMPa2-A546 DAPI 8C2-siRNA-IMP-a2-a4 V2.00	0	10. siRNA-IMPa2-25 PSPC1-A488 DAPI IMPa2-A546_at_TileScan_001 (Stage 46 of 49)	00-YYc4akpuarS44xXYDH6go
8.9599		Cell	1	0.000	1.000	260	0	siRNA-IMPa2-25 PSPC1-A488 IMPa2-A546 DAPI 8C2-siRNA-IMP-a2-a4 V2.00	0	10. siRNA-IMPa2-25 PSPC1-A488 DAPI IMPa2-A546_au_TileScan_001 (Stage 47 of 49)	00-4g9VUqYVqnH4vGR5NgSgdf
8.50732		Cell	1	0.000	1.000	261	1	siRNA-IMPa2-25 PSPC1-A488 IMPa2-A546 DAPI 8C2-siRNA-IMP-a2-a4 V2.00	0	10. siRNA-IMPa2-25 PSPC1-A488 DAPI IMPa2-A546_au_TileScan_001 (Stage 47 of 49)	00-4g9VUqYVqnH4vGR5NgSgdf
7.72794		Cell	1	0.000	1.000	262	0	siRNA-IMPa2-25 PSPC1-A488 IMPa2-A546 DAPI 8C2-siRNA-IMP-a2-a4 V2.00	0	10. siRNA-IMPa2-25 PSPC1-A488 DAPI IMPa2-A546_av_TileScan_001 (Stage 48 of 49)	00-E7fP5GoLJYEWgP6zG4bg89
8.16966		Cell	1	0.000	1.000	263	1	siRNA-IMPa2-25 PSPC1-A488 IMPa2-A546 DAPI 8C2-siRNA-IMP-a2-a4 V2.00	0	10. siRNA-IMPa2-25 PSPC1-A488 DAPI IMPa2-A546_av_TileScan_001 (Stage 48 of 49)	00-E7fP5GoLJYEWgP6zG4bg89
17.8349		Cell	1	0.000	1.000	264	2	siRNA-IMPa2-25 PSPC1-A488 IMPa2-A546 DAPI 8C2-siRNA-IMP-a2-a4 V2.00	0	10. siRNA-IMPa2-25 PSPC1-A488 DAPI IMPa2-A546_av_TileScan_001 (Stage 48 of 49)	00-E7fP5GoLJYEWgP6zG4bg89
12.6761		Cell	1	0.000	1.000	265	3	siRNA-IMPa2-25 PSPC1-A488 IMPa2-A546 DAPI 8C2-siRNA-IMP-a2-a4 V2.00	0	10. siRNA-IMPa2-25 PSPC1-A488 DAPI IMPa2-A546_av_TileScan_001 (Stage 48 of 49)	00-E7fP5GoLJYEWgP6zG4bg89
11.6988		Cell	1	0.000	1.000	266	0	siRNA-IMPa2-25 PSPC1-A488 IMPa2-A546 DAPI 8C2-siRNA-IMP-a2-a4 V2.00	0	10. siRNA-IMPa2-25 PSPC1-A488 DAPI IMPa2-A546_aw_TileScan_001 (Stage 49 of 49)	00-C2srA5qghoN4WHdcDBkaLP
8.02815		Cell	1	0.000	1.000	267	1	siRNA-IMPa2-25 PSPC1-A488 IMPa2-A546 DAPI 8C2-siRNA-IMP-a2-a4 V2.00	0	10. siRNA-IMPa2-25 PSPC1-A488 DAPI IMPa2-A546_aw_TileScan_001 (Stage 49 of 49)	00-C2srA5qghoN4WHdcDBkaLP
12.2219		Cell	1	0.000	1.000	268	2	siRNA-IMPa2-25 PSPC1-A488 IMPa2-A546 DAPI 8C2-siRNA-IMP-a2-a4 V2.00	0	10. siRNA-IMPa2-25 PSPC1-A488 DAPI IMPa2-A546_aw_TileScan_001 (Stage 49 of 49)	00-C2srA5qghoN4WHdcDBkaLP
12.0055		Cell	1	0.000	1.000	269	3	siRNA-IMPa2-25 PSPC1-A488 IMPa2-A546 DAPI 8C2-siRNA-IMP-a2-a4 V2.00	0	10. siRNA-IMPa2-25 PSPC1-A488 DAPI IMPa2-A546_aw_TileScan_001 (Stage 49 of 49)	00-C2srA5qghoN4WHdcDBkaLP
9.40359		Cell	1	0.000	1.000	270	4	siRNA-IMPa2-25 PSPC1-A488 IMPa2-A546 DAPI 8C2-siRNA-IMP-a2-a4 V2.00	0	10. siRNA-IMPa2-25 PSPC1-A488 DAPI IMPa2-A546_aw_TileScan_001 (Stage 49 of 49)	00-C2srA5qghoN4WHdcDBkaLP
12.361		Cell	1	0.000	1.000	271	5	siRNA-IMPa2-25 PSPC1-A488 IMPa2-A546 DAPI 8C2-siRNA-IMP-a2-a4 V2.00	0	10. siRNA-IMPa2-25 PSPC1-A488 DAPI IMPa2-A546_aw_TileScan_001 (Stage 49 of 49)	00-C2srA5qghoN4WHdcDBkaLP
12.5075		Cell	1	0.000	1.000	272	6	siRNA-IMPa2-25 PSPC1-A488 IMPa2-A546 DAPI 8C2-siRNA-IMP-a2-a4 V2.00	0	10. siRNA-IMPa2-25 PSPC1-A488 DAPI IMPa2-A546_aw_TileScan_001 (Stage 49 of 49)	00-C2srA5qghoN4WHdcDBkaLP
8.12611		Cell	1	0.000	1.000	273	7	siRNA-IMPa2-25 PSPC1-A488 IMPa2-A546 DAPI 8C2-siRNA-IMP-a2-a4 V2.00	0	10. siRNA-IMPa2-25 PSPC1-A488 DAPI IMPa2-A546_aw_TileScan_001 (Stage 49 of 49)	00-C2srA5qghoN4WHdcDBkaLP
8.92675		Cell	1	0.000	1.000	274	8	siRNA-IMPa2-25 PSPC1-A488 IMPa2-A546 DAPI 8C2-siRNA-IMP-a2-a4 V2.00	0	10. siRNA-IMPa2-25 PSPC1-A488 DAPI IMPa2-A546_aw_TileScan_001 (Stage 49 of 49)	00-C2srA5qghoN4WHdcDBkaLP
8.28146		Cell	1	0.000	1.000	275	9	siRNA-IMPa2-25 PSPC1-A488 IMPa2-A546 DAPI 8C2-siRNA-IMP-a2-a4 V2.00	0	10. siRNA-IMPa2-25 PSPC1-A488 DAPI IMPa2-A546_aw_TileScan_001 (Stage 49 of 49)	00-C2srA5qghoN4WHdcDBkaLP
8.04208		Cell	1	0.000	1.000	276	10	siRNA-IMPa2-25 PSPC1-A488 IMPa2-A546 DAPI 8C2-siRNA-IMP-a2-a4 V2.00	0	10. siRNA-IMPa2-25 PSPC1-A488 DAPI IMPa2-A546_aw_TileScan_001 (Stage 49 of 49)	00-C2srA5qghoN4WHdcDBkaLP
21.5369		Cell	1	0.000	1.000	277	0	siRNA-IMPa2-25 PSPC1-A488 IMPa2-A546 DAPI 8C2-siRNA-IMP-a2-a4 V2.00	0	10. siRNA-IMPa2-25 PSPC1-A488 DAPI IMPa2-A546_b_TileScan_001 (Stage 2 of 49)	00-stYgwWbq4cwGV9NVqrLWdA
13.3941		Cell	1	0.000	1.000	278	1	siRNA-IMPa2-25 PSPC1-A488 IMPa2-A546 DAPI 8C2-siRNA-IMP-a2-a4 V2.00	0	10. siRNA-IMPa2-25 PSPC1-A488 DAPI IMPa2-A546_b_TileScan_001 (Stage 2 of 49)	00-stYgwWbq4cwGV9NVqrLWdA
10.2084		Cell	1	0.000	1.000	279	2	siRNA-IMPa2-25 PSPC1-A488 IMPa2-A546 DAPI 8C2-siRNA-IMP-a2-a4 V2.00	0	10. siRNA-IMPa2-25 PSPC1-A488 DAPI IMPa2-A546_b_TileScan_001 (Stage 2 of 49)	00-stYgwWbq4cwGV9NVqrLWdA
11.1367		Cell	1	0.000	1.000	280	3	siRNA-IMPa2-25 PSPC1-A488 IMPa2-A546 DAPI 8C2-siRNA-IMP-a2-a4 V2.00	0	10. siRNA-IMPa2-25 PSPC1-A488 DAPI IMPa2-A546_b_TileScan_001 (Stage 2 of 49)	00-stYgwWbq4cwGV9NVqrLWdA
10.6629		Cell	1	0.000	1.000	281	4	siRNA-IMPa2-25 PSPC1-A488 IMPa2-A546 DAPI 8C2-siRNA-IMP-a2-a4 V2.00	0	10. siRNA-IMPa2-25 PSPC1-A488 DAPI IMPa2-A546_b_TileScan_001 (Stage 2 of 49)	00-stYgwWbq4cwGV9NVqrLWdA
6.57581		Cell	1	0.000	1.000	282	5	siRNA-IMPa2-25 PSPC1-A488 IMPa2-A546 DAPI 8C2-siRNA-IMP-a2-a4 V2.00	0	10. siRNA-IMPa2-25 PSPC1-A488 DAPI IMPa2-A546_b_TileScan_001 (Stage 2 of 49)	00-stYgwWbq4cwGV9NVqrLWdA
6.86714		Cell	1	0.000	1.000	283	6	siRNA-IMPa2-25 PSPC1-A488 IMPa2-A546 DAPI 8C2-siRNA-IMP-a2-a4 V2.00	0	10. siRNA-IMPa2-25 PSPC1-A488 DAPI IMPa2-A546_b_TileScan_001 (Stage 2 of 49)	00-stYgwWbq4cwGV9NVqrLWdA
8.39407		Cell	1	0.000	1.000	284	7	siRNA-IMPa2-25 PSPC1-A488 IMPa2-A546 DAPI 8C2-siRNA-IMP-a2-a4 V2.00	0	10. siRNA-IMPa2-25 PSPC1-A488 DAPI IMPa2-A546_b_TileScan_001 (Stage 2 of 49)	00-stYgwWbq4cwGV9NVqrLWdA
15.4431		Cell	1	0.000	1.000	285	8	siRNA-IMPa2-25 PSPC1-A488 IMPa2-A546 DAPI 8C2-siRNA-IMP-a2-a4 V2.00	0	10. siRNA-IMPa2-25 PSPC1-A488 DAPI IMPa2-A546_b_TileScan_001 (Stage 2 of 49)	00-stYgwWbq4cwGV9NVqrLWdA
13.9846		Cell	1	0.000	1.000	286	9	siRNA-IMPa2-25 PSPC1-A488 IMPa2-A546 DAPI 8C2-siRNA-IMP-a2-a4 V2.00	0	10. siRNA-IMPa2-25 PSPC1-A488 DAPI IMPa2-A546_b_TileScan_001 (Stage 2 of 49)	00-stYgwWbq4cwGV9NVqrLWdA
10.0675		Cell	1	0.000	1.000	287	10	siRNA-IMPa2-25 PSPC1-A488 IMPa2-A546 DAPI 8C2-siRNA-IMP-a2-a4 V2.00	0	10. siRNA-IMPa2-25 PSPC1-A488 DAPI IMPa2-A546_b_TileScan_001 (Stage 2 of 49)	00-stYgwWbq4cwGV9NVqrLWdA
18.1902		Cell	1	0.000	1.000	288	0	siRNA-IMPa2-25 PSPC1-A488 IMPa2-A546 DAPI 8C2-siRNA-IMP-a2-a4 V2.00	0	10. siRNA-IMPa2-25 PSPC1-A488 DAPI IMPa2-A546_c_TileScan_001 (Stage 3 of 49)	00-jrGEEyZRFd7UHSeBCbCTB6
14.1993		Cell	1	0.000	1.000	289	1	siRNA-IMPa2-25 PSPC1-A488 IMPa2-A546 DAPI 8C2-siRNA-IMP-a2-a4 V2.00	0	10. siRNA-IMPa2-25 PSPC1-A488 DAPI IMPa2-A546_c_TileScan_001 (Stage 3 of 49)	00-jrGEEyZRFd7UHSeBCbCTB6
12.944		Cell	1	0.000	1.000	290	2	siRNA-IMPa2-25 PSPC1-A488 IMPa2-A546 DAPI 8C2-siRNA-IMP-a2-a4 V2.00	0	10. siRNA-IMPa2-25 PSPC1-A488 DAPI IMPa2-A546_c_TileScan_001 (Stage 3 of 49)	00-jrGEEyZRFd7UHSeBCbCTB6
10.6858		Cell	1	0.000	1.000	291	3	siRNA-IMPa2-25 PSPC1-A488 IMPa2-A546 DAPI 8C2-siRNA-IMP-a2-a4 V2.00	0	10. siRNA-IMPa2-25 PSPC1-A488 DAPI IMPa2-A546_c_TileScan_001 (Stage 3 of 49)	00-jrGEEyZRFd7UHSeBCbCTB6
9.27429		Cell	1	0.000	1.000	292	4	siRNA-IMPa2-25 PSPC1-A488 IMPa2-A546 DAPI 8C2-siRNA-IMP-a2-a4 V2.00	0	10. siRNA-IMPa2-25 PSPC1-A488 DAPI IMPa2-A546_c_TileScan_001 (Stage 3 of 49)	00-jrGEEyZRFd7UHSeBCbCTB6
10.3994		Cell	1	0.000	1.000	293	5	siRNA-IMPa2-25 PSPC1-A488 IMPa2-A546 DAPI 8C2-siRNA-IMP-a2-a4 V2.00	0	10. siRNA-IMPa2-25 PSPC1-A488 DAPI IMPa2-A546_c_TileScan_001 (Stage 3 of 49)	00-jrGEEyZRFd7UHSeBCbCTB6
19.3958		Cell	1	0.000	1.000	294	6	siRNA-IMPa2-25 PSPC1-A488 IMPa2-A546 DAPI 8C2-siRNA-IMP-a2-a4 V2.00	0	10. siRNA-IMPa2-25 PSPC1-A488 DAPI IMPa2-A546_c_TileScan_001 (Stage 3 of 49)	00-jrGEEyZRFd7UHSeBCbCTB6
9.84963		Cell	1	0.000	1.000	295	7	siRNA-IMPa2-25 PSPC1-A488 IMPa2-A546 DAPI 8C2-siRNA-IMP-a2-a4 V2.00	0	10. siRNA-IMPa2-25 PSPC1-A488 DAPI IMPa2-A546_c_TileScan_001 (Stage 3 of 49)	00-jrGEEyZRFd7UHSeBCbCTB6
11.9672		Cell	1	0.000	1.000	296	8	siRNA-IMPa2-25 PSPC1-A488 IMPa2-A546 DAPI 8C2-siRNA-IMP-a2-a4 V2.00	0	10. siRNA-IMPa2-25 PSPC1-A488 DAPI IMPa2-A546_c_TileScan_001 (Stage 3 of 49)	00-jrGEEyZRFd7UHSeBCbCTB6
10.2594		Cell	1	0.000	1.000	297	0	siRNA-IMPa2-25 PSPC1-A488 IMPa2-A546 DAPI 8C2-siRNA-IMP-a2-a4 V2.00	0	10. siRNA-IMPa2-25 PSPC1-A488 DAPI IMPa2-A546_d_TileScan_001 (Stage 4 of 49)	00-sH8fMZo844m7gWy2525eCV
11.4404		Cell	1	0.000	1.000	298	1	siRNA-IMPa2-25 PSPC1-A488 IMPa2-A546 DAPI 8C2-siRNA-IMP-a2-a4 V2.00	0	10. siRNA-IMPa2-25 PSPC1-A488 DAPI IMPa2-A546_d_TileScan_001 (Stage 4 of 49)	00-sH8fMZo844m7gWy2525eCV
14.6261		Cell	1	0.000	1.000	299	2	siRNA-IMPa2-25 PSPC1-A488 IMPa2-A546 DAPI 8C2-siRNA-IMP-a2-a4 V2.00	0	10. siRNA-IMPa2-25 PSPC1-A488 DAPI IMPa2-A546_d_TileScan_001 (Stage 4 of 49)	00-sH8fMZo844m7gWy2525eCV
11.6869		Cell	1	0.000	1.000	300	3	siRNA-IMPa2-25 PSPC1-A488 IMPa2-A546 DAPI 8C2-siRNA-IMP-a2-a4 V2.00	0	10. siRNA-IMPa2-25 PSPC1-A488 DAPI IMPa2-A546_d_TileScan_001 (Stage 4 of 49)	00-sH8fMZo844m7gWy2525eCV
14.0363		Cell	1	0.000	1.000	301	4	siRNA-IMPa2-25 PSPC1-A488 IMPa2-A546 DAPI 8C2-siRNA-IMP-a2-a4 V2.00	0	10. siRNA-IMPa2-25 PSPC1-A488 DAPI IMPa2-A546_d_TileScan_001 (Stage 4 of 49)	00-sH8fMZo844m7gWy2525eCV
12.5806		Cell	1	0.000	1.000	302	5	siRNA-IMPa2-25 PSPC1-A488 IMPa2-A546 DAPI 8C2-siRNA-IMP-a2-a4 V2.00	0	10. siRNA-IMPa2-25 PSPC1-A488 DAPI IMPa2-A546_d_TileScan_001 (Stage 4 of 49)	00-sH8fMZo844m7gWy2525eCV
17.6211		Cell	1	0.000	1.000	303	6	siRNA-IMPa2-25 PSPC1-A488 IMPa2-A546 DAPI 8C2-siRNA-IMP-a2-a4 V2.00	0	10. siRNA-IMPa2-25 PSPC1-A488 DAPI IMPa2-A546_d_TileScan_001 (Stage 4 of 49)	00-sH8fMZo844m7gWy2525eCV
6.89155		Cell	1	0.000	1.000	304	0	siRNA-IMPa2-25 PSPC1-A488 IMPa2-A546 DAPI 8C2-siRNA-IMP-a2-a4 V2.00	0	10. siRNA-IMPa2-25 PSPC1-A488 DAPI IMPa2-A546_f_TileScan_001 (Stage 6 of 49)	00-eMtPFryyX7iUeewKtbi6Ng
6.07431		Cell	1	0.000	1.000	305	1	siRNA-IMPa2-25 PSPC1-A488 IMPa2-A546 DAPI 8C2-siRNA-IMP-a2-a4 V2.00	0	10. siRNA-IMPa2-25 PSPC1-A488 DAPI IMPa2-A546_f_TileScan_001 (Stage 6 of 49)	00-eMtPFryyX7iUeewKtbi6Ng
10.1065		Cell	1	0.000	1.000	306	2	siRNA-IMPa2-25 PSPC1-A488 IMPa2-A546 DAPI 8C2-siRNA-IMP-a2-a4 V2.00	0	10. siRNA-IMPa2-25 PSPC1-A488 DAPI IMPa2-A546_f_TileScan_001 (Stage 6 of 49)	00-eMtPFryyX7iUeewKtbi6Ng
15.2677		Cell	1	0.000	1.000	307	3	siRNA-IMPa2-25 PSPC1-A488 IMPa2-A546 DAPI 8C2-siRNA-IMP-a2-a4 V2.00	0	10. siRNA-IMPa2-25 PSPC1-A488 DAPI IMPa2-A546_f_TileScan_001 (Stage 6 of 49)	00-eMtPFryyX7iUeewKtbi6Ng
16.726		Cell	1	0.000	1.000	308	4	siRNA-IMPa2-25 PSPC1-A488 IMPa2-A546 DAPI 8C2-siRNA-IMP-a2-a4 V2.00	0	10. siRNA-IMPa2-25 PSPC1-A488 DAPI IMPa2-A546_f_TileScan_001 (Stage 6 of 49)	00-eMtPFryyX7iUeewKtbi6Ng
7.23367		Cell	1	0.000	1.000	309	5	siRNA-IMPa2-25 PSPC1-A488 IMPa2-A546 DAPI 8C2-siRNA-IMP-a2-a4 V2.00	0	10. siRNA-IMPa2-25 PSPC1-A488 DAPI IMPa2-A546_f_TileScan_001 (Stage 6 of 49)	00-eMtPFryyX7iUeewKtbi6Ng
20.2631		Cell	1	0.000	1.000	310	6	siRNA-IMPa2-25 PSPC1-A488 IMPa2-A546 DAPI 8C2-siRNA-IMP-a2-a4 V2.00	0	10. siRNA-IMPa2-25 PSPC1-A488 DAPI IMPa2-A546_f_TileScan_001 (Stage 6 of 49)	00-eMtPFryyX7iUeewKtbi6Ng
10.9346		Cell	1	0.000	1.000	311	7	siRNA-IMPa2-25 PSPC1-A488 IMPa2-A546 DAPI 8C2-siRNA-IMP-a2-a4 V2.00	0	10. siRNA-IMPa2-25 PSPC1-A488 DAPI IMPa2-A546_f_TileScan_001 (Stage 6 of 49)	00-eMtPFryyX7iUeewKtbi6Ng
9.51219		Cell	1	0.000	1.000	312	8	siRNA-IMPa2-25 PSPC1-A488 IMPa2-A546 DAPI 8C2-siRNA-IMP-a2-a4 V2.00	0	10. siRNA-IMPa2-25 PSPC1-A488 DAPI IMPa2-A546_f_TileScan_001 (Stage 6 of 49)	00-eMtPFryyX7iUeewKtbi6Ng
11.9355		Cell	1	0.000	1.000	313	0	siRNA-IMPa2-25 PSPC1-A488 IMPa2-A546 DAPI 8C2-siRNA-IMP-a2-a4 V2.00	0	10. siRNA-IMPa2-25 PSPC1-A488 DAPI IMPa2-A546_g_TileScan_001 (Stage 7 of 49)	00-S36eEhYvJJ7QMyQZjUTMMh
8.01121		Cell	1	0.000	1.000	314	1	siRNA-IMPa2-25 PSPC1-A488 IMPa2-A546 DAPI 8C2-siRNA-IMP-a2-a4 V2.00	0	10. siRNA-IMPa2-25 PSPC1-A488 DAPI IMPa2-A546_g_TileScan_001 (Stage 7 of 49)	00-S36eEhYvJJ7QMyQZjUTMMh
12.4256		Cell	1	0.000	1.000	315	2	siRNA-IMPa2-25 PSPC1-A488 IMPa2-A546 DAPI 8C2-siRNA-IMP-a2-a4 V2.00	0	10. siRNA-IMPa2-25 PSPC1-A488 DAPI IMPa2-A546_g_TileScan_001 (Stage 7 of 49)	00-S36eEhYvJJ7QMyQZjUTMMh
21.133		Cell	1	0.000	1.000	316	3	siRNA-IMPa2-25 PSPC1-A488 IMPa2-A546 DAPI 8C2-siRNA-IMP-a2-a4 V2.00	0	10. siRNA-IMPa2-25 PSPC1-A488 DAPI IMPa2-A546_g_TileScan_001 (Stage 7 of 49)	00-S36eEhYvJJ7QMyQZjUTMMh
10.5909		Cell	1	0.000	1.000	317	4	siRNA-IMPa2-25 PSPC1-A488 IMPa2-A546 DAPI 8C2-siRNA-IMP-a2-a4 V2.00	0	10. siRNA-IMPa2-25 PSPC1-A488 DAPI IMPa2-A546_g_TileScan_001 (Stage 7 of 49)	00-S36eEhYvJJ7QMyQZjUTMMh
12.8747		Cell	1	0.000	1.000	318	5	siRNA-IMPa2-25 PSPC1-A488 IMPa2-A546 DAPI 8C2-siRNA-IMP-a2-a4 V2.00	0	10. siRNA-IMPa2-25 PSPC1-A488 DAPI IMPa2-A546_g_TileScan_001 (Stage 7 of 49)	00-S36eEhYvJJ7QMyQZjUTMMh
12.8459		Cell	1	0.000	1.000	319	6	siRNA-IMPa2-25 PSPC1-A488 IMPa2-A546 DAPI 8C2-siRNA-IMP-a2-a4 V2.00	0	10. siRNA-IMPa2-25 PSPC1-A488 DAPI IMPa2-A546_g_TileScan_001 (Stage 7 of 49)	00-S36eEhYvJJ7QMyQZjUTMMh
12.9219		Cell	1	0.000	1.000	320	0	siRNA-IMPa2-25 PSPC1-A488 IMPa2-A546 DAPI 8C2-siRNA-IMP-a2-a4 V2.00	0	10. siRNA-IMPa2-25 PSPC1-A488 DAPI IMPa2-A546_h_TileScan_001 (Stage 8 of 49)	00-5yCm9MvVY9UevPKBTqmcEe
15.81		Cell	1	0.000	1.000	321	1	siRNA-IMPa2-25 PSPC1-A488 IMPa2-A546 DAPI 8C2-siRNA-IMP-a2-a4 V2.00	0	10. siRNA-IMPa2-25 PSPC1-A488 DAPI IMPa2-A546_h_TileScan_001 (Stage 8 of 49)	00-5yCm9MvVY9UevPKBTqmcEe
15.5848		Cell	1	0.000	1.000	322	2	siRNA-IMPa2-25 PSPC1-A488 IMPa2-A546 DAPI 8C2-siRNA-IMP-a2-a4 V2.00	0	10. siRNA-IMPa2-25 PSPC1-A488 DAPI IMPa2-A546_h_TileScan_001 (Stage 8 of 49)	00-5yCm9MvVY9UevPKBTqmcEe
13.08		Cell	1	0.000	1.000	323	3	siRNA-IMPa2-25 PSPC1-A488 IMPa2-A546 DAPI 8C2-siRNA-IMP-a2-a4 V2.00	0	10. siRNA-IMPa2-25 PSPC1-A488 DAPI IMPa2-A546_h_TileScan_001 (Stage 8 of 49)	00-5yCm9MvVY9UevPKBTqmcEe
11.0808		Cell	1	0.000	1.000	324	4	siRNA-IMPa2-25 PSPC1-A488 IMPa2-A546 DAPI 8C2-siRNA-IMP-a2-a4 V2.00	0	10. siRNA-IMPa2-25 PSPC1-A488 DAPI IMPa2-A546_h_TileScan_001 (Stage 8 of 49)	00-5yCm9MvVY9UevPKBTqmcEe
13.4304		Cell	1	0.000	1.000	325	5	siRNA-IMPa2-25 PSPC1-A488 IMPa2-A546 DAPI 8C2-siRNA-IMP-a2-a4 V2.00	0	10. siRNA-IMPa2-25 PSPC1-A488 DAPI IMPa2-A546_h_TileScan_001 (Stage 8 of 49)	00-5yCm9MvVY9UevPKBTqmcEe
16.3872		Cell	1	0.000	1.000	326	6	siRNA-IMPa2-25 PSPC1-A488 IMPa2-A546 DAPI 8C2-siRNA-IMP-a2-a4 V2.00	0	10. siRNA-IMPa2-25 PSPC1-A488 DAPI IMPa2-A546_h_TileScan_001 (Stage 8 of 49)	00-5yCm9MvVY9UevPKBTqmcEe
15.8912		Cell	1	0.000	1.000	327	7	siRNA-IMPa2-25 PSPC1-A488 IMPa2-A546 DAPI 8C2-siRNA-IMP-a2-a4 V2.00	0	10. siRNA-IMPa2-25 PSPC1-A488 DAPI IMPa2-A546_h_TileScan_001 (Stage 8 of 49)	00-5yCm9MvVY9UevPKBTqmcEe
9.12197		Cell	1	0.000	1.000	328	8	siRNA-IMPa2-25 PSPC1-A488 IMPa2-A546 DAPI 8C2-siRNA-IMP-a2-a4 V2.00	0	10. siRNA-IMPa2-25 PSPC1-A488 DAPI IMPa2-A546_h_TileScan_001 (Stage 8 of 49)	00-5yCm9MvVY9UevPKBTqmcEe
9.05497		Cell	1	0.000	1.000	329	9	siRNA-IMPa2-25 PSPC1-A488 IMPa2-A546 DAPI 8C2-siRNA-IMP-a2-a4 V2.00	0	10. siRNA-IMPa2-25 PSPC1-A488 DAPI IMPa2-A546_h_TileScan_001 (Stage 8 of 49)	00-5yCm9MvVY9UevPKBTqmcEe
11.3245		Cell	1	0.000	1.000	330	10	siRNA-IMPa2-25 PSPC1-A488 IMPa2-A546 DAPI 8C2-siRNA-IMP-a2-a4 V2.00	0	10. siRNA-IMPa2-25 PSPC1-A488 DAPI IMPa2-A546_h_TileScan_001 (Stage 8 of 49)	00-5yCm9MvVY9UevPKBTqmcEe
16.4485		Cell	1	0.000	1.000	331	0	siRNA-IMPa2-25 PSPC1-A488 IMPa2-A546 DAPI 8C2-siRNA-IMP-a2-a4 V2.00	0	10. siRNA-IMPa2-25 PSPC1-A488 DAPI IMPa2-A546_i_TileScan_001 (Stage 9 of 49)	00-b9KieFAS44bBGqbBBK9NZW
19.84		Cell	1	0.000	1.000	332	1	siRNA-IMPa2-25 PSPC1-A488 IMPa2-A546 DAPI 8C2-siRNA-IMP-a2-a4 V2.00	0	10. siRNA-IMPa2-25 PSPC1-A488 DAPI IMPa2-A546_i_TileScan_001 (Stage 9 of 49)	00-b9KieFAS44bBGqbBBK9NZW
14.6532		Cell	1	0.000	1.000	333	2	siRNA-IMPa2-25 PSPC1-A488 IMPa2-A546 DAPI 8C2-siRNA-IMP-a2-a4 V2.00	0	10. siRNA-IMPa2-25 PSPC1-A488 DAPI IMPa2-A546_i_TileScan_001 (Stage 9 of 49)	00-b9KieFAS44bBGqbBBK9NZW
15.0822		Cell	1	0.000	1.000	334	3	siRNA-IMPa2-25 PSPC1-A488 IMPa2-A546 DAPI 8C2-siRNA-IMP-a2-a4 V2.00	0	10. siRNA-IMPa2-25 PSPC1-A488 DAPI IMPa2-A546_i_TileScan_001 (Stage 9 of 49)	00-b9KieFAS44bBGqbBBK9NZW
8.36456		Cell	1	0.000	1.000	335	4	siRNA-IMPa2-25 PSPC1-A488 IMPa2-A546 DAPI 8C2-siRNA-IMP-a2-a4 V2.00	0	10. siRNA-IMPa2-25 PSPC1-A488 DAPI IMPa2-A546_i_TileScan_001 (Stage 9 of 49)	00-b9KieFAS44bBGqbBBK9NZW
8.8479		Cell	1	0.000	1.000	336	5	siRNA-IMPa2-25 PSPC1-A488 IMPa2-A546 DAPI 8C2-siRNA-IMP-a2-a4 V2.00	0	10. siRNA-IMPa2-25 PSPC1-A488 DAPI IMPa2-A546_i_TileScan_001 (Stage 9 of 49)	00-b9KieFAS44bBGqbBBK9NZW
13.9561		Cell	1	0.000	1.000	337	6	siRNA-IMPa2-25 PSPC1-A488 IMPa2-A546 DAPI 8C2-siRNA-IMP-a2-a4 V2.00	0	10. siRNA-IMPa2-25 PSPC1-A488 DAPI IMPa2-A546_i_TileScan_001 (Stage 9 of 49)	00-b9KieFAS44bBGqbBBK9NZW
10.5875		Cell	1	0.000	1.000	338	7	siRNA-IMPa2-25 PSPC1-A488 IMPa2-A546 DAPI 8C2-siRNA-IMP-a2-a4 V2.00	0	10. siRNA-IMPa2-25 PSPC1-A488 DAPI IMPa2-A546_i_TileScan_001 (Stage 9 of 49)	00-b9KieFAS44bBGqbBBK9NZW
9.42659		Cell	1	0.000	1.000	339	8	siRNA-IMPa2-25 PSPC1-A488 IMPa2-A546 DAPI 8C2-siRNA-IMP-a2-a4 V2.00	0	10. siRNA-IMPa2-25 PSPC1-A488 DAPI IMPa2-A546_i_TileScan_001 (Stage 9 of 49)	00-b9KieFAS44bBGqbBBK9NZW
10.4436		Cell	1	0.000	1.000	340	9	siRNA-IMPa2-25 PSPC1-A488 IMPa2-A546 DAPI 8C2-siRNA-IMP-a2-a4 V2.00	0	10. siRNA-IMPa2-25 PSPC1-A488 DAPI IMPa2-A546_i_TileScan_001 (Stage 9 of 49)	00-b9KieFAS44bBGqbBBK9NZW
10.8261		Cell	1	0.000	1.000	341	10	siRNA-IMPa2-25 PSPC1-A488 IMPa2-A546 DAPI 8C2-siRNA-IMP-a2-a4 V2.00	0	10. siRNA-IMPa2-25 PSPC1-A488 DAPI IMPa2-A546_i_TileScan_001 (Stage 9 of 49)	00-b9KieFAS44bBGqbBBK9NZW
26.0476		Cell	1	0.000	1.000	342	11	siRNA-IMPa2-25 PSPC1-A488 IMPa2-A546 DAPI 8C2-siRNA-IMP-a2-a4 V2.00	0	10. siRNA-IMPa2-25 PSPC1-A488 DAPI IMPa2-A546_i_TileScan_001 (Stage 9 of 49)	00-b9KieFAS44bBGqbBBK9NZW
34.2915		Cell	1	0.000	1.000	343	12	siRNA-IMPa2-25 PSPC1-A488 IMPa2-A546 DAPI 8C2-siRNA-IMP-a2-a4 V2.00	0	10. siRNA-IMPa2-25 PSPC1-A488 DAPI IMPa2-A546_i_TileScan_001 (Stage 9 of 49)	00-b9KieFAS44bBGqbBBK9NZW
9.66788		Cell	1	0.000	1.000	344	13	siRNA-IMPa2-25 PSPC1-A488 IMPa2-A546 DAPI 8C2-siRNA-IMP-a2-a4 V2.00	0	10. siRNA-IMPa2-25 PSPC1-A488 DAPI IMPa2-A546_i_TileScan_001 (Stage 9 of 49)	00-b9KieFAS44bBGqbBBK9NZW
21.6797		Cell	1	0.000	1.000	345	14	siRNA-IMPa2-25 PSPC1-A488 IMPa2-A546 DAPI 8C2-siRNA-IMP-a2-a4 V2.00	0	10. siRNA-IMPa2-25 PSPC1-A488 DAPI IMPa2-A546_i_TileScan_001 (Stage 9 of 49)	00-b9KieFAS44bBGqbBBK9NZW
12.0804		Cell	1	0.000	1.000	346	15	siRNA-IMPa2-25 PSPC1-A488 IMPa2-A546 DAPI 8C2-siRNA-IMP-a2-a4 V2.00	0	10. siRNA-IMPa2-25 PSPC1-A488 DAPI IMPa2-A546_i_TileScan_001 (Stage 9 of 49)	00-b9KieFAS44bBGqbBBK9NZW
16.7411		Cell	1	0.000	1.000	347	0	siRNA-IMPa2-25 PSPC1-A488 IMPa2-A546 DAPI 8C2-siRNA-IMP-a2-a4 V2.00	0	10. siRNA-IMPa2-25 PSPC1-A488 DAPI IMPa2-A546_j_TileScan_001 (Stage 10 of 49)	00-GoYuohx8uzN3bfpCRXc7Wa
9.80046		Cell	1	0.000	1.000	348	1	siRNA-IMPa2-25 PSPC1-A488 IMPa2-A546 DAPI 8C2-siRNA-IMP-a2-a4 V2.00	0	10. siRNA-IMPa2-25 PSPC1-A488 DAPI IMPa2-A546_j_TileScan_001 (Stage 10 of 49)	00-GoYuohx8uzN3bfpCRXc7Wa
10.956		Cell	1	0.000	1.000	349	2	siRNA-IMPa2-25 PSPC1-A488 IMPa2-A546 DAPI 8C2-siRNA-IMP-a2-a4 V2.00	0	10. siRNA-IMPa2-25 PSPC1-A488 DAPI IMPa2-A546_j_TileScan_001 (Stage 10 of 49)	00-GoYuohx8uzN3bfpCRXc7Wa
10.2927		Cell	1	0.000	1.000	350	3	siRNA-IMPa2-25 PSPC1-A488 IMPa2-A546 DAPI 8C2-siRNA-IMP-a2-a4 V2.00	0	10. siRNA-IMPa2-25 PSPC1-A488 DAPI IMPa2-A546_j_TileScan_001 (Stage 10 of 49)	00-GoYuohx8uzN3bfpCRXc7Wa
10.9979		Cell	1	0.000	1.000	351	4	siRNA-IMPa2-25 PSPC1-A488 IMPa2-A546 DAPI 8C2-siRNA-IMP-a2-a4 V2.00	0	10. siRNA-IMPa2-25 PSPC1-A488 DAPI IMPa2-A546_j_TileScan_001 (Stage 10 of 49)	00-GoYuohx8uzN3bfpCRXc7Wa
10.122		Cell	1	0.000	1.000	352	5	siRNA-IMPa2-25 PSPC1-A488 IMPa2-A546 DAPI 8C2-siRNA-IMP-a2-a4 V2.00	0	10. siRNA-IMPa2-25 PSPC1-A488 DAPI IMPa2-A546_j_TileScan_001 (Stage 10 of 49)	00-GoYuohx8uzN3bfpCRXc7Wa
9.45346		Cell	1	0.000	1.000	353	6	siRNA-IMPa2-25 PSPC1-A488 IMPa2-A546 DAPI 8C2-siRNA-IMP-a2-a4 V2.00	0	10. siRNA-IMPa2-25 PSPC1-A488 DAPI IMPa2-A546_j_TileScan_001 (Stage 10 of 49)	00-GoYuohx8uzN3bfpCRXc7Wa
10.0544		Cell	1	0.000	1.000	354	7	siRNA-IMPa2-25 PSPC1-A488 IMPa2-A546 DAPI 8C2-siRNA-IMP-a2-a4 V2.00	0	10. siRNA-IMPa2-25 PSPC1-A488 DAPI IMPa2-A546_j_TileScan_001 (Stage 10 of 49)	00-GoYuohx8uzN3bfpCRXc7Wa
9.66561		Cell	1	0.000	1.000	355	8	siRNA-IMPa2-25 PSPC1-A488 IMPa2-A546 DAPI 8C2-siRNA-IMP-a2-a4 V2.00	0	10. siRNA-IMPa2-25 PSPC1-A488 DAPI IMPa2-A546_j_TileScan_001 (Stage 10 of 49)	00-GoYuohx8uzN3bfpCRXc7Wa
9.84088		Cell	1	0.000	1.000	356	9	siRNA-IMPa2-25 PSPC1-A488 IMPa2-A546 DAPI 8C2-siRNA-IMP-a2-a4 V2.00	0	10. siRNA-IMPa2-25 PSPC1-A488 DAPI IMPa2-A546_j_TileScan_001 (Stage 10 of 49)	00-GoYuohx8uzN3bfpCRXc7Wa
21.4623		Cell	1	0.000	1.000	357	10	siRNA-IMPa2-25 PSPC1-A488 IMPa2-A546 DAPI 8C2-siRNA-IMP-a2-a4 V2.00	0	10. siRNA-IMPa2-25 PSPC1-A488 DAPI IMPa2-A546_j_TileScan_001 (Stage 10 of 49)	00-GoYuohx8uzN3bfpCRXc7Wa
11.5116		Cell	1	0.000	1.000	358	11	siRNA-IMPa2-25 PSPC1-A488 IMPa2-A546 DAPI 8C2-siRNA-IMP-a2-a4 V2.00	0	10. siRNA-IMPa2-25 PSPC1-A488 DAPI IMPa2-A546_j_TileScan_001 (Stage 10 of 49)	00-GoYuohx8uzN3bfpCRXc7Wa
10.4605		Cell	1	0.000	1.000	359	12	siRNA-IMPa2-25 PSPC1-A488 IMPa2-A546 DAPI 8C2-siRNA-IMP-a2-a4 V2.00	0	10. siRNA-IMPa2-25 PSPC1-A488 DAPI IMPa2-A546_j_TileScan_001 (Stage 10 of 49)	00-GoYuohx8uzN3bfpCRXc7Wa
14.3808		Cell	1	0.000	1.000	360	0	siRNA-IMPa2-25 PSPC1-A488 IMPa2-A546 DAPI 8C2-siRNA-IMP-a2-a4 V2.00	0	10. siRNA-IMPa2-25 PSPC1-A488 DAPI IMPa2-A546_k_TileScan_001 (Stage 11 of 49)	00-4bft6mSQ2kmV4bRVRovkQY
6.80255		Cell	1	0.000	1.000	361	1	siRNA-IMPa2-25 PSPC1-A488 IMPa2-A546 DAPI 8C2-siRNA-IMP-a2-a4 V2.00	0	10. siRNA-IMPa2-25 PSPC1-A488 DAPI IMPa2-A546_k_TileScan_001 (Stage 11 of 49)	00-4bft6mSQ2kmV4bRVRovkQY
7.75865		Cell	1	0.000	1.000	362	2	siRNA-IMPa2-25 PSPC1-A488 IMPa2-A546 DAPI 8C2-siRNA-IMP-a2-a4 V2.00	0	10. siRNA-IMPa2-25 PSPC1-A488 DAPI IMPa2-A546_k_TileScan_001 (Stage 11 of 49)	00-4bft6mSQ2kmV4bRVRovkQY
11.7336		Cell	1	0.000	1.000	363	3	siRNA-IMPa2-25 PSPC1-A488 IMPa2-A546 DAPI 8C2-siRNA-IMP-a2-a4 V2.00	0	10. siRNA-IMPa2-25 PSPC1-A488 DAPI IMPa2-A546_k_TileScan_001 (Stage 11 of 49)	00-4bft6mSQ2kmV4bRVRovkQY
7.43832		Cell	1	0.000	1.000	364	4	siRNA-IMPa2-25 PSPC1-A488 IMPa2-A546 DAPI 8C2-siRNA-IMP-a2-a4 V2.00	0	10. siRNA-IMPa2-25 PSPC1-A488 DAPI IMPa2-A546_k_TileScan_001 (Stage 11 of 49)	00-4bft6mSQ2kmV4bRVRovkQY
9.22288		Cell	1	0.000	1.000	365	5	siRNA-IMPa2-25 PSPC1-A488 IMPa2-A546 DAPI 8C2-siRNA-IMP-a2-a4 V2.00	0	10. siRNA-IMPa2-25 PSPC1-A488 DAPI IMPa2-A546_k_TileScan_001 (Stage 11 of 49)	00-4bft6mSQ2kmV4bRVRovkQY
9.16994		Cell	1	0.000	1.000	366	6	siRNA-IMPa2-25 PSPC1-A488 IMPa2-A546 DAPI 8C2-siRNA-IMP-a2-a4 V2.00	0	10. siRNA-IMPa2-25 PSPC1-A488 DAPI IMPa2-A546_k_TileScan_001 (Stage 11 of 49)	00-4bft6mSQ2kmV4bRVRovkQY
9.06219		Cell	1	0.000	1.000	367	7	siRNA-IMPa2-25 PSPC1-A488 IMPa2-A546 DAPI 8C2-siRNA-IMP-a2-a4 V2.00	0	10. siRNA-IMPa2-25 PSPC1-A488 DAPI IMPa2-A546_k_TileScan_001 (Stage 11 of 49)	00-4bft6mSQ2kmV4bRVRovkQY
29.1748		Cell	1	0.000	1.000	368	8	siRNA-IMPa2-25 PSPC1-A488 IMPa2-A546 DAPI 8C2-siRNA-IMP-a2-a4 V2.00	0	10. siRNA-IMPa2-25 PSPC1-A488 DAPI IMPa2-A546_k_TileScan_001 (Stage 11 of 49)	00-4bft6mSQ2kmV4bRVRovkQY
9.86111		Cell	1	0.000	1.000	369	0	siRNA-IMPa2-25 PSPC1-A488 IMPa2-A546 DAPI 8C2-siRNA-IMP-a2-a4 V2.00	0	10. siRNA-IMPa2-25 PSPC1-A488 DAPI IMPa2-A546_l_TileScan_001 (Stage 12 of 49)	00-u8PWkx6FLzruf7nzPuqzWh
6.96172		Cell	1	0.000	1.000	370	1	siRNA-IMPa2-25 PSPC1-A488 IMPa2-A546 DAPI 8C2-siRNA-IMP-a2-a4 V2.00	0	10. siRNA-IMPa2-25 PSPC1-A488 DAPI IMPa2-A546_l_TileScan_001 (Stage 12 of 49)	00-u8PWkx6FLzruf7nzPuqzWh
8.92195		Cell	1	0.000	1.000	371	2	siRNA-IMPa2-25 PSPC1-A488 IMPa2-A546 DAPI 8C2-siRNA-IMP-a2-a4 V2.00	0	10. siRNA-IMPa2-25 PSPC1-A488 DAPI IMPa2-A546_l_TileScan_001 (Stage 12 of 49)	00-u8PWkx6FLzruf7nzPuqzWh
10.3968		Cell	1	0.000	1.000	372	3	siRNA-IMPa2-25 PSPC1-A488 IMPa2-A546 DAPI 8C2-siRNA-IMP-a2-a4 V2.00	0	10. siRNA-IMPa2-25 PSPC1-A488 DAPI IMPa2-A546_l_TileScan_001 (Stage 12 of 49)	00-u8PWkx6FLzruf7nzPuqzWh
7.43121		Cell	1	0.000	1.000	373	4	siRNA-IMPa2-25 PSPC1-A488 IMPa2-A546 DAPI 8C2-siRNA-IMP-a2-a4 V2.00	0	10. siRNA-IMPa2-25 PSPC1-A488 DAPI IMPa2-A546_l_TileScan_001 (Stage 12 of 49)	00-u8PWkx6FLzruf7nzPuqzWh
9.93747		Cell	1	0.000	1.000	374	5	siRNA-IMPa2-25 PSPC1-A488 IMPa2-A546 DAPI 8C2-siRNA-IMP-a2-a4 V2.00	0	10. siRNA-IMPa2-25 PSPC1-A488 DAPI IMPa2-A546_l_TileScan_001 (Stage 12 of 49)	00-u8PWkx6FLzruf7nzPuqzWh
11.4586		Cell	1	0.000	1.000	375	6	siRNA-IMPa2-25 PSPC1-A488 IMPa2-A546 DAPI 8C2-siRNA-IMP-a2-a4 V2.00	0	10. siRNA-IMPa2-25 PSPC1-A488 DAPI IMPa2-A546_l_TileScan_001 (Stage 12 of 49)	00-u8PWkx6FLzruf7nzPuqzWh
9.35365		Cell	1	0.000	1.000	376	7	siRNA-IMPa2-25 PSPC1-A488 IMPa2-A546 DAPI 8C2-siRNA-IMP-a2-a4 V2.00	0	10. siRNA-IMPa2-25 PSPC1-A488 DAPI IMPa2-A546_l_TileScan_001 (Stage 12 of 49)	00-u8PWkx6FLzruf7nzPuqzWh
12.2243		Cell	1	0.000	1.000	377	8	siRNA-IMPa2-25 PSPC1-A488 IMPa2-A546 DAPI 8C2-siRNA-IMP-a2-a4 V2.00	0	10. siRNA-IMPa2-25 PSPC1-A488 DAPI IMPa2-A546_l_TileScan_001 (Stage 12 of 49)	00-u8PWkx6FLzruf7nzPuqzWh
8.08031		Cell	1	0.000	1.000	378	9	siRNA-IMPa2-25 PSPC1-A488 IMPa2-A546 DAPI 8C2-siRNA-IMP-a2-a4 V2.00	0	10. siRNA-IMPa2-25 PSPC1-A488 DAPI IMPa2-A546_l_TileScan_001 (Stage 12 of 49)	00-u8PWkx6FLzruf7nzPuqzWh
25.0465		Cell	1	0.000	1.000	379	10	siRNA-IMPa2-25 PSPC1-A488 IMPa2-A546 DAPI 8C2-siRNA-IMP-a2-a4 V2.00	0	10. siRNA-IMPa2-25 PSPC1-A488 DAPI IMPa2-A546_l_TileScan_001 (Stage 12 of 49)	00-u8PWkx6FLzruf7nzPuqzWh
7.3535		Cell	1	0.000	1.000	380	11	siRNA-IMPa2-25 PSPC1-A488 IMPa2-A546 DAPI 8C2-siRNA-IMP-a2-a4 V2.00	0	10. siRNA-IMPa2-25 PSPC1-A488 DAPI IMPa2-A546_l_TileScan_001 (Stage 12 of 49)	00-u8PWkx6FLzruf7nzPuqzWh
11.1285		Cell	1	0.000	1.000	381	12	siRNA-IMPa2-25 PSPC1-A488 IMPa2-A546 DAPI 8C2-siRNA-IMP-a2-a4 V2.00	0	10. siRNA-IMPa2-25 PSPC1-A488 DAPI IMPa2-A546_l_TileScan_001 (Stage 12 of 49)	00-u8PWkx6FLzruf7nzPuqzWh
17.2258		Cell	1	0.000	1.000	382	0	siRNA-IMPa2-25 PSPC1-A488 IMPa2-A546 DAPI 8C2-siRNA-IMP-a2-a4 V2.00	0	10. siRNA-IMPa2-25 PSPC1-A488 DAPI IMPa2-A546_m_TileScan_001 (Stage 13 of 49)	00-ntxLCEgiMarqG3VKqB2NM6
15.5574		Cell	1	0.000	1.000	383	1	siRNA-IMPa2-25 PSPC1-A488 IMPa2-A546 DAPI 8C2-siRNA-IMP-a2-a4 V2.00	0	10. siRNA-IMPa2-25 PSPC1-A488 DAPI IMPa2-A546_m_TileScan_001 (Stage 13 of 49)	00-ntxLCEgiMarqG3VKqB2NM6
10.6784		Cell	1	0.000	1.000	384	2	siRNA-IMPa2-25 PSPC1-A488 IMPa2-A546 DAPI 8C2-siRNA-IMP-a2-a4 V2.00	0	10. siRNA-IMPa2-25 PSPC1-A488 DAPI IMPa2-A546_m_TileScan_001 (Stage 13 of 49)	00-ntxLCEgiMarqG3VKqB2NM6
11.7016		Cell	1	0.000	1.000	385	3	siRNA-IMPa2-25 PSPC1-A488 IMPa2-A546 DAPI 8C2-siRNA-IMP-a2-a4 V2.00	0	10. siRNA-IMPa2-25 PSPC1-A488 DAPI IMPa2-A546_m_TileScan_001 (Stage 13 of 49)	00-ntxLCEgiMarqG3VKqB2NM6
18.9828		Cell	1	0.000	1.000	386	4	siRNA-IMPa2-25 PSPC1-A488 IMPa2-A546 DAPI 8C2-siRNA-IMP-a2-a4 V2.00	0	10. siRNA-IMPa2-25 PSPC1-A488 DAPI IMPa2-A546_m_TileScan_001 (Stage 13 of 49)	00-ntxLCEgiMarqG3VKqB2NM6
7.36212		Cell	1	0.000	1.000	387	5	siRNA-IMPa2-25 PSPC1-A488 IMPa2-A546 DAPI 8C2-siRNA-IMP-a2-a4 V2.00	0	10. siRNA-IMPa2-25 PSPC1-A488 DAPI IMPa2-A546_m_TileScan_001 (Stage 13 of 49)	00-ntxLCEgiMarqG3VKqB2NM6
8.26018		Cell	1	0.000	1.000	388	6	siRNA-IMPa2-25 PSPC1-A488 IMPa2-A546 DAPI 8C2-siRNA-IMP-a2-a4 V2.00	0	10. siRNA-IMPa2-25 PSPC1-A488 DAPI IMPa2-A546_m_TileScan_001 (Stage 13 of 49)	00-ntxLCEgiMarqG3VKqB2NM6
8.11094		Cell	1	0.000	1.000	389	7	siRNA-IMPa2-25 PSPC1-A488 IMPa2-A546 DAPI 8C2-siRNA-IMP-a2-a4 V2.00	0	10. siRNA-IMPa2-25 PSPC1-A488 DAPI IMPa2-A546_m_TileScan_001 (Stage 13 of 49)	00-ntxLCEgiMarqG3VKqB2NM6
8.39621		Cell	1	0.000	1.000	390	8	siRNA-IMPa2-25 PSPC1-A488 IMPa2-A546 DAPI 8C2-siRNA-IMP-a2-a4 V2.00	0	10. siRNA-IMPa2-25 PSPC1-A488 DAPI IMPa2-A546_m_TileScan_001 (Stage 13 of 49)	00-ntxLCEgiMarqG3VKqB2NM6
11.4658		Cell	1	0.000	1.000	391	9	siRNA-IMPa2-25 PSPC1-A488 IMPa2-A546 DAPI 8C2-siRNA-IMP-a2-a4 V2.00	0	10. siRNA-IMPa2-25 PSPC1-A488 DAPI IMPa2-A546_m_TileScan_001 (Stage 13 of 49)	00-ntxLCEgiMarqG3VKqB2NM6
11.1179		Cell	1	0.000	1.000	392	10	siRNA-IMPa2-25 PSPC1-A488 IMPa2-A546 DAPI 8C2-siRNA-IMP-a2-a4 V2.00	0	10. siRNA-IMPa2-25 PSPC1-A488 DAPI IMPa2-A546_m_TileScan_001 (Stage 13 of 49)	00-ntxLCEgiMarqG3VKqB2NM6
9.1714		Cell	1	0.000	1.000	393	11	siRNA-IMPa2-25 PSPC1-A488 IMPa2-A546 DAPI 8C2-siRNA-IMP-a2-a4 V2.00	0	10. siRNA-IMPa2-25 PSPC1-A488 DAPI IMPa2-A546_m_TileScan_001 (Stage 13 of 49)	00-ntxLCEgiMarqG3VKqB2NM6
11.7893		Cell	1	0.000	1.000	394	12	siRNA-IMPa2-25 PSPC1-A488 IMPa2-A546 DAPI 8C2-siRNA-IMP-a2-a4 V2.00	0	10. siRNA-IMPa2-25 PSPC1-A488 DAPI IMPa2-A546_m_TileScan_001 (Stage 13 of 49)	00-ntxLCEgiMarqG3VKqB2NM6
8.66681		Cell	1	0.000	1.000	395	13	siRNA-IMPa2-25 PSPC1-A488 IMPa2-A546 DAPI 8C2-siRNA-IMP-a2-a4 V2.00	0	10. siRNA-IMPa2-25 PSPC1-A488 DAPI IMPa2-A546_m_TileScan_001 (Stage 13 of 49)	00-ntxLCEgiMarqG3VKqB2NM6
11.1981		Cell	1	0.000	1.000	396	14	siRNA-IMPa2-25 PSPC1-A488 IMPa2-A546 DAPI 8C2-siRNA-IMP-a2-a4 V2.00	0	10. siRNA-IMPa2-25 PSPC1-A488 DAPI IMPa2-A546_m_TileScan_001 (Stage 13 of 49)	00-ntxLCEgiMarqG3VKqB2NM6
7.82327		Cell	1	0.000	1.000	397	15	siRNA-IMPa2-25 PSPC1-A488 IMPa2-A546 DAPI 8C2-siRNA-IMP-a2-a4 V2.00	0	10. siRNA-IMPa2-25 PSPC1-A488 DAPI IMPa2-A546_m_TileScan_001 (Stage 13 of 49)	00-ntxLCEgiMarqG3VKqB2NM6
11.7863		Cell	1	0.000	1.000	398	16	siRNA-IMPa2-25 PSPC1-A488 IMPa2-A546 DAPI 8C2-siRNA-IMP-a2-a4 V2.00	0	10. siRNA-IMPa2-25 PSPC1-A488 DAPI IMPa2-A546_m_TileScan_001 (Stage 13 of 49)	00-ntxLCEgiMarqG3VKqB2NM6
15.3815		Cell	1	0.000	1.000	399	17	siRNA-IMPa2-25 PSPC1-A488 IMPa2-A546 DAPI 8C2-siRNA-IMP-a2-a4 V2.00	0	10. siRNA-IMPa2-25 PSPC1-A488 DAPI IMPa2-A546_m_TileScan_001 (Stage 13 of 49)	00-ntxLCEgiMarqG3VKqB2NM6
9.96365		Cell	1	0.000	1.000	400	18	siRNA-IMPa2-25 PSPC1-A488 IMPa2-A546 DAPI 8C2-siRNA-IMP-a2-a4 V2.00	0	10. siRNA-IMPa2-25 PSPC1-A488 DAPI IMPa2-A546_m_TileScan_001 (Stage 13 of 49)	00-ntxLCEgiMarqG3VKqB2NM6
7.17878		Cell	1	0.000	1.000	401	19	siRNA-IMPa2-25 PSPC1-A488 IMPa2-A546 DAPI 8C2-siRNA-IMP-a2-a4 V2.00	0	10. siRNA-IMPa2-25 PSPC1-A488 DAPI IMPa2-A546_m_TileScan_001 (Stage 13 of 49)	00-ntxLCEgiMarqG3VKqB2NM6
6.78608		Cell	1	0.000	1.000	402	20	siRNA-IMPa2-25 PSPC1-A488 IMPa2-A546 DAPI 8C2-siRNA-IMP-a2-a4 V2.00	0	10. siRNA-IMPa2-25 PSPC1-A488 DAPI IMPa2-A546_m_TileScan_001 (Stage 13 of 49)	00-ntxLCEgiMarqG3VKqB2NM6
10.254		Cell	1	0.000	1.000	403	21	siRNA-IMPa2-25 PSPC1-A488 IMPa2-A546 DAPI 8C2-siRNA-IMP-a2-a4 V2.00	0	10. siRNA-IMPa2-25 PSPC1-A488 DAPI IMPa2-A546_m_TileScan_001 (Stage 13 of 49)	00-ntxLCEgiMarqG3VKqB2NM6
17.32		Cell	1	0.000	1.000	404	22	siRNA-IMPa2-25 PSPC1-A488 IMPa2-A546 DAPI 8C2-siRNA-IMP-a2-a4 V2.00	0	10. siRNA-IMPa2-25 PSPC1-A488 DAPI IMPa2-A546_m_TileScan_001 (Stage 13 of 49)	00-ntxLCEgiMarqG3VKqB2NM6
7.36963		Cell	1	0.000	1.000	405	0	siRNA-IMPa2-25 PSPC1-A488 IMPa2-A546 DAPI 8C2-siRNA-IMP-a2-a4 V2.00	0	10. siRNA-IMPa2-25 PSPC1-A488 DAPI IMPa2-A546_n_TileScan_001 (Stage 14 of 49)	00-iHFQfTwrDRhoCU6QmAGhAU
7.95091		Cell	1	0.000	1.000	406	1	siRNA-IMPa2-25 PSPC1-A488 IMPa2-A546 DAPI 8C2-siRNA-IMP-a2-a4 V2.00	0	10. siRNA-IMPa2-25 PSPC1-A488 DAPI IMPa2-A546_n_TileScan_001 (Stage 14 of 49)	00-iHFQfTwrDRhoCU6QmAGhAU
9.46954		Cell	1	0.000	1.000	407	2	siRNA-IMPa2-25 PSPC1-A488 IMPa2-A546 DAPI 8C2-siRNA-IMP-a2-a4 V2.00	0	10. siRNA-IMPa2-25 PSPC1-A488 DAPI IMPa2-A546_n_TileScan_001 (Stage 14 of 49)	00-iHFQfTwrDRhoCU6QmAGhAU
17.451		Cell	1	0.000	1.000	408	3	siRNA-IMPa2-25 PSPC1-A488 IMPa2-A546 DAPI 8C2-siRNA-IMP-a2-a4 V2.00	0	10. siRNA-IMPa2-25 PSPC1-A488 DAPI IMPa2-A546_n_TileScan_001 (Stage 14 of 49)	00-iHFQfTwrDRhoCU6QmAGhAU
17.4878		Cell	1	0.000	1.000	409	4	siRNA-IMPa2-25 PSPC1-A488 IMPa2-A546 DAPI 8C2-siRNA-IMP-a2-a4 V2.00	0	10. siRNA-IMPa2-25 PSPC1-A488 DAPI IMPa2-A546_n_TileScan_001 (Stage 14 of 49)	00-iHFQfTwrDRhoCU6QmAGhAU
9.30102		Cell	1	0.000	1.000	410	5	siRNA-IMPa2-25 PSPC1-A488 IMPa2-A546 DAPI 8C2-siRNA-IMP-a2-a4 V2.00	0	10. siRNA-IMPa2-25 PSPC1-A488 DAPI IMPa2-A546_n_TileScan_001 (Stage 14 of 49)	00-iHFQfTwrDRhoCU6QmAGhAU
14.7122		Cell	1	0.000	1.000	411	6	siRNA-IMPa2-25 PSPC1-A488 IMPa2-A546 DAPI 8C2-siRNA-IMP-a2-a4 V2.00	0	10. siRNA-IMPa2-25 PSPC1-A488 DAPI IMPa2-A546_n_TileScan_001 (Stage 14 of 49)	00-iHFQfTwrDRhoCU6QmAGhAU
8.75689		Cell	1	0.000	1.000	412	7	siRNA-IMPa2-25 PSPC1-A488 IMPa2-A546 DAPI 8C2-siRNA-IMP-a2-a4 V2.00	0	10. siRNA-IMPa2-25 PSPC1-A488 DAPI IMPa2-A546_n_TileScan_001 (Stage 14 of 49)	00-iHFQfTwrDRhoCU6QmAGhAU
8.69188		Cell	1	0.000	1.000	413	8	siRNA-IMPa2-25 PSPC1-A488 IMPa2-A546 DAPI 8C2-siRNA-IMP-a2-a4 V2.00	0	10. siRNA-IMPa2-25 PSPC1-A488 DAPI IMPa2-A546_n_TileScan_001 (Stage 14 of 49)	00-iHFQfTwrDRhoCU6QmAGhAU
19.1483		Cell	1	0.000	1.000	414	9	siRNA-IMPa2-25 PSPC1-A488 IMPa2-A546 DAPI 8C2-siRNA-IMP-a2-a4 V2.00	0	10. siRNA-IMPa2-25 PSPC1-A488 DAPI IMPa2-A546_n_TileScan_001 (Stage 14 of 49)	00-iHFQfTwrDRhoCU6QmAGhAU
14.9073		Cell	1	0.000	1.000	415	10	siRNA-IMPa2-25 PSPC1-A488 IMPa2-A546 DAPI 8C2-siRNA-IMP-a2-a4 V2.00	0	10. siRNA-IMPa2-25 PSPC1-A488 DAPI IMPa2-A546_n_TileScan_001 (Stage 14 of 49)	00-iHFQfTwrDRhoCU6QmAGhAU
12.6427		Cell	1	0.000	1.000	416	11	siRNA-IMPa2-25 PSPC1-A488 IMPa2-A546 DAPI 8C2-siRNA-IMP-a2-a4 V2.00	0	10. siRNA-IMPa2-25 PSPC1-A488 DAPI IMPa2-A546_n_TileScan_001 (Stage 14 of 49)	00-iHFQfTwrDRhoCU6QmAGhAU
9.41747		Cell	1	0.000	1.000	417	12	siRNA-IMPa2-25 PSPC1-A488 IMPa2-A546 DAPI 8C2-siRNA-IMP-a2-a4 V2.00	0	10. siRNA-IMPa2-25 PSPC1-A488 DAPI IMPa2-A546_n_TileScan_001 (Stage 14 of 49)	00-iHFQfTwrDRhoCU6QmAGhAU
39.2056		Cell	1	0.000	1.000	418	0	siRNA-IMPa2-25 PSPC1-A488 IMPa2-A546 DAPI 8C2-siRNA-IMP-a2-a4 V2.00	0	10. siRNA-IMPa2-25 PSPC1-A488 DAPI IMPa2-A546_o_TileScan_001 (Stage 15 of 49)	00-5N5LADEE3RYSrK3hxzrqTb
12.915		Cell	1	0.000	1.000	419	1	siRNA-IMPa2-25 PSPC1-A488 IMPa2-A546 DAPI 8C2-siRNA-IMP-a2-a4 V2.00	0	10. siRNA-IMPa2-25 PSPC1-A488 DAPI IMPa2-A546_o_TileScan_001 (Stage 15 of 49)	00-5N5LADEE3RYSrK3hxzrqTb
6.27919		Cell	1	0.000	1.000	420	2	siRNA-IMPa2-25 PSPC1-A488 IMPa2-A546 DAPI 8C2-siRNA-IMP-a2-a4 V2.00	0	10. siRNA-IMPa2-25 PSPC1-A488 DAPI IMPa2-A546_o_TileScan_001 (Stage 15 of 49)	00-5N5LADEE3RYSrK3hxzrqTb
20.2374		Cell	1	0.000	1.000	421	3	siRNA-IMPa2-25 PSPC1-A488 IMPa2-A546 DAPI 8C2-siRNA-IMP-a2-a4 V2.00	0	10. siRNA-IMPa2-25 PSPC1-A488 DAPI IMPa2-A546_o_TileScan_001 (Stage 15 of 49)	00-5N5LADEE3RYSrK3hxzrqTb
8.53098		Cell	1	0.000	1.000	422	4	siRNA-IMPa2-25 PSPC1-A488 IMPa2-A546 DAPI 8C2-siRNA-IMP-a2-a4 V2.00	0	10. siRNA-IMPa2-25 PSPC1-A488 DAPI IMPa2-A546_o_TileScan_001 (Stage 15 of 49)	00-5N5LADEE3RYSrK3hxzrqTb
9.42861		Cell	1	0.000	1.000	423	5	siRNA-IMPa2-25 PSPC1-A488 IMPa2-A546 DAPI 8C2-siRNA-IMP-a2-a4 V2.00	0	10. siRNA-IMPa2-25 PSPC1-A488 DAPI IMPa2-A546_o_TileScan_001 (Stage 15 of 49)	00-5N5LADEE3RYSrK3hxzrqTb
15.1379		Cell	1	0.000	1.000	424	6	siRNA-IMPa2-25 PSPC1-A488 IMPa2-A546 DAPI 8C2-siRNA-IMP-a2-a4 V2.00	0	10. siRNA-IMPa2-25 PSPC1-A488 DAPI IMPa2-A546_o_TileScan_001 (Stage 15 of 49)	00-5N5LADEE3RYSrK3hxzrqTb
7.12156		Cell	1	0.000	1.000	425	7	siRNA-IMPa2-25 PSPC1-A488 IMPa2-A546 DAPI 8C2-siRNA-IMP-a2-a4 V2.00	0	10. siRNA-IMPa2-25 PSPC1-A488 DAPI IMPa2-A546_o_TileScan_001 (Stage 15 of 49)	00-5N5LADEE3RYSrK3hxzrqTb
6.84965		Cell	1	0.000	1.000	426	8	siRNA-IMPa2-25 PSPC1-A488 IMPa2-A546 DAPI 8C2-siRNA-IMP-a2-a4 V2.00	0	10. siRNA-IMPa2-25 PSPC1-A488 DAPI IMPa2-A546_o_TileScan_001 (Stage 15 of 49)	00-5N5LADEE3RYSrK3hxzrqTb
16.9138		Cell	1	0.000	1.000	427	9	siRNA-IMPa2-25 PSPC1-A488 IMPa2-A546 DAPI 8C2-siRNA-IMP-a2-a4 V2.00	0	10. siRNA-IMPa2-25 PSPC1-A488 DAPI IMPa2-A546_o_TileScan_001 (Stage 15 of 49)	00-5N5LADEE3RYSrK3hxzrqTb
9.43138		Cell	1	0.000	1.000	428	10	siRNA-IMPa2-25 PSPC1-A488 IMPa2-A546 DAPI 8C2-siRNA-IMP-a2-a4 V2.00	0	10. siRNA-IMPa2-25 PSPC1-A488 DAPI IMPa2-A546_o_TileScan_001 (Stage 15 of 49)	00-5N5LADEE3RYSrK3hxzrqTb
10.5169		Cell	1	0.000	1.000	429	11	siRNA-IMPa2-25 PSPC1-A488 IMPa2-A546 DAPI 8C2-siRNA-IMP-a2-a4 V2.00	0	10. siRNA-IMPa2-25 PSPC1-A488 DAPI IMPa2-A546_o_TileScan_001 (Stage 15 of 49)	00-5N5LADEE3RYSrK3hxzrqTb
13.6695		Cell	1	0.000	1.000	430	0	siRNA-IMPa2-25 PSPC1-A488 IMPa2-A546 DAPI 8C2-siRNA-IMP-a2-a4 V2.00	0	10. siRNA-IMPa2-25 PSPC1-A488 DAPI IMPa2-A546_p_TileScan_001 (Stage 16 of 49)	00-RHugMfMmwQEpaxpr8qMCLf
11.7833		Cell	1	0.000	1.000	431	1	siRNA-IMPa2-25 PSPC1-A488 IMPa2-A546 DAPI 8C2-siRNA-IMP-a2-a4 V2.00	0	10. siRNA-IMPa2-25 PSPC1-A488 DAPI IMPa2-A546_p_TileScan_001 (Stage 16 of 49)	00-RHugMfMmwQEpaxpr8qMCLf
6.9774		Cell	1	0.000	1.000	432	2	siRNA-IMPa2-25 PSPC1-A488 IMPa2-A546 DAPI 8C2-siRNA-IMP-a2-a4 V2.00	0	10. siRNA-IMPa2-25 PSPC1-A488 DAPI IMPa2-A546_p_TileScan_001 (Stage 16 of 49)	00-RHugMfMmwQEpaxpr8qMCLf
13.7635		Cell	1	0.000	1.000	433	3	siRNA-IMPa2-25 PSPC1-A488 IMPa2-A546 DAPI 8C2-siRNA-IMP-a2-a4 V2.00	0	10. siRNA-IMPa2-25 PSPC1-A488 DAPI IMPa2-A546_p_TileScan_001 (Stage 16 of 49)	00-RHugMfMmwQEpaxpr8qMCLf
8.42408		Cell	1	0.000	1.000	434	4	siRNA-IMPa2-25 PSPC1-A488 IMPa2-A546 DAPI 8C2-siRNA-IMP-a2-a4 V2.00	0	10. siRNA-IMPa2-25 PSPC1-A488 DAPI IMPa2-A546_p_TileScan_001 (Stage 16 of 49)	00-RHugMfMmwQEpaxpr8qMCLf
8.84669		Cell	1	0.000	1.000	435	5	siRNA-IMPa2-25 PSPC1-A488 IMPa2-A546 DAPI 8C2-siRNA-IMP-a2-a4 V2.00	0	10. siRNA-IMPa2-25 PSPC1-A488 DAPI IMPa2-A546_p_TileScan_001 (Stage 16 of 49)	00-RHugMfMmwQEpaxpr8qMCLf
10.12		Cell	1	0.000	1.000	436	6	siRNA-IMPa2-25 PSPC1-A488 IMPa2-A546 DAPI 8C2-siRNA-IMP-a2-a4 V2.00	0	10. siRNA-IMPa2-25 PSPC1-A488 DAPI IMPa2-A546_p_TileScan_001 (Stage 16 of 49)	00-RHugMfMmwQEpaxpr8qMCLf
12.4946		Cell	1	0.000	1.000	437	7	siRNA-IMPa2-25 PSPC1-A488 IMPa2-A546 DAPI 8C2-siRNA-IMP-a2-a4 V2.00	0	10. siRNA-IMPa2-25 PSPC1-A488 DAPI IMPa2-A546_p_TileScan_001 (Stage 16 of 49)	00-RHugMfMmwQEpaxpr8qMCLf
6.37791		Cell	1	0.000	1.000	438	8	siRNA-IMPa2-25 PSPC1-A488 IMPa2-A546 DAPI 8C2-siRNA-IMP-a2-a4 V2.00	0	10. siRNA-IMPa2-25 PSPC1-A488 DAPI IMPa2-A546_p_TileScan_001 (Stage 16 of 49)	00-RHugMfMmwQEpaxpr8qMCLf
8.90215		Cell	1	0.000	1.000	439	9	siRNA-IMPa2-25 PSPC1-A488 IMPa2-A546 DAPI 8C2-siRNA-IMP-a2-a4 V2.00	0	10. siRNA-IMPa2-25 PSPC1-A488 DAPI IMPa2-A546_p_TileScan_001 (Stage 16 of 49)	00-RHugMfMmwQEpaxpr8qMCLf
8.42844		Cell	1	0.000	1.000	440	10	siRNA-IMPa2-25 PSPC1-A488 IMPa2-A546 DAPI 8C2-siRNA-IMP-a2-a4 V2.00	0	10. siRNA-IMPa2-25 PSPC1-A488 DAPI IMPa2-A546_p_TileScan_001 (Stage 16 of 49)	00-RHugMfMmwQEpaxpr8qMCLf
9.30577		Cell	1	0.000	1.000	441	11	siRNA-IMPa2-25 PSPC1-A488 IMPa2-A546 DAPI 8C2-siRNA-IMP-a2-a4 V2.00	0	10. siRNA-IMPa2-25 PSPC1-A488 DAPI IMPa2-A546_p_TileScan_001 (Stage 16 of 49)	00-RHugMfMmwQEpaxpr8qMCLf
9.36549		Cell	1	0.000	1.000	442	12	siRNA-IMPa2-25 PSPC1-A488 IMPa2-A546 DAPI 8C2-siRNA-IMP-a2-a4 V2.00	0	10. siRNA-IMPa2-25 PSPC1-A488 DAPI IMPa2-A546_p_TileScan_001 (Stage 16 of 49)	00-RHugMfMmwQEpaxpr8qMCLf
14.2843		Cell	1	0.000	1.000	443	13	siRNA-IMPa2-25 PSPC1-A488 IMPa2-A546 DAPI 8C2-siRNA-IMP-a2-a4 V2.00	0	10. siRNA-IMPa2-25 PSPC1-A488 DAPI IMPa2-A546_p_TileScan_001 (Stage 16 of 49)	00-RHugMfMmwQEpaxpr8qMCLf
13.3355		Cell	1	0.000	1.000	444	14	siRNA-IMPa2-25 PSPC1-A488 IMPa2-A546 DAPI 8C2-siRNA-IMP-a2-a4 V2.00	0	10. siRNA-IMPa2-25 PSPC1-A488 DAPI IMPa2-A546_p_TileScan_001 (Stage 16 of 49)	00-RHugMfMmwQEpaxpr8qMCLf
10.3213		Cell	1	0.000	1.000	445	15	siRNA-IMPa2-25 PSPC1-A488 IMPa2-A546 DAPI 8C2-siRNA-IMP-a2-a4 V2.00	0	10. siRNA-IMPa2-25 PSPC1-A488 DAPI IMPa2-A546_p_TileScan_001 (Stage 16 of 49)	00-RHugMfMmwQEpaxpr8qMCLf
10.069		Cell	1	0.000	1.000	446	16	siRNA-IMPa2-25 PSPC1-A488 IMPa2-A546 DAPI 8C2-siRNA-IMP-a2-a4 V2.00	0	10. siRNA-IMPa2-25 PSPC1-A488 DAPI IMPa2-A546_p_TileScan_001 (Stage 16 of 49)	00-RHugMfMmwQEpaxpr8qMCLf
14.3956		Cell	1	0.000	1.000	447	17	siRNA-IMPa2-25 PSPC1-A488 IMPa2-A546 DAPI 8C2-siRNA-IMP-a2-a4 V2.00	0	10. siRNA-IMPa2-25 PSPC1-A488 DAPI IMPa2-A546_p_TileScan_001 (Stage 16 of 49)	00-RHugMfMmwQEpaxpr8qMCLf
14.6163		Cell	1	0.000	1.000	448	18	siRNA-IMPa2-25 PSPC1-A488 IMPa2-A546 DAPI 8C2-siRNA-IMP-a2-a4 V2.00	0	10. siRNA-IMPa2-25 PSPC1-A488 DAPI IMPa2-A546_p_TileScan_001 (Stage 16 of 49)	00-RHugMfMmwQEpaxpr8qMCLf
11.1596		Cell	1	0.000	1.000	449	0	siRNA-IMPa2-25 PSPC1-A488 IMPa2-A546 DAPI 8C2-siRNA-IMP-a2-a4 V2.00	0	10. siRNA-IMPa2-25 PSPC1-A488 DAPI IMPa2-A546_q_TileScan_001 (Stage 17 of 49)	00-SCzmY6CEkJHYdWfssvB4sS
7.54718		Cell	1	0.000	1.000	450	1	siRNA-IMPa2-25 PSPC1-A488 IMPa2-A546 DAPI 8C2-siRNA-IMP-a2-a4 V2.00	0	10. siRNA-IMPa2-25 PSPC1-A488 DAPI IMPa2-A546_q_TileScan_001 (Stage 17 of 49)	00-SCzmY6CEkJHYdWfssvB4sS
8.29893		Cell	1	0.000	1.000	451	2	siRNA-IMPa2-25 PSPC1-A488 IMPa2-A546 DAPI 8C2-siRNA-IMP-a2-a4 V2.00	0	10. siRNA-IMPa2-25 PSPC1-A488 DAPI IMPa2-A546_q_TileScan_001 (Stage 17 of 49)	00-SCzmY6CEkJHYdWfssvB4sS
9.01684		Cell	1	0.000	1.000	452	3	siRNA-IMPa2-25 PSPC1-A488 IMPa2-A546 DAPI 8C2-siRNA-IMP-a2-a4 V2.00	0	10. siRNA-IMPa2-25 PSPC1-A488 DAPI IMPa2-A546_q_TileScan_001 (Stage 17 of 49)	00-SCzmY6CEkJHYdWfssvB4sS
7.08622		Cell	1	0.000	1.000	453	4	siRNA-IMPa2-25 PSPC1-A488 IMPa2-A546 DAPI 8C2-siRNA-IMP-a2-a4 V2.00	0	10. siRNA-IMPa2-25 PSPC1-A488 DAPI IMPa2-A546_q_TileScan_001 (Stage 17 of 49)	00-SCzmY6CEkJHYdWfssvB4sS
7.46331		Cell	1	0.000	1.000	454	5	siRNA-IMPa2-25 PSPC1-A488 IMPa2-A546 DAPI 8C2-siRNA-IMP-a2-a4 V2.00	0	10. siRNA-IMPa2-25 PSPC1-A488 DAPI IMPa2-A546_q_TileScan_001 (Stage 17 of 49)	00-SCzmY6CEkJHYdWfssvB4sS
11.5792		Cell	1	0.000	1.000	455	6	siRNA-IMPa2-25 PSPC1-A488 IMPa2-A546 DAPI 8C2-siRNA-IMP-a2-a4 V2.00	0	10. siRNA-IMPa2-25 PSPC1-A488 DAPI IMPa2-A546_q_TileScan_001 (Stage 17 of 49)	00-SCzmY6CEkJHYdWfssvB4sS
7.73228		Cell	1	0.000	1.000	456	7	siRNA-IMPa2-25 PSPC1-A488 IMPa2-A546 DAPI 8C2-siRNA-IMP-a2-a4 V2.00	0	10. siRNA-IMPa2-25 PSPC1-A488 DAPI IMPa2-A546_q_TileScan_001 (Stage 17 of 49)	00-SCzmY6CEkJHYdWfssvB4sS
17.1097		Cell	1	0.000	1.000	457	8	siRNA-IMPa2-25 PSPC1-A488 IMPa2-A546 DAPI 8C2-siRNA-IMP-a2-a4 V2.00	0	10. siRNA-IMPa2-25 PSPC1-A488 DAPI IMPa2-A546_q_TileScan_001 (Stage 17 of 49)	00-SCzmY6CEkJHYdWfssvB4sS
13.127		Cell	1	0.000	1.000	458	9	siRNA-IMPa2-25 PSPC1-A488 IMPa2-A546 DAPI 8C2-siRNA-IMP-a2-a4 V2.00	0	10. siRNA-IMPa2-25 PSPC1-A488 DAPI IMPa2-A546_q_TileScan_001 (Stage 17 of 49)	00-SCzmY6CEkJHYdWfssvB4sS
9.66492		Cell	1	0.000	1.000	459	10	siRNA-IMPa2-25 PSPC1-A488 IMPa2-A546 DAPI 8C2-siRNA-IMP-a2-a4 V2.00	0	10. siRNA-IMPa2-25 PSPC1-A488 DAPI IMPa2-A546_q_TileScan_001 (Stage 17 of 49)	00-SCzmY6CEkJHYdWfssvB4sS
7.97486		Cell	1	0.000	1.000	460	11	siRNA-IMPa2-25 PSPC1-A488 IMPa2-A546 DAPI 8C2-siRNA-IMP-a2-a4 V2.00	0	10. siRNA-IMPa2-25 PSPC1-A488 DAPI IMPa2-A546_q_TileScan_001 (Stage 17 of 49)	00-SCzmY6CEkJHYdWfssvB4sS
10.8174		Cell	1	0.000	1.000	461	12	siRNA-IMPa2-25 PSPC1-A488 IMPa2-A546 DAPI 8C2-siRNA-IMP-a2-a4 V2.00	0	10. siRNA-IMPa2-25 PSPC1-A488 DAPI IMPa2-A546_q_TileScan_001 (Stage 17 of 49)	00-SCzmY6CEkJHYdWfssvB4sS
15.291		Cell	1	0.000	1.000	462	13	siRNA-IMPa2-25 PSPC1-A488 IMPa2-A546 DAPI 8C2-siRNA-IMP-a2-a4 V2.00	0	10. siRNA-IMPa2-25 PSPC1-A488 DAPI IMPa2-A546_q_TileScan_001 (Stage 17 of 49)	00-SCzmY6CEkJHYdWfssvB4sS
10.705		Cell	1	0.000	1.000	463	0	siRNA-IMPa2-25 PSPC1-A488 IMPa2-A546 DAPI 8C2-siRNA-IMP-a2-a4 V2.00	0	10. siRNA-IMPa2-25 PSPC1-A488 DAPI IMPa2-A546_r_TileScan_001 (Stage 18 of 49)	00-fb3pdd4jtUi9AJ825DYvXF
9.85134		Cell	1	0.000	1.000	464	1	siRNA-IMPa2-25 PSPC1-A488 IMPa2-A546 DAPI 8C2-siRNA-IMP-a2-a4 V2.00	0	10. siRNA-IMPa2-25 PSPC1-A488 DAPI IMPa2-A546_r_TileScan_001 (Stage 18 of 49)	00-fb3pdd4jtUi9AJ825DYvXF
10.9534		Cell	1	0.000	1.000	465	2	siRNA-IMPa2-25 PSPC1-A488 IMPa2-A546 DAPI 8C2-siRNA-IMP-a2-a4 V2.00	0	10. siRNA-IMPa2-25 PSPC1-A488 DAPI IMPa2-A546_r_TileScan_001 (Stage 18 of 49)	00-fb3pdd4jtUi9AJ825DYvXF
4.73672		Cell	1	0.000	1.000	466	3	siRNA-IMPa2-25 PSPC1-A488 IMPa2-A546 DAPI 8C2-siRNA-IMP-a2-a4 V2.00	0	10. siRNA-IMPa2-25 PSPC1-A488 DAPI IMPa2-A546_r_TileScan_001 (Stage 18 of 49)	00-fb3pdd4jtUi9AJ825DYvXF
6.07246		Cell	1	0.000	1.000	467	4	siRNA-IMPa2-25 PSPC1-A488 IMPa2-A546 DAPI 8C2-siRNA-IMP-a2-a4 V2.00	0	10. siRNA-IMPa2-25 PSPC1-A488 DAPI IMPa2-A546_r_TileScan_001 (Stage 18 of 49)	00-fb3pdd4jtUi9AJ825DYvXF
26.9755		Cell	1	0.000	1.000	468	0	siRNA-IMPa2-25 PSPC1-A488 IMPa2-A546 DAPI 8C2-siRNA-IMP-a2-a4 V2.00	0	10. siRNA-IMPa2-25 PSPC1-A488 DAPI IMPa2-A546_s_TileScan_001 (Stage 19 of 49)	00-Fv8eb99MuLT2C6omvVH7Gg
9.13068		Cell	1	0.000	1.000	469	1	siRNA-IMPa2-25 PSPC1-A488 IMPa2-A546 DAPI 8C2-siRNA-IMP-a2-a4 V2.00	0	10. siRNA-IMPa2-25 PSPC1-A488 DAPI IMPa2-A546_s_TileScan_001 (Stage 19 of 49)	00-Fv8eb99MuLT2C6omvVH7Gg
12.3814		Cell	1	0.000	1.000	470	2	siRNA-IMPa2-25 PSPC1-A488 IMPa2-A546 DAPI 8C2-siRNA-IMP-a2-a4 V2.00	0	10. siRNA-IMPa2-25 PSPC1-A488 DAPI IMPa2-A546_s_TileScan_001 (Stage 19 of 49)	00-Fv8eb99MuLT2C6omvVH7Gg
6.37944		Cell	1	0.000	1.000	471	3	siRNA-IMPa2-25 PSPC1-A488 IMPa2-A546 DAPI 8C2-siRNA-IMP-a2-a4 V2.00	0	10. siRNA-IMPa2-25 PSPC1-A488 DAPI IMPa2-A546_s_TileScan_001 (Stage 19 of 49)	00-Fv8eb99MuLT2C6omvVH7Gg
9.15294		Cell	1	0.000	1.000	472	4	siRNA-IMPa2-25 PSPC1-A488 IMPa2-A546 DAPI 8C2-siRNA-IMP-a2-a4 V2.00	0	10. siRNA-IMPa2-25 PSPC1-A488 DAPI IMPa2-A546_s_TileScan_001 (Stage 19 of 49)	00-Fv8eb99MuLT2C6omvVH7Gg
9.6531		Cell	1	0.000	1.000	473	5	siRNA-IMPa2-25 PSPC1-A488 IMPa2-A546 DAPI 8C2-siRNA-IMP-a2-a4 V2.00	0	10. siRNA-IMPa2-25 PSPC1-A488 DAPI IMPa2-A546_s_TileScan_001 (Stage 19 of 49)	00-Fv8eb99MuLT2C6omvVH7Gg
8.85246		Cell	1	0.000	1.000	474	6	siRNA-IMPa2-25 PSPC1-A488 IMPa2-A546 DAPI 8C2-siRNA-IMP-a2-a4 V2.00	0	10. siRNA-IMPa2-25 PSPC1-A488 DAPI IMPa2-A546_s_TileScan_001 (Stage 19 of 49)	00-Fv8eb99MuLT2C6omvVH7Gg
9.78075		Cell	1	0.000	1.000	475	7	siRNA-IMPa2-25 PSPC1-A488 IMPa2-A546 DAPI 8C2-siRNA-IMP-a2-a4 V2.00	0	10. siRNA-IMPa2-25 PSPC1-A488 DAPI IMPa2-A546_s_TileScan_001 (Stage 19 of 49)	00-Fv8eb99MuLT2C6omvVH7Gg
7.32895		Cell	1	0.000	1.000	476	8	siRNA-IMPa2-25 PSPC1-A488 IMPa2-A546 DAPI 8C2-siRNA-IMP-a2-a4 V2.00	0	10. siRNA-IMPa2-25 PSPC1-A488 DAPI IMPa2-A546_s_TileScan_001 (Stage 19 of 49)	00-Fv8eb99MuLT2C6omvVH7Gg
7.38941		Cell	1	0.000	1.000	477	9	siRNA-IMPa2-25 PSPC1-A488 IMPa2-A546 DAPI 8C2-siRNA-IMP-a2-a4 V2.00	0	10. siRNA-IMPa2-25 PSPC1-A488 DAPI IMPa2-A546_s_TileScan_001 (Stage 19 of 49)	00-Fv8eb99MuLT2C6omvVH7Gg
17.6887		Cell	1	0.000	1.000	478	10	siRNA-IMPa2-25 PSPC1-A488 IMPa2-A546 DAPI 8C2-siRNA-IMP-a2-a4 V2.00	0	10. siRNA-IMPa2-25 PSPC1-A488 DAPI IMPa2-A546_s_TileScan_001 (Stage 19 of 49)	00-Fv8eb99MuLT2C6omvVH7Gg
15.3044		Cell	1	0.000	1.000	479	11	siRNA-IMPa2-25 PSPC1-A488 IMPa2-A546 DAPI 8C2-siRNA-IMP-a2-a4 V2.00	0	10. siRNA-IMPa2-25 PSPC1-A488 DAPI IMPa2-A546_s_TileScan_001 (Stage 19 of 49)	00-Fv8eb99MuLT2C6omvVH7Gg
9.96916		Cell	1	0.000	1.000	480	0	siRNA-IMPa2-25 PSPC1-A488 IMPa2-A546 DAPI 8C2-siRNA-IMP-a2-a4 V2.00	0	10. siRNA-IMPa2-25 PSPC1-A488 DAPI IMPa2-A546_t_TileScan_001 (Stage 20 of 49)	00-3i3E9TwpDyJbsn3oMgtRTQ
9.80158		Cell	1	0.000	1.000	481	1	siRNA-IMPa2-25 PSPC1-A488 IMPa2-A546 DAPI 8C2-siRNA-IMP-a2-a4 V2.00	0	10. siRNA-IMPa2-25 PSPC1-A488 DAPI IMPa2-A546_t_TileScan_001 (Stage 20 of 49)	00-3i3E9TwpDyJbsn3oMgtRTQ
8.61963		Cell	1	0.000	1.000	482	2	siRNA-IMPa2-25 PSPC1-A488 IMPa2-A546 DAPI 8C2-siRNA-IMP-a2-a4 V2.00	0	10. siRNA-IMPa2-25 PSPC1-A488 DAPI IMPa2-A546_t_TileScan_001 (Stage 20 of 49)	00-3i3E9TwpDyJbsn3oMgtRTQ
8.57555		Cell	1	0.000	1.000	483	3	siRNA-IMPa2-25 PSPC1-A488 IMPa2-A546 DAPI 8C2-siRNA-IMP-a2-a4 V2.00	0	10. siRNA-IMPa2-25 PSPC1-A488 DAPI IMPa2-A546_t_TileScan_001 (Stage 20 of 49)	00-3i3E9TwpDyJbsn3oMgtRTQ
11.6097		Cell	1	0.000	1.000	484	4	siRNA-IMPa2-25 PSPC1-A488 IMPa2-A546 DAPI 8C2-siRNA-IMP-a2-a4 V2.00	0	10. siRNA-IMPa2-25 PSPC1-A488 DAPI IMPa2-A546_t_TileScan_001 (Stage 20 of 49)	00-3i3E9TwpDyJbsn3oMgtRTQ
17.6976		Cell	1	0.000	1.000	485	5	siRNA-IMPa2-25 PSPC1-A488 IMPa2-A546 DAPI 8C2-siRNA-IMP-a2-a4 V2.00	0	10. siRNA-IMPa2-25 PSPC1-A488 DAPI IMPa2-A546_t_TileScan_001 (Stage 20 of 49)	00-3i3E9TwpDyJbsn3oMgtRTQ
15.7273		Cell	1	0.000	1.000	486	6	siRNA-IMPa2-25 PSPC1-A488 IMPa2-A546 DAPI 8C2-siRNA-IMP-a2-a4 V2.00	0	10. siRNA-IMPa2-25 PSPC1-A488 DAPI IMPa2-A546_t_TileScan_001 (Stage 20 of 49)	00-3i3E9TwpDyJbsn3oMgtRTQ
6.30926		Cell	1	0.000	1.000	487	7	siRNA-IMPa2-25 PSPC1-A488 IMPa2-A546 DAPI 8C2-siRNA-IMP-a2-a4 V2.00	0	10. siRNA-IMPa2-25 PSPC1-A488 DAPI IMPa2-A546_t_TileScan_001 (Stage 20 of 49)	00-3i3E9TwpDyJbsn3oMgtRTQ
8.14103		Cell	1	0.000	1.000	488	8	siRNA-IMPa2-25 PSPC1-A488 IMPa2-A546 DAPI 8C2-siRNA-IMP-a2-a4 V2.00	0	10. siRNA-IMPa2-25 PSPC1-A488 DAPI IMPa2-A546_t_TileScan_001 (Stage 20 of 49)	00-3i3E9TwpDyJbsn3oMgtRTQ
10.051		Cell	1	0.000	1.000	489	9	siRNA-IMPa2-25 PSPC1-A488 IMPa2-A546 DAPI 8C2-siRNA-IMP-a2-a4 V2.00	0	10. siRNA-IMPa2-25 PSPC1-A488 DAPI IMPa2-A546_t_TileScan_001 (Stage 20 of 49)	00-3i3E9TwpDyJbsn3oMgtRTQ
6.93723		Cell	1	0.000	1.000	490	10	siRNA-IMPa2-25 PSPC1-A488 IMPa2-A546 DAPI 8C2-siRNA-IMP-a2-a4 V2.00	0	10. siRNA-IMPa2-25 PSPC1-A488 DAPI IMPa2-A546_t_TileScan_001 (Stage 20 of 49)	00-3i3E9TwpDyJbsn3oMgtRTQ
17.0208		Cell	1	0.000	1.000	491	11	siRNA-IMPa2-25 PSPC1-A488 IMPa2-A546 DAPI 8C2-siRNA-IMP-a2-a4 V2.00	0	10. siRNA-IMPa2-25 PSPC1-A488 DAPI IMPa2-A546_t_TileScan_001 (Stage 20 of 49)	00-3i3E9TwpDyJbsn3oMgtRTQ
10.4181		Cell	1	0.000	1.000	492	12	siRNA-IMPa2-25 PSPC1-A488 IMPa2-A546 DAPI 8C2-siRNA-IMP-a2-a4 V2.00	0	10. siRNA-IMPa2-25 PSPC1-A488 DAPI IMPa2-A546_t_TileScan_001 (Stage 20 of 49)	00-3i3E9TwpDyJbsn3oMgtRTQ
8.4714		Cell	1	0.000	1.000	493	13	siRNA-IMPa2-25 PSPC1-A488 IMPa2-A546 DAPI 8C2-siRNA-IMP-a2-a4 V2.00	0	10. siRNA-IMPa2-25 PSPC1-A488 DAPI IMPa2-A546_t_TileScan_001 (Stage 20 of 49)	00-3i3E9TwpDyJbsn3oMgtRTQ
8.36833		Cell	1	0.000	1.000	494	14	siRNA-IMPa2-25 PSPC1-A488 IMPa2-A546 DAPI 8C2-siRNA-IMP-a2-a4 V2.00	0	10. siRNA-IMPa2-25 PSPC1-A488 DAPI IMPa2-A546_t_TileScan_001 (Stage 20 of 49)	00-3i3E9TwpDyJbsn3oMgtRTQ
10.6883		Cell	1	0.000	1.000	495	15	siRNA-IMPa2-25 PSPC1-A488 IMPa2-A546 DAPI 8C2-siRNA-IMP-a2-a4 V2.00	0	10. siRNA-IMPa2-25 PSPC1-A488 DAPI IMPa2-A546_t_TileScan_001 (Stage 20 of 49)	00-3i3E9TwpDyJbsn3oMgtRTQ
11.7232		Cell	1	0.000	1.000	496	0	siRNA-IMPa2-25 PSPC1-A488 IMPa2-A546 DAPI 8C2-siRNA-IMP-a2-a4 V2.00	0	10. siRNA-IMPa2-25 PSPC1-A488 DAPI IMPa2-A546_u_TileScan_001 (Stage 21 of 49)	00-V6UZD8LSwJvLzCTSiktBNd
11.3304		Cell	1	0.000	1.000	497	1	siRNA-IMPa2-25 PSPC1-A488 IMPa2-A546 DAPI 8C2-siRNA-IMP-a2-a4 V2.00	0	10. siRNA-IMPa2-25 PSPC1-A488 DAPI IMPa2-A546_u_TileScan_001 (Stage 21 of 49)	00-V6UZD8LSwJvLzCTSiktBNd
9.09824		Cell	1	0.000	1.000	498	2	siRNA-IMPa2-25 PSPC1-A488 IMPa2-A546 DAPI 8C2-siRNA-IMP-a2-a4 V2.00	0	10. siRNA-IMPa2-25 PSPC1-A488 DAPI IMPa2-A546_u_TileScan_001 (Stage 21 of 49)	00-V6UZD8LSwJvLzCTSiktBNd
10.871		Cell	1	0.000	1.000	499	3	siRNA-IMPa2-25 PSPC1-A488 IMPa2-A546 DAPI 8C2-siRNA-IMP-a2-a4 V2.00	0	10. siRNA-IMPa2-25 PSPC1-A488 DAPI IMPa2-A546_u_TileScan_001 (Stage 21 of 49)	00-V6UZD8LSwJvLzCTSiktBNd
10.3517		Cell	1	0.000	1.000	500	4	siRNA-IMPa2-25 PSPC1-A488 IMPa2-A546 DAPI 8C2-siRNA-IMP-a2-a4 V2.00	0	10. siRNA-IMPa2-25 PSPC1-A488 DAPI IMPa2-A546_u_TileScan_001 (Stage 21 of 49)	00-V6UZD8LSwJvLzCTSiktBNd
11.9102		Cell	1	0.000	1.000	501	5	siRNA-IMPa2-25 PSPC1-A488 IMPa2-A546 DAPI 8C2-siRNA-IMP-a2-a4 V2.00	0	10. siRNA-IMPa2-25 PSPC1-A488 DAPI IMPa2-A546_u_TileScan_001 (Stage 21 of 49)	00-V6UZD8LSwJvLzCTSiktBNd
10.0774		Cell	1	0.000	1.000	502	6	siRNA-IMPa2-25 PSPC1-A488 IMPa2-A546 DAPI 8C2-siRNA-IMP-a2-a4 V2.00	0	10. siRNA-IMPa2-25 PSPC1-A488 DAPI IMPa2-A546_u_TileScan_001 (Stage 21 of 49)	00-V6UZD8LSwJvLzCTSiktBNd
8.43912		Cell	1	0.000	1.000	503	7	siRNA-IMPa2-25 PSPC1-A488 IMPa2-A546 DAPI 8C2-siRNA-IMP-a2-a4 V2.00	0	10. siRNA-IMPa2-25 PSPC1-A488 DAPI IMPa2-A546_u_TileScan_001 (Stage 21 of 49)	00-V6UZD8LSwJvLzCTSiktBNd
7.82683		Cell	1	0.000	1.000	504	8	siRNA-IMPa2-25 PSPC1-A488 IMPa2-A546 DAPI 8C2-siRNA-IMP-a2-a4 V2.00	0	10. siRNA-IMPa2-25 PSPC1-A488 DAPI IMPa2-A546_u_TileScan_001 (Stage 21 of 49)	00-V6UZD8LSwJvLzCTSiktBNd
19.9381		Cell	1	0.000	1.000	505	9	siRNA-IMPa2-25 PSPC1-A488 IMPa2-A546 DAPI 8C2-siRNA-IMP-a2-a4 V2.00	0	10. siRNA-IMPa2-25 PSPC1-A488 DAPI IMPa2-A546_u_TileScan_001 (Stage 21 of 49)	00-V6UZD8LSwJvLzCTSiktBNd
11.5318		Cell	1	0.000	1.000	506	10	siRNA-IMPa2-25 PSPC1-A488 IMPa2-A546 DAPI 8C2-siRNA-IMP-a2-a4 V2.00	0	10. siRNA-IMPa2-25 PSPC1-A488 DAPI IMPa2-A546_u_TileScan_001 (Stage 21 of 49)	00-V6UZD8LSwJvLzCTSiktBNd
11.3663		Cell	1	0.000	1.000	507	11	siRNA-IMPa2-25 PSPC1-A488 IMPa2-A546 DAPI 8C2-siRNA-IMP-a2-a4 V2.00	0	10. siRNA-IMPa2-25 PSPC1-A488 DAPI IMPa2-A546_u_TileScan_001 (Stage 21 of 49)	00-V6UZD8LSwJvLzCTSiktBNd
7.37044		Cell	1	0.000	1.000	508	12	siRNA-IMPa2-25 PSPC1-A488 IMPa2-A546 DAPI 8C2-siRNA-IMP-a2-a4 V2.00	0	10. siRNA-IMPa2-25 PSPC1-A488 DAPI IMPa2-A546_u_TileScan_001 (Stage 21 of 49)	00-V6UZD8LSwJvLzCTSiktBNd
7.616		Cell	1	0.000	1.000	509	13	siRNA-IMPa2-25 PSPC1-A488 IMPa2-A546 DAPI 8C2-siRNA-IMP-a2-a4 V2.00	0	10. siRNA-IMPa2-25 PSPC1-A488 DAPI IMPa2-A546_u_TileScan_001 (Stage 21 of 49)	00-V6UZD8LSwJvLzCTSiktBNd
11.0804		Cell	1	0.000	1.000	510	14	siRNA-IMPa2-25 PSPC1-A488 IMPa2-A546 DAPI 8C2-siRNA-IMP-a2-a4 V2.00	0	10. siRNA-IMPa2-25 PSPC1-A488 DAPI IMPa2-A546_u_TileScan_001 (Stage 21 of 49)	00-V6UZD8LSwJvLzCTSiktBNd
7.9896		Cell	1	0.000	1.000	511	15	siRNA-IMPa2-25 PSPC1-A488 IMPa2-A546 DAPI 8C2-siRNA-IMP-a2-a4 V2.00	0	10. siRNA-IMPa2-25 PSPC1-A488 DAPI IMPa2-A546_u_TileScan_001 (Stage 21 of 49)	00-V6UZD8LSwJvLzCTSiktBNd
7.54613		Cell	1	0.000	1.000	512	16	siRNA-IMPa2-25 PSPC1-A488 IMPa2-A546 DAPI 8C2-siRNA-IMP-a2-a4 V2.00	0	10. siRNA-IMPa2-25 PSPC1-A488 DAPI IMPa2-A546_u_TileScan_001 (Stage 21 of 49)	00-V6UZD8LSwJvLzCTSiktBNd
8.88106		Cell	1	0.000	1.000	513	17	siRNA-IMPa2-25 PSPC1-A488 IMPa2-A546 DAPI 8C2-siRNA-IMP-a2-a4 V2.00	0	10. siRNA-IMPa2-25 PSPC1-A488 DAPI IMPa2-A546_u_TileScan_001 (Stage 21 of 49)	00-V6UZD8LSwJvLzCTSiktBNd
7.6528		Cell	1	0.000	1.000	514	18	siRNA-IMPa2-25 PSPC1-A488 IMPa2-A546 DAPI 8C2-siRNA-IMP-a2-a4 V2.00	0	10. siRNA-IMPa2-25 PSPC1-A488 DAPI IMPa2-A546_u_TileScan_001 (Stage 21 of 49)	00-V6UZD8LSwJvLzCTSiktBNd
15.8691		Cell	1	0.000	1.000	515	0	siRNA-IMPa2-25 PSPC1-A488 IMPa2-A546 DAPI 8C2-siRNA-IMP-a2-a4 V2.00	0	10. siRNA-IMPa2-25 PSPC1-A488 DAPI IMPa2-A546_v_TileScan_001 (Stage 22 of 49)	00-s9thS57Yowjf72eZuXzoh8
30.7638		Cell	1	0.000	1.000	516	1	siRNA-IMPa2-25 PSPC1-A488 IMPa2-A546 DAPI 8C2-siRNA-IMP-a2-a4 V2.00	0	10. siRNA-IMPa2-25 PSPC1-A488 DAPI IMPa2-A546_v_TileScan_001 (Stage 22 of 49)	00-s9thS57Yowjf72eZuXzoh8
17.6224		Cell	1	0.000	1.000	517	2	siRNA-IMPa2-25 PSPC1-A488 IMPa2-A546 DAPI 8C2-siRNA-IMP-a2-a4 V2.00	0	10. siRNA-IMPa2-25 PSPC1-A488 DAPI IMPa2-A546_v_TileScan_001 (Stage 22 of 49)	00-s9thS57Yowjf72eZuXzoh8
12.9883		Cell	1	0.000	1.000	518	3	siRNA-IMPa2-25 PSPC1-A488 IMPa2-A546 DAPI 8C2-siRNA-IMP-a2-a4 V2.00	0	10. siRNA-IMPa2-25 PSPC1-A488 DAPI IMPa2-A546_v_TileScan_001 (Stage 22 of 49)	00-s9thS57Yowjf72eZuXzoh8
14.3912		Cell	1	0.000	1.000	519	4	siRNA-IMPa2-25 PSPC1-A488 IMPa2-A546 DAPI 8C2-siRNA-IMP-a2-a4 V2.00	0	10. siRNA-IMPa2-25 PSPC1-A488 DAPI IMPa2-A546_v_TileScan_001 (Stage 22 of 49)	00-s9thS57Yowjf72eZuXzoh8
12.6494		Cell	1	0.000	1.000	520	5	siRNA-IMPa2-25 PSPC1-A488 IMPa2-A546 DAPI 8C2-siRNA-IMP-a2-a4 V2.00	0	10. siRNA-IMPa2-25 PSPC1-A488 DAPI IMPa2-A546_v_TileScan_001 (Stage 22 of 49)	00-s9thS57Yowjf72eZuXzoh8
8.09993		Cell	1	0.000	1.000	521	6	siRNA-IMPa2-25 PSPC1-A488 IMPa2-A546 DAPI 8C2-siRNA-IMP-a2-a4 V2.00	0	10. siRNA-IMPa2-25 PSPC1-A488 DAPI IMPa2-A546_v_TileScan_001 (Stage 22 of 49)	00-s9thS57Yowjf72eZuXzoh8
29.7261		Cell	1	0.000	1.000	522	7	siRNA-IMPa2-25 PSPC1-A488 IMPa2-A546 DAPI 8C2-siRNA-IMP-a2-a4 V2.00	0	10. siRNA-IMPa2-25 PSPC1-A488 DAPI IMPa2-A546_v_TileScan_001 (Stage 22 of 49)	00-s9thS57Yowjf72eZuXzoh8
21.5202		Cell	1	0.000	1.000	523	8	siRNA-IMPa2-25 PSPC1-A488 IMPa2-A546 DAPI 8C2-siRNA-IMP-a2-a4 V2.00	0	10. siRNA-IMPa2-25 PSPC1-A488 DAPI IMPa2-A546_v_TileScan_001 (Stage 22 of 49)	00-s9thS57Yowjf72eZuXzoh8
6.80147		Cell	1	0.000	1.000	524	9	siRNA-IMPa2-25 PSPC1-A488 IMPa2-A546 DAPI 8C2-siRNA-IMP-a2-a4 V2.00	0	10. siRNA-IMPa2-25 PSPC1-A488 DAPI IMPa2-A546_v_TileScan_001 (Stage 22 of 49)	00-s9thS57Yowjf72eZuXzoh8
13.7241		Cell	1	0.000	1.000	525	10	siRNA-IMPa2-25 PSPC1-A488 IMPa2-A546 DAPI 8C2-siRNA-IMP-a2-a4 V2.00	0	10. siRNA-IMPa2-25 PSPC1-A488 DAPI IMPa2-A546_v_TileScan_001 (Stage 22 of 49)	00-s9thS57Yowjf72eZuXzoh8
6.62377		Cell	1	0.000	1.000	526	11	siRNA-IMPa2-25 PSPC1-A488 IMPa2-A546 DAPI 8C2-siRNA-IMP-a2-a4 V2.00	0	10. siRNA-IMPa2-25 PSPC1-A488 DAPI IMPa2-A546_v_TileScan_001 (Stage 22 of 49)	00-s9thS57Yowjf72eZuXzoh8
7.46713		Cell	1	0.000	1.000	527	12	siRNA-IMPa2-25 PSPC1-A488 IMPa2-A546 DAPI 8C2-siRNA-IMP-a2-a4 V2.00	0	10. siRNA-IMPa2-25 PSPC1-A488 DAPI IMPa2-A546_v_TileScan_001 (Stage 22 of 49)	00-s9thS57Yowjf72eZuXzoh8
27.2818		Cell	1	0.000	1.000	528	13	siRNA-IMPa2-25 PSPC1-A488 IMPa2-A546 DAPI 8C2-siRNA-IMP-a2-a4 V2.00	0	10. siRNA-IMPa2-25 PSPC1-A488 DAPI IMPa2-A546_v_TileScan_001 (Stage 22 of 49)	00-s9thS57Yowjf72eZuXzoh8
11.3704		Cell	1	0.000	1.000	529	0	siRNA-IMPa2-25 PSPC1-A488 IMPa2-A546 DAPI 8C2-siRNA-IMP-a2-a4 V2.00	0	10. siRNA-IMPa2-25 PSPC1-A488 DAPI IMPa2-A546_w_TileScan_001 (Stage 23 of 49)	00-qMHZGqjPvcHecYwKLio2Q9
12.4386		Cell	1	0.000	1.000	530	1	siRNA-IMPa2-25 PSPC1-A488 IMPa2-A546 DAPI 8C2-siRNA-IMP-a2-a4 V2.00	0	10. siRNA-IMPa2-25 PSPC1-A488 DAPI IMPa2-A546_w_TileScan_001 (Stage 23 of 49)	00-qMHZGqjPvcHecYwKLio2Q9
10.2145		Cell	1	0.000	1.000	531	2	siRNA-IMPa2-25 PSPC1-A488 IMPa2-A546 DAPI 8C2-siRNA-IMP-a2-a4 V2.00	0	10. siRNA-IMPa2-25 PSPC1-A488 DAPI IMPa2-A546_w_TileScan_001 (Stage 23 of 49)	00-qMHZGqjPvcHecYwKLio2Q9
9.11994		Cell	1	0.000	1.000	532	3	siRNA-IMPa2-25 PSPC1-A488 IMPa2-A546 DAPI 8C2-siRNA-IMP-a2-a4 V2.00	0	10. siRNA-IMPa2-25 PSPC1-A488 DAPI IMPa2-A546_w_TileScan_001 (Stage 23 of 49)	00-qMHZGqjPvcHecYwKLio2Q9
14.1778		Cell	1	0.000	1.000	533	4	siRNA-IMPa2-25 PSPC1-A488 IMPa2-A546 DAPI 8C2-siRNA-IMP-a2-a4 V2.00	0	10. siRNA-IMPa2-25 PSPC1-A488 DAPI IMPa2-A546_w_TileScan_001 (Stage 23 of 49)	00-qMHZGqjPvcHecYwKLio2Q9
4.38026		Cell	1	0.000	1.000	534	5	siRNA-IMPa2-25 PSPC1-A488 IMPa2-A546 DAPI 8C2-siRNA-IMP-a2-a4 V2.00	0	10. siRNA-IMPa2-25 PSPC1-A488 DAPI IMPa2-A546_w_TileScan_001 (Stage 23 of 49)	00-qMHZGqjPvcHecYwKLio2Q9
12.9458		Cell	1	0.000	1.000	535	6	siRNA-IMPa2-25 PSPC1-A488 IMPa2-A546 DAPI 8C2-siRNA-IMP-a2-a4 V2.00	0	10. siRNA-IMPa2-25 PSPC1-A488 DAPI IMPa2-A546_w_TileScan_001 (Stage 23 of 49)	00-qMHZGqjPvcHecYwKLio2Q9
20.8186		Cell	1	0.000	1.000	536	7	siRNA-IMPa2-25 PSPC1-A488 IMPa2-A546 DAPI 8C2-siRNA-IMP-a2-a4 V2.00	0	10. siRNA-IMPa2-25 PSPC1-A488 DAPI IMPa2-A546_w_TileScan_001 (Stage 23 of 49)	00-qMHZGqjPvcHecYwKLio2Q9
12.6338		Cell	1	0.000	1.000	537	8	siRNA-IMPa2-25 PSPC1-A488 IMPa2-A546 DAPI 8C2-siRNA-IMP-a2-a4 V2.00	0	10. siRNA-IMPa2-25 PSPC1-A488 DAPI IMPa2-A546_w_TileScan_001 (Stage 23 of 49)	00-qMHZGqjPvcHecYwKLio2Q9
10.3318		Cell	1	0.000	1.000	538	9	siRNA-IMPa2-25 PSPC1-A488 IMPa2-A546 DAPI 8C2-siRNA-IMP-a2-a4 V2.00	0	10. siRNA-IMPa2-25 PSPC1-A488 DAPI IMPa2-A546_w_TileScan_001 (Stage 23 of 49)	00-qMHZGqjPvcHecYwKLio2Q9
7.40373		Cell	1	0.000	1.000	539	10	siRNA-IMPa2-25 PSPC1-A488 IMPa2-A546 DAPI 8C2-siRNA-IMP-a2-a4 V2.00	0	10. siRNA-IMPa2-25 PSPC1-A488 DAPI IMPa2-A546_w_TileScan_001 (Stage 23 of 49)	00-qMHZGqjPvcHecYwKLio2Q9
29.2417		Cell	1	0.000	1.000	540	11	siRNA-IMPa2-25 PSPC1-A488 IMPa2-A546 DAPI 8C2-siRNA-IMP-a2-a4 V2.00	0	10. siRNA-IMPa2-25 PSPC1-A488 DAPI IMPa2-A546_w_TileScan_001 (Stage 23 of 49)	00-qMHZGqjPvcHecYwKLio2Q9
32.4714		Cell	1	0.000	1.000	541	12	siRNA-IMPa2-25 PSPC1-A488 IMPa2-A546 DAPI 8C2-siRNA-IMP-a2-a4 V2.00	0	10. siRNA-IMPa2-25 PSPC1-A488 DAPI IMPa2-A546_w_TileScan_001 (Stage 23 of 49)	00-qMHZGqjPvcHecYwKLio2Q9
7.99416		Cell	1	0.000	1.000	542	13	siRNA-IMPa2-25 PSPC1-A488 IMPa2-A546 DAPI 8C2-siRNA-IMP-a2-a4 V2.00	0	10. siRNA-IMPa2-25 PSPC1-A488 DAPI IMPa2-A546_w_TileScan_001 (Stage 23 of 49)	00-qMHZGqjPvcHecYwKLio2Q9
6.68885		Cell	1	0.000	1.000	543	14	siRNA-IMPa2-25 PSPC1-A488 IMPa2-A546 DAPI 8C2-siRNA-IMP-a2-a4 V2.00	0	10. siRNA-IMPa2-25 PSPC1-A488 DAPI IMPa2-A546_w_TileScan_001 (Stage 23 of 49)	00-qMHZGqjPvcHecYwKLio2Q9
11.6576		Cell	1	0.000	1.000	544	0	siRNA-IMPa2-25 PSPC1-A488 IMPa2-A546 DAPI 8C2-siRNA-IMP-a2-a4 V2.00	0	10. siRNA-IMPa2-25 PSPC1-A488 DAPI IMPa2-A546_x_TileScan_001 (Stage 24 of 49)	00-bGUJFU2MshMDdURHQnogeL
13.6933		Cell	1	0.000	1.000	545	1	siRNA-IMPa2-25 PSPC1-A488 IMPa2-A546 DAPI 8C2-siRNA-IMP-a2-a4 V2.00	0	10. siRNA-IMPa2-25 PSPC1-A488 DAPI IMPa2-A546_x_TileScan_001 (Stage 24 of 49)	00-bGUJFU2MshMDdURHQnogeL
14.919		Cell	1	0.000	1.000	546	2	siRNA-IMPa2-25 PSPC1-A488 IMPa2-A546 DAPI 8C2-siRNA-IMP-a2-a4 V2.00	0	10. siRNA-IMPa2-25 PSPC1-A488 DAPI IMPa2-A546_x_TileScan_001 (Stage 24 of 49)	00-bGUJFU2MshMDdURHQnogeL
4.48895		Cell	1	0.000	1.000	547	3	siRNA-IMPa2-25 PSPC1-A488 IMPa2-A546 DAPI 8C2-siRNA-IMP-a2-a4 V2.00	0	10. siRNA-IMPa2-25 PSPC1-A488 DAPI IMPa2-A546_x_TileScan_001 (Stage 24 of 49)	00-bGUJFU2MshMDdURHQnogeL
13.6663		Cell	1	0.000	1.000	548	4	siRNA-IMPa2-25 PSPC1-A488 IMPa2-A546 DAPI 8C2-siRNA-IMP-a2-a4 V2.00	0	10. siRNA-IMPa2-25 PSPC1-A488 DAPI IMPa2-A546_x_TileScan_001 (Stage 24 of 49)	00-bGUJFU2MshMDdURHQnogeL
29.7655		Cell	1	0.000	1.000	549	5	siRNA-IMPa2-25 PSPC1-A488 IMPa2-A546 DAPI 8C2-siRNA-IMP-a2-a4 V2.00	0	10. siRNA-IMPa2-25 PSPC1-A488 DAPI IMPa2-A546_x_TileScan_001 (Stage 24 of 49)	00-bGUJFU2MshMDdURHQnogeL
12.2589		Cell	1	0.000	1.000	550	6	siRNA-IMPa2-25 PSPC1-A488 IMPa2-A546 DAPI 8C2-siRNA-IMP-a2-a4 V2.00	0	10. siRNA-IMPa2-25 PSPC1-A488 DAPI IMPa2-A546_x_TileScan_001 (Stage 24 of 49)	00-bGUJFU2MshMDdURHQnogeL
14.6835		Cell	1	0.000	1.000	551	7	siRNA-IMPa2-25 PSPC1-A488 IMPa2-A546 DAPI 8C2-siRNA-IMP-a2-a4 V2.00	0	10. siRNA-IMPa2-25 PSPC1-A488 DAPI IMPa2-A546_x_TileScan_001 (Stage 24 of 49)	00-bGUJFU2MshMDdURHQnogeL
7.41385		Cell	1	0.000	1.000	552	8	siRNA-IMPa2-25 PSPC1-A488 IMPa2-A546 DAPI 8C2-siRNA-IMP-a2-a4 V2.00	0	10. siRNA-IMPa2-25 PSPC1-A488 DAPI IMPa2-A546_x_TileScan_001 (Stage 24 of 49)	00-bGUJFU2MshMDdURHQnogeL
7.77866		Cell	1	0.000	1.000	553	9	siRNA-IMPa2-25 PSPC1-A488 IMPa2-A546 DAPI 8C2-siRNA-IMP-a2-a4 V2.00	0	10. siRNA-IMPa2-25 PSPC1-A488 DAPI IMPa2-A546_x_TileScan_001 (Stage 24 of 49)	00-bGUJFU2MshMDdURHQnogeL
6.54779		Cell	1	0.000	1.000	554	10	siRNA-IMPa2-25 PSPC1-A488 IMPa2-A546 DAPI 8C2-siRNA-IMP-a2-a4 V2.00	0	10. siRNA-IMPa2-25 PSPC1-A488 DAPI IMPa2-A546_x_TileScan_001 (Stage 24 of 49)	00-bGUJFU2MshMDdURHQnogeL
8.63912		Cell	1	0.000	1.000	555	11	siRNA-IMPa2-25 PSPC1-A488 IMPa2-A546 DAPI 8C2-siRNA-IMP-a2-a4 V2.00	0	10. siRNA-IMPa2-25 PSPC1-A488 DAPI IMPa2-A546_x_TileScan_001 (Stage 24 of 49)	00-bGUJFU2MshMDdURHQnogeL
16.547		Cell	1	0.000	1.000	556	12	siRNA-IMPa2-25 PSPC1-A488 IMPa2-A546 DAPI 8C2-siRNA-IMP-a2-a4 V2.00	0	10. siRNA-IMPa2-25 PSPC1-A488 DAPI IMPa2-A546_x_TileScan_001 (Stage 24 of 49)	00-bGUJFU2MshMDdURHQnogeL
11.7542		Cell	1	0.000	1.000	557	13	siRNA-IMPa2-25 PSPC1-A488 IMPa2-A546 DAPI 8C2-siRNA-IMP-a2-a4 V2.00	0	10. siRNA-IMPa2-25 PSPC1-A488 DAPI IMPa2-A546_x_TileScan_001 (Stage 24 of 49)	00-bGUJFU2MshMDdURHQnogeL
17.5935		Cell	1	0.000	1.000	558	0	siRNA-IMPa2-25 PSPC1-A488 IMPa2-A546 DAPI 8C2-siRNA-IMP-a2-a4 V2.00	0	10. siRNA-IMPa2-25 PSPC1-A488 DAPI IMPa2-A546_y_TileScan_001 (Stage 25 of 49)	00-6J6SH6vP62emqRZ2vxjH66
13.5897		Cell	1	0.000	1.000	559	1	siRNA-IMPa2-25 PSPC1-A488 IMPa2-A546 DAPI 8C2-siRNA-IMP-a2-a4 V2.00	0	10. siRNA-IMPa2-25 PSPC1-A488 DAPI IMPa2-A546_y_TileScan_001 (Stage 25 of 49)	00-6J6SH6vP62emqRZ2vxjH66
31.4219		Cell	1	0.000	1.000	560	2	siRNA-IMPa2-25 PSPC1-A488 IMPa2-A546 DAPI 8C2-siRNA-IMP-a2-a4 V2.00	0	10. siRNA-IMPa2-25 PSPC1-A488 DAPI IMPa2-A546_y_TileScan_001 (Stage 25 of 49)	00-6J6SH6vP62emqRZ2vxjH66
10.8578		Cell	1	0.000	1.000	561	3	siRNA-IMPa2-25 PSPC1-A488 IMPa2-A546 DAPI 8C2-siRNA-IMP-a2-a4 V2.00	0	10. siRNA-IMPa2-25 PSPC1-A488 DAPI IMPa2-A546_y_TileScan_001 (Stage 25 of 49)	00-6J6SH6vP62emqRZ2vxjH66
7.61559		Cell	1	0.000	1.000	562	4	siRNA-IMPa2-25 PSPC1-A488 IMPa2-A546 DAPI 8C2-siRNA-IMP-a2-a4 V2.00	0	10. siRNA-IMPa2-25 PSPC1-A488 DAPI IMPa2-A546_y_TileScan_001 (Stage 25 of 49)	00-6J6SH6vP62emqRZ2vxjH66
9.33031		Cell	1	0.000	1.000	563	5	siRNA-IMPa2-25 PSPC1-A488 IMPa2-A546 DAPI 8C2-siRNA-IMP-a2-a4 V2.00	0	10. siRNA-IMPa2-25 PSPC1-A488 DAPI IMPa2-A546_y_TileScan_001 (Stage 25 of 49)	00-6J6SH6vP62emqRZ2vxjH66
13.2352		Cell	1	0.000	1.000	564	6	siRNA-IMPa2-25 PSPC1-A488 IMPa2-A546 DAPI 8C2-siRNA-IMP-a2-a4 V2.00	0	10. siRNA-IMPa2-25 PSPC1-A488 DAPI IMPa2-A546_y_TileScan_001 (Stage 25 of 49)	00-6J6SH6vP62emqRZ2vxjH66
10.8702		Cell	1	0.000	1.000	565	7	siRNA-IMPa2-25 PSPC1-A488 IMPa2-A546 DAPI 8C2-siRNA-IMP-a2-a4 V2.00	0	10. siRNA-IMPa2-25 PSPC1-A488 DAPI IMPa2-A546_y_TileScan_001 (Stage 25 of 49)	00-6J6SH6vP62emqRZ2vxjH66
14.43		Cell	1	0.000	1.000	566	8	siRNA-IMPa2-25 PSPC1-A488 IMPa2-A546 DAPI 8C2-siRNA-IMP-a2-a4 V2.00	0	10. siRNA-IMPa2-25 PSPC1-A488 DAPI IMPa2-A546_y_TileScan_001 (Stage 25 of 49)	00-6J6SH6vP62emqRZ2vxjH66
16.4528		Cell	1	0.000	1.000	567	9	siRNA-IMPa2-25 PSPC1-A488 IMPa2-A546 DAPI 8C2-siRNA-IMP-a2-a4 V2.00	0	10. siRNA-IMPa2-25 PSPC1-A488 DAPI IMPa2-A546_y_TileScan_001 (Stage 25 of 49)	00-6J6SH6vP62emqRZ2vxjH66
18.7631		Cell	1	0.000	1.000	568	0	siRNA-IMPa2-25 PSPC1-A488 IMPa2-A546 DAPI 8C2-siRNA-IMP-a2-a4 V2.00	0	10. siRNA-IMPa2-25 PSPC1-A488 DAPI IMPa2-A546_z_TileScan_001 (Stage 26 of 49)	00-8cB7mKAjY4amWTjMerJTtX
20.0217		Cell	1	0.000	1.000	569	1	siRNA-IMPa2-25 PSPC1-A488 IMPa2-A546 DAPI 8C2-siRNA-IMP-a2-a4 V2.00	0	10. siRNA-IMPa2-25 PSPC1-A488 DAPI IMPa2-A546_z_TileScan_001 (Stage 26 of 49)	00-8cB7mKAjY4amWTjMerJTtX
7.67824		Cell	1	0.000	1.000	570	2	siRNA-IMPa2-25 PSPC1-A488 IMPa2-A546 DAPI 8C2-siRNA-IMP-a2-a4 V2.00	0	10. siRNA-IMPa2-25 PSPC1-A488 DAPI IMPa2-A546_z_TileScan_001 (Stage 26 of 49)	00-8cB7mKAjY4amWTjMerJTtX
29.1488		Cell	1	0.000	1.000	571	3	siRNA-IMPa2-25 PSPC1-A488 IMPa2-A546 DAPI 8C2-siRNA-IMP-a2-a4 V2.00	0	10. siRNA-IMPa2-25 PSPC1-A488 DAPI IMPa2-A546_z_TileScan_001 (Stage 26 of 49)	00-8cB7mKAjY4amWTjMerJTtX
7.4683		Cell	1	0.000	1.000	572	4	siRNA-IMPa2-25 PSPC1-A488 IMPa2-A546 DAPI 8C2-siRNA-IMP-a2-a4 V2.00	0	10. siRNA-IMPa2-25 PSPC1-A488 DAPI IMPa2-A546_z_TileScan_001 (Stage 26 of 49)	00-8cB7mKAjY4amWTjMerJTtX
9.6129		Cell	1	0.000	1.000	573	5	siRNA-IMPa2-25 PSPC1-A488 IMPa2-A546 DAPI 8C2-siRNA-IMP-a2-a4 V2.00	0	10. siRNA-IMPa2-25 PSPC1-A488 DAPI IMPa2-A546_z_TileScan_001 (Stage 26 of 49)	00-8cB7mKAjY4amWTjMerJTtX
11.0097		Cell	1	0.000	1.000	574	6	siRNA-IMPa2-25 PSPC1-A488 IMPa2-A546 DAPI 8C2-siRNA-IMP-a2-a4 V2.00	0	10. siRNA-IMPa2-25 PSPC1-A488 DAPI IMPa2-A546_z_TileScan_001 (Stage 26 of 49)	00-8cB7mKAjY4amWTjMerJTtX
10.322		Cell	1	0.000	1.000	575	7	siRNA-IMPa2-25 PSPC1-A488 IMPa2-A546 DAPI 8C2-siRNA-IMP-a2-a4 V2.00	0	10. siRNA-IMPa2-25 PSPC1-A488 DAPI IMPa2-A546_z_TileScan_001 (Stage 26 of 49)	00-8cB7mKAjY4amWTjMerJTtX
9.87361		Cell	1	0.000	1.000	576	8	siRNA-IMPa2-25 PSPC1-A488 IMPa2-A546 DAPI 8C2-siRNA-IMP-a2-a4 V2.00	0	10. siRNA-IMPa2-25 PSPC1-A488 DAPI IMPa2-A546_z_TileScan_001 (Stage 26 of 49)	00-8cB7mKAjY4amWTjMerJTtX
