# Supplementary material for: Development of a pipeline for automated, high-throughput analysis of paraspeckle proteins reveals specific roles for importin α proteins
Source: Sci Rep. 2017 Feb 27;7:43323. doi: 10.1038/srep43323 (PMC5379994; doi:10.1038/srep43323)
Supplement: Supplementary Dataset SD1-J [file srep43323-s12.zip › I8P/8C2-siRNA-IMPa2-PSPC1/_/siRNA-IMPa2-25 PSPC1-A488 IMPa2-A546 DAPI 8C2-siRNA-IMP-a2-a4 V2.00_Statistics/siRNA-IMPa2-25 PSPC1-A488 IMPa2-A546 DAPI 8C2-siRNA-IMP-a2-a4 V2.00_Cell_Diameter_of_Vesicles_Mean_VesicleType=Vesicles_Paraspeckle.csv]

Cell Diameter of Vesicles Mean VesicleType=Vesicles Paraspeckle
====================
Value	Unit	Category	Birth [s]	Death [s]	VesicleType	ID	OriginalID	Original Component Name	Original Component ID	Original Image Name	Original Image ID
0.763516	um	Cell	0.000	1.000	Vesicles Paraspeckle	0	0	siRNA-IMPa2-25 PSPC1-A488 IMPa2-A546 DAPI 8C2-siRNA-IMP-a2-a4 V2.00	0	10. siRNA-IMPa2-25 PSPC1-A488 DAPI IMPa2-A546_a_TileScan_001 (Stage 1 of 49)	00-kwQ6sw2Ua3vCj4oGkoBXVH
0.767964	um	Cell	0.000	1.000	Vesicles Paraspeckle	1	1	siRNA-IMPa2-25 PSPC1-A488 IMPa2-A546 DAPI 8C2-siRNA-IMP-a2-a4 V2.00	0	10. siRNA-IMPa2-25 PSPC1-A488 DAPI IMPa2-A546_a_TileScan_001 (Stage 1 of 49)	00-kwQ6sw2Ua3vCj4oGkoBXVH
0.799582	um	Cell	0.000	1.000	Vesicles Paraspeckle	2	2	siRNA-IMPa2-25 PSPC1-A488 IMPa2-A546 DAPI 8C2-siRNA-IMP-a2-a4 V2.00	0	10. siRNA-IMPa2-25 PSPC1-A488 DAPI IMPa2-A546_a_TileScan_001 (Stage 1 of 49)	00-kwQ6sw2Ua3vCj4oGkoBXVH
0.889898	um	Cell	0.000	1.000	Vesicles Paraspeckle	3	3	siRNA-IMPa2-25 PSPC1-A488 IMPa2-A546 DAPI 8C2-siRNA-IMP-a2-a4 V2.00	0	10. siRNA-IMPa2-25 PSPC1-A488 DAPI IMPa2-A546_a_TileScan_001 (Stage 1 of 49)	00-kwQ6sw2Ua3vCj4oGkoBXVH
0.873429	um	Cell	0.000	1.000	Vesicles Paraspeckle	4	4	siRNA-IMPa2-25 PSPC1-A488 IMPa2-A546 DAPI 8C2-siRNA-IMP-a2-a4 V2.00	0	10. siRNA-IMPa2-25 PSPC1-A488 DAPI IMPa2-A546_a_TileScan_001 (Stage 1 of 49)	00-kwQ6sw2Ua3vCj4oGkoBXVH
0.85082	um	Cell	0.000	1.000	Vesicles Paraspeckle	5	5	siRNA-IMPa2-25 PSPC1-A488 IMPa2-A546 DAPI 8C2-siRNA-IMP-a2-a4 V2.00	0	10. siRNA-IMPa2-25 PSPC1-A488 DAPI IMPa2-A546_a_TileScan_001 (Stage 1 of 49)	00-kwQ6sw2Ua3vCj4oGkoBXVH
0.687378	um	Cell	0.000	1.000	Vesicles Paraspeckle	6	6	siRNA-IMPa2-25 PSPC1-A488 IMPa2-A546 DAPI 8C2-siRNA-IMP-a2-a4 V2.00	0	10. siRNA-IMPa2-25 PSPC1-A488 DAPI IMPa2-A546_a_TileScan_001 (Stage 1 of 49)	00-kwQ6sw2Ua3vCj4oGkoBXVH
0.662851	um	Cell	0.000	1.000	Vesicles Paraspeckle	7	7	siRNA-IMPa2-25 PSPC1-A488 IMPa2-A546 DAPI 8C2-siRNA-IMP-a2-a4 V2.00	0	10. siRNA-IMPa2-25 PSPC1-A488 DAPI IMPa2-A546_a_TileScan_001 (Stage 1 of 49)	00-kwQ6sw2Ua3vCj4oGkoBXVH
0.76324	um	Cell	0.000	1.000	Vesicles Paraspeckle	8	8	siRNA-IMPa2-25 PSPC1-A488 IMPa2-A546 DAPI 8C2-siRNA-IMP-a2-a4 V2.00	0	10. siRNA-IMPa2-25 PSPC1-A488 DAPI IMPa2-A546_a_TileScan_001 (Stage 1 of 49)	00-kwQ6sw2Ua3vCj4oGkoBXVH
0.759525	um	Cell	0.000	1.000	Vesicles Paraspeckle	9	9	siRNA-IMPa2-25 PSPC1-A488 IMPa2-A546 DAPI 8C2-siRNA-IMP-a2-a4 V2.00	0	10. siRNA-IMPa2-25 PSPC1-A488 DAPI IMPa2-A546_a_TileScan_001 (Stage 1 of 49)	00-kwQ6sw2Ua3vCj4oGkoBXVH
0.763958	um	Cell	0.000	1.000	Vesicles Paraspeckle	10	10	siRNA-IMPa2-25 PSPC1-A488 IMPa2-A546 DAPI 8C2-siRNA-IMP-a2-a4 V2.00	0	10. siRNA-IMPa2-25 PSPC1-A488 DAPI IMPa2-A546_a_TileScan_001 (Stage 1 of 49)	00-kwQ6sw2Ua3vCj4oGkoBXVH
0.642375	um	Cell	0.000	1.000	Vesicles Paraspeckle	11	11	siRNA-IMPa2-25 PSPC1-A488 IMPa2-A546 DAPI 8C2-siRNA-IMP-a2-a4 V2.00	0	10. siRNA-IMPa2-25 PSPC1-A488 DAPI IMPa2-A546_a_TileScan_001 (Stage 1 of 49)	00-kwQ6sw2Ua3vCj4oGkoBXVH
0.914547	um	Cell	0.000	1.000	Vesicles Paraspeckle	12	12	siRNA-IMPa2-25 PSPC1-A488 IMPa2-A546 DAPI 8C2-siRNA-IMP-a2-a4 V2.00	0	10. siRNA-IMPa2-25 PSPC1-A488 DAPI IMPa2-A546_a_TileScan_001 (Stage 1 of 49)	00-kwQ6sw2Ua3vCj4oGkoBXVH
0.742702	um	Cell	0.000	1.000	Vesicles Paraspeckle	13	13	siRNA-IMPa2-25 PSPC1-A488 IMPa2-A546 DAPI 8C2-siRNA-IMP-a2-a4 V2.00	0	10. siRNA-IMPa2-25 PSPC1-A488 DAPI IMPa2-A546_a_TileScan_001 (Stage 1 of 49)	00-kwQ6sw2Ua3vCj4oGkoBXVH
0.823591	um	Cell	0.000	1.000	Vesicles Paraspeckle	14	0	siRNA-IMPa2-25 PSPC1-A488 IMPa2-A546 DAPI 8C2-siRNA-IMP-a2-a4 V2.00	0	10. siRNA-IMPa2-25 PSPC1-A488 DAPI IMPa2-A546_aa_TileScan_001 (Stage 27 of 49)	00-GMvxVuFf3b8AQQHw9DboEN
0.921248	um	Cell	0.000	1.000	Vesicles Paraspeckle	15	1	siRNA-IMPa2-25 PSPC1-A488 IMPa2-A546 DAPI 8C2-siRNA-IMP-a2-a4 V2.00	0	10. siRNA-IMPa2-25 PSPC1-A488 DAPI IMPa2-A546_aa_TileScan_001 (Stage 27 of 49)	00-GMvxVuFf3b8AQQHw9DboEN
0.896152	um	Cell	0.000	1.000	Vesicles Paraspeckle	16	2	siRNA-IMPa2-25 PSPC1-A488 IMPa2-A546 DAPI 8C2-siRNA-IMP-a2-a4 V2.00	0	10. siRNA-IMPa2-25 PSPC1-A488 DAPI IMPa2-A546_aa_TileScan_001 (Stage 27 of 49)	00-GMvxVuFf3b8AQQHw9DboEN
0.755284	um	Cell	0.000	1.000	Vesicles Paraspeckle	17	3	siRNA-IMPa2-25 PSPC1-A488 IMPa2-A546 DAPI 8C2-siRNA-IMP-a2-a4 V2.00	0	10. siRNA-IMPa2-25 PSPC1-A488 DAPI IMPa2-A546_aa_TileScan_001 (Stage 27 of 49)	00-GMvxVuFf3b8AQQHw9DboEN
0.795867	um	Cell	0.000	1.000	Vesicles Paraspeckle	18	4	siRNA-IMPa2-25 PSPC1-A488 IMPa2-A546 DAPI 8C2-siRNA-IMP-a2-a4 V2.00	0	10. siRNA-IMPa2-25 PSPC1-A488 DAPI IMPa2-A546_aa_TileScan_001 (Stage 27 of 49)	00-GMvxVuFf3b8AQQHw9DboEN
0.837116	um	Cell	0.000	1.000	Vesicles Paraspeckle	19	5	siRNA-IMPa2-25 PSPC1-A488 IMPa2-A546 DAPI 8C2-siRNA-IMP-a2-a4 V2.00	0	10. siRNA-IMPa2-25 PSPC1-A488 DAPI IMPa2-A546_aa_TileScan_001 (Stage 27 of 49)	00-GMvxVuFf3b8AQQHw9DboEN
0.870929	um	Cell	0.000	1.000	Vesicles Paraspeckle	20	6	siRNA-IMPa2-25 PSPC1-A488 IMPa2-A546 DAPI 8C2-siRNA-IMP-a2-a4 V2.00	0	10. siRNA-IMPa2-25 PSPC1-A488 DAPI IMPa2-A546_aa_TileScan_001 (Stage 27 of 49)	00-GMvxVuFf3b8AQQHw9DboEN
0.683221	um	Cell	0.000	1.000	Vesicles Paraspeckle	21	7	siRNA-IMPa2-25 PSPC1-A488 IMPa2-A546 DAPI 8C2-siRNA-IMP-a2-a4 V2.00	0	10. siRNA-IMPa2-25 PSPC1-A488 DAPI IMPa2-A546_aa_TileScan_001 (Stage 27 of 49)	00-GMvxVuFf3b8AQQHw9DboEN
0.92576	um	Cell	0.000	1.000	Vesicles Paraspeckle	22	8	siRNA-IMPa2-25 PSPC1-A488 IMPa2-A546 DAPI 8C2-siRNA-IMP-a2-a4 V2.00	0	10. siRNA-IMPa2-25 PSPC1-A488 DAPI IMPa2-A546_aa_TileScan_001 (Stage 27 of 49)	00-GMvxVuFf3b8AQQHw9DboEN
1.13726	um	Cell	0.000	1.000	Vesicles Paraspeckle	23	9	siRNA-IMPa2-25 PSPC1-A488 IMPa2-A546 DAPI 8C2-siRNA-IMP-a2-a4 V2.00	0	10. siRNA-IMPa2-25 PSPC1-A488 DAPI IMPa2-A546_aa_TileScan_001 (Stage 27 of 49)	00-GMvxVuFf3b8AQQHw9DboEN
0.876612	um	Cell	0.000	1.000	Vesicles Paraspeckle	24	10	siRNA-IMPa2-25 PSPC1-A488 IMPa2-A546 DAPI 8C2-siRNA-IMP-a2-a4 V2.00	0	10. siRNA-IMPa2-25 PSPC1-A488 DAPI IMPa2-A546_aa_TileScan_001 (Stage 27 of 49)	00-GMvxVuFf3b8AQQHw9DboEN
0.67032	um	Cell	0.000	1.000	Vesicles Paraspeckle	25	11	siRNA-IMPa2-25 PSPC1-A488 IMPa2-A546 DAPI 8C2-siRNA-IMP-a2-a4 V2.00	0	10. siRNA-IMPa2-25 PSPC1-A488 DAPI IMPa2-A546_aa_TileScan_001 (Stage 27 of 49)	00-GMvxVuFf3b8AQQHw9DboEN
0.784735	um	Cell	0.000	1.000	Vesicles Paraspeckle	26	12	siRNA-IMPa2-25 PSPC1-A488 IMPa2-A546 DAPI 8C2-siRNA-IMP-a2-a4 V2.00	0	10. siRNA-IMPa2-25 PSPC1-A488 DAPI IMPa2-A546_aa_TileScan_001 (Stage 27 of 49)	00-GMvxVuFf3b8AQQHw9DboEN
0.800173	um	Cell	0.000	1.000	Vesicles Paraspeckle	27	13	siRNA-IMPa2-25 PSPC1-A488 IMPa2-A546 DAPI 8C2-siRNA-IMP-a2-a4 V2.00	0	10. siRNA-IMPa2-25 PSPC1-A488 DAPI IMPa2-A546_aa_TileScan_001 (Stage 27 of 49)	00-GMvxVuFf3b8AQQHw9DboEN
0.717048	um	Cell	0.000	1.000	Vesicles Paraspeckle	28	14	siRNA-IMPa2-25 PSPC1-A488 IMPa2-A546 DAPI 8C2-siRNA-IMP-a2-a4 V2.00	0	10. siRNA-IMPa2-25 PSPC1-A488 DAPI IMPa2-A546_aa_TileScan_001 (Stage 27 of 49)	00-GMvxVuFf3b8AQQHw9DboEN
0.892512	um	Cell	0.000	1.000	Vesicles Paraspeckle	29	0	siRNA-IMPa2-25 PSPC1-A488 IMPa2-A546 DAPI 8C2-siRNA-IMP-a2-a4 V2.00	0	10. siRNA-IMPa2-25 PSPC1-A488 DAPI IMPa2-A546_ab_TileScan_001 (Stage 28 of 49)	00-mMWhDKrjuMsdgNPQZSEP3H
0.812341	um	Cell	0.000	1.000	Vesicles Paraspeckle	30	1	siRNA-IMPa2-25 PSPC1-A488 IMPa2-A546 DAPI 8C2-siRNA-IMP-a2-a4 V2.00	0	10. siRNA-IMPa2-25 PSPC1-A488 DAPI IMPa2-A546_ab_TileScan_001 (Stage 28 of 49)	00-mMWhDKrjuMsdgNPQZSEP3H
0.351149	um	Cell	0.000	1.000	Vesicles Paraspeckle	31	2	siRNA-IMPa2-25 PSPC1-A488 IMPa2-A546 DAPI 8C2-siRNA-IMP-a2-a4 V2.00	0	10. siRNA-IMPa2-25 PSPC1-A488 DAPI IMPa2-A546_ab_TileScan_001 (Stage 28 of 49)	00-mMWhDKrjuMsdgNPQZSEP3H
0.891492	um	Cell	0.000	1.000	Vesicles Paraspeckle	32	3	siRNA-IMPa2-25 PSPC1-A488 IMPa2-A546 DAPI 8C2-siRNA-IMP-a2-a4 V2.00	0	10. siRNA-IMPa2-25 PSPC1-A488 DAPI IMPa2-A546_ab_TileScan_001 (Stage 28 of 49)	00-mMWhDKrjuMsdgNPQZSEP3H
0	um	Cell	0.000	1.000	Vesicles Paraspeckle	33	4	siRNA-IMPa2-25 PSPC1-A488 IMPa2-A546 DAPI 8C2-siRNA-IMP-a2-a4 V2.00	0	10. siRNA-IMPa2-25 PSPC1-A488 DAPI IMPa2-A546_ab_TileScan_001 (Stage 28 of 49)	00-mMWhDKrjuMsdgNPQZSEP3H
0.827305	um	Cell	0.000	1.000	Vesicles Paraspeckle	34	5	siRNA-IMPa2-25 PSPC1-A488 IMPa2-A546 DAPI 8C2-siRNA-IMP-a2-a4 V2.00	0	10. siRNA-IMPa2-25 PSPC1-A488 DAPI IMPa2-A546_ab_TileScan_001 (Stage 28 of 49)	00-mMWhDKrjuMsdgNPQZSEP3H
0.722983	um	Cell	0.000	1.000	Vesicles Paraspeckle	35	6	siRNA-IMPa2-25 PSPC1-A488 IMPa2-A546 DAPI 8C2-siRNA-IMP-a2-a4 V2.00	0	10. siRNA-IMPa2-25 PSPC1-A488 DAPI IMPa2-A546_ab_TileScan_001 (Stage 28 of 49)	00-mMWhDKrjuMsdgNPQZSEP3H
0.778856	um	Cell	0.000	1.000	Vesicles Paraspeckle	36	7	siRNA-IMPa2-25 PSPC1-A488 IMPa2-A546 DAPI 8C2-siRNA-IMP-a2-a4 V2.00	0	10. siRNA-IMPa2-25 PSPC1-A488 DAPI IMPa2-A546_ab_TileScan_001 (Stage 28 of 49)	00-mMWhDKrjuMsdgNPQZSEP3H
0.716313	um	Cell	0.000	1.000	Vesicles Paraspeckle	37	8	siRNA-IMPa2-25 PSPC1-A488 IMPa2-A546 DAPI 8C2-siRNA-IMP-a2-a4 V2.00	0	10. siRNA-IMPa2-25 PSPC1-A488 DAPI IMPa2-A546_ab_TileScan_001 (Stage 28 of 49)	00-mMWhDKrjuMsdgNPQZSEP3H
1.11481	um	Cell	0.000	1.000	Vesicles Paraspeckle	38	9	siRNA-IMPa2-25 PSPC1-A488 IMPa2-A546 DAPI 8C2-siRNA-IMP-a2-a4 V2.00	0	10. siRNA-IMPa2-25 PSPC1-A488 DAPI IMPa2-A546_ab_TileScan_001 (Stage 28 of 49)	00-mMWhDKrjuMsdgNPQZSEP3H
0	um	Cell	0.000	1.000	Vesicles Paraspeckle	39	10	siRNA-IMPa2-25 PSPC1-A488 IMPa2-A546 DAPI 8C2-siRNA-IMP-a2-a4 V2.00	0	10. siRNA-IMPa2-25 PSPC1-A488 DAPI IMPa2-A546_ab_TileScan_001 (Stage 28 of 49)	00-mMWhDKrjuMsdgNPQZSEP3H
0.779952	um	Cell	0.000	1.000	Vesicles Paraspeckle	40	11	siRNA-IMPa2-25 PSPC1-A488 IMPa2-A546 DAPI 8C2-siRNA-IMP-a2-a4 V2.00	0	10. siRNA-IMPa2-25 PSPC1-A488 DAPI IMPa2-A546_ab_TileScan_001 (Stage 28 of 49)	00-mMWhDKrjuMsdgNPQZSEP3H
0.947831	um	Cell	0.000	1.000	Vesicles Paraspeckle	41	12	siRNA-IMPa2-25 PSPC1-A488 IMPa2-A546 DAPI 8C2-siRNA-IMP-a2-a4 V2.00	0	10. siRNA-IMPa2-25 PSPC1-A488 DAPI IMPa2-A546_ab_TileScan_001 (Stage 28 of 49)	00-mMWhDKrjuMsdgNPQZSEP3H
0.676084	um	Cell	0.000	1.000	Vesicles Paraspeckle	42	13	siRNA-IMPa2-25 PSPC1-A488 IMPa2-A546 DAPI 8C2-siRNA-IMP-a2-a4 V2.00	0	10. siRNA-IMPa2-25 PSPC1-A488 DAPI IMPa2-A546_ab_TileScan_001 (Stage 28 of 49)	00-mMWhDKrjuMsdgNPQZSEP3H
0.901596	um	Cell	0.000	1.000	Vesicles Paraspeckle	43	14	siRNA-IMPa2-25 PSPC1-A488 IMPa2-A546 DAPI 8C2-siRNA-IMP-a2-a4 V2.00	0	10. siRNA-IMPa2-25 PSPC1-A488 DAPI IMPa2-A546_ab_TileScan_001 (Stage 28 of 49)	00-mMWhDKrjuMsdgNPQZSEP3H
0.920263	um	Cell	0.000	1.000	Vesicles Paraspeckle	44	15	siRNA-IMPa2-25 PSPC1-A488 IMPa2-A546 DAPI 8C2-siRNA-IMP-a2-a4 V2.00	0	10. siRNA-IMPa2-25 PSPC1-A488 DAPI IMPa2-A546_ab_TileScan_001 (Stage 28 of 49)	00-mMWhDKrjuMsdgNPQZSEP3H
0.939827	um	Cell	0.000	1.000	Vesicles Paraspeckle	45	0	siRNA-IMPa2-25 PSPC1-A488 IMPa2-A546 DAPI 8C2-siRNA-IMP-a2-a4 V2.00	0	10. siRNA-IMPa2-25 PSPC1-A488 DAPI IMPa2-A546_ac_TileScan_001 (Stage 29 of 49)	00-syJXoEo5QjZkKrSEg3jvnJ
0.607978	um	Cell	0.000	1.000	Vesicles Paraspeckle	46	1	siRNA-IMPa2-25 PSPC1-A488 IMPa2-A546 DAPI 8C2-siRNA-IMP-a2-a4 V2.00	0	10. siRNA-IMPa2-25 PSPC1-A488 DAPI IMPa2-A546_ac_TileScan_001 (Stage 29 of 49)	00-syJXoEo5QjZkKrSEg3jvnJ
0.759749	um	Cell	0.000	1.000	Vesicles Paraspeckle	47	2	siRNA-IMPa2-25 PSPC1-A488 IMPa2-A546 DAPI 8C2-siRNA-IMP-a2-a4 V2.00	0	10. siRNA-IMPa2-25 PSPC1-A488 DAPI IMPa2-A546_ac_TileScan_001 (Stage 29 of 49)	00-syJXoEo5QjZkKrSEg3jvnJ
0.7321	um	Cell	0.000	1.000	Vesicles Paraspeckle	48	3	siRNA-IMPa2-25 PSPC1-A488 IMPa2-A546 DAPI 8C2-siRNA-IMP-a2-a4 V2.00	0	10. siRNA-IMPa2-25 PSPC1-A488 DAPI IMPa2-A546_ac_TileScan_001 (Stage 29 of 49)	00-syJXoEo5QjZkKrSEg3jvnJ
0.852977	um	Cell	0.000	1.000	Vesicles Paraspeckle	49	4	siRNA-IMPa2-25 PSPC1-A488 IMPa2-A546 DAPI 8C2-siRNA-IMP-a2-a4 V2.00	0	10. siRNA-IMPa2-25 PSPC1-A488 DAPI IMPa2-A546_ac_TileScan_001 (Stage 29 of 49)	00-syJXoEo5QjZkKrSEg3jvnJ
0.733158	um	Cell	0.000	1.000	Vesicles Paraspeckle	50	5	siRNA-IMPa2-25 PSPC1-A488 IMPa2-A546 DAPI 8C2-siRNA-IMP-a2-a4 V2.00	0	10. siRNA-IMPa2-25 PSPC1-A488 DAPI IMPa2-A546_ac_TileScan_001 (Stage 29 of 49)	00-syJXoEo5QjZkKrSEg3jvnJ
0.674733	um	Cell	0.000	1.000	Vesicles Paraspeckle	51	6	siRNA-IMPa2-25 PSPC1-A488 IMPa2-A546 DAPI 8C2-siRNA-IMP-a2-a4 V2.00	0	10. siRNA-IMPa2-25 PSPC1-A488 DAPI IMPa2-A546_ac_TileScan_001 (Stage 29 of 49)	00-syJXoEo5QjZkKrSEg3jvnJ
0.648505	um	Cell	0.000	1.000	Vesicles Paraspeckle	52	7	siRNA-IMPa2-25 PSPC1-A488 IMPa2-A546 DAPI 8C2-siRNA-IMP-a2-a4 V2.00	0	10. siRNA-IMPa2-25 PSPC1-A488 DAPI IMPa2-A546_ac_TileScan_001 (Stage 29 of 49)	00-syJXoEo5QjZkKrSEg3jvnJ
0.751949	um	Cell	0.000	1.000	Vesicles Paraspeckle	53	8	siRNA-IMPa2-25 PSPC1-A488 IMPa2-A546 DAPI 8C2-siRNA-IMP-a2-a4 V2.00	0	10. siRNA-IMPa2-25 PSPC1-A488 DAPI IMPa2-A546_ac_TileScan_001 (Stage 29 of 49)	00-syJXoEo5QjZkKrSEg3jvnJ
0.682217	um	Cell	0.000	1.000	Vesicles Paraspeckle	54	9	siRNA-IMPa2-25 PSPC1-A488 IMPa2-A546 DAPI 8C2-siRNA-IMP-a2-a4 V2.00	0	10. siRNA-IMPa2-25 PSPC1-A488 DAPI IMPa2-A546_ac_TileScan_001 (Stage 29 of 49)	00-syJXoEo5QjZkKrSEg3jvnJ
0.71107	um	Cell	0.000	1.000	Vesicles Paraspeckle	55	0	siRNA-IMPa2-25 PSPC1-A488 IMPa2-A546 DAPI 8C2-siRNA-IMP-a2-a4 V2.00	0	10. siRNA-IMPa2-25 PSPC1-A488 DAPI IMPa2-A546_ad_TileScan_001 (Stage 30 of 49)	00-G4XRik6DpvpNwzXYGDCsZN
0.764837	um	Cell	0.000	1.000	Vesicles Paraspeckle	56	1	siRNA-IMPa2-25 PSPC1-A488 IMPa2-A546 DAPI 8C2-siRNA-IMP-a2-a4 V2.00	0	10. siRNA-IMPa2-25 PSPC1-A488 DAPI IMPa2-A546_ad_TileScan_001 (Stage 30 of 49)	00-G4XRik6DpvpNwzXYGDCsZN
0.817639	um	Cell	0.000	1.000	Vesicles Paraspeckle	57	2	siRNA-IMPa2-25 PSPC1-A488 IMPa2-A546 DAPI 8C2-siRNA-IMP-a2-a4 V2.00	0	10. siRNA-IMPa2-25 PSPC1-A488 DAPI IMPa2-A546_ad_TileScan_001 (Stage 30 of 49)	00-G4XRik6DpvpNwzXYGDCsZN
0.693735	um	Cell	0.000	1.000	Vesicles Paraspeckle	58	3	siRNA-IMPa2-25 PSPC1-A488 IMPa2-A546 DAPI 8C2-siRNA-IMP-a2-a4 V2.00	0	10. siRNA-IMPa2-25 PSPC1-A488 DAPI IMPa2-A546_ad_TileScan_001 (Stage 30 of 49)	00-G4XRik6DpvpNwzXYGDCsZN
0.685128	um	Cell	0.000	1.000	Vesicles Paraspeckle	59	4	siRNA-IMPa2-25 PSPC1-A488 IMPa2-A546 DAPI 8C2-siRNA-IMP-a2-a4 V2.00	0	10. siRNA-IMPa2-25 PSPC1-A488 DAPI IMPa2-A546_ad_TileScan_001 (Stage 30 of 49)	00-G4XRik6DpvpNwzXYGDCsZN
0	um	Cell	0.000	1.000	Vesicles Paraspeckle	60	5	siRNA-IMPa2-25 PSPC1-A488 IMPa2-A546 DAPI 8C2-siRNA-IMP-a2-a4 V2.00	0	10. siRNA-IMPa2-25 PSPC1-A488 DAPI IMPa2-A546_ad_TileScan_001 (Stage 30 of 49)	00-G4XRik6DpvpNwzXYGDCsZN
0.709469	um	Cell	0.000	1.000	Vesicles Paraspeckle	61	6	siRNA-IMPa2-25 PSPC1-A488 IMPa2-A546 DAPI 8C2-siRNA-IMP-a2-a4 V2.00	0	10. siRNA-IMPa2-25 PSPC1-A488 DAPI IMPa2-A546_ad_TileScan_001 (Stage 30 of 49)	00-G4XRik6DpvpNwzXYGDCsZN
0.631928	um	Cell	0.000	1.000	Vesicles Paraspeckle	62	7	siRNA-IMPa2-25 PSPC1-A488 IMPa2-A546 DAPI 8C2-siRNA-IMP-a2-a4 V2.00	0	10. siRNA-IMPa2-25 PSPC1-A488 DAPI IMPa2-A546_ad_TileScan_001 (Stage 30 of 49)	00-G4XRik6DpvpNwzXYGDCsZN
0.830425	um	Cell	0.000	1.000	Vesicles Paraspeckle	63	8	siRNA-IMPa2-25 PSPC1-A488 IMPa2-A546 DAPI 8C2-siRNA-IMP-a2-a4 V2.00	0	10. siRNA-IMPa2-25 PSPC1-A488 DAPI IMPa2-A546_ad_TileScan_001 (Stage 30 of 49)	00-G4XRik6DpvpNwzXYGDCsZN
0.717656	um	Cell	0.000	1.000	Vesicles Paraspeckle	64	0	siRNA-IMPa2-25 PSPC1-A488 IMPa2-A546 DAPI 8C2-siRNA-IMP-a2-a4 V2.00	0	10. siRNA-IMPa2-25 PSPC1-A488 DAPI IMPa2-A546_ae_TileScan_001 (Stage 31 of 49)	00-rnT6j65F2nemTB2eXLCYx
0	um	Cell	0.000	1.000	Vesicles Paraspeckle	65	1	siRNA-IMPa2-25 PSPC1-A488 IMPa2-A546 DAPI 8C2-siRNA-IMP-a2-a4 V2.00	0	10. siRNA-IMPa2-25 PSPC1-A488 DAPI IMPa2-A546_ae_TileScan_001 (Stage 31 of 49)	00-rnT6j65F2nemTB2eXLCYx
0	um	Cell	0.000	1.000	Vesicles Paraspeckle	66	2	siRNA-IMPa2-25 PSPC1-A488 IMPa2-A546 DAPI 8C2-siRNA-IMP-a2-a4 V2.00	0	10. siRNA-IMPa2-25 PSPC1-A488 DAPI IMPa2-A546_ae_TileScan_001 (Stage 31 of 49)	00-rnT6j65F2nemTB2eXLCYx
0.841871	um	Cell	0.000	1.000	Vesicles Paraspeckle	67	3	siRNA-IMPa2-25 PSPC1-A488 IMPa2-A546 DAPI 8C2-siRNA-IMP-a2-a4 V2.00	0	10. siRNA-IMPa2-25 PSPC1-A488 DAPI IMPa2-A546_ae_TileScan_001 (Stage 31 of 49)	00-rnT6j65F2nemTB2eXLCYx
0.306758	um	Cell	0.000	1.000	Vesicles Paraspeckle	68	4	siRNA-IMPa2-25 PSPC1-A488 IMPa2-A546 DAPI 8C2-siRNA-IMP-a2-a4 V2.00	0	10. siRNA-IMPa2-25 PSPC1-A488 DAPI IMPa2-A546_ae_TileScan_001 (Stage 31 of 49)	00-rnT6j65F2nemTB2eXLCYx
0.676862	um	Cell	0.000	1.000	Vesicles Paraspeckle	69	5	siRNA-IMPa2-25 PSPC1-A488 IMPa2-A546 DAPI 8C2-siRNA-IMP-a2-a4 V2.00	0	10. siRNA-IMPa2-25 PSPC1-A488 DAPI IMPa2-A546_ae_TileScan_001 (Stage 31 of 49)	00-rnT6j65F2nemTB2eXLCYx
0.836583	um	Cell	0.000	1.000	Vesicles Paraspeckle	70	6	siRNA-IMPa2-25 PSPC1-A488 IMPa2-A546 DAPI 8C2-siRNA-IMP-a2-a4 V2.00	0	10. siRNA-IMPa2-25 PSPC1-A488 DAPI IMPa2-A546_ae_TileScan_001 (Stage 31 of 49)	00-rnT6j65F2nemTB2eXLCYx
0.852679	um	Cell	0.000	1.000	Vesicles Paraspeckle	71	0	siRNA-IMPa2-25 PSPC1-A488 IMPa2-A546 DAPI 8C2-siRNA-IMP-a2-a4 V2.00	0	10. siRNA-IMPa2-25 PSPC1-A488 DAPI IMPa2-A546_af_TileScan_001 (Stage 32 of 49)	00-xKhQcBfwoQ67VEaA6DDV26
0.865938	um	Cell	0.000	1.000	Vesicles Paraspeckle	72	1	siRNA-IMPa2-25 PSPC1-A488 IMPa2-A546 DAPI 8C2-siRNA-IMP-a2-a4 V2.00	0	10. siRNA-IMPa2-25 PSPC1-A488 DAPI IMPa2-A546_af_TileScan_001 (Stage 32 of 49)	00-xKhQcBfwoQ67VEaA6DDV26
0	um	Cell	0.000	1.000	Vesicles Paraspeckle	73	2	siRNA-IMPa2-25 PSPC1-A488 IMPa2-A546 DAPI 8C2-siRNA-IMP-a2-a4 V2.00	0	10. siRNA-IMPa2-25 PSPC1-A488 DAPI IMPa2-A546_af_TileScan_001 (Stage 32 of 49)	00-xKhQcBfwoQ67VEaA6DDV26
0	um	Cell	0.000	1.000	Vesicles Paraspeckle	74	3	siRNA-IMPa2-25 PSPC1-A488 IMPa2-A546 DAPI 8C2-siRNA-IMP-a2-a4 V2.00	0	10. siRNA-IMPa2-25 PSPC1-A488 DAPI IMPa2-A546_af_TileScan_001 (Stage 32 of 49)	00-xKhQcBfwoQ67VEaA6DDV26
0	um	Cell	0.000	1.000	Vesicles Paraspeckle	75	4	siRNA-IMPa2-25 PSPC1-A488 IMPa2-A546 DAPI 8C2-siRNA-IMP-a2-a4 V2.00	0	10. siRNA-IMPa2-25 PSPC1-A488 DAPI IMPa2-A546_af_TileScan_001 (Stage 32 of 49)	00-xKhQcBfwoQ67VEaA6DDV26
0.912027	um	Cell	0.000	1.000	Vesicles Paraspeckle	76	5	siRNA-IMPa2-25 PSPC1-A488 IMPa2-A546 DAPI 8C2-siRNA-IMP-a2-a4 V2.00	0	10. siRNA-IMPa2-25 PSPC1-A488 DAPI IMPa2-A546_af_TileScan_001 (Stage 32 of 49)	00-xKhQcBfwoQ67VEaA6DDV26
0.873356	um	Cell	0.000	1.000	Vesicles Paraspeckle	77	6	siRNA-IMPa2-25 PSPC1-A488 IMPa2-A546 DAPI 8C2-siRNA-IMP-a2-a4 V2.00	0	10. siRNA-IMPa2-25 PSPC1-A488 DAPI IMPa2-A546_af_TileScan_001 (Stage 32 of 49)	00-xKhQcBfwoQ67VEaA6DDV26
0.906307	um	Cell	0.000	1.000	Vesicles Paraspeckle	78	7	siRNA-IMPa2-25 PSPC1-A488 IMPa2-A546 DAPI 8C2-siRNA-IMP-a2-a4 V2.00	0	10. siRNA-IMPa2-25 PSPC1-A488 DAPI IMPa2-A546_af_TileScan_001 (Stage 32 of 49)	00-xKhQcBfwoQ67VEaA6DDV26
0	um	Cell	0.000	1.000	Vesicles Paraspeckle	79	8	siRNA-IMPa2-25 PSPC1-A488 IMPa2-A546 DAPI 8C2-siRNA-IMP-a2-a4 V2.00	0	10. siRNA-IMPa2-25 PSPC1-A488 DAPI IMPa2-A546_af_TileScan_001 (Stage 32 of 49)	00-xKhQcBfwoQ67VEaA6DDV26
0	um	Cell	0.000	1.000	Vesicles Paraspeckle	80	9	siRNA-IMPa2-25 PSPC1-A488 IMPa2-A546 DAPI 8C2-siRNA-IMP-a2-a4 V2.00	0	10. siRNA-IMPa2-25 PSPC1-A488 DAPI IMPa2-A546_af_TileScan_001 (Stage 32 of 49)	00-xKhQcBfwoQ67VEaA6DDV26
0.873105	um	Cell	0.000	1.000	Vesicles Paraspeckle	81	10	siRNA-IMPa2-25 PSPC1-A488 IMPa2-A546 DAPI 8C2-siRNA-IMP-a2-a4 V2.00	0	10. siRNA-IMPa2-25 PSPC1-A488 DAPI IMPa2-A546_af_TileScan_001 (Stage 32 of 49)	00-xKhQcBfwoQ67VEaA6DDV26
0	um	Cell	0.000	1.000	Vesicles Paraspeckle	82	11	siRNA-IMPa2-25 PSPC1-A488 IMPa2-A546 DAPI 8C2-siRNA-IMP-a2-a4 V2.00	0	10. siRNA-IMPa2-25 PSPC1-A488 DAPI IMPa2-A546_af_TileScan_001 (Stage 32 of 49)	00-xKhQcBfwoQ67VEaA6DDV26
0.935079	um	Cell	0.000	1.000	Vesicles Paraspeckle	83	12	siRNA-IMPa2-25 PSPC1-A488 IMPa2-A546 DAPI 8C2-siRNA-IMP-a2-a4 V2.00	0	10. siRNA-IMPa2-25 PSPC1-A488 DAPI IMPa2-A546_af_TileScan_001 (Stage 32 of 49)	00-xKhQcBfwoQ67VEaA6DDV26
0.862265	um	Cell	0.000	1.000	Vesicles Paraspeckle	84	13	siRNA-IMPa2-25 PSPC1-A488 IMPa2-A546 DAPI 8C2-siRNA-IMP-a2-a4 V2.00	0	10. siRNA-IMPa2-25 PSPC1-A488 DAPI IMPa2-A546_af_TileScan_001 (Stage 32 of 49)	00-xKhQcBfwoQ67VEaA6DDV26
0.713526	um	Cell	0.000	1.000	Vesicles Paraspeckle	85	14	siRNA-IMPa2-25 PSPC1-A488 IMPa2-A546 DAPI 8C2-siRNA-IMP-a2-a4 V2.00	0	10. siRNA-IMPa2-25 PSPC1-A488 DAPI IMPa2-A546_af_TileScan_001 (Stage 32 of 49)	00-xKhQcBfwoQ67VEaA6DDV26
0.84734	um	Cell	0.000	1.000	Vesicles Paraspeckle	86	0	siRNA-IMPa2-25 PSPC1-A488 IMPa2-A546 DAPI 8C2-siRNA-IMP-a2-a4 V2.00	0	10. siRNA-IMPa2-25 PSPC1-A488 DAPI IMPa2-A546_ag_TileScan_001 (Stage 33 of 49)	00-dnhFpL3Nx5MHo3DubJazYT
0.714416	um	Cell	0.000	1.000	Vesicles Paraspeckle	87	1	siRNA-IMPa2-25 PSPC1-A488 IMPa2-A546 DAPI 8C2-siRNA-IMP-a2-a4 V2.00	0	10. siRNA-IMPa2-25 PSPC1-A488 DAPI IMPa2-A546_ag_TileScan_001 (Stage 33 of 49)	00-dnhFpL3Nx5MHo3DubJazYT
1.06618	um	Cell	0.000	1.000	Vesicles Paraspeckle	88	2	siRNA-IMPa2-25 PSPC1-A488 IMPa2-A546 DAPI 8C2-siRNA-IMP-a2-a4 V2.00	0	10. siRNA-IMPa2-25 PSPC1-A488 DAPI IMPa2-A546_ag_TileScan_001 (Stage 33 of 49)	00-dnhFpL3Nx5MHo3DubJazYT
0.738401	um	Cell	0.000	1.000	Vesicles Paraspeckle	89	3	siRNA-IMPa2-25 PSPC1-A488 IMPa2-A546 DAPI 8C2-siRNA-IMP-a2-a4 V2.00	0	10. siRNA-IMPa2-25 PSPC1-A488 DAPI IMPa2-A546_ag_TileScan_001 (Stage 33 of 49)	00-dnhFpL3Nx5MHo3DubJazYT
0	um	Cell	0.000	1.000	Vesicles Paraspeckle	90	4	siRNA-IMPa2-25 PSPC1-A488 IMPa2-A546 DAPI 8C2-siRNA-IMP-a2-a4 V2.00	0	10. siRNA-IMPa2-25 PSPC1-A488 DAPI IMPa2-A546_ag_TileScan_001 (Stage 33 of 49)	00-dnhFpL3Nx5MHo3DubJazYT
0	um	Cell	0.000	1.000	Vesicles Paraspeckle	91	5	siRNA-IMPa2-25 PSPC1-A488 IMPa2-A546 DAPI 8C2-siRNA-IMP-a2-a4 V2.00	0	10. siRNA-IMPa2-25 PSPC1-A488 DAPI IMPa2-A546_ag_TileScan_001 (Stage 33 of 49)	00-dnhFpL3Nx5MHo3DubJazYT
0.70199	um	Cell	0.000	1.000	Vesicles Paraspeckle	92	6	siRNA-IMPa2-25 PSPC1-A488 IMPa2-A546 DAPI 8C2-siRNA-IMP-a2-a4 V2.00	0	10. siRNA-IMPa2-25 PSPC1-A488 DAPI IMPa2-A546_ag_TileScan_001 (Stage 33 of 49)	00-dnhFpL3Nx5MHo3DubJazYT
0.744202	um	Cell	0.000	1.000	Vesicles Paraspeckle	93	7	siRNA-IMPa2-25 PSPC1-A488 IMPa2-A546 DAPI 8C2-siRNA-IMP-a2-a4 V2.00	0	10. siRNA-IMPa2-25 PSPC1-A488 DAPI IMPa2-A546_ag_TileScan_001 (Stage 33 of 49)	00-dnhFpL3Nx5MHo3DubJazYT
0.858577	um	Cell	0.000	1.000	Vesicles Paraspeckle	94	8	siRNA-IMPa2-25 PSPC1-A488 IMPa2-A546 DAPI 8C2-siRNA-IMP-a2-a4 V2.00	0	10. siRNA-IMPa2-25 PSPC1-A488 DAPI IMPa2-A546_ag_TileScan_001 (Stage 33 of 49)	00-dnhFpL3Nx5MHo3DubJazYT
0.687272	um	Cell	0.000	1.000	Vesicles Paraspeckle	95	9	siRNA-IMPa2-25 PSPC1-A488 IMPa2-A546 DAPI 8C2-siRNA-IMP-a2-a4 V2.00	0	10. siRNA-IMPa2-25 PSPC1-A488 DAPI IMPa2-A546_ag_TileScan_001 (Stage 33 of 49)	00-dnhFpL3Nx5MHo3DubJazYT
0.833331	um	Cell	0.000	1.000	Vesicles Paraspeckle	96	10	siRNA-IMPa2-25 PSPC1-A488 IMPa2-A546 DAPI 8C2-siRNA-IMP-a2-a4 V2.00	0	10. siRNA-IMPa2-25 PSPC1-A488 DAPI IMPa2-A546_ag_TileScan_001 (Stage 33 of 49)	00-dnhFpL3Nx5MHo3DubJazYT
0	um	Cell	0.000	1.000	Vesicles Paraspeckle	97	11	siRNA-IMPa2-25 PSPC1-A488 IMPa2-A546 DAPI 8C2-siRNA-IMP-a2-a4 V2.00	0	10. siRNA-IMPa2-25 PSPC1-A488 DAPI IMPa2-A546_ag_TileScan_001 (Stage 33 of 49)	00-dnhFpL3Nx5MHo3DubJazYT
0.698162	um	Cell	0.000	1.000	Vesicles Paraspeckle	98	12	siRNA-IMPa2-25 PSPC1-A488 IMPa2-A546 DAPI 8C2-siRNA-IMP-a2-a4 V2.00	0	10. siRNA-IMPa2-25 PSPC1-A488 DAPI IMPa2-A546_ag_TileScan_001 (Stage 33 of 49)	00-dnhFpL3Nx5MHo3DubJazYT
0.787248	um	Cell	0.000	1.000	Vesicles Paraspeckle	99	13	siRNA-IMPa2-25 PSPC1-A488 IMPa2-A546 DAPI 8C2-siRNA-IMP-a2-a4 V2.00	0	10. siRNA-IMPa2-25 PSPC1-A488 DAPI IMPa2-A546_ag_TileScan_001 (Stage 33 of 49)	00-dnhFpL3Nx5MHo3DubJazYT
0.947014	um	Cell	0.000	1.000	Vesicles Paraspeckle	100	14	siRNA-IMPa2-25 PSPC1-A488 IMPa2-A546 DAPI 8C2-siRNA-IMP-a2-a4 V2.00	0	10. siRNA-IMPa2-25 PSPC1-A488 DAPI IMPa2-A546_ag_TileScan_001 (Stage 33 of 49)	00-dnhFpL3Nx5MHo3DubJazYT
0.739318	um	Cell	0.000	1.000	Vesicles Paraspeckle	101	15	siRNA-IMPa2-25 PSPC1-A488 IMPa2-A546 DAPI 8C2-siRNA-IMP-a2-a4 V2.00	0	10. siRNA-IMPa2-25 PSPC1-A488 DAPI IMPa2-A546_ag_TileScan_001 (Stage 33 of 49)	00-dnhFpL3Nx5MHo3DubJazYT
0	um	Cell	0.000	1.000	Vesicles Paraspeckle	102	16	siRNA-IMPa2-25 PSPC1-A488 IMPa2-A546 DAPI 8C2-siRNA-IMP-a2-a4 V2.00	0	10. siRNA-IMPa2-25 PSPC1-A488 DAPI IMPa2-A546_ag_TileScan_001 (Stage 33 of 49)	00-dnhFpL3Nx5MHo3DubJazYT
0.736262	um	Cell	0.000	1.000	Vesicles Paraspeckle	103	0	siRNA-IMPa2-25 PSPC1-A488 IMPa2-A546 DAPI 8C2-siRNA-IMP-a2-a4 V2.00	0	10. siRNA-IMPa2-25 PSPC1-A488 DAPI IMPa2-A546_ah_TileScan_001 (Stage 34 of 49)	00-iZ3kU68ybHFwixxJLupXWc
0.776772	um	Cell	0.000	1.000	Vesicles Paraspeckle	104	1	siRNA-IMPa2-25 PSPC1-A488 IMPa2-A546 DAPI 8C2-siRNA-IMP-a2-a4 V2.00	0	10. siRNA-IMPa2-25 PSPC1-A488 DAPI IMPa2-A546_ah_TileScan_001 (Stage 34 of 49)	00-iZ3kU68ybHFwixxJLupXWc
0.744386	um	Cell	0.000	1.000	Vesicles Paraspeckle	105	2	siRNA-IMPa2-25 PSPC1-A488 IMPa2-A546 DAPI 8C2-siRNA-IMP-a2-a4 V2.00	0	10. siRNA-IMPa2-25 PSPC1-A488 DAPI IMPa2-A546_ah_TileScan_001 (Stage 34 of 49)	00-iZ3kU68ybHFwixxJLupXWc
0.746971	um	Cell	0.000	1.000	Vesicles Paraspeckle	106	3	siRNA-IMPa2-25 PSPC1-A488 IMPa2-A546 DAPI 8C2-siRNA-IMP-a2-a4 V2.00	0	10. siRNA-IMPa2-25 PSPC1-A488 DAPI IMPa2-A546_ah_TileScan_001 (Stage 34 of 49)	00-iZ3kU68ybHFwixxJLupXWc
0.910744	um	Cell	0.000	1.000	Vesicles Paraspeckle	107	4	siRNA-IMPa2-25 PSPC1-A488 IMPa2-A546 DAPI 8C2-siRNA-IMP-a2-a4 V2.00	0	10. siRNA-IMPa2-25 PSPC1-A488 DAPI IMPa2-A546_ah_TileScan_001 (Stage 34 of 49)	00-iZ3kU68ybHFwixxJLupXWc
0.740946	um	Cell	0.000	1.000	Vesicles Paraspeckle	108	5	siRNA-IMPa2-25 PSPC1-A488 IMPa2-A546 DAPI 8C2-siRNA-IMP-a2-a4 V2.00	0	10. siRNA-IMPa2-25 PSPC1-A488 DAPI IMPa2-A546_ah_TileScan_001 (Stage 34 of 49)	00-iZ3kU68ybHFwixxJLupXWc
0.738106	um	Cell	0.000	1.000	Vesicles Paraspeckle	109	6	siRNA-IMPa2-25 PSPC1-A488 IMPa2-A546 DAPI 8C2-siRNA-IMP-a2-a4 V2.00	0	10. siRNA-IMPa2-25 PSPC1-A488 DAPI IMPa2-A546_ah_TileScan_001 (Stage 34 of 49)	00-iZ3kU68ybHFwixxJLupXWc
0.772475	um	Cell	0.000	1.000	Vesicles Paraspeckle	110	7	siRNA-IMPa2-25 PSPC1-A488 IMPa2-A546 DAPI 8C2-siRNA-IMP-a2-a4 V2.00	0	10. siRNA-IMPa2-25 PSPC1-A488 DAPI IMPa2-A546_ah_TileScan_001 (Stage 34 of 49)	00-iZ3kU68ybHFwixxJLupXWc
1.13564	um	Cell	0.000	1.000	Vesicles Paraspeckle	111	8	siRNA-IMPa2-25 PSPC1-A488 IMPa2-A546 DAPI 8C2-siRNA-IMP-a2-a4 V2.00	0	10. siRNA-IMPa2-25 PSPC1-A488 DAPI IMPa2-A546_ah_TileScan_001 (Stage 34 of 49)	00-iZ3kU68ybHFwixxJLupXWc
0.65826	um	Cell	0.000	1.000	Vesicles Paraspeckle	112	9	siRNA-IMPa2-25 PSPC1-A488 IMPa2-A546 DAPI 8C2-siRNA-IMP-a2-a4 V2.00	0	10. siRNA-IMPa2-25 PSPC1-A488 DAPI IMPa2-A546_ah_TileScan_001 (Stage 34 of 49)	00-iZ3kU68ybHFwixxJLupXWc
0.810186	um	Cell	0.000	1.000	Vesicles Paraspeckle	113	10	siRNA-IMPa2-25 PSPC1-A488 IMPa2-A546 DAPI 8C2-siRNA-IMP-a2-a4 V2.00	0	10. siRNA-IMPa2-25 PSPC1-A488 DAPI IMPa2-A546_ah_TileScan_001 (Stage 34 of 49)	00-iZ3kU68ybHFwixxJLupXWc
0.831405	um	Cell	0.000	1.000	Vesicles Paraspeckle	114	11	siRNA-IMPa2-25 PSPC1-A488 IMPa2-A546 DAPI 8C2-siRNA-IMP-a2-a4 V2.00	0	10. siRNA-IMPa2-25 PSPC1-A488 DAPI IMPa2-A546_ah_TileScan_001 (Stage 34 of 49)	00-iZ3kU68ybHFwixxJLupXWc
0.810628	um	Cell	0.000	1.000	Vesicles Paraspeckle	115	12	siRNA-IMPa2-25 PSPC1-A488 IMPa2-A546 DAPI 8C2-siRNA-IMP-a2-a4 V2.00	0	10. siRNA-IMPa2-25 PSPC1-A488 DAPI IMPa2-A546_ah_TileScan_001 (Stage 34 of 49)	00-iZ3kU68ybHFwixxJLupXWc
0.753268	um	Cell	0.000	1.000	Vesicles Paraspeckle	116	0	siRNA-IMPa2-25 PSPC1-A488 IMPa2-A546 DAPI 8C2-siRNA-IMP-a2-a4 V2.00	0	10. siRNA-IMPa2-25 PSPC1-A488 DAPI IMPa2-A546_ai_TileScan_001 (Stage 35 of 49)	00-rDQvjzCbMMXSe7TBomDkTN
0	um	Cell	0.000	1.000	Vesicles Paraspeckle	117	1	siRNA-IMPa2-25 PSPC1-A488 IMPa2-A546 DAPI 8C2-siRNA-IMP-a2-a4 V2.00	0	10. siRNA-IMPa2-25 PSPC1-A488 DAPI IMPa2-A546_ai_TileScan_001 (Stage 35 of 49)	00-rDQvjzCbMMXSe7TBomDkTN
0	um	Cell	0.000	1.000	Vesicles Paraspeckle	118	2	siRNA-IMPa2-25 PSPC1-A488 IMPa2-A546 DAPI 8C2-siRNA-IMP-a2-a4 V2.00	0	10. siRNA-IMPa2-25 PSPC1-A488 DAPI IMPa2-A546_ai_TileScan_001 (Stage 35 of 49)	00-rDQvjzCbMMXSe7TBomDkTN
0.669276	um	Cell	0.000	1.000	Vesicles Paraspeckle	119	3	siRNA-IMPa2-25 PSPC1-A488 IMPa2-A546 DAPI 8C2-siRNA-IMP-a2-a4 V2.00	0	10. siRNA-IMPa2-25 PSPC1-A488 DAPI IMPa2-A546_ai_TileScan_001 (Stage 35 of 49)	00-rDQvjzCbMMXSe7TBomDkTN
0.859253	um	Cell	0.000	1.000	Vesicles Paraspeckle	120	4	siRNA-IMPa2-25 PSPC1-A488 IMPa2-A546 DAPI 8C2-siRNA-IMP-a2-a4 V2.00	0	10. siRNA-IMPa2-25 PSPC1-A488 DAPI IMPa2-A546_ai_TileScan_001 (Stage 35 of 49)	00-rDQvjzCbMMXSe7TBomDkTN
0.667772	um	Cell	0.000	1.000	Vesicles Paraspeckle	121	5	siRNA-IMPa2-25 PSPC1-A488 IMPa2-A546 DAPI 8C2-siRNA-IMP-a2-a4 V2.00	0	10. siRNA-IMPa2-25 PSPC1-A488 DAPI IMPa2-A546_ai_TileScan_001 (Stage 35 of 49)	00-rDQvjzCbMMXSe7TBomDkTN
0.864825	um	Cell	0.000	1.000	Vesicles Paraspeckle	122	6	siRNA-IMPa2-25 PSPC1-A488 IMPa2-A546 DAPI 8C2-siRNA-IMP-a2-a4 V2.00	0	10. siRNA-IMPa2-25 PSPC1-A488 DAPI IMPa2-A546_ai_TileScan_001 (Stage 35 of 49)	00-rDQvjzCbMMXSe7TBomDkTN
0.635222	um	Cell	0.000	1.000	Vesicles Paraspeckle	123	7	siRNA-IMPa2-25 PSPC1-A488 IMPa2-A546 DAPI 8C2-siRNA-IMP-a2-a4 V2.00	0	10. siRNA-IMPa2-25 PSPC1-A488 DAPI IMPa2-A546_ai_TileScan_001 (Stage 35 of 49)	00-rDQvjzCbMMXSe7TBomDkTN
0.725647	um	Cell	0.000	1.000	Vesicles Paraspeckle	124	8	siRNA-IMPa2-25 PSPC1-A488 IMPa2-A546 DAPI 8C2-siRNA-IMP-a2-a4 V2.00	0	10. siRNA-IMPa2-25 PSPC1-A488 DAPI IMPa2-A546_ai_TileScan_001 (Stage 35 of 49)	00-rDQvjzCbMMXSe7TBomDkTN
0.810948	um	Cell	0.000	1.000	Vesicles Paraspeckle	125	9	siRNA-IMPa2-25 PSPC1-A488 IMPa2-A546 DAPI 8C2-siRNA-IMP-a2-a4 V2.00	0	10. siRNA-IMPa2-25 PSPC1-A488 DAPI IMPa2-A546_ai_TileScan_001 (Stage 35 of 49)	00-rDQvjzCbMMXSe7TBomDkTN
0.909762	um	Cell	0.000	1.000	Vesicles Paraspeckle	126	10	siRNA-IMPa2-25 PSPC1-A488 IMPa2-A546 DAPI 8C2-siRNA-IMP-a2-a4 V2.00	0	10. siRNA-IMPa2-25 PSPC1-A488 DAPI IMPa2-A546_ai_TileScan_001 (Stage 35 of 49)	00-rDQvjzCbMMXSe7TBomDkTN
0.711841	um	Cell	0.000	1.000	Vesicles Paraspeckle	127	11	siRNA-IMPa2-25 PSPC1-A488 IMPa2-A546 DAPI 8C2-siRNA-IMP-a2-a4 V2.00	0	10. siRNA-IMPa2-25 PSPC1-A488 DAPI IMPa2-A546_ai_TileScan_001 (Stage 35 of 49)	00-rDQvjzCbMMXSe7TBomDkTN
0.637761	um	Cell	0.000	1.000	Vesicles Paraspeckle	128	12	siRNA-IMPa2-25 PSPC1-A488 IMPa2-A546 DAPI 8C2-siRNA-IMP-a2-a4 V2.00	0	10. siRNA-IMPa2-25 PSPC1-A488 DAPI IMPa2-A546_ai_TileScan_001 (Stage 35 of 49)	00-rDQvjzCbMMXSe7TBomDkTN
0.807202	um	Cell	0.000	1.000	Vesicles Paraspeckle	129	13	siRNA-IMPa2-25 PSPC1-A488 IMPa2-A546 DAPI 8C2-siRNA-IMP-a2-a4 V2.00	0	10. siRNA-IMPa2-25 PSPC1-A488 DAPI IMPa2-A546_ai_TileScan_001 (Stage 35 of 49)	00-rDQvjzCbMMXSe7TBomDkTN
0.671448	um	Cell	0.000	1.000	Vesicles Paraspeckle	130	14	siRNA-IMPa2-25 PSPC1-A488 IMPa2-A546 DAPI 8C2-siRNA-IMP-a2-a4 V2.00	0	10. siRNA-IMPa2-25 PSPC1-A488 DAPI IMPa2-A546_ai_TileScan_001 (Stage 35 of 49)	00-rDQvjzCbMMXSe7TBomDkTN
0.675148	um	Cell	0.000	1.000	Vesicles Paraspeckle	131	15	siRNA-IMPa2-25 PSPC1-A488 IMPa2-A546 DAPI 8C2-siRNA-IMP-a2-a4 V2.00	0	10. siRNA-IMPa2-25 PSPC1-A488 DAPI IMPa2-A546_ai_TileScan_001 (Stage 35 of 49)	00-rDQvjzCbMMXSe7TBomDkTN
0.879986	um	Cell	0.000	1.000	Vesicles Paraspeckle	132	16	siRNA-IMPa2-25 PSPC1-A488 IMPa2-A546 DAPI 8C2-siRNA-IMP-a2-a4 V2.00	0	10. siRNA-IMPa2-25 PSPC1-A488 DAPI IMPa2-A546_ai_TileScan_001 (Stage 35 of 49)	00-rDQvjzCbMMXSe7TBomDkTN
0.812654	um	Cell	0.000	1.000	Vesicles Paraspeckle	133	17	siRNA-IMPa2-25 PSPC1-A488 IMPa2-A546 DAPI 8C2-siRNA-IMP-a2-a4 V2.00	0	10. siRNA-IMPa2-25 PSPC1-A488 DAPI IMPa2-A546_ai_TileScan_001 (Stage 35 of 49)	00-rDQvjzCbMMXSe7TBomDkTN
0.835557	um	Cell	0.000	1.000	Vesicles Paraspeckle	134	0	siRNA-IMPa2-25 PSPC1-A488 IMPa2-A546 DAPI 8C2-siRNA-IMP-a2-a4 V2.00	0	10. siRNA-IMPa2-25 PSPC1-A488 DAPI IMPa2-A546_aj_TileScan_001 (Stage 36 of 49)	00-DFHsZD26ueAZ7QDGpMf94a
0.829817	um	Cell	0.000	1.000	Vesicles Paraspeckle	135	1	siRNA-IMPa2-25 PSPC1-A488 IMPa2-A546 DAPI 8C2-siRNA-IMP-a2-a4 V2.00	0	10. siRNA-IMPa2-25 PSPC1-A488 DAPI IMPa2-A546_aj_TileScan_001 (Stage 36 of 49)	00-DFHsZD26ueAZ7QDGpMf94a
0.800794	um	Cell	0.000	1.000	Vesicles Paraspeckle	136	2	siRNA-IMPa2-25 PSPC1-A488 IMPa2-A546 DAPI 8C2-siRNA-IMP-a2-a4 V2.00	0	10. siRNA-IMPa2-25 PSPC1-A488 DAPI IMPa2-A546_aj_TileScan_001 (Stage 36 of 49)	00-DFHsZD26ueAZ7QDGpMf94a
0.6106	um	Cell	0.000	1.000	Vesicles Paraspeckle	137	3	siRNA-IMPa2-25 PSPC1-A488 IMPa2-A546 DAPI 8C2-siRNA-IMP-a2-a4 V2.00	0	10. siRNA-IMPa2-25 PSPC1-A488 DAPI IMPa2-A546_aj_TileScan_001 (Stage 36 of 49)	00-DFHsZD26ueAZ7QDGpMf94a
0.777261	um	Cell	0.000	1.000	Vesicles Paraspeckle	138	4	siRNA-IMPa2-25 PSPC1-A488 IMPa2-A546 DAPI 8C2-siRNA-IMP-a2-a4 V2.00	0	10. siRNA-IMPa2-25 PSPC1-A488 DAPI IMPa2-A546_aj_TileScan_001 (Stage 36 of 49)	00-DFHsZD26ueAZ7QDGpMf94a
0.715194	um	Cell	0.000	1.000	Vesicles Paraspeckle	139	5	siRNA-IMPa2-25 PSPC1-A488 IMPa2-A546 DAPI 8C2-siRNA-IMP-a2-a4 V2.00	0	10. siRNA-IMPa2-25 PSPC1-A488 DAPI IMPa2-A546_aj_TileScan_001 (Stage 36 of 49)	00-DFHsZD26ueAZ7QDGpMf94a
0	um	Cell	0.000	1.000	Vesicles Paraspeckle	140	6	siRNA-IMPa2-25 PSPC1-A488 IMPa2-A546 DAPI 8C2-siRNA-IMP-a2-a4 V2.00	0	10. siRNA-IMPa2-25 PSPC1-A488 DAPI IMPa2-A546_aj_TileScan_001 (Stage 36 of 49)	00-DFHsZD26ueAZ7QDGpMf94a
0.840931	um	Cell	0.000	1.000	Vesicles Paraspeckle	141	7	siRNA-IMPa2-25 PSPC1-A488 IMPa2-A546 DAPI 8C2-siRNA-IMP-a2-a4 V2.00	0	10. siRNA-IMPa2-25 PSPC1-A488 DAPI IMPa2-A546_aj_TileScan_001 (Stage 36 of 49)	00-DFHsZD26ueAZ7QDGpMf94a
0.69439	um	Cell	0.000	1.000	Vesicles Paraspeckle	142	8	siRNA-IMPa2-25 PSPC1-A488 IMPa2-A546 DAPI 8C2-siRNA-IMP-a2-a4 V2.00	0	10. siRNA-IMPa2-25 PSPC1-A488 DAPI IMPa2-A546_aj_TileScan_001 (Stage 36 of 49)	00-DFHsZD26ueAZ7QDGpMf94a
0.818328	um	Cell	0.000	1.000	Vesicles Paraspeckle	143	9	siRNA-IMPa2-25 PSPC1-A488 IMPa2-A546 DAPI 8C2-siRNA-IMP-a2-a4 V2.00	0	10. siRNA-IMPa2-25 PSPC1-A488 DAPI IMPa2-A546_aj_TileScan_001 (Stage 36 of 49)	00-DFHsZD26ueAZ7QDGpMf94a
0	um	Cell	0.000	1.000	Vesicles Paraspeckle	144	0	siRNA-IMPa2-25 PSPC1-A488 IMPa2-A546 DAPI 8C2-siRNA-IMP-a2-a4 V2.00	0	10. siRNA-IMPa2-25 PSPC1-A488 DAPI IMPa2-A546_ak_TileScan_001 (Stage 37 of 49)	00-cCve3FwDqgpExRHVRBPtDZ
0.886519	um	Cell	0.000	1.000	Vesicles Paraspeckle	145	1	siRNA-IMPa2-25 PSPC1-A488 IMPa2-A546 DAPI 8C2-siRNA-IMP-a2-a4 V2.00	0	10. siRNA-IMPa2-25 PSPC1-A488 DAPI IMPa2-A546_ak_TileScan_001 (Stage 37 of 49)	00-cCve3FwDqgpExRHVRBPtDZ
0.835851	um	Cell	0.000	1.000	Vesicles Paraspeckle	146	2	siRNA-IMPa2-25 PSPC1-A488 IMPa2-A546 DAPI 8C2-siRNA-IMP-a2-a4 V2.00	0	10. siRNA-IMPa2-25 PSPC1-A488 DAPI IMPa2-A546_ak_TileScan_001 (Stage 37 of 49)	00-cCve3FwDqgpExRHVRBPtDZ
0.763521	um	Cell	0.000	1.000	Vesicles Paraspeckle	147	3	siRNA-IMPa2-25 PSPC1-A488 IMPa2-A546 DAPI 8C2-siRNA-IMP-a2-a4 V2.00	0	10. siRNA-IMPa2-25 PSPC1-A488 DAPI IMPa2-A546_ak_TileScan_001 (Stage 37 of 49)	00-cCve3FwDqgpExRHVRBPtDZ
0.64385	um	Cell	0.000	1.000	Vesicles Paraspeckle	148	4	siRNA-IMPa2-25 PSPC1-A488 IMPa2-A546 DAPI 8C2-siRNA-IMP-a2-a4 V2.00	0	10. siRNA-IMPa2-25 PSPC1-A488 DAPI IMPa2-A546_ak_TileScan_001 (Stage 37 of 49)	00-cCve3FwDqgpExRHVRBPtDZ
0.694702	um	Cell	0.000	1.000	Vesicles Paraspeckle	149	5	siRNA-IMPa2-25 PSPC1-A488 IMPa2-A546 DAPI 8C2-siRNA-IMP-a2-a4 V2.00	0	10. siRNA-IMPa2-25 PSPC1-A488 DAPI IMPa2-A546_ak_TileScan_001 (Stage 37 of 49)	00-cCve3FwDqgpExRHVRBPtDZ
0.759519	um	Cell	0.000	1.000	Vesicles Paraspeckle	150	6	siRNA-IMPa2-25 PSPC1-A488 IMPa2-A546 DAPI 8C2-siRNA-IMP-a2-a4 V2.00	0	10. siRNA-IMPa2-25 PSPC1-A488 DAPI IMPa2-A546_ak_TileScan_001 (Stage 37 of 49)	00-cCve3FwDqgpExRHVRBPtDZ
0	um	Cell	0.000	1.000	Vesicles Paraspeckle	151	7	siRNA-IMPa2-25 PSPC1-A488 IMPa2-A546 DAPI 8C2-siRNA-IMP-a2-a4 V2.00	0	10. siRNA-IMPa2-25 PSPC1-A488 DAPI IMPa2-A546_ak_TileScan_001 (Stage 37 of 49)	00-cCve3FwDqgpExRHVRBPtDZ
0.897143	um	Cell	0.000	1.000	Vesicles Paraspeckle	152	8	siRNA-IMPa2-25 PSPC1-A488 IMPa2-A546 DAPI 8C2-siRNA-IMP-a2-a4 V2.00	0	10. siRNA-IMPa2-25 PSPC1-A488 DAPI IMPa2-A546_ak_TileScan_001 (Stage 37 of 49)	00-cCve3FwDqgpExRHVRBPtDZ
0.790457	um	Cell	0.000	1.000	Vesicles Paraspeckle	153	9	siRNA-IMPa2-25 PSPC1-A488 IMPa2-A546 DAPI 8C2-siRNA-IMP-a2-a4 V2.00	0	10. siRNA-IMPa2-25 PSPC1-A488 DAPI IMPa2-A546_ak_TileScan_001 (Stage 37 of 49)	00-cCve3FwDqgpExRHVRBPtDZ
0.675955	um	Cell	0.000	1.000	Vesicles Paraspeckle	154	10	siRNA-IMPa2-25 PSPC1-A488 IMPa2-A546 DAPI 8C2-siRNA-IMP-a2-a4 V2.00	0	10. siRNA-IMPa2-25 PSPC1-A488 DAPI IMPa2-A546_ak_TileScan_001 (Stage 37 of 49)	00-cCve3FwDqgpExRHVRBPtDZ
0.692332	um	Cell	0.000	1.000	Vesicles Paraspeckle	155	11	siRNA-IMPa2-25 PSPC1-A488 IMPa2-A546 DAPI 8C2-siRNA-IMP-a2-a4 V2.00	0	10. siRNA-IMPa2-25 PSPC1-A488 DAPI IMPa2-A546_ak_TileScan_001 (Stage 37 of 49)	00-cCve3FwDqgpExRHVRBPtDZ
0.758869	um	Cell	0.000	1.000	Vesicles Paraspeckle	156	12	siRNA-IMPa2-25 PSPC1-A488 IMPa2-A546 DAPI 8C2-siRNA-IMP-a2-a4 V2.00	0	10. siRNA-IMPa2-25 PSPC1-A488 DAPI IMPa2-A546_ak_TileScan_001 (Stage 37 of 49)	00-cCve3FwDqgpExRHVRBPtDZ
0.666721	um	Cell	0.000	1.000	Vesicles Paraspeckle	157	13	siRNA-IMPa2-25 PSPC1-A488 IMPa2-A546 DAPI 8C2-siRNA-IMP-a2-a4 V2.00	0	10. siRNA-IMPa2-25 PSPC1-A488 DAPI IMPa2-A546_ak_TileScan_001 (Stage 37 of 49)	00-cCve3FwDqgpExRHVRBPtDZ
0.870501	um	Cell	0.000	1.000	Vesicles Paraspeckle	158	14	siRNA-IMPa2-25 PSPC1-A488 IMPa2-A546 DAPI 8C2-siRNA-IMP-a2-a4 V2.00	0	10. siRNA-IMPa2-25 PSPC1-A488 DAPI IMPa2-A546_ak_TileScan_001 (Stage 37 of 49)	00-cCve3FwDqgpExRHVRBPtDZ
0	um	Cell	0.000	1.000	Vesicles Paraspeckle	159	15	siRNA-IMPa2-25 PSPC1-A488 IMPa2-A546 DAPI 8C2-siRNA-IMP-a2-a4 V2.00	0	10. siRNA-IMPa2-25 PSPC1-A488 DAPI IMPa2-A546_ak_TileScan_001 (Stage 37 of 49)	00-cCve3FwDqgpExRHVRBPtDZ
0	um	Cell	0.000	1.000	Vesicles Paraspeckle	160	16	siRNA-IMPa2-25 PSPC1-A488 IMPa2-A546 DAPI 8C2-siRNA-IMP-a2-a4 V2.00	0	10. siRNA-IMPa2-25 PSPC1-A488 DAPI IMPa2-A546_ak_TileScan_001 (Stage 37 of 49)	00-cCve3FwDqgpExRHVRBPtDZ
0.666262	um	Cell	0.000	1.000	Vesicles Paraspeckle	161	17	siRNA-IMPa2-25 PSPC1-A488 IMPa2-A546 DAPI 8C2-siRNA-IMP-a2-a4 V2.00	0	10. siRNA-IMPa2-25 PSPC1-A488 DAPI IMPa2-A546_ak_TileScan_001 (Stage 37 of 49)	00-cCve3FwDqgpExRHVRBPtDZ
0.786452	um	Cell	0.000	1.000	Vesicles Paraspeckle	162	0	siRNA-IMPa2-25 PSPC1-A488 IMPa2-A546 DAPI 8C2-siRNA-IMP-a2-a4 V2.00	0	10. siRNA-IMPa2-25 PSPC1-A488 DAPI IMPa2-A546_al_TileScan_001 (Stage 38 of 49)	00-Fv2QEQ635GnENBsqsa3SUi
0.709667	um	Cell	0.000	1.000	Vesicles Paraspeckle	163	1	siRNA-IMPa2-25 PSPC1-A488 IMPa2-A546 DAPI 8C2-siRNA-IMP-a2-a4 V2.00	0	10. siRNA-IMPa2-25 PSPC1-A488 DAPI IMPa2-A546_al_TileScan_001 (Stage 38 of 49)	00-Fv2QEQ635GnENBsqsa3SUi
0	um	Cell	0.000	1.000	Vesicles Paraspeckle	164	2	siRNA-IMPa2-25 PSPC1-A488 IMPa2-A546 DAPI 8C2-siRNA-IMP-a2-a4 V2.00	0	10. siRNA-IMPa2-25 PSPC1-A488 DAPI IMPa2-A546_al_TileScan_001 (Stage 38 of 49)	00-Fv2QEQ635GnENBsqsa3SUi
1.11434	um	Cell	0.000	1.000	Vesicles Paraspeckle	165	3	siRNA-IMPa2-25 PSPC1-A488 IMPa2-A546 DAPI 8C2-siRNA-IMP-a2-a4 V2.00	0	10. siRNA-IMPa2-25 PSPC1-A488 DAPI IMPa2-A546_al_TileScan_001 (Stage 38 of 49)	00-Fv2QEQ635GnENBsqsa3SUi
0.770772	um	Cell	0.000	1.000	Vesicles Paraspeckle	166	4	siRNA-IMPa2-25 PSPC1-A488 IMPa2-A546 DAPI 8C2-siRNA-IMP-a2-a4 V2.00	0	10. siRNA-IMPa2-25 PSPC1-A488 DAPI IMPa2-A546_al_TileScan_001 (Stage 38 of 49)	00-Fv2QEQ635GnENBsqsa3SUi
0.769797	um	Cell	0.000	1.000	Vesicles Paraspeckle	167	5	siRNA-IMPa2-25 PSPC1-A488 IMPa2-A546 DAPI 8C2-siRNA-IMP-a2-a4 V2.00	0	10. siRNA-IMPa2-25 PSPC1-A488 DAPI IMPa2-A546_al_TileScan_001 (Stage 38 of 49)	00-Fv2QEQ635GnENBsqsa3SUi
0.536995	um	Cell	0.000	1.000	Vesicles Paraspeckle	168	6	siRNA-IMPa2-25 PSPC1-A488 IMPa2-A546 DAPI 8C2-siRNA-IMP-a2-a4 V2.00	0	10. siRNA-IMPa2-25 PSPC1-A488 DAPI IMPa2-A546_al_TileScan_001 (Stage 38 of 49)	00-Fv2QEQ635GnENBsqsa3SUi
0.801925	um	Cell	0.000	1.000	Vesicles Paraspeckle	169	7	siRNA-IMPa2-25 PSPC1-A488 IMPa2-A546 DAPI 8C2-siRNA-IMP-a2-a4 V2.00	0	10. siRNA-IMPa2-25 PSPC1-A488 DAPI IMPa2-A546_al_TileScan_001 (Stage 38 of 49)	00-Fv2QEQ635GnENBsqsa3SUi
0.695778	um	Cell	0.000	1.000	Vesicles Paraspeckle	170	8	siRNA-IMPa2-25 PSPC1-A488 IMPa2-A546 DAPI 8C2-siRNA-IMP-a2-a4 V2.00	0	10. siRNA-IMPa2-25 PSPC1-A488 DAPI IMPa2-A546_al_TileScan_001 (Stage 38 of 49)	00-Fv2QEQ635GnENBsqsa3SUi
0.793222	um	Cell	0.000	1.000	Vesicles Paraspeckle	171	9	siRNA-IMPa2-25 PSPC1-A488 IMPa2-A546 DAPI 8C2-siRNA-IMP-a2-a4 V2.00	0	10. siRNA-IMPa2-25 PSPC1-A488 DAPI IMPa2-A546_al_TileScan_001 (Stage 38 of 49)	00-Fv2QEQ635GnENBsqsa3SUi
0.641336	um	Cell	0.000	1.000	Vesicles Paraspeckle	172	10	siRNA-IMPa2-25 PSPC1-A488 IMPa2-A546 DAPI 8C2-siRNA-IMP-a2-a4 V2.00	0	10. siRNA-IMPa2-25 PSPC1-A488 DAPI IMPa2-A546_al_TileScan_001 (Stage 38 of 49)	00-Fv2QEQ635GnENBsqsa3SUi
0.772655	um	Cell	0.000	1.000	Vesicles Paraspeckle	173	11	siRNA-IMPa2-25 PSPC1-A488 IMPa2-A546 DAPI 8C2-siRNA-IMP-a2-a4 V2.00	0	10. siRNA-IMPa2-25 PSPC1-A488 DAPI IMPa2-A546_al_TileScan_001 (Stage 38 of 49)	00-Fv2QEQ635GnENBsqsa3SUi
0.767674	um	Cell	0.000	1.000	Vesicles Paraspeckle	174	12	siRNA-IMPa2-25 PSPC1-A488 IMPa2-A546 DAPI 8C2-siRNA-IMP-a2-a4 V2.00	0	10. siRNA-IMPa2-25 PSPC1-A488 DAPI IMPa2-A546_al_TileScan_001 (Stage 38 of 49)	00-Fv2QEQ635GnENBsqsa3SUi
0.724771	um	Cell	0.000	1.000	Vesicles Paraspeckle	175	13	siRNA-IMPa2-25 PSPC1-A488 IMPa2-A546 DAPI 8C2-siRNA-IMP-a2-a4 V2.00	0	10. siRNA-IMPa2-25 PSPC1-A488 DAPI IMPa2-A546_al_TileScan_001 (Stage 38 of 49)	00-Fv2QEQ635GnENBsqsa3SUi
0.752887	um	Cell	0.000	1.000	Vesicles Paraspeckle	176	14	siRNA-IMPa2-25 PSPC1-A488 IMPa2-A546 DAPI 8C2-siRNA-IMP-a2-a4 V2.00	0	10. siRNA-IMPa2-25 PSPC1-A488 DAPI IMPa2-A546_al_TileScan_001 (Stage 38 of 49)	00-Fv2QEQ635GnENBsqsa3SUi
0.802594	um	Cell	0.000	1.000	Vesicles Paraspeckle	177	0	siRNA-IMPa2-25 PSPC1-A488 IMPa2-A546 DAPI 8C2-siRNA-IMP-a2-a4 V2.00	0	10. siRNA-IMPa2-25 PSPC1-A488 DAPI IMPa2-A546_am_TileScan_001 (Stage 39 of 49)	00-QR6eBxV7HmArYXs6nHA854
0.863684	um	Cell	0.000	1.000	Vesicles Paraspeckle	178	1	siRNA-IMPa2-25 PSPC1-A488 IMPa2-A546 DAPI 8C2-siRNA-IMP-a2-a4 V2.00	0	10. siRNA-IMPa2-25 PSPC1-A488 DAPI IMPa2-A546_am_TileScan_001 (Stage 39 of 49)	00-QR6eBxV7HmArYXs6nHA854
0.784336	um	Cell	0.000	1.000	Vesicles Paraspeckle	179	2	siRNA-IMPa2-25 PSPC1-A488 IMPa2-A546 DAPI 8C2-siRNA-IMP-a2-a4 V2.00	0	10. siRNA-IMPa2-25 PSPC1-A488 DAPI IMPa2-A546_am_TileScan_001 (Stage 39 of 49)	00-QR6eBxV7HmArYXs6nHA854
0.66684	um	Cell	0.000	1.000	Vesicles Paraspeckle	180	3	siRNA-IMPa2-25 PSPC1-A488 IMPa2-A546 DAPI 8C2-siRNA-IMP-a2-a4 V2.00	0	10. siRNA-IMPa2-25 PSPC1-A488 DAPI IMPa2-A546_am_TileScan_001 (Stage 39 of 49)	00-QR6eBxV7HmArYXs6nHA854
0.688541	um	Cell	0.000	1.000	Vesicles Paraspeckle	181	4	siRNA-IMPa2-25 PSPC1-A488 IMPa2-A546 DAPI 8C2-siRNA-IMP-a2-a4 V2.00	0	10. siRNA-IMPa2-25 PSPC1-A488 DAPI IMPa2-A546_am_TileScan_001 (Stage 39 of 49)	00-QR6eBxV7HmArYXs6nHA854
0.784013	um	Cell	0.000	1.000	Vesicles Paraspeckle	182	5	siRNA-IMPa2-25 PSPC1-A488 IMPa2-A546 DAPI 8C2-siRNA-IMP-a2-a4 V2.00	0	10. siRNA-IMPa2-25 PSPC1-A488 DAPI IMPa2-A546_am_TileScan_001 (Stage 39 of 49)	00-QR6eBxV7HmArYXs6nHA854
0.869971	um	Cell	0.000	1.000	Vesicles Paraspeckle	183	6	siRNA-IMPa2-25 PSPC1-A488 IMPa2-A546 DAPI 8C2-siRNA-IMP-a2-a4 V2.00	0	10. siRNA-IMPa2-25 PSPC1-A488 DAPI IMPa2-A546_am_TileScan_001 (Stage 39 of 49)	00-QR6eBxV7HmArYXs6nHA854
0.645912	um	Cell	0.000	1.000	Vesicles Paraspeckle	184	7	siRNA-IMPa2-25 PSPC1-A488 IMPa2-A546 DAPI 8C2-siRNA-IMP-a2-a4 V2.00	0	10. siRNA-IMPa2-25 PSPC1-A488 DAPI IMPa2-A546_am_TileScan_001 (Stage 39 of 49)	00-QR6eBxV7HmArYXs6nHA854
0.706477	um	Cell	0.000	1.000	Vesicles Paraspeckle	185	8	siRNA-IMPa2-25 PSPC1-A488 IMPa2-A546 DAPI 8C2-siRNA-IMP-a2-a4 V2.00	0	10. siRNA-IMPa2-25 PSPC1-A488 DAPI IMPa2-A546_am_TileScan_001 (Stage 39 of 49)	00-QR6eBxV7HmArYXs6nHA854
0.753379	um	Cell	0.000	1.000	Vesicles Paraspeckle	186	9	siRNA-IMPa2-25 PSPC1-A488 IMPa2-A546 DAPI 8C2-siRNA-IMP-a2-a4 V2.00	0	10. siRNA-IMPa2-25 PSPC1-A488 DAPI IMPa2-A546_am_TileScan_001 (Stage 39 of 49)	00-QR6eBxV7HmArYXs6nHA854
0.790502	um	Cell	0.000	1.000	Vesicles Paraspeckle	187	10	siRNA-IMPa2-25 PSPC1-A488 IMPa2-A546 DAPI 8C2-siRNA-IMP-a2-a4 V2.00	0	10. siRNA-IMPa2-25 PSPC1-A488 DAPI IMPa2-A546_am_TileScan_001 (Stage 39 of 49)	00-QR6eBxV7HmArYXs6nHA854
0.825044	um	Cell	0.000	1.000	Vesicles Paraspeckle	188	11	siRNA-IMPa2-25 PSPC1-A488 IMPa2-A546 DAPI 8C2-siRNA-IMP-a2-a4 V2.00	0	10. siRNA-IMPa2-25 PSPC1-A488 DAPI IMPa2-A546_am_TileScan_001 (Stage 39 of 49)	00-QR6eBxV7HmArYXs6nHA854
0.586469	um	Cell	0.000	1.000	Vesicles Paraspeckle	189	12	siRNA-IMPa2-25 PSPC1-A488 IMPa2-A546 DAPI 8C2-siRNA-IMP-a2-a4 V2.00	0	10. siRNA-IMPa2-25 PSPC1-A488 DAPI IMPa2-A546_am_TileScan_001 (Stage 39 of 49)	00-QR6eBxV7HmArYXs6nHA854
0.859157	um	Cell	0.000	1.000	Vesicles Paraspeckle	190	0	siRNA-IMPa2-25 PSPC1-A488 IMPa2-A546 DAPI 8C2-siRNA-IMP-a2-a4 V2.00	0	10. siRNA-IMPa2-25 PSPC1-A488 DAPI IMPa2-A546_an_TileScan_001 (Stage 40 of 49)	00-udDa3zQsEc9iX3RtBPwNhZ
0	um	Cell	0.000	1.000	Vesicles Paraspeckle	191	1	siRNA-IMPa2-25 PSPC1-A488 IMPa2-A546 DAPI 8C2-siRNA-IMP-a2-a4 V2.00	0	10. siRNA-IMPa2-25 PSPC1-A488 DAPI IMPa2-A546_an_TileScan_001 (Stage 40 of 49)	00-udDa3zQsEc9iX3RtBPwNhZ
0	um	Cell	0.000	1.000	Vesicles Paraspeckle	192	2	siRNA-IMPa2-25 PSPC1-A488 IMPa2-A546 DAPI 8C2-siRNA-IMP-a2-a4 V2.00	0	10. siRNA-IMPa2-25 PSPC1-A488 DAPI IMPa2-A546_an_TileScan_001 (Stage 40 of 49)	00-udDa3zQsEc9iX3RtBPwNhZ
0	um	Cell	0.000	1.000	Vesicles Paraspeckle	193	3	siRNA-IMPa2-25 PSPC1-A488 IMPa2-A546 DAPI 8C2-siRNA-IMP-a2-a4 V2.00	0	10. siRNA-IMPa2-25 PSPC1-A488 DAPI IMPa2-A546_an_TileScan_001 (Stage 40 of 49)	00-udDa3zQsEc9iX3RtBPwNhZ
0.660375	um	Cell	0.000	1.000	Vesicles Paraspeckle	194	4	siRNA-IMPa2-25 PSPC1-A488 IMPa2-A546 DAPI 8C2-siRNA-IMP-a2-a4 V2.00	0	10. siRNA-IMPa2-25 PSPC1-A488 DAPI IMPa2-A546_an_TileScan_001 (Stage 40 of 49)	00-udDa3zQsEc9iX3RtBPwNhZ
0	um	Cell	0.000	1.000	Vesicles Paraspeckle	195	5	siRNA-IMPa2-25 PSPC1-A488 IMPa2-A546 DAPI 8C2-siRNA-IMP-a2-a4 V2.00	0	10. siRNA-IMPa2-25 PSPC1-A488 DAPI IMPa2-A546_an_TileScan_001 (Stage 40 of 49)	00-udDa3zQsEc9iX3RtBPwNhZ
0.849776	um	Cell	0.000	1.000	Vesicles Paraspeckle	196	6	siRNA-IMPa2-25 PSPC1-A488 IMPa2-A546 DAPI 8C2-siRNA-IMP-a2-a4 V2.00	0	10. siRNA-IMPa2-25 PSPC1-A488 DAPI IMPa2-A546_an_TileScan_001 (Stage 40 of 49)	00-udDa3zQsEc9iX3RtBPwNhZ
0.765424	um	Cell	0.000	1.000	Vesicles Paraspeckle	197	7	siRNA-IMPa2-25 PSPC1-A488 IMPa2-A546 DAPI 8C2-siRNA-IMP-a2-a4 V2.00	0	10. siRNA-IMPa2-25 PSPC1-A488 DAPI IMPa2-A546_an_TileScan_001 (Stage 40 of 49)	00-udDa3zQsEc9iX3RtBPwNhZ
0	um	Cell	0.000	1.000	Vesicles Paraspeckle	198	0	siRNA-IMPa2-25 PSPC1-A488 IMPa2-A546 DAPI 8C2-siRNA-IMP-a2-a4 V2.00	0	10. siRNA-IMPa2-25 PSPC1-A488 DAPI IMPa2-A546_ao_TileScan_001 (Stage 41 of 49)	00-RdL5RBHsY2NWaESz8iBzMJ
0.74455	um	Cell	0.000	1.000	Vesicles Paraspeckle	199	1	siRNA-IMPa2-25 PSPC1-A488 IMPa2-A546 DAPI 8C2-siRNA-IMP-a2-a4 V2.00	0	10. siRNA-IMPa2-25 PSPC1-A488 DAPI IMPa2-A546_ao_TileScan_001 (Stage 41 of 49)	00-RdL5RBHsY2NWaESz8iBzMJ
0	um	Cell	0.000	1.000	Vesicles Paraspeckle	200	2	siRNA-IMPa2-25 PSPC1-A488 IMPa2-A546 DAPI 8C2-siRNA-IMP-a2-a4 V2.00	0	10. siRNA-IMPa2-25 PSPC1-A488 DAPI IMPa2-A546_ao_TileScan_001 (Stage 41 of 49)	00-RdL5RBHsY2NWaESz8iBzMJ
0	um	Cell	0.000	1.000	Vesicles Paraspeckle	201	3	siRNA-IMPa2-25 PSPC1-A488 IMPa2-A546 DAPI 8C2-siRNA-IMP-a2-a4 V2.00	0	10. siRNA-IMPa2-25 PSPC1-A488 DAPI IMPa2-A546_ao_TileScan_001 (Stage 41 of 49)	00-RdL5RBHsY2NWaESz8iBzMJ
0	um	Cell	0.000	1.000	Vesicles Paraspeckle	202	4	siRNA-IMPa2-25 PSPC1-A488 IMPa2-A546 DAPI 8C2-siRNA-IMP-a2-a4 V2.00	0	10. siRNA-IMPa2-25 PSPC1-A488 DAPI IMPa2-A546_ao_TileScan_001 (Stage 41 of 49)	00-RdL5RBHsY2NWaESz8iBzMJ
0.727607	um	Cell	0.000	1.000	Vesicles Paraspeckle	203	5	siRNA-IMPa2-25 PSPC1-A488 IMPa2-A546 DAPI 8C2-siRNA-IMP-a2-a4 V2.00	0	10. siRNA-IMPa2-25 PSPC1-A488 DAPI IMPa2-A546_ao_TileScan_001 (Stage 41 of 49)	00-RdL5RBHsY2NWaESz8iBzMJ
0.780298	um	Cell	0.000	1.000	Vesicles Paraspeckle	204	6	siRNA-IMPa2-25 PSPC1-A488 IMPa2-A546 DAPI 8C2-siRNA-IMP-a2-a4 V2.00	0	10. siRNA-IMPa2-25 PSPC1-A488 DAPI IMPa2-A546_ao_TileScan_001 (Stage 41 of 49)	00-RdL5RBHsY2NWaESz8iBzMJ
0.652836	um	Cell	0.000	1.000	Vesicles Paraspeckle	205	7	siRNA-IMPa2-25 PSPC1-A488 IMPa2-A546 DAPI 8C2-siRNA-IMP-a2-a4 V2.00	0	10. siRNA-IMPa2-25 PSPC1-A488 DAPI IMPa2-A546_ao_TileScan_001 (Stage 41 of 49)	00-RdL5RBHsY2NWaESz8iBzMJ
0.646942	um	Cell	0.000	1.000	Vesicles Paraspeckle	206	8	siRNA-IMPa2-25 PSPC1-A488 IMPa2-A546 DAPI 8C2-siRNA-IMP-a2-a4 V2.00	0	10. siRNA-IMPa2-25 PSPC1-A488 DAPI IMPa2-A546_ao_TileScan_001 (Stage 41 of 49)	00-RdL5RBHsY2NWaESz8iBzMJ
0.976931	um	Cell	0.000	1.000	Vesicles Paraspeckle	207	0	siRNA-IMPa2-25 PSPC1-A488 IMPa2-A546 DAPI 8C2-siRNA-IMP-a2-a4 V2.00	0	10. siRNA-IMPa2-25 PSPC1-A488 DAPI IMPa2-A546_ap_TileScan_001 (Stage 42 of 49)	00-Bm8DiXdgUuzJnzhQtZUss5
0	um	Cell	0.000	1.000	Vesicles Paraspeckle	208	1	siRNA-IMPa2-25 PSPC1-A488 IMPa2-A546 DAPI 8C2-siRNA-IMP-a2-a4 V2.00	0	10. siRNA-IMPa2-25 PSPC1-A488 DAPI IMPa2-A546_ap_TileScan_001 (Stage 42 of 49)	00-Bm8DiXdgUuzJnzhQtZUss5
0	um	Cell	0.000	1.000	Vesicles Paraspeckle	209	2	siRNA-IMPa2-25 PSPC1-A488 IMPa2-A546 DAPI 8C2-siRNA-IMP-a2-a4 V2.00	0	10. siRNA-IMPa2-25 PSPC1-A488 DAPI IMPa2-A546_ap_TileScan_001 (Stage 42 of 49)	00-Bm8DiXdgUuzJnzhQtZUss5
0.871012	um	Cell	0.000	1.000	Vesicles Paraspeckle	210	3	siRNA-IMPa2-25 PSPC1-A488 IMPa2-A546 DAPI 8C2-siRNA-IMP-a2-a4 V2.00	0	10. siRNA-IMPa2-25 PSPC1-A488 DAPI IMPa2-A546_ap_TileScan_001 (Stage 42 of 49)	00-Bm8DiXdgUuzJnzhQtZUss5
0.67582	um	Cell	0.000	1.000	Vesicles Paraspeckle	211	4	siRNA-IMPa2-25 PSPC1-A488 IMPa2-A546 DAPI 8C2-siRNA-IMP-a2-a4 V2.00	0	10. siRNA-IMPa2-25 PSPC1-A488 DAPI IMPa2-A546_ap_TileScan_001 (Stage 42 of 49)	00-Bm8DiXdgUuzJnzhQtZUss5
0.604528	um	Cell	0.000	1.000	Vesicles Paraspeckle	212	5	siRNA-IMPa2-25 PSPC1-A488 IMPa2-A546 DAPI 8C2-siRNA-IMP-a2-a4 V2.00	0	10. siRNA-IMPa2-25 PSPC1-A488 DAPI IMPa2-A546_ap_TileScan_001 (Stage 42 of 49)	00-Bm8DiXdgUuzJnzhQtZUss5
0.639348	um	Cell	0.000	1.000	Vesicles Paraspeckle	213	6	siRNA-IMPa2-25 PSPC1-A488 IMPa2-A546 DAPI 8C2-siRNA-IMP-a2-a4 V2.00	0	10. siRNA-IMPa2-25 PSPC1-A488 DAPI IMPa2-A546_ap_TileScan_001 (Stage 42 of 49)	00-Bm8DiXdgUuzJnzhQtZUss5
0	um	Cell	0.000	1.000	Vesicles Paraspeckle	214	7	siRNA-IMPa2-25 PSPC1-A488 IMPa2-A546 DAPI 8C2-siRNA-IMP-a2-a4 V2.00	0	10. siRNA-IMPa2-25 PSPC1-A488 DAPI IMPa2-A546_ap_TileScan_001 (Stage 42 of 49)	00-Bm8DiXdgUuzJnzhQtZUss5
0	um	Cell	0.000	1.000	Vesicles Paraspeckle	215	8	siRNA-IMPa2-25 PSPC1-A488 IMPa2-A546 DAPI 8C2-siRNA-IMP-a2-a4 V2.00	0	10. siRNA-IMPa2-25 PSPC1-A488 DAPI IMPa2-A546_ap_TileScan_001 (Stage 42 of 49)	00-Bm8DiXdgUuzJnzhQtZUss5
0.734896	um	Cell	0.000	1.000	Vesicles Paraspeckle	216	9	siRNA-IMPa2-25 PSPC1-A488 IMPa2-A546 DAPI 8C2-siRNA-IMP-a2-a4 V2.00	0	10. siRNA-IMPa2-25 PSPC1-A488 DAPI IMPa2-A546_ap_TileScan_001 (Stage 42 of 49)	00-Bm8DiXdgUuzJnzhQtZUss5
0.803714	um	Cell	0.000	1.000	Vesicles Paraspeckle	217	10	siRNA-IMPa2-25 PSPC1-A488 IMPa2-A546 DAPI 8C2-siRNA-IMP-a2-a4 V2.00	0	10. siRNA-IMPa2-25 PSPC1-A488 DAPI IMPa2-A546_ap_TileScan_001 (Stage 42 of 49)	00-Bm8DiXdgUuzJnzhQtZUss5
0.76098	um	Cell	0.000	1.000	Vesicles Paraspeckle	218	11	siRNA-IMPa2-25 PSPC1-A488 IMPa2-A546 DAPI 8C2-siRNA-IMP-a2-a4 V2.00	0	10. siRNA-IMPa2-25 PSPC1-A488 DAPI IMPa2-A546_ap_TileScan_001 (Stage 42 of 49)	00-Bm8DiXdgUuzJnzhQtZUss5
0.75998	um	Cell	0.000	1.000	Vesicles Paraspeckle	219	0	siRNA-IMPa2-25 PSPC1-A488 IMPa2-A546 DAPI 8C2-siRNA-IMP-a2-a4 V2.00	0	10. siRNA-IMPa2-25 PSPC1-A488 DAPI IMPa2-A546_aq_TileScan_001 (Stage 43 of 49)	00-BKpzX8Vur8WUyUYuRUmCYb
0	um	Cell	0.000	1.000	Vesicles Paraspeckle	220	1	siRNA-IMPa2-25 PSPC1-A488 IMPa2-A546 DAPI 8C2-siRNA-IMP-a2-a4 V2.00	0	10. siRNA-IMPa2-25 PSPC1-A488 DAPI IMPa2-A546_aq_TileScan_001 (Stage 43 of 49)	00-BKpzX8Vur8WUyUYuRUmCYb
0.878539	um	Cell	0.000	1.000	Vesicles Paraspeckle	221	2	siRNA-IMPa2-25 PSPC1-A488 IMPa2-A546 DAPI 8C2-siRNA-IMP-a2-a4 V2.00	0	10. siRNA-IMPa2-25 PSPC1-A488 DAPI IMPa2-A546_aq_TileScan_001 (Stage 43 of 49)	00-BKpzX8Vur8WUyUYuRUmCYb
0.659336	um	Cell	0.000	1.000	Vesicles Paraspeckle	222	3	siRNA-IMPa2-25 PSPC1-A488 IMPa2-A546 DAPI 8C2-siRNA-IMP-a2-a4 V2.00	0	10. siRNA-IMPa2-25 PSPC1-A488 DAPI IMPa2-A546_aq_TileScan_001 (Stage 43 of 49)	00-BKpzX8Vur8WUyUYuRUmCYb
0.768726	um	Cell	0.000	1.000	Vesicles Paraspeckle	223	4	siRNA-IMPa2-25 PSPC1-A488 IMPa2-A546 DAPI 8C2-siRNA-IMP-a2-a4 V2.00	0	10. siRNA-IMPa2-25 PSPC1-A488 DAPI IMPa2-A546_aq_TileScan_001 (Stage 43 of 49)	00-BKpzX8Vur8WUyUYuRUmCYb
0.778362	um	Cell	0.000	1.000	Vesicles Paraspeckle	224	5	siRNA-IMPa2-25 PSPC1-A488 IMPa2-A546 DAPI 8C2-siRNA-IMP-a2-a4 V2.00	0	10. siRNA-IMPa2-25 PSPC1-A488 DAPI IMPa2-A546_aq_TileScan_001 (Stage 43 of 49)	00-BKpzX8Vur8WUyUYuRUmCYb
0.771041	um	Cell	0.000	1.000	Vesicles Paraspeckle	225	6	siRNA-IMPa2-25 PSPC1-A488 IMPa2-A546 DAPI 8C2-siRNA-IMP-a2-a4 V2.00	0	10. siRNA-IMPa2-25 PSPC1-A488 DAPI IMPa2-A546_aq_TileScan_001 (Stage 43 of 49)	00-BKpzX8Vur8WUyUYuRUmCYb
0.584847	um	Cell	0.000	1.000	Vesicles Paraspeckle	226	7	siRNA-IMPa2-25 PSPC1-A488 IMPa2-A546 DAPI 8C2-siRNA-IMP-a2-a4 V2.00	0	10. siRNA-IMPa2-25 PSPC1-A488 DAPI IMPa2-A546_aq_TileScan_001 (Stage 43 of 49)	00-BKpzX8Vur8WUyUYuRUmCYb
0.696723	um	Cell	0.000	1.000	Vesicles Paraspeckle	227	8	siRNA-IMPa2-25 PSPC1-A488 IMPa2-A546 DAPI 8C2-siRNA-IMP-a2-a4 V2.00	0	10. siRNA-IMPa2-25 PSPC1-A488 DAPI IMPa2-A546_aq_TileScan_001 (Stage 43 of 49)	00-BKpzX8Vur8WUyUYuRUmCYb
0.740956	um	Cell	0.000	1.000	Vesicles Paraspeckle	228	0	siRNA-IMPa2-25 PSPC1-A488 IMPa2-A546 DAPI 8C2-siRNA-IMP-a2-a4 V2.00	0	10. siRNA-IMPa2-25 PSPC1-A488 DAPI IMPa2-A546_ar_TileScan_001 (Stage 44 of 49)	00-Rqntk3JV77kqC5jeNCY7kg
0.984409	um	Cell	0.000	1.000	Vesicles Paraspeckle	229	1	siRNA-IMPa2-25 PSPC1-A488 IMPa2-A546 DAPI 8C2-siRNA-IMP-a2-a4 V2.00	0	10. siRNA-IMPa2-25 PSPC1-A488 DAPI IMPa2-A546_ar_TileScan_001 (Stage 44 of 49)	00-Rqntk3JV77kqC5jeNCY7kg
0.626476	um	Cell	0.000	1.000	Vesicles Paraspeckle	230	2	siRNA-IMPa2-25 PSPC1-A488 IMPa2-A546 DAPI 8C2-siRNA-IMP-a2-a4 V2.00	0	10. siRNA-IMPa2-25 PSPC1-A488 DAPI IMPa2-A546_ar_TileScan_001 (Stage 44 of 49)	00-Rqntk3JV77kqC5jeNCY7kg
0.747677	um	Cell	0.000	1.000	Vesicles Paraspeckle	231	3	siRNA-IMPa2-25 PSPC1-A488 IMPa2-A546 DAPI 8C2-siRNA-IMP-a2-a4 V2.00	0	10. siRNA-IMPa2-25 PSPC1-A488 DAPI IMPa2-A546_ar_TileScan_001 (Stage 44 of 49)	00-Rqntk3JV77kqC5jeNCY7kg
0.72681	um	Cell	0.000	1.000	Vesicles Paraspeckle	232	4	siRNA-IMPa2-25 PSPC1-A488 IMPa2-A546 DAPI 8C2-siRNA-IMP-a2-a4 V2.00	0	10. siRNA-IMPa2-25 PSPC1-A488 DAPI IMPa2-A546_ar_TileScan_001 (Stage 44 of 49)	00-Rqntk3JV77kqC5jeNCY7kg
0.557412	um	Cell	0.000	1.000	Vesicles Paraspeckle	233	5	siRNA-IMPa2-25 PSPC1-A488 IMPa2-A546 DAPI 8C2-siRNA-IMP-a2-a4 V2.00	0	10. siRNA-IMPa2-25 PSPC1-A488 DAPI IMPa2-A546_ar_TileScan_001 (Stage 44 of 49)	00-Rqntk3JV77kqC5jeNCY7kg
0.974347	um	Cell	0.000	1.000	Vesicles Paraspeckle	234	6	siRNA-IMPa2-25 PSPC1-A488 IMPa2-A546 DAPI 8C2-siRNA-IMP-a2-a4 V2.00	0	10. siRNA-IMPa2-25 PSPC1-A488 DAPI IMPa2-A546_ar_TileScan_001 (Stage 44 of 49)	00-Rqntk3JV77kqC5jeNCY7kg
0.764984	um	Cell	0.000	1.000	Vesicles Paraspeckle	235	7	siRNA-IMPa2-25 PSPC1-A488 IMPa2-A546 DAPI 8C2-siRNA-IMP-a2-a4 V2.00	0	10. siRNA-IMPa2-25 PSPC1-A488 DAPI IMPa2-A546_ar_TileScan_001 (Stage 44 of 49)	00-Rqntk3JV77kqC5jeNCY7kg
0.854402	um	Cell	0.000	1.000	Vesicles Paraspeckle	236	8	siRNA-IMPa2-25 PSPC1-A488 IMPa2-A546 DAPI 8C2-siRNA-IMP-a2-a4 V2.00	0	10. siRNA-IMPa2-25 PSPC1-A488 DAPI IMPa2-A546_ar_TileScan_001 (Stage 44 of 49)	00-Rqntk3JV77kqC5jeNCY7kg
0.672304	um	Cell	0.000	1.000	Vesicles Paraspeckle	237	9	siRNA-IMPa2-25 PSPC1-A488 IMPa2-A546 DAPI 8C2-siRNA-IMP-a2-a4 V2.00	0	10. siRNA-IMPa2-25 PSPC1-A488 DAPI IMPa2-A546_ar_TileScan_001 (Stage 44 of 49)	00-Rqntk3JV77kqC5jeNCY7kg
0.794679	um	Cell	0.000	1.000	Vesicles Paraspeckle	238	10	siRNA-IMPa2-25 PSPC1-A488 IMPa2-A546 DAPI 8C2-siRNA-IMP-a2-a4 V2.00	0	10. siRNA-IMPa2-25 PSPC1-A488 DAPI IMPa2-A546_ar_TileScan_001 (Stage 44 of 49)	00-Rqntk3JV77kqC5jeNCY7kg
0.835419	um	Cell	0.000	1.000	Vesicles Paraspeckle	239	11	siRNA-IMPa2-25 PSPC1-A488 IMPa2-A546 DAPI 8C2-siRNA-IMP-a2-a4 V2.00	0	10. siRNA-IMPa2-25 PSPC1-A488 DAPI IMPa2-A546_ar_TileScan_001 (Stage 44 of 49)	00-Rqntk3JV77kqC5jeNCY7kg
0.756776	um	Cell	0.000	1.000	Vesicles Paraspeckle	240	12	siRNA-IMPa2-25 PSPC1-A488 IMPa2-A546 DAPI 8C2-siRNA-IMP-a2-a4 V2.00	0	10. siRNA-IMPa2-25 PSPC1-A488 DAPI IMPa2-A546_ar_TileScan_001 (Stage 44 of 49)	00-Rqntk3JV77kqC5jeNCY7kg
0.730224	um	Cell	0.000	1.000	Vesicles Paraspeckle	241	13	siRNA-IMPa2-25 PSPC1-A488 IMPa2-A546 DAPI 8C2-siRNA-IMP-a2-a4 V2.00	0	10. siRNA-IMPa2-25 PSPC1-A488 DAPI IMPa2-A546_ar_TileScan_001 (Stage 44 of 49)	00-Rqntk3JV77kqC5jeNCY7kg
0.750116	um	Cell	0.000	1.000	Vesicles Paraspeckle	242	14	siRNA-IMPa2-25 PSPC1-A488 IMPa2-A546 DAPI 8C2-siRNA-IMP-a2-a4 V2.00	0	10. siRNA-IMPa2-25 PSPC1-A488 DAPI IMPa2-A546_ar_TileScan_001 (Stage 44 of 49)	00-Rqntk3JV77kqC5jeNCY7kg
0.840438	um	Cell	0.000	1.000	Vesicles Paraspeckle	243	0	siRNA-IMPa2-25 PSPC1-A488 IMPa2-A546 DAPI 8C2-siRNA-IMP-a2-a4 V2.00	0	10. siRNA-IMPa2-25 PSPC1-A488 DAPI IMPa2-A546_as_TileScan_001 (Stage 45 of 49)	00-9Y8iKWWZw7tgL5eSV4hzSG
0.817639	um	Cell	0.000	1.000	Vesicles Paraspeckle	244	1	siRNA-IMPa2-25 PSPC1-A488 IMPa2-A546 DAPI 8C2-siRNA-IMP-a2-a4 V2.00	0	10. siRNA-IMPa2-25 PSPC1-A488 DAPI IMPa2-A546_as_TileScan_001 (Stage 45 of 49)	00-9Y8iKWWZw7tgL5eSV4hzSG
0.790836	um	Cell	0.000	1.000	Vesicles Paraspeckle	245	2	siRNA-IMPa2-25 PSPC1-A488 IMPa2-A546 DAPI 8C2-siRNA-IMP-a2-a4 V2.00	0	10. siRNA-IMPa2-25 PSPC1-A488 DAPI IMPa2-A546_as_TileScan_001 (Stage 45 of 49)	00-9Y8iKWWZw7tgL5eSV4hzSG
0	um	Cell	0.000	1.000	Vesicles Paraspeckle	246	3	siRNA-IMPa2-25 PSPC1-A488 IMPa2-A546 DAPI 8C2-siRNA-IMP-a2-a4 V2.00	0	10. siRNA-IMPa2-25 PSPC1-A488 DAPI IMPa2-A546_as_TileScan_001 (Stage 45 of 49)	00-9Y8iKWWZw7tgL5eSV4hzSG
0.801494	um	Cell	0.000	1.000	Vesicles Paraspeckle	247	4	siRNA-IMPa2-25 PSPC1-A488 IMPa2-A546 DAPI 8C2-siRNA-IMP-a2-a4 V2.00	0	10. siRNA-IMPa2-25 PSPC1-A488 DAPI IMPa2-A546_as_TileScan_001 (Stage 45 of 49)	00-9Y8iKWWZw7tgL5eSV4hzSG
0.775247	um	Cell	0.000	1.000	Vesicles Paraspeckle	248	5	siRNA-IMPa2-25 PSPC1-A488 IMPa2-A546 DAPI 8C2-siRNA-IMP-a2-a4 V2.00	0	10. siRNA-IMPa2-25 PSPC1-A488 DAPI IMPa2-A546_as_TileScan_001 (Stage 45 of 49)	00-9Y8iKWWZw7tgL5eSV4hzSG
0	um	Cell	0.000	1.000	Vesicles Paraspeckle	249	6	siRNA-IMPa2-25 PSPC1-A488 IMPa2-A546 DAPI 8C2-siRNA-IMP-a2-a4 V2.00	0	10. siRNA-IMPa2-25 PSPC1-A488 DAPI IMPa2-A546_as_TileScan_001 (Stage 45 of 49)	00-9Y8iKWWZw7tgL5eSV4hzSG
0.569664	um	Cell	0.000	1.000	Vesicles Paraspeckle	250	7	siRNA-IMPa2-25 PSPC1-A488 IMPa2-A546 DAPI 8C2-siRNA-IMP-a2-a4 V2.00	0	10. siRNA-IMPa2-25 PSPC1-A488 DAPI IMPa2-A546_as_TileScan_001 (Stage 45 of 49)	00-9Y8iKWWZw7tgL5eSV4hzSG
0.74318	um	Cell	0.000	1.000	Vesicles Paraspeckle	251	8	siRNA-IMPa2-25 PSPC1-A488 IMPa2-A546 DAPI 8C2-siRNA-IMP-a2-a4 V2.00	0	10. siRNA-IMPa2-25 PSPC1-A488 DAPI IMPa2-A546_as_TileScan_001 (Stage 45 of 49)	00-9Y8iKWWZw7tgL5eSV4hzSG
0.543699	um	Cell	0.000	1.000	Vesicles Paraspeckle	252	9	siRNA-IMPa2-25 PSPC1-A488 IMPa2-A546 DAPI 8C2-siRNA-IMP-a2-a4 V2.00	0	10. siRNA-IMPa2-25 PSPC1-A488 DAPI IMPa2-A546_as_TileScan_001 (Stage 45 of 49)	00-9Y8iKWWZw7tgL5eSV4hzSG
0.550228	um	Cell	0.000	1.000	Vesicles Paraspeckle	253	10	siRNA-IMPa2-25 PSPC1-A488 IMPa2-A546 DAPI 8C2-siRNA-IMP-a2-a4 V2.00	0	10. siRNA-IMPa2-25 PSPC1-A488 DAPI IMPa2-A546_as_TileScan_001 (Stage 45 of 49)	00-9Y8iKWWZw7tgL5eSV4hzSG
0.896955	um	Cell	0.000	1.000	Vesicles Paraspeckle	254	11	siRNA-IMPa2-25 PSPC1-A488 IMPa2-A546 DAPI 8C2-siRNA-IMP-a2-a4 V2.00	0	10. siRNA-IMPa2-25 PSPC1-A488 DAPI IMPa2-A546_as_TileScan_001 (Stage 45 of 49)	00-9Y8iKWWZw7tgL5eSV4hzSG
0.93128	um	Cell	0.000	1.000	Vesicles Paraspeckle	255	0	siRNA-IMPa2-25 PSPC1-A488 IMPa2-A546 DAPI 8C2-siRNA-IMP-a2-a4 V2.00	0	10. siRNA-IMPa2-25 PSPC1-A488 DAPI IMPa2-A546_at_TileScan_001 (Stage 46 of 49)	00-YYc4akpuarS44xXYDH6go
0.863334	um	Cell	0.000	1.000	Vesicles Paraspeckle	256	1	siRNA-IMPa2-25 PSPC1-A488 IMPa2-A546 DAPI 8C2-siRNA-IMP-a2-a4 V2.00	0	10. siRNA-IMPa2-25 PSPC1-A488 DAPI IMPa2-A546_at_TileScan_001 (Stage 46 of 49)	00-YYc4akpuarS44xXYDH6go
0.839757	um	Cell	0.000	1.000	Vesicles Paraspeckle	257	2	siRNA-IMPa2-25 PSPC1-A488 IMPa2-A546 DAPI 8C2-siRNA-IMP-a2-a4 V2.00	0	10. siRNA-IMPa2-25 PSPC1-A488 DAPI IMPa2-A546_at_TileScan_001 (Stage 46 of 49)	00-YYc4akpuarS44xXYDH6go
0.728226	um	Cell	0.000	1.000	Vesicles Paraspeckle	258	3	siRNA-IMPa2-25 PSPC1-A488 IMPa2-A546 DAPI 8C2-siRNA-IMP-a2-a4 V2.00	0	10. siRNA-IMPa2-25 PSPC1-A488 DAPI IMPa2-A546_at_TileScan_001 (Stage 46 of 49)	00-YYc4akpuarS44xXYDH6go
0.888934	um	Cell	0.000	1.000	Vesicles Paraspeckle	259	4	siRNA-IMPa2-25 PSPC1-A488 IMPa2-A546 DAPI 8C2-siRNA-IMP-a2-a4 V2.00	0	10. siRNA-IMPa2-25 PSPC1-A488 DAPI IMPa2-A546_at_TileScan_001 (Stage 46 of 49)	00-YYc4akpuarS44xXYDH6go
0	um	Cell	0.000	1.000	Vesicles Paraspeckle	260	0	siRNA-IMPa2-25 PSPC1-A488 IMPa2-A546 DAPI 8C2-siRNA-IMP-a2-a4 V2.00	0	10. siRNA-IMPa2-25 PSPC1-A488 DAPI IMPa2-A546_au_TileScan_001 (Stage 47 of 49)	00-4g9VUqYVqnH4vGR5NgSgdf
0.613511	um	Cell	0.000	1.000	Vesicles Paraspeckle	261	1	siRNA-IMPa2-25 PSPC1-A488 IMPa2-A546 DAPI 8C2-siRNA-IMP-a2-a4 V2.00	0	10. siRNA-IMPa2-25 PSPC1-A488 DAPI IMPa2-A546_au_TileScan_001 (Stage 47 of 49)	00-4g9VUqYVqnH4vGR5NgSgdf
0.819816	um	Cell	0.000	1.000	Vesicles Paraspeckle	262	0	siRNA-IMPa2-25 PSPC1-A488 IMPa2-A546 DAPI 8C2-siRNA-IMP-a2-a4 V2.00	0	10. siRNA-IMPa2-25 PSPC1-A488 DAPI IMPa2-A546_av_TileScan_001 (Stage 48 of 49)	00-E7fP5GoLJYEWgP6zG4bg89
0.807609	um	Cell	0.000	1.000	Vesicles Paraspeckle	263	1	siRNA-IMPa2-25 PSPC1-A488 IMPa2-A546 DAPI 8C2-siRNA-IMP-a2-a4 V2.00	0	10. siRNA-IMPa2-25 PSPC1-A488 DAPI IMPa2-A546_av_TileScan_001 (Stage 48 of 49)	00-E7fP5GoLJYEWgP6zG4bg89
0.692401	um	Cell	0.000	1.000	Vesicles Paraspeckle	264	2	siRNA-IMPa2-25 PSPC1-A488 IMPa2-A546 DAPI 8C2-siRNA-IMP-a2-a4 V2.00	0	10. siRNA-IMPa2-25 PSPC1-A488 DAPI IMPa2-A546_av_TileScan_001 (Stage 48 of 49)	00-E7fP5GoLJYEWgP6zG4bg89
0.871281	um	Cell	0.000	1.000	Vesicles Paraspeckle	265	3	siRNA-IMPa2-25 PSPC1-A488 IMPa2-A546 DAPI 8C2-siRNA-IMP-a2-a4 V2.00	0	10. siRNA-IMPa2-25 PSPC1-A488 DAPI IMPa2-A546_av_TileScan_001 (Stage 48 of 49)	00-E7fP5GoLJYEWgP6zG4bg89
0.828509	um	Cell	0.000	1.000	Vesicles Paraspeckle	266	0	siRNA-IMPa2-25 PSPC1-A488 IMPa2-A546 DAPI 8C2-siRNA-IMP-a2-a4 V2.00	0	10. siRNA-IMPa2-25 PSPC1-A488 DAPI IMPa2-A546_aw_TileScan_001 (Stage 49 of 49)	00-C2srA5qghoN4WHdcDBkaLP
0	um	Cell	0.000	1.000	Vesicles Paraspeckle	267	1	siRNA-IMPa2-25 PSPC1-A488 IMPa2-A546 DAPI 8C2-siRNA-IMP-a2-a4 V2.00	0	10. siRNA-IMPa2-25 PSPC1-A488 DAPI IMPa2-A546_aw_TileScan_001 (Stage 49 of 49)	00-C2srA5qghoN4WHdcDBkaLP
0.621927	um	Cell	0.000	1.000	Vesicles Paraspeckle	268	2	siRNA-IMPa2-25 PSPC1-A488 IMPa2-A546 DAPI 8C2-siRNA-IMP-a2-a4 V2.00	0	10. siRNA-IMPa2-25 PSPC1-A488 DAPI IMPa2-A546_aw_TileScan_001 (Stage 49 of 49)	00-C2srA5qghoN4WHdcDBkaLP
0.722624	um	Cell	0.000	1.000	Vesicles Paraspeckle	269	3	siRNA-IMPa2-25 PSPC1-A488 IMPa2-A546 DAPI 8C2-siRNA-IMP-a2-a4 V2.00	0	10. siRNA-IMPa2-25 PSPC1-A488 DAPI IMPa2-A546_aw_TileScan_001 (Stage 49 of 49)	00-C2srA5qghoN4WHdcDBkaLP
0.786635	um	Cell	0.000	1.000	Vesicles Paraspeckle	270	4	siRNA-IMPa2-25 PSPC1-A488 IMPa2-A546 DAPI 8C2-siRNA-IMP-a2-a4 V2.00	0	10. siRNA-IMPa2-25 PSPC1-A488 DAPI IMPa2-A546_aw_TileScan_001 (Stage 49 of 49)	00-C2srA5qghoN4WHdcDBkaLP
0.816994	um	Cell	0.000	1.000	Vesicles Paraspeckle	271	5	siRNA-IMPa2-25 PSPC1-A488 IMPa2-A546 DAPI 8C2-siRNA-IMP-a2-a4 V2.00	0	10. siRNA-IMPa2-25 PSPC1-A488 DAPI IMPa2-A546_aw_TileScan_001 (Stage 49 of 49)	00-C2srA5qghoN4WHdcDBkaLP
0.692541	um	Cell	0.000	1.000	Vesicles Paraspeckle	272	6	siRNA-IMPa2-25 PSPC1-A488 IMPa2-A546 DAPI 8C2-siRNA-IMP-a2-a4 V2.00	0	10. siRNA-IMPa2-25 PSPC1-A488 DAPI IMPa2-A546_aw_TileScan_001 (Stage 49 of 49)	00-C2srA5qghoN4WHdcDBkaLP
0.974467	um	Cell	0.000	1.000	Vesicles Paraspeckle	273	7	siRNA-IMPa2-25 PSPC1-A488 IMPa2-A546 DAPI 8C2-siRNA-IMP-a2-a4 V2.00	0	10. siRNA-IMPa2-25 PSPC1-A488 DAPI IMPa2-A546_aw_TileScan_001 (Stage 49 of 49)	00-C2srA5qghoN4WHdcDBkaLP
0.776237	um	Cell	0.000	1.000	Vesicles Paraspeckle	274	8	siRNA-IMPa2-25 PSPC1-A488 IMPa2-A546 DAPI 8C2-siRNA-IMP-a2-a4 V2.00	0	10. siRNA-IMPa2-25 PSPC1-A488 DAPI IMPa2-A546_aw_TileScan_001 (Stage 49 of 49)	00-C2srA5qghoN4WHdcDBkaLP
0.7394	um	Cell	0.000	1.000	Vesicles Paraspeckle	275	9	siRNA-IMPa2-25 PSPC1-A488 IMPa2-A546 DAPI 8C2-siRNA-IMP-a2-a4 V2.00	0	10. siRNA-IMPa2-25 PSPC1-A488 DAPI IMPa2-A546_aw_TileScan_001 (Stage 49 of 49)	00-C2srA5qghoN4WHdcDBkaLP
0.747333	um	Cell	0.000	1.000	Vesicles Paraspeckle	276	10	siRNA-IMPa2-25 PSPC1-A488 IMPa2-A546 DAPI 8C2-siRNA-IMP-a2-a4 V2.00	0	10. siRNA-IMPa2-25 PSPC1-A488 DAPI IMPa2-A546_aw_TileScan_001 (Stage 49 of 49)	00-C2srA5qghoN4WHdcDBkaLP
0.718023	um	Cell	0.000	1.000	Vesicles Paraspeckle	277	0	siRNA-IMPa2-25 PSPC1-A488 IMPa2-A546 DAPI 8C2-siRNA-IMP-a2-a4 V2.00	0	10. siRNA-IMPa2-25 PSPC1-A488 DAPI IMPa2-A546_b_TileScan_001 (Stage 2 of 49)	00-stYgwWbq4cwGV9NVqrLWdA
0.709679	um	Cell	0.000	1.000	Vesicles Paraspeckle	278	1	siRNA-IMPa2-25 PSPC1-A488 IMPa2-A546 DAPI 8C2-siRNA-IMP-a2-a4 V2.00	0	10. siRNA-IMPa2-25 PSPC1-A488 DAPI IMPa2-A546_b_TileScan_001 (Stage 2 of 49)	00-stYgwWbq4cwGV9NVqrLWdA
0.750658	um	Cell	0.000	1.000	Vesicles Paraspeckle	279	2	siRNA-IMPa2-25 PSPC1-A488 IMPa2-A546 DAPI 8C2-siRNA-IMP-a2-a4 V2.00	0	10. siRNA-IMPa2-25 PSPC1-A488 DAPI IMPa2-A546_b_TileScan_001 (Stage 2 of 49)	00-stYgwWbq4cwGV9NVqrLWdA
0.906298	um	Cell	0.000	1.000	Vesicles Paraspeckle	280	3	siRNA-IMPa2-25 PSPC1-A488 IMPa2-A546 DAPI 8C2-siRNA-IMP-a2-a4 V2.00	0	10. siRNA-IMPa2-25 PSPC1-A488 DAPI IMPa2-A546_b_TileScan_001 (Stage 2 of 49)	00-stYgwWbq4cwGV9NVqrLWdA
0.677289	um	Cell	0.000	1.000	Vesicles Paraspeckle	281	4	siRNA-IMPa2-25 PSPC1-A488 IMPa2-A546 DAPI 8C2-siRNA-IMP-a2-a4 V2.00	0	10. siRNA-IMPa2-25 PSPC1-A488 DAPI IMPa2-A546_b_TileScan_001 (Stage 2 of 49)	00-stYgwWbq4cwGV9NVqrLWdA
0	um	Cell	0.000	1.000	Vesicles Paraspeckle	282	5	siRNA-IMPa2-25 PSPC1-A488 IMPa2-A546 DAPI 8C2-siRNA-IMP-a2-a4 V2.00	0	10. siRNA-IMPa2-25 PSPC1-A488 DAPI IMPa2-A546_b_TileScan_001 (Stage 2 of 49)	00-stYgwWbq4cwGV9NVqrLWdA
0.872369	um	Cell	0.000	1.000	Vesicles Paraspeckle	283	6	siRNA-IMPa2-25 PSPC1-A488 IMPa2-A546 DAPI 8C2-siRNA-IMP-a2-a4 V2.00	0	10. siRNA-IMPa2-25 PSPC1-A488 DAPI IMPa2-A546_b_TileScan_001 (Stage 2 of 49)	00-stYgwWbq4cwGV9NVqrLWdA
0.741819	um	Cell	0.000	1.000	Vesicles Paraspeckle	284	7	siRNA-IMPa2-25 PSPC1-A488 IMPa2-A546 DAPI 8C2-siRNA-IMP-a2-a4 V2.00	0	10. siRNA-IMPa2-25 PSPC1-A488 DAPI IMPa2-A546_b_TileScan_001 (Stage 2 of 49)	00-stYgwWbq4cwGV9NVqrLWdA
0.730635	um	Cell	0.000	1.000	Vesicles Paraspeckle	285	8	siRNA-IMPa2-25 PSPC1-A488 IMPa2-A546 DAPI 8C2-siRNA-IMP-a2-a4 V2.00	0	10. siRNA-IMPa2-25 PSPC1-A488 DAPI IMPa2-A546_b_TileScan_001 (Stage 2 of 49)	00-stYgwWbq4cwGV9NVqrLWdA
0.80136	um	Cell	0.000	1.000	Vesicles Paraspeckle	286	9	siRNA-IMPa2-25 PSPC1-A488 IMPa2-A546 DAPI 8C2-siRNA-IMP-a2-a4 V2.00	0	10. siRNA-IMPa2-25 PSPC1-A488 DAPI IMPa2-A546_b_TileScan_001 (Stage 2 of 49)	00-stYgwWbq4cwGV9NVqrLWdA
0.875015	um	Cell	0.000	1.000	Vesicles Paraspeckle	287	10	siRNA-IMPa2-25 PSPC1-A488 IMPa2-A546 DAPI 8C2-siRNA-IMP-a2-a4 V2.00	0	10. siRNA-IMPa2-25 PSPC1-A488 DAPI IMPa2-A546_b_TileScan_001 (Stage 2 of 49)	00-stYgwWbq4cwGV9NVqrLWdA
0.728433	um	Cell	0.000	1.000	Vesicles Paraspeckle	288	0	siRNA-IMPa2-25 PSPC1-A488 IMPa2-A546 DAPI 8C2-siRNA-IMP-a2-a4 V2.00	0	10. siRNA-IMPa2-25 PSPC1-A488 DAPI IMPa2-A546_c_TileScan_001 (Stage 3 of 49)	00-jrGEEyZRFd7UHSeBCbCTB6
0.647423	um	Cell	0.000	1.000	Vesicles Paraspeckle	289	1	siRNA-IMPa2-25 PSPC1-A488 IMPa2-A546 DAPI 8C2-siRNA-IMP-a2-a4 V2.00	0	10. siRNA-IMPa2-25 PSPC1-A488 DAPI IMPa2-A546_c_TileScan_001 (Stage 3 of 49)	00-jrGEEyZRFd7UHSeBCbCTB6
0.561931	um	Cell	0.000	1.000	Vesicles Paraspeckle	290	2	siRNA-IMPa2-25 PSPC1-A488 IMPa2-A546 DAPI 8C2-siRNA-IMP-a2-a4 V2.00	0	10. siRNA-IMPa2-25 PSPC1-A488 DAPI IMPa2-A546_c_TileScan_001 (Stage 3 of 49)	00-jrGEEyZRFd7UHSeBCbCTB6
0	um	Cell	0.000	1.000	Vesicles Paraspeckle	291	3	siRNA-IMPa2-25 PSPC1-A488 IMPa2-A546 DAPI 8C2-siRNA-IMP-a2-a4 V2.00	0	10. siRNA-IMPa2-25 PSPC1-A488 DAPI IMPa2-A546_c_TileScan_001 (Stage 3 of 49)	00-jrGEEyZRFd7UHSeBCbCTB6
0.88465	um	Cell	0.000	1.000	Vesicles Paraspeckle	292	4	siRNA-IMPa2-25 PSPC1-A488 IMPa2-A546 DAPI 8C2-siRNA-IMP-a2-a4 V2.00	0	10. siRNA-IMPa2-25 PSPC1-A488 DAPI IMPa2-A546_c_TileScan_001 (Stage 3 of 49)	00-jrGEEyZRFd7UHSeBCbCTB6
0.867118	um	Cell	0.000	1.000	Vesicles Paraspeckle	293	5	siRNA-IMPa2-25 PSPC1-A488 IMPa2-A546 DAPI 8C2-siRNA-IMP-a2-a4 V2.00	0	10. siRNA-IMPa2-25 PSPC1-A488 DAPI IMPa2-A546_c_TileScan_001 (Stage 3 of 49)	00-jrGEEyZRFd7UHSeBCbCTB6
0.760418	um	Cell	0.000	1.000	Vesicles Paraspeckle	294	6	siRNA-IMPa2-25 PSPC1-A488 IMPa2-A546 DAPI 8C2-siRNA-IMP-a2-a4 V2.00	0	10. siRNA-IMPa2-25 PSPC1-A488 DAPI IMPa2-A546_c_TileScan_001 (Stage 3 of 49)	00-jrGEEyZRFd7UHSeBCbCTB6
0.774813	um	Cell	0.000	1.000	Vesicles Paraspeckle	295	7	siRNA-IMPa2-25 PSPC1-A488 IMPa2-A546 DAPI 8C2-siRNA-IMP-a2-a4 V2.00	0	10. siRNA-IMPa2-25 PSPC1-A488 DAPI IMPa2-A546_c_TileScan_001 (Stage 3 of 49)	00-jrGEEyZRFd7UHSeBCbCTB6
0.684967	um	Cell	0.000	1.000	Vesicles Paraspeckle	296	8	siRNA-IMPa2-25 PSPC1-A488 IMPa2-A546 DAPI 8C2-siRNA-IMP-a2-a4 V2.00	0	10. siRNA-IMPa2-25 PSPC1-A488 DAPI IMPa2-A546_c_TileScan_001 (Stage 3 of 49)	00-jrGEEyZRFd7UHSeBCbCTB6
0.638754	um	Cell	0.000	1.000	Vesicles Paraspeckle	297	0	siRNA-IMPa2-25 PSPC1-A488 IMPa2-A546 DAPI 8C2-siRNA-IMP-a2-a4 V2.00	0	10. siRNA-IMPa2-25 PSPC1-A488 DAPI IMPa2-A546_d_TileScan_001 (Stage 4 of 49)	00-sH8fMZo844m7gWy2525eCV
0.486945	um	Cell	0.000	1.000	Vesicles Paraspeckle	298	1	siRNA-IMPa2-25 PSPC1-A488 IMPa2-A546 DAPI 8C2-siRNA-IMP-a2-a4 V2.00	0	10. siRNA-IMPa2-25 PSPC1-A488 DAPI IMPa2-A546_d_TileScan_001 (Stage 4 of 49)	00-sH8fMZo844m7gWy2525eCV
0.760131	um	Cell	0.000	1.000	Vesicles Paraspeckle	299	2	siRNA-IMPa2-25 PSPC1-A488 IMPa2-A546 DAPI 8C2-siRNA-IMP-a2-a4 V2.00	0	10. siRNA-IMPa2-25 PSPC1-A488 DAPI IMPa2-A546_d_TileScan_001 (Stage 4 of 49)	00-sH8fMZo844m7gWy2525eCV
0.773555	um	Cell	0.000	1.000	Vesicles Paraspeckle	300	3	siRNA-IMPa2-25 PSPC1-A488 IMPa2-A546 DAPI 8C2-siRNA-IMP-a2-a4 V2.00	0	10. siRNA-IMPa2-25 PSPC1-A488 DAPI IMPa2-A546_d_TileScan_001 (Stage 4 of 49)	00-sH8fMZo844m7gWy2525eCV
0.692948	um	Cell	0.000	1.000	Vesicles Paraspeckle	301	4	siRNA-IMPa2-25 PSPC1-A488 IMPa2-A546 DAPI 8C2-siRNA-IMP-a2-a4 V2.00	0	10. siRNA-IMPa2-25 PSPC1-A488 DAPI IMPa2-A546_d_TileScan_001 (Stage 4 of 49)	00-sH8fMZo844m7gWy2525eCV
1.16302	um	Cell	0.000	1.000	Vesicles Paraspeckle	302	5	siRNA-IMPa2-25 PSPC1-A488 IMPa2-A546 DAPI 8C2-siRNA-IMP-a2-a4 V2.00	0	10. siRNA-IMPa2-25 PSPC1-A488 DAPI IMPa2-A546_d_TileScan_001 (Stage 4 of 49)	00-sH8fMZo844m7gWy2525eCV
0.626263	um	Cell	0.000	1.000	Vesicles Paraspeckle	303	6	siRNA-IMPa2-25 PSPC1-A488 IMPa2-A546 DAPI 8C2-siRNA-IMP-a2-a4 V2.00	0	10. siRNA-IMPa2-25 PSPC1-A488 DAPI IMPa2-A546_d_TileScan_001 (Stage 4 of 49)	00-sH8fMZo844m7gWy2525eCV
0	um	Cell	0.000	1.000	Vesicles Paraspeckle	304	0	siRNA-IMPa2-25 PSPC1-A488 IMPa2-A546 DAPI 8C2-siRNA-IMP-a2-a4 V2.00	0	10. siRNA-IMPa2-25 PSPC1-A488 DAPI IMPa2-A546_f_TileScan_001 (Stage 6 of 49)	00-eMtPFryyX7iUeewKtbi6Ng
0	um	Cell	0.000	1.000	Vesicles Paraspeckle	305	1	siRNA-IMPa2-25 PSPC1-A488 IMPa2-A546 DAPI 8C2-siRNA-IMP-a2-a4 V2.00	0	10. siRNA-IMPa2-25 PSPC1-A488 DAPI IMPa2-A546_f_TileScan_001 (Stage 6 of 49)	00-eMtPFryyX7iUeewKtbi6Ng
0.804721	um	Cell	0.000	1.000	Vesicles Paraspeckle	306	2	siRNA-IMPa2-25 PSPC1-A488 IMPa2-A546 DAPI 8C2-siRNA-IMP-a2-a4 V2.00	0	10. siRNA-IMPa2-25 PSPC1-A488 DAPI IMPa2-A546_f_TileScan_001 (Stage 6 of 49)	00-eMtPFryyX7iUeewKtbi6Ng
0.760087	um	Cell	0.000	1.000	Vesicles Paraspeckle	307	3	siRNA-IMPa2-25 PSPC1-A488 IMPa2-A546 DAPI 8C2-siRNA-IMP-a2-a4 V2.00	0	10. siRNA-IMPa2-25 PSPC1-A488 DAPI IMPa2-A546_f_TileScan_001 (Stage 6 of 49)	00-eMtPFryyX7iUeewKtbi6Ng
0.705116	um	Cell	0.000	1.000	Vesicles Paraspeckle	308	4	siRNA-IMPa2-25 PSPC1-A488 IMPa2-A546 DAPI 8C2-siRNA-IMP-a2-a4 V2.00	0	10. siRNA-IMPa2-25 PSPC1-A488 DAPI IMPa2-A546_f_TileScan_001 (Stage 6 of 49)	00-eMtPFryyX7iUeewKtbi6Ng
0	um	Cell	0.000	1.000	Vesicles Paraspeckle	309	5	siRNA-IMPa2-25 PSPC1-A488 IMPa2-A546 DAPI 8C2-siRNA-IMP-a2-a4 V2.00	0	10. siRNA-IMPa2-25 PSPC1-A488 DAPI IMPa2-A546_f_TileScan_001 (Stage 6 of 49)	00-eMtPFryyX7iUeewKtbi6Ng
0.763072	um	Cell	0.000	1.000	Vesicles Paraspeckle	310	6	siRNA-IMPa2-25 PSPC1-A488 IMPa2-A546 DAPI 8C2-siRNA-IMP-a2-a4 V2.00	0	10. siRNA-IMPa2-25 PSPC1-A488 DAPI IMPa2-A546_f_TileScan_001 (Stage 6 of 49)	00-eMtPFryyX7iUeewKtbi6Ng
0.984538	um	Cell	0.000	1.000	Vesicles Paraspeckle	311	7	siRNA-IMPa2-25 PSPC1-A488 IMPa2-A546 DAPI 8C2-siRNA-IMP-a2-a4 V2.00	0	10. siRNA-IMPa2-25 PSPC1-A488 DAPI IMPa2-A546_f_TileScan_001 (Stage 6 of 49)	00-eMtPFryyX7iUeewKtbi6Ng
0.905717	um	Cell	0.000	1.000	Vesicles Paraspeckle	312	8	siRNA-IMPa2-25 PSPC1-A488 IMPa2-A546 DAPI 8C2-siRNA-IMP-a2-a4 V2.00	0	10. siRNA-IMPa2-25 PSPC1-A488 DAPI IMPa2-A546_f_TileScan_001 (Stage 6 of 49)	00-eMtPFryyX7iUeewKtbi6Ng
0.755577	um	Cell	0.000	1.000	Vesicles Paraspeckle	313	0	siRNA-IMPa2-25 PSPC1-A488 IMPa2-A546 DAPI 8C2-siRNA-IMP-a2-a4 V2.00	0	10. siRNA-IMPa2-25 PSPC1-A488 DAPI IMPa2-A546_g_TileScan_001 (Stage 7 of 49)	00-S36eEhYvJJ7QMyQZjUTMMh
0	um	Cell	0.000	1.000	Vesicles Paraspeckle	314	1	siRNA-IMPa2-25 PSPC1-A488 IMPa2-A546 DAPI 8C2-siRNA-IMP-a2-a4 V2.00	0	10. siRNA-IMPa2-25 PSPC1-A488 DAPI IMPa2-A546_g_TileScan_001 (Stage 7 of 49)	00-S36eEhYvJJ7QMyQZjUTMMh
0.734191	um	Cell	0.000	1.000	Vesicles Paraspeckle	315	2	siRNA-IMPa2-25 PSPC1-A488 IMPa2-A546 DAPI 8C2-siRNA-IMP-a2-a4 V2.00	0	10. siRNA-IMPa2-25 PSPC1-A488 DAPI IMPa2-A546_g_TileScan_001 (Stage 7 of 49)	00-S36eEhYvJJ7QMyQZjUTMMh
0.676382	um	Cell	0.000	1.000	Vesicles Paraspeckle	316	3	siRNA-IMPa2-25 PSPC1-A488 IMPa2-A546 DAPI 8C2-siRNA-IMP-a2-a4 V2.00	0	10. siRNA-IMPa2-25 PSPC1-A488 DAPI IMPa2-A546_g_TileScan_001 (Stage 7 of 49)	00-S36eEhYvJJ7QMyQZjUTMMh
0.645967	um	Cell	0.000	1.000	Vesicles Paraspeckle	317	4	siRNA-IMPa2-25 PSPC1-A488 IMPa2-A546 DAPI 8C2-siRNA-IMP-a2-a4 V2.00	0	10. siRNA-IMPa2-25 PSPC1-A488 DAPI IMPa2-A546_g_TileScan_001 (Stage 7 of 49)	00-S36eEhYvJJ7QMyQZjUTMMh
0.648138	um	Cell	0.000	1.000	Vesicles Paraspeckle	318	5	siRNA-IMPa2-25 PSPC1-A488 IMPa2-A546 DAPI 8C2-siRNA-IMP-a2-a4 V2.00	0	10. siRNA-IMPa2-25 PSPC1-A488 DAPI IMPa2-A546_g_TileScan_001 (Stage 7 of 49)	00-S36eEhYvJJ7QMyQZjUTMMh
0.709497	um	Cell	0.000	1.000	Vesicles Paraspeckle	319	6	siRNA-IMPa2-25 PSPC1-A488 IMPa2-A546 DAPI 8C2-siRNA-IMP-a2-a4 V2.00	0	10. siRNA-IMPa2-25 PSPC1-A488 DAPI IMPa2-A546_g_TileScan_001 (Stage 7 of 49)	00-S36eEhYvJJ7QMyQZjUTMMh
0.759846	um	Cell	0.000	1.000	Vesicles Paraspeckle	320	0	siRNA-IMPa2-25 PSPC1-A488 IMPa2-A546 DAPI 8C2-siRNA-IMP-a2-a4 V2.00	0	10. siRNA-IMPa2-25 PSPC1-A488 DAPI IMPa2-A546_h_TileScan_001 (Stage 8 of 49)	00-5yCm9MvVY9UevPKBTqmcEe
0.852434	um	Cell	0.000	1.000	Vesicles Paraspeckle	321	1	siRNA-IMPa2-25 PSPC1-A488 IMPa2-A546 DAPI 8C2-siRNA-IMP-a2-a4 V2.00	0	10. siRNA-IMPa2-25 PSPC1-A488 DAPI IMPa2-A546_h_TileScan_001 (Stage 8 of 49)	00-5yCm9MvVY9UevPKBTqmcEe
0.699547	um	Cell	0.000	1.000	Vesicles Paraspeckle	322	2	siRNA-IMPa2-25 PSPC1-A488 IMPa2-A546 DAPI 8C2-siRNA-IMP-a2-a4 V2.00	0	10. siRNA-IMPa2-25 PSPC1-A488 DAPI IMPa2-A546_h_TileScan_001 (Stage 8 of 49)	00-5yCm9MvVY9UevPKBTqmcEe
0.754953	um	Cell	0.000	1.000	Vesicles Paraspeckle	323	3	siRNA-IMPa2-25 PSPC1-A488 IMPa2-A546 DAPI 8C2-siRNA-IMP-a2-a4 V2.00	0	10. siRNA-IMPa2-25 PSPC1-A488 DAPI IMPa2-A546_h_TileScan_001 (Stage 8 of 49)	00-5yCm9MvVY9UevPKBTqmcEe
1.05255	um	Cell	0.000	1.000	Vesicles Paraspeckle	324	4	siRNA-IMPa2-25 PSPC1-A488 IMPa2-A546 DAPI 8C2-siRNA-IMP-a2-a4 V2.00	0	10. siRNA-IMPa2-25 PSPC1-A488 DAPI IMPa2-A546_h_TileScan_001 (Stage 8 of 49)	00-5yCm9MvVY9UevPKBTqmcEe
0.899777	um	Cell	0.000	1.000	Vesicles Paraspeckle	325	5	siRNA-IMPa2-25 PSPC1-A488 IMPa2-A546 DAPI 8C2-siRNA-IMP-a2-a4 V2.00	0	10. siRNA-IMPa2-25 PSPC1-A488 DAPI IMPa2-A546_h_TileScan_001 (Stage 8 of 49)	00-5yCm9MvVY9UevPKBTqmcEe
0.771628	um	Cell	0.000	1.000	Vesicles Paraspeckle	326	6	siRNA-IMPa2-25 PSPC1-A488 IMPa2-A546 DAPI 8C2-siRNA-IMP-a2-a4 V2.00	0	10. siRNA-IMPa2-25 PSPC1-A488 DAPI IMPa2-A546_h_TileScan_001 (Stage 8 of 49)	00-5yCm9MvVY9UevPKBTqmcEe
0.859632	um	Cell	0.000	1.000	Vesicles Paraspeckle	327	7	siRNA-IMPa2-25 PSPC1-A488 IMPa2-A546 DAPI 8C2-siRNA-IMP-a2-a4 V2.00	0	10. siRNA-IMPa2-25 PSPC1-A488 DAPI IMPa2-A546_h_TileScan_001 (Stage 8 of 49)	00-5yCm9MvVY9UevPKBTqmcEe
0.839458	um	Cell	0.000	1.000	Vesicles Paraspeckle	328	8	siRNA-IMPa2-25 PSPC1-A488 IMPa2-A546 DAPI 8C2-siRNA-IMP-a2-a4 V2.00	0	10. siRNA-IMPa2-25 PSPC1-A488 DAPI IMPa2-A546_h_TileScan_001 (Stage 8 of 49)	00-5yCm9MvVY9UevPKBTqmcEe
0.718328	um	Cell	0.000	1.000	Vesicles Paraspeckle	329	9	siRNA-IMPa2-25 PSPC1-A488 IMPa2-A546 DAPI 8C2-siRNA-IMP-a2-a4 V2.00	0	10. siRNA-IMPa2-25 PSPC1-A488 DAPI IMPa2-A546_h_TileScan_001 (Stage 8 of 49)	00-5yCm9MvVY9UevPKBTqmcEe
0.644125	um	Cell	0.000	1.000	Vesicles Paraspeckle	330	10	siRNA-IMPa2-25 PSPC1-A488 IMPa2-A546 DAPI 8C2-siRNA-IMP-a2-a4 V2.00	0	10. siRNA-IMPa2-25 PSPC1-A488 DAPI IMPa2-A546_h_TileScan_001 (Stage 8 of 49)	00-5yCm9MvVY9UevPKBTqmcEe
0.84557	um	Cell	0.000	1.000	Vesicles Paraspeckle	331	0	siRNA-IMPa2-25 PSPC1-A488 IMPa2-A546 DAPI 8C2-siRNA-IMP-a2-a4 V2.00	0	10. siRNA-IMPa2-25 PSPC1-A488 DAPI IMPa2-A546_i_TileScan_001 (Stage 9 of 49)	00-b9KieFAS44bBGqbBBK9NZW
0.73222	um	Cell	0.000	1.000	Vesicles Paraspeckle	332	1	siRNA-IMPa2-25 PSPC1-A488 IMPa2-A546 DAPI 8C2-siRNA-IMP-a2-a4 V2.00	0	10. siRNA-IMPa2-25 PSPC1-A488 DAPI IMPa2-A546_i_TileScan_001 (Stage 9 of 49)	00-b9KieFAS44bBGqbBBK9NZW
0.683867	um	Cell	0.000	1.000	Vesicles Paraspeckle	333	2	siRNA-IMPa2-25 PSPC1-A488 IMPa2-A546 DAPI 8C2-siRNA-IMP-a2-a4 V2.00	0	10. siRNA-IMPa2-25 PSPC1-A488 DAPI IMPa2-A546_i_TileScan_001 (Stage 9 of 49)	00-b9KieFAS44bBGqbBBK9NZW
0.786862	um	Cell	0.000	1.000	Vesicles Paraspeckle	334	3	siRNA-IMPa2-25 PSPC1-A488 IMPa2-A546 DAPI 8C2-siRNA-IMP-a2-a4 V2.00	0	10. siRNA-IMPa2-25 PSPC1-A488 DAPI IMPa2-A546_i_TileScan_001 (Stage 9 of 49)	00-b9KieFAS44bBGqbBBK9NZW
1.02968	um	Cell	0.000	1.000	Vesicles Paraspeckle	335	4	siRNA-IMPa2-25 PSPC1-A488 IMPa2-A546 DAPI 8C2-siRNA-IMP-a2-a4 V2.00	0	10. siRNA-IMPa2-25 PSPC1-A488 DAPI IMPa2-A546_i_TileScan_001 (Stage 9 of 49)	00-b9KieFAS44bBGqbBBK9NZW
0.865815	um	Cell	0.000	1.000	Vesicles Paraspeckle	336	5	siRNA-IMPa2-25 PSPC1-A488 IMPa2-A546 DAPI 8C2-siRNA-IMP-a2-a4 V2.00	0	10. siRNA-IMPa2-25 PSPC1-A488 DAPI IMPa2-A546_i_TileScan_001 (Stage 9 of 49)	00-b9KieFAS44bBGqbBBK9NZW
1.12307	um	Cell	0.000	1.000	Vesicles Paraspeckle	337	6	siRNA-IMPa2-25 PSPC1-A488 IMPa2-A546 DAPI 8C2-siRNA-IMP-a2-a4 V2.00	0	10. siRNA-IMPa2-25 PSPC1-A488 DAPI IMPa2-A546_i_TileScan_001 (Stage 9 of 49)	00-b9KieFAS44bBGqbBBK9NZW
0.748271	um	Cell	0.000	1.000	Vesicles Paraspeckle	338	7	siRNA-IMPa2-25 PSPC1-A488 IMPa2-A546 DAPI 8C2-siRNA-IMP-a2-a4 V2.00	0	10. siRNA-IMPa2-25 PSPC1-A488 DAPI IMPa2-A546_i_TileScan_001 (Stage 9 of 49)	00-b9KieFAS44bBGqbBBK9NZW
0.909994	um	Cell	0.000	1.000	Vesicles Paraspeckle	339	8	siRNA-IMPa2-25 PSPC1-A488 IMPa2-A546 DAPI 8C2-siRNA-IMP-a2-a4 V2.00	0	10. siRNA-IMPa2-25 PSPC1-A488 DAPI IMPa2-A546_i_TileScan_001 (Stage 9 of 49)	00-b9KieFAS44bBGqbBBK9NZW
0.718604	um	Cell	0.000	1.000	Vesicles Paraspeckle	340	9	siRNA-IMPa2-25 PSPC1-A488 IMPa2-A546 DAPI 8C2-siRNA-IMP-a2-a4 V2.00	0	10. siRNA-IMPa2-25 PSPC1-A488 DAPI IMPa2-A546_i_TileScan_001 (Stage 9 of 49)	00-b9KieFAS44bBGqbBBK9NZW
0.865418	um	Cell	0.000	1.000	Vesicles Paraspeckle	341	10	siRNA-IMPa2-25 PSPC1-A488 IMPa2-A546 DAPI 8C2-siRNA-IMP-a2-a4 V2.00	0	10. siRNA-IMPa2-25 PSPC1-A488 DAPI IMPa2-A546_i_TileScan_001 (Stage 9 of 49)	00-b9KieFAS44bBGqbBBK9NZW
0.647901	um	Cell	0.000	1.000	Vesicles Paraspeckle	342	11	siRNA-IMPa2-25 PSPC1-A488 IMPa2-A546 DAPI 8C2-siRNA-IMP-a2-a4 V2.00	0	10. siRNA-IMPa2-25 PSPC1-A488 DAPI IMPa2-A546_i_TileScan_001 (Stage 9 of 49)	00-b9KieFAS44bBGqbBBK9NZW
0.738439	um	Cell	0.000	1.000	Vesicles Paraspeckle	343	12	siRNA-IMPa2-25 PSPC1-A488 IMPa2-A546 DAPI 8C2-siRNA-IMP-a2-a4 V2.00	0	10. siRNA-IMPa2-25 PSPC1-A488 DAPI IMPa2-A546_i_TileScan_001 (Stage 9 of 49)	00-b9KieFAS44bBGqbBBK9NZW
0.821413	um	Cell	0.000	1.000	Vesicles Paraspeckle	344	13	siRNA-IMPa2-25 PSPC1-A488 IMPa2-A546 DAPI 8C2-siRNA-IMP-a2-a4 V2.00	0	10. siRNA-IMPa2-25 PSPC1-A488 DAPI IMPa2-A546_i_TileScan_001 (Stage 9 of 49)	00-b9KieFAS44bBGqbBBK9NZW
0.662372	um	Cell	0.000	1.000	Vesicles Paraspeckle	345	14	siRNA-IMPa2-25 PSPC1-A488 IMPa2-A546 DAPI 8C2-siRNA-IMP-a2-a4 V2.00	0	10. siRNA-IMPa2-25 PSPC1-A488 DAPI IMPa2-A546_i_TileScan_001 (Stage 9 of 49)	00-b9KieFAS44bBGqbBBK9NZW
0.741481	um	Cell	0.000	1.000	Vesicles Paraspeckle	346	15	siRNA-IMPa2-25 PSPC1-A488 IMPa2-A546 DAPI 8C2-siRNA-IMP-a2-a4 V2.00	0	10. siRNA-IMPa2-25 PSPC1-A488 DAPI IMPa2-A546_i_TileScan_001 (Stage 9 of 49)	00-b9KieFAS44bBGqbBBK9NZW
0.7291	um	Cell	0.000	1.000	Vesicles Paraspeckle	347	0	siRNA-IMPa2-25 PSPC1-A488 IMPa2-A546 DAPI 8C2-siRNA-IMP-a2-a4 V2.00	0	10. siRNA-IMPa2-25 PSPC1-A488 DAPI IMPa2-A546_j_TileScan_001 (Stage 10 of 49)	00-GoYuohx8uzN3bfpCRXc7Wa
0.982123	um	Cell	0.000	1.000	Vesicles Paraspeckle	348	1	siRNA-IMPa2-25 PSPC1-A488 IMPa2-A546 DAPI 8C2-siRNA-IMP-a2-a4 V2.00	0	10. siRNA-IMPa2-25 PSPC1-A488 DAPI IMPa2-A546_j_TileScan_001 (Stage 10 of 49)	00-GoYuohx8uzN3bfpCRXc7Wa
1.05012	um	Cell	0.000	1.000	Vesicles Paraspeckle	349	2	siRNA-IMPa2-25 PSPC1-A488 IMPa2-A546 DAPI 8C2-siRNA-IMP-a2-a4 V2.00	0	10. siRNA-IMPa2-25 PSPC1-A488 DAPI IMPa2-A546_j_TileScan_001 (Stage 10 of 49)	00-GoYuohx8uzN3bfpCRXc7Wa
0.968359	um	Cell	0.000	1.000	Vesicles Paraspeckle	350	3	siRNA-IMPa2-25 PSPC1-A488 IMPa2-A546 DAPI 8C2-siRNA-IMP-a2-a4 V2.00	0	10. siRNA-IMPa2-25 PSPC1-A488 DAPI IMPa2-A546_j_TileScan_001 (Stage 10 of 49)	00-GoYuohx8uzN3bfpCRXc7Wa
1.05127	um	Cell	0.000	1.000	Vesicles Paraspeckle	351	4	siRNA-IMPa2-25 PSPC1-A488 IMPa2-A546 DAPI 8C2-siRNA-IMP-a2-a4 V2.00	0	10. siRNA-IMPa2-25 PSPC1-A488 DAPI IMPa2-A546_j_TileScan_001 (Stage 10 of 49)	00-GoYuohx8uzN3bfpCRXc7Wa
0.997113	um	Cell	0.000	1.000	Vesicles Paraspeckle	352	5	siRNA-IMPa2-25 PSPC1-A488 IMPa2-A546 DAPI 8C2-siRNA-IMP-a2-a4 V2.00	0	10. siRNA-IMPa2-25 PSPC1-A488 DAPI IMPa2-A546_j_TileScan_001 (Stage 10 of 49)	00-GoYuohx8uzN3bfpCRXc7Wa
0.953156	um	Cell	0.000	1.000	Vesicles Paraspeckle	353	6	siRNA-IMPa2-25 PSPC1-A488 IMPa2-A546 DAPI 8C2-siRNA-IMP-a2-a4 V2.00	0	10. siRNA-IMPa2-25 PSPC1-A488 DAPI IMPa2-A546_j_TileScan_001 (Stage 10 of 49)	00-GoYuohx8uzN3bfpCRXc7Wa
0.930766	um	Cell	0.000	1.000	Vesicles Paraspeckle	354	7	siRNA-IMPa2-25 PSPC1-A488 IMPa2-A546 DAPI 8C2-siRNA-IMP-a2-a4 V2.00	0	10. siRNA-IMPa2-25 PSPC1-A488 DAPI IMPa2-A546_j_TileScan_001 (Stage 10 of 49)	00-GoYuohx8uzN3bfpCRXc7Wa
1.01938	um	Cell	0.000	1.000	Vesicles Paraspeckle	355	8	siRNA-IMPa2-25 PSPC1-A488 IMPa2-A546 DAPI 8C2-siRNA-IMP-a2-a4 V2.00	0	10. siRNA-IMPa2-25 PSPC1-A488 DAPI IMPa2-A546_j_TileScan_001 (Stage 10 of 49)	00-GoYuohx8uzN3bfpCRXc7Wa
0.791044	um	Cell	0.000	1.000	Vesicles Paraspeckle	356	9	siRNA-IMPa2-25 PSPC1-A488 IMPa2-A546 DAPI 8C2-siRNA-IMP-a2-a4 V2.00	0	10. siRNA-IMPa2-25 PSPC1-A488 DAPI IMPa2-A546_j_TileScan_001 (Stage 10 of 49)	00-GoYuohx8uzN3bfpCRXc7Wa
0.91361	um	Cell	0.000	1.000	Vesicles Paraspeckle	357	10	siRNA-IMPa2-25 PSPC1-A488 IMPa2-A546 DAPI 8C2-siRNA-IMP-a2-a4 V2.00	0	10. siRNA-IMPa2-25 PSPC1-A488 DAPI IMPa2-A546_j_TileScan_001 (Stage 10 of 49)	00-GoYuohx8uzN3bfpCRXc7Wa
0.79389	um	Cell	0.000	1.000	Vesicles Paraspeckle	358	11	siRNA-IMPa2-25 PSPC1-A488 IMPa2-A546 DAPI 8C2-siRNA-IMP-a2-a4 V2.00	0	10. siRNA-IMPa2-25 PSPC1-A488 DAPI IMPa2-A546_j_TileScan_001 (Stage 10 of 49)	00-GoYuohx8uzN3bfpCRXc7Wa
0.781151	um	Cell	0.000	1.000	Vesicles Paraspeckle	359	12	siRNA-IMPa2-25 PSPC1-A488 IMPa2-A546 DAPI 8C2-siRNA-IMP-a2-a4 V2.00	0	10. siRNA-IMPa2-25 PSPC1-A488 DAPI IMPa2-A546_j_TileScan_001 (Stage 10 of 49)	00-GoYuohx8uzN3bfpCRXc7Wa
0.847373	um	Cell	0.000	1.000	Vesicles Paraspeckle	360	0	siRNA-IMPa2-25 PSPC1-A488 IMPa2-A546 DAPI 8C2-siRNA-IMP-a2-a4 V2.00	0	10. siRNA-IMPa2-25 PSPC1-A488 DAPI IMPa2-A546_k_TileScan_001 (Stage 11 of 49)	00-4bft6mSQ2kmV4bRVRovkQY
0	um	Cell	0.000	1.000	Vesicles Paraspeckle	361	1	siRNA-IMPa2-25 PSPC1-A488 IMPa2-A546 DAPI 8C2-siRNA-IMP-a2-a4 V2.00	0	10. siRNA-IMPa2-25 PSPC1-A488 DAPI IMPa2-A546_k_TileScan_001 (Stage 11 of 49)	00-4bft6mSQ2kmV4bRVRovkQY
0.788559	um	Cell	0.000	1.000	Vesicles Paraspeckle	362	2	siRNA-IMPa2-25 PSPC1-A488 IMPa2-A546 DAPI 8C2-siRNA-IMP-a2-a4 V2.00	0	10. siRNA-IMPa2-25 PSPC1-A488 DAPI IMPa2-A546_k_TileScan_001 (Stage 11 of 49)	00-4bft6mSQ2kmV4bRVRovkQY
0.798743	um	Cell	0.000	1.000	Vesicles Paraspeckle	363	3	siRNA-IMPa2-25 PSPC1-A488 IMPa2-A546 DAPI 8C2-siRNA-IMP-a2-a4 V2.00	0	10. siRNA-IMPa2-25 PSPC1-A488 DAPI IMPa2-A546_k_TileScan_001 (Stage 11 of 49)	00-4bft6mSQ2kmV4bRVRovkQY
0	um	Cell	0.000	1.000	Vesicles Paraspeckle	364	4	siRNA-IMPa2-25 PSPC1-A488 IMPa2-A546 DAPI 8C2-siRNA-IMP-a2-a4 V2.00	0	10. siRNA-IMPa2-25 PSPC1-A488 DAPI IMPa2-A546_k_TileScan_001 (Stage 11 of 49)	00-4bft6mSQ2kmV4bRVRovkQY
0.767406	um	Cell	0.000	1.000	Vesicles Paraspeckle	365	5	siRNA-IMPa2-25 PSPC1-A488 IMPa2-A546 DAPI 8C2-siRNA-IMP-a2-a4 V2.00	0	10. siRNA-IMPa2-25 PSPC1-A488 DAPI IMPa2-A546_k_TileScan_001 (Stage 11 of 49)	00-4bft6mSQ2kmV4bRVRovkQY
0.714325	um	Cell	0.000	1.000	Vesicles Paraspeckle	366	6	siRNA-IMPa2-25 PSPC1-A488 IMPa2-A546 DAPI 8C2-siRNA-IMP-a2-a4 V2.00	0	10. siRNA-IMPa2-25 PSPC1-A488 DAPI IMPa2-A546_k_TileScan_001 (Stage 11 of 49)	00-4bft6mSQ2kmV4bRVRovkQY
0.7951	um	Cell	0.000	1.000	Vesicles Paraspeckle	367	7	siRNA-IMPa2-25 PSPC1-A488 IMPa2-A546 DAPI 8C2-siRNA-IMP-a2-a4 V2.00	0	10. siRNA-IMPa2-25 PSPC1-A488 DAPI IMPa2-A546_k_TileScan_001 (Stage 11 of 49)	00-4bft6mSQ2kmV4bRVRovkQY
0.579107	um	Cell	0.000	1.000	Vesicles Paraspeckle	368	8	siRNA-IMPa2-25 PSPC1-A488 IMPa2-A546 DAPI 8C2-siRNA-IMP-a2-a4 V2.00	0	10. siRNA-IMPa2-25 PSPC1-A488 DAPI IMPa2-A546_k_TileScan_001 (Stage 11 of 49)	00-4bft6mSQ2kmV4bRVRovkQY
0.743576	um	Cell	0.000	1.000	Vesicles Paraspeckle	369	0	siRNA-IMPa2-25 PSPC1-A488 IMPa2-A546 DAPI 8C2-siRNA-IMP-a2-a4 V2.00	0	10. siRNA-IMPa2-25 PSPC1-A488 DAPI IMPa2-A546_l_TileScan_001 (Stage 12 of 49)	00-u8PWkx6FLzruf7nzPuqzWh
0	um	Cell	0.000	1.000	Vesicles Paraspeckle	370	1	siRNA-IMPa2-25 PSPC1-A488 IMPa2-A546 DAPI 8C2-siRNA-IMP-a2-a4 V2.00	0	10. siRNA-IMPa2-25 PSPC1-A488 DAPI IMPa2-A546_l_TileScan_001 (Stage 12 of 49)	00-u8PWkx6FLzruf7nzPuqzWh
0.541478	um	Cell	0.000	1.000	Vesicles Paraspeckle	371	2	siRNA-IMPa2-25 PSPC1-A488 IMPa2-A546 DAPI 8C2-siRNA-IMP-a2-a4 V2.00	0	10. siRNA-IMPa2-25 PSPC1-A488 DAPI IMPa2-A546_l_TileScan_001 (Stage 12 of 49)	00-u8PWkx6FLzruf7nzPuqzWh
0.878645	um	Cell	0.000	1.000	Vesicles Paraspeckle	372	3	siRNA-IMPa2-25 PSPC1-A488 IMPa2-A546 DAPI 8C2-siRNA-IMP-a2-a4 V2.00	0	10. siRNA-IMPa2-25 PSPC1-A488 DAPI IMPa2-A546_l_TileScan_001 (Stage 12 of 49)	00-u8PWkx6FLzruf7nzPuqzWh
0	um	Cell	0.000	1.000	Vesicles Paraspeckle	373	4	siRNA-IMPa2-25 PSPC1-A488 IMPa2-A546 DAPI 8C2-siRNA-IMP-a2-a4 V2.00	0	10. siRNA-IMPa2-25 PSPC1-A488 DAPI IMPa2-A546_l_TileScan_001 (Stage 12 of 49)	00-u8PWkx6FLzruf7nzPuqzWh
0.904384	um	Cell	0.000	1.000	Vesicles Paraspeckle	374	5	siRNA-IMPa2-25 PSPC1-A488 IMPa2-A546 DAPI 8C2-siRNA-IMP-a2-a4 V2.00	0	10. siRNA-IMPa2-25 PSPC1-A488 DAPI IMPa2-A546_l_TileScan_001 (Stage 12 of 49)	00-u8PWkx6FLzruf7nzPuqzWh
0.788968	um	Cell	0.000	1.000	Vesicles Paraspeckle	375	6	siRNA-IMPa2-25 PSPC1-A488 IMPa2-A546 DAPI 8C2-siRNA-IMP-a2-a4 V2.00	0	10. siRNA-IMPa2-25 PSPC1-A488 DAPI IMPa2-A546_l_TileScan_001 (Stage 12 of 49)	00-u8PWkx6FLzruf7nzPuqzWh
0.609575	um	Cell	0.000	1.000	Vesicles Paraspeckle	376	7	siRNA-IMPa2-25 PSPC1-A488 IMPa2-A546 DAPI 8C2-siRNA-IMP-a2-a4 V2.00	0	10. siRNA-IMPa2-25 PSPC1-A488 DAPI IMPa2-A546_l_TileScan_001 (Stage 12 of 49)	00-u8PWkx6FLzruf7nzPuqzWh
0.834259	um	Cell	0.000	1.000	Vesicles Paraspeckle	377	8	siRNA-IMPa2-25 PSPC1-A488 IMPa2-A546 DAPI 8C2-siRNA-IMP-a2-a4 V2.00	0	10. siRNA-IMPa2-25 PSPC1-A488 DAPI IMPa2-A546_l_TileScan_001 (Stage 12 of 49)	00-u8PWkx6FLzruf7nzPuqzWh
0.651487	um	Cell	0.000	1.000	Vesicles Paraspeckle	378	9	siRNA-IMPa2-25 PSPC1-A488 IMPa2-A546 DAPI 8C2-siRNA-IMP-a2-a4 V2.00	0	10. siRNA-IMPa2-25 PSPC1-A488 DAPI IMPa2-A546_l_TileScan_001 (Stage 12 of 49)	00-u8PWkx6FLzruf7nzPuqzWh
0.644602	um	Cell	0.000	1.000	Vesicles Paraspeckle	379	10	siRNA-IMPa2-25 PSPC1-A488 IMPa2-A546 DAPI 8C2-siRNA-IMP-a2-a4 V2.00	0	10. siRNA-IMPa2-25 PSPC1-A488 DAPI IMPa2-A546_l_TileScan_001 (Stage 12 of 49)	00-u8PWkx6FLzruf7nzPuqzWh
0	um	Cell	0.000	1.000	Vesicles Paraspeckle	380	11	siRNA-IMPa2-25 PSPC1-A488 IMPa2-A546 DAPI 8C2-siRNA-IMP-a2-a4 V2.00	0	10. siRNA-IMPa2-25 PSPC1-A488 DAPI IMPa2-A546_l_TileScan_001 (Stage 12 of 49)	00-u8PWkx6FLzruf7nzPuqzWh
0.792775	um	Cell	0.000	1.000	Vesicles Paraspeckle	381	12	siRNA-IMPa2-25 PSPC1-A488 IMPa2-A546 DAPI 8C2-siRNA-IMP-a2-a4 V2.00	0	10. siRNA-IMPa2-25 PSPC1-A488 DAPI IMPa2-A546_l_TileScan_001 (Stage 12 of 49)	00-u8PWkx6FLzruf7nzPuqzWh
0.833896	um	Cell	0.000	1.000	Vesicles Paraspeckle	382	0	siRNA-IMPa2-25 PSPC1-A488 IMPa2-A546 DAPI 8C2-siRNA-IMP-a2-a4 V2.00	0	10. siRNA-IMPa2-25 PSPC1-A488 DAPI IMPa2-A546_m_TileScan_001 (Stage 13 of 49)	00-ntxLCEgiMarqG3VKqB2NM6
0.74406	um	Cell	0.000	1.000	Vesicles Paraspeckle	383	1	siRNA-IMPa2-25 PSPC1-A488 IMPa2-A546 DAPI 8C2-siRNA-IMP-a2-a4 V2.00	0	10. siRNA-IMPa2-25 PSPC1-A488 DAPI IMPa2-A546_m_TileScan_001 (Stage 13 of 49)	00-ntxLCEgiMarqG3VKqB2NM6
0.840698	um	Cell	0.000	1.000	Vesicles Paraspeckle	384	2	siRNA-IMPa2-25 PSPC1-A488 IMPa2-A546 DAPI 8C2-siRNA-IMP-a2-a4 V2.00	0	10. siRNA-IMPa2-25 PSPC1-A488 DAPI IMPa2-A546_m_TileScan_001 (Stage 13 of 49)	00-ntxLCEgiMarqG3VKqB2NM6
0	um	Cell	0.000	1.000	Vesicles Paraspeckle	385	3	siRNA-IMPa2-25 PSPC1-A488 IMPa2-A546 DAPI 8C2-siRNA-IMP-a2-a4 V2.00	0	10. siRNA-IMPa2-25 PSPC1-A488 DAPI IMPa2-A546_m_TileScan_001 (Stage 13 of 49)	00-ntxLCEgiMarqG3VKqB2NM6
0.947183	um	Cell	0.000	1.000	Vesicles Paraspeckle	386	4	siRNA-IMPa2-25 PSPC1-A488 IMPa2-A546 DAPI 8C2-siRNA-IMP-a2-a4 V2.00	0	10. siRNA-IMPa2-25 PSPC1-A488 DAPI IMPa2-A546_m_TileScan_001 (Stage 13 of 49)	00-ntxLCEgiMarqG3VKqB2NM6
0.819417	um	Cell	0.000	1.000	Vesicles Paraspeckle	387	5	siRNA-IMPa2-25 PSPC1-A488 IMPa2-A546 DAPI 8C2-siRNA-IMP-a2-a4 V2.00	0	10. siRNA-IMPa2-25 PSPC1-A488 DAPI IMPa2-A546_m_TileScan_001 (Stage 13 of 49)	00-ntxLCEgiMarqG3VKqB2NM6
0	um	Cell	0.000	1.000	Vesicles Paraspeckle	388	6	siRNA-IMPa2-25 PSPC1-A488 IMPa2-A546 DAPI 8C2-siRNA-IMP-a2-a4 V2.00	0	10. siRNA-IMPa2-25 PSPC1-A488 DAPI IMPa2-A546_m_TileScan_001 (Stage 13 of 49)	00-ntxLCEgiMarqG3VKqB2NM6
0.783775	um	Cell	0.000	1.000	Vesicles Paraspeckle	389	7	siRNA-IMPa2-25 PSPC1-A488 IMPa2-A546 DAPI 8C2-siRNA-IMP-a2-a4 V2.00	0	10. siRNA-IMPa2-25 PSPC1-A488 DAPI IMPa2-A546_m_TileScan_001 (Stage 13 of 49)	00-ntxLCEgiMarqG3VKqB2NM6
0.756949	um	Cell	0.000	1.000	Vesicles Paraspeckle	390	8	siRNA-IMPa2-25 PSPC1-A488 IMPa2-A546 DAPI 8C2-siRNA-IMP-a2-a4 V2.00	0	10. siRNA-IMPa2-25 PSPC1-A488 DAPI IMPa2-A546_m_TileScan_001 (Stage 13 of 49)	00-ntxLCEgiMarqG3VKqB2NM6
0.972281	um	Cell	0.000	1.000	Vesicles Paraspeckle	391	9	siRNA-IMPa2-25 PSPC1-A488 IMPa2-A546 DAPI 8C2-siRNA-IMP-a2-a4 V2.00	0	10. siRNA-IMPa2-25 PSPC1-A488 DAPI IMPa2-A546_m_TileScan_001 (Stage 13 of 49)	00-ntxLCEgiMarqG3VKqB2NM6
0.764393	um	Cell	0.000	1.000	Vesicles Paraspeckle	392	10	siRNA-IMPa2-25 PSPC1-A488 IMPa2-A546 DAPI 8C2-siRNA-IMP-a2-a4 V2.00	0	10. siRNA-IMPa2-25 PSPC1-A488 DAPI IMPa2-A546_m_TileScan_001 (Stage 13 of 49)	00-ntxLCEgiMarqG3VKqB2NM6
0.710001	um	Cell	0.000	1.000	Vesicles Paraspeckle	393	11	siRNA-IMPa2-25 PSPC1-A488 IMPa2-A546 DAPI 8C2-siRNA-IMP-a2-a4 V2.00	0	10. siRNA-IMPa2-25 PSPC1-A488 DAPI IMPa2-A546_m_TileScan_001 (Stage 13 of 49)	00-ntxLCEgiMarqG3VKqB2NM6
0.732307	um	Cell	0.000	1.000	Vesicles Paraspeckle	394	12	siRNA-IMPa2-25 PSPC1-A488 IMPa2-A546 DAPI 8C2-siRNA-IMP-a2-a4 V2.00	0	10. siRNA-IMPa2-25 PSPC1-A488 DAPI IMPa2-A546_m_TileScan_001 (Stage 13 of 49)	00-ntxLCEgiMarqG3VKqB2NM6
0.826097	um	Cell	0.000	1.000	Vesicles Paraspeckle	395	13	siRNA-IMPa2-25 PSPC1-A488 IMPa2-A546 DAPI 8C2-siRNA-IMP-a2-a4 V2.00	0	10. siRNA-IMPa2-25 PSPC1-A488 DAPI IMPa2-A546_m_TileScan_001 (Stage 13 of 49)	00-ntxLCEgiMarqG3VKqB2NM6
0.874665	um	Cell	0.000	1.000	Vesicles Paraspeckle	396	14	siRNA-IMPa2-25 PSPC1-A488 IMPa2-A546 DAPI 8C2-siRNA-IMP-a2-a4 V2.00	0	10. siRNA-IMPa2-25 PSPC1-A488 DAPI IMPa2-A546_m_TileScan_001 (Stage 13 of 49)	00-ntxLCEgiMarqG3VKqB2NM6
0.829244	um	Cell	0.000	1.000	Vesicles Paraspeckle	397	15	siRNA-IMPa2-25 PSPC1-A488 IMPa2-A546 DAPI 8C2-siRNA-IMP-a2-a4 V2.00	0	10. siRNA-IMPa2-25 PSPC1-A488 DAPI IMPa2-A546_m_TileScan_001 (Stage 13 of 49)	00-ntxLCEgiMarqG3VKqB2NM6
0.79794	um	Cell	0.000	1.000	Vesicles Paraspeckle	398	16	siRNA-IMPa2-25 PSPC1-A488 IMPa2-A546 DAPI 8C2-siRNA-IMP-a2-a4 V2.00	0	10. siRNA-IMPa2-25 PSPC1-A488 DAPI IMPa2-A546_m_TileScan_001 (Stage 13 of 49)	00-ntxLCEgiMarqG3VKqB2NM6
0.674786	um	Cell	0.000	1.000	Vesicles Paraspeckle	399	17	siRNA-IMPa2-25 PSPC1-A488 IMPa2-A546 DAPI 8C2-siRNA-IMP-a2-a4 V2.00	0	10. siRNA-IMPa2-25 PSPC1-A488 DAPI IMPa2-A546_m_TileScan_001 (Stage 13 of 49)	00-ntxLCEgiMarqG3VKqB2NM6
0.719001	um	Cell	0.000	1.000	Vesicles Paraspeckle	400	18	siRNA-IMPa2-25 PSPC1-A488 IMPa2-A546 DAPI 8C2-siRNA-IMP-a2-a4 V2.00	0	10. siRNA-IMPa2-25 PSPC1-A488 DAPI IMPa2-A546_m_TileScan_001 (Stage 13 of 49)	00-ntxLCEgiMarqG3VKqB2NM6
0	um	Cell	0.000	1.000	Vesicles Paraspeckle	401	19	siRNA-IMPa2-25 PSPC1-A488 IMPa2-A546 DAPI 8C2-siRNA-IMP-a2-a4 V2.00	0	10. siRNA-IMPa2-25 PSPC1-A488 DAPI IMPa2-A546_m_TileScan_001 (Stage 13 of 49)	00-ntxLCEgiMarqG3VKqB2NM6
0.846312	um	Cell	0.000	1.000	Vesicles Paraspeckle	402	20	siRNA-IMPa2-25 PSPC1-A488 IMPa2-A546 DAPI 8C2-siRNA-IMP-a2-a4 V2.00	0	10. siRNA-IMPa2-25 PSPC1-A488 DAPI IMPa2-A546_m_TileScan_001 (Stage 13 of 49)	00-ntxLCEgiMarqG3VKqB2NM6
0.931484	um	Cell	0.000	1.000	Vesicles Paraspeckle	403	21	siRNA-IMPa2-25 PSPC1-A488 IMPa2-A546 DAPI 8C2-siRNA-IMP-a2-a4 V2.00	0	10. siRNA-IMPa2-25 PSPC1-A488 DAPI IMPa2-A546_m_TileScan_001 (Stage 13 of 49)	00-ntxLCEgiMarqG3VKqB2NM6
0.770622	um	Cell	0.000	1.000	Vesicles Paraspeckle	404	22	siRNA-IMPa2-25 PSPC1-A488 IMPa2-A546 DAPI 8C2-siRNA-IMP-a2-a4 V2.00	0	10. siRNA-IMPa2-25 PSPC1-A488 DAPI IMPa2-A546_m_TileScan_001 (Stage 13 of 49)	00-ntxLCEgiMarqG3VKqB2NM6
0	um	Cell	0.000	1.000	Vesicles Paraspeckle	405	0	siRNA-IMPa2-25 PSPC1-A488 IMPa2-A546 DAPI 8C2-siRNA-IMP-a2-a4 V2.00	0	10. siRNA-IMPa2-25 PSPC1-A488 DAPI IMPa2-A546_n_TileScan_001 (Stage 14 of 49)	00-iHFQfTwrDRhoCU6QmAGhAU
0.788364	um	Cell	0.000	1.000	Vesicles Paraspeckle	406	1	siRNA-IMPa2-25 PSPC1-A488 IMPa2-A546 DAPI 8C2-siRNA-IMP-a2-a4 V2.00	0	10. siRNA-IMPa2-25 PSPC1-A488 DAPI IMPa2-A546_n_TileScan_001 (Stage 14 of 49)	00-iHFQfTwrDRhoCU6QmAGhAU
0.809235	um	Cell	0.000	1.000	Vesicles Paraspeckle	407	2	siRNA-IMPa2-25 PSPC1-A488 IMPa2-A546 DAPI 8C2-siRNA-IMP-a2-a4 V2.00	0	10. siRNA-IMPa2-25 PSPC1-A488 DAPI IMPa2-A546_n_TileScan_001 (Stage 14 of 49)	00-iHFQfTwrDRhoCU6QmAGhAU
0.797747	um	Cell	0.000	1.000	Vesicles Paraspeckle	408	3	siRNA-IMPa2-25 PSPC1-A488 IMPa2-A546 DAPI 8C2-siRNA-IMP-a2-a4 V2.00	0	10. siRNA-IMPa2-25 PSPC1-A488 DAPI IMPa2-A546_n_TileScan_001 (Stage 14 of 49)	00-iHFQfTwrDRhoCU6QmAGhAU
0.584416	um	Cell	0.000	1.000	Vesicles Paraspeckle	409	4	siRNA-IMPa2-25 PSPC1-A488 IMPa2-A546 DAPI 8C2-siRNA-IMP-a2-a4 V2.00	0	10. siRNA-IMPa2-25 PSPC1-A488 DAPI IMPa2-A546_n_TileScan_001 (Stage 14 of 49)	00-iHFQfTwrDRhoCU6QmAGhAU
0.776374	um	Cell	0.000	1.000	Vesicles Paraspeckle	410	5	siRNA-IMPa2-25 PSPC1-A488 IMPa2-A546 DAPI 8C2-siRNA-IMP-a2-a4 V2.00	0	10. siRNA-IMPa2-25 PSPC1-A488 DAPI IMPa2-A546_n_TileScan_001 (Stage 14 of 49)	00-iHFQfTwrDRhoCU6QmAGhAU
0.661733	um	Cell	0.000	1.000	Vesicles Paraspeckle	411	6	siRNA-IMPa2-25 PSPC1-A488 IMPa2-A546 DAPI 8C2-siRNA-IMP-a2-a4 V2.00	0	10. siRNA-IMPa2-25 PSPC1-A488 DAPI IMPa2-A546_n_TileScan_001 (Stage 14 of 49)	00-iHFQfTwrDRhoCU6QmAGhAU
0.91656	um	Cell	0.000	1.000	Vesicles Paraspeckle	412	7	siRNA-IMPa2-25 PSPC1-A488 IMPa2-A546 DAPI 8C2-siRNA-IMP-a2-a4 V2.00	0	10. siRNA-IMPa2-25 PSPC1-A488 DAPI IMPa2-A546_n_TileScan_001 (Stage 14 of 49)	00-iHFQfTwrDRhoCU6QmAGhAU
0.795134	um	Cell	0.000	1.000	Vesicles Paraspeckle	413	8	siRNA-IMPa2-25 PSPC1-A488 IMPa2-A546 DAPI 8C2-siRNA-IMP-a2-a4 V2.00	0	10. siRNA-IMPa2-25 PSPC1-A488 DAPI IMPa2-A546_n_TileScan_001 (Stage 14 of 49)	00-iHFQfTwrDRhoCU6QmAGhAU
0.699465	um	Cell	0.000	1.000	Vesicles Paraspeckle	414	9	siRNA-IMPa2-25 PSPC1-A488 IMPa2-A546 DAPI 8C2-siRNA-IMP-a2-a4 V2.00	0	10. siRNA-IMPa2-25 PSPC1-A488 DAPI IMPa2-A546_n_TileScan_001 (Stage 14 of 49)	00-iHFQfTwrDRhoCU6QmAGhAU
0.736822	um	Cell	0.000	1.000	Vesicles Paraspeckle	415	10	siRNA-IMPa2-25 PSPC1-A488 IMPa2-A546 DAPI 8C2-siRNA-IMP-a2-a4 V2.00	0	10. siRNA-IMPa2-25 PSPC1-A488 DAPI IMPa2-A546_n_TileScan_001 (Stage 14 of 49)	00-iHFQfTwrDRhoCU6QmAGhAU
0.731161	um	Cell	0.000	1.000	Vesicles Paraspeckle	416	11	siRNA-IMPa2-25 PSPC1-A488 IMPa2-A546 DAPI 8C2-siRNA-IMP-a2-a4 V2.00	0	10. siRNA-IMPa2-25 PSPC1-A488 DAPI IMPa2-A546_n_TileScan_001 (Stage 14 of 49)	00-iHFQfTwrDRhoCU6QmAGhAU
0.671888	um	Cell	0.000	1.000	Vesicles Paraspeckle	417	12	siRNA-IMPa2-25 PSPC1-A488 IMPa2-A546 DAPI 8C2-siRNA-IMP-a2-a4 V2.00	0	10. siRNA-IMPa2-25 PSPC1-A488 DAPI IMPa2-A546_n_TileScan_001 (Stage 14 of 49)	00-iHFQfTwrDRhoCU6QmAGhAU
0.582381	um	Cell	0.000	1.000	Vesicles Paraspeckle	418	0	siRNA-IMPa2-25 PSPC1-A488 IMPa2-A546 DAPI 8C2-siRNA-IMP-a2-a4 V2.00	0	10. siRNA-IMPa2-25 PSPC1-A488 DAPI IMPa2-A546_o_TileScan_001 (Stage 15 of 49)	00-5N5LADEE3RYSrK3hxzrqTb
0.488592	um	Cell	0.000	1.000	Vesicles Paraspeckle	419	1	siRNA-IMPa2-25 PSPC1-A488 IMPa2-A546 DAPI 8C2-siRNA-IMP-a2-a4 V2.00	0	10. siRNA-IMPa2-25 PSPC1-A488 DAPI IMPa2-A546_o_TileScan_001 (Stage 15 of 49)	00-5N5LADEE3RYSrK3hxzrqTb
0	um	Cell	0.000	1.000	Vesicles Paraspeckle	420	2	siRNA-IMPa2-25 PSPC1-A488 IMPa2-A546 DAPI 8C2-siRNA-IMP-a2-a4 V2.00	0	10. siRNA-IMPa2-25 PSPC1-A488 DAPI IMPa2-A546_o_TileScan_001 (Stage 15 of 49)	00-5N5LADEE3RYSrK3hxzrqTb
0.866878	um	Cell	0.000	1.000	Vesicles Paraspeckle	421	3	siRNA-IMPa2-25 PSPC1-A488 IMPa2-A546 DAPI 8C2-siRNA-IMP-a2-a4 V2.00	0	10. siRNA-IMPa2-25 PSPC1-A488 DAPI IMPa2-A546_o_TileScan_001 (Stage 15 of 49)	00-5N5LADEE3RYSrK3hxzrqTb
0.850906	um	Cell	0.000	1.000	Vesicles Paraspeckle	422	4	siRNA-IMPa2-25 PSPC1-A488 IMPa2-A546 DAPI 8C2-siRNA-IMP-a2-a4 V2.00	0	10. siRNA-IMPa2-25 PSPC1-A488 DAPI IMPa2-A546_o_TileScan_001 (Stage 15 of 49)	00-5N5LADEE3RYSrK3hxzrqTb
0	um	Cell	0.000	1.000	Vesicles Paraspeckle	423	5	siRNA-IMPa2-25 PSPC1-A488 IMPa2-A546 DAPI 8C2-siRNA-IMP-a2-a4 V2.00	0	10. siRNA-IMPa2-25 PSPC1-A488 DAPI IMPa2-A546_o_TileScan_001 (Stage 15 of 49)	00-5N5LADEE3RYSrK3hxzrqTb
0.774938	um	Cell	0.000	1.000	Vesicles Paraspeckle	424	6	siRNA-IMPa2-25 PSPC1-A488 IMPa2-A546 DAPI 8C2-siRNA-IMP-a2-a4 V2.00	0	10. siRNA-IMPa2-25 PSPC1-A488 DAPI IMPa2-A546_o_TileScan_001 (Stage 15 of 49)	00-5N5LADEE3RYSrK3hxzrqTb
0.672701	um	Cell	0.000	1.000	Vesicles Paraspeckle	425	7	siRNA-IMPa2-25 PSPC1-A488 IMPa2-A546 DAPI 8C2-siRNA-IMP-a2-a4 V2.00	0	10. siRNA-IMPa2-25 PSPC1-A488 DAPI IMPa2-A546_o_TileScan_001 (Stage 15 of 49)	00-5N5LADEE3RYSrK3hxzrqTb
0.721284	um	Cell	0.000	1.000	Vesicles Paraspeckle	426	8	siRNA-IMPa2-25 PSPC1-A488 IMPa2-A546 DAPI 8C2-siRNA-IMP-a2-a4 V2.00	0	10. siRNA-IMPa2-25 PSPC1-A488 DAPI IMPa2-A546_o_TileScan_001 (Stage 15 of 49)	00-5N5LADEE3RYSrK3hxzrqTb
0.772974	um	Cell	0.000	1.000	Vesicles Paraspeckle	427	9	siRNA-IMPa2-25 PSPC1-A488 IMPa2-A546 DAPI 8C2-siRNA-IMP-a2-a4 V2.00	0	10. siRNA-IMPa2-25 PSPC1-A488 DAPI IMPa2-A546_o_TileScan_001 (Stage 15 of 49)	00-5N5LADEE3RYSrK3hxzrqTb
0.785491	um	Cell	0.000	1.000	Vesicles Paraspeckle	428	10	siRNA-IMPa2-25 PSPC1-A488 IMPa2-A546 DAPI 8C2-siRNA-IMP-a2-a4 V2.00	0	10. siRNA-IMPa2-25 PSPC1-A488 DAPI IMPa2-A546_o_TileScan_001 (Stage 15 of 49)	00-5N5LADEE3RYSrK3hxzrqTb
0	um	Cell	0.000	1.000	Vesicles Paraspeckle	429	11	siRNA-IMPa2-25 PSPC1-A488 IMPa2-A546 DAPI 8C2-siRNA-IMP-a2-a4 V2.00	0	10. siRNA-IMPa2-25 PSPC1-A488 DAPI IMPa2-A546_o_TileScan_001 (Stage 15 of 49)	00-5N5LADEE3RYSrK3hxzrqTb
0.557412	um	Cell	0.000	1.000	Vesicles Paraspeckle	430	0	siRNA-IMPa2-25 PSPC1-A488 IMPa2-A546 DAPI 8C2-siRNA-IMP-a2-a4 V2.00	0	10. siRNA-IMPa2-25 PSPC1-A488 DAPI IMPa2-A546_p_TileScan_001 (Stage 16 of 49)	00-RHugMfMmwQEpaxpr8qMCLf
0.772938	um	Cell	0.000	1.000	Vesicles Paraspeckle	431	1	siRNA-IMPa2-25 PSPC1-A488 IMPa2-A546 DAPI 8C2-siRNA-IMP-a2-a4 V2.00	0	10. siRNA-IMPa2-25 PSPC1-A488 DAPI IMPa2-A546_p_TileScan_001 (Stage 16 of 49)	00-RHugMfMmwQEpaxpr8qMCLf
0	um	Cell	0.000	1.000	Vesicles Paraspeckle	432	2	siRNA-IMPa2-25 PSPC1-A488 IMPa2-A546 DAPI 8C2-siRNA-IMP-a2-a4 V2.00	0	10. siRNA-IMPa2-25 PSPC1-A488 DAPI IMPa2-A546_p_TileScan_001 (Stage 16 of 49)	00-RHugMfMmwQEpaxpr8qMCLf
0.721284	um	Cell	0.000	1.000	Vesicles Paraspeckle	433	3	siRNA-IMPa2-25 PSPC1-A488 IMPa2-A546 DAPI 8C2-siRNA-IMP-a2-a4 V2.00	0	10. siRNA-IMPa2-25 PSPC1-A488 DAPI IMPa2-A546_p_TileScan_001 (Stage 16 of 49)	00-RHugMfMmwQEpaxpr8qMCLf
0	um	Cell	0.000	1.000	Vesicles Paraspeckle	434	4	siRNA-IMPa2-25 PSPC1-A488 IMPa2-A546 DAPI 8C2-siRNA-IMP-a2-a4 V2.00	0	10. siRNA-IMPa2-25 PSPC1-A488 DAPI IMPa2-A546_p_TileScan_001 (Stage 16 of 49)	00-RHugMfMmwQEpaxpr8qMCLf
0.790422	um	Cell	0.000	1.000	Vesicles Paraspeckle	435	5	siRNA-IMPa2-25 PSPC1-A488 IMPa2-A546 DAPI 8C2-siRNA-IMP-a2-a4 V2.00	0	10. siRNA-IMPa2-25 PSPC1-A488 DAPI IMPa2-A546_p_TileScan_001 (Stage 16 of 49)	00-RHugMfMmwQEpaxpr8qMCLf
0.906978	um	Cell	0.000	1.000	Vesicles Paraspeckle	436	6	siRNA-IMPa2-25 PSPC1-A488 IMPa2-A546 DAPI 8C2-siRNA-IMP-a2-a4 V2.00	0	10. siRNA-IMPa2-25 PSPC1-A488 DAPI IMPa2-A546_p_TileScan_001 (Stage 16 of 49)	00-RHugMfMmwQEpaxpr8qMCLf
0.721679	um	Cell	0.000	1.000	Vesicles Paraspeckle	437	7	siRNA-IMPa2-25 PSPC1-A488 IMPa2-A546 DAPI 8C2-siRNA-IMP-a2-a4 V2.00	0	10. siRNA-IMPa2-25 PSPC1-A488 DAPI IMPa2-A546_p_TileScan_001 (Stage 16 of 49)	00-RHugMfMmwQEpaxpr8qMCLf
0	um	Cell	0.000	1.000	Vesicles Paraspeckle	438	8	siRNA-IMPa2-25 PSPC1-A488 IMPa2-A546 DAPI 8C2-siRNA-IMP-a2-a4 V2.00	0	10. siRNA-IMPa2-25 PSPC1-A488 DAPI IMPa2-A546_p_TileScan_001 (Stage 16 of 49)	00-RHugMfMmwQEpaxpr8qMCLf
0.972428	um	Cell	0.000	1.000	Vesicles Paraspeckle	439	9	siRNA-IMPa2-25 PSPC1-A488 IMPa2-A546 DAPI 8C2-siRNA-IMP-a2-a4 V2.00	0	10. siRNA-IMPa2-25 PSPC1-A488 DAPI IMPa2-A546_p_TileScan_001 (Stage 16 of 49)	00-RHugMfMmwQEpaxpr8qMCLf
0.989947	um	Cell	0.000	1.000	Vesicles Paraspeckle	440	10	siRNA-IMPa2-25 PSPC1-A488 IMPa2-A546 DAPI 8C2-siRNA-IMP-a2-a4 V2.00	0	10. siRNA-IMPa2-25 PSPC1-A488 DAPI IMPa2-A546_p_TileScan_001 (Stage 16 of 49)	00-RHugMfMmwQEpaxpr8qMCLf
0.769663	um	Cell	0.000	1.000	Vesicles Paraspeckle	441	11	siRNA-IMPa2-25 PSPC1-A488 IMPa2-A546 DAPI 8C2-siRNA-IMP-a2-a4 V2.00	0	10. siRNA-IMPa2-25 PSPC1-A488 DAPI IMPa2-A546_p_TileScan_001 (Stage 16 of 49)	00-RHugMfMmwQEpaxpr8qMCLf
0.736949	um	Cell	0.000	1.000	Vesicles Paraspeckle	442	12	siRNA-IMPa2-25 PSPC1-A488 IMPa2-A546 DAPI 8C2-siRNA-IMP-a2-a4 V2.00	0	10. siRNA-IMPa2-25 PSPC1-A488 DAPI IMPa2-A546_p_TileScan_001 (Stage 16 of 49)	00-RHugMfMmwQEpaxpr8qMCLf
0.829128	um	Cell	0.000	1.000	Vesicles Paraspeckle	443	13	siRNA-IMPa2-25 PSPC1-A488 IMPa2-A546 DAPI 8C2-siRNA-IMP-a2-a4 V2.00	0	10. siRNA-IMPa2-25 PSPC1-A488 DAPI IMPa2-A546_p_TileScan_001 (Stage 16 of 49)	00-RHugMfMmwQEpaxpr8qMCLf
0.788655	um	Cell	0.000	1.000	Vesicles Paraspeckle	444	14	siRNA-IMPa2-25 PSPC1-A488 IMPa2-A546 DAPI 8C2-siRNA-IMP-a2-a4 V2.00	0	10. siRNA-IMPa2-25 PSPC1-A488 DAPI IMPa2-A546_p_TileScan_001 (Stage 16 of 49)	00-RHugMfMmwQEpaxpr8qMCLf
0	um	Cell	0.000	1.000	Vesicles Paraspeckle	445	15	siRNA-IMPa2-25 PSPC1-A488 IMPa2-A546 DAPI 8C2-siRNA-IMP-a2-a4 V2.00	0	10. siRNA-IMPa2-25 PSPC1-A488 DAPI IMPa2-A546_p_TileScan_001 (Stage 16 of 49)	00-RHugMfMmwQEpaxpr8qMCLf
1.09109	um	Cell	0.000	1.000	Vesicles Paraspeckle	446	16	siRNA-IMPa2-25 PSPC1-A488 IMPa2-A546 DAPI 8C2-siRNA-IMP-a2-a4 V2.00	0	10. siRNA-IMPa2-25 PSPC1-A488 DAPI IMPa2-A546_p_TileScan_001 (Stage 16 of 49)	00-RHugMfMmwQEpaxpr8qMCLf
0.846312	um	Cell	0.000	1.000	Vesicles Paraspeckle	447	17	siRNA-IMPa2-25 PSPC1-A488 IMPa2-A546 DAPI 8C2-siRNA-IMP-a2-a4 V2.00	0	10. siRNA-IMPa2-25 PSPC1-A488 DAPI IMPa2-A546_p_TileScan_001 (Stage 16 of 49)	00-RHugMfMmwQEpaxpr8qMCLf
0.919296	um	Cell	0.000	1.000	Vesicles Paraspeckle	448	18	siRNA-IMPa2-25 PSPC1-A488 IMPa2-A546 DAPI 8C2-siRNA-IMP-a2-a4 V2.00	0	10. siRNA-IMPa2-25 PSPC1-A488 DAPI IMPa2-A546_p_TileScan_001 (Stage 16 of 49)	00-RHugMfMmwQEpaxpr8qMCLf
0	um	Cell	0.000	1.000	Vesicles Paraspeckle	449	0	siRNA-IMPa2-25 PSPC1-A488 IMPa2-A546 DAPI 8C2-siRNA-IMP-a2-a4 V2.00	0	10. siRNA-IMPa2-25 PSPC1-A488 DAPI IMPa2-A546_q_TileScan_001 (Stage 17 of 49)	00-SCzmY6CEkJHYdWfssvB4sS
1.04645	um	Cell	0.000	1.000	Vesicles Paraspeckle	450	1	siRNA-IMPa2-25 PSPC1-A488 IMPa2-A546 DAPI 8C2-siRNA-IMP-a2-a4 V2.00	0	10. siRNA-IMPa2-25 PSPC1-A488 DAPI IMPa2-A546_q_TileScan_001 (Stage 17 of 49)	00-SCzmY6CEkJHYdWfssvB4sS
0.736753	um	Cell	0.000	1.000	Vesicles Paraspeckle	451	2	siRNA-IMPa2-25 PSPC1-A488 IMPa2-A546 DAPI 8C2-siRNA-IMP-a2-a4 V2.00	0	10. siRNA-IMPa2-25 PSPC1-A488 DAPI IMPa2-A546_q_TileScan_001 (Stage 17 of 49)	00-SCzmY6CEkJHYdWfssvB4sS
0.970424	um	Cell	0.000	1.000	Vesicles Paraspeckle	452	3	siRNA-IMPa2-25 PSPC1-A488 IMPa2-A546 DAPI 8C2-siRNA-IMP-a2-a4 V2.00	0	10. siRNA-IMPa2-25 PSPC1-A488 DAPI IMPa2-A546_q_TileScan_001 (Stage 17 of 49)	00-SCzmY6CEkJHYdWfssvB4sS
0.813758	um	Cell	0.000	1.000	Vesicles Paraspeckle	453	4	siRNA-IMPa2-25 PSPC1-A488 IMPa2-A546 DAPI 8C2-siRNA-IMP-a2-a4 V2.00	0	10. siRNA-IMPa2-25 PSPC1-A488 DAPI IMPa2-A546_q_TileScan_001 (Stage 17 of 49)	00-SCzmY6CEkJHYdWfssvB4sS
0	um	Cell	0.000	1.000	Vesicles Paraspeckle	454	5	siRNA-IMPa2-25 PSPC1-A488 IMPa2-A546 DAPI 8C2-siRNA-IMP-a2-a4 V2.00	0	10. siRNA-IMPa2-25 PSPC1-A488 DAPI IMPa2-A546_q_TileScan_001 (Stage 17 of 49)	00-SCzmY6CEkJHYdWfssvB4sS
0.886978	um	Cell	0.000	1.000	Vesicles Paraspeckle	455	6	siRNA-IMPa2-25 PSPC1-A488 IMPa2-A546 DAPI 8C2-siRNA-IMP-a2-a4 V2.00	0	10. siRNA-IMPa2-25 PSPC1-A488 DAPI IMPa2-A546_q_TileScan_001 (Stage 17 of 49)	00-SCzmY6CEkJHYdWfssvB4sS
1.03962	um	Cell	0.000	1.000	Vesicles Paraspeckle	456	7	siRNA-IMPa2-25 PSPC1-A488 IMPa2-A546 DAPI 8C2-siRNA-IMP-a2-a4 V2.00	0	10. siRNA-IMPa2-25 PSPC1-A488 DAPI IMPa2-A546_q_TileScan_001 (Stage 17 of 49)	00-SCzmY6CEkJHYdWfssvB4sS
0.822362	um	Cell	0.000	1.000	Vesicles Paraspeckle	457	8	siRNA-IMPa2-25 PSPC1-A488 IMPa2-A546 DAPI 8C2-siRNA-IMP-a2-a4 V2.00	0	10. siRNA-IMPa2-25 PSPC1-A488 DAPI IMPa2-A546_q_TileScan_001 (Stage 17 of 49)	00-SCzmY6CEkJHYdWfssvB4sS
0.733966	um	Cell	0.000	1.000	Vesicles Paraspeckle	458	9	siRNA-IMPa2-25 PSPC1-A488 IMPa2-A546 DAPI 8C2-siRNA-IMP-a2-a4 V2.00	0	10. siRNA-IMPa2-25 PSPC1-A488 DAPI IMPa2-A546_q_TileScan_001 (Stage 17 of 49)	00-SCzmY6CEkJHYdWfssvB4sS
0.936859	um	Cell	0.000	1.000	Vesicles Paraspeckle	459	10	siRNA-IMPa2-25 PSPC1-A488 IMPa2-A546 DAPI 8C2-siRNA-IMP-a2-a4 V2.00	0	10. siRNA-IMPa2-25 PSPC1-A488 DAPI IMPa2-A546_q_TileScan_001 (Stage 17 of 49)	00-SCzmY6CEkJHYdWfssvB4sS
0.974064	um	Cell	0.000	1.000	Vesicles Paraspeckle	460	11	siRNA-IMPa2-25 PSPC1-A488 IMPa2-A546 DAPI 8C2-siRNA-IMP-a2-a4 V2.00	0	10. siRNA-IMPa2-25 PSPC1-A488 DAPI IMPa2-A546_q_TileScan_001 (Stage 17 of 49)	00-SCzmY6CEkJHYdWfssvB4sS
1.13009	um	Cell	0.000	1.000	Vesicles Paraspeckle	461	12	siRNA-IMPa2-25 PSPC1-A488 IMPa2-A546 DAPI 8C2-siRNA-IMP-a2-a4 V2.00	0	10. siRNA-IMPa2-25 PSPC1-A488 DAPI IMPa2-A546_q_TileScan_001 (Stage 17 of 49)	00-SCzmY6CEkJHYdWfssvB4sS
0.733544	um	Cell	0.000	1.000	Vesicles Paraspeckle	462	13	siRNA-IMPa2-25 PSPC1-A488 IMPa2-A546 DAPI 8C2-siRNA-IMP-a2-a4 V2.00	0	10. siRNA-IMPa2-25 PSPC1-A488 DAPI IMPa2-A546_q_TileScan_001 (Stage 17 of 49)	00-SCzmY6CEkJHYdWfssvB4sS
0.949242	um	Cell	0.000	1.000	Vesicles Paraspeckle	463	0	siRNA-IMPa2-25 PSPC1-A488 IMPa2-A546 DAPI 8C2-siRNA-IMP-a2-a4 V2.00	0	10. siRNA-IMPa2-25 PSPC1-A488 DAPI IMPa2-A546_r_TileScan_001 (Stage 18 of 49)	00-fb3pdd4jtUi9AJ825DYvXF
0.661249	um	Cell	0.000	1.000	Vesicles Paraspeckle	464	1	siRNA-IMPa2-25 PSPC1-A488 IMPa2-A546 DAPI 8C2-siRNA-IMP-a2-a4 V2.00	0	10. siRNA-IMPa2-25 PSPC1-A488 DAPI IMPa2-A546_r_TileScan_001 (Stage 18 of 49)	00-fb3pdd4jtUi9AJ825DYvXF
1.1007	um	Cell	0.000	1.000	Vesicles Paraspeckle	465	2	siRNA-IMPa2-25 PSPC1-A488 IMPa2-A546 DAPI 8C2-siRNA-IMP-a2-a4 V2.00	0	10. siRNA-IMPa2-25 PSPC1-A488 DAPI IMPa2-A546_r_TileScan_001 (Stage 18 of 49)	00-fb3pdd4jtUi9AJ825DYvXF
0	um	Cell	0.000	1.000	Vesicles Paraspeckle	466	3	siRNA-IMPa2-25 PSPC1-A488 IMPa2-A546 DAPI 8C2-siRNA-IMP-a2-a4 V2.00	0	10. siRNA-IMPa2-25 PSPC1-A488 DAPI IMPa2-A546_r_TileScan_001 (Stage 18 of 49)	00-fb3pdd4jtUi9AJ825DYvXF
0	um	Cell	0.000	1.000	Vesicles Paraspeckle	467	4	siRNA-IMPa2-25 PSPC1-A488 IMPa2-A546 DAPI 8C2-siRNA-IMP-a2-a4 V2.00	0	10. siRNA-IMPa2-25 PSPC1-A488 DAPI IMPa2-A546_r_TileScan_001 (Stage 18 of 49)	00-fb3pdd4jtUi9AJ825DYvXF
0.681253	um	Cell	0.000	1.000	Vesicles Paraspeckle	468	0	siRNA-IMPa2-25 PSPC1-A488 IMPa2-A546 DAPI 8C2-siRNA-IMP-a2-a4 V2.00	0	10. siRNA-IMPa2-25 PSPC1-A488 DAPI IMPa2-A546_s_TileScan_001 (Stage 19 of 49)	00-Fv8eb99MuLT2C6omvVH7Gg
0.917839	um	Cell	0.000	1.000	Vesicles Paraspeckle	469	1	siRNA-IMPa2-25 PSPC1-A488 IMPa2-A546 DAPI 8C2-siRNA-IMP-a2-a4 V2.00	0	10. siRNA-IMPa2-25 PSPC1-A488 DAPI IMPa2-A546_s_TileScan_001 (Stage 19 of 49)	00-Fv8eb99MuLT2C6omvVH7Gg
0.751819	um	Cell	0.000	1.000	Vesicles Paraspeckle	470	2	siRNA-IMPa2-25 PSPC1-A488 IMPa2-A546 DAPI 8C2-siRNA-IMP-a2-a4 V2.00	0	10. siRNA-IMPa2-25 PSPC1-A488 DAPI IMPa2-A546_s_TileScan_001 (Stage 19 of 49)	00-Fv8eb99MuLT2C6omvVH7Gg
0	um	Cell	0.000	1.000	Vesicles Paraspeckle	471	3	siRNA-IMPa2-25 PSPC1-A488 IMPa2-A546 DAPI 8C2-siRNA-IMP-a2-a4 V2.00	0	10. siRNA-IMPa2-25 PSPC1-A488 DAPI IMPa2-A546_s_TileScan_001 (Stage 19 of 49)	00-Fv8eb99MuLT2C6omvVH7Gg
0.779577	um	Cell	0.000	1.000	Vesicles Paraspeckle	472	4	siRNA-IMPa2-25 PSPC1-A488 IMPa2-A546 DAPI 8C2-siRNA-IMP-a2-a4 V2.00	0	10. siRNA-IMPa2-25 PSPC1-A488 DAPI IMPa2-A546_s_TileScan_001 (Stage 19 of 49)	00-Fv8eb99MuLT2C6omvVH7Gg
0.765977	um	Cell	0.000	1.000	Vesicles Paraspeckle	473	5	siRNA-IMPa2-25 PSPC1-A488 IMPa2-A546 DAPI 8C2-siRNA-IMP-a2-a4 V2.00	0	10. siRNA-IMPa2-25 PSPC1-A488 DAPI IMPa2-A546_s_TileScan_001 (Stage 19 of 49)	00-Fv8eb99MuLT2C6omvVH7Gg
0.835535	um	Cell	0.000	1.000	Vesicles Paraspeckle	474	6	siRNA-IMPa2-25 PSPC1-A488 IMPa2-A546 DAPI 8C2-siRNA-IMP-a2-a4 V2.00	0	10. siRNA-IMPa2-25 PSPC1-A488 DAPI IMPa2-A546_s_TileScan_001 (Stage 19 of 49)	00-Fv8eb99MuLT2C6omvVH7Gg
0.947472	um	Cell	0.000	1.000	Vesicles Paraspeckle	475	7	siRNA-IMPa2-25 PSPC1-A488 IMPa2-A546 DAPI 8C2-siRNA-IMP-a2-a4 V2.00	0	10. siRNA-IMPa2-25 PSPC1-A488 DAPI IMPa2-A546_s_TileScan_001 (Stage 19 of 49)	00-Fv8eb99MuLT2C6omvVH7Gg
0	um	Cell	0.000	1.000	Vesicles Paraspeckle	476	8	siRNA-IMPa2-25 PSPC1-A488 IMPa2-A546 DAPI 8C2-siRNA-IMP-a2-a4 V2.00	0	10. siRNA-IMPa2-25 PSPC1-A488 DAPI IMPa2-A546_s_TileScan_001 (Stage 19 of 49)	00-Fv8eb99MuLT2C6omvVH7Gg
0.821562	um	Cell	0.000	1.000	Vesicles Paraspeckle	477	9	siRNA-IMPa2-25 PSPC1-A488 IMPa2-A546 DAPI 8C2-siRNA-IMP-a2-a4 V2.00	0	10. siRNA-IMPa2-25 PSPC1-A488 DAPI IMPa2-A546_s_TileScan_001 (Stage 19 of 49)	00-Fv8eb99MuLT2C6omvVH7Gg
0	um	Cell	0.000	1.000	Vesicles Paraspeckle	478	10	siRNA-IMPa2-25 PSPC1-A488 IMPa2-A546 DAPI 8C2-siRNA-IMP-a2-a4 V2.00	0	10. siRNA-IMPa2-25 PSPC1-A488 DAPI IMPa2-A546_s_TileScan_001 (Stage 19 of 49)	00-Fv8eb99MuLT2C6omvVH7Gg
0.861108	um	Cell	0.000	1.000	Vesicles Paraspeckle	479	11	siRNA-IMPa2-25 PSPC1-A488 IMPa2-A546 DAPI 8C2-siRNA-IMP-a2-a4 V2.00	0	10. siRNA-IMPa2-25 PSPC1-A488 DAPI IMPa2-A546_s_TileScan_001 (Stage 19 of 49)	00-Fv8eb99MuLT2C6omvVH7Gg
0.889547	um	Cell	0.000	1.000	Vesicles Paraspeckle	480	0	siRNA-IMPa2-25 PSPC1-A488 IMPa2-A546 DAPI 8C2-siRNA-IMP-a2-a4 V2.00	0	10. siRNA-IMPa2-25 PSPC1-A488 DAPI IMPa2-A546_t_TileScan_001 (Stage 20 of 49)	00-3i3E9TwpDyJbsn3oMgtRTQ
0.742557	um	Cell	0.000	1.000	Vesicles Paraspeckle	481	1	siRNA-IMPa2-25 PSPC1-A488 IMPa2-A546 DAPI 8C2-siRNA-IMP-a2-a4 V2.00	0	10. siRNA-IMPa2-25 PSPC1-A488 DAPI IMPa2-A546_t_TileScan_001 (Stage 20 of 49)	00-3i3E9TwpDyJbsn3oMgtRTQ
0.748375	um	Cell	0.000	1.000	Vesicles Paraspeckle	482	2	siRNA-IMPa2-25 PSPC1-A488 IMPa2-A546 DAPI 8C2-siRNA-IMP-a2-a4 V2.00	0	10. siRNA-IMPa2-25 PSPC1-A488 DAPI IMPa2-A546_t_TileScan_001 (Stage 20 of 49)	00-3i3E9TwpDyJbsn3oMgtRTQ
0.707432	um	Cell	0.000	1.000	Vesicles Paraspeckle	483	3	siRNA-IMPa2-25 PSPC1-A488 IMPa2-A546 DAPI 8C2-siRNA-IMP-a2-a4 V2.00	0	10. siRNA-IMPa2-25 PSPC1-A488 DAPI IMPa2-A546_t_TileScan_001 (Stage 20 of 49)	00-3i3E9TwpDyJbsn3oMgtRTQ
0.674382	um	Cell	0.000	1.000	Vesicles Paraspeckle	484	4	siRNA-IMPa2-25 PSPC1-A488 IMPa2-A546 DAPI 8C2-siRNA-IMP-a2-a4 V2.00	0	10. siRNA-IMPa2-25 PSPC1-A488 DAPI IMPa2-A546_t_TileScan_001 (Stage 20 of 49)	00-3i3E9TwpDyJbsn3oMgtRTQ
0.782006	um	Cell	0.000	1.000	Vesicles Paraspeckle	485	5	siRNA-IMPa2-25 PSPC1-A488 IMPa2-A546 DAPI 8C2-siRNA-IMP-a2-a4 V2.00	0	10. siRNA-IMPa2-25 PSPC1-A488 DAPI IMPa2-A546_t_TileScan_001 (Stage 20 of 49)	00-3i3E9TwpDyJbsn3oMgtRTQ
0.801221	um	Cell	0.000	1.000	Vesicles Paraspeckle	486	6	siRNA-IMPa2-25 PSPC1-A488 IMPa2-A546 DAPI 8C2-siRNA-IMP-a2-a4 V2.00	0	10. siRNA-IMPa2-25 PSPC1-A488 DAPI IMPa2-A546_t_TileScan_001 (Stage 20 of 49)	00-3i3E9TwpDyJbsn3oMgtRTQ
0	um	Cell	0.000	1.000	Vesicles Paraspeckle	487	7	siRNA-IMPa2-25 PSPC1-A488 IMPa2-A546 DAPI 8C2-siRNA-IMP-a2-a4 V2.00	0	10. siRNA-IMPa2-25 PSPC1-A488 DAPI IMPa2-A546_t_TileScan_001 (Stage 20 of 49)	00-3i3E9TwpDyJbsn3oMgtRTQ
1.12251	um	Cell	0.000	1.000	Vesicles Paraspeckle	488	8	siRNA-IMPa2-25 PSPC1-A488 IMPa2-A546 DAPI 8C2-siRNA-IMP-a2-a4 V2.00	0	10. siRNA-IMPa2-25 PSPC1-A488 DAPI IMPa2-A546_t_TileScan_001 (Stage 20 of 49)	00-3i3E9TwpDyJbsn3oMgtRTQ
0.832233	um	Cell	0.000	1.000	Vesicles Paraspeckle	489	9	siRNA-IMPa2-25 PSPC1-A488 IMPa2-A546 DAPI 8C2-siRNA-IMP-a2-a4 V2.00	0	10. siRNA-IMPa2-25 PSPC1-A488 DAPI IMPa2-A546_t_TileScan_001 (Stage 20 of 49)	00-3i3E9TwpDyJbsn3oMgtRTQ
0.991138	um	Cell	0.000	1.000	Vesicles Paraspeckle	490	10	siRNA-IMPa2-25 PSPC1-A488 IMPa2-A546 DAPI 8C2-siRNA-IMP-a2-a4 V2.00	0	10. siRNA-IMPa2-25 PSPC1-A488 DAPI IMPa2-A546_t_TileScan_001 (Stage 20 of 49)	00-3i3E9TwpDyJbsn3oMgtRTQ
0.840726	um	Cell	0.000	1.000	Vesicles Paraspeckle	491	11	siRNA-IMPa2-25 PSPC1-A488 IMPa2-A546 DAPI 8C2-siRNA-IMP-a2-a4 V2.00	0	10. siRNA-IMPa2-25 PSPC1-A488 DAPI IMPa2-A546_t_TileScan_001 (Stage 20 of 49)	00-3i3E9TwpDyJbsn3oMgtRTQ
0.665987	um	Cell	0.000	1.000	Vesicles Paraspeckle	492	12	siRNA-IMPa2-25 PSPC1-A488 IMPa2-A546 DAPI 8C2-siRNA-IMP-a2-a4 V2.00	0	10. siRNA-IMPa2-25 PSPC1-A488 DAPI IMPa2-A546_t_TileScan_001 (Stage 20 of 49)	00-3i3E9TwpDyJbsn3oMgtRTQ
0.847307	um	Cell	0.000	1.000	Vesicles Paraspeckle	493	13	siRNA-IMPa2-25 PSPC1-A488 IMPa2-A546 DAPI 8C2-siRNA-IMP-a2-a4 V2.00	0	10. siRNA-IMPa2-25 PSPC1-A488 DAPI IMPa2-A546_t_TileScan_001 (Stage 20 of 49)	00-3i3E9TwpDyJbsn3oMgtRTQ
0.916214	um	Cell	0.000	1.000	Vesicles Paraspeckle	494	14	siRNA-IMPa2-25 PSPC1-A488 IMPa2-A546 DAPI 8C2-siRNA-IMP-a2-a4 V2.00	0	10. siRNA-IMPa2-25 PSPC1-A488 DAPI IMPa2-A546_t_TileScan_001 (Stage 20 of 49)	00-3i3E9TwpDyJbsn3oMgtRTQ
0.727697	um	Cell	0.000	1.000	Vesicles Paraspeckle	495	15	siRNA-IMPa2-25 PSPC1-A488 IMPa2-A546 DAPI 8C2-siRNA-IMP-a2-a4 V2.00	0	10. siRNA-IMPa2-25 PSPC1-A488 DAPI IMPa2-A546_t_TileScan_001 (Stage 20 of 49)	00-3i3E9TwpDyJbsn3oMgtRTQ
0.813969	um	Cell	0.000	1.000	Vesicles Paraspeckle	496	0	siRNA-IMPa2-25 PSPC1-A488 IMPa2-A546 DAPI 8C2-siRNA-IMP-a2-a4 V2.00	0	10. siRNA-IMPa2-25 PSPC1-A488 DAPI IMPa2-A546_u_TileScan_001 (Stage 21 of 49)	00-V6UZD8LSwJvLzCTSiktBNd
0.751575	um	Cell	0.000	1.000	Vesicles Paraspeckle	497	1	siRNA-IMPa2-25 PSPC1-A488 IMPa2-A546 DAPI 8C2-siRNA-IMP-a2-a4 V2.00	0	10. siRNA-IMPa2-25 PSPC1-A488 DAPI IMPa2-A546_u_TileScan_001 (Stage 21 of 49)	00-V6UZD8LSwJvLzCTSiktBNd
0	um	Cell	0.000	1.000	Vesicles Paraspeckle	498	2	siRNA-IMPa2-25 PSPC1-A488 IMPa2-A546 DAPI 8C2-siRNA-IMP-a2-a4 V2.00	0	10. siRNA-IMPa2-25 PSPC1-A488 DAPI IMPa2-A546_u_TileScan_001 (Stage 21 of 49)	00-V6UZD8LSwJvLzCTSiktBNd
0.540248	um	Cell	0.000	1.000	Vesicles Paraspeckle	499	3	siRNA-IMPa2-25 PSPC1-A488 IMPa2-A546 DAPI 8C2-siRNA-IMP-a2-a4 V2.00	0	10. siRNA-IMPa2-25 PSPC1-A488 DAPI IMPa2-A546_u_TileScan_001 (Stage 21 of 49)	00-V6UZD8LSwJvLzCTSiktBNd
0.84055	um	Cell	0.000	1.000	Vesicles Paraspeckle	500	4	siRNA-IMPa2-25 PSPC1-A488 IMPa2-A546 DAPI 8C2-siRNA-IMP-a2-a4 V2.00	0	10. siRNA-IMPa2-25 PSPC1-A488 DAPI IMPa2-A546_u_TileScan_001 (Stage 21 of 49)	00-V6UZD8LSwJvLzCTSiktBNd
0.816679	um	Cell	0.000	1.000	Vesicles Paraspeckle	501	5	siRNA-IMPa2-25 PSPC1-A488 IMPa2-A546 DAPI 8C2-siRNA-IMP-a2-a4 V2.00	0	10. siRNA-IMPa2-25 PSPC1-A488 DAPI IMPa2-A546_u_TileScan_001 (Stage 21 of 49)	00-V6UZD8LSwJvLzCTSiktBNd
0.720018	um	Cell	0.000	1.000	Vesicles Paraspeckle	502	6	siRNA-IMPa2-25 PSPC1-A488 IMPa2-A546 DAPI 8C2-siRNA-IMP-a2-a4 V2.00	0	10. siRNA-IMPa2-25 PSPC1-A488 DAPI IMPa2-A546_u_TileScan_001 (Stage 21 of 49)	00-V6UZD8LSwJvLzCTSiktBNd
0.694978	um	Cell	0.000	1.000	Vesicles Paraspeckle	503	7	siRNA-IMPa2-25 PSPC1-A488 IMPa2-A546 DAPI 8C2-siRNA-IMP-a2-a4 V2.00	0	10. siRNA-IMPa2-25 PSPC1-A488 DAPI IMPa2-A546_u_TileScan_001 (Stage 21 of 49)	00-V6UZD8LSwJvLzCTSiktBNd
0.943751	um	Cell	0.000	1.000	Vesicles Paraspeckle	504	8	siRNA-IMPa2-25 PSPC1-A488 IMPa2-A546 DAPI 8C2-siRNA-IMP-a2-a4 V2.00	0	10. siRNA-IMPa2-25 PSPC1-A488 DAPI IMPa2-A546_u_TileScan_001 (Stage 21 of 49)	00-V6UZD8LSwJvLzCTSiktBNd
0.862842	um	Cell	0.000	1.000	Vesicles Paraspeckle	505	9	siRNA-IMPa2-25 PSPC1-A488 IMPa2-A546 DAPI 8C2-siRNA-IMP-a2-a4 V2.00	0	10. siRNA-IMPa2-25 PSPC1-A488 DAPI IMPa2-A546_u_TileScan_001 (Stage 21 of 49)	00-V6UZD8LSwJvLzCTSiktBNd
0.924345	um	Cell	0.000	1.000	Vesicles Paraspeckle	506	10	siRNA-IMPa2-25 PSPC1-A488 IMPa2-A546 DAPI 8C2-siRNA-IMP-a2-a4 V2.00	0	10. siRNA-IMPa2-25 PSPC1-A488 DAPI IMPa2-A546_u_TileScan_001 (Stage 21 of 49)	00-V6UZD8LSwJvLzCTSiktBNd
0.847712	um	Cell	0.000	1.000	Vesicles Paraspeckle	507	11	siRNA-IMPa2-25 PSPC1-A488 IMPa2-A546 DAPI 8C2-siRNA-IMP-a2-a4 V2.00	0	10. siRNA-IMPa2-25 PSPC1-A488 DAPI IMPa2-A546_u_TileScan_001 (Stage 21 of 49)	00-V6UZD8LSwJvLzCTSiktBNd
0	um	Cell	0.000	1.000	Vesicles Paraspeckle	508	12	siRNA-IMPa2-25 PSPC1-A488 IMPa2-A546 DAPI 8C2-siRNA-IMP-a2-a4 V2.00	0	10. siRNA-IMPa2-25 PSPC1-A488 DAPI IMPa2-A546_u_TileScan_001 (Stage 21 of 49)	00-V6UZD8LSwJvLzCTSiktBNd
0.906239	um	Cell	0.000	1.000	Vesicles Paraspeckle	509	13	siRNA-IMPa2-25 PSPC1-A488 IMPa2-A546 DAPI 8C2-siRNA-IMP-a2-a4 V2.00	0	10. siRNA-IMPa2-25 PSPC1-A488 DAPI IMPa2-A546_u_TileScan_001 (Stage 21 of 49)	00-V6UZD8LSwJvLzCTSiktBNd
0.791811	um	Cell	0.000	1.000	Vesicles Paraspeckle	510	14	siRNA-IMPa2-25 PSPC1-A488 IMPa2-A546 DAPI 8C2-siRNA-IMP-a2-a4 V2.00	0	10. siRNA-IMPa2-25 PSPC1-A488 DAPI IMPa2-A546_u_TileScan_001 (Stage 21 of 49)	00-V6UZD8LSwJvLzCTSiktBNd
0.878645	um	Cell	0.000	1.000	Vesicles Paraspeckle	511	15	siRNA-IMPa2-25 PSPC1-A488 IMPa2-A546 DAPI 8C2-siRNA-IMP-a2-a4 V2.00	0	10. siRNA-IMPa2-25 PSPC1-A488 DAPI IMPa2-A546_u_TileScan_001 (Stage 21 of 49)	00-V6UZD8LSwJvLzCTSiktBNd
0.968359	um	Cell	0.000	1.000	Vesicles Paraspeckle	512	16	siRNA-IMPa2-25 PSPC1-A488 IMPa2-A546 DAPI 8C2-siRNA-IMP-a2-a4 V2.00	0	10. siRNA-IMPa2-25 PSPC1-A488 DAPI IMPa2-A546_u_TileScan_001 (Stage 21 of 49)	00-V6UZD8LSwJvLzCTSiktBNd
0.602248	um	Cell	0.000	1.000	Vesicles Paraspeckle	513	17	siRNA-IMPa2-25 PSPC1-A488 IMPa2-A546 DAPI 8C2-siRNA-IMP-a2-a4 V2.00	0	10. siRNA-IMPa2-25 PSPC1-A488 DAPI IMPa2-A546_u_TileScan_001 (Stage 21 of 49)	00-V6UZD8LSwJvLzCTSiktBNd
0.792142	um	Cell	0.000	1.000	Vesicles Paraspeckle	514	18	siRNA-IMPa2-25 PSPC1-A488 IMPa2-A546 DAPI 8C2-siRNA-IMP-a2-a4 V2.00	0	10. siRNA-IMPa2-25 PSPC1-A488 DAPI IMPa2-A546_u_TileScan_001 (Stage 21 of 49)	00-V6UZD8LSwJvLzCTSiktBNd
0.778524	um	Cell	0.000	1.000	Vesicles Paraspeckle	515	0	siRNA-IMPa2-25 PSPC1-A488 IMPa2-A546 DAPI 8C2-siRNA-IMP-a2-a4 V2.00	0	10. siRNA-IMPa2-25 PSPC1-A488 DAPI IMPa2-A546_v_TileScan_001 (Stage 22 of 49)	00-s9thS57Yowjf72eZuXzoh8
0.628757	um	Cell	0.000	1.000	Vesicles Paraspeckle	516	1	siRNA-IMPa2-25 PSPC1-A488 IMPa2-A546 DAPI 8C2-siRNA-IMP-a2-a4 V2.00	0	10. siRNA-IMPa2-25 PSPC1-A488 DAPI IMPa2-A546_v_TileScan_001 (Stage 22 of 49)	00-s9thS57Yowjf72eZuXzoh8
0	um	Cell	0.000	1.000	Vesicles Paraspeckle	517	2	siRNA-IMPa2-25 PSPC1-A488 IMPa2-A546 DAPI 8C2-siRNA-IMP-a2-a4 V2.00	0	10. siRNA-IMPa2-25 PSPC1-A488 DAPI IMPa2-A546_v_TileScan_001 (Stage 22 of 49)	00-s9thS57Yowjf72eZuXzoh8
0.500347	um	Cell	0.000	1.000	Vesicles Paraspeckle	518	3	siRNA-IMPa2-25 PSPC1-A488 IMPa2-A546 DAPI 8C2-siRNA-IMP-a2-a4 V2.00	0	10. siRNA-IMPa2-25 PSPC1-A488 DAPI IMPa2-A546_v_TileScan_001 (Stage 22 of 49)	00-s9thS57Yowjf72eZuXzoh8
0.904574	um	Cell	0.000	1.000	Vesicles Paraspeckle	519	4	siRNA-IMPa2-25 PSPC1-A488 IMPa2-A546 DAPI 8C2-siRNA-IMP-a2-a4 V2.00	0	10. siRNA-IMPa2-25 PSPC1-A488 DAPI IMPa2-A546_v_TileScan_001 (Stage 22 of 49)	00-s9thS57Yowjf72eZuXzoh8
1.0165	um	Cell	0.000	1.000	Vesicles Paraspeckle	520	5	siRNA-IMPa2-25 PSPC1-A488 IMPa2-A546 DAPI 8C2-siRNA-IMP-a2-a4 V2.00	0	10. siRNA-IMPa2-25 PSPC1-A488 DAPI IMPa2-A546_v_TileScan_001 (Stage 22 of 49)	00-s9thS57Yowjf72eZuXzoh8
0.927202	um	Cell	0.000	1.000	Vesicles Paraspeckle	521	6	siRNA-IMPa2-25 PSPC1-A488 IMPa2-A546 DAPI 8C2-siRNA-IMP-a2-a4 V2.00	0	10. siRNA-IMPa2-25 PSPC1-A488 DAPI IMPa2-A546_v_TileScan_001 (Stage 22 of 49)	00-s9thS57Yowjf72eZuXzoh8
0.77259	um	Cell	0.000	1.000	Vesicles Paraspeckle	522	7	siRNA-IMPa2-25 PSPC1-A488 IMPa2-A546 DAPI 8C2-siRNA-IMP-a2-a4 V2.00	0	10. siRNA-IMPa2-25 PSPC1-A488 DAPI IMPa2-A546_v_TileScan_001 (Stage 22 of 49)	00-s9thS57Yowjf72eZuXzoh8
0.860048	um	Cell	0.000	1.000	Vesicles Paraspeckle	523	8	siRNA-IMPa2-25 PSPC1-A488 IMPa2-A546 DAPI 8C2-siRNA-IMP-a2-a4 V2.00	0	10. siRNA-IMPa2-25 PSPC1-A488 DAPI IMPa2-A546_v_TileScan_001 (Stage 22 of 49)	00-s9thS57Yowjf72eZuXzoh8
0.968996	um	Cell	0.000	1.000	Vesicles Paraspeckle	524	9	siRNA-IMPa2-25 PSPC1-A488 IMPa2-A546 DAPI 8C2-siRNA-IMP-a2-a4 V2.00	0	10. siRNA-IMPa2-25 PSPC1-A488 DAPI IMPa2-A546_v_TileScan_001 (Stage 22 of 49)	00-s9thS57Yowjf72eZuXzoh8
0	um	Cell	0.000	1.000	Vesicles Paraspeckle	525	10	siRNA-IMPa2-25 PSPC1-A488 IMPa2-A546 DAPI 8C2-siRNA-IMP-a2-a4 V2.00	0	10. siRNA-IMPa2-25 PSPC1-A488 DAPI IMPa2-A546_v_TileScan_001 (Stage 22 of 49)	00-s9thS57Yowjf72eZuXzoh8
0.788527	um	Cell	0.000	1.000	Vesicles Paraspeckle	526	11	siRNA-IMPa2-25 PSPC1-A488 IMPa2-A546 DAPI 8C2-siRNA-IMP-a2-a4 V2.00	0	10. siRNA-IMPa2-25 PSPC1-A488 DAPI IMPa2-A546_v_TileScan_001 (Stage 22 of 49)	00-s9thS57Yowjf72eZuXzoh8
0.586802	um	Cell	0.000	1.000	Vesicles Paraspeckle	527	12	siRNA-IMPa2-25 PSPC1-A488 IMPa2-A546 DAPI 8C2-siRNA-IMP-a2-a4 V2.00	0	10. siRNA-IMPa2-25 PSPC1-A488 DAPI IMPa2-A546_v_TileScan_001 (Stage 22 of 49)	00-s9thS57Yowjf72eZuXzoh8
0.865698	um	Cell	0.000	1.000	Vesicles Paraspeckle	528	13	siRNA-IMPa2-25 PSPC1-A488 IMPa2-A546 DAPI 8C2-siRNA-IMP-a2-a4 V2.00	0	10. siRNA-IMPa2-25 PSPC1-A488 DAPI IMPa2-A546_v_TileScan_001 (Stage 22 of 49)	00-s9thS57Yowjf72eZuXzoh8
0.808218	um	Cell	0.000	1.000	Vesicles Paraspeckle	529	0	siRNA-IMPa2-25 PSPC1-A488 IMPa2-A546 DAPI 8C2-siRNA-IMP-a2-a4 V2.00	0	10. siRNA-IMPa2-25 PSPC1-A488 DAPI IMPa2-A546_w_TileScan_001 (Stage 23 of 49)	00-qMHZGqjPvcHecYwKLio2Q9
0.78789	um	Cell	0.000	1.000	Vesicles Paraspeckle	530	1	siRNA-IMPa2-25 PSPC1-A488 IMPa2-A546 DAPI 8C2-siRNA-IMP-a2-a4 V2.00	0	10. siRNA-IMPa2-25 PSPC1-A488 DAPI IMPa2-A546_w_TileScan_001 (Stage 23 of 49)	00-qMHZGqjPvcHecYwKLio2Q9
0.845506	um	Cell	0.000	1.000	Vesicles Paraspeckle	531	2	siRNA-IMPa2-25 PSPC1-A488 IMPa2-A546 DAPI 8C2-siRNA-IMP-a2-a4 V2.00	0	10. siRNA-IMPa2-25 PSPC1-A488 DAPI IMPa2-A546_w_TileScan_001 (Stage 23 of 49)	00-qMHZGqjPvcHecYwKLio2Q9
0.883841	um	Cell	0.000	1.000	Vesicles Paraspeckle	532	3	siRNA-IMPa2-25 PSPC1-A488 IMPa2-A546 DAPI 8C2-siRNA-IMP-a2-a4 V2.00	0	10. siRNA-IMPa2-25 PSPC1-A488 DAPI IMPa2-A546_w_TileScan_001 (Stage 23 of 49)	00-qMHZGqjPvcHecYwKLio2Q9
0.803925	um	Cell	0.000	1.000	Vesicles Paraspeckle	533	4	siRNA-IMPa2-25 PSPC1-A488 IMPa2-A546 DAPI 8C2-siRNA-IMP-a2-a4 V2.00	0	10. siRNA-IMPa2-25 PSPC1-A488 DAPI IMPa2-A546_w_TileScan_001 (Stage 23 of 49)	00-qMHZGqjPvcHecYwKLio2Q9
0	um	Cell	0.000	1.000	Vesicles Paraspeckle	534	5	siRNA-IMPa2-25 PSPC1-A488 IMPa2-A546 DAPI 8C2-siRNA-IMP-a2-a4 V2.00	0	10. siRNA-IMPa2-25 PSPC1-A488 DAPI IMPa2-A546_w_TileScan_001 (Stage 23 of 49)	00-qMHZGqjPvcHecYwKLio2Q9
0.964821	um	Cell	0.000	1.000	Vesicles Paraspeckle	535	6	siRNA-IMPa2-25 PSPC1-A488 IMPa2-A546 DAPI 8C2-siRNA-IMP-a2-a4 V2.00	0	10. siRNA-IMPa2-25 PSPC1-A488 DAPI IMPa2-A546_w_TileScan_001 (Stage 23 of 49)	00-qMHZGqjPvcHecYwKLio2Q9
0.654677	um	Cell	0.000	1.000	Vesicles Paraspeckle	536	7	siRNA-IMPa2-25 PSPC1-A488 IMPa2-A546 DAPI 8C2-siRNA-IMP-a2-a4 V2.00	0	10. siRNA-IMPa2-25 PSPC1-A488 DAPI IMPa2-A546_w_TileScan_001 (Stage 23 of 49)	00-qMHZGqjPvcHecYwKLio2Q9
0.942446	um	Cell	0.000	1.000	Vesicles Paraspeckle	537	8	siRNA-IMPa2-25 PSPC1-A488 IMPa2-A546 DAPI 8C2-siRNA-IMP-a2-a4 V2.00	0	10. siRNA-IMPa2-25 PSPC1-A488 DAPI IMPa2-A546_w_TileScan_001 (Stage 23 of 49)	00-qMHZGqjPvcHecYwKLio2Q9
0.790341	um	Cell	0.000	1.000	Vesicles Paraspeckle	538	9	siRNA-IMPa2-25 PSPC1-A488 IMPa2-A546 DAPI 8C2-siRNA-IMP-a2-a4 V2.00	0	10. siRNA-IMPa2-25 PSPC1-A488 DAPI IMPa2-A546_w_TileScan_001 (Stage 23 of 49)	00-qMHZGqjPvcHecYwKLio2Q9
0.925909	um	Cell	0.000	1.000	Vesicles Paraspeckle	539	10	siRNA-IMPa2-25 PSPC1-A488 IMPa2-A546 DAPI 8C2-siRNA-IMP-a2-a4 V2.00	0	10. siRNA-IMPa2-25 PSPC1-A488 DAPI IMPa2-A546_w_TileScan_001 (Stage 23 of 49)	00-qMHZGqjPvcHecYwKLio2Q9
0.718794	um	Cell	0.000	1.000	Vesicles Paraspeckle	540	11	siRNA-IMPa2-25 PSPC1-A488 IMPa2-A546 DAPI 8C2-siRNA-IMP-a2-a4 V2.00	0	10. siRNA-IMPa2-25 PSPC1-A488 DAPI IMPa2-A546_w_TileScan_001 (Stage 23 of 49)	00-qMHZGqjPvcHecYwKLio2Q9
0.948081	um	Cell	0.000	1.000	Vesicles Paraspeckle	541	12	siRNA-IMPa2-25 PSPC1-A488 IMPa2-A546 DAPI 8C2-siRNA-IMP-a2-a4 V2.00	0	10. siRNA-IMPa2-25 PSPC1-A488 DAPI IMPa2-A546_w_TileScan_001 (Stage 23 of 49)	00-qMHZGqjPvcHecYwKLio2Q9
0.802392	um	Cell	0.000	1.000	Vesicles Paraspeckle	542	13	siRNA-IMPa2-25 PSPC1-A488 IMPa2-A546 DAPI 8C2-siRNA-IMP-a2-a4 V2.00	0	10. siRNA-IMPa2-25 PSPC1-A488 DAPI IMPa2-A546_w_TileScan_001 (Stage 23 of 49)	00-qMHZGqjPvcHecYwKLio2Q9
0.908422	um	Cell	0.000	1.000	Vesicles Paraspeckle	543	14	siRNA-IMPa2-25 PSPC1-A488 IMPa2-A546 DAPI 8C2-siRNA-IMP-a2-a4 V2.00	0	10. siRNA-IMPa2-25 PSPC1-A488 DAPI IMPa2-A546_w_TileScan_001 (Stage 23 of 49)	00-qMHZGqjPvcHecYwKLio2Q9
1.00601	um	Cell	0.000	1.000	Vesicles Paraspeckle	544	0	siRNA-IMPa2-25 PSPC1-A488 IMPa2-A546 DAPI 8C2-siRNA-IMP-a2-a4 V2.00	0	10. siRNA-IMPa2-25 PSPC1-A488 DAPI IMPa2-A546_x_TileScan_001 (Stage 24 of 49)	00-bGUJFU2MshMDdURHQnogeL
0	um	Cell	0.000	1.000	Vesicles Paraspeckle	545	1	siRNA-IMPa2-25 PSPC1-A488 IMPa2-A546 DAPI 8C2-siRNA-IMP-a2-a4 V2.00	0	10. siRNA-IMPa2-25 PSPC1-A488 DAPI IMPa2-A546_x_TileScan_001 (Stage 24 of 49)	00-bGUJFU2MshMDdURHQnogeL
0.925909	um	Cell	0.000	1.000	Vesicles Paraspeckle	546	2	siRNA-IMPa2-25 PSPC1-A488 IMPa2-A546 DAPI 8C2-siRNA-IMP-a2-a4 V2.00	0	10. siRNA-IMPa2-25 PSPC1-A488 DAPI IMPa2-A546_x_TileScan_001 (Stage 24 of 49)	00-bGUJFU2MshMDdURHQnogeL
0	um	Cell	0.000	1.000	Vesicles Paraspeckle	547	3	siRNA-IMPa2-25 PSPC1-A488 IMPa2-A546 DAPI 8C2-siRNA-IMP-a2-a4 V2.00	0	10. siRNA-IMPa2-25 PSPC1-A488 DAPI IMPa2-A546_x_TileScan_001 (Stage 24 of 49)	00-bGUJFU2MshMDdURHQnogeL
0.916391	um	Cell	0.000	1.000	Vesicles Paraspeckle	548	4	siRNA-IMPa2-25 PSPC1-A488 IMPa2-A546 DAPI 8C2-siRNA-IMP-a2-a4 V2.00	0	10. siRNA-IMPa2-25 PSPC1-A488 DAPI IMPa2-A546_x_TileScan_001 (Stage 24 of 49)	00-bGUJFU2MshMDdURHQnogeL
0.637824	um	Cell	0.000	1.000	Vesicles Paraspeckle	549	5	siRNA-IMPa2-25 PSPC1-A488 IMPa2-A546 DAPI 8C2-siRNA-IMP-a2-a4 V2.00	0	10. siRNA-IMPa2-25 PSPC1-A488 DAPI IMPa2-A546_x_TileScan_001 (Stage 24 of 49)	00-bGUJFU2MshMDdURHQnogeL
1.21735	um	Cell	0.000	1.000	Vesicles Paraspeckle	550	6	siRNA-IMPa2-25 PSPC1-A488 IMPa2-A546 DAPI 8C2-siRNA-IMP-a2-a4 V2.00	0	10. siRNA-IMPa2-25 PSPC1-A488 DAPI IMPa2-A546_x_TileScan_001 (Stage 24 of 49)	00-bGUJFU2MshMDdURHQnogeL
0.770648	um	Cell	0.000	1.000	Vesicles Paraspeckle	551	7	siRNA-IMPa2-25 PSPC1-A488 IMPa2-A546 DAPI 8C2-siRNA-IMP-a2-a4 V2.00	0	10. siRNA-IMPa2-25 PSPC1-A488 DAPI IMPa2-A546_x_TileScan_001 (Stage 24 of 49)	00-bGUJFU2MshMDdURHQnogeL
0.828811	um	Cell	0.000	1.000	Vesicles Paraspeckle	552	8	siRNA-IMPa2-25 PSPC1-A488 IMPa2-A546 DAPI 8C2-siRNA-IMP-a2-a4 V2.00	0	10. siRNA-IMPa2-25 PSPC1-A488 DAPI IMPa2-A546_x_TileScan_001 (Stage 24 of 49)	00-bGUJFU2MshMDdURHQnogeL
0.836391	um	Cell	0.000	1.000	Vesicles Paraspeckle	553	9	siRNA-IMPa2-25 PSPC1-A488 IMPa2-A546 DAPI 8C2-siRNA-IMP-a2-a4 V2.00	0	10. siRNA-IMPa2-25 PSPC1-A488 DAPI IMPa2-A546_x_TileScan_001 (Stage 24 of 49)	00-bGUJFU2MshMDdURHQnogeL
1.11271	um	Cell	0.000	1.000	Vesicles Paraspeckle	554	10	siRNA-IMPa2-25 PSPC1-A488 IMPa2-A546 DAPI 8C2-siRNA-IMP-a2-a4 V2.00	0	10. siRNA-IMPa2-25 PSPC1-A488 DAPI IMPa2-A546_x_TileScan_001 (Stage 24 of 49)	00-bGUJFU2MshMDdURHQnogeL
0.918907	um	Cell	0.000	1.000	Vesicles Paraspeckle	555	11	siRNA-IMPa2-25 PSPC1-A488 IMPa2-A546 DAPI 8C2-siRNA-IMP-a2-a4 V2.00	0	10. siRNA-IMPa2-25 PSPC1-A488 DAPI IMPa2-A546_x_TileScan_001 (Stage 24 of 49)	00-bGUJFU2MshMDdURHQnogeL
0.797633	um	Cell	0.000	1.000	Vesicles Paraspeckle	556	12	siRNA-IMPa2-25 PSPC1-A488 IMPa2-A546 DAPI 8C2-siRNA-IMP-a2-a4 V2.00	0	10. siRNA-IMPa2-25 PSPC1-A488 DAPI IMPa2-A546_x_TileScan_001 (Stage 24 of 49)	00-bGUJFU2MshMDdURHQnogeL
0.99601	um	Cell	0.000	1.000	Vesicles Paraspeckle	557	13	siRNA-IMPa2-25 PSPC1-A488 IMPa2-A546 DAPI 8C2-siRNA-IMP-a2-a4 V2.00	0	10. siRNA-IMPa2-25 PSPC1-A488 DAPI IMPa2-A546_x_TileScan_001 (Stage 24 of 49)	00-bGUJFU2MshMDdURHQnogeL
0.659753	um	Cell	0.000	1.000	Vesicles Paraspeckle	558	0	siRNA-IMPa2-25 PSPC1-A488 IMPa2-A546 DAPI 8C2-siRNA-IMP-a2-a4 V2.00	0	10. siRNA-IMPa2-25 PSPC1-A488 DAPI IMPa2-A546_y_TileScan_001 (Stage 25 of 49)	00-6J6SH6vP62emqRZ2vxjH66
0.873582	um	Cell	0.000	1.000	Vesicles Paraspeckle	559	1	siRNA-IMPa2-25 PSPC1-A488 IMPa2-A546 DAPI 8C2-siRNA-IMP-a2-a4 V2.00	0	10. siRNA-IMPa2-25 PSPC1-A488 DAPI IMPa2-A546_y_TileScan_001 (Stage 25 of 49)	00-6J6SH6vP62emqRZ2vxjH66
0.822115	um	Cell	0.000	1.000	Vesicles Paraspeckle	560	2	siRNA-IMPa2-25 PSPC1-A488 IMPa2-A546 DAPI 8C2-siRNA-IMP-a2-a4 V2.00	0	10. siRNA-IMPa2-25 PSPC1-A488 DAPI IMPa2-A546_y_TileScan_001 (Stage 25 of 49)	00-6J6SH6vP62emqRZ2vxjH66
0	um	Cell	0.000	1.000	Vesicles Paraspeckle	561	3	siRNA-IMPa2-25 PSPC1-A488 IMPa2-A546 DAPI 8C2-siRNA-IMP-a2-a4 V2.00	0	10. siRNA-IMPa2-25 PSPC1-A488 DAPI IMPa2-A546_y_TileScan_001 (Stage 25 of 49)	00-6J6SH6vP62emqRZ2vxjH66
0	um	Cell	0.000	1.000	Vesicles Paraspeckle	562	4	siRNA-IMPa2-25 PSPC1-A488 IMPa2-A546 DAPI 8C2-siRNA-IMP-a2-a4 V2.00	0	10. siRNA-IMPa2-25 PSPC1-A488 DAPI IMPa2-A546_y_TileScan_001 (Stage 25 of 49)	00-6J6SH6vP62emqRZ2vxjH66
0.929886	um	Cell	0.000	1.000	Vesicles Paraspeckle	563	5	siRNA-IMPa2-25 PSPC1-A488 IMPa2-A546 DAPI 8C2-siRNA-IMP-a2-a4 V2.00	0	10. siRNA-IMPa2-25 PSPC1-A488 DAPI IMPa2-A546_y_TileScan_001 (Stage 25 of 49)	00-6J6SH6vP62emqRZ2vxjH66
0.885185	um	Cell	0.000	1.000	Vesicles Paraspeckle	564	6	siRNA-IMPa2-25 PSPC1-A488 IMPa2-A546 DAPI 8C2-siRNA-IMP-a2-a4 V2.00	0	10. siRNA-IMPa2-25 PSPC1-A488 DAPI IMPa2-A546_y_TileScan_001 (Stage 25 of 49)	00-6J6SH6vP62emqRZ2vxjH66
1.09842	um	Cell	0.000	1.000	Vesicles Paraspeckle	565	7	siRNA-IMPa2-25 PSPC1-A488 IMPa2-A546 DAPI 8C2-siRNA-IMP-a2-a4 V2.00	0	10. siRNA-IMPa2-25 PSPC1-A488 DAPI IMPa2-A546_y_TileScan_001 (Stage 25 of 49)	00-6J6SH6vP62emqRZ2vxjH66
0.713107	um	Cell	0.000	1.000	Vesicles Paraspeckle	566	8	siRNA-IMPa2-25 PSPC1-A488 IMPa2-A546 DAPI 8C2-siRNA-IMP-a2-a4 V2.00	0	10. siRNA-IMPa2-25 PSPC1-A488 DAPI IMPa2-A546_y_TileScan_001 (Stage 25 of 49)	00-6J6SH6vP62emqRZ2vxjH66
0.818243	um	Cell	0.000	1.000	Vesicles Paraspeckle	567	9	siRNA-IMPa2-25 PSPC1-A488 IMPa2-A546 DAPI 8C2-siRNA-IMP-a2-a4 V2.00	0	10. siRNA-IMPa2-25 PSPC1-A488 DAPI IMPa2-A546_y_TileScan_001 (Stage 25 of 49)	00-6J6SH6vP62emqRZ2vxjH66
0.876603	um	Cell	0.000	1.000	Vesicles Paraspeckle	568	0	siRNA-IMPa2-25 PSPC1-A488 IMPa2-A546 DAPI 8C2-siRNA-IMP-a2-a4 V2.00	0	10. siRNA-IMPa2-25 PSPC1-A488 DAPI IMPa2-A546_z_TileScan_001 (Stage 26 of 49)	00-8cB7mKAjY4amWTjMerJTtX
0.760741	um	Cell	0.000	1.000	Vesicles Paraspeckle	569	1	siRNA-IMPa2-25 PSPC1-A488 IMPa2-A546 DAPI 8C2-siRNA-IMP-a2-a4 V2.00	0	10. siRNA-IMPa2-25 PSPC1-A488 DAPI IMPa2-A546_z_TileScan_001 (Stage 26 of 49)	00-8cB7mKAjY4amWTjMerJTtX
0.866528	um	Cell	0.000	1.000	Vesicles Paraspeckle	570	2	siRNA-IMPa2-25 PSPC1-A488 IMPa2-A546 DAPI 8C2-siRNA-IMP-a2-a4 V2.00	0	10. siRNA-IMPa2-25 PSPC1-A488 DAPI IMPa2-A546_z_TileScan_001 (Stage 26 of 49)	00-8cB7mKAjY4amWTjMerJTtX
0.722533	um	Cell	0.000	1.000	Vesicles Paraspeckle	571	3	siRNA-IMPa2-25 PSPC1-A488 IMPa2-A546 DAPI 8C2-siRNA-IMP-a2-a4 V2.00	0	10. siRNA-IMPa2-25 PSPC1-A488 DAPI IMPa2-A546_z_TileScan_001 (Stage 26 of 49)	00-8cB7mKAjY4amWTjMerJTtX
0	um	Cell	0.000	1.000	Vesicles Paraspeckle	572	4	siRNA-IMPa2-25 PSPC1-A488 IMPa2-A546 DAPI 8C2-siRNA-IMP-a2-a4 V2.00	0	10. siRNA-IMPa2-25 PSPC1-A488 DAPI IMPa2-A546_z_TileScan_001 (Stage 26 of 49)	00-8cB7mKAjY4amWTjMerJTtX
0.770546	um	Cell	0.000	1.000	Vesicles Paraspeckle	573	5	siRNA-IMPa2-25 PSPC1-A488 IMPa2-A546 DAPI 8C2-siRNA-IMP-a2-a4 V2.00	0	10. siRNA-IMPa2-25 PSPC1-A488 DAPI IMPa2-A546_z_TileScan_001 (Stage 26 of 49)	00-8cB7mKAjY4amWTjMerJTtX
0.862726	um	Cell	0.000	1.000	Vesicles Paraspeckle	574	6	siRNA-IMPa2-25 PSPC1-A488 IMPa2-A546 DAPI 8C2-siRNA-IMP-a2-a4 V2.00	0	10. siRNA-IMPa2-25 PSPC1-A488 DAPI IMPa2-A546_z_TileScan_001 (Stage 26 of 49)	00-8cB7mKAjY4amWTjMerJTtX
0	um	Cell	0.000	1.000	Vesicles Paraspeckle	575	7	siRNA-IMPa2-25 PSPC1-A488 IMPa2-A546 DAPI 8C2-siRNA-IMP-a2-a4 V2.00	0	10. siRNA-IMPa2-25 PSPC1-A488 DAPI IMPa2-A546_z_TileScan_001 (Stage 26 of 49)	00-8cB7mKAjY4amWTjMerJTtX
0.707113	um	Cell	0.000	1.000	Vesicles Paraspeckle	576	8	siRNA-IMPa2-25 PSPC1-A488 IMPa2-A546 DAPI 8C2-siRNA-IMP-a2-a4 V2.00	0	10. siRNA-IMPa2-25 PSPC1-A488 DAPI IMPa2-A546_z_TileScan_001 (Stage 26 of 49)	00-8cB7mKAjY4amWTjMerJTtX
