# Supplementary material for: Development of a pipeline for automated, high-throughput analysis of paraspeckle proteins reveals specific roles for importin α proteins
Source: Sci Rep. 2017 Feb 27;7:43323. doi: 10.1038/srep43323 (PMC5379994; doi:10.1038/srep43323)
Supplement: Supplementary Dataset SD1-J [file srep43323-s12.zip › I8P/8C2-siRNA-IMPa2-PSPC1/_/siRNA-SC-10 PSPC1-A488 IMPa2-A546 DAPI 8C2-siRNA-IMP-a2-a4 V2.00_Statistics/siRNA-SC-10 PSPC1-A488 IMPa2-A546 DAPI 8C2-siRNA-IMP-a2-a4 V2.00_Vesicles_Paraspeckle_Intensity_Min_Ch=2.csv]

Vesicles Paraspeckle Intensity Min Ch=2
====================
Value	Unit	Category	Channel	Birth [s]	Death [s]	CellID	ID	OriginalID	Original Component Name	Original Component ID	Original Image Name	Original Image ID
15		Vesicles Paraspeckle	2	0.000	1.000	2	200000000	200000000	siRNA-SC-10 PSPC1-A488 IMPa2-A546 DAPI 8C2-siRNA-IMP-a2-a4 V2.00	0	13. siRNA-SC-10 PSPC1-A488 DAPI IMPa2-A546 _a_TileScan_001 (Stage 1 of 49)	00-82arEm8burHGNDg7K6SYtY
23		Vesicles Paraspeckle	2	0.000	1.000	2	200000001	200000001	siRNA-SC-10 PSPC1-A488 IMPa2-A546 DAPI 8C2-siRNA-IMP-a2-a4 V2.00	0	13. siRNA-SC-10 PSPC1-A488 DAPI IMPa2-A546 _a_TileScan_001 (Stage 1 of 49)	00-82arEm8burHGNDg7K6SYtY
64		Vesicles Paraspeckle	2	0.000	1.000	2	200000002	200000002	siRNA-SC-10 PSPC1-A488 IMPa2-A546 DAPI 8C2-siRNA-IMP-a2-a4 V2.00	0	13. siRNA-SC-10 PSPC1-A488 DAPI IMPa2-A546 _a_TileScan_001 (Stage 1 of 49)	00-82arEm8burHGNDg7K6SYtY
34		Vesicles Paraspeckle	2	0.000	1.000	2	200000003	200000003	siRNA-SC-10 PSPC1-A488 IMPa2-A546 DAPI 8C2-siRNA-IMP-a2-a4 V2.00	0	13. siRNA-SC-10 PSPC1-A488 DAPI IMPa2-A546 _a_TileScan_001 (Stage 1 of 49)	00-82arEm8burHGNDg7K6SYtY
15		Vesicles Paraspeckle	2	0.000	1.000	2	200000004	200000004	siRNA-SC-10 PSPC1-A488 IMPa2-A546 DAPI 8C2-siRNA-IMP-a2-a4 V2.00	0	13. siRNA-SC-10 PSPC1-A488 DAPI IMPa2-A546 _a_TileScan_001 (Stage 1 of 49)	00-82arEm8burHGNDg7K6SYtY
34		Vesicles Paraspeckle	2	0.000	1.000	2	200000005	200000005	siRNA-SC-10 PSPC1-A488 IMPa2-A546 DAPI 8C2-siRNA-IMP-a2-a4 V2.00	0	13. siRNA-SC-10 PSPC1-A488 DAPI IMPa2-A546 _a_TileScan_001 (Stage 1 of 49)	00-82arEm8burHGNDg7K6SYtY
33		Vesicles Paraspeckle	2	0.000	1.000	2	200000006	200000006	siRNA-SC-10 PSPC1-A488 IMPa2-A546 DAPI 8C2-siRNA-IMP-a2-a4 V2.00	0	13. siRNA-SC-10 PSPC1-A488 DAPI IMPa2-A546 _a_TileScan_001 (Stage 1 of 49)	00-82arEm8burHGNDg7K6SYtY
30		Vesicles Paraspeckle	2	0.000	1.000	2	200000007	200000007	siRNA-SC-10 PSPC1-A488 IMPa2-A546 DAPI 8C2-siRNA-IMP-a2-a4 V2.00	0	13. siRNA-SC-10 PSPC1-A488 DAPI IMPa2-A546 _a_TileScan_001 (Stage 1 of 49)	00-82arEm8burHGNDg7K6SYtY
9		Vesicles Paraspeckle	2	0.000	1.000	2	200000008	200000008	siRNA-SC-10 PSPC1-A488 IMPa2-A546 DAPI 8C2-siRNA-IMP-a2-a4 V2.00	0	13. siRNA-SC-10 PSPC1-A488 DAPI IMPa2-A546 _a_TileScan_001 (Stage 1 of 49)	00-82arEm8burHGNDg7K6SYtY
34		Vesicles Paraspeckle	2	0.000	1.000	3	200000009	200000009	siRNA-SC-10 PSPC1-A488 IMPa2-A546 DAPI 8C2-siRNA-IMP-a2-a4 V2.00	0	13. siRNA-SC-10 PSPC1-A488 DAPI IMPa2-A546 _a_TileScan_001 (Stage 1 of 49)	00-82arEm8burHGNDg7K6SYtY
39		Vesicles Paraspeckle	2	0.000	1.000	3	200000010	200000010	siRNA-SC-10 PSPC1-A488 IMPa2-A546 DAPI 8C2-siRNA-IMP-a2-a4 V2.00	0	13. siRNA-SC-10 PSPC1-A488 DAPI IMPa2-A546 _a_TileScan_001 (Stage 1 of 49)	00-82arEm8burHGNDg7K6SYtY
54		Vesicles Paraspeckle	2	0.000	1.000	3	200000011	200000011	siRNA-SC-10 PSPC1-A488 IMPa2-A546 DAPI 8C2-siRNA-IMP-a2-a4 V2.00	0	13. siRNA-SC-10 PSPC1-A488 DAPI IMPa2-A546 _a_TileScan_001 (Stage 1 of 49)	00-82arEm8burHGNDg7K6SYtY
14		Vesicles Paraspeckle	2	0.000	1.000	5	200000012	200000012	siRNA-SC-10 PSPC1-A488 IMPa2-A546 DAPI 8C2-siRNA-IMP-a2-a4 V2.00	0	13. siRNA-SC-10 PSPC1-A488 DAPI IMPa2-A546 _a_TileScan_001 (Stage 1 of 49)	00-82arEm8burHGNDg7K6SYtY
9		Vesicles Paraspeckle	2	0.000	1.000	5	200000013	200000013	siRNA-SC-10 PSPC1-A488 IMPa2-A546 DAPI 8C2-siRNA-IMP-a2-a4 V2.00	0	13. siRNA-SC-10 PSPC1-A488 DAPI IMPa2-A546 _a_TileScan_001 (Stage 1 of 49)	00-82arEm8burHGNDg7K6SYtY
44		Vesicles Paraspeckle	2	0.000	1.000	5	200000014	200000014	siRNA-SC-10 PSPC1-A488 IMPa2-A546 DAPI 8C2-siRNA-IMP-a2-a4 V2.00	0	13. siRNA-SC-10 PSPC1-A488 DAPI IMPa2-A546 _a_TileScan_001 (Stage 1 of 49)	00-82arEm8burHGNDg7K6SYtY
22		Vesicles Paraspeckle	2	0.000	1.000	5	200000015	200000015	siRNA-SC-10 PSPC1-A488 IMPa2-A546 DAPI 8C2-siRNA-IMP-a2-a4 V2.00	0	13. siRNA-SC-10 PSPC1-A488 DAPI IMPa2-A546 _a_TileScan_001 (Stage 1 of 49)	00-82arEm8burHGNDg7K6SYtY
40		Vesicles Paraspeckle	2	0.000	1.000	5	200000016	200000016	siRNA-SC-10 PSPC1-A488 IMPa2-A546 DAPI 8C2-siRNA-IMP-a2-a4 V2.00	0	13. siRNA-SC-10 PSPC1-A488 DAPI IMPa2-A546 _a_TileScan_001 (Stage 1 of 49)	00-82arEm8burHGNDg7K6SYtY
53		Vesicles Paraspeckle	2	0.000	1.000	6	200000017	200000017	siRNA-SC-10 PSPC1-A488 IMPa2-A546 DAPI 8C2-siRNA-IMP-a2-a4 V2.00	0	13. siRNA-SC-10 PSPC1-A488 DAPI IMPa2-A546 _a_TileScan_001 (Stage 1 of 49)	00-82arEm8burHGNDg7K6SYtY
60		Vesicles Paraspeckle	2	0.000	1.000	6	200000018	200000018	siRNA-SC-10 PSPC1-A488 IMPa2-A546 DAPI 8C2-siRNA-IMP-a2-a4 V2.00	0	13. siRNA-SC-10 PSPC1-A488 DAPI IMPa2-A546 _a_TileScan_001 (Stage 1 of 49)	00-82arEm8burHGNDg7K6SYtY
14		Vesicles Paraspeckle	2	0.000	1.000	6	200000019	200000019	siRNA-SC-10 PSPC1-A488 IMPa2-A546 DAPI 8C2-siRNA-IMP-a2-a4 V2.00	0	13. siRNA-SC-10 PSPC1-A488 DAPI IMPa2-A546 _a_TileScan_001 (Stage 1 of 49)	00-82arEm8burHGNDg7K6SYtY
21		Vesicles Paraspeckle	2	0.000	1.000	6	200000020	200000020	siRNA-SC-10 PSPC1-A488 IMPa2-A546 DAPI 8C2-siRNA-IMP-a2-a4 V2.00	0	13. siRNA-SC-10 PSPC1-A488 DAPI IMPa2-A546 _a_TileScan_001 (Stage 1 of 49)	00-82arEm8burHGNDg7K6SYtY
59		Vesicles Paraspeckle	2	0.000	1.000	6	200000021	200000021	siRNA-SC-10 PSPC1-A488 IMPa2-A546 DAPI 8C2-siRNA-IMP-a2-a4 V2.00	0	13. siRNA-SC-10 PSPC1-A488 DAPI IMPa2-A546 _a_TileScan_001 (Stage 1 of 49)	00-82arEm8burHGNDg7K6SYtY
9		Vesicles Paraspeckle	2	0.000	1.000	6	200000022	200000022	siRNA-SC-10 PSPC1-A488 IMPa2-A546 DAPI 8C2-siRNA-IMP-a2-a4 V2.00	0	13. siRNA-SC-10 PSPC1-A488 DAPI IMPa2-A546 _a_TileScan_001 (Stage 1 of 49)	00-82arEm8burHGNDg7K6SYtY
20		Vesicles Paraspeckle	2	0.000	1.000	6	200000023	200000023	siRNA-SC-10 PSPC1-A488 IMPa2-A546 DAPI 8C2-siRNA-IMP-a2-a4 V2.00	0	13. siRNA-SC-10 PSPC1-A488 DAPI IMPa2-A546 _a_TileScan_001 (Stage 1 of 49)	00-82arEm8burHGNDg7K6SYtY
33		Vesicles Paraspeckle	2	0.000	1.000	6	200000024	200000024	siRNA-SC-10 PSPC1-A488 IMPa2-A546 DAPI 8C2-siRNA-IMP-a2-a4 V2.00	0	13. siRNA-SC-10 PSPC1-A488 DAPI IMPa2-A546 _a_TileScan_001 (Stage 1 of 49)	00-82arEm8burHGNDg7K6SYtY
31		Vesicles Paraspeckle	2	0.000	1.000	6	200000025	200000025	siRNA-SC-10 PSPC1-A488 IMPa2-A546 DAPI 8C2-siRNA-IMP-a2-a4 V2.00	0	13. siRNA-SC-10 PSPC1-A488 DAPI IMPa2-A546 _a_TileScan_001 (Stage 1 of 49)	00-82arEm8burHGNDg7K6SYtY
13		Vesicles Paraspeckle	2	0.000	1.000	6	200000026	200000026	siRNA-SC-10 PSPC1-A488 IMPa2-A546 DAPI 8C2-siRNA-IMP-a2-a4 V2.00	0	13. siRNA-SC-10 PSPC1-A488 DAPI IMPa2-A546 _a_TileScan_001 (Stage 1 of 49)	00-82arEm8burHGNDg7K6SYtY
45		Vesicles Paraspeckle	2	0.000	1.000	6	200000027	200000027	siRNA-SC-10 PSPC1-A488 IMPa2-A546 DAPI 8C2-siRNA-IMP-a2-a4 V2.00	0	13. siRNA-SC-10 PSPC1-A488 DAPI IMPa2-A546 _a_TileScan_001 (Stage 1 of 49)	00-82arEm8burHGNDg7K6SYtY
7		Vesicles Paraspeckle	2	0.000	1.000	6	200000028	200000028	siRNA-SC-10 PSPC1-A488 IMPa2-A546 DAPI 8C2-siRNA-IMP-a2-a4 V2.00	0	13. siRNA-SC-10 PSPC1-A488 DAPI IMPa2-A546 _a_TileScan_001 (Stage 1 of 49)	00-82arEm8burHGNDg7K6SYtY
27		Vesicles Paraspeckle	2	0.000	1.000	6	200000029	200000029	siRNA-SC-10 PSPC1-A488 IMPa2-A546 DAPI 8C2-siRNA-IMP-a2-a4 V2.00	0	13. siRNA-SC-10 PSPC1-A488 DAPI IMPa2-A546 _a_TileScan_001 (Stage 1 of 49)	00-82arEm8burHGNDg7K6SYtY
11		Vesicles Paraspeckle	2	0.000	1.000	6	200000030	200000030	siRNA-SC-10 PSPC1-A488 IMPa2-A546 DAPI 8C2-siRNA-IMP-a2-a4 V2.00	0	13. siRNA-SC-10 PSPC1-A488 DAPI IMPa2-A546 _a_TileScan_001 (Stage 1 of 49)	00-82arEm8burHGNDg7K6SYtY
13		Vesicles Paraspeckle	2	0.000	1.000	6	200000031	200000031	siRNA-SC-10 PSPC1-A488 IMPa2-A546 DAPI 8C2-siRNA-IMP-a2-a4 V2.00	0	13. siRNA-SC-10 PSPC1-A488 DAPI IMPa2-A546 _a_TileScan_001 (Stage 1 of 49)	00-82arEm8burHGNDg7K6SYtY
12		Vesicles Paraspeckle	2	0.000	1.000	6	200000032	200000032	siRNA-SC-10 PSPC1-A488 IMPa2-A546 DAPI 8C2-siRNA-IMP-a2-a4 V2.00	0	13. siRNA-SC-10 PSPC1-A488 DAPI IMPa2-A546 _a_TileScan_001 (Stage 1 of 49)	00-82arEm8burHGNDg7K6SYtY
16		Vesicles Paraspeckle	2	0.000	1.000	6	200000033	200000033	siRNA-SC-10 PSPC1-A488 IMPa2-A546 DAPI 8C2-siRNA-IMP-a2-a4 V2.00	0	13. siRNA-SC-10 PSPC1-A488 DAPI IMPa2-A546 _a_TileScan_001 (Stage 1 of 49)	00-82arEm8burHGNDg7K6SYtY
150		Vesicles Paraspeckle	2	0.000	1.000	7	200000034	200000034	siRNA-SC-10 PSPC1-A488 IMPa2-A546 DAPI 8C2-siRNA-IMP-a2-a4 V2.00	0	13. siRNA-SC-10 PSPC1-A488 DAPI IMPa2-A546 _a_TileScan_001 (Stage 1 of 49)	00-82arEm8burHGNDg7K6SYtY
68		Vesicles Paraspeckle	2	0.000	1.000	7	200000035	200000035	siRNA-SC-10 PSPC1-A488 IMPa2-A546 DAPI 8C2-siRNA-IMP-a2-a4 V2.00	0	13. siRNA-SC-10 PSPC1-A488 DAPI IMPa2-A546 _a_TileScan_001 (Stage 1 of 49)	00-82arEm8burHGNDg7K6SYtY
119		Vesicles Paraspeckle	2	0.000	1.000	7	200000036	200000036	siRNA-SC-10 PSPC1-A488 IMPa2-A546 DAPI 8C2-siRNA-IMP-a2-a4 V2.00	0	13. siRNA-SC-10 PSPC1-A488 DAPI IMPa2-A546 _a_TileScan_001 (Stage 1 of 49)	00-82arEm8burHGNDg7K6SYtY
78		Vesicles Paraspeckle	2	0.000	1.000	7	200000037	200000037	siRNA-SC-10 PSPC1-A488 IMPa2-A546 DAPI 8C2-siRNA-IMP-a2-a4 V2.00	0	13. siRNA-SC-10 PSPC1-A488 DAPI IMPa2-A546 _a_TileScan_001 (Stage 1 of 49)	00-82arEm8burHGNDg7K6SYtY
95		Vesicles Paraspeckle	2	0.000	1.000	7	200000038	200000038	siRNA-SC-10 PSPC1-A488 IMPa2-A546 DAPI 8C2-siRNA-IMP-a2-a4 V2.00	0	13. siRNA-SC-10 PSPC1-A488 DAPI IMPa2-A546 _a_TileScan_001 (Stage 1 of 49)	00-82arEm8burHGNDg7K6SYtY
32		Vesicles Paraspeckle	2	0.000	1.000	8	200000039	200000039	siRNA-SC-10 PSPC1-A488 IMPa2-A546 DAPI 8C2-siRNA-IMP-a2-a4 V2.00	0	13. siRNA-SC-10 PSPC1-A488 DAPI IMPa2-A546 _a_TileScan_001 (Stage 1 of 49)	00-82arEm8burHGNDg7K6SYtY
13		Vesicles Paraspeckle	2	0.000	1.000	8	200000040	200000040	siRNA-SC-10 PSPC1-A488 IMPa2-A546 DAPI 8C2-siRNA-IMP-a2-a4 V2.00	0	13. siRNA-SC-10 PSPC1-A488 DAPI IMPa2-A546 _a_TileScan_001 (Stage 1 of 49)	00-82arEm8burHGNDg7K6SYtY
40		Vesicles Paraspeckle	2	0.000	1.000	8	200000041	200000041	siRNA-SC-10 PSPC1-A488 IMPa2-A546 DAPI 8C2-siRNA-IMP-a2-a4 V2.00	0	13. siRNA-SC-10 PSPC1-A488 DAPI IMPa2-A546 _a_TileScan_001 (Stage 1 of 49)	00-82arEm8burHGNDg7K6SYtY
32		Vesicles Paraspeckle	2	0.000	1.000	8	200000042	200000042	siRNA-SC-10 PSPC1-A488 IMPa2-A546 DAPI 8C2-siRNA-IMP-a2-a4 V2.00	0	13. siRNA-SC-10 PSPC1-A488 DAPI IMPa2-A546 _a_TileScan_001 (Stage 1 of 49)	00-82arEm8burHGNDg7K6SYtY
12		Vesicles Paraspeckle	2	0.000	1.000	8	200000043	200000043	siRNA-SC-10 PSPC1-A488 IMPa2-A546 DAPI 8C2-siRNA-IMP-a2-a4 V2.00	0	13. siRNA-SC-10 PSPC1-A488 DAPI IMPa2-A546 _a_TileScan_001 (Stage 1 of 49)	00-82arEm8burHGNDg7K6SYtY
18		Vesicles Paraspeckle	2	0.000	1.000	8	200000044	200000044	siRNA-SC-10 PSPC1-A488 IMPa2-A546 DAPI 8C2-siRNA-IMP-a2-a4 V2.00	0	13. siRNA-SC-10 PSPC1-A488 DAPI IMPa2-A546 _a_TileScan_001 (Stage 1 of 49)	00-82arEm8burHGNDg7K6SYtY
25		Vesicles Paraspeckle	2	0.000	1.000	8	200000045	200000045	siRNA-SC-10 PSPC1-A488 IMPa2-A546 DAPI 8C2-siRNA-IMP-a2-a4 V2.00	0	13. siRNA-SC-10 PSPC1-A488 DAPI IMPa2-A546 _a_TileScan_001 (Stage 1 of 49)	00-82arEm8burHGNDg7K6SYtY
7		Vesicles Paraspeckle	2	0.000	1.000	8	200000046	200000046	siRNA-SC-10 PSPC1-A488 IMPa2-A546 DAPI 8C2-siRNA-IMP-a2-a4 V2.00	0	13. siRNA-SC-10 PSPC1-A488 DAPI IMPa2-A546 _a_TileScan_001 (Stage 1 of 49)	00-82arEm8burHGNDg7K6SYtY
13		Vesicles Paraspeckle	2	0.000	1.000	8	200000047	200000047	siRNA-SC-10 PSPC1-A488 IMPa2-A546 DAPI 8C2-siRNA-IMP-a2-a4 V2.00	0	13. siRNA-SC-10 PSPC1-A488 DAPI IMPa2-A546 _a_TileScan_001 (Stage 1 of 49)	00-82arEm8burHGNDg7K6SYtY
18		Vesicles Paraspeckle	2	0.000	1.000	8	200000048	200000048	siRNA-SC-10 PSPC1-A488 IMPa2-A546 DAPI 8C2-siRNA-IMP-a2-a4 V2.00	0	13. siRNA-SC-10 PSPC1-A488 DAPI IMPa2-A546 _a_TileScan_001 (Stage 1 of 49)	00-82arEm8burHGNDg7K6SYtY
35		Vesicles Paraspeckle	2	0.000	1.000	8	200000049	200000049	siRNA-SC-10 PSPC1-A488 IMPa2-A546 DAPI 8C2-siRNA-IMP-a2-a4 V2.00	0	13. siRNA-SC-10 PSPC1-A488 DAPI IMPa2-A546 _a_TileScan_001 (Stage 1 of 49)	00-82arEm8burHGNDg7K6SYtY
25		Vesicles Paraspeckle	2	0.000	1.000	8	200000050	200000050	siRNA-SC-10 PSPC1-A488 IMPa2-A546 DAPI 8C2-siRNA-IMP-a2-a4 V2.00	0	13. siRNA-SC-10 PSPC1-A488 DAPI IMPa2-A546 _a_TileScan_001 (Stage 1 of 49)	00-82arEm8burHGNDg7K6SYtY
12		Vesicles Paraspeckle	2	0.000	1.000	8	200000051	200000051	siRNA-SC-10 PSPC1-A488 IMPa2-A546 DAPI 8C2-siRNA-IMP-a2-a4 V2.00	0	13. siRNA-SC-10 PSPC1-A488 DAPI IMPa2-A546 _a_TileScan_001 (Stage 1 of 49)	00-82arEm8burHGNDg7K6SYtY
2		Vesicles Paraspeckle	2	0.000	1.000	8	200000052	200000052	siRNA-SC-10 PSPC1-A488 IMPa2-A546 DAPI 8C2-siRNA-IMP-a2-a4 V2.00	0	13. siRNA-SC-10 PSPC1-A488 DAPI IMPa2-A546 _a_TileScan_001 (Stage 1 of 49)	00-82arEm8burHGNDg7K6SYtY
8		Vesicles Paraspeckle	2	0.000	1.000	8	200000053	200000053	siRNA-SC-10 PSPC1-A488 IMPa2-A546 DAPI 8C2-siRNA-IMP-a2-a4 V2.00	0	13. siRNA-SC-10 PSPC1-A488 DAPI IMPa2-A546 _a_TileScan_001 (Stage 1 of 49)	00-82arEm8burHGNDg7K6SYtY
26		Vesicles Paraspeckle	2	0.000	1.000	9	200000054	200000054	siRNA-SC-10 PSPC1-A488 IMPa2-A546 DAPI 8C2-siRNA-IMP-a2-a4 V2.00	0	13. siRNA-SC-10 PSPC1-A488 DAPI IMPa2-A546 _a_TileScan_001 (Stage 1 of 49)	00-82arEm8burHGNDg7K6SYtY
47		Vesicles Paraspeckle	2	0.000	1.000	9	200000055	200000055	siRNA-SC-10 PSPC1-A488 IMPa2-A546 DAPI 8C2-siRNA-IMP-a2-a4 V2.00	0	13. siRNA-SC-10 PSPC1-A488 DAPI IMPa2-A546 _a_TileScan_001 (Stage 1 of 49)	00-82arEm8burHGNDg7K6SYtY
49		Vesicles Paraspeckle	2	0.000	1.000	10	200000056	200000056	siRNA-SC-10 PSPC1-A488 IMPa2-A546 DAPI 8C2-siRNA-IMP-a2-a4 V2.00	0	13. siRNA-SC-10 PSPC1-A488 DAPI IMPa2-A546 _a_TileScan_001 (Stage 1 of 49)	00-82arEm8burHGNDg7K6SYtY
18		Vesicles Paraspeckle	2	0.000	1.000	10	200000057	200000057	siRNA-SC-10 PSPC1-A488 IMPa2-A546 DAPI 8C2-siRNA-IMP-a2-a4 V2.00	0	13. siRNA-SC-10 PSPC1-A488 DAPI IMPa2-A546 _a_TileScan_001 (Stage 1 of 49)	00-82arEm8burHGNDg7K6SYtY
11		Vesicles Paraspeckle	2	0.000	1.000	11	200000058	200000058	siRNA-SC-10 PSPC1-A488 IMPa2-A546 DAPI 8C2-siRNA-IMP-a2-a4 V2.00	0	13. siRNA-SC-10 PSPC1-A488 DAPI IMPa2-A546 _a_TileScan_001 (Stage 1 of 49)	00-82arEm8burHGNDg7K6SYtY
51		Vesicles Paraspeckle	2	0.000	1.000	11	200000059	200000059	siRNA-SC-10 PSPC1-A488 IMPa2-A546 DAPI 8C2-siRNA-IMP-a2-a4 V2.00	0	13. siRNA-SC-10 PSPC1-A488 DAPI IMPa2-A546 _a_TileScan_001 (Stage 1 of 49)	00-82arEm8burHGNDg7K6SYtY
35		Vesicles Paraspeckle	2	0.000	1.000	11	200000060	200000060	siRNA-SC-10 PSPC1-A488 IMPa2-A546 DAPI 8C2-siRNA-IMP-a2-a4 V2.00	0	13. siRNA-SC-10 PSPC1-A488 DAPI IMPa2-A546 _a_TileScan_001 (Stage 1 of 49)	00-82arEm8burHGNDg7K6SYtY
13		Vesicles Paraspeckle	2	0.000	1.000	11	200000061	200000061	siRNA-SC-10 PSPC1-A488 IMPa2-A546 DAPI 8C2-siRNA-IMP-a2-a4 V2.00	0	13. siRNA-SC-10 PSPC1-A488 DAPI IMPa2-A546 _a_TileScan_001 (Stage 1 of 49)	00-82arEm8burHGNDg7K6SYtY
28		Vesicles Paraspeckle	2	0.000	1.000	11	200000062	200000062	siRNA-SC-10 PSPC1-A488 IMPa2-A546 DAPI 8C2-siRNA-IMP-a2-a4 V2.00	0	13. siRNA-SC-10 PSPC1-A488 DAPI IMPa2-A546 _a_TileScan_001 (Stage 1 of 49)	00-82arEm8burHGNDg7K6SYtY
14		Vesicles Paraspeckle	2	0.000	1.000	11	200000063	200000063	siRNA-SC-10 PSPC1-A488 IMPa2-A546 DAPI 8C2-siRNA-IMP-a2-a4 V2.00	0	13. siRNA-SC-10 PSPC1-A488 DAPI IMPa2-A546 _a_TileScan_001 (Stage 1 of 49)	00-82arEm8burHGNDg7K6SYtY
20		Vesicles Paraspeckle	2	0.000	1.000	11	200000064	200000064	siRNA-SC-10 PSPC1-A488 IMPa2-A546 DAPI 8C2-siRNA-IMP-a2-a4 V2.00	0	13. siRNA-SC-10 PSPC1-A488 DAPI IMPa2-A546 _a_TileScan_001 (Stage 1 of 49)	00-82arEm8burHGNDg7K6SYtY
7		Vesicles Paraspeckle	2	0.000	1.000	11	200000065	200000065	siRNA-SC-10 PSPC1-A488 IMPa2-A546 DAPI 8C2-siRNA-IMP-a2-a4 V2.00	0	13. siRNA-SC-10 PSPC1-A488 DAPI IMPa2-A546 _a_TileScan_001 (Stage 1 of 49)	00-82arEm8burHGNDg7K6SYtY
7		Vesicles Paraspeckle	2	0.000	1.000	11	200000066	200000066	siRNA-SC-10 PSPC1-A488 IMPa2-A546 DAPI 8C2-siRNA-IMP-a2-a4 V2.00	0	13. siRNA-SC-10 PSPC1-A488 DAPI IMPa2-A546 _a_TileScan_001 (Stage 1 of 49)	00-82arEm8burHGNDg7K6SYtY
7		Vesicles Paraspeckle	2	0.000	1.000	11	200000067	200000067	siRNA-SC-10 PSPC1-A488 IMPa2-A546 DAPI 8C2-siRNA-IMP-a2-a4 V2.00	0	13. siRNA-SC-10 PSPC1-A488 DAPI IMPa2-A546 _a_TileScan_001 (Stage 1 of 49)	00-82arEm8burHGNDg7K6SYtY
58		Vesicles Paraspeckle	2	0.000	1.000	12	200000068	200000068	siRNA-SC-10 PSPC1-A488 IMPa2-A546 DAPI 8C2-siRNA-IMP-a2-a4 V2.00	0	13. siRNA-SC-10 PSPC1-A488 DAPI IMPa2-A546 _a_TileScan_001 (Stage 1 of 49)	00-82arEm8burHGNDg7K6SYtY
31		Vesicles Paraspeckle	2	0.000	1.000	12	200000069	200000069	siRNA-SC-10 PSPC1-A488 IMPa2-A546 DAPI 8C2-siRNA-IMP-a2-a4 V2.00	0	13. siRNA-SC-10 PSPC1-A488 DAPI IMPa2-A546 _a_TileScan_001 (Stage 1 of 49)	00-82arEm8burHGNDg7K6SYtY
28		Vesicles Paraspeckle	2	0.000	1.000	12	200000070	200000070	siRNA-SC-10 PSPC1-A488 IMPa2-A546 DAPI 8C2-siRNA-IMP-a2-a4 V2.00	0	13. siRNA-SC-10 PSPC1-A488 DAPI IMPa2-A546 _a_TileScan_001 (Stage 1 of 49)	00-82arEm8burHGNDg7K6SYtY
53		Vesicles Paraspeckle	2	0.000	1.000	12	200000071	200000071	siRNA-SC-10 PSPC1-A488 IMPa2-A546 DAPI 8C2-siRNA-IMP-a2-a4 V2.00	0	13. siRNA-SC-10 PSPC1-A488 DAPI IMPa2-A546 _a_TileScan_001 (Stage 1 of 49)	00-82arEm8burHGNDg7K6SYtY
20		Vesicles Paraspeckle	2	0.000	1.000	12	200000072	200000072	siRNA-SC-10 PSPC1-A488 IMPa2-A546 DAPI 8C2-siRNA-IMP-a2-a4 V2.00	0	13. siRNA-SC-10 PSPC1-A488 DAPI IMPa2-A546 _a_TileScan_001 (Stage 1 of 49)	00-82arEm8burHGNDg7K6SYtY
30		Vesicles Paraspeckle	2	0.000	1.000	12	200000073	200000073	siRNA-SC-10 PSPC1-A488 IMPa2-A546 DAPI 8C2-siRNA-IMP-a2-a4 V2.00	0	13. siRNA-SC-10 PSPC1-A488 DAPI IMPa2-A546 _a_TileScan_001 (Stage 1 of 49)	00-82arEm8burHGNDg7K6SYtY
11		Vesicles Paraspeckle	2	0.000	1.000	12	200000074	200000074	siRNA-SC-10 PSPC1-A488 IMPa2-A546 DAPI 8C2-siRNA-IMP-a2-a4 V2.00	0	13. siRNA-SC-10 PSPC1-A488 DAPI IMPa2-A546 _a_TileScan_001 (Stage 1 of 49)	00-82arEm8burHGNDg7K6SYtY
13		Vesicles Paraspeckle	2	0.000	1.000	12	200000075	200000075	siRNA-SC-10 PSPC1-A488 IMPa2-A546 DAPI 8C2-siRNA-IMP-a2-a4 V2.00	0	13. siRNA-SC-10 PSPC1-A488 DAPI IMPa2-A546 _a_TileScan_001 (Stage 1 of 49)	00-82arEm8burHGNDg7K6SYtY
9		Vesicles Paraspeckle	2	0.000	1.000	12	200000076	200000076	siRNA-SC-10 PSPC1-A488 IMPa2-A546 DAPI 8C2-siRNA-IMP-a2-a4 V2.00	0	13. siRNA-SC-10 PSPC1-A488 DAPI IMPa2-A546 _a_TileScan_001 (Stage 1 of 49)	00-82arEm8burHGNDg7K6SYtY
20		Vesicles Paraspeckle	2	0.000	1.000	12	200000077	200000077	siRNA-SC-10 PSPC1-A488 IMPa2-A546 DAPI 8C2-siRNA-IMP-a2-a4 V2.00	0	13. siRNA-SC-10 PSPC1-A488 DAPI IMPa2-A546 _a_TileScan_001 (Stage 1 of 49)	00-82arEm8burHGNDg7K6SYtY
28		Vesicles Paraspeckle	2	0.000	1.000	12	200000078	200000078	siRNA-SC-10 PSPC1-A488 IMPa2-A546 DAPI 8C2-siRNA-IMP-a2-a4 V2.00	0	13. siRNA-SC-10 PSPC1-A488 DAPI IMPa2-A546 _a_TileScan_001 (Stage 1 of 49)	00-82arEm8burHGNDg7K6SYtY
60		Vesicles Paraspeckle	2	0.000	1.000	13	200000079	200000079	siRNA-SC-10 PSPC1-A488 IMPa2-A546 DAPI 8C2-siRNA-IMP-a2-a4 V2.00	0	13. siRNA-SC-10 PSPC1-A488 DAPI IMPa2-A546 _a_TileScan_001 (Stage 1 of 49)	00-82arEm8burHGNDg7K6SYtY
49		Vesicles Paraspeckle	2	0.000	1.000	13	200000080	200000080	siRNA-SC-10 PSPC1-A488 IMPa2-A546 DAPI 8C2-siRNA-IMP-a2-a4 V2.00	0	13. siRNA-SC-10 PSPC1-A488 DAPI IMPa2-A546 _a_TileScan_001 (Stage 1 of 49)	00-82arEm8burHGNDg7K6SYtY
24		Vesicles Paraspeckle	2	0.000	1.000	13	200000081	200000081	siRNA-SC-10 PSPC1-A488 IMPa2-A546 DAPI 8C2-siRNA-IMP-a2-a4 V2.00	0	13. siRNA-SC-10 PSPC1-A488 DAPI IMPa2-A546 _a_TileScan_001 (Stage 1 of 49)	00-82arEm8burHGNDg7K6SYtY
26		Vesicles Paraspeckle	2	0.000	1.000	13	200000082	200000082	siRNA-SC-10 PSPC1-A488 IMPa2-A546 DAPI 8C2-siRNA-IMP-a2-a4 V2.00	0	13. siRNA-SC-10 PSPC1-A488 DAPI IMPa2-A546 _a_TileScan_001 (Stage 1 of 49)	00-82arEm8burHGNDg7K6SYtY
19		Vesicles Paraspeckle	2	0.000	1.000	13	200000083	200000083	siRNA-SC-10 PSPC1-A488 IMPa2-A546 DAPI 8C2-siRNA-IMP-a2-a4 V2.00	0	13. siRNA-SC-10 PSPC1-A488 DAPI IMPa2-A546 _a_TileScan_001 (Stage 1 of 49)	00-82arEm8burHGNDg7K6SYtY
52		Vesicles Paraspeckle	2	0.000	1.000	14	200000084	200000084	siRNA-SC-10 PSPC1-A488 IMPa2-A546 DAPI 8C2-siRNA-IMP-a2-a4 V2.00	0	13. siRNA-SC-10 PSPC1-A488 DAPI IMPa2-A546 _a_TileScan_001 (Stage 1 of 49)	00-82arEm8burHGNDg7K6SYtY
32		Vesicles Paraspeckle	2	0.000	1.000	14	200000085	200000085	siRNA-SC-10 PSPC1-A488 IMPa2-A546 DAPI 8C2-siRNA-IMP-a2-a4 V2.00	0	13. siRNA-SC-10 PSPC1-A488 DAPI IMPa2-A546 _a_TileScan_001 (Stage 1 of 49)	00-82arEm8burHGNDg7K6SYtY
37		Vesicles Paraspeckle	2	0.000	1.000	20	200000086	200000000	siRNA-SC-10 PSPC1-A488 IMPa2-A546 DAPI 8C2-siRNA-IMP-a2-a4 V2.00	0	13. siRNA-SC-10 PSPC1-A488 DAPI IMPa2-A546 _aa_TileScan_001 (Stage 27 of 49)	00-GyPEU2MNnBQTGpvqp67o9U
10		Vesicles Paraspeckle	2	0.000	1.000	20	200000087	200000001	siRNA-SC-10 PSPC1-A488 IMPa2-A546 DAPI 8C2-siRNA-IMP-a2-a4 V2.00	0	13. siRNA-SC-10 PSPC1-A488 DAPI IMPa2-A546 _aa_TileScan_001 (Stage 27 of 49)	00-GyPEU2MNnBQTGpvqp67o9U
47		Vesicles Paraspeckle	2	0.000	1.000	20	200000088	200000002	siRNA-SC-10 PSPC1-A488 IMPa2-A546 DAPI 8C2-siRNA-IMP-a2-a4 V2.00	0	13. siRNA-SC-10 PSPC1-A488 DAPI IMPa2-A546 _aa_TileScan_001 (Stage 27 of 49)	00-GyPEU2MNnBQTGpvqp67o9U
9		Vesicles Paraspeckle	2	0.000	1.000	20	200000089	200000003	siRNA-SC-10 PSPC1-A488 IMPa2-A546 DAPI 8C2-siRNA-IMP-a2-a4 V2.00	0	13. siRNA-SC-10 PSPC1-A488 DAPI IMPa2-A546 _aa_TileScan_001 (Stage 27 of 49)	00-GyPEU2MNnBQTGpvqp67o9U
35		Vesicles Paraspeckle	2	0.000	1.000	20	200000090	200000004	siRNA-SC-10 PSPC1-A488 IMPa2-A546 DAPI 8C2-siRNA-IMP-a2-a4 V2.00	0	13. siRNA-SC-10 PSPC1-A488 DAPI IMPa2-A546 _aa_TileScan_001 (Stage 27 of 49)	00-GyPEU2MNnBQTGpvqp67o9U
21		Vesicles Paraspeckle	2	0.000	1.000	20	200000091	200000005	siRNA-SC-10 PSPC1-A488 IMPa2-A546 DAPI 8C2-siRNA-IMP-a2-a4 V2.00	0	13. siRNA-SC-10 PSPC1-A488 DAPI IMPa2-A546 _aa_TileScan_001 (Stage 27 of 49)	00-GyPEU2MNnBQTGpvqp67o9U
137		Vesicles Paraspeckle	2	0.000	1.000	22	200000092	200000000	siRNA-SC-10 PSPC1-A488 IMPa2-A546 DAPI 8C2-siRNA-IMP-a2-a4 V2.00	0	13. siRNA-SC-10 PSPC1-A488 DAPI IMPa2-A546 _ab_TileScan_001 (Stage 28 of 49)	00-cY4RxBf9HodrnSUmt8vUTV
110		Vesicles Paraspeckle	2	0.000	1.000	22	200000093	200000001	siRNA-SC-10 PSPC1-A488 IMPa2-A546 DAPI 8C2-siRNA-IMP-a2-a4 V2.00	0	13. siRNA-SC-10 PSPC1-A488 DAPI IMPa2-A546 _ab_TileScan_001 (Stage 28 of 49)	00-cY4RxBf9HodrnSUmt8vUTV
58		Vesicles Paraspeckle	2	0.000	1.000	22	200000094	200000002	siRNA-SC-10 PSPC1-A488 IMPa2-A546 DAPI 8C2-siRNA-IMP-a2-a4 V2.00	0	13. siRNA-SC-10 PSPC1-A488 DAPI IMPa2-A546 _ab_TileScan_001 (Stage 28 of 49)	00-cY4RxBf9HodrnSUmt8vUTV
31		Vesicles Paraspeckle	2	0.000	1.000	22	200000095	200000003	siRNA-SC-10 PSPC1-A488 IMPa2-A546 DAPI 8C2-siRNA-IMP-a2-a4 V2.00	0	13. siRNA-SC-10 PSPC1-A488 DAPI IMPa2-A546 _ab_TileScan_001 (Stage 28 of 49)	00-cY4RxBf9HodrnSUmt8vUTV
41		Vesicles Paraspeckle	2	0.000	1.000	22	200000096	200000004	siRNA-SC-10 PSPC1-A488 IMPa2-A546 DAPI 8C2-siRNA-IMP-a2-a4 V2.00	0	13. siRNA-SC-10 PSPC1-A488 DAPI IMPa2-A546 _ab_TileScan_001 (Stage 28 of 49)	00-cY4RxBf9HodrnSUmt8vUTV
65		Vesicles Paraspeckle	2	0.000	1.000	23	200000097	200000005	siRNA-SC-10 PSPC1-A488 IMPa2-A546 DAPI 8C2-siRNA-IMP-a2-a4 V2.00	0	13. siRNA-SC-10 PSPC1-A488 DAPI IMPa2-A546 _ab_TileScan_001 (Stage 28 of 49)	00-cY4RxBf9HodrnSUmt8vUTV
51		Vesicles Paraspeckle	2	0.000	1.000	24	200000098	200000006	siRNA-SC-10 PSPC1-A488 IMPa2-A546 DAPI 8C2-siRNA-IMP-a2-a4 V2.00	0	13. siRNA-SC-10 PSPC1-A488 DAPI IMPa2-A546 _ab_TileScan_001 (Stage 28 of 49)	00-cY4RxBf9HodrnSUmt8vUTV
27		Vesicles Paraspeckle	2	0.000	1.000	24	200000099	200000007	siRNA-SC-10 PSPC1-A488 IMPa2-A546 DAPI 8C2-siRNA-IMP-a2-a4 V2.00	0	13. siRNA-SC-10 PSPC1-A488 DAPI IMPa2-A546 _ab_TileScan_001 (Stage 28 of 49)	00-cY4RxBf9HodrnSUmt8vUTV
22		Vesicles Paraspeckle	2	0.000	1.000	24	200000100	200000008	siRNA-SC-10 PSPC1-A488 IMPa2-A546 DAPI 8C2-siRNA-IMP-a2-a4 V2.00	0	13. siRNA-SC-10 PSPC1-A488 DAPI IMPa2-A546 _ab_TileScan_001 (Stage 28 of 49)	00-cY4RxBf9HodrnSUmt8vUTV
42		Vesicles Paraspeckle	2	0.000	1.000	25	200000101	200000009	siRNA-SC-10 PSPC1-A488 IMPa2-A546 DAPI 8C2-siRNA-IMP-a2-a4 V2.00	0	13. siRNA-SC-10 PSPC1-A488 DAPI IMPa2-A546 _ab_TileScan_001 (Stage 28 of 49)	00-cY4RxBf9HodrnSUmt8vUTV
83		Vesicles Paraspeckle	2	0.000	1.000	25	200000102	200000010	siRNA-SC-10 PSPC1-A488 IMPa2-A546 DAPI 8C2-siRNA-IMP-a2-a4 V2.00	0	13. siRNA-SC-10 PSPC1-A488 DAPI IMPa2-A546 _ab_TileScan_001 (Stage 28 of 49)	00-cY4RxBf9HodrnSUmt8vUTV
37		Vesicles Paraspeckle	2	0.000	1.000	25	200000103	200000011	siRNA-SC-10 PSPC1-A488 IMPa2-A546 DAPI 8C2-siRNA-IMP-a2-a4 V2.00	0	13. siRNA-SC-10 PSPC1-A488 DAPI IMPa2-A546 _ab_TileScan_001 (Stage 28 of 49)	00-cY4RxBf9HodrnSUmt8vUTV
13		Vesicles Paraspeckle	2	0.000	1.000	25	200000104	200000012	siRNA-SC-10 PSPC1-A488 IMPa2-A546 DAPI 8C2-siRNA-IMP-a2-a4 V2.00	0	13. siRNA-SC-10 PSPC1-A488 DAPI IMPa2-A546 _ab_TileScan_001 (Stage 28 of 49)	00-cY4RxBf9HodrnSUmt8vUTV
22		Vesicles Paraspeckle	2	0.000	1.000	25	200000105	200000013	siRNA-SC-10 PSPC1-A488 IMPa2-A546 DAPI 8C2-siRNA-IMP-a2-a4 V2.00	0	13. siRNA-SC-10 PSPC1-A488 DAPI IMPa2-A546 _ab_TileScan_001 (Stage 28 of 49)	00-cY4RxBf9HodrnSUmt8vUTV
17		Vesicles Paraspeckle	2	0.000	1.000	25	200000106	200000014	siRNA-SC-10 PSPC1-A488 IMPa2-A546 DAPI 8C2-siRNA-IMP-a2-a4 V2.00	0	13. siRNA-SC-10 PSPC1-A488 DAPI IMPa2-A546 _ab_TileScan_001 (Stage 28 of 49)	00-cY4RxBf9HodrnSUmt8vUTV
43		Vesicles Paraspeckle	2	0.000	1.000	26	200000107	200000015	siRNA-SC-10 PSPC1-A488 IMPa2-A546 DAPI 8C2-siRNA-IMP-a2-a4 V2.00	0	13. siRNA-SC-10 PSPC1-A488 DAPI IMPa2-A546 _ab_TileScan_001 (Stage 28 of 49)	00-cY4RxBf9HodrnSUmt8vUTV
48		Vesicles Paraspeckle	2	0.000	1.000	26	200000108	200000016	siRNA-SC-10 PSPC1-A488 IMPa2-A546 DAPI 8C2-siRNA-IMP-a2-a4 V2.00	0	13. siRNA-SC-10 PSPC1-A488 DAPI IMPa2-A546 _ab_TileScan_001 (Stage 28 of 49)	00-cY4RxBf9HodrnSUmt8vUTV
42		Vesicles Paraspeckle	2	0.000	1.000	26	200000109	200000017	siRNA-SC-10 PSPC1-A488 IMPa2-A546 DAPI 8C2-siRNA-IMP-a2-a4 V2.00	0	13. siRNA-SC-10 PSPC1-A488 DAPI IMPa2-A546 _ab_TileScan_001 (Stage 28 of 49)	00-cY4RxBf9HodrnSUmt8vUTV
50		Vesicles Paraspeckle	2	0.000	1.000	26	200000110	200000018	siRNA-SC-10 PSPC1-A488 IMPa2-A546 DAPI 8C2-siRNA-IMP-a2-a4 V2.00	0	13. siRNA-SC-10 PSPC1-A488 DAPI IMPa2-A546 _ab_TileScan_001 (Stage 28 of 49)	00-cY4RxBf9HodrnSUmt8vUTV
13		Vesicles Paraspeckle	2	0.000	1.000	26	200000111	200000019	siRNA-SC-10 PSPC1-A488 IMPa2-A546 DAPI 8C2-siRNA-IMP-a2-a4 V2.00	0	13. siRNA-SC-10 PSPC1-A488 DAPI IMPa2-A546 _ab_TileScan_001 (Stage 28 of 49)	00-cY4RxBf9HodrnSUmt8vUTV
16		Vesicles Paraspeckle	2	0.000	1.000	28	200000112	200000020	siRNA-SC-10 PSPC1-A488 IMPa2-A546 DAPI 8C2-siRNA-IMP-a2-a4 V2.00	0	13. siRNA-SC-10 PSPC1-A488 DAPI IMPa2-A546 _ab_TileScan_001 (Stage 28 of 49)	00-cY4RxBf9HodrnSUmt8vUTV
27		Vesicles Paraspeckle	2	0.000	1.000	28	200000113	200000021	siRNA-SC-10 PSPC1-A488 IMPa2-A546 DAPI 8C2-siRNA-IMP-a2-a4 V2.00	0	13. siRNA-SC-10 PSPC1-A488 DAPI IMPa2-A546 _ab_TileScan_001 (Stage 28 of 49)	00-cY4RxBf9HodrnSUmt8vUTV
12		Vesicles Paraspeckle	2	0.000	1.000	28	200000114	200000022	siRNA-SC-10 PSPC1-A488 IMPa2-A546 DAPI 8C2-siRNA-IMP-a2-a4 V2.00	0	13. siRNA-SC-10 PSPC1-A488 DAPI IMPa2-A546 _ab_TileScan_001 (Stage 28 of 49)	00-cY4RxBf9HodrnSUmt8vUTV
8		Vesicles Paraspeckle	2	0.000	1.000	28	200000115	200000023	siRNA-SC-10 PSPC1-A488 IMPa2-A546 DAPI 8C2-siRNA-IMP-a2-a4 V2.00	0	13. siRNA-SC-10 PSPC1-A488 DAPI IMPa2-A546 _ab_TileScan_001 (Stage 28 of 49)	00-cY4RxBf9HodrnSUmt8vUTV
7		Vesicles Paraspeckle	2	0.000	1.000	29	200000116	200000000	siRNA-SC-10 PSPC1-A488 IMPa2-A546 DAPI 8C2-siRNA-IMP-a2-a4 V2.00	0	13. siRNA-SC-10 PSPC1-A488 DAPI IMPa2-A546 _ac_TileScan_001 (Stage 29 of 49)	00-r6Xv5oSSWhPusS8BBHjHx8
11		Vesicles Paraspeckle	2	0.000	1.000	29	200000117	200000001	siRNA-SC-10 PSPC1-A488 IMPa2-A546 DAPI 8C2-siRNA-IMP-a2-a4 V2.00	0	13. siRNA-SC-10 PSPC1-A488 DAPI IMPa2-A546 _ac_TileScan_001 (Stage 29 of 49)	00-r6Xv5oSSWhPusS8BBHjHx8
20		Vesicles Paraspeckle	2	0.000	1.000	29	200000118	200000002	siRNA-SC-10 PSPC1-A488 IMPa2-A546 DAPI 8C2-siRNA-IMP-a2-a4 V2.00	0	13. siRNA-SC-10 PSPC1-A488 DAPI IMPa2-A546 _ac_TileScan_001 (Stage 29 of 49)	00-r6Xv5oSSWhPusS8BBHjHx8
8		Vesicles Paraspeckle	2	0.000	1.000	29	200000119	200000003	siRNA-SC-10 PSPC1-A488 IMPa2-A546 DAPI 8C2-siRNA-IMP-a2-a4 V2.00	0	13. siRNA-SC-10 PSPC1-A488 DAPI IMPa2-A546 _ac_TileScan_001 (Stage 29 of 49)	00-r6Xv5oSSWhPusS8BBHjHx8
9		Vesicles Paraspeckle	2	0.000	1.000	29	200000120	200000004	siRNA-SC-10 PSPC1-A488 IMPa2-A546 DAPI 8C2-siRNA-IMP-a2-a4 V2.00	0	13. siRNA-SC-10 PSPC1-A488 DAPI IMPa2-A546 _ac_TileScan_001 (Stage 29 of 49)	00-r6Xv5oSSWhPusS8BBHjHx8
8		Vesicles Paraspeckle	2	0.000	1.000	29	200000121	200000005	siRNA-SC-10 PSPC1-A488 IMPa2-A546 DAPI 8C2-siRNA-IMP-a2-a4 V2.00	0	13. siRNA-SC-10 PSPC1-A488 DAPI IMPa2-A546 _ac_TileScan_001 (Stage 29 of 49)	00-r6Xv5oSSWhPusS8BBHjHx8
6		Vesicles Paraspeckle	2	0.000	1.000	29	200000122	200000006	siRNA-SC-10 PSPC1-A488 IMPa2-A546 DAPI 8C2-siRNA-IMP-a2-a4 V2.00	0	13. siRNA-SC-10 PSPC1-A488 DAPI IMPa2-A546 _ac_TileScan_001 (Stage 29 of 49)	00-r6Xv5oSSWhPusS8BBHjHx8
23		Vesicles Paraspeckle	2	0.000	1.000	29	200000123	200000007	siRNA-SC-10 PSPC1-A488 IMPa2-A546 DAPI 8C2-siRNA-IMP-a2-a4 V2.00	0	13. siRNA-SC-10 PSPC1-A488 DAPI IMPa2-A546 _ac_TileScan_001 (Stage 29 of 49)	00-r6Xv5oSSWhPusS8BBHjHx8
14		Vesicles Paraspeckle	2	0.000	1.000	29	200000124	200000008	siRNA-SC-10 PSPC1-A488 IMPa2-A546 DAPI 8C2-siRNA-IMP-a2-a4 V2.00	0	13. siRNA-SC-10 PSPC1-A488 DAPI IMPa2-A546 _ac_TileScan_001 (Stage 29 of 49)	00-r6Xv5oSSWhPusS8BBHjHx8
5		Vesicles Paraspeckle	2	0.000	1.000	29	200000125	200000009	siRNA-SC-10 PSPC1-A488 IMPa2-A546 DAPI 8C2-siRNA-IMP-a2-a4 V2.00	0	13. siRNA-SC-10 PSPC1-A488 DAPI IMPa2-A546 _ac_TileScan_001 (Stage 29 of 49)	00-r6Xv5oSSWhPusS8BBHjHx8
3		Vesicles Paraspeckle	2	0.000	1.000	29	200000126	200000010	siRNA-SC-10 PSPC1-A488 IMPa2-A546 DAPI 8C2-siRNA-IMP-a2-a4 V2.00	0	13. siRNA-SC-10 PSPC1-A488 DAPI IMPa2-A546 _ac_TileScan_001 (Stage 29 of 49)	00-r6Xv5oSSWhPusS8BBHjHx8
11		Vesicles Paraspeckle	2	0.000	1.000	29	200000127	200000011	siRNA-SC-10 PSPC1-A488 IMPa2-A546 DAPI 8C2-siRNA-IMP-a2-a4 V2.00	0	13. siRNA-SC-10 PSPC1-A488 DAPI IMPa2-A546 _ac_TileScan_001 (Stage 29 of 49)	00-r6Xv5oSSWhPusS8BBHjHx8
23		Vesicles Paraspeckle	2	0.000	1.000	29	200000128	200000012	siRNA-SC-10 PSPC1-A488 IMPa2-A546 DAPI 8C2-siRNA-IMP-a2-a4 V2.00	0	13. siRNA-SC-10 PSPC1-A488 DAPI IMPa2-A546 _ac_TileScan_001 (Stage 29 of 49)	00-r6Xv5oSSWhPusS8BBHjHx8
8		Vesicles Paraspeckle	2	0.000	1.000	29	200000129	200000013	siRNA-SC-10 PSPC1-A488 IMPa2-A546 DAPI 8C2-siRNA-IMP-a2-a4 V2.00	0	13. siRNA-SC-10 PSPC1-A488 DAPI IMPa2-A546 _ac_TileScan_001 (Stage 29 of 49)	00-r6Xv5oSSWhPusS8BBHjHx8
16		Vesicles Paraspeckle	2	0.000	1.000	29	200000130	200000014	siRNA-SC-10 PSPC1-A488 IMPa2-A546 DAPI 8C2-siRNA-IMP-a2-a4 V2.00	0	13. siRNA-SC-10 PSPC1-A488 DAPI IMPa2-A546 _ac_TileScan_001 (Stage 29 of 49)	00-r6Xv5oSSWhPusS8BBHjHx8
23		Vesicles Paraspeckle	2	0.000	1.000	29	200000131	200000015	siRNA-SC-10 PSPC1-A488 IMPa2-A546 DAPI 8C2-siRNA-IMP-a2-a4 V2.00	0	13. siRNA-SC-10 PSPC1-A488 DAPI IMPa2-A546 _ac_TileScan_001 (Stage 29 of 49)	00-r6Xv5oSSWhPusS8BBHjHx8
15		Vesicles Paraspeckle	2	0.000	1.000	29	200000132	200000016	siRNA-SC-10 PSPC1-A488 IMPa2-A546 DAPI 8C2-siRNA-IMP-a2-a4 V2.00	0	13. siRNA-SC-10 PSPC1-A488 DAPI IMPa2-A546 _ac_TileScan_001 (Stage 29 of 49)	00-r6Xv5oSSWhPusS8BBHjHx8
10		Vesicles Paraspeckle	2	0.000	1.000	29	200000133	200000017	siRNA-SC-10 PSPC1-A488 IMPa2-A546 DAPI 8C2-siRNA-IMP-a2-a4 V2.00	0	13. siRNA-SC-10 PSPC1-A488 DAPI IMPa2-A546 _ac_TileScan_001 (Stage 29 of 49)	00-r6Xv5oSSWhPusS8BBHjHx8
7		Vesicles Paraspeckle	2	0.000	1.000	29	200000134	200000018	siRNA-SC-10 PSPC1-A488 IMPa2-A546 DAPI 8C2-siRNA-IMP-a2-a4 V2.00	0	13. siRNA-SC-10 PSPC1-A488 DAPI IMPa2-A546 _ac_TileScan_001 (Stage 29 of 49)	00-r6Xv5oSSWhPusS8BBHjHx8
5		Vesicles Paraspeckle	2	0.000	1.000	29	200000135	200000019	siRNA-SC-10 PSPC1-A488 IMPa2-A546 DAPI 8C2-siRNA-IMP-a2-a4 V2.00	0	13. siRNA-SC-10 PSPC1-A488 DAPI IMPa2-A546 _ac_TileScan_001 (Stage 29 of 49)	00-r6Xv5oSSWhPusS8BBHjHx8
8		Vesicles Paraspeckle	2	0.000	1.000	29	200000136	200000020	siRNA-SC-10 PSPC1-A488 IMPa2-A546 DAPI 8C2-siRNA-IMP-a2-a4 V2.00	0	13. siRNA-SC-10 PSPC1-A488 DAPI IMPa2-A546 _ac_TileScan_001 (Stage 29 of 49)	00-r6Xv5oSSWhPusS8BBHjHx8
2		Vesicles Paraspeckle	2	0.000	1.000	29	200000137	200000021	siRNA-SC-10 PSPC1-A488 IMPa2-A546 DAPI 8C2-siRNA-IMP-a2-a4 V2.00	0	13. siRNA-SC-10 PSPC1-A488 DAPI IMPa2-A546 _ac_TileScan_001 (Stage 29 of 49)	00-r6Xv5oSSWhPusS8BBHjHx8
6		Vesicles Paraspeckle	2	0.000	1.000	29	200000138	200000022	siRNA-SC-10 PSPC1-A488 IMPa2-A546 DAPI 8C2-siRNA-IMP-a2-a4 V2.00	0	13. siRNA-SC-10 PSPC1-A488 DAPI IMPa2-A546 _ac_TileScan_001 (Stage 29 of 49)	00-r6Xv5oSSWhPusS8BBHjHx8
6		Vesicles Paraspeckle	2	0.000	1.000	29	200000139	200000023	siRNA-SC-10 PSPC1-A488 IMPa2-A546 DAPI 8C2-siRNA-IMP-a2-a4 V2.00	0	13. siRNA-SC-10 PSPC1-A488 DAPI IMPa2-A546 _ac_TileScan_001 (Stage 29 of 49)	00-r6Xv5oSSWhPusS8BBHjHx8
14		Vesicles Paraspeckle	2	0.000	1.000	29	200000140	200000024	siRNA-SC-10 PSPC1-A488 IMPa2-A546 DAPI 8C2-siRNA-IMP-a2-a4 V2.00	0	13. siRNA-SC-10 PSPC1-A488 DAPI IMPa2-A546 _ac_TileScan_001 (Stage 29 of 49)	00-r6Xv5oSSWhPusS8BBHjHx8
12		Vesicles Paraspeckle	2	0.000	1.000	29	200000141	200000025	siRNA-SC-10 PSPC1-A488 IMPa2-A546 DAPI 8C2-siRNA-IMP-a2-a4 V2.00	0	13. siRNA-SC-10 PSPC1-A488 DAPI IMPa2-A546 _ac_TileScan_001 (Stage 29 of 49)	00-r6Xv5oSSWhPusS8BBHjHx8
18		Vesicles Paraspeckle	2	0.000	1.000	29	200000142	200000026	siRNA-SC-10 PSPC1-A488 IMPa2-A546 DAPI 8C2-siRNA-IMP-a2-a4 V2.00	0	13. siRNA-SC-10 PSPC1-A488 DAPI IMPa2-A546 _ac_TileScan_001 (Stage 29 of 49)	00-r6Xv5oSSWhPusS8BBHjHx8
5		Vesicles Paraspeckle	2	0.000	1.000	30	200000143	200000027	siRNA-SC-10 PSPC1-A488 IMPa2-A546 DAPI 8C2-siRNA-IMP-a2-a4 V2.00	0	13. siRNA-SC-10 PSPC1-A488 DAPI IMPa2-A546 _ac_TileScan_001 (Stage 29 of 49)	00-r6Xv5oSSWhPusS8BBHjHx8
33		Vesicles Paraspeckle	2	0.000	1.000	30	200000144	200000028	siRNA-SC-10 PSPC1-A488 IMPa2-A546 DAPI 8C2-siRNA-IMP-a2-a4 V2.00	0	13. siRNA-SC-10 PSPC1-A488 DAPI IMPa2-A546 _ac_TileScan_001 (Stage 29 of 49)	00-r6Xv5oSSWhPusS8BBHjHx8
8		Vesicles Paraspeckle	2	0.000	1.000	30	200000145	200000029	siRNA-SC-10 PSPC1-A488 IMPa2-A546 DAPI 8C2-siRNA-IMP-a2-a4 V2.00	0	13. siRNA-SC-10 PSPC1-A488 DAPI IMPa2-A546 _ac_TileScan_001 (Stage 29 of 49)	00-r6Xv5oSSWhPusS8BBHjHx8
11		Vesicles Paraspeckle	2	0.000	1.000	30	200000146	200000030	siRNA-SC-10 PSPC1-A488 IMPa2-A546 DAPI 8C2-siRNA-IMP-a2-a4 V2.00	0	13. siRNA-SC-10 PSPC1-A488 DAPI IMPa2-A546 _ac_TileScan_001 (Stage 29 of 49)	00-r6Xv5oSSWhPusS8BBHjHx8
5		Vesicles Paraspeckle	2	0.000	1.000	31	200000147	200000031	siRNA-SC-10 PSPC1-A488 IMPa2-A546 DAPI 8C2-siRNA-IMP-a2-a4 V2.00	0	13. siRNA-SC-10 PSPC1-A488 DAPI IMPa2-A546 _ac_TileScan_001 (Stage 29 of 49)	00-r6Xv5oSSWhPusS8BBHjHx8
10		Vesicles Paraspeckle	2	0.000	1.000	31	200000148	200000032	siRNA-SC-10 PSPC1-A488 IMPa2-A546 DAPI 8C2-siRNA-IMP-a2-a4 V2.00	0	13. siRNA-SC-10 PSPC1-A488 DAPI IMPa2-A546 _ac_TileScan_001 (Stage 29 of 49)	00-r6Xv5oSSWhPusS8BBHjHx8
16		Vesicles Paraspeckle	2	0.000	1.000	31	200000149	200000033	siRNA-SC-10 PSPC1-A488 IMPa2-A546 DAPI 8C2-siRNA-IMP-a2-a4 V2.00	0	13. siRNA-SC-10 PSPC1-A488 DAPI IMPa2-A546 _ac_TileScan_001 (Stage 29 of 49)	00-r6Xv5oSSWhPusS8BBHjHx8
4		Vesicles Paraspeckle	2	0.000	1.000	31	200000150	200000034	siRNA-SC-10 PSPC1-A488 IMPa2-A546 DAPI 8C2-siRNA-IMP-a2-a4 V2.00	0	13. siRNA-SC-10 PSPC1-A488 DAPI IMPa2-A546 _ac_TileScan_001 (Stage 29 of 49)	00-r6Xv5oSSWhPusS8BBHjHx8
10		Vesicles Paraspeckle	2	0.000	1.000	31	200000151	200000035	siRNA-SC-10 PSPC1-A488 IMPa2-A546 DAPI 8C2-siRNA-IMP-a2-a4 V2.00	0	13. siRNA-SC-10 PSPC1-A488 DAPI IMPa2-A546 _ac_TileScan_001 (Stage 29 of 49)	00-r6Xv5oSSWhPusS8BBHjHx8
2		Vesicles Paraspeckle	2	0.000	1.000	31	200000152	200000036	siRNA-SC-10 PSPC1-A488 IMPa2-A546 DAPI 8C2-siRNA-IMP-a2-a4 V2.00	0	13. siRNA-SC-10 PSPC1-A488 DAPI IMPa2-A546 _ac_TileScan_001 (Stage 29 of 49)	00-r6Xv5oSSWhPusS8BBHjHx8
9		Vesicles Paraspeckle	2	0.000	1.000	31	200000153	200000037	siRNA-SC-10 PSPC1-A488 IMPa2-A546 DAPI 8C2-siRNA-IMP-a2-a4 V2.00	0	13. siRNA-SC-10 PSPC1-A488 DAPI IMPa2-A546 _ac_TileScan_001 (Stage 29 of 49)	00-r6Xv5oSSWhPusS8BBHjHx8
13		Vesicles Paraspeckle	2	0.000	1.000	31	200000154	200000038	siRNA-SC-10 PSPC1-A488 IMPa2-A546 DAPI 8C2-siRNA-IMP-a2-a4 V2.00	0	13. siRNA-SC-10 PSPC1-A488 DAPI IMPa2-A546 _ac_TileScan_001 (Stage 29 of 49)	00-r6Xv5oSSWhPusS8BBHjHx8
25		Vesicles Paraspeckle	2	0.000	1.000	31	200000155	200000039	siRNA-SC-10 PSPC1-A488 IMPa2-A546 DAPI 8C2-siRNA-IMP-a2-a4 V2.00	0	13. siRNA-SC-10 PSPC1-A488 DAPI IMPa2-A546 _ac_TileScan_001 (Stage 29 of 49)	00-r6Xv5oSSWhPusS8BBHjHx8
4		Vesicles Paraspeckle	2	0.000	1.000	31	200000156	200000040	siRNA-SC-10 PSPC1-A488 IMPa2-A546 DAPI 8C2-siRNA-IMP-a2-a4 V2.00	0	13. siRNA-SC-10 PSPC1-A488 DAPI IMPa2-A546 _ac_TileScan_001 (Stage 29 of 49)	00-r6Xv5oSSWhPusS8BBHjHx8
4		Vesicles Paraspeckle	2	0.000	1.000	31	200000157	200000041	siRNA-SC-10 PSPC1-A488 IMPa2-A546 DAPI 8C2-siRNA-IMP-a2-a4 V2.00	0	13. siRNA-SC-10 PSPC1-A488 DAPI IMPa2-A546 _ac_TileScan_001 (Stage 29 of 49)	00-r6Xv5oSSWhPusS8BBHjHx8
21		Vesicles Paraspeckle	2	0.000	1.000	31	200000158	200000042	siRNA-SC-10 PSPC1-A488 IMPa2-A546 DAPI 8C2-siRNA-IMP-a2-a4 V2.00	0	13. siRNA-SC-10 PSPC1-A488 DAPI IMPa2-A546 _ac_TileScan_001 (Stage 29 of 49)	00-r6Xv5oSSWhPusS8BBHjHx8
65		Vesicles Paraspeckle	2	0.000	1.000	32	200000159	200000043	siRNA-SC-10 PSPC1-A488 IMPa2-A546 DAPI 8C2-siRNA-IMP-a2-a4 V2.00	0	13. siRNA-SC-10 PSPC1-A488 DAPI IMPa2-A546 _ac_TileScan_001 (Stage 29 of 49)	00-r6Xv5oSSWhPusS8BBHjHx8
47		Vesicles Paraspeckle	2	0.000	1.000	32	200000160	200000044	siRNA-SC-10 PSPC1-A488 IMPa2-A546 DAPI 8C2-siRNA-IMP-a2-a4 V2.00	0	13. siRNA-SC-10 PSPC1-A488 DAPI IMPa2-A546 _ac_TileScan_001 (Stage 29 of 49)	00-r6Xv5oSSWhPusS8BBHjHx8
42		Vesicles Paraspeckle	2	0.000	1.000	32	200000161	200000045	siRNA-SC-10 PSPC1-A488 IMPa2-A546 DAPI 8C2-siRNA-IMP-a2-a4 V2.00	0	13. siRNA-SC-10 PSPC1-A488 DAPI IMPa2-A546 _ac_TileScan_001 (Stage 29 of 49)	00-r6Xv5oSSWhPusS8BBHjHx8
34		Vesicles Paraspeckle	2	0.000	1.000	32	200000162	200000046	siRNA-SC-10 PSPC1-A488 IMPa2-A546 DAPI 8C2-siRNA-IMP-a2-a4 V2.00	0	13. siRNA-SC-10 PSPC1-A488 DAPI IMPa2-A546 _ac_TileScan_001 (Stage 29 of 49)	00-r6Xv5oSSWhPusS8BBHjHx8
49		Vesicles Paraspeckle	2	0.000	1.000	32	200000163	200000047	siRNA-SC-10 PSPC1-A488 IMPa2-A546 DAPI 8C2-siRNA-IMP-a2-a4 V2.00	0	13. siRNA-SC-10 PSPC1-A488 DAPI IMPa2-A546 _ac_TileScan_001 (Stage 29 of 49)	00-r6Xv5oSSWhPusS8BBHjHx8
41		Vesicles Paraspeckle	2	0.000	1.000	32	200000164	200000048	siRNA-SC-10 PSPC1-A488 IMPa2-A546 DAPI 8C2-siRNA-IMP-a2-a4 V2.00	0	13. siRNA-SC-10 PSPC1-A488 DAPI IMPa2-A546 _ac_TileScan_001 (Stage 29 of 49)	00-r6Xv5oSSWhPusS8BBHjHx8
59		Vesicles Paraspeckle	2	0.000	1.000	32	200000165	200000049	siRNA-SC-10 PSPC1-A488 IMPa2-A546 DAPI 8C2-siRNA-IMP-a2-a4 V2.00	0	13. siRNA-SC-10 PSPC1-A488 DAPI IMPa2-A546 _ac_TileScan_001 (Stage 29 of 49)	00-r6Xv5oSSWhPusS8BBHjHx8
36		Vesicles Paraspeckle	2	0.000	1.000	32	200000166	200000050	siRNA-SC-10 PSPC1-A488 IMPa2-A546 DAPI 8C2-siRNA-IMP-a2-a4 V2.00	0	13. siRNA-SC-10 PSPC1-A488 DAPI IMPa2-A546 _ac_TileScan_001 (Stage 29 of 49)	00-r6Xv5oSSWhPusS8BBHjHx8
31		Vesicles Paraspeckle	2	0.000	1.000	32	200000167	200000051	siRNA-SC-10 PSPC1-A488 IMPa2-A546 DAPI 8C2-siRNA-IMP-a2-a4 V2.00	0	13. siRNA-SC-10 PSPC1-A488 DAPI IMPa2-A546 _ac_TileScan_001 (Stage 29 of 49)	00-r6Xv5oSSWhPusS8BBHjHx8
62		Vesicles Paraspeckle	2	0.000	1.000	32	200000168	200000052	siRNA-SC-10 PSPC1-A488 IMPa2-A546 DAPI 8C2-siRNA-IMP-a2-a4 V2.00	0	13. siRNA-SC-10 PSPC1-A488 DAPI IMPa2-A546 _ac_TileScan_001 (Stage 29 of 49)	00-r6Xv5oSSWhPusS8BBHjHx8
28		Vesicles Paraspeckle	2	0.000	1.000	32	200000169	200000053	siRNA-SC-10 PSPC1-A488 IMPa2-A546 DAPI 8C2-siRNA-IMP-a2-a4 V2.00	0	13. siRNA-SC-10 PSPC1-A488 DAPI IMPa2-A546 _ac_TileScan_001 (Stage 29 of 49)	00-r6Xv5oSSWhPusS8BBHjHx8
61		Vesicles Paraspeckle	2	0.000	1.000	32	200000170	200000054	siRNA-SC-10 PSPC1-A488 IMPa2-A546 DAPI 8C2-siRNA-IMP-a2-a4 V2.00	0	13. siRNA-SC-10 PSPC1-A488 DAPI IMPa2-A546 _ac_TileScan_001 (Stage 29 of 49)	00-r6Xv5oSSWhPusS8BBHjHx8
25		Vesicles Paraspeckle	2	0.000	1.000	32	200000171	200000055	siRNA-SC-10 PSPC1-A488 IMPa2-A546 DAPI 8C2-siRNA-IMP-a2-a4 V2.00	0	13. siRNA-SC-10 PSPC1-A488 DAPI IMPa2-A546 _ac_TileScan_001 (Stage 29 of 49)	00-r6Xv5oSSWhPusS8BBHjHx8
81		Vesicles Paraspeckle	2	0.000	1.000	32	200000172	200000056	siRNA-SC-10 PSPC1-A488 IMPa2-A546 DAPI 8C2-siRNA-IMP-a2-a4 V2.00	0	13. siRNA-SC-10 PSPC1-A488 DAPI IMPa2-A546 _ac_TileScan_001 (Stage 29 of 49)	00-r6Xv5oSSWhPusS8BBHjHx8
17		Vesicles Paraspeckle	2	0.000	1.000	32	200000173	200000057	siRNA-SC-10 PSPC1-A488 IMPa2-A546 DAPI 8C2-siRNA-IMP-a2-a4 V2.00	0	13. siRNA-SC-10 PSPC1-A488 DAPI IMPa2-A546 _ac_TileScan_001 (Stage 29 of 49)	00-r6Xv5oSSWhPusS8BBHjHx8
17		Vesicles Paraspeckle	2	0.000	1.000	32	200000174	200000058	siRNA-SC-10 PSPC1-A488 IMPa2-A546 DAPI 8C2-siRNA-IMP-a2-a4 V2.00	0	13. siRNA-SC-10 PSPC1-A488 DAPI IMPa2-A546 _ac_TileScan_001 (Stage 29 of 49)	00-r6Xv5oSSWhPusS8BBHjHx8
43		Vesicles Paraspeckle	2	0.000	1.000	32	200000175	200000059	siRNA-SC-10 PSPC1-A488 IMPa2-A546 DAPI 8C2-siRNA-IMP-a2-a4 V2.00	0	13. siRNA-SC-10 PSPC1-A488 DAPI IMPa2-A546 _ac_TileScan_001 (Stage 29 of 49)	00-r6Xv5oSSWhPusS8BBHjHx8
10		Vesicles Paraspeckle	2	0.000	1.000	32	200000176	200000060	siRNA-SC-10 PSPC1-A488 IMPa2-A546 DAPI 8C2-siRNA-IMP-a2-a4 V2.00	0	13. siRNA-SC-10 PSPC1-A488 DAPI IMPa2-A546 _ac_TileScan_001 (Stage 29 of 49)	00-r6Xv5oSSWhPusS8BBHjHx8
19		Vesicles Paraspeckle	2	0.000	1.000	32	200000177	200000061	siRNA-SC-10 PSPC1-A488 IMPa2-A546 DAPI 8C2-siRNA-IMP-a2-a4 V2.00	0	13. siRNA-SC-10 PSPC1-A488 DAPI IMPa2-A546 _ac_TileScan_001 (Stage 29 of 49)	00-r6Xv5oSSWhPusS8BBHjHx8
30		Vesicles Paraspeckle	2	0.000	1.000	32	200000178	200000062	siRNA-SC-10 PSPC1-A488 IMPa2-A546 DAPI 8C2-siRNA-IMP-a2-a4 V2.00	0	13. siRNA-SC-10 PSPC1-A488 DAPI IMPa2-A546 _ac_TileScan_001 (Stage 29 of 49)	00-r6Xv5oSSWhPusS8BBHjHx8
25		Vesicles Paraspeckle	2	0.000	1.000	32	200000179	200000063	siRNA-SC-10 PSPC1-A488 IMPa2-A546 DAPI 8C2-siRNA-IMP-a2-a4 V2.00	0	13. siRNA-SC-10 PSPC1-A488 DAPI IMPa2-A546 _ac_TileScan_001 (Stage 29 of 49)	00-r6Xv5oSSWhPusS8BBHjHx8
38		Vesicles Paraspeckle	2	0.000	1.000	32	200000180	200000064	siRNA-SC-10 PSPC1-A488 IMPa2-A546 DAPI 8C2-siRNA-IMP-a2-a4 V2.00	0	13. siRNA-SC-10 PSPC1-A488 DAPI IMPa2-A546 _ac_TileScan_001 (Stage 29 of 49)	00-r6Xv5oSSWhPusS8BBHjHx8
25		Vesicles Paraspeckle	2	0.000	1.000	32	200000181	200000065	siRNA-SC-10 PSPC1-A488 IMPa2-A546 DAPI 8C2-siRNA-IMP-a2-a4 V2.00	0	13. siRNA-SC-10 PSPC1-A488 DAPI IMPa2-A546 _ac_TileScan_001 (Stage 29 of 49)	00-r6Xv5oSSWhPusS8BBHjHx8
5		Vesicles Paraspeckle	2	0.000	1.000	32	200000182	200000066	siRNA-SC-10 PSPC1-A488 IMPa2-A546 DAPI 8C2-siRNA-IMP-a2-a4 V2.00	0	13. siRNA-SC-10 PSPC1-A488 DAPI IMPa2-A546 _ac_TileScan_001 (Stage 29 of 49)	00-r6Xv5oSSWhPusS8BBHjHx8
20		Vesicles Paraspeckle	2	0.000	1.000	32	200000183	200000067	siRNA-SC-10 PSPC1-A488 IMPa2-A546 DAPI 8C2-siRNA-IMP-a2-a4 V2.00	0	13. siRNA-SC-10 PSPC1-A488 DAPI IMPa2-A546 _ac_TileScan_001 (Stage 29 of 49)	00-r6Xv5oSSWhPusS8BBHjHx8
25		Vesicles Paraspeckle	2	0.000	1.000	32	200000184	200000068	siRNA-SC-10 PSPC1-A488 IMPa2-A546 DAPI 8C2-siRNA-IMP-a2-a4 V2.00	0	13. siRNA-SC-10 PSPC1-A488 DAPI IMPa2-A546 _ac_TileScan_001 (Stage 29 of 49)	00-r6Xv5oSSWhPusS8BBHjHx8
13		Vesicles Paraspeckle	2	0.000	1.000	32	200000185	200000069	siRNA-SC-10 PSPC1-A488 IMPa2-A546 DAPI 8C2-siRNA-IMP-a2-a4 V2.00	0	13. siRNA-SC-10 PSPC1-A488 DAPI IMPa2-A546 _ac_TileScan_001 (Stage 29 of 49)	00-r6Xv5oSSWhPusS8BBHjHx8
39		Vesicles Paraspeckle	2	0.000	1.000	32	200000186	200000070	siRNA-SC-10 PSPC1-A488 IMPa2-A546 DAPI 8C2-siRNA-IMP-a2-a4 V2.00	0	13. siRNA-SC-10 PSPC1-A488 DAPI IMPa2-A546 _ac_TileScan_001 (Stage 29 of 49)	00-r6Xv5oSSWhPusS8BBHjHx8
22		Vesicles Paraspeckle	2	0.000	1.000	32	200000187	200000071	siRNA-SC-10 PSPC1-A488 IMPa2-A546 DAPI 8C2-siRNA-IMP-a2-a4 V2.00	0	13. siRNA-SC-10 PSPC1-A488 DAPI IMPa2-A546 _ac_TileScan_001 (Stage 29 of 49)	00-r6Xv5oSSWhPusS8BBHjHx8
18		Vesicles Paraspeckle	2	0.000	1.000	32	200000188	200000072	siRNA-SC-10 PSPC1-A488 IMPa2-A546 DAPI 8C2-siRNA-IMP-a2-a4 V2.00	0	13. siRNA-SC-10 PSPC1-A488 DAPI IMPa2-A546 _ac_TileScan_001 (Stage 29 of 49)	00-r6Xv5oSSWhPusS8BBHjHx8
48		Vesicles Paraspeckle	2	0.000	1.000	32	200000189	200000073	siRNA-SC-10 PSPC1-A488 IMPa2-A546 DAPI 8C2-siRNA-IMP-a2-a4 V2.00	0	13. siRNA-SC-10 PSPC1-A488 DAPI IMPa2-A546 _ac_TileScan_001 (Stage 29 of 49)	00-r6Xv5oSSWhPusS8BBHjHx8
5		Vesicles Paraspeckle	2	0.000	1.000	32	200000190	200000074	siRNA-SC-10 PSPC1-A488 IMPa2-A546 DAPI 8C2-siRNA-IMP-a2-a4 V2.00	0	13. siRNA-SC-10 PSPC1-A488 DAPI IMPa2-A546 _ac_TileScan_001 (Stage 29 of 49)	00-r6Xv5oSSWhPusS8BBHjHx8
82		Vesicles Paraspeckle	2	0.000	1.000	33	200000191	200000075	siRNA-SC-10 PSPC1-A488 IMPa2-A546 DAPI 8C2-siRNA-IMP-a2-a4 V2.00	0	13. siRNA-SC-10 PSPC1-A488 DAPI IMPa2-A546 _ac_TileScan_001 (Stage 29 of 49)	00-r6Xv5oSSWhPusS8BBHjHx8
7		Vesicles Paraspeckle	2	0.000	1.000	33	200000192	200000076	siRNA-SC-10 PSPC1-A488 IMPa2-A546 DAPI 8C2-siRNA-IMP-a2-a4 V2.00	0	13. siRNA-SC-10 PSPC1-A488 DAPI IMPa2-A546 _ac_TileScan_001 (Stage 29 of 49)	00-r6Xv5oSSWhPusS8BBHjHx8
26		Vesicles Paraspeckle	2	0.000	1.000	33	200000193	200000077	siRNA-SC-10 PSPC1-A488 IMPa2-A546 DAPI 8C2-siRNA-IMP-a2-a4 V2.00	0	13. siRNA-SC-10 PSPC1-A488 DAPI IMPa2-A546 _ac_TileScan_001 (Stage 29 of 49)	00-r6Xv5oSSWhPusS8BBHjHx8
10		Vesicles Paraspeckle	2	0.000	1.000	33	200000194	200000078	siRNA-SC-10 PSPC1-A488 IMPa2-A546 DAPI 8C2-siRNA-IMP-a2-a4 V2.00	0	13. siRNA-SC-10 PSPC1-A488 DAPI IMPa2-A546 _ac_TileScan_001 (Stage 29 of 49)	00-r6Xv5oSSWhPusS8BBHjHx8
19		Vesicles Paraspeckle	2	0.000	1.000	33	200000195	200000079	siRNA-SC-10 PSPC1-A488 IMPa2-A546 DAPI 8C2-siRNA-IMP-a2-a4 V2.00	0	13. siRNA-SC-10 PSPC1-A488 DAPI IMPa2-A546 _ac_TileScan_001 (Stage 29 of 49)	00-r6Xv5oSSWhPusS8BBHjHx8
10		Vesicles Paraspeckle	2	0.000	1.000	33	200000196	200000080	siRNA-SC-10 PSPC1-A488 IMPa2-A546 DAPI 8C2-siRNA-IMP-a2-a4 V2.00	0	13. siRNA-SC-10 PSPC1-A488 DAPI IMPa2-A546 _ac_TileScan_001 (Stage 29 of 49)	00-r6Xv5oSSWhPusS8BBHjHx8
13		Vesicles Paraspeckle	2	0.000	1.000	33	200000197	200000081	siRNA-SC-10 PSPC1-A488 IMPa2-A546 DAPI 8C2-siRNA-IMP-a2-a4 V2.00	0	13. siRNA-SC-10 PSPC1-A488 DAPI IMPa2-A546 _ac_TileScan_001 (Stage 29 of 49)	00-r6Xv5oSSWhPusS8BBHjHx8
20		Vesicles Paraspeckle	2	0.000	1.000	33	200000198	200000082	siRNA-SC-10 PSPC1-A488 IMPa2-A546 DAPI 8C2-siRNA-IMP-a2-a4 V2.00	0	13. siRNA-SC-10 PSPC1-A488 DAPI IMPa2-A546 _ac_TileScan_001 (Stage 29 of 49)	00-r6Xv5oSSWhPusS8BBHjHx8
9		Vesicles Paraspeckle	2	0.000	1.000	33	200000199	200000083	siRNA-SC-10 PSPC1-A488 IMPa2-A546 DAPI 8C2-siRNA-IMP-a2-a4 V2.00	0	13. siRNA-SC-10 PSPC1-A488 DAPI IMPa2-A546 _ac_TileScan_001 (Stage 29 of 49)	00-r6Xv5oSSWhPusS8BBHjHx8
7		Vesicles Paraspeckle	2	0.000	1.000	33	200000200	200000084	siRNA-SC-10 PSPC1-A488 IMPa2-A546 DAPI 8C2-siRNA-IMP-a2-a4 V2.00	0	13. siRNA-SC-10 PSPC1-A488 DAPI IMPa2-A546 _ac_TileScan_001 (Stage 29 of 49)	00-r6Xv5oSSWhPusS8BBHjHx8
2		Vesicles Paraspeckle	2	0.000	1.000	33	200000201	200000085	siRNA-SC-10 PSPC1-A488 IMPa2-A546 DAPI 8C2-siRNA-IMP-a2-a4 V2.00	0	13. siRNA-SC-10 PSPC1-A488 DAPI IMPa2-A546 _ac_TileScan_001 (Stage 29 of 49)	00-r6Xv5oSSWhPusS8BBHjHx8
9		Vesicles Paraspeckle	2	0.000	1.000	33	200000202	200000086	siRNA-SC-10 PSPC1-A488 IMPa2-A546 DAPI 8C2-siRNA-IMP-a2-a4 V2.00	0	13. siRNA-SC-10 PSPC1-A488 DAPI IMPa2-A546 _ac_TileScan_001 (Stage 29 of 49)	00-r6Xv5oSSWhPusS8BBHjHx8
8		Vesicles Paraspeckle	2	0.000	1.000	33	200000203	200000087	siRNA-SC-10 PSPC1-A488 IMPa2-A546 DAPI 8C2-siRNA-IMP-a2-a4 V2.00	0	13. siRNA-SC-10 PSPC1-A488 DAPI IMPa2-A546 _ac_TileScan_001 (Stage 29 of 49)	00-r6Xv5oSSWhPusS8BBHjHx8
19		Vesicles Paraspeckle	2	0.000	1.000	34	200000204	200000088	siRNA-SC-10 PSPC1-A488 IMPa2-A546 DAPI 8C2-siRNA-IMP-a2-a4 V2.00	0	13. siRNA-SC-10 PSPC1-A488 DAPI IMPa2-A546 _ac_TileScan_001 (Stage 29 of 49)	00-r6Xv5oSSWhPusS8BBHjHx8
4		Vesicles Paraspeckle	2	0.000	1.000	34	200000205	200000089	siRNA-SC-10 PSPC1-A488 IMPa2-A546 DAPI 8C2-siRNA-IMP-a2-a4 V2.00	0	13. siRNA-SC-10 PSPC1-A488 DAPI IMPa2-A546 _ac_TileScan_001 (Stage 29 of 49)	00-r6Xv5oSSWhPusS8BBHjHx8
36		Vesicles Paraspeckle	2	0.000	1.000	34	200000206	200000090	siRNA-SC-10 PSPC1-A488 IMPa2-A546 DAPI 8C2-siRNA-IMP-a2-a4 V2.00	0	13. siRNA-SC-10 PSPC1-A488 DAPI IMPa2-A546 _ac_TileScan_001 (Stage 29 of 49)	00-r6Xv5oSSWhPusS8BBHjHx8
34		Vesicles Paraspeckle	2	0.000	1.000	34	200000207	200000091	siRNA-SC-10 PSPC1-A488 IMPa2-A546 DAPI 8C2-siRNA-IMP-a2-a4 V2.00	0	13. siRNA-SC-10 PSPC1-A488 DAPI IMPa2-A546 _ac_TileScan_001 (Stage 29 of 49)	00-r6Xv5oSSWhPusS8BBHjHx8
42		Vesicles Paraspeckle	2	0.000	1.000	34	200000208	200000092	siRNA-SC-10 PSPC1-A488 IMPa2-A546 DAPI 8C2-siRNA-IMP-a2-a4 V2.00	0	13. siRNA-SC-10 PSPC1-A488 DAPI IMPa2-A546 _ac_TileScan_001 (Stage 29 of 49)	00-r6Xv5oSSWhPusS8BBHjHx8
16		Vesicles Paraspeckle	2	0.000	1.000	34	200000209	200000093	siRNA-SC-10 PSPC1-A488 IMPa2-A546 DAPI 8C2-siRNA-IMP-a2-a4 V2.00	0	13. siRNA-SC-10 PSPC1-A488 DAPI IMPa2-A546 _ac_TileScan_001 (Stage 29 of 49)	00-r6Xv5oSSWhPusS8BBHjHx8
23		Vesicles Paraspeckle	2	0.000	1.000	34	200000210	200000094	siRNA-SC-10 PSPC1-A488 IMPa2-A546 DAPI 8C2-siRNA-IMP-a2-a4 V2.00	0	13. siRNA-SC-10 PSPC1-A488 DAPI IMPa2-A546 _ac_TileScan_001 (Stage 29 of 49)	00-r6Xv5oSSWhPusS8BBHjHx8
33		Vesicles Paraspeckle	2	0.000	1.000	34	200000211	200000095	siRNA-SC-10 PSPC1-A488 IMPa2-A546 DAPI 8C2-siRNA-IMP-a2-a4 V2.00	0	13. siRNA-SC-10 PSPC1-A488 DAPI IMPa2-A546 _ac_TileScan_001 (Stage 29 of 49)	00-r6Xv5oSSWhPusS8BBHjHx8
20		Vesicles Paraspeckle	2	0.000	1.000	34	200000212	200000096	siRNA-SC-10 PSPC1-A488 IMPa2-A546 DAPI 8C2-siRNA-IMP-a2-a4 V2.00	0	13. siRNA-SC-10 PSPC1-A488 DAPI IMPa2-A546 _ac_TileScan_001 (Stage 29 of 49)	00-r6Xv5oSSWhPusS8BBHjHx8
12		Vesicles Paraspeckle	2	0.000	1.000	34	200000213	200000097	siRNA-SC-10 PSPC1-A488 IMPa2-A546 DAPI 8C2-siRNA-IMP-a2-a4 V2.00	0	13. siRNA-SC-10 PSPC1-A488 DAPI IMPa2-A546 _ac_TileScan_001 (Stage 29 of 49)	00-r6Xv5oSSWhPusS8BBHjHx8
4		Vesicles Paraspeckle	2	0.000	1.000	34	200000214	200000098	siRNA-SC-10 PSPC1-A488 IMPa2-A546 DAPI 8C2-siRNA-IMP-a2-a4 V2.00	0	13. siRNA-SC-10 PSPC1-A488 DAPI IMPa2-A546 _ac_TileScan_001 (Stage 29 of 49)	00-r6Xv5oSSWhPusS8BBHjHx8
33		Vesicles Paraspeckle	2	0.000	1.000	34	200000215	200000099	siRNA-SC-10 PSPC1-A488 IMPa2-A546 DAPI 8C2-siRNA-IMP-a2-a4 V2.00	0	13. siRNA-SC-10 PSPC1-A488 DAPI IMPa2-A546 _ac_TileScan_001 (Stage 29 of 49)	00-r6Xv5oSSWhPusS8BBHjHx8
19		Vesicles Paraspeckle	2	0.000	1.000	34	200000216	200000100	siRNA-SC-10 PSPC1-A488 IMPa2-A546 DAPI 8C2-siRNA-IMP-a2-a4 V2.00	0	13. siRNA-SC-10 PSPC1-A488 DAPI IMPa2-A546 _ac_TileScan_001 (Stage 29 of 49)	00-r6Xv5oSSWhPusS8BBHjHx8
57		Vesicles Paraspeckle	2	0.000	1.000	35	200000217	200000101	siRNA-SC-10 PSPC1-A488 IMPa2-A546 DAPI 8C2-siRNA-IMP-a2-a4 V2.00	0	13. siRNA-SC-10 PSPC1-A488 DAPI IMPa2-A546 _ac_TileScan_001 (Stage 29 of 49)	00-r6Xv5oSSWhPusS8BBHjHx8
7		Vesicles Paraspeckle	2	0.000	1.000	35	200000218	200000102	siRNA-SC-10 PSPC1-A488 IMPa2-A546 DAPI 8C2-siRNA-IMP-a2-a4 V2.00	0	13. siRNA-SC-10 PSPC1-A488 DAPI IMPa2-A546 _ac_TileScan_001 (Stage 29 of 49)	00-r6Xv5oSSWhPusS8BBHjHx8
33		Vesicles Paraspeckle	2	0.000	1.000	35	200000219	200000103	siRNA-SC-10 PSPC1-A488 IMPa2-A546 DAPI 8C2-siRNA-IMP-a2-a4 V2.00	0	13. siRNA-SC-10 PSPC1-A488 DAPI IMPa2-A546 _ac_TileScan_001 (Stage 29 of 49)	00-r6Xv5oSSWhPusS8BBHjHx8
15		Vesicles Paraspeckle	2	0.000	1.000	35	200000220	200000104	siRNA-SC-10 PSPC1-A488 IMPa2-A546 DAPI 8C2-siRNA-IMP-a2-a4 V2.00	0	13. siRNA-SC-10 PSPC1-A488 DAPI IMPa2-A546 _ac_TileScan_001 (Stage 29 of 49)	00-r6Xv5oSSWhPusS8BBHjHx8
16		Vesicles Paraspeckle	2	0.000	1.000	37	200000221	200000105	siRNA-SC-10 PSPC1-A488 IMPa2-A546 DAPI 8C2-siRNA-IMP-a2-a4 V2.00	0	13. siRNA-SC-10 PSPC1-A488 DAPI IMPa2-A546 _ac_TileScan_001 (Stage 29 of 49)	00-r6Xv5oSSWhPusS8BBHjHx8
56		Vesicles Paraspeckle	2	0.000	1.000	37	200000222	200000106	siRNA-SC-10 PSPC1-A488 IMPa2-A546 DAPI 8C2-siRNA-IMP-a2-a4 V2.00	0	13. siRNA-SC-10 PSPC1-A488 DAPI IMPa2-A546 _ac_TileScan_001 (Stage 29 of 49)	00-r6Xv5oSSWhPusS8BBHjHx8
26		Vesicles Paraspeckle	2	0.000	1.000	37	200000223	200000107	siRNA-SC-10 PSPC1-A488 IMPa2-A546 DAPI 8C2-siRNA-IMP-a2-a4 V2.00	0	13. siRNA-SC-10 PSPC1-A488 DAPI IMPa2-A546 _ac_TileScan_001 (Stage 29 of 49)	00-r6Xv5oSSWhPusS8BBHjHx8
12		Vesicles Paraspeckle	2	0.000	1.000	37	200000224	200000108	siRNA-SC-10 PSPC1-A488 IMPa2-A546 DAPI 8C2-siRNA-IMP-a2-a4 V2.00	0	13. siRNA-SC-10 PSPC1-A488 DAPI IMPa2-A546 _ac_TileScan_001 (Stage 29 of 49)	00-r6Xv5oSSWhPusS8BBHjHx8
5		Vesicles Paraspeckle	2	0.000	1.000	38	200000225	200000109	siRNA-SC-10 PSPC1-A488 IMPa2-A546 DAPI 8C2-siRNA-IMP-a2-a4 V2.00	0	13. siRNA-SC-10 PSPC1-A488 DAPI IMPa2-A546 _ac_TileScan_001 (Stage 29 of 49)	00-r6Xv5oSSWhPusS8BBHjHx8
11		Vesicles Paraspeckle	2	0.000	1.000	38	200000226	200000110	siRNA-SC-10 PSPC1-A488 IMPa2-A546 DAPI 8C2-siRNA-IMP-a2-a4 V2.00	0	13. siRNA-SC-10 PSPC1-A488 DAPI IMPa2-A546 _ac_TileScan_001 (Stage 29 of 49)	00-r6Xv5oSSWhPusS8BBHjHx8
20		Vesicles Paraspeckle	2	0.000	1.000	39	200000227	200000111	siRNA-SC-10 PSPC1-A488 IMPa2-A546 DAPI 8C2-siRNA-IMP-a2-a4 V2.00	0	13. siRNA-SC-10 PSPC1-A488 DAPI IMPa2-A546 _ac_TileScan_001 (Stage 29 of 49)	00-r6Xv5oSSWhPusS8BBHjHx8
39		Vesicles Paraspeckle	2	0.000	1.000	39	200000228	200000112	siRNA-SC-10 PSPC1-A488 IMPa2-A546 DAPI 8C2-siRNA-IMP-a2-a4 V2.00	0	13. siRNA-SC-10 PSPC1-A488 DAPI IMPa2-A546 _ac_TileScan_001 (Stage 29 of 49)	00-r6Xv5oSSWhPusS8BBHjHx8
27		Vesicles Paraspeckle	2	0.000	1.000	41	200000229	200000000	siRNA-SC-10 PSPC1-A488 IMPa2-A546 DAPI 8C2-siRNA-IMP-a2-a4 V2.00	0	13. siRNA-SC-10 PSPC1-A488 DAPI IMPa2-A546 _ad_TileScan_001 (Stage 30 of 49)	00-mZZEPkhe8my2xJGaUyjVXG
55		Vesicles Paraspeckle	2	0.000	1.000	41	200000230	200000001	siRNA-SC-10 PSPC1-A488 IMPa2-A546 DAPI 8C2-siRNA-IMP-a2-a4 V2.00	0	13. siRNA-SC-10 PSPC1-A488 DAPI IMPa2-A546 _ad_TileScan_001 (Stage 30 of 49)	00-mZZEPkhe8my2xJGaUyjVXG
86		Vesicles Paraspeckle	2	0.000	1.000	41	200000231	200000002	siRNA-SC-10 PSPC1-A488 IMPa2-A546 DAPI 8C2-siRNA-IMP-a2-a4 V2.00	0	13. siRNA-SC-10 PSPC1-A488 DAPI IMPa2-A546 _ad_TileScan_001 (Stage 30 of 49)	00-mZZEPkhe8my2xJGaUyjVXG
51		Vesicles Paraspeckle	2	0.000	1.000	41	200000232	200000003	siRNA-SC-10 PSPC1-A488 IMPa2-A546 DAPI 8C2-siRNA-IMP-a2-a4 V2.00	0	13. siRNA-SC-10 PSPC1-A488 DAPI IMPa2-A546 _ad_TileScan_001 (Stage 30 of 49)	00-mZZEPkhe8my2xJGaUyjVXG
16		Vesicles Paraspeckle	2	0.000	1.000	41	200000233	200000004	siRNA-SC-10 PSPC1-A488 IMPa2-A546 DAPI 8C2-siRNA-IMP-a2-a4 V2.00	0	13. siRNA-SC-10 PSPC1-A488 DAPI IMPa2-A546 _ad_TileScan_001 (Stage 30 of 49)	00-mZZEPkhe8my2xJGaUyjVXG
39		Vesicles Paraspeckle	2	0.000	1.000	41	200000234	200000005	siRNA-SC-10 PSPC1-A488 IMPa2-A546 DAPI 8C2-siRNA-IMP-a2-a4 V2.00	0	13. siRNA-SC-10 PSPC1-A488 DAPI IMPa2-A546 _ad_TileScan_001 (Stage 30 of 49)	00-mZZEPkhe8my2xJGaUyjVXG
38		Vesicles Paraspeckle	2	0.000	1.000	41	200000235	200000006	siRNA-SC-10 PSPC1-A488 IMPa2-A546 DAPI 8C2-siRNA-IMP-a2-a4 V2.00	0	13. siRNA-SC-10 PSPC1-A488 DAPI IMPa2-A546 _ad_TileScan_001 (Stage 30 of 49)	00-mZZEPkhe8my2xJGaUyjVXG
47		Vesicles Paraspeckle	2	0.000	1.000	41	200000236	200000007	siRNA-SC-10 PSPC1-A488 IMPa2-A546 DAPI 8C2-siRNA-IMP-a2-a4 V2.00	0	13. siRNA-SC-10 PSPC1-A488 DAPI IMPa2-A546 _ad_TileScan_001 (Stage 30 of 49)	00-mZZEPkhe8my2xJGaUyjVXG
52		Vesicles Paraspeckle	2	0.000	1.000	41	200000237	200000008	siRNA-SC-10 PSPC1-A488 IMPa2-A546 DAPI 8C2-siRNA-IMP-a2-a4 V2.00	0	13. siRNA-SC-10 PSPC1-A488 DAPI IMPa2-A546 _ad_TileScan_001 (Stage 30 of 49)	00-mZZEPkhe8my2xJGaUyjVXG
34		Vesicles Paraspeckle	2	0.000	1.000	41	200000238	200000009	siRNA-SC-10 PSPC1-A488 IMPa2-A546 DAPI 8C2-siRNA-IMP-a2-a4 V2.00	0	13. siRNA-SC-10 PSPC1-A488 DAPI IMPa2-A546 _ad_TileScan_001 (Stage 30 of 49)	00-mZZEPkhe8my2xJGaUyjVXG
36		Vesicles Paraspeckle	2	0.000	1.000	41	200000239	200000010	siRNA-SC-10 PSPC1-A488 IMPa2-A546 DAPI 8C2-siRNA-IMP-a2-a4 V2.00	0	13. siRNA-SC-10 PSPC1-A488 DAPI IMPa2-A546 _ad_TileScan_001 (Stage 30 of 49)	00-mZZEPkhe8my2xJGaUyjVXG
21		Vesicles Paraspeckle	2	0.000	1.000	41	200000240	200000011	siRNA-SC-10 PSPC1-A488 IMPa2-A546 DAPI 8C2-siRNA-IMP-a2-a4 V2.00	0	13. siRNA-SC-10 PSPC1-A488 DAPI IMPa2-A546 _ad_TileScan_001 (Stage 30 of 49)	00-mZZEPkhe8my2xJGaUyjVXG
21		Vesicles Paraspeckle	2	0.000	1.000	41	200000241	200000012	siRNA-SC-10 PSPC1-A488 IMPa2-A546 DAPI 8C2-siRNA-IMP-a2-a4 V2.00	0	13. siRNA-SC-10 PSPC1-A488 DAPI IMPa2-A546 _ad_TileScan_001 (Stage 30 of 49)	00-mZZEPkhe8my2xJGaUyjVXG
26		Vesicles Paraspeckle	2	0.000	1.000	41	200000242	200000013	siRNA-SC-10 PSPC1-A488 IMPa2-A546 DAPI 8C2-siRNA-IMP-a2-a4 V2.00	0	13. siRNA-SC-10 PSPC1-A488 DAPI IMPa2-A546 _ad_TileScan_001 (Stage 30 of 49)	00-mZZEPkhe8my2xJGaUyjVXG
37		Vesicles Paraspeckle	2	0.000	1.000	41	200000243	200000014	siRNA-SC-10 PSPC1-A488 IMPa2-A546 DAPI 8C2-siRNA-IMP-a2-a4 V2.00	0	13. siRNA-SC-10 PSPC1-A488 DAPI IMPa2-A546 _ad_TileScan_001 (Stage 30 of 49)	00-mZZEPkhe8my2xJGaUyjVXG
15		Vesicles Paraspeckle	2	0.000	1.000	41	200000244	200000015	siRNA-SC-10 PSPC1-A488 IMPa2-A546 DAPI 8C2-siRNA-IMP-a2-a4 V2.00	0	13. siRNA-SC-10 PSPC1-A488 DAPI IMPa2-A546 _ad_TileScan_001 (Stage 30 of 49)	00-mZZEPkhe8my2xJGaUyjVXG
29		Vesicles Paraspeckle	2	0.000	1.000	41	200000245	200000016	siRNA-SC-10 PSPC1-A488 IMPa2-A546 DAPI 8C2-siRNA-IMP-a2-a4 V2.00	0	13. siRNA-SC-10 PSPC1-A488 DAPI IMPa2-A546 _ad_TileScan_001 (Stage 30 of 49)	00-mZZEPkhe8my2xJGaUyjVXG
32		Vesicles Paraspeckle	2	0.000	1.000	41	200000246	200000017	siRNA-SC-10 PSPC1-A488 IMPa2-A546 DAPI 8C2-siRNA-IMP-a2-a4 V2.00	0	13. siRNA-SC-10 PSPC1-A488 DAPI IMPa2-A546 _ad_TileScan_001 (Stage 30 of 49)	00-mZZEPkhe8my2xJGaUyjVXG
26		Vesicles Paraspeckle	2	0.000	1.000	41	200000247	200000018	siRNA-SC-10 PSPC1-A488 IMPa2-A546 DAPI 8C2-siRNA-IMP-a2-a4 V2.00	0	13. siRNA-SC-10 PSPC1-A488 DAPI IMPa2-A546 _ad_TileScan_001 (Stage 30 of 49)	00-mZZEPkhe8my2xJGaUyjVXG
32		Vesicles Paraspeckle	2	0.000	1.000	41	200000248	200000019	siRNA-SC-10 PSPC1-A488 IMPa2-A546 DAPI 8C2-siRNA-IMP-a2-a4 V2.00	0	13. siRNA-SC-10 PSPC1-A488 DAPI IMPa2-A546 _ad_TileScan_001 (Stage 30 of 49)	00-mZZEPkhe8my2xJGaUyjVXG
13		Vesicles Paraspeckle	2	0.000	1.000	41	200000249	200000020	siRNA-SC-10 PSPC1-A488 IMPa2-A546 DAPI 8C2-siRNA-IMP-a2-a4 V2.00	0	13. siRNA-SC-10 PSPC1-A488 DAPI IMPa2-A546 _ad_TileScan_001 (Stage 30 of 49)	00-mZZEPkhe8my2xJGaUyjVXG
13		Vesicles Paraspeckle	2	0.000	1.000	41	200000250	200000021	siRNA-SC-10 PSPC1-A488 IMPa2-A546 DAPI 8C2-siRNA-IMP-a2-a4 V2.00	0	13. siRNA-SC-10 PSPC1-A488 DAPI IMPa2-A546 _ad_TileScan_001 (Stage 30 of 49)	00-mZZEPkhe8my2xJGaUyjVXG
42		Vesicles Paraspeckle	2	0.000	1.000	41	200000251	200000022	siRNA-SC-10 PSPC1-A488 IMPa2-A546 DAPI 8C2-siRNA-IMP-a2-a4 V2.00	0	13. siRNA-SC-10 PSPC1-A488 DAPI IMPa2-A546 _ad_TileScan_001 (Stage 30 of 49)	00-mZZEPkhe8my2xJGaUyjVXG
43		Vesicles Paraspeckle	2	0.000	1.000	41	200000252	200000023	siRNA-SC-10 PSPC1-A488 IMPa2-A546 DAPI 8C2-siRNA-IMP-a2-a4 V2.00	0	13. siRNA-SC-10 PSPC1-A488 DAPI IMPa2-A546 _ad_TileScan_001 (Stage 30 of 49)	00-mZZEPkhe8my2xJGaUyjVXG
9		Vesicles Paraspeckle	2	0.000	1.000	41	200000253	200000024	siRNA-SC-10 PSPC1-A488 IMPa2-A546 DAPI 8C2-siRNA-IMP-a2-a4 V2.00	0	13. siRNA-SC-10 PSPC1-A488 DAPI IMPa2-A546 _ad_TileScan_001 (Stage 30 of 49)	00-mZZEPkhe8my2xJGaUyjVXG
6		Vesicles Paraspeckle	2	0.000	1.000	41	200000254	200000025	siRNA-SC-10 PSPC1-A488 IMPa2-A546 DAPI 8C2-siRNA-IMP-a2-a4 V2.00	0	13. siRNA-SC-10 PSPC1-A488 DAPI IMPa2-A546 _ad_TileScan_001 (Stage 30 of 49)	00-mZZEPkhe8my2xJGaUyjVXG
9		Vesicles Paraspeckle	2	0.000	1.000	41	200000255	200000026	siRNA-SC-10 PSPC1-A488 IMPa2-A546 DAPI 8C2-siRNA-IMP-a2-a4 V2.00	0	13. siRNA-SC-10 PSPC1-A488 DAPI IMPa2-A546 _ad_TileScan_001 (Stage 30 of 49)	00-mZZEPkhe8my2xJGaUyjVXG
26		Vesicles Paraspeckle	2	0.000	1.000	42	200000256	200000027	siRNA-SC-10 PSPC1-A488 IMPa2-A546 DAPI 8C2-siRNA-IMP-a2-a4 V2.00	0	13. siRNA-SC-10 PSPC1-A488 DAPI IMPa2-A546 _ad_TileScan_001 (Stage 30 of 49)	00-mZZEPkhe8my2xJGaUyjVXG
41		Vesicles Paraspeckle	2	0.000	1.000	42	200000257	200000028	siRNA-SC-10 PSPC1-A488 IMPa2-A546 DAPI 8C2-siRNA-IMP-a2-a4 V2.00	0	13. siRNA-SC-10 PSPC1-A488 DAPI IMPa2-A546 _ad_TileScan_001 (Stage 30 of 49)	00-mZZEPkhe8my2xJGaUyjVXG
29		Vesicles Paraspeckle	2	0.000	1.000	42	200000258	200000029	siRNA-SC-10 PSPC1-A488 IMPa2-A546 DAPI 8C2-siRNA-IMP-a2-a4 V2.00	0	13. siRNA-SC-10 PSPC1-A488 DAPI IMPa2-A546 _ad_TileScan_001 (Stage 30 of 49)	00-mZZEPkhe8my2xJGaUyjVXG
22		Vesicles Paraspeckle	2	0.000	1.000	42	200000259	200000030	siRNA-SC-10 PSPC1-A488 IMPa2-A546 DAPI 8C2-siRNA-IMP-a2-a4 V2.00	0	13. siRNA-SC-10 PSPC1-A488 DAPI IMPa2-A546 _ad_TileScan_001 (Stage 30 of 49)	00-mZZEPkhe8my2xJGaUyjVXG
14		Vesicles Paraspeckle	2	0.000	1.000	42	200000260	200000031	siRNA-SC-10 PSPC1-A488 IMPa2-A546 DAPI 8C2-siRNA-IMP-a2-a4 V2.00	0	13. siRNA-SC-10 PSPC1-A488 DAPI IMPa2-A546 _ad_TileScan_001 (Stage 30 of 49)	00-mZZEPkhe8my2xJGaUyjVXG
15		Vesicles Paraspeckle	2	0.000	1.000	42	200000261	200000032	siRNA-SC-10 PSPC1-A488 IMPa2-A546 DAPI 8C2-siRNA-IMP-a2-a4 V2.00	0	13. siRNA-SC-10 PSPC1-A488 DAPI IMPa2-A546 _ad_TileScan_001 (Stage 30 of 49)	00-mZZEPkhe8my2xJGaUyjVXG
14		Vesicles Paraspeckle	2	0.000	1.000	42	200000262	200000033	siRNA-SC-10 PSPC1-A488 IMPa2-A546 DAPI 8C2-siRNA-IMP-a2-a4 V2.00	0	13. siRNA-SC-10 PSPC1-A488 DAPI IMPa2-A546 _ad_TileScan_001 (Stage 30 of 49)	00-mZZEPkhe8my2xJGaUyjVXG
23		Vesicles Paraspeckle	2	0.000	1.000	42	200000263	200000034	siRNA-SC-10 PSPC1-A488 IMPa2-A546 DAPI 8C2-siRNA-IMP-a2-a4 V2.00	0	13. siRNA-SC-10 PSPC1-A488 DAPI IMPa2-A546 _ad_TileScan_001 (Stage 30 of 49)	00-mZZEPkhe8my2xJGaUyjVXG
26		Vesicles Paraspeckle	2	0.000	1.000	42	200000264	200000035	siRNA-SC-10 PSPC1-A488 IMPa2-A546 DAPI 8C2-siRNA-IMP-a2-a4 V2.00	0	13. siRNA-SC-10 PSPC1-A488 DAPI IMPa2-A546 _ad_TileScan_001 (Stage 30 of 49)	00-mZZEPkhe8my2xJGaUyjVXG
22		Vesicles Paraspeckle	2	0.000	1.000	42	200000265	200000036	siRNA-SC-10 PSPC1-A488 IMPa2-A546 DAPI 8C2-siRNA-IMP-a2-a4 V2.00	0	13. siRNA-SC-10 PSPC1-A488 DAPI IMPa2-A546 _ad_TileScan_001 (Stage 30 of 49)	00-mZZEPkhe8my2xJGaUyjVXG
22		Vesicles Paraspeckle	2	0.000	1.000	42	200000266	200000037	siRNA-SC-10 PSPC1-A488 IMPa2-A546 DAPI 8C2-siRNA-IMP-a2-a4 V2.00	0	13. siRNA-SC-10 PSPC1-A488 DAPI IMPa2-A546 _ad_TileScan_001 (Stage 30 of 49)	00-mZZEPkhe8my2xJGaUyjVXG
41		Vesicles Paraspeckle	2	0.000	1.000	42	200000267	200000038	siRNA-SC-10 PSPC1-A488 IMPa2-A546 DAPI 8C2-siRNA-IMP-a2-a4 V2.00	0	13. siRNA-SC-10 PSPC1-A488 DAPI IMPa2-A546 _ad_TileScan_001 (Stage 30 of 49)	00-mZZEPkhe8my2xJGaUyjVXG
13		Vesicles Paraspeckle	2	0.000	1.000	42	200000268	200000039	siRNA-SC-10 PSPC1-A488 IMPa2-A546 DAPI 8C2-siRNA-IMP-a2-a4 V2.00	0	13. siRNA-SC-10 PSPC1-A488 DAPI IMPa2-A546 _ad_TileScan_001 (Stage 30 of 49)	00-mZZEPkhe8my2xJGaUyjVXG
23		Vesicles Paraspeckle	2	0.000	1.000	42	200000269	200000040	siRNA-SC-10 PSPC1-A488 IMPa2-A546 DAPI 8C2-siRNA-IMP-a2-a4 V2.00	0	13. siRNA-SC-10 PSPC1-A488 DAPI IMPa2-A546 _ad_TileScan_001 (Stage 30 of 49)	00-mZZEPkhe8my2xJGaUyjVXG
24		Vesicles Paraspeckle	2	0.000	1.000	42	200000270	200000041	siRNA-SC-10 PSPC1-A488 IMPa2-A546 DAPI 8C2-siRNA-IMP-a2-a4 V2.00	0	13. siRNA-SC-10 PSPC1-A488 DAPI IMPa2-A546 _ad_TileScan_001 (Stage 30 of 49)	00-mZZEPkhe8my2xJGaUyjVXG
17		Vesicles Paraspeckle	2	0.000	1.000	42	200000271	200000042	siRNA-SC-10 PSPC1-A488 IMPa2-A546 DAPI 8C2-siRNA-IMP-a2-a4 V2.00	0	13. siRNA-SC-10 PSPC1-A488 DAPI IMPa2-A546 _ad_TileScan_001 (Stage 30 of 49)	00-mZZEPkhe8my2xJGaUyjVXG
25		Vesicles Paraspeckle	2	0.000	1.000	42	200000272	200000043	siRNA-SC-10 PSPC1-A488 IMPa2-A546 DAPI 8C2-siRNA-IMP-a2-a4 V2.00	0	13. siRNA-SC-10 PSPC1-A488 DAPI IMPa2-A546 _ad_TileScan_001 (Stage 30 of 49)	00-mZZEPkhe8my2xJGaUyjVXG
24		Vesicles Paraspeckle	2	0.000	1.000	42	200000273	200000044	siRNA-SC-10 PSPC1-A488 IMPa2-A546 DAPI 8C2-siRNA-IMP-a2-a4 V2.00	0	13. siRNA-SC-10 PSPC1-A488 DAPI IMPa2-A546 _ad_TileScan_001 (Stage 30 of 49)	00-mZZEPkhe8my2xJGaUyjVXG
11		Vesicles Paraspeckle	2	0.000	1.000	42	200000274	200000045	siRNA-SC-10 PSPC1-A488 IMPa2-A546 DAPI 8C2-siRNA-IMP-a2-a4 V2.00	0	13. siRNA-SC-10 PSPC1-A488 DAPI IMPa2-A546 _ad_TileScan_001 (Stage 30 of 49)	00-mZZEPkhe8my2xJGaUyjVXG
27		Vesicles Paraspeckle	2	0.000	1.000	42	200000275	200000046	siRNA-SC-10 PSPC1-A488 IMPa2-A546 DAPI 8C2-siRNA-IMP-a2-a4 V2.00	0	13. siRNA-SC-10 PSPC1-A488 DAPI IMPa2-A546 _ad_TileScan_001 (Stage 30 of 49)	00-mZZEPkhe8my2xJGaUyjVXG
18		Vesicles Paraspeckle	2	0.000	1.000	42	200000276	200000047	siRNA-SC-10 PSPC1-A488 IMPa2-A546 DAPI 8C2-siRNA-IMP-a2-a4 V2.00	0	13. siRNA-SC-10 PSPC1-A488 DAPI IMPa2-A546 _ad_TileScan_001 (Stage 30 of 49)	00-mZZEPkhe8my2xJGaUyjVXG
11		Vesicles Paraspeckle	2	0.000	1.000	42	200000277	200000048	siRNA-SC-10 PSPC1-A488 IMPa2-A546 DAPI 8C2-siRNA-IMP-a2-a4 V2.00	0	13. siRNA-SC-10 PSPC1-A488 DAPI IMPa2-A546 _ad_TileScan_001 (Stage 30 of 49)	00-mZZEPkhe8my2xJGaUyjVXG
6		Vesicles Paraspeckle	2	0.000	1.000	42	200000278	200000049	siRNA-SC-10 PSPC1-A488 IMPa2-A546 DAPI 8C2-siRNA-IMP-a2-a4 V2.00	0	13. siRNA-SC-10 PSPC1-A488 DAPI IMPa2-A546 _ad_TileScan_001 (Stage 30 of 49)	00-mZZEPkhe8my2xJGaUyjVXG
9		Vesicles Paraspeckle	2	0.000	1.000	42	200000279	200000050	siRNA-SC-10 PSPC1-A488 IMPa2-A546 DAPI 8C2-siRNA-IMP-a2-a4 V2.00	0	13. siRNA-SC-10 PSPC1-A488 DAPI IMPa2-A546 _ad_TileScan_001 (Stage 30 of 49)	00-mZZEPkhe8my2xJGaUyjVXG
10		Vesicles Paraspeckle	2	0.000	1.000	42	200000280	200000051	siRNA-SC-10 PSPC1-A488 IMPa2-A546 DAPI 8C2-siRNA-IMP-a2-a4 V2.00	0	13. siRNA-SC-10 PSPC1-A488 DAPI IMPa2-A546 _ad_TileScan_001 (Stage 30 of 49)	00-mZZEPkhe8my2xJGaUyjVXG
27		Vesicles Paraspeckle	2	0.000	1.000	42	200000281	200000052	siRNA-SC-10 PSPC1-A488 IMPa2-A546 DAPI 8C2-siRNA-IMP-a2-a4 V2.00	0	13. siRNA-SC-10 PSPC1-A488 DAPI IMPa2-A546 _ad_TileScan_001 (Stage 30 of 49)	00-mZZEPkhe8my2xJGaUyjVXG
19		Vesicles Paraspeckle	2	0.000	1.000	42	200000282	200000053	siRNA-SC-10 PSPC1-A488 IMPa2-A546 DAPI 8C2-siRNA-IMP-a2-a4 V2.00	0	13. siRNA-SC-10 PSPC1-A488 DAPI IMPa2-A546 _ad_TileScan_001 (Stage 30 of 49)	00-mZZEPkhe8my2xJGaUyjVXG
22		Vesicles Paraspeckle	2	0.000	1.000	42	200000283	200000054	siRNA-SC-10 PSPC1-A488 IMPa2-A546 DAPI 8C2-siRNA-IMP-a2-a4 V2.00	0	13. siRNA-SC-10 PSPC1-A488 DAPI IMPa2-A546 _ad_TileScan_001 (Stage 30 of 49)	00-mZZEPkhe8my2xJGaUyjVXG
10		Vesicles Paraspeckle	2	0.000	1.000	42	200000284	200000055	siRNA-SC-10 PSPC1-A488 IMPa2-A546 DAPI 8C2-siRNA-IMP-a2-a4 V2.00	0	13. siRNA-SC-10 PSPC1-A488 DAPI IMPa2-A546 _ad_TileScan_001 (Stage 30 of 49)	00-mZZEPkhe8my2xJGaUyjVXG
10		Vesicles Paraspeckle	2	0.000	1.000	42	200000285	200000056	siRNA-SC-10 PSPC1-A488 IMPa2-A546 DAPI 8C2-siRNA-IMP-a2-a4 V2.00	0	13. siRNA-SC-10 PSPC1-A488 DAPI IMPa2-A546 _ad_TileScan_001 (Stage 30 of 49)	00-mZZEPkhe8my2xJGaUyjVXG
53		Vesicles Paraspeckle	2	0.000	1.000	43	200000286	200000057	siRNA-SC-10 PSPC1-A488 IMPa2-A546 DAPI 8C2-siRNA-IMP-a2-a4 V2.00	0	13. siRNA-SC-10 PSPC1-A488 DAPI IMPa2-A546 _ad_TileScan_001 (Stage 30 of 49)	00-mZZEPkhe8my2xJGaUyjVXG
41		Vesicles Paraspeckle	2	0.000	1.000	43	200000287	200000058	siRNA-SC-10 PSPC1-A488 IMPa2-A546 DAPI 8C2-siRNA-IMP-a2-a4 V2.00	0	13. siRNA-SC-10 PSPC1-A488 DAPI IMPa2-A546 _ad_TileScan_001 (Stage 30 of 49)	00-mZZEPkhe8my2xJGaUyjVXG
24		Vesicles Paraspeckle	2	0.000	1.000	43	200000288	200000059	siRNA-SC-10 PSPC1-A488 IMPa2-A546 DAPI 8C2-siRNA-IMP-a2-a4 V2.00	0	13. siRNA-SC-10 PSPC1-A488 DAPI IMPa2-A546 _ad_TileScan_001 (Stage 30 of 49)	00-mZZEPkhe8my2xJGaUyjVXG
16		Vesicles Paraspeckle	2	0.000	1.000	43	200000289	200000060	siRNA-SC-10 PSPC1-A488 IMPa2-A546 DAPI 8C2-siRNA-IMP-a2-a4 V2.00	0	13. siRNA-SC-10 PSPC1-A488 DAPI IMPa2-A546 _ad_TileScan_001 (Stage 30 of 49)	00-mZZEPkhe8my2xJGaUyjVXG
49		Vesicles Paraspeckle	2	0.000	1.000	43	200000290	200000061	siRNA-SC-10 PSPC1-A488 IMPa2-A546 DAPI 8C2-siRNA-IMP-a2-a4 V2.00	0	13. siRNA-SC-10 PSPC1-A488 DAPI IMPa2-A546 _ad_TileScan_001 (Stage 30 of 49)	00-mZZEPkhe8my2xJGaUyjVXG
25		Vesicles Paraspeckle	2	0.000	1.000	43	200000291	200000062	siRNA-SC-10 PSPC1-A488 IMPa2-A546 DAPI 8C2-siRNA-IMP-a2-a4 V2.00	0	13. siRNA-SC-10 PSPC1-A488 DAPI IMPa2-A546 _ad_TileScan_001 (Stage 30 of 49)	00-mZZEPkhe8my2xJGaUyjVXG
22		Vesicles Paraspeckle	2	0.000	1.000	43	200000292	200000063	siRNA-SC-10 PSPC1-A488 IMPa2-A546 DAPI 8C2-siRNA-IMP-a2-a4 V2.00	0	13. siRNA-SC-10 PSPC1-A488 DAPI IMPa2-A546 _ad_TileScan_001 (Stage 30 of 49)	00-mZZEPkhe8my2xJGaUyjVXG
26		Vesicles Paraspeckle	2	0.000	1.000	43	200000293	200000064	siRNA-SC-10 PSPC1-A488 IMPa2-A546 DAPI 8C2-siRNA-IMP-a2-a4 V2.00	0	13. siRNA-SC-10 PSPC1-A488 DAPI IMPa2-A546 _ad_TileScan_001 (Stage 30 of 49)	00-mZZEPkhe8my2xJGaUyjVXG
20		Vesicles Paraspeckle	2	0.000	1.000	45	200000294	200000065	siRNA-SC-10 PSPC1-A488 IMPa2-A546 DAPI 8C2-siRNA-IMP-a2-a4 V2.00	0	13. siRNA-SC-10 PSPC1-A488 DAPI IMPa2-A546 _ad_TileScan_001 (Stage 30 of 49)	00-mZZEPkhe8my2xJGaUyjVXG
16		Vesicles Paraspeckle	2	0.000	1.000	45	200000295	200000066	siRNA-SC-10 PSPC1-A488 IMPa2-A546 DAPI 8C2-siRNA-IMP-a2-a4 V2.00	0	13. siRNA-SC-10 PSPC1-A488 DAPI IMPa2-A546 _ad_TileScan_001 (Stage 30 of 49)	00-mZZEPkhe8my2xJGaUyjVXG
21		Vesicles Paraspeckle	2	0.000	1.000	45	200000296	200000067	siRNA-SC-10 PSPC1-A488 IMPa2-A546 DAPI 8C2-siRNA-IMP-a2-a4 V2.00	0	13. siRNA-SC-10 PSPC1-A488 DAPI IMPa2-A546 _ad_TileScan_001 (Stage 30 of 49)	00-mZZEPkhe8my2xJGaUyjVXG
18		Vesicles Paraspeckle	2	0.000	1.000	45	200000297	200000068	siRNA-SC-10 PSPC1-A488 IMPa2-A546 DAPI 8C2-siRNA-IMP-a2-a4 V2.00	0	13. siRNA-SC-10 PSPC1-A488 DAPI IMPa2-A546 _ad_TileScan_001 (Stage 30 of 49)	00-mZZEPkhe8my2xJGaUyjVXG
10		Vesicles Paraspeckle	2	0.000	1.000	45	200000298	200000069	siRNA-SC-10 PSPC1-A488 IMPa2-A546 DAPI 8C2-siRNA-IMP-a2-a4 V2.00	0	13. siRNA-SC-10 PSPC1-A488 DAPI IMPa2-A546 _ad_TileScan_001 (Stage 30 of 49)	00-mZZEPkhe8my2xJGaUyjVXG
30		Vesicles Paraspeckle	2	0.000	1.000	45	200000299	200000070	siRNA-SC-10 PSPC1-A488 IMPa2-A546 DAPI 8C2-siRNA-IMP-a2-a4 V2.00	0	13. siRNA-SC-10 PSPC1-A488 DAPI IMPa2-A546 _ad_TileScan_001 (Stage 30 of 49)	00-mZZEPkhe8my2xJGaUyjVXG
37		Vesicles Paraspeckle	2	0.000	1.000	45	200000300	200000071	siRNA-SC-10 PSPC1-A488 IMPa2-A546 DAPI 8C2-siRNA-IMP-a2-a4 V2.00	0	13. siRNA-SC-10 PSPC1-A488 DAPI IMPa2-A546 _ad_TileScan_001 (Stage 30 of 49)	00-mZZEPkhe8my2xJGaUyjVXG
11		Vesicles Paraspeckle	2	0.000	1.000	45	200000301	200000072	siRNA-SC-10 PSPC1-A488 IMPa2-A546 DAPI 8C2-siRNA-IMP-a2-a4 V2.00	0	13. siRNA-SC-10 PSPC1-A488 DAPI IMPa2-A546 _ad_TileScan_001 (Stage 30 of 49)	00-mZZEPkhe8my2xJGaUyjVXG
18		Vesicles Paraspeckle	2	0.000	1.000	45	200000302	200000073	siRNA-SC-10 PSPC1-A488 IMPa2-A546 DAPI 8C2-siRNA-IMP-a2-a4 V2.00	0	13. siRNA-SC-10 PSPC1-A488 DAPI IMPa2-A546 _ad_TileScan_001 (Stage 30 of 49)	00-mZZEPkhe8my2xJGaUyjVXG
8		Vesicles Paraspeckle	2	0.000	1.000	45	200000303	200000074	siRNA-SC-10 PSPC1-A488 IMPa2-A546 DAPI 8C2-siRNA-IMP-a2-a4 V2.00	0	13. siRNA-SC-10 PSPC1-A488 DAPI IMPa2-A546 _ad_TileScan_001 (Stage 30 of 49)	00-mZZEPkhe8my2xJGaUyjVXG
2		Vesicles Paraspeckle	2	0.000	1.000	45	200000304	200000075	siRNA-SC-10 PSPC1-A488 IMPa2-A546 DAPI 8C2-siRNA-IMP-a2-a4 V2.00	0	13. siRNA-SC-10 PSPC1-A488 DAPI IMPa2-A546 _ad_TileScan_001 (Stage 30 of 49)	00-mZZEPkhe8my2xJGaUyjVXG
17		Vesicles Paraspeckle	2	0.000	1.000	46	200000305	200000076	siRNA-SC-10 PSPC1-A488 IMPa2-A546 DAPI 8C2-siRNA-IMP-a2-a4 V2.00	0	13. siRNA-SC-10 PSPC1-A488 DAPI IMPa2-A546 _ad_TileScan_001 (Stage 30 of 49)	00-mZZEPkhe8my2xJGaUyjVXG
12		Vesicles Paraspeckle	2	0.000	1.000	46	200000306	200000077	siRNA-SC-10 PSPC1-A488 IMPa2-A546 DAPI 8C2-siRNA-IMP-a2-a4 V2.00	0	13. siRNA-SC-10 PSPC1-A488 DAPI IMPa2-A546 _ad_TileScan_001 (Stage 30 of 49)	00-mZZEPkhe8my2xJGaUyjVXG
38		Vesicles Paraspeckle	2	0.000	1.000	47	200000307	200000078	siRNA-SC-10 PSPC1-A488 IMPa2-A546 DAPI 8C2-siRNA-IMP-a2-a4 V2.00	0	13. siRNA-SC-10 PSPC1-A488 DAPI IMPa2-A546 _ad_TileScan_001 (Stage 30 of 49)	00-mZZEPkhe8my2xJGaUyjVXG
38		Vesicles Paraspeckle	2	0.000	1.000	47	200000308	200000079	siRNA-SC-10 PSPC1-A488 IMPa2-A546 DAPI 8C2-siRNA-IMP-a2-a4 V2.00	0	13. siRNA-SC-10 PSPC1-A488 DAPI IMPa2-A546 _ad_TileScan_001 (Stage 30 of 49)	00-mZZEPkhe8my2xJGaUyjVXG
26		Vesicles Paraspeckle	2	0.000	1.000	47	200000309	200000080	siRNA-SC-10 PSPC1-A488 IMPa2-A546 DAPI 8C2-siRNA-IMP-a2-a4 V2.00	0	13. siRNA-SC-10 PSPC1-A488 DAPI IMPa2-A546 _ad_TileScan_001 (Stage 30 of 49)	00-mZZEPkhe8my2xJGaUyjVXG
24		Vesicles Paraspeckle	2	0.000	1.000	47	200000310	200000081	siRNA-SC-10 PSPC1-A488 IMPa2-A546 DAPI 8C2-siRNA-IMP-a2-a4 V2.00	0	13. siRNA-SC-10 PSPC1-A488 DAPI IMPa2-A546 _ad_TileScan_001 (Stage 30 of 49)	00-mZZEPkhe8my2xJGaUyjVXG
11		Vesicles Paraspeckle	2	0.000	1.000	47	200000311	200000082	siRNA-SC-10 PSPC1-A488 IMPa2-A546 DAPI 8C2-siRNA-IMP-a2-a4 V2.00	0	13. siRNA-SC-10 PSPC1-A488 DAPI IMPa2-A546 _ad_TileScan_001 (Stage 30 of 49)	00-mZZEPkhe8my2xJGaUyjVXG
18		Vesicles Paraspeckle	2	0.000	1.000	47	200000312	200000083	siRNA-SC-10 PSPC1-A488 IMPa2-A546 DAPI 8C2-siRNA-IMP-a2-a4 V2.00	0	13. siRNA-SC-10 PSPC1-A488 DAPI IMPa2-A546 _ad_TileScan_001 (Stage 30 of 49)	00-mZZEPkhe8my2xJGaUyjVXG
19		Vesicles Paraspeckle	2	0.000	1.000	47	200000313	200000084	siRNA-SC-10 PSPC1-A488 IMPa2-A546 DAPI 8C2-siRNA-IMP-a2-a4 V2.00	0	13. siRNA-SC-10 PSPC1-A488 DAPI IMPa2-A546 _ad_TileScan_001 (Stage 30 of 49)	00-mZZEPkhe8my2xJGaUyjVXG
16		Vesicles Paraspeckle	2	0.000	1.000	47	200000314	200000085	siRNA-SC-10 PSPC1-A488 IMPa2-A546 DAPI 8C2-siRNA-IMP-a2-a4 V2.00	0	13. siRNA-SC-10 PSPC1-A488 DAPI IMPa2-A546 _ad_TileScan_001 (Stage 30 of 49)	00-mZZEPkhe8my2xJGaUyjVXG
29		Vesicles Paraspeckle	2	0.000	1.000	47	200000315	200000086	siRNA-SC-10 PSPC1-A488 IMPa2-A546 DAPI 8C2-siRNA-IMP-a2-a4 V2.00	0	13. siRNA-SC-10 PSPC1-A488 DAPI IMPa2-A546 _ad_TileScan_001 (Stage 30 of 49)	00-mZZEPkhe8my2xJGaUyjVXG
15		Vesicles Paraspeckle	2	0.000	1.000	47	200000316	200000087	siRNA-SC-10 PSPC1-A488 IMPa2-A546 DAPI 8C2-siRNA-IMP-a2-a4 V2.00	0	13. siRNA-SC-10 PSPC1-A488 DAPI IMPa2-A546 _ad_TileScan_001 (Stage 30 of 49)	00-mZZEPkhe8my2xJGaUyjVXG
155		Vesicles Paraspeckle	2	0.000	1.000	48	200000317	200000088	siRNA-SC-10 PSPC1-A488 IMPa2-A546 DAPI 8C2-siRNA-IMP-a2-a4 V2.00	0	13. siRNA-SC-10 PSPC1-A488 DAPI IMPa2-A546 _ad_TileScan_001 (Stage 30 of 49)	00-mZZEPkhe8my2xJGaUyjVXG
140		Vesicles Paraspeckle	2	0.000	1.000	48	200000318	200000089	siRNA-SC-10 PSPC1-A488 IMPa2-A546 DAPI 8C2-siRNA-IMP-a2-a4 V2.00	0	13. siRNA-SC-10 PSPC1-A488 DAPI IMPa2-A546 _ad_TileScan_001 (Stage 30 of 49)	00-mZZEPkhe8my2xJGaUyjVXG
85		Vesicles Paraspeckle	2	0.000	1.000	48	200000319	200000090	siRNA-SC-10 PSPC1-A488 IMPa2-A546 DAPI 8C2-siRNA-IMP-a2-a4 V2.00	0	13. siRNA-SC-10 PSPC1-A488 DAPI IMPa2-A546 _ad_TileScan_001 (Stage 30 of 49)	00-mZZEPkhe8my2xJGaUyjVXG
79		Vesicles Paraspeckle	2	0.000	1.000	48	200000320	200000091	siRNA-SC-10 PSPC1-A488 IMPa2-A546 DAPI 8C2-siRNA-IMP-a2-a4 V2.00	0	13. siRNA-SC-10 PSPC1-A488 DAPI IMPa2-A546 _ad_TileScan_001 (Stage 30 of 49)	00-mZZEPkhe8my2xJGaUyjVXG
78		Vesicles Paraspeckle	2	0.000	1.000	48	200000321	200000092	siRNA-SC-10 PSPC1-A488 IMPa2-A546 DAPI 8C2-siRNA-IMP-a2-a4 V2.00	0	13. siRNA-SC-10 PSPC1-A488 DAPI IMPa2-A546 _ad_TileScan_001 (Stage 30 of 49)	00-mZZEPkhe8my2xJGaUyjVXG
90		Vesicles Paraspeckle	2	0.000	1.000	48	200000322	200000093	siRNA-SC-10 PSPC1-A488 IMPa2-A546 DAPI 8C2-siRNA-IMP-a2-a4 V2.00	0	13. siRNA-SC-10 PSPC1-A488 DAPI IMPa2-A546 _ad_TileScan_001 (Stage 30 of 49)	00-mZZEPkhe8my2xJGaUyjVXG
37		Vesicles Paraspeckle	2	0.000	1.000	48	200000323	200000094	siRNA-SC-10 PSPC1-A488 IMPa2-A546 DAPI 8C2-siRNA-IMP-a2-a4 V2.00	0	13. siRNA-SC-10 PSPC1-A488 DAPI IMPa2-A546 _ad_TileScan_001 (Stage 30 of 49)	00-mZZEPkhe8my2xJGaUyjVXG
0		Vesicles Paraspeckle	2	0.000	1.000	48	200000324	200000095	siRNA-SC-10 PSPC1-A488 IMPa2-A546 DAPI 8C2-siRNA-IMP-a2-a4 V2.00	0	13. siRNA-SC-10 PSPC1-A488 DAPI IMPa2-A546 _ad_TileScan_001 (Stage 30 of 49)	00-mZZEPkhe8my2xJGaUyjVXG
28		Vesicles Paraspeckle	2	0.000	1.000	49	200000325	200000096	siRNA-SC-10 PSPC1-A488 IMPa2-A546 DAPI 8C2-siRNA-IMP-a2-a4 V2.00	0	13. siRNA-SC-10 PSPC1-A488 DAPI IMPa2-A546 _ad_TileScan_001 (Stage 30 of 49)	00-mZZEPkhe8my2xJGaUyjVXG
43		Vesicles Paraspeckle	2	0.000	1.000	49	200000326	200000097	siRNA-SC-10 PSPC1-A488 IMPa2-A546 DAPI 8C2-siRNA-IMP-a2-a4 V2.00	0	13. siRNA-SC-10 PSPC1-A488 DAPI IMPa2-A546 _ad_TileScan_001 (Stage 30 of 49)	00-mZZEPkhe8my2xJGaUyjVXG
30		Vesicles Paraspeckle	2	0.000	1.000	49	200000327	200000098	siRNA-SC-10 PSPC1-A488 IMPa2-A546 DAPI 8C2-siRNA-IMP-a2-a4 V2.00	0	13. siRNA-SC-10 PSPC1-A488 DAPI IMPa2-A546 _ad_TileScan_001 (Stage 30 of 49)	00-mZZEPkhe8my2xJGaUyjVXG
20		Vesicles Paraspeckle	2	0.000	1.000	49	200000328	200000099	siRNA-SC-10 PSPC1-A488 IMPa2-A546 DAPI 8C2-siRNA-IMP-a2-a4 V2.00	0	13. siRNA-SC-10 PSPC1-A488 DAPI IMPa2-A546 _ad_TileScan_001 (Stage 30 of 49)	00-mZZEPkhe8my2xJGaUyjVXG
50		Vesicles Paraspeckle	2	0.000	1.000	49	200000329	200000100	siRNA-SC-10 PSPC1-A488 IMPa2-A546 DAPI 8C2-siRNA-IMP-a2-a4 V2.00	0	13. siRNA-SC-10 PSPC1-A488 DAPI IMPa2-A546 _ad_TileScan_001 (Stage 30 of 49)	00-mZZEPkhe8my2xJGaUyjVXG
18		Vesicles Paraspeckle	2	0.000	1.000	49	200000330	200000101	siRNA-SC-10 PSPC1-A488 IMPa2-A546 DAPI 8C2-siRNA-IMP-a2-a4 V2.00	0	13. siRNA-SC-10 PSPC1-A488 DAPI IMPa2-A546 _ad_TileScan_001 (Stage 30 of 49)	00-mZZEPkhe8my2xJGaUyjVXG
24		Vesicles Paraspeckle	2	0.000	1.000	49	200000331	200000102	siRNA-SC-10 PSPC1-A488 IMPa2-A546 DAPI 8C2-siRNA-IMP-a2-a4 V2.00	0	13. siRNA-SC-10 PSPC1-A488 DAPI IMPa2-A546 _ad_TileScan_001 (Stage 30 of 49)	00-mZZEPkhe8my2xJGaUyjVXG
22		Vesicles Paraspeckle	2	0.000	1.000	49	200000332	200000103	siRNA-SC-10 PSPC1-A488 IMPa2-A546 DAPI 8C2-siRNA-IMP-a2-a4 V2.00	0	13. siRNA-SC-10 PSPC1-A488 DAPI IMPa2-A546 _ad_TileScan_001 (Stage 30 of 49)	00-mZZEPkhe8my2xJGaUyjVXG
24		Vesicles Paraspeckle	2	0.000	1.000	49	200000333	200000104	siRNA-SC-10 PSPC1-A488 IMPa2-A546 DAPI 8C2-siRNA-IMP-a2-a4 V2.00	0	13. siRNA-SC-10 PSPC1-A488 DAPI IMPa2-A546 _ad_TileScan_001 (Stage 30 of 49)	00-mZZEPkhe8my2xJGaUyjVXG
24		Vesicles Paraspeckle	2	0.000	1.000	49	200000334	200000105	siRNA-SC-10 PSPC1-A488 IMPa2-A546 DAPI 8C2-siRNA-IMP-a2-a4 V2.00	0	13. siRNA-SC-10 PSPC1-A488 DAPI IMPa2-A546 _ad_TileScan_001 (Stage 30 of 49)	00-mZZEPkhe8my2xJGaUyjVXG
64		Vesicles Paraspeckle	2	0.000	1.000	50	200000335	200000106	siRNA-SC-10 PSPC1-A488 IMPa2-A546 DAPI 8C2-siRNA-IMP-a2-a4 V2.00	0	13. siRNA-SC-10 PSPC1-A488 DAPI IMPa2-A546 _ad_TileScan_001 (Stage 30 of 49)	00-mZZEPkhe8my2xJGaUyjVXG
102		Vesicles Paraspeckle	2	0.000	1.000	50	200000336	200000107	siRNA-SC-10 PSPC1-A488 IMPa2-A546 DAPI 8C2-siRNA-IMP-a2-a4 V2.00	0	13. siRNA-SC-10 PSPC1-A488 DAPI IMPa2-A546 _ad_TileScan_001 (Stage 30 of 49)	00-mZZEPkhe8my2xJGaUyjVXG
27		Vesicles Paraspeckle	2	0.000	1.000	50	200000337	200000108	siRNA-SC-10 PSPC1-A488 IMPa2-A546 DAPI 8C2-siRNA-IMP-a2-a4 V2.00	0	13. siRNA-SC-10 PSPC1-A488 DAPI IMPa2-A546 _ad_TileScan_001 (Stage 30 of 49)	00-mZZEPkhe8my2xJGaUyjVXG
47		Vesicles Paraspeckle	2	0.000	1.000	50	200000338	200000109	siRNA-SC-10 PSPC1-A488 IMPa2-A546 DAPI 8C2-siRNA-IMP-a2-a4 V2.00	0	13. siRNA-SC-10 PSPC1-A488 DAPI IMPa2-A546 _ad_TileScan_001 (Stage 30 of 49)	00-mZZEPkhe8my2xJGaUyjVXG
47		Vesicles Paraspeckle	2	0.000	1.000	50	200000339	200000110	siRNA-SC-10 PSPC1-A488 IMPa2-A546 DAPI 8C2-siRNA-IMP-a2-a4 V2.00	0	13. siRNA-SC-10 PSPC1-A488 DAPI IMPa2-A546 _ad_TileScan_001 (Stage 30 of 49)	00-mZZEPkhe8my2xJGaUyjVXG
33		Vesicles Paraspeckle	2	0.000	1.000	50	200000340	200000111	siRNA-SC-10 PSPC1-A488 IMPa2-A546 DAPI 8C2-siRNA-IMP-a2-a4 V2.00	0	13. siRNA-SC-10 PSPC1-A488 DAPI IMPa2-A546 _ad_TileScan_001 (Stage 30 of 49)	00-mZZEPkhe8my2xJGaUyjVXG
60		Vesicles Paraspeckle	2	0.000	1.000	51	200000341	200000112	siRNA-SC-10 PSPC1-A488 IMPa2-A546 DAPI 8C2-siRNA-IMP-a2-a4 V2.00	0	13. siRNA-SC-10 PSPC1-A488 DAPI IMPa2-A546 _ad_TileScan_001 (Stage 30 of 49)	00-mZZEPkhe8my2xJGaUyjVXG
15		Vesicles Paraspeckle	2	0.000	1.000	51	200000342	200000113	siRNA-SC-10 PSPC1-A488 IMPa2-A546 DAPI 8C2-siRNA-IMP-a2-a4 V2.00	0	13. siRNA-SC-10 PSPC1-A488 DAPI IMPa2-A546 _ad_TileScan_001 (Stage 30 of 49)	00-mZZEPkhe8my2xJGaUyjVXG
75		Vesicles Paraspeckle	2	0.000	1.000	51	200000343	200000114	siRNA-SC-10 PSPC1-A488 IMPa2-A546 DAPI 8C2-siRNA-IMP-a2-a4 V2.00	0	13. siRNA-SC-10 PSPC1-A488 DAPI IMPa2-A546 _ad_TileScan_001 (Stage 30 of 49)	00-mZZEPkhe8my2xJGaUyjVXG
46		Vesicles Paraspeckle	2	0.000	1.000	51	200000344	200000115	siRNA-SC-10 PSPC1-A488 IMPa2-A546 DAPI 8C2-siRNA-IMP-a2-a4 V2.00	0	13. siRNA-SC-10 PSPC1-A488 DAPI IMPa2-A546 _ad_TileScan_001 (Stage 30 of 49)	00-mZZEPkhe8my2xJGaUyjVXG
41		Vesicles Paraspeckle	2	0.000	1.000	51	200000345	200000116	siRNA-SC-10 PSPC1-A488 IMPa2-A546 DAPI 8C2-siRNA-IMP-a2-a4 V2.00	0	13. siRNA-SC-10 PSPC1-A488 DAPI IMPa2-A546 _ad_TileScan_001 (Stage 30 of 49)	00-mZZEPkhe8my2xJGaUyjVXG
19		Vesicles Paraspeckle	2	0.000	1.000	51	200000346	200000117	siRNA-SC-10 PSPC1-A488 IMPa2-A546 DAPI 8C2-siRNA-IMP-a2-a4 V2.00	0	13. siRNA-SC-10 PSPC1-A488 DAPI IMPa2-A546 _ad_TileScan_001 (Stage 30 of 49)	00-mZZEPkhe8my2xJGaUyjVXG
15		Vesicles Paraspeckle	2	0.000	1.000	53	200000347	200000118	siRNA-SC-10 PSPC1-A488 IMPa2-A546 DAPI 8C2-siRNA-IMP-a2-a4 V2.00	0	13. siRNA-SC-10 PSPC1-A488 DAPI IMPa2-A546 _ad_TileScan_001 (Stage 30 of 49)	00-mZZEPkhe8my2xJGaUyjVXG
21		Vesicles Paraspeckle	2	0.000	1.000	53	200000348	200000119	siRNA-SC-10 PSPC1-A488 IMPa2-A546 DAPI 8C2-siRNA-IMP-a2-a4 V2.00	0	13. siRNA-SC-10 PSPC1-A488 DAPI IMPa2-A546 _ad_TileScan_001 (Stage 30 of 49)	00-mZZEPkhe8my2xJGaUyjVXG
6		Vesicles Paraspeckle	2	0.000	1.000	53	200000349	200000120	siRNA-SC-10 PSPC1-A488 IMPa2-A546 DAPI 8C2-siRNA-IMP-a2-a4 V2.00	0	13. siRNA-SC-10 PSPC1-A488 DAPI IMPa2-A546 _ad_TileScan_001 (Stage 30 of 49)	00-mZZEPkhe8my2xJGaUyjVXG
40		Vesicles Paraspeckle	2	0.000	1.000	54	200000350	200000121	siRNA-SC-10 PSPC1-A488 IMPa2-A546 DAPI 8C2-siRNA-IMP-a2-a4 V2.00	0	13. siRNA-SC-10 PSPC1-A488 DAPI IMPa2-A546 _ad_TileScan_001 (Stage 30 of 49)	00-mZZEPkhe8my2xJGaUyjVXG
65		Vesicles Paraspeckle	2	0.000	1.000	54	200000351	200000122	siRNA-SC-10 PSPC1-A488 IMPa2-A546 DAPI 8C2-siRNA-IMP-a2-a4 V2.00	0	13. siRNA-SC-10 PSPC1-A488 DAPI IMPa2-A546 _ad_TileScan_001 (Stage 30 of 49)	00-mZZEPkhe8my2xJGaUyjVXG
61		Vesicles Paraspeckle	2	0.000	1.000	54	200000352	200000123	siRNA-SC-10 PSPC1-A488 IMPa2-A546 DAPI 8C2-siRNA-IMP-a2-a4 V2.00	0	13. siRNA-SC-10 PSPC1-A488 DAPI IMPa2-A546 _ad_TileScan_001 (Stage 30 of 49)	00-mZZEPkhe8my2xJGaUyjVXG
32		Vesicles Paraspeckle	2	0.000	1.000	54	200000353	200000124	siRNA-SC-10 PSPC1-A488 IMPa2-A546 DAPI 8C2-siRNA-IMP-a2-a4 V2.00	0	13. siRNA-SC-10 PSPC1-A488 DAPI IMPa2-A546 _ad_TileScan_001 (Stage 30 of 49)	00-mZZEPkhe8my2xJGaUyjVXG
0		Vesicles Paraspeckle	2	0.000	1.000	55	200000354	200000125	siRNA-SC-10 PSPC1-A488 IMPa2-A546 DAPI 8C2-siRNA-IMP-a2-a4 V2.00	0	13. siRNA-SC-10 PSPC1-A488 DAPI IMPa2-A546 _ad_TileScan_001 (Stage 30 of 49)	00-mZZEPkhe8my2xJGaUyjVXG
6		Vesicles Paraspeckle	2	0.000	1.000	55	200000355	200000126	siRNA-SC-10 PSPC1-A488 IMPa2-A546 DAPI 8C2-siRNA-IMP-a2-a4 V2.00	0	13. siRNA-SC-10 PSPC1-A488 DAPI IMPa2-A546 _ad_TileScan_001 (Stage 30 of 49)	00-mZZEPkhe8my2xJGaUyjVXG
27		Vesicles Paraspeckle	2	0.000	1.000	55	200000356	200000127	siRNA-SC-10 PSPC1-A488 IMPa2-A546 DAPI 8C2-siRNA-IMP-a2-a4 V2.00	0	13. siRNA-SC-10 PSPC1-A488 DAPI IMPa2-A546 _ad_TileScan_001 (Stage 30 of 49)	00-mZZEPkhe8my2xJGaUyjVXG
3		Vesicles Paraspeckle	2	0.000	1.000	55	200000357	200000128	siRNA-SC-10 PSPC1-A488 IMPa2-A546 DAPI 8C2-siRNA-IMP-a2-a4 V2.00	0	13. siRNA-SC-10 PSPC1-A488 DAPI IMPa2-A546 _ad_TileScan_001 (Stage 30 of 49)	00-mZZEPkhe8my2xJGaUyjVXG
4		Vesicles Paraspeckle	2	0.000	1.000	55	200000358	200000129	siRNA-SC-10 PSPC1-A488 IMPa2-A546 DAPI 8C2-siRNA-IMP-a2-a4 V2.00	0	13. siRNA-SC-10 PSPC1-A488 DAPI IMPa2-A546 _ad_TileScan_001 (Stage 30 of 49)	00-mZZEPkhe8my2xJGaUyjVXG
5		Vesicles Paraspeckle	2	0.000	1.000	55	200000359	200000130	siRNA-SC-10 PSPC1-A488 IMPa2-A546 DAPI 8C2-siRNA-IMP-a2-a4 V2.00	0	13. siRNA-SC-10 PSPC1-A488 DAPI IMPa2-A546 _ad_TileScan_001 (Stage 30 of 49)	00-mZZEPkhe8my2xJGaUyjVXG
12		Vesicles Paraspeckle	2	0.000	1.000	55	200000360	200000131	siRNA-SC-10 PSPC1-A488 IMPa2-A546 DAPI 8C2-siRNA-IMP-a2-a4 V2.00	0	13. siRNA-SC-10 PSPC1-A488 DAPI IMPa2-A546 _ad_TileScan_001 (Stage 30 of 49)	00-mZZEPkhe8my2xJGaUyjVXG
9		Vesicles Paraspeckle	2	0.000	1.000	55	200000361	200000132	siRNA-SC-10 PSPC1-A488 IMPa2-A546 DAPI 8C2-siRNA-IMP-a2-a4 V2.00	0	13. siRNA-SC-10 PSPC1-A488 DAPI IMPa2-A546 _ad_TileScan_001 (Stage 30 of 49)	00-mZZEPkhe8my2xJGaUyjVXG
32		Vesicles Paraspeckle	2	0.000	1.000	56	200000362	200000133	siRNA-SC-10 PSPC1-A488 IMPa2-A546 DAPI 8C2-siRNA-IMP-a2-a4 V2.00	0	13. siRNA-SC-10 PSPC1-A488 DAPI IMPa2-A546 _ad_TileScan_001 (Stage 30 of 49)	00-mZZEPkhe8my2xJGaUyjVXG
87		Vesicles Paraspeckle	2	0.000	1.000	56	200000363	200000134	siRNA-SC-10 PSPC1-A488 IMPa2-A546 DAPI 8C2-siRNA-IMP-a2-a4 V2.00	0	13. siRNA-SC-10 PSPC1-A488 DAPI IMPa2-A546 _ad_TileScan_001 (Stage 30 of 49)	00-mZZEPkhe8my2xJGaUyjVXG
58		Vesicles Paraspeckle	2	0.000	1.000	56	200000364	200000135	siRNA-SC-10 PSPC1-A488 IMPa2-A546 DAPI 8C2-siRNA-IMP-a2-a4 V2.00	0	13. siRNA-SC-10 PSPC1-A488 DAPI IMPa2-A546 _ad_TileScan_001 (Stage 30 of 49)	00-mZZEPkhe8my2xJGaUyjVXG
36		Vesicles Paraspeckle	2	0.000	1.000	56	200000365	200000136	siRNA-SC-10 PSPC1-A488 IMPa2-A546 DAPI 8C2-siRNA-IMP-a2-a4 V2.00	0	13. siRNA-SC-10 PSPC1-A488 DAPI IMPa2-A546 _ad_TileScan_001 (Stage 30 of 49)	00-mZZEPkhe8my2xJGaUyjVXG
89		Vesicles Paraspeckle	2	0.000	1.000	56	200000366	200000137	siRNA-SC-10 PSPC1-A488 IMPa2-A546 DAPI 8C2-siRNA-IMP-a2-a4 V2.00	0	13. siRNA-SC-10 PSPC1-A488 DAPI IMPa2-A546 _ad_TileScan_001 (Stage 30 of 49)	00-mZZEPkhe8my2xJGaUyjVXG
129		Vesicles Paraspeckle	2	0.000	1.000	56	200000367	200000138	siRNA-SC-10 PSPC1-A488 IMPa2-A546 DAPI 8C2-siRNA-IMP-a2-a4 V2.00	0	13. siRNA-SC-10 PSPC1-A488 DAPI IMPa2-A546 _ad_TileScan_001 (Stage 30 of 49)	00-mZZEPkhe8my2xJGaUyjVXG
61		Vesicles Paraspeckle	2	0.000	1.000	56	200000368	200000139	siRNA-SC-10 PSPC1-A488 IMPa2-A546 DAPI 8C2-siRNA-IMP-a2-a4 V2.00	0	13. siRNA-SC-10 PSPC1-A488 DAPI IMPa2-A546 _ad_TileScan_001 (Stage 30 of 49)	00-mZZEPkhe8my2xJGaUyjVXG
110		Vesicles Paraspeckle	2	0.000	1.000	56	200000369	200000140	siRNA-SC-10 PSPC1-A488 IMPa2-A546 DAPI 8C2-siRNA-IMP-a2-a4 V2.00	0	13. siRNA-SC-10 PSPC1-A488 DAPI IMPa2-A546 _ad_TileScan_001 (Stage 30 of 49)	00-mZZEPkhe8my2xJGaUyjVXG
57		Vesicles Paraspeckle	2	0.000	1.000	56	200000370	200000141	siRNA-SC-10 PSPC1-A488 IMPa2-A546 DAPI 8C2-siRNA-IMP-a2-a4 V2.00	0	13. siRNA-SC-10 PSPC1-A488 DAPI IMPa2-A546 _ad_TileScan_001 (Stage 30 of 49)	00-mZZEPkhe8my2xJGaUyjVXG
30		Vesicles Paraspeckle	2	0.000	1.000	56	200000371	200000142	siRNA-SC-10 PSPC1-A488 IMPa2-A546 DAPI 8C2-siRNA-IMP-a2-a4 V2.00	0	13. siRNA-SC-10 PSPC1-A488 DAPI IMPa2-A546 _ad_TileScan_001 (Stage 30 of 49)	00-mZZEPkhe8my2xJGaUyjVXG
59		Vesicles Paraspeckle	2	0.000	1.000	56	200000372	200000143	siRNA-SC-10 PSPC1-A488 IMPa2-A546 DAPI 8C2-siRNA-IMP-a2-a4 V2.00	0	13. siRNA-SC-10 PSPC1-A488 DAPI IMPa2-A546 _ad_TileScan_001 (Stage 30 of 49)	00-mZZEPkhe8my2xJGaUyjVXG
30		Vesicles Paraspeckle	2	0.000	1.000	56	200000373	200000144	siRNA-SC-10 PSPC1-A488 IMPa2-A546 DAPI 8C2-siRNA-IMP-a2-a4 V2.00	0	13. siRNA-SC-10 PSPC1-A488 DAPI IMPa2-A546 _ad_TileScan_001 (Stage 30 of 49)	00-mZZEPkhe8my2xJGaUyjVXG
42		Vesicles Paraspeckle	2	0.000	1.000	56	200000374	200000145	siRNA-SC-10 PSPC1-A488 IMPa2-A546 DAPI 8C2-siRNA-IMP-a2-a4 V2.00	0	13. siRNA-SC-10 PSPC1-A488 DAPI IMPa2-A546 _ad_TileScan_001 (Stage 30 of 49)	00-mZZEPkhe8my2xJGaUyjVXG
20		Vesicles Paraspeckle	2	0.000	1.000	56	200000375	200000146	siRNA-SC-10 PSPC1-A488 IMPa2-A546 DAPI 8C2-siRNA-IMP-a2-a4 V2.00	0	13. siRNA-SC-10 PSPC1-A488 DAPI IMPa2-A546 _ad_TileScan_001 (Stage 30 of 49)	00-mZZEPkhe8my2xJGaUyjVXG
42		Vesicles Paraspeckle	2	0.000	1.000	56	200000376	200000147	siRNA-SC-10 PSPC1-A488 IMPa2-A546 DAPI 8C2-siRNA-IMP-a2-a4 V2.00	0	13. siRNA-SC-10 PSPC1-A488 DAPI IMPa2-A546 _ad_TileScan_001 (Stage 30 of 49)	00-mZZEPkhe8my2xJGaUyjVXG
20		Vesicles Paraspeckle	2	0.000	1.000	56	200000377	200000148	siRNA-SC-10 PSPC1-A488 IMPa2-A546 DAPI 8C2-siRNA-IMP-a2-a4 V2.00	0	13. siRNA-SC-10 PSPC1-A488 DAPI IMPa2-A546 _ad_TileScan_001 (Stage 30 of 49)	00-mZZEPkhe8my2xJGaUyjVXG
29		Vesicles Paraspeckle	2	0.000	1.000	57	200000378	200000149	siRNA-SC-10 PSPC1-A488 IMPa2-A546 DAPI 8C2-siRNA-IMP-a2-a4 V2.00	0	13. siRNA-SC-10 PSPC1-A488 DAPI IMPa2-A546 _ad_TileScan_001 (Stage 30 of 49)	00-mZZEPkhe8my2xJGaUyjVXG
51		Vesicles Paraspeckle	2	0.000	1.000	57	200000379	200000150	siRNA-SC-10 PSPC1-A488 IMPa2-A546 DAPI 8C2-siRNA-IMP-a2-a4 V2.00	0	13. siRNA-SC-10 PSPC1-A488 DAPI IMPa2-A546 _ad_TileScan_001 (Stage 30 of 49)	00-mZZEPkhe8my2xJGaUyjVXG
30		Vesicles Paraspeckle	2	0.000	1.000	58	200000380	200000151	siRNA-SC-10 PSPC1-A488 IMPa2-A546 DAPI 8C2-siRNA-IMP-a2-a4 V2.00	0	13. siRNA-SC-10 PSPC1-A488 DAPI IMPa2-A546 _ad_TileScan_001 (Stage 30 of 49)	00-mZZEPkhe8my2xJGaUyjVXG
27		Vesicles Paraspeckle	2	0.000	1.000	58	200000381	200000152	siRNA-SC-10 PSPC1-A488 IMPa2-A546 DAPI 8C2-siRNA-IMP-a2-a4 V2.00	0	13. siRNA-SC-10 PSPC1-A488 DAPI IMPa2-A546 _ad_TileScan_001 (Stage 30 of 49)	00-mZZEPkhe8my2xJGaUyjVXG
49		Vesicles Paraspeckle	2	0.000	1.000	58	200000382	200000153	siRNA-SC-10 PSPC1-A488 IMPa2-A546 DAPI 8C2-siRNA-IMP-a2-a4 V2.00	0	13. siRNA-SC-10 PSPC1-A488 DAPI IMPa2-A546 _ad_TileScan_001 (Stage 30 of 49)	00-mZZEPkhe8my2xJGaUyjVXG
24		Vesicles Paraspeckle	2	0.000	1.000	58	200000383	200000154	siRNA-SC-10 PSPC1-A488 IMPa2-A546 DAPI 8C2-siRNA-IMP-a2-a4 V2.00	0	13. siRNA-SC-10 PSPC1-A488 DAPI IMPa2-A546 _ad_TileScan_001 (Stage 30 of 49)	00-mZZEPkhe8my2xJGaUyjVXG
23		Vesicles Paraspeckle	2	0.000	1.000	59	200000384	200000155	siRNA-SC-10 PSPC1-A488 IMPa2-A546 DAPI 8C2-siRNA-IMP-a2-a4 V2.00	0	13. siRNA-SC-10 PSPC1-A488 DAPI IMPa2-A546 _ad_TileScan_001 (Stage 30 of 49)	00-mZZEPkhe8my2xJGaUyjVXG
44		Vesicles Paraspeckle	2	0.000	1.000	59	200000385	200000156	siRNA-SC-10 PSPC1-A488 IMPa2-A546 DAPI 8C2-siRNA-IMP-a2-a4 V2.00	0	13. siRNA-SC-10 PSPC1-A488 DAPI IMPa2-A546 _ad_TileScan_001 (Stage 30 of 49)	00-mZZEPkhe8my2xJGaUyjVXG
30		Vesicles Paraspeckle	2	0.000	1.000	59	200000386	200000157	siRNA-SC-10 PSPC1-A488 IMPa2-A546 DAPI 8C2-siRNA-IMP-a2-a4 V2.00	0	13. siRNA-SC-10 PSPC1-A488 DAPI IMPa2-A546 _ad_TileScan_001 (Stage 30 of 49)	00-mZZEPkhe8my2xJGaUyjVXG
4		Vesicles Paraspeckle	2	0.000	1.000	59	200000387	200000158	siRNA-SC-10 PSPC1-A488 IMPa2-A546 DAPI 8C2-siRNA-IMP-a2-a4 V2.00	0	13. siRNA-SC-10 PSPC1-A488 DAPI IMPa2-A546 _ad_TileScan_001 (Stage 30 of 49)	00-mZZEPkhe8my2xJGaUyjVXG
8		Vesicles Paraspeckle	2	0.000	1.000	62	200000388	200000000	siRNA-SC-10 PSPC1-A488 IMPa2-A546 DAPI 8C2-siRNA-IMP-a2-a4 V2.00	0	13. siRNA-SC-10 PSPC1-A488 DAPI IMPa2-A546 _ae_TileScan_001 (Stage 31 of 49)	00-JSdFKSgHtCqLmoWDszFATU
3		Vesicles Paraspeckle	2	0.000	1.000	62	200000389	200000001	siRNA-SC-10 PSPC1-A488 IMPa2-A546 DAPI 8C2-siRNA-IMP-a2-a4 V2.00	0	13. siRNA-SC-10 PSPC1-A488 DAPI IMPa2-A546 _ae_TileScan_001 (Stage 31 of 49)	00-JSdFKSgHtCqLmoWDszFATU
21		Vesicles Paraspeckle	2	0.000	1.000	62	200000390	200000002	siRNA-SC-10 PSPC1-A488 IMPa2-A546 DAPI 8C2-siRNA-IMP-a2-a4 V2.00	0	13. siRNA-SC-10 PSPC1-A488 DAPI IMPa2-A546 _ae_TileScan_001 (Stage 31 of 49)	00-JSdFKSgHtCqLmoWDszFATU
34		Vesicles Paraspeckle	2	0.000	1.000	62	200000391	200000003	siRNA-SC-10 PSPC1-A488 IMPa2-A546 DAPI 8C2-siRNA-IMP-a2-a4 V2.00	0	13. siRNA-SC-10 PSPC1-A488 DAPI IMPa2-A546 _ae_TileScan_001 (Stage 31 of 49)	00-JSdFKSgHtCqLmoWDszFATU
30		Vesicles Paraspeckle	2	0.000	1.000	62	200000392	200000004	siRNA-SC-10 PSPC1-A488 IMPa2-A546 DAPI 8C2-siRNA-IMP-a2-a4 V2.00	0	13. siRNA-SC-10 PSPC1-A488 DAPI IMPa2-A546 _ae_TileScan_001 (Stage 31 of 49)	00-JSdFKSgHtCqLmoWDszFATU
5		Vesicles Paraspeckle	2	0.000	1.000	62	200000393	200000005	siRNA-SC-10 PSPC1-A488 IMPa2-A546 DAPI 8C2-siRNA-IMP-a2-a4 V2.00	0	13. siRNA-SC-10 PSPC1-A488 DAPI IMPa2-A546 _ae_TileScan_001 (Stage 31 of 49)	00-JSdFKSgHtCqLmoWDszFATU
2		Vesicles Paraspeckle	2	0.000	1.000	62	200000394	200000006	siRNA-SC-10 PSPC1-A488 IMPa2-A546 DAPI 8C2-siRNA-IMP-a2-a4 V2.00	0	13. siRNA-SC-10 PSPC1-A488 DAPI IMPa2-A546 _ae_TileScan_001 (Stage 31 of 49)	00-JSdFKSgHtCqLmoWDszFATU
36		Vesicles Paraspeckle	2	0.000	1.000	63	200000395	200000007	siRNA-SC-10 PSPC1-A488 IMPa2-A546 DAPI 8C2-siRNA-IMP-a2-a4 V2.00	0	13. siRNA-SC-10 PSPC1-A488 DAPI IMPa2-A546 _ae_TileScan_001 (Stage 31 of 49)	00-JSdFKSgHtCqLmoWDszFATU
53		Vesicles Paraspeckle	2	0.000	1.000	63	200000396	200000008	siRNA-SC-10 PSPC1-A488 IMPa2-A546 DAPI 8C2-siRNA-IMP-a2-a4 V2.00	0	13. siRNA-SC-10 PSPC1-A488 DAPI IMPa2-A546 _ae_TileScan_001 (Stage 31 of 49)	00-JSdFKSgHtCqLmoWDszFATU
89		Vesicles Paraspeckle	2	0.000	1.000	63	200000397	200000009	siRNA-SC-10 PSPC1-A488 IMPa2-A546 DAPI 8C2-siRNA-IMP-a2-a4 V2.00	0	13. siRNA-SC-10 PSPC1-A488 DAPI IMPa2-A546 _ae_TileScan_001 (Stage 31 of 49)	00-JSdFKSgHtCqLmoWDszFATU
25		Vesicles Paraspeckle	2	0.000	1.000	63	200000398	200000010	siRNA-SC-10 PSPC1-A488 IMPa2-A546 DAPI 8C2-siRNA-IMP-a2-a4 V2.00	0	13. siRNA-SC-10 PSPC1-A488 DAPI IMPa2-A546 _ae_TileScan_001 (Stage 31 of 49)	00-JSdFKSgHtCqLmoWDszFATU
24		Vesicles Paraspeckle	2	0.000	1.000	63	200000399	200000011	siRNA-SC-10 PSPC1-A488 IMPa2-A546 DAPI 8C2-siRNA-IMP-a2-a4 V2.00	0	13. siRNA-SC-10 PSPC1-A488 DAPI IMPa2-A546 _ae_TileScan_001 (Stage 31 of 49)	00-JSdFKSgHtCqLmoWDszFATU
30		Vesicles Paraspeckle	2	0.000	1.000	63	200000400	200000012	siRNA-SC-10 PSPC1-A488 IMPa2-A546 DAPI 8C2-siRNA-IMP-a2-a4 V2.00	0	13. siRNA-SC-10 PSPC1-A488 DAPI IMPa2-A546 _ae_TileScan_001 (Stage 31 of 49)	00-JSdFKSgHtCqLmoWDszFATU
14		Vesicles Paraspeckle	2	0.000	1.000	63	200000401	200000013	siRNA-SC-10 PSPC1-A488 IMPa2-A546 DAPI 8C2-siRNA-IMP-a2-a4 V2.00	0	13. siRNA-SC-10 PSPC1-A488 DAPI IMPa2-A546 _ae_TileScan_001 (Stage 31 of 49)	00-JSdFKSgHtCqLmoWDszFATU
17		Vesicles Paraspeckle	2	0.000	1.000	64	200000402	200000014	siRNA-SC-10 PSPC1-A488 IMPa2-A546 DAPI 8C2-siRNA-IMP-a2-a4 V2.00	0	13. siRNA-SC-10 PSPC1-A488 DAPI IMPa2-A546 _ae_TileScan_001 (Stage 31 of 49)	00-JSdFKSgHtCqLmoWDszFATU
30		Vesicles Paraspeckle	2	0.000	1.000	64	200000403	200000015	siRNA-SC-10 PSPC1-A488 IMPa2-A546 DAPI 8C2-siRNA-IMP-a2-a4 V2.00	0	13. siRNA-SC-10 PSPC1-A488 DAPI IMPa2-A546 _ae_TileScan_001 (Stage 31 of 49)	00-JSdFKSgHtCqLmoWDszFATU
26		Vesicles Paraspeckle	2	0.000	1.000	64	200000404	200000016	siRNA-SC-10 PSPC1-A488 IMPa2-A546 DAPI 8C2-siRNA-IMP-a2-a4 V2.00	0	13. siRNA-SC-10 PSPC1-A488 DAPI IMPa2-A546 _ae_TileScan_001 (Stage 31 of 49)	00-JSdFKSgHtCqLmoWDszFATU
18		Vesicles Paraspeckle	2	0.000	1.000	64	200000405	200000017	siRNA-SC-10 PSPC1-A488 IMPa2-A546 DAPI 8C2-siRNA-IMP-a2-a4 V2.00	0	13. siRNA-SC-10 PSPC1-A488 DAPI IMPa2-A546 _ae_TileScan_001 (Stage 31 of 49)	00-JSdFKSgHtCqLmoWDszFATU
28		Vesicles Paraspeckle	2	0.000	1.000	64	200000406	200000018	siRNA-SC-10 PSPC1-A488 IMPa2-A546 DAPI 8C2-siRNA-IMP-a2-a4 V2.00	0	13. siRNA-SC-10 PSPC1-A488 DAPI IMPa2-A546 _ae_TileScan_001 (Stage 31 of 49)	00-JSdFKSgHtCqLmoWDszFATU
10		Vesicles Paraspeckle	2	0.000	1.000	64	200000407	200000019	siRNA-SC-10 PSPC1-A488 IMPa2-A546 DAPI 8C2-siRNA-IMP-a2-a4 V2.00	0	13. siRNA-SC-10 PSPC1-A488 DAPI IMPa2-A546 _ae_TileScan_001 (Stage 31 of 49)	00-JSdFKSgHtCqLmoWDszFATU
7		Vesicles Paraspeckle	2	0.000	1.000	64	200000408	200000020	siRNA-SC-10 PSPC1-A488 IMPa2-A546 DAPI 8C2-siRNA-IMP-a2-a4 V2.00	0	13. siRNA-SC-10 PSPC1-A488 DAPI IMPa2-A546 _ae_TileScan_001 (Stage 31 of 49)	00-JSdFKSgHtCqLmoWDszFATU
9		Vesicles Paraspeckle	2	0.000	1.000	64	200000409	200000021	siRNA-SC-10 PSPC1-A488 IMPa2-A546 DAPI 8C2-siRNA-IMP-a2-a4 V2.00	0	13. siRNA-SC-10 PSPC1-A488 DAPI IMPa2-A546 _ae_TileScan_001 (Stage 31 of 49)	00-JSdFKSgHtCqLmoWDszFATU
32		Vesicles Paraspeckle	2	0.000	1.000	64	200000410	200000022	siRNA-SC-10 PSPC1-A488 IMPa2-A546 DAPI 8C2-siRNA-IMP-a2-a4 V2.00	0	13. siRNA-SC-10 PSPC1-A488 DAPI IMPa2-A546 _ae_TileScan_001 (Stage 31 of 49)	00-JSdFKSgHtCqLmoWDszFATU
15		Vesicles Paraspeckle	2	0.000	1.000	64	200000411	200000023	siRNA-SC-10 PSPC1-A488 IMPa2-A546 DAPI 8C2-siRNA-IMP-a2-a4 V2.00	0	13. siRNA-SC-10 PSPC1-A488 DAPI IMPa2-A546 _ae_TileScan_001 (Stage 31 of 49)	00-JSdFKSgHtCqLmoWDszFATU
12		Vesicles Paraspeckle	2	0.000	1.000	64	200000412	200000024	siRNA-SC-10 PSPC1-A488 IMPa2-A546 DAPI 8C2-siRNA-IMP-a2-a4 V2.00	0	13. siRNA-SC-10 PSPC1-A488 DAPI IMPa2-A546 _ae_TileScan_001 (Stage 31 of 49)	00-JSdFKSgHtCqLmoWDszFATU
12		Vesicles Paraspeckle	2	0.000	1.000	64	200000413	200000025	siRNA-SC-10 PSPC1-A488 IMPa2-A546 DAPI 8C2-siRNA-IMP-a2-a4 V2.00	0	13. siRNA-SC-10 PSPC1-A488 DAPI IMPa2-A546 _ae_TileScan_001 (Stage 31 of 49)	00-JSdFKSgHtCqLmoWDszFATU
76		Vesicles Paraspeckle	2	0.000	1.000	65	200000414	200000026	siRNA-SC-10 PSPC1-A488 IMPa2-A546 DAPI 8C2-siRNA-IMP-a2-a4 V2.00	0	13. siRNA-SC-10 PSPC1-A488 DAPI IMPa2-A546 _ae_TileScan_001 (Stage 31 of 49)	00-JSdFKSgHtCqLmoWDszFATU
51		Vesicles Paraspeckle	2	0.000	1.000	65	200000415	200000027	siRNA-SC-10 PSPC1-A488 IMPa2-A546 DAPI 8C2-siRNA-IMP-a2-a4 V2.00	0	13. siRNA-SC-10 PSPC1-A488 DAPI IMPa2-A546 _ae_TileScan_001 (Stage 31 of 49)	00-JSdFKSgHtCqLmoWDszFATU
107		Vesicles Paraspeckle	2	0.000	1.000	65	200000416	200000028	siRNA-SC-10 PSPC1-A488 IMPa2-A546 DAPI 8C2-siRNA-IMP-a2-a4 V2.00	0	13. siRNA-SC-10 PSPC1-A488 DAPI IMPa2-A546 _ae_TileScan_001 (Stage 31 of 49)	00-JSdFKSgHtCqLmoWDszFATU
28		Vesicles Paraspeckle	2	0.000	1.000	65	200000417	200000029	siRNA-SC-10 PSPC1-A488 IMPa2-A546 DAPI 8C2-siRNA-IMP-a2-a4 V2.00	0	13. siRNA-SC-10 PSPC1-A488 DAPI IMPa2-A546 _ae_TileScan_001 (Stage 31 of 49)	00-JSdFKSgHtCqLmoWDszFATU
53		Vesicles Paraspeckle	2	0.000	1.000	65	200000418	200000030	siRNA-SC-10 PSPC1-A488 IMPa2-A546 DAPI 8C2-siRNA-IMP-a2-a4 V2.00	0	13. siRNA-SC-10 PSPC1-A488 DAPI IMPa2-A546 _ae_TileScan_001 (Stage 31 of 49)	00-JSdFKSgHtCqLmoWDszFATU
132		Vesicles Paraspeckle	2	0.000	1.000	66	200000419	200000031	siRNA-SC-10 PSPC1-A488 IMPa2-A546 DAPI 8C2-siRNA-IMP-a2-a4 V2.00	0	13. siRNA-SC-10 PSPC1-A488 DAPI IMPa2-A546 _ae_TileScan_001 (Stage 31 of 49)	00-JSdFKSgHtCqLmoWDszFATU
157		Vesicles Paraspeckle	2	0.000	1.000	66	200000420	200000032	siRNA-SC-10 PSPC1-A488 IMPa2-A546 DAPI 8C2-siRNA-IMP-a2-a4 V2.00	0	13. siRNA-SC-10 PSPC1-A488 DAPI IMPa2-A546 _ae_TileScan_001 (Stage 31 of 49)	00-JSdFKSgHtCqLmoWDszFATU
42		Vesicles Paraspeckle	2	0.000	1.000	66	200000421	200000033	siRNA-SC-10 PSPC1-A488 IMPa2-A546 DAPI 8C2-siRNA-IMP-a2-a4 V2.00	0	13. siRNA-SC-10 PSPC1-A488 DAPI IMPa2-A546 _ae_TileScan_001 (Stage 31 of 49)	00-JSdFKSgHtCqLmoWDszFATU
54		Vesicles Paraspeckle	2	0.000	1.000	66	200000422	200000034	siRNA-SC-10 PSPC1-A488 IMPa2-A546 DAPI 8C2-siRNA-IMP-a2-a4 V2.00	0	13. siRNA-SC-10 PSPC1-A488 DAPI IMPa2-A546 _ae_TileScan_001 (Stage 31 of 49)	00-JSdFKSgHtCqLmoWDszFATU
87		Vesicles Paraspeckle	2	0.000	1.000	66	200000423	200000035	siRNA-SC-10 PSPC1-A488 IMPa2-A546 DAPI 8C2-siRNA-IMP-a2-a4 V2.00	0	13. siRNA-SC-10 PSPC1-A488 DAPI IMPa2-A546 _ae_TileScan_001 (Stage 31 of 49)	00-JSdFKSgHtCqLmoWDszFATU
11		Vesicles Paraspeckle	2	0.000	1.000	66	200000424	200000036	siRNA-SC-10 PSPC1-A488 IMPa2-A546 DAPI 8C2-siRNA-IMP-a2-a4 V2.00	0	13. siRNA-SC-10 PSPC1-A488 DAPI IMPa2-A546 _ae_TileScan_001 (Stage 31 of 49)	00-JSdFKSgHtCqLmoWDszFATU
61		Vesicles Paraspeckle	2	0.000	1.000	67	200000425	200000037	siRNA-SC-10 PSPC1-A488 IMPa2-A546 DAPI 8C2-siRNA-IMP-a2-a4 V2.00	0	13. siRNA-SC-10 PSPC1-A488 DAPI IMPa2-A546 _ae_TileScan_001 (Stage 31 of 49)	00-JSdFKSgHtCqLmoWDszFATU
75		Vesicles Paraspeckle	2	0.000	1.000	68	200000426	200000038	siRNA-SC-10 PSPC1-A488 IMPa2-A546 DAPI 8C2-siRNA-IMP-a2-a4 V2.00	0	13. siRNA-SC-10 PSPC1-A488 DAPI IMPa2-A546 _ae_TileScan_001 (Stage 31 of 49)	00-JSdFKSgHtCqLmoWDszFATU
80		Vesicles Paraspeckle	2	0.000	1.000	68	200000427	200000039	siRNA-SC-10 PSPC1-A488 IMPa2-A546 DAPI 8C2-siRNA-IMP-a2-a4 V2.00	0	13. siRNA-SC-10 PSPC1-A488 DAPI IMPa2-A546 _ae_TileScan_001 (Stage 31 of 49)	00-JSdFKSgHtCqLmoWDszFATU
121		Vesicles Paraspeckle	2	0.000	1.000	68	200000428	200000040	siRNA-SC-10 PSPC1-A488 IMPa2-A546 DAPI 8C2-siRNA-IMP-a2-a4 V2.00	0	13. siRNA-SC-10 PSPC1-A488 DAPI IMPa2-A546 _ae_TileScan_001 (Stage 31 of 49)	00-JSdFKSgHtCqLmoWDszFATU
111		Vesicles Paraspeckle	2	0.000	1.000	68	200000429	200000041	siRNA-SC-10 PSPC1-A488 IMPa2-A546 DAPI 8C2-siRNA-IMP-a2-a4 V2.00	0	13. siRNA-SC-10 PSPC1-A488 DAPI IMPa2-A546 _ae_TileScan_001 (Stage 31 of 49)	00-JSdFKSgHtCqLmoWDszFATU
134		Vesicles Paraspeckle	2	0.000	1.000	68	200000430	200000042	siRNA-SC-10 PSPC1-A488 IMPa2-A546 DAPI 8C2-siRNA-IMP-a2-a4 V2.00	0	13. siRNA-SC-10 PSPC1-A488 DAPI IMPa2-A546 _ae_TileScan_001 (Stage 31 of 49)	00-JSdFKSgHtCqLmoWDszFATU
120		Vesicles Paraspeckle	2	0.000	1.000	68	200000431	200000043	siRNA-SC-10 PSPC1-A488 IMPa2-A546 DAPI 8C2-siRNA-IMP-a2-a4 V2.00	0	13. siRNA-SC-10 PSPC1-A488 DAPI IMPa2-A546 _ae_TileScan_001 (Stage 31 of 49)	00-JSdFKSgHtCqLmoWDszFATU
102		Vesicles Paraspeckle	2	0.000	1.000	68	200000432	200000044	siRNA-SC-10 PSPC1-A488 IMPa2-A546 DAPI 8C2-siRNA-IMP-a2-a4 V2.00	0	13. siRNA-SC-10 PSPC1-A488 DAPI IMPa2-A546 _ae_TileScan_001 (Stage 31 of 49)	00-JSdFKSgHtCqLmoWDszFATU
42		Vesicles Paraspeckle	2	0.000	1.000	68	200000433	200000045	siRNA-SC-10 PSPC1-A488 IMPa2-A546 DAPI 8C2-siRNA-IMP-a2-a4 V2.00	0	13. siRNA-SC-10 PSPC1-A488 DAPI IMPa2-A546 _ae_TileScan_001 (Stage 31 of 49)	00-JSdFKSgHtCqLmoWDszFATU
30		Vesicles Paraspeckle	2	0.000	1.000	68	200000434	200000046	siRNA-SC-10 PSPC1-A488 IMPa2-A546 DAPI 8C2-siRNA-IMP-a2-a4 V2.00	0	13. siRNA-SC-10 PSPC1-A488 DAPI IMPa2-A546 _ae_TileScan_001 (Stage 31 of 49)	00-JSdFKSgHtCqLmoWDszFATU
134		Vesicles Paraspeckle	2	0.000	1.000	68	200000435	200000047	siRNA-SC-10 PSPC1-A488 IMPa2-A546 DAPI 8C2-siRNA-IMP-a2-a4 V2.00	0	13. siRNA-SC-10 PSPC1-A488 DAPI IMPa2-A546 _ae_TileScan_001 (Stage 31 of 49)	00-JSdFKSgHtCqLmoWDszFATU
102		Vesicles Paraspeckle	2	0.000	1.000	68	200000436	200000048	siRNA-SC-10 PSPC1-A488 IMPa2-A546 DAPI 8C2-siRNA-IMP-a2-a4 V2.00	0	13. siRNA-SC-10 PSPC1-A488 DAPI IMPa2-A546 _ae_TileScan_001 (Stage 31 of 49)	00-JSdFKSgHtCqLmoWDszFATU
77		Vesicles Paraspeckle	2	0.000	1.000	68	200000437	200000049	siRNA-SC-10 PSPC1-A488 IMPa2-A546 DAPI 8C2-siRNA-IMP-a2-a4 V2.00	0	13. siRNA-SC-10 PSPC1-A488 DAPI IMPa2-A546 _ae_TileScan_001 (Stage 31 of 49)	00-JSdFKSgHtCqLmoWDszFATU
79		Vesicles Paraspeckle	2	0.000	1.000	68	200000438	200000050	siRNA-SC-10 PSPC1-A488 IMPa2-A546 DAPI 8C2-siRNA-IMP-a2-a4 V2.00	0	13. siRNA-SC-10 PSPC1-A488 DAPI IMPa2-A546 _ae_TileScan_001 (Stage 31 of 49)	00-JSdFKSgHtCqLmoWDszFATU
40		Vesicles Paraspeckle	2	0.000	1.000	68	200000439	200000051	siRNA-SC-10 PSPC1-A488 IMPa2-A546 DAPI 8C2-siRNA-IMP-a2-a4 V2.00	0	13. siRNA-SC-10 PSPC1-A488 DAPI IMPa2-A546 _ae_TileScan_001 (Stage 31 of 49)	00-JSdFKSgHtCqLmoWDszFATU
47		Vesicles Paraspeckle	2	0.000	1.000	68	200000440	200000052	siRNA-SC-10 PSPC1-A488 IMPa2-A546 DAPI 8C2-siRNA-IMP-a2-a4 V2.00	0	13. siRNA-SC-10 PSPC1-A488 DAPI IMPa2-A546 _ae_TileScan_001 (Stage 31 of 49)	00-JSdFKSgHtCqLmoWDszFATU
43		Vesicles Paraspeckle	2	0.000	1.000	68	200000441	200000053	siRNA-SC-10 PSPC1-A488 IMPa2-A546 DAPI 8C2-siRNA-IMP-a2-a4 V2.00	0	13. siRNA-SC-10 PSPC1-A488 DAPI IMPa2-A546 _ae_TileScan_001 (Stage 31 of 49)	00-JSdFKSgHtCqLmoWDszFATU
20		Vesicles Paraspeckle	2	0.000	1.000	68	200000442	200000054	siRNA-SC-10 PSPC1-A488 IMPa2-A546 DAPI 8C2-siRNA-IMP-a2-a4 V2.00	0	13. siRNA-SC-10 PSPC1-A488 DAPI IMPa2-A546 _ae_TileScan_001 (Stage 31 of 49)	00-JSdFKSgHtCqLmoWDszFATU
29		Vesicles Paraspeckle	2	0.000	1.000	68	200000443	200000055	siRNA-SC-10 PSPC1-A488 IMPa2-A546 DAPI 8C2-siRNA-IMP-a2-a4 V2.00	0	13. siRNA-SC-10 PSPC1-A488 DAPI IMPa2-A546 _ae_TileScan_001 (Stage 31 of 49)	00-JSdFKSgHtCqLmoWDszFATU
121		Vesicles Paraspeckle	2	0.000	1.000	69	200000444	200000056	siRNA-SC-10 PSPC1-A488 IMPa2-A546 DAPI 8C2-siRNA-IMP-a2-a4 V2.00	0	13. siRNA-SC-10 PSPC1-A488 DAPI IMPa2-A546 _ae_TileScan_001 (Stage 31 of 49)	00-JSdFKSgHtCqLmoWDszFATU
56		Vesicles Paraspeckle	2	0.000	1.000	69	200000445	200000057	siRNA-SC-10 PSPC1-A488 IMPa2-A546 DAPI 8C2-siRNA-IMP-a2-a4 V2.00	0	13. siRNA-SC-10 PSPC1-A488 DAPI IMPa2-A546 _ae_TileScan_001 (Stage 31 of 49)	00-JSdFKSgHtCqLmoWDszFATU
28		Vesicles Paraspeckle	2	0.000	1.000	69	200000446	200000058	siRNA-SC-10 PSPC1-A488 IMPa2-A546 DAPI 8C2-siRNA-IMP-a2-a4 V2.00	0	13. siRNA-SC-10 PSPC1-A488 DAPI IMPa2-A546 _ae_TileScan_001 (Stage 31 of 49)	00-JSdFKSgHtCqLmoWDszFATU
47		Vesicles Paraspeckle	2	0.000	1.000	70	200000447	200000059	siRNA-SC-10 PSPC1-A488 IMPa2-A546 DAPI 8C2-siRNA-IMP-a2-a4 V2.00	0	13. siRNA-SC-10 PSPC1-A488 DAPI IMPa2-A546 _ae_TileScan_001 (Stage 31 of 49)	00-JSdFKSgHtCqLmoWDszFATU
60		Vesicles Paraspeckle	2	0.000	1.000	70	200000448	200000060	siRNA-SC-10 PSPC1-A488 IMPa2-A546 DAPI 8C2-siRNA-IMP-a2-a4 V2.00	0	13. siRNA-SC-10 PSPC1-A488 DAPI IMPa2-A546 _ae_TileScan_001 (Stage 31 of 49)	00-JSdFKSgHtCqLmoWDszFATU
45		Vesicles Paraspeckle	2	0.000	1.000	70	200000449	200000061	siRNA-SC-10 PSPC1-A488 IMPa2-A546 DAPI 8C2-siRNA-IMP-a2-a4 V2.00	0	13. siRNA-SC-10 PSPC1-A488 DAPI IMPa2-A546 _ae_TileScan_001 (Stage 31 of 49)	00-JSdFKSgHtCqLmoWDszFATU
33		Vesicles Paraspeckle	2	0.000	1.000	71	200000450	200000062	siRNA-SC-10 PSPC1-A488 IMPa2-A546 DAPI 8C2-siRNA-IMP-a2-a4 V2.00	0	13. siRNA-SC-10 PSPC1-A488 DAPI IMPa2-A546 _ae_TileScan_001 (Stage 31 of 49)	00-JSdFKSgHtCqLmoWDszFATU
47		Vesicles Paraspeckle	2	0.000	1.000	71	200000451	200000063	siRNA-SC-10 PSPC1-A488 IMPa2-A546 DAPI 8C2-siRNA-IMP-a2-a4 V2.00	0	13. siRNA-SC-10 PSPC1-A488 DAPI IMPa2-A546 _ae_TileScan_001 (Stage 31 of 49)	00-JSdFKSgHtCqLmoWDszFATU
16		Vesicles Paraspeckle	2	0.000	1.000	71	200000452	200000064	siRNA-SC-10 PSPC1-A488 IMPa2-A546 DAPI 8C2-siRNA-IMP-a2-a4 V2.00	0	13. siRNA-SC-10 PSPC1-A488 DAPI IMPa2-A546 _ae_TileScan_001 (Stage 31 of 49)	00-JSdFKSgHtCqLmoWDszFATU
10		Vesicles Paraspeckle	2	0.000	1.000	71	200000453	200000065	siRNA-SC-10 PSPC1-A488 IMPa2-A546 DAPI 8C2-siRNA-IMP-a2-a4 V2.00	0	13. siRNA-SC-10 PSPC1-A488 DAPI IMPa2-A546 _ae_TileScan_001 (Stage 31 of 49)	00-JSdFKSgHtCqLmoWDszFATU
17		Vesicles Paraspeckle	2	0.000	1.000	71	200000454	200000066	siRNA-SC-10 PSPC1-A488 IMPa2-A546 DAPI 8C2-siRNA-IMP-a2-a4 V2.00	0	13. siRNA-SC-10 PSPC1-A488 DAPI IMPa2-A546 _ae_TileScan_001 (Stage 31 of 49)	00-JSdFKSgHtCqLmoWDszFATU
3		Vesicles Paraspeckle	2	0.000	1.000	71	200000455	200000067	siRNA-SC-10 PSPC1-A488 IMPa2-A546 DAPI 8C2-siRNA-IMP-a2-a4 V2.00	0	13. siRNA-SC-10 PSPC1-A488 DAPI IMPa2-A546 _ae_TileScan_001 (Stage 31 of 49)	00-JSdFKSgHtCqLmoWDszFATU
11		Vesicles Paraspeckle	2	0.000	1.000	71	200000456	200000068	siRNA-SC-10 PSPC1-A488 IMPa2-A546 DAPI 8C2-siRNA-IMP-a2-a4 V2.00	0	13. siRNA-SC-10 PSPC1-A488 DAPI IMPa2-A546 _ae_TileScan_001 (Stage 31 of 49)	00-JSdFKSgHtCqLmoWDszFATU
30		Vesicles Paraspeckle	2	0.000	1.000	71	200000457	200000069	siRNA-SC-10 PSPC1-A488 IMPa2-A546 DAPI 8C2-siRNA-IMP-a2-a4 V2.00	0	13. siRNA-SC-10 PSPC1-A488 DAPI IMPa2-A546 _ae_TileScan_001 (Stage 31 of 49)	00-JSdFKSgHtCqLmoWDszFATU
36		Vesicles Paraspeckle	2	0.000	1.000	73	200000458	200000070	siRNA-SC-10 PSPC1-A488 IMPa2-A546 DAPI 8C2-siRNA-IMP-a2-a4 V2.00	0	13. siRNA-SC-10 PSPC1-A488 DAPI IMPa2-A546 _ae_TileScan_001 (Stage 31 of 49)	00-JSdFKSgHtCqLmoWDszFATU
1		Vesicles Paraspeckle	2	0.000	1.000	73	200000459	200000071	siRNA-SC-10 PSPC1-A488 IMPa2-A546 DAPI 8C2-siRNA-IMP-a2-a4 V2.00	0	13. siRNA-SC-10 PSPC1-A488 DAPI IMPa2-A546 _ae_TileScan_001 (Stage 31 of 49)	00-JSdFKSgHtCqLmoWDszFATU
23		Vesicles Paraspeckle	2	0.000	1.000	73	200000460	200000072	siRNA-SC-10 PSPC1-A488 IMPa2-A546 DAPI 8C2-siRNA-IMP-a2-a4 V2.00	0	13. siRNA-SC-10 PSPC1-A488 DAPI IMPa2-A546 _ae_TileScan_001 (Stage 31 of 49)	00-JSdFKSgHtCqLmoWDszFATU
18		Vesicles Paraspeckle	2	0.000	1.000	73	200000461	200000073	siRNA-SC-10 PSPC1-A488 IMPa2-A546 DAPI 8C2-siRNA-IMP-a2-a4 V2.00	0	13. siRNA-SC-10 PSPC1-A488 DAPI IMPa2-A546 _ae_TileScan_001 (Stage 31 of 49)	00-JSdFKSgHtCqLmoWDszFATU
9		Vesicles Paraspeckle	2	0.000	1.000	73	200000462	200000074	siRNA-SC-10 PSPC1-A488 IMPa2-A546 DAPI 8C2-siRNA-IMP-a2-a4 V2.00	0	13. siRNA-SC-10 PSPC1-A488 DAPI IMPa2-A546 _ae_TileScan_001 (Stage 31 of 49)	00-JSdFKSgHtCqLmoWDszFATU
16		Vesicles Paraspeckle	2	0.000	1.000	73	200000463	200000075	siRNA-SC-10 PSPC1-A488 IMPa2-A546 DAPI 8C2-siRNA-IMP-a2-a4 V2.00	0	13. siRNA-SC-10 PSPC1-A488 DAPI IMPa2-A546 _ae_TileScan_001 (Stage 31 of 49)	00-JSdFKSgHtCqLmoWDszFATU
28		Vesicles Paraspeckle	2	0.000	1.000	73	200000464	200000076	siRNA-SC-10 PSPC1-A488 IMPa2-A546 DAPI 8C2-siRNA-IMP-a2-a4 V2.00	0	13. siRNA-SC-10 PSPC1-A488 DAPI IMPa2-A546 _ae_TileScan_001 (Stage 31 of 49)	00-JSdFKSgHtCqLmoWDszFATU
23		Vesicles Paraspeckle	2	0.000	1.000	73	200000465	200000077	siRNA-SC-10 PSPC1-A488 IMPa2-A546 DAPI 8C2-siRNA-IMP-a2-a4 V2.00	0	13. siRNA-SC-10 PSPC1-A488 DAPI IMPa2-A546 _ae_TileScan_001 (Stage 31 of 49)	00-JSdFKSgHtCqLmoWDszFATU
10		Vesicles Paraspeckle	2	0.000	1.000	73	200000466	200000078	siRNA-SC-10 PSPC1-A488 IMPa2-A546 DAPI 8C2-siRNA-IMP-a2-a4 V2.00	0	13. siRNA-SC-10 PSPC1-A488 DAPI IMPa2-A546 _ae_TileScan_001 (Stage 31 of 49)	00-JSdFKSgHtCqLmoWDszFATU
11		Vesicles Paraspeckle	2	0.000	1.000	73	200000467	200000079	siRNA-SC-10 PSPC1-A488 IMPa2-A546 DAPI 8C2-siRNA-IMP-a2-a4 V2.00	0	13. siRNA-SC-10 PSPC1-A488 DAPI IMPa2-A546 _ae_TileScan_001 (Stage 31 of 49)	00-JSdFKSgHtCqLmoWDszFATU
4		Vesicles Paraspeckle	2	0.000	1.000	73	200000468	200000080	siRNA-SC-10 PSPC1-A488 IMPa2-A546 DAPI 8C2-siRNA-IMP-a2-a4 V2.00	0	13. siRNA-SC-10 PSPC1-A488 DAPI IMPa2-A546 _ae_TileScan_001 (Stage 31 of 49)	00-JSdFKSgHtCqLmoWDszFATU
24		Vesicles Paraspeckle	2	0.000	1.000	73	200000469	200000081	siRNA-SC-10 PSPC1-A488 IMPa2-A546 DAPI 8C2-siRNA-IMP-a2-a4 V2.00	0	13. siRNA-SC-10 PSPC1-A488 DAPI IMPa2-A546 _ae_TileScan_001 (Stage 31 of 49)	00-JSdFKSgHtCqLmoWDszFATU
16		Vesicles Paraspeckle	2	0.000	1.000	73	200000470	200000082	siRNA-SC-10 PSPC1-A488 IMPa2-A546 DAPI 8C2-siRNA-IMP-a2-a4 V2.00	0	13. siRNA-SC-10 PSPC1-A488 DAPI IMPa2-A546 _ae_TileScan_001 (Stage 31 of 49)	00-JSdFKSgHtCqLmoWDszFATU
18		Vesicles Paraspeckle	2	0.000	1.000	73	200000471	200000083	siRNA-SC-10 PSPC1-A488 IMPa2-A546 DAPI 8C2-siRNA-IMP-a2-a4 V2.00	0	13. siRNA-SC-10 PSPC1-A488 DAPI IMPa2-A546 _ae_TileScan_001 (Stage 31 of 49)	00-JSdFKSgHtCqLmoWDszFATU
5		Vesicles Paraspeckle	2	0.000	1.000	73	200000472	200000084	siRNA-SC-10 PSPC1-A488 IMPa2-A546 DAPI 8C2-siRNA-IMP-a2-a4 V2.00	0	13. siRNA-SC-10 PSPC1-A488 DAPI IMPa2-A546 _ae_TileScan_001 (Stage 31 of 49)	00-JSdFKSgHtCqLmoWDszFATU
3		Vesicles Paraspeckle	2	0.000	1.000	73	200000473	200000085	siRNA-SC-10 PSPC1-A488 IMPa2-A546 DAPI 8C2-siRNA-IMP-a2-a4 V2.00	0	13. siRNA-SC-10 PSPC1-A488 DAPI IMPa2-A546 _ae_TileScan_001 (Stage 31 of 49)	00-JSdFKSgHtCqLmoWDszFATU
111		Vesicles Paraspeckle	2	0.000	1.000	74	200000474	200000086	siRNA-SC-10 PSPC1-A488 IMPa2-A546 DAPI 8C2-siRNA-IMP-a2-a4 V2.00	0	13. siRNA-SC-10 PSPC1-A488 DAPI IMPa2-A546 _ae_TileScan_001 (Stage 31 of 49)	00-JSdFKSgHtCqLmoWDszFATU
32		Vesicles Paraspeckle	2	0.000	1.000	74	200000475	200000087	siRNA-SC-10 PSPC1-A488 IMPa2-A546 DAPI 8C2-siRNA-IMP-a2-a4 V2.00	0	13. siRNA-SC-10 PSPC1-A488 DAPI IMPa2-A546 _ae_TileScan_001 (Stage 31 of 49)	00-JSdFKSgHtCqLmoWDszFATU
43		Vesicles Paraspeckle	2	0.000	1.000	74	200000476	200000088	siRNA-SC-10 PSPC1-A488 IMPa2-A546 DAPI 8C2-siRNA-IMP-a2-a4 V2.00	0	13. siRNA-SC-10 PSPC1-A488 DAPI IMPa2-A546 _ae_TileScan_001 (Stage 31 of 49)	00-JSdFKSgHtCqLmoWDszFATU
40		Vesicles Paraspeckle	2	0.000	1.000	74	200000477	200000089	siRNA-SC-10 PSPC1-A488 IMPa2-A546 DAPI 8C2-siRNA-IMP-a2-a4 V2.00	0	13. siRNA-SC-10 PSPC1-A488 DAPI IMPa2-A546 _ae_TileScan_001 (Stage 31 of 49)	00-JSdFKSgHtCqLmoWDszFATU
23		Vesicles Paraspeckle	2	0.000	1.000	74	200000478	200000090	siRNA-SC-10 PSPC1-A488 IMPa2-A546 DAPI 8C2-siRNA-IMP-a2-a4 V2.00	0	13. siRNA-SC-10 PSPC1-A488 DAPI IMPa2-A546 _ae_TileScan_001 (Stage 31 of 49)	00-JSdFKSgHtCqLmoWDszFATU
30		Vesicles Paraspeckle	2	0.000	1.000	74	200000479	200000091	siRNA-SC-10 PSPC1-A488 IMPa2-A546 DAPI 8C2-siRNA-IMP-a2-a4 V2.00	0	13. siRNA-SC-10 PSPC1-A488 DAPI IMPa2-A546 _ae_TileScan_001 (Stage 31 of 49)	00-JSdFKSgHtCqLmoWDszFATU
17		Vesicles Paraspeckle	2	0.000	1.000	74	200000480	200000092	siRNA-SC-10 PSPC1-A488 IMPa2-A546 DAPI 8C2-siRNA-IMP-a2-a4 V2.00	0	13. siRNA-SC-10 PSPC1-A488 DAPI IMPa2-A546 _ae_TileScan_001 (Stage 31 of 49)	00-JSdFKSgHtCqLmoWDszFATU
23		Vesicles Paraspeckle	2	0.000	1.000	74	200000481	200000093	siRNA-SC-10 PSPC1-A488 IMPa2-A546 DAPI 8C2-siRNA-IMP-a2-a4 V2.00	0	13. siRNA-SC-10 PSPC1-A488 DAPI IMPa2-A546 _ae_TileScan_001 (Stage 31 of 49)	00-JSdFKSgHtCqLmoWDszFATU
6		Vesicles Paraspeckle	2	0.000	1.000	74	200000482	200000094	siRNA-SC-10 PSPC1-A488 IMPa2-A546 DAPI 8C2-siRNA-IMP-a2-a4 V2.00	0	13. siRNA-SC-10 PSPC1-A488 DAPI IMPa2-A546 _ae_TileScan_001 (Stage 31 of 49)	00-JSdFKSgHtCqLmoWDszFATU
24		Vesicles Paraspeckle	2	0.000	1.000	74	200000483	200000095	siRNA-SC-10 PSPC1-A488 IMPa2-A546 DAPI 8C2-siRNA-IMP-a2-a4 V2.00	0	13. siRNA-SC-10 PSPC1-A488 DAPI IMPa2-A546 _ae_TileScan_001 (Stage 31 of 49)	00-JSdFKSgHtCqLmoWDszFATU
41		Vesicles Paraspeckle	2	0.000	1.000	74	200000484	200000096	siRNA-SC-10 PSPC1-A488 IMPa2-A546 DAPI 8C2-siRNA-IMP-a2-a4 V2.00	0	13. siRNA-SC-10 PSPC1-A488 DAPI IMPa2-A546 _ae_TileScan_001 (Stage 31 of 49)	00-JSdFKSgHtCqLmoWDszFATU
35		Vesicles Paraspeckle	2	0.000	1.000	74	200000485	200000097	siRNA-SC-10 PSPC1-A488 IMPa2-A546 DAPI 8C2-siRNA-IMP-a2-a4 V2.00	0	13. siRNA-SC-10 PSPC1-A488 DAPI IMPa2-A546 _ae_TileScan_001 (Stage 31 of 49)	00-JSdFKSgHtCqLmoWDszFATU
40		Vesicles Paraspeckle	2	0.000	1.000	74	200000486	200000098	siRNA-SC-10 PSPC1-A488 IMPa2-A546 DAPI 8C2-siRNA-IMP-a2-a4 V2.00	0	13. siRNA-SC-10 PSPC1-A488 DAPI IMPa2-A546 _ae_TileScan_001 (Stage 31 of 49)	00-JSdFKSgHtCqLmoWDszFATU
18		Vesicles Paraspeckle	2	0.000	1.000	74	200000487	200000099	siRNA-SC-10 PSPC1-A488 IMPa2-A546 DAPI 8C2-siRNA-IMP-a2-a4 V2.00	0	13. siRNA-SC-10 PSPC1-A488 DAPI IMPa2-A546 _ae_TileScan_001 (Stage 31 of 49)	00-JSdFKSgHtCqLmoWDszFATU
20		Vesicles Paraspeckle	2	0.000	1.000	74	200000488	200000100	siRNA-SC-10 PSPC1-A488 IMPa2-A546 DAPI 8C2-siRNA-IMP-a2-a4 V2.00	0	13. siRNA-SC-10 PSPC1-A488 DAPI IMPa2-A546 _ae_TileScan_001 (Stage 31 of 49)	00-JSdFKSgHtCqLmoWDszFATU
26		Vesicles Paraspeckle	2	0.000	1.000	74	200000489	200000101	siRNA-SC-10 PSPC1-A488 IMPa2-A546 DAPI 8C2-siRNA-IMP-a2-a4 V2.00	0	13. siRNA-SC-10 PSPC1-A488 DAPI IMPa2-A546 _ae_TileScan_001 (Stage 31 of 49)	00-JSdFKSgHtCqLmoWDszFATU
19		Vesicles Paraspeckle	2	0.000	1.000	74	200000490	200000102	siRNA-SC-10 PSPC1-A488 IMPa2-A546 DAPI 8C2-siRNA-IMP-a2-a4 V2.00	0	13. siRNA-SC-10 PSPC1-A488 DAPI IMPa2-A546 _ae_TileScan_001 (Stage 31 of 49)	00-JSdFKSgHtCqLmoWDszFATU
6		Vesicles Paraspeckle	2	0.000	1.000	74	200000491	200000103	siRNA-SC-10 PSPC1-A488 IMPa2-A546 DAPI 8C2-siRNA-IMP-a2-a4 V2.00	0	13. siRNA-SC-10 PSPC1-A488 DAPI IMPa2-A546 _ae_TileScan_001 (Stage 31 of 49)	00-JSdFKSgHtCqLmoWDszFATU
10		Vesicles Paraspeckle	2	0.000	1.000	74	200000492	200000104	siRNA-SC-10 PSPC1-A488 IMPa2-A546 DAPI 8C2-siRNA-IMP-a2-a4 V2.00	0	13. siRNA-SC-10 PSPC1-A488 DAPI IMPa2-A546 _ae_TileScan_001 (Stage 31 of 49)	00-JSdFKSgHtCqLmoWDszFATU
57		Vesicles Paraspeckle	2	0.000	1.000	74	200000493	200000105	siRNA-SC-10 PSPC1-A488 IMPa2-A546 DAPI 8C2-siRNA-IMP-a2-a4 V2.00	0	13. siRNA-SC-10 PSPC1-A488 DAPI IMPa2-A546 _ae_TileScan_001 (Stage 31 of 49)	00-JSdFKSgHtCqLmoWDszFATU
16		Vesicles Paraspeckle	2	0.000	1.000	74	200000494	200000106	siRNA-SC-10 PSPC1-A488 IMPa2-A546 DAPI 8C2-siRNA-IMP-a2-a4 V2.00	0	13. siRNA-SC-10 PSPC1-A488 DAPI IMPa2-A546 _ae_TileScan_001 (Stage 31 of 49)	00-JSdFKSgHtCqLmoWDszFATU
0		Vesicles Paraspeckle	2	0.000	1.000	74	200000495	200000107	siRNA-SC-10 PSPC1-A488 IMPa2-A546 DAPI 8C2-siRNA-IMP-a2-a4 V2.00	0	13. siRNA-SC-10 PSPC1-A488 DAPI IMPa2-A546 _ae_TileScan_001 (Stage 31 of 49)	00-JSdFKSgHtCqLmoWDszFATU
12		Vesicles Paraspeckle	2	0.000	1.000	74	200000496	200000108	siRNA-SC-10 PSPC1-A488 IMPa2-A546 DAPI 8C2-siRNA-IMP-a2-a4 V2.00	0	13. siRNA-SC-10 PSPC1-A488 DAPI IMPa2-A546 _ae_TileScan_001 (Stage 31 of 49)	00-JSdFKSgHtCqLmoWDszFATU
5		Vesicles Paraspeckle	2	0.000	1.000	74	200000497	200000109	siRNA-SC-10 PSPC1-A488 IMPa2-A546 DAPI 8C2-siRNA-IMP-a2-a4 V2.00	0	13. siRNA-SC-10 PSPC1-A488 DAPI IMPa2-A546 _ae_TileScan_001 (Stage 31 of 49)	00-JSdFKSgHtCqLmoWDszFATU
14		Vesicles Paraspeckle	2	0.000	1.000	75	200000498	200000110	siRNA-SC-10 PSPC1-A488 IMPa2-A546 DAPI 8C2-siRNA-IMP-a2-a4 V2.00	0	13. siRNA-SC-10 PSPC1-A488 DAPI IMPa2-A546 _ae_TileScan_001 (Stage 31 of 49)	00-JSdFKSgHtCqLmoWDszFATU
42		Vesicles Paraspeckle	2	0.000	1.000	75	200000499	200000111	siRNA-SC-10 PSPC1-A488 IMPa2-A546 DAPI 8C2-siRNA-IMP-a2-a4 V2.00	0	13. siRNA-SC-10 PSPC1-A488 DAPI IMPa2-A546 _ae_TileScan_001 (Stage 31 of 49)	00-JSdFKSgHtCqLmoWDszFATU
33		Vesicles Paraspeckle	2	0.000	1.000	75	200000500	200000112	siRNA-SC-10 PSPC1-A488 IMPa2-A546 DAPI 8C2-siRNA-IMP-a2-a4 V2.00	0	13. siRNA-SC-10 PSPC1-A488 DAPI IMPa2-A546 _ae_TileScan_001 (Stage 31 of 49)	00-JSdFKSgHtCqLmoWDszFATU
35		Vesicles Paraspeckle	2	0.000	1.000	75	200000501	200000113	siRNA-SC-10 PSPC1-A488 IMPa2-A546 DAPI 8C2-siRNA-IMP-a2-a4 V2.00	0	13. siRNA-SC-10 PSPC1-A488 DAPI IMPa2-A546 _ae_TileScan_001 (Stage 31 of 49)	00-JSdFKSgHtCqLmoWDszFATU
36		Vesicles Paraspeckle	2	0.000	1.000	75	200000502	200000114	siRNA-SC-10 PSPC1-A488 IMPa2-A546 DAPI 8C2-siRNA-IMP-a2-a4 V2.00	0	13. siRNA-SC-10 PSPC1-A488 DAPI IMPa2-A546 _ae_TileScan_001 (Stage 31 of 49)	00-JSdFKSgHtCqLmoWDszFATU
9		Vesicles Paraspeckle	2	0.000	1.000	75	200000503	200000115	siRNA-SC-10 PSPC1-A488 IMPa2-A546 DAPI 8C2-siRNA-IMP-a2-a4 V2.00	0	13. siRNA-SC-10 PSPC1-A488 DAPI IMPa2-A546 _ae_TileScan_001 (Stage 31 of 49)	00-JSdFKSgHtCqLmoWDszFATU
64		Vesicles Paraspeckle	2	0.000	1.000	75	200000504	200000116	siRNA-SC-10 PSPC1-A488 IMPa2-A546 DAPI 8C2-siRNA-IMP-a2-a4 V2.00	0	13. siRNA-SC-10 PSPC1-A488 DAPI IMPa2-A546 _ae_TileScan_001 (Stage 31 of 49)	00-JSdFKSgHtCqLmoWDszFATU
53		Vesicles Paraspeckle	2	0.000	1.000	75	200000505	200000117	siRNA-SC-10 PSPC1-A488 IMPa2-A546 DAPI 8C2-siRNA-IMP-a2-a4 V2.00	0	13. siRNA-SC-10 PSPC1-A488 DAPI IMPa2-A546 _ae_TileScan_001 (Stage 31 of 49)	00-JSdFKSgHtCqLmoWDszFATU
21		Vesicles Paraspeckle	2	0.000	1.000	75	200000506	200000118	siRNA-SC-10 PSPC1-A488 IMPa2-A546 DAPI 8C2-siRNA-IMP-a2-a4 V2.00	0	13. siRNA-SC-10 PSPC1-A488 DAPI IMPa2-A546 _ae_TileScan_001 (Stage 31 of 49)	00-JSdFKSgHtCqLmoWDszFATU
47		Vesicles Paraspeckle	2	0.000	1.000	75	200000507	200000119	siRNA-SC-10 PSPC1-A488 IMPa2-A546 DAPI 8C2-siRNA-IMP-a2-a4 V2.00	0	13. siRNA-SC-10 PSPC1-A488 DAPI IMPa2-A546 _ae_TileScan_001 (Stage 31 of 49)	00-JSdFKSgHtCqLmoWDszFATU
6		Vesicles Paraspeckle	2	0.000	1.000	75	200000508	200000120	siRNA-SC-10 PSPC1-A488 IMPa2-A546 DAPI 8C2-siRNA-IMP-a2-a4 V2.00	0	13. siRNA-SC-10 PSPC1-A488 DAPI IMPa2-A546 _ae_TileScan_001 (Stage 31 of 49)	00-JSdFKSgHtCqLmoWDszFATU
24		Vesicles Paraspeckle	2	0.000	1.000	75	200000509	200000121	siRNA-SC-10 PSPC1-A488 IMPa2-A546 DAPI 8C2-siRNA-IMP-a2-a4 V2.00	0	13. siRNA-SC-10 PSPC1-A488 DAPI IMPa2-A546 _ae_TileScan_001 (Stage 31 of 49)	00-JSdFKSgHtCqLmoWDszFATU
27		Vesicles Paraspeckle	2	0.000	1.000	75	200000510	200000122	siRNA-SC-10 PSPC1-A488 IMPa2-A546 DAPI 8C2-siRNA-IMP-a2-a4 V2.00	0	13. siRNA-SC-10 PSPC1-A488 DAPI IMPa2-A546 _ae_TileScan_001 (Stage 31 of 49)	00-JSdFKSgHtCqLmoWDszFATU
18		Vesicles Paraspeckle	2	0.000	1.000	75	200000511	200000123	siRNA-SC-10 PSPC1-A488 IMPa2-A546 DAPI 8C2-siRNA-IMP-a2-a4 V2.00	0	13. siRNA-SC-10 PSPC1-A488 DAPI IMPa2-A546 _ae_TileScan_001 (Stage 31 of 49)	00-JSdFKSgHtCqLmoWDszFATU
5		Vesicles Paraspeckle	2	0.000	1.000	75	200000512	200000124	siRNA-SC-10 PSPC1-A488 IMPa2-A546 DAPI 8C2-siRNA-IMP-a2-a4 V2.00	0	13. siRNA-SC-10 PSPC1-A488 DAPI IMPa2-A546 _ae_TileScan_001 (Stage 31 of 49)	00-JSdFKSgHtCqLmoWDszFATU
3		Vesicles Paraspeckle	2	0.000	1.000	75	200000513	200000125	siRNA-SC-10 PSPC1-A488 IMPa2-A546 DAPI 8C2-siRNA-IMP-a2-a4 V2.00	0	13. siRNA-SC-10 PSPC1-A488 DAPI IMPa2-A546 _ae_TileScan_001 (Stage 31 of 49)	00-JSdFKSgHtCqLmoWDszFATU
29		Vesicles Paraspeckle	2	0.000	1.000	75	200000514	200000126	siRNA-SC-10 PSPC1-A488 IMPa2-A546 DAPI 8C2-siRNA-IMP-a2-a4 V2.00	0	13. siRNA-SC-10 PSPC1-A488 DAPI IMPa2-A546 _ae_TileScan_001 (Stage 31 of 49)	00-JSdFKSgHtCqLmoWDszFATU
28		Vesicles Paraspeckle	2	0.000	1.000	75	200000515	200000127	siRNA-SC-10 PSPC1-A488 IMPa2-A546 DAPI 8C2-siRNA-IMP-a2-a4 V2.00	0	13. siRNA-SC-10 PSPC1-A488 DAPI IMPa2-A546 _ae_TileScan_001 (Stage 31 of 49)	00-JSdFKSgHtCqLmoWDszFATU
4		Vesicles Paraspeckle	2	0.000	1.000	75	200000516	200000128	siRNA-SC-10 PSPC1-A488 IMPa2-A546 DAPI 8C2-siRNA-IMP-a2-a4 V2.00	0	13. siRNA-SC-10 PSPC1-A488 DAPI IMPa2-A546 _ae_TileScan_001 (Stage 31 of 49)	00-JSdFKSgHtCqLmoWDszFATU
13		Vesicles Paraspeckle	2	0.000	1.000	75	200000517	200000129	siRNA-SC-10 PSPC1-A488 IMPa2-A546 DAPI 8C2-siRNA-IMP-a2-a4 V2.00	0	13. siRNA-SC-10 PSPC1-A488 DAPI IMPa2-A546 _ae_TileScan_001 (Stage 31 of 49)	00-JSdFKSgHtCqLmoWDszFATU
4		Vesicles Paraspeckle	2	0.000	1.000	75	200000518	200000130	siRNA-SC-10 PSPC1-A488 IMPa2-A546 DAPI 8C2-siRNA-IMP-a2-a4 V2.00	0	13. siRNA-SC-10 PSPC1-A488 DAPI IMPa2-A546 _ae_TileScan_001 (Stage 31 of 49)	00-JSdFKSgHtCqLmoWDszFATU
66		Vesicles Paraspeckle	2	0.000	1.000	76	200000519	200000131	siRNA-SC-10 PSPC1-A488 IMPa2-A546 DAPI 8C2-siRNA-IMP-a2-a4 V2.00	0	13. siRNA-SC-10 PSPC1-A488 DAPI IMPa2-A546 _ae_TileScan_001 (Stage 31 of 49)	00-JSdFKSgHtCqLmoWDszFATU
25		Vesicles Paraspeckle	2	0.000	1.000	76	200000520	200000132	siRNA-SC-10 PSPC1-A488 IMPa2-A546 DAPI 8C2-siRNA-IMP-a2-a4 V2.00	0	13. siRNA-SC-10 PSPC1-A488 DAPI IMPa2-A546 _ae_TileScan_001 (Stage 31 of 49)	00-JSdFKSgHtCqLmoWDszFATU
15		Vesicles Paraspeckle	2	0.000	1.000	76	200000521	200000133	siRNA-SC-10 PSPC1-A488 IMPa2-A546 DAPI 8C2-siRNA-IMP-a2-a4 V2.00	0	13. siRNA-SC-10 PSPC1-A488 DAPI IMPa2-A546 _ae_TileScan_001 (Stage 31 of 49)	00-JSdFKSgHtCqLmoWDszFATU
12		Vesicles Paraspeckle	2	0.000	1.000	76	200000522	200000134	siRNA-SC-10 PSPC1-A488 IMPa2-A546 DAPI 8C2-siRNA-IMP-a2-a4 V2.00	0	13. siRNA-SC-10 PSPC1-A488 DAPI IMPa2-A546 _ae_TileScan_001 (Stage 31 of 49)	00-JSdFKSgHtCqLmoWDszFATU
124		Vesicles Paraspeckle	2	0.000	1.000	77	200000523	200000135	siRNA-SC-10 PSPC1-A488 IMPa2-A546 DAPI 8C2-siRNA-IMP-a2-a4 V2.00	0	13. siRNA-SC-10 PSPC1-A488 DAPI IMPa2-A546 _ae_TileScan_001 (Stage 31 of 49)	00-JSdFKSgHtCqLmoWDszFATU
87		Vesicles Paraspeckle	2	0.000	1.000	77	200000524	200000136	siRNA-SC-10 PSPC1-A488 IMPa2-A546 DAPI 8C2-siRNA-IMP-a2-a4 V2.00	0	13. siRNA-SC-10 PSPC1-A488 DAPI IMPa2-A546 _ae_TileScan_001 (Stage 31 of 49)	00-JSdFKSgHtCqLmoWDszFATU
119		Vesicles Paraspeckle	2	0.000	1.000	77	200000525	200000137	siRNA-SC-10 PSPC1-A488 IMPa2-A546 DAPI 8C2-siRNA-IMP-a2-a4 V2.00	0	13. siRNA-SC-10 PSPC1-A488 DAPI IMPa2-A546 _ae_TileScan_001 (Stage 31 of 49)	00-JSdFKSgHtCqLmoWDszFATU
55		Vesicles Paraspeckle	2	0.000	1.000	77	200000526	200000138	siRNA-SC-10 PSPC1-A488 IMPa2-A546 DAPI 8C2-siRNA-IMP-a2-a4 V2.00	0	13. siRNA-SC-10 PSPC1-A488 DAPI IMPa2-A546 _ae_TileScan_001 (Stage 31 of 49)	00-JSdFKSgHtCqLmoWDszFATU
85		Vesicles Paraspeckle	2	0.000	1.000	77	200000527	200000139	siRNA-SC-10 PSPC1-A488 IMPa2-A546 DAPI 8C2-siRNA-IMP-a2-a4 V2.00	0	13. siRNA-SC-10 PSPC1-A488 DAPI IMPa2-A546 _ae_TileScan_001 (Stage 31 of 49)	00-JSdFKSgHtCqLmoWDszFATU
31		Vesicles Paraspeckle	2	0.000	1.000	77	200000528	200000140	siRNA-SC-10 PSPC1-A488 IMPa2-A546 DAPI 8C2-siRNA-IMP-a2-a4 V2.00	0	13. siRNA-SC-10 PSPC1-A488 DAPI IMPa2-A546 _ae_TileScan_001 (Stage 31 of 49)	00-JSdFKSgHtCqLmoWDszFATU
35		Vesicles Paraspeckle	2	0.000	1.000	77	200000529	200000141	siRNA-SC-10 PSPC1-A488 IMPa2-A546 DAPI 8C2-siRNA-IMP-a2-a4 V2.00	0	13. siRNA-SC-10 PSPC1-A488 DAPI IMPa2-A546 _ae_TileScan_001 (Stage 31 of 49)	00-JSdFKSgHtCqLmoWDszFATU
35		Vesicles Paraspeckle	2	0.000	1.000	77	200000530	200000142	siRNA-SC-10 PSPC1-A488 IMPa2-A546 DAPI 8C2-siRNA-IMP-a2-a4 V2.00	0	13. siRNA-SC-10 PSPC1-A488 DAPI IMPa2-A546 _ae_TileScan_001 (Stage 31 of 49)	00-JSdFKSgHtCqLmoWDszFATU
36		Vesicles Paraspeckle	2	0.000	1.000	77	200000531	200000143	siRNA-SC-10 PSPC1-A488 IMPa2-A546 DAPI 8C2-siRNA-IMP-a2-a4 V2.00	0	13. siRNA-SC-10 PSPC1-A488 DAPI IMPa2-A546 _ae_TileScan_001 (Stage 31 of 49)	00-JSdFKSgHtCqLmoWDszFATU
32		Vesicles Paraspeckle	2	0.000	1.000	80	200000532	200000000	siRNA-SC-10 PSPC1-A488 IMPa2-A546 DAPI 8C2-siRNA-IMP-a2-a4 V2.00	0	13. siRNA-SC-10 PSPC1-A488 DAPI IMPa2-A546 _af_TileScan_001 (Stage 32 of 49)	00-gav8Gvk7THPpJ56DwimiqE
49		Vesicles Paraspeckle	2	0.000	1.000	80	200000533	200000001	siRNA-SC-10 PSPC1-A488 IMPa2-A546 DAPI 8C2-siRNA-IMP-a2-a4 V2.00	0	13. siRNA-SC-10 PSPC1-A488 DAPI IMPa2-A546 _af_TileScan_001 (Stage 32 of 49)	00-gav8Gvk7THPpJ56DwimiqE
51		Vesicles Paraspeckle	2	0.000	1.000	80	200000534	200000002	siRNA-SC-10 PSPC1-A488 IMPa2-A546 DAPI 8C2-siRNA-IMP-a2-a4 V2.00	0	13. siRNA-SC-10 PSPC1-A488 DAPI IMPa2-A546 _af_TileScan_001 (Stage 32 of 49)	00-gav8Gvk7THPpJ56DwimiqE
23		Vesicles Paraspeckle	2	0.000	1.000	80	200000535	200000003	siRNA-SC-10 PSPC1-A488 IMPa2-A546 DAPI 8C2-siRNA-IMP-a2-a4 V2.00	0	13. siRNA-SC-10 PSPC1-A488 DAPI IMPa2-A546 _af_TileScan_001 (Stage 32 of 49)	00-gav8Gvk7THPpJ56DwimiqE
35		Vesicles Paraspeckle	2	0.000	1.000	80	200000536	200000004	siRNA-SC-10 PSPC1-A488 IMPa2-A546 DAPI 8C2-siRNA-IMP-a2-a4 V2.00	0	13. siRNA-SC-10 PSPC1-A488 DAPI IMPa2-A546 _af_TileScan_001 (Stage 32 of 49)	00-gav8Gvk7THPpJ56DwimiqE
24		Vesicles Paraspeckle	2	0.000	1.000	80	200000537	200000005	siRNA-SC-10 PSPC1-A488 IMPa2-A546 DAPI 8C2-siRNA-IMP-a2-a4 V2.00	0	13. siRNA-SC-10 PSPC1-A488 DAPI IMPa2-A546 _af_TileScan_001 (Stage 32 of 49)	00-gav8Gvk7THPpJ56DwimiqE
40		Vesicles Paraspeckle	2	0.000	1.000	80	200000538	200000006	siRNA-SC-10 PSPC1-A488 IMPa2-A546 DAPI 8C2-siRNA-IMP-a2-a4 V2.00	0	13. siRNA-SC-10 PSPC1-A488 DAPI IMPa2-A546 _af_TileScan_001 (Stage 32 of 49)	00-gav8Gvk7THPpJ56DwimiqE
18		Vesicles Paraspeckle	2	0.000	1.000	80	200000539	200000007	siRNA-SC-10 PSPC1-A488 IMPa2-A546 DAPI 8C2-siRNA-IMP-a2-a4 V2.00	0	13. siRNA-SC-10 PSPC1-A488 DAPI IMPa2-A546 _af_TileScan_001 (Stage 32 of 49)	00-gav8Gvk7THPpJ56DwimiqE
28		Vesicles Paraspeckle	2	0.000	1.000	80	200000540	200000008	siRNA-SC-10 PSPC1-A488 IMPa2-A546 DAPI 8C2-siRNA-IMP-a2-a4 V2.00	0	13. siRNA-SC-10 PSPC1-A488 DAPI IMPa2-A546 _af_TileScan_001 (Stage 32 of 49)	00-gav8Gvk7THPpJ56DwimiqE
46		Vesicles Paraspeckle	2	0.000	1.000	81	200000541	200000009	siRNA-SC-10 PSPC1-A488 IMPa2-A546 DAPI 8C2-siRNA-IMP-a2-a4 V2.00	0	13. siRNA-SC-10 PSPC1-A488 DAPI IMPa2-A546 _af_TileScan_001 (Stage 32 of 49)	00-gav8Gvk7THPpJ56DwimiqE
114		Vesicles Paraspeckle	2	0.000	1.000	81	200000542	200000010	siRNA-SC-10 PSPC1-A488 IMPa2-A546 DAPI 8C2-siRNA-IMP-a2-a4 V2.00	0	13. siRNA-SC-10 PSPC1-A488 DAPI IMPa2-A546 _af_TileScan_001 (Stage 32 of 49)	00-gav8Gvk7THPpJ56DwimiqE
64		Vesicles Paraspeckle	2	0.000	1.000	81	200000543	200000011	siRNA-SC-10 PSPC1-A488 IMPa2-A546 DAPI 8C2-siRNA-IMP-a2-a4 V2.00	0	13. siRNA-SC-10 PSPC1-A488 DAPI IMPa2-A546 _af_TileScan_001 (Stage 32 of 49)	00-gav8Gvk7THPpJ56DwimiqE
42		Vesicles Paraspeckle	2	0.000	1.000	81	200000544	200000012	siRNA-SC-10 PSPC1-A488 IMPa2-A546 DAPI 8C2-siRNA-IMP-a2-a4 V2.00	0	13. siRNA-SC-10 PSPC1-A488 DAPI IMPa2-A546 _af_TileScan_001 (Stage 32 of 49)	00-gav8Gvk7THPpJ56DwimiqE
48		Vesicles Paraspeckle	2	0.000	1.000	81	200000545	200000013	siRNA-SC-10 PSPC1-A488 IMPa2-A546 DAPI 8C2-siRNA-IMP-a2-a4 V2.00	0	13. siRNA-SC-10 PSPC1-A488 DAPI IMPa2-A546 _af_TileScan_001 (Stage 32 of 49)	00-gav8Gvk7THPpJ56DwimiqE
80		Vesicles Paraspeckle	2	0.000	1.000	81	200000546	200000014	siRNA-SC-10 PSPC1-A488 IMPa2-A546 DAPI 8C2-siRNA-IMP-a2-a4 V2.00	0	13. siRNA-SC-10 PSPC1-A488 DAPI IMPa2-A546 _af_TileScan_001 (Stage 32 of 49)	00-gav8Gvk7THPpJ56DwimiqE
113		Vesicles Paraspeckle	2	0.000	1.000	81	200000547	200000015	siRNA-SC-10 PSPC1-A488 IMPa2-A546 DAPI 8C2-siRNA-IMP-a2-a4 V2.00	0	13. siRNA-SC-10 PSPC1-A488 DAPI IMPa2-A546 _af_TileScan_001 (Stage 32 of 49)	00-gav8Gvk7THPpJ56DwimiqE
41		Vesicles Paraspeckle	2	0.000	1.000	81	200000548	200000016	siRNA-SC-10 PSPC1-A488 IMPa2-A546 DAPI 8C2-siRNA-IMP-a2-a4 V2.00	0	13. siRNA-SC-10 PSPC1-A488 DAPI IMPa2-A546 _af_TileScan_001 (Stage 32 of 49)	00-gav8Gvk7THPpJ56DwimiqE
75		Vesicles Paraspeckle	2	0.000	1.000	81	200000549	200000017	siRNA-SC-10 PSPC1-A488 IMPa2-A546 DAPI 8C2-siRNA-IMP-a2-a4 V2.00	0	13. siRNA-SC-10 PSPC1-A488 DAPI IMPa2-A546 _af_TileScan_001 (Stage 32 of 49)	00-gav8Gvk7THPpJ56DwimiqE
41		Vesicles Paraspeckle	2	0.000	1.000	81	200000550	200000018	siRNA-SC-10 PSPC1-A488 IMPa2-A546 DAPI 8C2-siRNA-IMP-a2-a4 V2.00	0	13. siRNA-SC-10 PSPC1-A488 DAPI IMPa2-A546 _af_TileScan_001 (Stage 32 of 49)	00-gav8Gvk7THPpJ56DwimiqE
91		Vesicles Paraspeckle	2	0.000	1.000	81	200000551	200000019	siRNA-SC-10 PSPC1-A488 IMPa2-A546 DAPI 8C2-siRNA-IMP-a2-a4 V2.00	0	13. siRNA-SC-10 PSPC1-A488 DAPI IMPa2-A546 _af_TileScan_001 (Stage 32 of 49)	00-gav8Gvk7THPpJ56DwimiqE
0		Vesicles Paraspeckle	2	0.000	1.000	81	200000552	200000020	siRNA-SC-10 PSPC1-A488 IMPa2-A546 DAPI 8C2-siRNA-IMP-a2-a4 V2.00	0	13. siRNA-SC-10 PSPC1-A488 DAPI IMPa2-A546 _af_TileScan_001 (Stage 32 of 49)	00-gav8Gvk7THPpJ56DwimiqE
20		Vesicles Paraspeckle	2	0.000	1.000	81	200000553	200000021	siRNA-SC-10 PSPC1-A488 IMPa2-A546 DAPI 8C2-siRNA-IMP-a2-a4 V2.00	0	13. siRNA-SC-10 PSPC1-A488 DAPI IMPa2-A546 _af_TileScan_001 (Stage 32 of 49)	00-gav8Gvk7THPpJ56DwimiqE
63		Vesicles Paraspeckle	2	0.000	1.000	81	200000554	200000022	siRNA-SC-10 PSPC1-A488 IMPa2-A546 DAPI 8C2-siRNA-IMP-a2-a4 V2.00	0	13. siRNA-SC-10 PSPC1-A488 DAPI IMPa2-A546 _af_TileScan_001 (Stage 32 of 49)	00-gav8Gvk7THPpJ56DwimiqE
35		Vesicles Paraspeckle	2	0.000	1.000	81	200000555	200000023	siRNA-SC-10 PSPC1-A488 IMPa2-A546 DAPI 8C2-siRNA-IMP-a2-a4 V2.00	0	13. siRNA-SC-10 PSPC1-A488 DAPI IMPa2-A546 _af_TileScan_001 (Stage 32 of 49)	00-gav8Gvk7THPpJ56DwimiqE
31		Vesicles Paraspeckle	2	0.000	1.000	81	200000556	200000024	siRNA-SC-10 PSPC1-A488 IMPa2-A546 DAPI 8C2-siRNA-IMP-a2-a4 V2.00	0	13. siRNA-SC-10 PSPC1-A488 DAPI IMPa2-A546 _af_TileScan_001 (Stage 32 of 49)	00-gav8Gvk7THPpJ56DwimiqE
36		Vesicles Paraspeckle	2	0.000	1.000	82	200000557	200000025	siRNA-SC-10 PSPC1-A488 IMPa2-A546 DAPI 8C2-siRNA-IMP-a2-a4 V2.00	0	13. siRNA-SC-10 PSPC1-A488 DAPI IMPa2-A546 _af_TileScan_001 (Stage 32 of 49)	00-gav8Gvk7THPpJ56DwimiqE
23		Vesicles Paraspeckle	2	0.000	1.000	82	200000558	200000026	siRNA-SC-10 PSPC1-A488 IMPa2-A546 DAPI 8C2-siRNA-IMP-a2-a4 V2.00	0	13. siRNA-SC-10 PSPC1-A488 DAPI IMPa2-A546 _af_TileScan_001 (Stage 32 of 49)	00-gav8Gvk7THPpJ56DwimiqE
47		Vesicles Paraspeckle	2	0.000	1.000	82	200000559	200000027	siRNA-SC-10 PSPC1-A488 IMPa2-A546 DAPI 8C2-siRNA-IMP-a2-a4 V2.00	0	13. siRNA-SC-10 PSPC1-A488 DAPI IMPa2-A546 _af_TileScan_001 (Stage 32 of 49)	00-gav8Gvk7THPpJ56DwimiqE
36		Vesicles Paraspeckle	2	0.000	1.000	82	200000560	200000028	siRNA-SC-10 PSPC1-A488 IMPa2-A546 DAPI 8C2-siRNA-IMP-a2-a4 V2.00	0	13. siRNA-SC-10 PSPC1-A488 DAPI IMPa2-A546 _af_TileScan_001 (Stage 32 of 49)	00-gav8Gvk7THPpJ56DwimiqE
71		Vesicles Paraspeckle	2	0.000	1.000	82	200000561	200000029	siRNA-SC-10 PSPC1-A488 IMPa2-A546 DAPI 8C2-siRNA-IMP-a2-a4 V2.00	0	13. siRNA-SC-10 PSPC1-A488 DAPI IMPa2-A546 _af_TileScan_001 (Stage 32 of 49)	00-gav8Gvk7THPpJ56DwimiqE
25		Vesicles Paraspeckle	2	0.000	1.000	82	200000562	200000030	siRNA-SC-10 PSPC1-A488 IMPa2-A546 DAPI 8C2-siRNA-IMP-a2-a4 V2.00	0	13. siRNA-SC-10 PSPC1-A488 DAPI IMPa2-A546 _af_TileScan_001 (Stage 32 of 49)	00-gav8Gvk7THPpJ56DwimiqE
34		Vesicles Paraspeckle	2	0.000	1.000	82	200000563	200000031	siRNA-SC-10 PSPC1-A488 IMPa2-A546 DAPI 8C2-siRNA-IMP-a2-a4 V2.00	0	13. siRNA-SC-10 PSPC1-A488 DAPI IMPa2-A546 _af_TileScan_001 (Stage 32 of 49)	00-gav8Gvk7THPpJ56DwimiqE
36		Vesicles Paraspeckle	2	0.000	1.000	82	200000564	200000032	siRNA-SC-10 PSPC1-A488 IMPa2-A546 DAPI 8C2-siRNA-IMP-a2-a4 V2.00	0	13. siRNA-SC-10 PSPC1-A488 DAPI IMPa2-A546 _af_TileScan_001 (Stage 32 of 49)	00-gav8Gvk7THPpJ56DwimiqE
21		Vesicles Paraspeckle	2	0.000	1.000	82	200000565	200000033	siRNA-SC-10 PSPC1-A488 IMPa2-A546 DAPI 8C2-siRNA-IMP-a2-a4 V2.00	0	13. siRNA-SC-10 PSPC1-A488 DAPI IMPa2-A546 _af_TileScan_001 (Stage 32 of 49)	00-gav8Gvk7THPpJ56DwimiqE
18		Vesicles Paraspeckle	2	0.000	1.000	82	200000566	200000034	siRNA-SC-10 PSPC1-A488 IMPa2-A546 DAPI 8C2-siRNA-IMP-a2-a4 V2.00	0	13. siRNA-SC-10 PSPC1-A488 DAPI IMPa2-A546 _af_TileScan_001 (Stage 32 of 49)	00-gav8Gvk7THPpJ56DwimiqE
23		Vesicles Paraspeckle	2	0.000	1.000	82	200000567	200000035	siRNA-SC-10 PSPC1-A488 IMPa2-A546 DAPI 8C2-siRNA-IMP-a2-a4 V2.00	0	13. siRNA-SC-10 PSPC1-A488 DAPI IMPa2-A546 _af_TileScan_001 (Stage 32 of 49)	00-gav8Gvk7THPpJ56DwimiqE
10		Vesicles Paraspeckle	2	0.000	1.000	83	200000568	200000036	siRNA-SC-10 PSPC1-A488 IMPa2-A546 DAPI 8C2-siRNA-IMP-a2-a4 V2.00	0	13. siRNA-SC-10 PSPC1-A488 DAPI IMPa2-A546 _af_TileScan_001 (Stage 32 of 49)	00-gav8Gvk7THPpJ56DwimiqE
8		Vesicles Paraspeckle	2	0.000	1.000	83	200000569	200000037	siRNA-SC-10 PSPC1-A488 IMPa2-A546 DAPI 8C2-siRNA-IMP-a2-a4 V2.00	0	13. siRNA-SC-10 PSPC1-A488 DAPI IMPa2-A546 _af_TileScan_001 (Stage 32 of 49)	00-gav8Gvk7THPpJ56DwimiqE
8		Vesicles Paraspeckle	2	0.000	1.000	83	200000570	200000038	siRNA-SC-10 PSPC1-A488 IMPa2-A546 DAPI 8C2-siRNA-IMP-a2-a4 V2.00	0	13. siRNA-SC-10 PSPC1-A488 DAPI IMPa2-A546 _af_TileScan_001 (Stage 32 of 49)	00-gav8Gvk7THPpJ56DwimiqE
8		Vesicles Paraspeckle	2	0.000	1.000	83	200000571	200000039	siRNA-SC-10 PSPC1-A488 IMPa2-A546 DAPI 8C2-siRNA-IMP-a2-a4 V2.00	0	13. siRNA-SC-10 PSPC1-A488 DAPI IMPa2-A546 _af_TileScan_001 (Stage 32 of 49)	00-gav8Gvk7THPpJ56DwimiqE
27		Vesicles Paraspeckle	2	0.000	1.000	84	200000572	200000040	siRNA-SC-10 PSPC1-A488 IMPa2-A546 DAPI 8C2-siRNA-IMP-a2-a4 V2.00	0	13. siRNA-SC-10 PSPC1-A488 DAPI IMPa2-A546 _af_TileScan_001 (Stage 32 of 49)	00-gav8Gvk7THPpJ56DwimiqE
17		Vesicles Paraspeckle	2	0.000	1.000	84	200000573	200000041	siRNA-SC-10 PSPC1-A488 IMPa2-A546 DAPI 8C2-siRNA-IMP-a2-a4 V2.00	0	13. siRNA-SC-10 PSPC1-A488 DAPI IMPa2-A546 _af_TileScan_001 (Stage 32 of 49)	00-gav8Gvk7THPpJ56DwimiqE
35		Vesicles Paraspeckle	2	0.000	1.000	84	200000574	200000042	siRNA-SC-10 PSPC1-A488 IMPa2-A546 DAPI 8C2-siRNA-IMP-a2-a4 V2.00	0	13. siRNA-SC-10 PSPC1-A488 DAPI IMPa2-A546 _af_TileScan_001 (Stage 32 of 49)	00-gav8Gvk7THPpJ56DwimiqE
17		Vesicles Paraspeckle	2	0.000	1.000	84	200000575	200000043	siRNA-SC-10 PSPC1-A488 IMPa2-A546 DAPI 8C2-siRNA-IMP-a2-a4 V2.00	0	13. siRNA-SC-10 PSPC1-A488 DAPI IMPa2-A546 _af_TileScan_001 (Stage 32 of 49)	00-gav8Gvk7THPpJ56DwimiqE
25		Vesicles Paraspeckle	2	0.000	1.000	84	200000576	200000044	siRNA-SC-10 PSPC1-A488 IMPa2-A546 DAPI 8C2-siRNA-IMP-a2-a4 V2.00	0	13. siRNA-SC-10 PSPC1-A488 DAPI IMPa2-A546 _af_TileScan_001 (Stage 32 of 49)	00-gav8Gvk7THPpJ56DwimiqE
38		Vesicles Paraspeckle	2	0.000	1.000	84	200000577	200000045	siRNA-SC-10 PSPC1-A488 IMPa2-A546 DAPI 8C2-siRNA-IMP-a2-a4 V2.00	0	13. siRNA-SC-10 PSPC1-A488 DAPI IMPa2-A546 _af_TileScan_001 (Stage 32 of 49)	00-gav8Gvk7THPpJ56DwimiqE
12		Vesicles Paraspeckle	2	0.000	1.000	84	200000578	200000046	siRNA-SC-10 PSPC1-A488 IMPa2-A546 DAPI 8C2-siRNA-IMP-a2-a4 V2.00	0	13. siRNA-SC-10 PSPC1-A488 DAPI IMPa2-A546 _af_TileScan_001 (Stage 32 of 49)	00-gav8Gvk7THPpJ56DwimiqE
10		Vesicles Paraspeckle	2	0.000	1.000	84	200000579	200000047	siRNA-SC-10 PSPC1-A488 IMPa2-A546 DAPI 8C2-siRNA-IMP-a2-a4 V2.00	0	13. siRNA-SC-10 PSPC1-A488 DAPI IMPa2-A546 _af_TileScan_001 (Stage 32 of 49)	00-gav8Gvk7THPpJ56DwimiqE
32		Vesicles Paraspeckle	2	0.000	1.000	84	200000580	200000048	siRNA-SC-10 PSPC1-A488 IMPa2-A546 DAPI 8C2-siRNA-IMP-a2-a4 V2.00	0	13. siRNA-SC-10 PSPC1-A488 DAPI IMPa2-A546 _af_TileScan_001 (Stage 32 of 49)	00-gav8Gvk7THPpJ56DwimiqE
20		Vesicles Paraspeckle	2	0.000	1.000	84	200000581	200000049	siRNA-SC-10 PSPC1-A488 IMPa2-A546 DAPI 8C2-siRNA-IMP-a2-a4 V2.00	0	13. siRNA-SC-10 PSPC1-A488 DAPI IMPa2-A546 _af_TileScan_001 (Stage 32 of 49)	00-gav8Gvk7THPpJ56DwimiqE
13		Vesicles Paraspeckle	2	0.000	1.000	84	200000582	200000050	siRNA-SC-10 PSPC1-A488 IMPa2-A546 DAPI 8C2-siRNA-IMP-a2-a4 V2.00	0	13. siRNA-SC-10 PSPC1-A488 DAPI IMPa2-A546 _af_TileScan_001 (Stage 32 of 49)	00-gav8Gvk7THPpJ56DwimiqE
18		Vesicles Paraspeckle	2	0.000	1.000	84	200000583	200000051	siRNA-SC-10 PSPC1-A488 IMPa2-A546 DAPI 8C2-siRNA-IMP-a2-a4 V2.00	0	13. siRNA-SC-10 PSPC1-A488 DAPI IMPa2-A546 _af_TileScan_001 (Stage 32 of 49)	00-gav8Gvk7THPpJ56DwimiqE
13		Vesicles Paraspeckle	2	0.000	1.000	84	200000584	200000052	siRNA-SC-10 PSPC1-A488 IMPa2-A546 DAPI 8C2-siRNA-IMP-a2-a4 V2.00	0	13. siRNA-SC-10 PSPC1-A488 DAPI IMPa2-A546 _af_TileScan_001 (Stage 32 of 49)	00-gav8Gvk7THPpJ56DwimiqE
45		Vesicles Paraspeckle	2	0.000	1.000	85	200000585	200000053	siRNA-SC-10 PSPC1-A488 IMPa2-A546 DAPI 8C2-siRNA-IMP-a2-a4 V2.00	0	13. siRNA-SC-10 PSPC1-A488 DAPI IMPa2-A546 _af_TileScan_001 (Stage 32 of 49)	00-gav8Gvk7THPpJ56DwimiqE
14		Vesicles Paraspeckle	2	0.000	1.000	85	200000586	200000054	siRNA-SC-10 PSPC1-A488 IMPa2-A546 DAPI 8C2-siRNA-IMP-a2-a4 V2.00	0	13. siRNA-SC-10 PSPC1-A488 DAPI IMPa2-A546 _af_TileScan_001 (Stage 32 of 49)	00-gav8Gvk7THPpJ56DwimiqE
11		Vesicles Paraspeckle	2	0.000	1.000	85	200000587	200000055	siRNA-SC-10 PSPC1-A488 IMPa2-A546 DAPI 8C2-siRNA-IMP-a2-a4 V2.00	0	13. siRNA-SC-10 PSPC1-A488 DAPI IMPa2-A546 _af_TileScan_001 (Stage 32 of 49)	00-gav8Gvk7THPpJ56DwimiqE
20		Vesicles Paraspeckle	2	0.000	1.000	86	200000588	200000056	siRNA-SC-10 PSPC1-A488 IMPa2-A546 DAPI 8C2-siRNA-IMP-a2-a4 V2.00	0	13. siRNA-SC-10 PSPC1-A488 DAPI IMPa2-A546 _af_TileScan_001 (Stage 32 of 49)	00-gav8Gvk7THPpJ56DwimiqE
17		Vesicles Paraspeckle	2	0.000	1.000	86	200000589	200000057	siRNA-SC-10 PSPC1-A488 IMPa2-A546 DAPI 8C2-siRNA-IMP-a2-a4 V2.00	0	13. siRNA-SC-10 PSPC1-A488 DAPI IMPa2-A546 _af_TileScan_001 (Stage 32 of 49)	00-gav8Gvk7THPpJ56DwimiqE
21		Vesicles Paraspeckle	2	0.000	1.000	86	200000590	200000058	siRNA-SC-10 PSPC1-A488 IMPa2-A546 DAPI 8C2-siRNA-IMP-a2-a4 V2.00	0	13. siRNA-SC-10 PSPC1-A488 DAPI IMPa2-A546 _af_TileScan_001 (Stage 32 of 49)	00-gav8Gvk7THPpJ56DwimiqE
3		Vesicles Paraspeckle	2	0.000	1.000	87	200000591	200000059	siRNA-SC-10 PSPC1-A488 IMPa2-A546 DAPI 8C2-siRNA-IMP-a2-a4 V2.00	0	13. siRNA-SC-10 PSPC1-A488 DAPI IMPa2-A546 _af_TileScan_001 (Stage 32 of 49)	00-gav8Gvk7THPpJ56DwimiqE
7		Vesicles Paraspeckle	2	0.000	1.000	87	200000592	200000060	siRNA-SC-10 PSPC1-A488 IMPa2-A546 DAPI 8C2-siRNA-IMP-a2-a4 V2.00	0	13. siRNA-SC-10 PSPC1-A488 DAPI IMPa2-A546 _af_TileScan_001 (Stage 32 of 49)	00-gav8Gvk7THPpJ56DwimiqE
21		Vesicles Paraspeckle	2	0.000	1.000	88	200000593	200000061	siRNA-SC-10 PSPC1-A488 IMPa2-A546 DAPI 8C2-siRNA-IMP-a2-a4 V2.00	0	13. siRNA-SC-10 PSPC1-A488 DAPI IMPa2-A546 _af_TileScan_001 (Stage 32 of 49)	00-gav8Gvk7THPpJ56DwimiqE
6		Vesicles Paraspeckle	2	0.000	1.000	88	200000594	200000062	siRNA-SC-10 PSPC1-A488 IMPa2-A546 DAPI 8C2-siRNA-IMP-a2-a4 V2.00	0	13. siRNA-SC-10 PSPC1-A488 DAPI IMPa2-A546 _af_TileScan_001 (Stage 32 of 49)	00-gav8Gvk7THPpJ56DwimiqE
16		Vesicles Paraspeckle	2	0.000	1.000	88	200000595	200000063	siRNA-SC-10 PSPC1-A488 IMPa2-A546 DAPI 8C2-siRNA-IMP-a2-a4 V2.00	0	13. siRNA-SC-10 PSPC1-A488 DAPI IMPa2-A546 _af_TileScan_001 (Stage 32 of 49)	00-gav8Gvk7THPpJ56DwimiqE
14		Vesicles Paraspeckle	2	0.000	1.000	88	200000596	200000064	siRNA-SC-10 PSPC1-A488 IMPa2-A546 DAPI 8C2-siRNA-IMP-a2-a4 V2.00	0	13. siRNA-SC-10 PSPC1-A488 DAPI IMPa2-A546 _af_TileScan_001 (Stage 32 of 49)	00-gav8Gvk7THPpJ56DwimiqE
1		Vesicles Paraspeckle	2	0.000	1.000	89	200000597	200000065	siRNA-SC-10 PSPC1-A488 IMPa2-A546 DAPI 8C2-siRNA-IMP-a2-a4 V2.00	0	13. siRNA-SC-10 PSPC1-A488 DAPI IMPa2-A546 _af_TileScan_001 (Stage 32 of 49)	00-gav8Gvk7THPpJ56DwimiqE
32		Vesicles Paraspeckle	2	0.000	1.000	89	200000598	200000066	siRNA-SC-10 PSPC1-A488 IMPa2-A546 DAPI 8C2-siRNA-IMP-a2-a4 V2.00	0	13. siRNA-SC-10 PSPC1-A488 DAPI IMPa2-A546 _af_TileScan_001 (Stage 32 of 49)	00-gav8Gvk7THPpJ56DwimiqE
41		Vesicles Paraspeckle	2	0.000	1.000	89	200000599	200000067	siRNA-SC-10 PSPC1-A488 IMPa2-A546 DAPI 8C2-siRNA-IMP-a2-a4 V2.00	0	13. siRNA-SC-10 PSPC1-A488 DAPI IMPa2-A546 _af_TileScan_001 (Stage 32 of 49)	00-gav8Gvk7THPpJ56DwimiqE
31		Vesicles Paraspeckle	2	0.000	1.000	89	200000600	200000068	siRNA-SC-10 PSPC1-A488 IMPa2-A546 DAPI 8C2-siRNA-IMP-a2-a4 V2.00	0	13. siRNA-SC-10 PSPC1-A488 DAPI IMPa2-A546 _af_TileScan_001 (Stage 32 of 49)	00-gav8Gvk7THPpJ56DwimiqE
175		Vesicles Paraspeckle	2	0.000	1.000	90	200000601	200000069	siRNA-SC-10 PSPC1-A488 IMPa2-A546 DAPI 8C2-siRNA-IMP-a2-a4 V2.00	0	13. siRNA-SC-10 PSPC1-A488 DAPI IMPa2-A546 _af_TileScan_001 (Stage 32 of 49)	00-gav8Gvk7THPpJ56DwimiqE
38		Vesicles Paraspeckle	2	0.000	1.000	92	200000602	200000070	siRNA-SC-10 PSPC1-A488 IMPa2-A546 DAPI 8C2-siRNA-IMP-a2-a4 V2.00	0	13. siRNA-SC-10 PSPC1-A488 DAPI IMPa2-A546 _af_TileScan_001 (Stage 32 of 49)	00-gav8Gvk7THPpJ56DwimiqE
6		Vesicles Paraspeckle	2	0.000	1.000	92	200000603	200000071	siRNA-SC-10 PSPC1-A488 IMPa2-A546 DAPI 8C2-siRNA-IMP-a2-a4 V2.00	0	13. siRNA-SC-10 PSPC1-A488 DAPI IMPa2-A546 _af_TileScan_001 (Stage 32 of 49)	00-gav8Gvk7THPpJ56DwimiqE
10		Vesicles Paraspeckle	2	0.000	1.000	93	200000604	200000000	siRNA-SC-10 PSPC1-A488 IMPa2-A546 DAPI 8C2-siRNA-IMP-a2-a4 V2.00	0	13. siRNA-SC-10 PSPC1-A488 DAPI IMPa2-A546 _ag_TileScan_001 (Stage 33 of 49)	00-4KnMN3Yx3kJ5qNVc4kvkKP
6		Vesicles Paraspeckle	2	0.000	1.000	93	200000605	200000001	siRNA-SC-10 PSPC1-A488 IMPa2-A546 DAPI 8C2-siRNA-IMP-a2-a4 V2.00	0	13. siRNA-SC-10 PSPC1-A488 DAPI IMPa2-A546 _ag_TileScan_001 (Stage 33 of 49)	00-4KnMN3Yx3kJ5qNVc4kvkKP
50		Vesicles Paraspeckle	2	0.000	1.000	95	200000606	200000002	siRNA-SC-10 PSPC1-A488 IMPa2-A546 DAPI 8C2-siRNA-IMP-a2-a4 V2.00	0	13. siRNA-SC-10 PSPC1-A488 DAPI IMPa2-A546 _ag_TileScan_001 (Stage 33 of 49)	00-4KnMN3Yx3kJ5qNVc4kvkKP
33		Vesicles Paraspeckle	2	0.000	1.000	95	200000607	200000003	siRNA-SC-10 PSPC1-A488 IMPa2-A546 DAPI 8C2-siRNA-IMP-a2-a4 V2.00	0	13. siRNA-SC-10 PSPC1-A488 DAPI IMPa2-A546 _ag_TileScan_001 (Stage 33 of 49)	00-4KnMN3Yx3kJ5qNVc4kvkKP
76		Vesicles Paraspeckle	2	0.000	1.000	97	200000608	200000004	siRNA-SC-10 PSPC1-A488 IMPa2-A546 DAPI 8C2-siRNA-IMP-a2-a4 V2.00	0	13. siRNA-SC-10 PSPC1-A488 DAPI IMPa2-A546 _ag_TileScan_001 (Stage 33 of 49)	00-4KnMN3Yx3kJ5qNVc4kvkKP
111		Vesicles Paraspeckle	2	0.000	1.000	97	200000609	200000005	siRNA-SC-10 PSPC1-A488 IMPa2-A546 DAPI 8C2-siRNA-IMP-a2-a4 V2.00	0	13. siRNA-SC-10 PSPC1-A488 DAPI IMPa2-A546 _ag_TileScan_001 (Stage 33 of 49)	00-4KnMN3Yx3kJ5qNVc4kvkKP
42		Vesicles Paraspeckle	2	0.000	1.000	97	200000610	200000006	siRNA-SC-10 PSPC1-A488 IMPa2-A546 DAPI 8C2-siRNA-IMP-a2-a4 V2.00	0	13. siRNA-SC-10 PSPC1-A488 DAPI IMPa2-A546 _ag_TileScan_001 (Stage 33 of 49)	00-4KnMN3Yx3kJ5qNVc4kvkKP
40		Vesicles Paraspeckle	2	0.000	1.000	97	200000611	200000007	siRNA-SC-10 PSPC1-A488 IMPa2-A546 DAPI 8C2-siRNA-IMP-a2-a4 V2.00	0	13. siRNA-SC-10 PSPC1-A488 DAPI IMPa2-A546 _ag_TileScan_001 (Stage 33 of 49)	00-4KnMN3Yx3kJ5qNVc4kvkKP
81		Vesicles Paraspeckle	2	0.000	1.000	97	200000612	200000008	siRNA-SC-10 PSPC1-A488 IMPa2-A546 DAPI 8C2-siRNA-IMP-a2-a4 V2.00	0	13. siRNA-SC-10 PSPC1-A488 DAPI IMPa2-A546 _ag_TileScan_001 (Stage 33 of 49)	00-4KnMN3Yx3kJ5qNVc4kvkKP
90		Vesicles Paraspeckle	2	0.000	1.000	97	200000613	200000009	siRNA-SC-10 PSPC1-A488 IMPa2-A546 DAPI 8C2-siRNA-IMP-a2-a4 V2.00	0	13. siRNA-SC-10 PSPC1-A488 DAPI IMPa2-A546 _ag_TileScan_001 (Stage 33 of 49)	00-4KnMN3Yx3kJ5qNVc4kvkKP
16		Vesicles Paraspeckle	2	0.000	1.000	97	200000614	200000010	siRNA-SC-10 PSPC1-A488 IMPa2-A546 DAPI 8C2-siRNA-IMP-a2-a4 V2.00	0	13. siRNA-SC-10 PSPC1-A488 DAPI IMPa2-A546 _ag_TileScan_001 (Stage 33 of 49)	00-4KnMN3Yx3kJ5qNVc4kvkKP
75		Vesicles Paraspeckle	2	0.000	1.000	97	200000615	200000011	siRNA-SC-10 PSPC1-A488 IMPa2-A546 DAPI 8C2-siRNA-IMP-a2-a4 V2.00	0	13. siRNA-SC-10 PSPC1-A488 DAPI IMPa2-A546 _ag_TileScan_001 (Stage 33 of 49)	00-4KnMN3Yx3kJ5qNVc4kvkKP
68		Vesicles Paraspeckle	2	0.000	1.000	97	200000616	200000012	siRNA-SC-10 PSPC1-A488 IMPa2-A546 DAPI 8C2-siRNA-IMP-a2-a4 V2.00	0	13. siRNA-SC-10 PSPC1-A488 DAPI IMPa2-A546 _ag_TileScan_001 (Stage 33 of 49)	00-4KnMN3Yx3kJ5qNVc4kvkKP
64		Vesicles Paraspeckle	2	0.000	1.000	97	200000617	200000013	siRNA-SC-10 PSPC1-A488 IMPa2-A546 DAPI 8C2-siRNA-IMP-a2-a4 V2.00	0	13. siRNA-SC-10 PSPC1-A488 DAPI IMPa2-A546 _ag_TileScan_001 (Stage 33 of 49)	00-4KnMN3Yx3kJ5qNVc4kvkKP
68		Vesicles Paraspeckle	2	0.000	1.000	97	200000618	200000014	siRNA-SC-10 PSPC1-A488 IMPa2-A546 DAPI 8C2-siRNA-IMP-a2-a4 V2.00	0	13. siRNA-SC-10 PSPC1-A488 DAPI IMPa2-A546 _ag_TileScan_001 (Stage 33 of 49)	00-4KnMN3Yx3kJ5qNVc4kvkKP
41		Vesicles Paraspeckle	2	0.000	1.000	97	200000619	200000015	siRNA-SC-10 PSPC1-A488 IMPa2-A546 DAPI 8C2-siRNA-IMP-a2-a4 V2.00	0	13. siRNA-SC-10 PSPC1-A488 DAPI IMPa2-A546 _ag_TileScan_001 (Stage 33 of 49)	00-4KnMN3Yx3kJ5qNVc4kvkKP
40		Vesicles Paraspeckle	2	0.000	1.000	97	200000620	200000016	siRNA-SC-10 PSPC1-A488 IMPa2-A546 DAPI 8C2-siRNA-IMP-a2-a4 V2.00	0	13. siRNA-SC-10 PSPC1-A488 DAPI IMPa2-A546 _ag_TileScan_001 (Stage 33 of 49)	00-4KnMN3Yx3kJ5qNVc4kvkKP
30		Vesicles Paraspeckle	2	0.000	1.000	97	200000621	200000017	siRNA-SC-10 PSPC1-A488 IMPa2-A546 DAPI 8C2-siRNA-IMP-a2-a4 V2.00	0	13. siRNA-SC-10 PSPC1-A488 DAPI IMPa2-A546 _ag_TileScan_001 (Stage 33 of 49)	00-4KnMN3Yx3kJ5qNVc4kvkKP
33		Vesicles Paraspeckle	2	0.000	1.000	97	200000622	200000018	siRNA-SC-10 PSPC1-A488 IMPa2-A546 DAPI 8C2-siRNA-IMP-a2-a4 V2.00	0	13. siRNA-SC-10 PSPC1-A488 DAPI IMPa2-A546 _ag_TileScan_001 (Stage 33 of 49)	00-4KnMN3Yx3kJ5qNVc4kvkKP
21		Vesicles Paraspeckle	2	0.000	1.000	97	200000623	200000019	siRNA-SC-10 PSPC1-A488 IMPa2-A546 DAPI 8C2-siRNA-IMP-a2-a4 V2.00	0	13. siRNA-SC-10 PSPC1-A488 DAPI IMPa2-A546 _ag_TileScan_001 (Stage 33 of 49)	00-4KnMN3Yx3kJ5qNVc4kvkKP
23		Vesicles Paraspeckle	2	0.000	1.000	97	200000624	200000020	siRNA-SC-10 PSPC1-A488 IMPa2-A546 DAPI 8C2-siRNA-IMP-a2-a4 V2.00	0	13. siRNA-SC-10 PSPC1-A488 DAPI IMPa2-A546 _ag_TileScan_001 (Stage 33 of 49)	00-4KnMN3Yx3kJ5qNVc4kvkKP
49		Vesicles Paraspeckle	2	0.000	1.000	97	200000625	200000021	siRNA-SC-10 PSPC1-A488 IMPa2-A546 DAPI 8C2-siRNA-IMP-a2-a4 V2.00	0	13. siRNA-SC-10 PSPC1-A488 DAPI IMPa2-A546 _ag_TileScan_001 (Stage 33 of 49)	00-4KnMN3Yx3kJ5qNVc4kvkKP
33		Vesicles Paraspeckle	2	0.000	1.000	97	200000626	200000022	siRNA-SC-10 PSPC1-A488 IMPa2-A546 DAPI 8C2-siRNA-IMP-a2-a4 V2.00	0	13. siRNA-SC-10 PSPC1-A488 DAPI IMPa2-A546 _ag_TileScan_001 (Stage 33 of 49)	00-4KnMN3Yx3kJ5qNVc4kvkKP
44		Vesicles Paraspeckle	2	0.000	1.000	97	200000627	200000023	siRNA-SC-10 PSPC1-A488 IMPa2-A546 DAPI 8C2-siRNA-IMP-a2-a4 V2.00	0	13. siRNA-SC-10 PSPC1-A488 DAPI IMPa2-A546 _ag_TileScan_001 (Stage 33 of 49)	00-4KnMN3Yx3kJ5qNVc4kvkKP
34		Vesicles Paraspeckle	2	0.000	1.000	97	200000628	200000024	siRNA-SC-10 PSPC1-A488 IMPa2-A546 DAPI 8C2-siRNA-IMP-a2-a4 V2.00	0	13. siRNA-SC-10 PSPC1-A488 DAPI IMPa2-A546 _ag_TileScan_001 (Stage 33 of 49)	00-4KnMN3Yx3kJ5qNVc4kvkKP
24		Vesicles Paraspeckle	2	0.000	1.000	97	200000629	200000025	siRNA-SC-10 PSPC1-A488 IMPa2-A546 DAPI 8C2-siRNA-IMP-a2-a4 V2.00	0	13. siRNA-SC-10 PSPC1-A488 DAPI IMPa2-A546 _ag_TileScan_001 (Stage 33 of 49)	00-4KnMN3Yx3kJ5qNVc4kvkKP
29		Vesicles Paraspeckle	2	0.000	1.000	97	200000630	200000026	siRNA-SC-10 PSPC1-A488 IMPa2-A546 DAPI 8C2-siRNA-IMP-a2-a4 V2.00	0	13. siRNA-SC-10 PSPC1-A488 DAPI IMPa2-A546 _ag_TileScan_001 (Stage 33 of 49)	00-4KnMN3Yx3kJ5qNVc4kvkKP
10		Vesicles Paraspeckle	2	0.000	1.000	97	200000631	200000027	siRNA-SC-10 PSPC1-A488 IMPa2-A546 DAPI 8C2-siRNA-IMP-a2-a4 V2.00	0	13. siRNA-SC-10 PSPC1-A488 DAPI IMPa2-A546 _ag_TileScan_001 (Stage 33 of 49)	00-4KnMN3Yx3kJ5qNVc4kvkKP
22		Vesicles Paraspeckle	2	0.000	1.000	97	200000632	200000028	siRNA-SC-10 PSPC1-A488 IMPa2-A546 DAPI 8C2-siRNA-IMP-a2-a4 V2.00	0	13. siRNA-SC-10 PSPC1-A488 DAPI IMPa2-A546 _ag_TileScan_001 (Stage 33 of 49)	00-4KnMN3Yx3kJ5qNVc4kvkKP
36		Vesicles Paraspeckle	2	0.000	1.000	97	200000633	200000029	siRNA-SC-10 PSPC1-A488 IMPa2-A546 DAPI 8C2-siRNA-IMP-a2-a4 V2.00	0	13. siRNA-SC-10 PSPC1-A488 DAPI IMPa2-A546 _ag_TileScan_001 (Stage 33 of 49)	00-4KnMN3Yx3kJ5qNVc4kvkKP
31		Vesicles Paraspeckle	2	0.000	1.000	97	200000634	200000030	siRNA-SC-10 PSPC1-A488 IMPa2-A546 DAPI 8C2-siRNA-IMP-a2-a4 V2.00	0	13. siRNA-SC-10 PSPC1-A488 DAPI IMPa2-A546 _ag_TileScan_001 (Stage 33 of 49)	00-4KnMN3Yx3kJ5qNVc4kvkKP
42		Vesicles Paraspeckle	2	0.000	1.000	97	200000635	200000031	siRNA-SC-10 PSPC1-A488 IMPa2-A546 DAPI 8C2-siRNA-IMP-a2-a4 V2.00	0	13. siRNA-SC-10 PSPC1-A488 DAPI IMPa2-A546 _ag_TileScan_001 (Stage 33 of 49)	00-4KnMN3Yx3kJ5qNVc4kvkKP
72		Vesicles Paraspeckle	2	0.000	1.000	97	200000636	200000032	siRNA-SC-10 PSPC1-A488 IMPa2-A546 DAPI 8C2-siRNA-IMP-a2-a4 V2.00	0	13. siRNA-SC-10 PSPC1-A488 DAPI IMPa2-A546 _ag_TileScan_001 (Stage 33 of 49)	00-4KnMN3Yx3kJ5qNVc4kvkKP
31		Vesicles Paraspeckle	2	0.000	1.000	97	200000637	200000033	siRNA-SC-10 PSPC1-A488 IMPa2-A546 DAPI 8C2-siRNA-IMP-a2-a4 V2.00	0	13. siRNA-SC-10 PSPC1-A488 DAPI IMPa2-A546 _ag_TileScan_001 (Stage 33 of 49)	00-4KnMN3Yx3kJ5qNVc4kvkKP
66		Vesicles Paraspeckle	2	0.000	1.000	97	200000638	200000034	siRNA-SC-10 PSPC1-A488 IMPa2-A546 DAPI 8C2-siRNA-IMP-a2-a4 V2.00	0	13. siRNA-SC-10 PSPC1-A488 DAPI IMPa2-A546 _ag_TileScan_001 (Stage 33 of 49)	00-4KnMN3Yx3kJ5qNVc4kvkKP
52		Vesicles Paraspeckle	2	0.000	1.000	97	200000639	200000035	siRNA-SC-10 PSPC1-A488 IMPa2-A546 DAPI 8C2-siRNA-IMP-a2-a4 V2.00	0	13. siRNA-SC-10 PSPC1-A488 DAPI IMPa2-A546 _ag_TileScan_001 (Stage 33 of 49)	00-4KnMN3Yx3kJ5qNVc4kvkKP
76		Vesicles Paraspeckle	2	0.000	1.000	97	200000640	200000036	siRNA-SC-10 PSPC1-A488 IMPa2-A546 DAPI 8C2-siRNA-IMP-a2-a4 V2.00	0	13. siRNA-SC-10 PSPC1-A488 DAPI IMPa2-A546 _ag_TileScan_001 (Stage 33 of 49)	00-4KnMN3Yx3kJ5qNVc4kvkKP
57		Vesicles Paraspeckle	2	0.000	1.000	97	200000641	200000037	siRNA-SC-10 PSPC1-A488 IMPa2-A546 DAPI 8C2-siRNA-IMP-a2-a4 V2.00	0	13. siRNA-SC-10 PSPC1-A488 DAPI IMPa2-A546 _ag_TileScan_001 (Stage 33 of 49)	00-4KnMN3Yx3kJ5qNVc4kvkKP
37		Vesicles Paraspeckle	2	0.000	1.000	97	200000642	200000038	siRNA-SC-10 PSPC1-A488 IMPa2-A546 DAPI 8C2-siRNA-IMP-a2-a4 V2.00	0	13. siRNA-SC-10 PSPC1-A488 DAPI IMPa2-A546 _ag_TileScan_001 (Stage 33 of 49)	00-4KnMN3Yx3kJ5qNVc4kvkKP
43		Vesicles Paraspeckle	2	0.000	1.000	97	200000643	200000039	siRNA-SC-10 PSPC1-A488 IMPa2-A546 DAPI 8C2-siRNA-IMP-a2-a4 V2.00	0	13. siRNA-SC-10 PSPC1-A488 DAPI IMPa2-A546 _ag_TileScan_001 (Stage 33 of 49)	00-4KnMN3Yx3kJ5qNVc4kvkKP
28		Vesicles Paraspeckle	2	0.000	1.000	97	200000644	200000040	siRNA-SC-10 PSPC1-A488 IMPa2-A546 DAPI 8C2-siRNA-IMP-a2-a4 V2.00	0	13. siRNA-SC-10 PSPC1-A488 DAPI IMPa2-A546 _ag_TileScan_001 (Stage 33 of 49)	00-4KnMN3Yx3kJ5qNVc4kvkKP
22		Vesicles Paraspeckle	2	0.000	1.000	97	200000645	200000041	siRNA-SC-10 PSPC1-A488 IMPa2-A546 DAPI 8C2-siRNA-IMP-a2-a4 V2.00	0	13. siRNA-SC-10 PSPC1-A488 DAPI IMPa2-A546 _ag_TileScan_001 (Stage 33 of 49)	00-4KnMN3Yx3kJ5qNVc4kvkKP
17		Vesicles Paraspeckle	2	0.000	1.000	97	200000646	200000042	siRNA-SC-10 PSPC1-A488 IMPa2-A546 DAPI 8C2-siRNA-IMP-a2-a4 V2.00	0	13. siRNA-SC-10 PSPC1-A488 DAPI IMPa2-A546 _ag_TileScan_001 (Stage 33 of 49)	00-4KnMN3Yx3kJ5qNVc4kvkKP
51		Vesicles Paraspeckle	2	0.000	1.000	97	200000647	200000043	siRNA-SC-10 PSPC1-A488 IMPa2-A546 DAPI 8C2-siRNA-IMP-a2-a4 V2.00	0	13. siRNA-SC-10 PSPC1-A488 DAPI IMPa2-A546 _ag_TileScan_001 (Stage 33 of 49)	00-4KnMN3Yx3kJ5qNVc4kvkKP
32		Vesicles Paraspeckle	2	0.000	1.000	97	200000648	200000044	siRNA-SC-10 PSPC1-A488 IMPa2-A546 DAPI 8C2-siRNA-IMP-a2-a4 V2.00	0	13. siRNA-SC-10 PSPC1-A488 DAPI IMPa2-A546 _ag_TileScan_001 (Stage 33 of 49)	00-4KnMN3Yx3kJ5qNVc4kvkKP
30		Vesicles Paraspeckle	2	0.000	1.000	97	200000649	200000045	siRNA-SC-10 PSPC1-A488 IMPa2-A546 DAPI 8C2-siRNA-IMP-a2-a4 V2.00	0	13. siRNA-SC-10 PSPC1-A488 DAPI IMPa2-A546 _ag_TileScan_001 (Stage 33 of 49)	00-4KnMN3Yx3kJ5qNVc4kvkKP
18		Vesicles Paraspeckle	2	0.000	1.000	97	200000650	200000046	siRNA-SC-10 PSPC1-A488 IMPa2-A546 DAPI 8C2-siRNA-IMP-a2-a4 V2.00	0	13. siRNA-SC-10 PSPC1-A488 DAPI IMPa2-A546 _ag_TileScan_001 (Stage 33 of 49)	00-4KnMN3Yx3kJ5qNVc4kvkKP
88		Vesicles Paraspeckle	2	0.000	1.000	97	200000651	200000047	siRNA-SC-10 PSPC1-A488 IMPa2-A546 DAPI 8C2-siRNA-IMP-a2-a4 V2.00	0	13. siRNA-SC-10 PSPC1-A488 DAPI IMPa2-A546 _ag_TileScan_001 (Stage 33 of 49)	00-4KnMN3Yx3kJ5qNVc4kvkKP
76		Vesicles Paraspeckle	2	0.000	1.000	97	200000652	200000048	siRNA-SC-10 PSPC1-A488 IMPa2-A546 DAPI 8C2-siRNA-IMP-a2-a4 V2.00	0	13. siRNA-SC-10 PSPC1-A488 DAPI IMPa2-A546 _ag_TileScan_001 (Stage 33 of 49)	00-4KnMN3Yx3kJ5qNVc4kvkKP
25		Vesicles Paraspeckle	2	0.000	1.000	97	200000653	200000049	siRNA-SC-10 PSPC1-A488 IMPa2-A546 DAPI 8C2-siRNA-IMP-a2-a4 V2.00	0	13. siRNA-SC-10 PSPC1-A488 DAPI IMPa2-A546 _ag_TileScan_001 (Stage 33 of 49)	00-4KnMN3Yx3kJ5qNVc4kvkKP
51		Vesicles Paraspeckle	2	0.000	1.000	97	200000654	200000050	siRNA-SC-10 PSPC1-A488 IMPa2-A546 DAPI 8C2-siRNA-IMP-a2-a4 V2.00	0	13. siRNA-SC-10 PSPC1-A488 DAPI IMPa2-A546 _ag_TileScan_001 (Stage 33 of 49)	00-4KnMN3Yx3kJ5qNVc4kvkKP
6		Vesicles Paraspeckle	2	0.000	1.000	97	200000655	200000051	siRNA-SC-10 PSPC1-A488 IMPa2-A546 DAPI 8C2-siRNA-IMP-a2-a4 V2.00	0	13. siRNA-SC-10 PSPC1-A488 DAPI IMPa2-A546 _ag_TileScan_001 (Stage 33 of 49)	00-4KnMN3Yx3kJ5qNVc4kvkKP
25		Vesicles Paraspeckle	2	0.000	1.000	97	200000656	200000052	siRNA-SC-10 PSPC1-A488 IMPa2-A546 DAPI 8C2-siRNA-IMP-a2-a4 V2.00	0	13. siRNA-SC-10 PSPC1-A488 DAPI IMPa2-A546 _ag_TileScan_001 (Stage 33 of 49)	00-4KnMN3Yx3kJ5qNVc4kvkKP
19		Vesicles Paraspeckle	2	0.000	1.000	97	200000657	200000053	siRNA-SC-10 PSPC1-A488 IMPa2-A546 DAPI 8C2-siRNA-IMP-a2-a4 V2.00	0	13. siRNA-SC-10 PSPC1-A488 DAPI IMPa2-A546 _ag_TileScan_001 (Stage 33 of 49)	00-4KnMN3Yx3kJ5qNVc4kvkKP
11		Vesicles Paraspeckle	2	0.000	1.000	97	200000658	200000054	siRNA-SC-10 PSPC1-A488 IMPa2-A546 DAPI 8C2-siRNA-IMP-a2-a4 V2.00	0	13. siRNA-SC-10 PSPC1-A488 DAPI IMPa2-A546 _ag_TileScan_001 (Stage 33 of 49)	00-4KnMN3Yx3kJ5qNVc4kvkKP
26		Vesicles Paraspeckle	2	0.000	1.000	97	200000659	200000055	siRNA-SC-10 PSPC1-A488 IMPa2-A546 DAPI 8C2-siRNA-IMP-a2-a4 V2.00	0	13. siRNA-SC-10 PSPC1-A488 DAPI IMPa2-A546 _ag_TileScan_001 (Stage 33 of 49)	00-4KnMN3Yx3kJ5qNVc4kvkKP
29		Vesicles Paraspeckle	2	0.000	1.000	97	200000660	200000056	siRNA-SC-10 PSPC1-A488 IMPa2-A546 DAPI 8C2-siRNA-IMP-a2-a4 V2.00	0	13. siRNA-SC-10 PSPC1-A488 DAPI IMPa2-A546 _ag_TileScan_001 (Stage 33 of 49)	00-4KnMN3Yx3kJ5qNVc4kvkKP
74		Vesicles Paraspeckle	2	0.000	1.000	97	200000661	200000057	siRNA-SC-10 PSPC1-A488 IMPa2-A546 DAPI 8C2-siRNA-IMP-a2-a4 V2.00	0	13. siRNA-SC-10 PSPC1-A488 DAPI IMPa2-A546 _ag_TileScan_001 (Stage 33 of 49)	00-4KnMN3Yx3kJ5qNVc4kvkKP
164		Vesicles Paraspeckle	2	0.000	1.000	98	200000662	200000058	siRNA-SC-10 PSPC1-A488 IMPa2-A546 DAPI 8C2-siRNA-IMP-a2-a4 V2.00	0	13. siRNA-SC-10 PSPC1-A488 DAPI IMPa2-A546 _ag_TileScan_001 (Stage 33 of 49)	00-4KnMN3Yx3kJ5qNVc4kvkKP
52		Vesicles Paraspeckle	2	0.000	1.000	98	200000663	200000059	siRNA-SC-10 PSPC1-A488 IMPa2-A546 DAPI 8C2-siRNA-IMP-a2-a4 V2.00	0	13. siRNA-SC-10 PSPC1-A488 DAPI IMPa2-A546 _ag_TileScan_001 (Stage 33 of 49)	00-4KnMN3Yx3kJ5qNVc4kvkKP
108		Vesicles Paraspeckle	2	0.000	1.000	98	200000664	200000060	siRNA-SC-10 PSPC1-A488 IMPa2-A546 DAPI 8C2-siRNA-IMP-a2-a4 V2.00	0	13. siRNA-SC-10 PSPC1-A488 DAPI IMPa2-A546 _ag_TileScan_001 (Stage 33 of 49)	00-4KnMN3Yx3kJ5qNVc4kvkKP
118		Vesicles Paraspeckle	2	0.000	1.000	98	200000665	200000061	siRNA-SC-10 PSPC1-A488 IMPa2-A546 DAPI 8C2-siRNA-IMP-a2-a4 V2.00	0	13. siRNA-SC-10 PSPC1-A488 DAPI IMPa2-A546 _ag_TileScan_001 (Stage 33 of 49)	00-4KnMN3Yx3kJ5qNVc4kvkKP
92		Vesicles Paraspeckle	2	0.000	1.000	98	200000666	200000062	siRNA-SC-10 PSPC1-A488 IMPa2-A546 DAPI 8C2-siRNA-IMP-a2-a4 V2.00	0	13. siRNA-SC-10 PSPC1-A488 DAPI IMPa2-A546 _ag_TileScan_001 (Stage 33 of 49)	00-4KnMN3Yx3kJ5qNVc4kvkKP
59		Vesicles Paraspeckle	2	0.000	1.000	98	200000667	200000063	siRNA-SC-10 PSPC1-A488 IMPa2-A546 DAPI 8C2-siRNA-IMP-a2-a4 V2.00	0	13. siRNA-SC-10 PSPC1-A488 DAPI IMPa2-A546 _ag_TileScan_001 (Stage 33 of 49)	00-4KnMN3Yx3kJ5qNVc4kvkKP
45		Vesicles Paraspeckle	2	0.000	1.000	98	200000668	200000064	siRNA-SC-10 PSPC1-A488 IMPa2-A546 DAPI 8C2-siRNA-IMP-a2-a4 V2.00	0	13. siRNA-SC-10 PSPC1-A488 DAPI IMPa2-A546 _ag_TileScan_001 (Stage 33 of 49)	00-4KnMN3Yx3kJ5qNVc4kvkKP
57		Vesicles Paraspeckle	2	0.000	1.000	98	200000669	200000065	siRNA-SC-10 PSPC1-A488 IMPa2-A546 DAPI 8C2-siRNA-IMP-a2-a4 V2.00	0	13. siRNA-SC-10 PSPC1-A488 DAPI IMPa2-A546 _ag_TileScan_001 (Stage 33 of 49)	00-4KnMN3Yx3kJ5qNVc4kvkKP
32		Vesicles Paraspeckle	2	0.000	1.000	98	200000670	200000066	siRNA-SC-10 PSPC1-A488 IMPa2-A546 DAPI 8C2-siRNA-IMP-a2-a4 V2.00	0	13. siRNA-SC-10 PSPC1-A488 DAPI IMPa2-A546 _ag_TileScan_001 (Stage 33 of 49)	00-4KnMN3Yx3kJ5qNVc4kvkKP
0		Vesicles Paraspeckle	2	0.000	1.000	98	200000671	200000067	siRNA-SC-10 PSPC1-A488 IMPa2-A546 DAPI 8C2-siRNA-IMP-a2-a4 V2.00	0	13. siRNA-SC-10 PSPC1-A488 DAPI IMPa2-A546 _ag_TileScan_001 (Stage 33 of 49)	00-4KnMN3Yx3kJ5qNVc4kvkKP
59		Vesicles Paraspeckle	2	0.000	1.000	98	200000672	200000068	siRNA-SC-10 PSPC1-A488 IMPa2-A546 DAPI 8C2-siRNA-IMP-a2-a4 V2.00	0	13. siRNA-SC-10 PSPC1-A488 DAPI IMPa2-A546 _ag_TileScan_001 (Stage 33 of 49)	00-4KnMN3Yx3kJ5qNVc4kvkKP
65		Vesicles Paraspeckle	2	0.000	1.000	98	200000673	200000069	siRNA-SC-10 PSPC1-A488 IMPa2-A546 DAPI 8C2-siRNA-IMP-a2-a4 V2.00	0	13. siRNA-SC-10 PSPC1-A488 DAPI IMPa2-A546 _ag_TileScan_001 (Stage 33 of 49)	00-4KnMN3Yx3kJ5qNVc4kvkKP
15		Vesicles Paraspeckle	2	0.000	1.000	98	200000674	200000070	siRNA-SC-10 PSPC1-A488 IMPa2-A546 DAPI 8C2-siRNA-IMP-a2-a4 V2.00	0	13. siRNA-SC-10 PSPC1-A488 DAPI IMPa2-A546 _ag_TileScan_001 (Stage 33 of 49)	00-4KnMN3Yx3kJ5qNVc4kvkKP
48		Vesicles Paraspeckle	2	0.000	1.000	98	200000675	200000071	siRNA-SC-10 PSPC1-A488 IMPa2-A546 DAPI 8C2-siRNA-IMP-a2-a4 V2.00	0	13. siRNA-SC-10 PSPC1-A488 DAPI IMPa2-A546 _ag_TileScan_001 (Stage 33 of 49)	00-4KnMN3Yx3kJ5qNVc4kvkKP
4		Vesicles Paraspeckle	2	0.000	1.000	102	200000676	200000000	siRNA-SC-10 PSPC1-A488 IMPa2-A546 DAPI 8C2-siRNA-IMP-a2-a4 V2.00	0	13. siRNA-SC-10 PSPC1-A488 DAPI IMPa2-A546 _ah_TileScan_001 (Stage 34 of 49)	00-V4XymGHfrRXuHSa38Aye7W
3		Vesicles Paraspeckle	2	0.000	1.000	102	200000677	200000001	siRNA-SC-10 PSPC1-A488 IMPa2-A546 DAPI 8C2-siRNA-IMP-a2-a4 V2.00	0	13. siRNA-SC-10 PSPC1-A488 DAPI IMPa2-A546 _ah_TileScan_001 (Stage 34 of 49)	00-V4XymGHfrRXuHSa38Aye7W
36		Vesicles Paraspeckle	2	0.000	1.000	103	200000678	200000002	siRNA-SC-10 PSPC1-A488 IMPa2-A546 DAPI 8C2-siRNA-IMP-a2-a4 V2.00	0	13. siRNA-SC-10 PSPC1-A488 DAPI IMPa2-A546 _ah_TileScan_001 (Stage 34 of 49)	00-V4XymGHfrRXuHSa38Aye7W
29		Vesicles Paraspeckle	2	0.000	1.000	103	200000679	200000003	siRNA-SC-10 PSPC1-A488 IMPa2-A546 DAPI 8C2-siRNA-IMP-a2-a4 V2.00	0	13. siRNA-SC-10 PSPC1-A488 DAPI IMPa2-A546 _ah_TileScan_001 (Stage 34 of 49)	00-V4XymGHfrRXuHSa38Aye7W
35		Vesicles Paraspeckle	2	0.000	1.000	103	200000680	200000004	siRNA-SC-10 PSPC1-A488 IMPa2-A546 DAPI 8C2-siRNA-IMP-a2-a4 V2.00	0	13. siRNA-SC-10 PSPC1-A488 DAPI IMPa2-A546 _ah_TileScan_001 (Stage 34 of 49)	00-V4XymGHfrRXuHSa38Aye7W
23		Vesicles Paraspeckle	2	0.000	1.000	103	200000681	200000005	siRNA-SC-10 PSPC1-A488 IMPa2-A546 DAPI 8C2-siRNA-IMP-a2-a4 V2.00	0	13. siRNA-SC-10 PSPC1-A488 DAPI IMPa2-A546 _ah_TileScan_001 (Stage 34 of 49)	00-V4XymGHfrRXuHSa38Aye7W
21		Vesicles Paraspeckle	2	0.000	1.000	103	200000682	200000006	siRNA-SC-10 PSPC1-A488 IMPa2-A546 DAPI 8C2-siRNA-IMP-a2-a4 V2.00	0	13. siRNA-SC-10 PSPC1-A488 DAPI IMPa2-A546 _ah_TileScan_001 (Stage 34 of 49)	00-V4XymGHfrRXuHSa38Aye7W
68		Vesicles Paraspeckle	2	0.000	1.000	103	200000683	200000007	siRNA-SC-10 PSPC1-A488 IMPa2-A546 DAPI 8C2-siRNA-IMP-a2-a4 V2.00	0	13. siRNA-SC-10 PSPC1-A488 DAPI IMPa2-A546 _ah_TileScan_001 (Stage 34 of 49)	00-V4XymGHfrRXuHSa38Aye7W
19		Vesicles Paraspeckle	2	0.000	1.000	103	200000684	200000008	siRNA-SC-10 PSPC1-A488 IMPa2-A546 DAPI 8C2-siRNA-IMP-a2-a4 V2.00	0	13. siRNA-SC-10 PSPC1-A488 DAPI IMPa2-A546 _ah_TileScan_001 (Stage 34 of 49)	00-V4XymGHfrRXuHSa38Aye7W
36		Vesicles Paraspeckle	2	0.000	1.000	103	200000685	200000009	siRNA-SC-10 PSPC1-A488 IMPa2-A546 DAPI 8C2-siRNA-IMP-a2-a4 V2.00	0	13. siRNA-SC-10 PSPC1-A488 DAPI IMPa2-A546 _ah_TileScan_001 (Stage 34 of 49)	00-V4XymGHfrRXuHSa38Aye7W
22		Vesicles Paraspeckle	2	0.000	1.000	103	200000686	200000010	siRNA-SC-10 PSPC1-A488 IMPa2-A546 DAPI 8C2-siRNA-IMP-a2-a4 V2.00	0	13. siRNA-SC-10 PSPC1-A488 DAPI IMPa2-A546 _ah_TileScan_001 (Stage 34 of 49)	00-V4XymGHfrRXuHSa38Aye7W
24		Vesicles Paraspeckle	2	0.000	1.000	103	200000687	200000011	siRNA-SC-10 PSPC1-A488 IMPa2-A546 DAPI 8C2-siRNA-IMP-a2-a4 V2.00	0	13. siRNA-SC-10 PSPC1-A488 DAPI IMPa2-A546 _ah_TileScan_001 (Stage 34 of 49)	00-V4XymGHfrRXuHSa38Aye7W
61		Vesicles Paraspeckle	2	0.000	1.000	104	200000688	200000012	siRNA-SC-10 PSPC1-A488 IMPa2-A546 DAPI 8C2-siRNA-IMP-a2-a4 V2.00	0	13. siRNA-SC-10 PSPC1-A488 DAPI IMPa2-A546 _ah_TileScan_001 (Stage 34 of 49)	00-V4XymGHfrRXuHSa38Aye7W
22		Vesicles Paraspeckle	2	0.000	1.000	104	200000689	200000013	siRNA-SC-10 PSPC1-A488 IMPa2-A546 DAPI 8C2-siRNA-IMP-a2-a4 V2.00	0	13. siRNA-SC-10 PSPC1-A488 DAPI IMPa2-A546 _ah_TileScan_001 (Stage 34 of 49)	00-V4XymGHfrRXuHSa38Aye7W
10		Vesicles Paraspeckle	2	0.000	1.000	104	200000690	200000014	siRNA-SC-10 PSPC1-A488 IMPa2-A546 DAPI 8C2-siRNA-IMP-a2-a4 V2.00	0	13. siRNA-SC-10 PSPC1-A488 DAPI IMPa2-A546 _ah_TileScan_001 (Stage 34 of 49)	00-V4XymGHfrRXuHSa38Aye7W
22		Vesicles Paraspeckle	2	0.000	1.000	104	200000691	200000015	siRNA-SC-10 PSPC1-A488 IMPa2-A546 DAPI 8C2-siRNA-IMP-a2-a4 V2.00	0	13. siRNA-SC-10 PSPC1-A488 DAPI IMPa2-A546 _ah_TileScan_001 (Stage 34 of 49)	00-V4XymGHfrRXuHSa38Aye7W
20		Vesicles Paraspeckle	2	0.000	1.000	104	200000692	200000016	siRNA-SC-10 PSPC1-A488 IMPa2-A546 DAPI 8C2-siRNA-IMP-a2-a4 V2.00	0	13. siRNA-SC-10 PSPC1-A488 DAPI IMPa2-A546 _ah_TileScan_001 (Stage 34 of 49)	00-V4XymGHfrRXuHSa38Aye7W
36		Vesicles Paraspeckle	2	0.000	1.000	107	200000693	200000000	siRNA-SC-10 PSPC1-A488 IMPa2-A546 DAPI 8C2-siRNA-IMP-a2-a4 V2.00	0	13. siRNA-SC-10 PSPC1-A488 DAPI IMPa2-A546 _ai_TileScan_001 (Stage 35 of 49)	00-TqTXx7G9WTqYSnWKbmNeDf
89		Vesicles Paraspeckle	2	0.000	1.000	107	200000694	200000001	siRNA-SC-10 PSPC1-A488 IMPa2-A546 DAPI 8C2-siRNA-IMP-a2-a4 V2.00	0	13. siRNA-SC-10 PSPC1-A488 DAPI IMPa2-A546 _ai_TileScan_001 (Stage 35 of 49)	00-TqTXx7G9WTqYSnWKbmNeDf
16		Vesicles Paraspeckle	2	0.000	1.000	107	200000695	200000002	siRNA-SC-10 PSPC1-A488 IMPa2-A546 DAPI 8C2-siRNA-IMP-a2-a4 V2.00	0	13. siRNA-SC-10 PSPC1-A488 DAPI IMPa2-A546 _ai_TileScan_001 (Stage 35 of 49)	00-TqTXx7G9WTqYSnWKbmNeDf
30		Vesicles Paraspeckle	2	0.000	1.000	107	200000696	200000003	siRNA-SC-10 PSPC1-A488 IMPa2-A546 DAPI 8C2-siRNA-IMP-a2-a4 V2.00	0	13. siRNA-SC-10 PSPC1-A488 DAPI IMPa2-A546 _ai_TileScan_001 (Stage 35 of 49)	00-TqTXx7G9WTqYSnWKbmNeDf
58		Vesicles Paraspeckle	2	0.000	1.000	107	200000697	200000004	siRNA-SC-10 PSPC1-A488 IMPa2-A546 DAPI 8C2-siRNA-IMP-a2-a4 V2.00	0	13. siRNA-SC-10 PSPC1-A488 DAPI IMPa2-A546 _ai_TileScan_001 (Stage 35 of 49)	00-TqTXx7G9WTqYSnWKbmNeDf
28		Vesicles Paraspeckle	2	0.000	1.000	107	200000698	200000005	siRNA-SC-10 PSPC1-A488 IMPa2-A546 DAPI 8C2-siRNA-IMP-a2-a4 V2.00	0	13. siRNA-SC-10 PSPC1-A488 DAPI IMPa2-A546 _ai_TileScan_001 (Stage 35 of 49)	00-TqTXx7G9WTqYSnWKbmNeDf
11		Vesicles Paraspeckle	2	0.000	1.000	107	200000699	200000006	siRNA-SC-10 PSPC1-A488 IMPa2-A546 DAPI 8C2-siRNA-IMP-a2-a4 V2.00	0	13. siRNA-SC-10 PSPC1-A488 DAPI IMPa2-A546 _ai_TileScan_001 (Stage 35 of 49)	00-TqTXx7G9WTqYSnWKbmNeDf
8		Vesicles Paraspeckle	2	0.000	1.000	107	200000700	200000007	siRNA-SC-10 PSPC1-A488 IMPa2-A546 DAPI 8C2-siRNA-IMP-a2-a4 V2.00	0	13. siRNA-SC-10 PSPC1-A488 DAPI IMPa2-A546 _ai_TileScan_001 (Stage 35 of 49)	00-TqTXx7G9WTqYSnWKbmNeDf
42		Vesicles Paraspeckle	2	0.000	1.000	107	200000701	200000008	siRNA-SC-10 PSPC1-A488 IMPa2-A546 DAPI 8C2-siRNA-IMP-a2-a4 V2.00	0	13. siRNA-SC-10 PSPC1-A488 DAPI IMPa2-A546 _ai_TileScan_001 (Stage 35 of 49)	00-TqTXx7G9WTqYSnWKbmNeDf
35		Vesicles Paraspeckle	2	0.000	1.000	107	200000702	200000009	siRNA-SC-10 PSPC1-A488 IMPa2-A546 DAPI 8C2-siRNA-IMP-a2-a4 V2.00	0	13. siRNA-SC-10 PSPC1-A488 DAPI IMPa2-A546 _ai_TileScan_001 (Stage 35 of 49)	00-TqTXx7G9WTqYSnWKbmNeDf
70		Vesicles Paraspeckle	2	0.000	1.000	108	200000703	200000010	siRNA-SC-10 PSPC1-A488 IMPa2-A546 DAPI 8C2-siRNA-IMP-a2-a4 V2.00	0	13. siRNA-SC-10 PSPC1-A488 DAPI IMPa2-A546 _ai_TileScan_001 (Stage 35 of 49)	00-TqTXx7G9WTqYSnWKbmNeDf
67		Vesicles Paraspeckle	2	0.000	1.000	108	200000704	200000011	siRNA-SC-10 PSPC1-A488 IMPa2-A546 DAPI 8C2-siRNA-IMP-a2-a4 V2.00	0	13. siRNA-SC-10 PSPC1-A488 DAPI IMPa2-A546 _ai_TileScan_001 (Stage 35 of 49)	00-TqTXx7G9WTqYSnWKbmNeDf
20		Vesicles Paraspeckle	2	0.000	1.000	108	200000705	200000012	siRNA-SC-10 PSPC1-A488 IMPa2-A546 DAPI 8C2-siRNA-IMP-a2-a4 V2.00	0	13. siRNA-SC-10 PSPC1-A488 DAPI IMPa2-A546 _ai_TileScan_001 (Stage 35 of 49)	00-TqTXx7G9WTqYSnWKbmNeDf
55		Vesicles Paraspeckle	2	0.000	1.000	108	200000706	200000013	siRNA-SC-10 PSPC1-A488 IMPa2-A546 DAPI 8C2-siRNA-IMP-a2-a4 V2.00	0	13. siRNA-SC-10 PSPC1-A488 DAPI IMPa2-A546 _ai_TileScan_001 (Stage 35 of 49)	00-TqTXx7G9WTqYSnWKbmNeDf
59		Vesicles Paraspeckle	2	0.000	1.000	108	200000707	200000014	siRNA-SC-10 PSPC1-A488 IMPa2-A546 DAPI 8C2-siRNA-IMP-a2-a4 V2.00	0	13. siRNA-SC-10 PSPC1-A488 DAPI IMPa2-A546 _ai_TileScan_001 (Stage 35 of 49)	00-TqTXx7G9WTqYSnWKbmNeDf
15		Vesicles Paraspeckle	2	0.000	1.000	108	200000708	200000015	siRNA-SC-10 PSPC1-A488 IMPa2-A546 DAPI 8C2-siRNA-IMP-a2-a4 V2.00	0	13. siRNA-SC-10 PSPC1-A488 DAPI IMPa2-A546 _ai_TileScan_001 (Stage 35 of 49)	00-TqTXx7G9WTqYSnWKbmNeDf
29		Vesicles Paraspeckle	2	0.000	1.000	108	200000709	200000016	siRNA-SC-10 PSPC1-A488 IMPa2-A546 DAPI 8C2-siRNA-IMP-a2-a4 V2.00	0	13. siRNA-SC-10 PSPC1-A488 DAPI IMPa2-A546 _ai_TileScan_001 (Stage 35 of 49)	00-TqTXx7G9WTqYSnWKbmNeDf
33		Vesicles Paraspeckle	2	0.000	1.000	108	200000710	200000017	siRNA-SC-10 PSPC1-A488 IMPa2-A546 DAPI 8C2-siRNA-IMP-a2-a4 V2.00	0	13. siRNA-SC-10 PSPC1-A488 DAPI IMPa2-A546 _ai_TileScan_001 (Stage 35 of 49)	00-TqTXx7G9WTqYSnWKbmNeDf
51		Vesicles Paraspeckle	2	0.000	1.000	108	200000711	200000018	siRNA-SC-10 PSPC1-A488 IMPa2-A546 DAPI 8C2-siRNA-IMP-a2-a4 V2.00	0	13. siRNA-SC-10 PSPC1-A488 DAPI IMPa2-A546 _ai_TileScan_001 (Stage 35 of 49)	00-TqTXx7G9WTqYSnWKbmNeDf
14		Vesicles Paraspeckle	2	0.000	1.000	108	200000712	200000019	siRNA-SC-10 PSPC1-A488 IMPa2-A546 DAPI 8C2-siRNA-IMP-a2-a4 V2.00	0	13. siRNA-SC-10 PSPC1-A488 DAPI IMPa2-A546 _ai_TileScan_001 (Stage 35 of 49)	00-TqTXx7G9WTqYSnWKbmNeDf
8		Vesicles Paraspeckle	2	0.000	1.000	108	200000713	200000020	siRNA-SC-10 PSPC1-A488 IMPa2-A546 DAPI 8C2-siRNA-IMP-a2-a4 V2.00	0	13. siRNA-SC-10 PSPC1-A488 DAPI IMPa2-A546 _ai_TileScan_001 (Stage 35 of 49)	00-TqTXx7G9WTqYSnWKbmNeDf
11		Vesicles Paraspeckle	2	0.000	1.000	108	200000714	200000021	siRNA-SC-10 PSPC1-A488 IMPa2-A546 DAPI 8C2-siRNA-IMP-a2-a4 V2.00	0	13. siRNA-SC-10 PSPC1-A488 DAPI IMPa2-A546 _ai_TileScan_001 (Stage 35 of 49)	00-TqTXx7G9WTqYSnWKbmNeDf
62		Vesicles Paraspeckle	2	0.000	1.000	109	200000715	200000022	siRNA-SC-10 PSPC1-A488 IMPa2-A546 DAPI 8C2-siRNA-IMP-a2-a4 V2.00	0	13. siRNA-SC-10 PSPC1-A488 DAPI IMPa2-A546 _ai_TileScan_001 (Stage 35 of 49)	00-TqTXx7G9WTqYSnWKbmNeDf
34		Vesicles Paraspeckle	2	0.000	1.000	109	200000716	200000023	siRNA-SC-10 PSPC1-A488 IMPa2-A546 DAPI 8C2-siRNA-IMP-a2-a4 V2.00	0	13. siRNA-SC-10 PSPC1-A488 DAPI IMPa2-A546 _ai_TileScan_001 (Stage 35 of 49)	00-TqTXx7G9WTqYSnWKbmNeDf
34		Vesicles Paraspeckle	2	0.000	1.000	109	200000717	200000024	siRNA-SC-10 PSPC1-A488 IMPa2-A546 DAPI 8C2-siRNA-IMP-a2-a4 V2.00	0	13. siRNA-SC-10 PSPC1-A488 DAPI IMPa2-A546 _ai_TileScan_001 (Stage 35 of 49)	00-TqTXx7G9WTqYSnWKbmNeDf
77		Vesicles Paraspeckle	2	0.000	1.000	109	200000718	200000025	siRNA-SC-10 PSPC1-A488 IMPa2-A546 DAPI 8C2-siRNA-IMP-a2-a4 V2.00	0	13. siRNA-SC-10 PSPC1-A488 DAPI IMPa2-A546 _ai_TileScan_001 (Stage 35 of 49)	00-TqTXx7G9WTqYSnWKbmNeDf
25		Vesicles Paraspeckle	2	0.000	1.000	109	200000719	200000026	siRNA-SC-10 PSPC1-A488 IMPa2-A546 DAPI 8C2-siRNA-IMP-a2-a4 V2.00	0	13. siRNA-SC-10 PSPC1-A488 DAPI IMPa2-A546 _ai_TileScan_001 (Stage 35 of 49)	00-TqTXx7G9WTqYSnWKbmNeDf
29		Vesicles Paraspeckle	2	0.000	1.000	109	200000720	200000027	siRNA-SC-10 PSPC1-A488 IMPa2-A546 DAPI 8C2-siRNA-IMP-a2-a4 V2.00	0	13. siRNA-SC-10 PSPC1-A488 DAPI IMPa2-A546 _ai_TileScan_001 (Stage 35 of 49)	00-TqTXx7G9WTqYSnWKbmNeDf
32		Vesicles Paraspeckle	2	0.000	1.000	109	200000721	200000028	siRNA-SC-10 PSPC1-A488 IMPa2-A546 DAPI 8C2-siRNA-IMP-a2-a4 V2.00	0	13. siRNA-SC-10 PSPC1-A488 DAPI IMPa2-A546 _ai_TileScan_001 (Stage 35 of 49)	00-TqTXx7G9WTqYSnWKbmNeDf
51		Vesicles Paraspeckle	2	0.000	1.000	110	200000722	200000029	siRNA-SC-10 PSPC1-A488 IMPa2-A546 DAPI 8C2-siRNA-IMP-a2-a4 V2.00	0	13. siRNA-SC-10 PSPC1-A488 DAPI IMPa2-A546 _ai_TileScan_001 (Stage 35 of 49)	00-TqTXx7G9WTqYSnWKbmNeDf
13		Vesicles Paraspeckle	2	0.000	1.000	110	200000723	200000030	siRNA-SC-10 PSPC1-A488 IMPa2-A546 DAPI 8C2-siRNA-IMP-a2-a4 V2.00	0	13. siRNA-SC-10 PSPC1-A488 DAPI IMPa2-A546 _ai_TileScan_001 (Stage 35 of 49)	00-TqTXx7G9WTqYSnWKbmNeDf
17		Vesicles Paraspeckle	2	0.000	1.000	110	200000724	200000031	siRNA-SC-10 PSPC1-A488 IMPa2-A546 DAPI 8C2-siRNA-IMP-a2-a4 V2.00	0	13. siRNA-SC-10 PSPC1-A488 DAPI IMPa2-A546 _ai_TileScan_001 (Stage 35 of 49)	00-TqTXx7G9WTqYSnWKbmNeDf
28		Vesicles Paraspeckle	2	0.000	1.000	110	200000725	200000032	siRNA-SC-10 PSPC1-A488 IMPa2-A546 DAPI 8C2-siRNA-IMP-a2-a4 V2.00	0	13. siRNA-SC-10 PSPC1-A488 DAPI IMPa2-A546 _ai_TileScan_001 (Stage 35 of 49)	00-TqTXx7G9WTqYSnWKbmNeDf
90		Vesicles Paraspeckle	2	0.000	1.000	110	200000726	200000033	siRNA-SC-10 PSPC1-A488 IMPa2-A546 DAPI 8C2-siRNA-IMP-a2-a4 V2.00	0	13. siRNA-SC-10 PSPC1-A488 DAPI IMPa2-A546 _ai_TileScan_001 (Stage 35 of 49)	00-TqTXx7G9WTqYSnWKbmNeDf
11		Vesicles Paraspeckle	2	0.000	1.000	110	200000727	200000034	siRNA-SC-10 PSPC1-A488 IMPa2-A546 DAPI 8C2-siRNA-IMP-a2-a4 V2.00	0	13. siRNA-SC-10 PSPC1-A488 DAPI IMPa2-A546 _ai_TileScan_001 (Stage 35 of 49)	00-TqTXx7G9WTqYSnWKbmNeDf
20		Vesicles Paraspeckle	2	0.000	1.000	110	200000728	200000035	siRNA-SC-10 PSPC1-A488 IMPa2-A546 DAPI 8C2-siRNA-IMP-a2-a4 V2.00	0	13. siRNA-SC-10 PSPC1-A488 DAPI IMPa2-A546 _ai_TileScan_001 (Stage 35 of 49)	00-TqTXx7G9WTqYSnWKbmNeDf
19		Vesicles Paraspeckle	2	0.000	1.000	110	200000729	200000036	siRNA-SC-10 PSPC1-A488 IMPa2-A546 DAPI 8C2-siRNA-IMP-a2-a4 V2.00	0	13. siRNA-SC-10 PSPC1-A488 DAPI IMPa2-A546 _ai_TileScan_001 (Stage 35 of 49)	00-TqTXx7G9WTqYSnWKbmNeDf
46		Vesicles Paraspeckle	2	0.000	1.000	110	200000730	200000037	siRNA-SC-10 PSPC1-A488 IMPa2-A546 DAPI 8C2-siRNA-IMP-a2-a4 V2.00	0	13. siRNA-SC-10 PSPC1-A488 DAPI IMPa2-A546 _ai_TileScan_001 (Stage 35 of 49)	00-TqTXx7G9WTqYSnWKbmNeDf
14		Vesicles Paraspeckle	2	0.000	1.000	110	200000731	200000038	siRNA-SC-10 PSPC1-A488 IMPa2-A546 DAPI 8C2-siRNA-IMP-a2-a4 V2.00	0	13. siRNA-SC-10 PSPC1-A488 DAPI IMPa2-A546 _ai_TileScan_001 (Stage 35 of 49)	00-TqTXx7G9WTqYSnWKbmNeDf
7		Vesicles Paraspeckle	2	0.000	1.000	110	200000732	200000039	siRNA-SC-10 PSPC1-A488 IMPa2-A546 DAPI 8C2-siRNA-IMP-a2-a4 V2.00	0	13. siRNA-SC-10 PSPC1-A488 DAPI IMPa2-A546 _ai_TileScan_001 (Stage 35 of 49)	00-TqTXx7G9WTqYSnWKbmNeDf
4		Vesicles Paraspeckle	2	0.000	1.000	110	200000733	200000040	siRNA-SC-10 PSPC1-A488 IMPa2-A546 DAPI 8C2-siRNA-IMP-a2-a4 V2.00	0	13. siRNA-SC-10 PSPC1-A488 DAPI IMPa2-A546 _ai_TileScan_001 (Stage 35 of 49)	00-TqTXx7G9WTqYSnWKbmNeDf
44		Vesicles Paraspeckle	2	0.000	1.000	110	200000734	200000041	siRNA-SC-10 PSPC1-A488 IMPa2-A546 DAPI 8C2-siRNA-IMP-a2-a4 V2.00	0	13. siRNA-SC-10 PSPC1-A488 DAPI IMPa2-A546 _ai_TileScan_001 (Stage 35 of 49)	00-TqTXx7G9WTqYSnWKbmNeDf
12		Vesicles Paraspeckle	2	0.000	1.000	110	200000735	200000042	siRNA-SC-10 PSPC1-A488 IMPa2-A546 DAPI 8C2-siRNA-IMP-a2-a4 V2.00	0	13. siRNA-SC-10 PSPC1-A488 DAPI IMPa2-A546 _ai_TileScan_001 (Stage 35 of 49)	00-TqTXx7G9WTqYSnWKbmNeDf
9		Vesicles Paraspeckle	2	0.000	1.000	110	200000736	200000043	siRNA-SC-10 PSPC1-A488 IMPa2-A546 DAPI 8C2-siRNA-IMP-a2-a4 V2.00	0	13. siRNA-SC-10 PSPC1-A488 DAPI IMPa2-A546 _ai_TileScan_001 (Stage 35 of 49)	00-TqTXx7G9WTqYSnWKbmNeDf
18		Vesicles Paraspeckle	2	0.000	1.000	110	200000737	200000044	siRNA-SC-10 PSPC1-A488 IMPa2-A546 DAPI 8C2-siRNA-IMP-a2-a4 V2.00	0	13. siRNA-SC-10 PSPC1-A488 DAPI IMPa2-A546 _ai_TileScan_001 (Stage 35 of 49)	00-TqTXx7G9WTqYSnWKbmNeDf
14		Vesicles Paraspeckle	2	0.000	1.000	111	200000738	200000045	siRNA-SC-10 PSPC1-A488 IMPa2-A546 DAPI 8C2-siRNA-IMP-a2-a4 V2.00	0	13. siRNA-SC-10 PSPC1-A488 DAPI IMPa2-A546 _ai_TileScan_001 (Stage 35 of 49)	00-TqTXx7G9WTqYSnWKbmNeDf
83		Vesicles Paraspeckle	2	0.000	1.000	112	200000739	200000046	siRNA-SC-10 PSPC1-A488 IMPa2-A546 DAPI 8C2-siRNA-IMP-a2-a4 V2.00	0	13. siRNA-SC-10 PSPC1-A488 DAPI IMPa2-A546 _ai_TileScan_001 (Stage 35 of 49)	00-TqTXx7G9WTqYSnWKbmNeDf
71		Vesicles Paraspeckle	2	0.000	1.000	112	200000740	200000047	siRNA-SC-10 PSPC1-A488 IMPa2-A546 DAPI 8C2-siRNA-IMP-a2-a4 V2.00	0	13. siRNA-SC-10 PSPC1-A488 DAPI IMPa2-A546 _ai_TileScan_001 (Stage 35 of 49)	00-TqTXx7G9WTqYSnWKbmNeDf
57		Vesicles Paraspeckle	2	0.000	1.000	112	200000741	200000048	siRNA-SC-10 PSPC1-A488 IMPa2-A546 DAPI 8C2-siRNA-IMP-a2-a4 V2.00	0	13. siRNA-SC-10 PSPC1-A488 DAPI IMPa2-A546 _ai_TileScan_001 (Stage 35 of 49)	00-TqTXx7G9WTqYSnWKbmNeDf
24		Vesicles Paraspeckle	2	0.000	1.000	112	200000742	200000049	siRNA-SC-10 PSPC1-A488 IMPa2-A546 DAPI 8C2-siRNA-IMP-a2-a4 V2.00	0	13. siRNA-SC-10 PSPC1-A488 DAPI IMPa2-A546 _ai_TileScan_001 (Stage 35 of 49)	00-TqTXx7G9WTqYSnWKbmNeDf
41		Vesicles Paraspeckle	2	0.000	1.000	112	200000743	200000050	siRNA-SC-10 PSPC1-A488 IMPa2-A546 DAPI 8C2-siRNA-IMP-a2-a4 V2.00	0	13. siRNA-SC-10 PSPC1-A488 DAPI IMPa2-A546 _ai_TileScan_001 (Stage 35 of 49)	00-TqTXx7G9WTqYSnWKbmNeDf
29		Vesicles Paraspeckle	2	0.000	1.000	112	200000744	200000051	siRNA-SC-10 PSPC1-A488 IMPa2-A546 DAPI 8C2-siRNA-IMP-a2-a4 V2.00	0	13. siRNA-SC-10 PSPC1-A488 DAPI IMPa2-A546 _ai_TileScan_001 (Stage 35 of 49)	00-TqTXx7G9WTqYSnWKbmNeDf
26		Vesicles Paraspeckle	2	0.000	1.000	112	200000745	200000052	siRNA-SC-10 PSPC1-A488 IMPa2-A546 DAPI 8C2-siRNA-IMP-a2-a4 V2.00	0	13. siRNA-SC-10 PSPC1-A488 DAPI IMPa2-A546 _ai_TileScan_001 (Stage 35 of 49)	00-TqTXx7G9WTqYSnWKbmNeDf
46		Vesicles Paraspeckle	2	0.000	1.000	113	200000746	200000053	siRNA-SC-10 PSPC1-A488 IMPa2-A546 DAPI 8C2-siRNA-IMP-a2-a4 V2.00	0	13. siRNA-SC-10 PSPC1-A488 DAPI IMPa2-A546 _ai_TileScan_001 (Stage 35 of 49)	00-TqTXx7G9WTqYSnWKbmNeDf
49		Vesicles Paraspeckle	2	0.000	1.000	113	200000747	200000054	siRNA-SC-10 PSPC1-A488 IMPa2-A546 DAPI 8C2-siRNA-IMP-a2-a4 V2.00	0	13. siRNA-SC-10 PSPC1-A488 DAPI IMPa2-A546 _ai_TileScan_001 (Stage 35 of 49)	00-TqTXx7G9WTqYSnWKbmNeDf
25		Vesicles Paraspeckle	2	0.000	1.000	113	200000748	200000055	siRNA-SC-10 PSPC1-A488 IMPa2-A546 DAPI 8C2-siRNA-IMP-a2-a4 V2.00	0	13. siRNA-SC-10 PSPC1-A488 DAPI IMPa2-A546 _ai_TileScan_001 (Stage 35 of 49)	00-TqTXx7G9WTqYSnWKbmNeDf
34		Vesicles Paraspeckle	2	0.000	1.000	113	200000749	200000056	siRNA-SC-10 PSPC1-A488 IMPa2-A546 DAPI 8C2-siRNA-IMP-a2-a4 V2.00	0	13. siRNA-SC-10 PSPC1-A488 DAPI IMPa2-A546 _ai_TileScan_001 (Stage 35 of 49)	00-TqTXx7G9WTqYSnWKbmNeDf
17		Vesicles Paraspeckle	2	0.000	1.000	113	200000750	200000057	siRNA-SC-10 PSPC1-A488 IMPa2-A546 DAPI 8C2-siRNA-IMP-a2-a4 V2.00	0	13. siRNA-SC-10 PSPC1-A488 DAPI IMPa2-A546 _ai_TileScan_001 (Stage 35 of 49)	00-TqTXx7G9WTqYSnWKbmNeDf
40		Vesicles Paraspeckle	2	0.000	1.000	113	200000751	200000058	siRNA-SC-10 PSPC1-A488 IMPa2-A546 DAPI 8C2-siRNA-IMP-a2-a4 V2.00	0	13. siRNA-SC-10 PSPC1-A488 DAPI IMPa2-A546 _ai_TileScan_001 (Stage 35 of 49)	00-TqTXx7G9WTqYSnWKbmNeDf
27		Vesicles Paraspeckle	2	0.000	1.000	113	200000752	200000059	siRNA-SC-10 PSPC1-A488 IMPa2-A546 DAPI 8C2-siRNA-IMP-a2-a4 V2.00	0	13. siRNA-SC-10 PSPC1-A488 DAPI IMPa2-A546 _ai_TileScan_001 (Stage 35 of 49)	00-TqTXx7G9WTqYSnWKbmNeDf
29		Vesicles Paraspeckle	2	0.000	1.000	114	200000753	200000060	siRNA-SC-10 PSPC1-A488 IMPa2-A546 DAPI 8C2-siRNA-IMP-a2-a4 V2.00	0	13. siRNA-SC-10 PSPC1-A488 DAPI IMPa2-A546 _ai_TileScan_001 (Stage 35 of 49)	00-TqTXx7G9WTqYSnWKbmNeDf
26		Vesicles Paraspeckle	2	0.000	1.000	114	200000754	200000061	siRNA-SC-10 PSPC1-A488 IMPa2-A546 DAPI 8C2-siRNA-IMP-a2-a4 V2.00	0	13. siRNA-SC-10 PSPC1-A488 DAPI IMPa2-A546 _ai_TileScan_001 (Stage 35 of 49)	00-TqTXx7G9WTqYSnWKbmNeDf
21		Vesicles Paraspeckle	2	0.000	1.000	114	200000755	200000062	siRNA-SC-10 PSPC1-A488 IMPa2-A546 DAPI 8C2-siRNA-IMP-a2-a4 V2.00	0	13. siRNA-SC-10 PSPC1-A488 DAPI IMPa2-A546 _ai_TileScan_001 (Stage 35 of 49)	00-TqTXx7G9WTqYSnWKbmNeDf
33		Vesicles Paraspeckle	2	0.000	1.000	114	200000756	200000063	siRNA-SC-10 PSPC1-A488 IMPa2-A546 DAPI 8C2-siRNA-IMP-a2-a4 V2.00	0	13. siRNA-SC-10 PSPC1-A488 DAPI IMPa2-A546 _ai_TileScan_001 (Stage 35 of 49)	00-TqTXx7G9WTqYSnWKbmNeDf
35		Vesicles Paraspeckle	2	0.000	1.000	114	200000757	200000064	siRNA-SC-10 PSPC1-A488 IMPa2-A546 DAPI 8C2-siRNA-IMP-a2-a4 V2.00	0	13. siRNA-SC-10 PSPC1-A488 DAPI IMPa2-A546 _ai_TileScan_001 (Stage 35 of 49)	00-TqTXx7G9WTqYSnWKbmNeDf
31		Vesicles Paraspeckle	2	0.000	1.000	115	200000758	200000065	siRNA-SC-10 PSPC1-A488 IMPa2-A546 DAPI 8C2-siRNA-IMP-a2-a4 V2.00	0	13. siRNA-SC-10 PSPC1-A488 DAPI IMPa2-A546 _ai_TileScan_001 (Stage 35 of 49)	00-TqTXx7G9WTqYSnWKbmNeDf
34		Vesicles Paraspeckle	2	0.000	1.000	115	200000759	200000066	siRNA-SC-10 PSPC1-A488 IMPa2-A546 DAPI 8C2-siRNA-IMP-a2-a4 V2.00	0	13. siRNA-SC-10 PSPC1-A488 DAPI IMPa2-A546 _ai_TileScan_001 (Stage 35 of 49)	00-TqTXx7G9WTqYSnWKbmNeDf
33		Vesicles Paraspeckle	2	0.000	1.000	115	200000760	200000067	siRNA-SC-10 PSPC1-A488 IMPa2-A546 DAPI 8C2-siRNA-IMP-a2-a4 V2.00	0	13. siRNA-SC-10 PSPC1-A488 DAPI IMPa2-A546 _ai_TileScan_001 (Stage 35 of 49)	00-TqTXx7G9WTqYSnWKbmNeDf
11		Vesicles Paraspeckle	2	0.000	1.000	115	200000761	200000068	siRNA-SC-10 PSPC1-A488 IMPa2-A546 DAPI 8C2-siRNA-IMP-a2-a4 V2.00	0	13. siRNA-SC-10 PSPC1-A488 DAPI IMPa2-A546 _ai_TileScan_001 (Stage 35 of 49)	00-TqTXx7G9WTqYSnWKbmNeDf
107		Vesicles Paraspeckle	2	0.000	1.000	116	200000762	200000069	siRNA-SC-10 PSPC1-A488 IMPa2-A546 DAPI 8C2-siRNA-IMP-a2-a4 V2.00	0	13. siRNA-SC-10 PSPC1-A488 DAPI IMPa2-A546 _ai_TileScan_001 (Stage 35 of 49)	00-TqTXx7G9WTqYSnWKbmNeDf
61		Vesicles Paraspeckle	2	0.000	1.000	116	200000763	200000070	siRNA-SC-10 PSPC1-A488 IMPa2-A546 DAPI 8C2-siRNA-IMP-a2-a4 V2.00	0	13. siRNA-SC-10 PSPC1-A488 DAPI IMPa2-A546 _ai_TileScan_001 (Stage 35 of 49)	00-TqTXx7G9WTqYSnWKbmNeDf
79		Vesicles Paraspeckle	2	0.000	1.000	116	200000764	200000071	siRNA-SC-10 PSPC1-A488 IMPa2-A546 DAPI 8C2-siRNA-IMP-a2-a4 V2.00	0	13. siRNA-SC-10 PSPC1-A488 DAPI IMPa2-A546 _ai_TileScan_001 (Stage 35 of 49)	00-TqTXx7G9WTqYSnWKbmNeDf
80		Vesicles Paraspeckle	2	0.000	1.000	116	200000765	200000072	siRNA-SC-10 PSPC1-A488 IMPa2-A546 DAPI 8C2-siRNA-IMP-a2-a4 V2.00	0	13. siRNA-SC-10 PSPC1-A488 DAPI IMPa2-A546 _ai_TileScan_001 (Stage 35 of 49)	00-TqTXx7G9WTqYSnWKbmNeDf
49		Vesicles Paraspeckle	2	0.000	1.000	116	200000766	200000073	siRNA-SC-10 PSPC1-A488 IMPa2-A546 DAPI 8C2-siRNA-IMP-a2-a4 V2.00	0	13. siRNA-SC-10 PSPC1-A488 DAPI IMPa2-A546 _ai_TileScan_001 (Stage 35 of 49)	00-TqTXx7G9WTqYSnWKbmNeDf
78		Vesicles Paraspeckle	2	0.000	1.000	116	200000767	200000074	siRNA-SC-10 PSPC1-A488 IMPa2-A546 DAPI 8C2-siRNA-IMP-a2-a4 V2.00	0	13. siRNA-SC-10 PSPC1-A488 DAPI IMPa2-A546 _ai_TileScan_001 (Stage 35 of 49)	00-TqTXx7G9WTqYSnWKbmNeDf
33		Vesicles Paraspeckle	2	0.000	1.000	116	200000768	200000075	siRNA-SC-10 PSPC1-A488 IMPa2-A546 DAPI 8C2-siRNA-IMP-a2-a4 V2.00	0	13. siRNA-SC-10 PSPC1-A488 DAPI IMPa2-A546 _ai_TileScan_001 (Stage 35 of 49)	00-TqTXx7G9WTqYSnWKbmNeDf
0		Vesicles Paraspeckle	2	0.000	1.000	116	200000769	200000076	siRNA-SC-10 PSPC1-A488 IMPa2-A546 DAPI 8C2-siRNA-IMP-a2-a4 V2.00	0	13. siRNA-SC-10 PSPC1-A488 DAPI IMPa2-A546 _ai_TileScan_001 (Stage 35 of 49)	00-TqTXx7G9WTqYSnWKbmNeDf
32		Vesicles Paraspeckle	2	0.000	1.000	116	200000770	200000077	siRNA-SC-10 PSPC1-A488 IMPa2-A546 DAPI 8C2-siRNA-IMP-a2-a4 V2.00	0	13. siRNA-SC-10 PSPC1-A488 DAPI IMPa2-A546 _ai_TileScan_001 (Stage 35 of 49)	00-TqTXx7G9WTqYSnWKbmNeDf
18		Vesicles Paraspeckle	2	0.000	1.000	116	200000771	200000078	siRNA-SC-10 PSPC1-A488 IMPa2-A546 DAPI 8C2-siRNA-IMP-a2-a4 V2.00	0	13. siRNA-SC-10 PSPC1-A488 DAPI IMPa2-A546 _ai_TileScan_001 (Stage 35 of 49)	00-TqTXx7G9WTqYSnWKbmNeDf
17		Vesicles Paraspeckle	2	0.000	1.000	116	200000772	200000079	siRNA-SC-10 PSPC1-A488 IMPa2-A546 DAPI 8C2-siRNA-IMP-a2-a4 V2.00	0	13. siRNA-SC-10 PSPC1-A488 DAPI IMPa2-A546 _ai_TileScan_001 (Stage 35 of 49)	00-TqTXx7G9WTqYSnWKbmNeDf
80		Vesicles Paraspeckle	2	0.000	1.000	117	200000773	200000080	siRNA-SC-10 PSPC1-A488 IMPa2-A546 DAPI 8C2-siRNA-IMP-a2-a4 V2.00	0	13. siRNA-SC-10 PSPC1-A488 DAPI IMPa2-A546 _ai_TileScan_001 (Stage 35 of 49)	00-TqTXx7G9WTqYSnWKbmNeDf
86		Vesicles Paraspeckle	2	0.000	1.000	117	200000774	200000081	siRNA-SC-10 PSPC1-A488 IMPa2-A546 DAPI 8C2-siRNA-IMP-a2-a4 V2.00	0	13. siRNA-SC-10 PSPC1-A488 DAPI IMPa2-A546 _ai_TileScan_001 (Stage 35 of 49)	00-TqTXx7G9WTqYSnWKbmNeDf
54		Vesicles Paraspeckle	2	0.000	1.000	117	200000775	200000082	siRNA-SC-10 PSPC1-A488 IMPa2-A546 DAPI 8C2-siRNA-IMP-a2-a4 V2.00	0	13. siRNA-SC-10 PSPC1-A488 DAPI IMPa2-A546 _ai_TileScan_001 (Stage 35 of 49)	00-TqTXx7G9WTqYSnWKbmNeDf
26		Vesicles Paraspeckle	2	0.000	1.000	118	200000776	200000083	siRNA-SC-10 PSPC1-A488 IMPa2-A546 DAPI 8C2-siRNA-IMP-a2-a4 V2.00	0	13. siRNA-SC-10 PSPC1-A488 DAPI IMPa2-A546 _ai_TileScan_001 (Stage 35 of 49)	00-TqTXx7G9WTqYSnWKbmNeDf
32		Vesicles Paraspeckle	2	0.000	1.000	118	200000777	200000084	siRNA-SC-10 PSPC1-A488 IMPa2-A546 DAPI 8C2-siRNA-IMP-a2-a4 V2.00	0	13. siRNA-SC-10 PSPC1-A488 DAPI IMPa2-A546 _ai_TileScan_001 (Stage 35 of 49)	00-TqTXx7G9WTqYSnWKbmNeDf
13		Vesicles Paraspeckle	2	0.000	1.000	118	200000778	200000085	siRNA-SC-10 PSPC1-A488 IMPa2-A546 DAPI 8C2-siRNA-IMP-a2-a4 V2.00	0	13. siRNA-SC-10 PSPC1-A488 DAPI IMPa2-A546 _ai_TileScan_001 (Stage 35 of 49)	00-TqTXx7G9WTqYSnWKbmNeDf
9		Vesicles Paraspeckle	2	0.000	1.000	118	200000779	200000086	siRNA-SC-10 PSPC1-A488 IMPa2-A546 DAPI 8C2-siRNA-IMP-a2-a4 V2.00	0	13. siRNA-SC-10 PSPC1-A488 DAPI IMPa2-A546 _ai_TileScan_001 (Stage 35 of 49)	00-TqTXx7G9WTqYSnWKbmNeDf
18		Vesicles Paraspeckle	2	0.000	1.000	118	200000780	200000087	siRNA-SC-10 PSPC1-A488 IMPa2-A546 DAPI 8C2-siRNA-IMP-a2-a4 V2.00	0	13. siRNA-SC-10 PSPC1-A488 DAPI IMPa2-A546 _ai_TileScan_001 (Stage 35 of 49)	00-TqTXx7G9WTqYSnWKbmNeDf
67		Vesicles Paraspeckle	2	0.000	1.000	119	200000781	200000088	siRNA-SC-10 PSPC1-A488 IMPa2-A546 DAPI 8C2-siRNA-IMP-a2-a4 V2.00	0	13. siRNA-SC-10 PSPC1-A488 DAPI IMPa2-A546 _ai_TileScan_001 (Stage 35 of 49)	00-TqTXx7G9WTqYSnWKbmNeDf
63		Vesicles Paraspeckle	2	0.000	1.000	119	200000782	200000089	siRNA-SC-10 PSPC1-A488 IMPa2-A546 DAPI 8C2-siRNA-IMP-a2-a4 V2.00	0	13. siRNA-SC-10 PSPC1-A488 DAPI IMPa2-A546 _ai_TileScan_001 (Stage 35 of 49)	00-TqTXx7G9WTqYSnWKbmNeDf
79		Vesicles Paraspeckle	2	0.000	1.000	119	200000783	200000090	siRNA-SC-10 PSPC1-A488 IMPa2-A546 DAPI 8C2-siRNA-IMP-a2-a4 V2.00	0	13. siRNA-SC-10 PSPC1-A488 DAPI IMPa2-A546 _ai_TileScan_001 (Stage 35 of 49)	00-TqTXx7G9WTqYSnWKbmNeDf
61		Vesicles Paraspeckle	2	0.000	1.000	119	200000784	200000091	siRNA-SC-10 PSPC1-A488 IMPa2-A546 DAPI 8C2-siRNA-IMP-a2-a4 V2.00	0	13. siRNA-SC-10 PSPC1-A488 DAPI IMPa2-A546 _ai_TileScan_001 (Stage 35 of 49)	00-TqTXx7G9WTqYSnWKbmNeDf
142		Vesicles Paraspeckle	2	0.000	1.000	119	200000785	200000092	siRNA-SC-10 PSPC1-A488 IMPa2-A546 DAPI 8C2-siRNA-IMP-a2-a4 V2.00	0	13. siRNA-SC-10 PSPC1-A488 DAPI IMPa2-A546 _ai_TileScan_001 (Stage 35 of 49)	00-TqTXx7G9WTqYSnWKbmNeDf
52		Vesicles Paraspeckle	2	0.000	1.000	119	200000786	200000093	siRNA-SC-10 PSPC1-A488 IMPa2-A546 DAPI 8C2-siRNA-IMP-a2-a4 V2.00	0	13. siRNA-SC-10 PSPC1-A488 DAPI IMPa2-A546 _ai_TileScan_001 (Stage 35 of 49)	00-TqTXx7G9WTqYSnWKbmNeDf
30		Vesicles Paraspeckle	2	0.000	1.000	119	200000787	200000094	siRNA-SC-10 PSPC1-A488 IMPa2-A546 DAPI 8C2-siRNA-IMP-a2-a4 V2.00	0	13. siRNA-SC-10 PSPC1-A488 DAPI IMPa2-A546 _ai_TileScan_001 (Stage 35 of 49)	00-TqTXx7G9WTqYSnWKbmNeDf
28		Vesicles Paraspeckle	2	0.000	1.000	119	200000788	200000095	siRNA-SC-10 PSPC1-A488 IMPa2-A546 DAPI 8C2-siRNA-IMP-a2-a4 V2.00	0	13. siRNA-SC-10 PSPC1-A488 DAPI IMPa2-A546 _ai_TileScan_001 (Stage 35 of 49)	00-TqTXx7G9WTqYSnWKbmNeDf
15		Vesicles Paraspeckle	2	0.000	1.000	119	200000789	200000096	siRNA-SC-10 PSPC1-A488 IMPa2-A546 DAPI 8C2-siRNA-IMP-a2-a4 V2.00	0	13. siRNA-SC-10 PSPC1-A488 DAPI IMPa2-A546 _ai_TileScan_001 (Stage 35 of 49)	00-TqTXx7G9WTqYSnWKbmNeDf
21		Vesicles Paraspeckle	2	0.000	1.000	119	200000790	200000097	siRNA-SC-10 PSPC1-A488 IMPa2-A546 DAPI 8C2-siRNA-IMP-a2-a4 V2.00	0	13. siRNA-SC-10 PSPC1-A488 DAPI IMPa2-A546 _ai_TileScan_001 (Stage 35 of 49)	00-TqTXx7G9WTqYSnWKbmNeDf
52		Vesicles Paraspeckle	2	0.000	1.000	119	200000791	200000098	siRNA-SC-10 PSPC1-A488 IMPa2-A546 DAPI 8C2-siRNA-IMP-a2-a4 V2.00	0	13. siRNA-SC-10 PSPC1-A488 DAPI IMPa2-A546 _ai_TileScan_001 (Stage 35 of 49)	00-TqTXx7G9WTqYSnWKbmNeDf
31		Vesicles Paraspeckle	2	0.000	1.000	119	200000792	200000099	siRNA-SC-10 PSPC1-A488 IMPa2-A546 DAPI 8C2-siRNA-IMP-a2-a4 V2.00	0	13. siRNA-SC-10 PSPC1-A488 DAPI IMPa2-A546 _ai_TileScan_001 (Stage 35 of 49)	00-TqTXx7G9WTqYSnWKbmNeDf
40		Vesicles Paraspeckle	2	0.000	1.000	119	200000793	200000100	siRNA-SC-10 PSPC1-A488 IMPa2-A546 DAPI 8C2-siRNA-IMP-a2-a4 V2.00	0	13. siRNA-SC-10 PSPC1-A488 DAPI IMPa2-A546 _ai_TileScan_001 (Stage 35 of 49)	00-TqTXx7G9WTqYSnWKbmNeDf
30		Vesicles Paraspeckle	2	0.000	1.000	119	200000794	200000101	siRNA-SC-10 PSPC1-A488 IMPa2-A546 DAPI 8C2-siRNA-IMP-a2-a4 V2.00	0	13. siRNA-SC-10 PSPC1-A488 DAPI IMPa2-A546 _ai_TileScan_001 (Stage 35 of 49)	00-TqTXx7G9WTqYSnWKbmNeDf
69		Vesicles Paraspeckle	2	0.000	1.000	120	200000795	200000102	siRNA-SC-10 PSPC1-A488 IMPa2-A546 DAPI 8C2-siRNA-IMP-a2-a4 V2.00	0	13. siRNA-SC-10 PSPC1-A488 DAPI IMPa2-A546 _ai_TileScan_001 (Stage 35 of 49)	00-TqTXx7G9WTqYSnWKbmNeDf
41		Vesicles Paraspeckle	2	0.000	1.000	120	200000796	200000103	siRNA-SC-10 PSPC1-A488 IMPa2-A546 DAPI 8C2-siRNA-IMP-a2-a4 V2.00	0	13. siRNA-SC-10 PSPC1-A488 DAPI IMPa2-A546 _ai_TileScan_001 (Stage 35 of 49)	00-TqTXx7G9WTqYSnWKbmNeDf
49		Vesicles Paraspeckle	2	0.000	1.000	120	200000797	200000104	siRNA-SC-10 PSPC1-A488 IMPa2-A546 DAPI 8C2-siRNA-IMP-a2-a4 V2.00	0	13. siRNA-SC-10 PSPC1-A488 DAPI IMPa2-A546 _ai_TileScan_001 (Stage 35 of 49)	00-TqTXx7G9WTqYSnWKbmNeDf
61		Vesicles Paraspeckle	2	0.000	1.000	121	200000798	200000105	siRNA-SC-10 PSPC1-A488 IMPa2-A546 DAPI 8C2-siRNA-IMP-a2-a4 V2.00	0	13. siRNA-SC-10 PSPC1-A488 DAPI IMPa2-A546 _ai_TileScan_001 (Stage 35 of 49)	00-TqTXx7G9WTqYSnWKbmNeDf
60		Vesicles Paraspeckle	2	0.000	1.000	121	200000799	200000106	siRNA-SC-10 PSPC1-A488 IMPa2-A546 DAPI 8C2-siRNA-IMP-a2-a4 V2.00	0	13. siRNA-SC-10 PSPC1-A488 DAPI IMPa2-A546 _ai_TileScan_001 (Stage 35 of 49)	00-TqTXx7G9WTqYSnWKbmNeDf
14		Vesicles Paraspeckle	2	0.000	1.000	121	200000800	200000107	siRNA-SC-10 PSPC1-A488 IMPa2-A546 DAPI 8C2-siRNA-IMP-a2-a4 V2.00	0	13. siRNA-SC-10 PSPC1-A488 DAPI IMPa2-A546 _ai_TileScan_001 (Stage 35 of 49)	00-TqTXx7G9WTqYSnWKbmNeDf
27		Vesicles Paraspeckle	2	0.000	1.000	121	200000801	200000108	siRNA-SC-10 PSPC1-A488 IMPa2-A546 DAPI 8C2-siRNA-IMP-a2-a4 V2.00	0	13. siRNA-SC-10 PSPC1-A488 DAPI IMPa2-A546 _ai_TileScan_001 (Stage 35 of 49)	00-TqTXx7G9WTqYSnWKbmNeDf
28		Vesicles Paraspeckle	2	0.000	1.000	122	200000802	200000109	siRNA-SC-10 PSPC1-A488 IMPa2-A546 DAPI 8C2-siRNA-IMP-a2-a4 V2.00	0	13. siRNA-SC-10 PSPC1-A488 DAPI IMPa2-A546 _ai_TileScan_001 (Stage 35 of 49)	00-TqTXx7G9WTqYSnWKbmNeDf
36		Vesicles Paraspeckle	2	0.000	1.000	122	200000803	200000110	siRNA-SC-10 PSPC1-A488 IMPa2-A546 DAPI 8C2-siRNA-IMP-a2-a4 V2.00	0	13. siRNA-SC-10 PSPC1-A488 DAPI IMPa2-A546 _ai_TileScan_001 (Stage 35 of 49)	00-TqTXx7G9WTqYSnWKbmNeDf
29		Vesicles Paraspeckle	2	0.000	1.000	123	200000804	200000111	siRNA-SC-10 PSPC1-A488 IMPa2-A546 DAPI 8C2-siRNA-IMP-a2-a4 V2.00	0	13. siRNA-SC-10 PSPC1-A488 DAPI IMPa2-A546 _ai_TileScan_001 (Stage 35 of 49)	00-TqTXx7G9WTqYSnWKbmNeDf
35		Vesicles Paraspeckle	2	0.000	1.000	123	200000805	200000112	siRNA-SC-10 PSPC1-A488 IMPa2-A546 DAPI 8C2-siRNA-IMP-a2-a4 V2.00	0	13. siRNA-SC-10 PSPC1-A488 DAPI IMPa2-A546 _ai_TileScan_001 (Stage 35 of 49)	00-TqTXx7G9WTqYSnWKbmNeDf
37		Vesicles Paraspeckle	2	0.000	1.000	123	200000806	200000113	siRNA-SC-10 PSPC1-A488 IMPa2-A546 DAPI 8C2-siRNA-IMP-a2-a4 V2.00	0	13. siRNA-SC-10 PSPC1-A488 DAPI IMPa2-A546 _ai_TileScan_001 (Stage 35 of 49)	00-TqTXx7G9WTqYSnWKbmNeDf
36		Vesicles Paraspeckle	2	0.000	1.000	123	200000807	200000114	siRNA-SC-10 PSPC1-A488 IMPa2-A546 DAPI 8C2-siRNA-IMP-a2-a4 V2.00	0	13. siRNA-SC-10 PSPC1-A488 DAPI IMPa2-A546 _ai_TileScan_001 (Stage 35 of 49)	00-TqTXx7G9WTqYSnWKbmNeDf
46		Vesicles Paraspeckle	2	0.000	1.000	123	200000808	200000115	siRNA-SC-10 PSPC1-A488 IMPa2-A546 DAPI 8C2-siRNA-IMP-a2-a4 V2.00	0	13. siRNA-SC-10 PSPC1-A488 DAPI IMPa2-A546 _ai_TileScan_001 (Stage 35 of 49)	00-TqTXx7G9WTqYSnWKbmNeDf
9		Vesicles Paraspeckle	2	0.000	1.000	123	200000809	200000116	siRNA-SC-10 PSPC1-A488 IMPa2-A546 DAPI 8C2-siRNA-IMP-a2-a4 V2.00	0	13. siRNA-SC-10 PSPC1-A488 DAPI IMPa2-A546 _ai_TileScan_001 (Stage 35 of 49)	00-TqTXx7G9WTqYSnWKbmNeDf
45		Vesicles Paraspeckle	2	0.000	1.000	124	200000810	200000117	siRNA-SC-10 PSPC1-A488 IMPa2-A546 DAPI 8C2-siRNA-IMP-a2-a4 V2.00	0	13. siRNA-SC-10 PSPC1-A488 DAPI IMPa2-A546 _ai_TileScan_001 (Stage 35 of 49)	00-TqTXx7G9WTqYSnWKbmNeDf
67		Vesicles Paraspeckle	2	0.000	1.000	124	200000811	200000118	siRNA-SC-10 PSPC1-A488 IMPa2-A546 DAPI 8C2-siRNA-IMP-a2-a4 V2.00	0	13. siRNA-SC-10 PSPC1-A488 DAPI IMPa2-A546 _ai_TileScan_001 (Stage 35 of 49)	00-TqTXx7G9WTqYSnWKbmNeDf
80		Vesicles Paraspeckle	2	0.000	1.000	124	200000812	200000119	siRNA-SC-10 PSPC1-A488 IMPa2-A546 DAPI 8C2-siRNA-IMP-a2-a4 V2.00	0	13. siRNA-SC-10 PSPC1-A488 DAPI IMPa2-A546 _ai_TileScan_001 (Stage 35 of 49)	00-TqTXx7G9WTqYSnWKbmNeDf
22		Vesicles Paraspeckle	2	0.000	1.000	124	200000813	200000120	siRNA-SC-10 PSPC1-A488 IMPa2-A546 DAPI 8C2-siRNA-IMP-a2-a4 V2.00	0	13. siRNA-SC-10 PSPC1-A488 DAPI IMPa2-A546 _ai_TileScan_001 (Stage 35 of 49)	00-TqTXx7G9WTqYSnWKbmNeDf
37		Vesicles Paraspeckle	2	0.000	1.000	124	200000814	200000121	siRNA-SC-10 PSPC1-A488 IMPa2-A546 DAPI 8C2-siRNA-IMP-a2-a4 V2.00	0	13. siRNA-SC-10 PSPC1-A488 DAPI IMPa2-A546 _ai_TileScan_001 (Stage 35 of 49)	00-TqTXx7G9WTqYSnWKbmNeDf
33		Vesicles Paraspeckle	2	0.000	1.000	124	200000815	200000122	siRNA-SC-10 PSPC1-A488 IMPa2-A546 DAPI 8C2-siRNA-IMP-a2-a4 V2.00	0	13. siRNA-SC-10 PSPC1-A488 DAPI IMPa2-A546 _ai_TileScan_001 (Stage 35 of 49)	00-TqTXx7G9WTqYSnWKbmNeDf
37		Vesicles Paraspeckle	2	0.000	1.000	124	200000816	200000123	siRNA-SC-10 PSPC1-A488 IMPa2-A546 DAPI 8C2-siRNA-IMP-a2-a4 V2.00	0	13. siRNA-SC-10 PSPC1-A488 DAPI IMPa2-A546 _ai_TileScan_001 (Stage 35 of 49)	00-TqTXx7G9WTqYSnWKbmNeDf
27		Vesicles Paraspeckle	2	0.000	1.000	124	200000817	200000124	siRNA-SC-10 PSPC1-A488 IMPa2-A546 DAPI 8C2-siRNA-IMP-a2-a4 V2.00	0	13. siRNA-SC-10 PSPC1-A488 DAPI IMPa2-A546 _ai_TileScan_001 (Stage 35 of 49)	00-TqTXx7G9WTqYSnWKbmNeDf
9		Vesicles Paraspeckle	2	0.000	1.000	124	200000818	200000125	siRNA-SC-10 PSPC1-A488 IMPa2-A546 DAPI 8C2-siRNA-IMP-a2-a4 V2.00	0	13. siRNA-SC-10 PSPC1-A488 DAPI IMPa2-A546 _ai_TileScan_001 (Stage 35 of 49)	00-TqTXx7G9WTqYSnWKbmNeDf
13		Vesicles Paraspeckle	2	0.000	1.000	124	200000819	200000126	siRNA-SC-10 PSPC1-A488 IMPa2-A546 DAPI 8C2-siRNA-IMP-a2-a4 V2.00	0	13. siRNA-SC-10 PSPC1-A488 DAPI IMPa2-A546 _ai_TileScan_001 (Stage 35 of 49)	00-TqTXx7G9WTqYSnWKbmNeDf
65		Vesicles Paraspeckle	2	0.000	1.000	125	200000820	200000127	siRNA-SC-10 PSPC1-A488 IMPa2-A546 DAPI 8C2-siRNA-IMP-a2-a4 V2.00	0	13. siRNA-SC-10 PSPC1-A488 DAPI IMPa2-A546 _ai_TileScan_001 (Stage 35 of 49)	00-TqTXx7G9WTqYSnWKbmNeDf
151		Vesicles Paraspeckle	2	0.000	1.000	126	200000821	200000128	siRNA-SC-10 PSPC1-A488 IMPa2-A546 DAPI 8C2-siRNA-IMP-a2-a4 V2.00	0	13. siRNA-SC-10 PSPC1-A488 DAPI IMPa2-A546 _ai_TileScan_001 (Stage 35 of 49)	00-TqTXx7G9WTqYSnWKbmNeDf
80		Vesicles Paraspeckle	2	0.000	1.000	126	200000822	200000129	siRNA-SC-10 PSPC1-A488 IMPa2-A546 DAPI 8C2-siRNA-IMP-a2-a4 V2.00	0	13. siRNA-SC-10 PSPC1-A488 DAPI IMPa2-A546 _ai_TileScan_001 (Stage 35 of 49)	00-TqTXx7G9WTqYSnWKbmNeDf
55		Vesicles Paraspeckle	2	0.000	1.000	126	200000823	200000130	siRNA-SC-10 PSPC1-A488 IMPa2-A546 DAPI 8C2-siRNA-IMP-a2-a4 V2.00	0	13. siRNA-SC-10 PSPC1-A488 DAPI IMPa2-A546 _ai_TileScan_001 (Stage 35 of 49)	00-TqTXx7G9WTqYSnWKbmNeDf
90		Vesicles Paraspeckle	2	0.000	1.000	127	200000824	200000131	siRNA-SC-10 PSPC1-A488 IMPa2-A546 DAPI 8C2-siRNA-IMP-a2-a4 V2.00	0	13. siRNA-SC-10 PSPC1-A488 DAPI IMPa2-A546 _ai_TileScan_001 (Stage 35 of 49)	00-TqTXx7G9WTqYSnWKbmNeDf
29		Vesicles Paraspeckle	2	0.000	1.000	127	200000825	200000132	siRNA-SC-10 PSPC1-A488 IMPa2-A546 DAPI 8C2-siRNA-IMP-a2-a4 V2.00	0	13. siRNA-SC-10 PSPC1-A488 DAPI IMPa2-A546 _ai_TileScan_001 (Stage 35 of 49)	00-TqTXx7G9WTqYSnWKbmNeDf
25		Vesicles Paraspeckle	2	0.000	1.000	127	200000826	200000133	siRNA-SC-10 PSPC1-A488 IMPa2-A546 DAPI 8C2-siRNA-IMP-a2-a4 V2.00	0	13. siRNA-SC-10 PSPC1-A488 DAPI IMPa2-A546 _ai_TileScan_001 (Stage 35 of 49)	00-TqTXx7G9WTqYSnWKbmNeDf
40		Vesicles Paraspeckle	2	0.000	1.000	128	200000827	200000134	siRNA-SC-10 PSPC1-A488 IMPa2-A546 DAPI 8C2-siRNA-IMP-a2-a4 V2.00	0	13. siRNA-SC-10 PSPC1-A488 DAPI IMPa2-A546 _ai_TileScan_001 (Stage 35 of 49)	00-TqTXx7G9WTqYSnWKbmNeDf
19		Vesicles Paraspeckle	2	0.000	1.000	128	200000828	200000135	siRNA-SC-10 PSPC1-A488 IMPa2-A546 DAPI 8C2-siRNA-IMP-a2-a4 V2.00	0	13. siRNA-SC-10 PSPC1-A488 DAPI IMPa2-A546 _ai_TileScan_001 (Stage 35 of 49)	00-TqTXx7G9WTqYSnWKbmNeDf
46		Vesicles Paraspeckle	2	0.000	1.000	128	200000829	200000136	siRNA-SC-10 PSPC1-A488 IMPa2-A546 DAPI 8C2-siRNA-IMP-a2-a4 V2.00	0	13. siRNA-SC-10 PSPC1-A488 DAPI IMPa2-A546 _ai_TileScan_001 (Stage 35 of 49)	00-TqTXx7G9WTqYSnWKbmNeDf
33		Vesicles Paraspeckle	2	0.000	1.000	128	200000830	200000137	siRNA-SC-10 PSPC1-A488 IMPa2-A546 DAPI 8C2-siRNA-IMP-a2-a4 V2.00	0	13. siRNA-SC-10 PSPC1-A488 DAPI IMPa2-A546 _ai_TileScan_001 (Stage 35 of 49)	00-TqTXx7G9WTqYSnWKbmNeDf
33		Vesicles Paraspeckle	2	0.000	1.000	128	200000831	200000138	siRNA-SC-10 PSPC1-A488 IMPa2-A546 DAPI 8C2-siRNA-IMP-a2-a4 V2.00	0	13. siRNA-SC-10 PSPC1-A488 DAPI IMPa2-A546 _ai_TileScan_001 (Stage 35 of 49)	00-TqTXx7G9WTqYSnWKbmNeDf
8		Vesicles Paraspeckle	2	0.000	1.000	128	200000832	200000139	siRNA-SC-10 PSPC1-A488 IMPa2-A546 DAPI 8C2-siRNA-IMP-a2-a4 V2.00	0	13. siRNA-SC-10 PSPC1-A488 DAPI IMPa2-A546 _ai_TileScan_001 (Stage 35 of 49)	00-TqTXx7G9WTqYSnWKbmNeDf
9		Vesicles Paraspeckle	2	0.000	1.000	128	200000833	200000140	siRNA-SC-10 PSPC1-A488 IMPa2-A546 DAPI 8C2-siRNA-IMP-a2-a4 V2.00	0	13. siRNA-SC-10 PSPC1-A488 DAPI IMPa2-A546 _ai_TileScan_001 (Stage 35 of 49)	00-TqTXx7G9WTqYSnWKbmNeDf
25		Vesicles Paraspeckle	2	0.000	1.000	129	200000834	200000141	siRNA-SC-10 PSPC1-A488 IMPa2-A546 DAPI 8C2-siRNA-IMP-a2-a4 V2.00	0	13. siRNA-SC-10 PSPC1-A488 DAPI IMPa2-A546 _ai_TileScan_001 (Stage 35 of 49)	00-TqTXx7G9WTqYSnWKbmNeDf
68		Vesicles Paraspeckle	2	0.000	1.000	129	200000835	200000142	siRNA-SC-10 PSPC1-A488 IMPa2-A546 DAPI 8C2-siRNA-IMP-a2-a4 V2.00	0	13. siRNA-SC-10 PSPC1-A488 DAPI IMPa2-A546 _ai_TileScan_001 (Stage 35 of 49)	00-TqTXx7G9WTqYSnWKbmNeDf
50		Vesicles Paraspeckle	2	0.000	1.000	129	200000836	200000143	siRNA-SC-10 PSPC1-A488 IMPa2-A546 DAPI 8C2-siRNA-IMP-a2-a4 V2.00	0	13. siRNA-SC-10 PSPC1-A488 DAPI IMPa2-A546 _ai_TileScan_001 (Stage 35 of 49)	00-TqTXx7G9WTqYSnWKbmNeDf
56		Vesicles Paraspeckle	2	0.000	1.000	129	200000837	200000144	siRNA-SC-10 PSPC1-A488 IMPa2-A546 DAPI 8C2-siRNA-IMP-a2-a4 V2.00	0	13. siRNA-SC-10 PSPC1-A488 DAPI IMPa2-A546 _ai_TileScan_001 (Stage 35 of 49)	00-TqTXx7G9WTqYSnWKbmNeDf
83		Vesicles Paraspeckle	2	0.000	1.000	129	200000838	200000145	siRNA-SC-10 PSPC1-A488 IMPa2-A546 DAPI 8C2-siRNA-IMP-a2-a4 V2.00	0	13. siRNA-SC-10 PSPC1-A488 DAPI IMPa2-A546 _ai_TileScan_001 (Stage 35 of 49)	00-TqTXx7G9WTqYSnWKbmNeDf
24		Vesicles Paraspeckle	2	0.000	1.000	129	200000839	200000146	siRNA-SC-10 PSPC1-A488 IMPa2-A546 DAPI 8C2-siRNA-IMP-a2-a4 V2.00	0	13. siRNA-SC-10 PSPC1-A488 DAPI IMPa2-A546 _ai_TileScan_001 (Stage 35 of 49)	00-TqTXx7G9WTqYSnWKbmNeDf
24		Vesicles Paraspeckle	2	0.000	1.000	129	200000840	200000147	siRNA-SC-10 PSPC1-A488 IMPa2-A546 DAPI 8C2-siRNA-IMP-a2-a4 V2.00	0	13. siRNA-SC-10 PSPC1-A488 DAPI IMPa2-A546 _ai_TileScan_001 (Stage 35 of 49)	00-TqTXx7G9WTqYSnWKbmNeDf
15		Vesicles Paraspeckle	2	0.000	1.000	129	200000841	200000148	siRNA-SC-10 PSPC1-A488 IMPa2-A546 DAPI 8C2-siRNA-IMP-a2-a4 V2.00	0	13. siRNA-SC-10 PSPC1-A488 DAPI IMPa2-A546 _ai_TileScan_001 (Stage 35 of 49)	00-TqTXx7G9WTqYSnWKbmNeDf
7		Vesicles Paraspeckle	2	0.000	1.000	129	200000842	200000149	siRNA-SC-10 PSPC1-A488 IMPa2-A546 DAPI 8C2-siRNA-IMP-a2-a4 V2.00	0	13. siRNA-SC-10 PSPC1-A488 DAPI IMPa2-A546 _ai_TileScan_001 (Stage 35 of 49)	00-TqTXx7G9WTqYSnWKbmNeDf
32		Vesicles Paraspeckle	2	0.000	1.000	130	200000843	200000000	siRNA-SC-10 PSPC1-A488 IMPa2-A546 DAPI 8C2-siRNA-IMP-a2-a4 V2.00	0	13. siRNA-SC-10 PSPC1-A488 DAPI IMPa2-A546 _aj_TileScan_001 (Stage 36 of 49)	00-xqkxuS4yWF4hS87WF2oExm
62		Vesicles Paraspeckle	2	0.000	1.000	130	200000844	200000001	siRNA-SC-10 PSPC1-A488 IMPa2-A546 DAPI 8C2-siRNA-IMP-a2-a4 V2.00	0	13. siRNA-SC-10 PSPC1-A488 DAPI IMPa2-A546 _aj_TileScan_001 (Stage 36 of 49)	00-xqkxuS4yWF4hS87WF2oExm
24		Vesicles Paraspeckle	2	0.000	1.000	130	200000845	200000002	siRNA-SC-10 PSPC1-A488 IMPa2-A546 DAPI 8C2-siRNA-IMP-a2-a4 V2.00	0	13. siRNA-SC-10 PSPC1-A488 DAPI IMPa2-A546 _aj_TileScan_001 (Stage 36 of 49)	00-xqkxuS4yWF4hS87WF2oExm
34		Vesicles Paraspeckle	2	0.000	1.000	130	200000846	200000003	siRNA-SC-10 PSPC1-A488 IMPa2-A546 DAPI 8C2-siRNA-IMP-a2-a4 V2.00	0	13. siRNA-SC-10 PSPC1-A488 DAPI IMPa2-A546 _aj_TileScan_001 (Stage 36 of 49)	00-xqkxuS4yWF4hS87WF2oExm
29		Vesicles Paraspeckle	2	0.000	1.000	130	200000847	200000004	siRNA-SC-10 PSPC1-A488 IMPa2-A546 DAPI 8C2-siRNA-IMP-a2-a4 V2.00	0	13. siRNA-SC-10 PSPC1-A488 DAPI IMPa2-A546 _aj_TileScan_001 (Stage 36 of 49)	00-xqkxuS4yWF4hS87WF2oExm
25		Vesicles Paraspeckle	2	0.000	1.000	130	200000848	200000005	siRNA-SC-10 PSPC1-A488 IMPa2-A546 DAPI 8C2-siRNA-IMP-a2-a4 V2.00	0	13. siRNA-SC-10 PSPC1-A488 DAPI IMPa2-A546 _aj_TileScan_001 (Stage 36 of 49)	00-xqkxuS4yWF4hS87WF2oExm
69		Vesicles Paraspeckle	2	0.000	1.000	130	200000849	200000006	siRNA-SC-10 PSPC1-A488 IMPa2-A546 DAPI 8C2-siRNA-IMP-a2-a4 V2.00	0	13. siRNA-SC-10 PSPC1-A488 DAPI IMPa2-A546 _aj_TileScan_001 (Stage 36 of 49)	00-xqkxuS4yWF4hS87WF2oExm
23		Vesicles Paraspeckle	2	0.000	1.000	130	200000850	200000007	siRNA-SC-10 PSPC1-A488 IMPa2-A546 DAPI 8C2-siRNA-IMP-a2-a4 V2.00	0	13. siRNA-SC-10 PSPC1-A488 DAPI IMPa2-A546 _aj_TileScan_001 (Stage 36 of 49)	00-xqkxuS4yWF4hS87WF2oExm
19		Vesicles Paraspeckle	2	0.000	1.000	130	200000851	200000008	siRNA-SC-10 PSPC1-A488 IMPa2-A546 DAPI 8C2-siRNA-IMP-a2-a4 V2.00	0	13. siRNA-SC-10 PSPC1-A488 DAPI IMPa2-A546 _aj_TileScan_001 (Stage 36 of 49)	00-xqkxuS4yWF4hS87WF2oExm
16		Vesicles Paraspeckle	2	0.000	1.000	130	200000852	200000009	siRNA-SC-10 PSPC1-A488 IMPa2-A546 DAPI 8C2-siRNA-IMP-a2-a4 V2.00	0	13. siRNA-SC-10 PSPC1-A488 DAPI IMPa2-A546 _aj_TileScan_001 (Stage 36 of 49)	00-xqkxuS4yWF4hS87WF2oExm
15		Vesicles Paraspeckle	2	0.000	1.000	130	200000853	200000010	siRNA-SC-10 PSPC1-A488 IMPa2-A546 DAPI 8C2-siRNA-IMP-a2-a4 V2.00	0	13. siRNA-SC-10 PSPC1-A488 DAPI IMPa2-A546 _aj_TileScan_001 (Stage 36 of 49)	00-xqkxuS4yWF4hS87WF2oExm
46		Vesicles Paraspeckle	2	0.000	1.000	130	200000854	200000011	siRNA-SC-10 PSPC1-A488 IMPa2-A546 DAPI 8C2-siRNA-IMP-a2-a4 V2.00	0	13. siRNA-SC-10 PSPC1-A488 DAPI IMPa2-A546 _aj_TileScan_001 (Stage 36 of 49)	00-xqkxuS4yWF4hS87WF2oExm
75		Vesicles Paraspeckle	2	0.000	1.000	132	200000855	200000012	siRNA-SC-10 PSPC1-A488 IMPa2-A546 DAPI 8C2-siRNA-IMP-a2-a4 V2.00	0	13. siRNA-SC-10 PSPC1-A488 DAPI IMPa2-A546 _aj_TileScan_001 (Stage 36 of 49)	00-xqkxuS4yWF4hS87WF2oExm
45		Vesicles Paraspeckle	2	0.000	1.000	132	200000856	200000013	siRNA-SC-10 PSPC1-A488 IMPa2-A546 DAPI 8C2-siRNA-IMP-a2-a4 V2.00	0	13. siRNA-SC-10 PSPC1-A488 DAPI IMPa2-A546 _aj_TileScan_001 (Stage 36 of 49)	00-xqkxuS4yWF4hS87WF2oExm
25		Vesicles Paraspeckle	2	0.000	1.000	132	200000857	200000014	siRNA-SC-10 PSPC1-A488 IMPa2-A546 DAPI 8C2-siRNA-IMP-a2-a4 V2.00	0	13. siRNA-SC-10 PSPC1-A488 DAPI IMPa2-A546 _aj_TileScan_001 (Stage 36 of 49)	00-xqkxuS4yWF4hS87WF2oExm
40		Vesicles Paraspeckle	2	0.000	1.000	132	200000858	200000015	siRNA-SC-10 PSPC1-A488 IMPa2-A546 DAPI 8C2-siRNA-IMP-a2-a4 V2.00	0	13. siRNA-SC-10 PSPC1-A488 DAPI IMPa2-A546 _aj_TileScan_001 (Stage 36 of 49)	00-xqkxuS4yWF4hS87WF2oExm
52		Vesicles Paraspeckle	2	0.000	1.000	132	200000859	200000016	siRNA-SC-10 PSPC1-A488 IMPa2-A546 DAPI 8C2-siRNA-IMP-a2-a4 V2.00	0	13. siRNA-SC-10 PSPC1-A488 DAPI IMPa2-A546 _aj_TileScan_001 (Stage 36 of 49)	00-xqkxuS4yWF4hS87WF2oExm
17		Vesicles Paraspeckle	2	0.000	1.000	133	200000860	200000017	siRNA-SC-10 PSPC1-A488 IMPa2-A546 DAPI 8C2-siRNA-IMP-a2-a4 V2.00	0	13. siRNA-SC-10 PSPC1-A488 DAPI IMPa2-A546 _aj_TileScan_001 (Stage 36 of 49)	00-xqkxuS4yWF4hS87WF2oExm
21		Vesicles Paraspeckle	2	0.000	1.000	133	200000861	200000018	siRNA-SC-10 PSPC1-A488 IMPa2-A546 DAPI 8C2-siRNA-IMP-a2-a4 V2.00	0	13. siRNA-SC-10 PSPC1-A488 DAPI IMPa2-A546 _aj_TileScan_001 (Stage 36 of 49)	00-xqkxuS4yWF4hS87WF2oExm
39		Vesicles Paraspeckle	2	0.000	1.000	133	200000862	200000019	siRNA-SC-10 PSPC1-A488 IMPa2-A546 DAPI 8C2-siRNA-IMP-a2-a4 V2.00	0	13. siRNA-SC-10 PSPC1-A488 DAPI IMPa2-A546 _aj_TileScan_001 (Stage 36 of 49)	00-xqkxuS4yWF4hS87WF2oExm
9		Vesicles Paraspeckle	2	0.000	1.000	133	200000863	200000020	siRNA-SC-10 PSPC1-A488 IMPa2-A546 DAPI 8C2-siRNA-IMP-a2-a4 V2.00	0	13. siRNA-SC-10 PSPC1-A488 DAPI IMPa2-A546 _aj_TileScan_001 (Stage 36 of 49)	00-xqkxuS4yWF4hS87WF2oExm
35		Vesicles Paraspeckle	2	0.000	1.000	133	200000864	200000021	siRNA-SC-10 PSPC1-A488 IMPa2-A546 DAPI 8C2-siRNA-IMP-a2-a4 V2.00	0	13. siRNA-SC-10 PSPC1-A488 DAPI IMPa2-A546 _aj_TileScan_001 (Stage 36 of 49)	00-xqkxuS4yWF4hS87WF2oExm
6		Vesicles Paraspeckle	2	0.000	1.000	133	200000865	200000022	siRNA-SC-10 PSPC1-A488 IMPa2-A546 DAPI 8C2-siRNA-IMP-a2-a4 V2.00	0	13. siRNA-SC-10 PSPC1-A488 DAPI IMPa2-A546 _aj_TileScan_001 (Stage 36 of 49)	00-xqkxuS4yWF4hS87WF2oExm
10		Vesicles Paraspeckle	2	0.000	1.000	133	200000866	200000023	siRNA-SC-10 PSPC1-A488 IMPa2-A546 DAPI 8C2-siRNA-IMP-a2-a4 V2.00	0	13. siRNA-SC-10 PSPC1-A488 DAPI IMPa2-A546 _aj_TileScan_001 (Stage 36 of 49)	00-xqkxuS4yWF4hS87WF2oExm
6		Vesicles Paraspeckle	2	0.000	1.000	133	200000867	200000024	siRNA-SC-10 PSPC1-A488 IMPa2-A546 DAPI 8C2-siRNA-IMP-a2-a4 V2.00	0	13. siRNA-SC-10 PSPC1-A488 DAPI IMPa2-A546 _aj_TileScan_001 (Stage 36 of 49)	00-xqkxuS4yWF4hS87WF2oExm
19		Vesicles Paraspeckle	2	0.000	1.000	133	200000868	200000025	siRNA-SC-10 PSPC1-A488 IMPa2-A546 DAPI 8C2-siRNA-IMP-a2-a4 V2.00	0	13. siRNA-SC-10 PSPC1-A488 DAPI IMPa2-A546 _aj_TileScan_001 (Stage 36 of 49)	00-xqkxuS4yWF4hS87WF2oExm
21		Vesicles Paraspeckle	2	0.000	1.000	133	200000869	200000026	siRNA-SC-10 PSPC1-A488 IMPa2-A546 DAPI 8C2-siRNA-IMP-a2-a4 V2.00	0	13. siRNA-SC-10 PSPC1-A488 DAPI IMPa2-A546 _aj_TileScan_001 (Stage 36 of 49)	00-xqkxuS4yWF4hS87WF2oExm
25		Vesicles Paraspeckle	2	0.000	1.000	133	200000870	200000027	siRNA-SC-10 PSPC1-A488 IMPa2-A546 DAPI 8C2-siRNA-IMP-a2-a4 V2.00	0	13. siRNA-SC-10 PSPC1-A488 DAPI IMPa2-A546 _aj_TileScan_001 (Stage 36 of 49)	00-xqkxuS4yWF4hS87WF2oExm
28		Vesicles Paraspeckle	2	0.000	1.000	133	200000871	200000028	siRNA-SC-10 PSPC1-A488 IMPa2-A546 DAPI 8C2-siRNA-IMP-a2-a4 V2.00	0	13. siRNA-SC-10 PSPC1-A488 DAPI IMPa2-A546 _aj_TileScan_001 (Stage 36 of 49)	00-xqkxuS4yWF4hS87WF2oExm
6		Vesicles Paraspeckle	2	0.000	1.000	133	200000872	200000029	siRNA-SC-10 PSPC1-A488 IMPa2-A546 DAPI 8C2-siRNA-IMP-a2-a4 V2.00	0	13. siRNA-SC-10 PSPC1-A488 DAPI IMPa2-A546 _aj_TileScan_001 (Stage 36 of 49)	00-xqkxuS4yWF4hS87WF2oExm
15		Vesicles Paraspeckle	2	0.000	1.000	133	200000873	200000030	siRNA-SC-10 PSPC1-A488 IMPa2-A546 DAPI 8C2-siRNA-IMP-a2-a4 V2.00	0	13. siRNA-SC-10 PSPC1-A488 DAPI IMPa2-A546 _aj_TileScan_001 (Stage 36 of 49)	00-xqkxuS4yWF4hS87WF2oExm
7		Vesicles Paraspeckle	2	0.000	1.000	133	200000874	200000031	siRNA-SC-10 PSPC1-A488 IMPa2-A546 DAPI 8C2-siRNA-IMP-a2-a4 V2.00	0	13. siRNA-SC-10 PSPC1-A488 DAPI IMPa2-A546 _aj_TileScan_001 (Stage 36 of 49)	00-xqkxuS4yWF4hS87WF2oExm
21		Vesicles Paraspeckle	2	0.000	1.000	133	200000875	200000032	siRNA-SC-10 PSPC1-A488 IMPa2-A546 DAPI 8C2-siRNA-IMP-a2-a4 V2.00	0	13. siRNA-SC-10 PSPC1-A488 DAPI IMPa2-A546 _aj_TileScan_001 (Stage 36 of 49)	00-xqkxuS4yWF4hS87WF2oExm
4		Vesicles Paraspeckle	2	0.000	1.000	133	200000876	200000033	siRNA-SC-10 PSPC1-A488 IMPa2-A546 DAPI 8C2-siRNA-IMP-a2-a4 V2.00	0	13. siRNA-SC-10 PSPC1-A488 DAPI IMPa2-A546 _aj_TileScan_001 (Stage 36 of 49)	00-xqkxuS4yWF4hS87WF2oExm
20		Vesicles Paraspeckle	2	0.000	1.000	133	200000877	200000034	siRNA-SC-10 PSPC1-A488 IMPa2-A546 DAPI 8C2-siRNA-IMP-a2-a4 V2.00	0	13. siRNA-SC-10 PSPC1-A488 DAPI IMPa2-A546 _aj_TileScan_001 (Stage 36 of 49)	00-xqkxuS4yWF4hS87WF2oExm
17		Vesicles Paraspeckle	2	0.000	1.000	133	200000878	200000035	siRNA-SC-10 PSPC1-A488 IMPa2-A546 DAPI 8C2-siRNA-IMP-a2-a4 V2.00	0	13. siRNA-SC-10 PSPC1-A488 DAPI IMPa2-A546 _aj_TileScan_001 (Stage 36 of 49)	00-xqkxuS4yWF4hS87WF2oExm
21		Vesicles Paraspeckle	2	0.000	1.000	133	200000879	200000036	siRNA-SC-10 PSPC1-A488 IMPa2-A546 DAPI 8C2-siRNA-IMP-a2-a4 V2.00	0	13. siRNA-SC-10 PSPC1-A488 DAPI IMPa2-A546 _aj_TileScan_001 (Stage 36 of 49)	00-xqkxuS4yWF4hS87WF2oExm
9		Vesicles Paraspeckle	2	0.000	1.000	133	200000880	200000037	siRNA-SC-10 PSPC1-A488 IMPa2-A546 DAPI 8C2-siRNA-IMP-a2-a4 V2.00	0	13. siRNA-SC-10 PSPC1-A488 DAPI IMPa2-A546 _aj_TileScan_001 (Stage 36 of 49)	00-xqkxuS4yWF4hS87WF2oExm
9		Vesicles Paraspeckle	2	0.000	1.000	133	200000881	200000038	siRNA-SC-10 PSPC1-A488 IMPa2-A546 DAPI 8C2-siRNA-IMP-a2-a4 V2.00	0	13. siRNA-SC-10 PSPC1-A488 DAPI IMPa2-A546 _aj_TileScan_001 (Stage 36 of 49)	00-xqkxuS4yWF4hS87WF2oExm
5		Vesicles Paraspeckle	2	0.000	1.000	133	200000882	200000039	siRNA-SC-10 PSPC1-A488 IMPa2-A546 DAPI 8C2-siRNA-IMP-a2-a4 V2.00	0	13. siRNA-SC-10 PSPC1-A488 DAPI IMPa2-A546 _aj_TileScan_001 (Stage 36 of 49)	00-xqkxuS4yWF4hS87WF2oExm
3		Vesicles Paraspeckle	2	0.000	1.000	133	200000883	200000040	siRNA-SC-10 PSPC1-A488 IMPa2-A546 DAPI 8C2-siRNA-IMP-a2-a4 V2.00	0	13. siRNA-SC-10 PSPC1-A488 DAPI IMPa2-A546 _aj_TileScan_001 (Stage 36 of 49)	00-xqkxuS4yWF4hS87WF2oExm
8		Vesicles Paraspeckle	2	0.000	1.000	133	200000884	200000041	siRNA-SC-10 PSPC1-A488 IMPa2-A546 DAPI 8C2-siRNA-IMP-a2-a4 V2.00	0	13. siRNA-SC-10 PSPC1-A488 DAPI IMPa2-A546 _aj_TileScan_001 (Stage 36 of 49)	00-xqkxuS4yWF4hS87WF2oExm
4		Vesicles Paraspeckle	2	0.000	1.000	133	200000885	200000042	siRNA-SC-10 PSPC1-A488 IMPa2-A546 DAPI 8C2-siRNA-IMP-a2-a4 V2.00	0	13. siRNA-SC-10 PSPC1-A488 DAPI IMPa2-A546 _aj_TileScan_001 (Stage 36 of 49)	00-xqkxuS4yWF4hS87WF2oExm
11		Vesicles Paraspeckle	2	0.000	1.000	133	200000886	200000043	siRNA-SC-10 PSPC1-A488 IMPa2-A546 DAPI 8C2-siRNA-IMP-a2-a4 V2.00	0	13. siRNA-SC-10 PSPC1-A488 DAPI IMPa2-A546 _aj_TileScan_001 (Stage 36 of 49)	00-xqkxuS4yWF4hS87WF2oExm
5		Vesicles Paraspeckle	2	0.000	1.000	133	200000887	200000044	siRNA-SC-10 PSPC1-A488 IMPa2-A546 DAPI 8C2-siRNA-IMP-a2-a4 V2.00	0	13. siRNA-SC-10 PSPC1-A488 DAPI IMPa2-A546 _aj_TileScan_001 (Stage 36 of 49)	00-xqkxuS4yWF4hS87WF2oExm
3		Vesicles Paraspeckle	2	0.000	1.000	133	200000888	200000045	siRNA-SC-10 PSPC1-A488 IMPa2-A546 DAPI 8C2-siRNA-IMP-a2-a4 V2.00	0	13. siRNA-SC-10 PSPC1-A488 DAPI IMPa2-A546 _aj_TileScan_001 (Stage 36 of 49)	00-xqkxuS4yWF4hS87WF2oExm
12		Vesicles Paraspeckle	2	0.000	1.000	133	200000889	200000046	siRNA-SC-10 PSPC1-A488 IMPa2-A546 DAPI 8C2-siRNA-IMP-a2-a4 V2.00	0	13. siRNA-SC-10 PSPC1-A488 DAPI IMPa2-A546 _aj_TileScan_001 (Stage 36 of 49)	00-xqkxuS4yWF4hS87WF2oExm
1		Vesicles Paraspeckle	2	0.000	1.000	133	200000890	200000047	siRNA-SC-10 PSPC1-A488 IMPa2-A546 DAPI 8C2-siRNA-IMP-a2-a4 V2.00	0	13. siRNA-SC-10 PSPC1-A488 DAPI IMPa2-A546 _aj_TileScan_001 (Stage 36 of 49)	00-xqkxuS4yWF4hS87WF2oExm
9		Vesicles Paraspeckle	2	0.000	1.000	133	200000891	200000048	siRNA-SC-10 PSPC1-A488 IMPa2-A546 DAPI 8C2-siRNA-IMP-a2-a4 V2.00	0	13. siRNA-SC-10 PSPC1-A488 DAPI IMPa2-A546 _aj_TileScan_001 (Stage 36 of 49)	00-xqkxuS4yWF4hS87WF2oExm
2		Vesicles Paraspeckle	2	0.000	1.000	133	200000892	200000049	siRNA-SC-10 PSPC1-A488 IMPa2-A546 DAPI 8C2-siRNA-IMP-a2-a4 V2.00	0	13. siRNA-SC-10 PSPC1-A488 DAPI IMPa2-A546 _aj_TileScan_001 (Stage 36 of 49)	00-xqkxuS4yWF4hS87WF2oExm
14		Vesicles Paraspeckle	2	0.000	1.000	133	200000893	200000050	siRNA-SC-10 PSPC1-A488 IMPa2-A546 DAPI 8C2-siRNA-IMP-a2-a4 V2.00	0	13. siRNA-SC-10 PSPC1-A488 DAPI IMPa2-A546 _aj_TileScan_001 (Stage 36 of 49)	00-xqkxuS4yWF4hS87WF2oExm
0		Vesicles Paraspeckle	2	0.000	1.000	133	200000894	200000051	siRNA-SC-10 PSPC1-A488 IMPa2-A546 DAPI 8C2-siRNA-IMP-a2-a4 V2.00	0	13. siRNA-SC-10 PSPC1-A488 DAPI IMPa2-A546 _aj_TileScan_001 (Stage 36 of 49)	00-xqkxuS4yWF4hS87WF2oExm
6		Vesicles Paraspeckle	2	0.000	1.000	133	200000895	200000052	siRNA-SC-10 PSPC1-A488 IMPa2-A546 DAPI 8C2-siRNA-IMP-a2-a4 V2.00	0	13. siRNA-SC-10 PSPC1-A488 DAPI IMPa2-A546 _aj_TileScan_001 (Stage 36 of 49)	00-xqkxuS4yWF4hS87WF2oExm
14		Vesicles Paraspeckle	2	0.000	1.000	133	200000896	200000053	siRNA-SC-10 PSPC1-A488 IMPa2-A546 DAPI 8C2-siRNA-IMP-a2-a4 V2.00	0	13. siRNA-SC-10 PSPC1-A488 DAPI IMPa2-A546 _aj_TileScan_001 (Stage 36 of 49)	00-xqkxuS4yWF4hS87WF2oExm
44		Vesicles Paraspeckle	2	0.000	1.000	133	200000897	200000054	siRNA-SC-10 PSPC1-A488 IMPa2-A546 DAPI 8C2-siRNA-IMP-a2-a4 V2.00	0	13. siRNA-SC-10 PSPC1-A488 DAPI IMPa2-A546 _aj_TileScan_001 (Stage 36 of 49)	00-xqkxuS4yWF4hS87WF2oExm
26		Vesicles Paraspeckle	2	0.000	1.000	133	200000898	200000055	siRNA-SC-10 PSPC1-A488 IMPa2-A546 DAPI 8C2-siRNA-IMP-a2-a4 V2.00	0	13. siRNA-SC-10 PSPC1-A488 DAPI IMPa2-A546 _aj_TileScan_001 (Stage 36 of 49)	00-xqkxuS4yWF4hS87WF2oExm
18		Vesicles Paraspeckle	2	0.000	1.000	133	200000899	200000056	siRNA-SC-10 PSPC1-A488 IMPa2-A546 DAPI 8C2-siRNA-IMP-a2-a4 V2.00	0	13. siRNA-SC-10 PSPC1-A488 DAPI IMPa2-A546 _aj_TileScan_001 (Stage 36 of 49)	00-xqkxuS4yWF4hS87WF2oExm
5		Vesicles Paraspeckle	2	0.000	1.000	133	200000900	200000057	siRNA-SC-10 PSPC1-A488 IMPa2-A546 DAPI 8C2-siRNA-IMP-a2-a4 V2.00	0	13. siRNA-SC-10 PSPC1-A488 DAPI IMPa2-A546 _aj_TileScan_001 (Stage 36 of 49)	00-xqkxuS4yWF4hS87WF2oExm
12		Vesicles Paraspeckle	2	0.000	1.000	133	200000901	200000058	siRNA-SC-10 PSPC1-A488 IMPa2-A546 DAPI 8C2-siRNA-IMP-a2-a4 V2.00	0	13. siRNA-SC-10 PSPC1-A488 DAPI IMPa2-A546 _aj_TileScan_001 (Stage 36 of 49)	00-xqkxuS4yWF4hS87WF2oExm
3		Vesicles Paraspeckle	2	0.000	1.000	133	200000902	200000059	siRNA-SC-10 PSPC1-A488 IMPa2-A546 DAPI 8C2-siRNA-IMP-a2-a4 V2.00	0	13. siRNA-SC-10 PSPC1-A488 DAPI IMPa2-A546 _aj_TileScan_001 (Stage 36 of 49)	00-xqkxuS4yWF4hS87WF2oExm
6		Vesicles Paraspeckle	2	0.000	1.000	133	200000903	200000060	siRNA-SC-10 PSPC1-A488 IMPa2-A546 DAPI 8C2-siRNA-IMP-a2-a4 V2.00	0	13. siRNA-SC-10 PSPC1-A488 DAPI IMPa2-A546 _aj_TileScan_001 (Stage 36 of 49)	00-xqkxuS4yWF4hS87WF2oExm
5		Vesicles Paraspeckle	2	0.000	1.000	133	200000904	200000061	siRNA-SC-10 PSPC1-A488 IMPa2-A546 DAPI 8C2-siRNA-IMP-a2-a4 V2.00	0	13. siRNA-SC-10 PSPC1-A488 DAPI IMPa2-A546 _aj_TileScan_001 (Stage 36 of 49)	00-xqkxuS4yWF4hS87WF2oExm
7		Vesicles Paraspeckle	2	0.000	1.000	133	200000905	200000062	siRNA-SC-10 PSPC1-A488 IMPa2-A546 DAPI 8C2-siRNA-IMP-a2-a4 V2.00	0	13. siRNA-SC-10 PSPC1-A488 DAPI IMPa2-A546 _aj_TileScan_001 (Stage 36 of 49)	00-xqkxuS4yWF4hS87WF2oExm
20		Vesicles Paraspeckle	2	0.000	1.000	133	200000906	200000063	siRNA-SC-10 PSPC1-A488 IMPa2-A546 DAPI 8C2-siRNA-IMP-a2-a4 V2.00	0	13. siRNA-SC-10 PSPC1-A488 DAPI IMPa2-A546 _aj_TileScan_001 (Stage 36 of 49)	00-xqkxuS4yWF4hS87WF2oExm
9		Vesicles Paraspeckle	2	0.000	1.000	133	200000907	200000064	siRNA-SC-10 PSPC1-A488 IMPa2-A546 DAPI 8C2-siRNA-IMP-a2-a4 V2.00	0	13. siRNA-SC-10 PSPC1-A488 DAPI IMPa2-A546 _aj_TileScan_001 (Stage 36 of 49)	00-xqkxuS4yWF4hS87WF2oExm
23		Vesicles Paraspeckle	2	0.000	1.000	133	200000908	200000065	siRNA-SC-10 PSPC1-A488 IMPa2-A546 DAPI 8C2-siRNA-IMP-a2-a4 V2.00	0	13. siRNA-SC-10 PSPC1-A488 DAPI IMPa2-A546 _aj_TileScan_001 (Stage 36 of 49)	00-xqkxuS4yWF4hS87WF2oExm
89		Vesicles Paraspeckle	2	0.000	1.000	136	200000909	200000000	siRNA-SC-10 PSPC1-A488 IMPa2-A546 DAPI 8C2-siRNA-IMP-a2-a4 V2.00	0	13. siRNA-SC-10 PSPC1-A488 DAPI IMPa2-A546 _ak_TileScan_001 (Stage 37 of 49)	00-bs3d8CiWnQbjC3zkJVhySM
13		Vesicles Paraspeckle	2	0.000	1.000	136	200000910	200000001	siRNA-SC-10 PSPC1-A488 IMPa2-A546 DAPI 8C2-siRNA-IMP-a2-a4 V2.00	0	13. siRNA-SC-10 PSPC1-A488 DAPI IMPa2-A546 _ak_TileScan_001 (Stage 37 of 49)	00-bs3d8CiWnQbjC3zkJVhySM
20		Vesicles Paraspeckle	2	0.000	1.000	136	200000911	200000002	siRNA-SC-10 PSPC1-A488 IMPa2-A546 DAPI 8C2-siRNA-IMP-a2-a4 V2.00	0	13. siRNA-SC-10 PSPC1-A488 DAPI IMPa2-A546 _ak_TileScan_001 (Stage 37 of 49)	00-bs3d8CiWnQbjC3zkJVhySM
19		Vesicles Paraspeckle	2	0.000	1.000	136	200000912	200000003	siRNA-SC-10 PSPC1-A488 IMPa2-A546 DAPI 8C2-siRNA-IMP-a2-a4 V2.00	0	13. siRNA-SC-10 PSPC1-A488 DAPI IMPa2-A546 _ak_TileScan_001 (Stage 37 of 49)	00-bs3d8CiWnQbjC3zkJVhySM
45		Vesicles Paraspeckle	2	0.000	1.000	137	200000913	200000004	siRNA-SC-10 PSPC1-A488 IMPa2-A546 DAPI 8C2-siRNA-IMP-a2-a4 V2.00	0	13. siRNA-SC-10 PSPC1-A488 DAPI IMPa2-A546 _ak_TileScan_001 (Stage 37 of 49)	00-bs3d8CiWnQbjC3zkJVhySM
48		Vesicles Paraspeckle	2	0.000	1.000	139	200000914	200000005	siRNA-SC-10 PSPC1-A488 IMPa2-A546 DAPI 8C2-siRNA-IMP-a2-a4 V2.00	0	13. siRNA-SC-10 PSPC1-A488 DAPI IMPa2-A546 _ak_TileScan_001 (Stage 37 of 49)	00-bs3d8CiWnQbjC3zkJVhySM
44		Vesicles Paraspeckle	2	0.000	1.000	139	200000915	200000006	siRNA-SC-10 PSPC1-A488 IMPa2-A546 DAPI 8C2-siRNA-IMP-a2-a4 V2.00	0	13. siRNA-SC-10 PSPC1-A488 DAPI IMPa2-A546 _ak_TileScan_001 (Stage 37 of 49)	00-bs3d8CiWnQbjC3zkJVhySM
39		Vesicles Paraspeckle	2	0.000	1.000	139	200000916	200000007	siRNA-SC-10 PSPC1-A488 IMPa2-A546 DAPI 8C2-siRNA-IMP-a2-a4 V2.00	0	13. siRNA-SC-10 PSPC1-A488 DAPI IMPa2-A546 _ak_TileScan_001 (Stage 37 of 49)	00-bs3d8CiWnQbjC3zkJVhySM
56		Vesicles Paraspeckle	2	0.000	1.000	139	200000917	200000008	siRNA-SC-10 PSPC1-A488 IMPa2-A546 DAPI 8C2-siRNA-IMP-a2-a4 V2.00	0	13. siRNA-SC-10 PSPC1-A488 DAPI IMPa2-A546 _ak_TileScan_001 (Stage 37 of 49)	00-bs3d8CiWnQbjC3zkJVhySM
9		Vesicles Paraspeckle	2	0.000	1.000	139	200000918	200000009	siRNA-SC-10 PSPC1-A488 IMPa2-A546 DAPI 8C2-siRNA-IMP-a2-a4 V2.00	0	13. siRNA-SC-10 PSPC1-A488 DAPI IMPa2-A546 _ak_TileScan_001 (Stage 37 of 49)	00-bs3d8CiWnQbjC3zkJVhySM
18		Vesicles Paraspeckle	2	0.000	1.000	139	200000919	200000010	siRNA-SC-10 PSPC1-A488 IMPa2-A546 DAPI 8C2-siRNA-IMP-a2-a4 V2.00	0	13. siRNA-SC-10 PSPC1-A488 DAPI IMPa2-A546 _ak_TileScan_001 (Stage 37 of 49)	00-bs3d8CiWnQbjC3zkJVhySM
26		Vesicles Paraspeckle	2	0.000	1.000	139	200000920	200000011	siRNA-SC-10 PSPC1-A488 IMPa2-A546 DAPI 8C2-siRNA-IMP-a2-a4 V2.00	0	13. siRNA-SC-10 PSPC1-A488 DAPI IMPa2-A546 _ak_TileScan_001 (Stage 37 of 49)	00-bs3d8CiWnQbjC3zkJVhySM
34		Vesicles Paraspeckle	2	0.000	1.000	139	200000921	200000012	siRNA-SC-10 PSPC1-A488 IMPa2-A546 DAPI 8C2-siRNA-IMP-a2-a4 V2.00	0	13. siRNA-SC-10 PSPC1-A488 DAPI IMPa2-A546 _ak_TileScan_001 (Stage 37 of 49)	00-bs3d8CiWnQbjC3zkJVhySM
70		Vesicles Paraspeckle	2	0.000	1.000	139	200000922	200000013	siRNA-SC-10 PSPC1-A488 IMPa2-A546 DAPI 8C2-siRNA-IMP-a2-a4 V2.00	0	13. siRNA-SC-10 PSPC1-A488 DAPI IMPa2-A546 _ak_TileScan_001 (Stage 37 of 49)	00-bs3d8CiWnQbjC3zkJVhySM
49		Vesicles Paraspeckle	2	0.000	1.000	139	200000923	200000014	siRNA-SC-10 PSPC1-A488 IMPa2-A546 DAPI 8C2-siRNA-IMP-a2-a4 V2.00	0	13. siRNA-SC-10 PSPC1-A488 DAPI IMPa2-A546 _ak_TileScan_001 (Stage 37 of 49)	00-bs3d8CiWnQbjC3zkJVhySM
24		Vesicles Paraspeckle	2	0.000	1.000	139	200000924	200000015	siRNA-SC-10 PSPC1-A488 IMPa2-A546 DAPI 8C2-siRNA-IMP-a2-a4 V2.00	0	13. siRNA-SC-10 PSPC1-A488 DAPI IMPa2-A546 _ak_TileScan_001 (Stage 37 of 49)	00-bs3d8CiWnQbjC3zkJVhySM
41		Vesicles Paraspeckle	2	0.000	1.000	139	200000925	200000016	siRNA-SC-10 PSPC1-A488 IMPa2-A546 DAPI 8C2-siRNA-IMP-a2-a4 V2.00	0	13. siRNA-SC-10 PSPC1-A488 DAPI IMPa2-A546 _ak_TileScan_001 (Stage 37 of 49)	00-bs3d8CiWnQbjC3zkJVhySM
31		Vesicles Paraspeckle	2	0.000	1.000	139	200000926	200000017	siRNA-SC-10 PSPC1-A488 IMPa2-A546 DAPI 8C2-siRNA-IMP-a2-a4 V2.00	0	13. siRNA-SC-10 PSPC1-A488 DAPI IMPa2-A546 _ak_TileScan_001 (Stage 37 of 49)	00-bs3d8CiWnQbjC3zkJVhySM
42		Vesicles Paraspeckle	2	0.000	1.000	139	200000927	200000018	siRNA-SC-10 PSPC1-A488 IMPa2-A546 DAPI 8C2-siRNA-IMP-a2-a4 V2.00	0	13. siRNA-SC-10 PSPC1-A488 DAPI IMPa2-A546 _ak_TileScan_001 (Stage 37 of 49)	00-bs3d8CiWnQbjC3zkJVhySM
20		Vesicles Paraspeckle	2	0.000	1.000	139	200000928	200000019	siRNA-SC-10 PSPC1-A488 IMPa2-A546 DAPI 8C2-siRNA-IMP-a2-a4 V2.00	0	13. siRNA-SC-10 PSPC1-A488 DAPI IMPa2-A546 _ak_TileScan_001 (Stage 37 of 49)	00-bs3d8CiWnQbjC3zkJVhySM
39		Vesicles Paraspeckle	2	0.000	1.000	139	200000929	200000020	siRNA-SC-10 PSPC1-A488 IMPa2-A546 DAPI 8C2-siRNA-IMP-a2-a4 V2.00	0	13. siRNA-SC-10 PSPC1-A488 DAPI IMPa2-A546 _ak_TileScan_001 (Stage 37 of 49)	00-bs3d8CiWnQbjC3zkJVhySM
25		Vesicles Paraspeckle	2	0.000	1.000	139	200000930	200000021	siRNA-SC-10 PSPC1-A488 IMPa2-A546 DAPI 8C2-siRNA-IMP-a2-a4 V2.00	0	13. siRNA-SC-10 PSPC1-A488 DAPI IMPa2-A546 _ak_TileScan_001 (Stage 37 of 49)	00-bs3d8CiWnQbjC3zkJVhySM
25		Vesicles Paraspeckle	2	0.000	1.000	139	200000931	200000022	siRNA-SC-10 PSPC1-A488 IMPa2-A546 DAPI 8C2-siRNA-IMP-a2-a4 V2.00	0	13. siRNA-SC-10 PSPC1-A488 DAPI IMPa2-A546 _ak_TileScan_001 (Stage 37 of 49)	00-bs3d8CiWnQbjC3zkJVhySM
30		Vesicles Paraspeckle	2	0.000	1.000	139	200000932	200000023	siRNA-SC-10 PSPC1-A488 IMPa2-A546 DAPI 8C2-siRNA-IMP-a2-a4 V2.00	0	13. siRNA-SC-10 PSPC1-A488 DAPI IMPa2-A546 _ak_TileScan_001 (Stage 37 of 49)	00-bs3d8CiWnQbjC3zkJVhySM
0		Vesicles Paraspeckle	2	0.000	1.000	139	200000933	200000024	siRNA-SC-10 PSPC1-A488 IMPa2-A546 DAPI 8C2-siRNA-IMP-a2-a4 V2.00	0	13. siRNA-SC-10 PSPC1-A488 DAPI IMPa2-A546 _ak_TileScan_001 (Stage 37 of 49)	00-bs3d8CiWnQbjC3zkJVhySM
47		Vesicles Paraspeckle	2	0.000	1.000	139	200000934	200000025	siRNA-SC-10 PSPC1-A488 IMPa2-A546 DAPI 8C2-siRNA-IMP-a2-a4 V2.00	0	13. siRNA-SC-10 PSPC1-A488 DAPI IMPa2-A546 _ak_TileScan_001 (Stage 37 of 49)	00-bs3d8CiWnQbjC3zkJVhySM
4		Vesicles Paraspeckle	2	0.000	1.000	139	200000935	200000026	siRNA-SC-10 PSPC1-A488 IMPa2-A546 DAPI 8C2-siRNA-IMP-a2-a4 V2.00	0	13. siRNA-SC-10 PSPC1-A488 DAPI IMPa2-A546 _ak_TileScan_001 (Stage 37 of 49)	00-bs3d8CiWnQbjC3zkJVhySM
3		Vesicles Paraspeckle	2	0.000	1.000	139	200000936	200000027	siRNA-SC-10 PSPC1-A488 IMPa2-A546 DAPI 8C2-siRNA-IMP-a2-a4 V2.00	0	13. siRNA-SC-10 PSPC1-A488 DAPI IMPa2-A546 _ak_TileScan_001 (Stage 37 of 49)	00-bs3d8CiWnQbjC3zkJVhySM
83		Vesicles Paraspeckle	2	0.000	1.000	140	200000937	200000028	siRNA-SC-10 PSPC1-A488 IMPa2-A546 DAPI 8C2-siRNA-IMP-a2-a4 V2.00	0	13. siRNA-SC-10 PSPC1-A488 DAPI IMPa2-A546 _ak_TileScan_001 (Stage 37 of 49)	00-bs3d8CiWnQbjC3zkJVhySM
84		Vesicles Paraspeckle	2	0.000	1.000	140	200000938	200000029	siRNA-SC-10 PSPC1-A488 IMPa2-A546 DAPI 8C2-siRNA-IMP-a2-a4 V2.00	0	13. siRNA-SC-10 PSPC1-A488 DAPI IMPa2-A546 _ak_TileScan_001 (Stage 37 of 49)	00-bs3d8CiWnQbjC3zkJVhySM
72		Vesicles Paraspeckle	2	0.000	1.000	140	200000939	200000030	siRNA-SC-10 PSPC1-A488 IMPa2-A546 DAPI 8C2-siRNA-IMP-a2-a4 V2.00	0	13. siRNA-SC-10 PSPC1-A488 DAPI IMPa2-A546 _ak_TileScan_001 (Stage 37 of 49)	00-bs3d8CiWnQbjC3zkJVhySM
22		Vesicles Paraspeckle	2	0.000	1.000	140	200000940	200000031	siRNA-SC-10 PSPC1-A488 IMPa2-A546 DAPI 8C2-siRNA-IMP-a2-a4 V2.00	0	13. siRNA-SC-10 PSPC1-A488 DAPI IMPa2-A546 _ak_TileScan_001 (Stage 37 of 49)	00-bs3d8CiWnQbjC3zkJVhySM
3		Vesicles Paraspeckle	2	0.000	1.000	140	200000941	200000032	siRNA-SC-10 PSPC1-A488 IMPa2-A546 DAPI 8C2-siRNA-IMP-a2-a4 V2.00	0	13. siRNA-SC-10 PSPC1-A488 DAPI IMPa2-A546 _ak_TileScan_001 (Stage 37 of 49)	00-bs3d8CiWnQbjC3zkJVhySM
5		Vesicles Paraspeckle	2	0.000	1.000	140	200000942	200000033	siRNA-SC-10 PSPC1-A488 IMPa2-A546 DAPI 8C2-siRNA-IMP-a2-a4 V2.00	0	13. siRNA-SC-10 PSPC1-A488 DAPI IMPa2-A546 _ak_TileScan_001 (Stage 37 of 49)	00-bs3d8CiWnQbjC3zkJVhySM
35		Vesicles Paraspeckle	2	0.000	1.000	140	200000943	200000034	siRNA-SC-10 PSPC1-A488 IMPa2-A546 DAPI 8C2-siRNA-IMP-a2-a4 V2.00	0	13. siRNA-SC-10 PSPC1-A488 DAPI IMPa2-A546 _ak_TileScan_001 (Stage 37 of 49)	00-bs3d8CiWnQbjC3zkJVhySM
73		Vesicles Paraspeckle	2	0.000	1.000	140	200000944	200000035	siRNA-SC-10 PSPC1-A488 IMPa2-A546 DAPI 8C2-siRNA-IMP-a2-a4 V2.00	0	13. siRNA-SC-10 PSPC1-A488 DAPI IMPa2-A546 _ak_TileScan_001 (Stage 37 of 49)	00-bs3d8CiWnQbjC3zkJVhySM
44		Vesicles Paraspeckle	2	0.000	1.000	140	200000945	200000036	siRNA-SC-10 PSPC1-A488 IMPa2-A546 DAPI 8C2-siRNA-IMP-a2-a4 V2.00	0	13. siRNA-SC-10 PSPC1-A488 DAPI IMPa2-A546 _ak_TileScan_001 (Stage 37 of 49)	00-bs3d8CiWnQbjC3zkJVhySM
30		Vesicles Paraspeckle	2	0.000	1.000	140	200000946	200000037	siRNA-SC-10 PSPC1-A488 IMPa2-A546 DAPI 8C2-siRNA-IMP-a2-a4 V2.00	0	13. siRNA-SC-10 PSPC1-A488 DAPI IMPa2-A546 _ak_TileScan_001 (Stage 37 of 49)	00-bs3d8CiWnQbjC3zkJVhySM
38		Vesicles Paraspeckle	2	0.000	1.000	140	200000947	200000038	siRNA-SC-10 PSPC1-A488 IMPa2-A546 DAPI 8C2-siRNA-IMP-a2-a4 V2.00	0	13. siRNA-SC-10 PSPC1-A488 DAPI IMPa2-A546 _ak_TileScan_001 (Stage 37 of 49)	00-bs3d8CiWnQbjC3zkJVhySM
31		Vesicles Paraspeckle	2	0.000	1.000	140	200000948	200000039	siRNA-SC-10 PSPC1-A488 IMPa2-A546 DAPI 8C2-siRNA-IMP-a2-a4 V2.00	0	13. siRNA-SC-10 PSPC1-A488 DAPI IMPa2-A546 _ak_TileScan_001 (Stage 37 of 49)	00-bs3d8CiWnQbjC3zkJVhySM
25		Vesicles Paraspeckle	2	0.000	1.000	140	200000949	200000040	siRNA-SC-10 PSPC1-A488 IMPa2-A546 DAPI 8C2-siRNA-IMP-a2-a4 V2.00	0	13. siRNA-SC-10 PSPC1-A488 DAPI IMPa2-A546 _ak_TileScan_001 (Stage 37 of 49)	00-bs3d8CiWnQbjC3zkJVhySM
22		Vesicles Paraspeckle	2	0.000	1.000	140	200000950	200000041	siRNA-SC-10 PSPC1-A488 IMPa2-A546 DAPI 8C2-siRNA-IMP-a2-a4 V2.00	0	13. siRNA-SC-10 PSPC1-A488 DAPI IMPa2-A546 _ak_TileScan_001 (Stage 37 of 49)	00-bs3d8CiWnQbjC3zkJVhySM
10		Vesicles Paraspeckle	2	0.000	1.000	140	200000951	200000042	siRNA-SC-10 PSPC1-A488 IMPa2-A546 DAPI 8C2-siRNA-IMP-a2-a4 V2.00	0	13. siRNA-SC-10 PSPC1-A488 DAPI IMPa2-A546 _ak_TileScan_001 (Stage 37 of 49)	00-bs3d8CiWnQbjC3zkJVhySM
22		Vesicles Paraspeckle	2	0.000	1.000	141	200000952	200000043	siRNA-SC-10 PSPC1-A488 IMPa2-A546 DAPI 8C2-siRNA-IMP-a2-a4 V2.00	0	13. siRNA-SC-10 PSPC1-A488 DAPI IMPa2-A546 _ak_TileScan_001 (Stage 37 of 49)	00-bs3d8CiWnQbjC3zkJVhySM
42		Vesicles Paraspeckle	2	0.000	1.000	141	200000953	200000044	siRNA-SC-10 PSPC1-A488 IMPa2-A546 DAPI 8C2-siRNA-IMP-a2-a4 V2.00	0	13. siRNA-SC-10 PSPC1-A488 DAPI IMPa2-A546 _ak_TileScan_001 (Stage 37 of 49)	00-bs3d8CiWnQbjC3zkJVhySM
18		Vesicles Paraspeckle	2	0.000	1.000	141	200000954	200000045	siRNA-SC-10 PSPC1-A488 IMPa2-A546 DAPI 8C2-siRNA-IMP-a2-a4 V2.00	0	13. siRNA-SC-10 PSPC1-A488 DAPI IMPa2-A546 _ak_TileScan_001 (Stage 37 of 49)	00-bs3d8CiWnQbjC3zkJVhySM
39		Vesicles Paraspeckle	2	0.000	1.000	141	200000955	200000046	siRNA-SC-10 PSPC1-A488 IMPa2-A546 DAPI 8C2-siRNA-IMP-a2-a4 V2.00	0	13. siRNA-SC-10 PSPC1-A488 DAPI IMPa2-A546 _ak_TileScan_001 (Stage 37 of 49)	00-bs3d8CiWnQbjC3zkJVhySM
2		Vesicles Paraspeckle	2	0.000	1.000	141	200000956	200000047	siRNA-SC-10 PSPC1-A488 IMPa2-A546 DAPI 8C2-siRNA-IMP-a2-a4 V2.00	0	13. siRNA-SC-10 PSPC1-A488 DAPI IMPa2-A546 _ak_TileScan_001 (Stage 37 of 49)	00-bs3d8CiWnQbjC3zkJVhySM
70		Vesicles Paraspeckle	2	0.000	1.000	143	200000957	200000048	siRNA-SC-10 PSPC1-A488 IMPa2-A546 DAPI 8C2-siRNA-IMP-a2-a4 V2.00	0	13. siRNA-SC-10 PSPC1-A488 DAPI IMPa2-A546 _ak_TileScan_001 (Stage 37 of 49)	00-bs3d8CiWnQbjC3zkJVhySM
114		Vesicles Paraspeckle	2	0.000	1.000	143	200000958	200000049	siRNA-SC-10 PSPC1-A488 IMPa2-A546 DAPI 8C2-siRNA-IMP-a2-a4 V2.00	0	13. siRNA-SC-10 PSPC1-A488 DAPI IMPa2-A546 _ak_TileScan_001 (Stage 37 of 49)	00-bs3d8CiWnQbjC3zkJVhySM
18		Vesicles Paraspeckle	2	0.000	1.000	143	200000959	200000050	siRNA-SC-10 PSPC1-A488 IMPa2-A546 DAPI 8C2-siRNA-IMP-a2-a4 V2.00	0	13. siRNA-SC-10 PSPC1-A488 DAPI IMPa2-A546 _ak_TileScan_001 (Stage 37 of 49)	00-bs3d8CiWnQbjC3zkJVhySM
138		Vesicles Paraspeckle	2	0.000	1.000	143	200000960	200000051	siRNA-SC-10 PSPC1-A488 IMPa2-A546 DAPI 8C2-siRNA-IMP-a2-a4 V2.00	0	13. siRNA-SC-10 PSPC1-A488 DAPI IMPa2-A546 _ak_TileScan_001 (Stage 37 of 49)	00-bs3d8CiWnQbjC3zkJVhySM
50		Vesicles Paraspeckle	2	0.000	1.000	143	200000961	200000052	siRNA-SC-10 PSPC1-A488 IMPa2-A546 DAPI 8C2-siRNA-IMP-a2-a4 V2.00	0	13. siRNA-SC-10 PSPC1-A488 DAPI IMPa2-A546 _ak_TileScan_001 (Stage 37 of 49)	00-bs3d8CiWnQbjC3zkJVhySM
89		Vesicles Paraspeckle	2	0.000	1.000	143	200000962	200000053	siRNA-SC-10 PSPC1-A488 IMPa2-A546 DAPI 8C2-siRNA-IMP-a2-a4 V2.00	0	13. siRNA-SC-10 PSPC1-A488 DAPI IMPa2-A546 _ak_TileScan_001 (Stage 37 of 49)	00-bs3d8CiWnQbjC3zkJVhySM
45		Vesicles Paraspeckle	2	0.000	1.000	143	200000963	200000054	siRNA-SC-10 PSPC1-A488 IMPa2-A546 DAPI 8C2-siRNA-IMP-a2-a4 V2.00	0	13. siRNA-SC-10 PSPC1-A488 DAPI IMPa2-A546 _ak_TileScan_001 (Stage 37 of 49)	00-bs3d8CiWnQbjC3zkJVhySM
44		Vesicles Paraspeckle	2	0.000	1.000	143	200000964	200000055	siRNA-SC-10 PSPC1-A488 IMPa2-A546 DAPI 8C2-siRNA-IMP-a2-a4 V2.00	0	13. siRNA-SC-10 PSPC1-A488 DAPI IMPa2-A546 _ak_TileScan_001 (Stage 37 of 49)	00-bs3d8CiWnQbjC3zkJVhySM
19		Vesicles Paraspeckle	2	0.000	1.000	143	200000965	200000056	siRNA-SC-10 PSPC1-A488 IMPa2-A546 DAPI 8C2-siRNA-IMP-a2-a4 V2.00	0	13. siRNA-SC-10 PSPC1-A488 DAPI IMPa2-A546 _ak_TileScan_001 (Stage 37 of 49)	00-bs3d8CiWnQbjC3zkJVhySM
72		Vesicles Paraspeckle	2	0.000	1.000	144	200000966	200000000	siRNA-SC-10 PSPC1-A488 IMPa2-A546 DAPI 8C2-siRNA-IMP-a2-a4 V2.00	0	13. siRNA-SC-10 PSPC1-A488 DAPI IMPa2-A546 _al_TileScan_001 (Stage 38 of 49)	00-Cwa65kGZ9pYwkHznxbENu7
0		Vesicles Paraspeckle	2	0.000	1.000	145	200000967	200000001	siRNA-SC-10 PSPC1-A488 IMPa2-A546 DAPI 8C2-siRNA-IMP-a2-a4 V2.00	0	13. siRNA-SC-10 PSPC1-A488 DAPI IMPa2-A546 _al_TileScan_001 (Stage 38 of 49)	00-Cwa65kGZ9pYwkHznxbENu7
18		Vesicles Paraspeckle	2	0.000	1.000	146	200000968	200000002	siRNA-SC-10 PSPC1-A488 IMPa2-A546 DAPI 8C2-siRNA-IMP-a2-a4 V2.00	0	13. siRNA-SC-10 PSPC1-A488 DAPI IMPa2-A546 _al_TileScan_001 (Stage 38 of 49)	00-Cwa65kGZ9pYwkHznxbENu7
18		Vesicles Paraspeckle	2	0.000	1.000	146	200000969	200000003	siRNA-SC-10 PSPC1-A488 IMPa2-A546 DAPI 8C2-siRNA-IMP-a2-a4 V2.00	0	13. siRNA-SC-10 PSPC1-A488 DAPI IMPa2-A546 _al_TileScan_001 (Stage 38 of 49)	00-Cwa65kGZ9pYwkHznxbENu7
28		Vesicles Paraspeckle	2	0.000	1.000	146	200000970	200000004	siRNA-SC-10 PSPC1-A488 IMPa2-A546 DAPI 8C2-siRNA-IMP-a2-a4 V2.00	0	13. siRNA-SC-10 PSPC1-A488 DAPI IMPa2-A546 _al_TileScan_001 (Stage 38 of 49)	00-Cwa65kGZ9pYwkHznxbENu7
13		Vesicles Paraspeckle	2	0.000	1.000	146	200000971	200000005	siRNA-SC-10 PSPC1-A488 IMPa2-A546 DAPI 8C2-siRNA-IMP-a2-a4 V2.00	0	13. siRNA-SC-10 PSPC1-A488 DAPI IMPa2-A546 _al_TileScan_001 (Stage 38 of 49)	00-Cwa65kGZ9pYwkHznxbENu7
36		Vesicles Paraspeckle	2	0.000	1.000	147	200000972	200000006	siRNA-SC-10 PSPC1-A488 IMPa2-A546 DAPI 8C2-siRNA-IMP-a2-a4 V2.00	0	13. siRNA-SC-10 PSPC1-A488 DAPI IMPa2-A546 _al_TileScan_001 (Stage 38 of 49)	00-Cwa65kGZ9pYwkHznxbENu7
28		Vesicles Paraspeckle	2	0.000	1.000	147	200000973	200000007	siRNA-SC-10 PSPC1-A488 IMPa2-A546 DAPI 8C2-siRNA-IMP-a2-a4 V2.00	0	13. siRNA-SC-10 PSPC1-A488 DAPI IMPa2-A546 _al_TileScan_001 (Stage 38 of 49)	00-Cwa65kGZ9pYwkHznxbENu7
17		Vesicles Paraspeckle	2	0.000	1.000	147	200000974	200000008	siRNA-SC-10 PSPC1-A488 IMPa2-A546 DAPI 8C2-siRNA-IMP-a2-a4 V2.00	0	13. siRNA-SC-10 PSPC1-A488 DAPI IMPa2-A546 _al_TileScan_001 (Stage 38 of 49)	00-Cwa65kGZ9pYwkHznxbENu7
51		Vesicles Paraspeckle	2	0.000	1.000	148	200000975	200000009	siRNA-SC-10 PSPC1-A488 IMPa2-A546 DAPI 8C2-siRNA-IMP-a2-a4 V2.00	0	13. siRNA-SC-10 PSPC1-A488 DAPI IMPa2-A546 _al_TileScan_001 (Stage 38 of 49)	00-Cwa65kGZ9pYwkHznxbENu7
114		Vesicles Paraspeckle	2	0.000	1.000	148	200000976	200000010	siRNA-SC-10 PSPC1-A488 IMPa2-A546 DAPI 8C2-siRNA-IMP-a2-a4 V2.00	0	13. siRNA-SC-10 PSPC1-A488 DAPI IMPa2-A546 _al_TileScan_001 (Stage 38 of 49)	00-Cwa65kGZ9pYwkHznxbENu7
60		Vesicles Paraspeckle	2	0.000	1.000	148	200000977	200000011	siRNA-SC-10 PSPC1-A488 IMPa2-A546 DAPI 8C2-siRNA-IMP-a2-a4 V2.00	0	13. siRNA-SC-10 PSPC1-A488 DAPI IMPa2-A546 _al_TileScan_001 (Stage 38 of 49)	00-Cwa65kGZ9pYwkHznxbENu7
28		Vesicles Paraspeckle	2	0.000	1.000	148	200000978	200000012	siRNA-SC-10 PSPC1-A488 IMPa2-A546 DAPI 8C2-siRNA-IMP-a2-a4 V2.00	0	13. siRNA-SC-10 PSPC1-A488 DAPI IMPa2-A546 _al_TileScan_001 (Stage 38 of 49)	00-Cwa65kGZ9pYwkHznxbENu7
79		Vesicles Paraspeckle	2	0.000	1.000	148	200000979	200000013	siRNA-SC-10 PSPC1-A488 IMPa2-A546 DAPI 8C2-siRNA-IMP-a2-a4 V2.00	0	13. siRNA-SC-10 PSPC1-A488 DAPI IMPa2-A546 _al_TileScan_001 (Stage 38 of 49)	00-Cwa65kGZ9pYwkHznxbENu7
62		Vesicles Paraspeckle	2	0.000	1.000	148	200000980	200000014	siRNA-SC-10 PSPC1-A488 IMPa2-A546 DAPI 8C2-siRNA-IMP-a2-a4 V2.00	0	13. siRNA-SC-10 PSPC1-A488 DAPI IMPa2-A546 _al_TileScan_001 (Stage 38 of 49)	00-Cwa65kGZ9pYwkHznxbENu7
17		Vesicles Paraspeckle	2	0.000	1.000	148	200000981	200000015	siRNA-SC-10 PSPC1-A488 IMPa2-A546 DAPI 8C2-siRNA-IMP-a2-a4 V2.00	0	13. siRNA-SC-10 PSPC1-A488 DAPI IMPa2-A546 _al_TileScan_001 (Stage 38 of 49)	00-Cwa65kGZ9pYwkHznxbENu7
43		Vesicles Paraspeckle	2	0.000	1.000	148	200000982	200000016	siRNA-SC-10 PSPC1-A488 IMPa2-A546 DAPI 8C2-siRNA-IMP-a2-a4 V2.00	0	13. siRNA-SC-10 PSPC1-A488 DAPI IMPa2-A546 _al_TileScan_001 (Stage 38 of 49)	00-Cwa65kGZ9pYwkHznxbENu7
37		Vesicles Paraspeckle	2	0.000	1.000	148	200000983	200000017	siRNA-SC-10 PSPC1-A488 IMPa2-A546 DAPI 8C2-siRNA-IMP-a2-a4 V2.00	0	13. siRNA-SC-10 PSPC1-A488 DAPI IMPa2-A546 _al_TileScan_001 (Stage 38 of 49)	00-Cwa65kGZ9pYwkHznxbENu7
40		Vesicles Paraspeckle	2	0.000	1.000	148	200000984	200000018	siRNA-SC-10 PSPC1-A488 IMPa2-A546 DAPI 8C2-siRNA-IMP-a2-a4 V2.00	0	13. siRNA-SC-10 PSPC1-A488 DAPI IMPa2-A546 _al_TileScan_001 (Stage 38 of 49)	00-Cwa65kGZ9pYwkHznxbENu7
35		Vesicles Paraspeckle	2	0.000	1.000	148	200000985	200000019	siRNA-SC-10 PSPC1-A488 IMPa2-A546 DAPI 8C2-siRNA-IMP-a2-a4 V2.00	0	13. siRNA-SC-10 PSPC1-A488 DAPI IMPa2-A546 _al_TileScan_001 (Stage 38 of 49)	00-Cwa65kGZ9pYwkHznxbENu7
20		Vesicles Paraspeckle	2	0.000	1.000	148	200000986	200000020	siRNA-SC-10 PSPC1-A488 IMPa2-A546 DAPI 8C2-siRNA-IMP-a2-a4 V2.00	0	13. siRNA-SC-10 PSPC1-A488 DAPI IMPa2-A546 _al_TileScan_001 (Stage 38 of 49)	00-Cwa65kGZ9pYwkHznxbENu7
20		Vesicles Paraspeckle	2	0.000	1.000	148	200000987	200000021	siRNA-SC-10 PSPC1-A488 IMPa2-A546 DAPI 8C2-siRNA-IMP-a2-a4 V2.00	0	13. siRNA-SC-10 PSPC1-A488 DAPI IMPa2-A546 _al_TileScan_001 (Stage 38 of 49)	00-Cwa65kGZ9pYwkHznxbENu7
19		Vesicles Paraspeckle	2	0.000	1.000	148	200000988	200000022	siRNA-SC-10 PSPC1-A488 IMPa2-A546 DAPI 8C2-siRNA-IMP-a2-a4 V2.00	0	13. siRNA-SC-10 PSPC1-A488 DAPI IMPa2-A546 _al_TileScan_001 (Stage 38 of 49)	00-Cwa65kGZ9pYwkHznxbENu7
14		Vesicles Paraspeckle	2	0.000	1.000	148	200000989	200000023	siRNA-SC-10 PSPC1-A488 IMPa2-A546 DAPI 8C2-siRNA-IMP-a2-a4 V2.00	0	13. siRNA-SC-10 PSPC1-A488 DAPI IMPa2-A546 _al_TileScan_001 (Stage 38 of 49)	00-Cwa65kGZ9pYwkHznxbENu7
69		Vesicles Paraspeckle	2	0.000	1.000	149	200000990	200000024	siRNA-SC-10 PSPC1-A488 IMPa2-A546 DAPI 8C2-siRNA-IMP-a2-a4 V2.00	0	13. siRNA-SC-10 PSPC1-A488 DAPI IMPa2-A546 _al_TileScan_001 (Stage 38 of 49)	00-Cwa65kGZ9pYwkHznxbENu7
29		Vesicles Paraspeckle	2	0.000	1.000	149	200000991	200000025	siRNA-SC-10 PSPC1-A488 IMPa2-A546 DAPI 8C2-siRNA-IMP-a2-a4 V2.00	0	13. siRNA-SC-10 PSPC1-A488 DAPI IMPa2-A546 _al_TileScan_001 (Stage 38 of 49)	00-Cwa65kGZ9pYwkHznxbENu7
35		Vesicles Paraspeckle	2	0.000	1.000	151	200000992	200000026	siRNA-SC-10 PSPC1-A488 IMPa2-A546 DAPI 8C2-siRNA-IMP-a2-a4 V2.00	0	13. siRNA-SC-10 PSPC1-A488 DAPI IMPa2-A546 _al_TileScan_001 (Stage 38 of 49)	00-Cwa65kGZ9pYwkHznxbENu7
65		Vesicles Paraspeckle	2	0.000	1.000	151	200000993	200000027	siRNA-SC-10 PSPC1-A488 IMPa2-A546 DAPI 8C2-siRNA-IMP-a2-a4 V2.00	0	13. siRNA-SC-10 PSPC1-A488 DAPI IMPa2-A546 _al_TileScan_001 (Stage 38 of 49)	00-Cwa65kGZ9pYwkHznxbENu7
85		Vesicles Paraspeckle	2	0.000	1.000	151	200000994	200000028	siRNA-SC-10 PSPC1-A488 IMPa2-A546 DAPI 8C2-siRNA-IMP-a2-a4 V2.00	0	13. siRNA-SC-10 PSPC1-A488 DAPI IMPa2-A546 _al_TileScan_001 (Stage 38 of 49)	00-Cwa65kGZ9pYwkHznxbENu7
108		Vesicles Paraspeckle	2	0.000	1.000	151	200000995	200000029	siRNA-SC-10 PSPC1-A488 IMPa2-A546 DAPI 8C2-siRNA-IMP-a2-a4 V2.00	0	13. siRNA-SC-10 PSPC1-A488 DAPI IMPa2-A546 _al_TileScan_001 (Stage 38 of 49)	00-Cwa65kGZ9pYwkHznxbENu7
30		Vesicles Paraspeckle	2	0.000	1.000	151	200000996	200000030	siRNA-SC-10 PSPC1-A488 IMPa2-A546 DAPI 8C2-siRNA-IMP-a2-a4 V2.00	0	13. siRNA-SC-10 PSPC1-A488 DAPI IMPa2-A546 _al_TileScan_001 (Stage 38 of 49)	00-Cwa65kGZ9pYwkHznxbENu7
55		Vesicles Paraspeckle	2	0.000	1.000	151	200000997	200000031	siRNA-SC-10 PSPC1-A488 IMPa2-A546 DAPI 8C2-siRNA-IMP-a2-a4 V2.00	0	13. siRNA-SC-10 PSPC1-A488 DAPI IMPa2-A546 _al_TileScan_001 (Stage 38 of 49)	00-Cwa65kGZ9pYwkHznxbENu7
91		Vesicles Paraspeckle	2	0.000	1.000	151	200000998	200000032	siRNA-SC-10 PSPC1-A488 IMPa2-A546 DAPI 8C2-siRNA-IMP-a2-a4 V2.00	0	13. siRNA-SC-10 PSPC1-A488 DAPI IMPa2-A546 _al_TileScan_001 (Stage 38 of 49)	00-Cwa65kGZ9pYwkHznxbENu7
93		Vesicles Paraspeckle	2	0.000	1.000	151	200000999	200000033	siRNA-SC-10 PSPC1-A488 IMPa2-A546 DAPI 8C2-siRNA-IMP-a2-a4 V2.00	0	13. siRNA-SC-10 PSPC1-A488 DAPI IMPa2-A546 _al_TileScan_001 (Stage 38 of 49)	00-Cwa65kGZ9pYwkHznxbENu7
35		Vesicles Paraspeckle	2	0.000	1.000	151	200001000	200000034	siRNA-SC-10 PSPC1-A488 IMPa2-A546 DAPI 8C2-siRNA-IMP-a2-a4 V2.00	0	13. siRNA-SC-10 PSPC1-A488 DAPI IMPa2-A546 _al_TileScan_001 (Stage 38 of 49)	00-Cwa65kGZ9pYwkHznxbENu7
35		Vesicles Paraspeckle	2	0.000	1.000	152	200001001	200000035	siRNA-SC-10 PSPC1-A488 IMPa2-A546 DAPI 8C2-siRNA-IMP-a2-a4 V2.00	0	13. siRNA-SC-10 PSPC1-A488 DAPI IMPa2-A546 _al_TileScan_001 (Stage 38 of 49)	00-Cwa65kGZ9pYwkHznxbENu7
48		Vesicles Paraspeckle	2	0.000	1.000	153	200001002	200000036	siRNA-SC-10 PSPC1-A488 IMPa2-A546 DAPI 8C2-siRNA-IMP-a2-a4 V2.00	0	13. siRNA-SC-10 PSPC1-A488 DAPI IMPa2-A546 _al_TileScan_001 (Stage 38 of 49)	00-Cwa65kGZ9pYwkHznxbENu7
43		Vesicles Paraspeckle	2	0.000	1.000	153	200001003	200000037	siRNA-SC-10 PSPC1-A488 IMPa2-A546 DAPI 8C2-siRNA-IMP-a2-a4 V2.00	0	13. siRNA-SC-10 PSPC1-A488 DAPI IMPa2-A546 _al_TileScan_001 (Stage 38 of 49)	00-Cwa65kGZ9pYwkHznxbENu7
145		Vesicles Paraspeckle	2	0.000	1.000	154	200001004	200000038	siRNA-SC-10 PSPC1-A488 IMPa2-A546 DAPI 8C2-siRNA-IMP-a2-a4 V2.00	0	13. siRNA-SC-10 PSPC1-A488 DAPI IMPa2-A546 _al_TileScan_001 (Stage 38 of 49)	00-Cwa65kGZ9pYwkHznxbENu7
94		Vesicles Paraspeckle	2	0.000	1.000	154	200001005	200000039	siRNA-SC-10 PSPC1-A488 IMPa2-A546 DAPI 8C2-siRNA-IMP-a2-a4 V2.00	0	13. siRNA-SC-10 PSPC1-A488 DAPI IMPa2-A546 _al_TileScan_001 (Stage 38 of 49)	00-Cwa65kGZ9pYwkHznxbENu7
82		Vesicles Paraspeckle	2	0.000	1.000	154	200001006	200000040	siRNA-SC-10 PSPC1-A488 IMPa2-A546 DAPI 8C2-siRNA-IMP-a2-a4 V2.00	0	13. siRNA-SC-10 PSPC1-A488 DAPI IMPa2-A546 _al_TileScan_001 (Stage 38 of 49)	00-Cwa65kGZ9pYwkHznxbENu7
101		Vesicles Paraspeckle	2	0.000	1.000	154	200001007	200000041	siRNA-SC-10 PSPC1-A488 IMPa2-A546 DAPI 8C2-siRNA-IMP-a2-a4 V2.00	0	13. siRNA-SC-10 PSPC1-A488 DAPI IMPa2-A546 _al_TileScan_001 (Stage 38 of 49)	00-Cwa65kGZ9pYwkHznxbENu7
60		Vesicles Paraspeckle	2	0.000	1.000	154	200001008	200000042	siRNA-SC-10 PSPC1-A488 IMPa2-A546 DAPI 8C2-siRNA-IMP-a2-a4 V2.00	0	13. siRNA-SC-10 PSPC1-A488 DAPI IMPa2-A546 _al_TileScan_001 (Stage 38 of 49)	00-Cwa65kGZ9pYwkHznxbENu7
62		Vesicles Paraspeckle	2	0.000	1.000	155	200001009	200000043	siRNA-SC-10 PSPC1-A488 IMPa2-A546 DAPI 8C2-siRNA-IMP-a2-a4 V2.00	0	13. siRNA-SC-10 PSPC1-A488 DAPI IMPa2-A546 _al_TileScan_001 (Stage 38 of 49)	00-Cwa65kGZ9pYwkHznxbENu7
121		Vesicles Paraspeckle	2	0.000	1.000	155	200001010	200000044	siRNA-SC-10 PSPC1-A488 IMPa2-A546 DAPI 8C2-siRNA-IMP-a2-a4 V2.00	0	13. siRNA-SC-10 PSPC1-A488 DAPI IMPa2-A546 _al_TileScan_001 (Stage 38 of 49)	00-Cwa65kGZ9pYwkHznxbENu7
38		Vesicles Paraspeckle	2	0.000	1.000	155	200001011	200000045	siRNA-SC-10 PSPC1-A488 IMPa2-A546 DAPI 8C2-siRNA-IMP-a2-a4 V2.00	0	13. siRNA-SC-10 PSPC1-A488 DAPI IMPa2-A546 _al_TileScan_001 (Stage 38 of 49)	00-Cwa65kGZ9pYwkHznxbENu7
53		Vesicles Paraspeckle	2	0.000	1.000	155	200001012	200000046	siRNA-SC-10 PSPC1-A488 IMPa2-A546 DAPI 8C2-siRNA-IMP-a2-a4 V2.00	0	13. siRNA-SC-10 PSPC1-A488 DAPI IMPa2-A546 _al_TileScan_001 (Stage 38 of 49)	00-Cwa65kGZ9pYwkHznxbENu7
38		Vesicles Paraspeckle	2	0.000	1.000	155	200001013	200000047	siRNA-SC-10 PSPC1-A488 IMPa2-A546 DAPI 8C2-siRNA-IMP-a2-a4 V2.00	0	13. siRNA-SC-10 PSPC1-A488 DAPI IMPa2-A546 _al_TileScan_001 (Stage 38 of 49)	00-Cwa65kGZ9pYwkHznxbENu7
96		Vesicles Paraspeckle	2	0.000	1.000	156	200001014	200000048	siRNA-SC-10 PSPC1-A488 IMPa2-A546 DAPI 8C2-siRNA-IMP-a2-a4 V2.00	0	13. siRNA-SC-10 PSPC1-A488 DAPI IMPa2-A546 _al_TileScan_001 (Stage 38 of 49)	00-Cwa65kGZ9pYwkHznxbENu7
63		Vesicles Paraspeckle	2	0.000	1.000	156	200001015	200000049	siRNA-SC-10 PSPC1-A488 IMPa2-A546 DAPI 8C2-siRNA-IMP-a2-a4 V2.00	0	13. siRNA-SC-10 PSPC1-A488 DAPI IMPa2-A546 _al_TileScan_001 (Stage 38 of 49)	00-Cwa65kGZ9pYwkHznxbENu7
47		Vesicles Paraspeckle	2	0.000	1.000	156	200001016	200000050	siRNA-SC-10 PSPC1-A488 IMPa2-A546 DAPI 8C2-siRNA-IMP-a2-a4 V2.00	0	13. siRNA-SC-10 PSPC1-A488 DAPI IMPa2-A546 _al_TileScan_001 (Stage 38 of 49)	00-Cwa65kGZ9pYwkHznxbENu7
83		Vesicles Paraspeckle	2	0.000	1.000	156	200001017	200000051	siRNA-SC-10 PSPC1-A488 IMPa2-A546 DAPI 8C2-siRNA-IMP-a2-a4 V2.00	0	13. siRNA-SC-10 PSPC1-A488 DAPI IMPa2-A546 _al_TileScan_001 (Stage 38 of 49)	00-Cwa65kGZ9pYwkHznxbENu7
36		Vesicles Paraspeckle	2	0.000	1.000	159	200001018	200000052	siRNA-SC-10 PSPC1-A488 IMPa2-A546 DAPI 8C2-siRNA-IMP-a2-a4 V2.00	0	13. siRNA-SC-10 PSPC1-A488 DAPI IMPa2-A546 _al_TileScan_001 (Stage 38 of 49)	00-Cwa65kGZ9pYwkHznxbENu7
19		Vesicles Paraspeckle	2	0.000	1.000	159	200001019	200000053	siRNA-SC-10 PSPC1-A488 IMPa2-A546 DAPI 8C2-siRNA-IMP-a2-a4 V2.00	0	13. siRNA-SC-10 PSPC1-A488 DAPI IMPa2-A546 _al_TileScan_001 (Stage 38 of 49)	00-Cwa65kGZ9pYwkHznxbENu7
26		Vesicles Paraspeckle	2	0.000	1.000	159	200001020	200000054	siRNA-SC-10 PSPC1-A488 IMPa2-A546 DAPI 8C2-siRNA-IMP-a2-a4 V2.00	0	13. siRNA-SC-10 PSPC1-A488 DAPI IMPa2-A546 _al_TileScan_001 (Stage 38 of 49)	00-Cwa65kGZ9pYwkHznxbENu7
62		Vesicles Paraspeckle	2	0.000	1.000	159	200001021	200000055	siRNA-SC-10 PSPC1-A488 IMPa2-A546 DAPI 8C2-siRNA-IMP-a2-a4 V2.00	0	13. siRNA-SC-10 PSPC1-A488 DAPI IMPa2-A546 _al_TileScan_001 (Stage 38 of 49)	00-Cwa65kGZ9pYwkHznxbENu7
63		Vesicles Paraspeckle	2	0.000	1.000	159	200001022	200000056	siRNA-SC-10 PSPC1-A488 IMPa2-A546 DAPI 8C2-siRNA-IMP-a2-a4 V2.00	0	13. siRNA-SC-10 PSPC1-A488 DAPI IMPa2-A546 _al_TileScan_001 (Stage 38 of 49)	00-Cwa65kGZ9pYwkHznxbENu7
47		Vesicles Paraspeckle	2	0.000	1.000	159	200001023	200000057	siRNA-SC-10 PSPC1-A488 IMPa2-A546 DAPI 8C2-siRNA-IMP-a2-a4 V2.00	0	13. siRNA-SC-10 PSPC1-A488 DAPI IMPa2-A546 _al_TileScan_001 (Stage 38 of 49)	00-Cwa65kGZ9pYwkHznxbENu7
30		Vesicles Paraspeckle	2	0.000	1.000	159	200001024	200000058	siRNA-SC-10 PSPC1-A488 IMPa2-A546 DAPI 8C2-siRNA-IMP-a2-a4 V2.00	0	13. siRNA-SC-10 PSPC1-A488 DAPI IMPa2-A546 _al_TileScan_001 (Stage 38 of 49)	00-Cwa65kGZ9pYwkHznxbENu7
14		Vesicles Paraspeckle	2	0.000	1.000	159	200001025	200000059	siRNA-SC-10 PSPC1-A488 IMPa2-A546 DAPI 8C2-siRNA-IMP-a2-a4 V2.00	0	13. siRNA-SC-10 PSPC1-A488 DAPI IMPa2-A546 _al_TileScan_001 (Stage 38 of 49)	00-Cwa65kGZ9pYwkHznxbENu7
45		Vesicles Paraspeckle	2	0.000	1.000	159	200001026	200000060	siRNA-SC-10 PSPC1-A488 IMPa2-A546 DAPI 8C2-siRNA-IMP-a2-a4 V2.00	0	13. siRNA-SC-10 PSPC1-A488 DAPI IMPa2-A546 _al_TileScan_001 (Stage 38 of 49)	00-Cwa65kGZ9pYwkHznxbENu7
18		Vesicles Paraspeckle	2	0.000	1.000	159	200001027	200000061	siRNA-SC-10 PSPC1-A488 IMPa2-A546 DAPI 8C2-siRNA-IMP-a2-a4 V2.00	0	13. siRNA-SC-10 PSPC1-A488 DAPI IMPa2-A546 _al_TileScan_001 (Stage 38 of 49)	00-Cwa65kGZ9pYwkHznxbENu7
19		Vesicles Paraspeckle	2	0.000	1.000	159	200001028	200000062	siRNA-SC-10 PSPC1-A488 IMPa2-A546 DAPI 8C2-siRNA-IMP-a2-a4 V2.00	0	13. siRNA-SC-10 PSPC1-A488 DAPI IMPa2-A546 _al_TileScan_001 (Stage 38 of 49)	00-Cwa65kGZ9pYwkHznxbENu7
6		Vesicles Paraspeckle	2	0.000	1.000	159	200001029	200000063	siRNA-SC-10 PSPC1-A488 IMPa2-A546 DAPI 8C2-siRNA-IMP-a2-a4 V2.00	0	13. siRNA-SC-10 PSPC1-A488 DAPI IMPa2-A546 _al_TileScan_001 (Stage 38 of 49)	00-Cwa65kGZ9pYwkHznxbENu7
8		Vesicles Paraspeckle	2	0.000	1.000	159	200001030	200000064	siRNA-SC-10 PSPC1-A488 IMPa2-A546 DAPI 8C2-siRNA-IMP-a2-a4 V2.00	0	13. siRNA-SC-10 PSPC1-A488 DAPI IMPa2-A546 _al_TileScan_001 (Stage 38 of 49)	00-Cwa65kGZ9pYwkHznxbENu7
50		Vesicles Paraspeckle	2	0.000	1.000	160	200001031	200000065	siRNA-SC-10 PSPC1-A488 IMPa2-A546 DAPI 8C2-siRNA-IMP-a2-a4 V2.00	0	13. siRNA-SC-10 PSPC1-A488 DAPI IMPa2-A546 _al_TileScan_001 (Stage 38 of 49)	00-Cwa65kGZ9pYwkHznxbENu7
35		Vesicles Paraspeckle	2	0.000	1.000	160	200001032	200000066	siRNA-SC-10 PSPC1-A488 IMPa2-A546 DAPI 8C2-siRNA-IMP-a2-a4 V2.00	0	13. siRNA-SC-10 PSPC1-A488 DAPI IMPa2-A546 _al_TileScan_001 (Stage 38 of 49)	00-Cwa65kGZ9pYwkHznxbENu7
27		Vesicles Paraspeckle	2	0.000	1.000	160	200001033	200000067	siRNA-SC-10 PSPC1-A488 IMPa2-A546 DAPI 8C2-siRNA-IMP-a2-a4 V2.00	0	13. siRNA-SC-10 PSPC1-A488 DAPI IMPa2-A546 _al_TileScan_001 (Stage 38 of 49)	00-Cwa65kGZ9pYwkHznxbENu7
88		Vesicles Paraspeckle	2	0.000	1.000	160	200001034	200000068	siRNA-SC-10 PSPC1-A488 IMPa2-A546 DAPI 8C2-siRNA-IMP-a2-a4 V2.00	0	13. siRNA-SC-10 PSPC1-A488 DAPI IMPa2-A546 _al_TileScan_001 (Stage 38 of 49)	00-Cwa65kGZ9pYwkHznxbENu7
63		Vesicles Paraspeckle	2	0.000	1.000	160	200001035	200000069	siRNA-SC-10 PSPC1-A488 IMPa2-A546 DAPI 8C2-siRNA-IMP-a2-a4 V2.00	0	13. siRNA-SC-10 PSPC1-A488 DAPI IMPa2-A546 _al_TileScan_001 (Stage 38 of 49)	00-Cwa65kGZ9pYwkHznxbENu7
44		Vesicles Paraspeckle	2	0.000	1.000	160	200001036	200000070	siRNA-SC-10 PSPC1-A488 IMPa2-A546 DAPI 8C2-siRNA-IMP-a2-a4 V2.00	0	13. siRNA-SC-10 PSPC1-A488 DAPI IMPa2-A546 _al_TileScan_001 (Stage 38 of 49)	00-Cwa65kGZ9pYwkHznxbENu7
35		Vesicles Paraspeckle	2	0.000	1.000	160	200001037	200000071	siRNA-SC-10 PSPC1-A488 IMPa2-A546 DAPI 8C2-siRNA-IMP-a2-a4 V2.00	0	13. siRNA-SC-10 PSPC1-A488 DAPI IMPa2-A546 _al_TileScan_001 (Stage 38 of 49)	00-Cwa65kGZ9pYwkHznxbENu7
25		Vesicles Paraspeckle	2	0.000	1.000	160	200001038	200000072	siRNA-SC-10 PSPC1-A488 IMPa2-A546 DAPI 8C2-siRNA-IMP-a2-a4 V2.00	0	13. siRNA-SC-10 PSPC1-A488 DAPI IMPa2-A546 _al_TileScan_001 (Stage 38 of 49)	00-Cwa65kGZ9pYwkHznxbENu7
45		Vesicles Paraspeckle	2	0.000	1.000	160	200001039	200000073	siRNA-SC-10 PSPC1-A488 IMPa2-A546 DAPI 8C2-siRNA-IMP-a2-a4 V2.00	0	13. siRNA-SC-10 PSPC1-A488 DAPI IMPa2-A546 _al_TileScan_001 (Stage 38 of 49)	00-Cwa65kGZ9pYwkHznxbENu7
8		Vesicles Paraspeckle	2	0.000	1.000	160	200001040	200000074	siRNA-SC-10 PSPC1-A488 IMPa2-A546 DAPI 8C2-siRNA-IMP-a2-a4 V2.00	0	13. siRNA-SC-10 PSPC1-A488 DAPI IMPa2-A546 _al_TileScan_001 (Stage 38 of 49)	00-Cwa65kGZ9pYwkHznxbENu7
28		Vesicles Paraspeckle	2	0.000	1.000	160	200001041	200000075	siRNA-SC-10 PSPC1-A488 IMPa2-A546 DAPI 8C2-siRNA-IMP-a2-a4 V2.00	0	13. siRNA-SC-10 PSPC1-A488 DAPI IMPa2-A546 _al_TileScan_001 (Stage 38 of 49)	00-Cwa65kGZ9pYwkHznxbENu7
13		Vesicles Paraspeckle	2	0.000	1.000	160	200001042	200000076	siRNA-SC-10 PSPC1-A488 IMPa2-A546 DAPI 8C2-siRNA-IMP-a2-a4 V2.00	0	13. siRNA-SC-10 PSPC1-A488 DAPI IMPa2-A546 _al_TileScan_001 (Stage 38 of 49)	00-Cwa65kGZ9pYwkHznxbENu7
57		Vesicles Paraspeckle	2	0.000	1.000	161	200001043	200000077	siRNA-SC-10 PSPC1-A488 IMPa2-A546 DAPI 8C2-siRNA-IMP-a2-a4 V2.00	0	13. siRNA-SC-10 PSPC1-A488 DAPI IMPa2-A546 _al_TileScan_001 (Stage 38 of 49)	00-Cwa65kGZ9pYwkHznxbENu7
39		Vesicles Paraspeckle	2	0.000	1.000	161	200001044	200000078	siRNA-SC-10 PSPC1-A488 IMPa2-A546 DAPI 8C2-siRNA-IMP-a2-a4 V2.00	0	13. siRNA-SC-10 PSPC1-A488 DAPI IMPa2-A546 _al_TileScan_001 (Stage 38 of 49)	00-Cwa65kGZ9pYwkHznxbENu7
28		Vesicles Paraspeckle	2	0.000	1.000	161	200001045	200000079	siRNA-SC-10 PSPC1-A488 IMPa2-A546 DAPI 8C2-siRNA-IMP-a2-a4 V2.00	0	13. siRNA-SC-10 PSPC1-A488 DAPI IMPa2-A546 _al_TileScan_001 (Stage 38 of 49)	00-Cwa65kGZ9pYwkHznxbENu7
53		Vesicles Paraspeckle	2	0.000	1.000	161	200001046	200000080	siRNA-SC-10 PSPC1-A488 IMPa2-A546 DAPI 8C2-siRNA-IMP-a2-a4 V2.00	0	13. siRNA-SC-10 PSPC1-A488 DAPI IMPa2-A546 _al_TileScan_001 (Stage 38 of 49)	00-Cwa65kGZ9pYwkHznxbENu7
55		Vesicles Paraspeckle	2	0.000	1.000	161	200001047	200000081	siRNA-SC-10 PSPC1-A488 IMPa2-A546 DAPI 8C2-siRNA-IMP-a2-a4 V2.00	0	13. siRNA-SC-10 PSPC1-A488 DAPI IMPa2-A546 _al_TileScan_001 (Stage 38 of 49)	00-Cwa65kGZ9pYwkHznxbENu7
50		Vesicles Paraspeckle	2	0.000	1.000	161	200001048	200000082	siRNA-SC-10 PSPC1-A488 IMPa2-A546 DAPI 8C2-siRNA-IMP-a2-a4 V2.00	0	13. siRNA-SC-10 PSPC1-A488 DAPI IMPa2-A546 _al_TileScan_001 (Stage 38 of 49)	00-Cwa65kGZ9pYwkHznxbENu7
0		Vesicles Paraspeckle	2	0.000	1.000	161	200001049	200000083	siRNA-SC-10 PSPC1-A488 IMPa2-A546 DAPI 8C2-siRNA-IMP-a2-a4 V2.00	0	13. siRNA-SC-10 PSPC1-A488 DAPI IMPa2-A546 _al_TileScan_001 (Stage 38 of 49)	00-Cwa65kGZ9pYwkHznxbENu7
12		Vesicles Paraspeckle	2	0.000	1.000	161	200001050	200000084	siRNA-SC-10 PSPC1-A488 IMPa2-A546 DAPI 8C2-siRNA-IMP-a2-a4 V2.00	0	13. siRNA-SC-10 PSPC1-A488 DAPI IMPa2-A546 _al_TileScan_001 (Stage 38 of 49)	00-Cwa65kGZ9pYwkHznxbENu7
34		Vesicles Paraspeckle	2	0.000	1.000	161	200001051	200000085	siRNA-SC-10 PSPC1-A488 IMPa2-A546 DAPI 8C2-siRNA-IMP-a2-a4 V2.00	0	13. siRNA-SC-10 PSPC1-A488 DAPI IMPa2-A546 _al_TileScan_001 (Stage 38 of 49)	00-Cwa65kGZ9pYwkHznxbENu7
22		Vesicles Paraspeckle	2	0.000	1.000	161	200001052	200000086	siRNA-SC-10 PSPC1-A488 IMPa2-A546 DAPI 8C2-siRNA-IMP-a2-a4 V2.00	0	13. siRNA-SC-10 PSPC1-A488 DAPI IMPa2-A546 _al_TileScan_001 (Stage 38 of 49)	00-Cwa65kGZ9pYwkHznxbENu7
20		Vesicles Paraspeckle	2	0.000	1.000	161	200001053	200000087	siRNA-SC-10 PSPC1-A488 IMPa2-A546 DAPI 8C2-siRNA-IMP-a2-a4 V2.00	0	13. siRNA-SC-10 PSPC1-A488 DAPI IMPa2-A546 _al_TileScan_001 (Stage 38 of 49)	00-Cwa65kGZ9pYwkHznxbENu7
33		Vesicles Paraspeckle	2	0.000	1.000	162	200001054	200000088	siRNA-SC-10 PSPC1-A488 IMPa2-A546 DAPI 8C2-siRNA-IMP-a2-a4 V2.00	0	13. siRNA-SC-10 PSPC1-A488 DAPI IMPa2-A546 _al_TileScan_001 (Stage 38 of 49)	00-Cwa65kGZ9pYwkHznxbENu7
10		Vesicles Paraspeckle	2	0.000	1.000	162	200001055	200000089	siRNA-SC-10 PSPC1-A488 IMPa2-A546 DAPI 8C2-siRNA-IMP-a2-a4 V2.00	0	13. siRNA-SC-10 PSPC1-A488 DAPI IMPa2-A546 _al_TileScan_001 (Stage 38 of 49)	00-Cwa65kGZ9pYwkHznxbENu7
4		Vesicles Paraspeckle	2	0.000	1.000	162	200001056	200000090	siRNA-SC-10 PSPC1-A488 IMPa2-A546 DAPI 8C2-siRNA-IMP-a2-a4 V2.00	0	13. siRNA-SC-10 PSPC1-A488 DAPI IMPa2-A546 _al_TileScan_001 (Stage 38 of 49)	00-Cwa65kGZ9pYwkHznxbENu7
20		Vesicles Paraspeckle	2	0.000	1.000	162	200001057	200000091	siRNA-SC-10 PSPC1-A488 IMPa2-A546 DAPI 8C2-siRNA-IMP-a2-a4 V2.00	0	13. siRNA-SC-10 PSPC1-A488 DAPI IMPa2-A546 _al_TileScan_001 (Stage 38 of 49)	00-Cwa65kGZ9pYwkHznxbENu7
52		Vesicles Paraspeckle	2	0.000	1.000	162	200001058	200000092	siRNA-SC-10 PSPC1-A488 IMPa2-A546 DAPI 8C2-siRNA-IMP-a2-a4 V2.00	0	13. siRNA-SC-10 PSPC1-A488 DAPI IMPa2-A546 _al_TileScan_001 (Stage 38 of 49)	00-Cwa65kGZ9pYwkHznxbENu7
23		Vesicles Paraspeckle	2	0.000	1.000	162	200001059	200000093	siRNA-SC-10 PSPC1-A488 IMPa2-A546 DAPI 8C2-siRNA-IMP-a2-a4 V2.00	0	13. siRNA-SC-10 PSPC1-A488 DAPI IMPa2-A546 _al_TileScan_001 (Stage 38 of 49)	00-Cwa65kGZ9pYwkHznxbENu7
15		Vesicles Paraspeckle	2	0.000	1.000	162	200001060	200000094	siRNA-SC-10 PSPC1-A488 IMPa2-A546 DAPI 8C2-siRNA-IMP-a2-a4 V2.00	0	13. siRNA-SC-10 PSPC1-A488 DAPI IMPa2-A546 _al_TileScan_001 (Stage 38 of 49)	00-Cwa65kGZ9pYwkHznxbENu7
12		Vesicles Paraspeckle	2	0.000	1.000	162	200001061	200000095	siRNA-SC-10 PSPC1-A488 IMPa2-A546 DAPI 8C2-siRNA-IMP-a2-a4 V2.00	0	13. siRNA-SC-10 PSPC1-A488 DAPI IMPa2-A546 _al_TileScan_001 (Stage 38 of 49)	00-Cwa65kGZ9pYwkHznxbENu7
14		Vesicles Paraspeckle	2	0.000	1.000	162	200001062	200000096	siRNA-SC-10 PSPC1-A488 IMPa2-A546 DAPI 8C2-siRNA-IMP-a2-a4 V2.00	0	13. siRNA-SC-10 PSPC1-A488 DAPI IMPa2-A546 _al_TileScan_001 (Stage 38 of 49)	00-Cwa65kGZ9pYwkHznxbENu7
27		Vesicles Paraspeckle	2	0.000	1.000	162	200001063	200000097	siRNA-SC-10 PSPC1-A488 IMPa2-A546 DAPI 8C2-siRNA-IMP-a2-a4 V2.00	0	13. siRNA-SC-10 PSPC1-A488 DAPI IMPa2-A546 _al_TileScan_001 (Stage 38 of 49)	00-Cwa65kGZ9pYwkHznxbENu7
8		Vesicles Paraspeckle	2	0.000	1.000	162	200001064	200000098	siRNA-SC-10 PSPC1-A488 IMPa2-A546 DAPI 8C2-siRNA-IMP-a2-a4 V2.00	0	13. siRNA-SC-10 PSPC1-A488 DAPI IMPa2-A546 _al_TileScan_001 (Stage 38 of 49)	00-Cwa65kGZ9pYwkHznxbENu7
18		Vesicles Paraspeckle	2	0.000	1.000	162	200001065	200000099	siRNA-SC-10 PSPC1-A488 IMPa2-A546 DAPI 8C2-siRNA-IMP-a2-a4 V2.00	0	13. siRNA-SC-10 PSPC1-A488 DAPI IMPa2-A546 _al_TileScan_001 (Stage 38 of 49)	00-Cwa65kGZ9pYwkHznxbENu7
31		Vesicles Paraspeckle	2	0.000	1.000	162	200001066	200000100	siRNA-SC-10 PSPC1-A488 IMPa2-A546 DAPI 8C2-siRNA-IMP-a2-a4 V2.00	0	13. siRNA-SC-10 PSPC1-A488 DAPI IMPa2-A546 _al_TileScan_001 (Stage 38 of 49)	00-Cwa65kGZ9pYwkHznxbENu7
9		Vesicles Paraspeckle	2	0.000	1.000	162	200001067	200000101	siRNA-SC-10 PSPC1-A488 IMPa2-A546 DAPI 8C2-siRNA-IMP-a2-a4 V2.00	0	13. siRNA-SC-10 PSPC1-A488 DAPI IMPa2-A546 _al_TileScan_001 (Stage 38 of 49)	00-Cwa65kGZ9pYwkHznxbENu7
13		Vesicles Paraspeckle	2	0.000	1.000	162	200001068	200000102	siRNA-SC-10 PSPC1-A488 IMPa2-A546 DAPI 8C2-siRNA-IMP-a2-a4 V2.00	0	13. siRNA-SC-10 PSPC1-A488 DAPI IMPa2-A546 _al_TileScan_001 (Stage 38 of 49)	00-Cwa65kGZ9pYwkHznxbENu7
21		Vesicles Paraspeckle	2	0.000	1.000	162	200001069	200000103	siRNA-SC-10 PSPC1-A488 IMPa2-A546 DAPI 8C2-siRNA-IMP-a2-a4 V2.00	0	13. siRNA-SC-10 PSPC1-A488 DAPI IMPa2-A546 _al_TileScan_001 (Stage 38 of 49)	00-Cwa65kGZ9pYwkHznxbENu7
18		Vesicles Paraspeckle	2	0.000	1.000	162	200001070	200000104	siRNA-SC-10 PSPC1-A488 IMPa2-A546 DAPI 8C2-siRNA-IMP-a2-a4 V2.00	0	13. siRNA-SC-10 PSPC1-A488 DAPI IMPa2-A546 _al_TileScan_001 (Stage 38 of 49)	00-Cwa65kGZ9pYwkHznxbENu7
2		Vesicles Paraspeckle	2	0.000	1.000	162	200001071	200000105	siRNA-SC-10 PSPC1-A488 IMPa2-A546 DAPI 8C2-siRNA-IMP-a2-a4 V2.00	0	13. siRNA-SC-10 PSPC1-A488 DAPI IMPa2-A546 _al_TileScan_001 (Stage 38 of 49)	00-Cwa65kGZ9pYwkHznxbENu7
9		Vesicles Paraspeckle	2	0.000	1.000	162	200001072	200000106	siRNA-SC-10 PSPC1-A488 IMPa2-A546 DAPI 8C2-siRNA-IMP-a2-a4 V2.00	0	13. siRNA-SC-10 PSPC1-A488 DAPI IMPa2-A546 _al_TileScan_001 (Stage 38 of 49)	00-Cwa65kGZ9pYwkHznxbENu7
1		Vesicles Paraspeckle	2	0.000	1.000	162	200001073	200000107	siRNA-SC-10 PSPC1-A488 IMPa2-A546 DAPI 8C2-siRNA-IMP-a2-a4 V2.00	0	13. siRNA-SC-10 PSPC1-A488 DAPI IMPa2-A546 _al_TileScan_001 (Stage 38 of 49)	00-Cwa65kGZ9pYwkHznxbENu7
11		Vesicles Paraspeckle	2	0.000	1.000	162	200001074	200000108	siRNA-SC-10 PSPC1-A488 IMPa2-A546 DAPI 8C2-siRNA-IMP-a2-a4 V2.00	0	13. siRNA-SC-10 PSPC1-A488 DAPI IMPa2-A546 _al_TileScan_001 (Stage 38 of 49)	00-Cwa65kGZ9pYwkHznxbENu7
12		Vesicles Paraspeckle	2	0.000	1.000	162	200001075	200000109	siRNA-SC-10 PSPC1-A488 IMPa2-A546 DAPI 8C2-siRNA-IMP-a2-a4 V2.00	0	13. siRNA-SC-10 PSPC1-A488 DAPI IMPa2-A546 _al_TileScan_001 (Stage 38 of 49)	00-Cwa65kGZ9pYwkHznxbENu7
4		Vesicles Paraspeckle	2	0.000	1.000	162	200001076	200000110	siRNA-SC-10 PSPC1-A488 IMPa2-A546 DAPI 8C2-siRNA-IMP-a2-a4 V2.00	0	13. siRNA-SC-10 PSPC1-A488 DAPI IMPa2-A546 _al_TileScan_001 (Stage 38 of 49)	00-Cwa65kGZ9pYwkHznxbENu7
7		Vesicles Paraspeckle	2	0.000	1.000	162	200001077	200000111	siRNA-SC-10 PSPC1-A488 IMPa2-A546 DAPI 8C2-siRNA-IMP-a2-a4 V2.00	0	13. siRNA-SC-10 PSPC1-A488 DAPI IMPa2-A546 _al_TileScan_001 (Stage 38 of 49)	00-Cwa65kGZ9pYwkHznxbENu7
20		Vesicles Paraspeckle	2	0.000	1.000	164	200001078	200000112	siRNA-SC-10 PSPC1-A488 IMPa2-A546 DAPI 8C2-siRNA-IMP-a2-a4 V2.00	0	13. siRNA-SC-10 PSPC1-A488 DAPI IMPa2-A546 _al_TileScan_001 (Stage 38 of 49)	00-Cwa65kGZ9pYwkHznxbENu7
23		Vesicles Paraspeckle	2	0.000	1.000	164	200001079	200000113	siRNA-SC-10 PSPC1-A488 IMPa2-A546 DAPI 8C2-siRNA-IMP-a2-a4 V2.00	0	13. siRNA-SC-10 PSPC1-A488 DAPI IMPa2-A546 _al_TileScan_001 (Stage 38 of 49)	00-Cwa65kGZ9pYwkHznxbENu7
37		Vesicles Paraspeckle	2	0.000	1.000	164	200001080	200000114	siRNA-SC-10 PSPC1-A488 IMPa2-A546 DAPI 8C2-siRNA-IMP-a2-a4 V2.00	0	13. siRNA-SC-10 PSPC1-A488 DAPI IMPa2-A546 _al_TileScan_001 (Stage 38 of 49)	00-Cwa65kGZ9pYwkHznxbENu7
43		Vesicles Paraspeckle	2	0.000	1.000	164	200001081	200000115	siRNA-SC-10 PSPC1-A488 IMPa2-A546 DAPI 8C2-siRNA-IMP-a2-a4 V2.00	0	13. siRNA-SC-10 PSPC1-A488 DAPI IMPa2-A546 _al_TileScan_001 (Stage 38 of 49)	00-Cwa65kGZ9pYwkHznxbENu7
57		Vesicles Paraspeckle	2	0.000	1.000	164	200001082	200000116	siRNA-SC-10 PSPC1-A488 IMPa2-A546 DAPI 8C2-siRNA-IMP-a2-a4 V2.00	0	13. siRNA-SC-10 PSPC1-A488 DAPI IMPa2-A546 _al_TileScan_001 (Stage 38 of 49)	00-Cwa65kGZ9pYwkHznxbENu7
21		Vesicles Paraspeckle	2	0.000	1.000	164	200001083	200000117	siRNA-SC-10 PSPC1-A488 IMPa2-A546 DAPI 8C2-siRNA-IMP-a2-a4 V2.00	0	13. siRNA-SC-10 PSPC1-A488 DAPI IMPa2-A546 _al_TileScan_001 (Stage 38 of 49)	00-Cwa65kGZ9pYwkHznxbENu7
16		Vesicles Paraspeckle	2	0.000	1.000	164	200001084	200000118	siRNA-SC-10 PSPC1-A488 IMPa2-A546 DAPI 8C2-siRNA-IMP-a2-a4 V2.00	0	13. siRNA-SC-10 PSPC1-A488 DAPI IMPa2-A546 _al_TileScan_001 (Stage 38 of 49)	00-Cwa65kGZ9pYwkHznxbENu7
18		Vesicles Paraspeckle	2	0.000	1.000	164	200001085	200000119	siRNA-SC-10 PSPC1-A488 IMPa2-A546 DAPI 8C2-siRNA-IMP-a2-a4 V2.00	0	13. siRNA-SC-10 PSPC1-A488 DAPI IMPa2-A546 _al_TileScan_001 (Stage 38 of 49)	00-Cwa65kGZ9pYwkHznxbENu7
50		Vesicles Paraspeckle	2	0.000	1.000	164	200001086	200000120	siRNA-SC-10 PSPC1-A488 IMPa2-A546 DAPI 8C2-siRNA-IMP-a2-a4 V2.00	0	13. siRNA-SC-10 PSPC1-A488 DAPI IMPa2-A546 _al_TileScan_001 (Stage 38 of 49)	00-Cwa65kGZ9pYwkHznxbENu7
9		Vesicles Paraspeckle	2	0.000	1.000	164	200001087	200000121	siRNA-SC-10 PSPC1-A488 IMPa2-A546 DAPI 8C2-siRNA-IMP-a2-a4 V2.00	0	13. siRNA-SC-10 PSPC1-A488 DAPI IMPa2-A546 _al_TileScan_001 (Stage 38 of 49)	00-Cwa65kGZ9pYwkHznxbENu7
17		Vesicles Paraspeckle	2	0.000	1.000	164	200001088	200000122	siRNA-SC-10 PSPC1-A488 IMPa2-A546 DAPI 8C2-siRNA-IMP-a2-a4 V2.00	0	13. siRNA-SC-10 PSPC1-A488 DAPI IMPa2-A546 _al_TileScan_001 (Stage 38 of 49)	00-Cwa65kGZ9pYwkHznxbENu7
26		Vesicles Paraspeckle	2	0.000	1.000	164	200001089	200000123	siRNA-SC-10 PSPC1-A488 IMPa2-A546 DAPI 8C2-siRNA-IMP-a2-a4 V2.00	0	13. siRNA-SC-10 PSPC1-A488 DAPI IMPa2-A546 _al_TileScan_001 (Stage 38 of 49)	00-Cwa65kGZ9pYwkHznxbENu7
24		Vesicles Paraspeckle	2	0.000	1.000	164	200001090	200000124	siRNA-SC-10 PSPC1-A488 IMPa2-A546 DAPI 8C2-siRNA-IMP-a2-a4 V2.00	0	13. siRNA-SC-10 PSPC1-A488 DAPI IMPa2-A546 _al_TileScan_001 (Stage 38 of 49)	00-Cwa65kGZ9pYwkHznxbENu7
3		Vesicles Paraspeckle	2	0.000	1.000	164	200001091	200000125	siRNA-SC-10 PSPC1-A488 IMPa2-A546 DAPI 8C2-siRNA-IMP-a2-a4 V2.00	0	13. siRNA-SC-10 PSPC1-A488 DAPI IMPa2-A546 _al_TileScan_001 (Stage 38 of 49)	00-Cwa65kGZ9pYwkHznxbENu7
0		Vesicles Paraspeckle	2	0.000	1.000	164	200001092	200000126	siRNA-SC-10 PSPC1-A488 IMPa2-A546 DAPI 8C2-siRNA-IMP-a2-a4 V2.00	0	13. siRNA-SC-10 PSPC1-A488 DAPI IMPa2-A546 _al_TileScan_001 (Stage 38 of 49)	00-Cwa65kGZ9pYwkHznxbENu7
22		Vesicles Paraspeckle	2	0.000	1.000	164	200001093	200000127	siRNA-SC-10 PSPC1-A488 IMPa2-A546 DAPI 8C2-siRNA-IMP-a2-a4 V2.00	0	13. siRNA-SC-10 PSPC1-A488 DAPI IMPa2-A546 _al_TileScan_001 (Stage 38 of 49)	00-Cwa65kGZ9pYwkHznxbENu7
11		Vesicles Paraspeckle	2	0.000	1.000	164	200001094	200000128	siRNA-SC-10 PSPC1-A488 IMPa2-A546 DAPI 8C2-siRNA-IMP-a2-a4 V2.00	0	13. siRNA-SC-10 PSPC1-A488 DAPI IMPa2-A546 _al_TileScan_001 (Stage 38 of 49)	00-Cwa65kGZ9pYwkHznxbENu7
13		Vesicles Paraspeckle	2	0.000	1.000	164	200001095	200000129	siRNA-SC-10 PSPC1-A488 IMPa2-A546 DAPI 8C2-siRNA-IMP-a2-a4 V2.00	0	13. siRNA-SC-10 PSPC1-A488 DAPI IMPa2-A546 _al_TileScan_001 (Stage 38 of 49)	00-Cwa65kGZ9pYwkHznxbENu7
172		Vesicles Paraspeckle	2	0.000	1.000	165	200001096	200000130	siRNA-SC-10 PSPC1-A488 IMPa2-A546 DAPI 8C2-siRNA-IMP-a2-a4 V2.00	0	13. siRNA-SC-10 PSPC1-A488 DAPI IMPa2-A546 _al_TileScan_001 (Stage 38 of 49)	00-Cwa65kGZ9pYwkHznxbENu7
79		Vesicles Paraspeckle	2	0.000	1.000	165	200001097	200000131	siRNA-SC-10 PSPC1-A488 IMPa2-A546 DAPI 8C2-siRNA-IMP-a2-a4 V2.00	0	13. siRNA-SC-10 PSPC1-A488 DAPI IMPa2-A546 _al_TileScan_001 (Stage 38 of 49)	00-Cwa65kGZ9pYwkHznxbENu7
98		Vesicles Paraspeckle	2	0.000	1.000	165	200001098	200000132	siRNA-SC-10 PSPC1-A488 IMPa2-A546 DAPI 8C2-siRNA-IMP-a2-a4 V2.00	0	13. siRNA-SC-10 PSPC1-A488 DAPI IMPa2-A546 _al_TileScan_001 (Stage 38 of 49)	00-Cwa65kGZ9pYwkHznxbENu7
68		Vesicles Paraspeckle	2	0.000	1.000	165	200001099	200000133	siRNA-SC-10 PSPC1-A488 IMPa2-A546 DAPI 8C2-siRNA-IMP-a2-a4 V2.00	0	13. siRNA-SC-10 PSPC1-A488 DAPI IMPa2-A546 _al_TileScan_001 (Stage 38 of 49)	00-Cwa65kGZ9pYwkHznxbENu7
31		Vesicles Paraspeckle	2	0.000	1.000	165	200001100	200000134	siRNA-SC-10 PSPC1-A488 IMPa2-A546 DAPI 8C2-siRNA-IMP-a2-a4 V2.00	0	13. siRNA-SC-10 PSPC1-A488 DAPI IMPa2-A546 _al_TileScan_001 (Stage 38 of 49)	00-Cwa65kGZ9pYwkHznxbENu7
36		Vesicles Paraspeckle	2	0.000	1.000	166	200001101	200000000	siRNA-SC-10 PSPC1-A488 IMPa2-A546 DAPI 8C2-siRNA-IMP-a2-a4 V2.00	0	13. siRNA-SC-10 PSPC1-A488 DAPI IMPa2-A546 _am_TileScan_001 (Stage 39 of 49)	00-JviDErqznStKqKhyXF3UL
18		Vesicles Paraspeckle	2	0.000	1.000	166	200001102	200000001	siRNA-SC-10 PSPC1-A488 IMPa2-A546 DAPI 8C2-siRNA-IMP-a2-a4 V2.00	0	13. siRNA-SC-10 PSPC1-A488 DAPI IMPa2-A546 _am_TileScan_001 (Stage 39 of 49)	00-JviDErqznStKqKhyXF3UL
31		Vesicles Paraspeckle	2	0.000	1.000	166	200001103	200000002	siRNA-SC-10 PSPC1-A488 IMPa2-A546 DAPI 8C2-siRNA-IMP-a2-a4 V2.00	0	13. siRNA-SC-10 PSPC1-A488 DAPI IMPa2-A546 _am_TileScan_001 (Stage 39 of 49)	00-JviDErqznStKqKhyXF3UL
15		Vesicles Paraspeckle	2	0.000	1.000	166	200001104	200000003	siRNA-SC-10 PSPC1-A488 IMPa2-A546 DAPI 8C2-siRNA-IMP-a2-a4 V2.00	0	13. siRNA-SC-10 PSPC1-A488 DAPI IMPa2-A546 _am_TileScan_001 (Stage 39 of 49)	00-JviDErqznStKqKhyXF3UL
19		Vesicles Paraspeckle	2	0.000	1.000	167	200001105	200000004	siRNA-SC-10 PSPC1-A488 IMPa2-A546 DAPI 8C2-siRNA-IMP-a2-a4 V2.00	0	13. siRNA-SC-10 PSPC1-A488 DAPI IMPa2-A546 _am_TileScan_001 (Stage 39 of 49)	00-JviDErqznStKqKhyXF3UL
59		Vesicles Paraspeckle	2	0.000	1.000	168	200001106	200000005	siRNA-SC-10 PSPC1-A488 IMPa2-A546 DAPI 8C2-siRNA-IMP-a2-a4 V2.00	0	13. siRNA-SC-10 PSPC1-A488 DAPI IMPa2-A546 _am_TileScan_001 (Stage 39 of 49)	00-JviDErqznStKqKhyXF3UL
18		Vesicles Paraspeckle	2	0.000	1.000	168	200001107	200000006	siRNA-SC-10 PSPC1-A488 IMPa2-A546 DAPI 8C2-siRNA-IMP-a2-a4 V2.00	0	13. siRNA-SC-10 PSPC1-A488 DAPI IMPa2-A546 _am_TileScan_001 (Stage 39 of 49)	00-JviDErqznStKqKhyXF3UL
24		Vesicles Paraspeckle	2	0.000	1.000	169	200001108	200000007	siRNA-SC-10 PSPC1-A488 IMPa2-A546 DAPI 8C2-siRNA-IMP-a2-a4 V2.00	0	13. siRNA-SC-10 PSPC1-A488 DAPI IMPa2-A546 _am_TileScan_001 (Stage 39 of 49)	00-JviDErqznStKqKhyXF3UL
17		Vesicles Paraspeckle	2	0.000	1.000	169	200001109	200000008	siRNA-SC-10 PSPC1-A488 IMPa2-A546 DAPI 8C2-siRNA-IMP-a2-a4 V2.00	0	13. siRNA-SC-10 PSPC1-A488 DAPI IMPa2-A546 _am_TileScan_001 (Stage 39 of 49)	00-JviDErqznStKqKhyXF3UL
17		Vesicles Paraspeckle	2	0.000	1.000	169	200001110	200000009	siRNA-SC-10 PSPC1-A488 IMPa2-A546 DAPI 8C2-siRNA-IMP-a2-a4 V2.00	0	13. siRNA-SC-10 PSPC1-A488 DAPI IMPa2-A546 _am_TileScan_001 (Stage 39 of 49)	00-JviDErqznStKqKhyXF3UL
73		Vesicles Paraspeckle	2	0.000	1.000	169	200001111	200000010	siRNA-SC-10 PSPC1-A488 IMPa2-A546 DAPI 8C2-siRNA-IMP-a2-a4 V2.00	0	13. siRNA-SC-10 PSPC1-A488 DAPI IMPa2-A546 _am_TileScan_001 (Stage 39 of 49)	00-JviDErqznStKqKhyXF3UL
52		Vesicles Paraspeckle	2	0.000	1.000	170	200001112	200000011	siRNA-SC-10 PSPC1-A488 IMPa2-A546 DAPI 8C2-siRNA-IMP-a2-a4 V2.00	0	13. siRNA-SC-10 PSPC1-A488 DAPI IMPa2-A546 _am_TileScan_001 (Stage 39 of 49)	00-JviDErqznStKqKhyXF3UL
63		Vesicles Paraspeckle	2	0.000	1.000	170	200001113	200000012	siRNA-SC-10 PSPC1-A488 IMPa2-A546 DAPI 8C2-siRNA-IMP-a2-a4 V2.00	0	13. siRNA-SC-10 PSPC1-A488 DAPI IMPa2-A546 _am_TileScan_001 (Stage 39 of 49)	00-JviDErqznStKqKhyXF3UL
11		Vesicles Paraspeckle	2	0.000	1.000	170	200001114	200000013	siRNA-SC-10 PSPC1-A488 IMPa2-A546 DAPI 8C2-siRNA-IMP-a2-a4 V2.00	0	13. siRNA-SC-10 PSPC1-A488 DAPI IMPa2-A546 _am_TileScan_001 (Stage 39 of 49)	00-JviDErqznStKqKhyXF3UL
26		Vesicles Paraspeckle	2	0.000	1.000	170	200001115	200000014	siRNA-SC-10 PSPC1-A488 IMPa2-A546 DAPI 8C2-siRNA-IMP-a2-a4 V2.00	0	13. siRNA-SC-10 PSPC1-A488 DAPI IMPa2-A546 _am_TileScan_001 (Stage 39 of 49)	00-JviDErqznStKqKhyXF3UL
45		Vesicles Paraspeckle	2	0.000	1.000	170	200001116	200000015	siRNA-SC-10 PSPC1-A488 IMPa2-A546 DAPI 8C2-siRNA-IMP-a2-a4 V2.00	0	13. siRNA-SC-10 PSPC1-A488 DAPI IMPa2-A546 _am_TileScan_001 (Stage 39 of 49)	00-JviDErqznStKqKhyXF3UL
41		Vesicles Paraspeckle	2	0.000	1.000	170	200001117	200000016	siRNA-SC-10 PSPC1-A488 IMPa2-A546 DAPI 8C2-siRNA-IMP-a2-a4 V2.00	0	13. siRNA-SC-10 PSPC1-A488 DAPI IMPa2-A546 _am_TileScan_001 (Stage 39 of 49)	00-JviDErqznStKqKhyXF3UL
17		Vesicles Paraspeckle	2	0.000	1.000	171	200001118	200000017	siRNA-SC-10 PSPC1-A488 IMPa2-A546 DAPI 8C2-siRNA-IMP-a2-a4 V2.00	0	13. siRNA-SC-10 PSPC1-A488 DAPI IMPa2-A546 _am_TileScan_001 (Stage 39 of 49)	00-JviDErqznStKqKhyXF3UL
44		Vesicles Paraspeckle	2	0.000	1.000	171	200001119	200000018	siRNA-SC-10 PSPC1-A488 IMPa2-A546 DAPI 8C2-siRNA-IMP-a2-a4 V2.00	0	13. siRNA-SC-10 PSPC1-A488 DAPI IMPa2-A546 _am_TileScan_001 (Stage 39 of 49)	00-JviDErqznStKqKhyXF3UL
10		Vesicles Paraspeckle	2	0.000	1.000	171	200001120	200000019	siRNA-SC-10 PSPC1-A488 IMPa2-A546 DAPI 8C2-siRNA-IMP-a2-a4 V2.00	0	13. siRNA-SC-10 PSPC1-A488 DAPI IMPa2-A546 _am_TileScan_001 (Stage 39 of 49)	00-JviDErqznStKqKhyXF3UL
39		Vesicles Paraspeckle	2	0.000	1.000	171	200001121	200000020	siRNA-SC-10 PSPC1-A488 IMPa2-A546 DAPI 8C2-siRNA-IMP-a2-a4 V2.00	0	13. siRNA-SC-10 PSPC1-A488 DAPI IMPa2-A546 _am_TileScan_001 (Stage 39 of 49)	00-JviDErqznStKqKhyXF3UL
49		Vesicles Paraspeckle	2	0.000	1.000	175	200001122	200000021	siRNA-SC-10 PSPC1-A488 IMPa2-A546 DAPI 8C2-siRNA-IMP-a2-a4 V2.00	0	13. siRNA-SC-10 PSPC1-A488 DAPI IMPa2-A546 _am_TileScan_001 (Stage 39 of 49)	00-JviDErqznStKqKhyXF3UL
17		Vesicles Paraspeckle	2	0.000	1.000	175	200001123	200000022	siRNA-SC-10 PSPC1-A488 IMPa2-A546 DAPI 8C2-siRNA-IMP-a2-a4 V2.00	0	13. siRNA-SC-10 PSPC1-A488 DAPI IMPa2-A546 _am_TileScan_001 (Stage 39 of 49)	00-JviDErqznStKqKhyXF3UL
64		Vesicles Paraspeckle	2	0.000	1.000	175	200001124	200000023	siRNA-SC-10 PSPC1-A488 IMPa2-A546 DAPI 8C2-siRNA-IMP-a2-a4 V2.00	0	13. siRNA-SC-10 PSPC1-A488 DAPI IMPa2-A546 _am_TileScan_001 (Stage 39 of 49)	00-JviDErqznStKqKhyXF3UL
16		Vesicles Paraspeckle	2	0.000	1.000	175	200001125	200000024	siRNA-SC-10 PSPC1-A488 IMPa2-A546 DAPI 8C2-siRNA-IMP-a2-a4 V2.00	0	13. siRNA-SC-10 PSPC1-A488 DAPI IMPa2-A546 _am_TileScan_001 (Stage 39 of 49)	00-JviDErqznStKqKhyXF3UL
50		Vesicles Paraspeckle	2	0.000	1.000	175	200001126	200000025	siRNA-SC-10 PSPC1-A488 IMPa2-A546 DAPI 8C2-siRNA-IMP-a2-a4 V2.00	0	13. siRNA-SC-10 PSPC1-A488 DAPI IMPa2-A546 _am_TileScan_001 (Stage 39 of 49)	00-JviDErqznStKqKhyXF3UL
18		Vesicles Paraspeckle	2	0.000	1.000	175	200001127	200000026	siRNA-SC-10 PSPC1-A488 IMPa2-A546 DAPI 8C2-siRNA-IMP-a2-a4 V2.00	0	13. siRNA-SC-10 PSPC1-A488 DAPI IMPa2-A546 _am_TileScan_001 (Stage 39 of 49)	00-JviDErqznStKqKhyXF3UL
17		Vesicles Paraspeckle	2	0.000	1.000	175	200001128	200000027	siRNA-SC-10 PSPC1-A488 IMPa2-A546 DAPI 8C2-siRNA-IMP-a2-a4 V2.00	0	13. siRNA-SC-10 PSPC1-A488 DAPI IMPa2-A546 _am_TileScan_001 (Stage 39 of 49)	00-JviDErqznStKqKhyXF3UL
50		Vesicles Paraspeckle	2	0.000	1.000	175	200001129	200000028	siRNA-SC-10 PSPC1-A488 IMPa2-A546 DAPI 8C2-siRNA-IMP-a2-a4 V2.00	0	13. siRNA-SC-10 PSPC1-A488 DAPI IMPa2-A546 _am_TileScan_001 (Stage 39 of 49)	00-JviDErqznStKqKhyXF3UL
24		Vesicles Paraspeckle	2	0.000	1.000	175	200001130	200000029	siRNA-SC-10 PSPC1-A488 IMPa2-A546 DAPI 8C2-siRNA-IMP-a2-a4 V2.00	0	13. siRNA-SC-10 PSPC1-A488 DAPI IMPa2-A546 _am_TileScan_001 (Stage 39 of 49)	00-JviDErqznStKqKhyXF3UL
52		Vesicles Paraspeckle	2	0.000	1.000	176	200001131	200000030	siRNA-SC-10 PSPC1-A488 IMPa2-A546 DAPI 8C2-siRNA-IMP-a2-a4 V2.00	0	13. siRNA-SC-10 PSPC1-A488 DAPI IMPa2-A546 _am_TileScan_001 (Stage 39 of 49)	00-JviDErqznStKqKhyXF3UL
52		Vesicles Paraspeckle	2	0.000	1.000	176	200001132	200000031	siRNA-SC-10 PSPC1-A488 IMPa2-A546 DAPI 8C2-siRNA-IMP-a2-a4 V2.00	0	13. siRNA-SC-10 PSPC1-A488 DAPI IMPa2-A546 _am_TileScan_001 (Stage 39 of 49)	00-JviDErqznStKqKhyXF3UL
50		Vesicles Paraspeckle	2	0.000	1.000	176	200001133	200000032	siRNA-SC-10 PSPC1-A488 IMPa2-A546 DAPI 8C2-siRNA-IMP-a2-a4 V2.00	0	13. siRNA-SC-10 PSPC1-A488 DAPI IMPa2-A546 _am_TileScan_001 (Stage 39 of 49)	00-JviDErqznStKqKhyXF3UL
41		Vesicles Paraspeckle	2	0.000	1.000	176	200001134	200000033	siRNA-SC-10 PSPC1-A488 IMPa2-A546 DAPI 8C2-siRNA-IMP-a2-a4 V2.00	0	13. siRNA-SC-10 PSPC1-A488 DAPI IMPa2-A546 _am_TileScan_001 (Stage 39 of 49)	00-JviDErqznStKqKhyXF3UL
38		Vesicles Paraspeckle	2	0.000	1.000	176	200001135	200000034	siRNA-SC-10 PSPC1-A488 IMPa2-A546 DAPI 8C2-siRNA-IMP-a2-a4 V2.00	0	13. siRNA-SC-10 PSPC1-A488 DAPI IMPa2-A546 _am_TileScan_001 (Stage 39 of 49)	00-JviDErqznStKqKhyXF3UL
17		Vesicles Paraspeckle	2	0.000	1.000	176	200001136	200000035	siRNA-SC-10 PSPC1-A488 IMPa2-A546 DAPI 8C2-siRNA-IMP-a2-a4 V2.00	0	13. siRNA-SC-10 PSPC1-A488 DAPI IMPa2-A546 _am_TileScan_001 (Stage 39 of 49)	00-JviDErqznStKqKhyXF3UL
25		Vesicles Paraspeckle	2	0.000	1.000	176	200001137	200000036	siRNA-SC-10 PSPC1-A488 IMPa2-A546 DAPI 8C2-siRNA-IMP-a2-a4 V2.00	0	13. siRNA-SC-10 PSPC1-A488 DAPI IMPa2-A546 _am_TileScan_001 (Stage 39 of 49)	00-JviDErqznStKqKhyXF3UL
36		Vesicles Paraspeckle	2	0.000	1.000	178	200001138	200000000	siRNA-SC-10 PSPC1-A488 IMPa2-A546 DAPI 8C2-siRNA-IMP-a2-a4 V2.00	0	13. siRNA-SC-10 PSPC1-A488 DAPI IMPa2-A546 _an_TileScan_001 (Stage 40 of 49)	00-Cp6BibiaZYMFKgLGwVdLHC
78		Vesicles Paraspeckle	2	0.000	1.000	178	200001139	200000001	siRNA-SC-10 PSPC1-A488 IMPa2-A546 DAPI 8C2-siRNA-IMP-a2-a4 V2.00	0	13. siRNA-SC-10 PSPC1-A488 DAPI IMPa2-A546 _an_TileScan_001 (Stage 40 of 49)	00-Cp6BibiaZYMFKgLGwVdLHC
6		Vesicles Paraspeckle	2	0.000	1.000	178	200001140	200000002	siRNA-SC-10 PSPC1-A488 IMPa2-A546 DAPI 8C2-siRNA-IMP-a2-a4 V2.00	0	13. siRNA-SC-10 PSPC1-A488 DAPI IMPa2-A546 _an_TileScan_001 (Stage 40 of 49)	00-Cp6BibiaZYMFKgLGwVdLHC
27		Vesicles Paraspeckle	2	0.000	1.000	178	200001141	200000003	siRNA-SC-10 PSPC1-A488 IMPa2-A546 DAPI 8C2-siRNA-IMP-a2-a4 V2.00	0	13. siRNA-SC-10 PSPC1-A488 DAPI IMPa2-A546 _an_TileScan_001 (Stage 40 of 49)	00-Cp6BibiaZYMFKgLGwVdLHC
40		Vesicles Paraspeckle	2	0.000	1.000	178	200001142	200000004	siRNA-SC-10 PSPC1-A488 IMPa2-A546 DAPI 8C2-siRNA-IMP-a2-a4 V2.00	0	13. siRNA-SC-10 PSPC1-A488 DAPI IMPa2-A546 _an_TileScan_001 (Stage 40 of 49)	00-Cp6BibiaZYMFKgLGwVdLHC
11		Vesicles Paraspeckle	2	0.000	1.000	178	200001143	200000005	siRNA-SC-10 PSPC1-A488 IMPa2-A546 DAPI 8C2-siRNA-IMP-a2-a4 V2.00	0	13. siRNA-SC-10 PSPC1-A488 DAPI IMPa2-A546 _an_TileScan_001 (Stage 40 of 49)	00-Cp6BibiaZYMFKgLGwVdLHC
16		Vesicles Paraspeckle	2	0.000	1.000	178	200001144	200000006	siRNA-SC-10 PSPC1-A488 IMPa2-A546 DAPI 8C2-siRNA-IMP-a2-a4 V2.00	0	13. siRNA-SC-10 PSPC1-A488 DAPI IMPa2-A546 _an_TileScan_001 (Stage 40 of 49)	00-Cp6BibiaZYMFKgLGwVdLHC
9		Vesicles Paraspeckle	2	0.000	1.000	179	200001145	200000007	siRNA-SC-10 PSPC1-A488 IMPa2-A546 DAPI 8C2-siRNA-IMP-a2-a4 V2.00	0	13. siRNA-SC-10 PSPC1-A488 DAPI IMPa2-A546 _an_TileScan_001 (Stage 40 of 49)	00-Cp6BibiaZYMFKgLGwVdLHC
31		Vesicles Paraspeckle	2	0.000	1.000	179	200001146	200000008	siRNA-SC-10 PSPC1-A488 IMPa2-A546 DAPI 8C2-siRNA-IMP-a2-a4 V2.00	0	13. siRNA-SC-10 PSPC1-A488 DAPI IMPa2-A546 _an_TileScan_001 (Stage 40 of 49)	00-Cp6BibiaZYMFKgLGwVdLHC
21		Vesicles Paraspeckle	2	0.000	1.000	179	200001147	200000009	siRNA-SC-10 PSPC1-A488 IMPa2-A546 DAPI 8C2-siRNA-IMP-a2-a4 V2.00	0	13. siRNA-SC-10 PSPC1-A488 DAPI IMPa2-A546 _an_TileScan_001 (Stage 40 of 49)	00-Cp6BibiaZYMFKgLGwVdLHC
12		Vesicles Paraspeckle	2	0.000	1.000	179	200001148	200000010	siRNA-SC-10 PSPC1-A488 IMPa2-A546 DAPI 8C2-siRNA-IMP-a2-a4 V2.00	0	13. siRNA-SC-10 PSPC1-A488 DAPI IMPa2-A546 _an_TileScan_001 (Stage 40 of 49)	00-Cp6BibiaZYMFKgLGwVdLHC
10		Vesicles Paraspeckle	2	0.000	1.000	180	200001149	200000011	siRNA-SC-10 PSPC1-A488 IMPa2-A546 DAPI 8C2-siRNA-IMP-a2-a4 V2.00	0	13. siRNA-SC-10 PSPC1-A488 DAPI IMPa2-A546 _an_TileScan_001 (Stage 40 of 49)	00-Cp6BibiaZYMFKgLGwVdLHC
46		Vesicles Paraspeckle	2	0.000	1.000	180	200001150	200000012	siRNA-SC-10 PSPC1-A488 IMPa2-A546 DAPI 8C2-siRNA-IMP-a2-a4 V2.00	0	13. siRNA-SC-10 PSPC1-A488 DAPI IMPa2-A546 _an_TileScan_001 (Stage 40 of 49)	00-Cp6BibiaZYMFKgLGwVdLHC
26		Vesicles Paraspeckle	2	0.000	1.000	180	200001151	200000013	siRNA-SC-10 PSPC1-A488 IMPa2-A546 DAPI 8C2-siRNA-IMP-a2-a4 V2.00	0	13. siRNA-SC-10 PSPC1-A488 DAPI IMPa2-A546 _an_TileScan_001 (Stage 40 of 49)	00-Cp6BibiaZYMFKgLGwVdLHC
28		Vesicles Paraspeckle	2	0.000	1.000	180	200001152	200000014	siRNA-SC-10 PSPC1-A488 IMPa2-A546 DAPI 8C2-siRNA-IMP-a2-a4 V2.00	0	13. siRNA-SC-10 PSPC1-A488 DAPI IMPa2-A546 _an_TileScan_001 (Stage 40 of 49)	00-Cp6BibiaZYMFKgLGwVdLHC
13		Vesicles Paraspeckle	2	0.000	1.000	180	200001153	200000015	siRNA-SC-10 PSPC1-A488 IMPa2-A546 DAPI 8C2-siRNA-IMP-a2-a4 V2.00	0	13. siRNA-SC-10 PSPC1-A488 DAPI IMPa2-A546 _an_TileScan_001 (Stage 40 of 49)	00-Cp6BibiaZYMFKgLGwVdLHC
21		Vesicles Paraspeckle	2	0.000	1.000	181	200001154	200000016	siRNA-SC-10 PSPC1-A488 IMPa2-A546 DAPI 8C2-siRNA-IMP-a2-a4 V2.00	0	13. siRNA-SC-10 PSPC1-A488 DAPI IMPa2-A546 _an_TileScan_001 (Stage 40 of 49)	00-Cp6BibiaZYMFKgLGwVdLHC
24		Vesicles Paraspeckle	2	0.000	1.000	181	200001155	200000017	siRNA-SC-10 PSPC1-A488 IMPa2-A546 DAPI 8C2-siRNA-IMP-a2-a4 V2.00	0	13. siRNA-SC-10 PSPC1-A488 DAPI IMPa2-A546 _an_TileScan_001 (Stage 40 of 49)	00-Cp6BibiaZYMFKgLGwVdLHC
24		Vesicles Paraspeckle	2	0.000	1.000	181	200001156	200000018	siRNA-SC-10 PSPC1-A488 IMPa2-A546 DAPI 8C2-siRNA-IMP-a2-a4 V2.00	0	13. siRNA-SC-10 PSPC1-A488 DAPI IMPa2-A546 _an_TileScan_001 (Stage 40 of 49)	00-Cp6BibiaZYMFKgLGwVdLHC
24		Vesicles Paraspeckle	2	0.000	1.000	181	200001157	200000019	siRNA-SC-10 PSPC1-A488 IMPa2-A546 DAPI 8C2-siRNA-IMP-a2-a4 V2.00	0	13. siRNA-SC-10 PSPC1-A488 DAPI IMPa2-A546 _an_TileScan_001 (Stage 40 of 49)	00-Cp6BibiaZYMFKgLGwVdLHC
20		Vesicles Paraspeckle	2	0.000	1.000	181	200001158	200000020	siRNA-SC-10 PSPC1-A488 IMPa2-A546 DAPI 8C2-siRNA-IMP-a2-a4 V2.00	0	13. siRNA-SC-10 PSPC1-A488 DAPI IMPa2-A546 _an_TileScan_001 (Stage 40 of 49)	00-Cp6BibiaZYMFKgLGwVdLHC
44		Vesicles Paraspeckle	2	0.000	1.000	181	200001159	200000021	siRNA-SC-10 PSPC1-A488 IMPa2-A546 DAPI 8C2-siRNA-IMP-a2-a4 V2.00	0	13. siRNA-SC-10 PSPC1-A488 DAPI IMPa2-A546 _an_TileScan_001 (Stage 40 of 49)	00-Cp6BibiaZYMFKgLGwVdLHC
46		Vesicles Paraspeckle	2	0.000	1.000	182	200001160	200000022	siRNA-SC-10 PSPC1-A488 IMPa2-A546 DAPI 8C2-siRNA-IMP-a2-a4 V2.00	0	13. siRNA-SC-10 PSPC1-A488 DAPI IMPa2-A546 _an_TileScan_001 (Stage 40 of 49)	00-Cp6BibiaZYMFKgLGwVdLHC
57		Vesicles Paraspeckle	2	0.000	1.000	182	200001161	200000023	siRNA-SC-10 PSPC1-A488 IMPa2-A546 DAPI 8C2-siRNA-IMP-a2-a4 V2.00	0	13. siRNA-SC-10 PSPC1-A488 DAPI IMPa2-A546 _an_TileScan_001 (Stage 40 of 49)	00-Cp6BibiaZYMFKgLGwVdLHC
39		Vesicles Paraspeckle	2	0.000	1.000	182	200001162	200000024	siRNA-SC-10 PSPC1-A488 IMPa2-A546 DAPI 8C2-siRNA-IMP-a2-a4 V2.00	0	13. siRNA-SC-10 PSPC1-A488 DAPI IMPa2-A546 _an_TileScan_001 (Stage 40 of 49)	00-Cp6BibiaZYMFKgLGwVdLHC
25		Vesicles Paraspeckle	2	0.000	1.000	182	200001163	200000025	siRNA-SC-10 PSPC1-A488 IMPa2-A546 DAPI 8C2-siRNA-IMP-a2-a4 V2.00	0	13. siRNA-SC-10 PSPC1-A488 DAPI IMPa2-A546 _an_TileScan_001 (Stage 40 of 49)	00-Cp6BibiaZYMFKgLGwVdLHC
15		Vesicles Paraspeckle	2	0.000	1.000	182	200001164	200000026	siRNA-SC-10 PSPC1-A488 IMPa2-A546 DAPI 8C2-siRNA-IMP-a2-a4 V2.00	0	13. siRNA-SC-10 PSPC1-A488 DAPI IMPa2-A546 _an_TileScan_001 (Stage 40 of 49)	00-Cp6BibiaZYMFKgLGwVdLHC
48		Vesicles Paraspeckle	2	0.000	1.000	182	200001165	200000027	siRNA-SC-10 PSPC1-A488 IMPa2-A546 DAPI 8C2-siRNA-IMP-a2-a4 V2.00	0	13. siRNA-SC-10 PSPC1-A488 DAPI IMPa2-A546 _an_TileScan_001 (Stage 40 of 49)	00-Cp6BibiaZYMFKgLGwVdLHC
12		Vesicles Paraspeckle	2	0.000	1.000	182	200001166	200000028	siRNA-SC-10 PSPC1-A488 IMPa2-A546 DAPI 8C2-siRNA-IMP-a2-a4 V2.00	0	13. siRNA-SC-10 PSPC1-A488 DAPI IMPa2-A546 _an_TileScan_001 (Stage 40 of 49)	00-Cp6BibiaZYMFKgLGwVdLHC
6		Vesicles Paraspeckle	2	0.000	1.000	182	200001167	200000029	siRNA-SC-10 PSPC1-A488 IMPa2-A546 DAPI 8C2-siRNA-IMP-a2-a4 V2.00	0	13. siRNA-SC-10 PSPC1-A488 DAPI IMPa2-A546 _an_TileScan_001 (Stage 40 of 49)	00-Cp6BibiaZYMFKgLGwVdLHC
0		Vesicles Paraspeckle	2	0.000	1.000	182	200001168	200000030	siRNA-SC-10 PSPC1-A488 IMPa2-A546 DAPI 8C2-siRNA-IMP-a2-a4 V2.00	0	13. siRNA-SC-10 PSPC1-A488 DAPI IMPa2-A546 _an_TileScan_001 (Stage 40 of 49)	00-Cp6BibiaZYMFKgLGwVdLHC
23		Vesicles Paraspeckle	2	0.000	1.000	183	200001169	200000031	siRNA-SC-10 PSPC1-A488 IMPa2-A546 DAPI 8C2-siRNA-IMP-a2-a4 V2.00	0	13. siRNA-SC-10 PSPC1-A488 DAPI IMPa2-A546 _an_TileScan_001 (Stage 40 of 49)	00-Cp6BibiaZYMFKgLGwVdLHC
37		Vesicles Paraspeckle	2	0.000	1.000	183	200001170	200000032	siRNA-SC-10 PSPC1-A488 IMPa2-A546 DAPI 8C2-siRNA-IMP-a2-a4 V2.00	0	13. siRNA-SC-10 PSPC1-A488 DAPI IMPa2-A546 _an_TileScan_001 (Stage 40 of 49)	00-Cp6BibiaZYMFKgLGwVdLHC
5		Vesicles Paraspeckle	2	0.000	1.000	183	200001171	200000033	siRNA-SC-10 PSPC1-A488 IMPa2-A546 DAPI 8C2-siRNA-IMP-a2-a4 V2.00	0	13. siRNA-SC-10 PSPC1-A488 DAPI IMPa2-A546 _an_TileScan_001 (Stage 40 of 49)	00-Cp6BibiaZYMFKgLGwVdLHC
14		Vesicles Paraspeckle	2	0.000	1.000	183	200001172	200000034	siRNA-SC-10 PSPC1-A488 IMPa2-A546 DAPI 8C2-siRNA-IMP-a2-a4 V2.00	0	13. siRNA-SC-10 PSPC1-A488 DAPI IMPa2-A546 _an_TileScan_001 (Stage 40 of 49)	00-Cp6BibiaZYMFKgLGwVdLHC
19		Vesicles Paraspeckle	2	0.000	1.000	183	200001173	200000035	siRNA-SC-10 PSPC1-A488 IMPa2-A546 DAPI 8C2-siRNA-IMP-a2-a4 V2.00	0	13. siRNA-SC-10 PSPC1-A488 DAPI IMPa2-A546 _an_TileScan_001 (Stage 40 of 49)	00-Cp6BibiaZYMFKgLGwVdLHC
37		Vesicles Paraspeckle	2	0.000	1.000	183	200001174	200000036	siRNA-SC-10 PSPC1-A488 IMPa2-A546 DAPI 8C2-siRNA-IMP-a2-a4 V2.00	0	13. siRNA-SC-10 PSPC1-A488 DAPI IMPa2-A546 _an_TileScan_001 (Stage 40 of 49)	00-Cp6BibiaZYMFKgLGwVdLHC
51		Vesicles Paraspeckle	2	0.000	1.000	183	200001175	200000037	siRNA-SC-10 PSPC1-A488 IMPa2-A546 DAPI 8C2-siRNA-IMP-a2-a4 V2.00	0	13. siRNA-SC-10 PSPC1-A488 DAPI IMPa2-A546 _an_TileScan_001 (Stage 40 of 49)	00-Cp6BibiaZYMFKgLGwVdLHC
85		Vesicles Paraspeckle	2	0.000	1.000	183	200001176	200000038	siRNA-SC-10 PSPC1-A488 IMPa2-A546 DAPI 8C2-siRNA-IMP-a2-a4 V2.00	0	13. siRNA-SC-10 PSPC1-A488 DAPI IMPa2-A546 _an_TileScan_001 (Stage 40 of 49)	00-Cp6BibiaZYMFKgLGwVdLHC
34		Vesicles Paraspeckle	2	0.000	1.000	183	200001177	200000039	siRNA-SC-10 PSPC1-A488 IMPa2-A546 DAPI 8C2-siRNA-IMP-a2-a4 V2.00	0	13. siRNA-SC-10 PSPC1-A488 DAPI IMPa2-A546 _an_TileScan_001 (Stage 40 of 49)	00-Cp6BibiaZYMFKgLGwVdLHC
44		Vesicles Paraspeckle	2	0.000	1.000	183	200001178	200000040	siRNA-SC-10 PSPC1-A488 IMPa2-A546 DAPI 8C2-siRNA-IMP-a2-a4 V2.00	0	13. siRNA-SC-10 PSPC1-A488 DAPI IMPa2-A546 _an_TileScan_001 (Stage 40 of 49)	00-Cp6BibiaZYMFKgLGwVdLHC
29		Vesicles Paraspeckle	2	0.000	1.000	183	200001179	200000041	siRNA-SC-10 PSPC1-A488 IMPa2-A546 DAPI 8C2-siRNA-IMP-a2-a4 V2.00	0	13. siRNA-SC-10 PSPC1-A488 DAPI IMPa2-A546 _an_TileScan_001 (Stage 40 of 49)	00-Cp6BibiaZYMFKgLGwVdLHC
30		Vesicles Paraspeckle	2	0.000	1.000	183	200001180	200000042	siRNA-SC-10 PSPC1-A488 IMPa2-A546 DAPI 8C2-siRNA-IMP-a2-a4 V2.00	0	13. siRNA-SC-10 PSPC1-A488 DAPI IMPa2-A546 _an_TileScan_001 (Stage 40 of 49)	00-Cp6BibiaZYMFKgLGwVdLHC
21		Vesicles Paraspeckle	2	0.000	1.000	183	200001181	200000043	siRNA-SC-10 PSPC1-A488 IMPa2-A546 DAPI 8C2-siRNA-IMP-a2-a4 V2.00	0	13. siRNA-SC-10 PSPC1-A488 DAPI IMPa2-A546 _an_TileScan_001 (Stage 40 of 49)	00-Cp6BibiaZYMFKgLGwVdLHC
89		Vesicles Paraspeckle	2	0.000	1.000	183	200001182	200000044	siRNA-SC-10 PSPC1-A488 IMPa2-A546 DAPI 8C2-siRNA-IMP-a2-a4 V2.00	0	13. siRNA-SC-10 PSPC1-A488 DAPI IMPa2-A546 _an_TileScan_001 (Stage 40 of 49)	00-Cp6BibiaZYMFKgLGwVdLHC
18		Vesicles Paraspeckle	2	0.000	1.000	183	200001183	200000045	siRNA-SC-10 PSPC1-A488 IMPa2-A546 DAPI 8C2-siRNA-IMP-a2-a4 V2.00	0	13. siRNA-SC-10 PSPC1-A488 DAPI IMPa2-A546 _an_TileScan_001 (Stage 40 of 49)	00-Cp6BibiaZYMFKgLGwVdLHC
18		Vesicles Paraspeckle	2	0.000	1.000	183	200001184	200000046	siRNA-SC-10 PSPC1-A488 IMPa2-A546 DAPI 8C2-siRNA-IMP-a2-a4 V2.00	0	13. siRNA-SC-10 PSPC1-A488 DAPI IMPa2-A546 _an_TileScan_001 (Stage 40 of 49)	00-Cp6BibiaZYMFKgLGwVdLHC
23		Vesicles Paraspeckle	2	0.000	1.000	183	200001185	200000047	siRNA-SC-10 PSPC1-A488 IMPa2-A546 DAPI 8C2-siRNA-IMP-a2-a4 V2.00	0	13. siRNA-SC-10 PSPC1-A488 DAPI IMPa2-A546 _an_TileScan_001 (Stage 40 of 49)	00-Cp6BibiaZYMFKgLGwVdLHC
11		Vesicles Paraspeckle	2	0.000	1.000	183	200001186	200000048	siRNA-SC-10 PSPC1-A488 IMPa2-A546 DAPI 8C2-siRNA-IMP-a2-a4 V2.00	0	13. siRNA-SC-10 PSPC1-A488 DAPI IMPa2-A546 _an_TileScan_001 (Stage 40 of 49)	00-Cp6BibiaZYMFKgLGwVdLHC
19		Vesicles Paraspeckle	2	0.000	1.000	183	200001187	200000049	siRNA-SC-10 PSPC1-A488 IMPa2-A546 DAPI 8C2-siRNA-IMP-a2-a4 V2.00	0	13. siRNA-SC-10 PSPC1-A488 DAPI IMPa2-A546 _an_TileScan_001 (Stage 40 of 49)	00-Cp6BibiaZYMFKgLGwVdLHC
12		Vesicles Paraspeckle	2	0.000	1.000	183	200001188	200000050	siRNA-SC-10 PSPC1-A488 IMPa2-A546 DAPI 8C2-siRNA-IMP-a2-a4 V2.00	0	13. siRNA-SC-10 PSPC1-A488 DAPI IMPa2-A546 _an_TileScan_001 (Stage 40 of 49)	00-Cp6BibiaZYMFKgLGwVdLHC
30		Vesicles Paraspeckle	2	0.000	1.000	183	200001189	200000051	siRNA-SC-10 PSPC1-A488 IMPa2-A546 DAPI 8C2-siRNA-IMP-a2-a4 V2.00	0	13. siRNA-SC-10 PSPC1-A488 DAPI IMPa2-A546 _an_TileScan_001 (Stage 40 of 49)	00-Cp6BibiaZYMFKgLGwVdLHC
22		Vesicles Paraspeckle	2	0.000	1.000	183	200001190	200000052	siRNA-SC-10 PSPC1-A488 IMPa2-A546 DAPI 8C2-siRNA-IMP-a2-a4 V2.00	0	13. siRNA-SC-10 PSPC1-A488 DAPI IMPa2-A546 _an_TileScan_001 (Stage 40 of 49)	00-Cp6BibiaZYMFKgLGwVdLHC
8		Vesicles Paraspeckle	2	0.000	1.000	183	200001191	200000053	siRNA-SC-10 PSPC1-A488 IMPa2-A546 DAPI 8C2-siRNA-IMP-a2-a4 V2.00	0	13. siRNA-SC-10 PSPC1-A488 DAPI IMPa2-A546 _an_TileScan_001 (Stage 40 of 49)	00-Cp6BibiaZYMFKgLGwVdLHC
8		Vesicles Paraspeckle	2	0.000	1.000	183	200001192	200000054	siRNA-SC-10 PSPC1-A488 IMPa2-A546 DAPI 8C2-siRNA-IMP-a2-a4 V2.00	0	13. siRNA-SC-10 PSPC1-A488 DAPI IMPa2-A546 _an_TileScan_001 (Stage 40 of 49)	00-Cp6BibiaZYMFKgLGwVdLHC
31		Vesicles Paraspeckle	2	0.000	1.000	183	200001193	200000055	siRNA-SC-10 PSPC1-A488 IMPa2-A546 DAPI 8C2-siRNA-IMP-a2-a4 V2.00	0	13. siRNA-SC-10 PSPC1-A488 DAPI IMPa2-A546 _an_TileScan_001 (Stage 40 of 49)	00-Cp6BibiaZYMFKgLGwVdLHC
37		Vesicles Paraspeckle	2	0.000	1.000	183	200001194	200000056	siRNA-SC-10 PSPC1-A488 IMPa2-A546 DAPI 8C2-siRNA-IMP-a2-a4 V2.00	0	13. siRNA-SC-10 PSPC1-A488 DAPI IMPa2-A546 _an_TileScan_001 (Stage 40 of 49)	00-Cp6BibiaZYMFKgLGwVdLHC
52		Vesicles Paraspeckle	2	0.000	1.000	184	200001195	200000057	siRNA-SC-10 PSPC1-A488 IMPa2-A546 DAPI 8C2-siRNA-IMP-a2-a4 V2.00	0	13. siRNA-SC-10 PSPC1-A488 DAPI IMPa2-A546 _an_TileScan_001 (Stage 40 of 49)	00-Cp6BibiaZYMFKgLGwVdLHC
60		Vesicles Paraspeckle	2	0.000	1.000	184	200001196	200000058	siRNA-SC-10 PSPC1-A488 IMPa2-A546 DAPI 8C2-siRNA-IMP-a2-a4 V2.00	0	13. siRNA-SC-10 PSPC1-A488 DAPI IMPa2-A546 _an_TileScan_001 (Stage 40 of 49)	00-Cp6BibiaZYMFKgLGwVdLHC
9		Vesicles Paraspeckle	2	0.000	1.000	184	200001197	200000059	siRNA-SC-10 PSPC1-A488 IMPa2-A546 DAPI 8C2-siRNA-IMP-a2-a4 V2.00	0	13. siRNA-SC-10 PSPC1-A488 DAPI IMPa2-A546 _an_TileScan_001 (Stage 40 of 49)	00-Cp6BibiaZYMFKgLGwVdLHC
5		Vesicles Paraspeckle	2	0.000	1.000	184	200001198	200000060	siRNA-SC-10 PSPC1-A488 IMPa2-A546 DAPI 8C2-siRNA-IMP-a2-a4 V2.00	0	13. siRNA-SC-10 PSPC1-A488 DAPI IMPa2-A546 _an_TileScan_001 (Stage 40 of 49)	00-Cp6BibiaZYMFKgLGwVdLHC
5		Vesicles Paraspeckle	2	0.000	1.000	184	200001199	200000061	siRNA-SC-10 PSPC1-A488 IMPa2-A546 DAPI 8C2-siRNA-IMP-a2-a4 V2.00	0	13. siRNA-SC-10 PSPC1-A488 DAPI IMPa2-A546 _an_TileScan_001 (Stage 40 of 49)	00-Cp6BibiaZYMFKgLGwVdLHC
12		Vesicles Paraspeckle	2	0.000	1.000	185	200001200	200000062	siRNA-SC-10 PSPC1-A488 IMPa2-A546 DAPI 8C2-siRNA-IMP-a2-a4 V2.00	0	13. siRNA-SC-10 PSPC1-A488 DAPI IMPa2-A546 _an_TileScan_001 (Stage 40 of 49)	00-Cp6BibiaZYMFKgLGwVdLHC
10		Vesicles Paraspeckle	2	0.000	1.000	185	200001201	200000063	siRNA-SC-10 PSPC1-A488 IMPa2-A546 DAPI 8C2-siRNA-IMP-a2-a4 V2.00	0	13. siRNA-SC-10 PSPC1-A488 DAPI IMPa2-A546 _an_TileScan_001 (Stage 40 of 49)	00-Cp6BibiaZYMFKgLGwVdLHC
74		Vesicles Paraspeckle	2	0.000	1.000	186	200001202	200000064	siRNA-SC-10 PSPC1-A488 IMPa2-A546 DAPI 8C2-siRNA-IMP-a2-a4 V2.00	0	13. siRNA-SC-10 PSPC1-A488 DAPI IMPa2-A546 _an_TileScan_001 (Stage 40 of 49)	00-Cp6BibiaZYMFKgLGwVdLHC
43		Vesicles Paraspeckle	2	0.000	1.000	186	200001203	200000065	siRNA-SC-10 PSPC1-A488 IMPa2-A546 DAPI 8C2-siRNA-IMP-a2-a4 V2.00	0	13. siRNA-SC-10 PSPC1-A488 DAPI IMPa2-A546 _an_TileScan_001 (Stage 40 of 49)	00-Cp6BibiaZYMFKgLGwVdLHC
11		Vesicles Paraspeckle	2	0.000	1.000	186	200001204	200000066	siRNA-SC-10 PSPC1-A488 IMPa2-A546 DAPI 8C2-siRNA-IMP-a2-a4 V2.00	0	13. siRNA-SC-10 PSPC1-A488 DAPI IMPa2-A546 _an_TileScan_001 (Stage 40 of 49)	00-Cp6BibiaZYMFKgLGwVdLHC
32		Vesicles Paraspeckle	2	0.000	1.000	186	200001205	200000067	siRNA-SC-10 PSPC1-A488 IMPa2-A546 DAPI 8C2-siRNA-IMP-a2-a4 V2.00	0	13. siRNA-SC-10 PSPC1-A488 DAPI IMPa2-A546 _an_TileScan_001 (Stage 40 of 49)	00-Cp6BibiaZYMFKgLGwVdLHC
35		Vesicles Paraspeckle	2	0.000	1.000	186	200001206	200000068	siRNA-SC-10 PSPC1-A488 IMPa2-A546 DAPI 8C2-siRNA-IMP-a2-a4 V2.00	0	13. siRNA-SC-10 PSPC1-A488 DAPI IMPa2-A546 _an_TileScan_001 (Stage 40 of 49)	00-Cp6BibiaZYMFKgLGwVdLHC
16		Vesicles Paraspeckle	2	0.000	1.000	186	200001207	200000069	siRNA-SC-10 PSPC1-A488 IMPa2-A546 DAPI 8C2-siRNA-IMP-a2-a4 V2.00	0	13. siRNA-SC-10 PSPC1-A488 DAPI IMPa2-A546 _an_TileScan_001 (Stage 40 of 49)	00-Cp6BibiaZYMFKgLGwVdLHC
19		Vesicles Paraspeckle	2	0.000	1.000	186	200001208	200000070	siRNA-SC-10 PSPC1-A488 IMPa2-A546 DAPI 8C2-siRNA-IMP-a2-a4 V2.00	0	13. siRNA-SC-10 PSPC1-A488 DAPI IMPa2-A546 _an_TileScan_001 (Stage 40 of 49)	00-Cp6BibiaZYMFKgLGwVdLHC
28		Vesicles Paraspeckle	2	0.000	1.000	186	200001209	200000071	siRNA-SC-10 PSPC1-A488 IMPa2-A546 DAPI 8C2-siRNA-IMP-a2-a4 V2.00	0	13. siRNA-SC-10 PSPC1-A488 DAPI IMPa2-A546 _an_TileScan_001 (Stage 40 of 49)	00-Cp6BibiaZYMFKgLGwVdLHC
12		Vesicles Paraspeckle	2	0.000	1.000	186	200001210	200000072	siRNA-SC-10 PSPC1-A488 IMPa2-A546 DAPI 8C2-siRNA-IMP-a2-a4 V2.00	0	13. siRNA-SC-10 PSPC1-A488 DAPI IMPa2-A546 _an_TileScan_001 (Stage 40 of 49)	00-Cp6BibiaZYMFKgLGwVdLHC
30		Vesicles Paraspeckle	2	0.000	1.000	187	200001211	200000073	siRNA-SC-10 PSPC1-A488 IMPa2-A546 DAPI 8C2-siRNA-IMP-a2-a4 V2.00	0	13. siRNA-SC-10 PSPC1-A488 DAPI IMPa2-A546 _an_TileScan_001 (Stage 40 of 49)	00-Cp6BibiaZYMFKgLGwVdLHC
22		Vesicles Paraspeckle	2	0.000	1.000	187	200001212	200000074	siRNA-SC-10 PSPC1-A488 IMPa2-A546 DAPI 8C2-siRNA-IMP-a2-a4 V2.00	0	13. siRNA-SC-10 PSPC1-A488 DAPI IMPa2-A546 _an_TileScan_001 (Stage 40 of 49)	00-Cp6BibiaZYMFKgLGwVdLHC
19		Vesicles Paraspeckle	2	0.000	1.000	187	200001213	200000075	siRNA-SC-10 PSPC1-A488 IMPa2-A546 DAPI 8C2-siRNA-IMP-a2-a4 V2.00	0	13. siRNA-SC-10 PSPC1-A488 DAPI IMPa2-A546 _an_TileScan_001 (Stage 40 of 49)	00-Cp6BibiaZYMFKgLGwVdLHC
22		Vesicles Paraspeckle	2	0.000	1.000	187	200001214	200000076	siRNA-SC-10 PSPC1-A488 IMPa2-A546 DAPI 8C2-siRNA-IMP-a2-a4 V2.00	0	13. siRNA-SC-10 PSPC1-A488 DAPI IMPa2-A546 _an_TileScan_001 (Stage 40 of 49)	00-Cp6BibiaZYMFKgLGwVdLHC
73		Vesicles Paraspeckle	2	0.000	1.000	190	200001215	200000000	siRNA-SC-10 PSPC1-A488 IMPa2-A546 DAPI 8C2-siRNA-IMP-a2-a4 V2.00	0	13. siRNA-SC-10 PSPC1-A488 DAPI IMPa2-A546 _ao_TileScan_001 (Stage 41 of 49)	00-WeWGjwa366asfKax7izN5B
49		Vesicles Paraspeckle	2	0.000	1.000	190	200001216	200000001	siRNA-SC-10 PSPC1-A488 IMPa2-A546 DAPI 8C2-siRNA-IMP-a2-a4 V2.00	0	13. siRNA-SC-10 PSPC1-A488 DAPI IMPa2-A546 _ao_TileScan_001 (Stage 41 of 49)	00-WeWGjwa366asfKax7izN5B
32		Vesicles Paraspeckle	2	0.000	1.000	190	200001217	200000002	siRNA-SC-10 PSPC1-A488 IMPa2-A546 DAPI 8C2-siRNA-IMP-a2-a4 V2.00	0	13. siRNA-SC-10 PSPC1-A488 DAPI IMPa2-A546 _ao_TileScan_001 (Stage 41 of 49)	00-WeWGjwa366asfKax7izN5B
8		Vesicles Paraspeckle	2	0.000	1.000	190	200001218	200000003	siRNA-SC-10 PSPC1-A488 IMPa2-A546 DAPI 8C2-siRNA-IMP-a2-a4 V2.00	0	13. siRNA-SC-10 PSPC1-A488 DAPI IMPa2-A546 _ao_TileScan_001 (Stage 41 of 49)	00-WeWGjwa366asfKax7izN5B
42		Vesicles Paraspeckle	2	0.000	1.000	190	200001219	200000004	siRNA-SC-10 PSPC1-A488 IMPa2-A546 DAPI 8C2-siRNA-IMP-a2-a4 V2.00	0	13. siRNA-SC-10 PSPC1-A488 DAPI IMPa2-A546 _ao_TileScan_001 (Stage 41 of 49)	00-WeWGjwa366asfKax7izN5B
67		Vesicles Paraspeckle	2	0.000	1.000	190	200001220	200000005	siRNA-SC-10 PSPC1-A488 IMPa2-A546 DAPI 8C2-siRNA-IMP-a2-a4 V2.00	0	13. siRNA-SC-10 PSPC1-A488 DAPI IMPa2-A546 _ao_TileScan_001 (Stage 41 of 49)	00-WeWGjwa366asfKax7izN5B
3		Vesicles Paraspeckle	2	0.000	1.000	190	200001221	200000006	siRNA-SC-10 PSPC1-A488 IMPa2-A546 DAPI 8C2-siRNA-IMP-a2-a4 V2.00	0	13. siRNA-SC-10 PSPC1-A488 DAPI IMPa2-A546 _ao_TileScan_001 (Stage 41 of 49)	00-WeWGjwa366asfKax7izN5B
15		Vesicles Paraspeckle	2	0.000	1.000	190	200001222	200000007	siRNA-SC-10 PSPC1-A488 IMPa2-A546 DAPI 8C2-siRNA-IMP-a2-a4 V2.00	0	13. siRNA-SC-10 PSPC1-A488 DAPI IMPa2-A546 _ao_TileScan_001 (Stage 41 of 49)	00-WeWGjwa366asfKax7izN5B
19		Vesicles Paraspeckle	2	0.000	1.000	190	200001223	200000008	siRNA-SC-10 PSPC1-A488 IMPa2-A546 DAPI 8C2-siRNA-IMP-a2-a4 V2.00	0	13. siRNA-SC-10 PSPC1-A488 DAPI IMPa2-A546 _ao_TileScan_001 (Stage 41 of 49)	00-WeWGjwa366asfKax7izN5B
14		Vesicles Paraspeckle	2	0.000	1.000	190	200001224	200000009	siRNA-SC-10 PSPC1-A488 IMPa2-A546 DAPI 8C2-siRNA-IMP-a2-a4 V2.00	0	13. siRNA-SC-10 PSPC1-A488 DAPI IMPa2-A546 _ao_TileScan_001 (Stage 41 of 49)	00-WeWGjwa366asfKax7izN5B
12		Vesicles Paraspeckle	2	0.000	1.000	190	200001225	200000010	siRNA-SC-10 PSPC1-A488 IMPa2-A546 DAPI 8C2-siRNA-IMP-a2-a4 V2.00	0	13. siRNA-SC-10 PSPC1-A488 DAPI IMPa2-A546 _ao_TileScan_001 (Stage 41 of 49)	00-WeWGjwa366asfKax7izN5B
10		Vesicles Paraspeckle	2	0.000	1.000	190	200001226	200000011	siRNA-SC-10 PSPC1-A488 IMPa2-A546 DAPI 8C2-siRNA-IMP-a2-a4 V2.00	0	13. siRNA-SC-10 PSPC1-A488 DAPI IMPa2-A546 _ao_TileScan_001 (Stage 41 of 49)	00-WeWGjwa366asfKax7izN5B
24		Vesicles Paraspeckle	2	0.000	1.000	190	200001227	200000012	siRNA-SC-10 PSPC1-A488 IMPa2-A546 DAPI 8C2-siRNA-IMP-a2-a4 V2.00	0	13. siRNA-SC-10 PSPC1-A488 DAPI IMPa2-A546 _ao_TileScan_001 (Stage 41 of 49)	00-WeWGjwa366asfKax7izN5B
26		Vesicles Paraspeckle	2	0.000	1.000	190	200001228	200000013	siRNA-SC-10 PSPC1-A488 IMPa2-A546 DAPI 8C2-siRNA-IMP-a2-a4 V2.00	0	13. siRNA-SC-10 PSPC1-A488 DAPI IMPa2-A546 _ao_TileScan_001 (Stage 41 of 49)	00-WeWGjwa366asfKax7izN5B
2		Vesicles Paraspeckle	2	0.000	1.000	190	200001229	200000014	siRNA-SC-10 PSPC1-A488 IMPa2-A546 DAPI 8C2-siRNA-IMP-a2-a4 V2.00	0	13. siRNA-SC-10 PSPC1-A488 DAPI IMPa2-A546 _ao_TileScan_001 (Stage 41 of 49)	00-WeWGjwa366asfKax7izN5B
45		Vesicles Paraspeckle	2	0.000	1.000	191	200001230	200000015	siRNA-SC-10 PSPC1-A488 IMPa2-A546 DAPI 8C2-siRNA-IMP-a2-a4 V2.00	0	13. siRNA-SC-10 PSPC1-A488 DAPI IMPa2-A546 _ao_TileScan_001 (Stage 41 of 49)	00-WeWGjwa366asfKax7izN5B
49		Vesicles Paraspeckle	2	0.000	1.000	191	200001231	200000016	siRNA-SC-10 PSPC1-A488 IMPa2-A546 DAPI 8C2-siRNA-IMP-a2-a4 V2.00	0	13. siRNA-SC-10 PSPC1-A488 DAPI IMPa2-A546 _ao_TileScan_001 (Stage 41 of 49)	00-WeWGjwa366asfKax7izN5B
140		Vesicles Paraspeckle	2	0.000	1.000	191	200001232	200000017	siRNA-SC-10 PSPC1-A488 IMPa2-A546 DAPI 8C2-siRNA-IMP-a2-a4 V2.00	0	13. siRNA-SC-10 PSPC1-A488 DAPI IMPa2-A546 _ao_TileScan_001 (Stage 41 of 49)	00-WeWGjwa366asfKax7izN5B
2		Vesicles Paraspeckle	2	0.000	1.000	191	200001233	200000018	siRNA-SC-10 PSPC1-A488 IMPa2-A546 DAPI 8C2-siRNA-IMP-a2-a4 V2.00	0	13. siRNA-SC-10 PSPC1-A488 DAPI IMPa2-A546 _ao_TileScan_001 (Stage 41 of 49)	00-WeWGjwa366asfKax7izN5B
8		Vesicles Paraspeckle	2	0.000	1.000	191	200001234	200000019	siRNA-SC-10 PSPC1-A488 IMPa2-A546 DAPI 8C2-siRNA-IMP-a2-a4 V2.00	0	13. siRNA-SC-10 PSPC1-A488 DAPI IMPa2-A546 _ao_TileScan_001 (Stage 41 of 49)	00-WeWGjwa366asfKax7izN5B
38		Vesicles Paraspeckle	2	0.000	1.000	191	200001235	200000020	siRNA-SC-10 PSPC1-A488 IMPa2-A546 DAPI 8C2-siRNA-IMP-a2-a4 V2.00	0	13. siRNA-SC-10 PSPC1-A488 DAPI IMPa2-A546 _ao_TileScan_001 (Stage 41 of 49)	00-WeWGjwa366asfKax7izN5B
7		Vesicles Paraspeckle	2	0.000	1.000	191	200001236	200000021	siRNA-SC-10 PSPC1-A488 IMPa2-A546 DAPI 8C2-siRNA-IMP-a2-a4 V2.00	0	13. siRNA-SC-10 PSPC1-A488 DAPI IMPa2-A546 _ao_TileScan_001 (Stage 41 of 49)	00-WeWGjwa366asfKax7izN5B
65		Vesicles Paraspeckle	2	0.000	1.000	193	200001237	200000022	siRNA-SC-10 PSPC1-A488 IMPa2-A546 DAPI 8C2-siRNA-IMP-a2-a4 V2.00	0	13. siRNA-SC-10 PSPC1-A488 DAPI IMPa2-A546 _ao_TileScan_001 (Stage 41 of 49)	00-WeWGjwa366asfKax7izN5B
32		Vesicles Paraspeckle	2	0.000	1.000	193	200001238	200000023	siRNA-SC-10 PSPC1-A488 IMPa2-A546 DAPI 8C2-siRNA-IMP-a2-a4 V2.00	0	13. siRNA-SC-10 PSPC1-A488 DAPI IMPa2-A546 _ao_TileScan_001 (Stage 41 of 49)	00-WeWGjwa366asfKax7izN5B
48		Vesicles Paraspeckle	2	0.000	1.000	193	200001239	200000024	siRNA-SC-10 PSPC1-A488 IMPa2-A546 DAPI 8C2-siRNA-IMP-a2-a4 V2.00	0	13. siRNA-SC-10 PSPC1-A488 DAPI IMPa2-A546 _ao_TileScan_001 (Stage 41 of 49)	00-WeWGjwa366asfKax7izN5B
32		Vesicles Paraspeckle	2	0.000	1.000	193	200001240	200000025	siRNA-SC-10 PSPC1-A488 IMPa2-A546 DAPI 8C2-siRNA-IMP-a2-a4 V2.00	0	13. siRNA-SC-10 PSPC1-A488 DAPI IMPa2-A546 _ao_TileScan_001 (Stage 41 of 49)	00-WeWGjwa366asfKax7izN5B
34		Vesicles Paraspeckle	2	0.000	1.000	193	200001241	200000026	siRNA-SC-10 PSPC1-A488 IMPa2-A546 DAPI 8C2-siRNA-IMP-a2-a4 V2.00	0	13. siRNA-SC-10 PSPC1-A488 DAPI IMPa2-A546 _ao_TileScan_001 (Stage 41 of 49)	00-WeWGjwa366asfKax7izN5B
28		Vesicles Paraspeckle	2	0.000	1.000	193	200001242	200000027	siRNA-SC-10 PSPC1-A488 IMPa2-A546 DAPI 8C2-siRNA-IMP-a2-a4 V2.00	0	13. siRNA-SC-10 PSPC1-A488 DAPI IMPa2-A546 _ao_TileScan_001 (Stage 41 of 49)	00-WeWGjwa366asfKax7izN5B
18		Vesicles Paraspeckle	2	0.000	1.000	193	200001243	200000028	siRNA-SC-10 PSPC1-A488 IMPa2-A546 DAPI 8C2-siRNA-IMP-a2-a4 V2.00	0	13. siRNA-SC-10 PSPC1-A488 DAPI IMPa2-A546 _ao_TileScan_001 (Stage 41 of 49)	00-WeWGjwa366asfKax7izN5B
23		Vesicles Paraspeckle	2	0.000	1.000	193	200001244	200000029	siRNA-SC-10 PSPC1-A488 IMPa2-A546 DAPI 8C2-siRNA-IMP-a2-a4 V2.00	0	13. siRNA-SC-10 PSPC1-A488 DAPI IMPa2-A546 _ao_TileScan_001 (Stage 41 of 49)	00-WeWGjwa366asfKax7izN5B
19		Vesicles Paraspeckle	2	0.000	1.000	193	200001245	200000030	siRNA-SC-10 PSPC1-A488 IMPa2-A546 DAPI 8C2-siRNA-IMP-a2-a4 V2.00	0	13. siRNA-SC-10 PSPC1-A488 DAPI IMPa2-A546 _ao_TileScan_001 (Stage 41 of 49)	00-WeWGjwa366asfKax7izN5B
30		Vesicles Paraspeckle	2	0.000	1.000	193	200001246	200000031	siRNA-SC-10 PSPC1-A488 IMPa2-A546 DAPI 8C2-siRNA-IMP-a2-a4 V2.00	0	13. siRNA-SC-10 PSPC1-A488 DAPI IMPa2-A546 _ao_TileScan_001 (Stage 41 of 49)	00-WeWGjwa366asfKax7izN5B
17		Vesicles Paraspeckle	2	0.000	1.000	193	200001247	200000032	siRNA-SC-10 PSPC1-A488 IMPa2-A546 DAPI 8C2-siRNA-IMP-a2-a4 V2.00	0	13. siRNA-SC-10 PSPC1-A488 DAPI IMPa2-A546 _ao_TileScan_001 (Stage 41 of 49)	00-WeWGjwa366asfKax7izN5B
12		Vesicles Paraspeckle	2	0.000	1.000	193	200001248	200000033	siRNA-SC-10 PSPC1-A488 IMPa2-A546 DAPI 8C2-siRNA-IMP-a2-a4 V2.00	0	13. siRNA-SC-10 PSPC1-A488 DAPI IMPa2-A546 _ao_TileScan_001 (Stage 41 of 49)	00-WeWGjwa366asfKax7izN5B
6		Vesicles Paraspeckle	2	0.000	1.000	193	200001249	200000034	siRNA-SC-10 PSPC1-A488 IMPa2-A546 DAPI 8C2-siRNA-IMP-a2-a4 V2.00	0	13. siRNA-SC-10 PSPC1-A488 DAPI IMPa2-A546 _ao_TileScan_001 (Stage 41 of 49)	00-WeWGjwa366asfKax7izN5B
10		Vesicles Paraspeckle	2	0.000	1.000	193	200001250	200000035	siRNA-SC-10 PSPC1-A488 IMPa2-A546 DAPI 8C2-siRNA-IMP-a2-a4 V2.00	0	13. siRNA-SC-10 PSPC1-A488 DAPI IMPa2-A546 _ao_TileScan_001 (Stage 41 of 49)	00-WeWGjwa366asfKax7izN5B
10		Vesicles Paraspeckle	2	0.000	1.000	193	200001251	200000036	siRNA-SC-10 PSPC1-A488 IMPa2-A546 DAPI 8C2-siRNA-IMP-a2-a4 V2.00	0	13. siRNA-SC-10 PSPC1-A488 DAPI IMPa2-A546 _ao_TileScan_001 (Stage 41 of 49)	00-WeWGjwa366asfKax7izN5B
20		Vesicles Paraspeckle	2	0.000	1.000	193	200001252	200000037	siRNA-SC-10 PSPC1-A488 IMPa2-A546 DAPI 8C2-siRNA-IMP-a2-a4 V2.00	0	13. siRNA-SC-10 PSPC1-A488 DAPI IMPa2-A546 _ao_TileScan_001 (Stage 41 of 49)	00-WeWGjwa366asfKax7izN5B
25		Vesicles Paraspeckle	2	0.000	1.000	193	200001253	200000038	siRNA-SC-10 PSPC1-A488 IMPa2-A546 DAPI 8C2-siRNA-IMP-a2-a4 V2.00	0	13. siRNA-SC-10 PSPC1-A488 DAPI IMPa2-A546 _ao_TileScan_001 (Stage 41 of 49)	00-WeWGjwa366asfKax7izN5B
26		Vesicles Paraspeckle	2	0.000	1.000	193	200001254	200000039	siRNA-SC-10 PSPC1-A488 IMPa2-A546 DAPI 8C2-siRNA-IMP-a2-a4 V2.00	0	13. siRNA-SC-10 PSPC1-A488 DAPI IMPa2-A546 _ao_TileScan_001 (Stage 41 of 49)	00-WeWGjwa366asfKax7izN5B
49		Vesicles Paraspeckle	2	0.000	1.000	193	200001255	200000040	siRNA-SC-10 PSPC1-A488 IMPa2-A546 DAPI 8C2-siRNA-IMP-a2-a4 V2.00	0	13. siRNA-SC-10 PSPC1-A488 DAPI IMPa2-A546 _ao_TileScan_001 (Stage 41 of 49)	00-WeWGjwa366asfKax7izN5B
37		Vesicles Paraspeckle	2	0.000	1.000	193	200001256	200000041	siRNA-SC-10 PSPC1-A488 IMPa2-A546 DAPI 8C2-siRNA-IMP-a2-a4 V2.00	0	13. siRNA-SC-10 PSPC1-A488 DAPI IMPa2-A546 _ao_TileScan_001 (Stage 41 of 49)	00-WeWGjwa366asfKax7izN5B
28		Vesicles Paraspeckle	2	0.000	1.000	193	200001257	200000042	siRNA-SC-10 PSPC1-A488 IMPa2-A546 DAPI 8C2-siRNA-IMP-a2-a4 V2.00	0	13. siRNA-SC-10 PSPC1-A488 DAPI IMPa2-A546 _ao_TileScan_001 (Stage 41 of 49)	00-WeWGjwa366asfKax7izN5B
45		Vesicles Paraspeckle	2	0.000	1.000	193	200001258	200000043	siRNA-SC-10 PSPC1-A488 IMPa2-A546 DAPI 8C2-siRNA-IMP-a2-a4 V2.00	0	13. siRNA-SC-10 PSPC1-A488 DAPI IMPa2-A546 _ao_TileScan_001 (Stage 41 of 49)	00-WeWGjwa366asfKax7izN5B
38		Vesicles Paraspeckle	2	0.000	1.000	193	200001259	200000044	siRNA-SC-10 PSPC1-A488 IMPa2-A546 DAPI 8C2-siRNA-IMP-a2-a4 V2.00	0	13. siRNA-SC-10 PSPC1-A488 DAPI IMPa2-A546 _ao_TileScan_001 (Stage 41 of 49)	00-WeWGjwa366asfKax7izN5B
21		Vesicles Paraspeckle	2	0.000	1.000	193	200001260	200000045	siRNA-SC-10 PSPC1-A488 IMPa2-A546 DAPI 8C2-siRNA-IMP-a2-a4 V2.00	0	13. siRNA-SC-10 PSPC1-A488 DAPI IMPa2-A546 _ao_TileScan_001 (Stage 41 of 49)	00-WeWGjwa366asfKax7izN5B
12		Vesicles Paraspeckle	2	0.000	1.000	193	200001261	200000046	siRNA-SC-10 PSPC1-A488 IMPa2-A546 DAPI 8C2-siRNA-IMP-a2-a4 V2.00	0	13. siRNA-SC-10 PSPC1-A488 DAPI IMPa2-A546 _ao_TileScan_001 (Stage 41 of 49)	00-WeWGjwa366asfKax7izN5B
46		Vesicles Paraspeckle	2	0.000	1.000	193	200001262	200000047	siRNA-SC-10 PSPC1-A488 IMPa2-A546 DAPI 8C2-siRNA-IMP-a2-a4 V2.00	0	13. siRNA-SC-10 PSPC1-A488 DAPI IMPa2-A546 _ao_TileScan_001 (Stage 41 of 49)	00-WeWGjwa366asfKax7izN5B
16		Vesicles Paraspeckle	2	0.000	1.000	193	200001263	200000048	siRNA-SC-10 PSPC1-A488 IMPa2-A546 DAPI 8C2-siRNA-IMP-a2-a4 V2.00	0	13. siRNA-SC-10 PSPC1-A488 DAPI IMPa2-A546 _ao_TileScan_001 (Stage 41 of 49)	00-WeWGjwa366asfKax7izN5B
9		Vesicles Paraspeckle	2	0.000	1.000	193	200001264	200000049	siRNA-SC-10 PSPC1-A488 IMPa2-A546 DAPI 8C2-siRNA-IMP-a2-a4 V2.00	0	13. siRNA-SC-10 PSPC1-A488 DAPI IMPa2-A546 _ao_TileScan_001 (Stage 41 of 49)	00-WeWGjwa366asfKax7izN5B
9		Vesicles Paraspeckle	2	0.000	1.000	193	200001265	200000050	siRNA-SC-10 PSPC1-A488 IMPa2-A546 DAPI 8C2-siRNA-IMP-a2-a4 V2.00	0	13. siRNA-SC-10 PSPC1-A488 DAPI IMPa2-A546 _ao_TileScan_001 (Stage 41 of 49)	00-WeWGjwa366asfKax7izN5B
8		Vesicles Paraspeckle	2	0.000	1.000	193	200001266	200000051	siRNA-SC-10 PSPC1-A488 IMPa2-A546 DAPI 8C2-siRNA-IMP-a2-a4 V2.00	0	13. siRNA-SC-10 PSPC1-A488 DAPI IMPa2-A546 _ao_TileScan_001 (Stage 41 of 49)	00-WeWGjwa366asfKax7izN5B
24		Vesicles Paraspeckle	2	0.000	1.000	194	200001267	200000052	siRNA-SC-10 PSPC1-A488 IMPa2-A546 DAPI 8C2-siRNA-IMP-a2-a4 V2.00	0	13. siRNA-SC-10 PSPC1-A488 DAPI IMPa2-A546 _ao_TileScan_001 (Stage 41 of 49)	00-WeWGjwa366asfKax7izN5B
22		Vesicles Paraspeckle	2	0.000	1.000	194	200001268	200000053	siRNA-SC-10 PSPC1-A488 IMPa2-A546 DAPI 8C2-siRNA-IMP-a2-a4 V2.00	0	13. siRNA-SC-10 PSPC1-A488 DAPI IMPa2-A546 _ao_TileScan_001 (Stage 41 of 49)	00-WeWGjwa366asfKax7izN5B
53		Vesicles Paraspeckle	2	0.000	1.000	194	200001269	200000054	siRNA-SC-10 PSPC1-A488 IMPa2-A546 DAPI 8C2-siRNA-IMP-a2-a4 V2.00	0	13. siRNA-SC-10 PSPC1-A488 DAPI IMPa2-A546 _ao_TileScan_001 (Stage 41 of 49)	00-WeWGjwa366asfKax7izN5B
17		Vesicles Paraspeckle	2	0.000	1.000	194	200001270	200000055	siRNA-SC-10 PSPC1-A488 IMPa2-A546 DAPI 8C2-siRNA-IMP-a2-a4 V2.00	0	13. siRNA-SC-10 PSPC1-A488 DAPI IMPa2-A546 _ao_TileScan_001 (Stage 41 of 49)	00-WeWGjwa366asfKax7izN5B
12		Vesicles Paraspeckle	2	0.000	1.000	194	200001271	200000056	siRNA-SC-10 PSPC1-A488 IMPa2-A546 DAPI 8C2-siRNA-IMP-a2-a4 V2.00	0	13. siRNA-SC-10 PSPC1-A488 DAPI IMPa2-A546 _ao_TileScan_001 (Stage 41 of 49)	00-WeWGjwa366asfKax7izN5B
48		Vesicles Paraspeckle	2	0.000	1.000	194	200001272	200000057	siRNA-SC-10 PSPC1-A488 IMPa2-A546 DAPI 8C2-siRNA-IMP-a2-a4 V2.00	0	13. siRNA-SC-10 PSPC1-A488 DAPI IMPa2-A546 _ao_TileScan_001 (Stage 41 of 49)	00-WeWGjwa366asfKax7izN5B
86		Vesicles Paraspeckle	2	0.000	1.000	195	200001273	200000058	siRNA-SC-10 PSPC1-A488 IMPa2-A546 DAPI 8C2-siRNA-IMP-a2-a4 V2.00	0	13. siRNA-SC-10 PSPC1-A488 DAPI IMPa2-A546 _ao_TileScan_001 (Stage 41 of 49)	00-WeWGjwa366asfKax7izN5B
32		Vesicles Paraspeckle	2	0.000	1.000	195	200001274	200000059	siRNA-SC-10 PSPC1-A488 IMPa2-A546 DAPI 8C2-siRNA-IMP-a2-a4 V2.00	0	13. siRNA-SC-10 PSPC1-A488 DAPI IMPa2-A546 _ao_TileScan_001 (Stage 41 of 49)	00-WeWGjwa366asfKax7izN5B
105		Vesicles Paraspeckle	2	0.000	1.000	195	200001275	200000060	siRNA-SC-10 PSPC1-A488 IMPa2-A546 DAPI 8C2-siRNA-IMP-a2-a4 V2.00	0	13. siRNA-SC-10 PSPC1-A488 DAPI IMPa2-A546 _ao_TileScan_001 (Stage 41 of 49)	00-WeWGjwa366asfKax7izN5B
54		Vesicles Paraspeckle	2	0.000	1.000	195	200001276	200000061	siRNA-SC-10 PSPC1-A488 IMPa2-A546 DAPI 8C2-siRNA-IMP-a2-a4 V2.00	0	13. siRNA-SC-10 PSPC1-A488 DAPI IMPa2-A546 _ao_TileScan_001 (Stage 41 of 49)	00-WeWGjwa366asfKax7izN5B
43		Vesicles Paraspeckle	2	0.000	1.000	195	200001277	200000062	siRNA-SC-10 PSPC1-A488 IMPa2-A546 DAPI 8C2-siRNA-IMP-a2-a4 V2.00	0	13. siRNA-SC-10 PSPC1-A488 DAPI IMPa2-A546 _ao_TileScan_001 (Stage 41 of 49)	00-WeWGjwa366asfKax7izN5B
11		Vesicles Paraspeckle	2	0.000	1.000	195	200001278	200000063	siRNA-SC-10 PSPC1-A488 IMPa2-A546 DAPI 8C2-siRNA-IMP-a2-a4 V2.00	0	13. siRNA-SC-10 PSPC1-A488 DAPI IMPa2-A546 _ao_TileScan_001 (Stage 41 of 49)	00-WeWGjwa366asfKax7izN5B
30		Vesicles Paraspeckle	2	0.000	1.000	195	200001279	200000064	siRNA-SC-10 PSPC1-A488 IMPa2-A546 DAPI 8C2-siRNA-IMP-a2-a4 V2.00	0	13. siRNA-SC-10 PSPC1-A488 DAPI IMPa2-A546 _ao_TileScan_001 (Stage 41 of 49)	00-WeWGjwa366asfKax7izN5B
27		Vesicles Paraspeckle	2	0.000	1.000	195	200001280	200000065	siRNA-SC-10 PSPC1-A488 IMPa2-A546 DAPI 8C2-siRNA-IMP-a2-a4 V2.00	0	13. siRNA-SC-10 PSPC1-A488 DAPI IMPa2-A546 _ao_TileScan_001 (Stage 41 of 49)	00-WeWGjwa366asfKax7izN5B
12		Vesicles Paraspeckle	2	0.000	1.000	195	200001281	200000066	siRNA-SC-10 PSPC1-A488 IMPa2-A546 DAPI 8C2-siRNA-IMP-a2-a4 V2.00	0	13. siRNA-SC-10 PSPC1-A488 DAPI IMPa2-A546 _ao_TileScan_001 (Stage 41 of 49)	00-WeWGjwa366asfKax7izN5B
56		Vesicles Paraspeckle	2	0.000	1.000	195	200001282	200000067	siRNA-SC-10 PSPC1-A488 IMPa2-A546 DAPI 8C2-siRNA-IMP-a2-a4 V2.00	0	13. siRNA-SC-10 PSPC1-A488 DAPI IMPa2-A546 _ao_TileScan_001 (Stage 41 of 49)	00-WeWGjwa366asfKax7izN5B
17		Vesicles Paraspeckle	2	0.000	1.000	195	200001283	200000068	siRNA-SC-10 PSPC1-A488 IMPa2-A546 DAPI 8C2-siRNA-IMP-a2-a4 V2.00	0	13. siRNA-SC-10 PSPC1-A488 DAPI IMPa2-A546 _ao_TileScan_001 (Stage 41 of 49)	00-WeWGjwa366asfKax7izN5B
5		Vesicles Paraspeckle	2	0.000	1.000	195	200001284	200000069	siRNA-SC-10 PSPC1-A488 IMPa2-A546 DAPI 8C2-siRNA-IMP-a2-a4 V2.00	0	13. siRNA-SC-10 PSPC1-A488 DAPI IMPa2-A546 _ao_TileScan_001 (Stage 41 of 49)	00-WeWGjwa366asfKax7izN5B
19		Vesicles Paraspeckle	2	0.000	1.000	195	200001285	200000070	siRNA-SC-10 PSPC1-A488 IMPa2-A546 DAPI 8C2-siRNA-IMP-a2-a4 V2.00	0	13. siRNA-SC-10 PSPC1-A488 DAPI IMPa2-A546 _ao_TileScan_001 (Stage 41 of 49)	00-WeWGjwa366asfKax7izN5B
11		Vesicles Paraspeckle	2	0.000	1.000	195	200001286	200000071	siRNA-SC-10 PSPC1-A488 IMPa2-A546 DAPI 8C2-siRNA-IMP-a2-a4 V2.00	0	13. siRNA-SC-10 PSPC1-A488 DAPI IMPa2-A546 _ao_TileScan_001 (Stage 41 of 49)	00-WeWGjwa366asfKax7izN5B
16		Vesicles Paraspeckle	2	0.000	1.000	195	200001287	200000072	siRNA-SC-10 PSPC1-A488 IMPa2-A546 DAPI 8C2-siRNA-IMP-a2-a4 V2.00	0	13. siRNA-SC-10 PSPC1-A488 DAPI IMPa2-A546 _ao_TileScan_001 (Stage 41 of 49)	00-WeWGjwa366asfKax7izN5B
19		Vesicles Paraspeckle	2	0.000	1.000	195	200001288	200000073	siRNA-SC-10 PSPC1-A488 IMPa2-A546 DAPI 8C2-siRNA-IMP-a2-a4 V2.00	0	13. siRNA-SC-10 PSPC1-A488 DAPI IMPa2-A546 _ao_TileScan_001 (Stage 41 of 49)	00-WeWGjwa366asfKax7izN5B
5		Vesicles Paraspeckle	2	0.000	1.000	195	200001289	200000074	siRNA-SC-10 PSPC1-A488 IMPa2-A546 DAPI 8C2-siRNA-IMP-a2-a4 V2.00	0	13. siRNA-SC-10 PSPC1-A488 DAPI IMPa2-A546 _ao_TileScan_001 (Stage 41 of 49)	00-WeWGjwa366asfKax7izN5B
157		Vesicles Paraspeckle	2	0.000	1.000	197	200001290	200000075	siRNA-SC-10 PSPC1-A488 IMPa2-A546 DAPI 8C2-siRNA-IMP-a2-a4 V2.00	0	13. siRNA-SC-10 PSPC1-A488 DAPI IMPa2-A546 _ao_TileScan_001 (Stage 41 of 49)	00-WeWGjwa366asfKax7izN5B
130		Vesicles Paraspeckle	2	0.000	1.000	197	200001291	200000076	siRNA-SC-10 PSPC1-A488 IMPa2-A546 DAPI 8C2-siRNA-IMP-a2-a4 V2.00	0	13. siRNA-SC-10 PSPC1-A488 DAPI IMPa2-A546 _ao_TileScan_001 (Stage 41 of 49)	00-WeWGjwa366asfKax7izN5B
113		Vesicles Paraspeckle	2	0.000	1.000	197	200001292	200000077	siRNA-SC-10 PSPC1-A488 IMPa2-A546 DAPI 8C2-siRNA-IMP-a2-a4 V2.00	0	13. siRNA-SC-10 PSPC1-A488 DAPI IMPa2-A546 _ao_TileScan_001 (Stage 41 of 49)	00-WeWGjwa366asfKax7izN5B
70		Vesicles Paraspeckle	2	0.000	1.000	197	200001293	200000078	siRNA-SC-10 PSPC1-A488 IMPa2-A546 DAPI 8C2-siRNA-IMP-a2-a4 V2.00	0	13. siRNA-SC-10 PSPC1-A488 DAPI IMPa2-A546 _ao_TileScan_001 (Stage 41 of 49)	00-WeWGjwa366asfKax7izN5B
58		Vesicles Paraspeckle	2	0.000	1.000	197	200001294	200000079	siRNA-SC-10 PSPC1-A488 IMPa2-A546 DAPI 8C2-siRNA-IMP-a2-a4 V2.00	0	13. siRNA-SC-10 PSPC1-A488 DAPI IMPa2-A546 _ao_TileScan_001 (Stage 41 of 49)	00-WeWGjwa366asfKax7izN5B
17		Vesicles Paraspeckle	2	0.000	1.000	197	200001295	200000080	siRNA-SC-10 PSPC1-A488 IMPa2-A546 DAPI 8C2-siRNA-IMP-a2-a4 V2.00	0	13. siRNA-SC-10 PSPC1-A488 DAPI IMPa2-A546 _ao_TileScan_001 (Stage 41 of 49)	00-WeWGjwa366asfKax7izN5B
28		Vesicles Paraspeckle	2	0.000	1.000	197	200001296	200000081	siRNA-SC-10 PSPC1-A488 IMPa2-A546 DAPI 8C2-siRNA-IMP-a2-a4 V2.00	0	13. siRNA-SC-10 PSPC1-A488 DAPI IMPa2-A546 _ao_TileScan_001 (Stage 41 of 49)	00-WeWGjwa366asfKax7izN5B
73		Vesicles Paraspeckle	2	0.000	1.000	197	200001297	200000082	siRNA-SC-10 PSPC1-A488 IMPa2-A546 DAPI 8C2-siRNA-IMP-a2-a4 V2.00	0	13. siRNA-SC-10 PSPC1-A488 DAPI IMPa2-A546 _ao_TileScan_001 (Stage 41 of 49)	00-WeWGjwa366asfKax7izN5B
41		Vesicles Paraspeckle	2	0.000	1.000	197	200001298	200000083	siRNA-SC-10 PSPC1-A488 IMPa2-A546 DAPI 8C2-siRNA-IMP-a2-a4 V2.00	0	13. siRNA-SC-10 PSPC1-A488 DAPI IMPa2-A546 _ao_TileScan_001 (Stage 41 of 49)	00-WeWGjwa366asfKax7izN5B
88		Vesicles Paraspeckle	2	0.000	1.000	197	200001299	200000084	siRNA-SC-10 PSPC1-A488 IMPa2-A546 DAPI 8C2-siRNA-IMP-a2-a4 V2.00	0	13. siRNA-SC-10 PSPC1-A488 DAPI IMPa2-A546 _ao_TileScan_001 (Stage 41 of 49)	00-WeWGjwa366asfKax7izN5B
5		Vesicles Paraspeckle	2	0.000	1.000	197	200001300	200000085	siRNA-SC-10 PSPC1-A488 IMPa2-A546 DAPI 8C2-siRNA-IMP-a2-a4 V2.00	0	13. siRNA-SC-10 PSPC1-A488 DAPI IMPa2-A546 _ao_TileScan_001 (Stage 41 of 49)	00-WeWGjwa366asfKax7izN5B
39		Vesicles Paraspeckle	2	0.000	1.000	197	200001301	200000086	siRNA-SC-10 PSPC1-A488 IMPa2-A546 DAPI 8C2-siRNA-IMP-a2-a4 V2.00	0	13. siRNA-SC-10 PSPC1-A488 DAPI IMPa2-A546 _ao_TileScan_001 (Stage 41 of 49)	00-WeWGjwa366asfKax7izN5B
28		Vesicles Paraspeckle	2	0.000	1.000	197	200001302	200000087	siRNA-SC-10 PSPC1-A488 IMPa2-A546 DAPI 8C2-siRNA-IMP-a2-a4 V2.00	0	13. siRNA-SC-10 PSPC1-A488 DAPI IMPa2-A546 _ao_TileScan_001 (Stage 41 of 49)	00-WeWGjwa366asfKax7izN5B
26		Vesicles Paraspeckle	2	0.000	1.000	197	200001303	200000088	siRNA-SC-10 PSPC1-A488 IMPa2-A546 DAPI 8C2-siRNA-IMP-a2-a4 V2.00	0	13. siRNA-SC-10 PSPC1-A488 DAPI IMPa2-A546 _ao_TileScan_001 (Stage 41 of 49)	00-WeWGjwa366asfKax7izN5B
7		Vesicles Paraspeckle	2	0.000	1.000	200	200001304	200000000	siRNA-SC-10 PSPC1-A488 IMPa2-A546 DAPI 8C2-siRNA-IMP-a2-a4 V2.00	0	13. siRNA-SC-10 PSPC1-A488 DAPI IMPa2-A546 _ap_TileScan_001 (Stage 42 of 49)	00-tKwevRRTAS892Yrgk6TBw3
26		Vesicles Paraspeckle	2	0.000	1.000	200	200001305	200000001	siRNA-SC-10 PSPC1-A488 IMPa2-A546 DAPI 8C2-siRNA-IMP-a2-a4 V2.00	0	13. siRNA-SC-10 PSPC1-A488 DAPI IMPa2-A546 _ap_TileScan_001 (Stage 42 of 49)	00-tKwevRRTAS892Yrgk6TBw3
51		Vesicles Paraspeckle	2	0.000	1.000	201	200001306	200000002	siRNA-SC-10 PSPC1-A488 IMPa2-A546 DAPI 8C2-siRNA-IMP-a2-a4 V2.00	0	13. siRNA-SC-10 PSPC1-A488 DAPI IMPa2-A546 _ap_TileScan_001 (Stage 42 of 49)	00-tKwevRRTAS892Yrgk6TBw3
19		Vesicles Paraspeckle	2	0.000	1.000	201	200001307	200000003	siRNA-SC-10 PSPC1-A488 IMPa2-A546 DAPI 8C2-siRNA-IMP-a2-a4 V2.00	0	13. siRNA-SC-10 PSPC1-A488 DAPI IMPa2-A546 _ap_TileScan_001 (Stage 42 of 49)	00-tKwevRRTAS892Yrgk6TBw3
49		Vesicles Paraspeckle	2	0.000	1.000	201	200001308	200000004	siRNA-SC-10 PSPC1-A488 IMPa2-A546 DAPI 8C2-siRNA-IMP-a2-a4 V2.00	0	13. siRNA-SC-10 PSPC1-A488 DAPI IMPa2-A546 _ap_TileScan_001 (Stage 42 of 49)	00-tKwevRRTAS892Yrgk6TBw3
21		Vesicles Paraspeckle	2	0.000	1.000	201	200001309	200000005	siRNA-SC-10 PSPC1-A488 IMPa2-A546 DAPI 8C2-siRNA-IMP-a2-a4 V2.00	0	13. siRNA-SC-10 PSPC1-A488 DAPI IMPa2-A546 _ap_TileScan_001 (Stage 42 of 49)	00-tKwevRRTAS892Yrgk6TBw3
29		Vesicles Paraspeckle	2	0.000	1.000	201	200001310	200000006	siRNA-SC-10 PSPC1-A488 IMPa2-A546 DAPI 8C2-siRNA-IMP-a2-a4 V2.00	0	13. siRNA-SC-10 PSPC1-A488 DAPI IMPa2-A546 _ap_TileScan_001 (Stage 42 of 49)	00-tKwevRRTAS892Yrgk6TBw3
22		Vesicles Paraspeckle	2	0.000	1.000	201	200001311	200000007	siRNA-SC-10 PSPC1-A488 IMPa2-A546 DAPI 8C2-siRNA-IMP-a2-a4 V2.00	0	13. siRNA-SC-10 PSPC1-A488 DAPI IMPa2-A546 _ap_TileScan_001 (Stage 42 of 49)	00-tKwevRRTAS892Yrgk6TBw3
38		Vesicles Paraspeckle	2	0.000	1.000	201	200001312	200000008	siRNA-SC-10 PSPC1-A488 IMPa2-A546 DAPI 8C2-siRNA-IMP-a2-a4 V2.00	0	13. siRNA-SC-10 PSPC1-A488 DAPI IMPa2-A546 _ap_TileScan_001 (Stage 42 of 49)	00-tKwevRRTAS892Yrgk6TBw3
14		Vesicles Paraspeckle	2	0.000	1.000	201	200001313	200000009	siRNA-SC-10 PSPC1-A488 IMPa2-A546 DAPI 8C2-siRNA-IMP-a2-a4 V2.00	0	13. siRNA-SC-10 PSPC1-A488 DAPI IMPa2-A546 _ap_TileScan_001 (Stage 42 of 49)	00-tKwevRRTAS892Yrgk6TBw3
18		Vesicles Paraspeckle	2	0.000	1.000	201	200001314	200000010	siRNA-SC-10 PSPC1-A488 IMPa2-A546 DAPI 8C2-siRNA-IMP-a2-a4 V2.00	0	13. siRNA-SC-10 PSPC1-A488 DAPI IMPa2-A546 _ap_TileScan_001 (Stage 42 of 49)	00-tKwevRRTAS892Yrgk6TBw3
10		Vesicles Paraspeckle	2	0.000	1.000	201	200001315	200000011	siRNA-SC-10 PSPC1-A488 IMPa2-A546 DAPI 8C2-siRNA-IMP-a2-a4 V2.00	0	13. siRNA-SC-10 PSPC1-A488 DAPI IMPa2-A546 _ap_TileScan_001 (Stage 42 of 49)	00-tKwevRRTAS892Yrgk6TBw3
20		Vesicles Paraspeckle	2	0.000	1.000	201	200001316	200000012	siRNA-SC-10 PSPC1-A488 IMPa2-A546 DAPI 8C2-siRNA-IMP-a2-a4 V2.00	0	13. siRNA-SC-10 PSPC1-A488 DAPI IMPa2-A546 _ap_TileScan_001 (Stage 42 of 49)	00-tKwevRRTAS892Yrgk6TBw3
9		Vesicles Paraspeckle	2	0.000	1.000	201	200001317	200000013	siRNA-SC-10 PSPC1-A488 IMPa2-A546 DAPI 8C2-siRNA-IMP-a2-a4 V2.00	0	13. siRNA-SC-10 PSPC1-A488 DAPI IMPa2-A546 _ap_TileScan_001 (Stage 42 of 49)	00-tKwevRRTAS892Yrgk6TBw3
27		Vesicles Paraspeckle	2	0.000	1.000	201	200001318	200000014	siRNA-SC-10 PSPC1-A488 IMPa2-A546 DAPI 8C2-siRNA-IMP-a2-a4 V2.00	0	13. siRNA-SC-10 PSPC1-A488 DAPI IMPa2-A546 _ap_TileScan_001 (Stage 42 of 49)	00-tKwevRRTAS892Yrgk6TBw3
8		Vesicles Paraspeckle	2	0.000	1.000	201	200001319	200000015	siRNA-SC-10 PSPC1-A488 IMPa2-A546 DAPI 8C2-siRNA-IMP-a2-a4 V2.00	0	13. siRNA-SC-10 PSPC1-A488 DAPI IMPa2-A546 _ap_TileScan_001 (Stage 42 of 49)	00-tKwevRRTAS892Yrgk6TBw3
17		Vesicles Paraspeckle	2	0.000	1.000	201	200001320	200000016	siRNA-SC-10 PSPC1-A488 IMPa2-A546 DAPI 8C2-siRNA-IMP-a2-a4 V2.00	0	13. siRNA-SC-10 PSPC1-A488 DAPI IMPa2-A546 _ap_TileScan_001 (Stage 42 of 49)	00-tKwevRRTAS892Yrgk6TBw3
5		Vesicles Paraspeckle	2	0.000	1.000	201	200001321	200000017	siRNA-SC-10 PSPC1-A488 IMPa2-A546 DAPI 8C2-siRNA-IMP-a2-a4 V2.00	0	13. siRNA-SC-10 PSPC1-A488 DAPI IMPa2-A546 _ap_TileScan_001 (Stage 42 of 49)	00-tKwevRRTAS892Yrgk6TBw3
7		Vesicles Paraspeckle	2	0.000	1.000	201	200001322	200000018	siRNA-SC-10 PSPC1-A488 IMPa2-A546 DAPI 8C2-siRNA-IMP-a2-a4 V2.00	0	13. siRNA-SC-10 PSPC1-A488 DAPI IMPa2-A546 _ap_TileScan_001 (Stage 42 of 49)	00-tKwevRRTAS892Yrgk6TBw3
7		Vesicles Paraspeckle	2	0.000	1.000	201	200001323	200000019	siRNA-SC-10 PSPC1-A488 IMPa2-A546 DAPI 8C2-siRNA-IMP-a2-a4 V2.00	0	13. siRNA-SC-10 PSPC1-A488 DAPI IMPa2-A546 _ap_TileScan_001 (Stage 42 of 49)	00-tKwevRRTAS892Yrgk6TBw3
10		Vesicles Paraspeckle	2	0.000	1.000	201	200001324	200000020	siRNA-SC-10 PSPC1-A488 IMPa2-A546 DAPI 8C2-siRNA-IMP-a2-a4 V2.00	0	13. siRNA-SC-10 PSPC1-A488 DAPI IMPa2-A546 _ap_TileScan_001 (Stage 42 of 49)	00-tKwevRRTAS892Yrgk6TBw3
23		Vesicles Paraspeckle	2	0.000	1.000	201	200001325	200000021	siRNA-SC-10 PSPC1-A488 IMPa2-A546 DAPI 8C2-siRNA-IMP-a2-a4 V2.00	0	13. siRNA-SC-10 PSPC1-A488 DAPI IMPa2-A546 _ap_TileScan_001 (Stage 42 of 49)	00-tKwevRRTAS892Yrgk6TBw3
35		Vesicles Paraspeckle	2	0.000	1.000	202	200001326	200000022	siRNA-SC-10 PSPC1-A488 IMPa2-A546 DAPI 8C2-siRNA-IMP-a2-a4 V2.00	0	13. siRNA-SC-10 PSPC1-A488 DAPI IMPa2-A546 _ap_TileScan_001 (Stage 42 of 49)	00-tKwevRRTAS892Yrgk6TBw3
18		Vesicles Paraspeckle	2	0.000	1.000	202	200001327	200000023	siRNA-SC-10 PSPC1-A488 IMPa2-A546 DAPI 8C2-siRNA-IMP-a2-a4 V2.00	0	13. siRNA-SC-10 PSPC1-A488 DAPI IMPa2-A546 _ap_TileScan_001 (Stage 42 of 49)	00-tKwevRRTAS892Yrgk6TBw3
11		Vesicles Paraspeckle	2	0.000	1.000	202	200001328	200000024	siRNA-SC-10 PSPC1-A488 IMPa2-A546 DAPI 8C2-siRNA-IMP-a2-a4 V2.00	0	13. siRNA-SC-10 PSPC1-A488 DAPI IMPa2-A546 _ap_TileScan_001 (Stage 42 of 49)	00-tKwevRRTAS892Yrgk6TBw3
20		Vesicles Paraspeckle	2	0.000	1.000	202	200001329	200000025	siRNA-SC-10 PSPC1-A488 IMPa2-A546 DAPI 8C2-siRNA-IMP-a2-a4 V2.00	0	13. siRNA-SC-10 PSPC1-A488 DAPI IMPa2-A546 _ap_TileScan_001 (Stage 42 of 49)	00-tKwevRRTAS892Yrgk6TBw3
15		Vesicles Paraspeckle	2	0.000	1.000	202	200001330	200000026	siRNA-SC-10 PSPC1-A488 IMPa2-A546 DAPI 8C2-siRNA-IMP-a2-a4 V2.00	0	13. siRNA-SC-10 PSPC1-A488 DAPI IMPa2-A546 _ap_TileScan_001 (Stage 42 of 49)	00-tKwevRRTAS892Yrgk6TBw3
14		Vesicles Paraspeckle	2	0.000	1.000	202	200001331	200000027	siRNA-SC-10 PSPC1-A488 IMPa2-A546 DAPI 8C2-siRNA-IMP-a2-a4 V2.00	0	13. siRNA-SC-10 PSPC1-A488 DAPI IMPa2-A546 _ap_TileScan_001 (Stage 42 of 49)	00-tKwevRRTAS892Yrgk6TBw3
24		Vesicles Paraspeckle	2	0.000	1.000	202	200001332	200000028	siRNA-SC-10 PSPC1-A488 IMPa2-A546 DAPI 8C2-siRNA-IMP-a2-a4 V2.00	0	13. siRNA-SC-10 PSPC1-A488 DAPI IMPa2-A546 _ap_TileScan_001 (Stage 42 of 49)	00-tKwevRRTAS892Yrgk6TBw3
16		Vesicles Paraspeckle	2	0.000	1.000	202	200001333	200000029	siRNA-SC-10 PSPC1-A488 IMPa2-A546 DAPI 8C2-siRNA-IMP-a2-a4 V2.00	0	13. siRNA-SC-10 PSPC1-A488 DAPI IMPa2-A546 _ap_TileScan_001 (Stage 42 of 49)	00-tKwevRRTAS892Yrgk6TBw3
18		Vesicles Paraspeckle	2	0.000	1.000	202	200001334	200000030	siRNA-SC-10 PSPC1-A488 IMPa2-A546 DAPI 8C2-siRNA-IMP-a2-a4 V2.00	0	13. siRNA-SC-10 PSPC1-A488 DAPI IMPa2-A546 _ap_TileScan_001 (Stage 42 of 49)	00-tKwevRRTAS892Yrgk6TBw3
35		Vesicles Paraspeckle	2	0.000	1.000	203	200001335	200000031	siRNA-SC-10 PSPC1-A488 IMPa2-A546 DAPI 8C2-siRNA-IMP-a2-a4 V2.00	0	13. siRNA-SC-10 PSPC1-A488 DAPI IMPa2-A546 _ap_TileScan_001 (Stage 42 of 49)	00-tKwevRRTAS892Yrgk6TBw3
29		Vesicles Paraspeckle	2	0.000	1.000	203	200001336	200000032	siRNA-SC-10 PSPC1-A488 IMPa2-A546 DAPI 8C2-siRNA-IMP-a2-a4 V2.00	0	13. siRNA-SC-10 PSPC1-A488 DAPI IMPa2-A546 _ap_TileScan_001 (Stage 42 of 49)	00-tKwevRRTAS892Yrgk6TBw3
25		Vesicles Paraspeckle	2	0.000	1.000	203	200001337	200000033	siRNA-SC-10 PSPC1-A488 IMPa2-A546 DAPI 8C2-siRNA-IMP-a2-a4 V2.00	0	13. siRNA-SC-10 PSPC1-A488 DAPI IMPa2-A546 _ap_TileScan_001 (Stage 42 of 49)	00-tKwevRRTAS892Yrgk6TBw3
24		Vesicles Paraspeckle	2	0.000	1.000	203	200001338	200000034	siRNA-SC-10 PSPC1-A488 IMPa2-A546 DAPI 8C2-siRNA-IMP-a2-a4 V2.00	0	13. siRNA-SC-10 PSPC1-A488 DAPI IMPa2-A546 _ap_TileScan_001 (Stage 42 of 49)	00-tKwevRRTAS892Yrgk6TBw3
14		Vesicles Paraspeckle	2	0.000	1.000	203	200001339	200000035	siRNA-SC-10 PSPC1-A488 IMPa2-A546 DAPI 8C2-siRNA-IMP-a2-a4 V2.00	0	13. siRNA-SC-10 PSPC1-A488 DAPI IMPa2-A546 _ap_TileScan_001 (Stage 42 of 49)	00-tKwevRRTAS892Yrgk6TBw3
29		Vesicles Paraspeckle	2	0.000	1.000	203	200001340	200000036	siRNA-SC-10 PSPC1-A488 IMPa2-A546 DAPI 8C2-siRNA-IMP-a2-a4 V2.00	0	13. siRNA-SC-10 PSPC1-A488 DAPI IMPa2-A546 _ap_TileScan_001 (Stage 42 of 49)	00-tKwevRRTAS892Yrgk6TBw3
10		Vesicles Paraspeckle	2	0.000	1.000	203	200001341	200000037	siRNA-SC-10 PSPC1-A488 IMPa2-A546 DAPI 8C2-siRNA-IMP-a2-a4 V2.00	0	13. siRNA-SC-10 PSPC1-A488 DAPI IMPa2-A546 _ap_TileScan_001 (Stage 42 of 49)	00-tKwevRRTAS892Yrgk6TBw3
12		Vesicles Paraspeckle	2	0.000	1.000	203	200001342	200000038	siRNA-SC-10 PSPC1-A488 IMPa2-A546 DAPI 8C2-siRNA-IMP-a2-a4 V2.00	0	13. siRNA-SC-10 PSPC1-A488 DAPI IMPa2-A546 _ap_TileScan_001 (Stage 42 of 49)	00-tKwevRRTAS892Yrgk6TBw3
17		Vesicles Paraspeckle	2	0.000	1.000	204	200001343	200000039	siRNA-SC-10 PSPC1-A488 IMPa2-A546 DAPI 8C2-siRNA-IMP-a2-a4 V2.00	0	13. siRNA-SC-10 PSPC1-A488 DAPI IMPa2-A546 _ap_TileScan_001 (Stage 42 of 49)	00-tKwevRRTAS892Yrgk6TBw3
17		Vesicles Paraspeckle	2	0.000	1.000	204	200001344	200000040	siRNA-SC-10 PSPC1-A488 IMPa2-A546 DAPI 8C2-siRNA-IMP-a2-a4 V2.00	0	13. siRNA-SC-10 PSPC1-A488 DAPI IMPa2-A546 _ap_TileScan_001 (Stage 42 of 49)	00-tKwevRRTAS892Yrgk6TBw3
36		Vesicles Paraspeckle	2	0.000	1.000	204	200001345	200000041	siRNA-SC-10 PSPC1-A488 IMPa2-A546 DAPI 8C2-siRNA-IMP-a2-a4 V2.00	0	13. siRNA-SC-10 PSPC1-A488 DAPI IMPa2-A546 _ap_TileScan_001 (Stage 42 of 49)	00-tKwevRRTAS892Yrgk6TBw3
14		Vesicles Paraspeckle	2	0.000	1.000	204	200001346	200000042	siRNA-SC-10 PSPC1-A488 IMPa2-A546 DAPI 8C2-siRNA-IMP-a2-a4 V2.00	0	13. siRNA-SC-10 PSPC1-A488 DAPI IMPa2-A546 _ap_TileScan_001 (Stage 42 of 49)	00-tKwevRRTAS892Yrgk6TBw3
26		Vesicles Paraspeckle	2	0.000	1.000	204	200001347	200000043	siRNA-SC-10 PSPC1-A488 IMPa2-A546 DAPI 8C2-siRNA-IMP-a2-a4 V2.00	0	13. siRNA-SC-10 PSPC1-A488 DAPI IMPa2-A546 _ap_TileScan_001 (Stage 42 of 49)	00-tKwevRRTAS892Yrgk6TBw3
33		Vesicles Paraspeckle	2	0.000	1.000	204	200001348	200000044	siRNA-SC-10 PSPC1-A488 IMPa2-A546 DAPI 8C2-siRNA-IMP-a2-a4 V2.00	0	13. siRNA-SC-10 PSPC1-A488 DAPI IMPa2-A546 _ap_TileScan_001 (Stage 42 of 49)	00-tKwevRRTAS892Yrgk6TBw3
46		Vesicles Paraspeckle	2	0.000	1.000	204	200001349	200000045	siRNA-SC-10 PSPC1-A488 IMPa2-A546 DAPI 8C2-siRNA-IMP-a2-a4 V2.00	0	13. siRNA-SC-10 PSPC1-A488 DAPI IMPa2-A546 _ap_TileScan_001 (Stage 42 of 49)	00-tKwevRRTAS892Yrgk6TBw3
16		Vesicles Paraspeckle	2	0.000	1.000	204	200001350	200000046	siRNA-SC-10 PSPC1-A488 IMPa2-A546 DAPI 8C2-siRNA-IMP-a2-a4 V2.00	0	13. siRNA-SC-10 PSPC1-A488 DAPI IMPa2-A546 _ap_TileScan_001 (Stage 42 of 49)	00-tKwevRRTAS892Yrgk6TBw3
42		Vesicles Paraspeckle	2	0.000	1.000	204	200001351	200000047	siRNA-SC-10 PSPC1-A488 IMPa2-A546 DAPI 8C2-siRNA-IMP-a2-a4 V2.00	0	13. siRNA-SC-10 PSPC1-A488 DAPI IMPa2-A546 _ap_TileScan_001 (Stage 42 of 49)	00-tKwevRRTAS892Yrgk6TBw3
22		Vesicles Paraspeckle	2	0.000	1.000	204	200001352	200000048	siRNA-SC-10 PSPC1-A488 IMPa2-A546 DAPI 8C2-siRNA-IMP-a2-a4 V2.00	0	13. siRNA-SC-10 PSPC1-A488 DAPI IMPa2-A546 _ap_TileScan_001 (Stage 42 of 49)	00-tKwevRRTAS892Yrgk6TBw3
44		Vesicles Paraspeckle	2	0.000	1.000	204	200001353	200000049	siRNA-SC-10 PSPC1-A488 IMPa2-A546 DAPI 8C2-siRNA-IMP-a2-a4 V2.00	0	13. siRNA-SC-10 PSPC1-A488 DAPI IMPa2-A546 _ap_TileScan_001 (Stage 42 of 49)	00-tKwevRRTAS892Yrgk6TBw3
45		Vesicles Paraspeckle	2	0.000	1.000	204	200001354	200000050	siRNA-SC-10 PSPC1-A488 IMPa2-A546 DAPI 8C2-siRNA-IMP-a2-a4 V2.00	0	13. siRNA-SC-10 PSPC1-A488 DAPI IMPa2-A546 _ap_TileScan_001 (Stage 42 of 49)	00-tKwevRRTAS892Yrgk6TBw3
28		Vesicles Paraspeckle	2	0.000	1.000	204	200001355	200000051	siRNA-SC-10 PSPC1-A488 IMPa2-A546 DAPI 8C2-siRNA-IMP-a2-a4 V2.00	0	13. siRNA-SC-10 PSPC1-A488 DAPI IMPa2-A546 _ap_TileScan_001 (Stage 42 of 49)	00-tKwevRRTAS892Yrgk6TBw3
25		Vesicles Paraspeckle	2	0.000	1.000	204	200001356	200000052	siRNA-SC-10 PSPC1-A488 IMPa2-A546 DAPI 8C2-siRNA-IMP-a2-a4 V2.00	0	13. siRNA-SC-10 PSPC1-A488 DAPI IMPa2-A546 _ap_TileScan_001 (Stage 42 of 49)	00-tKwevRRTAS892Yrgk6TBw3
37		Vesicles Paraspeckle	2	0.000	1.000	204	200001357	200000053	siRNA-SC-10 PSPC1-A488 IMPa2-A546 DAPI 8C2-siRNA-IMP-a2-a4 V2.00	0	13. siRNA-SC-10 PSPC1-A488 DAPI IMPa2-A546 _ap_TileScan_001 (Stage 42 of 49)	00-tKwevRRTAS892Yrgk6TBw3
24		Vesicles Paraspeckle	2	0.000	1.000	204	200001358	200000054	siRNA-SC-10 PSPC1-A488 IMPa2-A546 DAPI 8C2-siRNA-IMP-a2-a4 V2.00	0	13. siRNA-SC-10 PSPC1-A488 DAPI IMPa2-A546 _ap_TileScan_001 (Stage 42 of 49)	00-tKwevRRTAS892Yrgk6TBw3
21		Vesicles Paraspeckle	2	0.000	1.000	204	200001359	200000055	siRNA-SC-10 PSPC1-A488 IMPa2-A546 DAPI 8C2-siRNA-IMP-a2-a4 V2.00	0	13. siRNA-SC-10 PSPC1-A488 DAPI IMPa2-A546 _ap_TileScan_001 (Stage 42 of 49)	00-tKwevRRTAS892Yrgk6TBw3
64		Vesicles Paraspeckle	2	0.000	1.000	204	200001360	200000056	siRNA-SC-10 PSPC1-A488 IMPa2-A546 DAPI 8C2-siRNA-IMP-a2-a4 V2.00	0	13. siRNA-SC-10 PSPC1-A488 DAPI IMPa2-A546 _ap_TileScan_001 (Stage 42 of 49)	00-tKwevRRTAS892Yrgk6TBw3
19		Vesicles Paraspeckle	2	0.000	1.000	204	200001361	200000057	siRNA-SC-10 PSPC1-A488 IMPa2-A546 DAPI 8C2-siRNA-IMP-a2-a4 V2.00	0	13. siRNA-SC-10 PSPC1-A488 DAPI IMPa2-A546 _ap_TileScan_001 (Stage 42 of 49)	00-tKwevRRTAS892Yrgk6TBw3
47		Vesicles Paraspeckle	2	0.000	1.000	204	200001362	200000058	siRNA-SC-10 PSPC1-A488 IMPa2-A546 DAPI 8C2-siRNA-IMP-a2-a4 V2.00	0	13. siRNA-SC-10 PSPC1-A488 DAPI IMPa2-A546 _ap_TileScan_001 (Stage 42 of 49)	00-tKwevRRTAS892Yrgk6TBw3
13		Vesicles Paraspeckle	2	0.000	1.000	204	200001363	200000059	siRNA-SC-10 PSPC1-A488 IMPa2-A546 DAPI 8C2-siRNA-IMP-a2-a4 V2.00	0	13. siRNA-SC-10 PSPC1-A488 DAPI IMPa2-A546 _ap_TileScan_001 (Stage 42 of 49)	00-tKwevRRTAS892Yrgk6TBw3
10		Vesicles Paraspeckle	2	0.000	1.000	204	200001364	200000060	siRNA-SC-10 PSPC1-A488 IMPa2-A546 DAPI 8C2-siRNA-IMP-a2-a4 V2.00	0	13. siRNA-SC-10 PSPC1-A488 DAPI IMPa2-A546 _ap_TileScan_001 (Stage 42 of 49)	00-tKwevRRTAS892Yrgk6TBw3
8		Vesicles Paraspeckle	2	0.000	1.000	204	200001365	200000061	siRNA-SC-10 PSPC1-A488 IMPa2-A546 DAPI 8C2-siRNA-IMP-a2-a4 V2.00	0	13. siRNA-SC-10 PSPC1-A488 DAPI IMPa2-A546 _ap_TileScan_001 (Stage 42 of 49)	00-tKwevRRTAS892Yrgk6TBw3
19		Vesicles Paraspeckle	2	0.000	1.000	204	200001366	200000062	siRNA-SC-10 PSPC1-A488 IMPa2-A546 DAPI 8C2-siRNA-IMP-a2-a4 V2.00	0	13. siRNA-SC-10 PSPC1-A488 DAPI IMPa2-A546 _ap_TileScan_001 (Stage 42 of 49)	00-tKwevRRTAS892Yrgk6TBw3
34		Vesicles Paraspeckle	2	0.000	1.000	204	200001367	200000063	siRNA-SC-10 PSPC1-A488 IMPa2-A546 DAPI 8C2-siRNA-IMP-a2-a4 V2.00	0	13. siRNA-SC-10 PSPC1-A488 DAPI IMPa2-A546 _ap_TileScan_001 (Stage 42 of 49)	00-tKwevRRTAS892Yrgk6TBw3
9		Vesicles Paraspeckle	2	0.000	1.000	204	200001368	200000064	siRNA-SC-10 PSPC1-A488 IMPa2-A546 DAPI 8C2-siRNA-IMP-a2-a4 V2.00	0	13. siRNA-SC-10 PSPC1-A488 DAPI IMPa2-A546 _ap_TileScan_001 (Stage 42 of 49)	00-tKwevRRTAS892Yrgk6TBw3
29		Vesicles Paraspeckle	2	0.000	1.000	204	200001369	200000065	siRNA-SC-10 PSPC1-A488 IMPa2-A546 DAPI 8C2-siRNA-IMP-a2-a4 V2.00	0	13. siRNA-SC-10 PSPC1-A488 DAPI IMPa2-A546 _ap_TileScan_001 (Stage 42 of 49)	00-tKwevRRTAS892Yrgk6TBw3
8		Vesicles Paraspeckle	2	0.000	1.000	204	200001370	200000066	siRNA-SC-10 PSPC1-A488 IMPa2-A546 DAPI 8C2-siRNA-IMP-a2-a4 V2.00	0	13. siRNA-SC-10 PSPC1-A488 DAPI IMPa2-A546 _ap_TileScan_001 (Stage 42 of 49)	00-tKwevRRTAS892Yrgk6TBw3
10		Vesicles Paraspeckle	2	0.000	1.000	204	200001371	200000067	siRNA-SC-10 PSPC1-A488 IMPa2-A546 DAPI 8C2-siRNA-IMP-a2-a4 V2.00	0	13. siRNA-SC-10 PSPC1-A488 DAPI IMPa2-A546 _ap_TileScan_001 (Stage 42 of 49)	00-tKwevRRTAS892Yrgk6TBw3
6		Vesicles Paraspeckle	2	0.000	1.000	204	200001372	200000068	siRNA-SC-10 PSPC1-A488 IMPa2-A546 DAPI 8C2-siRNA-IMP-a2-a4 V2.00	0	13. siRNA-SC-10 PSPC1-A488 DAPI IMPa2-A546 _ap_TileScan_001 (Stage 42 of 49)	00-tKwevRRTAS892Yrgk6TBw3
16		Vesicles Paraspeckle	2	0.000	1.000	204	200001373	200000069	siRNA-SC-10 PSPC1-A488 IMPa2-A546 DAPI 8C2-siRNA-IMP-a2-a4 V2.00	0	13. siRNA-SC-10 PSPC1-A488 DAPI IMPa2-A546 _ap_TileScan_001 (Stage 42 of 49)	00-tKwevRRTAS892Yrgk6TBw3
10		Vesicles Paraspeckle	2	0.000	1.000	204	200001374	200000070	siRNA-SC-10 PSPC1-A488 IMPa2-A546 DAPI 8C2-siRNA-IMP-a2-a4 V2.00	0	13. siRNA-SC-10 PSPC1-A488 DAPI IMPa2-A546 _ap_TileScan_001 (Stage 42 of 49)	00-tKwevRRTAS892Yrgk6TBw3
30		Vesicles Paraspeckle	2	0.000	1.000	204	200001375	200000071	siRNA-SC-10 PSPC1-A488 IMPa2-A546 DAPI 8C2-siRNA-IMP-a2-a4 V2.00	0	13. siRNA-SC-10 PSPC1-A488 DAPI IMPa2-A546 _ap_TileScan_001 (Stage 42 of 49)	00-tKwevRRTAS892Yrgk6TBw3
18		Vesicles Paraspeckle	2	0.000	1.000	204	200001376	200000072	siRNA-SC-10 PSPC1-A488 IMPa2-A546 DAPI 8C2-siRNA-IMP-a2-a4 V2.00	0	13. siRNA-SC-10 PSPC1-A488 DAPI IMPa2-A546 _ap_TileScan_001 (Stage 42 of 49)	00-tKwevRRTAS892Yrgk6TBw3
15		Vesicles Paraspeckle	2	0.000	1.000	204	200001377	200000073	siRNA-SC-10 PSPC1-A488 IMPa2-A546 DAPI 8C2-siRNA-IMP-a2-a4 V2.00	0	13. siRNA-SC-10 PSPC1-A488 DAPI IMPa2-A546 _ap_TileScan_001 (Stage 42 of 49)	00-tKwevRRTAS892Yrgk6TBw3
9		Vesicles Paraspeckle	2	0.000	1.000	204	200001378	200000074	siRNA-SC-10 PSPC1-A488 IMPa2-A546 DAPI 8C2-siRNA-IMP-a2-a4 V2.00	0	13. siRNA-SC-10 PSPC1-A488 DAPI IMPa2-A546 _ap_TileScan_001 (Stage 42 of 49)	00-tKwevRRTAS892Yrgk6TBw3
14		Vesicles Paraspeckle	2	0.000	1.000	204	200001379	200000075	siRNA-SC-10 PSPC1-A488 IMPa2-A546 DAPI 8C2-siRNA-IMP-a2-a4 V2.00	0	13. siRNA-SC-10 PSPC1-A488 DAPI IMPa2-A546 _ap_TileScan_001 (Stage 42 of 49)	00-tKwevRRTAS892Yrgk6TBw3
22		Vesicles Paraspeckle	2	0.000	1.000	204	200001380	200000076	siRNA-SC-10 PSPC1-A488 IMPa2-A546 DAPI 8C2-siRNA-IMP-a2-a4 V2.00	0	13. siRNA-SC-10 PSPC1-A488 DAPI IMPa2-A546 _ap_TileScan_001 (Stage 42 of 49)	00-tKwevRRTAS892Yrgk6TBw3
11		Vesicles Paraspeckle	2	0.000	1.000	204	200001381	200000077	siRNA-SC-10 PSPC1-A488 IMPa2-A546 DAPI 8C2-siRNA-IMP-a2-a4 V2.00	0	13. siRNA-SC-10 PSPC1-A488 DAPI IMPa2-A546 _ap_TileScan_001 (Stage 42 of 49)	00-tKwevRRTAS892Yrgk6TBw3
6		Vesicles Paraspeckle	2	0.000	1.000	204	200001382	200000078	siRNA-SC-10 PSPC1-A488 IMPa2-A546 DAPI 8C2-siRNA-IMP-a2-a4 V2.00	0	13. siRNA-SC-10 PSPC1-A488 DAPI IMPa2-A546 _ap_TileScan_001 (Stage 42 of 49)	00-tKwevRRTAS892Yrgk6TBw3
25		Vesicles Paraspeckle	2	0.000	1.000	204	200001383	200000079	siRNA-SC-10 PSPC1-A488 IMPa2-A546 DAPI 8C2-siRNA-IMP-a2-a4 V2.00	0	13. siRNA-SC-10 PSPC1-A488 DAPI IMPa2-A546 _ap_TileScan_001 (Stage 42 of 49)	00-tKwevRRTAS892Yrgk6TBw3
32		Vesicles Paraspeckle	2	0.000	1.000	204	200001384	200000080	siRNA-SC-10 PSPC1-A488 IMPa2-A546 DAPI 8C2-siRNA-IMP-a2-a4 V2.00	0	13. siRNA-SC-10 PSPC1-A488 DAPI IMPa2-A546 _ap_TileScan_001 (Stage 42 of 49)	00-tKwevRRTAS892Yrgk6TBw3
7		Vesicles Paraspeckle	2	0.000	1.000	204	200001385	200000081	siRNA-SC-10 PSPC1-A488 IMPa2-A546 DAPI 8C2-siRNA-IMP-a2-a4 V2.00	0	13. siRNA-SC-10 PSPC1-A488 DAPI IMPa2-A546 _ap_TileScan_001 (Stage 42 of 49)	00-tKwevRRTAS892Yrgk6TBw3
21		Vesicles Paraspeckle	2	0.000	1.000	204	200001386	200000082	siRNA-SC-10 PSPC1-A488 IMPa2-A546 DAPI 8C2-siRNA-IMP-a2-a4 V2.00	0	13. siRNA-SC-10 PSPC1-A488 DAPI IMPa2-A546 _ap_TileScan_001 (Stage 42 of 49)	00-tKwevRRTAS892Yrgk6TBw3
4		Vesicles Paraspeckle	2	0.000	1.000	204	200001387	200000083	siRNA-SC-10 PSPC1-A488 IMPa2-A546 DAPI 8C2-siRNA-IMP-a2-a4 V2.00	0	13. siRNA-SC-10 PSPC1-A488 DAPI IMPa2-A546 _ap_TileScan_001 (Stage 42 of 49)	00-tKwevRRTAS892Yrgk6TBw3
30		Vesicles Paraspeckle	2	0.000	1.000	204	200001388	200000084	siRNA-SC-10 PSPC1-A488 IMPa2-A546 DAPI 8C2-siRNA-IMP-a2-a4 V2.00	0	13. siRNA-SC-10 PSPC1-A488 DAPI IMPa2-A546 _ap_TileScan_001 (Stage 42 of 49)	00-tKwevRRTAS892Yrgk6TBw3
4		Vesicles Paraspeckle	2	0.000	1.000	204	200001389	200000085	siRNA-SC-10 PSPC1-A488 IMPa2-A546 DAPI 8C2-siRNA-IMP-a2-a4 V2.00	0	13. siRNA-SC-10 PSPC1-A488 DAPI IMPa2-A546 _ap_TileScan_001 (Stage 42 of 49)	00-tKwevRRTAS892Yrgk6TBw3
4		Vesicles Paraspeckle	2	0.000	1.000	204	200001390	200000086	siRNA-SC-10 PSPC1-A488 IMPa2-A546 DAPI 8C2-siRNA-IMP-a2-a4 V2.00	0	13. siRNA-SC-10 PSPC1-A488 DAPI IMPa2-A546 _ap_TileScan_001 (Stage 42 of 49)	00-tKwevRRTAS892Yrgk6TBw3
5		Vesicles Paraspeckle	2	0.000	1.000	204	200001391	200000087	siRNA-SC-10 PSPC1-A488 IMPa2-A546 DAPI 8C2-siRNA-IMP-a2-a4 V2.00	0	13. siRNA-SC-10 PSPC1-A488 DAPI IMPa2-A546 _ap_TileScan_001 (Stage 42 of 49)	00-tKwevRRTAS892Yrgk6TBw3
7		Vesicles Paraspeckle	2	0.000	1.000	204	200001392	200000088	siRNA-SC-10 PSPC1-A488 IMPa2-A546 DAPI 8C2-siRNA-IMP-a2-a4 V2.00	0	13. siRNA-SC-10 PSPC1-A488 DAPI IMPa2-A546 _ap_TileScan_001 (Stage 42 of 49)	00-tKwevRRTAS892Yrgk6TBw3
9		Vesicles Paraspeckle	2	0.000	1.000	204	200001393	200000089	siRNA-SC-10 PSPC1-A488 IMPa2-A546 DAPI 8C2-siRNA-IMP-a2-a4 V2.00	0	13. siRNA-SC-10 PSPC1-A488 DAPI IMPa2-A546 _ap_TileScan_001 (Stage 42 of 49)	00-tKwevRRTAS892Yrgk6TBw3
50		Vesicles Paraspeckle	2	0.000	1.000	204	200001394	200000090	siRNA-SC-10 PSPC1-A488 IMPa2-A546 DAPI 8C2-siRNA-IMP-a2-a4 V2.00	0	13. siRNA-SC-10 PSPC1-A488 DAPI IMPa2-A546 _ap_TileScan_001 (Stage 42 of 49)	00-tKwevRRTAS892Yrgk6TBw3
13		Vesicles Paraspeckle	2	0.000	1.000	204	200001395	200000091	siRNA-SC-10 PSPC1-A488 IMPa2-A546 DAPI 8C2-siRNA-IMP-a2-a4 V2.00	0	13. siRNA-SC-10 PSPC1-A488 DAPI IMPa2-A546 _ap_TileScan_001 (Stage 42 of 49)	00-tKwevRRTAS892Yrgk6TBw3
20		Vesicles Paraspeckle	2	0.000	1.000	204	200001396	200000092	siRNA-SC-10 PSPC1-A488 IMPa2-A546 DAPI 8C2-siRNA-IMP-a2-a4 V2.00	0	13. siRNA-SC-10 PSPC1-A488 DAPI IMPa2-A546 _ap_TileScan_001 (Stage 42 of 49)	00-tKwevRRTAS892Yrgk6TBw3
24		Vesicles Paraspeckle	2	0.000	1.000	205	200001397	200000093	siRNA-SC-10 PSPC1-A488 IMPa2-A546 DAPI 8C2-siRNA-IMP-a2-a4 V2.00	0	13. siRNA-SC-10 PSPC1-A488 DAPI IMPa2-A546 _ap_TileScan_001 (Stage 42 of 49)	00-tKwevRRTAS892Yrgk6TBw3
50		Vesicles Paraspeckle	2	0.000	1.000	205	200001398	200000094	siRNA-SC-10 PSPC1-A488 IMPa2-A546 DAPI 8C2-siRNA-IMP-a2-a4 V2.00	0	13. siRNA-SC-10 PSPC1-A488 DAPI IMPa2-A546 _ap_TileScan_001 (Stage 42 of 49)	00-tKwevRRTAS892Yrgk6TBw3
36		Vesicles Paraspeckle	2	0.000	1.000	205	200001399	200000095	siRNA-SC-10 PSPC1-A488 IMPa2-A546 DAPI 8C2-siRNA-IMP-a2-a4 V2.00	0	13. siRNA-SC-10 PSPC1-A488 DAPI IMPa2-A546 _ap_TileScan_001 (Stage 42 of 49)	00-tKwevRRTAS892Yrgk6TBw3
35		Vesicles Paraspeckle	2	0.000	1.000	205	200001400	200000096	siRNA-SC-10 PSPC1-A488 IMPa2-A546 DAPI 8C2-siRNA-IMP-a2-a4 V2.00	0	13. siRNA-SC-10 PSPC1-A488 DAPI IMPa2-A546 _ap_TileScan_001 (Stage 42 of 49)	00-tKwevRRTAS892Yrgk6TBw3
26		Vesicles Paraspeckle	2	0.000	1.000	205	200001401	200000097	siRNA-SC-10 PSPC1-A488 IMPa2-A546 DAPI 8C2-siRNA-IMP-a2-a4 V2.00	0	13. siRNA-SC-10 PSPC1-A488 DAPI IMPa2-A546 _ap_TileScan_001 (Stage 42 of 49)	00-tKwevRRTAS892Yrgk6TBw3
42		Vesicles Paraspeckle	2	0.000	1.000	205	200001402	200000098	siRNA-SC-10 PSPC1-A488 IMPa2-A546 DAPI 8C2-siRNA-IMP-a2-a4 V2.00	0	13. siRNA-SC-10 PSPC1-A488 DAPI IMPa2-A546 _ap_TileScan_001 (Stage 42 of 49)	00-tKwevRRTAS892Yrgk6TBw3
58		Vesicles Paraspeckle	2	0.000	1.000	205	200001403	200000099	siRNA-SC-10 PSPC1-A488 IMPa2-A546 DAPI 8C2-siRNA-IMP-a2-a4 V2.00	0	13. siRNA-SC-10 PSPC1-A488 DAPI IMPa2-A546 _ap_TileScan_001 (Stage 42 of 49)	00-tKwevRRTAS892Yrgk6TBw3
51		Vesicles Paraspeckle	2	0.000	1.000	205	200001404	200000100	siRNA-SC-10 PSPC1-A488 IMPa2-A546 DAPI 8C2-siRNA-IMP-a2-a4 V2.00	0	13. siRNA-SC-10 PSPC1-A488 DAPI IMPa2-A546 _ap_TileScan_001 (Stage 42 of 49)	00-tKwevRRTAS892Yrgk6TBw3
73		Vesicles Paraspeckle	2	0.000	1.000	205	200001405	200000101	siRNA-SC-10 PSPC1-A488 IMPa2-A546 DAPI 8C2-siRNA-IMP-a2-a4 V2.00	0	13. siRNA-SC-10 PSPC1-A488 DAPI IMPa2-A546 _ap_TileScan_001 (Stage 42 of 49)	00-tKwevRRTAS892Yrgk6TBw3
42		Vesicles Paraspeckle	2	0.000	1.000	205	200001406	200000102	siRNA-SC-10 PSPC1-A488 IMPa2-A546 DAPI 8C2-siRNA-IMP-a2-a4 V2.00	0	13. siRNA-SC-10 PSPC1-A488 DAPI IMPa2-A546 _ap_TileScan_001 (Stage 42 of 49)	00-tKwevRRTAS892Yrgk6TBw3
42		Vesicles Paraspeckle	2	0.000	1.000	205	200001407	200000103	siRNA-SC-10 PSPC1-A488 IMPa2-A546 DAPI 8C2-siRNA-IMP-a2-a4 V2.00	0	13. siRNA-SC-10 PSPC1-A488 DAPI IMPa2-A546 _ap_TileScan_001 (Stage 42 of 49)	00-tKwevRRTAS892Yrgk6TBw3
25		Vesicles Paraspeckle	2	0.000	1.000	205	200001408	200000104	siRNA-SC-10 PSPC1-A488 IMPa2-A546 DAPI 8C2-siRNA-IMP-a2-a4 V2.00	0	13. siRNA-SC-10 PSPC1-A488 DAPI IMPa2-A546 _ap_TileScan_001 (Stage 42 of 49)	00-tKwevRRTAS892Yrgk6TBw3
13		Vesicles Paraspeckle	2	0.000	1.000	205	200001409	200000105	siRNA-SC-10 PSPC1-A488 IMPa2-A546 DAPI 8C2-siRNA-IMP-a2-a4 V2.00	0	13. siRNA-SC-10 PSPC1-A488 DAPI IMPa2-A546 _ap_TileScan_001 (Stage 42 of 49)	00-tKwevRRTAS892Yrgk6TBw3
23		Vesicles Paraspeckle	2	0.000	1.000	205	200001410	200000106	siRNA-SC-10 PSPC1-A488 IMPa2-A546 DAPI 8C2-siRNA-IMP-a2-a4 V2.00	0	13. siRNA-SC-10 PSPC1-A488 DAPI IMPa2-A546 _ap_TileScan_001 (Stage 42 of 49)	00-tKwevRRTAS892Yrgk6TBw3
17		Vesicles Paraspeckle	2	0.000	1.000	205	200001411	200000107	siRNA-SC-10 PSPC1-A488 IMPa2-A546 DAPI 8C2-siRNA-IMP-a2-a4 V2.00	0	13. siRNA-SC-10 PSPC1-A488 DAPI IMPa2-A546 _ap_TileScan_001 (Stage 42 of 49)	00-tKwevRRTAS892Yrgk6TBw3
29		Vesicles Paraspeckle	2	0.000	1.000	205	200001412	200000108	siRNA-SC-10 PSPC1-A488 IMPa2-A546 DAPI 8C2-siRNA-IMP-a2-a4 V2.00	0	13. siRNA-SC-10 PSPC1-A488 DAPI IMPa2-A546 _ap_TileScan_001 (Stage 42 of 49)	00-tKwevRRTAS892Yrgk6TBw3
43		Vesicles Paraspeckle	2	0.000	1.000	205	200001413	200000109	siRNA-SC-10 PSPC1-A488 IMPa2-A546 DAPI 8C2-siRNA-IMP-a2-a4 V2.00	0	13. siRNA-SC-10 PSPC1-A488 DAPI IMPa2-A546 _ap_TileScan_001 (Stage 42 of 49)	00-tKwevRRTAS892Yrgk6TBw3
56		Vesicles Paraspeckle	2	0.000	1.000	205	200001414	200000110	siRNA-SC-10 PSPC1-A488 IMPa2-A546 DAPI 8C2-siRNA-IMP-a2-a4 V2.00	0	13. siRNA-SC-10 PSPC1-A488 DAPI IMPa2-A546 _ap_TileScan_001 (Stage 42 of 49)	00-tKwevRRTAS892Yrgk6TBw3
10		Vesicles Paraspeckle	2	0.000	1.000	205	200001415	200000111	siRNA-SC-10 PSPC1-A488 IMPa2-A546 DAPI 8C2-siRNA-IMP-a2-a4 V2.00	0	13. siRNA-SC-10 PSPC1-A488 DAPI IMPa2-A546 _ap_TileScan_001 (Stage 42 of 49)	00-tKwevRRTAS892Yrgk6TBw3
7		Vesicles Paraspeckle	2	0.000	1.000	205	200001416	200000112	siRNA-SC-10 PSPC1-A488 IMPa2-A546 DAPI 8C2-siRNA-IMP-a2-a4 V2.00	0	13. siRNA-SC-10 PSPC1-A488 DAPI IMPa2-A546 _ap_TileScan_001 (Stage 42 of 49)	00-tKwevRRTAS892Yrgk6TBw3
18		Vesicles Paraspeckle	2	0.000	1.000	205	200001417	200000113	siRNA-SC-10 PSPC1-A488 IMPa2-A546 DAPI 8C2-siRNA-IMP-a2-a4 V2.00	0	13. siRNA-SC-10 PSPC1-A488 DAPI IMPa2-A546 _ap_TileScan_001 (Stage 42 of 49)	00-tKwevRRTAS892Yrgk6TBw3
25		Vesicles Paraspeckle	2	0.000	1.000	205	200001418	200000114	siRNA-SC-10 PSPC1-A488 IMPa2-A546 DAPI 8C2-siRNA-IMP-a2-a4 V2.00	0	13. siRNA-SC-10 PSPC1-A488 DAPI IMPa2-A546 _ap_TileScan_001 (Stage 42 of 49)	00-tKwevRRTAS892Yrgk6TBw3
20		Vesicles Paraspeckle	2	0.000	1.000	205	200001419	200000115	siRNA-SC-10 PSPC1-A488 IMPa2-A546 DAPI 8C2-siRNA-IMP-a2-a4 V2.00	0	13. siRNA-SC-10 PSPC1-A488 DAPI IMPa2-A546 _ap_TileScan_001 (Stage 42 of 49)	00-tKwevRRTAS892Yrgk6TBw3
4		Vesicles Paraspeckle	2	0.000	1.000	205	200001420	200000116	siRNA-SC-10 PSPC1-A488 IMPa2-A546 DAPI 8C2-siRNA-IMP-a2-a4 V2.00	0	13. siRNA-SC-10 PSPC1-A488 DAPI IMPa2-A546 _ap_TileScan_001 (Stage 42 of 49)	00-tKwevRRTAS892Yrgk6TBw3
22		Vesicles Paraspeckle	2	0.000	1.000	205	200001421	200000117	siRNA-SC-10 PSPC1-A488 IMPa2-A546 DAPI 8C2-siRNA-IMP-a2-a4 V2.00	0	13. siRNA-SC-10 PSPC1-A488 DAPI IMPa2-A546 _ap_TileScan_001 (Stage 42 of 49)	00-tKwevRRTAS892Yrgk6TBw3
21		Vesicles Paraspeckle	2	0.000	1.000	205	200001422	200000118	siRNA-SC-10 PSPC1-A488 IMPa2-A546 DAPI 8C2-siRNA-IMP-a2-a4 V2.00	0	13. siRNA-SC-10 PSPC1-A488 DAPI IMPa2-A546 _ap_TileScan_001 (Stage 42 of 49)	00-tKwevRRTAS892Yrgk6TBw3
11		Vesicles Paraspeckle	2	0.000	1.000	205	200001423	200000119	siRNA-SC-10 PSPC1-A488 IMPa2-A546 DAPI 8C2-siRNA-IMP-a2-a4 V2.00	0	13. siRNA-SC-10 PSPC1-A488 DAPI IMPa2-A546 _ap_TileScan_001 (Stage 42 of 49)	00-tKwevRRTAS892Yrgk6TBw3
26		Vesicles Paraspeckle	2	0.000	1.000	205	200001424	200000120	siRNA-SC-10 PSPC1-A488 IMPa2-A546 DAPI 8C2-siRNA-IMP-a2-a4 V2.00	0	13. siRNA-SC-10 PSPC1-A488 DAPI IMPa2-A546 _ap_TileScan_001 (Stage 42 of 49)	00-tKwevRRTAS892Yrgk6TBw3
12		Vesicles Paraspeckle	2	0.000	1.000	205	200001425	200000121	siRNA-SC-10 PSPC1-A488 IMPa2-A546 DAPI 8C2-siRNA-IMP-a2-a4 V2.00	0	13. siRNA-SC-10 PSPC1-A488 DAPI IMPa2-A546 _ap_TileScan_001 (Stage 42 of 49)	00-tKwevRRTAS892Yrgk6TBw3
62		Vesicles Paraspeckle	2	0.000	1.000	206	200001426	200000122	siRNA-SC-10 PSPC1-A488 IMPa2-A546 DAPI 8C2-siRNA-IMP-a2-a4 V2.00	0	13. siRNA-SC-10 PSPC1-A488 DAPI IMPa2-A546 _ap_TileScan_001 (Stage 42 of 49)	00-tKwevRRTAS892Yrgk6TBw3
32		Vesicles Paraspeckle	2	0.000	1.000	206	200001427	200000123	siRNA-SC-10 PSPC1-A488 IMPa2-A546 DAPI 8C2-siRNA-IMP-a2-a4 V2.00	0	13. siRNA-SC-10 PSPC1-A488 DAPI IMPa2-A546 _ap_TileScan_001 (Stage 42 of 49)	00-tKwevRRTAS892Yrgk6TBw3
47		Vesicles Paraspeckle	2	0.000	1.000	206	200001428	200000124	siRNA-SC-10 PSPC1-A488 IMPa2-A546 DAPI 8C2-siRNA-IMP-a2-a4 V2.00	0	13. siRNA-SC-10 PSPC1-A488 DAPI IMPa2-A546 _ap_TileScan_001 (Stage 42 of 49)	00-tKwevRRTAS892Yrgk6TBw3
40		Vesicles Paraspeckle	2	0.000	1.000	206	200001429	200000125	siRNA-SC-10 PSPC1-A488 IMPa2-A546 DAPI 8C2-siRNA-IMP-a2-a4 V2.00	0	13. siRNA-SC-10 PSPC1-A488 DAPI IMPa2-A546 _ap_TileScan_001 (Stage 42 of 49)	00-tKwevRRTAS892Yrgk6TBw3
37		Vesicles Paraspeckle	2	0.000	1.000	206	200001430	200000126	siRNA-SC-10 PSPC1-A488 IMPa2-A546 DAPI 8C2-siRNA-IMP-a2-a4 V2.00	0	13. siRNA-SC-10 PSPC1-A488 DAPI IMPa2-A546 _ap_TileScan_001 (Stage 42 of 49)	00-tKwevRRTAS892Yrgk6TBw3
37		Vesicles Paraspeckle	2	0.000	1.000	206	200001431	200000127	siRNA-SC-10 PSPC1-A488 IMPa2-A546 DAPI 8C2-siRNA-IMP-a2-a4 V2.00	0	13. siRNA-SC-10 PSPC1-A488 DAPI IMPa2-A546 _ap_TileScan_001 (Stage 42 of 49)	00-tKwevRRTAS892Yrgk6TBw3
45		Vesicles Paraspeckle	2	0.000	1.000	206	200001432	200000128	siRNA-SC-10 PSPC1-A488 IMPa2-A546 DAPI 8C2-siRNA-IMP-a2-a4 V2.00	0	13. siRNA-SC-10 PSPC1-A488 DAPI IMPa2-A546 _ap_TileScan_001 (Stage 42 of 49)	00-tKwevRRTAS892Yrgk6TBw3
54		Vesicles Paraspeckle	2	0.000	1.000	206	200001433	200000129	siRNA-SC-10 PSPC1-A488 IMPa2-A546 DAPI 8C2-siRNA-IMP-a2-a4 V2.00	0	13. siRNA-SC-10 PSPC1-A488 DAPI IMPa2-A546 _ap_TileScan_001 (Stage 42 of 49)	00-tKwevRRTAS892Yrgk6TBw3
42		Vesicles Paraspeckle	2	0.000	1.000	206	200001434	200000130	siRNA-SC-10 PSPC1-A488 IMPa2-A546 DAPI 8C2-siRNA-IMP-a2-a4 V2.00	0	13. siRNA-SC-10 PSPC1-A488 DAPI IMPa2-A546 _ap_TileScan_001 (Stage 42 of 49)	00-tKwevRRTAS892Yrgk6TBw3
54		Vesicles Paraspeckle	2	0.000	1.000	207	200001435	200000131	siRNA-SC-10 PSPC1-A488 IMPa2-A546 DAPI 8C2-siRNA-IMP-a2-a4 V2.00	0	13. siRNA-SC-10 PSPC1-A488 DAPI IMPa2-A546 _ap_TileScan_001 (Stage 42 of 49)	00-tKwevRRTAS892Yrgk6TBw3
46		Vesicles Paraspeckle	2	0.000	1.000	207	200001436	200000132	siRNA-SC-10 PSPC1-A488 IMPa2-A546 DAPI 8C2-siRNA-IMP-a2-a4 V2.00	0	13. siRNA-SC-10 PSPC1-A488 DAPI IMPa2-A546 _ap_TileScan_001 (Stage 42 of 49)	00-tKwevRRTAS892Yrgk6TBw3
19		Vesicles Paraspeckle	2	0.000	1.000	207	200001437	200000133	siRNA-SC-10 PSPC1-A488 IMPa2-A546 DAPI 8C2-siRNA-IMP-a2-a4 V2.00	0	13. siRNA-SC-10 PSPC1-A488 DAPI IMPa2-A546 _ap_TileScan_001 (Stage 42 of 49)	00-tKwevRRTAS892Yrgk6TBw3
33		Vesicles Paraspeckle	2	0.000	1.000	207	200001438	200000134	siRNA-SC-10 PSPC1-A488 IMPa2-A546 DAPI 8C2-siRNA-IMP-a2-a4 V2.00	0	13. siRNA-SC-10 PSPC1-A488 DAPI IMPa2-A546 _ap_TileScan_001 (Stage 42 of 49)	00-tKwevRRTAS892Yrgk6TBw3
29		Vesicles Paraspeckle	2	0.000	1.000	207	200001439	200000135	siRNA-SC-10 PSPC1-A488 IMPa2-A546 DAPI 8C2-siRNA-IMP-a2-a4 V2.00	0	13. siRNA-SC-10 PSPC1-A488 DAPI IMPa2-A546 _ap_TileScan_001 (Stage 42 of 49)	00-tKwevRRTAS892Yrgk6TBw3
45		Vesicles Paraspeckle	2	0.000	1.000	208	200001440	200000136	siRNA-SC-10 PSPC1-A488 IMPa2-A546 DAPI 8C2-siRNA-IMP-a2-a4 V2.00	0	13. siRNA-SC-10 PSPC1-A488 DAPI IMPa2-A546 _ap_TileScan_001 (Stage 42 of 49)	00-tKwevRRTAS892Yrgk6TBw3
20		Vesicles Paraspeckle	2	0.000	1.000	208	200001441	200000137	siRNA-SC-10 PSPC1-A488 IMPa2-A546 DAPI 8C2-siRNA-IMP-a2-a4 V2.00	0	13. siRNA-SC-10 PSPC1-A488 DAPI IMPa2-A546 _ap_TileScan_001 (Stage 42 of 49)	00-tKwevRRTAS892Yrgk6TBw3
38		Vesicles Paraspeckle	2	0.000	1.000	208	200001442	200000138	siRNA-SC-10 PSPC1-A488 IMPa2-A546 DAPI 8C2-siRNA-IMP-a2-a4 V2.00	0	13. siRNA-SC-10 PSPC1-A488 DAPI IMPa2-A546 _ap_TileScan_001 (Stage 42 of 49)	00-tKwevRRTAS892Yrgk6TBw3
67		Vesicles Paraspeckle	2	0.000	1.000	209	200001443	200000139	siRNA-SC-10 PSPC1-A488 IMPa2-A546 DAPI 8C2-siRNA-IMP-a2-a4 V2.00	0	13. siRNA-SC-10 PSPC1-A488 DAPI IMPa2-A546 _ap_TileScan_001 (Stage 42 of 49)	00-tKwevRRTAS892Yrgk6TBw3
92		Vesicles Paraspeckle	2	0.000	1.000	209	200001444	200000140	siRNA-SC-10 PSPC1-A488 IMPa2-A546 DAPI 8C2-siRNA-IMP-a2-a4 V2.00	0	13. siRNA-SC-10 PSPC1-A488 DAPI IMPa2-A546 _ap_TileScan_001 (Stage 42 of 49)	00-tKwevRRTAS892Yrgk6TBw3
72		Vesicles Paraspeckle	2	0.000	1.000	209	200001445	200000141	siRNA-SC-10 PSPC1-A488 IMPa2-A546 DAPI 8C2-siRNA-IMP-a2-a4 V2.00	0	13. siRNA-SC-10 PSPC1-A488 DAPI IMPa2-A546 _ap_TileScan_001 (Stage 42 of 49)	00-tKwevRRTAS892Yrgk6TBw3
82		Vesicles Paraspeckle	2	0.000	1.000	209	200001446	200000142	siRNA-SC-10 PSPC1-A488 IMPa2-A546 DAPI 8C2-siRNA-IMP-a2-a4 V2.00	0	13. siRNA-SC-10 PSPC1-A488 DAPI IMPa2-A546 _ap_TileScan_001 (Stage 42 of 49)	00-tKwevRRTAS892Yrgk6TBw3
57		Vesicles Paraspeckle	2	0.000	1.000	209	200001447	200000143	siRNA-SC-10 PSPC1-A488 IMPa2-A546 DAPI 8C2-siRNA-IMP-a2-a4 V2.00	0	13. siRNA-SC-10 PSPC1-A488 DAPI IMPa2-A546 _ap_TileScan_001 (Stage 42 of 49)	00-tKwevRRTAS892Yrgk6TBw3
29		Vesicles Paraspeckle	2	0.000	1.000	209	200001448	200000144	siRNA-SC-10 PSPC1-A488 IMPa2-A546 DAPI 8C2-siRNA-IMP-a2-a4 V2.00	0	13. siRNA-SC-10 PSPC1-A488 DAPI IMPa2-A546 _ap_TileScan_001 (Stage 42 of 49)	00-tKwevRRTAS892Yrgk6TBw3
50		Vesicles Paraspeckle	2	0.000	1.000	209	200001449	200000145	siRNA-SC-10 PSPC1-A488 IMPa2-A546 DAPI 8C2-siRNA-IMP-a2-a4 V2.00	0	13. siRNA-SC-10 PSPC1-A488 DAPI IMPa2-A546 _ap_TileScan_001 (Stage 42 of 49)	00-tKwevRRTAS892Yrgk6TBw3
30		Vesicles Paraspeckle	2	0.000	1.000	209	200001450	200000146	siRNA-SC-10 PSPC1-A488 IMPa2-A546 DAPI 8C2-siRNA-IMP-a2-a4 V2.00	0	13. siRNA-SC-10 PSPC1-A488 DAPI IMPa2-A546 _ap_TileScan_001 (Stage 42 of 49)	00-tKwevRRTAS892Yrgk6TBw3
44		Vesicles Paraspeckle	2	0.000	1.000	209	200001451	200000147	siRNA-SC-10 PSPC1-A488 IMPa2-A546 DAPI 8C2-siRNA-IMP-a2-a4 V2.00	0	13. siRNA-SC-10 PSPC1-A488 DAPI IMPa2-A546 _ap_TileScan_001 (Stage 42 of 49)	00-tKwevRRTAS892Yrgk6TBw3
32		Vesicles Paraspeckle	2	0.000	1.000	209	200001452	200000148	siRNA-SC-10 PSPC1-A488 IMPa2-A546 DAPI 8C2-siRNA-IMP-a2-a4 V2.00	0	13. siRNA-SC-10 PSPC1-A488 DAPI IMPa2-A546 _ap_TileScan_001 (Stage 42 of 49)	00-tKwevRRTAS892Yrgk6TBw3
18		Vesicles Paraspeckle	2	0.000	1.000	210	200001453	200000149	siRNA-SC-10 PSPC1-A488 IMPa2-A546 DAPI 8C2-siRNA-IMP-a2-a4 V2.00	0	13. siRNA-SC-10 PSPC1-A488 DAPI IMPa2-A546 _ap_TileScan_001 (Stage 42 of 49)	00-tKwevRRTAS892Yrgk6TBw3
48		Vesicles Paraspeckle	2	0.000	1.000	210	200001454	200000150	siRNA-SC-10 PSPC1-A488 IMPa2-A546 DAPI 8C2-siRNA-IMP-a2-a4 V2.00	0	13. siRNA-SC-10 PSPC1-A488 DAPI IMPa2-A546 _ap_TileScan_001 (Stage 42 of 49)	00-tKwevRRTAS892Yrgk6TBw3
57		Vesicles Paraspeckle	2	0.000	1.000	210	200001455	200000151	siRNA-SC-10 PSPC1-A488 IMPa2-A546 DAPI 8C2-siRNA-IMP-a2-a4 V2.00	0	13. siRNA-SC-10 PSPC1-A488 DAPI IMPa2-A546 _ap_TileScan_001 (Stage 42 of 49)	00-tKwevRRTAS892Yrgk6TBw3
47		Vesicles Paraspeckle	2	0.000	1.000	210	200001456	200000152	siRNA-SC-10 PSPC1-A488 IMPa2-A546 DAPI 8C2-siRNA-IMP-a2-a4 V2.00	0	13. siRNA-SC-10 PSPC1-A488 DAPI IMPa2-A546 _ap_TileScan_001 (Stage 42 of 49)	00-tKwevRRTAS892Yrgk6TBw3
26		Vesicles Paraspeckle	2	0.000	1.000	210	200001457	200000153	siRNA-SC-10 PSPC1-A488 IMPa2-A546 DAPI 8C2-siRNA-IMP-a2-a4 V2.00	0	13. siRNA-SC-10 PSPC1-A488 DAPI IMPa2-A546 _ap_TileScan_001 (Stage 42 of 49)	00-tKwevRRTAS892Yrgk6TBw3
33		Vesicles Paraspeckle	2	0.000	1.000	210	200001458	200000154	siRNA-SC-10 PSPC1-A488 IMPa2-A546 DAPI 8C2-siRNA-IMP-a2-a4 V2.00	0	13. siRNA-SC-10 PSPC1-A488 DAPI IMPa2-A546 _ap_TileScan_001 (Stage 42 of 49)	00-tKwevRRTAS892Yrgk6TBw3
55		Vesicles Paraspeckle	2	0.000	1.000	211	200001459	200000155	siRNA-SC-10 PSPC1-A488 IMPa2-A546 DAPI 8C2-siRNA-IMP-a2-a4 V2.00	0	13. siRNA-SC-10 PSPC1-A488 DAPI IMPa2-A546 _ap_TileScan_001 (Stage 42 of 49)	00-tKwevRRTAS892Yrgk6TBw3
22		Vesicles Paraspeckle	2	0.000	1.000	211	200001460	200000156	siRNA-SC-10 PSPC1-A488 IMPa2-A546 DAPI 8C2-siRNA-IMP-a2-a4 V2.00	0	13. siRNA-SC-10 PSPC1-A488 DAPI IMPa2-A546 _ap_TileScan_001 (Stage 42 of 49)	00-tKwevRRTAS892Yrgk6TBw3
22		Vesicles Paraspeckle	2	0.000	1.000	211	200001461	200000157	siRNA-SC-10 PSPC1-A488 IMPa2-A546 DAPI 8C2-siRNA-IMP-a2-a4 V2.00	0	13. siRNA-SC-10 PSPC1-A488 DAPI IMPa2-A546 _ap_TileScan_001 (Stage 42 of 49)	00-tKwevRRTAS892Yrgk6TBw3
118		Vesicles Paraspeckle	2	0.000	1.000	212	200001462	200000158	siRNA-SC-10 PSPC1-A488 IMPa2-A546 DAPI 8C2-siRNA-IMP-a2-a4 V2.00	0	13. siRNA-SC-10 PSPC1-A488 DAPI IMPa2-A546 _ap_TileScan_001 (Stage 42 of 49)	00-tKwevRRTAS892Yrgk6TBw3
0		Vesicles Paraspeckle	2	0.000	1.000	212	200001463	200000159	siRNA-SC-10 PSPC1-A488 IMPa2-A546 DAPI 8C2-siRNA-IMP-a2-a4 V2.00	0	13. siRNA-SC-10 PSPC1-A488 DAPI IMPa2-A546 _ap_TileScan_001 (Stage 42 of 49)	00-tKwevRRTAS892Yrgk6TBw3
29		Vesicles Paraspeckle	2	0.000	1.000	212	200001464	200000160	siRNA-SC-10 PSPC1-A488 IMPa2-A546 DAPI 8C2-siRNA-IMP-a2-a4 V2.00	0	13. siRNA-SC-10 PSPC1-A488 DAPI IMPa2-A546 _ap_TileScan_001 (Stage 42 of 49)	00-tKwevRRTAS892Yrgk6TBw3
41		Vesicles Paraspeckle	2	0.000	1.000	212	200001465	200000161	siRNA-SC-10 PSPC1-A488 IMPa2-A546 DAPI 8C2-siRNA-IMP-a2-a4 V2.00	0	13. siRNA-SC-10 PSPC1-A488 DAPI IMPa2-A546 _ap_TileScan_001 (Stage 42 of 49)	00-tKwevRRTAS892Yrgk6TBw3
27		Vesicles Paraspeckle	2	0.000	1.000	212	200001466	200000162	siRNA-SC-10 PSPC1-A488 IMPa2-A546 DAPI 8C2-siRNA-IMP-a2-a4 V2.00	0	13. siRNA-SC-10 PSPC1-A488 DAPI IMPa2-A546 _ap_TileScan_001 (Stage 42 of 49)	00-tKwevRRTAS892Yrgk6TBw3
41		Vesicles Paraspeckle	2	0.000	1.000	212	200001467	200000163	siRNA-SC-10 PSPC1-A488 IMPa2-A546 DAPI 8C2-siRNA-IMP-a2-a4 V2.00	0	13. siRNA-SC-10 PSPC1-A488 DAPI IMPa2-A546 _ap_TileScan_001 (Stage 42 of 49)	00-tKwevRRTAS892Yrgk6TBw3
63		Vesicles Paraspeckle	2	0.000	1.000	213	200001468	200000164	siRNA-SC-10 PSPC1-A488 IMPa2-A546 DAPI 8C2-siRNA-IMP-a2-a4 V2.00	0	13. siRNA-SC-10 PSPC1-A488 DAPI IMPa2-A546 _ap_TileScan_001 (Stage 42 of 49)	00-tKwevRRTAS892Yrgk6TBw3
39		Vesicles Paraspeckle	2	0.000	1.000	213	200001469	200000165	siRNA-SC-10 PSPC1-A488 IMPa2-A546 DAPI 8C2-siRNA-IMP-a2-a4 V2.00	0	13. siRNA-SC-10 PSPC1-A488 DAPI IMPa2-A546 _ap_TileScan_001 (Stage 42 of 49)	00-tKwevRRTAS892Yrgk6TBw3
87		Vesicles Paraspeckle	2	0.000	1.000	213	200001470	200000166	siRNA-SC-10 PSPC1-A488 IMPa2-A546 DAPI 8C2-siRNA-IMP-a2-a4 V2.00	0	13. siRNA-SC-10 PSPC1-A488 DAPI IMPa2-A546 _ap_TileScan_001 (Stage 42 of 49)	00-tKwevRRTAS892Yrgk6TBw3
58		Vesicles Paraspeckle	2	0.000	1.000	213	200001471	200000167	siRNA-SC-10 PSPC1-A488 IMPa2-A546 DAPI 8C2-siRNA-IMP-a2-a4 V2.00	0	13. siRNA-SC-10 PSPC1-A488 DAPI IMPa2-A546 _ap_TileScan_001 (Stage 42 of 49)	00-tKwevRRTAS892Yrgk6TBw3
44		Vesicles Paraspeckle	2	0.000	1.000	213	200001472	200000168	siRNA-SC-10 PSPC1-A488 IMPa2-A546 DAPI 8C2-siRNA-IMP-a2-a4 V2.00	0	13. siRNA-SC-10 PSPC1-A488 DAPI IMPa2-A546 _ap_TileScan_001 (Stage 42 of 49)	00-tKwevRRTAS892Yrgk6TBw3
73		Vesicles Paraspeckle	2	0.000	1.000	213	200001473	200000169	siRNA-SC-10 PSPC1-A488 IMPa2-A546 DAPI 8C2-siRNA-IMP-a2-a4 V2.00	0	13. siRNA-SC-10 PSPC1-A488 DAPI IMPa2-A546 _ap_TileScan_001 (Stage 42 of 49)	00-tKwevRRTAS892Yrgk6TBw3
57		Vesicles Paraspeckle	2	0.000	1.000	215	200001474	200000000	siRNA-SC-10 PSPC1-A488 IMPa2-A546 DAPI 8C2-siRNA-IMP-a2-a4 V2.00	0	13. siRNA-SC-10 PSPC1-A488 DAPI IMPa2-A546 _aq_TileScan_001 (Stage 43 of 49)	00-uBaKwyf3uquUKCiQyYJiwD
22		Vesicles Paraspeckle	2	0.000	1.000	215	200001475	200000001	siRNA-SC-10 PSPC1-A488 IMPa2-A546 DAPI 8C2-siRNA-IMP-a2-a4 V2.00	0	13. siRNA-SC-10 PSPC1-A488 DAPI IMPa2-A546 _aq_TileScan_001 (Stage 43 of 49)	00-uBaKwyf3uquUKCiQyYJiwD
44		Vesicles Paraspeckle	2	0.000	1.000	215	200001476	200000002	siRNA-SC-10 PSPC1-A488 IMPa2-A546 DAPI 8C2-siRNA-IMP-a2-a4 V2.00	0	13. siRNA-SC-10 PSPC1-A488 DAPI IMPa2-A546 _aq_TileScan_001 (Stage 43 of 49)	00-uBaKwyf3uquUKCiQyYJiwD
44		Vesicles Paraspeckle	2	0.000	1.000	215	200001477	200000003	siRNA-SC-10 PSPC1-A488 IMPa2-A546 DAPI 8C2-siRNA-IMP-a2-a4 V2.00	0	13. siRNA-SC-10 PSPC1-A488 DAPI IMPa2-A546 _aq_TileScan_001 (Stage 43 of 49)	00-uBaKwyf3uquUKCiQyYJiwD
23		Vesicles Paraspeckle	2	0.000	1.000	215	200001478	200000004	siRNA-SC-10 PSPC1-A488 IMPa2-A546 DAPI 8C2-siRNA-IMP-a2-a4 V2.00	0	13. siRNA-SC-10 PSPC1-A488 DAPI IMPa2-A546 _aq_TileScan_001 (Stage 43 of 49)	00-uBaKwyf3uquUKCiQyYJiwD
19		Vesicles Paraspeckle	2	0.000	1.000	215	200001479	200000005	siRNA-SC-10 PSPC1-A488 IMPa2-A546 DAPI 8C2-siRNA-IMP-a2-a4 V2.00	0	13. siRNA-SC-10 PSPC1-A488 DAPI IMPa2-A546 _aq_TileScan_001 (Stage 43 of 49)	00-uBaKwyf3uquUKCiQyYJiwD
24		Vesicles Paraspeckle	2	0.000	1.000	215	200001480	200000006	siRNA-SC-10 PSPC1-A488 IMPa2-A546 DAPI 8C2-siRNA-IMP-a2-a4 V2.00	0	13. siRNA-SC-10 PSPC1-A488 DAPI IMPa2-A546 _aq_TileScan_001 (Stage 43 of 49)	00-uBaKwyf3uquUKCiQyYJiwD
22		Vesicles Paraspeckle	2	0.000	1.000	215	200001481	200000007	siRNA-SC-10 PSPC1-A488 IMPa2-A546 DAPI 8C2-siRNA-IMP-a2-a4 V2.00	0	13. siRNA-SC-10 PSPC1-A488 DAPI IMPa2-A546 _aq_TileScan_001 (Stage 43 of 49)	00-uBaKwyf3uquUKCiQyYJiwD
19		Vesicles Paraspeckle	2	0.000	1.000	215	200001482	200000008	siRNA-SC-10 PSPC1-A488 IMPa2-A546 DAPI 8C2-siRNA-IMP-a2-a4 V2.00	0	13. siRNA-SC-10 PSPC1-A488 DAPI IMPa2-A546 _aq_TileScan_001 (Stage 43 of 49)	00-uBaKwyf3uquUKCiQyYJiwD
10		Vesicles Paraspeckle	2	0.000	1.000	215	200001483	200000009	siRNA-SC-10 PSPC1-A488 IMPa2-A546 DAPI 8C2-siRNA-IMP-a2-a4 V2.00	0	13. siRNA-SC-10 PSPC1-A488 DAPI IMPa2-A546 _aq_TileScan_001 (Stage 43 of 49)	00-uBaKwyf3uquUKCiQyYJiwD
17		Vesicles Paraspeckle	2	0.000	1.000	215	200001484	200000010	siRNA-SC-10 PSPC1-A488 IMPa2-A546 DAPI 8C2-siRNA-IMP-a2-a4 V2.00	0	13. siRNA-SC-10 PSPC1-A488 DAPI IMPa2-A546 _aq_TileScan_001 (Stage 43 of 49)	00-uBaKwyf3uquUKCiQyYJiwD
22		Vesicles Paraspeckle	2	0.000	1.000	215	200001485	200000011	siRNA-SC-10 PSPC1-A488 IMPa2-A546 DAPI 8C2-siRNA-IMP-a2-a4 V2.00	0	13. siRNA-SC-10 PSPC1-A488 DAPI IMPa2-A546 _aq_TileScan_001 (Stage 43 of 49)	00-uBaKwyf3uquUKCiQyYJiwD
33		Vesicles Paraspeckle	2	0.000	1.000	216	200001486	200000012	siRNA-SC-10 PSPC1-A488 IMPa2-A546 DAPI 8C2-siRNA-IMP-a2-a4 V2.00	0	13. siRNA-SC-10 PSPC1-A488 DAPI IMPa2-A546 _aq_TileScan_001 (Stage 43 of 49)	00-uBaKwyf3uquUKCiQyYJiwD
21		Vesicles Paraspeckle	2	0.000	1.000	216	200001487	200000013	siRNA-SC-10 PSPC1-A488 IMPa2-A546 DAPI 8C2-siRNA-IMP-a2-a4 V2.00	0	13. siRNA-SC-10 PSPC1-A488 DAPI IMPa2-A546 _aq_TileScan_001 (Stage 43 of 49)	00-uBaKwyf3uquUKCiQyYJiwD
16		Vesicles Paraspeckle	2	0.000	1.000	216	200001488	200000014	siRNA-SC-10 PSPC1-A488 IMPa2-A546 DAPI 8C2-siRNA-IMP-a2-a4 V2.00	0	13. siRNA-SC-10 PSPC1-A488 DAPI IMPa2-A546 _aq_TileScan_001 (Stage 43 of 49)	00-uBaKwyf3uquUKCiQyYJiwD
24		Vesicles Paraspeckle	2	0.000	1.000	216	200001489	200000015	siRNA-SC-10 PSPC1-A488 IMPa2-A546 DAPI 8C2-siRNA-IMP-a2-a4 V2.00	0	13. siRNA-SC-10 PSPC1-A488 DAPI IMPa2-A546 _aq_TileScan_001 (Stage 43 of 49)	00-uBaKwyf3uquUKCiQyYJiwD
1		Vesicles Paraspeckle	2	0.000	1.000	216	200001490	200000016	siRNA-SC-10 PSPC1-A488 IMPa2-A546 DAPI 8C2-siRNA-IMP-a2-a4 V2.00	0	13. siRNA-SC-10 PSPC1-A488 DAPI IMPa2-A546 _aq_TileScan_001 (Stage 43 of 49)	00-uBaKwyf3uquUKCiQyYJiwD
19		Vesicles Paraspeckle	2	0.000	1.000	217	200001491	200000017	siRNA-SC-10 PSPC1-A488 IMPa2-A546 DAPI 8C2-siRNA-IMP-a2-a4 V2.00	0	13. siRNA-SC-10 PSPC1-A488 DAPI IMPa2-A546 _aq_TileScan_001 (Stage 43 of 49)	00-uBaKwyf3uquUKCiQyYJiwD
10		Vesicles Paraspeckle	2	0.000	1.000	217	200001492	200000018	siRNA-SC-10 PSPC1-A488 IMPa2-A546 DAPI 8C2-siRNA-IMP-a2-a4 V2.00	0	13. siRNA-SC-10 PSPC1-A488 DAPI IMPa2-A546 _aq_TileScan_001 (Stage 43 of 49)	00-uBaKwyf3uquUKCiQyYJiwD
13		Vesicles Paraspeckle	2	0.000	1.000	218	200001493	200000019	siRNA-SC-10 PSPC1-A488 IMPa2-A546 DAPI 8C2-siRNA-IMP-a2-a4 V2.00	0	13. siRNA-SC-10 PSPC1-A488 DAPI IMPa2-A546 _aq_TileScan_001 (Stage 43 of 49)	00-uBaKwyf3uquUKCiQyYJiwD
57		Vesicles Paraspeckle	2	0.000	1.000	219	200001494	200000020	siRNA-SC-10 PSPC1-A488 IMPa2-A546 DAPI 8C2-siRNA-IMP-a2-a4 V2.00	0	13. siRNA-SC-10 PSPC1-A488 DAPI IMPa2-A546 _aq_TileScan_001 (Stage 43 of 49)	00-uBaKwyf3uquUKCiQyYJiwD
23		Vesicles Paraspeckle	2	0.000	1.000	219	200001495	200000021	siRNA-SC-10 PSPC1-A488 IMPa2-A546 DAPI 8C2-siRNA-IMP-a2-a4 V2.00	0	13. siRNA-SC-10 PSPC1-A488 DAPI IMPa2-A546 _aq_TileScan_001 (Stage 43 of 49)	00-uBaKwyf3uquUKCiQyYJiwD
50		Vesicles Paraspeckle	2	0.000	1.000	219	200001496	200000022	siRNA-SC-10 PSPC1-A488 IMPa2-A546 DAPI 8C2-siRNA-IMP-a2-a4 V2.00	0	13. siRNA-SC-10 PSPC1-A488 DAPI IMPa2-A546 _aq_TileScan_001 (Stage 43 of 49)	00-uBaKwyf3uquUKCiQyYJiwD
47		Vesicles Paraspeckle	2	0.000	1.000	219	200001497	200000023	siRNA-SC-10 PSPC1-A488 IMPa2-A546 DAPI 8C2-siRNA-IMP-a2-a4 V2.00	0	13. siRNA-SC-10 PSPC1-A488 DAPI IMPa2-A546 _aq_TileScan_001 (Stage 43 of 49)	00-uBaKwyf3uquUKCiQyYJiwD
10		Vesicles Paraspeckle	2	0.000	1.000	220	200001498	200000024	siRNA-SC-10 PSPC1-A488 IMPa2-A546 DAPI 8C2-siRNA-IMP-a2-a4 V2.00	0	13. siRNA-SC-10 PSPC1-A488 DAPI IMPa2-A546 _aq_TileScan_001 (Stage 43 of 49)	00-uBaKwyf3uquUKCiQyYJiwD
43		Vesicles Paraspeckle	2	0.000	1.000	222	200001499	200000025	siRNA-SC-10 PSPC1-A488 IMPa2-A546 DAPI 8C2-siRNA-IMP-a2-a4 V2.00	0	13. siRNA-SC-10 PSPC1-A488 DAPI IMPa2-A546 _aq_TileScan_001 (Stage 43 of 49)	00-uBaKwyf3uquUKCiQyYJiwD
36		Vesicles Paraspeckle	2	0.000	1.000	222	200001500	200000026	siRNA-SC-10 PSPC1-A488 IMPa2-A546 DAPI 8C2-siRNA-IMP-a2-a4 V2.00	0	13. siRNA-SC-10 PSPC1-A488 DAPI IMPa2-A546 _aq_TileScan_001 (Stage 43 of 49)	00-uBaKwyf3uquUKCiQyYJiwD
98		Vesicles Paraspeckle	2	0.000	1.000	222	200001501	200000027	siRNA-SC-10 PSPC1-A488 IMPa2-A546 DAPI 8C2-siRNA-IMP-a2-a4 V2.00	0	13. siRNA-SC-10 PSPC1-A488 DAPI IMPa2-A546 _aq_TileScan_001 (Stage 43 of 49)	00-uBaKwyf3uquUKCiQyYJiwD
37		Vesicles Paraspeckle	2	0.000	1.000	222	200001502	200000028	siRNA-SC-10 PSPC1-A488 IMPa2-A546 DAPI 8C2-siRNA-IMP-a2-a4 V2.00	0	13. siRNA-SC-10 PSPC1-A488 DAPI IMPa2-A546 _aq_TileScan_001 (Stage 43 of 49)	00-uBaKwyf3uquUKCiQyYJiwD
29		Vesicles Paraspeckle	2	0.000	1.000	222	200001503	200000029	siRNA-SC-10 PSPC1-A488 IMPa2-A546 DAPI 8C2-siRNA-IMP-a2-a4 V2.00	0	13. siRNA-SC-10 PSPC1-A488 DAPI IMPa2-A546 _aq_TileScan_001 (Stage 43 of 49)	00-uBaKwyf3uquUKCiQyYJiwD
15		Vesicles Paraspeckle	2	0.000	1.000	222	200001504	200000030	siRNA-SC-10 PSPC1-A488 IMPa2-A546 DAPI 8C2-siRNA-IMP-a2-a4 V2.00	0	13. siRNA-SC-10 PSPC1-A488 DAPI IMPa2-A546 _aq_TileScan_001 (Stage 43 of 49)	00-uBaKwyf3uquUKCiQyYJiwD
12		Vesicles Paraspeckle	2	0.000	1.000	222	200001505	200000031	siRNA-SC-10 PSPC1-A488 IMPa2-A546 DAPI 8C2-siRNA-IMP-a2-a4 V2.00	0	13. siRNA-SC-10 PSPC1-A488 DAPI IMPa2-A546 _aq_TileScan_001 (Stage 43 of 49)	00-uBaKwyf3uquUKCiQyYJiwD
19		Vesicles Paraspeckle	2	0.000	1.000	222	200001506	200000032	siRNA-SC-10 PSPC1-A488 IMPa2-A546 DAPI 8C2-siRNA-IMP-a2-a4 V2.00	0	13. siRNA-SC-10 PSPC1-A488 DAPI IMPa2-A546 _aq_TileScan_001 (Stage 43 of 49)	00-uBaKwyf3uquUKCiQyYJiwD
54		Vesicles Paraspeckle	2	0.000	1.000	223	200001507	200000033	siRNA-SC-10 PSPC1-A488 IMPa2-A546 DAPI 8C2-siRNA-IMP-a2-a4 V2.00	0	13. siRNA-SC-10 PSPC1-A488 DAPI IMPa2-A546 _aq_TileScan_001 (Stage 43 of 49)	00-uBaKwyf3uquUKCiQyYJiwD
82		Vesicles Paraspeckle	2	0.000	1.000	223	200001508	200000034	siRNA-SC-10 PSPC1-A488 IMPa2-A546 DAPI 8C2-siRNA-IMP-a2-a4 V2.00	0	13. siRNA-SC-10 PSPC1-A488 DAPI IMPa2-A546 _aq_TileScan_001 (Stage 43 of 49)	00-uBaKwyf3uquUKCiQyYJiwD
46		Vesicles Paraspeckle	2	0.000	1.000	224	200001509	200000035	siRNA-SC-10 PSPC1-A488 IMPa2-A546 DAPI 8C2-siRNA-IMP-a2-a4 V2.00	0	13. siRNA-SC-10 PSPC1-A488 DAPI IMPa2-A546 _aq_TileScan_001 (Stage 43 of 49)	00-uBaKwyf3uquUKCiQyYJiwD
11		Vesicles Paraspeckle	2	0.000	1.000	224	200001510	200000036	siRNA-SC-10 PSPC1-A488 IMPa2-A546 DAPI 8C2-siRNA-IMP-a2-a4 V2.00	0	13. siRNA-SC-10 PSPC1-A488 DAPI IMPa2-A546 _aq_TileScan_001 (Stage 43 of 49)	00-uBaKwyf3uquUKCiQyYJiwD
44		Vesicles Paraspeckle	2	0.000	1.000	224	200001511	200000037	siRNA-SC-10 PSPC1-A488 IMPa2-A546 DAPI 8C2-siRNA-IMP-a2-a4 V2.00	0	13. siRNA-SC-10 PSPC1-A488 DAPI IMPa2-A546 _aq_TileScan_001 (Stage 43 of 49)	00-uBaKwyf3uquUKCiQyYJiwD
61		Vesicles Paraspeckle	2	0.000	1.000	224	200001512	200000038	siRNA-SC-10 PSPC1-A488 IMPa2-A546 DAPI 8C2-siRNA-IMP-a2-a4 V2.00	0	13. siRNA-SC-10 PSPC1-A488 DAPI IMPa2-A546 _aq_TileScan_001 (Stage 43 of 49)	00-uBaKwyf3uquUKCiQyYJiwD
25		Vesicles Paraspeckle	2	0.000	1.000	224	200001513	200000039	siRNA-SC-10 PSPC1-A488 IMPa2-A546 DAPI 8C2-siRNA-IMP-a2-a4 V2.00	0	13. siRNA-SC-10 PSPC1-A488 DAPI IMPa2-A546 _aq_TileScan_001 (Stage 43 of 49)	00-uBaKwyf3uquUKCiQyYJiwD
32		Vesicles Paraspeckle	2	0.000	1.000	224	200001514	200000040	siRNA-SC-10 PSPC1-A488 IMPa2-A546 DAPI 8C2-siRNA-IMP-a2-a4 V2.00	0	13. siRNA-SC-10 PSPC1-A488 DAPI IMPa2-A546 _aq_TileScan_001 (Stage 43 of 49)	00-uBaKwyf3uquUKCiQyYJiwD
41		Vesicles Paraspeckle	2	0.000	1.000	224	200001515	200000041	siRNA-SC-10 PSPC1-A488 IMPa2-A546 DAPI 8C2-siRNA-IMP-a2-a4 V2.00	0	13. siRNA-SC-10 PSPC1-A488 DAPI IMPa2-A546 _aq_TileScan_001 (Stage 43 of 49)	00-uBaKwyf3uquUKCiQyYJiwD
38		Vesicles Paraspeckle	2	0.000	1.000	224	200001516	200000042	siRNA-SC-10 PSPC1-A488 IMPa2-A546 DAPI 8C2-siRNA-IMP-a2-a4 V2.00	0	13. siRNA-SC-10 PSPC1-A488 DAPI IMPa2-A546 _aq_TileScan_001 (Stage 43 of 49)	00-uBaKwyf3uquUKCiQyYJiwD
79		Vesicles Paraspeckle	2	0.000	1.000	224	200001517	200000043	siRNA-SC-10 PSPC1-A488 IMPa2-A546 DAPI 8C2-siRNA-IMP-a2-a4 V2.00	0	13. siRNA-SC-10 PSPC1-A488 DAPI IMPa2-A546 _aq_TileScan_001 (Stage 43 of 49)	00-uBaKwyf3uquUKCiQyYJiwD
15		Vesicles Paraspeckle	2	0.000	1.000	224	200001518	200000044	siRNA-SC-10 PSPC1-A488 IMPa2-A546 DAPI 8C2-siRNA-IMP-a2-a4 V2.00	0	13. siRNA-SC-10 PSPC1-A488 DAPI IMPa2-A546 _aq_TileScan_001 (Stage 43 of 49)	00-uBaKwyf3uquUKCiQyYJiwD
18		Vesicles Paraspeckle	2	0.000	1.000	224	200001519	200000045	siRNA-SC-10 PSPC1-A488 IMPa2-A546 DAPI 8C2-siRNA-IMP-a2-a4 V2.00	0	13. siRNA-SC-10 PSPC1-A488 DAPI IMPa2-A546 _aq_TileScan_001 (Stage 43 of 49)	00-uBaKwyf3uquUKCiQyYJiwD
17		Vesicles Paraspeckle	2	0.000	1.000	224	200001520	200000046	siRNA-SC-10 PSPC1-A488 IMPa2-A546 DAPI 8C2-siRNA-IMP-a2-a4 V2.00	0	13. siRNA-SC-10 PSPC1-A488 DAPI IMPa2-A546 _aq_TileScan_001 (Stage 43 of 49)	00-uBaKwyf3uquUKCiQyYJiwD
71		Vesicles Paraspeckle	2	0.000	1.000	226	200001521	200000000	siRNA-SC-10 PSPC1-A488 IMPa2-A546 DAPI 8C2-siRNA-IMP-a2-a4 V2.00	0	13. siRNA-SC-10 PSPC1-A488 DAPI IMPa2-A546 _ar_TileScan_001 (Stage 44 of 49)	00-bduYgRsMT8b5FoJS6dZZPQ
21		Vesicles Paraspeckle	2	0.000	1.000	226	200001522	200000001	siRNA-SC-10 PSPC1-A488 IMPa2-A546 DAPI 8C2-siRNA-IMP-a2-a4 V2.00	0	13. siRNA-SC-10 PSPC1-A488 DAPI IMPa2-A546 _ar_TileScan_001 (Stage 44 of 49)	00-bduYgRsMT8b5FoJS6dZZPQ
78		Vesicles Paraspeckle	2	0.000	1.000	226	200001523	200000002	siRNA-SC-10 PSPC1-A488 IMPa2-A546 DAPI 8C2-siRNA-IMP-a2-a4 V2.00	0	13. siRNA-SC-10 PSPC1-A488 DAPI IMPa2-A546 _ar_TileScan_001 (Stage 44 of 49)	00-bduYgRsMT8b5FoJS6dZZPQ
32		Vesicles Paraspeckle	2	0.000	1.000	226	200001524	200000003	siRNA-SC-10 PSPC1-A488 IMPa2-A546 DAPI 8C2-siRNA-IMP-a2-a4 V2.00	0	13. siRNA-SC-10 PSPC1-A488 DAPI IMPa2-A546 _ar_TileScan_001 (Stage 44 of 49)	00-bduYgRsMT8b5FoJS6dZZPQ
19		Vesicles Paraspeckle	2	0.000	1.000	227	200001525	200000004	siRNA-SC-10 PSPC1-A488 IMPa2-A546 DAPI 8C2-siRNA-IMP-a2-a4 V2.00	0	13. siRNA-SC-10 PSPC1-A488 DAPI IMPa2-A546 _ar_TileScan_001 (Stage 44 of 49)	00-bduYgRsMT8b5FoJS6dZZPQ
72		Vesicles Paraspeckle	2	0.000	1.000	227	200001526	200000005	siRNA-SC-10 PSPC1-A488 IMPa2-A546 DAPI 8C2-siRNA-IMP-a2-a4 V2.00	0	13. siRNA-SC-10 PSPC1-A488 DAPI IMPa2-A546 _ar_TileScan_001 (Stage 44 of 49)	00-bduYgRsMT8b5FoJS6dZZPQ
30		Vesicles Paraspeckle	2	0.000	1.000	227	200001527	200000006	siRNA-SC-10 PSPC1-A488 IMPa2-A546 DAPI 8C2-siRNA-IMP-a2-a4 V2.00	0	13. siRNA-SC-10 PSPC1-A488 DAPI IMPa2-A546 _ar_TileScan_001 (Stage 44 of 49)	00-bduYgRsMT8b5FoJS6dZZPQ
48		Vesicles Paraspeckle	2	0.000	1.000	227	200001528	200000007	siRNA-SC-10 PSPC1-A488 IMPa2-A546 DAPI 8C2-siRNA-IMP-a2-a4 V2.00	0	13. siRNA-SC-10 PSPC1-A488 DAPI IMPa2-A546 _ar_TileScan_001 (Stage 44 of 49)	00-bduYgRsMT8b5FoJS6dZZPQ
27		Vesicles Paraspeckle	2	0.000	1.000	229	200001529	200000008	siRNA-SC-10 PSPC1-A488 IMPa2-A546 DAPI 8C2-siRNA-IMP-a2-a4 V2.00	0	13. siRNA-SC-10 PSPC1-A488 DAPI IMPa2-A546 _ar_TileScan_001 (Stage 44 of 49)	00-bduYgRsMT8b5FoJS6dZZPQ
54		Vesicles Paraspeckle	2	0.000	1.000	229	200001530	200000009	siRNA-SC-10 PSPC1-A488 IMPa2-A546 DAPI 8C2-siRNA-IMP-a2-a4 V2.00	0	13. siRNA-SC-10 PSPC1-A488 DAPI IMPa2-A546 _ar_TileScan_001 (Stage 44 of 49)	00-bduYgRsMT8b5FoJS6dZZPQ
56		Vesicles Paraspeckle	2	0.000	1.000	229	200001531	200000010	siRNA-SC-10 PSPC1-A488 IMPa2-A546 DAPI 8C2-siRNA-IMP-a2-a4 V2.00	0	13. siRNA-SC-10 PSPC1-A488 DAPI IMPa2-A546 _ar_TileScan_001 (Stage 44 of 49)	00-bduYgRsMT8b5FoJS6dZZPQ
21		Vesicles Paraspeckle	2	0.000	1.000	229	200001532	200000011	siRNA-SC-10 PSPC1-A488 IMPa2-A546 DAPI 8C2-siRNA-IMP-a2-a4 V2.00	0	13. siRNA-SC-10 PSPC1-A488 DAPI IMPa2-A546 _ar_TileScan_001 (Stage 44 of 49)	00-bduYgRsMT8b5FoJS6dZZPQ
11		Vesicles Paraspeckle	2	0.000	1.000	229	200001533	200000012	siRNA-SC-10 PSPC1-A488 IMPa2-A546 DAPI 8C2-siRNA-IMP-a2-a4 V2.00	0	13. siRNA-SC-10 PSPC1-A488 DAPI IMPa2-A546 _ar_TileScan_001 (Stage 44 of 49)	00-bduYgRsMT8b5FoJS6dZZPQ
4		Vesicles Paraspeckle	2	0.000	1.000	229	200001534	200000013	siRNA-SC-10 PSPC1-A488 IMPa2-A546 DAPI 8C2-siRNA-IMP-a2-a4 V2.00	0	13. siRNA-SC-10 PSPC1-A488 DAPI IMPa2-A546 _ar_TileScan_001 (Stage 44 of 49)	00-bduYgRsMT8b5FoJS6dZZPQ
100		Vesicles Paraspeckle	2	0.000	1.000	230	200001535	200000014	siRNA-SC-10 PSPC1-A488 IMPa2-A546 DAPI 8C2-siRNA-IMP-a2-a4 V2.00	0	13. siRNA-SC-10 PSPC1-A488 DAPI IMPa2-A546 _ar_TileScan_001 (Stage 44 of 49)	00-bduYgRsMT8b5FoJS6dZZPQ
44		Vesicles Paraspeckle	2	0.000	1.000	230	200001536	200000015	siRNA-SC-10 PSPC1-A488 IMPa2-A546 DAPI 8C2-siRNA-IMP-a2-a4 V2.00	0	13. siRNA-SC-10 PSPC1-A488 DAPI IMPa2-A546 _ar_TileScan_001 (Stage 44 of 49)	00-bduYgRsMT8b5FoJS6dZZPQ
34		Vesicles Paraspeckle	2	0.000	1.000	230	200001537	200000016	siRNA-SC-10 PSPC1-A488 IMPa2-A546 DAPI 8C2-siRNA-IMP-a2-a4 V2.00	0	13. siRNA-SC-10 PSPC1-A488 DAPI IMPa2-A546 _ar_TileScan_001 (Stage 44 of 49)	00-bduYgRsMT8b5FoJS6dZZPQ
38		Vesicles Paraspeckle	2	0.000	1.000	230	200001538	200000017	siRNA-SC-10 PSPC1-A488 IMPa2-A546 DAPI 8C2-siRNA-IMP-a2-a4 V2.00	0	13. siRNA-SC-10 PSPC1-A488 DAPI IMPa2-A546 _ar_TileScan_001 (Stage 44 of 49)	00-bduYgRsMT8b5FoJS6dZZPQ
38		Vesicles Paraspeckle	2	0.000	1.000	230	200001539	200000018	siRNA-SC-10 PSPC1-A488 IMPa2-A546 DAPI 8C2-siRNA-IMP-a2-a4 V2.00	0	13. siRNA-SC-10 PSPC1-A488 DAPI IMPa2-A546 _ar_TileScan_001 (Stage 44 of 49)	00-bduYgRsMT8b5FoJS6dZZPQ
128		Vesicles Paraspeckle	2	0.000	1.000	230	200001540	200000019	siRNA-SC-10 PSPC1-A488 IMPa2-A546 DAPI 8C2-siRNA-IMP-a2-a4 V2.00	0	13. siRNA-SC-10 PSPC1-A488 DAPI IMPa2-A546 _ar_TileScan_001 (Stage 44 of 49)	00-bduYgRsMT8b5FoJS6dZZPQ
97		Vesicles Paraspeckle	2	0.000	1.000	230	200001541	200000020	siRNA-SC-10 PSPC1-A488 IMPa2-A546 DAPI 8C2-siRNA-IMP-a2-a4 V2.00	0	13. siRNA-SC-10 PSPC1-A488 DAPI IMPa2-A546 _ar_TileScan_001 (Stage 44 of 49)	00-bduYgRsMT8b5FoJS6dZZPQ
50		Vesicles Paraspeckle	2	0.000	1.000	230	200001542	200000021	siRNA-SC-10 PSPC1-A488 IMPa2-A546 DAPI 8C2-siRNA-IMP-a2-a4 V2.00	0	13. siRNA-SC-10 PSPC1-A488 DAPI IMPa2-A546 _ar_TileScan_001 (Stage 44 of 49)	00-bduYgRsMT8b5FoJS6dZZPQ
45		Vesicles Paraspeckle	2	0.000	1.000	230	200001543	200000022	siRNA-SC-10 PSPC1-A488 IMPa2-A546 DAPI 8C2-siRNA-IMP-a2-a4 V2.00	0	13. siRNA-SC-10 PSPC1-A488 DAPI IMPa2-A546 _ar_TileScan_001 (Stage 44 of 49)	00-bduYgRsMT8b5FoJS6dZZPQ
34		Vesicles Paraspeckle	2	0.000	1.000	230	200001544	200000023	siRNA-SC-10 PSPC1-A488 IMPa2-A546 DAPI 8C2-siRNA-IMP-a2-a4 V2.00	0	13. siRNA-SC-10 PSPC1-A488 DAPI IMPa2-A546 _ar_TileScan_001 (Stage 44 of 49)	00-bduYgRsMT8b5FoJS6dZZPQ
60		Vesicles Paraspeckle	2	0.000	1.000	230	200001545	200000024	siRNA-SC-10 PSPC1-A488 IMPa2-A546 DAPI 8C2-siRNA-IMP-a2-a4 V2.00	0	13. siRNA-SC-10 PSPC1-A488 DAPI IMPa2-A546 _ar_TileScan_001 (Stage 44 of 49)	00-bduYgRsMT8b5FoJS6dZZPQ
39		Vesicles Paraspeckle	2	0.000	1.000	230	200001546	200000025	siRNA-SC-10 PSPC1-A488 IMPa2-A546 DAPI 8C2-siRNA-IMP-a2-a4 V2.00	0	13. siRNA-SC-10 PSPC1-A488 DAPI IMPa2-A546 _ar_TileScan_001 (Stage 44 of 49)	00-bduYgRsMT8b5FoJS6dZZPQ
84		Vesicles Paraspeckle	2	0.000	1.000	230	200001547	200000026	siRNA-SC-10 PSPC1-A488 IMPa2-A546 DAPI 8C2-siRNA-IMP-a2-a4 V2.00	0	13. siRNA-SC-10 PSPC1-A488 DAPI IMPa2-A546 _ar_TileScan_001 (Stage 44 of 49)	00-bduYgRsMT8b5FoJS6dZZPQ
35		Vesicles Paraspeckle	2	0.000	1.000	230	200001548	200000027	siRNA-SC-10 PSPC1-A488 IMPa2-A546 DAPI 8C2-siRNA-IMP-a2-a4 V2.00	0	13. siRNA-SC-10 PSPC1-A488 DAPI IMPa2-A546 _ar_TileScan_001 (Stage 44 of 49)	00-bduYgRsMT8b5FoJS6dZZPQ
18		Vesicles Paraspeckle	2	0.000	1.000	230	200001549	200000028	siRNA-SC-10 PSPC1-A488 IMPa2-A546 DAPI 8C2-siRNA-IMP-a2-a4 V2.00	0	13. siRNA-SC-10 PSPC1-A488 DAPI IMPa2-A546 _ar_TileScan_001 (Stage 44 of 49)	00-bduYgRsMT8b5FoJS6dZZPQ
23		Vesicles Paraspeckle	2	0.000	1.000	230	200001550	200000029	siRNA-SC-10 PSPC1-A488 IMPa2-A546 DAPI 8C2-siRNA-IMP-a2-a4 V2.00	0	13. siRNA-SC-10 PSPC1-A488 DAPI IMPa2-A546 _ar_TileScan_001 (Stage 44 of 49)	00-bduYgRsMT8b5FoJS6dZZPQ
33		Vesicles Paraspeckle	2	0.000	1.000	230	200001551	200000030	siRNA-SC-10 PSPC1-A488 IMPa2-A546 DAPI 8C2-siRNA-IMP-a2-a4 V2.00	0	13. siRNA-SC-10 PSPC1-A488 DAPI IMPa2-A546 _ar_TileScan_001 (Stage 44 of 49)	00-bduYgRsMT8b5FoJS6dZZPQ
34		Vesicles Paraspeckle	2	0.000	1.000	231	200001552	200000031	siRNA-SC-10 PSPC1-A488 IMPa2-A546 DAPI 8C2-siRNA-IMP-a2-a4 V2.00	0	13. siRNA-SC-10 PSPC1-A488 DAPI IMPa2-A546 _ar_TileScan_001 (Stage 44 of 49)	00-bduYgRsMT8b5FoJS6dZZPQ
51		Vesicles Paraspeckle	2	0.000	1.000	231	200001553	200000032	siRNA-SC-10 PSPC1-A488 IMPa2-A546 DAPI 8C2-siRNA-IMP-a2-a4 V2.00	0	13. siRNA-SC-10 PSPC1-A488 DAPI IMPa2-A546 _ar_TileScan_001 (Stage 44 of 49)	00-bduYgRsMT8b5FoJS6dZZPQ
23		Vesicles Paraspeckle	2	0.000	1.000	231	200001554	200000033	siRNA-SC-10 PSPC1-A488 IMPa2-A546 DAPI 8C2-siRNA-IMP-a2-a4 V2.00	0	13. siRNA-SC-10 PSPC1-A488 DAPI IMPa2-A546 _ar_TileScan_001 (Stage 44 of 49)	00-bduYgRsMT8b5FoJS6dZZPQ
14		Vesicles Paraspeckle	2	0.000	1.000	231	200001555	200000034	siRNA-SC-10 PSPC1-A488 IMPa2-A546 DAPI 8C2-siRNA-IMP-a2-a4 V2.00	0	13. siRNA-SC-10 PSPC1-A488 DAPI IMPa2-A546 _ar_TileScan_001 (Stage 44 of 49)	00-bduYgRsMT8b5FoJS6dZZPQ
22		Vesicles Paraspeckle	2	0.000	1.000	231	200001556	200000035	siRNA-SC-10 PSPC1-A488 IMPa2-A546 DAPI 8C2-siRNA-IMP-a2-a4 V2.00	0	13. siRNA-SC-10 PSPC1-A488 DAPI IMPa2-A546 _ar_TileScan_001 (Stage 44 of 49)	00-bduYgRsMT8b5FoJS6dZZPQ
24		Vesicles Paraspeckle	2	0.000	1.000	231	200001557	200000036	siRNA-SC-10 PSPC1-A488 IMPa2-A546 DAPI 8C2-siRNA-IMP-a2-a4 V2.00	0	13. siRNA-SC-10 PSPC1-A488 DAPI IMPa2-A546 _ar_TileScan_001 (Stage 44 of 49)	00-bduYgRsMT8b5FoJS6dZZPQ
6		Vesicles Paraspeckle	2	0.000	1.000	231	200001558	200000037	siRNA-SC-10 PSPC1-A488 IMPa2-A546 DAPI 8C2-siRNA-IMP-a2-a4 V2.00	0	13. siRNA-SC-10 PSPC1-A488 DAPI IMPa2-A546 _ar_TileScan_001 (Stage 44 of 49)	00-bduYgRsMT8b5FoJS6dZZPQ
7		Vesicles Paraspeckle	2	0.000	1.000	232	200001559	200000038	siRNA-SC-10 PSPC1-A488 IMPa2-A546 DAPI 8C2-siRNA-IMP-a2-a4 V2.00	0	13. siRNA-SC-10 PSPC1-A488 DAPI IMPa2-A546 _ar_TileScan_001 (Stage 44 of 49)	00-bduYgRsMT8b5FoJS6dZZPQ
15		Vesicles Paraspeckle	2	0.000	1.000	232	200001560	200000039	siRNA-SC-10 PSPC1-A488 IMPa2-A546 DAPI 8C2-siRNA-IMP-a2-a4 V2.00	0	13. siRNA-SC-10 PSPC1-A488 DAPI IMPa2-A546 _ar_TileScan_001 (Stage 44 of 49)	00-bduYgRsMT8b5FoJS6dZZPQ
50		Vesicles Paraspeckle	2	0.000	1.000	233	200001561	200000040	siRNA-SC-10 PSPC1-A488 IMPa2-A546 DAPI 8C2-siRNA-IMP-a2-a4 V2.00	0	13. siRNA-SC-10 PSPC1-A488 DAPI IMPa2-A546 _ar_TileScan_001 (Stage 44 of 49)	00-bduYgRsMT8b5FoJS6dZZPQ
19		Vesicles Paraspeckle	2	0.000	1.000	234	200001562	200000041	siRNA-SC-10 PSPC1-A488 IMPa2-A546 DAPI 8C2-siRNA-IMP-a2-a4 V2.00	0	13. siRNA-SC-10 PSPC1-A488 DAPI IMPa2-A546 _ar_TileScan_001 (Stage 44 of 49)	00-bduYgRsMT8b5FoJS6dZZPQ
90		Vesicles Paraspeckle	2	0.000	1.000	234	200001563	200000042	siRNA-SC-10 PSPC1-A488 IMPa2-A546 DAPI 8C2-siRNA-IMP-a2-a4 V2.00	0	13. siRNA-SC-10 PSPC1-A488 DAPI IMPa2-A546 _ar_TileScan_001 (Stage 44 of 49)	00-bduYgRsMT8b5FoJS6dZZPQ
93		Vesicles Paraspeckle	2	0.000	1.000	235	200001564	200000043	siRNA-SC-10 PSPC1-A488 IMPa2-A546 DAPI 8C2-siRNA-IMP-a2-a4 V2.00	0	13. siRNA-SC-10 PSPC1-A488 DAPI IMPa2-A546 _ar_TileScan_001 (Stage 44 of 49)	00-bduYgRsMT8b5FoJS6dZZPQ
32		Vesicles Paraspeckle	2	0.000	1.000	235	200001565	200000044	siRNA-SC-10 PSPC1-A488 IMPa2-A546 DAPI 8C2-siRNA-IMP-a2-a4 V2.00	0	13. siRNA-SC-10 PSPC1-A488 DAPI IMPa2-A546 _ar_TileScan_001 (Stage 44 of 49)	00-bduYgRsMT8b5FoJS6dZZPQ
22		Vesicles Paraspeckle	2	0.000	1.000	235	200001566	200000045	siRNA-SC-10 PSPC1-A488 IMPa2-A546 DAPI 8C2-siRNA-IMP-a2-a4 V2.00	0	13. siRNA-SC-10 PSPC1-A488 DAPI IMPa2-A546 _ar_TileScan_001 (Stage 44 of 49)	00-bduYgRsMT8b5FoJS6dZZPQ
63		Vesicles Paraspeckle	2	0.000	1.000	236	200001567	200000046	siRNA-SC-10 PSPC1-A488 IMPa2-A546 DAPI 8C2-siRNA-IMP-a2-a4 V2.00	0	13. siRNA-SC-10 PSPC1-A488 DAPI IMPa2-A546 _ar_TileScan_001 (Stage 44 of 49)	00-bduYgRsMT8b5FoJS6dZZPQ
45		Vesicles Paraspeckle	2	0.000	1.000	236	200001568	200000047	siRNA-SC-10 PSPC1-A488 IMPa2-A546 DAPI 8C2-siRNA-IMP-a2-a4 V2.00	0	13. siRNA-SC-10 PSPC1-A488 DAPI IMPa2-A546 _ar_TileScan_001 (Stage 44 of 49)	00-bduYgRsMT8b5FoJS6dZZPQ
19		Vesicles Paraspeckle	2	0.000	1.000	236	200001569	200000048	siRNA-SC-10 PSPC1-A488 IMPa2-A546 DAPI 8C2-siRNA-IMP-a2-a4 V2.00	0	13. siRNA-SC-10 PSPC1-A488 DAPI IMPa2-A546 _ar_TileScan_001 (Stage 44 of 49)	00-bduYgRsMT8b5FoJS6dZZPQ
11		Vesicles Paraspeckle	2	0.000	1.000	236	200001570	200000049	siRNA-SC-10 PSPC1-A488 IMPa2-A546 DAPI 8C2-siRNA-IMP-a2-a4 V2.00	0	13. siRNA-SC-10 PSPC1-A488 DAPI IMPa2-A546 _ar_TileScan_001 (Stage 44 of 49)	00-bduYgRsMT8b5FoJS6dZZPQ
58		Vesicles Paraspeckle	2	0.000	1.000	236	200001571	200000050	siRNA-SC-10 PSPC1-A488 IMPa2-A546 DAPI 8C2-siRNA-IMP-a2-a4 V2.00	0	13. siRNA-SC-10 PSPC1-A488 DAPI IMPa2-A546 _ar_TileScan_001 (Stage 44 of 49)	00-bduYgRsMT8b5FoJS6dZZPQ
25		Vesicles Paraspeckle	2	0.000	1.000	238	200001572	200000000	siRNA-SC-10 PSPC1-A488 IMPa2-A546 DAPI 8C2-siRNA-IMP-a2-a4 V2.00	0	13. siRNA-SC-10 PSPC1-A488 DAPI IMPa2-A546 _as_TileScan_001 (Stage 45 of 49)	00-bLPhZzoLwinNxmJPft74M8
106		Vesicles Paraspeckle	2	0.000	1.000	238	200001573	200000001	siRNA-SC-10 PSPC1-A488 IMPa2-A546 DAPI 8C2-siRNA-IMP-a2-a4 V2.00	0	13. siRNA-SC-10 PSPC1-A488 DAPI IMPa2-A546 _as_TileScan_001 (Stage 45 of 49)	00-bLPhZzoLwinNxmJPft74M8
10		Vesicles Paraspeckle	2	0.000	1.000	238	200001574	200000002	siRNA-SC-10 PSPC1-A488 IMPa2-A546 DAPI 8C2-siRNA-IMP-a2-a4 V2.00	0	13. siRNA-SC-10 PSPC1-A488 DAPI IMPa2-A546 _as_TileScan_001 (Stage 45 of 49)	00-bLPhZzoLwinNxmJPft74M8
6		Vesicles Paraspeckle	2	0.000	1.000	238	200001575	200000003	siRNA-SC-10 PSPC1-A488 IMPa2-A546 DAPI 8C2-siRNA-IMP-a2-a4 V2.00	0	13. siRNA-SC-10 PSPC1-A488 DAPI IMPa2-A546 _as_TileScan_001 (Stage 45 of 49)	00-bLPhZzoLwinNxmJPft74M8
72		Vesicles Paraspeckle	2	0.000	1.000	238	200001576	200000004	siRNA-SC-10 PSPC1-A488 IMPa2-A546 DAPI 8C2-siRNA-IMP-a2-a4 V2.00	0	13. siRNA-SC-10 PSPC1-A488 DAPI IMPa2-A546 _as_TileScan_001 (Stage 45 of 49)	00-bLPhZzoLwinNxmJPft74M8
34		Vesicles Paraspeckle	2	0.000	1.000	238	200001577	200000005	siRNA-SC-10 PSPC1-A488 IMPa2-A546 DAPI 8C2-siRNA-IMP-a2-a4 V2.00	0	13. siRNA-SC-10 PSPC1-A488 DAPI IMPa2-A546 _as_TileScan_001 (Stage 45 of 49)	00-bLPhZzoLwinNxmJPft74M8
13		Vesicles Paraspeckle	2	0.000	1.000	238	200001578	200000006	siRNA-SC-10 PSPC1-A488 IMPa2-A546 DAPI 8C2-siRNA-IMP-a2-a4 V2.00	0	13. siRNA-SC-10 PSPC1-A488 DAPI IMPa2-A546 _as_TileScan_001 (Stage 45 of 49)	00-bLPhZzoLwinNxmJPft74M8
1		Vesicles Paraspeckle	2	0.000	1.000	238	200001579	200000007	siRNA-SC-10 PSPC1-A488 IMPa2-A546 DAPI 8C2-siRNA-IMP-a2-a4 V2.00	0	13. siRNA-SC-10 PSPC1-A488 DAPI IMPa2-A546 _as_TileScan_001 (Stage 45 of 49)	00-bLPhZzoLwinNxmJPft74M8
4		Vesicles Paraspeckle	2	0.000	1.000	238	200001580	200000008	siRNA-SC-10 PSPC1-A488 IMPa2-A546 DAPI 8C2-siRNA-IMP-a2-a4 V2.00	0	13. siRNA-SC-10 PSPC1-A488 DAPI IMPa2-A546 _as_TileScan_001 (Stage 45 of 49)	00-bLPhZzoLwinNxmJPft74M8
49		Vesicles Paraspeckle	2	0.000	1.000	239	200001581	200000009	siRNA-SC-10 PSPC1-A488 IMPa2-A546 DAPI 8C2-siRNA-IMP-a2-a4 V2.00	0	13. siRNA-SC-10 PSPC1-A488 DAPI IMPa2-A546 _as_TileScan_001 (Stage 45 of 49)	00-bLPhZzoLwinNxmJPft74M8
39		Vesicles Paraspeckle	2	0.000	1.000	239	200001582	200000010	siRNA-SC-10 PSPC1-A488 IMPa2-A546 DAPI 8C2-siRNA-IMP-a2-a4 V2.00	0	13. siRNA-SC-10 PSPC1-A488 DAPI IMPa2-A546 _as_TileScan_001 (Stage 45 of 49)	00-bLPhZzoLwinNxmJPft74M8
22		Vesicles Paraspeckle	2	0.000	1.000	240	200001583	200000011	siRNA-SC-10 PSPC1-A488 IMPa2-A546 DAPI 8C2-siRNA-IMP-a2-a4 V2.00	0	13. siRNA-SC-10 PSPC1-A488 DAPI IMPa2-A546 _as_TileScan_001 (Stage 45 of 49)	00-bLPhZzoLwinNxmJPft74M8
30		Vesicles Paraspeckle	2	0.000	1.000	240	200001584	200000012	siRNA-SC-10 PSPC1-A488 IMPa2-A546 DAPI 8C2-siRNA-IMP-a2-a4 V2.00	0	13. siRNA-SC-10 PSPC1-A488 DAPI IMPa2-A546 _as_TileScan_001 (Stage 45 of 49)	00-bLPhZzoLwinNxmJPft74M8
63		Vesicles Paraspeckle	2	0.000	1.000	241	200001585	200000013	siRNA-SC-10 PSPC1-A488 IMPa2-A546 DAPI 8C2-siRNA-IMP-a2-a4 V2.00	0	13. siRNA-SC-10 PSPC1-A488 DAPI IMPa2-A546 _as_TileScan_001 (Stage 45 of 49)	00-bLPhZzoLwinNxmJPft74M8
22		Vesicles Paraspeckle	2	0.000	1.000	241	200001586	200000014	siRNA-SC-10 PSPC1-A488 IMPa2-A546 DAPI 8C2-siRNA-IMP-a2-a4 V2.00	0	13. siRNA-SC-10 PSPC1-A488 DAPI IMPa2-A546 _as_TileScan_001 (Stage 45 of 49)	00-bLPhZzoLwinNxmJPft74M8
51		Vesicles Paraspeckle	2	0.000	1.000	241	200001587	200000015	siRNA-SC-10 PSPC1-A488 IMPa2-A546 DAPI 8C2-siRNA-IMP-a2-a4 V2.00	0	13. siRNA-SC-10 PSPC1-A488 DAPI IMPa2-A546 _as_TileScan_001 (Stage 45 of 49)	00-bLPhZzoLwinNxmJPft74M8
100		Vesicles Paraspeckle	2	0.000	1.000	243	200001588	200000016	siRNA-SC-10 PSPC1-A488 IMPa2-A546 DAPI 8C2-siRNA-IMP-a2-a4 V2.00	0	13. siRNA-SC-10 PSPC1-A488 DAPI IMPa2-A546 _as_TileScan_001 (Stage 45 of 49)	00-bLPhZzoLwinNxmJPft74M8
80		Vesicles Paraspeckle	2	0.000	1.000	243	200001589	200000017	siRNA-SC-10 PSPC1-A488 IMPa2-A546 DAPI 8C2-siRNA-IMP-a2-a4 V2.00	0	13. siRNA-SC-10 PSPC1-A488 DAPI IMPa2-A546 _as_TileScan_001 (Stage 45 of 49)	00-bLPhZzoLwinNxmJPft74M8
41		Vesicles Paraspeckle	2	0.000	1.000	243	200001590	200000018	siRNA-SC-10 PSPC1-A488 IMPa2-A546 DAPI 8C2-siRNA-IMP-a2-a4 V2.00	0	13. siRNA-SC-10 PSPC1-A488 DAPI IMPa2-A546 _as_TileScan_001 (Stage 45 of 49)	00-bLPhZzoLwinNxmJPft74M8
48		Vesicles Paraspeckle	2	0.000	1.000	243	200001591	200000019	siRNA-SC-10 PSPC1-A488 IMPa2-A546 DAPI 8C2-siRNA-IMP-a2-a4 V2.00	0	13. siRNA-SC-10 PSPC1-A488 DAPI IMPa2-A546 _as_TileScan_001 (Stage 45 of 49)	00-bLPhZzoLwinNxmJPft74M8
72		Vesicles Paraspeckle	2	0.000	1.000	243	200001592	200000020	siRNA-SC-10 PSPC1-A488 IMPa2-A546 DAPI 8C2-siRNA-IMP-a2-a4 V2.00	0	13. siRNA-SC-10 PSPC1-A488 DAPI IMPa2-A546 _as_TileScan_001 (Stage 45 of 49)	00-bLPhZzoLwinNxmJPft74M8
4		Vesicles Paraspeckle	2	0.000	1.000	245	200001593	200000021	siRNA-SC-10 PSPC1-A488 IMPa2-A546 DAPI 8C2-siRNA-IMP-a2-a4 V2.00	0	13. siRNA-SC-10 PSPC1-A488 DAPI IMPa2-A546 _as_TileScan_001 (Stage 45 of 49)	00-bLPhZzoLwinNxmJPft74M8
21		Vesicles Paraspeckle	2	0.000	1.000	246	200001594	200000022	siRNA-SC-10 PSPC1-A488 IMPa2-A546 DAPI 8C2-siRNA-IMP-a2-a4 V2.00	0	13. siRNA-SC-10 PSPC1-A488 DAPI IMPa2-A546 _as_TileScan_001 (Stage 45 of 49)	00-bLPhZzoLwinNxmJPft74M8
39		Vesicles Paraspeckle	2	0.000	1.000	246	200001595	200000023	siRNA-SC-10 PSPC1-A488 IMPa2-A546 DAPI 8C2-siRNA-IMP-a2-a4 V2.00	0	13. siRNA-SC-10 PSPC1-A488 DAPI IMPa2-A546 _as_TileScan_001 (Stage 45 of 49)	00-bLPhZzoLwinNxmJPft74M8
10		Vesicles Paraspeckle	2	0.000	1.000	246	200001596	200000024	siRNA-SC-10 PSPC1-A488 IMPa2-A546 DAPI 8C2-siRNA-IMP-a2-a4 V2.00	0	13. siRNA-SC-10 PSPC1-A488 DAPI IMPa2-A546 _as_TileScan_001 (Stage 45 of 49)	00-bLPhZzoLwinNxmJPft74M8
6		Vesicles Paraspeckle	2	0.000	1.000	246	200001597	200000025	siRNA-SC-10 PSPC1-A488 IMPa2-A546 DAPI 8C2-siRNA-IMP-a2-a4 V2.00	0	13. siRNA-SC-10 PSPC1-A488 DAPI IMPa2-A546 _as_TileScan_001 (Stage 45 of 49)	00-bLPhZzoLwinNxmJPft74M8
3		Vesicles Paraspeckle	2	0.000	1.000	246	200001598	200000026	siRNA-SC-10 PSPC1-A488 IMPa2-A546 DAPI 8C2-siRNA-IMP-a2-a4 V2.00	0	13. siRNA-SC-10 PSPC1-A488 DAPI IMPa2-A546 _as_TileScan_001 (Stage 45 of 49)	00-bLPhZzoLwinNxmJPft74M8
2		Vesicles Paraspeckle	2	0.000	1.000	246	200001599	200000027	siRNA-SC-10 PSPC1-A488 IMPa2-A546 DAPI 8C2-siRNA-IMP-a2-a4 V2.00	0	13. siRNA-SC-10 PSPC1-A488 DAPI IMPa2-A546 _as_TileScan_001 (Stage 45 of 49)	00-bLPhZzoLwinNxmJPft74M8
42		Vesicles Paraspeckle	2	0.000	1.000	247	200001600	200000028	siRNA-SC-10 PSPC1-A488 IMPa2-A546 DAPI 8C2-siRNA-IMP-a2-a4 V2.00	0	13. siRNA-SC-10 PSPC1-A488 DAPI IMPa2-A546 _as_TileScan_001 (Stage 45 of 49)	00-bLPhZzoLwinNxmJPft74M8
16		Vesicles Paraspeckle	2	0.000	1.000	247	200001601	200000029	siRNA-SC-10 PSPC1-A488 IMPa2-A546 DAPI 8C2-siRNA-IMP-a2-a4 V2.00	0	13. siRNA-SC-10 PSPC1-A488 DAPI IMPa2-A546 _as_TileScan_001 (Stage 45 of 49)	00-bLPhZzoLwinNxmJPft74M8
20		Vesicles Paraspeckle	2	0.000	1.000	248	200001602	200000030	siRNA-SC-10 PSPC1-A488 IMPa2-A546 DAPI 8C2-siRNA-IMP-a2-a4 V2.00	0	13. siRNA-SC-10 PSPC1-A488 DAPI IMPa2-A546 _as_TileScan_001 (Stage 45 of 49)	00-bLPhZzoLwinNxmJPft74M8
16		Vesicles Paraspeckle	2	0.000	1.000	248	200001603	200000031	siRNA-SC-10 PSPC1-A488 IMPa2-A546 DAPI 8C2-siRNA-IMP-a2-a4 V2.00	0	13. siRNA-SC-10 PSPC1-A488 DAPI IMPa2-A546 _as_TileScan_001 (Stage 45 of 49)	00-bLPhZzoLwinNxmJPft74M8
22		Vesicles Paraspeckle	2	0.000	1.000	248	200001604	200000032	siRNA-SC-10 PSPC1-A488 IMPa2-A546 DAPI 8C2-siRNA-IMP-a2-a4 V2.00	0	13. siRNA-SC-10 PSPC1-A488 DAPI IMPa2-A546 _as_TileScan_001 (Stage 45 of 49)	00-bLPhZzoLwinNxmJPft74M8
36		Vesicles Paraspeckle	2	0.000	1.000	250	200001605	200000033	siRNA-SC-10 PSPC1-A488 IMPa2-A546 DAPI 8C2-siRNA-IMP-a2-a4 V2.00	0	13. siRNA-SC-10 PSPC1-A488 DAPI IMPa2-A546 _as_TileScan_001 (Stage 45 of 49)	00-bLPhZzoLwinNxmJPft74M8
15		Vesicles Paraspeckle	2	0.000	1.000	250	200001606	200000034	siRNA-SC-10 PSPC1-A488 IMPa2-A546 DAPI 8C2-siRNA-IMP-a2-a4 V2.00	0	13. siRNA-SC-10 PSPC1-A488 DAPI IMPa2-A546 _as_TileScan_001 (Stage 45 of 49)	00-bLPhZzoLwinNxmJPft74M8
19		Vesicles Paraspeckle	2	0.000	1.000	250	200001607	200000035	siRNA-SC-10 PSPC1-A488 IMPa2-A546 DAPI 8C2-siRNA-IMP-a2-a4 V2.00	0	13. siRNA-SC-10 PSPC1-A488 DAPI IMPa2-A546 _as_TileScan_001 (Stage 45 of 49)	00-bLPhZzoLwinNxmJPft74M8
6		Vesicles Paraspeckle	2	0.000	1.000	250	200001608	200000036	siRNA-SC-10 PSPC1-A488 IMPa2-A546 DAPI 8C2-siRNA-IMP-a2-a4 V2.00	0	13. siRNA-SC-10 PSPC1-A488 DAPI IMPa2-A546 _as_TileScan_001 (Stage 45 of 49)	00-bLPhZzoLwinNxmJPft74M8
6		Vesicles Paraspeckle	2	0.000	1.000	250	200001609	200000037	siRNA-SC-10 PSPC1-A488 IMPa2-A546 DAPI 8C2-siRNA-IMP-a2-a4 V2.00	0	13. siRNA-SC-10 PSPC1-A488 DAPI IMPa2-A546 _as_TileScan_001 (Stage 45 of 49)	00-bLPhZzoLwinNxmJPft74M8
74		Vesicles Paraspeckle	2	0.000	1.000	251	200001610	200000038	siRNA-SC-10 PSPC1-A488 IMPa2-A546 DAPI 8C2-siRNA-IMP-a2-a4 V2.00	0	13. siRNA-SC-10 PSPC1-A488 DAPI IMPa2-A546 _as_TileScan_001 (Stage 45 of 49)	00-bLPhZzoLwinNxmJPft74M8
138		Vesicles Paraspeckle	2	0.000	1.000	251	200001611	200000039	siRNA-SC-10 PSPC1-A488 IMPa2-A546 DAPI 8C2-siRNA-IMP-a2-a4 V2.00	0	13. siRNA-SC-10 PSPC1-A488 DAPI IMPa2-A546 _as_TileScan_001 (Stage 45 of 49)	00-bLPhZzoLwinNxmJPft74M8
26		Vesicles Paraspeckle	2	0.000	1.000	251	200001612	200000040	siRNA-SC-10 PSPC1-A488 IMPa2-A546 DAPI 8C2-siRNA-IMP-a2-a4 V2.00	0	13. siRNA-SC-10 PSPC1-A488 DAPI IMPa2-A546 _as_TileScan_001 (Stage 45 of 49)	00-bLPhZzoLwinNxmJPft74M8
12		Vesicles Paraspeckle	2	0.000	1.000	251	200001613	200000041	siRNA-SC-10 PSPC1-A488 IMPa2-A546 DAPI 8C2-siRNA-IMP-a2-a4 V2.00	0	13. siRNA-SC-10 PSPC1-A488 DAPI IMPa2-A546 _as_TileScan_001 (Stage 45 of 49)	00-bLPhZzoLwinNxmJPft74M8
39		Vesicles Paraspeckle	2	0.000	1.000	251	200001614	200000042	siRNA-SC-10 PSPC1-A488 IMPa2-A546 DAPI 8C2-siRNA-IMP-a2-a4 V2.00	0	13. siRNA-SC-10 PSPC1-A488 DAPI IMPa2-A546 _as_TileScan_001 (Stage 45 of 49)	00-bLPhZzoLwinNxmJPft74M8
32		Vesicles Paraspeckle	2	0.000	1.000	251	200001615	200000043	siRNA-SC-10 PSPC1-A488 IMPa2-A546 DAPI 8C2-siRNA-IMP-a2-a4 V2.00	0	13. siRNA-SC-10 PSPC1-A488 DAPI IMPa2-A546 _as_TileScan_001 (Stage 45 of 49)	00-bLPhZzoLwinNxmJPft74M8
37		Vesicles Paraspeckle	2	0.000	1.000	251	200001616	200000044	siRNA-SC-10 PSPC1-A488 IMPa2-A546 DAPI 8C2-siRNA-IMP-a2-a4 V2.00	0	13. siRNA-SC-10 PSPC1-A488 DAPI IMPa2-A546 _as_TileScan_001 (Stage 45 of 49)	00-bLPhZzoLwinNxmJPft74M8
30		Vesicles Paraspeckle	2	0.000	1.000	251	200001617	200000045	siRNA-SC-10 PSPC1-A488 IMPa2-A546 DAPI 8C2-siRNA-IMP-a2-a4 V2.00	0	13. siRNA-SC-10 PSPC1-A488 DAPI IMPa2-A546 _as_TileScan_001 (Stage 45 of 49)	00-bLPhZzoLwinNxmJPft74M8
48		Vesicles Paraspeckle	2	0.000	1.000	251	200001618	200000046	siRNA-SC-10 PSPC1-A488 IMPa2-A546 DAPI 8C2-siRNA-IMP-a2-a4 V2.00	0	13. siRNA-SC-10 PSPC1-A488 DAPI IMPa2-A546 _as_TileScan_001 (Stage 45 of 49)	00-bLPhZzoLwinNxmJPft74M8
15		Vesicles Paraspeckle	2	0.000	1.000	251	200001619	200000047	siRNA-SC-10 PSPC1-A488 IMPa2-A546 DAPI 8C2-siRNA-IMP-a2-a4 V2.00	0	13. siRNA-SC-10 PSPC1-A488 DAPI IMPa2-A546 _as_TileScan_001 (Stage 45 of 49)	00-bLPhZzoLwinNxmJPft74M8
15		Vesicles Paraspeckle	2	0.000	1.000	251	200001620	200000048	siRNA-SC-10 PSPC1-A488 IMPa2-A546 DAPI 8C2-siRNA-IMP-a2-a4 V2.00	0	13. siRNA-SC-10 PSPC1-A488 DAPI IMPa2-A546 _as_TileScan_001 (Stage 45 of 49)	00-bLPhZzoLwinNxmJPft74M8
40		Vesicles Paraspeckle	2	0.000	1.000	251	200001621	200000049	siRNA-SC-10 PSPC1-A488 IMPa2-A546 DAPI 8C2-siRNA-IMP-a2-a4 V2.00	0	13. siRNA-SC-10 PSPC1-A488 DAPI IMPa2-A546 _as_TileScan_001 (Stage 45 of 49)	00-bLPhZzoLwinNxmJPft74M8
0		Vesicles Paraspeckle	2	0.000	1.000	252	200001622	200000050	siRNA-SC-10 PSPC1-A488 IMPa2-A546 DAPI 8C2-siRNA-IMP-a2-a4 V2.00	0	13. siRNA-SC-10 PSPC1-A488 DAPI IMPa2-A546 _as_TileScan_001 (Stage 45 of 49)	00-bLPhZzoLwinNxmJPft74M8
24		Vesicles Paraspeckle	2	0.000	1.000	252	200001623	200000051	siRNA-SC-10 PSPC1-A488 IMPa2-A546 DAPI 8C2-siRNA-IMP-a2-a4 V2.00	0	13. siRNA-SC-10 PSPC1-A488 DAPI IMPa2-A546 _as_TileScan_001 (Stage 45 of 49)	00-bLPhZzoLwinNxmJPft74M8
23		Vesicles Paraspeckle	2	0.000	1.000	252	200001624	200000052	siRNA-SC-10 PSPC1-A488 IMPa2-A546 DAPI 8C2-siRNA-IMP-a2-a4 V2.00	0	13. siRNA-SC-10 PSPC1-A488 DAPI IMPa2-A546 _as_TileScan_001 (Stage 45 of 49)	00-bLPhZzoLwinNxmJPft74M8
21		Vesicles Paraspeckle	2	0.000	1.000	252	200001625	200000053	siRNA-SC-10 PSPC1-A488 IMPa2-A546 DAPI 8C2-siRNA-IMP-a2-a4 V2.00	0	13. siRNA-SC-10 PSPC1-A488 DAPI IMPa2-A546 _as_TileScan_001 (Stage 45 of 49)	00-bLPhZzoLwinNxmJPft74M8
67		Vesicles Paraspeckle	2	0.000	1.000	252	200001626	200000054	siRNA-SC-10 PSPC1-A488 IMPa2-A546 DAPI 8C2-siRNA-IMP-a2-a4 V2.00	0	13. siRNA-SC-10 PSPC1-A488 DAPI IMPa2-A546 _as_TileScan_001 (Stage 45 of 49)	00-bLPhZzoLwinNxmJPft74M8
5		Vesicles Paraspeckle	2	0.000	1.000	252	200001627	200000055	siRNA-SC-10 PSPC1-A488 IMPa2-A546 DAPI 8C2-siRNA-IMP-a2-a4 V2.00	0	13. siRNA-SC-10 PSPC1-A488 DAPI IMPa2-A546 _as_TileScan_001 (Stage 45 of 49)	00-bLPhZzoLwinNxmJPft74M8
8		Vesicles Paraspeckle	2	0.000	1.000	252	200001628	200000056	siRNA-SC-10 PSPC1-A488 IMPa2-A546 DAPI 8C2-siRNA-IMP-a2-a4 V2.00	0	13. siRNA-SC-10 PSPC1-A488 DAPI IMPa2-A546 _as_TileScan_001 (Stage 45 of 49)	00-bLPhZzoLwinNxmJPft74M8
67		Vesicles Paraspeckle	2	0.000	1.000	254	200001629	200000057	siRNA-SC-10 PSPC1-A488 IMPa2-A546 DAPI 8C2-siRNA-IMP-a2-a4 V2.00	0	13. siRNA-SC-10 PSPC1-A488 DAPI IMPa2-A546 _as_TileScan_001 (Stage 45 of 49)	00-bLPhZzoLwinNxmJPft74M8
96		Vesicles Paraspeckle	2	0.000	1.000	254	200001630	200000058	siRNA-SC-10 PSPC1-A488 IMPa2-A546 DAPI 8C2-siRNA-IMP-a2-a4 V2.00	0	13. siRNA-SC-10 PSPC1-A488 DAPI IMPa2-A546 _as_TileScan_001 (Stage 45 of 49)	00-bLPhZzoLwinNxmJPft74M8
51		Vesicles Paraspeckle	2	0.000	1.000	254	200001631	200000059	siRNA-SC-10 PSPC1-A488 IMPa2-A546 DAPI 8C2-siRNA-IMP-a2-a4 V2.00	0	13. siRNA-SC-10 PSPC1-A488 DAPI IMPa2-A546 _as_TileScan_001 (Stage 45 of 49)	00-bLPhZzoLwinNxmJPft74M8
37		Vesicles Paraspeckle	2	0.000	1.000	254	200001632	200000060	siRNA-SC-10 PSPC1-A488 IMPa2-A546 DAPI 8C2-siRNA-IMP-a2-a4 V2.00	0	13. siRNA-SC-10 PSPC1-A488 DAPI IMPa2-A546 _as_TileScan_001 (Stage 45 of 49)	00-bLPhZzoLwinNxmJPft74M8
35		Vesicles Paraspeckle	2	0.000	1.000	254	200001633	200000061	siRNA-SC-10 PSPC1-A488 IMPa2-A546 DAPI 8C2-siRNA-IMP-a2-a4 V2.00	0	13. siRNA-SC-10 PSPC1-A488 DAPI IMPa2-A546 _as_TileScan_001 (Stage 45 of 49)	00-bLPhZzoLwinNxmJPft74M8
29		Vesicles Paraspeckle	2	0.000	1.000	254	200001634	200000062	siRNA-SC-10 PSPC1-A488 IMPa2-A546 DAPI 8C2-siRNA-IMP-a2-a4 V2.00	0	13. siRNA-SC-10 PSPC1-A488 DAPI IMPa2-A546 _as_TileScan_001 (Stage 45 of 49)	00-bLPhZzoLwinNxmJPft74M8
21		Vesicles Paraspeckle	2	0.000	1.000	254	200001635	200000063	siRNA-SC-10 PSPC1-A488 IMPa2-A546 DAPI 8C2-siRNA-IMP-a2-a4 V2.00	0	13. siRNA-SC-10 PSPC1-A488 DAPI IMPa2-A546 _as_TileScan_001 (Stage 45 of 49)	00-bLPhZzoLwinNxmJPft74M8
33		Vesicles Paraspeckle	2	0.000	1.000	254	200001636	200000064	siRNA-SC-10 PSPC1-A488 IMPa2-A546 DAPI 8C2-siRNA-IMP-a2-a4 V2.00	0	13. siRNA-SC-10 PSPC1-A488 DAPI IMPa2-A546 _as_TileScan_001 (Stage 45 of 49)	00-bLPhZzoLwinNxmJPft74M8
12		Vesicles Paraspeckle	2	0.000	1.000	254	200001637	200000065	siRNA-SC-10 PSPC1-A488 IMPa2-A546 DAPI 8C2-siRNA-IMP-a2-a4 V2.00	0	13. siRNA-SC-10 PSPC1-A488 DAPI IMPa2-A546 _as_TileScan_001 (Stage 45 of 49)	00-bLPhZzoLwinNxmJPft74M8
20		Vesicles Paraspeckle	2	0.000	1.000	254	200001638	200000066	siRNA-SC-10 PSPC1-A488 IMPa2-A546 DAPI 8C2-siRNA-IMP-a2-a4 V2.00	0	13. siRNA-SC-10 PSPC1-A488 DAPI IMPa2-A546 _as_TileScan_001 (Stage 45 of 49)	00-bLPhZzoLwinNxmJPft74M8
102		Vesicles Paraspeckle	2	0.000	1.000	255	200001639	200000067	siRNA-SC-10 PSPC1-A488 IMPa2-A546 DAPI 8C2-siRNA-IMP-a2-a4 V2.00	0	13. siRNA-SC-10 PSPC1-A488 DAPI IMPa2-A546 _as_TileScan_001 (Stage 45 of 49)	00-bLPhZzoLwinNxmJPft74M8
49		Vesicles Paraspeckle	2	0.000	1.000	256	200001640	200000068	siRNA-SC-10 PSPC1-A488 IMPa2-A546 DAPI 8C2-siRNA-IMP-a2-a4 V2.00	0	13. siRNA-SC-10 PSPC1-A488 DAPI IMPa2-A546 _as_TileScan_001 (Stage 45 of 49)	00-bLPhZzoLwinNxmJPft74M8
41		Vesicles Paraspeckle	2	0.000	1.000	256	200001641	200000069	siRNA-SC-10 PSPC1-A488 IMPa2-A546 DAPI 8C2-siRNA-IMP-a2-a4 V2.00	0	13. siRNA-SC-10 PSPC1-A488 DAPI IMPa2-A546 _as_TileScan_001 (Stage 45 of 49)	00-bLPhZzoLwinNxmJPft74M8
29		Vesicles Paraspeckle	2	0.000	1.000	256	200001642	200000070	siRNA-SC-10 PSPC1-A488 IMPa2-A546 DAPI 8C2-siRNA-IMP-a2-a4 V2.00	0	13. siRNA-SC-10 PSPC1-A488 DAPI IMPa2-A546 _as_TileScan_001 (Stage 45 of 49)	00-bLPhZzoLwinNxmJPft74M8
100		Vesicles Paraspeckle	2	0.000	1.000	256	200001643	200000071	siRNA-SC-10 PSPC1-A488 IMPa2-A546 DAPI 8C2-siRNA-IMP-a2-a4 V2.00	0	13. siRNA-SC-10 PSPC1-A488 DAPI IMPa2-A546 _as_TileScan_001 (Stage 45 of 49)	00-bLPhZzoLwinNxmJPft74M8
73		Vesicles Paraspeckle	2	0.000	1.000	256	200001644	200000072	siRNA-SC-10 PSPC1-A488 IMPa2-A546 DAPI 8C2-siRNA-IMP-a2-a4 V2.00	0	13. siRNA-SC-10 PSPC1-A488 DAPI IMPa2-A546 _as_TileScan_001 (Stage 45 of 49)	00-bLPhZzoLwinNxmJPft74M8
115		Vesicles Paraspeckle	2	0.000	1.000	256	200001645	200000073	siRNA-SC-10 PSPC1-A488 IMPa2-A546 DAPI 8C2-siRNA-IMP-a2-a4 V2.00	0	13. siRNA-SC-10 PSPC1-A488 DAPI IMPa2-A546 _as_TileScan_001 (Stage 45 of 49)	00-bLPhZzoLwinNxmJPft74M8
0		Vesicles Paraspeckle	2	0.000	1.000	256	200001646	200000074	siRNA-SC-10 PSPC1-A488 IMPa2-A546 DAPI 8C2-siRNA-IMP-a2-a4 V2.00	0	13. siRNA-SC-10 PSPC1-A488 DAPI IMPa2-A546 _as_TileScan_001 (Stage 45 of 49)	00-bLPhZzoLwinNxmJPft74M8
13		Vesicles Paraspeckle	2	0.000	1.000	256	200001647	200000075	siRNA-SC-10 PSPC1-A488 IMPa2-A546 DAPI 8C2-siRNA-IMP-a2-a4 V2.00	0	13. siRNA-SC-10 PSPC1-A488 DAPI IMPa2-A546 _as_TileScan_001 (Stage 45 of 49)	00-bLPhZzoLwinNxmJPft74M8
52		Vesicles Paraspeckle	2	0.000	1.000	256	200001648	200000076	siRNA-SC-10 PSPC1-A488 IMPa2-A546 DAPI 8C2-siRNA-IMP-a2-a4 V2.00	0	13. siRNA-SC-10 PSPC1-A488 DAPI IMPa2-A546 _as_TileScan_001 (Stage 45 of 49)	00-bLPhZzoLwinNxmJPft74M8
46		Vesicles Paraspeckle	2	0.000	1.000	256	200001649	200000077	siRNA-SC-10 PSPC1-A488 IMPa2-A546 DAPI 8C2-siRNA-IMP-a2-a4 V2.00	0	13. siRNA-SC-10 PSPC1-A488 DAPI IMPa2-A546 _as_TileScan_001 (Stage 45 of 49)	00-bLPhZzoLwinNxmJPft74M8
93		Vesicles Paraspeckle	2	0.000	1.000	256	200001650	200000078	siRNA-SC-10 PSPC1-A488 IMPa2-A546 DAPI 8C2-siRNA-IMP-a2-a4 V2.00	0	13. siRNA-SC-10 PSPC1-A488 DAPI IMPa2-A546 _as_TileScan_001 (Stage 45 of 49)	00-bLPhZzoLwinNxmJPft74M8
121		Vesicles Paraspeckle	2	0.000	1.000	257	200001651	200000079	siRNA-SC-10 PSPC1-A488 IMPa2-A546 DAPI 8C2-siRNA-IMP-a2-a4 V2.00	0	13. siRNA-SC-10 PSPC1-A488 DAPI IMPa2-A546 _as_TileScan_001 (Stage 45 of 49)	00-bLPhZzoLwinNxmJPft74M8
44		Vesicles Paraspeckle	2	0.000	1.000	257	200001652	200000080	siRNA-SC-10 PSPC1-A488 IMPa2-A546 DAPI 8C2-siRNA-IMP-a2-a4 V2.00	0	13. siRNA-SC-10 PSPC1-A488 DAPI IMPa2-A546 _as_TileScan_001 (Stage 45 of 49)	00-bLPhZzoLwinNxmJPft74M8
49		Vesicles Paraspeckle	2	0.000	1.000	257	200001653	200000081	siRNA-SC-10 PSPC1-A488 IMPa2-A546 DAPI 8C2-siRNA-IMP-a2-a4 V2.00	0	13. siRNA-SC-10 PSPC1-A488 DAPI IMPa2-A546 _as_TileScan_001 (Stage 45 of 49)	00-bLPhZzoLwinNxmJPft74M8
36		Vesicles Paraspeckle	2	0.000	1.000	257	200001654	200000082	siRNA-SC-10 PSPC1-A488 IMPa2-A546 DAPI 8C2-siRNA-IMP-a2-a4 V2.00	0	13. siRNA-SC-10 PSPC1-A488 DAPI IMPa2-A546 _as_TileScan_001 (Stage 45 of 49)	00-bLPhZzoLwinNxmJPft74M8
30		Vesicles Paraspeckle	2	0.000	1.000	257	200001655	200000083	siRNA-SC-10 PSPC1-A488 IMPa2-A546 DAPI 8C2-siRNA-IMP-a2-a4 V2.00	0	13. siRNA-SC-10 PSPC1-A488 DAPI IMPa2-A546 _as_TileScan_001 (Stage 45 of 49)	00-bLPhZzoLwinNxmJPft74M8
22		Vesicles Paraspeckle	2	0.000	1.000	257	200001656	200000084	siRNA-SC-10 PSPC1-A488 IMPa2-A546 DAPI 8C2-siRNA-IMP-a2-a4 V2.00	0	13. siRNA-SC-10 PSPC1-A488 DAPI IMPa2-A546 _as_TileScan_001 (Stage 45 of 49)	00-bLPhZzoLwinNxmJPft74M8
60		Vesicles Paraspeckle	2	0.000	1.000	258	200001657	200000085	siRNA-SC-10 PSPC1-A488 IMPa2-A546 DAPI 8C2-siRNA-IMP-a2-a4 V2.00	0	13. siRNA-SC-10 PSPC1-A488 DAPI IMPa2-A546 _as_TileScan_001 (Stage 45 of 49)	00-bLPhZzoLwinNxmJPft74M8
98		Vesicles Paraspeckle	2	0.000	1.000	258	200001658	200000086	siRNA-SC-10 PSPC1-A488 IMPa2-A546 DAPI 8C2-siRNA-IMP-a2-a4 V2.00	0	13. siRNA-SC-10 PSPC1-A488 DAPI IMPa2-A546 _as_TileScan_001 (Stage 45 of 49)	00-bLPhZzoLwinNxmJPft74M8
96		Vesicles Paraspeckle	2	0.000	1.000	258	200001659	200000087	siRNA-SC-10 PSPC1-A488 IMPa2-A546 DAPI 8C2-siRNA-IMP-a2-a4 V2.00	0	13. siRNA-SC-10 PSPC1-A488 DAPI IMPa2-A546 _as_TileScan_001 (Stage 45 of 49)	00-bLPhZzoLwinNxmJPft74M8
163		Vesicles Paraspeckle	2	0.000	1.000	258	200001660	200000088	siRNA-SC-10 PSPC1-A488 IMPa2-A546 DAPI 8C2-siRNA-IMP-a2-a4 V2.00	0	13. siRNA-SC-10 PSPC1-A488 DAPI IMPa2-A546 _as_TileScan_001 (Stage 45 of 49)	00-bLPhZzoLwinNxmJPft74M8
65		Vesicles Paraspeckle	2	0.000	1.000	258	200001661	200000089	siRNA-SC-10 PSPC1-A488 IMPa2-A546 DAPI 8C2-siRNA-IMP-a2-a4 V2.00	0	13. siRNA-SC-10 PSPC1-A488 DAPI IMPa2-A546 _as_TileScan_001 (Stage 45 of 49)	00-bLPhZzoLwinNxmJPft74M8
58		Vesicles Paraspeckle	2	0.000	1.000	258	200001662	200000090	siRNA-SC-10 PSPC1-A488 IMPa2-A546 DAPI 8C2-siRNA-IMP-a2-a4 V2.00	0	13. siRNA-SC-10 PSPC1-A488 DAPI IMPa2-A546 _as_TileScan_001 (Stage 45 of 49)	00-bLPhZzoLwinNxmJPft74M8
35		Vesicles Paraspeckle	2	0.000	1.000	258	200001663	200000091	siRNA-SC-10 PSPC1-A488 IMPa2-A546 DAPI 8C2-siRNA-IMP-a2-a4 V2.00	0	13. siRNA-SC-10 PSPC1-A488 DAPI IMPa2-A546 _as_TileScan_001 (Stage 45 of 49)	00-bLPhZzoLwinNxmJPft74M8
35		Vesicles Paraspeckle	2	0.000	1.000	258	200001664	200000092	siRNA-SC-10 PSPC1-A488 IMPa2-A546 DAPI 8C2-siRNA-IMP-a2-a4 V2.00	0	13. siRNA-SC-10 PSPC1-A488 DAPI IMPa2-A546 _as_TileScan_001 (Stage 45 of 49)	00-bLPhZzoLwinNxmJPft74M8
27		Vesicles Paraspeckle	2	0.000	1.000	261	200001665	200000000	siRNA-SC-10 PSPC1-A488 IMPa2-A546 DAPI 8C2-siRNA-IMP-a2-a4 V2.00	0	13. siRNA-SC-10 PSPC1-A488 DAPI IMPa2-A546 _at_TileScan_001 (Stage 46 of 49)	00-CWfpgVRC3tE8GkFazzLyDc
19		Vesicles Paraspeckle	2	0.000	1.000	261	200001666	200000001	siRNA-SC-10 PSPC1-A488 IMPa2-A546 DAPI 8C2-siRNA-IMP-a2-a4 V2.00	0	13. siRNA-SC-10 PSPC1-A488 DAPI IMPa2-A546 _at_TileScan_001 (Stage 46 of 49)	00-CWfpgVRC3tE8GkFazzLyDc
40		Vesicles Paraspeckle	2	0.000	1.000	261	200001667	200000002	siRNA-SC-10 PSPC1-A488 IMPa2-A546 DAPI 8C2-siRNA-IMP-a2-a4 V2.00	0	13. siRNA-SC-10 PSPC1-A488 DAPI IMPa2-A546 _at_TileScan_001 (Stage 46 of 49)	00-CWfpgVRC3tE8GkFazzLyDc
9		Vesicles Paraspeckle	2	0.000	1.000	261	200001668	200000003	siRNA-SC-10 PSPC1-A488 IMPa2-A546 DAPI 8C2-siRNA-IMP-a2-a4 V2.00	0	13. siRNA-SC-10 PSPC1-A488 DAPI IMPa2-A546 _at_TileScan_001 (Stage 46 of 49)	00-CWfpgVRC3tE8GkFazzLyDc
15		Vesicles Paraspeckle	2	0.000	1.000	261	200001669	200000004	siRNA-SC-10 PSPC1-A488 IMPa2-A546 DAPI 8C2-siRNA-IMP-a2-a4 V2.00	0	13. siRNA-SC-10 PSPC1-A488 DAPI IMPa2-A546 _at_TileScan_001 (Stage 46 of 49)	00-CWfpgVRC3tE8GkFazzLyDc
38		Vesicles Paraspeckle	2	0.000	1.000	261	200001670	200000005	siRNA-SC-10 PSPC1-A488 IMPa2-A546 DAPI 8C2-siRNA-IMP-a2-a4 V2.00	0	13. siRNA-SC-10 PSPC1-A488 DAPI IMPa2-A546 _at_TileScan_001 (Stage 46 of 49)	00-CWfpgVRC3tE8GkFazzLyDc
24		Vesicles Paraspeckle	2	0.000	1.000	261	200001671	200000006	siRNA-SC-10 PSPC1-A488 IMPa2-A546 DAPI 8C2-siRNA-IMP-a2-a4 V2.00	0	13. siRNA-SC-10 PSPC1-A488 DAPI IMPa2-A546 _at_TileScan_001 (Stage 46 of 49)	00-CWfpgVRC3tE8GkFazzLyDc
34		Vesicles Paraspeckle	2	0.000	1.000	261	200001672	200000007	siRNA-SC-10 PSPC1-A488 IMPa2-A546 DAPI 8C2-siRNA-IMP-a2-a4 V2.00	0	13. siRNA-SC-10 PSPC1-A488 DAPI IMPa2-A546 _at_TileScan_001 (Stage 46 of 49)	00-CWfpgVRC3tE8GkFazzLyDc
29		Vesicles Paraspeckle	2	0.000	1.000	261	200001673	200000008	siRNA-SC-10 PSPC1-A488 IMPa2-A546 DAPI 8C2-siRNA-IMP-a2-a4 V2.00	0	13. siRNA-SC-10 PSPC1-A488 DAPI IMPa2-A546 _at_TileScan_001 (Stage 46 of 49)	00-CWfpgVRC3tE8GkFazzLyDc
16		Vesicles Paraspeckle	2	0.000	1.000	261	200001674	200000009	siRNA-SC-10 PSPC1-A488 IMPa2-A546 DAPI 8C2-siRNA-IMP-a2-a4 V2.00	0	13. siRNA-SC-10 PSPC1-A488 DAPI IMPa2-A546 _at_TileScan_001 (Stage 46 of 49)	00-CWfpgVRC3tE8GkFazzLyDc
13		Vesicles Paraspeckle	2	0.000	1.000	261	200001675	200000010	siRNA-SC-10 PSPC1-A488 IMPa2-A546 DAPI 8C2-siRNA-IMP-a2-a4 V2.00	0	13. siRNA-SC-10 PSPC1-A488 DAPI IMPa2-A546 _at_TileScan_001 (Stage 46 of 49)	00-CWfpgVRC3tE8GkFazzLyDc
27		Vesicles Paraspeckle	2	0.000	1.000	261	200001676	200000011	siRNA-SC-10 PSPC1-A488 IMPa2-A546 DAPI 8C2-siRNA-IMP-a2-a4 V2.00	0	13. siRNA-SC-10 PSPC1-A488 DAPI IMPa2-A546 _at_TileScan_001 (Stage 46 of 49)	00-CWfpgVRC3tE8GkFazzLyDc
22		Vesicles Paraspeckle	2	0.000	1.000	261	200001677	200000012	siRNA-SC-10 PSPC1-A488 IMPa2-A546 DAPI 8C2-siRNA-IMP-a2-a4 V2.00	0	13. siRNA-SC-10 PSPC1-A488 DAPI IMPa2-A546 _at_TileScan_001 (Stage 46 of 49)	00-CWfpgVRC3tE8GkFazzLyDc
6		Vesicles Paraspeckle	2	0.000	1.000	261	200001678	200000013	siRNA-SC-10 PSPC1-A488 IMPa2-A546 DAPI 8C2-siRNA-IMP-a2-a4 V2.00	0	13. siRNA-SC-10 PSPC1-A488 DAPI IMPa2-A546 _at_TileScan_001 (Stage 46 of 49)	00-CWfpgVRC3tE8GkFazzLyDc
56		Vesicles Paraspeckle	2	0.000	1.000	261	200001679	200000014	siRNA-SC-10 PSPC1-A488 IMPa2-A546 DAPI 8C2-siRNA-IMP-a2-a4 V2.00	0	13. siRNA-SC-10 PSPC1-A488 DAPI IMPa2-A546 _at_TileScan_001 (Stage 46 of 49)	00-CWfpgVRC3tE8GkFazzLyDc
14		Vesicles Paraspeckle	2	0.000	1.000	261	200001680	200000015	siRNA-SC-10 PSPC1-A488 IMPa2-A546 DAPI 8C2-siRNA-IMP-a2-a4 V2.00	0	13. siRNA-SC-10 PSPC1-A488 DAPI IMPa2-A546 _at_TileScan_001 (Stage 46 of 49)	00-CWfpgVRC3tE8GkFazzLyDc
17		Vesicles Paraspeckle	2	0.000	1.000	261	200001681	200000016	siRNA-SC-10 PSPC1-A488 IMPa2-A546 DAPI 8C2-siRNA-IMP-a2-a4 V2.00	0	13. siRNA-SC-10 PSPC1-A488 DAPI IMPa2-A546 _at_TileScan_001 (Stage 46 of 49)	00-CWfpgVRC3tE8GkFazzLyDc
10		Vesicles Paraspeckle	2	0.000	1.000	261	200001682	200000017	siRNA-SC-10 PSPC1-A488 IMPa2-A546 DAPI 8C2-siRNA-IMP-a2-a4 V2.00	0	13. siRNA-SC-10 PSPC1-A488 DAPI IMPa2-A546 _at_TileScan_001 (Stage 46 of 49)	00-CWfpgVRC3tE8GkFazzLyDc
16		Vesicles Paraspeckle	2	0.000	1.000	261	200001683	200000018	siRNA-SC-10 PSPC1-A488 IMPa2-A546 DAPI 8C2-siRNA-IMP-a2-a4 V2.00	0	13. siRNA-SC-10 PSPC1-A488 DAPI IMPa2-A546 _at_TileScan_001 (Stage 46 of 49)	00-CWfpgVRC3tE8GkFazzLyDc
11		Vesicles Paraspeckle	2	0.000	1.000	261	200001684	200000019	siRNA-SC-10 PSPC1-A488 IMPa2-A546 DAPI 8C2-siRNA-IMP-a2-a4 V2.00	0	13. siRNA-SC-10 PSPC1-A488 DAPI IMPa2-A546 _at_TileScan_001 (Stage 46 of 49)	00-CWfpgVRC3tE8GkFazzLyDc
9		Vesicles Paraspeckle	2	0.000	1.000	261	200001685	200000020	siRNA-SC-10 PSPC1-A488 IMPa2-A546 DAPI 8C2-siRNA-IMP-a2-a4 V2.00	0	13. siRNA-SC-10 PSPC1-A488 DAPI IMPa2-A546 _at_TileScan_001 (Stage 46 of 49)	00-CWfpgVRC3tE8GkFazzLyDc
14		Vesicles Paraspeckle	2	0.000	1.000	261	200001686	200000021	siRNA-SC-10 PSPC1-A488 IMPa2-A546 DAPI 8C2-siRNA-IMP-a2-a4 V2.00	0	13. siRNA-SC-10 PSPC1-A488 DAPI IMPa2-A546 _at_TileScan_001 (Stage 46 of 49)	00-CWfpgVRC3tE8GkFazzLyDc
11		Vesicles Paraspeckle	2	0.000	1.000	261	200001687	200000022	siRNA-SC-10 PSPC1-A488 IMPa2-A546 DAPI 8C2-siRNA-IMP-a2-a4 V2.00	0	13. siRNA-SC-10 PSPC1-A488 DAPI IMPa2-A546 _at_TileScan_001 (Stage 46 of 49)	00-CWfpgVRC3tE8GkFazzLyDc
35		Vesicles Paraspeckle	2	0.000	1.000	261	200001688	200000023	siRNA-SC-10 PSPC1-A488 IMPa2-A546 DAPI 8C2-siRNA-IMP-a2-a4 V2.00	0	13. siRNA-SC-10 PSPC1-A488 DAPI IMPa2-A546 _at_TileScan_001 (Stage 46 of 49)	00-CWfpgVRC3tE8GkFazzLyDc
11		Vesicles Paraspeckle	2	0.000	1.000	261	200001689	200000024	siRNA-SC-10 PSPC1-A488 IMPa2-A546 DAPI 8C2-siRNA-IMP-a2-a4 V2.00	0	13. siRNA-SC-10 PSPC1-A488 DAPI IMPa2-A546 _at_TileScan_001 (Stage 46 of 49)	00-CWfpgVRC3tE8GkFazzLyDc
5		Vesicles Paraspeckle	2	0.000	1.000	261	200001690	200000025	siRNA-SC-10 PSPC1-A488 IMPa2-A546 DAPI 8C2-siRNA-IMP-a2-a4 V2.00	0	13. siRNA-SC-10 PSPC1-A488 DAPI IMPa2-A546 _at_TileScan_001 (Stage 46 of 49)	00-CWfpgVRC3tE8GkFazzLyDc
16		Vesicles Paraspeckle	2	0.000	1.000	261	200001691	200000026	siRNA-SC-10 PSPC1-A488 IMPa2-A546 DAPI 8C2-siRNA-IMP-a2-a4 V2.00	0	13. siRNA-SC-10 PSPC1-A488 DAPI IMPa2-A546 _at_TileScan_001 (Stage 46 of 49)	00-CWfpgVRC3tE8GkFazzLyDc
33		Vesicles Paraspeckle	2	0.000	1.000	261	200001692	200000027	siRNA-SC-10 PSPC1-A488 IMPa2-A546 DAPI 8C2-siRNA-IMP-a2-a4 V2.00	0	13. siRNA-SC-10 PSPC1-A488 DAPI IMPa2-A546 _at_TileScan_001 (Stage 46 of 49)	00-CWfpgVRC3tE8GkFazzLyDc
32		Vesicles Paraspeckle	2	0.000	1.000	261	200001693	200000028	siRNA-SC-10 PSPC1-A488 IMPa2-A546 DAPI 8C2-siRNA-IMP-a2-a4 V2.00	0	13. siRNA-SC-10 PSPC1-A488 DAPI IMPa2-A546 _at_TileScan_001 (Stage 46 of 49)	00-CWfpgVRC3tE8GkFazzLyDc
32		Vesicles Paraspeckle	2	0.000	1.000	261	200001694	200000029	siRNA-SC-10 PSPC1-A488 IMPa2-A546 DAPI 8C2-siRNA-IMP-a2-a4 V2.00	0	13. siRNA-SC-10 PSPC1-A488 DAPI IMPa2-A546 _at_TileScan_001 (Stage 46 of 49)	00-CWfpgVRC3tE8GkFazzLyDc
2		Vesicles Paraspeckle	2	0.000	1.000	261	200001695	200000030	siRNA-SC-10 PSPC1-A488 IMPa2-A546 DAPI 8C2-siRNA-IMP-a2-a4 V2.00	0	13. siRNA-SC-10 PSPC1-A488 DAPI IMPa2-A546 _at_TileScan_001 (Stage 46 of 49)	00-CWfpgVRC3tE8GkFazzLyDc
3		Vesicles Paraspeckle	2	0.000	1.000	261	200001696	200000031	siRNA-SC-10 PSPC1-A488 IMPa2-A546 DAPI 8C2-siRNA-IMP-a2-a4 V2.00	0	13. siRNA-SC-10 PSPC1-A488 DAPI IMPa2-A546 _at_TileScan_001 (Stage 46 of 49)	00-CWfpgVRC3tE8GkFazzLyDc
4		Vesicles Paraspeckle	2	0.000	1.000	261	200001697	200000032	siRNA-SC-10 PSPC1-A488 IMPa2-A546 DAPI 8C2-siRNA-IMP-a2-a4 V2.00	0	13. siRNA-SC-10 PSPC1-A488 DAPI IMPa2-A546 _at_TileScan_001 (Stage 46 of 49)	00-CWfpgVRC3tE8GkFazzLyDc
7		Vesicles Paraspeckle	2	0.000	1.000	261	200001698	200000033	siRNA-SC-10 PSPC1-A488 IMPa2-A546 DAPI 8C2-siRNA-IMP-a2-a4 V2.00	0	13. siRNA-SC-10 PSPC1-A488 DAPI IMPa2-A546 _at_TileScan_001 (Stage 46 of 49)	00-CWfpgVRC3tE8GkFazzLyDc
25		Vesicles Paraspeckle	2	0.000	1.000	262	200001699	200000034	siRNA-SC-10 PSPC1-A488 IMPa2-A546 DAPI 8C2-siRNA-IMP-a2-a4 V2.00	0	13. siRNA-SC-10 PSPC1-A488 DAPI IMPa2-A546 _at_TileScan_001 (Stage 46 of 49)	00-CWfpgVRC3tE8GkFazzLyDc
20		Vesicles Paraspeckle	2	0.000	1.000	262	200001700	200000035	siRNA-SC-10 PSPC1-A488 IMPa2-A546 DAPI 8C2-siRNA-IMP-a2-a4 V2.00	0	13. siRNA-SC-10 PSPC1-A488 DAPI IMPa2-A546 _at_TileScan_001 (Stage 46 of 49)	00-CWfpgVRC3tE8GkFazzLyDc
10		Vesicles Paraspeckle	2	0.000	1.000	265	200001701	200000036	siRNA-SC-10 PSPC1-A488 IMPa2-A546 DAPI 8C2-siRNA-IMP-a2-a4 V2.00	0	13. siRNA-SC-10 PSPC1-A488 DAPI IMPa2-A546 _at_TileScan_001 (Stage 46 of 49)	00-CWfpgVRC3tE8GkFazzLyDc
31		Vesicles Paraspeckle	2	0.000	1.000	265	200001702	200000037	siRNA-SC-10 PSPC1-A488 IMPa2-A546 DAPI 8C2-siRNA-IMP-a2-a4 V2.00	0	13. siRNA-SC-10 PSPC1-A488 DAPI IMPa2-A546 _at_TileScan_001 (Stage 46 of 49)	00-CWfpgVRC3tE8GkFazzLyDc
[truncated: 2,905 more rows]
