# Supplementary material for: Development of a pipeline for automated, high-throughput analysis of paraspeckle proteins reveals specific roles for importin α proteins
Source: Sci Rep. 2017 Feb 27;7:43323. doi: 10.1038/srep43323 (PMC5379994; doi:10.1038/srep43323)
Supplement: Supplementary Dataset SD1-J [file srep43323-s12.zip › I8P/8C2-siRNA-IMPa2-PSPC1/_/siRNA-SC-10 PSPC1-A488 IMPa2-A546 DAPI 8C2-siRNA-IMP-a2-a4 V2.00_Statistics/siRNA-SC-10 PSPC1-A488 IMPa2-A546 DAPI 8C2-siRNA-IMP-a2-a4 V2.00_Cell_Center_of_Homogeneous_Mass.csv]

Cell Center of Homogeneous Mass
====================
Cell Center of Homogeneous Mass X	Cell Center of Homogeneous Mass Y	Cell Center of Homogeneous Mass Z	Unit	Category	Collection	Birth [s]	Death [s]	ID	OriginalID	Original Component Name	Original Component ID	Original Image Name	Original Image ID
62538.9	42902.5	1.62289	um	Cell	Cell Center of Homogeneous Mass	0.000	1.000	0	0	siRNA-SC-10 PSPC1-A488 IMPa2-A546 DAPI 8C2-siRNA-IMP-a2-a4 V2.00	0	13. siRNA-SC-10 PSPC1-A488 DAPI IMPa2-A546 _a_TileScan_001 (Stage 1 of 49)	00-82arEm8burHGNDg7K6SYtY
62602.5	42855.5	1.37028	um	Cell	Cell Center of Homogeneous Mass	0.000	1.000	1	1	siRNA-SC-10 PSPC1-A488 IMPa2-A546 DAPI 8C2-siRNA-IMP-a2-a4 V2.00	0	13. siRNA-SC-10 PSPC1-A488 DAPI IMPa2-A546 _a_TileScan_001 (Stage 1 of 49)	00-82arEm8burHGNDg7K6SYtY
62550.1	42856	1.25208	um	Cell	Cell Center of Homogeneous Mass	0.000	1.000	2	2	siRNA-SC-10 PSPC1-A488 IMPa2-A546 DAPI 8C2-siRNA-IMP-a2-a4 V2.00	0	13. siRNA-SC-10 PSPC1-A488 DAPI IMPa2-A546 _a_TileScan_001 (Stage 1 of 49)	00-82arEm8burHGNDg7K6SYtY
62573.8	42854.3	1.20761	um	Cell	Cell Center of Homogeneous Mass	0.000	1.000	3	3	siRNA-SC-10 PSPC1-A488 IMPa2-A546 DAPI 8C2-siRNA-IMP-a2-a4 V2.00	0	13. siRNA-SC-10 PSPC1-A488 DAPI IMPa2-A546 _a_TileScan_001 (Stage 1 of 49)	00-82arEm8burHGNDg7K6SYtY
62561.5	42866.1	1.02682	um	Cell	Cell Center of Homogeneous Mass	0.000	1.000	4	4	siRNA-SC-10 PSPC1-A488 IMPa2-A546 DAPI 8C2-siRNA-IMP-a2-a4 V2.00	0	13. siRNA-SC-10 PSPC1-A488 DAPI IMPa2-A546 _a_TileScan_001 (Stage 1 of 49)	00-82arEm8burHGNDg7K6SYtY
62590	42871.1	1.3354	um	Cell	Cell Center of Homogeneous Mass	0.000	1.000	5	5	siRNA-SC-10 PSPC1-A488 IMPa2-A546 DAPI 8C2-siRNA-IMP-a2-a4 V2.00	0	13. siRNA-SC-10 PSPC1-A488 DAPI IMPa2-A546 _a_TileScan_001 (Stage 1 of 49)	00-82arEm8burHGNDg7K6SYtY
62559.1	42892.4	1.25358	um	Cell	Cell Center of Homogeneous Mass	0.000	1.000	6	6	siRNA-SC-10 PSPC1-A488 IMPa2-A546 DAPI 8C2-siRNA-IMP-a2-a4 V2.00	0	13. siRNA-SC-10 PSPC1-A488 DAPI IMPa2-A546 _a_TileScan_001 (Stage 1 of 49)	00-82arEm8burHGNDg7K6SYtY
62576.2	42906	1.15344	um	Cell	Cell Center of Homogeneous Mass	0.000	1.000	7	7	siRNA-SC-10 PSPC1-A488 IMPa2-A546 DAPI 8C2-siRNA-IMP-a2-a4 V2.00	0	13. siRNA-SC-10 PSPC1-A488 DAPI IMPa2-A546 _a_TileScan_001 (Stage 1 of 49)	00-82arEm8burHGNDg7K6SYtY
62612.7	42912.9	1.42293	um	Cell	Cell Center of Homogeneous Mass	0.000	1.000	8	8	siRNA-SC-10 PSPC1-A488 IMPa2-A546 DAPI 8C2-siRNA-IMP-a2-a4 V2.00	0	13. siRNA-SC-10 PSPC1-A488 DAPI IMPa2-A546 _a_TileScan_001 (Stage 1 of 49)	00-82arEm8burHGNDg7K6SYtY
62670.7	42919.3	1.3083	um	Cell	Cell Center of Homogeneous Mass	0.000	1.000	9	9	siRNA-SC-10 PSPC1-A488 IMPa2-A546 DAPI 8C2-siRNA-IMP-a2-a4 V2.00	0	13. siRNA-SC-10 PSPC1-A488 DAPI IMPa2-A546 _a_TileScan_001 (Stage 1 of 49)	00-82arEm8burHGNDg7K6SYtY
62642.1	42930.7	1.50386	um	Cell	Cell Center of Homogeneous Mass	0.000	1.000	10	10	siRNA-SC-10 PSPC1-A488 IMPa2-A546 DAPI 8C2-siRNA-IMP-a2-a4 V2.00	0	13. siRNA-SC-10 PSPC1-A488 DAPI IMPa2-A546 _a_TileScan_001 (Stage 1 of 49)	00-82arEm8burHGNDg7K6SYtY
62620.4	42947.3	1.52745	um	Cell	Cell Center of Homogeneous Mass	0.000	1.000	11	11	siRNA-SC-10 PSPC1-A488 IMPa2-A546 DAPI 8C2-siRNA-IMP-a2-a4 V2.00	0	13. siRNA-SC-10 PSPC1-A488 DAPI IMPa2-A546 _a_TileScan_001 (Stage 1 of 49)	00-82arEm8burHGNDg7K6SYtY
62643.5	42956.8	1.35152	um	Cell	Cell Center of Homogeneous Mass	0.000	1.000	12	12	siRNA-SC-10 PSPC1-A488 IMPa2-A546 DAPI 8C2-siRNA-IMP-a2-a4 V2.00	0	13. siRNA-SC-10 PSPC1-A488 DAPI IMPa2-A546 _a_TileScan_001 (Stage 1 of 49)	00-82arEm8burHGNDg7K6SYtY
62664.3	42963.7	1.36021	um	Cell	Cell Center of Homogeneous Mass	0.000	1.000	13	13	siRNA-SC-10 PSPC1-A488 IMPa2-A546 DAPI 8C2-siRNA-IMP-a2-a4 V2.00	0	13. siRNA-SC-10 PSPC1-A488 DAPI IMPa2-A546 _a_TileScan_001 (Stage 1 of 49)	00-82arEm8burHGNDg7K6SYtY
62629.6	42986.6	1.66867	um	Cell	Cell Center of Homogeneous Mass	0.000	1.000	14	14	siRNA-SC-10 PSPC1-A488 IMPa2-A546 DAPI 8C2-siRNA-IMP-a2-a4 V2.00	0	13. siRNA-SC-10 PSPC1-A488 DAPI IMPa2-A546 _a_TileScan_001 (Stage 1 of 49)	00-82arEm8burHGNDg7K6SYtY
62539.8	42854.4	-1.07588	um	Cell	Cell Center of Homogeneous Mass	0.000	1.000	15	0	siRNA-SC-10 PSPC1-A488 IMPa2-A546 DAPI 8C2-siRNA-IMP-a2-a4 V2.00	0	13. siRNA-SC-10 PSPC1-A488 DAPI IMPa2-A546 _aa_TileScan_001 (Stage 27 of 49)	00-GyPEU2MNnBQTGpvqp67o9U
62673	42898.2	-1.12288	um	Cell	Cell Center of Homogeneous Mass	0.000	1.000	16	1	siRNA-SC-10 PSPC1-A488 IMPa2-A546 DAPI 8C2-siRNA-IMP-a2-a4 V2.00	0	13. siRNA-SC-10 PSPC1-A488 DAPI IMPa2-A546 _aa_TileScan_001 (Stage 27 of 49)	00-GyPEU2MNnBQTGpvqp67o9U
62541.2	42937.5	-1.08239	um	Cell	Cell Center of Homogeneous Mass	0.000	1.000	17	2	siRNA-SC-10 PSPC1-A488 IMPa2-A546 DAPI 8C2-siRNA-IMP-a2-a4 V2.00	0	13. siRNA-SC-10 PSPC1-A488 DAPI IMPa2-A546 _aa_TileScan_001 (Stage 27 of 49)	00-GyPEU2MNnBQTGpvqp67o9U
62559.8	42990.1	-0.914888	um	Cell	Cell Center of Homogeneous Mass	0.000	1.000	18	3	siRNA-SC-10 PSPC1-A488 IMPa2-A546 DAPI 8C2-siRNA-IMP-a2-a4 V2.00	0	13. siRNA-SC-10 PSPC1-A488 DAPI IMPa2-A546 _aa_TileScan_001 (Stage 27 of 49)	00-GyPEU2MNnBQTGpvqp67o9U
62544.5	42879.9	-1.02961	um	Cell	Cell Center of Homogeneous Mass	0.000	1.000	19	4	siRNA-SC-10 PSPC1-A488 IMPa2-A546 DAPI 8C2-siRNA-IMP-a2-a4 V2.00	0	13. siRNA-SC-10 PSPC1-A488 DAPI IMPa2-A546 _aa_TileScan_001 (Stage 27 of 49)	00-GyPEU2MNnBQTGpvqp67o9U
62538.5	42909.5	-1.28966	um	Cell	Cell Center of Homogeneous Mass	0.000	1.000	20	5	siRNA-SC-10 PSPC1-A488 IMPa2-A546 DAPI 8C2-siRNA-IMP-a2-a4 V2.00	0	13. siRNA-SC-10 PSPC1-A488 DAPI IMPa2-A546 _aa_TileScan_001 (Stage 27 of 49)	00-GyPEU2MNnBQTGpvqp67o9U
62553.2	42856.6	-1.10984	um	Cell	Cell Center of Homogeneous Mass	0.000	1.000	21	0	siRNA-SC-10 PSPC1-A488 IMPa2-A546 DAPI 8C2-siRNA-IMP-a2-a4 V2.00	0	13. siRNA-SC-10 PSPC1-A488 DAPI IMPa2-A546 _ab_TileScan_001 (Stage 28 of 49)	00-cY4RxBf9HodrnSUmt8vUTV
62583.3	42870.7	-1.15774	um	Cell	Cell Center of Homogeneous Mass	0.000	1.000	22	1	siRNA-SC-10 PSPC1-A488 IMPa2-A546 DAPI 8C2-siRNA-IMP-a2-a4 V2.00	0	13. siRNA-SC-10 PSPC1-A488 DAPI IMPa2-A546 _ab_TileScan_001 (Stage 28 of 49)	00-cY4RxBf9HodrnSUmt8vUTV
62553.7	42875.6	-1.16889	um	Cell	Cell Center of Homogeneous Mass	0.000	1.000	23	2	siRNA-SC-10 PSPC1-A488 IMPa2-A546 DAPI 8C2-siRNA-IMP-a2-a4 V2.00	0	13. siRNA-SC-10 PSPC1-A488 DAPI IMPa2-A546 _ab_TileScan_001 (Stage 28 of 49)	00-cY4RxBf9HodrnSUmt8vUTV
62554.3	42897.1	-1.13455	um	Cell	Cell Center of Homogeneous Mass	0.000	1.000	24	3	siRNA-SC-10 PSPC1-A488 IMPa2-A546 DAPI 8C2-siRNA-IMP-a2-a4 V2.00	0	13. siRNA-SC-10 PSPC1-A488 DAPI IMPa2-A546 _ab_TileScan_001 (Stage 28 of 49)	00-cY4RxBf9HodrnSUmt8vUTV
62596.8	42896.6	-1.15968	um	Cell	Cell Center of Homogeneous Mass	0.000	1.000	25	4	siRNA-SC-10 PSPC1-A488 IMPa2-A546 DAPI 8C2-siRNA-IMP-a2-a4 V2.00	0	13. siRNA-SC-10 PSPC1-A488 DAPI IMPa2-A546 _ab_TileScan_001 (Stage 28 of 49)	00-cY4RxBf9HodrnSUmt8vUTV
62621.7	42860.1	-0.995842	um	Cell	Cell Center of Homogeneous Mass	0.000	1.000	26	5	siRNA-SC-10 PSPC1-A488 IMPa2-A546 DAPI 8C2-siRNA-IMP-a2-a4 V2.00	0	13. siRNA-SC-10 PSPC1-A488 DAPI IMPa2-A546 _ab_TileScan_001 (Stage 28 of 49)	00-cY4RxBf9HodrnSUmt8vUTV
62571	42991.3	-1.08783	um	Cell	Cell Center of Homogeneous Mass	0.000	1.000	27	6	siRNA-SC-10 PSPC1-A488 IMPa2-A546 DAPI 8C2-siRNA-IMP-a2-a4 V2.00	0	13. siRNA-SC-10 PSPC1-A488 DAPI IMPa2-A546 _ab_TileScan_001 (Stage 28 of 49)	00-cY4RxBf9HodrnSUmt8vUTV
62624	42983.7	-0.851813	um	Cell	Cell Center of Homogeneous Mass	0.000	1.000	28	7	siRNA-SC-10 PSPC1-A488 IMPa2-A546 DAPI 8C2-siRNA-IMP-a2-a4 V2.00	0	13. siRNA-SC-10 PSPC1-A488 DAPI IMPa2-A546 _ab_TileScan_001 (Stage 28 of 49)	00-cY4RxBf9HodrnSUmt8vUTV
62603	42888.5	-1.88584	um	Cell	Cell Center of Homogeneous Mass	0.000	1.000	29	0	siRNA-SC-10 PSPC1-A488 IMPa2-A546 DAPI 8C2-siRNA-IMP-a2-a4 V2.00	0	13. siRNA-SC-10 PSPC1-A488 DAPI IMPa2-A546 _ac_TileScan_001 (Stage 29 of 49)	00-r6Xv5oSSWhPusS8BBHjHx8
62541	42917.8	-1.92851	um	Cell	Cell Center of Homogeneous Mass	0.000	1.000	30	1	siRNA-SC-10 PSPC1-A488 IMPa2-A546 DAPI 8C2-siRNA-IMP-a2-a4 V2.00	0	13. siRNA-SC-10 PSPC1-A488 DAPI IMPa2-A546 _ac_TileScan_001 (Stage 29 of 49)	00-r6Xv5oSSWhPusS8BBHjHx8
62603.5	42856.4	-1.88985	um	Cell	Cell Center of Homogeneous Mass	0.000	1.000	31	2	siRNA-SC-10 PSPC1-A488 IMPa2-A546 DAPI 8C2-siRNA-IMP-a2-a4 V2.00	0	13. siRNA-SC-10 PSPC1-A488 DAPI IMPa2-A546 _ac_TileScan_001 (Stage 29 of 49)	00-r6Xv5oSSWhPusS8BBHjHx8
62661.9	42915.1	-1.91586	um	Cell	Cell Center of Homogeneous Mass	0.000	1.000	32	3	siRNA-SC-10 PSPC1-A488 IMPa2-A546 DAPI 8C2-siRNA-IMP-a2-a4 V2.00	0	13. siRNA-SC-10 PSPC1-A488 DAPI IMPa2-A546 _ac_TileScan_001 (Stage 29 of 49)	00-r6Xv5oSSWhPusS8BBHjHx8
62550.7	42961	-1.93107	um	Cell	Cell Center of Homogeneous Mass	0.000	1.000	33	4	siRNA-SC-10 PSPC1-A488 IMPa2-A546 DAPI 8C2-siRNA-IMP-a2-a4 V2.00	0	13. siRNA-SC-10 PSPC1-A488 DAPI IMPa2-A546 _ac_TileScan_001 (Stage 29 of 49)	00-r6Xv5oSSWhPusS8BBHjHx8
62565.1	42930.3	-1.98957	um	Cell	Cell Center of Homogeneous Mass	0.000	1.000	34	5	siRNA-SC-10 PSPC1-A488 IMPa2-A546 DAPI 8C2-siRNA-IMP-a2-a4 V2.00	0	13. siRNA-SC-10 PSPC1-A488 DAPI IMPa2-A546 _ac_TileScan_001 (Stage 29 of 49)	00-r6Xv5oSSWhPusS8BBHjHx8
62601	42943.3	-2.02668	um	Cell	Cell Center of Homogeneous Mass	0.000	1.000	35	6	siRNA-SC-10 PSPC1-A488 IMPa2-A546 DAPI 8C2-siRNA-IMP-a2-a4 V2.00	0	13. siRNA-SC-10 PSPC1-A488 DAPI IMPa2-A546 _ac_TileScan_001 (Stage 29 of 49)	00-r6Xv5oSSWhPusS8BBHjHx8
62654.7	42992.1	-1.98944	um	Cell	Cell Center of Homogeneous Mass	0.000	1.000	36	7	siRNA-SC-10 PSPC1-A488 IMPa2-A546 DAPI 8C2-siRNA-IMP-a2-a4 V2.00	0	13. siRNA-SC-10 PSPC1-A488 DAPI IMPa2-A546 _ac_TileScan_001 (Stage 29 of 49)	00-r6Xv5oSSWhPusS8BBHjHx8
62642.8	42975.3	-1.78975	um	Cell	Cell Center of Homogeneous Mass	0.000	1.000	37	8	siRNA-SC-10 PSPC1-A488 IMPa2-A546 DAPI 8C2-siRNA-IMP-a2-a4 V2.00	0	13. siRNA-SC-10 PSPC1-A488 DAPI IMPa2-A546 _ac_TileScan_001 (Stage 29 of 49)	00-r6Xv5oSSWhPusS8BBHjHx8
62676.8	42989.1	-1.64438	um	Cell	Cell Center of Homogeneous Mass	0.000	1.000	38	9	siRNA-SC-10 PSPC1-A488 IMPa2-A546 DAPI 8C2-siRNA-IMP-a2-a4 V2.00	0	13. siRNA-SC-10 PSPC1-A488 DAPI IMPa2-A546 _ac_TileScan_001 (Stage 29 of 49)	00-r6Xv5oSSWhPusS8BBHjHx8
62631.5	42947.8	-1.28937	um	Cell	Cell Center of Homogeneous Mass	0.000	1.000	39	10	siRNA-SC-10 PSPC1-A488 IMPa2-A546 DAPI 8C2-siRNA-IMP-a2-a4 V2.00	0	13. siRNA-SC-10 PSPC1-A488 DAPI IMPa2-A546 _ac_TileScan_001 (Stage 29 of 49)	00-r6Xv5oSSWhPusS8BBHjHx8
62669.7	42989.3	-1.76162	um	Cell	Cell Center of Homogeneous Mass	0.000	1.000	40	0	siRNA-SC-10 PSPC1-A488 IMPa2-A546 DAPI 8C2-siRNA-IMP-a2-a4 V2.00	0	13. siRNA-SC-10 PSPC1-A488 DAPI IMPa2-A546 _ad_TileScan_001 (Stage 30 of 49)	00-mZZEPkhe8my2xJGaUyjVXG
62576.3	42869.9	-1.8907	um	Cell	Cell Center of Homogeneous Mass	0.000	1.000	41	1	siRNA-SC-10 PSPC1-A488 IMPa2-A546 DAPI 8C2-siRNA-IMP-a2-a4 V2.00	0	13. siRNA-SC-10 PSPC1-A488 DAPI IMPa2-A546 _ad_TileScan_001 (Stage 30 of 49)	00-mZZEPkhe8my2xJGaUyjVXG
62552.8	42915.9	-1.8297	um	Cell	Cell Center of Homogeneous Mass	0.000	1.000	42	2	siRNA-SC-10 PSPC1-A488 IMPa2-A546 DAPI 8C2-siRNA-IMP-a2-a4 V2.00	0	13. siRNA-SC-10 PSPC1-A488 DAPI IMPa2-A546 _ad_TileScan_001 (Stage 30 of 49)	00-mZZEPkhe8my2xJGaUyjVXG
62590.9	42917.3	-1.94325	um	Cell	Cell Center of Homogeneous Mass	0.000	1.000	43	3	siRNA-SC-10 PSPC1-A488 IMPa2-A546 DAPI 8C2-siRNA-IMP-a2-a4 V2.00	0	13. siRNA-SC-10 PSPC1-A488 DAPI IMPa2-A546 _ad_TileScan_001 (Stage 30 of 49)	00-mZZEPkhe8my2xJGaUyjVXG
62665.3	42867.4	-1.96525	um	Cell	Cell Center of Homogeneous Mass	0.000	1.000	44	4	siRNA-SC-10 PSPC1-A488 IMPa2-A546 DAPI 8C2-siRNA-IMP-a2-a4 V2.00	0	13. siRNA-SC-10 PSPC1-A488 DAPI IMPa2-A546 _ad_TileScan_001 (Stage 30 of 49)	00-mZZEPkhe8my2xJGaUyjVXG
62611.6	42860.2	-1.95631	um	Cell	Cell Center of Homogeneous Mass	0.000	1.000	45	5	siRNA-SC-10 PSPC1-A488 IMPa2-A546 DAPI 8C2-siRNA-IMP-a2-a4 V2.00	0	13. siRNA-SC-10 PSPC1-A488 DAPI IMPa2-A546 _ad_TileScan_001 (Stage 30 of 49)	00-mZZEPkhe8my2xJGaUyjVXG
62673.2	42885.4	-1.89689	um	Cell	Cell Center of Homogeneous Mass	0.000	1.000	46	6	siRNA-SC-10 PSPC1-A488 IMPa2-A546 DAPI 8C2-siRNA-IMP-a2-a4 V2.00	0	13. siRNA-SC-10 PSPC1-A488 DAPI IMPa2-A546 _ad_TileScan_001 (Stage 30 of 49)	00-mZZEPkhe8my2xJGaUyjVXG
62653.8	42880.6	-1.97074	um	Cell	Cell Center of Homogeneous Mass	0.000	1.000	47	7	siRNA-SC-10 PSPC1-A488 IMPa2-A546 DAPI 8C2-siRNA-IMP-a2-a4 V2.00	0	13. siRNA-SC-10 PSPC1-A488 DAPI IMPa2-A546 _ad_TileScan_001 (Stage 30 of 49)	00-mZZEPkhe8my2xJGaUyjVXG
62637.5	42893.4	-2.01642	um	Cell	Cell Center of Homogeneous Mass	0.000	1.000	48	8	siRNA-SC-10 PSPC1-A488 IMPa2-A546 DAPI 8C2-siRNA-IMP-a2-a4 V2.00	0	13. siRNA-SC-10 PSPC1-A488 DAPI IMPa2-A546 _ad_TileScan_001 (Stage 30 of 49)	00-mZZEPkhe8my2xJGaUyjVXG
62615.5	42912.7	-2.03837	um	Cell	Cell Center of Homogeneous Mass	0.000	1.000	49	9	siRNA-SC-10 PSPC1-A488 IMPa2-A546 DAPI 8C2-siRNA-IMP-a2-a4 V2.00	0	13. siRNA-SC-10 PSPC1-A488 DAPI IMPa2-A546 _ad_TileScan_001 (Stage 30 of 49)	00-mZZEPkhe8my2xJGaUyjVXG
62649.2	42855.8	-1.94935	um	Cell	Cell Center of Homogeneous Mass	0.000	1.000	50	10	siRNA-SC-10 PSPC1-A488 IMPa2-A546 DAPI 8C2-siRNA-IMP-a2-a4 V2.00	0	13. siRNA-SC-10 PSPC1-A488 DAPI IMPa2-A546 _ad_TileScan_001 (Stage 30 of 49)	00-mZZEPkhe8my2xJGaUyjVXG
62607.1	42883.9	-2.03231	um	Cell	Cell Center of Homogeneous Mass	0.000	1.000	51	11	siRNA-SC-10 PSPC1-A488 IMPa2-A546 DAPI 8C2-siRNA-IMP-a2-a4 V2.00	0	13. siRNA-SC-10 PSPC1-A488 DAPI IMPa2-A546 _ad_TileScan_001 (Stage 30 of 49)	00-mZZEPkhe8my2xJGaUyjVXG
62543.8	42992.1	-1.8874	um	Cell	Cell Center of Homogeneous Mass	0.000	1.000	52	12	siRNA-SC-10 PSPC1-A488 IMPa2-A546 DAPI 8C2-siRNA-IMP-a2-a4 V2.00	0	13. siRNA-SC-10 PSPC1-A488 DAPI IMPa2-A546 _ad_TileScan_001 (Stage 30 of 49)	00-mZZEPkhe8my2xJGaUyjVXG
62543.6	42970.6	-1.7332	um	Cell	Cell Center of Homogeneous Mass	0.000	1.000	53	13	siRNA-SC-10 PSPC1-A488 IMPa2-A546 DAPI 8C2-siRNA-IMP-a2-a4 V2.00	0	13. siRNA-SC-10 PSPC1-A488 DAPI IMPa2-A546 _ad_TileScan_001 (Stage 30 of 49)	00-mZZEPkhe8my2xJGaUyjVXG
62598.9	42962.8	-1.83972	um	Cell	Cell Center of Homogeneous Mass	0.000	1.000	54	14	siRNA-SC-10 PSPC1-A488 IMPa2-A546 DAPI 8C2-siRNA-IMP-a2-a4 V2.00	0	13. siRNA-SC-10 PSPC1-A488 DAPI IMPa2-A546 _ad_TileScan_001 (Stage 30 of 49)	00-mZZEPkhe8my2xJGaUyjVXG
62574.3	42987.2	-1.72403	um	Cell	Cell Center of Homogeneous Mass	0.000	1.000	55	15	siRNA-SC-10 PSPC1-A488 IMPa2-A546 DAPI 8C2-siRNA-IMP-a2-a4 V2.00	0	13. siRNA-SC-10 PSPC1-A488 DAPI IMPa2-A546 _ad_TileScan_001 (Stage 30 of 49)	00-mZZEPkhe8my2xJGaUyjVXG
62633.8	42939.2	-1.91513	um	Cell	Cell Center of Homogeneous Mass	0.000	1.000	56	16	siRNA-SC-10 PSPC1-A488 IMPa2-A546 DAPI 8C2-siRNA-IMP-a2-a4 V2.00	0	13. siRNA-SC-10 PSPC1-A488 DAPI IMPa2-A546 _ad_TileScan_001 (Stage 30 of 49)	00-mZZEPkhe8my2xJGaUyjVXG
62668.5	42938.9	-1.86021	um	Cell	Cell Center of Homogeneous Mass	0.000	1.000	57	17	siRNA-SC-10 PSPC1-A488 IMPa2-A546 DAPI 8C2-siRNA-IMP-a2-a4 V2.00	0	13. siRNA-SC-10 PSPC1-A488 DAPI IMPa2-A546 _ad_TileScan_001 (Stage 30 of 49)	00-mZZEPkhe8my2xJGaUyjVXG
62648.1	42977.8	-1.74663	um	Cell	Cell Center of Homogeneous Mass	0.000	1.000	58	18	siRNA-SC-10 PSPC1-A488 IMPa2-A546 DAPI 8C2-siRNA-IMP-a2-a4 V2.00	0	13. siRNA-SC-10 PSPC1-A488 DAPI IMPa2-A546 _ad_TileScan_001 (Stage 30 of 49)	00-mZZEPkhe8my2xJGaUyjVXG
62609	42991.4	-1.73197	um	Cell	Cell Center of Homogeneous Mass	0.000	1.000	59	19	siRNA-SC-10 PSPC1-A488 IMPa2-A546 DAPI 8C2-siRNA-IMP-a2-a4 V2.00	0	13. siRNA-SC-10 PSPC1-A488 DAPI IMPa2-A546 _ad_TileScan_001 (Stage 30 of 49)	00-mZZEPkhe8my2xJGaUyjVXG
62571.5	42855.3	-1.83098	um	Cell	Cell Center of Homogeneous Mass	0.000	1.000	60	0	siRNA-SC-10 PSPC1-A488 IMPa2-A546 DAPI 8C2-siRNA-IMP-a2-a4 V2.00	0	13. siRNA-SC-10 PSPC1-A488 DAPI IMPa2-A546 _ae_TileScan_001 (Stage 31 of 49)	00-JSdFKSgHtCqLmoWDszFATU
62539.2	42871.5	-1.81862	um	Cell	Cell Center of Homogeneous Mass	0.000	1.000	61	1	siRNA-SC-10 PSPC1-A488 IMPa2-A546 DAPI 8C2-siRNA-IMP-a2-a4 V2.00	0	13. siRNA-SC-10 PSPC1-A488 DAPI IMPa2-A546 _ae_TileScan_001 (Stage 31 of 49)	00-JSdFKSgHtCqLmoWDszFATU
62552.6	42879.1	-1.88717	um	Cell	Cell Center of Homogeneous Mass	0.000	1.000	62	2	siRNA-SC-10 PSPC1-A488 IMPa2-A546 DAPI 8C2-siRNA-IMP-a2-a4 V2.00	0	13. siRNA-SC-10 PSPC1-A488 DAPI IMPa2-A546 _ae_TileScan_001 (Stage 31 of 49)	00-JSdFKSgHtCqLmoWDszFATU
62589	42891.1	-1.89246	um	Cell	Cell Center of Homogeneous Mass	0.000	1.000	63	3	siRNA-SC-10 PSPC1-A488 IMPa2-A546 DAPI 8C2-siRNA-IMP-a2-a4 V2.00	0	13. siRNA-SC-10 PSPC1-A488 DAPI IMPa2-A546 _ae_TileScan_001 (Stage 31 of 49)	00-JSdFKSgHtCqLmoWDszFATU
62560.2	42918	-1.92048	um	Cell	Cell Center of Homogeneous Mass	0.000	1.000	64	4	siRNA-SC-10 PSPC1-A488 IMPa2-A546 DAPI 8C2-siRNA-IMP-a2-a4 V2.00	0	13. siRNA-SC-10 PSPC1-A488 DAPI IMPa2-A546 _ae_TileScan_001 (Stage 31 of 49)	00-JSdFKSgHtCqLmoWDszFATU
62671.4	42858	-2.04368	um	Cell	Cell Center of Homogeneous Mass	0.000	1.000	65	5	siRNA-SC-10 PSPC1-A488 IMPa2-A546 DAPI 8C2-siRNA-IMP-a2-a4 V2.00	0	13. siRNA-SC-10 PSPC1-A488 DAPI IMPa2-A546 _ae_TileScan_001 (Stage 31 of 49)	00-JSdFKSgHtCqLmoWDszFATU
62656.5	42871.3	-1.89081	um	Cell	Cell Center of Homogeneous Mass	0.000	1.000	66	6	siRNA-SC-10 PSPC1-A488 IMPa2-A546 DAPI 8C2-siRNA-IMP-a2-a4 V2.00	0	13. siRNA-SC-10 PSPC1-A488 DAPI IMPa2-A546 _ae_TileScan_001 (Stage 31 of 49)	00-JSdFKSgHtCqLmoWDszFATU
62625.4	42877.6	-1.89141	um	Cell	Cell Center of Homogeneous Mass	0.000	1.000	67	7	siRNA-SC-10 PSPC1-A488 IMPa2-A546 DAPI 8C2-siRNA-IMP-a2-a4 V2.00	0	13. siRNA-SC-10 PSPC1-A488 DAPI IMPa2-A546 _ae_TileScan_001 (Stage 31 of 49)	00-JSdFKSgHtCqLmoWDszFATU
62671.1	42890.4	-1.95834	um	Cell	Cell Center of Homogeneous Mass	0.000	1.000	68	8	siRNA-SC-10 PSPC1-A488 IMPa2-A546 DAPI 8C2-siRNA-IMP-a2-a4 V2.00	0	13. siRNA-SC-10 PSPC1-A488 DAPI IMPa2-A546 _ae_TileScan_001 (Stage 31 of 49)	00-JSdFKSgHtCqLmoWDszFATU
62653.4	42906.1	-1.89052	um	Cell	Cell Center of Homogeneous Mass	0.000	1.000	69	9	siRNA-SC-10 PSPC1-A488 IMPa2-A546 DAPI 8C2-siRNA-IMP-a2-a4 V2.00	0	13. siRNA-SC-10 PSPC1-A488 DAPI IMPa2-A546 _ae_TileScan_001 (Stage 31 of 49)	00-JSdFKSgHtCqLmoWDszFATU
62548.5	42945.5	-1.80996	um	Cell	Cell Center of Homogeneous Mass	0.000	1.000	70	10	siRNA-SC-10 PSPC1-A488 IMPa2-A546 DAPI 8C2-siRNA-IMP-a2-a4 V2.00	0	13. siRNA-SC-10 PSPC1-A488 DAPI IMPa2-A546 _ae_TileScan_001 (Stage 31 of 49)	00-JSdFKSgHtCqLmoWDszFATU
62567.8	42985.2	-1.73243	um	Cell	Cell Center of Homogeneous Mass	0.000	1.000	71	11	siRNA-SC-10 PSPC1-A488 IMPa2-A546 DAPI 8C2-siRNA-IMP-a2-a4 V2.00	0	13. siRNA-SC-10 PSPC1-A488 DAPI IMPa2-A546 _ae_TileScan_001 (Stage 31 of 49)	00-JSdFKSgHtCqLmoWDszFATU
62672.5	42922.4	-1.60943	um	Cell	Cell Center of Homogeneous Mass	0.000	1.000	72	12	siRNA-SC-10 PSPC1-A488 IMPa2-A546 DAPI 8C2-siRNA-IMP-a2-a4 V2.00	0	13. siRNA-SC-10 PSPC1-A488 DAPI IMPa2-A546 _ae_TileScan_001 (Stage 31 of 49)	00-JSdFKSgHtCqLmoWDszFATU
62610.3	42927.2	-1.75785	um	Cell	Cell Center of Homogeneous Mass	0.000	1.000	73	13	siRNA-SC-10 PSPC1-A488 IMPa2-A546 DAPI 8C2-siRNA-IMP-a2-a4 V2.00	0	13. siRNA-SC-10 PSPC1-A488 DAPI IMPa2-A546 _ae_TileScan_001 (Stage 31 of 49)	00-JSdFKSgHtCqLmoWDszFATU
62656.1	42941.4	-1.76776	um	Cell	Cell Center of Homogeneous Mass	0.000	1.000	74	14	siRNA-SC-10 PSPC1-A488 IMPa2-A546 DAPI 8C2-siRNA-IMP-a2-a4 V2.00	0	13. siRNA-SC-10 PSPC1-A488 DAPI IMPa2-A546 _ae_TileScan_001 (Stage 31 of 49)	00-JSdFKSgHtCqLmoWDszFATU
62660.4	42965.2	-1.80476	um	Cell	Cell Center of Homogeneous Mass	0.000	1.000	75	15	siRNA-SC-10 PSPC1-A488 IMPa2-A546 DAPI 8C2-siRNA-IMP-a2-a4 V2.00	0	13. siRNA-SC-10 PSPC1-A488 DAPI IMPa2-A546 _ae_TileScan_001 (Stage 31 of 49)	00-JSdFKSgHtCqLmoWDszFATU
62637.6	42978.1	-1.81098	um	Cell	Cell Center of Homogeneous Mass	0.000	1.000	76	16	siRNA-SC-10 PSPC1-A488 IMPa2-A546 DAPI 8C2-siRNA-IMP-a2-a4 V2.00	0	13. siRNA-SC-10 PSPC1-A488 DAPI IMPa2-A546 _ae_TileScan_001 (Stage 31 of 49)	00-JSdFKSgHtCqLmoWDszFATU
62629.1	42909.5	-1.49266	um	Cell	Cell Center of Homogeneous Mass	0.000	1.000	77	17	siRNA-SC-10 PSPC1-A488 IMPa2-A546 DAPI 8C2-siRNA-IMP-a2-a4 V2.00	0	13. siRNA-SC-10 PSPC1-A488 DAPI IMPa2-A546 _ae_TileScan_001 (Stage 31 of 49)	00-JSdFKSgHtCqLmoWDszFATU
62674.2	42943.9	-1.53121	um	Cell	Cell Center of Homogeneous Mass	0.000	1.000	78	0	siRNA-SC-10 PSPC1-A488 IMPa2-A546 DAPI 8C2-siRNA-IMP-a2-a4 V2.00	0	13. siRNA-SC-10 PSPC1-A488 DAPI IMPa2-A546 _af_TileScan_001 (Stage 32 of 49)	00-gav8Gvk7THPpJ56DwimiqE
62538.2	42875.7	-1.72393	um	Cell	Cell Center of Homogeneous Mass	0.000	1.000	79	1	siRNA-SC-10 PSPC1-A488 IMPa2-A546 DAPI 8C2-siRNA-IMP-a2-a4 V2.00	0	13. siRNA-SC-10 PSPC1-A488 DAPI IMPa2-A546 _af_TileScan_001 (Stage 32 of 49)	00-gav8Gvk7THPpJ56DwimiqE
62548.2	42865.7	-1.96151	um	Cell	Cell Center of Homogeneous Mass	0.000	1.000	80	2	siRNA-SC-10 PSPC1-A488 IMPa2-A546 DAPI 8C2-siRNA-IMP-a2-a4 V2.00	0	13. siRNA-SC-10 PSPC1-A488 DAPI IMPa2-A546 _af_TileScan_001 (Stage 32 of 49)	00-gav8Gvk7THPpJ56DwimiqE
62547.5	42894.1	-1.80835	um	Cell	Cell Center of Homogeneous Mass	0.000	1.000	81	3	siRNA-SC-10 PSPC1-A488 IMPa2-A546 DAPI 8C2-siRNA-IMP-a2-a4 V2.00	0	13. siRNA-SC-10 PSPC1-A488 DAPI IMPa2-A546 _af_TileScan_001 (Stage 32 of 49)	00-gav8Gvk7THPpJ56DwimiqE
62587.4	42925.2	-1.83634	um	Cell	Cell Center of Homogeneous Mass	0.000	1.000	82	4	siRNA-SC-10 PSPC1-A488 IMPa2-A546 DAPI 8C2-siRNA-IMP-a2-a4 V2.00	0	13. siRNA-SC-10 PSPC1-A488 DAPI IMPa2-A546 _af_TileScan_001 (Stage 32 of 49)	00-gav8Gvk7THPpJ56DwimiqE
62541.8	42948.2	-1.56516	um	Cell	Cell Center of Homogeneous Mass	0.000	1.000	83	5	siRNA-SC-10 PSPC1-A488 IMPa2-A546 DAPI 8C2-siRNA-IMP-a2-a4 V2.00	0	13. siRNA-SC-10 PSPC1-A488 DAPI IMPa2-A546 _af_TileScan_001 (Stage 32 of 49)	00-gav8Gvk7THPpJ56DwimiqE
62589.8	42953.5	-1.68272	um	Cell	Cell Center of Homogeneous Mass	0.000	1.000	84	6	siRNA-SC-10 PSPC1-A488 IMPa2-A546 DAPI 8C2-siRNA-IMP-a2-a4 V2.00	0	13. siRNA-SC-10 PSPC1-A488 DAPI IMPa2-A546 _af_TileScan_001 (Stage 32 of 49)	00-gav8Gvk7THPpJ56DwimiqE
62549.8	42922.9	-1.63357	um	Cell	Cell Center of Homogeneous Mass	0.000	1.000	85	7	siRNA-SC-10 PSPC1-A488 IMPa2-A546 DAPI 8C2-siRNA-IMP-a2-a4 V2.00	0	13. siRNA-SC-10 PSPC1-A488 DAPI IMPa2-A546 _af_TileScan_001 (Stage 32 of 49)	00-gav8Gvk7THPpJ56DwimiqE
62569.5	42958.6	-1.90339	um	Cell	Cell Center of Homogeneous Mass	0.000	1.000	86	8	siRNA-SC-10 PSPC1-A488 IMPa2-A546 DAPI 8C2-siRNA-IMP-a2-a4 V2.00	0	13. siRNA-SC-10 PSPC1-A488 DAPI IMPa2-A546 _af_TileScan_001 (Stage 32 of 49)	00-gav8Gvk7THPpJ56DwimiqE
62579.8	42973.8	-1.48504	um	Cell	Cell Center of Homogeneous Mass	0.000	1.000	87	9	siRNA-SC-10 PSPC1-A488 IMPa2-A546 DAPI 8C2-siRNA-IMP-a2-a4 V2.00	0	13. siRNA-SC-10 PSPC1-A488 DAPI IMPa2-A546 _af_TileScan_001 (Stage 32 of 49)	00-gav8Gvk7THPpJ56DwimiqE
62566.6	42983.3	-1.39774	um	Cell	Cell Center of Homogeneous Mass	0.000	1.000	88	10	siRNA-SC-10 PSPC1-A488 IMPa2-A546 DAPI 8C2-siRNA-IMP-a2-a4 V2.00	0	13. siRNA-SC-10 PSPC1-A488 DAPI IMPa2-A546 _af_TileScan_001 (Stage 32 of 49)	00-gav8Gvk7THPpJ56DwimiqE
62617.2	42926.3	-1.78991	um	Cell	Cell Center of Homogeneous Mass	0.000	1.000	89	11	siRNA-SC-10 PSPC1-A488 IMPa2-A546 DAPI 8C2-siRNA-IMP-a2-a4 V2.00	0	13. siRNA-SC-10 PSPC1-A488 DAPI IMPa2-A546 _af_TileScan_001 (Stage 32 of 49)	00-gav8Gvk7THPpJ56DwimiqE
62662.8	42970.4	-1.61534	um	Cell	Cell Center of Homogeneous Mass	0.000	1.000	90	12	siRNA-SC-10 PSPC1-A488 IMPa2-A546 DAPI 8C2-siRNA-IMP-a2-a4 V2.00	0	13. siRNA-SC-10 PSPC1-A488 DAPI IMPa2-A546 _af_TileScan_001 (Stage 32 of 49)	00-gav8Gvk7THPpJ56DwimiqE
62649.8	42983.5	-1.60703	um	Cell	Cell Center of Homogeneous Mass	0.000	1.000	91	13	siRNA-SC-10 PSPC1-A488 IMPa2-A546 DAPI 8C2-siRNA-IMP-a2-a4 V2.00	0	13. siRNA-SC-10 PSPC1-A488 DAPI IMPa2-A546 _af_TileScan_001 (Stage 32 of 49)	00-gav8Gvk7THPpJ56DwimiqE
62671.8	42987.2	-1.52144	um	Cell	Cell Center of Homogeneous Mass	0.000	1.000	92	14	siRNA-SC-10 PSPC1-A488 IMPa2-A546 DAPI 8C2-siRNA-IMP-a2-a4 V2.00	0	13. siRNA-SC-10 PSPC1-A488 DAPI IMPa2-A546 _af_TileScan_001 (Stage 32 of 49)	00-gav8Gvk7THPpJ56DwimiqE
62551.7	42983.6	-1.51901	um	Cell	Cell Center of Homogeneous Mass	0.000	1.000	93	0	siRNA-SC-10 PSPC1-A488 IMPa2-A546 DAPI 8C2-siRNA-IMP-a2-a4 V2.00	0	13. siRNA-SC-10 PSPC1-A488 DAPI IMPa2-A546 _ag_TileScan_001 (Stage 33 of 49)	00-4KnMN3Yx3kJ5qNVc4kvkKP
62615.8	42934.7	-1.59981	um	Cell	Cell Center of Homogeneous Mass	0.000	1.000	94	1	siRNA-SC-10 PSPC1-A488 IMPa2-A546 DAPI 8C2-siRNA-IMP-a2-a4 V2.00	0	13. siRNA-SC-10 PSPC1-A488 DAPI IMPa2-A546 _ag_TileScan_001 (Stage 33 of 49)	00-4KnMN3Yx3kJ5qNVc4kvkKP
62656.4	42992.1	-1.37795	um	Cell	Cell Center of Homogeneous Mass	0.000	1.000	95	2	siRNA-SC-10 PSPC1-A488 IMPa2-A546 DAPI 8C2-siRNA-IMP-a2-a4 V2.00	0	13. siRNA-SC-10 PSPC1-A488 DAPI IMPa2-A546 _ag_TileScan_001 (Stage 33 of 49)	00-4KnMN3Yx3kJ5qNVc4kvkKP
62538.1	42972	-1.78624	um	Cell	Cell Center of Homogeneous Mass	0.000	1.000	96	3	siRNA-SC-10 PSPC1-A488 IMPa2-A546 DAPI 8C2-siRNA-IMP-a2-a4 V2.00	0	13. siRNA-SC-10 PSPC1-A488 DAPI IMPa2-A546 _ag_TileScan_001 (Stage 33 of 49)	00-4KnMN3Yx3kJ5qNVc4kvkKP
62630.1	42973.3	-1.5683	um	Cell	Cell Center of Homogeneous Mass	0.000	1.000	97	4	siRNA-SC-10 PSPC1-A488 IMPa2-A546 DAPI 8C2-siRNA-IMP-a2-a4 V2.00	0	13. siRNA-SC-10 PSPC1-A488 DAPI IMPa2-A546 _ag_TileScan_001 (Stage 33 of 49)	00-4KnMN3Yx3kJ5qNVc4kvkKP
62574.5	42959.3	-1.62744	um	Cell	Cell Center of Homogeneous Mass	0.000	1.000	98	5	siRNA-SC-10 PSPC1-A488 IMPa2-A546 DAPI 8C2-siRNA-IMP-a2-a4 V2.00	0	13. siRNA-SC-10 PSPC1-A488 DAPI IMPa2-A546 _ag_TileScan_001 (Stage 33 of 49)	00-4KnMN3Yx3kJ5qNVc4kvkKP
62592.5	42993.7	-2.94805	um	Cell	Cell Center of Homogeneous Mass	0.000	1.000	99	6	siRNA-SC-10 PSPC1-A488 IMPa2-A546 DAPI 8C2-siRNA-IMP-a2-a4 V2.00	0	13. siRNA-SC-10 PSPC1-A488 DAPI IMPa2-A546 _ag_TileScan_001 (Stage 33 of 49)	00-4KnMN3Yx3kJ5qNVc4kvkKP
62540.5	42965.2	-1.3366	um	Cell	Cell Center of Homogeneous Mass	0.000	1.000	100	0	siRNA-SC-10 PSPC1-A488 IMPa2-A546 DAPI 8C2-siRNA-IMP-a2-a4 V2.00	0	13. siRNA-SC-10 PSPC1-A488 DAPI IMPa2-A546 _ah_TileScan_001 (Stage 34 of 49)	00-V4XymGHfrRXuHSa38Aye7W
62541.5	42992.7	-1.2162	um	Cell	Cell Center of Homogeneous Mass	0.000	1.000	101	1	siRNA-SC-10 PSPC1-A488 IMPa2-A546 DAPI 8C2-siRNA-IMP-a2-a4 V2.00	0	13. siRNA-SC-10 PSPC1-A488 DAPI IMPa2-A546 _ah_TileScan_001 (Stage 34 of 49)	00-V4XymGHfrRXuHSa38Aye7W
62576.3	42894.1	-1.64263	um	Cell	Cell Center of Homogeneous Mass	0.000	1.000	102	2	siRNA-SC-10 PSPC1-A488 IMPa2-A546 DAPI 8C2-siRNA-IMP-a2-a4 V2.00	0	13. siRNA-SC-10 PSPC1-A488 DAPI IMPa2-A546 _ah_TileScan_001 (Stage 34 of 49)	00-V4XymGHfrRXuHSa38Aye7W
62605.3	42905.3	-1.62748	um	Cell	Cell Center of Homogeneous Mass	0.000	1.000	103	3	siRNA-SC-10 PSPC1-A488 IMPa2-A546 DAPI 8C2-siRNA-IMP-a2-a4 V2.00	0	13. siRNA-SC-10 PSPC1-A488 DAPI IMPa2-A546 _ah_TileScan_001 (Stage 34 of 49)	00-V4XymGHfrRXuHSa38Aye7W
62574.3	42917.2	-1.5496	um	Cell	Cell Center of Homogeneous Mass	0.000	1.000	104	4	siRNA-SC-10 PSPC1-A488 IMPa2-A546 DAPI 8C2-siRNA-IMP-a2-a4 V2.00	0	13. siRNA-SC-10 PSPC1-A488 DAPI IMPa2-A546 _ah_TileScan_001 (Stage 34 of 49)	00-V4XymGHfrRXuHSa38Aye7W
62670.4	42863.8	-1.48281	um	Cell	Cell Center of Homogeneous Mass	0.000	1.000	105	5	siRNA-SC-10 PSPC1-A488 IMPa2-A546 DAPI 8C2-siRNA-IMP-a2-a4 V2.00	0	13. siRNA-SC-10 PSPC1-A488 DAPI IMPa2-A546 _ah_TileScan_001 (Stage 34 of 49)	00-V4XymGHfrRXuHSa38Aye7W
62608.1	42853.4	-1.20386	um	Cell	Cell Center of Homogeneous Mass	0.000	1.000	106	0	siRNA-SC-10 PSPC1-A488 IMPa2-A546 DAPI 8C2-siRNA-IMP-a2-a4 V2.00	0	13. siRNA-SC-10 PSPC1-A488 DAPI IMPa2-A546 _ai_TileScan_001 (Stage 35 of 49)	00-TqTXx7G9WTqYSnWKbmNeDf
62559.1	42908.1	-1.50883	um	Cell	Cell Center of Homogeneous Mass	0.000	1.000	107	1	siRNA-SC-10 PSPC1-A488 IMPa2-A546 DAPI 8C2-siRNA-IMP-a2-a4 V2.00	0	13. siRNA-SC-10 PSPC1-A488 DAPI IMPa2-A546 _ai_TileScan_001 (Stage 35 of 49)	00-TqTXx7G9WTqYSnWKbmNeDf
62670	42887.1	-1.5466	um	Cell	Cell Center of Homogeneous Mass	0.000	1.000	108	2	siRNA-SC-10 PSPC1-A488 IMPa2-A546 DAPI 8C2-siRNA-IMP-a2-a4 V2.00	0	13. siRNA-SC-10 PSPC1-A488 DAPI IMPa2-A546 _ai_TileScan_001 (Stage 35 of 49)	00-TqTXx7G9WTqYSnWKbmNeDf
62549.8	42859	-1.50767	um	Cell	Cell Center of Homogeneous Mass	0.000	1.000	109	3	siRNA-SC-10 PSPC1-A488 IMPa2-A546 DAPI 8C2-siRNA-IMP-a2-a4 V2.00	0	13. siRNA-SC-10 PSPC1-A488 DAPI IMPa2-A546 _ai_TileScan_001 (Stage 35 of 49)	00-TqTXx7G9WTqYSnWKbmNeDf
62568.7	42871.8	-1.47787	um	Cell	Cell Center of Homogeneous Mass	0.000	1.000	110	4	siRNA-SC-10 PSPC1-A488 IMPa2-A546 DAPI 8C2-siRNA-IMP-a2-a4 V2.00	0	13. siRNA-SC-10 PSPC1-A488 DAPI IMPa2-A546 _ai_TileScan_001 (Stage 35 of 49)	00-TqTXx7G9WTqYSnWKbmNeDf
62593.6	42881.2	-1.4448	um	Cell	Cell Center of Homogeneous Mass	0.000	1.000	111	5	siRNA-SC-10 PSPC1-A488 IMPa2-A546 DAPI 8C2-siRNA-IMP-a2-a4 V2.00	0	13. siRNA-SC-10 PSPC1-A488 DAPI IMPa2-A546 _ai_TileScan_001 (Stage 35 of 49)	00-TqTXx7G9WTqYSnWKbmNeDf
62576.4	42897.9	-1.65775	um	Cell	Cell Center of Homogeneous Mass	0.000	1.000	112	6	siRNA-SC-10 PSPC1-A488 IMPa2-A546 DAPI 8C2-siRNA-IMP-a2-a4 V2.00	0	13. siRNA-SC-10 PSPC1-A488 DAPI IMPa2-A546 _ai_TileScan_001 (Stage 35 of 49)	00-TqTXx7G9WTqYSnWKbmNeDf
62604.1	42920.8	-1.48038	um	Cell	Cell Center of Homogeneous Mass	0.000	1.000	113	7	siRNA-SC-10 PSPC1-A488 IMPa2-A546 DAPI 8C2-siRNA-IMP-a2-a4 V2.00	0	13. siRNA-SC-10 PSPC1-A488 DAPI IMPa2-A546 _ai_TileScan_001 (Stage 35 of 49)	00-TqTXx7G9WTqYSnWKbmNeDf
62657.2	42856	-1.51633	um	Cell	Cell Center of Homogeneous Mass	0.000	1.000	114	8	siRNA-SC-10 PSPC1-A488 IMPa2-A546 DAPI 8C2-siRNA-IMP-a2-a4 V2.00	0	13. siRNA-SC-10 PSPC1-A488 DAPI IMPa2-A546 _ai_TileScan_001 (Stage 35 of 49)	00-TqTXx7G9WTqYSnWKbmNeDf
62673.9	42861.2	-1.51304	um	Cell	Cell Center of Homogeneous Mass	0.000	1.000	115	9	siRNA-SC-10 PSPC1-A488 IMPa2-A546 DAPI 8C2-siRNA-IMP-a2-a4 V2.00	0	13. siRNA-SC-10 PSPC1-A488 DAPI IMPa2-A546 _ai_TileScan_001 (Stage 35 of 49)	00-TqTXx7G9WTqYSnWKbmNeDf
62655.8	42879.5	-1.43621	um	Cell	Cell Center of Homogeneous Mass	0.000	1.000	116	10	siRNA-SC-10 PSPC1-A488 IMPa2-A546 DAPI 8C2-siRNA-IMP-a2-a4 V2.00	0	13. siRNA-SC-10 PSPC1-A488 DAPI IMPa2-A546 _ai_TileScan_001 (Stage 35 of 49)	00-TqTXx7G9WTqYSnWKbmNeDf
62614.8	42903.9	-1.47642	um	Cell	Cell Center of Homogeneous Mass	0.000	1.000	117	11	siRNA-SC-10 PSPC1-A488 IMPa2-A546 DAPI 8C2-siRNA-IMP-a2-a4 V2.00	0	13. siRNA-SC-10 PSPC1-A488 DAPI IMPa2-A546 _ai_TileScan_001 (Stage 35 of 49)	00-TqTXx7G9WTqYSnWKbmNeDf
62637.5	42915.4	-1.58269	um	Cell	Cell Center of Homogeneous Mass	0.000	1.000	118	12	siRNA-SC-10 PSPC1-A488 IMPa2-A546 DAPI 8C2-siRNA-IMP-a2-a4 V2.00	0	13. siRNA-SC-10 PSPC1-A488 DAPI IMPa2-A546 _ai_TileScan_001 (Stage 35 of 49)	00-TqTXx7G9WTqYSnWKbmNeDf
62654.5	42917.8	-1.54211	um	Cell	Cell Center of Homogeneous Mass	0.000	1.000	119	13	siRNA-SC-10 PSPC1-A488 IMPa2-A546 DAPI 8C2-siRNA-IMP-a2-a4 V2.00	0	13. siRNA-SC-10 PSPC1-A488 DAPI IMPa2-A546 _ai_TileScan_001 (Stage 35 of 49)	00-TqTXx7G9WTqYSnWKbmNeDf
62636.6	42853.1	-1.47139	um	Cell	Cell Center of Homogeneous Mass	0.000	1.000	120	14	siRNA-SC-10 PSPC1-A488 IMPa2-A546 DAPI 8C2-siRNA-IMP-a2-a4 V2.00	0	13. siRNA-SC-10 PSPC1-A488 DAPI IMPa2-A546 _ai_TileScan_001 (Stage 35 of 49)	00-TqTXx7G9WTqYSnWKbmNeDf
62563.9	42936.5	-1.41887	um	Cell	Cell Center of Homogeneous Mass	0.000	1.000	121	15	siRNA-SC-10 PSPC1-A488 IMPa2-A546 DAPI 8C2-siRNA-IMP-a2-a4 V2.00	0	13. siRNA-SC-10 PSPC1-A488 DAPI IMPa2-A546 _ai_TileScan_001 (Stage 35 of 49)	00-TqTXx7G9WTqYSnWKbmNeDf
62595.1	42936.4	-1.5186	um	Cell	Cell Center of Homogeneous Mass	0.000	1.000	122	16	siRNA-SC-10 PSPC1-A488 IMPa2-A546 DAPI 8C2-siRNA-IMP-a2-a4 V2.00	0	13. siRNA-SC-10 PSPC1-A488 DAPI IMPa2-A546 _ai_TileScan_001 (Stage 35 of 49)	00-TqTXx7G9WTqYSnWKbmNeDf
62582.8	42955.7	-1.56588	um	Cell	Cell Center of Homogeneous Mass	0.000	1.000	123	17	siRNA-SC-10 PSPC1-A488 IMPa2-A546 DAPI 8C2-siRNA-IMP-a2-a4 V2.00	0	13. siRNA-SC-10 PSPC1-A488 DAPI IMPa2-A546 _ai_TileScan_001 (Stage 35 of 49)	00-TqTXx7G9WTqYSnWKbmNeDf
62594.6	42970.9	-1.43192	um	Cell	Cell Center of Homogeneous Mass	0.000	1.000	124	18	siRNA-SC-10 PSPC1-A488 IMPa2-A546 DAPI 8C2-siRNA-IMP-a2-a4 V2.00	0	13. siRNA-SC-10 PSPC1-A488 DAPI IMPa2-A546 _ai_TileScan_001 (Stage 35 of 49)	00-TqTXx7G9WTqYSnWKbmNeDf
62554.3	42983	-1.40538	um	Cell	Cell Center of Homogeneous Mass	0.000	1.000	125	19	siRNA-SC-10 PSPC1-A488 IMPa2-A546 DAPI 8C2-siRNA-IMP-a2-a4 V2.00	0	13. siRNA-SC-10 PSPC1-A488 DAPI IMPa2-A546 _ai_TileScan_001 (Stage 35 of 49)	00-TqTXx7G9WTqYSnWKbmNeDf
62583.1	42989.1	-1.27483	um	Cell	Cell Center of Homogeneous Mass	0.000	1.000	126	20	siRNA-SC-10 PSPC1-A488 IMPa2-A546 DAPI 8C2-siRNA-IMP-a2-a4 V2.00	0	13. siRNA-SC-10 PSPC1-A488 DAPI IMPa2-A546 _ai_TileScan_001 (Stage 35 of 49)	00-TqTXx7G9WTqYSnWKbmNeDf
62631.7	42945.8	-1.4887	um	Cell	Cell Center of Homogeneous Mass	0.000	1.000	127	21	siRNA-SC-10 PSPC1-A488 IMPa2-A546 DAPI 8C2-siRNA-IMP-a2-a4 V2.00	0	13. siRNA-SC-10 PSPC1-A488 DAPI IMPa2-A546 _ai_TileScan_001 (Stage 35 of 49)	00-TqTXx7G9WTqYSnWKbmNeDf
62609.6	42957.7	-1.51781	um	Cell	Cell Center of Homogeneous Mass	0.000	1.000	128	22	siRNA-SC-10 PSPC1-A488 IMPa2-A546 DAPI 8C2-siRNA-IMP-a2-a4 V2.00	0	13. siRNA-SC-10 PSPC1-A488 DAPI IMPa2-A546 _ai_TileScan_001 (Stage 35 of 49)	00-TqTXx7G9WTqYSnWKbmNeDf
62623.5	42983.1	-1.2563	um	Cell	Cell Center of Homogeneous Mass	0.000	1.000	129	23	siRNA-SC-10 PSPC1-A488 IMPa2-A546 DAPI 8C2-siRNA-IMP-a2-a4 V2.00	0	13. siRNA-SC-10 PSPC1-A488 DAPI IMPa2-A546 _ai_TileScan_001 (Stage 35 of 49)	00-TqTXx7G9WTqYSnWKbmNeDf
62653.8	42879	-2.57601	um	Cell	Cell Center of Homogeneous Mass	0.000	1.000	130	0	siRNA-SC-10 PSPC1-A488 IMPa2-A546 DAPI 8C2-siRNA-IMP-a2-a4 V2.00	0	13. siRNA-SC-10 PSPC1-A488 DAPI IMPa2-A546 _aj_TileScan_001 (Stage 36 of 49)	00-xqkxuS4yWF4hS87WF2oExm
62557.6	42928.6	-2.81155	um	Cell	Cell Center of Homogeneous Mass	0.000	1.000	131	1	siRNA-SC-10 PSPC1-A488 IMPa2-A546 DAPI 8C2-siRNA-IMP-a2-a4 V2.00	0	13. siRNA-SC-10 PSPC1-A488 DAPI IMPa2-A546 _aj_TileScan_001 (Stage 36 of 49)	00-xqkxuS4yWF4hS87WF2oExm
62541.9	42947.5	-2.42761	um	Cell	Cell Center of Homogeneous Mass	0.000	1.000	132	2	siRNA-SC-10 PSPC1-A488 IMPa2-A546 DAPI 8C2-siRNA-IMP-a2-a4 V2.00	0	13. siRNA-SC-10 PSPC1-A488 DAPI IMPa2-A546 _aj_TileScan_001 (Stage 36 of 49)	00-xqkxuS4yWF4hS87WF2oExm
62604.6	42979.4	-2.20343	um	Cell	Cell Center of Homogeneous Mass	0.000	1.000	133	3	siRNA-SC-10 PSPC1-A488 IMPa2-A546 DAPI 8C2-siRNA-IMP-a2-a4 V2.00	0	13. siRNA-SC-10 PSPC1-A488 DAPI IMPa2-A546 _aj_TileScan_001 (Stage 36 of 49)	00-xqkxuS4yWF4hS87WF2oExm
62550.2	42880.2	-2.41366	um	Cell	Cell Center of Homogeneous Mass	0.000	1.000	134	0	siRNA-SC-10 PSPC1-A488 IMPa2-A546 DAPI 8C2-siRNA-IMP-a2-a4 V2.00	0	13. siRNA-SC-10 PSPC1-A488 DAPI IMPa2-A546 _ak_TileScan_001 (Stage 37 of 49)	00-bs3d8CiWnQbjC3zkJVhySM
62600.5	42853.9	-2.22643	um	Cell	Cell Center of Homogeneous Mass	0.000	1.000	135	1	siRNA-SC-10 PSPC1-A488 IMPa2-A546 DAPI 8C2-siRNA-IMP-a2-a4 V2.00	0	13. siRNA-SC-10 PSPC1-A488 DAPI IMPa2-A546 _ak_TileScan_001 (Stage 37 of 49)	00-bs3d8CiWnQbjC3zkJVhySM
62638.3	42862.3	-2.39646	um	Cell	Cell Center of Homogeneous Mass	0.000	1.000	136	2	siRNA-SC-10 PSPC1-A488 IMPa2-A546 DAPI 8C2-siRNA-IMP-a2-a4 V2.00	0	13. siRNA-SC-10 PSPC1-A488 DAPI IMPa2-A546 _ak_TileScan_001 (Stage 37 of 49)	00-bs3d8CiWnQbjC3zkJVhySM
62662.8	42856.7	-2.29923	um	Cell	Cell Center of Homogeneous Mass	0.000	1.000	137	3	siRNA-SC-10 PSPC1-A488 IMPa2-A546 DAPI 8C2-siRNA-IMP-a2-a4 V2.00	0	13. siRNA-SC-10 PSPC1-A488 DAPI IMPa2-A546 _ak_TileScan_001 (Stage 37 of 49)	00-bs3d8CiWnQbjC3zkJVhySM
62576.7	42989.4	-2.06445	um	Cell	Cell Center of Homogeneous Mass	0.000	1.000	138	4	siRNA-SC-10 PSPC1-A488 IMPa2-A546 DAPI 8C2-siRNA-IMP-a2-a4 V2.00	0	13. siRNA-SC-10 PSPC1-A488 DAPI IMPa2-A546 _ak_TileScan_001 (Stage 37 of 49)	00-bs3d8CiWnQbjC3zkJVhySM
62593.2	42964.7	-2.24378	um	Cell	Cell Center of Homogeneous Mass	0.000	1.000	139	5	siRNA-SC-10 PSPC1-A488 IMPa2-A546 DAPI 8C2-siRNA-IMP-a2-a4 V2.00	0	13. siRNA-SC-10 PSPC1-A488 DAPI IMPa2-A546 _ak_TileScan_001 (Stage 37 of 49)	00-bs3d8CiWnQbjC3zkJVhySM
62631.5	42962.9	-2.30068	um	Cell	Cell Center of Homogeneous Mass	0.000	1.000	140	6	siRNA-SC-10 PSPC1-A488 IMPa2-A546 DAPI 8C2-siRNA-IMP-a2-a4 V2.00	0	13. siRNA-SC-10 PSPC1-A488 DAPI IMPa2-A546 _ak_TileScan_001 (Stage 37 of 49)	00-bs3d8CiWnQbjC3zkJVhySM
62613.2	42988.1	-2.17159	um	Cell	Cell Center of Homogeneous Mass	0.000	1.000	141	7	siRNA-SC-10 PSPC1-A488 IMPa2-A546 DAPI 8C2-siRNA-IMP-a2-a4 V2.00	0	13. siRNA-SC-10 PSPC1-A488 DAPI IMPa2-A546 _ak_TileScan_001 (Stage 37 of 49)	00-bs3d8CiWnQbjC3zkJVhySM
62672.9	42991.4	-1.99521	um	Cell	Cell Center of Homogeneous Mass	0.000	1.000	142	8	siRNA-SC-10 PSPC1-A488 IMPa2-A546 DAPI 8C2-siRNA-IMP-a2-a4 V2.00	0	13. siRNA-SC-10 PSPC1-A488 DAPI IMPa2-A546 _ak_TileScan_001 (Stage 37 of 49)	00-bs3d8CiWnQbjC3zkJVhySM
62655.1	42982.6	-2.19982	um	Cell	Cell Center of Homogeneous Mass	0.000	1.000	143	9	siRNA-SC-10 PSPC1-A488 IMPa2-A546 DAPI 8C2-siRNA-IMP-a2-a4 V2.00	0	13. siRNA-SC-10 PSPC1-A488 DAPI IMPa2-A546 _ak_TileScan_001 (Stage 37 of 49)	00-bs3d8CiWnQbjC3zkJVhySM
62587.8	42887.9	-2.24106	um	Cell	Cell Center of Homogeneous Mass	0.000	1.000	144	0	siRNA-SC-10 PSPC1-A488 IMPa2-A546 DAPI 8C2-siRNA-IMP-a2-a4 V2.00	0	13. siRNA-SC-10 PSPC1-A488 DAPI IMPa2-A546 _al_TileScan_001 (Stage 38 of 49)	00-Cwa65kGZ9pYwkHznxbENu7
62539.4	42856.5	-2.1355	um	Cell	Cell Center of Homogeneous Mass	0.000	1.000	145	1	siRNA-SC-10 PSPC1-A488 IMPa2-A546 DAPI 8C2-siRNA-IMP-a2-a4 V2.00	0	13. siRNA-SC-10 PSPC1-A488 DAPI IMPa2-A546 _al_TileScan_001 (Stage 38 of 49)	00-Cwa65kGZ9pYwkHznxbENu7
62592.1	42862.5	-2.29643	um	Cell	Cell Center of Homogeneous Mass	0.000	1.000	146	2	siRNA-SC-10 PSPC1-A488 IMPa2-A546 DAPI 8C2-siRNA-IMP-a2-a4 V2.00	0	13. siRNA-SC-10 PSPC1-A488 DAPI IMPa2-A546 _al_TileScan_001 (Stage 38 of 49)	00-Cwa65kGZ9pYwkHznxbENu7
62639.7	42890.9	-2.38059	um	Cell	Cell Center of Homogeneous Mass	0.000	1.000	147	3	siRNA-SC-10 PSPC1-A488 IMPa2-A546 DAPI 8C2-siRNA-IMP-a2-a4 V2.00	0	13. siRNA-SC-10 PSPC1-A488 DAPI IMPa2-A546 _al_TileScan_001 (Stage 38 of 49)	00-Cwa65kGZ9pYwkHznxbENu7
62624.4	42903.5	-2.36174	um	Cell	Cell Center of Homogeneous Mass	0.000	1.000	148	4	siRNA-SC-10 PSPC1-A488 IMPa2-A546 DAPI 8C2-siRNA-IMP-a2-a4 V2.00	0	13. siRNA-SC-10 PSPC1-A488 DAPI IMPa2-A546 _al_TileScan_001 (Stage 38 of 49)	00-Cwa65kGZ9pYwkHznxbENu7
62674.5	42908.4	-2.32887	um	Cell	Cell Center of Homogeneous Mass	0.000	1.000	149	5	siRNA-SC-10 PSPC1-A488 IMPa2-A546 DAPI 8C2-siRNA-IMP-a2-a4 V2.00	0	13. siRNA-SC-10 PSPC1-A488 DAPI IMPa2-A546 _al_TileScan_001 (Stage 38 of 49)	00-Cwa65kGZ9pYwkHznxbENu7
62666.8	42853.7	-2.2385	um	Cell	Cell Center of Homogeneous Mass	0.000	1.000	150	6	siRNA-SC-10 PSPC1-A488 IMPa2-A546 DAPI 8C2-siRNA-IMP-a2-a4 V2.00	0	13. siRNA-SC-10 PSPC1-A488 DAPI IMPa2-A546 _al_TileScan_001 (Stage 38 of 49)	00-Cwa65kGZ9pYwkHznxbENu7
62636.6	42858	-2.3057	um	Cell	Cell Center of Homogeneous Mass	0.000	1.000	151	7	siRNA-SC-10 PSPC1-A488 IMPa2-A546 DAPI 8C2-siRNA-IMP-a2-a4 V2.00	0	13. siRNA-SC-10 PSPC1-A488 DAPI IMPa2-A546 _al_TileScan_001 (Stage 38 of 49)	00-Cwa65kGZ9pYwkHznxbENu7
62675.1	42865.7	-2.37389	um	Cell	Cell Center of Homogeneous Mass	0.000	1.000	152	8	siRNA-SC-10 PSPC1-A488 IMPa2-A546 DAPI 8C2-siRNA-IMP-a2-a4 V2.00	0	13. siRNA-SC-10 PSPC1-A488 DAPI IMPa2-A546 _al_TileScan_001 (Stage 38 of 49)	00-Cwa65kGZ9pYwkHznxbENu7
62655.4	42868.6	-2.29698	um	Cell	Cell Center of Homogeneous Mass	0.000	1.000	153	9	siRNA-SC-10 PSPC1-A488 IMPa2-A546 DAPI 8C2-siRNA-IMP-a2-a4 V2.00	0	13. siRNA-SC-10 PSPC1-A488 DAPI IMPa2-A546 _al_TileScan_001 (Stage 38 of 49)	00-Cwa65kGZ9pYwkHznxbENu7
62631.2	42875.5	-2.22723	um	Cell	Cell Center of Homogeneous Mass	0.000	1.000	154	10	siRNA-SC-10 PSPC1-A488 IMPa2-A546 DAPI 8C2-siRNA-IMP-a2-a4 V2.00	0	13. siRNA-SC-10 PSPC1-A488 DAPI IMPa2-A546 _al_TileScan_001 (Stage 38 of 49)	00-Cwa65kGZ9pYwkHznxbENu7
62651.9	42905.5	-2.34055	um	Cell	Cell Center of Homogeneous Mass	0.000	1.000	155	11	siRNA-SC-10 PSPC1-A488 IMPa2-A546 DAPI 8C2-siRNA-IMP-a2-a4 V2.00	0	13. siRNA-SC-10 PSPC1-A488 DAPI IMPa2-A546 _al_TileScan_001 (Stage 38 of 49)	00-Cwa65kGZ9pYwkHznxbENu7
62665	42887.7	-1.68367	um	Cell	Cell Center of Homogeneous Mass	0.000	1.000	156	12	siRNA-SC-10 PSPC1-A488 IMPa2-A546 DAPI 8C2-siRNA-IMP-a2-a4 V2.00	0	13. siRNA-SC-10 PSPC1-A488 DAPI IMPa2-A546 _al_TileScan_001 (Stage 38 of 49)	00-Cwa65kGZ9pYwkHznxbENu7
62539.8	42978.3	-1.98228	um	Cell	Cell Center of Homogeneous Mass	0.000	1.000	157	13	siRNA-SC-10 PSPC1-A488 IMPa2-A546 DAPI 8C2-siRNA-IMP-a2-a4 V2.00	0	13. siRNA-SC-10 PSPC1-A488 DAPI IMPa2-A546 _al_TileScan_001 (Stage 38 of 49)	00-Cwa65kGZ9pYwkHznxbENu7
62551	42992.2	-2.00097	um	Cell	Cell Center of Homogeneous Mass	0.000	1.000	158	14	siRNA-SC-10 PSPC1-A488 IMPa2-A546 DAPI 8C2-siRNA-IMP-a2-a4 V2.00	0	13. siRNA-SC-10 PSPC1-A488 DAPI IMPa2-A546 _al_TileScan_001 (Stage 38 of 49)	00-Cwa65kGZ9pYwkHznxbENu7
62578.9	42963.6	-2.13846	um	Cell	Cell Center of Homogeneous Mass	0.000	1.000	159	15	siRNA-SC-10 PSPC1-A488 IMPa2-A546 DAPI 8C2-siRNA-IMP-a2-a4 V2.00	0	13. siRNA-SC-10 PSPC1-A488 DAPI IMPa2-A546 _al_TileScan_001 (Stage 38 of 49)	00-Cwa65kGZ9pYwkHznxbENu7
62623.4	42926.2	-2.27287	um	Cell	Cell Center of Homogeneous Mass	0.000	1.000	160	16	siRNA-SC-10 PSPC1-A488 IMPa2-A546 DAPI 8C2-siRNA-IMP-a2-a4 V2.00	0	13. siRNA-SC-10 PSPC1-A488 DAPI IMPa2-A546 _al_TileScan_001 (Stage 38 of 49)	00-Cwa65kGZ9pYwkHznxbENu7
62663.8	42929.4	-2.24478	um	Cell	Cell Center of Homogeneous Mass	0.000	1.000	161	17	siRNA-SC-10 PSPC1-A488 IMPa2-A546 DAPI 8C2-siRNA-IMP-a2-a4 V2.00	0	13. siRNA-SC-10 PSPC1-A488 DAPI IMPa2-A546 _al_TileScan_001 (Stage 38 of 49)	00-Cwa65kGZ9pYwkHznxbENu7
62621.8	42970.7	-2.12978	um	Cell	Cell Center of Homogeneous Mass	0.000	1.000	162	18	siRNA-SC-10 PSPC1-A488 IMPa2-A546 DAPI 8C2-siRNA-IMP-a2-a4 V2.00	0	13. siRNA-SC-10 PSPC1-A488 DAPI IMPa2-A546 _al_TileScan_001 (Stage 38 of 49)	00-Cwa65kGZ9pYwkHznxbENu7
62654.7	42993.1	-2.32277	um	Cell	Cell Center of Homogeneous Mass	0.000	1.000	163	19	siRNA-SC-10 PSPC1-A488 IMPa2-A546 DAPI 8C2-siRNA-IMP-a2-a4 V2.00	0	13. siRNA-SC-10 PSPC1-A488 DAPI IMPa2-A546 _al_TileScan_001 (Stage 38 of 49)	00-Cwa65kGZ9pYwkHznxbENu7
62660.1	42949.8	-2.2136	um	Cell	Cell Center of Homogeneous Mass	0.000	1.000	164	20	siRNA-SC-10 PSPC1-A488 IMPa2-A546 DAPI 8C2-siRNA-IMP-a2-a4 V2.00	0	13. siRNA-SC-10 PSPC1-A488 DAPI IMPa2-A546 _al_TileScan_001 (Stage 38 of 49)	00-Cwa65kGZ9pYwkHznxbENu7
62665.9	42980.2	-2.15186	um	Cell	Cell Center of Homogeneous Mass	0.000	1.000	165	21	siRNA-SC-10 PSPC1-A488 IMPa2-A546 DAPI 8C2-siRNA-IMP-a2-a4 V2.00	0	13. siRNA-SC-10 PSPC1-A488 DAPI IMPa2-A546 _al_TileScan_001 (Stage 38 of 49)	00-Cwa65kGZ9pYwkHznxbENu7
62562.3	42881.1	-2.35305	um	Cell	Cell Center of Homogeneous Mass	0.000	1.000	166	0	siRNA-SC-10 PSPC1-A488 IMPa2-A546 DAPI 8C2-siRNA-IMP-a2-a4 V2.00	0	13. siRNA-SC-10 PSPC1-A488 DAPI IMPa2-A546 _am_TileScan_001 (Stage 39 of 49)	00-JviDErqznStKqKhyXF3UL
62538.2	42853.7	-1.60994	um	Cell	Cell Center of Homogeneous Mass	0.000	1.000	167	1	siRNA-SC-10 PSPC1-A488 IMPa2-A546 DAPI 8C2-siRNA-IMP-a2-a4 V2.00	0	13. siRNA-SC-10 PSPC1-A488 DAPI IMPa2-A546 _am_TileScan_001 (Stage 39 of 49)	00-JviDErqznStKqKhyXF3UL
62547.5	42866	-2.24329	um	Cell	Cell Center of Homogeneous Mass	0.000	1.000	168	2	siRNA-SC-10 PSPC1-A488 IMPa2-A546 DAPI 8C2-siRNA-IMP-a2-a4 V2.00	0	13. siRNA-SC-10 PSPC1-A488 DAPI IMPa2-A546 _am_TileScan_001 (Stage 39 of 49)	00-JviDErqznStKqKhyXF3UL
62585.6	42868.2	-2.21679	um	Cell	Cell Center of Homogeneous Mass	0.000	1.000	169	3	siRNA-SC-10 PSPC1-A488 IMPa2-A546 DAPI 8C2-siRNA-IMP-a2-a4 V2.00	0	13. siRNA-SC-10 PSPC1-A488 DAPI IMPa2-A546 _am_TileScan_001 (Stage 39 of 49)	00-JviDErqznStKqKhyXF3UL
62548.3	42913.7	-2.25851	um	Cell	Cell Center of Homogeneous Mass	0.000	1.000	170	4	siRNA-SC-10 PSPC1-A488 IMPa2-A546 DAPI 8C2-siRNA-IMP-a2-a4 V2.00	0	13. siRNA-SC-10 PSPC1-A488 DAPI IMPa2-A546 _am_TileScan_001 (Stage 39 of 49)	00-JviDErqznStKqKhyXF3UL
62601.6	42870.2	-2.08388	um	Cell	Cell Center of Homogeneous Mass	0.000	1.000	171	5	siRNA-SC-10 PSPC1-A488 IMPa2-A546 DAPI 8C2-siRNA-IMP-a2-a4 V2.00	0	13. siRNA-SC-10 PSPC1-A488 DAPI IMPa2-A546 _am_TileScan_001 (Stage 39 of 49)	00-JviDErqznStKqKhyXF3UL
62610.2	42856.5	-2.28996	um	Cell	Cell Center of Homogeneous Mass	0.000	1.000	172	6	siRNA-SC-10 PSPC1-A488 IMPa2-A546 DAPI 8C2-siRNA-IMP-a2-a4 V2.00	0	13. siRNA-SC-10 PSPC1-A488 DAPI IMPa2-A546 _am_TileScan_001 (Stage 39 of 49)	00-JviDErqznStKqKhyXF3UL
62665.8	42913	-2.36127	um	Cell	Cell Center of Homogeneous Mass	0.000	1.000	173	7	siRNA-SC-10 PSPC1-A488 IMPa2-A546 DAPI 8C2-siRNA-IMP-a2-a4 V2.00	0	13. siRNA-SC-10 PSPC1-A488 DAPI IMPa2-A546 _am_TileScan_001 (Stage 39 of 49)	00-JviDErqznStKqKhyXF3UL
62542.3	42946.5	-1.89569	um	Cell	Cell Center of Homogeneous Mass	0.000	1.000	174	8	siRNA-SC-10 PSPC1-A488 IMPa2-A546 DAPI 8C2-siRNA-IMP-a2-a4 V2.00	0	13. siRNA-SC-10 PSPC1-A488 DAPI IMPa2-A546 _am_TileScan_001 (Stage 39 of 49)	00-JviDErqznStKqKhyXF3UL
62565.1	42949.2	-2.14128	um	Cell	Cell Center of Homogeneous Mass	0.000	1.000	175	9	siRNA-SC-10 PSPC1-A488 IMPa2-A546 DAPI 8C2-siRNA-IMP-a2-a4 V2.00	0	13. siRNA-SC-10 PSPC1-A488 DAPI IMPa2-A546 _am_TileScan_001 (Stage 39 of 49)	00-JviDErqznStKqKhyXF3UL
62542.7	42988.5	-2.11491	um	Cell	Cell Center of Homogeneous Mass	0.000	1.000	176	10	siRNA-SC-10 PSPC1-A488 IMPa2-A546 DAPI 8C2-siRNA-IMP-a2-a4 V2.00	0	13. siRNA-SC-10 PSPC1-A488 DAPI IMPa2-A546 _am_TileScan_001 (Stage 39 of 49)	00-JviDErqznStKqKhyXF3UL
62536.4	42890.9	-1.28974	um	Cell	Cell Center of Homogeneous Mass	0.000	1.000	177	11	siRNA-SC-10 PSPC1-A488 IMPa2-A546 DAPI 8C2-siRNA-IMP-a2-a4 V2.00	0	13. siRNA-SC-10 PSPC1-A488 DAPI IMPa2-A546 _am_TileScan_001 (Stage 39 of 49)	00-JviDErqznStKqKhyXF3UL
62563.4	42915.1	-2.1757	um	Cell	Cell Center of Homogeneous Mass	0.000	1.000	178	0	siRNA-SC-10 PSPC1-A488 IMPa2-A546 DAPI 8C2-siRNA-IMP-a2-a4 V2.00	0	13. siRNA-SC-10 PSPC1-A488 DAPI IMPa2-A546 _an_TileScan_001 (Stage 40 of 49)	00-Cp6BibiaZYMFKgLGwVdLHC
62604.4	42923.7	-2.25863	um	Cell	Cell Center of Homogeneous Mass	0.000	1.000	179	1	siRNA-SC-10 PSPC1-A488 IMPa2-A546 DAPI 8C2-siRNA-IMP-a2-a4 V2.00	0	13. siRNA-SC-10 PSPC1-A488 DAPI IMPa2-A546 _an_TileScan_001 (Stage 40 of 49)	00-Cp6BibiaZYMFKgLGwVdLHC
62642.8	42911.2	-2.25128	um	Cell	Cell Center of Homogeneous Mass	0.000	1.000	180	2	siRNA-SC-10 PSPC1-A488 IMPa2-A546 DAPI 8C2-siRNA-IMP-a2-a4 V2.00	0	13. siRNA-SC-10 PSPC1-A488 DAPI IMPa2-A546 _an_TileScan_001 (Stage 40 of 49)	00-Cp6BibiaZYMFKgLGwVdLHC
62663.4	42854.6	-2.14763	um	Cell	Cell Center of Homogeneous Mass	0.000	1.000	181	3	siRNA-SC-10 PSPC1-A488 IMPa2-A546 DAPI 8C2-siRNA-IMP-a2-a4 V2.00	0	13. siRNA-SC-10 PSPC1-A488 DAPI IMPa2-A546 _an_TileScan_001 (Stage 40 of 49)	00-Cp6BibiaZYMFKgLGwVdLHC
62611.9	42858	-2.14313	um	Cell	Cell Center of Homogeneous Mass	0.000	1.000	182	4	siRNA-SC-10 PSPC1-A488 IMPa2-A546 DAPI 8C2-siRNA-IMP-a2-a4 V2.00	0	13. siRNA-SC-10 PSPC1-A488 DAPI IMPa2-A546 _an_TileScan_001 (Stage 40 of 49)	00-Cp6BibiaZYMFKgLGwVdLHC
62643.8	42873.3	-2.07912	um	Cell	Cell Center of Homogeneous Mass	0.000	1.000	183	5	siRNA-SC-10 PSPC1-A488 IMPa2-A546 DAPI 8C2-siRNA-IMP-a2-a4 V2.00	0	13. siRNA-SC-10 PSPC1-A488 DAPI IMPa2-A546 _an_TileScan_001 (Stage 40 of 49)	00-Cp6BibiaZYMFKgLGwVdLHC
62560.8	42936.8	-2.16842	um	Cell	Cell Center of Homogeneous Mass	0.000	1.000	184	6	siRNA-SC-10 PSPC1-A488 IMPa2-A546 DAPI 8C2-siRNA-IMP-a2-a4 V2.00	0	13. siRNA-SC-10 PSPC1-A488 DAPI IMPa2-A546 _an_TileScan_001 (Stage 40 of 49)	00-Cp6BibiaZYMFKgLGwVdLHC
62639.1	42956.7	-2.08234	um	Cell	Cell Center of Homogeneous Mass	0.000	1.000	185	7	siRNA-SC-10 PSPC1-A488 IMPa2-A546 DAPI 8C2-siRNA-IMP-a2-a4 V2.00	0	13. siRNA-SC-10 PSPC1-A488 DAPI IMPa2-A546 _an_TileScan_001 (Stage 40 of 49)	00-Cp6BibiaZYMFKgLGwVdLHC
62637.8	42931.3	-2.18299	um	Cell	Cell Center of Homogeneous Mass	0.000	1.000	186	8	siRNA-SC-10 PSPC1-A488 IMPa2-A546 DAPI 8C2-siRNA-IMP-a2-a4 V2.00	0	13. siRNA-SC-10 PSPC1-A488 DAPI IMPa2-A546 _an_TileScan_001 (Stage 40 of 49)	00-Cp6BibiaZYMFKgLGwVdLHC
62612.5	42955.9	-2.13768	um	Cell	Cell Center of Homogeneous Mass	0.000	1.000	187	9	siRNA-SC-10 PSPC1-A488 IMPa2-A546 DAPI 8C2-siRNA-IMP-a2-a4 V2.00	0	13. siRNA-SC-10 PSPC1-A488 DAPI IMPa2-A546 _an_TileScan_001 (Stage 40 of 49)	00-Cp6BibiaZYMFKgLGwVdLHC
62588.1	42854.6	-1.71674	um	Cell	Cell Center of Homogeneous Mass	0.000	1.000	199	0	siRNA-SC-10 PSPC1-A488 IMPa2-A546 DAPI 8C2-siRNA-IMP-a2-a4 V2.00	0	13. siRNA-SC-10 PSPC1-A488 DAPI IMPa2-A546 _ap_TileScan_001 (Stage 42 of 49)	00-tKwevRRTAS892Yrgk6TBw3
62539.2	42867.5	-1.79672	um	Cell	Cell Center of Homogeneous Mass	0.000	1.000	200	1	siRNA-SC-10 PSPC1-A488 IMPa2-A546 DAPI 8C2-siRNA-IMP-a2-a4 V2.00	0	13. siRNA-SC-10 PSPC1-A488 DAPI IMPa2-A546 _ap_TileScan_001 (Stage 42 of 49)	00-tKwevRRTAS892Yrgk6TBw3
62566.3	42860	-1.70553	um	Cell	Cell Center of Homogeneous Mass	0.000	1.000	201	2	siRNA-SC-10 PSPC1-A488 IMPa2-A546 DAPI 8C2-siRNA-IMP-a2-a4 V2.00	0	13. siRNA-SC-10 PSPC1-A488 DAPI IMPa2-A546 _ap_TileScan_001 (Stage 42 of 49)	00-tKwevRRTAS892Yrgk6TBw3
62548.4	42909.2	-2.06205	um	Cell	Cell Center of Homogeneous Mass	0.000	1.000	202	3	siRNA-SC-10 PSPC1-A488 IMPa2-A546 DAPI 8C2-siRNA-IMP-a2-a4 V2.00	0	13. siRNA-SC-10 PSPC1-A488 DAPI IMPa2-A546 _ap_TileScan_001 (Stage 42 of 49)	00-tKwevRRTAS892Yrgk6TBw3
62634.9	42860.8	-1.67194	um	Cell	Cell Center of Homogeneous Mass	0.000	1.000	203	4	siRNA-SC-10 PSPC1-A488 IMPa2-A546 DAPI 8C2-siRNA-IMP-a2-a4 V2.00	0	13. siRNA-SC-10 PSPC1-A488 DAPI IMPa2-A546 _ap_TileScan_001 (Stage 42 of 49)	00-tKwevRRTAS892Yrgk6TBw3
62606	42965.4	-1.62342	um	Cell	Cell Center of Homogeneous Mass	0.000	1.000	204	5	siRNA-SC-10 PSPC1-A488 IMPa2-A546 DAPI 8C2-siRNA-IMP-a2-a4 V2.00	0	13. siRNA-SC-10 PSPC1-A488 DAPI IMPa2-A546 _ap_TileScan_001 (Stage 42 of 49)	00-tKwevRRTAS892Yrgk6TBw3
62559.9	42939.1	-1.7752	um	Cell	Cell Center of Homogeneous Mass	0.000	1.000	205	6	siRNA-SC-10 PSPC1-A488 IMPa2-A546 DAPI 8C2-siRNA-IMP-a2-a4 V2.00	0	13. siRNA-SC-10 PSPC1-A488 DAPI IMPa2-A546 _ap_TileScan_001 (Stage 42 of 49)	00-tKwevRRTAS892Yrgk6TBw3
62556.7	42980.5	-1.69506	um	Cell	Cell Center of Homogeneous Mass	0.000	1.000	206	7	siRNA-SC-10 PSPC1-A488 IMPa2-A546 DAPI 8C2-siRNA-IMP-a2-a4 V2.00	0	13. siRNA-SC-10 PSPC1-A488 DAPI IMPa2-A546 _ap_TileScan_001 (Stage 42 of 49)	00-tKwevRRTAS892Yrgk6TBw3
62612.8	42930.1	-1.91535	um	Cell	Cell Center of Homogeneous Mass	0.000	1.000	207	8	siRNA-SC-10 PSPC1-A488 IMPa2-A546 DAPI 8C2-siRNA-IMP-a2-a4 V2.00	0	13. siRNA-SC-10 PSPC1-A488 DAPI IMPa2-A546 _ap_TileScan_001 (Stage 42 of 49)	00-tKwevRRTAS892Yrgk6TBw3
62672	42959.1	-1.73201	um	Cell	Cell Center of Homogeneous Mass	0.000	1.000	208	9	siRNA-SC-10 PSPC1-A488 IMPa2-A546 DAPI 8C2-siRNA-IMP-a2-a4 V2.00	0	13. siRNA-SC-10 PSPC1-A488 DAPI IMPa2-A546 _ap_TileScan_001 (Stage 42 of 49)	00-tKwevRRTAS892Yrgk6TBw3
62654	42969.9	-1.69493	um	Cell	Cell Center of Homogeneous Mass	0.000	1.000	209	10	siRNA-SC-10 PSPC1-A488 IMPa2-A546 DAPI 8C2-siRNA-IMP-a2-a4 V2.00	0	13. siRNA-SC-10 PSPC1-A488 DAPI IMPa2-A546 _ap_TileScan_001 (Stage 42 of 49)	00-tKwevRRTAS892Yrgk6TBw3
62660.4	42985.9	-1.71681	um	Cell	Cell Center of Homogeneous Mass	0.000	1.000	210	11	siRNA-SC-10 PSPC1-A488 IMPa2-A546 DAPI 8C2-siRNA-IMP-a2-a4 V2.00	0	13. siRNA-SC-10 PSPC1-A488 DAPI IMPa2-A546 _ap_TileScan_001 (Stage 42 of 49)	00-tKwevRRTAS892Yrgk6TBw3
62675.3	42990.7	-1.67095	um	Cell	Cell Center of Homogeneous Mass	0.000	1.000	211	12	siRNA-SC-10 PSPC1-A488 IMPa2-A546 DAPI 8C2-siRNA-IMP-a2-a4 V2.00	0	13. siRNA-SC-10 PSPC1-A488 DAPI IMPa2-A546 _ap_TileScan_001 (Stage 42 of 49)	00-tKwevRRTAS892Yrgk6TBw3
62604.7	42896.2	-1.82593	um	Cell	Cell Center of Homogeneous Mass	0.000	1.000	212	13	siRNA-SC-10 PSPC1-A488 IMPa2-A546 DAPI 8C2-siRNA-IMP-a2-a4 V2.00	0	13. siRNA-SC-10 PSPC1-A488 DAPI IMPa2-A546 _ap_TileScan_001 (Stage 42 of 49)	00-tKwevRRTAS892Yrgk6TBw3
62636.9	42979.9	-1.6338	um	Cell	Cell Center of Homogeneous Mass	0.000	1.000	213	14	siRNA-SC-10 PSPC1-A488 IMPa2-A546 DAPI 8C2-siRNA-IMP-a2-a4 V2.00	0	13. siRNA-SC-10 PSPC1-A488 DAPI IMPa2-A546 _ap_TileScan_001 (Stage 42 of 49)	00-tKwevRRTAS892Yrgk6TBw3
62673.8	42969.5	-2.41371	um	Cell	Cell Center of Homogeneous Mass	0.000	1.000	214	0	siRNA-SC-10 PSPC1-A488 IMPa2-A546 DAPI 8C2-siRNA-IMP-a2-a4 V2.00	0	13. siRNA-SC-10 PSPC1-A488 DAPI IMPa2-A546 _aq_TileScan_001 (Stage 43 of 49)	00-uBaKwyf3uquUKCiQyYJiwD
62573.1	42870.1	-2.83643	um	Cell	Cell Center of Homogeneous Mass	0.000	1.000	215	1	siRNA-SC-10 PSPC1-A488 IMPa2-A546 DAPI 8C2-siRNA-IMP-a2-a4 V2.00	0	13. siRNA-SC-10 PSPC1-A488 DAPI IMPa2-A546 _aq_TileScan_001 (Stage 43 of 49)	00-uBaKwyf3uquUKCiQyYJiwD
62602.1	42870.3	-2.66272	um	Cell	Cell Center of Homogeneous Mass	0.000	1.000	216	2	siRNA-SC-10 PSPC1-A488 IMPa2-A546 DAPI 8C2-siRNA-IMP-a2-a4 V2.00	0	13. siRNA-SC-10 PSPC1-A488 DAPI IMPa2-A546 _aq_TileScan_001 (Stage 43 of 49)	00-uBaKwyf3uquUKCiQyYJiwD
62539.7	42881.8	-2.70526	um	Cell	Cell Center of Homogeneous Mass	0.000	1.000	217	3	siRNA-SC-10 PSPC1-A488 IMPa2-A546 DAPI 8C2-siRNA-IMP-a2-a4 V2.00	0	13. siRNA-SC-10 PSPC1-A488 DAPI IMPa2-A546 _aq_TileScan_001 (Stage 43 of 49)	00-uBaKwyf3uquUKCiQyYJiwD
62556.7	42891.6	-2.6631	um	Cell	Cell Center of Homogeneous Mass	0.000	1.000	218	4	siRNA-SC-10 PSPC1-A488 IMPa2-A546 DAPI 8C2-siRNA-IMP-a2-a4 V2.00	0	13. siRNA-SC-10 PSPC1-A488 DAPI IMPa2-A546 _aq_TileScan_001 (Stage 43 of 49)	00-uBaKwyf3uquUKCiQyYJiwD
62612.6	42898.9	-2.73369	um	Cell	Cell Center of Homogeneous Mass	0.000	1.000	219	5	siRNA-SC-10 PSPC1-A488 IMPa2-A546 DAPI 8C2-siRNA-IMP-a2-a4 V2.00	0	13. siRNA-SC-10 PSPC1-A488 DAPI IMPa2-A546 _aq_TileScan_001 (Stage 43 of 49)	00-uBaKwyf3uquUKCiQyYJiwD
62540	42924.8	-2.49122	um	Cell	Cell Center of Homogeneous Mass	0.000	1.000	220	6	siRNA-SC-10 PSPC1-A488 IMPa2-A546 DAPI 8C2-siRNA-IMP-a2-a4 V2.00	0	13. siRNA-SC-10 PSPC1-A488 DAPI IMPa2-A546 _aq_TileScan_001 (Stage 43 of 49)	00-uBaKwyf3uquUKCiQyYJiwD
62647.6	42991.3	-2.50905	um	Cell	Cell Center of Homogeneous Mass	0.000	1.000	221	7	siRNA-SC-10 PSPC1-A488 IMPa2-A546 DAPI 8C2-siRNA-IMP-a2-a4 V2.00	0	13. siRNA-SC-10 PSPC1-A488 DAPI IMPa2-A546 _aq_TileScan_001 (Stage 43 of 49)	00-uBaKwyf3uquUKCiQyYJiwD
62666.5	42927.7	-2.66212	um	Cell	Cell Center of Homogeneous Mass	0.000	1.000	222	8	siRNA-SC-10 PSPC1-A488 IMPa2-A546 DAPI 8C2-siRNA-IMP-a2-a4 V2.00	0	13. siRNA-SC-10 PSPC1-A488 DAPI IMPa2-A546 _aq_TileScan_001 (Stage 43 of 49)	00-uBaKwyf3uquUKCiQyYJiwD
62626.3	42936.2	-2.65632	um	Cell	Cell Center of Homogeneous Mass	0.000	1.000	223	9	siRNA-SC-10 PSPC1-A488 IMPa2-A546 DAPI 8C2-siRNA-IMP-a2-a4 V2.00	0	13. siRNA-SC-10 PSPC1-A488 DAPI IMPa2-A546 _aq_TileScan_001 (Stage 43 of 49)	00-uBaKwyf3uquUKCiQyYJiwD
62649.6	42962.2	-2.68512	um	Cell	Cell Center of Homogeneous Mass	0.000	1.000	224	10	siRNA-SC-10 PSPC1-A488 IMPa2-A546 DAPI 8C2-siRNA-IMP-a2-a4 V2.00	0	13. siRNA-SC-10 PSPC1-A488 DAPI IMPa2-A546 _aq_TileScan_001 (Stage 43 of 49)	00-uBaKwyf3uquUKCiQyYJiwD
62675.4	42917.5	-2.53107	um	Cell	Cell Center of Homogeneous Mass	0.000	1.000	225	0	siRNA-SC-10 PSPC1-A488 IMPa2-A546 DAPI 8C2-siRNA-IMP-a2-a4 V2.00	0	13. siRNA-SC-10 PSPC1-A488 DAPI IMPa2-A546 _ar_TileScan_001 (Stage 44 of 49)	00-bduYgRsMT8b5FoJS6dZZPQ
62625.2	42896	-2.27415	um	Cell	Cell Center of Homogeneous Mass	0.000	1.000	226	1	siRNA-SC-10 PSPC1-A488 IMPa2-A546 DAPI 8C2-siRNA-IMP-a2-a4 V2.00	0	13. siRNA-SC-10 PSPC1-A488 DAPI IMPa2-A546 _ar_TileScan_001 (Stage 44 of 49)	00-bduYgRsMT8b5FoJS6dZZPQ
62652.1	42870.8	-2.47333	um	Cell	Cell Center of Homogeneous Mass	0.000	1.000	227	2	siRNA-SC-10 PSPC1-A488 IMPa2-A546 DAPI 8C2-siRNA-IMP-a2-a4 V2.00	0	13. siRNA-SC-10 PSPC1-A488 DAPI IMPa2-A546 _ar_TileScan_001 (Stage 44 of 49)	00-bduYgRsMT8b5FoJS6dZZPQ
62541.3	42993.4	-2.34727	um	Cell	Cell Center of Homogeneous Mass	0.000	1.000	228	3	siRNA-SC-10 PSPC1-A488 IMPa2-A546 DAPI 8C2-siRNA-IMP-a2-a4 V2.00	0	13. siRNA-SC-10 PSPC1-A488 DAPI IMPa2-A546 _ar_TileScan_001 (Stage 44 of 49)	00-bduYgRsMT8b5FoJS6dZZPQ
62555.7	42933.5	-2.56436	um	Cell	Cell Center of Homogeneous Mass	0.000	1.000	229	4	siRNA-SC-10 PSPC1-A488 IMPa2-A546 DAPI 8C2-siRNA-IMP-a2-a4 V2.00	0	13. siRNA-SC-10 PSPC1-A488 DAPI IMPa2-A546 _ar_TileScan_001 (Stage 44 of 49)	00-bduYgRsMT8b5FoJS6dZZPQ
62582.3	42961.2	-2.52723	um	Cell	Cell Center of Homogeneous Mass	0.000	1.000	230	5	siRNA-SC-10 PSPC1-A488 IMPa2-A546 DAPI 8C2-siRNA-IMP-a2-a4 V2.00	0	13. siRNA-SC-10 PSPC1-A488 DAPI IMPa2-A546 _ar_TileScan_001 (Stage 44 of 49)	00-bduYgRsMT8b5FoJS6dZZPQ
62543.9	42962.4	-2.51844	um	Cell	Cell Center of Homogeneous Mass	0.000	1.000	231	6	siRNA-SC-10 PSPC1-A488 IMPa2-A546 DAPI 8C2-siRNA-IMP-a2-a4 V2.00	0	13. siRNA-SC-10 PSPC1-A488 DAPI IMPa2-A546 _ar_TileScan_001 (Stage 44 of 49)	00-bduYgRsMT8b5FoJS6dZZPQ
62673.1	42936.1	-2.43626	um	Cell	Cell Center of Homogeneous Mass	0.000	1.000	232	7	siRNA-SC-10 PSPC1-A488 IMPa2-A546 DAPI 8C2-siRNA-IMP-a2-a4 V2.00	0	13. siRNA-SC-10 PSPC1-A488 DAPI IMPa2-A546 _ar_TileScan_001 (Stage 44 of 49)	00-bduYgRsMT8b5FoJS6dZZPQ
62640.3	42942.4	-2.60444	um	Cell	Cell Center of Homogeneous Mass	0.000	1.000	233	8	siRNA-SC-10 PSPC1-A488 IMPa2-A546 DAPI 8C2-siRNA-IMP-a2-a4 V2.00	0	13. siRNA-SC-10 PSPC1-A488 DAPI IMPa2-A546 _ar_TileScan_001 (Stage 44 of 49)	00-bduYgRsMT8b5FoJS6dZZPQ
62613	42972.8	-2.46282	um	Cell	Cell Center of Homogeneous Mass	0.000	1.000	234	9	siRNA-SC-10 PSPC1-A488 IMPa2-A546 DAPI 8C2-siRNA-IMP-a2-a4 V2.00	0	13. siRNA-SC-10 PSPC1-A488 DAPI IMPa2-A546 _ar_TileScan_001 (Stage 44 of 49)	00-bduYgRsMT8b5FoJS6dZZPQ
62664.3	42978.3	-2.41768	um	Cell	Cell Center of Homogeneous Mass	0.000	1.000	235	10	siRNA-SC-10 PSPC1-A488 IMPa2-A546 DAPI 8C2-siRNA-IMP-a2-a4 V2.00	0	13. siRNA-SC-10 PSPC1-A488 DAPI IMPa2-A546 _ar_TileScan_001 (Stage 44 of 49)	00-bduYgRsMT8b5FoJS6dZZPQ
62637.1	42977.8	-2.44663	um	Cell	Cell Center of Homogeneous Mass	0.000	1.000	236	11	siRNA-SC-10 PSPC1-A488 IMPa2-A546 DAPI 8C2-siRNA-IMP-a2-a4 V2.00	0	13. siRNA-SC-10 PSPC1-A488 DAPI IMPa2-A546 _ar_TileScan_001 (Stage 44 of 49)	00-bduYgRsMT8b5FoJS6dZZPQ
62549.3	42918.1	-2.45217	um	Cell	Cell Center of Homogeneous Mass	0.000	1.000	237	0	siRNA-SC-10 PSPC1-A488 IMPa2-A546 DAPI 8C2-siRNA-IMP-a2-a4 V2.00	0	13. siRNA-SC-10 PSPC1-A488 DAPI IMPa2-A546 _as_TileScan_001 (Stage 45 of 49)	00-bLPhZzoLwinNxmJPft74M8
62579.6	42900.6	-2.46031	um	Cell	Cell Center of Homogeneous Mass	0.000	1.000	238	1	siRNA-SC-10 PSPC1-A488 IMPa2-A546 DAPI 8C2-siRNA-IMP-a2-a4 V2.00	0	13. siRNA-SC-10 PSPC1-A488 DAPI IMPa2-A546 _as_TileScan_001 (Stage 45 of 49)	00-bLPhZzoLwinNxmJPft74M8
62583.6	42859.5	-2.18047	um	Cell	Cell Center of Homogeneous Mass	0.000	1.000	239	2	siRNA-SC-10 PSPC1-A488 IMPa2-A546 DAPI 8C2-siRNA-IMP-a2-a4 V2.00	0	13. siRNA-SC-10 PSPC1-A488 DAPI IMPa2-A546 _as_TileScan_001 (Stage 45 of 49)	00-bLPhZzoLwinNxmJPft74M8
62539.5	42868.2	-2.1471	um	Cell	Cell Center of Homogeneous Mass	0.000	1.000	240	3	siRNA-SC-10 PSPC1-A488 IMPa2-A546 DAPI 8C2-siRNA-IMP-a2-a4 V2.00	0	13. siRNA-SC-10 PSPC1-A488 DAPI IMPa2-A546 _as_TileScan_001 (Stage 45 of 49)	00-bLPhZzoLwinNxmJPft74M8
62636.9	42893.9	-2.41992	um	Cell	Cell Center of Homogeneous Mass	0.000	1.000	241	4	siRNA-SC-10 PSPC1-A488 IMPa2-A546 DAPI 8C2-siRNA-IMP-a2-a4 V2.00	0	13. siRNA-SC-10 PSPC1-A488 DAPI IMPa2-A546 _as_TileScan_001 (Stage 45 of 49)	00-bLPhZzoLwinNxmJPft74M8
62675.7	42917.8	-2.09574	um	Cell	Cell Center of Homogeneous Mass	0.000	1.000	242	5	siRNA-SC-10 PSPC1-A488 IMPa2-A546 DAPI 8C2-siRNA-IMP-a2-a4 V2.00	0	13. siRNA-SC-10 PSPC1-A488 DAPI IMPa2-A546 _as_TileScan_001 (Stage 45 of 49)	00-bLPhZzoLwinNxmJPft74M8
62666.7	42908.4	-2.46446	um	Cell	Cell Center of Homogeneous Mass	0.000	1.000	243	6	siRNA-SC-10 PSPC1-A488 IMPa2-A546 DAPI 8C2-siRNA-IMP-a2-a4 V2.00	0	13. siRNA-SC-10 PSPC1-A488 DAPI IMPa2-A546 _as_TileScan_001 (Stage 45 of 49)	00-bLPhZzoLwinNxmJPft74M8
62587.2	42970.1	-2.25395	um	Cell	Cell Center of Homogeneous Mass	0.000	1.000	244	7	siRNA-SC-10 PSPC1-A488 IMPa2-A546 DAPI 8C2-siRNA-IMP-a2-a4 V2.00	0	13. siRNA-SC-10 PSPC1-A488 DAPI IMPa2-A546 _as_TileScan_001 (Stage 45 of 49)	00-bLPhZzoLwinNxmJPft74M8
62544.8	42939.2	-2.34401	um	Cell	Cell Center of Homogeneous Mass	0.000	1.000	245	8	siRNA-SC-10 PSPC1-A488 IMPa2-A546 DAPI 8C2-siRNA-IMP-a2-a4 V2.00	0	13. siRNA-SC-10 PSPC1-A488 DAPI IMPa2-A546 _as_TileScan_001 (Stage 45 of 49)	00-bLPhZzoLwinNxmJPft74M8
62585.6	42938	-2.35124	um	Cell	Cell Center of Homogeneous Mass	0.000	1.000	246	9	siRNA-SC-10 PSPC1-A488 IMPa2-A546 DAPI 8C2-siRNA-IMP-a2-a4 V2.00	0	13. siRNA-SC-10 PSPC1-A488 DAPI IMPa2-A546 _as_TileScan_001 (Stage 45 of 49)	00-bLPhZzoLwinNxmJPft74M8
62544.9	42976.7	-2.30048	um	Cell	Cell Center of Homogeneous Mass	0.000	1.000	247	10	siRNA-SC-10 PSPC1-A488 IMPa2-A546 DAPI 8C2-siRNA-IMP-a2-a4 V2.00	0	13. siRNA-SC-10 PSPC1-A488 DAPI IMPa2-A546 _as_TileScan_001 (Stage 45 of 49)	00-bLPhZzoLwinNxmJPft74M8
62588.4	42983.9	-2.28583	um	Cell	Cell Center of Homogeneous Mass	0.000	1.000	248	11	siRNA-SC-10 PSPC1-A488 IMPa2-A546 DAPI 8C2-siRNA-IMP-a2-a4 V2.00	0	13. siRNA-SC-10 PSPC1-A488 DAPI IMPa2-A546 _as_TileScan_001 (Stage 45 of 49)	00-bLPhZzoLwinNxmJPft74M8
62627.7	42993.4	-2.30936	um	Cell	Cell Center of Homogeneous Mass	0.000	1.000	249	12	siRNA-SC-10 PSPC1-A488 IMPa2-A546 DAPI 8C2-siRNA-IMP-a2-a4 V2.00	0	13. siRNA-SC-10 PSPC1-A488 DAPI IMPa2-A546 _as_TileScan_001 (Stage 45 of 49)	00-bLPhZzoLwinNxmJPft74M8
62658.9	42932.6	-2.47464	um	Cell	Cell Center of Homogeneous Mass	0.000	1.000	250	13	siRNA-SC-10 PSPC1-A488 IMPa2-A546 DAPI 8C2-siRNA-IMP-a2-a4 V2.00	0	13. siRNA-SC-10 PSPC1-A488 DAPI IMPa2-A546 _as_TileScan_001 (Stage 45 of 49)	00-bLPhZzoLwinNxmJPft74M8
62628.4	42928.9	-2.51432	um	Cell	Cell Center of Homogeneous Mass	0.000	1.000	251	14	siRNA-SC-10 PSPC1-A488 IMPa2-A546 DAPI 8C2-siRNA-IMP-a2-a4 V2.00	0	13. siRNA-SC-10 PSPC1-A488 DAPI IMPa2-A546 _as_TileScan_001 (Stage 45 of 49)	00-bLPhZzoLwinNxmJPft74M8
62607.5	42953.7	-2.33385	um	Cell	Cell Center of Homogeneous Mass	0.000	1.000	252	15	siRNA-SC-10 PSPC1-A488 IMPa2-A546 DAPI 8C2-siRNA-IMP-a2-a4 V2.00	0	13. siRNA-SC-10 PSPC1-A488 DAPI IMPa2-A546 _as_TileScan_001 (Stage 45 of 49)	00-bLPhZzoLwinNxmJPft74M8
62676.2	42953	-2.12236	um	Cell	Cell Center of Homogeneous Mass	0.000	1.000	253	16	siRNA-SC-10 PSPC1-A488 IMPa2-A546 DAPI 8C2-siRNA-IMP-a2-a4 V2.00	0	13. siRNA-SC-10 PSPC1-A488 DAPI IMPa2-A546 _as_TileScan_001 (Stage 45 of 49)	00-bLPhZzoLwinNxmJPft74M8
62636.4	42963.7	-2.37957	um	Cell	Cell Center of Homogeneous Mass	0.000	1.000	254	17	siRNA-SC-10 PSPC1-A488 IMPa2-A546 DAPI 8C2-siRNA-IMP-a2-a4 V2.00	0	13. siRNA-SC-10 PSPC1-A488 DAPI IMPa2-A546 _as_TileScan_001 (Stage 45 of 49)	00-bLPhZzoLwinNxmJPft74M8
62675.5	42988.7	-2.41233	um	Cell	Cell Center of Homogeneous Mass	0.000	1.000	255	18	siRNA-SC-10 PSPC1-A488 IMPa2-A546 DAPI 8C2-siRNA-IMP-a2-a4 V2.00	0	13. siRNA-SC-10 PSPC1-A488 DAPI IMPa2-A546 _as_TileScan_001 (Stage 45 of 49)	00-bLPhZzoLwinNxmJPft74M8
62657.6	42957.7	-2.33558	um	Cell	Cell Center of Homogeneous Mass	0.000	1.000	256	19	siRNA-SC-10 PSPC1-A488 IMPa2-A546 DAPI 8C2-siRNA-IMP-a2-a4 V2.00	0	13. siRNA-SC-10 PSPC1-A488 DAPI IMPa2-A546 _as_TileScan_001 (Stage 45 of 49)	00-bLPhZzoLwinNxmJPft74M8
62668.4	42974.7	-2.32626	um	Cell	Cell Center of Homogeneous Mass	0.000	1.000	257	20	siRNA-SC-10 PSPC1-A488 IMPa2-A546 DAPI 8C2-siRNA-IMP-a2-a4 V2.00	0	13. siRNA-SC-10 PSPC1-A488 DAPI IMPa2-A546 _as_TileScan_001 (Stage 45 of 49)	00-bLPhZzoLwinNxmJPft74M8
62638.4	42983.7	-2.33243	um	Cell	Cell Center of Homogeneous Mass	0.000	1.000	258	21	siRNA-SC-10 PSPC1-A488 IMPa2-A546 DAPI 8C2-siRNA-IMP-a2-a4 V2.00	0	13. siRNA-SC-10 PSPC1-A488 DAPI IMPa2-A546 _as_TileScan_001 (Stage 45 of 49)	00-bLPhZzoLwinNxmJPft74M8
62656.3	42990.4	-2.24653	um	Cell	Cell Center of Homogeneous Mass	0.000	1.000	259	22	siRNA-SC-10 PSPC1-A488 IMPa2-A546 DAPI 8C2-siRNA-IMP-a2-a4 V2.00	0	13. siRNA-SC-10 PSPC1-A488 DAPI IMPa2-A546 _as_TileScan_001 (Stage 45 of 49)	00-bLPhZzoLwinNxmJPft74M8
62550.4	42857.1	-2.36404	um	Cell	Cell Center of Homogeneous Mass	0.000	1.000	277	0	siRNA-SC-10 PSPC1-A488 IMPa2-A546 DAPI 8C2-siRNA-IMP-a2-a4 V2.00	0	13. siRNA-SC-10 PSPC1-A488 DAPI IMPa2-A546 _au_TileScan_001 (Stage 47 of 49)	00-9yNZdEu6SHFFpbM2TGp7E4
62650.5	42855.6	-2.24186	um	Cell	Cell Center of Homogeneous Mass	0.000	1.000	278	1	siRNA-SC-10 PSPC1-A488 IMPa2-A546 DAPI 8C2-siRNA-IMP-a2-a4 V2.00	0	13. siRNA-SC-10 PSPC1-A488 DAPI IMPa2-A546 _au_TileScan_001 (Stage 47 of 49)	00-9yNZdEu6SHFFpbM2TGp7E4
62616.8	42856.4	-2.18724	um	Cell	Cell Center of Homogeneous Mass	0.000	1.000	279	2	siRNA-SC-10 PSPC1-A488 IMPa2-A546 DAPI 8C2-siRNA-IMP-a2-a4 V2.00	0	13. siRNA-SC-10 PSPC1-A488 DAPI IMPa2-A546 _au_TileScan_001 (Stage 47 of 49)	00-9yNZdEu6SHFFpbM2TGp7E4
62670.3	42867.3	-2.35578	um	Cell	Cell Center of Homogeneous Mass	0.000	1.000	280	3	siRNA-SC-10 PSPC1-A488 IMPa2-A546 DAPI 8C2-siRNA-IMP-a2-a4 V2.00	0	13. siRNA-SC-10 PSPC1-A488 DAPI IMPa2-A546 _au_TileScan_001 (Stage 47 of 49)	00-9yNZdEu6SHFFpbM2TGp7E4
62652.6	42907.1	-2.3466	um	Cell	Cell Center of Homogeneous Mass	0.000	1.000	281	4	siRNA-SC-10 PSPC1-A488 IMPa2-A546 DAPI 8C2-siRNA-IMP-a2-a4 V2.00	0	13. siRNA-SC-10 PSPC1-A488 DAPI IMPa2-A546 _au_TileScan_001 (Stage 47 of 49)	00-9yNZdEu6SHFFpbM2TGp7E4
62669.8	42909.6	-2.26253	um	Cell	Cell Center of Homogeneous Mass	0.000	1.000	282	5	siRNA-SC-10 PSPC1-A488 IMPa2-A546 DAPI 8C2-siRNA-IMP-a2-a4 V2.00	0	13. siRNA-SC-10 PSPC1-A488 DAPI IMPa2-A546 _au_TileScan_001 (Stage 47 of 49)	00-9yNZdEu6SHFFpbM2TGp7E4
62637.5	42889.4	-2.2855	um	Cell	Cell Center of Homogeneous Mass	0.000	1.000	283	6	siRNA-SC-10 PSPC1-A488 IMPa2-A546 DAPI 8C2-siRNA-IMP-a2-a4 V2.00	0	13. siRNA-SC-10 PSPC1-A488 DAPI IMPa2-A546 _au_TileScan_001 (Stage 47 of 49)	00-9yNZdEu6SHFFpbM2TGp7E4
62650.1	42941.4	-2.39878	um	Cell	Cell Center of Homogeneous Mass	0.000	1.000	284	7	siRNA-SC-10 PSPC1-A488 IMPa2-A546 DAPI 8C2-siRNA-IMP-a2-a4 V2.00	0	13. siRNA-SC-10 PSPC1-A488 DAPI IMPa2-A546 _au_TileScan_001 (Stage 47 of 49)	00-9yNZdEu6SHFFpbM2TGp7E4
62647.5	42963.8	-2.26582	um	Cell	Cell Center of Homogeneous Mass	0.000	1.000	285	8	siRNA-SC-10 PSPC1-A488 IMPa2-A546 DAPI 8C2-siRNA-IMP-a2-a4 V2.00	0	13. siRNA-SC-10 PSPC1-A488 DAPI IMPa2-A546 _au_TileScan_001 (Stage 47 of 49)	00-9yNZdEu6SHFFpbM2TGp7E4
62642.1	42990.7	-2.01077	um	Cell	Cell Center of Homogeneous Mass	0.000	1.000	286	9	siRNA-SC-10 PSPC1-A488 IMPa2-A546 DAPI 8C2-siRNA-IMP-a2-a4 V2.00	0	13. siRNA-SC-10 PSPC1-A488 DAPI IMPa2-A546 _au_TileScan_001 (Stage 47 of 49)	00-9yNZdEu6SHFFpbM2TGp7E4
62666.3	42974.8	-2.20869	um	Cell	Cell Center of Homogeneous Mass	0.000	1.000	287	10	siRNA-SC-10 PSPC1-A488 IMPa2-A546 DAPI 8C2-siRNA-IMP-a2-a4 V2.00	0	13. siRNA-SC-10 PSPC1-A488 DAPI IMPa2-A546 _au_TileScan_001 (Stage 47 of 49)	00-9yNZdEu6SHFFpbM2TGp7E4
62612.2	42979.2	-2.25467	um	Cell	Cell Center of Homogeneous Mass	0.000	1.000	288	11	siRNA-SC-10 PSPC1-A488 IMPa2-A546 DAPI 8C2-siRNA-IMP-a2-a4 V2.00	0	13. siRNA-SC-10 PSPC1-A488 DAPI IMPa2-A546 _au_TileScan_001 (Stage 47 of 49)	00-9yNZdEu6SHFFpbM2TGp7E4
62675.8	42940.8	-1.82312	um	Cell	Cell Center of Homogeneous Mass	0.000	1.000	289	0	siRNA-SC-10 PSPC1-A488 IMPa2-A546 DAPI 8C2-siRNA-IMP-a2-a4 V2.00	0	13. siRNA-SC-10 PSPC1-A488 DAPI IMPa2-A546 _av_TileScan_001 (Stage 48 of 49)	00-dh83Kg2giutNVcRYNcvTu5
62595	42856	-2.01621	um	Cell	Cell Center of Homogeneous Mass	0.000	1.000	290	1	siRNA-SC-10 PSPC1-A488 IMPa2-A546 DAPI 8C2-siRNA-IMP-a2-a4 V2.00	0	13. siRNA-SC-10 PSPC1-A488 DAPI IMPa2-A546 _av_TileScan_001 (Stage 48 of 49)	00-dh83Kg2giutNVcRYNcvTu5
62565.2	42864.6	-2.10236	um	Cell	Cell Center of Homogeneous Mass	0.000	1.000	291	2	siRNA-SC-10 PSPC1-A488 IMPa2-A546 DAPI 8C2-siRNA-IMP-a2-a4 V2.00	0	13. siRNA-SC-10 PSPC1-A488 DAPI IMPa2-A546 _av_TileScan_001 (Stage 48 of 49)	00-dh83Kg2giutNVcRYNcvTu5
62540.9	42870.5	-2.11135	um	Cell	Cell Center of Homogeneous Mass	0.000	1.000	292	3	siRNA-SC-10 PSPC1-A488 IMPa2-A546 DAPI 8C2-siRNA-IMP-a2-a4 V2.00	0	13. siRNA-SC-10 PSPC1-A488 DAPI IMPa2-A546 _av_TileScan_001 (Stage 48 of 49)	00-dh83Kg2giutNVcRYNcvTu5
62585.2	42905.9	-2.18786	um	Cell	Cell Center of Homogeneous Mass	0.000	1.000	293	4	siRNA-SC-10 PSPC1-A488 IMPa2-A546 DAPI 8C2-siRNA-IMP-a2-a4 V2.00	0	13. siRNA-SC-10 PSPC1-A488 DAPI IMPa2-A546 _av_TileScan_001 (Stage 48 of 49)	00-dh83Kg2giutNVcRYNcvTu5
62544.4	42921.1	-2.0827	um	Cell	Cell Center of Homogeneous Mass	0.000	1.000	294	5	siRNA-SC-10 PSPC1-A488 IMPa2-A546 DAPI 8C2-siRNA-IMP-a2-a4 V2.00	0	13. siRNA-SC-10 PSPC1-A488 DAPI IMPa2-A546 _av_TileScan_001 (Stage 48 of 49)	00-dh83Kg2giutNVcRYNcvTu5
62672.7	42889.9	-2.025	um	Cell	Cell Center of Homogeneous Mass	0.000	1.000	295	6	siRNA-SC-10 PSPC1-A488 IMPa2-A546 DAPI 8C2-siRNA-IMP-a2-a4 V2.00	0	13. siRNA-SC-10 PSPC1-A488 DAPI IMPa2-A546 _av_TileScan_001 (Stage 48 of 49)	00-dh83Kg2giutNVcRYNcvTu5
62659.7	42919.6	-1.86128	um	Cell	Cell Center of Homogeneous Mass	0.000	1.000	296	7	siRNA-SC-10 PSPC1-A488 IMPa2-A546 DAPI 8C2-siRNA-IMP-a2-a4 V2.00	0	13. siRNA-SC-10 PSPC1-A488 DAPI IMPa2-A546 _av_TileScan_001 (Stage 48 of 49)	00-dh83Kg2giutNVcRYNcvTu5
62540.7	42975.6	-1.86215	um	Cell	Cell Center of Homogeneous Mass	0.000	1.000	297	8	siRNA-SC-10 PSPC1-A488 IMPa2-A546 DAPI 8C2-siRNA-IMP-a2-a4 V2.00	0	13. siRNA-SC-10 PSPC1-A488 DAPI IMPa2-A546 _av_TileScan_001 (Stage 48 of 49)	00-dh83Kg2giutNVcRYNcvTu5
62566.5	42936.9	-2.12178	um	Cell	Cell Center of Homogeneous Mass	0.000	1.000	298	9	siRNA-SC-10 PSPC1-A488 IMPa2-A546 DAPI 8C2-siRNA-IMP-a2-a4 V2.00	0	13. siRNA-SC-10 PSPC1-A488 DAPI IMPa2-A546 _av_TileScan_001 (Stage 48 of 49)	00-dh83Kg2giutNVcRYNcvTu5
62578.9	42953.9	-2.05248	um	Cell	Cell Center of Homogeneous Mass	0.000	1.000	299	10	siRNA-SC-10 PSPC1-A488 IMPa2-A546 DAPI 8C2-siRNA-IMP-a2-a4 V2.00	0	13. siRNA-SC-10 PSPC1-A488 DAPI IMPa2-A546 _av_TileScan_001 (Stage 48 of 49)	00-dh83Kg2giutNVcRYNcvTu5
62594.3	42992.4	-1.72605	um	Cell	Cell Center of Homogeneous Mass	0.000	1.000	300	11	siRNA-SC-10 PSPC1-A488 IMPa2-A546 DAPI 8C2-siRNA-IMP-a2-a4 V2.00	0	13. siRNA-SC-10 PSPC1-A488 DAPI IMPa2-A546 _av_TileScan_001 (Stage 48 of 49)	00-dh83Kg2giutNVcRYNcvTu5
62673.8	42963.2	-1.92622	um	Cell	Cell Center of Homogeneous Mass	0.000	1.000	301	12	siRNA-SC-10 PSPC1-A488 IMPa2-A546 DAPI 8C2-siRNA-IMP-a2-a4 V2.00	0	13. siRNA-SC-10 PSPC1-A488 DAPI IMPa2-A546 _av_TileScan_001 (Stage 48 of 49)	00-dh83Kg2giutNVcRYNcvTu5
62644.8	42989.1	-1.85686	um	Cell	Cell Center of Homogeneous Mass	0.000	1.000	302	13	siRNA-SC-10 PSPC1-A488 IMPa2-A546 DAPI 8C2-siRNA-IMP-a2-a4 V2.00	0	13. siRNA-SC-10 PSPC1-A488 DAPI IMPa2-A546 _av_TileScan_001 (Stage 48 of 49)	00-dh83Kg2giutNVcRYNcvTu5
62665.7	42990.3	-1.94426	um	Cell	Cell Center of Homogeneous Mass	0.000	1.000	303	14	siRNA-SC-10 PSPC1-A488 IMPa2-A546 DAPI 8C2-siRNA-IMP-a2-a4 V2.00	0	13. siRNA-SC-10 PSPC1-A488 DAPI IMPa2-A546 _av_TileScan_001 (Stage 48 of 49)	00-dh83Kg2giutNVcRYNcvTu5
62581.9	42856.6	-2.03785	um	Cell	Cell Center of Homogeneous Mass	0.000	1.000	304	0	siRNA-SC-10 PSPC1-A488 IMPa2-A546 DAPI 8C2-siRNA-IMP-a2-a4 V2.00	0	13. siRNA-SC-10 PSPC1-A488 DAPI IMPa2-A546 _aw_TileScan_001 (Stage 49 of 49)	00-VjKQt6uXq5iYv9FWCvxhBd
62549.8	42885.2	-2.07708	um	Cell	Cell Center of Homogeneous Mass	0.000	1.000	305	1	siRNA-SC-10 PSPC1-A488 IMPa2-A546 DAPI 8C2-siRNA-IMP-a2-a4 V2.00	0	13. siRNA-SC-10 PSPC1-A488 DAPI IMPa2-A546 _aw_TileScan_001 (Stage 49 of 49)	00-VjKQt6uXq5iYv9FWCvxhBd
62537	42922.2	-1.8642	um	Cell	Cell Center of Homogeneous Mass	0.000	1.000	306	2	siRNA-SC-10 PSPC1-A488 IMPa2-A546 DAPI 8C2-siRNA-IMP-a2-a4 V2.00	0	13. siRNA-SC-10 PSPC1-A488 DAPI IMPa2-A546 _aw_TileScan_001 (Stage 49 of 49)	00-VjKQt6uXq5iYv9FWCvxhBd
62616.6	42887.2	-1.93507	um	Cell	Cell Center of Homogeneous Mass	0.000	1.000	307	3	siRNA-SC-10 PSPC1-A488 IMPa2-A546 DAPI 8C2-siRNA-IMP-a2-a4 V2.00	0	13. siRNA-SC-10 PSPC1-A488 DAPI IMPa2-A546 _aw_TileScan_001 (Stage 49 of 49)	00-VjKQt6uXq5iYv9FWCvxhBd
62561	42953.5	-1.95476	um	Cell	Cell Center of Homogeneous Mass	0.000	1.000	308	4	siRNA-SC-10 PSPC1-A488 IMPa2-A546 DAPI 8C2-siRNA-IMP-a2-a4 V2.00	0	13. siRNA-SC-10 PSPC1-A488 DAPI IMPa2-A546 _aw_TileScan_001 (Stage 49 of 49)	00-VjKQt6uXq5iYv9FWCvxhBd
62595.6	42962.3	-1.92095	um	Cell	Cell Center of Homogeneous Mass	0.000	1.000	309	5	siRNA-SC-10 PSPC1-A488 IMPa2-A546 DAPI 8C2-siRNA-IMP-a2-a4 V2.00	0	13. siRNA-SC-10 PSPC1-A488 DAPI IMPa2-A546 _aw_TileScan_001 (Stage 49 of 49)	00-VjKQt6uXq5iYv9FWCvxhBd
62561.6	42979.9	-1.86725	um	Cell	Cell Center of Homogeneous Mass	0.000	1.000	310	6	siRNA-SC-10 PSPC1-A488 IMPa2-A546 DAPI 8C2-siRNA-IMP-a2-a4 V2.00	0	13. siRNA-SC-10 PSPC1-A488 DAPI IMPa2-A546 _aw_TileScan_001 (Stage 49 of 49)	00-VjKQt6uXq5iYv9FWCvxhBd
62539.9	42990.9	-1.86848	um	Cell	Cell Center of Homogeneous Mass	0.000	1.000	311	7	siRNA-SC-10 PSPC1-A488 IMPa2-A546 DAPI 8C2-siRNA-IMP-a2-a4 V2.00	0	13. siRNA-SC-10 PSPC1-A488 DAPI IMPa2-A546 _aw_TileScan_001 (Stage 49 of 49)	00-VjKQt6uXq5iYv9FWCvxhBd
62621.4	42931.7	-1.86083	um	Cell	Cell Center of Homogeneous Mass	0.000	1.000	312	8	siRNA-SC-10 PSPC1-A488 IMPa2-A546 DAPI 8C2-siRNA-IMP-a2-a4 V2.00	0	13. siRNA-SC-10 PSPC1-A488 DAPI IMPa2-A546 _aw_TileScan_001 (Stage 49 of 49)	00-VjKQt6uXq5iYv9FWCvxhBd
62631.9	42980	-1.82112	um	Cell	Cell Center of Homogeneous Mass	0.000	1.000	313	9	siRNA-SC-10 PSPC1-A488 IMPa2-A546 DAPI 8C2-siRNA-IMP-a2-a4 V2.00	0	13. siRNA-SC-10 PSPC1-A488 DAPI IMPa2-A546 _aw_TileScan_001 (Stage 49 of 49)	00-VjKQt6uXq5iYv9FWCvxhBd
62568.5	42923.6	-1.75357	um	Cell	Cell Center of Homogeneous Mass	0.000	1.000	314	10	siRNA-SC-10 PSPC1-A488 IMPa2-A546 DAPI 8C2-siRNA-IMP-a2-a4 V2.00	0	13. siRNA-SC-10 PSPC1-A488 DAPI IMPa2-A546 _aw_TileScan_001 (Stage 49 of 49)	00-VjKQt6uXq5iYv9FWCvxhBd
62670.5	42889.8	0.86897	um	Cell	Cell Center of Homogeneous Mass	0.000	1.000	315	0	siRNA-SC-10 PSPC1-A488 IMPa2-A546 DAPI 8C2-siRNA-IMP-a2-a4 V2.00	0	13. siRNA-SC-10 PSPC1-A488 DAPI IMPa2-A546 _b_TileScan_001 (Stage 2 of 49)	00-oSCR5yZafmVRBGm9QiHwF4
62676.3	42919.2	1.37914	um	Cell	Cell Center of Homogeneous Mass	0.000	1.000	316	1	siRNA-SC-10 PSPC1-A488 IMPa2-A546 DAPI 8C2-siRNA-IMP-a2-a4 V2.00	0	13. siRNA-SC-10 PSPC1-A488 DAPI IMPa2-A546 _b_TileScan_001 (Stage 2 of 49)	00-oSCR5yZafmVRBGm9QiHwF4
62652.8	42904.3	1.00522	um	Cell	Cell Center of Homogeneous Mass	0.000	1.000	317	2	siRNA-SC-10 PSPC1-A488 IMPa2-A546 DAPI 8C2-siRNA-IMP-a2-a4 V2.00	0	13. siRNA-SC-10 PSPC1-A488 DAPI IMPa2-A546 _b_TileScan_001 (Stage 2 of 49)	00-oSCR5yZafmVRBGm9QiHwF4
62629.3	42914.6	1.03068	um	Cell	Cell Center of Homogeneous Mass	0.000	1.000	318	3	siRNA-SC-10 PSPC1-A488 IMPa2-A546 DAPI 8C2-siRNA-IMP-a2-a4 V2.00	0	13. siRNA-SC-10 PSPC1-A488 DAPI IMPa2-A546 _b_TileScan_001 (Stage 2 of 49)	00-oSCR5yZafmVRBGm9QiHwF4
62664.2	42868.1	1.19492	um	Cell	Cell Center of Homogeneous Mass	0.000	1.000	319	4	siRNA-SC-10 PSPC1-A488 IMPa2-A546 DAPI 8C2-siRNA-IMP-a2-a4 V2.00	0	13. siRNA-SC-10 PSPC1-A488 DAPI IMPa2-A546 _b_TileScan_001 (Stage 2 of 49)	00-oSCR5yZafmVRBGm9QiHwF4
62608	42987.2	1.13347	um	Cell	Cell Center of Homogeneous Mass	0.000	1.000	320	5	siRNA-SC-10 PSPC1-A488 IMPa2-A546 DAPI 8C2-siRNA-IMP-a2-a4 V2.00	0	13. siRNA-SC-10 PSPC1-A488 DAPI IMPa2-A546 _b_TileScan_001 (Stage 2 of 49)	00-oSCR5yZafmVRBGm9QiHwF4
62591.9	42970	1.06568	um	Cell	Cell Center of Homogeneous Mass	0.000	1.000	321	6	siRNA-SC-10 PSPC1-A488 IMPa2-A546 DAPI 8C2-siRNA-IMP-a2-a4 V2.00	0	13. siRNA-SC-10 PSPC1-A488 DAPI IMPa2-A546 _b_TileScan_001 (Stage 2 of 49)	00-oSCR5yZafmVRBGm9QiHwF4
62566.8	42933.7	1.0344	um	Cell	Cell Center of Homogeneous Mass	0.000	1.000	322	7	siRNA-SC-10 PSPC1-A488 IMPa2-A546 DAPI 8C2-siRNA-IMP-a2-a4 V2.00	0	13. siRNA-SC-10 PSPC1-A488 DAPI IMPa2-A546 _b_TileScan_001 (Stage 2 of 49)	00-oSCR5yZafmVRBGm9QiHwF4
62549.8	42957.8	1.20411	um	Cell	Cell Center of Homogeneous Mass	0.000	1.000	323	8	siRNA-SC-10 PSPC1-A488 IMPa2-A546 DAPI 8C2-siRNA-IMP-a2-a4 V2.00	0	13. siRNA-SC-10 PSPC1-A488 DAPI IMPa2-A546 _b_TileScan_001 (Stage 2 of 49)	00-oSCR5yZafmVRBGm9QiHwF4
62677.2	42943.7	1.62433	um	Cell	Cell Center of Homogeneous Mass	0.000	1.000	324	9	siRNA-SC-10 PSPC1-A488 IMPa2-A546 DAPI 8C2-siRNA-IMP-a2-a4 V2.00	0	13. siRNA-SC-10 PSPC1-A488 DAPI IMPa2-A546 _b_TileScan_001 (Stage 2 of 49)	00-oSCR5yZafmVRBGm9QiHwF4
62660.4	42943.7	1.22385	um	Cell	Cell Center of Homogeneous Mass	0.000	1.000	325	10	siRNA-SC-10 PSPC1-A488 IMPa2-A546 DAPI 8C2-siRNA-IMP-a2-a4 V2.00	0	13. siRNA-SC-10 PSPC1-A488 DAPI IMPa2-A546 _b_TileScan_001 (Stage 2 of 49)	00-oSCR5yZafmVRBGm9QiHwF4
62648.1	42970.6	1.16327	um	Cell	Cell Center of Homogeneous Mass	0.000	1.000	326	11	siRNA-SC-10 PSPC1-A488 IMPa2-A546 DAPI 8C2-siRNA-IMP-a2-a4 V2.00	0	13. siRNA-SC-10 PSPC1-A488 DAPI IMPa2-A546 _b_TileScan_001 (Stage 2 of 49)	00-oSCR5yZafmVRBGm9QiHwF4
62615.9	42940	1.15221	um	Cell	Cell Center of Homogeneous Mass	0.000	1.000	327	12	siRNA-SC-10 PSPC1-A488 IMPa2-A546 DAPI 8C2-siRNA-IMP-a2-a4 V2.00	0	13. siRNA-SC-10 PSPC1-A488 DAPI IMPa2-A546 _b_TileScan_001 (Stage 2 of 49)	00-oSCR5yZafmVRBGm9QiHwF4
62536.9	42905.2	1.08765	um	Cell	Cell Center of Homogeneous Mass	0.000	1.000	328	0	siRNA-SC-10 PSPC1-A488 IMPa2-A546 DAPI 8C2-siRNA-IMP-a2-a4 V2.00	0	13. siRNA-SC-10 PSPC1-A488 DAPI IMPa2-A546 _c_TileScan_001 (Stage 3 of 49)	00-g2jTyt4Do6dtpjKy7f7J2h
62552.5	42866	0.934638	um	Cell	Cell Center of Homogeneous Mass	0.000	1.000	329	1	siRNA-SC-10 PSPC1-A488 IMPa2-A546 DAPI 8C2-siRNA-IMP-a2-a4 V2.00	0	13. siRNA-SC-10 PSPC1-A488 DAPI IMPa2-A546 _c_TileScan_001 (Stage 3 of 49)	00-g2jTyt4Do6dtpjKy7f7J2h
62588.6	42871.5	0.803345	um	Cell	Cell Center of Homogeneous Mass	0.000	1.000	330	2	siRNA-SC-10 PSPC1-A488 IMPa2-A546 DAPI 8C2-siRNA-IMP-a2-a4 V2.00	0	13. siRNA-SC-10 PSPC1-A488 DAPI IMPa2-A546 _c_TileScan_001 (Stage 3 of 49)	00-g2jTyt4Do6dtpjKy7f7J2h
62539.8	42950.9	0.932323	um	Cell	Cell Center of Homogeneous Mass	0.000	1.000	331	3	siRNA-SC-10 PSPC1-A488 IMPa2-A546 DAPI 8C2-siRNA-IMP-a2-a4 V2.00	0	13. siRNA-SC-10 PSPC1-A488 DAPI IMPa2-A546 _c_TileScan_001 (Stage 3 of 49)	00-g2jTyt4Do6dtpjKy7f7J2h
62562.9	42916.3	0.911799	um	Cell	Cell Center of Homogeneous Mass	0.000	1.000	332	4	siRNA-SC-10 PSPC1-A488 IMPa2-A546 DAPI 8C2-siRNA-IMP-a2-a4 V2.00	0	13. siRNA-SC-10 PSPC1-A488 DAPI IMPa2-A546 _c_TileScan_001 (Stage 3 of 49)	00-g2jTyt4Do6dtpjKy7f7J2h
62554.7	42946.3	0.869532	um	Cell	Cell Center of Homogeneous Mass	0.000	1.000	333	5	siRNA-SC-10 PSPC1-A488 IMPa2-A546 DAPI 8C2-siRNA-IMP-a2-a4 V2.00	0	13. siRNA-SC-10 PSPC1-A488 DAPI IMPa2-A546 _c_TileScan_001 (Stage 3 of 49)	00-g2jTyt4Do6dtpjKy7f7J2h
62591.6	42977.9	1.01861	um	Cell	Cell Center of Homogeneous Mass	0.000	1.000	334	6	siRNA-SC-10 PSPC1-A488 IMPa2-A546 DAPI 8C2-siRNA-IMP-a2-a4 V2.00	0	13. siRNA-SC-10 PSPC1-A488 DAPI IMPa2-A546 _c_TileScan_001 (Stage 3 of 49)	00-g2jTyt4Do6dtpjKy7f7J2h
62646.6	42980.5	0.642366	um	Cell	Cell Center of Homogeneous Mass	0.000	1.000	335	7	siRNA-SC-10 PSPC1-A488 IMPa2-A546 DAPI 8C2-siRNA-IMP-a2-a4 V2.00	0	13. siRNA-SC-10 PSPC1-A488 DAPI IMPa2-A546 _c_TileScan_001 (Stage 3 of 49)	00-g2jTyt4Do6dtpjKy7f7J2h
62629.3	42990.2	0.972665	um	Cell	Cell Center of Homogeneous Mass	0.000	1.000	336	8	siRNA-SC-10 PSPC1-A488 IMPa2-A546 DAPI 8C2-siRNA-IMP-a2-a4 V2.00	0	13. siRNA-SC-10 PSPC1-A488 DAPI IMPa2-A546 _c_TileScan_001 (Stage 3 of 49)	00-g2jTyt4Do6dtpjKy7f7J2h
62672.9	42882.2	0.603765	um	Cell	Cell Center of Homogeneous Mass	0.000	1.000	337	0	siRNA-SC-10 PSPC1-A488 IMPa2-A546 DAPI 8C2-siRNA-IMP-a2-a4 V2.00	0	13. siRNA-SC-10 PSPC1-A488 DAPI IMPa2-A546 _d_TileScan_001 (Stage 4 of 49)	00-RPMrVRGQrrPA3oo37PDeen
62635.2	42906.9	0.111388	um	Cell	Cell Center of Homogeneous Mass	0.000	1.000	338	1	siRNA-SC-10 PSPC1-A488 IMPa2-A546 DAPI 8C2-siRNA-IMP-a2-a4 V2.00	0	13. siRNA-SC-10 PSPC1-A488 DAPI IMPa2-A546 _d_TileScan_001 (Stage 4 of 49)	00-RPMrVRGQrrPA3oo37PDeen
62671.2	42893.1	0.618519	um	Cell	Cell Center of Homogeneous Mass	0.000	1.000	339	2	siRNA-SC-10 PSPC1-A488 IMPa2-A546 DAPI 8C2-siRNA-IMP-a2-a4 V2.00	0	13. siRNA-SC-10 PSPC1-A488 DAPI IMPa2-A546 _d_TileScan_001 (Stage 4 of 49)	00-RPMrVRGQrrPA3oo37PDeen
62662.1	42907.8	0.66741	um	Cell	Cell Center of Homogeneous Mass	0.000	1.000	340	3	siRNA-SC-10 PSPC1-A488 IMPa2-A546 DAPI 8C2-siRNA-IMP-a2-a4 V2.00	0	13. siRNA-SC-10 PSPC1-A488 DAPI IMPa2-A546 _d_TileScan_001 (Stage 4 of 49)	00-RPMrVRGQrrPA3oo37PDeen
62625.5	42916.4	0.213409	um	Cell	Cell Center of Homogeneous Mass	0.000	1.000	341	4	siRNA-SC-10 PSPC1-A488 IMPa2-A546 DAPI 8C2-siRNA-IMP-a2-a4 V2.00	0	13. siRNA-SC-10 PSPC1-A488 DAPI IMPa2-A546 _d_TileScan_001 (Stage 4 of 49)	00-RPMrVRGQrrPA3oo37PDeen
62548.6	42993.1	0.852105	um	Cell	Cell Center of Homogeneous Mass	0.000	1.000	342	5	siRNA-SC-10 PSPC1-A488 IMPa2-A546 DAPI 8C2-siRNA-IMP-a2-a4 V2.00	0	13. siRNA-SC-10 PSPC1-A488 DAPI IMPa2-A546 _d_TileScan_001 (Stage 4 of 49)	00-RPMrVRGQrrPA3oo37PDeen
62569.2	42940.2	0.696788	um	Cell	Cell Center of Homogeneous Mass	0.000	1.000	343	6	siRNA-SC-10 PSPC1-A488 IMPa2-A546 DAPI 8C2-siRNA-IMP-a2-a4 V2.00	0	13. siRNA-SC-10 PSPC1-A488 DAPI IMPa2-A546 _d_TileScan_001 (Stage 4 of 49)	00-RPMrVRGQrrPA3oo37PDeen
62580.8	42983.1	0.542395	um	Cell	Cell Center of Homogeneous Mass	0.000	1.000	344	7	siRNA-SC-10 PSPC1-A488 IMPa2-A546 DAPI 8C2-siRNA-IMP-a2-a4 V2.00	0	13. siRNA-SC-10 PSPC1-A488 DAPI IMPa2-A546 _d_TileScan_001 (Stage 4 of 49)	00-RPMrVRGQrrPA3oo37PDeen
62538.6	42986.6	0.621614	um	Cell	Cell Center of Homogeneous Mass	0.000	1.000	345	8	siRNA-SC-10 PSPC1-A488 IMPa2-A546 DAPI 8C2-siRNA-IMP-a2-a4 V2.00	0	13. siRNA-SC-10 PSPC1-A488 DAPI IMPa2-A546 _d_TileScan_001 (Stage 4 of 49)	00-RPMrVRGQrrPA3oo37PDeen
62594.8	42959.8	0.746192	um	Cell	Cell Center of Homogeneous Mass	0.000	1.000	346	9	siRNA-SC-10 PSPC1-A488 IMPa2-A546 DAPI 8C2-siRNA-IMP-a2-a4 V2.00	0	13. siRNA-SC-10 PSPC1-A488 DAPI IMPa2-A546 _d_TileScan_001 (Stage 4 of 49)	00-RPMrVRGQrrPA3oo37PDeen
62675	42964.8	0.815304	um	Cell	Cell Center of Homogeneous Mass	0.000	1.000	347	10	siRNA-SC-10 PSPC1-A488 IMPa2-A546 DAPI 8C2-siRNA-IMP-a2-a4 V2.00	0	13. siRNA-SC-10 PSPC1-A488 DAPI IMPa2-A546 _d_TileScan_001 (Stage 4 of 49)	00-RPMrVRGQrrPA3oo37PDeen
62613.7	42992	0.679767	um	Cell	Cell Center of Homogeneous Mass	0.000	1.000	348	11	siRNA-SC-10 PSPC1-A488 IMPa2-A546 DAPI 8C2-siRNA-IMP-a2-a4 V2.00	0	13. siRNA-SC-10 PSPC1-A488 DAPI IMPa2-A546 _d_TileScan_001 (Stage 4 of 49)	00-RPMrVRGQrrPA3oo37PDeen
62575.2	42853.5	0.629911	um	Cell	Cell Center of Homogeneous Mass	0.000	1.000	349	0	siRNA-SC-10 PSPC1-A488 IMPa2-A546 DAPI 8C2-siRNA-IMP-a2-a4 V2.00	0	13. siRNA-SC-10 PSPC1-A488 DAPI IMPa2-A546 _e_TileScan_001 (Stage 5 of 49)	00-RTgak75rXw6nCDu7fBD4zU
62553.9	42882.2	0.449745	um	Cell	Cell Center of Homogeneous Mass	0.000	1.000	350	1	siRNA-SC-10 PSPC1-A488 IMPa2-A546 DAPI 8C2-siRNA-IMP-a2-a4 V2.00	0	13. siRNA-SC-10 PSPC1-A488 DAPI IMPa2-A546 _e_TileScan_001 (Stage 5 of 49)	00-RTgak75rXw6nCDu7fBD4zU
62542.1	42915.2	0.773398	um	Cell	Cell Center of Homogeneous Mass	0.000	1.000	351	2	siRNA-SC-10 PSPC1-A488 IMPa2-A546 DAPI 8C2-siRNA-IMP-a2-a4 V2.00	0	13. siRNA-SC-10 PSPC1-A488 DAPI IMPa2-A546 _e_TileScan_001 (Stage 5 of 49)	00-RTgak75rXw6nCDu7fBD4zU
62586.6	42921.2	0.305146	um	Cell	Cell Center of Homogeneous Mass	0.000	1.000	352	3	siRNA-SC-10 PSPC1-A488 IMPa2-A546 DAPI 8C2-siRNA-IMP-a2-a4 V2.00	0	13. siRNA-SC-10 PSPC1-A488 DAPI IMPa2-A546 _e_TileScan_001 (Stage 5 of 49)	00-RTgak75rXw6nCDu7fBD4zU
62578.5	42878.5	0.434036	um	Cell	Cell Center of Homogeneous Mass	0.000	1.000	353	4	siRNA-SC-10 PSPC1-A488 IMPa2-A546 DAPI 8C2-siRNA-IMP-a2-a4 V2.00	0	13. siRNA-SC-10 PSPC1-A488 DAPI IMPa2-A546 _e_TileScan_001 (Stage 5 of 49)	00-RTgak75rXw6nCDu7fBD4zU
62554.1	42898.6	0.485323	um	Cell	Cell Center of Homogeneous Mass	0.000	1.000	354	5	siRNA-SC-10 PSPC1-A488 IMPa2-A546 DAPI 8C2-siRNA-IMP-a2-a4 V2.00	0	13. siRNA-SC-10 PSPC1-A488 DAPI IMPa2-A546 _e_TileScan_001 (Stage 5 of 49)	00-RTgak75rXw6nCDu7fBD4zU
62578	42901.3	0.482523	um	Cell	Cell Center of Homogeneous Mass	0.000	1.000	355	6	siRNA-SC-10 PSPC1-A488 IMPa2-A546 DAPI 8C2-siRNA-IMP-a2-a4 V2.00	0	13. siRNA-SC-10 PSPC1-A488 DAPI IMPa2-A546 _e_TileScan_001 (Stage 5 of 49)	00-RTgak75rXw6nCDu7fBD4zU
62669.8	42868.3	0.535847	um	Cell	Cell Center of Homogeneous Mass	0.000	1.000	356	7	siRNA-SC-10 PSPC1-A488 IMPa2-A546 DAPI 8C2-siRNA-IMP-a2-a4 V2.00	0	13. siRNA-SC-10 PSPC1-A488 DAPI IMPa2-A546 _e_TileScan_001 (Stage 5 of 49)	00-RTgak75rXw6nCDu7fBD4zU
62612.8	42878.2	0.467614	um	Cell	Cell Center of Homogeneous Mass	0.000	1.000	357	8	siRNA-SC-10 PSPC1-A488 IMPa2-A546 DAPI 8C2-siRNA-IMP-a2-a4 V2.00	0	13. siRNA-SC-10 PSPC1-A488 DAPI IMPa2-A546 _e_TileScan_001 (Stage 5 of 49)	00-RTgak75rXw6nCDu7fBD4zU
62674.4	42897.9	0.463166	um	Cell	Cell Center of Homogeneous Mass	0.000	1.000	358	9	siRNA-SC-10 PSPC1-A488 IMPa2-A546 DAPI 8C2-siRNA-IMP-a2-a4 V2.00	0	13. siRNA-SC-10 PSPC1-A488 DAPI IMPa2-A546 _e_TileScan_001 (Stage 5 of 49)	00-RTgak75rXw6nCDu7fBD4zU
62614.5	42910	0.473927	um	Cell	Cell Center of Homogeneous Mass	0.000	1.000	359	10	siRNA-SC-10 PSPC1-A488 IMPa2-A546 DAPI 8C2-siRNA-IMP-a2-a4 V2.00	0	13. siRNA-SC-10 PSPC1-A488 DAPI IMPa2-A546 _e_TileScan_001 (Stage 5 of 49)	00-RTgak75rXw6nCDu7fBD4zU
62650.4	42915.7	0.637536	um	Cell	Cell Center of Homogeneous Mass	0.000	1.000	360	11	siRNA-SC-10 PSPC1-A488 IMPa2-A546 DAPI 8C2-siRNA-IMP-a2-a4 V2.00	0	13. siRNA-SC-10 PSPC1-A488 DAPI IMPa2-A546 _e_TileScan_001 (Stage 5 of 49)	00-RTgak75rXw6nCDu7fBD4zU
62576.5	42944.9	0.378608	um	Cell	Cell Center of Homogeneous Mass	0.000	1.000	361	12	siRNA-SC-10 PSPC1-A488 IMPa2-A546 DAPI 8C2-siRNA-IMP-a2-a4 V2.00	0	13. siRNA-SC-10 PSPC1-A488 DAPI IMPa2-A546 _e_TileScan_001 (Stage 5 of 49)	00-RTgak75rXw6nCDu7fBD4zU
62601.5	42961.8	0.508755	um	Cell	Cell Center of Homogeneous Mass	0.000	1.000	362	13	siRNA-SC-10 PSPC1-A488 IMPa2-A546 DAPI 8C2-siRNA-IMP-a2-a4 V2.00	0	13. siRNA-SC-10 PSPC1-A488 DAPI IMPa2-A546 _e_TileScan_001 (Stage 5 of 49)	00-RTgak75rXw6nCDu7fBD4zU
62572.6	42974	0.507734	um	Cell	Cell Center of Homogeneous Mass	0.000	1.000	363	14	siRNA-SC-10 PSPC1-A488 IMPa2-A546 DAPI 8C2-siRNA-IMP-a2-a4 V2.00	0	13. siRNA-SC-10 PSPC1-A488 DAPI IMPa2-A546 _e_TileScan_001 (Stage 5 of 49)	00-RTgak75rXw6nCDu7fBD4zU
62591.6	42981.2	0.547213	um	Cell	Cell Center of Homogeneous Mass	0.000	1.000	364	15	siRNA-SC-10 PSPC1-A488 IMPa2-A546 DAPI 8C2-siRNA-IMP-a2-a4 V2.00	0	13. siRNA-SC-10 PSPC1-A488 DAPI IMPa2-A546 _e_TileScan_001 (Stage 5 of 49)	00-RTgak75rXw6nCDu7fBD4zU
62551.2	42962.7	0.673848	um	Cell	Cell Center of Homogeneous Mass	0.000	1.000	365	16	siRNA-SC-10 PSPC1-A488 IMPa2-A546 DAPI 8C2-siRNA-IMP-a2-a4 V2.00	0	13. siRNA-SC-10 PSPC1-A488 DAPI IMPa2-A546 _e_TileScan_001 (Stage 5 of 49)	00-RTgak75rXw6nCDu7fBD4zU
62620.5	42939.6	0.372006	um	Cell	Cell Center of Homogeneous Mass	0.000	1.000	366	17	siRNA-SC-10 PSPC1-A488 IMPa2-A546 DAPI 8C2-siRNA-IMP-a2-a4 V2.00	0	13. siRNA-SC-10 PSPC1-A488 DAPI IMPa2-A546 _e_TileScan_001 (Stage 5 of 49)	00-RTgak75rXw6nCDu7fBD4zU
62664	42962.4	0.875755	um	Cell	Cell Center of Homogeneous Mass	0.000	1.000	367	18	siRNA-SC-10 PSPC1-A488 IMPa2-A546 DAPI 8C2-siRNA-IMP-a2-a4 V2.00	0	13. siRNA-SC-10 PSPC1-A488 DAPI IMPa2-A546 _e_TileScan_001 (Stage 5 of 49)	00-RTgak75rXw6nCDu7fBD4zU
62624.1	42974.3	0.539185	um	Cell	Cell Center of Homogeneous Mass	0.000	1.000	368	19	siRNA-SC-10 PSPC1-A488 IMPa2-A546 DAPI 8C2-siRNA-IMP-a2-a4 V2.00	0	13. siRNA-SC-10 PSPC1-A488 DAPI IMPa2-A546 _e_TileScan_001 (Stage 5 of 49)	00-RTgak75rXw6nCDu7fBD4zU
62607.3	42855.3	0.488891	um	Cell	Cell Center of Homogeneous Mass	0.000	1.000	369	0	siRNA-SC-10 PSPC1-A488 IMPa2-A546 DAPI 8C2-siRNA-IMP-a2-a4 V2.00	0	13. siRNA-SC-10 PSPC1-A488 DAPI IMPa2-A546 _f_TileScan_001 (Stage 6 of 49)	00-iQbW6RD7Q3ECDQq8bzqzSA
62570.3	42861.7	0.38687	um	Cell	Cell Center of Homogeneous Mass	0.000	1.000	370	1	siRNA-SC-10 PSPC1-A488 IMPa2-A546 DAPI 8C2-siRNA-IMP-a2-a4 V2.00	0	13. siRNA-SC-10 PSPC1-A488 DAPI IMPa2-A546 _f_TileScan_001 (Stage 6 of 49)	00-iQbW6RD7Q3ECDQq8bzqzSA
62539.1	42865.8	0.544357	um	Cell	Cell Center of Homogeneous Mass	0.000	1.000	371	2	siRNA-SC-10 PSPC1-A488 IMPa2-A546 DAPI 8C2-siRNA-IMP-a2-a4 V2.00	0	13. siRNA-SC-10 PSPC1-A488 DAPI IMPa2-A546 _f_TileScan_001 (Stage 6 of 49)	00-iQbW6RD7Q3ECDQq8bzqzSA
62552.7	42874.6	0.555478	um	Cell	Cell Center of Homogeneous Mass	0.000	1.000	372	3	siRNA-SC-10 PSPC1-A488 IMPa2-A546 DAPI 8C2-siRNA-IMP-a2-a4 V2.00	0	13. siRNA-SC-10 PSPC1-A488 DAPI IMPa2-A546 _f_TileScan_001 (Stage 6 of 49)	00-iQbW6RD7Q3ECDQq8bzqzSA
62547.2	42899.9	0.539759	um	Cell	Cell Center of Homogeneous Mass	0.000	1.000	373	4	siRNA-SC-10 PSPC1-A488 IMPa2-A546 DAPI 8C2-siRNA-IMP-a2-a4 V2.00	0	13. siRNA-SC-10 PSPC1-A488 DAPI IMPa2-A546 _f_TileScan_001 (Stage 6 of 49)	00-iQbW6RD7Q3ECDQq8bzqzSA
62642.3	42860.2	0.401612	um	Cell	Cell Center of Homogeneous Mass	0.000	1.000	374	5	siRNA-SC-10 PSPC1-A488 IMPa2-A546 DAPI 8C2-siRNA-IMP-a2-a4 V2.00	0	13. siRNA-SC-10 PSPC1-A488 DAPI IMPa2-A546 _f_TileScan_001 (Stage 6 of 49)	00-iQbW6RD7Q3ECDQq8bzqzSA
62622.5	42888.5	0.334536	um	Cell	Cell Center of Homogeneous Mass	0.000	1.000	375	6	siRNA-SC-10 PSPC1-A488 IMPa2-A546 DAPI 8C2-siRNA-IMP-a2-a4 V2.00	0	13. siRNA-SC-10 PSPC1-A488 DAPI IMPa2-A546 _f_TileScan_001 (Stage 6 of 49)	00-iQbW6RD7Q3ECDQq8bzqzSA
62660.6	42898.3	0.380089	um	Cell	Cell Center of Homogeneous Mass	0.000	1.000	376	7	siRNA-SC-10 PSPC1-A488 IMPa2-A546 DAPI 8C2-siRNA-IMP-a2-a4 V2.00	0	13. siRNA-SC-10 PSPC1-A488 DAPI IMPa2-A546 _f_TileScan_001 (Stage 6 of 49)	00-iQbW6RD7Q3ECDQq8bzqzSA
62663.8	42872.9	0.772079	um	Cell	Cell Center of Homogeneous Mass	0.000	1.000	377	8	siRNA-SC-10 PSPC1-A488 IMPa2-A546 DAPI 8C2-siRNA-IMP-a2-a4 V2.00	0	13. siRNA-SC-10 PSPC1-A488 DAPI IMPa2-A546 _f_TileScan_001 (Stage 6 of 49)	00-iQbW6RD7Q3ECDQq8bzqzSA
62553.8	42947.1	0.58132	um	Cell	Cell Center of Homogeneous Mass	0.000	1.000	378	9	siRNA-SC-10 PSPC1-A488 IMPa2-A546 DAPI 8C2-siRNA-IMP-a2-a4 V2.00	0	13. siRNA-SC-10 PSPC1-A488 DAPI IMPa2-A546 _f_TileScan_001 (Stage 6 of 49)	00-iQbW6RD7Q3ECDQq8bzqzSA
62673.7	42985.7	0.714655	um	Cell	Cell Center of Homogeneous Mass	0.000	1.000	379	10	siRNA-SC-10 PSPC1-A488 IMPa2-A546 DAPI 8C2-siRNA-IMP-a2-a4 V2.00	0	13. siRNA-SC-10 PSPC1-A488 DAPI IMPa2-A546 _f_TileScan_001 (Stage 6 of 49)	00-iQbW6RD7Q3ECDQq8bzqzSA
62544.7	42899.3	0.443764	um	Cell	Cell Center of Homogeneous Mass	0.000	1.000	380	0	siRNA-SC-10 PSPC1-A488 IMPa2-A546 DAPI 8C2-siRNA-IMP-a2-a4 V2.00	0	13. siRNA-SC-10 PSPC1-A488 DAPI IMPa2-A546 _g_TileScan_001 (Stage 7 of 49)	00-GSD27FJWevmwEJQVJWkzzP
62538.6	42878.3	1.15214	um	Cell	Cell Center of Homogeneous Mass	0.000	1.000	381	1	siRNA-SC-10 PSPC1-A488 IMPa2-A546 DAPI 8C2-siRNA-IMP-a2-a4 V2.00	0	13. siRNA-SC-10 PSPC1-A488 DAPI IMPa2-A546 _g_TileScan_001 (Stage 7 of 49)	00-GSD27FJWevmwEJQVJWkzzP
62637.1	42856.6	0.54701	um	Cell	Cell Center of Homogeneous Mass	0.000	1.000	382	2	siRNA-SC-10 PSPC1-A488 IMPa2-A546 DAPI 8C2-siRNA-IMP-a2-a4 V2.00	0	13. siRNA-SC-10 PSPC1-A488 DAPI IMPa2-A546 _g_TileScan_001 (Stage 7 of 49)	00-GSD27FJWevmwEJQVJWkzzP
62612.4	42877.8	0.369172	um	Cell	Cell Center of Homogeneous Mass	0.000	1.000	383	3	siRNA-SC-10 PSPC1-A488 IMPa2-A546 DAPI 8C2-siRNA-IMP-a2-a4 V2.00	0	13. siRNA-SC-10 PSPC1-A488 DAPI IMPa2-A546 _g_TileScan_001 (Stage 7 of 49)	00-GSD27FJWevmwEJQVJWkzzP
62567.7	42984	0.554246	um	Cell	Cell Center of Homogeneous Mass	0.000	1.000	384	4	siRNA-SC-10 PSPC1-A488 IMPa2-A546 DAPI 8C2-siRNA-IMP-a2-a4 V2.00	0	13. siRNA-SC-10 PSPC1-A488 DAPI IMPa2-A546 _g_TileScan_001 (Stage 7 of 49)	00-GSD27FJWevmwEJQVJWkzzP
62603.7	42873.6	-0.674755	um	Cell	Cell Center of Homogeneous Mass	0.000	1.000	385	0	siRNA-SC-10 PSPC1-A488 IMPa2-A546 DAPI 8C2-siRNA-IMP-a2-a4 V2.00	0	13. siRNA-SC-10 PSPC1-A488 DAPI IMPa2-A546 _h_TileScan_001 (Stage 8 of 49)	00-9K7PHfQAFisvN6pHWhb9RP
62562.9	42908	-0.465261	um	Cell	Cell Center of Homogeneous Mass	0.000	1.000	386	1	siRNA-SC-10 PSPC1-A488 IMPa2-A546 DAPI 8C2-siRNA-IMP-a2-a4 V2.00	0	13. siRNA-SC-10 PSPC1-A488 DAPI IMPa2-A546 _h_TileScan_001 (Stage 8 of 49)	00-9K7PHfQAFisvN6pHWhb9RP
62552	42861.2	-0.296134	um	Cell	Cell Center of Homogeneous Mass	0.000	1.000	387	2	siRNA-SC-10 PSPC1-A488 IMPa2-A546 DAPI 8C2-siRNA-IMP-a2-a4 V2.00	0	13. siRNA-SC-10 PSPC1-A488 DAPI IMPa2-A546 _h_TileScan_001 (Stage 8 of 49)	00-9K7PHfQAFisvN6pHWhb9RP
62542.8	42883.1	-0.292788	um	Cell	Cell Center of Homogeneous Mass	0.000	1.000	388	3	siRNA-SC-10 PSPC1-A488 IMPa2-A546 DAPI 8C2-siRNA-IMP-a2-a4 V2.00	0	13. siRNA-SC-10 PSPC1-A488 DAPI IMPa2-A546 _h_TileScan_001 (Stage 8 of 49)	00-9K7PHfQAFisvN6pHWhb9RP
62545.2	42908.1	-0.368199	um	Cell	Cell Center of Homogeneous Mass	0.000	1.000	389	4	siRNA-SC-10 PSPC1-A488 IMPa2-A546 DAPI 8C2-siRNA-IMP-a2-a4 V2.00	0	13. siRNA-SC-10 PSPC1-A488 DAPI IMPa2-A546 _h_TileScan_001 (Stage 8 of 49)	00-9K7PHfQAFisvN6pHWhb9RP
62568.8	42923.1	-0.410139	um	Cell	Cell Center of Homogeneous Mass	0.000	1.000	390	5	siRNA-SC-10 PSPC1-A488 IMPa2-A546 DAPI 8C2-siRNA-IMP-a2-a4 V2.00	0	13. siRNA-SC-10 PSPC1-A488 DAPI IMPa2-A546 _h_TileScan_001 (Stage 8 of 49)	00-9K7PHfQAFisvN6pHWhb9RP
62611.4	42855	-0.372064	um	Cell	Cell Center of Homogeneous Mass	0.000	1.000	391	6	siRNA-SC-10 PSPC1-A488 IMPa2-A546 DAPI 8C2-siRNA-IMP-a2-a4 V2.00	0	13. siRNA-SC-10 PSPC1-A488 DAPI IMPa2-A546 _h_TileScan_001 (Stage 8 of 49)	00-9K7PHfQAFisvN6pHWhb9RP
62652.9	42858.5	-0.424983	um	Cell	Cell Center of Homogeneous Mass	0.000	1.000	392	7	siRNA-SC-10 PSPC1-A488 IMPa2-A546 DAPI 8C2-siRNA-IMP-a2-a4 V2.00	0	13. siRNA-SC-10 PSPC1-A488 DAPI IMPa2-A546 _h_TileScan_001 (Stage 8 of 49)	00-9K7PHfQAFisvN6pHWhb9RP
62668	42872.3	-0.299847	um	Cell	Cell Center of Homogeneous Mass	0.000	1.000	393	8	siRNA-SC-10 PSPC1-A488 IMPa2-A546 DAPI 8C2-siRNA-IMP-a2-a4 V2.00	0	13. siRNA-SC-10 PSPC1-A488 DAPI IMPa2-A546 _h_TileScan_001 (Stage 8 of 49)	00-9K7PHfQAFisvN6pHWhb9RP
62641	42880.4	-0.539107	um	Cell	Cell Center of Homogeneous Mass	0.000	1.000	394	9	siRNA-SC-10 PSPC1-A488 IMPa2-A546 DAPI 8C2-siRNA-IMP-a2-a4 V2.00	0	13. siRNA-SC-10 PSPC1-A488 DAPI IMPa2-A546 _h_TileScan_001 (Stage 8 of 49)	00-9K7PHfQAFisvN6pHWhb9RP
62621	42907.3	-0.294728	um	Cell	Cell Center of Homogeneous Mass	0.000	1.000	395	10	siRNA-SC-10 PSPC1-A488 IMPa2-A546 DAPI 8C2-siRNA-IMP-a2-a4 V2.00	0	13. siRNA-SC-10 PSPC1-A488 DAPI IMPa2-A546 _h_TileScan_001 (Stage 8 of 49)	00-9K7PHfQAFisvN6pHWhb9RP
62661.7	42906.4	-0.444436	um	Cell	Cell Center of Homogeneous Mass	0.000	1.000	396	11	siRNA-SC-10 PSPC1-A488 IMPa2-A546 DAPI 8C2-siRNA-IMP-a2-a4 V2.00	0	13. siRNA-SC-10 PSPC1-A488 DAPI IMPa2-A546 _h_TileScan_001 (Stage 8 of 49)	00-9K7PHfQAFisvN6pHWhb9RP
62593.8	42934.1	-0.491669	um	Cell	Cell Center of Homogeneous Mass	0.000	1.000	397	12	siRNA-SC-10 PSPC1-A488 IMPa2-A546 DAPI 8C2-siRNA-IMP-a2-a4 V2.00	0	13. siRNA-SC-10 PSPC1-A488 DAPI IMPa2-A546 _h_TileScan_001 (Stage 8 of 49)	00-9K7PHfQAFisvN6pHWhb9RP
62576.7	42958.4	-0.662396	um	Cell	Cell Center of Homogeneous Mass	0.000	1.000	398	13	siRNA-SC-10 PSPC1-A488 IMPa2-A546 DAPI 8C2-siRNA-IMP-a2-a4 V2.00	0	13. siRNA-SC-10 PSPC1-A488 DAPI IMPa2-A546 _h_TileScan_001 (Stage 8 of 49)	00-9K7PHfQAFisvN6pHWhb9RP
62558.3	42967.7	-0.445141	um	Cell	Cell Center of Homogeneous Mass	0.000	1.000	399	14	siRNA-SC-10 PSPC1-A488 IMPa2-A546 DAPI 8C2-siRNA-IMP-a2-a4 V2.00	0	13. siRNA-SC-10 PSPC1-A488 DAPI IMPa2-A546 _h_TileScan_001 (Stage 8 of 49)	00-9K7PHfQAFisvN6pHWhb9RP
62590.4	42979.4	-0.330689	um	Cell	Cell Center of Homogeneous Mass	0.000	1.000	400	15	siRNA-SC-10 PSPC1-A488 IMPa2-A546 DAPI 8C2-siRNA-IMP-a2-a4 V2.00	0	13. siRNA-SC-10 PSPC1-A488 DAPI IMPa2-A546 _h_TileScan_001 (Stage 8 of 49)	00-9K7PHfQAFisvN6pHWhb9RP
62562.1	42993.3	-0.566713	um	Cell	Cell Center of Homogeneous Mass	0.000	1.000	401	16	siRNA-SC-10 PSPC1-A488 IMPa2-A546 DAPI 8C2-siRNA-IMP-a2-a4 V2.00	0	13. siRNA-SC-10 PSPC1-A488 DAPI IMPa2-A546 _h_TileScan_001 (Stage 8 of 49)	00-9K7PHfQAFisvN6pHWhb9RP
62611.4	42948.7	-0.464351	um	Cell	Cell Center of Homogeneous Mass	0.000	1.000	402	17	siRNA-SC-10 PSPC1-A488 IMPa2-A546 DAPI 8C2-siRNA-IMP-a2-a4 V2.00	0	13. siRNA-SC-10 PSPC1-A488 DAPI IMPa2-A546 _h_TileScan_001 (Stage 8 of 49)	00-9K7PHfQAFisvN6pHWhb9RP
62558.9	42853	-0.235473	um	Cell	Cell Center of Homogeneous Mass	0.000	1.000	403	0	siRNA-SC-10 PSPC1-A488 IMPa2-A546 DAPI 8C2-siRNA-IMP-a2-a4 V2.00	0	13. siRNA-SC-10 PSPC1-A488 DAPI IMPa2-A546 _i_TileScan_001 (Stage 9 of 49)	00-a3Pu8WiQtm4jQ4i9ywqZfj
62541.7	42860	-0.401268	um	Cell	Cell Center of Homogeneous Mass	0.000	1.000	404	1	siRNA-SC-10 PSPC1-A488 IMPa2-A546 DAPI 8C2-siRNA-IMP-a2-a4 V2.00	0	13. siRNA-SC-10 PSPC1-A488 DAPI IMPa2-A546 _i_TileScan_001 (Stage 9 of 49)	00-a3Pu8WiQtm4jQ4i9ywqZfj
62550	42875	-0.474543	um	Cell	Cell Center of Homogeneous Mass	0.000	1.000	405	2	siRNA-SC-10 PSPC1-A488 IMPa2-A546 DAPI 8C2-siRNA-IMP-a2-a4 V2.00	0	13. siRNA-SC-10 PSPC1-A488 DAPI IMPa2-A546 _i_TileScan_001 (Stage 9 of 49)	00-a3Pu8WiQtm4jQ4i9ywqZfj
62584	42871.1	-0.398247	um	Cell	Cell Center of Homogeneous Mass	0.000	1.000	406	3	siRNA-SC-10 PSPC1-A488 IMPa2-A546 DAPI 8C2-siRNA-IMP-a2-a4 V2.00	0	13. siRNA-SC-10 PSPC1-A488 DAPI IMPa2-A546 _i_TileScan_001 (Stage 9 of 49)	00-a3Pu8WiQtm4jQ4i9ywqZfj
62593.7	42889.5	-0.32196	um	Cell	Cell Center of Homogeneous Mass	0.000	1.000	407	4	siRNA-SC-10 PSPC1-A488 IMPa2-A546 DAPI 8C2-siRNA-IMP-a2-a4 V2.00	0	13. siRNA-SC-10 PSPC1-A488 DAPI IMPa2-A546 _i_TileScan_001 (Stage 9 of 49)	00-a3Pu8WiQtm4jQ4i9ywqZfj
62547.1	42907.7	-0.413264	um	Cell	Cell Center of Homogeneous Mass	0.000	1.000	408	5	siRNA-SC-10 PSPC1-A488 IMPa2-A546 DAPI 8C2-siRNA-IMP-a2-a4 V2.00	0	13. siRNA-SC-10 PSPC1-A488 DAPI IMPa2-A546 _i_TileScan_001 (Stage 9 of 49)	00-a3Pu8WiQtm4jQ4i9ywqZfj
62669	42878.8	-0.209748	um	Cell	Cell Center of Homogeneous Mass	0.000	1.000	409	6	siRNA-SC-10 PSPC1-A488 IMPa2-A546 DAPI 8C2-siRNA-IMP-a2-a4 V2.00	0	13. siRNA-SC-10 PSPC1-A488 DAPI IMPa2-A546 _i_TileScan_001 (Stage 9 of 49)	00-a3Pu8WiQtm4jQ4i9ywqZfj
62620.5	42859.6	-0.422662	um	Cell	Cell Center of Homogeneous Mass	0.000	1.000	410	7	siRNA-SC-10 PSPC1-A488 IMPa2-A546 DAPI 8C2-siRNA-IMP-a2-a4 V2.00	0	13. siRNA-SC-10 PSPC1-A488 DAPI IMPa2-A546 _i_TileScan_001 (Stage 9 of 49)	00-a3Pu8WiQtm4jQ4i9ywqZfj
62641	42862	-0.440878	um	Cell	Cell Center of Homogeneous Mass	0.000	1.000	411	8	siRNA-SC-10 PSPC1-A488 IMPa2-A546 DAPI 8C2-siRNA-IMP-a2-a4 V2.00	0	13. siRNA-SC-10 PSPC1-A488 DAPI IMPa2-A546 _i_TileScan_001 (Stage 9 of 49)	00-a3Pu8WiQtm4jQ4i9ywqZfj
62638.7	42898	-0.423385	um	Cell	Cell Center of Homogeneous Mass	0.000	1.000	412	9	siRNA-SC-10 PSPC1-A488 IMPa2-A546 DAPI 8C2-siRNA-IMP-a2-a4 V2.00	0	13. siRNA-SC-10 PSPC1-A488 DAPI IMPa2-A546 _i_TileScan_001 (Stage 9 of 49)	00-a3Pu8WiQtm4jQ4i9ywqZfj
62613.8	42897	-0.402037	um	Cell	Cell Center of Homogeneous Mass	0.000	1.000	413	10	siRNA-SC-10 PSPC1-A488 IMPa2-A546 DAPI 8C2-siRNA-IMP-a2-a4 V2.00	0	13. siRNA-SC-10 PSPC1-A488 DAPI IMPa2-A546 _i_TileScan_001 (Stage 9 of 49)	00-a3Pu8WiQtm4jQ4i9ywqZfj
62574.3	42925.7	-0.375367	um	Cell	Cell Center of Homogeneous Mass	0.000	1.000	414	11	siRNA-SC-10 PSPC1-A488 IMPa2-A546 DAPI 8C2-siRNA-IMP-a2-a4 V2.00	0	13. siRNA-SC-10 PSPC1-A488 DAPI IMPa2-A546 _i_TileScan_001 (Stage 9 of 49)	00-a3Pu8WiQtm4jQ4i9ywqZfj
62621.9	42929.2	-0.325807	um	Cell	Cell Center of Homogeneous Mass	0.000	1.000	415	12	siRNA-SC-10 PSPC1-A488 IMPa2-A546 DAPI 8C2-siRNA-IMP-a2-a4 V2.00	0	13. siRNA-SC-10 PSPC1-A488 DAPI IMPa2-A546 _i_TileScan_001 (Stage 9 of 49)	00-a3Pu8WiQtm4jQ4i9ywqZfj
62665	42974.9	-0.142432	um	Cell	Cell Center of Homogeneous Mass	0.000	1.000	416	13	siRNA-SC-10 PSPC1-A488 IMPa2-A546 DAPI 8C2-siRNA-IMP-a2-a4 V2.00	0	13. siRNA-SC-10 PSPC1-A488 DAPI IMPa2-A546 _i_TileScan_001 (Stage 9 of 49)	00-a3Pu8WiQtm4jQ4i9ywqZfj
62580.8	42853	-0.136958	um	Cell	Cell Center of Homogeneous Mass	0.000	1.000	417	0	siRNA-SC-10 PSPC1-A488 IMPa2-A546 DAPI 8C2-siRNA-IMP-a2-a4 V2.00	0	13. siRNA-SC-10 PSPC1-A488 DAPI IMPa2-A546 _j_TileScan_001 (Stage 10 of 49)	00-u3o2A6ZYe5rUTZR99sUiG4
62607.8	42857.3	-0.19985	um	Cell	Cell Center of Homogeneous Mass	0.000	1.000	418	1	siRNA-SC-10 PSPC1-A488 IMPa2-A546 DAPI 8C2-siRNA-IMP-a2-a4 V2.00	0	13. siRNA-SC-10 PSPC1-A488 DAPI IMPa2-A546 _j_TileScan_001 (Stage 10 of 49)	00-u3o2A6ZYe5rUTZR99sUiG4
62571.7	42886.7	-0.252072	um	Cell	Cell Center of Homogeneous Mass	0.000	1.000	419	2	siRNA-SC-10 PSPC1-A488 IMPa2-A546 DAPI 8C2-siRNA-IMP-a2-a4 V2.00	0	13. siRNA-SC-10 PSPC1-A488 DAPI IMPa2-A546 _j_TileScan_001 (Stage 10 of 49)	00-u3o2A6ZYe5rUTZR99sUiG4
62657.8	42856.8	-0.173651	um	Cell	Cell Center of Homogeneous Mass	0.000	1.000	420	3	siRNA-SC-10 PSPC1-A488 IMPa2-A546 DAPI 8C2-siRNA-IMP-a2-a4 V2.00	0	13. siRNA-SC-10 PSPC1-A488 DAPI IMPa2-A546 _j_TileScan_001 (Stage 10 of 49)	00-u3o2A6ZYe5rUTZR99sUiG4
62637	42875.6	-0.351946	um	Cell	Cell Center of Homogeneous Mass	0.000	1.000	421	4	siRNA-SC-10 PSPC1-A488 IMPa2-A546 DAPI 8C2-siRNA-IMP-a2-a4 V2.00	0	13. siRNA-SC-10 PSPC1-A488 DAPI IMPa2-A546 _j_TileScan_001 (Stage 10 of 49)	00-u3o2A6ZYe5rUTZR99sUiG4
62660.4	42896.9	-0.326732	um	Cell	Cell Center of Homogeneous Mass	0.000	1.000	422	5	siRNA-SC-10 PSPC1-A488 IMPa2-A546 DAPI 8C2-siRNA-IMP-a2-a4 V2.00	0	13. siRNA-SC-10 PSPC1-A488 DAPI IMPa2-A546 _j_TileScan_001 (Stage 10 of 49)	00-u3o2A6ZYe5rUTZR99sUiG4
62676.6	42860.6	-0.41719	um	Cell	Cell Center of Homogeneous Mass	0.000	1.000	423	6	siRNA-SC-10 PSPC1-A488 IMPa2-A546 DAPI 8C2-siRNA-IMP-a2-a4 V2.00	0	13. siRNA-SC-10 PSPC1-A488 DAPI IMPa2-A546 _j_TileScan_001 (Stage 10 of 49)	00-u3o2A6ZYe5rUTZR99sUiG4
62603.4	42921.6	-0.301921	um	Cell	Cell Center of Homogeneous Mass	0.000	1.000	424	7	siRNA-SC-10 PSPC1-A488 IMPa2-A546 DAPI 8C2-siRNA-IMP-a2-a4 V2.00	0	13. siRNA-SC-10 PSPC1-A488 DAPI IMPa2-A546 _j_TileScan_001 (Stage 10 of 49)	00-u3o2A6ZYe5rUTZR99sUiG4
62590.3	42977.8	-0.244109	um	Cell	Cell Center of Homogeneous Mass	0.000	1.000	425	8	siRNA-SC-10 PSPC1-A488 IMPa2-A546 DAPI 8C2-siRNA-IMP-a2-a4 V2.00	0	13. siRNA-SC-10 PSPC1-A488 DAPI IMPa2-A546 _j_TileScan_001 (Stage 10 of 49)	00-u3o2A6ZYe5rUTZR99sUiG4
62554	42972.7	-0.127102	um	Cell	Cell Center of Homogeneous Mass	0.000	1.000	426	9	siRNA-SC-10 PSPC1-A488 IMPa2-A546 DAPI 8C2-siRNA-IMP-a2-a4 V2.00	0	13. siRNA-SC-10 PSPC1-A488 DAPI IMPa2-A546 _j_TileScan_001 (Stage 10 of 49)	00-u3o2A6ZYe5rUTZR99sUiG4
62647.1	42924.4	-0.269606	um	Cell	Cell Center of Homogeneous Mass	0.000	1.000	427	10	siRNA-SC-10 PSPC1-A488 IMPa2-A546 DAPI 8C2-siRNA-IMP-a2-a4 V2.00	0	13. siRNA-SC-10 PSPC1-A488 DAPI IMPa2-A546 _j_TileScan_001 (Stage 10 of 49)	00-u3o2A6ZYe5rUTZR99sUiG4
62549.8	42865.1	-0.346234	um	Cell	Cell Center of Homogeneous Mass	0.000	1.000	428	0	siRNA-SC-10 PSPC1-A488 IMPa2-A546 DAPI 8C2-siRNA-IMP-a2-a4 V2.00	0	13. siRNA-SC-10 PSPC1-A488 DAPI IMPa2-A546 _k_TileScan_001 (Stage 11 of 49)	00-6xbo4txd7DBxBfyokL685k
62537.8	42896.4	-0.115058	um	Cell	Cell Center of Homogeneous Mass	0.000	1.000	429	1	siRNA-SC-10 PSPC1-A488 IMPa2-A546 DAPI 8C2-siRNA-IMP-a2-a4 V2.00	0	13. siRNA-SC-10 PSPC1-A488 DAPI IMPa2-A546 _k_TileScan_001 (Stage 11 of 49)	00-6xbo4txd7DBxBfyokL685k
62630.2	42855.2	-0.189515	um	Cell	Cell Center of Homogeneous Mass	0.000	1.000	430	2	siRNA-SC-10 PSPC1-A488 IMPa2-A546 DAPI 8C2-siRNA-IMP-a2-a4 V2.00	0	13. siRNA-SC-10 PSPC1-A488 DAPI IMPa2-A546 _k_TileScan_001 (Stage 11 of 49)	00-6xbo4txd7DBxBfyokL685k
62663.9	42869.5	-0.303367	um	Cell	Cell Center of Homogeneous Mass	0.000	1.000	431	3	siRNA-SC-10 PSPC1-A488 IMPa2-A546 DAPI 8C2-siRNA-IMP-a2-a4 V2.00	0	13. siRNA-SC-10 PSPC1-A488 DAPI IMPa2-A546 _k_TileScan_001 (Stage 11 of 49)	00-6xbo4txd7DBxBfyokL685k
62673.1	42991.4	-0.266062	um	Cell	Cell Center of Homogeneous Mass	0.000	1.000	432	4	siRNA-SC-10 PSPC1-A488 IMPa2-A546 DAPI 8C2-siRNA-IMP-a2-a4 V2.00	0	13. siRNA-SC-10 PSPC1-A488 DAPI IMPa2-A546 _k_TileScan_001 (Stage 11 of 49)	00-6xbo4txd7DBxBfyokL685k
62540.3	42869.4	-0.334834	um	Cell	Cell Center of Homogeneous Mass	0.000	1.000	433	0	siRNA-SC-10 PSPC1-A488 IMPa2-A546 DAPI 8C2-siRNA-IMP-a2-a4 V2.00	0	13. siRNA-SC-10 PSPC1-A488 DAPI IMPa2-A546 _l_TileScan_001 (Stage 12 of 49)	00-tY7F4cdcCdsJDLcxbwQLT7
62602	42899.5	-0.284623	um	Cell	Cell Center of Homogeneous Mass	0.000	1.000	434	1	siRNA-SC-10 PSPC1-A488 IMPa2-A546 DAPI 8C2-siRNA-IMP-a2-a4 V2.00	0	13. siRNA-SC-10 PSPC1-A488 DAPI IMPa2-A546 _l_TileScan_001 (Stage 12 of 49)	00-tY7F4cdcCdsJDLcxbwQLT7
62673.4	42911.8	-0.388682	um	Cell	Cell Center of Homogeneous Mass	0.000	1.000	435	2	siRNA-SC-10 PSPC1-A488 IMPa2-A546 DAPI 8C2-siRNA-IMP-a2-a4 V2.00	0	13. siRNA-SC-10 PSPC1-A488 DAPI IMPa2-A546 _l_TileScan_001 (Stage 12 of 49)	00-tY7F4cdcCdsJDLcxbwQLT7
62573.8	42922	-0.311375	um	Cell	Cell Center of Homogeneous Mass	0.000	1.000	436	3	siRNA-SC-10 PSPC1-A488 IMPa2-A546 DAPI 8C2-siRNA-IMP-a2-a4 V2.00	0	13. siRNA-SC-10 PSPC1-A488 DAPI IMPa2-A546 _l_TileScan_001 (Stage 12 of 49)	00-tY7F4cdcCdsJDLcxbwQLT7
62555.2	42990.9	-0.320439	um	Cell	Cell Center of Homogeneous Mass	0.000	1.000	437	4	siRNA-SC-10 PSPC1-A488 IMPa2-A546 DAPI 8C2-siRNA-IMP-a2-a4 V2.00	0	13. siRNA-SC-10 PSPC1-A488 DAPI IMPa2-A546 _l_TileScan_001 (Stage 12 of 49)	00-tY7F4cdcCdsJDLcxbwQLT7
62587.9	42952.8	-0.350862	um	Cell	Cell Center of Homogeneous Mass	0.000	1.000	438	5	siRNA-SC-10 PSPC1-A488 IMPa2-A546 DAPI 8C2-siRNA-IMP-a2-a4 V2.00	0	13. siRNA-SC-10 PSPC1-A488 DAPI IMPa2-A546 _l_TileScan_001 (Stage 12 of 49)	00-tY7F4cdcCdsJDLcxbwQLT7
62579.8	42987.8	-0.329358	um	Cell	Cell Center of Homogeneous Mass	0.000	1.000	439	6	siRNA-SC-10 PSPC1-A488 IMPa2-A546 DAPI 8C2-siRNA-IMP-a2-a4 V2.00	0	13. siRNA-SC-10 PSPC1-A488 DAPI IMPa2-A546 _l_TileScan_001 (Stage 12 of 49)	00-tY7F4cdcCdsJDLcxbwQLT7
62620.1	42925.5	-0.416294	um	Cell	Cell Center of Homogeneous Mass	0.000	1.000	440	7	siRNA-SC-10 PSPC1-A488 IMPa2-A546 DAPI 8C2-siRNA-IMP-a2-a4 V2.00	0	13. siRNA-SC-10 PSPC1-A488 DAPI IMPa2-A546 _l_TileScan_001 (Stage 12 of 49)	00-tY7F4cdcCdsJDLcxbwQLT7
62670.4	42936.8	-0.295768	um	Cell	Cell Center of Homogeneous Mass	0.000	1.000	441	8	siRNA-SC-10 PSPC1-A488 IMPa2-A546 DAPI 8C2-siRNA-IMP-a2-a4 V2.00	0	13. siRNA-SC-10 PSPC1-A488 DAPI IMPa2-A546 _l_TileScan_001 (Stage 12 of 49)	00-tY7F4cdcCdsJDLcxbwQLT7
62670.6	42977.4	-0.269392	um	Cell	Cell Center of Homogeneous Mass	0.000	1.000	442	9	siRNA-SC-10 PSPC1-A488 IMPa2-A546 DAPI 8C2-siRNA-IMP-a2-a4 V2.00	0	13. siRNA-SC-10 PSPC1-A488 DAPI IMPa2-A546 _l_TileScan_001 (Stage 12 of 49)	00-tY7F4cdcCdsJDLcxbwQLT7
62613.3	42985.3	-0.224927	um	Cell	Cell Center of Homogeneous Mass	0.000	1.000	443	10	siRNA-SC-10 PSPC1-A488 IMPa2-A546 DAPI 8C2-siRNA-IMP-a2-a4 V2.00	0	13. siRNA-SC-10 PSPC1-A488 DAPI IMPa2-A546 _l_TileScan_001 (Stage 12 of 49)	00-tY7F4cdcCdsJDLcxbwQLT7
62639.8	42855.3	-0.35486	um	Cell	Cell Center of Homogeneous Mass	0.000	1.000	444	0	siRNA-SC-10 PSPC1-A488 IMPa2-A546 DAPI 8C2-siRNA-IMP-a2-a4 V2.00	0	13. siRNA-SC-10 PSPC1-A488 DAPI IMPa2-A546 _m_TileScan_001 (Stage 13 of 49)	00-PeEtSyZSfsRvTuXkHiFZCj
62663	42916	-0.458793	um	Cell	Cell Center of Homogeneous Mass	0.000	1.000	445	1	siRNA-SC-10 PSPC1-A488 IMPa2-A546 DAPI 8C2-siRNA-IMP-a2-a4 V2.00	0	13. siRNA-SC-10 PSPC1-A488 DAPI IMPa2-A546 _m_TileScan_001 (Stage 13 of 49)	00-PeEtSyZSfsRvTuXkHiFZCj
62651.2	42878.1	-0.440095	um	Cell	Cell Center of Homogeneous Mass	0.000	1.000	446	2	siRNA-SC-10 PSPC1-A488 IMPa2-A546 DAPI 8C2-siRNA-IMP-a2-a4 V2.00	0	13. siRNA-SC-10 PSPC1-A488 DAPI IMPa2-A546 _m_TileScan_001 (Stage 13 of 49)	00-PeEtSyZSfsRvTuXkHiFZCj
62617.9	42895.6	-0.427841	um	Cell	Cell Center of Homogeneous Mass	0.000	1.000	447	3	siRNA-SC-10 PSPC1-A488 IMPa2-A546 DAPI 8C2-siRNA-IMP-a2-a4 V2.00	0	13. siRNA-SC-10 PSPC1-A488 DAPI IMPa2-A546 _m_TileScan_001 (Stage 13 of 49)	00-PeEtSyZSfsRvTuXkHiFZCj
62641.9	42919.7	-0.343551	um	Cell	Cell Center of Homogeneous Mass	0.000	1.000	448	4	siRNA-SC-10 PSPC1-A488 IMPa2-A546 DAPI 8C2-siRNA-IMP-a2-a4 V2.00	0	13. siRNA-SC-10 PSPC1-A488 DAPI IMPa2-A546 _m_TileScan_001 (Stage 13 of 49)	00-PeEtSyZSfsRvTuXkHiFZCj
62583.2	42929.4	-0.339567	um	Cell	Cell Center of Homogeneous Mass	0.000	1.000	449	5	siRNA-SC-10 PSPC1-A488 IMPa2-A546 DAPI 8C2-siRNA-IMP-a2-a4 V2.00	0	13. siRNA-SC-10 PSPC1-A488 DAPI IMPa2-A546 _m_TileScan_001 (Stage 13 of 49)	00-PeEtSyZSfsRvTuXkHiFZCj
62570.5	42968.6	-0.305541	um	Cell	Cell Center of Homogeneous Mass	0.000	1.000	450	6	siRNA-SC-10 PSPC1-A488 IMPa2-A546 DAPI 8C2-siRNA-IMP-a2-a4 V2.00	0	13. siRNA-SC-10 PSPC1-A488 DAPI IMPa2-A546 _m_TileScan_001 (Stage 13 of 49)	00-PeEtSyZSfsRvTuXkHiFZCj
62539.8	42975	-0.203064	um	Cell	Cell Center of Homogeneous Mass	0.000	1.000	451	7	siRNA-SC-10 PSPC1-A488 IMPa2-A546 DAPI 8C2-siRNA-IMP-a2-a4 V2.00	0	13. siRNA-SC-10 PSPC1-A488 DAPI IMPa2-A546 _m_TileScan_001 (Stage 13 of 49)	00-PeEtSyZSfsRvTuXkHiFZCj
62554.2	42982.7	-0.15273	um	Cell	Cell Center of Homogeneous Mass	0.000	1.000	452	8	siRNA-SC-10 PSPC1-A488 IMPa2-A546 DAPI 8C2-siRNA-IMP-a2-a4 V2.00	0	13. siRNA-SC-10 PSPC1-A488 DAPI IMPa2-A546 _m_TileScan_001 (Stage 13 of 49)	00-PeEtSyZSfsRvTuXkHiFZCj
62542.1	42938.9	-0.0767816	um	Cell	Cell Center of Homogeneous Mass	0.000	1.000	453	9	siRNA-SC-10 PSPC1-A488 IMPa2-A546 DAPI 8C2-siRNA-IMP-a2-a4 V2.00	0	13. siRNA-SC-10 PSPC1-A488 DAPI IMPa2-A546 _m_TileScan_001 (Stage 13 of 49)	00-PeEtSyZSfsRvTuXkHiFZCj
62639.8	42958.4	-0.371119	um	Cell	Cell Center of Homogeneous Mass	0.000	1.000	454	10	siRNA-SC-10 PSPC1-A488 IMPa2-A546 DAPI 8C2-siRNA-IMP-a2-a4 V2.00	0	13. siRNA-SC-10 PSPC1-A488 DAPI IMPa2-A546 _m_TileScan_001 (Stage 13 of 49)	00-PeEtSyZSfsRvTuXkHiFZCj
62626.3	42984.2	-0.294461	um	Cell	Cell Center of Homogeneous Mass	0.000	1.000	455	11	siRNA-SC-10 PSPC1-A488 IMPa2-A546 DAPI 8C2-siRNA-IMP-a2-a4 V2.00	0	13. siRNA-SC-10 PSPC1-A488 DAPI IMPa2-A546 _m_TileScan_001 (Stage 13 of 49)	00-PeEtSyZSfsRvTuXkHiFZCj
62665.3	42981.8	0.108811	um	Cell	Cell Center of Homogeneous Mass	0.000	1.000	456	12	siRNA-SC-10 PSPC1-A488 IMPa2-A546 DAPI 8C2-siRNA-IMP-a2-a4 V2.00	0	13. siRNA-SC-10 PSPC1-A488 DAPI IMPa2-A546 _m_TileScan_001 (Stage 13 of 49)	00-PeEtSyZSfsRvTuXkHiFZCj
62538.6	42918.5	-0.145444	um	Cell	Cell Center of Homogeneous Mass	0.000	1.000	457	0	siRNA-SC-10 PSPC1-A488 IMPa2-A546 DAPI 8C2-siRNA-IMP-a2-a4 V2.00	0	13. siRNA-SC-10 PSPC1-A488 DAPI IMPa2-A546 _n_TileScan_001 (Stage 14 of 49)	00-w6SoeBieSj8yiAfyf4ChUT
62572.2	42922.4	-0.342447	um	Cell	Cell Center of Homogeneous Mass	0.000	1.000	458	1	siRNA-SC-10 PSPC1-A488 IMPa2-A546 DAPI 8C2-siRNA-IMP-a2-a4 V2.00	0	13. siRNA-SC-10 PSPC1-A488 DAPI IMPa2-A546 _n_TileScan_001 (Stage 14 of 49)	00-w6SoeBieSj8yiAfyf4ChUT
62561.5	42865.4	-0.215624	um	Cell	Cell Center of Homogeneous Mass	0.000	1.000	459	2	siRNA-SC-10 PSPC1-A488 IMPa2-A546 DAPI 8C2-siRNA-IMP-a2-a4 V2.00	0	13. siRNA-SC-10 PSPC1-A488 DAPI IMPa2-A546 _n_TileScan_001 (Stage 14 of 49)	00-w6SoeBieSj8yiAfyf4ChUT
62596.6	42869.6	-0.285857	um	Cell	Cell Center of Homogeneous Mass	0.000	1.000	460	3	siRNA-SC-10 PSPC1-A488 IMPa2-A546 DAPI 8C2-siRNA-IMP-a2-a4 V2.00	0	13. siRNA-SC-10 PSPC1-A488 DAPI IMPa2-A546 _n_TileScan_001 (Stage 14 of 49)	00-w6SoeBieSj8yiAfyf4ChUT
62583	42879.8	-0.1824	um	Cell	Cell Center of Homogeneous Mass	0.000	1.000	461	4	siRNA-SC-10 PSPC1-A488 IMPa2-A546 DAPI 8C2-siRNA-IMP-a2-a4 V2.00	0	13. siRNA-SC-10 PSPC1-A488 DAPI IMPa2-A546 _n_TileScan_001 (Stage 14 of 49)	00-w6SoeBieSj8yiAfyf4ChUT
62604.6	42884.7	-0.195964	um	Cell	Cell Center of Homogeneous Mass	0.000	1.000	462	5	siRNA-SC-10 PSPC1-A488 IMPa2-A546 DAPI 8C2-siRNA-IMP-a2-a4 V2.00	0	13. siRNA-SC-10 PSPC1-A488 DAPI IMPa2-A546 _n_TileScan_001 (Stage 14 of 49)	00-w6SoeBieSj8yiAfyf4ChUT
62561.6	42893.4	-0.3066	um	Cell	Cell Center of Homogeneous Mass	0.000	1.000	463	6	siRNA-SC-10 PSPC1-A488 IMPa2-A546 DAPI 8C2-siRNA-IMP-a2-a4 V2.00	0	13. siRNA-SC-10 PSPC1-A488 DAPI IMPa2-A546 _n_TileScan_001 (Stage 14 of 49)	00-w6SoeBieSj8yiAfyf4ChUT
62590.9	42902.9	-0.239759	um	Cell	Cell Center of Homogeneous Mass	0.000	1.000	464	7	siRNA-SC-10 PSPC1-A488 IMPa2-A546 DAPI 8C2-siRNA-IMP-a2-a4 V2.00	0	13. siRNA-SC-10 PSPC1-A488 DAPI IMPa2-A546 _n_TileScan_001 (Stage 14 of 49)	00-w6SoeBieSj8yiAfyf4ChUT
62675.7	42871.4	-0.41495	um	Cell	Cell Center of Homogeneous Mass	0.000	1.000	465	8	siRNA-SC-10 PSPC1-A488 IMPa2-A546 DAPI 8C2-siRNA-IMP-a2-a4 V2.00	0	13. siRNA-SC-10 PSPC1-A488 DAPI IMPa2-A546 _n_TileScan_001 (Stage 14 of 49)	00-w6SoeBieSj8yiAfyf4ChUT
62624.2	42889.7	-0.560173	um	Cell	Cell Center of Homogeneous Mass	0.000	1.000	466	9	siRNA-SC-10 PSPC1-A488 IMPa2-A546 DAPI 8C2-siRNA-IMP-a2-a4 V2.00	0	13. siRNA-SC-10 PSPC1-A488 DAPI IMPa2-A546 _n_TileScan_001 (Stage 14 of 49)	00-w6SoeBieSj8yiAfyf4ChUT
62618.6	42916.6	-0.408483	um	Cell	Cell Center of Homogeneous Mass	0.000	1.000	467	10	siRNA-SC-10 PSPC1-A488 IMPa2-A546 DAPI 8C2-siRNA-IMP-a2-a4 V2.00	0	13. siRNA-SC-10 PSPC1-A488 DAPI IMPa2-A546 _n_TileScan_001 (Stage 14 of 49)	00-w6SoeBieSj8yiAfyf4ChUT
62624	42868.4	-0.340322	um	Cell	Cell Center of Homogeneous Mass	0.000	1.000	468	11	siRNA-SC-10 PSPC1-A488 IMPa2-A546 DAPI 8C2-siRNA-IMP-a2-a4 V2.00	0	13. siRNA-SC-10 PSPC1-A488 DAPI IMPa2-A546 _n_TileScan_001 (Stage 14 of 49)	00-w6SoeBieSj8yiAfyf4ChUT
62539.3	42986.6	0.493279	um	Cell	Cell Center of Homogeneous Mass	0.000	1.000	469	12	siRNA-SC-10 PSPC1-A488 IMPa2-A546 DAPI 8C2-siRNA-IMP-a2-a4 V2.00	0	13. siRNA-SC-10 PSPC1-A488 DAPI IMPa2-A546 _n_TileScan_001 (Stage 14 of 49)	00-w6SoeBieSj8yiAfyf4ChUT
62597.6	42950.4	-0.443763	um	Cell	Cell Center of Homogeneous Mass	0.000	1.000	470	13	siRNA-SC-10 PSPC1-A488 IMPa2-A546 DAPI 8C2-siRNA-IMP-a2-a4 V2.00	0	13. siRNA-SC-10 PSPC1-A488 DAPI IMPa2-A546 _n_TileScan_001 (Stage 14 of 49)	00-w6SoeBieSj8yiAfyf4ChUT
62664.3	42924.4	-0.194982	um	Cell	Cell Center of Homogeneous Mass	0.000	1.000	471	14	siRNA-SC-10 PSPC1-A488 IMPa2-A546 DAPI 8C2-siRNA-IMP-a2-a4 V2.00	0	13. siRNA-SC-10 PSPC1-A488 DAPI IMPa2-A546 _n_TileScan_001 (Stage 14 of 49)	00-w6SoeBieSj8yiAfyf4ChUT
62627.9	42942.8	-0.259705	um	Cell	Cell Center of Homogeneous Mass	0.000	1.000	472	15	siRNA-SC-10 PSPC1-A488 IMPa2-A546 DAPI 8C2-siRNA-IMP-a2-a4 V2.00	0	13. siRNA-SC-10 PSPC1-A488 DAPI IMPa2-A546 _n_TileScan_001 (Stage 14 of 49)	00-w6SoeBieSj8yiAfyf4ChUT
62646.9	42961	-0.111272	um	Cell	Cell Center of Homogeneous Mass	0.000	1.000	473	16	siRNA-SC-10 PSPC1-A488 IMPa2-A546 DAPI 8C2-siRNA-IMP-a2-a4 V2.00	0	13. siRNA-SC-10 PSPC1-A488 DAPI IMPa2-A546 _n_TileScan_001 (Stage 14 of 49)	00-w6SoeBieSj8yiAfyf4ChUT
62613.9	42986.4	-0.199327	um	Cell	Cell Center of Homogeneous Mass	0.000	1.000	474	17	siRNA-SC-10 PSPC1-A488 IMPa2-A546 DAPI 8C2-siRNA-IMP-a2-a4 V2.00	0	13. siRNA-SC-10 PSPC1-A488 DAPI IMPa2-A546 _n_TileScan_001 (Stage 14 of 49)	00-w6SoeBieSj8yiAfyf4ChUT
62537.7	42882.1	-0.914257	um	Cell	Cell Center of Homogeneous Mass	0.000	1.000	475	0	siRNA-SC-10 PSPC1-A488 IMPa2-A546 DAPI 8C2-siRNA-IMP-a2-a4 V2.00	0	13. siRNA-SC-10 PSPC1-A488 DAPI IMPa2-A546 _o_TileScan_001 (Stage 15 of 49)	00-nqcjHy4ggMqJyh4fynuthg
62536.9	42914.2	-0.793812	um	Cell	Cell Center of Homogeneous Mass	0.000	1.000	476	1	siRNA-SC-10 PSPC1-A488 IMPa2-A546 DAPI 8C2-siRNA-IMP-a2-a4 V2.00	0	13. siRNA-SC-10 PSPC1-A488 DAPI IMPa2-A546 _o_TileScan_001 (Stage 15 of 49)	00-nqcjHy4ggMqJyh4fynuthg
62542.8	42855.6	-1.10284	um	Cell	Cell Center of Homogeneous Mass	0.000	1.000	477	2	siRNA-SC-10 PSPC1-A488 IMPa2-A546 DAPI 8C2-siRNA-IMP-a2-a4 V2.00	0	13. siRNA-SC-10 PSPC1-A488 DAPI IMPa2-A546 _o_TileScan_001 (Stage 15 of 49)	00-nqcjHy4ggMqJyh4fynuthg
62561.3	42864.9	-1.20206	um	Cell	Cell Center of Homogeneous Mass	0.000	1.000	478	3	siRNA-SC-10 PSPC1-A488 IMPa2-A546 DAPI 8C2-siRNA-IMP-a2-a4 V2.00	0	13. siRNA-SC-10 PSPC1-A488 DAPI IMPa2-A546 _o_TileScan_001 (Stage 15 of 49)	00-nqcjHy4ggMqJyh4fynuthg
62555.1	42902.3	-1.17676	um	Cell	Cell Center of Homogeneous Mass	0.000	1.000	479	4	siRNA-SC-10 PSPC1-A488 IMPa2-A546 DAPI 8C2-siRNA-IMP-a2-a4 V2.00	0	13. siRNA-SC-10 PSPC1-A488 DAPI IMPa2-A546 _o_TileScan_001 (Stage 15 of 49)	00-nqcjHy4ggMqJyh4fynuthg
62601.6	42902.4	-1.16559	um	Cell	Cell Center of Homogeneous Mass	0.000	1.000	480	5	siRNA-SC-10 PSPC1-A488 IMPa2-A546 DAPI 8C2-siRNA-IMP-a2-a4 V2.00	0	13. siRNA-SC-10 PSPC1-A488 DAPI IMPa2-A546 _o_TileScan_001 (Stage 15 of 49)	00-nqcjHy4ggMqJyh4fynuthg
62603.2	42869.7	-1.21686	um	Cell	Cell Center of Homogeneous Mass	0.000	1.000	481	6	siRNA-SC-10 PSPC1-A488 IMPa2-A546 DAPI 8C2-siRNA-IMP-a2-a4 V2.00	0	13. siRNA-SC-10 PSPC1-A488 DAPI IMPa2-A546 _o_TileScan_001 (Stage 15 of 49)	00-nqcjHy4ggMqJyh4fynuthg
62659.8	42881.4	-1.132	um	Cell	Cell Center of Homogeneous Mass	0.000	1.000	482	7	siRNA-SC-10 PSPC1-A488 IMPa2-A546 DAPI 8C2-siRNA-IMP-a2-a4 V2.00	0	13. siRNA-SC-10 PSPC1-A488 DAPI IMPa2-A546 _o_TileScan_001 (Stage 15 of 49)	00-nqcjHy4ggMqJyh4fynuthg
62673	42931	-1.17741	um	Cell	Cell Center of Homogeneous Mass	0.000	1.000	483	8	siRNA-SC-10 PSPC1-A488 IMPa2-A546 DAPI 8C2-siRNA-IMP-a2-a4 V2.00	0	13. siRNA-SC-10 PSPC1-A488 DAPI IMPa2-A546 _o_TileScan_001 (Stage 15 of 49)	00-nqcjHy4ggMqJyh4fynuthg
62650.5	42859	-1.21335	um	Cell	Cell Center of Homogeneous Mass	0.000	1.000	484	9	siRNA-SC-10 PSPC1-A488 IMPa2-A546 DAPI 8C2-siRNA-IMP-a2-a4 V2.00	0	13. siRNA-SC-10 PSPC1-A488 DAPI IMPa2-A546 _o_TileScan_001 (Stage 15 of 49)	00-nqcjHy4ggMqJyh4fynuthg
62579.7	42930.4	-1.2151	um	Cell	Cell Center of Homogeneous Mass	0.000	1.000	485	10	siRNA-SC-10 PSPC1-A488 IMPa2-A546 DAPI 8C2-siRNA-IMP-a2-a4 V2.00	0	13. siRNA-SC-10 PSPC1-A488 DAPI IMPa2-A546 _o_TileScan_001 (Stage 15 of 49)	00-nqcjHy4ggMqJyh4fynuthg
62586.8	42957.4	-1.19581	um	Cell	Cell Center of Homogeneous Mass	0.000	1.000	486	11	siRNA-SC-10 PSPC1-A488 IMPa2-A546 DAPI 8C2-siRNA-IMP-a2-a4 V2.00	0	13. siRNA-SC-10 PSPC1-A488 DAPI IMPa2-A546 _o_TileScan_001 (Stage 15 of 49)	00-nqcjHy4ggMqJyh4fynuthg
62552.4	42970.9	-0.98688	um	Cell	Cell Center of Homogeneous Mass	0.000	1.000	487	12	siRNA-SC-10 PSPC1-A488 IMPa2-A546 DAPI 8C2-siRNA-IMP-a2-a4 V2.00	0	13. siRNA-SC-10 PSPC1-A488 DAPI IMPa2-A546 _o_TileScan_001 (Stage 15 of 49)	00-nqcjHy4ggMqJyh4fynuthg
62600.6	42993.9	-1.06792	um	Cell	Cell Center of Homogeneous Mass	0.000	1.000	488	13	siRNA-SC-10 PSPC1-A488 IMPa2-A546 DAPI 8C2-siRNA-IMP-a2-a4 V2.00	0	13. siRNA-SC-10 PSPC1-A488 DAPI IMPa2-A546 _o_TileScan_001 (Stage 15 of 49)	00-nqcjHy4ggMqJyh4fynuthg
62674.7	42992.1	-0.784162	um	Cell	Cell Center of Homogeneous Mass	0.000	1.000	489	14	siRNA-SC-10 PSPC1-A488 IMPa2-A546 DAPI 8C2-siRNA-IMP-a2-a4 V2.00	0	13. siRNA-SC-10 PSPC1-A488 DAPI IMPa2-A546 _o_TileScan_001 (Stage 15 of 49)	00-nqcjHy4ggMqJyh4fynuthg
62641.2	42923.8	-1.19808	um	Cell	Cell Center of Homogeneous Mass	0.000	1.000	490	15	siRNA-SC-10 PSPC1-A488 IMPa2-A546 DAPI 8C2-siRNA-IMP-a2-a4 V2.00	0	13. siRNA-SC-10 PSPC1-A488 DAPI IMPa2-A546 _o_TileScan_001 (Stage 15 of 49)	00-nqcjHy4ggMqJyh4fynuthg
62658.8	42959.8	-1.08707	um	Cell	Cell Center of Homogeneous Mass	0.000	1.000	491	16	siRNA-SC-10 PSPC1-A488 IMPa2-A546 DAPI 8C2-siRNA-IMP-a2-a4 V2.00	0	13. siRNA-SC-10 PSPC1-A488 DAPI IMPa2-A546 _o_TileScan_001 (Stage 15 of 49)	00-nqcjHy4ggMqJyh4fynuthg
62619.1	42965.3	-1.11503	um	Cell	Cell Center of Homogeneous Mass	0.000	1.000	492	17	siRNA-SC-10 PSPC1-A488 IMPa2-A546 DAPI 8C2-siRNA-IMP-a2-a4 V2.00	0	13. siRNA-SC-10 PSPC1-A488 DAPI IMPa2-A546 _o_TileScan_001 (Stage 15 of 49)	00-nqcjHy4ggMqJyh4fynuthg
62651.8	42985.1	-1.06817	um	Cell	Cell Center of Homogeneous Mass	0.000	1.000	493	18	siRNA-SC-10 PSPC1-A488 IMPa2-A546 DAPI 8C2-siRNA-IMP-a2-a4 V2.00	0	13. siRNA-SC-10 PSPC1-A488 DAPI IMPa2-A546 _o_TileScan_001 (Stage 15 of 49)	00-nqcjHy4ggMqJyh4fynuthg
62549.8	42879.6	-1.04376	um	Cell	Cell Center of Homogeneous Mass	0.000	1.000	494	0	siRNA-SC-10 PSPC1-A488 IMPa2-A546 DAPI 8C2-siRNA-IMP-a2-a4 V2.00	0	13. siRNA-SC-10 PSPC1-A488 DAPI IMPa2-A546 _p_TileScan_001 (Stage 16 of 49)	00-S56etsa2ZMAAXWDg62PViY
62587.4	42880.8	-1.26093	um	Cell	Cell Center of Homogeneous Mass	0.000	1.000	495	1	siRNA-SC-10 PSPC1-A488 IMPa2-A546 DAPI 8C2-siRNA-IMP-a2-a4 V2.00	0	13. siRNA-SC-10 PSPC1-A488 DAPI IMPa2-A546 _p_TileScan_001 (Stage 16 of 49)	00-S56etsa2ZMAAXWDg62PViY
62541.2	42918.8	-0.94535	um	Cell	Cell Center of Homogeneous Mass	0.000	1.000	496	2	siRNA-SC-10 PSPC1-A488 IMPa2-A546 DAPI 8C2-siRNA-IMP-a2-a4 V2.00	0	13. siRNA-SC-10 PSPC1-A488 DAPI IMPa2-A546 _p_TileScan_001 (Stage 16 of 49)	00-S56etsa2ZMAAXWDg62PViY
62539.5	42858	-1.0733	um	Cell	Cell Center of Homogeneous Mass	0.000	1.000	497	3	siRNA-SC-10 PSPC1-A488 IMPa2-A546 DAPI 8C2-siRNA-IMP-a2-a4 V2.00	0	13. siRNA-SC-10 PSPC1-A488 DAPI IMPa2-A546 _p_TileScan_001 (Stage 16 of 49)	00-S56etsa2ZMAAXWDg62PViY
62588.1	42853.2	-0.877197	um	Cell	Cell Center of Homogeneous Mass	0.000	1.000	498	4	siRNA-SC-10 PSPC1-A488 IMPa2-A546 DAPI 8C2-siRNA-IMP-a2-a4 V2.00	0	13. siRNA-SC-10 PSPC1-A488 DAPI IMPa2-A546 _p_TileScan_001 (Stage 16 of 49)	00-S56etsa2ZMAAXWDg62PViY
62610.3	42856.9	-0.943599	um	Cell	Cell Center of Homogeneous Mass	0.000	1.000	499	5	siRNA-SC-10 PSPC1-A488 IMPa2-A546 DAPI 8C2-siRNA-IMP-a2-a4 V2.00	0	13. siRNA-SC-10 PSPC1-A488 DAPI IMPa2-A546 _p_TileScan_001 (Stage 16 of 49)	00-S56etsa2ZMAAXWDg62PViY
62598.3	42912	-1.20428	um	Cell	Cell Center of Homogeneous Mass	0.000	1.000	500	6	siRNA-SC-10 PSPC1-A488 IMPa2-A546 DAPI 8C2-siRNA-IMP-a2-a4 V2.00	0	13. siRNA-SC-10 PSPC1-A488 DAPI IMPa2-A546 _p_TileScan_001 (Stage 16 of 49)	00-S56etsa2ZMAAXWDg62PViY
62620.8	42906.3	-1.1761	um	Cell	Cell Center of Homogeneous Mass	0.000	1.000	501	7	siRNA-SC-10 PSPC1-A488 IMPa2-A546 DAPI 8C2-siRNA-IMP-a2-a4 V2.00	0	13. siRNA-SC-10 PSPC1-A488 DAPI IMPa2-A546 _p_TileScan_001 (Stage 16 of 49)	00-S56etsa2ZMAAXWDg62PViY
62666.8	42908.3	-1.13093	um	Cell	Cell Center of Homogeneous Mass	0.000	1.000	502	8	siRNA-SC-10 PSPC1-A488 IMPa2-A546 DAPI 8C2-siRNA-IMP-a2-a4 V2.00	0	13. siRNA-SC-10 PSPC1-A488 DAPI IMPa2-A546 _p_TileScan_001 (Stage 16 of 49)	00-S56etsa2ZMAAXWDg62PViY
62608.1	42867.8	-1.09178	um	Cell	Cell Center of Homogeneous Mass	0.000	1.000	503	9	siRNA-SC-10 PSPC1-A488 IMPa2-A546 DAPI 8C2-siRNA-IMP-a2-a4 V2.00	0	13. siRNA-SC-10 PSPC1-A488 DAPI IMPa2-A546 _p_TileScan_001 (Stage 16 of 49)	00-S56etsa2ZMAAXWDg62PViY
62623.2	42883.7	-1.17431	um	Cell	Cell Center of Homogeneous Mass	0.000	1.000	504	10	siRNA-SC-10 PSPC1-A488 IMPa2-A546 DAPI 8C2-siRNA-IMP-a2-a4 V2.00	0	13. siRNA-SC-10 PSPC1-A488 DAPI IMPa2-A546 _p_TileScan_001 (Stage 16 of 49)	00-S56etsa2ZMAAXWDg62PViY
62561.4	42928.5	-1.19182	um	Cell	Cell Center of Homogeneous Mass	0.000	1.000	505	11	siRNA-SC-10 PSPC1-A488 IMPa2-A546 DAPI 8C2-siRNA-IMP-a2-a4 V2.00	0	13. siRNA-SC-10 PSPC1-A488 DAPI IMPa2-A546 _p_TileScan_001 (Stage 16 of 49)	00-S56etsa2ZMAAXWDg62PViY
62566.1	42992.3	-0.736607	um	Cell	Cell Center of Homogeneous Mass	0.000	1.000	506	12	siRNA-SC-10 PSPC1-A488 IMPa2-A546 DAPI 8C2-siRNA-IMP-a2-a4 V2.00	0	13. siRNA-SC-10 PSPC1-A488 DAPI IMPa2-A546 _p_TileScan_001 (Stage 16 of 49)	00-S56etsa2ZMAAXWDg62PViY
62582.3	42945.1	-1.11053	um	Cell	Cell Center of Homogeneous Mass	0.000	1.000	507	13	siRNA-SC-10 PSPC1-A488 IMPa2-A546 DAPI 8C2-siRNA-IMP-a2-a4 V2.00	0	13. siRNA-SC-10 PSPC1-A488 DAPI IMPa2-A546 _p_TileScan_001 (Stage 16 of 49)	00-S56etsa2ZMAAXWDg62PViY
62549.3	42964.4	-0.989038	um	Cell	Cell Center of Homogeneous Mass	0.000	1.000	508	14	siRNA-SC-10 PSPC1-A488 IMPa2-A546 DAPI 8C2-siRNA-IMP-a2-a4 V2.00	0	13. siRNA-SC-10 PSPC1-A488 DAPI IMPa2-A546 _p_TileScan_001 (Stage 16 of 49)	00-S56etsa2ZMAAXWDg62PViY
62543	42986.9	-0.983823	um	Cell	Cell Center of Homogeneous Mass	0.000	1.000	509	15	siRNA-SC-10 PSPC1-A488 IMPa2-A546 DAPI 8C2-siRNA-IMP-a2-a4 V2.00	0	13. siRNA-SC-10 PSPC1-A488 DAPI IMPa2-A546 _p_TileScan_001 (Stage 16 of 49)	00-S56etsa2ZMAAXWDg62PViY
62589.1	42985.1	-0.946298	um	Cell	Cell Center of Homogeneous Mass	0.000	1.000	510	16	siRNA-SC-10 PSPC1-A488 IMPa2-A546 DAPI 8C2-siRNA-IMP-a2-a4 V2.00	0	13. siRNA-SC-10 PSPC1-A488 DAPI IMPa2-A546 _p_TileScan_001 (Stage 16 of 49)	00-S56etsa2ZMAAXWDg62PViY
62621.2	42952	-1.07631	um	Cell	Cell Center of Homogeneous Mass	0.000	1.000	511	17	siRNA-SC-10 PSPC1-A488 IMPa2-A546 DAPI 8C2-siRNA-IMP-a2-a4 V2.00	0	13. siRNA-SC-10 PSPC1-A488 DAPI IMPa2-A546 _p_TileScan_001 (Stage 16 of 49)	00-S56etsa2ZMAAXWDg62PViY
62672.4	42953.1	-0.824607	um	Cell	Cell Center of Homogeneous Mass	0.000	1.000	512	18	siRNA-SC-10 PSPC1-A488 IMPa2-A546 DAPI 8C2-siRNA-IMP-a2-a4 V2.00	0	13. siRNA-SC-10 PSPC1-A488 DAPI IMPa2-A546 _p_TileScan_001 (Stage 16 of 49)	00-S56etsa2ZMAAXWDg62PViY
62670.1	42989	-0.79414	um	Cell	Cell Center of Homogeneous Mass	0.000	1.000	513	19	siRNA-SC-10 PSPC1-A488 IMPa2-A546 DAPI 8C2-siRNA-IMP-a2-a4 V2.00	0	13. siRNA-SC-10 PSPC1-A488 DAPI IMPa2-A546 _p_TileScan_001 (Stage 16 of 49)	00-S56etsa2ZMAAXWDg62PViY
62630.8	42978.1	-1.00832	um	Cell	Cell Center of Homogeneous Mass	0.000	1.000	514	20	siRNA-SC-10 PSPC1-A488 IMPa2-A546 DAPI 8C2-siRNA-IMP-a2-a4 V2.00	0	13. siRNA-SC-10 PSPC1-A488 DAPI IMPa2-A546 _p_TileScan_001 (Stage 16 of 49)	00-S56etsa2ZMAAXWDg62PViY
62648.9	42976.8	-1.00341	um	Cell	Cell Center of Homogeneous Mass	0.000	1.000	515	21	siRNA-SC-10 PSPC1-A488 IMPa2-A546 DAPI 8C2-siRNA-IMP-a2-a4 V2.00	0	13. siRNA-SC-10 PSPC1-A488 DAPI IMPa2-A546 _p_TileScan_001 (Stage 16 of 49)	00-S56etsa2ZMAAXWDg62PViY
62651.7	42855.9	-1.27836	um	Cell	Cell Center of Homogeneous Mass	0.000	1.000	516	0	siRNA-SC-10 PSPC1-A488 IMPa2-A546 DAPI 8C2-siRNA-IMP-a2-a4 V2.00	0	13. siRNA-SC-10 PSPC1-A488 DAPI IMPa2-A546 _q_TileScan_001 (Stage 17 of 49)	00-WtirvAV9WLsawoJCKXZeCT
62615.8	42870.2	-1.14772	um	Cell	Cell Center of Homogeneous Mass	0.000	1.000	517	1	siRNA-SC-10 PSPC1-A488 IMPa2-A546 DAPI 8C2-siRNA-IMP-a2-a4 V2.00	0	13. siRNA-SC-10 PSPC1-A488 DAPI IMPa2-A546 _q_TileScan_001 (Stage 17 of 49)	00-WtirvAV9WLsawoJCKXZeCT
62670.4	42886.3	-0.795868	um	Cell	Cell Center of Homogeneous Mass	0.000	1.000	518	2	siRNA-SC-10 PSPC1-A488 IMPa2-A546 DAPI 8C2-siRNA-IMP-a2-a4 V2.00	0	13. siRNA-SC-10 PSPC1-A488 DAPI IMPa2-A546 _q_TileScan_001 (Stage 17 of 49)	00-WtirvAV9WLsawoJCKXZeCT
62555.2	42854.5	-0.661798	um	Cell	Cell Center of Homogeneous Mass	0.000	1.000	519	3	siRNA-SC-10 PSPC1-A488 IMPa2-A546 DAPI 8C2-siRNA-IMP-a2-a4 V2.00	0	13. siRNA-SC-10 PSPC1-A488 DAPI IMPa2-A546 _q_TileScan_001 (Stage 17 of 49)	00-WtirvAV9WLsawoJCKXZeCT
62576.4	42881.9	-1.07651	um	Cell	Cell Center of Homogeneous Mass	0.000	1.000	520	4	siRNA-SC-10 PSPC1-A488 IMPa2-A546 DAPI 8C2-siRNA-IMP-a2-a4 V2.00	0	13. siRNA-SC-10 PSPC1-A488 DAPI IMPa2-A546 _q_TileScan_001 (Stage 17 of 49)	00-WtirvAV9WLsawoJCKXZeCT
62545.4	42900.7	-0.949446	um	Cell	Cell Center of Homogeneous Mass	0.000	1.000	521	5	siRNA-SC-10 PSPC1-A488 IMPa2-A546 DAPI 8C2-siRNA-IMP-a2-a4 V2.00	0	13. siRNA-SC-10 PSPC1-A488 DAPI IMPa2-A546 _q_TileScan_001 (Stage 17 of 49)	00-WtirvAV9WLsawoJCKXZeCT
62592	42908.7	-1.35641	um	Cell	Cell Center of Homogeneous Mass	0.000	1.000	522	6	siRNA-SC-10 PSPC1-A488 IMPa2-A546 DAPI 8C2-siRNA-IMP-a2-a4 V2.00	0	13. siRNA-SC-10 PSPC1-A488 DAPI IMPa2-A546 _q_TileScan_001 (Stage 17 of 49)	00-WtirvAV9WLsawoJCKXZeCT
62578.7	42920.9	-0.985974	um	Cell	Cell Center of Homogeneous Mass	0.000	1.000	523	7	siRNA-SC-10 PSPC1-A488 IMPa2-A546 DAPI 8C2-siRNA-IMP-a2-a4 V2.00	0	13. siRNA-SC-10 PSPC1-A488 DAPI IMPa2-A546 _q_TileScan_001 (Stage 17 of 49)	00-WtirvAV9WLsawoJCKXZeCT
62608.9	42917.4	-1.0489	um	Cell	Cell Center of Homogeneous Mass	0.000	1.000	524	8	siRNA-SC-10 PSPC1-A488 IMPa2-A546 DAPI 8C2-siRNA-IMP-a2-a4 V2.00	0	13. siRNA-SC-10 PSPC1-A488 DAPI IMPa2-A546 _q_TileScan_001 (Stage 17 of 49)	00-WtirvAV9WLsawoJCKXZeCT
62575.5	42992.6	-0.607679	um	Cell	Cell Center of Homogeneous Mass	0.000	1.000	525	9	siRNA-SC-10 PSPC1-A488 IMPa2-A546 DAPI 8C2-siRNA-IMP-a2-a4 V2.00	0	13. siRNA-SC-10 PSPC1-A488 DAPI IMPa2-A546 _q_TileScan_001 (Stage 17 of 49)	00-WtirvAV9WLsawoJCKXZeCT
62572.1	42939.1	-1.0618	um	Cell	Cell Center of Homogeneous Mass	0.000	1.000	526	10	siRNA-SC-10 PSPC1-A488 IMPa2-A546 DAPI 8C2-siRNA-IMP-a2-a4 V2.00	0	13. siRNA-SC-10 PSPC1-A488 DAPI IMPa2-A546 _q_TileScan_001 (Stage 17 of 49)	00-WtirvAV9WLsawoJCKXZeCT
62549.8	42990.4	-0.606402	um	Cell	Cell Center of Homogeneous Mass	0.000	1.000	527	11	siRNA-SC-10 PSPC1-A488 IMPa2-A546 DAPI 8C2-siRNA-IMP-a2-a4 V2.00	0	13. siRNA-SC-10 PSPC1-A488 DAPI IMPa2-A546 _q_TileScan_001 (Stage 17 of 49)	00-WtirvAV9WLsawoJCKXZeCT
62580.4	42965.8	-0.637214	um	Cell	Cell Center of Homogeneous Mass	0.000	1.000	528	12	siRNA-SC-10 PSPC1-A488 IMPa2-A546 DAPI 8C2-siRNA-IMP-a2-a4 V2.00	0	13. siRNA-SC-10 PSPC1-A488 DAPI IMPa2-A546 _q_TileScan_001 (Stage 17 of 49)	00-WtirvAV9WLsawoJCKXZeCT
62584.5	42967.4	-0.792831	um	Cell	Cell Center of Homogeneous Mass	0.000	1.000	529	13	siRNA-SC-10 PSPC1-A488 IMPa2-A546 DAPI 8C2-siRNA-IMP-a2-a4 V2.00	0	13. siRNA-SC-10 PSPC1-A488 DAPI IMPa2-A546 _q_TileScan_001 (Stage 17 of 49)	00-WtirvAV9WLsawoJCKXZeCT
62638.5	42990.9	-0.563444	um	Cell	Cell Center of Homogeneous Mass	0.000	1.000	530	14	siRNA-SC-10 PSPC1-A488 IMPa2-A546 DAPI 8C2-siRNA-IMP-a2-a4 V2.00	0	13. siRNA-SC-10 PSPC1-A488 DAPI IMPa2-A546 _q_TileScan_001 (Stage 17 of 49)	00-WtirvAV9WLsawoJCKXZeCT
62633.9	42929.8	-0.97459	um	Cell	Cell Center of Homogeneous Mass	0.000	1.000	531	15	siRNA-SC-10 PSPC1-A488 IMPa2-A546 DAPI 8C2-siRNA-IMP-a2-a4 V2.00	0	13. siRNA-SC-10 PSPC1-A488 DAPI IMPa2-A546 _q_TileScan_001 (Stage 17 of 49)	00-WtirvAV9WLsawoJCKXZeCT
62663.5	42932.7	-0.949197	um	Cell	Cell Center of Homogeneous Mass	0.000	1.000	532	16	siRNA-SC-10 PSPC1-A488 IMPa2-A546 DAPI 8C2-siRNA-IMP-a2-a4 V2.00	0	13. siRNA-SC-10 PSPC1-A488 DAPI IMPa2-A546 _q_TileScan_001 (Stage 17 of 49)	00-WtirvAV9WLsawoJCKXZeCT
62651.8	42973.1	-0.87057	um	Cell	Cell Center of Homogeneous Mass	0.000	1.000	533	17	siRNA-SC-10 PSPC1-A488 IMPa2-A546 DAPI 8C2-siRNA-IMP-a2-a4 V2.00	0	13. siRNA-SC-10 PSPC1-A488 DAPI IMPa2-A546 _q_TileScan_001 (Stage 17 of 49)	00-WtirvAV9WLsawoJCKXZeCT
62674.4	42969.6	-0.901479	um	Cell	Cell Center of Homogeneous Mass	0.000	1.000	534	18	siRNA-SC-10 PSPC1-A488 IMPa2-A546 DAPI 8C2-siRNA-IMP-a2-a4 V2.00	0	13. siRNA-SC-10 PSPC1-A488 DAPI IMPa2-A546 _q_TileScan_001 (Stage 17 of 49)	00-WtirvAV9WLsawoJCKXZeCT
62658.5	42853.1	-0.918247	um	Cell	Cell Center of Homogeneous Mass	0.000	1.000	535	0	siRNA-SC-10 PSPC1-A488 IMPa2-A546 DAPI 8C2-siRNA-IMP-a2-a4 V2.00	0	13. siRNA-SC-10 PSPC1-A488 DAPI IMPa2-A546 _r_TileScan_001 (Stage 18 of 49)	00-WDzEKARGVWic8MsuX8wRCb
62587.1	42906.7	-0.799624	um	Cell	Cell Center of Homogeneous Mass	0.000	1.000	536	1	siRNA-SC-10 PSPC1-A488 IMPa2-A546 DAPI 8C2-siRNA-IMP-a2-a4 V2.00	0	13. siRNA-SC-10 PSPC1-A488 DAPI IMPa2-A546 _r_TileScan_001 (Stage 18 of 49)	00-WDzEKARGVWic8MsuX8wRCb
62630.2	42874.1	-0.99312	um	Cell	Cell Center of Homogeneous Mass	0.000	1.000	537	2	siRNA-SC-10 PSPC1-A488 IMPa2-A546 DAPI 8C2-siRNA-IMP-a2-a4 V2.00	0	13. siRNA-SC-10 PSPC1-A488 DAPI IMPa2-A546 _r_TileScan_001 (Stage 18 of 49)	00-WDzEKARGVWic8MsuX8wRCb
62647.6	42878.4	-0.991682	um	Cell	Cell Center of Homogeneous Mass	0.000	1.000	538	3	siRNA-SC-10 PSPC1-A488 IMPa2-A546 DAPI 8C2-siRNA-IMP-a2-a4 V2.00	0	13. siRNA-SC-10 PSPC1-A488 DAPI IMPa2-A546 _r_TileScan_001 (Stage 18 of 49)	00-WDzEKARGVWic8MsuX8wRCb
62543.1	42934.3	-0.731547	um	Cell	Cell Center of Homogeneous Mass	0.000	1.000	539	4	siRNA-SC-10 PSPC1-A488 IMPa2-A546 DAPI 8C2-siRNA-IMP-a2-a4 V2.00	0	13. siRNA-SC-10 PSPC1-A488 DAPI IMPa2-A546 _r_TileScan_001 (Stage 18 of 49)	00-WDzEKARGVWic8MsuX8wRCb
62547.2	42978.7	-0.884545	um	Cell	Cell Center of Homogeneous Mass	0.000	1.000	540	5	siRNA-SC-10 PSPC1-A488 IMPa2-A546 DAPI 8C2-siRNA-IMP-a2-a4 V2.00	0	13. siRNA-SC-10 PSPC1-A488 DAPI IMPa2-A546 _r_TileScan_001 (Stage 18 of 49)	00-WDzEKARGVWic8MsuX8wRCb
62654.5	42956.9	-0.775748	um	Cell	Cell Center of Homogeneous Mass	0.000	1.000	541	6	siRNA-SC-10 PSPC1-A488 IMPa2-A546 DAPI 8C2-siRNA-IMP-a2-a4 V2.00	0	13. siRNA-SC-10 PSPC1-A488 DAPI IMPa2-A546 _r_TileScan_001 (Stage 18 of 49)	00-WDzEKARGVWic8MsuX8wRCb
62619.3	42959.2	-0.861405	um	Cell	Cell Center of Homogeneous Mass	0.000	1.000	542	7	siRNA-SC-10 PSPC1-A488 IMPa2-A546 DAPI 8C2-siRNA-IMP-a2-a4 V2.00	0	13. siRNA-SC-10 PSPC1-A488 DAPI IMPa2-A546 _r_TileScan_001 (Stage 18 of 49)	00-WDzEKARGVWic8MsuX8wRCb
62640.5	42923.7	-0.880995	um	Cell	Cell Center of Homogeneous Mass	0.000	1.000	543	8	siRNA-SC-10 PSPC1-A488 IMPa2-A546 DAPI 8C2-siRNA-IMP-a2-a4 V2.00	0	13. siRNA-SC-10 PSPC1-A488 DAPI IMPa2-A546 _r_TileScan_001 (Stage 18 of 49)	00-WDzEKARGVWic8MsuX8wRCb
62633.1	42979.1	-0.773882	um	Cell	Cell Center of Homogeneous Mass	0.000	1.000	544	9	siRNA-SC-10 PSPC1-A488 IMPa2-A546 DAPI 8C2-siRNA-IMP-a2-a4 V2.00	0	13. siRNA-SC-10 PSPC1-A488 DAPI IMPa2-A546 _r_TileScan_001 (Stage 18 of 49)	00-WDzEKARGVWic8MsuX8wRCb
62668.9	42990	-0.91875	um	Cell	Cell Center of Homogeneous Mass	0.000	1.000	545	10	siRNA-SC-10 PSPC1-A488 IMPa2-A546 DAPI 8C2-siRNA-IMP-a2-a4 V2.00	0	13. siRNA-SC-10 PSPC1-A488 DAPI IMPa2-A546 _r_TileScan_001 (Stage 18 of 49)	00-WDzEKARGVWic8MsuX8wRCb
62677	42877.7	-0.738962	um	Cell	Cell Center of Homogeneous Mass	0.000	1.000	546	0	siRNA-SC-10 PSPC1-A488 IMPa2-A546 DAPI 8C2-siRNA-IMP-a2-a4 V2.00	0	13. siRNA-SC-10 PSPC1-A488 DAPI IMPa2-A546 _s_TileScan_001 (Stage 19 of 49)	00-GbTBsvyVtdfqn7an4yv2gF
62608.2	42858	-0.887222	um	Cell	Cell Center of Homogeneous Mass	0.000	1.000	547	1	siRNA-SC-10 PSPC1-A488 IMPa2-A546 DAPI 8C2-siRNA-IMP-a2-a4 V2.00	0	13. siRNA-SC-10 PSPC1-A488 DAPI IMPa2-A546 _s_TileScan_001 (Stage 19 of 49)	00-GbTBsvyVtdfqn7an4yv2gF
62669.3	42913.3	-0.912265	um	Cell	Cell Center of Homogeneous Mass	0.000	1.000	548	2	siRNA-SC-10 PSPC1-A488 IMPa2-A546 DAPI 8C2-siRNA-IMP-a2-a4 V2.00	0	13. siRNA-SC-10 PSPC1-A488 DAPI IMPa2-A546 _s_TileScan_001 (Stage 19 of 49)	00-GbTBsvyVtdfqn7an4yv2gF
62556.3	42960.5	-0.758884	um	Cell	Cell Center of Homogeneous Mass	0.000	1.000	549	3	siRNA-SC-10 PSPC1-A488 IMPa2-A546 DAPI 8C2-siRNA-IMP-a2-a4 V2.00	0	13. siRNA-SC-10 PSPC1-A488 DAPI IMPa2-A546 _s_TileScan_001 (Stage 19 of 49)	00-GbTBsvyVtdfqn7an4yv2gF
62540.8	42990.4	-0.84627	um	Cell	Cell Center of Homogeneous Mass	0.000	1.000	550	4	siRNA-SC-10 PSPC1-A488 IMPa2-A546 DAPI 8C2-siRNA-IMP-a2-a4 V2.00	0	13. siRNA-SC-10 PSPC1-A488 DAPI IMPa2-A546 _s_TileScan_001 (Stage 19 of 49)	00-GbTBsvyVtdfqn7an4yv2gF
62555.2	42875.2	-0.772042	um	Cell	Cell Center of Homogeneous Mass	0.000	1.000	551	0	siRNA-SC-10 PSPC1-A488 IMPa2-A546 DAPI 8C2-siRNA-IMP-a2-a4 V2.00	0	13. siRNA-SC-10 PSPC1-A488 DAPI IMPa2-A546 _t_TileScan_001 (Stage 20 of 49)	00-hw2dLYPuHhtvgEt5ow5jP7
62546.1	42911.7	-0.776772	um	Cell	Cell Center of Homogeneous Mass	0.000	1.000	552	1	siRNA-SC-10 PSPC1-A488 IMPa2-A546 DAPI 8C2-siRNA-IMP-a2-a4 V2.00	0	13. siRNA-SC-10 PSPC1-A488 DAPI IMPa2-A546 _t_TileScan_001 (Stage 20 of 49)	00-hw2dLYPuHhtvgEt5ow5jP7
62677.1	42864.4	-1.22238	um	Cell	Cell Center of Homogeneous Mass	0.000	1.000	553	2	siRNA-SC-10 PSPC1-A488 IMPa2-A546 DAPI 8C2-siRNA-IMP-a2-a4 V2.00	0	13. siRNA-SC-10 PSPC1-A488 DAPI IMPa2-A546 _t_TileScan_001 (Stage 20 of 49)	00-hw2dLYPuHhtvgEt5ow5jP7
62657.6	42920.6	-0.924292	um	Cell	Cell Center of Homogeneous Mass	0.000	1.000	554	3	siRNA-SC-10 PSPC1-A488 IMPa2-A546 DAPI 8C2-siRNA-IMP-a2-a4 V2.00	0	13. siRNA-SC-10 PSPC1-A488 DAPI IMPa2-A546 _t_TileScan_001 (Stage 20 of 49)	00-hw2dLYPuHhtvgEt5ow5jP7
62601.1	42956.3	-0.90107	um	Cell	Cell Center of Homogeneous Mass	0.000	1.000	555	4	siRNA-SC-10 PSPC1-A488 IMPa2-A546 DAPI 8C2-siRNA-IMP-a2-a4 V2.00	0	13. siRNA-SC-10 PSPC1-A488 DAPI IMPa2-A546 _t_TileScan_001 (Stage 20 of 49)	00-hw2dLYPuHhtvgEt5ow5jP7
62583.4	42926.2	-0.78461	um	Cell	Cell Center of Homogeneous Mass	0.000	1.000	556	5	siRNA-SC-10 PSPC1-A488 IMPa2-A546 DAPI 8C2-siRNA-IMP-a2-a4 V2.00	0	13. siRNA-SC-10 PSPC1-A488 DAPI IMPa2-A546 _t_TileScan_001 (Stage 20 of 49)	00-hw2dLYPuHhtvgEt5ow5jP7
62625.2	42929.2	-0.931409	um	Cell	Cell Center of Homogeneous Mass	0.000	1.000	557	6	siRNA-SC-10 PSPC1-A488 IMPa2-A546 DAPI 8C2-siRNA-IMP-a2-a4 V2.00	0	13. siRNA-SC-10 PSPC1-A488 DAPI IMPa2-A546 _t_TileScan_001 (Stage 20 of 49)	00-hw2dLYPuHhtvgEt5ow5jP7
62642	42944.3	-0.830824	um	Cell	Cell Center of Homogeneous Mass	0.000	1.000	558	7	siRNA-SC-10 PSPC1-A488 IMPa2-A546 DAPI 8C2-siRNA-IMP-a2-a4 V2.00	0	13. siRNA-SC-10 PSPC1-A488 DAPI IMPa2-A546 _t_TileScan_001 (Stage 20 of 49)	00-hw2dLYPuHhtvgEt5ow5jP7
62660.9	42985.7	-0.737268	um	Cell	Cell Center of Homogeneous Mass	0.000	1.000	559	8	siRNA-SC-10 PSPC1-A488 IMPa2-A546 DAPI 8C2-siRNA-IMP-a2-a4 V2.00	0	13. siRNA-SC-10 PSPC1-A488 DAPI IMPa2-A546 _t_TileScan_001 (Stage 20 of 49)	00-hw2dLYPuHhtvgEt5ow5jP7
62644.3	42967	-0.86411	um	Cell	Cell Center of Homogeneous Mass	0.000	1.000	560	9	siRNA-SC-10 PSPC1-A488 IMPa2-A546 DAPI 8C2-siRNA-IMP-a2-a4 V2.00	0	13. siRNA-SC-10 PSPC1-A488 DAPI IMPa2-A546 _t_TileScan_001 (Stage 20 of 49)	00-hw2dLYPuHhtvgEt5ow5jP7
62540	42963.1	-0.50081	um	Cell	Cell Center of Homogeneous Mass	0.000	1.000	561	0	siRNA-SC-10 PSPC1-A488 IMPa2-A546 DAPI 8C2-siRNA-IMP-a2-a4 V2.00	0	13. siRNA-SC-10 PSPC1-A488 DAPI IMPa2-A546 _u_TileScan_001 (Stage 21 of 49)	00-ZD2FZs4vPG5fRBvDCG9ZnT
62569.3	42860.2	-0.816576	um	Cell	Cell Center of Homogeneous Mass	0.000	1.000	562	1	siRNA-SC-10 PSPC1-A488 IMPa2-A546 DAPI 8C2-siRNA-IMP-a2-a4 V2.00	0	13. siRNA-SC-10 PSPC1-A488 DAPI IMPa2-A546 _u_TileScan_001 (Stage 21 of 49)	00-ZD2FZs4vPG5fRBvDCG9ZnT
62552.9	42869.7	-0.926977	um	Cell	Cell Center of Homogeneous Mass	0.000	1.000	563	2	siRNA-SC-10 PSPC1-A488 IMPa2-A546 DAPI 8C2-siRNA-IMP-a2-a4 V2.00	0	13. siRNA-SC-10 PSPC1-A488 DAPI IMPa2-A546 _u_TileScan_001 (Stage 21 of 49)	00-ZD2FZs4vPG5fRBvDCG9ZnT
62544.7	42915.3	-0.746107	um	Cell	Cell Center of Homogeneous Mass	0.000	1.000	564	3	siRNA-SC-10 PSPC1-A488 IMPa2-A546 DAPI 8C2-siRNA-IMP-a2-a4 V2.00	0	13. siRNA-SC-10 PSPC1-A488 DAPI IMPa2-A546 _u_TileScan_001 (Stage 21 of 49)	00-ZD2FZs4vPG5fRBvDCG9ZnT
62619.9	42859.1	-0.41029	um	Cell	Cell Center of Homogeneous Mass	0.000	1.000	565	4	siRNA-SC-10 PSPC1-A488 IMPa2-A546 DAPI 8C2-siRNA-IMP-a2-a4 V2.00	0	13. siRNA-SC-10 PSPC1-A488 DAPI IMPa2-A546 _u_TileScan_001 (Stage 21 of 49)	00-ZD2FZs4vPG5fRBvDCG9ZnT
62583.4	42941.3	-0.747077	um	Cell	Cell Center of Homogeneous Mass	0.000	1.000	566	5	siRNA-SC-10 PSPC1-A488 IMPa2-A546 DAPI 8C2-siRNA-IMP-a2-a4 V2.00	0	13. siRNA-SC-10 PSPC1-A488 DAPI IMPa2-A546 _u_TileScan_001 (Stage 21 of 49)	00-ZD2FZs4vPG5fRBvDCG9ZnT
62563.3	42989.5	-0.50515	um	Cell	Cell Center of Homogeneous Mass	0.000	1.000	567	6	siRNA-SC-10 PSPC1-A488 IMPa2-A546 DAPI 8C2-siRNA-IMP-a2-a4 V2.00	0	13. siRNA-SC-10 PSPC1-A488 DAPI IMPa2-A546 _u_TileScan_001 (Stage 21 of 49)	00-ZD2FZs4vPG5fRBvDCG9ZnT
62596.8	42992.4	-0.686607	um	Cell	Cell Center of Homogeneous Mass	0.000	1.000	568	7	siRNA-SC-10 PSPC1-A488 IMPa2-A546 DAPI 8C2-siRNA-IMP-a2-a4 V2.00	0	13. siRNA-SC-10 PSPC1-A488 DAPI IMPa2-A546 _u_TileScan_001 (Stage 21 of 49)	00-ZD2FZs4vPG5fRBvDCG9ZnT
62676.7	42992	-0.67593	um	Cell	Cell Center of Homogeneous Mass	0.000	1.000	569	8	siRNA-SC-10 PSPC1-A488 IMPa2-A546 DAPI 8C2-siRNA-IMP-a2-a4 V2.00	0	13. siRNA-SC-10 PSPC1-A488 DAPI IMPa2-A546 _u_TileScan_001 (Stage 21 of 49)	00-ZD2FZs4vPG5fRBvDCG9ZnT
62654.5	42956.2	-0.77358	um	Cell	Cell Center of Homogeneous Mass	0.000	1.000	570	9	siRNA-SC-10 PSPC1-A488 IMPa2-A546 DAPI 8C2-siRNA-IMP-a2-a4 V2.00	0	13. siRNA-SC-10 PSPC1-A488 DAPI IMPa2-A546 _u_TileScan_001 (Stage 21 of 49)	00-ZD2FZs4vPG5fRBvDCG9ZnT
62624.4	42989.7	-0.668319	um	Cell	Cell Center of Homogeneous Mass	0.000	1.000	571	10	siRNA-SC-10 PSPC1-A488 IMPa2-A546 DAPI 8C2-siRNA-IMP-a2-a4 V2.00	0	13. siRNA-SC-10 PSPC1-A488 DAPI IMPa2-A546 _u_TileScan_001 (Stage 21 of 49)	00-ZD2FZs4vPG5fRBvDCG9ZnT
62563.9	42859.4	-1.65803	um	Cell	Cell Center of Homogeneous Mass	0.000	1.000	572	0	siRNA-SC-10 PSPC1-A488 IMPa2-A546 DAPI 8C2-siRNA-IMP-a2-a4 V2.00	0	13. siRNA-SC-10 PSPC1-A488 DAPI IMPa2-A546 _v_TileScan_001 (Stage 22 of 49)	00-94ym2u8fkkcGRiNfZ5zp6J
62567.3	42909.3	-1.66468	um	Cell	Cell Center of Homogeneous Mass	0.000	1.000	573	1	siRNA-SC-10 PSPC1-A488 IMPa2-A546 DAPI 8C2-siRNA-IMP-a2-a4 V2.00	0	13. siRNA-SC-10 PSPC1-A488 DAPI IMPa2-A546 _v_TileScan_001 (Stage 22 of 49)	00-94ym2u8fkkcGRiNfZ5zp6J
62639.7	42878.5	-1.78451	um	Cell	Cell Center of Homogeneous Mass	0.000	1.000	574	2	siRNA-SC-10 PSPC1-A488 IMPa2-A546 DAPI 8C2-siRNA-IMP-a2-a4 V2.00	0	13. siRNA-SC-10 PSPC1-A488 DAPI IMPa2-A546 _v_TileScan_001 (Stage 22 of 49)	00-94ym2u8fkkcGRiNfZ5zp6J
62674.9	42871	-1.59056	um	Cell	Cell Center of Homogeneous Mass	0.000	1.000	575	3	siRNA-SC-10 PSPC1-A488 IMPa2-A546 DAPI 8C2-siRNA-IMP-a2-a4 V2.00	0	13. siRNA-SC-10 PSPC1-A488 DAPI IMPa2-A546 _v_TileScan_001 (Stage 22 of 49)	00-94ym2u8fkkcGRiNfZ5zp6J
62553.1	42941.7	-1.75985	um	Cell	Cell Center of Homogeneous Mass	0.000	1.000	576	4	siRNA-SC-10 PSPC1-A488 IMPa2-A546 DAPI 8C2-siRNA-IMP-a2-a4 V2.00	0	13. siRNA-SC-10 PSPC1-A488 DAPI IMPa2-A546 _v_TileScan_001 (Stage 22 of 49)	00-94ym2u8fkkcGRiNfZ5zp6J
62538.4	42945	-1.42318	um	Cell	Cell Center of Homogeneous Mass	0.000	1.000	577	5	siRNA-SC-10 PSPC1-A488 IMPa2-A546 DAPI 8C2-siRNA-IMP-a2-a4 V2.00	0	13. siRNA-SC-10 PSPC1-A488 DAPI IMPa2-A546 _v_TileScan_001 (Stage 22 of 49)	00-94ym2u8fkkcGRiNfZ5zp6J
62546.5	42961.5	-1.67755	um	Cell	Cell Center of Homogeneous Mass	0.000	1.000	578	6	siRNA-SC-10 PSPC1-A488 IMPa2-A546 DAPI 8C2-siRNA-IMP-a2-a4 V2.00	0	13. siRNA-SC-10 PSPC1-A488 DAPI IMPa2-A546 _v_TileScan_001 (Stage 22 of 49)	00-94ym2u8fkkcGRiNfZ5zp6J
62580.7	42969.7	-1.7209	um	Cell	Cell Center of Homogeneous Mass	0.000	1.000	579	7	siRNA-SC-10 PSPC1-A488 IMPa2-A546 DAPI 8C2-siRNA-IMP-a2-a4 V2.00	0	13. siRNA-SC-10 PSPC1-A488 DAPI IMPa2-A546 _v_TileScan_001 (Stage 22 of 49)	00-94ym2u8fkkcGRiNfZ5zp6J
62606.4	42992.1	-1.56075	um	Cell	Cell Center of Homogeneous Mass	0.000	1.000	580	8	siRNA-SC-10 PSPC1-A488 IMPa2-A546 DAPI 8C2-siRNA-IMP-a2-a4 V2.00	0	13. siRNA-SC-10 PSPC1-A488 DAPI IMPa2-A546 _v_TileScan_001 (Stage 22 of 49)	00-94ym2u8fkkcGRiNfZ5zp6J
62607	42943.1	-1.61261	um	Cell	Cell Center of Homogeneous Mass	0.000	1.000	581	9	siRNA-SC-10 PSPC1-A488 IMPa2-A546 DAPI 8C2-siRNA-IMP-a2-a4 V2.00	0	13. siRNA-SC-10 PSPC1-A488 DAPI IMPa2-A546 _v_TileScan_001 (Stage 22 of 49)	00-94ym2u8fkkcGRiNfZ5zp6J
62637.1	42947	-1.65301	um	Cell	Cell Center of Homogeneous Mass	0.000	1.000	582	10	siRNA-SC-10 PSPC1-A488 IMPa2-A546 DAPI 8C2-siRNA-IMP-a2-a4 V2.00	0	13. siRNA-SC-10 PSPC1-A488 DAPI IMPa2-A546 _v_TileScan_001 (Stage 22 of 49)	00-94ym2u8fkkcGRiNfZ5zp6J
62621.6	42975.6	-1.6972	um	Cell	Cell Center of Homogeneous Mass	0.000	1.000	583	11	siRNA-SC-10 PSPC1-A488 IMPa2-A546 DAPI 8C2-siRNA-IMP-a2-a4 V2.00	0	13. siRNA-SC-10 PSPC1-A488 DAPI IMPa2-A546 _v_TileScan_001 (Stage 22 of 49)	00-94ym2u8fkkcGRiNfZ5zp6J
62673.1	42984.7	-1.3676	um	Cell	Cell Center of Homogeneous Mass	0.000	1.000	584	12	siRNA-SC-10 PSPC1-A488 IMPa2-A546 DAPI 8C2-siRNA-IMP-a2-a4 V2.00	0	13. siRNA-SC-10 PSPC1-A488 DAPI IMPa2-A546 _v_TileScan_001 (Stage 22 of 49)	00-94ym2u8fkkcGRiNfZ5zp6J
62590.3	42889	-1.51261	um	Cell	Cell Center of Homogeneous Mass	0.000	1.000	585	13	siRNA-SC-10 PSPC1-A488 IMPa2-A546 DAPI 8C2-siRNA-IMP-a2-a4 V2.00	0	13. siRNA-SC-10 PSPC1-A488 DAPI IMPa2-A546 _v_TileScan_001 (Stage 22 of 49)	00-94ym2u8fkkcGRiNfZ5zp6J
62631.1	42857.2	-1.50957	um	Cell	Cell Center of Homogeneous Mass	0.000	1.000	586	14	siRNA-SC-10 PSPC1-A488 IMPa2-A546 DAPI 8C2-siRNA-IMP-a2-a4 V2.00	0	13. siRNA-SC-10 PSPC1-A488 DAPI IMPa2-A546 _v_TileScan_001 (Stage 22 of 49)	00-94ym2u8fkkcGRiNfZ5zp6J
62546	42981.2	-1.57921	um	Cell	Cell Center of Homogeneous Mass	0.000	1.000	587	15	siRNA-SC-10 PSPC1-A488 IMPa2-A546 DAPI 8C2-siRNA-IMP-a2-a4 V2.00	0	13. siRNA-SC-10 PSPC1-A488 DAPI IMPa2-A546 _v_TileScan_001 (Stage 22 of 49)	00-94ym2u8fkkcGRiNfZ5zp6J
62566.3	42990	-1.50643	um	Cell	Cell Center of Homogeneous Mass	0.000	1.000	588	16	siRNA-SC-10 PSPC1-A488 IMPa2-A546 DAPI 8C2-siRNA-IMP-a2-a4 V2.00	0	13. siRNA-SC-10 PSPC1-A488 DAPI IMPa2-A546 _v_TileScan_001 (Stage 22 of 49)	00-94ym2u8fkkcGRiNfZ5zp6J
62659.1	42974.2	-1.55295	um	Cell	Cell Center of Homogeneous Mass	0.000	1.000	589	17	siRNA-SC-10 PSPC1-A488 IMPa2-A546 DAPI 8C2-siRNA-IMP-a2-a4 V2.00	0	13. siRNA-SC-10 PSPC1-A488 DAPI IMPa2-A546 _v_TileScan_001 (Stage 22 of 49)	00-94ym2u8fkkcGRiNfZ5zp6J
62676.4	42979.1	-1.17691	um	Cell	Cell Center of Homogeneous Mass	0.000	1.000	590	0	siRNA-SC-10 PSPC1-A488 IMPa2-A546 DAPI 8C2-siRNA-IMP-a2-a4 V2.00	0	13. siRNA-SC-10 PSPC1-A488 DAPI IMPa2-A546 _w_TileScan_001 (Stage 23 of 49)	00-meAqtqvfGmWEyBbrBCEYrE
62569.8	42868.1	-1.54104	um	Cell	Cell Center of Homogeneous Mass	0.000	1.000	591	1	siRNA-SC-10 PSPC1-A488 IMPa2-A546 DAPI 8C2-siRNA-IMP-a2-a4 V2.00	0	13. siRNA-SC-10 PSPC1-A488 DAPI IMPa2-A546 _w_TileScan_001 (Stage 23 of 49)	00-meAqtqvfGmWEyBbrBCEYrE
62541.5	42872.9	-1.66584	um	Cell	Cell Center of Homogeneous Mass	0.000	1.000	592	2	siRNA-SC-10 PSPC1-A488 IMPa2-A546 DAPI 8C2-siRNA-IMP-a2-a4 V2.00	0	13. siRNA-SC-10 PSPC1-A488 DAPI IMPa2-A546 _w_TileScan_001 (Stage 23 of 49)	00-meAqtqvfGmWEyBbrBCEYrE
62675.5	42860.3	-1.49391	um	Cell	Cell Center of Homogeneous Mass	0.000	1.000	593	3	siRNA-SC-10 PSPC1-A488 IMPa2-A546 DAPI 8C2-siRNA-IMP-a2-a4 V2.00	0	13. siRNA-SC-10 PSPC1-A488 DAPI IMPa2-A546 _w_TileScan_001 (Stage 23 of 49)	00-meAqtqvfGmWEyBbrBCEYrE
62606.1	42869.9	-1.51746	um	Cell	Cell Center of Homogeneous Mass	0.000	1.000	594	4	siRNA-SC-10 PSPC1-A488 IMPa2-A546 DAPI 8C2-siRNA-IMP-a2-a4 V2.00	0	13. siRNA-SC-10 PSPC1-A488 DAPI IMPa2-A546 _w_TileScan_001 (Stage 23 of 49)	00-meAqtqvfGmWEyBbrBCEYrE
62660.6	42885.9	-1.56338	um	Cell	Cell Center of Homogeneous Mass	0.000	1.000	595	5	siRNA-SC-10 PSPC1-A488 IMPa2-A546 DAPI 8C2-siRNA-IMP-a2-a4 V2.00	0	13. siRNA-SC-10 PSPC1-A488 DAPI IMPa2-A546 _w_TileScan_001 (Stage 23 of 49)	00-meAqtqvfGmWEyBbrBCEYrE
62622.7	42890.6	-1.71664	um	Cell	Cell Center of Homogeneous Mass	0.000	1.000	596	6	siRNA-SC-10 PSPC1-A488 IMPa2-A546 DAPI 8C2-siRNA-IMP-a2-a4 V2.00	0	13. siRNA-SC-10 PSPC1-A488 DAPI IMPa2-A546 _w_TileScan_001 (Stage 23 of 49)	00-meAqtqvfGmWEyBbrBCEYrE
62560.2	42984.9	-1.26156	um	Cell	Cell Center of Homogeneous Mass	0.000	1.000	597	7	siRNA-SC-10 PSPC1-A488 IMPa2-A546 DAPI 8C2-siRNA-IMP-a2-a4 V2.00	0	13. siRNA-SC-10 PSPC1-A488 DAPI IMPa2-A546 _w_TileScan_001 (Stage 23 of 49)	00-meAqtqvfGmWEyBbrBCEYrE
62643.2	42857.6	-1.49179	um	Cell	Cell Center of Homogeneous Mass	0.000	1.000	598	8	siRNA-SC-10 PSPC1-A488 IMPa2-A546 DAPI 8C2-siRNA-IMP-a2-a4 V2.00	0	13. siRNA-SC-10 PSPC1-A488 DAPI IMPa2-A546 _w_TileScan_001 (Stage 23 of 49)	00-meAqtqvfGmWEyBbrBCEYrE
62587.2	42978.9	-1.43936	um	Cell	Cell Center of Homogeneous Mass	0.000	1.000	599	9	siRNA-SC-10 PSPC1-A488 IMPa2-A546 DAPI 8C2-siRNA-IMP-a2-a4 V2.00	0	13. siRNA-SC-10 PSPC1-A488 DAPI IMPa2-A546 _w_TileScan_001 (Stage 23 of 49)	00-meAqtqvfGmWEyBbrBCEYrE
62546.3	42972.5	-1.43612	um	Cell	Cell Center of Homogeneous Mass	0.000	1.000	600	10	siRNA-SC-10 PSPC1-A488 IMPa2-A546 DAPI 8C2-siRNA-IMP-a2-a4 V2.00	0	13. siRNA-SC-10 PSPC1-A488 DAPI IMPa2-A546 _w_TileScan_001 (Stage 23 of 49)	00-meAqtqvfGmWEyBbrBCEYrE
62610.6	42988.2	-1.35481	um	Cell	Cell Center of Homogeneous Mass	0.000	1.000	601	11	siRNA-SC-10 PSPC1-A488 IMPa2-A546 DAPI 8C2-siRNA-IMP-a2-a4 V2.00	0	13. siRNA-SC-10 PSPC1-A488 DAPI IMPa2-A546 _w_TileScan_001 (Stage 23 of 49)	00-meAqtqvfGmWEyBbrBCEYrE
62572.9	42892.1	-1.43241	um	Cell	Cell Center of Homogeneous Mass	0.000	1.000	602	0	siRNA-SC-10 PSPC1-A488 IMPa2-A546 DAPI 8C2-siRNA-IMP-a2-a4 V2.00	0	13. siRNA-SC-10 PSPC1-A488 DAPI IMPa2-A546 _x_TileScan_001 (Stage 24 of 49)	00-At7qeH8kFDVWN6fRre8qyG
62538.7	42890.3	-1.44469	um	Cell	Cell Center of Homogeneous Mass	0.000	1.000	603	1	siRNA-SC-10 PSPC1-A488 IMPa2-A546 DAPI 8C2-siRNA-IMP-a2-a4 V2.00	0	13. siRNA-SC-10 PSPC1-A488 DAPI IMPa2-A546 _x_TileScan_001 (Stage 24 of 49)	00-At7qeH8kFDVWN6fRre8qyG
62651.6	42854	-1.3169	um	Cell	Cell Center of Homogeneous Mass	0.000	1.000	604	2	siRNA-SC-10 PSPC1-A488 IMPa2-A546 DAPI 8C2-siRNA-IMP-a2-a4 V2.00	0	13. siRNA-SC-10 PSPC1-A488 DAPI IMPa2-A546 _x_TileScan_001 (Stage 24 of 49)	00-At7qeH8kFDVWN6fRre8qyG
62663.6	42894.2	-1.4855	um	Cell	Cell Center of Homogeneous Mass	0.000	1.000	605	3	siRNA-SC-10 PSPC1-A488 IMPa2-A546 DAPI 8C2-siRNA-IMP-a2-a4 V2.00	0	13. siRNA-SC-10 PSPC1-A488 DAPI IMPa2-A546 _x_TileScan_001 (Stage 24 of 49)	00-At7qeH8kFDVWN6fRre8qyG
62637.6	42960.2	-1.63913	um	Cell	Cell Center of Homogeneous Mass	0.000	1.000	606	4	siRNA-SC-10 PSPC1-A488 IMPa2-A546 DAPI 8C2-siRNA-IMP-a2-a4 V2.00	0	13. siRNA-SC-10 PSPC1-A488 DAPI IMPa2-A546 _x_TileScan_001 (Stage 24 of 49)	00-At7qeH8kFDVWN6fRre8qyG
62568.9	42858.7	-1.44632	um	Cell	Cell Center of Homogeneous Mass	0.000	1.000	607	5	siRNA-SC-10 PSPC1-A488 IMPa2-A546 DAPI 8C2-siRNA-IMP-a2-a4 V2.00	0	13. siRNA-SC-10 PSPC1-A488 DAPI IMPa2-A546 _x_TileScan_001 (Stage 24 of 49)	00-At7qeH8kFDVWN6fRre8qyG
62638.1	42865.9	-1.52177	um	Cell	Cell Center of Homogeneous Mass	0.000	1.000	608	6	siRNA-SC-10 PSPC1-A488 IMPa2-A546 DAPI 8C2-siRNA-IMP-a2-a4 V2.00	0	13. siRNA-SC-10 PSPC1-A488 DAPI IMPa2-A546 _x_TileScan_001 (Stage 24 of 49)	00-At7qeH8kFDVWN6fRre8qyG
62631.2	42900.1	-1.48671	um	Cell	Cell Center of Homogeneous Mass	0.000	1.000	609	7	siRNA-SC-10 PSPC1-A488 IMPa2-A546 DAPI 8C2-siRNA-IMP-a2-a4 V2.00	0	13. siRNA-SC-10 PSPC1-A488 DAPI IMPa2-A546 _x_TileScan_001 (Stage 24 of 49)	00-At7qeH8kFDVWN6fRre8qyG
62662.9	42917.5	-1.49348	um	Cell	Cell Center of Homogeneous Mass	0.000	1.000	610	8	siRNA-SC-10 PSPC1-A488 IMPa2-A546 DAPI 8C2-siRNA-IMP-a2-a4 V2.00	0	13. siRNA-SC-10 PSPC1-A488 DAPI IMPa2-A546 _x_TileScan_001 (Stage 24 of 49)	00-At7qeH8kFDVWN6fRre8qyG
62562.3	42973.4	-1.2562	um	Cell	Cell Center of Homogeneous Mass	0.000	1.000	611	9	siRNA-SC-10 PSPC1-A488 IMPa2-A546 DAPI 8C2-siRNA-IMP-a2-a4 V2.00	0	13. siRNA-SC-10 PSPC1-A488 DAPI IMPa2-A546 _x_TileScan_001 (Stage 24 of 49)	00-At7qeH8kFDVWN6fRre8qyG
62668.2	42928.1	-1.50689	um	Cell	Cell Center of Homogeneous Mass	0.000	1.000	612	10	siRNA-SC-10 PSPC1-A488 IMPa2-A546 DAPI 8C2-siRNA-IMP-a2-a4 V2.00	0	13. siRNA-SC-10 PSPC1-A488 DAPI IMPa2-A546 _x_TileScan_001 (Stage 24 of 49)	00-At7qeH8kFDVWN6fRre8qyG
62668.1	42956.3	-1.44311	um	Cell	Cell Center of Homogeneous Mass	0.000	1.000	613	11	siRNA-SC-10 PSPC1-A488 IMPa2-A546 DAPI 8C2-siRNA-IMP-a2-a4 V2.00	0	13. siRNA-SC-10 PSPC1-A488 DAPI IMPa2-A546 _x_TileScan_001 (Stage 24 of 49)	00-At7qeH8kFDVWN6fRre8qyG
62601.9	42964.7	-1.40718	um	Cell	Cell Center of Homogeneous Mass	0.000	1.000	614	12	siRNA-SC-10 PSPC1-A488 IMPa2-A546 DAPI 8C2-siRNA-IMP-a2-a4 V2.00	0	13. siRNA-SC-10 PSPC1-A488 DAPI IMPa2-A546 _x_TileScan_001 (Stage 24 of 49)	00-At7qeH8kFDVWN6fRre8qyG
62590.6	42991.5	-1.0437	um	Cell	Cell Center of Homogeneous Mass	0.000	1.000	615	0	siRNA-SC-10 PSPC1-A488 IMPa2-A546 DAPI 8C2-siRNA-IMP-a2-a4 V2.00	0	13. siRNA-SC-10 PSPC1-A488 DAPI IMPa2-A546 _y_TileScan_001 (Stage 25 of 49)	00-R4wBGtEhUWmfyiNQH6sVf5
62545.7	42898.3	-1.42537	um	Cell	Cell Center of Homogeneous Mass	0.000	1.000	616	1	siRNA-SC-10 PSPC1-A488 IMPa2-A546 DAPI 8C2-siRNA-IMP-a2-a4 V2.00	0	13. siRNA-SC-10 PSPC1-A488 DAPI IMPa2-A546 _y_TileScan_001 (Stage 25 of 49)	00-R4wBGtEhUWmfyiNQH6sVf5
62669.7	42887.6	-1.45449	um	Cell	Cell Center of Homogeneous Mass	0.000	1.000	617	2	siRNA-SC-10 PSPC1-A488 IMPa2-A546 DAPI 8C2-siRNA-IMP-a2-a4 V2.00	0	13. siRNA-SC-10 PSPC1-A488 DAPI IMPa2-A546 _y_TileScan_001 (Stage 25 of 49)	00-R4wBGtEhUWmfyiNQH6sVf5
62588.7	42944.1	-1.43184	um	Cell	Cell Center of Homogeneous Mass	0.000	1.000	618	3	siRNA-SC-10 PSPC1-A488 IMPa2-A546 DAPI 8C2-siRNA-IMP-a2-a4 V2.00	0	13. siRNA-SC-10 PSPC1-A488 DAPI IMPa2-A546 _y_TileScan_001 (Stage 25 of 49)	00-R4wBGtEhUWmfyiNQH6sVf5
62673.4	42931.5	-1.11451	um	Cell	Cell Center of Homogeneous Mass	0.000	1.000	619	4	siRNA-SC-10 PSPC1-A488 IMPa2-A546 DAPI 8C2-siRNA-IMP-a2-a4 V2.00	0	13. siRNA-SC-10 PSPC1-A488 DAPI IMPa2-A546 _y_TileScan_001 (Stage 25 of 49)	00-R4wBGtEhUWmfyiNQH6sVf5
62574.5	42858.1	-1.1114	um	Cell	Cell Center of Homogeneous Mass	0.000	1.000	620	5	siRNA-SC-10 PSPC1-A488 IMPa2-A546 DAPI 8C2-siRNA-IMP-a2-a4 V2.00	0	13. siRNA-SC-10 PSPC1-A488 DAPI IMPa2-A546 _y_TileScan_001 (Stage 25 of 49)	00-R4wBGtEhUWmfyiNQH6sVf5
62552.6	42916.5	-1.32974	um	Cell	Cell Center of Homogeneous Mass	0.000	1.000	621	6	siRNA-SC-10 PSPC1-A488 IMPa2-A546 DAPI 8C2-siRNA-IMP-a2-a4 V2.00	0	13. siRNA-SC-10 PSPC1-A488 DAPI IMPa2-A546 _y_TileScan_001 (Stage 25 of 49)	00-R4wBGtEhUWmfyiNQH6sVf5
62649.8	42858.2	-1.39963	um	Cell	Cell Center of Homogeneous Mass	0.000	1.000	622	7	siRNA-SC-10 PSPC1-A488 IMPa2-A546 DAPI 8C2-siRNA-IMP-a2-a4 V2.00	0	13. siRNA-SC-10 PSPC1-A488 DAPI IMPa2-A546 _y_TileScan_001 (Stage 25 of 49)	00-R4wBGtEhUWmfyiNQH6sVf5
62670.7	42860.9	-1.14852	um	Cell	Cell Center of Homogeneous Mass	0.000	1.000	623	8	siRNA-SC-10 PSPC1-A488 IMPa2-A546 DAPI 8C2-siRNA-IMP-a2-a4 V2.00	0	13. siRNA-SC-10 PSPC1-A488 DAPI IMPa2-A546 _y_TileScan_001 (Stage 25 of 49)	00-R4wBGtEhUWmfyiNQH6sVf5
62645.4	42905.1	-1.36313	um	Cell	Cell Center of Homogeneous Mass	0.000	1.000	624	9	siRNA-SC-10 PSPC1-A488 IMPa2-A546 DAPI 8C2-siRNA-IMP-a2-a4 V2.00	0	13. siRNA-SC-10 PSPC1-A488 DAPI IMPa2-A546 _y_TileScan_001 (Stage 25 of 49)	00-R4wBGtEhUWmfyiNQH6sVf5
62554.8	42926.8	-1.46938	um	Cell	Cell Center of Homogeneous Mass	0.000	1.000	625	10	siRNA-SC-10 PSPC1-A488 IMPa2-A546 DAPI 8C2-siRNA-IMP-a2-a4 V2.00	0	13. siRNA-SC-10 PSPC1-A488 DAPI IMPa2-A546 _y_TileScan_001 (Stage 25 of 49)	00-R4wBGtEhUWmfyiNQH6sVf5
62541.7	42961.1	-1.2981	um	Cell	Cell Center of Homogeneous Mass	0.000	1.000	626	11	siRNA-SC-10 PSPC1-A488 IMPa2-A546 DAPI 8C2-siRNA-IMP-a2-a4 V2.00	0	13. siRNA-SC-10 PSPC1-A488 DAPI IMPa2-A546 _y_TileScan_001 (Stage 25 of 49)	00-R4wBGtEhUWmfyiNQH6sVf5
62576.4	42971.8	-1.33409	um	Cell	Cell Center of Homogeneous Mass	0.000	1.000	627	12	siRNA-SC-10 PSPC1-A488 IMPa2-A546 DAPI 8C2-siRNA-IMP-a2-a4 V2.00	0	13. siRNA-SC-10 PSPC1-A488 DAPI IMPa2-A546 _y_TileScan_001 (Stage 25 of 49)	00-R4wBGtEhUWmfyiNQH6sVf5
62627.5	42954.2	-1.33196	um	Cell	Cell Center of Homogeneous Mass	0.000	1.000	628	13	siRNA-SC-10 PSPC1-A488 IMPa2-A546 DAPI 8C2-siRNA-IMP-a2-a4 V2.00	0	13. siRNA-SC-10 PSPC1-A488 DAPI IMPa2-A546 _y_TileScan_001 (Stage 25 of 49)	00-R4wBGtEhUWmfyiNQH6sVf5
62659.5	42961.5	-1.32165	um	Cell	Cell Center of Homogeneous Mass	0.000	1.000	629	14	siRNA-SC-10 PSPC1-A488 IMPa2-A546 DAPI 8C2-siRNA-IMP-a2-a4 V2.00	0	13. siRNA-SC-10 PSPC1-A488 DAPI IMPa2-A546 _y_TileScan_001 (Stage 25 of 49)	00-R4wBGtEhUWmfyiNQH6sVf5
62660	42853.2	-1.40398	um	Cell	Cell Center of Homogeneous Mass	0.000	1.000	630	0	siRNA-SC-10 PSPC1-A488 IMPa2-A546 DAPI 8C2-siRNA-IMP-a2-a4 V2.00	0	13. siRNA-SC-10 PSPC1-A488 DAPI IMPa2-A546 _z_TileScan_001 (Stage 26 of 49)	00-zGe5JuHSz53fxc9586cLXh
62545.3	42967	-1.23487	um	Cell	Cell Center of Homogeneous Mass	0.000	1.000	631	1	siRNA-SC-10 PSPC1-A488 IMPa2-A546 DAPI 8C2-siRNA-IMP-a2-a4 V2.00	0	13. siRNA-SC-10 PSPC1-A488 DAPI IMPa2-A546 _z_TileScan_001 (Stage 26 of 49)	00-zGe5JuHSz53fxc9586cLXh
62675.5	42932.6	-1.53767	um	Cell	Cell Center of Homogeneous Mass	0.000	1.000	632	2	siRNA-SC-10 PSPC1-A488 IMPa2-A546 DAPI 8C2-siRNA-IMP-a2-a4 V2.00	0	13. siRNA-SC-10 PSPC1-A488 DAPI IMPa2-A546 _z_TileScan_001 (Stage 26 of 49)	00-zGe5JuHSz53fxc9586cLXh
62636.4	42967.3	-1.30198	um	Cell	Cell Center of Homogeneous Mass	0.000	1.000	633	3	siRNA-SC-10 PSPC1-A488 IMPa2-A546 DAPI 8C2-siRNA-IMP-a2-a4 V2.00	0	13. siRNA-SC-10 PSPC1-A488 DAPI IMPa2-A546 _z_TileScan_001 (Stage 26 of 49)	00-zGe5JuHSz53fxc9586cLXh
62548.3	42859.2	-1.24689	um	Cell	Cell Center of Homogeneous Mass	0.000	1.000	634	4	siRNA-SC-10 PSPC1-A488 IMPa2-A546 DAPI 8C2-siRNA-IMP-a2-a4 V2.00	0	13. siRNA-SC-10 PSPC1-A488 DAPI IMPa2-A546 _z_TileScan_001 (Stage 26 of 49)	00-zGe5JuHSz53fxc9586cLXh
62583.7	42879.9	-1.35912	um	Cell	Cell Center of Homogeneous Mass	0.000	1.000	635	5	siRNA-SC-10 PSPC1-A488 IMPa2-A546 DAPI 8C2-siRNA-IMP-a2-a4 V2.00	0	13. siRNA-SC-10 PSPC1-A488 DAPI IMPa2-A546 _z_TileScan_001 (Stage 26 of 49)	00-zGe5JuHSz53fxc9586cLXh
62545.4	42893.2	-1.28438	um	Cell	Cell Center of Homogeneous Mass	0.000	1.000	636	6	siRNA-SC-10 PSPC1-A488 IMPa2-A546 DAPI 8C2-siRNA-IMP-a2-a4 V2.00	0	13. siRNA-SC-10 PSPC1-A488 DAPI IMPa2-A546 _z_TileScan_001 (Stage 26 of 49)	00-zGe5JuHSz53fxc9586cLXh
62602.6	42911.2	-1.3596	um	Cell	Cell Center of Homogeneous Mass	0.000	1.000	637	7	siRNA-SC-10 PSPC1-A488 IMPa2-A546 DAPI 8C2-siRNA-IMP-a2-a4 V2.00	0	13. siRNA-SC-10 PSPC1-A488 DAPI IMPa2-A546 _z_TileScan_001 (Stage 26 of 49)	00-zGe5JuHSz53fxc9586cLXh
62618.4	42861.3	-1.27969	um	Cell	Cell Center of Homogeneous Mass	0.000	1.000	638	8	siRNA-SC-10 PSPC1-A488 IMPa2-A546 DAPI 8C2-siRNA-IMP-a2-a4 V2.00	0	13. siRNA-SC-10 PSPC1-A488 DAPI IMPa2-A546 _z_TileScan_001 (Stage 26 of 49)	00-zGe5JuHSz53fxc9586cLXh
62661.6	42872.1	-1.40892	um	Cell	Cell Center of Homogeneous Mass	0.000	1.000	639	9	siRNA-SC-10 PSPC1-A488 IMPa2-A546 DAPI 8C2-siRNA-IMP-a2-a4 V2.00	0	13. siRNA-SC-10 PSPC1-A488 DAPI IMPa2-A546 _z_TileScan_001 (Stage 26 of 49)	00-zGe5JuHSz53fxc9586cLXh
62642	42891.7	-1.35391	um	Cell	Cell Center of Homogeneous Mass	0.000	1.000	640	10	siRNA-SC-10 PSPC1-A488 IMPa2-A546 DAPI 8C2-siRNA-IMP-a2-a4 V2.00	0	13. siRNA-SC-10 PSPC1-A488 DAPI IMPa2-A546 _z_TileScan_001 (Stage 26 of 49)	00-zGe5JuHSz53fxc9586cLXh
62668.8	42908.7	-1.41822	um	Cell	Cell Center of Homogeneous Mass	0.000	1.000	641	11	siRNA-SC-10 PSPC1-A488 IMPa2-A546 DAPI 8C2-siRNA-IMP-a2-a4 V2.00	0	13. siRNA-SC-10 PSPC1-A488 DAPI IMPa2-A546 _z_TileScan_001 (Stage 26 of 49)	00-zGe5JuHSz53fxc9586cLXh
62626.3	42914.8	-1.4167	um	Cell	Cell Center of Homogeneous Mass	0.000	1.000	642	12	siRNA-SC-10 PSPC1-A488 IMPa2-A546 DAPI 8C2-siRNA-IMP-a2-a4 V2.00	0	13. siRNA-SC-10 PSPC1-A488 DAPI IMPa2-A546 _z_TileScan_001 (Stage 26 of 49)	00-zGe5JuHSz53fxc9586cLXh
62561.9	42943.5	-1.24837	um	Cell	Cell Center of Homogeneous Mass	0.000	1.000	643	13	siRNA-SC-10 PSPC1-A488 IMPa2-A546 DAPI 8C2-siRNA-IMP-a2-a4 V2.00	0	13. siRNA-SC-10 PSPC1-A488 DAPI IMPa2-A546 _z_TileScan_001 (Stage 26 of 49)	00-zGe5JuHSz53fxc9586cLXh
62603.7	42945.1	-1.3203	um	Cell	Cell Center of Homogeneous Mass	0.000	1.000	644	14	siRNA-SC-10 PSPC1-A488 IMPa2-A546 DAPI 8C2-siRNA-IMP-a2-a4 V2.00	0	13. siRNA-SC-10 PSPC1-A488 DAPI IMPa2-A546 _z_TileScan_001 (Stage 26 of 49)	00-zGe5JuHSz53fxc9586cLXh
62596.5	42987.4	-1.27541	um	Cell	Cell Center of Homogeneous Mass	0.000	1.000	645	15	siRNA-SC-10 PSPC1-A488 IMPa2-A546 DAPI 8C2-siRNA-IMP-a2-a4 V2.00	0	13. siRNA-SC-10 PSPC1-A488 DAPI IMPa2-A546 _z_TileScan_001 (Stage 26 of 49)	00-zGe5JuHSz53fxc9586cLXh
62665.6	42949.7	-1.35062	um	Cell	Cell Center of Homogeneous Mass	0.000	1.000	646	16	siRNA-SC-10 PSPC1-A488 IMPa2-A546 DAPI 8C2-siRNA-IMP-a2-a4 V2.00	0	13. siRNA-SC-10 PSPC1-A488 DAPI IMPa2-A546 _z_TileScan_001 (Stage 26 of 49)	00-zGe5JuHSz53fxc9586cLXh
62542.3	42906.1	-2.08773	um	Cell	Cell Center of Homogeneous Mass	0.000	1.000	188	0	siRNA-SC-10 PSPC1-A488 IMPa2-A546 DAPI 8C2-siRNA-IMP-a2-a4 V2.00	0	13. siRNA-SC-10 PSPC1-A488 DAPI IMPa2-A546 _ao_TileScan_001 (Stage 41 of 49)	00-WeWGjwa366asfKax7izN5B
62539.3	42855.4	-1.83838	um	Cell	Cell Center of Homogeneous Mass	0.000	1.000	189	1	siRNA-SC-10 PSPC1-A488 IMPa2-A546 DAPI 8C2-siRNA-IMP-a2-a4 V2.00	0	13. siRNA-SC-10 PSPC1-A488 DAPI IMPa2-A546 _ao_TileScan_001 (Stage 41 of 49)	00-WeWGjwa366asfKax7izN5B
62576.7	42871.2	-1.99922	um	Cell	Cell Center of Homogeneous Mass	0.000	1.000	190	2	siRNA-SC-10 PSPC1-A488 IMPa2-A546 DAPI 8C2-siRNA-IMP-a2-a4 V2.00	0	13. siRNA-SC-10 PSPC1-A488 DAPI IMPa2-A546 _ao_TileScan_001 (Stage 41 of 49)	00-WeWGjwa366asfKax7izN5B
62594.5	42904.8	-2.0568	um	Cell	Cell Center of Homogeneous Mass	0.000	1.000	191	3	siRNA-SC-10 PSPC1-A488 IMPa2-A546 DAPI 8C2-siRNA-IMP-a2-a4 V2.00	0	13. siRNA-SC-10 PSPC1-A488 DAPI IMPa2-A546 _ao_TileScan_001 (Stage 41 of 49)	00-WeWGjwa366asfKax7izN5B
62643.6	42863.9	-1.89707	um	Cell	Cell Center of Homogeneous Mass	0.000	1.000	192	4	siRNA-SC-10 PSPC1-A488 IMPa2-A546 DAPI 8C2-siRNA-IMP-a2-a4 V2.00	0	13. siRNA-SC-10 PSPC1-A488 DAPI IMPa2-A546 _ao_TileScan_001 (Stage 41 of 49)	00-WeWGjwa366asfKax7izN5B
62662.5	42868	-1.9096	um	Cell	Cell Center of Homogeneous Mass	0.000	1.000	193	5	siRNA-SC-10 PSPC1-A488 IMPa2-A546 DAPI 8C2-siRNA-IMP-a2-a4 V2.00	0	13. siRNA-SC-10 PSPC1-A488 DAPI IMPa2-A546 _ao_TileScan_001 (Stage 41 of 49)	00-WeWGjwa366asfKax7izN5B
62664.2	42909.2	-2.0789	um	Cell	Cell Center of Homogeneous Mass	0.000	1.000	194	6	siRNA-SC-10 PSPC1-A488 IMPa2-A546 DAPI 8C2-siRNA-IMP-a2-a4 V2.00	0	13. siRNA-SC-10 PSPC1-A488 DAPI IMPa2-A546 _ao_TileScan_001 (Stage 41 of 49)	00-WeWGjwa366asfKax7izN5B
62596	42938.9	-2.00846	um	Cell	Cell Center of Homogeneous Mass	0.000	1.000	195	7	siRNA-SC-10 PSPC1-A488 IMPa2-A546 DAPI 8C2-siRNA-IMP-a2-a4 V2.00	0	13. siRNA-SC-10 PSPC1-A488 DAPI IMPa2-A546 _ao_TileScan_001 (Stage 41 of 49)	00-WeWGjwa366asfKax7izN5B
62670	42947.5	-1.88907	um	Cell	Cell Center of Homogeneous Mass	0.000	1.000	196	8	siRNA-SC-10 PSPC1-A488 IMPa2-A546 DAPI 8C2-siRNA-IMP-a2-a4 V2.00	0	13. siRNA-SC-10 PSPC1-A488 DAPI IMPa2-A546 _ao_TileScan_001 (Stage 41 of 49)	00-WeWGjwa366asfKax7izN5B
62634.3	42933.3	-1.94927	um	Cell	Cell Center of Homogeneous Mass	0.000	1.000	197	9	siRNA-SC-10 PSPC1-A488 IMPa2-A546 DAPI 8C2-siRNA-IMP-a2-a4 V2.00	0	13. siRNA-SC-10 PSPC1-A488 DAPI IMPa2-A546 _ao_TileScan_001 (Stage 41 of 49)	00-WeWGjwa366asfKax7izN5B
62672.6	42979.9	-1.6778	um	Cell	Cell Center of Homogeneous Mass	0.000	1.000	198	10	siRNA-SC-10 PSPC1-A488 IMPa2-A546 DAPI 8C2-siRNA-IMP-a2-a4 V2.00	0	13. siRNA-SC-10 PSPC1-A488 DAPI IMPa2-A546 _ao_TileScan_001 (Stage 41 of 49)	00-WeWGjwa366asfKax7izN5B
62562.5	42878.5	-2.50345	um	Cell	Cell Center of Homogeneous Mass	0.000	1.000	260	0	siRNA-SC-10 PSPC1-A488 IMPa2-A546 DAPI 8C2-siRNA-IMP-a2-a4 V2.00	0	13. siRNA-SC-10 PSPC1-A488 DAPI IMPa2-A546 _at_TileScan_001 (Stage 46 of 49)	00-CWfpgVRC3tE8GkFazzLyDc
62591.2	42886.2	-2.32509	um	Cell	Cell Center of Homogeneous Mass	0.000	1.000	261	1	siRNA-SC-10 PSPC1-A488 IMPa2-A546 DAPI 8C2-siRNA-IMP-a2-a4 V2.00	0	13. siRNA-SC-10 PSPC1-A488 DAPI IMPa2-A546 _at_TileScan_001 (Stage 46 of 49)	00-CWfpgVRC3tE8GkFazzLyDc
62603.2	42903.4	-2.35203	um	Cell	Cell Center of Homogeneous Mass	0.000	1.000	262	2	siRNA-SC-10 PSPC1-A488 IMPa2-A546 DAPI 8C2-siRNA-IMP-a2-a4 V2.00	0	13. siRNA-SC-10 PSPC1-A488 DAPI IMPa2-A546 _at_TileScan_001 (Stage 46 of 49)	00-CWfpgVRC3tE8GkFazzLyDc
62544.9	42921.4	-2.05399	um	Cell	Cell Center of Homogeneous Mass	0.000	1.000	263	3	siRNA-SC-10 PSPC1-A488 IMPa2-A546 DAPI 8C2-siRNA-IMP-a2-a4 V2.00	0	13. siRNA-SC-10 PSPC1-A488 DAPI IMPa2-A546 _at_TileScan_001 (Stage 46 of 49)	00-CWfpgVRC3tE8GkFazzLyDc
62538.3	42908.2	-2.32834	um	Cell	Cell Center of Homogeneous Mass	0.000	1.000	264	4	siRNA-SC-10 PSPC1-A488 IMPa2-A546 DAPI 8C2-siRNA-IMP-a2-a4 V2.00	0	13. siRNA-SC-10 PSPC1-A488 DAPI IMPa2-A546 _at_TileScan_001 (Stage 46 of 49)	00-CWfpgVRC3tE8GkFazzLyDc
62670.5	42855	-2.38228	um	Cell	Cell Center of Homogeneous Mass	0.000	1.000	265	5	siRNA-SC-10 PSPC1-A488 IMPa2-A546 DAPI 8C2-siRNA-IMP-a2-a4 V2.00	0	13. siRNA-SC-10 PSPC1-A488 DAPI IMPa2-A546 _at_TileScan_001 (Stage 46 of 49)	00-CWfpgVRC3tE8GkFazzLyDc
62601.6	42949.7	-2.42486	um	Cell	Cell Center of Homogeneous Mass	0.000	1.000	266	6	siRNA-SC-10 PSPC1-A488 IMPa2-A546 DAPI 8C2-siRNA-IMP-a2-a4 V2.00	0	13. siRNA-SC-10 PSPC1-A488 DAPI IMPa2-A546 _at_TileScan_001 (Stage 46 of 49)	00-CWfpgVRC3tE8GkFazzLyDc
62549.1	42955.1	-2.24472	um	Cell	Cell Center of Homogeneous Mass	0.000	1.000	267	7	siRNA-SC-10 PSPC1-A488 IMPa2-A546 DAPI 8C2-siRNA-IMP-a2-a4 V2.00	0	13. siRNA-SC-10 PSPC1-A488 DAPI IMPa2-A546 _at_TileScan_001 (Stage 46 of 49)	00-CWfpgVRC3tE8GkFazzLyDc
62573.7	42962.9	-2.18269	um	Cell	Cell Center of Homogeneous Mass	0.000	1.000	268	8	siRNA-SC-10 PSPC1-A488 IMPa2-A546 DAPI 8C2-siRNA-IMP-a2-a4 V2.00	0	13. siRNA-SC-10 PSPC1-A488 DAPI IMPa2-A546 _at_TileScan_001 (Stage 46 of 49)	00-CWfpgVRC3tE8GkFazzLyDc
62539	42975.3	-2.12342	um	Cell	Cell Center of Homogeneous Mass	0.000	1.000	269	9	siRNA-SC-10 PSPC1-A488 IMPa2-A546 DAPI 8C2-siRNA-IMP-a2-a4 V2.00	0	13. siRNA-SC-10 PSPC1-A488 DAPI IMPa2-A546 _at_TileScan_001 (Stage 46 of 49)	00-CWfpgVRC3tE8GkFazzLyDc
62549.4	42989	-2.2767	um	Cell	Cell Center of Homogeneous Mass	0.000	1.000	270	10	siRNA-SC-10 PSPC1-A488 IMPa2-A546 DAPI 8C2-siRNA-IMP-a2-a4 V2.00	0	13. siRNA-SC-10 PSPC1-A488 DAPI IMPa2-A546 _at_TileScan_001 (Stage 46 of 49)	00-CWfpgVRC3tE8GkFazzLyDc
62588.7	42989	-2.188	um	Cell	Cell Center of Homogeneous Mass	0.000	1.000	271	11	siRNA-SC-10 PSPC1-A488 IMPa2-A546 DAPI 8C2-siRNA-IMP-a2-a4 V2.00	0	13. siRNA-SC-10 PSPC1-A488 DAPI IMPa2-A546 _at_TileScan_001 (Stage 46 of 49)	00-CWfpgVRC3tE8GkFazzLyDc
62568.1	42992.7	-1.91255	um	Cell	Cell Center of Homogeneous Mass	0.000	1.000	272	12	siRNA-SC-10 PSPC1-A488 IMPa2-A546 DAPI 8C2-siRNA-IMP-a2-a4 V2.00	0	13. siRNA-SC-10 PSPC1-A488 DAPI IMPa2-A546 _at_TileScan_001 (Stage 46 of 49)	00-CWfpgVRC3tE8GkFazzLyDc
62603.9	42991.4	-1.97454	um	Cell	Cell Center of Homogeneous Mass	0.000	1.000	273	13	siRNA-SC-10 PSPC1-A488 IMPa2-A546 DAPI 8C2-siRNA-IMP-a2-a4 V2.00	0	13. siRNA-SC-10 PSPC1-A488 DAPI IMPa2-A546 _at_TileScan_001 (Stage 46 of 49)	00-CWfpgVRC3tE8GkFazzLyDc
62627.5	42926.5	-2.31125	um	Cell	Cell Center of Homogeneous Mass	0.000	1.000	274	14	siRNA-SC-10 PSPC1-A488 IMPa2-A546 DAPI 8C2-siRNA-IMP-a2-a4 V2.00	0	13. siRNA-SC-10 PSPC1-A488 DAPI IMPa2-A546 _at_TileScan_001 (Stage 46 of 49)	00-CWfpgVRC3tE8GkFazzLyDc
62631.2	42961.1	-2.34707	um	Cell	Cell Center of Homogeneous Mass	0.000	1.000	275	15	siRNA-SC-10 PSPC1-A488 IMPa2-A546 DAPI 8C2-siRNA-IMP-a2-a4 V2.00	0	13. siRNA-SC-10 PSPC1-A488 DAPI IMPa2-A546 _at_TileScan_001 (Stage 46 of 49)	00-CWfpgVRC3tE8GkFazzLyDc
62613.3	42979.4	-2.36954	um	Cell	Cell Center of Homogeneous Mass	0.000	1.000	276	16	siRNA-SC-10 PSPC1-A488 IMPa2-A546 DAPI 8C2-siRNA-IMP-a2-a4 V2.00	0	13. siRNA-SC-10 PSPC1-A488 DAPI IMPa2-A546 _at_TileScan_001 (Stage 46 of 49)	00-CWfpgVRC3tE8GkFazzLyDc
