# Supplementary material for: Development of a pipeline for automated, high-throughput analysis of paraspeckle proteins reveals specific roles for importin α proteins
Source: Sci Rep. 2017 Feb 27;7:43323. doi: 10.1038/srep43323 (PMC5379994; doi:10.1038/srep43323)
Supplement: Supplementary Dataset SD1-J [file srep43323-s12.zip › I8P/8C2-siRNA-IMPa2-PSPC1/_/siRNA-SC-10 PSPC1-A488 IMPa2-A546 DAPI 8C2-siRNA-IMP-a2-a4 V2.00_Statistics/siRNA-SC-10 PSPC1-A488 IMPa2-A546 DAPI 8C2-siRNA-IMP-a2-a4 V2.00_Cell_Cytoplasm_Intensity_Mean_Ch=1.csv]

Cell Cytoplasm Intensity Mean Ch=1
====================
Value	Unit	Category	Channel	Birth [s]	Death [s]	ID	OriginalID	Original Component Name	Original Component ID	Original Image Name	Original Image ID
2.69369		Cell	1	0.000	1.000	0	0	siRNA-SC-10 PSPC1-A488 IMPa2-A546 DAPI 8C2-siRNA-IMP-a2-a4 V2.00	0	13. siRNA-SC-10 PSPC1-A488 DAPI IMPa2-A546 _a_TileScan_001 (Stage 1 of 49)	00-82arEm8burHGNDg7K6SYtY
6.21939		Cell	1	0.000	1.000	1	1	siRNA-SC-10 PSPC1-A488 IMPa2-A546 DAPI 8C2-siRNA-IMP-a2-a4 V2.00	0	13. siRNA-SC-10 PSPC1-A488 DAPI IMPa2-A546 _a_TileScan_001 (Stage 1 of 49)	00-82arEm8burHGNDg7K6SYtY
23.884		Cell	1	0.000	1.000	2	2	siRNA-SC-10 PSPC1-A488 IMPa2-A546 DAPI 8C2-siRNA-IMP-a2-a4 V2.00	0	13. siRNA-SC-10 PSPC1-A488 DAPI IMPa2-A546 _a_TileScan_001 (Stage 1 of 49)	00-82arEm8burHGNDg7K6SYtY
13.4129		Cell	1	0.000	1.000	3	3	siRNA-SC-10 PSPC1-A488 IMPa2-A546 DAPI 8C2-siRNA-IMP-a2-a4 V2.00	0	13. siRNA-SC-10 PSPC1-A488 DAPI IMPa2-A546 _a_TileScan_001 (Stage 1 of 49)	00-82arEm8burHGNDg7K6SYtY
11.9793		Cell	1	0.000	1.000	4	4	siRNA-SC-10 PSPC1-A488 IMPa2-A546 DAPI 8C2-siRNA-IMP-a2-a4 V2.00	0	13. siRNA-SC-10 PSPC1-A488 DAPI IMPa2-A546 _a_TileScan_001 (Stage 1 of 49)	00-82arEm8burHGNDg7K6SYtY
13.4285		Cell	1	0.000	1.000	5	5	siRNA-SC-10 PSPC1-A488 IMPa2-A546 DAPI 8C2-siRNA-IMP-a2-a4 V2.00	0	13. siRNA-SC-10 PSPC1-A488 DAPI IMPa2-A546 _a_TileScan_001 (Stage 1 of 49)	00-82arEm8burHGNDg7K6SYtY
15.8241		Cell	1	0.000	1.000	6	6	siRNA-SC-10 PSPC1-A488 IMPa2-A546 DAPI 8C2-siRNA-IMP-a2-a4 V2.00	0	13. siRNA-SC-10 PSPC1-A488 DAPI IMPa2-A546 _a_TileScan_001 (Stage 1 of 49)	00-82arEm8burHGNDg7K6SYtY
10.9353		Cell	1	0.000	1.000	7	7	siRNA-SC-10 PSPC1-A488 IMPa2-A546 DAPI 8C2-siRNA-IMP-a2-a4 V2.00	0	13. siRNA-SC-10 PSPC1-A488 DAPI IMPa2-A546 _a_TileScan_001 (Stage 1 of 49)	00-82arEm8burHGNDg7K6SYtY
10.8563		Cell	1	0.000	1.000	8	8	siRNA-SC-10 PSPC1-A488 IMPa2-A546 DAPI 8C2-siRNA-IMP-a2-a4 V2.00	0	13. siRNA-SC-10 PSPC1-A488 DAPI IMPa2-A546 _a_TileScan_001 (Stage 1 of 49)	00-82arEm8burHGNDg7K6SYtY
4.99939		Cell	1	0.000	1.000	9	9	siRNA-SC-10 PSPC1-A488 IMPa2-A546 DAPI 8C2-siRNA-IMP-a2-a4 V2.00	0	13. siRNA-SC-10 PSPC1-A488 DAPI IMPa2-A546 _a_TileScan_001 (Stage 1 of 49)	00-82arEm8burHGNDg7K6SYtY
8.9533		Cell	1	0.000	1.000	10	10	siRNA-SC-10 PSPC1-A488 IMPa2-A546 DAPI 8C2-siRNA-IMP-a2-a4 V2.00	0	13. siRNA-SC-10 PSPC1-A488 DAPI IMPa2-A546 _a_TileScan_001 (Stage 1 of 49)	00-82arEm8burHGNDg7K6SYtY
19.1408		Cell	1	0.000	1.000	11	11	siRNA-SC-10 PSPC1-A488 IMPa2-A546 DAPI 8C2-siRNA-IMP-a2-a4 V2.00	0	13. siRNA-SC-10 PSPC1-A488 DAPI IMPa2-A546 _a_TileScan_001 (Stage 1 of 49)	00-82arEm8burHGNDg7K6SYtY
13.3887		Cell	1	0.000	1.000	12	12	siRNA-SC-10 PSPC1-A488 IMPa2-A546 DAPI 8C2-siRNA-IMP-a2-a4 V2.00	0	13. siRNA-SC-10 PSPC1-A488 DAPI IMPa2-A546 _a_TileScan_001 (Stage 1 of 49)	00-82arEm8burHGNDg7K6SYtY
13.1464		Cell	1	0.000	1.000	13	13	siRNA-SC-10 PSPC1-A488 IMPa2-A546 DAPI 8C2-siRNA-IMP-a2-a4 V2.00	0	13. siRNA-SC-10 PSPC1-A488 DAPI IMPa2-A546 _a_TileScan_001 (Stage 1 of 49)	00-82arEm8burHGNDg7K6SYtY
6.74833		Cell	1	0.000	1.000	14	14	siRNA-SC-10 PSPC1-A488 IMPa2-A546 DAPI 8C2-siRNA-IMP-a2-a4 V2.00	0	13. siRNA-SC-10 PSPC1-A488 DAPI IMPa2-A546 _a_TileScan_001 (Stage 1 of 49)	00-82arEm8burHGNDg7K6SYtY
2.5755		Cell	1	0.000	1.000	15	0	siRNA-SC-10 PSPC1-A488 IMPa2-A546 DAPI 8C2-siRNA-IMP-a2-a4 V2.00	0	13. siRNA-SC-10 PSPC1-A488 DAPI IMPa2-A546 _aa_TileScan_001 (Stage 27 of 49)	00-GyPEU2MNnBQTGpvqp67o9U
5.01623		Cell	1	0.000	1.000	16	1	siRNA-SC-10 PSPC1-A488 IMPa2-A546 DAPI 8C2-siRNA-IMP-a2-a4 V2.00	0	13. siRNA-SC-10 PSPC1-A488 DAPI IMPa2-A546 _aa_TileScan_001 (Stage 27 of 49)	00-GyPEU2MNnBQTGpvqp67o9U
7.08012		Cell	1	0.000	1.000	17	2	siRNA-SC-10 PSPC1-A488 IMPa2-A546 DAPI 8C2-siRNA-IMP-a2-a4 V2.00	0	13. siRNA-SC-10 PSPC1-A488 DAPI IMPa2-A546 _aa_TileScan_001 (Stage 27 of 49)	00-GyPEU2MNnBQTGpvqp67o9U
4.19391		Cell	1	0.000	1.000	18	3	siRNA-SC-10 PSPC1-A488 IMPa2-A546 DAPI 8C2-siRNA-IMP-a2-a4 V2.00	0	13. siRNA-SC-10 PSPC1-A488 DAPI IMPa2-A546 _aa_TileScan_001 (Stage 27 of 49)	00-GyPEU2MNnBQTGpvqp67o9U
4.91863		Cell	1	0.000	1.000	19	4	siRNA-SC-10 PSPC1-A488 IMPa2-A546 DAPI 8C2-siRNA-IMP-a2-a4 V2.00	0	13. siRNA-SC-10 PSPC1-A488 DAPI IMPa2-A546 _aa_TileScan_001 (Stage 27 of 49)	00-GyPEU2MNnBQTGpvqp67o9U
12.4309		Cell	1	0.000	1.000	20	5	siRNA-SC-10 PSPC1-A488 IMPa2-A546 DAPI 8C2-siRNA-IMP-a2-a4 V2.00	0	13. siRNA-SC-10 PSPC1-A488 DAPI IMPa2-A546 _aa_TileScan_001 (Stage 27 of 49)	00-GyPEU2MNnBQTGpvqp67o9U
12.9735		Cell	1	0.000	1.000	21	0	siRNA-SC-10 PSPC1-A488 IMPa2-A546 DAPI 8C2-siRNA-IMP-a2-a4 V2.00	0	13. siRNA-SC-10 PSPC1-A488 DAPI IMPa2-A546 _ab_TileScan_001 (Stage 28 of 49)	00-cY4RxBf9HodrnSUmt8vUTV
11.8582		Cell	1	0.000	1.000	22	1	siRNA-SC-10 PSPC1-A488 IMPa2-A546 DAPI 8C2-siRNA-IMP-a2-a4 V2.00	0	13. siRNA-SC-10 PSPC1-A488 DAPI IMPa2-A546 _ab_TileScan_001 (Stage 28 of 49)	00-cY4RxBf9HodrnSUmt8vUTV
10.4141		Cell	1	0.000	1.000	23	2	siRNA-SC-10 PSPC1-A488 IMPa2-A546 DAPI 8C2-siRNA-IMP-a2-a4 V2.00	0	13. siRNA-SC-10 PSPC1-A488 DAPI IMPa2-A546 _ab_TileScan_001 (Stage 28 of 49)	00-cY4RxBf9HodrnSUmt8vUTV
12.3551		Cell	1	0.000	1.000	24	3	siRNA-SC-10 PSPC1-A488 IMPa2-A546 DAPI 8C2-siRNA-IMP-a2-a4 V2.00	0	13. siRNA-SC-10 PSPC1-A488 DAPI IMPa2-A546 _ab_TileScan_001 (Stage 28 of 49)	00-cY4RxBf9HodrnSUmt8vUTV
10.4878		Cell	1	0.000	1.000	25	4	siRNA-SC-10 PSPC1-A488 IMPa2-A546 DAPI 8C2-siRNA-IMP-a2-a4 V2.00	0	13. siRNA-SC-10 PSPC1-A488 DAPI IMPa2-A546 _ab_TileScan_001 (Stage 28 of 49)	00-cY4RxBf9HodrnSUmt8vUTV
10.2952		Cell	1	0.000	1.000	26	5	siRNA-SC-10 PSPC1-A488 IMPa2-A546 DAPI 8C2-siRNA-IMP-a2-a4 V2.00	0	13. siRNA-SC-10 PSPC1-A488 DAPI IMPa2-A546 _ab_TileScan_001 (Stage 28 of 49)	00-cY4RxBf9HodrnSUmt8vUTV
13.6837		Cell	1	0.000	1.000	27	6	siRNA-SC-10 PSPC1-A488 IMPa2-A546 DAPI 8C2-siRNA-IMP-a2-a4 V2.00	0	13. siRNA-SC-10 PSPC1-A488 DAPI IMPa2-A546 _ab_TileScan_001 (Stage 28 of 49)	00-cY4RxBf9HodrnSUmt8vUTV
22.4035		Cell	1	0.000	1.000	28	7	siRNA-SC-10 PSPC1-A488 IMPa2-A546 DAPI 8C2-siRNA-IMP-a2-a4 V2.00	0	13. siRNA-SC-10 PSPC1-A488 DAPI IMPa2-A546 _ab_TileScan_001 (Stage 28 of 49)	00-cY4RxBf9HodrnSUmt8vUTV
12.6445		Cell	1	0.000	1.000	29	0	siRNA-SC-10 PSPC1-A488 IMPa2-A546 DAPI 8C2-siRNA-IMP-a2-a4 V2.00	0	13. siRNA-SC-10 PSPC1-A488 DAPI IMPa2-A546 _ac_TileScan_001 (Stage 29 of 49)	00-r6Xv5oSSWhPusS8BBHjHx8
11.818		Cell	1	0.000	1.000	30	1	siRNA-SC-10 PSPC1-A488 IMPa2-A546 DAPI 8C2-siRNA-IMP-a2-a4 V2.00	0	13. siRNA-SC-10 PSPC1-A488 DAPI IMPa2-A546 _ac_TileScan_001 (Stage 29 of 49)	00-r6Xv5oSSWhPusS8BBHjHx8
12.8268		Cell	1	0.000	1.000	31	2	siRNA-SC-10 PSPC1-A488 IMPa2-A546 DAPI 8C2-siRNA-IMP-a2-a4 V2.00	0	13. siRNA-SC-10 PSPC1-A488 DAPI IMPa2-A546 _ac_TileScan_001 (Stage 29 of 49)	00-r6Xv5oSSWhPusS8BBHjHx8
8.23167		Cell	1	0.000	1.000	32	3	siRNA-SC-10 PSPC1-A488 IMPa2-A546 DAPI 8C2-siRNA-IMP-a2-a4 V2.00	0	13. siRNA-SC-10 PSPC1-A488 DAPI IMPa2-A546 _ac_TileScan_001 (Stage 29 of 49)	00-r6Xv5oSSWhPusS8BBHjHx8
13.9232		Cell	1	0.000	1.000	33	4	siRNA-SC-10 PSPC1-A488 IMPa2-A546 DAPI 8C2-siRNA-IMP-a2-a4 V2.00	0	13. siRNA-SC-10 PSPC1-A488 DAPI IMPa2-A546 _ac_TileScan_001 (Stage 29 of 49)	00-r6Xv5oSSWhPusS8BBHjHx8
9.52871		Cell	1	0.000	1.000	34	5	siRNA-SC-10 PSPC1-A488 IMPa2-A546 DAPI 8C2-siRNA-IMP-a2-a4 V2.00	0	13. siRNA-SC-10 PSPC1-A488 DAPI IMPa2-A546 _ac_TileScan_001 (Stage 29 of 49)	00-r6Xv5oSSWhPusS8BBHjHx8
6.7734		Cell	1	0.000	1.000	35	6	siRNA-SC-10 PSPC1-A488 IMPa2-A546 DAPI 8C2-siRNA-IMP-a2-a4 V2.00	0	13. siRNA-SC-10 PSPC1-A488 DAPI IMPa2-A546 _ac_TileScan_001 (Stage 29 of 49)	00-r6Xv5oSSWhPusS8BBHjHx8
3.96508		Cell	1	0.000	1.000	36	7	siRNA-SC-10 PSPC1-A488 IMPa2-A546 DAPI 8C2-siRNA-IMP-a2-a4 V2.00	0	13. siRNA-SC-10 PSPC1-A488 DAPI IMPa2-A546 _ac_TileScan_001 (Stage 29 of 49)	00-r6Xv5oSSWhPusS8BBHjHx8
14.9998		Cell	1	0.000	1.000	37	8	siRNA-SC-10 PSPC1-A488 IMPa2-A546 DAPI 8C2-siRNA-IMP-a2-a4 V2.00	0	13. siRNA-SC-10 PSPC1-A488 DAPI IMPa2-A546 _ac_TileScan_001 (Stage 29 of 49)	00-r6Xv5oSSWhPusS8BBHjHx8
19.8295		Cell	1	0.000	1.000	38	9	siRNA-SC-10 PSPC1-A488 IMPa2-A546 DAPI 8C2-siRNA-IMP-a2-a4 V2.00	0	13. siRNA-SC-10 PSPC1-A488 DAPI IMPa2-A546 _ac_TileScan_001 (Stage 29 of 49)	00-r6Xv5oSSWhPusS8BBHjHx8
10.8478		Cell	1	0.000	1.000	39	10	siRNA-SC-10 PSPC1-A488 IMPa2-A546 DAPI 8C2-siRNA-IMP-a2-a4 V2.00	0	13. siRNA-SC-10 PSPC1-A488 DAPI IMPa2-A546 _ac_TileScan_001 (Stage 29 of 49)	00-r6Xv5oSSWhPusS8BBHjHx8
3.61587		Cell	1	0.000	1.000	40	0	siRNA-SC-10 PSPC1-A488 IMPa2-A546 DAPI 8C2-siRNA-IMP-a2-a4 V2.00	0	13. siRNA-SC-10 PSPC1-A488 DAPI IMPa2-A546 _ad_TileScan_001 (Stage 30 of 49)	00-mZZEPkhe8my2xJGaUyjVXG
10.5427		Cell	1	0.000	1.000	41	1	siRNA-SC-10 PSPC1-A488 IMPa2-A546 DAPI 8C2-siRNA-IMP-a2-a4 V2.00	0	13. siRNA-SC-10 PSPC1-A488 DAPI IMPa2-A546 _ad_TileScan_001 (Stage 30 of 49)	00-mZZEPkhe8my2xJGaUyjVXG
9.69276		Cell	1	0.000	1.000	42	2	siRNA-SC-10 PSPC1-A488 IMPa2-A546 DAPI 8C2-siRNA-IMP-a2-a4 V2.00	0	13. siRNA-SC-10 PSPC1-A488 DAPI IMPa2-A546 _ad_TileScan_001 (Stage 30 of 49)	00-mZZEPkhe8my2xJGaUyjVXG
9.01853		Cell	1	0.000	1.000	43	3	siRNA-SC-10 PSPC1-A488 IMPa2-A546 DAPI 8C2-siRNA-IMP-a2-a4 V2.00	0	13. siRNA-SC-10 PSPC1-A488 DAPI IMPa2-A546 _ad_TileScan_001 (Stage 30 of 49)	00-mZZEPkhe8my2xJGaUyjVXG
5.56337		Cell	1	0.000	1.000	44	4	siRNA-SC-10 PSPC1-A488 IMPa2-A546 DAPI 8C2-siRNA-IMP-a2-a4 V2.00	0	13. siRNA-SC-10 PSPC1-A488 DAPI IMPa2-A546 _ad_TileScan_001 (Stage 30 of 49)	00-mZZEPkhe8my2xJGaUyjVXG
10.9082		Cell	1	0.000	1.000	45	5	siRNA-SC-10 PSPC1-A488 IMPa2-A546 DAPI 8C2-siRNA-IMP-a2-a4 V2.00	0	13. siRNA-SC-10 PSPC1-A488 DAPI IMPa2-A546 _ad_TileScan_001 (Stage 30 of 49)	00-mZZEPkhe8my2xJGaUyjVXG
15.0232		Cell	1	0.000	1.000	46	6	siRNA-SC-10 PSPC1-A488 IMPa2-A546 DAPI 8C2-siRNA-IMP-a2-a4 V2.00	0	13. siRNA-SC-10 PSPC1-A488 DAPI IMPa2-A546 _ad_TileScan_001 (Stage 30 of 49)	00-mZZEPkhe8my2xJGaUyjVXG
12.2049		Cell	1	0.000	1.000	47	7	siRNA-SC-10 PSPC1-A488 IMPa2-A546 DAPI 8C2-siRNA-IMP-a2-a4 V2.00	0	13. siRNA-SC-10 PSPC1-A488 DAPI IMPa2-A546 _ad_TileScan_001 (Stage 30 of 49)	00-mZZEPkhe8my2xJGaUyjVXG
8.38528		Cell	1	0.000	1.000	48	8	siRNA-SC-10 PSPC1-A488 IMPa2-A546 DAPI 8C2-siRNA-IMP-a2-a4 V2.00	0	13. siRNA-SC-10 PSPC1-A488 DAPI IMPa2-A546 _ad_TileScan_001 (Stage 30 of 49)	00-mZZEPkhe8my2xJGaUyjVXG
8.58171		Cell	1	0.000	1.000	49	9	siRNA-SC-10 PSPC1-A488 IMPa2-A546 DAPI 8C2-siRNA-IMP-a2-a4 V2.00	0	13. siRNA-SC-10 PSPC1-A488 DAPI IMPa2-A546 _ad_TileScan_001 (Stage 30 of 49)	00-mZZEPkhe8my2xJGaUyjVXG
14.1149		Cell	1	0.000	1.000	50	10	siRNA-SC-10 PSPC1-A488 IMPa2-A546 DAPI 8C2-siRNA-IMP-a2-a4 V2.00	0	13. siRNA-SC-10 PSPC1-A488 DAPI IMPa2-A546 _ad_TileScan_001 (Stage 30 of 49)	00-mZZEPkhe8my2xJGaUyjVXG
8.63013		Cell	1	0.000	1.000	51	11	siRNA-SC-10 PSPC1-A488 IMPa2-A546 DAPI 8C2-siRNA-IMP-a2-a4 V2.00	0	13. siRNA-SC-10 PSPC1-A488 DAPI IMPa2-A546 _ad_TileScan_001 (Stage 30 of 49)	00-mZZEPkhe8my2xJGaUyjVXG
3.29433		Cell	1	0.000	1.000	52	12	siRNA-SC-10 PSPC1-A488 IMPa2-A546 DAPI 8C2-siRNA-IMP-a2-a4 V2.00	0	13. siRNA-SC-10 PSPC1-A488 DAPI IMPa2-A546 _ad_TileScan_001 (Stage 30 of 49)	00-mZZEPkhe8my2xJGaUyjVXG
17.975		Cell	1	0.000	1.000	53	13	siRNA-SC-10 PSPC1-A488 IMPa2-A546 DAPI 8C2-siRNA-IMP-a2-a4 V2.00	0	13. siRNA-SC-10 PSPC1-A488 DAPI IMPa2-A546 _ad_TileScan_001 (Stage 30 of 49)	00-mZZEPkhe8my2xJGaUyjVXG
7.08724		Cell	1	0.000	1.000	54	14	siRNA-SC-10 PSPC1-A488 IMPa2-A546 DAPI 8C2-siRNA-IMP-a2-a4 V2.00	0	13. siRNA-SC-10 PSPC1-A488 DAPI IMPa2-A546 _ad_TileScan_001 (Stage 30 of 49)	00-mZZEPkhe8my2xJGaUyjVXG
10.464		Cell	1	0.000	1.000	55	15	siRNA-SC-10 PSPC1-A488 IMPa2-A546 DAPI 8C2-siRNA-IMP-a2-a4 V2.00	0	13. siRNA-SC-10 PSPC1-A488 DAPI IMPa2-A546 _ad_TileScan_001 (Stage 30 of 49)	00-mZZEPkhe8my2xJGaUyjVXG
8.87042		Cell	1	0.000	1.000	56	16	siRNA-SC-10 PSPC1-A488 IMPa2-A546 DAPI 8C2-siRNA-IMP-a2-a4 V2.00	0	13. siRNA-SC-10 PSPC1-A488 DAPI IMPa2-A546 _ad_TileScan_001 (Stage 30 of 49)	00-mZZEPkhe8my2xJGaUyjVXG
7.6734		Cell	1	0.000	1.000	57	17	siRNA-SC-10 PSPC1-A488 IMPa2-A546 DAPI 8C2-siRNA-IMP-a2-a4 V2.00	0	13. siRNA-SC-10 PSPC1-A488 DAPI IMPa2-A546 _ad_TileScan_001 (Stage 30 of 49)	00-mZZEPkhe8my2xJGaUyjVXG
7.53116		Cell	1	0.000	1.000	58	18	siRNA-SC-10 PSPC1-A488 IMPa2-A546 DAPI 8C2-siRNA-IMP-a2-a4 V2.00	0	13. siRNA-SC-10 PSPC1-A488 DAPI IMPa2-A546 _ad_TileScan_001 (Stage 30 of 49)	00-mZZEPkhe8my2xJGaUyjVXG
13.4162		Cell	1	0.000	1.000	59	19	siRNA-SC-10 PSPC1-A488 IMPa2-A546 DAPI 8C2-siRNA-IMP-a2-a4 V2.00	0	13. siRNA-SC-10 PSPC1-A488 DAPI IMPa2-A546 _ad_TileScan_001 (Stage 30 of 49)	00-mZZEPkhe8my2xJGaUyjVXG
3.95385		Cell	1	0.000	1.000	60	0	siRNA-SC-10 PSPC1-A488 IMPa2-A546 DAPI 8C2-siRNA-IMP-a2-a4 V2.00	0	13. siRNA-SC-10 PSPC1-A488 DAPI IMPa2-A546 _ae_TileScan_001 (Stage 31 of 49)	00-JSdFKSgHtCqLmoWDszFATU
4.36971		Cell	1	0.000	1.000	61	1	siRNA-SC-10 PSPC1-A488 IMPa2-A546 DAPI 8C2-siRNA-IMP-a2-a4 V2.00	0	13. siRNA-SC-10 PSPC1-A488 DAPI IMPa2-A546 _ae_TileScan_001 (Stage 31 of 49)	00-JSdFKSgHtCqLmoWDszFATU
11.535		Cell	1	0.000	1.000	62	2	siRNA-SC-10 PSPC1-A488 IMPa2-A546 DAPI 8C2-siRNA-IMP-a2-a4 V2.00	0	13. siRNA-SC-10 PSPC1-A488 DAPI IMPa2-A546 _ae_TileScan_001 (Stage 31 of 49)	00-JSdFKSgHtCqLmoWDszFATU
8.11917		Cell	1	0.000	1.000	63	3	siRNA-SC-10 PSPC1-A488 IMPa2-A546 DAPI 8C2-siRNA-IMP-a2-a4 V2.00	0	13. siRNA-SC-10 PSPC1-A488 DAPI IMPa2-A546 _ae_TileScan_001 (Stage 31 of 49)	00-JSdFKSgHtCqLmoWDszFATU
9.09308		Cell	1	0.000	1.000	64	4	siRNA-SC-10 PSPC1-A488 IMPa2-A546 DAPI 8C2-siRNA-IMP-a2-a4 V2.00	0	13. siRNA-SC-10 PSPC1-A488 DAPI IMPa2-A546 _ae_TileScan_001 (Stage 31 of 49)	00-JSdFKSgHtCqLmoWDszFATU
15.8922		Cell	1	0.000	1.000	65	5	siRNA-SC-10 PSPC1-A488 IMPa2-A546 DAPI 8C2-siRNA-IMP-a2-a4 V2.00	0	13. siRNA-SC-10 PSPC1-A488 DAPI IMPa2-A546 _ae_TileScan_001 (Stage 31 of 49)	00-JSdFKSgHtCqLmoWDszFATU
10.2995		Cell	1	0.000	1.000	66	6	siRNA-SC-10 PSPC1-A488 IMPa2-A546 DAPI 8C2-siRNA-IMP-a2-a4 V2.00	0	13. siRNA-SC-10 PSPC1-A488 DAPI IMPa2-A546 _ae_TileScan_001 (Stage 31 of 49)	00-JSdFKSgHtCqLmoWDszFATU
9.82084		Cell	1	0.000	1.000	67	7	siRNA-SC-10 PSPC1-A488 IMPa2-A546 DAPI 8C2-siRNA-IMP-a2-a4 V2.00	0	13. siRNA-SC-10 PSPC1-A488 DAPI IMPa2-A546 _ae_TileScan_001 (Stage 31 of 49)	00-JSdFKSgHtCqLmoWDszFATU
15.9954		Cell	1	0.000	1.000	68	8	siRNA-SC-10 PSPC1-A488 IMPa2-A546 DAPI 8C2-siRNA-IMP-a2-a4 V2.00	0	13. siRNA-SC-10 PSPC1-A488 DAPI IMPa2-A546 _ae_TileScan_001 (Stage 31 of 49)	00-JSdFKSgHtCqLmoWDszFATU
8.24122		Cell	1	0.000	1.000	69	9	siRNA-SC-10 PSPC1-A488 IMPa2-A546 DAPI 8C2-siRNA-IMP-a2-a4 V2.00	0	13. siRNA-SC-10 PSPC1-A488 DAPI IMPa2-A546 _ae_TileScan_001 (Stage 31 of 49)	00-JSdFKSgHtCqLmoWDszFATU
7.39915		Cell	1	0.000	1.000	70	10	siRNA-SC-10 PSPC1-A488 IMPa2-A546 DAPI 8C2-siRNA-IMP-a2-a4 V2.00	0	13. siRNA-SC-10 PSPC1-A488 DAPI IMPa2-A546 _ae_TileScan_001 (Stage 31 of 49)	00-JSdFKSgHtCqLmoWDszFATU
9.6265		Cell	1	0.000	1.000	71	11	siRNA-SC-10 PSPC1-A488 IMPa2-A546 DAPI 8C2-siRNA-IMP-a2-a4 V2.00	0	13. siRNA-SC-10 PSPC1-A488 DAPI IMPa2-A546 _ae_TileScan_001 (Stage 31 of 49)	00-JSdFKSgHtCqLmoWDszFATU
7.87648		Cell	1	0.000	1.000	72	12	siRNA-SC-10 PSPC1-A488 IMPa2-A546 DAPI 8C2-siRNA-IMP-a2-a4 V2.00	0	13. siRNA-SC-10 PSPC1-A488 DAPI IMPa2-A546 _ae_TileScan_001 (Stage 31 of 49)	00-JSdFKSgHtCqLmoWDszFATU
12.9365		Cell	1	0.000	1.000	73	13	siRNA-SC-10 PSPC1-A488 IMPa2-A546 DAPI 8C2-siRNA-IMP-a2-a4 V2.00	0	13. siRNA-SC-10 PSPC1-A488 DAPI IMPa2-A546 _ae_TileScan_001 (Stage 31 of 49)	00-JSdFKSgHtCqLmoWDszFATU
17.594		Cell	1	0.000	1.000	74	14	siRNA-SC-10 PSPC1-A488 IMPa2-A546 DAPI 8C2-siRNA-IMP-a2-a4 V2.00	0	13. siRNA-SC-10 PSPC1-A488 DAPI IMPa2-A546 _ae_TileScan_001 (Stage 31 of 49)	00-JSdFKSgHtCqLmoWDszFATU
14.3269		Cell	1	0.000	1.000	75	15	siRNA-SC-10 PSPC1-A488 IMPa2-A546 DAPI 8C2-siRNA-IMP-a2-a4 V2.00	0	13. siRNA-SC-10 PSPC1-A488 DAPI IMPa2-A546 _ae_TileScan_001 (Stage 31 of 49)	00-JSdFKSgHtCqLmoWDszFATU
13.0357		Cell	1	0.000	1.000	76	16	siRNA-SC-10 PSPC1-A488 IMPa2-A546 DAPI 8C2-siRNA-IMP-a2-a4 V2.00	0	13. siRNA-SC-10 PSPC1-A488 DAPI IMPa2-A546 _ae_TileScan_001 (Stage 31 of 49)	00-JSdFKSgHtCqLmoWDszFATU
14.5091		Cell	1	0.000	1.000	77	17	siRNA-SC-10 PSPC1-A488 IMPa2-A546 DAPI 8C2-siRNA-IMP-a2-a4 V2.00	0	13. siRNA-SC-10 PSPC1-A488 DAPI IMPa2-A546 _ae_TileScan_001 (Stage 31 of 49)	00-JSdFKSgHtCqLmoWDszFATU
2.86562		Cell	1	0.000	1.000	78	0	siRNA-SC-10 PSPC1-A488 IMPa2-A546 DAPI 8C2-siRNA-IMP-a2-a4 V2.00	0	13. siRNA-SC-10 PSPC1-A488 DAPI IMPa2-A546 _af_TileScan_001 (Stage 32 of 49)	00-gav8Gvk7THPpJ56DwimiqE
3.69884		Cell	1	0.000	1.000	79	1	siRNA-SC-10 PSPC1-A488 IMPa2-A546 DAPI 8C2-siRNA-IMP-a2-a4 V2.00	0	13. siRNA-SC-10 PSPC1-A488 DAPI IMPa2-A546 _af_TileScan_001 (Stage 32 of 49)	00-gav8Gvk7THPpJ56DwimiqE
9.99443		Cell	1	0.000	1.000	80	2	siRNA-SC-10 PSPC1-A488 IMPa2-A546 DAPI 8C2-siRNA-IMP-a2-a4 V2.00	0	13. siRNA-SC-10 PSPC1-A488 DAPI IMPa2-A546 _af_TileScan_001 (Stage 32 of 49)	00-gav8Gvk7THPpJ56DwimiqE
8.27501		Cell	1	0.000	1.000	81	3	siRNA-SC-10 PSPC1-A488 IMPa2-A546 DAPI 8C2-siRNA-IMP-a2-a4 V2.00	0	13. siRNA-SC-10 PSPC1-A488 DAPI IMPa2-A546 _af_TileScan_001 (Stage 32 of 49)	00-gav8Gvk7THPpJ56DwimiqE
9.5879		Cell	1	0.000	1.000	82	4	siRNA-SC-10 PSPC1-A488 IMPa2-A546 DAPI 8C2-siRNA-IMP-a2-a4 V2.00	0	13. siRNA-SC-10 PSPC1-A488 DAPI IMPa2-A546 _af_TileScan_001 (Stage 32 of 49)	00-gav8Gvk7THPpJ56DwimiqE
6.40523		Cell	1	0.000	1.000	83	5	siRNA-SC-10 PSPC1-A488 IMPa2-A546 DAPI 8C2-siRNA-IMP-a2-a4 V2.00	0	13. siRNA-SC-10 PSPC1-A488 DAPI IMPa2-A546 _af_TileScan_001 (Stage 32 of 49)	00-gav8Gvk7THPpJ56DwimiqE
16.3826		Cell	1	0.000	1.000	84	6	siRNA-SC-10 PSPC1-A488 IMPa2-A546 DAPI 8C2-siRNA-IMP-a2-a4 V2.00	0	13. siRNA-SC-10 PSPC1-A488 DAPI IMPa2-A546 _af_TileScan_001 (Stage 32 of 49)	00-gav8Gvk7THPpJ56DwimiqE
14.4622		Cell	1	0.000	1.000	85	7	siRNA-SC-10 PSPC1-A488 IMPa2-A546 DAPI 8C2-siRNA-IMP-a2-a4 V2.00	0	13. siRNA-SC-10 PSPC1-A488 DAPI IMPa2-A546 _af_TileScan_001 (Stage 32 of 49)	00-gav8Gvk7THPpJ56DwimiqE
44.2227		Cell	1	0.000	1.000	86	8	siRNA-SC-10 PSPC1-A488 IMPa2-A546 DAPI 8C2-siRNA-IMP-a2-a4 V2.00	0	13. siRNA-SC-10 PSPC1-A488 DAPI IMPa2-A546 _af_TileScan_001 (Stage 32 of 49)	00-gav8Gvk7THPpJ56DwimiqE
30.0562		Cell	1	0.000	1.000	87	9	siRNA-SC-10 PSPC1-A488 IMPa2-A546 DAPI 8C2-siRNA-IMP-a2-a4 V2.00	0	13. siRNA-SC-10 PSPC1-A488 DAPI IMPa2-A546 _af_TileScan_001 (Stage 32 of 49)	00-gav8Gvk7THPpJ56DwimiqE
17.5553		Cell	1	0.000	1.000	88	10	siRNA-SC-10 PSPC1-A488 IMPa2-A546 DAPI 8C2-siRNA-IMP-a2-a4 V2.00	0	13. siRNA-SC-10 PSPC1-A488 DAPI IMPa2-A546 _af_TileScan_001 (Stage 32 of 49)	00-gav8Gvk7THPpJ56DwimiqE
9.00918		Cell	1	0.000	1.000	89	11	siRNA-SC-10 PSPC1-A488 IMPa2-A546 DAPI 8C2-siRNA-IMP-a2-a4 V2.00	0	13. siRNA-SC-10 PSPC1-A488 DAPI IMPa2-A546 _af_TileScan_001 (Stage 32 of 49)	00-gav8Gvk7THPpJ56DwimiqE
11.398		Cell	1	0.000	1.000	90	12	siRNA-SC-10 PSPC1-A488 IMPa2-A546 DAPI 8C2-siRNA-IMP-a2-a4 V2.00	0	13. siRNA-SC-10 PSPC1-A488 DAPI IMPa2-A546 _af_TileScan_001 (Stage 32 of 49)	00-gav8Gvk7THPpJ56DwimiqE
9.49419		Cell	1	0.000	1.000	91	13	siRNA-SC-10 PSPC1-A488 IMPa2-A546 DAPI 8C2-siRNA-IMP-a2-a4 V2.00	0	13. siRNA-SC-10 PSPC1-A488 DAPI IMPa2-A546 _af_TileScan_001 (Stage 32 of 49)	00-gav8Gvk7THPpJ56DwimiqE
16.4617		Cell	1	0.000	1.000	92	14	siRNA-SC-10 PSPC1-A488 IMPa2-A546 DAPI 8C2-siRNA-IMP-a2-a4 V2.00	0	13. siRNA-SC-10 PSPC1-A488 DAPI IMPa2-A546 _af_TileScan_001 (Stage 32 of 49)	00-gav8Gvk7THPpJ56DwimiqE
12.9228		Cell	1	0.000	1.000	93	0	siRNA-SC-10 PSPC1-A488 IMPa2-A546 DAPI 8C2-siRNA-IMP-a2-a4 V2.00	0	13. siRNA-SC-10 PSPC1-A488 DAPI IMPa2-A546 _ag_TileScan_001 (Stage 33 of 49)	00-4KnMN3Yx3kJ5qNVc4kvkKP
4.01993		Cell	1	0.000	1.000	94	1	siRNA-SC-10 PSPC1-A488 IMPa2-A546 DAPI 8C2-siRNA-IMP-a2-a4 V2.00	0	13. siRNA-SC-10 PSPC1-A488 DAPI IMPa2-A546 _ag_TileScan_001 (Stage 33 of 49)	00-4KnMN3Yx3kJ5qNVc4kvkKP
11.2012		Cell	1	0.000	1.000	95	2	siRNA-SC-10 PSPC1-A488 IMPa2-A546 DAPI 8C2-siRNA-IMP-a2-a4 V2.00	0	13. siRNA-SC-10 PSPC1-A488 DAPI IMPa2-A546 _ag_TileScan_001 (Stage 33 of 49)	00-4KnMN3Yx3kJ5qNVc4kvkKP
8.74762		Cell	1	0.000	1.000	96	3	siRNA-SC-10 PSPC1-A488 IMPa2-A546 DAPI 8C2-siRNA-IMP-a2-a4 V2.00	0	13. siRNA-SC-10 PSPC1-A488 DAPI IMPa2-A546 _ag_TileScan_001 (Stage 33 of 49)	00-4KnMN3Yx3kJ5qNVc4kvkKP
11.2826		Cell	1	0.000	1.000	97	4	siRNA-SC-10 PSPC1-A488 IMPa2-A546 DAPI 8C2-siRNA-IMP-a2-a4 V2.00	0	13. siRNA-SC-10 PSPC1-A488 DAPI IMPa2-A546 _ag_TileScan_001 (Stage 33 of 49)	00-4KnMN3Yx3kJ5qNVc4kvkKP
7.02177		Cell	1	0.000	1.000	98	5	siRNA-SC-10 PSPC1-A488 IMPa2-A546 DAPI 8C2-siRNA-IMP-a2-a4 V2.00	0	13. siRNA-SC-10 PSPC1-A488 DAPI IMPa2-A546 _ag_TileScan_001 (Stage 33 of 49)	00-4KnMN3Yx3kJ5qNVc4kvkKP
43.9643		Cell	1	0.000	1.000	99	6	siRNA-SC-10 PSPC1-A488 IMPa2-A546 DAPI 8C2-siRNA-IMP-a2-a4 V2.00	0	13. siRNA-SC-10 PSPC1-A488 DAPI IMPa2-A546 _ag_TileScan_001 (Stage 33 of 49)	00-4KnMN3Yx3kJ5qNVc4kvkKP
2.45761		Cell	1	0.000	1.000	100	0	siRNA-SC-10 PSPC1-A488 IMPa2-A546 DAPI 8C2-siRNA-IMP-a2-a4 V2.00	0	13. siRNA-SC-10 PSPC1-A488 DAPI IMPa2-A546 _ah_TileScan_001 (Stage 34 of 49)	00-V4XymGHfrRXuHSa38Aye7W
3.05818		Cell	1	0.000	1.000	101	1	siRNA-SC-10 PSPC1-A488 IMPa2-A546 DAPI 8C2-siRNA-IMP-a2-a4 V2.00	0	13. siRNA-SC-10 PSPC1-A488 DAPI IMPa2-A546 _ah_TileScan_001 (Stage 34 of 49)	00-V4XymGHfrRXuHSa38Aye7W
9.13389		Cell	1	0.000	1.000	102	2	siRNA-SC-10 PSPC1-A488 IMPa2-A546 DAPI 8C2-siRNA-IMP-a2-a4 V2.00	0	13. siRNA-SC-10 PSPC1-A488 DAPI IMPa2-A546 _ah_TileScan_001 (Stage 34 of 49)	00-V4XymGHfrRXuHSa38Aye7W
8.79617		Cell	1	0.000	1.000	103	3	siRNA-SC-10 PSPC1-A488 IMPa2-A546 DAPI 8C2-siRNA-IMP-a2-a4 V2.00	0	13. siRNA-SC-10 PSPC1-A488 DAPI IMPa2-A546 _ah_TileScan_001 (Stage 34 of 49)	00-V4XymGHfrRXuHSa38Aye7W
8.80413		Cell	1	0.000	1.000	104	4	siRNA-SC-10 PSPC1-A488 IMPa2-A546 DAPI 8C2-siRNA-IMP-a2-a4 V2.00	0	13. siRNA-SC-10 PSPC1-A488 DAPI IMPa2-A546 _ah_TileScan_001 (Stage 34 of 49)	00-V4XymGHfrRXuHSa38Aye7W
9.06904		Cell	1	0.000	1.000	105	5	siRNA-SC-10 PSPC1-A488 IMPa2-A546 DAPI 8C2-siRNA-IMP-a2-a4 V2.00	0	13. siRNA-SC-10 PSPC1-A488 DAPI IMPa2-A546 _ah_TileScan_001 (Stage 34 of 49)	00-V4XymGHfrRXuHSa38Aye7W
2.86173		Cell	1	0.000	1.000	106	0	siRNA-SC-10 PSPC1-A488 IMPa2-A546 DAPI 8C2-siRNA-IMP-a2-a4 V2.00	0	13. siRNA-SC-10 PSPC1-A488 DAPI IMPa2-A546 _ai_TileScan_001 (Stage 35 of 49)	00-TqTXx7G9WTqYSnWKbmNeDf
9.98149		Cell	1	0.000	1.000	107	1	siRNA-SC-10 PSPC1-A488 IMPa2-A546 DAPI 8C2-siRNA-IMP-a2-a4 V2.00	0	13. siRNA-SC-10 PSPC1-A488 DAPI IMPa2-A546 _ai_TileScan_001 (Stage 35 of 49)	00-TqTXx7G9WTqYSnWKbmNeDf
14.1633		Cell	1	0.000	1.000	108	2	siRNA-SC-10 PSPC1-A488 IMPa2-A546 DAPI 8C2-siRNA-IMP-a2-a4 V2.00	0	13. siRNA-SC-10 PSPC1-A488 DAPI IMPa2-A546 _ai_TileScan_001 (Stage 35 of 49)	00-TqTXx7G9WTqYSnWKbmNeDf
11.4492		Cell	1	0.000	1.000	109	3	siRNA-SC-10 PSPC1-A488 IMPa2-A546 DAPI 8C2-siRNA-IMP-a2-a4 V2.00	0	13. siRNA-SC-10 PSPC1-A488 DAPI IMPa2-A546 _ai_TileScan_001 (Stage 35 of 49)	00-TqTXx7G9WTqYSnWKbmNeDf
14.4782		Cell	1	0.000	1.000	110	4	siRNA-SC-10 PSPC1-A488 IMPa2-A546 DAPI 8C2-siRNA-IMP-a2-a4 V2.00	0	13. siRNA-SC-10 PSPC1-A488 DAPI IMPa2-A546 _ai_TileScan_001 (Stage 35 of 49)	00-TqTXx7G9WTqYSnWKbmNeDf
11.636		Cell	1	0.000	1.000	111	5	siRNA-SC-10 PSPC1-A488 IMPa2-A546 DAPI 8C2-siRNA-IMP-a2-a4 V2.00	0	13. siRNA-SC-10 PSPC1-A488 DAPI IMPa2-A546 _ai_TileScan_001 (Stage 35 of 49)	00-TqTXx7G9WTqYSnWKbmNeDf
11.1196		Cell	1	0.000	1.000	112	6	siRNA-SC-10 PSPC1-A488 IMPa2-A546 DAPI 8C2-siRNA-IMP-a2-a4 V2.00	0	13. siRNA-SC-10 PSPC1-A488 DAPI IMPa2-A546 _ai_TileScan_001 (Stage 35 of 49)	00-TqTXx7G9WTqYSnWKbmNeDf
9.73991		Cell	1	0.000	1.000	113	7	siRNA-SC-10 PSPC1-A488 IMPa2-A546 DAPI 8C2-siRNA-IMP-a2-a4 V2.00	0	13. siRNA-SC-10 PSPC1-A488 DAPI IMPa2-A546 _ai_TileScan_001 (Stage 35 of 49)	00-TqTXx7G9WTqYSnWKbmNeDf
13.2015		Cell	1	0.000	1.000	114	8	siRNA-SC-10 PSPC1-A488 IMPa2-A546 DAPI 8C2-siRNA-IMP-a2-a4 V2.00	0	13. siRNA-SC-10 PSPC1-A488 DAPI IMPa2-A546 _ai_TileScan_001 (Stage 35 of 49)	00-TqTXx7G9WTqYSnWKbmNeDf
11.537		Cell	1	0.000	1.000	115	9	siRNA-SC-10 PSPC1-A488 IMPa2-A546 DAPI 8C2-siRNA-IMP-a2-a4 V2.00	0	13. siRNA-SC-10 PSPC1-A488 DAPI IMPa2-A546 _ai_TileScan_001 (Stage 35 of 49)	00-TqTXx7G9WTqYSnWKbmNeDf
10.2639		Cell	1	0.000	1.000	116	10	siRNA-SC-10 PSPC1-A488 IMPa2-A546 DAPI 8C2-siRNA-IMP-a2-a4 V2.00	0	13. siRNA-SC-10 PSPC1-A488 DAPI IMPa2-A546 _ai_TileScan_001 (Stage 35 of 49)	00-TqTXx7G9WTqYSnWKbmNeDf
12.2852		Cell	1	0.000	1.000	117	11	siRNA-SC-10 PSPC1-A488 IMPa2-A546 DAPI 8C2-siRNA-IMP-a2-a4 V2.00	0	13. siRNA-SC-10 PSPC1-A488 DAPI IMPa2-A546 _ai_TileScan_001 (Stage 35 of 49)	00-TqTXx7G9WTqYSnWKbmNeDf
9.59483		Cell	1	0.000	1.000	118	12	siRNA-SC-10 PSPC1-A488 IMPa2-A546 DAPI 8C2-siRNA-IMP-a2-a4 V2.00	0	13. siRNA-SC-10 PSPC1-A488 DAPI IMPa2-A546 _ai_TileScan_001 (Stage 35 of 49)	00-TqTXx7G9WTqYSnWKbmNeDf
8.56648		Cell	1	0.000	1.000	119	13	siRNA-SC-10 PSPC1-A488 IMPa2-A546 DAPI 8C2-siRNA-IMP-a2-a4 V2.00	0	13. siRNA-SC-10 PSPC1-A488 DAPI IMPa2-A546 _ai_TileScan_001 (Stage 35 of 49)	00-TqTXx7G9WTqYSnWKbmNeDf
11.1205		Cell	1	0.000	1.000	120	14	siRNA-SC-10 PSPC1-A488 IMPa2-A546 DAPI 8C2-siRNA-IMP-a2-a4 V2.00	0	13. siRNA-SC-10 PSPC1-A488 DAPI IMPa2-A546 _ai_TileScan_001 (Stage 35 of 49)	00-TqTXx7G9WTqYSnWKbmNeDf
9.30089		Cell	1	0.000	1.000	121	15	siRNA-SC-10 PSPC1-A488 IMPa2-A546 DAPI 8C2-siRNA-IMP-a2-a4 V2.00	0	13. siRNA-SC-10 PSPC1-A488 DAPI IMPa2-A546 _ai_TileScan_001 (Stage 35 of 49)	00-TqTXx7G9WTqYSnWKbmNeDf
9.09292		Cell	1	0.000	1.000	122	16	siRNA-SC-10 PSPC1-A488 IMPa2-A546 DAPI 8C2-siRNA-IMP-a2-a4 V2.00	0	13. siRNA-SC-10 PSPC1-A488 DAPI IMPa2-A546 _ai_TileScan_001 (Stage 35 of 49)	00-TqTXx7G9WTqYSnWKbmNeDf
8.64893		Cell	1	0.000	1.000	123	17	siRNA-SC-10 PSPC1-A488 IMPa2-A546 DAPI 8C2-siRNA-IMP-a2-a4 V2.00	0	13. siRNA-SC-10 PSPC1-A488 DAPI IMPa2-A546 _ai_TileScan_001 (Stage 35 of 49)	00-TqTXx7G9WTqYSnWKbmNeDf
10.6108		Cell	1	0.000	1.000	124	18	siRNA-SC-10 PSPC1-A488 IMPa2-A546 DAPI 8C2-siRNA-IMP-a2-a4 V2.00	0	13. siRNA-SC-10 PSPC1-A488 DAPI IMPa2-A546 _ai_TileScan_001 (Stage 35 of 49)	00-TqTXx7G9WTqYSnWKbmNeDf
10.4008		Cell	1	0.000	1.000	125	19	siRNA-SC-10 PSPC1-A488 IMPa2-A546 DAPI 8C2-siRNA-IMP-a2-a4 V2.00	0	13. siRNA-SC-10 PSPC1-A488 DAPI IMPa2-A546 _ai_TileScan_001 (Stage 35 of 49)	00-TqTXx7G9WTqYSnWKbmNeDf
13.5777		Cell	1	0.000	1.000	126	20	siRNA-SC-10 PSPC1-A488 IMPa2-A546 DAPI 8C2-siRNA-IMP-a2-a4 V2.00	0	13. siRNA-SC-10 PSPC1-A488 DAPI IMPa2-A546 _ai_TileScan_001 (Stage 35 of 49)	00-TqTXx7G9WTqYSnWKbmNeDf
9.07217		Cell	1	0.000	1.000	127	21	siRNA-SC-10 PSPC1-A488 IMPa2-A546 DAPI 8C2-siRNA-IMP-a2-a4 V2.00	0	13. siRNA-SC-10 PSPC1-A488 DAPI IMPa2-A546 _ai_TileScan_001 (Stage 35 of 49)	00-TqTXx7G9WTqYSnWKbmNeDf
9.32863		Cell	1	0.000	1.000	128	22	siRNA-SC-10 PSPC1-A488 IMPa2-A546 DAPI 8C2-siRNA-IMP-a2-a4 V2.00	0	13. siRNA-SC-10 PSPC1-A488 DAPI IMPa2-A546 _ai_TileScan_001 (Stage 35 of 49)	00-TqTXx7G9WTqYSnWKbmNeDf
9.90663		Cell	1	0.000	1.000	129	23	siRNA-SC-10 PSPC1-A488 IMPa2-A546 DAPI 8C2-siRNA-IMP-a2-a4 V2.00	0	13. siRNA-SC-10 PSPC1-A488 DAPI IMPa2-A546 _ai_TileScan_001 (Stage 35 of 49)	00-TqTXx7G9WTqYSnWKbmNeDf
7.64502		Cell	1	0.000	1.000	130	0	siRNA-SC-10 PSPC1-A488 IMPa2-A546 DAPI 8C2-siRNA-IMP-a2-a4 V2.00	0	13. siRNA-SC-10 PSPC1-A488 DAPI IMPa2-A546 _aj_TileScan_001 (Stage 36 of 49)	00-xqkxuS4yWF4hS87WF2oExm
3.59974		Cell	1	0.000	1.000	131	1	siRNA-SC-10 PSPC1-A488 IMPa2-A546 DAPI 8C2-siRNA-IMP-a2-a4 V2.00	0	13. siRNA-SC-10 PSPC1-A488 DAPI IMPa2-A546 _aj_TileScan_001 (Stage 36 of 49)	00-xqkxuS4yWF4hS87WF2oExm
11.2295		Cell	1	0.000	1.000	132	2	siRNA-SC-10 PSPC1-A488 IMPa2-A546 DAPI 8C2-siRNA-IMP-a2-a4 V2.00	0	13. siRNA-SC-10 PSPC1-A488 DAPI IMPa2-A546 _aj_TileScan_001 (Stage 36 of 49)	00-xqkxuS4yWF4hS87WF2oExm
12.7433		Cell	1	0.000	1.000	133	3	siRNA-SC-10 PSPC1-A488 IMPa2-A546 DAPI 8C2-siRNA-IMP-a2-a4 V2.00	0	13. siRNA-SC-10 PSPC1-A488 DAPI IMPa2-A546 _aj_TileScan_001 (Stage 36 of 49)	00-xqkxuS4yWF4hS87WF2oExm
8.06414		Cell	1	0.000	1.000	134	0	siRNA-SC-10 PSPC1-A488 IMPa2-A546 DAPI 8C2-siRNA-IMP-a2-a4 V2.00	0	13. siRNA-SC-10 PSPC1-A488 DAPI IMPa2-A546 _ak_TileScan_001 (Stage 37 of 49)	00-bs3d8CiWnQbjC3zkJVhySM
9.99774		Cell	1	0.000	1.000	135	1	siRNA-SC-10 PSPC1-A488 IMPa2-A546 DAPI 8C2-siRNA-IMP-a2-a4 V2.00	0	13. siRNA-SC-10 PSPC1-A488 DAPI IMPa2-A546 _ak_TileScan_001 (Stage 37 of 49)	00-bs3d8CiWnQbjC3zkJVhySM
15.698		Cell	1	0.000	1.000	136	2	siRNA-SC-10 PSPC1-A488 IMPa2-A546 DAPI 8C2-siRNA-IMP-a2-a4 V2.00	0	13. siRNA-SC-10 PSPC1-A488 DAPI IMPa2-A546 _ak_TileScan_001 (Stage 37 of 49)	00-bs3d8CiWnQbjC3zkJVhySM
12.6111		Cell	1	0.000	1.000	137	3	siRNA-SC-10 PSPC1-A488 IMPa2-A546 DAPI 8C2-siRNA-IMP-a2-a4 V2.00	0	13. siRNA-SC-10 PSPC1-A488 DAPI IMPa2-A546 _ak_TileScan_001 (Stage 37 of 49)	00-bs3d8CiWnQbjC3zkJVhySM
4.96902		Cell	1	0.000	1.000	138	4	siRNA-SC-10 PSPC1-A488 IMPa2-A546 DAPI 8C2-siRNA-IMP-a2-a4 V2.00	0	13. siRNA-SC-10 PSPC1-A488 DAPI IMPa2-A546 _ak_TileScan_001 (Stage 37 of 49)	00-bs3d8CiWnQbjC3zkJVhySM
11.4765		Cell	1	0.000	1.000	139	5	siRNA-SC-10 PSPC1-A488 IMPa2-A546 DAPI 8C2-siRNA-IMP-a2-a4 V2.00	0	13. siRNA-SC-10 PSPC1-A488 DAPI IMPa2-A546 _ak_TileScan_001 (Stage 37 of 49)	00-bs3d8CiWnQbjC3zkJVhySM
9.8507		Cell	1	0.000	1.000	140	6	siRNA-SC-10 PSPC1-A488 IMPa2-A546 DAPI 8C2-siRNA-IMP-a2-a4 V2.00	0	13. siRNA-SC-10 PSPC1-A488 DAPI IMPa2-A546 _ak_TileScan_001 (Stage 37 of 49)	00-bs3d8CiWnQbjC3zkJVhySM
7.13657		Cell	1	0.000	1.000	141	7	siRNA-SC-10 PSPC1-A488 IMPa2-A546 DAPI 8C2-siRNA-IMP-a2-a4 V2.00	0	13. siRNA-SC-10 PSPC1-A488 DAPI IMPa2-A546 _ak_TileScan_001 (Stage 37 of 49)	00-bs3d8CiWnQbjC3zkJVhySM
4.02472		Cell	1	0.000	1.000	142	8	siRNA-SC-10 PSPC1-A488 IMPa2-A546 DAPI 8C2-siRNA-IMP-a2-a4 V2.00	0	13. siRNA-SC-10 PSPC1-A488 DAPI IMPa2-A546 _ak_TileScan_001 (Stage 37 of 49)	00-bs3d8CiWnQbjC3zkJVhySM
8.97523		Cell	1	0.000	1.000	143	9	siRNA-SC-10 PSPC1-A488 IMPa2-A546 DAPI 8C2-siRNA-IMP-a2-a4 V2.00	0	13. siRNA-SC-10 PSPC1-A488 DAPI IMPa2-A546 _ak_TileScan_001 (Stage 37 of 49)	00-bs3d8CiWnQbjC3zkJVhySM
9.59913		Cell	1	0.000	1.000	144	0	siRNA-SC-10 PSPC1-A488 IMPa2-A546 DAPI 8C2-siRNA-IMP-a2-a4 V2.00	0	13. siRNA-SC-10 PSPC1-A488 DAPI IMPa2-A546 _al_TileScan_001 (Stage 38 of 49)	00-Cwa65kGZ9pYwkHznxbENu7
23.0008		Cell	1	0.000	1.000	145	1	siRNA-SC-10 PSPC1-A488 IMPa2-A546 DAPI 8C2-siRNA-IMP-a2-a4 V2.00	0	13. siRNA-SC-10 PSPC1-A488 DAPI IMPa2-A546 _al_TileScan_001 (Stage 38 of 49)	00-Cwa65kGZ9pYwkHznxbENu7
11.2849		Cell	1	0.000	1.000	146	2	siRNA-SC-10 PSPC1-A488 IMPa2-A546 DAPI 8C2-siRNA-IMP-a2-a4 V2.00	0	13. siRNA-SC-10 PSPC1-A488 DAPI IMPa2-A546 _al_TileScan_001 (Stage 38 of 49)	00-Cwa65kGZ9pYwkHznxbENu7
8.81466		Cell	1	0.000	1.000	147	3	siRNA-SC-10 PSPC1-A488 IMPa2-A546 DAPI 8C2-siRNA-IMP-a2-a4 V2.00	0	13. siRNA-SC-10 PSPC1-A488 DAPI IMPa2-A546 _al_TileScan_001 (Stage 38 of 49)	00-Cwa65kGZ9pYwkHznxbENu7
9.08312		Cell	1	0.000	1.000	148	4	siRNA-SC-10 PSPC1-A488 IMPa2-A546 DAPI 8C2-siRNA-IMP-a2-a4 V2.00	0	13. siRNA-SC-10 PSPC1-A488 DAPI IMPa2-A546 _al_TileScan_001 (Stage 38 of 49)	00-Cwa65kGZ9pYwkHznxbENu7
9.45499		Cell	1	0.000	1.000	149	5	siRNA-SC-10 PSPC1-A488 IMPa2-A546 DAPI 8C2-siRNA-IMP-a2-a4 V2.00	0	13. siRNA-SC-10 PSPC1-A488 DAPI IMPa2-A546 _al_TileScan_001 (Stage 38 of 49)	00-Cwa65kGZ9pYwkHznxbENu7
13.067		Cell	1	0.000	1.000	150	6	siRNA-SC-10 PSPC1-A488 IMPa2-A546 DAPI 8C2-siRNA-IMP-a2-a4 V2.00	0	13. siRNA-SC-10 PSPC1-A488 DAPI IMPa2-A546 _al_TileScan_001 (Stage 38 of 49)	00-Cwa65kGZ9pYwkHznxbENu7
9.30036		Cell	1	0.000	1.000	151	7	siRNA-SC-10 PSPC1-A488 IMPa2-A546 DAPI 8C2-siRNA-IMP-a2-a4 V2.00	0	13. siRNA-SC-10 PSPC1-A488 DAPI IMPa2-A546 _al_TileScan_001 (Stage 38 of 49)	00-Cwa65kGZ9pYwkHznxbENu7
11.5313		Cell	1	0.000	1.000	152	8	siRNA-SC-10 PSPC1-A488 IMPa2-A546 DAPI 8C2-siRNA-IMP-a2-a4 V2.00	0	13. siRNA-SC-10 PSPC1-A488 DAPI IMPa2-A546 _al_TileScan_001 (Stage 38 of 49)	00-Cwa65kGZ9pYwkHznxbENu7
9.42705		Cell	1	0.000	1.000	153	9	siRNA-SC-10 PSPC1-A488 IMPa2-A546 DAPI 8C2-siRNA-IMP-a2-a4 V2.00	0	13. siRNA-SC-10 PSPC1-A488 DAPI IMPa2-A546 _al_TileScan_001 (Stage 38 of 49)	00-Cwa65kGZ9pYwkHznxbENu7
8.21156		Cell	1	0.000	1.000	154	10	siRNA-SC-10 PSPC1-A488 IMPa2-A546 DAPI 8C2-siRNA-IMP-a2-a4 V2.00	0	13. siRNA-SC-10 PSPC1-A488 DAPI IMPa2-A546 _al_TileScan_001 (Stage 38 of 49)	00-Cwa65kGZ9pYwkHznxbENu7
9.50984		Cell	1	0.000	1.000	155	11	siRNA-SC-10 PSPC1-A488 IMPa2-A546 DAPI 8C2-siRNA-IMP-a2-a4 V2.00	0	13. siRNA-SC-10 PSPC1-A488 DAPI IMPa2-A546 _al_TileScan_001 (Stage 38 of 49)	00-Cwa65kGZ9pYwkHznxbENu7
12.081		Cell	1	0.000	1.000	156	12	siRNA-SC-10 PSPC1-A488 IMPa2-A546 DAPI 8C2-siRNA-IMP-a2-a4 V2.00	0	13. siRNA-SC-10 PSPC1-A488 DAPI IMPa2-A546 _al_TileScan_001 (Stage 38 of 49)	00-Cwa65kGZ9pYwkHznxbENu7
3.78775		Cell	1	0.000	1.000	157	13	siRNA-SC-10 PSPC1-A488 IMPa2-A546 DAPI 8C2-siRNA-IMP-a2-a4 V2.00	0	13. siRNA-SC-10 PSPC1-A488 DAPI IMPa2-A546 _al_TileScan_001 (Stage 38 of 49)	00-Cwa65kGZ9pYwkHznxbENu7
4.23804		Cell	1	0.000	1.000	158	14	siRNA-SC-10 PSPC1-A488 IMPa2-A546 DAPI 8C2-siRNA-IMP-a2-a4 V2.00	0	13. siRNA-SC-10 PSPC1-A488 DAPI IMPa2-A546 _al_TileScan_001 (Stage 38 of 49)	00-Cwa65kGZ9pYwkHznxbENu7
9.60757		Cell	1	0.000	1.000	159	15	siRNA-SC-10 PSPC1-A488 IMPa2-A546 DAPI 8C2-siRNA-IMP-a2-a4 V2.00	0	13. siRNA-SC-10 PSPC1-A488 DAPI IMPa2-A546 _al_TileScan_001 (Stage 38 of 49)	00-Cwa65kGZ9pYwkHznxbENu7
8.1708		Cell	1	0.000	1.000	160	16	siRNA-SC-10 PSPC1-A488 IMPa2-A546 DAPI 8C2-siRNA-IMP-a2-a4 V2.00	0	13. siRNA-SC-10 PSPC1-A488 DAPI IMPa2-A546 _al_TileScan_001 (Stage 38 of 49)	00-Cwa65kGZ9pYwkHznxbENu7
10.3362		Cell	1	0.000	1.000	161	17	siRNA-SC-10 PSPC1-A488 IMPa2-A546 DAPI 8C2-siRNA-IMP-a2-a4 V2.00	0	13. siRNA-SC-10 PSPC1-A488 DAPI IMPa2-A546 _al_TileScan_001 (Stage 38 of 49)	00-Cwa65kGZ9pYwkHznxbENu7
12.9275		Cell	1	0.000	1.000	162	18	siRNA-SC-10 PSPC1-A488 IMPa2-A546 DAPI 8C2-siRNA-IMP-a2-a4 V2.00	0	13. siRNA-SC-10 PSPC1-A488 DAPI IMPa2-A546 _al_TileScan_001 (Stage 38 of 49)	00-Cwa65kGZ9pYwkHznxbENu7
5.9395		Cell	1	0.000	1.000	163	19	siRNA-SC-10 PSPC1-A488 IMPa2-A546 DAPI 8C2-siRNA-IMP-a2-a4 V2.00	0	13. siRNA-SC-10 PSPC1-A488 DAPI IMPa2-A546 _al_TileScan_001 (Stage 38 of 49)	00-Cwa65kGZ9pYwkHznxbENu7
9.22572		Cell	1	0.000	1.000	164	20	siRNA-SC-10 PSPC1-A488 IMPa2-A546 DAPI 8C2-siRNA-IMP-a2-a4 V2.00	0	13. siRNA-SC-10 PSPC1-A488 DAPI IMPa2-A546 _al_TileScan_001 (Stage 38 of 49)	00-Cwa65kGZ9pYwkHznxbENu7
7.80378		Cell	1	0.000	1.000	165	21	siRNA-SC-10 PSPC1-A488 IMPa2-A546 DAPI 8C2-siRNA-IMP-a2-a4 V2.00	0	13. siRNA-SC-10 PSPC1-A488 DAPI IMPa2-A546 _al_TileScan_001 (Stage 38 of 49)	00-Cwa65kGZ9pYwkHznxbENu7
7.55304		Cell	1	0.000	1.000	166	0	siRNA-SC-10 PSPC1-A488 IMPa2-A546 DAPI 8C2-siRNA-IMP-a2-a4 V2.00	0	13. siRNA-SC-10 PSPC1-A488 DAPI IMPa2-A546 _am_TileScan_001 (Stage 39 of 49)	00-JviDErqznStKqKhyXF3UL
23.4053		Cell	1	0.000	1.000	167	1	siRNA-SC-10 PSPC1-A488 IMPa2-A546 DAPI 8C2-siRNA-IMP-a2-a4 V2.00	0	13. siRNA-SC-10 PSPC1-A488 DAPI IMPa2-A546 _am_TileScan_001 (Stage 39 of 49)	00-JviDErqznStKqKhyXF3UL
8.66784		Cell	1	0.000	1.000	168	2	siRNA-SC-10 PSPC1-A488 IMPa2-A546 DAPI 8C2-siRNA-IMP-a2-a4 V2.00	0	13. siRNA-SC-10 PSPC1-A488 DAPI IMPa2-A546 _am_TileScan_001 (Stage 39 of 49)	00-JviDErqznStKqKhyXF3UL
11.2574		Cell	1	0.000	1.000	169	3	siRNA-SC-10 PSPC1-A488 IMPa2-A546 DAPI 8C2-siRNA-IMP-a2-a4 V2.00	0	13. siRNA-SC-10 PSPC1-A488 DAPI IMPa2-A546 _am_TileScan_001 (Stage 39 of 49)	00-JviDErqznStKqKhyXF3UL
8.18113		Cell	1	0.000	1.000	170	4	siRNA-SC-10 PSPC1-A488 IMPa2-A546 DAPI 8C2-siRNA-IMP-a2-a4 V2.00	0	13. siRNA-SC-10 PSPC1-A488 DAPI IMPa2-A546 _am_TileScan_001 (Stage 39 of 49)	00-JviDErqznStKqKhyXF3UL
15.7262		Cell	1	0.000	1.000	171	5	siRNA-SC-10 PSPC1-A488 IMPa2-A546 DAPI 8C2-siRNA-IMP-a2-a4 V2.00	0	13. siRNA-SC-10 PSPC1-A488 DAPI IMPa2-A546 _am_TileScan_001 (Stage 39 of 49)	00-JviDErqznStKqKhyXF3UL
6.87373		Cell	1	0.000	1.000	172	6	siRNA-SC-10 PSPC1-A488 IMPa2-A546 DAPI 8C2-siRNA-IMP-a2-a4 V2.00	0	13. siRNA-SC-10 PSPC1-A488 DAPI IMPa2-A546 _am_TileScan_001 (Stage 39 of 49)	00-JviDErqznStKqKhyXF3UL
3.65363		Cell	1	0.000	1.000	173	7	siRNA-SC-10 PSPC1-A488 IMPa2-A546 DAPI 8C2-siRNA-IMP-a2-a4 V2.00	0	13. siRNA-SC-10 PSPC1-A488 DAPI IMPa2-A546 _am_TileScan_001 (Stage 39 of 49)	00-JviDErqznStKqKhyXF3UL
5.22562		Cell	1	0.000	1.000	174	8	siRNA-SC-10 PSPC1-A488 IMPa2-A546 DAPI 8C2-siRNA-IMP-a2-a4 V2.00	0	13. siRNA-SC-10 PSPC1-A488 DAPI IMPa2-A546 _am_TileScan_001 (Stage 39 of 49)	00-JviDErqznStKqKhyXF3UL
7.68639		Cell	1	0.000	1.000	175	9	siRNA-SC-10 PSPC1-A488 IMPa2-A546 DAPI 8C2-siRNA-IMP-a2-a4 V2.00	0	13. siRNA-SC-10 PSPC1-A488 DAPI IMPa2-A546 _am_TileScan_001 (Stage 39 of 49)	00-JviDErqznStKqKhyXF3UL
11.1323		Cell	1	0.000	1.000	176	10	siRNA-SC-10 PSPC1-A488 IMPa2-A546 DAPI 8C2-siRNA-IMP-a2-a4 V2.00	0	13. siRNA-SC-10 PSPC1-A488 DAPI IMPa2-A546 _am_TileScan_001 (Stage 39 of 49)	00-JviDErqznStKqKhyXF3UL
18.791		Cell	1	0.000	1.000	177	11	siRNA-SC-10 PSPC1-A488 IMPa2-A546 DAPI 8C2-siRNA-IMP-a2-a4 V2.00	0	13. siRNA-SC-10 PSPC1-A488 DAPI IMPa2-A546 _am_TileScan_001 (Stage 39 of 49)	00-JviDErqznStKqKhyXF3UL
10.4257		Cell	1	0.000	1.000	178	0	siRNA-SC-10 PSPC1-A488 IMPa2-A546 DAPI 8C2-siRNA-IMP-a2-a4 V2.00	0	13. siRNA-SC-10 PSPC1-A488 DAPI IMPa2-A546 _an_TileScan_001 (Stage 40 of 49)	00-Cp6BibiaZYMFKgLGwVdLHC
12.5228		Cell	1	0.000	1.000	179	1	siRNA-SC-10 PSPC1-A488 IMPa2-A546 DAPI 8C2-siRNA-IMP-a2-a4 V2.00	0	13. siRNA-SC-10 PSPC1-A488 DAPI IMPa2-A546 _an_TileScan_001 (Stage 40 of 49)	00-Cp6BibiaZYMFKgLGwVdLHC
10.8043		Cell	1	0.000	1.000	180	2	siRNA-SC-10 PSPC1-A488 IMPa2-A546 DAPI 8C2-siRNA-IMP-a2-a4 V2.00	0	13. siRNA-SC-10 PSPC1-A488 DAPI IMPa2-A546 _an_TileScan_001 (Stage 40 of 49)	00-Cp6BibiaZYMFKgLGwVdLHC
11.9655		Cell	1	0.000	1.000	181	3	siRNA-SC-10 PSPC1-A488 IMPa2-A546 DAPI 8C2-siRNA-IMP-a2-a4 V2.00	0	13. siRNA-SC-10 PSPC1-A488 DAPI IMPa2-A546 _an_TileScan_001 (Stage 40 of 49)	00-Cp6BibiaZYMFKgLGwVdLHC
12.6582		Cell	1	0.000	1.000	182	4	siRNA-SC-10 PSPC1-A488 IMPa2-A546 DAPI 8C2-siRNA-IMP-a2-a4 V2.00	0	13. siRNA-SC-10 PSPC1-A488 DAPI IMPa2-A546 _an_TileScan_001 (Stage 40 of 49)	00-Cp6BibiaZYMFKgLGwVdLHC
10.6907		Cell	1	0.000	1.000	183	5	siRNA-SC-10 PSPC1-A488 IMPa2-A546 DAPI 8C2-siRNA-IMP-a2-a4 V2.00	0	13. siRNA-SC-10 PSPC1-A488 DAPI IMPa2-A546 _an_TileScan_001 (Stage 40 of 49)	00-Cp6BibiaZYMFKgLGwVdLHC
9.65674		Cell	1	0.000	1.000	184	6	siRNA-SC-10 PSPC1-A488 IMPa2-A546 DAPI 8C2-siRNA-IMP-a2-a4 V2.00	0	13. siRNA-SC-10 PSPC1-A488 DAPI IMPa2-A546 _an_TileScan_001 (Stage 40 of 49)	00-Cp6BibiaZYMFKgLGwVdLHC
7.43772		Cell	1	0.000	1.000	185	7	siRNA-SC-10 PSPC1-A488 IMPa2-A546 DAPI 8C2-siRNA-IMP-a2-a4 V2.00	0	13. siRNA-SC-10 PSPC1-A488 DAPI IMPa2-A546 _an_TileScan_001 (Stage 40 of 49)	00-Cp6BibiaZYMFKgLGwVdLHC
10.8775		Cell	1	0.000	1.000	186	8	siRNA-SC-10 PSPC1-A488 IMPa2-A546 DAPI 8C2-siRNA-IMP-a2-a4 V2.00	0	13. siRNA-SC-10 PSPC1-A488 DAPI IMPa2-A546 _an_TileScan_001 (Stage 40 of 49)	00-Cp6BibiaZYMFKgLGwVdLHC
11.257		Cell	1	0.000	1.000	187	9	siRNA-SC-10 PSPC1-A488 IMPa2-A546 DAPI 8C2-siRNA-IMP-a2-a4 V2.00	0	13. siRNA-SC-10 PSPC1-A488 DAPI IMPa2-A546 _an_TileScan_001 (Stage 40 of 49)	00-Cp6BibiaZYMFKgLGwVdLHC
3.24968		Cell	1	0.000	1.000	188	0	siRNA-SC-10 PSPC1-A488 IMPa2-A546 DAPI 8C2-siRNA-IMP-a2-a4 V2.00	0	13. siRNA-SC-10 PSPC1-A488 DAPI IMPa2-A546 _ao_TileScan_001 (Stage 41 of 49)	00-WeWGjwa366asfKax7izN5B
4.51431		Cell	1	0.000	1.000	189	1	siRNA-SC-10 PSPC1-A488 IMPa2-A546 DAPI 8C2-siRNA-IMP-a2-a4 V2.00	0	13. siRNA-SC-10 PSPC1-A488 DAPI IMPa2-A546 _ao_TileScan_001 (Stage 41 of 49)	00-WeWGjwa366asfKax7izN5B
12.4522		Cell	1	0.000	1.000	190	2	siRNA-SC-10 PSPC1-A488 IMPa2-A546 DAPI 8C2-siRNA-IMP-a2-a4 V2.00	0	13. siRNA-SC-10 PSPC1-A488 DAPI IMPa2-A546 _ao_TileScan_001 (Stage 41 of 49)	00-WeWGjwa366asfKax7izN5B
9.32171		Cell	1	0.000	1.000	191	3	siRNA-SC-10 PSPC1-A488 IMPa2-A546 DAPI 8C2-siRNA-IMP-a2-a4 V2.00	0	13. siRNA-SC-10 PSPC1-A488 DAPI IMPa2-A546 _ao_TileScan_001 (Stage 41 of 49)	00-WeWGjwa366asfKax7izN5B
8.39315		Cell	1	0.000	1.000	192	4	siRNA-SC-10 PSPC1-A488 IMPa2-A546 DAPI 8C2-siRNA-IMP-a2-a4 V2.00	0	13. siRNA-SC-10 PSPC1-A488 DAPI IMPa2-A546 _ao_TileScan_001 (Stage 41 of 49)	00-WeWGjwa366asfKax7izN5B
15.7188		Cell	1	0.000	1.000	193	5	siRNA-SC-10 PSPC1-A488 IMPa2-A546 DAPI 8C2-siRNA-IMP-a2-a4 V2.00	0	13. siRNA-SC-10 PSPC1-A488 DAPI IMPa2-A546 _ao_TileScan_001 (Stage 41 of 49)	00-WeWGjwa366asfKax7izN5B
8.54302		Cell	1	0.000	1.000	194	6	siRNA-SC-10 PSPC1-A488 IMPa2-A546 DAPI 8C2-siRNA-IMP-a2-a4 V2.00	0	13. siRNA-SC-10 PSPC1-A488 DAPI IMPa2-A546 _ao_TileScan_001 (Stage 41 of 49)	00-WeWGjwa366asfKax7izN5B
9.37437		Cell	1	0.000	1.000	195	7	siRNA-SC-10 PSPC1-A488 IMPa2-A546 DAPI 8C2-siRNA-IMP-a2-a4 V2.00	0	13. siRNA-SC-10 PSPC1-A488 DAPI IMPa2-A546 _ao_TileScan_001 (Stage 41 of 49)	00-WeWGjwa366asfKax7izN5B
4.20707		Cell	1	0.000	1.000	196	8	siRNA-SC-10 PSPC1-A488 IMPa2-A546 DAPI 8C2-siRNA-IMP-a2-a4 V2.00	0	13. siRNA-SC-10 PSPC1-A488 DAPI IMPa2-A546 _ao_TileScan_001 (Stage 41 of 49)	00-WeWGjwa366asfKax7izN5B
7.13934		Cell	1	0.000	1.000	197	9	siRNA-SC-10 PSPC1-A488 IMPa2-A546 DAPI 8C2-siRNA-IMP-a2-a4 V2.00	0	13. siRNA-SC-10 PSPC1-A488 DAPI IMPa2-A546 _ao_TileScan_001 (Stage 41 of 49)	00-WeWGjwa366asfKax7izN5B
5.67687		Cell	1	0.000	1.000	198	10	siRNA-SC-10 PSPC1-A488 IMPa2-A546 DAPI 8C2-siRNA-IMP-a2-a4 V2.00	0	13. siRNA-SC-10 PSPC1-A488 DAPI IMPa2-A546 _ao_TileScan_001 (Stage 41 of 49)	00-WeWGjwa366asfKax7izN5B
4.60044		Cell	1	0.000	1.000	199	0	siRNA-SC-10 PSPC1-A488 IMPa2-A546 DAPI 8C2-siRNA-IMP-a2-a4 V2.00	0	13. siRNA-SC-10 PSPC1-A488 DAPI IMPa2-A546 _ap_TileScan_001 (Stage 42 of 49)	00-tKwevRRTAS892Yrgk6TBw3
12.7634		Cell	1	0.000	1.000	200	1	siRNA-SC-10 PSPC1-A488 IMPa2-A546 DAPI 8C2-siRNA-IMP-a2-a4 V2.00	0	13. siRNA-SC-10 PSPC1-A488 DAPI IMPa2-A546 _ap_TileScan_001 (Stage 42 of 49)	00-tKwevRRTAS892Yrgk6TBw3
14.7035		Cell	1	0.000	1.000	201	2	siRNA-SC-10 PSPC1-A488 IMPa2-A546 DAPI 8C2-siRNA-IMP-a2-a4 V2.00	0	13. siRNA-SC-10 PSPC1-A488 DAPI IMPa2-A546 _ap_TileScan_001 (Stage 42 of 49)	00-tKwevRRTAS892Yrgk6TBw3
9.2995		Cell	1	0.000	1.000	202	3	siRNA-SC-10 PSPC1-A488 IMPa2-A546 DAPI 8C2-siRNA-IMP-a2-a4 V2.00	0	13. siRNA-SC-10 PSPC1-A488 DAPI IMPa2-A546 _ap_TileScan_001 (Stage 42 of 49)	00-tKwevRRTAS892Yrgk6TBw3
13.4605		Cell	1	0.000	1.000	203	4	siRNA-SC-10 PSPC1-A488 IMPa2-A546 DAPI 8C2-siRNA-IMP-a2-a4 V2.00	0	13. siRNA-SC-10 PSPC1-A488 DAPI IMPa2-A546 _ap_TileScan_001 (Stage 42 of 49)	00-tKwevRRTAS892Yrgk6TBw3
9.84218		Cell	1	0.000	1.000	204	5	siRNA-SC-10 PSPC1-A488 IMPa2-A546 DAPI 8C2-siRNA-IMP-a2-a4 V2.00	0	13. siRNA-SC-10 PSPC1-A488 DAPI IMPa2-A546 _ap_TileScan_001 (Stage 42 of 49)	00-tKwevRRTAS892Yrgk6TBw3
9.82593		Cell	1	0.000	1.000	205	6	siRNA-SC-10 PSPC1-A488 IMPa2-A546 DAPI 8C2-siRNA-IMP-a2-a4 V2.00	0	13. siRNA-SC-10 PSPC1-A488 DAPI IMPa2-A546 _ap_TileScan_001 (Stage 42 of 49)	00-tKwevRRTAS892Yrgk6TBw3
7.55358		Cell	1	0.000	1.000	206	7	siRNA-SC-10 PSPC1-A488 IMPa2-A546 DAPI 8C2-siRNA-IMP-a2-a4 V2.00	0	13. siRNA-SC-10 PSPC1-A488 DAPI IMPa2-A546 _ap_TileScan_001 (Stage 42 of 49)	00-tKwevRRTAS892Yrgk6TBw3
8.17186		Cell	1	0.000	1.000	207	8	siRNA-SC-10 PSPC1-A488 IMPa2-A546 DAPI 8C2-siRNA-IMP-a2-a4 V2.00	0	13. siRNA-SC-10 PSPC1-A488 DAPI IMPa2-A546 _ap_TileScan_001 (Stage 42 of 49)	00-tKwevRRTAS892Yrgk6TBw3
12.1829		Cell	1	0.000	1.000	208	9	siRNA-SC-10 PSPC1-A488 IMPa2-A546 DAPI 8C2-siRNA-IMP-a2-a4 V2.00	0	13. siRNA-SC-10 PSPC1-A488 DAPI IMPa2-A546 _ap_TileScan_001 (Stage 42 of 49)	00-tKwevRRTAS892Yrgk6TBw3
8.97137		Cell	1	0.000	1.000	209	10	siRNA-SC-10 PSPC1-A488 IMPa2-A546 DAPI 8C2-siRNA-IMP-a2-a4 V2.00	0	13. siRNA-SC-10 PSPC1-A488 DAPI IMPa2-A546 _ap_TileScan_001 (Stage 42 of 49)	00-tKwevRRTAS892Yrgk6TBw3
9.74426		Cell	1	0.000	1.000	210	11	siRNA-SC-10 PSPC1-A488 IMPa2-A546 DAPI 8C2-siRNA-IMP-a2-a4 V2.00	0	13. siRNA-SC-10 PSPC1-A488 DAPI IMPa2-A546 _ap_TileScan_001 (Stage 42 of 49)	00-tKwevRRTAS892Yrgk6TBw3
16.7785		Cell	1	0.000	1.000	211	12	siRNA-SC-10 PSPC1-A488 IMPa2-A546 DAPI 8C2-siRNA-IMP-a2-a4 V2.00	0	13. siRNA-SC-10 PSPC1-A488 DAPI IMPa2-A546 _ap_TileScan_001 (Stage 42 of 49)	00-tKwevRRTAS892Yrgk6TBw3
9.19994		Cell	1	0.000	1.000	212	13	siRNA-SC-10 PSPC1-A488 IMPa2-A546 DAPI 8C2-siRNA-IMP-a2-a4 V2.00	0	13. siRNA-SC-10 PSPC1-A488 DAPI IMPa2-A546 _ap_TileScan_001 (Stage 42 of 49)	00-tKwevRRTAS892Yrgk6TBw3
9.70201		Cell	1	0.000	1.000	213	14	siRNA-SC-10 PSPC1-A488 IMPa2-A546 DAPI 8C2-siRNA-IMP-a2-a4 V2.00	0	13. siRNA-SC-10 PSPC1-A488 DAPI IMPa2-A546 _ap_TileScan_001 (Stage 42 of 49)	00-tKwevRRTAS892Yrgk6TBw3
2.94444		Cell	1	0.000	1.000	214	0	siRNA-SC-10 PSPC1-A488 IMPa2-A546 DAPI 8C2-siRNA-IMP-a2-a4 V2.00	0	13. siRNA-SC-10 PSPC1-A488 DAPI IMPa2-A546 _aq_TileScan_001 (Stage 43 of 49)	00-uBaKwyf3uquUKCiQyYJiwD
12.9606		Cell	1	0.000	1.000	215	1	siRNA-SC-10 PSPC1-A488 IMPa2-A546 DAPI 8C2-siRNA-IMP-a2-a4 V2.00	0	13. siRNA-SC-10 PSPC1-A488 DAPI IMPa2-A546 _aq_TileScan_001 (Stage 43 of 49)	00-uBaKwyf3uquUKCiQyYJiwD
22.508		Cell	1	0.000	1.000	216	2	siRNA-SC-10 PSPC1-A488 IMPa2-A546 DAPI 8C2-siRNA-IMP-a2-a4 V2.00	0	13. siRNA-SC-10 PSPC1-A488 DAPI IMPa2-A546 _aq_TileScan_001 (Stage 43 of 49)	00-uBaKwyf3uquUKCiQyYJiwD
13.8834		Cell	1	0.000	1.000	217	3	siRNA-SC-10 PSPC1-A488 IMPa2-A546 DAPI 8C2-siRNA-IMP-a2-a4 V2.00	0	13. siRNA-SC-10 PSPC1-A488 DAPI IMPa2-A546 _aq_TileScan_001 (Stage 43 of 49)	00-uBaKwyf3uquUKCiQyYJiwD
11.3716		Cell	1	0.000	1.000	218	4	siRNA-SC-10 PSPC1-A488 IMPa2-A546 DAPI 8C2-siRNA-IMP-a2-a4 V2.00	0	13. siRNA-SC-10 PSPC1-A488 DAPI IMPa2-A546 _aq_TileScan_001 (Stage 43 of 49)	00-uBaKwyf3uquUKCiQyYJiwD
8.1977		Cell	1	0.000	1.000	219	5	siRNA-SC-10 PSPC1-A488 IMPa2-A546 DAPI 8C2-siRNA-IMP-a2-a4 V2.00	0	13. siRNA-SC-10 PSPC1-A488 DAPI IMPa2-A546 _aq_TileScan_001 (Stage 43 of 49)	00-uBaKwyf3uquUKCiQyYJiwD
11.0795		Cell	1	0.000	1.000	220	6	siRNA-SC-10 PSPC1-A488 IMPa2-A546 DAPI 8C2-siRNA-IMP-a2-a4 V2.00	0	13. siRNA-SC-10 PSPC1-A488 DAPI IMPa2-A546 _aq_TileScan_001 (Stage 43 of 49)	00-uBaKwyf3uquUKCiQyYJiwD
4.52943		Cell	1	0.000	1.000	221	7	siRNA-SC-10 PSPC1-A488 IMPa2-A546 DAPI 8C2-siRNA-IMP-a2-a4 V2.00	0	13. siRNA-SC-10 PSPC1-A488 DAPI IMPa2-A546 _aq_TileScan_001 (Stage 43 of 49)	00-uBaKwyf3uquUKCiQyYJiwD
11.9107		Cell	1	0.000	1.000	222	8	siRNA-SC-10 PSPC1-A488 IMPa2-A546 DAPI 8C2-siRNA-IMP-a2-a4 V2.00	0	13. siRNA-SC-10 PSPC1-A488 DAPI IMPa2-A546 _aq_TileScan_001 (Stage 43 of 49)	00-uBaKwyf3uquUKCiQyYJiwD
8.65356		Cell	1	0.000	1.000	223	9	siRNA-SC-10 PSPC1-A488 IMPa2-A546 DAPI 8C2-siRNA-IMP-a2-a4 V2.00	0	13. siRNA-SC-10 PSPC1-A488 DAPI IMPa2-A546 _aq_TileScan_001 (Stage 43 of 49)	00-uBaKwyf3uquUKCiQyYJiwD
9.71941		Cell	1	0.000	1.000	224	10	siRNA-SC-10 PSPC1-A488 IMPa2-A546 DAPI 8C2-siRNA-IMP-a2-a4 V2.00	0	13. siRNA-SC-10 PSPC1-A488 DAPI IMPa2-A546 _aq_TileScan_001 (Stage 43 of 49)	00-uBaKwyf3uquUKCiQyYJiwD
12.4329		Cell	1	0.000	1.000	225	0	siRNA-SC-10 PSPC1-A488 IMPa2-A546 DAPI 8C2-siRNA-IMP-a2-a4 V2.00	0	13. siRNA-SC-10 PSPC1-A488 DAPI IMPa2-A546 _ar_TileScan_001 (Stage 44 of 49)	00-bduYgRsMT8b5FoJS6dZZPQ
12.6711		Cell	1	0.000	1.000	226	1	siRNA-SC-10 PSPC1-A488 IMPa2-A546 DAPI 8C2-siRNA-IMP-a2-a4 V2.00	0	13. siRNA-SC-10 PSPC1-A488 DAPI IMPa2-A546 _ar_TileScan_001 (Stage 44 of 49)	00-bduYgRsMT8b5FoJS6dZZPQ
13.0702		Cell	1	0.000	1.000	227	2	siRNA-SC-10 PSPC1-A488 IMPa2-A546 DAPI 8C2-siRNA-IMP-a2-a4 V2.00	0	13. siRNA-SC-10 PSPC1-A488 DAPI IMPa2-A546 _ar_TileScan_001 (Stage 44 of 49)	00-bduYgRsMT8b5FoJS6dZZPQ
3.99114		Cell	1	0.000	1.000	228	3	siRNA-SC-10 PSPC1-A488 IMPa2-A546 DAPI 8C2-siRNA-IMP-a2-a4 V2.00	0	13. siRNA-SC-10 PSPC1-A488 DAPI IMPa2-A546 _ar_TileScan_001 (Stage 44 of 49)	00-bduYgRsMT8b5FoJS6dZZPQ
10.3664		Cell	1	0.000	1.000	229	4	siRNA-SC-10 PSPC1-A488 IMPa2-A546 DAPI 8C2-siRNA-IMP-a2-a4 V2.00	0	13. siRNA-SC-10 PSPC1-A488 DAPI IMPa2-A546 _ar_TileScan_001 (Stage 44 of 49)	00-bduYgRsMT8b5FoJS6dZZPQ
8.19564		Cell	1	0.000	1.000	230	5	siRNA-SC-10 PSPC1-A488 IMPa2-A546 DAPI 8C2-siRNA-IMP-a2-a4 V2.00	0	13. siRNA-SC-10 PSPC1-A488 DAPI IMPa2-A546 _ar_TileScan_001 (Stage 44 of 49)	00-bduYgRsMT8b5FoJS6dZZPQ
9.21714		Cell	1	0.000	1.000	231	6	siRNA-SC-10 PSPC1-A488 IMPa2-A546 DAPI 8C2-siRNA-IMP-a2-a4 V2.00	0	13. siRNA-SC-10 PSPC1-A488 DAPI IMPa2-A546 _ar_TileScan_001 (Stage 44 of 49)	00-bduYgRsMT8b5FoJS6dZZPQ
13.0625		Cell	1	0.000	1.000	232	7	siRNA-SC-10 PSPC1-A488 IMPa2-A546 DAPI 8C2-siRNA-IMP-a2-a4 V2.00	0	13. siRNA-SC-10 PSPC1-A488 DAPI IMPa2-A546 _ar_TileScan_001 (Stage 44 of 49)	00-bduYgRsMT8b5FoJS6dZZPQ
11.753		Cell	1	0.000	1.000	233	8	siRNA-SC-10 PSPC1-A488 IMPa2-A546 DAPI 8C2-siRNA-IMP-a2-a4 V2.00	0	13. siRNA-SC-10 PSPC1-A488 DAPI IMPa2-A546 _ar_TileScan_001 (Stage 44 of 49)	00-bduYgRsMT8b5FoJS6dZZPQ
15.812		Cell	1	0.000	1.000	234	9	siRNA-SC-10 PSPC1-A488 IMPa2-A546 DAPI 8C2-siRNA-IMP-a2-a4 V2.00	0	13. siRNA-SC-10 PSPC1-A488 DAPI IMPa2-A546 _ar_TileScan_001 (Stage 44 of 49)	00-bduYgRsMT8b5FoJS6dZZPQ
10.8988		Cell	1	0.000	1.000	235	10	siRNA-SC-10 PSPC1-A488 IMPa2-A546 DAPI 8C2-siRNA-IMP-a2-a4 V2.00	0	13. siRNA-SC-10 PSPC1-A488 DAPI IMPa2-A546 _ar_TileScan_001 (Stage 44 of 49)	00-bduYgRsMT8b5FoJS6dZZPQ
10.5916		Cell	1	0.000	1.000	236	11	siRNA-SC-10 PSPC1-A488 IMPa2-A546 DAPI 8C2-siRNA-IMP-a2-a4 V2.00	0	13. siRNA-SC-10 PSPC1-A488 DAPI IMPa2-A546 _ar_TileScan_001 (Stage 44 of 49)	00-bduYgRsMT8b5FoJS6dZZPQ
9.9149		Cell	1	0.000	1.000	237	0	siRNA-SC-10 PSPC1-A488 IMPa2-A546 DAPI 8C2-siRNA-IMP-a2-a4 V2.00	0	13. siRNA-SC-10 PSPC1-A488 DAPI IMPa2-A546 _as_TileScan_001 (Stage 45 of 49)	00-bLPhZzoLwinNxmJPft74M8
9.32226		Cell	1	0.000	1.000	238	1	siRNA-SC-10 PSPC1-A488 IMPa2-A546 DAPI 8C2-siRNA-IMP-a2-a4 V2.00	0	13. siRNA-SC-10 PSPC1-A488 DAPI IMPa2-A546 _as_TileScan_001 (Stage 45 of 49)	00-bLPhZzoLwinNxmJPft74M8
14.8898		Cell	1	0.000	1.000	239	2	siRNA-SC-10 PSPC1-A488 IMPa2-A546 DAPI 8C2-siRNA-IMP-a2-a4 V2.00	0	13. siRNA-SC-10 PSPC1-A488 DAPI IMPa2-A546 _as_TileScan_001 (Stage 45 of 49)	00-bLPhZzoLwinNxmJPft74M8
19.968		Cell	1	0.000	1.000	240	3	siRNA-SC-10 PSPC1-A488 IMPa2-A546 DAPI 8C2-siRNA-IMP-a2-a4 V2.00	0	13. siRNA-SC-10 PSPC1-A488 DAPI IMPa2-A546 _as_TileScan_001 (Stage 45 of 49)	00-bLPhZzoLwinNxmJPft74M8
8.19534		Cell	1	0.000	1.000	241	4	siRNA-SC-10 PSPC1-A488 IMPa2-A546 DAPI 8C2-siRNA-IMP-a2-a4 V2.00	0	13. siRNA-SC-10 PSPC1-A488 DAPI IMPa2-A546 _as_TileScan_001 (Stage 45 of 49)	00-bLPhZzoLwinNxmJPft74M8
9.77725		Cell	1	0.000	1.000	242	5	siRNA-SC-10 PSPC1-A488 IMPa2-A546 DAPI 8C2-siRNA-IMP-a2-a4 V2.00	0	13. siRNA-SC-10 PSPC1-A488 DAPI IMPa2-A546 _as_TileScan_001 (Stage 45 of 49)	00-bLPhZzoLwinNxmJPft74M8
19.6177		Cell	1	0.000	1.000	243	6	siRNA-SC-10 PSPC1-A488 IMPa2-A546 DAPI 8C2-siRNA-IMP-a2-a4 V2.00	0	13. siRNA-SC-10 PSPC1-A488 DAPI IMPa2-A546 _as_TileScan_001 (Stage 45 of 49)	00-bLPhZzoLwinNxmJPft74M8
6.89401		Cell	1	0.000	1.000	244	7	siRNA-SC-10 PSPC1-A488 IMPa2-A546 DAPI 8C2-siRNA-IMP-a2-a4 V2.00	0	13. siRNA-SC-10 PSPC1-A488 DAPI IMPa2-A546 _as_TileScan_001 (Stage 45 of 49)	00-bLPhZzoLwinNxmJPft74M8
12.1721		Cell	1	0.000	1.000	245	8	siRNA-SC-10 PSPC1-A488 IMPa2-A546 DAPI 8C2-siRNA-IMP-a2-a4 V2.00	0	13. siRNA-SC-10 PSPC1-A488 DAPI IMPa2-A546 _as_TileScan_001 (Stage 45 of 49)	00-bLPhZzoLwinNxmJPft74M8
9.89943		Cell	1	0.000	1.000	246	9	siRNA-SC-10 PSPC1-A488 IMPa2-A546 DAPI 8C2-siRNA-IMP-a2-a4 V2.00	0	13. siRNA-SC-10 PSPC1-A488 DAPI IMPa2-A546 _as_TileScan_001 (Stage 45 of 49)	00-bLPhZzoLwinNxmJPft74M8
11.2845		Cell	1	0.000	1.000	247	10	siRNA-SC-10 PSPC1-A488 IMPa2-A546 DAPI 8C2-siRNA-IMP-a2-a4 V2.00	0	13. siRNA-SC-10 PSPC1-A488 DAPI IMPa2-A546 _as_TileScan_001 (Stage 45 of 49)	00-bLPhZzoLwinNxmJPft74M8
10.6177		Cell	1	0.000	1.000	248	11	siRNA-SC-10 PSPC1-A488 IMPa2-A546 DAPI 8C2-siRNA-IMP-a2-a4 V2.00	0	13. siRNA-SC-10 PSPC1-A488 DAPI IMPa2-A546 _as_TileScan_001 (Stage 45 of 49)	00-bLPhZzoLwinNxmJPft74M8
4.09675		Cell	1	0.000	1.000	249	12	siRNA-SC-10 PSPC1-A488 IMPa2-A546 DAPI 8C2-siRNA-IMP-a2-a4 V2.00	0	13. siRNA-SC-10 PSPC1-A488 DAPI IMPa2-A546 _as_TileScan_001 (Stage 45 of 49)	00-bLPhZzoLwinNxmJPft74M8
12.0051		Cell	1	0.000	1.000	250	13	siRNA-SC-10 PSPC1-A488 IMPa2-A546 DAPI 8C2-siRNA-IMP-a2-a4 V2.00	0	13. siRNA-SC-10 PSPC1-A488 DAPI IMPa2-A546 _as_TileScan_001 (Stage 45 of 49)	00-bLPhZzoLwinNxmJPft74M8
8.47789		Cell	1	0.000	1.000	251	14	siRNA-SC-10 PSPC1-A488 IMPa2-A546 DAPI 8C2-siRNA-IMP-a2-a4 V2.00	0	13. siRNA-SC-10 PSPC1-A488 DAPI IMPa2-A546 _as_TileScan_001 (Stage 45 of 49)	00-bLPhZzoLwinNxmJPft74M8
15.5456		Cell	1	0.000	1.000	252	15	siRNA-SC-10 PSPC1-A488 IMPa2-A546 DAPI 8C2-siRNA-IMP-a2-a4 V2.00	0	13. siRNA-SC-10 PSPC1-A488 DAPI IMPa2-A546 _as_TileScan_001 (Stage 45 of 49)	00-bLPhZzoLwinNxmJPft74M8
15.6181		Cell	1	0.000	1.000	253	16	siRNA-SC-10 PSPC1-A488 IMPa2-A546 DAPI 8C2-siRNA-IMP-a2-a4 V2.00	0	13. siRNA-SC-10 PSPC1-A488 DAPI IMPa2-A546 _as_TileScan_001 (Stage 45 of 49)	00-bLPhZzoLwinNxmJPft74M8
8.78008		Cell	1	0.000	1.000	254	17	siRNA-SC-10 PSPC1-A488 IMPa2-A546 DAPI 8C2-siRNA-IMP-a2-a4 V2.00	0	13. siRNA-SC-10 PSPC1-A488 DAPI IMPa2-A546 _as_TileScan_001 (Stage 45 of 49)	00-bLPhZzoLwinNxmJPft74M8
15.4151		Cell	1	0.000	1.000	255	18	siRNA-SC-10 PSPC1-A488 IMPa2-A546 DAPI 8C2-siRNA-IMP-a2-a4 V2.00	0	13. siRNA-SC-10 PSPC1-A488 DAPI IMPa2-A546 _as_TileScan_001 (Stage 45 of 49)	00-bLPhZzoLwinNxmJPft74M8
9.75755		Cell	1	0.000	1.000	256	19	siRNA-SC-10 PSPC1-A488 IMPa2-A546 DAPI 8C2-siRNA-IMP-a2-a4 V2.00	0	13. siRNA-SC-10 PSPC1-A488 DAPI IMPa2-A546 _as_TileScan_001 (Stage 45 of 49)	00-bLPhZzoLwinNxmJPft74M8
10.7858		Cell	1	0.000	1.000	257	20	siRNA-SC-10 PSPC1-A488 IMPa2-A546 DAPI 8C2-siRNA-IMP-a2-a4 V2.00	0	13. siRNA-SC-10 PSPC1-A488 DAPI IMPa2-A546 _as_TileScan_001 (Stage 45 of 49)	00-bLPhZzoLwinNxmJPft74M8
8.30172		Cell	1	0.000	1.000	258	21	siRNA-SC-10 PSPC1-A488 IMPa2-A546 DAPI 8C2-siRNA-IMP-a2-a4 V2.00	0	13. siRNA-SC-10 PSPC1-A488 DAPI IMPa2-A546 _as_TileScan_001 (Stage 45 of 49)	00-bLPhZzoLwinNxmJPft74M8
8.65956		Cell	1	0.000	1.000	259	22	siRNA-SC-10 PSPC1-A488 IMPa2-A546 DAPI 8C2-siRNA-IMP-a2-a4 V2.00	0	13. siRNA-SC-10 PSPC1-A488 DAPI IMPa2-A546 _as_TileScan_001 (Stage 45 of 49)	00-bLPhZzoLwinNxmJPft74M8
4.01814		Cell	1	0.000	1.000	260	0	siRNA-SC-10 PSPC1-A488 IMPa2-A546 DAPI 8C2-siRNA-IMP-a2-a4 V2.00	0	13. siRNA-SC-10 PSPC1-A488 DAPI IMPa2-A546 _at_TileScan_001 (Stage 46 of 49)	00-CWfpgVRC3tE8GkFazzLyDc
10.1157		Cell	1	0.000	1.000	261	1	siRNA-SC-10 PSPC1-A488 IMPa2-A546 DAPI 8C2-siRNA-IMP-a2-a4 V2.00	0	13. siRNA-SC-10 PSPC1-A488 DAPI IMPa2-A546 _at_TileScan_001 (Stage 46 of 49)	00-CWfpgVRC3tE8GkFazzLyDc
13.8594		Cell	1	0.000	1.000	262	2	siRNA-SC-10 PSPC1-A488 IMPa2-A546 DAPI 8C2-siRNA-IMP-a2-a4 V2.00	0	13. siRNA-SC-10 PSPC1-A488 DAPI IMPa2-A546 _at_TileScan_001 (Stage 46 of 49)	00-CWfpgVRC3tE8GkFazzLyDc
8.12296		Cell	1	0.000	1.000	263	3	siRNA-SC-10 PSPC1-A488 IMPa2-A546 DAPI 8C2-siRNA-IMP-a2-a4 V2.00	0	13. siRNA-SC-10 PSPC1-A488 DAPI IMPa2-A546 _at_TileScan_001 (Stage 46 of 49)	00-CWfpgVRC3tE8GkFazzLyDc
12.749		Cell	1	0.000	1.000	264	4	siRNA-SC-10 PSPC1-A488 IMPa2-A546 DAPI 8C2-siRNA-IMP-a2-a4 V2.00	0	13. siRNA-SC-10 PSPC1-A488 DAPI IMPa2-A546 _at_TileScan_001 (Stage 46 of 49)	00-CWfpgVRC3tE8GkFazzLyDc
9.66312		Cell	1	0.000	1.000	265	5	siRNA-SC-10 PSPC1-A488 IMPa2-A546 DAPI 8C2-siRNA-IMP-a2-a4 V2.00	0	13. siRNA-SC-10 PSPC1-A488 DAPI IMPa2-A546 _at_TileScan_001 (Stage 46 of 49)	00-CWfpgVRC3tE8GkFazzLyDc
7.97331		Cell	1	0.000	1.000	266	6	siRNA-SC-10 PSPC1-A488 IMPa2-A546 DAPI 8C2-siRNA-IMP-a2-a4 V2.00	0	13. siRNA-SC-10 PSPC1-A488 DAPI IMPa2-A546 _at_TileScan_001 (Stage 46 of 49)	00-CWfpgVRC3tE8GkFazzLyDc
11.1501		Cell	1	0.000	1.000	267	7	siRNA-SC-10 PSPC1-A488 IMPa2-A546 DAPI 8C2-siRNA-IMP-a2-a4 V2.00	0	13. siRNA-SC-10 PSPC1-A488 DAPI IMPa2-A546 _at_TileScan_001 (Stage 46 of 49)	00-CWfpgVRC3tE8GkFazzLyDc
10.4133		Cell	1	0.000	1.000	268	8	siRNA-SC-10 PSPC1-A488 IMPa2-A546 DAPI 8C2-siRNA-IMP-a2-a4 V2.00	0	13. siRNA-SC-10 PSPC1-A488 DAPI IMPa2-A546 _at_TileScan_001 (Stage 46 of 49)	00-CWfpgVRC3tE8GkFazzLyDc
8.79959		Cell	1	0.000	1.000	269	9	siRNA-SC-10 PSPC1-A488 IMPa2-A546 DAPI 8C2-siRNA-IMP-a2-a4 V2.00	0	13. siRNA-SC-10 PSPC1-A488 DAPI IMPa2-A546 _at_TileScan_001 (Stage 46 of 49)	00-CWfpgVRC3tE8GkFazzLyDc
9.42505		Cell	1	0.000	1.000	270	10	siRNA-SC-10 PSPC1-A488 IMPa2-A546 DAPI 8C2-siRNA-IMP-a2-a4 V2.00	0	13. siRNA-SC-10 PSPC1-A488 DAPI IMPa2-A546 _at_TileScan_001 (Stage 46 of 49)	00-CWfpgVRC3tE8GkFazzLyDc
13.586		Cell	1	0.000	1.000	271	11	siRNA-SC-10 PSPC1-A488 IMPa2-A546 DAPI 8C2-siRNA-IMP-a2-a4 V2.00	0	13. siRNA-SC-10 PSPC1-A488 DAPI IMPa2-A546 _at_TileScan_001 (Stage 46 of 49)	00-CWfpgVRC3tE8GkFazzLyDc
14.3373		Cell	1	0.000	1.000	272	12	siRNA-SC-10 PSPC1-A488 IMPa2-A546 DAPI 8C2-siRNA-IMP-a2-a4 V2.00	0	13. siRNA-SC-10 PSPC1-A488 DAPI IMPa2-A546 _at_TileScan_001 (Stage 46 of 49)	00-CWfpgVRC3tE8GkFazzLyDc
15.8486		Cell	1	0.000	1.000	273	13	siRNA-SC-10 PSPC1-A488 IMPa2-A546 DAPI 8C2-siRNA-IMP-a2-a4 V2.00	0	13. siRNA-SC-10 PSPC1-A488 DAPI IMPa2-A546 _at_TileScan_001 (Stage 46 of 49)	00-CWfpgVRC3tE8GkFazzLyDc
12.3081		Cell	1	0.000	1.000	274	14	siRNA-SC-10 PSPC1-A488 IMPa2-A546 DAPI 8C2-siRNA-IMP-a2-a4 V2.00	0	13. siRNA-SC-10 PSPC1-A488 DAPI IMPa2-A546 _at_TileScan_001 (Stage 46 of 49)	00-CWfpgVRC3tE8GkFazzLyDc
9.67416		Cell	1	0.000	1.000	275	15	siRNA-SC-10 PSPC1-A488 IMPa2-A546 DAPI 8C2-siRNA-IMP-a2-a4 V2.00	0	13. siRNA-SC-10 PSPC1-A488 DAPI IMPa2-A546 _at_TileScan_001 (Stage 46 of 49)	00-CWfpgVRC3tE8GkFazzLyDc
6.26344		Cell	1	0.000	1.000	276	16	siRNA-SC-10 PSPC1-A488 IMPa2-A546 DAPI 8C2-siRNA-IMP-a2-a4 V2.00	0	13. siRNA-SC-10 PSPC1-A488 DAPI IMPa2-A546 _at_TileScan_001 (Stage 46 of 49)	00-CWfpgVRC3tE8GkFazzLyDc
7.76582		Cell	1	0.000	1.000	277	0	siRNA-SC-10 PSPC1-A488 IMPa2-A546 DAPI 8C2-siRNA-IMP-a2-a4 V2.00	0	13. siRNA-SC-10 PSPC1-A488 DAPI IMPa2-A546 _au_TileScan_001 (Stage 47 of 49)	00-9yNZdEu6SHFFpbM2TGp7E4
4.56605		Cell	1	0.000	1.000	278	1	siRNA-SC-10 PSPC1-A488 IMPa2-A546 DAPI 8C2-siRNA-IMP-a2-a4 V2.00	0	13. siRNA-SC-10 PSPC1-A488 DAPI IMPa2-A546 _au_TileScan_001 (Stage 47 of 49)	00-9yNZdEu6SHFFpbM2TGp7E4
10.9552		Cell	1	0.000	1.000	279	2	siRNA-SC-10 PSPC1-A488 IMPa2-A546 DAPI 8C2-siRNA-IMP-a2-a4 V2.00	0	13. siRNA-SC-10 PSPC1-A488 DAPI IMPa2-A546 _au_TileScan_001 (Stage 47 of 49)	00-9yNZdEu6SHFFpbM2TGp7E4
10.6629		Cell	1	0.000	1.000	280	3	siRNA-SC-10 PSPC1-A488 IMPa2-A546 DAPI 8C2-siRNA-IMP-a2-a4 V2.00	0	13. siRNA-SC-10 PSPC1-A488 DAPI IMPa2-A546 _au_TileScan_001 (Stage 47 of 49)	00-9yNZdEu6SHFFpbM2TGp7E4
11.4262		Cell	1	0.000	1.000	281	4	siRNA-SC-10 PSPC1-A488 IMPa2-A546 DAPI 8C2-siRNA-IMP-a2-a4 V2.00	0	13. siRNA-SC-10 PSPC1-A488 DAPI IMPa2-A546 _au_TileScan_001 (Stage 47 of 49)	00-9yNZdEu6SHFFpbM2TGp7E4
7.86254		Cell	1	0.000	1.000	282	5	siRNA-SC-10 PSPC1-A488 IMPa2-A546 DAPI 8C2-siRNA-IMP-a2-a4 V2.00	0	13. siRNA-SC-10 PSPC1-A488 DAPI IMPa2-A546 _au_TileScan_001 (Stage 47 of 49)	00-9yNZdEu6SHFFpbM2TGp7E4
11.0561		Cell	1	0.000	1.000	283	6	siRNA-SC-10 PSPC1-A488 IMPa2-A546 DAPI 8C2-siRNA-IMP-a2-a4 V2.00	0	13. siRNA-SC-10 PSPC1-A488 DAPI IMPa2-A546 _au_TileScan_001 (Stage 47 of 49)	00-9yNZdEu6SHFFpbM2TGp7E4
8.95861		Cell	1	0.000	1.000	284	7	siRNA-SC-10 PSPC1-A488 IMPa2-A546 DAPI 8C2-siRNA-IMP-a2-a4 V2.00	0	13. siRNA-SC-10 PSPC1-A488 DAPI IMPa2-A546 _au_TileScan_001 (Stage 47 of 49)	00-9yNZdEu6SHFFpbM2TGp7E4
8.35856		Cell	1	0.000	1.000	285	8	siRNA-SC-10 PSPC1-A488 IMPa2-A546 DAPI 8C2-siRNA-IMP-a2-a4 V2.00	0	13. siRNA-SC-10 PSPC1-A488 DAPI IMPa2-A546 _au_TileScan_001 (Stage 47 of 49)	00-9yNZdEu6SHFFpbM2TGp7E4
16.0954		Cell	1	0.000	1.000	286	9	siRNA-SC-10 PSPC1-A488 IMPa2-A546 DAPI 8C2-siRNA-IMP-a2-a4 V2.00	0	13. siRNA-SC-10 PSPC1-A488 DAPI IMPa2-A546 _au_TileScan_001 (Stage 47 of 49)	00-9yNZdEu6SHFFpbM2TGp7E4
10.01		Cell	1	0.000	1.000	287	10	siRNA-SC-10 PSPC1-A488 IMPa2-A546 DAPI 8C2-siRNA-IMP-a2-a4 V2.00	0	13. siRNA-SC-10 PSPC1-A488 DAPI IMPa2-A546 _au_TileScan_001 (Stage 47 of 49)	00-9yNZdEu6SHFFpbM2TGp7E4
10.1315		Cell	1	0.000	1.000	288	11	siRNA-SC-10 PSPC1-A488 IMPa2-A546 DAPI 8C2-siRNA-IMP-a2-a4 V2.00	0	13. siRNA-SC-10 PSPC1-A488 DAPI IMPa2-A546 _au_TileScan_001 (Stage 47 of 49)	00-9yNZdEu6SHFFpbM2TGp7E4
3.61119		Cell	1	0.000	1.000	289	0	siRNA-SC-10 PSPC1-A488 IMPa2-A546 DAPI 8C2-siRNA-IMP-a2-a4 V2.00	0	13. siRNA-SC-10 PSPC1-A488 DAPI IMPa2-A546 _av_TileScan_001 (Stage 48 of 49)	00-dh83Kg2giutNVcRYNcvTu5
28.1419		Cell	1	0.000	1.000	290	1	siRNA-SC-10 PSPC1-A488 IMPa2-A546 DAPI 8C2-siRNA-IMP-a2-a4 V2.00	0	13. siRNA-SC-10 PSPC1-A488 DAPI IMPa2-A546 _av_TileScan_001 (Stage 48 of 49)	00-dh83Kg2giutNVcRYNcvTu5
9.71826		Cell	1	0.000	1.000	291	2	siRNA-SC-10 PSPC1-A488 IMPa2-A546 DAPI 8C2-siRNA-IMP-a2-a4 V2.00	0	13. siRNA-SC-10 PSPC1-A488 DAPI IMPa2-A546 _av_TileScan_001 (Stage 48 of 49)	00-dh83Kg2giutNVcRYNcvTu5
11.5894		Cell	1	0.000	1.000	292	3	siRNA-SC-10 PSPC1-A488 IMPa2-A546 DAPI 8C2-siRNA-IMP-a2-a4 V2.00	0	13. siRNA-SC-10 PSPC1-A488 DAPI IMPa2-A546 _av_TileScan_001 (Stage 48 of 49)	00-dh83Kg2giutNVcRYNcvTu5
9.48197		Cell	1	0.000	1.000	293	4	siRNA-SC-10 PSPC1-A488 IMPa2-A546 DAPI 8C2-siRNA-IMP-a2-a4 V2.00	0	13. siRNA-SC-10 PSPC1-A488 DAPI IMPa2-A546 _av_TileScan_001 (Stage 48 of 49)	00-dh83Kg2giutNVcRYNcvTu5
8.85934		Cell	1	0.000	1.000	294	5	siRNA-SC-10 PSPC1-A488 IMPa2-A546 DAPI 8C2-siRNA-IMP-a2-a4 V2.00	0	13. siRNA-SC-10 PSPC1-A488 DAPI IMPa2-A546 _av_TileScan_001 (Stage 48 of 49)	00-dh83Kg2giutNVcRYNcvTu5
7.83839		Cell	1	0.000	1.000	295	6	siRNA-SC-10 PSPC1-A488 IMPa2-A546 DAPI 8C2-siRNA-IMP-a2-a4 V2.00	0	13. siRNA-SC-10 PSPC1-A488 DAPI IMPa2-A546 _av_TileScan_001 (Stage 48 of 49)	00-dh83Kg2giutNVcRYNcvTu5
13.2175		Cell	1	0.000	1.000	296	7	siRNA-SC-10 PSPC1-A488 IMPa2-A546 DAPI 8C2-siRNA-IMP-a2-a4 V2.00	0	13. siRNA-SC-10 PSPC1-A488 DAPI IMPa2-A546 _av_TileScan_001 (Stage 48 of 49)	00-dh83Kg2giutNVcRYNcvTu5
4.88236		Cell	1	0.000	1.000	297	8	siRNA-SC-10 PSPC1-A488 IMPa2-A546 DAPI 8C2-siRNA-IMP-a2-a4 V2.00	0	13. siRNA-SC-10 PSPC1-A488 DAPI IMPa2-A546 _av_TileScan_001 (Stage 48 of 49)	00-dh83Kg2giutNVcRYNcvTu5
7.95094		Cell	1	0.000	1.000	298	9	siRNA-SC-10 PSPC1-A488 IMPa2-A546 DAPI 8C2-siRNA-IMP-a2-a4 V2.00	0	13. siRNA-SC-10 PSPC1-A488 DAPI IMPa2-A546 _av_TileScan_001 (Stage 48 of 49)	00-dh83Kg2giutNVcRYNcvTu5
9.29023		Cell	1	0.000	1.000	299	10	siRNA-SC-10 PSPC1-A488 IMPa2-A546 DAPI 8C2-siRNA-IMP-a2-a4 V2.00	0	13. siRNA-SC-10 PSPC1-A488 DAPI IMPa2-A546 _av_TileScan_001 (Stage 48 of 49)	00-dh83Kg2giutNVcRYNcvTu5
21.3021		Cell	1	0.000	1.000	300	11	siRNA-SC-10 PSPC1-A488 IMPa2-A546 DAPI 8C2-siRNA-IMP-a2-a4 V2.00	0	13. siRNA-SC-10 PSPC1-A488 DAPI IMPa2-A546 _av_TileScan_001 (Stage 48 of 49)	00-dh83Kg2giutNVcRYNcvTu5
3.83778		Cell	1	0.000	1.000	301	12	siRNA-SC-10 PSPC1-A488 IMPa2-A546 DAPI 8C2-siRNA-IMP-a2-a4 V2.00	0	13. siRNA-SC-10 PSPC1-A488 DAPI IMPa2-A546 _av_TileScan_001 (Stage 48 of 49)	00-dh83Kg2giutNVcRYNcvTu5
8.13523		Cell	1	0.000	1.000	302	13	siRNA-SC-10 PSPC1-A488 IMPa2-A546 DAPI 8C2-siRNA-IMP-a2-a4 V2.00	0	13. siRNA-SC-10 PSPC1-A488 DAPI IMPa2-A546 _av_TileScan_001 (Stage 48 of 49)	00-dh83Kg2giutNVcRYNcvTu5
20.1905		Cell	1	0.000	1.000	303	14	siRNA-SC-10 PSPC1-A488 IMPa2-A546 DAPI 8C2-siRNA-IMP-a2-a4 V2.00	0	13. siRNA-SC-10 PSPC1-A488 DAPI IMPa2-A546 _av_TileScan_001 (Stage 48 of 49)	00-dh83Kg2giutNVcRYNcvTu5
11.8919		Cell	1	0.000	1.000	304	0	siRNA-SC-10 PSPC1-A488 IMPa2-A546 DAPI 8C2-siRNA-IMP-a2-a4 V2.00	0	13. siRNA-SC-10 PSPC1-A488 DAPI IMPa2-A546 _aw_TileScan_001 (Stage 49 of 49)	00-VjKQt6uXq5iYv9FWCvxhBd
10.0055		Cell	1	0.000	1.000	305	1	siRNA-SC-10 PSPC1-A488 IMPa2-A546 DAPI 8C2-siRNA-IMP-a2-a4 V2.00	0	13. siRNA-SC-10 PSPC1-A488 DAPI IMPa2-A546 _aw_TileScan_001 (Stage 49 of 49)	00-VjKQt6uXq5iYv9FWCvxhBd
6.6559		Cell	1	0.000	1.000	306	2	siRNA-SC-10 PSPC1-A488 IMPa2-A546 DAPI 8C2-siRNA-IMP-a2-a4 V2.00	0	13. siRNA-SC-10 PSPC1-A488 DAPI IMPa2-A546 _aw_TileScan_001 (Stage 49 of 49)	00-VjKQt6uXq5iYv9FWCvxhBd
10.1465		Cell	1	0.000	1.000	307	3	siRNA-SC-10 PSPC1-A488 IMPa2-A546 DAPI 8C2-siRNA-IMP-a2-a4 V2.00	0	13. siRNA-SC-10 PSPC1-A488 DAPI IMPa2-A546 _aw_TileScan_001 (Stage 49 of 49)	00-VjKQt6uXq5iYv9FWCvxhBd
11.3289		Cell	1	0.000	1.000	308	4	siRNA-SC-10 PSPC1-A488 IMPa2-A546 DAPI 8C2-siRNA-IMP-a2-a4 V2.00	0	13. siRNA-SC-10 PSPC1-A488 DAPI IMPa2-A546 _aw_TileScan_001 (Stage 49 of 49)	00-VjKQt6uXq5iYv9FWCvxhBd
10.9559		Cell	1	0.000	1.000	309	5	siRNA-SC-10 PSPC1-A488 IMPa2-A546 DAPI 8C2-siRNA-IMP-a2-a4 V2.00	0	13. siRNA-SC-10 PSPC1-A488 DAPI IMPa2-A546 _aw_TileScan_001 (Stage 49 of 49)	00-VjKQt6uXq5iYv9FWCvxhBd
9.81757		Cell	1	0.000	1.000	310	6	siRNA-SC-10 PSPC1-A488 IMPa2-A546 DAPI 8C2-siRNA-IMP-a2-a4 V2.00	0	13. siRNA-SC-10 PSPC1-A488 DAPI IMPa2-A546 _aw_TileScan_001 (Stage 49 of 49)	00-VjKQt6uXq5iYv9FWCvxhBd
17.0124		Cell	1	0.000	1.000	311	7	siRNA-SC-10 PSPC1-A488 IMPa2-A546 DAPI 8C2-siRNA-IMP-a2-a4 V2.00	0	13. siRNA-SC-10 PSPC1-A488 DAPI IMPa2-A546 _aw_TileScan_001 (Stage 49 of 49)	00-VjKQt6uXq5iYv9FWCvxhBd
11.6102		Cell	1	0.000	1.000	312	8	siRNA-SC-10 PSPC1-A488 IMPa2-A546 DAPI 8C2-siRNA-IMP-a2-a4 V2.00	0	13. siRNA-SC-10 PSPC1-A488 DAPI IMPa2-A546 _aw_TileScan_001 (Stage 49 of 49)	00-VjKQt6uXq5iYv9FWCvxhBd
12.4431		Cell	1	0.000	1.000	313	9	siRNA-SC-10 PSPC1-A488 IMPa2-A546 DAPI 8C2-siRNA-IMP-a2-a4 V2.00	0	13. siRNA-SC-10 PSPC1-A488 DAPI IMPa2-A546 _aw_TileScan_001 (Stage 49 of 49)	00-VjKQt6uXq5iYv9FWCvxhBd
11.5557		Cell	1	0.000	1.000	314	10	siRNA-SC-10 PSPC1-A488 IMPa2-A546 DAPI 8C2-siRNA-IMP-a2-a4 V2.00	0	13. siRNA-SC-10 PSPC1-A488 DAPI IMPa2-A546 _aw_TileScan_001 (Stage 49 of 49)	00-VjKQt6uXq5iYv9FWCvxhBd
60.6079		Cell	1	0.000	1.000	315	0	siRNA-SC-10 PSPC1-A488 IMPa2-A546 DAPI 8C2-siRNA-IMP-a2-a4 V2.00	0	13. siRNA-SC-10 PSPC1-A488 DAPI IMPa2-A546 _b_TileScan_001 (Stage 2 of 49)	00-oSCR5yZafmVRBGm9QiHwF4
3.83093		Cell	1	0.000	1.000	316	1	siRNA-SC-10 PSPC1-A488 IMPa2-A546 DAPI 8C2-siRNA-IMP-a2-a4 V2.00	0	13. siRNA-SC-10 PSPC1-A488 DAPI IMPa2-A546 _b_TileScan_001 (Stage 2 of 49)	00-oSCR5yZafmVRBGm9QiHwF4
7.80114		Cell	1	0.000	1.000	317	2	siRNA-SC-10 PSPC1-A488 IMPa2-A546 DAPI 8C2-siRNA-IMP-a2-a4 V2.00	0	13. siRNA-SC-10 PSPC1-A488 DAPI IMPa2-A546 _b_TileScan_001 (Stage 2 of 49)	00-oSCR5yZafmVRBGm9QiHwF4
6.92631		Cell	1	0.000	1.000	318	3	siRNA-SC-10 PSPC1-A488 IMPa2-A546 DAPI 8C2-siRNA-IMP-a2-a4 V2.00	0	13. siRNA-SC-10 PSPC1-A488 DAPI IMPa2-A546 _b_TileScan_001 (Stage 2 of 49)	00-oSCR5yZafmVRBGm9QiHwF4
8.17579		Cell	1	0.000	1.000	319	4	siRNA-SC-10 PSPC1-A488 IMPa2-A546 DAPI 8C2-siRNA-IMP-a2-a4 V2.00	0	13. siRNA-SC-10 PSPC1-A488 DAPI IMPa2-A546 _b_TileScan_001 (Stage 2 of 49)	00-oSCR5yZafmVRBGm9QiHwF4
4.98187		Cell	1	0.000	1.000	320	5	siRNA-SC-10 PSPC1-A488 IMPa2-A546 DAPI 8C2-siRNA-IMP-a2-a4 V2.00	0	13. siRNA-SC-10 PSPC1-A488 DAPI IMPa2-A546 _b_TileScan_001 (Stage 2 of 49)	00-oSCR5yZafmVRBGm9QiHwF4
11.0552		Cell	1	0.000	1.000	321	6	siRNA-SC-10 PSPC1-A488 IMPa2-A546 DAPI 8C2-siRNA-IMP-a2-a4 V2.00	0	13. siRNA-SC-10 PSPC1-A488 DAPI IMPa2-A546 _b_TileScan_001 (Stage 2 of 49)	00-oSCR5yZafmVRBGm9QiHwF4
9.38538		Cell	1	0.000	1.000	322	7	siRNA-SC-10 PSPC1-A488 IMPa2-A546 DAPI 8C2-siRNA-IMP-a2-a4 V2.00	0	13. siRNA-SC-10 PSPC1-A488 DAPI IMPa2-A546 _b_TileScan_001 (Stage 2 of 49)	00-oSCR5yZafmVRBGm9QiHwF4
10.2383		Cell	1	0.000	1.000	323	8	siRNA-SC-10 PSPC1-A488 IMPa2-A546 DAPI 8C2-siRNA-IMP-a2-a4 V2.00	0	13. siRNA-SC-10 PSPC1-A488 DAPI IMPa2-A546 _b_TileScan_001 (Stage 2 of 49)	00-oSCR5yZafmVRBGm9QiHwF4
9.44213		Cell	1	0.000	1.000	324	9	siRNA-SC-10 PSPC1-A488 IMPa2-A546 DAPI 8C2-siRNA-IMP-a2-a4 V2.00	0	13. siRNA-SC-10 PSPC1-A488 DAPI IMPa2-A546 _b_TileScan_001 (Stage 2 of 49)	00-oSCR5yZafmVRBGm9QiHwF4
7.10982		Cell	1	0.000	1.000	325	10	siRNA-SC-10 PSPC1-A488 IMPa2-A546 DAPI 8C2-siRNA-IMP-a2-a4 V2.00	0	13. siRNA-SC-10 PSPC1-A488 DAPI IMPa2-A546 _b_TileScan_001 (Stage 2 of 49)	00-oSCR5yZafmVRBGm9QiHwF4
5.30149		Cell	1	0.000	1.000	326	11	siRNA-SC-10 PSPC1-A488 IMPa2-A546 DAPI 8C2-siRNA-IMP-a2-a4 V2.00	0	13. siRNA-SC-10 PSPC1-A488 DAPI IMPa2-A546 _b_TileScan_001 (Stage 2 of 49)	00-oSCR5yZafmVRBGm9QiHwF4
5.34854		Cell	1	0.000	1.000	327	12	siRNA-SC-10 PSPC1-A488 IMPa2-A546 DAPI 8C2-siRNA-IMP-a2-a4 V2.00	0	13. siRNA-SC-10 PSPC1-A488 DAPI IMPa2-A546 _b_TileScan_001 (Stage 2 of 49)	00-oSCR5yZafmVRBGm9QiHwF4
4.08233		Cell	1	0.000	1.000	328	0	siRNA-SC-10 PSPC1-A488 IMPa2-A546 DAPI 8C2-siRNA-IMP-a2-a4 V2.00	0	13. siRNA-SC-10 PSPC1-A488 DAPI IMPa2-A546 _c_TileScan_001 (Stage 3 of 49)	00-g2jTyt4Do6dtpjKy7f7J2h
9.93326		Cell	1	0.000	1.000	329	1	siRNA-SC-10 PSPC1-A488 IMPa2-A546 DAPI 8C2-siRNA-IMP-a2-a4 V2.00	0	13. siRNA-SC-10 PSPC1-A488 DAPI IMPa2-A546 _c_TileScan_001 (Stage 3 of 49)	00-g2jTyt4Do6dtpjKy7f7J2h
8.36304		Cell	1	0.000	1.000	330	2	siRNA-SC-10 PSPC1-A488 IMPa2-A546 DAPI 8C2-siRNA-IMP-a2-a4 V2.00	0	13. siRNA-SC-10 PSPC1-A488 DAPI IMPa2-A546 _c_TileScan_001 (Stage 3 of 49)	00-g2jTyt4Do6dtpjKy7f7J2h
8.89283		Cell	1	0.000	1.000	331	3	siRNA-SC-10 PSPC1-A488 IMPa2-A546 DAPI 8C2-siRNA-IMP-a2-a4 V2.00	0	13. siRNA-SC-10 PSPC1-A488 DAPI IMPa2-A546 _c_TileScan_001 (Stage 3 of 49)	00-g2jTyt4Do6dtpjKy7f7J2h
10.785		Cell	1	0.000	1.000	332	4	siRNA-SC-10 PSPC1-A488 IMPa2-A546 DAPI 8C2-siRNA-IMP-a2-a4 V2.00	0	13. siRNA-SC-10 PSPC1-A488 DAPI IMPa2-A546 _c_TileScan_001 (Stage 3 of 49)	00-g2jTyt4Do6dtpjKy7f7J2h
10.2104		Cell	1	0.000	1.000	333	5	siRNA-SC-10 PSPC1-A488 IMPa2-A546 DAPI 8C2-siRNA-IMP-a2-a4 V2.00	0	13. siRNA-SC-10 PSPC1-A488 DAPI IMPa2-A546 _c_TileScan_001 (Stage 3 of 49)	00-g2jTyt4Do6dtpjKy7f7J2h
11.9276		Cell	1	0.000	1.000	334	6	siRNA-SC-10 PSPC1-A488 IMPa2-A546 DAPI 8C2-siRNA-IMP-a2-a4 V2.00	0	13. siRNA-SC-10 PSPC1-A488 DAPI IMPa2-A546 _c_TileScan_001 (Stage 3 of 49)	00-g2jTyt4Do6dtpjKy7f7J2h
8.323		Cell	1	0.000	1.000	335	7	siRNA-SC-10 PSPC1-A488 IMPa2-A546 DAPI 8C2-siRNA-IMP-a2-a4 V2.00	0	13. siRNA-SC-10 PSPC1-A488 DAPI IMPa2-A546 _c_TileScan_001 (Stage 3 of 49)	00-g2jTyt4Do6dtpjKy7f7J2h
12.9033		Cell	1	0.000	1.000	336	8	siRNA-SC-10 PSPC1-A488 IMPa2-A546 DAPI 8C2-siRNA-IMP-a2-a4 V2.00	0	13. siRNA-SC-10 PSPC1-A488 DAPI IMPa2-A546 _c_TileScan_001 (Stage 3 of 49)	00-g2jTyt4Do6dtpjKy7f7J2h
4.51293		Cell	1	0.000	1.000	337	0	siRNA-SC-10 PSPC1-A488 IMPa2-A546 DAPI 8C2-siRNA-IMP-a2-a4 V2.00	0	13. siRNA-SC-10 PSPC1-A488 DAPI IMPa2-A546 _d_TileScan_001 (Stage 4 of 49)	00-RPMrVRGQrrPA3oo37PDeen
25.05		Cell	1	0.000	1.000	338	1	siRNA-SC-10 PSPC1-A488 IMPa2-A546 DAPI 8C2-siRNA-IMP-a2-a4 V2.00	0	13. siRNA-SC-10 PSPC1-A488 DAPI IMPa2-A546 _d_TileScan_001 (Stage 4 of 49)	00-RPMrVRGQrrPA3oo37PDeen
15.5887		Cell	1	0.000	1.000	339	2	siRNA-SC-10 PSPC1-A488 IMPa2-A546 DAPI 8C2-siRNA-IMP-a2-a4 V2.00	0	13. siRNA-SC-10 PSPC1-A488 DAPI IMPa2-A546 _d_TileScan_001 (Stage 4 of 49)	00-RPMrVRGQrrPA3oo37PDeen
11.712		Cell	1	0.000	1.000	340	3	siRNA-SC-10 PSPC1-A488 IMPa2-A546 DAPI 8C2-siRNA-IMP-a2-a4 V2.00	0	13. siRNA-SC-10 PSPC1-A488 DAPI IMPa2-A546 _d_TileScan_001 (Stage 4 of 49)	00-RPMrVRGQrrPA3oo37PDeen
22.971		Cell	1	0.000	1.000	341	4	siRNA-SC-10 PSPC1-A488 IMPa2-A546 DAPI 8C2-siRNA-IMP-a2-a4 V2.00	0	13. siRNA-SC-10 PSPC1-A488 DAPI IMPa2-A546 _d_TileScan_001 (Stage 4 of 49)	00-RPMrVRGQrrPA3oo37PDeen
3.24992		Cell	1	0.000	1.000	342	5	siRNA-SC-10 PSPC1-A488 IMPa2-A546 DAPI 8C2-siRNA-IMP-a2-a4 V2.00	0	13. siRNA-SC-10 PSPC1-A488 DAPI IMPa2-A546 _d_TileScan_001 (Stage 4 of 49)	00-RPMrVRGQrrPA3oo37PDeen
10.3424		Cell	1	0.000	1.000	343	6	siRNA-SC-10 PSPC1-A488 IMPa2-A546 DAPI 8C2-siRNA-IMP-a2-a4 V2.00	0	13. siRNA-SC-10 PSPC1-A488 DAPI IMPa2-A546 _d_TileScan_001 (Stage 4 of 49)	00-RPMrVRGQrrPA3oo37PDeen
9.09755		Cell	1	0.000	1.000	344	7	siRNA-SC-10 PSPC1-A488 IMPa2-A546 DAPI 8C2-siRNA-IMP-a2-a4 V2.00	0	13. siRNA-SC-10 PSPC1-A488 DAPI IMPa2-A546 _d_TileScan_001 (Stage 4 of 49)	00-RPMrVRGQrrPA3oo37PDeen
2.85914		Cell	1	0.000	1.000	345	8	siRNA-SC-10 PSPC1-A488 IMPa2-A546 DAPI 8C2-siRNA-IMP-a2-a4 V2.00	0	13. siRNA-SC-10 PSPC1-A488 DAPI IMPa2-A546 _d_TileScan_001 (Stage 4 of 49)	00-RPMrVRGQrrPA3oo37PDeen
13.7785		Cell	1	0.000	1.000	346	9	siRNA-SC-10 PSPC1-A488 IMPa2-A546 DAPI 8C2-siRNA-IMP-a2-a4 V2.00	0	13. siRNA-SC-10 PSPC1-A488 DAPI IMPa2-A546 _d_TileScan_001 (Stage 4 of 49)	00-RPMrVRGQrrPA3oo37PDeen
5.1784		Cell	1	0.000	1.000	347	10	siRNA-SC-10 PSPC1-A488 IMPa2-A546 DAPI 8C2-siRNA-IMP-a2-a4 V2.00	0	13. siRNA-SC-10 PSPC1-A488 DAPI IMPa2-A546 _d_TileScan_001 (Stage 4 of 49)	00-RPMrVRGQrrPA3oo37PDeen
13.948		Cell	1	0.000	1.000	348	11	siRNA-SC-10 PSPC1-A488 IMPa2-A546 DAPI 8C2-siRNA-IMP-a2-a4 V2.00	0	13. siRNA-SC-10 PSPC1-A488 DAPI IMPa2-A546 _d_TileScan_001 (Stage 4 of 49)	00-RPMrVRGQrrPA3oo37PDeen
5.17642		Cell	1	0.000	1.000	349	0	siRNA-SC-10 PSPC1-A488 IMPa2-A546 DAPI 8C2-siRNA-IMP-a2-a4 V2.00	0	13. siRNA-SC-10 PSPC1-A488 DAPI IMPa2-A546 _e_TileScan_001 (Stage 5 of 49)	00-RTgak75rXw6nCDu7fBD4zU
11.9425		Cell	1	0.000	1.000	350	1	siRNA-SC-10 PSPC1-A488 IMPa2-A546 DAPI 8C2-siRNA-IMP-a2-a4 V2.00	0	13. siRNA-SC-10 PSPC1-A488 DAPI IMPa2-A546 _e_TileScan_001 (Stage 5 of 49)	00-RTgak75rXw6nCDu7fBD4zU
6.44338		Cell	1	0.000	1.000	351	2	siRNA-SC-10 PSPC1-A488 IMPa2-A546 DAPI 8C2-siRNA-IMP-a2-a4 V2.00	0	13. siRNA-SC-10 PSPC1-A488 DAPI IMPa2-A546 _e_TileScan_001 (Stage 5 of 49)	00-RTgak75rXw6nCDu7fBD4zU
13.0603		Cell	1	0.000	1.000	352	3	siRNA-SC-10 PSPC1-A488 IMPa2-A546 DAPI 8C2-siRNA-IMP-a2-a4 V2.00	0	13. siRNA-SC-10 PSPC1-A488 DAPI IMPa2-A546 _e_TileScan_001 (Stage 5 of 49)	00-RTgak75rXw6nCDu7fBD4zU
12.9854		Cell	1	0.000	1.000	353	4	siRNA-SC-10 PSPC1-A488 IMPa2-A546 DAPI 8C2-siRNA-IMP-a2-a4 V2.00	0	13. siRNA-SC-10 PSPC1-A488 DAPI IMPa2-A546 _e_TileScan_001 (Stage 5 of 49)	00-RTgak75rXw6nCDu7fBD4zU
15.4353		Cell	1	0.000	1.000	354	5	siRNA-SC-10 PSPC1-A488 IMPa2-A546 DAPI 8C2-siRNA-IMP-a2-a4 V2.00	0	13. siRNA-SC-10 PSPC1-A488 DAPI IMPa2-A546 _e_TileScan_001 (Stage 5 of 49)	00-RTgak75rXw6nCDu7fBD4zU
11.7712		Cell	1	0.000	1.000	355	6	siRNA-SC-10 PSPC1-A488 IMPa2-A546 DAPI 8C2-siRNA-IMP-a2-a4 V2.00	0	13. siRNA-SC-10 PSPC1-A488 DAPI IMPa2-A546 _e_TileScan_001 (Stage 5 of 49)	00-RTgak75rXw6nCDu7fBD4zU
6.01061		Cell	1	0.000	1.000	356	7	siRNA-SC-10 PSPC1-A488 IMPa2-A546 DAPI 8C2-siRNA-IMP-a2-a4 V2.00	0	13. siRNA-SC-10 PSPC1-A488 DAPI IMPa2-A546 _e_TileScan_001 (Stage 5 of 49)	00-RTgak75rXw6nCDu7fBD4zU
8.69032		Cell	1	0.000	1.000	357	8	siRNA-SC-10 PSPC1-A488 IMPa2-A546 DAPI 8C2-siRNA-IMP-a2-a4 V2.00	0	13. siRNA-SC-10 PSPC1-A488 DAPI IMPa2-A546 _e_TileScan_001 (Stage 5 of 49)	00-RTgak75rXw6nCDu7fBD4zU
9.7173		Cell	1	0.000	1.000	358	9	siRNA-SC-10 PSPC1-A488 IMPa2-A546 DAPI 8C2-siRNA-IMP-a2-a4 V2.00	0	13. siRNA-SC-10 PSPC1-A488 DAPI IMPa2-A546 _e_TileScan_001 (Stage 5 of 49)	00-RTgak75rXw6nCDu7fBD4zU
11.902		Cell	1	0.000	1.000	359	10	siRNA-SC-10 PSPC1-A488 IMPa2-A546 DAPI 8C2-siRNA-IMP-a2-a4 V2.00	0	13. siRNA-SC-10 PSPC1-A488 DAPI IMPa2-A546 _e_TileScan_001 (Stage 5 of 49)	00-RTgak75rXw6nCDu7fBD4zU
7.43146		Cell	1	0.000	1.000	360	11	siRNA-SC-10 PSPC1-A488 IMPa2-A546 DAPI 8C2-siRNA-IMP-a2-a4 V2.00	0	13. siRNA-SC-10 PSPC1-A488 DAPI IMPa2-A546 _e_TileScan_001 (Stage 5 of 49)	00-RTgak75rXw6nCDu7fBD4zU
17.0538		Cell	1	0.000	1.000	361	12	siRNA-SC-10 PSPC1-A488 IMPa2-A546 DAPI 8C2-siRNA-IMP-a2-a4 V2.00	0	13. siRNA-SC-10 PSPC1-A488 DAPI IMPa2-A546 _e_TileScan_001 (Stage 5 of 49)	00-RTgak75rXw6nCDu7fBD4zU
9.05172		Cell	1	0.000	1.000	362	13	siRNA-SC-10 PSPC1-A488 IMPa2-A546 DAPI 8C2-siRNA-IMP-a2-a4 V2.00	0	13. siRNA-SC-10 PSPC1-A488 DAPI IMPa2-A546 _e_TileScan_001 (Stage 5 of 49)	00-RTgak75rXw6nCDu7fBD4zU
10.9048		Cell	1	0.000	1.000	363	14	siRNA-SC-10 PSPC1-A488 IMPa2-A546 DAPI 8C2-siRNA-IMP-a2-a4 V2.00	0	13. siRNA-SC-10 PSPC1-A488 DAPI IMPa2-A546 _e_TileScan_001 (Stage 5 of 49)	00-RTgak75rXw6nCDu7fBD4zU
10.1452		Cell	1	0.000	1.000	364	15	siRNA-SC-10 PSPC1-A488 IMPa2-A546 DAPI 8C2-siRNA-IMP-a2-a4 V2.00	0	13. siRNA-SC-10 PSPC1-A488 DAPI IMPa2-A546 _e_TileScan_001 (Stage 5 of 49)	00-RTgak75rXw6nCDu7fBD4zU
7.87389		Cell	1	0.000	1.000	365	16	siRNA-SC-10 PSPC1-A488 IMPa2-A546 DAPI 8C2-siRNA-IMP-a2-a4 V2.00	0	13. siRNA-SC-10 PSPC1-A488 DAPI IMPa2-A546 _e_TileScan_001 (Stage 5 of 49)	00-RTgak75rXw6nCDu7fBD4zU
7.95983		Cell	1	0.000	1.000	366	17	siRNA-SC-10 PSPC1-A488 IMPa2-A546 DAPI 8C2-siRNA-IMP-a2-a4 V2.00	0	13. siRNA-SC-10 PSPC1-A488 DAPI IMPa2-A546 _e_TileScan_001 (Stage 5 of 49)	00-RTgak75rXw6nCDu7fBD4zU
10.3458		Cell	1	0.000	1.000	367	18	siRNA-SC-10 PSPC1-A488 IMPa2-A546 DAPI 8C2-siRNA-IMP-a2-a4 V2.00	0	13. siRNA-SC-10 PSPC1-A488 DAPI IMPa2-A546 _e_TileScan_001 (Stage 5 of 49)	00-RTgak75rXw6nCDu7fBD4zU
8.40968		Cell	1	0.000	1.000	368	19	siRNA-SC-10 PSPC1-A488 IMPa2-A546 DAPI 8C2-siRNA-IMP-a2-a4 V2.00	0	13. siRNA-SC-10 PSPC1-A488 DAPI IMPa2-A546 _e_TileScan_001 (Stage 5 of 49)	00-RTgak75rXw6nCDu7fBD4zU
3.32861		Cell	1	0.000	1.000	369	0	siRNA-SC-10 PSPC1-A488 IMPa2-A546 DAPI 8C2-siRNA-IMP-a2-a4 V2.00	0	13. siRNA-SC-10 PSPC1-A488 DAPI IMPa2-A546 _f_TileScan_001 (Stage 6 of 49)	00-iQbW6RD7Q3ECDQq8bzqzSA
8.33739		Cell	1	0.000	1.000	370	1	siRNA-SC-10 PSPC1-A488 IMPa2-A546 DAPI 8C2-siRNA-IMP-a2-a4 V2.00	0	13. siRNA-SC-10 PSPC1-A488 DAPI IMPa2-A546 _f_TileScan_001 (Stage 6 of 49)	00-iQbW6RD7Q3ECDQq8bzqzSA
6.72045		Cell	1	0.000	1.000	371	2	siRNA-SC-10 PSPC1-A488 IMPa2-A546 DAPI 8C2-siRNA-IMP-a2-a4 V2.00	0	13. siRNA-SC-10 PSPC1-A488 DAPI IMPa2-A546 _f_TileScan_001 (Stage 6 of 49)	00-iQbW6RD7Q3ECDQq8bzqzSA
7.67567		Cell	1	0.000	1.000	372	3	siRNA-SC-10 PSPC1-A488 IMPa2-A546 DAPI 8C2-siRNA-IMP-a2-a4 V2.00	0	13. siRNA-SC-10 PSPC1-A488 DAPI IMPa2-A546 _f_TileScan_001 (Stage 6 of 49)	00-iQbW6RD7Q3ECDQq8bzqzSA
8.77748		Cell	1	0.000	1.000	373	4	siRNA-SC-10 PSPC1-A488 IMPa2-A546 DAPI 8C2-siRNA-IMP-a2-a4 V2.00	0	13. siRNA-SC-10 PSPC1-A488 DAPI IMPa2-A546 _f_TileScan_001 (Stage 6 of 49)	00-iQbW6RD7Q3ECDQq8bzqzSA
15.2893		Cell	1	0.000	1.000	374	5	siRNA-SC-10 PSPC1-A488 IMPa2-A546 DAPI 8C2-siRNA-IMP-a2-a4 V2.00	0	13. siRNA-SC-10 PSPC1-A488 DAPI IMPa2-A546 _f_TileScan_001 (Stage 6 of 49)	00-iQbW6RD7Q3ECDQq8bzqzSA
9.04208		Cell	1	0.000	1.000	375	6	siRNA-SC-10 PSPC1-A488 IMPa2-A546 DAPI 8C2-siRNA-IMP-a2-a4 V2.00	0	13. siRNA-SC-10 PSPC1-A488 DAPI IMPa2-A546 _f_TileScan_001 (Stage 6 of 49)	00-iQbW6RD7Q3ECDQq8bzqzSA
9.89211		Cell	1	0.000	1.000	376	7	siRNA-SC-10 PSPC1-A488 IMPa2-A546 DAPI 8C2-siRNA-IMP-a2-a4 V2.00	0	13. siRNA-SC-10 PSPC1-A488 DAPI IMPa2-A546 _f_TileScan_001 (Stage 6 of 49)	00-iQbW6RD7Q3ECDQq8bzqzSA
14.8276		Cell	1	0.000	1.000	377	8	siRNA-SC-10 PSPC1-A488 IMPa2-A546 DAPI 8C2-siRNA-IMP-a2-a4 V2.00	0	13. siRNA-SC-10 PSPC1-A488 DAPI IMPa2-A546 _f_TileScan_001 (Stage 6 of 49)	00-iQbW6RD7Q3ECDQq8bzqzSA
11.8894		Cell	1	0.000	1.000	378	9	siRNA-SC-10 PSPC1-A488 IMPa2-A546 DAPI 8C2-siRNA-IMP-a2-a4 V2.00	0	13. siRNA-SC-10 PSPC1-A488 DAPI IMPa2-A546 _f_TileScan_001 (Stage 6 of 49)	00-iQbW6RD7Q3ECDQq8bzqzSA
4.25386		Cell	1	0.000	1.000	379	10	siRNA-SC-10 PSPC1-A488 IMPa2-A546 DAPI 8C2-siRNA-IMP-a2-a4 V2.00	0	13. siRNA-SC-10 PSPC1-A488 DAPI IMPa2-A546 _f_TileScan_001 (Stage 6 of 49)	00-iQbW6RD7Q3ECDQq8bzqzSA
7.23796		Cell	1	0.000	1.000	380	0	siRNA-SC-10 PSPC1-A488 IMPa2-A546 DAPI 8C2-siRNA-IMP-a2-a4 V2.00	0	13. siRNA-SC-10 PSPC1-A488 DAPI IMPa2-A546 _g_TileScan_001 (Stage 7 of 49)	00-GSD27FJWevmwEJQVJWkzzP
17.1062		Cell	1	0.000	1.000	381	1	siRNA-SC-10 PSPC1-A488 IMPa2-A546 DAPI 8C2-siRNA-IMP-a2-a4 V2.00	0	13. siRNA-SC-10 PSPC1-A488 DAPI IMPa2-A546 _g_TileScan_001 (Stage 7 of 49)	00-GSD27FJWevmwEJQVJWkzzP
13.0535		Cell	1	0.000	1.000	382	2	siRNA-SC-10 PSPC1-A488 IMPa2-A546 DAPI 8C2-siRNA-IMP-a2-a4 V2.00	0	13. siRNA-SC-10 PSPC1-A488 DAPI IMPa2-A546 _g_TileScan_001 (Stage 7 of 49)	00-GSD27FJWevmwEJQVJWkzzP
8.92269		Cell	1	0.000	1.000	383	3	siRNA-SC-10 PSPC1-A488 IMPa2-A546 DAPI 8C2-siRNA-IMP-a2-a4 V2.00	0	13. siRNA-SC-10 PSPC1-A488 DAPI IMPa2-A546 _g_TileScan_001 (Stage 7 of 49)	00-GSD27FJWevmwEJQVJWkzzP
10.0384		Cell	1	0.000	1.000	384	4	siRNA-SC-10 PSPC1-A488 IMPa2-A546 DAPI 8C2-siRNA-IMP-a2-a4 V2.00	0	13. siRNA-SC-10 PSPC1-A488 DAPI IMPa2-A546 _g_TileScan_001 (Stage 7 of 49)	00-GSD27FJWevmwEJQVJWkzzP
10.8252		Cell	1	0.000	1.000	385	0	siRNA-SC-10 PSPC1-A488 IMPa2-A546 DAPI 8C2-siRNA-IMP-a2-a4 V2.00	0	13. siRNA-SC-10 PSPC1-A488 DAPI IMPa2-A546 _h_TileScan_001 (Stage 8 of 49)	00-9K7PHfQAFisvN6pHWhb9RP
40.5263		Cell	1	0.000	1.000	386	1	siRNA-SC-10 PSPC1-A488 IMPa2-A546 DAPI 8C2-siRNA-IMP-a2-a4 V2.00	0	13. siRNA-SC-10 PSPC1-A488 DAPI IMPa2-A546 _h_TileScan_001 (Stage 8 of 49)	00-9K7PHfQAFisvN6pHWhb9RP
5.90975		Cell	1	0.000	1.000	387	2	siRNA-SC-10 PSPC1-A488 IMPa2-A546 DAPI 8C2-siRNA-IMP-a2-a4 V2.00	0	13. siRNA-SC-10 PSPC1-A488 DAPI IMPa2-A546 _h_TileScan_001 (Stage 8 of 49)	00-9K7PHfQAFisvN6pHWhb9RP
8.92681		Cell	1	0.000	1.000	388	3	siRNA-SC-10 PSPC1-A488 IMPa2-A546 DAPI 8C2-siRNA-IMP-a2-a4 V2.00	0	13. siRNA-SC-10 PSPC1-A488 DAPI IMPa2-A546 _h_TileScan_001 (Stage 8 of 49)	00-9K7PHfQAFisvN6pHWhb9RP
12.5675		Cell	1	0.000	1.000	389	4	siRNA-SC-10 PSPC1-A488 IMPa2-A546 DAPI 8C2-siRNA-IMP-a2-a4 V2.00	0	13. siRNA-SC-10 PSPC1-A488 DAPI IMPa2-A546 _h_TileScan_001 (Stage 8 of 49)	00-9K7PHfQAFisvN6pHWhb9RP
9.06881		Cell	1	0.000	1.000	390	5	siRNA-SC-10 PSPC1-A488 IMPa2-A546 DAPI 8C2-siRNA-IMP-a2-a4 V2.00	0	13. siRNA-SC-10 PSPC1-A488 DAPI IMPa2-A546 _h_TileScan_001 (Stage 8 of 49)	00-9K7PHfQAFisvN6pHWhb9RP
5.06274		Cell	1	0.000	1.000	391	6	siRNA-SC-10 PSPC1-A488 IMPa2-A546 DAPI 8C2-siRNA-IMP-a2-a4 V2.00	0	13. siRNA-SC-10 PSPC1-A488 DAPI IMPa2-A546 _h_TileScan_001 (Stage 8 of 49)	00-9K7PHfQAFisvN6pHWhb9RP
8.74957		Cell	1	0.000	1.000	392	7	siRNA-SC-10 PSPC1-A488 IMPa2-A546 DAPI 8C2-siRNA-IMP-a2-a4 V2.00	0	13. siRNA-SC-10 PSPC1-A488 DAPI IMPa2-A546 _h_TileScan_001 (Stage 8 of 49)	00-9K7PHfQAFisvN6pHWhb9RP
6.13308		Cell	1	0.000	1.000	393	8	siRNA-SC-10 PSPC1-A488 IMPa2-A546 DAPI 8C2-siRNA-IMP-a2-a4 V2.00	0	13. siRNA-SC-10 PSPC1-A488 DAPI IMPa2-A546 _h_TileScan_001 (Stage 8 of 49)	00-9K7PHfQAFisvN6pHWhb9RP
6.12789		Cell	1	0.000	1.000	394	9	siRNA-SC-10 PSPC1-A488 IMPa2-A546 DAPI 8C2-siRNA-IMP-a2-a4 V2.00	0	13. siRNA-SC-10 PSPC1-A488 DAPI IMPa2-A546 _h_TileScan_001 (Stage 8 of 49)	00-9K7PHfQAFisvN6pHWhb9RP
6.8674		Cell	1	0.000	1.000	395	10	siRNA-SC-10 PSPC1-A488 IMPa2-A546 DAPI 8C2-siRNA-IMP-a2-a4 V2.00	0	13. siRNA-SC-10 PSPC1-A488 DAPI IMPa2-A546 _h_TileScan_001 (Stage 8 of 49)	00-9K7PHfQAFisvN6pHWhb9RP
8.27028		Cell	1	0.000	1.000	396	11	siRNA-SC-10 PSPC1-A488 IMPa2-A546 DAPI 8C2-siRNA-IMP-a2-a4 V2.00	0	13. siRNA-SC-10 PSPC1-A488 DAPI IMPa2-A546 _h_TileScan_001 (Stage 8 of 49)	00-9K7PHfQAFisvN6pHWhb9RP
12.1264		Cell	1	0.000	1.000	397	12	siRNA-SC-10 PSPC1-A488 IMPa2-A546 DAPI 8C2-siRNA-IMP-a2-a4 V2.00	0	13. siRNA-SC-10 PSPC1-A488 DAPI IMPa2-A546 _h_TileScan_001 (Stage 8 of 49)	00-9K7PHfQAFisvN6pHWhb9RP
10.4567		Cell	1	0.000	1.000	398	13	siRNA-SC-10 PSPC1-A488 IMPa2-A546 DAPI 8C2-siRNA-IMP-a2-a4 V2.00	0	13. siRNA-SC-10 PSPC1-A488 DAPI IMPa2-A546 _h_TileScan_001 (Stage 8 of 49)	00-9K7PHfQAFisvN6pHWhb9RP
10.9814		Cell	1	0.000	1.000	399	14	siRNA-SC-10 PSPC1-A488 IMPa2-A546 DAPI 8C2-siRNA-IMP-a2-a4 V2.00	0	13. siRNA-SC-10 PSPC1-A488 DAPI IMPa2-A546 _h_TileScan_001 (Stage 8 of 49)	00-9K7PHfQAFisvN6pHWhb9RP
13.6145		Cell	1	0.000	1.000	400	15	siRNA-SC-10 PSPC1-A488 IMPa2-A546 DAPI 8C2-siRNA-IMP-a2-a4 V2.00	0	13. siRNA-SC-10 PSPC1-A488 DAPI IMPa2-A546 _h_TileScan_001 (Stage 8 of 49)	00-9K7PHfQAFisvN6pHWhb9RP
23.0444		Cell	1	0.000	1.000	401	16	siRNA-SC-10 PSPC1-A488 IMPa2-A546 DAPI 8C2-siRNA-IMP-a2-a4 V2.00	0	13. siRNA-SC-10 PSPC1-A488 DAPI IMPa2-A546 _h_TileScan_001 (Stage 8 of 49)	00-9K7PHfQAFisvN6pHWhb9RP
12.1693		Cell	1	0.000	1.000	402	17	siRNA-SC-10 PSPC1-A488 IMPa2-A546 DAPI 8C2-siRNA-IMP-a2-a4 V2.00	0	13. siRNA-SC-10 PSPC1-A488 DAPI IMPa2-A546 _h_TileScan_001 (Stage 8 of 49)	00-9K7PHfQAFisvN6pHWhb9RP
3.56992		Cell	1	0.000	1.000	403	0	siRNA-SC-10 PSPC1-A488 IMPa2-A546 DAPI 8C2-siRNA-IMP-a2-a4 V2.00	0	13. siRNA-SC-10 PSPC1-A488 DAPI IMPa2-A546 _i_TileScan_001 (Stage 9 of 49)	00-a3Pu8WiQtm4jQ4i9ywqZfj
9.94049		Cell	1	0.000	1.000	404	1	siRNA-SC-10 PSPC1-A488 IMPa2-A546 DAPI 8C2-siRNA-IMP-a2-a4 V2.00	0	13. siRNA-SC-10 PSPC1-A488 DAPI IMPa2-A546 _i_TileScan_001 (Stage 9 of 49)	00-a3Pu8WiQtm4jQ4i9ywqZfj
6.37693		Cell	1	0.000	1.000	405	2	siRNA-SC-10 PSPC1-A488 IMPa2-A546 DAPI 8C2-siRNA-IMP-a2-a4 V2.00	0	13. siRNA-SC-10 PSPC1-A488 DAPI IMPa2-A546 _i_TileScan_001 (Stage 9 of 49)	00-a3Pu8WiQtm4jQ4i9ywqZfj
9.24747		Cell	1	0.000	1.000	406	3	siRNA-SC-10 PSPC1-A488 IMPa2-A546 DAPI 8C2-siRNA-IMP-a2-a4 V2.00	0	13. siRNA-SC-10 PSPC1-A488 DAPI IMPa2-A546 _i_TileScan_001 (Stage 9 of 49)	00-a3Pu8WiQtm4jQ4i9ywqZfj
13.9666		Cell	1	0.000	1.000	407	4	siRNA-SC-10 PSPC1-A488 IMPa2-A546 DAPI 8C2-siRNA-IMP-a2-a4 V2.00	0	13. siRNA-SC-10 PSPC1-A488 DAPI IMPa2-A546 _i_TileScan_001 (Stage 9 of 49)	00-a3Pu8WiQtm4jQ4i9ywqZfj
8.28967		Cell	1	0.000	1.000	408	5	siRNA-SC-10 PSPC1-A488 IMPa2-A546 DAPI 8C2-siRNA-IMP-a2-a4 V2.00	0	13. siRNA-SC-10 PSPC1-A488 DAPI IMPa2-A546 _i_TileScan_001 (Stage 9 of 49)	00-a3Pu8WiQtm4jQ4i9ywqZfj
4.45101		Cell	1	0.000	1.000	409	6	siRNA-SC-10 PSPC1-A488 IMPa2-A546 DAPI 8C2-siRNA-IMP-a2-a4 V2.00	0	13. siRNA-SC-10 PSPC1-A488 DAPI IMPa2-A546 _i_TileScan_001 (Stage 9 of 49)	00-a3Pu8WiQtm4jQ4i9ywqZfj
17.3623		Cell	1	0.000	1.000	410	7	siRNA-SC-10 PSPC1-A488 IMPa2-A546 DAPI 8C2-siRNA-IMP-a2-a4 V2.00	0	13. siRNA-SC-10 PSPC1-A488 DAPI IMPa2-A546 _i_TileScan_001 (Stage 9 of 49)	00-a3Pu8WiQtm4jQ4i9ywqZfj
13.6465		Cell	1	0.000	1.000	411	8	siRNA-SC-10 PSPC1-A488 IMPa2-A546 DAPI 8C2-siRNA-IMP-a2-a4 V2.00	0	13. siRNA-SC-10 PSPC1-A488 DAPI IMPa2-A546 _i_TileScan_001 (Stage 9 of 49)	00-a3Pu8WiQtm4jQ4i9ywqZfj
8.35094		Cell	1	0.000	1.000	412	9	siRNA-SC-10 PSPC1-A488 IMPa2-A546 DAPI 8C2-siRNA-IMP-a2-a4 V2.00	0	13. siRNA-SC-10 PSPC1-A488 DAPI IMPa2-A546 _i_TileScan_001 (Stage 9 of 49)	00-a3Pu8WiQtm4jQ4i9ywqZfj
11.9321		Cell	1	0.000	1.000	413	10	siRNA-SC-10 PSPC1-A488 IMPa2-A546 DAPI 8C2-siRNA-IMP-a2-a4 V2.00	0	13. siRNA-SC-10 PSPC1-A488 DAPI IMPa2-A546 _i_TileScan_001 (Stage 9 of 49)	00-a3Pu8WiQtm4jQ4i9ywqZfj
9.46808		Cell	1	0.000	1.000	414	11	siRNA-SC-10 PSPC1-A488 IMPa2-A546 DAPI 8C2-siRNA-IMP-a2-a4 V2.00	0	13. siRNA-SC-10 PSPC1-A488 DAPI IMPa2-A546 _i_TileScan_001 (Stage 9 of 49)	00-a3Pu8WiQtm4jQ4i9ywqZfj
9.13053		Cell	1	0.000	1.000	415	12	siRNA-SC-10 PSPC1-A488 IMPa2-A546 DAPI 8C2-siRNA-IMP-a2-a4 V2.00	0	13. siRNA-SC-10 PSPC1-A488 DAPI IMPa2-A546 _i_TileScan_001 (Stage 9 of 49)	00-a3Pu8WiQtm4jQ4i9ywqZfj
6.47782		Cell	1	0.000	1.000	416	13	siRNA-SC-10 PSPC1-A488 IMPa2-A546 DAPI 8C2-siRNA-IMP-a2-a4 V2.00	0	13. siRNA-SC-10 PSPC1-A488 DAPI IMPa2-A546 _i_TileScan_001 (Stage 9 of 49)	00-a3Pu8WiQtm4jQ4i9ywqZfj
5.49566		Cell	1	0.000	1.000	417	0	siRNA-SC-10 PSPC1-A488 IMPa2-A546 DAPI 8C2-siRNA-IMP-a2-a4 V2.00	0	13. siRNA-SC-10 PSPC1-A488 DAPI IMPa2-A546 _j_TileScan_001 (Stage 10 of 49)	00-u3o2A6ZYe5rUTZR99sUiG4
4.88059		Cell	1	0.000	1.000	418	1	siRNA-SC-10 PSPC1-A488 IMPa2-A546 DAPI 8C2-siRNA-IMP-a2-a4 V2.00	0	13. siRNA-SC-10 PSPC1-A488 DAPI IMPa2-A546 _j_TileScan_001 (Stage 10 of 49)	00-u3o2A6ZYe5rUTZR99sUiG4
6.79409		Cell	1	0.000	1.000	419	2	siRNA-SC-10 PSPC1-A488 IMPa2-A546 DAPI 8C2-siRNA-IMP-a2-a4 V2.00	0	13. siRNA-SC-10 PSPC1-A488 DAPI IMPa2-A546 _j_TileScan_001 (Stage 10 of 49)	00-u3o2A6ZYe5rUTZR99sUiG4
9.60965		Cell	1	0.000	1.000	420	3	siRNA-SC-10 PSPC1-A488 IMPa2-A546 DAPI 8C2-siRNA-IMP-a2-a4 V2.00	0	13. siRNA-SC-10 PSPC1-A488 DAPI IMPa2-A546 _j_TileScan_001 (Stage 10 of 49)	00-u3o2A6ZYe5rUTZR99sUiG4
9.88626		Cell	1	0.000	1.000	421	4	siRNA-SC-10 PSPC1-A488 IMPa2-A546 DAPI 8C2-siRNA-IMP-a2-a4 V2.00	0	13. siRNA-SC-10 PSPC1-A488 DAPI IMPa2-A546 _j_TileScan_001 (Stage 10 of 49)	00-u3o2A6ZYe5rUTZR99sUiG4
8.81663		Cell	1	0.000	1.000	422	5	siRNA-SC-10 PSPC1-A488 IMPa2-A546 DAPI 8C2-siRNA-IMP-a2-a4 V2.00	0	13. siRNA-SC-10 PSPC1-A488 DAPI IMPa2-A546 _j_TileScan_001 (Stage 10 of 49)	00-u3o2A6ZYe5rUTZR99sUiG4
19.5906		Cell	1	0.000	1.000	423	6	siRNA-SC-10 PSPC1-A488 IMPa2-A546 DAPI 8C2-siRNA-IMP-a2-a4 V2.00	0	13. siRNA-SC-10 PSPC1-A488 DAPI IMPa2-A546 _j_TileScan_001 (Stage 10 of 49)	00-u3o2A6ZYe5rUTZR99sUiG4
10.3708		Cell	1	0.000	1.000	424	7	siRNA-SC-10 PSPC1-A488 IMPa2-A546 DAPI 8C2-siRNA-IMP-a2-a4 V2.00	0	13. siRNA-SC-10 PSPC1-A488 DAPI IMPa2-A546 _j_TileScan_001 (Stage 10 of 49)	00-u3o2A6ZYe5rUTZR99sUiG4
8.21311		Cell	1	0.000	1.000	425	8	siRNA-SC-10 PSPC1-A488 IMPa2-A546 DAPI 8C2-siRNA-IMP-a2-a4 V2.00	0	13. siRNA-SC-10 PSPC1-A488 DAPI IMPa2-A546 _j_TileScan_001 (Stage 10 of 49)	00-u3o2A6ZYe5rUTZR99sUiG4
8.15392		Cell	1	0.000	1.000	426	9	siRNA-SC-10 PSPC1-A488 IMPa2-A546 DAPI 8C2-siRNA-IMP-a2-a4 V2.00	0	13. siRNA-SC-10 PSPC1-A488 DAPI IMPa2-A546 _j_TileScan_001 (Stage 10 of 49)	00-u3o2A6ZYe5rUTZR99sUiG4
8.91165		Cell	1	0.000	1.000	427	10	siRNA-SC-10 PSPC1-A488 IMPa2-A546 DAPI 8C2-siRNA-IMP-a2-a4 V2.00	0	13. siRNA-SC-10 PSPC1-A488 DAPI IMPa2-A546 _j_TileScan_001 (Stage 10 of 49)	00-u3o2A6ZYe5rUTZR99sUiG4
12.4919		Cell	1	0.000	1.000	428	0	siRNA-SC-10 PSPC1-A488 IMPa2-A546 DAPI 8C2-siRNA-IMP-a2-a4 V2.00	0	13. siRNA-SC-10 PSPC1-A488 DAPI IMPa2-A546 _k_TileScan_001 (Stage 11 of 49)	00-6xbo4txd7DBxBfyokL685k
3.7984		Cell	1	0.000	1.000	429	1	siRNA-SC-10 PSPC1-A488 IMPa2-A546 DAPI 8C2-siRNA-IMP-a2-a4 V2.00	0	13. siRNA-SC-10 PSPC1-A488 DAPI IMPa2-A546 _k_TileScan_001 (Stage 11 of 49)	00-6xbo4txd7DBxBfyokL685k
6.60274		Cell	1	0.000	1.000	430	2	siRNA-SC-10 PSPC1-A488 IMPa2-A546 DAPI 8C2-siRNA-IMP-a2-a4 V2.00	0	13. siRNA-SC-10 PSPC1-A488 DAPI IMPa2-A546 _k_TileScan_001 (Stage 11 of 49)	00-6xbo4txd7DBxBfyokL685k
8.27818		Cell	1	0.000	1.000	431	3	siRNA-SC-10 PSPC1-A488 IMPa2-A546 DAPI 8C2-siRNA-IMP-a2-a4 V2.00	0	13. siRNA-SC-10 PSPC1-A488 DAPI IMPa2-A546 _k_TileScan_001 (Stage 11 of 49)	00-6xbo4txd7DBxBfyokL685k
3.85422		Cell	1	0.000	1.000	432	4	siRNA-SC-10 PSPC1-A488 IMPa2-A546 DAPI 8C2-siRNA-IMP-a2-a4 V2.00	0	13. siRNA-SC-10 PSPC1-A488 DAPI IMPa2-A546 _k_TileScan_001 (Stage 11 of 49)	00-6xbo4txd7DBxBfyokL685k
7.53976		Cell	1	0.000	1.000	433	0	siRNA-SC-10 PSPC1-A488 IMPa2-A546 DAPI 8C2-siRNA-IMP-a2-a4 V2.00	0	13. siRNA-SC-10 PSPC1-A488 DAPI IMPa2-A546 _l_TileScan_001 (Stage 12 of 49)	00-tY7F4cdcCdsJDLcxbwQLT7
8.07493		Cell	1	0.000	1.000	434	1	siRNA-SC-10 PSPC1-A488 IMPa2-A546 DAPI 8C2-siRNA-IMP-a2-a4 V2.00	0	13. siRNA-SC-10 PSPC1-A488 DAPI IMPa2-A546 _l_TileScan_001 (Stage 12 of 49)	00-tY7F4cdcCdsJDLcxbwQLT7
3.64049		Cell	1	0.000	1.000	435	2	siRNA-SC-10 PSPC1-A488 IMPa2-A546 DAPI 8C2-siRNA-IMP-a2-a4 V2.00	0	13. siRNA-SC-10 PSPC1-A488 DAPI IMPa2-A546 _l_TileScan_001 (Stage 12 of 49)	00-tY7F4cdcCdsJDLcxbwQLT7
11.0524		Cell	1	0.000	1.000	436	3	siRNA-SC-10 PSPC1-A488 IMPa2-A546 DAPI 8C2-siRNA-IMP-a2-a4 V2.00	0	13. siRNA-SC-10 PSPC1-A488 DAPI IMPa2-A546 _l_TileScan_001 (Stage 12 of 49)	00-tY7F4cdcCdsJDLcxbwQLT7
11.5081		Cell	1	0.000	1.000	437	4	siRNA-SC-10 PSPC1-A488 IMPa2-A546 DAPI 8C2-siRNA-IMP-a2-a4 V2.00	0	13. siRNA-SC-10 PSPC1-A488 DAPI IMPa2-A546 _l_TileScan_001 (Stage 12 of 49)	00-tY7F4cdcCdsJDLcxbwQLT7
9.79915		Cell	1	0.000	1.000	438	5	siRNA-SC-10 PSPC1-A488 IMPa2-A546 DAPI 8C2-siRNA-IMP-a2-a4 V2.00	0	13. siRNA-SC-10 PSPC1-A488 DAPI IMPa2-A546 _l_TileScan_001 (Stage 12 of 49)	00-tY7F4cdcCdsJDLcxbwQLT7
11.9819		Cell	1	0.000	1.000	439	6	siRNA-SC-10 PSPC1-A488 IMPa2-A546 DAPI 8C2-siRNA-IMP-a2-a4 V2.00	0	13. siRNA-SC-10 PSPC1-A488 DAPI IMPa2-A546 _l_TileScan_001 (Stage 12 of 49)	00-tY7F4cdcCdsJDLcxbwQLT7
10.7333		Cell	1	0.000	1.000	440	7	siRNA-SC-10 PSPC1-A488 IMPa2-A546 DAPI 8C2-siRNA-IMP-a2-a4 V2.00	0	13. siRNA-SC-10 PSPC1-A488 DAPI IMPa2-A546 _l_TileScan_001 (Stage 12 of 49)	00-tY7F4cdcCdsJDLcxbwQLT7
12.0817		Cell	1	0.000	1.000	441	8	siRNA-SC-10 PSPC1-A488 IMPa2-A546 DAPI 8C2-siRNA-IMP-a2-a4 V2.00	0	13. siRNA-SC-10 PSPC1-A488 DAPI IMPa2-A546 _l_TileScan_001 (Stage 12 of 49)	00-tY7F4cdcCdsJDLcxbwQLT7
5.59309		Cell	1	0.000	1.000	442	9	siRNA-SC-10 PSPC1-A488 IMPa2-A546 DAPI 8C2-siRNA-IMP-a2-a4 V2.00	0	13. siRNA-SC-10 PSPC1-A488 DAPI IMPa2-A546 _l_TileScan_001 (Stage 12 of 49)	00-tY7F4cdcCdsJDLcxbwQLT7
8.99065		Cell	1	0.000	1.000	443	10	siRNA-SC-10 PSPC1-A488 IMPa2-A546 DAPI 8C2-siRNA-IMP-a2-a4 V2.00	0	13. siRNA-SC-10 PSPC1-A488 DAPI IMPa2-A546 _l_TileScan_001 (Stage 12 of 49)	00-tY7F4cdcCdsJDLcxbwQLT7
3.582		Cell	1	0.000	1.000	444	0	siRNA-SC-10 PSPC1-A488 IMPa2-A546 DAPI 8C2-siRNA-IMP-a2-a4 V2.00	0	13. siRNA-SC-10 PSPC1-A488 DAPI IMPa2-A546 _m_TileScan_001 (Stage 13 of 49)	00-PeEtSyZSfsRvTuXkHiFZCj
7.7123		Cell	1	0.000	1.000	445	1	siRNA-SC-10 PSPC1-A488 IMPa2-A546 DAPI 8C2-siRNA-IMP-a2-a4 V2.00	0	13. siRNA-SC-10 PSPC1-A488 DAPI IMPa2-A546 _m_TileScan_001 (Stage 13 of 49)	00-PeEtSyZSfsRvTuXkHiFZCj
8.27734		Cell	1	0.000	1.000	446	2	siRNA-SC-10 PSPC1-A488 IMPa2-A546 DAPI 8C2-siRNA-IMP-a2-a4 V2.00	0	13. siRNA-SC-10 PSPC1-A488 DAPI IMPa2-A546 _m_TileScan_001 (Stage 13 of 49)	00-PeEtSyZSfsRvTuXkHiFZCj
8.59633		Cell	1	0.000	1.000	447	3	siRNA-SC-10 PSPC1-A488 IMPa2-A546 DAPI 8C2-siRNA-IMP-a2-a4 V2.00	0	13. siRNA-SC-10 PSPC1-A488 DAPI IMPa2-A546 _m_TileScan_001 (Stage 13 of 49)	00-PeEtSyZSfsRvTuXkHiFZCj
7.96985		Cell	1	0.000	1.000	448	4	siRNA-SC-10 PSPC1-A488 IMPa2-A546 DAPI 8C2-siRNA-IMP-a2-a4 V2.00	0	13. siRNA-SC-10 PSPC1-A488 DAPI IMPa2-A546 _m_TileScan_001 (Stage 13 of 49)	00-PeEtSyZSfsRvTuXkHiFZCj
7.7204		Cell	1	0.000	1.000	449	5	siRNA-SC-10 PSPC1-A488 IMPa2-A546 DAPI 8C2-siRNA-IMP-a2-a4 V2.00	0	13. siRNA-SC-10 PSPC1-A488 DAPI IMPa2-A546 _m_TileScan_001 (Stage 13 of 49)	00-PeEtSyZSfsRvTuXkHiFZCj
7.27404		Cell	1	0.000	1.000	450	6	siRNA-SC-10 PSPC1-A488 IMPa2-A546 DAPI 8C2-siRNA-IMP-a2-a4 V2.00	0	13. siRNA-SC-10 PSPC1-A488 DAPI IMPa2-A546 _m_TileScan_001 (Stage 13 of 49)	00-PeEtSyZSfsRvTuXkHiFZCj
6.54161		Cell	1	0.000	1.000	451	7	siRNA-SC-10 PSPC1-A488 IMPa2-A546 DAPI 8C2-siRNA-IMP-a2-a4 V2.00	0	13. siRNA-SC-10 PSPC1-A488 DAPI IMPa2-A546 _m_TileScan_001 (Stage 13 of 49)	00-PeEtSyZSfsRvTuXkHiFZCj
7.59513		Cell	1	0.000	1.000	452	8	siRNA-SC-10 PSPC1-A488 IMPa2-A546 DAPI 8C2-siRNA-IMP-a2-a4 V2.00	0	13. siRNA-SC-10 PSPC1-A488 DAPI IMPa2-A546 _m_TileScan_001 (Stage 13 of 49)	00-PeEtSyZSfsRvTuXkHiFZCj
11.5287		Cell	1	0.000	1.000	453	9	siRNA-SC-10 PSPC1-A488 IMPa2-A546 DAPI 8C2-siRNA-IMP-a2-a4 V2.00	0	13. siRNA-SC-10 PSPC1-A488 DAPI IMPa2-A546 _m_TileScan_001 (Stage 13 of 49)	00-PeEtSyZSfsRvTuXkHiFZCj
8.64293		Cell	1	0.000	1.000	454	10	siRNA-SC-10 PSPC1-A488 IMPa2-A546 DAPI 8C2-siRNA-IMP-a2-a4 V2.00	0	13. siRNA-SC-10 PSPC1-A488 DAPI IMPa2-A546 _m_TileScan_001 (Stage 13 of 49)	00-PeEtSyZSfsRvTuXkHiFZCj
13.0543		Cell	1	0.000	1.000	455	11	siRNA-SC-10 PSPC1-A488 IMPa2-A546 DAPI 8C2-siRNA-IMP-a2-a4 V2.00	0	13. siRNA-SC-10 PSPC1-A488 DAPI IMPa2-A546 _m_TileScan_001 (Stage 13 of 49)	00-PeEtSyZSfsRvTuXkHiFZCj
13.53		Cell	1	0.000	1.000	456	12	siRNA-SC-10 PSPC1-A488 IMPa2-A546 DAPI 8C2-siRNA-IMP-a2-a4 V2.00	0	13. siRNA-SC-10 PSPC1-A488 DAPI IMPa2-A546 _m_TileScan_001 (Stage 13 of 49)	00-PeEtSyZSfsRvTuXkHiFZCj
3.57032		Cell	1	0.000	1.000	457	0	siRNA-SC-10 PSPC1-A488 IMPa2-A546 DAPI 8C2-siRNA-IMP-a2-a4 V2.00	0	13. siRNA-SC-10 PSPC1-A488 DAPI IMPa2-A546 _n_TileScan_001 (Stage 14 of 49)	00-w6SoeBieSj8yiAfyf4ChUT
8.23872		Cell	1	0.000	1.000	458	1	siRNA-SC-10 PSPC1-A488 IMPa2-A546 DAPI 8C2-siRNA-IMP-a2-a4 V2.00	0	13. siRNA-SC-10 PSPC1-A488 DAPI IMPa2-A546 _n_TileScan_001 (Stage 14 of 49)	00-w6SoeBieSj8yiAfyf4ChUT
7.58302		Cell	1	0.000	1.000	459	2	siRNA-SC-10 PSPC1-A488 IMPa2-A546 DAPI 8C2-siRNA-IMP-a2-a4 V2.00	0	13. siRNA-SC-10 PSPC1-A488 DAPI IMPa2-A546 _n_TileScan_001 (Stage 14 of 49)	00-w6SoeBieSj8yiAfyf4ChUT
9.91945		Cell	1	0.000	1.000	460	3	siRNA-SC-10 PSPC1-A488 IMPa2-A546 DAPI 8C2-siRNA-IMP-a2-a4 V2.00	0	13. siRNA-SC-10 PSPC1-A488 DAPI IMPa2-A546 _n_TileScan_001 (Stage 14 of 49)	00-w6SoeBieSj8yiAfyf4ChUT
10.7503		Cell	1	0.000	1.000	461	4	siRNA-SC-10 PSPC1-A488 IMPa2-A546 DAPI 8C2-siRNA-IMP-a2-a4 V2.00	0	13. siRNA-SC-10 PSPC1-A488 DAPI IMPa2-A546 _n_TileScan_001 (Stage 14 of 49)	00-w6SoeBieSj8yiAfyf4ChUT
10.1263		Cell	1	0.000	1.000	462	5	siRNA-SC-10 PSPC1-A488 IMPa2-A546 DAPI 8C2-siRNA-IMP-a2-a4 V2.00	0	13. siRNA-SC-10 PSPC1-A488 DAPI IMPa2-A546 _n_TileScan_001 (Stage 14 of 49)	00-w6SoeBieSj8yiAfyf4ChUT
8.77543		Cell	1	0.000	1.000	463	6	siRNA-SC-10 PSPC1-A488 IMPa2-A546 DAPI 8C2-siRNA-IMP-a2-a4 V2.00	0	13. siRNA-SC-10 PSPC1-A488 DAPI IMPa2-A546 _n_TileScan_001 (Stage 14 of 49)	00-w6SoeBieSj8yiAfyf4ChUT
10.5342		Cell	1	0.000	1.000	464	7	siRNA-SC-10 PSPC1-A488 IMPa2-A546 DAPI 8C2-siRNA-IMP-a2-a4 V2.00	0	13. siRNA-SC-10 PSPC1-A488 DAPI IMPa2-A546 _n_TileScan_001 (Stage 14 of 49)	00-w6SoeBieSj8yiAfyf4ChUT
4.67965		Cell	1	0.000	1.000	465	8	siRNA-SC-10 PSPC1-A488 IMPa2-A546 DAPI 8C2-siRNA-IMP-a2-a4 V2.00	0	13. siRNA-SC-10 PSPC1-A488 DAPI IMPa2-A546 _n_TileScan_001 (Stage 14 of 49)	00-w6SoeBieSj8yiAfyf4ChUT
12.2691		Cell	1	0.000	1.000	466	9	siRNA-SC-10 PSPC1-A488 IMPa2-A546 DAPI 8C2-siRNA-IMP-a2-a4 V2.00	0	13. siRNA-SC-10 PSPC1-A488 DAPI IMPa2-A546 _n_TileScan_001 (Stage 14 of 49)	00-w6SoeBieSj8yiAfyf4ChUT
12.0514		Cell	1	0.000	1.000	467	10	siRNA-SC-10 PSPC1-A488 IMPa2-A546 DAPI 8C2-siRNA-IMP-a2-a4 V2.00	0	13. siRNA-SC-10 PSPC1-A488 DAPI IMPa2-A546 _n_TileScan_001 (Stage 14 of 49)	00-w6SoeBieSj8yiAfyf4ChUT
8.77557		Cell	1	0.000	1.000	468	11	siRNA-SC-10 PSPC1-A488 IMPa2-A546 DAPI 8C2-siRNA-IMP-a2-a4 V2.00	0	13. siRNA-SC-10 PSPC1-A488 DAPI IMPa2-A546 _n_TileScan_001 (Stage 14 of 49)	00-w6SoeBieSj8yiAfyf4ChUT
16.7426		Cell	1	0.000	1.000	469	12	siRNA-SC-10 PSPC1-A488 IMPa2-A546 DAPI 8C2-siRNA-IMP-a2-a4 V2.00	0	13. siRNA-SC-10 PSPC1-A488 DAPI IMPa2-A546 _n_TileScan_001 (Stage 14 of 49)	00-w6SoeBieSj8yiAfyf4ChUT
5.03439		Cell	1	0.000	1.000	470	13	siRNA-SC-10 PSPC1-A488 IMPa2-A546 DAPI 8C2-siRNA-IMP-a2-a4 V2.00	0	13. siRNA-SC-10 PSPC1-A488 DAPI IMPa2-A546 _n_TileScan_001 (Stage 14 of 49)	00-w6SoeBieSj8yiAfyf4ChUT
12.0143		Cell	1	0.000	1.000	471	14	siRNA-SC-10 PSPC1-A488 IMPa2-A546 DAPI 8C2-siRNA-IMP-a2-a4 V2.00	0	13. siRNA-SC-10 PSPC1-A488 DAPI IMPa2-A546 _n_TileScan_001 (Stage 14 of 49)	00-w6SoeBieSj8yiAfyf4ChUT
12.7515		Cell	1	0.000	1.000	472	15	siRNA-SC-10 PSPC1-A488 IMPa2-A546 DAPI 8C2-siRNA-IMP-a2-a4 V2.00	0	13. siRNA-SC-10 PSPC1-A488 DAPI IMPa2-A546 _n_TileScan_001 (Stage 14 of 49)	00-w6SoeBieSj8yiAfyf4ChUT
10.2004		Cell	1	0.000	1.000	473	16	siRNA-SC-10 PSPC1-A488 IMPa2-A546 DAPI 8C2-siRNA-IMP-a2-a4 V2.00	0	13. siRNA-SC-10 PSPC1-A488 DAPI IMPa2-A546 _n_TileScan_001 (Stage 14 of 49)	00-w6SoeBieSj8yiAfyf4ChUT
8.73924		Cell	1	0.000	1.000	474	17	siRNA-SC-10 PSPC1-A488 IMPa2-A546 DAPI 8C2-siRNA-IMP-a2-a4 V2.00	0	13. siRNA-SC-10 PSPC1-A488 DAPI IMPa2-A546 _n_TileScan_001 (Stage 14 of 49)	00-w6SoeBieSj8yiAfyf4ChUT
3.53054		Cell	1	0.000	1.000	475	0	siRNA-SC-10 PSPC1-A488 IMPa2-A546 DAPI 8C2-siRNA-IMP-a2-a4 V2.00	0	13. siRNA-SC-10 PSPC1-A488 DAPI IMPa2-A546 _o_TileScan_001 (Stage 15 of 49)	00-nqcjHy4ggMqJyh4fynuthg
6.83606		Cell	1	0.000	1.000	476	1	siRNA-SC-10 PSPC1-A488 IMPa2-A546 DAPI 8C2-siRNA-IMP-a2-a4 V2.00	0	13. siRNA-SC-10 PSPC1-A488 DAPI IMPa2-A546 _o_TileScan_001 (Stage 15 of 49)	00-nqcjHy4ggMqJyh4fynuthg
11.2834		Cell	1	0.000	1.000	477	2	siRNA-SC-10 PSPC1-A488 IMPa2-A546 DAPI 8C2-siRNA-IMP-a2-a4 V2.00	0	13. siRNA-SC-10 PSPC1-A488 DAPI IMPa2-A546 _o_TileScan_001 (Stage 15 of 49)	00-nqcjHy4ggMqJyh4fynuthg
7.95247		Cell	1	0.000	1.000	478	3	siRNA-SC-10 PSPC1-A488 IMPa2-A546 DAPI 8C2-siRNA-IMP-a2-a4 V2.00	0	13. siRNA-SC-10 PSPC1-A488 DAPI IMPa2-A546 _o_TileScan_001 (Stage 15 of 49)	00-nqcjHy4ggMqJyh4fynuthg
8.28475		Cell	1	0.000	1.000	479	4	siRNA-SC-10 PSPC1-A488 IMPa2-A546 DAPI 8C2-siRNA-IMP-a2-a4 V2.00	0	13. siRNA-SC-10 PSPC1-A488 DAPI IMPa2-A546 _o_TileScan_001 (Stage 15 of 49)	00-nqcjHy4ggMqJyh4fynuthg
7.72093		Cell	1	0.000	1.000	480	5	siRNA-SC-10 PSPC1-A488 IMPa2-A546 DAPI 8C2-siRNA-IMP-a2-a4 V2.00	0	13. siRNA-SC-10 PSPC1-A488 DAPI IMPa2-A546 _o_TileScan_001 (Stage 15 of 49)	00-nqcjHy4ggMqJyh4fynuthg
10.5772		Cell	1	0.000	1.000	481	6	siRNA-SC-10 PSPC1-A488 IMPa2-A546 DAPI 8C2-siRNA-IMP-a2-a4 V2.00	0	13. siRNA-SC-10 PSPC1-A488 DAPI IMPa2-A546 _o_TileScan_001 (Stage 15 of 49)	00-nqcjHy4ggMqJyh4fynuthg
9.82231		Cell	1	0.000	1.000	482	7	siRNA-SC-10 PSPC1-A488 IMPa2-A546 DAPI 8C2-siRNA-IMP-a2-a4 V2.00	0	13. siRNA-SC-10 PSPC1-A488 DAPI IMPa2-A546 _o_TileScan_001 (Stage 15 of 49)	00-nqcjHy4ggMqJyh4fynuthg
8.17594		Cell	1	0.000	1.000	483	8	siRNA-SC-10 PSPC1-A488 IMPa2-A546 DAPI 8C2-siRNA-IMP-a2-a4 V2.00	0	13. siRNA-SC-10 PSPC1-A488 DAPI IMPa2-A546 _o_TileScan_001 (Stage 15 of 49)	00-nqcjHy4ggMqJyh4fynuthg
13.7443		Cell	1	0.000	1.000	484	9	siRNA-SC-10 PSPC1-A488 IMPa2-A546 DAPI 8C2-siRNA-IMP-a2-a4 V2.00	0	13. siRNA-SC-10 PSPC1-A488 DAPI IMPa2-A546 _o_TileScan_001 (Stage 15 of 49)	00-nqcjHy4ggMqJyh4fynuthg
11.367		Cell	1	0.000	1.000	485	10	siRNA-SC-10 PSPC1-A488 IMPa2-A546 DAPI 8C2-siRNA-IMP-a2-a4 V2.00	0	13. siRNA-SC-10 PSPC1-A488 DAPI IMPa2-A546 _o_TileScan_001 (Stage 15 of 49)	00-nqcjHy4ggMqJyh4fynuthg
9.36669		Cell	1	0.000	1.000	486	11	siRNA-SC-10 PSPC1-A488 IMPa2-A546 DAPI 8C2-siRNA-IMP-a2-a4 V2.00	0	13. siRNA-SC-10 PSPC1-A488 DAPI IMPa2-A546 _o_TileScan_001 (Stage 15 of 49)	00-nqcjHy4ggMqJyh4fynuthg
13.671		Cell	1	0.000	1.000	487	12	siRNA-SC-10 PSPC1-A488 IMPa2-A546 DAPI 8C2-siRNA-IMP-a2-a4 V2.00	0	13. siRNA-SC-10 PSPC1-A488 DAPI IMPa2-A546 _o_TileScan_001 (Stage 15 of 49)	00-nqcjHy4ggMqJyh4fynuthg
7.90986		Cell	1	0.000	1.000	488	13	siRNA-SC-10 PSPC1-A488 IMPa2-A546 DAPI 8C2-siRNA-IMP-a2-a4 V2.00	0	13. siRNA-SC-10 PSPC1-A488 DAPI IMPa2-A546 _o_TileScan_001 (Stage 15 of 49)	00-nqcjHy4ggMqJyh4fynuthg
4.75425		Cell	1	0.000	1.000	489	14	siRNA-SC-10 PSPC1-A488 IMPa2-A546 DAPI 8C2-siRNA-IMP-a2-a4 V2.00	0	13. siRNA-SC-10 PSPC1-A488 DAPI IMPa2-A546 _o_TileScan_001 (Stage 15 of 49)	00-nqcjHy4ggMqJyh4fynuthg
8.19134		Cell	1	0.000	1.000	490	15	siRNA-SC-10 PSPC1-A488 IMPa2-A546 DAPI 8C2-siRNA-IMP-a2-a4 V2.00	0	13. siRNA-SC-10 PSPC1-A488 DAPI IMPa2-A546 _o_TileScan_001 (Stage 15 of 49)	00-nqcjHy4ggMqJyh4fynuthg
7.56769		Cell	1	0.000	1.000	491	16	siRNA-SC-10 PSPC1-A488 IMPa2-A546 DAPI 8C2-siRNA-IMP-a2-a4 V2.00	0	13. siRNA-SC-10 PSPC1-A488 DAPI IMPa2-A546 _o_TileScan_001 (Stage 15 of 49)	00-nqcjHy4ggMqJyh4fynuthg
9.26198		Cell	1	0.000	1.000	492	17	siRNA-SC-10 PSPC1-A488 IMPa2-A546 DAPI 8C2-siRNA-IMP-a2-a4 V2.00	0	13. siRNA-SC-10 PSPC1-A488 DAPI IMPa2-A546 _o_TileScan_001 (Stage 15 of 49)	00-nqcjHy4ggMqJyh4fynuthg
7.23066		Cell	1	0.000	1.000	493	18	siRNA-SC-10 PSPC1-A488 IMPa2-A546 DAPI 8C2-siRNA-IMP-a2-a4 V2.00	0	13. siRNA-SC-10 PSPC1-A488 DAPI IMPa2-A546 _o_TileScan_001 (Stage 15 of 49)	00-nqcjHy4ggMqJyh4fynuthg
9.13678		Cell	1	0.000	1.000	494	0	siRNA-SC-10 PSPC1-A488 IMPa2-A546 DAPI 8C2-siRNA-IMP-a2-a4 V2.00	0	13. siRNA-SC-10 PSPC1-A488 DAPI IMPa2-A546 _p_TileScan_001 (Stage 16 of 49)	00-S56etsa2ZMAAXWDg62PViY
8.28303		Cell	1	0.000	1.000	495	1	siRNA-SC-10 PSPC1-A488 IMPa2-A546 DAPI 8C2-siRNA-IMP-a2-a4 V2.00	0	13. siRNA-SC-10 PSPC1-A488 DAPI IMPa2-A546 _p_TileScan_001 (Stage 16 of 49)	00-S56etsa2ZMAAXWDg62PViY
3.41762		Cell	1	0.000	1.000	496	2	siRNA-SC-10 PSPC1-A488 IMPa2-A546 DAPI 8C2-siRNA-IMP-a2-a4 V2.00	0	13. siRNA-SC-10 PSPC1-A488 DAPI IMPa2-A546 _p_TileScan_001 (Stage 16 of 49)	00-S56etsa2ZMAAXWDg62PViY
18.3752		Cell	1	0.000	1.000	497	3	siRNA-SC-10 PSPC1-A488 IMPa2-A546 DAPI 8C2-siRNA-IMP-a2-a4 V2.00	0	13. siRNA-SC-10 PSPC1-A488 DAPI IMPa2-A546 _p_TileScan_001 (Stage 16 of 49)	00-S56etsa2ZMAAXWDg62PViY
15.6503		Cell	1	0.000	1.000	498	4	siRNA-SC-10 PSPC1-A488 IMPa2-A546 DAPI 8C2-siRNA-IMP-a2-a4 V2.00	0	13. siRNA-SC-10 PSPC1-A488 DAPI IMPa2-A546 _p_TileScan_001 (Stage 16 of 49)	00-S56etsa2ZMAAXWDg62PViY
10.2194		Cell	1	0.000	1.000	499	5	siRNA-SC-10 PSPC1-A488 IMPa2-A546 DAPI 8C2-siRNA-IMP-a2-a4 V2.00	0	13. siRNA-SC-10 PSPC1-A488 DAPI IMPa2-A546 _p_TileScan_001 (Stage 16 of 49)	00-S56etsa2ZMAAXWDg62PViY
7.83607		Cell	1	0.000	1.000	500	6	siRNA-SC-10 PSPC1-A488 IMPa2-A546 DAPI 8C2-siRNA-IMP-a2-a4 V2.00	0	13. siRNA-SC-10 PSPC1-A488 DAPI IMPa2-A546 _p_TileScan_001 (Stage 16 of 49)	00-S56etsa2ZMAAXWDg62PViY
11.3328		Cell	1	0.000	1.000	501	7	siRNA-SC-10 PSPC1-A488 IMPa2-A546 DAPI 8C2-siRNA-IMP-a2-a4 V2.00	0	13. siRNA-SC-10 PSPC1-A488 DAPI IMPa2-A546 _p_TileScan_001 (Stage 16 of 49)	00-S56etsa2ZMAAXWDg62PViY
10.2585		Cell	1	0.000	1.000	502	8	siRNA-SC-10 PSPC1-A488 IMPa2-A546 DAPI 8C2-siRNA-IMP-a2-a4 V2.00	0	13. siRNA-SC-10 PSPC1-A488 DAPI IMPa2-A546 _p_TileScan_001 (Stage 16 of 49)	00-S56etsa2ZMAAXWDg62PViY
12.0666		Cell	1	0.000	1.000	503	9	siRNA-SC-10 PSPC1-A488 IMPa2-A546 DAPI 8C2-siRNA-IMP-a2-a4 V2.00	0	13. siRNA-SC-10 PSPC1-A488 DAPI IMPa2-A546 _p_TileScan_001 (Stage 16 of 49)	00-S56etsa2ZMAAXWDg62PViY
9.15977		Cell	1	0.000	1.000	504	10	siRNA-SC-10 PSPC1-A488 IMPa2-A546 DAPI 8C2-siRNA-IMP-a2-a4 V2.00	0	13. siRNA-SC-10 PSPC1-A488 DAPI IMPa2-A546 _p_TileScan_001 (Stage 16 of 49)	00-S56etsa2ZMAAXWDg62PViY
8.1125		Cell	1	0.000	1.000	505	11	siRNA-SC-10 PSPC1-A488 IMPa2-A546 DAPI 8C2-siRNA-IMP-a2-a4 V2.00	0	13. siRNA-SC-10 PSPC1-A488 DAPI IMPa2-A546 _p_TileScan_001 (Stage 16 of 49)	00-S56etsa2ZMAAXWDg62PViY
3.88261		Cell	1	0.000	1.000	506	12	siRNA-SC-10 PSPC1-A488 IMPa2-A546 DAPI 8C2-siRNA-IMP-a2-a4 V2.00	0	13. siRNA-SC-10 PSPC1-A488 DAPI IMPa2-A546 _p_TileScan_001 (Stage 16 of 49)	00-S56etsa2ZMAAXWDg62PViY
6.86001		Cell	1	0.000	1.000	507	13	siRNA-SC-10 PSPC1-A488 IMPa2-A546 DAPI 8C2-siRNA-IMP-a2-a4 V2.00	0	13. siRNA-SC-10 PSPC1-A488 DAPI IMPa2-A546 _p_TileScan_001 (Stage 16 of 49)	00-S56etsa2ZMAAXWDg62PViY
8.1791		Cell	1	0.000	1.000	508	14	siRNA-SC-10 PSPC1-A488 IMPa2-A546 DAPI 8C2-siRNA-IMP-a2-a4 V2.00	0	13. siRNA-SC-10 PSPC1-A488 DAPI IMPa2-A546 _p_TileScan_001 (Stage 16 of 49)	00-S56etsa2ZMAAXWDg62PViY
8.92192		Cell	1	0.000	1.000	509	15	siRNA-SC-10 PSPC1-A488 IMPa2-A546 DAPI 8C2-siRNA-IMP-a2-a4 V2.00	0	13. siRNA-SC-10 PSPC1-A488 DAPI IMPa2-A546 _p_TileScan_001 (Stage 16 of 49)	00-S56etsa2ZMAAXWDg62PViY
7.12106		Cell	1	0.000	1.000	510	16	siRNA-SC-10 PSPC1-A488 IMPa2-A546 DAPI 8C2-siRNA-IMP-a2-a4 V2.00	0	13. siRNA-SC-10 PSPC1-A488 DAPI IMPa2-A546 _p_TileScan_001 (Stage 16 of 49)	00-S56etsa2ZMAAXWDg62PViY
7.93459		Cell	1	0.000	1.000	511	17	siRNA-SC-10 PSPC1-A488 IMPa2-A546 DAPI 8C2-siRNA-IMP-a2-a4 V2.00	0	13. siRNA-SC-10 PSPC1-A488 DAPI IMPa2-A546 _p_TileScan_001 (Stage 16 of 49)	00-S56etsa2ZMAAXWDg62PViY
3.58904		Cell	1	0.000	1.000	512	18	siRNA-SC-10 PSPC1-A488 IMPa2-A546 DAPI 8C2-siRNA-IMP-a2-a4 V2.00	0	13. siRNA-SC-10 PSPC1-A488 DAPI IMPa2-A546 _p_TileScan_001 (Stage 16 of 49)	00-S56etsa2ZMAAXWDg62PViY
3.83681		Cell	1	0.000	1.000	513	19	siRNA-SC-10 PSPC1-A488 IMPa2-A546 DAPI 8C2-siRNA-IMP-a2-a4 V2.00	0	13. siRNA-SC-10 PSPC1-A488 DAPI IMPa2-A546 _p_TileScan_001 (Stage 16 of 49)	00-S56etsa2ZMAAXWDg62PViY
9.46683		Cell	1	0.000	1.000	514	20	siRNA-SC-10 PSPC1-A488 IMPa2-A546 DAPI 8C2-siRNA-IMP-a2-a4 V2.00	0	13. siRNA-SC-10 PSPC1-A488 DAPI IMPa2-A546 _p_TileScan_001 (Stage 16 of 49)	00-S56etsa2ZMAAXWDg62PViY
10.4906		Cell	1	0.000	1.000	515	21	siRNA-SC-10 PSPC1-A488 IMPa2-A546 DAPI 8C2-siRNA-IMP-a2-a4 V2.00	0	13. siRNA-SC-10 PSPC1-A488 DAPI IMPa2-A546 _p_TileScan_001 (Stage 16 of 49)	00-S56etsa2ZMAAXWDg62PViY
4.58046		Cell	1	0.000	1.000	516	0	siRNA-SC-10 PSPC1-A488 IMPa2-A546 DAPI 8C2-siRNA-IMP-a2-a4 V2.00	0	13. siRNA-SC-10 PSPC1-A488 DAPI IMPa2-A546 _q_TileScan_001 (Stage 17 of 49)	00-WtirvAV9WLsawoJCKXZeCT
7.29309		Cell	1	0.000	1.000	517	1	siRNA-SC-10 PSPC1-A488 IMPa2-A546 DAPI 8C2-siRNA-IMP-a2-a4 V2.00	0	13. siRNA-SC-10 PSPC1-A488 DAPI IMPa2-A546 _q_TileScan_001 (Stage 17 of 49)	00-WtirvAV9WLsawoJCKXZeCT
2.58739		Cell	1	0.000	1.000	518	2	siRNA-SC-10 PSPC1-A488 IMPa2-A546 DAPI 8C2-siRNA-IMP-a2-a4 V2.00	0	13. siRNA-SC-10 PSPC1-A488 DAPI IMPa2-A546 _q_TileScan_001 (Stage 17 of 49)	00-WtirvAV9WLsawoJCKXZeCT
8.61377		Cell	1	0.000	1.000	519	3	siRNA-SC-10 PSPC1-A488 IMPa2-A546 DAPI 8C2-siRNA-IMP-a2-a4 V2.00	0	13. siRNA-SC-10 PSPC1-A488 DAPI IMPa2-A546 _q_TileScan_001 (Stage 17 of 49)	00-WtirvAV9WLsawoJCKXZeCT
8.71057		Cell	1	0.000	1.000	520	4	siRNA-SC-10 PSPC1-A488 IMPa2-A546 DAPI 8C2-siRNA-IMP-a2-a4 V2.00	0	13. siRNA-SC-10 PSPC1-A488 DAPI IMPa2-A546 _q_TileScan_001 (Stage 17 of 49)	00-WtirvAV9WLsawoJCKXZeCT
11.3613		Cell	1	0.000	1.000	521	5	siRNA-SC-10 PSPC1-A488 IMPa2-A546 DAPI 8C2-siRNA-IMP-a2-a4 V2.00	0	13. siRNA-SC-10 PSPC1-A488 DAPI IMPa2-A546 _q_TileScan_001 (Stage 17 of 49)	00-WtirvAV9WLsawoJCKXZeCT
7.3045		Cell	1	0.000	1.000	522	6	siRNA-SC-10 PSPC1-A488 IMPa2-A546 DAPI 8C2-siRNA-IMP-a2-a4 V2.00	0	13. siRNA-SC-10 PSPC1-A488 DAPI IMPa2-A546 _q_TileScan_001 (Stage 17 of 49)	00-WtirvAV9WLsawoJCKXZeCT
7.92522		Cell	1	0.000	1.000	523	7	siRNA-SC-10 PSPC1-A488 IMPa2-A546 DAPI 8C2-siRNA-IMP-a2-a4 V2.00	0	13. siRNA-SC-10 PSPC1-A488 DAPI IMPa2-A546 _q_TileScan_001 (Stage 17 of 49)	00-WtirvAV9WLsawoJCKXZeCT
6.77976		Cell	1	0.000	1.000	524	8	siRNA-SC-10 PSPC1-A488 IMPa2-A546 DAPI 8C2-siRNA-IMP-a2-a4 V2.00	0	13. siRNA-SC-10 PSPC1-A488 DAPI IMPa2-A546 _q_TileScan_001 (Stage 17 of 49)	00-WtirvAV9WLsawoJCKXZeCT
4.10618		Cell	1	0.000	1.000	525	9	siRNA-SC-10 PSPC1-A488 IMPa2-A546 DAPI 8C2-siRNA-IMP-a2-a4 V2.00	0	13. siRNA-SC-10 PSPC1-A488 DAPI IMPa2-A546 _q_TileScan_001 (Stage 17 of 49)	00-WtirvAV9WLsawoJCKXZeCT
7.27085		Cell	1	0.000	1.000	526	10	siRNA-SC-10 PSPC1-A488 IMPa2-A546 DAPI 8C2-siRNA-IMP-a2-a4 V2.00	0	13. siRNA-SC-10 PSPC1-A488 DAPI IMPa2-A546 _q_TileScan_001 (Stage 17 of 49)	00-WtirvAV9WLsawoJCKXZeCT
3.9585		Cell	1	0.000	1.000	527	11	siRNA-SC-10 PSPC1-A488 IMPa2-A546 DAPI 8C2-siRNA-IMP-a2-a4 V2.00	0	13. siRNA-SC-10 PSPC1-A488 DAPI IMPa2-A546 _q_TileScan_001 (Stage 17 of 49)	00-WtirvAV9WLsawoJCKXZeCT
26.1643		Cell	1	0.000	1.000	528	12	siRNA-SC-10 PSPC1-A488 IMPa2-A546 DAPI 8C2-siRNA-IMP-a2-a4 V2.00	0	13. siRNA-SC-10 PSPC1-A488 DAPI IMPa2-A546 _q_TileScan_001 (Stage 17 of 49)	00-WtirvAV9WLsawoJCKXZeCT
5.88214		Cell	1	0.000	1.000	529	13	siRNA-SC-10 PSPC1-A488 IMPa2-A546 DAPI 8C2-siRNA-IMP-a2-a4 V2.00	0	13. siRNA-SC-10 PSPC1-A488 DAPI IMPa2-A546 _q_TileScan_001 (Stage 17 of 49)	00-WtirvAV9WLsawoJCKXZeCT
5.08264		Cell	1	0.000	1.000	530	14	siRNA-SC-10 PSPC1-A488 IMPa2-A546 DAPI 8C2-siRNA-IMP-a2-a4 V2.00	0	13. siRNA-SC-10 PSPC1-A488 DAPI IMPa2-A546 _q_TileScan_001 (Stage 17 of 49)	00-WtirvAV9WLsawoJCKXZeCT
7.58158		Cell	1	0.000	1.000	531	15	siRNA-SC-10 PSPC1-A488 IMPa2-A546 DAPI 8C2-siRNA-IMP-a2-a4 V2.00	0	13. siRNA-SC-10 PSPC1-A488 DAPI IMPa2-A546 _q_TileScan_001 (Stage 17 of 49)	00-WtirvAV9WLsawoJCKXZeCT
7.12073		Cell	1	0.000	1.000	532	16	siRNA-SC-10 PSPC1-A488 IMPa2-A546 DAPI 8C2-siRNA-IMP-a2-a4 V2.00	0	13. siRNA-SC-10 PSPC1-A488 DAPI IMPa2-A546 _q_TileScan_001 (Stage 17 of 49)	00-WtirvAV9WLsawoJCKXZeCT
7.4179		Cell	1	0.000	1.000	533	17	siRNA-SC-10 PSPC1-A488 IMPa2-A546 DAPI 8C2-siRNA-IMP-a2-a4 V2.00	0	13. siRNA-SC-10 PSPC1-A488 DAPI IMPa2-A546 _q_TileScan_001 (Stage 17 of 49)	00-WtirvAV9WLsawoJCKXZeCT
7.23784		Cell	1	0.000	1.000	534	18	siRNA-SC-10 PSPC1-A488 IMPa2-A546 DAPI 8C2-siRNA-IMP-a2-a4 V2.00	0	13. siRNA-SC-10 PSPC1-A488 DAPI IMPa2-A546 _q_TileScan_001 (Stage 17 of 49)	00-WtirvAV9WLsawoJCKXZeCT
2.87701		Cell	1	0.000	1.000	535	0	siRNA-SC-10 PSPC1-A488 IMPa2-A546 DAPI 8C2-siRNA-IMP-a2-a4 V2.00	0	13. siRNA-SC-10 PSPC1-A488 DAPI IMPa2-A546 _r_TileScan_001 (Stage 18 of 49)	00-WDzEKARGVWic8MsuX8wRCb
9.97134		Cell	1	0.000	1.000	536	1	siRNA-SC-10 PSPC1-A488 IMPa2-A546 DAPI 8C2-siRNA-IMP-a2-a4 V2.00	0	13. siRNA-SC-10 PSPC1-A488 DAPI IMPa2-A546 _r_TileScan_001 (Stage 18 of 49)	00-WDzEKARGVWic8MsuX8wRCb
12.1565		Cell	1	0.000	1.000	537	2	siRNA-SC-10 PSPC1-A488 IMPa2-A546 DAPI 8C2-siRNA-IMP-a2-a4 V2.00	0	13. siRNA-SC-10 PSPC1-A488 DAPI IMPa2-A546 _r_TileScan_001 (Stage 18 of 49)	00-WDzEKARGVWic8MsuX8wRCb
14.4537		Cell	1	0.000	1.000	538	3	siRNA-SC-10 PSPC1-A488 IMPa2-A546 DAPI 8C2-siRNA-IMP-a2-a4 V2.00	0	13. siRNA-SC-10 PSPC1-A488 DAPI IMPa2-A546 _r_TileScan_001 (Stage 18 of 49)	00-WDzEKARGVWic8MsuX8wRCb
5.26394		Cell	1	0.000	1.000	539	4	siRNA-SC-10 PSPC1-A488 IMPa2-A546 DAPI 8C2-siRNA-IMP-a2-a4 V2.00	0	13. siRNA-SC-10 PSPC1-A488 DAPI IMPa2-A546 _r_TileScan_001 (Stage 18 of 49)	00-WDzEKARGVWic8MsuX8wRCb
10.4531		Cell	1	0.000	1.000	540	5	siRNA-SC-10 PSPC1-A488 IMPa2-A546 DAPI 8C2-siRNA-IMP-a2-a4 V2.00	0	13. siRNA-SC-10 PSPC1-A488 DAPI IMPa2-A546 _r_TileScan_001 (Stage 18 of 49)	00-WDzEKARGVWic8MsuX8wRCb
10.6577		Cell	1	0.000	1.000	541	6	siRNA-SC-10 PSPC1-A488 IMPa2-A546 DAPI 8C2-siRNA-IMP-a2-a4 V2.00	0	13. siRNA-SC-10 PSPC1-A488 DAPI IMPa2-A546 _r_TileScan_001 (Stage 18 of 49)	00-WDzEKARGVWic8MsuX8wRCb
7.93199		Cell	1	0.000	1.000	542	7	siRNA-SC-10 PSPC1-A488 IMPa2-A546 DAPI 8C2-siRNA-IMP-a2-a4 V2.00	0	13. siRNA-SC-10 PSPC1-A488 DAPI IMPa2-A546 _r_TileScan_001 (Stage 18 of 49)	00-WDzEKARGVWic8MsuX8wRCb
9.50499		Cell	1	0.000	1.000	543	8	siRNA-SC-10 PSPC1-A488 IMPa2-A546 DAPI 8C2-siRNA-IMP-a2-a4 V2.00	0	13. siRNA-SC-10 PSPC1-A488 DAPI IMPa2-A546 _r_TileScan_001 (Stage 18 of 49)	00-WDzEKARGVWic8MsuX8wRCb
7.85498		Cell	1	0.000	1.000	544	9	siRNA-SC-10 PSPC1-A488 IMPa2-A546 DAPI 8C2-siRNA-IMP-a2-a4 V2.00	0	13. siRNA-SC-10 PSPC1-A488 DAPI IMPa2-A546 _r_TileScan_001 (Stage 18 of 49)	00-WDzEKARGVWic8MsuX8wRCb
14.994		Cell	1	0.000	1.000	545	10	siRNA-SC-10 PSPC1-A488 IMPa2-A546 DAPI 8C2-siRNA-IMP-a2-a4 V2.00	0	13. siRNA-SC-10 PSPC1-A488 DAPI IMPa2-A546 _r_TileScan_001 (Stage 18 of 49)	00-WDzEKARGVWic8MsuX8wRCb
4.29296		Cell	1	0.000	1.000	546	0	siRNA-SC-10 PSPC1-A488 IMPa2-A546 DAPI 8C2-siRNA-IMP-a2-a4 V2.00	0	13. siRNA-SC-10 PSPC1-A488 DAPI IMPa2-A546 _s_TileScan_001 (Stage 19 of 49)	00-GbTBsvyVtdfqn7an4yv2gF
8.58351		Cell	1	0.000	1.000	547	1	siRNA-SC-10 PSPC1-A488 IMPa2-A546 DAPI 8C2-siRNA-IMP-a2-a4 V2.00	0	13. siRNA-SC-10 PSPC1-A488 DAPI IMPa2-A546 _s_TileScan_001 (Stage 19 of 49)	00-GbTBsvyVtdfqn7an4yv2gF
10.0301		Cell	1	0.000	1.000	548	2	siRNA-SC-10 PSPC1-A488 IMPa2-A546 DAPI 8C2-siRNA-IMP-a2-a4 V2.00	0	13. siRNA-SC-10 PSPC1-A488 DAPI IMPa2-A546 _s_TileScan_001 (Stage 19 of 49)	00-GbTBsvyVtdfqn7an4yv2gF
11.6114		Cell	1	0.000	1.000	549	3	siRNA-SC-10 PSPC1-A488 IMPa2-A546 DAPI 8C2-siRNA-IMP-a2-a4 V2.00	0	13. siRNA-SC-10 PSPC1-A488 DAPI IMPa2-A546 _s_TileScan_001 (Stage 19 of 49)	00-GbTBsvyVtdfqn7an4yv2gF
13.5645		Cell	1	0.000	1.000	550	4	siRNA-SC-10 PSPC1-A488 IMPa2-A546 DAPI 8C2-siRNA-IMP-a2-a4 V2.00	0	13. siRNA-SC-10 PSPC1-A488 DAPI IMPa2-A546 _s_TileScan_001 (Stage 19 of 49)	00-GbTBsvyVtdfqn7an4yv2gF
15.6064		Cell	1	0.000	1.000	551	0	siRNA-SC-10 PSPC1-A488 IMPa2-A546 DAPI 8C2-siRNA-IMP-a2-a4 V2.00	0	13. siRNA-SC-10 PSPC1-A488 DAPI IMPa2-A546 _t_TileScan_001 (Stage 20 of 49)	00-hw2dLYPuHhtvgEt5ow5jP7
6.13868		Cell	1	0.000	1.000	552	1	siRNA-SC-10 PSPC1-A488 IMPa2-A546 DAPI 8C2-siRNA-IMP-a2-a4 V2.00	0	13. siRNA-SC-10 PSPC1-A488 DAPI IMPa2-A546 _t_TileScan_001 (Stage 20 of 49)	00-hw2dLYPuHhtvgEt5ow5jP7
5.9383		Cell	1	0.000	1.000	553	2	siRNA-SC-10 PSPC1-A488 IMPa2-A546 DAPI 8C2-siRNA-IMP-a2-a4 V2.00	0	13. siRNA-SC-10 PSPC1-A488 DAPI IMPa2-A546 _t_TileScan_001 (Stage 20 of 49)	00-hw2dLYPuHhtvgEt5ow5jP7
9.72905		Cell	1	0.000	1.000	554	3	siRNA-SC-10 PSPC1-A488 IMPa2-A546 DAPI 8C2-siRNA-IMP-a2-a4 V2.00	0	13. siRNA-SC-10 PSPC1-A488 DAPI IMPa2-A546 _t_TileScan_001 (Stage 20 of 49)	00-hw2dLYPuHhtvgEt5ow5jP7
10.1578		Cell	1	0.000	1.000	555	4	siRNA-SC-10 PSPC1-A488 IMPa2-A546 DAPI 8C2-siRNA-IMP-a2-a4 V2.00	0	13. siRNA-SC-10 PSPC1-A488 DAPI IMPa2-A546 _t_TileScan_001 (Stage 20 of 49)	00-hw2dLYPuHhtvgEt5ow5jP7
12.336		Cell	1	0.000	1.000	556	5	siRNA-SC-10 PSPC1-A488 IMPa2-A546 DAPI 8C2-siRNA-IMP-a2-a4 V2.00	0	13. siRNA-SC-10 PSPC1-A488 DAPI IMPa2-A546 _t_TileScan_001 (Stage 20 of 49)	00-hw2dLYPuHhtvgEt5ow5jP7
3.52729		Cell	1	0.000	1.000	557	6	siRNA-SC-10 PSPC1-A488 IMPa2-A546 DAPI 8C2-siRNA-IMP-a2-a4 V2.00	0	13. siRNA-SC-10 PSPC1-A488 DAPI IMPa2-A546 _t_TileScan_001 (Stage 20 of 49)	00-hw2dLYPuHhtvgEt5ow5jP7
8.42016		Cell	1	0.000	1.000	558	7	siRNA-SC-10 PSPC1-A488 IMPa2-A546 DAPI 8C2-siRNA-IMP-a2-a4 V2.00	0	13. siRNA-SC-10 PSPC1-A488 DAPI IMPa2-A546 _t_TileScan_001 (Stage 20 of 49)	00-hw2dLYPuHhtvgEt5ow5jP7
7.36881		Cell	1	0.000	1.000	559	8	siRNA-SC-10 PSPC1-A488 IMPa2-A546 DAPI 8C2-siRNA-IMP-a2-a4 V2.00	0	13. siRNA-SC-10 PSPC1-A488 DAPI IMPa2-A546 _t_TileScan_001 (Stage 20 of 49)	00-hw2dLYPuHhtvgEt5ow5jP7
8.0648		Cell	1	0.000	1.000	560	9	siRNA-SC-10 PSPC1-A488 IMPa2-A546 DAPI 8C2-siRNA-IMP-a2-a4 V2.00	0	13. siRNA-SC-10 PSPC1-A488 DAPI IMPa2-A546 _t_TileScan_001 (Stage 20 of 49)	00-hw2dLYPuHhtvgEt5ow5jP7
2.63096		Cell	1	0.000	1.000	561	0	siRNA-SC-10 PSPC1-A488 IMPa2-A546 DAPI 8C2-siRNA-IMP-a2-a4 V2.00	0	13. siRNA-SC-10 PSPC1-A488 DAPI IMPa2-A546 _u_TileScan_001 (Stage 21 of 49)	00-ZD2FZs4vPG5fRBvDCG9ZnT
13.4388		Cell	1	0.000	1.000	562	1	siRNA-SC-10 PSPC1-A488 IMPa2-A546 DAPI 8C2-siRNA-IMP-a2-a4 V2.00	0	13. siRNA-SC-10 PSPC1-A488 DAPI IMPa2-A546 _u_TileScan_001 (Stage 21 of 49)	00-ZD2FZs4vPG5fRBvDCG9ZnT
12.9793		Cell	1	0.000	1.000	563	2	siRNA-SC-10 PSPC1-A488 IMPa2-A546 DAPI 8C2-siRNA-IMP-a2-a4 V2.00	0	13. siRNA-SC-10 PSPC1-A488 DAPI IMPa2-A546 _u_TileScan_001 (Stage 21 of 49)	00-ZD2FZs4vPG5fRBvDCG9ZnT
4.07898		Cell	1	0.000	1.000	564	3	siRNA-SC-10 PSPC1-A488 IMPa2-A546 DAPI 8C2-siRNA-IMP-a2-a4 V2.00	0	13. siRNA-SC-10 PSPC1-A488 DAPI IMPa2-A546 _u_TileScan_001 (Stage 21 of 49)	00-ZD2FZs4vPG5fRBvDCG9ZnT
16.2567		Cell	1	0.000	1.000	565	4	siRNA-SC-10 PSPC1-A488 IMPa2-A546 DAPI 8C2-siRNA-IMP-a2-a4 V2.00	0	13. siRNA-SC-10 PSPC1-A488 DAPI IMPa2-A546 _u_TileScan_001 (Stage 21 of 49)	00-ZD2FZs4vPG5fRBvDCG9ZnT
8.14365		Cell	1	0.000	1.000	566	5	siRNA-SC-10 PSPC1-A488 IMPa2-A546 DAPI 8C2-siRNA-IMP-a2-a4 V2.00	0	13. siRNA-SC-10 PSPC1-A488 DAPI IMPa2-A546 _u_TileScan_001 (Stage 21 of 49)	00-ZD2FZs4vPG5fRBvDCG9ZnT
7.11909		Cell	1	0.000	1.000	567	6	siRNA-SC-10 PSPC1-A488 IMPa2-A546 DAPI 8C2-siRNA-IMP-a2-a4 V2.00	0	13. siRNA-SC-10 PSPC1-A488 DAPI IMPa2-A546 _u_TileScan_001 (Stage 21 of 49)	00-ZD2FZs4vPG5fRBvDCG9ZnT
13.8869		Cell	1	0.000	1.000	568	7	siRNA-SC-10 PSPC1-A488 IMPa2-A546 DAPI 8C2-siRNA-IMP-a2-a4 V2.00	0	13. siRNA-SC-10 PSPC1-A488 DAPI IMPa2-A546 _u_TileScan_001 (Stage 21 of 49)	00-ZD2FZs4vPG5fRBvDCG9ZnT
3.81482		Cell	1	0.000	1.000	569	8	siRNA-SC-10 PSPC1-A488 IMPa2-A546 DAPI 8C2-siRNA-IMP-a2-a4 V2.00	0	13. siRNA-SC-10 PSPC1-A488 DAPI IMPa2-A546 _u_TileScan_001 (Stage 21 of 49)	00-ZD2FZs4vPG5fRBvDCG9ZnT
7.21844		Cell	1	0.000	1.000	570	9	siRNA-SC-10 PSPC1-A488 IMPa2-A546 DAPI 8C2-siRNA-IMP-a2-a4 V2.00	0	13. siRNA-SC-10 PSPC1-A488 DAPI IMPa2-A546 _u_TileScan_001 (Stage 21 of 49)	00-ZD2FZs4vPG5fRBvDCG9ZnT
7.0097		Cell	1	0.000	1.000	571	10	siRNA-SC-10 PSPC1-A488 IMPa2-A546 DAPI 8C2-siRNA-IMP-a2-a4 V2.00	0	13. siRNA-SC-10 PSPC1-A488 DAPI IMPa2-A546 _u_TileScan_001 (Stage 21 of 49)	00-ZD2FZs4vPG5fRBvDCG9ZnT
3.82049		Cell	1	0.000	1.000	572	0	siRNA-SC-10 PSPC1-A488 IMPa2-A546 DAPI 8C2-siRNA-IMP-a2-a4 V2.00	0	13. siRNA-SC-10 PSPC1-A488 DAPI IMPa2-A546 _v_TileScan_001 (Stage 22 of 49)	00-94ym2u8fkkcGRiNfZ5zp6J
4.8544		Cell	1	0.000	1.000	573	1	siRNA-SC-10 PSPC1-A488 IMPa2-A546 DAPI 8C2-siRNA-IMP-a2-a4 V2.00	0	13. siRNA-SC-10 PSPC1-A488 DAPI IMPa2-A546 _v_TileScan_001 (Stage 22 of 49)	00-94ym2u8fkkcGRiNfZ5zp6J
7.19425		Cell	1	0.000	1.000	574	2	siRNA-SC-10 PSPC1-A488 IMPa2-A546 DAPI 8C2-siRNA-IMP-a2-a4 V2.00	0	13. siRNA-SC-10 PSPC1-A488 DAPI IMPa2-A546 _v_TileScan_001 (Stage 22 of 49)	00-94ym2u8fkkcGRiNfZ5zp6J
10.2944		Cell	1	0.000	1.000	575	3	siRNA-SC-10 PSPC1-A488 IMPa2-A546 DAPI 8C2-siRNA-IMP-a2-a4 V2.00	0	13. siRNA-SC-10 PSPC1-A488 DAPI IMPa2-A546 _v_TileScan_001 (Stage 22 of 49)	00-94ym2u8fkkcGRiNfZ5zp6J
7.53798		Cell	1	0.000	1.000	576	4	siRNA-SC-10 PSPC1-A488 IMPa2-A546 DAPI 8C2-siRNA-IMP-a2-a4 V2.00	0	13. siRNA-SC-10 PSPC1-A488 DAPI IMPa2-A546 _v_TileScan_001 (Stage 22 of 49)	00-94ym2u8fkkcGRiNfZ5zp6J
11.314		Cell	1	0.000	1.000	577	5	siRNA-SC-10 PSPC1-A488 IMPa2-A546 DAPI 8C2-siRNA-IMP-a2-a4 V2.00	0	13. siRNA-SC-10 PSPC1-A488 DAPI IMPa2-A546 _v_TileScan_001 (Stage 22 of 49)	00-94ym2u8fkkcGRiNfZ5zp6J
5.79236		Cell	1	0.000	1.000	578	6	siRNA-SC-10 PSPC1-A488 IMPa2-A546 DAPI 8C2-siRNA-IMP-a2-a4 V2.00	0	13. siRNA-SC-10 PSPC1-A488 DAPI IMPa2-A546 _v_TileScan_001 (Stage 22 of 49)	00-94ym2u8fkkcGRiNfZ5zp6J
11.9214		Cell	1	0.000	1.000	579	7	siRNA-SC-10 PSPC1-A488 IMPa2-A546 DAPI 8C2-siRNA-IMP-a2-a4 V2.00	0	13. siRNA-SC-10 PSPC1-A488 DAPI IMPa2-A546 _v_TileScan_001 (Stage 22 of 49)	00-94ym2u8fkkcGRiNfZ5zp6J
7.47045		Cell	1	0.000	1.000	580	8	siRNA-SC-10 PSPC1-A488 IMPa2-A546 DAPI 8C2-siRNA-IMP-a2-a4 V2.00	0	13. siRNA-SC-10 PSPC1-A488 DAPI IMPa2-A546 _v_TileScan_001 (Stage 22 of 49)	00-94ym2u8fkkcGRiNfZ5zp6J
7.22738		Cell	1	0.000	1.000	581	9	siRNA-SC-10 PSPC1-A488 IMPa2-A546 DAPI 8C2-siRNA-IMP-a2-a4 V2.00	0	13. siRNA-SC-10 PSPC1-A488 DAPI IMPa2-A546 _v_TileScan_001 (Stage 22 of 49)	00-94ym2u8fkkcGRiNfZ5zp6J
7.16355		Cell	1	0.000	1.000	582	10	siRNA-SC-10 PSPC1-A488 IMPa2-A546 DAPI 8C2-siRNA-IMP-a2-a4 V2.00	0	13. siRNA-SC-10 PSPC1-A488 DAPI IMPa2-A546 _v_TileScan_001 (Stage 22 of 49)	00-94ym2u8fkkcGRiNfZ5zp6J
11.8896		Cell	1	0.000	1.000	583	11	siRNA-SC-10 PSPC1-A488 IMPa2-A546 DAPI 8C2-siRNA-IMP-a2-a4 V2.00	0	13. siRNA-SC-10 PSPC1-A488 DAPI IMPa2-A546 _v_TileScan_001 (Stage 22 of 49)	00-94ym2u8fkkcGRiNfZ5zp6J
4.7354		Cell	1	0.000	1.000	584	12	siRNA-SC-10 PSPC1-A488 IMPa2-A546 DAPI 8C2-siRNA-IMP-a2-a4 V2.00	0	13. siRNA-SC-10 PSPC1-A488 DAPI IMPa2-A546 _v_TileScan_001 (Stage 22 of 49)	00-94ym2u8fkkcGRiNfZ5zp6J
10.627		Cell	1	0.000	1.000	585	13	siRNA-SC-10 PSPC1-A488 IMPa2-A546 DAPI 8C2-siRNA-IMP-a2-a4 V2.00	0	13. siRNA-SC-10 PSPC1-A488 DAPI IMPa2-A546 _v_TileScan_001 (Stage 22 of 49)	00-94ym2u8fkkcGRiNfZ5zp6J
15.6821		Cell	1	0.000	1.000	586	14	siRNA-SC-10 PSPC1-A488 IMPa2-A546 DAPI 8C2-siRNA-IMP-a2-a4 V2.00	0	13. siRNA-SC-10 PSPC1-A488 DAPI IMPa2-A546 _v_TileScan_001 (Stage 22 of 49)	00-94ym2u8fkkcGRiNfZ5zp6J
8.78264		Cell	1	0.000	1.000	587	15	siRNA-SC-10 PSPC1-A488 IMPa2-A546 DAPI 8C2-siRNA-IMP-a2-a4 V2.00	0	13. siRNA-SC-10 PSPC1-A488 DAPI IMPa2-A546 _v_TileScan_001 (Stage 22 of 49)	00-94ym2u8fkkcGRiNfZ5zp6J
7.37322		Cell	1	0.000	1.000	588	16	siRNA-SC-10 PSPC1-A488 IMPa2-A546 DAPI 8C2-siRNA-IMP-a2-a4 V2.00	0	13. siRNA-SC-10 PSPC1-A488 DAPI IMPa2-A546 _v_TileScan_001 (Stage 22 of 49)	00-94ym2u8fkkcGRiNfZ5zp6J
10.2351		Cell	1	0.000	1.000	589	17	siRNA-SC-10 PSPC1-A488 IMPa2-A546 DAPI 8C2-siRNA-IMP-a2-a4 V2.00	0	13. siRNA-SC-10 PSPC1-A488 DAPI IMPa2-A546 _v_TileScan_001 (Stage 22 of 49)	00-94ym2u8fkkcGRiNfZ5zp6J
4.73068		Cell	1	0.000	1.000	590	0	siRNA-SC-10 PSPC1-A488 IMPa2-A546 DAPI 8C2-siRNA-IMP-a2-a4 V2.00	0	13. siRNA-SC-10 PSPC1-A488 DAPI IMPa2-A546 _w_TileScan_001 (Stage 23 of 49)	00-meAqtqvfGmWEyBbrBCEYrE
13.2814		Cell	1	0.000	1.000	591	1	siRNA-SC-10 PSPC1-A488 IMPa2-A546 DAPI 8C2-siRNA-IMP-a2-a4 V2.00	0	13. siRNA-SC-10 PSPC1-A488 DAPI IMPa2-A546 _w_TileScan_001 (Stage 23 of 49)	00-meAqtqvfGmWEyBbrBCEYrE
4.03062		Cell	1	0.000	1.000	592	2	siRNA-SC-10 PSPC1-A488 IMPa2-A546 DAPI 8C2-siRNA-IMP-a2-a4 V2.00	0	13. siRNA-SC-10 PSPC1-A488 DAPI IMPa2-A546 _w_TileScan_001 (Stage 23 of 49)	00-meAqtqvfGmWEyBbrBCEYrE
4.03953		Cell	1	0.000	1.000	593	3	siRNA-SC-10 PSPC1-A488 IMPa2-A546 DAPI 8C2-siRNA-IMP-a2-a4 V2.00	0	13. siRNA-SC-10 PSPC1-A488 DAPI IMPa2-A546 _w_TileScan_001 (Stage 23 of 49)	00-meAqtqvfGmWEyBbrBCEYrE
12.2623		Cell	1	0.000	1.000	594	4	siRNA-SC-10 PSPC1-A488 IMPa2-A546 DAPI 8C2-siRNA-IMP-a2-a4 V2.00	0	13. siRNA-SC-10 PSPC1-A488 DAPI IMPa2-A546 _w_TileScan_001 (Stage 23 of 49)	00-meAqtqvfGmWEyBbrBCEYrE
7.97124		Cell	1	0.000	1.000	595	5	siRNA-SC-10 PSPC1-A488 IMPa2-A546 DAPI 8C2-siRNA-IMP-a2-a4 V2.00	0	13. siRNA-SC-10 PSPC1-A488 DAPI IMPa2-A546 _w_TileScan_001 (Stage 23 of 49)	00-meAqtqvfGmWEyBbrBCEYrE
7.75012		Cell	1	0.000	1.000	596	6	siRNA-SC-10 PSPC1-A488 IMPa2-A546 DAPI 8C2-siRNA-IMP-a2-a4 V2.00	0	13. siRNA-SC-10 PSPC1-A488 DAPI IMPa2-A546 _w_TileScan_001 (Stage 23 of 49)	00-meAqtqvfGmWEyBbrBCEYrE
4.2392		Cell	1	0.000	1.000	597	7	siRNA-SC-10 PSPC1-A488 IMPa2-A546 DAPI 8C2-siRNA-IMP-a2-a4 V2.00	0	13. siRNA-SC-10 PSPC1-A488 DAPI IMPa2-A546 _w_TileScan_001 (Stage 23 of 49)	00-meAqtqvfGmWEyBbrBCEYrE
12.2957		Cell	1	0.000	1.000	598	8	siRNA-SC-10 PSPC1-A488 IMPa2-A546 DAPI 8C2-siRNA-IMP-a2-a4 V2.00	0	13. siRNA-SC-10 PSPC1-A488 DAPI IMPa2-A546 _w_TileScan_001 (Stage 23 of 49)	00-meAqtqvfGmWEyBbrBCEYrE
7.5363		Cell	1	0.000	1.000	599	9	siRNA-SC-10 PSPC1-A488 IMPa2-A546 DAPI 8C2-siRNA-IMP-a2-a4 V2.00	0	13. siRNA-SC-10 PSPC1-A488 DAPI IMPa2-A546 _w_TileScan_001 (Stage 23 of 49)	00-meAqtqvfGmWEyBbrBCEYrE
10.396		Cell	1	0.000	1.000	600	10	siRNA-SC-10 PSPC1-A488 IMPa2-A546 DAPI 8C2-siRNA-IMP-a2-a4 V2.00	0	13. siRNA-SC-10 PSPC1-A488 DAPI IMPa2-A546 _w_TileScan_001 (Stage 23 of 49)	00-meAqtqvfGmWEyBbrBCEYrE
8.27898		Cell	1	0.000	1.000	601	11	siRNA-SC-10 PSPC1-A488 IMPa2-A546 DAPI 8C2-siRNA-IMP-a2-a4 V2.00	0	13. siRNA-SC-10 PSPC1-A488 DAPI IMPa2-A546 _w_TileScan_001 (Stage 23 of 49)	00-meAqtqvfGmWEyBbrBCEYrE
6.22898		Cell	1	0.000	1.000	602	0	siRNA-SC-10 PSPC1-A488 IMPa2-A546 DAPI 8C2-siRNA-IMP-a2-a4 V2.00	0	13. siRNA-SC-10 PSPC1-A488 DAPI IMPa2-A546 _x_TileScan_001 (Stage 24 of 49)	00-At7qeH8kFDVWN6fRre8qyG
8.32499		Cell	1	0.000	1.000	603	1	siRNA-SC-10 PSPC1-A488 IMPa2-A546 DAPI 8C2-siRNA-IMP-a2-a4 V2.00	0	13. siRNA-SC-10 PSPC1-A488 DAPI IMPa2-A546 _x_TileScan_001 (Stage 24 of 49)	00-At7qeH8kFDVWN6fRre8qyG
4.90603		Cell	1	0.000	1.000	604	2	siRNA-SC-10 PSPC1-A488 IMPa2-A546 DAPI 8C2-siRNA-IMP-a2-a4 V2.00	0	13. siRNA-SC-10 PSPC1-A488 DAPI IMPa2-A546 _x_TileScan_001 (Stage 24 of 49)	00-At7qeH8kFDVWN6fRre8qyG
14.752		Cell	1	0.000	1.000	605	3	siRNA-SC-10 PSPC1-A488 IMPa2-A546 DAPI 8C2-siRNA-IMP-a2-a4 V2.00	0	13. siRNA-SC-10 PSPC1-A488 DAPI IMPa2-A546 _x_TileScan_001 (Stage 24 of 49)	00-At7qeH8kFDVWN6fRre8qyG
11.1051		Cell	1	0.000	1.000	606	4	siRNA-SC-10 PSPC1-A488 IMPa2-A546 DAPI 8C2-siRNA-IMP-a2-a4 V2.00	0	13. siRNA-SC-10 PSPC1-A488 DAPI IMPa2-A546 _x_TileScan_001 (Stage 24 of 49)	00-At7qeH8kFDVWN6fRre8qyG
12.6132		Cell	1	0.000	1.000	607	5	siRNA-SC-10 PSPC1-A488 IMPa2-A546 DAPI 8C2-siRNA-IMP-a2-a4 V2.00	0	13. siRNA-SC-10 PSPC1-A488 DAPI IMPa2-A546 _x_TileScan_001 (Stage 24 of 49)	00-At7qeH8kFDVWN6fRre8qyG
14.2453		Cell	1	0.000	1.000	608	6	siRNA-SC-10 PSPC1-A488 IMPa2-A546 DAPI 8C2-siRNA-IMP-a2-a4 V2.00	0	13. siRNA-SC-10 PSPC1-A488 DAPI IMPa2-A546 _x_TileScan_001 (Stage 24 of 49)	00-At7qeH8kFDVWN6fRre8qyG
10.8534		Cell	1	0.000	1.000	609	7	siRNA-SC-10 PSPC1-A488 IMPa2-A546 DAPI 8C2-siRNA-IMP-a2-a4 V2.00	0	13. siRNA-SC-10 PSPC1-A488 DAPI IMPa2-A546 _x_TileScan_001 (Stage 24 of 49)	00-At7qeH8kFDVWN6fRre8qyG
13.3342		Cell	1	0.000	1.000	610	8	siRNA-SC-10 PSPC1-A488 IMPa2-A546 DAPI 8C2-siRNA-IMP-a2-a4 V2.00	0	13. siRNA-SC-10 PSPC1-A488 DAPI IMPa2-A546 _x_TileScan_001 (Stage 24 of 49)	00-At7qeH8kFDVWN6fRre8qyG
10.5302		Cell	1	0.000	1.000	611	9	siRNA-SC-10 PSPC1-A488 IMPa2-A546 DAPI 8C2-siRNA-IMP-a2-a4 V2.00	0	13. siRNA-SC-10 PSPC1-A488 DAPI IMPa2-A546 _x_TileScan_001 (Stage 24 of 49)	00-At7qeH8kFDVWN6fRre8qyG
11.3619		Cell	1	0.000	1.000	612	10	siRNA-SC-10 PSPC1-A488 IMPa2-A546 DAPI 8C2-siRNA-IMP-a2-a4 V2.00	0	13. siRNA-SC-10 PSPC1-A488 DAPI IMPa2-A546 _x_TileScan_001 (Stage 24 of 49)	00-At7qeH8kFDVWN6fRre8qyG
13.3532		Cell	1	0.000	1.000	613	11	siRNA-SC-10 PSPC1-A488 IMPa2-A546 DAPI 8C2-siRNA-IMP-a2-a4 V2.00	0	13. siRNA-SC-10 PSPC1-A488 DAPI IMPa2-A546 _x_TileScan_001 (Stage 24 of 49)	00-At7qeH8kFDVWN6fRre8qyG
13.4504		Cell	1	0.000	1.000	614	12	siRNA-SC-10 PSPC1-A488 IMPa2-A546 DAPI 8C2-siRNA-IMP-a2-a4 V2.00	0	13. siRNA-SC-10 PSPC1-A488 DAPI IMPa2-A546 _x_TileScan_001 (Stage 24 of 49)	00-At7qeH8kFDVWN6fRre8qyG
2.49393		Cell	1	0.000	1.000	615	0	siRNA-SC-10 PSPC1-A488 IMPa2-A546 DAPI 8C2-siRNA-IMP-a2-a4 V2.00	0	13. siRNA-SC-10 PSPC1-A488 DAPI IMPa2-A546 _y_TileScan_001 (Stage 25 of 49)	00-R4wBGtEhUWmfyiNQH6sVf5
12.9538		Cell	1	0.000	1.000	616	1	siRNA-SC-10 PSPC1-A488 IMPa2-A546 DAPI 8C2-siRNA-IMP-a2-a4 V2.00	0	13. siRNA-SC-10 PSPC1-A488 DAPI IMPa2-A546 _y_TileScan_001 (Stage 25 of 49)	00-R4wBGtEhUWmfyiNQH6sVf5
11.4512		Cell	1	0.000	1.000	617	2	siRNA-SC-10 PSPC1-A488 IMPa2-A546 DAPI 8C2-siRNA-IMP-a2-a4 V2.00	0	13. siRNA-SC-10 PSPC1-A488 DAPI IMPa2-A546 _y_TileScan_001 (Stage 25 of 49)	00-R4wBGtEhUWmfyiNQH6sVf5
11.789		Cell	1	0.000	1.000	618	3	siRNA-SC-10 PSPC1-A488 IMPa2-A546 DAPI 8C2-siRNA-IMP-a2-a4 V2.00	0	13. siRNA-SC-10 PSPC1-A488 DAPI IMPa2-A546 _y_TileScan_001 (Stage 25 of 49)	00-R4wBGtEhUWmfyiNQH6sVf5
5.27633		Cell	1	0.000	1.000	619	4	siRNA-SC-10 PSPC1-A488 IMPa2-A546 DAPI 8C2-siRNA-IMP-a2-a4 V2.00	0	13. siRNA-SC-10 PSPC1-A488 DAPI IMPa2-A546 _y_TileScan_001 (Stage 25 of 49)	00-R4wBGtEhUWmfyiNQH6sVf5
12.33		Cell	1	0.000	1.000	620	5	siRNA-SC-10 PSPC1-A488 IMPa2-A546 DAPI 8C2-siRNA-IMP-a2-a4 V2.00	0	13. siRNA-SC-10 PSPC1-A488 DAPI IMPa2-A546 _y_TileScan_001 (Stage 25 of 49)	00-R4wBGtEhUWmfyiNQH6sVf5
8.0905		Cell	1	0.000	1.000	621	6	siRNA-SC-10 PSPC1-A488 IMPa2-A546 DAPI 8C2-siRNA-IMP-a2-a4 V2.00	0	13. siRNA-SC-10 PSPC1-A488 DAPI IMPa2-A546 _y_TileScan_001 (Stage 25 of 49)	00-R4wBGtEhUWmfyiNQH6sVf5
9.64852		Cell	1	0.000	1.000	622	7	siRNA-SC-10 PSPC1-A488 IMPa2-A546 DAPI 8C2-siRNA-IMP-a2-a4 V2.00	0	13. siRNA-SC-10 PSPC1-A488 DAPI IMPa2-A546 _y_TileScan_001 (Stage 25 of 49)	00-R4wBGtEhUWmfyiNQH6sVf5
25.7887		Cell	1	0.000	1.000	623	8	siRNA-SC-10 PSPC1-A488 IMPa2-A546 DAPI 8C2-siRNA-IMP-a2-a4 V2.00	0	13. siRNA-SC-10 PSPC1-A488 DAPI IMPa2-A546 _y_TileScan_001 (Stage 25 of 49)	00-R4wBGtEhUWmfyiNQH6sVf5
6.37782		Cell	1	0.000	1.000	624	9	siRNA-SC-10 PSPC1-A488 IMPa2-A546 DAPI 8C2-siRNA-IMP-a2-a4 V2.00	0	13. siRNA-SC-10 PSPC1-A488 DAPI IMPa2-A546 _y_TileScan_001 (Stage 25 of 49)	00-R4wBGtEhUWmfyiNQH6sVf5
13.2489		Cell	1	0.000	1.000	625	10	siRNA-SC-10 PSPC1-A488 IMPa2-A546 DAPI 8C2-siRNA-IMP-a2-a4 V2.00	0	13. siRNA-SC-10 PSPC1-A488 DAPI IMPa2-A546 _y_TileScan_001 (Stage 25 of 49)	00-R4wBGtEhUWmfyiNQH6sVf5
17.2946		Cell	1	0.000	1.000	626	11	siRNA-SC-10 PSPC1-A488 IMPa2-A546 DAPI 8C2-siRNA-IMP-a2-a4 V2.00	0	13. siRNA-SC-10 PSPC1-A488 DAPI IMPa2-A546 _y_TileScan_001 (Stage 25 of 49)	00-R4wBGtEhUWmfyiNQH6sVf5
9.73445		Cell	1	0.000	1.000	627	12	siRNA-SC-10 PSPC1-A488 IMPa2-A546 DAPI 8C2-siRNA-IMP-a2-a4 V2.00	0	13. siRNA-SC-10 PSPC1-A488 DAPI IMPa2-A546 _y_TileScan_001 (Stage 25 of 49)	00-R4wBGtEhUWmfyiNQH6sVf5
6.55441		Cell	1	0.000	1.000	628	13	siRNA-SC-10 PSPC1-A488 IMPa2-A546 DAPI 8C2-siRNA-IMP-a2-a4 V2.00	0	13. siRNA-SC-10 PSPC1-A488 DAPI IMPa2-A546 _y_TileScan_001 (Stage 25 of 49)	00-R4wBGtEhUWmfyiNQH6sVf5
7.15698		Cell	1	0.000	1.000	629	14	siRNA-SC-10 PSPC1-A488 IMPa2-A546 DAPI 8C2-siRNA-IMP-a2-a4 V2.00	0	13. siRNA-SC-10 PSPC1-A488 DAPI IMPa2-A546 _y_TileScan_001 (Stage 25 of 49)	00-R4wBGtEhUWmfyiNQH6sVf5
4.37324		Cell	1	0.000	1.000	630	0	siRNA-SC-10 PSPC1-A488 IMPa2-A546 DAPI 8C2-siRNA-IMP-a2-a4 V2.00	0	13. siRNA-SC-10 PSPC1-A488 DAPI IMPa2-A546 _z_TileScan_001 (Stage 26 of 49)	00-zGe5JuHSz53fxc9586cLXh
4.1973		Cell	1	0.000	1.000	631	1	siRNA-SC-10 PSPC1-A488 IMPa2-A546 DAPI 8C2-siRNA-IMP-a2-a4 V2.00	0	13. siRNA-SC-10 PSPC1-A488 DAPI IMPa2-A546 _z_TileScan_001 (Stage 26 of 49)	00-zGe5JuHSz53fxc9586cLXh
7.85807		Cell	1	0.000	1.000	632	2	siRNA-SC-10 PSPC1-A488 IMPa2-A546 DAPI 8C2-siRNA-IMP-a2-a4 V2.00	0	13. siRNA-SC-10 PSPC1-A488 DAPI IMPa2-A546 _z_TileScan_001 (Stage 26 of 49)	00-zGe5JuHSz53fxc9586cLXh
7.63349		Cell	1	0.000	1.000	633	3	siRNA-SC-10 PSPC1-A488 IMPa2-A546 DAPI 8C2-siRNA-IMP-a2-a4 V2.00	0	13. siRNA-SC-10 PSPC1-A488 DAPI IMPa2-A546 _z_TileScan_001 (Stage 26 of 49)	00-zGe5JuHSz53fxc9586cLXh
16.4364		Cell	1	0.000	1.000	634	4	siRNA-SC-10 PSPC1-A488 IMPa2-A546 DAPI 8C2-siRNA-IMP-a2-a4 V2.00	0	13. siRNA-SC-10 PSPC1-A488 DAPI IMPa2-A546 _z_TileScan_001 (Stage 26 of 49)	00-zGe5JuHSz53fxc9586cLXh
9.73512		Cell	1	0.000	1.000	635	5	siRNA-SC-10 PSPC1-A488 IMPa2-A546 DAPI 8C2-siRNA-IMP-a2-a4 V2.00	0	13. siRNA-SC-10 PSPC1-A488 DAPI IMPa2-A546 _z_TileScan_001 (Stage 26 of 49)	00-zGe5JuHSz53fxc9586cLXh
11.8027		Cell	1	0.000	1.000	636	6	siRNA-SC-10 PSPC1-A488 IMPa2-A546 DAPI 8C2-siRNA-IMP-a2-a4 V2.00	0	13. siRNA-SC-10 PSPC1-A488 DAPI IMPa2-A546 _z_TileScan_001 (Stage 26 of 49)	00-zGe5JuHSz53fxc9586cLXh
8.46173		Cell	1	0.000	1.000	637	7	siRNA-SC-10 PSPC1-A488 IMPa2-A546 DAPI 8C2-siRNA-IMP-a2-a4 V2.00	0	13. siRNA-SC-10 PSPC1-A488 DAPI IMPa2-A546 _z_TileScan_001 (Stage 26 of 49)	00-zGe5JuHSz53fxc9586cLXh
10.6145		Cell	1	0.000	1.000	638	8	siRNA-SC-10 PSPC1-A488 IMPa2-A546 DAPI 8C2-siRNA-IMP-a2-a4 V2.00	0	13. siRNA-SC-10 PSPC1-A488 DAPI IMPa2-A546 _z_TileScan_001 (Stage 26 of 49)	00-zGe5JuHSz53fxc9586cLXh
8.69199		Cell	1	0.000	1.000	639	9	siRNA-SC-10 PSPC1-A488 IMPa2-A546 DAPI 8C2-siRNA-IMP-a2-a4 V2.00	0	13. siRNA-SC-10 PSPC1-A488 DAPI IMPa2-A546 _z_TileScan_001 (Stage 26 of 49)	00-zGe5JuHSz53fxc9586cLXh
7.16808		Cell	1	0.000	1.000	640	10	siRNA-SC-10 PSPC1-A488 IMPa2-A546 DAPI 8C2-siRNA-IMP-a2-a4 V2.00	0	13. siRNA-SC-10 PSPC1-A488 DAPI IMPa2-A546 _z_TileScan_001 (Stage 26 of 49)	00-zGe5JuHSz53fxc9586cLXh
11.1132		Cell	1	0.000	1.000	641	11	siRNA-SC-10 PSPC1-A488 IMPa2-A546 DAPI 8C2-siRNA-IMP-a2-a4 V2.00	0	13. siRNA-SC-10 PSPC1-A488 DAPI IMPa2-A546 _z_TileScan_001 (Stage 26 of 49)	00-zGe5JuHSz53fxc9586cLXh
7.7211		Cell	1	0.000	1.000	642	12	siRNA-SC-10 PSPC1-A488 IMPa2-A546 DAPI 8C2-siRNA-IMP-a2-a4 V2.00	0	13. siRNA-SC-10 PSPC1-A488 DAPI IMPa2-A546 _z_TileScan_001 (Stage 26 of 49)	00-zGe5JuHSz53fxc9586cLXh
8.72673		Cell	1	0.000	1.000	643	13	siRNA-SC-10 PSPC1-A488 IMPa2-A546 DAPI 8C2-siRNA-IMP-a2-a4 V2.00	0	13. siRNA-SC-10 PSPC1-A488 DAPI IMPa2-A546 _z_TileScan_001 (Stage 26 of 49)	00-zGe5JuHSz53fxc9586cLXh
10.0828		Cell	1	0.000	1.000	644	14	siRNA-SC-10 PSPC1-A488 IMPa2-A546 DAPI 8C2-siRNA-IMP-a2-a4 V2.00	0	13. siRNA-SC-10 PSPC1-A488 DAPI IMPa2-A546 _z_TileScan_001 (Stage 26 of 49)	00-zGe5JuHSz53fxc9586cLXh
11.8057		Cell	1	0.000	1.000	645	15	siRNA-SC-10 PSPC1-A488 IMPa2-A546 DAPI 8C2-siRNA-IMP-a2-a4 V2.00	0	13. siRNA-SC-10 PSPC1-A488 DAPI IMPa2-A546 _z_TileScan_001 (Stage 26 of 49)	00-zGe5JuHSz53fxc9586cLXh
16.3711		Cell	1	0.000	1.000	646	16	siRNA-SC-10 PSPC1-A488 IMPa2-A546 DAPI 8C2-siRNA-IMP-a2-a4 V2.00	0	13. siRNA-SC-10 PSPC1-A488 DAPI IMPa2-A546 _z_TileScan_001 (Stage 26 of 49)	00-zGe5JuHSz53fxc9586cLXh
