# Supplementary material for: Development of a pipeline for automated, high-throughput analysis of paraspeckle proteins reveals specific roles for importin α proteins
Source: Sci Rep. 2017 Feb 27;7:43323. doi: 10.1038/srep43323 (PMC5379994; doi:10.1038/srep43323)
Supplement: Supplementary Dataset SD1-J [file srep43323-s12.zip › I8P/8C2-siRNA-IMPa2-PSPC1/_/siRNA-SC-10 PSPC1-A488 IMPa2-A546 DAPI 8C2-siRNA-IMP-a2-a4 V2.00_Statistics/siRNA-SC-10 PSPC1-A488 IMPa2-A546 DAPI 8C2-siRNA-IMP-a2-a4 V2.00_Cell_Cytoplasm_Intensity_Min_Ch=1.csv]

Cell Cytoplasm Intensity Min Ch=1
====================
Value	Unit	Category	Channel	Birth [s]	Death [s]	ID	OriginalID	Original Component Name	Original Component ID	Original Image Name	Original Image ID
0		Cell	1	0.000	1.000	0	0	siRNA-SC-10 PSPC1-A488 IMPa2-A546 DAPI 8C2-siRNA-IMP-a2-a4 V2.00	0	13. siRNA-SC-10 PSPC1-A488 DAPI IMPa2-A546 _a_TileScan_001 (Stage 1 of 49)	00-82arEm8burHGNDg7K6SYtY
0		Cell	1	0.000	1.000	1	1	siRNA-SC-10 PSPC1-A488 IMPa2-A546 DAPI 8C2-siRNA-IMP-a2-a4 V2.00	0	13. siRNA-SC-10 PSPC1-A488 DAPI IMPa2-A546 _a_TileScan_001 (Stage 1 of 49)	00-82arEm8burHGNDg7K6SYtY
0		Cell	1	0.000	1.000	2	2	siRNA-SC-10 PSPC1-A488 IMPa2-A546 DAPI 8C2-siRNA-IMP-a2-a4 V2.00	0	13. siRNA-SC-10 PSPC1-A488 DAPI IMPa2-A546 _a_TileScan_001 (Stage 1 of 49)	00-82arEm8burHGNDg7K6SYtY
0		Cell	1	0.000	1.000	3	3	siRNA-SC-10 PSPC1-A488 IMPa2-A546 DAPI 8C2-siRNA-IMP-a2-a4 V2.00	0	13. siRNA-SC-10 PSPC1-A488 DAPI IMPa2-A546 _a_TileScan_001 (Stage 1 of 49)	00-82arEm8burHGNDg7K6SYtY
0		Cell	1	0.000	1.000	4	4	siRNA-SC-10 PSPC1-A488 IMPa2-A546 DAPI 8C2-siRNA-IMP-a2-a4 V2.00	0	13. siRNA-SC-10 PSPC1-A488 DAPI IMPa2-A546 _a_TileScan_001 (Stage 1 of 49)	00-82arEm8burHGNDg7K6SYtY
0		Cell	1	0.000	1.000	5	5	siRNA-SC-10 PSPC1-A488 IMPa2-A546 DAPI 8C2-siRNA-IMP-a2-a4 V2.00	0	13. siRNA-SC-10 PSPC1-A488 DAPI IMPa2-A546 _a_TileScan_001 (Stage 1 of 49)	00-82arEm8burHGNDg7K6SYtY
0		Cell	1	0.000	1.000	6	6	siRNA-SC-10 PSPC1-A488 IMPa2-A546 DAPI 8C2-siRNA-IMP-a2-a4 V2.00	0	13. siRNA-SC-10 PSPC1-A488 DAPI IMPa2-A546 _a_TileScan_001 (Stage 1 of 49)	00-82arEm8burHGNDg7K6SYtY
0		Cell	1	0.000	1.000	7	7	siRNA-SC-10 PSPC1-A488 IMPa2-A546 DAPI 8C2-siRNA-IMP-a2-a4 V2.00	0	13. siRNA-SC-10 PSPC1-A488 DAPI IMPa2-A546 _a_TileScan_001 (Stage 1 of 49)	00-82arEm8burHGNDg7K6SYtY
0		Cell	1	0.000	1.000	8	8	siRNA-SC-10 PSPC1-A488 IMPa2-A546 DAPI 8C2-siRNA-IMP-a2-a4 V2.00	0	13. siRNA-SC-10 PSPC1-A488 DAPI IMPa2-A546 _a_TileScan_001 (Stage 1 of 49)	00-82arEm8burHGNDg7K6SYtY
0		Cell	1	0.000	1.000	9	9	siRNA-SC-10 PSPC1-A488 IMPa2-A546 DAPI 8C2-siRNA-IMP-a2-a4 V2.00	0	13. siRNA-SC-10 PSPC1-A488 DAPI IMPa2-A546 _a_TileScan_001 (Stage 1 of 49)	00-82arEm8burHGNDg7K6SYtY
0		Cell	1	0.000	1.000	10	10	siRNA-SC-10 PSPC1-A488 IMPa2-A546 DAPI 8C2-siRNA-IMP-a2-a4 V2.00	0	13. siRNA-SC-10 PSPC1-A488 DAPI IMPa2-A546 _a_TileScan_001 (Stage 1 of 49)	00-82arEm8burHGNDg7K6SYtY
0		Cell	1	0.000	1.000	11	11	siRNA-SC-10 PSPC1-A488 IMPa2-A546 DAPI 8C2-siRNA-IMP-a2-a4 V2.00	0	13. siRNA-SC-10 PSPC1-A488 DAPI IMPa2-A546 _a_TileScan_001 (Stage 1 of 49)	00-82arEm8burHGNDg7K6SYtY
0		Cell	1	0.000	1.000	12	12	siRNA-SC-10 PSPC1-A488 IMPa2-A546 DAPI 8C2-siRNA-IMP-a2-a4 V2.00	0	13. siRNA-SC-10 PSPC1-A488 DAPI IMPa2-A546 _a_TileScan_001 (Stage 1 of 49)	00-82arEm8burHGNDg7K6SYtY
0		Cell	1	0.000	1.000	13	13	siRNA-SC-10 PSPC1-A488 IMPa2-A546 DAPI 8C2-siRNA-IMP-a2-a4 V2.00	0	13. siRNA-SC-10 PSPC1-A488 DAPI IMPa2-A546 _a_TileScan_001 (Stage 1 of 49)	00-82arEm8burHGNDg7K6SYtY
0		Cell	1	0.000	1.000	14	14	siRNA-SC-10 PSPC1-A488 IMPa2-A546 DAPI 8C2-siRNA-IMP-a2-a4 V2.00	0	13. siRNA-SC-10 PSPC1-A488 DAPI IMPa2-A546 _a_TileScan_001 (Stage 1 of 49)	00-82arEm8burHGNDg7K6SYtY
0		Cell	1	0.000	1.000	15	0	siRNA-SC-10 PSPC1-A488 IMPa2-A546 DAPI 8C2-siRNA-IMP-a2-a4 V2.00	0	13. siRNA-SC-10 PSPC1-A488 DAPI IMPa2-A546 _aa_TileScan_001 (Stage 27 of 49)	00-GyPEU2MNnBQTGpvqp67o9U
0		Cell	1	0.000	1.000	16	1	siRNA-SC-10 PSPC1-A488 IMPa2-A546 DAPI 8C2-siRNA-IMP-a2-a4 V2.00	0	13. siRNA-SC-10 PSPC1-A488 DAPI IMPa2-A546 _aa_TileScan_001 (Stage 27 of 49)	00-GyPEU2MNnBQTGpvqp67o9U
0		Cell	1	0.000	1.000	17	2	siRNA-SC-10 PSPC1-A488 IMPa2-A546 DAPI 8C2-siRNA-IMP-a2-a4 V2.00	0	13. siRNA-SC-10 PSPC1-A488 DAPI IMPa2-A546 _aa_TileScan_001 (Stage 27 of 49)	00-GyPEU2MNnBQTGpvqp67o9U
0		Cell	1	0.000	1.000	18	3	siRNA-SC-10 PSPC1-A488 IMPa2-A546 DAPI 8C2-siRNA-IMP-a2-a4 V2.00	0	13. siRNA-SC-10 PSPC1-A488 DAPI IMPa2-A546 _aa_TileScan_001 (Stage 27 of 49)	00-GyPEU2MNnBQTGpvqp67o9U
0		Cell	1	0.000	1.000	19	4	siRNA-SC-10 PSPC1-A488 IMPa2-A546 DAPI 8C2-siRNA-IMP-a2-a4 V2.00	0	13. siRNA-SC-10 PSPC1-A488 DAPI IMPa2-A546 _aa_TileScan_001 (Stage 27 of 49)	00-GyPEU2MNnBQTGpvqp67o9U
0		Cell	1	0.000	1.000	20	5	siRNA-SC-10 PSPC1-A488 IMPa2-A546 DAPI 8C2-siRNA-IMP-a2-a4 V2.00	0	13. siRNA-SC-10 PSPC1-A488 DAPI IMPa2-A546 _aa_TileScan_001 (Stage 27 of 49)	00-GyPEU2MNnBQTGpvqp67o9U
0		Cell	1	0.000	1.000	21	0	siRNA-SC-10 PSPC1-A488 IMPa2-A546 DAPI 8C2-siRNA-IMP-a2-a4 V2.00	0	13. siRNA-SC-10 PSPC1-A488 DAPI IMPa2-A546 _ab_TileScan_001 (Stage 28 of 49)	00-cY4RxBf9HodrnSUmt8vUTV
0		Cell	1	0.000	1.000	22	1	siRNA-SC-10 PSPC1-A488 IMPa2-A546 DAPI 8C2-siRNA-IMP-a2-a4 V2.00	0	13. siRNA-SC-10 PSPC1-A488 DAPI IMPa2-A546 _ab_TileScan_001 (Stage 28 of 49)	00-cY4RxBf9HodrnSUmt8vUTV
0		Cell	1	0.000	1.000	23	2	siRNA-SC-10 PSPC1-A488 IMPa2-A546 DAPI 8C2-siRNA-IMP-a2-a4 V2.00	0	13. siRNA-SC-10 PSPC1-A488 DAPI IMPa2-A546 _ab_TileScan_001 (Stage 28 of 49)	00-cY4RxBf9HodrnSUmt8vUTV
0		Cell	1	0.000	1.000	24	3	siRNA-SC-10 PSPC1-A488 IMPa2-A546 DAPI 8C2-siRNA-IMP-a2-a4 V2.00	0	13. siRNA-SC-10 PSPC1-A488 DAPI IMPa2-A546 _ab_TileScan_001 (Stage 28 of 49)	00-cY4RxBf9HodrnSUmt8vUTV
0		Cell	1	0.000	1.000	25	4	siRNA-SC-10 PSPC1-A488 IMPa2-A546 DAPI 8C2-siRNA-IMP-a2-a4 V2.00	0	13. siRNA-SC-10 PSPC1-A488 DAPI IMPa2-A546 _ab_TileScan_001 (Stage 28 of 49)	00-cY4RxBf9HodrnSUmt8vUTV
0		Cell	1	0.000	1.000	26	5	siRNA-SC-10 PSPC1-A488 IMPa2-A546 DAPI 8C2-siRNA-IMP-a2-a4 V2.00	0	13. siRNA-SC-10 PSPC1-A488 DAPI IMPa2-A546 _ab_TileScan_001 (Stage 28 of 49)	00-cY4RxBf9HodrnSUmt8vUTV
0		Cell	1	0.000	1.000	27	6	siRNA-SC-10 PSPC1-A488 IMPa2-A546 DAPI 8C2-siRNA-IMP-a2-a4 V2.00	0	13. siRNA-SC-10 PSPC1-A488 DAPI IMPa2-A546 _ab_TileScan_001 (Stage 28 of 49)	00-cY4RxBf9HodrnSUmt8vUTV
0		Cell	1	0.000	1.000	28	7	siRNA-SC-10 PSPC1-A488 IMPa2-A546 DAPI 8C2-siRNA-IMP-a2-a4 V2.00	0	13. siRNA-SC-10 PSPC1-A488 DAPI IMPa2-A546 _ab_TileScan_001 (Stage 28 of 49)	00-cY4RxBf9HodrnSUmt8vUTV
0		Cell	1	0.000	1.000	29	0	siRNA-SC-10 PSPC1-A488 IMPa2-A546 DAPI 8C2-siRNA-IMP-a2-a4 V2.00	0	13. siRNA-SC-10 PSPC1-A488 DAPI IMPa2-A546 _ac_TileScan_001 (Stage 29 of 49)	00-r6Xv5oSSWhPusS8BBHjHx8
0		Cell	1	0.000	1.000	30	1	siRNA-SC-10 PSPC1-A488 IMPa2-A546 DAPI 8C2-siRNA-IMP-a2-a4 V2.00	0	13. siRNA-SC-10 PSPC1-A488 DAPI IMPa2-A546 _ac_TileScan_001 (Stage 29 of 49)	00-r6Xv5oSSWhPusS8BBHjHx8
0		Cell	1	0.000	1.000	31	2	siRNA-SC-10 PSPC1-A488 IMPa2-A546 DAPI 8C2-siRNA-IMP-a2-a4 V2.00	0	13. siRNA-SC-10 PSPC1-A488 DAPI IMPa2-A546 _ac_TileScan_001 (Stage 29 of 49)	00-r6Xv5oSSWhPusS8BBHjHx8
0		Cell	1	0.000	1.000	32	3	siRNA-SC-10 PSPC1-A488 IMPa2-A546 DAPI 8C2-siRNA-IMP-a2-a4 V2.00	0	13. siRNA-SC-10 PSPC1-A488 DAPI IMPa2-A546 _ac_TileScan_001 (Stage 29 of 49)	00-r6Xv5oSSWhPusS8BBHjHx8
0		Cell	1	0.000	1.000	33	4	siRNA-SC-10 PSPC1-A488 IMPa2-A546 DAPI 8C2-siRNA-IMP-a2-a4 V2.00	0	13. siRNA-SC-10 PSPC1-A488 DAPI IMPa2-A546 _ac_TileScan_001 (Stage 29 of 49)	00-r6Xv5oSSWhPusS8BBHjHx8
0		Cell	1	0.000	1.000	34	5	siRNA-SC-10 PSPC1-A488 IMPa2-A546 DAPI 8C2-siRNA-IMP-a2-a4 V2.00	0	13. siRNA-SC-10 PSPC1-A488 DAPI IMPa2-A546 _ac_TileScan_001 (Stage 29 of 49)	00-r6Xv5oSSWhPusS8BBHjHx8
0		Cell	1	0.000	1.000	35	6	siRNA-SC-10 PSPC1-A488 IMPa2-A546 DAPI 8C2-siRNA-IMP-a2-a4 V2.00	0	13. siRNA-SC-10 PSPC1-A488 DAPI IMPa2-A546 _ac_TileScan_001 (Stage 29 of 49)	00-r6Xv5oSSWhPusS8BBHjHx8
0		Cell	1	0.000	1.000	36	7	siRNA-SC-10 PSPC1-A488 IMPa2-A546 DAPI 8C2-siRNA-IMP-a2-a4 V2.00	0	13. siRNA-SC-10 PSPC1-A488 DAPI IMPa2-A546 _ac_TileScan_001 (Stage 29 of 49)	00-r6Xv5oSSWhPusS8BBHjHx8
0		Cell	1	0.000	1.000	37	8	siRNA-SC-10 PSPC1-A488 IMPa2-A546 DAPI 8C2-siRNA-IMP-a2-a4 V2.00	0	13. siRNA-SC-10 PSPC1-A488 DAPI IMPa2-A546 _ac_TileScan_001 (Stage 29 of 49)	00-r6Xv5oSSWhPusS8BBHjHx8
0		Cell	1	0.000	1.000	38	9	siRNA-SC-10 PSPC1-A488 IMPa2-A546 DAPI 8C2-siRNA-IMP-a2-a4 V2.00	0	13. siRNA-SC-10 PSPC1-A488 DAPI IMPa2-A546 _ac_TileScan_001 (Stage 29 of 49)	00-r6Xv5oSSWhPusS8BBHjHx8
0		Cell	1	0.000	1.000	39	10	siRNA-SC-10 PSPC1-A488 IMPa2-A546 DAPI 8C2-siRNA-IMP-a2-a4 V2.00	0	13. siRNA-SC-10 PSPC1-A488 DAPI IMPa2-A546 _ac_TileScan_001 (Stage 29 of 49)	00-r6Xv5oSSWhPusS8BBHjHx8
0		Cell	1	0.000	1.000	40	0	siRNA-SC-10 PSPC1-A488 IMPa2-A546 DAPI 8C2-siRNA-IMP-a2-a4 V2.00	0	13. siRNA-SC-10 PSPC1-A488 DAPI IMPa2-A546 _ad_TileScan_001 (Stage 30 of 49)	00-mZZEPkhe8my2xJGaUyjVXG
0		Cell	1	0.000	1.000	41	1	siRNA-SC-10 PSPC1-A488 IMPa2-A546 DAPI 8C2-siRNA-IMP-a2-a4 V2.00	0	13. siRNA-SC-10 PSPC1-A488 DAPI IMPa2-A546 _ad_TileScan_001 (Stage 30 of 49)	00-mZZEPkhe8my2xJGaUyjVXG
0		Cell	1	0.000	1.000	42	2	siRNA-SC-10 PSPC1-A488 IMPa2-A546 DAPI 8C2-siRNA-IMP-a2-a4 V2.00	0	13. siRNA-SC-10 PSPC1-A488 DAPI IMPa2-A546 _ad_TileScan_001 (Stage 30 of 49)	00-mZZEPkhe8my2xJGaUyjVXG
0		Cell	1	0.000	1.000	43	3	siRNA-SC-10 PSPC1-A488 IMPa2-A546 DAPI 8C2-siRNA-IMP-a2-a4 V2.00	0	13. siRNA-SC-10 PSPC1-A488 DAPI IMPa2-A546 _ad_TileScan_001 (Stage 30 of 49)	00-mZZEPkhe8my2xJGaUyjVXG
0		Cell	1	0.000	1.000	44	4	siRNA-SC-10 PSPC1-A488 IMPa2-A546 DAPI 8C2-siRNA-IMP-a2-a4 V2.00	0	13. siRNA-SC-10 PSPC1-A488 DAPI IMPa2-A546 _ad_TileScan_001 (Stage 30 of 49)	00-mZZEPkhe8my2xJGaUyjVXG
0		Cell	1	0.000	1.000	45	5	siRNA-SC-10 PSPC1-A488 IMPa2-A546 DAPI 8C2-siRNA-IMP-a2-a4 V2.00	0	13. siRNA-SC-10 PSPC1-A488 DAPI IMPa2-A546 _ad_TileScan_001 (Stage 30 of 49)	00-mZZEPkhe8my2xJGaUyjVXG
0		Cell	1	0.000	1.000	46	6	siRNA-SC-10 PSPC1-A488 IMPa2-A546 DAPI 8C2-siRNA-IMP-a2-a4 V2.00	0	13. siRNA-SC-10 PSPC1-A488 DAPI IMPa2-A546 _ad_TileScan_001 (Stage 30 of 49)	00-mZZEPkhe8my2xJGaUyjVXG
0		Cell	1	0.000	1.000	47	7	siRNA-SC-10 PSPC1-A488 IMPa2-A546 DAPI 8C2-siRNA-IMP-a2-a4 V2.00	0	13. siRNA-SC-10 PSPC1-A488 DAPI IMPa2-A546 _ad_TileScan_001 (Stage 30 of 49)	00-mZZEPkhe8my2xJGaUyjVXG
0		Cell	1	0.000	1.000	48	8	siRNA-SC-10 PSPC1-A488 IMPa2-A546 DAPI 8C2-siRNA-IMP-a2-a4 V2.00	0	13. siRNA-SC-10 PSPC1-A488 DAPI IMPa2-A546 _ad_TileScan_001 (Stage 30 of 49)	00-mZZEPkhe8my2xJGaUyjVXG
0		Cell	1	0.000	1.000	49	9	siRNA-SC-10 PSPC1-A488 IMPa2-A546 DAPI 8C2-siRNA-IMP-a2-a4 V2.00	0	13. siRNA-SC-10 PSPC1-A488 DAPI IMPa2-A546 _ad_TileScan_001 (Stage 30 of 49)	00-mZZEPkhe8my2xJGaUyjVXG
0		Cell	1	0.000	1.000	50	10	siRNA-SC-10 PSPC1-A488 IMPa2-A546 DAPI 8C2-siRNA-IMP-a2-a4 V2.00	0	13. siRNA-SC-10 PSPC1-A488 DAPI IMPa2-A546 _ad_TileScan_001 (Stage 30 of 49)	00-mZZEPkhe8my2xJGaUyjVXG
0		Cell	1	0.000	1.000	51	11	siRNA-SC-10 PSPC1-A488 IMPa2-A546 DAPI 8C2-siRNA-IMP-a2-a4 V2.00	0	13. siRNA-SC-10 PSPC1-A488 DAPI IMPa2-A546 _ad_TileScan_001 (Stage 30 of 49)	00-mZZEPkhe8my2xJGaUyjVXG
0		Cell	1	0.000	1.000	52	12	siRNA-SC-10 PSPC1-A488 IMPa2-A546 DAPI 8C2-siRNA-IMP-a2-a4 V2.00	0	13. siRNA-SC-10 PSPC1-A488 DAPI IMPa2-A546 _ad_TileScan_001 (Stage 30 of 49)	00-mZZEPkhe8my2xJGaUyjVXG
0		Cell	1	0.000	1.000	53	13	siRNA-SC-10 PSPC1-A488 IMPa2-A546 DAPI 8C2-siRNA-IMP-a2-a4 V2.00	0	13. siRNA-SC-10 PSPC1-A488 DAPI IMPa2-A546 _ad_TileScan_001 (Stage 30 of 49)	00-mZZEPkhe8my2xJGaUyjVXG
0		Cell	1	0.000	1.000	54	14	siRNA-SC-10 PSPC1-A488 IMPa2-A546 DAPI 8C2-siRNA-IMP-a2-a4 V2.00	0	13. siRNA-SC-10 PSPC1-A488 DAPI IMPa2-A546 _ad_TileScan_001 (Stage 30 of 49)	00-mZZEPkhe8my2xJGaUyjVXG
0		Cell	1	0.000	1.000	55	15	siRNA-SC-10 PSPC1-A488 IMPa2-A546 DAPI 8C2-siRNA-IMP-a2-a4 V2.00	0	13. siRNA-SC-10 PSPC1-A488 DAPI IMPa2-A546 _ad_TileScan_001 (Stage 30 of 49)	00-mZZEPkhe8my2xJGaUyjVXG
0		Cell	1	0.000	1.000	56	16	siRNA-SC-10 PSPC1-A488 IMPa2-A546 DAPI 8C2-siRNA-IMP-a2-a4 V2.00	0	13. siRNA-SC-10 PSPC1-A488 DAPI IMPa2-A546 _ad_TileScan_001 (Stage 30 of 49)	00-mZZEPkhe8my2xJGaUyjVXG
0		Cell	1	0.000	1.000	57	17	siRNA-SC-10 PSPC1-A488 IMPa2-A546 DAPI 8C2-siRNA-IMP-a2-a4 V2.00	0	13. siRNA-SC-10 PSPC1-A488 DAPI IMPa2-A546 _ad_TileScan_001 (Stage 30 of 49)	00-mZZEPkhe8my2xJGaUyjVXG
0		Cell	1	0.000	1.000	58	18	siRNA-SC-10 PSPC1-A488 IMPa2-A546 DAPI 8C2-siRNA-IMP-a2-a4 V2.00	0	13. siRNA-SC-10 PSPC1-A488 DAPI IMPa2-A546 _ad_TileScan_001 (Stage 30 of 49)	00-mZZEPkhe8my2xJGaUyjVXG
0		Cell	1	0.000	1.000	59	19	siRNA-SC-10 PSPC1-A488 IMPa2-A546 DAPI 8C2-siRNA-IMP-a2-a4 V2.00	0	13. siRNA-SC-10 PSPC1-A488 DAPI IMPa2-A546 _ad_TileScan_001 (Stage 30 of 49)	00-mZZEPkhe8my2xJGaUyjVXG
0		Cell	1	0.000	1.000	60	0	siRNA-SC-10 PSPC1-A488 IMPa2-A546 DAPI 8C2-siRNA-IMP-a2-a4 V2.00	0	13. siRNA-SC-10 PSPC1-A488 DAPI IMPa2-A546 _ae_TileScan_001 (Stage 31 of 49)	00-JSdFKSgHtCqLmoWDszFATU
0		Cell	1	0.000	1.000	61	1	siRNA-SC-10 PSPC1-A488 IMPa2-A546 DAPI 8C2-siRNA-IMP-a2-a4 V2.00	0	13. siRNA-SC-10 PSPC1-A488 DAPI IMPa2-A546 _ae_TileScan_001 (Stage 31 of 49)	00-JSdFKSgHtCqLmoWDszFATU
0		Cell	1	0.000	1.000	62	2	siRNA-SC-10 PSPC1-A488 IMPa2-A546 DAPI 8C2-siRNA-IMP-a2-a4 V2.00	0	13. siRNA-SC-10 PSPC1-A488 DAPI IMPa2-A546 _ae_TileScan_001 (Stage 31 of 49)	00-JSdFKSgHtCqLmoWDszFATU
0		Cell	1	0.000	1.000	63	3	siRNA-SC-10 PSPC1-A488 IMPa2-A546 DAPI 8C2-siRNA-IMP-a2-a4 V2.00	0	13. siRNA-SC-10 PSPC1-A488 DAPI IMPa2-A546 _ae_TileScan_001 (Stage 31 of 49)	00-JSdFKSgHtCqLmoWDszFATU
0		Cell	1	0.000	1.000	64	4	siRNA-SC-10 PSPC1-A488 IMPa2-A546 DAPI 8C2-siRNA-IMP-a2-a4 V2.00	0	13. siRNA-SC-10 PSPC1-A488 DAPI IMPa2-A546 _ae_TileScan_001 (Stage 31 of 49)	00-JSdFKSgHtCqLmoWDszFATU
0		Cell	1	0.000	1.000	65	5	siRNA-SC-10 PSPC1-A488 IMPa2-A546 DAPI 8C2-siRNA-IMP-a2-a4 V2.00	0	13. siRNA-SC-10 PSPC1-A488 DAPI IMPa2-A546 _ae_TileScan_001 (Stage 31 of 49)	00-JSdFKSgHtCqLmoWDszFATU
0		Cell	1	0.000	1.000	66	6	siRNA-SC-10 PSPC1-A488 IMPa2-A546 DAPI 8C2-siRNA-IMP-a2-a4 V2.00	0	13. siRNA-SC-10 PSPC1-A488 DAPI IMPa2-A546 _ae_TileScan_001 (Stage 31 of 49)	00-JSdFKSgHtCqLmoWDszFATU
0		Cell	1	0.000	1.000	67	7	siRNA-SC-10 PSPC1-A488 IMPa2-A546 DAPI 8C2-siRNA-IMP-a2-a4 V2.00	0	13. siRNA-SC-10 PSPC1-A488 DAPI IMPa2-A546 _ae_TileScan_001 (Stage 31 of 49)	00-JSdFKSgHtCqLmoWDszFATU
0		Cell	1	0.000	1.000	68	8	siRNA-SC-10 PSPC1-A488 IMPa2-A546 DAPI 8C2-siRNA-IMP-a2-a4 V2.00	0	13. siRNA-SC-10 PSPC1-A488 DAPI IMPa2-A546 _ae_TileScan_001 (Stage 31 of 49)	00-JSdFKSgHtCqLmoWDszFATU
0		Cell	1	0.000	1.000	69	9	siRNA-SC-10 PSPC1-A488 IMPa2-A546 DAPI 8C2-siRNA-IMP-a2-a4 V2.00	0	13. siRNA-SC-10 PSPC1-A488 DAPI IMPa2-A546 _ae_TileScan_001 (Stage 31 of 49)	00-JSdFKSgHtCqLmoWDszFATU
0		Cell	1	0.000	1.000	70	10	siRNA-SC-10 PSPC1-A488 IMPa2-A546 DAPI 8C2-siRNA-IMP-a2-a4 V2.00	0	13. siRNA-SC-10 PSPC1-A488 DAPI IMPa2-A546 _ae_TileScan_001 (Stage 31 of 49)	00-JSdFKSgHtCqLmoWDszFATU
0		Cell	1	0.000	1.000	71	11	siRNA-SC-10 PSPC1-A488 IMPa2-A546 DAPI 8C2-siRNA-IMP-a2-a4 V2.00	0	13. siRNA-SC-10 PSPC1-A488 DAPI IMPa2-A546 _ae_TileScan_001 (Stage 31 of 49)	00-JSdFKSgHtCqLmoWDszFATU
0		Cell	1	0.000	1.000	72	12	siRNA-SC-10 PSPC1-A488 IMPa2-A546 DAPI 8C2-siRNA-IMP-a2-a4 V2.00	0	13. siRNA-SC-10 PSPC1-A488 DAPI IMPa2-A546 _ae_TileScan_001 (Stage 31 of 49)	00-JSdFKSgHtCqLmoWDszFATU
0		Cell	1	0.000	1.000	73	13	siRNA-SC-10 PSPC1-A488 IMPa2-A546 DAPI 8C2-siRNA-IMP-a2-a4 V2.00	0	13. siRNA-SC-10 PSPC1-A488 DAPI IMPa2-A546 _ae_TileScan_001 (Stage 31 of 49)	00-JSdFKSgHtCqLmoWDszFATU
0		Cell	1	0.000	1.000	74	14	siRNA-SC-10 PSPC1-A488 IMPa2-A546 DAPI 8C2-siRNA-IMP-a2-a4 V2.00	0	13. siRNA-SC-10 PSPC1-A488 DAPI IMPa2-A546 _ae_TileScan_001 (Stage 31 of 49)	00-JSdFKSgHtCqLmoWDszFATU
0		Cell	1	0.000	1.000	75	15	siRNA-SC-10 PSPC1-A488 IMPa2-A546 DAPI 8C2-siRNA-IMP-a2-a4 V2.00	0	13. siRNA-SC-10 PSPC1-A488 DAPI IMPa2-A546 _ae_TileScan_001 (Stage 31 of 49)	00-JSdFKSgHtCqLmoWDszFATU
0		Cell	1	0.000	1.000	76	16	siRNA-SC-10 PSPC1-A488 IMPa2-A546 DAPI 8C2-siRNA-IMP-a2-a4 V2.00	0	13. siRNA-SC-10 PSPC1-A488 DAPI IMPa2-A546 _ae_TileScan_001 (Stage 31 of 49)	00-JSdFKSgHtCqLmoWDszFATU
0		Cell	1	0.000	1.000	77	17	siRNA-SC-10 PSPC1-A488 IMPa2-A546 DAPI 8C2-siRNA-IMP-a2-a4 V2.00	0	13. siRNA-SC-10 PSPC1-A488 DAPI IMPa2-A546 _ae_TileScan_001 (Stage 31 of 49)	00-JSdFKSgHtCqLmoWDszFATU
0		Cell	1	0.000	1.000	78	0	siRNA-SC-10 PSPC1-A488 IMPa2-A546 DAPI 8C2-siRNA-IMP-a2-a4 V2.00	0	13. siRNA-SC-10 PSPC1-A488 DAPI IMPa2-A546 _af_TileScan_001 (Stage 32 of 49)	00-gav8Gvk7THPpJ56DwimiqE
0		Cell	1	0.000	1.000	79	1	siRNA-SC-10 PSPC1-A488 IMPa2-A546 DAPI 8C2-siRNA-IMP-a2-a4 V2.00	0	13. siRNA-SC-10 PSPC1-A488 DAPI IMPa2-A546 _af_TileScan_001 (Stage 32 of 49)	00-gav8Gvk7THPpJ56DwimiqE
0		Cell	1	0.000	1.000	80	2	siRNA-SC-10 PSPC1-A488 IMPa2-A546 DAPI 8C2-siRNA-IMP-a2-a4 V2.00	0	13. siRNA-SC-10 PSPC1-A488 DAPI IMPa2-A546 _af_TileScan_001 (Stage 32 of 49)	00-gav8Gvk7THPpJ56DwimiqE
0		Cell	1	0.000	1.000	81	3	siRNA-SC-10 PSPC1-A488 IMPa2-A546 DAPI 8C2-siRNA-IMP-a2-a4 V2.00	0	13. siRNA-SC-10 PSPC1-A488 DAPI IMPa2-A546 _af_TileScan_001 (Stage 32 of 49)	00-gav8Gvk7THPpJ56DwimiqE
0		Cell	1	0.000	1.000	82	4	siRNA-SC-10 PSPC1-A488 IMPa2-A546 DAPI 8C2-siRNA-IMP-a2-a4 V2.00	0	13. siRNA-SC-10 PSPC1-A488 DAPI IMPa2-A546 _af_TileScan_001 (Stage 32 of 49)	00-gav8Gvk7THPpJ56DwimiqE
0		Cell	1	0.000	1.000	83	5	siRNA-SC-10 PSPC1-A488 IMPa2-A546 DAPI 8C2-siRNA-IMP-a2-a4 V2.00	0	13. siRNA-SC-10 PSPC1-A488 DAPI IMPa2-A546 _af_TileScan_001 (Stage 32 of 49)	00-gav8Gvk7THPpJ56DwimiqE
0		Cell	1	0.000	1.000	84	6	siRNA-SC-10 PSPC1-A488 IMPa2-A546 DAPI 8C2-siRNA-IMP-a2-a4 V2.00	0	13. siRNA-SC-10 PSPC1-A488 DAPI IMPa2-A546 _af_TileScan_001 (Stage 32 of 49)	00-gav8Gvk7THPpJ56DwimiqE
0		Cell	1	0.000	1.000	85	7	siRNA-SC-10 PSPC1-A488 IMPa2-A546 DAPI 8C2-siRNA-IMP-a2-a4 V2.00	0	13. siRNA-SC-10 PSPC1-A488 DAPI IMPa2-A546 _af_TileScan_001 (Stage 32 of 49)	00-gav8Gvk7THPpJ56DwimiqE
0		Cell	1	0.000	1.000	86	8	siRNA-SC-10 PSPC1-A488 IMPa2-A546 DAPI 8C2-siRNA-IMP-a2-a4 V2.00	0	13. siRNA-SC-10 PSPC1-A488 DAPI IMPa2-A546 _af_TileScan_001 (Stage 32 of 49)	00-gav8Gvk7THPpJ56DwimiqE
0		Cell	1	0.000	1.000	87	9	siRNA-SC-10 PSPC1-A488 IMPa2-A546 DAPI 8C2-siRNA-IMP-a2-a4 V2.00	0	13. siRNA-SC-10 PSPC1-A488 DAPI IMPa2-A546 _af_TileScan_001 (Stage 32 of 49)	00-gav8Gvk7THPpJ56DwimiqE
0		Cell	1	0.000	1.000	88	10	siRNA-SC-10 PSPC1-A488 IMPa2-A546 DAPI 8C2-siRNA-IMP-a2-a4 V2.00	0	13. siRNA-SC-10 PSPC1-A488 DAPI IMPa2-A546 _af_TileScan_001 (Stage 32 of 49)	00-gav8Gvk7THPpJ56DwimiqE
0		Cell	1	0.000	1.000	89	11	siRNA-SC-10 PSPC1-A488 IMPa2-A546 DAPI 8C2-siRNA-IMP-a2-a4 V2.00	0	13. siRNA-SC-10 PSPC1-A488 DAPI IMPa2-A546 _af_TileScan_001 (Stage 32 of 49)	00-gav8Gvk7THPpJ56DwimiqE
0		Cell	1	0.000	1.000	90	12	siRNA-SC-10 PSPC1-A488 IMPa2-A546 DAPI 8C2-siRNA-IMP-a2-a4 V2.00	0	13. siRNA-SC-10 PSPC1-A488 DAPI IMPa2-A546 _af_TileScan_001 (Stage 32 of 49)	00-gav8Gvk7THPpJ56DwimiqE
0		Cell	1	0.000	1.000	91	13	siRNA-SC-10 PSPC1-A488 IMPa2-A546 DAPI 8C2-siRNA-IMP-a2-a4 V2.00	0	13. siRNA-SC-10 PSPC1-A488 DAPI IMPa2-A546 _af_TileScan_001 (Stage 32 of 49)	00-gav8Gvk7THPpJ56DwimiqE
0		Cell	1	0.000	1.000	92	14	siRNA-SC-10 PSPC1-A488 IMPa2-A546 DAPI 8C2-siRNA-IMP-a2-a4 V2.00	0	13. siRNA-SC-10 PSPC1-A488 DAPI IMPa2-A546 _af_TileScan_001 (Stage 32 of 49)	00-gav8Gvk7THPpJ56DwimiqE
0		Cell	1	0.000	1.000	93	0	siRNA-SC-10 PSPC1-A488 IMPa2-A546 DAPI 8C2-siRNA-IMP-a2-a4 V2.00	0	13. siRNA-SC-10 PSPC1-A488 DAPI IMPa2-A546 _ag_TileScan_001 (Stage 33 of 49)	00-4KnMN3Yx3kJ5qNVc4kvkKP
0		Cell	1	0.000	1.000	94	1	siRNA-SC-10 PSPC1-A488 IMPa2-A546 DAPI 8C2-siRNA-IMP-a2-a4 V2.00	0	13. siRNA-SC-10 PSPC1-A488 DAPI IMPa2-A546 _ag_TileScan_001 (Stage 33 of 49)	00-4KnMN3Yx3kJ5qNVc4kvkKP
0		Cell	1	0.000	1.000	95	2	siRNA-SC-10 PSPC1-A488 IMPa2-A546 DAPI 8C2-siRNA-IMP-a2-a4 V2.00	0	13. siRNA-SC-10 PSPC1-A488 DAPI IMPa2-A546 _ag_TileScan_001 (Stage 33 of 49)	00-4KnMN3Yx3kJ5qNVc4kvkKP
0		Cell	1	0.000	1.000	96	3	siRNA-SC-10 PSPC1-A488 IMPa2-A546 DAPI 8C2-siRNA-IMP-a2-a4 V2.00	0	13. siRNA-SC-10 PSPC1-A488 DAPI IMPa2-A546 _ag_TileScan_001 (Stage 33 of 49)	00-4KnMN3Yx3kJ5qNVc4kvkKP
0		Cell	1	0.000	1.000	97	4	siRNA-SC-10 PSPC1-A488 IMPa2-A546 DAPI 8C2-siRNA-IMP-a2-a4 V2.00	0	13. siRNA-SC-10 PSPC1-A488 DAPI IMPa2-A546 _ag_TileScan_001 (Stage 33 of 49)	00-4KnMN3Yx3kJ5qNVc4kvkKP
0		Cell	1	0.000	1.000	98	5	siRNA-SC-10 PSPC1-A488 IMPa2-A546 DAPI 8C2-siRNA-IMP-a2-a4 V2.00	0	13. siRNA-SC-10 PSPC1-A488 DAPI IMPa2-A546 _ag_TileScan_001 (Stage 33 of 49)	00-4KnMN3Yx3kJ5qNVc4kvkKP
2		Cell	1	0.000	1.000	99	6	siRNA-SC-10 PSPC1-A488 IMPa2-A546 DAPI 8C2-siRNA-IMP-a2-a4 V2.00	0	13. siRNA-SC-10 PSPC1-A488 DAPI IMPa2-A546 _ag_TileScan_001 (Stage 33 of 49)	00-4KnMN3Yx3kJ5qNVc4kvkKP
0		Cell	1	0.000	1.000	100	0	siRNA-SC-10 PSPC1-A488 IMPa2-A546 DAPI 8C2-siRNA-IMP-a2-a4 V2.00	0	13. siRNA-SC-10 PSPC1-A488 DAPI IMPa2-A546 _ah_TileScan_001 (Stage 34 of 49)	00-V4XymGHfrRXuHSa38Aye7W
0		Cell	1	0.000	1.000	101	1	siRNA-SC-10 PSPC1-A488 IMPa2-A546 DAPI 8C2-siRNA-IMP-a2-a4 V2.00	0	13. siRNA-SC-10 PSPC1-A488 DAPI IMPa2-A546 _ah_TileScan_001 (Stage 34 of 49)	00-V4XymGHfrRXuHSa38Aye7W
0		Cell	1	0.000	1.000	102	2	siRNA-SC-10 PSPC1-A488 IMPa2-A546 DAPI 8C2-siRNA-IMP-a2-a4 V2.00	0	13. siRNA-SC-10 PSPC1-A488 DAPI IMPa2-A546 _ah_TileScan_001 (Stage 34 of 49)	00-V4XymGHfrRXuHSa38Aye7W
0		Cell	1	0.000	1.000	103	3	siRNA-SC-10 PSPC1-A488 IMPa2-A546 DAPI 8C2-siRNA-IMP-a2-a4 V2.00	0	13. siRNA-SC-10 PSPC1-A488 DAPI IMPa2-A546 _ah_TileScan_001 (Stage 34 of 49)	00-V4XymGHfrRXuHSa38Aye7W
0		Cell	1	0.000	1.000	104	4	siRNA-SC-10 PSPC1-A488 IMPa2-A546 DAPI 8C2-siRNA-IMP-a2-a4 V2.00	0	13. siRNA-SC-10 PSPC1-A488 DAPI IMPa2-A546 _ah_TileScan_001 (Stage 34 of 49)	00-V4XymGHfrRXuHSa38Aye7W
0		Cell	1	0.000	1.000	105	5	siRNA-SC-10 PSPC1-A488 IMPa2-A546 DAPI 8C2-siRNA-IMP-a2-a4 V2.00	0	13. siRNA-SC-10 PSPC1-A488 DAPI IMPa2-A546 _ah_TileScan_001 (Stage 34 of 49)	00-V4XymGHfrRXuHSa38Aye7W
0		Cell	1	0.000	1.000	106	0	siRNA-SC-10 PSPC1-A488 IMPa2-A546 DAPI 8C2-siRNA-IMP-a2-a4 V2.00	0	13. siRNA-SC-10 PSPC1-A488 DAPI IMPa2-A546 _ai_TileScan_001 (Stage 35 of 49)	00-TqTXx7G9WTqYSnWKbmNeDf
0		Cell	1	0.000	1.000	107	1	siRNA-SC-10 PSPC1-A488 IMPa2-A546 DAPI 8C2-siRNA-IMP-a2-a4 V2.00	0	13. siRNA-SC-10 PSPC1-A488 DAPI IMPa2-A546 _ai_TileScan_001 (Stage 35 of 49)	00-TqTXx7G9WTqYSnWKbmNeDf
0		Cell	1	0.000	1.000	108	2	siRNA-SC-10 PSPC1-A488 IMPa2-A546 DAPI 8C2-siRNA-IMP-a2-a4 V2.00	0	13. siRNA-SC-10 PSPC1-A488 DAPI IMPa2-A546 _ai_TileScan_001 (Stage 35 of 49)	00-TqTXx7G9WTqYSnWKbmNeDf
0		Cell	1	0.000	1.000	109	3	siRNA-SC-10 PSPC1-A488 IMPa2-A546 DAPI 8C2-siRNA-IMP-a2-a4 V2.00	0	13. siRNA-SC-10 PSPC1-A488 DAPI IMPa2-A546 _ai_TileScan_001 (Stage 35 of 49)	00-TqTXx7G9WTqYSnWKbmNeDf
0		Cell	1	0.000	1.000	110	4	siRNA-SC-10 PSPC1-A488 IMPa2-A546 DAPI 8C2-siRNA-IMP-a2-a4 V2.00	0	13. siRNA-SC-10 PSPC1-A488 DAPI IMPa2-A546 _ai_TileScan_001 (Stage 35 of 49)	00-TqTXx7G9WTqYSnWKbmNeDf
0		Cell	1	0.000	1.000	111	5	siRNA-SC-10 PSPC1-A488 IMPa2-A546 DAPI 8C2-siRNA-IMP-a2-a4 V2.00	0	13. siRNA-SC-10 PSPC1-A488 DAPI IMPa2-A546 _ai_TileScan_001 (Stage 35 of 49)	00-TqTXx7G9WTqYSnWKbmNeDf
0		Cell	1	0.000	1.000	112	6	siRNA-SC-10 PSPC1-A488 IMPa2-A546 DAPI 8C2-siRNA-IMP-a2-a4 V2.00	0	13. siRNA-SC-10 PSPC1-A488 DAPI IMPa2-A546 _ai_TileScan_001 (Stage 35 of 49)	00-TqTXx7G9WTqYSnWKbmNeDf
0		Cell	1	0.000	1.000	113	7	siRNA-SC-10 PSPC1-A488 IMPa2-A546 DAPI 8C2-siRNA-IMP-a2-a4 V2.00	0	13. siRNA-SC-10 PSPC1-A488 DAPI IMPa2-A546 _ai_TileScan_001 (Stage 35 of 49)	00-TqTXx7G9WTqYSnWKbmNeDf
0		Cell	1	0.000	1.000	114	8	siRNA-SC-10 PSPC1-A488 IMPa2-A546 DAPI 8C2-siRNA-IMP-a2-a4 V2.00	0	13. siRNA-SC-10 PSPC1-A488 DAPI IMPa2-A546 _ai_TileScan_001 (Stage 35 of 49)	00-TqTXx7G9WTqYSnWKbmNeDf
0		Cell	1	0.000	1.000	115	9	siRNA-SC-10 PSPC1-A488 IMPa2-A546 DAPI 8C2-siRNA-IMP-a2-a4 V2.00	0	13. siRNA-SC-10 PSPC1-A488 DAPI IMPa2-A546 _ai_TileScan_001 (Stage 35 of 49)	00-TqTXx7G9WTqYSnWKbmNeDf
0		Cell	1	0.000	1.000	116	10	siRNA-SC-10 PSPC1-A488 IMPa2-A546 DAPI 8C2-siRNA-IMP-a2-a4 V2.00	0	13. siRNA-SC-10 PSPC1-A488 DAPI IMPa2-A546 _ai_TileScan_001 (Stage 35 of 49)	00-TqTXx7G9WTqYSnWKbmNeDf
0		Cell	1	0.000	1.000	117	11	siRNA-SC-10 PSPC1-A488 IMPa2-A546 DAPI 8C2-siRNA-IMP-a2-a4 V2.00	0	13. siRNA-SC-10 PSPC1-A488 DAPI IMPa2-A546 _ai_TileScan_001 (Stage 35 of 49)	00-TqTXx7G9WTqYSnWKbmNeDf
0		Cell	1	0.000	1.000	118	12	siRNA-SC-10 PSPC1-A488 IMPa2-A546 DAPI 8C2-siRNA-IMP-a2-a4 V2.00	0	13. siRNA-SC-10 PSPC1-A488 DAPI IMPa2-A546 _ai_TileScan_001 (Stage 35 of 49)	00-TqTXx7G9WTqYSnWKbmNeDf
0		Cell	1	0.000	1.000	119	13	siRNA-SC-10 PSPC1-A488 IMPa2-A546 DAPI 8C2-siRNA-IMP-a2-a4 V2.00	0	13. siRNA-SC-10 PSPC1-A488 DAPI IMPa2-A546 _ai_TileScan_001 (Stage 35 of 49)	00-TqTXx7G9WTqYSnWKbmNeDf
0		Cell	1	0.000	1.000	120	14	siRNA-SC-10 PSPC1-A488 IMPa2-A546 DAPI 8C2-siRNA-IMP-a2-a4 V2.00	0	13. siRNA-SC-10 PSPC1-A488 DAPI IMPa2-A546 _ai_TileScan_001 (Stage 35 of 49)	00-TqTXx7G9WTqYSnWKbmNeDf
0		Cell	1	0.000	1.000	121	15	siRNA-SC-10 PSPC1-A488 IMPa2-A546 DAPI 8C2-siRNA-IMP-a2-a4 V2.00	0	13. siRNA-SC-10 PSPC1-A488 DAPI IMPa2-A546 _ai_TileScan_001 (Stage 35 of 49)	00-TqTXx7G9WTqYSnWKbmNeDf
0		Cell	1	0.000	1.000	122	16	siRNA-SC-10 PSPC1-A488 IMPa2-A546 DAPI 8C2-siRNA-IMP-a2-a4 V2.00	0	13. siRNA-SC-10 PSPC1-A488 DAPI IMPa2-A546 _ai_TileScan_001 (Stage 35 of 49)	00-TqTXx7G9WTqYSnWKbmNeDf
0		Cell	1	0.000	1.000	123	17	siRNA-SC-10 PSPC1-A488 IMPa2-A546 DAPI 8C2-siRNA-IMP-a2-a4 V2.00	0	13. siRNA-SC-10 PSPC1-A488 DAPI IMPa2-A546 _ai_TileScan_001 (Stage 35 of 49)	00-TqTXx7G9WTqYSnWKbmNeDf
0		Cell	1	0.000	1.000	124	18	siRNA-SC-10 PSPC1-A488 IMPa2-A546 DAPI 8C2-siRNA-IMP-a2-a4 V2.00	0	13. siRNA-SC-10 PSPC1-A488 DAPI IMPa2-A546 _ai_TileScan_001 (Stage 35 of 49)	00-TqTXx7G9WTqYSnWKbmNeDf
0		Cell	1	0.000	1.000	125	19	siRNA-SC-10 PSPC1-A488 IMPa2-A546 DAPI 8C2-siRNA-IMP-a2-a4 V2.00	0	13. siRNA-SC-10 PSPC1-A488 DAPI IMPa2-A546 _ai_TileScan_001 (Stage 35 of 49)	00-TqTXx7G9WTqYSnWKbmNeDf
0		Cell	1	0.000	1.000	126	20	siRNA-SC-10 PSPC1-A488 IMPa2-A546 DAPI 8C2-siRNA-IMP-a2-a4 V2.00	0	13. siRNA-SC-10 PSPC1-A488 DAPI IMPa2-A546 _ai_TileScan_001 (Stage 35 of 49)	00-TqTXx7G9WTqYSnWKbmNeDf
0		Cell	1	0.000	1.000	127	21	siRNA-SC-10 PSPC1-A488 IMPa2-A546 DAPI 8C2-siRNA-IMP-a2-a4 V2.00	0	13. siRNA-SC-10 PSPC1-A488 DAPI IMPa2-A546 _ai_TileScan_001 (Stage 35 of 49)	00-TqTXx7G9WTqYSnWKbmNeDf
0		Cell	1	0.000	1.000	128	22	siRNA-SC-10 PSPC1-A488 IMPa2-A546 DAPI 8C2-siRNA-IMP-a2-a4 V2.00	0	13. siRNA-SC-10 PSPC1-A488 DAPI IMPa2-A546 _ai_TileScan_001 (Stage 35 of 49)	00-TqTXx7G9WTqYSnWKbmNeDf
0		Cell	1	0.000	1.000	129	23	siRNA-SC-10 PSPC1-A488 IMPa2-A546 DAPI 8C2-siRNA-IMP-a2-a4 V2.00	0	13. siRNA-SC-10 PSPC1-A488 DAPI IMPa2-A546 _ai_TileScan_001 (Stage 35 of 49)	00-TqTXx7G9WTqYSnWKbmNeDf
0		Cell	1	0.000	1.000	130	0	siRNA-SC-10 PSPC1-A488 IMPa2-A546 DAPI 8C2-siRNA-IMP-a2-a4 V2.00	0	13. siRNA-SC-10 PSPC1-A488 DAPI IMPa2-A546 _aj_TileScan_001 (Stage 36 of 49)	00-xqkxuS4yWF4hS87WF2oExm
0		Cell	1	0.000	1.000	131	1	siRNA-SC-10 PSPC1-A488 IMPa2-A546 DAPI 8C2-siRNA-IMP-a2-a4 V2.00	0	13. siRNA-SC-10 PSPC1-A488 DAPI IMPa2-A546 _aj_TileScan_001 (Stage 36 of 49)	00-xqkxuS4yWF4hS87WF2oExm
0		Cell	1	0.000	1.000	132	2	siRNA-SC-10 PSPC1-A488 IMPa2-A546 DAPI 8C2-siRNA-IMP-a2-a4 V2.00	0	13. siRNA-SC-10 PSPC1-A488 DAPI IMPa2-A546 _aj_TileScan_001 (Stage 36 of 49)	00-xqkxuS4yWF4hS87WF2oExm
0		Cell	1	0.000	1.000	133	3	siRNA-SC-10 PSPC1-A488 IMPa2-A546 DAPI 8C2-siRNA-IMP-a2-a4 V2.00	0	13. siRNA-SC-10 PSPC1-A488 DAPI IMPa2-A546 _aj_TileScan_001 (Stage 36 of 49)	00-xqkxuS4yWF4hS87WF2oExm
0		Cell	1	0.000	1.000	134	0	siRNA-SC-10 PSPC1-A488 IMPa2-A546 DAPI 8C2-siRNA-IMP-a2-a4 V2.00	0	13. siRNA-SC-10 PSPC1-A488 DAPI IMPa2-A546 _ak_TileScan_001 (Stage 37 of 49)	00-bs3d8CiWnQbjC3zkJVhySM
0		Cell	1	0.000	1.000	135	1	siRNA-SC-10 PSPC1-A488 IMPa2-A546 DAPI 8C2-siRNA-IMP-a2-a4 V2.00	0	13. siRNA-SC-10 PSPC1-A488 DAPI IMPa2-A546 _ak_TileScan_001 (Stage 37 of 49)	00-bs3d8CiWnQbjC3zkJVhySM
0		Cell	1	0.000	1.000	136	2	siRNA-SC-10 PSPC1-A488 IMPa2-A546 DAPI 8C2-siRNA-IMP-a2-a4 V2.00	0	13. siRNA-SC-10 PSPC1-A488 DAPI IMPa2-A546 _ak_TileScan_001 (Stage 37 of 49)	00-bs3d8CiWnQbjC3zkJVhySM
0		Cell	1	0.000	1.000	137	3	siRNA-SC-10 PSPC1-A488 IMPa2-A546 DAPI 8C2-siRNA-IMP-a2-a4 V2.00	0	13. siRNA-SC-10 PSPC1-A488 DAPI IMPa2-A546 _ak_TileScan_001 (Stage 37 of 49)	00-bs3d8CiWnQbjC3zkJVhySM
0		Cell	1	0.000	1.000	138	4	siRNA-SC-10 PSPC1-A488 IMPa2-A546 DAPI 8C2-siRNA-IMP-a2-a4 V2.00	0	13. siRNA-SC-10 PSPC1-A488 DAPI IMPa2-A546 _ak_TileScan_001 (Stage 37 of 49)	00-bs3d8CiWnQbjC3zkJVhySM
0		Cell	1	0.000	1.000	139	5	siRNA-SC-10 PSPC1-A488 IMPa2-A546 DAPI 8C2-siRNA-IMP-a2-a4 V2.00	0	13. siRNA-SC-10 PSPC1-A488 DAPI IMPa2-A546 _ak_TileScan_001 (Stage 37 of 49)	00-bs3d8CiWnQbjC3zkJVhySM
0		Cell	1	0.000	1.000	140	6	siRNA-SC-10 PSPC1-A488 IMPa2-A546 DAPI 8C2-siRNA-IMP-a2-a4 V2.00	0	13. siRNA-SC-10 PSPC1-A488 DAPI IMPa2-A546 _ak_TileScan_001 (Stage 37 of 49)	00-bs3d8CiWnQbjC3zkJVhySM
0		Cell	1	0.000	1.000	141	7	siRNA-SC-10 PSPC1-A488 IMPa2-A546 DAPI 8C2-siRNA-IMP-a2-a4 V2.00	0	13. siRNA-SC-10 PSPC1-A488 DAPI IMPa2-A546 _ak_TileScan_001 (Stage 37 of 49)	00-bs3d8CiWnQbjC3zkJVhySM
0		Cell	1	0.000	1.000	142	8	siRNA-SC-10 PSPC1-A488 IMPa2-A546 DAPI 8C2-siRNA-IMP-a2-a4 V2.00	0	13. siRNA-SC-10 PSPC1-A488 DAPI IMPa2-A546 _ak_TileScan_001 (Stage 37 of 49)	00-bs3d8CiWnQbjC3zkJVhySM
0		Cell	1	0.000	1.000	143	9	siRNA-SC-10 PSPC1-A488 IMPa2-A546 DAPI 8C2-siRNA-IMP-a2-a4 V2.00	0	13. siRNA-SC-10 PSPC1-A488 DAPI IMPa2-A546 _ak_TileScan_001 (Stage 37 of 49)	00-bs3d8CiWnQbjC3zkJVhySM
0		Cell	1	0.000	1.000	144	0	siRNA-SC-10 PSPC1-A488 IMPa2-A546 DAPI 8C2-siRNA-IMP-a2-a4 V2.00	0	13. siRNA-SC-10 PSPC1-A488 DAPI IMPa2-A546 _al_TileScan_001 (Stage 38 of 49)	00-Cwa65kGZ9pYwkHznxbENu7
0		Cell	1	0.000	1.000	145	1	siRNA-SC-10 PSPC1-A488 IMPa2-A546 DAPI 8C2-siRNA-IMP-a2-a4 V2.00	0	13. siRNA-SC-10 PSPC1-A488 DAPI IMPa2-A546 _al_TileScan_001 (Stage 38 of 49)	00-Cwa65kGZ9pYwkHznxbENu7
0		Cell	1	0.000	1.000	146	2	siRNA-SC-10 PSPC1-A488 IMPa2-A546 DAPI 8C2-siRNA-IMP-a2-a4 V2.00	0	13. siRNA-SC-10 PSPC1-A488 DAPI IMPa2-A546 _al_TileScan_001 (Stage 38 of 49)	00-Cwa65kGZ9pYwkHznxbENu7
0		Cell	1	0.000	1.000	147	3	siRNA-SC-10 PSPC1-A488 IMPa2-A546 DAPI 8C2-siRNA-IMP-a2-a4 V2.00	0	13. siRNA-SC-10 PSPC1-A488 DAPI IMPa2-A546 _al_TileScan_001 (Stage 38 of 49)	00-Cwa65kGZ9pYwkHznxbENu7
0		Cell	1	0.000	1.000	148	4	siRNA-SC-10 PSPC1-A488 IMPa2-A546 DAPI 8C2-siRNA-IMP-a2-a4 V2.00	0	13. siRNA-SC-10 PSPC1-A488 DAPI IMPa2-A546 _al_TileScan_001 (Stage 38 of 49)	00-Cwa65kGZ9pYwkHznxbENu7
0		Cell	1	0.000	1.000	149	5	siRNA-SC-10 PSPC1-A488 IMPa2-A546 DAPI 8C2-siRNA-IMP-a2-a4 V2.00	0	13. siRNA-SC-10 PSPC1-A488 DAPI IMPa2-A546 _al_TileScan_001 (Stage 38 of 49)	00-Cwa65kGZ9pYwkHznxbENu7
0		Cell	1	0.000	1.000	150	6	siRNA-SC-10 PSPC1-A488 IMPa2-A546 DAPI 8C2-siRNA-IMP-a2-a4 V2.00	0	13. siRNA-SC-10 PSPC1-A488 DAPI IMPa2-A546 _al_TileScan_001 (Stage 38 of 49)	00-Cwa65kGZ9pYwkHznxbENu7
0		Cell	1	0.000	1.000	151	7	siRNA-SC-10 PSPC1-A488 IMPa2-A546 DAPI 8C2-siRNA-IMP-a2-a4 V2.00	0	13. siRNA-SC-10 PSPC1-A488 DAPI IMPa2-A546 _al_TileScan_001 (Stage 38 of 49)	00-Cwa65kGZ9pYwkHznxbENu7
0		Cell	1	0.000	1.000	152	8	siRNA-SC-10 PSPC1-A488 IMPa2-A546 DAPI 8C2-siRNA-IMP-a2-a4 V2.00	0	13. siRNA-SC-10 PSPC1-A488 DAPI IMPa2-A546 _al_TileScan_001 (Stage 38 of 49)	00-Cwa65kGZ9pYwkHznxbENu7
0		Cell	1	0.000	1.000	153	9	siRNA-SC-10 PSPC1-A488 IMPa2-A546 DAPI 8C2-siRNA-IMP-a2-a4 V2.00	0	13. siRNA-SC-10 PSPC1-A488 DAPI IMPa2-A546 _al_TileScan_001 (Stage 38 of 49)	00-Cwa65kGZ9pYwkHznxbENu7
0		Cell	1	0.000	1.000	154	10	siRNA-SC-10 PSPC1-A488 IMPa2-A546 DAPI 8C2-siRNA-IMP-a2-a4 V2.00	0	13. siRNA-SC-10 PSPC1-A488 DAPI IMPa2-A546 _al_TileScan_001 (Stage 38 of 49)	00-Cwa65kGZ9pYwkHznxbENu7
0		Cell	1	0.000	1.000	155	11	siRNA-SC-10 PSPC1-A488 IMPa2-A546 DAPI 8C2-siRNA-IMP-a2-a4 V2.00	0	13. siRNA-SC-10 PSPC1-A488 DAPI IMPa2-A546 _al_TileScan_001 (Stage 38 of 49)	00-Cwa65kGZ9pYwkHznxbENu7
0		Cell	1	0.000	1.000	156	12	siRNA-SC-10 PSPC1-A488 IMPa2-A546 DAPI 8C2-siRNA-IMP-a2-a4 V2.00	0	13. siRNA-SC-10 PSPC1-A488 DAPI IMPa2-A546 _al_TileScan_001 (Stage 38 of 49)	00-Cwa65kGZ9pYwkHznxbENu7
0		Cell	1	0.000	1.000	157	13	siRNA-SC-10 PSPC1-A488 IMPa2-A546 DAPI 8C2-siRNA-IMP-a2-a4 V2.00	0	13. siRNA-SC-10 PSPC1-A488 DAPI IMPa2-A546 _al_TileScan_001 (Stage 38 of 49)	00-Cwa65kGZ9pYwkHznxbENu7
0		Cell	1	0.000	1.000	158	14	siRNA-SC-10 PSPC1-A488 IMPa2-A546 DAPI 8C2-siRNA-IMP-a2-a4 V2.00	0	13. siRNA-SC-10 PSPC1-A488 DAPI IMPa2-A546 _al_TileScan_001 (Stage 38 of 49)	00-Cwa65kGZ9pYwkHznxbENu7
0		Cell	1	0.000	1.000	159	15	siRNA-SC-10 PSPC1-A488 IMPa2-A546 DAPI 8C2-siRNA-IMP-a2-a4 V2.00	0	13. siRNA-SC-10 PSPC1-A488 DAPI IMPa2-A546 _al_TileScan_001 (Stage 38 of 49)	00-Cwa65kGZ9pYwkHznxbENu7
0		Cell	1	0.000	1.000	160	16	siRNA-SC-10 PSPC1-A488 IMPa2-A546 DAPI 8C2-siRNA-IMP-a2-a4 V2.00	0	13. siRNA-SC-10 PSPC1-A488 DAPI IMPa2-A546 _al_TileScan_001 (Stage 38 of 49)	00-Cwa65kGZ9pYwkHznxbENu7
0		Cell	1	0.000	1.000	161	17	siRNA-SC-10 PSPC1-A488 IMPa2-A546 DAPI 8C2-siRNA-IMP-a2-a4 V2.00	0	13. siRNA-SC-10 PSPC1-A488 DAPI IMPa2-A546 _al_TileScan_001 (Stage 38 of 49)	00-Cwa65kGZ9pYwkHznxbENu7
0		Cell	1	0.000	1.000	162	18	siRNA-SC-10 PSPC1-A488 IMPa2-A546 DAPI 8C2-siRNA-IMP-a2-a4 V2.00	0	13. siRNA-SC-10 PSPC1-A488 DAPI IMPa2-A546 _al_TileScan_001 (Stage 38 of 49)	00-Cwa65kGZ9pYwkHznxbENu7
0		Cell	1	0.000	1.000	163	19	siRNA-SC-10 PSPC1-A488 IMPa2-A546 DAPI 8C2-siRNA-IMP-a2-a4 V2.00	0	13. siRNA-SC-10 PSPC1-A488 DAPI IMPa2-A546 _al_TileScan_001 (Stage 38 of 49)	00-Cwa65kGZ9pYwkHznxbENu7
0		Cell	1	0.000	1.000	164	20	siRNA-SC-10 PSPC1-A488 IMPa2-A546 DAPI 8C2-siRNA-IMP-a2-a4 V2.00	0	13. siRNA-SC-10 PSPC1-A488 DAPI IMPa2-A546 _al_TileScan_001 (Stage 38 of 49)	00-Cwa65kGZ9pYwkHznxbENu7
0		Cell	1	0.000	1.000	165	21	siRNA-SC-10 PSPC1-A488 IMPa2-A546 DAPI 8C2-siRNA-IMP-a2-a4 V2.00	0	13. siRNA-SC-10 PSPC1-A488 DAPI IMPa2-A546 _al_TileScan_001 (Stage 38 of 49)	00-Cwa65kGZ9pYwkHznxbENu7
0		Cell	1	0.000	1.000	166	0	siRNA-SC-10 PSPC1-A488 IMPa2-A546 DAPI 8C2-siRNA-IMP-a2-a4 V2.00	0	13. siRNA-SC-10 PSPC1-A488 DAPI IMPa2-A546 _am_TileScan_001 (Stage 39 of 49)	00-JviDErqznStKqKhyXF3UL
0		Cell	1	0.000	1.000	167	1	siRNA-SC-10 PSPC1-A488 IMPa2-A546 DAPI 8C2-siRNA-IMP-a2-a4 V2.00	0	13. siRNA-SC-10 PSPC1-A488 DAPI IMPa2-A546 _am_TileScan_001 (Stage 39 of 49)	00-JviDErqznStKqKhyXF3UL
0		Cell	1	0.000	1.000	168	2	siRNA-SC-10 PSPC1-A488 IMPa2-A546 DAPI 8C2-siRNA-IMP-a2-a4 V2.00	0	13. siRNA-SC-10 PSPC1-A488 DAPI IMPa2-A546 _am_TileScan_001 (Stage 39 of 49)	00-JviDErqznStKqKhyXF3UL
0		Cell	1	0.000	1.000	169	3	siRNA-SC-10 PSPC1-A488 IMPa2-A546 DAPI 8C2-siRNA-IMP-a2-a4 V2.00	0	13. siRNA-SC-10 PSPC1-A488 DAPI IMPa2-A546 _am_TileScan_001 (Stage 39 of 49)	00-JviDErqznStKqKhyXF3UL
0		Cell	1	0.000	1.000	170	4	siRNA-SC-10 PSPC1-A488 IMPa2-A546 DAPI 8C2-siRNA-IMP-a2-a4 V2.00	0	13. siRNA-SC-10 PSPC1-A488 DAPI IMPa2-A546 _am_TileScan_001 (Stage 39 of 49)	00-JviDErqznStKqKhyXF3UL
0		Cell	1	0.000	1.000	171	5	siRNA-SC-10 PSPC1-A488 IMPa2-A546 DAPI 8C2-siRNA-IMP-a2-a4 V2.00	0	13. siRNA-SC-10 PSPC1-A488 DAPI IMPa2-A546 _am_TileScan_001 (Stage 39 of 49)	00-JviDErqznStKqKhyXF3UL
0		Cell	1	0.000	1.000	172	6	siRNA-SC-10 PSPC1-A488 IMPa2-A546 DAPI 8C2-siRNA-IMP-a2-a4 V2.00	0	13. siRNA-SC-10 PSPC1-A488 DAPI IMPa2-A546 _am_TileScan_001 (Stage 39 of 49)	00-JviDErqznStKqKhyXF3UL
0		Cell	1	0.000	1.000	173	7	siRNA-SC-10 PSPC1-A488 IMPa2-A546 DAPI 8C2-siRNA-IMP-a2-a4 V2.00	0	13. siRNA-SC-10 PSPC1-A488 DAPI IMPa2-A546 _am_TileScan_001 (Stage 39 of 49)	00-JviDErqznStKqKhyXF3UL
0		Cell	1	0.000	1.000	174	8	siRNA-SC-10 PSPC1-A488 IMPa2-A546 DAPI 8C2-siRNA-IMP-a2-a4 V2.00	0	13. siRNA-SC-10 PSPC1-A488 DAPI IMPa2-A546 _am_TileScan_001 (Stage 39 of 49)	00-JviDErqznStKqKhyXF3UL
0		Cell	1	0.000	1.000	175	9	siRNA-SC-10 PSPC1-A488 IMPa2-A546 DAPI 8C2-siRNA-IMP-a2-a4 V2.00	0	13. siRNA-SC-10 PSPC1-A488 DAPI IMPa2-A546 _am_TileScan_001 (Stage 39 of 49)	00-JviDErqznStKqKhyXF3UL
0		Cell	1	0.000	1.000	176	10	siRNA-SC-10 PSPC1-A488 IMPa2-A546 DAPI 8C2-siRNA-IMP-a2-a4 V2.00	0	13. siRNA-SC-10 PSPC1-A488 DAPI IMPa2-A546 _am_TileScan_001 (Stage 39 of 49)	00-JviDErqznStKqKhyXF3UL
0		Cell	1	0.000	1.000	177	11	siRNA-SC-10 PSPC1-A488 IMPa2-A546 DAPI 8C2-siRNA-IMP-a2-a4 V2.00	0	13. siRNA-SC-10 PSPC1-A488 DAPI IMPa2-A546 _am_TileScan_001 (Stage 39 of 49)	00-JviDErqznStKqKhyXF3UL
0		Cell	1	0.000	1.000	178	0	siRNA-SC-10 PSPC1-A488 IMPa2-A546 DAPI 8C2-siRNA-IMP-a2-a4 V2.00	0	13. siRNA-SC-10 PSPC1-A488 DAPI IMPa2-A546 _an_TileScan_001 (Stage 40 of 49)	00-Cp6BibiaZYMFKgLGwVdLHC
0		Cell	1	0.000	1.000	179	1	siRNA-SC-10 PSPC1-A488 IMPa2-A546 DAPI 8C2-siRNA-IMP-a2-a4 V2.00	0	13. siRNA-SC-10 PSPC1-A488 DAPI IMPa2-A546 _an_TileScan_001 (Stage 40 of 49)	00-Cp6BibiaZYMFKgLGwVdLHC
0		Cell	1	0.000	1.000	180	2	siRNA-SC-10 PSPC1-A488 IMPa2-A546 DAPI 8C2-siRNA-IMP-a2-a4 V2.00	0	13. siRNA-SC-10 PSPC1-A488 DAPI IMPa2-A546 _an_TileScan_001 (Stage 40 of 49)	00-Cp6BibiaZYMFKgLGwVdLHC
0		Cell	1	0.000	1.000	181	3	siRNA-SC-10 PSPC1-A488 IMPa2-A546 DAPI 8C2-siRNA-IMP-a2-a4 V2.00	0	13. siRNA-SC-10 PSPC1-A488 DAPI IMPa2-A546 _an_TileScan_001 (Stage 40 of 49)	00-Cp6BibiaZYMFKgLGwVdLHC
0		Cell	1	0.000	1.000	182	4	siRNA-SC-10 PSPC1-A488 IMPa2-A546 DAPI 8C2-siRNA-IMP-a2-a4 V2.00	0	13. siRNA-SC-10 PSPC1-A488 DAPI IMPa2-A546 _an_TileScan_001 (Stage 40 of 49)	00-Cp6BibiaZYMFKgLGwVdLHC
0		Cell	1	0.000	1.000	183	5	siRNA-SC-10 PSPC1-A488 IMPa2-A546 DAPI 8C2-siRNA-IMP-a2-a4 V2.00	0	13. siRNA-SC-10 PSPC1-A488 DAPI IMPa2-A546 _an_TileScan_001 (Stage 40 of 49)	00-Cp6BibiaZYMFKgLGwVdLHC
0		Cell	1	0.000	1.000	184	6	siRNA-SC-10 PSPC1-A488 IMPa2-A546 DAPI 8C2-siRNA-IMP-a2-a4 V2.00	0	13. siRNA-SC-10 PSPC1-A488 DAPI IMPa2-A546 _an_TileScan_001 (Stage 40 of 49)	00-Cp6BibiaZYMFKgLGwVdLHC
0		Cell	1	0.000	1.000	185	7	siRNA-SC-10 PSPC1-A488 IMPa2-A546 DAPI 8C2-siRNA-IMP-a2-a4 V2.00	0	13. siRNA-SC-10 PSPC1-A488 DAPI IMPa2-A546 _an_TileScan_001 (Stage 40 of 49)	00-Cp6BibiaZYMFKgLGwVdLHC
0		Cell	1	0.000	1.000	186	8	siRNA-SC-10 PSPC1-A488 IMPa2-A546 DAPI 8C2-siRNA-IMP-a2-a4 V2.00	0	13. siRNA-SC-10 PSPC1-A488 DAPI IMPa2-A546 _an_TileScan_001 (Stage 40 of 49)	00-Cp6BibiaZYMFKgLGwVdLHC
0		Cell	1	0.000	1.000	187	9	siRNA-SC-10 PSPC1-A488 IMPa2-A546 DAPI 8C2-siRNA-IMP-a2-a4 V2.00	0	13. siRNA-SC-10 PSPC1-A488 DAPI IMPa2-A546 _an_TileScan_001 (Stage 40 of 49)	00-Cp6BibiaZYMFKgLGwVdLHC
0		Cell	1	0.000	1.000	188	0	siRNA-SC-10 PSPC1-A488 IMPa2-A546 DAPI 8C2-siRNA-IMP-a2-a4 V2.00	0	13. siRNA-SC-10 PSPC1-A488 DAPI IMPa2-A546 _ao_TileScan_001 (Stage 41 of 49)	00-WeWGjwa366asfKax7izN5B
0		Cell	1	0.000	1.000	189	1	siRNA-SC-10 PSPC1-A488 IMPa2-A546 DAPI 8C2-siRNA-IMP-a2-a4 V2.00	0	13. siRNA-SC-10 PSPC1-A488 DAPI IMPa2-A546 _ao_TileScan_001 (Stage 41 of 49)	00-WeWGjwa366asfKax7izN5B
0		Cell	1	0.000	1.000	190	2	siRNA-SC-10 PSPC1-A488 IMPa2-A546 DAPI 8C2-siRNA-IMP-a2-a4 V2.00	0	13. siRNA-SC-10 PSPC1-A488 DAPI IMPa2-A546 _ao_TileScan_001 (Stage 41 of 49)	00-WeWGjwa366asfKax7izN5B
0		Cell	1	0.000	1.000	191	3	siRNA-SC-10 PSPC1-A488 IMPa2-A546 DAPI 8C2-siRNA-IMP-a2-a4 V2.00	0	13. siRNA-SC-10 PSPC1-A488 DAPI IMPa2-A546 _ao_TileScan_001 (Stage 41 of 49)	00-WeWGjwa366asfKax7izN5B
0		Cell	1	0.000	1.000	192	4	siRNA-SC-10 PSPC1-A488 IMPa2-A546 DAPI 8C2-siRNA-IMP-a2-a4 V2.00	0	13. siRNA-SC-10 PSPC1-A488 DAPI IMPa2-A546 _ao_TileScan_001 (Stage 41 of 49)	00-WeWGjwa366asfKax7izN5B
0		Cell	1	0.000	1.000	193	5	siRNA-SC-10 PSPC1-A488 IMPa2-A546 DAPI 8C2-siRNA-IMP-a2-a4 V2.00	0	13. siRNA-SC-10 PSPC1-A488 DAPI IMPa2-A546 _ao_TileScan_001 (Stage 41 of 49)	00-WeWGjwa366asfKax7izN5B
0		Cell	1	0.000	1.000	194	6	siRNA-SC-10 PSPC1-A488 IMPa2-A546 DAPI 8C2-siRNA-IMP-a2-a4 V2.00	0	13. siRNA-SC-10 PSPC1-A488 DAPI IMPa2-A546 _ao_TileScan_001 (Stage 41 of 49)	00-WeWGjwa366asfKax7izN5B
0		Cell	1	0.000	1.000	195	7	siRNA-SC-10 PSPC1-A488 IMPa2-A546 DAPI 8C2-siRNA-IMP-a2-a4 V2.00	0	13. siRNA-SC-10 PSPC1-A488 DAPI IMPa2-A546 _ao_TileScan_001 (Stage 41 of 49)	00-WeWGjwa366asfKax7izN5B
0		Cell	1	0.000	1.000	196	8	siRNA-SC-10 PSPC1-A488 IMPa2-A546 DAPI 8C2-siRNA-IMP-a2-a4 V2.00	0	13. siRNA-SC-10 PSPC1-A488 DAPI IMPa2-A546 _ao_TileScan_001 (Stage 41 of 49)	00-WeWGjwa366asfKax7izN5B
0		Cell	1	0.000	1.000	197	9	siRNA-SC-10 PSPC1-A488 IMPa2-A546 DAPI 8C2-siRNA-IMP-a2-a4 V2.00	0	13. siRNA-SC-10 PSPC1-A488 DAPI IMPa2-A546 _ao_TileScan_001 (Stage 41 of 49)	00-WeWGjwa366asfKax7izN5B
0		Cell	1	0.000	1.000	198	10	siRNA-SC-10 PSPC1-A488 IMPa2-A546 DAPI 8C2-siRNA-IMP-a2-a4 V2.00	0	13. siRNA-SC-10 PSPC1-A488 DAPI IMPa2-A546 _ao_TileScan_001 (Stage 41 of 49)	00-WeWGjwa366asfKax7izN5B
0		Cell	1	0.000	1.000	199	0	siRNA-SC-10 PSPC1-A488 IMPa2-A546 DAPI 8C2-siRNA-IMP-a2-a4 V2.00	0	13. siRNA-SC-10 PSPC1-A488 DAPI IMPa2-A546 _ap_TileScan_001 (Stage 42 of 49)	00-tKwevRRTAS892Yrgk6TBw3
0		Cell	1	0.000	1.000	200	1	siRNA-SC-10 PSPC1-A488 IMPa2-A546 DAPI 8C2-siRNA-IMP-a2-a4 V2.00	0	13. siRNA-SC-10 PSPC1-A488 DAPI IMPa2-A546 _ap_TileScan_001 (Stage 42 of 49)	00-tKwevRRTAS892Yrgk6TBw3
0		Cell	1	0.000	1.000	201	2	siRNA-SC-10 PSPC1-A488 IMPa2-A546 DAPI 8C2-siRNA-IMP-a2-a4 V2.00	0	13. siRNA-SC-10 PSPC1-A488 DAPI IMPa2-A546 _ap_TileScan_001 (Stage 42 of 49)	00-tKwevRRTAS892Yrgk6TBw3
0		Cell	1	0.000	1.000	202	3	siRNA-SC-10 PSPC1-A488 IMPa2-A546 DAPI 8C2-siRNA-IMP-a2-a4 V2.00	0	13. siRNA-SC-10 PSPC1-A488 DAPI IMPa2-A546 _ap_TileScan_001 (Stage 42 of 49)	00-tKwevRRTAS892Yrgk6TBw3
0		Cell	1	0.000	1.000	203	4	siRNA-SC-10 PSPC1-A488 IMPa2-A546 DAPI 8C2-siRNA-IMP-a2-a4 V2.00	0	13. siRNA-SC-10 PSPC1-A488 DAPI IMPa2-A546 _ap_TileScan_001 (Stage 42 of 49)	00-tKwevRRTAS892Yrgk6TBw3
0		Cell	1	0.000	1.000	204	5	siRNA-SC-10 PSPC1-A488 IMPa2-A546 DAPI 8C2-siRNA-IMP-a2-a4 V2.00	0	13. siRNA-SC-10 PSPC1-A488 DAPI IMPa2-A546 _ap_TileScan_001 (Stage 42 of 49)	00-tKwevRRTAS892Yrgk6TBw3
0		Cell	1	0.000	1.000	205	6	siRNA-SC-10 PSPC1-A488 IMPa2-A546 DAPI 8C2-siRNA-IMP-a2-a4 V2.00	0	13. siRNA-SC-10 PSPC1-A488 DAPI IMPa2-A546 _ap_TileScan_001 (Stage 42 of 49)	00-tKwevRRTAS892Yrgk6TBw3
0		Cell	1	0.000	1.000	206	7	siRNA-SC-10 PSPC1-A488 IMPa2-A546 DAPI 8C2-siRNA-IMP-a2-a4 V2.00	0	13. siRNA-SC-10 PSPC1-A488 DAPI IMPa2-A546 _ap_TileScan_001 (Stage 42 of 49)	00-tKwevRRTAS892Yrgk6TBw3
0		Cell	1	0.000	1.000	207	8	siRNA-SC-10 PSPC1-A488 IMPa2-A546 DAPI 8C2-siRNA-IMP-a2-a4 V2.00	0	13. siRNA-SC-10 PSPC1-A488 DAPI IMPa2-A546 _ap_TileScan_001 (Stage 42 of 49)	00-tKwevRRTAS892Yrgk6TBw3
0		Cell	1	0.000	1.000	208	9	siRNA-SC-10 PSPC1-A488 IMPa2-A546 DAPI 8C2-siRNA-IMP-a2-a4 V2.00	0	13. siRNA-SC-10 PSPC1-A488 DAPI IMPa2-A546 _ap_TileScan_001 (Stage 42 of 49)	00-tKwevRRTAS892Yrgk6TBw3
0		Cell	1	0.000	1.000	209	10	siRNA-SC-10 PSPC1-A488 IMPa2-A546 DAPI 8C2-siRNA-IMP-a2-a4 V2.00	0	13. siRNA-SC-10 PSPC1-A488 DAPI IMPa2-A546 _ap_TileScan_001 (Stage 42 of 49)	00-tKwevRRTAS892Yrgk6TBw3
0		Cell	1	0.000	1.000	210	11	siRNA-SC-10 PSPC1-A488 IMPa2-A546 DAPI 8C2-siRNA-IMP-a2-a4 V2.00	0	13. siRNA-SC-10 PSPC1-A488 DAPI IMPa2-A546 _ap_TileScan_001 (Stage 42 of 49)	00-tKwevRRTAS892Yrgk6TBw3
0		Cell	1	0.000	1.000	211	12	siRNA-SC-10 PSPC1-A488 IMPa2-A546 DAPI 8C2-siRNA-IMP-a2-a4 V2.00	0	13. siRNA-SC-10 PSPC1-A488 DAPI IMPa2-A546 _ap_TileScan_001 (Stage 42 of 49)	00-tKwevRRTAS892Yrgk6TBw3
0		Cell	1	0.000	1.000	212	13	siRNA-SC-10 PSPC1-A488 IMPa2-A546 DAPI 8C2-siRNA-IMP-a2-a4 V2.00	0	13. siRNA-SC-10 PSPC1-A488 DAPI IMPa2-A546 _ap_TileScan_001 (Stage 42 of 49)	00-tKwevRRTAS892Yrgk6TBw3
0		Cell	1	0.000	1.000	213	14	siRNA-SC-10 PSPC1-A488 IMPa2-A546 DAPI 8C2-siRNA-IMP-a2-a4 V2.00	0	13. siRNA-SC-10 PSPC1-A488 DAPI IMPa2-A546 _ap_TileScan_001 (Stage 42 of 49)	00-tKwevRRTAS892Yrgk6TBw3
0		Cell	1	0.000	1.000	214	0	siRNA-SC-10 PSPC1-A488 IMPa2-A546 DAPI 8C2-siRNA-IMP-a2-a4 V2.00	0	13. siRNA-SC-10 PSPC1-A488 DAPI IMPa2-A546 _aq_TileScan_001 (Stage 43 of 49)	00-uBaKwyf3uquUKCiQyYJiwD
0		Cell	1	0.000	1.000	215	1	siRNA-SC-10 PSPC1-A488 IMPa2-A546 DAPI 8C2-siRNA-IMP-a2-a4 V2.00	0	13. siRNA-SC-10 PSPC1-A488 DAPI IMPa2-A546 _aq_TileScan_001 (Stage 43 of 49)	00-uBaKwyf3uquUKCiQyYJiwD
0		Cell	1	0.000	1.000	216	2	siRNA-SC-10 PSPC1-A488 IMPa2-A546 DAPI 8C2-siRNA-IMP-a2-a4 V2.00	0	13. siRNA-SC-10 PSPC1-A488 DAPI IMPa2-A546 _aq_TileScan_001 (Stage 43 of 49)	00-uBaKwyf3uquUKCiQyYJiwD
0		Cell	1	0.000	1.000	217	3	siRNA-SC-10 PSPC1-A488 IMPa2-A546 DAPI 8C2-siRNA-IMP-a2-a4 V2.00	0	13. siRNA-SC-10 PSPC1-A488 DAPI IMPa2-A546 _aq_TileScan_001 (Stage 43 of 49)	00-uBaKwyf3uquUKCiQyYJiwD
0		Cell	1	0.000	1.000	218	4	siRNA-SC-10 PSPC1-A488 IMPa2-A546 DAPI 8C2-siRNA-IMP-a2-a4 V2.00	0	13. siRNA-SC-10 PSPC1-A488 DAPI IMPa2-A546 _aq_TileScan_001 (Stage 43 of 49)	00-uBaKwyf3uquUKCiQyYJiwD
0		Cell	1	0.000	1.000	219	5	siRNA-SC-10 PSPC1-A488 IMPa2-A546 DAPI 8C2-siRNA-IMP-a2-a4 V2.00	0	13. siRNA-SC-10 PSPC1-A488 DAPI IMPa2-A546 _aq_TileScan_001 (Stage 43 of 49)	00-uBaKwyf3uquUKCiQyYJiwD
0		Cell	1	0.000	1.000	220	6	siRNA-SC-10 PSPC1-A488 IMPa2-A546 DAPI 8C2-siRNA-IMP-a2-a4 V2.00	0	13. siRNA-SC-10 PSPC1-A488 DAPI IMPa2-A546 _aq_TileScan_001 (Stage 43 of 49)	00-uBaKwyf3uquUKCiQyYJiwD
0		Cell	1	0.000	1.000	221	7	siRNA-SC-10 PSPC1-A488 IMPa2-A546 DAPI 8C2-siRNA-IMP-a2-a4 V2.00	0	13. siRNA-SC-10 PSPC1-A488 DAPI IMPa2-A546 _aq_TileScan_001 (Stage 43 of 49)	00-uBaKwyf3uquUKCiQyYJiwD
0		Cell	1	0.000	1.000	222	8	siRNA-SC-10 PSPC1-A488 IMPa2-A546 DAPI 8C2-siRNA-IMP-a2-a4 V2.00	0	13. siRNA-SC-10 PSPC1-A488 DAPI IMPa2-A546 _aq_TileScan_001 (Stage 43 of 49)	00-uBaKwyf3uquUKCiQyYJiwD
0		Cell	1	0.000	1.000	223	9	siRNA-SC-10 PSPC1-A488 IMPa2-A546 DAPI 8C2-siRNA-IMP-a2-a4 V2.00	0	13. siRNA-SC-10 PSPC1-A488 DAPI IMPa2-A546 _aq_TileScan_001 (Stage 43 of 49)	00-uBaKwyf3uquUKCiQyYJiwD
0		Cell	1	0.000	1.000	224	10	siRNA-SC-10 PSPC1-A488 IMPa2-A546 DAPI 8C2-siRNA-IMP-a2-a4 V2.00	0	13. siRNA-SC-10 PSPC1-A488 DAPI IMPa2-A546 _aq_TileScan_001 (Stage 43 of 49)	00-uBaKwyf3uquUKCiQyYJiwD
0		Cell	1	0.000	1.000	225	0	siRNA-SC-10 PSPC1-A488 IMPa2-A546 DAPI 8C2-siRNA-IMP-a2-a4 V2.00	0	13. siRNA-SC-10 PSPC1-A488 DAPI IMPa2-A546 _ar_TileScan_001 (Stage 44 of 49)	00-bduYgRsMT8b5FoJS6dZZPQ
0		Cell	1	0.000	1.000	226	1	siRNA-SC-10 PSPC1-A488 IMPa2-A546 DAPI 8C2-siRNA-IMP-a2-a4 V2.00	0	13. siRNA-SC-10 PSPC1-A488 DAPI IMPa2-A546 _ar_TileScan_001 (Stage 44 of 49)	00-bduYgRsMT8b5FoJS6dZZPQ
0		Cell	1	0.000	1.000	227	2	siRNA-SC-10 PSPC1-A488 IMPa2-A546 DAPI 8C2-siRNA-IMP-a2-a4 V2.00	0	13. siRNA-SC-10 PSPC1-A488 DAPI IMPa2-A546 _ar_TileScan_001 (Stage 44 of 49)	00-bduYgRsMT8b5FoJS6dZZPQ
0		Cell	1	0.000	1.000	228	3	siRNA-SC-10 PSPC1-A488 IMPa2-A546 DAPI 8C2-siRNA-IMP-a2-a4 V2.00	0	13. siRNA-SC-10 PSPC1-A488 DAPI IMPa2-A546 _ar_TileScan_001 (Stage 44 of 49)	00-bduYgRsMT8b5FoJS6dZZPQ
0		Cell	1	0.000	1.000	229	4	siRNA-SC-10 PSPC1-A488 IMPa2-A546 DAPI 8C2-siRNA-IMP-a2-a4 V2.00	0	13. siRNA-SC-10 PSPC1-A488 DAPI IMPa2-A546 _ar_TileScan_001 (Stage 44 of 49)	00-bduYgRsMT8b5FoJS6dZZPQ
0		Cell	1	0.000	1.000	230	5	siRNA-SC-10 PSPC1-A488 IMPa2-A546 DAPI 8C2-siRNA-IMP-a2-a4 V2.00	0	13. siRNA-SC-10 PSPC1-A488 DAPI IMPa2-A546 _ar_TileScan_001 (Stage 44 of 49)	00-bduYgRsMT8b5FoJS6dZZPQ
0		Cell	1	0.000	1.000	231	6	siRNA-SC-10 PSPC1-A488 IMPa2-A546 DAPI 8C2-siRNA-IMP-a2-a4 V2.00	0	13. siRNA-SC-10 PSPC1-A488 DAPI IMPa2-A546 _ar_TileScan_001 (Stage 44 of 49)	00-bduYgRsMT8b5FoJS6dZZPQ
0		Cell	1	0.000	1.000	232	7	siRNA-SC-10 PSPC1-A488 IMPa2-A546 DAPI 8C2-siRNA-IMP-a2-a4 V2.00	0	13. siRNA-SC-10 PSPC1-A488 DAPI IMPa2-A546 _ar_TileScan_001 (Stage 44 of 49)	00-bduYgRsMT8b5FoJS6dZZPQ
0		Cell	1	0.000	1.000	233	8	siRNA-SC-10 PSPC1-A488 IMPa2-A546 DAPI 8C2-siRNA-IMP-a2-a4 V2.00	0	13. siRNA-SC-10 PSPC1-A488 DAPI IMPa2-A546 _ar_TileScan_001 (Stage 44 of 49)	00-bduYgRsMT8b5FoJS6dZZPQ
0		Cell	1	0.000	1.000	234	9	siRNA-SC-10 PSPC1-A488 IMPa2-A546 DAPI 8C2-siRNA-IMP-a2-a4 V2.00	0	13. siRNA-SC-10 PSPC1-A488 DAPI IMPa2-A546 _ar_TileScan_001 (Stage 44 of 49)	00-bduYgRsMT8b5FoJS6dZZPQ
0		Cell	1	0.000	1.000	235	10	siRNA-SC-10 PSPC1-A488 IMPa2-A546 DAPI 8C2-siRNA-IMP-a2-a4 V2.00	0	13. siRNA-SC-10 PSPC1-A488 DAPI IMPa2-A546 _ar_TileScan_001 (Stage 44 of 49)	00-bduYgRsMT8b5FoJS6dZZPQ
0		Cell	1	0.000	1.000	236	11	siRNA-SC-10 PSPC1-A488 IMPa2-A546 DAPI 8C2-siRNA-IMP-a2-a4 V2.00	0	13. siRNA-SC-10 PSPC1-A488 DAPI IMPa2-A546 _ar_TileScan_001 (Stage 44 of 49)	00-bduYgRsMT8b5FoJS6dZZPQ
0		Cell	1	0.000	1.000	237	0	siRNA-SC-10 PSPC1-A488 IMPa2-A546 DAPI 8C2-siRNA-IMP-a2-a4 V2.00	0	13. siRNA-SC-10 PSPC1-A488 DAPI IMPa2-A546 _as_TileScan_001 (Stage 45 of 49)	00-bLPhZzoLwinNxmJPft74M8
0		Cell	1	0.000	1.000	238	1	siRNA-SC-10 PSPC1-A488 IMPa2-A546 DAPI 8C2-siRNA-IMP-a2-a4 V2.00	0	13. siRNA-SC-10 PSPC1-A488 DAPI IMPa2-A546 _as_TileScan_001 (Stage 45 of 49)	00-bLPhZzoLwinNxmJPft74M8
0		Cell	1	0.000	1.000	239	2	siRNA-SC-10 PSPC1-A488 IMPa2-A546 DAPI 8C2-siRNA-IMP-a2-a4 V2.00	0	13. siRNA-SC-10 PSPC1-A488 DAPI IMPa2-A546 _as_TileScan_001 (Stage 45 of 49)	00-bLPhZzoLwinNxmJPft74M8
0		Cell	1	0.000	1.000	240	3	siRNA-SC-10 PSPC1-A488 IMPa2-A546 DAPI 8C2-siRNA-IMP-a2-a4 V2.00	0	13. siRNA-SC-10 PSPC1-A488 DAPI IMPa2-A546 _as_TileScan_001 (Stage 45 of 49)	00-bLPhZzoLwinNxmJPft74M8
0		Cell	1	0.000	1.000	241	4	siRNA-SC-10 PSPC1-A488 IMPa2-A546 DAPI 8C2-siRNA-IMP-a2-a4 V2.00	0	13. siRNA-SC-10 PSPC1-A488 DAPI IMPa2-A546 _as_TileScan_001 (Stage 45 of 49)	00-bLPhZzoLwinNxmJPft74M8
0		Cell	1	0.000	1.000	242	5	siRNA-SC-10 PSPC1-A488 IMPa2-A546 DAPI 8C2-siRNA-IMP-a2-a4 V2.00	0	13. siRNA-SC-10 PSPC1-A488 DAPI IMPa2-A546 _as_TileScan_001 (Stage 45 of 49)	00-bLPhZzoLwinNxmJPft74M8
0		Cell	1	0.000	1.000	243	6	siRNA-SC-10 PSPC1-A488 IMPa2-A546 DAPI 8C2-siRNA-IMP-a2-a4 V2.00	0	13. siRNA-SC-10 PSPC1-A488 DAPI IMPa2-A546 _as_TileScan_001 (Stage 45 of 49)	00-bLPhZzoLwinNxmJPft74M8
0		Cell	1	0.000	1.000	244	7	siRNA-SC-10 PSPC1-A488 IMPa2-A546 DAPI 8C2-siRNA-IMP-a2-a4 V2.00	0	13. siRNA-SC-10 PSPC1-A488 DAPI IMPa2-A546 _as_TileScan_001 (Stage 45 of 49)	00-bLPhZzoLwinNxmJPft74M8
0		Cell	1	0.000	1.000	245	8	siRNA-SC-10 PSPC1-A488 IMPa2-A546 DAPI 8C2-siRNA-IMP-a2-a4 V2.00	0	13. siRNA-SC-10 PSPC1-A488 DAPI IMPa2-A546 _as_TileScan_001 (Stage 45 of 49)	00-bLPhZzoLwinNxmJPft74M8
0		Cell	1	0.000	1.000	246	9	siRNA-SC-10 PSPC1-A488 IMPa2-A546 DAPI 8C2-siRNA-IMP-a2-a4 V2.00	0	13. siRNA-SC-10 PSPC1-A488 DAPI IMPa2-A546 _as_TileScan_001 (Stage 45 of 49)	00-bLPhZzoLwinNxmJPft74M8
0		Cell	1	0.000	1.000	247	10	siRNA-SC-10 PSPC1-A488 IMPa2-A546 DAPI 8C2-siRNA-IMP-a2-a4 V2.00	0	13. siRNA-SC-10 PSPC1-A488 DAPI IMPa2-A546 _as_TileScan_001 (Stage 45 of 49)	00-bLPhZzoLwinNxmJPft74M8
0		Cell	1	0.000	1.000	248	11	siRNA-SC-10 PSPC1-A488 IMPa2-A546 DAPI 8C2-siRNA-IMP-a2-a4 V2.00	0	13. siRNA-SC-10 PSPC1-A488 DAPI IMPa2-A546 _as_TileScan_001 (Stage 45 of 49)	00-bLPhZzoLwinNxmJPft74M8
0		Cell	1	0.000	1.000	249	12	siRNA-SC-10 PSPC1-A488 IMPa2-A546 DAPI 8C2-siRNA-IMP-a2-a4 V2.00	0	13. siRNA-SC-10 PSPC1-A488 DAPI IMPa2-A546 _as_TileScan_001 (Stage 45 of 49)	00-bLPhZzoLwinNxmJPft74M8
0		Cell	1	0.000	1.000	250	13	siRNA-SC-10 PSPC1-A488 IMPa2-A546 DAPI 8C2-siRNA-IMP-a2-a4 V2.00	0	13. siRNA-SC-10 PSPC1-A488 DAPI IMPa2-A546 _as_TileScan_001 (Stage 45 of 49)	00-bLPhZzoLwinNxmJPft74M8
0		Cell	1	0.000	1.000	251	14	siRNA-SC-10 PSPC1-A488 IMPa2-A546 DAPI 8C2-siRNA-IMP-a2-a4 V2.00	0	13. siRNA-SC-10 PSPC1-A488 DAPI IMPa2-A546 _as_TileScan_001 (Stage 45 of 49)	00-bLPhZzoLwinNxmJPft74M8
0		Cell	1	0.000	1.000	252	15	siRNA-SC-10 PSPC1-A488 IMPa2-A546 DAPI 8C2-siRNA-IMP-a2-a4 V2.00	0	13. siRNA-SC-10 PSPC1-A488 DAPI IMPa2-A546 _as_TileScan_001 (Stage 45 of 49)	00-bLPhZzoLwinNxmJPft74M8
0		Cell	1	0.000	1.000	253	16	siRNA-SC-10 PSPC1-A488 IMPa2-A546 DAPI 8C2-siRNA-IMP-a2-a4 V2.00	0	13. siRNA-SC-10 PSPC1-A488 DAPI IMPa2-A546 _as_TileScan_001 (Stage 45 of 49)	00-bLPhZzoLwinNxmJPft74M8
0		Cell	1	0.000	1.000	254	17	siRNA-SC-10 PSPC1-A488 IMPa2-A546 DAPI 8C2-siRNA-IMP-a2-a4 V2.00	0	13. siRNA-SC-10 PSPC1-A488 DAPI IMPa2-A546 _as_TileScan_001 (Stage 45 of 49)	00-bLPhZzoLwinNxmJPft74M8
0		Cell	1	0.000	1.000	255	18	siRNA-SC-10 PSPC1-A488 IMPa2-A546 DAPI 8C2-siRNA-IMP-a2-a4 V2.00	0	13. siRNA-SC-10 PSPC1-A488 DAPI IMPa2-A546 _as_TileScan_001 (Stage 45 of 49)	00-bLPhZzoLwinNxmJPft74M8
0		Cell	1	0.000	1.000	256	19	siRNA-SC-10 PSPC1-A488 IMPa2-A546 DAPI 8C2-siRNA-IMP-a2-a4 V2.00	0	13. siRNA-SC-10 PSPC1-A488 DAPI IMPa2-A546 _as_TileScan_001 (Stage 45 of 49)	00-bLPhZzoLwinNxmJPft74M8
0		Cell	1	0.000	1.000	257	20	siRNA-SC-10 PSPC1-A488 IMPa2-A546 DAPI 8C2-siRNA-IMP-a2-a4 V2.00	0	13. siRNA-SC-10 PSPC1-A488 DAPI IMPa2-A546 _as_TileScan_001 (Stage 45 of 49)	00-bLPhZzoLwinNxmJPft74M8
0		Cell	1	0.000	1.000	258	21	siRNA-SC-10 PSPC1-A488 IMPa2-A546 DAPI 8C2-siRNA-IMP-a2-a4 V2.00	0	13. siRNA-SC-10 PSPC1-A488 DAPI IMPa2-A546 _as_TileScan_001 (Stage 45 of 49)	00-bLPhZzoLwinNxmJPft74M8
0		Cell	1	0.000	1.000	259	22	siRNA-SC-10 PSPC1-A488 IMPa2-A546 DAPI 8C2-siRNA-IMP-a2-a4 V2.00	0	13. siRNA-SC-10 PSPC1-A488 DAPI IMPa2-A546 _as_TileScan_001 (Stage 45 of 49)	00-bLPhZzoLwinNxmJPft74M8
0		Cell	1	0.000	1.000	260	0	siRNA-SC-10 PSPC1-A488 IMPa2-A546 DAPI 8C2-siRNA-IMP-a2-a4 V2.00	0	13. siRNA-SC-10 PSPC1-A488 DAPI IMPa2-A546 _at_TileScan_001 (Stage 46 of 49)	00-CWfpgVRC3tE8GkFazzLyDc
0		Cell	1	0.000	1.000	261	1	siRNA-SC-10 PSPC1-A488 IMPa2-A546 DAPI 8C2-siRNA-IMP-a2-a4 V2.00	0	13. siRNA-SC-10 PSPC1-A488 DAPI IMPa2-A546 _at_TileScan_001 (Stage 46 of 49)	00-CWfpgVRC3tE8GkFazzLyDc
0		Cell	1	0.000	1.000	262	2	siRNA-SC-10 PSPC1-A488 IMPa2-A546 DAPI 8C2-siRNA-IMP-a2-a4 V2.00	0	13. siRNA-SC-10 PSPC1-A488 DAPI IMPa2-A546 _at_TileScan_001 (Stage 46 of 49)	00-CWfpgVRC3tE8GkFazzLyDc
1		Cell	1	0.000	1.000	263	3	siRNA-SC-10 PSPC1-A488 IMPa2-A546 DAPI 8C2-siRNA-IMP-a2-a4 V2.00	0	13. siRNA-SC-10 PSPC1-A488 DAPI IMPa2-A546 _at_TileScan_001 (Stage 46 of 49)	00-CWfpgVRC3tE8GkFazzLyDc
0		Cell	1	0.000	1.000	264	4	siRNA-SC-10 PSPC1-A488 IMPa2-A546 DAPI 8C2-siRNA-IMP-a2-a4 V2.00	0	13. siRNA-SC-10 PSPC1-A488 DAPI IMPa2-A546 _at_TileScan_001 (Stage 46 of 49)	00-CWfpgVRC3tE8GkFazzLyDc
0		Cell	1	0.000	1.000	265	5	siRNA-SC-10 PSPC1-A488 IMPa2-A546 DAPI 8C2-siRNA-IMP-a2-a4 V2.00	0	13. siRNA-SC-10 PSPC1-A488 DAPI IMPa2-A546 _at_TileScan_001 (Stage 46 of 49)	00-CWfpgVRC3tE8GkFazzLyDc
0		Cell	1	0.000	1.000	266	6	siRNA-SC-10 PSPC1-A488 IMPa2-A546 DAPI 8C2-siRNA-IMP-a2-a4 V2.00	0	13. siRNA-SC-10 PSPC1-A488 DAPI IMPa2-A546 _at_TileScan_001 (Stage 46 of 49)	00-CWfpgVRC3tE8GkFazzLyDc
0		Cell	1	0.000	1.000	267	7	siRNA-SC-10 PSPC1-A488 IMPa2-A546 DAPI 8C2-siRNA-IMP-a2-a4 V2.00	0	13. siRNA-SC-10 PSPC1-A488 DAPI IMPa2-A546 _at_TileScan_001 (Stage 46 of 49)	00-CWfpgVRC3tE8GkFazzLyDc
0		Cell	1	0.000	1.000	268	8	siRNA-SC-10 PSPC1-A488 IMPa2-A546 DAPI 8C2-siRNA-IMP-a2-a4 V2.00	0	13. siRNA-SC-10 PSPC1-A488 DAPI IMPa2-A546 _at_TileScan_001 (Stage 46 of 49)	00-CWfpgVRC3tE8GkFazzLyDc
0		Cell	1	0.000	1.000	269	9	siRNA-SC-10 PSPC1-A488 IMPa2-A546 DAPI 8C2-siRNA-IMP-a2-a4 V2.00	0	13. siRNA-SC-10 PSPC1-A488 DAPI IMPa2-A546 _at_TileScan_001 (Stage 46 of 49)	00-CWfpgVRC3tE8GkFazzLyDc
0		Cell	1	0.000	1.000	270	10	siRNA-SC-10 PSPC1-A488 IMPa2-A546 DAPI 8C2-siRNA-IMP-a2-a4 V2.00	0	13. siRNA-SC-10 PSPC1-A488 DAPI IMPa2-A546 _at_TileScan_001 (Stage 46 of 49)	00-CWfpgVRC3tE8GkFazzLyDc
0		Cell	1	0.000	1.000	271	11	siRNA-SC-10 PSPC1-A488 IMPa2-A546 DAPI 8C2-siRNA-IMP-a2-a4 V2.00	0	13. siRNA-SC-10 PSPC1-A488 DAPI IMPa2-A546 _at_TileScan_001 (Stage 46 of 49)	00-CWfpgVRC3tE8GkFazzLyDc
0		Cell	1	0.000	1.000	272	12	siRNA-SC-10 PSPC1-A488 IMPa2-A546 DAPI 8C2-siRNA-IMP-a2-a4 V2.00	0	13. siRNA-SC-10 PSPC1-A488 DAPI IMPa2-A546 _at_TileScan_001 (Stage 46 of 49)	00-CWfpgVRC3tE8GkFazzLyDc
0		Cell	1	0.000	1.000	273	13	siRNA-SC-10 PSPC1-A488 IMPa2-A546 DAPI 8C2-siRNA-IMP-a2-a4 V2.00	0	13. siRNA-SC-10 PSPC1-A488 DAPI IMPa2-A546 _at_TileScan_001 (Stage 46 of 49)	00-CWfpgVRC3tE8GkFazzLyDc
0		Cell	1	0.000	1.000	274	14	siRNA-SC-10 PSPC1-A488 IMPa2-A546 DAPI 8C2-siRNA-IMP-a2-a4 V2.00	0	13. siRNA-SC-10 PSPC1-A488 DAPI IMPa2-A546 _at_TileScan_001 (Stage 46 of 49)	00-CWfpgVRC3tE8GkFazzLyDc
0		Cell	1	0.000	1.000	275	15	siRNA-SC-10 PSPC1-A488 IMPa2-A546 DAPI 8C2-siRNA-IMP-a2-a4 V2.00	0	13. siRNA-SC-10 PSPC1-A488 DAPI IMPa2-A546 _at_TileScan_001 (Stage 46 of 49)	00-CWfpgVRC3tE8GkFazzLyDc
0		Cell	1	0.000	1.000	276	16	siRNA-SC-10 PSPC1-A488 IMPa2-A546 DAPI 8C2-siRNA-IMP-a2-a4 V2.00	0	13. siRNA-SC-10 PSPC1-A488 DAPI IMPa2-A546 _at_TileScan_001 (Stage 46 of 49)	00-CWfpgVRC3tE8GkFazzLyDc
0		Cell	1	0.000	1.000	277	0	siRNA-SC-10 PSPC1-A488 IMPa2-A546 DAPI 8C2-siRNA-IMP-a2-a4 V2.00	0	13. siRNA-SC-10 PSPC1-A488 DAPI IMPa2-A546 _au_TileScan_001 (Stage 47 of 49)	00-9yNZdEu6SHFFpbM2TGp7E4
0		Cell	1	0.000	1.000	278	1	siRNA-SC-10 PSPC1-A488 IMPa2-A546 DAPI 8C2-siRNA-IMP-a2-a4 V2.00	0	13. siRNA-SC-10 PSPC1-A488 DAPI IMPa2-A546 _au_TileScan_001 (Stage 47 of 49)	00-9yNZdEu6SHFFpbM2TGp7E4
0		Cell	1	0.000	1.000	279	2	siRNA-SC-10 PSPC1-A488 IMPa2-A546 DAPI 8C2-siRNA-IMP-a2-a4 V2.00	0	13. siRNA-SC-10 PSPC1-A488 DAPI IMPa2-A546 _au_TileScan_001 (Stage 47 of 49)	00-9yNZdEu6SHFFpbM2TGp7E4
0		Cell	1	0.000	1.000	280	3	siRNA-SC-10 PSPC1-A488 IMPa2-A546 DAPI 8C2-siRNA-IMP-a2-a4 V2.00	0	13. siRNA-SC-10 PSPC1-A488 DAPI IMPa2-A546 _au_TileScan_001 (Stage 47 of 49)	00-9yNZdEu6SHFFpbM2TGp7E4
0		Cell	1	0.000	1.000	281	4	siRNA-SC-10 PSPC1-A488 IMPa2-A546 DAPI 8C2-siRNA-IMP-a2-a4 V2.00	0	13. siRNA-SC-10 PSPC1-A488 DAPI IMPa2-A546 _au_TileScan_001 (Stage 47 of 49)	00-9yNZdEu6SHFFpbM2TGp7E4
0		Cell	1	0.000	1.000	282	5	siRNA-SC-10 PSPC1-A488 IMPa2-A546 DAPI 8C2-siRNA-IMP-a2-a4 V2.00	0	13. siRNA-SC-10 PSPC1-A488 DAPI IMPa2-A546 _au_TileScan_001 (Stage 47 of 49)	00-9yNZdEu6SHFFpbM2TGp7E4
0		Cell	1	0.000	1.000	283	6	siRNA-SC-10 PSPC1-A488 IMPa2-A546 DAPI 8C2-siRNA-IMP-a2-a4 V2.00	0	13. siRNA-SC-10 PSPC1-A488 DAPI IMPa2-A546 _au_TileScan_001 (Stage 47 of 49)	00-9yNZdEu6SHFFpbM2TGp7E4
0		Cell	1	0.000	1.000	284	7	siRNA-SC-10 PSPC1-A488 IMPa2-A546 DAPI 8C2-siRNA-IMP-a2-a4 V2.00	0	13. siRNA-SC-10 PSPC1-A488 DAPI IMPa2-A546 _au_TileScan_001 (Stage 47 of 49)	00-9yNZdEu6SHFFpbM2TGp7E4
0		Cell	1	0.000	1.000	285	8	siRNA-SC-10 PSPC1-A488 IMPa2-A546 DAPI 8C2-siRNA-IMP-a2-a4 V2.00	0	13. siRNA-SC-10 PSPC1-A488 DAPI IMPa2-A546 _au_TileScan_001 (Stage 47 of 49)	00-9yNZdEu6SHFFpbM2TGp7E4
0		Cell	1	0.000	1.000	286	9	siRNA-SC-10 PSPC1-A488 IMPa2-A546 DAPI 8C2-siRNA-IMP-a2-a4 V2.00	0	13. siRNA-SC-10 PSPC1-A488 DAPI IMPa2-A546 _au_TileScan_001 (Stage 47 of 49)	00-9yNZdEu6SHFFpbM2TGp7E4
0		Cell	1	0.000	1.000	287	10	siRNA-SC-10 PSPC1-A488 IMPa2-A546 DAPI 8C2-siRNA-IMP-a2-a4 V2.00	0	13. siRNA-SC-10 PSPC1-A488 DAPI IMPa2-A546 _au_TileScan_001 (Stage 47 of 49)	00-9yNZdEu6SHFFpbM2TGp7E4
0		Cell	1	0.000	1.000	288	11	siRNA-SC-10 PSPC1-A488 IMPa2-A546 DAPI 8C2-siRNA-IMP-a2-a4 V2.00	0	13. siRNA-SC-10 PSPC1-A488 DAPI IMPa2-A546 _au_TileScan_001 (Stage 47 of 49)	00-9yNZdEu6SHFFpbM2TGp7E4
0		Cell	1	0.000	1.000	289	0	siRNA-SC-10 PSPC1-A488 IMPa2-A546 DAPI 8C2-siRNA-IMP-a2-a4 V2.00	0	13. siRNA-SC-10 PSPC1-A488 DAPI IMPa2-A546 _av_TileScan_001 (Stage 48 of 49)	00-dh83Kg2giutNVcRYNcvTu5
0		Cell	1	0.000	1.000	290	1	siRNA-SC-10 PSPC1-A488 IMPa2-A546 DAPI 8C2-siRNA-IMP-a2-a4 V2.00	0	13. siRNA-SC-10 PSPC1-A488 DAPI IMPa2-A546 _av_TileScan_001 (Stage 48 of 49)	00-dh83Kg2giutNVcRYNcvTu5
0		Cell	1	0.000	1.000	291	2	siRNA-SC-10 PSPC1-A488 IMPa2-A546 DAPI 8C2-siRNA-IMP-a2-a4 V2.00	0	13. siRNA-SC-10 PSPC1-A488 DAPI IMPa2-A546 _av_TileScan_001 (Stage 48 of 49)	00-dh83Kg2giutNVcRYNcvTu5
0		Cell	1	0.000	1.000	292	3	siRNA-SC-10 PSPC1-A488 IMPa2-A546 DAPI 8C2-siRNA-IMP-a2-a4 V2.00	0	13. siRNA-SC-10 PSPC1-A488 DAPI IMPa2-A546 _av_TileScan_001 (Stage 48 of 49)	00-dh83Kg2giutNVcRYNcvTu5
0		Cell	1	0.000	1.000	293	4	siRNA-SC-10 PSPC1-A488 IMPa2-A546 DAPI 8C2-siRNA-IMP-a2-a4 V2.00	0	13. siRNA-SC-10 PSPC1-A488 DAPI IMPa2-A546 _av_TileScan_001 (Stage 48 of 49)	00-dh83Kg2giutNVcRYNcvTu5
0		Cell	1	0.000	1.000	294	5	siRNA-SC-10 PSPC1-A488 IMPa2-A546 DAPI 8C2-siRNA-IMP-a2-a4 V2.00	0	13. siRNA-SC-10 PSPC1-A488 DAPI IMPa2-A546 _av_TileScan_001 (Stage 48 of 49)	00-dh83Kg2giutNVcRYNcvTu5
0		Cell	1	0.000	1.000	295	6	siRNA-SC-10 PSPC1-A488 IMPa2-A546 DAPI 8C2-siRNA-IMP-a2-a4 V2.00	0	13. siRNA-SC-10 PSPC1-A488 DAPI IMPa2-A546 _av_TileScan_001 (Stage 48 of 49)	00-dh83Kg2giutNVcRYNcvTu5
0		Cell	1	0.000	1.000	296	7	siRNA-SC-10 PSPC1-A488 IMPa2-A546 DAPI 8C2-siRNA-IMP-a2-a4 V2.00	0	13. siRNA-SC-10 PSPC1-A488 DAPI IMPa2-A546 _av_TileScan_001 (Stage 48 of 49)	00-dh83Kg2giutNVcRYNcvTu5
0		Cell	1	0.000	1.000	297	8	siRNA-SC-10 PSPC1-A488 IMPa2-A546 DAPI 8C2-siRNA-IMP-a2-a4 V2.00	0	13. siRNA-SC-10 PSPC1-A488 DAPI IMPa2-A546 _av_TileScan_001 (Stage 48 of 49)	00-dh83Kg2giutNVcRYNcvTu5
0		Cell	1	0.000	1.000	298	9	siRNA-SC-10 PSPC1-A488 IMPa2-A546 DAPI 8C2-siRNA-IMP-a2-a4 V2.00	0	13. siRNA-SC-10 PSPC1-A488 DAPI IMPa2-A546 _av_TileScan_001 (Stage 48 of 49)	00-dh83Kg2giutNVcRYNcvTu5
0		Cell	1	0.000	1.000	299	10	siRNA-SC-10 PSPC1-A488 IMPa2-A546 DAPI 8C2-siRNA-IMP-a2-a4 V2.00	0	13. siRNA-SC-10 PSPC1-A488 DAPI IMPa2-A546 _av_TileScan_001 (Stage 48 of 49)	00-dh83Kg2giutNVcRYNcvTu5
0		Cell	1	0.000	1.000	300	11	siRNA-SC-10 PSPC1-A488 IMPa2-A546 DAPI 8C2-siRNA-IMP-a2-a4 V2.00	0	13. siRNA-SC-10 PSPC1-A488 DAPI IMPa2-A546 _av_TileScan_001 (Stage 48 of 49)	00-dh83Kg2giutNVcRYNcvTu5
0		Cell	1	0.000	1.000	301	12	siRNA-SC-10 PSPC1-A488 IMPa2-A546 DAPI 8C2-siRNA-IMP-a2-a4 V2.00	0	13. siRNA-SC-10 PSPC1-A488 DAPI IMPa2-A546 _av_TileScan_001 (Stage 48 of 49)	00-dh83Kg2giutNVcRYNcvTu5
0		Cell	1	0.000	1.000	302	13	siRNA-SC-10 PSPC1-A488 IMPa2-A546 DAPI 8C2-siRNA-IMP-a2-a4 V2.00	0	13. siRNA-SC-10 PSPC1-A488 DAPI IMPa2-A546 _av_TileScan_001 (Stage 48 of 49)	00-dh83Kg2giutNVcRYNcvTu5
0		Cell	1	0.000	1.000	303	14	siRNA-SC-10 PSPC1-A488 IMPa2-A546 DAPI 8C2-siRNA-IMP-a2-a4 V2.00	0	13. siRNA-SC-10 PSPC1-A488 DAPI IMPa2-A546 _av_TileScan_001 (Stage 48 of 49)	00-dh83Kg2giutNVcRYNcvTu5
0		Cell	1	0.000	1.000	304	0	siRNA-SC-10 PSPC1-A488 IMPa2-A546 DAPI 8C2-siRNA-IMP-a2-a4 V2.00	0	13. siRNA-SC-10 PSPC1-A488 DAPI IMPa2-A546 _aw_TileScan_001 (Stage 49 of 49)	00-VjKQt6uXq5iYv9FWCvxhBd
0		Cell	1	0.000	1.000	305	1	siRNA-SC-10 PSPC1-A488 IMPa2-A546 DAPI 8C2-siRNA-IMP-a2-a4 V2.00	0	13. siRNA-SC-10 PSPC1-A488 DAPI IMPa2-A546 _aw_TileScan_001 (Stage 49 of 49)	00-VjKQt6uXq5iYv9FWCvxhBd
0		Cell	1	0.000	1.000	306	2	siRNA-SC-10 PSPC1-A488 IMPa2-A546 DAPI 8C2-siRNA-IMP-a2-a4 V2.00	0	13. siRNA-SC-10 PSPC1-A488 DAPI IMPa2-A546 _aw_TileScan_001 (Stage 49 of 49)	00-VjKQt6uXq5iYv9FWCvxhBd
0		Cell	1	0.000	1.000	307	3	siRNA-SC-10 PSPC1-A488 IMPa2-A546 DAPI 8C2-siRNA-IMP-a2-a4 V2.00	0	13. siRNA-SC-10 PSPC1-A488 DAPI IMPa2-A546 _aw_TileScan_001 (Stage 49 of 49)	00-VjKQt6uXq5iYv9FWCvxhBd
0		Cell	1	0.000	1.000	308	4	siRNA-SC-10 PSPC1-A488 IMPa2-A546 DAPI 8C2-siRNA-IMP-a2-a4 V2.00	0	13. siRNA-SC-10 PSPC1-A488 DAPI IMPa2-A546 _aw_TileScan_001 (Stage 49 of 49)	00-VjKQt6uXq5iYv9FWCvxhBd
0		Cell	1	0.000	1.000	309	5	siRNA-SC-10 PSPC1-A488 IMPa2-A546 DAPI 8C2-siRNA-IMP-a2-a4 V2.00	0	13. siRNA-SC-10 PSPC1-A488 DAPI IMPa2-A546 _aw_TileScan_001 (Stage 49 of 49)	00-VjKQt6uXq5iYv9FWCvxhBd
0		Cell	1	0.000	1.000	310	6	siRNA-SC-10 PSPC1-A488 IMPa2-A546 DAPI 8C2-siRNA-IMP-a2-a4 V2.00	0	13. siRNA-SC-10 PSPC1-A488 DAPI IMPa2-A546 _aw_TileScan_001 (Stage 49 of 49)	00-VjKQt6uXq5iYv9FWCvxhBd
0		Cell	1	0.000	1.000	311	7	siRNA-SC-10 PSPC1-A488 IMPa2-A546 DAPI 8C2-siRNA-IMP-a2-a4 V2.00	0	13. siRNA-SC-10 PSPC1-A488 DAPI IMPa2-A546 _aw_TileScan_001 (Stage 49 of 49)	00-VjKQt6uXq5iYv9FWCvxhBd
0		Cell	1	0.000	1.000	312	8	siRNA-SC-10 PSPC1-A488 IMPa2-A546 DAPI 8C2-siRNA-IMP-a2-a4 V2.00	0	13. siRNA-SC-10 PSPC1-A488 DAPI IMPa2-A546 _aw_TileScan_001 (Stage 49 of 49)	00-VjKQt6uXq5iYv9FWCvxhBd
0		Cell	1	0.000	1.000	313	9	siRNA-SC-10 PSPC1-A488 IMPa2-A546 DAPI 8C2-siRNA-IMP-a2-a4 V2.00	0	13. siRNA-SC-10 PSPC1-A488 DAPI IMPa2-A546 _aw_TileScan_001 (Stage 49 of 49)	00-VjKQt6uXq5iYv9FWCvxhBd
0		Cell	1	0.000	1.000	314	10	siRNA-SC-10 PSPC1-A488 IMPa2-A546 DAPI 8C2-siRNA-IMP-a2-a4 V2.00	0	13. siRNA-SC-10 PSPC1-A488 DAPI IMPa2-A546 _aw_TileScan_001 (Stage 49 of 49)	00-VjKQt6uXq5iYv9FWCvxhBd
0		Cell	1	0.000	1.000	315	0	siRNA-SC-10 PSPC1-A488 IMPa2-A546 DAPI 8C2-siRNA-IMP-a2-a4 V2.00	0	13. siRNA-SC-10 PSPC1-A488 DAPI IMPa2-A546 _b_TileScan_001 (Stage 2 of 49)	00-oSCR5yZafmVRBGm9QiHwF4
0		Cell	1	0.000	1.000	316	1	siRNA-SC-10 PSPC1-A488 IMPa2-A546 DAPI 8C2-siRNA-IMP-a2-a4 V2.00	0	13. siRNA-SC-10 PSPC1-A488 DAPI IMPa2-A546 _b_TileScan_001 (Stage 2 of 49)	00-oSCR5yZafmVRBGm9QiHwF4
0		Cell	1	0.000	1.000	317	2	siRNA-SC-10 PSPC1-A488 IMPa2-A546 DAPI 8C2-siRNA-IMP-a2-a4 V2.00	0	13. siRNA-SC-10 PSPC1-A488 DAPI IMPa2-A546 _b_TileScan_001 (Stage 2 of 49)	00-oSCR5yZafmVRBGm9QiHwF4
0		Cell	1	0.000	1.000	318	3	siRNA-SC-10 PSPC1-A488 IMPa2-A546 DAPI 8C2-siRNA-IMP-a2-a4 V2.00	0	13. siRNA-SC-10 PSPC1-A488 DAPI IMPa2-A546 _b_TileScan_001 (Stage 2 of 49)	00-oSCR5yZafmVRBGm9QiHwF4
0		Cell	1	0.000	1.000	319	4	siRNA-SC-10 PSPC1-A488 IMPa2-A546 DAPI 8C2-siRNA-IMP-a2-a4 V2.00	0	13. siRNA-SC-10 PSPC1-A488 DAPI IMPa2-A546 _b_TileScan_001 (Stage 2 of 49)	00-oSCR5yZafmVRBGm9QiHwF4
0		Cell	1	0.000	1.000	320	5	siRNA-SC-10 PSPC1-A488 IMPa2-A546 DAPI 8C2-siRNA-IMP-a2-a4 V2.00	0	13. siRNA-SC-10 PSPC1-A488 DAPI IMPa2-A546 _b_TileScan_001 (Stage 2 of 49)	00-oSCR5yZafmVRBGm9QiHwF4
0		Cell	1	0.000	1.000	321	6	siRNA-SC-10 PSPC1-A488 IMPa2-A546 DAPI 8C2-siRNA-IMP-a2-a4 V2.00	0	13. siRNA-SC-10 PSPC1-A488 DAPI IMPa2-A546 _b_TileScan_001 (Stage 2 of 49)	00-oSCR5yZafmVRBGm9QiHwF4
0		Cell	1	0.000	1.000	322	7	siRNA-SC-10 PSPC1-A488 IMPa2-A546 DAPI 8C2-siRNA-IMP-a2-a4 V2.00	0	13. siRNA-SC-10 PSPC1-A488 DAPI IMPa2-A546 _b_TileScan_001 (Stage 2 of 49)	00-oSCR5yZafmVRBGm9QiHwF4
0		Cell	1	0.000	1.000	323	8	siRNA-SC-10 PSPC1-A488 IMPa2-A546 DAPI 8C2-siRNA-IMP-a2-a4 V2.00	0	13. siRNA-SC-10 PSPC1-A488 DAPI IMPa2-A546 _b_TileScan_001 (Stage 2 of 49)	00-oSCR5yZafmVRBGm9QiHwF4
0		Cell	1	0.000	1.000	324	9	siRNA-SC-10 PSPC1-A488 IMPa2-A546 DAPI 8C2-siRNA-IMP-a2-a4 V2.00	0	13. siRNA-SC-10 PSPC1-A488 DAPI IMPa2-A546 _b_TileScan_001 (Stage 2 of 49)	00-oSCR5yZafmVRBGm9QiHwF4
0		Cell	1	0.000	1.000	325	10	siRNA-SC-10 PSPC1-A488 IMPa2-A546 DAPI 8C2-siRNA-IMP-a2-a4 V2.00	0	13. siRNA-SC-10 PSPC1-A488 DAPI IMPa2-A546 _b_TileScan_001 (Stage 2 of 49)	00-oSCR5yZafmVRBGm9QiHwF4
0		Cell	1	0.000	1.000	326	11	siRNA-SC-10 PSPC1-A488 IMPa2-A546 DAPI 8C2-siRNA-IMP-a2-a4 V2.00	0	13. siRNA-SC-10 PSPC1-A488 DAPI IMPa2-A546 _b_TileScan_001 (Stage 2 of 49)	00-oSCR5yZafmVRBGm9QiHwF4
0		Cell	1	0.000	1.000	327	12	siRNA-SC-10 PSPC1-A488 IMPa2-A546 DAPI 8C2-siRNA-IMP-a2-a4 V2.00	0	13. siRNA-SC-10 PSPC1-A488 DAPI IMPa2-A546 _b_TileScan_001 (Stage 2 of 49)	00-oSCR5yZafmVRBGm9QiHwF4
1		Cell	1	0.000	1.000	328	0	siRNA-SC-10 PSPC1-A488 IMPa2-A546 DAPI 8C2-siRNA-IMP-a2-a4 V2.00	0	13. siRNA-SC-10 PSPC1-A488 DAPI IMPa2-A546 _c_TileScan_001 (Stage 3 of 49)	00-g2jTyt4Do6dtpjKy7f7J2h
0		Cell	1	0.000	1.000	329	1	siRNA-SC-10 PSPC1-A488 IMPa2-A546 DAPI 8C2-siRNA-IMP-a2-a4 V2.00	0	13. siRNA-SC-10 PSPC1-A488 DAPI IMPa2-A546 _c_TileScan_001 (Stage 3 of 49)	00-g2jTyt4Do6dtpjKy7f7J2h
0		Cell	1	0.000	1.000	330	2	siRNA-SC-10 PSPC1-A488 IMPa2-A546 DAPI 8C2-siRNA-IMP-a2-a4 V2.00	0	13. siRNA-SC-10 PSPC1-A488 DAPI IMPa2-A546 _c_TileScan_001 (Stage 3 of 49)	00-g2jTyt4Do6dtpjKy7f7J2h
0		Cell	1	0.000	1.000	331	3	siRNA-SC-10 PSPC1-A488 IMPa2-A546 DAPI 8C2-siRNA-IMP-a2-a4 V2.00	0	13. siRNA-SC-10 PSPC1-A488 DAPI IMPa2-A546 _c_TileScan_001 (Stage 3 of 49)	00-g2jTyt4Do6dtpjKy7f7J2h
0		Cell	1	0.000	1.000	332	4	siRNA-SC-10 PSPC1-A488 IMPa2-A546 DAPI 8C2-siRNA-IMP-a2-a4 V2.00	0	13. siRNA-SC-10 PSPC1-A488 DAPI IMPa2-A546 _c_TileScan_001 (Stage 3 of 49)	00-g2jTyt4Do6dtpjKy7f7J2h
0		Cell	1	0.000	1.000	333	5	siRNA-SC-10 PSPC1-A488 IMPa2-A546 DAPI 8C2-siRNA-IMP-a2-a4 V2.00	0	13. siRNA-SC-10 PSPC1-A488 DAPI IMPa2-A546 _c_TileScan_001 (Stage 3 of 49)	00-g2jTyt4Do6dtpjKy7f7J2h
0		Cell	1	0.000	1.000	334	6	siRNA-SC-10 PSPC1-A488 IMPa2-A546 DAPI 8C2-siRNA-IMP-a2-a4 V2.00	0	13. siRNA-SC-10 PSPC1-A488 DAPI IMPa2-A546 _c_TileScan_001 (Stage 3 of 49)	00-g2jTyt4Do6dtpjKy7f7J2h
0		Cell	1	0.000	1.000	335	7	siRNA-SC-10 PSPC1-A488 IMPa2-A546 DAPI 8C2-siRNA-IMP-a2-a4 V2.00	0	13. siRNA-SC-10 PSPC1-A488 DAPI IMPa2-A546 _c_TileScan_001 (Stage 3 of 49)	00-g2jTyt4Do6dtpjKy7f7J2h
0		Cell	1	0.000	1.000	336	8	siRNA-SC-10 PSPC1-A488 IMPa2-A546 DAPI 8C2-siRNA-IMP-a2-a4 V2.00	0	13. siRNA-SC-10 PSPC1-A488 DAPI IMPa2-A546 _c_TileScan_001 (Stage 3 of 49)	00-g2jTyt4Do6dtpjKy7f7J2h
0		Cell	1	0.000	1.000	337	0	siRNA-SC-10 PSPC1-A488 IMPa2-A546 DAPI 8C2-siRNA-IMP-a2-a4 V2.00	0	13. siRNA-SC-10 PSPC1-A488 DAPI IMPa2-A546 _d_TileScan_001 (Stage 4 of 49)	00-RPMrVRGQrrPA3oo37PDeen
0		Cell	1	0.000	1.000	338	1	siRNA-SC-10 PSPC1-A488 IMPa2-A546 DAPI 8C2-siRNA-IMP-a2-a4 V2.00	0	13. siRNA-SC-10 PSPC1-A488 DAPI IMPa2-A546 _d_TileScan_001 (Stage 4 of 49)	00-RPMrVRGQrrPA3oo37PDeen
0		Cell	1	0.000	1.000	339	2	siRNA-SC-10 PSPC1-A488 IMPa2-A546 DAPI 8C2-siRNA-IMP-a2-a4 V2.00	0	13. siRNA-SC-10 PSPC1-A488 DAPI IMPa2-A546 _d_TileScan_001 (Stage 4 of 49)	00-RPMrVRGQrrPA3oo37PDeen
0		Cell	1	0.000	1.000	340	3	siRNA-SC-10 PSPC1-A488 IMPa2-A546 DAPI 8C2-siRNA-IMP-a2-a4 V2.00	0	13. siRNA-SC-10 PSPC1-A488 DAPI IMPa2-A546 _d_TileScan_001 (Stage 4 of 49)	00-RPMrVRGQrrPA3oo37PDeen
0		Cell	1	0.000	1.000	341	4	siRNA-SC-10 PSPC1-A488 IMPa2-A546 DAPI 8C2-siRNA-IMP-a2-a4 V2.00	0	13. siRNA-SC-10 PSPC1-A488 DAPI IMPa2-A546 _d_TileScan_001 (Stage 4 of 49)	00-RPMrVRGQrrPA3oo37PDeen
0		Cell	1	0.000	1.000	342	5	siRNA-SC-10 PSPC1-A488 IMPa2-A546 DAPI 8C2-siRNA-IMP-a2-a4 V2.00	0	13. siRNA-SC-10 PSPC1-A488 DAPI IMPa2-A546 _d_TileScan_001 (Stage 4 of 49)	00-RPMrVRGQrrPA3oo37PDeen
0		Cell	1	0.000	1.000	343	6	siRNA-SC-10 PSPC1-A488 IMPa2-A546 DAPI 8C2-siRNA-IMP-a2-a4 V2.00	0	13. siRNA-SC-10 PSPC1-A488 DAPI IMPa2-A546 _d_TileScan_001 (Stage 4 of 49)	00-RPMrVRGQrrPA3oo37PDeen
0		Cell	1	0.000	1.000	344	7	siRNA-SC-10 PSPC1-A488 IMPa2-A546 DAPI 8C2-siRNA-IMP-a2-a4 V2.00	0	13. siRNA-SC-10 PSPC1-A488 DAPI IMPa2-A546 _d_TileScan_001 (Stage 4 of 49)	00-RPMrVRGQrrPA3oo37PDeen
0		Cell	1	0.000	1.000	345	8	siRNA-SC-10 PSPC1-A488 IMPa2-A546 DAPI 8C2-siRNA-IMP-a2-a4 V2.00	0	13. siRNA-SC-10 PSPC1-A488 DAPI IMPa2-A546 _d_TileScan_001 (Stage 4 of 49)	00-RPMrVRGQrrPA3oo37PDeen
0		Cell	1	0.000	1.000	346	9	siRNA-SC-10 PSPC1-A488 IMPa2-A546 DAPI 8C2-siRNA-IMP-a2-a4 V2.00	0	13. siRNA-SC-10 PSPC1-A488 DAPI IMPa2-A546 _d_TileScan_001 (Stage 4 of 49)	00-RPMrVRGQrrPA3oo37PDeen
0		Cell	1	0.000	1.000	347	10	siRNA-SC-10 PSPC1-A488 IMPa2-A546 DAPI 8C2-siRNA-IMP-a2-a4 V2.00	0	13. siRNA-SC-10 PSPC1-A488 DAPI IMPa2-A546 _d_TileScan_001 (Stage 4 of 49)	00-RPMrVRGQrrPA3oo37PDeen
0		Cell	1	0.000	1.000	348	11	siRNA-SC-10 PSPC1-A488 IMPa2-A546 DAPI 8C2-siRNA-IMP-a2-a4 V2.00	0	13. siRNA-SC-10 PSPC1-A488 DAPI IMPa2-A546 _d_TileScan_001 (Stage 4 of 49)	00-RPMrVRGQrrPA3oo37PDeen
0		Cell	1	0.000	1.000	349	0	siRNA-SC-10 PSPC1-A488 IMPa2-A546 DAPI 8C2-siRNA-IMP-a2-a4 V2.00	0	13. siRNA-SC-10 PSPC1-A488 DAPI IMPa2-A546 _e_TileScan_001 (Stage 5 of 49)	00-RTgak75rXw6nCDu7fBD4zU
0		Cell	1	0.000	1.000	350	1	siRNA-SC-10 PSPC1-A488 IMPa2-A546 DAPI 8C2-siRNA-IMP-a2-a4 V2.00	0	13. siRNA-SC-10 PSPC1-A488 DAPI IMPa2-A546 _e_TileScan_001 (Stage 5 of 49)	00-RTgak75rXw6nCDu7fBD4zU
0		Cell	1	0.000	1.000	351	2	siRNA-SC-10 PSPC1-A488 IMPa2-A546 DAPI 8C2-siRNA-IMP-a2-a4 V2.00	0	13. siRNA-SC-10 PSPC1-A488 DAPI IMPa2-A546 _e_TileScan_001 (Stage 5 of 49)	00-RTgak75rXw6nCDu7fBD4zU
0		Cell	1	0.000	1.000	352	3	siRNA-SC-10 PSPC1-A488 IMPa2-A546 DAPI 8C2-siRNA-IMP-a2-a4 V2.00	0	13. siRNA-SC-10 PSPC1-A488 DAPI IMPa2-A546 _e_TileScan_001 (Stage 5 of 49)	00-RTgak75rXw6nCDu7fBD4zU
0		Cell	1	0.000	1.000	353	4	siRNA-SC-10 PSPC1-A488 IMPa2-A546 DAPI 8C2-siRNA-IMP-a2-a4 V2.00	0	13. siRNA-SC-10 PSPC1-A488 DAPI IMPa2-A546 _e_TileScan_001 (Stage 5 of 49)	00-RTgak75rXw6nCDu7fBD4zU
0		Cell	1	0.000	1.000	354	5	siRNA-SC-10 PSPC1-A488 IMPa2-A546 DAPI 8C2-siRNA-IMP-a2-a4 V2.00	0	13. siRNA-SC-10 PSPC1-A488 DAPI IMPa2-A546 _e_TileScan_001 (Stage 5 of 49)	00-RTgak75rXw6nCDu7fBD4zU
0		Cell	1	0.000	1.000	355	6	siRNA-SC-10 PSPC1-A488 IMPa2-A546 DAPI 8C2-siRNA-IMP-a2-a4 V2.00	0	13. siRNA-SC-10 PSPC1-A488 DAPI IMPa2-A546 _e_TileScan_001 (Stage 5 of 49)	00-RTgak75rXw6nCDu7fBD4zU
0		Cell	1	0.000	1.000	356	7	siRNA-SC-10 PSPC1-A488 IMPa2-A546 DAPI 8C2-siRNA-IMP-a2-a4 V2.00	0	13. siRNA-SC-10 PSPC1-A488 DAPI IMPa2-A546 _e_TileScan_001 (Stage 5 of 49)	00-RTgak75rXw6nCDu7fBD4zU
0		Cell	1	0.000	1.000	357	8	siRNA-SC-10 PSPC1-A488 IMPa2-A546 DAPI 8C2-siRNA-IMP-a2-a4 V2.00	0	13. siRNA-SC-10 PSPC1-A488 DAPI IMPa2-A546 _e_TileScan_001 (Stage 5 of 49)	00-RTgak75rXw6nCDu7fBD4zU
0		Cell	1	0.000	1.000	358	9	siRNA-SC-10 PSPC1-A488 IMPa2-A546 DAPI 8C2-siRNA-IMP-a2-a4 V2.00	0	13. siRNA-SC-10 PSPC1-A488 DAPI IMPa2-A546 _e_TileScan_001 (Stage 5 of 49)	00-RTgak75rXw6nCDu7fBD4zU
0		Cell	1	0.000	1.000	359	10	siRNA-SC-10 PSPC1-A488 IMPa2-A546 DAPI 8C2-siRNA-IMP-a2-a4 V2.00	0	13. siRNA-SC-10 PSPC1-A488 DAPI IMPa2-A546 _e_TileScan_001 (Stage 5 of 49)	00-RTgak75rXw6nCDu7fBD4zU
0		Cell	1	0.000	1.000	360	11	siRNA-SC-10 PSPC1-A488 IMPa2-A546 DAPI 8C2-siRNA-IMP-a2-a4 V2.00	0	13. siRNA-SC-10 PSPC1-A488 DAPI IMPa2-A546 _e_TileScan_001 (Stage 5 of 49)	00-RTgak75rXw6nCDu7fBD4zU
0		Cell	1	0.000	1.000	361	12	siRNA-SC-10 PSPC1-A488 IMPa2-A546 DAPI 8C2-siRNA-IMP-a2-a4 V2.00	0	13. siRNA-SC-10 PSPC1-A488 DAPI IMPa2-A546 _e_TileScan_001 (Stage 5 of 49)	00-RTgak75rXw6nCDu7fBD4zU
0		Cell	1	0.000	1.000	362	13	siRNA-SC-10 PSPC1-A488 IMPa2-A546 DAPI 8C2-siRNA-IMP-a2-a4 V2.00	0	13. siRNA-SC-10 PSPC1-A488 DAPI IMPa2-A546 _e_TileScan_001 (Stage 5 of 49)	00-RTgak75rXw6nCDu7fBD4zU
0		Cell	1	0.000	1.000	363	14	siRNA-SC-10 PSPC1-A488 IMPa2-A546 DAPI 8C2-siRNA-IMP-a2-a4 V2.00	0	13. siRNA-SC-10 PSPC1-A488 DAPI IMPa2-A546 _e_TileScan_001 (Stage 5 of 49)	00-RTgak75rXw6nCDu7fBD4zU
0		Cell	1	0.000	1.000	364	15	siRNA-SC-10 PSPC1-A488 IMPa2-A546 DAPI 8C2-siRNA-IMP-a2-a4 V2.00	0	13. siRNA-SC-10 PSPC1-A488 DAPI IMPa2-A546 _e_TileScan_001 (Stage 5 of 49)	00-RTgak75rXw6nCDu7fBD4zU
0		Cell	1	0.000	1.000	365	16	siRNA-SC-10 PSPC1-A488 IMPa2-A546 DAPI 8C2-siRNA-IMP-a2-a4 V2.00	0	13. siRNA-SC-10 PSPC1-A488 DAPI IMPa2-A546 _e_TileScan_001 (Stage 5 of 49)	00-RTgak75rXw6nCDu7fBD4zU
0		Cell	1	0.000	1.000	366	17	siRNA-SC-10 PSPC1-A488 IMPa2-A546 DAPI 8C2-siRNA-IMP-a2-a4 V2.00	0	13. siRNA-SC-10 PSPC1-A488 DAPI IMPa2-A546 _e_TileScan_001 (Stage 5 of 49)	00-RTgak75rXw6nCDu7fBD4zU
0		Cell	1	0.000	1.000	367	18	siRNA-SC-10 PSPC1-A488 IMPa2-A546 DAPI 8C2-siRNA-IMP-a2-a4 V2.00	0	13. siRNA-SC-10 PSPC1-A488 DAPI IMPa2-A546 _e_TileScan_001 (Stage 5 of 49)	00-RTgak75rXw6nCDu7fBD4zU
0		Cell	1	0.000	1.000	368	19	siRNA-SC-10 PSPC1-A488 IMPa2-A546 DAPI 8C2-siRNA-IMP-a2-a4 V2.00	0	13. siRNA-SC-10 PSPC1-A488 DAPI IMPa2-A546 _e_TileScan_001 (Stage 5 of 49)	00-RTgak75rXw6nCDu7fBD4zU
0		Cell	1	0.000	1.000	369	0	siRNA-SC-10 PSPC1-A488 IMPa2-A546 DAPI 8C2-siRNA-IMP-a2-a4 V2.00	0	13. siRNA-SC-10 PSPC1-A488 DAPI IMPa2-A546 _f_TileScan_001 (Stage 6 of 49)	00-iQbW6RD7Q3ECDQq8bzqzSA
0		Cell	1	0.000	1.000	370	1	siRNA-SC-10 PSPC1-A488 IMPa2-A546 DAPI 8C2-siRNA-IMP-a2-a4 V2.00	0	13. siRNA-SC-10 PSPC1-A488 DAPI IMPa2-A546 _f_TileScan_001 (Stage 6 of 49)	00-iQbW6RD7Q3ECDQq8bzqzSA
1		Cell	1	0.000	1.000	371	2	siRNA-SC-10 PSPC1-A488 IMPa2-A546 DAPI 8C2-siRNA-IMP-a2-a4 V2.00	0	13. siRNA-SC-10 PSPC1-A488 DAPI IMPa2-A546 _f_TileScan_001 (Stage 6 of 49)	00-iQbW6RD7Q3ECDQq8bzqzSA
0		Cell	1	0.000	1.000	372	3	siRNA-SC-10 PSPC1-A488 IMPa2-A546 DAPI 8C2-siRNA-IMP-a2-a4 V2.00	0	13. siRNA-SC-10 PSPC1-A488 DAPI IMPa2-A546 _f_TileScan_001 (Stage 6 of 49)	00-iQbW6RD7Q3ECDQq8bzqzSA
0		Cell	1	0.000	1.000	373	4	siRNA-SC-10 PSPC1-A488 IMPa2-A546 DAPI 8C2-siRNA-IMP-a2-a4 V2.00	0	13. siRNA-SC-10 PSPC1-A488 DAPI IMPa2-A546 _f_TileScan_001 (Stage 6 of 49)	00-iQbW6RD7Q3ECDQq8bzqzSA
0		Cell	1	0.000	1.000	374	5	siRNA-SC-10 PSPC1-A488 IMPa2-A546 DAPI 8C2-siRNA-IMP-a2-a4 V2.00	0	13. siRNA-SC-10 PSPC1-A488 DAPI IMPa2-A546 _f_TileScan_001 (Stage 6 of 49)	00-iQbW6RD7Q3ECDQq8bzqzSA
0		Cell	1	0.000	1.000	375	6	siRNA-SC-10 PSPC1-A488 IMPa2-A546 DAPI 8C2-siRNA-IMP-a2-a4 V2.00	0	13. siRNA-SC-10 PSPC1-A488 DAPI IMPa2-A546 _f_TileScan_001 (Stage 6 of 49)	00-iQbW6RD7Q3ECDQq8bzqzSA
0		Cell	1	0.000	1.000	376	7	siRNA-SC-10 PSPC1-A488 IMPa2-A546 DAPI 8C2-siRNA-IMP-a2-a4 V2.00	0	13. siRNA-SC-10 PSPC1-A488 DAPI IMPa2-A546 _f_TileScan_001 (Stage 6 of 49)	00-iQbW6RD7Q3ECDQq8bzqzSA
0		Cell	1	0.000	1.000	377	8	siRNA-SC-10 PSPC1-A488 IMPa2-A546 DAPI 8C2-siRNA-IMP-a2-a4 V2.00	0	13. siRNA-SC-10 PSPC1-A488 DAPI IMPa2-A546 _f_TileScan_001 (Stage 6 of 49)	00-iQbW6RD7Q3ECDQq8bzqzSA
0		Cell	1	0.000	1.000	378	9	siRNA-SC-10 PSPC1-A488 IMPa2-A546 DAPI 8C2-siRNA-IMP-a2-a4 V2.00	0	13. siRNA-SC-10 PSPC1-A488 DAPI IMPa2-A546 _f_TileScan_001 (Stage 6 of 49)	00-iQbW6RD7Q3ECDQq8bzqzSA
0		Cell	1	0.000	1.000	379	10	siRNA-SC-10 PSPC1-A488 IMPa2-A546 DAPI 8C2-siRNA-IMP-a2-a4 V2.00	0	13. siRNA-SC-10 PSPC1-A488 DAPI IMPa2-A546 _f_TileScan_001 (Stage 6 of 49)	00-iQbW6RD7Q3ECDQq8bzqzSA
0		Cell	1	0.000	1.000	380	0	siRNA-SC-10 PSPC1-A488 IMPa2-A546 DAPI 8C2-siRNA-IMP-a2-a4 V2.00	0	13. siRNA-SC-10 PSPC1-A488 DAPI IMPa2-A546 _g_TileScan_001 (Stage 7 of 49)	00-GSD27FJWevmwEJQVJWkzzP
0		Cell	1	0.000	1.000	381	1	siRNA-SC-10 PSPC1-A488 IMPa2-A546 DAPI 8C2-siRNA-IMP-a2-a4 V2.00	0	13. siRNA-SC-10 PSPC1-A488 DAPI IMPa2-A546 _g_TileScan_001 (Stage 7 of 49)	00-GSD27FJWevmwEJQVJWkzzP
0		Cell	1	0.000	1.000	382	2	siRNA-SC-10 PSPC1-A488 IMPa2-A546 DAPI 8C2-siRNA-IMP-a2-a4 V2.00	0	13. siRNA-SC-10 PSPC1-A488 DAPI IMPa2-A546 _g_TileScan_001 (Stage 7 of 49)	00-GSD27FJWevmwEJQVJWkzzP
0		Cell	1	0.000	1.000	383	3	siRNA-SC-10 PSPC1-A488 IMPa2-A546 DAPI 8C2-siRNA-IMP-a2-a4 V2.00	0	13. siRNA-SC-10 PSPC1-A488 DAPI IMPa2-A546 _g_TileScan_001 (Stage 7 of 49)	00-GSD27FJWevmwEJQVJWkzzP
0		Cell	1	0.000	1.000	384	4	siRNA-SC-10 PSPC1-A488 IMPa2-A546 DAPI 8C2-siRNA-IMP-a2-a4 V2.00	0	13. siRNA-SC-10 PSPC1-A488 DAPI IMPa2-A546 _g_TileScan_001 (Stage 7 of 49)	00-GSD27FJWevmwEJQVJWkzzP
0		Cell	1	0.000	1.000	385	0	siRNA-SC-10 PSPC1-A488 IMPa2-A546 DAPI 8C2-siRNA-IMP-a2-a4 V2.00	0	13. siRNA-SC-10 PSPC1-A488 DAPI IMPa2-A546 _h_TileScan_001 (Stage 8 of 49)	00-9K7PHfQAFisvN6pHWhb9RP
0		Cell	1	0.000	1.000	386	1	siRNA-SC-10 PSPC1-A488 IMPa2-A546 DAPI 8C2-siRNA-IMP-a2-a4 V2.00	0	13. siRNA-SC-10 PSPC1-A488 DAPI IMPa2-A546 _h_TileScan_001 (Stage 8 of 49)	00-9K7PHfQAFisvN6pHWhb9RP
0		Cell	1	0.000	1.000	387	2	siRNA-SC-10 PSPC1-A488 IMPa2-A546 DAPI 8C2-siRNA-IMP-a2-a4 V2.00	0	13. siRNA-SC-10 PSPC1-A488 DAPI IMPa2-A546 _h_TileScan_001 (Stage 8 of 49)	00-9K7PHfQAFisvN6pHWhb9RP
0		Cell	1	0.000	1.000	388	3	siRNA-SC-10 PSPC1-A488 IMPa2-A546 DAPI 8C2-siRNA-IMP-a2-a4 V2.00	0	13. siRNA-SC-10 PSPC1-A488 DAPI IMPa2-A546 _h_TileScan_001 (Stage 8 of 49)	00-9K7PHfQAFisvN6pHWhb9RP
0		Cell	1	0.000	1.000	389	4	siRNA-SC-10 PSPC1-A488 IMPa2-A546 DAPI 8C2-siRNA-IMP-a2-a4 V2.00	0	13. siRNA-SC-10 PSPC1-A488 DAPI IMPa2-A546 _h_TileScan_001 (Stage 8 of 49)	00-9K7PHfQAFisvN6pHWhb9RP
0		Cell	1	0.000	1.000	390	5	siRNA-SC-10 PSPC1-A488 IMPa2-A546 DAPI 8C2-siRNA-IMP-a2-a4 V2.00	0	13. siRNA-SC-10 PSPC1-A488 DAPI IMPa2-A546 _h_TileScan_001 (Stage 8 of 49)	00-9K7PHfQAFisvN6pHWhb9RP
0		Cell	1	0.000	1.000	391	6	siRNA-SC-10 PSPC1-A488 IMPa2-A546 DAPI 8C2-siRNA-IMP-a2-a4 V2.00	0	13. siRNA-SC-10 PSPC1-A488 DAPI IMPa2-A546 _h_TileScan_001 (Stage 8 of 49)	00-9K7PHfQAFisvN6pHWhb9RP
0		Cell	1	0.000	1.000	392	7	siRNA-SC-10 PSPC1-A488 IMPa2-A546 DAPI 8C2-siRNA-IMP-a2-a4 V2.00	0	13. siRNA-SC-10 PSPC1-A488 DAPI IMPa2-A546 _h_TileScan_001 (Stage 8 of 49)	00-9K7PHfQAFisvN6pHWhb9RP
0		Cell	1	0.000	1.000	393	8	siRNA-SC-10 PSPC1-A488 IMPa2-A546 DAPI 8C2-siRNA-IMP-a2-a4 V2.00	0	13. siRNA-SC-10 PSPC1-A488 DAPI IMPa2-A546 _h_TileScan_001 (Stage 8 of 49)	00-9K7PHfQAFisvN6pHWhb9RP
0		Cell	1	0.000	1.000	394	9	siRNA-SC-10 PSPC1-A488 IMPa2-A546 DAPI 8C2-siRNA-IMP-a2-a4 V2.00	0	13. siRNA-SC-10 PSPC1-A488 DAPI IMPa2-A546 _h_TileScan_001 (Stage 8 of 49)	00-9K7PHfQAFisvN6pHWhb9RP
0		Cell	1	0.000	1.000	395	10	siRNA-SC-10 PSPC1-A488 IMPa2-A546 DAPI 8C2-siRNA-IMP-a2-a4 V2.00	0	13. siRNA-SC-10 PSPC1-A488 DAPI IMPa2-A546 _h_TileScan_001 (Stage 8 of 49)	00-9K7PHfQAFisvN6pHWhb9RP
0		Cell	1	0.000	1.000	396	11	siRNA-SC-10 PSPC1-A488 IMPa2-A546 DAPI 8C2-siRNA-IMP-a2-a4 V2.00	0	13. siRNA-SC-10 PSPC1-A488 DAPI IMPa2-A546 _h_TileScan_001 (Stage 8 of 49)	00-9K7PHfQAFisvN6pHWhb9RP
0		Cell	1	0.000	1.000	397	12	siRNA-SC-10 PSPC1-A488 IMPa2-A546 DAPI 8C2-siRNA-IMP-a2-a4 V2.00	0	13. siRNA-SC-10 PSPC1-A488 DAPI IMPa2-A546 _h_TileScan_001 (Stage 8 of 49)	00-9K7PHfQAFisvN6pHWhb9RP
0		Cell	1	0.000	1.000	398	13	siRNA-SC-10 PSPC1-A488 IMPa2-A546 DAPI 8C2-siRNA-IMP-a2-a4 V2.00	0	13. siRNA-SC-10 PSPC1-A488 DAPI IMPa2-A546 _h_TileScan_001 (Stage 8 of 49)	00-9K7PHfQAFisvN6pHWhb9RP
0		Cell	1	0.000	1.000	399	14	siRNA-SC-10 PSPC1-A488 IMPa2-A546 DAPI 8C2-siRNA-IMP-a2-a4 V2.00	0	13. siRNA-SC-10 PSPC1-A488 DAPI IMPa2-A546 _h_TileScan_001 (Stage 8 of 49)	00-9K7PHfQAFisvN6pHWhb9RP
0		Cell	1	0.000	1.000	400	15	siRNA-SC-10 PSPC1-A488 IMPa2-A546 DAPI 8C2-siRNA-IMP-a2-a4 V2.00	0	13. siRNA-SC-10 PSPC1-A488 DAPI IMPa2-A546 _h_TileScan_001 (Stage 8 of 49)	00-9K7PHfQAFisvN6pHWhb9RP
0		Cell	1	0.000	1.000	401	16	siRNA-SC-10 PSPC1-A488 IMPa2-A546 DAPI 8C2-siRNA-IMP-a2-a4 V2.00	0	13. siRNA-SC-10 PSPC1-A488 DAPI IMPa2-A546 _h_TileScan_001 (Stage 8 of 49)	00-9K7PHfQAFisvN6pHWhb9RP
0		Cell	1	0.000	1.000	402	17	siRNA-SC-10 PSPC1-A488 IMPa2-A546 DAPI 8C2-siRNA-IMP-a2-a4 V2.00	0	13. siRNA-SC-10 PSPC1-A488 DAPI IMPa2-A546 _h_TileScan_001 (Stage 8 of 49)	00-9K7PHfQAFisvN6pHWhb9RP
0		Cell	1	0.000	1.000	403	0	siRNA-SC-10 PSPC1-A488 IMPa2-A546 DAPI 8C2-siRNA-IMP-a2-a4 V2.00	0	13. siRNA-SC-10 PSPC1-A488 DAPI IMPa2-A546 _i_TileScan_001 (Stage 9 of 49)	00-a3Pu8WiQtm4jQ4i9ywqZfj
0		Cell	1	0.000	1.000	404	1	siRNA-SC-10 PSPC1-A488 IMPa2-A546 DAPI 8C2-siRNA-IMP-a2-a4 V2.00	0	13. siRNA-SC-10 PSPC1-A488 DAPI IMPa2-A546 _i_TileScan_001 (Stage 9 of 49)	00-a3Pu8WiQtm4jQ4i9ywqZfj
0		Cell	1	0.000	1.000	405	2	siRNA-SC-10 PSPC1-A488 IMPa2-A546 DAPI 8C2-siRNA-IMP-a2-a4 V2.00	0	13. siRNA-SC-10 PSPC1-A488 DAPI IMPa2-A546 _i_TileScan_001 (Stage 9 of 49)	00-a3Pu8WiQtm4jQ4i9ywqZfj
0		Cell	1	0.000	1.000	406	3	siRNA-SC-10 PSPC1-A488 IMPa2-A546 DAPI 8C2-siRNA-IMP-a2-a4 V2.00	0	13. siRNA-SC-10 PSPC1-A488 DAPI IMPa2-A546 _i_TileScan_001 (Stage 9 of 49)	00-a3Pu8WiQtm4jQ4i9ywqZfj
0		Cell	1	0.000	1.000	407	4	siRNA-SC-10 PSPC1-A488 IMPa2-A546 DAPI 8C2-siRNA-IMP-a2-a4 V2.00	0	13. siRNA-SC-10 PSPC1-A488 DAPI IMPa2-A546 _i_TileScan_001 (Stage 9 of 49)	00-a3Pu8WiQtm4jQ4i9ywqZfj
0		Cell	1	0.000	1.000	408	5	siRNA-SC-10 PSPC1-A488 IMPa2-A546 DAPI 8C2-siRNA-IMP-a2-a4 V2.00	0	13. siRNA-SC-10 PSPC1-A488 DAPI IMPa2-A546 _i_TileScan_001 (Stage 9 of 49)	00-a3Pu8WiQtm4jQ4i9ywqZfj
0		Cell	1	0.000	1.000	409	6	siRNA-SC-10 PSPC1-A488 IMPa2-A546 DAPI 8C2-siRNA-IMP-a2-a4 V2.00	0	13. siRNA-SC-10 PSPC1-A488 DAPI IMPa2-A546 _i_TileScan_001 (Stage 9 of 49)	00-a3Pu8WiQtm4jQ4i9ywqZfj
0		Cell	1	0.000	1.000	410	7	siRNA-SC-10 PSPC1-A488 IMPa2-A546 DAPI 8C2-siRNA-IMP-a2-a4 V2.00	0	13. siRNA-SC-10 PSPC1-A488 DAPI IMPa2-A546 _i_TileScan_001 (Stage 9 of 49)	00-a3Pu8WiQtm4jQ4i9ywqZfj
0		Cell	1	0.000	1.000	411	8	siRNA-SC-10 PSPC1-A488 IMPa2-A546 DAPI 8C2-siRNA-IMP-a2-a4 V2.00	0	13. siRNA-SC-10 PSPC1-A488 DAPI IMPa2-A546 _i_TileScan_001 (Stage 9 of 49)	00-a3Pu8WiQtm4jQ4i9ywqZfj
0		Cell	1	0.000	1.000	412	9	siRNA-SC-10 PSPC1-A488 IMPa2-A546 DAPI 8C2-siRNA-IMP-a2-a4 V2.00	0	13. siRNA-SC-10 PSPC1-A488 DAPI IMPa2-A546 _i_TileScan_001 (Stage 9 of 49)	00-a3Pu8WiQtm4jQ4i9ywqZfj
0		Cell	1	0.000	1.000	413	10	siRNA-SC-10 PSPC1-A488 IMPa2-A546 DAPI 8C2-siRNA-IMP-a2-a4 V2.00	0	13. siRNA-SC-10 PSPC1-A488 DAPI IMPa2-A546 _i_TileScan_001 (Stage 9 of 49)	00-a3Pu8WiQtm4jQ4i9ywqZfj
0		Cell	1	0.000	1.000	414	11	siRNA-SC-10 PSPC1-A488 IMPa2-A546 DAPI 8C2-siRNA-IMP-a2-a4 V2.00	0	13. siRNA-SC-10 PSPC1-A488 DAPI IMPa2-A546 _i_TileScan_001 (Stage 9 of 49)	00-a3Pu8WiQtm4jQ4i9ywqZfj
0		Cell	1	0.000	1.000	415	12	siRNA-SC-10 PSPC1-A488 IMPa2-A546 DAPI 8C2-siRNA-IMP-a2-a4 V2.00	0	13. siRNA-SC-10 PSPC1-A488 DAPI IMPa2-A546 _i_TileScan_001 (Stage 9 of 49)	00-a3Pu8WiQtm4jQ4i9ywqZfj
0		Cell	1	0.000	1.000	416	13	siRNA-SC-10 PSPC1-A488 IMPa2-A546 DAPI 8C2-siRNA-IMP-a2-a4 V2.00	0	13. siRNA-SC-10 PSPC1-A488 DAPI IMPa2-A546 _i_TileScan_001 (Stage 9 of 49)	00-a3Pu8WiQtm4jQ4i9ywqZfj
0		Cell	1	0.000	1.000	417	0	siRNA-SC-10 PSPC1-A488 IMPa2-A546 DAPI 8C2-siRNA-IMP-a2-a4 V2.00	0	13. siRNA-SC-10 PSPC1-A488 DAPI IMPa2-A546 _j_TileScan_001 (Stage 10 of 49)	00-u3o2A6ZYe5rUTZR99sUiG4
0		Cell	1	0.000	1.000	418	1	siRNA-SC-10 PSPC1-A488 IMPa2-A546 DAPI 8C2-siRNA-IMP-a2-a4 V2.00	0	13. siRNA-SC-10 PSPC1-A488 DAPI IMPa2-A546 _j_TileScan_001 (Stage 10 of 49)	00-u3o2A6ZYe5rUTZR99sUiG4
0		Cell	1	0.000	1.000	419	2	siRNA-SC-10 PSPC1-A488 IMPa2-A546 DAPI 8C2-siRNA-IMP-a2-a4 V2.00	0	13. siRNA-SC-10 PSPC1-A488 DAPI IMPa2-A546 _j_TileScan_001 (Stage 10 of 49)	00-u3o2A6ZYe5rUTZR99sUiG4
0		Cell	1	0.000	1.000	420	3	siRNA-SC-10 PSPC1-A488 IMPa2-A546 DAPI 8C2-siRNA-IMP-a2-a4 V2.00	0	13. siRNA-SC-10 PSPC1-A488 DAPI IMPa2-A546 _j_TileScan_001 (Stage 10 of 49)	00-u3o2A6ZYe5rUTZR99sUiG4
0		Cell	1	0.000	1.000	421	4	siRNA-SC-10 PSPC1-A488 IMPa2-A546 DAPI 8C2-siRNA-IMP-a2-a4 V2.00	0	13. siRNA-SC-10 PSPC1-A488 DAPI IMPa2-A546 _j_TileScan_001 (Stage 10 of 49)	00-u3o2A6ZYe5rUTZR99sUiG4
0		Cell	1	0.000	1.000	422	5	siRNA-SC-10 PSPC1-A488 IMPa2-A546 DAPI 8C2-siRNA-IMP-a2-a4 V2.00	0	13. siRNA-SC-10 PSPC1-A488 DAPI IMPa2-A546 _j_TileScan_001 (Stage 10 of 49)	00-u3o2A6ZYe5rUTZR99sUiG4
0		Cell	1	0.000	1.000	423	6	siRNA-SC-10 PSPC1-A488 IMPa2-A546 DAPI 8C2-siRNA-IMP-a2-a4 V2.00	0	13. siRNA-SC-10 PSPC1-A488 DAPI IMPa2-A546 _j_TileScan_001 (Stage 10 of 49)	00-u3o2A6ZYe5rUTZR99sUiG4
0		Cell	1	0.000	1.000	424	7	siRNA-SC-10 PSPC1-A488 IMPa2-A546 DAPI 8C2-siRNA-IMP-a2-a4 V2.00	0	13. siRNA-SC-10 PSPC1-A488 DAPI IMPa2-A546 _j_TileScan_001 (Stage 10 of 49)	00-u3o2A6ZYe5rUTZR99sUiG4
0		Cell	1	0.000	1.000	425	8	siRNA-SC-10 PSPC1-A488 IMPa2-A546 DAPI 8C2-siRNA-IMP-a2-a4 V2.00	0	13. siRNA-SC-10 PSPC1-A488 DAPI IMPa2-A546 _j_TileScan_001 (Stage 10 of 49)	00-u3o2A6ZYe5rUTZR99sUiG4
0		Cell	1	0.000	1.000	426	9	siRNA-SC-10 PSPC1-A488 IMPa2-A546 DAPI 8C2-siRNA-IMP-a2-a4 V2.00	0	13. siRNA-SC-10 PSPC1-A488 DAPI IMPa2-A546 _j_TileScan_001 (Stage 10 of 49)	00-u3o2A6ZYe5rUTZR99sUiG4
0		Cell	1	0.000	1.000	427	10	siRNA-SC-10 PSPC1-A488 IMPa2-A546 DAPI 8C2-siRNA-IMP-a2-a4 V2.00	0	13. siRNA-SC-10 PSPC1-A488 DAPI IMPa2-A546 _j_TileScan_001 (Stage 10 of 49)	00-u3o2A6ZYe5rUTZR99sUiG4
0		Cell	1	0.000	1.000	428	0	siRNA-SC-10 PSPC1-A488 IMPa2-A546 DAPI 8C2-siRNA-IMP-a2-a4 V2.00	0	13. siRNA-SC-10 PSPC1-A488 DAPI IMPa2-A546 _k_TileScan_001 (Stage 11 of 49)	00-6xbo4txd7DBxBfyokL685k
0		Cell	1	0.000	1.000	429	1	siRNA-SC-10 PSPC1-A488 IMPa2-A546 DAPI 8C2-siRNA-IMP-a2-a4 V2.00	0	13. siRNA-SC-10 PSPC1-A488 DAPI IMPa2-A546 _k_TileScan_001 (Stage 11 of 49)	00-6xbo4txd7DBxBfyokL685k
0		Cell	1	0.000	1.000	430	2	siRNA-SC-10 PSPC1-A488 IMPa2-A546 DAPI 8C2-siRNA-IMP-a2-a4 V2.00	0	13. siRNA-SC-10 PSPC1-A488 DAPI IMPa2-A546 _k_TileScan_001 (Stage 11 of 49)	00-6xbo4txd7DBxBfyokL685k
0		Cell	1	0.000	1.000	431	3	siRNA-SC-10 PSPC1-A488 IMPa2-A546 DAPI 8C2-siRNA-IMP-a2-a4 V2.00	0	13. siRNA-SC-10 PSPC1-A488 DAPI IMPa2-A546 _k_TileScan_001 (Stage 11 of 49)	00-6xbo4txd7DBxBfyokL685k
0		Cell	1	0.000	1.000	432	4	siRNA-SC-10 PSPC1-A488 IMPa2-A546 DAPI 8C2-siRNA-IMP-a2-a4 V2.00	0	13. siRNA-SC-10 PSPC1-A488 DAPI IMPa2-A546 _k_TileScan_001 (Stage 11 of 49)	00-6xbo4txd7DBxBfyokL685k
0		Cell	1	0.000	1.000	433	0	siRNA-SC-10 PSPC1-A488 IMPa2-A546 DAPI 8C2-siRNA-IMP-a2-a4 V2.00	0	13. siRNA-SC-10 PSPC1-A488 DAPI IMPa2-A546 _l_TileScan_001 (Stage 12 of 49)	00-tY7F4cdcCdsJDLcxbwQLT7
0		Cell	1	0.000	1.000	434	1	siRNA-SC-10 PSPC1-A488 IMPa2-A546 DAPI 8C2-siRNA-IMP-a2-a4 V2.00	0	13. siRNA-SC-10 PSPC1-A488 DAPI IMPa2-A546 _l_TileScan_001 (Stage 12 of 49)	00-tY7F4cdcCdsJDLcxbwQLT7
0		Cell	1	0.000	1.000	435	2	siRNA-SC-10 PSPC1-A488 IMPa2-A546 DAPI 8C2-siRNA-IMP-a2-a4 V2.00	0	13. siRNA-SC-10 PSPC1-A488 DAPI IMPa2-A546 _l_TileScan_001 (Stage 12 of 49)	00-tY7F4cdcCdsJDLcxbwQLT7
0		Cell	1	0.000	1.000	436	3	siRNA-SC-10 PSPC1-A488 IMPa2-A546 DAPI 8C2-siRNA-IMP-a2-a4 V2.00	0	13. siRNA-SC-10 PSPC1-A488 DAPI IMPa2-A546 _l_TileScan_001 (Stage 12 of 49)	00-tY7F4cdcCdsJDLcxbwQLT7
0		Cell	1	0.000	1.000	437	4	siRNA-SC-10 PSPC1-A488 IMPa2-A546 DAPI 8C2-siRNA-IMP-a2-a4 V2.00	0	13. siRNA-SC-10 PSPC1-A488 DAPI IMPa2-A546 _l_TileScan_001 (Stage 12 of 49)	00-tY7F4cdcCdsJDLcxbwQLT7
0		Cell	1	0.000	1.000	438	5	siRNA-SC-10 PSPC1-A488 IMPa2-A546 DAPI 8C2-siRNA-IMP-a2-a4 V2.00	0	13. siRNA-SC-10 PSPC1-A488 DAPI IMPa2-A546 _l_TileScan_001 (Stage 12 of 49)	00-tY7F4cdcCdsJDLcxbwQLT7
0		Cell	1	0.000	1.000	439	6	siRNA-SC-10 PSPC1-A488 IMPa2-A546 DAPI 8C2-siRNA-IMP-a2-a4 V2.00	0	13. siRNA-SC-10 PSPC1-A488 DAPI IMPa2-A546 _l_TileScan_001 (Stage 12 of 49)	00-tY7F4cdcCdsJDLcxbwQLT7
0		Cell	1	0.000	1.000	440	7	siRNA-SC-10 PSPC1-A488 IMPa2-A546 DAPI 8C2-siRNA-IMP-a2-a4 V2.00	0	13. siRNA-SC-10 PSPC1-A488 DAPI IMPa2-A546 _l_TileScan_001 (Stage 12 of 49)	00-tY7F4cdcCdsJDLcxbwQLT7
0		Cell	1	0.000	1.000	441	8	siRNA-SC-10 PSPC1-A488 IMPa2-A546 DAPI 8C2-siRNA-IMP-a2-a4 V2.00	0	13. siRNA-SC-10 PSPC1-A488 DAPI IMPa2-A546 _l_TileScan_001 (Stage 12 of 49)	00-tY7F4cdcCdsJDLcxbwQLT7
0		Cell	1	0.000	1.000	442	9	siRNA-SC-10 PSPC1-A488 IMPa2-A546 DAPI 8C2-siRNA-IMP-a2-a4 V2.00	0	13. siRNA-SC-10 PSPC1-A488 DAPI IMPa2-A546 _l_TileScan_001 (Stage 12 of 49)	00-tY7F4cdcCdsJDLcxbwQLT7
0		Cell	1	0.000	1.000	443	10	siRNA-SC-10 PSPC1-A488 IMPa2-A546 DAPI 8C2-siRNA-IMP-a2-a4 V2.00	0	13. siRNA-SC-10 PSPC1-A488 DAPI IMPa2-A546 _l_TileScan_001 (Stage 12 of 49)	00-tY7F4cdcCdsJDLcxbwQLT7
0		Cell	1	0.000	1.000	444	0	siRNA-SC-10 PSPC1-A488 IMPa2-A546 DAPI 8C2-siRNA-IMP-a2-a4 V2.00	0	13. siRNA-SC-10 PSPC1-A488 DAPI IMPa2-A546 _m_TileScan_001 (Stage 13 of 49)	00-PeEtSyZSfsRvTuXkHiFZCj
0		Cell	1	0.000	1.000	445	1	siRNA-SC-10 PSPC1-A488 IMPa2-A546 DAPI 8C2-siRNA-IMP-a2-a4 V2.00	0	13. siRNA-SC-10 PSPC1-A488 DAPI IMPa2-A546 _m_TileScan_001 (Stage 13 of 49)	00-PeEtSyZSfsRvTuXkHiFZCj
0		Cell	1	0.000	1.000	446	2	siRNA-SC-10 PSPC1-A488 IMPa2-A546 DAPI 8C2-siRNA-IMP-a2-a4 V2.00	0	13. siRNA-SC-10 PSPC1-A488 DAPI IMPa2-A546 _m_TileScan_001 (Stage 13 of 49)	00-PeEtSyZSfsRvTuXkHiFZCj
0		Cell	1	0.000	1.000	447	3	siRNA-SC-10 PSPC1-A488 IMPa2-A546 DAPI 8C2-siRNA-IMP-a2-a4 V2.00	0	13. siRNA-SC-10 PSPC1-A488 DAPI IMPa2-A546 _m_TileScan_001 (Stage 13 of 49)	00-PeEtSyZSfsRvTuXkHiFZCj
0		Cell	1	0.000	1.000	448	4	siRNA-SC-10 PSPC1-A488 IMPa2-A546 DAPI 8C2-siRNA-IMP-a2-a4 V2.00	0	13. siRNA-SC-10 PSPC1-A488 DAPI IMPa2-A546 _m_TileScan_001 (Stage 13 of 49)	00-PeEtSyZSfsRvTuXkHiFZCj
0		Cell	1	0.000	1.000	449	5	siRNA-SC-10 PSPC1-A488 IMPa2-A546 DAPI 8C2-siRNA-IMP-a2-a4 V2.00	0	13. siRNA-SC-10 PSPC1-A488 DAPI IMPa2-A546 _m_TileScan_001 (Stage 13 of 49)	00-PeEtSyZSfsRvTuXkHiFZCj
0		Cell	1	0.000	1.000	450	6	siRNA-SC-10 PSPC1-A488 IMPa2-A546 DAPI 8C2-siRNA-IMP-a2-a4 V2.00	0	13. siRNA-SC-10 PSPC1-A488 DAPI IMPa2-A546 _m_TileScan_001 (Stage 13 of 49)	00-PeEtSyZSfsRvTuXkHiFZCj
0		Cell	1	0.000	1.000	451	7	siRNA-SC-10 PSPC1-A488 IMPa2-A546 DAPI 8C2-siRNA-IMP-a2-a4 V2.00	0	13. siRNA-SC-10 PSPC1-A488 DAPI IMPa2-A546 _m_TileScan_001 (Stage 13 of 49)	00-PeEtSyZSfsRvTuXkHiFZCj
0		Cell	1	0.000	1.000	452	8	siRNA-SC-10 PSPC1-A488 IMPa2-A546 DAPI 8C2-siRNA-IMP-a2-a4 V2.00	0	13. siRNA-SC-10 PSPC1-A488 DAPI IMPa2-A546 _m_TileScan_001 (Stage 13 of 49)	00-PeEtSyZSfsRvTuXkHiFZCj
0		Cell	1	0.000	1.000	453	9	siRNA-SC-10 PSPC1-A488 IMPa2-A546 DAPI 8C2-siRNA-IMP-a2-a4 V2.00	0	13. siRNA-SC-10 PSPC1-A488 DAPI IMPa2-A546 _m_TileScan_001 (Stage 13 of 49)	00-PeEtSyZSfsRvTuXkHiFZCj
0		Cell	1	0.000	1.000	454	10	siRNA-SC-10 PSPC1-A488 IMPa2-A546 DAPI 8C2-siRNA-IMP-a2-a4 V2.00	0	13. siRNA-SC-10 PSPC1-A488 DAPI IMPa2-A546 _m_TileScan_001 (Stage 13 of 49)	00-PeEtSyZSfsRvTuXkHiFZCj
0		Cell	1	0.000	1.000	455	11	siRNA-SC-10 PSPC1-A488 IMPa2-A546 DAPI 8C2-siRNA-IMP-a2-a4 V2.00	0	13. siRNA-SC-10 PSPC1-A488 DAPI IMPa2-A546 _m_TileScan_001 (Stage 13 of 49)	00-PeEtSyZSfsRvTuXkHiFZCj
0		Cell	1	0.000	1.000	456	12	siRNA-SC-10 PSPC1-A488 IMPa2-A546 DAPI 8C2-siRNA-IMP-a2-a4 V2.00	0	13. siRNA-SC-10 PSPC1-A488 DAPI IMPa2-A546 _m_TileScan_001 (Stage 13 of 49)	00-PeEtSyZSfsRvTuXkHiFZCj
0		Cell	1	0.000	1.000	457	0	siRNA-SC-10 PSPC1-A488 IMPa2-A546 DAPI 8C2-siRNA-IMP-a2-a4 V2.00	0	13. siRNA-SC-10 PSPC1-A488 DAPI IMPa2-A546 _n_TileScan_001 (Stage 14 of 49)	00-w6SoeBieSj8yiAfyf4ChUT
0		Cell	1	0.000	1.000	458	1	siRNA-SC-10 PSPC1-A488 IMPa2-A546 DAPI 8C2-siRNA-IMP-a2-a4 V2.00	0	13. siRNA-SC-10 PSPC1-A488 DAPI IMPa2-A546 _n_TileScan_001 (Stage 14 of 49)	00-w6SoeBieSj8yiAfyf4ChUT
0		Cell	1	0.000	1.000	459	2	siRNA-SC-10 PSPC1-A488 IMPa2-A546 DAPI 8C2-siRNA-IMP-a2-a4 V2.00	0	13. siRNA-SC-10 PSPC1-A488 DAPI IMPa2-A546 _n_TileScan_001 (Stage 14 of 49)	00-w6SoeBieSj8yiAfyf4ChUT
0		Cell	1	0.000	1.000	460	3	siRNA-SC-10 PSPC1-A488 IMPa2-A546 DAPI 8C2-siRNA-IMP-a2-a4 V2.00	0	13. siRNA-SC-10 PSPC1-A488 DAPI IMPa2-A546 _n_TileScan_001 (Stage 14 of 49)	00-w6SoeBieSj8yiAfyf4ChUT
0		Cell	1	0.000	1.000	461	4	siRNA-SC-10 PSPC1-A488 IMPa2-A546 DAPI 8C2-siRNA-IMP-a2-a4 V2.00	0	13. siRNA-SC-10 PSPC1-A488 DAPI IMPa2-A546 _n_TileScan_001 (Stage 14 of 49)	00-w6SoeBieSj8yiAfyf4ChUT
0		Cell	1	0.000	1.000	462	5	siRNA-SC-10 PSPC1-A488 IMPa2-A546 DAPI 8C2-siRNA-IMP-a2-a4 V2.00	0	13. siRNA-SC-10 PSPC1-A488 DAPI IMPa2-A546 _n_TileScan_001 (Stage 14 of 49)	00-w6SoeBieSj8yiAfyf4ChUT
0		Cell	1	0.000	1.000	463	6	siRNA-SC-10 PSPC1-A488 IMPa2-A546 DAPI 8C2-siRNA-IMP-a2-a4 V2.00	0	13. siRNA-SC-10 PSPC1-A488 DAPI IMPa2-A546 _n_TileScan_001 (Stage 14 of 49)	00-w6SoeBieSj8yiAfyf4ChUT
0		Cell	1	0.000	1.000	464	7	siRNA-SC-10 PSPC1-A488 IMPa2-A546 DAPI 8C2-siRNA-IMP-a2-a4 V2.00	0	13. siRNA-SC-10 PSPC1-A488 DAPI IMPa2-A546 _n_TileScan_001 (Stage 14 of 49)	00-w6SoeBieSj8yiAfyf4ChUT
0		Cell	1	0.000	1.000	465	8	siRNA-SC-10 PSPC1-A488 IMPa2-A546 DAPI 8C2-siRNA-IMP-a2-a4 V2.00	0	13. siRNA-SC-10 PSPC1-A488 DAPI IMPa2-A546 _n_TileScan_001 (Stage 14 of 49)	00-w6SoeBieSj8yiAfyf4ChUT
0		Cell	1	0.000	1.000	466	9	siRNA-SC-10 PSPC1-A488 IMPa2-A546 DAPI 8C2-siRNA-IMP-a2-a4 V2.00	0	13. siRNA-SC-10 PSPC1-A488 DAPI IMPa2-A546 _n_TileScan_001 (Stage 14 of 49)	00-w6SoeBieSj8yiAfyf4ChUT
0		Cell	1	0.000	1.000	467	10	siRNA-SC-10 PSPC1-A488 IMPa2-A546 DAPI 8C2-siRNA-IMP-a2-a4 V2.00	0	13. siRNA-SC-10 PSPC1-A488 DAPI IMPa2-A546 _n_TileScan_001 (Stage 14 of 49)	00-w6SoeBieSj8yiAfyf4ChUT
0		Cell	1	0.000	1.000	468	11	siRNA-SC-10 PSPC1-A488 IMPa2-A546 DAPI 8C2-siRNA-IMP-a2-a4 V2.00	0	13. siRNA-SC-10 PSPC1-A488 DAPI IMPa2-A546 _n_TileScan_001 (Stage 14 of 49)	00-w6SoeBieSj8yiAfyf4ChUT
0		Cell	1	0.000	1.000	469	12	siRNA-SC-10 PSPC1-A488 IMPa2-A546 DAPI 8C2-siRNA-IMP-a2-a4 V2.00	0	13. siRNA-SC-10 PSPC1-A488 DAPI IMPa2-A546 _n_TileScan_001 (Stage 14 of 49)	00-w6SoeBieSj8yiAfyf4ChUT
0		Cell	1	0.000	1.000	470	13	siRNA-SC-10 PSPC1-A488 IMPa2-A546 DAPI 8C2-siRNA-IMP-a2-a4 V2.00	0	13. siRNA-SC-10 PSPC1-A488 DAPI IMPa2-A546 _n_TileScan_001 (Stage 14 of 49)	00-w6SoeBieSj8yiAfyf4ChUT
0		Cell	1	0.000	1.000	471	14	siRNA-SC-10 PSPC1-A488 IMPa2-A546 DAPI 8C2-siRNA-IMP-a2-a4 V2.00	0	13. siRNA-SC-10 PSPC1-A488 DAPI IMPa2-A546 _n_TileScan_001 (Stage 14 of 49)	00-w6SoeBieSj8yiAfyf4ChUT
0		Cell	1	0.000	1.000	472	15	siRNA-SC-10 PSPC1-A488 IMPa2-A546 DAPI 8C2-siRNA-IMP-a2-a4 V2.00	0	13. siRNA-SC-10 PSPC1-A488 DAPI IMPa2-A546 _n_TileScan_001 (Stage 14 of 49)	00-w6SoeBieSj8yiAfyf4ChUT
0		Cell	1	0.000	1.000	473	16	siRNA-SC-10 PSPC1-A488 IMPa2-A546 DAPI 8C2-siRNA-IMP-a2-a4 V2.00	0	13. siRNA-SC-10 PSPC1-A488 DAPI IMPa2-A546 _n_TileScan_001 (Stage 14 of 49)	00-w6SoeBieSj8yiAfyf4ChUT
0		Cell	1	0.000	1.000	474	17	siRNA-SC-10 PSPC1-A488 IMPa2-A546 DAPI 8C2-siRNA-IMP-a2-a4 V2.00	0	13. siRNA-SC-10 PSPC1-A488 DAPI IMPa2-A546 _n_TileScan_001 (Stage 14 of 49)	00-w6SoeBieSj8yiAfyf4ChUT
0		Cell	1	0.000	1.000	475	0	siRNA-SC-10 PSPC1-A488 IMPa2-A546 DAPI 8C2-siRNA-IMP-a2-a4 V2.00	0	13. siRNA-SC-10 PSPC1-A488 DAPI IMPa2-A546 _o_TileScan_001 (Stage 15 of 49)	00-nqcjHy4ggMqJyh4fynuthg
1		Cell	1	0.000	1.000	476	1	siRNA-SC-10 PSPC1-A488 IMPa2-A546 DAPI 8C2-siRNA-IMP-a2-a4 V2.00	0	13. siRNA-SC-10 PSPC1-A488 DAPI IMPa2-A546 _o_TileScan_001 (Stage 15 of 49)	00-nqcjHy4ggMqJyh4fynuthg
0		Cell	1	0.000	1.000	477	2	siRNA-SC-10 PSPC1-A488 IMPa2-A546 DAPI 8C2-siRNA-IMP-a2-a4 V2.00	0	13. siRNA-SC-10 PSPC1-A488 DAPI IMPa2-A546 _o_TileScan_001 (Stage 15 of 49)	00-nqcjHy4ggMqJyh4fynuthg
0		Cell	1	0.000	1.000	478	3	siRNA-SC-10 PSPC1-A488 IMPa2-A546 DAPI 8C2-siRNA-IMP-a2-a4 V2.00	0	13. siRNA-SC-10 PSPC1-A488 DAPI IMPa2-A546 _o_TileScan_001 (Stage 15 of 49)	00-nqcjHy4ggMqJyh4fynuthg
0		Cell	1	0.000	1.000	479	4	siRNA-SC-10 PSPC1-A488 IMPa2-A546 DAPI 8C2-siRNA-IMP-a2-a4 V2.00	0	13. siRNA-SC-10 PSPC1-A488 DAPI IMPa2-A546 _o_TileScan_001 (Stage 15 of 49)	00-nqcjHy4ggMqJyh4fynuthg
0		Cell	1	0.000	1.000	480	5	siRNA-SC-10 PSPC1-A488 IMPa2-A546 DAPI 8C2-siRNA-IMP-a2-a4 V2.00	0	13. siRNA-SC-10 PSPC1-A488 DAPI IMPa2-A546 _o_TileScan_001 (Stage 15 of 49)	00-nqcjHy4ggMqJyh4fynuthg
0		Cell	1	0.000	1.000	481	6	siRNA-SC-10 PSPC1-A488 IMPa2-A546 DAPI 8C2-siRNA-IMP-a2-a4 V2.00	0	13. siRNA-SC-10 PSPC1-A488 DAPI IMPa2-A546 _o_TileScan_001 (Stage 15 of 49)	00-nqcjHy4ggMqJyh4fynuthg
0		Cell	1	0.000	1.000	482	7	siRNA-SC-10 PSPC1-A488 IMPa2-A546 DAPI 8C2-siRNA-IMP-a2-a4 V2.00	0	13. siRNA-SC-10 PSPC1-A488 DAPI IMPa2-A546 _o_TileScan_001 (Stage 15 of 49)	00-nqcjHy4ggMqJyh4fynuthg
0		Cell	1	0.000	1.000	483	8	siRNA-SC-10 PSPC1-A488 IMPa2-A546 DAPI 8C2-siRNA-IMP-a2-a4 V2.00	0	13. siRNA-SC-10 PSPC1-A488 DAPI IMPa2-A546 _o_TileScan_001 (Stage 15 of 49)	00-nqcjHy4ggMqJyh4fynuthg
0		Cell	1	0.000	1.000	484	9	siRNA-SC-10 PSPC1-A488 IMPa2-A546 DAPI 8C2-siRNA-IMP-a2-a4 V2.00	0	13. siRNA-SC-10 PSPC1-A488 DAPI IMPa2-A546 _o_TileScan_001 (Stage 15 of 49)	00-nqcjHy4ggMqJyh4fynuthg
0		Cell	1	0.000	1.000	485	10	siRNA-SC-10 PSPC1-A488 IMPa2-A546 DAPI 8C2-siRNA-IMP-a2-a4 V2.00	0	13. siRNA-SC-10 PSPC1-A488 DAPI IMPa2-A546 _o_TileScan_001 (Stage 15 of 49)	00-nqcjHy4ggMqJyh4fynuthg
0		Cell	1	0.000	1.000	486	11	siRNA-SC-10 PSPC1-A488 IMPa2-A546 DAPI 8C2-siRNA-IMP-a2-a4 V2.00	0	13. siRNA-SC-10 PSPC1-A488 DAPI IMPa2-A546 _o_TileScan_001 (Stage 15 of 49)	00-nqcjHy4ggMqJyh4fynuthg
0		Cell	1	0.000	1.000	487	12	siRNA-SC-10 PSPC1-A488 IMPa2-A546 DAPI 8C2-siRNA-IMP-a2-a4 V2.00	0	13. siRNA-SC-10 PSPC1-A488 DAPI IMPa2-A546 _o_TileScan_001 (Stage 15 of 49)	00-nqcjHy4ggMqJyh4fynuthg
0		Cell	1	0.000	1.000	488	13	siRNA-SC-10 PSPC1-A488 IMPa2-A546 DAPI 8C2-siRNA-IMP-a2-a4 V2.00	0	13. siRNA-SC-10 PSPC1-A488 DAPI IMPa2-A546 _o_TileScan_001 (Stage 15 of 49)	00-nqcjHy4ggMqJyh4fynuthg
0		Cell	1	0.000	1.000	489	14	siRNA-SC-10 PSPC1-A488 IMPa2-A546 DAPI 8C2-siRNA-IMP-a2-a4 V2.00	0	13. siRNA-SC-10 PSPC1-A488 DAPI IMPa2-A546 _o_TileScan_001 (Stage 15 of 49)	00-nqcjHy4ggMqJyh4fynuthg
0		Cell	1	0.000	1.000	490	15	siRNA-SC-10 PSPC1-A488 IMPa2-A546 DAPI 8C2-siRNA-IMP-a2-a4 V2.00	0	13. siRNA-SC-10 PSPC1-A488 DAPI IMPa2-A546 _o_TileScan_001 (Stage 15 of 49)	00-nqcjHy4ggMqJyh4fynuthg
0		Cell	1	0.000	1.000	491	16	siRNA-SC-10 PSPC1-A488 IMPa2-A546 DAPI 8C2-siRNA-IMP-a2-a4 V2.00	0	13. siRNA-SC-10 PSPC1-A488 DAPI IMPa2-A546 _o_TileScan_001 (Stage 15 of 49)	00-nqcjHy4ggMqJyh4fynuthg
0		Cell	1	0.000	1.000	492	17	siRNA-SC-10 PSPC1-A488 IMPa2-A546 DAPI 8C2-siRNA-IMP-a2-a4 V2.00	0	13. siRNA-SC-10 PSPC1-A488 DAPI IMPa2-A546 _o_TileScan_001 (Stage 15 of 49)	00-nqcjHy4ggMqJyh4fynuthg
0		Cell	1	0.000	1.000	493	18	siRNA-SC-10 PSPC1-A488 IMPa2-A546 DAPI 8C2-siRNA-IMP-a2-a4 V2.00	0	13. siRNA-SC-10 PSPC1-A488 DAPI IMPa2-A546 _o_TileScan_001 (Stage 15 of 49)	00-nqcjHy4ggMqJyh4fynuthg
0		Cell	1	0.000	1.000	494	0	siRNA-SC-10 PSPC1-A488 IMPa2-A546 DAPI 8C2-siRNA-IMP-a2-a4 V2.00	0	13. siRNA-SC-10 PSPC1-A488 DAPI IMPa2-A546 _p_TileScan_001 (Stage 16 of 49)	00-S56etsa2ZMAAXWDg62PViY
0		Cell	1	0.000	1.000	495	1	siRNA-SC-10 PSPC1-A488 IMPa2-A546 DAPI 8C2-siRNA-IMP-a2-a4 V2.00	0	13. siRNA-SC-10 PSPC1-A488 DAPI IMPa2-A546 _p_TileScan_001 (Stage 16 of 49)	00-S56etsa2ZMAAXWDg62PViY
0		Cell	1	0.000	1.000	496	2	siRNA-SC-10 PSPC1-A488 IMPa2-A546 DAPI 8C2-siRNA-IMP-a2-a4 V2.00	0	13. siRNA-SC-10 PSPC1-A488 DAPI IMPa2-A546 _p_TileScan_001 (Stage 16 of 49)	00-S56etsa2ZMAAXWDg62PViY
0		Cell	1	0.000	1.000	497	3	siRNA-SC-10 PSPC1-A488 IMPa2-A546 DAPI 8C2-siRNA-IMP-a2-a4 V2.00	0	13. siRNA-SC-10 PSPC1-A488 DAPI IMPa2-A546 _p_TileScan_001 (Stage 16 of 49)	00-S56etsa2ZMAAXWDg62PViY
0		Cell	1	0.000	1.000	498	4	siRNA-SC-10 PSPC1-A488 IMPa2-A546 DAPI 8C2-siRNA-IMP-a2-a4 V2.00	0	13. siRNA-SC-10 PSPC1-A488 DAPI IMPa2-A546 _p_TileScan_001 (Stage 16 of 49)	00-S56etsa2ZMAAXWDg62PViY
0		Cell	1	0.000	1.000	499	5	siRNA-SC-10 PSPC1-A488 IMPa2-A546 DAPI 8C2-siRNA-IMP-a2-a4 V2.00	0	13. siRNA-SC-10 PSPC1-A488 DAPI IMPa2-A546 _p_TileScan_001 (Stage 16 of 49)	00-S56etsa2ZMAAXWDg62PViY
0		Cell	1	0.000	1.000	500	6	siRNA-SC-10 PSPC1-A488 IMPa2-A546 DAPI 8C2-siRNA-IMP-a2-a4 V2.00	0	13. siRNA-SC-10 PSPC1-A488 DAPI IMPa2-A546 _p_TileScan_001 (Stage 16 of 49)	00-S56etsa2ZMAAXWDg62PViY
0		Cell	1	0.000	1.000	501	7	siRNA-SC-10 PSPC1-A488 IMPa2-A546 DAPI 8C2-siRNA-IMP-a2-a4 V2.00	0	13. siRNA-SC-10 PSPC1-A488 DAPI IMPa2-A546 _p_TileScan_001 (Stage 16 of 49)	00-S56etsa2ZMAAXWDg62PViY
0		Cell	1	0.000	1.000	502	8	siRNA-SC-10 PSPC1-A488 IMPa2-A546 DAPI 8C2-siRNA-IMP-a2-a4 V2.00	0	13. siRNA-SC-10 PSPC1-A488 DAPI IMPa2-A546 _p_TileScan_001 (Stage 16 of 49)	00-S56etsa2ZMAAXWDg62PViY
0		Cell	1	0.000	1.000	503	9	siRNA-SC-10 PSPC1-A488 IMPa2-A546 DAPI 8C2-siRNA-IMP-a2-a4 V2.00	0	13. siRNA-SC-10 PSPC1-A488 DAPI IMPa2-A546 _p_TileScan_001 (Stage 16 of 49)	00-S56etsa2ZMAAXWDg62PViY
0		Cell	1	0.000	1.000	504	10	siRNA-SC-10 PSPC1-A488 IMPa2-A546 DAPI 8C2-siRNA-IMP-a2-a4 V2.00	0	13. siRNA-SC-10 PSPC1-A488 DAPI IMPa2-A546 _p_TileScan_001 (Stage 16 of 49)	00-S56etsa2ZMAAXWDg62PViY
0		Cell	1	0.000	1.000	505	11	siRNA-SC-10 PSPC1-A488 IMPa2-A546 DAPI 8C2-siRNA-IMP-a2-a4 V2.00	0	13. siRNA-SC-10 PSPC1-A488 DAPI IMPa2-A546 _p_TileScan_001 (Stage 16 of 49)	00-S56etsa2ZMAAXWDg62PViY
0		Cell	1	0.000	1.000	506	12	siRNA-SC-10 PSPC1-A488 IMPa2-A546 DAPI 8C2-siRNA-IMP-a2-a4 V2.00	0	13. siRNA-SC-10 PSPC1-A488 DAPI IMPa2-A546 _p_TileScan_001 (Stage 16 of 49)	00-S56etsa2ZMAAXWDg62PViY
0		Cell	1	0.000	1.000	507	13	siRNA-SC-10 PSPC1-A488 IMPa2-A546 DAPI 8C2-siRNA-IMP-a2-a4 V2.00	0	13. siRNA-SC-10 PSPC1-A488 DAPI IMPa2-A546 _p_TileScan_001 (Stage 16 of 49)	00-S56etsa2ZMAAXWDg62PViY
0		Cell	1	0.000	1.000	508	14	siRNA-SC-10 PSPC1-A488 IMPa2-A546 DAPI 8C2-siRNA-IMP-a2-a4 V2.00	0	13. siRNA-SC-10 PSPC1-A488 DAPI IMPa2-A546 _p_TileScan_001 (Stage 16 of 49)	00-S56etsa2ZMAAXWDg62PViY
0		Cell	1	0.000	1.000	509	15	siRNA-SC-10 PSPC1-A488 IMPa2-A546 DAPI 8C2-siRNA-IMP-a2-a4 V2.00	0	13. siRNA-SC-10 PSPC1-A488 DAPI IMPa2-A546 _p_TileScan_001 (Stage 16 of 49)	00-S56etsa2ZMAAXWDg62PViY
0		Cell	1	0.000	1.000	510	16	siRNA-SC-10 PSPC1-A488 IMPa2-A546 DAPI 8C2-siRNA-IMP-a2-a4 V2.00	0	13. siRNA-SC-10 PSPC1-A488 DAPI IMPa2-A546 _p_TileScan_001 (Stage 16 of 49)	00-S56etsa2ZMAAXWDg62PViY
0		Cell	1	0.000	1.000	511	17	siRNA-SC-10 PSPC1-A488 IMPa2-A546 DAPI 8C2-siRNA-IMP-a2-a4 V2.00	0	13. siRNA-SC-10 PSPC1-A488 DAPI IMPa2-A546 _p_TileScan_001 (Stage 16 of 49)	00-S56etsa2ZMAAXWDg62PViY
0		Cell	1	0.000	1.000	512	18	siRNA-SC-10 PSPC1-A488 IMPa2-A546 DAPI 8C2-siRNA-IMP-a2-a4 V2.00	0	13. siRNA-SC-10 PSPC1-A488 DAPI IMPa2-A546 _p_TileScan_001 (Stage 16 of 49)	00-S56etsa2ZMAAXWDg62PViY
0		Cell	1	0.000	1.000	513	19	siRNA-SC-10 PSPC1-A488 IMPa2-A546 DAPI 8C2-siRNA-IMP-a2-a4 V2.00	0	13. siRNA-SC-10 PSPC1-A488 DAPI IMPa2-A546 _p_TileScan_001 (Stage 16 of 49)	00-S56etsa2ZMAAXWDg62PViY
0		Cell	1	0.000	1.000	514	20	siRNA-SC-10 PSPC1-A488 IMPa2-A546 DAPI 8C2-siRNA-IMP-a2-a4 V2.00	0	13. siRNA-SC-10 PSPC1-A488 DAPI IMPa2-A546 _p_TileScan_001 (Stage 16 of 49)	00-S56etsa2ZMAAXWDg62PViY
0		Cell	1	0.000	1.000	515	21	siRNA-SC-10 PSPC1-A488 IMPa2-A546 DAPI 8C2-siRNA-IMP-a2-a4 V2.00	0	13. siRNA-SC-10 PSPC1-A488 DAPI IMPa2-A546 _p_TileScan_001 (Stage 16 of 49)	00-S56etsa2ZMAAXWDg62PViY
0		Cell	1	0.000	1.000	516	0	siRNA-SC-10 PSPC1-A488 IMPa2-A546 DAPI 8C2-siRNA-IMP-a2-a4 V2.00	0	13. siRNA-SC-10 PSPC1-A488 DAPI IMPa2-A546 _q_TileScan_001 (Stage 17 of 49)	00-WtirvAV9WLsawoJCKXZeCT
0		Cell	1	0.000	1.000	517	1	siRNA-SC-10 PSPC1-A488 IMPa2-A546 DAPI 8C2-siRNA-IMP-a2-a4 V2.00	0	13. siRNA-SC-10 PSPC1-A488 DAPI IMPa2-A546 _q_TileScan_001 (Stage 17 of 49)	00-WtirvAV9WLsawoJCKXZeCT
0		Cell	1	0.000	1.000	518	2	siRNA-SC-10 PSPC1-A488 IMPa2-A546 DAPI 8C2-siRNA-IMP-a2-a4 V2.00	0	13. siRNA-SC-10 PSPC1-A488 DAPI IMPa2-A546 _q_TileScan_001 (Stage 17 of 49)	00-WtirvAV9WLsawoJCKXZeCT
0		Cell	1	0.000	1.000	519	3	siRNA-SC-10 PSPC1-A488 IMPa2-A546 DAPI 8C2-siRNA-IMP-a2-a4 V2.00	0	13. siRNA-SC-10 PSPC1-A488 DAPI IMPa2-A546 _q_TileScan_001 (Stage 17 of 49)	00-WtirvAV9WLsawoJCKXZeCT
0		Cell	1	0.000	1.000	520	4	siRNA-SC-10 PSPC1-A488 IMPa2-A546 DAPI 8C2-siRNA-IMP-a2-a4 V2.00	0	13. siRNA-SC-10 PSPC1-A488 DAPI IMPa2-A546 _q_TileScan_001 (Stage 17 of 49)	00-WtirvAV9WLsawoJCKXZeCT
0		Cell	1	0.000	1.000	521	5	siRNA-SC-10 PSPC1-A488 IMPa2-A546 DAPI 8C2-siRNA-IMP-a2-a4 V2.00	0	13. siRNA-SC-10 PSPC1-A488 DAPI IMPa2-A546 _q_TileScan_001 (Stage 17 of 49)	00-WtirvAV9WLsawoJCKXZeCT
0		Cell	1	0.000	1.000	522	6	siRNA-SC-10 PSPC1-A488 IMPa2-A546 DAPI 8C2-siRNA-IMP-a2-a4 V2.00	0	13. siRNA-SC-10 PSPC1-A488 DAPI IMPa2-A546 _q_TileScan_001 (Stage 17 of 49)	00-WtirvAV9WLsawoJCKXZeCT
0		Cell	1	0.000	1.000	523	7	siRNA-SC-10 PSPC1-A488 IMPa2-A546 DAPI 8C2-siRNA-IMP-a2-a4 V2.00	0	13. siRNA-SC-10 PSPC1-A488 DAPI IMPa2-A546 _q_TileScan_001 (Stage 17 of 49)	00-WtirvAV9WLsawoJCKXZeCT
0		Cell	1	0.000	1.000	524	8	siRNA-SC-10 PSPC1-A488 IMPa2-A546 DAPI 8C2-siRNA-IMP-a2-a4 V2.00	0	13. siRNA-SC-10 PSPC1-A488 DAPI IMPa2-A546 _q_TileScan_001 (Stage 17 of 49)	00-WtirvAV9WLsawoJCKXZeCT
0		Cell	1	0.000	1.000	525	9	siRNA-SC-10 PSPC1-A488 IMPa2-A546 DAPI 8C2-siRNA-IMP-a2-a4 V2.00	0	13. siRNA-SC-10 PSPC1-A488 DAPI IMPa2-A546 _q_TileScan_001 (Stage 17 of 49)	00-WtirvAV9WLsawoJCKXZeCT
0		Cell	1	0.000	1.000	526	10	siRNA-SC-10 PSPC1-A488 IMPa2-A546 DAPI 8C2-siRNA-IMP-a2-a4 V2.00	0	13. siRNA-SC-10 PSPC1-A488 DAPI IMPa2-A546 _q_TileScan_001 (Stage 17 of 49)	00-WtirvAV9WLsawoJCKXZeCT
0		Cell	1	0.000	1.000	527	11	siRNA-SC-10 PSPC1-A488 IMPa2-A546 DAPI 8C2-siRNA-IMP-a2-a4 V2.00	0	13. siRNA-SC-10 PSPC1-A488 DAPI IMPa2-A546 _q_TileScan_001 (Stage 17 of 49)	00-WtirvAV9WLsawoJCKXZeCT
1		Cell	1	0.000	1.000	528	12	siRNA-SC-10 PSPC1-A488 IMPa2-A546 DAPI 8C2-siRNA-IMP-a2-a4 V2.00	0	13. siRNA-SC-10 PSPC1-A488 DAPI IMPa2-A546 _q_TileScan_001 (Stage 17 of 49)	00-WtirvAV9WLsawoJCKXZeCT
0		Cell	1	0.000	1.000	529	13	siRNA-SC-10 PSPC1-A488 IMPa2-A546 DAPI 8C2-siRNA-IMP-a2-a4 V2.00	0	13. siRNA-SC-10 PSPC1-A488 DAPI IMPa2-A546 _q_TileScan_001 (Stage 17 of 49)	00-WtirvAV9WLsawoJCKXZeCT
0		Cell	1	0.000	1.000	530	14	siRNA-SC-10 PSPC1-A488 IMPa2-A546 DAPI 8C2-siRNA-IMP-a2-a4 V2.00	0	13. siRNA-SC-10 PSPC1-A488 DAPI IMPa2-A546 _q_TileScan_001 (Stage 17 of 49)	00-WtirvAV9WLsawoJCKXZeCT
0		Cell	1	0.000	1.000	531	15	siRNA-SC-10 PSPC1-A488 IMPa2-A546 DAPI 8C2-siRNA-IMP-a2-a4 V2.00	0	13. siRNA-SC-10 PSPC1-A488 DAPI IMPa2-A546 _q_TileScan_001 (Stage 17 of 49)	00-WtirvAV9WLsawoJCKXZeCT
0		Cell	1	0.000	1.000	532	16	siRNA-SC-10 PSPC1-A488 IMPa2-A546 DAPI 8C2-siRNA-IMP-a2-a4 V2.00	0	13. siRNA-SC-10 PSPC1-A488 DAPI IMPa2-A546 _q_TileScan_001 (Stage 17 of 49)	00-WtirvAV9WLsawoJCKXZeCT
0		Cell	1	0.000	1.000	533	17	siRNA-SC-10 PSPC1-A488 IMPa2-A546 DAPI 8C2-siRNA-IMP-a2-a4 V2.00	0	13. siRNA-SC-10 PSPC1-A488 DAPI IMPa2-A546 _q_TileScan_001 (Stage 17 of 49)	00-WtirvAV9WLsawoJCKXZeCT
0		Cell	1	0.000	1.000	534	18	siRNA-SC-10 PSPC1-A488 IMPa2-A546 DAPI 8C2-siRNA-IMP-a2-a4 V2.00	0	13. siRNA-SC-10 PSPC1-A488 DAPI IMPa2-A546 _q_TileScan_001 (Stage 17 of 49)	00-WtirvAV9WLsawoJCKXZeCT
0		Cell	1	0.000	1.000	535	0	siRNA-SC-10 PSPC1-A488 IMPa2-A546 DAPI 8C2-siRNA-IMP-a2-a4 V2.00	0	13. siRNA-SC-10 PSPC1-A488 DAPI IMPa2-A546 _r_TileScan_001 (Stage 18 of 49)	00-WDzEKARGVWic8MsuX8wRCb
0		Cell	1	0.000	1.000	536	1	siRNA-SC-10 PSPC1-A488 IMPa2-A546 DAPI 8C2-siRNA-IMP-a2-a4 V2.00	0	13. siRNA-SC-10 PSPC1-A488 DAPI IMPa2-A546 _r_TileScan_001 (Stage 18 of 49)	00-WDzEKARGVWic8MsuX8wRCb
0		Cell	1	0.000	1.000	537	2	siRNA-SC-10 PSPC1-A488 IMPa2-A546 DAPI 8C2-siRNA-IMP-a2-a4 V2.00	0	13. siRNA-SC-10 PSPC1-A488 DAPI IMPa2-A546 _r_TileScan_001 (Stage 18 of 49)	00-WDzEKARGVWic8MsuX8wRCb
0		Cell	1	0.000	1.000	538	3	siRNA-SC-10 PSPC1-A488 IMPa2-A546 DAPI 8C2-siRNA-IMP-a2-a4 V2.00	0	13. siRNA-SC-10 PSPC1-A488 DAPI IMPa2-A546 _r_TileScan_001 (Stage 18 of 49)	00-WDzEKARGVWic8MsuX8wRCb
0		Cell	1	0.000	1.000	539	4	siRNA-SC-10 PSPC1-A488 IMPa2-A546 DAPI 8C2-siRNA-IMP-a2-a4 V2.00	0	13. siRNA-SC-10 PSPC1-A488 DAPI IMPa2-A546 _r_TileScan_001 (Stage 18 of 49)	00-WDzEKARGVWic8MsuX8wRCb
0		Cell	1	0.000	1.000	540	5	siRNA-SC-10 PSPC1-A488 IMPa2-A546 DAPI 8C2-siRNA-IMP-a2-a4 V2.00	0	13. siRNA-SC-10 PSPC1-A488 DAPI IMPa2-A546 _r_TileScan_001 (Stage 18 of 49)	00-WDzEKARGVWic8MsuX8wRCb
0		Cell	1	0.000	1.000	541	6	siRNA-SC-10 PSPC1-A488 IMPa2-A546 DAPI 8C2-siRNA-IMP-a2-a4 V2.00	0	13. siRNA-SC-10 PSPC1-A488 DAPI IMPa2-A546 _r_TileScan_001 (Stage 18 of 49)	00-WDzEKARGVWic8MsuX8wRCb
0		Cell	1	0.000	1.000	542	7	siRNA-SC-10 PSPC1-A488 IMPa2-A546 DAPI 8C2-siRNA-IMP-a2-a4 V2.00	0	13. siRNA-SC-10 PSPC1-A488 DAPI IMPa2-A546 _r_TileScan_001 (Stage 18 of 49)	00-WDzEKARGVWic8MsuX8wRCb
0		Cell	1	0.000	1.000	543	8	siRNA-SC-10 PSPC1-A488 IMPa2-A546 DAPI 8C2-siRNA-IMP-a2-a4 V2.00	0	13. siRNA-SC-10 PSPC1-A488 DAPI IMPa2-A546 _r_TileScan_001 (Stage 18 of 49)	00-WDzEKARGVWic8MsuX8wRCb
0		Cell	1	0.000	1.000	544	9	siRNA-SC-10 PSPC1-A488 IMPa2-A546 DAPI 8C2-siRNA-IMP-a2-a4 V2.00	0	13. siRNA-SC-10 PSPC1-A488 DAPI IMPa2-A546 _r_TileScan_001 (Stage 18 of 49)	00-WDzEKARGVWic8MsuX8wRCb
0		Cell	1	0.000	1.000	545	10	siRNA-SC-10 PSPC1-A488 IMPa2-A546 DAPI 8C2-siRNA-IMP-a2-a4 V2.00	0	13. siRNA-SC-10 PSPC1-A488 DAPI IMPa2-A546 _r_TileScan_001 (Stage 18 of 49)	00-WDzEKARGVWic8MsuX8wRCb
1		Cell	1	0.000	1.000	546	0	siRNA-SC-10 PSPC1-A488 IMPa2-A546 DAPI 8C2-siRNA-IMP-a2-a4 V2.00	0	13. siRNA-SC-10 PSPC1-A488 DAPI IMPa2-A546 _s_TileScan_001 (Stage 19 of 49)	00-GbTBsvyVtdfqn7an4yv2gF
0		Cell	1	0.000	1.000	547	1	siRNA-SC-10 PSPC1-A488 IMPa2-A546 DAPI 8C2-siRNA-IMP-a2-a4 V2.00	0	13. siRNA-SC-10 PSPC1-A488 DAPI IMPa2-A546 _s_TileScan_001 (Stage 19 of 49)	00-GbTBsvyVtdfqn7an4yv2gF
0		Cell	1	0.000	1.000	548	2	siRNA-SC-10 PSPC1-A488 IMPa2-A546 DAPI 8C2-siRNA-IMP-a2-a4 V2.00	0	13. siRNA-SC-10 PSPC1-A488 DAPI IMPa2-A546 _s_TileScan_001 (Stage 19 of 49)	00-GbTBsvyVtdfqn7an4yv2gF
0		Cell	1	0.000	1.000	549	3	siRNA-SC-10 PSPC1-A488 IMPa2-A546 DAPI 8C2-siRNA-IMP-a2-a4 V2.00	0	13. siRNA-SC-10 PSPC1-A488 DAPI IMPa2-A546 _s_TileScan_001 (Stage 19 of 49)	00-GbTBsvyVtdfqn7an4yv2gF
0		Cell	1	0.000	1.000	550	4	siRNA-SC-10 PSPC1-A488 IMPa2-A546 DAPI 8C2-siRNA-IMP-a2-a4 V2.00	0	13. siRNA-SC-10 PSPC1-A488 DAPI IMPa2-A546 _s_TileScan_001 (Stage 19 of 49)	00-GbTBsvyVtdfqn7an4yv2gF
0		Cell	1	0.000	1.000	551	0	siRNA-SC-10 PSPC1-A488 IMPa2-A546 DAPI 8C2-siRNA-IMP-a2-a4 V2.00	0	13. siRNA-SC-10 PSPC1-A488 DAPI IMPa2-A546 _t_TileScan_001 (Stage 20 of 49)	00-hw2dLYPuHhtvgEt5ow5jP7
0		Cell	1	0.000	1.000	552	1	siRNA-SC-10 PSPC1-A488 IMPa2-A546 DAPI 8C2-siRNA-IMP-a2-a4 V2.00	0	13. siRNA-SC-10 PSPC1-A488 DAPI IMPa2-A546 _t_TileScan_001 (Stage 20 of 49)	00-hw2dLYPuHhtvgEt5ow5jP7
0		Cell	1	0.000	1.000	553	2	siRNA-SC-10 PSPC1-A488 IMPa2-A546 DAPI 8C2-siRNA-IMP-a2-a4 V2.00	0	13. siRNA-SC-10 PSPC1-A488 DAPI IMPa2-A546 _t_TileScan_001 (Stage 20 of 49)	00-hw2dLYPuHhtvgEt5ow5jP7
0		Cell	1	0.000	1.000	554	3	siRNA-SC-10 PSPC1-A488 IMPa2-A546 DAPI 8C2-siRNA-IMP-a2-a4 V2.00	0	13. siRNA-SC-10 PSPC1-A488 DAPI IMPa2-A546 _t_TileScan_001 (Stage 20 of 49)	00-hw2dLYPuHhtvgEt5ow5jP7
0		Cell	1	0.000	1.000	555	4	siRNA-SC-10 PSPC1-A488 IMPa2-A546 DAPI 8C2-siRNA-IMP-a2-a4 V2.00	0	13. siRNA-SC-10 PSPC1-A488 DAPI IMPa2-A546 _t_TileScan_001 (Stage 20 of 49)	00-hw2dLYPuHhtvgEt5ow5jP7
0		Cell	1	0.000	1.000	556	5	siRNA-SC-10 PSPC1-A488 IMPa2-A546 DAPI 8C2-siRNA-IMP-a2-a4 V2.00	0	13. siRNA-SC-10 PSPC1-A488 DAPI IMPa2-A546 _t_TileScan_001 (Stage 20 of 49)	00-hw2dLYPuHhtvgEt5ow5jP7
0		Cell	1	0.000	1.000	557	6	siRNA-SC-10 PSPC1-A488 IMPa2-A546 DAPI 8C2-siRNA-IMP-a2-a4 V2.00	0	13. siRNA-SC-10 PSPC1-A488 DAPI IMPa2-A546 _t_TileScan_001 (Stage 20 of 49)	00-hw2dLYPuHhtvgEt5ow5jP7
0		Cell	1	0.000	1.000	558	7	siRNA-SC-10 PSPC1-A488 IMPa2-A546 DAPI 8C2-siRNA-IMP-a2-a4 V2.00	0	13. siRNA-SC-10 PSPC1-A488 DAPI IMPa2-A546 _t_TileScan_001 (Stage 20 of 49)	00-hw2dLYPuHhtvgEt5ow5jP7
0		Cell	1	0.000	1.000	559	8	siRNA-SC-10 PSPC1-A488 IMPa2-A546 DAPI 8C2-siRNA-IMP-a2-a4 V2.00	0	13. siRNA-SC-10 PSPC1-A488 DAPI IMPa2-A546 _t_TileScan_001 (Stage 20 of 49)	00-hw2dLYPuHhtvgEt5ow5jP7
0		Cell	1	0.000	1.000	560	9	siRNA-SC-10 PSPC1-A488 IMPa2-A546 DAPI 8C2-siRNA-IMP-a2-a4 V2.00	0	13. siRNA-SC-10 PSPC1-A488 DAPI IMPa2-A546 _t_TileScan_001 (Stage 20 of 49)	00-hw2dLYPuHhtvgEt5ow5jP7
0		Cell	1	0.000	1.000	561	0	siRNA-SC-10 PSPC1-A488 IMPa2-A546 DAPI 8C2-siRNA-IMP-a2-a4 V2.00	0	13. siRNA-SC-10 PSPC1-A488 DAPI IMPa2-A546 _u_TileScan_001 (Stage 21 of 49)	00-ZD2FZs4vPG5fRBvDCG9ZnT
0		Cell	1	0.000	1.000	562	1	siRNA-SC-10 PSPC1-A488 IMPa2-A546 DAPI 8C2-siRNA-IMP-a2-a4 V2.00	0	13. siRNA-SC-10 PSPC1-A488 DAPI IMPa2-A546 _u_TileScan_001 (Stage 21 of 49)	00-ZD2FZs4vPG5fRBvDCG9ZnT
0		Cell	1	0.000	1.000	563	2	siRNA-SC-10 PSPC1-A488 IMPa2-A546 DAPI 8C2-siRNA-IMP-a2-a4 V2.00	0	13. siRNA-SC-10 PSPC1-A488 DAPI IMPa2-A546 _u_TileScan_001 (Stage 21 of 49)	00-ZD2FZs4vPG5fRBvDCG9ZnT
0		Cell	1	0.000	1.000	564	3	siRNA-SC-10 PSPC1-A488 IMPa2-A546 DAPI 8C2-siRNA-IMP-a2-a4 V2.00	0	13. siRNA-SC-10 PSPC1-A488 DAPI IMPa2-A546 _u_TileScan_001 (Stage 21 of 49)	00-ZD2FZs4vPG5fRBvDCG9ZnT
0		Cell	1	0.000	1.000	565	4	siRNA-SC-10 PSPC1-A488 IMPa2-A546 DAPI 8C2-siRNA-IMP-a2-a4 V2.00	0	13. siRNA-SC-10 PSPC1-A488 DAPI IMPa2-A546 _u_TileScan_001 (Stage 21 of 49)	00-ZD2FZs4vPG5fRBvDCG9ZnT
0		Cell	1	0.000	1.000	566	5	siRNA-SC-10 PSPC1-A488 IMPa2-A546 DAPI 8C2-siRNA-IMP-a2-a4 V2.00	0	13. siRNA-SC-10 PSPC1-A488 DAPI IMPa2-A546 _u_TileScan_001 (Stage 21 of 49)	00-ZD2FZs4vPG5fRBvDCG9ZnT
0		Cell	1	0.000	1.000	567	6	siRNA-SC-10 PSPC1-A488 IMPa2-A546 DAPI 8C2-siRNA-IMP-a2-a4 V2.00	0	13. siRNA-SC-10 PSPC1-A488 DAPI IMPa2-A546 _u_TileScan_001 (Stage 21 of 49)	00-ZD2FZs4vPG5fRBvDCG9ZnT
0		Cell	1	0.000	1.000	568	7	siRNA-SC-10 PSPC1-A488 IMPa2-A546 DAPI 8C2-siRNA-IMP-a2-a4 V2.00	0	13. siRNA-SC-10 PSPC1-A488 DAPI IMPa2-A546 _u_TileScan_001 (Stage 21 of 49)	00-ZD2FZs4vPG5fRBvDCG9ZnT
0		Cell	1	0.000	1.000	569	8	siRNA-SC-10 PSPC1-A488 IMPa2-A546 DAPI 8C2-siRNA-IMP-a2-a4 V2.00	0	13. siRNA-SC-10 PSPC1-A488 DAPI IMPa2-A546 _u_TileScan_001 (Stage 21 of 49)	00-ZD2FZs4vPG5fRBvDCG9ZnT
0		Cell	1	0.000	1.000	570	9	siRNA-SC-10 PSPC1-A488 IMPa2-A546 DAPI 8C2-siRNA-IMP-a2-a4 V2.00	0	13. siRNA-SC-10 PSPC1-A488 DAPI IMPa2-A546 _u_TileScan_001 (Stage 21 of 49)	00-ZD2FZs4vPG5fRBvDCG9ZnT
0		Cell	1	0.000	1.000	571	10	siRNA-SC-10 PSPC1-A488 IMPa2-A546 DAPI 8C2-siRNA-IMP-a2-a4 V2.00	0	13. siRNA-SC-10 PSPC1-A488 DAPI IMPa2-A546 _u_TileScan_001 (Stage 21 of 49)	00-ZD2FZs4vPG5fRBvDCG9ZnT
0		Cell	1	0.000	1.000	572	0	siRNA-SC-10 PSPC1-A488 IMPa2-A546 DAPI 8C2-siRNA-IMP-a2-a4 V2.00	0	13. siRNA-SC-10 PSPC1-A488 DAPI IMPa2-A546 _v_TileScan_001 (Stage 22 of 49)	00-94ym2u8fkkcGRiNfZ5zp6J
0		Cell	1	0.000	1.000	573	1	siRNA-SC-10 PSPC1-A488 IMPa2-A546 DAPI 8C2-siRNA-IMP-a2-a4 V2.00	0	13. siRNA-SC-10 PSPC1-A488 DAPI IMPa2-A546 _v_TileScan_001 (Stage 22 of 49)	00-94ym2u8fkkcGRiNfZ5zp6J
0		Cell	1	0.000	1.000	574	2	siRNA-SC-10 PSPC1-A488 IMPa2-A546 DAPI 8C2-siRNA-IMP-a2-a4 V2.00	0	13. siRNA-SC-10 PSPC1-A488 DAPI IMPa2-A546 _v_TileScan_001 (Stage 22 of 49)	00-94ym2u8fkkcGRiNfZ5zp6J
0		Cell	1	0.000	1.000	575	3	siRNA-SC-10 PSPC1-A488 IMPa2-A546 DAPI 8C2-siRNA-IMP-a2-a4 V2.00	0	13. siRNA-SC-10 PSPC1-A488 DAPI IMPa2-A546 _v_TileScan_001 (Stage 22 of 49)	00-94ym2u8fkkcGRiNfZ5zp6J
0		Cell	1	0.000	1.000	576	4	siRNA-SC-10 PSPC1-A488 IMPa2-A546 DAPI 8C2-siRNA-IMP-a2-a4 V2.00	0	13. siRNA-SC-10 PSPC1-A488 DAPI IMPa2-A546 _v_TileScan_001 (Stage 22 of 49)	00-94ym2u8fkkcGRiNfZ5zp6J
0		Cell	1	0.000	1.000	577	5	siRNA-SC-10 PSPC1-A488 IMPa2-A546 DAPI 8C2-siRNA-IMP-a2-a4 V2.00	0	13. siRNA-SC-10 PSPC1-A488 DAPI IMPa2-A546 _v_TileScan_001 (Stage 22 of 49)	00-94ym2u8fkkcGRiNfZ5zp6J
0		Cell	1	0.000	1.000	578	6	siRNA-SC-10 PSPC1-A488 IMPa2-A546 DAPI 8C2-siRNA-IMP-a2-a4 V2.00	0	13. siRNA-SC-10 PSPC1-A488 DAPI IMPa2-A546 _v_TileScan_001 (Stage 22 of 49)	00-94ym2u8fkkcGRiNfZ5zp6J
0		Cell	1	0.000	1.000	579	7	siRNA-SC-10 PSPC1-A488 IMPa2-A546 DAPI 8C2-siRNA-IMP-a2-a4 V2.00	0	13. siRNA-SC-10 PSPC1-A488 DAPI IMPa2-A546 _v_TileScan_001 (Stage 22 of 49)	00-94ym2u8fkkcGRiNfZ5zp6J
0		Cell	1	0.000	1.000	580	8	siRNA-SC-10 PSPC1-A488 IMPa2-A546 DAPI 8C2-siRNA-IMP-a2-a4 V2.00	0	13. siRNA-SC-10 PSPC1-A488 DAPI IMPa2-A546 _v_TileScan_001 (Stage 22 of 49)	00-94ym2u8fkkcGRiNfZ5zp6J
0		Cell	1	0.000	1.000	581	9	siRNA-SC-10 PSPC1-A488 IMPa2-A546 DAPI 8C2-siRNA-IMP-a2-a4 V2.00	0	13. siRNA-SC-10 PSPC1-A488 DAPI IMPa2-A546 _v_TileScan_001 (Stage 22 of 49)	00-94ym2u8fkkcGRiNfZ5zp6J
0		Cell	1	0.000	1.000	582	10	siRNA-SC-10 PSPC1-A488 IMPa2-A546 DAPI 8C2-siRNA-IMP-a2-a4 V2.00	0	13. siRNA-SC-10 PSPC1-A488 DAPI IMPa2-A546 _v_TileScan_001 (Stage 22 of 49)	00-94ym2u8fkkcGRiNfZ5zp6J
0		Cell	1	0.000	1.000	583	11	siRNA-SC-10 PSPC1-A488 IMPa2-A546 DAPI 8C2-siRNA-IMP-a2-a4 V2.00	0	13. siRNA-SC-10 PSPC1-A488 DAPI IMPa2-A546 _v_TileScan_001 (Stage 22 of 49)	00-94ym2u8fkkcGRiNfZ5zp6J
0		Cell	1	0.000	1.000	584	12	siRNA-SC-10 PSPC1-A488 IMPa2-A546 DAPI 8C2-siRNA-IMP-a2-a4 V2.00	0	13. siRNA-SC-10 PSPC1-A488 DAPI IMPa2-A546 _v_TileScan_001 (Stage 22 of 49)	00-94ym2u8fkkcGRiNfZ5zp6J
0		Cell	1	0.000	1.000	585	13	siRNA-SC-10 PSPC1-A488 IMPa2-A546 DAPI 8C2-siRNA-IMP-a2-a4 V2.00	0	13. siRNA-SC-10 PSPC1-A488 DAPI IMPa2-A546 _v_TileScan_001 (Stage 22 of 49)	00-94ym2u8fkkcGRiNfZ5zp6J
0		Cell	1	0.000	1.000	586	14	siRNA-SC-10 PSPC1-A488 IMPa2-A546 DAPI 8C2-siRNA-IMP-a2-a4 V2.00	0	13. siRNA-SC-10 PSPC1-A488 DAPI IMPa2-A546 _v_TileScan_001 (Stage 22 of 49)	00-94ym2u8fkkcGRiNfZ5zp6J
0		Cell	1	0.000	1.000	587	15	siRNA-SC-10 PSPC1-A488 IMPa2-A546 DAPI 8C2-siRNA-IMP-a2-a4 V2.00	0	13. siRNA-SC-10 PSPC1-A488 DAPI IMPa2-A546 _v_TileScan_001 (Stage 22 of 49)	00-94ym2u8fkkcGRiNfZ5zp6J
0		Cell	1	0.000	1.000	588	16	siRNA-SC-10 PSPC1-A488 IMPa2-A546 DAPI 8C2-siRNA-IMP-a2-a4 V2.00	0	13. siRNA-SC-10 PSPC1-A488 DAPI IMPa2-A546 _v_TileScan_001 (Stage 22 of 49)	00-94ym2u8fkkcGRiNfZ5zp6J
0		Cell	1	0.000	1.000	589	17	siRNA-SC-10 PSPC1-A488 IMPa2-A546 DAPI 8C2-siRNA-IMP-a2-a4 V2.00	0	13. siRNA-SC-10 PSPC1-A488 DAPI IMPa2-A546 _v_TileScan_001 (Stage 22 of 49)	00-94ym2u8fkkcGRiNfZ5zp6J
0		Cell	1	0.000	1.000	590	0	siRNA-SC-10 PSPC1-A488 IMPa2-A546 DAPI 8C2-siRNA-IMP-a2-a4 V2.00	0	13. siRNA-SC-10 PSPC1-A488 DAPI IMPa2-A546 _w_TileScan_001 (Stage 23 of 49)	00-meAqtqvfGmWEyBbrBCEYrE
0		Cell	1	0.000	1.000	591	1	siRNA-SC-10 PSPC1-A488 IMPa2-A546 DAPI 8C2-siRNA-IMP-a2-a4 V2.00	0	13. siRNA-SC-10 PSPC1-A488 DAPI IMPa2-A546 _w_TileScan_001 (Stage 23 of 49)	00-meAqtqvfGmWEyBbrBCEYrE
0		Cell	1	0.000	1.000	592	2	siRNA-SC-10 PSPC1-A488 IMPa2-A546 DAPI 8C2-siRNA-IMP-a2-a4 V2.00	0	13. siRNA-SC-10 PSPC1-A488 DAPI IMPa2-A546 _w_TileScan_001 (Stage 23 of 49)	00-meAqtqvfGmWEyBbrBCEYrE
0		Cell	1	0.000	1.000	593	3	siRNA-SC-10 PSPC1-A488 IMPa2-A546 DAPI 8C2-siRNA-IMP-a2-a4 V2.00	0	13. siRNA-SC-10 PSPC1-A488 DAPI IMPa2-A546 _w_TileScan_001 (Stage 23 of 49)	00-meAqtqvfGmWEyBbrBCEYrE
0		Cell	1	0.000	1.000	594	4	siRNA-SC-10 PSPC1-A488 IMPa2-A546 DAPI 8C2-siRNA-IMP-a2-a4 V2.00	0	13. siRNA-SC-10 PSPC1-A488 DAPI IMPa2-A546 _w_TileScan_001 (Stage 23 of 49)	00-meAqtqvfGmWEyBbrBCEYrE
0		Cell	1	0.000	1.000	595	5	siRNA-SC-10 PSPC1-A488 IMPa2-A546 DAPI 8C2-siRNA-IMP-a2-a4 V2.00	0	13. siRNA-SC-10 PSPC1-A488 DAPI IMPa2-A546 _w_TileScan_001 (Stage 23 of 49)	00-meAqtqvfGmWEyBbrBCEYrE
0		Cell	1	0.000	1.000	596	6	siRNA-SC-10 PSPC1-A488 IMPa2-A546 DAPI 8C2-siRNA-IMP-a2-a4 V2.00	0	13. siRNA-SC-10 PSPC1-A488 DAPI IMPa2-A546 _w_TileScan_001 (Stage 23 of 49)	00-meAqtqvfGmWEyBbrBCEYrE
0		Cell	1	0.000	1.000	597	7	siRNA-SC-10 PSPC1-A488 IMPa2-A546 DAPI 8C2-siRNA-IMP-a2-a4 V2.00	0	13. siRNA-SC-10 PSPC1-A488 DAPI IMPa2-A546 _w_TileScan_001 (Stage 23 of 49)	00-meAqtqvfGmWEyBbrBCEYrE
0		Cell	1	0.000	1.000	598	8	siRNA-SC-10 PSPC1-A488 IMPa2-A546 DAPI 8C2-siRNA-IMP-a2-a4 V2.00	0	13. siRNA-SC-10 PSPC1-A488 DAPI IMPa2-A546 _w_TileScan_001 (Stage 23 of 49)	00-meAqtqvfGmWEyBbrBCEYrE
0		Cell	1	0.000	1.000	599	9	siRNA-SC-10 PSPC1-A488 IMPa2-A546 DAPI 8C2-siRNA-IMP-a2-a4 V2.00	0	13. siRNA-SC-10 PSPC1-A488 DAPI IMPa2-A546 _w_TileScan_001 (Stage 23 of 49)	00-meAqtqvfGmWEyBbrBCEYrE
0		Cell	1	0.000	1.000	600	10	siRNA-SC-10 PSPC1-A488 IMPa2-A546 DAPI 8C2-siRNA-IMP-a2-a4 V2.00	0	13. siRNA-SC-10 PSPC1-A488 DAPI IMPa2-A546 _w_TileScan_001 (Stage 23 of 49)	00-meAqtqvfGmWEyBbrBCEYrE
0		Cell	1	0.000	1.000	601	11	siRNA-SC-10 PSPC1-A488 IMPa2-A546 DAPI 8C2-siRNA-IMP-a2-a4 V2.00	0	13. siRNA-SC-10 PSPC1-A488 DAPI IMPa2-A546 _w_TileScan_001 (Stage 23 of 49)	00-meAqtqvfGmWEyBbrBCEYrE
0		Cell	1	0.000	1.000	602	0	siRNA-SC-10 PSPC1-A488 IMPa2-A546 DAPI 8C2-siRNA-IMP-a2-a4 V2.00	0	13. siRNA-SC-10 PSPC1-A488 DAPI IMPa2-A546 _x_TileScan_001 (Stage 24 of 49)	00-At7qeH8kFDVWN6fRre8qyG
0		Cell	1	0.000	1.000	603	1	siRNA-SC-10 PSPC1-A488 IMPa2-A546 DAPI 8C2-siRNA-IMP-a2-a4 V2.00	0	13. siRNA-SC-10 PSPC1-A488 DAPI IMPa2-A546 _x_TileScan_001 (Stage 24 of 49)	00-At7qeH8kFDVWN6fRre8qyG
0		Cell	1	0.000	1.000	604	2	siRNA-SC-10 PSPC1-A488 IMPa2-A546 DAPI 8C2-siRNA-IMP-a2-a4 V2.00	0	13. siRNA-SC-10 PSPC1-A488 DAPI IMPa2-A546 _x_TileScan_001 (Stage 24 of 49)	00-At7qeH8kFDVWN6fRre8qyG
0		Cell	1	0.000	1.000	605	3	siRNA-SC-10 PSPC1-A488 IMPa2-A546 DAPI 8C2-siRNA-IMP-a2-a4 V2.00	0	13. siRNA-SC-10 PSPC1-A488 DAPI IMPa2-A546 _x_TileScan_001 (Stage 24 of 49)	00-At7qeH8kFDVWN6fRre8qyG
0		Cell	1	0.000	1.000	606	4	siRNA-SC-10 PSPC1-A488 IMPa2-A546 DAPI 8C2-siRNA-IMP-a2-a4 V2.00	0	13. siRNA-SC-10 PSPC1-A488 DAPI IMPa2-A546 _x_TileScan_001 (Stage 24 of 49)	00-At7qeH8kFDVWN6fRre8qyG
0		Cell	1	0.000	1.000	607	5	siRNA-SC-10 PSPC1-A488 IMPa2-A546 DAPI 8C2-siRNA-IMP-a2-a4 V2.00	0	13. siRNA-SC-10 PSPC1-A488 DAPI IMPa2-A546 _x_TileScan_001 (Stage 24 of 49)	00-At7qeH8kFDVWN6fRre8qyG
0		Cell	1	0.000	1.000	608	6	siRNA-SC-10 PSPC1-A488 IMPa2-A546 DAPI 8C2-siRNA-IMP-a2-a4 V2.00	0	13. siRNA-SC-10 PSPC1-A488 DAPI IMPa2-A546 _x_TileScan_001 (Stage 24 of 49)	00-At7qeH8kFDVWN6fRre8qyG
0		Cell	1	0.000	1.000	609	7	siRNA-SC-10 PSPC1-A488 IMPa2-A546 DAPI 8C2-siRNA-IMP-a2-a4 V2.00	0	13. siRNA-SC-10 PSPC1-A488 DAPI IMPa2-A546 _x_TileScan_001 (Stage 24 of 49)	00-At7qeH8kFDVWN6fRre8qyG
0		Cell	1	0.000	1.000	610	8	siRNA-SC-10 PSPC1-A488 IMPa2-A546 DAPI 8C2-siRNA-IMP-a2-a4 V2.00	0	13. siRNA-SC-10 PSPC1-A488 DAPI IMPa2-A546 _x_TileScan_001 (Stage 24 of 49)	00-At7qeH8kFDVWN6fRre8qyG
0		Cell	1	0.000	1.000	611	9	siRNA-SC-10 PSPC1-A488 IMPa2-A546 DAPI 8C2-siRNA-IMP-a2-a4 V2.00	0	13. siRNA-SC-10 PSPC1-A488 DAPI IMPa2-A546 _x_TileScan_001 (Stage 24 of 49)	00-At7qeH8kFDVWN6fRre8qyG
0		Cell	1	0.000	1.000	612	10	siRNA-SC-10 PSPC1-A488 IMPa2-A546 DAPI 8C2-siRNA-IMP-a2-a4 V2.00	0	13. siRNA-SC-10 PSPC1-A488 DAPI IMPa2-A546 _x_TileScan_001 (Stage 24 of 49)	00-At7qeH8kFDVWN6fRre8qyG
0		Cell	1	0.000	1.000	613	11	siRNA-SC-10 PSPC1-A488 IMPa2-A546 DAPI 8C2-siRNA-IMP-a2-a4 V2.00	0	13. siRNA-SC-10 PSPC1-A488 DAPI IMPa2-A546 _x_TileScan_001 (Stage 24 of 49)	00-At7qeH8kFDVWN6fRre8qyG
0		Cell	1	0.000	1.000	614	12	siRNA-SC-10 PSPC1-A488 IMPa2-A546 DAPI 8C2-siRNA-IMP-a2-a4 V2.00	0	13. siRNA-SC-10 PSPC1-A488 DAPI IMPa2-A546 _x_TileScan_001 (Stage 24 of 49)	00-At7qeH8kFDVWN6fRre8qyG
0		Cell	1	0.000	1.000	615	0	siRNA-SC-10 PSPC1-A488 IMPa2-A546 DAPI 8C2-siRNA-IMP-a2-a4 V2.00	0	13. siRNA-SC-10 PSPC1-A488 DAPI IMPa2-A546 _y_TileScan_001 (Stage 25 of 49)	00-R4wBGtEhUWmfyiNQH6sVf5
0		Cell	1	0.000	1.000	616	1	siRNA-SC-10 PSPC1-A488 IMPa2-A546 DAPI 8C2-siRNA-IMP-a2-a4 V2.00	0	13. siRNA-SC-10 PSPC1-A488 DAPI IMPa2-A546 _y_TileScan_001 (Stage 25 of 49)	00-R4wBGtEhUWmfyiNQH6sVf5
0		Cell	1	0.000	1.000	617	2	siRNA-SC-10 PSPC1-A488 IMPa2-A546 DAPI 8C2-siRNA-IMP-a2-a4 V2.00	0	13. siRNA-SC-10 PSPC1-A488 DAPI IMPa2-A546 _y_TileScan_001 (Stage 25 of 49)	00-R4wBGtEhUWmfyiNQH6sVf5
0		Cell	1	0.000	1.000	618	3	siRNA-SC-10 PSPC1-A488 IMPa2-A546 DAPI 8C2-siRNA-IMP-a2-a4 V2.00	0	13. siRNA-SC-10 PSPC1-A488 DAPI IMPa2-A546 _y_TileScan_001 (Stage 25 of 49)	00-R4wBGtEhUWmfyiNQH6sVf5
0		Cell	1	0.000	1.000	619	4	siRNA-SC-10 PSPC1-A488 IMPa2-A546 DAPI 8C2-siRNA-IMP-a2-a4 V2.00	0	13. siRNA-SC-10 PSPC1-A488 DAPI IMPa2-A546 _y_TileScan_001 (Stage 25 of 49)	00-R4wBGtEhUWmfyiNQH6sVf5
0		Cell	1	0.000	1.000	620	5	siRNA-SC-10 PSPC1-A488 IMPa2-A546 DAPI 8C2-siRNA-IMP-a2-a4 V2.00	0	13. siRNA-SC-10 PSPC1-A488 DAPI IMPa2-A546 _y_TileScan_001 (Stage 25 of 49)	00-R4wBGtEhUWmfyiNQH6sVf5
0		Cell	1	0.000	1.000	621	6	siRNA-SC-10 PSPC1-A488 IMPa2-A546 DAPI 8C2-siRNA-IMP-a2-a4 V2.00	0	13. siRNA-SC-10 PSPC1-A488 DAPI IMPa2-A546 _y_TileScan_001 (Stage 25 of 49)	00-R4wBGtEhUWmfyiNQH6sVf5
0		Cell	1	0.000	1.000	622	7	siRNA-SC-10 PSPC1-A488 IMPa2-A546 DAPI 8C2-siRNA-IMP-a2-a4 V2.00	0	13. siRNA-SC-10 PSPC1-A488 DAPI IMPa2-A546 _y_TileScan_001 (Stage 25 of 49)	00-R4wBGtEhUWmfyiNQH6sVf5
0		Cell	1	0.000	1.000	623	8	siRNA-SC-10 PSPC1-A488 IMPa2-A546 DAPI 8C2-siRNA-IMP-a2-a4 V2.00	0	13. siRNA-SC-10 PSPC1-A488 DAPI IMPa2-A546 _y_TileScan_001 (Stage 25 of 49)	00-R4wBGtEhUWmfyiNQH6sVf5
0		Cell	1	0.000	1.000	624	9	siRNA-SC-10 PSPC1-A488 IMPa2-A546 DAPI 8C2-siRNA-IMP-a2-a4 V2.00	0	13. siRNA-SC-10 PSPC1-A488 DAPI IMPa2-A546 _y_TileScan_001 (Stage 25 of 49)	00-R4wBGtEhUWmfyiNQH6sVf5
0		Cell	1	0.000	1.000	625	10	siRNA-SC-10 PSPC1-A488 IMPa2-A546 DAPI 8C2-siRNA-IMP-a2-a4 V2.00	0	13. siRNA-SC-10 PSPC1-A488 DAPI IMPa2-A546 _y_TileScan_001 (Stage 25 of 49)	00-R4wBGtEhUWmfyiNQH6sVf5
0		Cell	1	0.000	1.000	626	11	siRNA-SC-10 PSPC1-A488 IMPa2-A546 DAPI 8C2-siRNA-IMP-a2-a4 V2.00	0	13. siRNA-SC-10 PSPC1-A488 DAPI IMPa2-A546 _y_TileScan_001 (Stage 25 of 49)	00-R4wBGtEhUWmfyiNQH6sVf5
0		Cell	1	0.000	1.000	627	12	siRNA-SC-10 PSPC1-A488 IMPa2-A546 DAPI 8C2-siRNA-IMP-a2-a4 V2.00	0	13. siRNA-SC-10 PSPC1-A488 DAPI IMPa2-A546 _y_TileScan_001 (Stage 25 of 49)	00-R4wBGtEhUWmfyiNQH6sVf5
0		Cell	1	0.000	1.000	628	13	siRNA-SC-10 PSPC1-A488 IMPa2-A546 DAPI 8C2-siRNA-IMP-a2-a4 V2.00	0	13. siRNA-SC-10 PSPC1-A488 DAPI IMPa2-A546 _y_TileScan_001 (Stage 25 of 49)	00-R4wBGtEhUWmfyiNQH6sVf5
0		Cell	1	0.000	1.000	629	14	siRNA-SC-10 PSPC1-A488 IMPa2-A546 DAPI 8C2-siRNA-IMP-a2-a4 V2.00	0	13. siRNA-SC-10 PSPC1-A488 DAPI IMPa2-A546 _y_TileScan_001 (Stage 25 of 49)	00-R4wBGtEhUWmfyiNQH6sVf5
0		Cell	1	0.000	1.000	630	0	siRNA-SC-10 PSPC1-A488 IMPa2-A546 DAPI 8C2-siRNA-IMP-a2-a4 V2.00	0	13. siRNA-SC-10 PSPC1-A488 DAPI IMPa2-A546 _z_TileScan_001 (Stage 26 of 49)	00-zGe5JuHSz53fxc9586cLXh
0		Cell	1	0.000	1.000	631	1	siRNA-SC-10 PSPC1-A488 IMPa2-A546 DAPI 8C2-siRNA-IMP-a2-a4 V2.00	0	13. siRNA-SC-10 PSPC1-A488 DAPI IMPa2-A546 _z_TileScan_001 (Stage 26 of 49)	00-zGe5JuHSz53fxc9586cLXh
1		Cell	1	0.000	1.000	632	2	siRNA-SC-10 PSPC1-A488 IMPa2-A546 DAPI 8C2-siRNA-IMP-a2-a4 V2.00	0	13. siRNA-SC-10 PSPC1-A488 DAPI IMPa2-A546 _z_TileScan_001 (Stage 26 of 49)	00-zGe5JuHSz53fxc9586cLXh
0		Cell	1	0.000	1.000	633	3	siRNA-SC-10 PSPC1-A488 IMPa2-A546 DAPI 8C2-siRNA-IMP-a2-a4 V2.00	0	13. siRNA-SC-10 PSPC1-A488 DAPI IMPa2-A546 _z_TileScan_001 (Stage 26 of 49)	00-zGe5JuHSz53fxc9586cLXh
0		Cell	1	0.000	1.000	634	4	siRNA-SC-10 PSPC1-A488 IMPa2-A546 DAPI 8C2-siRNA-IMP-a2-a4 V2.00	0	13. siRNA-SC-10 PSPC1-A488 DAPI IMPa2-A546 _z_TileScan_001 (Stage 26 of 49)	00-zGe5JuHSz53fxc9586cLXh
0		Cell	1	0.000	1.000	635	5	siRNA-SC-10 PSPC1-A488 IMPa2-A546 DAPI 8C2-siRNA-IMP-a2-a4 V2.00	0	13. siRNA-SC-10 PSPC1-A488 DAPI IMPa2-A546 _z_TileScan_001 (Stage 26 of 49)	00-zGe5JuHSz53fxc9586cLXh
0		Cell	1	0.000	1.000	636	6	siRNA-SC-10 PSPC1-A488 IMPa2-A546 DAPI 8C2-siRNA-IMP-a2-a4 V2.00	0	13. siRNA-SC-10 PSPC1-A488 DAPI IMPa2-A546 _z_TileScan_001 (Stage 26 of 49)	00-zGe5JuHSz53fxc9586cLXh
0		Cell	1	0.000	1.000	637	7	siRNA-SC-10 PSPC1-A488 IMPa2-A546 DAPI 8C2-siRNA-IMP-a2-a4 V2.00	0	13. siRNA-SC-10 PSPC1-A488 DAPI IMPa2-A546 _z_TileScan_001 (Stage 26 of 49)	00-zGe5JuHSz53fxc9586cLXh
0		Cell	1	0.000	1.000	638	8	siRNA-SC-10 PSPC1-A488 IMPa2-A546 DAPI 8C2-siRNA-IMP-a2-a4 V2.00	0	13. siRNA-SC-10 PSPC1-A488 DAPI IMPa2-A546 _z_TileScan_001 (Stage 26 of 49)	00-zGe5JuHSz53fxc9586cLXh
0		Cell	1	0.000	1.000	639	9	siRNA-SC-10 PSPC1-A488 IMPa2-A546 DAPI 8C2-siRNA-IMP-a2-a4 V2.00	0	13. siRNA-SC-10 PSPC1-A488 DAPI IMPa2-A546 _z_TileScan_001 (Stage 26 of 49)	00-zGe5JuHSz53fxc9586cLXh
0		Cell	1	0.000	1.000	640	10	siRNA-SC-10 PSPC1-A488 IMPa2-A546 DAPI 8C2-siRNA-IMP-a2-a4 V2.00	0	13. siRNA-SC-10 PSPC1-A488 DAPI IMPa2-A546 _z_TileScan_001 (Stage 26 of 49)	00-zGe5JuHSz53fxc9586cLXh
0		Cell	1	0.000	1.000	641	11	siRNA-SC-10 PSPC1-A488 IMPa2-A546 DAPI 8C2-siRNA-IMP-a2-a4 V2.00	0	13. siRNA-SC-10 PSPC1-A488 DAPI IMPa2-A546 _z_TileScan_001 (Stage 26 of 49)	00-zGe5JuHSz53fxc9586cLXh
0		Cell	1	0.000	1.000	642	12	siRNA-SC-10 PSPC1-A488 IMPa2-A546 DAPI 8C2-siRNA-IMP-a2-a4 V2.00	0	13. siRNA-SC-10 PSPC1-A488 DAPI IMPa2-A546 _z_TileScan_001 (Stage 26 of 49)	00-zGe5JuHSz53fxc9586cLXh
0		Cell	1	0.000	1.000	643	13	siRNA-SC-10 PSPC1-A488 IMPa2-A546 DAPI 8C2-siRNA-IMP-a2-a4 V2.00	0	13. siRNA-SC-10 PSPC1-A488 DAPI IMPa2-A546 _z_TileScan_001 (Stage 26 of 49)	00-zGe5JuHSz53fxc9586cLXh
0		Cell	1	0.000	1.000	644	14	siRNA-SC-10 PSPC1-A488 IMPa2-A546 DAPI 8C2-siRNA-IMP-a2-a4 V2.00	0	13. siRNA-SC-10 PSPC1-A488 DAPI IMPa2-A546 _z_TileScan_001 (Stage 26 of 49)	00-zGe5JuHSz53fxc9586cLXh
0		Cell	1	0.000	1.000	645	15	siRNA-SC-10 PSPC1-A488 IMPa2-A546 DAPI 8C2-siRNA-IMP-a2-a4 V2.00	0	13. siRNA-SC-10 PSPC1-A488 DAPI IMPa2-A546 _z_TileScan_001 (Stage 26 of 49)	00-zGe5JuHSz53fxc9586cLXh
0		Cell	1	0.000	1.000	646	16	siRNA-SC-10 PSPC1-A488 IMPa2-A546 DAPI 8C2-siRNA-IMP-a2-a4 V2.00	0	13. siRNA-SC-10 PSPC1-A488 DAPI IMPa2-A546 _z_TileScan_001 (Stage 26 of 49)	00-zGe5JuHSz53fxc9586cLXh
