# Supplementary material for: Development of a pipeline for automated, high-throughput analysis of paraspeckle proteins reveals specific roles for importin α proteins
Source: Sci Rep. 2017 Feb 27;7:43323. doi: 10.1038/srep43323 (PMC5379994; doi:10.1038/srep43323)
Supplement: Supplementary Dataset SD1-K [file srep43323-s13.zip › I8P/8C2-siRNA-IMPa4-PSF/ImgBounds.csv]

ExpGrp	MinCellImgBound.x	MaxCellImgBound.x	MinCellImgBound.y	MaxCellImgBound.y	MinCellImgBound.z	MaxCellImgBound.z
ALL-CTRLS - 21. NT IMPa4 C-A488 DAPI C-A546_	64890.2	65035.1	41823.6	41968.5	-7.00022	7.72834
ALL-CTRLS - 24. MT IMPa4 C-A488 C-A546_	64890.2	65035.1	41823.6	41968.5	-7.00022	7.72834
ALL-CTRLS - 27. siRNA-IMPa4-10 C-A488 DAPI C-A546_	62441.6	62586.4	41669.4	41814.3	-7.00022	7.72834
ALL-CTRLS - 30. siRNA-IMPa4-25 C-A488 DAPI C-A546_	62441.6	62586.4	41669.4	41814.3	-7.00022	7.72834
ALL-CTRLS - 33. siRNA-SC-10 C-A488 DAPI C-A546_	64116.2	64261.1	43241.9	43386.8	-7.00022	7.72834
ALL-CTRLS - 36. siRNA-SC-25 C-A488 DAPI C-A546_	65878.8	66023.6	44210.3	44355.2	-7.00022	7.72834
NT - 20. NT IMPa4 PSF-A488 DAPI IMPa4-A546_	63617.1	63762	42704.4	42849.3	-7.00022	7.72834
MT - 23. MT IMPa4 PSF-A488 DAPI IMPa4-A546_	64105.6	64250.4	43171.6	43316.5	-7.00022	7.72834
siRNA-IMPa4-10 - 26+. siRNA-IMPa4-10 PSF-A488 DAPI IMPa4-A546_	61603.1	61747.9	38946.2	39091.1	-7.00022	7.72834
siRNA-IMPa4-10-R - 26+. siRNA-IMPa4-10 PSF-A488 DAPI IMPa4-A546_	61603.1	61747.9	38946.2	39091.1	-7.00022	7.72834
siRNA-IMPa4-25 - 29+. siRNA-IMPa4-25 PSF-A488 DAPI IMPa4-A546_	59669.6	59814.5	39298.6	39443.5	-7.00022	7.72834
siRNA-IMPa4-25-R - 29+. siRNA-IMPa4-25 PSF-A488 DAPI IMPa4-A546_	59669.6	59814.5	39298.6	39443.5	-7.00022	7.72834
siRNA-SC-10 - 32. siRNA-SC-10 PSF-A488 DAPI IMPa4-A546_	65354.2	65499.1	47134	47278.9	-7.00022	7.72834
siRNA-SC-10-R - 32. siRNA-SC-10 PSF-A488 DAPI IMPa4-A546_	65354.2	65499.1	47134	47278.9	-7.00022	7.72834
siRNA-SC-25 - 35. siRNA-SC-25 PSF-A488 DAPI IMPa4-A546_	62712.3	62857.1	41909.2	42054	-7.00022	7.72834
siRNA-SC-25-R - 35. siRNA-SC-25 PSF-A488 DAPI IMPa4-A546_	62712.3	62857.1	41909.2	42054	-7.00022	7.72834
