# Supplementary material for: Development of a pipeline for automated, high-throughput analysis of paraspeckle proteins reveals specific roles for importin α proteins
Source: Sci Rep. 2017 Feb 27;7:43323. doi: 10.1038/srep43323 (PMC5379994; doi:10.1038/srep43323)
Supplement: Supplementary Dataset SD1-K [file srep43323-s13.zip › I8P/8C2-siRNA-IMPa4-PSF/_/NT PSF-A488 IMPa4-A546 DAPI 8C2-siRNA-IMP-a2-a4 V2.00_Statistics/NT PSF-A488 IMPa4-A546 DAPI 8C2-siRNA-IMP-a2-a4 V2.00_Cell_Ellipsoid_Axis_Length_B.csv]

Cell Ellipsoid Axis Length B
====================
Value	Unit	Category	Birth [s]	Death [s]	ID	OriginalID	Original Component Name	Original Component ID	Original Image Name	Original Image ID
2.88489	um	Cell	0.000	1.000	0	0	NT PSF-A488 IMPa4-A546 DAPI 8C2-siRNA-IMP-a2-a4 V2.00	0	20. NT IMPa4 PSF-A488 DAPI IMPa4-A546_a_TileScan_001 (Stage 1 of 49)	00-VKpd7DjummPfvJPtN8KJa7
10.831	um	Cell	0.000	1.000	1	1	NT PSF-A488 IMPa4-A546 DAPI 8C2-siRNA-IMP-a2-a4 V2.00	0	20. NT IMPa4 PSF-A488 DAPI IMPa4-A546_a_TileScan_001 (Stage 1 of 49)	00-VKpd7DjummPfvJPtN8KJa7
5.37221	um	Cell	0.000	1.000	2	2	NT PSF-A488 IMPa4-A546 DAPI 8C2-siRNA-IMP-a2-a4 V2.00	0	20. NT IMPa4 PSF-A488 DAPI IMPa4-A546_a_TileScan_001 (Stage 1 of 49)	00-VKpd7DjummPfvJPtN8KJa7
5.47993	um	Cell	0.000	1.000	3	3	NT PSF-A488 IMPa4-A546 DAPI 8C2-siRNA-IMP-a2-a4 V2.00	0	20. NT IMPa4 PSF-A488 DAPI IMPa4-A546_a_TileScan_001 (Stage 1 of 49)	00-VKpd7DjummPfvJPtN8KJa7
28.9202	um	Cell	0.000	1.000	4	4	NT PSF-A488 IMPa4-A546 DAPI 8C2-siRNA-IMP-a2-a4 V2.00	0	20. NT IMPa4 PSF-A488 DAPI IMPa4-A546_a_TileScan_001 (Stage 1 of 49)	00-VKpd7DjummPfvJPtN8KJa7
3.08304	um	Cell	0.000	1.000	5	5	NT PSF-A488 IMPa4-A546 DAPI 8C2-siRNA-IMP-a2-a4 V2.00	0	20. NT IMPa4 PSF-A488 DAPI IMPa4-A546_a_TileScan_001 (Stage 1 of 49)	00-VKpd7DjummPfvJPtN8KJa7
4.91903	um	Cell	0.000	1.000	6	6	NT PSF-A488 IMPa4-A546 DAPI 8C2-siRNA-IMP-a2-a4 V2.00	0	20. NT IMPa4 PSF-A488 DAPI IMPa4-A546_a_TileScan_001 (Stage 1 of 49)	00-VKpd7DjummPfvJPtN8KJa7
6.96509	um	Cell	0.000	1.000	7	7	NT PSF-A488 IMPa4-A546 DAPI 8C2-siRNA-IMP-a2-a4 V2.00	0	20. NT IMPa4 PSF-A488 DAPI IMPa4-A546_a_TileScan_001 (Stage 1 of 49)	00-VKpd7DjummPfvJPtN8KJa7
12.8442	um	Cell	0.000	1.000	8	8	NT PSF-A488 IMPa4-A546 DAPI 8C2-siRNA-IMP-a2-a4 V2.00	0	20. NT IMPa4 PSF-A488 DAPI IMPa4-A546_a_TileScan_001 (Stage 1 of 49)	00-VKpd7DjummPfvJPtN8KJa7
11.0901	um	Cell	0.000	1.000	9	9	NT PSF-A488 IMPa4-A546 DAPI 8C2-siRNA-IMP-a2-a4 V2.00	0	20. NT IMPa4 PSF-A488 DAPI IMPa4-A546_a_TileScan_001 (Stage 1 of 49)	00-VKpd7DjummPfvJPtN8KJa7
6.23007	um	Cell	0.000	1.000	10	10	NT PSF-A488 IMPa4-A546 DAPI 8C2-siRNA-IMP-a2-a4 V2.00	0	20. NT IMPa4 PSF-A488 DAPI IMPa4-A546_a_TileScan_001 (Stage 1 of 49)	00-VKpd7DjummPfvJPtN8KJa7
6.3214	um	Cell	0.000	1.000	11	11	NT PSF-A488 IMPa4-A546 DAPI 8C2-siRNA-IMP-a2-a4 V2.00	0	20. NT IMPa4 PSF-A488 DAPI IMPa4-A546_a_TileScan_001 (Stage 1 of 49)	00-VKpd7DjummPfvJPtN8KJa7
7.27957	um	Cell	0.000	1.000	12	12	NT PSF-A488 IMPa4-A546 DAPI 8C2-siRNA-IMP-a2-a4 V2.00	0	20. NT IMPa4 PSF-A488 DAPI IMPa4-A546_a_TileScan_001 (Stage 1 of 49)	00-VKpd7DjummPfvJPtN8KJa7
7.8889	um	Cell	0.000	1.000	13	13	NT PSF-A488 IMPa4-A546 DAPI 8C2-siRNA-IMP-a2-a4 V2.00	0	20. NT IMPa4 PSF-A488 DAPI IMPa4-A546_a_TileScan_001 (Stage 1 of 49)	00-VKpd7DjummPfvJPtN8KJa7
4.07517	um	Cell	0.000	1.000	14	14	NT PSF-A488 IMPa4-A546 DAPI 8C2-siRNA-IMP-a2-a4 V2.00	0	20. NT IMPa4 PSF-A488 DAPI IMPa4-A546_a_TileScan_001 (Stage 1 of 49)	00-VKpd7DjummPfvJPtN8KJa7
18.8052	um	Cell	0.000	1.000	15	15	NT PSF-A488 IMPa4-A546 DAPI 8C2-siRNA-IMP-a2-a4 V2.00	0	20. NT IMPa4 PSF-A488 DAPI IMPa4-A546_a_TileScan_001 (Stage 1 of 49)	00-VKpd7DjummPfvJPtN8KJa7
9.10483	um	Cell	0.000	1.000	16	16	NT PSF-A488 IMPa4-A546 DAPI 8C2-siRNA-IMP-a2-a4 V2.00	0	20. NT IMPa4 PSF-A488 DAPI IMPa4-A546_a_TileScan_001 (Stage 1 of 49)	00-VKpd7DjummPfvJPtN8KJa7
14.8493	um	Cell	0.000	1.000	17	17	NT PSF-A488 IMPa4-A546 DAPI 8C2-siRNA-IMP-a2-a4 V2.00	0	20. NT IMPa4 PSF-A488 DAPI IMPa4-A546_a_TileScan_001 (Stage 1 of 49)	00-VKpd7DjummPfvJPtN8KJa7
10.126	um	Cell	0.000	1.000	18	18	NT PSF-A488 IMPa4-A546 DAPI 8C2-siRNA-IMP-a2-a4 V2.00	0	20. NT IMPa4 PSF-A488 DAPI IMPa4-A546_a_TileScan_001 (Stage 1 of 49)	00-VKpd7DjummPfvJPtN8KJa7
11.6221	um	Cell	0.000	1.000	19	19	NT PSF-A488 IMPa4-A546 DAPI 8C2-siRNA-IMP-a2-a4 V2.00	0	20. NT IMPa4 PSF-A488 DAPI IMPa4-A546_a_TileScan_001 (Stage 1 of 49)	00-VKpd7DjummPfvJPtN8KJa7
10.3977	um	Cell	0.000	1.000	20	20	NT PSF-A488 IMPa4-A546 DAPI 8C2-siRNA-IMP-a2-a4 V2.00	0	20. NT IMPa4 PSF-A488 DAPI IMPa4-A546_a_TileScan_001 (Stage 1 of 49)	00-VKpd7DjummPfvJPtN8KJa7
8.32852	um	Cell	0.000	1.000	21	21	NT PSF-A488 IMPa4-A546 DAPI 8C2-siRNA-IMP-a2-a4 V2.00	0	20. NT IMPa4 PSF-A488 DAPI IMPa4-A546_a_TileScan_001 (Stage 1 of 49)	00-VKpd7DjummPfvJPtN8KJa7
3.56407	um	Cell	0.000	1.000	22	22	NT PSF-A488 IMPa4-A546 DAPI 8C2-siRNA-IMP-a2-a4 V2.00	0	20. NT IMPa4 PSF-A488 DAPI IMPa4-A546_a_TileScan_001 (Stage 1 of 49)	00-VKpd7DjummPfvJPtN8KJa7
8.87056	um	Cell	0.000	1.000	23	23	NT PSF-A488 IMPa4-A546 DAPI 8C2-siRNA-IMP-a2-a4 V2.00	0	20. NT IMPa4 PSF-A488 DAPI IMPa4-A546_a_TileScan_001 (Stage 1 of 49)	00-VKpd7DjummPfvJPtN8KJa7
3.04017	um	Cell	0.000	1.000	24	0	NT PSF-A488 IMPa4-A546 DAPI 8C2-siRNA-IMP-a2-a4 V2.00	0	20. NT IMPa4 PSF-A488 DAPI IMPa4-A546_aa_TileScan_001 (Stage 27 of 49)	00-A7EL2i8AcrgT2hHFXUCwt5
5.73708	um	Cell	0.000	1.000	25	1	NT PSF-A488 IMPa4-A546 DAPI 8C2-siRNA-IMP-a2-a4 V2.00	0	20. NT IMPa4 PSF-A488 DAPI IMPa4-A546_aa_TileScan_001 (Stage 27 of 49)	00-A7EL2i8AcrgT2hHFXUCwt5
11.4749	um	Cell	0.000	1.000	26	2	NT PSF-A488 IMPa4-A546 DAPI 8C2-siRNA-IMP-a2-a4 V2.00	0	20. NT IMPa4 PSF-A488 DAPI IMPa4-A546_aa_TileScan_001 (Stage 27 of 49)	00-A7EL2i8AcrgT2hHFXUCwt5
10.183	um	Cell	0.000	1.000	27	3	NT PSF-A488 IMPa4-A546 DAPI 8C2-siRNA-IMP-a2-a4 V2.00	0	20. NT IMPa4 PSF-A488 DAPI IMPa4-A546_aa_TileScan_001 (Stage 27 of 49)	00-A7EL2i8AcrgT2hHFXUCwt5
17.8364	um	Cell	0.000	1.000	28	4	NT PSF-A488 IMPa4-A546 DAPI 8C2-siRNA-IMP-a2-a4 V2.00	0	20. NT IMPa4 PSF-A488 DAPI IMPa4-A546_aa_TileScan_001 (Stage 27 of 49)	00-A7EL2i8AcrgT2hHFXUCwt5
7.82619	um	Cell	0.000	1.000	29	5	NT PSF-A488 IMPa4-A546 DAPI 8C2-siRNA-IMP-a2-a4 V2.00	0	20. NT IMPa4 PSF-A488 DAPI IMPa4-A546_aa_TileScan_001 (Stage 27 of 49)	00-A7EL2i8AcrgT2hHFXUCwt5
6.21502	um	Cell	0.000	1.000	30	6	NT PSF-A488 IMPa4-A546 DAPI 8C2-siRNA-IMP-a2-a4 V2.00	0	20. NT IMPa4 PSF-A488 DAPI IMPa4-A546_aa_TileScan_001 (Stage 27 of 49)	00-A7EL2i8AcrgT2hHFXUCwt5
10.599	um	Cell	0.000	1.000	31	7	NT PSF-A488 IMPa4-A546 DAPI 8C2-siRNA-IMP-a2-a4 V2.00	0	20. NT IMPa4 PSF-A488 DAPI IMPa4-A546_aa_TileScan_001 (Stage 27 of 49)	00-A7EL2i8AcrgT2hHFXUCwt5
12.4097	um	Cell	0.000	1.000	32	8	NT PSF-A488 IMPa4-A546 DAPI 8C2-siRNA-IMP-a2-a4 V2.00	0	20. NT IMPa4 PSF-A488 DAPI IMPa4-A546_aa_TileScan_001 (Stage 27 of 49)	00-A7EL2i8AcrgT2hHFXUCwt5
9.35975	um	Cell	0.000	1.000	33	9	NT PSF-A488 IMPa4-A546 DAPI 8C2-siRNA-IMP-a2-a4 V2.00	0	20. NT IMPa4 PSF-A488 DAPI IMPa4-A546_aa_TileScan_001 (Stage 27 of 49)	00-A7EL2i8AcrgT2hHFXUCwt5
6.59932	um	Cell	0.000	1.000	34	10	NT PSF-A488 IMPa4-A546 DAPI 8C2-siRNA-IMP-a2-a4 V2.00	0	20. NT IMPa4 PSF-A488 DAPI IMPa4-A546_aa_TileScan_001 (Stage 27 of 49)	00-A7EL2i8AcrgT2hHFXUCwt5
8.01436	um	Cell	0.000	1.000	35	11	NT PSF-A488 IMPa4-A546 DAPI 8C2-siRNA-IMP-a2-a4 V2.00	0	20. NT IMPa4 PSF-A488 DAPI IMPa4-A546_aa_TileScan_001 (Stage 27 of 49)	00-A7EL2i8AcrgT2hHFXUCwt5
3.40495	um	Cell	0.000	1.000	36	12	NT PSF-A488 IMPa4-A546 DAPI 8C2-siRNA-IMP-a2-a4 V2.00	0	20. NT IMPa4 PSF-A488 DAPI IMPa4-A546_aa_TileScan_001 (Stage 27 of 49)	00-A7EL2i8AcrgT2hHFXUCwt5
11.8263	um	Cell	0.000	1.000	37	13	NT PSF-A488 IMPa4-A546 DAPI 8C2-siRNA-IMP-a2-a4 V2.00	0	20. NT IMPa4 PSF-A488 DAPI IMPa4-A546_aa_TileScan_001 (Stage 27 of 49)	00-A7EL2i8AcrgT2hHFXUCwt5
8.95954	um	Cell	0.000	1.000	38	14	NT PSF-A488 IMPa4-A546 DAPI 8C2-siRNA-IMP-a2-a4 V2.00	0	20. NT IMPa4 PSF-A488 DAPI IMPa4-A546_aa_TileScan_001 (Stage 27 of 49)	00-A7EL2i8AcrgT2hHFXUCwt5
7.55924	um	Cell	0.000	1.000	39	15	NT PSF-A488 IMPa4-A546 DAPI 8C2-siRNA-IMP-a2-a4 V2.00	0	20. NT IMPa4 PSF-A488 DAPI IMPa4-A546_aa_TileScan_001 (Stage 27 of 49)	00-A7EL2i8AcrgT2hHFXUCwt5
13.507	um	Cell	0.000	1.000	40	16	NT PSF-A488 IMPa4-A546 DAPI 8C2-siRNA-IMP-a2-a4 V2.00	0	20. NT IMPa4 PSF-A488 DAPI IMPa4-A546_aa_TileScan_001 (Stage 27 of 49)	00-A7EL2i8AcrgT2hHFXUCwt5
13.6354	um	Cell	0.000	1.000	41	17	NT PSF-A488 IMPa4-A546 DAPI 8C2-siRNA-IMP-a2-a4 V2.00	0	20. NT IMPa4 PSF-A488 DAPI IMPa4-A546_aa_TileScan_001 (Stage 27 of 49)	00-A7EL2i8AcrgT2hHFXUCwt5
7.06582	um	Cell	0.000	1.000	42	18	NT PSF-A488 IMPa4-A546 DAPI 8C2-siRNA-IMP-a2-a4 V2.00	0	20. NT IMPa4 PSF-A488 DAPI IMPa4-A546_aa_TileScan_001 (Stage 27 of 49)	00-A7EL2i8AcrgT2hHFXUCwt5
10.8155	um	Cell	0.000	1.000	43	19	NT PSF-A488 IMPa4-A546 DAPI 8C2-siRNA-IMP-a2-a4 V2.00	0	20. NT IMPa4 PSF-A488 DAPI IMPa4-A546_aa_TileScan_001 (Stage 27 of 49)	00-A7EL2i8AcrgT2hHFXUCwt5
6.59283	um	Cell	0.000	1.000	44	20	NT PSF-A488 IMPa4-A546 DAPI 8C2-siRNA-IMP-a2-a4 V2.00	0	20. NT IMPa4 PSF-A488 DAPI IMPa4-A546_aa_TileScan_001 (Stage 27 of 49)	00-A7EL2i8AcrgT2hHFXUCwt5
17.3109	um	Cell	0.000	1.000	45	21	NT PSF-A488 IMPa4-A546 DAPI 8C2-siRNA-IMP-a2-a4 V2.00	0	20. NT IMPa4 PSF-A488 DAPI IMPa4-A546_aa_TileScan_001 (Stage 27 of 49)	00-A7EL2i8AcrgT2hHFXUCwt5
7.60813	um	Cell	0.000	1.000	46	22	NT PSF-A488 IMPa4-A546 DAPI 8C2-siRNA-IMP-a2-a4 V2.00	0	20. NT IMPa4 PSF-A488 DAPI IMPa4-A546_aa_TileScan_001 (Stage 27 of 49)	00-A7EL2i8AcrgT2hHFXUCwt5
5.18027	um	Cell	0.000	1.000	47	23	NT PSF-A488 IMPa4-A546 DAPI 8C2-siRNA-IMP-a2-a4 V2.00	0	20. NT IMPa4 PSF-A488 DAPI IMPa4-A546_aa_TileScan_001 (Stage 27 of 49)	00-A7EL2i8AcrgT2hHFXUCwt5
3.89394	um	Cell	0.000	1.000	48	0	NT PSF-A488 IMPa4-A546 DAPI 8C2-siRNA-IMP-a2-a4 V2.00	0	20. NT IMPa4 PSF-A488 DAPI IMPa4-A546_ab_TileScan_001 (Stage 28 of 49)	00-QmpUmmhqXSjBR4HFVkDD9i
10.4182	um	Cell	0.000	1.000	49	1	NT PSF-A488 IMPa4-A546 DAPI 8C2-siRNA-IMP-a2-a4 V2.00	0	20. NT IMPa4 PSF-A488 DAPI IMPa4-A546_ab_TileScan_001 (Stage 28 of 49)	00-QmpUmmhqXSjBR4HFVkDD9i
3.06161	um	Cell	0.000	1.000	50	2	NT PSF-A488 IMPa4-A546 DAPI 8C2-siRNA-IMP-a2-a4 V2.00	0	20. NT IMPa4 PSF-A488 DAPI IMPa4-A546_ab_TileScan_001 (Stage 28 of 49)	00-QmpUmmhqXSjBR4HFVkDD9i
8.044	um	Cell	0.000	1.000	51	3	NT PSF-A488 IMPa4-A546 DAPI 8C2-siRNA-IMP-a2-a4 V2.00	0	20. NT IMPa4 PSF-A488 DAPI IMPa4-A546_ab_TileScan_001 (Stage 28 of 49)	00-QmpUmmhqXSjBR4HFVkDD9i
7.97356	um	Cell	0.000	1.000	52	4	NT PSF-A488 IMPa4-A546 DAPI 8C2-siRNA-IMP-a2-a4 V2.00	0	20. NT IMPa4 PSF-A488 DAPI IMPa4-A546_ab_TileScan_001 (Stage 28 of 49)	00-QmpUmmhqXSjBR4HFVkDD9i
7.55828	um	Cell	0.000	1.000	53	5	NT PSF-A488 IMPa4-A546 DAPI 8C2-siRNA-IMP-a2-a4 V2.00	0	20. NT IMPa4 PSF-A488 DAPI IMPa4-A546_ab_TileScan_001 (Stage 28 of 49)	00-QmpUmmhqXSjBR4HFVkDD9i
9.92788	um	Cell	0.000	1.000	54	6	NT PSF-A488 IMPa4-A546 DAPI 8C2-siRNA-IMP-a2-a4 V2.00	0	20. NT IMPa4 PSF-A488 DAPI IMPa4-A546_ab_TileScan_001 (Stage 28 of 49)	00-QmpUmmhqXSjBR4HFVkDD9i
10.9249	um	Cell	0.000	1.000	55	7	NT PSF-A488 IMPa4-A546 DAPI 8C2-siRNA-IMP-a2-a4 V2.00	0	20. NT IMPa4 PSF-A488 DAPI IMPa4-A546_ab_TileScan_001 (Stage 28 of 49)	00-QmpUmmhqXSjBR4HFVkDD9i
7.70578	um	Cell	0.000	1.000	56	8	NT PSF-A488 IMPa4-A546 DAPI 8C2-siRNA-IMP-a2-a4 V2.00	0	20. NT IMPa4 PSF-A488 DAPI IMPa4-A546_ab_TileScan_001 (Stage 28 of 49)	00-QmpUmmhqXSjBR4HFVkDD9i
6.3989	um	Cell	0.000	1.000	57	9	NT PSF-A488 IMPa4-A546 DAPI 8C2-siRNA-IMP-a2-a4 V2.00	0	20. NT IMPa4 PSF-A488 DAPI IMPa4-A546_ab_TileScan_001 (Stage 28 of 49)	00-QmpUmmhqXSjBR4HFVkDD9i
15.51	um	Cell	0.000	1.000	58	10	NT PSF-A488 IMPa4-A546 DAPI 8C2-siRNA-IMP-a2-a4 V2.00	0	20. NT IMPa4 PSF-A488 DAPI IMPa4-A546_ab_TileScan_001 (Stage 28 of 49)	00-QmpUmmhqXSjBR4HFVkDD9i
8.57908	um	Cell	0.000	1.000	59	11	NT PSF-A488 IMPa4-A546 DAPI 8C2-siRNA-IMP-a2-a4 V2.00	0	20. NT IMPa4 PSF-A488 DAPI IMPa4-A546_ab_TileScan_001 (Stage 28 of 49)	00-QmpUmmhqXSjBR4HFVkDD9i
14.1779	um	Cell	0.000	1.000	60	12	NT PSF-A488 IMPa4-A546 DAPI 8C2-siRNA-IMP-a2-a4 V2.00	0	20. NT IMPa4 PSF-A488 DAPI IMPa4-A546_ab_TileScan_001 (Stage 28 of 49)	00-QmpUmmhqXSjBR4HFVkDD9i
13.6711	um	Cell	0.000	1.000	61	13	NT PSF-A488 IMPa4-A546 DAPI 8C2-siRNA-IMP-a2-a4 V2.00	0	20. NT IMPa4 PSF-A488 DAPI IMPa4-A546_ab_TileScan_001 (Stage 28 of 49)	00-QmpUmmhqXSjBR4HFVkDD9i
8.79632	um	Cell	0.000	1.000	62	14	NT PSF-A488 IMPa4-A546 DAPI 8C2-siRNA-IMP-a2-a4 V2.00	0	20. NT IMPa4 PSF-A488 DAPI IMPa4-A546_ab_TileScan_001 (Stage 28 of 49)	00-QmpUmmhqXSjBR4HFVkDD9i
10.5741	um	Cell	0.000	1.000	63	15	NT PSF-A488 IMPa4-A546 DAPI 8C2-siRNA-IMP-a2-a4 V2.00	0	20. NT IMPa4 PSF-A488 DAPI IMPa4-A546_ab_TileScan_001 (Stage 28 of 49)	00-QmpUmmhqXSjBR4HFVkDD9i
10.0596	um	Cell	0.000	1.000	64	16	NT PSF-A488 IMPa4-A546 DAPI 8C2-siRNA-IMP-a2-a4 V2.00	0	20. NT IMPa4 PSF-A488 DAPI IMPa4-A546_ab_TileScan_001 (Stage 28 of 49)	00-QmpUmmhqXSjBR4HFVkDD9i
7.51185	um	Cell	0.000	1.000	65	17	NT PSF-A488 IMPa4-A546 DAPI 8C2-siRNA-IMP-a2-a4 V2.00	0	20. NT IMPa4 PSF-A488 DAPI IMPa4-A546_ab_TileScan_001 (Stage 28 of 49)	00-QmpUmmhqXSjBR4HFVkDD9i
15.3943	um	Cell	0.000	1.000	66	18	NT PSF-A488 IMPa4-A546 DAPI 8C2-siRNA-IMP-a2-a4 V2.00	0	20. NT IMPa4 PSF-A488 DAPI IMPa4-A546_ab_TileScan_001 (Stage 28 of 49)	00-QmpUmmhqXSjBR4HFVkDD9i
4.47339	um	Cell	0.000	1.000	67	19	NT PSF-A488 IMPa4-A546 DAPI 8C2-siRNA-IMP-a2-a4 V2.00	0	20. NT IMPa4 PSF-A488 DAPI IMPa4-A546_ab_TileScan_001 (Stage 28 of 49)	00-QmpUmmhqXSjBR4HFVkDD9i
10.2598	um	Cell	0.000	1.000	68	20	NT PSF-A488 IMPa4-A546 DAPI 8C2-siRNA-IMP-a2-a4 V2.00	0	20. NT IMPa4 PSF-A488 DAPI IMPa4-A546_ab_TileScan_001 (Stage 28 of 49)	00-QmpUmmhqXSjBR4HFVkDD9i
10.8621	um	Cell	0.000	1.000	69	21	NT PSF-A488 IMPa4-A546 DAPI 8C2-siRNA-IMP-a2-a4 V2.00	0	20. NT IMPa4 PSF-A488 DAPI IMPa4-A546_ab_TileScan_001 (Stage 28 of 49)	00-QmpUmmhqXSjBR4HFVkDD9i
10.2721	um	Cell	0.000	1.000	70	22	NT PSF-A488 IMPa4-A546 DAPI 8C2-siRNA-IMP-a2-a4 V2.00	0	20. NT IMPa4 PSF-A488 DAPI IMPa4-A546_ab_TileScan_001 (Stage 28 of 49)	00-QmpUmmhqXSjBR4HFVkDD9i
12.6572	um	Cell	0.000	1.000	71	23	NT PSF-A488 IMPa4-A546 DAPI 8C2-siRNA-IMP-a2-a4 V2.00	0	20. NT IMPa4 PSF-A488 DAPI IMPa4-A546_ab_TileScan_001 (Stage 28 of 49)	00-QmpUmmhqXSjBR4HFVkDD9i
20.6011	um	Cell	0.000	1.000	72	24	NT PSF-A488 IMPa4-A546 DAPI 8C2-siRNA-IMP-a2-a4 V2.00	0	20. NT IMPa4 PSF-A488 DAPI IMPa4-A546_ab_TileScan_001 (Stage 28 of 49)	00-QmpUmmhqXSjBR4HFVkDD9i
7.24209	um	Cell	0.000	1.000	73	0	NT PSF-A488 IMPa4-A546 DAPI 8C2-siRNA-IMP-a2-a4 V2.00	0	20. NT IMPa4 PSF-A488 DAPI IMPa4-A546_ac_TileScan_001 (Stage 29 of 49)	00-b4HeUEAHpBPcieyPGwMm3N
8.28936	um	Cell	0.000	1.000	74	1	NT PSF-A488 IMPa4-A546 DAPI 8C2-siRNA-IMP-a2-a4 V2.00	0	20. NT IMPa4 PSF-A488 DAPI IMPa4-A546_ac_TileScan_001 (Stage 29 of 49)	00-b4HeUEAHpBPcieyPGwMm3N
12.6943	um	Cell	0.000	1.000	75	2	NT PSF-A488 IMPa4-A546 DAPI 8C2-siRNA-IMP-a2-a4 V2.00	0	20. NT IMPa4 PSF-A488 DAPI IMPa4-A546_ac_TileScan_001 (Stage 29 of 49)	00-b4HeUEAHpBPcieyPGwMm3N
7.54751	um	Cell	0.000	1.000	76	3	NT PSF-A488 IMPa4-A546 DAPI 8C2-siRNA-IMP-a2-a4 V2.00	0	20. NT IMPa4 PSF-A488 DAPI IMPa4-A546_ac_TileScan_001 (Stage 29 of 49)	00-b4HeUEAHpBPcieyPGwMm3N
5.99158	um	Cell	0.000	1.000	77	4	NT PSF-A488 IMPa4-A546 DAPI 8C2-siRNA-IMP-a2-a4 V2.00	0	20. NT IMPa4 PSF-A488 DAPI IMPa4-A546_ac_TileScan_001 (Stage 29 of 49)	00-b4HeUEAHpBPcieyPGwMm3N
6.39369	um	Cell	0.000	1.000	78	5	NT PSF-A488 IMPa4-A546 DAPI 8C2-siRNA-IMP-a2-a4 V2.00	0	20. NT IMPa4 PSF-A488 DAPI IMPa4-A546_ac_TileScan_001 (Stage 29 of 49)	00-b4HeUEAHpBPcieyPGwMm3N
12.6264	um	Cell	0.000	1.000	79	6	NT PSF-A488 IMPa4-A546 DAPI 8C2-siRNA-IMP-a2-a4 V2.00	0	20. NT IMPa4 PSF-A488 DAPI IMPa4-A546_ac_TileScan_001 (Stage 29 of 49)	00-b4HeUEAHpBPcieyPGwMm3N
10.6082	um	Cell	0.000	1.000	80	7	NT PSF-A488 IMPa4-A546 DAPI 8C2-siRNA-IMP-a2-a4 V2.00	0	20. NT IMPa4 PSF-A488 DAPI IMPa4-A546_ac_TileScan_001 (Stage 29 of 49)	00-b4HeUEAHpBPcieyPGwMm3N
15.4602	um	Cell	0.000	1.000	81	8	NT PSF-A488 IMPa4-A546 DAPI 8C2-siRNA-IMP-a2-a4 V2.00	0	20. NT IMPa4 PSF-A488 DAPI IMPa4-A546_ac_TileScan_001 (Stage 29 of 49)	00-b4HeUEAHpBPcieyPGwMm3N
14.1724	um	Cell	0.000	1.000	82	9	NT PSF-A488 IMPa4-A546 DAPI 8C2-siRNA-IMP-a2-a4 V2.00	0	20. NT IMPa4 PSF-A488 DAPI IMPa4-A546_ac_TileScan_001 (Stage 29 of 49)	00-b4HeUEAHpBPcieyPGwMm3N
11.1198	um	Cell	0.000	1.000	83	10	NT PSF-A488 IMPa4-A546 DAPI 8C2-siRNA-IMP-a2-a4 V2.00	0	20. NT IMPa4 PSF-A488 DAPI IMPa4-A546_ac_TileScan_001 (Stage 29 of 49)	00-b4HeUEAHpBPcieyPGwMm3N
11.3186	um	Cell	0.000	1.000	84	11	NT PSF-A488 IMPa4-A546 DAPI 8C2-siRNA-IMP-a2-a4 V2.00	0	20. NT IMPa4 PSF-A488 DAPI IMPa4-A546_ac_TileScan_001 (Stage 29 of 49)	00-b4HeUEAHpBPcieyPGwMm3N
8.44068	um	Cell	0.000	1.000	85	12	NT PSF-A488 IMPa4-A546 DAPI 8C2-siRNA-IMP-a2-a4 V2.00	0	20. NT IMPa4 PSF-A488 DAPI IMPa4-A546_ac_TileScan_001 (Stage 29 of 49)	00-b4HeUEAHpBPcieyPGwMm3N
4.79386	um	Cell	0.000	1.000	86	13	NT PSF-A488 IMPa4-A546 DAPI 8C2-siRNA-IMP-a2-a4 V2.00	0	20. NT IMPa4 PSF-A488 DAPI IMPa4-A546_ac_TileScan_001 (Stage 29 of 49)	00-b4HeUEAHpBPcieyPGwMm3N
5.75286	um	Cell	0.000	1.000	87	14	NT PSF-A488 IMPa4-A546 DAPI 8C2-siRNA-IMP-a2-a4 V2.00	0	20. NT IMPa4 PSF-A488 DAPI IMPa4-A546_ac_TileScan_001 (Stage 29 of 49)	00-b4HeUEAHpBPcieyPGwMm3N
12.0473	um	Cell	0.000	1.000	88	15	NT PSF-A488 IMPa4-A546 DAPI 8C2-siRNA-IMP-a2-a4 V2.00	0	20. NT IMPa4 PSF-A488 DAPI IMPa4-A546_ac_TileScan_001 (Stage 29 of 49)	00-b4HeUEAHpBPcieyPGwMm3N
8.39112	um	Cell	0.000	1.000	89	16	NT PSF-A488 IMPa4-A546 DAPI 8C2-siRNA-IMP-a2-a4 V2.00	0	20. NT IMPa4 PSF-A488 DAPI IMPa4-A546_ac_TileScan_001 (Stage 29 of 49)	00-b4HeUEAHpBPcieyPGwMm3N
4.78784	um	Cell	0.000	1.000	90	17	NT PSF-A488 IMPa4-A546 DAPI 8C2-siRNA-IMP-a2-a4 V2.00	0	20. NT IMPa4 PSF-A488 DAPI IMPa4-A546_ac_TileScan_001 (Stage 29 of 49)	00-b4HeUEAHpBPcieyPGwMm3N
7.58448	um	Cell	0.000	1.000	91	18	NT PSF-A488 IMPa4-A546 DAPI 8C2-siRNA-IMP-a2-a4 V2.00	0	20. NT IMPa4 PSF-A488 DAPI IMPa4-A546_ac_TileScan_001 (Stage 29 of 49)	00-b4HeUEAHpBPcieyPGwMm3N
12.7555	um	Cell	0.000	1.000	92	19	NT PSF-A488 IMPa4-A546 DAPI 8C2-siRNA-IMP-a2-a4 V2.00	0	20. NT IMPa4 PSF-A488 DAPI IMPa4-A546_ac_TileScan_001 (Stage 29 of 49)	00-b4HeUEAHpBPcieyPGwMm3N
9.9764	um	Cell	0.000	1.000	93	20	NT PSF-A488 IMPa4-A546 DAPI 8C2-siRNA-IMP-a2-a4 V2.00	0	20. NT IMPa4 PSF-A488 DAPI IMPa4-A546_ac_TileScan_001 (Stage 29 of 49)	00-b4HeUEAHpBPcieyPGwMm3N
7.73777	um	Cell	0.000	1.000	94	21	NT PSF-A488 IMPa4-A546 DAPI 8C2-siRNA-IMP-a2-a4 V2.00	0	20. NT IMPa4 PSF-A488 DAPI IMPa4-A546_ac_TileScan_001 (Stage 29 of 49)	00-b4HeUEAHpBPcieyPGwMm3N
13.7136	um	Cell	0.000	1.000	95	22	NT PSF-A488 IMPa4-A546 DAPI 8C2-siRNA-IMP-a2-a4 V2.00	0	20. NT IMPa4 PSF-A488 DAPI IMPa4-A546_ac_TileScan_001 (Stage 29 of 49)	00-b4HeUEAHpBPcieyPGwMm3N
3.52763	um	Cell	0.000	1.000	96	23	NT PSF-A488 IMPa4-A546 DAPI 8C2-siRNA-IMP-a2-a4 V2.00	0	20. NT IMPa4 PSF-A488 DAPI IMPa4-A546_ac_TileScan_001 (Stage 29 of 49)	00-b4HeUEAHpBPcieyPGwMm3N
6.08891	um	Cell	0.000	1.000	97	24	NT PSF-A488 IMPa4-A546 DAPI 8C2-siRNA-IMP-a2-a4 V2.00	0	20. NT IMPa4 PSF-A488 DAPI IMPa4-A546_ac_TileScan_001 (Stage 29 of 49)	00-b4HeUEAHpBPcieyPGwMm3N
8.58341	um	Cell	0.000	1.000	98	0	NT PSF-A488 IMPa4-A546 DAPI 8C2-siRNA-IMP-a2-a4 V2.00	0	20. NT IMPa4 PSF-A488 DAPI IMPa4-A546_ad_TileScan_001 (Stage 30 of 49)	00-2oFGTDusNHV5fjKeKLWH58
7.63141	um	Cell	0.000	1.000	99	1	NT PSF-A488 IMPa4-A546 DAPI 8C2-siRNA-IMP-a2-a4 V2.00	0	20. NT IMPa4 PSF-A488 DAPI IMPa4-A546_ad_TileScan_001 (Stage 30 of 49)	00-2oFGTDusNHV5fjKeKLWH58
11.2464	um	Cell	0.000	1.000	100	2	NT PSF-A488 IMPa4-A546 DAPI 8C2-siRNA-IMP-a2-a4 V2.00	0	20. NT IMPa4 PSF-A488 DAPI IMPa4-A546_ad_TileScan_001 (Stage 30 of 49)	00-2oFGTDusNHV5fjKeKLWH58
21.6916	um	Cell	0.000	1.000	101	3	NT PSF-A488 IMPa4-A546 DAPI 8C2-siRNA-IMP-a2-a4 V2.00	0	20. NT IMPa4 PSF-A488 DAPI IMPa4-A546_ad_TileScan_001 (Stage 30 of 49)	00-2oFGTDusNHV5fjKeKLWH58
5.5284	um	Cell	0.000	1.000	102	4	NT PSF-A488 IMPa4-A546 DAPI 8C2-siRNA-IMP-a2-a4 V2.00	0	20. NT IMPa4 PSF-A488 DAPI IMPa4-A546_ad_TileScan_001 (Stage 30 of 49)	00-2oFGTDusNHV5fjKeKLWH58
13.6326	um	Cell	0.000	1.000	103	5	NT PSF-A488 IMPa4-A546 DAPI 8C2-siRNA-IMP-a2-a4 V2.00	0	20. NT IMPa4 PSF-A488 DAPI IMPa4-A546_ad_TileScan_001 (Stage 30 of 49)	00-2oFGTDusNHV5fjKeKLWH58
19.435	um	Cell	0.000	1.000	104	6	NT PSF-A488 IMPa4-A546 DAPI 8C2-siRNA-IMP-a2-a4 V2.00	0	20. NT IMPa4 PSF-A488 DAPI IMPa4-A546_ad_TileScan_001 (Stage 30 of 49)	00-2oFGTDusNHV5fjKeKLWH58
12.5577	um	Cell	0.000	1.000	105	7	NT PSF-A488 IMPa4-A546 DAPI 8C2-siRNA-IMP-a2-a4 V2.00	0	20. NT IMPa4 PSF-A488 DAPI IMPa4-A546_ad_TileScan_001 (Stage 30 of 49)	00-2oFGTDusNHV5fjKeKLWH58
9.28562	um	Cell	0.000	1.000	106	8	NT PSF-A488 IMPa4-A546 DAPI 8C2-siRNA-IMP-a2-a4 V2.00	0	20. NT IMPa4 PSF-A488 DAPI IMPa4-A546_ad_TileScan_001 (Stage 30 of 49)	00-2oFGTDusNHV5fjKeKLWH58
6.09254	um	Cell	0.000	1.000	107	9	NT PSF-A488 IMPa4-A546 DAPI 8C2-siRNA-IMP-a2-a4 V2.00	0	20. NT IMPa4 PSF-A488 DAPI IMPa4-A546_ad_TileScan_001 (Stage 30 of 49)	00-2oFGTDusNHV5fjKeKLWH58
11.1052	um	Cell	0.000	1.000	108	10	NT PSF-A488 IMPa4-A546 DAPI 8C2-siRNA-IMP-a2-a4 V2.00	0	20. NT IMPa4 PSF-A488 DAPI IMPa4-A546_ad_TileScan_001 (Stage 30 of 49)	00-2oFGTDusNHV5fjKeKLWH58
10.6775	um	Cell	0.000	1.000	109	11	NT PSF-A488 IMPa4-A546 DAPI 8C2-siRNA-IMP-a2-a4 V2.00	0	20. NT IMPa4 PSF-A488 DAPI IMPa4-A546_ad_TileScan_001 (Stage 30 of 49)	00-2oFGTDusNHV5fjKeKLWH58
7.43833	um	Cell	0.000	1.000	110	12	NT PSF-A488 IMPa4-A546 DAPI 8C2-siRNA-IMP-a2-a4 V2.00	0	20. NT IMPa4 PSF-A488 DAPI IMPa4-A546_ad_TileScan_001 (Stage 30 of 49)	00-2oFGTDusNHV5fjKeKLWH58
4.87919	um	Cell	0.000	1.000	111	13	NT PSF-A488 IMPa4-A546 DAPI 8C2-siRNA-IMP-a2-a4 V2.00	0	20. NT IMPa4 PSF-A488 DAPI IMPa4-A546_ad_TileScan_001 (Stage 30 of 49)	00-2oFGTDusNHV5fjKeKLWH58
11.9685	um	Cell	0.000	1.000	112	14	NT PSF-A488 IMPa4-A546 DAPI 8C2-siRNA-IMP-a2-a4 V2.00	0	20. NT IMPa4 PSF-A488 DAPI IMPa4-A546_ad_TileScan_001 (Stage 30 of 49)	00-2oFGTDusNHV5fjKeKLWH58
9.22998	um	Cell	0.000	1.000	113	15	NT PSF-A488 IMPa4-A546 DAPI 8C2-siRNA-IMP-a2-a4 V2.00	0	20. NT IMPa4 PSF-A488 DAPI IMPa4-A546_ad_TileScan_001 (Stage 30 of 49)	00-2oFGTDusNHV5fjKeKLWH58
16.0384	um	Cell	0.000	1.000	114	16	NT PSF-A488 IMPa4-A546 DAPI 8C2-siRNA-IMP-a2-a4 V2.00	0	20. NT IMPa4 PSF-A488 DAPI IMPa4-A546_ad_TileScan_001 (Stage 30 of 49)	00-2oFGTDusNHV5fjKeKLWH58
11.4621	um	Cell	0.000	1.000	115	17	NT PSF-A488 IMPa4-A546 DAPI 8C2-siRNA-IMP-a2-a4 V2.00	0	20. NT IMPa4 PSF-A488 DAPI IMPa4-A546_ad_TileScan_001 (Stage 30 of 49)	00-2oFGTDusNHV5fjKeKLWH58
2.97084	um	Cell	0.000	1.000	116	18	NT PSF-A488 IMPa4-A546 DAPI 8C2-siRNA-IMP-a2-a4 V2.00	0	20. NT IMPa4 PSF-A488 DAPI IMPa4-A546_ad_TileScan_001 (Stage 30 of 49)	00-2oFGTDusNHV5fjKeKLWH58
6.52812	um	Cell	0.000	1.000	117	19	NT PSF-A488 IMPa4-A546 DAPI 8C2-siRNA-IMP-a2-a4 V2.00	0	20. NT IMPa4 PSF-A488 DAPI IMPa4-A546_ad_TileScan_001 (Stage 30 of 49)	00-2oFGTDusNHV5fjKeKLWH58
5.27186	um	Cell	0.000	1.000	118	0	NT PSF-A488 IMPa4-A546 DAPI 8C2-siRNA-IMP-a2-a4 V2.00	0	20. NT IMPa4 PSF-A488 DAPI IMPa4-A546_ae_TileScan_001 (Stage 31 of 49)	00-mosCg6fewDZSULJVHNSrUe
9.3292	um	Cell	0.000	1.000	119	1	NT PSF-A488 IMPa4-A546 DAPI 8C2-siRNA-IMP-a2-a4 V2.00	0	20. NT IMPa4 PSF-A488 DAPI IMPa4-A546_ae_TileScan_001 (Stage 31 of 49)	00-mosCg6fewDZSULJVHNSrUe
10.2501	um	Cell	0.000	1.000	120	2	NT PSF-A488 IMPa4-A546 DAPI 8C2-siRNA-IMP-a2-a4 V2.00	0	20. NT IMPa4 PSF-A488 DAPI IMPa4-A546_ae_TileScan_001 (Stage 31 of 49)	00-mosCg6fewDZSULJVHNSrUe
5.37572	um	Cell	0.000	1.000	121	3	NT PSF-A488 IMPa4-A546 DAPI 8C2-siRNA-IMP-a2-a4 V2.00	0	20. NT IMPa4 PSF-A488 DAPI IMPa4-A546_ae_TileScan_001 (Stage 31 of 49)	00-mosCg6fewDZSULJVHNSrUe
6.42699	um	Cell	0.000	1.000	122	4	NT PSF-A488 IMPa4-A546 DAPI 8C2-siRNA-IMP-a2-a4 V2.00	0	20. NT IMPa4 PSF-A488 DAPI IMPa4-A546_ae_TileScan_001 (Stage 31 of 49)	00-mosCg6fewDZSULJVHNSrUe
11.2382	um	Cell	0.000	1.000	123	5	NT PSF-A488 IMPa4-A546 DAPI 8C2-siRNA-IMP-a2-a4 V2.00	0	20. NT IMPa4 PSF-A488 DAPI IMPa4-A546_ae_TileScan_001 (Stage 31 of 49)	00-mosCg6fewDZSULJVHNSrUe
7.93222	um	Cell	0.000	1.000	124	6	NT PSF-A488 IMPa4-A546 DAPI 8C2-siRNA-IMP-a2-a4 V2.00	0	20. NT IMPa4 PSF-A488 DAPI IMPa4-A546_ae_TileScan_001 (Stage 31 of 49)	00-mosCg6fewDZSULJVHNSrUe
10.1674	um	Cell	0.000	1.000	125	7	NT PSF-A488 IMPa4-A546 DAPI 8C2-siRNA-IMP-a2-a4 V2.00	0	20. NT IMPa4 PSF-A488 DAPI IMPa4-A546_ae_TileScan_001 (Stage 31 of 49)	00-mosCg6fewDZSULJVHNSrUe
12.0287	um	Cell	0.000	1.000	126	8	NT PSF-A488 IMPa4-A546 DAPI 8C2-siRNA-IMP-a2-a4 V2.00	0	20. NT IMPa4 PSF-A488 DAPI IMPa4-A546_ae_TileScan_001 (Stage 31 of 49)	00-mosCg6fewDZSULJVHNSrUe
5.86477	um	Cell	0.000	1.000	127	0	NT PSF-A488 IMPa4-A546 DAPI 8C2-siRNA-IMP-a2-a4 V2.00	0	20. NT IMPa4 PSF-A488 DAPI IMPa4-A546_af_TileScan_001 (Stage 32 of 49)	00-TW2R2f6ciTG2oYKvgb5LqK
14.7263	um	Cell	0.000	1.000	128	1	NT PSF-A488 IMPa4-A546 DAPI 8C2-siRNA-IMP-a2-a4 V2.00	0	20. NT IMPa4 PSF-A488 DAPI IMPa4-A546_af_TileScan_001 (Stage 32 of 49)	00-TW2R2f6ciTG2oYKvgb5LqK
9.77108	um	Cell	0.000	1.000	129	2	NT PSF-A488 IMPa4-A546 DAPI 8C2-siRNA-IMP-a2-a4 V2.00	0	20. NT IMPa4 PSF-A488 DAPI IMPa4-A546_af_TileScan_001 (Stage 32 of 49)	00-TW2R2f6ciTG2oYKvgb5LqK
18.1923	um	Cell	0.000	1.000	130	3	NT PSF-A488 IMPa4-A546 DAPI 8C2-siRNA-IMP-a2-a4 V2.00	0	20. NT IMPa4 PSF-A488 DAPI IMPa4-A546_af_TileScan_001 (Stage 32 of 49)	00-TW2R2f6ciTG2oYKvgb5LqK
3.91957	um	Cell	0.000	1.000	131	4	NT PSF-A488 IMPa4-A546 DAPI 8C2-siRNA-IMP-a2-a4 V2.00	0	20. NT IMPa4 PSF-A488 DAPI IMPa4-A546_af_TileScan_001 (Stage 32 of 49)	00-TW2R2f6ciTG2oYKvgb5LqK
12.5426	um	Cell	0.000	1.000	132	5	NT PSF-A488 IMPa4-A546 DAPI 8C2-siRNA-IMP-a2-a4 V2.00	0	20. NT IMPa4 PSF-A488 DAPI IMPa4-A546_af_TileScan_001 (Stage 32 of 49)	00-TW2R2f6ciTG2oYKvgb5LqK
9.90326	um	Cell	0.000	1.000	133	6	NT PSF-A488 IMPa4-A546 DAPI 8C2-siRNA-IMP-a2-a4 V2.00	0	20. NT IMPa4 PSF-A488 DAPI IMPa4-A546_af_TileScan_001 (Stage 32 of 49)	00-TW2R2f6ciTG2oYKvgb5LqK
15.6563	um	Cell	0.000	1.000	134	7	NT PSF-A488 IMPa4-A546 DAPI 8C2-siRNA-IMP-a2-a4 V2.00	0	20. NT IMPa4 PSF-A488 DAPI IMPa4-A546_af_TileScan_001 (Stage 32 of 49)	00-TW2R2f6ciTG2oYKvgb5LqK
9.30824	um	Cell	0.000	1.000	135	8	NT PSF-A488 IMPa4-A546 DAPI 8C2-siRNA-IMP-a2-a4 V2.00	0	20. NT IMPa4 PSF-A488 DAPI IMPa4-A546_af_TileScan_001 (Stage 32 of 49)	00-TW2R2f6ciTG2oYKvgb5LqK
22.3475	um	Cell	0.000	1.000	136	9	NT PSF-A488 IMPa4-A546 DAPI 8C2-siRNA-IMP-a2-a4 V2.00	0	20. NT IMPa4 PSF-A488 DAPI IMPa4-A546_af_TileScan_001 (Stage 32 of 49)	00-TW2R2f6ciTG2oYKvgb5LqK
5.01589	um	Cell	0.000	1.000	137	10	NT PSF-A488 IMPa4-A546 DAPI 8C2-siRNA-IMP-a2-a4 V2.00	0	20. NT IMPa4 PSF-A488 DAPI IMPa4-A546_af_TileScan_001 (Stage 32 of 49)	00-TW2R2f6ciTG2oYKvgb5LqK
4.97443	um	Cell	0.000	1.000	138	11	NT PSF-A488 IMPa4-A546 DAPI 8C2-siRNA-IMP-a2-a4 V2.00	0	20. NT IMPa4 PSF-A488 DAPI IMPa4-A546_af_TileScan_001 (Stage 32 of 49)	00-TW2R2f6ciTG2oYKvgb5LqK
10.9165	um	Cell	0.000	1.000	139	12	NT PSF-A488 IMPa4-A546 DAPI 8C2-siRNA-IMP-a2-a4 V2.00	0	20. NT IMPa4 PSF-A488 DAPI IMPa4-A546_af_TileScan_001 (Stage 32 of 49)	00-TW2R2f6ciTG2oYKvgb5LqK
8.25127	um	Cell	0.000	1.000	140	13	NT PSF-A488 IMPa4-A546 DAPI 8C2-siRNA-IMP-a2-a4 V2.00	0	20. NT IMPa4 PSF-A488 DAPI IMPa4-A546_af_TileScan_001 (Stage 32 of 49)	00-TW2R2f6ciTG2oYKvgb5LqK
7.44364	um	Cell	0.000	1.000	141	14	NT PSF-A488 IMPa4-A546 DAPI 8C2-siRNA-IMP-a2-a4 V2.00	0	20. NT IMPa4 PSF-A488 DAPI IMPa4-A546_af_TileScan_001 (Stage 32 of 49)	00-TW2R2f6ciTG2oYKvgb5LqK
10.8105	um	Cell	0.000	1.000	142	15	NT PSF-A488 IMPa4-A546 DAPI 8C2-siRNA-IMP-a2-a4 V2.00	0	20. NT IMPa4 PSF-A488 DAPI IMPa4-A546_af_TileScan_001 (Stage 32 of 49)	00-TW2R2f6ciTG2oYKvgb5LqK
13.4107	um	Cell	0.000	1.000	143	16	NT PSF-A488 IMPa4-A546 DAPI 8C2-siRNA-IMP-a2-a4 V2.00	0	20. NT IMPa4 PSF-A488 DAPI IMPa4-A546_af_TileScan_001 (Stage 32 of 49)	00-TW2R2f6ciTG2oYKvgb5LqK
9.2248	um	Cell	0.000	1.000	144	17	NT PSF-A488 IMPa4-A546 DAPI 8C2-siRNA-IMP-a2-a4 V2.00	0	20. NT IMPa4 PSF-A488 DAPI IMPa4-A546_af_TileScan_001 (Stage 32 of 49)	00-TW2R2f6ciTG2oYKvgb5LqK
8.29916	um	Cell	0.000	1.000	145	0	NT PSF-A488 IMPa4-A546 DAPI 8C2-siRNA-IMP-a2-a4 V2.00	0	20. NT IMPa4 PSF-A488 DAPI IMPa4-A546_ag_TileScan_001 (Stage 33 of 49)	00-kfspfE4epgNpDFZBpfJuJ6
7.84803	um	Cell	0.000	1.000	146	1	NT PSF-A488 IMPa4-A546 DAPI 8C2-siRNA-IMP-a2-a4 V2.00	0	20. NT IMPa4 PSF-A488 DAPI IMPa4-A546_ag_TileScan_001 (Stage 33 of 49)	00-kfspfE4epgNpDFZBpfJuJ6
7.12079	um	Cell	0.000	1.000	147	2	NT PSF-A488 IMPa4-A546 DAPI 8C2-siRNA-IMP-a2-a4 V2.00	0	20. NT IMPa4 PSF-A488 DAPI IMPa4-A546_ag_TileScan_001 (Stage 33 of 49)	00-kfspfE4epgNpDFZBpfJuJ6
6.67854	um	Cell	0.000	1.000	148	3	NT PSF-A488 IMPa4-A546 DAPI 8C2-siRNA-IMP-a2-a4 V2.00	0	20. NT IMPa4 PSF-A488 DAPI IMPa4-A546_ag_TileScan_001 (Stage 33 of 49)	00-kfspfE4epgNpDFZBpfJuJ6
10.1002	um	Cell	0.000	1.000	149	4	NT PSF-A488 IMPa4-A546 DAPI 8C2-siRNA-IMP-a2-a4 V2.00	0	20. NT IMPa4 PSF-A488 DAPI IMPa4-A546_ag_TileScan_001 (Stage 33 of 49)	00-kfspfE4epgNpDFZBpfJuJ6
6.17489	um	Cell	0.000	1.000	150	5	NT PSF-A488 IMPa4-A546 DAPI 8C2-siRNA-IMP-a2-a4 V2.00	0	20. NT IMPa4 PSF-A488 DAPI IMPa4-A546_ag_TileScan_001 (Stage 33 of 49)	00-kfspfE4epgNpDFZBpfJuJ6
6.40122	um	Cell	0.000	1.000	151	6	NT PSF-A488 IMPa4-A546 DAPI 8C2-siRNA-IMP-a2-a4 V2.00	0	20. NT IMPa4 PSF-A488 DAPI IMPa4-A546_ag_TileScan_001 (Stage 33 of 49)	00-kfspfE4epgNpDFZBpfJuJ6
5.34148	um	Cell	0.000	1.000	152	7	NT PSF-A488 IMPa4-A546 DAPI 8C2-siRNA-IMP-a2-a4 V2.00	0	20. NT IMPa4 PSF-A488 DAPI IMPa4-A546_ag_TileScan_001 (Stage 33 of 49)	00-kfspfE4epgNpDFZBpfJuJ6
5.54931	um	Cell	0.000	1.000	153	8	NT PSF-A488 IMPa4-A546 DAPI 8C2-siRNA-IMP-a2-a4 V2.00	0	20. NT IMPa4 PSF-A488 DAPI IMPa4-A546_ag_TileScan_001 (Stage 33 of 49)	00-kfspfE4epgNpDFZBpfJuJ6
11.2063	um	Cell	0.000	1.000	154	9	NT PSF-A488 IMPa4-A546 DAPI 8C2-siRNA-IMP-a2-a4 V2.00	0	20. NT IMPa4 PSF-A488 DAPI IMPa4-A546_ag_TileScan_001 (Stage 33 of 49)	00-kfspfE4epgNpDFZBpfJuJ6
10.655	um	Cell	0.000	1.000	155	10	NT PSF-A488 IMPa4-A546 DAPI 8C2-siRNA-IMP-a2-a4 V2.00	0	20. NT IMPa4 PSF-A488 DAPI IMPa4-A546_ag_TileScan_001 (Stage 33 of 49)	00-kfspfE4epgNpDFZBpfJuJ6
13.3026	um	Cell	0.000	1.000	156	11	NT PSF-A488 IMPa4-A546 DAPI 8C2-siRNA-IMP-a2-a4 V2.00	0	20. NT IMPa4 PSF-A488 DAPI IMPa4-A546_ag_TileScan_001 (Stage 33 of 49)	00-kfspfE4epgNpDFZBpfJuJ6
14.0079	um	Cell	0.000	1.000	157	12	NT PSF-A488 IMPa4-A546 DAPI 8C2-siRNA-IMP-a2-a4 V2.00	0	20. NT IMPa4 PSF-A488 DAPI IMPa4-A546_ag_TileScan_001 (Stage 33 of 49)	00-kfspfE4epgNpDFZBpfJuJ6
6.92284	um	Cell	0.000	1.000	158	13	NT PSF-A488 IMPa4-A546 DAPI 8C2-siRNA-IMP-a2-a4 V2.00	0	20. NT IMPa4 PSF-A488 DAPI IMPa4-A546_ag_TileScan_001 (Stage 33 of 49)	00-kfspfE4epgNpDFZBpfJuJ6
5.08564	um	Cell	0.000	1.000	159	14	NT PSF-A488 IMPa4-A546 DAPI 8C2-siRNA-IMP-a2-a4 V2.00	0	20. NT IMPa4 PSF-A488 DAPI IMPa4-A546_ag_TileScan_001 (Stage 33 of 49)	00-kfspfE4epgNpDFZBpfJuJ6
14.7697	um	Cell	0.000	1.000	160	15	NT PSF-A488 IMPa4-A546 DAPI 8C2-siRNA-IMP-a2-a4 V2.00	0	20. NT IMPa4 PSF-A488 DAPI IMPa4-A546_ag_TileScan_001 (Stage 33 of 49)	00-kfspfE4epgNpDFZBpfJuJ6
8.94959	um	Cell	0.000	1.000	161	16	NT PSF-A488 IMPa4-A546 DAPI 8C2-siRNA-IMP-a2-a4 V2.00	0	20. NT IMPa4 PSF-A488 DAPI IMPa4-A546_ag_TileScan_001 (Stage 33 of 49)	00-kfspfE4epgNpDFZBpfJuJ6
6.94499	um	Cell	0.000	1.000	162	17	NT PSF-A488 IMPa4-A546 DAPI 8C2-siRNA-IMP-a2-a4 V2.00	0	20. NT IMPa4 PSF-A488 DAPI IMPa4-A546_ag_TileScan_001 (Stage 33 of 49)	00-kfspfE4epgNpDFZBpfJuJ6
21.3498	um	Cell	0.000	1.000	163	18	NT PSF-A488 IMPa4-A546 DAPI 8C2-siRNA-IMP-a2-a4 V2.00	0	20. NT IMPa4 PSF-A488 DAPI IMPa4-A546_ag_TileScan_001 (Stage 33 of 49)	00-kfspfE4epgNpDFZBpfJuJ6
9.12839	um	Cell	0.000	1.000	164	19	NT PSF-A488 IMPa4-A546 DAPI 8C2-siRNA-IMP-a2-a4 V2.00	0	20. NT IMPa4 PSF-A488 DAPI IMPa4-A546_ag_TileScan_001 (Stage 33 of 49)	00-kfspfE4epgNpDFZBpfJuJ6
8.34401	um	Cell	0.000	1.000	165	20	NT PSF-A488 IMPa4-A546 DAPI 8C2-siRNA-IMP-a2-a4 V2.00	0	20. NT IMPa4 PSF-A488 DAPI IMPa4-A546_ag_TileScan_001 (Stage 33 of 49)	00-kfspfE4epgNpDFZBpfJuJ6
14.5593	um	Cell	0.000	1.000	166	21	NT PSF-A488 IMPa4-A546 DAPI 8C2-siRNA-IMP-a2-a4 V2.00	0	20. NT IMPa4 PSF-A488 DAPI IMPa4-A546_ag_TileScan_001 (Stage 33 of 49)	00-kfspfE4epgNpDFZBpfJuJ6
2.88148	um	Cell	0.000	1.000	167	22	NT PSF-A488 IMPa4-A546 DAPI 8C2-siRNA-IMP-a2-a4 V2.00	0	20. NT IMPa4 PSF-A488 DAPI IMPa4-A546_ag_TileScan_001 (Stage 33 of 49)	00-kfspfE4epgNpDFZBpfJuJ6
7.62815	um	Cell	0.000	1.000	168	23	NT PSF-A488 IMPa4-A546 DAPI 8C2-siRNA-IMP-a2-a4 V2.00	0	20. NT IMPa4 PSF-A488 DAPI IMPa4-A546_ag_TileScan_001 (Stage 33 of 49)	00-kfspfE4epgNpDFZBpfJuJ6
14.3011	um	Cell	0.000	1.000	169	24	NT PSF-A488 IMPa4-A546 DAPI 8C2-siRNA-IMP-a2-a4 V2.00	0	20. NT IMPa4 PSF-A488 DAPI IMPa4-A546_ag_TileScan_001 (Stage 33 of 49)	00-kfspfE4epgNpDFZBpfJuJ6
6.13112	um	Cell	0.000	1.000	170	25	NT PSF-A488 IMPa4-A546 DAPI 8C2-siRNA-IMP-a2-a4 V2.00	0	20. NT IMPa4 PSF-A488 DAPI IMPa4-A546_ag_TileScan_001 (Stage 33 of 49)	00-kfspfE4epgNpDFZBpfJuJ6
5.11492	um	Cell	0.000	1.000	171	0	NT PSF-A488 IMPa4-A546 DAPI 8C2-siRNA-IMP-a2-a4 V2.00	0	20. NT IMPa4 PSF-A488 DAPI IMPa4-A546_ah_TileScan_001 (Stage 34 of 49)	00-wUNoGqpGE4vXTuVR46HVg7
10.7854	um	Cell	0.000	1.000	172	1	NT PSF-A488 IMPa4-A546 DAPI 8C2-siRNA-IMP-a2-a4 V2.00	0	20. NT IMPa4 PSF-A488 DAPI IMPa4-A546_ah_TileScan_001 (Stage 34 of 49)	00-wUNoGqpGE4vXTuVR46HVg7
5.18899	um	Cell	0.000	1.000	173	2	NT PSF-A488 IMPa4-A546 DAPI 8C2-siRNA-IMP-a2-a4 V2.00	0	20. NT IMPa4 PSF-A488 DAPI IMPa4-A546_ah_TileScan_001 (Stage 34 of 49)	00-wUNoGqpGE4vXTuVR46HVg7
10.07	um	Cell	0.000	1.000	174	3	NT PSF-A488 IMPa4-A546 DAPI 8C2-siRNA-IMP-a2-a4 V2.00	0	20. NT IMPa4 PSF-A488 DAPI IMPa4-A546_ah_TileScan_001 (Stage 34 of 49)	00-wUNoGqpGE4vXTuVR46HVg7
9.66546	um	Cell	0.000	1.000	175	4	NT PSF-A488 IMPa4-A546 DAPI 8C2-siRNA-IMP-a2-a4 V2.00	0	20. NT IMPa4 PSF-A488 DAPI IMPa4-A546_ah_TileScan_001 (Stage 34 of 49)	00-wUNoGqpGE4vXTuVR46HVg7
8.95226	um	Cell	0.000	1.000	176	5	NT PSF-A488 IMPa4-A546 DAPI 8C2-siRNA-IMP-a2-a4 V2.00	0	20. NT IMPa4 PSF-A488 DAPI IMPa4-A546_ah_TileScan_001 (Stage 34 of 49)	00-wUNoGqpGE4vXTuVR46HVg7
6.92546	um	Cell	0.000	1.000	177	6	NT PSF-A488 IMPa4-A546 DAPI 8C2-siRNA-IMP-a2-a4 V2.00	0	20. NT IMPa4 PSF-A488 DAPI IMPa4-A546_ah_TileScan_001 (Stage 34 of 49)	00-wUNoGqpGE4vXTuVR46HVg7
6.82369	um	Cell	0.000	1.000	178	7	NT PSF-A488 IMPa4-A546 DAPI 8C2-siRNA-IMP-a2-a4 V2.00	0	20. NT IMPa4 PSF-A488 DAPI IMPa4-A546_ah_TileScan_001 (Stage 34 of 49)	00-wUNoGqpGE4vXTuVR46HVg7
6.6733	um	Cell	0.000	1.000	179	8	NT PSF-A488 IMPa4-A546 DAPI 8C2-siRNA-IMP-a2-a4 V2.00	0	20. NT IMPa4 PSF-A488 DAPI IMPa4-A546_ah_TileScan_001 (Stage 34 of 49)	00-wUNoGqpGE4vXTuVR46HVg7
5.36434	um	Cell	0.000	1.000	180	9	NT PSF-A488 IMPa4-A546 DAPI 8C2-siRNA-IMP-a2-a4 V2.00	0	20. NT IMPa4 PSF-A488 DAPI IMPa4-A546_ah_TileScan_001 (Stage 34 of 49)	00-wUNoGqpGE4vXTuVR46HVg7
6.18195	um	Cell	0.000	1.000	181	10	NT PSF-A488 IMPa4-A546 DAPI 8C2-siRNA-IMP-a2-a4 V2.00	0	20. NT IMPa4 PSF-A488 DAPI IMPa4-A546_ah_TileScan_001 (Stage 34 of 49)	00-wUNoGqpGE4vXTuVR46HVg7
5.64026	um	Cell	0.000	1.000	182	11	NT PSF-A488 IMPa4-A546 DAPI 8C2-siRNA-IMP-a2-a4 V2.00	0	20. NT IMPa4 PSF-A488 DAPI IMPa4-A546_ah_TileScan_001 (Stage 34 of 49)	00-wUNoGqpGE4vXTuVR46HVg7
13.0589	um	Cell	0.000	1.000	183	12	NT PSF-A488 IMPa4-A546 DAPI 8C2-siRNA-IMP-a2-a4 V2.00	0	20. NT IMPa4 PSF-A488 DAPI IMPa4-A546_ah_TileScan_001 (Stage 34 of 49)	00-wUNoGqpGE4vXTuVR46HVg7
10.6736	um	Cell	0.000	1.000	184	13	NT PSF-A488 IMPa4-A546 DAPI 8C2-siRNA-IMP-a2-a4 V2.00	0	20. NT IMPa4 PSF-A488 DAPI IMPa4-A546_ah_TileScan_001 (Stage 34 of 49)	00-wUNoGqpGE4vXTuVR46HVg7
3.47968	um	Cell	0.000	1.000	185	14	NT PSF-A488 IMPa4-A546 DAPI 8C2-siRNA-IMP-a2-a4 V2.00	0	20. NT IMPa4 PSF-A488 DAPI IMPa4-A546_ah_TileScan_001 (Stage 34 of 49)	00-wUNoGqpGE4vXTuVR46HVg7
6.4204	um	Cell	0.000	1.000	186	15	NT PSF-A488 IMPa4-A546 DAPI 8C2-siRNA-IMP-a2-a4 V2.00	0	20. NT IMPa4 PSF-A488 DAPI IMPa4-A546_ah_TileScan_001 (Stage 34 of 49)	00-wUNoGqpGE4vXTuVR46HVg7
7.96648	um	Cell	0.000	1.000	187	16	NT PSF-A488 IMPa4-A546 DAPI 8C2-siRNA-IMP-a2-a4 V2.00	0	20. NT IMPa4 PSF-A488 DAPI IMPa4-A546_ah_TileScan_001 (Stage 34 of 49)	00-wUNoGqpGE4vXTuVR46HVg7
7.42585	um	Cell	0.000	1.000	188	17	NT PSF-A488 IMPa4-A546 DAPI 8C2-siRNA-IMP-a2-a4 V2.00	0	20. NT IMPa4 PSF-A488 DAPI IMPa4-A546_ah_TileScan_001 (Stage 34 of 49)	00-wUNoGqpGE4vXTuVR46HVg7
8.19191	um	Cell	0.000	1.000	189	18	NT PSF-A488 IMPa4-A546 DAPI 8C2-siRNA-IMP-a2-a4 V2.00	0	20. NT IMPa4 PSF-A488 DAPI IMPa4-A546_ah_TileScan_001 (Stage 34 of 49)	00-wUNoGqpGE4vXTuVR46HVg7
6.82699	um	Cell	0.000	1.000	190	19	NT PSF-A488 IMPa4-A546 DAPI 8C2-siRNA-IMP-a2-a4 V2.00	0	20. NT IMPa4 PSF-A488 DAPI IMPa4-A546_ah_TileScan_001 (Stage 34 of 49)	00-wUNoGqpGE4vXTuVR46HVg7
6.9472	um	Cell	0.000	1.000	191	20	NT PSF-A488 IMPa4-A546 DAPI 8C2-siRNA-IMP-a2-a4 V2.00	0	20. NT IMPa4 PSF-A488 DAPI IMPa4-A546_ah_TileScan_001 (Stage 34 of 49)	00-wUNoGqpGE4vXTuVR46HVg7
8.18585	um	Cell	0.000	1.000	192	21	NT PSF-A488 IMPa4-A546 DAPI 8C2-siRNA-IMP-a2-a4 V2.00	0	20. NT IMPa4 PSF-A488 DAPI IMPa4-A546_ah_TileScan_001 (Stage 34 of 49)	00-wUNoGqpGE4vXTuVR46HVg7
6.53674	um	Cell	0.000	1.000	193	22	NT PSF-A488 IMPa4-A546 DAPI 8C2-siRNA-IMP-a2-a4 V2.00	0	20. NT IMPa4 PSF-A488 DAPI IMPa4-A546_ah_TileScan_001 (Stage 34 of 49)	00-wUNoGqpGE4vXTuVR46HVg7
5.55376	um	Cell	0.000	1.000	194	23	NT PSF-A488 IMPa4-A546 DAPI 8C2-siRNA-IMP-a2-a4 V2.00	0	20. NT IMPa4 PSF-A488 DAPI IMPa4-A546_ah_TileScan_001 (Stage 34 of 49)	00-wUNoGqpGE4vXTuVR46HVg7
9.4539	um	Cell	0.000	1.000	195	24	NT PSF-A488 IMPa4-A546 DAPI 8C2-siRNA-IMP-a2-a4 V2.00	0	20. NT IMPa4 PSF-A488 DAPI IMPa4-A546_ah_TileScan_001 (Stage 34 of 49)	00-wUNoGqpGE4vXTuVR46HVg7
5.91976	um	Cell	0.000	1.000	196	25	NT PSF-A488 IMPa4-A546 DAPI 8C2-siRNA-IMP-a2-a4 V2.00	0	20. NT IMPa4 PSF-A488 DAPI IMPa4-A546_ah_TileScan_001 (Stage 34 of 49)	00-wUNoGqpGE4vXTuVR46HVg7
7.39033	um	Cell	0.000	1.000	197	26	NT PSF-A488 IMPa4-A546 DAPI 8C2-siRNA-IMP-a2-a4 V2.00	0	20. NT IMPa4 PSF-A488 DAPI IMPa4-A546_ah_TileScan_001 (Stage 34 of 49)	00-wUNoGqpGE4vXTuVR46HVg7
8.04827	um	Cell	0.000	1.000	198	27	NT PSF-A488 IMPa4-A546 DAPI 8C2-siRNA-IMP-a2-a4 V2.00	0	20. NT IMPa4 PSF-A488 DAPI IMPa4-A546_ah_TileScan_001 (Stage 34 of 49)	00-wUNoGqpGE4vXTuVR46HVg7
9.46301	um	Cell	0.000	1.000	199	0	NT PSF-A488 IMPa4-A546 DAPI 8C2-siRNA-IMP-a2-a4 V2.00	0	20. NT IMPa4 PSF-A488 DAPI IMPa4-A546_ai_TileScan_001 (Stage 35 of 49)	00-uB66EeskBcCMj8bMiTPcph
10.5376	um	Cell	0.000	1.000	200	1	NT PSF-A488 IMPa4-A546 DAPI 8C2-siRNA-IMP-a2-a4 V2.00	0	20. NT IMPa4 PSF-A488 DAPI IMPa4-A546_ai_TileScan_001 (Stage 35 of 49)	00-uB66EeskBcCMj8bMiTPcph
8.34762	um	Cell	0.000	1.000	201	2	NT PSF-A488 IMPa4-A546 DAPI 8C2-siRNA-IMP-a2-a4 V2.00	0	20. NT IMPa4 PSF-A488 DAPI IMPa4-A546_ai_TileScan_001 (Stage 35 of 49)	00-uB66EeskBcCMj8bMiTPcph
9.24185	um	Cell	0.000	1.000	202	3	NT PSF-A488 IMPa4-A546 DAPI 8C2-siRNA-IMP-a2-a4 V2.00	0	20. NT IMPa4 PSF-A488 DAPI IMPa4-A546_ai_TileScan_001 (Stage 35 of 49)	00-uB66EeskBcCMj8bMiTPcph
9.9562	um	Cell	0.000	1.000	203	4	NT PSF-A488 IMPa4-A546 DAPI 8C2-siRNA-IMP-a2-a4 V2.00	0	20. NT IMPa4 PSF-A488 DAPI IMPa4-A546_ai_TileScan_001 (Stage 35 of 49)	00-uB66EeskBcCMj8bMiTPcph
11.3311	um	Cell	0.000	1.000	204	5	NT PSF-A488 IMPa4-A546 DAPI 8C2-siRNA-IMP-a2-a4 V2.00	0	20. NT IMPa4 PSF-A488 DAPI IMPa4-A546_ai_TileScan_001 (Stage 35 of 49)	00-uB66EeskBcCMj8bMiTPcph
7.29814	um	Cell	0.000	1.000	205	6	NT PSF-A488 IMPa4-A546 DAPI 8C2-siRNA-IMP-a2-a4 V2.00	0	20. NT IMPa4 PSF-A488 DAPI IMPa4-A546_ai_TileScan_001 (Stage 35 of 49)	00-uB66EeskBcCMj8bMiTPcph
11.1742	um	Cell	0.000	1.000	206	7	NT PSF-A488 IMPa4-A546 DAPI 8C2-siRNA-IMP-a2-a4 V2.00	0	20. NT IMPa4 PSF-A488 DAPI IMPa4-A546_ai_TileScan_001 (Stage 35 of 49)	00-uB66EeskBcCMj8bMiTPcph
14.3901	um	Cell	0.000	1.000	207	8	NT PSF-A488 IMPa4-A546 DAPI 8C2-siRNA-IMP-a2-a4 V2.00	0	20. NT IMPa4 PSF-A488 DAPI IMPa4-A546_ai_TileScan_001 (Stage 35 of 49)	00-uB66EeskBcCMj8bMiTPcph
18.7058	um	Cell	0.000	1.000	208	9	NT PSF-A488 IMPa4-A546 DAPI 8C2-siRNA-IMP-a2-a4 V2.00	0	20. NT IMPa4 PSF-A488 DAPI IMPa4-A546_ai_TileScan_001 (Stage 35 of 49)	00-uB66EeskBcCMj8bMiTPcph
8.59252	um	Cell	0.000	1.000	209	10	NT PSF-A488 IMPa4-A546 DAPI 8C2-siRNA-IMP-a2-a4 V2.00	0	20. NT IMPa4 PSF-A488 DAPI IMPa4-A546_ai_TileScan_001 (Stage 35 of 49)	00-uB66EeskBcCMj8bMiTPcph
6.73015	um	Cell	0.000	1.000	210	11	NT PSF-A488 IMPa4-A546 DAPI 8C2-siRNA-IMP-a2-a4 V2.00	0	20. NT IMPa4 PSF-A488 DAPI IMPa4-A546_ai_TileScan_001 (Stage 35 of 49)	00-uB66EeskBcCMj8bMiTPcph
15.6477	um	Cell	0.000	1.000	211	12	NT PSF-A488 IMPa4-A546 DAPI 8C2-siRNA-IMP-a2-a4 V2.00	0	20. NT IMPa4 PSF-A488 DAPI IMPa4-A546_ai_TileScan_001 (Stage 35 of 49)	00-uB66EeskBcCMj8bMiTPcph
16.614	um	Cell	0.000	1.000	212	13	NT PSF-A488 IMPa4-A546 DAPI 8C2-siRNA-IMP-a2-a4 V2.00	0	20. NT IMPa4 PSF-A488 DAPI IMPa4-A546_ai_TileScan_001 (Stage 35 of 49)	00-uB66EeskBcCMj8bMiTPcph
7.93782	um	Cell	0.000	1.000	213	14	NT PSF-A488 IMPa4-A546 DAPI 8C2-siRNA-IMP-a2-a4 V2.00	0	20. NT IMPa4 PSF-A488 DAPI IMPa4-A546_ai_TileScan_001 (Stage 35 of 49)	00-uB66EeskBcCMj8bMiTPcph
6.14939	um	Cell	0.000	1.000	214	15	NT PSF-A488 IMPa4-A546 DAPI 8C2-siRNA-IMP-a2-a4 V2.00	0	20. NT IMPa4 PSF-A488 DAPI IMPa4-A546_ai_TileScan_001 (Stage 35 of 49)	00-uB66EeskBcCMj8bMiTPcph
5.82798	um	Cell	0.000	1.000	215	16	NT PSF-A488 IMPa4-A546 DAPI 8C2-siRNA-IMP-a2-a4 V2.00	0	20. NT IMPa4 PSF-A488 DAPI IMPa4-A546_ai_TileScan_001 (Stage 35 of 49)	00-uB66EeskBcCMj8bMiTPcph
11.709	um	Cell	0.000	1.000	216	17	NT PSF-A488 IMPa4-A546 DAPI 8C2-siRNA-IMP-a2-a4 V2.00	0	20. NT IMPa4 PSF-A488 DAPI IMPa4-A546_ai_TileScan_001 (Stage 35 of 49)	00-uB66EeskBcCMj8bMiTPcph
9.98131	um	Cell	0.000	1.000	217	18	NT PSF-A488 IMPa4-A546 DAPI 8C2-siRNA-IMP-a2-a4 V2.00	0	20. NT IMPa4 PSF-A488 DAPI IMPa4-A546_ai_TileScan_001 (Stage 35 of 49)	00-uB66EeskBcCMj8bMiTPcph
7.06123	um	Cell	0.000	1.000	218	19	NT PSF-A488 IMPa4-A546 DAPI 8C2-siRNA-IMP-a2-a4 V2.00	0	20. NT IMPa4 PSF-A488 DAPI IMPa4-A546_ai_TileScan_001 (Stage 35 of 49)	00-uB66EeskBcCMj8bMiTPcph
6.54887	um	Cell	0.000	1.000	219	20	NT PSF-A488 IMPa4-A546 DAPI 8C2-siRNA-IMP-a2-a4 V2.00	0	20. NT IMPa4 PSF-A488 DAPI IMPa4-A546_ai_TileScan_001 (Stage 35 of 49)	00-uB66EeskBcCMj8bMiTPcph
13.9249	um	Cell	0.000	1.000	220	21	NT PSF-A488 IMPa4-A546 DAPI 8C2-siRNA-IMP-a2-a4 V2.00	0	20. NT IMPa4 PSF-A488 DAPI IMPa4-A546_ai_TileScan_001 (Stage 35 of 49)	00-uB66EeskBcCMj8bMiTPcph
6.69757	um	Cell	0.000	1.000	221	22	NT PSF-A488 IMPa4-A546 DAPI 8C2-siRNA-IMP-a2-a4 V2.00	0	20. NT IMPa4 PSF-A488 DAPI IMPa4-A546_ai_TileScan_001 (Stage 35 of 49)	00-uB66EeskBcCMj8bMiTPcph
6.4489	um	Cell	0.000	1.000	222	23	NT PSF-A488 IMPa4-A546 DAPI 8C2-siRNA-IMP-a2-a4 V2.00	0	20. NT IMPa4 PSF-A488 DAPI IMPa4-A546_ai_TileScan_001 (Stage 35 of 49)	00-uB66EeskBcCMj8bMiTPcph
11.4807	um	Cell	0.000	1.000	223	0	NT PSF-A488 IMPa4-A546 DAPI 8C2-siRNA-IMP-a2-a4 V2.00	0	20. NT IMPa4 PSF-A488 DAPI IMPa4-A546_aj_TileScan_001 (Stage 36 of 49)	00-tVqKEcY9KfWiMCL2kuw3QE
8.23416	um	Cell	0.000	1.000	224	1	NT PSF-A488 IMPa4-A546 DAPI 8C2-siRNA-IMP-a2-a4 V2.00	0	20. NT IMPa4 PSF-A488 DAPI IMPa4-A546_aj_TileScan_001 (Stage 36 of 49)	00-tVqKEcY9KfWiMCL2kuw3QE
8.36276	um	Cell	0.000	1.000	225	2	NT PSF-A488 IMPa4-A546 DAPI 8C2-siRNA-IMP-a2-a4 V2.00	0	20. NT IMPa4 PSF-A488 DAPI IMPa4-A546_aj_TileScan_001 (Stage 36 of 49)	00-tVqKEcY9KfWiMCL2kuw3QE
2.69272	um	Cell	0.000	1.000	226	3	NT PSF-A488 IMPa4-A546 DAPI 8C2-siRNA-IMP-a2-a4 V2.00	0	20. NT IMPa4 PSF-A488 DAPI IMPa4-A546_aj_TileScan_001 (Stage 36 of 49)	00-tVqKEcY9KfWiMCL2kuw3QE
12.7405	um	Cell	0.000	1.000	227	4	NT PSF-A488 IMPa4-A546 DAPI 8C2-siRNA-IMP-a2-a4 V2.00	0	20. NT IMPa4 PSF-A488 DAPI IMPa4-A546_aj_TileScan_001 (Stage 36 of 49)	00-tVqKEcY9KfWiMCL2kuw3QE
9.4824	um	Cell	0.000	1.000	228	5	NT PSF-A488 IMPa4-A546 DAPI 8C2-siRNA-IMP-a2-a4 V2.00	0	20. NT IMPa4 PSF-A488 DAPI IMPa4-A546_aj_TileScan_001 (Stage 36 of 49)	00-tVqKEcY9KfWiMCL2kuw3QE
14.7876	um	Cell	0.000	1.000	229	6	NT PSF-A488 IMPa4-A546 DAPI 8C2-siRNA-IMP-a2-a4 V2.00	0	20. NT IMPa4 PSF-A488 DAPI IMPa4-A546_aj_TileScan_001 (Stage 36 of 49)	00-tVqKEcY9KfWiMCL2kuw3QE
10.953	um	Cell	0.000	1.000	230	7	NT PSF-A488 IMPa4-A546 DAPI 8C2-siRNA-IMP-a2-a4 V2.00	0	20. NT IMPa4 PSF-A488 DAPI IMPa4-A546_aj_TileScan_001 (Stage 36 of 49)	00-tVqKEcY9KfWiMCL2kuw3QE
5.73135	um	Cell	0.000	1.000	231	8	NT PSF-A488 IMPa4-A546 DAPI 8C2-siRNA-IMP-a2-a4 V2.00	0	20. NT IMPa4 PSF-A488 DAPI IMPa4-A546_aj_TileScan_001 (Stage 36 of 49)	00-tVqKEcY9KfWiMCL2kuw3QE
5.95077	um	Cell	0.000	1.000	232	9	NT PSF-A488 IMPa4-A546 DAPI 8C2-siRNA-IMP-a2-a4 V2.00	0	20. NT IMPa4 PSF-A488 DAPI IMPa4-A546_aj_TileScan_001 (Stage 36 of 49)	00-tVqKEcY9KfWiMCL2kuw3QE
8.61751	um	Cell	0.000	1.000	233	10	NT PSF-A488 IMPa4-A546 DAPI 8C2-siRNA-IMP-a2-a4 V2.00	0	20. NT IMPa4 PSF-A488 DAPI IMPa4-A546_aj_TileScan_001 (Stage 36 of 49)	00-tVqKEcY9KfWiMCL2kuw3QE
8.78775	um	Cell	0.000	1.000	234	11	NT PSF-A488 IMPa4-A546 DAPI 8C2-siRNA-IMP-a2-a4 V2.00	0	20. NT IMPa4 PSF-A488 DAPI IMPa4-A546_aj_TileScan_001 (Stage 36 of 49)	00-tVqKEcY9KfWiMCL2kuw3QE
8.65144	um	Cell	0.000	1.000	235	12	NT PSF-A488 IMPa4-A546 DAPI 8C2-siRNA-IMP-a2-a4 V2.00	0	20. NT IMPa4 PSF-A488 DAPI IMPa4-A546_aj_TileScan_001 (Stage 36 of 49)	00-tVqKEcY9KfWiMCL2kuw3QE
15.5239	um	Cell	0.000	1.000	236	13	NT PSF-A488 IMPa4-A546 DAPI 8C2-siRNA-IMP-a2-a4 V2.00	0	20. NT IMPa4 PSF-A488 DAPI IMPa4-A546_aj_TileScan_001 (Stage 36 of 49)	00-tVqKEcY9KfWiMCL2kuw3QE
7.33005	um	Cell	0.000	1.000	237	14	NT PSF-A488 IMPa4-A546 DAPI 8C2-siRNA-IMP-a2-a4 V2.00	0	20. NT IMPa4 PSF-A488 DAPI IMPa4-A546_aj_TileScan_001 (Stage 36 of 49)	00-tVqKEcY9KfWiMCL2kuw3QE
13.7267	um	Cell	0.000	1.000	238	15	NT PSF-A488 IMPa4-A546 DAPI 8C2-siRNA-IMP-a2-a4 V2.00	0	20. NT IMPa4 PSF-A488 DAPI IMPa4-A546_aj_TileScan_001 (Stage 36 of 49)	00-tVqKEcY9KfWiMCL2kuw3QE
7.3247	um	Cell	0.000	1.000	239	16	NT PSF-A488 IMPa4-A546 DAPI 8C2-siRNA-IMP-a2-a4 V2.00	0	20. NT IMPa4 PSF-A488 DAPI IMPa4-A546_aj_TileScan_001 (Stage 36 of 49)	00-tVqKEcY9KfWiMCL2kuw3QE
8.89555	um	Cell	0.000	1.000	240	17	NT PSF-A488 IMPa4-A546 DAPI 8C2-siRNA-IMP-a2-a4 V2.00	0	20. NT IMPa4 PSF-A488 DAPI IMPa4-A546_aj_TileScan_001 (Stage 36 of 49)	00-tVqKEcY9KfWiMCL2kuw3QE
4.14083	um	Cell	0.000	1.000	241	18	NT PSF-A488 IMPa4-A546 DAPI 8C2-siRNA-IMP-a2-a4 V2.00	0	20. NT IMPa4 PSF-A488 DAPI IMPa4-A546_aj_TileScan_001 (Stage 36 of 49)	00-tVqKEcY9KfWiMCL2kuw3QE
8.61485	um	Cell	0.000	1.000	242	19	NT PSF-A488 IMPa4-A546 DAPI 8C2-siRNA-IMP-a2-a4 V2.00	0	20. NT IMPa4 PSF-A488 DAPI IMPa4-A546_aj_TileScan_001 (Stage 36 of 49)	00-tVqKEcY9KfWiMCL2kuw3QE
6.60971	um	Cell	0.000	1.000	243	0	NT PSF-A488 IMPa4-A546 DAPI 8C2-siRNA-IMP-a2-a4 V2.00	0	20. NT IMPa4 PSF-A488 DAPI IMPa4-A546_ak_TileScan_001 (Stage 37 of 49)	00-htxs96Lcgw66W7CjUenZtA
10.0066	um	Cell	0.000	1.000	244	1	NT PSF-A488 IMPa4-A546 DAPI 8C2-siRNA-IMP-a2-a4 V2.00	0	20. NT IMPa4 PSF-A488 DAPI IMPa4-A546_ak_TileScan_001 (Stage 37 of 49)	00-htxs96Lcgw66W7CjUenZtA
8.62697	um	Cell	0.000	1.000	245	2	NT PSF-A488 IMPa4-A546 DAPI 8C2-siRNA-IMP-a2-a4 V2.00	0	20. NT IMPa4 PSF-A488 DAPI IMPa4-A546_ak_TileScan_001 (Stage 37 of 49)	00-htxs96Lcgw66W7CjUenZtA
9.75047	um	Cell	0.000	1.000	246	3	NT PSF-A488 IMPa4-A546 DAPI 8C2-siRNA-IMP-a2-a4 V2.00	0	20. NT IMPa4 PSF-A488 DAPI IMPa4-A546_ak_TileScan_001 (Stage 37 of 49)	00-htxs96Lcgw66W7CjUenZtA
9.64651	um	Cell	0.000	1.000	247	4	NT PSF-A488 IMPa4-A546 DAPI 8C2-siRNA-IMP-a2-a4 V2.00	0	20. NT IMPa4 PSF-A488 DAPI IMPa4-A546_ak_TileScan_001 (Stage 37 of 49)	00-htxs96Lcgw66W7CjUenZtA
6.7754	um	Cell	0.000	1.000	248	5	NT PSF-A488 IMPa4-A546 DAPI 8C2-siRNA-IMP-a2-a4 V2.00	0	20. NT IMPa4 PSF-A488 DAPI IMPa4-A546_ak_TileScan_001 (Stage 37 of 49)	00-htxs96Lcgw66W7CjUenZtA
6.66422	um	Cell	0.000	1.000	249	6	NT PSF-A488 IMPa4-A546 DAPI 8C2-siRNA-IMP-a2-a4 V2.00	0	20. NT IMPa4 PSF-A488 DAPI IMPa4-A546_ak_TileScan_001 (Stage 37 of 49)	00-htxs96Lcgw66W7CjUenZtA
5.00795	um	Cell	0.000	1.000	250	7	NT PSF-A488 IMPa4-A546 DAPI 8C2-siRNA-IMP-a2-a4 V2.00	0	20. NT IMPa4 PSF-A488 DAPI IMPa4-A546_ak_TileScan_001 (Stage 37 of 49)	00-htxs96Lcgw66W7CjUenZtA
9.42544	um	Cell	0.000	1.000	251	8	NT PSF-A488 IMPa4-A546 DAPI 8C2-siRNA-IMP-a2-a4 V2.00	0	20. NT IMPa4 PSF-A488 DAPI IMPa4-A546_ak_TileScan_001 (Stage 37 of 49)	00-htxs96Lcgw66W7CjUenZtA
10.3492	um	Cell	0.000	1.000	252	9	NT PSF-A488 IMPa4-A546 DAPI 8C2-siRNA-IMP-a2-a4 V2.00	0	20. NT IMPa4 PSF-A488 DAPI IMPa4-A546_ak_TileScan_001 (Stage 37 of 49)	00-htxs96Lcgw66W7CjUenZtA
8.77267	um	Cell	0.000	1.000	253	10	NT PSF-A488 IMPa4-A546 DAPI 8C2-siRNA-IMP-a2-a4 V2.00	0	20. NT IMPa4 PSF-A488 DAPI IMPa4-A546_ak_TileScan_001 (Stage 37 of 49)	00-htxs96Lcgw66W7CjUenZtA
7.41197	um	Cell	0.000	1.000	254	11	NT PSF-A488 IMPa4-A546 DAPI 8C2-siRNA-IMP-a2-a4 V2.00	0	20. NT IMPa4 PSF-A488 DAPI IMPa4-A546_ak_TileScan_001 (Stage 37 of 49)	00-htxs96Lcgw66W7CjUenZtA
10.235	um	Cell	0.000	1.000	255	12	NT PSF-A488 IMPa4-A546 DAPI 8C2-siRNA-IMP-a2-a4 V2.00	0	20. NT IMPa4 PSF-A488 DAPI IMPa4-A546_ak_TileScan_001 (Stage 37 of 49)	00-htxs96Lcgw66W7CjUenZtA
7.93319	um	Cell	0.000	1.000	256	13	NT PSF-A488 IMPa4-A546 DAPI 8C2-siRNA-IMP-a2-a4 V2.00	0	20. NT IMPa4 PSF-A488 DAPI IMPa4-A546_ak_TileScan_001 (Stage 37 of 49)	00-htxs96Lcgw66W7CjUenZtA
15.9012	um	Cell	0.000	1.000	257	0	NT PSF-A488 IMPa4-A546 DAPI 8C2-siRNA-IMP-a2-a4 V2.00	0	20. NT IMPa4 PSF-A488 DAPI IMPa4-A546_al_TileScan_001 (Stage 38 of 49)	00-4dj9sh8AUuVqm9zd2JidAo
7.41706	um	Cell	0.000	1.000	258	1	NT PSF-A488 IMPa4-A546 DAPI 8C2-siRNA-IMP-a2-a4 V2.00	0	20. NT IMPa4 PSF-A488 DAPI IMPa4-A546_al_TileScan_001 (Stage 38 of 49)	00-4dj9sh8AUuVqm9zd2JidAo
7.13457	um	Cell	0.000	1.000	259	2	NT PSF-A488 IMPa4-A546 DAPI 8C2-siRNA-IMP-a2-a4 V2.00	0	20. NT IMPa4 PSF-A488 DAPI IMPa4-A546_al_TileScan_001 (Stage 38 of 49)	00-4dj9sh8AUuVqm9zd2JidAo
7.00829	um	Cell	0.000	1.000	260	3	NT PSF-A488 IMPa4-A546 DAPI 8C2-siRNA-IMP-a2-a4 V2.00	0	20. NT IMPa4 PSF-A488 DAPI IMPa4-A546_al_TileScan_001 (Stage 38 of 49)	00-4dj9sh8AUuVqm9zd2JidAo
7.37711	um	Cell	0.000	1.000	261	4	NT PSF-A488 IMPa4-A546 DAPI 8C2-siRNA-IMP-a2-a4 V2.00	0	20. NT IMPa4 PSF-A488 DAPI IMPa4-A546_al_TileScan_001 (Stage 38 of 49)	00-4dj9sh8AUuVqm9zd2JidAo
14.1136	um	Cell	0.000	1.000	262	5	NT PSF-A488 IMPa4-A546 DAPI 8C2-siRNA-IMP-a2-a4 V2.00	0	20. NT IMPa4 PSF-A488 DAPI IMPa4-A546_al_TileScan_001 (Stage 38 of 49)	00-4dj9sh8AUuVqm9zd2JidAo
4.30781	um	Cell	0.000	1.000	263	6	NT PSF-A488 IMPa4-A546 DAPI 8C2-siRNA-IMP-a2-a4 V2.00	0	20. NT IMPa4 PSF-A488 DAPI IMPa4-A546_al_TileScan_001 (Stage 38 of 49)	00-4dj9sh8AUuVqm9zd2JidAo
18.1937	um	Cell	0.000	1.000	264	7	NT PSF-A488 IMPa4-A546 DAPI 8C2-siRNA-IMP-a2-a4 V2.00	0	20. NT IMPa4 PSF-A488 DAPI IMPa4-A546_al_TileScan_001 (Stage 38 of 49)	00-4dj9sh8AUuVqm9zd2JidAo
4.09546	um	Cell	0.000	1.000	265	8	NT PSF-A488 IMPa4-A546 DAPI 8C2-siRNA-IMP-a2-a4 V2.00	0	20. NT IMPa4 PSF-A488 DAPI IMPa4-A546_al_TileScan_001 (Stage 38 of 49)	00-4dj9sh8AUuVqm9zd2JidAo
8.7065	um	Cell	0.000	1.000	266	9	NT PSF-A488 IMPa4-A546 DAPI 8C2-siRNA-IMP-a2-a4 V2.00	0	20. NT IMPa4 PSF-A488 DAPI IMPa4-A546_al_TileScan_001 (Stage 38 of 49)	00-4dj9sh8AUuVqm9zd2JidAo
7.13544	um	Cell	0.000	1.000	267	10	NT PSF-A488 IMPa4-A546 DAPI 8C2-siRNA-IMP-a2-a4 V2.00	0	20. NT IMPa4 PSF-A488 DAPI IMPa4-A546_al_TileScan_001 (Stage 38 of 49)	00-4dj9sh8AUuVqm9zd2JidAo
17.6532	um	Cell	0.000	1.000	268	11	NT PSF-A488 IMPa4-A546 DAPI 8C2-siRNA-IMP-a2-a4 V2.00	0	20. NT IMPa4 PSF-A488 DAPI IMPa4-A546_al_TileScan_001 (Stage 38 of 49)	00-4dj9sh8AUuVqm9zd2JidAo
9.60656	um	Cell	0.000	1.000	269	12	NT PSF-A488 IMPa4-A546 DAPI 8C2-siRNA-IMP-a2-a4 V2.00	0	20. NT IMPa4 PSF-A488 DAPI IMPa4-A546_al_TileScan_001 (Stage 38 of 49)	00-4dj9sh8AUuVqm9zd2JidAo
16.8405	um	Cell	0.000	1.000	270	13	NT PSF-A488 IMPa4-A546 DAPI 8C2-siRNA-IMP-a2-a4 V2.00	0	20. NT IMPa4 PSF-A488 DAPI IMPa4-A546_al_TileScan_001 (Stage 38 of 49)	00-4dj9sh8AUuVqm9zd2JidAo
15.6643	um	Cell	0.000	1.000	271	14	NT PSF-A488 IMPa4-A546 DAPI 8C2-siRNA-IMP-a2-a4 V2.00	0	20. NT IMPa4 PSF-A488 DAPI IMPa4-A546_al_TileScan_001 (Stage 38 of 49)	00-4dj9sh8AUuVqm9zd2JidAo
12.953	um	Cell	0.000	1.000	272	15	NT PSF-A488 IMPa4-A546 DAPI 8C2-siRNA-IMP-a2-a4 V2.00	0	20. NT IMPa4 PSF-A488 DAPI IMPa4-A546_al_TileScan_001 (Stage 38 of 49)	00-4dj9sh8AUuVqm9zd2JidAo
7.83573	um	Cell	0.000	1.000	273	16	NT PSF-A488 IMPa4-A546 DAPI 8C2-siRNA-IMP-a2-a4 V2.00	0	20. NT IMPa4 PSF-A488 DAPI IMPa4-A546_al_TileScan_001 (Stage 38 of 49)	00-4dj9sh8AUuVqm9zd2JidAo
7.42119	um	Cell	0.000	1.000	274	17	NT PSF-A488 IMPa4-A546 DAPI 8C2-siRNA-IMP-a2-a4 V2.00	0	20. NT IMPa4 PSF-A488 DAPI IMPa4-A546_al_TileScan_001 (Stage 38 of 49)	00-4dj9sh8AUuVqm9zd2JidAo
9.36871	um	Cell	0.000	1.000	275	18	NT PSF-A488 IMPa4-A546 DAPI 8C2-siRNA-IMP-a2-a4 V2.00	0	20. NT IMPa4 PSF-A488 DAPI IMPa4-A546_al_TileScan_001 (Stage 38 of 49)	00-4dj9sh8AUuVqm9zd2JidAo
10.626	um	Cell	0.000	1.000	276	19	NT PSF-A488 IMPa4-A546 DAPI 8C2-siRNA-IMP-a2-a4 V2.00	0	20. NT IMPa4 PSF-A488 DAPI IMPa4-A546_al_TileScan_001 (Stage 38 of 49)	00-4dj9sh8AUuVqm9zd2JidAo
11.1906	um	Cell	0.000	1.000	277	20	NT PSF-A488 IMPa4-A546 DAPI 8C2-siRNA-IMP-a2-a4 V2.00	0	20. NT IMPa4 PSF-A488 DAPI IMPa4-A546_al_TileScan_001 (Stage 38 of 49)	00-4dj9sh8AUuVqm9zd2JidAo
4.86262	um	Cell	0.000	1.000	278	21	NT PSF-A488 IMPa4-A546 DAPI 8C2-siRNA-IMP-a2-a4 V2.00	0	20. NT IMPa4 PSF-A488 DAPI IMPa4-A546_al_TileScan_001 (Stage 38 of 49)	00-4dj9sh8AUuVqm9zd2JidAo
6.11045	um	Cell	0.000	1.000	279	0	NT PSF-A488 IMPa4-A546 DAPI 8C2-siRNA-IMP-a2-a4 V2.00	0	20. NT IMPa4 PSF-A488 DAPI IMPa4-A546_am_TileScan_001 (Stage 39 of 49)	00-W2r5ukV7bZMXhsiWNXitMf
11.3665	um	Cell	0.000	1.000	280	1	NT PSF-A488 IMPa4-A546 DAPI 8C2-siRNA-IMP-a2-a4 V2.00	0	20. NT IMPa4 PSF-A488 DAPI IMPa4-A546_am_TileScan_001 (Stage 39 of 49)	00-W2r5ukV7bZMXhsiWNXitMf
6.54261	um	Cell	0.000	1.000	281	2	NT PSF-A488 IMPa4-A546 DAPI 8C2-siRNA-IMP-a2-a4 V2.00	0	20. NT IMPa4 PSF-A488 DAPI IMPa4-A546_am_TileScan_001 (Stage 39 of 49)	00-W2r5ukV7bZMXhsiWNXitMf
11.0824	um	Cell	0.000	1.000	282	3	NT PSF-A488 IMPa4-A546 DAPI 8C2-siRNA-IMP-a2-a4 V2.00	0	20. NT IMPa4 PSF-A488 DAPI IMPa4-A546_am_TileScan_001 (Stage 39 of 49)	00-W2r5ukV7bZMXhsiWNXitMf
8.5394	um	Cell	0.000	1.000	283	4	NT PSF-A488 IMPa4-A546 DAPI 8C2-siRNA-IMP-a2-a4 V2.00	0	20. NT IMPa4 PSF-A488 DAPI IMPa4-A546_am_TileScan_001 (Stage 39 of 49)	00-W2r5ukV7bZMXhsiWNXitMf
9.18941	um	Cell	0.000	1.000	284	5	NT PSF-A488 IMPa4-A546 DAPI 8C2-siRNA-IMP-a2-a4 V2.00	0	20. NT IMPa4 PSF-A488 DAPI IMPa4-A546_am_TileScan_001 (Stage 39 of 49)	00-W2r5ukV7bZMXhsiWNXitMf
10.6818	um	Cell	0.000	1.000	285	6	NT PSF-A488 IMPa4-A546 DAPI 8C2-siRNA-IMP-a2-a4 V2.00	0	20. NT IMPa4 PSF-A488 DAPI IMPa4-A546_am_TileScan_001 (Stage 39 of 49)	00-W2r5ukV7bZMXhsiWNXitMf
10.6066	um	Cell	0.000	1.000	286	7	NT PSF-A488 IMPa4-A546 DAPI 8C2-siRNA-IMP-a2-a4 V2.00	0	20. NT IMPa4 PSF-A488 DAPI IMPa4-A546_am_TileScan_001 (Stage 39 of 49)	00-W2r5ukV7bZMXhsiWNXitMf
8.98094	um	Cell	0.000	1.000	287	8	NT PSF-A488 IMPa4-A546 DAPI 8C2-siRNA-IMP-a2-a4 V2.00	0	20. NT IMPa4 PSF-A488 DAPI IMPa4-A546_am_TileScan_001 (Stage 39 of 49)	00-W2r5ukV7bZMXhsiWNXitMf
8.88555	um	Cell	0.000	1.000	288	9	NT PSF-A488 IMPa4-A546 DAPI 8C2-siRNA-IMP-a2-a4 V2.00	0	20. NT IMPa4 PSF-A488 DAPI IMPa4-A546_am_TileScan_001 (Stage 39 of 49)	00-W2r5ukV7bZMXhsiWNXitMf
5.71845	um	Cell	0.000	1.000	289	10	NT PSF-A488 IMPa4-A546 DAPI 8C2-siRNA-IMP-a2-a4 V2.00	0	20. NT IMPa4 PSF-A488 DAPI IMPa4-A546_am_TileScan_001 (Stage 39 of 49)	00-W2r5ukV7bZMXhsiWNXitMf
14.4199	um	Cell	0.000	1.000	290	11	NT PSF-A488 IMPa4-A546 DAPI 8C2-siRNA-IMP-a2-a4 V2.00	0	20. NT IMPa4 PSF-A488 DAPI IMPa4-A546_am_TileScan_001 (Stage 39 of 49)	00-W2r5ukV7bZMXhsiWNXitMf
6.97647	um	Cell	0.000	1.000	291	12	NT PSF-A488 IMPa4-A546 DAPI 8C2-siRNA-IMP-a2-a4 V2.00	0	20. NT IMPa4 PSF-A488 DAPI IMPa4-A546_am_TileScan_001 (Stage 39 of 49)	00-W2r5ukV7bZMXhsiWNXitMf
7.5353	um	Cell	0.000	1.000	292	13	NT PSF-A488 IMPa4-A546 DAPI 8C2-siRNA-IMP-a2-a4 V2.00	0	20. NT IMPa4 PSF-A488 DAPI IMPa4-A546_am_TileScan_001 (Stage 39 of 49)	00-W2r5ukV7bZMXhsiWNXitMf
6.57552	um	Cell	0.000	1.000	293	14	NT PSF-A488 IMPa4-A546 DAPI 8C2-siRNA-IMP-a2-a4 V2.00	0	20. NT IMPa4 PSF-A488 DAPI IMPa4-A546_am_TileScan_001 (Stage 39 of 49)	00-W2r5ukV7bZMXhsiWNXitMf
6.88589	um	Cell	0.000	1.000	294	15	NT PSF-A488 IMPa4-A546 DAPI 8C2-siRNA-IMP-a2-a4 V2.00	0	20. NT IMPa4 PSF-A488 DAPI IMPa4-A546_am_TileScan_001 (Stage 39 of 49)	00-W2r5ukV7bZMXhsiWNXitMf
28.3231	um	Cell	0.000	1.000	295	16	NT PSF-A488 IMPa4-A546 DAPI 8C2-siRNA-IMP-a2-a4 V2.00	0	20. NT IMPa4 PSF-A488 DAPI IMPa4-A546_am_TileScan_001 (Stage 39 of 49)	00-W2r5ukV7bZMXhsiWNXitMf
18.5555	um	Cell	0.000	1.000	296	17	NT PSF-A488 IMPa4-A546 DAPI 8C2-siRNA-IMP-a2-a4 V2.00	0	20. NT IMPa4 PSF-A488 DAPI IMPa4-A546_am_TileScan_001 (Stage 39 of 49)	00-W2r5ukV7bZMXhsiWNXitMf
4.98258	um	Cell	0.000	1.000	297	0	NT PSF-A488 IMPa4-A546 DAPI 8C2-siRNA-IMP-a2-a4 V2.00	0	20. NT IMPa4 PSF-A488 DAPI IMPa4-A546_an_TileScan_001 (Stage 40 of 49)	00-2ZsML6Nu3Y5QgHNuDiXe8i
7.69902	um	Cell	0.000	1.000	298	1	NT PSF-A488 IMPa4-A546 DAPI 8C2-siRNA-IMP-a2-a4 V2.00	0	20. NT IMPa4 PSF-A488 DAPI IMPa4-A546_an_TileScan_001 (Stage 40 of 49)	00-2ZsML6Nu3Y5QgHNuDiXe8i
9.01811	um	Cell	0.000	1.000	299	2	NT PSF-A488 IMPa4-A546 DAPI 8C2-siRNA-IMP-a2-a4 V2.00	0	20. NT IMPa4 PSF-A488 DAPI IMPa4-A546_an_TileScan_001 (Stage 40 of 49)	00-2ZsML6Nu3Y5QgHNuDiXe8i
5.58262	um	Cell	0.000	1.000	300	3	NT PSF-A488 IMPa4-A546 DAPI 8C2-siRNA-IMP-a2-a4 V2.00	0	20. NT IMPa4 PSF-A488 DAPI IMPa4-A546_an_TileScan_001 (Stage 40 of 49)	00-2ZsML6Nu3Y5QgHNuDiXe8i
8.82493	um	Cell	0.000	1.000	301	4	NT PSF-A488 IMPa4-A546 DAPI 8C2-siRNA-IMP-a2-a4 V2.00	0	20. NT IMPa4 PSF-A488 DAPI IMPa4-A546_an_TileScan_001 (Stage 40 of 49)	00-2ZsML6Nu3Y5QgHNuDiXe8i
7.66164	um	Cell	0.000	1.000	302	5	NT PSF-A488 IMPa4-A546 DAPI 8C2-siRNA-IMP-a2-a4 V2.00	0	20. NT IMPa4 PSF-A488 DAPI IMPa4-A546_an_TileScan_001 (Stage 40 of 49)	00-2ZsML6Nu3Y5QgHNuDiXe8i
7.74161	um	Cell	0.000	1.000	303	6	NT PSF-A488 IMPa4-A546 DAPI 8C2-siRNA-IMP-a2-a4 V2.00	0	20. NT IMPa4 PSF-A488 DAPI IMPa4-A546_an_TileScan_001 (Stage 40 of 49)	00-2ZsML6Nu3Y5QgHNuDiXe8i
10.6709	um	Cell	0.000	1.000	304	7	NT PSF-A488 IMPa4-A546 DAPI 8C2-siRNA-IMP-a2-a4 V2.00	0	20. NT IMPa4 PSF-A488 DAPI IMPa4-A546_an_TileScan_001 (Stage 40 of 49)	00-2ZsML6Nu3Y5QgHNuDiXe8i
9.93124	um	Cell	0.000	1.000	305	8	NT PSF-A488 IMPa4-A546 DAPI 8C2-siRNA-IMP-a2-a4 V2.00	0	20. NT IMPa4 PSF-A488 DAPI IMPa4-A546_an_TileScan_001 (Stage 40 of 49)	00-2ZsML6Nu3Y5QgHNuDiXe8i
6.87133	um	Cell	0.000	1.000	306	9	NT PSF-A488 IMPa4-A546 DAPI 8C2-siRNA-IMP-a2-a4 V2.00	0	20. NT IMPa4 PSF-A488 DAPI IMPa4-A546_an_TileScan_001 (Stage 40 of 49)	00-2ZsML6Nu3Y5QgHNuDiXe8i
5.27455	um	Cell	0.000	1.000	307	10	NT PSF-A488 IMPa4-A546 DAPI 8C2-siRNA-IMP-a2-a4 V2.00	0	20. NT IMPa4 PSF-A488 DAPI IMPa4-A546_an_TileScan_001 (Stage 40 of 49)	00-2ZsML6Nu3Y5QgHNuDiXe8i
10.1446	um	Cell	0.000	1.000	308	11	NT PSF-A488 IMPa4-A546 DAPI 8C2-siRNA-IMP-a2-a4 V2.00	0	20. NT IMPa4 PSF-A488 DAPI IMPa4-A546_an_TileScan_001 (Stage 40 of 49)	00-2ZsML6Nu3Y5QgHNuDiXe8i
11.5743	um	Cell	0.000	1.000	309	12	NT PSF-A488 IMPa4-A546 DAPI 8C2-siRNA-IMP-a2-a4 V2.00	0	20. NT IMPa4 PSF-A488 DAPI IMPa4-A546_an_TileScan_001 (Stage 40 of 49)	00-2ZsML6Nu3Y5QgHNuDiXe8i
11.4698	um	Cell	0.000	1.000	310	13	NT PSF-A488 IMPa4-A546 DAPI 8C2-siRNA-IMP-a2-a4 V2.00	0	20. NT IMPa4 PSF-A488 DAPI IMPa4-A546_an_TileScan_001 (Stage 40 of 49)	00-2ZsML6Nu3Y5QgHNuDiXe8i
9.64795	um	Cell	0.000	1.000	311	14	NT PSF-A488 IMPa4-A546 DAPI 8C2-siRNA-IMP-a2-a4 V2.00	0	20. NT IMPa4 PSF-A488 DAPI IMPa4-A546_an_TileScan_001 (Stage 40 of 49)	00-2ZsML6Nu3Y5QgHNuDiXe8i
6.44582	um	Cell	0.000	1.000	312	15	NT PSF-A488 IMPa4-A546 DAPI 8C2-siRNA-IMP-a2-a4 V2.00	0	20. NT IMPa4 PSF-A488 DAPI IMPa4-A546_an_TileScan_001 (Stage 40 of 49)	00-2ZsML6Nu3Y5QgHNuDiXe8i
8.08545	um	Cell	0.000	1.000	313	16	NT PSF-A488 IMPa4-A546 DAPI 8C2-siRNA-IMP-a2-a4 V2.00	0	20. NT IMPa4 PSF-A488 DAPI IMPa4-A546_an_TileScan_001 (Stage 40 of 49)	00-2ZsML6Nu3Y5QgHNuDiXe8i
5.0611	um	Cell	0.000	1.000	314	17	NT PSF-A488 IMPa4-A546 DAPI 8C2-siRNA-IMP-a2-a4 V2.00	0	20. NT IMPa4 PSF-A488 DAPI IMPa4-A546_an_TileScan_001 (Stage 40 of 49)	00-2ZsML6Nu3Y5QgHNuDiXe8i
12.4435	um	Cell	0.000	1.000	315	0	NT PSF-A488 IMPa4-A546 DAPI 8C2-siRNA-IMP-a2-a4 V2.00	0	20. NT IMPa4 PSF-A488 DAPI IMPa4-A546_ao_TileScan_001 (Stage 41 of 49)	00-2ToaRNv3XivNCTuhAu93Rj
5.98141	um	Cell	0.000	1.000	316	1	NT PSF-A488 IMPa4-A546 DAPI 8C2-siRNA-IMP-a2-a4 V2.00	0	20. NT IMPa4 PSF-A488 DAPI IMPa4-A546_ao_TileScan_001 (Stage 41 of 49)	00-2ToaRNv3XivNCTuhAu93Rj
7.23329	um	Cell	0.000	1.000	317	2	NT PSF-A488 IMPa4-A546 DAPI 8C2-siRNA-IMP-a2-a4 V2.00	0	20. NT IMPa4 PSF-A488 DAPI IMPa4-A546_ao_TileScan_001 (Stage 41 of 49)	00-2ToaRNv3XivNCTuhAu93Rj
5.21609	um	Cell	0.000	1.000	318	3	NT PSF-A488 IMPa4-A546 DAPI 8C2-siRNA-IMP-a2-a4 V2.00	0	20. NT IMPa4 PSF-A488 DAPI IMPa4-A546_ao_TileScan_001 (Stage 41 of 49)	00-2ToaRNv3XivNCTuhAu93Rj
13.21	um	Cell	0.000	1.000	319	4	NT PSF-A488 IMPa4-A546 DAPI 8C2-siRNA-IMP-a2-a4 V2.00	0	20. NT IMPa4 PSF-A488 DAPI IMPa4-A546_ao_TileScan_001 (Stage 41 of 49)	00-2ToaRNv3XivNCTuhAu93Rj
13.5644	um	Cell	0.000	1.000	320	5	NT PSF-A488 IMPa4-A546 DAPI 8C2-siRNA-IMP-a2-a4 V2.00	0	20. NT IMPa4 PSF-A488 DAPI IMPa4-A546_ao_TileScan_001 (Stage 41 of 49)	00-2ToaRNv3XivNCTuhAu93Rj
3.79475	um	Cell	0.000	1.000	321	6	NT PSF-A488 IMPa4-A546 DAPI 8C2-siRNA-IMP-a2-a4 V2.00	0	20. NT IMPa4 PSF-A488 DAPI IMPa4-A546_ao_TileScan_001 (Stage 41 of 49)	00-2ToaRNv3XivNCTuhAu93Rj
8.38683	um	Cell	0.000	1.000	322	7	NT PSF-A488 IMPa4-A546 DAPI 8C2-siRNA-IMP-a2-a4 V2.00	0	20. NT IMPa4 PSF-A488 DAPI IMPa4-A546_ao_TileScan_001 (Stage 41 of 49)	00-2ToaRNv3XivNCTuhAu93Rj
11.414	um	Cell	0.000	1.000	323	8	NT PSF-A488 IMPa4-A546 DAPI 8C2-siRNA-IMP-a2-a4 V2.00	0	20. NT IMPa4 PSF-A488 DAPI IMPa4-A546_ao_TileScan_001 (Stage 41 of 49)	00-2ToaRNv3XivNCTuhAu93Rj
10.4108	um	Cell	0.000	1.000	324	9	NT PSF-A488 IMPa4-A546 DAPI 8C2-siRNA-IMP-a2-a4 V2.00	0	20. NT IMPa4 PSF-A488 DAPI IMPa4-A546_ao_TileScan_001 (Stage 41 of 49)	00-2ToaRNv3XivNCTuhAu93Rj
8.40845	um	Cell	0.000	1.000	325	10	NT PSF-A488 IMPa4-A546 DAPI 8C2-siRNA-IMP-a2-a4 V2.00	0	20. NT IMPa4 PSF-A488 DAPI IMPa4-A546_ao_TileScan_001 (Stage 41 of 49)	00-2ToaRNv3XivNCTuhAu93Rj
4.62725	um	Cell	0.000	1.000	326	11	NT PSF-A488 IMPa4-A546 DAPI 8C2-siRNA-IMP-a2-a4 V2.00	0	20. NT IMPa4 PSF-A488 DAPI IMPa4-A546_ao_TileScan_001 (Stage 41 of 49)	00-2ToaRNv3XivNCTuhAu93Rj
8.56643	um	Cell	0.000	1.000	327	12	NT PSF-A488 IMPa4-A546 DAPI 8C2-siRNA-IMP-a2-a4 V2.00	0	20. NT IMPa4 PSF-A488 DAPI IMPa4-A546_ao_TileScan_001 (Stage 41 of 49)	00-2ToaRNv3XivNCTuhAu93Rj
14.5833	um	Cell	0.000	1.000	328	13	NT PSF-A488 IMPa4-A546 DAPI 8C2-siRNA-IMP-a2-a4 V2.00	0	20. NT IMPa4 PSF-A488 DAPI IMPa4-A546_ao_TileScan_001 (Stage 41 of 49)	00-2ToaRNv3XivNCTuhAu93Rj
7.9229	um	Cell	0.000	1.000	329	14	NT PSF-A488 IMPa4-A546 DAPI 8C2-siRNA-IMP-a2-a4 V2.00	0	20. NT IMPa4 PSF-A488 DAPI IMPa4-A546_ao_TileScan_001 (Stage 41 of 49)	00-2ToaRNv3XivNCTuhAu93Rj
12.3588	um	Cell	0.000	1.000	330	15	NT PSF-A488 IMPa4-A546 DAPI 8C2-siRNA-IMP-a2-a4 V2.00	0	20. NT IMPa4 PSF-A488 DAPI IMPa4-A546_ao_TileScan_001 (Stage 41 of 49)	00-2ToaRNv3XivNCTuhAu93Rj
6.30369	um	Cell	0.000	1.000	331	16	NT PSF-A488 IMPa4-A546 DAPI 8C2-siRNA-IMP-a2-a4 V2.00	0	20. NT IMPa4 PSF-A488 DAPI IMPa4-A546_ao_TileScan_001 (Stage 41 of 49)	00-2ToaRNv3XivNCTuhAu93Rj
6.77617	um	Cell	0.000	1.000	332	17	NT PSF-A488 IMPa4-A546 DAPI 8C2-siRNA-IMP-a2-a4 V2.00	0	20. NT IMPa4 PSF-A488 DAPI IMPa4-A546_ao_TileScan_001 (Stage 41 of 49)	00-2ToaRNv3XivNCTuhAu93Rj
12.2747	um	Cell	0.000	1.000	333	18	NT PSF-A488 IMPa4-A546 DAPI 8C2-siRNA-IMP-a2-a4 V2.00	0	20. NT IMPa4 PSF-A488 DAPI IMPa4-A546_ao_TileScan_001 (Stage 41 of 49)	00-2ToaRNv3XivNCTuhAu93Rj
9.05401	um	Cell	0.000	1.000	334	19	NT PSF-A488 IMPa4-A546 DAPI 8C2-siRNA-IMP-a2-a4 V2.00	0	20. NT IMPa4 PSF-A488 DAPI IMPa4-A546_ao_TileScan_001 (Stage 41 of 49)	00-2ToaRNv3XivNCTuhAu93Rj
9.2692	um	Cell	0.000	1.000	335	0	NT PSF-A488 IMPa4-A546 DAPI 8C2-siRNA-IMP-a2-a4 V2.00	0	20. NT IMPa4 PSF-A488 DAPI IMPa4-A546_ap_TileScan_001 (Stage 42 of 49)	00-dTXgA8H9Um89wV99NR3iZ8
5.15505	um	Cell	0.000	1.000	336	1	NT PSF-A488 IMPa4-A546 DAPI 8C2-siRNA-IMP-a2-a4 V2.00	0	20. NT IMPa4 PSF-A488 DAPI IMPa4-A546_ap_TileScan_001 (Stage 42 of 49)	00-dTXgA8H9Um89wV99NR3iZ8
15.6329	um	Cell	0.000	1.000	337	2	NT PSF-A488 IMPa4-A546 DAPI 8C2-siRNA-IMP-a2-a4 V2.00	0	20. NT IMPa4 PSF-A488 DAPI IMPa4-A546_ap_TileScan_001 (Stage 42 of 49)	00-dTXgA8H9Um89wV99NR3iZ8
9.2352	um	Cell	0.000	1.000	338	3	NT PSF-A488 IMPa4-A546 DAPI 8C2-siRNA-IMP-a2-a4 V2.00	0	20. NT IMPa4 PSF-A488 DAPI IMPa4-A546_ap_TileScan_001 (Stage 42 of 49)	00-dTXgA8H9Um89wV99NR3iZ8
11.4131	um	Cell	0.000	1.000	339	4	NT PSF-A488 IMPa4-A546 DAPI 8C2-siRNA-IMP-a2-a4 V2.00	0	20. NT IMPa4 PSF-A488 DAPI IMPa4-A546_ap_TileScan_001 (Stage 42 of 49)	00-dTXgA8H9Um89wV99NR3iZ8
16.5204	um	Cell	0.000	1.000	340	5	NT PSF-A488 IMPa4-A546 DAPI 8C2-siRNA-IMP-a2-a4 V2.00	0	20. NT IMPa4 PSF-A488 DAPI IMPa4-A546_ap_TileScan_001 (Stage 42 of 49)	00-dTXgA8H9Um89wV99NR3iZ8
4.71732	um	Cell	0.000	1.000	341	6	NT PSF-A488 IMPa4-A546 DAPI 8C2-siRNA-IMP-a2-a4 V2.00	0	20. NT IMPa4 PSF-A488 DAPI IMPa4-A546_ap_TileScan_001 (Stage 42 of 49)	00-dTXgA8H9Um89wV99NR3iZ8
23.5714	um	Cell	0.000	1.000	342	7	NT PSF-A488 IMPa4-A546 DAPI 8C2-siRNA-IMP-a2-a4 V2.00	0	20. NT IMPa4 PSF-A488 DAPI IMPa4-A546_ap_TileScan_001 (Stage 42 of 49)	00-dTXgA8H9Um89wV99NR3iZ8
12.5842	um	Cell	0.000	1.000	343	8	NT PSF-A488 IMPa4-A546 DAPI 8C2-siRNA-IMP-a2-a4 V2.00	0	20. NT IMPa4 PSF-A488 DAPI IMPa4-A546_ap_TileScan_001 (Stage 42 of 49)	00-dTXgA8H9Um89wV99NR3iZ8
15.1209	um	Cell	0.000	1.000	344	9	NT PSF-A488 IMPa4-A546 DAPI 8C2-siRNA-IMP-a2-a4 V2.00	0	20. NT IMPa4 PSF-A488 DAPI IMPa4-A546_ap_TileScan_001 (Stage 42 of 49)	00-dTXgA8H9Um89wV99NR3iZ8
8.53551	um	Cell	0.000	1.000	345	10	NT PSF-A488 IMPa4-A546 DAPI 8C2-siRNA-IMP-a2-a4 V2.00	0	20. NT IMPa4 PSF-A488 DAPI IMPa4-A546_ap_TileScan_001 (Stage 42 of 49)	00-dTXgA8H9Um89wV99NR3iZ8
13.53	um	Cell	0.000	1.000	346	11	NT PSF-A488 IMPa4-A546 DAPI 8C2-siRNA-IMP-a2-a4 V2.00	0	20. NT IMPa4 PSF-A488 DAPI IMPa4-A546_ap_TileScan_001 (Stage 42 of 49)	00-dTXgA8H9Um89wV99NR3iZ8
19.2521	um	Cell	0.000	1.000	347	12	NT PSF-A488 IMPa4-A546 DAPI 8C2-siRNA-IMP-a2-a4 V2.00	0	20. NT IMPa4 PSF-A488 DAPI IMPa4-A546_ap_TileScan_001 (Stage 42 of 49)	00-dTXgA8H9Um89wV99NR3iZ8
7.68701	um	Cell	0.000	1.000	348	13	NT PSF-A488 IMPa4-A546 DAPI 8C2-siRNA-IMP-a2-a4 V2.00	0	20. NT IMPa4 PSF-A488 DAPI IMPa4-A546_ap_TileScan_001 (Stage 42 of 49)	00-dTXgA8H9Um89wV99NR3iZ8
8.4885	um	Cell	0.000	1.000	349	14	NT PSF-A488 IMPa4-A546 DAPI 8C2-siRNA-IMP-a2-a4 V2.00	0	20. NT IMPa4 PSF-A488 DAPI IMPa4-A546_ap_TileScan_001 (Stage 42 of 49)	00-dTXgA8H9Um89wV99NR3iZ8
4.02182	um	Cell	0.000	1.000	350	15	NT PSF-A488 IMPa4-A546 DAPI 8C2-siRNA-IMP-a2-a4 V2.00	0	20. NT IMPa4 PSF-A488 DAPI IMPa4-A546_ap_TileScan_001 (Stage 42 of 49)	00-dTXgA8H9Um89wV99NR3iZ8
10.054	um	Cell	0.000	1.000	351	16	NT PSF-A488 IMPa4-A546 DAPI 8C2-siRNA-IMP-a2-a4 V2.00	0	20. NT IMPa4 PSF-A488 DAPI IMPa4-A546_ap_TileScan_001 (Stage 42 of 49)	00-dTXgA8H9Um89wV99NR3iZ8
7.55302	um	Cell	0.000	1.000	352	17	NT PSF-A488 IMPa4-A546 DAPI 8C2-siRNA-IMP-a2-a4 V2.00	0	20. NT IMPa4 PSF-A488 DAPI IMPa4-A546_ap_TileScan_001 (Stage 42 of 49)	00-dTXgA8H9Um89wV99NR3iZ8
11.9806	um	Cell	0.000	1.000	353	0	NT PSF-A488 IMPa4-A546 DAPI 8C2-siRNA-IMP-a2-a4 V2.00	0	20. NT IMPa4 PSF-A488 DAPI IMPa4-A546_aq_TileScan_001 (Stage 43 of 49)	00-cgSFzKBv6ZrXWTvgJk3kuS
13.0581	um	Cell	0.000	1.000	354	1	NT PSF-A488 IMPa4-A546 DAPI 8C2-siRNA-IMP-a2-a4 V2.00	0	20. NT IMPa4 PSF-A488 DAPI IMPa4-A546_aq_TileScan_001 (Stage 43 of 49)	00-cgSFzKBv6ZrXWTvgJk3kuS
8.67882	um	Cell	0.000	1.000	355	2	NT PSF-A488 IMPa4-A546 DAPI 8C2-siRNA-IMP-a2-a4 V2.00	0	20. NT IMPa4 PSF-A488 DAPI IMPa4-A546_aq_TileScan_001 (Stage 43 of 49)	00-cgSFzKBv6ZrXWTvgJk3kuS
4.70615	um	Cell	0.000	1.000	356	3	NT PSF-A488 IMPa4-A546 DAPI 8C2-siRNA-IMP-a2-a4 V2.00	0	20. NT IMPa4 PSF-A488 DAPI IMPa4-A546_aq_TileScan_001 (Stage 43 of 49)	00-cgSFzKBv6ZrXWTvgJk3kuS
14.6476	um	Cell	0.000	1.000	357	4	NT PSF-A488 IMPa4-A546 DAPI 8C2-siRNA-IMP-a2-a4 V2.00	0	20. NT IMPa4 PSF-A488 DAPI IMPa4-A546_aq_TileScan_001 (Stage 43 of 49)	00-cgSFzKBv6ZrXWTvgJk3kuS
10.5689	um	Cell	0.000	1.000	358	5	NT PSF-A488 IMPa4-A546 DAPI 8C2-siRNA-IMP-a2-a4 V2.00	0	20. NT IMPa4 PSF-A488 DAPI IMPa4-A546_aq_TileScan_001 (Stage 43 of 49)	00-cgSFzKBv6ZrXWTvgJk3kuS
14.2033	um	Cell	0.000	1.000	359	6	NT PSF-A488 IMPa4-A546 DAPI 8C2-siRNA-IMP-a2-a4 V2.00	0	20. NT IMPa4 PSF-A488 DAPI IMPa4-A546_aq_TileScan_001 (Stage 43 of 49)	00-cgSFzKBv6ZrXWTvgJk3kuS
16.2162	um	Cell	0.000	1.000	360	7	NT PSF-A488 IMPa4-A546 DAPI 8C2-siRNA-IMP-a2-a4 V2.00	0	20. NT IMPa4 PSF-A488 DAPI IMPa4-A546_aq_TileScan_001 (Stage 43 of 49)	00-cgSFzKBv6ZrXWTvgJk3kuS
10.5239	um	Cell	0.000	1.000	361	8	NT PSF-A488 IMPa4-A546 DAPI 8C2-siRNA-IMP-a2-a4 V2.00	0	20. NT IMPa4 PSF-A488 DAPI IMPa4-A546_aq_TileScan_001 (Stage 43 of 49)	00-cgSFzKBv6ZrXWTvgJk3kuS
11.3162	um	Cell	0.000	1.000	362	9	NT PSF-A488 IMPa4-A546 DAPI 8C2-siRNA-IMP-a2-a4 V2.00	0	20. NT IMPa4 PSF-A488 DAPI IMPa4-A546_aq_TileScan_001 (Stage 43 of 49)	00-cgSFzKBv6ZrXWTvgJk3kuS
11.8507	um	Cell	0.000	1.000	363	10	NT PSF-A488 IMPa4-A546 DAPI 8C2-siRNA-IMP-a2-a4 V2.00	0	20. NT IMPa4 PSF-A488 DAPI IMPa4-A546_aq_TileScan_001 (Stage 43 of 49)	00-cgSFzKBv6ZrXWTvgJk3kuS
12.7238	um	Cell	0.000	1.000	364	11	NT PSF-A488 IMPa4-A546 DAPI 8C2-siRNA-IMP-a2-a4 V2.00	0	20. NT IMPa4 PSF-A488 DAPI IMPa4-A546_aq_TileScan_001 (Stage 43 of 49)	00-cgSFzKBv6ZrXWTvgJk3kuS
10.9779	um	Cell	0.000	1.000	365	12	NT PSF-A488 IMPa4-A546 DAPI 8C2-siRNA-IMP-a2-a4 V2.00	0	20. NT IMPa4 PSF-A488 DAPI IMPa4-A546_aq_TileScan_001 (Stage 43 of 49)	00-cgSFzKBv6ZrXWTvgJk3kuS
10.8091	um	Cell	0.000	1.000	366	13	NT PSF-A488 IMPa4-A546 DAPI 8C2-siRNA-IMP-a2-a4 V2.00	0	20. NT IMPa4 PSF-A488 DAPI IMPa4-A546_aq_TileScan_001 (Stage 43 of 49)	00-cgSFzKBv6ZrXWTvgJk3kuS
10.8097	um	Cell	0.000	1.000	367	14	NT PSF-A488 IMPa4-A546 DAPI 8C2-siRNA-IMP-a2-a4 V2.00	0	20. NT IMPa4 PSF-A488 DAPI IMPa4-A546_aq_TileScan_001 (Stage 43 of 49)	00-cgSFzKBv6ZrXWTvgJk3kuS
7.66804	um	Cell	0.000	1.000	368	15	NT PSF-A488 IMPa4-A546 DAPI 8C2-siRNA-IMP-a2-a4 V2.00	0	20. NT IMPa4 PSF-A488 DAPI IMPa4-A546_aq_TileScan_001 (Stage 43 of 49)	00-cgSFzKBv6ZrXWTvgJk3kuS
10.5497	um	Cell	0.000	1.000	369	0	NT PSF-A488 IMPa4-A546 DAPI 8C2-siRNA-IMP-a2-a4 V2.00	0	20. NT IMPa4 PSF-A488 DAPI IMPa4-A546_ar_TileScan_001 (Stage 44 of 49)	00-jzrFtnJ3XWCvhHR2A6boxi
6.74038	um	Cell	0.000	1.000	370	1	NT PSF-A488 IMPa4-A546 DAPI 8C2-siRNA-IMP-a2-a4 V2.00	0	20. NT IMPa4 PSF-A488 DAPI IMPa4-A546_ar_TileScan_001 (Stage 44 of 49)	00-jzrFtnJ3XWCvhHR2A6boxi
7.6781	um	Cell	0.000	1.000	371	2	NT PSF-A488 IMPa4-A546 DAPI 8C2-siRNA-IMP-a2-a4 V2.00	0	20. NT IMPa4 PSF-A488 DAPI IMPa4-A546_ar_TileScan_001 (Stage 44 of 49)	00-jzrFtnJ3XWCvhHR2A6boxi
12.1133	um	Cell	0.000	1.000	372	3	NT PSF-A488 IMPa4-A546 DAPI 8C2-siRNA-IMP-a2-a4 V2.00	0	20. NT IMPa4 PSF-A488 DAPI IMPa4-A546_ar_TileScan_001 (Stage 44 of 49)	00-jzrFtnJ3XWCvhHR2A6boxi
12.1008	um	Cell	0.000	1.000	373	4	NT PSF-A488 IMPa4-A546 DAPI 8C2-siRNA-IMP-a2-a4 V2.00	0	20. NT IMPa4 PSF-A488 DAPI IMPa4-A546_ar_TileScan_001 (Stage 44 of 49)	00-jzrFtnJ3XWCvhHR2A6boxi
10.2506	um	Cell	0.000	1.000	374	5	NT PSF-A488 IMPa4-A546 DAPI 8C2-siRNA-IMP-a2-a4 V2.00	0	20. NT IMPa4 PSF-A488 DAPI IMPa4-A546_ar_TileScan_001 (Stage 44 of 49)	00-jzrFtnJ3XWCvhHR2A6boxi
12.8365	um	Cell	0.000	1.000	375	6	NT PSF-A488 IMPa4-A546 DAPI 8C2-siRNA-IMP-a2-a4 V2.00	0	20. NT IMPa4 PSF-A488 DAPI IMPa4-A546_ar_TileScan_001 (Stage 44 of 49)	00-jzrFtnJ3XWCvhHR2A6boxi
10.003	um	Cell	0.000	1.000	376	7	NT PSF-A488 IMPa4-A546 DAPI 8C2-siRNA-IMP-a2-a4 V2.00	0	20. NT IMPa4 PSF-A488 DAPI IMPa4-A546_ar_TileScan_001 (Stage 44 of 49)	00-jzrFtnJ3XWCvhHR2A6boxi
5.67554	um	Cell	0.000	1.000	377	8	NT PSF-A488 IMPa4-A546 DAPI 8C2-siRNA-IMP-a2-a4 V2.00	0	20. NT IMPa4 PSF-A488 DAPI IMPa4-A546_ar_TileScan_001 (Stage 44 of 49)	00-jzrFtnJ3XWCvhHR2A6boxi
6.6931	um	Cell	0.000	1.000	378	9	NT PSF-A488 IMPa4-A546 DAPI 8C2-siRNA-IMP-a2-a4 V2.00	0	20. NT IMPa4 PSF-A488 DAPI IMPa4-A546_ar_TileScan_001 (Stage 44 of 49)	00-jzrFtnJ3XWCvhHR2A6boxi
6.34888	um	Cell	0.000	1.000	379	10	NT PSF-A488 IMPa4-A546 DAPI 8C2-siRNA-IMP-a2-a4 V2.00	0	20. NT IMPa4 PSF-A488 DAPI IMPa4-A546_ar_TileScan_001 (Stage 44 of 49)	00-jzrFtnJ3XWCvhHR2A6boxi
9.65818	um	Cell	0.000	1.000	380	11	NT PSF-A488 IMPa4-A546 DAPI 8C2-siRNA-IMP-a2-a4 V2.00	0	20. NT IMPa4 PSF-A488 DAPI IMPa4-A546_ar_TileScan_001 (Stage 44 of 49)	00-jzrFtnJ3XWCvhHR2A6boxi
7.09397	um	Cell	0.000	1.000	381	12	NT PSF-A488 IMPa4-A546 DAPI 8C2-siRNA-IMP-a2-a4 V2.00	0	20. NT IMPa4 PSF-A488 DAPI IMPa4-A546_ar_TileScan_001 (Stage 44 of 49)	00-jzrFtnJ3XWCvhHR2A6boxi
6.46869	um	Cell	0.000	1.000	382	13	NT PSF-A488 IMPa4-A546 DAPI 8C2-siRNA-IMP-a2-a4 V2.00	0	20. NT IMPa4 PSF-A488 DAPI IMPa4-A546_ar_TileScan_001 (Stage 44 of 49)	00-jzrFtnJ3XWCvhHR2A6boxi
8.85828	um	Cell	0.000	1.000	383	14	NT PSF-A488 IMPa4-A546 DAPI 8C2-siRNA-IMP-a2-a4 V2.00	0	20. NT IMPa4 PSF-A488 DAPI IMPa4-A546_ar_TileScan_001 (Stage 44 of 49)	00-jzrFtnJ3XWCvhHR2A6boxi
2.93884	um	Cell	0.000	1.000	384	0	NT PSF-A488 IMPa4-A546 DAPI 8C2-siRNA-IMP-a2-a4 V2.00	0	20. NT IMPa4 PSF-A488 DAPI IMPa4-A546_as_TileScan_001 (Stage 45 of 49)	00-cRSMXMbSMnG4ADWhxJSeK
6.44152	um	Cell	0.000	1.000	385	1	NT PSF-A488 IMPa4-A546 DAPI 8C2-siRNA-IMP-a2-a4 V2.00	0	20. NT IMPa4 PSF-A488 DAPI IMPa4-A546_as_TileScan_001 (Stage 45 of 49)	00-cRSMXMbSMnG4ADWhxJSeK
7.63207	um	Cell	0.000	1.000	386	2	NT PSF-A488 IMPa4-A546 DAPI 8C2-siRNA-IMP-a2-a4 V2.00	0	20. NT IMPa4 PSF-A488 DAPI IMPa4-A546_as_TileScan_001 (Stage 45 of 49)	00-cRSMXMbSMnG4ADWhxJSeK
6.78366	um	Cell	0.000	1.000	387	3	NT PSF-A488 IMPa4-A546 DAPI 8C2-siRNA-IMP-a2-a4 V2.00	0	20. NT IMPa4 PSF-A488 DAPI IMPa4-A546_as_TileScan_001 (Stage 45 of 49)	00-cRSMXMbSMnG4ADWhxJSeK
5.34485	um	Cell	0.000	1.000	388	4	NT PSF-A488 IMPa4-A546 DAPI 8C2-siRNA-IMP-a2-a4 V2.00	0	20. NT IMPa4 PSF-A488 DAPI IMPa4-A546_as_TileScan_001 (Stage 45 of 49)	00-cRSMXMbSMnG4ADWhxJSeK
6.80107	um	Cell	0.000	1.000	389	5	NT PSF-A488 IMPa4-A546 DAPI 8C2-siRNA-IMP-a2-a4 V2.00	0	20. NT IMPa4 PSF-A488 DAPI IMPa4-A546_as_TileScan_001 (Stage 45 of 49)	00-cRSMXMbSMnG4ADWhxJSeK
7.72238	um	Cell	0.000	1.000	390	6	NT PSF-A488 IMPa4-A546 DAPI 8C2-siRNA-IMP-a2-a4 V2.00	0	20. NT IMPa4 PSF-A488 DAPI IMPa4-A546_as_TileScan_001 (Stage 45 of 49)	00-cRSMXMbSMnG4ADWhxJSeK
15.4164	um	Cell	0.000	1.000	391	7	NT PSF-A488 IMPa4-A546 DAPI 8C2-siRNA-IMP-a2-a4 V2.00	0	20. NT IMPa4 PSF-A488 DAPI IMPa4-A546_as_TileScan_001 (Stage 45 of 49)	00-cRSMXMbSMnG4ADWhxJSeK
5.11599	um	Cell	0.000	1.000	392	8	NT PSF-A488 IMPa4-A546 DAPI 8C2-siRNA-IMP-a2-a4 V2.00	0	20. NT IMPa4 PSF-A488 DAPI IMPa4-A546_as_TileScan_001 (Stage 45 of 49)	00-cRSMXMbSMnG4ADWhxJSeK
9.64516	um	Cell	0.000	1.000	393	9	NT PSF-A488 IMPa4-A546 DAPI 8C2-siRNA-IMP-a2-a4 V2.00	0	20. NT IMPa4 PSF-A488 DAPI IMPa4-A546_as_TileScan_001 (Stage 45 of 49)	00-cRSMXMbSMnG4ADWhxJSeK
8.75973	um	Cell	0.000	1.000	394	10	NT PSF-A488 IMPa4-A546 DAPI 8C2-siRNA-IMP-a2-a4 V2.00	0	20. NT IMPa4 PSF-A488 DAPI IMPa4-A546_as_TileScan_001 (Stage 45 of 49)	00-cRSMXMbSMnG4ADWhxJSeK
7.17308	um	Cell	0.000	1.000	395	11	NT PSF-A488 IMPa4-A546 DAPI 8C2-siRNA-IMP-a2-a4 V2.00	0	20. NT IMPa4 PSF-A488 DAPI IMPa4-A546_as_TileScan_001 (Stage 45 of 49)	00-cRSMXMbSMnG4ADWhxJSeK
8.15754	um	Cell	0.000	1.000	396	12	NT PSF-A488 IMPa4-A546 DAPI 8C2-siRNA-IMP-a2-a4 V2.00	0	20. NT IMPa4 PSF-A488 DAPI IMPa4-A546_as_TileScan_001 (Stage 45 of 49)	00-cRSMXMbSMnG4ADWhxJSeK
7.9409	um	Cell	0.000	1.000	397	13	NT PSF-A488 IMPa4-A546 DAPI 8C2-siRNA-IMP-a2-a4 V2.00	0	20. NT IMPa4 PSF-A488 DAPI IMPa4-A546_as_TileScan_001 (Stage 45 of 49)	00-cRSMXMbSMnG4ADWhxJSeK
12.3249	um	Cell	0.000	1.000	398	14	NT PSF-A488 IMPa4-A546 DAPI 8C2-siRNA-IMP-a2-a4 V2.00	0	20. NT IMPa4 PSF-A488 DAPI IMPa4-A546_as_TileScan_001 (Stage 45 of 49)	00-cRSMXMbSMnG4ADWhxJSeK
9.93317	um	Cell	0.000	1.000	399	15	NT PSF-A488 IMPa4-A546 DAPI 8C2-siRNA-IMP-a2-a4 V2.00	0	20. NT IMPa4 PSF-A488 DAPI IMPa4-A546_as_TileScan_001 (Stage 45 of 49)	00-cRSMXMbSMnG4ADWhxJSeK
18.6464	um	Cell	0.000	1.000	400	16	NT PSF-A488 IMPa4-A546 DAPI 8C2-siRNA-IMP-a2-a4 V2.00	0	20. NT IMPa4 PSF-A488 DAPI IMPa4-A546_as_TileScan_001 (Stage 45 of 49)	00-cRSMXMbSMnG4ADWhxJSeK
4.13913	um	Cell	0.000	1.000	401	17	NT PSF-A488 IMPa4-A546 DAPI 8C2-siRNA-IMP-a2-a4 V2.00	0	20. NT IMPa4 PSF-A488 DAPI IMPa4-A546_as_TileScan_001 (Stage 45 of 49)	00-cRSMXMbSMnG4ADWhxJSeK
9.75649	um	Cell	0.000	1.000	402	18	NT PSF-A488 IMPa4-A546 DAPI 8C2-siRNA-IMP-a2-a4 V2.00	0	20. NT IMPa4 PSF-A488 DAPI IMPa4-A546_as_TileScan_001 (Stage 45 of 49)	00-cRSMXMbSMnG4ADWhxJSeK
14.7189	um	Cell	0.000	1.000	403	19	NT PSF-A488 IMPa4-A546 DAPI 8C2-siRNA-IMP-a2-a4 V2.00	0	20. NT IMPa4 PSF-A488 DAPI IMPa4-A546_as_TileScan_001 (Stage 45 of 49)	00-cRSMXMbSMnG4ADWhxJSeK
8.593	um	Cell	0.000	1.000	404	20	NT PSF-A488 IMPa4-A546 DAPI 8C2-siRNA-IMP-a2-a4 V2.00	0	20. NT IMPa4 PSF-A488 DAPI IMPa4-A546_as_TileScan_001 (Stage 45 of 49)	00-cRSMXMbSMnG4ADWhxJSeK
19.5058	um	Cell	0.000	1.000	405	21	NT PSF-A488 IMPa4-A546 DAPI 8C2-siRNA-IMP-a2-a4 V2.00	0	20. NT IMPa4 PSF-A488 DAPI IMPa4-A546_as_TileScan_001 (Stage 45 of 49)	00-cRSMXMbSMnG4ADWhxJSeK
9.46952	um	Cell	0.000	1.000	406	22	NT PSF-A488 IMPa4-A546 DAPI 8C2-siRNA-IMP-a2-a4 V2.00	0	20. NT IMPa4 PSF-A488 DAPI IMPa4-A546_as_TileScan_001 (Stage 45 of 49)	00-cRSMXMbSMnG4ADWhxJSeK
9.75589	um	Cell	0.000	1.000	407	0	NT PSF-A488 IMPa4-A546 DAPI 8C2-siRNA-IMP-a2-a4 V2.00	0	20. NT IMPa4 PSF-A488 DAPI IMPa4-A546_at_TileScan_001 (Stage 46 of 49)	00-DmXkLVM35fj47VoMLwBVNX
6.21868	um	Cell	0.000	1.000	408	1	NT PSF-A488 IMPa4-A546 DAPI 8C2-siRNA-IMP-a2-a4 V2.00	0	20. NT IMPa4 PSF-A488 DAPI IMPa4-A546_at_TileScan_001 (Stage 46 of 49)	00-DmXkLVM35fj47VoMLwBVNX
4.07928	um	Cell	0.000	1.000	409	2	NT PSF-A488 IMPa4-A546 DAPI 8C2-siRNA-IMP-a2-a4 V2.00	0	20. NT IMPa4 PSF-A488 DAPI IMPa4-A546_at_TileScan_001 (Stage 46 of 49)	00-DmXkLVM35fj47VoMLwBVNX
4.66899	um	Cell	0.000	1.000	410	3	NT PSF-A488 IMPa4-A546 DAPI 8C2-siRNA-IMP-a2-a4 V2.00	0	20. NT IMPa4 PSF-A488 DAPI IMPa4-A546_at_TileScan_001 (Stage 46 of 49)	00-DmXkLVM35fj47VoMLwBVNX
10.2988	um	Cell	0.000	1.000	411	4	NT PSF-A488 IMPa4-A546 DAPI 8C2-siRNA-IMP-a2-a4 V2.00	0	20. NT IMPa4 PSF-A488 DAPI IMPa4-A546_at_TileScan_001 (Stage 46 of 49)	00-DmXkLVM35fj47VoMLwBVNX
6.17665	um	Cell	0.000	1.000	412	5	NT PSF-A488 IMPa4-A546 DAPI 8C2-siRNA-IMP-a2-a4 V2.00	0	20. NT IMPa4 PSF-A488 DAPI IMPa4-A546_at_TileScan_001 (Stage 46 of 49)	00-DmXkLVM35fj47VoMLwBVNX
8.66326	um	Cell	0.000	1.000	413	6	NT PSF-A488 IMPa4-A546 DAPI 8C2-siRNA-IMP-a2-a4 V2.00	0	20. NT IMPa4 PSF-A488 DAPI IMPa4-A546_at_TileScan_001 (Stage 46 of 49)	00-DmXkLVM35fj47VoMLwBVNX
10.1628	um	Cell	0.000	1.000	414	7	NT PSF-A488 IMPa4-A546 DAPI 8C2-siRNA-IMP-a2-a4 V2.00	0	20. NT IMPa4 PSF-A488 DAPI IMPa4-A546_at_TileScan_001 (Stage 46 of 49)	00-DmXkLVM35fj47VoMLwBVNX
8.64742	um	Cell	0.000	1.000	415	8	NT PSF-A488 IMPa4-A546 DAPI 8C2-siRNA-IMP-a2-a4 V2.00	0	20. NT IMPa4 PSF-A488 DAPI IMPa4-A546_at_TileScan_001 (Stage 46 of 49)	00-DmXkLVM35fj47VoMLwBVNX
6.86881	um	Cell	0.000	1.000	416	9	NT PSF-A488 IMPa4-A546 DAPI 8C2-siRNA-IMP-a2-a4 V2.00	0	20. NT IMPa4 PSF-A488 DAPI IMPa4-A546_at_TileScan_001 (Stage 46 of 49)	00-DmXkLVM35fj47VoMLwBVNX
8.85782	um	Cell	0.000	1.000	417	10	NT PSF-A488 IMPa4-A546 DAPI 8C2-siRNA-IMP-a2-a4 V2.00	0	20. NT IMPa4 PSF-A488 DAPI IMPa4-A546_at_TileScan_001 (Stage 46 of 49)	00-DmXkLVM35fj47VoMLwBVNX
7.51977	um	Cell	0.000	1.000	418	11	NT PSF-A488 IMPa4-A546 DAPI 8C2-siRNA-IMP-a2-a4 V2.00	0	20. NT IMPa4 PSF-A488 DAPI IMPa4-A546_at_TileScan_001 (Stage 46 of 49)	00-DmXkLVM35fj47VoMLwBVNX
15.4595	um	Cell	0.000	1.000	419	12	NT PSF-A488 IMPa4-A546 DAPI 8C2-siRNA-IMP-a2-a4 V2.00	0	20. NT IMPa4 PSF-A488 DAPI IMPa4-A546_at_TileScan_001 (Stage 46 of 49)	00-DmXkLVM35fj47VoMLwBVNX
6.87202	um	Cell	0.000	1.000	420	13	NT PSF-A488 IMPa4-A546 DAPI 8C2-siRNA-IMP-a2-a4 V2.00	0	20. NT IMPa4 PSF-A488 DAPI IMPa4-A546_at_TileScan_001 (Stage 46 of 49)	00-DmXkLVM35fj47VoMLwBVNX
12.8786	um	Cell	0.000	1.000	421	14	NT PSF-A488 IMPa4-A546 DAPI 8C2-siRNA-IMP-a2-a4 V2.00	0	20. NT IMPa4 PSF-A488 DAPI IMPa4-A546_at_TileScan_001 (Stage 46 of 49)	00-DmXkLVM35fj47VoMLwBVNX
8.97968	um	Cell	0.000	1.000	422	15	NT PSF-A488 IMPa4-A546 DAPI 8C2-siRNA-IMP-a2-a4 V2.00	0	20. NT IMPa4 PSF-A488 DAPI IMPa4-A546_at_TileScan_001 (Stage 46 of 49)	00-DmXkLVM35fj47VoMLwBVNX
11.4963	um	Cell	0.000	1.000	423	16	NT PSF-A488 IMPa4-A546 DAPI 8C2-siRNA-IMP-a2-a4 V2.00	0	20. NT IMPa4 PSF-A488 DAPI IMPa4-A546_at_TileScan_001 (Stage 46 of 49)	00-DmXkLVM35fj47VoMLwBVNX
11.3945	um	Cell	0.000	1.000	424	17	NT PSF-A488 IMPa4-A546 DAPI 8C2-siRNA-IMP-a2-a4 V2.00	0	20. NT IMPa4 PSF-A488 DAPI IMPa4-A546_at_TileScan_001 (Stage 46 of 49)	00-DmXkLVM35fj47VoMLwBVNX
14.7436	um	Cell	0.000	1.000	425	18	NT PSF-A488 IMPa4-A546 DAPI 8C2-siRNA-IMP-a2-a4 V2.00	0	20. NT IMPa4 PSF-A488 DAPI IMPa4-A546_at_TileScan_001 (Stage 46 of 49)	00-DmXkLVM35fj47VoMLwBVNX
5.27416	um	Cell	0.000	1.000	426	19	NT PSF-A488 IMPa4-A546 DAPI 8C2-siRNA-IMP-a2-a4 V2.00	0	20. NT IMPa4 PSF-A488 DAPI IMPa4-A546_at_TileScan_001 (Stage 46 of 49)	00-DmXkLVM35fj47VoMLwBVNX
8.19618	um	Cell	0.000	1.000	427	20	NT PSF-A488 IMPa4-A546 DAPI 8C2-siRNA-IMP-a2-a4 V2.00	0	20. NT IMPa4 PSF-A488 DAPI IMPa4-A546_at_TileScan_001 (Stage 46 of 49)	00-DmXkLVM35fj47VoMLwBVNX
4.2631	um	Cell	0.000	1.000	428	21	NT PSF-A488 IMPa4-A546 DAPI 8C2-siRNA-IMP-a2-a4 V2.00	0	20. NT IMPa4 PSF-A488 DAPI IMPa4-A546_at_TileScan_001 (Stage 46 of 49)	00-DmXkLVM35fj47VoMLwBVNX
10.514	um	Cell	0.000	1.000	429	22	NT PSF-A488 IMPa4-A546 DAPI 8C2-siRNA-IMP-a2-a4 V2.00	0	20. NT IMPa4 PSF-A488 DAPI IMPa4-A546_at_TileScan_001 (Stage 46 of 49)	00-DmXkLVM35fj47VoMLwBVNX
9.54709	um	Cell	0.000	1.000	430	23	NT PSF-A488 IMPa4-A546 DAPI 8C2-siRNA-IMP-a2-a4 V2.00	0	20. NT IMPa4 PSF-A488 DAPI IMPa4-A546_at_TileScan_001 (Stage 46 of 49)	00-DmXkLVM35fj47VoMLwBVNX
10.3611	um	Cell	0.000	1.000	431	24	NT PSF-A488 IMPa4-A546 DAPI 8C2-siRNA-IMP-a2-a4 V2.00	0	20. NT IMPa4 PSF-A488 DAPI IMPa4-A546_at_TileScan_001 (Stage 46 of 49)	00-DmXkLVM35fj47VoMLwBVNX
13.677	um	Cell	0.000	1.000	432	25	NT PSF-A488 IMPa4-A546 DAPI 8C2-siRNA-IMP-a2-a4 V2.00	0	20. NT IMPa4 PSF-A488 DAPI IMPa4-A546_at_TileScan_001 (Stage 46 of 49)	00-DmXkLVM35fj47VoMLwBVNX
7.30635	um	Cell	0.000	1.000	433	26	NT PSF-A488 IMPa4-A546 DAPI 8C2-siRNA-IMP-a2-a4 V2.00	0	20. NT IMPa4 PSF-A488 DAPI IMPa4-A546_at_TileScan_001 (Stage 46 of 49)	00-DmXkLVM35fj47VoMLwBVNX
5.30775	um	Cell	0.000	1.000	434	27	NT PSF-A488 IMPa4-A546 DAPI 8C2-siRNA-IMP-a2-a4 V2.00	0	20. NT IMPa4 PSF-A488 DAPI IMPa4-A546_at_TileScan_001 (Stage 46 of 49)	00-DmXkLVM35fj47VoMLwBVNX
10.3547	um	Cell	0.000	1.000	435	0	NT PSF-A488 IMPa4-A546 DAPI 8C2-siRNA-IMP-a2-a4 V2.00	0	20. NT IMPa4 PSF-A488 DAPI IMPa4-A546_au_TileScan_001 (Stage 47 of 49)	00-VdRjRsEgCg7SxYga3DVnKJ
8.30557	um	Cell	0.000	1.000	436	1	NT PSF-A488 IMPa4-A546 DAPI 8C2-siRNA-IMP-a2-a4 V2.00	0	20. NT IMPa4 PSF-A488 DAPI IMPa4-A546_au_TileScan_001 (Stage 47 of 49)	00-VdRjRsEgCg7SxYga3DVnKJ
8.07333	um	Cell	0.000	1.000	437	2	NT PSF-A488 IMPa4-A546 DAPI 8C2-siRNA-IMP-a2-a4 V2.00	0	20. NT IMPa4 PSF-A488 DAPI IMPa4-A546_au_TileScan_001 (Stage 47 of 49)	00-VdRjRsEgCg7SxYga3DVnKJ
7.61469	um	Cell	0.000	1.000	438	3	NT PSF-A488 IMPa4-A546 DAPI 8C2-siRNA-IMP-a2-a4 V2.00	0	20. NT IMPa4 PSF-A488 DAPI IMPa4-A546_au_TileScan_001 (Stage 47 of 49)	00-VdRjRsEgCg7SxYga3DVnKJ
10.9377	um	Cell	0.000	1.000	439	4	NT PSF-A488 IMPa4-A546 DAPI 8C2-siRNA-IMP-a2-a4 V2.00	0	20. NT IMPa4 PSF-A488 DAPI IMPa4-A546_au_TileScan_001 (Stage 47 of 49)	00-VdRjRsEgCg7SxYga3DVnKJ
8.19057	um	Cell	0.000	1.000	440	5	NT PSF-A488 IMPa4-A546 DAPI 8C2-siRNA-IMP-a2-a4 V2.00	0	20. NT IMPa4 PSF-A488 DAPI IMPa4-A546_au_TileScan_001 (Stage 47 of 49)	00-VdRjRsEgCg7SxYga3DVnKJ
8.39422	um	Cell	0.000	1.000	441	6	NT PSF-A488 IMPa4-A546 DAPI 8C2-siRNA-IMP-a2-a4 V2.00	0	20. NT IMPa4 PSF-A488 DAPI IMPa4-A546_au_TileScan_001 (Stage 47 of 49)	00-VdRjRsEgCg7SxYga3DVnKJ
12.6536	um	Cell	0.000	1.000	442	7	NT PSF-A488 IMPa4-A546 DAPI 8C2-siRNA-IMP-a2-a4 V2.00	0	20. NT IMPa4 PSF-A488 DAPI IMPa4-A546_au_TileScan_001 (Stage 47 of 49)	00-VdRjRsEgCg7SxYga3DVnKJ
12.294	um	Cell	0.000	1.000	443	8	NT PSF-A488 IMPa4-A546 DAPI 8C2-siRNA-IMP-a2-a4 V2.00	0	20. NT IMPa4 PSF-A488 DAPI IMPa4-A546_au_TileScan_001 (Stage 47 of 49)	00-VdRjRsEgCg7SxYga3DVnKJ
5.47621	um	Cell	0.000	1.000	444	9	NT PSF-A488 IMPa4-A546 DAPI 8C2-siRNA-IMP-a2-a4 V2.00	0	20. NT IMPa4 PSF-A488 DAPI IMPa4-A546_au_TileScan_001 (Stage 47 of 49)	00-VdRjRsEgCg7SxYga3DVnKJ
12.3099	um	Cell	0.000	1.000	445	10	NT PSF-A488 IMPa4-A546 DAPI 8C2-siRNA-IMP-a2-a4 V2.00	0	20. NT IMPa4 PSF-A488 DAPI IMPa4-A546_au_TileScan_001 (Stage 47 of 49)	00-VdRjRsEgCg7SxYga3DVnKJ
5.0894	um	Cell	0.000	1.000	446	11	NT PSF-A488 IMPa4-A546 DAPI 8C2-siRNA-IMP-a2-a4 V2.00	0	20. NT IMPa4 PSF-A488 DAPI IMPa4-A546_au_TileScan_001 (Stage 47 of 49)	00-VdRjRsEgCg7SxYga3DVnKJ
6.24992	um	Cell	0.000	1.000	447	12	NT PSF-A488 IMPa4-A546 DAPI 8C2-siRNA-IMP-a2-a4 V2.00	0	20. NT IMPa4 PSF-A488 DAPI IMPa4-A546_au_TileScan_001 (Stage 47 of 49)	00-VdRjRsEgCg7SxYga3DVnKJ
9.50203	um	Cell	0.000	1.000	448	13	NT PSF-A488 IMPa4-A546 DAPI 8C2-siRNA-IMP-a2-a4 V2.00	0	20. NT IMPa4 PSF-A488 DAPI IMPa4-A546_au_TileScan_001 (Stage 47 of 49)	00-VdRjRsEgCg7SxYga3DVnKJ
7.52496	um	Cell	0.000	1.000	449	0	NT PSF-A488 IMPa4-A546 DAPI 8C2-siRNA-IMP-a2-a4 V2.00	0	20. NT IMPa4 PSF-A488 DAPI IMPa4-A546_av_TileScan_001 (Stage 48 of 49)	00-MkUA6Kj5bxgtTEuaUurxsL
7.40966	um	Cell	0.000	1.000	450	1	NT PSF-A488 IMPa4-A546 DAPI 8C2-siRNA-IMP-a2-a4 V2.00	0	20. NT IMPa4 PSF-A488 DAPI IMPa4-A546_av_TileScan_001 (Stage 48 of 49)	00-MkUA6Kj5bxgtTEuaUurxsL
6.48816	um	Cell	0.000	1.000	451	2	NT PSF-A488 IMPa4-A546 DAPI 8C2-siRNA-IMP-a2-a4 V2.00	0	20. NT IMPa4 PSF-A488 DAPI IMPa4-A546_av_TileScan_001 (Stage 48 of 49)	00-MkUA6Kj5bxgtTEuaUurxsL
7.48802	um	Cell	0.000	1.000	452	3	NT PSF-A488 IMPa4-A546 DAPI 8C2-siRNA-IMP-a2-a4 V2.00	0	20. NT IMPa4 PSF-A488 DAPI IMPa4-A546_av_TileScan_001 (Stage 48 of 49)	00-MkUA6Kj5bxgtTEuaUurxsL
9.02979	um	Cell	0.000	1.000	453	4	NT PSF-A488 IMPa4-A546 DAPI 8C2-siRNA-IMP-a2-a4 V2.00	0	20. NT IMPa4 PSF-A488 DAPI IMPa4-A546_av_TileScan_001 (Stage 48 of 49)	00-MkUA6Kj5bxgtTEuaUurxsL
6.84735	um	Cell	0.000	1.000	454	5	NT PSF-A488 IMPa4-A546 DAPI 8C2-siRNA-IMP-a2-a4 V2.00	0	20. NT IMPa4 PSF-A488 DAPI IMPa4-A546_av_TileScan_001 (Stage 48 of 49)	00-MkUA6Kj5bxgtTEuaUurxsL
8.38147	um	Cell	0.000	1.000	455	6	NT PSF-A488 IMPa4-A546 DAPI 8C2-siRNA-IMP-a2-a4 V2.00	0	20. NT IMPa4 PSF-A488 DAPI IMPa4-A546_av_TileScan_001 (Stage 48 of 49)	00-MkUA6Kj5bxgtTEuaUurxsL
8.89385	um	Cell	0.000	1.000	456	7	NT PSF-A488 IMPa4-A546 DAPI 8C2-siRNA-IMP-a2-a4 V2.00	0	20. NT IMPa4 PSF-A488 DAPI IMPa4-A546_av_TileScan_001 (Stage 48 of 49)	00-MkUA6Kj5bxgtTEuaUurxsL
4.70522	um	Cell	0.000	1.000	457	8	NT PSF-A488 IMPa4-A546 DAPI 8C2-siRNA-IMP-a2-a4 V2.00	0	20. NT IMPa4 PSF-A488 DAPI IMPa4-A546_av_TileScan_001 (Stage 48 of 49)	00-MkUA6Kj5bxgtTEuaUurxsL
12.1855	um	Cell	0.000	1.000	458	9	NT PSF-A488 IMPa4-A546 DAPI 8C2-siRNA-IMP-a2-a4 V2.00	0	20. NT IMPa4 PSF-A488 DAPI IMPa4-A546_av_TileScan_001 (Stage 48 of 49)	00-MkUA6Kj5bxgtTEuaUurxsL
7.57822	um	Cell	0.000	1.000	459	10	NT PSF-A488 IMPa4-A546 DAPI 8C2-siRNA-IMP-a2-a4 V2.00	0	20. NT IMPa4 PSF-A488 DAPI IMPa4-A546_av_TileScan_001 (Stage 48 of 49)	00-MkUA6Kj5bxgtTEuaUurxsL
4.83117	um	Cell	0.000	1.000	460	11	NT PSF-A488 IMPa4-A546 DAPI 8C2-siRNA-IMP-a2-a4 V2.00	0	20. NT IMPa4 PSF-A488 DAPI IMPa4-A546_av_TileScan_001 (Stage 48 of 49)	00-MkUA6Kj5bxgtTEuaUurxsL
5.16878	um	Cell	0.000	1.000	461	12	NT PSF-A488 IMPa4-A546 DAPI 8C2-siRNA-IMP-a2-a4 V2.00	0	20. NT IMPa4 PSF-A488 DAPI IMPa4-A546_av_TileScan_001 (Stage 48 of 49)	00-MkUA6Kj5bxgtTEuaUurxsL
11.4194	um	Cell	0.000	1.000	462	13	NT PSF-A488 IMPa4-A546 DAPI 8C2-siRNA-IMP-a2-a4 V2.00	0	20. NT IMPa4 PSF-A488 DAPI IMPa4-A546_av_TileScan_001 (Stage 48 of 49)	00-MkUA6Kj5bxgtTEuaUurxsL
11.4386	um	Cell	0.000	1.000	463	14	NT PSF-A488 IMPa4-A546 DAPI 8C2-siRNA-IMP-a2-a4 V2.00	0	20. NT IMPa4 PSF-A488 DAPI IMPa4-A546_av_TileScan_001 (Stage 48 of 49)	00-MkUA6Kj5bxgtTEuaUurxsL
16.6934	um	Cell	0.000	1.000	464	15	NT PSF-A488 IMPa4-A546 DAPI 8C2-siRNA-IMP-a2-a4 V2.00	0	20. NT IMPa4 PSF-A488 DAPI IMPa4-A546_av_TileScan_001 (Stage 48 of 49)	00-MkUA6Kj5bxgtTEuaUurxsL
11.3847	um	Cell	0.000	1.000	465	16	NT PSF-A488 IMPa4-A546 DAPI 8C2-siRNA-IMP-a2-a4 V2.00	0	20. NT IMPa4 PSF-A488 DAPI IMPa4-A546_av_TileScan_001 (Stage 48 of 49)	00-MkUA6Kj5bxgtTEuaUurxsL
10.4023	um	Cell	0.000	1.000	466	17	NT PSF-A488 IMPa4-A546 DAPI 8C2-siRNA-IMP-a2-a4 V2.00	0	20. NT IMPa4 PSF-A488 DAPI IMPa4-A546_av_TileScan_001 (Stage 48 of 49)	00-MkUA6Kj5bxgtTEuaUurxsL
10.9373	um	Cell	0.000	1.000	467	18	NT PSF-A488 IMPa4-A546 DAPI 8C2-siRNA-IMP-a2-a4 V2.00	0	20. NT IMPa4 PSF-A488 DAPI IMPa4-A546_av_TileScan_001 (Stage 48 of 49)	00-MkUA6Kj5bxgtTEuaUurxsL
13.6526	um	Cell	0.000	1.000	468	0	NT PSF-A488 IMPa4-A546 DAPI 8C2-siRNA-IMP-a2-a4 V2.00	0	20. NT IMPa4 PSF-A488 DAPI IMPa4-A546_aw_TileScan_001 (Stage 49 of 49)	00-qD4k6eEkER3oEEbWJjZHZS
3.35961	um	Cell	0.000	1.000	469	1	NT PSF-A488 IMPa4-A546 DAPI 8C2-siRNA-IMP-a2-a4 V2.00	0	20. NT IMPa4 PSF-A488 DAPI IMPa4-A546_aw_TileScan_001 (Stage 49 of 49)	00-qD4k6eEkER3oEEbWJjZHZS
4.53652	um	Cell	0.000	1.000	470	2	NT PSF-A488 IMPa4-A546 DAPI 8C2-siRNA-IMP-a2-a4 V2.00	0	20. NT IMPa4 PSF-A488 DAPI IMPa4-A546_aw_TileScan_001 (Stage 49 of 49)	00-qD4k6eEkER3oEEbWJjZHZS
9.35592	um	Cell	0.000	1.000	471	3	NT PSF-A488 IMPa4-A546 DAPI 8C2-siRNA-IMP-a2-a4 V2.00	0	20. NT IMPa4 PSF-A488 DAPI IMPa4-A546_aw_TileScan_001 (Stage 49 of 49)	00-qD4k6eEkER3oEEbWJjZHZS
11.2524	um	Cell	0.000	1.000	472	4	NT PSF-A488 IMPa4-A546 DAPI 8C2-siRNA-IMP-a2-a4 V2.00	0	20. NT IMPa4 PSF-A488 DAPI IMPa4-A546_aw_TileScan_001 (Stage 49 of 49)	00-qD4k6eEkER3oEEbWJjZHZS
16.3282	um	Cell	0.000	1.000	473	5	NT PSF-A488 IMPa4-A546 DAPI 8C2-siRNA-IMP-a2-a4 V2.00	0	20. NT IMPa4 PSF-A488 DAPI IMPa4-A546_aw_TileScan_001 (Stage 49 of 49)	00-qD4k6eEkER3oEEbWJjZHZS
9.2381	um	Cell	0.000	1.000	474	6	NT PSF-A488 IMPa4-A546 DAPI 8C2-siRNA-IMP-a2-a4 V2.00	0	20. NT IMPa4 PSF-A488 DAPI IMPa4-A546_aw_TileScan_001 (Stage 49 of 49)	00-qD4k6eEkER3oEEbWJjZHZS
4.38137	um	Cell	0.000	1.000	475	7	NT PSF-A488 IMPa4-A546 DAPI 8C2-siRNA-IMP-a2-a4 V2.00	0	20. NT IMPa4 PSF-A488 DAPI IMPa4-A546_aw_TileScan_001 (Stage 49 of 49)	00-qD4k6eEkER3oEEbWJjZHZS
12.947	um	Cell	0.000	1.000	476	8	NT PSF-A488 IMPa4-A546 DAPI 8C2-siRNA-IMP-a2-a4 V2.00	0	20. NT IMPa4 PSF-A488 DAPI IMPa4-A546_aw_TileScan_001 (Stage 49 of 49)	00-qD4k6eEkER3oEEbWJjZHZS
12.5111	um	Cell	0.000	1.000	477	9	NT PSF-A488 IMPa4-A546 DAPI 8C2-siRNA-IMP-a2-a4 V2.00	0	20. NT IMPa4 PSF-A488 DAPI IMPa4-A546_aw_TileScan_001 (Stage 49 of 49)	00-qD4k6eEkER3oEEbWJjZHZS
8.63329	um	Cell	0.000	1.000	478	10	NT PSF-A488 IMPa4-A546 DAPI 8C2-siRNA-IMP-a2-a4 V2.00	0	20. NT IMPa4 PSF-A488 DAPI IMPa4-A546_aw_TileScan_001 (Stage 49 of 49)	00-qD4k6eEkER3oEEbWJjZHZS
5.68075	um	Cell	0.000	1.000	479	11	NT PSF-A488 IMPa4-A546 DAPI 8C2-siRNA-IMP-a2-a4 V2.00	0	20. NT IMPa4 PSF-A488 DAPI IMPa4-A546_aw_TileScan_001 (Stage 49 of 49)	00-qD4k6eEkER3oEEbWJjZHZS
5.24441	um	Cell	0.000	1.000	480	0	NT PSF-A488 IMPa4-A546 DAPI 8C2-siRNA-IMP-a2-a4 V2.00	0	20. NT IMPa4 PSF-A488 DAPI IMPa4-A546_b_TileScan_001 (Stage 2 of 49)	00-XF7XGLY7ifvh6vzxbPcyFb
8.65037	um	Cell	0.000	1.000	481	1	NT PSF-A488 IMPa4-A546 DAPI 8C2-siRNA-IMP-a2-a4 V2.00	0	20. NT IMPa4 PSF-A488 DAPI IMPa4-A546_b_TileScan_001 (Stage 2 of 49)	00-XF7XGLY7ifvh6vzxbPcyFb
10.4699	um	Cell	0.000	1.000	482	2	NT PSF-A488 IMPa4-A546 DAPI 8C2-siRNA-IMP-a2-a4 V2.00	0	20. NT IMPa4 PSF-A488 DAPI IMPa4-A546_b_TileScan_001 (Stage 2 of 49)	00-XF7XGLY7ifvh6vzxbPcyFb
19.9565	um	Cell	0.000	1.000	483	3	NT PSF-A488 IMPa4-A546 DAPI 8C2-siRNA-IMP-a2-a4 V2.00	0	20. NT IMPa4 PSF-A488 DAPI IMPa4-A546_b_TileScan_001 (Stage 2 of 49)	00-XF7XGLY7ifvh6vzxbPcyFb
6.91089	um	Cell	0.000	1.000	484	4	NT PSF-A488 IMPa4-A546 DAPI 8C2-siRNA-IMP-a2-a4 V2.00	0	20. NT IMPa4 PSF-A488 DAPI IMPa4-A546_b_TileScan_001 (Stage 2 of 49)	00-XF7XGLY7ifvh6vzxbPcyFb
8.32769	um	Cell	0.000	1.000	485	5	NT PSF-A488 IMPa4-A546 DAPI 8C2-siRNA-IMP-a2-a4 V2.00	0	20. NT IMPa4 PSF-A488 DAPI IMPa4-A546_b_TileScan_001 (Stage 2 of 49)	00-XF7XGLY7ifvh6vzxbPcyFb
5.73912	um	Cell	0.000	1.000	486	6	NT PSF-A488 IMPa4-A546 DAPI 8C2-siRNA-IMP-a2-a4 V2.00	0	20. NT IMPa4 PSF-A488 DAPI IMPa4-A546_b_TileScan_001 (Stage 2 of 49)	00-XF7XGLY7ifvh6vzxbPcyFb
22.1594	um	Cell	0.000	1.000	487	7	NT PSF-A488 IMPa4-A546 DAPI 8C2-siRNA-IMP-a2-a4 V2.00	0	20. NT IMPa4 PSF-A488 DAPI IMPa4-A546_b_TileScan_001 (Stage 2 of 49)	00-XF7XGLY7ifvh6vzxbPcyFb
3.61014	um	Cell	0.000	1.000	488	8	NT PSF-A488 IMPa4-A546 DAPI 8C2-siRNA-IMP-a2-a4 V2.00	0	20. NT IMPa4 PSF-A488 DAPI IMPa4-A546_b_TileScan_001 (Stage 2 of 49)	00-XF7XGLY7ifvh6vzxbPcyFb
6.88557	um	Cell	0.000	1.000	489	9	NT PSF-A488 IMPa4-A546 DAPI 8C2-siRNA-IMP-a2-a4 V2.00	0	20. NT IMPa4 PSF-A488 DAPI IMPa4-A546_b_TileScan_001 (Stage 2 of 49)	00-XF7XGLY7ifvh6vzxbPcyFb
10.7109	um	Cell	0.000	1.000	490	10	NT PSF-A488 IMPa4-A546 DAPI 8C2-siRNA-IMP-a2-a4 V2.00	0	20. NT IMPa4 PSF-A488 DAPI IMPa4-A546_b_TileScan_001 (Stage 2 of 49)	00-XF7XGLY7ifvh6vzxbPcyFb
7.71803	um	Cell	0.000	1.000	491	11	NT PSF-A488 IMPa4-A546 DAPI 8C2-siRNA-IMP-a2-a4 V2.00	0	20. NT IMPa4 PSF-A488 DAPI IMPa4-A546_b_TileScan_001 (Stage 2 of 49)	00-XF7XGLY7ifvh6vzxbPcyFb
13.0695	um	Cell	0.000	1.000	492	12	NT PSF-A488 IMPa4-A546 DAPI 8C2-siRNA-IMP-a2-a4 V2.00	0	20. NT IMPa4 PSF-A488 DAPI IMPa4-A546_b_TileScan_001 (Stage 2 of 49)	00-XF7XGLY7ifvh6vzxbPcyFb
16.146	um	Cell	0.000	1.000	493	13	NT PSF-A488 IMPa4-A546 DAPI 8C2-siRNA-IMP-a2-a4 V2.00	0	20. NT IMPa4 PSF-A488 DAPI IMPa4-A546_b_TileScan_001 (Stage 2 of 49)	00-XF7XGLY7ifvh6vzxbPcyFb
3.96655	um	Cell	0.000	1.000	494	14	NT PSF-A488 IMPa4-A546 DAPI 8C2-siRNA-IMP-a2-a4 V2.00	0	20. NT IMPa4 PSF-A488 DAPI IMPa4-A546_b_TileScan_001 (Stage 2 of 49)	00-XF7XGLY7ifvh6vzxbPcyFb
3.24596	um	Cell	0.000	1.000	495	15	NT PSF-A488 IMPa4-A546 DAPI 8C2-siRNA-IMP-a2-a4 V2.00	0	20. NT IMPa4 PSF-A488 DAPI IMPa4-A546_b_TileScan_001 (Stage 2 of 49)	00-XF7XGLY7ifvh6vzxbPcyFb
9.21031	um	Cell	0.000	1.000	496	16	NT PSF-A488 IMPa4-A546 DAPI 8C2-siRNA-IMP-a2-a4 V2.00	0	20. NT IMPa4 PSF-A488 DAPI IMPa4-A546_b_TileScan_001 (Stage 2 of 49)	00-XF7XGLY7ifvh6vzxbPcyFb
11.7392	um	Cell	0.000	1.000	497	17	NT PSF-A488 IMPa4-A546 DAPI 8C2-siRNA-IMP-a2-a4 V2.00	0	20. NT IMPa4 PSF-A488 DAPI IMPa4-A546_b_TileScan_001 (Stage 2 of 49)	00-XF7XGLY7ifvh6vzxbPcyFb
12.2918	um	Cell	0.000	1.000	498	18	NT PSF-A488 IMPa4-A546 DAPI 8C2-siRNA-IMP-a2-a4 V2.00	0	20. NT IMPa4 PSF-A488 DAPI IMPa4-A546_b_TileScan_001 (Stage 2 of 49)	00-XF7XGLY7ifvh6vzxbPcyFb
4.3221	um	Cell	0.000	1.000	499	19	NT PSF-A488 IMPa4-A546 DAPI 8C2-siRNA-IMP-a2-a4 V2.00	0	20. NT IMPa4 PSF-A488 DAPI IMPa4-A546_b_TileScan_001 (Stage 2 of 49)	00-XF7XGLY7ifvh6vzxbPcyFb
12.6161	um	Cell	0.000	1.000	500	20	NT PSF-A488 IMPa4-A546 DAPI 8C2-siRNA-IMP-a2-a4 V2.00	0	20. NT IMPa4 PSF-A488 DAPI IMPa4-A546_b_TileScan_001 (Stage 2 of 49)	00-XF7XGLY7ifvh6vzxbPcyFb
9.66129	um	Cell	0.000	1.000	501	21	NT PSF-A488 IMPa4-A546 DAPI 8C2-siRNA-IMP-a2-a4 V2.00	0	20. NT IMPa4 PSF-A488 DAPI IMPa4-A546_b_TileScan_001 (Stage 2 of 49)	00-XF7XGLY7ifvh6vzxbPcyFb
8.80529	um	Cell	0.000	1.000	502	22	NT PSF-A488 IMPa4-A546 DAPI 8C2-siRNA-IMP-a2-a4 V2.00	0	20. NT IMPa4 PSF-A488 DAPI IMPa4-A546_b_TileScan_001 (Stage 2 of 49)	00-XF7XGLY7ifvh6vzxbPcyFb
10.1902	um	Cell	0.000	1.000	503	23	NT PSF-A488 IMPa4-A546 DAPI 8C2-siRNA-IMP-a2-a4 V2.00	0	20. NT IMPa4 PSF-A488 DAPI IMPa4-A546_b_TileScan_001 (Stage 2 of 49)	00-XF7XGLY7ifvh6vzxbPcyFb
7.7187	um	Cell	0.000	1.000	504	24	NT PSF-A488 IMPa4-A546 DAPI 8C2-siRNA-IMP-a2-a4 V2.00	0	20. NT IMPa4 PSF-A488 DAPI IMPa4-A546_b_TileScan_001 (Stage 2 of 49)	00-XF7XGLY7ifvh6vzxbPcyFb
6.36294	um	Cell	0.000	1.000	505	25	NT PSF-A488 IMPa4-A546 DAPI 8C2-siRNA-IMP-a2-a4 V2.00	0	20. NT IMPa4 PSF-A488 DAPI IMPa4-A546_b_TileScan_001 (Stage 2 of 49)	00-XF7XGLY7ifvh6vzxbPcyFb
8.18488	um	Cell	0.000	1.000	506	26	NT PSF-A488 IMPa4-A546 DAPI 8C2-siRNA-IMP-a2-a4 V2.00	0	20. NT IMPa4 PSF-A488 DAPI IMPa4-A546_b_TileScan_001 (Stage 2 of 49)	00-XF7XGLY7ifvh6vzxbPcyFb
10.839	um	Cell	0.000	1.000	507	0	NT PSF-A488 IMPa4-A546 DAPI 8C2-siRNA-IMP-a2-a4 V2.00	0	20. NT IMPa4 PSF-A488 DAPI IMPa4-A546_c_TileScan_001 (Stage 3 of 49)	00-drZiLxovZC3JVkzKhwQBBo
8.97408	um	Cell	0.000	1.000	508	1	NT PSF-A488 IMPa4-A546 DAPI 8C2-siRNA-IMP-a2-a4 V2.00	0	20. NT IMPa4 PSF-A488 DAPI IMPa4-A546_c_TileScan_001 (Stage 3 of 49)	00-drZiLxovZC3JVkzKhwQBBo
10.3291	um	Cell	0.000	1.000	509	2	NT PSF-A488 IMPa4-A546 DAPI 8C2-siRNA-IMP-a2-a4 V2.00	0	20. NT IMPa4 PSF-A488 DAPI IMPa4-A546_c_TileScan_001 (Stage 3 of 49)	00-drZiLxovZC3JVkzKhwQBBo
11.5888	um	Cell	0.000	1.000	510	3	NT PSF-A488 IMPa4-A546 DAPI 8C2-siRNA-IMP-a2-a4 V2.00	0	20. NT IMPa4 PSF-A488 DAPI IMPa4-A546_c_TileScan_001 (Stage 3 of 49)	00-drZiLxovZC3JVkzKhwQBBo
6.7427	um	Cell	0.000	1.000	511	4	NT PSF-A488 IMPa4-A546 DAPI 8C2-siRNA-IMP-a2-a4 V2.00	0	20. NT IMPa4 PSF-A488 DAPI IMPa4-A546_c_TileScan_001 (Stage 3 of 49)	00-drZiLxovZC3JVkzKhwQBBo
8.09484	um	Cell	0.000	1.000	512	5	NT PSF-A488 IMPa4-A546 DAPI 8C2-siRNA-IMP-a2-a4 V2.00	0	20. NT IMPa4 PSF-A488 DAPI IMPa4-A546_c_TileScan_001 (Stage 3 of 49)	00-drZiLxovZC3JVkzKhwQBBo
9.36677	um	Cell	0.000	1.000	513	6	NT PSF-A488 IMPa4-A546 DAPI 8C2-siRNA-IMP-a2-a4 V2.00	0	20. NT IMPa4 PSF-A488 DAPI IMPa4-A546_c_TileScan_001 (Stage 3 of 49)	00-drZiLxovZC3JVkzKhwQBBo
6.25034	um	Cell	0.000	1.000	514	7	NT PSF-A488 IMPa4-A546 DAPI 8C2-siRNA-IMP-a2-a4 V2.00	0	20. NT IMPa4 PSF-A488 DAPI IMPa4-A546_c_TileScan_001 (Stage 3 of 49)	00-drZiLxovZC3JVkzKhwQBBo
10.4379	um	Cell	0.000	1.000	515	8	NT PSF-A488 IMPa4-A546 DAPI 8C2-siRNA-IMP-a2-a4 V2.00	0	20. NT IMPa4 PSF-A488 DAPI IMPa4-A546_c_TileScan_001 (Stage 3 of 49)	00-drZiLxovZC3JVkzKhwQBBo
12.6852	um	Cell	0.000	1.000	516	9	NT PSF-A488 IMPa4-A546 DAPI 8C2-siRNA-IMP-a2-a4 V2.00	0	20. NT IMPa4 PSF-A488 DAPI IMPa4-A546_c_TileScan_001 (Stage 3 of 49)	00-drZiLxovZC3JVkzKhwQBBo
8.18061	um	Cell	0.000	1.000	517	10	NT PSF-A488 IMPa4-A546 DAPI 8C2-siRNA-IMP-a2-a4 V2.00	0	20. NT IMPa4 PSF-A488 DAPI IMPa4-A546_c_TileScan_001 (Stage 3 of 49)	00-drZiLxovZC3JVkzKhwQBBo
7.69097	um	Cell	0.000	1.000	518	11	NT PSF-A488 IMPa4-A546 DAPI 8C2-siRNA-IMP-a2-a4 V2.00	0	20. NT IMPa4 PSF-A488 DAPI IMPa4-A546_c_TileScan_001 (Stage 3 of 49)	00-drZiLxovZC3JVkzKhwQBBo
6.58975	um	Cell	0.000	1.000	519	12	NT PSF-A488 IMPa4-A546 DAPI 8C2-siRNA-IMP-a2-a4 V2.00	0	20. NT IMPa4 PSF-A488 DAPI IMPa4-A546_c_TileScan_001 (Stage 3 of 49)	00-drZiLxovZC3JVkzKhwQBBo
14.2741	um	Cell	0.000	1.000	520	13	NT PSF-A488 IMPa4-A546 DAPI 8C2-siRNA-IMP-a2-a4 V2.00	0	20. NT IMPa4 PSF-A488 DAPI IMPa4-A546_c_TileScan_001 (Stage 3 of 49)	00-drZiLxovZC3JVkzKhwQBBo
8.88677	um	Cell	0.000	1.000	521	14	NT PSF-A488 IMPa4-A546 DAPI 8C2-siRNA-IMP-a2-a4 V2.00	0	20. NT IMPa4 PSF-A488 DAPI IMPa4-A546_c_TileScan_001 (Stage 3 of 49)	00-drZiLxovZC3JVkzKhwQBBo
4.57977	um	Cell	0.000	1.000	522	15	NT PSF-A488 IMPa4-A546 DAPI 8C2-siRNA-IMP-a2-a4 V2.00	0	20. NT IMPa4 PSF-A488 DAPI IMPa4-A546_c_TileScan_001 (Stage 3 of 49)	00-drZiLxovZC3JVkzKhwQBBo
9.41002	um	Cell	0.000	1.000	523	16	NT PSF-A488 IMPa4-A546 DAPI 8C2-siRNA-IMP-a2-a4 V2.00	0	20. NT IMPa4 PSF-A488 DAPI IMPa4-A546_c_TileScan_001 (Stage 3 of 49)	00-drZiLxovZC3JVkzKhwQBBo
6.61767	um	Cell	0.000	1.000	524	17	NT PSF-A488 IMPa4-A546 DAPI 8C2-siRNA-IMP-a2-a4 V2.00	0	20. NT IMPa4 PSF-A488 DAPI IMPa4-A546_c_TileScan_001 (Stage 3 of 49)	00-drZiLxovZC3JVkzKhwQBBo
4.13289	um	Cell	0.000	1.000	525	18	NT PSF-A488 IMPa4-A546 DAPI 8C2-siRNA-IMP-a2-a4 V2.00	0	20. NT IMPa4 PSF-A488 DAPI IMPa4-A546_c_TileScan_001 (Stage 3 of 49)	00-drZiLxovZC3JVkzKhwQBBo
4.36867	um	Cell	0.000	1.000	526	19	NT PSF-A488 IMPa4-A546 DAPI 8C2-siRNA-IMP-a2-a4 V2.00	0	20. NT IMPa4 PSF-A488 DAPI IMPa4-A546_c_TileScan_001 (Stage 3 of 49)	00-drZiLxovZC3JVkzKhwQBBo
9.51808	um	Cell	0.000	1.000	527	20	NT PSF-A488 IMPa4-A546 DAPI 8C2-siRNA-IMP-a2-a4 V2.00	0	20. NT IMPa4 PSF-A488 DAPI IMPa4-A546_c_TileScan_001 (Stage 3 of 49)	00-drZiLxovZC3JVkzKhwQBBo
11.7003	um	Cell	0.000	1.000	528	21	NT PSF-A488 IMPa4-A546 DAPI 8C2-siRNA-IMP-a2-a4 V2.00	0	20. NT IMPa4 PSF-A488 DAPI IMPa4-A546_c_TileScan_001 (Stage 3 of 49)	00-drZiLxovZC3JVkzKhwQBBo
10.3901	um	Cell	0.000	1.000	529	22	NT PSF-A488 IMPa4-A546 DAPI 8C2-siRNA-IMP-a2-a4 V2.00	0	20. NT IMPa4 PSF-A488 DAPI IMPa4-A546_c_TileScan_001 (Stage 3 of 49)	00-drZiLxovZC3JVkzKhwQBBo
7.90875	um	Cell	0.000	1.000	530	23	NT PSF-A488 IMPa4-A546 DAPI 8C2-siRNA-IMP-a2-a4 V2.00	0	20. NT IMPa4 PSF-A488 DAPI IMPa4-A546_c_TileScan_001 (Stage 3 of 49)	00-drZiLxovZC3JVkzKhwQBBo
7.89048	um	Cell	0.000	1.000	531	24	NT PSF-A488 IMPa4-A546 DAPI 8C2-siRNA-IMP-a2-a4 V2.00	0	20. NT IMPa4 PSF-A488 DAPI IMPa4-A546_c_TileScan_001 (Stage 3 of 49)	00-drZiLxovZC3JVkzKhwQBBo
5.35832	um	Cell	0.000	1.000	532	25	NT PSF-A488 IMPa4-A546 DAPI 8C2-siRNA-IMP-a2-a4 V2.00	0	20. NT IMPa4 PSF-A488 DAPI IMPa4-A546_c_TileScan_001 (Stage 3 of 49)	00-drZiLxovZC3JVkzKhwQBBo
8.84877	um	Cell	0.000	1.000	533	26	NT PSF-A488 IMPa4-A546 DAPI 8C2-siRNA-IMP-a2-a4 V2.00	0	20. NT IMPa4 PSF-A488 DAPI IMPa4-A546_c_TileScan_001 (Stage 3 of 49)	00-drZiLxovZC3JVkzKhwQBBo
7.97599	um	Cell	0.000	1.000	534	27	NT PSF-A488 IMPa4-A546 DAPI 8C2-siRNA-IMP-a2-a4 V2.00	0	20. NT IMPa4 PSF-A488 DAPI IMPa4-A546_c_TileScan_001 (Stage 3 of 49)	00-drZiLxovZC3JVkzKhwQBBo
7.33568	um	Cell	0.000	1.000	535	28	NT PSF-A488 IMPa4-A546 DAPI 8C2-siRNA-IMP-a2-a4 V2.00	0	20. NT IMPa4 PSF-A488 DAPI IMPa4-A546_c_TileScan_001 (Stage 3 of 49)	00-drZiLxovZC3JVkzKhwQBBo
7.02617	um	Cell	0.000	1.000	536	29	NT PSF-A488 IMPa4-A546 DAPI 8C2-siRNA-IMP-a2-a4 V2.00	0	20. NT IMPa4 PSF-A488 DAPI IMPa4-A546_c_TileScan_001 (Stage 3 of 49)	00-drZiLxovZC3JVkzKhwQBBo
11.0137	um	Cell	0.000	1.000	537	30	NT PSF-A488 IMPa4-A546 DAPI 8C2-siRNA-IMP-a2-a4 V2.00	0	20. NT IMPa4 PSF-A488 DAPI IMPa4-A546_c_TileScan_001 (Stage 3 of 49)	00-drZiLxovZC3JVkzKhwQBBo
6.25414	um	Cell	0.000	1.000	538	31	NT PSF-A488 IMPa4-A546 DAPI 8C2-siRNA-IMP-a2-a4 V2.00	0	20. NT IMPa4 PSF-A488 DAPI IMPa4-A546_c_TileScan_001 (Stage 3 of 49)	00-drZiLxovZC3JVkzKhwQBBo
12.4618	um	Cell	0.000	1.000	539	32	NT PSF-A488 IMPa4-A546 DAPI 8C2-siRNA-IMP-a2-a4 V2.00	0	20. NT IMPa4 PSF-A488 DAPI IMPa4-A546_c_TileScan_001 (Stage 3 of 49)	00-drZiLxovZC3JVkzKhwQBBo
6.84586	um	Cell	0.000	1.000	540	33	NT PSF-A488 IMPa4-A546 DAPI 8C2-siRNA-IMP-a2-a4 V2.00	0	20. NT IMPa4 PSF-A488 DAPI IMPa4-A546_c_TileScan_001 (Stage 3 of 49)	00-drZiLxovZC3JVkzKhwQBBo
6.88436	um	Cell	0.000	1.000	541	34	NT PSF-A488 IMPa4-A546 DAPI 8C2-siRNA-IMP-a2-a4 V2.00	0	20. NT IMPa4 PSF-A488 DAPI IMPa4-A546_c_TileScan_001 (Stage 3 of 49)	00-drZiLxovZC3JVkzKhwQBBo
10.9552	um	Cell	0.000	1.000	542	0	NT PSF-A488 IMPa4-A546 DAPI 8C2-siRNA-IMP-a2-a4 V2.00	0	20. NT IMPa4 PSF-A488 DAPI IMPa4-A546_d_TileScan_001 (Stage 4 of 49)	00-VmYhmmZbY68Ebv2RrtbYg9
9.35829	um	Cell	0.000	1.000	543	1	NT PSF-A488 IMPa4-A546 DAPI 8C2-siRNA-IMP-a2-a4 V2.00	0	20. NT IMPa4 PSF-A488 DAPI IMPa4-A546_d_TileScan_001 (Stage 4 of 49)	00-VmYhmmZbY68Ebv2RrtbYg9
8.16704	um	Cell	0.000	1.000	544	2	NT PSF-A488 IMPa4-A546 DAPI 8C2-siRNA-IMP-a2-a4 V2.00	0	20. NT IMPa4 PSF-A488 DAPI IMPa4-A546_d_TileScan_001 (Stage 4 of 49)	00-VmYhmmZbY68Ebv2RrtbYg9
7.50814	um	Cell	0.000	1.000	545	3	NT PSF-A488 IMPa4-A546 DAPI 8C2-siRNA-IMP-a2-a4 V2.00	0	20. NT IMPa4 PSF-A488 DAPI IMPa4-A546_d_TileScan_001 (Stage 4 of 49)	00-VmYhmmZbY68Ebv2RrtbYg9
11.3213	um	Cell	0.000	1.000	546	4	NT PSF-A488 IMPa4-A546 DAPI 8C2-siRNA-IMP-a2-a4 V2.00	0	20. NT IMPa4 PSF-A488 DAPI IMPa4-A546_d_TileScan_001 (Stage 4 of 49)	00-VmYhmmZbY68Ebv2RrtbYg9
12.4031	um	Cell	0.000	1.000	547	5	NT PSF-A488 IMPa4-A546 DAPI 8C2-siRNA-IMP-a2-a4 V2.00	0	20. NT IMPa4 PSF-A488 DAPI IMPa4-A546_d_TileScan_001 (Stage 4 of 49)	00-VmYhmmZbY68Ebv2RrtbYg9
7.8129	um	Cell	0.000	1.000	548	6	NT PSF-A488 IMPa4-A546 DAPI 8C2-siRNA-IMP-a2-a4 V2.00	0	20. NT IMPa4 PSF-A488 DAPI IMPa4-A546_d_TileScan_001 (Stage 4 of 49)	00-VmYhmmZbY68Ebv2RrtbYg9
19.5845	um	Cell	0.000	1.000	549	7	NT PSF-A488 IMPa4-A546 DAPI 8C2-siRNA-IMP-a2-a4 V2.00	0	20. NT IMPa4 PSF-A488 DAPI IMPa4-A546_d_TileScan_001 (Stage 4 of 49)	00-VmYhmmZbY68Ebv2RrtbYg9
15.2651	um	Cell	0.000	1.000	550	8	NT PSF-A488 IMPa4-A546 DAPI 8C2-siRNA-IMP-a2-a4 V2.00	0	20. NT IMPa4 PSF-A488 DAPI IMPa4-A546_d_TileScan_001 (Stage 4 of 49)	00-VmYhmmZbY68Ebv2RrtbYg9
7.36534	um	Cell	0.000	1.000	551	9	NT PSF-A488 IMPa4-A546 DAPI 8C2-siRNA-IMP-a2-a4 V2.00	0	20. NT IMPa4 PSF-A488 DAPI IMPa4-A546_d_TileScan_001 (Stage 4 of 49)	00-VmYhmmZbY68Ebv2RrtbYg9
10.3054	um	Cell	0.000	1.000	552	10	NT PSF-A488 IMPa4-A546 DAPI 8C2-siRNA-IMP-a2-a4 V2.00	0	20. NT IMPa4 PSF-A488 DAPI IMPa4-A546_d_TileScan_001 (Stage 4 of 49)	00-VmYhmmZbY68Ebv2RrtbYg9
17.3551	um	Cell	0.000	1.000	553	11	NT PSF-A488 IMPa4-A546 DAPI 8C2-siRNA-IMP-a2-a4 V2.00	0	20. NT IMPa4 PSF-A488 DAPI IMPa4-A546_d_TileScan_001 (Stage 4 of 49)	00-VmYhmmZbY68Ebv2RrtbYg9
10.6475	um	Cell	0.000	1.000	554	12	NT PSF-A488 IMPa4-A546 DAPI 8C2-siRNA-IMP-a2-a4 V2.00	0	20. NT IMPa4 PSF-A488 DAPI IMPa4-A546_d_TileScan_001 (Stage 4 of 49)	00-VmYhmmZbY68Ebv2RrtbYg9
9.31158	um	Cell	0.000	1.000	555	13	NT PSF-A488 IMPa4-A546 DAPI 8C2-siRNA-IMP-a2-a4 V2.00	0	20. NT IMPa4 PSF-A488 DAPI IMPa4-A546_d_TileScan_001 (Stage 4 of 49)	00-VmYhmmZbY68Ebv2RrtbYg9
8.91076	um	Cell	0.000	1.000	556	14	NT PSF-A488 IMPa4-A546 DAPI 8C2-siRNA-IMP-a2-a4 V2.00	0	20. NT IMPa4 PSF-A488 DAPI IMPa4-A546_d_TileScan_001 (Stage 4 of 49)	00-VmYhmmZbY68Ebv2RrtbYg9
8.64361	um	Cell	0.000	1.000	557	15	NT PSF-A488 IMPa4-A546 DAPI 8C2-siRNA-IMP-a2-a4 V2.00	0	20. NT IMPa4 PSF-A488 DAPI IMPa4-A546_d_TileScan_001 (Stage 4 of 49)	00-VmYhmmZbY68Ebv2RrtbYg9
8.29202	um	Cell	0.000	1.000	558	16	NT PSF-A488 IMPa4-A546 DAPI 8C2-siRNA-IMP-a2-a4 V2.00	0	20. NT IMPa4 PSF-A488 DAPI IMPa4-A546_d_TileScan_001 (Stage 4 of 49)	00-VmYhmmZbY68Ebv2RrtbYg9
3.58944	um	Cell	0.000	1.000	559	17	NT PSF-A488 IMPa4-A546 DAPI 8C2-siRNA-IMP-a2-a4 V2.00	0	20. NT IMPa4 PSF-A488 DAPI IMPa4-A546_d_TileScan_001 (Stage 4 of 49)	00-VmYhmmZbY68Ebv2RrtbYg9
15.9785	um	Cell	0.000	1.000	560	18	NT PSF-A488 IMPa4-A546 DAPI 8C2-siRNA-IMP-a2-a4 V2.00	0	20. NT IMPa4 PSF-A488 DAPI IMPa4-A546_d_TileScan_001 (Stage 4 of 49)	00-VmYhmmZbY68Ebv2RrtbYg9
10.0558	um	Cell	0.000	1.000	561	19	NT PSF-A488 IMPa4-A546 DAPI 8C2-siRNA-IMP-a2-a4 V2.00	0	20. NT IMPa4 PSF-A488 DAPI IMPa4-A546_d_TileScan_001 (Stage 4 of 49)	00-VmYhmmZbY68Ebv2RrtbYg9
6.99884	um	Cell	0.000	1.000	562	20	NT PSF-A488 IMPa4-A546 DAPI 8C2-siRNA-IMP-a2-a4 V2.00	0	20. NT IMPa4 PSF-A488 DAPI IMPa4-A546_d_TileScan_001 (Stage 4 of 49)	00-VmYhmmZbY68Ebv2RrtbYg9
6.21467	um	Cell	0.000	1.000	563	21	NT PSF-A488 IMPa4-A546 DAPI 8C2-siRNA-IMP-a2-a4 V2.00	0	20. NT IMPa4 PSF-A488 DAPI IMPa4-A546_d_TileScan_001 (Stage 4 of 49)	00-VmYhmmZbY68Ebv2RrtbYg9
7.77317	um	Cell	0.000	1.000	564	22	NT PSF-A488 IMPa4-A546 DAPI 8C2-siRNA-IMP-a2-a4 V2.00	0	20. NT IMPa4 PSF-A488 DAPI IMPa4-A546_d_TileScan_001 (Stage 4 of 49)	00-VmYhmmZbY68Ebv2RrtbYg9
6.76477	um	Cell	0.000	1.000	565	23	NT PSF-A488 IMPa4-A546 DAPI 8C2-siRNA-IMP-a2-a4 V2.00	0	20. NT IMPa4 PSF-A488 DAPI IMPa4-A546_d_TileScan_001 (Stage 4 of 49)	00-VmYhmmZbY68Ebv2RrtbYg9
10.5675	um	Cell	0.000	1.000	566	0	NT PSF-A488 IMPa4-A546 DAPI 8C2-siRNA-IMP-a2-a4 V2.00	0	20. NT IMPa4 PSF-A488 DAPI IMPa4-A546_e_TileScan_001 (Stage 5 of 49)	00-cD9caKpLR7eWxCYTSjNKWa
10.7344	um	Cell	0.000	1.000	567	1	NT PSF-A488 IMPa4-A546 DAPI 8C2-siRNA-IMP-a2-a4 V2.00	0	20. NT IMPa4 PSF-A488 DAPI IMPa4-A546_e_TileScan_001 (Stage 5 of 49)	00-cD9caKpLR7eWxCYTSjNKWa
9.03942	um	Cell	0.000	1.000	568	2	NT PSF-A488 IMPa4-A546 DAPI 8C2-siRNA-IMP-a2-a4 V2.00	0	20. NT IMPa4 PSF-A488 DAPI IMPa4-A546_e_TileScan_001 (Stage 5 of 49)	00-cD9caKpLR7eWxCYTSjNKWa
10.4679	um	Cell	0.000	1.000	569	3	NT PSF-A488 IMPa4-A546 DAPI 8C2-siRNA-IMP-a2-a4 V2.00	0	20. NT IMPa4 PSF-A488 DAPI IMPa4-A546_e_TileScan_001 (Stage 5 of 49)	00-cD9caKpLR7eWxCYTSjNKWa
7.92562	um	Cell	0.000	1.000	570	4	NT PSF-A488 IMPa4-A546 DAPI 8C2-siRNA-IMP-a2-a4 V2.00	0	20. NT IMPa4 PSF-A488 DAPI IMPa4-A546_e_TileScan_001 (Stage 5 of 49)	00-cD9caKpLR7eWxCYTSjNKWa
9.89635	um	Cell	0.000	1.000	571	5	NT PSF-A488 IMPa4-A546 DAPI 8C2-siRNA-IMP-a2-a4 V2.00	0	20. NT IMPa4 PSF-A488 DAPI IMPa4-A546_e_TileScan_001 (Stage 5 of 49)	00-cD9caKpLR7eWxCYTSjNKWa
12.644	um	Cell	0.000	1.000	572	6	NT PSF-A488 IMPa4-A546 DAPI 8C2-siRNA-IMP-a2-a4 V2.00	0	20. NT IMPa4 PSF-A488 DAPI IMPa4-A546_e_TileScan_001 (Stage 5 of 49)	00-cD9caKpLR7eWxCYTSjNKWa
6.465	um	Cell	0.000	1.000	573	7	NT PSF-A488 IMPa4-A546 DAPI 8C2-siRNA-IMP-a2-a4 V2.00	0	20. NT IMPa4 PSF-A488 DAPI IMPa4-A546_e_TileScan_001 (Stage 5 of 49)	00-cD9caKpLR7eWxCYTSjNKWa
5.43915	um	Cell	0.000	1.000	574	8	NT PSF-A488 IMPa4-A546 DAPI 8C2-siRNA-IMP-a2-a4 V2.00	0	20. NT IMPa4 PSF-A488 DAPI IMPa4-A546_e_TileScan_001 (Stage 5 of 49)	00-cD9caKpLR7eWxCYTSjNKWa
5.02262	um	Cell	0.000	1.000	575	9	NT PSF-A488 IMPa4-A546 DAPI 8C2-siRNA-IMP-a2-a4 V2.00	0	20. NT IMPa4 PSF-A488 DAPI IMPa4-A546_e_TileScan_001 (Stage 5 of 49)	00-cD9caKpLR7eWxCYTSjNKWa
4.72589	um	Cell	0.000	1.000	576	10	NT PSF-A488 IMPa4-A546 DAPI 8C2-siRNA-IMP-a2-a4 V2.00	0	20. NT IMPa4 PSF-A488 DAPI IMPa4-A546_e_TileScan_001 (Stage 5 of 49)	00-cD9caKpLR7eWxCYTSjNKWa
13.4646	um	Cell	0.000	1.000	577	11	NT PSF-A488 IMPa4-A546 DAPI 8C2-siRNA-IMP-a2-a4 V2.00	0	20. NT IMPa4 PSF-A488 DAPI IMPa4-A546_e_TileScan_001 (Stage 5 of 49)	00-cD9caKpLR7eWxCYTSjNKWa
8.87267	um	Cell	0.000	1.000	578	12	NT PSF-A488 IMPa4-A546 DAPI 8C2-siRNA-IMP-a2-a4 V2.00	0	20. NT IMPa4 PSF-A488 DAPI IMPa4-A546_e_TileScan_001 (Stage 5 of 49)	00-cD9caKpLR7eWxCYTSjNKWa
11.3291	um	Cell	0.000	1.000	579	13	NT PSF-A488 IMPa4-A546 DAPI 8C2-siRNA-IMP-a2-a4 V2.00	0	20. NT IMPa4 PSF-A488 DAPI IMPa4-A546_e_TileScan_001 (Stage 5 of 49)	00-cD9caKpLR7eWxCYTSjNKWa
10.3982	um	Cell	0.000	1.000	580	14	NT PSF-A488 IMPa4-A546 DAPI 8C2-siRNA-IMP-a2-a4 V2.00	0	20. NT IMPa4 PSF-A488 DAPI IMPa4-A546_e_TileScan_001 (Stage 5 of 49)	00-cD9caKpLR7eWxCYTSjNKWa
11.7072	um	Cell	0.000	1.000	581	15	NT PSF-A488 IMPa4-A546 DAPI 8C2-siRNA-IMP-a2-a4 V2.00	0	20. NT IMPa4 PSF-A488 DAPI IMPa4-A546_e_TileScan_001 (Stage 5 of 49)	00-cD9caKpLR7eWxCYTSjNKWa
7.75981	um	Cell	0.000	1.000	582	16	NT PSF-A488 IMPa4-A546 DAPI 8C2-siRNA-IMP-a2-a4 V2.00	0	20. NT IMPa4 PSF-A488 DAPI IMPa4-A546_e_TileScan_001 (Stage 5 of 49)	00-cD9caKpLR7eWxCYTSjNKWa
7.76332	um	Cell	0.000	1.000	583	17	NT PSF-A488 IMPa4-A546 DAPI 8C2-siRNA-IMP-a2-a4 V2.00	0	20. NT IMPa4 PSF-A488 DAPI IMPa4-A546_e_TileScan_001 (Stage 5 of 49)	00-cD9caKpLR7eWxCYTSjNKWa
8.88753	um	Cell	0.000	1.000	584	18	NT PSF-A488 IMPa4-A546 DAPI 8C2-siRNA-IMP-a2-a4 V2.00	0	20. NT IMPa4 PSF-A488 DAPI IMPa4-A546_e_TileScan_001 (Stage 5 of 49)	00-cD9caKpLR7eWxCYTSjNKWa
8.11504	um	Cell	0.000	1.000	585	19	NT PSF-A488 IMPa4-A546 DAPI 8C2-siRNA-IMP-a2-a4 V2.00	0	20. NT IMPa4 PSF-A488 DAPI IMPa4-A546_e_TileScan_001 (Stage 5 of 49)	00-cD9caKpLR7eWxCYTSjNKWa
9.23137	um	Cell	0.000	1.000	586	20	NT PSF-A488 IMPa4-A546 DAPI 8C2-siRNA-IMP-a2-a4 V2.00	0	20. NT IMPa4 PSF-A488 DAPI IMPa4-A546_e_TileScan_001 (Stage 5 of 49)	00-cD9caKpLR7eWxCYTSjNKWa
5.30037	um	Cell	0.000	1.000	587	21	NT PSF-A488 IMPa4-A546 DAPI 8C2-siRNA-IMP-a2-a4 V2.00	0	20. NT IMPa4 PSF-A488 DAPI IMPa4-A546_e_TileScan_001 (Stage 5 of 49)	00-cD9caKpLR7eWxCYTSjNKWa
7.72978	um	Cell	0.000	1.000	588	22	NT PSF-A488 IMPa4-A546 DAPI 8C2-siRNA-IMP-a2-a4 V2.00	0	20. NT IMPa4 PSF-A488 DAPI IMPa4-A546_e_TileScan_001 (Stage 5 of 49)	00-cD9caKpLR7eWxCYTSjNKWa
8.52052	um	Cell	0.000	1.000	589	23	NT PSF-A488 IMPa4-A546 DAPI 8C2-siRNA-IMP-a2-a4 V2.00	0	20. NT IMPa4 PSF-A488 DAPI IMPa4-A546_e_TileScan_001 (Stage 5 of 49)	00-cD9caKpLR7eWxCYTSjNKWa
11.7669	um	Cell	0.000	1.000	590	24	NT PSF-A488 IMPa4-A546 DAPI 8C2-siRNA-IMP-a2-a4 V2.00	0	20. NT IMPa4 PSF-A488 DAPI IMPa4-A546_e_TileScan_001 (Stage 5 of 49)	00-cD9caKpLR7eWxCYTSjNKWa
6.55062	um	Cell	0.000	1.000	591	25	NT PSF-A488 IMPa4-A546 DAPI 8C2-siRNA-IMP-a2-a4 V2.00	0	20. NT IMPa4 PSF-A488 DAPI IMPa4-A546_e_TileScan_001 (Stage 5 of 49)	00-cD9caKpLR7eWxCYTSjNKWa
9.56074	um	Cell	0.000	1.000	592	26	NT PSF-A488 IMPa4-A546 DAPI 8C2-siRNA-IMP-a2-a4 V2.00	0	20. NT IMPa4 PSF-A488 DAPI IMPa4-A546_e_TileScan_001 (Stage 5 of 49)	00-cD9caKpLR7eWxCYTSjNKWa
9.33519	um	Cell	0.000	1.000	593	27	NT PSF-A488 IMPa4-A546 DAPI 8C2-siRNA-IMP-a2-a4 V2.00	0	20. NT IMPa4 PSF-A488 DAPI IMPa4-A546_e_TileScan_001 (Stage 5 of 49)	00-cD9caKpLR7eWxCYTSjNKWa
5.44599	um	Cell	0.000	1.000	594	28	NT PSF-A488 IMPa4-A546 DAPI 8C2-siRNA-IMP-a2-a4 V2.00	0	20. NT IMPa4 PSF-A488 DAPI IMPa4-A546_e_TileScan_001 (Stage 5 of 49)	00-cD9caKpLR7eWxCYTSjNKWa
21.7921	um	Cell	0.000	1.000	595	29	NT PSF-A488 IMPa4-A546 DAPI 8C2-siRNA-IMP-a2-a4 V2.00	0	20. NT IMPa4 PSF-A488 DAPI IMPa4-A546_e_TileScan_001 (Stage 5 of 49)	00-cD9caKpLR7eWxCYTSjNKWa
6.94571	um	Cell	0.000	1.000	596	30	NT PSF-A488 IMPa4-A546 DAPI 8C2-siRNA-IMP-a2-a4 V2.00	0	20. NT IMPa4 PSF-A488 DAPI IMPa4-A546_e_TileScan_001 (Stage 5 of 49)	00-cD9caKpLR7eWxCYTSjNKWa
7.93343	um	Cell	0.000	1.000	597	31	NT PSF-A488 IMPa4-A546 DAPI 8C2-siRNA-IMP-a2-a4 V2.00	0	20. NT IMPa4 PSF-A488 DAPI IMPa4-A546_e_TileScan_001 (Stage 5 of 49)	00-cD9caKpLR7eWxCYTSjNKWa
4.13678	um	Cell	0.000	1.000	598	32	NT PSF-A488 IMPa4-A546 DAPI 8C2-siRNA-IMP-a2-a4 V2.00	0	20. NT IMPa4 PSF-A488 DAPI IMPa4-A546_e_TileScan_001 (Stage 5 of 49)	00-cD9caKpLR7eWxCYTSjNKWa
15.7942	um	Cell	0.000	1.000	599	33	NT PSF-A488 IMPa4-A546 DAPI 8C2-siRNA-IMP-a2-a4 V2.00	0	20. NT IMPa4 PSF-A488 DAPI IMPa4-A546_e_TileScan_001 (Stage 5 of 49)	00-cD9caKpLR7eWxCYTSjNKWa
7.48703	um	Cell	0.000	1.000	600	34	NT PSF-A488 IMPa4-A546 DAPI 8C2-siRNA-IMP-a2-a4 V2.00	0	20. NT IMPa4 PSF-A488 DAPI IMPa4-A546_e_TileScan_001 (Stage 5 of 49)	00-cD9caKpLR7eWxCYTSjNKWa
7.62577	um	Cell	0.000	1.000	601	35	NT PSF-A488 IMPa4-A546 DAPI 8C2-siRNA-IMP-a2-a4 V2.00	0	20. NT IMPa4 PSF-A488 DAPI IMPa4-A546_e_TileScan_001 (Stage 5 of 49)	00-cD9caKpLR7eWxCYTSjNKWa
2.91652	um	Cell	0.000	1.000	602	0	NT PSF-A488 IMPa4-A546 DAPI 8C2-siRNA-IMP-a2-a4 V2.00	0	20. NT IMPa4 PSF-A488 DAPI IMPa4-A546_f_TileScan_001 (Stage 6 of 49)	00-AoYd5E8fnuLjBAQmGWjteC
4.91148	um	Cell	0.000	1.000	603	1	NT PSF-A488 IMPa4-A546 DAPI 8C2-siRNA-IMP-a2-a4 V2.00	0	20. NT IMPa4 PSF-A488 DAPI IMPa4-A546_f_TileScan_001 (Stage 6 of 49)	00-AoYd5E8fnuLjBAQmGWjteC
5.64257	um	Cell	0.000	1.000	604	2	NT PSF-A488 IMPa4-A546 DAPI 8C2-siRNA-IMP-a2-a4 V2.00	0	20. NT IMPa4 PSF-A488 DAPI IMPa4-A546_f_TileScan_001 (Stage 6 of 49)	00-AoYd5E8fnuLjBAQmGWjteC
14.1955	um	Cell	0.000	1.000	605	3	NT PSF-A488 IMPa4-A546 DAPI 8C2-siRNA-IMP-a2-a4 V2.00	0	20. NT IMPa4 PSF-A488 DAPI IMPa4-A546_f_TileScan_001 (Stage 6 of 49)	00-AoYd5E8fnuLjBAQmGWjteC
13.4436	um	Cell	0.000	1.000	606	4	NT PSF-A488 IMPa4-A546 DAPI 8C2-siRNA-IMP-a2-a4 V2.00	0	20. NT IMPa4 PSF-A488 DAPI IMPa4-A546_f_TileScan_001 (Stage 6 of 49)	00-AoYd5E8fnuLjBAQmGWjteC
6.31713	um	Cell	0.000	1.000	607	5	NT PSF-A488 IMPa4-A546 DAPI 8C2-siRNA-IMP-a2-a4 V2.00	0	20. NT IMPa4 PSF-A488 DAPI IMPa4-A546_f_TileScan_001 (Stage 6 of 49)	00-AoYd5E8fnuLjBAQmGWjteC
7.87651	um	Cell	0.000	1.000	608	6	NT PSF-A488 IMPa4-A546 DAPI 8C2-siRNA-IMP-a2-a4 V2.00	0	20. NT IMPa4 PSF-A488 DAPI IMPa4-A546_f_TileScan_001 (Stage 6 of 49)	00-AoYd5E8fnuLjBAQmGWjteC
7.84315	um	Cell	0.000	1.000	609	7	NT PSF-A488 IMPa4-A546 DAPI 8C2-siRNA-IMP-a2-a4 V2.00	0	20. NT IMPa4 PSF-A488 DAPI IMPa4-A546_f_TileScan_001 (Stage 6 of 49)	00-AoYd5E8fnuLjBAQmGWjteC
10.5434	um	Cell	0.000	1.000	610	8	NT PSF-A488 IMPa4-A546 DAPI 8C2-siRNA-IMP-a2-a4 V2.00	0	20. NT IMPa4 PSF-A488 DAPI IMPa4-A546_f_TileScan_001 (Stage 6 of 49)	00-AoYd5E8fnuLjBAQmGWjteC
13.529	um	Cell	0.000	1.000	611	9	NT PSF-A488 IMPa4-A546 DAPI 8C2-siRNA-IMP-a2-a4 V2.00	0	20. NT IMPa4 PSF-A488 DAPI IMPa4-A546_f_TileScan_001 (Stage 6 of 49)	00-AoYd5E8fnuLjBAQmGWjteC
6.12528	um	Cell	0.000	1.000	612	10	NT PSF-A488 IMPa4-A546 DAPI 8C2-siRNA-IMP-a2-a4 V2.00	0	20. NT IMPa4 PSF-A488 DAPI IMPa4-A546_f_TileScan_001 (Stage 6 of 49)	00-AoYd5E8fnuLjBAQmGWjteC
8.36382	um	Cell	0.000	1.000	613	11	NT PSF-A488 IMPa4-A546 DAPI 8C2-siRNA-IMP-a2-a4 V2.00	0	20. NT IMPa4 PSF-A488 DAPI IMPa4-A546_f_TileScan_001 (Stage 6 of 49)	00-AoYd5E8fnuLjBAQmGWjteC
9.15902	um	Cell	0.000	1.000	614	12	NT PSF-A488 IMPa4-A546 DAPI 8C2-siRNA-IMP-a2-a4 V2.00	0	20. NT IMPa4 PSF-A488 DAPI IMPa4-A546_f_TileScan_001 (Stage 6 of 49)	00-AoYd5E8fnuLjBAQmGWjteC
6.85085	um	Cell	0.000	1.000	615	13	NT PSF-A488 IMPa4-A546 DAPI 8C2-siRNA-IMP-a2-a4 V2.00	0	20. NT IMPa4 PSF-A488 DAPI IMPa4-A546_f_TileScan_001 (Stage 6 of 49)	00-AoYd5E8fnuLjBAQmGWjteC
11.1804	um	Cell	0.000	1.000	616	14	NT PSF-A488 IMPa4-A546 DAPI 8C2-siRNA-IMP-a2-a4 V2.00	0	20. NT IMPa4 PSF-A488 DAPI IMPa4-A546_f_TileScan_001 (Stage 6 of 49)	00-AoYd5E8fnuLjBAQmGWjteC
7.1205	um	Cell	0.000	1.000	617	15	NT PSF-A488 IMPa4-A546 DAPI 8C2-siRNA-IMP-a2-a4 V2.00	0	20. NT IMPa4 PSF-A488 DAPI IMPa4-A546_f_TileScan_001 (Stage 6 of 49)	00-AoYd5E8fnuLjBAQmGWjteC
12.0682	um	Cell	0.000	1.000	618	16	NT PSF-A488 IMPa4-A546 DAPI 8C2-siRNA-IMP-a2-a4 V2.00	0	20. NT IMPa4 PSF-A488 DAPI IMPa4-A546_f_TileScan_001 (Stage 6 of 49)	00-AoYd5E8fnuLjBAQmGWjteC
6.60469	um	Cell	0.000	1.000	619	17	NT PSF-A488 IMPa4-A546 DAPI 8C2-siRNA-IMP-a2-a4 V2.00	0	20. NT IMPa4 PSF-A488 DAPI IMPa4-A546_f_TileScan_001 (Stage 6 of 49)	00-AoYd5E8fnuLjBAQmGWjteC
6.0949	um	Cell	0.000	1.000	620	18	NT PSF-A488 IMPa4-A546 DAPI 8C2-siRNA-IMP-a2-a4 V2.00	0	20. NT IMPa4 PSF-A488 DAPI IMPa4-A546_f_TileScan_001 (Stage 6 of 49)	00-AoYd5E8fnuLjBAQmGWjteC
10.1168	um	Cell	0.000	1.000	621	19	NT PSF-A488 IMPa4-A546 DAPI 8C2-siRNA-IMP-a2-a4 V2.00	0	20. NT IMPa4 PSF-A488 DAPI IMPa4-A546_f_TileScan_001 (Stage 6 of 49)	00-AoYd5E8fnuLjBAQmGWjteC
7.32691	um	Cell	0.000	1.000	622	20	NT PSF-A488 IMPa4-A546 DAPI 8C2-siRNA-IMP-a2-a4 V2.00	0	20. NT IMPa4 PSF-A488 DAPI IMPa4-A546_f_TileScan_001 (Stage 6 of 49)	00-AoYd5E8fnuLjBAQmGWjteC
5.45201	um	Cell	0.000	1.000	623	21	NT PSF-A488 IMPa4-A546 DAPI 8C2-siRNA-IMP-a2-a4 V2.00	0	20. NT IMPa4 PSF-A488 DAPI IMPa4-A546_f_TileScan_001 (Stage 6 of 49)	00-AoYd5E8fnuLjBAQmGWjteC
15.3605	um	Cell	0.000	1.000	624	22	NT PSF-A488 IMPa4-A546 DAPI 8C2-siRNA-IMP-a2-a4 V2.00	0	20. NT IMPa4 PSF-A488 DAPI IMPa4-A546_f_TileScan_001 (Stage 6 of 49)	00-AoYd5E8fnuLjBAQmGWjteC
4.93527	um	Cell	0.000	1.000	625	23	NT PSF-A488 IMPa4-A546 DAPI 8C2-siRNA-IMP-a2-a4 V2.00	0	20. NT IMPa4 PSF-A488 DAPI IMPa4-A546_f_TileScan_001 (Stage 6 of 49)	00-AoYd5E8fnuLjBAQmGWjteC
10.7592	um	Cell	0.000	1.000	626	24	NT PSF-A488 IMPa4-A546 DAPI 8C2-siRNA-IMP-a2-a4 V2.00	0	20. NT IMPa4 PSF-A488 DAPI IMPa4-A546_f_TileScan_001 (Stage 6 of 49)	00-AoYd5E8fnuLjBAQmGWjteC
15.8794	um	Cell	0.000	1.000	627	25	NT PSF-A488 IMPa4-A546 DAPI 8C2-siRNA-IMP-a2-a4 V2.00	0	20. NT IMPa4 PSF-A488 DAPI IMPa4-A546_f_TileScan_001 (Stage 6 of 49)	00-AoYd5E8fnuLjBAQmGWjteC
6.90879	um	Cell	0.000	1.000	628	26	NT PSF-A488 IMPa4-A546 DAPI 8C2-siRNA-IMP-a2-a4 V2.00	0	20. NT IMPa4 PSF-A488 DAPI IMPa4-A546_f_TileScan_001 (Stage 6 of 49)	00-AoYd5E8fnuLjBAQmGWjteC
15.6736	um	Cell	0.000	1.000	629	27	NT PSF-A488 IMPa4-A546 DAPI 8C2-siRNA-IMP-a2-a4 V2.00	0	20. NT IMPa4 PSF-A488 DAPI IMPa4-A546_f_TileScan_001 (Stage 6 of 49)	00-AoYd5E8fnuLjBAQmGWjteC
5.58404	um	Cell	0.000	1.000	630	28	NT PSF-A488 IMPa4-A546 DAPI 8C2-siRNA-IMP-a2-a4 V2.00	0	20. NT IMPa4 PSF-A488 DAPI IMPa4-A546_f_TileScan_001 (Stage 6 of 49)	00-AoYd5E8fnuLjBAQmGWjteC
9.09859	um	Cell	0.000	1.000	631	29	NT PSF-A488 IMPa4-A546 DAPI 8C2-siRNA-IMP-a2-a4 V2.00	0	20. NT IMPa4 PSF-A488 DAPI IMPa4-A546_f_TileScan_001 (Stage 6 of 49)	00-AoYd5E8fnuLjBAQmGWjteC
6.54669	um	Cell	0.000	1.000	632	0	NT PSF-A488 IMPa4-A546 DAPI 8C2-siRNA-IMP-a2-a4 V2.00	0	20. NT IMPa4 PSF-A488 DAPI IMPa4-A546_g_TileScan_001 (Stage 7 of 49)	00-gRzHXZWm79P8xfUiAF63JV
9.85596	um	Cell	0.000	1.000	633	1	NT PSF-A488 IMPa4-A546 DAPI 8C2-siRNA-IMP-a2-a4 V2.00	0	20. NT IMPa4 PSF-A488 DAPI IMPa4-A546_g_TileScan_001 (Stage 7 of 49)	00-gRzHXZWm79P8xfUiAF63JV
13.164	um	Cell	0.000	1.000	634	2	NT PSF-A488 IMPa4-A546 DAPI 8C2-siRNA-IMP-a2-a4 V2.00	0	20. NT IMPa4 PSF-A488 DAPI IMPa4-A546_g_TileScan_001 (Stage 7 of 49)	00-gRzHXZWm79P8xfUiAF63JV
6.76104	um	Cell	0.000	1.000	635	3	NT PSF-A488 IMPa4-A546 DAPI 8C2-siRNA-IMP-a2-a4 V2.00	0	20. NT IMPa4 PSF-A488 DAPI IMPa4-A546_g_TileScan_001 (Stage 7 of 49)	00-gRzHXZWm79P8xfUiAF63JV
10.1352	um	Cell	0.000	1.000	636	4	NT PSF-A488 IMPa4-A546 DAPI 8C2-siRNA-IMP-a2-a4 V2.00	0	20. NT IMPa4 PSF-A488 DAPI IMPa4-A546_g_TileScan_001 (Stage 7 of 49)	00-gRzHXZWm79P8xfUiAF63JV
6.99622	um	Cell	0.000	1.000	637	5	NT PSF-A488 IMPa4-A546 DAPI 8C2-siRNA-IMP-a2-a4 V2.00	0	20. NT IMPa4 PSF-A488 DAPI IMPa4-A546_g_TileScan_001 (Stage 7 of 49)	00-gRzHXZWm79P8xfUiAF63JV
7.47241	um	Cell	0.000	1.000	638	6	NT PSF-A488 IMPa4-A546 DAPI 8C2-siRNA-IMP-a2-a4 V2.00	0	20. NT IMPa4 PSF-A488 DAPI IMPa4-A546_g_TileScan_001 (Stage 7 of 49)	00-gRzHXZWm79P8xfUiAF63JV
10.3837	um	Cell	0.000	1.000	639	7	NT PSF-A488 IMPa4-A546 DAPI 8C2-siRNA-IMP-a2-a4 V2.00	0	20. NT IMPa4 PSF-A488 DAPI IMPa4-A546_g_TileScan_001 (Stage 7 of 49)	00-gRzHXZWm79P8xfUiAF63JV
11.1702	um	Cell	0.000	1.000	640	8	NT PSF-A488 IMPa4-A546 DAPI 8C2-siRNA-IMP-a2-a4 V2.00	0	20. NT IMPa4 PSF-A488 DAPI IMPa4-A546_g_TileScan_001 (Stage 7 of 49)	00-gRzHXZWm79P8xfUiAF63JV
9.17406	um	Cell	0.000	1.000	641	9	NT PSF-A488 IMPa4-A546 DAPI 8C2-siRNA-IMP-a2-a4 V2.00	0	20. NT IMPa4 PSF-A488 DAPI IMPa4-A546_g_TileScan_001 (Stage 7 of 49)	00-gRzHXZWm79P8xfUiAF63JV
9.13041	um	Cell	0.000	1.000	642	10	NT PSF-A488 IMPa4-A546 DAPI 8C2-siRNA-IMP-a2-a4 V2.00	0	20. NT IMPa4 PSF-A488 DAPI IMPa4-A546_g_TileScan_001 (Stage 7 of 49)	00-gRzHXZWm79P8xfUiAF63JV
7.53614	um	Cell	0.000	1.000	643	11	NT PSF-A488 IMPa4-A546 DAPI 8C2-siRNA-IMP-a2-a4 V2.00	0	20. NT IMPa4 PSF-A488 DAPI IMPa4-A546_g_TileScan_001 (Stage 7 of 49)	00-gRzHXZWm79P8xfUiAF63JV
11.4245	um	Cell	0.000	1.000	644	12	NT PSF-A488 IMPa4-A546 DAPI 8C2-siRNA-IMP-a2-a4 V2.00	0	20. NT IMPa4 PSF-A488 DAPI IMPa4-A546_g_TileScan_001 (Stage 7 of 49)	00-gRzHXZWm79P8xfUiAF63JV
11.7063	um	Cell	0.000	1.000	645	13	NT PSF-A488 IMPa4-A546 DAPI 8C2-siRNA-IMP-a2-a4 V2.00	0	20. NT IMPa4 PSF-A488 DAPI IMPa4-A546_g_TileScan_001 (Stage 7 of 49)	00-gRzHXZWm79P8xfUiAF63JV
11.336	um	Cell	0.000	1.000	646	14	NT PSF-A488 IMPa4-A546 DAPI 8C2-siRNA-IMP-a2-a4 V2.00	0	20. NT IMPa4 PSF-A488 DAPI IMPa4-A546_g_TileScan_001 (Stage 7 of 49)	00-gRzHXZWm79P8xfUiAF63JV
9.20458	um	Cell	0.000	1.000	647	15	NT PSF-A488 IMPa4-A546 DAPI 8C2-siRNA-IMP-a2-a4 V2.00	0	20. NT IMPa4 PSF-A488 DAPI IMPa4-A546_g_TileScan_001 (Stage 7 of 49)	00-gRzHXZWm79P8xfUiAF63JV
9.29833	um	Cell	0.000	1.000	648	16	NT PSF-A488 IMPa4-A546 DAPI 8C2-siRNA-IMP-a2-a4 V2.00	0	20. NT IMPa4 PSF-A488 DAPI IMPa4-A546_g_TileScan_001 (Stage 7 of 49)	00-gRzHXZWm79P8xfUiAF63JV
11.7027	um	Cell	0.000	1.000	649	17	NT PSF-A488 IMPa4-A546 DAPI 8C2-siRNA-IMP-a2-a4 V2.00	0	20. NT IMPa4 PSF-A488 DAPI IMPa4-A546_g_TileScan_001 (Stage 7 of 49)	00-gRzHXZWm79P8xfUiAF63JV
10.3427	um	Cell	0.000	1.000	650	18	NT PSF-A488 IMPa4-A546 DAPI 8C2-siRNA-IMP-a2-a4 V2.00	0	20. NT IMPa4 PSF-A488 DAPI IMPa4-A546_g_TileScan_001 (Stage 7 of 49)	00-gRzHXZWm79P8xfUiAF63JV
10.7669	um	Cell	0.000	1.000	651	19	NT PSF-A488 IMPa4-A546 DAPI 8C2-siRNA-IMP-a2-a4 V2.00	0	20. NT IMPa4 PSF-A488 DAPI IMPa4-A546_g_TileScan_001 (Stage 7 of 49)	00-gRzHXZWm79P8xfUiAF63JV
11.3596	um	Cell	0.000	1.000	652	20	NT PSF-A488 IMPa4-A546 DAPI 8C2-siRNA-IMP-a2-a4 V2.00	0	20. NT IMPa4 PSF-A488 DAPI IMPa4-A546_g_TileScan_001 (Stage 7 of 49)	00-gRzHXZWm79P8xfUiAF63JV
9.79704	um	Cell	0.000	1.000	653	21	NT PSF-A488 IMPa4-A546 DAPI 8C2-siRNA-IMP-a2-a4 V2.00	0	20. NT IMPa4 PSF-A488 DAPI IMPa4-A546_g_TileScan_001 (Stage 7 of 49)	00-gRzHXZWm79P8xfUiAF63JV
10.1814	um	Cell	0.000	1.000	654	22	NT PSF-A488 IMPa4-A546 DAPI 8C2-siRNA-IMP-a2-a4 V2.00	0	20. NT IMPa4 PSF-A488 DAPI IMPa4-A546_g_TileScan_001 (Stage 7 of 49)	00-gRzHXZWm79P8xfUiAF63JV
6.51961	um	Cell	0.000	1.000	655	23	NT PSF-A488 IMPa4-A546 DAPI 8C2-siRNA-IMP-a2-a4 V2.00	0	20. NT IMPa4 PSF-A488 DAPI IMPa4-A546_g_TileScan_001 (Stage 7 of 49)	00-gRzHXZWm79P8xfUiAF63JV
5.20538	um	Cell	0.000	1.000	656	24	NT PSF-A488 IMPa4-A546 DAPI 8C2-siRNA-IMP-a2-a4 V2.00	0	20. NT IMPa4 PSF-A488 DAPI IMPa4-A546_g_TileScan_001 (Stage 7 of 49)	00-gRzHXZWm79P8xfUiAF63JV
11.4074	um	Cell	0.000	1.000	657	25	NT PSF-A488 IMPa4-A546 DAPI 8C2-siRNA-IMP-a2-a4 V2.00	0	20. NT IMPa4 PSF-A488 DAPI IMPa4-A546_g_TileScan_001 (Stage 7 of 49)	00-gRzHXZWm79P8xfUiAF63JV
7.49164	um	Cell	0.000	1.000	658	26	NT PSF-A488 IMPa4-A546 DAPI 8C2-siRNA-IMP-a2-a4 V2.00	0	20. NT IMPa4 PSF-A488 DAPI IMPa4-A546_g_TileScan_001 (Stage 7 of 49)	00-gRzHXZWm79P8xfUiAF63JV
7.72388	um	Cell	0.000	1.000	659	0	NT PSF-A488 IMPa4-A546 DAPI 8C2-siRNA-IMP-a2-a4 V2.00	0	20. NT IMPa4 PSF-A488 DAPI IMPa4-A546_h_TileScan_001 (Stage 8 of 49)	00-Ske7vespH9hB7nEm4VJimN
6.46286	um	Cell	0.000	1.000	660	1	NT PSF-A488 IMPa4-A546 DAPI 8C2-siRNA-IMP-a2-a4 V2.00	0	20. NT IMPa4 PSF-A488 DAPI IMPa4-A546_h_TileScan_001 (Stage 8 of 49)	00-Ske7vespH9hB7nEm4VJimN
11.1253	um	Cell	0.000	1.000	661	2	NT PSF-A488 IMPa4-A546 DAPI 8C2-siRNA-IMP-a2-a4 V2.00	0	20. NT IMPa4 PSF-A488 DAPI IMPa4-A546_h_TileScan_001 (Stage 8 of 49)	00-Ske7vespH9hB7nEm4VJimN
9.08318	um	Cell	0.000	1.000	662	3	NT PSF-A488 IMPa4-A546 DAPI 8C2-siRNA-IMP-a2-a4 V2.00	0	20. NT IMPa4 PSF-A488 DAPI IMPa4-A546_h_TileScan_001 (Stage 8 of 49)	00-Ske7vespH9hB7nEm4VJimN
11.4573	um	Cell	0.000	1.000	663	4	NT PSF-A488 IMPa4-A546 DAPI 8C2-siRNA-IMP-a2-a4 V2.00	0	20. NT IMPa4 PSF-A488 DAPI IMPa4-A546_h_TileScan_001 (Stage 8 of 49)	00-Ske7vespH9hB7nEm4VJimN
8.62517	um	Cell	0.000	1.000	664	5	NT PSF-A488 IMPa4-A546 DAPI 8C2-siRNA-IMP-a2-a4 V2.00	0	20. NT IMPa4 PSF-A488 DAPI IMPa4-A546_h_TileScan_001 (Stage 8 of 49)	00-Ske7vespH9hB7nEm4VJimN
9.45968	um	Cell	0.000	1.000	665	6	NT PSF-A488 IMPa4-A546 DAPI 8C2-siRNA-IMP-a2-a4 V2.00	0	20. NT IMPa4 PSF-A488 DAPI IMPa4-A546_h_TileScan_001 (Stage 8 of 49)	00-Ske7vespH9hB7nEm4VJimN
5.22649	um	Cell	0.000	1.000	666	7	NT PSF-A488 IMPa4-A546 DAPI 8C2-siRNA-IMP-a2-a4 V2.00	0	20. NT IMPa4 PSF-A488 DAPI IMPa4-A546_h_TileScan_001 (Stage 8 of 49)	00-Ske7vespH9hB7nEm4VJimN
8.11641	um	Cell	0.000	1.000	667	8	NT PSF-A488 IMPa4-A546 DAPI 8C2-siRNA-IMP-a2-a4 V2.00	0	20. NT IMPa4 PSF-A488 DAPI IMPa4-A546_h_TileScan_001 (Stage 8 of 49)	00-Ske7vespH9hB7nEm4VJimN
10.0654	um	Cell	0.000	1.000	668	9	NT PSF-A488 IMPa4-A546 DAPI 8C2-siRNA-IMP-a2-a4 V2.00	0	20. NT IMPa4 PSF-A488 DAPI IMPa4-A546_h_TileScan_001 (Stage 8 of 49)	00-Ske7vespH9hB7nEm4VJimN
10.2284	um	Cell	0.000	1.000	669	10	NT PSF-A488 IMPa4-A546 DAPI 8C2-siRNA-IMP-a2-a4 V2.00	0	20. NT IMPa4 PSF-A488 DAPI IMPa4-A546_h_TileScan_001 (Stage 8 of 49)	00-Ske7vespH9hB7nEm4VJimN
9.55082	um	Cell	0.000	1.000	670	11	NT PSF-A488 IMPa4-A546 DAPI 8C2-siRNA-IMP-a2-a4 V2.00	0	20. NT IMPa4 PSF-A488 DAPI IMPa4-A546_h_TileScan_001 (Stage 8 of 49)	00-Ske7vespH9hB7nEm4VJimN
7.12966	um	Cell	0.000	1.000	671	12	NT PSF-A488 IMPa4-A546 DAPI 8C2-siRNA-IMP-a2-a4 V2.00	0	20. NT IMPa4 PSF-A488 DAPI IMPa4-A546_h_TileScan_001 (Stage 8 of 49)	00-Ske7vespH9hB7nEm4VJimN
10.2536	um	Cell	0.000	1.000	672	13	NT PSF-A488 IMPa4-A546 DAPI 8C2-siRNA-IMP-a2-a4 V2.00	0	20. NT IMPa4 PSF-A488 DAPI IMPa4-A546_h_TileScan_001 (Stage 8 of 49)	00-Ske7vespH9hB7nEm4VJimN
9.63401	um	Cell	0.000	1.000	673	14	NT PSF-A488 IMPa4-A546 DAPI 8C2-siRNA-IMP-a2-a4 V2.00	0	20. NT IMPa4 PSF-A488 DAPI IMPa4-A546_h_TileScan_001 (Stage 8 of 49)	00-Ske7vespH9hB7nEm4VJimN
8.15322	um	Cell	0.000	1.000	674	15	NT PSF-A488 IMPa4-A546 DAPI 8C2-siRNA-IMP-a2-a4 V2.00	0	20. NT IMPa4 PSF-A488 DAPI IMPa4-A546_h_TileScan_001 (Stage 8 of 49)	00-Ske7vespH9hB7nEm4VJimN
7.22701	um	Cell	0.000	1.000	675	16	NT PSF-A488 IMPa4-A546 DAPI 8C2-siRNA-IMP-a2-a4 V2.00	0	20. NT IMPa4 PSF-A488 DAPI IMPa4-A546_h_TileScan_001 (Stage 8 of 49)	00-Ske7vespH9hB7nEm4VJimN
6.99569	um	Cell	0.000	1.000	676	17	NT PSF-A488 IMPa4-A546 DAPI 8C2-siRNA-IMP-a2-a4 V2.00	0	20. NT IMPa4 PSF-A488 DAPI IMPa4-A546_h_TileScan_001 (Stage 8 of 49)	00-Ske7vespH9hB7nEm4VJimN
13.3933	um	Cell	0.000	1.000	677	18	NT PSF-A488 IMPa4-A546 DAPI 8C2-siRNA-IMP-a2-a4 V2.00	0	20. NT IMPa4 PSF-A488 DAPI IMPa4-A546_h_TileScan_001 (Stage 8 of 49)	00-Ske7vespH9hB7nEm4VJimN
10.7854	um	Cell	0.000	1.000	678	19	NT PSF-A488 IMPa4-A546 DAPI 8C2-siRNA-IMP-a2-a4 V2.00	0	20. NT IMPa4 PSF-A488 DAPI IMPa4-A546_h_TileScan_001 (Stage 8 of 49)	00-Ske7vespH9hB7nEm4VJimN
15.0794	um	Cell	0.000	1.000	679	20	NT PSF-A488 IMPa4-A546 DAPI 8C2-siRNA-IMP-a2-a4 V2.00	0	20. NT IMPa4 PSF-A488 DAPI IMPa4-A546_h_TileScan_001 (Stage 8 of 49)	00-Ske7vespH9hB7nEm4VJimN
4.46235	um	Cell	0.000	1.000	680	21	NT PSF-A488 IMPa4-A546 DAPI 8C2-siRNA-IMP-a2-a4 V2.00	0	20. NT IMPa4 PSF-A488 DAPI IMPa4-A546_h_TileScan_001 (Stage 8 of 49)	00-Ske7vespH9hB7nEm4VJimN
10.3951	um	Cell	0.000	1.000	681	22	NT PSF-A488 IMPa4-A546 DAPI 8C2-siRNA-IMP-a2-a4 V2.00	0	20. NT IMPa4 PSF-A488 DAPI IMPa4-A546_h_TileScan_001 (Stage 8 of 49)	00-Ske7vespH9hB7nEm4VJimN
9.31495	um	Cell	0.000	1.000	682	23	NT PSF-A488 IMPa4-A546 DAPI 8C2-siRNA-IMP-a2-a4 V2.00	0	20. NT IMPa4 PSF-A488 DAPI IMPa4-A546_h_TileScan_001 (Stage 8 of 49)	00-Ske7vespH9hB7nEm4VJimN
17.1871	um	Cell	0.000	1.000	683	24	NT PSF-A488 IMPa4-A546 DAPI 8C2-siRNA-IMP-a2-a4 V2.00	0	20. NT IMPa4 PSF-A488 DAPI IMPa4-A546_h_TileScan_001 (Stage 8 of 49)	00-Ske7vespH9hB7nEm4VJimN
10.8889	um	Cell	0.000	1.000	684	25	NT PSF-A488 IMPa4-A546 DAPI 8C2-siRNA-IMP-a2-a4 V2.00	0	20. NT IMPa4 PSF-A488 DAPI IMPa4-A546_h_TileScan_001 (Stage 8 of 49)	00-Ske7vespH9hB7nEm4VJimN
6.45534	um	Cell	0.000	1.000	685	26	NT PSF-A488 IMPa4-A546 DAPI 8C2-siRNA-IMP-a2-a4 V2.00	0	20. NT IMPa4 PSF-A488 DAPI IMPa4-A546_h_TileScan_001 (Stage 8 of 49)	00-Ske7vespH9hB7nEm4VJimN
6.18629	um	Cell	0.000	1.000	686	27	NT PSF-A488 IMPa4-A546 DAPI 8C2-siRNA-IMP-a2-a4 V2.00	0	20. NT IMPa4 PSF-A488 DAPI IMPa4-A546_h_TileScan_001 (Stage 8 of 49)	00-Ske7vespH9hB7nEm4VJimN
7.11965	um	Cell	0.000	1.000	687	28	NT PSF-A488 IMPa4-A546 DAPI 8C2-siRNA-IMP-a2-a4 V2.00	0	20. NT IMPa4 PSF-A488 DAPI IMPa4-A546_h_TileScan_001 (Stage 8 of 49)	00-Ske7vespH9hB7nEm4VJimN
17.4402	um	Cell	0.000	1.000	688	0	NT PSF-A488 IMPa4-A546 DAPI 8C2-siRNA-IMP-a2-a4 V2.00	0	20. NT IMPa4 PSF-A488 DAPI IMPa4-A546_i_TileScan_001 (Stage 9 of 49)	00-WCaiszcWxaqqB6PCEEJPqB
5.52805	um	Cell	0.000	1.000	689	1	NT PSF-A488 IMPa4-A546 DAPI 8C2-siRNA-IMP-a2-a4 V2.00	0	20. NT IMPa4 PSF-A488 DAPI IMPa4-A546_i_TileScan_001 (Stage 9 of 49)	00-WCaiszcWxaqqB6PCEEJPqB
7.6976	um	Cell	0.000	1.000	690	2	NT PSF-A488 IMPa4-A546 DAPI 8C2-siRNA-IMP-a2-a4 V2.00	0	20. NT IMPa4 PSF-A488 DAPI IMPa4-A546_i_TileScan_001 (Stage 9 of 49)	00-WCaiszcWxaqqB6PCEEJPqB
3.81319	um	Cell	0.000	1.000	691	3	NT PSF-A488 IMPa4-A546 DAPI 8C2-siRNA-IMP-a2-a4 V2.00	0	20. NT IMPa4 PSF-A488 DAPI IMPa4-A546_i_TileScan_001 (Stage 9 of 49)	00-WCaiszcWxaqqB6PCEEJPqB
10.4651	um	Cell	0.000	1.000	692	4	NT PSF-A488 IMPa4-A546 DAPI 8C2-siRNA-IMP-a2-a4 V2.00	0	20. NT IMPa4 PSF-A488 DAPI IMPa4-A546_i_TileScan_001 (Stage 9 of 49)	00-WCaiszcWxaqqB6PCEEJPqB
9.83385	um	Cell	0.000	1.000	693	5	NT PSF-A488 IMPa4-A546 DAPI 8C2-siRNA-IMP-a2-a4 V2.00	0	20. NT IMPa4 PSF-A488 DAPI IMPa4-A546_i_TileScan_001 (Stage 9 of 49)	00-WCaiszcWxaqqB6PCEEJPqB
8.68442	um	Cell	0.000	1.000	694	6	NT PSF-A488 IMPa4-A546 DAPI 8C2-siRNA-IMP-a2-a4 V2.00	0	20. NT IMPa4 PSF-A488 DAPI IMPa4-A546_i_TileScan_001 (Stage 9 of 49)	00-WCaiszcWxaqqB6PCEEJPqB
8.75485	um	Cell	0.000	1.000	695	7	NT PSF-A488 IMPa4-A546 DAPI 8C2-siRNA-IMP-a2-a4 V2.00	0	20. NT IMPa4 PSF-A488 DAPI IMPa4-A546_i_TileScan_001 (Stage 9 of 49)	00-WCaiszcWxaqqB6PCEEJPqB
7.33645	um	Cell	0.000	1.000	696	8	NT PSF-A488 IMPa4-A546 DAPI 8C2-siRNA-IMP-a2-a4 V2.00	0	20. NT IMPa4 PSF-A488 DAPI IMPa4-A546_i_TileScan_001 (Stage 9 of 49)	00-WCaiszcWxaqqB6PCEEJPqB
10.4926	um	Cell	0.000	1.000	697	9	NT PSF-A488 IMPa4-A546 DAPI 8C2-siRNA-IMP-a2-a4 V2.00	0	20. NT IMPa4 PSF-A488 DAPI IMPa4-A546_i_TileScan_001 (Stage 9 of 49)	00-WCaiszcWxaqqB6PCEEJPqB
14.9268	um	Cell	0.000	1.000	698	10	NT PSF-A488 IMPa4-A546 DAPI 8C2-siRNA-IMP-a2-a4 V2.00	0	20. NT IMPa4 PSF-A488 DAPI IMPa4-A546_i_TileScan_001 (Stage 9 of 49)	00-WCaiszcWxaqqB6PCEEJPqB
4.92387	um	Cell	0.000	1.000	699	11	NT PSF-A488 IMPa4-A546 DAPI 8C2-siRNA-IMP-a2-a4 V2.00	0	20. NT IMPa4 PSF-A488 DAPI IMPa4-A546_i_TileScan_001 (Stage 9 of 49)	00-WCaiszcWxaqqB6PCEEJPqB
3.27316	um	Cell	0.000	1.000	700	12	NT PSF-A488 IMPa4-A546 DAPI 8C2-siRNA-IMP-a2-a4 V2.00	0	20. NT IMPa4 PSF-A488 DAPI IMPa4-A546_i_TileScan_001 (Stage 9 of 49)	00-WCaiszcWxaqqB6PCEEJPqB
6.93549	um	Cell	0.000	1.000	701	13	NT PSF-A488 IMPa4-A546 DAPI 8C2-siRNA-IMP-a2-a4 V2.00	0	20. NT IMPa4 PSF-A488 DAPI IMPa4-A546_i_TileScan_001 (Stage 9 of 49)	00-WCaiszcWxaqqB6PCEEJPqB
5.94397	um	Cell	0.000	1.000	702	14	NT PSF-A488 IMPa4-A546 DAPI 8C2-siRNA-IMP-a2-a4 V2.00	0	20. NT IMPa4 PSF-A488 DAPI IMPa4-A546_i_TileScan_001 (Stage 9 of 49)	00-WCaiszcWxaqqB6PCEEJPqB
13.7408	um	Cell	0.000	1.000	703	15	NT PSF-A488 IMPa4-A546 DAPI 8C2-siRNA-IMP-a2-a4 V2.00	0	20. NT IMPa4 PSF-A488 DAPI IMPa4-A546_i_TileScan_001 (Stage 9 of 49)	00-WCaiszcWxaqqB6PCEEJPqB
9.54567	um	Cell	0.000	1.000	704	16	NT PSF-A488 IMPa4-A546 DAPI 8C2-siRNA-IMP-a2-a4 V2.00	0	20. NT IMPa4 PSF-A488 DAPI IMPa4-A546_i_TileScan_001 (Stage 9 of 49)	00-WCaiszcWxaqqB6PCEEJPqB
20.3017	um	Cell	0.000	1.000	705	17	NT PSF-A488 IMPa4-A546 DAPI 8C2-siRNA-IMP-a2-a4 V2.00	0	20. NT IMPa4 PSF-A488 DAPI IMPa4-A546_i_TileScan_001 (Stage 9 of 49)	00-WCaiszcWxaqqB6PCEEJPqB
5.4501	um	Cell	0.000	1.000	706	18	NT PSF-A488 IMPa4-A546 DAPI 8C2-siRNA-IMP-a2-a4 V2.00	0	20. NT IMPa4 PSF-A488 DAPI IMPa4-A546_i_TileScan_001 (Stage 9 of 49)	00-WCaiszcWxaqqB6PCEEJPqB
5.08578	um	Cell	0.000	1.000	707	19	NT PSF-A488 IMPa4-A546 DAPI 8C2-siRNA-IMP-a2-a4 V2.00	0	20. NT IMPa4 PSF-A488 DAPI IMPa4-A546_i_TileScan_001 (Stage 9 of 49)	00-WCaiszcWxaqqB6PCEEJPqB
6.25108	um	Cell	0.000	1.000	708	20	NT PSF-A488 IMPa4-A546 DAPI 8C2-siRNA-IMP-a2-a4 V2.00	0	20. NT IMPa4 PSF-A488 DAPI IMPa4-A546_i_TileScan_001 (Stage 9 of 49)	00-WCaiszcWxaqqB6PCEEJPqB
8.00218	um	Cell	0.000	1.000	709	21	NT PSF-A488 IMPa4-A546 DAPI 8C2-siRNA-IMP-a2-a4 V2.00	0	20. NT IMPa4 PSF-A488 DAPI IMPa4-A546_i_TileScan_001 (Stage 9 of 49)	00-WCaiszcWxaqqB6PCEEJPqB
7.19956	um	Cell	0.000	1.000	710	22	NT PSF-A488 IMPa4-A546 DAPI 8C2-siRNA-IMP-a2-a4 V2.00	0	20. NT IMPa4 PSF-A488 DAPI IMPa4-A546_i_TileScan_001 (Stage 9 of 49)	00-WCaiszcWxaqqB6PCEEJPqB
5.88068	um	Cell	0.000	1.000	711	23	NT PSF-A488 IMPa4-A546 DAPI 8C2-siRNA-IMP-a2-a4 V2.00	0	20. NT IMPa4 PSF-A488 DAPI IMPa4-A546_i_TileScan_001 (Stage 9 of 49)	00-WCaiszcWxaqqB6PCEEJPqB
18.9323	um	Cell	0.000	1.000	712	24	NT PSF-A488 IMPa4-A546 DAPI 8C2-siRNA-IMP-a2-a4 V2.00	0	20. NT IMPa4 PSF-A488 DAPI IMPa4-A546_i_TileScan_001 (Stage 9 of 49)	00-WCaiszcWxaqqB6PCEEJPqB
7.16122	um	Cell	0.000	1.000	713	25	NT PSF-A488 IMPa4-A546 DAPI 8C2-siRNA-IMP-a2-a4 V2.00	0	20. NT IMPa4 PSF-A488 DAPI IMPa4-A546_i_TileScan_001 (Stage 9 of 49)	00-WCaiszcWxaqqB6PCEEJPqB
9.60354	um	Cell	0.000	1.000	714	26	NT PSF-A488 IMPa4-A546 DAPI 8C2-siRNA-IMP-a2-a4 V2.00	0	20. NT IMPa4 PSF-A488 DAPI IMPa4-A546_i_TileScan_001 (Stage 9 of 49)	00-WCaiszcWxaqqB6PCEEJPqB
4.75398	um	Cell	0.000	1.000	715	27	NT PSF-A488 IMPa4-A546 DAPI 8C2-siRNA-IMP-a2-a4 V2.00	0	20. NT IMPa4 PSF-A488 DAPI IMPa4-A546_i_TileScan_001 (Stage 9 of 49)	00-WCaiszcWxaqqB6PCEEJPqB
3.8967	um	Cell	0.000	1.000	716	0	NT PSF-A488 IMPa4-A546 DAPI 8C2-siRNA-IMP-a2-a4 V2.00	0	20. NT IMPa4 PSF-A488 DAPI IMPa4-A546_j_TileScan_001 (Stage 10 of 49)	00-vgco2jj3SaKyKEiei5qxRZ
4.33162	um	Cell	0.000	1.000	717	1	NT PSF-A488 IMPa4-A546 DAPI 8C2-siRNA-IMP-a2-a4 V2.00	0	20. NT IMPa4 PSF-A488 DAPI IMPa4-A546_j_TileScan_001 (Stage 10 of 49)	00-vgco2jj3SaKyKEiei5qxRZ
11.5761	um	Cell	0.000	1.000	718	2	NT PSF-A488 IMPa4-A546 DAPI 8C2-siRNA-IMP-a2-a4 V2.00	0	20. NT IMPa4 PSF-A488 DAPI IMPa4-A546_j_TileScan_001 (Stage 10 of 49)	00-vgco2jj3SaKyKEiei5qxRZ
9.4888	um	Cell	0.000	1.000	719	3	NT PSF-A488 IMPa4-A546 DAPI 8C2-siRNA-IMP-a2-a4 V2.00	0	20. NT IMPa4 PSF-A488 DAPI IMPa4-A546_j_TileScan_001 (Stage 10 of 49)	00-vgco2jj3SaKyKEiei5qxRZ
7.41147	um	Cell	0.000	1.000	720	4	NT PSF-A488 IMPa4-A546 DAPI 8C2-siRNA-IMP-a2-a4 V2.00	0	20. NT IMPa4 PSF-A488 DAPI IMPa4-A546_j_TileScan_001 (Stage 10 of 49)	00-vgco2jj3SaKyKEiei5qxRZ
11.4353	um	Cell	0.000	1.000	721	5	NT PSF-A488 IMPa4-A546 DAPI 8C2-siRNA-IMP-a2-a4 V2.00	0	20. NT IMPa4 PSF-A488 DAPI IMPa4-A546_j_TileScan_001 (Stage 10 of 49)	00-vgco2jj3SaKyKEiei5qxRZ
9.54102	um	Cell	0.000	1.000	722	6	NT PSF-A488 IMPa4-A546 DAPI 8C2-siRNA-IMP-a2-a4 V2.00	0	20. NT IMPa4 PSF-A488 DAPI IMPa4-A546_j_TileScan_001 (Stage 10 of 49)	00-vgco2jj3SaKyKEiei5qxRZ
9.30782	um	Cell	0.000	1.000	723	7	NT PSF-A488 IMPa4-A546 DAPI 8C2-siRNA-IMP-a2-a4 V2.00	0	20. NT IMPa4 PSF-A488 DAPI IMPa4-A546_j_TileScan_001 (Stage 10 of 49)	00-vgco2jj3SaKyKEiei5qxRZ
9.53549	um	Cell	0.000	1.000	724	8	NT PSF-A488 IMPa4-A546 DAPI 8C2-siRNA-IMP-a2-a4 V2.00	0	20. NT IMPa4 PSF-A488 DAPI IMPa4-A546_j_TileScan_001 (Stage 10 of 49)	00-vgco2jj3SaKyKEiei5qxRZ
9.92142	um	Cell	0.000	1.000	725	9	NT PSF-A488 IMPa4-A546 DAPI 8C2-siRNA-IMP-a2-a4 V2.00	0	20. NT IMPa4 PSF-A488 DAPI IMPa4-A546_j_TileScan_001 (Stage 10 of 49)	00-vgco2jj3SaKyKEiei5qxRZ
14.0675	um	Cell	0.000	1.000	726	10	NT PSF-A488 IMPa4-A546 DAPI 8C2-siRNA-IMP-a2-a4 V2.00	0	20. NT IMPa4 PSF-A488 DAPI IMPa4-A546_j_TileScan_001 (Stage 10 of 49)	00-vgco2jj3SaKyKEiei5qxRZ
14.9153	um	Cell	0.000	1.000	727	11	NT PSF-A488 IMPa4-A546 DAPI 8C2-siRNA-IMP-a2-a4 V2.00	0	20. NT IMPa4 PSF-A488 DAPI IMPa4-A546_j_TileScan_001 (Stage 10 of 49)	00-vgco2jj3SaKyKEiei5qxRZ
11.0434	um	Cell	0.000	1.000	728	12	NT PSF-A488 IMPa4-A546 DAPI 8C2-siRNA-IMP-a2-a4 V2.00	0	20. NT IMPa4 PSF-A488 DAPI IMPa4-A546_j_TileScan_001 (Stage 10 of 49)	00-vgco2jj3SaKyKEiei5qxRZ
8.35342	um	Cell	0.000	1.000	729	13	NT PSF-A488 IMPa4-A546 DAPI 8C2-siRNA-IMP-a2-a4 V2.00	0	20. NT IMPa4 PSF-A488 DAPI IMPa4-A546_j_TileScan_001 (Stage 10 of 49)	00-vgco2jj3SaKyKEiei5qxRZ
11.1023	um	Cell	0.000	1.000	730	14	NT PSF-A488 IMPa4-A546 DAPI 8C2-siRNA-IMP-a2-a4 V2.00	0	20. NT IMPa4 PSF-A488 DAPI IMPa4-A546_j_TileScan_001 (Stage 10 of 49)	00-vgco2jj3SaKyKEiei5qxRZ
11.643	um	Cell	0.000	1.000	731	15	NT PSF-A488 IMPa4-A546 DAPI 8C2-siRNA-IMP-a2-a4 V2.00	0	20. NT IMPa4 PSF-A488 DAPI IMPa4-A546_j_TileScan_001 (Stage 10 of 49)	00-vgco2jj3SaKyKEiei5qxRZ
7.18448	um	Cell	0.000	1.000	732	16	NT PSF-A488 IMPa4-A546 DAPI 8C2-siRNA-IMP-a2-a4 V2.00	0	20. NT IMPa4 PSF-A488 DAPI IMPa4-A546_j_TileScan_001 (Stage 10 of 49)	00-vgco2jj3SaKyKEiei5qxRZ
7.18763	um	Cell	0.000	1.000	733	17	NT PSF-A488 IMPa4-A546 DAPI 8C2-siRNA-IMP-a2-a4 V2.00	0	20. NT IMPa4 PSF-A488 DAPI IMPa4-A546_j_TileScan_001 (Stage 10 of 49)	00-vgco2jj3SaKyKEiei5qxRZ
9.91494	um	Cell	0.000	1.000	734	18	NT PSF-A488 IMPa4-A546 DAPI 8C2-siRNA-IMP-a2-a4 V2.00	0	20. NT IMPa4 PSF-A488 DAPI IMPa4-A546_j_TileScan_001 (Stage 10 of 49)	00-vgco2jj3SaKyKEiei5qxRZ
12.9362	um	Cell	0.000	1.000	735	19	NT PSF-A488 IMPa4-A546 DAPI 8C2-siRNA-IMP-a2-a4 V2.00	0	20. NT IMPa4 PSF-A488 DAPI IMPa4-A546_j_TileScan_001 (Stage 10 of 49)	00-vgco2jj3SaKyKEiei5qxRZ
10.8101	um	Cell	0.000	1.000	736	20	NT PSF-A488 IMPa4-A546 DAPI 8C2-siRNA-IMP-a2-a4 V2.00	0	20. NT IMPa4 PSF-A488 DAPI IMPa4-A546_j_TileScan_001 (Stage 10 of 49)	00-vgco2jj3SaKyKEiei5qxRZ
7.46219	um	Cell	0.000	1.000	737	21	NT PSF-A488 IMPa4-A546 DAPI 8C2-siRNA-IMP-a2-a4 V2.00	0	20. NT IMPa4 PSF-A488 DAPI IMPa4-A546_j_TileScan_001 (Stage 10 of 49)	00-vgco2jj3SaKyKEiei5qxRZ
5.75231	um	Cell	0.000	1.000	738	22	NT PSF-A488 IMPa4-A546 DAPI 8C2-siRNA-IMP-a2-a4 V2.00	0	20. NT IMPa4 PSF-A488 DAPI IMPa4-A546_j_TileScan_001 (Stage 10 of 49)	00-vgco2jj3SaKyKEiei5qxRZ
6.24237	um	Cell	0.000	1.000	739	23	NT PSF-A488 IMPa4-A546 DAPI 8C2-siRNA-IMP-a2-a4 V2.00	0	20. NT IMPa4 PSF-A488 DAPI IMPa4-A546_j_TileScan_001 (Stage 10 of 49)	00-vgco2jj3SaKyKEiei5qxRZ
5.07099	um	Cell	0.000	1.000	740	24	NT PSF-A488 IMPa4-A546 DAPI 8C2-siRNA-IMP-a2-a4 V2.00	0	20. NT IMPa4 PSF-A488 DAPI IMPa4-A546_j_TileScan_001 (Stage 10 of 49)	00-vgco2jj3SaKyKEiei5qxRZ
5.17001	um	Cell	0.000	1.000	741	25	NT PSF-A488 IMPa4-A546 DAPI 8C2-siRNA-IMP-a2-a4 V2.00	0	20. NT IMPa4 PSF-A488 DAPI IMPa4-A546_j_TileScan_001 (Stage 10 of 49)	00-vgco2jj3SaKyKEiei5qxRZ
11.3531	um	Cell	0.000	1.000	742	26	NT PSF-A488 IMPa4-A546 DAPI 8C2-siRNA-IMP-a2-a4 V2.00	0	20. NT IMPa4 PSF-A488 DAPI IMPa4-A546_j_TileScan_001 (Stage 10 of 49)	00-vgco2jj3SaKyKEiei5qxRZ
7.15897	um	Cell	0.000	1.000	743	0	NT PSF-A488 IMPa4-A546 DAPI 8C2-siRNA-IMP-a2-a4 V2.00	0	20. NT IMPa4 PSF-A488 DAPI IMPa4-A546_k_TileScan_001 (Stage 11 of 49)	00-kYoCsVrgynrNjesNivXKkd
5.20766	um	Cell	0.000	1.000	744	1	NT PSF-A488 IMPa4-A546 DAPI 8C2-siRNA-IMP-a2-a4 V2.00	0	20. NT IMPa4 PSF-A488 DAPI IMPa4-A546_k_TileScan_001 (Stage 11 of 49)	00-kYoCsVrgynrNjesNivXKkd
8.92337	um	Cell	0.000	1.000	745	2	NT PSF-A488 IMPa4-A546 DAPI 8C2-siRNA-IMP-a2-a4 V2.00	0	20. NT IMPa4 PSF-A488 DAPI IMPa4-A546_k_TileScan_001 (Stage 11 of 49)	00-kYoCsVrgynrNjesNivXKkd
4.27299	um	Cell	0.000	1.000	746	3	NT PSF-A488 IMPa4-A546 DAPI 8C2-siRNA-IMP-a2-a4 V2.00	0	20. NT IMPa4 PSF-A488 DAPI IMPa4-A546_k_TileScan_001 (Stage 11 of 49)	00-kYoCsVrgynrNjesNivXKkd
6.98235	um	Cell	0.000	1.000	747	4	NT PSF-A488 IMPa4-A546 DAPI 8C2-siRNA-IMP-a2-a4 V2.00	0	20. NT IMPa4 PSF-A488 DAPI IMPa4-A546_k_TileScan_001 (Stage 11 of 49)	00-kYoCsVrgynrNjesNivXKkd
11.0238	um	Cell	0.000	1.000	748	5	NT PSF-A488 IMPa4-A546 DAPI 8C2-siRNA-IMP-a2-a4 V2.00	0	20. NT IMPa4 PSF-A488 DAPI IMPa4-A546_k_TileScan_001 (Stage 11 of 49)	00-kYoCsVrgynrNjesNivXKkd
7.45565	um	Cell	0.000	1.000	749	6	NT PSF-A488 IMPa4-A546 DAPI 8C2-siRNA-IMP-a2-a4 V2.00	0	20. NT IMPa4 PSF-A488 DAPI IMPa4-A546_k_TileScan_001 (Stage 11 of 49)	00-kYoCsVrgynrNjesNivXKkd
9.32967	um	Cell	0.000	1.000	750	7	NT PSF-A488 IMPa4-A546 DAPI 8C2-siRNA-IMP-a2-a4 V2.00	0	20. NT IMPa4 PSF-A488 DAPI IMPa4-A546_k_TileScan_001 (Stage 11 of 49)	00-kYoCsVrgynrNjesNivXKkd
5.50589	um	Cell	0.000	1.000	751	8	NT PSF-A488 IMPa4-A546 DAPI 8C2-siRNA-IMP-a2-a4 V2.00	0	20. NT IMPa4 PSF-A488 DAPI IMPa4-A546_k_TileScan_001 (Stage 11 of 49)	00-kYoCsVrgynrNjesNivXKkd
9.46102	um	Cell	0.000	1.000	752	9	NT PSF-A488 IMPa4-A546 DAPI 8C2-siRNA-IMP-a2-a4 V2.00	0	20. NT IMPa4 PSF-A488 DAPI IMPa4-A546_k_TileScan_001 (Stage 11 of 49)	00-kYoCsVrgynrNjesNivXKkd
9.31951	um	Cell	0.000	1.000	753	10	NT PSF-A488 IMPa4-A546 DAPI 8C2-siRNA-IMP-a2-a4 V2.00	0	20. NT IMPa4 PSF-A488 DAPI IMPa4-A546_k_TileScan_001 (Stage 11 of 49)	00-kYoCsVrgynrNjesNivXKkd
7.98894	um	Cell	0.000	1.000	754	11	NT PSF-A488 IMPa4-A546 DAPI 8C2-siRNA-IMP-a2-a4 V2.00	0	20. NT IMPa4 PSF-A488 DAPI IMPa4-A546_k_TileScan_001 (Stage 11 of 49)	00-kYoCsVrgynrNjesNivXKkd
9.43886	um	Cell	0.000	1.000	755	12	NT PSF-A488 IMPa4-A546 DAPI 8C2-siRNA-IMP-a2-a4 V2.00	0	20. NT IMPa4 PSF-A488 DAPI IMPa4-A546_k_TileScan_001 (Stage 11 of 49)	00-kYoCsVrgynrNjesNivXKkd
9.2422	um	Cell	0.000	1.000	756	13	NT PSF-A488 IMPa4-A546 DAPI 8C2-siRNA-IMP-a2-a4 V2.00	0	20. NT IMPa4 PSF-A488 DAPI IMPa4-A546_k_TileScan_001 (Stage 11 of 49)	00-kYoCsVrgynrNjesNivXKkd
7.17389	um	Cell	0.000	1.000	757	14	NT PSF-A488 IMPa4-A546 DAPI 8C2-siRNA-IMP-a2-a4 V2.00	0	20. NT IMPa4 PSF-A488 DAPI IMPa4-A546_k_TileScan_001 (Stage 11 of 49)	00-kYoCsVrgynrNjesNivXKkd
6.75689	um	Cell	0.000	1.000	758	15	NT PSF-A488 IMPa4-A546 DAPI 8C2-siRNA-IMP-a2-a4 V2.00	0	20. NT IMPa4 PSF-A488 DAPI IMPa4-A546_k_TileScan_001 (Stage 11 of 49)	00-kYoCsVrgynrNjesNivXKkd
8.63308	um	Cell	0.000	1.000	759	16	NT PSF-A488 IMPa4-A546 DAPI 8C2-siRNA-IMP-a2-a4 V2.00	0	20. NT IMPa4 PSF-A488 DAPI IMPa4-A546_k_TileScan_001 (Stage 11 of 49)	00-kYoCsVrgynrNjesNivXKkd
7.05175	um	Cell	0.000	1.000	760	17	NT PSF-A488 IMPa4-A546 DAPI 8C2-siRNA-IMP-a2-a4 V2.00	0	20. NT IMPa4 PSF-A488 DAPI IMPa4-A546_k_TileScan_001 (Stage 11 of 49)	00-kYoCsVrgynrNjesNivXKkd
9.59096	um	Cell	0.000	1.000	761	18	NT PSF-A488 IMPa4-A546 DAPI 8C2-siRNA-IMP-a2-a4 V2.00	0	20. NT IMPa4 PSF-A488 DAPI IMPa4-A546_k_TileScan_001 (Stage 11 of 49)	00-kYoCsVrgynrNjesNivXKkd
9.09918	um	Cell	0.000	1.000	762	19	NT PSF-A488 IMPa4-A546 DAPI 8C2-siRNA-IMP-a2-a4 V2.00	0	20. NT IMPa4 PSF-A488 DAPI IMPa4-A546_k_TileScan_001 (Stage 11 of 49)	00-kYoCsVrgynrNjesNivXKkd
8.20193	um	Cell	0.000	1.000	763	20	NT PSF-A488 IMPa4-A546 DAPI 8C2-siRNA-IMP-a2-a4 V2.00	0	20. NT IMPa4 PSF-A488 DAPI IMPa4-A546_k_TileScan_001 (Stage 11 of 49)	00-kYoCsVrgynrNjesNivXKkd
3.84037	um	Cell	0.000	1.000	764	21	NT PSF-A488 IMPa4-A546 DAPI 8C2-siRNA-IMP-a2-a4 V2.00	0	20. NT IMPa4 PSF-A488 DAPI IMPa4-A546_k_TileScan_001 (Stage 11 of 49)	00-kYoCsVrgynrNjesNivXKkd
11.2634	um	Cell	0.000	1.000	765	22	NT PSF-A488 IMPa4-A546 DAPI 8C2-siRNA-IMP-a2-a4 V2.00	0	20. NT IMPa4 PSF-A488 DAPI IMPa4-A546_k_TileScan_001 (Stage 11 of 49)	00-kYoCsVrgynrNjesNivXKkd
12.5266	um	Cell	0.000	1.000	766	23	NT PSF-A488 IMPa4-A546 DAPI 8C2-siRNA-IMP-a2-a4 V2.00	0	20. NT IMPa4 PSF-A488 DAPI IMPa4-A546_k_TileScan_001 (Stage 11 of 49)	00-kYoCsVrgynrNjesNivXKkd
7.48772	um	Cell	0.000	1.000	767	24	NT PSF-A488 IMPa4-A546 DAPI 8C2-siRNA-IMP-a2-a4 V2.00	0	20. NT IMPa4 PSF-A488 DAPI IMPa4-A546_k_TileScan_001 (Stage 11 of 49)	00-kYoCsVrgynrNjesNivXKkd
3.57542	um	Cell	0.000	1.000	768	25	NT PSF-A488 IMPa4-A546 DAPI 8C2-siRNA-IMP-a2-a4 V2.00	0	20. NT IMPa4 PSF-A488 DAPI IMPa4-A546_k_TileScan_001 (Stage 11 of 49)	00-kYoCsVrgynrNjesNivXKkd
3.87893	um	Cell	0.000	1.000	769	26	NT PSF-A488 IMPa4-A546 DAPI 8C2-siRNA-IMP-a2-a4 V2.00	0	20. NT IMPa4 PSF-A488 DAPI IMPa4-A546_k_TileScan_001 (Stage 11 of 49)	00-kYoCsVrgynrNjesNivXKkd
6.91493	um	Cell	0.000	1.000	770	27	NT PSF-A488 IMPa4-A546 DAPI 8C2-siRNA-IMP-a2-a4 V2.00	0	20. NT IMPa4 PSF-A488 DAPI IMPa4-A546_k_TileScan_001 (Stage 11 of 49)	00-kYoCsVrgynrNjesNivXKkd
15.5787	um	Cell	0.000	1.000	771	28	NT PSF-A488 IMPa4-A546 DAPI 8C2-siRNA-IMP-a2-a4 V2.00	0	20. NT IMPa4 PSF-A488 DAPI IMPa4-A546_k_TileScan_001 (Stage 11 of 49)	00-kYoCsVrgynrNjesNivXKkd
3.96641	um	Cell	0.000	1.000	772	0	NT PSF-A488 IMPa4-A546 DAPI 8C2-siRNA-IMP-a2-a4 V2.00	0	20. NT IMPa4 PSF-A488 DAPI IMPa4-A546_l_TileScan_001 (Stage 12 of 49)	00-cX5ouwvkPsMUKDLhp7nVVF
10.0047	um	Cell	0.000	1.000	773	1	NT PSF-A488 IMPa4-A546 DAPI 8C2-siRNA-IMP-a2-a4 V2.00	0	20. NT IMPa4 PSF-A488 DAPI IMPa4-A546_l_TileScan_001 (Stage 12 of 49)	00-cX5ouwvkPsMUKDLhp7nVVF
15.3816	um	Cell	0.000	1.000	774	2	NT PSF-A488 IMPa4-A546 DAPI 8C2-siRNA-IMP-a2-a4 V2.00	0	20. NT IMPa4 PSF-A488 DAPI IMPa4-A546_l_TileScan_001 (Stage 12 of 49)	00-cX5ouwvkPsMUKDLhp7nVVF
14.1158	um	Cell	0.000	1.000	775	3	NT PSF-A488 IMPa4-A546 DAPI 8C2-siRNA-IMP-a2-a4 V2.00	0	20. NT IMPa4 PSF-A488 DAPI IMPa4-A546_l_TileScan_001 (Stage 12 of 49)	00-cX5ouwvkPsMUKDLhp7nVVF
7.98371	um	Cell	0.000	1.000	776	4	NT PSF-A488 IMPa4-A546 DAPI 8C2-siRNA-IMP-a2-a4 V2.00	0	20. NT IMPa4 PSF-A488 DAPI IMPa4-A546_l_TileScan_001 (Stage 12 of 49)	00-cX5ouwvkPsMUKDLhp7nVVF
7.44234	um	Cell	0.000	1.000	777	5	NT PSF-A488 IMPa4-A546 DAPI 8C2-siRNA-IMP-a2-a4 V2.00	0	20. NT IMPa4 PSF-A488 DAPI IMPa4-A546_l_TileScan_001 (Stage 12 of 49)	00-cX5ouwvkPsMUKDLhp7nVVF
9.66284	um	Cell	0.000	1.000	778	6	NT PSF-A488 IMPa4-A546 DAPI 8C2-siRNA-IMP-a2-a4 V2.00	0	20. NT IMPa4 PSF-A488 DAPI IMPa4-A546_l_TileScan_001 (Stage 12 of 49)	00-cX5ouwvkPsMUKDLhp7nVVF
3.42649	um	Cell	0.000	1.000	779	7	NT PSF-A488 IMPa4-A546 DAPI 8C2-siRNA-IMP-a2-a4 V2.00	0	20. NT IMPa4 PSF-A488 DAPI IMPa4-A546_l_TileScan_001 (Stage 12 of 49)	00-cX5ouwvkPsMUKDLhp7nVVF
6.82654	um	Cell	0.000	1.000	780	8	NT PSF-A488 IMPa4-A546 DAPI 8C2-siRNA-IMP-a2-a4 V2.00	0	20. NT IMPa4 PSF-A488 DAPI IMPa4-A546_l_TileScan_001 (Stage 12 of 49)	00-cX5ouwvkPsMUKDLhp7nVVF
5.50209	um	Cell	0.000	1.000	781	9	NT PSF-A488 IMPa4-A546 DAPI 8C2-siRNA-IMP-a2-a4 V2.00	0	20. NT IMPa4 PSF-A488 DAPI IMPa4-A546_l_TileScan_001 (Stage 12 of 49)	00-cX5ouwvkPsMUKDLhp7nVVF
14.5673	um	Cell	0.000	1.000	782	10	NT PSF-A488 IMPa4-A546 DAPI 8C2-siRNA-IMP-a2-a4 V2.00	0	20. NT IMPa4 PSF-A488 DAPI IMPa4-A546_l_TileScan_001 (Stage 12 of 49)	00-cX5ouwvkPsMUKDLhp7nVVF
14.3653	um	Cell	0.000	1.000	783	11	NT PSF-A488 IMPa4-A546 DAPI 8C2-siRNA-IMP-a2-a4 V2.00	0	20. NT IMPa4 PSF-A488 DAPI IMPa4-A546_l_TileScan_001 (Stage 12 of 49)	00-cX5ouwvkPsMUKDLhp7nVVF
12.9652	um	Cell	0.000	1.000	784	12	NT PSF-A488 IMPa4-A546 DAPI 8C2-siRNA-IMP-a2-a4 V2.00	0	20. NT IMPa4 PSF-A488 DAPI IMPa4-A546_l_TileScan_001 (Stage 12 of 49)	00-cX5ouwvkPsMUKDLhp7nVVF
14.6547	um	Cell	0.000	1.000	785	13	NT PSF-A488 IMPa4-A546 DAPI 8C2-siRNA-IMP-a2-a4 V2.00	0	20. NT IMPa4 PSF-A488 DAPI IMPa4-A546_l_TileScan_001 (Stage 12 of 49)	00-cX5ouwvkPsMUKDLhp7nVVF
5.49934	um	Cell	0.000	1.000	786	14	NT PSF-A488 IMPa4-A546 DAPI 8C2-siRNA-IMP-a2-a4 V2.00	0	20. NT IMPa4 PSF-A488 DAPI IMPa4-A546_l_TileScan_001 (Stage 12 of 49)	00-cX5ouwvkPsMUKDLhp7nVVF
4.93742	um	Cell	0.000	1.000	787	15	NT PSF-A488 IMPa4-A546 DAPI 8C2-siRNA-IMP-a2-a4 V2.00	0	20. NT IMPa4 PSF-A488 DAPI IMPa4-A546_l_TileScan_001 (Stage 12 of 49)	00-cX5ouwvkPsMUKDLhp7nVVF
14.6059	um	Cell	0.000	1.000	788	16	NT PSF-A488 IMPa4-A546 DAPI 8C2-siRNA-IMP-a2-a4 V2.00	0	20. NT IMPa4 PSF-A488 DAPI IMPa4-A546_l_TileScan_001 (Stage 12 of 49)	00-cX5ouwvkPsMUKDLhp7nVVF
10.9924	um	Cell	0.000	1.000	789	17	NT PSF-A488 IMPa4-A546 DAPI 8C2-siRNA-IMP-a2-a4 V2.00	0	20. NT IMPa4 PSF-A488 DAPI IMPa4-A546_l_TileScan_001 (Stage 12 of 49)	00-cX5ouwvkPsMUKDLhp7nVVF
13.5845	um	Cell	0.000	1.000	790	18	NT PSF-A488 IMPa4-A546 DAPI 8C2-siRNA-IMP-a2-a4 V2.00	0	20. NT IMPa4 PSF-A488 DAPI IMPa4-A546_l_TileScan_001 (Stage 12 of 49)	00-cX5ouwvkPsMUKDLhp7nVVF
4.53428	um	Cell	0.000	1.000	791	19	NT PSF-A488 IMPa4-A546 DAPI 8C2-siRNA-IMP-a2-a4 V2.00	0	20. NT IMPa4 PSF-A488 DAPI IMPa4-A546_l_TileScan_001 (Stage 12 of 49)	00-cX5ouwvkPsMUKDLhp7nVVF
6.98493	um	Cell	0.000	1.000	792	20	NT PSF-A488 IMPa4-A546 DAPI 8C2-siRNA-IMP-a2-a4 V2.00	0	20. NT IMPa4 PSF-A488 DAPI IMPa4-A546_l_TileScan_001 (Stage 12 of 49)	00-cX5ouwvkPsMUKDLhp7nVVF
5.72263	um	Cell	0.000	1.000	793	21	NT PSF-A488 IMPa4-A546 DAPI 8C2-siRNA-IMP-a2-a4 V2.00	0	20. NT IMPa4 PSF-A488 DAPI IMPa4-A546_l_TileScan_001 (Stage 12 of 49)	00-cX5ouwvkPsMUKDLhp7nVVF
9.32047	um	Cell	0.000	1.000	794	22	NT PSF-A488 IMPa4-A546 DAPI 8C2-siRNA-IMP-a2-a4 V2.00	0	20. NT IMPa4 PSF-A488 DAPI IMPa4-A546_l_TileScan_001 (Stage 12 of 49)	00-cX5ouwvkPsMUKDLhp7nVVF
16.6821	um	Cell	0.000	1.000	795	23	NT PSF-A488 IMPa4-A546 DAPI 8C2-siRNA-IMP-a2-a4 V2.00	0	20. NT IMPa4 PSF-A488 DAPI IMPa4-A546_l_TileScan_001 (Stage 12 of 49)	00-cX5ouwvkPsMUKDLhp7nVVF
10.4533	um	Cell	0.000	1.000	796	24	NT PSF-A488 IMPa4-A546 DAPI 8C2-siRNA-IMP-a2-a4 V2.00	0	20. NT IMPa4 PSF-A488 DAPI IMPa4-A546_l_TileScan_001 (Stage 12 of 49)	00-cX5ouwvkPsMUKDLhp7nVVF
17.1404	um	Cell	0.000	1.000	797	25	NT PSF-A488 IMPa4-A546 DAPI 8C2-siRNA-IMP-a2-a4 V2.00	0	20. NT IMPa4 PSF-A488 DAPI IMPa4-A546_l_TileScan_001 (Stage 12 of 49)	00-cX5ouwvkPsMUKDLhp7nVVF
11.6786	um	Cell	0.000	1.000	798	26	NT PSF-A488 IMPa4-A546 DAPI 8C2-siRNA-IMP-a2-a4 V2.00	0	20. NT IMPa4 PSF-A488 DAPI IMPa4-A546_l_TileScan_001 (Stage 12 of 49)	00-cX5ouwvkPsMUKDLhp7nVVF
10.0527	um	Cell	0.000	1.000	799	27	NT PSF-A488 IMPa4-A546 DAPI 8C2-siRNA-IMP-a2-a4 V2.00	0	20. NT IMPa4 PSF-A488 DAPI IMPa4-A546_l_TileScan_001 (Stage 12 of 49)	00-cX5ouwvkPsMUKDLhp7nVVF
11.6829	um	Cell	0.000	1.000	800	28	NT PSF-A488 IMPa4-A546 DAPI 8C2-siRNA-IMP-a2-a4 V2.00	0	20. NT IMPa4 PSF-A488 DAPI IMPa4-A546_l_TileScan_001 (Stage 12 of 49)	00-cX5ouwvkPsMUKDLhp7nVVF
8.88753	um	Cell	0.000	1.000	801	29	NT PSF-A488 IMPa4-A546 DAPI 8C2-siRNA-IMP-a2-a4 V2.00	0	20. NT IMPa4 PSF-A488 DAPI IMPa4-A546_l_TileScan_001 (Stage 12 of 49)	00-cX5ouwvkPsMUKDLhp7nVVF
9.55153	um	Cell	0.000	1.000	802	0	NT PSF-A488 IMPa4-A546 DAPI 8C2-siRNA-IMP-a2-a4 V2.00	0	20. NT IMPa4 PSF-A488 DAPI IMPa4-A546_m_TileScan_001 (Stage 13 of 49)	00-FJEYnynjGXqVCmsQsMxMK9
4.49677	um	Cell	0.000	1.000	803	1	NT PSF-A488 IMPa4-A546 DAPI 8C2-siRNA-IMP-a2-a4 V2.00	0	20. NT IMPa4 PSF-A488 DAPI IMPa4-A546_m_TileScan_001 (Stage 13 of 49)	00-FJEYnynjGXqVCmsQsMxMK9
8.15892	um	Cell	0.000	1.000	804	2	NT PSF-A488 IMPa4-A546 DAPI 8C2-siRNA-IMP-a2-a4 V2.00	0	20. NT IMPa4 PSF-A488 DAPI IMPa4-A546_m_TileScan_001 (Stage 13 of 49)	00-FJEYnynjGXqVCmsQsMxMK9
7.42235	um	Cell	0.000	1.000	805	3	NT PSF-A488 IMPa4-A546 DAPI 8C2-siRNA-IMP-a2-a4 V2.00	0	20. NT IMPa4 PSF-A488 DAPI IMPa4-A546_m_TileScan_001 (Stage 13 of 49)	00-FJEYnynjGXqVCmsQsMxMK9
8.40743	um	Cell	0.000	1.000	806	4	NT PSF-A488 IMPa4-A546 DAPI 8C2-siRNA-IMP-a2-a4 V2.00	0	20. NT IMPa4 PSF-A488 DAPI IMPa4-A546_m_TileScan_001 (Stage 13 of 49)	00-FJEYnynjGXqVCmsQsMxMK9
10.4007	um	Cell	0.000	1.000	807	5	NT PSF-A488 IMPa4-A546 DAPI 8C2-siRNA-IMP-a2-a4 V2.00	0	20. NT IMPa4 PSF-A488 DAPI IMPa4-A546_m_TileScan_001 (Stage 13 of 49)	00-FJEYnynjGXqVCmsQsMxMK9
12.8918	um	Cell	0.000	1.000	808	6	NT PSF-A488 IMPa4-A546 DAPI 8C2-siRNA-IMP-a2-a4 V2.00	0	20. NT IMPa4 PSF-A488 DAPI IMPa4-A546_m_TileScan_001 (Stage 13 of 49)	00-FJEYnynjGXqVCmsQsMxMK9
9.10922	um	Cell	0.000	1.000	809	7	NT PSF-A488 IMPa4-A546 DAPI 8C2-siRNA-IMP-a2-a4 V2.00	0	20. NT IMPa4 PSF-A488 DAPI IMPa4-A546_m_TileScan_001 (Stage 13 of 49)	00-FJEYnynjGXqVCmsQsMxMK9
14.7765	um	Cell	0.000	1.000	810	8	NT PSF-A488 IMPa4-A546 DAPI 8C2-siRNA-IMP-a2-a4 V2.00	0	20. NT IMPa4 PSF-A488 DAPI IMPa4-A546_m_TileScan_001 (Stage 13 of 49)	00-FJEYnynjGXqVCmsQsMxMK9
6.33783	um	Cell	0.000	1.000	811	9	NT PSF-A488 IMPa4-A546 DAPI 8C2-siRNA-IMP-a2-a4 V2.00	0	20. NT IMPa4 PSF-A488 DAPI IMPa4-A546_m_TileScan_001 (Stage 13 of 49)	00-FJEYnynjGXqVCmsQsMxMK9
11.9757	um	Cell	0.000	1.000	812	10	NT PSF-A488 IMPa4-A546 DAPI 8C2-siRNA-IMP-a2-a4 V2.00	0	20. NT IMPa4 PSF-A488 DAPI IMPa4-A546_m_TileScan_001 (Stage 13 of 49)	00-FJEYnynjGXqVCmsQsMxMK9
10.4247	um	Cell	0.000	1.000	813	11	NT PSF-A488 IMPa4-A546 DAPI 8C2-siRNA-IMP-a2-a4 V2.00	0	20. NT IMPa4 PSF-A488 DAPI IMPa4-A546_m_TileScan_001 (Stage 13 of 49)	00-FJEYnynjGXqVCmsQsMxMK9
10.2172	um	Cell	0.000	1.000	814	12	NT PSF-A488 IMPa4-A546 DAPI 8C2-siRNA-IMP-a2-a4 V2.00	0	20. NT IMPa4 PSF-A488 DAPI IMPa4-A546_m_TileScan_001 (Stage 13 of 49)	00-FJEYnynjGXqVCmsQsMxMK9
8.84577	um	Cell	0.000	1.000	815	13	NT PSF-A488 IMPa4-A546 DAPI 8C2-siRNA-IMP-a2-a4 V2.00	0	20. NT IMPa4 PSF-A488 DAPI IMPa4-A546_m_TileScan_001 (Stage 13 of 49)	00-FJEYnynjGXqVCmsQsMxMK9
3.69632	um	Cell	0.000	1.000	816	14	NT PSF-A488 IMPa4-A546 DAPI 8C2-siRNA-IMP-a2-a4 V2.00	0	20. NT IMPa4 PSF-A488 DAPI IMPa4-A546_m_TileScan_001 (Stage 13 of 49)	00-FJEYnynjGXqVCmsQsMxMK9
3.87255	um	Cell	0.000	1.000	817	15	NT PSF-A488 IMPa4-A546 DAPI 8C2-siRNA-IMP-a2-a4 V2.00	0	20. NT IMPa4 PSF-A488 DAPI IMPa4-A546_m_TileScan_001 (Stage 13 of 49)	00-FJEYnynjGXqVCmsQsMxMK9
6.82515	um	Cell	0.000	1.000	818	16	NT PSF-A488 IMPa4-A546 DAPI 8C2-siRNA-IMP-a2-a4 V2.00	0	20. NT IMPa4 PSF-A488 DAPI IMPa4-A546_m_TileScan_001 (Stage 13 of 49)	00-FJEYnynjGXqVCmsQsMxMK9
9.94172	um	Cell	0.000	1.000	819	17	NT PSF-A488 IMPa4-A546 DAPI 8C2-siRNA-IMP-a2-a4 V2.00	0	20. NT IMPa4 PSF-A488 DAPI IMPa4-A546_m_TileScan_001 (Stage 13 of 49)	00-FJEYnynjGXqVCmsQsMxMK9
12.0226	um	Cell	0.000	1.000	820	18	NT PSF-A488 IMPa4-A546 DAPI 8C2-siRNA-IMP-a2-a4 V2.00	0	20. NT IMPa4 PSF-A488 DAPI IMPa4-A546_m_TileScan_001 (Stage 13 of 49)	00-FJEYnynjGXqVCmsQsMxMK9
15.2371	um	Cell	0.000	1.000	821	19	NT PSF-A488 IMPa4-A546 DAPI 8C2-siRNA-IMP-a2-a4 V2.00	0	20. NT IMPa4 PSF-A488 DAPI IMPa4-A546_m_TileScan_001 (Stage 13 of 49)	00-FJEYnynjGXqVCmsQsMxMK9
6.23604	um	Cell	0.000	1.000	822	20	NT PSF-A488 IMPa4-A546 DAPI 8C2-siRNA-IMP-a2-a4 V2.00	0	20. NT IMPa4 PSF-A488 DAPI IMPa4-A546_m_TileScan_001 (Stage 13 of 49)	00-FJEYnynjGXqVCmsQsMxMK9
4.10286	um	Cell	0.000	1.000	823	21	NT PSF-A488 IMPa4-A546 DAPI 8C2-siRNA-IMP-a2-a4 V2.00	0	20. NT IMPa4 PSF-A488 DAPI IMPa4-A546_m_TileScan_001 (Stage 13 of 49)	00-FJEYnynjGXqVCmsQsMxMK9
9.402	um	Cell	0.000	1.000	824	22	NT PSF-A488 IMPa4-A546 DAPI 8C2-siRNA-IMP-a2-a4 V2.00	0	20. NT IMPa4 PSF-A488 DAPI IMPa4-A546_m_TileScan_001 (Stage 13 of 49)	00-FJEYnynjGXqVCmsQsMxMK9
15.9216	um	Cell	0.000	1.000	825	0	NT PSF-A488 IMPa4-A546 DAPI 8C2-siRNA-IMP-a2-a4 V2.00	0	20. NT IMPa4 PSF-A488 DAPI IMPa4-A546_n_TileScan_001 (Stage 14 of 49)	00-H3V2KPvBWoQjvUisEyr47R
8.95875	um	Cell	0.000	1.000	826	1	NT PSF-A488 IMPa4-A546 DAPI 8C2-siRNA-IMP-a2-a4 V2.00	0	20. NT IMPa4 PSF-A488 DAPI IMPa4-A546_n_TileScan_001 (Stage 14 of 49)	00-H3V2KPvBWoQjvUisEyr47R
7.49637	um	Cell	0.000	1.000	827	2	NT PSF-A488 IMPa4-A546 DAPI 8C2-siRNA-IMP-a2-a4 V2.00	0	20. NT IMPa4 PSF-A488 DAPI IMPa4-A546_n_TileScan_001 (Stage 14 of 49)	00-H3V2KPvBWoQjvUisEyr47R
4.3231	um	Cell	0.000	1.000	828	3	NT PSF-A488 IMPa4-A546 DAPI 8C2-siRNA-IMP-a2-a4 V2.00	0	20. NT IMPa4 PSF-A488 DAPI IMPa4-A546_n_TileScan_001 (Stage 14 of 49)	00-H3V2KPvBWoQjvUisEyr47R
10.1377	um	Cell	0.000	1.000	829	4	NT PSF-A488 IMPa4-A546 DAPI 8C2-siRNA-IMP-a2-a4 V2.00	0	20. NT IMPa4 PSF-A488 DAPI IMPa4-A546_n_TileScan_001 (Stage 14 of 49)	00-H3V2KPvBWoQjvUisEyr47R
4.51079	um	Cell	0.000	1.000	830	5	NT PSF-A488 IMPa4-A546 DAPI 8C2-siRNA-IMP-a2-a4 V2.00	0	20. NT IMPa4 PSF-A488 DAPI IMPa4-A546_n_TileScan_001 (Stage 14 of 49)	00-H3V2KPvBWoQjvUisEyr47R
5.85414	um	Cell	0.000	1.000	831	6	NT PSF-A488 IMPa4-A546 DAPI 8C2-siRNA-IMP-a2-a4 V2.00	0	20. NT IMPa4 PSF-A488 DAPI IMPa4-A546_n_TileScan_001 (Stage 14 of 49)	00-H3V2KPvBWoQjvUisEyr47R
9.76787	um	Cell	0.000	1.000	832	7	NT PSF-A488 IMPa4-A546 DAPI 8C2-siRNA-IMP-a2-a4 V2.00	0	20. NT IMPa4 PSF-A488 DAPI IMPa4-A546_n_TileScan_001 (Stage 14 of 49)	00-H3V2KPvBWoQjvUisEyr47R
9.54264	um	Cell	0.000	1.000	833	8	NT PSF-A488 IMPa4-A546 DAPI 8C2-siRNA-IMP-a2-a4 V2.00	0	20. NT IMPa4 PSF-A488 DAPI IMPa4-A546_n_TileScan_001 (Stage 14 of 49)	00-H3V2KPvBWoQjvUisEyr47R
5.89488	um	Cell	0.000	1.000	834	9	NT PSF-A488 IMPa4-A546 DAPI 8C2-siRNA-IMP-a2-a4 V2.00	0	20. NT IMPa4 PSF-A488 DAPI IMPa4-A546_n_TileScan_001 (Stage 14 of 49)	00-H3V2KPvBWoQjvUisEyr47R
7.39435	um	Cell	0.000	1.000	835	10	NT PSF-A488 IMPa4-A546 DAPI 8C2-siRNA-IMP-a2-a4 V2.00	0	20. NT IMPa4 PSF-A488 DAPI IMPa4-A546_n_TileScan_001 (Stage 14 of 49)	00-H3V2KPvBWoQjvUisEyr47R
6.74014	um	Cell	0.000	1.000	836	11	NT PSF-A488 IMPa4-A546 DAPI 8C2-siRNA-IMP-a2-a4 V2.00	0	20. NT IMPa4 PSF-A488 DAPI IMPa4-A546_n_TileScan_001 (Stage 14 of 49)	00-H3V2KPvBWoQjvUisEyr47R
15.4566	um	Cell	0.000	1.000	837	12	NT PSF-A488 IMPa4-A546 DAPI 8C2-siRNA-IMP-a2-a4 V2.00	0	20. NT IMPa4 PSF-A488 DAPI IMPa4-A546_n_TileScan_001 (Stage 14 of 49)	00-H3V2KPvBWoQjvUisEyr47R
4.5879	um	Cell	0.000	1.000	838	13	NT PSF-A488 IMPa4-A546 DAPI 8C2-siRNA-IMP-a2-a4 V2.00	0	20. NT IMPa4 PSF-A488 DAPI IMPa4-A546_n_TileScan_001 (Stage 14 of 49)	00-H3V2KPvBWoQjvUisEyr47R
12.1569	um	Cell	0.000	1.000	839	14	NT PSF-A488 IMPa4-A546 DAPI 8C2-siRNA-IMP-a2-a4 V2.00	0	20. NT IMPa4 PSF-A488 DAPI IMPa4-A546_n_TileScan_001 (Stage 14 of 49)	00-H3V2KPvBWoQjvUisEyr47R
9.35262	um	Cell	0.000	1.000	840	15	NT PSF-A488 IMPa4-A546 DAPI 8C2-siRNA-IMP-a2-a4 V2.00	0	20. NT IMPa4 PSF-A488 DAPI IMPa4-A546_n_TileScan_001 (Stage 14 of 49)	00-H3V2KPvBWoQjvUisEyr47R
7.74136	um	Cell	0.000	1.000	841	16	NT PSF-A488 IMPa4-A546 DAPI 8C2-siRNA-IMP-a2-a4 V2.00	0	20. NT IMPa4 PSF-A488 DAPI IMPa4-A546_n_TileScan_001 (Stage 14 of 49)	00-H3V2KPvBWoQjvUisEyr47R
9.87466	um	Cell	0.000	1.000	842	17	NT PSF-A488 IMPa4-A546 DAPI 8C2-siRNA-IMP-a2-a4 V2.00	0	20. NT IMPa4 PSF-A488 DAPI IMPa4-A546_n_TileScan_001 (Stage 14 of 49)	00-H3V2KPvBWoQjvUisEyr47R
6.12388	um	Cell	0.000	1.000	843	18	NT PSF-A488 IMPa4-A546 DAPI 8C2-siRNA-IMP-a2-a4 V2.00	0	20. NT IMPa4 PSF-A488 DAPI IMPa4-A546_n_TileScan_001 (Stage 14 of 49)	00-H3V2KPvBWoQjvUisEyr47R
11.8189	um	Cell	0.000	1.000	844	19	NT PSF-A488 IMPa4-A546 DAPI 8C2-siRNA-IMP-a2-a4 V2.00	0	20. NT IMPa4 PSF-A488 DAPI IMPa4-A546_n_TileScan_001 (Stage 14 of 49)	00-H3V2KPvBWoQjvUisEyr47R
10.8885	um	Cell	0.000	1.000	845	20	NT PSF-A488 IMPa4-A546 DAPI 8C2-siRNA-IMP-a2-a4 V2.00	0	20. NT IMPa4 PSF-A488 DAPI IMPa4-A546_n_TileScan_001 (Stage 14 of 49)	00-H3V2KPvBWoQjvUisEyr47R
8.56623	um	Cell	0.000	1.000	846	21	NT PSF-A488 IMPa4-A546 DAPI 8C2-siRNA-IMP-a2-a4 V2.00	0	20. NT IMPa4 PSF-A488 DAPI IMPa4-A546_n_TileScan_001 (Stage 14 of 49)	00-H3V2KPvBWoQjvUisEyr47R
9.06845	um	Cell	0.000	1.000	847	22	NT PSF-A488 IMPa4-A546 DAPI 8C2-siRNA-IMP-a2-a4 V2.00	0	20. NT IMPa4 PSF-A488 DAPI IMPa4-A546_n_TileScan_001 (Stage 14 of 49)	00-H3V2KPvBWoQjvUisEyr47R
10.1803	um	Cell	0.000	1.000	848	23	NT PSF-A488 IMPa4-A546 DAPI 8C2-siRNA-IMP-a2-a4 V2.00	0	20. NT IMPa4 PSF-A488 DAPI IMPa4-A546_n_TileScan_001 (Stage 14 of 49)	00-H3V2KPvBWoQjvUisEyr47R
10.2961	um	Cell	0.000	1.000	849	24	NT PSF-A488 IMPa4-A546 DAPI 8C2-siRNA-IMP-a2-a4 V2.00	0	20. NT IMPa4 PSF-A488 DAPI IMPa4-A546_n_TileScan_001 (Stage 14 of 49)	00-H3V2KPvBWoQjvUisEyr47R
8.3133	um	Cell	0.000	1.000	850	25	NT PSF-A488 IMPa4-A546 DAPI 8C2-siRNA-IMP-a2-a4 V2.00	0	20. NT IMPa4 PSF-A488 DAPI IMPa4-A546_n_TileScan_001 (Stage 14 of 49)	00-H3V2KPvBWoQjvUisEyr47R
6.71623	um	Cell	0.000	1.000	851	26	NT PSF-A488 IMPa4-A546 DAPI 8C2-siRNA-IMP-a2-a4 V2.00	0	20. NT IMPa4 PSF-A488 DAPI IMPa4-A546_n_TileScan_001 (Stage 14 of 49)	00-H3V2KPvBWoQjvUisEyr47R
6.08919	um	Cell	0.000	1.000	852	27	NT PSF-A488 IMPa4-A546 DAPI 8C2-siRNA-IMP-a2-a4 V2.00	0	20. NT IMPa4 PSF-A488 DAPI IMPa4-A546_n_TileScan_001 (Stage 14 of 49)	00-H3V2KPvBWoQjvUisEyr47R
9.76934	um	Cell	0.000	1.000	853	0	NT PSF-A488 IMPa4-A546 DAPI 8C2-siRNA-IMP-a2-a4 V2.00	0	20. NT IMPa4 PSF-A488 DAPI IMPa4-A546_o_TileScan_001 (Stage 15 of 49)	00-wQazt5DehjcyqG3nDH5pXe
10.2855	um	Cell	0.000	1.000	854	1	NT PSF-A488 IMPa4-A546 DAPI 8C2-siRNA-IMP-a2-a4 V2.00	0	20. NT IMPa4 PSF-A488 DAPI IMPa4-A546_o_TileScan_001 (Stage 15 of 49)	00-wQazt5DehjcyqG3nDH5pXe
12.9742	um	Cell	0.000	1.000	855	2	NT PSF-A488 IMPa4-A546 DAPI 8C2-siRNA-IMP-a2-a4 V2.00	0	20. NT IMPa4 PSF-A488 DAPI IMPa4-A546_o_TileScan_001 (Stage 15 of 49)	00-wQazt5DehjcyqG3nDH5pXe
4.56563	um	Cell	0.000	1.000	856	3	NT PSF-A488 IMPa4-A546 DAPI 8C2-siRNA-IMP-a2-a4 V2.00	0	20. NT IMPa4 PSF-A488 DAPI IMPa4-A546_o_TileScan_001 (Stage 15 of 49)	00-wQazt5DehjcyqG3nDH5pXe
6.91728	um	Cell	0.000	1.000	857	4	NT PSF-A488 IMPa4-A546 DAPI 8C2-siRNA-IMP-a2-a4 V2.00	0	20. NT IMPa4 PSF-A488 DAPI IMPa4-A546_o_TileScan_001 (Stage 15 of 49)	00-wQazt5DehjcyqG3nDH5pXe
15.6091	um	Cell	0.000	1.000	858	5	NT PSF-A488 IMPa4-A546 DAPI 8C2-siRNA-IMP-a2-a4 V2.00	0	20. NT IMPa4 PSF-A488 DAPI IMPa4-A546_o_TileScan_001 (Stage 15 of 49)	00-wQazt5DehjcyqG3nDH5pXe
8.27708	um	Cell	0.000	1.000	859	6	NT PSF-A488 IMPa4-A546 DAPI 8C2-siRNA-IMP-a2-a4 V2.00	0	20. NT IMPa4 PSF-A488 DAPI IMPa4-A546_o_TileScan_001 (Stage 15 of 49)	00-wQazt5DehjcyqG3nDH5pXe
7.27995	um	Cell	0.000	1.000	860	7	NT PSF-A488 IMPa4-A546 DAPI 8C2-siRNA-IMP-a2-a4 V2.00	0	20. NT IMPa4 PSF-A488 DAPI IMPa4-A546_o_TileScan_001 (Stage 15 of 49)	00-wQazt5DehjcyqG3nDH5pXe
14.7302	um	Cell	0.000	1.000	861	8	NT PSF-A488 IMPa4-A546 DAPI 8C2-siRNA-IMP-a2-a4 V2.00	0	20. NT IMPa4 PSF-A488 DAPI IMPa4-A546_o_TileScan_001 (Stage 15 of 49)	00-wQazt5DehjcyqG3nDH5pXe
3.70218	um	Cell	0.000	1.000	862	9	NT PSF-A488 IMPa4-A546 DAPI 8C2-siRNA-IMP-a2-a4 V2.00	0	20. NT IMPa4 PSF-A488 DAPI IMPa4-A546_o_TileScan_001 (Stage 15 of 49)	00-wQazt5DehjcyqG3nDH5pXe
13.0003	um	Cell	0.000	1.000	863	10	NT PSF-A488 IMPa4-A546 DAPI 8C2-siRNA-IMP-a2-a4 V2.00	0	20. NT IMPa4 PSF-A488 DAPI IMPa4-A546_o_TileScan_001 (Stage 15 of 49)	00-wQazt5DehjcyqG3nDH5pXe
14.7295	um	Cell	0.000	1.000	864	11	NT PSF-A488 IMPa4-A546 DAPI 8C2-siRNA-IMP-a2-a4 V2.00	0	20. NT IMPa4 PSF-A488 DAPI IMPa4-A546_o_TileScan_001 (Stage 15 of 49)	00-wQazt5DehjcyqG3nDH5pXe
8.51708	um	Cell	0.000	1.000	865	12	NT PSF-A488 IMPa4-A546 DAPI 8C2-siRNA-IMP-a2-a4 V2.00	0	20. NT IMPa4 PSF-A488 DAPI IMPa4-A546_o_TileScan_001 (Stage 15 of 49)	00-wQazt5DehjcyqG3nDH5pXe
6.33206	um	Cell	0.000	1.000	866	13	NT PSF-A488 IMPa4-A546 DAPI 8C2-siRNA-IMP-a2-a4 V2.00	0	20. NT IMPa4 PSF-A488 DAPI IMPa4-A546_o_TileScan_001 (Stage 15 of 49)	00-wQazt5DehjcyqG3nDH5pXe
3.55685	um	Cell	0.000	1.000	867	14	NT PSF-A488 IMPa4-A546 DAPI 8C2-siRNA-IMP-a2-a4 V2.00	0	20. NT IMPa4 PSF-A488 DAPI IMPa4-A546_o_TileScan_001 (Stage 15 of 49)	00-wQazt5DehjcyqG3nDH5pXe
7.68327	um	Cell	0.000	1.000	868	15	NT PSF-A488 IMPa4-A546 DAPI 8C2-siRNA-IMP-a2-a4 V2.00	0	20. NT IMPa4 PSF-A488 DAPI IMPa4-A546_o_TileScan_001 (Stage 15 of 49)	00-wQazt5DehjcyqG3nDH5pXe
5.98041	um	Cell	0.000	1.000	869	16	NT PSF-A488 IMPa4-A546 DAPI 8C2-siRNA-IMP-a2-a4 V2.00	0	20. NT IMPa4 PSF-A488 DAPI IMPa4-A546_o_TileScan_001 (Stage 15 of 49)	00-wQazt5DehjcyqG3nDH5pXe
7.07708	um	Cell	0.000	1.000	870	17	NT PSF-A488 IMPa4-A546 DAPI 8C2-siRNA-IMP-a2-a4 V2.00	0	20. NT IMPa4 PSF-A488 DAPI IMPa4-A546_o_TileScan_001 (Stage 15 of 49)	00-wQazt5DehjcyqG3nDH5pXe
10.7892	um	Cell	0.000	1.000	871	18	NT PSF-A488 IMPa4-A546 DAPI 8C2-siRNA-IMP-a2-a4 V2.00	0	20. NT IMPa4 PSF-A488 DAPI IMPa4-A546_o_TileScan_001 (Stage 15 of 49)	00-wQazt5DehjcyqG3nDH5pXe
19.0498	um	Cell	0.000	1.000	872	19	NT PSF-A488 IMPa4-A546 DAPI 8C2-siRNA-IMP-a2-a4 V2.00	0	20. NT IMPa4 PSF-A488 DAPI IMPa4-A546_o_TileScan_001 (Stage 15 of 49)	00-wQazt5DehjcyqG3nDH5pXe
7.56694	um	Cell	0.000	1.000	873	20	NT PSF-A488 IMPa4-A546 DAPI 8C2-siRNA-IMP-a2-a4 V2.00	0	20. NT IMPa4 PSF-A488 DAPI IMPa4-A546_o_TileScan_001 (Stage 15 of 49)	00-wQazt5DehjcyqG3nDH5pXe
2.86152	um	Cell	0.000	1.000	874	0	NT PSF-A488 IMPa4-A546 DAPI 8C2-siRNA-IMP-a2-a4 V2.00	0	20. NT IMPa4 PSF-A488 DAPI IMPa4-A546_p_TileScan_001 (Stage 16 of 49)	00-Ny7AkSHfBj65JGkypkc2t6
4.73551	um	Cell	0.000	1.000	875	1	NT PSF-A488 IMPa4-A546 DAPI 8C2-siRNA-IMP-a2-a4 V2.00	0	20. NT IMPa4 PSF-A488 DAPI IMPa4-A546_p_TileScan_001 (Stage 16 of 49)	00-Ny7AkSHfBj65JGkypkc2t6
13.3424	um	Cell	0.000	1.000	876	2	NT PSF-A488 IMPa4-A546 DAPI 8C2-siRNA-IMP-a2-a4 V2.00	0	20. NT IMPa4 PSF-A488 DAPI IMPa4-A546_p_TileScan_001 (Stage 16 of 49)	00-Ny7AkSHfBj65JGkypkc2t6
8.13148	um	Cell	0.000	1.000	877	3	NT PSF-A488 IMPa4-A546 DAPI 8C2-siRNA-IMP-a2-a4 V2.00	0	20. NT IMPa4 PSF-A488 DAPI IMPa4-A546_p_TileScan_001 (Stage 16 of 49)	00-Ny7AkSHfBj65JGkypkc2t6
11.2837	um	Cell	0.000	1.000	878	4	NT PSF-A488 IMPa4-A546 DAPI 8C2-siRNA-IMP-a2-a4 V2.00	0	20. NT IMPa4 PSF-A488 DAPI IMPa4-A546_p_TileScan_001 (Stage 16 of 49)	00-Ny7AkSHfBj65JGkypkc2t6
7.01964	um	Cell	0.000	1.000	879	5	NT PSF-A488 IMPa4-A546 DAPI 8C2-siRNA-IMP-a2-a4 V2.00	0	20. NT IMPa4 PSF-A488 DAPI IMPa4-A546_p_TileScan_001 (Stage 16 of 49)	00-Ny7AkSHfBj65JGkypkc2t6
4.20766	um	Cell	0.000	1.000	880	6	NT PSF-A488 IMPa4-A546 DAPI 8C2-siRNA-IMP-a2-a4 V2.00	0	20. NT IMPa4 PSF-A488 DAPI IMPa4-A546_p_TileScan_001 (Stage 16 of 49)	00-Ny7AkSHfBj65JGkypkc2t6
7.1353	um	Cell	0.000	1.000	881	7	NT PSF-A488 IMPa4-A546 DAPI 8C2-siRNA-IMP-a2-a4 V2.00	0	20. NT IMPa4 PSF-A488 DAPI IMPa4-A546_p_TileScan_001 (Stage 16 of 49)	00-Ny7AkSHfBj65JGkypkc2t6
7.92433	um	Cell	0.000	1.000	882	8	NT PSF-A488 IMPa4-A546 DAPI 8C2-siRNA-IMP-a2-a4 V2.00	0	20. NT IMPa4 PSF-A488 DAPI IMPa4-A546_p_TileScan_001 (Stage 16 of 49)	00-Ny7AkSHfBj65JGkypkc2t6
7.74987	um	Cell	0.000	1.000	883	9	NT PSF-A488 IMPa4-A546 DAPI 8C2-siRNA-IMP-a2-a4 V2.00	0	20. NT IMPa4 PSF-A488 DAPI IMPa4-A546_p_TileScan_001 (Stage 16 of 49)	00-Ny7AkSHfBj65JGkypkc2t6
9.49971	um	Cell	0.000	1.000	884	10	NT PSF-A488 IMPa4-A546 DAPI 8C2-siRNA-IMP-a2-a4 V2.00	0	20. NT IMPa4 PSF-A488 DAPI IMPa4-A546_p_TileScan_001 (Stage 16 of 49)	00-Ny7AkSHfBj65JGkypkc2t6
7.57411	um	Cell	0.000	1.000	885	11	NT PSF-A488 IMPa4-A546 DAPI 8C2-siRNA-IMP-a2-a4 V2.00	0	20. NT IMPa4 PSF-A488 DAPI IMPa4-A546_p_TileScan_001 (Stage 16 of 49)	00-Ny7AkSHfBj65JGkypkc2t6
4.76185	um	Cell	0.000	1.000	886	12	NT PSF-A488 IMPa4-A546 DAPI 8C2-siRNA-IMP-a2-a4 V2.00	0	20. NT IMPa4 PSF-A488 DAPI IMPa4-A546_p_TileScan_001 (Stage 16 of 49)	00-Ny7AkSHfBj65JGkypkc2t6
6.38918	um	Cell	0.000	1.000	887	13	NT PSF-A488 IMPa4-A546 DAPI 8C2-siRNA-IMP-a2-a4 V2.00	0	20. NT IMPa4 PSF-A488 DAPI IMPa4-A546_p_TileScan_001 (Stage 16 of 49)	00-Ny7AkSHfBj65JGkypkc2t6
7.67203	um	Cell	0.000	1.000	888	14	NT PSF-A488 IMPa4-A546 DAPI 8C2-siRNA-IMP-a2-a4 V2.00	0	20. NT IMPa4 PSF-A488 DAPI IMPa4-A546_p_TileScan_001 (Stage 16 of 49)	00-Ny7AkSHfBj65JGkypkc2t6
15.8748	um	Cell	0.000	1.000	889	15	NT PSF-A488 IMPa4-A546 DAPI 8C2-siRNA-IMP-a2-a4 V2.00	0	20. NT IMPa4 PSF-A488 DAPI IMPa4-A546_p_TileScan_001 (Stage 16 of 49)	00-Ny7AkSHfBj65JGkypkc2t6
5.90945	um	Cell	0.000	1.000	890	16	NT PSF-A488 IMPa4-A546 DAPI 8C2-siRNA-IMP-a2-a4 V2.00	0	20. NT IMPa4 PSF-A488 DAPI IMPa4-A546_p_TileScan_001 (Stage 16 of 49)	00-Ny7AkSHfBj65JGkypkc2t6
4.68129	um	Cell	0.000	1.000	891	17	NT PSF-A488 IMPa4-A546 DAPI 8C2-siRNA-IMP-a2-a4 V2.00	0	20. NT IMPa4 PSF-A488 DAPI IMPa4-A546_p_TileScan_001 (Stage 16 of 49)	00-Ny7AkSHfBj65JGkypkc2t6
5.83554	um	Cell	0.000	1.000	892	18	NT PSF-A488 IMPa4-A546 DAPI 8C2-siRNA-IMP-a2-a4 V2.00	0	20. NT IMPa4 PSF-A488 DAPI IMPa4-A546_p_TileScan_001 (Stage 16 of 49)	00-Ny7AkSHfBj65JGkypkc2t6
13.8923	um	Cell	0.000	1.000	893	19	NT PSF-A488 IMPa4-A546 DAPI 8C2-siRNA-IMP-a2-a4 V2.00	0	20. NT IMPa4 PSF-A488 DAPI IMPa4-A546_p_TileScan_001 (Stage 16 of 49)	00-Ny7AkSHfBj65JGkypkc2t6
7.99175	um	Cell	0.000	1.000	894	20	NT PSF-A488 IMPa4-A546 DAPI 8C2-siRNA-IMP-a2-a4 V2.00	0	20. NT IMPa4 PSF-A488 DAPI IMPa4-A546_p_TileScan_001 (Stage 16 of 49)	00-Ny7AkSHfBj65JGkypkc2t6
12.774	um	Cell	0.000	1.000	895	21	NT PSF-A488 IMPa4-A546 DAPI 8C2-siRNA-IMP-a2-a4 V2.00	0	20. NT IMPa4 PSF-A488 DAPI IMPa4-A546_p_TileScan_001 (Stage 16 of 49)	00-Ny7AkSHfBj65JGkypkc2t6
8.30354	um	Cell	0.000	1.000	896	22	NT PSF-A488 IMPa4-A546 DAPI 8C2-siRNA-IMP-a2-a4 V2.00	0	20. NT IMPa4 PSF-A488 DAPI IMPa4-A546_p_TileScan_001 (Stage 16 of 49)	00-Ny7AkSHfBj65JGkypkc2t6
7.41135	um	Cell	0.000	1.000	897	23	NT PSF-A488 IMPa4-A546 DAPI 8C2-siRNA-IMP-a2-a4 V2.00	0	20. NT IMPa4 PSF-A488 DAPI IMPa4-A546_p_TileScan_001 (Stage 16 of 49)	00-Ny7AkSHfBj65JGkypkc2t6
16.8364	um	Cell	0.000	1.000	898	24	NT PSF-A488 IMPa4-A546 DAPI 8C2-siRNA-IMP-a2-a4 V2.00	0	20. NT IMPa4 PSF-A488 DAPI IMPa4-A546_p_TileScan_001 (Stage 16 of 49)	00-Ny7AkSHfBj65JGkypkc2t6
9.49983	um	Cell	0.000	1.000	899	25	NT PSF-A488 IMPa4-A546 DAPI 8C2-siRNA-IMP-a2-a4 V2.00	0	20. NT IMPa4 PSF-A488 DAPI IMPa4-A546_p_TileScan_001 (Stage 16 of 49)	00-Ny7AkSHfBj65JGkypkc2t6
6.60359	um	Cell	0.000	1.000	900	26	NT PSF-A488 IMPa4-A546 DAPI 8C2-siRNA-IMP-a2-a4 V2.00	0	20. NT IMPa4 PSF-A488 DAPI IMPa4-A546_p_TileScan_001 (Stage 16 of 49)	00-Ny7AkSHfBj65JGkypkc2t6
7.29175	um	Cell	0.000	1.000	901	27	NT PSF-A488 IMPa4-A546 DAPI 8C2-siRNA-IMP-a2-a4 V2.00	0	20. NT IMPa4 PSF-A488 DAPI IMPa4-A546_p_TileScan_001 (Stage 16 of 49)	00-Ny7AkSHfBj65JGkypkc2t6
7.51872	um	Cell	0.000	1.000	902	0	NT PSF-A488 IMPa4-A546 DAPI 8C2-siRNA-IMP-a2-a4 V2.00	0	20. NT IMPa4 PSF-A488 DAPI IMPa4-A546_q_TileScan_001 (Stage 17 of 49)	00-6RypqR8dSFzRGBSqHsqTKo
13.7131	um	Cell	0.000	1.000	903	1	NT PSF-A488 IMPa4-A546 DAPI 8C2-siRNA-IMP-a2-a4 V2.00	0	20. NT IMPa4 PSF-A488 DAPI IMPa4-A546_q_TileScan_001 (Stage 17 of 49)	00-6RypqR8dSFzRGBSqHsqTKo
14.099	um	Cell	0.000	1.000	904	2	NT PSF-A488 IMPa4-A546 DAPI 8C2-siRNA-IMP-a2-a4 V2.00	0	20. NT IMPa4 PSF-A488 DAPI IMPa4-A546_q_TileScan_001 (Stage 17 of 49)	00-6RypqR8dSFzRGBSqHsqTKo
11.1323	um	Cell	0.000	1.000	905	3	NT PSF-A488 IMPa4-A546 DAPI 8C2-siRNA-IMP-a2-a4 V2.00	0	20. NT IMPa4 PSF-A488 DAPI IMPa4-A546_q_TileScan_001 (Stage 17 of 49)	00-6RypqR8dSFzRGBSqHsqTKo
9.59277	um	Cell	0.000	1.000	906	4	NT PSF-A488 IMPa4-A546 DAPI 8C2-siRNA-IMP-a2-a4 V2.00	0	20. NT IMPa4 PSF-A488 DAPI IMPa4-A546_q_TileScan_001 (Stage 17 of 49)	00-6RypqR8dSFzRGBSqHsqTKo
7.09725	um	Cell	0.000	1.000	907	5	NT PSF-A488 IMPa4-A546 DAPI 8C2-siRNA-IMP-a2-a4 V2.00	0	20. NT IMPa4 PSF-A488 DAPI IMPa4-A546_q_TileScan_001 (Stage 17 of 49)	00-6RypqR8dSFzRGBSqHsqTKo
5.92873	um	Cell	0.000	1.000	908	6	NT PSF-A488 IMPa4-A546 DAPI 8C2-siRNA-IMP-a2-a4 V2.00	0	20. NT IMPa4 PSF-A488 DAPI IMPa4-A546_q_TileScan_001 (Stage 17 of 49)	00-6RypqR8dSFzRGBSqHsqTKo
6.34891	um	Cell	0.000	1.000	909	7	NT PSF-A488 IMPa4-A546 DAPI 8C2-siRNA-IMP-a2-a4 V2.00	0	20. NT IMPa4 PSF-A488 DAPI IMPa4-A546_q_TileScan_001 (Stage 17 of 49)	00-6RypqR8dSFzRGBSqHsqTKo
7.95344	um	Cell	0.000	1.000	910	8	NT PSF-A488 IMPa4-A546 DAPI 8C2-siRNA-IMP-a2-a4 V2.00	0	20. NT IMPa4 PSF-A488 DAPI IMPa4-A546_q_TileScan_001 (Stage 17 of 49)	00-6RypqR8dSFzRGBSqHsqTKo
6.88234	um	Cell	0.000	1.000	911	9	NT PSF-A488 IMPa4-A546 DAPI 8C2-siRNA-IMP-a2-a4 V2.00	0	20. NT IMPa4 PSF-A488 DAPI IMPa4-A546_q_TileScan_001 (Stage 17 of 49)	00-6RypqR8dSFzRGBSqHsqTKo
11.9063	um	Cell	0.000	1.000	912	10	NT PSF-A488 IMPa4-A546 DAPI 8C2-siRNA-IMP-a2-a4 V2.00	0	20. NT IMPa4 PSF-A488 DAPI IMPa4-A546_q_TileScan_001 (Stage 17 of 49)	00-6RypqR8dSFzRGBSqHsqTKo
11.3908	um	Cell	0.000	1.000	913	11	NT PSF-A488 IMPa4-A546 DAPI 8C2-siRNA-IMP-a2-a4 V2.00	0	20. NT IMPa4 PSF-A488 DAPI IMPa4-A546_q_TileScan_001 (Stage 17 of 49)	00-6RypqR8dSFzRGBSqHsqTKo
9.87122	um	Cell	0.000	1.000	914	12	NT PSF-A488 IMPa4-A546 DAPI 8C2-siRNA-IMP-a2-a4 V2.00	0	20. NT IMPa4 PSF-A488 DAPI IMPa4-A546_q_TileScan_001 (Stage 17 of 49)	00-6RypqR8dSFzRGBSqHsqTKo
12.0728	um	Cell	0.000	1.000	915	13	NT PSF-A488 IMPa4-A546 DAPI 8C2-siRNA-IMP-a2-a4 V2.00	0	20. NT IMPa4 PSF-A488 DAPI IMPa4-A546_q_TileScan_001 (Stage 17 of 49)	00-6RypqR8dSFzRGBSqHsqTKo
12.3126	um	Cell	0.000	1.000	916	14	NT PSF-A488 IMPa4-A546 DAPI 8C2-siRNA-IMP-a2-a4 V2.00	0	20. NT IMPa4 PSF-A488 DAPI IMPa4-A546_q_TileScan_001 (Stage 17 of 49)	00-6RypqR8dSFzRGBSqHsqTKo
4.34668	um	Cell	0.000	1.000	917	15	NT PSF-A488 IMPa4-A546 DAPI 8C2-siRNA-IMP-a2-a4 V2.00	0	20. NT IMPa4 PSF-A488 DAPI IMPa4-A546_q_TileScan_001 (Stage 17 of 49)	00-6RypqR8dSFzRGBSqHsqTKo
11.297	um	Cell	0.000	1.000	918	16	NT PSF-A488 IMPa4-A546 DAPI 8C2-siRNA-IMP-a2-a4 V2.00	0	20. NT IMPa4 PSF-A488 DAPI IMPa4-A546_q_TileScan_001 (Stage 17 of 49)	00-6RypqR8dSFzRGBSqHsqTKo
5.66407	um	Cell	0.000	1.000	919	17	NT PSF-A488 IMPa4-A546 DAPI 8C2-siRNA-IMP-a2-a4 V2.00	0	20. NT IMPa4 PSF-A488 DAPI IMPa4-A546_q_TileScan_001 (Stage 17 of 49)	00-6RypqR8dSFzRGBSqHsqTKo
9.44851	um	Cell	0.000	1.000	920	18	NT PSF-A488 IMPa4-A546 DAPI 8C2-siRNA-IMP-a2-a4 V2.00	0	20. NT IMPa4 PSF-A488 DAPI IMPa4-A546_q_TileScan_001 (Stage 17 of 49)	00-6RypqR8dSFzRGBSqHsqTKo
7.03928	um	Cell	0.000	1.000	921	19	NT PSF-A488 IMPa4-A546 DAPI 8C2-siRNA-IMP-a2-a4 V2.00	0	20. NT IMPa4 PSF-A488 DAPI IMPa4-A546_q_TileScan_001 (Stage 17 of 49)	00-6RypqR8dSFzRGBSqHsqTKo
8.73833	um	Cell	0.000	1.000	922	20	NT PSF-A488 IMPa4-A546 DAPI 8C2-siRNA-IMP-a2-a4 V2.00	0	20. NT IMPa4 PSF-A488 DAPI IMPa4-A546_q_TileScan_001 (Stage 17 of 49)	00-6RypqR8dSFzRGBSqHsqTKo
13.1709	um	Cell	0.000	1.000	923	21	NT PSF-A488 IMPa4-A546 DAPI 8C2-siRNA-IMP-a2-a4 V2.00	0	20. NT IMPa4 PSF-A488 DAPI IMPa4-A546_q_TileScan_001 (Stage 17 of 49)	00-6RypqR8dSFzRGBSqHsqTKo
6.08155	um	Cell	0.000	1.000	924	22	NT PSF-A488 IMPa4-A546 DAPI 8C2-siRNA-IMP-a2-a4 V2.00	0	20. NT IMPa4 PSF-A488 DAPI IMPa4-A546_q_TileScan_001 (Stage 17 of 49)	00-6RypqR8dSFzRGBSqHsqTKo
5.81281	um	Cell	0.000	1.000	925	23	NT PSF-A488 IMPa4-A546 DAPI 8C2-siRNA-IMP-a2-a4 V2.00	0	20. NT IMPa4 PSF-A488 DAPI IMPa4-A546_q_TileScan_001 (Stage 17 of 49)	00-6RypqR8dSFzRGBSqHsqTKo
4.75932	um	Cell	0.000	1.000	926	24	NT PSF-A488 IMPa4-A546 DAPI 8C2-siRNA-IMP-a2-a4 V2.00	0	20. NT IMPa4 PSF-A488 DAPI IMPa4-A546_q_TileScan_001 (Stage 17 of 49)	00-6RypqR8dSFzRGBSqHsqTKo
11.9616	um	Cell	0.000	1.000	927	25	NT PSF-A488 IMPa4-A546 DAPI 8C2-siRNA-IMP-a2-a4 V2.00	0	20. NT IMPa4 PSF-A488 DAPI IMPa4-A546_q_TileScan_001 (Stage 17 of 49)	00-6RypqR8dSFzRGBSqHsqTKo
7.82089	um	Cell	0.000	1.000	928	26	NT PSF-A488 IMPa4-A546 DAPI 8C2-siRNA-IMP-a2-a4 V2.00	0	20. NT IMPa4 PSF-A488 DAPI IMPa4-A546_q_TileScan_001 (Stage 17 of 49)	00-6RypqR8dSFzRGBSqHsqTKo
7.31723	um	Cell	0.000	1.000	929	27	NT PSF-A488 IMPa4-A546 DAPI 8C2-siRNA-IMP-a2-a4 V2.00	0	20. NT IMPa4 PSF-A488 DAPI IMPa4-A546_q_TileScan_001 (Stage 17 of 49)	00-6RypqR8dSFzRGBSqHsqTKo
13.1697	um	Cell	0.000	1.000	930	0	NT PSF-A488 IMPa4-A546 DAPI 8C2-siRNA-IMP-a2-a4 V2.00	0	20. NT IMPa4 PSF-A488 DAPI IMPa4-A546_r_TileScan_001 (Stage 18 of 49)	00-3okn3jGcSv6JdD63b8SXEf
12.1878	um	Cell	0.000	1.000	931	1	NT PSF-A488 IMPa4-A546 DAPI 8C2-siRNA-IMP-a2-a4 V2.00	0	20. NT IMPa4 PSF-A488 DAPI IMPa4-A546_r_TileScan_001 (Stage 18 of 49)	00-3okn3jGcSv6JdD63b8SXEf
10.1876	um	Cell	0.000	1.000	932	2	NT PSF-A488 IMPa4-A546 DAPI 8C2-siRNA-IMP-a2-a4 V2.00	0	20. NT IMPa4 PSF-A488 DAPI IMPa4-A546_r_TileScan_001 (Stage 18 of 49)	00-3okn3jGcSv6JdD63b8SXEf
12.3319	um	Cell	0.000	1.000	933	3	NT PSF-A488 IMPa4-A546 DAPI 8C2-siRNA-IMP-a2-a4 V2.00	0	20. NT IMPa4 PSF-A488 DAPI IMPa4-A546_r_TileScan_001 (Stage 18 of 49)	00-3okn3jGcSv6JdD63b8SXEf
10.5116	um	Cell	0.000	1.000	934	4	NT PSF-A488 IMPa4-A546 DAPI 8C2-siRNA-IMP-a2-a4 V2.00	0	20. NT IMPa4 PSF-A488 DAPI IMPa4-A546_r_TileScan_001 (Stage 18 of 49)	00-3okn3jGcSv6JdD63b8SXEf
13.4176	um	Cell	0.000	1.000	935	5	NT PSF-A488 IMPa4-A546 DAPI 8C2-siRNA-IMP-a2-a4 V2.00	0	20. NT IMPa4 PSF-A488 DAPI IMPa4-A546_r_TileScan_001 (Stage 18 of 49)	00-3okn3jGcSv6JdD63b8SXEf
5.18175	um	Cell	0.000	1.000	936	6	NT PSF-A488 IMPa4-A546 DAPI 8C2-siRNA-IMP-a2-a4 V2.00	0	20. NT IMPa4 PSF-A488 DAPI IMPa4-A546_r_TileScan_001 (Stage 18 of 49)	00-3okn3jGcSv6JdD63b8SXEf
10.9962	um	Cell	0.000	1.000	937	7	NT PSF-A488 IMPa4-A546 DAPI 8C2-siRNA-IMP-a2-a4 V2.00	0	20. NT IMPa4 PSF-A488 DAPI IMPa4-A546_r_TileScan_001 (Stage 18 of 49)	00-3okn3jGcSv6JdD63b8SXEf
4.25632	um	Cell	0.000	1.000	938	8	NT PSF-A488 IMPa4-A546 DAPI 8C2-siRNA-IMP-a2-a4 V2.00	0	20. NT IMPa4 PSF-A488 DAPI IMPa4-A546_r_TileScan_001 (Stage 18 of 49)	00-3okn3jGcSv6JdD63b8SXEf
10.4038	um	Cell	0.000	1.000	939	9	NT PSF-A488 IMPa4-A546 DAPI 8C2-siRNA-IMP-a2-a4 V2.00	0	20. NT IMPa4 PSF-A488 DAPI IMPa4-A546_r_TileScan_001 (Stage 18 of 49)	00-3okn3jGcSv6JdD63b8SXEf
5.60331	um	Cell	0.000	1.000	940	10	NT PSF-A488 IMPa4-A546 DAPI 8C2-siRNA-IMP-a2-a4 V2.00	0	20. NT IMPa4 PSF-A488 DAPI IMPa4-A546_r_TileScan_001 (Stage 18 of 49)	00-3okn3jGcSv6JdD63b8SXEf
5.55812	um	Cell	0.000	1.000	941	11	NT PSF-A488 IMPa4-A546 DAPI 8C2-siRNA-IMP-a2-a4 V2.00	0	20. NT IMPa4 PSF-A488 DAPI IMPa4-A546_r_TileScan_001 (Stage 18 of 49)	00-3okn3jGcSv6JdD63b8SXEf
9.22098	um	Cell	0.000	1.000	942	12	NT PSF-A488 IMPa4-A546 DAPI 8C2-siRNA-IMP-a2-a4 V2.00	0	20. NT IMPa4 PSF-A488 DAPI IMPa4-A546_r_TileScan_001 (Stage 18 of 49)	00-3okn3jGcSv6JdD63b8SXEf
8.4812	um	Cell	0.000	1.000	943	13	NT PSF-A488 IMPa4-A546 DAPI 8C2-siRNA-IMP-a2-a4 V2.00	0	20. NT IMPa4 PSF-A488 DAPI IMPa4-A546_r_TileScan_001 (Stage 18 of 49)	00-3okn3jGcSv6JdD63b8SXEf
8.43497	um	Cell	0.000	1.000	944	14	NT PSF-A488 IMPa4-A546 DAPI 8C2-siRNA-IMP-a2-a4 V2.00	0	20. NT IMPa4 PSF-A488 DAPI IMPa4-A546_r_TileScan_001 (Stage 18 of 49)	00-3okn3jGcSv6JdD63b8SXEf
6.00321	um	Cell	0.000	1.000	945	15	NT PSF-A488 IMPa4-A546 DAPI 8C2-siRNA-IMP-a2-a4 V2.00	0	20. NT IMPa4 PSF-A488 DAPI IMPa4-A546_r_TileScan_001 (Stage 18 of 49)	00-3okn3jGcSv6JdD63b8SXEf
9.59707	um	Cell	0.000	1.000	946	16	NT PSF-A488 IMPa4-A546 DAPI 8C2-siRNA-IMP-a2-a4 V2.00	0	20. NT IMPa4 PSF-A488 DAPI IMPa4-A546_r_TileScan_001 (Stage 18 of 49)	00-3okn3jGcSv6JdD63b8SXEf
6.6374	um	Cell	0.000	1.000	947	17	NT PSF-A488 IMPa4-A546 DAPI 8C2-siRNA-IMP-a2-a4 V2.00	0	20. NT IMPa4 PSF-A488 DAPI IMPa4-A546_r_TileScan_001 (Stage 18 of 49)	00-3okn3jGcSv6JdD63b8SXEf
8.57892	um	Cell	0.000	1.000	948	18	NT PSF-A488 IMPa4-A546 DAPI 8C2-siRNA-IMP-a2-a4 V2.00	0	20. NT IMPa4 PSF-A488 DAPI IMPa4-A546_r_TileScan_001 (Stage 18 of 49)	00-3okn3jGcSv6JdD63b8SXEf
12.9166	um	Cell	0.000	1.000	949	19	NT PSF-A488 IMPa4-A546 DAPI 8C2-siRNA-IMP-a2-a4 V2.00	0	20. NT IMPa4 PSF-A488 DAPI IMPa4-A546_r_TileScan_001 (Stage 18 of 49)	00-3okn3jGcSv6JdD63b8SXEf
6.64157	um	Cell	0.000	1.000	950	20	NT PSF-A488 IMPa4-A546 DAPI 8C2-siRNA-IMP-a2-a4 V2.00	0	20. NT IMPa4 PSF-A488 DAPI IMPa4-A546_r_TileScan_001 (Stage 18 of 49)	00-3okn3jGcSv6JdD63b8SXEf
9.0442	um	Cell	0.000	1.000	951	21	NT PSF-A488 IMPa4-A546 DAPI 8C2-siRNA-IMP-a2-a4 V2.00	0	20. NT IMPa4 PSF-A488 DAPI IMPa4-A546_r_TileScan_001 (Stage 18 of 49)	00-3okn3jGcSv6JdD63b8SXEf
9.24393	um	Cell	0.000	1.000	952	22	NT PSF-A488 IMPa4-A546 DAPI 8C2-siRNA-IMP-a2-a4 V2.00	0	20. NT IMPa4 PSF-A488 DAPI IMPa4-A546_r_TileScan_001 (Stage 18 of 49)	00-3okn3jGcSv6JdD63b8SXEf
9.10885	um	Cell	0.000	1.000	953	23	NT PSF-A488 IMPa4-A546 DAPI 8C2-siRNA-IMP-a2-a4 V2.00	0	20. NT IMPa4 PSF-A488 DAPI IMPa4-A546_r_TileScan_001 (Stage 18 of 49)	00-3okn3jGcSv6JdD63b8SXEf
6.6495	um	Cell	0.000	1.000	954	24	NT PSF-A488 IMPa4-A546 DAPI 8C2-siRNA-IMP-a2-a4 V2.00	0	20. NT IMPa4 PSF-A488 DAPI IMPa4-A546_r_TileScan_001 (Stage 18 of 49)	00-3okn3jGcSv6JdD63b8SXEf
5.37826	um	Cell	0.000	1.000	955	25	NT PSF-A488 IMPa4-A546 DAPI 8C2-siRNA-IMP-a2-a4 V2.00	0	20. NT IMPa4 PSF-A488 DAPI IMPa4-A546_r_TileScan_001 (Stage 18 of 49)	00-3okn3jGcSv6JdD63b8SXEf
7.49823	um	Cell	0.000	1.000	956	0	NT PSF-A488 IMPa4-A546 DAPI 8C2-siRNA-IMP-a2-a4 V2.00	0	20. NT IMPa4 PSF-A488 DAPI IMPa4-A546_s_TileScan_001 (Stage 19 of 49)	00-tYvYLzUm8CxHRuGLHmYmgb
9.81434	um	Cell	0.000	1.000	957	1	NT PSF-A488 IMPa4-A546 DAPI 8C2-siRNA-IMP-a2-a4 V2.00	0	20. NT IMPa4 PSF-A488 DAPI IMPa4-A546_s_TileScan_001 (Stage 19 of 49)	00-tYvYLzUm8CxHRuGLHmYmgb
6.65977	um	Cell	0.000	1.000	958	2	NT PSF-A488 IMPa4-A546 DAPI 8C2-siRNA-IMP-a2-a4 V2.00	0	20. NT IMPa4 PSF-A488 DAPI IMPa4-A546_s_TileScan_001 (Stage 19 of 49)	00-tYvYLzUm8CxHRuGLHmYmgb
6.54709	um	Cell	0.000	1.000	959	3	NT PSF-A488 IMPa4-A546 DAPI 8C2-siRNA-IMP-a2-a4 V2.00	0	20. NT IMPa4 PSF-A488 DAPI IMPa4-A546_s_TileScan_001 (Stage 19 of 49)	00-tYvYLzUm8CxHRuGLHmYmgb
10.1695	um	Cell	0.000	1.000	960	4	NT PSF-A488 IMPa4-A546 DAPI 8C2-siRNA-IMP-a2-a4 V2.00	0	20. NT IMPa4 PSF-A488 DAPI IMPa4-A546_s_TileScan_001 (Stage 19 of 49)	00-tYvYLzUm8CxHRuGLHmYmgb
3.90636	um	Cell	0.000	1.000	961	5	NT PSF-A488 IMPa4-A546 DAPI 8C2-siRNA-IMP-a2-a4 V2.00	0	20. NT IMPa4 PSF-A488 DAPI IMPa4-A546_s_TileScan_001 (Stage 19 of 49)	00-tYvYLzUm8CxHRuGLHmYmgb
17.5681	um	Cell	0.000	1.000	962	6	NT PSF-A488 IMPa4-A546 DAPI 8C2-siRNA-IMP-a2-a4 V2.00	0	20. NT IMPa4 PSF-A488 DAPI IMPa4-A546_s_TileScan_001 (Stage 19 of 49)	00-tYvYLzUm8CxHRuGLHmYmgb
12.9727	um	Cell	0.000	1.000	963	7	NT PSF-A488 IMPa4-A546 DAPI 8C2-siRNA-IMP-a2-a4 V2.00	0	20. NT IMPa4 PSF-A488 DAPI IMPa4-A546_s_TileScan_001 (Stage 19 of 49)	00-tYvYLzUm8CxHRuGLHmYmgb
9.68509	um	Cell	0.000	1.000	964	8	NT PSF-A488 IMPa4-A546 DAPI 8C2-siRNA-IMP-a2-a4 V2.00	0	20. NT IMPa4 PSF-A488 DAPI IMPa4-A546_s_TileScan_001 (Stage 19 of 49)	00-tYvYLzUm8CxHRuGLHmYmgb
6.48146	um	Cell	0.000	1.000	965	9	NT PSF-A488 IMPa4-A546 DAPI 8C2-siRNA-IMP-a2-a4 V2.00	0	20. NT IMPa4 PSF-A488 DAPI IMPa4-A546_s_TileScan_001 (Stage 19 of 49)	00-tYvYLzUm8CxHRuGLHmYmgb
10.7376	um	Cell	0.000	1.000	966	10	NT PSF-A488 IMPa4-A546 DAPI 8C2-siRNA-IMP-a2-a4 V2.00	0	20. NT IMPa4 PSF-A488 DAPI IMPa4-A546_s_TileScan_001 (Stage 19 of 49)	00-tYvYLzUm8CxHRuGLHmYmgb
9.82713	um	Cell	0.000	1.000	967	11	NT PSF-A488 IMPa4-A546 DAPI 8C2-siRNA-IMP-a2-a4 V2.00	0	20. NT IMPa4 PSF-A488 DAPI IMPa4-A546_s_TileScan_001 (Stage 19 of 49)	00-tYvYLzUm8CxHRuGLHmYmgb
6.63734	um	Cell	0.000	1.000	968	12	NT PSF-A488 IMPa4-A546 DAPI 8C2-siRNA-IMP-a2-a4 V2.00	0	20. NT IMPa4 PSF-A488 DAPI IMPa4-A546_s_TileScan_001 (Stage 19 of 49)	00-tYvYLzUm8CxHRuGLHmYmgb
8.68546	um	Cell	0.000	1.000	969	13	NT PSF-A488 IMPa4-A546 DAPI 8C2-siRNA-IMP-a2-a4 V2.00	0	20. NT IMPa4 PSF-A488 DAPI IMPa4-A546_s_TileScan_001 (Stage 19 of 49)	00-tYvYLzUm8CxHRuGLHmYmgb
15.5172	um	Cell	0.000	1.000	970	14	NT PSF-A488 IMPa4-A546 DAPI 8C2-siRNA-IMP-a2-a4 V2.00	0	20. NT IMPa4 PSF-A488 DAPI IMPa4-A546_s_TileScan_001 (Stage 19 of 49)	00-tYvYLzUm8CxHRuGLHmYmgb
9.22798	um	Cell	0.000	1.000	971	15	NT PSF-A488 IMPa4-A546 DAPI 8C2-siRNA-IMP-a2-a4 V2.00	0	20. NT IMPa4 PSF-A488 DAPI IMPa4-A546_s_TileScan_001 (Stage 19 of 49)	00-tYvYLzUm8CxHRuGLHmYmgb
5.30963	um	Cell	0.000	1.000	972	16	NT PSF-A488 IMPa4-A546 DAPI 8C2-siRNA-IMP-a2-a4 V2.00	0	20. NT IMPa4 PSF-A488 DAPI IMPa4-A546_s_TileScan_001 (Stage 19 of 49)	00-tYvYLzUm8CxHRuGLHmYmgb
6.46318	um	Cell	0.000	1.000	973	17	NT PSF-A488 IMPa4-A546 DAPI 8C2-siRNA-IMP-a2-a4 V2.00	0	20. NT IMPa4 PSF-A488 DAPI IMPa4-A546_s_TileScan_001 (Stage 19 of 49)	00-tYvYLzUm8CxHRuGLHmYmgb
7.11259	um	Cell	0.000	1.000	974	18	NT PSF-A488 IMPa4-A546 DAPI 8C2-siRNA-IMP-a2-a4 V2.00	0	20. NT IMPa4 PSF-A488 DAPI IMPa4-A546_s_TileScan_001 (Stage 19 of 49)	00-tYvYLzUm8CxHRuGLHmYmgb
6.92281	um	Cell	0.000	1.000	975	19	NT PSF-A488 IMPa4-A546 DAPI 8C2-siRNA-IMP-a2-a4 V2.00	0	20. NT IMPa4 PSF-A488 DAPI IMPa4-A546_s_TileScan_001 (Stage 19 of 49)	00-tYvYLzUm8CxHRuGLHmYmgb
4.75443	um	Cell	0.000	1.000	976	20	NT PSF-A488 IMPa4-A546 DAPI 8C2-siRNA-IMP-a2-a4 V2.00	0	20. NT IMPa4 PSF-A488 DAPI IMPa4-A546_s_TileScan_001 (Stage 19 of 49)	00-tYvYLzUm8CxHRuGLHmYmgb
8.8313	um	Cell	0.000	1.000	977	21	NT PSF-A488 IMPa4-A546 DAPI 8C2-siRNA-IMP-a2-a4 V2.00	0	20. NT IMPa4 PSF-A488 DAPI IMPa4-A546_s_TileScan_001 (Stage 19 of 49)	00-tYvYLzUm8CxHRuGLHmYmgb
9.28494	um	Cell	0.000	1.000	978	22	NT PSF-A488 IMPa4-A546 DAPI 8C2-siRNA-IMP-a2-a4 V2.00	0	20. NT IMPa4 PSF-A488 DAPI IMPa4-A546_s_TileScan_001 (Stage 19 of 49)	00-tYvYLzUm8CxHRuGLHmYmgb
7.4387	um	Cell	0.000	1.000	979	23	NT PSF-A488 IMPa4-A546 DAPI 8C2-siRNA-IMP-a2-a4 V2.00	0	20. NT IMPa4 PSF-A488 DAPI IMPa4-A546_s_TileScan_001 (Stage 19 of 49)	00-tYvYLzUm8CxHRuGLHmYmgb
8.50057	um	Cell	0.000	1.000	980	24	NT PSF-A488 IMPa4-A546 DAPI 8C2-siRNA-IMP-a2-a4 V2.00	0	20. NT IMPa4 PSF-A488 DAPI IMPa4-A546_s_TileScan_001 (Stage 19 of 49)	00-tYvYLzUm8CxHRuGLHmYmgb
7.69472	um	Cell	0.000	1.000	981	25	NT PSF-A488 IMPa4-A546 DAPI 8C2-siRNA-IMP-a2-a4 V2.00	0	20. NT IMPa4 PSF-A488 DAPI IMPa4-A546_s_TileScan_001 (Stage 19 of 49)	00-tYvYLzUm8CxHRuGLHmYmgb
7.09591	um	Cell	0.000	1.000	982	26	NT PSF-A488 IMPa4-A546 DAPI 8C2-siRNA-IMP-a2-a4 V2.00	0	20. NT IMPa4 PSF-A488 DAPI IMPa4-A546_s_TileScan_001 (Stage 19 of 49)	00-tYvYLzUm8CxHRuGLHmYmgb
11.7118	um	Cell	0.000	1.000	983	27	NT PSF-A488 IMPa4-A546 DAPI 8C2-siRNA-IMP-a2-a4 V2.00	0	20. NT IMPa4 PSF-A488 DAPI IMPa4-A546_s_TileScan_001 (Stage 19 of 49)	00-tYvYLzUm8CxHRuGLHmYmgb
10.3655	um	Cell	0.000	1.000	984	0	NT PSF-A488 IMPa4-A546 DAPI 8C2-siRNA-IMP-a2-a4 V2.00	0	20. NT IMPa4 PSF-A488 DAPI IMPa4-A546_t_TileScan_001 (Stage 20 of 49)	00-ST9pYAcMVTgobtyvXx749b
8.57167	um	Cell	0.000	1.000	985	1	NT PSF-A488 IMPa4-A546 DAPI 8C2-siRNA-IMP-a2-a4 V2.00	0	20. NT IMPa4 PSF-A488 DAPI IMPa4-A546_t_TileScan_001 (Stage 20 of 49)	00-ST9pYAcMVTgobtyvXx749b
13.5492	um	Cell	0.000	1.000	986	2	NT PSF-A488 IMPa4-A546 DAPI 8C2-siRNA-IMP-a2-a4 V2.00	0	20. NT IMPa4 PSF-A488 DAPI IMPa4-A546_t_TileScan_001 (Stage 20 of 49)	00-ST9pYAcMVTgobtyvXx749b
10.3173	um	Cell	0.000	1.000	987	3	NT PSF-A488 IMPa4-A546 DAPI 8C2-siRNA-IMP-a2-a4 V2.00	0	20. NT IMPa4 PSF-A488 DAPI IMPa4-A546_t_TileScan_001 (Stage 20 of 49)	00-ST9pYAcMVTgobtyvXx749b
9.3635	um	Cell	0.000	1.000	988	4	NT PSF-A488 IMPa4-A546 DAPI 8C2-siRNA-IMP-a2-a4 V2.00	0	20. NT IMPa4 PSF-A488 DAPI IMPa4-A546_t_TileScan_001 (Stage 20 of 49)	00-ST9pYAcMVTgobtyvXx749b
7.39875	um	Cell	0.000	1.000	989	5	NT PSF-A488 IMPa4-A546 DAPI 8C2-siRNA-IMP-a2-a4 V2.00	0	20. NT IMPa4 PSF-A488 DAPI IMPa4-A546_t_TileScan_001 (Stage 20 of 49)	00-ST9pYAcMVTgobtyvXx749b
7.14051	um	Cell	0.000	1.000	990	6	NT PSF-A488 IMPa4-A546 DAPI 8C2-siRNA-IMP-a2-a4 V2.00	0	20. NT IMPa4 PSF-A488 DAPI IMPa4-A546_t_TileScan_001 (Stage 20 of 49)	00-ST9pYAcMVTgobtyvXx749b
8.51943	um	Cell	0.000	1.000	991	7	NT PSF-A488 IMPa4-A546 DAPI 8C2-siRNA-IMP-a2-a4 V2.00	0	20. NT IMPa4 PSF-A488 DAPI IMPa4-A546_t_TileScan_001 (Stage 20 of 49)	00-ST9pYAcMVTgobtyvXx749b
4.48921	um	Cell	0.000	1.000	992	8	NT PSF-A488 IMPa4-A546 DAPI 8C2-siRNA-IMP-a2-a4 V2.00	0	20. NT IMPa4 PSF-A488 DAPI IMPa4-A546_t_TileScan_001 (Stage 20 of 49)	00-ST9pYAcMVTgobtyvXx749b
7.68255	um	Cell	0.000	1.000	993	9	NT PSF-A488 IMPa4-A546 DAPI 8C2-siRNA-IMP-a2-a4 V2.00	0	20. NT IMPa4 PSF-A488 DAPI IMPa4-A546_t_TileScan_001 (Stage 20 of 49)	00-ST9pYAcMVTgobtyvXx749b
7.88709	um	Cell	0.000	1.000	994	10	NT PSF-A488 IMPa4-A546 DAPI 8C2-siRNA-IMP-a2-a4 V2.00	0	20. NT IMPa4 PSF-A488 DAPI IMPa4-A546_t_TileScan_001 (Stage 20 of 49)	00-ST9pYAcMVTgobtyvXx749b
14.9178	um	Cell	0.000	1.000	995	11	NT PSF-A488 IMPa4-A546 DAPI 8C2-siRNA-IMP-a2-a4 V2.00	0	20. NT IMPa4 PSF-A488 DAPI IMPa4-A546_t_TileScan_001 (Stage 20 of 49)	00-ST9pYAcMVTgobtyvXx749b
6.00834	um	Cell	0.000	1.000	996	12	NT PSF-A488 IMPa4-A546 DAPI 8C2-siRNA-IMP-a2-a4 V2.00	0	20. NT IMPa4 PSF-A488 DAPI IMPa4-A546_t_TileScan_001 (Stage 20 of 49)	00-ST9pYAcMVTgobtyvXx749b
7.26678	um	Cell	0.000	1.000	997	13	NT PSF-A488 IMPa4-A546 DAPI 8C2-siRNA-IMP-a2-a4 V2.00	0	20. NT IMPa4 PSF-A488 DAPI IMPa4-A546_t_TileScan_001 (Stage 20 of 49)	00-ST9pYAcMVTgobtyvXx749b
9.84671	um	Cell	0.000	1.000	998	14	NT PSF-A488 IMPa4-A546 DAPI 8C2-siRNA-IMP-a2-a4 V2.00	0	20. NT IMPa4 PSF-A488 DAPI IMPa4-A546_t_TileScan_001 (Stage 20 of 49)	00-ST9pYAcMVTgobtyvXx749b
8.85049	um	Cell	0.000	1.000	999	15	NT PSF-A488 IMPa4-A546 DAPI 8C2-siRNA-IMP-a2-a4 V2.00	0	20. NT IMPa4 PSF-A488 DAPI IMPa4-A546_t_TileScan_001 (Stage 20 of 49)	00-ST9pYAcMVTgobtyvXx749b
14.7861	um	Cell	0.000	1.000	1000	16	NT PSF-A488 IMPa4-A546 DAPI 8C2-siRNA-IMP-a2-a4 V2.00	0	20. NT IMPa4 PSF-A488 DAPI IMPa4-A546_t_TileScan_001 (Stage 20 of 49)	00-ST9pYAcMVTgobtyvXx749b
8.99423	um	Cell	0.000	1.000	1001	17	NT PSF-A488 IMPa4-A546 DAPI 8C2-siRNA-IMP-a2-a4 V2.00	0	20. NT IMPa4 PSF-A488 DAPI IMPa4-A546_t_TileScan_001 (Stage 20 of 49)	00-ST9pYAcMVTgobtyvXx749b
9.22715	um	Cell	0.000	1.000	1002	18	NT PSF-A488 IMPa4-A546 DAPI 8C2-siRNA-IMP-a2-a4 V2.00	0	20. NT IMPa4 PSF-A488 DAPI IMPa4-A546_t_TileScan_001 (Stage 20 of 49)	00-ST9pYAcMVTgobtyvXx749b
7.40769	um	Cell	0.000	1.000	1003	19	NT PSF-A488 IMPa4-A546 DAPI 8C2-siRNA-IMP-a2-a4 V2.00	0	20. NT IMPa4 PSF-A488 DAPI IMPa4-A546_t_TileScan_001 (Stage 20 of 49)	00-ST9pYAcMVTgobtyvXx749b
5.45208	um	Cell	0.000	1.000	1004	20	NT PSF-A488 IMPa4-A546 DAPI 8C2-siRNA-IMP-a2-a4 V2.00	0	20. NT IMPa4 PSF-A488 DAPI IMPa4-A546_t_TileScan_001 (Stage 20 of 49)	00-ST9pYAcMVTgobtyvXx749b
10.0942	um	Cell	0.000	1.000	1005	21	NT PSF-A488 IMPa4-A546 DAPI 8C2-siRNA-IMP-a2-a4 V2.00	0	20. NT IMPa4 PSF-A488 DAPI IMPa4-A546_t_TileScan_001 (Stage 20 of 49)	00-ST9pYAcMVTgobtyvXx749b
6.71726	um	Cell	0.000	1.000	1006	22	NT PSF-A488 IMPa4-A546 DAPI 8C2-siRNA-IMP-a2-a4 V2.00	0	20. NT IMPa4 PSF-A488 DAPI IMPa4-A546_t_TileScan_001 (Stage 20 of 49)	00-ST9pYAcMVTgobtyvXx749b
6.89149	um	Cell	0.000	1.000	1007	23	NT PSF-A488 IMPa4-A546 DAPI 8C2-siRNA-IMP-a2-a4 V2.00	0	20. NT IMPa4 PSF-A488 DAPI IMPa4-A546_t_TileScan_001 (Stage 20 of 49)	00-ST9pYAcMVTgobtyvXx749b
9.83331	um	Cell	0.000	1.000	1008	24	NT PSF-A488 IMPa4-A546 DAPI 8C2-siRNA-IMP-a2-a4 V2.00	0	20. NT IMPa4 PSF-A488 DAPI IMPa4-A546_t_TileScan_001 (Stage 20 of 49)	00-ST9pYAcMVTgobtyvXx749b
6.8392	um	Cell	0.000	1.000	1009	25	NT PSF-A488 IMPa4-A546 DAPI 8C2-siRNA-IMP-a2-a4 V2.00	0	20. NT IMPa4 PSF-A488 DAPI IMPa4-A546_t_TileScan_001 (Stage 20 of 49)	00-ST9pYAcMVTgobtyvXx749b
8.55844	um	Cell	0.000	1.000	1010	26	NT PSF-A488 IMPa4-A546 DAPI 8C2-siRNA-IMP-a2-a4 V2.00	0	20. NT IMPa4 PSF-A488 DAPI IMPa4-A546_t_TileScan_001 (Stage 20 of 49)	00-ST9pYAcMVTgobtyvXx749b
10.3514	um	Cell	0.000	1.000	1011	27	NT PSF-A488 IMPa4-A546 DAPI 8C2-siRNA-IMP-a2-a4 V2.00	0	20. NT IMPa4 PSF-A488 DAPI IMPa4-A546_t_TileScan_001 (Stage 20 of 49)	00-ST9pYAcMVTgobtyvXx749b
6.66799	um	Cell	0.000	1.000	1012	28	NT PSF-A488 IMPa4-A546 DAPI 8C2-siRNA-IMP-a2-a4 V2.00	0	20. NT IMPa4 PSF-A488 DAPI IMPa4-A546_t_TileScan_001 (Stage 20 of 49)	00-ST9pYAcMVTgobtyvXx749b
6.27244	um	Cell	0.000	1.000	1013	29	NT PSF-A488 IMPa4-A546 DAPI 8C2-siRNA-IMP-a2-a4 V2.00	0	20. NT IMPa4 PSF-A488 DAPI IMPa4-A546_t_TileScan_001 (Stage 20 of 49)	00-ST9pYAcMVTgobtyvXx749b
3.96643	um	Cell	0.000	1.000	1014	30	NT PSF-A488 IMPa4-A546 DAPI 8C2-siRNA-IMP-a2-a4 V2.00	0	20. NT IMPa4 PSF-A488 DAPI IMPa4-A546_t_TileScan_001 (Stage 20 of 49)	00-ST9pYAcMVTgobtyvXx749b
7.25643	um	Cell	0.000	1.000	1015	31	NT PSF-A488 IMPa4-A546 DAPI 8C2-siRNA-IMP-a2-a4 V2.00	0	20. NT IMPa4 PSF-A488 DAPI IMPa4-A546_t_TileScan_001 (Stage 20 of 49)	00-ST9pYAcMVTgobtyvXx749b
13.8749	um	Cell	0.000	1.000	1016	32	NT PSF-A488 IMPa4-A546 DAPI 8C2-siRNA-IMP-a2-a4 V2.00	0	20. NT IMPa4 PSF-A488 DAPI IMPa4-A546_t_TileScan_001 (Stage 20 of 49)	00-ST9pYAcMVTgobtyvXx749b
6.8244	um	Cell	0.000	1.000	1017	33	NT PSF-A488 IMPa4-A546 DAPI 8C2-siRNA-IMP-a2-a4 V2.00	0	20. NT IMPa4 PSF-A488 DAPI IMPa4-A546_t_TileScan_001 (Stage 20 of 49)	00-ST9pYAcMVTgobtyvXx749b
7.4499	um	Cell	0.000	1.000	1018	34	NT PSF-A488 IMPa4-A546 DAPI 8C2-siRNA-IMP-a2-a4 V2.00	0	20. NT IMPa4 PSF-A488 DAPI IMPa4-A546_t_TileScan_001 (Stage 20 of 49)	00-ST9pYAcMVTgobtyvXx749b
7.93363	um	Cell	0.000	1.000	1019	35	NT PSF-A488 IMPa4-A546 DAPI 8C2-siRNA-IMP-a2-a4 V2.00	0	20. NT IMPa4 PSF-A488 DAPI IMPa4-A546_t_TileScan_001 (Stage 20 of 49)	00-ST9pYAcMVTgobtyvXx749b
4.03213	um	Cell	0.000	1.000	1020	0	NT PSF-A488 IMPa4-A546 DAPI 8C2-siRNA-IMP-a2-a4 V2.00	0	20. NT IMPa4 PSF-A488 DAPI IMPa4-A546_u_TileScan_001 (Stage 21 of 49)	00-SX36YG8LHx7krmi5kcj67E
3.63065	um	Cell	0.000	1.000	1021	1	NT PSF-A488 IMPa4-A546 DAPI 8C2-siRNA-IMP-a2-a4 V2.00	0	20. NT IMPa4 PSF-A488 DAPI IMPa4-A546_u_TileScan_001 (Stage 21 of 49)	00-SX36YG8LHx7krmi5kcj67E
7.32445	um	Cell	0.000	1.000	1022	2	NT PSF-A488 IMPa4-A546 DAPI 8C2-siRNA-IMP-a2-a4 V2.00	0	20. NT IMPa4 PSF-A488 DAPI IMPa4-A546_u_TileScan_001 (Stage 21 of 49)	00-SX36YG8LHx7krmi5kcj67E
3.55057	um	Cell	0.000	1.000	1023	3	NT PSF-A488 IMPa4-A546 DAPI 8C2-siRNA-IMP-a2-a4 V2.00	0	20. NT IMPa4 PSF-A488 DAPI IMPa4-A546_u_TileScan_001 (Stage 21 of 49)	00-SX36YG8LHx7krmi5kcj67E
9.43508	um	Cell	0.000	1.000	1024	4	NT PSF-A488 IMPa4-A546 DAPI 8C2-siRNA-IMP-a2-a4 V2.00	0	20. NT IMPa4 PSF-A488 DAPI IMPa4-A546_u_TileScan_001 (Stage 21 of 49)	00-SX36YG8LHx7krmi5kcj67E
6.39566	um	Cell	0.000	1.000	1025	5	NT PSF-A488 IMPa4-A546 DAPI 8C2-siRNA-IMP-a2-a4 V2.00	0	20. NT IMPa4 PSF-A488 DAPI IMPa4-A546_u_TileScan_001 (Stage 21 of 49)	00-SX36YG8LHx7krmi5kcj67E
8.41573	um	Cell	0.000	1.000	1026	6	NT PSF-A488 IMPa4-A546 DAPI 8C2-siRNA-IMP-a2-a4 V2.00	0	20. NT IMPa4 PSF-A488 DAPI IMPa4-A546_u_TileScan_001 (Stage 21 of 49)	00-SX36YG8LHx7krmi5kcj67E
5.62753	um	Cell	0.000	1.000	1027	7	NT PSF-A488 IMPa4-A546 DAPI 8C2-siRNA-IMP-a2-a4 V2.00	0	20. NT IMPa4 PSF-A488 DAPI IMPa4-A546_u_TileScan_001 (Stage 21 of 49)	00-SX36YG8LHx7krmi5kcj67E
8.31603	um	Cell	0.000	1.000	1028	8	NT PSF-A488 IMPa4-A546 DAPI 8C2-siRNA-IMP-a2-a4 V2.00	0	20. NT IMPa4 PSF-A488 DAPI IMPa4-A546_u_TileScan_001 (Stage 21 of 49)	00-SX36YG8LHx7krmi5kcj67E
6.4098	um	Cell	0.000	1.000	1029	9	NT PSF-A488 IMPa4-A546 DAPI 8C2-siRNA-IMP-a2-a4 V2.00	0	20. NT IMPa4 PSF-A488 DAPI IMPa4-A546_u_TileScan_001 (Stage 21 of 49)	00-SX36YG8LHx7krmi5kcj67E
15.201	um	Cell	0.000	1.000	1030	10	NT PSF-A488 IMPa4-A546 DAPI 8C2-siRNA-IMP-a2-a4 V2.00	0	20. NT IMPa4 PSF-A488 DAPI IMPa4-A546_u_TileScan_001 (Stage 21 of 49)	00-SX36YG8LHx7krmi5kcj67E
12.4837	um	Cell	0.000	1.000	1031	11	NT PSF-A488 IMPa4-A546 DAPI 8C2-siRNA-IMP-a2-a4 V2.00	0	20. NT IMPa4 PSF-A488 DAPI IMPa4-A546_u_TileScan_001 (Stage 21 of 49)	00-SX36YG8LHx7krmi5kcj67E
12.4139	um	Cell	0.000	1.000	1032	12	NT PSF-A488 IMPa4-A546 DAPI 8C2-siRNA-IMP-a2-a4 V2.00	0	20. NT IMPa4 PSF-A488 DAPI IMPa4-A546_u_TileScan_001 (Stage 21 of 49)	00-SX36YG8LHx7krmi5kcj67E
9.37135	um	Cell	0.000	1.000	1033	13	NT PSF-A488 IMPa4-A546 DAPI 8C2-siRNA-IMP-a2-a4 V2.00	0	20. NT IMPa4 PSF-A488 DAPI IMPa4-A546_u_TileScan_001 (Stage 21 of 49)	00-SX36YG8LHx7krmi5kcj67E
10.3676	um	Cell	0.000	1.000	1034	14	NT PSF-A488 IMPa4-A546 DAPI 8C2-siRNA-IMP-a2-a4 V2.00	0	20. NT IMPa4 PSF-A488 DAPI IMPa4-A546_u_TileScan_001 (Stage 21 of 49)	00-SX36YG8LHx7krmi5kcj67E
6.26973	um	Cell	0.000	1.000	1035	15	NT PSF-A488 IMPa4-A546 DAPI 8C2-siRNA-IMP-a2-a4 V2.00	0	20. NT IMPa4 PSF-A488 DAPI IMPa4-A546_u_TileScan_001 (Stage 21 of 49)	00-SX36YG8LHx7krmi5kcj67E
8.97515	um	Cell	0.000	1.000	1036	16	NT PSF-A488 IMPa4-A546 DAPI 8C2-siRNA-IMP-a2-a4 V2.00	0	20. NT IMPa4 PSF-A488 DAPI IMPa4-A546_u_TileScan_001 (Stage 21 of 49)	00-SX36YG8LHx7krmi5kcj67E
9.59422	um	Cell	0.000	1.000	1037	17	NT PSF-A488 IMPa4-A546 DAPI 8C2-siRNA-IMP-a2-a4 V2.00	0	20. NT IMPa4 PSF-A488 DAPI IMPa4-A546_u_TileScan_001 (Stage 21 of 49)	00-SX36YG8LHx7krmi5kcj67E
9.87751	um	Cell	0.000	1.000	1038	18	NT PSF-A488 IMPa4-A546 DAPI 8C2-siRNA-IMP-a2-a4 V2.00	0	20. NT IMPa4 PSF-A488 DAPI IMPa4-A546_u_TileScan_001 (Stage 21 of 49)	00-SX36YG8LHx7krmi5kcj67E
7.81753	um	Cell	0.000	1.000	1039	19	NT PSF-A488 IMPa4-A546 DAPI 8C2-siRNA-IMP-a2-a4 V2.00	0	20. NT IMPa4 PSF-A488 DAPI IMPa4-A546_u_TileScan_001 (Stage 21 of 49)	00-SX36YG8LHx7krmi5kcj67E
6.24796	um	Cell	0.000	1.000	1040	20	NT PSF-A488 IMPa4-A546 DAPI 8C2-siRNA-IMP-a2-a4 V2.00	0	20. NT IMPa4 PSF-A488 DAPI IMPa4-A546_u_TileScan_001 (Stage 21 of 49)	00-SX36YG8LHx7krmi5kcj67E
4.40234	um	Cell	0.000	1.000	1041	21	NT PSF-A488 IMPa4-A546 DAPI 8C2-siRNA-IMP-a2-a4 V2.00	0	20. NT IMPa4 PSF-A488 DAPI IMPa4-A546_u_TileScan_001 (Stage 21 of 49)	00-SX36YG8LHx7krmi5kcj67E
4.98687	um	Cell	0.000	1.000	1042	22	NT PSF-A488 IMPa4-A546 DAPI 8C2-siRNA-IMP-a2-a4 V2.00	0	20. NT IMPa4 PSF-A488 DAPI IMPa4-A546_u_TileScan_001 (Stage 21 of 49)	00-SX36YG8LHx7krmi5kcj67E
7.0965	um	Cell	0.000	1.000	1043	0	NT PSF-A488 IMPa4-A546 DAPI 8C2-siRNA-IMP-a2-a4 V2.00	0	20. NT IMPa4 PSF-A488 DAPI IMPa4-A546_v_TileScan_001 (Stage 22 of 49)	00-aLgE9CL8rdaxxbdPUNg6am
7.74536	um	Cell	0.000	1.000	1044	1	NT PSF-A488 IMPa4-A546 DAPI 8C2-siRNA-IMP-a2-a4 V2.00	0	20. NT IMPa4 PSF-A488 DAPI IMPa4-A546_v_TileScan_001 (Stage 22 of 49)	00-aLgE9CL8rdaxxbdPUNg6am
17.6921	um	Cell	0.000	1.000	1045	2	NT PSF-A488 IMPa4-A546 DAPI 8C2-siRNA-IMP-a2-a4 V2.00	0	20. NT IMPa4 PSF-A488 DAPI IMPa4-A546_v_TileScan_001 (Stage 22 of 49)	00-aLgE9CL8rdaxxbdPUNg6am
6.43418	um	Cell	0.000	1.000	1046	3	NT PSF-A488 IMPa4-A546 DAPI 8C2-siRNA-IMP-a2-a4 V2.00	0	20. NT IMPa4 PSF-A488 DAPI IMPa4-A546_v_TileScan_001 (Stage 22 of 49)	00-aLgE9CL8rdaxxbdPUNg6am
12.1125	um	Cell	0.000	1.000	1047	4	NT PSF-A488 IMPa4-A546 DAPI 8C2-siRNA-IMP-a2-a4 V2.00	0	20. NT IMPa4 PSF-A488 DAPI IMPa4-A546_v_TileScan_001 (Stage 22 of 49)	00-aLgE9CL8rdaxxbdPUNg6am
4.83212	um	Cell	0.000	1.000	1048	5	NT PSF-A488 IMPa4-A546 DAPI 8C2-siRNA-IMP-a2-a4 V2.00	0	20. NT IMPa4 PSF-A488 DAPI IMPa4-A546_v_TileScan_001 (Stage 22 of 49)	00-aLgE9CL8rdaxxbdPUNg6am
12.4585	um	Cell	0.000	1.000	1049	6	NT PSF-A488 IMPa4-A546 DAPI 8C2-siRNA-IMP-a2-a4 V2.00	0	20. NT IMPa4 PSF-A488 DAPI IMPa4-A546_v_TileScan_001 (Stage 22 of 49)	00-aLgE9CL8rdaxxbdPUNg6am
10.8542	um	Cell	0.000	1.000	1050	7	NT PSF-A488 IMPa4-A546 DAPI 8C2-siRNA-IMP-a2-a4 V2.00	0	20. NT IMPa4 PSF-A488 DAPI IMPa4-A546_v_TileScan_001 (Stage 22 of 49)	00-aLgE9CL8rdaxxbdPUNg6am
5.0303	um	Cell	0.000	1.000	1051	8	NT PSF-A488 IMPa4-A546 DAPI 8C2-siRNA-IMP-a2-a4 V2.00	0	20. NT IMPa4 PSF-A488 DAPI IMPa4-A546_v_TileScan_001 (Stage 22 of 49)	00-aLgE9CL8rdaxxbdPUNg6am
7.4495	um	Cell	0.000	1.000	1052	9	NT PSF-A488 IMPa4-A546 DAPI 8C2-siRNA-IMP-a2-a4 V2.00	0	20. NT IMPa4 PSF-A488 DAPI IMPa4-A546_v_TileScan_001 (Stage 22 of 49)	00-aLgE9CL8rdaxxbdPUNg6am
8.47029	um	Cell	0.000	1.000	1053	10	NT PSF-A488 IMPa4-A546 DAPI 8C2-siRNA-IMP-a2-a4 V2.00	0	20. NT IMPa4 PSF-A488 DAPI IMPa4-A546_v_TileScan_001 (Stage 22 of 49)	00-aLgE9CL8rdaxxbdPUNg6am
10.0412	um	Cell	0.000	1.000	1054	11	NT PSF-A488 IMPa4-A546 DAPI 8C2-siRNA-IMP-a2-a4 V2.00	0	20. NT IMPa4 PSF-A488 DAPI IMPa4-A546_v_TileScan_001 (Stage 22 of 49)	00-aLgE9CL8rdaxxbdPUNg6am
12.4986	um	Cell	0.000	1.000	1055	12	NT PSF-A488 IMPa4-A546 DAPI 8C2-siRNA-IMP-a2-a4 V2.00	0	20. NT IMPa4 PSF-A488 DAPI IMPa4-A546_v_TileScan_001 (Stage 22 of 49)	00-aLgE9CL8rdaxxbdPUNg6am
14.2863	um	Cell	0.000	1.000	1056	13	NT PSF-A488 IMPa4-A546 DAPI 8C2-siRNA-IMP-a2-a4 V2.00	0	20. NT IMPa4 PSF-A488 DAPI IMPa4-A546_v_TileScan_001 (Stage 22 of 49)	00-aLgE9CL8rdaxxbdPUNg6am
14.5299	um	Cell	0.000	1.000	1057	14	NT PSF-A488 IMPa4-A546 DAPI 8C2-siRNA-IMP-a2-a4 V2.00	0	20. NT IMPa4 PSF-A488 DAPI IMPa4-A546_v_TileScan_001 (Stage 22 of 49)	00-aLgE9CL8rdaxxbdPUNg6am
11.1014	um	Cell	0.000	1.000	1058	15	NT PSF-A488 IMPa4-A546 DAPI 8C2-siRNA-IMP-a2-a4 V2.00	0	20. NT IMPa4 PSF-A488 DAPI IMPa4-A546_v_TileScan_001 (Stage 22 of 49)	00-aLgE9CL8rdaxxbdPUNg6am
12.8009	um	Cell	0.000	1.000	1059	16	NT PSF-A488 IMPa4-A546 DAPI 8C2-siRNA-IMP-a2-a4 V2.00	0	20. NT IMPa4 PSF-A488 DAPI IMPa4-A546_v_TileScan_001 (Stage 22 of 49)	00-aLgE9CL8rdaxxbdPUNg6am
6.04014	um	Cell	0.000	1.000	1060	17	NT PSF-A488 IMPa4-A546 DAPI 8C2-siRNA-IMP-a2-a4 V2.00	0	20. NT IMPa4 PSF-A488 DAPI IMPa4-A546_v_TileScan_001 (Stage 22 of 49)	00-aLgE9CL8rdaxxbdPUNg6am
8.19252	um	Cell	0.000	1.000	1061	18	NT PSF-A488 IMPa4-A546 DAPI 8C2-siRNA-IMP-a2-a4 V2.00	0	20. NT IMPa4 PSF-A488 DAPI IMPa4-A546_v_TileScan_001 (Stage 22 of 49)	00-aLgE9CL8rdaxxbdPUNg6am
10.457	um	Cell	0.000	1.000	1062	19	NT PSF-A488 IMPa4-A546 DAPI 8C2-siRNA-IMP-a2-a4 V2.00	0	20. NT IMPa4 PSF-A488 DAPI IMPa4-A546_v_TileScan_001 (Stage 22 of 49)	00-aLgE9CL8rdaxxbdPUNg6am
8.91227	um	Cell	0.000	1.000	1063	20	NT PSF-A488 IMPa4-A546 DAPI 8C2-siRNA-IMP-a2-a4 V2.00	0	20. NT IMPa4 PSF-A488 DAPI IMPa4-A546_v_TileScan_001 (Stage 22 of 49)	00-aLgE9CL8rdaxxbdPUNg6am
7.0868	um	Cell	0.000	1.000	1064	21	NT PSF-A488 IMPa4-A546 DAPI 8C2-siRNA-IMP-a2-a4 V2.00	0	20. NT IMPa4 PSF-A488 DAPI IMPa4-A546_v_TileScan_001 (Stage 22 of 49)	00-aLgE9CL8rdaxxbdPUNg6am
6.87895	um	Cell	0.000	1.000	1065	0	NT PSF-A488 IMPa4-A546 DAPI 8C2-siRNA-IMP-a2-a4 V2.00	0	20. NT IMPa4 PSF-A488 DAPI IMPa4-A546_w_TileScan_001 (Stage 23 of 49)	00-nBXjwEfSbdzjTtcfE7yYyi
6.06066	um	Cell	0.000	1.000	1066	1	NT PSF-A488 IMPa4-A546 DAPI 8C2-siRNA-IMP-a2-a4 V2.00	0	20. NT IMPa4 PSF-A488 DAPI IMPa4-A546_w_TileScan_001 (Stage 23 of 49)	00-nBXjwEfSbdzjTtcfE7yYyi
9.36255	um	Cell	0.000	1.000	1067	2	NT PSF-A488 IMPa4-A546 DAPI 8C2-siRNA-IMP-a2-a4 V2.00	0	20. NT IMPa4 PSF-A488 DAPI IMPa4-A546_w_TileScan_001 (Stage 23 of 49)	00-nBXjwEfSbdzjTtcfE7yYyi
10.1329	um	Cell	0.000	1.000	1068	3	NT PSF-A488 IMPa4-A546 DAPI 8C2-siRNA-IMP-a2-a4 V2.00	0	20. NT IMPa4 PSF-A488 DAPI IMPa4-A546_w_TileScan_001 (Stage 23 of 49)	00-nBXjwEfSbdzjTtcfE7yYyi
6.11529	um	Cell	0.000	1.000	1069	4	NT PSF-A488 IMPa4-A546 DAPI 8C2-siRNA-IMP-a2-a4 V2.00	0	20. NT IMPa4 PSF-A488 DAPI IMPa4-A546_w_TileScan_001 (Stage 23 of 49)	00-nBXjwEfSbdzjTtcfE7yYyi
8.35462	um	Cell	0.000	1.000	1070	5	NT PSF-A488 IMPa4-A546 DAPI 8C2-siRNA-IMP-a2-a4 V2.00	0	20. NT IMPa4 PSF-A488 DAPI IMPa4-A546_w_TileScan_001 (Stage 23 of 49)	00-nBXjwEfSbdzjTtcfE7yYyi
12.7943	um	Cell	0.000	1.000	1071	6	NT PSF-A488 IMPa4-A546 DAPI 8C2-siRNA-IMP-a2-a4 V2.00	0	20. NT IMPa4 PSF-A488 DAPI IMPa4-A546_w_TileScan_001 (Stage 23 of 49)	00-nBXjwEfSbdzjTtcfE7yYyi
13.3041	um	Cell	0.000	1.000	1072	7	NT PSF-A488 IMPa4-A546 DAPI 8C2-siRNA-IMP-a2-a4 V2.00	0	20. NT IMPa4 PSF-A488 DAPI IMPa4-A546_w_TileScan_001 (Stage 23 of 49)	00-nBXjwEfSbdzjTtcfE7yYyi
14.6578	um	Cell	0.000	1.000	1073	8	NT PSF-A488 IMPa4-A546 DAPI 8C2-siRNA-IMP-a2-a4 V2.00	0	20. NT IMPa4 PSF-A488 DAPI IMPa4-A546_w_TileScan_001 (Stage 23 of 49)	00-nBXjwEfSbdzjTtcfE7yYyi
10.2991	um	Cell	0.000	1.000	1074	9	NT PSF-A488 IMPa4-A546 DAPI 8C2-siRNA-IMP-a2-a4 V2.00	0	20. NT IMPa4 PSF-A488 DAPI IMPa4-A546_w_TileScan_001 (Stage 23 of 49)	00-nBXjwEfSbdzjTtcfE7yYyi
10.5901	um	Cell	0.000	1.000	1075	10	NT PSF-A488 IMPa4-A546 DAPI 8C2-siRNA-IMP-a2-a4 V2.00	0	20. NT IMPa4 PSF-A488 DAPI IMPa4-A546_w_TileScan_001 (Stage 23 of 49)	00-nBXjwEfSbdzjTtcfE7yYyi
10.5311	um	Cell	0.000	1.000	1076	11	NT PSF-A488 IMPa4-A546 DAPI 8C2-siRNA-IMP-a2-a4 V2.00	0	20. NT IMPa4 PSF-A488 DAPI IMPa4-A546_w_TileScan_001 (Stage 23 of 49)	00-nBXjwEfSbdzjTtcfE7yYyi
8.53613	um	Cell	0.000	1.000	1077	12	NT PSF-A488 IMPa4-A546 DAPI 8C2-siRNA-IMP-a2-a4 V2.00	0	20. NT IMPa4 PSF-A488 DAPI IMPa4-A546_w_TileScan_001 (Stage 23 of 49)	00-nBXjwEfSbdzjTtcfE7yYyi
9.76251	um	Cell	0.000	1.000	1078	13	NT PSF-A488 IMPa4-A546 DAPI 8C2-siRNA-IMP-a2-a4 V2.00	0	20. NT IMPa4 PSF-A488 DAPI IMPa4-A546_w_TileScan_001 (Stage 23 of 49)	00-nBXjwEfSbdzjTtcfE7yYyi
7.58474	um	Cell	0.000	1.000	1079	14	NT PSF-A488 IMPa4-A546 DAPI 8C2-siRNA-IMP-a2-a4 V2.00	0	20. NT IMPa4 PSF-A488 DAPI IMPa4-A546_w_TileScan_001 (Stage 23 of 49)	00-nBXjwEfSbdzjTtcfE7yYyi
8.76103	um	Cell	0.000	1.000	1080	15	NT PSF-A488 IMPa4-A546 DAPI 8C2-siRNA-IMP-a2-a4 V2.00	0	20. NT IMPa4 PSF-A488 DAPI IMPa4-A546_w_TileScan_001 (Stage 23 of 49)	00-nBXjwEfSbdzjTtcfE7yYyi
8.21401	um	Cell	0.000	1.000	1081	16	NT PSF-A488 IMPa4-A546 DAPI 8C2-siRNA-IMP-a2-a4 V2.00	0	20. NT IMPa4 PSF-A488 DAPI IMPa4-A546_w_TileScan_001 (Stage 23 of 49)	00-nBXjwEfSbdzjTtcfE7yYyi
9.68563	um	Cell	0.000	1.000	1082	17	NT PSF-A488 IMPa4-A546 DAPI 8C2-siRNA-IMP-a2-a4 V2.00	0	20. NT IMPa4 PSF-A488 DAPI IMPa4-A546_w_TileScan_001 (Stage 23 of 49)	00-nBXjwEfSbdzjTtcfE7yYyi
13.531	um	Cell	0.000	1.000	1083	18	NT PSF-A488 IMPa4-A546 DAPI 8C2-siRNA-IMP-a2-a4 V2.00	0	20. NT IMPa4 PSF-A488 DAPI IMPa4-A546_w_TileScan_001 (Stage 23 of 49)	00-nBXjwEfSbdzjTtcfE7yYyi
7.0806	um	Cell	0.000	1.000	1084	19	NT PSF-A488 IMPa4-A546 DAPI 8C2-siRNA-IMP-a2-a4 V2.00	0	20. NT IMPa4 PSF-A488 DAPI IMPa4-A546_w_TileScan_001 (Stage 23 of 49)	00-nBXjwEfSbdzjTtcfE7yYyi
6.94712	um	Cell	0.000	1.000	1085	20	NT PSF-A488 IMPa4-A546 DAPI 8C2-siRNA-IMP-a2-a4 V2.00	0	20. NT IMPa4 PSF-A488 DAPI IMPa4-A546_w_TileScan_001 (Stage 23 of 49)	00-nBXjwEfSbdzjTtcfE7yYyi
11.7958	um	Cell	0.000	1.000	1086	21	NT PSF-A488 IMPa4-A546 DAPI 8C2-siRNA-IMP-a2-a4 V2.00	0	20. NT IMPa4 PSF-A488 DAPI IMPa4-A546_w_TileScan_001 (Stage 23 of 49)	00-nBXjwEfSbdzjTtcfE7yYyi
8.87242	um	Cell	0.000	1.000	1087	22	NT PSF-A488 IMPa4-A546 DAPI 8C2-siRNA-IMP-a2-a4 V2.00	0	20. NT IMPa4 PSF-A488 DAPI IMPa4-A546_w_TileScan_001 (Stage 23 of 49)	00-nBXjwEfSbdzjTtcfE7yYyi
10.1668	um	Cell	0.000	1.000	1088	23	NT PSF-A488 IMPa4-A546 DAPI 8C2-siRNA-IMP-a2-a4 V2.00	0	20. NT IMPa4 PSF-A488 DAPI IMPa4-A546_w_TileScan_001 (Stage 23 of 49)	00-nBXjwEfSbdzjTtcfE7yYyi
10.6884	um	Cell	0.000	1.000	1089	24	NT PSF-A488 IMPa4-A546 DAPI 8C2-siRNA-IMP-a2-a4 V2.00	0	20. NT IMPa4 PSF-A488 DAPI IMPa4-A546_w_TileScan_001 (Stage 23 of 49)	00-nBXjwEfSbdzjTtcfE7yYyi
7.38663	um	Cell	0.000	1.000	1090	25	NT PSF-A488 IMPa4-A546 DAPI 8C2-siRNA-IMP-a2-a4 V2.00	0	20. NT IMPa4 PSF-A488 DAPI IMPa4-A546_w_TileScan_001 (Stage 23 of 49)	00-nBXjwEfSbdzjTtcfE7yYyi
4.64689	um	Cell	0.000	1.000	1091	26	NT PSF-A488 IMPa4-A546 DAPI 8C2-siRNA-IMP-a2-a4 V2.00	0	20. NT IMPa4 PSF-A488 DAPI IMPa4-A546_w_TileScan_001 (Stage 23 of 49)	00-nBXjwEfSbdzjTtcfE7yYyi
3.96604	um	Cell	0.000	1.000	1092	27	NT PSF-A488 IMPa4-A546 DAPI 8C2-siRNA-IMP-a2-a4 V2.00	0	20. NT IMPa4 PSF-A488 DAPI IMPa4-A546_w_TileScan_001 (Stage 23 of 49)	00-nBXjwEfSbdzjTtcfE7yYyi
3.80254	um	Cell	0.000	1.000	1093	28	NT PSF-A488 IMPa4-A546 DAPI 8C2-siRNA-IMP-a2-a4 V2.00	0	20. NT IMPa4 PSF-A488 DAPI IMPa4-A546_w_TileScan_001 (Stage 23 of 49)	00-nBXjwEfSbdzjTtcfE7yYyi
11.9472	um	Cell	0.000	1.000	1094	0	NT PSF-A488 IMPa4-A546 DAPI 8C2-siRNA-IMP-a2-a4 V2.00	0	20. NT IMPa4 PSF-A488 DAPI IMPa4-A546_x_TileScan_001 (Stage 24 of 49)	00-nQusjrEHGnqieSytNsUkCc
9.05438	um	Cell	0.000	1.000	1095	1	NT PSF-A488 IMPa4-A546 DAPI 8C2-siRNA-IMP-a2-a4 V2.00	0	20. NT IMPa4 PSF-A488 DAPI IMPa4-A546_x_TileScan_001 (Stage 24 of 49)	00-nQusjrEHGnqieSytNsUkCc
7.10854	um	Cell	0.000	1.000	1096	2	NT PSF-A488 IMPa4-A546 DAPI 8C2-siRNA-IMP-a2-a4 V2.00	0	20. NT IMPa4 PSF-A488 DAPI IMPa4-A546_x_TileScan_001 (Stage 24 of 49)	00-nQusjrEHGnqieSytNsUkCc
7.74365	um	Cell	0.000	1.000	1097	3	NT PSF-A488 IMPa4-A546 DAPI 8C2-siRNA-IMP-a2-a4 V2.00	0	20. NT IMPa4 PSF-A488 DAPI IMPa4-A546_x_TileScan_001 (Stage 24 of 49)	00-nQusjrEHGnqieSytNsUkCc
14.7333	um	Cell	0.000	1.000	1098	4	NT PSF-A488 IMPa4-A546 DAPI 8C2-siRNA-IMP-a2-a4 V2.00	0	20. NT IMPa4 PSF-A488 DAPI IMPa4-A546_x_TileScan_001 (Stage 24 of 49)	00-nQusjrEHGnqieSytNsUkCc
9.18757	um	Cell	0.000	1.000	1099	5	NT PSF-A488 IMPa4-A546 DAPI 8C2-siRNA-IMP-a2-a4 V2.00	0	20. NT IMPa4 PSF-A488 DAPI IMPa4-A546_x_TileScan_001 (Stage 24 of 49)	00-nQusjrEHGnqieSytNsUkCc
10.6607	um	Cell	0.000	1.000	1100	6	NT PSF-A488 IMPa4-A546 DAPI 8C2-siRNA-IMP-a2-a4 V2.00	0	20. NT IMPa4 PSF-A488 DAPI IMPa4-A546_x_TileScan_001 (Stage 24 of 49)	00-nQusjrEHGnqieSytNsUkCc
5.98733	um	Cell	0.000	1.000	1101	7	NT PSF-A488 IMPa4-A546 DAPI 8C2-siRNA-IMP-a2-a4 V2.00	0	20. NT IMPa4 PSF-A488 DAPI IMPa4-A546_x_TileScan_001 (Stage 24 of 49)	00-nQusjrEHGnqieSytNsUkCc
10.5907	um	Cell	0.000	1.000	1102	8	NT PSF-A488 IMPa4-A546 DAPI 8C2-siRNA-IMP-a2-a4 V2.00	0	20. NT IMPa4 PSF-A488 DAPI IMPa4-A546_x_TileScan_001 (Stage 24 of 49)	00-nQusjrEHGnqieSytNsUkCc
6.50687	um	Cell	0.000	1.000	1103	9	NT PSF-A488 IMPa4-A546 DAPI 8C2-siRNA-IMP-a2-a4 V2.00	0	20. NT IMPa4 PSF-A488 DAPI IMPa4-A546_x_TileScan_001 (Stage 24 of 49)	00-nQusjrEHGnqieSytNsUkCc
11.6815	um	Cell	0.000	1.000	1104	10	NT PSF-A488 IMPa4-A546 DAPI 8C2-siRNA-IMP-a2-a4 V2.00	0	20. NT IMPa4 PSF-A488 DAPI IMPa4-A546_x_TileScan_001 (Stage 24 of 49)	00-nQusjrEHGnqieSytNsUkCc
7.3511	um	Cell	0.000	1.000	1105	0	NT PSF-A488 IMPa4-A546 DAPI 8C2-siRNA-IMP-a2-a4 V2.00	0	20. NT IMPa4 PSF-A488 DAPI IMPa4-A546_y_TileScan_001 (Stage 25 of 49)	00-ZAnFeEvc7by6aeVmZZn3FX
6.36976	um	Cell	0.000	1.000	1106	1	NT PSF-A488 IMPa4-A546 DAPI 8C2-siRNA-IMP-a2-a4 V2.00	0	20. NT IMPa4 PSF-A488 DAPI IMPa4-A546_y_TileScan_001 (Stage 25 of 49)	00-ZAnFeEvc7by6aeVmZZn3FX
11.9536	um	Cell	0.000	1.000	1107	2	NT PSF-A488 IMPa4-A546 DAPI 8C2-siRNA-IMP-a2-a4 V2.00	0	20. NT IMPa4 PSF-A488 DAPI IMPa4-A546_y_TileScan_001 (Stage 25 of 49)	00-ZAnFeEvc7by6aeVmZZn3FX
9.99086	um	Cell	0.000	1.000	1108	3	NT PSF-A488 IMPa4-A546 DAPI 8C2-siRNA-IMP-a2-a4 V2.00	0	20. NT IMPa4 PSF-A488 DAPI IMPa4-A546_y_TileScan_001 (Stage 25 of 49)	00-ZAnFeEvc7by6aeVmZZn3FX
11.0888	um	Cell	0.000	1.000	1109	4	NT PSF-A488 IMPa4-A546 DAPI 8C2-siRNA-IMP-a2-a4 V2.00	0	20. NT IMPa4 PSF-A488 DAPI IMPa4-A546_y_TileScan_001 (Stage 25 of 49)	00-ZAnFeEvc7by6aeVmZZn3FX
11.2897	um	Cell	0.000	1.000	1110	5	NT PSF-A488 IMPa4-A546 DAPI 8C2-siRNA-IMP-a2-a4 V2.00	0	20. NT IMPa4 PSF-A488 DAPI IMPa4-A546_y_TileScan_001 (Stage 25 of 49)	00-ZAnFeEvc7by6aeVmZZn3FX
12.5342	um	Cell	0.000	1.000	1111	6	NT PSF-A488 IMPa4-A546 DAPI 8C2-siRNA-IMP-a2-a4 V2.00	0	20. NT IMPa4 PSF-A488 DAPI IMPa4-A546_y_TileScan_001 (Stage 25 of 49)	00-ZAnFeEvc7by6aeVmZZn3FX
13.3751	um	Cell	0.000	1.000	1112	7	NT PSF-A488 IMPa4-A546 DAPI 8C2-siRNA-IMP-a2-a4 V2.00	0	20. NT IMPa4 PSF-A488 DAPI IMPa4-A546_y_TileScan_001 (Stage 25 of 49)	00-ZAnFeEvc7by6aeVmZZn3FX
13.7252	um	Cell	0.000	1.000	1113	8	NT PSF-A488 IMPa4-A546 DAPI 8C2-siRNA-IMP-a2-a4 V2.00	0	20. NT IMPa4 PSF-A488 DAPI IMPa4-A546_y_TileScan_001 (Stage 25 of 49)	00-ZAnFeEvc7by6aeVmZZn3FX
13.4091	um	Cell	0.000	1.000	1114	9	NT PSF-A488 IMPa4-A546 DAPI 8C2-siRNA-IMP-a2-a4 V2.00	0	20. NT IMPa4 PSF-A488 DAPI IMPa4-A546_y_TileScan_001 (Stage 25 of 49)	00-ZAnFeEvc7by6aeVmZZn3FX
6.56839	um	Cell	0.000	1.000	1115	10	NT PSF-A488 IMPa4-A546 DAPI 8C2-siRNA-IMP-a2-a4 V2.00	0	20. NT IMPa4 PSF-A488 DAPI IMPa4-A546_y_TileScan_001 (Stage 25 of 49)	00-ZAnFeEvc7by6aeVmZZn3FX
7.4252	um	Cell	0.000	1.000	1116	11	NT PSF-A488 IMPa4-A546 DAPI 8C2-siRNA-IMP-a2-a4 V2.00	0	20. NT IMPa4 PSF-A488 DAPI IMPa4-A546_y_TileScan_001 (Stage 25 of 49)	00-ZAnFeEvc7by6aeVmZZn3FX
7.32492	um	Cell	0.000	1.000	1117	12	NT PSF-A488 IMPa4-A546 DAPI 8C2-siRNA-IMP-a2-a4 V2.00	0	20. NT IMPa4 PSF-A488 DAPI IMPa4-A546_y_TileScan_001 (Stage 25 of 49)	00-ZAnFeEvc7by6aeVmZZn3FX
10.4808	um	Cell	0.000	1.000	1118	13	NT PSF-A488 IMPa4-A546 DAPI 8C2-siRNA-IMP-a2-a4 V2.00	0	20. NT IMPa4 PSF-A488 DAPI IMPa4-A546_y_TileScan_001 (Stage 25 of 49)	00-ZAnFeEvc7by6aeVmZZn3FX
8.868	um	Cell	0.000	1.000	1119	0	NT PSF-A488 IMPa4-A546 DAPI 8C2-siRNA-IMP-a2-a4 V2.00	0	20. NT IMPa4 PSF-A488 DAPI IMPa4-A546_z_TileScan_001 (Stage 26 of 49)	00-NdRkp2DKjyS25dS6rZCf5m
2.73164	um	Cell	0.000	1.000	1120	1	NT PSF-A488 IMPa4-A546 DAPI 8C2-siRNA-IMP-a2-a4 V2.00	0	20. NT IMPa4 PSF-A488 DAPI IMPa4-A546_z_TileScan_001 (Stage 26 of 49)	00-NdRkp2DKjyS25dS6rZCf5m
14.7597	um	Cell	0.000	1.000	1121	2	NT PSF-A488 IMPa4-A546 DAPI 8C2-siRNA-IMP-a2-a4 V2.00	0	20. NT IMPa4 PSF-A488 DAPI IMPa4-A546_z_TileScan_001 (Stage 26 of 49)	00-NdRkp2DKjyS25dS6rZCf5m
7.68772	um	Cell	0.000	1.000	1122	3	NT PSF-A488 IMPa4-A546 DAPI 8C2-siRNA-IMP-a2-a4 V2.00	0	20. NT IMPa4 PSF-A488 DAPI IMPa4-A546_z_TileScan_001 (Stage 26 of 49)	00-NdRkp2DKjyS25dS6rZCf5m
11.7567	um	Cell	0.000	1.000	1123	4	NT PSF-A488 IMPa4-A546 DAPI 8C2-siRNA-IMP-a2-a4 V2.00	0	20. NT IMPa4 PSF-A488 DAPI IMPa4-A546_z_TileScan_001 (Stage 26 of 49)	00-NdRkp2DKjyS25dS6rZCf5m
18.861	um	Cell	0.000	1.000	1124	5	NT PSF-A488 IMPa4-A546 DAPI 8C2-siRNA-IMP-a2-a4 V2.00	0	20. NT IMPa4 PSF-A488 DAPI IMPa4-A546_z_TileScan_001 (Stage 26 of 49)	00-NdRkp2DKjyS25dS6rZCf5m
9.30093	um	Cell	0.000	1.000	1125	6	NT PSF-A488 IMPa4-A546 DAPI 8C2-siRNA-IMP-a2-a4 V2.00	0	20. NT IMPa4 PSF-A488 DAPI IMPa4-A546_z_TileScan_001 (Stage 26 of 49)	00-NdRkp2DKjyS25dS6rZCf5m
12.5101	um	Cell	0.000	1.000	1126	7	NT PSF-A488 IMPa4-A546 DAPI 8C2-siRNA-IMP-a2-a4 V2.00	0	20. NT IMPa4 PSF-A488 DAPI IMPa4-A546_z_TileScan_001 (Stage 26 of 49)	00-NdRkp2DKjyS25dS6rZCf5m
13.5922	um	Cell	0.000	1.000	1127	8	NT PSF-A488 IMPa4-A546 DAPI 8C2-siRNA-IMP-a2-a4 V2.00	0	20. NT IMPa4 PSF-A488 DAPI IMPa4-A546_z_TileScan_001 (Stage 26 of 49)	00-NdRkp2DKjyS25dS6rZCf5m
5.61617	um	Cell	0.000	1.000	1128	9	NT PSF-A488 IMPa4-A546 DAPI 8C2-siRNA-IMP-a2-a4 V2.00	0	20. NT IMPa4 PSF-A488 DAPI IMPa4-A546_z_TileScan_001 (Stage 26 of 49)	00-NdRkp2DKjyS25dS6rZCf5m
8.19132	um	Cell	0.000	1.000	1129	10	NT PSF-A488 IMPa4-A546 DAPI 8C2-siRNA-IMP-a2-a4 V2.00	0	20. NT IMPa4 PSF-A488 DAPI IMPa4-A546_z_TileScan_001 (Stage 26 of 49)	00-NdRkp2DKjyS25dS6rZCf5m
11.7584	um	Cell	0.000	1.000	1130	11	NT PSF-A488 IMPa4-A546 DAPI 8C2-siRNA-IMP-a2-a4 V2.00	0	20. NT IMPa4 PSF-A488 DAPI IMPa4-A546_z_TileScan_001 (Stage 26 of 49)	00-NdRkp2DKjyS25dS6rZCf5m
5.71795	um	Cell	0.000	1.000	1131	12	NT PSF-A488 IMPa4-A546 DAPI 8C2-siRNA-IMP-a2-a4 V2.00	0	20. NT IMPa4 PSF-A488 DAPI IMPa4-A546_z_TileScan_001 (Stage 26 of 49)	00-NdRkp2DKjyS25dS6rZCf5m
