# Supplementary material for: Development of a pipeline for automated, high-throughput analysis of paraspeckle proteins reveals specific roles for importin α proteins
Source: Sci Rep. 2017 Feb 27;7:43323. doi: 10.1038/srep43323 (PMC5379994; doi:10.1038/srep43323)
Supplement: Supplementary Dataset SD1-K [file srep43323-s13.zip › I8P/8C2-siRNA-IMPa4-PSF/_/NT PSF-A488 IMPa4-A546 DAPI 8C2-siRNA-IMP-a2-a4 V2.00_Statistics/NT PSF-A488 IMPa4-A546 DAPI 8C2-siRNA-IMP-a2-a4 V2.00_Cell_Intensity_Min_Ch=3.csv]

Cell Intensity Min Ch=3
====================
Value	Unit	Category	Channel	Birth [s]	Death [s]	ID	OriginalID	Original Component Name	Original Component ID	Original Image Name	Original Image ID
2		Cell	3	0.000	1.000	0	0	NT PSF-A488 IMPa4-A546 DAPI 8C2-siRNA-IMP-a2-a4 V2.00	0	20. NT IMPa4 PSF-A488 DAPI IMPa4-A546_a_TileScan_001 (Stage 1 of 49)	00-VKpd7DjummPfvJPtN8KJa7
2		Cell	3	0.000	1.000	1	1	NT PSF-A488 IMPa4-A546 DAPI 8C2-siRNA-IMP-a2-a4 V2.00	0	20. NT IMPa4 PSF-A488 DAPI IMPa4-A546_a_TileScan_001 (Stage 1 of 49)	00-VKpd7DjummPfvJPtN8KJa7
2		Cell	3	0.000	1.000	2	2	NT PSF-A488 IMPa4-A546 DAPI 8C2-siRNA-IMP-a2-a4 V2.00	0	20. NT IMPa4 PSF-A488 DAPI IMPa4-A546_a_TileScan_001 (Stage 1 of 49)	00-VKpd7DjummPfvJPtN8KJa7
2		Cell	3	0.000	1.000	3	3	NT PSF-A488 IMPa4-A546 DAPI 8C2-siRNA-IMP-a2-a4 V2.00	0	20. NT IMPa4 PSF-A488 DAPI IMPa4-A546_a_TileScan_001 (Stage 1 of 49)	00-VKpd7DjummPfvJPtN8KJa7
2		Cell	3	0.000	1.000	4	4	NT PSF-A488 IMPa4-A546 DAPI 8C2-siRNA-IMP-a2-a4 V2.00	0	20. NT IMPa4 PSF-A488 DAPI IMPa4-A546_a_TileScan_001 (Stage 1 of 49)	00-VKpd7DjummPfvJPtN8KJa7
3		Cell	3	0.000	1.000	5	5	NT PSF-A488 IMPa4-A546 DAPI 8C2-siRNA-IMP-a2-a4 V2.00	0	20. NT IMPa4 PSF-A488 DAPI IMPa4-A546_a_TileScan_001 (Stage 1 of 49)	00-VKpd7DjummPfvJPtN8KJa7
2		Cell	3	0.000	1.000	6	6	NT PSF-A488 IMPa4-A546 DAPI 8C2-siRNA-IMP-a2-a4 V2.00	0	20. NT IMPa4 PSF-A488 DAPI IMPa4-A546_a_TileScan_001 (Stage 1 of 49)	00-VKpd7DjummPfvJPtN8KJa7
2		Cell	3	0.000	1.000	7	7	NT PSF-A488 IMPa4-A546 DAPI 8C2-siRNA-IMP-a2-a4 V2.00	0	20. NT IMPa4 PSF-A488 DAPI IMPa4-A546_a_TileScan_001 (Stage 1 of 49)	00-VKpd7DjummPfvJPtN8KJa7
2		Cell	3	0.000	1.000	8	8	NT PSF-A488 IMPa4-A546 DAPI 8C2-siRNA-IMP-a2-a4 V2.00	0	20. NT IMPa4 PSF-A488 DAPI IMPa4-A546_a_TileScan_001 (Stage 1 of 49)	00-VKpd7DjummPfvJPtN8KJa7
2		Cell	3	0.000	1.000	9	9	NT PSF-A488 IMPa4-A546 DAPI 8C2-siRNA-IMP-a2-a4 V2.00	0	20. NT IMPa4 PSF-A488 DAPI IMPa4-A546_a_TileScan_001 (Stage 1 of 49)	00-VKpd7DjummPfvJPtN8KJa7
3		Cell	3	0.000	1.000	10	10	NT PSF-A488 IMPa4-A546 DAPI 8C2-siRNA-IMP-a2-a4 V2.00	0	20. NT IMPa4 PSF-A488 DAPI IMPa4-A546_a_TileScan_001 (Stage 1 of 49)	00-VKpd7DjummPfvJPtN8KJa7
2		Cell	3	0.000	1.000	11	11	NT PSF-A488 IMPa4-A546 DAPI 8C2-siRNA-IMP-a2-a4 V2.00	0	20. NT IMPa4 PSF-A488 DAPI IMPa4-A546_a_TileScan_001 (Stage 1 of 49)	00-VKpd7DjummPfvJPtN8KJa7
2		Cell	3	0.000	1.000	12	12	NT PSF-A488 IMPa4-A546 DAPI 8C2-siRNA-IMP-a2-a4 V2.00	0	20. NT IMPa4 PSF-A488 DAPI IMPa4-A546_a_TileScan_001 (Stage 1 of 49)	00-VKpd7DjummPfvJPtN8KJa7
2		Cell	3	0.000	1.000	13	13	NT PSF-A488 IMPa4-A546 DAPI 8C2-siRNA-IMP-a2-a4 V2.00	0	20. NT IMPa4 PSF-A488 DAPI IMPa4-A546_a_TileScan_001 (Stage 1 of 49)	00-VKpd7DjummPfvJPtN8KJa7
2		Cell	3	0.000	1.000	14	14	NT PSF-A488 IMPa4-A546 DAPI 8C2-siRNA-IMP-a2-a4 V2.00	0	20. NT IMPa4 PSF-A488 DAPI IMPa4-A546_a_TileScan_001 (Stage 1 of 49)	00-VKpd7DjummPfvJPtN8KJa7
2		Cell	3	0.000	1.000	15	15	NT PSF-A488 IMPa4-A546 DAPI 8C2-siRNA-IMP-a2-a4 V2.00	0	20. NT IMPa4 PSF-A488 DAPI IMPa4-A546_a_TileScan_001 (Stage 1 of 49)	00-VKpd7DjummPfvJPtN8KJa7
2		Cell	3	0.000	1.000	16	16	NT PSF-A488 IMPa4-A546 DAPI 8C2-siRNA-IMP-a2-a4 V2.00	0	20. NT IMPa4 PSF-A488 DAPI IMPa4-A546_a_TileScan_001 (Stage 1 of 49)	00-VKpd7DjummPfvJPtN8KJa7
2		Cell	3	0.000	1.000	17	17	NT PSF-A488 IMPa4-A546 DAPI 8C2-siRNA-IMP-a2-a4 V2.00	0	20. NT IMPa4 PSF-A488 DAPI IMPa4-A546_a_TileScan_001 (Stage 1 of 49)	00-VKpd7DjummPfvJPtN8KJa7
2		Cell	3	0.000	1.000	18	18	NT PSF-A488 IMPa4-A546 DAPI 8C2-siRNA-IMP-a2-a4 V2.00	0	20. NT IMPa4 PSF-A488 DAPI IMPa4-A546_a_TileScan_001 (Stage 1 of 49)	00-VKpd7DjummPfvJPtN8KJa7
2		Cell	3	0.000	1.000	19	19	NT PSF-A488 IMPa4-A546 DAPI 8C2-siRNA-IMP-a2-a4 V2.00	0	20. NT IMPa4 PSF-A488 DAPI IMPa4-A546_a_TileScan_001 (Stage 1 of 49)	00-VKpd7DjummPfvJPtN8KJa7
2		Cell	3	0.000	1.000	20	20	NT PSF-A488 IMPa4-A546 DAPI 8C2-siRNA-IMP-a2-a4 V2.00	0	20. NT IMPa4 PSF-A488 DAPI IMPa4-A546_a_TileScan_001 (Stage 1 of 49)	00-VKpd7DjummPfvJPtN8KJa7
2		Cell	3	0.000	1.000	21	21	NT PSF-A488 IMPa4-A546 DAPI 8C2-siRNA-IMP-a2-a4 V2.00	0	20. NT IMPa4 PSF-A488 DAPI IMPa4-A546_a_TileScan_001 (Stage 1 of 49)	00-VKpd7DjummPfvJPtN8KJa7
2		Cell	3	0.000	1.000	22	22	NT PSF-A488 IMPa4-A546 DAPI 8C2-siRNA-IMP-a2-a4 V2.00	0	20. NT IMPa4 PSF-A488 DAPI IMPa4-A546_a_TileScan_001 (Stage 1 of 49)	00-VKpd7DjummPfvJPtN8KJa7
2		Cell	3	0.000	1.000	23	23	NT PSF-A488 IMPa4-A546 DAPI 8C2-siRNA-IMP-a2-a4 V2.00	0	20. NT IMPa4 PSF-A488 DAPI IMPa4-A546_a_TileScan_001 (Stage 1 of 49)	00-VKpd7DjummPfvJPtN8KJa7
2		Cell	3	0.000	1.000	24	0	NT PSF-A488 IMPa4-A546 DAPI 8C2-siRNA-IMP-a2-a4 V2.00	0	20. NT IMPa4 PSF-A488 DAPI IMPa4-A546_aa_TileScan_001 (Stage 27 of 49)	00-A7EL2i8AcrgT2hHFXUCwt5
3		Cell	3	0.000	1.000	25	1	NT PSF-A488 IMPa4-A546 DAPI 8C2-siRNA-IMP-a2-a4 V2.00	0	20. NT IMPa4 PSF-A488 DAPI IMPa4-A546_aa_TileScan_001 (Stage 27 of 49)	00-A7EL2i8AcrgT2hHFXUCwt5
2		Cell	3	0.000	1.000	26	2	NT PSF-A488 IMPa4-A546 DAPI 8C2-siRNA-IMP-a2-a4 V2.00	0	20. NT IMPa4 PSF-A488 DAPI IMPa4-A546_aa_TileScan_001 (Stage 27 of 49)	00-A7EL2i8AcrgT2hHFXUCwt5
2		Cell	3	0.000	1.000	27	3	NT PSF-A488 IMPa4-A546 DAPI 8C2-siRNA-IMP-a2-a4 V2.00	0	20. NT IMPa4 PSF-A488 DAPI IMPa4-A546_aa_TileScan_001 (Stage 27 of 49)	00-A7EL2i8AcrgT2hHFXUCwt5
2		Cell	3	0.000	1.000	28	4	NT PSF-A488 IMPa4-A546 DAPI 8C2-siRNA-IMP-a2-a4 V2.00	0	20. NT IMPa4 PSF-A488 DAPI IMPa4-A546_aa_TileScan_001 (Stage 27 of 49)	00-A7EL2i8AcrgT2hHFXUCwt5
2		Cell	3	0.000	1.000	29	5	NT PSF-A488 IMPa4-A546 DAPI 8C2-siRNA-IMP-a2-a4 V2.00	0	20. NT IMPa4 PSF-A488 DAPI IMPa4-A546_aa_TileScan_001 (Stage 27 of 49)	00-A7EL2i8AcrgT2hHFXUCwt5
2		Cell	3	0.000	1.000	30	6	NT PSF-A488 IMPa4-A546 DAPI 8C2-siRNA-IMP-a2-a4 V2.00	0	20. NT IMPa4 PSF-A488 DAPI IMPa4-A546_aa_TileScan_001 (Stage 27 of 49)	00-A7EL2i8AcrgT2hHFXUCwt5
2		Cell	3	0.000	1.000	31	7	NT PSF-A488 IMPa4-A546 DAPI 8C2-siRNA-IMP-a2-a4 V2.00	0	20. NT IMPa4 PSF-A488 DAPI IMPa4-A546_aa_TileScan_001 (Stage 27 of 49)	00-A7EL2i8AcrgT2hHFXUCwt5
2		Cell	3	0.000	1.000	32	8	NT PSF-A488 IMPa4-A546 DAPI 8C2-siRNA-IMP-a2-a4 V2.00	0	20. NT IMPa4 PSF-A488 DAPI IMPa4-A546_aa_TileScan_001 (Stage 27 of 49)	00-A7EL2i8AcrgT2hHFXUCwt5
2		Cell	3	0.000	1.000	33	9	NT PSF-A488 IMPa4-A546 DAPI 8C2-siRNA-IMP-a2-a4 V2.00	0	20. NT IMPa4 PSF-A488 DAPI IMPa4-A546_aa_TileScan_001 (Stage 27 of 49)	00-A7EL2i8AcrgT2hHFXUCwt5
2		Cell	3	0.000	1.000	34	10	NT PSF-A488 IMPa4-A546 DAPI 8C2-siRNA-IMP-a2-a4 V2.00	0	20. NT IMPa4 PSF-A488 DAPI IMPa4-A546_aa_TileScan_001 (Stage 27 of 49)	00-A7EL2i8AcrgT2hHFXUCwt5
2		Cell	3	0.000	1.000	35	11	NT PSF-A488 IMPa4-A546 DAPI 8C2-siRNA-IMP-a2-a4 V2.00	0	20. NT IMPa4 PSF-A488 DAPI IMPa4-A546_aa_TileScan_001 (Stage 27 of 49)	00-A7EL2i8AcrgT2hHFXUCwt5
2		Cell	3	0.000	1.000	36	12	NT PSF-A488 IMPa4-A546 DAPI 8C2-siRNA-IMP-a2-a4 V2.00	0	20. NT IMPa4 PSF-A488 DAPI IMPa4-A546_aa_TileScan_001 (Stage 27 of 49)	00-A7EL2i8AcrgT2hHFXUCwt5
2		Cell	3	0.000	1.000	37	13	NT PSF-A488 IMPa4-A546 DAPI 8C2-siRNA-IMP-a2-a4 V2.00	0	20. NT IMPa4 PSF-A488 DAPI IMPa4-A546_aa_TileScan_001 (Stage 27 of 49)	00-A7EL2i8AcrgT2hHFXUCwt5
2		Cell	3	0.000	1.000	38	14	NT PSF-A488 IMPa4-A546 DAPI 8C2-siRNA-IMP-a2-a4 V2.00	0	20. NT IMPa4 PSF-A488 DAPI IMPa4-A546_aa_TileScan_001 (Stage 27 of 49)	00-A7EL2i8AcrgT2hHFXUCwt5
3		Cell	3	0.000	1.000	39	15	NT PSF-A488 IMPa4-A546 DAPI 8C2-siRNA-IMP-a2-a4 V2.00	0	20. NT IMPa4 PSF-A488 DAPI IMPa4-A546_aa_TileScan_001 (Stage 27 of 49)	00-A7EL2i8AcrgT2hHFXUCwt5
2		Cell	3	0.000	1.000	40	16	NT PSF-A488 IMPa4-A546 DAPI 8C2-siRNA-IMP-a2-a4 V2.00	0	20. NT IMPa4 PSF-A488 DAPI IMPa4-A546_aa_TileScan_001 (Stage 27 of 49)	00-A7EL2i8AcrgT2hHFXUCwt5
2		Cell	3	0.000	1.000	41	17	NT PSF-A488 IMPa4-A546 DAPI 8C2-siRNA-IMP-a2-a4 V2.00	0	20. NT IMPa4 PSF-A488 DAPI IMPa4-A546_aa_TileScan_001 (Stage 27 of 49)	00-A7EL2i8AcrgT2hHFXUCwt5
5		Cell	3	0.000	1.000	42	18	NT PSF-A488 IMPa4-A546 DAPI 8C2-siRNA-IMP-a2-a4 V2.00	0	20. NT IMPa4 PSF-A488 DAPI IMPa4-A546_aa_TileScan_001 (Stage 27 of 49)	00-A7EL2i8AcrgT2hHFXUCwt5
2		Cell	3	0.000	1.000	43	19	NT PSF-A488 IMPa4-A546 DAPI 8C2-siRNA-IMP-a2-a4 V2.00	0	20. NT IMPa4 PSF-A488 DAPI IMPa4-A546_aa_TileScan_001 (Stage 27 of 49)	00-A7EL2i8AcrgT2hHFXUCwt5
2		Cell	3	0.000	1.000	44	20	NT PSF-A488 IMPa4-A546 DAPI 8C2-siRNA-IMP-a2-a4 V2.00	0	20. NT IMPa4 PSF-A488 DAPI IMPa4-A546_aa_TileScan_001 (Stage 27 of 49)	00-A7EL2i8AcrgT2hHFXUCwt5
2		Cell	3	0.000	1.000	45	21	NT PSF-A488 IMPa4-A546 DAPI 8C2-siRNA-IMP-a2-a4 V2.00	0	20. NT IMPa4 PSF-A488 DAPI IMPa4-A546_aa_TileScan_001 (Stage 27 of 49)	00-A7EL2i8AcrgT2hHFXUCwt5
2		Cell	3	0.000	1.000	46	22	NT PSF-A488 IMPa4-A546 DAPI 8C2-siRNA-IMP-a2-a4 V2.00	0	20. NT IMPa4 PSF-A488 DAPI IMPa4-A546_aa_TileScan_001 (Stage 27 of 49)	00-A7EL2i8AcrgT2hHFXUCwt5
2		Cell	3	0.000	1.000	47	23	NT PSF-A488 IMPa4-A546 DAPI 8C2-siRNA-IMP-a2-a4 V2.00	0	20. NT IMPa4 PSF-A488 DAPI IMPa4-A546_aa_TileScan_001 (Stage 27 of 49)	00-A7EL2i8AcrgT2hHFXUCwt5
2		Cell	3	0.000	1.000	48	0	NT PSF-A488 IMPa4-A546 DAPI 8C2-siRNA-IMP-a2-a4 V2.00	0	20. NT IMPa4 PSF-A488 DAPI IMPa4-A546_ab_TileScan_001 (Stage 28 of 49)	00-QmpUmmhqXSjBR4HFVkDD9i
3		Cell	3	0.000	1.000	49	1	NT PSF-A488 IMPa4-A546 DAPI 8C2-siRNA-IMP-a2-a4 V2.00	0	20. NT IMPa4 PSF-A488 DAPI IMPa4-A546_ab_TileScan_001 (Stage 28 of 49)	00-QmpUmmhqXSjBR4HFVkDD9i
2		Cell	3	0.000	1.000	50	2	NT PSF-A488 IMPa4-A546 DAPI 8C2-siRNA-IMP-a2-a4 V2.00	0	20. NT IMPa4 PSF-A488 DAPI IMPa4-A546_ab_TileScan_001 (Stage 28 of 49)	00-QmpUmmhqXSjBR4HFVkDD9i
2		Cell	3	0.000	1.000	51	3	NT PSF-A488 IMPa4-A546 DAPI 8C2-siRNA-IMP-a2-a4 V2.00	0	20. NT IMPa4 PSF-A488 DAPI IMPa4-A546_ab_TileScan_001 (Stage 28 of 49)	00-QmpUmmhqXSjBR4HFVkDD9i
2		Cell	3	0.000	1.000	52	4	NT PSF-A488 IMPa4-A546 DAPI 8C2-siRNA-IMP-a2-a4 V2.00	0	20. NT IMPa4 PSF-A488 DAPI IMPa4-A546_ab_TileScan_001 (Stage 28 of 49)	00-QmpUmmhqXSjBR4HFVkDD9i
2		Cell	3	0.000	1.000	53	5	NT PSF-A488 IMPa4-A546 DAPI 8C2-siRNA-IMP-a2-a4 V2.00	0	20. NT IMPa4 PSF-A488 DAPI IMPa4-A546_ab_TileScan_001 (Stage 28 of 49)	00-QmpUmmhqXSjBR4HFVkDD9i
2		Cell	3	0.000	1.000	54	6	NT PSF-A488 IMPa4-A546 DAPI 8C2-siRNA-IMP-a2-a4 V2.00	0	20. NT IMPa4 PSF-A488 DAPI IMPa4-A546_ab_TileScan_001 (Stage 28 of 49)	00-QmpUmmhqXSjBR4HFVkDD9i
2		Cell	3	0.000	1.000	55	7	NT PSF-A488 IMPa4-A546 DAPI 8C2-siRNA-IMP-a2-a4 V2.00	0	20. NT IMPa4 PSF-A488 DAPI IMPa4-A546_ab_TileScan_001 (Stage 28 of 49)	00-QmpUmmhqXSjBR4HFVkDD9i
2		Cell	3	0.000	1.000	56	8	NT PSF-A488 IMPa4-A546 DAPI 8C2-siRNA-IMP-a2-a4 V2.00	0	20. NT IMPa4 PSF-A488 DAPI IMPa4-A546_ab_TileScan_001 (Stage 28 of 49)	00-QmpUmmhqXSjBR4HFVkDD9i
2		Cell	3	0.000	1.000	57	9	NT PSF-A488 IMPa4-A546 DAPI 8C2-siRNA-IMP-a2-a4 V2.00	0	20. NT IMPa4 PSF-A488 DAPI IMPa4-A546_ab_TileScan_001 (Stage 28 of 49)	00-QmpUmmhqXSjBR4HFVkDD9i
2		Cell	3	0.000	1.000	58	10	NT PSF-A488 IMPa4-A546 DAPI 8C2-siRNA-IMP-a2-a4 V2.00	0	20. NT IMPa4 PSF-A488 DAPI IMPa4-A546_ab_TileScan_001 (Stage 28 of 49)	00-QmpUmmhqXSjBR4HFVkDD9i
2		Cell	3	0.000	1.000	59	11	NT PSF-A488 IMPa4-A546 DAPI 8C2-siRNA-IMP-a2-a4 V2.00	0	20. NT IMPa4 PSF-A488 DAPI IMPa4-A546_ab_TileScan_001 (Stage 28 of 49)	00-QmpUmmhqXSjBR4HFVkDD9i
2		Cell	3	0.000	1.000	60	12	NT PSF-A488 IMPa4-A546 DAPI 8C2-siRNA-IMP-a2-a4 V2.00	0	20. NT IMPa4 PSF-A488 DAPI IMPa4-A546_ab_TileScan_001 (Stage 28 of 49)	00-QmpUmmhqXSjBR4HFVkDD9i
2		Cell	3	0.000	1.000	61	13	NT PSF-A488 IMPa4-A546 DAPI 8C2-siRNA-IMP-a2-a4 V2.00	0	20. NT IMPa4 PSF-A488 DAPI IMPa4-A546_ab_TileScan_001 (Stage 28 of 49)	00-QmpUmmhqXSjBR4HFVkDD9i
3		Cell	3	0.000	1.000	62	14	NT PSF-A488 IMPa4-A546 DAPI 8C2-siRNA-IMP-a2-a4 V2.00	0	20. NT IMPa4 PSF-A488 DAPI IMPa4-A546_ab_TileScan_001 (Stage 28 of 49)	00-QmpUmmhqXSjBR4HFVkDD9i
2		Cell	3	0.000	1.000	63	15	NT PSF-A488 IMPa4-A546 DAPI 8C2-siRNA-IMP-a2-a4 V2.00	0	20. NT IMPa4 PSF-A488 DAPI IMPa4-A546_ab_TileScan_001 (Stage 28 of 49)	00-QmpUmmhqXSjBR4HFVkDD9i
2		Cell	3	0.000	1.000	64	16	NT PSF-A488 IMPa4-A546 DAPI 8C2-siRNA-IMP-a2-a4 V2.00	0	20. NT IMPa4 PSF-A488 DAPI IMPa4-A546_ab_TileScan_001 (Stage 28 of 49)	00-QmpUmmhqXSjBR4HFVkDD9i
2		Cell	3	0.000	1.000	65	17	NT PSF-A488 IMPa4-A546 DAPI 8C2-siRNA-IMP-a2-a4 V2.00	0	20. NT IMPa4 PSF-A488 DAPI IMPa4-A546_ab_TileScan_001 (Stage 28 of 49)	00-QmpUmmhqXSjBR4HFVkDD9i
2		Cell	3	0.000	1.000	66	18	NT PSF-A488 IMPa4-A546 DAPI 8C2-siRNA-IMP-a2-a4 V2.00	0	20. NT IMPa4 PSF-A488 DAPI IMPa4-A546_ab_TileScan_001 (Stage 28 of 49)	00-QmpUmmhqXSjBR4HFVkDD9i
3		Cell	3	0.000	1.000	67	19	NT PSF-A488 IMPa4-A546 DAPI 8C2-siRNA-IMP-a2-a4 V2.00	0	20. NT IMPa4 PSF-A488 DAPI IMPa4-A546_ab_TileScan_001 (Stage 28 of 49)	00-QmpUmmhqXSjBR4HFVkDD9i
2		Cell	3	0.000	1.000	68	20	NT PSF-A488 IMPa4-A546 DAPI 8C2-siRNA-IMP-a2-a4 V2.00	0	20. NT IMPa4 PSF-A488 DAPI IMPa4-A546_ab_TileScan_001 (Stage 28 of 49)	00-QmpUmmhqXSjBR4HFVkDD9i
2		Cell	3	0.000	1.000	69	21	NT PSF-A488 IMPa4-A546 DAPI 8C2-siRNA-IMP-a2-a4 V2.00	0	20. NT IMPa4 PSF-A488 DAPI IMPa4-A546_ab_TileScan_001 (Stage 28 of 49)	00-QmpUmmhqXSjBR4HFVkDD9i
2		Cell	3	0.000	1.000	70	22	NT PSF-A488 IMPa4-A546 DAPI 8C2-siRNA-IMP-a2-a4 V2.00	0	20. NT IMPa4 PSF-A488 DAPI IMPa4-A546_ab_TileScan_001 (Stage 28 of 49)	00-QmpUmmhqXSjBR4HFVkDD9i
2		Cell	3	0.000	1.000	71	23	NT PSF-A488 IMPa4-A546 DAPI 8C2-siRNA-IMP-a2-a4 V2.00	0	20. NT IMPa4 PSF-A488 DAPI IMPa4-A546_ab_TileScan_001 (Stage 28 of 49)	00-QmpUmmhqXSjBR4HFVkDD9i
2		Cell	3	0.000	1.000	72	24	NT PSF-A488 IMPa4-A546 DAPI 8C2-siRNA-IMP-a2-a4 V2.00	0	20. NT IMPa4 PSF-A488 DAPI IMPa4-A546_ab_TileScan_001 (Stage 28 of 49)	00-QmpUmmhqXSjBR4HFVkDD9i
2		Cell	3	0.000	1.000	73	0	NT PSF-A488 IMPa4-A546 DAPI 8C2-siRNA-IMP-a2-a4 V2.00	0	20. NT IMPa4 PSF-A488 DAPI IMPa4-A546_ac_TileScan_001 (Stage 29 of 49)	00-b4HeUEAHpBPcieyPGwMm3N
2		Cell	3	0.000	1.000	74	1	NT PSF-A488 IMPa4-A546 DAPI 8C2-siRNA-IMP-a2-a4 V2.00	0	20. NT IMPa4 PSF-A488 DAPI IMPa4-A546_ac_TileScan_001 (Stage 29 of 49)	00-b4HeUEAHpBPcieyPGwMm3N
2		Cell	3	0.000	1.000	75	2	NT PSF-A488 IMPa4-A546 DAPI 8C2-siRNA-IMP-a2-a4 V2.00	0	20. NT IMPa4 PSF-A488 DAPI IMPa4-A546_ac_TileScan_001 (Stage 29 of 49)	00-b4HeUEAHpBPcieyPGwMm3N
3		Cell	3	0.000	1.000	76	3	NT PSF-A488 IMPa4-A546 DAPI 8C2-siRNA-IMP-a2-a4 V2.00	0	20. NT IMPa4 PSF-A488 DAPI IMPa4-A546_ac_TileScan_001 (Stage 29 of 49)	00-b4HeUEAHpBPcieyPGwMm3N
2		Cell	3	0.000	1.000	77	4	NT PSF-A488 IMPa4-A546 DAPI 8C2-siRNA-IMP-a2-a4 V2.00	0	20. NT IMPa4 PSF-A488 DAPI IMPa4-A546_ac_TileScan_001 (Stage 29 of 49)	00-b4HeUEAHpBPcieyPGwMm3N
2		Cell	3	0.000	1.000	78	5	NT PSF-A488 IMPa4-A546 DAPI 8C2-siRNA-IMP-a2-a4 V2.00	0	20. NT IMPa4 PSF-A488 DAPI IMPa4-A546_ac_TileScan_001 (Stage 29 of 49)	00-b4HeUEAHpBPcieyPGwMm3N
2		Cell	3	0.000	1.000	79	6	NT PSF-A488 IMPa4-A546 DAPI 8C2-siRNA-IMP-a2-a4 V2.00	0	20. NT IMPa4 PSF-A488 DAPI IMPa4-A546_ac_TileScan_001 (Stage 29 of 49)	00-b4HeUEAHpBPcieyPGwMm3N
3		Cell	3	0.000	1.000	80	7	NT PSF-A488 IMPa4-A546 DAPI 8C2-siRNA-IMP-a2-a4 V2.00	0	20. NT IMPa4 PSF-A488 DAPI IMPa4-A546_ac_TileScan_001 (Stage 29 of 49)	00-b4HeUEAHpBPcieyPGwMm3N
3		Cell	3	0.000	1.000	81	8	NT PSF-A488 IMPa4-A546 DAPI 8C2-siRNA-IMP-a2-a4 V2.00	0	20. NT IMPa4 PSF-A488 DAPI IMPa4-A546_ac_TileScan_001 (Stage 29 of 49)	00-b4HeUEAHpBPcieyPGwMm3N
2		Cell	3	0.000	1.000	82	9	NT PSF-A488 IMPa4-A546 DAPI 8C2-siRNA-IMP-a2-a4 V2.00	0	20. NT IMPa4 PSF-A488 DAPI IMPa4-A546_ac_TileScan_001 (Stage 29 of 49)	00-b4HeUEAHpBPcieyPGwMm3N
2		Cell	3	0.000	1.000	83	10	NT PSF-A488 IMPa4-A546 DAPI 8C2-siRNA-IMP-a2-a4 V2.00	0	20. NT IMPa4 PSF-A488 DAPI IMPa4-A546_ac_TileScan_001 (Stage 29 of 49)	00-b4HeUEAHpBPcieyPGwMm3N
3		Cell	3	0.000	1.000	84	11	NT PSF-A488 IMPa4-A546 DAPI 8C2-siRNA-IMP-a2-a4 V2.00	0	20. NT IMPa4 PSF-A488 DAPI IMPa4-A546_ac_TileScan_001 (Stage 29 of 49)	00-b4HeUEAHpBPcieyPGwMm3N
3		Cell	3	0.000	1.000	85	12	NT PSF-A488 IMPa4-A546 DAPI 8C2-siRNA-IMP-a2-a4 V2.00	0	20. NT IMPa4 PSF-A488 DAPI IMPa4-A546_ac_TileScan_001 (Stage 29 of 49)	00-b4HeUEAHpBPcieyPGwMm3N
3		Cell	3	0.000	1.000	86	13	NT PSF-A488 IMPa4-A546 DAPI 8C2-siRNA-IMP-a2-a4 V2.00	0	20. NT IMPa4 PSF-A488 DAPI IMPa4-A546_ac_TileScan_001 (Stage 29 of 49)	00-b4HeUEAHpBPcieyPGwMm3N
2		Cell	3	0.000	1.000	87	14	NT PSF-A488 IMPa4-A546 DAPI 8C2-siRNA-IMP-a2-a4 V2.00	0	20. NT IMPa4 PSF-A488 DAPI IMPa4-A546_ac_TileScan_001 (Stage 29 of 49)	00-b4HeUEAHpBPcieyPGwMm3N
2		Cell	3	0.000	1.000	88	15	NT PSF-A488 IMPa4-A546 DAPI 8C2-siRNA-IMP-a2-a4 V2.00	0	20. NT IMPa4 PSF-A488 DAPI IMPa4-A546_ac_TileScan_001 (Stage 29 of 49)	00-b4HeUEAHpBPcieyPGwMm3N
3		Cell	3	0.000	1.000	89	16	NT PSF-A488 IMPa4-A546 DAPI 8C2-siRNA-IMP-a2-a4 V2.00	0	20. NT IMPa4 PSF-A488 DAPI IMPa4-A546_ac_TileScan_001 (Stage 29 of 49)	00-b4HeUEAHpBPcieyPGwMm3N
3		Cell	3	0.000	1.000	90	17	NT PSF-A488 IMPa4-A546 DAPI 8C2-siRNA-IMP-a2-a4 V2.00	0	20. NT IMPa4 PSF-A488 DAPI IMPa4-A546_ac_TileScan_001 (Stage 29 of 49)	00-b4HeUEAHpBPcieyPGwMm3N
3		Cell	3	0.000	1.000	91	18	NT PSF-A488 IMPa4-A546 DAPI 8C2-siRNA-IMP-a2-a4 V2.00	0	20. NT IMPa4 PSF-A488 DAPI IMPa4-A546_ac_TileScan_001 (Stage 29 of 49)	00-b4HeUEAHpBPcieyPGwMm3N
2		Cell	3	0.000	1.000	92	19	NT PSF-A488 IMPa4-A546 DAPI 8C2-siRNA-IMP-a2-a4 V2.00	0	20. NT IMPa4 PSF-A488 DAPI IMPa4-A546_ac_TileScan_001 (Stage 29 of 49)	00-b4HeUEAHpBPcieyPGwMm3N
2		Cell	3	0.000	1.000	93	20	NT PSF-A488 IMPa4-A546 DAPI 8C2-siRNA-IMP-a2-a4 V2.00	0	20. NT IMPa4 PSF-A488 DAPI IMPa4-A546_ac_TileScan_001 (Stage 29 of 49)	00-b4HeUEAHpBPcieyPGwMm3N
2		Cell	3	0.000	1.000	94	21	NT PSF-A488 IMPa4-A546 DAPI 8C2-siRNA-IMP-a2-a4 V2.00	0	20. NT IMPa4 PSF-A488 DAPI IMPa4-A546_ac_TileScan_001 (Stage 29 of 49)	00-b4HeUEAHpBPcieyPGwMm3N
2		Cell	3	0.000	1.000	95	22	NT PSF-A488 IMPa4-A546 DAPI 8C2-siRNA-IMP-a2-a4 V2.00	0	20. NT IMPa4 PSF-A488 DAPI IMPa4-A546_ac_TileScan_001 (Stage 29 of 49)	00-b4HeUEAHpBPcieyPGwMm3N
2		Cell	3	0.000	1.000	96	23	NT PSF-A488 IMPa4-A546 DAPI 8C2-siRNA-IMP-a2-a4 V2.00	0	20. NT IMPa4 PSF-A488 DAPI IMPa4-A546_ac_TileScan_001 (Stage 29 of 49)	00-b4HeUEAHpBPcieyPGwMm3N
3		Cell	3	0.000	1.000	97	24	NT PSF-A488 IMPa4-A546 DAPI 8C2-siRNA-IMP-a2-a4 V2.00	0	20. NT IMPa4 PSF-A488 DAPI IMPa4-A546_ac_TileScan_001 (Stage 29 of 49)	00-b4HeUEAHpBPcieyPGwMm3N
2		Cell	3	0.000	1.000	98	0	NT PSF-A488 IMPa4-A546 DAPI 8C2-siRNA-IMP-a2-a4 V2.00	0	20. NT IMPa4 PSF-A488 DAPI IMPa4-A546_ad_TileScan_001 (Stage 30 of 49)	00-2oFGTDusNHV5fjKeKLWH58
2		Cell	3	0.000	1.000	99	1	NT PSF-A488 IMPa4-A546 DAPI 8C2-siRNA-IMP-a2-a4 V2.00	0	20. NT IMPa4 PSF-A488 DAPI IMPa4-A546_ad_TileScan_001 (Stage 30 of 49)	00-2oFGTDusNHV5fjKeKLWH58
3		Cell	3	0.000	1.000	100	2	NT PSF-A488 IMPa4-A546 DAPI 8C2-siRNA-IMP-a2-a4 V2.00	0	20. NT IMPa4 PSF-A488 DAPI IMPa4-A546_ad_TileScan_001 (Stage 30 of 49)	00-2oFGTDusNHV5fjKeKLWH58
3		Cell	3	0.000	1.000	101	3	NT PSF-A488 IMPa4-A546 DAPI 8C2-siRNA-IMP-a2-a4 V2.00	0	20. NT IMPa4 PSF-A488 DAPI IMPa4-A546_ad_TileScan_001 (Stage 30 of 49)	00-2oFGTDusNHV5fjKeKLWH58
2		Cell	3	0.000	1.000	102	4	NT PSF-A488 IMPa4-A546 DAPI 8C2-siRNA-IMP-a2-a4 V2.00	0	20. NT IMPa4 PSF-A488 DAPI IMPa4-A546_ad_TileScan_001 (Stage 30 of 49)	00-2oFGTDusNHV5fjKeKLWH58
2		Cell	3	0.000	1.000	103	5	NT PSF-A488 IMPa4-A546 DAPI 8C2-siRNA-IMP-a2-a4 V2.00	0	20. NT IMPa4 PSF-A488 DAPI IMPa4-A546_ad_TileScan_001 (Stage 30 of 49)	00-2oFGTDusNHV5fjKeKLWH58
2		Cell	3	0.000	1.000	104	6	NT PSF-A488 IMPa4-A546 DAPI 8C2-siRNA-IMP-a2-a4 V2.00	0	20. NT IMPa4 PSF-A488 DAPI IMPa4-A546_ad_TileScan_001 (Stage 30 of 49)	00-2oFGTDusNHV5fjKeKLWH58
2		Cell	3	0.000	1.000	105	7	NT PSF-A488 IMPa4-A546 DAPI 8C2-siRNA-IMP-a2-a4 V2.00	0	20. NT IMPa4 PSF-A488 DAPI IMPa4-A546_ad_TileScan_001 (Stage 30 of 49)	00-2oFGTDusNHV5fjKeKLWH58
3		Cell	3	0.000	1.000	106	8	NT PSF-A488 IMPa4-A546 DAPI 8C2-siRNA-IMP-a2-a4 V2.00	0	20. NT IMPa4 PSF-A488 DAPI IMPa4-A546_ad_TileScan_001 (Stage 30 of 49)	00-2oFGTDusNHV5fjKeKLWH58
2		Cell	3	0.000	1.000	107	9	NT PSF-A488 IMPa4-A546 DAPI 8C2-siRNA-IMP-a2-a4 V2.00	0	20. NT IMPa4 PSF-A488 DAPI IMPa4-A546_ad_TileScan_001 (Stage 30 of 49)	00-2oFGTDusNHV5fjKeKLWH58
3		Cell	3	0.000	1.000	108	10	NT PSF-A488 IMPa4-A546 DAPI 8C2-siRNA-IMP-a2-a4 V2.00	0	20. NT IMPa4 PSF-A488 DAPI IMPa4-A546_ad_TileScan_001 (Stage 30 of 49)	00-2oFGTDusNHV5fjKeKLWH58
2		Cell	3	0.000	1.000	109	11	NT PSF-A488 IMPa4-A546 DAPI 8C2-siRNA-IMP-a2-a4 V2.00	0	20. NT IMPa4 PSF-A488 DAPI IMPa4-A546_ad_TileScan_001 (Stage 30 of 49)	00-2oFGTDusNHV5fjKeKLWH58
3		Cell	3	0.000	1.000	110	12	NT PSF-A488 IMPa4-A546 DAPI 8C2-siRNA-IMP-a2-a4 V2.00	0	20. NT IMPa4 PSF-A488 DAPI IMPa4-A546_ad_TileScan_001 (Stage 30 of 49)	00-2oFGTDusNHV5fjKeKLWH58
3		Cell	3	0.000	1.000	111	13	NT PSF-A488 IMPa4-A546 DAPI 8C2-siRNA-IMP-a2-a4 V2.00	0	20. NT IMPa4 PSF-A488 DAPI IMPa4-A546_ad_TileScan_001 (Stage 30 of 49)	00-2oFGTDusNHV5fjKeKLWH58
2		Cell	3	0.000	1.000	112	14	NT PSF-A488 IMPa4-A546 DAPI 8C2-siRNA-IMP-a2-a4 V2.00	0	20. NT IMPa4 PSF-A488 DAPI IMPa4-A546_ad_TileScan_001 (Stage 30 of 49)	00-2oFGTDusNHV5fjKeKLWH58
2		Cell	3	0.000	1.000	113	15	NT PSF-A488 IMPa4-A546 DAPI 8C2-siRNA-IMP-a2-a4 V2.00	0	20. NT IMPa4 PSF-A488 DAPI IMPa4-A546_ad_TileScan_001 (Stage 30 of 49)	00-2oFGTDusNHV5fjKeKLWH58
3		Cell	3	0.000	1.000	114	16	NT PSF-A488 IMPa4-A546 DAPI 8C2-siRNA-IMP-a2-a4 V2.00	0	20. NT IMPa4 PSF-A488 DAPI IMPa4-A546_ad_TileScan_001 (Stage 30 of 49)	00-2oFGTDusNHV5fjKeKLWH58
2		Cell	3	0.000	1.000	115	17	NT PSF-A488 IMPa4-A546 DAPI 8C2-siRNA-IMP-a2-a4 V2.00	0	20. NT IMPa4 PSF-A488 DAPI IMPa4-A546_ad_TileScan_001 (Stage 30 of 49)	00-2oFGTDusNHV5fjKeKLWH58
2		Cell	3	0.000	1.000	116	18	NT PSF-A488 IMPa4-A546 DAPI 8C2-siRNA-IMP-a2-a4 V2.00	0	20. NT IMPa4 PSF-A488 DAPI IMPa4-A546_ad_TileScan_001 (Stage 30 of 49)	00-2oFGTDusNHV5fjKeKLWH58
3		Cell	3	0.000	1.000	117	19	NT PSF-A488 IMPa4-A546 DAPI 8C2-siRNA-IMP-a2-a4 V2.00	0	20. NT IMPa4 PSF-A488 DAPI IMPa4-A546_ad_TileScan_001 (Stage 30 of 49)	00-2oFGTDusNHV5fjKeKLWH58
2		Cell	3	0.000	1.000	118	0	NT PSF-A488 IMPa4-A546 DAPI 8C2-siRNA-IMP-a2-a4 V2.00	0	20. NT IMPa4 PSF-A488 DAPI IMPa4-A546_ae_TileScan_001 (Stage 31 of 49)	00-mosCg6fewDZSULJVHNSrUe
2		Cell	3	0.000	1.000	119	1	NT PSF-A488 IMPa4-A546 DAPI 8C2-siRNA-IMP-a2-a4 V2.00	0	20. NT IMPa4 PSF-A488 DAPI IMPa4-A546_ae_TileScan_001 (Stage 31 of 49)	00-mosCg6fewDZSULJVHNSrUe
2		Cell	3	0.000	1.000	120	2	NT PSF-A488 IMPa4-A546 DAPI 8C2-siRNA-IMP-a2-a4 V2.00	0	20. NT IMPa4 PSF-A488 DAPI IMPa4-A546_ae_TileScan_001 (Stage 31 of 49)	00-mosCg6fewDZSULJVHNSrUe
2		Cell	3	0.000	1.000	121	3	NT PSF-A488 IMPa4-A546 DAPI 8C2-siRNA-IMP-a2-a4 V2.00	0	20. NT IMPa4 PSF-A488 DAPI IMPa4-A546_ae_TileScan_001 (Stage 31 of 49)	00-mosCg6fewDZSULJVHNSrUe
2		Cell	3	0.000	1.000	122	4	NT PSF-A488 IMPa4-A546 DAPI 8C2-siRNA-IMP-a2-a4 V2.00	0	20. NT IMPa4 PSF-A488 DAPI IMPa4-A546_ae_TileScan_001 (Stage 31 of 49)	00-mosCg6fewDZSULJVHNSrUe
2		Cell	3	0.000	1.000	123	5	NT PSF-A488 IMPa4-A546 DAPI 8C2-siRNA-IMP-a2-a4 V2.00	0	20. NT IMPa4 PSF-A488 DAPI IMPa4-A546_ae_TileScan_001 (Stage 31 of 49)	00-mosCg6fewDZSULJVHNSrUe
2		Cell	3	0.000	1.000	124	6	NT PSF-A488 IMPa4-A546 DAPI 8C2-siRNA-IMP-a2-a4 V2.00	0	20. NT IMPa4 PSF-A488 DAPI IMPa4-A546_ae_TileScan_001 (Stage 31 of 49)	00-mosCg6fewDZSULJVHNSrUe
2		Cell	3	0.000	1.000	125	7	NT PSF-A488 IMPa4-A546 DAPI 8C2-siRNA-IMP-a2-a4 V2.00	0	20. NT IMPa4 PSF-A488 DAPI IMPa4-A546_ae_TileScan_001 (Stage 31 of 49)	00-mosCg6fewDZSULJVHNSrUe
2		Cell	3	0.000	1.000	126	8	NT PSF-A488 IMPa4-A546 DAPI 8C2-siRNA-IMP-a2-a4 V2.00	0	20. NT IMPa4 PSF-A488 DAPI IMPa4-A546_ae_TileScan_001 (Stage 31 of 49)	00-mosCg6fewDZSULJVHNSrUe
2		Cell	3	0.000	1.000	127	0	NT PSF-A488 IMPa4-A546 DAPI 8C2-siRNA-IMP-a2-a4 V2.00	0	20. NT IMPa4 PSF-A488 DAPI IMPa4-A546_af_TileScan_001 (Stage 32 of 49)	00-TW2R2f6ciTG2oYKvgb5LqK
2		Cell	3	0.000	1.000	128	1	NT PSF-A488 IMPa4-A546 DAPI 8C2-siRNA-IMP-a2-a4 V2.00	0	20. NT IMPa4 PSF-A488 DAPI IMPa4-A546_af_TileScan_001 (Stage 32 of 49)	00-TW2R2f6ciTG2oYKvgb5LqK
2		Cell	3	0.000	1.000	129	2	NT PSF-A488 IMPa4-A546 DAPI 8C2-siRNA-IMP-a2-a4 V2.00	0	20. NT IMPa4 PSF-A488 DAPI IMPa4-A546_af_TileScan_001 (Stage 32 of 49)	00-TW2R2f6ciTG2oYKvgb5LqK
2		Cell	3	0.000	1.000	130	3	NT PSF-A488 IMPa4-A546 DAPI 8C2-siRNA-IMP-a2-a4 V2.00	0	20. NT IMPa4 PSF-A488 DAPI IMPa4-A546_af_TileScan_001 (Stage 32 of 49)	00-TW2R2f6ciTG2oYKvgb5LqK
3		Cell	3	0.000	1.000	131	4	NT PSF-A488 IMPa4-A546 DAPI 8C2-siRNA-IMP-a2-a4 V2.00	0	20. NT IMPa4 PSF-A488 DAPI IMPa4-A546_af_TileScan_001 (Stage 32 of 49)	00-TW2R2f6ciTG2oYKvgb5LqK
2		Cell	3	0.000	1.000	132	5	NT PSF-A488 IMPa4-A546 DAPI 8C2-siRNA-IMP-a2-a4 V2.00	0	20. NT IMPa4 PSF-A488 DAPI IMPa4-A546_af_TileScan_001 (Stage 32 of 49)	00-TW2R2f6ciTG2oYKvgb5LqK
2		Cell	3	0.000	1.000	133	6	NT PSF-A488 IMPa4-A546 DAPI 8C2-siRNA-IMP-a2-a4 V2.00	0	20. NT IMPa4 PSF-A488 DAPI IMPa4-A546_af_TileScan_001 (Stage 32 of 49)	00-TW2R2f6ciTG2oYKvgb5LqK
2		Cell	3	0.000	1.000	134	7	NT PSF-A488 IMPa4-A546 DAPI 8C2-siRNA-IMP-a2-a4 V2.00	0	20. NT IMPa4 PSF-A488 DAPI IMPa4-A546_af_TileScan_001 (Stage 32 of 49)	00-TW2R2f6ciTG2oYKvgb5LqK
2		Cell	3	0.000	1.000	135	8	NT PSF-A488 IMPa4-A546 DAPI 8C2-siRNA-IMP-a2-a4 V2.00	0	20. NT IMPa4 PSF-A488 DAPI IMPa4-A546_af_TileScan_001 (Stage 32 of 49)	00-TW2R2f6ciTG2oYKvgb5LqK
2		Cell	3	0.000	1.000	136	9	NT PSF-A488 IMPa4-A546 DAPI 8C2-siRNA-IMP-a2-a4 V2.00	0	20. NT IMPa4 PSF-A488 DAPI IMPa4-A546_af_TileScan_001 (Stage 32 of 49)	00-TW2R2f6ciTG2oYKvgb5LqK
3		Cell	3	0.000	1.000	137	10	NT PSF-A488 IMPa4-A546 DAPI 8C2-siRNA-IMP-a2-a4 V2.00	0	20. NT IMPa4 PSF-A488 DAPI IMPa4-A546_af_TileScan_001 (Stage 32 of 49)	00-TW2R2f6ciTG2oYKvgb5LqK
3		Cell	3	0.000	1.000	138	11	NT PSF-A488 IMPa4-A546 DAPI 8C2-siRNA-IMP-a2-a4 V2.00	0	20. NT IMPa4 PSF-A488 DAPI IMPa4-A546_af_TileScan_001 (Stage 32 of 49)	00-TW2R2f6ciTG2oYKvgb5LqK
2		Cell	3	0.000	1.000	139	12	NT PSF-A488 IMPa4-A546 DAPI 8C2-siRNA-IMP-a2-a4 V2.00	0	20. NT IMPa4 PSF-A488 DAPI IMPa4-A546_af_TileScan_001 (Stage 32 of 49)	00-TW2R2f6ciTG2oYKvgb5LqK
2		Cell	3	0.000	1.000	140	13	NT PSF-A488 IMPa4-A546 DAPI 8C2-siRNA-IMP-a2-a4 V2.00	0	20. NT IMPa4 PSF-A488 DAPI IMPa4-A546_af_TileScan_001 (Stage 32 of 49)	00-TW2R2f6ciTG2oYKvgb5LqK
2		Cell	3	0.000	1.000	141	14	NT PSF-A488 IMPa4-A546 DAPI 8C2-siRNA-IMP-a2-a4 V2.00	0	20. NT IMPa4 PSF-A488 DAPI IMPa4-A546_af_TileScan_001 (Stage 32 of 49)	00-TW2R2f6ciTG2oYKvgb5LqK
2		Cell	3	0.000	1.000	142	15	NT PSF-A488 IMPa4-A546 DAPI 8C2-siRNA-IMP-a2-a4 V2.00	0	20. NT IMPa4 PSF-A488 DAPI IMPa4-A546_af_TileScan_001 (Stage 32 of 49)	00-TW2R2f6ciTG2oYKvgb5LqK
2		Cell	3	0.000	1.000	143	16	NT PSF-A488 IMPa4-A546 DAPI 8C2-siRNA-IMP-a2-a4 V2.00	0	20. NT IMPa4 PSF-A488 DAPI IMPa4-A546_af_TileScan_001 (Stage 32 of 49)	00-TW2R2f6ciTG2oYKvgb5LqK
2		Cell	3	0.000	1.000	144	17	NT PSF-A488 IMPa4-A546 DAPI 8C2-siRNA-IMP-a2-a4 V2.00	0	20. NT IMPa4 PSF-A488 DAPI IMPa4-A546_af_TileScan_001 (Stage 32 of 49)	00-TW2R2f6ciTG2oYKvgb5LqK
2		Cell	3	0.000	1.000	145	0	NT PSF-A488 IMPa4-A546 DAPI 8C2-siRNA-IMP-a2-a4 V2.00	0	20. NT IMPa4 PSF-A488 DAPI IMPa4-A546_ag_TileScan_001 (Stage 33 of 49)	00-kfspfE4epgNpDFZBpfJuJ6
2		Cell	3	0.000	1.000	146	1	NT PSF-A488 IMPa4-A546 DAPI 8C2-siRNA-IMP-a2-a4 V2.00	0	20. NT IMPa4 PSF-A488 DAPI IMPa4-A546_ag_TileScan_001 (Stage 33 of 49)	00-kfspfE4epgNpDFZBpfJuJ6
2		Cell	3	0.000	1.000	147	2	NT PSF-A488 IMPa4-A546 DAPI 8C2-siRNA-IMP-a2-a4 V2.00	0	20. NT IMPa4 PSF-A488 DAPI IMPa4-A546_ag_TileScan_001 (Stage 33 of 49)	00-kfspfE4epgNpDFZBpfJuJ6
2		Cell	3	0.000	1.000	148	3	NT PSF-A488 IMPa4-A546 DAPI 8C2-siRNA-IMP-a2-a4 V2.00	0	20. NT IMPa4 PSF-A488 DAPI IMPa4-A546_ag_TileScan_001 (Stage 33 of 49)	00-kfspfE4epgNpDFZBpfJuJ6
2		Cell	3	0.000	1.000	149	4	NT PSF-A488 IMPa4-A546 DAPI 8C2-siRNA-IMP-a2-a4 V2.00	0	20. NT IMPa4 PSF-A488 DAPI IMPa4-A546_ag_TileScan_001 (Stage 33 of 49)	00-kfspfE4epgNpDFZBpfJuJ6
2		Cell	3	0.000	1.000	150	5	NT PSF-A488 IMPa4-A546 DAPI 8C2-siRNA-IMP-a2-a4 V2.00	0	20. NT IMPa4 PSF-A488 DAPI IMPa4-A546_ag_TileScan_001 (Stage 33 of 49)	00-kfspfE4epgNpDFZBpfJuJ6
2		Cell	3	0.000	1.000	151	6	NT PSF-A488 IMPa4-A546 DAPI 8C2-siRNA-IMP-a2-a4 V2.00	0	20. NT IMPa4 PSF-A488 DAPI IMPa4-A546_ag_TileScan_001 (Stage 33 of 49)	00-kfspfE4epgNpDFZBpfJuJ6
2		Cell	3	0.000	1.000	152	7	NT PSF-A488 IMPa4-A546 DAPI 8C2-siRNA-IMP-a2-a4 V2.00	0	20. NT IMPa4 PSF-A488 DAPI IMPa4-A546_ag_TileScan_001 (Stage 33 of 49)	00-kfspfE4epgNpDFZBpfJuJ6
3		Cell	3	0.000	1.000	153	8	NT PSF-A488 IMPa4-A546 DAPI 8C2-siRNA-IMP-a2-a4 V2.00	0	20. NT IMPa4 PSF-A488 DAPI IMPa4-A546_ag_TileScan_001 (Stage 33 of 49)	00-kfspfE4epgNpDFZBpfJuJ6
2		Cell	3	0.000	1.000	154	9	NT PSF-A488 IMPa4-A546 DAPI 8C2-siRNA-IMP-a2-a4 V2.00	0	20. NT IMPa4 PSF-A488 DAPI IMPa4-A546_ag_TileScan_001 (Stage 33 of 49)	00-kfspfE4epgNpDFZBpfJuJ6
2		Cell	3	0.000	1.000	155	10	NT PSF-A488 IMPa4-A546 DAPI 8C2-siRNA-IMP-a2-a4 V2.00	0	20. NT IMPa4 PSF-A488 DAPI IMPa4-A546_ag_TileScan_001 (Stage 33 of 49)	00-kfspfE4epgNpDFZBpfJuJ6
2		Cell	3	0.000	1.000	156	11	NT PSF-A488 IMPa4-A546 DAPI 8C2-siRNA-IMP-a2-a4 V2.00	0	20. NT IMPa4 PSF-A488 DAPI IMPa4-A546_ag_TileScan_001 (Stage 33 of 49)	00-kfspfE4epgNpDFZBpfJuJ6
2		Cell	3	0.000	1.000	157	12	NT PSF-A488 IMPa4-A546 DAPI 8C2-siRNA-IMP-a2-a4 V2.00	0	20. NT IMPa4 PSF-A488 DAPI IMPa4-A546_ag_TileScan_001 (Stage 33 of 49)	00-kfspfE4epgNpDFZBpfJuJ6
2		Cell	3	0.000	1.000	158	13	NT PSF-A488 IMPa4-A546 DAPI 8C2-siRNA-IMP-a2-a4 V2.00	0	20. NT IMPa4 PSF-A488 DAPI IMPa4-A546_ag_TileScan_001 (Stage 33 of 49)	00-kfspfE4epgNpDFZBpfJuJ6
3		Cell	3	0.000	1.000	159	14	NT PSF-A488 IMPa4-A546 DAPI 8C2-siRNA-IMP-a2-a4 V2.00	0	20. NT IMPa4 PSF-A488 DAPI IMPa4-A546_ag_TileScan_001 (Stage 33 of 49)	00-kfspfE4epgNpDFZBpfJuJ6
2		Cell	3	0.000	1.000	160	15	NT PSF-A488 IMPa4-A546 DAPI 8C2-siRNA-IMP-a2-a4 V2.00	0	20. NT IMPa4 PSF-A488 DAPI IMPa4-A546_ag_TileScan_001 (Stage 33 of 49)	00-kfspfE4epgNpDFZBpfJuJ6
2		Cell	3	0.000	1.000	161	16	NT PSF-A488 IMPa4-A546 DAPI 8C2-siRNA-IMP-a2-a4 V2.00	0	20. NT IMPa4 PSF-A488 DAPI IMPa4-A546_ag_TileScan_001 (Stage 33 of 49)	00-kfspfE4epgNpDFZBpfJuJ6
2		Cell	3	0.000	1.000	162	17	NT PSF-A488 IMPa4-A546 DAPI 8C2-siRNA-IMP-a2-a4 V2.00	0	20. NT IMPa4 PSF-A488 DAPI IMPa4-A546_ag_TileScan_001 (Stage 33 of 49)	00-kfspfE4epgNpDFZBpfJuJ6
2		Cell	3	0.000	1.000	163	18	NT PSF-A488 IMPa4-A546 DAPI 8C2-siRNA-IMP-a2-a4 V2.00	0	20. NT IMPa4 PSF-A488 DAPI IMPa4-A546_ag_TileScan_001 (Stage 33 of 49)	00-kfspfE4epgNpDFZBpfJuJ6
2		Cell	3	0.000	1.000	164	19	NT PSF-A488 IMPa4-A546 DAPI 8C2-siRNA-IMP-a2-a4 V2.00	0	20. NT IMPa4 PSF-A488 DAPI IMPa4-A546_ag_TileScan_001 (Stage 33 of 49)	00-kfspfE4epgNpDFZBpfJuJ6
2		Cell	3	0.000	1.000	165	20	NT PSF-A488 IMPa4-A546 DAPI 8C2-siRNA-IMP-a2-a4 V2.00	0	20. NT IMPa4 PSF-A488 DAPI IMPa4-A546_ag_TileScan_001 (Stage 33 of 49)	00-kfspfE4epgNpDFZBpfJuJ6
2		Cell	3	0.000	1.000	166	21	NT PSF-A488 IMPa4-A546 DAPI 8C2-siRNA-IMP-a2-a4 V2.00	0	20. NT IMPa4 PSF-A488 DAPI IMPa4-A546_ag_TileScan_001 (Stage 33 of 49)	00-kfspfE4epgNpDFZBpfJuJ6
3		Cell	3	0.000	1.000	167	22	NT PSF-A488 IMPa4-A546 DAPI 8C2-siRNA-IMP-a2-a4 V2.00	0	20. NT IMPa4 PSF-A488 DAPI IMPa4-A546_ag_TileScan_001 (Stage 33 of 49)	00-kfspfE4epgNpDFZBpfJuJ6
2		Cell	3	0.000	1.000	168	23	NT PSF-A488 IMPa4-A546 DAPI 8C2-siRNA-IMP-a2-a4 V2.00	0	20. NT IMPa4 PSF-A488 DAPI IMPa4-A546_ag_TileScan_001 (Stage 33 of 49)	00-kfspfE4epgNpDFZBpfJuJ6
2		Cell	3	0.000	1.000	169	24	NT PSF-A488 IMPa4-A546 DAPI 8C2-siRNA-IMP-a2-a4 V2.00	0	20. NT IMPa4 PSF-A488 DAPI IMPa4-A546_ag_TileScan_001 (Stage 33 of 49)	00-kfspfE4epgNpDFZBpfJuJ6
2		Cell	3	0.000	1.000	170	25	NT PSF-A488 IMPa4-A546 DAPI 8C2-siRNA-IMP-a2-a4 V2.00	0	20. NT IMPa4 PSF-A488 DAPI IMPa4-A546_ag_TileScan_001 (Stage 33 of 49)	00-kfspfE4epgNpDFZBpfJuJ6
2		Cell	3	0.000	1.000	171	0	NT PSF-A488 IMPa4-A546 DAPI 8C2-siRNA-IMP-a2-a4 V2.00	0	20. NT IMPa4 PSF-A488 DAPI IMPa4-A546_ah_TileScan_001 (Stage 34 of 49)	00-wUNoGqpGE4vXTuVR46HVg7
2		Cell	3	0.000	1.000	172	1	NT PSF-A488 IMPa4-A546 DAPI 8C2-siRNA-IMP-a2-a4 V2.00	0	20. NT IMPa4 PSF-A488 DAPI IMPa4-A546_ah_TileScan_001 (Stage 34 of 49)	00-wUNoGqpGE4vXTuVR46HVg7
2		Cell	3	0.000	1.000	173	2	NT PSF-A488 IMPa4-A546 DAPI 8C2-siRNA-IMP-a2-a4 V2.00	0	20. NT IMPa4 PSF-A488 DAPI IMPa4-A546_ah_TileScan_001 (Stage 34 of 49)	00-wUNoGqpGE4vXTuVR46HVg7
2		Cell	3	0.000	1.000	174	3	NT PSF-A488 IMPa4-A546 DAPI 8C2-siRNA-IMP-a2-a4 V2.00	0	20. NT IMPa4 PSF-A488 DAPI IMPa4-A546_ah_TileScan_001 (Stage 34 of 49)	00-wUNoGqpGE4vXTuVR46HVg7
2		Cell	3	0.000	1.000	175	4	NT PSF-A488 IMPa4-A546 DAPI 8C2-siRNA-IMP-a2-a4 V2.00	0	20. NT IMPa4 PSF-A488 DAPI IMPa4-A546_ah_TileScan_001 (Stage 34 of 49)	00-wUNoGqpGE4vXTuVR46HVg7
2		Cell	3	0.000	1.000	176	5	NT PSF-A488 IMPa4-A546 DAPI 8C2-siRNA-IMP-a2-a4 V2.00	0	20. NT IMPa4 PSF-A488 DAPI IMPa4-A546_ah_TileScan_001 (Stage 34 of 49)	00-wUNoGqpGE4vXTuVR46HVg7
2		Cell	3	0.000	1.000	177	6	NT PSF-A488 IMPa4-A546 DAPI 8C2-siRNA-IMP-a2-a4 V2.00	0	20. NT IMPa4 PSF-A488 DAPI IMPa4-A546_ah_TileScan_001 (Stage 34 of 49)	00-wUNoGqpGE4vXTuVR46HVg7
3		Cell	3	0.000	1.000	178	7	NT PSF-A488 IMPa4-A546 DAPI 8C2-siRNA-IMP-a2-a4 V2.00	0	20. NT IMPa4 PSF-A488 DAPI IMPa4-A546_ah_TileScan_001 (Stage 34 of 49)	00-wUNoGqpGE4vXTuVR46HVg7
2		Cell	3	0.000	1.000	179	8	NT PSF-A488 IMPa4-A546 DAPI 8C2-siRNA-IMP-a2-a4 V2.00	0	20. NT IMPa4 PSF-A488 DAPI IMPa4-A546_ah_TileScan_001 (Stage 34 of 49)	00-wUNoGqpGE4vXTuVR46HVg7
3		Cell	3	0.000	1.000	180	9	NT PSF-A488 IMPa4-A546 DAPI 8C2-siRNA-IMP-a2-a4 V2.00	0	20. NT IMPa4 PSF-A488 DAPI IMPa4-A546_ah_TileScan_001 (Stage 34 of 49)	00-wUNoGqpGE4vXTuVR46HVg7
2		Cell	3	0.000	1.000	181	10	NT PSF-A488 IMPa4-A546 DAPI 8C2-siRNA-IMP-a2-a4 V2.00	0	20. NT IMPa4 PSF-A488 DAPI IMPa4-A546_ah_TileScan_001 (Stage 34 of 49)	00-wUNoGqpGE4vXTuVR46HVg7
3		Cell	3	0.000	1.000	182	11	NT PSF-A488 IMPa4-A546 DAPI 8C2-siRNA-IMP-a2-a4 V2.00	0	20. NT IMPa4 PSF-A488 DAPI IMPa4-A546_ah_TileScan_001 (Stage 34 of 49)	00-wUNoGqpGE4vXTuVR46HVg7
2		Cell	3	0.000	1.000	183	12	NT PSF-A488 IMPa4-A546 DAPI 8C2-siRNA-IMP-a2-a4 V2.00	0	20. NT IMPa4 PSF-A488 DAPI IMPa4-A546_ah_TileScan_001 (Stage 34 of 49)	00-wUNoGqpGE4vXTuVR46HVg7
2		Cell	3	0.000	1.000	184	13	NT PSF-A488 IMPa4-A546 DAPI 8C2-siRNA-IMP-a2-a4 V2.00	0	20. NT IMPa4 PSF-A488 DAPI IMPa4-A546_ah_TileScan_001 (Stage 34 of 49)	00-wUNoGqpGE4vXTuVR46HVg7
3		Cell	3	0.000	1.000	185	14	NT PSF-A488 IMPa4-A546 DAPI 8C2-siRNA-IMP-a2-a4 V2.00	0	20. NT IMPa4 PSF-A488 DAPI IMPa4-A546_ah_TileScan_001 (Stage 34 of 49)	00-wUNoGqpGE4vXTuVR46HVg7
3		Cell	3	0.000	1.000	186	15	NT PSF-A488 IMPa4-A546 DAPI 8C2-siRNA-IMP-a2-a4 V2.00	0	20. NT IMPa4 PSF-A488 DAPI IMPa4-A546_ah_TileScan_001 (Stage 34 of 49)	00-wUNoGqpGE4vXTuVR46HVg7
2		Cell	3	0.000	1.000	187	16	NT PSF-A488 IMPa4-A546 DAPI 8C2-siRNA-IMP-a2-a4 V2.00	0	20. NT IMPa4 PSF-A488 DAPI IMPa4-A546_ah_TileScan_001 (Stage 34 of 49)	00-wUNoGqpGE4vXTuVR46HVg7
2		Cell	3	0.000	1.000	188	17	NT PSF-A488 IMPa4-A546 DAPI 8C2-siRNA-IMP-a2-a4 V2.00	0	20. NT IMPa4 PSF-A488 DAPI IMPa4-A546_ah_TileScan_001 (Stage 34 of 49)	00-wUNoGqpGE4vXTuVR46HVg7
2		Cell	3	0.000	1.000	189	18	NT PSF-A488 IMPa4-A546 DAPI 8C2-siRNA-IMP-a2-a4 V2.00	0	20. NT IMPa4 PSF-A488 DAPI IMPa4-A546_ah_TileScan_001 (Stage 34 of 49)	00-wUNoGqpGE4vXTuVR46HVg7
2		Cell	3	0.000	1.000	190	19	NT PSF-A488 IMPa4-A546 DAPI 8C2-siRNA-IMP-a2-a4 V2.00	0	20. NT IMPa4 PSF-A488 DAPI IMPa4-A546_ah_TileScan_001 (Stage 34 of 49)	00-wUNoGqpGE4vXTuVR46HVg7
3		Cell	3	0.000	1.000	191	20	NT PSF-A488 IMPa4-A546 DAPI 8C2-siRNA-IMP-a2-a4 V2.00	0	20. NT IMPa4 PSF-A488 DAPI IMPa4-A546_ah_TileScan_001 (Stage 34 of 49)	00-wUNoGqpGE4vXTuVR46HVg7
2		Cell	3	0.000	1.000	192	21	NT PSF-A488 IMPa4-A546 DAPI 8C2-siRNA-IMP-a2-a4 V2.00	0	20. NT IMPa4 PSF-A488 DAPI IMPa4-A546_ah_TileScan_001 (Stage 34 of 49)	00-wUNoGqpGE4vXTuVR46HVg7
2		Cell	3	0.000	1.000	193	22	NT PSF-A488 IMPa4-A546 DAPI 8C2-siRNA-IMP-a2-a4 V2.00	0	20. NT IMPa4 PSF-A488 DAPI IMPa4-A546_ah_TileScan_001 (Stage 34 of 49)	00-wUNoGqpGE4vXTuVR46HVg7
2		Cell	3	0.000	1.000	194	23	NT PSF-A488 IMPa4-A546 DAPI 8C2-siRNA-IMP-a2-a4 V2.00	0	20. NT IMPa4 PSF-A488 DAPI IMPa4-A546_ah_TileScan_001 (Stage 34 of 49)	00-wUNoGqpGE4vXTuVR46HVg7
2		Cell	3	0.000	1.000	195	24	NT PSF-A488 IMPa4-A546 DAPI 8C2-siRNA-IMP-a2-a4 V2.00	0	20. NT IMPa4 PSF-A488 DAPI IMPa4-A546_ah_TileScan_001 (Stage 34 of 49)	00-wUNoGqpGE4vXTuVR46HVg7
2		Cell	3	0.000	1.000	196	25	NT PSF-A488 IMPa4-A546 DAPI 8C2-siRNA-IMP-a2-a4 V2.00	0	20. NT IMPa4 PSF-A488 DAPI IMPa4-A546_ah_TileScan_001 (Stage 34 of 49)	00-wUNoGqpGE4vXTuVR46HVg7
2		Cell	3	0.000	1.000	197	26	NT PSF-A488 IMPa4-A546 DAPI 8C2-siRNA-IMP-a2-a4 V2.00	0	20. NT IMPa4 PSF-A488 DAPI IMPa4-A546_ah_TileScan_001 (Stage 34 of 49)	00-wUNoGqpGE4vXTuVR46HVg7
2		Cell	3	0.000	1.000	198	27	NT PSF-A488 IMPa4-A546 DAPI 8C2-siRNA-IMP-a2-a4 V2.00	0	20. NT IMPa4 PSF-A488 DAPI IMPa4-A546_ah_TileScan_001 (Stage 34 of 49)	00-wUNoGqpGE4vXTuVR46HVg7
2		Cell	3	0.000	1.000	199	0	NT PSF-A488 IMPa4-A546 DAPI 8C2-siRNA-IMP-a2-a4 V2.00	0	20. NT IMPa4 PSF-A488 DAPI IMPa4-A546_ai_TileScan_001 (Stage 35 of 49)	00-uB66EeskBcCMj8bMiTPcph
2		Cell	3	0.000	1.000	200	1	NT PSF-A488 IMPa4-A546 DAPI 8C2-siRNA-IMP-a2-a4 V2.00	0	20. NT IMPa4 PSF-A488 DAPI IMPa4-A546_ai_TileScan_001 (Stage 35 of 49)	00-uB66EeskBcCMj8bMiTPcph
2		Cell	3	0.000	1.000	201	2	NT PSF-A488 IMPa4-A546 DAPI 8C2-siRNA-IMP-a2-a4 V2.00	0	20. NT IMPa4 PSF-A488 DAPI IMPa4-A546_ai_TileScan_001 (Stage 35 of 49)	00-uB66EeskBcCMj8bMiTPcph
2		Cell	3	0.000	1.000	202	3	NT PSF-A488 IMPa4-A546 DAPI 8C2-siRNA-IMP-a2-a4 V2.00	0	20. NT IMPa4 PSF-A488 DAPI IMPa4-A546_ai_TileScan_001 (Stage 35 of 49)	00-uB66EeskBcCMj8bMiTPcph
2		Cell	3	0.000	1.000	203	4	NT PSF-A488 IMPa4-A546 DAPI 8C2-siRNA-IMP-a2-a4 V2.00	0	20. NT IMPa4 PSF-A488 DAPI IMPa4-A546_ai_TileScan_001 (Stage 35 of 49)	00-uB66EeskBcCMj8bMiTPcph
2		Cell	3	0.000	1.000	204	5	NT PSF-A488 IMPa4-A546 DAPI 8C2-siRNA-IMP-a2-a4 V2.00	0	20. NT IMPa4 PSF-A488 DAPI IMPa4-A546_ai_TileScan_001 (Stage 35 of 49)	00-uB66EeskBcCMj8bMiTPcph
2		Cell	3	0.000	1.000	205	6	NT PSF-A488 IMPa4-A546 DAPI 8C2-siRNA-IMP-a2-a4 V2.00	0	20. NT IMPa4 PSF-A488 DAPI IMPa4-A546_ai_TileScan_001 (Stage 35 of 49)	00-uB66EeskBcCMj8bMiTPcph
2		Cell	3	0.000	1.000	206	7	NT PSF-A488 IMPa4-A546 DAPI 8C2-siRNA-IMP-a2-a4 V2.00	0	20. NT IMPa4 PSF-A488 DAPI IMPa4-A546_ai_TileScan_001 (Stage 35 of 49)	00-uB66EeskBcCMj8bMiTPcph
2		Cell	3	0.000	1.000	207	8	NT PSF-A488 IMPa4-A546 DAPI 8C2-siRNA-IMP-a2-a4 V2.00	0	20. NT IMPa4 PSF-A488 DAPI IMPa4-A546_ai_TileScan_001 (Stage 35 of 49)	00-uB66EeskBcCMj8bMiTPcph
2		Cell	3	0.000	1.000	208	9	NT PSF-A488 IMPa4-A546 DAPI 8C2-siRNA-IMP-a2-a4 V2.00	0	20. NT IMPa4 PSF-A488 DAPI IMPa4-A546_ai_TileScan_001 (Stage 35 of 49)	00-uB66EeskBcCMj8bMiTPcph
2		Cell	3	0.000	1.000	209	10	NT PSF-A488 IMPa4-A546 DAPI 8C2-siRNA-IMP-a2-a4 V2.00	0	20. NT IMPa4 PSF-A488 DAPI IMPa4-A546_ai_TileScan_001 (Stage 35 of 49)	00-uB66EeskBcCMj8bMiTPcph
3		Cell	3	0.000	1.000	210	11	NT PSF-A488 IMPa4-A546 DAPI 8C2-siRNA-IMP-a2-a4 V2.00	0	20. NT IMPa4 PSF-A488 DAPI IMPa4-A546_ai_TileScan_001 (Stage 35 of 49)	00-uB66EeskBcCMj8bMiTPcph
2		Cell	3	0.000	1.000	211	12	NT PSF-A488 IMPa4-A546 DAPI 8C2-siRNA-IMP-a2-a4 V2.00	0	20. NT IMPa4 PSF-A488 DAPI IMPa4-A546_ai_TileScan_001 (Stage 35 of 49)	00-uB66EeskBcCMj8bMiTPcph
2		Cell	3	0.000	1.000	212	13	NT PSF-A488 IMPa4-A546 DAPI 8C2-siRNA-IMP-a2-a4 V2.00	0	20. NT IMPa4 PSF-A488 DAPI IMPa4-A546_ai_TileScan_001 (Stage 35 of 49)	00-uB66EeskBcCMj8bMiTPcph
3		Cell	3	0.000	1.000	213	14	NT PSF-A488 IMPa4-A546 DAPI 8C2-siRNA-IMP-a2-a4 V2.00	0	20. NT IMPa4 PSF-A488 DAPI IMPa4-A546_ai_TileScan_001 (Stage 35 of 49)	00-uB66EeskBcCMj8bMiTPcph
3		Cell	3	0.000	1.000	214	15	NT PSF-A488 IMPa4-A546 DAPI 8C2-siRNA-IMP-a2-a4 V2.00	0	20. NT IMPa4 PSF-A488 DAPI IMPa4-A546_ai_TileScan_001 (Stage 35 of 49)	00-uB66EeskBcCMj8bMiTPcph
2		Cell	3	0.000	1.000	215	16	NT PSF-A488 IMPa4-A546 DAPI 8C2-siRNA-IMP-a2-a4 V2.00	0	20. NT IMPa4 PSF-A488 DAPI IMPa4-A546_ai_TileScan_001 (Stage 35 of 49)	00-uB66EeskBcCMj8bMiTPcph
2		Cell	3	0.000	1.000	216	17	NT PSF-A488 IMPa4-A546 DAPI 8C2-siRNA-IMP-a2-a4 V2.00	0	20. NT IMPa4 PSF-A488 DAPI IMPa4-A546_ai_TileScan_001 (Stage 35 of 49)	00-uB66EeskBcCMj8bMiTPcph
2		Cell	3	0.000	1.000	217	18	NT PSF-A488 IMPa4-A546 DAPI 8C2-siRNA-IMP-a2-a4 V2.00	0	20. NT IMPa4 PSF-A488 DAPI IMPa4-A546_ai_TileScan_001 (Stage 35 of 49)	00-uB66EeskBcCMj8bMiTPcph
2		Cell	3	0.000	1.000	218	19	NT PSF-A488 IMPa4-A546 DAPI 8C2-siRNA-IMP-a2-a4 V2.00	0	20. NT IMPa4 PSF-A488 DAPI IMPa4-A546_ai_TileScan_001 (Stage 35 of 49)	00-uB66EeskBcCMj8bMiTPcph
2		Cell	3	0.000	1.000	219	20	NT PSF-A488 IMPa4-A546 DAPI 8C2-siRNA-IMP-a2-a4 V2.00	0	20. NT IMPa4 PSF-A488 DAPI IMPa4-A546_ai_TileScan_001 (Stage 35 of 49)	00-uB66EeskBcCMj8bMiTPcph
2		Cell	3	0.000	1.000	220	21	NT PSF-A488 IMPa4-A546 DAPI 8C2-siRNA-IMP-a2-a4 V2.00	0	20. NT IMPa4 PSF-A488 DAPI IMPa4-A546_ai_TileScan_001 (Stage 35 of 49)	00-uB66EeskBcCMj8bMiTPcph
3		Cell	3	0.000	1.000	221	22	NT PSF-A488 IMPa4-A546 DAPI 8C2-siRNA-IMP-a2-a4 V2.00	0	20. NT IMPa4 PSF-A488 DAPI IMPa4-A546_ai_TileScan_001 (Stage 35 of 49)	00-uB66EeskBcCMj8bMiTPcph
3		Cell	3	0.000	1.000	222	23	NT PSF-A488 IMPa4-A546 DAPI 8C2-siRNA-IMP-a2-a4 V2.00	0	20. NT IMPa4 PSF-A488 DAPI IMPa4-A546_ai_TileScan_001 (Stage 35 of 49)	00-uB66EeskBcCMj8bMiTPcph
2		Cell	3	0.000	1.000	223	0	NT PSF-A488 IMPa4-A546 DAPI 8C2-siRNA-IMP-a2-a4 V2.00	0	20. NT IMPa4 PSF-A488 DAPI IMPa4-A546_aj_TileScan_001 (Stage 36 of 49)	00-tVqKEcY9KfWiMCL2kuw3QE
2		Cell	3	0.000	1.000	224	1	NT PSF-A488 IMPa4-A546 DAPI 8C2-siRNA-IMP-a2-a4 V2.00	0	20. NT IMPa4 PSF-A488 DAPI IMPa4-A546_aj_TileScan_001 (Stage 36 of 49)	00-tVqKEcY9KfWiMCL2kuw3QE
2		Cell	3	0.000	1.000	225	2	NT PSF-A488 IMPa4-A546 DAPI 8C2-siRNA-IMP-a2-a4 V2.00	0	20. NT IMPa4 PSF-A488 DAPI IMPa4-A546_aj_TileScan_001 (Stage 36 of 49)	00-tVqKEcY9KfWiMCL2kuw3QE
2		Cell	3	0.000	1.000	226	3	NT PSF-A488 IMPa4-A546 DAPI 8C2-siRNA-IMP-a2-a4 V2.00	0	20. NT IMPa4 PSF-A488 DAPI IMPa4-A546_aj_TileScan_001 (Stage 36 of 49)	00-tVqKEcY9KfWiMCL2kuw3QE
2		Cell	3	0.000	1.000	227	4	NT PSF-A488 IMPa4-A546 DAPI 8C2-siRNA-IMP-a2-a4 V2.00	0	20. NT IMPa4 PSF-A488 DAPI IMPa4-A546_aj_TileScan_001 (Stage 36 of 49)	00-tVqKEcY9KfWiMCL2kuw3QE
2		Cell	3	0.000	1.000	228	5	NT PSF-A488 IMPa4-A546 DAPI 8C2-siRNA-IMP-a2-a4 V2.00	0	20. NT IMPa4 PSF-A488 DAPI IMPa4-A546_aj_TileScan_001 (Stage 36 of 49)	00-tVqKEcY9KfWiMCL2kuw3QE
2		Cell	3	0.000	1.000	229	6	NT PSF-A488 IMPa4-A546 DAPI 8C2-siRNA-IMP-a2-a4 V2.00	0	20. NT IMPa4 PSF-A488 DAPI IMPa4-A546_aj_TileScan_001 (Stage 36 of 49)	00-tVqKEcY9KfWiMCL2kuw3QE
2		Cell	3	0.000	1.000	230	7	NT PSF-A488 IMPa4-A546 DAPI 8C2-siRNA-IMP-a2-a4 V2.00	0	20. NT IMPa4 PSF-A488 DAPI IMPa4-A546_aj_TileScan_001 (Stage 36 of 49)	00-tVqKEcY9KfWiMCL2kuw3QE
2		Cell	3	0.000	1.000	231	8	NT PSF-A488 IMPa4-A546 DAPI 8C2-siRNA-IMP-a2-a4 V2.00	0	20. NT IMPa4 PSF-A488 DAPI IMPa4-A546_aj_TileScan_001 (Stage 36 of 49)	00-tVqKEcY9KfWiMCL2kuw3QE
2		Cell	3	0.000	1.000	232	9	NT PSF-A488 IMPa4-A546 DAPI 8C2-siRNA-IMP-a2-a4 V2.00	0	20. NT IMPa4 PSF-A488 DAPI IMPa4-A546_aj_TileScan_001 (Stage 36 of 49)	00-tVqKEcY9KfWiMCL2kuw3QE
2		Cell	3	0.000	1.000	233	10	NT PSF-A488 IMPa4-A546 DAPI 8C2-siRNA-IMP-a2-a4 V2.00	0	20. NT IMPa4 PSF-A488 DAPI IMPa4-A546_aj_TileScan_001 (Stage 36 of 49)	00-tVqKEcY9KfWiMCL2kuw3QE
2		Cell	3	0.000	1.000	234	11	NT PSF-A488 IMPa4-A546 DAPI 8C2-siRNA-IMP-a2-a4 V2.00	0	20. NT IMPa4 PSF-A488 DAPI IMPa4-A546_aj_TileScan_001 (Stage 36 of 49)	00-tVqKEcY9KfWiMCL2kuw3QE
2		Cell	3	0.000	1.000	235	12	NT PSF-A488 IMPa4-A546 DAPI 8C2-siRNA-IMP-a2-a4 V2.00	0	20. NT IMPa4 PSF-A488 DAPI IMPa4-A546_aj_TileScan_001 (Stage 36 of 49)	00-tVqKEcY9KfWiMCL2kuw3QE
2		Cell	3	0.000	1.000	236	13	NT PSF-A488 IMPa4-A546 DAPI 8C2-siRNA-IMP-a2-a4 V2.00	0	20. NT IMPa4 PSF-A488 DAPI IMPa4-A546_aj_TileScan_001 (Stage 36 of 49)	00-tVqKEcY9KfWiMCL2kuw3QE
2		Cell	3	0.000	1.000	237	14	NT PSF-A488 IMPa4-A546 DAPI 8C2-siRNA-IMP-a2-a4 V2.00	0	20. NT IMPa4 PSF-A488 DAPI IMPa4-A546_aj_TileScan_001 (Stage 36 of 49)	00-tVqKEcY9KfWiMCL2kuw3QE
2		Cell	3	0.000	1.000	238	15	NT PSF-A488 IMPa4-A546 DAPI 8C2-siRNA-IMP-a2-a4 V2.00	0	20. NT IMPa4 PSF-A488 DAPI IMPa4-A546_aj_TileScan_001 (Stage 36 of 49)	00-tVqKEcY9KfWiMCL2kuw3QE
2		Cell	3	0.000	1.000	239	16	NT PSF-A488 IMPa4-A546 DAPI 8C2-siRNA-IMP-a2-a4 V2.00	0	20. NT IMPa4 PSF-A488 DAPI IMPa4-A546_aj_TileScan_001 (Stage 36 of 49)	00-tVqKEcY9KfWiMCL2kuw3QE
2		Cell	3	0.000	1.000	240	17	NT PSF-A488 IMPa4-A546 DAPI 8C2-siRNA-IMP-a2-a4 V2.00	0	20. NT IMPa4 PSF-A488 DAPI IMPa4-A546_aj_TileScan_001 (Stage 36 of 49)	00-tVqKEcY9KfWiMCL2kuw3QE
2		Cell	3	0.000	1.000	241	18	NT PSF-A488 IMPa4-A546 DAPI 8C2-siRNA-IMP-a2-a4 V2.00	0	20. NT IMPa4 PSF-A488 DAPI IMPa4-A546_aj_TileScan_001 (Stage 36 of 49)	00-tVqKEcY9KfWiMCL2kuw3QE
2		Cell	3	0.000	1.000	242	19	NT PSF-A488 IMPa4-A546 DAPI 8C2-siRNA-IMP-a2-a4 V2.00	0	20. NT IMPa4 PSF-A488 DAPI IMPa4-A546_aj_TileScan_001 (Stage 36 of 49)	00-tVqKEcY9KfWiMCL2kuw3QE
2		Cell	3	0.000	1.000	243	0	NT PSF-A488 IMPa4-A546 DAPI 8C2-siRNA-IMP-a2-a4 V2.00	0	20. NT IMPa4 PSF-A488 DAPI IMPa4-A546_ak_TileScan_001 (Stage 37 of 49)	00-htxs96Lcgw66W7CjUenZtA
2		Cell	3	0.000	1.000	244	1	NT PSF-A488 IMPa4-A546 DAPI 8C2-siRNA-IMP-a2-a4 V2.00	0	20. NT IMPa4 PSF-A488 DAPI IMPa4-A546_ak_TileScan_001 (Stage 37 of 49)	00-htxs96Lcgw66W7CjUenZtA
2		Cell	3	0.000	1.000	245	2	NT PSF-A488 IMPa4-A546 DAPI 8C2-siRNA-IMP-a2-a4 V2.00	0	20. NT IMPa4 PSF-A488 DAPI IMPa4-A546_ak_TileScan_001 (Stage 37 of 49)	00-htxs96Lcgw66W7CjUenZtA
2		Cell	3	0.000	1.000	246	3	NT PSF-A488 IMPa4-A546 DAPI 8C2-siRNA-IMP-a2-a4 V2.00	0	20. NT IMPa4 PSF-A488 DAPI IMPa4-A546_ak_TileScan_001 (Stage 37 of 49)	00-htxs96Lcgw66W7CjUenZtA
2		Cell	3	0.000	1.000	247	4	NT PSF-A488 IMPa4-A546 DAPI 8C2-siRNA-IMP-a2-a4 V2.00	0	20. NT IMPa4 PSF-A488 DAPI IMPa4-A546_ak_TileScan_001 (Stage 37 of 49)	00-htxs96Lcgw66W7CjUenZtA
2		Cell	3	0.000	1.000	248	5	NT PSF-A488 IMPa4-A546 DAPI 8C2-siRNA-IMP-a2-a4 V2.00	0	20. NT IMPa4 PSF-A488 DAPI IMPa4-A546_ak_TileScan_001 (Stage 37 of 49)	00-htxs96Lcgw66W7CjUenZtA
2		Cell	3	0.000	1.000	249	6	NT PSF-A488 IMPa4-A546 DAPI 8C2-siRNA-IMP-a2-a4 V2.00	0	20. NT IMPa4 PSF-A488 DAPI IMPa4-A546_ak_TileScan_001 (Stage 37 of 49)	00-htxs96Lcgw66W7CjUenZtA
3		Cell	3	0.000	1.000	250	7	NT PSF-A488 IMPa4-A546 DAPI 8C2-siRNA-IMP-a2-a4 V2.00	0	20. NT IMPa4 PSF-A488 DAPI IMPa4-A546_ak_TileScan_001 (Stage 37 of 49)	00-htxs96Lcgw66W7CjUenZtA
2		Cell	3	0.000	1.000	251	8	NT PSF-A488 IMPa4-A546 DAPI 8C2-siRNA-IMP-a2-a4 V2.00	0	20. NT IMPa4 PSF-A488 DAPI IMPa4-A546_ak_TileScan_001 (Stage 37 of 49)	00-htxs96Lcgw66W7CjUenZtA
2		Cell	3	0.000	1.000	252	9	NT PSF-A488 IMPa4-A546 DAPI 8C2-siRNA-IMP-a2-a4 V2.00	0	20. NT IMPa4 PSF-A488 DAPI IMPa4-A546_ak_TileScan_001 (Stage 37 of 49)	00-htxs96Lcgw66W7CjUenZtA
2		Cell	3	0.000	1.000	253	10	NT PSF-A488 IMPa4-A546 DAPI 8C2-siRNA-IMP-a2-a4 V2.00	0	20. NT IMPa4 PSF-A488 DAPI IMPa4-A546_ak_TileScan_001 (Stage 37 of 49)	00-htxs96Lcgw66W7CjUenZtA
2		Cell	3	0.000	1.000	254	11	NT PSF-A488 IMPa4-A546 DAPI 8C2-siRNA-IMP-a2-a4 V2.00	0	20. NT IMPa4 PSF-A488 DAPI IMPa4-A546_ak_TileScan_001 (Stage 37 of 49)	00-htxs96Lcgw66W7CjUenZtA
2		Cell	3	0.000	1.000	255	12	NT PSF-A488 IMPa4-A546 DAPI 8C2-siRNA-IMP-a2-a4 V2.00	0	20. NT IMPa4 PSF-A488 DAPI IMPa4-A546_ak_TileScan_001 (Stage 37 of 49)	00-htxs96Lcgw66W7CjUenZtA
2		Cell	3	0.000	1.000	256	13	NT PSF-A488 IMPa4-A546 DAPI 8C2-siRNA-IMP-a2-a4 V2.00	0	20. NT IMPa4 PSF-A488 DAPI IMPa4-A546_ak_TileScan_001 (Stage 37 of 49)	00-htxs96Lcgw66W7CjUenZtA
2		Cell	3	0.000	1.000	257	0	NT PSF-A488 IMPa4-A546 DAPI 8C2-siRNA-IMP-a2-a4 V2.00	0	20. NT IMPa4 PSF-A488 DAPI IMPa4-A546_al_TileScan_001 (Stage 38 of 49)	00-4dj9sh8AUuVqm9zd2JidAo
2		Cell	3	0.000	1.000	258	1	NT PSF-A488 IMPa4-A546 DAPI 8C2-siRNA-IMP-a2-a4 V2.00	0	20. NT IMPa4 PSF-A488 DAPI IMPa4-A546_al_TileScan_001 (Stage 38 of 49)	00-4dj9sh8AUuVqm9zd2JidAo
2		Cell	3	0.000	1.000	259	2	NT PSF-A488 IMPa4-A546 DAPI 8C2-siRNA-IMP-a2-a4 V2.00	0	20. NT IMPa4 PSF-A488 DAPI IMPa4-A546_al_TileScan_001 (Stage 38 of 49)	00-4dj9sh8AUuVqm9zd2JidAo
3		Cell	3	0.000	1.000	260	3	NT PSF-A488 IMPa4-A546 DAPI 8C2-siRNA-IMP-a2-a4 V2.00	0	20. NT IMPa4 PSF-A488 DAPI IMPa4-A546_al_TileScan_001 (Stage 38 of 49)	00-4dj9sh8AUuVqm9zd2JidAo
2		Cell	3	0.000	1.000	261	4	NT PSF-A488 IMPa4-A546 DAPI 8C2-siRNA-IMP-a2-a4 V2.00	0	20. NT IMPa4 PSF-A488 DAPI IMPa4-A546_al_TileScan_001 (Stage 38 of 49)	00-4dj9sh8AUuVqm9zd2JidAo
2		Cell	3	0.000	1.000	262	5	NT PSF-A488 IMPa4-A546 DAPI 8C2-siRNA-IMP-a2-a4 V2.00	0	20. NT IMPa4 PSF-A488 DAPI IMPa4-A546_al_TileScan_001 (Stage 38 of 49)	00-4dj9sh8AUuVqm9zd2JidAo
3		Cell	3	0.000	1.000	263	6	NT PSF-A488 IMPa4-A546 DAPI 8C2-siRNA-IMP-a2-a4 V2.00	0	20. NT IMPa4 PSF-A488 DAPI IMPa4-A546_al_TileScan_001 (Stage 38 of 49)	00-4dj9sh8AUuVqm9zd2JidAo
3		Cell	3	0.000	1.000	264	7	NT PSF-A488 IMPa4-A546 DAPI 8C2-siRNA-IMP-a2-a4 V2.00	0	20. NT IMPa4 PSF-A488 DAPI IMPa4-A546_al_TileScan_001 (Stage 38 of 49)	00-4dj9sh8AUuVqm9zd2JidAo
2		Cell	3	0.000	1.000	265	8	NT PSF-A488 IMPa4-A546 DAPI 8C2-siRNA-IMP-a2-a4 V2.00	0	20. NT IMPa4 PSF-A488 DAPI IMPa4-A546_al_TileScan_001 (Stage 38 of 49)	00-4dj9sh8AUuVqm9zd2JidAo
2		Cell	3	0.000	1.000	266	9	NT PSF-A488 IMPa4-A546 DAPI 8C2-siRNA-IMP-a2-a4 V2.00	0	20. NT IMPa4 PSF-A488 DAPI IMPa4-A546_al_TileScan_001 (Stage 38 of 49)	00-4dj9sh8AUuVqm9zd2JidAo
2		Cell	3	0.000	1.000	267	10	NT PSF-A488 IMPa4-A546 DAPI 8C2-siRNA-IMP-a2-a4 V2.00	0	20. NT IMPa4 PSF-A488 DAPI IMPa4-A546_al_TileScan_001 (Stage 38 of 49)	00-4dj9sh8AUuVqm9zd2JidAo
2		Cell	3	0.000	1.000	268	11	NT PSF-A488 IMPa4-A546 DAPI 8C2-siRNA-IMP-a2-a4 V2.00	0	20. NT IMPa4 PSF-A488 DAPI IMPa4-A546_al_TileScan_001 (Stage 38 of 49)	00-4dj9sh8AUuVqm9zd2JidAo
2		Cell	3	0.000	1.000	269	12	NT PSF-A488 IMPa4-A546 DAPI 8C2-siRNA-IMP-a2-a4 V2.00	0	20. NT IMPa4 PSF-A488 DAPI IMPa4-A546_al_TileScan_001 (Stage 38 of 49)	00-4dj9sh8AUuVqm9zd2JidAo
2		Cell	3	0.000	1.000	270	13	NT PSF-A488 IMPa4-A546 DAPI 8C2-siRNA-IMP-a2-a4 V2.00	0	20. NT IMPa4 PSF-A488 DAPI IMPa4-A546_al_TileScan_001 (Stage 38 of 49)	00-4dj9sh8AUuVqm9zd2JidAo
2		Cell	3	0.000	1.000	271	14	NT PSF-A488 IMPa4-A546 DAPI 8C2-siRNA-IMP-a2-a4 V2.00	0	20. NT IMPa4 PSF-A488 DAPI IMPa4-A546_al_TileScan_001 (Stage 38 of 49)	00-4dj9sh8AUuVqm9zd2JidAo
2		Cell	3	0.000	1.000	272	15	NT PSF-A488 IMPa4-A546 DAPI 8C2-siRNA-IMP-a2-a4 V2.00	0	20. NT IMPa4 PSF-A488 DAPI IMPa4-A546_al_TileScan_001 (Stage 38 of 49)	00-4dj9sh8AUuVqm9zd2JidAo
3		Cell	3	0.000	1.000	273	16	NT PSF-A488 IMPa4-A546 DAPI 8C2-siRNA-IMP-a2-a4 V2.00	0	20. NT IMPa4 PSF-A488 DAPI IMPa4-A546_al_TileScan_001 (Stage 38 of 49)	00-4dj9sh8AUuVqm9zd2JidAo
2		Cell	3	0.000	1.000	274	17	NT PSF-A488 IMPa4-A546 DAPI 8C2-siRNA-IMP-a2-a4 V2.00	0	20. NT IMPa4 PSF-A488 DAPI IMPa4-A546_al_TileScan_001 (Stage 38 of 49)	00-4dj9sh8AUuVqm9zd2JidAo
2		Cell	3	0.000	1.000	275	18	NT PSF-A488 IMPa4-A546 DAPI 8C2-siRNA-IMP-a2-a4 V2.00	0	20. NT IMPa4 PSF-A488 DAPI IMPa4-A546_al_TileScan_001 (Stage 38 of 49)	00-4dj9sh8AUuVqm9zd2JidAo
2		Cell	3	0.000	1.000	276	19	NT PSF-A488 IMPa4-A546 DAPI 8C2-siRNA-IMP-a2-a4 V2.00	0	20. NT IMPa4 PSF-A488 DAPI IMPa4-A546_al_TileScan_001 (Stage 38 of 49)	00-4dj9sh8AUuVqm9zd2JidAo
2		Cell	3	0.000	1.000	277	20	NT PSF-A488 IMPa4-A546 DAPI 8C2-siRNA-IMP-a2-a4 V2.00	0	20. NT IMPa4 PSF-A488 DAPI IMPa4-A546_al_TileScan_001 (Stage 38 of 49)	00-4dj9sh8AUuVqm9zd2JidAo
2		Cell	3	0.000	1.000	278	21	NT PSF-A488 IMPa4-A546 DAPI 8C2-siRNA-IMP-a2-a4 V2.00	0	20. NT IMPa4 PSF-A488 DAPI IMPa4-A546_al_TileScan_001 (Stage 38 of 49)	00-4dj9sh8AUuVqm9zd2JidAo
2		Cell	3	0.000	1.000	279	0	NT PSF-A488 IMPa4-A546 DAPI 8C2-siRNA-IMP-a2-a4 V2.00	0	20. NT IMPa4 PSF-A488 DAPI IMPa4-A546_am_TileScan_001 (Stage 39 of 49)	00-W2r5ukV7bZMXhsiWNXitMf
2		Cell	3	0.000	1.000	280	1	NT PSF-A488 IMPa4-A546 DAPI 8C2-siRNA-IMP-a2-a4 V2.00	0	20. NT IMPa4 PSF-A488 DAPI IMPa4-A546_am_TileScan_001 (Stage 39 of 49)	00-W2r5ukV7bZMXhsiWNXitMf
2		Cell	3	0.000	1.000	281	2	NT PSF-A488 IMPa4-A546 DAPI 8C2-siRNA-IMP-a2-a4 V2.00	0	20. NT IMPa4 PSF-A488 DAPI IMPa4-A546_am_TileScan_001 (Stage 39 of 49)	00-W2r5ukV7bZMXhsiWNXitMf
2		Cell	3	0.000	1.000	282	3	NT PSF-A488 IMPa4-A546 DAPI 8C2-siRNA-IMP-a2-a4 V2.00	0	20. NT IMPa4 PSF-A488 DAPI IMPa4-A546_am_TileScan_001 (Stage 39 of 49)	00-W2r5ukV7bZMXhsiWNXitMf
2		Cell	3	0.000	1.000	283	4	NT PSF-A488 IMPa4-A546 DAPI 8C2-siRNA-IMP-a2-a4 V2.00	0	20. NT IMPa4 PSF-A488 DAPI IMPa4-A546_am_TileScan_001 (Stage 39 of 49)	00-W2r5ukV7bZMXhsiWNXitMf
2		Cell	3	0.000	1.000	284	5	NT PSF-A488 IMPa4-A546 DAPI 8C2-siRNA-IMP-a2-a4 V2.00	0	20. NT IMPa4 PSF-A488 DAPI IMPa4-A546_am_TileScan_001 (Stage 39 of 49)	00-W2r5ukV7bZMXhsiWNXitMf
2		Cell	3	0.000	1.000	285	6	NT PSF-A488 IMPa4-A546 DAPI 8C2-siRNA-IMP-a2-a4 V2.00	0	20. NT IMPa4 PSF-A488 DAPI IMPa4-A546_am_TileScan_001 (Stage 39 of 49)	00-W2r5ukV7bZMXhsiWNXitMf
2		Cell	3	0.000	1.000	286	7	NT PSF-A488 IMPa4-A546 DAPI 8C2-siRNA-IMP-a2-a4 V2.00	0	20. NT IMPa4 PSF-A488 DAPI IMPa4-A546_am_TileScan_001 (Stage 39 of 49)	00-W2r5ukV7bZMXhsiWNXitMf
2		Cell	3	0.000	1.000	287	8	NT PSF-A488 IMPa4-A546 DAPI 8C2-siRNA-IMP-a2-a4 V2.00	0	20. NT IMPa4 PSF-A488 DAPI IMPa4-A546_am_TileScan_001 (Stage 39 of 49)	00-W2r5ukV7bZMXhsiWNXitMf
2		Cell	3	0.000	1.000	288	9	NT PSF-A488 IMPa4-A546 DAPI 8C2-siRNA-IMP-a2-a4 V2.00	0	20. NT IMPa4 PSF-A488 DAPI IMPa4-A546_am_TileScan_001 (Stage 39 of 49)	00-W2r5ukV7bZMXhsiWNXitMf
2		Cell	3	0.000	1.000	289	10	NT PSF-A488 IMPa4-A546 DAPI 8C2-siRNA-IMP-a2-a4 V2.00	0	20. NT IMPa4 PSF-A488 DAPI IMPa4-A546_am_TileScan_001 (Stage 39 of 49)	00-W2r5ukV7bZMXhsiWNXitMf
2		Cell	3	0.000	1.000	290	11	NT PSF-A488 IMPa4-A546 DAPI 8C2-siRNA-IMP-a2-a4 V2.00	0	20. NT IMPa4 PSF-A488 DAPI IMPa4-A546_am_TileScan_001 (Stage 39 of 49)	00-W2r5ukV7bZMXhsiWNXitMf
2		Cell	3	0.000	1.000	291	12	NT PSF-A488 IMPa4-A546 DAPI 8C2-siRNA-IMP-a2-a4 V2.00	0	20. NT IMPa4 PSF-A488 DAPI IMPa4-A546_am_TileScan_001 (Stage 39 of 49)	00-W2r5ukV7bZMXhsiWNXitMf
3		Cell	3	0.000	1.000	292	13	NT PSF-A488 IMPa4-A546 DAPI 8C2-siRNA-IMP-a2-a4 V2.00	0	20. NT IMPa4 PSF-A488 DAPI IMPa4-A546_am_TileScan_001 (Stage 39 of 49)	00-W2r5ukV7bZMXhsiWNXitMf
3		Cell	3	0.000	1.000	293	14	NT PSF-A488 IMPa4-A546 DAPI 8C2-siRNA-IMP-a2-a4 V2.00	0	20. NT IMPa4 PSF-A488 DAPI IMPa4-A546_am_TileScan_001 (Stage 39 of 49)	00-W2r5ukV7bZMXhsiWNXitMf
2		Cell	3	0.000	1.000	294	15	NT PSF-A488 IMPa4-A546 DAPI 8C2-siRNA-IMP-a2-a4 V2.00	0	20. NT IMPa4 PSF-A488 DAPI IMPa4-A546_am_TileScan_001 (Stage 39 of 49)	00-W2r5ukV7bZMXhsiWNXitMf
2		Cell	3	0.000	1.000	295	16	NT PSF-A488 IMPa4-A546 DAPI 8C2-siRNA-IMP-a2-a4 V2.00	0	20. NT IMPa4 PSF-A488 DAPI IMPa4-A546_am_TileScan_001 (Stage 39 of 49)	00-W2r5ukV7bZMXhsiWNXitMf
2		Cell	3	0.000	1.000	296	17	NT PSF-A488 IMPa4-A546 DAPI 8C2-siRNA-IMP-a2-a4 V2.00	0	20. NT IMPa4 PSF-A488 DAPI IMPa4-A546_am_TileScan_001 (Stage 39 of 49)	00-W2r5ukV7bZMXhsiWNXitMf
2		Cell	3	0.000	1.000	297	0	NT PSF-A488 IMPa4-A546 DAPI 8C2-siRNA-IMP-a2-a4 V2.00	0	20. NT IMPa4 PSF-A488 DAPI IMPa4-A546_an_TileScan_001 (Stage 40 of 49)	00-2ZsML6Nu3Y5QgHNuDiXe8i
2		Cell	3	0.000	1.000	298	1	NT PSF-A488 IMPa4-A546 DAPI 8C2-siRNA-IMP-a2-a4 V2.00	0	20. NT IMPa4 PSF-A488 DAPI IMPa4-A546_an_TileScan_001 (Stage 40 of 49)	00-2ZsML6Nu3Y5QgHNuDiXe8i
2		Cell	3	0.000	1.000	299	2	NT PSF-A488 IMPa4-A546 DAPI 8C2-siRNA-IMP-a2-a4 V2.00	0	20. NT IMPa4 PSF-A488 DAPI IMPa4-A546_an_TileScan_001 (Stage 40 of 49)	00-2ZsML6Nu3Y5QgHNuDiXe8i
2		Cell	3	0.000	1.000	300	3	NT PSF-A488 IMPa4-A546 DAPI 8C2-siRNA-IMP-a2-a4 V2.00	0	20. NT IMPa4 PSF-A488 DAPI IMPa4-A546_an_TileScan_001 (Stage 40 of 49)	00-2ZsML6Nu3Y5QgHNuDiXe8i
2		Cell	3	0.000	1.000	301	4	NT PSF-A488 IMPa4-A546 DAPI 8C2-siRNA-IMP-a2-a4 V2.00	0	20. NT IMPa4 PSF-A488 DAPI IMPa4-A546_an_TileScan_001 (Stage 40 of 49)	00-2ZsML6Nu3Y5QgHNuDiXe8i
2		Cell	3	0.000	1.000	302	5	NT PSF-A488 IMPa4-A546 DAPI 8C2-siRNA-IMP-a2-a4 V2.00	0	20. NT IMPa4 PSF-A488 DAPI IMPa4-A546_an_TileScan_001 (Stage 40 of 49)	00-2ZsML6Nu3Y5QgHNuDiXe8i
2		Cell	3	0.000	1.000	303	6	NT PSF-A488 IMPa4-A546 DAPI 8C2-siRNA-IMP-a2-a4 V2.00	0	20. NT IMPa4 PSF-A488 DAPI IMPa4-A546_an_TileScan_001 (Stage 40 of 49)	00-2ZsML6Nu3Y5QgHNuDiXe8i
2		Cell	3	0.000	1.000	304	7	NT PSF-A488 IMPa4-A546 DAPI 8C2-siRNA-IMP-a2-a4 V2.00	0	20. NT IMPa4 PSF-A488 DAPI IMPa4-A546_an_TileScan_001 (Stage 40 of 49)	00-2ZsML6Nu3Y5QgHNuDiXe8i
2		Cell	3	0.000	1.000	305	8	NT PSF-A488 IMPa4-A546 DAPI 8C2-siRNA-IMP-a2-a4 V2.00	0	20. NT IMPa4 PSF-A488 DAPI IMPa4-A546_an_TileScan_001 (Stage 40 of 49)	00-2ZsML6Nu3Y5QgHNuDiXe8i
3		Cell	3	0.000	1.000	306	9	NT PSF-A488 IMPa4-A546 DAPI 8C2-siRNA-IMP-a2-a4 V2.00	0	20. NT IMPa4 PSF-A488 DAPI IMPa4-A546_an_TileScan_001 (Stage 40 of 49)	00-2ZsML6Nu3Y5QgHNuDiXe8i
2		Cell	3	0.000	1.000	307	10	NT PSF-A488 IMPa4-A546 DAPI 8C2-siRNA-IMP-a2-a4 V2.00	0	20. NT IMPa4 PSF-A488 DAPI IMPa4-A546_an_TileScan_001 (Stage 40 of 49)	00-2ZsML6Nu3Y5QgHNuDiXe8i
2		Cell	3	0.000	1.000	308	11	NT PSF-A488 IMPa4-A546 DAPI 8C2-siRNA-IMP-a2-a4 V2.00	0	20. NT IMPa4 PSF-A488 DAPI IMPa4-A546_an_TileScan_001 (Stage 40 of 49)	00-2ZsML6Nu3Y5QgHNuDiXe8i
2		Cell	3	0.000	1.000	309	12	NT PSF-A488 IMPa4-A546 DAPI 8C2-siRNA-IMP-a2-a4 V2.00	0	20. NT IMPa4 PSF-A488 DAPI IMPa4-A546_an_TileScan_001 (Stage 40 of 49)	00-2ZsML6Nu3Y5QgHNuDiXe8i
2		Cell	3	0.000	1.000	310	13	NT PSF-A488 IMPa4-A546 DAPI 8C2-siRNA-IMP-a2-a4 V2.00	0	20. NT IMPa4 PSF-A488 DAPI IMPa4-A546_an_TileScan_001 (Stage 40 of 49)	00-2ZsML6Nu3Y5QgHNuDiXe8i
2		Cell	3	0.000	1.000	311	14	NT PSF-A488 IMPa4-A546 DAPI 8C2-siRNA-IMP-a2-a4 V2.00	0	20. NT IMPa4 PSF-A488 DAPI IMPa4-A546_an_TileScan_001 (Stage 40 of 49)	00-2ZsML6Nu3Y5QgHNuDiXe8i
2		Cell	3	0.000	1.000	312	15	NT PSF-A488 IMPa4-A546 DAPI 8C2-siRNA-IMP-a2-a4 V2.00	0	20. NT IMPa4 PSF-A488 DAPI IMPa4-A546_an_TileScan_001 (Stage 40 of 49)	00-2ZsML6Nu3Y5QgHNuDiXe8i
2		Cell	3	0.000	1.000	313	16	NT PSF-A488 IMPa4-A546 DAPI 8C2-siRNA-IMP-a2-a4 V2.00	0	20. NT IMPa4 PSF-A488 DAPI IMPa4-A546_an_TileScan_001 (Stage 40 of 49)	00-2ZsML6Nu3Y5QgHNuDiXe8i
2		Cell	3	0.000	1.000	314	17	NT PSF-A488 IMPa4-A546 DAPI 8C2-siRNA-IMP-a2-a4 V2.00	0	20. NT IMPa4 PSF-A488 DAPI IMPa4-A546_an_TileScan_001 (Stage 40 of 49)	00-2ZsML6Nu3Y5QgHNuDiXe8i
2		Cell	3	0.000	1.000	315	0	NT PSF-A488 IMPa4-A546 DAPI 8C2-siRNA-IMP-a2-a4 V2.00	0	20. NT IMPa4 PSF-A488 DAPI IMPa4-A546_ao_TileScan_001 (Stage 41 of 49)	00-2ToaRNv3XivNCTuhAu93Rj
2		Cell	3	0.000	1.000	316	1	NT PSF-A488 IMPa4-A546 DAPI 8C2-siRNA-IMP-a2-a4 V2.00	0	20. NT IMPa4 PSF-A488 DAPI IMPa4-A546_ao_TileScan_001 (Stage 41 of 49)	00-2ToaRNv3XivNCTuhAu93Rj
2		Cell	3	0.000	1.000	317	2	NT PSF-A488 IMPa4-A546 DAPI 8C2-siRNA-IMP-a2-a4 V2.00	0	20. NT IMPa4 PSF-A488 DAPI IMPa4-A546_ao_TileScan_001 (Stage 41 of 49)	00-2ToaRNv3XivNCTuhAu93Rj
2		Cell	3	0.000	1.000	318	3	NT PSF-A488 IMPa4-A546 DAPI 8C2-siRNA-IMP-a2-a4 V2.00	0	20. NT IMPa4 PSF-A488 DAPI IMPa4-A546_ao_TileScan_001 (Stage 41 of 49)	00-2ToaRNv3XivNCTuhAu93Rj
3		Cell	3	0.000	1.000	319	4	NT PSF-A488 IMPa4-A546 DAPI 8C2-siRNA-IMP-a2-a4 V2.00	0	20. NT IMPa4 PSF-A488 DAPI IMPa4-A546_ao_TileScan_001 (Stage 41 of 49)	00-2ToaRNv3XivNCTuhAu93Rj
2		Cell	3	0.000	1.000	320	5	NT PSF-A488 IMPa4-A546 DAPI 8C2-siRNA-IMP-a2-a4 V2.00	0	20. NT IMPa4 PSF-A488 DAPI IMPa4-A546_ao_TileScan_001 (Stage 41 of 49)	00-2ToaRNv3XivNCTuhAu93Rj
2		Cell	3	0.000	1.000	321	6	NT PSF-A488 IMPa4-A546 DAPI 8C2-siRNA-IMP-a2-a4 V2.00	0	20. NT IMPa4 PSF-A488 DAPI IMPa4-A546_ao_TileScan_001 (Stage 41 of 49)	00-2ToaRNv3XivNCTuhAu93Rj
2		Cell	3	0.000	1.000	322	7	NT PSF-A488 IMPa4-A546 DAPI 8C2-siRNA-IMP-a2-a4 V2.00	0	20. NT IMPa4 PSF-A488 DAPI IMPa4-A546_ao_TileScan_001 (Stage 41 of 49)	00-2ToaRNv3XivNCTuhAu93Rj
2		Cell	3	0.000	1.000	323	8	NT PSF-A488 IMPa4-A546 DAPI 8C2-siRNA-IMP-a2-a4 V2.00	0	20. NT IMPa4 PSF-A488 DAPI IMPa4-A546_ao_TileScan_001 (Stage 41 of 49)	00-2ToaRNv3XivNCTuhAu93Rj
2		Cell	3	0.000	1.000	324	9	NT PSF-A488 IMPa4-A546 DAPI 8C2-siRNA-IMP-a2-a4 V2.00	0	20. NT IMPa4 PSF-A488 DAPI IMPa4-A546_ao_TileScan_001 (Stage 41 of 49)	00-2ToaRNv3XivNCTuhAu93Rj
2		Cell	3	0.000	1.000	325	10	NT PSF-A488 IMPa4-A546 DAPI 8C2-siRNA-IMP-a2-a4 V2.00	0	20. NT IMPa4 PSF-A488 DAPI IMPa4-A546_ao_TileScan_001 (Stage 41 of 49)	00-2ToaRNv3XivNCTuhAu93Rj
3		Cell	3	0.000	1.000	326	11	NT PSF-A488 IMPa4-A546 DAPI 8C2-siRNA-IMP-a2-a4 V2.00	0	20. NT IMPa4 PSF-A488 DAPI IMPa4-A546_ao_TileScan_001 (Stage 41 of 49)	00-2ToaRNv3XivNCTuhAu93Rj
2		Cell	3	0.000	1.000	327	12	NT PSF-A488 IMPa4-A546 DAPI 8C2-siRNA-IMP-a2-a4 V2.00	0	20. NT IMPa4 PSF-A488 DAPI IMPa4-A546_ao_TileScan_001 (Stage 41 of 49)	00-2ToaRNv3XivNCTuhAu93Rj
2		Cell	3	0.000	1.000	328	13	NT PSF-A488 IMPa4-A546 DAPI 8C2-siRNA-IMP-a2-a4 V2.00	0	20. NT IMPa4 PSF-A488 DAPI IMPa4-A546_ao_TileScan_001 (Stage 41 of 49)	00-2ToaRNv3XivNCTuhAu93Rj
2		Cell	3	0.000	1.000	329	14	NT PSF-A488 IMPa4-A546 DAPI 8C2-siRNA-IMP-a2-a4 V2.00	0	20. NT IMPa4 PSF-A488 DAPI IMPa4-A546_ao_TileScan_001 (Stage 41 of 49)	00-2ToaRNv3XivNCTuhAu93Rj
2		Cell	3	0.000	1.000	330	15	NT PSF-A488 IMPa4-A546 DAPI 8C2-siRNA-IMP-a2-a4 V2.00	0	20. NT IMPa4 PSF-A488 DAPI IMPa4-A546_ao_TileScan_001 (Stage 41 of 49)	00-2ToaRNv3XivNCTuhAu93Rj
2		Cell	3	0.000	1.000	331	16	NT PSF-A488 IMPa4-A546 DAPI 8C2-siRNA-IMP-a2-a4 V2.00	0	20. NT IMPa4 PSF-A488 DAPI IMPa4-A546_ao_TileScan_001 (Stage 41 of 49)	00-2ToaRNv3XivNCTuhAu93Rj
2		Cell	3	0.000	1.000	332	17	NT PSF-A488 IMPa4-A546 DAPI 8C2-siRNA-IMP-a2-a4 V2.00	0	20. NT IMPa4 PSF-A488 DAPI IMPa4-A546_ao_TileScan_001 (Stage 41 of 49)	00-2ToaRNv3XivNCTuhAu93Rj
2		Cell	3	0.000	1.000	333	18	NT PSF-A488 IMPa4-A546 DAPI 8C2-siRNA-IMP-a2-a4 V2.00	0	20. NT IMPa4 PSF-A488 DAPI IMPa4-A546_ao_TileScan_001 (Stage 41 of 49)	00-2ToaRNv3XivNCTuhAu93Rj
3		Cell	3	0.000	1.000	334	19	NT PSF-A488 IMPa4-A546 DAPI 8C2-siRNA-IMP-a2-a4 V2.00	0	20. NT IMPa4 PSF-A488 DAPI IMPa4-A546_ao_TileScan_001 (Stage 41 of 49)	00-2ToaRNv3XivNCTuhAu93Rj
2		Cell	3	0.000	1.000	335	0	NT PSF-A488 IMPa4-A546 DAPI 8C2-siRNA-IMP-a2-a4 V2.00	0	20. NT IMPa4 PSF-A488 DAPI IMPa4-A546_ap_TileScan_001 (Stage 42 of 49)	00-dTXgA8H9Um89wV99NR3iZ8
2		Cell	3	0.000	1.000	336	1	NT PSF-A488 IMPa4-A546 DAPI 8C2-siRNA-IMP-a2-a4 V2.00	0	20. NT IMPa4 PSF-A488 DAPI IMPa4-A546_ap_TileScan_001 (Stage 42 of 49)	00-dTXgA8H9Um89wV99NR3iZ8
2		Cell	3	0.000	1.000	337	2	NT PSF-A488 IMPa4-A546 DAPI 8C2-siRNA-IMP-a2-a4 V2.00	0	20. NT IMPa4 PSF-A488 DAPI IMPa4-A546_ap_TileScan_001 (Stage 42 of 49)	00-dTXgA8H9Um89wV99NR3iZ8
2		Cell	3	0.000	1.000	338	3	NT PSF-A488 IMPa4-A546 DAPI 8C2-siRNA-IMP-a2-a4 V2.00	0	20. NT IMPa4 PSF-A488 DAPI IMPa4-A546_ap_TileScan_001 (Stage 42 of 49)	00-dTXgA8H9Um89wV99NR3iZ8
2		Cell	3	0.000	1.000	339	4	NT PSF-A488 IMPa4-A546 DAPI 8C2-siRNA-IMP-a2-a4 V2.00	0	20. NT IMPa4 PSF-A488 DAPI IMPa4-A546_ap_TileScan_001 (Stage 42 of 49)	00-dTXgA8H9Um89wV99NR3iZ8
2		Cell	3	0.000	1.000	340	5	NT PSF-A488 IMPa4-A546 DAPI 8C2-siRNA-IMP-a2-a4 V2.00	0	20. NT IMPa4 PSF-A488 DAPI IMPa4-A546_ap_TileScan_001 (Stage 42 of 49)	00-dTXgA8H9Um89wV99NR3iZ8
3		Cell	3	0.000	1.000	341	6	NT PSF-A488 IMPa4-A546 DAPI 8C2-siRNA-IMP-a2-a4 V2.00	0	20. NT IMPa4 PSF-A488 DAPI IMPa4-A546_ap_TileScan_001 (Stage 42 of 49)	00-dTXgA8H9Um89wV99NR3iZ8
2		Cell	3	0.000	1.000	342	7	NT PSF-A488 IMPa4-A546 DAPI 8C2-siRNA-IMP-a2-a4 V2.00	0	20. NT IMPa4 PSF-A488 DAPI IMPa4-A546_ap_TileScan_001 (Stage 42 of 49)	00-dTXgA8H9Um89wV99NR3iZ8
2		Cell	3	0.000	1.000	343	8	NT PSF-A488 IMPa4-A546 DAPI 8C2-siRNA-IMP-a2-a4 V2.00	0	20. NT IMPa4 PSF-A488 DAPI IMPa4-A546_ap_TileScan_001 (Stage 42 of 49)	00-dTXgA8H9Um89wV99NR3iZ8
2		Cell	3	0.000	1.000	344	9	NT PSF-A488 IMPa4-A546 DAPI 8C2-siRNA-IMP-a2-a4 V2.00	0	20. NT IMPa4 PSF-A488 DAPI IMPa4-A546_ap_TileScan_001 (Stage 42 of 49)	00-dTXgA8H9Um89wV99NR3iZ8
2		Cell	3	0.000	1.000	345	10	NT PSF-A488 IMPa4-A546 DAPI 8C2-siRNA-IMP-a2-a4 V2.00	0	20. NT IMPa4 PSF-A488 DAPI IMPa4-A546_ap_TileScan_001 (Stage 42 of 49)	00-dTXgA8H9Um89wV99NR3iZ8
2		Cell	3	0.000	1.000	346	11	NT PSF-A488 IMPa4-A546 DAPI 8C2-siRNA-IMP-a2-a4 V2.00	0	20. NT IMPa4 PSF-A488 DAPI IMPa4-A546_ap_TileScan_001 (Stage 42 of 49)	00-dTXgA8H9Um89wV99NR3iZ8
2		Cell	3	0.000	1.000	347	12	NT PSF-A488 IMPa4-A546 DAPI 8C2-siRNA-IMP-a2-a4 V2.00	0	20. NT IMPa4 PSF-A488 DAPI IMPa4-A546_ap_TileScan_001 (Stage 42 of 49)	00-dTXgA8H9Um89wV99NR3iZ8
3		Cell	3	0.000	1.000	348	13	NT PSF-A488 IMPa4-A546 DAPI 8C2-siRNA-IMP-a2-a4 V2.00	0	20. NT IMPa4 PSF-A488 DAPI IMPa4-A546_ap_TileScan_001 (Stage 42 of 49)	00-dTXgA8H9Um89wV99NR3iZ8
3		Cell	3	0.000	1.000	349	14	NT PSF-A488 IMPa4-A546 DAPI 8C2-siRNA-IMP-a2-a4 V2.00	0	20. NT IMPa4 PSF-A488 DAPI IMPa4-A546_ap_TileScan_001 (Stage 42 of 49)	00-dTXgA8H9Um89wV99NR3iZ8
3		Cell	3	0.000	1.000	350	15	NT PSF-A488 IMPa4-A546 DAPI 8C2-siRNA-IMP-a2-a4 V2.00	0	20. NT IMPa4 PSF-A488 DAPI IMPa4-A546_ap_TileScan_001 (Stage 42 of 49)	00-dTXgA8H9Um89wV99NR3iZ8
3		Cell	3	0.000	1.000	351	16	NT PSF-A488 IMPa4-A546 DAPI 8C2-siRNA-IMP-a2-a4 V2.00	0	20. NT IMPa4 PSF-A488 DAPI IMPa4-A546_ap_TileScan_001 (Stage 42 of 49)	00-dTXgA8H9Um89wV99NR3iZ8
3		Cell	3	0.000	1.000	352	17	NT PSF-A488 IMPa4-A546 DAPI 8C2-siRNA-IMP-a2-a4 V2.00	0	20. NT IMPa4 PSF-A488 DAPI IMPa4-A546_ap_TileScan_001 (Stage 42 of 49)	00-dTXgA8H9Um89wV99NR3iZ8
2		Cell	3	0.000	1.000	353	0	NT PSF-A488 IMPa4-A546 DAPI 8C2-siRNA-IMP-a2-a4 V2.00	0	20. NT IMPa4 PSF-A488 DAPI IMPa4-A546_aq_TileScan_001 (Stage 43 of 49)	00-cgSFzKBv6ZrXWTvgJk3kuS
2		Cell	3	0.000	1.000	354	1	NT PSF-A488 IMPa4-A546 DAPI 8C2-siRNA-IMP-a2-a4 V2.00	0	20. NT IMPa4 PSF-A488 DAPI IMPa4-A546_aq_TileScan_001 (Stage 43 of 49)	00-cgSFzKBv6ZrXWTvgJk3kuS
2		Cell	3	0.000	1.000	355	2	NT PSF-A488 IMPa4-A546 DAPI 8C2-siRNA-IMP-a2-a4 V2.00	0	20. NT IMPa4 PSF-A488 DAPI IMPa4-A546_aq_TileScan_001 (Stage 43 of 49)	00-cgSFzKBv6ZrXWTvgJk3kuS
3		Cell	3	0.000	1.000	356	3	NT PSF-A488 IMPa4-A546 DAPI 8C2-siRNA-IMP-a2-a4 V2.00	0	20. NT IMPa4 PSF-A488 DAPI IMPa4-A546_aq_TileScan_001 (Stage 43 of 49)	00-cgSFzKBv6ZrXWTvgJk3kuS
2		Cell	3	0.000	1.000	357	4	NT PSF-A488 IMPa4-A546 DAPI 8C2-siRNA-IMP-a2-a4 V2.00	0	20. NT IMPa4 PSF-A488 DAPI IMPa4-A546_aq_TileScan_001 (Stage 43 of 49)	00-cgSFzKBv6ZrXWTvgJk3kuS
2		Cell	3	0.000	1.000	358	5	NT PSF-A488 IMPa4-A546 DAPI 8C2-siRNA-IMP-a2-a4 V2.00	0	20. NT IMPa4 PSF-A488 DAPI IMPa4-A546_aq_TileScan_001 (Stage 43 of 49)	00-cgSFzKBv6ZrXWTvgJk3kuS
2		Cell	3	0.000	1.000	359	6	NT PSF-A488 IMPa4-A546 DAPI 8C2-siRNA-IMP-a2-a4 V2.00	0	20. NT IMPa4 PSF-A488 DAPI IMPa4-A546_aq_TileScan_001 (Stage 43 of 49)	00-cgSFzKBv6ZrXWTvgJk3kuS
2		Cell	3	0.000	1.000	360	7	NT PSF-A488 IMPa4-A546 DAPI 8C2-siRNA-IMP-a2-a4 V2.00	0	20. NT IMPa4 PSF-A488 DAPI IMPa4-A546_aq_TileScan_001 (Stage 43 of 49)	00-cgSFzKBv6ZrXWTvgJk3kuS
2		Cell	3	0.000	1.000	361	8	NT PSF-A488 IMPa4-A546 DAPI 8C2-siRNA-IMP-a2-a4 V2.00	0	20. NT IMPa4 PSF-A488 DAPI IMPa4-A546_aq_TileScan_001 (Stage 43 of 49)	00-cgSFzKBv6ZrXWTvgJk3kuS
2		Cell	3	0.000	1.000	362	9	NT PSF-A488 IMPa4-A546 DAPI 8C2-siRNA-IMP-a2-a4 V2.00	0	20. NT IMPa4 PSF-A488 DAPI IMPa4-A546_aq_TileScan_001 (Stage 43 of 49)	00-cgSFzKBv6ZrXWTvgJk3kuS
2		Cell	3	0.000	1.000	363	10	NT PSF-A488 IMPa4-A546 DAPI 8C2-siRNA-IMP-a2-a4 V2.00	0	20. NT IMPa4 PSF-A488 DAPI IMPa4-A546_aq_TileScan_001 (Stage 43 of 49)	00-cgSFzKBv6ZrXWTvgJk3kuS
2		Cell	3	0.000	1.000	364	11	NT PSF-A488 IMPa4-A546 DAPI 8C2-siRNA-IMP-a2-a4 V2.00	0	20. NT IMPa4 PSF-A488 DAPI IMPa4-A546_aq_TileScan_001 (Stage 43 of 49)	00-cgSFzKBv6ZrXWTvgJk3kuS
2		Cell	3	0.000	1.000	365	12	NT PSF-A488 IMPa4-A546 DAPI 8C2-siRNA-IMP-a2-a4 V2.00	0	20. NT IMPa4 PSF-A488 DAPI IMPa4-A546_aq_TileScan_001 (Stage 43 of 49)	00-cgSFzKBv6ZrXWTvgJk3kuS
2		Cell	3	0.000	1.000	366	13	NT PSF-A488 IMPa4-A546 DAPI 8C2-siRNA-IMP-a2-a4 V2.00	0	20. NT IMPa4 PSF-A488 DAPI IMPa4-A546_aq_TileScan_001 (Stage 43 of 49)	00-cgSFzKBv6ZrXWTvgJk3kuS
2		Cell	3	0.000	1.000	367	14	NT PSF-A488 IMPa4-A546 DAPI 8C2-siRNA-IMP-a2-a4 V2.00	0	20. NT IMPa4 PSF-A488 DAPI IMPa4-A546_aq_TileScan_001 (Stage 43 of 49)	00-cgSFzKBv6ZrXWTvgJk3kuS
2		Cell	3	0.000	1.000	368	15	NT PSF-A488 IMPa4-A546 DAPI 8C2-siRNA-IMP-a2-a4 V2.00	0	20. NT IMPa4 PSF-A488 DAPI IMPa4-A546_aq_TileScan_001 (Stage 43 of 49)	00-cgSFzKBv6ZrXWTvgJk3kuS
2		Cell	3	0.000	1.000	369	0	NT PSF-A488 IMPa4-A546 DAPI 8C2-siRNA-IMP-a2-a4 V2.00	0	20. NT IMPa4 PSF-A488 DAPI IMPa4-A546_ar_TileScan_001 (Stage 44 of 49)	00-jzrFtnJ3XWCvhHR2A6boxi
2		Cell	3	0.000	1.000	370	1	NT PSF-A488 IMPa4-A546 DAPI 8C2-siRNA-IMP-a2-a4 V2.00	0	20. NT IMPa4 PSF-A488 DAPI IMPa4-A546_ar_TileScan_001 (Stage 44 of 49)	00-jzrFtnJ3XWCvhHR2A6boxi
2		Cell	3	0.000	1.000	371	2	NT PSF-A488 IMPa4-A546 DAPI 8C2-siRNA-IMP-a2-a4 V2.00	0	20. NT IMPa4 PSF-A488 DAPI IMPa4-A546_ar_TileScan_001 (Stage 44 of 49)	00-jzrFtnJ3XWCvhHR2A6boxi
2		Cell	3	0.000	1.000	372	3	NT PSF-A488 IMPa4-A546 DAPI 8C2-siRNA-IMP-a2-a4 V2.00	0	20. NT IMPa4 PSF-A488 DAPI IMPa4-A546_ar_TileScan_001 (Stage 44 of 49)	00-jzrFtnJ3XWCvhHR2A6boxi
2		Cell	3	0.000	1.000	373	4	NT PSF-A488 IMPa4-A546 DAPI 8C2-siRNA-IMP-a2-a4 V2.00	0	20. NT IMPa4 PSF-A488 DAPI IMPa4-A546_ar_TileScan_001 (Stage 44 of 49)	00-jzrFtnJ3XWCvhHR2A6boxi
2		Cell	3	0.000	1.000	374	5	NT PSF-A488 IMPa4-A546 DAPI 8C2-siRNA-IMP-a2-a4 V2.00	0	20. NT IMPa4 PSF-A488 DAPI IMPa4-A546_ar_TileScan_001 (Stage 44 of 49)	00-jzrFtnJ3XWCvhHR2A6boxi
2		Cell	3	0.000	1.000	375	6	NT PSF-A488 IMPa4-A546 DAPI 8C2-siRNA-IMP-a2-a4 V2.00	0	20. NT IMPa4 PSF-A488 DAPI IMPa4-A546_ar_TileScan_001 (Stage 44 of 49)	00-jzrFtnJ3XWCvhHR2A6boxi
2		Cell	3	0.000	1.000	376	7	NT PSF-A488 IMPa4-A546 DAPI 8C2-siRNA-IMP-a2-a4 V2.00	0	20. NT IMPa4 PSF-A488 DAPI IMPa4-A546_ar_TileScan_001 (Stage 44 of 49)	00-jzrFtnJ3XWCvhHR2A6boxi
2		Cell	3	0.000	1.000	377	8	NT PSF-A488 IMPa4-A546 DAPI 8C2-siRNA-IMP-a2-a4 V2.00	0	20. NT IMPa4 PSF-A488 DAPI IMPa4-A546_ar_TileScan_001 (Stage 44 of 49)	00-jzrFtnJ3XWCvhHR2A6boxi
3		Cell	3	0.000	1.000	378	9	NT PSF-A488 IMPa4-A546 DAPI 8C2-siRNA-IMP-a2-a4 V2.00	0	20. NT IMPa4 PSF-A488 DAPI IMPa4-A546_ar_TileScan_001 (Stage 44 of 49)	00-jzrFtnJ3XWCvhHR2A6boxi
2		Cell	3	0.000	1.000	379	10	NT PSF-A488 IMPa4-A546 DAPI 8C2-siRNA-IMP-a2-a4 V2.00	0	20. NT IMPa4 PSF-A488 DAPI IMPa4-A546_ar_TileScan_001 (Stage 44 of 49)	00-jzrFtnJ3XWCvhHR2A6boxi
2		Cell	3	0.000	1.000	380	11	NT PSF-A488 IMPa4-A546 DAPI 8C2-siRNA-IMP-a2-a4 V2.00	0	20. NT IMPa4 PSF-A488 DAPI IMPa4-A546_ar_TileScan_001 (Stage 44 of 49)	00-jzrFtnJ3XWCvhHR2A6boxi
3		Cell	3	0.000	1.000	381	12	NT PSF-A488 IMPa4-A546 DAPI 8C2-siRNA-IMP-a2-a4 V2.00	0	20. NT IMPa4 PSF-A488 DAPI IMPa4-A546_ar_TileScan_001 (Stage 44 of 49)	00-jzrFtnJ3XWCvhHR2A6boxi
2		Cell	3	0.000	1.000	382	13	NT PSF-A488 IMPa4-A546 DAPI 8C2-siRNA-IMP-a2-a4 V2.00	0	20. NT IMPa4 PSF-A488 DAPI IMPa4-A546_ar_TileScan_001 (Stage 44 of 49)	00-jzrFtnJ3XWCvhHR2A6boxi
2		Cell	3	0.000	1.000	383	14	NT PSF-A488 IMPa4-A546 DAPI 8C2-siRNA-IMP-a2-a4 V2.00	0	20. NT IMPa4 PSF-A488 DAPI IMPa4-A546_ar_TileScan_001 (Stage 44 of 49)	00-jzrFtnJ3XWCvhHR2A6boxi
3		Cell	3	0.000	1.000	384	0	NT PSF-A488 IMPa4-A546 DAPI 8C2-siRNA-IMP-a2-a4 V2.00	0	20. NT IMPa4 PSF-A488 DAPI IMPa4-A546_as_TileScan_001 (Stage 45 of 49)	00-cRSMXMbSMnG4ADWhxJSeK
3		Cell	3	0.000	1.000	385	1	NT PSF-A488 IMPa4-A546 DAPI 8C2-siRNA-IMP-a2-a4 V2.00	0	20. NT IMPa4 PSF-A488 DAPI IMPa4-A546_as_TileScan_001 (Stage 45 of 49)	00-cRSMXMbSMnG4ADWhxJSeK
2		Cell	3	0.000	1.000	386	2	NT PSF-A488 IMPa4-A546 DAPI 8C2-siRNA-IMP-a2-a4 V2.00	0	20. NT IMPa4 PSF-A488 DAPI IMPa4-A546_as_TileScan_001 (Stage 45 of 49)	00-cRSMXMbSMnG4ADWhxJSeK
2		Cell	3	0.000	1.000	387	3	NT PSF-A488 IMPa4-A546 DAPI 8C2-siRNA-IMP-a2-a4 V2.00	0	20. NT IMPa4 PSF-A488 DAPI IMPa4-A546_as_TileScan_001 (Stage 45 of 49)	00-cRSMXMbSMnG4ADWhxJSeK
2		Cell	3	0.000	1.000	388	4	NT PSF-A488 IMPa4-A546 DAPI 8C2-siRNA-IMP-a2-a4 V2.00	0	20. NT IMPa4 PSF-A488 DAPI IMPa4-A546_as_TileScan_001 (Stage 45 of 49)	00-cRSMXMbSMnG4ADWhxJSeK
2		Cell	3	0.000	1.000	389	5	NT PSF-A488 IMPa4-A546 DAPI 8C2-siRNA-IMP-a2-a4 V2.00	0	20. NT IMPa4 PSF-A488 DAPI IMPa4-A546_as_TileScan_001 (Stage 45 of 49)	00-cRSMXMbSMnG4ADWhxJSeK
2		Cell	3	0.000	1.000	390	6	NT PSF-A488 IMPa4-A546 DAPI 8C2-siRNA-IMP-a2-a4 V2.00	0	20. NT IMPa4 PSF-A488 DAPI IMPa4-A546_as_TileScan_001 (Stage 45 of 49)	00-cRSMXMbSMnG4ADWhxJSeK
2		Cell	3	0.000	1.000	391	7	NT PSF-A488 IMPa4-A546 DAPI 8C2-siRNA-IMP-a2-a4 V2.00	0	20. NT IMPa4 PSF-A488 DAPI IMPa4-A546_as_TileScan_001 (Stage 45 of 49)	00-cRSMXMbSMnG4ADWhxJSeK
2		Cell	3	0.000	1.000	392	8	NT PSF-A488 IMPa4-A546 DAPI 8C2-siRNA-IMP-a2-a4 V2.00	0	20. NT IMPa4 PSF-A488 DAPI IMPa4-A546_as_TileScan_001 (Stage 45 of 49)	00-cRSMXMbSMnG4ADWhxJSeK
2		Cell	3	0.000	1.000	393	9	NT PSF-A488 IMPa4-A546 DAPI 8C2-siRNA-IMP-a2-a4 V2.00	0	20. NT IMPa4 PSF-A488 DAPI IMPa4-A546_as_TileScan_001 (Stage 45 of 49)	00-cRSMXMbSMnG4ADWhxJSeK
2		Cell	3	0.000	1.000	394	10	NT PSF-A488 IMPa4-A546 DAPI 8C2-siRNA-IMP-a2-a4 V2.00	0	20. NT IMPa4 PSF-A488 DAPI IMPa4-A546_as_TileScan_001 (Stage 45 of 49)	00-cRSMXMbSMnG4ADWhxJSeK
3		Cell	3	0.000	1.000	395	11	NT PSF-A488 IMPa4-A546 DAPI 8C2-siRNA-IMP-a2-a4 V2.00	0	20. NT IMPa4 PSF-A488 DAPI IMPa4-A546_as_TileScan_001 (Stage 45 of 49)	00-cRSMXMbSMnG4ADWhxJSeK
2		Cell	3	0.000	1.000	396	12	NT PSF-A488 IMPa4-A546 DAPI 8C2-siRNA-IMP-a2-a4 V2.00	0	20. NT IMPa4 PSF-A488 DAPI IMPa4-A546_as_TileScan_001 (Stage 45 of 49)	00-cRSMXMbSMnG4ADWhxJSeK
3		Cell	3	0.000	1.000	397	13	NT PSF-A488 IMPa4-A546 DAPI 8C2-siRNA-IMP-a2-a4 V2.00	0	20. NT IMPa4 PSF-A488 DAPI IMPa4-A546_as_TileScan_001 (Stage 45 of 49)	00-cRSMXMbSMnG4ADWhxJSeK
2		Cell	3	0.000	1.000	398	14	NT PSF-A488 IMPa4-A546 DAPI 8C2-siRNA-IMP-a2-a4 V2.00	0	20. NT IMPa4 PSF-A488 DAPI IMPa4-A546_as_TileScan_001 (Stage 45 of 49)	00-cRSMXMbSMnG4ADWhxJSeK
2		Cell	3	0.000	1.000	399	15	NT PSF-A488 IMPa4-A546 DAPI 8C2-siRNA-IMP-a2-a4 V2.00	0	20. NT IMPa4 PSF-A488 DAPI IMPa4-A546_as_TileScan_001 (Stage 45 of 49)	00-cRSMXMbSMnG4ADWhxJSeK
3		Cell	3	0.000	1.000	400	16	NT PSF-A488 IMPa4-A546 DAPI 8C2-siRNA-IMP-a2-a4 V2.00	0	20. NT IMPa4 PSF-A488 DAPI IMPa4-A546_as_TileScan_001 (Stage 45 of 49)	00-cRSMXMbSMnG4ADWhxJSeK
4		Cell	3	0.000	1.000	401	17	NT PSF-A488 IMPa4-A546 DAPI 8C2-siRNA-IMP-a2-a4 V2.00	0	20. NT IMPa4 PSF-A488 DAPI IMPa4-A546_as_TileScan_001 (Stage 45 of 49)	00-cRSMXMbSMnG4ADWhxJSeK
2		Cell	3	0.000	1.000	402	18	NT PSF-A488 IMPa4-A546 DAPI 8C2-siRNA-IMP-a2-a4 V2.00	0	20. NT IMPa4 PSF-A488 DAPI IMPa4-A546_as_TileScan_001 (Stage 45 of 49)	00-cRSMXMbSMnG4ADWhxJSeK
2		Cell	3	0.000	1.000	403	19	NT PSF-A488 IMPa4-A546 DAPI 8C2-siRNA-IMP-a2-a4 V2.00	0	20. NT IMPa4 PSF-A488 DAPI IMPa4-A546_as_TileScan_001 (Stage 45 of 49)	00-cRSMXMbSMnG4ADWhxJSeK
3		Cell	3	0.000	1.000	404	20	NT PSF-A488 IMPa4-A546 DAPI 8C2-siRNA-IMP-a2-a4 V2.00	0	20. NT IMPa4 PSF-A488 DAPI IMPa4-A546_as_TileScan_001 (Stage 45 of 49)	00-cRSMXMbSMnG4ADWhxJSeK
2		Cell	3	0.000	1.000	405	21	NT PSF-A488 IMPa4-A546 DAPI 8C2-siRNA-IMP-a2-a4 V2.00	0	20. NT IMPa4 PSF-A488 DAPI IMPa4-A546_as_TileScan_001 (Stage 45 of 49)	00-cRSMXMbSMnG4ADWhxJSeK
3		Cell	3	0.000	1.000	406	22	NT PSF-A488 IMPa4-A546 DAPI 8C2-siRNA-IMP-a2-a4 V2.00	0	20. NT IMPa4 PSF-A488 DAPI IMPa4-A546_as_TileScan_001 (Stage 45 of 49)	00-cRSMXMbSMnG4ADWhxJSeK
2		Cell	3	0.000	1.000	407	0	NT PSF-A488 IMPa4-A546 DAPI 8C2-siRNA-IMP-a2-a4 V2.00	0	20. NT IMPa4 PSF-A488 DAPI IMPa4-A546_at_TileScan_001 (Stage 46 of 49)	00-DmXkLVM35fj47VoMLwBVNX
2		Cell	3	0.000	1.000	408	1	NT PSF-A488 IMPa4-A546 DAPI 8C2-siRNA-IMP-a2-a4 V2.00	0	20. NT IMPa4 PSF-A488 DAPI IMPa4-A546_at_TileScan_001 (Stage 46 of 49)	00-DmXkLVM35fj47VoMLwBVNX
3		Cell	3	0.000	1.000	409	2	NT PSF-A488 IMPa4-A546 DAPI 8C2-siRNA-IMP-a2-a4 V2.00	0	20. NT IMPa4 PSF-A488 DAPI IMPa4-A546_at_TileScan_001 (Stage 46 of 49)	00-DmXkLVM35fj47VoMLwBVNX
2		Cell	3	0.000	1.000	410	3	NT PSF-A488 IMPa4-A546 DAPI 8C2-siRNA-IMP-a2-a4 V2.00	0	20. NT IMPa4 PSF-A488 DAPI IMPa4-A546_at_TileScan_001 (Stage 46 of 49)	00-DmXkLVM35fj47VoMLwBVNX
2		Cell	3	0.000	1.000	411	4	NT PSF-A488 IMPa4-A546 DAPI 8C2-siRNA-IMP-a2-a4 V2.00	0	20. NT IMPa4 PSF-A488 DAPI IMPa4-A546_at_TileScan_001 (Stage 46 of 49)	00-DmXkLVM35fj47VoMLwBVNX
3		Cell	3	0.000	1.000	412	5	NT PSF-A488 IMPa4-A546 DAPI 8C2-siRNA-IMP-a2-a4 V2.00	0	20. NT IMPa4 PSF-A488 DAPI IMPa4-A546_at_TileScan_001 (Stage 46 of 49)	00-DmXkLVM35fj47VoMLwBVNX
2		Cell	3	0.000	1.000	413	6	NT PSF-A488 IMPa4-A546 DAPI 8C2-siRNA-IMP-a2-a4 V2.00	0	20. NT IMPa4 PSF-A488 DAPI IMPa4-A546_at_TileScan_001 (Stage 46 of 49)	00-DmXkLVM35fj47VoMLwBVNX
2		Cell	3	0.000	1.000	414	7	NT PSF-A488 IMPa4-A546 DAPI 8C2-siRNA-IMP-a2-a4 V2.00	0	20. NT IMPa4 PSF-A488 DAPI IMPa4-A546_at_TileScan_001 (Stage 46 of 49)	00-DmXkLVM35fj47VoMLwBVNX
3		Cell	3	0.000	1.000	415	8	NT PSF-A488 IMPa4-A546 DAPI 8C2-siRNA-IMP-a2-a4 V2.00	0	20. NT IMPa4 PSF-A488 DAPI IMPa4-A546_at_TileScan_001 (Stage 46 of 49)	00-DmXkLVM35fj47VoMLwBVNX
2		Cell	3	0.000	1.000	416	9	NT PSF-A488 IMPa4-A546 DAPI 8C2-siRNA-IMP-a2-a4 V2.00	0	20. NT IMPa4 PSF-A488 DAPI IMPa4-A546_at_TileScan_001 (Stage 46 of 49)	00-DmXkLVM35fj47VoMLwBVNX
2		Cell	3	0.000	1.000	417	10	NT PSF-A488 IMPa4-A546 DAPI 8C2-siRNA-IMP-a2-a4 V2.00	0	20. NT IMPa4 PSF-A488 DAPI IMPa4-A546_at_TileScan_001 (Stage 46 of 49)	00-DmXkLVM35fj47VoMLwBVNX
2		Cell	3	0.000	1.000	418	11	NT PSF-A488 IMPa4-A546 DAPI 8C2-siRNA-IMP-a2-a4 V2.00	0	20. NT IMPa4 PSF-A488 DAPI IMPa4-A546_at_TileScan_001 (Stage 46 of 49)	00-DmXkLVM35fj47VoMLwBVNX
2		Cell	3	0.000	1.000	419	12	NT PSF-A488 IMPa4-A546 DAPI 8C2-siRNA-IMP-a2-a4 V2.00	0	20. NT IMPa4 PSF-A488 DAPI IMPa4-A546_at_TileScan_001 (Stage 46 of 49)	00-DmXkLVM35fj47VoMLwBVNX
2		Cell	3	0.000	1.000	420	13	NT PSF-A488 IMPa4-A546 DAPI 8C2-siRNA-IMP-a2-a4 V2.00	0	20. NT IMPa4 PSF-A488 DAPI IMPa4-A546_at_TileScan_001 (Stage 46 of 49)	00-DmXkLVM35fj47VoMLwBVNX
2		Cell	3	0.000	1.000	421	14	NT PSF-A488 IMPa4-A546 DAPI 8C2-siRNA-IMP-a2-a4 V2.00	0	20. NT IMPa4 PSF-A488 DAPI IMPa4-A546_at_TileScan_001 (Stage 46 of 49)	00-DmXkLVM35fj47VoMLwBVNX
2		Cell	3	0.000	1.000	422	15	NT PSF-A488 IMPa4-A546 DAPI 8C2-siRNA-IMP-a2-a4 V2.00	0	20. NT IMPa4 PSF-A488 DAPI IMPa4-A546_at_TileScan_001 (Stage 46 of 49)	00-DmXkLVM35fj47VoMLwBVNX
2		Cell	3	0.000	1.000	423	16	NT PSF-A488 IMPa4-A546 DAPI 8C2-siRNA-IMP-a2-a4 V2.00	0	20. NT IMPa4 PSF-A488 DAPI IMPa4-A546_at_TileScan_001 (Stage 46 of 49)	00-DmXkLVM35fj47VoMLwBVNX
2		Cell	3	0.000	1.000	424	17	NT PSF-A488 IMPa4-A546 DAPI 8C2-siRNA-IMP-a2-a4 V2.00	0	20. NT IMPa4 PSF-A488 DAPI IMPa4-A546_at_TileScan_001 (Stage 46 of 49)	00-DmXkLVM35fj47VoMLwBVNX
2		Cell	3	0.000	1.000	425	18	NT PSF-A488 IMPa4-A546 DAPI 8C2-siRNA-IMP-a2-a4 V2.00	0	20. NT IMPa4 PSF-A488 DAPI IMPa4-A546_at_TileScan_001 (Stage 46 of 49)	00-DmXkLVM35fj47VoMLwBVNX
3		Cell	3	0.000	1.000	426	19	NT PSF-A488 IMPa4-A546 DAPI 8C2-siRNA-IMP-a2-a4 V2.00	0	20. NT IMPa4 PSF-A488 DAPI IMPa4-A546_at_TileScan_001 (Stage 46 of 49)	00-DmXkLVM35fj47VoMLwBVNX
2		Cell	3	0.000	1.000	427	20	NT PSF-A488 IMPa4-A546 DAPI 8C2-siRNA-IMP-a2-a4 V2.00	0	20. NT IMPa4 PSF-A488 DAPI IMPa4-A546_at_TileScan_001 (Stage 46 of 49)	00-DmXkLVM35fj47VoMLwBVNX
3		Cell	3	0.000	1.000	428	21	NT PSF-A488 IMPa4-A546 DAPI 8C2-siRNA-IMP-a2-a4 V2.00	0	20. NT IMPa4 PSF-A488 DAPI IMPa4-A546_at_TileScan_001 (Stage 46 of 49)	00-DmXkLVM35fj47VoMLwBVNX
2		Cell	3	0.000	1.000	429	22	NT PSF-A488 IMPa4-A546 DAPI 8C2-siRNA-IMP-a2-a4 V2.00	0	20. NT IMPa4 PSF-A488 DAPI IMPa4-A546_at_TileScan_001 (Stage 46 of 49)	00-DmXkLVM35fj47VoMLwBVNX
2		Cell	3	0.000	1.000	430	23	NT PSF-A488 IMPa4-A546 DAPI 8C2-siRNA-IMP-a2-a4 V2.00	0	20. NT IMPa4 PSF-A488 DAPI IMPa4-A546_at_TileScan_001 (Stage 46 of 49)	00-DmXkLVM35fj47VoMLwBVNX
2		Cell	3	0.000	1.000	431	24	NT PSF-A488 IMPa4-A546 DAPI 8C2-siRNA-IMP-a2-a4 V2.00	0	20. NT IMPa4 PSF-A488 DAPI IMPa4-A546_at_TileScan_001 (Stage 46 of 49)	00-DmXkLVM35fj47VoMLwBVNX
2		Cell	3	0.000	1.000	432	25	NT PSF-A488 IMPa4-A546 DAPI 8C2-siRNA-IMP-a2-a4 V2.00	0	20. NT IMPa4 PSF-A488 DAPI IMPa4-A546_at_TileScan_001 (Stage 46 of 49)	00-DmXkLVM35fj47VoMLwBVNX
2		Cell	3	0.000	1.000	433	26	NT PSF-A488 IMPa4-A546 DAPI 8C2-siRNA-IMP-a2-a4 V2.00	0	20. NT IMPa4 PSF-A488 DAPI IMPa4-A546_at_TileScan_001 (Stage 46 of 49)	00-DmXkLVM35fj47VoMLwBVNX
2		Cell	3	0.000	1.000	434	27	NT PSF-A488 IMPa4-A546 DAPI 8C2-siRNA-IMP-a2-a4 V2.00	0	20. NT IMPa4 PSF-A488 DAPI IMPa4-A546_at_TileScan_001 (Stage 46 of 49)	00-DmXkLVM35fj47VoMLwBVNX
2		Cell	3	0.000	1.000	435	0	NT PSF-A488 IMPa4-A546 DAPI 8C2-siRNA-IMP-a2-a4 V2.00	0	20. NT IMPa4 PSF-A488 DAPI IMPa4-A546_au_TileScan_001 (Stage 47 of 49)	00-VdRjRsEgCg7SxYga3DVnKJ
2		Cell	3	0.000	1.000	436	1	NT PSF-A488 IMPa4-A546 DAPI 8C2-siRNA-IMP-a2-a4 V2.00	0	20. NT IMPa4 PSF-A488 DAPI IMPa4-A546_au_TileScan_001 (Stage 47 of 49)	00-VdRjRsEgCg7SxYga3DVnKJ
2		Cell	3	0.000	1.000	437	2	NT PSF-A488 IMPa4-A546 DAPI 8C2-siRNA-IMP-a2-a4 V2.00	0	20. NT IMPa4 PSF-A488 DAPI IMPa4-A546_au_TileScan_001 (Stage 47 of 49)	00-VdRjRsEgCg7SxYga3DVnKJ
2		Cell	3	0.000	1.000	438	3	NT PSF-A488 IMPa4-A546 DAPI 8C2-siRNA-IMP-a2-a4 V2.00	0	20. NT IMPa4 PSF-A488 DAPI IMPa4-A546_au_TileScan_001 (Stage 47 of 49)	00-VdRjRsEgCg7SxYga3DVnKJ
2		Cell	3	0.000	1.000	439	4	NT PSF-A488 IMPa4-A546 DAPI 8C2-siRNA-IMP-a2-a4 V2.00	0	20. NT IMPa4 PSF-A488 DAPI IMPa4-A546_au_TileScan_001 (Stage 47 of 49)	00-VdRjRsEgCg7SxYga3DVnKJ
3		Cell	3	0.000	1.000	440	5	NT PSF-A488 IMPa4-A546 DAPI 8C2-siRNA-IMP-a2-a4 V2.00	0	20. NT IMPa4 PSF-A488 DAPI IMPa4-A546_au_TileScan_001 (Stage 47 of 49)	00-VdRjRsEgCg7SxYga3DVnKJ
2		Cell	3	0.000	1.000	441	6	NT PSF-A488 IMPa4-A546 DAPI 8C2-siRNA-IMP-a2-a4 V2.00	0	20. NT IMPa4 PSF-A488 DAPI IMPa4-A546_au_TileScan_001 (Stage 47 of 49)	00-VdRjRsEgCg7SxYga3DVnKJ
2		Cell	3	0.000	1.000	442	7	NT PSF-A488 IMPa4-A546 DAPI 8C2-siRNA-IMP-a2-a4 V2.00	0	20. NT IMPa4 PSF-A488 DAPI IMPa4-A546_au_TileScan_001 (Stage 47 of 49)	00-VdRjRsEgCg7SxYga3DVnKJ
2		Cell	3	0.000	1.000	443	8	NT PSF-A488 IMPa4-A546 DAPI 8C2-siRNA-IMP-a2-a4 V2.00	0	20. NT IMPa4 PSF-A488 DAPI IMPa4-A546_au_TileScan_001 (Stage 47 of 49)	00-VdRjRsEgCg7SxYga3DVnKJ
3		Cell	3	0.000	1.000	444	9	NT PSF-A488 IMPa4-A546 DAPI 8C2-siRNA-IMP-a2-a4 V2.00	0	20. NT IMPa4 PSF-A488 DAPI IMPa4-A546_au_TileScan_001 (Stage 47 of 49)	00-VdRjRsEgCg7SxYga3DVnKJ
2		Cell	3	0.000	1.000	445	10	NT PSF-A488 IMPa4-A546 DAPI 8C2-siRNA-IMP-a2-a4 V2.00	0	20. NT IMPa4 PSF-A488 DAPI IMPa4-A546_au_TileScan_001 (Stage 47 of 49)	00-VdRjRsEgCg7SxYga3DVnKJ
2		Cell	3	0.000	1.000	446	11	NT PSF-A488 IMPa4-A546 DAPI 8C2-siRNA-IMP-a2-a4 V2.00	0	20. NT IMPa4 PSF-A488 DAPI IMPa4-A546_au_TileScan_001 (Stage 47 of 49)	00-VdRjRsEgCg7SxYga3DVnKJ
2		Cell	3	0.000	1.000	447	12	NT PSF-A488 IMPa4-A546 DAPI 8C2-siRNA-IMP-a2-a4 V2.00	0	20. NT IMPa4 PSF-A488 DAPI IMPa4-A546_au_TileScan_001 (Stage 47 of 49)	00-VdRjRsEgCg7SxYga3DVnKJ
2		Cell	3	0.000	1.000	448	13	NT PSF-A488 IMPa4-A546 DAPI 8C2-siRNA-IMP-a2-a4 V2.00	0	20. NT IMPa4 PSF-A488 DAPI IMPa4-A546_au_TileScan_001 (Stage 47 of 49)	00-VdRjRsEgCg7SxYga3DVnKJ
3		Cell	3	0.000	1.000	449	0	NT PSF-A488 IMPa4-A546 DAPI 8C2-siRNA-IMP-a2-a4 V2.00	0	20. NT IMPa4 PSF-A488 DAPI IMPa4-A546_av_TileScan_001 (Stage 48 of 49)	00-MkUA6Kj5bxgtTEuaUurxsL
2		Cell	3	0.000	1.000	450	1	NT PSF-A488 IMPa4-A546 DAPI 8C2-siRNA-IMP-a2-a4 V2.00	0	20. NT IMPa4 PSF-A488 DAPI IMPa4-A546_av_TileScan_001 (Stage 48 of 49)	00-MkUA6Kj5bxgtTEuaUurxsL
3		Cell	3	0.000	1.000	451	2	NT PSF-A488 IMPa4-A546 DAPI 8C2-siRNA-IMP-a2-a4 V2.00	0	20. NT IMPa4 PSF-A488 DAPI IMPa4-A546_av_TileScan_001 (Stage 48 of 49)	00-MkUA6Kj5bxgtTEuaUurxsL
3		Cell	3	0.000	1.000	452	3	NT PSF-A488 IMPa4-A546 DAPI 8C2-siRNA-IMP-a2-a4 V2.00	0	20. NT IMPa4 PSF-A488 DAPI IMPa4-A546_av_TileScan_001 (Stage 48 of 49)	00-MkUA6Kj5bxgtTEuaUurxsL
3		Cell	3	0.000	1.000	453	4	NT PSF-A488 IMPa4-A546 DAPI 8C2-siRNA-IMP-a2-a4 V2.00	0	20. NT IMPa4 PSF-A488 DAPI IMPa4-A546_av_TileScan_001 (Stage 48 of 49)	00-MkUA6Kj5bxgtTEuaUurxsL
2		Cell	3	0.000	1.000	454	5	NT PSF-A488 IMPa4-A546 DAPI 8C2-siRNA-IMP-a2-a4 V2.00	0	20. NT IMPa4 PSF-A488 DAPI IMPa4-A546_av_TileScan_001 (Stage 48 of 49)	00-MkUA6Kj5bxgtTEuaUurxsL
2		Cell	3	0.000	1.000	455	6	NT PSF-A488 IMPa4-A546 DAPI 8C2-siRNA-IMP-a2-a4 V2.00	0	20. NT IMPa4 PSF-A488 DAPI IMPa4-A546_av_TileScan_001 (Stage 48 of 49)	00-MkUA6Kj5bxgtTEuaUurxsL
2		Cell	3	0.000	1.000	456	7	NT PSF-A488 IMPa4-A546 DAPI 8C2-siRNA-IMP-a2-a4 V2.00	0	20. NT IMPa4 PSF-A488 DAPI IMPa4-A546_av_TileScan_001 (Stage 48 of 49)	00-MkUA6Kj5bxgtTEuaUurxsL
3		Cell	3	0.000	1.000	457	8	NT PSF-A488 IMPa4-A546 DAPI 8C2-siRNA-IMP-a2-a4 V2.00	0	20. NT IMPa4 PSF-A488 DAPI IMPa4-A546_av_TileScan_001 (Stage 48 of 49)	00-MkUA6Kj5bxgtTEuaUurxsL
2		Cell	3	0.000	1.000	458	9	NT PSF-A488 IMPa4-A546 DAPI 8C2-siRNA-IMP-a2-a4 V2.00	0	20. NT IMPa4 PSF-A488 DAPI IMPa4-A546_av_TileScan_001 (Stage 48 of 49)	00-MkUA6Kj5bxgtTEuaUurxsL
2		Cell	3	0.000	1.000	459	10	NT PSF-A488 IMPa4-A546 DAPI 8C2-siRNA-IMP-a2-a4 V2.00	0	20. NT IMPa4 PSF-A488 DAPI IMPa4-A546_av_TileScan_001 (Stage 48 of 49)	00-MkUA6Kj5bxgtTEuaUurxsL
3		Cell	3	0.000	1.000	460	11	NT PSF-A488 IMPa4-A546 DAPI 8C2-siRNA-IMP-a2-a4 V2.00	0	20. NT IMPa4 PSF-A488 DAPI IMPa4-A546_av_TileScan_001 (Stage 48 of 49)	00-MkUA6Kj5bxgtTEuaUurxsL
3		Cell	3	0.000	1.000	461	12	NT PSF-A488 IMPa4-A546 DAPI 8C2-siRNA-IMP-a2-a4 V2.00	0	20. NT IMPa4 PSF-A488 DAPI IMPa4-A546_av_TileScan_001 (Stage 48 of 49)	00-MkUA6Kj5bxgtTEuaUurxsL
2		Cell	3	0.000	1.000	462	13	NT PSF-A488 IMPa4-A546 DAPI 8C2-siRNA-IMP-a2-a4 V2.00	0	20. NT IMPa4 PSF-A488 DAPI IMPa4-A546_av_TileScan_001 (Stage 48 of 49)	00-MkUA6Kj5bxgtTEuaUurxsL
2		Cell	3	0.000	1.000	463	14	NT PSF-A488 IMPa4-A546 DAPI 8C2-siRNA-IMP-a2-a4 V2.00	0	20. NT IMPa4 PSF-A488 DAPI IMPa4-A546_av_TileScan_001 (Stage 48 of 49)	00-MkUA6Kj5bxgtTEuaUurxsL
2		Cell	3	0.000	1.000	464	15	NT PSF-A488 IMPa4-A546 DAPI 8C2-siRNA-IMP-a2-a4 V2.00	0	20. NT IMPa4 PSF-A488 DAPI IMPa4-A546_av_TileScan_001 (Stage 48 of 49)	00-MkUA6Kj5bxgtTEuaUurxsL
2		Cell	3	0.000	1.000	465	16	NT PSF-A488 IMPa4-A546 DAPI 8C2-siRNA-IMP-a2-a4 V2.00	0	20. NT IMPa4 PSF-A488 DAPI IMPa4-A546_av_TileScan_001 (Stage 48 of 49)	00-MkUA6Kj5bxgtTEuaUurxsL
2		Cell	3	0.000	1.000	466	17	NT PSF-A488 IMPa4-A546 DAPI 8C2-siRNA-IMP-a2-a4 V2.00	0	20. NT IMPa4 PSF-A488 DAPI IMPa4-A546_av_TileScan_001 (Stage 48 of 49)	00-MkUA6Kj5bxgtTEuaUurxsL
2		Cell	3	0.000	1.000	467	18	NT PSF-A488 IMPa4-A546 DAPI 8C2-siRNA-IMP-a2-a4 V2.00	0	20. NT IMPa4 PSF-A488 DAPI IMPa4-A546_av_TileScan_001 (Stage 48 of 49)	00-MkUA6Kj5bxgtTEuaUurxsL
2		Cell	3	0.000	1.000	468	0	NT PSF-A488 IMPa4-A546 DAPI 8C2-siRNA-IMP-a2-a4 V2.00	0	20. NT IMPa4 PSF-A488 DAPI IMPa4-A546_aw_TileScan_001 (Stage 49 of 49)	00-qD4k6eEkER3oEEbWJjZHZS
2		Cell	3	0.000	1.000	469	1	NT PSF-A488 IMPa4-A546 DAPI 8C2-siRNA-IMP-a2-a4 V2.00	0	20. NT IMPa4 PSF-A488 DAPI IMPa4-A546_aw_TileScan_001 (Stage 49 of 49)	00-qD4k6eEkER3oEEbWJjZHZS
2		Cell	3	0.000	1.000	470	2	NT PSF-A488 IMPa4-A546 DAPI 8C2-siRNA-IMP-a2-a4 V2.00	0	20. NT IMPa4 PSF-A488 DAPI IMPa4-A546_aw_TileScan_001 (Stage 49 of 49)	00-qD4k6eEkER3oEEbWJjZHZS
2		Cell	3	0.000	1.000	471	3	NT PSF-A488 IMPa4-A546 DAPI 8C2-siRNA-IMP-a2-a4 V2.00	0	20. NT IMPa4 PSF-A488 DAPI IMPa4-A546_aw_TileScan_001 (Stage 49 of 49)	00-qD4k6eEkER3oEEbWJjZHZS
2		Cell	3	0.000	1.000	472	4	NT PSF-A488 IMPa4-A546 DAPI 8C2-siRNA-IMP-a2-a4 V2.00	0	20. NT IMPa4 PSF-A488 DAPI IMPa4-A546_aw_TileScan_001 (Stage 49 of 49)	00-qD4k6eEkER3oEEbWJjZHZS
2		Cell	3	0.000	1.000	473	5	NT PSF-A488 IMPa4-A546 DAPI 8C2-siRNA-IMP-a2-a4 V2.00	0	20. NT IMPa4 PSF-A488 DAPI IMPa4-A546_aw_TileScan_001 (Stage 49 of 49)	00-qD4k6eEkER3oEEbWJjZHZS
2		Cell	3	0.000	1.000	474	6	NT PSF-A488 IMPa4-A546 DAPI 8C2-siRNA-IMP-a2-a4 V2.00	0	20. NT IMPa4 PSF-A488 DAPI IMPa4-A546_aw_TileScan_001 (Stage 49 of 49)	00-qD4k6eEkER3oEEbWJjZHZS
3		Cell	3	0.000	1.000	475	7	NT PSF-A488 IMPa4-A546 DAPI 8C2-siRNA-IMP-a2-a4 V2.00	0	20. NT IMPa4 PSF-A488 DAPI IMPa4-A546_aw_TileScan_001 (Stage 49 of 49)	00-qD4k6eEkER3oEEbWJjZHZS
2		Cell	3	0.000	1.000	476	8	NT PSF-A488 IMPa4-A546 DAPI 8C2-siRNA-IMP-a2-a4 V2.00	0	20. NT IMPa4 PSF-A488 DAPI IMPa4-A546_aw_TileScan_001 (Stage 49 of 49)	00-qD4k6eEkER3oEEbWJjZHZS
2		Cell	3	0.000	1.000	477	9	NT PSF-A488 IMPa4-A546 DAPI 8C2-siRNA-IMP-a2-a4 V2.00	0	20. NT IMPa4 PSF-A488 DAPI IMPa4-A546_aw_TileScan_001 (Stage 49 of 49)	00-qD4k6eEkER3oEEbWJjZHZS
2		Cell	3	0.000	1.000	478	10	NT PSF-A488 IMPa4-A546 DAPI 8C2-siRNA-IMP-a2-a4 V2.00	0	20. NT IMPa4 PSF-A488 DAPI IMPa4-A546_aw_TileScan_001 (Stage 49 of 49)	00-qD4k6eEkER3oEEbWJjZHZS
2		Cell	3	0.000	1.000	479	11	NT PSF-A488 IMPa4-A546 DAPI 8C2-siRNA-IMP-a2-a4 V2.00	0	20. NT IMPa4 PSF-A488 DAPI IMPa4-A546_aw_TileScan_001 (Stage 49 of 49)	00-qD4k6eEkER3oEEbWJjZHZS
2		Cell	3	0.000	1.000	480	0	NT PSF-A488 IMPa4-A546 DAPI 8C2-siRNA-IMP-a2-a4 V2.00	0	20. NT IMPa4 PSF-A488 DAPI IMPa4-A546_b_TileScan_001 (Stage 2 of 49)	00-XF7XGLY7ifvh6vzxbPcyFb
2		Cell	3	0.000	1.000	481	1	NT PSF-A488 IMPa4-A546 DAPI 8C2-siRNA-IMP-a2-a4 V2.00	0	20. NT IMPa4 PSF-A488 DAPI IMPa4-A546_b_TileScan_001 (Stage 2 of 49)	00-XF7XGLY7ifvh6vzxbPcyFb
2		Cell	3	0.000	1.000	482	2	NT PSF-A488 IMPa4-A546 DAPI 8C2-siRNA-IMP-a2-a4 V2.00	0	20. NT IMPa4 PSF-A488 DAPI IMPa4-A546_b_TileScan_001 (Stage 2 of 49)	00-XF7XGLY7ifvh6vzxbPcyFb
2		Cell	3	0.000	1.000	483	3	NT PSF-A488 IMPa4-A546 DAPI 8C2-siRNA-IMP-a2-a4 V2.00	0	20. NT IMPa4 PSF-A488 DAPI IMPa4-A546_b_TileScan_001 (Stage 2 of 49)	00-XF7XGLY7ifvh6vzxbPcyFb
2		Cell	3	0.000	1.000	484	4	NT PSF-A488 IMPa4-A546 DAPI 8C2-siRNA-IMP-a2-a4 V2.00	0	20. NT IMPa4 PSF-A488 DAPI IMPa4-A546_b_TileScan_001 (Stage 2 of 49)	00-XF7XGLY7ifvh6vzxbPcyFb
2		Cell	3	0.000	1.000	485	5	NT PSF-A488 IMPa4-A546 DAPI 8C2-siRNA-IMP-a2-a4 V2.00	0	20. NT IMPa4 PSF-A488 DAPI IMPa4-A546_b_TileScan_001 (Stage 2 of 49)	00-XF7XGLY7ifvh6vzxbPcyFb
2		Cell	3	0.000	1.000	486	6	NT PSF-A488 IMPa4-A546 DAPI 8C2-siRNA-IMP-a2-a4 V2.00	0	20. NT IMPa4 PSF-A488 DAPI IMPa4-A546_b_TileScan_001 (Stage 2 of 49)	00-XF7XGLY7ifvh6vzxbPcyFb
2		Cell	3	0.000	1.000	487	7	NT PSF-A488 IMPa4-A546 DAPI 8C2-siRNA-IMP-a2-a4 V2.00	0	20. NT IMPa4 PSF-A488 DAPI IMPa4-A546_b_TileScan_001 (Stage 2 of 49)	00-XF7XGLY7ifvh6vzxbPcyFb
2		Cell	3	0.000	1.000	488	8	NT PSF-A488 IMPa4-A546 DAPI 8C2-siRNA-IMP-a2-a4 V2.00	0	20. NT IMPa4 PSF-A488 DAPI IMPa4-A546_b_TileScan_001 (Stage 2 of 49)	00-XF7XGLY7ifvh6vzxbPcyFb
2		Cell	3	0.000	1.000	489	9	NT PSF-A488 IMPa4-A546 DAPI 8C2-siRNA-IMP-a2-a4 V2.00	0	20. NT IMPa4 PSF-A488 DAPI IMPa4-A546_b_TileScan_001 (Stage 2 of 49)	00-XF7XGLY7ifvh6vzxbPcyFb
2		Cell	3	0.000	1.000	490	10	NT PSF-A488 IMPa4-A546 DAPI 8C2-siRNA-IMP-a2-a4 V2.00	0	20. NT IMPa4 PSF-A488 DAPI IMPa4-A546_b_TileScan_001 (Stage 2 of 49)	00-XF7XGLY7ifvh6vzxbPcyFb
3		Cell	3	0.000	1.000	491	11	NT PSF-A488 IMPa4-A546 DAPI 8C2-siRNA-IMP-a2-a4 V2.00	0	20. NT IMPa4 PSF-A488 DAPI IMPa4-A546_b_TileScan_001 (Stage 2 of 49)	00-XF7XGLY7ifvh6vzxbPcyFb
2		Cell	3	0.000	1.000	492	12	NT PSF-A488 IMPa4-A546 DAPI 8C2-siRNA-IMP-a2-a4 V2.00	0	20. NT IMPa4 PSF-A488 DAPI IMPa4-A546_b_TileScan_001 (Stage 2 of 49)	00-XF7XGLY7ifvh6vzxbPcyFb
2		Cell	3	0.000	1.000	493	13	NT PSF-A488 IMPa4-A546 DAPI 8C2-siRNA-IMP-a2-a4 V2.00	0	20. NT IMPa4 PSF-A488 DAPI IMPa4-A546_b_TileScan_001 (Stage 2 of 49)	00-XF7XGLY7ifvh6vzxbPcyFb
2		Cell	3	0.000	1.000	494	14	NT PSF-A488 IMPa4-A546 DAPI 8C2-siRNA-IMP-a2-a4 V2.00	0	20. NT IMPa4 PSF-A488 DAPI IMPa4-A546_b_TileScan_001 (Stage 2 of 49)	00-XF7XGLY7ifvh6vzxbPcyFb
2		Cell	3	0.000	1.000	495	15	NT PSF-A488 IMPa4-A546 DAPI 8C2-siRNA-IMP-a2-a4 V2.00	0	20. NT IMPa4 PSF-A488 DAPI IMPa4-A546_b_TileScan_001 (Stage 2 of 49)	00-XF7XGLY7ifvh6vzxbPcyFb
2		Cell	3	0.000	1.000	496	16	NT PSF-A488 IMPa4-A546 DAPI 8C2-siRNA-IMP-a2-a4 V2.00	0	20. NT IMPa4 PSF-A488 DAPI IMPa4-A546_b_TileScan_001 (Stage 2 of 49)	00-XF7XGLY7ifvh6vzxbPcyFb
2		Cell	3	0.000	1.000	497	17	NT PSF-A488 IMPa4-A546 DAPI 8C2-siRNA-IMP-a2-a4 V2.00	0	20. NT IMPa4 PSF-A488 DAPI IMPa4-A546_b_TileScan_001 (Stage 2 of 49)	00-XF7XGLY7ifvh6vzxbPcyFb
2		Cell	3	0.000	1.000	498	18	NT PSF-A488 IMPa4-A546 DAPI 8C2-siRNA-IMP-a2-a4 V2.00	0	20. NT IMPa4 PSF-A488 DAPI IMPa4-A546_b_TileScan_001 (Stage 2 of 49)	00-XF7XGLY7ifvh6vzxbPcyFb
2		Cell	3	0.000	1.000	499	19	NT PSF-A488 IMPa4-A546 DAPI 8C2-siRNA-IMP-a2-a4 V2.00	0	20. NT IMPa4 PSF-A488 DAPI IMPa4-A546_b_TileScan_001 (Stage 2 of 49)	00-XF7XGLY7ifvh6vzxbPcyFb
2		Cell	3	0.000	1.000	500	20	NT PSF-A488 IMPa4-A546 DAPI 8C2-siRNA-IMP-a2-a4 V2.00	0	20. NT IMPa4 PSF-A488 DAPI IMPa4-A546_b_TileScan_001 (Stage 2 of 49)	00-XF7XGLY7ifvh6vzxbPcyFb
2		Cell	3	0.000	1.000	501	21	NT PSF-A488 IMPa4-A546 DAPI 8C2-siRNA-IMP-a2-a4 V2.00	0	20. NT IMPa4 PSF-A488 DAPI IMPa4-A546_b_TileScan_001 (Stage 2 of 49)	00-XF7XGLY7ifvh6vzxbPcyFb
2		Cell	3	0.000	1.000	502	22	NT PSF-A488 IMPa4-A546 DAPI 8C2-siRNA-IMP-a2-a4 V2.00	0	20. NT IMPa4 PSF-A488 DAPI IMPa4-A546_b_TileScan_001 (Stage 2 of 49)	00-XF7XGLY7ifvh6vzxbPcyFb
3		Cell	3	0.000	1.000	503	23	NT PSF-A488 IMPa4-A546 DAPI 8C2-siRNA-IMP-a2-a4 V2.00	0	20. NT IMPa4 PSF-A488 DAPI IMPa4-A546_b_TileScan_001 (Stage 2 of 49)	00-XF7XGLY7ifvh6vzxbPcyFb
2		Cell	3	0.000	1.000	504	24	NT PSF-A488 IMPa4-A546 DAPI 8C2-siRNA-IMP-a2-a4 V2.00	0	20. NT IMPa4 PSF-A488 DAPI IMPa4-A546_b_TileScan_001 (Stage 2 of 49)	00-XF7XGLY7ifvh6vzxbPcyFb
3		Cell	3	0.000	1.000	505	25	NT PSF-A488 IMPa4-A546 DAPI 8C2-siRNA-IMP-a2-a4 V2.00	0	20. NT IMPa4 PSF-A488 DAPI IMPa4-A546_b_TileScan_001 (Stage 2 of 49)	00-XF7XGLY7ifvh6vzxbPcyFb
2		Cell	3	0.000	1.000	506	26	NT PSF-A488 IMPa4-A546 DAPI 8C2-siRNA-IMP-a2-a4 V2.00	0	20. NT IMPa4 PSF-A488 DAPI IMPa4-A546_b_TileScan_001 (Stage 2 of 49)	00-XF7XGLY7ifvh6vzxbPcyFb
2		Cell	3	0.000	1.000	507	0	NT PSF-A488 IMPa4-A546 DAPI 8C2-siRNA-IMP-a2-a4 V2.00	0	20. NT IMPa4 PSF-A488 DAPI IMPa4-A546_c_TileScan_001 (Stage 3 of 49)	00-drZiLxovZC3JVkzKhwQBBo
2		Cell	3	0.000	1.000	508	1	NT PSF-A488 IMPa4-A546 DAPI 8C2-siRNA-IMP-a2-a4 V2.00	0	20. NT IMPa4 PSF-A488 DAPI IMPa4-A546_c_TileScan_001 (Stage 3 of 49)	00-drZiLxovZC3JVkzKhwQBBo
2		Cell	3	0.000	1.000	509	2	NT PSF-A488 IMPa4-A546 DAPI 8C2-siRNA-IMP-a2-a4 V2.00	0	20. NT IMPa4 PSF-A488 DAPI IMPa4-A546_c_TileScan_001 (Stage 3 of 49)	00-drZiLxovZC3JVkzKhwQBBo
2		Cell	3	0.000	1.000	510	3	NT PSF-A488 IMPa4-A546 DAPI 8C2-siRNA-IMP-a2-a4 V2.00	0	20. NT IMPa4 PSF-A488 DAPI IMPa4-A546_c_TileScan_001 (Stage 3 of 49)	00-drZiLxovZC3JVkzKhwQBBo
2		Cell	3	0.000	1.000	511	4	NT PSF-A488 IMPa4-A546 DAPI 8C2-siRNA-IMP-a2-a4 V2.00	0	20. NT IMPa4 PSF-A488 DAPI IMPa4-A546_c_TileScan_001 (Stage 3 of 49)	00-drZiLxovZC3JVkzKhwQBBo
2		Cell	3	0.000	1.000	512	5	NT PSF-A488 IMPa4-A546 DAPI 8C2-siRNA-IMP-a2-a4 V2.00	0	20. NT IMPa4 PSF-A488 DAPI IMPa4-A546_c_TileScan_001 (Stage 3 of 49)	00-drZiLxovZC3JVkzKhwQBBo
2		Cell	3	0.000	1.000	513	6	NT PSF-A488 IMPa4-A546 DAPI 8C2-siRNA-IMP-a2-a4 V2.00	0	20. NT IMPa4 PSF-A488 DAPI IMPa4-A546_c_TileScan_001 (Stage 3 of 49)	00-drZiLxovZC3JVkzKhwQBBo
2		Cell	3	0.000	1.000	514	7	NT PSF-A488 IMPa4-A546 DAPI 8C2-siRNA-IMP-a2-a4 V2.00	0	20. NT IMPa4 PSF-A488 DAPI IMPa4-A546_c_TileScan_001 (Stage 3 of 49)	00-drZiLxovZC3JVkzKhwQBBo
2		Cell	3	0.000	1.000	515	8	NT PSF-A488 IMPa4-A546 DAPI 8C2-siRNA-IMP-a2-a4 V2.00	0	20. NT IMPa4 PSF-A488 DAPI IMPa4-A546_c_TileScan_001 (Stage 3 of 49)	00-drZiLxovZC3JVkzKhwQBBo
2		Cell	3	0.000	1.000	516	9	NT PSF-A488 IMPa4-A546 DAPI 8C2-siRNA-IMP-a2-a4 V2.00	0	20. NT IMPa4 PSF-A488 DAPI IMPa4-A546_c_TileScan_001 (Stage 3 of 49)	00-drZiLxovZC3JVkzKhwQBBo
2		Cell	3	0.000	1.000	517	10	NT PSF-A488 IMPa4-A546 DAPI 8C2-siRNA-IMP-a2-a4 V2.00	0	20. NT IMPa4 PSF-A488 DAPI IMPa4-A546_c_TileScan_001 (Stage 3 of 49)	00-drZiLxovZC3JVkzKhwQBBo
2		Cell	3	0.000	1.000	518	11	NT PSF-A488 IMPa4-A546 DAPI 8C2-siRNA-IMP-a2-a4 V2.00	0	20. NT IMPa4 PSF-A488 DAPI IMPa4-A546_c_TileScan_001 (Stage 3 of 49)	00-drZiLxovZC3JVkzKhwQBBo
3		Cell	3	0.000	1.000	519	12	NT PSF-A488 IMPa4-A546 DAPI 8C2-siRNA-IMP-a2-a4 V2.00	0	20. NT IMPa4 PSF-A488 DAPI IMPa4-A546_c_TileScan_001 (Stage 3 of 49)	00-drZiLxovZC3JVkzKhwQBBo
2		Cell	3	0.000	1.000	520	13	NT PSF-A488 IMPa4-A546 DAPI 8C2-siRNA-IMP-a2-a4 V2.00	0	20. NT IMPa4 PSF-A488 DAPI IMPa4-A546_c_TileScan_001 (Stage 3 of 49)	00-drZiLxovZC3JVkzKhwQBBo
3		Cell	3	0.000	1.000	521	14	NT PSF-A488 IMPa4-A546 DAPI 8C2-siRNA-IMP-a2-a4 V2.00	0	20. NT IMPa4 PSF-A488 DAPI IMPa4-A546_c_TileScan_001 (Stage 3 of 49)	00-drZiLxovZC3JVkzKhwQBBo
3		Cell	3	0.000	1.000	522	15	NT PSF-A488 IMPa4-A546 DAPI 8C2-siRNA-IMP-a2-a4 V2.00	0	20. NT IMPa4 PSF-A488 DAPI IMPa4-A546_c_TileScan_001 (Stage 3 of 49)	00-drZiLxovZC3JVkzKhwQBBo
2		Cell	3	0.000	1.000	523	16	NT PSF-A488 IMPa4-A546 DAPI 8C2-siRNA-IMP-a2-a4 V2.00	0	20. NT IMPa4 PSF-A488 DAPI IMPa4-A546_c_TileScan_001 (Stage 3 of 49)	00-drZiLxovZC3JVkzKhwQBBo
2		Cell	3	0.000	1.000	524	17	NT PSF-A488 IMPa4-A546 DAPI 8C2-siRNA-IMP-a2-a4 V2.00	0	20. NT IMPa4 PSF-A488 DAPI IMPa4-A546_c_TileScan_001 (Stage 3 of 49)	00-drZiLxovZC3JVkzKhwQBBo
3		Cell	3	0.000	1.000	525	18	NT PSF-A488 IMPa4-A546 DAPI 8C2-siRNA-IMP-a2-a4 V2.00	0	20. NT IMPa4 PSF-A488 DAPI IMPa4-A546_c_TileScan_001 (Stage 3 of 49)	00-drZiLxovZC3JVkzKhwQBBo
2		Cell	3	0.000	1.000	526	19	NT PSF-A488 IMPa4-A546 DAPI 8C2-siRNA-IMP-a2-a4 V2.00	0	20. NT IMPa4 PSF-A488 DAPI IMPa4-A546_c_TileScan_001 (Stage 3 of 49)	00-drZiLxovZC3JVkzKhwQBBo
2		Cell	3	0.000	1.000	527	20	NT PSF-A488 IMPa4-A546 DAPI 8C2-siRNA-IMP-a2-a4 V2.00	0	20. NT IMPa4 PSF-A488 DAPI IMPa4-A546_c_TileScan_001 (Stage 3 of 49)	00-drZiLxovZC3JVkzKhwQBBo
2		Cell	3	0.000	1.000	528	21	NT PSF-A488 IMPa4-A546 DAPI 8C2-siRNA-IMP-a2-a4 V2.00	0	20. NT IMPa4 PSF-A488 DAPI IMPa4-A546_c_TileScan_001 (Stage 3 of 49)	00-drZiLxovZC3JVkzKhwQBBo
2		Cell	3	0.000	1.000	529	22	NT PSF-A488 IMPa4-A546 DAPI 8C2-siRNA-IMP-a2-a4 V2.00	0	20. NT IMPa4 PSF-A488 DAPI IMPa4-A546_c_TileScan_001 (Stage 3 of 49)	00-drZiLxovZC3JVkzKhwQBBo
2		Cell	3	0.000	1.000	530	23	NT PSF-A488 IMPa4-A546 DAPI 8C2-siRNA-IMP-a2-a4 V2.00	0	20. NT IMPa4 PSF-A488 DAPI IMPa4-A546_c_TileScan_001 (Stage 3 of 49)	00-drZiLxovZC3JVkzKhwQBBo
2		Cell	3	0.000	1.000	531	24	NT PSF-A488 IMPa4-A546 DAPI 8C2-siRNA-IMP-a2-a4 V2.00	0	20. NT IMPa4 PSF-A488 DAPI IMPa4-A546_c_TileScan_001 (Stage 3 of 49)	00-drZiLxovZC3JVkzKhwQBBo
2		Cell	3	0.000	1.000	532	25	NT PSF-A488 IMPa4-A546 DAPI 8C2-siRNA-IMP-a2-a4 V2.00	0	20. NT IMPa4 PSF-A488 DAPI IMPa4-A546_c_TileScan_001 (Stage 3 of 49)	00-drZiLxovZC3JVkzKhwQBBo
2		Cell	3	0.000	1.000	533	26	NT PSF-A488 IMPa4-A546 DAPI 8C2-siRNA-IMP-a2-a4 V2.00	0	20. NT IMPa4 PSF-A488 DAPI IMPa4-A546_c_TileScan_001 (Stage 3 of 49)	00-drZiLxovZC3JVkzKhwQBBo
2		Cell	3	0.000	1.000	534	27	NT PSF-A488 IMPa4-A546 DAPI 8C2-siRNA-IMP-a2-a4 V2.00	0	20. NT IMPa4 PSF-A488 DAPI IMPa4-A546_c_TileScan_001 (Stage 3 of 49)	00-drZiLxovZC3JVkzKhwQBBo
2		Cell	3	0.000	1.000	535	28	NT PSF-A488 IMPa4-A546 DAPI 8C2-siRNA-IMP-a2-a4 V2.00	0	20. NT IMPa4 PSF-A488 DAPI IMPa4-A546_c_TileScan_001 (Stage 3 of 49)	00-drZiLxovZC3JVkzKhwQBBo
3		Cell	3	0.000	1.000	536	29	NT PSF-A488 IMPa4-A546 DAPI 8C2-siRNA-IMP-a2-a4 V2.00	0	20. NT IMPa4 PSF-A488 DAPI IMPa4-A546_c_TileScan_001 (Stage 3 of 49)	00-drZiLxovZC3JVkzKhwQBBo
2		Cell	3	0.000	1.000	537	30	NT PSF-A488 IMPa4-A546 DAPI 8C2-siRNA-IMP-a2-a4 V2.00	0	20. NT IMPa4 PSF-A488 DAPI IMPa4-A546_c_TileScan_001 (Stage 3 of 49)	00-drZiLxovZC3JVkzKhwQBBo
2		Cell	3	0.000	1.000	538	31	NT PSF-A488 IMPa4-A546 DAPI 8C2-siRNA-IMP-a2-a4 V2.00	0	20. NT IMPa4 PSF-A488 DAPI IMPa4-A546_c_TileScan_001 (Stage 3 of 49)	00-drZiLxovZC3JVkzKhwQBBo
2		Cell	3	0.000	1.000	539	32	NT PSF-A488 IMPa4-A546 DAPI 8C2-siRNA-IMP-a2-a4 V2.00	0	20. NT IMPa4 PSF-A488 DAPI IMPa4-A546_c_TileScan_001 (Stage 3 of 49)	00-drZiLxovZC3JVkzKhwQBBo
2		Cell	3	0.000	1.000	540	33	NT PSF-A488 IMPa4-A546 DAPI 8C2-siRNA-IMP-a2-a4 V2.00	0	20. NT IMPa4 PSF-A488 DAPI IMPa4-A546_c_TileScan_001 (Stage 3 of 49)	00-drZiLxovZC3JVkzKhwQBBo
2		Cell	3	0.000	1.000	541	34	NT PSF-A488 IMPa4-A546 DAPI 8C2-siRNA-IMP-a2-a4 V2.00	0	20. NT IMPa4 PSF-A488 DAPI IMPa4-A546_c_TileScan_001 (Stage 3 of 49)	00-drZiLxovZC3JVkzKhwQBBo
2		Cell	3	0.000	1.000	542	0	NT PSF-A488 IMPa4-A546 DAPI 8C2-siRNA-IMP-a2-a4 V2.00	0	20. NT IMPa4 PSF-A488 DAPI IMPa4-A546_d_TileScan_001 (Stage 4 of 49)	00-VmYhmmZbY68Ebv2RrtbYg9
2		Cell	3	0.000	1.000	543	1	NT PSF-A488 IMPa4-A546 DAPI 8C2-siRNA-IMP-a2-a4 V2.00	0	20. NT IMPa4 PSF-A488 DAPI IMPa4-A546_d_TileScan_001 (Stage 4 of 49)	00-VmYhmmZbY68Ebv2RrtbYg9
2		Cell	3	0.000	1.000	544	2	NT PSF-A488 IMPa4-A546 DAPI 8C2-siRNA-IMP-a2-a4 V2.00	0	20. NT IMPa4 PSF-A488 DAPI IMPa4-A546_d_TileScan_001 (Stage 4 of 49)	00-VmYhmmZbY68Ebv2RrtbYg9
2		Cell	3	0.000	1.000	545	3	NT PSF-A488 IMPa4-A546 DAPI 8C2-siRNA-IMP-a2-a4 V2.00	0	20. NT IMPa4 PSF-A488 DAPI IMPa4-A546_d_TileScan_001 (Stage 4 of 49)	00-VmYhmmZbY68Ebv2RrtbYg9
2		Cell	3	0.000	1.000	546	4	NT PSF-A488 IMPa4-A546 DAPI 8C2-siRNA-IMP-a2-a4 V2.00	0	20. NT IMPa4 PSF-A488 DAPI IMPa4-A546_d_TileScan_001 (Stage 4 of 49)	00-VmYhmmZbY68Ebv2RrtbYg9
2		Cell	3	0.000	1.000	547	5	NT PSF-A488 IMPa4-A546 DAPI 8C2-siRNA-IMP-a2-a4 V2.00	0	20. NT IMPa4 PSF-A488 DAPI IMPa4-A546_d_TileScan_001 (Stage 4 of 49)	00-VmYhmmZbY68Ebv2RrtbYg9
2		Cell	3	0.000	1.000	548	6	NT PSF-A488 IMPa4-A546 DAPI 8C2-siRNA-IMP-a2-a4 V2.00	0	20. NT IMPa4 PSF-A488 DAPI IMPa4-A546_d_TileScan_001 (Stage 4 of 49)	00-VmYhmmZbY68Ebv2RrtbYg9
2		Cell	3	0.000	1.000	549	7	NT PSF-A488 IMPa4-A546 DAPI 8C2-siRNA-IMP-a2-a4 V2.00	0	20. NT IMPa4 PSF-A488 DAPI IMPa4-A546_d_TileScan_001 (Stage 4 of 49)	00-VmYhmmZbY68Ebv2RrtbYg9
2		Cell	3	0.000	1.000	550	8	NT PSF-A488 IMPa4-A546 DAPI 8C2-siRNA-IMP-a2-a4 V2.00	0	20. NT IMPa4 PSF-A488 DAPI IMPa4-A546_d_TileScan_001 (Stage 4 of 49)	00-VmYhmmZbY68Ebv2RrtbYg9
2		Cell	3	0.000	1.000	551	9	NT PSF-A488 IMPa4-A546 DAPI 8C2-siRNA-IMP-a2-a4 V2.00	0	20. NT IMPa4 PSF-A488 DAPI IMPa4-A546_d_TileScan_001 (Stage 4 of 49)	00-VmYhmmZbY68Ebv2RrtbYg9
2		Cell	3	0.000	1.000	552	10	NT PSF-A488 IMPa4-A546 DAPI 8C2-siRNA-IMP-a2-a4 V2.00	0	20. NT IMPa4 PSF-A488 DAPI IMPa4-A546_d_TileScan_001 (Stage 4 of 49)	00-VmYhmmZbY68Ebv2RrtbYg9
2		Cell	3	0.000	1.000	553	11	NT PSF-A488 IMPa4-A546 DAPI 8C2-siRNA-IMP-a2-a4 V2.00	0	20. NT IMPa4 PSF-A488 DAPI IMPa4-A546_d_TileScan_001 (Stage 4 of 49)	00-VmYhmmZbY68Ebv2RrtbYg9
2		Cell	3	0.000	1.000	554	12	NT PSF-A488 IMPa4-A546 DAPI 8C2-siRNA-IMP-a2-a4 V2.00	0	20. NT IMPa4 PSF-A488 DAPI IMPa4-A546_d_TileScan_001 (Stage 4 of 49)	00-VmYhmmZbY68Ebv2RrtbYg9
2		Cell	3	0.000	1.000	555	13	NT PSF-A488 IMPa4-A546 DAPI 8C2-siRNA-IMP-a2-a4 V2.00	0	20. NT IMPa4 PSF-A488 DAPI IMPa4-A546_d_TileScan_001 (Stage 4 of 49)	00-VmYhmmZbY68Ebv2RrtbYg9
2		Cell	3	0.000	1.000	556	14	NT PSF-A488 IMPa4-A546 DAPI 8C2-siRNA-IMP-a2-a4 V2.00	0	20. NT IMPa4 PSF-A488 DAPI IMPa4-A546_d_TileScan_001 (Stage 4 of 49)	00-VmYhmmZbY68Ebv2RrtbYg9
2		Cell	3	0.000	1.000	557	15	NT PSF-A488 IMPa4-A546 DAPI 8C2-siRNA-IMP-a2-a4 V2.00	0	20. NT IMPa4 PSF-A488 DAPI IMPa4-A546_d_TileScan_001 (Stage 4 of 49)	00-VmYhmmZbY68Ebv2RrtbYg9
2		Cell	3	0.000	1.000	558	16	NT PSF-A488 IMPa4-A546 DAPI 8C2-siRNA-IMP-a2-a4 V2.00	0	20. NT IMPa4 PSF-A488 DAPI IMPa4-A546_d_TileScan_001 (Stage 4 of 49)	00-VmYhmmZbY68Ebv2RrtbYg9
3		Cell	3	0.000	1.000	559	17	NT PSF-A488 IMPa4-A546 DAPI 8C2-siRNA-IMP-a2-a4 V2.00	0	20. NT IMPa4 PSF-A488 DAPI IMPa4-A546_d_TileScan_001 (Stage 4 of 49)	00-VmYhmmZbY68Ebv2RrtbYg9
2		Cell	3	0.000	1.000	560	18	NT PSF-A488 IMPa4-A546 DAPI 8C2-siRNA-IMP-a2-a4 V2.00	0	20. NT IMPa4 PSF-A488 DAPI IMPa4-A546_d_TileScan_001 (Stage 4 of 49)	00-VmYhmmZbY68Ebv2RrtbYg9
2		Cell	3	0.000	1.000	561	19	NT PSF-A488 IMPa4-A546 DAPI 8C2-siRNA-IMP-a2-a4 V2.00	0	20. NT IMPa4 PSF-A488 DAPI IMPa4-A546_d_TileScan_001 (Stage 4 of 49)	00-VmYhmmZbY68Ebv2RrtbYg9
2		Cell	3	0.000	1.000	562	20	NT PSF-A488 IMPa4-A546 DAPI 8C2-siRNA-IMP-a2-a4 V2.00	0	20. NT IMPa4 PSF-A488 DAPI IMPa4-A546_d_TileScan_001 (Stage 4 of 49)	00-VmYhmmZbY68Ebv2RrtbYg9
2		Cell	3	0.000	1.000	563	21	NT PSF-A488 IMPa4-A546 DAPI 8C2-siRNA-IMP-a2-a4 V2.00	0	20. NT IMPa4 PSF-A488 DAPI IMPa4-A546_d_TileScan_001 (Stage 4 of 49)	00-VmYhmmZbY68Ebv2RrtbYg9
3		Cell	3	0.000	1.000	564	22	NT PSF-A488 IMPa4-A546 DAPI 8C2-siRNA-IMP-a2-a4 V2.00	0	20. NT IMPa4 PSF-A488 DAPI IMPa4-A546_d_TileScan_001 (Stage 4 of 49)	00-VmYhmmZbY68Ebv2RrtbYg9
3		Cell	3	0.000	1.000	565	23	NT PSF-A488 IMPa4-A546 DAPI 8C2-siRNA-IMP-a2-a4 V2.00	0	20. NT IMPa4 PSF-A488 DAPI IMPa4-A546_d_TileScan_001 (Stage 4 of 49)	00-VmYhmmZbY68Ebv2RrtbYg9
2		Cell	3	0.000	1.000	566	0	NT PSF-A488 IMPa4-A546 DAPI 8C2-siRNA-IMP-a2-a4 V2.00	0	20. NT IMPa4 PSF-A488 DAPI IMPa4-A546_e_TileScan_001 (Stage 5 of 49)	00-cD9caKpLR7eWxCYTSjNKWa
2		Cell	3	0.000	1.000	567	1	NT PSF-A488 IMPa4-A546 DAPI 8C2-siRNA-IMP-a2-a4 V2.00	0	20. NT IMPa4 PSF-A488 DAPI IMPa4-A546_e_TileScan_001 (Stage 5 of 49)	00-cD9caKpLR7eWxCYTSjNKWa
2		Cell	3	0.000	1.000	568	2	NT PSF-A488 IMPa4-A546 DAPI 8C2-siRNA-IMP-a2-a4 V2.00	0	20. NT IMPa4 PSF-A488 DAPI IMPa4-A546_e_TileScan_001 (Stage 5 of 49)	00-cD9caKpLR7eWxCYTSjNKWa
2		Cell	3	0.000	1.000	569	3	NT PSF-A488 IMPa4-A546 DAPI 8C2-siRNA-IMP-a2-a4 V2.00	0	20. NT IMPa4 PSF-A488 DAPI IMPa4-A546_e_TileScan_001 (Stage 5 of 49)	00-cD9caKpLR7eWxCYTSjNKWa
3		Cell	3	0.000	1.000	570	4	NT PSF-A488 IMPa4-A546 DAPI 8C2-siRNA-IMP-a2-a4 V2.00	0	20. NT IMPa4 PSF-A488 DAPI IMPa4-A546_e_TileScan_001 (Stage 5 of 49)	00-cD9caKpLR7eWxCYTSjNKWa
2		Cell	3	0.000	1.000	571	5	NT PSF-A488 IMPa4-A546 DAPI 8C2-siRNA-IMP-a2-a4 V2.00	0	20. NT IMPa4 PSF-A488 DAPI IMPa4-A546_e_TileScan_001 (Stage 5 of 49)	00-cD9caKpLR7eWxCYTSjNKWa
2		Cell	3	0.000	1.000	572	6	NT PSF-A488 IMPa4-A546 DAPI 8C2-siRNA-IMP-a2-a4 V2.00	0	20. NT IMPa4 PSF-A488 DAPI IMPa4-A546_e_TileScan_001 (Stage 5 of 49)	00-cD9caKpLR7eWxCYTSjNKWa
2		Cell	3	0.000	1.000	573	7	NT PSF-A488 IMPa4-A546 DAPI 8C2-siRNA-IMP-a2-a4 V2.00	0	20. NT IMPa4 PSF-A488 DAPI IMPa4-A546_e_TileScan_001 (Stage 5 of 49)	00-cD9caKpLR7eWxCYTSjNKWa
2		Cell	3	0.000	1.000	574	8	NT PSF-A488 IMPa4-A546 DAPI 8C2-siRNA-IMP-a2-a4 V2.00	0	20. NT IMPa4 PSF-A488 DAPI IMPa4-A546_e_TileScan_001 (Stage 5 of 49)	00-cD9caKpLR7eWxCYTSjNKWa
2		Cell	3	0.000	1.000	575	9	NT PSF-A488 IMPa4-A546 DAPI 8C2-siRNA-IMP-a2-a4 V2.00	0	20. NT IMPa4 PSF-A488 DAPI IMPa4-A546_e_TileScan_001 (Stage 5 of 49)	00-cD9caKpLR7eWxCYTSjNKWa
3		Cell	3	0.000	1.000	576	10	NT PSF-A488 IMPa4-A546 DAPI 8C2-siRNA-IMP-a2-a4 V2.00	0	20. NT IMPa4 PSF-A488 DAPI IMPa4-A546_e_TileScan_001 (Stage 5 of 49)	00-cD9caKpLR7eWxCYTSjNKWa
2		Cell	3	0.000	1.000	577	11	NT PSF-A488 IMPa4-A546 DAPI 8C2-siRNA-IMP-a2-a4 V2.00	0	20. NT IMPa4 PSF-A488 DAPI IMPa4-A546_e_TileScan_001 (Stage 5 of 49)	00-cD9caKpLR7eWxCYTSjNKWa
2		Cell	3	0.000	1.000	578	12	NT PSF-A488 IMPa4-A546 DAPI 8C2-siRNA-IMP-a2-a4 V2.00	0	20. NT IMPa4 PSF-A488 DAPI IMPa4-A546_e_TileScan_001 (Stage 5 of 49)	00-cD9caKpLR7eWxCYTSjNKWa
2		Cell	3	0.000	1.000	579	13	NT PSF-A488 IMPa4-A546 DAPI 8C2-siRNA-IMP-a2-a4 V2.00	0	20. NT IMPa4 PSF-A488 DAPI IMPa4-A546_e_TileScan_001 (Stage 5 of 49)	00-cD9caKpLR7eWxCYTSjNKWa
2		Cell	3	0.000	1.000	580	14	NT PSF-A488 IMPa4-A546 DAPI 8C2-siRNA-IMP-a2-a4 V2.00	0	20. NT IMPa4 PSF-A488 DAPI IMPa4-A546_e_TileScan_001 (Stage 5 of 49)	00-cD9caKpLR7eWxCYTSjNKWa
2		Cell	3	0.000	1.000	581	15	NT PSF-A488 IMPa4-A546 DAPI 8C2-siRNA-IMP-a2-a4 V2.00	0	20. NT IMPa4 PSF-A488 DAPI IMPa4-A546_e_TileScan_001 (Stage 5 of 49)	00-cD9caKpLR7eWxCYTSjNKWa
2		Cell	3	0.000	1.000	582	16	NT PSF-A488 IMPa4-A546 DAPI 8C2-siRNA-IMP-a2-a4 V2.00	0	20. NT IMPa4 PSF-A488 DAPI IMPa4-A546_e_TileScan_001 (Stage 5 of 49)	00-cD9caKpLR7eWxCYTSjNKWa
2		Cell	3	0.000	1.000	583	17	NT PSF-A488 IMPa4-A546 DAPI 8C2-siRNA-IMP-a2-a4 V2.00	0	20. NT IMPa4 PSF-A488 DAPI IMPa4-A546_e_TileScan_001 (Stage 5 of 49)	00-cD9caKpLR7eWxCYTSjNKWa
3		Cell	3	0.000	1.000	584	18	NT PSF-A488 IMPa4-A546 DAPI 8C2-siRNA-IMP-a2-a4 V2.00	0	20. NT IMPa4 PSF-A488 DAPI IMPa4-A546_e_TileScan_001 (Stage 5 of 49)	00-cD9caKpLR7eWxCYTSjNKWa
2		Cell	3	0.000	1.000	585	19	NT PSF-A488 IMPa4-A546 DAPI 8C2-siRNA-IMP-a2-a4 V2.00	0	20. NT IMPa4 PSF-A488 DAPI IMPa4-A546_e_TileScan_001 (Stage 5 of 49)	00-cD9caKpLR7eWxCYTSjNKWa
2		Cell	3	0.000	1.000	586	20	NT PSF-A488 IMPa4-A546 DAPI 8C2-siRNA-IMP-a2-a4 V2.00	0	20. NT IMPa4 PSF-A488 DAPI IMPa4-A546_e_TileScan_001 (Stage 5 of 49)	00-cD9caKpLR7eWxCYTSjNKWa
2		Cell	3	0.000	1.000	587	21	NT PSF-A488 IMPa4-A546 DAPI 8C2-siRNA-IMP-a2-a4 V2.00	0	20. NT IMPa4 PSF-A488 DAPI IMPa4-A546_e_TileScan_001 (Stage 5 of 49)	00-cD9caKpLR7eWxCYTSjNKWa
2		Cell	3	0.000	1.000	588	22	NT PSF-A488 IMPa4-A546 DAPI 8C2-siRNA-IMP-a2-a4 V2.00	0	20. NT IMPa4 PSF-A488 DAPI IMPa4-A546_e_TileScan_001 (Stage 5 of 49)	00-cD9caKpLR7eWxCYTSjNKWa
2		Cell	3	0.000	1.000	589	23	NT PSF-A488 IMPa4-A546 DAPI 8C2-siRNA-IMP-a2-a4 V2.00	0	20. NT IMPa4 PSF-A488 DAPI IMPa4-A546_e_TileScan_001 (Stage 5 of 49)	00-cD9caKpLR7eWxCYTSjNKWa
2		Cell	3	0.000	1.000	590	24	NT PSF-A488 IMPa4-A546 DAPI 8C2-siRNA-IMP-a2-a4 V2.00	0	20. NT IMPa4 PSF-A488 DAPI IMPa4-A546_e_TileScan_001 (Stage 5 of 49)	00-cD9caKpLR7eWxCYTSjNKWa
2		Cell	3	0.000	1.000	591	25	NT PSF-A488 IMPa4-A546 DAPI 8C2-siRNA-IMP-a2-a4 V2.00	0	20. NT IMPa4 PSF-A488 DAPI IMPa4-A546_e_TileScan_001 (Stage 5 of 49)	00-cD9caKpLR7eWxCYTSjNKWa
2		Cell	3	0.000	1.000	592	26	NT PSF-A488 IMPa4-A546 DAPI 8C2-siRNA-IMP-a2-a4 V2.00	0	20. NT IMPa4 PSF-A488 DAPI IMPa4-A546_e_TileScan_001 (Stage 5 of 49)	00-cD9caKpLR7eWxCYTSjNKWa
2		Cell	3	0.000	1.000	593	27	NT PSF-A488 IMPa4-A546 DAPI 8C2-siRNA-IMP-a2-a4 V2.00	0	20. NT IMPa4 PSF-A488 DAPI IMPa4-A546_e_TileScan_001 (Stage 5 of 49)	00-cD9caKpLR7eWxCYTSjNKWa
2		Cell	3	0.000	1.000	594	28	NT PSF-A488 IMPa4-A546 DAPI 8C2-siRNA-IMP-a2-a4 V2.00	0	20. NT IMPa4 PSF-A488 DAPI IMPa4-A546_e_TileScan_001 (Stage 5 of 49)	00-cD9caKpLR7eWxCYTSjNKWa
2		Cell	3	0.000	1.000	595	29	NT PSF-A488 IMPa4-A546 DAPI 8C2-siRNA-IMP-a2-a4 V2.00	0	20. NT IMPa4 PSF-A488 DAPI IMPa4-A546_e_TileScan_001 (Stage 5 of 49)	00-cD9caKpLR7eWxCYTSjNKWa
2		Cell	3	0.000	1.000	596	30	NT PSF-A488 IMPa4-A546 DAPI 8C2-siRNA-IMP-a2-a4 V2.00	0	20. NT IMPa4 PSF-A488 DAPI IMPa4-A546_e_TileScan_001 (Stage 5 of 49)	00-cD9caKpLR7eWxCYTSjNKWa
2		Cell	3	0.000	1.000	597	31	NT PSF-A488 IMPa4-A546 DAPI 8C2-siRNA-IMP-a2-a4 V2.00	0	20. NT IMPa4 PSF-A488 DAPI IMPa4-A546_e_TileScan_001 (Stage 5 of 49)	00-cD9caKpLR7eWxCYTSjNKWa
2		Cell	3	0.000	1.000	598	32	NT PSF-A488 IMPa4-A546 DAPI 8C2-siRNA-IMP-a2-a4 V2.00	0	20. NT IMPa4 PSF-A488 DAPI IMPa4-A546_e_TileScan_001 (Stage 5 of 49)	00-cD9caKpLR7eWxCYTSjNKWa
2		Cell	3	0.000	1.000	599	33	NT PSF-A488 IMPa4-A546 DAPI 8C2-siRNA-IMP-a2-a4 V2.00	0	20. NT IMPa4 PSF-A488 DAPI IMPa4-A546_e_TileScan_001 (Stage 5 of 49)	00-cD9caKpLR7eWxCYTSjNKWa
2		Cell	3	0.000	1.000	600	34	NT PSF-A488 IMPa4-A546 DAPI 8C2-siRNA-IMP-a2-a4 V2.00	0	20. NT IMPa4 PSF-A488 DAPI IMPa4-A546_e_TileScan_001 (Stage 5 of 49)	00-cD9caKpLR7eWxCYTSjNKWa
2		Cell	3	0.000	1.000	601	35	NT PSF-A488 IMPa4-A546 DAPI 8C2-siRNA-IMP-a2-a4 V2.00	0	20. NT IMPa4 PSF-A488 DAPI IMPa4-A546_e_TileScan_001 (Stage 5 of 49)	00-cD9caKpLR7eWxCYTSjNKWa
3		Cell	3	0.000	1.000	602	0	NT PSF-A488 IMPa4-A546 DAPI 8C2-siRNA-IMP-a2-a4 V2.00	0	20. NT IMPa4 PSF-A488 DAPI IMPa4-A546_f_TileScan_001 (Stage 6 of 49)	00-AoYd5E8fnuLjBAQmGWjteC
2		Cell	3	0.000	1.000	603	1	NT PSF-A488 IMPa4-A546 DAPI 8C2-siRNA-IMP-a2-a4 V2.00	0	20. NT IMPa4 PSF-A488 DAPI IMPa4-A546_f_TileScan_001 (Stage 6 of 49)	00-AoYd5E8fnuLjBAQmGWjteC
3		Cell	3	0.000	1.000	604	2	NT PSF-A488 IMPa4-A546 DAPI 8C2-siRNA-IMP-a2-a4 V2.00	0	20. NT IMPa4 PSF-A488 DAPI IMPa4-A546_f_TileScan_001 (Stage 6 of 49)	00-AoYd5E8fnuLjBAQmGWjteC
2		Cell	3	0.000	1.000	605	3	NT PSF-A488 IMPa4-A546 DAPI 8C2-siRNA-IMP-a2-a4 V2.00	0	20. NT IMPa4 PSF-A488 DAPI IMPa4-A546_f_TileScan_001 (Stage 6 of 49)	00-AoYd5E8fnuLjBAQmGWjteC
2		Cell	3	0.000	1.000	606	4	NT PSF-A488 IMPa4-A546 DAPI 8C2-siRNA-IMP-a2-a4 V2.00	0	20. NT IMPa4 PSF-A488 DAPI IMPa4-A546_f_TileScan_001 (Stage 6 of 49)	00-AoYd5E8fnuLjBAQmGWjteC
2		Cell	3	0.000	1.000	607	5	NT PSF-A488 IMPa4-A546 DAPI 8C2-siRNA-IMP-a2-a4 V2.00	0	20. NT IMPa4 PSF-A488 DAPI IMPa4-A546_f_TileScan_001 (Stage 6 of 49)	00-AoYd5E8fnuLjBAQmGWjteC
2		Cell	3	0.000	1.000	608	6	NT PSF-A488 IMPa4-A546 DAPI 8C2-siRNA-IMP-a2-a4 V2.00	0	20. NT IMPa4 PSF-A488 DAPI IMPa4-A546_f_TileScan_001 (Stage 6 of 49)	00-AoYd5E8fnuLjBAQmGWjteC
2		Cell	3	0.000	1.000	609	7	NT PSF-A488 IMPa4-A546 DAPI 8C2-siRNA-IMP-a2-a4 V2.00	0	20. NT IMPa4 PSF-A488 DAPI IMPa4-A546_f_TileScan_001 (Stage 6 of 49)	00-AoYd5E8fnuLjBAQmGWjteC
2		Cell	3	0.000	1.000	610	8	NT PSF-A488 IMPa4-A546 DAPI 8C2-siRNA-IMP-a2-a4 V2.00	0	20. NT IMPa4 PSF-A488 DAPI IMPa4-A546_f_TileScan_001 (Stage 6 of 49)	00-AoYd5E8fnuLjBAQmGWjteC
2		Cell	3	0.000	1.000	611	9	NT PSF-A488 IMPa4-A546 DAPI 8C2-siRNA-IMP-a2-a4 V2.00	0	20. NT IMPa4 PSF-A488 DAPI IMPa4-A546_f_TileScan_001 (Stage 6 of 49)	00-AoYd5E8fnuLjBAQmGWjteC
2		Cell	3	0.000	1.000	612	10	NT PSF-A488 IMPa4-A546 DAPI 8C2-siRNA-IMP-a2-a4 V2.00	0	20. NT IMPa4 PSF-A488 DAPI IMPa4-A546_f_TileScan_001 (Stage 6 of 49)	00-AoYd5E8fnuLjBAQmGWjteC
2		Cell	3	0.000	1.000	613	11	NT PSF-A488 IMPa4-A546 DAPI 8C2-siRNA-IMP-a2-a4 V2.00	0	20. NT IMPa4 PSF-A488 DAPI IMPa4-A546_f_TileScan_001 (Stage 6 of 49)	00-AoYd5E8fnuLjBAQmGWjteC
2		Cell	3	0.000	1.000	614	12	NT PSF-A488 IMPa4-A546 DAPI 8C2-siRNA-IMP-a2-a4 V2.00	0	20. NT IMPa4 PSF-A488 DAPI IMPa4-A546_f_TileScan_001 (Stage 6 of 49)	00-AoYd5E8fnuLjBAQmGWjteC
2		Cell	3	0.000	1.000	615	13	NT PSF-A488 IMPa4-A546 DAPI 8C2-siRNA-IMP-a2-a4 V2.00	0	20. NT IMPa4 PSF-A488 DAPI IMPa4-A546_f_TileScan_001 (Stage 6 of 49)	00-AoYd5E8fnuLjBAQmGWjteC
2		Cell	3	0.000	1.000	616	14	NT PSF-A488 IMPa4-A546 DAPI 8C2-siRNA-IMP-a2-a4 V2.00	0	20. NT IMPa4 PSF-A488 DAPI IMPa4-A546_f_TileScan_001 (Stage 6 of 49)	00-AoYd5E8fnuLjBAQmGWjteC
2		Cell	3	0.000	1.000	617	15	NT PSF-A488 IMPa4-A546 DAPI 8C2-siRNA-IMP-a2-a4 V2.00	0	20. NT IMPa4 PSF-A488 DAPI IMPa4-A546_f_TileScan_001 (Stage 6 of 49)	00-AoYd5E8fnuLjBAQmGWjteC
2		Cell	3	0.000	1.000	618	16	NT PSF-A488 IMPa4-A546 DAPI 8C2-siRNA-IMP-a2-a4 V2.00	0	20. NT IMPa4 PSF-A488 DAPI IMPa4-A546_f_TileScan_001 (Stage 6 of 49)	00-AoYd5E8fnuLjBAQmGWjteC
2		Cell	3	0.000	1.000	619	17	NT PSF-A488 IMPa4-A546 DAPI 8C2-siRNA-IMP-a2-a4 V2.00	0	20. NT IMPa4 PSF-A488 DAPI IMPa4-A546_f_TileScan_001 (Stage 6 of 49)	00-AoYd5E8fnuLjBAQmGWjteC
2		Cell	3	0.000	1.000	620	18	NT PSF-A488 IMPa4-A546 DAPI 8C2-siRNA-IMP-a2-a4 V2.00	0	20. NT IMPa4 PSF-A488 DAPI IMPa4-A546_f_TileScan_001 (Stage 6 of 49)	00-AoYd5E8fnuLjBAQmGWjteC
2		Cell	3	0.000	1.000	621	19	NT PSF-A488 IMPa4-A546 DAPI 8C2-siRNA-IMP-a2-a4 V2.00	0	20. NT IMPa4 PSF-A488 DAPI IMPa4-A546_f_TileScan_001 (Stage 6 of 49)	00-AoYd5E8fnuLjBAQmGWjteC
3		Cell	3	0.000	1.000	622	20	NT PSF-A488 IMPa4-A546 DAPI 8C2-siRNA-IMP-a2-a4 V2.00	0	20. NT IMPa4 PSF-A488 DAPI IMPa4-A546_f_TileScan_001 (Stage 6 of 49)	00-AoYd5E8fnuLjBAQmGWjteC
2		Cell	3	0.000	1.000	623	21	NT PSF-A488 IMPa4-A546 DAPI 8C2-siRNA-IMP-a2-a4 V2.00	0	20. NT IMPa4 PSF-A488 DAPI IMPa4-A546_f_TileScan_001 (Stage 6 of 49)	00-AoYd5E8fnuLjBAQmGWjteC
2		Cell	3	0.000	1.000	624	22	NT PSF-A488 IMPa4-A546 DAPI 8C2-siRNA-IMP-a2-a4 V2.00	0	20. NT IMPa4 PSF-A488 DAPI IMPa4-A546_f_TileScan_001 (Stage 6 of 49)	00-AoYd5E8fnuLjBAQmGWjteC
2		Cell	3	0.000	1.000	625	23	NT PSF-A488 IMPa4-A546 DAPI 8C2-siRNA-IMP-a2-a4 V2.00	0	20. NT IMPa4 PSF-A488 DAPI IMPa4-A546_f_TileScan_001 (Stage 6 of 49)	00-AoYd5E8fnuLjBAQmGWjteC
2		Cell	3	0.000	1.000	626	24	NT PSF-A488 IMPa4-A546 DAPI 8C2-siRNA-IMP-a2-a4 V2.00	0	20. NT IMPa4 PSF-A488 DAPI IMPa4-A546_f_TileScan_001 (Stage 6 of 49)	00-AoYd5E8fnuLjBAQmGWjteC
2		Cell	3	0.000	1.000	627	25	NT PSF-A488 IMPa4-A546 DAPI 8C2-siRNA-IMP-a2-a4 V2.00	0	20. NT IMPa4 PSF-A488 DAPI IMPa4-A546_f_TileScan_001 (Stage 6 of 49)	00-AoYd5E8fnuLjBAQmGWjteC
2		Cell	3	0.000	1.000	628	26	NT PSF-A488 IMPa4-A546 DAPI 8C2-siRNA-IMP-a2-a4 V2.00	0	20. NT IMPa4 PSF-A488 DAPI IMPa4-A546_f_TileScan_001 (Stage 6 of 49)	00-AoYd5E8fnuLjBAQmGWjteC
3		Cell	3	0.000	1.000	629	27	NT PSF-A488 IMPa4-A546 DAPI 8C2-siRNA-IMP-a2-a4 V2.00	0	20. NT IMPa4 PSF-A488 DAPI IMPa4-A546_f_TileScan_001 (Stage 6 of 49)	00-AoYd5E8fnuLjBAQmGWjteC
2		Cell	3	0.000	1.000	630	28	NT PSF-A488 IMPa4-A546 DAPI 8C2-siRNA-IMP-a2-a4 V2.00	0	20. NT IMPa4 PSF-A488 DAPI IMPa4-A546_f_TileScan_001 (Stage 6 of 49)	00-AoYd5E8fnuLjBAQmGWjteC
2		Cell	3	0.000	1.000	631	29	NT PSF-A488 IMPa4-A546 DAPI 8C2-siRNA-IMP-a2-a4 V2.00	0	20. NT IMPa4 PSF-A488 DAPI IMPa4-A546_f_TileScan_001 (Stage 6 of 49)	00-AoYd5E8fnuLjBAQmGWjteC
2		Cell	3	0.000	1.000	632	0	NT PSF-A488 IMPa4-A546 DAPI 8C2-siRNA-IMP-a2-a4 V2.00	0	20. NT IMPa4 PSF-A488 DAPI IMPa4-A546_g_TileScan_001 (Stage 7 of 49)	00-gRzHXZWm79P8xfUiAF63JV
2		Cell	3	0.000	1.000	633	1	NT PSF-A488 IMPa4-A546 DAPI 8C2-siRNA-IMP-a2-a4 V2.00	0	20. NT IMPa4 PSF-A488 DAPI IMPa4-A546_g_TileScan_001 (Stage 7 of 49)	00-gRzHXZWm79P8xfUiAF63JV
2		Cell	3	0.000	1.000	634	2	NT PSF-A488 IMPa4-A546 DAPI 8C2-siRNA-IMP-a2-a4 V2.00	0	20. NT IMPa4 PSF-A488 DAPI IMPa4-A546_g_TileScan_001 (Stage 7 of 49)	00-gRzHXZWm79P8xfUiAF63JV
2		Cell	3	0.000	1.000	635	3	NT PSF-A488 IMPa4-A546 DAPI 8C2-siRNA-IMP-a2-a4 V2.00	0	20. NT IMPa4 PSF-A488 DAPI IMPa4-A546_g_TileScan_001 (Stage 7 of 49)	00-gRzHXZWm79P8xfUiAF63JV
2		Cell	3	0.000	1.000	636	4	NT PSF-A488 IMPa4-A546 DAPI 8C2-siRNA-IMP-a2-a4 V2.00	0	20. NT IMPa4 PSF-A488 DAPI IMPa4-A546_g_TileScan_001 (Stage 7 of 49)	00-gRzHXZWm79P8xfUiAF63JV
2		Cell	3	0.000	1.000	637	5	NT PSF-A488 IMPa4-A546 DAPI 8C2-siRNA-IMP-a2-a4 V2.00	0	20. NT IMPa4 PSF-A488 DAPI IMPa4-A546_g_TileScan_001 (Stage 7 of 49)	00-gRzHXZWm79P8xfUiAF63JV
2		Cell	3	0.000	1.000	638	6	NT PSF-A488 IMPa4-A546 DAPI 8C2-siRNA-IMP-a2-a4 V2.00	0	20. NT IMPa4 PSF-A488 DAPI IMPa4-A546_g_TileScan_001 (Stage 7 of 49)	00-gRzHXZWm79P8xfUiAF63JV
2		Cell	3	0.000	1.000	639	7	NT PSF-A488 IMPa4-A546 DAPI 8C2-siRNA-IMP-a2-a4 V2.00	0	20. NT IMPa4 PSF-A488 DAPI IMPa4-A546_g_TileScan_001 (Stage 7 of 49)	00-gRzHXZWm79P8xfUiAF63JV
2		Cell	3	0.000	1.000	640	8	NT PSF-A488 IMPa4-A546 DAPI 8C2-siRNA-IMP-a2-a4 V2.00	0	20. NT IMPa4 PSF-A488 DAPI IMPa4-A546_g_TileScan_001 (Stage 7 of 49)	00-gRzHXZWm79P8xfUiAF63JV
2		Cell	3	0.000	1.000	641	9	NT PSF-A488 IMPa4-A546 DAPI 8C2-siRNA-IMP-a2-a4 V2.00	0	20. NT IMPa4 PSF-A488 DAPI IMPa4-A546_g_TileScan_001 (Stage 7 of 49)	00-gRzHXZWm79P8xfUiAF63JV
2		Cell	3	0.000	1.000	642	10	NT PSF-A488 IMPa4-A546 DAPI 8C2-siRNA-IMP-a2-a4 V2.00	0	20. NT IMPa4 PSF-A488 DAPI IMPa4-A546_g_TileScan_001 (Stage 7 of 49)	00-gRzHXZWm79P8xfUiAF63JV
2		Cell	3	0.000	1.000	643	11	NT PSF-A488 IMPa4-A546 DAPI 8C2-siRNA-IMP-a2-a4 V2.00	0	20. NT IMPa4 PSF-A488 DAPI IMPa4-A546_g_TileScan_001 (Stage 7 of 49)	00-gRzHXZWm79P8xfUiAF63JV
2		Cell	3	0.000	1.000	644	12	NT PSF-A488 IMPa4-A546 DAPI 8C2-siRNA-IMP-a2-a4 V2.00	0	20. NT IMPa4 PSF-A488 DAPI IMPa4-A546_g_TileScan_001 (Stage 7 of 49)	00-gRzHXZWm79P8xfUiAF63JV
2		Cell	3	0.000	1.000	645	13	NT PSF-A488 IMPa4-A546 DAPI 8C2-siRNA-IMP-a2-a4 V2.00	0	20. NT IMPa4 PSF-A488 DAPI IMPa4-A546_g_TileScan_001 (Stage 7 of 49)	00-gRzHXZWm79P8xfUiAF63JV
2		Cell	3	0.000	1.000	646	14	NT PSF-A488 IMPa4-A546 DAPI 8C2-siRNA-IMP-a2-a4 V2.00	0	20. NT IMPa4 PSF-A488 DAPI IMPa4-A546_g_TileScan_001 (Stage 7 of 49)	00-gRzHXZWm79P8xfUiAF63JV
2		Cell	3	0.000	1.000	647	15	NT PSF-A488 IMPa4-A546 DAPI 8C2-siRNA-IMP-a2-a4 V2.00	0	20. NT IMPa4 PSF-A488 DAPI IMPa4-A546_g_TileScan_001 (Stage 7 of 49)	00-gRzHXZWm79P8xfUiAF63JV
2		Cell	3	0.000	1.000	648	16	NT PSF-A488 IMPa4-A546 DAPI 8C2-siRNA-IMP-a2-a4 V2.00	0	20. NT IMPa4 PSF-A488 DAPI IMPa4-A546_g_TileScan_001 (Stage 7 of 49)	00-gRzHXZWm79P8xfUiAF63JV
2		Cell	3	0.000	1.000	649	17	NT PSF-A488 IMPa4-A546 DAPI 8C2-siRNA-IMP-a2-a4 V2.00	0	20. NT IMPa4 PSF-A488 DAPI IMPa4-A546_g_TileScan_001 (Stage 7 of 49)	00-gRzHXZWm79P8xfUiAF63JV
2		Cell	3	0.000	1.000	650	18	NT PSF-A488 IMPa4-A546 DAPI 8C2-siRNA-IMP-a2-a4 V2.00	0	20. NT IMPa4 PSF-A488 DAPI IMPa4-A546_g_TileScan_001 (Stage 7 of 49)	00-gRzHXZWm79P8xfUiAF63JV
2		Cell	3	0.000	1.000	651	19	NT PSF-A488 IMPa4-A546 DAPI 8C2-siRNA-IMP-a2-a4 V2.00	0	20. NT IMPa4 PSF-A488 DAPI IMPa4-A546_g_TileScan_001 (Stage 7 of 49)	00-gRzHXZWm79P8xfUiAF63JV
2		Cell	3	0.000	1.000	652	20	NT PSF-A488 IMPa4-A546 DAPI 8C2-siRNA-IMP-a2-a4 V2.00	0	20. NT IMPa4 PSF-A488 DAPI IMPa4-A546_g_TileScan_001 (Stage 7 of 49)	00-gRzHXZWm79P8xfUiAF63JV
2		Cell	3	0.000	1.000	653	21	NT PSF-A488 IMPa4-A546 DAPI 8C2-siRNA-IMP-a2-a4 V2.00	0	20. NT IMPa4 PSF-A488 DAPI IMPa4-A546_g_TileScan_001 (Stage 7 of 49)	00-gRzHXZWm79P8xfUiAF63JV
2		Cell	3	0.000	1.000	654	22	NT PSF-A488 IMPa4-A546 DAPI 8C2-siRNA-IMP-a2-a4 V2.00	0	20. NT IMPa4 PSF-A488 DAPI IMPa4-A546_g_TileScan_001 (Stage 7 of 49)	00-gRzHXZWm79P8xfUiAF63JV
2		Cell	3	0.000	1.000	655	23	NT PSF-A488 IMPa4-A546 DAPI 8C2-siRNA-IMP-a2-a4 V2.00	0	20. NT IMPa4 PSF-A488 DAPI IMPa4-A546_g_TileScan_001 (Stage 7 of 49)	00-gRzHXZWm79P8xfUiAF63JV
2		Cell	3	0.000	1.000	656	24	NT PSF-A488 IMPa4-A546 DAPI 8C2-siRNA-IMP-a2-a4 V2.00	0	20. NT IMPa4 PSF-A488 DAPI IMPa4-A546_g_TileScan_001 (Stage 7 of 49)	00-gRzHXZWm79P8xfUiAF63JV
2		Cell	3	0.000	1.000	657	25	NT PSF-A488 IMPa4-A546 DAPI 8C2-siRNA-IMP-a2-a4 V2.00	0	20. NT IMPa4 PSF-A488 DAPI IMPa4-A546_g_TileScan_001 (Stage 7 of 49)	00-gRzHXZWm79P8xfUiAF63JV
2		Cell	3	0.000	1.000	658	26	NT PSF-A488 IMPa4-A546 DAPI 8C2-siRNA-IMP-a2-a4 V2.00	0	20. NT IMPa4 PSF-A488 DAPI IMPa4-A546_g_TileScan_001 (Stage 7 of 49)	00-gRzHXZWm79P8xfUiAF63JV
3		Cell	3	0.000	1.000	659	0	NT PSF-A488 IMPa4-A546 DAPI 8C2-siRNA-IMP-a2-a4 V2.00	0	20. NT IMPa4 PSF-A488 DAPI IMPa4-A546_h_TileScan_001 (Stage 8 of 49)	00-Ske7vespH9hB7nEm4VJimN
2		Cell	3	0.000	1.000	660	1	NT PSF-A488 IMPa4-A546 DAPI 8C2-siRNA-IMP-a2-a4 V2.00	0	20. NT IMPa4 PSF-A488 DAPI IMPa4-A546_h_TileScan_001 (Stage 8 of 49)	00-Ske7vespH9hB7nEm4VJimN
3		Cell	3	0.000	1.000	661	2	NT PSF-A488 IMPa4-A546 DAPI 8C2-siRNA-IMP-a2-a4 V2.00	0	20. NT IMPa4 PSF-A488 DAPI IMPa4-A546_h_TileScan_001 (Stage 8 of 49)	00-Ske7vespH9hB7nEm4VJimN
2		Cell	3	0.000	1.000	662	3	NT PSF-A488 IMPa4-A546 DAPI 8C2-siRNA-IMP-a2-a4 V2.00	0	20. NT IMPa4 PSF-A488 DAPI IMPa4-A546_h_TileScan_001 (Stage 8 of 49)	00-Ske7vespH9hB7nEm4VJimN
2		Cell	3	0.000	1.000	663	4	NT PSF-A488 IMPa4-A546 DAPI 8C2-siRNA-IMP-a2-a4 V2.00	0	20. NT IMPa4 PSF-A488 DAPI IMPa4-A546_h_TileScan_001 (Stage 8 of 49)	00-Ske7vespH9hB7nEm4VJimN
2		Cell	3	0.000	1.000	664	5	NT PSF-A488 IMPa4-A546 DAPI 8C2-siRNA-IMP-a2-a4 V2.00	0	20. NT IMPa4 PSF-A488 DAPI IMPa4-A546_h_TileScan_001 (Stage 8 of 49)	00-Ske7vespH9hB7nEm4VJimN
2		Cell	3	0.000	1.000	665	6	NT PSF-A488 IMPa4-A546 DAPI 8C2-siRNA-IMP-a2-a4 V2.00	0	20. NT IMPa4 PSF-A488 DAPI IMPa4-A546_h_TileScan_001 (Stage 8 of 49)	00-Ske7vespH9hB7nEm4VJimN
2		Cell	3	0.000	1.000	666	7	NT PSF-A488 IMPa4-A546 DAPI 8C2-siRNA-IMP-a2-a4 V2.00	0	20. NT IMPa4 PSF-A488 DAPI IMPa4-A546_h_TileScan_001 (Stage 8 of 49)	00-Ske7vespH9hB7nEm4VJimN
2		Cell	3	0.000	1.000	667	8	NT PSF-A488 IMPa4-A546 DAPI 8C2-siRNA-IMP-a2-a4 V2.00	0	20. NT IMPa4 PSF-A488 DAPI IMPa4-A546_h_TileScan_001 (Stage 8 of 49)	00-Ske7vespH9hB7nEm4VJimN
2		Cell	3	0.000	1.000	668	9	NT PSF-A488 IMPa4-A546 DAPI 8C2-siRNA-IMP-a2-a4 V2.00	0	20. NT IMPa4 PSF-A488 DAPI IMPa4-A546_h_TileScan_001 (Stage 8 of 49)	00-Ske7vespH9hB7nEm4VJimN
2		Cell	3	0.000	1.000	669	10	NT PSF-A488 IMPa4-A546 DAPI 8C2-siRNA-IMP-a2-a4 V2.00	0	20. NT IMPa4 PSF-A488 DAPI IMPa4-A546_h_TileScan_001 (Stage 8 of 49)	00-Ske7vespH9hB7nEm4VJimN
2		Cell	3	0.000	1.000	670	11	NT PSF-A488 IMPa4-A546 DAPI 8C2-siRNA-IMP-a2-a4 V2.00	0	20. NT IMPa4 PSF-A488 DAPI IMPa4-A546_h_TileScan_001 (Stage 8 of 49)	00-Ske7vespH9hB7nEm4VJimN
3		Cell	3	0.000	1.000	671	12	NT PSF-A488 IMPa4-A546 DAPI 8C2-siRNA-IMP-a2-a4 V2.00	0	20. NT IMPa4 PSF-A488 DAPI IMPa4-A546_h_TileScan_001 (Stage 8 of 49)	00-Ske7vespH9hB7nEm4VJimN
2		Cell	3	0.000	1.000	672	13	NT PSF-A488 IMPa4-A546 DAPI 8C2-siRNA-IMP-a2-a4 V2.00	0	20. NT IMPa4 PSF-A488 DAPI IMPa4-A546_h_TileScan_001 (Stage 8 of 49)	00-Ske7vespH9hB7nEm4VJimN
3		Cell	3	0.000	1.000	673	14	NT PSF-A488 IMPa4-A546 DAPI 8C2-siRNA-IMP-a2-a4 V2.00	0	20. NT IMPa4 PSF-A488 DAPI IMPa4-A546_h_TileScan_001 (Stage 8 of 49)	00-Ske7vespH9hB7nEm4VJimN
2		Cell	3	0.000	1.000	674	15	NT PSF-A488 IMPa4-A546 DAPI 8C2-siRNA-IMP-a2-a4 V2.00	0	20. NT IMPa4 PSF-A488 DAPI IMPa4-A546_h_TileScan_001 (Stage 8 of 49)	00-Ske7vespH9hB7nEm4VJimN
2		Cell	3	0.000	1.000	675	16	NT PSF-A488 IMPa4-A546 DAPI 8C2-siRNA-IMP-a2-a4 V2.00	0	20. NT IMPa4 PSF-A488 DAPI IMPa4-A546_h_TileScan_001 (Stage 8 of 49)	00-Ske7vespH9hB7nEm4VJimN
3		Cell	3	0.000	1.000	676	17	NT PSF-A488 IMPa4-A546 DAPI 8C2-siRNA-IMP-a2-a4 V2.00	0	20. NT IMPa4 PSF-A488 DAPI IMPa4-A546_h_TileScan_001 (Stage 8 of 49)	00-Ske7vespH9hB7nEm4VJimN
2		Cell	3	0.000	1.000	677	18	NT PSF-A488 IMPa4-A546 DAPI 8C2-siRNA-IMP-a2-a4 V2.00	0	20. NT IMPa4 PSF-A488 DAPI IMPa4-A546_h_TileScan_001 (Stage 8 of 49)	00-Ske7vespH9hB7nEm4VJimN
2		Cell	3	0.000	1.000	678	19	NT PSF-A488 IMPa4-A546 DAPI 8C2-siRNA-IMP-a2-a4 V2.00	0	20. NT IMPa4 PSF-A488 DAPI IMPa4-A546_h_TileScan_001 (Stage 8 of 49)	00-Ske7vespH9hB7nEm4VJimN
2		Cell	3	0.000	1.000	679	20	NT PSF-A488 IMPa4-A546 DAPI 8C2-siRNA-IMP-a2-a4 V2.00	0	20. NT IMPa4 PSF-A488 DAPI IMPa4-A546_h_TileScan_001 (Stage 8 of 49)	00-Ske7vespH9hB7nEm4VJimN
2		Cell	3	0.000	1.000	680	21	NT PSF-A488 IMPa4-A546 DAPI 8C2-siRNA-IMP-a2-a4 V2.00	0	20. NT IMPa4 PSF-A488 DAPI IMPa4-A546_h_TileScan_001 (Stage 8 of 49)	00-Ske7vespH9hB7nEm4VJimN
2		Cell	3	0.000	1.000	681	22	NT PSF-A488 IMPa4-A546 DAPI 8C2-siRNA-IMP-a2-a4 V2.00	0	20. NT IMPa4 PSF-A488 DAPI IMPa4-A546_h_TileScan_001 (Stage 8 of 49)	00-Ske7vespH9hB7nEm4VJimN
2		Cell	3	0.000	1.000	682	23	NT PSF-A488 IMPa4-A546 DAPI 8C2-siRNA-IMP-a2-a4 V2.00	0	20. NT IMPa4 PSF-A488 DAPI IMPa4-A546_h_TileScan_001 (Stage 8 of 49)	00-Ske7vespH9hB7nEm4VJimN
3		Cell	3	0.000	1.000	683	24	NT PSF-A488 IMPa4-A546 DAPI 8C2-siRNA-IMP-a2-a4 V2.00	0	20. NT IMPa4 PSF-A488 DAPI IMPa4-A546_h_TileScan_001 (Stage 8 of 49)	00-Ske7vespH9hB7nEm4VJimN
2		Cell	3	0.000	1.000	684	25	NT PSF-A488 IMPa4-A546 DAPI 8C2-siRNA-IMP-a2-a4 V2.00	0	20. NT IMPa4 PSF-A488 DAPI IMPa4-A546_h_TileScan_001 (Stage 8 of 49)	00-Ske7vespH9hB7nEm4VJimN
2		Cell	3	0.000	1.000	685	26	NT PSF-A488 IMPa4-A546 DAPI 8C2-siRNA-IMP-a2-a4 V2.00	0	20. NT IMPa4 PSF-A488 DAPI IMPa4-A546_h_TileScan_001 (Stage 8 of 49)	00-Ske7vespH9hB7nEm4VJimN
2		Cell	3	0.000	1.000	686	27	NT PSF-A488 IMPa4-A546 DAPI 8C2-siRNA-IMP-a2-a4 V2.00	0	20. NT IMPa4 PSF-A488 DAPI IMPa4-A546_h_TileScan_001 (Stage 8 of 49)	00-Ske7vespH9hB7nEm4VJimN
2		Cell	3	0.000	1.000	687	28	NT PSF-A488 IMPa4-A546 DAPI 8C2-siRNA-IMP-a2-a4 V2.00	0	20. NT IMPa4 PSF-A488 DAPI IMPa4-A546_h_TileScan_001 (Stage 8 of 49)	00-Ske7vespH9hB7nEm4VJimN
2		Cell	3	0.000	1.000	688	0	NT PSF-A488 IMPa4-A546 DAPI 8C2-siRNA-IMP-a2-a4 V2.00	0	20. NT IMPa4 PSF-A488 DAPI IMPa4-A546_i_TileScan_001 (Stage 9 of 49)	00-WCaiszcWxaqqB6PCEEJPqB
2		Cell	3	0.000	1.000	689	1	NT PSF-A488 IMPa4-A546 DAPI 8C2-siRNA-IMP-a2-a4 V2.00	0	20. NT IMPa4 PSF-A488 DAPI IMPa4-A546_i_TileScan_001 (Stage 9 of 49)	00-WCaiszcWxaqqB6PCEEJPqB
2		Cell	3	0.000	1.000	690	2	NT PSF-A488 IMPa4-A546 DAPI 8C2-siRNA-IMP-a2-a4 V2.00	0	20. NT IMPa4 PSF-A488 DAPI IMPa4-A546_i_TileScan_001 (Stage 9 of 49)	00-WCaiszcWxaqqB6PCEEJPqB
2		Cell	3	0.000	1.000	691	3	NT PSF-A488 IMPa4-A546 DAPI 8C2-siRNA-IMP-a2-a4 V2.00	0	20. NT IMPa4 PSF-A488 DAPI IMPa4-A546_i_TileScan_001 (Stage 9 of 49)	00-WCaiszcWxaqqB6PCEEJPqB
3		Cell	3	0.000	1.000	692	4	NT PSF-A488 IMPa4-A546 DAPI 8C2-siRNA-IMP-a2-a4 V2.00	0	20. NT IMPa4 PSF-A488 DAPI IMPa4-A546_i_TileScan_001 (Stage 9 of 49)	00-WCaiszcWxaqqB6PCEEJPqB
2		Cell	3	0.000	1.000	693	5	NT PSF-A488 IMPa4-A546 DAPI 8C2-siRNA-IMP-a2-a4 V2.00	0	20. NT IMPa4 PSF-A488 DAPI IMPa4-A546_i_TileScan_001 (Stage 9 of 49)	00-WCaiszcWxaqqB6PCEEJPqB
3		Cell	3	0.000	1.000	694	6	NT PSF-A488 IMPa4-A546 DAPI 8C2-siRNA-IMP-a2-a4 V2.00	0	20. NT IMPa4 PSF-A488 DAPI IMPa4-A546_i_TileScan_001 (Stage 9 of 49)	00-WCaiszcWxaqqB6PCEEJPqB
2		Cell	3	0.000	1.000	695	7	NT PSF-A488 IMPa4-A546 DAPI 8C2-siRNA-IMP-a2-a4 V2.00	0	20. NT IMPa4 PSF-A488 DAPI IMPa4-A546_i_TileScan_001 (Stage 9 of 49)	00-WCaiszcWxaqqB6PCEEJPqB
2		Cell	3	0.000	1.000	696	8	NT PSF-A488 IMPa4-A546 DAPI 8C2-siRNA-IMP-a2-a4 V2.00	0	20. NT IMPa4 PSF-A488 DAPI IMPa4-A546_i_TileScan_001 (Stage 9 of 49)	00-WCaiszcWxaqqB6PCEEJPqB
2		Cell	3	0.000	1.000	697	9	NT PSF-A488 IMPa4-A546 DAPI 8C2-siRNA-IMP-a2-a4 V2.00	0	20. NT IMPa4 PSF-A488 DAPI IMPa4-A546_i_TileScan_001 (Stage 9 of 49)	00-WCaiszcWxaqqB6PCEEJPqB
2		Cell	3	0.000	1.000	698	10	NT PSF-A488 IMPa4-A546 DAPI 8C2-siRNA-IMP-a2-a4 V2.00	0	20. NT IMPa4 PSF-A488 DAPI IMPa4-A546_i_TileScan_001 (Stage 9 of 49)	00-WCaiszcWxaqqB6PCEEJPqB
3		Cell	3	0.000	1.000	699	11	NT PSF-A488 IMPa4-A546 DAPI 8C2-siRNA-IMP-a2-a4 V2.00	0	20. NT IMPa4 PSF-A488 DAPI IMPa4-A546_i_TileScan_001 (Stage 9 of 49)	00-WCaiszcWxaqqB6PCEEJPqB
3		Cell	3	0.000	1.000	700	12	NT PSF-A488 IMPa4-A546 DAPI 8C2-siRNA-IMP-a2-a4 V2.00	0	20. NT IMPa4 PSF-A488 DAPI IMPa4-A546_i_TileScan_001 (Stage 9 of 49)	00-WCaiszcWxaqqB6PCEEJPqB
2		Cell	3	0.000	1.000	701	13	NT PSF-A488 IMPa4-A546 DAPI 8C2-siRNA-IMP-a2-a4 V2.00	0	20. NT IMPa4 PSF-A488 DAPI IMPa4-A546_i_TileScan_001 (Stage 9 of 49)	00-WCaiszcWxaqqB6PCEEJPqB
2		Cell	3	0.000	1.000	702	14	NT PSF-A488 IMPa4-A546 DAPI 8C2-siRNA-IMP-a2-a4 V2.00	0	20. NT IMPa4 PSF-A488 DAPI IMPa4-A546_i_TileScan_001 (Stage 9 of 49)	00-WCaiszcWxaqqB6PCEEJPqB
2		Cell	3	0.000	1.000	703	15	NT PSF-A488 IMPa4-A546 DAPI 8C2-siRNA-IMP-a2-a4 V2.00	0	20. NT IMPa4 PSF-A488 DAPI IMPa4-A546_i_TileScan_001 (Stage 9 of 49)	00-WCaiszcWxaqqB6PCEEJPqB
2		Cell	3	0.000	1.000	704	16	NT PSF-A488 IMPa4-A546 DAPI 8C2-siRNA-IMP-a2-a4 V2.00	0	20. NT IMPa4 PSF-A488 DAPI IMPa4-A546_i_TileScan_001 (Stage 9 of 49)	00-WCaiszcWxaqqB6PCEEJPqB
2		Cell	3	0.000	1.000	705	17	NT PSF-A488 IMPa4-A546 DAPI 8C2-siRNA-IMP-a2-a4 V2.00	0	20. NT IMPa4 PSF-A488 DAPI IMPa4-A546_i_TileScan_001 (Stage 9 of 49)	00-WCaiszcWxaqqB6PCEEJPqB
2		Cell	3	0.000	1.000	706	18	NT PSF-A488 IMPa4-A546 DAPI 8C2-siRNA-IMP-a2-a4 V2.00	0	20. NT IMPa4 PSF-A488 DAPI IMPa4-A546_i_TileScan_001 (Stage 9 of 49)	00-WCaiszcWxaqqB6PCEEJPqB
2		Cell	3	0.000	1.000	707	19	NT PSF-A488 IMPa4-A546 DAPI 8C2-siRNA-IMP-a2-a4 V2.00	0	20. NT IMPa4 PSF-A488 DAPI IMPa4-A546_i_TileScan_001 (Stage 9 of 49)	00-WCaiszcWxaqqB6PCEEJPqB
3		Cell	3	0.000	1.000	708	20	NT PSF-A488 IMPa4-A546 DAPI 8C2-siRNA-IMP-a2-a4 V2.00	0	20. NT IMPa4 PSF-A488 DAPI IMPa4-A546_i_TileScan_001 (Stage 9 of 49)	00-WCaiszcWxaqqB6PCEEJPqB
2		Cell	3	0.000	1.000	709	21	NT PSF-A488 IMPa4-A546 DAPI 8C2-siRNA-IMP-a2-a4 V2.00	0	20. NT IMPa4 PSF-A488 DAPI IMPa4-A546_i_TileScan_001 (Stage 9 of 49)	00-WCaiszcWxaqqB6PCEEJPqB
2		Cell	3	0.000	1.000	710	22	NT PSF-A488 IMPa4-A546 DAPI 8C2-siRNA-IMP-a2-a4 V2.00	0	20. NT IMPa4 PSF-A488 DAPI IMPa4-A546_i_TileScan_001 (Stage 9 of 49)	00-WCaiszcWxaqqB6PCEEJPqB
2		Cell	3	0.000	1.000	711	23	NT PSF-A488 IMPa4-A546 DAPI 8C2-siRNA-IMP-a2-a4 V2.00	0	20. NT IMPa4 PSF-A488 DAPI IMPa4-A546_i_TileScan_001 (Stage 9 of 49)	00-WCaiszcWxaqqB6PCEEJPqB
2		Cell	3	0.000	1.000	712	24	NT PSF-A488 IMPa4-A546 DAPI 8C2-siRNA-IMP-a2-a4 V2.00	0	20. NT IMPa4 PSF-A488 DAPI IMPa4-A546_i_TileScan_001 (Stage 9 of 49)	00-WCaiszcWxaqqB6PCEEJPqB
2		Cell	3	0.000	1.000	713	25	NT PSF-A488 IMPa4-A546 DAPI 8C2-siRNA-IMP-a2-a4 V2.00	0	20. NT IMPa4 PSF-A488 DAPI IMPa4-A546_i_TileScan_001 (Stage 9 of 49)	00-WCaiszcWxaqqB6PCEEJPqB
2		Cell	3	0.000	1.000	714	26	NT PSF-A488 IMPa4-A546 DAPI 8C2-siRNA-IMP-a2-a4 V2.00	0	20. NT IMPa4 PSF-A488 DAPI IMPa4-A546_i_TileScan_001 (Stage 9 of 49)	00-WCaiszcWxaqqB6PCEEJPqB
2		Cell	3	0.000	1.000	715	27	NT PSF-A488 IMPa4-A546 DAPI 8C2-siRNA-IMP-a2-a4 V2.00	0	20. NT IMPa4 PSF-A488 DAPI IMPa4-A546_i_TileScan_001 (Stage 9 of 49)	00-WCaiszcWxaqqB6PCEEJPqB
3		Cell	3	0.000	1.000	716	0	NT PSF-A488 IMPa4-A546 DAPI 8C2-siRNA-IMP-a2-a4 V2.00	0	20. NT IMPa4 PSF-A488 DAPI IMPa4-A546_j_TileScan_001 (Stage 10 of 49)	00-vgco2jj3SaKyKEiei5qxRZ
3		Cell	3	0.000	1.000	717	1	NT PSF-A488 IMPa4-A546 DAPI 8C2-siRNA-IMP-a2-a4 V2.00	0	20. NT IMPa4 PSF-A488 DAPI IMPa4-A546_j_TileScan_001 (Stage 10 of 49)	00-vgco2jj3SaKyKEiei5qxRZ
2		Cell	3	0.000	1.000	718	2	NT PSF-A488 IMPa4-A546 DAPI 8C2-siRNA-IMP-a2-a4 V2.00	0	20. NT IMPa4 PSF-A488 DAPI IMPa4-A546_j_TileScan_001 (Stage 10 of 49)	00-vgco2jj3SaKyKEiei5qxRZ
2		Cell	3	0.000	1.000	719	3	NT PSF-A488 IMPa4-A546 DAPI 8C2-siRNA-IMP-a2-a4 V2.00	0	20. NT IMPa4 PSF-A488 DAPI IMPa4-A546_j_TileScan_001 (Stage 10 of 49)	00-vgco2jj3SaKyKEiei5qxRZ
2		Cell	3	0.000	1.000	720	4	NT PSF-A488 IMPa4-A546 DAPI 8C2-siRNA-IMP-a2-a4 V2.00	0	20. NT IMPa4 PSF-A488 DAPI IMPa4-A546_j_TileScan_001 (Stage 10 of 49)	00-vgco2jj3SaKyKEiei5qxRZ
2		Cell	3	0.000	1.000	721	5	NT PSF-A488 IMPa4-A546 DAPI 8C2-siRNA-IMP-a2-a4 V2.00	0	20. NT IMPa4 PSF-A488 DAPI IMPa4-A546_j_TileScan_001 (Stage 10 of 49)	00-vgco2jj3SaKyKEiei5qxRZ
2		Cell	3	0.000	1.000	722	6	NT PSF-A488 IMPa4-A546 DAPI 8C2-siRNA-IMP-a2-a4 V2.00	0	20. NT IMPa4 PSF-A488 DAPI IMPa4-A546_j_TileScan_001 (Stage 10 of 49)	00-vgco2jj3SaKyKEiei5qxRZ
2		Cell	3	0.000	1.000	723	7	NT PSF-A488 IMPa4-A546 DAPI 8C2-siRNA-IMP-a2-a4 V2.00	0	20. NT IMPa4 PSF-A488 DAPI IMPa4-A546_j_TileScan_001 (Stage 10 of 49)	00-vgco2jj3SaKyKEiei5qxRZ
2		Cell	3	0.000	1.000	724	8	NT PSF-A488 IMPa4-A546 DAPI 8C2-siRNA-IMP-a2-a4 V2.00	0	20. NT IMPa4 PSF-A488 DAPI IMPa4-A546_j_TileScan_001 (Stage 10 of 49)	00-vgco2jj3SaKyKEiei5qxRZ
3		Cell	3	0.000	1.000	725	9	NT PSF-A488 IMPa4-A546 DAPI 8C2-siRNA-IMP-a2-a4 V2.00	0	20. NT IMPa4 PSF-A488 DAPI IMPa4-A546_j_TileScan_001 (Stage 10 of 49)	00-vgco2jj3SaKyKEiei5qxRZ
2		Cell	3	0.000	1.000	726	10	NT PSF-A488 IMPa4-A546 DAPI 8C2-siRNA-IMP-a2-a4 V2.00	0	20. NT IMPa4 PSF-A488 DAPI IMPa4-A546_j_TileScan_001 (Stage 10 of 49)	00-vgco2jj3SaKyKEiei5qxRZ
2		Cell	3	0.000	1.000	727	11	NT PSF-A488 IMPa4-A546 DAPI 8C2-siRNA-IMP-a2-a4 V2.00	0	20. NT IMPa4 PSF-A488 DAPI IMPa4-A546_j_TileScan_001 (Stage 10 of 49)	00-vgco2jj3SaKyKEiei5qxRZ
2		Cell	3	0.000	1.000	728	12	NT PSF-A488 IMPa4-A546 DAPI 8C2-siRNA-IMP-a2-a4 V2.00	0	20. NT IMPa4 PSF-A488 DAPI IMPa4-A546_j_TileScan_001 (Stage 10 of 49)	00-vgco2jj3SaKyKEiei5qxRZ
3		Cell	3	0.000	1.000	729	13	NT PSF-A488 IMPa4-A546 DAPI 8C2-siRNA-IMP-a2-a4 V2.00	0	20. NT IMPa4 PSF-A488 DAPI IMPa4-A546_j_TileScan_001 (Stage 10 of 49)	00-vgco2jj3SaKyKEiei5qxRZ
2		Cell	3	0.000	1.000	730	14	NT PSF-A488 IMPa4-A546 DAPI 8C2-siRNA-IMP-a2-a4 V2.00	0	20. NT IMPa4 PSF-A488 DAPI IMPa4-A546_j_TileScan_001 (Stage 10 of 49)	00-vgco2jj3SaKyKEiei5qxRZ
2		Cell	3	0.000	1.000	731	15	NT PSF-A488 IMPa4-A546 DAPI 8C2-siRNA-IMP-a2-a4 V2.00	0	20. NT IMPa4 PSF-A488 DAPI IMPa4-A546_j_TileScan_001 (Stage 10 of 49)	00-vgco2jj3SaKyKEiei5qxRZ
2		Cell	3	0.000	1.000	732	16	NT PSF-A488 IMPa4-A546 DAPI 8C2-siRNA-IMP-a2-a4 V2.00	0	20. NT IMPa4 PSF-A488 DAPI IMPa4-A546_j_TileScan_001 (Stage 10 of 49)	00-vgco2jj3SaKyKEiei5qxRZ
2		Cell	3	0.000	1.000	733	17	NT PSF-A488 IMPa4-A546 DAPI 8C2-siRNA-IMP-a2-a4 V2.00	0	20. NT IMPa4 PSF-A488 DAPI IMPa4-A546_j_TileScan_001 (Stage 10 of 49)	00-vgco2jj3SaKyKEiei5qxRZ
2		Cell	3	0.000	1.000	734	18	NT PSF-A488 IMPa4-A546 DAPI 8C2-siRNA-IMP-a2-a4 V2.00	0	20. NT IMPa4 PSF-A488 DAPI IMPa4-A546_j_TileScan_001 (Stage 10 of 49)	00-vgco2jj3SaKyKEiei5qxRZ
2		Cell	3	0.000	1.000	735	19	NT PSF-A488 IMPa4-A546 DAPI 8C2-siRNA-IMP-a2-a4 V2.00	0	20. NT IMPa4 PSF-A488 DAPI IMPa4-A546_j_TileScan_001 (Stage 10 of 49)	00-vgco2jj3SaKyKEiei5qxRZ
2		Cell	3	0.000	1.000	736	20	NT PSF-A488 IMPa4-A546 DAPI 8C2-siRNA-IMP-a2-a4 V2.00	0	20. NT IMPa4 PSF-A488 DAPI IMPa4-A546_j_TileScan_001 (Stage 10 of 49)	00-vgco2jj3SaKyKEiei5qxRZ
2		Cell	3	0.000	1.000	737	21	NT PSF-A488 IMPa4-A546 DAPI 8C2-siRNA-IMP-a2-a4 V2.00	0	20. NT IMPa4 PSF-A488 DAPI IMPa4-A546_j_TileScan_001 (Stage 10 of 49)	00-vgco2jj3SaKyKEiei5qxRZ
2		Cell	3	0.000	1.000	738	22	NT PSF-A488 IMPa4-A546 DAPI 8C2-siRNA-IMP-a2-a4 V2.00	0	20. NT IMPa4 PSF-A488 DAPI IMPa4-A546_j_TileScan_001 (Stage 10 of 49)	00-vgco2jj3SaKyKEiei5qxRZ
3		Cell	3	0.000	1.000	739	23	NT PSF-A488 IMPa4-A546 DAPI 8C2-siRNA-IMP-a2-a4 V2.00	0	20. NT IMPa4 PSF-A488 DAPI IMPa4-A546_j_TileScan_001 (Stage 10 of 49)	00-vgco2jj3SaKyKEiei5qxRZ
3		Cell	3	0.000	1.000	740	24	NT PSF-A488 IMPa4-A546 DAPI 8C2-siRNA-IMP-a2-a4 V2.00	0	20. NT IMPa4 PSF-A488 DAPI IMPa4-A546_j_TileScan_001 (Stage 10 of 49)	00-vgco2jj3SaKyKEiei5qxRZ
4		Cell	3	0.000	1.000	741	25	NT PSF-A488 IMPa4-A546 DAPI 8C2-siRNA-IMP-a2-a4 V2.00	0	20. NT IMPa4 PSF-A488 DAPI IMPa4-A546_j_TileScan_001 (Stage 10 of 49)	00-vgco2jj3SaKyKEiei5qxRZ
2		Cell	3	0.000	1.000	742	26	NT PSF-A488 IMPa4-A546 DAPI 8C2-siRNA-IMP-a2-a4 V2.00	0	20. NT IMPa4 PSF-A488 DAPI IMPa4-A546_j_TileScan_001 (Stage 10 of 49)	00-vgco2jj3SaKyKEiei5qxRZ
2		Cell	3	0.000	1.000	743	0	NT PSF-A488 IMPa4-A546 DAPI 8C2-siRNA-IMP-a2-a4 V2.00	0	20. NT IMPa4 PSF-A488 DAPI IMPa4-A546_k_TileScan_001 (Stage 11 of 49)	00-kYoCsVrgynrNjesNivXKkd
3		Cell	3	0.000	1.000	744	1	NT PSF-A488 IMPa4-A546 DAPI 8C2-siRNA-IMP-a2-a4 V2.00	0	20. NT IMPa4 PSF-A488 DAPI IMPa4-A546_k_TileScan_001 (Stage 11 of 49)	00-kYoCsVrgynrNjesNivXKkd
2		Cell	3	0.000	1.000	745	2	NT PSF-A488 IMPa4-A546 DAPI 8C2-siRNA-IMP-a2-a4 V2.00	0	20. NT IMPa4 PSF-A488 DAPI IMPa4-A546_k_TileScan_001 (Stage 11 of 49)	00-kYoCsVrgynrNjesNivXKkd
3		Cell	3	0.000	1.000	746	3	NT PSF-A488 IMPa4-A546 DAPI 8C2-siRNA-IMP-a2-a4 V2.00	0	20. NT IMPa4 PSF-A488 DAPI IMPa4-A546_k_TileScan_001 (Stage 11 of 49)	00-kYoCsVrgynrNjesNivXKkd
2		Cell	3	0.000	1.000	747	4	NT PSF-A488 IMPa4-A546 DAPI 8C2-siRNA-IMP-a2-a4 V2.00	0	20. NT IMPa4 PSF-A488 DAPI IMPa4-A546_k_TileScan_001 (Stage 11 of 49)	00-kYoCsVrgynrNjesNivXKkd
2		Cell	3	0.000	1.000	748	5	NT PSF-A488 IMPa4-A546 DAPI 8C2-siRNA-IMP-a2-a4 V2.00	0	20. NT IMPa4 PSF-A488 DAPI IMPa4-A546_k_TileScan_001 (Stage 11 of 49)	00-kYoCsVrgynrNjesNivXKkd
2		Cell	3	0.000	1.000	749	6	NT PSF-A488 IMPa4-A546 DAPI 8C2-siRNA-IMP-a2-a4 V2.00	0	20. NT IMPa4 PSF-A488 DAPI IMPa4-A546_k_TileScan_001 (Stage 11 of 49)	00-kYoCsVrgynrNjesNivXKkd
3		Cell	3	0.000	1.000	750	7	NT PSF-A488 IMPa4-A546 DAPI 8C2-siRNA-IMP-a2-a4 V2.00	0	20. NT IMPa4 PSF-A488 DAPI IMPa4-A546_k_TileScan_001 (Stage 11 of 49)	00-kYoCsVrgynrNjesNivXKkd
2		Cell	3	0.000	1.000	751	8	NT PSF-A488 IMPa4-A546 DAPI 8C2-siRNA-IMP-a2-a4 V2.00	0	20. NT IMPa4 PSF-A488 DAPI IMPa4-A546_k_TileScan_001 (Stage 11 of 49)	00-kYoCsVrgynrNjesNivXKkd
2		Cell	3	0.000	1.000	752	9	NT PSF-A488 IMPa4-A546 DAPI 8C2-siRNA-IMP-a2-a4 V2.00	0	20. NT IMPa4 PSF-A488 DAPI IMPa4-A546_k_TileScan_001 (Stage 11 of 49)	00-kYoCsVrgynrNjesNivXKkd
2		Cell	3	0.000	1.000	753	10	NT PSF-A488 IMPa4-A546 DAPI 8C2-siRNA-IMP-a2-a4 V2.00	0	20. NT IMPa4 PSF-A488 DAPI IMPa4-A546_k_TileScan_001 (Stage 11 of 49)	00-kYoCsVrgynrNjesNivXKkd
2		Cell	3	0.000	1.000	754	11	NT PSF-A488 IMPa4-A546 DAPI 8C2-siRNA-IMP-a2-a4 V2.00	0	20. NT IMPa4 PSF-A488 DAPI IMPa4-A546_k_TileScan_001 (Stage 11 of 49)	00-kYoCsVrgynrNjesNivXKkd
2		Cell	3	0.000	1.000	755	12	NT PSF-A488 IMPa4-A546 DAPI 8C2-siRNA-IMP-a2-a4 V2.00	0	20. NT IMPa4 PSF-A488 DAPI IMPa4-A546_k_TileScan_001 (Stage 11 of 49)	00-kYoCsVrgynrNjesNivXKkd
3		Cell	3	0.000	1.000	756	13	NT PSF-A488 IMPa4-A546 DAPI 8C2-siRNA-IMP-a2-a4 V2.00	0	20. NT IMPa4 PSF-A488 DAPI IMPa4-A546_k_TileScan_001 (Stage 11 of 49)	00-kYoCsVrgynrNjesNivXKkd
2		Cell	3	0.000	1.000	757	14	NT PSF-A488 IMPa4-A546 DAPI 8C2-siRNA-IMP-a2-a4 V2.00	0	20. NT IMPa4 PSF-A488 DAPI IMPa4-A546_k_TileScan_001 (Stage 11 of 49)	00-kYoCsVrgynrNjesNivXKkd
3		Cell	3	0.000	1.000	758	15	NT PSF-A488 IMPa4-A546 DAPI 8C2-siRNA-IMP-a2-a4 V2.00	0	20. NT IMPa4 PSF-A488 DAPI IMPa4-A546_k_TileScan_001 (Stage 11 of 49)	00-kYoCsVrgynrNjesNivXKkd
2		Cell	3	0.000	1.000	759	16	NT PSF-A488 IMPa4-A546 DAPI 8C2-siRNA-IMP-a2-a4 V2.00	0	20. NT IMPa4 PSF-A488 DAPI IMPa4-A546_k_TileScan_001 (Stage 11 of 49)	00-kYoCsVrgynrNjesNivXKkd
2		Cell	3	0.000	1.000	760	17	NT PSF-A488 IMPa4-A546 DAPI 8C2-siRNA-IMP-a2-a4 V2.00	0	20. NT IMPa4 PSF-A488 DAPI IMPa4-A546_k_TileScan_001 (Stage 11 of 49)	00-kYoCsVrgynrNjesNivXKkd
2		Cell	3	0.000	1.000	761	18	NT PSF-A488 IMPa4-A546 DAPI 8C2-siRNA-IMP-a2-a4 V2.00	0	20. NT IMPa4 PSF-A488 DAPI IMPa4-A546_k_TileScan_001 (Stage 11 of 49)	00-kYoCsVrgynrNjesNivXKkd
3		Cell	3	0.000	1.000	762	19	NT PSF-A488 IMPa4-A546 DAPI 8C2-siRNA-IMP-a2-a4 V2.00	0	20. NT IMPa4 PSF-A488 DAPI IMPa4-A546_k_TileScan_001 (Stage 11 of 49)	00-kYoCsVrgynrNjesNivXKkd
2		Cell	3	0.000	1.000	763	20	NT PSF-A488 IMPa4-A546 DAPI 8C2-siRNA-IMP-a2-a4 V2.00	0	20. NT IMPa4 PSF-A488 DAPI IMPa4-A546_k_TileScan_001 (Stage 11 of 49)	00-kYoCsVrgynrNjesNivXKkd
3		Cell	3	0.000	1.000	764	21	NT PSF-A488 IMPa4-A546 DAPI 8C2-siRNA-IMP-a2-a4 V2.00	0	20. NT IMPa4 PSF-A488 DAPI IMPa4-A546_k_TileScan_001 (Stage 11 of 49)	00-kYoCsVrgynrNjesNivXKkd
2		Cell	3	0.000	1.000	765	22	NT PSF-A488 IMPa4-A546 DAPI 8C2-siRNA-IMP-a2-a4 V2.00	0	20. NT IMPa4 PSF-A488 DAPI IMPa4-A546_k_TileScan_001 (Stage 11 of 49)	00-kYoCsVrgynrNjesNivXKkd
2		Cell	3	0.000	1.000	766	23	NT PSF-A488 IMPa4-A546 DAPI 8C2-siRNA-IMP-a2-a4 V2.00	0	20. NT IMPa4 PSF-A488 DAPI IMPa4-A546_k_TileScan_001 (Stage 11 of 49)	00-kYoCsVrgynrNjesNivXKkd
2		Cell	3	0.000	1.000	767	24	NT PSF-A488 IMPa4-A546 DAPI 8C2-siRNA-IMP-a2-a4 V2.00	0	20. NT IMPa4 PSF-A488 DAPI IMPa4-A546_k_TileScan_001 (Stage 11 of 49)	00-kYoCsVrgynrNjesNivXKkd
3		Cell	3	0.000	1.000	768	25	NT PSF-A488 IMPa4-A546 DAPI 8C2-siRNA-IMP-a2-a4 V2.00	0	20. NT IMPa4 PSF-A488 DAPI IMPa4-A546_k_TileScan_001 (Stage 11 of 49)	00-kYoCsVrgynrNjesNivXKkd
3		Cell	3	0.000	1.000	769	26	NT PSF-A488 IMPa4-A546 DAPI 8C2-siRNA-IMP-a2-a4 V2.00	0	20. NT IMPa4 PSF-A488 DAPI IMPa4-A546_k_TileScan_001 (Stage 11 of 49)	00-kYoCsVrgynrNjesNivXKkd
2		Cell	3	0.000	1.000	770	27	NT PSF-A488 IMPa4-A546 DAPI 8C2-siRNA-IMP-a2-a4 V2.00	0	20. NT IMPa4 PSF-A488 DAPI IMPa4-A546_k_TileScan_001 (Stage 11 of 49)	00-kYoCsVrgynrNjesNivXKkd
2		Cell	3	0.000	1.000	771	28	NT PSF-A488 IMPa4-A546 DAPI 8C2-siRNA-IMP-a2-a4 V2.00	0	20. NT IMPa4 PSF-A488 DAPI IMPa4-A546_k_TileScan_001 (Stage 11 of 49)	00-kYoCsVrgynrNjesNivXKkd
2		Cell	3	0.000	1.000	772	0	NT PSF-A488 IMPa4-A546 DAPI 8C2-siRNA-IMP-a2-a4 V2.00	0	20. NT IMPa4 PSF-A488 DAPI IMPa4-A546_l_TileScan_001 (Stage 12 of 49)	00-cX5ouwvkPsMUKDLhp7nVVF
2		Cell	3	0.000	1.000	773	1	NT PSF-A488 IMPa4-A546 DAPI 8C2-siRNA-IMP-a2-a4 V2.00	0	20. NT IMPa4 PSF-A488 DAPI IMPa4-A546_l_TileScan_001 (Stage 12 of 49)	00-cX5ouwvkPsMUKDLhp7nVVF
2		Cell	3	0.000	1.000	774	2	NT PSF-A488 IMPa4-A546 DAPI 8C2-siRNA-IMP-a2-a4 V2.00	0	20. NT IMPa4 PSF-A488 DAPI IMPa4-A546_l_TileScan_001 (Stage 12 of 49)	00-cX5ouwvkPsMUKDLhp7nVVF
2		Cell	3	0.000	1.000	775	3	NT PSF-A488 IMPa4-A546 DAPI 8C2-siRNA-IMP-a2-a4 V2.00	0	20. NT IMPa4 PSF-A488 DAPI IMPa4-A546_l_TileScan_001 (Stage 12 of 49)	00-cX5ouwvkPsMUKDLhp7nVVF
2		Cell	3	0.000	1.000	776	4	NT PSF-A488 IMPa4-A546 DAPI 8C2-siRNA-IMP-a2-a4 V2.00	0	20. NT IMPa4 PSF-A488 DAPI IMPa4-A546_l_TileScan_001 (Stage 12 of 49)	00-cX5ouwvkPsMUKDLhp7nVVF
2		Cell	3	0.000	1.000	777	5	NT PSF-A488 IMPa4-A546 DAPI 8C2-siRNA-IMP-a2-a4 V2.00	0	20. NT IMPa4 PSF-A488 DAPI IMPa4-A546_l_TileScan_001 (Stage 12 of 49)	00-cX5ouwvkPsMUKDLhp7nVVF
2		Cell	3	0.000	1.000	778	6	NT PSF-A488 IMPa4-A546 DAPI 8C2-siRNA-IMP-a2-a4 V2.00	0	20. NT IMPa4 PSF-A488 DAPI IMPa4-A546_l_TileScan_001 (Stage 12 of 49)	00-cX5ouwvkPsMUKDLhp7nVVF
3		Cell	3	0.000	1.000	779	7	NT PSF-A488 IMPa4-A546 DAPI 8C2-siRNA-IMP-a2-a4 V2.00	0	20. NT IMPa4 PSF-A488 DAPI IMPa4-A546_l_TileScan_001 (Stage 12 of 49)	00-cX5ouwvkPsMUKDLhp7nVVF
3		Cell	3	0.000	1.000	780	8	NT PSF-A488 IMPa4-A546 DAPI 8C2-siRNA-IMP-a2-a4 V2.00	0	20. NT IMPa4 PSF-A488 DAPI IMPa4-A546_l_TileScan_001 (Stage 12 of 49)	00-cX5ouwvkPsMUKDLhp7nVVF
2		Cell	3	0.000	1.000	781	9	NT PSF-A488 IMPa4-A546 DAPI 8C2-siRNA-IMP-a2-a4 V2.00	0	20. NT IMPa4 PSF-A488 DAPI IMPa4-A546_l_TileScan_001 (Stage 12 of 49)	00-cX5ouwvkPsMUKDLhp7nVVF
2		Cell	3	0.000	1.000	782	10	NT PSF-A488 IMPa4-A546 DAPI 8C2-siRNA-IMP-a2-a4 V2.00	0	20. NT IMPa4 PSF-A488 DAPI IMPa4-A546_l_TileScan_001 (Stage 12 of 49)	00-cX5ouwvkPsMUKDLhp7nVVF
3		Cell	3	0.000	1.000	783	11	NT PSF-A488 IMPa4-A546 DAPI 8C2-siRNA-IMP-a2-a4 V2.00	0	20. NT IMPa4 PSF-A488 DAPI IMPa4-A546_l_TileScan_001 (Stage 12 of 49)	00-cX5ouwvkPsMUKDLhp7nVVF
2		Cell	3	0.000	1.000	784	12	NT PSF-A488 IMPa4-A546 DAPI 8C2-siRNA-IMP-a2-a4 V2.00	0	20. NT IMPa4 PSF-A488 DAPI IMPa4-A546_l_TileScan_001 (Stage 12 of 49)	00-cX5ouwvkPsMUKDLhp7nVVF
2		Cell	3	0.000	1.000	785	13	NT PSF-A488 IMPa4-A546 DAPI 8C2-siRNA-IMP-a2-a4 V2.00	0	20. NT IMPa4 PSF-A488 DAPI IMPa4-A546_l_TileScan_001 (Stage 12 of 49)	00-cX5ouwvkPsMUKDLhp7nVVF
2		Cell	3	0.000	1.000	786	14	NT PSF-A488 IMPa4-A546 DAPI 8C2-siRNA-IMP-a2-a4 V2.00	0	20. NT IMPa4 PSF-A488 DAPI IMPa4-A546_l_TileScan_001 (Stage 12 of 49)	00-cX5ouwvkPsMUKDLhp7nVVF
2		Cell	3	0.000	1.000	787	15	NT PSF-A488 IMPa4-A546 DAPI 8C2-siRNA-IMP-a2-a4 V2.00	0	20. NT IMPa4 PSF-A488 DAPI IMPa4-A546_l_TileScan_001 (Stage 12 of 49)	00-cX5ouwvkPsMUKDLhp7nVVF
2		Cell	3	0.000	1.000	788	16	NT PSF-A488 IMPa4-A546 DAPI 8C2-siRNA-IMP-a2-a4 V2.00	0	20. NT IMPa4 PSF-A488 DAPI IMPa4-A546_l_TileScan_001 (Stage 12 of 49)	00-cX5ouwvkPsMUKDLhp7nVVF
2		Cell	3	0.000	1.000	789	17	NT PSF-A488 IMPa4-A546 DAPI 8C2-siRNA-IMP-a2-a4 V2.00	0	20. NT IMPa4 PSF-A488 DAPI IMPa4-A546_l_TileScan_001 (Stage 12 of 49)	00-cX5ouwvkPsMUKDLhp7nVVF
2		Cell	3	0.000	1.000	790	18	NT PSF-A488 IMPa4-A546 DAPI 8C2-siRNA-IMP-a2-a4 V2.00	0	20. NT IMPa4 PSF-A488 DAPI IMPa4-A546_l_TileScan_001 (Stage 12 of 49)	00-cX5ouwvkPsMUKDLhp7nVVF
3		Cell	3	0.000	1.000	791	19	NT PSF-A488 IMPa4-A546 DAPI 8C2-siRNA-IMP-a2-a4 V2.00	0	20. NT IMPa4 PSF-A488 DAPI IMPa4-A546_l_TileScan_001 (Stage 12 of 49)	00-cX5ouwvkPsMUKDLhp7nVVF
3		Cell	3	0.000	1.000	792	20	NT PSF-A488 IMPa4-A546 DAPI 8C2-siRNA-IMP-a2-a4 V2.00	0	20. NT IMPa4 PSF-A488 DAPI IMPa4-A546_l_TileScan_001 (Stage 12 of 49)	00-cX5ouwvkPsMUKDLhp7nVVF
2		Cell	3	0.000	1.000	793	21	NT PSF-A488 IMPa4-A546 DAPI 8C2-siRNA-IMP-a2-a4 V2.00	0	20. NT IMPa4 PSF-A488 DAPI IMPa4-A546_l_TileScan_001 (Stage 12 of 49)	00-cX5ouwvkPsMUKDLhp7nVVF
2		Cell	3	0.000	1.000	794	22	NT PSF-A488 IMPa4-A546 DAPI 8C2-siRNA-IMP-a2-a4 V2.00	0	20. NT IMPa4 PSF-A488 DAPI IMPa4-A546_l_TileScan_001 (Stage 12 of 49)	00-cX5ouwvkPsMUKDLhp7nVVF
2		Cell	3	0.000	1.000	795	23	NT PSF-A488 IMPa4-A546 DAPI 8C2-siRNA-IMP-a2-a4 V2.00	0	20. NT IMPa4 PSF-A488 DAPI IMPa4-A546_l_TileScan_001 (Stage 12 of 49)	00-cX5ouwvkPsMUKDLhp7nVVF
2		Cell	3	0.000	1.000	796	24	NT PSF-A488 IMPa4-A546 DAPI 8C2-siRNA-IMP-a2-a4 V2.00	0	20. NT IMPa4 PSF-A488 DAPI IMPa4-A546_l_TileScan_001 (Stage 12 of 49)	00-cX5ouwvkPsMUKDLhp7nVVF
2		Cell	3	0.000	1.000	797	25	NT PSF-A488 IMPa4-A546 DAPI 8C2-siRNA-IMP-a2-a4 V2.00	0	20. NT IMPa4 PSF-A488 DAPI IMPa4-A546_l_TileScan_001 (Stage 12 of 49)	00-cX5ouwvkPsMUKDLhp7nVVF
2		Cell	3	0.000	1.000	798	26	NT PSF-A488 IMPa4-A546 DAPI 8C2-siRNA-IMP-a2-a4 V2.00	0	20. NT IMPa4 PSF-A488 DAPI IMPa4-A546_l_TileScan_001 (Stage 12 of 49)	00-cX5ouwvkPsMUKDLhp7nVVF
2		Cell	3	0.000	1.000	799	27	NT PSF-A488 IMPa4-A546 DAPI 8C2-siRNA-IMP-a2-a4 V2.00	0	20. NT IMPa4 PSF-A488 DAPI IMPa4-A546_l_TileScan_001 (Stage 12 of 49)	00-cX5ouwvkPsMUKDLhp7nVVF
2		Cell	3	0.000	1.000	800	28	NT PSF-A488 IMPa4-A546 DAPI 8C2-siRNA-IMP-a2-a4 V2.00	0	20. NT IMPa4 PSF-A488 DAPI IMPa4-A546_l_TileScan_001 (Stage 12 of 49)	00-cX5ouwvkPsMUKDLhp7nVVF
2		Cell	3	0.000	1.000	801	29	NT PSF-A488 IMPa4-A546 DAPI 8C2-siRNA-IMP-a2-a4 V2.00	0	20. NT IMPa4 PSF-A488 DAPI IMPa4-A546_l_TileScan_001 (Stage 12 of 49)	00-cX5ouwvkPsMUKDLhp7nVVF
2		Cell	3	0.000	1.000	802	0	NT PSF-A488 IMPa4-A546 DAPI 8C2-siRNA-IMP-a2-a4 V2.00	0	20. NT IMPa4 PSF-A488 DAPI IMPa4-A546_m_TileScan_001 (Stage 13 of 49)	00-FJEYnynjGXqVCmsQsMxMK9
3		Cell	3	0.000	1.000	803	1	NT PSF-A488 IMPa4-A546 DAPI 8C2-siRNA-IMP-a2-a4 V2.00	0	20. NT IMPa4 PSF-A488 DAPI IMPa4-A546_m_TileScan_001 (Stage 13 of 49)	00-FJEYnynjGXqVCmsQsMxMK9
2		Cell	3	0.000	1.000	804	2	NT PSF-A488 IMPa4-A546 DAPI 8C2-siRNA-IMP-a2-a4 V2.00	0	20. NT IMPa4 PSF-A488 DAPI IMPa4-A546_m_TileScan_001 (Stage 13 of 49)	00-FJEYnynjGXqVCmsQsMxMK9
3		Cell	3	0.000	1.000	805	3	NT PSF-A488 IMPa4-A546 DAPI 8C2-siRNA-IMP-a2-a4 V2.00	0	20. NT IMPa4 PSF-A488 DAPI IMPa4-A546_m_TileScan_001 (Stage 13 of 49)	00-FJEYnynjGXqVCmsQsMxMK9
2		Cell	3	0.000	1.000	806	4	NT PSF-A488 IMPa4-A546 DAPI 8C2-siRNA-IMP-a2-a4 V2.00	0	20. NT IMPa4 PSF-A488 DAPI IMPa4-A546_m_TileScan_001 (Stage 13 of 49)	00-FJEYnynjGXqVCmsQsMxMK9
2		Cell	3	0.000	1.000	807	5	NT PSF-A488 IMPa4-A546 DAPI 8C2-siRNA-IMP-a2-a4 V2.00	0	20. NT IMPa4 PSF-A488 DAPI IMPa4-A546_m_TileScan_001 (Stage 13 of 49)	00-FJEYnynjGXqVCmsQsMxMK9
2		Cell	3	0.000	1.000	808	6	NT PSF-A488 IMPa4-A546 DAPI 8C2-siRNA-IMP-a2-a4 V2.00	0	20. NT IMPa4 PSF-A488 DAPI IMPa4-A546_m_TileScan_001 (Stage 13 of 49)	00-FJEYnynjGXqVCmsQsMxMK9
2		Cell	3	0.000	1.000	809	7	NT PSF-A488 IMPa4-A546 DAPI 8C2-siRNA-IMP-a2-a4 V2.00	0	20. NT IMPa4 PSF-A488 DAPI IMPa4-A546_m_TileScan_001 (Stage 13 of 49)	00-FJEYnynjGXqVCmsQsMxMK9
2		Cell	3	0.000	1.000	810	8	NT PSF-A488 IMPa4-A546 DAPI 8C2-siRNA-IMP-a2-a4 V2.00	0	20. NT IMPa4 PSF-A488 DAPI IMPa4-A546_m_TileScan_001 (Stage 13 of 49)	00-FJEYnynjGXqVCmsQsMxMK9
2		Cell	3	0.000	1.000	811	9	NT PSF-A488 IMPa4-A546 DAPI 8C2-siRNA-IMP-a2-a4 V2.00	0	20. NT IMPa4 PSF-A488 DAPI IMPa4-A546_m_TileScan_001 (Stage 13 of 49)	00-FJEYnynjGXqVCmsQsMxMK9
2		Cell	3	0.000	1.000	812	10	NT PSF-A488 IMPa4-A546 DAPI 8C2-siRNA-IMP-a2-a4 V2.00	0	20. NT IMPa4 PSF-A488 DAPI IMPa4-A546_m_TileScan_001 (Stage 13 of 49)	00-FJEYnynjGXqVCmsQsMxMK9
2		Cell	3	0.000	1.000	813	11	NT PSF-A488 IMPa4-A546 DAPI 8C2-siRNA-IMP-a2-a4 V2.00	0	20. NT IMPa4 PSF-A488 DAPI IMPa4-A546_m_TileScan_001 (Stage 13 of 49)	00-FJEYnynjGXqVCmsQsMxMK9
2		Cell	3	0.000	1.000	814	12	NT PSF-A488 IMPa4-A546 DAPI 8C2-siRNA-IMP-a2-a4 V2.00	0	20. NT IMPa4 PSF-A488 DAPI IMPa4-A546_m_TileScan_001 (Stage 13 of 49)	00-FJEYnynjGXqVCmsQsMxMK9
2		Cell	3	0.000	1.000	815	13	NT PSF-A488 IMPa4-A546 DAPI 8C2-siRNA-IMP-a2-a4 V2.00	0	20. NT IMPa4 PSF-A488 DAPI IMPa4-A546_m_TileScan_001 (Stage 13 of 49)	00-FJEYnynjGXqVCmsQsMxMK9
3		Cell	3	0.000	1.000	816	14	NT PSF-A488 IMPa4-A546 DAPI 8C2-siRNA-IMP-a2-a4 V2.00	0	20. NT IMPa4 PSF-A488 DAPI IMPa4-A546_m_TileScan_001 (Stage 13 of 49)	00-FJEYnynjGXqVCmsQsMxMK9
3		Cell	3	0.000	1.000	817	15	NT PSF-A488 IMPa4-A546 DAPI 8C2-siRNA-IMP-a2-a4 V2.00	0	20. NT IMPa4 PSF-A488 DAPI IMPa4-A546_m_TileScan_001 (Stage 13 of 49)	00-FJEYnynjGXqVCmsQsMxMK9
2		Cell	3	0.000	1.000	818	16	NT PSF-A488 IMPa4-A546 DAPI 8C2-siRNA-IMP-a2-a4 V2.00	0	20. NT IMPa4 PSF-A488 DAPI IMPa4-A546_m_TileScan_001 (Stage 13 of 49)	00-FJEYnynjGXqVCmsQsMxMK9
2		Cell	3	0.000	1.000	819	17	NT PSF-A488 IMPa4-A546 DAPI 8C2-siRNA-IMP-a2-a4 V2.00	0	20. NT IMPa4 PSF-A488 DAPI IMPa4-A546_m_TileScan_001 (Stage 13 of 49)	00-FJEYnynjGXqVCmsQsMxMK9
2		Cell	3	0.000	1.000	820	18	NT PSF-A488 IMPa4-A546 DAPI 8C2-siRNA-IMP-a2-a4 V2.00	0	20. NT IMPa4 PSF-A488 DAPI IMPa4-A546_m_TileScan_001 (Stage 13 of 49)	00-FJEYnynjGXqVCmsQsMxMK9
2		Cell	3	0.000	1.000	821	19	NT PSF-A488 IMPa4-A546 DAPI 8C2-siRNA-IMP-a2-a4 V2.00	0	20. NT IMPa4 PSF-A488 DAPI IMPa4-A546_m_TileScan_001 (Stage 13 of 49)	00-FJEYnynjGXqVCmsQsMxMK9
3		Cell	3	0.000	1.000	822	20	NT PSF-A488 IMPa4-A546 DAPI 8C2-siRNA-IMP-a2-a4 V2.00	0	20. NT IMPa4 PSF-A488 DAPI IMPa4-A546_m_TileScan_001 (Stage 13 of 49)	00-FJEYnynjGXqVCmsQsMxMK9
2		Cell	3	0.000	1.000	823	21	NT PSF-A488 IMPa4-A546 DAPI 8C2-siRNA-IMP-a2-a4 V2.00	0	20. NT IMPa4 PSF-A488 DAPI IMPa4-A546_m_TileScan_001 (Stage 13 of 49)	00-FJEYnynjGXqVCmsQsMxMK9
2		Cell	3	0.000	1.000	824	22	NT PSF-A488 IMPa4-A546 DAPI 8C2-siRNA-IMP-a2-a4 V2.00	0	20. NT IMPa4 PSF-A488 DAPI IMPa4-A546_m_TileScan_001 (Stage 13 of 49)	00-FJEYnynjGXqVCmsQsMxMK9
2		Cell	3	0.000	1.000	825	0	NT PSF-A488 IMPa4-A546 DAPI 8C2-siRNA-IMP-a2-a4 V2.00	0	20. NT IMPa4 PSF-A488 DAPI IMPa4-A546_n_TileScan_001 (Stage 14 of 49)	00-H3V2KPvBWoQjvUisEyr47R
2		Cell	3	0.000	1.000	826	1	NT PSF-A488 IMPa4-A546 DAPI 8C2-siRNA-IMP-a2-a4 V2.00	0	20. NT IMPa4 PSF-A488 DAPI IMPa4-A546_n_TileScan_001 (Stage 14 of 49)	00-H3V2KPvBWoQjvUisEyr47R
3		Cell	3	0.000	1.000	827	2	NT PSF-A488 IMPa4-A546 DAPI 8C2-siRNA-IMP-a2-a4 V2.00	0	20. NT IMPa4 PSF-A488 DAPI IMPa4-A546_n_TileScan_001 (Stage 14 of 49)	00-H3V2KPvBWoQjvUisEyr47R
3		Cell	3	0.000	1.000	828	3	NT PSF-A488 IMPa4-A546 DAPI 8C2-siRNA-IMP-a2-a4 V2.00	0	20. NT IMPa4 PSF-A488 DAPI IMPa4-A546_n_TileScan_001 (Stage 14 of 49)	00-H3V2KPvBWoQjvUisEyr47R
2		Cell	3	0.000	1.000	829	4	NT PSF-A488 IMPa4-A546 DAPI 8C2-siRNA-IMP-a2-a4 V2.00	0	20. NT IMPa4 PSF-A488 DAPI IMPa4-A546_n_TileScan_001 (Stage 14 of 49)	00-H3V2KPvBWoQjvUisEyr47R
2		Cell	3	0.000	1.000	830	5	NT PSF-A488 IMPa4-A546 DAPI 8C2-siRNA-IMP-a2-a4 V2.00	0	20. NT IMPa4 PSF-A488 DAPI IMPa4-A546_n_TileScan_001 (Stage 14 of 49)	00-H3V2KPvBWoQjvUisEyr47R
2		Cell	3	0.000	1.000	831	6	NT PSF-A488 IMPa4-A546 DAPI 8C2-siRNA-IMP-a2-a4 V2.00	0	20. NT IMPa4 PSF-A488 DAPI IMPa4-A546_n_TileScan_001 (Stage 14 of 49)	00-H3V2KPvBWoQjvUisEyr47R
2		Cell	3	0.000	1.000	832	7	NT PSF-A488 IMPa4-A546 DAPI 8C2-siRNA-IMP-a2-a4 V2.00	0	20. NT IMPa4 PSF-A488 DAPI IMPa4-A546_n_TileScan_001 (Stage 14 of 49)	00-H3V2KPvBWoQjvUisEyr47R
2		Cell	3	0.000	1.000	833	8	NT PSF-A488 IMPa4-A546 DAPI 8C2-siRNA-IMP-a2-a4 V2.00	0	20. NT IMPa4 PSF-A488 DAPI IMPa4-A546_n_TileScan_001 (Stage 14 of 49)	00-H3V2KPvBWoQjvUisEyr47R
3		Cell	3	0.000	1.000	834	9	NT PSF-A488 IMPa4-A546 DAPI 8C2-siRNA-IMP-a2-a4 V2.00	0	20. NT IMPa4 PSF-A488 DAPI IMPa4-A546_n_TileScan_001 (Stage 14 of 49)	00-H3V2KPvBWoQjvUisEyr47R
2		Cell	3	0.000	1.000	835	10	NT PSF-A488 IMPa4-A546 DAPI 8C2-siRNA-IMP-a2-a4 V2.00	0	20. NT IMPa4 PSF-A488 DAPI IMPa4-A546_n_TileScan_001 (Stage 14 of 49)	00-H3V2KPvBWoQjvUisEyr47R
2		Cell	3	0.000	1.000	836	11	NT PSF-A488 IMPa4-A546 DAPI 8C2-siRNA-IMP-a2-a4 V2.00	0	20. NT IMPa4 PSF-A488 DAPI IMPa4-A546_n_TileScan_001 (Stage 14 of 49)	00-H3V2KPvBWoQjvUisEyr47R
2		Cell	3	0.000	1.000	837	12	NT PSF-A488 IMPa4-A546 DAPI 8C2-siRNA-IMP-a2-a4 V2.00	0	20. NT IMPa4 PSF-A488 DAPI IMPa4-A546_n_TileScan_001 (Stage 14 of 49)	00-H3V2KPvBWoQjvUisEyr47R
3		Cell	3	0.000	1.000	838	13	NT PSF-A488 IMPa4-A546 DAPI 8C2-siRNA-IMP-a2-a4 V2.00	0	20. NT IMPa4 PSF-A488 DAPI IMPa4-A546_n_TileScan_001 (Stage 14 of 49)	00-H3V2KPvBWoQjvUisEyr47R
2		Cell	3	0.000	1.000	839	14	NT PSF-A488 IMPa4-A546 DAPI 8C2-siRNA-IMP-a2-a4 V2.00	0	20. NT IMPa4 PSF-A488 DAPI IMPa4-A546_n_TileScan_001 (Stage 14 of 49)	00-H3V2KPvBWoQjvUisEyr47R
2		Cell	3	0.000	1.000	840	15	NT PSF-A488 IMPa4-A546 DAPI 8C2-siRNA-IMP-a2-a4 V2.00	0	20. NT IMPa4 PSF-A488 DAPI IMPa4-A546_n_TileScan_001 (Stage 14 of 49)	00-H3V2KPvBWoQjvUisEyr47R
2		Cell	3	0.000	1.000	841	16	NT PSF-A488 IMPa4-A546 DAPI 8C2-siRNA-IMP-a2-a4 V2.00	0	20. NT IMPa4 PSF-A488 DAPI IMPa4-A546_n_TileScan_001 (Stage 14 of 49)	00-H3V2KPvBWoQjvUisEyr47R
2		Cell	3	0.000	1.000	842	17	NT PSF-A488 IMPa4-A546 DAPI 8C2-siRNA-IMP-a2-a4 V2.00	0	20. NT IMPa4 PSF-A488 DAPI IMPa4-A546_n_TileScan_001 (Stage 14 of 49)	00-H3V2KPvBWoQjvUisEyr47R
2		Cell	3	0.000	1.000	843	18	NT PSF-A488 IMPa4-A546 DAPI 8C2-siRNA-IMP-a2-a4 V2.00	0	20. NT IMPa4 PSF-A488 DAPI IMPa4-A546_n_TileScan_001 (Stage 14 of 49)	00-H3V2KPvBWoQjvUisEyr47R
2		Cell	3	0.000	1.000	844	19	NT PSF-A488 IMPa4-A546 DAPI 8C2-siRNA-IMP-a2-a4 V2.00	0	20. NT IMPa4 PSF-A488 DAPI IMPa4-A546_n_TileScan_001 (Stage 14 of 49)	00-H3V2KPvBWoQjvUisEyr47R
2		Cell	3	0.000	1.000	845	20	NT PSF-A488 IMPa4-A546 DAPI 8C2-siRNA-IMP-a2-a4 V2.00	0	20. NT IMPa4 PSF-A488 DAPI IMPa4-A546_n_TileScan_001 (Stage 14 of 49)	00-H3V2KPvBWoQjvUisEyr47R
2		Cell	3	0.000	1.000	846	21	NT PSF-A488 IMPa4-A546 DAPI 8C2-siRNA-IMP-a2-a4 V2.00	0	20. NT IMPa4 PSF-A488 DAPI IMPa4-A546_n_TileScan_001 (Stage 14 of 49)	00-H3V2KPvBWoQjvUisEyr47R
2		Cell	3	0.000	1.000	847	22	NT PSF-A488 IMPa4-A546 DAPI 8C2-siRNA-IMP-a2-a4 V2.00	0	20. NT IMPa4 PSF-A488 DAPI IMPa4-A546_n_TileScan_001 (Stage 14 of 49)	00-H3V2KPvBWoQjvUisEyr47R
2		Cell	3	0.000	1.000	848	23	NT PSF-A488 IMPa4-A546 DAPI 8C2-siRNA-IMP-a2-a4 V2.00	0	20. NT IMPa4 PSF-A488 DAPI IMPa4-A546_n_TileScan_001 (Stage 14 of 49)	00-H3V2KPvBWoQjvUisEyr47R
3		Cell	3	0.000	1.000	849	24	NT PSF-A488 IMPa4-A546 DAPI 8C2-siRNA-IMP-a2-a4 V2.00	0	20. NT IMPa4 PSF-A488 DAPI IMPa4-A546_n_TileScan_001 (Stage 14 of 49)	00-H3V2KPvBWoQjvUisEyr47R
3		Cell	3	0.000	1.000	850	25	NT PSF-A488 IMPa4-A546 DAPI 8C2-siRNA-IMP-a2-a4 V2.00	0	20. NT IMPa4 PSF-A488 DAPI IMPa4-A546_n_TileScan_001 (Stage 14 of 49)	00-H3V2KPvBWoQjvUisEyr47R
3		Cell	3	0.000	1.000	851	26	NT PSF-A488 IMPa4-A546 DAPI 8C2-siRNA-IMP-a2-a4 V2.00	0	20. NT IMPa4 PSF-A488 DAPI IMPa4-A546_n_TileScan_001 (Stage 14 of 49)	00-H3V2KPvBWoQjvUisEyr47R
3		Cell	3	0.000	1.000	852	27	NT PSF-A488 IMPa4-A546 DAPI 8C2-siRNA-IMP-a2-a4 V2.00	0	20. NT IMPa4 PSF-A488 DAPI IMPa4-A546_n_TileScan_001 (Stage 14 of 49)	00-H3V2KPvBWoQjvUisEyr47R
2		Cell	3	0.000	1.000	853	0	NT PSF-A488 IMPa4-A546 DAPI 8C2-siRNA-IMP-a2-a4 V2.00	0	20. NT IMPa4 PSF-A488 DAPI IMPa4-A546_o_TileScan_001 (Stage 15 of 49)	00-wQazt5DehjcyqG3nDH5pXe
2		Cell	3	0.000	1.000	854	1	NT PSF-A488 IMPa4-A546 DAPI 8C2-siRNA-IMP-a2-a4 V2.00	0	20. NT IMPa4 PSF-A488 DAPI IMPa4-A546_o_TileScan_001 (Stage 15 of 49)	00-wQazt5DehjcyqG3nDH5pXe
2		Cell	3	0.000	1.000	855	2	NT PSF-A488 IMPa4-A546 DAPI 8C2-siRNA-IMP-a2-a4 V2.00	0	20. NT IMPa4 PSF-A488 DAPI IMPa4-A546_o_TileScan_001 (Stage 15 of 49)	00-wQazt5DehjcyqG3nDH5pXe
2		Cell	3	0.000	1.000	856	3	NT PSF-A488 IMPa4-A546 DAPI 8C2-siRNA-IMP-a2-a4 V2.00	0	20. NT IMPa4 PSF-A488 DAPI IMPa4-A546_o_TileScan_001 (Stage 15 of 49)	00-wQazt5DehjcyqG3nDH5pXe
2		Cell	3	0.000	1.000	857	4	NT PSF-A488 IMPa4-A546 DAPI 8C2-siRNA-IMP-a2-a4 V2.00	0	20. NT IMPa4 PSF-A488 DAPI IMPa4-A546_o_TileScan_001 (Stage 15 of 49)	00-wQazt5DehjcyqG3nDH5pXe
2		Cell	3	0.000	1.000	858	5	NT PSF-A488 IMPa4-A546 DAPI 8C2-siRNA-IMP-a2-a4 V2.00	0	20. NT IMPa4 PSF-A488 DAPI IMPa4-A546_o_TileScan_001 (Stage 15 of 49)	00-wQazt5DehjcyqG3nDH5pXe
2		Cell	3	0.000	1.000	859	6	NT PSF-A488 IMPa4-A546 DAPI 8C2-siRNA-IMP-a2-a4 V2.00	0	20. NT IMPa4 PSF-A488 DAPI IMPa4-A546_o_TileScan_001 (Stage 15 of 49)	00-wQazt5DehjcyqG3nDH5pXe
2		Cell	3	0.000	1.000	860	7	NT PSF-A488 IMPa4-A546 DAPI 8C2-siRNA-IMP-a2-a4 V2.00	0	20. NT IMPa4 PSF-A488 DAPI IMPa4-A546_o_TileScan_001 (Stage 15 of 49)	00-wQazt5DehjcyqG3nDH5pXe
2		Cell	3	0.000	1.000	861	8	NT PSF-A488 IMPa4-A546 DAPI 8C2-siRNA-IMP-a2-a4 V2.00	0	20. NT IMPa4 PSF-A488 DAPI IMPa4-A546_o_TileScan_001 (Stage 15 of 49)	00-wQazt5DehjcyqG3nDH5pXe
2		Cell	3	0.000	1.000	862	9	NT PSF-A488 IMPa4-A546 DAPI 8C2-siRNA-IMP-a2-a4 V2.00	0	20. NT IMPa4 PSF-A488 DAPI IMPa4-A546_o_TileScan_001 (Stage 15 of 49)	00-wQazt5DehjcyqG3nDH5pXe
2		Cell	3	0.000	1.000	863	10	NT PSF-A488 IMPa4-A546 DAPI 8C2-siRNA-IMP-a2-a4 V2.00	0	20. NT IMPa4 PSF-A488 DAPI IMPa4-A546_o_TileScan_001 (Stage 15 of 49)	00-wQazt5DehjcyqG3nDH5pXe
2		Cell	3	0.000	1.000	864	11	NT PSF-A488 IMPa4-A546 DAPI 8C2-siRNA-IMP-a2-a4 V2.00	0	20. NT IMPa4 PSF-A488 DAPI IMPa4-A546_o_TileScan_001 (Stage 15 of 49)	00-wQazt5DehjcyqG3nDH5pXe
3		Cell	3	0.000	1.000	865	12	NT PSF-A488 IMPa4-A546 DAPI 8C2-siRNA-IMP-a2-a4 V2.00	0	20. NT IMPa4 PSF-A488 DAPI IMPa4-A546_o_TileScan_001 (Stage 15 of 49)	00-wQazt5DehjcyqG3nDH5pXe
3		Cell	3	0.000	1.000	866	13	NT PSF-A488 IMPa4-A546 DAPI 8C2-siRNA-IMP-a2-a4 V2.00	0	20. NT IMPa4 PSF-A488 DAPI IMPa4-A546_o_TileScan_001 (Stage 15 of 49)	00-wQazt5DehjcyqG3nDH5pXe
3		Cell	3	0.000	1.000	867	14	NT PSF-A488 IMPa4-A546 DAPI 8C2-siRNA-IMP-a2-a4 V2.00	0	20. NT IMPa4 PSF-A488 DAPI IMPa4-A546_o_TileScan_001 (Stage 15 of 49)	00-wQazt5DehjcyqG3nDH5pXe
2		Cell	3	0.000	1.000	868	15	NT PSF-A488 IMPa4-A546 DAPI 8C2-siRNA-IMP-a2-a4 V2.00	0	20. NT IMPa4 PSF-A488 DAPI IMPa4-A546_o_TileScan_001 (Stage 15 of 49)	00-wQazt5DehjcyqG3nDH5pXe
3		Cell	3	0.000	1.000	869	16	NT PSF-A488 IMPa4-A546 DAPI 8C2-siRNA-IMP-a2-a4 V2.00	0	20. NT IMPa4 PSF-A488 DAPI IMPa4-A546_o_TileScan_001 (Stage 15 of 49)	00-wQazt5DehjcyqG3nDH5pXe
2		Cell	3	0.000	1.000	870	17	NT PSF-A488 IMPa4-A546 DAPI 8C2-siRNA-IMP-a2-a4 V2.00	0	20. NT IMPa4 PSF-A488 DAPI IMPa4-A546_o_TileScan_001 (Stage 15 of 49)	00-wQazt5DehjcyqG3nDH5pXe
3		Cell	3	0.000	1.000	871	18	NT PSF-A488 IMPa4-A546 DAPI 8C2-siRNA-IMP-a2-a4 V2.00	0	20. NT IMPa4 PSF-A488 DAPI IMPa4-A546_o_TileScan_001 (Stage 15 of 49)	00-wQazt5DehjcyqG3nDH5pXe
2		Cell	3	0.000	1.000	872	19	NT PSF-A488 IMPa4-A546 DAPI 8C2-siRNA-IMP-a2-a4 V2.00	0	20. NT IMPa4 PSF-A488 DAPI IMPa4-A546_o_TileScan_001 (Stage 15 of 49)	00-wQazt5DehjcyqG3nDH5pXe
3		Cell	3	0.000	1.000	873	20	NT PSF-A488 IMPa4-A546 DAPI 8C2-siRNA-IMP-a2-a4 V2.00	0	20. NT IMPa4 PSF-A488 DAPI IMPa4-A546_o_TileScan_001 (Stage 15 of 49)	00-wQazt5DehjcyqG3nDH5pXe
2		Cell	3	0.000	1.000	874	0	NT PSF-A488 IMPa4-A546 DAPI 8C2-siRNA-IMP-a2-a4 V2.00	0	20. NT IMPa4 PSF-A488 DAPI IMPa4-A546_p_TileScan_001 (Stage 16 of 49)	00-Ny7AkSHfBj65JGkypkc2t6
2		Cell	3	0.000	1.000	875	1	NT PSF-A488 IMPa4-A546 DAPI 8C2-siRNA-IMP-a2-a4 V2.00	0	20. NT IMPa4 PSF-A488 DAPI IMPa4-A546_p_TileScan_001 (Stage 16 of 49)	00-Ny7AkSHfBj65JGkypkc2t6
2		Cell	3	0.000	1.000	876	2	NT PSF-A488 IMPa4-A546 DAPI 8C2-siRNA-IMP-a2-a4 V2.00	0	20. NT IMPa4 PSF-A488 DAPI IMPa4-A546_p_TileScan_001 (Stage 16 of 49)	00-Ny7AkSHfBj65JGkypkc2t6
2		Cell	3	0.000	1.000	877	3	NT PSF-A488 IMPa4-A546 DAPI 8C2-siRNA-IMP-a2-a4 V2.00	0	20. NT IMPa4 PSF-A488 DAPI IMPa4-A546_p_TileScan_001 (Stage 16 of 49)	00-Ny7AkSHfBj65JGkypkc2t6
2		Cell	3	0.000	1.000	878	4	NT PSF-A488 IMPa4-A546 DAPI 8C2-siRNA-IMP-a2-a4 V2.00	0	20. NT IMPa4 PSF-A488 DAPI IMPa4-A546_p_TileScan_001 (Stage 16 of 49)	00-Ny7AkSHfBj65JGkypkc2t6
2		Cell	3	0.000	1.000	879	5	NT PSF-A488 IMPa4-A546 DAPI 8C2-siRNA-IMP-a2-a4 V2.00	0	20. NT IMPa4 PSF-A488 DAPI IMPa4-A546_p_TileScan_001 (Stage 16 of 49)	00-Ny7AkSHfBj65JGkypkc2t6
3		Cell	3	0.000	1.000	880	6	NT PSF-A488 IMPa4-A546 DAPI 8C2-siRNA-IMP-a2-a4 V2.00	0	20. NT IMPa4 PSF-A488 DAPI IMPa4-A546_p_TileScan_001 (Stage 16 of 49)	00-Ny7AkSHfBj65JGkypkc2t6
2		Cell	3	0.000	1.000	881	7	NT PSF-A488 IMPa4-A546 DAPI 8C2-siRNA-IMP-a2-a4 V2.00	0	20. NT IMPa4 PSF-A488 DAPI IMPa4-A546_p_TileScan_001 (Stage 16 of 49)	00-Ny7AkSHfBj65JGkypkc2t6
2		Cell	3	0.000	1.000	882	8	NT PSF-A488 IMPa4-A546 DAPI 8C2-siRNA-IMP-a2-a4 V2.00	0	20. NT IMPa4 PSF-A488 DAPI IMPa4-A546_p_TileScan_001 (Stage 16 of 49)	00-Ny7AkSHfBj65JGkypkc2t6
3		Cell	3	0.000	1.000	883	9	NT PSF-A488 IMPa4-A546 DAPI 8C2-siRNA-IMP-a2-a4 V2.00	0	20. NT IMPa4 PSF-A488 DAPI IMPa4-A546_p_TileScan_001 (Stage 16 of 49)	00-Ny7AkSHfBj65JGkypkc2t6
3		Cell	3	0.000	1.000	884	10	NT PSF-A488 IMPa4-A546 DAPI 8C2-siRNA-IMP-a2-a4 V2.00	0	20. NT IMPa4 PSF-A488 DAPI IMPa4-A546_p_TileScan_001 (Stage 16 of 49)	00-Ny7AkSHfBj65JGkypkc2t6
2		Cell	3	0.000	1.000	885	11	NT PSF-A488 IMPa4-A546 DAPI 8C2-siRNA-IMP-a2-a4 V2.00	0	20. NT IMPa4 PSF-A488 DAPI IMPa4-A546_p_TileScan_001 (Stage 16 of 49)	00-Ny7AkSHfBj65JGkypkc2t6
2		Cell	3	0.000	1.000	886	12	NT PSF-A488 IMPa4-A546 DAPI 8C2-siRNA-IMP-a2-a4 V2.00	0	20. NT IMPa4 PSF-A488 DAPI IMPa4-A546_p_TileScan_001 (Stage 16 of 49)	00-Ny7AkSHfBj65JGkypkc2t6
2		Cell	3	0.000	1.000	887	13	NT PSF-A488 IMPa4-A546 DAPI 8C2-siRNA-IMP-a2-a4 V2.00	0	20. NT IMPa4 PSF-A488 DAPI IMPa4-A546_p_TileScan_001 (Stage 16 of 49)	00-Ny7AkSHfBj65JGkypkc2t6
3		Cell	3	0.000	1.000	888	14	NT PSF-A488 IMPa4-A546 DAPI 8C2-siRNA-IMP-a2-a4 V2.00	0	20. NT IMPa4 PSF-A488 DAPI IMPa4-A546_p_TileScan_001 (Stage 16 of 49)	00-Ny7AkSHfBj65JGkypkc2t6
2		Cell	3	0.000	1.000	889	15	NT PSF-A488 IMPa4-A546 DAPI 8C2-siRNA-IMP-a2-a4 V2.00	0	20. NT IMPa4 PSF-A488 DAPI IMPa4-A546_p_TileScan_001 (Stage 16 of 49)	00-Ny7AkSHfBj65JGkypkc2t6
2		Cell	3	0.000	1.000	890	16	NT PSF-A488 IMPa4-A546 DAPI 8C2-siRNA-IMP-a2-a4 V2.00	0	20. NT IMPa4 PSF-A488 DAPI IMPa4-A546_p_TileScan_001 (Stage 16 of 49)	00-Ny7AkSHfBj65JGkypkc2t6
2		Cell	3	0.000	1.000	891	17	NT PSF-A488 IMPa4-A546 DAPI 8C2-siRNA-IMP-a2-a4 V2.00	0	20. NT IMPa4 PSF-A488 DAPI IMPa4-A546_p_TileScan_001 (Stage 16 of 49)	00-Ny7AkSHfBj65JGkypkc2t6
2		Cell	3	0.000	1.000	892	18	NT PSF-A488 IMPa4-A546 DAPI 8C2-siRNA-IMP-a2-a4 V2.00	0	20. NT IMPa4 PSF-A488 DAPI IMPa4-A546_p_TileScan_001 (Stage 16 of 49)	00-Ny7AkSHfBj65JGkypkc2t6
2		Cell	3	0.000	1.000	893	19	NT PSF-A488 IMPa4-A546 DAPI 8C2-siRNA-IMP-a2-a4 V2.00	0	20. NT IMPa4 PSF-A488 DAPI IMPa4-A546_p_TileScan_001 (Stage 16 of 49)	00-Ny7AkSHfBj65JGkypkc2t6
2		Cell	3	0.000	1.000	894	20	NT PSF-A488 IMPa4-A546 DAPI 8C2-siRNA-IMP-a2-a4 V2.00	0	20. NT IMPa4 PSF-A488 DAPI IMPa4-A546_p_TileScan_001 (Stage 16 of 49)	00-Ny7AkSHfBj65JGkypkc2t6
2		Cell	3	0.000	1.000	895	21	NT PSF-A488 IMPa4-A546 DAPI 8C2-siRNA-IMP-a2-a4 V2.00	0	20. NT IMPa4 PSF-A488 DAPI IMPa4-A546_p_TileScan_001 (Stage 16 of 49)	00-Ny7AkSHfBj65JGkypkc2t6
2		Cell	3	0.000	1.000	896	22	NT PSF-A488 IMPa4-A546 DAPI 8C2-siRNA-IMP-a2-a4 V2.00	0	20. NT IMPa4 PSF-A488 DAPI IMPa4-A546_p_TileScan_001 (Stage 16 of 49)	00-Ny7AkSHfBj65JGkypkc2t6
3		Cell	3	0.000	1.000	897	23	NT PSF-A488 IMPa4-A546 DAPI 8C2-siRNA-IMP-a2-a4 V2.00	0	20. NT IMPa4 PSF-A488 DAPI IMPa4-A546_p_TileScan_001 (Stage 16 of 49)	00-Ny7AkSHfBj65JGkypkc2t6
2		Cell	3	0.000	1.000	898	24	NT PSF-A488 IMPa4-A546 DAPI 8C2-siRNA-IMP-a2-a4 V2.00	0	20. NT IMPa4 PSF-A488 DAPI IMPa4-A546_p_TileScan_001 (Stage 16 of 49)	00-Ny7AkSHfBj65JGkypkc2t6
3		Cell	3	0.000	1.000	899	25	NT PSF-A488 IMPa4-A546 DAPI 8C2-siRNA-IMP-a2-a4 V2.00	0	20. NT IMPa4 PSF-A488 DAPI IMPa4-A546_p_TileScan_001 (Stage 16 of 49)	00-Ny7AkSHfBj65JGkypkc2t6
2		Cell	3	0.000	1.000	900	26	NT PSF-A488 IMPa4-A546 DAPI 8C2-siRNA-IMP-a2-a4 V2.00	0	20. NT IMPa4 PSF-A488 DAPI IMPa4-A546_p_TileScan_001 (Stage 16 of 49)	00-Ny7AkSHfBj65JGkypkc2t6
3		Cell	3	0.000	1.000	901	27	NT PSF-A488 IMPa4-A546 DAPI 8C2-siRNA-IMP-a2-a4 V2.00	0	20. NT IMPa4 PSF-A488 DAPI IMPa4-A546_p_TileScan_001 (Stage 16 of 49)	00-Ny7AkSHfBj65JGkypkc2t6
2		Cell	3	0.000	1.000	902	0	NT PSF-A488 IMPa4-A546 DAPI 8C2-siRNA-IMP-a2-a4 V2.00	0	20. NT IMPa4 PSF-A488 DAPI IMPa4-A546_q_TileScan_001 (Stage 17 of 49)	00-6RypqR8dSFzRGBSqHsqTKo
2		Cell	3	0.000	1.000	903	1	NT PSF-A488 IMPa4-A546 DAPI 8C2-siRNA-IMP-a2-a4 V2.00	0	20. NT IMPa4 PSF-A488 DAPI IMPa4-A546_q_TileScan_001 (Stage 17 of 49)	00-6RypqR8dSFzRGBSqHsqTKo
2		Cell	3	0.000	1.000	904	2	NT PSF-A488 IMPa4-A546 DAPI 8C2-siRNA-IMP-a2-a4 V2.00	0	20. NT IMPa4 PSF-A488 DAPI IMPa4-A546_q_TileScan_001 (Stage 17 of 49)	00-6RypqR8dSFzRGBSqHsqTKo
2		Cell	3	0.000	1.000	905	3	NT PSF-A488 IMPa4-A546 DAPI 8C2-siRNA-IMP-a2-a4 V2.00	0	20. NT IMPa4 PSF-A488 DAPI IMPa4-A546_q_TileScan_001 (Stage 17 of 49)	00-6RypqR8dSFzRGBSqHsqTKo
2		Cell	3	0.000	1.000	906	4	NT PSF-A488 IMPa4-A546 DAPI 8C2-siRNA-IMP-a2-a4 V2.00	0	20. NT IMPa4 PSF-A488 DAPI IMPa4-A546_q_TileScan_001 (Stage 17 of 49)	00-6RypqR8dSFzRGBSqHsqTKo
2		Cell	3	0.000	1.000	907	5	NT PSF-A488 IMPa4-A546 DAPI 8C2-siRNA-IMP-a2-a4 V2.00	0	20. NT IMPa4 PSF-A488 DAPI IMPa4-A546_q_TileScan_001 (Stage 17 of 49)	00-6RypqR8dSFzRGBSqHsqTKo
3		Cell	3	0.000	1.000	908	6	NT PSF-A488 IMPa4-A546 DAPI 8C2-siRNA-IMP-a2-a4 V2.00	0	20. NT IMPa4 PSF-A488 DAPI IMPa4-A546_q_TileScan_001 (Stage 17 of 49)	00-6RypqR8dSFzRGBSqHsqTKo
3		Cell	3	0.000	1.000	909	7	NT PSF-A488 IMPa4-A546 DAPI 8C2-siRNA-IMP-a2-a4 V2.00	0	20. NT IMPa4 PSF-A488 DAPI IMPa4-A546_q_TileScan_001 (Stage 17 of 49)	00-6RypqR8dSFzRGBSqHsqTKo
2		Cell	3	0.000	1.000	910	8	NT PSF-A488 IMPa4-A546 DAPI 8C2-siRNA-IMP-a2-a4 V2.00	0	20. NT IMPa4 PSF-A488 DAPI IMPa4-A546_q_TileScan_001 (Stage 17 of 49)	00-6RypqR8dSFzRGBSqHsqTKo
2		Cell	3	0.000	1.000	911	9	NT PSF-A488 IMPa4-A546 DAPI 8C2-siRNA-IMP-a2-a4 V2.00	0	20. NT IMPa4 PSF-A488 DAPI IMPa4-A546_q_TileScan_001 (Stage 17 of 49)	00-6RypqR8dSFzRGBSqHsqTKo
2		Cell	3	0.000	1.000	912	10	NT PSF-A488 IMPa4-A546 DAPI 8C2-siRNA-IMP-a2-a4 V2.00	0	20. NT IMPa4 PSF-A488 DAPI IMPa4-A546_q_TileScan_001 (Stage 17 of 49)	00-6RypqR8dSFzRGBSqHsqTKo
2		Cell	3	0.000	1.000	913	11	NT PSF-A488 IMPa4-A546 DAPI 8C2-siRNA-IMP-a2-a4 V2.00	0	20. NT IMPa4 PSF-A488 DAPI IMPa4-A546_q_TileScan_001 (Stage 17 of 49)	00-6RypqR8dSFzRGBSqHsqTKo
2		Cell	3	0.000	1.000	914	12	NT PSF-A488 IMPa4-A546 DAPI 8C2-siRNA-IMP-a2-a4 V2.00	0	20. NT IMPa4 PSF-A488 DAPI IMPa4-A546_q_TileScan_001 (Stage 17 of 49)	00-6RypqR8dSFzRGBSqHsqTKo
2		Cell	3	0.000	1.000	915	13	NT PSF-A488 IMPa4-A546 DAPI 8C2-siRNA-IMP-a2-a4 V2.00	0	20. NT IMPa4 PSF-A488 DAPI IMPa4-A546_q_TileScan_001 (Stage 17 of 49)	00-6RypqR8dSFzRGBSqHsqTKo
2		Cell	3	0.000	1.000	916	14	NT PSF-A488 IMPa4-A546 DAPI 8C2-siRNA-IMP-a2-a4 V2.00	0	20. NT IMPa4 PSF-A488 DAPI IMPa4-A546_q_TileScan_001 (Stage 17 of 49)	00-6RypqR8dSFzRGBSqHsqTKo
3		Cell	3	0.000	1.000	917	15	NT PSF-A488 IMPa4-A546 DAPI 8C2-siRNA-IMP-a2-a4 V2.00	0	20. NT IMPa4 PSF-A488 DAPI IMPa4-A546_q_TileScan_001 (Stage 17 of 49)	00-6RypqR8dSFzRGBSqHsqTKo
2		Cell	3	0.000	1.000	918	16	NT PSF-A488 IMPa4-A546 DAPI 8C2-siRNA-IMP-a2-a4 V2.00	0	20. NT IMPa4 PSF-A488 DAPI IMPa4-A546_q_TileScan_001 (Stage 17 of 49)	00-6RypqR8dSFzRGBSqHsqTKo
2		Cell	3	0.000	1.000	919	17	NT PSF-A488 IMPa4-A546 DAPI 8C2-siRNA-IMP-a2-a4 V2.00	0	20. NT IMPa4 PSF-A488 DAPI IMPa4-A546_q_TileScan_001 (Stage 17 of 49)	00-6RypqR8dSFzRGBSqHsqTKo
2		Cell	3	0.000	1.000	920	18	NT PSF-A488 IMPa4-A546 DAPI 8C2-siRNA-IMP-a2-a4 V2.00	0	20. NT IMPa4 PSF-A488 DAPI IMPa4-A546_q_TileScan_001 (Stage 17 of 49)	00-6RypqR8dSFzRGBSqHsqTKo
2		Cell	3	0.000	1.000	921	19	NT PSF-A488 IMPa4-A546 DAPI 8C2-siRNA-IMP-a2-a4 V2.00	0	20. NT IMPa4 PSF-A488 DAPI IMPa4-A546_q_TileScan_001 (Stage 17 of 49)	00-6RypqR8dSFzRGBSqHsqTKo
2		Cell	3	0.000	1.000	922	20	NT PSF-A488 IMPa4-A546 DAPI 8C2-siRNA-IMP-a2-a4 V2.00	0	20. NT IMPa4 PSF-A488 DAPI IMPa4-A546_q_TileScan_001 (Stage 17 of 49)	00-6RypqR8dSFzRGBSqHsqTKo
2		Cell	3	0.000	1.000	923	21	NT PSF-A488 IMPa4-A546 DAPI 8C2-siRNA-IMP-a2-a4 V2.00	0	20. NT IMPa4 PSF-A488 DAPI IMPa4-A546_q_TileScan_001 (Stage 17 of 49)	00-6RypqR8dSFzRGBSqHsqTKo
3		Cell	3	0.000	1.000	924	22	NT PSF-A488 IMPa4-A546 DAPI 8C2-siRNA-IMP-a2-a4 V2.00	0	20. NT IMPa4 PSF-A488 DAPI IMPa4-A546_q_TileScan_001 (Stage 17 of 49)	00-6RypqR8dSFzRGBSqHsqTKo
3		Cell	3	0.000	1.000	925	23	NT PSF-A488 IMPa4-A546 DAPI 8C2-siRNA-IMP-a2-a4 V2.00	0	20. NT IMPa4 PSF-A488 DAPI IMPa4-A546_q_TileScan_001 (Stage 17 of 49)	00-6RypqR8dSFzRGBSqHsqTKo
4		Cell	3	0.000	1.000	926	24	NT PSF-A488 IMPa4-A546 DAPI 8C2-siRNA-IMP-a2-a4 V2.00	0	20. NT IMPa4 PSF-A488 DAPI IMPa4-A546_q_TileScan_001 (Stage 17 of 49)	00-6RypqR8dSFzRGBSqHsqTKo
3		Cell	3	0.000	1.000	927	25	NT PSF-A488 IMPa4-A546 DAPI 8C2-siRNA-IMP-a2-a4 V2.00	0	20. NT IMPa4 PSF-A488 DAPI IMPa4-A546_q_TileScan_001 (Stage 17 of 49)	00-6RypqR8dSFzRGBSqHsqTKo
3		Cell	3	0.000	1.000	928	26	NT PSF-A488 IMPa4-A546 DAPI 8C2-siRNA-IMP-a2-a4 V2.00	0	20. NT IMPa4 PSF-A488 DAPI IMPa4-A546_q_TileScan_001 (Stage 17 of 49)	00-6RypqR8dSFzRGBSqHsqTKo
2		Cell	3	0.000	1.000	929	27	NT PSF-A488 IMPa4-A546 DAPI 8C2-siRNA-IMP-a2-a4 V2.00	0	20. NT IMPa4 PSF-A488 DAPI IMPa4-A546_q_TileScan_001 (Stage 17 of 49)	00-6RypqR8dSFzRGBSqHsqTKo
2		Cell	3	0.000	1.000	930	0	NT PSF-A488 IMPa4-A546 DAPI 8C2-siRNA-IMP-a2-a4 V2.00	0	20. NT IMPa4 PSF-A488 DAPI IMPa4-A546_r_TileScan_001 (Stage 18 of 49)	00-3okn3jGcSv6JdD63b8SXEf
2		Cell	3	0.000	1.000	931	1	NT PSF-A488 IMPa4-A546 DAPI 8C2-siRNA-IMP-a2-a4 V2.00	0	20. NT IMPa4 PSF-A488 DAPI IMPa4-A546_r_TileScan_001 (Stage 18 of 49)	00-3okn3jGcSv6JdD63b8SXEf
2		Cell	3	0.000	1.000	932	2	NT PSF-A488 IMPa4-A546 DAPI 8C2-siRNA-IMP-a2-a4 V2.00	0	20. NT IMPa4 PSF-A488 DAPI IMPa4-A546_r_TileScan_001 (Stage 18 of 49)	00-3okn3jGcSv6JdD63b8SXEf
2		Cell	3	0.000	1.000	933	3	NT PSF-A488 IMPa4-A546 DAPI 8C2-siRNA-IMP-a2-a4 V2.00	0	20. NT IMPa4 PSF-A488 DAPI IMPa4-A546_r_TileScan_001 (Stage 18 of 49)	00-3okn3jGcSv6JdD63b8SXEf
2		Cell	3	0.000	1.000	934	4	NT PSF-A488 IMPa4-A546 DAPI 8C2-siRNA-IMP-a2-a4 V2.00	0	20. NT IMPa4 PSF-A488 DAPI IMPa4-A546_r_TileScan_001 (Stage 18 of 49)	00-3okn3jGcSv6JdD63b8SXEf
2		Cell	3	0.000	1.000	935	5	NT PSF-A488 IMPa4-A546 DAPI 8C2-siRNA-IMP-a2-a4 V2.00	0	20. NT IMPa4 PSF-A488 DAPI IMPa4-A546_r_TileScan_001 (Stage 18 of 49)	00-3okn3jGcSv6JdD63b8SXEf
3		Cell	3	0.000	1.000	936	6	NT PSF-A488 IMPa4-A546 DAPI 8C2-siRNA-IMP-a2-a4 V2.00	0	20. NT IMPa4 PSF-A488 DAPI IMPa4-A546_r_TileScan_001 (Stage 18 of 49)	00-3okn3jGcSv6JdD63b8SXEf
2		Cell	3	0.000	1.000	937	7	NT PSF-A488 IMPa4-A546 DAPI 8C2-siRNA-IMP-a2-a4 V2.00	0	20. NT IMPa4 PSF-A488 DAPI IMPa4-A546_r_TileScan_001 (Stage 18 of 49)	00-3okn3jGcSv6JdD63b8SXEf
3		Cell	3	0.000	1.000	938	8	NT PSF-A488 IMPa4-A546 DAPI 8C2-siRNA-IMP-a2-a4 V2.00	0	20. NT IMPa4 PSF-A488 DAPI IMPa4-A546_r_TileScan_001 (Stage 18 of 49)	00-3okn3jGcSv6JdD63b8SXEf
2		Cell	3	0.000	1.000	939	9	NT PSF-A488 IMPa4-A546 DAPI 8C2-siRNA-IMP-a2-a4 V2.00	0	20. NT IMPa4 PSF-A488 DAPI IMPa4-A546_r_TileScan_001 (Stage 18 of 49)	00-3okn3jGcSv6JdD63b8SXEf
2		Cell	3	0.000	1.000	940	10	NT PSF-A488 IMPa4-A546 DAPI 8C2-siRNA-IMP-a2-a4 V2.00	0	20. NT IMPa4 PSF-A488 DAPI IMPa4-A546_r_TileScan_001 (Stage 18 of 49)	00-3okn3jGcSv6JdD63b8SXEf
2		Cell	3	0.000	1.000	941	11	NT PSF-A488 IMPa4-A546 DAPI 8C2-siRNA-IMP-a2-a4 V2.00	0	20. NT IMPa4 PSF-A488 DAPI IMPa4-A546_r_TileScan_001 (Stage 18 of 49)	00-3okn3jGcSv6JdD63b8SXEf
2		Cell	3	0.000	1.000	942	12	NT PSF-A488 IMPa4-A546 DAPI 8C2-siRNA-IMP-a2-a4 V2.00	0	20. NT IMPa4 PSF-A488 DAPI IMPa4-A546_r_TileScan_001 (Stage 18 of 49)	00-3okn3jGcSv6JdD63b8SXEf
2		Cell	3	0.000	1.000	943	13	NT PSF-A488 IMPa4-A546 DAPI 8C2-siRNA-IMP-a2-a4 V2.00	0	20. NT IMPa4 PSF-A488 DAPI IMPa4-A546_r_TileScan_001 (Stage 18 of 49)	00-3okn3jGcSv6JdD63b8SXEf
3		Cell	3	0.000	1.000	944	14	NT PSF-A488 IMPa4-A546 DAPI 8C2-siRNA-IMP-a2-a4 V2.00	0	20. NT IMPa4 PSF-A488 DAPI IMPa4-A546_r_TileScan_001 (Stage 18 of 49)	00-3okn3jGcSv6JdD63b8SXEf
2		Cell	3	0.000	1.000	945	15	NT PSF-A488 IMPa4-A546 DAPI 8C2-siRNA-IMP-a2-a4 V2.00	0	20. NT IMPa4 PSF-A488 DAPI IMPa4-A546_r_TileScan_001 (Stage 18 of 49)	00-3okn3jGcSv6JdD63b8SXEf
3		Cell	3	0.000	1.000	946	16	NT PSF-A488 IMPa4-A546 DAPI 8C2-siRNA-IMP-a2-a4 V2.00	0	20. NT IMPa4 PSF-A488 DAPI IMPa4-A546_r_TileScan_001 (Stage 18 of 49)	00-3okn3jGcSv6JdD63b8SXEf
2		Cell	3	0.000	1.000	947	17	NT PSF-A488 IMPa4-A546 DAPI 8C2-siRNA-IMP-a2-a4 V2.00	0	20. NT IMPa4 PSF-A488 DAPI IMPa4-A546_r_TileScan_001 (Stage 18 of 49)	00-3okn3jGcSv6JdD63b8SXEf
3		Cell	3	0.000	1.000	948	18	NT PSF-A488 IMPa4-A546 DAPI 8C2-siRNA-IMP-a2-a4 V2.00	0	20. NT IMPa4 PSF-A488 DAPI IMPa4-A546_r_TileScan_001 (Stage 18 of 49)	00-3okn3jGcSv6JdD63b8SXEf
2		Cell	3	0.000	1.000	949	19	NT PSF-A488 IMPa4-A546 DAPI 8C2-siRNA-IMP-a2-a4 V2.00	0	20. NT IMPa4 PSF-A488 DAPI IMPa4-A546_r_TileScan_001 (Stage 18 of 49)	00-3okn3jGcSv6JdD63b8SXEf
2		Cell	3	0.000	1.000	950	20	NT PSF-A488 IMPa4-A546 DAPI 8C2-siRNA-IMP-a2-a4 V2.00	0	20. NT IMPa4 PSF-A488 DAPI IMPa4-A546_r_TileScan_001 (Stage 18 of 49)	00-3okn3jGcSv6JdD63b8SXEf
3		Cell	3	0.000	1.000	951	21	NT PSF-A488 IMPa4-A546 DAPI 8C2-siRNA-IMP-a2-a4 V2.00	0	20. NT IMPa4 PSF-A488 DAPI IMPa4-A546_r_TileScan_001 (Stage 18 of 49)	00-3okn3jGcSv6JdD63b8SXEf
2		Cell	3	0.000	1.000	952	22	NT PSF-A488 IMPa4-A546 DAPI 8C2-siRNA-IMP-a2-a4 V2.00	0	20. NT IMPa4 PSF-A488 DAPI IMPa4-A546_r_TileScan_001 (Stage 18 of 49)	00-3okn3jGcSv6JdD63b8SXEf
3		Cell	3	0.000	1.000	953	23	NT PSF-A488 IMPa4-A546 DAPI 8C2-siRNA-IMP-a2-a4 V2.00	0	20. NT IMPa4 PSF-A488 DAPI IMPa4-A546_r_TileScan_001 (Stage 18 of 49)	00-3okn3jGcSv6JdD63b8SXEf
3		Cell	3	0.000	1.000	954	24	NT PSF-A488 IMPa4-A546 DAPI 8C2-siRNA-IMP-a2-a4 V2.00	0	20. NT IMPa4 PSF-A488 DAPI IMPa4-A546_r_TileScan_001 (Stage 18 of 49)	00-3okn3jGcSv6JdD63b8SXEf
2		Cell	3	0.000	1.000	955	25	NT PSF-A488 IMPa4-A546 DAPI 8C2-siRNA-IMP-a2-a4 V2.00	0	20. NT IMPa4 PSF-A488 DAPI IMPa4-A546_r_TileScan_001 (Stage 18 of 49)	00-3okn3jGcSv6JdD63b8SXEf
2		Cell	3	0.000	1.000	956	0	NT PSF-A488 IMPa4-A546 DAPI 8C2-siRNA-IMP-a2-a4 V2.00	0	20. NT IMPa4 PSF-A488 DAPI IMPa4-A546_s_TileScan_001 (Stage 19 of 49)	00-tYvYLzUm8CxHRuGLHmYmgb
2		Cell	3	0.000	1.000	957	1	NT PSF-A488 IMPa4-A546 DAPI 8C2-siRNA-IMP-a2-a4 V2.00	0	20. NT IMPa4 PSF-A488 DAPI IMPa4-A546_s_TileScan_001 (Stage 19 of 49)	00-tYvYLzUm8CxHRuGLHmYmgb
2		Cell	3	0.000	1.000	958	2	NT PSF-A488 IMPa4-A546 DAPI 8C2-siRNA-IMP-a2-a4 V2.00	0	20. NT IMPa4 PSF-A488 DAPI IMPa4-A546_s_TileScan_001 (Stage 19 of 49)	00-tYvYLzUm8CxHRuGLHmYmgb
3		Cell	3	0.000	1.000	959	3	NT PSF-A488 IMPa4-A546 DAPI 8C2-siRNA-IMP-a2-a4 V2.00	0	20. NT IMPa4 PSF-A488 DAPI IMPa4-A546_s_TileScan_001 (Stage 19 of 49)	00-tYvYLzUm8CxHRuGLHmYmgb
2		Cell	3	0.000	1.000	960	4	NT PSF-A488 IMPa4-A546 DAPI 8C2-siRNA-IMP-a2-a4 V2.00	0	20. NT IMPa4 PSF-A488 DAPI IMPa4-A546_s_TileScan_001 (Stage 19 of 49)	00-tYvYLzUm8CxHRuGLHmYmgb
3		Cell	3	0.000	1.000	961	5	NT PSF-A488 IMPa4-A546 DAPI 8C2-siRNA-IMP-a2-a4 V2.00	0	20. NT IMPa4 PSF-A488 DAPI IMPa4-A546_s_TileScan_001 (Stage 19 of 49)	00-tYvYLzUm8CxHRuGLHmYmgb
2		Cell	3	0.000	1.000	962	6	NT PSF-A488 IMPa4-A546 DAPI 8C2-siRNA-IMP-a2-a4 V2.00	0	20. NT IMPa4 PSF-A488 DAPI IMPa4-A546_s_TileScan_001 (Stage 19 of 49)	00-tYvYLzUm8CxHRuGLHmYmgb
2		Cell	3	0.000	1.000	963	7	NT PSF-A488 IMPa4-A546 DAPI 8C2-siRNA-IMP-a2-a4 V2.00	0	20. NT IMPa4 PSF-A488 DAPI IMPa4-A546_s_TileScan_001 (Stage 19 of 49)	00-tYvYLzUm8CxHRuGLHmYmgb
3		Cell	3	0.000	1.000	964	8	NT PSF-A488 IMPa4-A546 DAPI 8C2-siRNA-IMP-a2-a4 V2.00	0	20. NT IMPa4 PSF-A488 DAPI IMPa4-A546_s_TileScan_001 (Stage 19 of 49)	00-tYvYLzUm8CxHRuGLHmYmgb
4		Cell	3	0.000	1.000	965	9	NT PSF-A488 IMPa4-A546 DAPI 8C2-siRNA-IMP-a2-a4 V2.00	0	20. NT IMPa4 PSF-A488 DAPI IMPa4-A546_s_TileScan_001 (Stage 19 of 49)	00-tYvYLzUm8CxHRuGLHmYmgb
2		Cell	3	0.000	1.000	966	10	NT PSF-A488 IMPa4-A546 DAPI 8C2-siRNA-IMP-a2-a4 V2.00	0	20. NT IMPa4 PSF-A488 DAPI IMPa4-A546_s_TileScan_001 (Stage 19 of 49)	00-tYvYLzUm8CxHRuGLHmYmgb
2		Cell	3	0.000	1.000	967	11	NT PSF-A488 IMPa4-A546 DAPI 8C2-siRNA-IMP-a2-a4 V2.00	0	20. NT IMPa4 PSF-A488 DAPI IMPa4-A546_s_TileScan_001 (Stage 19 of 49)	00-tYvYLzUm8CxHRuGLHmYmgb
3		Cell	3	0.000	1.000	968	12	NT PSF-A488 IMPa4-A546 DAPI 8C2-siRNA-IMP-a2-a4 V2.00	0	20. NT IMPa4 PSF-A488 DAPI IMPa4-A546_s_TileScan_001 (Stage 19 of 49)	00-tYvYLzUm8CxHRuGLHmYmgb
3		Cell	3	0.000	1.000	969	13	NT PSF-A488 IMPa4-A546 DAPI 8C2-siRNA-IMP-a2-a4 V2.00	0	20. NT IMPa4 PSF-A488 DAPI IMPa4-A546_s_TileScan_001 (Stage 19 of 49)	00-tYvYLzUm8CxHRuGLHmYmgb
2		Cell	3	0.000	1.000	970	14	NT PSF-A488 IMPa4-A546 DAPI 8C2-siRNA-IMP-a2-a4 V2.00	0	20. NT IMPa4 PSF-A488 DAPI IMPa4-A546_s_TileScan_001 (Stage 19 of 49)	00-tYvYLzUm8CxHRuGLHmYmgb
2		Cell	3	0.000	1.000	971	15	NT PSF-A488 IMPa4-A546 DAPI 8C2-siRNA-IMP-a2-a4 V2.00	0	20. NT IMPa4 PSF-A488 DAPI IMPa4-A546_s_TileScan_001 (Stage 19 of 49)	00-tYvYLzUm8CxHRuGLHmYmgb
3		Cell	3	0.000	1.000	972	16	NT PSF-A488 IMPa4-A546 DAPI 8C2-siRNA-IMP-a2-a4 V2.00	0	20. NT IMPa4 PSF-A488 DAPI IMPa4-A546_s_TileScan_001 (Stage 19 of 49)	00-tYvYLzUm8CxHRuGLHmYmgb
3		Cell	3	0.000	1.000	973	17	NT PSF-A488 IMPa4-A546 DAPI 8C2-siRNA-IMP-a2-a4 V2.00	0	20. NT IMPa4 PSF-A488 DAPI IMPa4-A546_s_TileScan_001 (Stage 19 of 49)	00-tYvYLzUm8CxHRuGLHmYmgb
3		Cell	3	0.000	1.000	974	18	NT PSF-A488 IMPa4-A546 DAPI 8C2-siRNA-IMP-a2-a4 V2.00	0	20. NT IMPa4 PSF-A488 DAPI IMPa4-A546_s_TileScan_001 (Stage 19 of 49)	00-tYvYLzUm8CxHRuGLHmYmgb
3		Cell	3	0.000	1.000	975	19	NT PSF-A488 IMPa4-A546 DAPI 8C2-siRNA-IMP-a2-a4 V2.00	0	20. NT IMPa4 PSF-A488 DAPI IMPa4-A546_s_TileScan_001 (Stage 19 of 49)	00-tYvYLzUm8CxHRuGLHmYmgb
4		Cell	3	0.000	1.000	976	20	NT PSF-A488 IMPa4-A546 DAPI 8C2-siRNA-IMP-a2-a4 V2.00	0	20. NT IMPa4 PSF-A488 DAPI IMPa4-A546_s_TileScan_001 (Stage 19 of 49)	00-tYvYLzUm8CxHRuGLHmYmgb
2		Cell	3	0.000	1.000	977	21	NT PSF-A488 IMPa4-A546 DAPI 8C2-siRNA-IMP-a2-a4 V2.00	0	20. NT IMPa4 PSF-A488 DAPI IMPa4-A546_s_TileScan_001 (Stage 19 of 49)	00-tYvYLzUm8CxHRuGLHmYmgb
2		Cell	3	0.000	1.000	978	22	NT PSF-A488 IMPa4-A546 DAPI 8C2-siRNA-IMP-a2-a4 V2.00	0	20. NT IMPa4 PSF-A488 DAPI IMPa4-A546_s_TileScan_001 (Stage 19 of 49)	00-tYvYLzUm8CxHRuGLHmYmgb
2		Cell	3	0.000	1.000	979	23	NT PSF-A488 IMPa4-A546 DAPI 8C2-siRNA-IMP-a2-a4 V2.00	0	20. NT IMPa4 PSF-A488 DAPI IMPa4-A546_s_TileScan_001 (Stage 19 of 49)	00-tYvYLzUm8CxHRuGLHmYmgb
2		Cell	3	0.000	1.000	980	24	NT PSF-A488 IMPa4-A546 DAPI 8C2-siRNA-IMP-a2-a4 V2.00	0	20. NT IMPa4 PSF-A488 DAPI IMPa4-A546_s_TileScan_001 (Stage 19 of 49)	00-tYvYLzUm8CxHRuGLHmYmgb
3		Cell	3	0.000	1.000	981	25	NT PSF-A488 IMPa4-A546 DAPI 8C2-siRNA-IMP-a2-a4 V2.00	0	20. NT IMPa4 PSF-A488 DAPI IMPa4-A546_s_TileScan_001 (Stage 19 of 49)	00-tYvYLzUm8CxHRuGLHmYmgb
3		Cell	3	0.000	1.000	982	26	NT PSF-A488 IMPa4-A546 DAPI 8C2-siRNA-IMP-a2-a4 V2.00	0	20. NT IMPa4 PSF-A488 DAPI IMPa4-A546_s_TileScan_001 (Stage 19 of 49)	00-tYvYLzUm8CxHRuGLHmYmgb
2		Cell	3	0.000	1.000	983	27	NT PSF-A488 IMPa4-A546 DAPI 8C2-siRNA-IMP-a2-a4 V2.00	0	20. NT IMPa4 PSF-A488 DAPI IMPa4-A546_s_TileScan_001 (Stage 19 of 49)	00-tYvYLzUm8CxHRuGLHmYmgb
3		Cell	3	0.000	1.000	984	0	NT PSF-A488 IMPa4-A546 DAPI 8C2-siRNA-IMP-a2-a4 V2.00	0	20. NT IMPa4 PSF-A488 DAPI IMPa4-A546_t_TileScan_001 (Stage 20 of 49)	00-ST9pYAcMVTgobtyvXx749b
2		Cell	3	0.000	1.000	985	1	NT PSF-A488 IMPa4-A546 DAPI 8C2-siRNA-IMP-a2-a4 V2.00	0	20. NT IMPa4 PSF-A488 DAPI IMPa4-A546_t_TileScan_001 (Stage 20 of 49)	00-ST9pYAcMVTgobtyvXx749b
2		Cell	3	0.000	1.000	986	2	NT PSF-A488 IMPa4-A546 DAPI 8C2-siRNA-IMP-a2-a4 V2.00	0	20. NT IMPa4 PSF-A488 DAPI IMPa4-A546_t_TileScan_001 (Stage 20 of 49)	00-ST9pYAcMVTgobtyvXx749b
2		Cell	3	0.000	1.000	987	3	NT PSF-A488 IMPa4-A546 DAPI 8C2-siRNA-IMP-a2-a4 V2.00	0	20. NT IMPa4 PSF-A488 DAPI IMPa4-A546_t_TileScan_001 (Stage 20 of 49)	00-ST9pYAcMVTgobtyvXx749b
2		Cell	3	0.000	1.000	988	4	NT PSF-A488 IMPa4-A546 DAPI 8C2-siRNA-IMP-a2-a4 V2.00	0	20. NT IMPa4 PSF-A488 DAPI IMPa4-A546_t_TileScan_001 (Stage 20 of 49)	00-ST9pYAcMVTgobtyvXx749b
2		Cell	3	0.000	1.000	989	5	NT PSF-A488 IMPa4-A546 DAPI 8C2-siRNA-IMP-a2-a4 V2.00	0	20. NT IMPa4 PSF-A488 DAPI IMPa4-A546_t_TileScan_001 (Stage 20 of 49)	00-ST9pYAcMVTgobtyvXx749b
2		Cell	3	0.000	1.000	990	6	NT PSF-A488 IMPa4-A546 DAPI 8C2-siRNA-IMP-a2-a4 V2.00	0	20. NT IMPa4 PSF-A488 DAPI IMPa4-A546_t_TileScan_001 (Stage 20 of 49)	00-ST9pYAcMVTgobtyvXx749b
3		Cell	3	0.000	1.000	991	7	NT PSF-A488 IMPa4-A546 DAPI 8C2-siRNA-IMP-a2-a4 V2.00	0	20. NT IMPa4 PSF-A488 DAPI IMPa4-A546_t_TileScan_001 (Stage 20 of 49)	00-ST9pYAcMVTgobtyvXx749b
2		Cell	3	0.000	1.000	992	8	NT PSF-A488 IMPa4-A546 DAPI 8C2-siRNA-IMP-a2-a4 V2.00	0	20. NT IMPa4 PSF-A488 DAPI IMPa4-A546_t_TileScan_001 (Stage 20 of 49)	00-ST9pYAcMVTgobtyvXx749b
3		Cell	3	0.000	1.000	993	9	NT PSF-A488 IMPa4-A546 DAPI 8C2-siRNA-IMP-a2-a4 V2.00	0	20. NT IMPa4 PSF-A488 DAPI IMPa4-A546_t_TileScan_001 (Stage 20 of 49)	00-ST9pYAcMVTgobtyvXx749b
4		Cell	3	0.000	1.000	994	10	NT PSF-A488 IMPa4-A546 DAPI 8C2-siRNA-IMP-a2-a4 V2.00	0	20. NT IMPa4 PSF-A488 DAPI IMPa4-A546_t_TileScan_001 (Stage 20 of 49)	00-ST9pYAcMVTgobtyvXx749b
2		Cell	3	0.000	1.000	995	11	NT PSF-A488 IMPa4-A546 DAPI 8C2-siRNA-IMP-a2-a4 V2.00	0	20. NT IMPa4 PSF-A488 DAPI IMPa4-A546_t_TileScan_001 (Stage 20 of 49)	00-ST9pYAcMVTgobtyvXx749b
2		Cell	3	0.000	1.000	996	12	NT PSF-A488 IMPa4-A546 DAPI 8C2-siRNA-IMP-a2-a4 V2.00	0	20. NT IMPa4 PSF-A488 DAPI IMPa4-A546_t_TileScan_001 (Stage 20 of 49)	00-ST9pYAcMVTgobtyvXx749b
2		Cell	3	0.000	1.000	997	13	NT PSF-A488 IMPa4-A546 DAPI 8C2-siRNA-IMP-a2-a4 V2.00	0	20. NT IMPa4 PSF-A488 DAPI IMPa4-A546_t_TileScan_001 (Stage 20 of 49)	00-ST9pYAcMVTgobtyvXx749b
2		Cell	3	0.000	1.000	998	14	NT PSF-A488 IMPa4-A546 DAPI 8C2-siRNA-IMP-a2-a4 V2.00	0	20. NT IMPa4 PSF-A488 DAPI IMPa4-A546_t_TileScan_001 (Stage 20 of 49)	00-ST9pYAcMVTgobtyvXx749b
2		Cell	3	0.000	1.000	999	15	NT PSF-A488 IMPa4-A546 DAPI 8C2-siRNA-IMP-a2-a4 V2.00	0	20. NT IMPa4 PSF-A488 DAPI IMPa4-A546_t_TileScan_001 (Stage 20 of 49)	00-ST9pYAcMVTgobtyvXx749b
2		Cell	3	0.000	1.000	1000	16	NT PSF-A488 IMPa4-A546 DAPI 8C2-siRNA-IMP-a2-a4 V2.00	0	20. NT IMPa4 PSF-A488 DAPI IMPa4-A546_t_TileScan_001 (Stage 20 of 49)	00-ST9pYAcMVTgobtyvXx749b
2		Cell	3	0.000	1.000	1001	17	NT PSF-A488 IMPa4-A546 DAPI 8C2-siRNA-IMP-a2-a4 V2.00	0	20. NT IMPa4 PSF-A488 DAPI IMPa4-A546_t_TileScan_001 (Stage 20 of 49)	00-ST9pYAcMVTgobtyvXx749b
2		Cell	3	0.000	1.000	1002	18	NT PSF-A488 IMPa4-A546 DAPI 8C2-siRNA-IMP-a2-a4 V2.00	0	20. NT IMPa4 PSF-A488 DAPI IMPa4-A546_t_TileScan_001 (Stage 20 of 49)	00-ST9pYAcMVTgobtyvXx749b
3		Cell	3	0.000	1.000	1003	19	NT PSF-A488 IMPa4-A546 DAPI 8C2-siRNA-IMP-a2-a4 V2.00	0	20. NT IMPa4 PSF-A488 DAPI IMPa4-A546_t_TileScan_001 (Stage 20 of 49)	00-ST9pYAcMVTgobtyvXx749b
2		Cell	3	0.000	1.000	1004	20	NT PSF-A488 IMPa4-A546 DAPI 8C2-siRNA-IMP-a2-a4 V2.00	0	20. NT IMPa4 PSF-A488 DAPI IMPa4-A546_t_TileScan_001 (Stage 20 of 49)	00-ST9pYAcMVTgobtyvXx749b
2		Cell	3	0.000	1.000	1005	21	NT PSF-A488 IMPa4-A546 DAPI 8C2-siRNA-IMP-a2-a4 V2.00	0	20. NT IMPa4 PSF-A488 DAPI IMPa4-A546_t_TileScan_001 (Stage 20 of 49)	00-ST9pYAcMVTgobtyvXx749b
2		Cell	3	0.000	1.000	1006	22	NT PSF-A488 IMPa4-A546 DAPI 8C2-siRNA-IMP-a2-a4 V2.00	0	20. NT IMPa4 PSF-A488 DAPI IMPa4-A546_t_TileScan_001 (Stage 20 of 49)	00-ST9pYAcMVTgobtyvXx749b
2		Cell	3	0.000	1.000	1007	23	NT PSF-A488 IMPa4-A546 DAPI 8C2-siRNA-IMP-a2-a4 V2.00	0	20. NT IMPa4 PSF-A488 DAPI IMPa4-A546_t_TileScan_001 (Stage 20 of 49)	00-ST9pYAcMVTgobtyvXx749b
3		Cell	3	0.000	1.000	1008	24	NT PSF-A488 IMPa4-A546 DAPI 8C2-siRNA-IMP-a2-a4 V2.00	0	20. NT IMPa4 PSF-A488 DAPI IMPa4-A546_t_TileScan_001 (Stage 20 of 49)	00-ST9pYAcMVTgobtyvXx749b
3		Cell	3	0.000	1.000	1009	25	NT PSF-A488 IMPa4-A546 DAPI 8C2-siRNA-IMP-a2-a4 V2.00	0	20. NT IMPa4 PSF-A488 DAPI IMPa4-A546_t_TileScan_001 (Stage 20 of 49)	00-ST9pYAcMVTgobtyvXx749b
2		Cell	3	0.000	1.000	1010	26	NT PSF-A488 IMPa4-A546 DAPI 8C2-siRNA-IMP-a2-a4 V2.00	0	20. NT IMPa4 PSF-A488 DAPI IMPa4-A546_t_TileScan_001 (Stage 20 of 49)	00-ST9pYAcMVTgobtyvXx749b
2		Cell	3	0.000	1.000	1011	27	NT PSF-A488 IMPa4-A546 DAPI 8C2-siRNA-IMP-a2-a4 V2.00	0	20. NT IMPa4 PSF-A488 DAPI IMPa4-A546_t_TileScan_001 (Stage 20 of 49)	00-ST9pYAcMVTgobtyvXx749b
2		Cell	3	0.000	1.000	1012	28	NT PSF-A488 IMPa4-A546 DAPI 8C2-siRNA-IMP-a2-a4 V2.00	0	20. NT IMPa4 PSF-A488 DAPI IMPa4-A546_t_TileScan_001 (Stage 20 of 49)	00-ST9pYAcMVTgobtyvXx749b
3		Cell	3	0.000	1.000	1013	29	NT PSF-A488 IMPa4-A546 DAPI 8C2-siRNA-IMP-a2-a4 V2.00	0	20. NT IMPa4 PSF-A488 DAPI IMPa4-A546_t_TileScan_001 (Stage 20 of 49)	00-ST9pYAcMVTgobtyvXx749b
3		Cell	3	0.000	1.000	1014	30	NT PSF-A488 IMPa4-A546 DAPI 8C2-siRNA-IMP-a2-a4 V2.00	0	20. NT IMPa4 PSF-A488 DAPI IMPa4-A546_t_TileScan_001 (Stage 20 of 49)	00-ST9pYAcMVTgobtyvXx749b
2		Cell	3	0.000	1.000	1015	31	NT PSF-A488 IMPa4-A546 DAPI 8C2-siRNA-IMP-a2-a4 V2.00	0	20. NT IMPa4 PSF-A488 DAPI IMPa4-A546_t_TileScan_001 (Stage 20 of 49)	00-ST9pYAcMVTgobtyvXx749b
2		Cell	3	0.000	1.000	1016	32	NT PSF-A488 IMPa4-A546 DAPI 8C2-siRNA-IMP-a2-a4 V2.00	0	20. NT IMPa4 PSF-A488 DAPI IMPa4-A546_t_TileScan_001 (Stage 20 of 49)	00-ST9pYAcMVTgobtyvXx749b
2		Cell	3	0.000	1.000	1017	33	NT PSF-A488 IMPa4-A546 DAPI 8C2-siRNA-IMP-a2-a4 V2.00	0	20. NT IMPa4 PSF-A488 DAPI IMPa4-A546_t_TileScan_001 (Stage 20 of 49)	00-ST9pYAcMVTgobtyvXx749b
2		Cell	3	0.000	1.000	1018	34	NT PSF-A488 IMPa4-A546 DAPI 8C2-siRNA-IMP-a2-a4 V2.00	0	20. NT IMPa4 PSF-A488 DAPI IMPa4-A546_t_TileScan_001 (Stage 20 of 49)	00-ST9pYAcMVTgobtyvXx749b
3		Cell	3	0.000	1.000	1019	35	NT PSF-A488 IMPa4-A546 DAPI 8C2-siRNA-IMP-a2-a4 V2.00	0	20. NT IMPa4 PSF-A488 DAPI IMPa4-A546_t_TileScan_001 (Stage 20 of 49)	00-ST9pYAcMVTgobtyvXx749b
2		Cell	3	0.000	1.000	1020	0	NT PSF-A488 IMPa4-A546 DAPI 8C2-siRNA-IMP-a2-a4 V2.00	0	20. NT IMPa4 PSF-A488 DAPI IMPa4-A546_u_TileScan_001 (Stage 21 of 49)	00-SX36YG8LHx7krmi5kcj67E
2		Cell	3	0.000	1.000	1021	1	NT PSF-A488 IMPa4-A546 DAPI 8C2-siRNA-IMP-a2-a4 V2.00	0	20. NT IMPa4 PSF-A488 DAPI IMPa4-A546_u_TileScan_001 (Stage 21 of 49)	00-SX36YG8LHx7krmi5kcj67E
3		Cell	3	0.000	1.000	1022	2	NT PSF-A488 IMPa4-A546 DAPI 8C2-siRNA-IMP-a2-a4 V2.00	0	20. NT IMPa4 PSF-A488 DAPI IMPa4-A546_u_TileScan_001 (Stage 21 of 49)	00-SX36YG8LHx7krmi5kcj67E
3		Cell	3	0.000	1.000	1023	3	NT PSF-A488 IMPa4-A546 DAPI 8C2-siRNA-IMP-a2-a4 V2.00	0	20. NT IMPa4 PSF-A488 DAPI IMPa4-A546_u_TileScan_001 (Stage 21 of 49)	00-SX36YG8LHx7krmi5kcj67E
3		Cell	3	0.000	1.000	1024	4	NT PSF-A488 IMPa4-A546 DAPI 8C2-siRNA-IMP-a2-a4 V2.00	0	20. NT IMPa4 PSF-A488 DAPI IMPa4-A546_u_TileScan_001 (Stage 21 of 49)	00-SX36YG8LHx7krmi5kcj67E
3		Cell	3	0.000	1.000	1025	5	NT PSF-A488 IMPa4-A546 DAPI 8C2-siRNA-IMP-a2-a4 V2.00	0	20. NT IMPa4 PSF-A488 DAPI IMPa4-A546_u_TileScan_001 (Stage 21 of 49)	00-SX36YG8LHx7krmi5kcj67E
2		Cell	3	0.000	1.000	1026	6	NT PSF-A488 IMPa4-A546 DAPI 8C2-siRNA-IMP-a2-a4 V2.00	0	20. NT IMPa4 PSF-A488 DAPI IMPa4-A546_u_TileScan_001 (Stage 21 of 49)	00-SX36YG8LHx7krmi5kcj67E
3		Cell	3	0.000	1.000	1027	7	NT PSF-A488 IMPa4-A546 DAPI 8C2-siRNA-IMP-a2-a4 V2.00	0	20. NT IMPa4 PSF-A488 DAPI IMPa4-A546_u_TileScan_001 (Stage 21 of 49)	00-SX36YG8LHx7krmi5kcj67E
2		Cell	3	0.000	1.000	1028	8	NT PSF-A488 IMPa4-A546 DAPI 8C2-siRNA-IMP-a2-a4 V2.00	0	20. NT IMPa4 PSF-A488 DAPI IMPa4-A546_u_TileScan_001 (Stage 21 of 49)	00-SX36YG8LHx7krmi5kcj67E
3		Cell	3	0.000	1.000	1029	9	NT PSF-A488 IMPa4-A546 DAPI 8C2-siRNA-IMP-a2-a4 V2.00	0	20. NT IMPa4 PSF-A488 DAPI IMPa4-A546_u_TileScan_001 (Stage 21 of 49)	00-SX36YG8LHx7krmi5kcj67E
2		Cell	3	0.000	1.000	1030	10	NT PSF-A488 IMPa4-A546 DAPI 8C2-siRNA-IMP-a2-a4 V2.00	0	20. NT IMPa4 PSF-A488 DAPI IMPa4-A546_u_TileScan_001 (Stage 21 of 49)	00-SX36YG8LHx7krmi5kcj67E
2		Cell	3	0.000	1.000	1031	11	NT PSF-A488 IMPa4-A546 DAPI 8C2-siRNA-IMP-a2-a4 V2.00	0	20. NT IMPa4 PSF-A488 DAPI IMPa4-A546_u_TileScan_001 (Stage 21 of 49)	00-SX36YG8LHx7krmi5kcj67E
2		Cell	3	0.000	1.000	1032	12	NT PSF-A488 IMPa4-A546 DAPI 8C2-siRNA-IMP-a2-a4 V2.00	0	20. NT IMPa4 PSF-A488 DAPI IMPa4-A546_u_TileScan_001 (Stage 21 of 49)	00-SX36YG8LHx7krmi5kcj67E
2		Cell	3	0.000	1.000	1033	13	NT PSF-A488 IMPa4-A546 DAPI 8C2-siRNA-IMP-a2-a4 V2.00	0	20. NT IMPa4 PSF-A488 DAPI IMPa4-A546_u_TileScan_001 (Stage 21 of 49)	00-SX36YG8LHx7krmi5kcj67E
2		Cell	3	0.000	1.000	1034	14	NT PSF-A488 IMPa4-A546 DAPI 8C2-siRNA-IMP-a2-a4 V2.00	0	20. NT IMPa4 PSF-A488 DAPI IMPa4-A546_u_TileScan_001 (Stage 21 of 49)	00-SX36YG8LHx7krmi5kcj67E
2		Cell	3	0.000	1.000	1035	15	NT PSF-A488 IMPa4-A546 DAPI 8C2-siRNA-IMP-a2-a4 V2.00	0	20. NT IMPa4 PSF-A488 DAPI IMPa4-A546_u_TileScan_001 (Stage 21 of 49)	00-SX36YG8LHx7krmi5kcj67E
3		Cell	3	0.000	1.000	1036	16	NT PSF-A488 IMPa4-A546 DAPI 8C2-siRNA-IMP-a2-a4 V2.00	0	20. NT IMPa4 PSF-A488 DAPI IMPa4-A546_u_TileScan_001 (Stage 21 of 49)	00-SX36YG8LHx7krmi5kcj67E
2		Cell	3	0.000	1.000	1037	17	NT PSF-A488 IMPa4-A546 DAPI 8C2-siRNA-IMP-a2-a4 V2.00	0	20. NT IMPa4 PSF-A488 DAPI IMPa4-A546_u_TileScan_001 (Stage 21 of 49)	00-SX36YG8LHx7krmi5kcj67E
2		Cell	3	0.000	1.000	1038	18	NT PSF-A488 IMPa4-A546 DAPI 8C2-siRNA-IMP-a2-a4 V2.00	0	20. NT IMPa4 PSF-A488 DAPI IMPa4-A546_u_TileScan_001 (Stage 21 of 49)	00-SX36YG8LHx7krmi5kcj67E
3		Cell	3	0.000	1.000	1039	19	NT PSF-A488 IMPa4-A546 DAPI 8C2-siRNA-IMP-a2-a4 V2.00	0	20. NT IMPa4 PSF-A488 DAPI IMPa4-A546_u_TileScan_001 (Stage 21 of 49)	00-SX36YG8LHx7krmi5kcj67E
3		Cell	3	0.000	1.000	1040	20	NT PSF-A488 IMPa4-A546 DAPI 8C2-siRNA-IMP-a2-a4 V2.00	0	20. NT IMPa4 PSF-A488 DAPI IMPa4-A546_u_TileScan_001 (Stage 21 of 49)	00-SX36YG8LHx7krmi5kcj67E
2		Cell	3	0.000	1.000	1041	21	NT PSF-A488 IMPa4-A546 DAPI 8C2-siRNA-IMP-a2-a4 V2.00	0	20. NT IMPa4 PSF-A488 DAPI IMPa4-A546_u_TileScan_001 (Stage 21 of 49)	00-SX36YG8LHx7krmi5kcj67E
3		Cell	3	0.000	1.000	1042	22	NT PSF-A488 IMPa4-A546 DAPI 8C2-siRNA-IMP-a2-a4 V2.00	0	20. NT IMPa4 PSF-A488 DAPI IMPa4-A546_u_TileScan_001 (Stage 21 of 49)	00-SX36YG8LHx7krmi5kcj67E
2		Cell	3	0.000	1.000	1043	0	NT PSF-A488 IMPa4-A546 DAPI 8C2-siRNA-IMP-a2-a4 V2.00	0	20. NT IMPa4 PSF-A488 DAPI IMPa4-A546_v_TileScan_001 (Stage 22 of 49)	00-aLgE9CL8rdaxxbdPUNg6am
2		Cell	3	0.000	1.000	1044	1	NT PSF-A488 IMPa4-A546 DAPI 8C2-siRNA-IMP-a2-a4 V2.00	0	20. NT IMPa4 PSF-A488 DAPI IMPa4-A546_v_TileScan_001 (Stage 22 of 49)	00-aLgE9CL8rdaxxbdPUNg6am
3		Cell	3	0.000	1.000	1045	2	NT PSF-A488 IMPa4-A546 DAPI 8C2-siRNA-IMP-a2-a4 V2.00	0	20. NT IMPa4 PSF-A488 DAPI IMPa4-A546_v_TileScan_001 (Stage 22 of 49)	00-aLgE9CL8rdaxxbdPUNg6am
3		Cell	3	0.000	1.000	1046	3	NT PSF-A488 IMPa4-A546 DAPI 8C2-siRNA-IMP-a2-a4 V2.00	0	20. NT IMPa4 PSF-A488 DAPI IMPa4-A546_v_TileScan_001 (Stage 22 of 49)	00-aLgE9CL8rdaxxbdPUNg6am
2		Cell	3	0.000	1.000	1047	4	NT PSF-A488 IMPa4-A546 DAPI 8C2-siRNA-IMP-a2-a4 V2.00	0	20. NT IMPa4 PSF-A488 DAPI IMPa4-A546_v_TileScan_001 (Stage 22 of 49)	00-aLgE9CL8rdaxxbdPUNg6am
3		Cell	3	0.000	1.000	1048	5	NT PSF-A488 IMPa4-A546 DAPI 8C2-siRNA-IMP-a2-a4 V2.00	0	20. NT IMPa4 PSF-A488 DAPI IMPa4-A546_v_TileScan_001 (Stage 22 of 49)	00-aLgE9CL8rdaxxbdPUNg6am
2		Cell	3	0.000	1.000	1049	6	NT PSF-A488 IMPa4-A546 DAPI 8C2-siRNA-IMP-a2-a4 V2.00	0	20. NT IMPa4 PSF-A488 DAPI IMPa4-A546_v_TileScan_001 (Stage 22 of 49)	00-aLgE9CL8rdaxxbdPUNg6am
2		Cell	3	0.000	1.000	1050	7	NT PSF-A488 IMPa4-A546 DAPI 8C2-siRNA-IMP-a2-a4 V2.00	0	20. NT IMPa4 PSF-A488 DAPI IMPa4-A546_v_TileScan_001 (Stage 22 of 49)	00-aLgE9CL8rdaxxbdPUNg6am
2		Cell	3	0.000	1.000	1051	8	NT PSF-A488 IMPa4-A546 DAPI 8C2-siRNA-IMP-a2-a4 V2.00	0	20. NT IMPa4 PSF-A488 DAPI IMPa4-A546_v_TileScan_001 (Stage 22 of 49)	00-aLgE9CL8rdaxxbdPUNg6am
2		Cell	3	0.000	1.000	1052	9	NT PSF-A488 IMPa4-A546 DAPI 8C2-siRNA-IMP-a2-a4 V2.00	0	20. NT IMPa4 PSF-A488 DAPI IMPa4-A546_v_TileScan_001 (Stage 22 of 49)	00-aLgE9CL8rdaxxbdPUNg6am
3		Cell	3	0.000	1.000	1053	10	NT PSF-A488 IMPa4-A546 DAPI 8C2-siRNA-IMP-a2-a4 V2.00	0	20. NT IMPa4 PSF-A488 DAPI IMPa4-A546_v_TileScan_001 (Stage 22 of 49)	00-aLgE9CL8rdaxxbdPUNg6am
2		Cell	3	0.000	1.000	1054	11	NT PSF-A488 IMPa4-A546 DAPI 8C2-siRNA-IMP-a2-a4 V2.00	0	20. NT IMPa4 PSF-A488 DAPI IMPa4-A546_v_TileScan_001 (Stage 22 of 49)	00-aLgE9CL8rdaxxbdPUNg6am
2		Cell	3	0.000	1.000	1055	12	NT PSF-A488 IMPa4-A546 DAPI 8C2-siRNA-IMP-a2-a4 V2.00	0	20. NT IMPa4 PSF-A488 DAPI IMPa4-A546_v_TileScan_001 (Stage 22 of 49)	00-aLgE9CL8rdaxxbdPUNg6am
3		Cell	3	0.000	1.000	1056	13	NT PSF-A488 IMPa4-A546 DAPI 8C2-siRNA-IMP-a2-a4 V2.00	0	20. NT IMPa4 PSF-A488 DAPI IMPa4-A546_v_TileScan_001 (Stage 22 of 49)	00-aLgE9CL8rdaxxbdPUNg6am
2		Cell	3	0.000	1.000	1057	14	NT PSF-A488 IMPa4-A546 DAPI 8C2-siRNA-IMP-a2-a4 V2.00	0	20. NT IMPa4 PSF-A488 DAPI IMPa4-A546_v_TileScan_001 (Stage 22 of 49)	00-aLgE9CL8rdaxxbdPUNg6am
3		Cell	3	0.000	1.000	1058	15	NT PSF-A488 IMPa4-A546 DAPI 8C2-siRNA-IMP-a2-a4 V2.00	0	20. NT IMPa4 PSF-A488 DAPI IMPa4-A546_v_TileScan_001 (Stage 22 of 49)	00-aLgE9CL8rdaxxbdPUNg6am
2		Cell	3	0.000	1.000	1059	16	NT PSF-A488 IMPa4-A546 DAPI 8C2-siRNA-IMP-a2-a4 V2.00	0	20. NT IMPa4 PSF-A488 DAPI IMPa4-A546_v_TileScan_001 (Stage 22 of 49)	00-aLgE9CL8rdaxxbdPUNg6am
2		Cell	3	0.000	1.000	1060	17	NT PSF-A488 IMPa4-A546 DAPI 8C2-siRNA-IMP-a2-a4 V2.00	0	20. NT IMPa4 PSF-A488 DAPI IMPa4-A546_v_TileScan_001 (Stage 22 of 49)	00-aLgE9CL8rdaxxbdPUNg6am
2		Cell	3	0.000	1.000	1061	18	NT PSF-A488 IMPa4-A546 DAPI 8C2-siRNA-IMP-a2-a4 V2.00	0	20. NT IMPa4 PSF-A488 DAPI IMPa4-A546_v_TileScan_001 (Stage 22 of 49)	00-aLgE9CL8rdaxxbdPUNg6am
2		Cell	3	0.000	1.000	1062	19	NT PSF-A488 IMPa4-A546 DAPI 8C2-siRNA-IMP-a2-a4 V2.00	0	20. NT IMPa4 PSF-A488 DAPI IMPa4-A546_v_TileScan_001 (Stage 22 of 49)	00-aLgE9CL8rdaxxbdPUNg6am
2		Cell	3	0.000	1.000	1063	20	NT PSF-A488 IMPa4-A546 DAPI 8C2-siRNA-IMP-a2-a4 V2.00	0	20. NT IMPa4 PSF-A488 DAPI IMPa4-A546_v_TileScan_001 (Stage 22 of 49)	00-aLgE9CL8rdaxxbdPUNg6am
2		Cell	3	0.000	1.000	1064	21	NT PSF-A488 IMPa4-A546 DAPI 8C2-siRNA-IMP-a2-a4 V2.00	0	20. NT IMPa4 PSF-A488 DAPI IMPa4-A546_v_TileScan_001 (Stage 22 of 49)	00-aLgE9CL8rdaxxbdPUNg6am
2		Cell	3	0.000	1.000	1065	0	NT PSF-A488 IMPa4-A546 DAPI 8C2-siRNA-IMP-a2-a4 V2.00	0	20. NT IMPa4 PSF-A488 DAPI IMPa4-A546_w_TileScan_001 (Stage 23 of 49)	00-nBXjwEfSbdzjTtcfE7yYyi
2		Cell	3	0.000	1.000	1066	1	NT PSF-A488 IMPa4-A546 DAPI 8C2-siRNA-IMP-a2-a4 V2.00	0	20. NT IMPa4 PSF-A488 DAPI IMPa4-A546_w_TileScan_001 (Stage 23 of 49)	00-nBXjwEfSbdzjTtcfE7yYyi
3		Cell	3	0.000	1.000	1067	2	NT PSF-A488 IMPa4-A546 DAPI 8C2-siRNA-IMP-a2-a4 V2.00	0	20. NT IMPa4 PSF-A488 DAPI IMPa4-A546_w_TileScan_001 (Stage 23 of 49)	00-nBXjwEfSbdzjTtcfE7yYyi
2		Cell	3	0.000	1.000	1068	3	NT PSF-A488 IMPa4-A546 DAPI 8C2-siRNA-IMP-a2-a4 V2.00	0	20. NT IMPa4 PSF-A488 DAPI IMPa4-A546_w_TileScan_001 (Stage 23 of 49)	00-nBXjwEfSbdzjTtcfE7yYyi
3		Cell	3	0.000	1.000	1069	4	NT PSF-A488 IMPa4-A546 DAPI 8C2-siRNA-IMP-a2-a4 V2.00	0	20. NT IMPa4 PSF-A488 DAPI IMPa4-A546_w_TileScan_001 (Stage 23 of 49)	00-nBXjwEfSbdzjTtcfE7yYyi
2		Cell	3	0.000	1.000	1070	5	NT PSF-A488 IMPa4-A546 DAPI 8C2-siRNA-IMP-a2-a4 V2.00	0	20. NT IMPa4 PSF-A488 DAPI IMPa4-A546_w_TileScan_001 (Stage 23 of 49)	00-nBXjwEfSbdzjTtcfE7yYyi
2		Cell	3	0.000	1.000	1071	6	NT PSF-A488 IMPa4-A546 DAPI 8C2-siRNA-IMP-a2-a4 V2.00	0	20. NT IMPa4 PSF-A488 DAPI IMPa4-A546_w_TileScan_001 (Stage 23 of 49)	00-nBXjwEfSbdzjTtcfE7yYyi
2		Cell	3	0.000	1.000	1072	7	NT PSF-A488 IMPa4-A546 DAPI 8C2-siRNA-IMP-a2-a4 V2.00	0	20. NT IMPa4 PSF-A488 DAPI IMPa4-A546_w_TileScan_001 (Stage 23 of 49)	00-nBXjwEfSbdzjTtcfE7yYyi
2		Cell	3	0.000	1.000	1073	8	NT PSF-A488 IMPa4-A546 DAPI 8C2-siRNA-IMP-a2-a4 V2.00	0	20. NT IMPa4 PSF-A488 DAPI IMPa4-A546_w_TileScan_001 (Stage 23 of 49)	00-nBXjwEfSbdzjTtcfE7yYyi
2		Cell	3	0.000	1.000	1074	9	NT PSF-A488 IMPa4-A546 DAPI 8C2-siRNA-IMP-a2-a4 V2.00	0	20. NT IMPa4 PSF-A488 DAPI IMPa4-A546_w_TileScan_001 (Stage 23 of 49)	00-nBXjwEfSbdzjTtcfE7yYyi
2		Cell	3	0.000	1.000	1075	10	NT PSF-A488 IMPa4-A546 DAPI 8C2-siRNA-IMP-a2-a4 V2.00	0	20. NT IMPa4 PSF-A488 DAPI IMPa4-A546_w_TileScan_001 (Stage 23 of 49)	00-nBXjwEfSbdzjTtcfE7yYyi
2		Cell	3	0.000	1.000	1076	11	NT PSF-A488 IMPa4-A546 DAPI 8C2-siRNA-IMP-a2-a4 V2.00	0	20. NT IMPa4 PSF-A488 DAPI IMPa4-A546_w_TileScan_001 (Stage 23 of 49)	00-nBXjwEfSbdzjTtcfE7yYyi
2		Cell	3	0.000	1.000	1077	12	NT PSF-A488 IMPa4-A546 DAPI 8C2-siRNA-IMP-a2-a4 V2.00	0	20. NT IMPa4 PSF-A488 DAPI IMPa4-A546_w_TileScan_001 (Stage 23 of 49)	00-nBXjwEfSbdzjTtcfE7yYyi
2		Cell	3	0.000	1.000	1078	13	NT PSF-A488 IMPa4-A546 DAPI 8C2-siRNA-IMP-a2-a4 V2.00	0	20. NT IMPa4 PSF-A488 DAPI IMPa4-A546_w_TileScan_001 (Stage 23 of 49)	00-nBXjwEfSbdzjTtcfE7yYyi
2		Cell	3	0.000	1.000	1079	14	NT PSF-A488 IMPa4-A546 DAPI 8C2-siRNA-IMP-a2-a4 V2.00	0	20. NT IMPa4 PSF-A488 DAPI IMPa4-A546_w_TileScan_001 (Stage 23 of 49)	00-nBXjwEfSbdzjTtcfE7yYyi
2		Cell	3	0.000	1.000	1080	15	NT PSF-A488 IMPa4-A546 DAPI 8C2-siRNA-IMP-a2-a4 V2.00	0	20. NT IMPa4 PSF-A488 DAPI IMPa4-A546_w_TileScan_001 (Stage 23 of 49)	00-nBXjwEfSbdzjTtcfE7yYyi
2		Cell	3	0.000	1.000	1081	16	NT PSF-A488 IMPa4-A546 DAPI 8C2-siRNA-IMP-a2-a4 V2.00	0	20. NT IMPa4 PSF-A488 DAPI IMPa4-A546_w_TileScan_001 (Stage 23 of 49)	00-nBXjwEfSbdzjTtcfE7yYyi
3		Cell	3	0.000	1.000	1082	17	NT PSF-A488 IMPa4-A546 DAPI 8C2-siRNA-IMP-a2-a4 V2.00	0	20. NT IMPa4 PSF-A488 DAPI IMPa4-A546_w_TileScan_001 (Stage 23 of 49)	00-nBXjwEfSbdzjTtcfE7yYyi
2		Cell	3	0.000	1.000	1083	18	NT PSF-A488 IMPa4-A546 DAPI 8C2-siRNA-IMP-a2-a4 V2.00	0	20. NT IMPa4 PSF-A488 DAPI IMPa4-A546_w_TileScan_001 (Stage 23 of 49)	00-nBXjwEfSbdzjTtcfE7yYyi
2		Cell	3	0.000	1.000	1084	19	NT PSF-A488 IMPa4-A546 DAPI 8C2-siRNA-IMP-a2-a4 V2.00	0	20. NT IMPa4 PSF-A488 DAPI IMPa4-A546_w_TileScan_001 (Stage 23 of 49)	00-nBXjwEfSbdzjTtcfE7yYyi
3		Cell	3	0.000	1.000	1085	20	NT PSF-A488 IMPa4-A546 DAPI 8C2-siRNA-IMP-a2-a4 V2.00	0	20. NT IMPa4 PSF-A488 DAPI IMPa4-A546_w_TileScan_001 (Stage 23 of 49)	00-nBXjwEfSbdzjTtcfE7yYyi
2		Cell	3	0.000	1.000	1086	21	NT PSF-A488 IMPa4-A546 DAPI 8C2-siRNA-IMP-a2-a4 V2.00	0	20. NT IMPa4 PSF-A488 DAPI IMPa4-A546_w_TileScan_001 (Stage 23 of 49)	00-nBXjwEfSbdzjTtcfE7yYyi
2		Cell	3	0.000	1.000	1087	22	NT PSF-A488 IMPa4-A546 DAPI 8C2-siRNA-IMP-a2-a4 V2.00	0	20. NT IMPa4 PSF-A488 DAPI IMPa4-A546_w_TileScan_001 (Stage 23 of 49)	00-nBXjwEfSbdzjTtcfE7yYyi
2		Cell	3	0.000	1.000	1088	23	NT PSF-A488 IMPa4-A546 DAPI 8C2-siRNA-IMP-a2-a4 V2.00	0	20. NT IMPa4 PSF-A488 DAPI IMPa4-A546_w_TileScan_001 (Stage 23 of 49)	00-nBXjwEfSbdzjTtcfE7yYyi
3		Cell	3	0.000	1.000	1089	24	NT PSF-A488 IMPa4-A546 DAPI 8C2-siRNA-IMP-a2-a4 V2.00	0	20. NT IMPa4 PSF-A488 DAPI IMPa4-A546_w_TileScan_001 (Stage 23 of 49)	00-nBXjwEfSbdzjTtcfE7yYyi
3		Cell	3	0.000	1.000	1090	25	NT PSF-A488 IMPa4-A546 DAPI 8C2-siRNA-IMP-a2-a4 V2.00	0	20. NT IMPa4 PSF-A488 DAPI IMPa4-A546_w_TileScan_001 (Stage 23 of 49)	00-nBXjwEfSbdzjTtcfE7yYyi
3		Cell	3	0.000	1.000	1091	26	NT PSF-A488 IMPa4-A546 DAPI 8C2-siRNA-IMP-a2-a4 V2.00	0	20. NT IMPa4 PSF-A488 DAPI IMPa4-A546_w_TileScan_001 (Stage 23 of 49)	00-nBXjwEfSbdzjTtcfE7yYyi
3		Cell	3	0.000	1.000	1092	27	NT PSF-A488 IMPa4-A546 DAPI 8C2-siRNA-IMP-a2-a4 V2.00	0	20. NT IMPa4 PSF-A488 DAPI IMPa4-A546_w_TileScan_001 (Stage 23 of 49)	00-nBXjwEfSbdzjTtcfE7yYyi
2		Cell	3	0.000	1.000	1093	28	NT PSF-A488 IMPa4-A546 DAPI 8C2-siRNA-IMP-a2-a4 V2.00	0	20. NT IMPa4 PSF-A488 DAPI IMPa4-A546_w_TileScan_001 (Stage 23 of 49)	00-nBXjwEfSbdzjTtcfE7yYyi
2		Cell	3	0.000	1.000	1094	0	NT PSF-A488 IMPa4-A546 DAPI 8C2-siRNA-IMP-a2-a4 V2.00	0	20. NT IMPa4 PSF-A488 DAPI IMPa4-A546_x_TileScan_001 (Stage 24 of 49)	00-nQusjrEHGnqieSytNsUkCc
2		Cell	3	0.000	1.000	1095	1	NT PSF-A488 IMPa4-A546 DAPI 8C2-siRNA-IMP-a2-a4 V2.00	0	20. NT IMPa4 PSF-A488 DAPI IMPa4-A546_x_TileScan_001 (Stage 24 of 49)	00-nQusjrEHGnqieSytNsUkCc
2		Cell	3	0.000	1.000	1096	2	NT PSF-A488 IMPa4-A546 DAPI 8C2-siRNA-IMP-a2-a4 V2.00	0	20. NT IMPa4 PSF-A488 DAPI IMPa4-A546_x_TileScan_001 (Stage 24 of 49)	00-nQusjrEHGnqieSytNsUkCc
2		Cell	3	0.000	1.000	1097	3	NT PSF-A488 IMPa4-A546 DAPI 8C2-siRNA-IMP-a2-a4 V2.00	0	20. NT IMPa4 PSF-A488 DAPI IMPa4-A546_x_TileScan_001 (Stage 24 of 49)	00-nQusjrEHGnqieSytNsUkCc
2		Cell	3	0.000	1.000	1098	4	NT PSF-A488 IMPa4-A546 DAPI 8C2-siRNA-IMP-a2-a4 V2.00	0	20. NT IMPa4 PSF-A488 DAPI IMPa4-A546_x_TileScan_001 (Stage 24 of 49)	00-nQusjrEHGnqieSytNsUkCc
2		Cell	3	0.000	1.000	1099	5	NT PSF-A488 IMPa4-A546 DAPI 8C2-siRNA-IMP-a2-a4 V2.00	0	20. NT IMPa4 PSF-A488 DAPI IMPa4-A546_x_TileScan_001 (Stage 24 of 49)	00-nQusjrEHGnqieSytNsUkCc
2		Cell	3	0.000	1.000	1100	6	NT PSF-A488 IMPa4-A546 DAPI 8C2-siRNA-IMP-a2-a4 V2.00	0	20. NT IMPa4 PSF-A488 DAPI IMPa4-A546_x_TileScan_001 (Stage 24 of 49)	00-nQusjrEHGnqieSytNsUkCc
3		Cell	3	0.000	1.000	1101	7	NT PSF-A488 IMPa4-A546 DAPI 8C2-siRNA-IMP-a2-a4 V2.00	0	20. NT IMPa4 PSF-A488 DAPI IMPa4-A546_x_TileScan_001 (Stage 24 of 49)	00-nQusjrEHGnqieSytNsUkCc
2		Cell	3	0.000	1.000	1102	8	NT PSF-A488 IMPa4-A546 DAPI 8C2-siRNA-IMP-a2-a4 V2.00	0	20. NT IMPa4 PSF-A488 DAPI IMPa4-A546_x_TileScan_001 (Stage 24 of 49)	00-nQusjrEHGnqieSytNsUkCc
3		Cell	3	0.000	1.000	1103	9	NT PSF-A488 IMPa4-A546 DAPI 8C2-siRNA-IMP-a2-a4 V2.00	0	20. NT IMPa4 PSF-A488 DAPI IMPa4-A546_x_TileScan_001 (Stage 24 of 49)	00-nQusjrEHGnqieSytNsUkCc
3		Cell	3	0.000	1.000	1104	10	NT PSF-A488 IMPa4-A546 DAPI 8C2-siRNA-IMP-a2-a4 V2.00	0	20. NT IMPa4 PSF-A488 DAPI IMPa4-A546_x_TileScan_001 (Stage 24 of 49)	00-nQusjrEHGnqieSytNsUkCc
2		Cell	3	0.000	1.000	1105	0	NT PSF-A488 IMPa4-A546 DAPI 8C2-siRNA-IMP-a2-a4 V2.00	0	20. NT IMPa4 PSF-A488 DAPI IMPa4-A546_y_TileScan_001 (Stage 25 of 49)	00-ZAnFeEvc7by6aeVmZZn3FX
2		Cell	3	0.000	1.000	1106	1	NT PSF-A488 IMPa4-A546 DAPI 8C2-siRNA-IMP-a2-a4 V2.00	0	20. NT IMPa4 PSF-A488 DAPI IMPa4-A546_y_TileScan_001 (Stage 25 of 49)	00-ZAnFeEvc7by6aeVmZZn3FX
2		Cell	3	0.000	1.000	1107	2	NT PSF-A488 IMPa4-A546 DAPI 8C2-siRNA-IMP-a2-a4 V2.00	0	20. NT IMPa4 PSF-A488 DAPI IMPa4-A546_y_TileScan_001 (Stage 25 of 49)	00-ZAnFeEvc7by6aeVmZZn3FX
2		Cell	3	0.000	1.000	1108	3	NT PSF-A488 IMPa4-A546 DAPI 8C2-siRNA-IMP-a2-a4 V2.00	0	20. NT IMPa4 PSF-A488 DAPI IMPa4-A546_y_TileScan_001 (Stage 25 of 49)	00-ZAnFeEvc7by6aeVmZZn3FX
2		Cell	3	0.000	1.000	1109	4	NT PSF-A488 IMPa4-A546 DAPI 8C2-siRNA-IMP-a2-a4 V2.00	0	20. NT IMPa4 PSF-A488 DAPI IMPa4-A546_y_TileScan_001 (Stage 25 of 49)	00-ZAnFeEvc7by6aeVmZZn3FX
2		Cell	3	0.000	1.000	1110	5	NT PSF-A488 IMPa4-A546 DAPI 8C2-siRNA-IMP-a2-a4 V2.00	0	20. NT IMPa4 PSF-A488 DAPI IMPa4-A546_y_TileScan_001 (Stage 25 of 49)	00-ZAnFeEvc7by6aeVmZZn3FX
2		Cell	3	0.000	1.000	1111	6	NT PSF-A488 IMPa4-A546 DAPI 8C2-siRNA-IMP-a2-a4 V2.00	0	20. NT IMPa4 PSF-A488 DAPI IMPa4-A546_y_TileScan_001 (Stage 25 of 49)	00-ZAnFeEvc7by6aeVmZZn3FX
2		Cell	3	0.000	1.000	1112	7	NT PSF-A488 IMPa4-A546 DAPI 8C2-siRNA-IMP-a2-a4 V2.00	0	20. NT IMPa4 PSF-A488 DAPI IMPa4-A546_y_TileScan_001 (Stage 25 of 49)	00-ZAnFeEvc7by6aeVmZZn3FX
2		Cell	3	0.000	1.000	1113	8	NT PSF-A488 IMPa4-A546 DAPI 8C2-siRNA-IMP-a2-a4 V2.00	0	20. NT IMPa4 PSF-A488 DAPI IMPa4-A546_y_TileScan_001 (Stage 25 of 49)	00-ZAnFeEvc7by6aeVmZZn3FX
2		Cell	3	0.000	1.000	1114	9	NT PSF-A488 IMPa4-A546 DAPI 8C2-siRNA-IMP-a2-a4 V2.00	0	20. NT IMPa4 PSF-A488 DAPI IMPa4-A546_y_TileScan_001 (Stage 25 of 49)	00-ZAnFeEvc7by6aeVmZZn3FX
2		Cell	3	0.000	1.000	1115	10	NT PSF-A488 IMPa4-A546 DAPI 8C2-siRNA-IMP-a2-a4 V2.00	0	20. NT IMPa4 PSF-A488 DAPI IMPa4-A546_y_TileScan_001 (Stage 25 of 49)	00-ZAnFeEvc7by6aeVmZZn3FX
2		Cell	3	0.000	1.000	1116	11	NT PSF-A488 IMPa4-A546 DAPI 8C2-siRNA-IMP-a2-a4 V2.00	0	20. NT IMPa4 PSF-A488 DAPI IMPa4-A546_y_TileScan_001 (Stage 25 of 49)	00-ZAnFeEvc7by6aeVmZZn3FX
3		Cell	3	0.000	1.000	1117	12	NT PSF-A488 IMPa4-A546 DAPI 8C2-siRNA-IMP-a2-a4 V2.00	0	20. NT IMPa4 PSF-A488 DAPI IMPa4-A546_y_TileScan_001 (Stage 25 of 49)	00-ZAnFeEvc7by6aeVmZZn3FX
2		Cell	3	0.000	1.000	1118	13	NT PSF-A488 IMPa4-A546 DAPI 8C2-siRNA-IMP-a2-a4 V2.00	0	20. NT IMPa4 PSF-A488 DAPI IMPa4-A546_y_TileScan_001 (Stage 25 of 49)	00-ZAnFeEvc7by6aeVmZZn3FX
2		Cell	3	0.000	1.000	1119	0	NT PSF-A488 IMPa4-A546 DAPI 8C2-siRNA-IMP-a2-a4 V2.00	0	20. NT IMPa4 PSF-A488 DAPI IMPa4-A546_z_TileScan_001 (Stage 26 of 49)	00-NdRkp2DKjyS25dS6rZCf5m
2		Cell	3	0.000	1.000	1120	1	NT PSF-A488 IMPa4-A546 DAPI 8C2-siRNA-IMP-a2-a4 V2.00	0	20. NT IMPa4 PSF-A488 DAPI IMPa4-A546_z_TileScan_001 (Stage 26 of 49)	00-NdRkp2DKjyS25dS6rZCf5m
2		Cell	3	0.000	1.000	1121	2	NT PSF-A488 IMPa4-A546 DAPI 8C2-siRNA-IMP-a2-a4 V2.00	0	20. NT IMPa4 PSF-A488 DAPI IMPa4-A546_z_TileScan_001 (Stage 26 of 49)	00-NdRkp2DKjyS25dS6rZCf5m
2		Cell	3	0.000	1.000	1122	3	NT PSF-A488 IMPa4-A546 DAPI 8C2-siRNA-IMP-a2-a4 V2.00	0	20. NT IMPa4 PSF-A488 DAPI IMPa4-A546_z_TileScan_001 (Stage 26 of 49)	00-NdRkp2DKjyS25dS6rZCf5m
2		Cell	3	0.000	1.000	1123	4	NT PSF-A488 IMPa4-A546 DAPI 8C2-siRNA-IMP-a2-a4 V2.00	0	20. NT IMPa4 PSF-A488 DAPI IMPa4-A546_z_TileScan_001 (Stage 26 of 49)	00-NdRkp2DKjyS25dS6rZCf5m
2		Cell	3	0.000	1.000	1124	5	NT PSF-A488 IMPa4-A546 DAPI 8C2-siRNA-IMP-a2-a4 V2.00	0	20. NT IMPa4 PSF-A488 DAPI IMPa4-A546_z_TileScan_001 (Stage 26 of 49)	00-NdRkp2DKjyS25dS6rZCf5m
2		Cell	3	0.000	1.000	1125	6	NT PSF-A488 IMPa4-A546 DAPI 8C2-siRNA-IMP-a2-a4 V2.00	0	20. NT IMPa4 PSF-A488 DAPI IMPa4-A546_z_TileScan_001 (Stage 26 of 49)	00-NdRkp2DKjyS25dS6rZCf5m
2		Cell	3	0.000	1.000	1126	7	NT PSF-A488 IMPa4-A546 DAPI 8C2-siRNA-IMP-a2-a4 V2.00	0	20. NT IMPa4 PSF-A488 DAPI IMPa4-A546_z_TileScan_001 (Stage 26 of 49)	00-NdRkp2DKjyS25dS6rZCf5m
2		Cell	3	0.000	1.000	1127	8	NT PSF-A488 IMPa4-A546 DAPI 8C2-siRNA-IMP-a2-a4 V2.00	0	20. NT IMPa4 PSF-A488 DAPI IMPa4-A546_z_TileScan_001 (Stage 26 of 49)	00-NdRkp2DKjyS25dS6rZCf5m
2		Cell	3	0.000	1.000	1128	9	NT PSF-A488 IMPa4-A546 DAPI 8C2-siRNA-IMP-a2-a4 V2.00	0	20. NT IMPa4 PSF-A488 DAPI IMPa4-A546_z_TileScan_001 (Stage 26 of 49)	00-NdRkp2DKjyS25dS6rZCf5m
2		Cell	3	0.000	1.000	1129	10	NT PSF-A488 IMPa4-A546 DAPI 8C2-siRNA-IMP-a2-a4 V2.00	0	20. NT IMPa4 PSF-A488 DAPI IMPa4-A546_z_TileScan_001 (Stage 26 of 49)	00-NdRkp2DKjyS25dS6rZCf5m
3		Cell	3	0.000	1.000	1130	11	NT PSF-A488 IMPa4-A546 DAPI 8C2-siRNA-IMP-a2-a4 V2.00	0	20. NT IMPa4 PSF-A488 DAPI IMPa4-A546_z_TileScan_001 (Stage 26 of 49)	00-NdRkp2DKjyS25dS6rZCf5m
5		Cell	3	0.000	1.000	1131	12	NT PSF-A488 IMPa4-A546 DAPI 8C2-siRNA-IMP-a2-a4 V2.00	0	20. NT IMPa4 PSF-A488 DAPI IMPa4-A546_z_TileScan_001 (Stage 26 of 49)	00-NdRkp2DKjyS25dS6rZCf5m
