# Supplementary material for: Development of a pipeline for automated, high-throughput analysis of paraspeckle proteins reveals specific roles for importin α proteins
Source: Sci Rep. 2017 Feb 27;7:43323. doi: 10.1038/srep43323 (PMC5379994; doi:10.1038/srep43323)
Supplement: Supplementary Dataset SD1-K [file srep43323-s13.zip › I8P/8C2-siRNA-IMPa4-PSF/_/NT PSF-A488 IMPa4-A546 DAPI 8C2-siRNA-IMP-a2-a4 V2.00_Statistics/NT PSF-A488 IMPa4-A546 DAPI 8C2-siRNA-IMP-a2-a4 V2.00_Nucleus_BoundingBoxOO_Length.csv]

Nucleus BoundingBoxOO Length
====================
Nucleus BoundingBoxOO Length A	Nucleus BoundingBoxOO Length B	Nucleus BoundingBoxOO Length C	Unit	Category	Collection	Birth [s]	Death [s]	CellID	ID	OriginalID	Original Component Name	Original Component ID	Original Image Name	Original Image ID
7.42444	8.27746	17.0392	um	Nucleus	Nucleus BoundingBoxOO Length	0.000	1.000	3	100000000	100000000	NT PSF-A488 IMPa4-A546 DAPI 8C2-siRNA-IMP-a2-a4 V2.00	0	20. NT IMPa4 PSF-A488 DAPI IMPa4-A546_a_TileScan_001 (Stage 1 of 49)	00-VKpd7DjummPfvJPtN8KJa7
0.361942	1.96218	2.9367	um	Nucleus	Nucleus BoundingBoxOO Length	0.000	1.000	3	100000001	100000001	NT PSF-A488 IMPa4-A546 DAPI 8C2-siRNA-IMP-a2-a4 V2.00	0	20. NT IMPa4 PSF-A488 DAPI IMPa4-A546_a_TileScan_001 (Stage 1 of 49)	00-VKpd7DjummPfvJPtN8KJa7
5.77366	12.7907	18.6923	um	Nucleus	Nucleus BoundingBoxOO Length	0.000	1.000	4	100000002	100000002	NT PSF-A488 IMPa4-A546 DAPI 8C2-siRNA-IMP-a2-a4 V2.00	0	20. NT IMPa4 PSF-A488 DAPI IMPa4-A546_a_TileScan_001 (Stage 1 of 49)	00-VKpd7DjummPfvJPtN8KJa7
5.17736	12.7493	20.0491	um	Nucleus	Nucleus BoundingBoxOO Length	0.000	1.000	4	100000003	100000003	NT PSF-A488 IMPa4-A546 DAPI 8C2-siRNA-IMP-a2-a4 V2.00	0	20. NT IMPa4 PSF-A488 DAPI IMPa4-A546_a_TileScan_001 (Stage 1 of 49)	00-VKpd7DjummPfvJPtN8KJa7
6.83273	18.2857	22.2022	um	Nucleus	Nucleus BoundingBoxOO Length	0.000	1.000	4	100000004	100000004	NT PSF-A488 IMPa4-A546 DAPI 8C2-siRNA-IMP-a2-a4 V2.00	0	20. NT IMPa4 PSF-A488 DAPI IMPa4-A546_a_TileScan_001 (Stage 1 of 49)	00-VKpd7DjummPfvJPtN8KJa7
5.49122	11.1926	13.2614	um	Nucleus	Nucleus BoundingBoxOO Length	0.000	1.000	6	100000005	100000005	NT PSF-A488 IMPa4-A546 DAPI 8C2-siRNA-IMP-a2-a4 V2.00	0	20. NT IMPa4 PSF-A488 DAPI IMPa4-A546_a_TileScan_001 (Stage 1 of 49)	00-VKpd7DjummPfvJPtN8KJa7
5.30041	10.0828	12.4045	um	Nucleus	Nucleus BoundingBoxOO Length	0.000	1.000	7	100000006	100000006	NT PSF-A488 IMPa4-A546 DAPI 8C2-siRNA-IMP-a2-a4 V2.00	0	20. NT IMPa4 PSF-A488 DAPI IMPa4-A546_a_TileScan_001 (Stage 1 of 49)	00-VKpd7DjummPfvJPtN8KJa7
7.21767	10.1774	18.0825	um	Nucleus	Nucleus BoundingBoxOO Length	0.000	1.000	8	100000007	100000007	NT PSF-A488 IMPa4-A546 DAPI 8C2-siRNA-IMP-a2-a4 V2.00	0	20. NT IMPa4 PSF-A488 DAPI IMPa4-A546_a_TileScan_001 (Stage 1 of 49)	00-VKpd7DjummPfvJPtN8KJa7
6.59624	9.7949	17.9629	um	Nucleus	Nucleus BoundingBoxOO Length	0.000	1.000	9	100000008	100000008	NT PSF-A488 IMPa4-A546 DAPI 8C2-siRNA-IMP-a2-a4 V2.00	0	20. NT IMPa4 PSF-A488 DAPI IMPa4-A546_a_TileScan_001 (Stage 1 of 49)	00-VKpd7DjummPfvJPtN8KJa7
8.46351	9.39849	11.8998	um	Nucleus	Nucleus BoundingBoxOO Length	0.000	1.000	10	100000009	100000009	NT PSF-A488 IMPa4-A546 DAPI 8C2-siRNA-IMP-a2-a4 V2.00	0	20. NT IMPa4 PSF-A488 DAPI IMPa4-A546_a_TileScan_001 (Stage 1 of 49)	00-VKpd7DjummPfvJPtN8KJa7
9.16848	9.55269	13.8772	um	Nucleus	Nucleus BoundingBoxOO Length	0.000	1.000	11	100000010	100000010	NT PSF-A488 IMPa4-A546 DAPI 8C2-siRNA-IMP-a2-a4 V2.00	0	20. NT IMPa4 PSF-A488 DAPI IMPa4-A546_a_TileScan_001 (Stage 1 of 49)	00-VKpd7DjummPfvJPtN8KJa7
6.9247	11.2406	17.8757	um	Nucleus	Nucleus BoundingBoxOO Length	0.000	1.000	12	100000011	100000011	NT PSF-A488 IMPa4-A546 DAPI 8C2-siRNA-IMP-a2-a4 V2.00	0	20. NT IMPa4 PSF-A488 DAPI IMPa4-A546_a_TileScan_001 (Stage 1 of 49)	00-VKpd7DjummPfvJPtN8KJa7
6.65278	10.0907	12.8197	um	Nucleus	Nucleus BoundingBoxOO Length	0.000	1.000	13	100000012	100000012	NT PSF-A488 IMPa4-A546 DAPI 8C2-siRNA-IMP-a2-a4 V2.00	0	20. NT IMPa4 PSF-A488 DAPI IMPa4-A546_a_TileScan_001 (Stage 1 of 49)	00-VKpd7DjummPfvJPtN8KJa7
4.13208	7.26939	13.5984	um	Nucleus	Nucleus BoundingBoxOO Length	0.000	1.000	14	100000013	100000013	NT PSF-A488 IMPa4-A546 DAPI 8C2-siRNA-IMP-a2-a4 V2.00	0	20. NT IMPa4 PSF-A488 DAPI IMPa4-A546_a_TileScan_001 (Stage 1 of 49)	00-VKpd7DjummPfvJPtN8KJa7
7.12157	18.5492	20.3344	um	Nucleus	Nucleus BoundingBoxOO Length	0.000	1.000	15	100000014	100000014	NT PSF-A488 IMPa4-A546 DAPI 8C2-siRNA-IMP-a2-a4 V2.00	0	20. NT IMPa4 PSF-A488 DAPI IMPa4-A546_a_TileScan_001 (Stage 1 of 49)	00-VKpd7DjummPfvJPtN8KJa7
5.93373	12.0836	13.1511	um	Nucleus	Nucleus BoundingBoxOO Length	0.000	1.000	16	100000015	100000015	NT PSF-A488 IMPa4-A546 DAPI 8C2-siRNA-IMP-a2-a4 V2.00	0	20. NT IMPa4 PSF-A488 DAPI IMPa4-A546_a_TileScan_001 (Stage 1 of 49)	00-VKpd7DjummPfvJPtN8KJa7
6.80387	15.2351	21.7926	um	Nucleus	Nucleus BoundingBoxOO Length	0.000	1.000	17	100000016	100000016	NT PSF-A488 IMPa4-A546 DAPI 8C2-siRNA-IMP-a2-a4 V2.00	0	20. NT IMPa4 PSF-A488 DAPI IMPa4-A546_a_TileScan_001 (Stage 1 of 49)	00-VKpd7DjummPfvJPtN8KJa7
7.17717	13.0825	16.6614	um	Nucleus	Nucleus BoundingBoxOO Length	0.000	1.000	18	100000017	100000017	NT PSF-A488 IMPa4-A546 DAPI 8C2-siRNA-IMP-a2-a4 V2.00	0	20. NT IMPa4 PSF-A488 DAPI IMPa4-A546_a_TileScan_001 (Stage 1 of 49)	00-VKpd7DjummPfvJPtN8KJa7
6.98483	15.6536	15.8694	um	Nucleus	Nucleus BoundingBoxOO Length	0.000	1.000	19	100000018	100000018	NT PSF-A488 IMPa4-A546 DAPI 8C2-siRNA-IMP-a2-a4 V2.00	0	20. NT IMPa4 PSF-A488 DAPI IMPa4-A546_a_TileScan_001 (Stage 1 of 49)	00-VKpd7DjummPfvJPtN8KJa7
6.03528	13.4364	19.5639	um	Nucleus	Nucleus BoundingBoxOO Length	0.000	1.000	20	100000019	100000019	NT PSF-A488 IMPa4-A546 DAPI 8C2-siRNA-IMP-a2-a4 V2.00	0	20. NT IMPa4 PSF-A488 DAPI IMPa4-A546_a_TileScan_001 (Stage 1 of 49)	00-VKpd7DjummPfvJPtN8KJa7
5.77408	11.5956	18.9857	um	Nucleus	Nucleus BoundingBoxOO Length	0.000	1.000	21	100000020	100000020	NT PSF-A488 IMPa4-A546 DAPI 8C2-siRNA-IMP-a2-a4 V2.00	0	20. NT IMPa4 PSF-A488 DAPI IMPa4-A546_a_TileScan_001 (Stage 1 of 49)	00-VKpd7DjummPfvJPtN8KJa7
8.02087	8.99334	14.1184	um	Nucleus	Nucleus BoundingBoxOO Length	0.000	1.000	23	100000021	100000021	NT PSF-A488 IMPa4-A546 DAPI 8C2-siRNA-IMP-a2-a4 V2.00	0	20. NT IMPa4 PSF-A488 DAPI IMPa4-A546_a_TileScan_001 (Stage 1 of 49)	00-VKpd7DjummPfvJPtN8KJa7
3.78761	12.9254	15.3166	um	Nucleus	Nucleus BoundingBoxOO Length	0.000	1.000	26	100000022	100000000	NT PSF-A488 IMPa4-A546 DAPI 8C2-siRNA-IMP-a2-a4 V2.00	0	20. NT IMPa4 PSF-A488 DAPI IMPa4-A546_aa_TileScan_001 (Stage 27 of 49)	00-A7EL2i8AcrgT2hHFXUCwt5
4.01974	14.5847	22.0735	um	Nucleus	Nucleus BoundingBoxOO Length	0.000	1.000	27	100000023	100000001	NT PSF-A488 IMPa4-A546 DAPI 8C2-siRNA-IMP-a2-a4 V2.00	0	20. NT IMPa4 PSF-A488 DAPI IMPa4-A546_aa_TileScan_001 (Stage 27 of 49)	00-A7EL2i8AcrgT2hHFXUCwt5
3.95674	13.6927	15.993	um	Nucleus	Nucleus BoundingBoxOO Length	0.000	1.000	28	100000024	100000002	NT PSF-A488 IMPa4-A546 DAPI 8C2-siRNA-IMP-a2-a4 V2.00	0	20. NT IMPa4 PSF-A488 DAPI IMPa4-A546_aa_TileScan_001 (Stage 27 of 49)	00-A7EL2i8AcrgT2hHFXUCwt5
4.01883	14.5282	17.2237	um	Nucleus	Nucleus BoundingBoxOO Length	0.000	1.000	28	100000025	100000003	NT PSF-A488 IMPa4-A546 DAPI 8C2-siRNA-IMP-a2-a4 V2.00	0	20. NT IMPa4 PSF-A488 DAPI IMPa4-A546_aa_TileScan_001 (Stage 27 of 49)	00-A7EL2i8AcrgT2hHFXUCwt5
5.41174	8.88888	17.278	um	Nucleus	Nucleus BoundingBoxOO Length	0.000	1.000	29	100000026	100000004	NT PSF-A488 IMPa4-A546 DAPI 8C2-siRNA-IMP-a2-a4 V2.00	0	20. NT IMPa4 PSF-A488 DAPI IMPa4-A546_aa_TileScan_001 (Stage 27 of 49)	00-A7EL2i8AcrgT2hHFXUCwt5
4.59066	10.5049	14.8956	um	Nucleus	Nucleus BoundingBoxOO Length	0.000	1.000	30	100000027	100000005	NT PSF-A488 IMPa4-A546 DAPI 8C2-siRNA-IMP-a2-a4 V2.00	0	20. NT IMPa4 PSF-A488 DAPI IMPa4-A546_aa_TileScan_001 (Stage 27 of 49)	00-A7EL2i8AcrgT2hHFXUCwt5
4.67909	10.8529	15.6199	um	Nucleus	Nucleus BoundingBoxOO Length	0.000	1.000	31	100000028	100000006	NT PSF-A488 IMPa4-A546 DAPI 8C2-siRNA-IMP-a2-a4 V2.00	0	20. NT IMPa4 PSF-A488 DAPI IMPa4-A546_aa_TileScan_001 (Stage 27 of 49)	00-A7EL2i8AcrgT2hHFXUCwt5
4.25328	13.247	24.8858	um	Nucleus	Nucleus BoundingBoxOO Length	0.000	1.000	32	100000029	100000007	NT PSF-A488 IMPa4-A546 DAPI 8C2-siRNA-IMP-a2-a4 V2.00	0	20. NT IMPa4 PSF-A488 DAPI IMPa4-A546_aa_TileScan_001 (Stage 27 of 49)	00-A7EL2i8AcrgT2hHFXUCwt5
4.71342	11.674	16.4134	um	Nucleus	Nucleus BoundingBoxOO Length	0.000	1.000	33	100000030	100000008	NT PSF-A488 IMPa4-A546 DAPI 8C2-siRNA-IMP-a2-a4 V2.00	0	20. NT IMPa4 PSF-A488 DAPI IMPa4-A546_aa_TileScan_001 (Stage 27 of 49)	00-A7EL2i8AcrgT2hHFXUCwt5
5.58596	7.84226	16.462	um	Nucleus	Nucleus BoundingBoxOO Length	0.000	1.000	34	100000031	100000009	NT PSF-A488 IMPa4-A546 DAPI 8C2-siRNA-IMP-a2-a4 V2.00	0	20. NT IMPa4 PSF-A488 DAPI IMPa4-A546_aa_TileScan_001 (Stage 27 of 49)	00-A7EL2i8AcrgT2hHFXUCwt5
5.07617	11.9357	13.6754	um	Nucleus	Nucleus BoundingBoxOO Length	0.000	1.000	35	100000032	100000010	NT PSF-A488 IMPa4-A546 DAPI 8C2-siRNA-IMP-a2-a4 V2.00	0	20. NT IMPa4 PSF-A488 DAPI IMPa4-A546_aa_TileScan_001 (Stage 27 of 49)	00-A7EL2i8AcrgT2hHFXUCwt5
5.14294	14.0464	14.8087	um	Nucleus	Nucleus BoundingBoxOO Length	0.000	1.000	37	100000033	100000011	NT PSF-A488 IMPa4-A546 DAPI 8C2-siRNA-IMP-a2-a4 V2.00	0	20. NT IMPa4 PSF-A488 DAPI IMPa4-A546_aa_TileScan_001 (Stage 27 of 49)	00-A7EL2i8AcrgT2hHFXUCwt5
4.22429	11.5033	18.0928	um	Nucleus	Nucleus BoundingBoxOO Length	0.000	1.000	38	100000034	100000012	NT PSF-A488 IMPa4-A546 DAPI 8C2-siRNA-IMP-a2-a4 V2.00	0	20. NT IMPa4 PSF-A488 DAPI IMPa4-A546_aa_TileScan_001 (Stage 27 of 49)	00-A7EL2i8AcrgT2hHFXUCwt5
4.98446	11.7731	11.7663	um	Nucleus	Nucleus BoundingBoxOO Length	0.000	1.000	39	100000035	100000013	NT PSF-A488 IMPa4-A546 DAPI 8C2-siRNA-IMP-a2-a4 V2.00	0	20. NT IMPa4 PSF-A488 DAPI IMPa4-A546_aa_TileScan_001 (Stage 27 of 49)	00-A7EL2i8AcrgT2hHFXUCwt5
5.47632	12.3279	18.9955	um	Nucleus	Nucleus BoundingBoxOO Length	0.000	1.000	40	100000036	100000014	NT PSF-A488 IMPa4-A546 DAPI 8C2-siRNA-IMP-a2-a4 V2.00	0	20. NT IMPa4 PSF-A488 DAPI IMPa4-A546_aa_TileScan_001 (Stage 27 of 49)	00-A7EL2i8AcrgT2hHFXUCwt5
4.17637	16.3281	17.3207	um	Nucleus	Nucleus BoundingBoxOO Length	0.000	1.000	41	100000037	100000015	NT PSF-A488 IMPa4-A546 DAPI 8C2-siRNA-IMP-a2-a4 V2.00	0	20. NT IMPa4 PSF-A488 DAPI IMPa4-A546_aa_TileScan_001 (Stage 27 of 49)	00-A7EL2i8AcrgT2hHFXUCwt5
6.58258	11.1431	14.9563	um	Nucleus	Nucleus BoundingBoxOO Length	0.000	1.000	42	100000038	100000016	NT PSF-A488 IMPa4-A546 DAPI 8C2-siRNA-IMP-a2-a4 V2.00	0	20. NT IMPa4 PSF-A488 DAPI IMPa4-A546_aa_TileScan_001 (Stage 27 of 49)	00-A7EL2i8AcrgT2hHFXUCwt5
4.68881	11.2812	23.917	um	Nucleus	Nucleus BoundingBoxOO Length	0.000	1.000	43	100000039	100000017	NT PSF-A488 IMPa4-A546 DAPI 8C2-siRNA-IMP-a2-a4 V2.00	0	20. NT IMPa4 PSF-A488 DAPI IMPa4-A546_aa_TileScan_001 (Stage 27 of 49)	00-A7EL2i8AcrgT2hHFXUCwt5
4.62685	9.61676	18.6328	um	Nucleus	Nucleus BoundingBoxOO Length	0.000	1.000	44	100000040	100000018	NT PSF-A488 IMPa4-A546 DAPI 8C2-siRNA-IMP-a2-a4 V2.00	0	20. NT IMPa4 PSF-A488 DAPI IMPa4-A546_aa_TileScan_001 (Stage 27 of 49)	00-A7EL2i8AcrgT2hHFXUCwt5
4.01909	8.23902	13.9489	um	Nucleus	Nucleus BoundingBoxOO Length	0.000	1.000	45	100000041	100000019	NT PSF-A488 IMPa4-A546 DAPI 8C2-siRNA-IMP-a2-a4 V2.00	0	20. NT IMPa4 PSF-A488 DAPI IMPa4-A546_aa_TileScan_001 (Stage 27 of 49)	00-A7EL2i8AcrgT2hHFXUCwt5
3.48379	15.8521	18.1842	um	Nucleus	Nucleus BoundingBoxOO Length	0.000	1.000	45	100000042	100000020	NT PSF-A488 IMPa4-A546 DAPI 8C2-siRNA-IMP-a2-a4 V2.00	0	20. NT IMPa4 PSF-A488 DAPI IMPa4-A546_aa_TileScan_001 (Stage 27 of 49)	00-A7EL2i8AcrgT2hHFXUCwt5
5.17735	9.40718	18.1625	um	Nucleus	Nucleus BoundingBoxOO Length	0.000	1.000	47	100000043	100000021	NT PSF-A488 IMPa4-A546 DAPI 8C2-siRNA-IMP-a2-a4 V2.00	0	20. NT IMPa4 PSF-A488 DAPI IMPa4-A546_aa_TileScan_001 (Stage 27 of 49)	00-A7EL2i8AcrgT2hHFXUCwt5
3.89288	11.4901	16.3794	um	Nucleus	Nucleus BoundingBoxOO Length	0.000	1.000	49	100000044	100000000	NT PSF-A488 IMPa4-A546 DAPI 8C2-siRNA-IMP-a2-a4 V2.00	0	20. NT IMPa4 PSF-A488 DAPI IMPa4-A546_ab_TileScan_001 (Stage 28 of 49)	00-QmpUmmhqXSjBR4HFVkDD9i
5.07293	9.6915	16.3391	um	Nucleus	Nucleus BoundingBoxOO Length	0.000	1.000	51	100000045	100000001	NT PSF-A488 IMPa4-A546 DAPI 8C2-siRNA-IMP-a2-a4 V2.00	0	20. NT IMPa4 PSF-A488 DAPI IMPa4-A546_ab_TileScan_001 (Stage 28 of 49)	00-QmpUmmhqXSjBR4HFVkDD9i
5.35548	10.7906	13.9757	um	Nucleus	Nucleus BoundingBoxOO Length	0.000	1.000	52	100000046	100000002	NT PSF-A488 IMPa4-A546 DAPI 8C2-siRNA-IMP-a2-a4 V2.00	0	20. NT IMPa4 PSF-A488 DAPI IMPa4-A546_ab_TileScan_001 (Stage 28 of 49)	00-QmpUmmhqXSjBR4HFVkDD9i
5.00434	9.10819	13.9206	um	Nucleus	Nucleus BoundingBoxOO Length	0.000	1.000	53	100000047	100000003	NT PSF-A488 IMPa4-A546 DAPI 8C2-siRNA-IMP-a2-a4 V2.00	0	20. NT IMPa4 PSF-A488 DAPI IMPa4-A546_ab_TileScan_001 (Stage 28 of 49)	00-QmpUmmhqXSjBR4HFVkDD9i
4.25128	11.4115	14.648	um	Nucleus	Nucleus BoundingBoxOO Length	0.000	1.000	54	100000048	100000004	NT PSF-A488 IMPa4-A546 DAPI 8C2-siRNA-IMP-a2-a4 V2.00	0	20. NT IMPa4 PSF-A488 DAPI IMPa4-A546_ab_TileScan_001 (Stage 28 of 49)	00-QmpUmmhqXSjBR4HFVkDD9i
4.93583	12.8924	13.6101	um	Nucleus	Nucleus BoundingBoxOO Length	0.000	1.000	55	100000049	100000005	NT PSF-A488 IMPa4-A546 DAPI 8C2-siRNA-IMP-a2-a4 V2.00	0	20. NT IMPa4 PSF-A488 DAPI IMPa4-A546_ab_TileScan_001 (Stage 28 of 49)	00-QmpUmmhqXSjBR4HFVkDD9i
5.04574	10.1333	14.8928	um	Nucleus	Nucleus BoundingBoxOO Length	0.000	1.000	56	100000050	100000006	NT PSF-A488 IMPa4-A546 DAPI 8C2-siRNA-IMP-a2-a4 V2.00	0	20. NT IMPa4 PSF-A488 DAPI IMPa4-A546_ab_TileScan_001 (Stage 28 of 49)	00-QmpUmmhqXSjBR4HFVkDD9i
4.30971	15.1308	23.2958	um	Nucleus	Nucleus BoundingBoxOO Length	0.000	1.000	58	100000051	100000007	NT PSF-A488 IMPa4-A546 DAPI 8C2-siRNA-IMP-a2-a4 V2.00	0	20. NT IMPa4 PSF-A488 DAPI IMPa4-A546_ab_TileScan_001 (Stage 28 of 49)	00-QmpUmmhqXSjBR4HFVkDD9i
4.37906	12.835	14.0946	um	Nucleus	Nucleus BoundingBoxOO Length	0.000	1.000	58	100000052	100000008	NT PSF-A488 IMPa4-A546 DAPI 8C2-siRNA-IMP-a2-a4 V2.00	0	20. NT IMPa4 PSF-A488 DAPI IMPa4-A546_ab_TileScan_001 (Stage 28 of 49)	00-QmpUmmhqXSjBR4HFVkDD9i
5.02986	10.9204	13.0679	um	Nucleus	Nucleus BoundingBoxOO Length	0.000	1.000	59	100000053	100000009	NT PSF-A488 IMPa4-A546 DAPI 8C2-siRNA-IMP-a2-a4 V2.00	0	20. NT IMPa4 PSF-A488 DAPI IMPa4-A546_ab_TileScan_001 (Stage 28 of 49)	00-QmpUmmhqXSjBR4HFVkDD9i
4.50374	14.4648	19.6441	um	Nucleus	Nucleus BoundingBoxOO Length	0.000	1.000	60	100000054	100000010	NT PSF-A488 IMPa4-A546 DAPI 8C2-siRNA-IMP-a2-a4 V2.00	0	20. NT IMPa4 PSF-A488 DAPI IMPa4-A546_ab_TileScan_001 (Stage 28 of 49)	00-QmpUmmhqXSjBR4HFVkDD9i
4.24862	12.0942	20.3323	um	Nucleus	Nucleus BoundingBoxOO Length	0.000	1.000	61	100000055	100000011	NT PSF-A488 IMPa4-A546 DAPI 8C2-siRNA-IMP-a2-a4 V2.00	0	20. NT IMPa4 PSF-A488 DAPI IMPa4-A546_ab_TileScan_001 (Stage 28 of 49)	00-QmpUmmhqXSjBR4HFVkDD9i
5.4652	11.0704	12.4253	um	Nucleus	Nucleus BoundingBoxOO Length	0.000	1.000	62	100000056	100000012	NT PSF-A488 IMPa4-A546 DAPI 8C2-siRNA-IMP-a2-a4 V2.00	0	20. NT IMPa4 PSF-A488 DAPI IMPa4-A546_ab_TileScan_001 (Stage 28 of 49)	00-QmpUmmhqXSjBR4HFVkDD9i
5.08393	11.5186	18.4169	um	Nucleus	Nucleus BoundingBoxOO Length	0.000	1.000	63	100000057	100000013	NT PSF-A488 IMPa4-A546 DAPI 8C2-siRNA-IMP-a2-a4 V2.00	0	20. NT IMPa4 PSF-A488 DAPI IMPa4-A546_ab_TileScan_001 (Stage 28 of 49)	00-QmpUmmhqXSjBR4HFVkDD9i
4.63399	12.3576	13.9068	um	Nucleus	Nucleus BoundingBoxOO Length	0.000	1.000	64	100000058	100000014	NT PSF-A488 IMPa4-A546 DAPI 8C2-siRNA-IMP-a2-a4 V2.00	0	20. NT IMPa4 PSF-A488 DAPI IMPa4-A546_ab_TileScan_001 (Stage 28 of 49)	00-QmpUmmhqXSjBR4HFVkDD9i
4.21013	9.51534	19.0088	um	Nucleus	Nucleus BoundingBoxOO Length	0.000	1.000	65	100000059	100000015	NT PSF-A488 IMPa4-A546 DAPI 8C2-siRNA-IMP-a2-a4 V2.00	0	20. NT IMPa4 PSF-A488 DAPI IMPa4-A546_ab_TileScan_001 (Stage 28 of 49)	00-QmpUmmhqXSjBR4HFVkDD9i
4.75827	10.6545	18.0358	um	Nucleus	Nucleus BoundingBoxOO Length	0.000	1.000	66	100000060	100000016	NT PSF-A488 IMPa4-A546 DAPI 8C2-siRNA-IMP-a2-a4 V2.00	0	20. NT IMPa4 PSF-A488 DAPI IMPa4-A546_ab_TileScan_001 (Stage 28 of 49)	00-QmpUmmhqXSjBR4HFVkDD9i
4.41176	12.8001	19.2522	um	Nucleus	Nucleus BoundingBoxOO Length	0.000	1.000	68	100000061	100000017	NT PSF-A488 IMPa4-A546 DAPI 8C2-siRNA-IMP-a2-a4 V2.00	0	20. NT IMPa4 PSF-A488 DAPI IMPa4-A546_ab_TileScan_001 (Stage 28 of 49)	00-QmpUmmhqXSjBR4HFVkDD9i
4.01108	16.3023	16.9649	um	Nucleus	Nucleus BoundingBoxOO Length	0.000	1.000	69	100000062	100000018	NT PSF-A488 IMPa4-A546 DAPI 8C2-siRNA-IMP-a2-a4 V2.00	0	20. NT IMPa4 PSF-A488 DAPI IMPa4-A546_ab_TileScan_001 (Stage 28 of 49)	00-QmpUmmhqXSjBR4HFVkDD9i
4.30519	7.61676	15.7686	um	Nucleus	Nucleus BoundingBoxOO Length	0.000	1.000	70	100000063	100000019	NT PSF-A488 IMPa4-A546 DAPI 8C2-siRNA-IMP-a2-a4 V2.00	0	20. NT IMPa4 PSF-A488 DAPI IMPa4-A546_ab_TileScan_001 (Stage 28 of 49)	00-QmpUmmhqXSjBR4HFVkDD9i
3.84351	10.3387	18.2751	um	Nucleus	Nucleus BoundingBoxOO Length	0.000	1.000	71	100000064	100000020	NT PSF-A488 IMPa4-A546 DAPI 8C2-siRNA-IMP-a2-a4 V2.00	0	20. NT IMPa4 PSF-A488 DAPI IMPa4-A546_ab_TileScan_001 (Stage 28 of 49)	00-QmpUmmhqXSjBR4HFVkDD9i
4.73039	15.7981	19.258	um	Nucleus	Nucleus BoundingBoxOO Length	0.000	1.000	72	100000065	100000021	NT PSF-A488 IMPa4-A546 DAPI 8C2-siRNA-IMP-a2-a4 V2.00	0	20. NT IMPa4 PSF-A488 DAPI IMPa4-A546_ab_TileScan_001 (Stage 28 of 49)	00-QmpUmmhqXSjBR4HFVkDD9i
5.23934	12.7408	20.5253	um	Nucleus	Nucleus BoundingBoxOO Length	0.000	1.000	72	100000066	100000022	NT PSF-A488 IMPa4-A546 DAPI 8C2-siRNA-IMP-a2-a4 V2.00	0	20. NT IMPa4 PSF-A488 DAPI IMPa4-A546_ab_TileScan_001 (Stage 28 of 49)	00-QmpUmmhqXSjBR4HFVkDD9i
4.76844	8.14492	16.2874	um	Nucleus	Nucleus BoundingBoxOO Length	0.000	1.000	73	100000067	100000000	NT PSF-A488 IMPa4-A546 DAPI 8C2-siRNA-IMP-a2-a4 V2.00	0	20. NT IMPa4 PSF-A488 DAPI IMPa4-A546_ac_TileScan_001 (Stage 29 of 49)	00-b4HeUEAHpBPcieyPGwMm3N
4.54852	10.818	14.6619	um	Nucleus	Nucleus BoundingBoxOO Length	0.000	1.000	74	100000068	100000001	NT PSF-A488 IMPa4-A546 DAPI 8C2-siRNA-IMP-a2-a4 V2.00	0	20. NT IMPa4 PSF-A488 DAPI IMPa4-A546_ac_TileScan_001 (Stage 29 of 49)	00-b4HeUEAHpBPcieyPGwMm3N
4.05696	10.5966	16.5363	um	Nucleus	Nucleus BoundingBoxOO Length	0.000	1.000	75	100000069	100000002	NT PSF-A488 IMPa4-A546 DAPI 8C2-siRNA-IMP-a2-a4 V2.00	0	20. NT IMPa4 PSF-A488 DAPI IMPa4-A546_ac_TileScan_001 (Stage 29 of 49)	00-b4HeUEAHpBPcieyPGwMm3N
5.1812	13.4641	15.4622	um	Nucleus	Nucleus BoundingBoxOO Length	0.000	1.000	75	100000070	100000003	NT PSF-A488 IMPa4-A546 DAPI 8C2-siRNA-IMP-a2-a4 V2.00	0	20. NT IMPa4 PSF-A488 DAPI IMPa4-A546_ac_TileScan_001 (Stage 29 of 49)	00-b4HeUEAHpBPcieyPGwMm3N
4.07591	11.2475	19.5482	um	Nucleus	Nucleus BoundingBoxOO Length	0.000	1.000	76	100000071	100000004	NT PSF-A488 IMPa4-A546 DAPI 8C2-siRNA-IMP-a2-a4 V2.00	0	20. NT IMPa4 PSF-A488 DAPI IMPa4-A546_ac_TileScan_001 (Stage 29 of 49)	00-b4HeUEAHpBPcieyPGwMm3N
5.61586	7.32761	16.8718	um	Nucleus	Nucleus BoundingBoxOO Length	0.000	1.000	77	100000072	100000005	NT PSF-A488 IMPa4-A546 DAPI 8C2-siRNA-IMP-a2-a4 V2.00	0	20. NT IMPa4 PSF-A488 DAPI IMPa4-A546_ac_TileScan_001 (Stage 29 of 49)	00-b4HeUEAHpBPcieyPGwMm3N
5.42187	11.2705	11.9138	um	Nucleus	Nucleus BoundingBoxOO Length	0.000	1.000	78	100000073	100000006	NT PSF-A488 IMPa4-A546 DAPI 8C2-siRNA-IMP-a2-a4 V2.00	0	20. NT IMPa4 PSF-A488 DAPI IMPa4-A546_ac_TileScan_001 (Stage 29 of 49)	00-b4HeUEAHpBPcieyPGwMm3N
3.65617	13.1619	14.6598	um	Nucleus	Nucleus BoundingBoxOO Length	0.000	1.000	79	100000074	100000007	NT PSF-A488 IMPa4-A546 DAPI 8C2-siRNA-IMP-a2-a4 V2.00	0	20. NT IMPa4 PSF-A488 DAPI IMPa4-A546_ac_TileScan_001 (Stage 29 of 49)	00-b4HeUEAHpBPcieyPGwMm3N
3.19591	11.9059	16.028	um	Nucleus	Nucleus BoundingBoxOO Length	0.000	1.000	80	100000075	100000008	NT PSF-A488 IMPa4-A546 DAPI 8C2-siRNA-IMP-a2-a4 V2.00	0	20. NT IMPa4 PSF-A488 DAPI IMPa4-A546_ac_TileScan_001 (Stage 29 of 49)	00-b4HeUEAHpBPcieyPGwMm3N
3.9284	12.8406	17.1881	um	Nucleus	Nucleus BoundingBoxOO Length	0.000	1.000	81	100000076	100000009	NT PSF-A488 IMPa4-A546 DAPI 8C2-siRNA-IMP-a2-a4 V2.00	0	20. NT IMPa4 PSF-A488 DAPI IMPa4-A546_ac_TileScan_001 (Stage 29 of 49)	00-b4HeUEAHpBPcieyPGwMm3N
4.83031	10.9761	16.2269	um	Nucleus	Nucleus BoundingBoxOO Length	0.000	1.000	81	100000077	100000010	NT PSF-A488 IMPa4-A546 DAPI 8C2-siRNA-IMP-a2-a4 V2.00	0	20. NT IMPa4 PSF-A488 DAPI IMPa4-A546_ac_TileScan_001 (Stage 29 of 49)	00-b4HeUEAHpBPcieyPGwMm3N
3.04275	12.3113	20.5103	um	Nucleus	Nucleus BoundingBoxOO Length	0.000	1.000	82	100000078	100000011	NT PSF-A488 IMPa4-A546 DAPI 8C2-siRNA-IMP-a2-a4 V2.00	0	20. NT IMPa4 PSF-A488 DAPI IMPa4-A546_ac_TileScan_001 (Stage 29 of 49)	00-b4HeUEAHpBPcieyPGwMm3N
3.45467	14.4443	24.2274	um	Nucleus	Nucleus BoundingBoxOO Length	0.000	1.000	82	100000079	100000012	NT PSF-A488 IMPa4-A546 DAPI 8C2-siRNA-IMP-a2-a4 V2.00	0	20. NT IMPa4 PSF-A488 DAPI IMPa4-A546_ac_TileScan_001 (Stage 29 of 49)	00-b4HeUEAHpBPcieyPGwMm3N
3.94994	12.9767	17.7949	um	Nucleus	Nucleus BoundingBoxOO Length	0.000	1.000	83	100000080	100000013	NT PSF-A488 IMPa4-A546 DAPI 8C2-siRNA-IMP-a2-a4 V2.00	0	20. NT IMPa4 PSF-A488 DAPI IMPa4-A546_ac_TileScan_001 (Stage 29 of 49)	00-b4HeUEAHpBPcieyPGwMm3N
4.31763	9.92395	12.1573	um	Nucleus	Nucleus BoundingBoxOO Length	0.000	1.000	85	100000081	100000014	NT PSF-A488 IMPa4-A546 DAPI 8C2-siRNA-IMP-a2-a4 V2.00	0	20. NT IMPa4 PSF-A488 DAPI IMPa4-A546_ac_TileScan_001 (Stage 29 of 49)	00-b4HeUEAHpBPcieyPGwMm3N
3.95174	10.7549	12.838	um	Nucleus	Nucleus BoundingBoxOO Length	0.000	1.000	87	100000082	100000015	NT PSF-A488 IMPa4-A546 DAPI 8C2-siRNA-IMP-a2-a4 V2.00	0	20. NT IMPa4 PSF-A488 DAPI IMPa4-A546_ac_TileScan_001 (Stage 29 of 49)	00-b4HeUEAHpBPcieyPGwMm3N
3.85782	15.5065	21.3533	um	Nucleus	Nucleus BoundingBoxOO Length	0.000	1.000	88	100000083	100000016	NT PSF-A488 IMPa4-A546 DAPI 8C2-siRNA-IMP-a2-a4 V2.00	0	20. NT IMPa4 PSF-A488 DAPI IMPa4-A546_ac_TileScan_001 (Stage 29 of 49)	00-b4HeUEAHpBPcieyPGwMm3N
4.50917	11.4035	12.8841	um	Nucleus	Nucleus BoundingBoxOO Length	0.000	1.000	89	100000084	100000017	NT PSF-A488 IMPa4-A546 DAPI 8C2-siRNA-IMP-a2-a4 V2.00	0	20. NT IMPa4 PSF-A488 DAPI IMPa4-A546_ac_TileScan_001 (Stage 29 of 49)	00-b4HeUEAHpBPcieyPGwMm3N
4.9255	9.72044	12.934	um	Nucleus	Nucleus BoundingBoxOO Length	0.000	1.000	91	100000085	100000018	NT PSF-A488 IMPa4-A546 DAPI 8C2-siRNA-IMP-a2-a4 V2.00	0	20. NT IMPa4 PSF-A488 DAPI IMPa4-A546_ac_TileScan_001 (Stage 29 of 49)	00-b4HeUEAHpBPcieyPGwMm3N
3.51325	10.553	19.9897	um	Nucleus	Nucleus BoundingBoxOO Length	0.000	1.000	92	100000086	100000019	NT PSF-A488 IMPa4-A546 DAPI 8C2-siRNA-IMP-a2-a4 V2.00	0	20. NT IMPa4 PSF-A488 DAPI IMPa4-A546_ac_TileScan_001 (Stage 29 of 49)	00-b4HeUEAHpBPcieyPGwMm3N
4.31903	13.3292	15.1211	um	Nucleus	Nucleus BoundingBoxOO Length	0.000	1.000	93	100000087	100000020	NT PSF-A488 IMPa4-A546 DAPI 8C2-siRNA-IMP-a2-a4 V2.00	0	20. NT IMPa4 PSF-A488 DAPI IMPa4-A546_ac_TileScan_001 (Stage 29 of 49)	00-b4HeUEAHpBPcieyPGwMm3N
4.19473	12.0433	16.873	um	Nucleus	Nucleus BoundingBoxOO Length	0.000	1.000	94	100000088	100000021	NT PSF-A488 IMPa4-A546 DAPI 8C2-siRNA-IMP-a2-a4 V2.00	0	20. NT IMPa4 PSF-A488 DAPI IMPa4-A546_ac_TileScan_001 (Stage 29 of 49)	00-b4HeUEAHpBPcieyPGwMm3N
3.03984	13.8849	19.2322	um	Nucleus	Nucleus BoundingBoxOO Length	0.000	1.000	95	100000089	100000022	NT PSF-A488 IMPa4-A546 DAPI 8C2-siRNA-IMP-a2-a4 V2.00	0	20. NT IMPa4 PSF-A488 DAPI IMPa4-A546_ac_TileScan_001 (Stage 29 of 49)	00-b4HeUEAHpBPcieyPGwMm3N
3.51752	11.4113	15.6278	um	Nucleus	Nucleus BoundingBoxOO Length	0.000	1.000	95	100000090	100000023	NT PSF-A488 IMPa4-A546 DAPI 8C2-siRNA-IMP-a2-a4 V2.00	0	20. NT IMPa4 PSF-A488 DAPI IMPa4-A546_ac_TileScan_001 (Stage 29 of 49)	00-b4HeUEAHpBPcieyPGwMm3N
3.16427	12.6642	16.7223	um	Nucleus	Nucleus BoundingBoxOO Length	0.000	1.000	98	100000091	100000000	NT PSF-A488 IMPa4-A546 DAPI 8C2-siRNA-IMP-a2-a4 V2.00	0	20. NT IMPa4 PSF-A488 DAPI IMPa4-A546_ad_TileScan_001 (Stage 30 of 49)	00-2oFGTDusNHV5fjKeKLWH58
3.99041	9.32204	16.0172	um	Nucleus	Nucleus BoundingBoxOO Length	0.000	1.000	99	100000092	100000001	NT PSF-A488 IMPa4-A546 DAPI 8C2-siRNA-IMP-a2-a4 V2.00	0	20. NT IMPa4 PSF-A488 DAPI IMPa4-A546_ad_TileScan_001 (Stage 30 of 49)	00-2oFGTDusNHV5fjKeKLWH58
3.87802	11.7791	17.4144	um	Nucleus	Nucleus BoundingBoxOO Length	0.000	1.000	100	100000093	100000002	NT PSF-A488 IMPa4-A546 DAPI 8C2-siRNA-IMP-a2-a4 V2.00	0	20. NT IMPa4 PSF-A488 DAPI IMPa4-A546_ad_TileScan_001 (Stage 30 of 49)	00-2oFGTDusNHV5fjKeKLWH58
3.55195	7.68888	17.3771	um	Nucleus	Nucleus BoundingBoxOO Length	0.000	1.000	101	100000094	100000003	NT PSF-A488 IMPa4-A546 DAPI 8C2-siRNA-IMP-a2-a4 V2.00	0	20. NT IMPa4 PSF-A488 DAPI IMPa4-A546_ad_TileScan_001 (Stage 30 of 49)	00-2oFGTDusNHV5fjKeKLWH58
2.73024	12.7065	25.0795	um	Nucleus	Nucleus BoundingBoxOO Length	0.000	1.000	101	100000095	100000004	NT PSF-A488 IMPa4-A546 DAPI 8C2-siRNA-IMP-a2-a4 V2.00	0	20. NT IMPa4 PSF-A488 DAPI IMPa4-A546_ad_TileScan_001 (Stage 30 of 49)	00-2oFGTDusNHV5fjKeKLWH58
3.08274	14.2569	24.0543	um	Nucleus	Nucleus BoundingBoxOO Length	0.000	1.000	101	100000096	100000005	NT PSF-A488 IMPa4-A546 DAPI 8C2-siRNA-IMP-a2-a4 V2.00	0	20. NT IMPa4 PSF-A488 DAPI IMPa4-A546_ad_TileScan_001 (Stage 30 of 49)	00-2oFGTDusNHV5fjKeKLWH58
3.09843	16.0532	21.704	um	Nucleus	Nucleus BoundingBoxOO Length	0.000	1.000	103	100000097	100000006	NT PSF-A488 IMPa4-A546 DAPI 8C2-siRNA-IMP-a2-a4 V2.00	0	20. NT IMPa4 PSF-A488 DAPI IMPa4-A546_ad_TileScan_001 (Stage 30 of 49)	00-2oFGTDusNHV5fjKeKLWH58
3.14615	13.923	26.4714	um	Nucleus	Nucleus BoundingBoxOO Length	0.000	1.000	104	100000098	100000007	NT PSF-A488 IMPa4-A546 DAPI 8C2-siRNA-IMP-a2-a4 V2.00	0	20. NT IMPa4 PSF-A488 DAPI IMPa4-A546_ad_TileScan_001 (Stage 30 of 49)	00-2oFGTDusNHV5fjKeKLWH58
3.84342	14.541	18.1138	um	Nucleus	Nucleus BoundingBoxOO Length	0.000	1.000	104	100000099	100000008	NT PSF-A488 IMPa4-A546 DAPI 8C2-siRNA-IMP-a2-a4 V2.00	0	20. NT IMPa4 PSF-A488 DAPI IMPa4-A546_ad_TileScan_001 (Stage 30 of 49)	00-2oFGTDusNHV5fjKeKLWH58
3.17783	15.1392	17.0349	um	Nucleus	Nucleus BoundingBoxOO Length	0.000	1.000	105	100000100	100000009	NT PSF-A488 IMPa4-A546 DAPI 8C2-siRNA-IMP-a2-a4 V2.00	0	20. NT IMPa4 PSF-A488 DAPI IMPa4-A546_ad_TileScan_001 (Stage 30 of 49)	00-2oFGTDusNHV5fjKeKLWH58
3.17241	12.2598	14.1555	um	Nucleus	Nucleus BoundingBoxOO Length	0.000	1.000	106	100000101	100000010	NT PSF-A488 IMPa4-A546 DAPI 8C2-siRNA-IMP-a2-a4 V2.00	0	20. NT IMPa4 PSF-A488 DAPI IMPa4-A546_ad_TileScan_001 (Stage 30 of 49)	00-2oFGTDusNHV5fjKeKLWH58
3.52219	17.4852	18.7853	um	Nucleus	Nucleus BoundingBoxOO Length	0.000	1.000	108	100000102	100000011	NT PSF-A488 IMPa4-A546 DAPI 8C2-siRNA-IMP-a2-a4 V2.00	0	20. NT IMPa4 PSF-A488 DAPI IMPa4-A546_ad_TileScan_001 (Stage 30 of 49)	00-2oFGTDusNHV5fjKeKLWH58
3.87673	11.9702	18.7946	um	Nucleus	Nucleus BoundingBoxOO Length	0.000	1.000	109	100000103	100000012	NT PSF-A488 IMPa4-A546 DAPI 8C2-siRNA-IMP-a2-a4 V2.00	0	20. NT IMPa4 PSF-A488 DAPI IMPa4-A546_ad_TileScan_001 (Stage 30 of 49)	00-2oFGTDusNHV5fjKeKLWH58
3.32087	9.78307	12.6878	um	Nucleus	Nucleus BoundingBoxOO Length	0.000	1.000	110	100000104	100000013	NT PSF-A488 IMPa4-A546 DAPI 8C2-siRNA-IMP-a2-a4 V2.00	0	20. NT IMPa4 PSF-A488 DAPI IMPa4-A546_ad_TileScan_001 (Stage 30 of 49)	00-2oFGTDusNHV5fjKeKLWH58
3.85599	15.2652	20.6529	um	Nucleus	Nucleus BoundingBoxOO Length	0.000	1.000	112	100000105	100000014	NT PSF-A488 IMPa4-A546 DAPI 8C2-siRNA-IMP-a2-a4 V2.00	0	20. NT IMPa4 PSF-A488 DAPI IMPa4-A546_ad_TileScan_001 (Stage 30 of 49)	00-2oFGTDusNHV5fjKeKLWH58
3.06078	15.844	22.515	um	Nucleus	Nucleus BoundingBoxOO Length	0.000	1.000	114	100000106	100000015	NT PSF-A488 IMPa4-A546 DAPI 8C2-siRNA-IMP-a2-a4 V2.00	0	20. NT IMPa4 PSF-A488 DAPI IMPa4-A546_ad_TileScan_001 (Stage 30 of 49)	00-2oFGTDusNHV5fjKeKLWH58
3.89407	11.3292	16.6406	um	Nucleus	Nucleus BoundingBoxOO Length	0.000	1.000	115	100000107	100000016	NT PSF-A488 IMPa4-A546 DAPI 8C2-siRNA-IMP-a2-a4 V2.00	0	20. NT IMPa4 PSF-A488 DAPI IMPa4-A546_ad_TileScan_001 (Stage 30 of 49)	00-2oFGTDusNHV5fjKeKLWH58
5.9589	9.32299	15.0073	um	Nucleus	Nucleus BoundingBoxOO Length	0.000	1.000	117	100000108	100000017	NT PSF-A488 IMPa4-A546 DAPI 8C2-siRNA-IMP-a2-a4 V2.00	0	20. NT IMPa4 PSF-A488 DAPI IMPa4-A546_ad_TileScan_001 (Stage 30 of 49)	00-2oFGTDusNHV5fjKeKLWH58
5.01162	9.8142	20.1177	um	Nucleus	Nucleus BoundingBoxOO Length	0.000	1.000	119	100000109	100000000	NT PSF-A488 IMPa4-A546 DAPI 8C2-siRNA-IMP-a2-a4 V2.00	0	20. NT IMPa4 PSF-A488 DAPI IMPa4-A546_ae_TileScan_001 (Stage 31 of 49)	00-mosCg6fewDZSULJVHNSrUe
6.21055	10.9794	17.2131	um	Nucleus	Nucleus BoundingBoxOO Length	0.000	1.000	120	100000110	100000001	NT PSF-A488 IMPa4-A546 DAPI 8C2-siRNA-IMP-a2-a4 V2.00	0	20. NT IMPa4 PSF-A488 DAPI IMPa4-A546_ae_TileScan_001 (Stage 31 of 49)	00-mosCg6fewDZSULJVHNSrUe
6.84617	8.8039	16.2753	um	Nucleus	Nucleus BoundingBoxOO Length	0.000	1.000	121	100000111	100000002	NT PSF-A488 IMPa4-A546 DAPI 8C2-siRNA-IMP-a2-a4 V2.00	0	20. NT IMPa4 PSF-A488 DAPI IMPa4-A546_ae_TileScan_001 (Stage 31 of 49)	00-mosCg6fewDZSULJVHNSrUe
6.12687	10.849	16.9136	um	Nucleus	Nucleus BoundingBoxOO Length	0.000	1.000	122	100000112	100000003	NT PSF-A488 IMPa4-A546 DAPI 8C2-siRNA-IMP-a2-a4 V2.00	0	20. NT IMPa4 PSF-A488 DAPI IMPa4-A546_ae_TileScan_001 (Stage 31 of 49)	00-mosCg6fewDZSULJVHNSrUe
5.82742	12.7331	20.6713	um	Nucleus	Nucleus BoundingBoxOO Length	0.000	1.000	123	100000113	100000004	NT PSF-A488 IMPa4-A546 DAPI 8C2-siRNA-IMP-a2-a4 V2.00	0	20. NT IMPa4 PSF-A488 DAPI IMPa4-A546_ae_TileScan_001 (Stage 31 of 49)	00-mosCg6fewDZSULJVHNSrUe
5.481	12.0663	18.7059	um	Nucleus	Nucleus BoundingBoxOO Length	0.000	1.000	126	100000114	100000005	NT PSF-A488 IMPa4-A546 DAPI 8C2-siRNA-IMP-a2-a4 V2.00	0	20. NT IMPa4 PSF-A488 DAPI IMPa4-A546_ae_TileScan_001 (Stage 31 of 49)	00-mosCg6fewDZSULJVHNSrUe
4.99305	8.88447	14.5406	um	Nucleus	Nucleus BoundingBoxOO Length	0.000	1.000	127	100000115	100000000	NT PSF-A488 IMPa4-A546 DAPI 8C2-siRNA-IMP-a2-a4 V2.00	0	20. NT IMPa4 PSF-A488 DAPI IMPa4-A546_af_TileScan_001 (Stage 32 of 49)	00-TW2R2f6ciTG2oYKvgb5LqK
5.30747	18.0682	23.7975	um	Nucleus	Nucleus BoundingBoxOO Length	0.000	1.000	128	100000116	100000001	NT PSF-A488 IMPa4-A546 DAPI 8C2-siRNA-IMP-a2-a4 V2.00	0	20. NT IMPa4 PSF-A488 DAPI IMPa4-A546_af_TileScan_001 (Stage 32 of 49)	00-TW2R2f6ciTG2oYKvgb5LqK
5.35625	10.8691	18.6153	um	Nucleus	Nucleus BoundingBoxOO Length	0.000	1.000	129	100000117	100000002	NT PSF-A488 IMPa4-A546 DAPI 8C2-siRNA-IMP-a2-a4 V2.00	0	20. NT IMPa4 PSF-A488 DAPI IMPa4-A546_af_TileScan_001 (Stage 32 of 49)	00-TW2R2f6ciTG2oYKvgb5LqK
5.37832	11.1862	18.8053	um	Nucleus	Nucleus BoundingBoxOO Length	0.000	1.000	130	100000118	100000003	NT PSF-A488 IMPa4-A546 DAPI 8C2-siRNA-IMP-a2-a4 V2.00	0	20. NT IMPa4 PSF-A488 DAPI IMPa4-A546_af_TileScan_001 (Stage 32 of 49)	00-TW2R2f6ciTG2oYKvgb5LqK
5.30414	17.6233	21.7073	um	Nucleus	Nucleus BoundingBoxOO Length	0.000	1.000	130	100000119	100000004	NT PSF-A488 IMPa4-A546 DAPI 8C2-siRNA-IMP-a2-a4 V2.00	0	20. NT IMPa4 PSF-A488 DAPI IMPa4-A546_af_TileScan_001 (Stage 32 of 49)	00-TW2R2f6ciTG2oYKvgb5LqK
5.73788	6.85687	11.9677	um	Nucleus	Nucleus BoundingBoxOO Length	0.000	1.000	131	100000120	100000005	NT PSF-A488 IMPa4-A546 DAPI 8C2-siRNA-IMP-a2-a4 V2.00	0	20. NT IMPa4 PSF-A488 DAPI IMPa4-A546_af_TileScan_001 (Stage 32 of 49)	00-TW2R2f6ciTG2oYKvgb5LqK
4.95526	12.6414	17.0228	um	Nucleus	Nucleus BoundingBoxOO Length	0.000	1.000	132	100000121	100000006	NT PSF-A488 IMPa4-A546 DAPI 8C2-siRNA-IMP-a2-a4 V2.00	0	20. NT IMPa4 PSF-A488 DAPI IMPa4-A546_af_TileScan_001 (Stage 32 of 49)	00-TW2R2f6ciTG2oYKvgb5LqK
5.43345	12.6038	16.4392	um	Nucleus	Nucleus BoundingBoxOO Length	0.000	1.000	133	100000122	100000007	NT PSF-A488 IMPa4-A546 DAPI 8C2-siRNA-IMP-a2-a4 V2.00	0	20. NT IMPa4 PSF-A488 DAPI IMPa4-A546_af_TileScan_001 (Stage 32 of 49)	00-TW2R2f6ciTG2oYKvgb5LqK
6.1515	5.67516	14.6931	um	Nucleus	Nucleus BoundingBoxOO Length	0.000	1.000	134	100000123	100000008	NT PSF-A488 IMPa4-A546 DAPI 8C2-siRNA-IMP-a2-a4 V2.00	0	20. NT IMPa4 PSF-A488 DAPI IMPa4-A546_af_TileScan_001 (Stage 32 of 49)	00-TW2R2f6ciTG2oYKvgb5LqK
5.84122	10.9441	14.2539	um	Nucleus	Nucleus BoundingBoxOO Length	0.000	1.000	136	100000124	100000009	NT PSF-A488 IMPa4-A546 DAPI 8C2-siRNA-IMP-a2-a4 V2.00	0	20. NT IMPa4 PSF-A488 DAPI IMPa4-A546_af_TileScan_001 (Stage 32 of 49)	00-TW2R2f6ciTG2oYKvgb5LqK
5.29417	13.8517	24.661	um	Nucleus	Nucleus BoundingBoxOO Length	0.000	1.000	136	100000125	100000010	NT PSF-A488 IMPa4-A546 DAPI 8C2-siRNA-IMP-a2-a4 V2.00	0	20. NT IMPa4 PSF-A488 DAPI IMPa4-A546_af_TileScan_001 (Stage 32 of 49)	00-TW2R2f6ciTG2oYKvgb5LqK
4.56241	5.43283	17.8517	um	Nucleus	Nucleus BoundingBoxOO Length	0.000	1.000	138	100000126	100000011	NT PSF-A488 IMPa4-A546 DAPI 8C2-siRNA-IMP-a2-a4 V2.00	0	20. NT IMPa4 PSF-A488 DAPI IMPa4-A546_af_TileScan_001 (Stage 32 of 49)	00-TW2R2f6ciTG2oYKvgb5LqK
6.43024	12.5674	18.7883	um	Nucleus	Nucleus BoundingBoxOO Length	0.000	1.000	139	100000127	100000012	NT PSF-A488 IMPa4-A546 DAPI 8C2-siRNA-IMP-a2-a4 V2.00	0	20. NT IMPa4 PSF-A488 DAPI IMPa4-A546_af_TileScan_001 (Stage 32 of 49)	00-TW2R2f6ciTG2oYKvgb5LqK
6.01846	9.50119	18.8174	um	Nucleus	Nucleus BoundingBoxOO Length	0.000	1.000	140	100000128	100000013	NT PSF-A488 IMPa4-A546 DAPI 8C2-siRNA-IMP-a2-a4 V2.00	0	20. NT IMPa4 PSF-A488 DAPI IMPa4-A546_af_TileScan_001 (Stage 32 of 49)	00-TW2R2f6ciTG2oYKvgb5LqK
6.29001	10.6616	15.9795	um	Nucleus	Nucleus BoundingBoxOO Length	0.000	1.000	141	100000129	100000014	NT PSF-A488 IMPa4-A546 DAPI 8C2-siRNA-IMP-a2-a4 V2.00	0	20. NT IMPa4 PSF-A488 DAPI IMPa4-A546_af_TileScan_001 (Stage 32 of 49)	00-TW2R2f6ciTG2oYKvgb5LqK
5.79074	15.5802	18.0904	um	Nucleus	Nucleus BoundingBoxOO Length	0.000	1.000	143	100000130	100000015	NT PSF-A488 IMPa4-A546 DAPI 8C2-siRNA-IMP-a2-a4 V2.00	0	20. NT IMPa4 PSF-A488 DAPI IMPa4-A546_af_TileScan_001 (Stage 32 of 49)	00-TW2R2f6ciTG2oYKvgb5LqK
4.2655	9.3333	15.4389	um	Nucleus	Nucleus BoundingBoxOO Length	0.000	1.000	144	100000131	100000016	NT PSF-A488 IMPa4-A546 DAPI 8C2-siRNA-IMP-a2-a4 V2.00	0	20. NT IMPa4 PSF-A488 DAPI IMPa4-A546_af_TileScan_001 (Stage 32 of 49)	00-TW2R2f6ciTG2oYKvgb5LqK
4.59927	15.4752	15.5475	um	Nucleus	Nucleus BoundingBoxOO Length	0.000	1.000	144	100000132	100000017	NT PSF-A488 IMPa4-A546 DAPI 8C2-siRNA-IMP-a2-a4 V2.00	0	20. NT IMPa4 PSF-A488 DAPI IMPa4-A546_af_TileScan_001 (Stage 32 of 49)	00-TW2R2f6ciTG2oYKvgb5LqK
6.08458	13.2397	16.5939	um	Nucleus	Nucleus BoundingBoxOO Length	0.000	1.000	145	100000133	100000000	NT PSF-A488 IMPa4-A546 DAPI 8C2-siRNA-IMP-a2-a4 V2.00	0	20. NT IMPa4 PSF-A488 DAPI IMPa4-A546_ag_TileScan_001 (Stage 33 of 49)	00-kfspfE4epgNpDFZBpfJuJ6
5.7416	10.1273	12.8004	um	Nucleus	Nucleus BoundingBoxOO Length	0.000	1.000	146	100000134	100000001	NT PSF-A488 IMPa4-A546 DAPI 8C2-siRNA-IMP-a2-a4 V2.00	0	20. NT IMPa4 PSF-A488 DAPI IMPa4-A546_ag_TileScan_001 (Stage 33 of 49)	00-kfspfE4epgNpDFZBpfJuJ6
4.08429	5.68736	15.3568	um	Nucleus	Nucleus BoundingBoxOO Length	0.000	1.000	146	100000135	100000002	NT PSF-A488 IMPa4-A546 DAPI 8C2-siRNA-IMP-a2-a4 V2.00	0	20. NT IMPa4 PSF-A488 DAPI IMPa4-A546_ag_TileScan_001 (Stage 33 of 49)	00-kfspfE4epgNpDFZBpfJuJ6
6.85235	9.04452	17.648	um	Nucleus	Nucleus BoundingBoxOO Length	0.000	1.000	147	100000136	100000003	NT PSF-A488 IMPa4-A546 DAPI 8C2-siRNA-IMP-a2-a4 V2.00	0	20. NT IMPa4 PSF-A488 DAPI IMPa4-A546_ag_TileScan_001 (Stage 33 of 49)	00-kfspfE4epgNpDFZBpfJuJ6
7.82969	9.37691	10.9471	um	Nucleus	Nucleus BoundingBoxOO Length	0.000	1.000	148	100000137	100000004	NT PSF-A488 IMPa4-A546 DAPI 8C2-siRNA-IMP-a2-a4 V2.00	0	20. NT IMPa4 PSF-A488 DAPI IMPa4-A546_ag_TileScan_001 (Stage 33 of 49)	00-kfspfE4epgNpDFZBpfJuJ6
5.75968	8.11347	12.0425	um	Nucleus	Nucleus BoundingBoxOO Length	0.000	1.000	149	100000138	100000005	NT PSF-A488 IMPa4-A546 DAPI 8C2-siRNA-IMP-a2-a4 V2.00	0	20. NT IMPa4 PSF-A488 DAPI IMPa4-A546_ag_TileScan_001 (Stage 33 of 49)	00-kfspfE4epgNpDFZBpfJuJ6
6.84154	9.44584	17.5706	um	Nucleus	Nucleus BoundingBoxOO Length	0.000	1.000	150	100000139	100000006	NT PSF-A488 IMPa4-A546 DAPI 8C2-siRNA-IMP-a2-a4 V2.00	0	20. NT IMPa4 PSF-A488 DAPI IMPa4-A546_ag_TileScan_001 (Stage 33 of 49)	00-kfspfE4epgNpDFZBpfJuJ6
6.57343	9.65277	18.0531	um	Nucleus	Nucleus BoundingBoxOO Length	0.000	1.000	151	100000140	100000007	NT PSF-A488 IMPa4-A546 DAPI 8C2-siRNA-IMP-a2-a4 V2.00	0	20. NT IMPa4 PSF-A488 DAPI IMPa4-A546_ag_TileScan_001 (Stage 33 of 49)	00-kfspfE4epgNpDFZBpfJuJ6
7.5756	8.70673	18.9382	um	Nucleus	Nucleus BoundingBoxOO Length	0.000	1.000	152	100000141	100000008	NT PSF-A488 IMPa4-A546 DAPI 8C2-siRNA-IMP-a2-a4 V2.00	0	20. NT IMPa4 PSF-A488 DAPI IMPa4-A546_ag_TileScan_001 (Stage 33 of 49)	00-kfspfE4epgNpDFZBpfJuJ6
7.96659	8.30587	11.1527	um	Nucleus	Nucleus BoundingBoxOO Length	0.000	1.000	153	100000142	100000009	NT PSF-A488 IMPa4-A546 DAPI 8C2-siRNA-IMP-a2-a4 V2.00	0	20. NT IMPa4 PSF-A488 DAPI IMPa4-A546_ag_TileScan_001 (Stage 33 of 49)	00-kfspfE4epgNpDFZBpfJuJ6
6.92961	16.7784	32.5538	um	Nucleus	Nucleus BoundingBoxOO Length	0.000	1.000	154	100000143	100000010	NT PSF-A488 IMPa4-A546 DAPI 8C2-siRNA-IMP-a2-a4 V2.00	0	20. NT IMPa4 PSF-A488 DAPI IMPa4-A546_ag_TileScan_001 (Stage 33 of 49)	00-kfspfE4epgNpDFZBpfJuJ6
6.33072	11.3687	14.2198	um	Nucleus	Nucleus BoundingBoxOO Length	0.000	1.000	155	100000144	100000011	NT PSF-A488 IMPa4-A546 DAPI 8C2-siRNA-IMP-a2-a4 V2.00	0	20. NT IMPa4 PSF-A488 DAPI IMPa4-A546_ag_TileScan_001 (Stage 33 of 49)	00-kfspfE4epgNpDFZBpfJuJ6
6.63755	14.5743	25.4079	um	Nucleus	Nucleus BoundingBoxOO Length	0.000	1.000	156	100000145	100000012	NT PSF-A488 IMPa4-A546 DAPI 8C2-siRNA-IMP-a2-a4 V2.00	0	20. NT IMPa4 PSF-A488 DAPI IMPa4-A546_ag_TileScan_001 (Stage 33 of 49)	00-kfspfE4epgNpDFZBpfJuJ6
6.6991	19.1175	27.7703	um	Nucleus	Nucleus BoundingBoxOO Length	0.000	1.000	157	100000146	100000013	NT PSF-A488 IMPa4-A546 DAPI 8C2-siRNA-IMP-a2-a4 V2.00	0	20. NT IMPa4 PSF-A488 DAPI IMPa4-A546_ag_TileScan_001 (Stage 33 of 49)	00-kfspfE4epgNpDFZBpfJuJ6
7.75056	9.68199	11.7021	um	Nucleus	Nucleus BoundingBoxOO Length	0.000	1.000	158	100000147	100000014	NT PSF-A488 IMPa4-A546 DAPI 8C2-siRNA-IMP-a2-a4 V2.00	0	20. NT IMPa4 PSF-A488 DAPI IMPa4-A546_ag_TileScan_001 (Stage 33 of 49)	00-kfspfE4epgNpDFZBpfJuJ6
6.58265	8.29891	13.4176	um	Nucleus	Nucleus BoundingBoxOO Length	0.000	1.000	159	100000148	100000015	NT PSF-A488 IMPa4-A546 DAPI 8C2-siRNA-IMP-a2-a4 V2.00	0	20. NT IMPa4 PSF-A488 DAPI IMPa4-A546_ag_TileScan_001 (Stage 33 of 49)	00-kfspfE4epgNpDFZBpfJuJ6
5.77647	17.2444	22.4901	um	Nucleus	Nucleus BoundingBoxOO Length	0.000	1.000	160	100000149	100000016	NT PSF-A488 IMPa4-A546 DAPI 8C2-siRNA-IMP-a2-a4 V2.00	0	20. NT IMPa4 PSF-A488 DAPI IMPa4-A546_ag_TileScan_001 (Stage 33 of 49)	00-kfspfE4epgNpDFZBpfJuJ6
5.67839	12.913	25.5501	um	Nucleus	Nucleus BoundingBoxOO Length	0.000	1.000	160	100000150	100000017	NT PSF-A488 IMPa4-A546 DAPI 8C2-siRNA-IMP-a2-a4 V2.00	0	20. NT IMPa4 PSF-A488 DAPI IMPa4-A546_ag_TileScan_001 (Stage 33 of 49)	00-kfspfE4epgNpDFZBpfJuJ6
6.52383	8.01676	16.6001	um	Nucleus	Nucleus BoundingBoxOO Length	0.000	1.000	161	100000151	100000018	NT PSF-A488 IMPa4-A546 DAPI 8C2-siRNA-IMP-a2-a4 V2.00	0	20. NT IMPa4 PSF-A488 DAPI IMPa4-A546_ag_TileScan_001 (Stage 33 of 49)	00-kfspfE4epgNpDFZBpfJuJ6
4.72128	5.68581	11.1146	um	Nucleus	Nucleus BoundingBoxOO Length	0.000	1.000	162	100000152	100000019	NT PSF-A488 IMPa4-A546 DAPI 8C2-siRNA-IMP-a2-a4 V2.00	0	20. NT IMPa4 PSF-A488 DAPI IMPa4-A546_ag_TileScan_001 (Stage 33 of 49)	00-kfspfE4epgNpDFZBpfJuJ6
6.53811	20.2106	28.7131	um	Nucleus	Nucleus BoundingBoxOO Length	0.000	1.000	163	100000153	100000020	NT PSF-A488 IMPa4-A546 DAPI 8C2-siRNA-IMP-a2-a4 V2.00	0	20. NT IMPa4 PSF-A488 DAPI IMPa4-A546_ag_TileScan_001 (Stage 33 of 49)	00-kfspfE4epgNpDFZBpfJuJ6
6.93441	15.4345	23.0823	um	Nucleus	Nucleus BoundingBoxOO Length	0.000	1.000	163	100000154	100000021	NT PSF-A488 IMPa4-A546 DAPI 8C2-siRNA-IMP-a2-a4 V2.00	0	20. NT IMPa4 PSF-A488 DAPI IMPa4-A546_ag_TileScan_001 (Stage 33 of 49)	00-kfspfE4epgNpDFZBpfJuJ6
4.60393	10.5103	13.4987	um	Nucleus	Nucleus BoundingBoxOO Length	0.000	1.000	164	100000155	100000022	NT PSF-A488 IMPa4-A546 DAPI 8C2-siRNA-IMP-a2-a4 V2.00	0	20. NT IMPa4 PSF-A488 DAPI IMPa4-A546_ag_TileScan_001 (Stage 33 of 49)	00-kfspfE4epgNpDFZBpfJuJ6
6.08795	13.3159	17.0934	um	Nucleus	Nucleus BoundingBoxOO Length	0.000	1.000	165	100000156	100000023	NT PSF-A488 IMPa4-A546 DAPI 8C2-siRNA-IMP-a2-a4 V2.00	0	20. NT IMPa4 PSF-A488 DAPI IMPa4-A546_ag_TileScan_001 (Stage 33 of 49)	00-kfspfE4epgNpDFZBpfJuJ6
5.35326	14.1528	20.628	um	Nucleus	Nucleus BoundingBoxOO Length	0.000	1.000	166	100000157	100000024	NT PSF-A488 IMPa4-A546 DAPI 8C2-siRNA-IMP-a2-a4 V2.00	0	20. NT IMPa4 PSF-A488 DAPI IMPa4-A546_ag_TileScan_001 (Stage 33 of 49)	00-kfspfE4epgNpDFZBpfJuJ6
6.53007	12.9482	14.4281	um	Nucleus	Nucleus BoundingBoxOO Length	0.000	1.000	168	100000158	100000025	NT PSF-A488 IMPa4-A546 DAPI 8C2-siRNA-IMP-a2-a4 V2.00	0	20. NT IMPa4 PSF-A488 DAPI IMPa4-A546_ag_TileScan_001 (Stage 33 of 49)	00-kfspfE4epgNpDFZBpfJuJ6
5.41288	14.2541	20.5623	um	Nucleus	Nucleus BoundingBoxOO Length	0.000	1.000	169	100000159	100000026	NT PSF-A488 IMPa4-A546 DAPI 8C2-siRNA-IMP-a2-a4 V2.00	0	20. NT IMPa4 PSF-A488 DAPI IMPa4-A546_ag_TileScan_001 (Stage 33 of 49)	00-kfspfE4epgNpDFZBpfJuJ6
9.47129	10.4308	10.9319	um	Nucleus	Nucleus BoundingBoxOO Length	0.000	1.000	170	100000160	100000027	NT PSF-A488 IMPa4-A546 DAPI 8C2-siRNA-IMP-a2-a4 V2.00	0	20. NT IMPa4 PSF-A488 DAPI IMPa4-A546_ag_TileScan_001 (Stage 33 of 49)	00-kfspfE4epgNpDFZBpfJuJ6
7.23948	14.4817	17.9161	um	Nucleus	Nucleus BoundingBoxOO Length	0.000	1.000	172	100000161	100000000	NT PSF-A488 IMPa4-A546 DAPI 8C2-siRNA-IMP-a2-a4 V2.00	0	20. NT IMPa4 PSF-A488 DAPI IMPa4-A546_ah_TileScan_001 (Stage 34 of 49)	00-wUNoGqpGE4vXTuVR46HVg7
7.20374	15.1476	19.8056	um	Nucleus	Nucleus BoundingBoxOO Length	0.000	1.000	174	100000162	100000001	NT PSF-A488 IMPa4-A546 DAPI 8C2-siRNA-IMP-a2-a4 V2.00	0	20. NT IMPa4 PSF-A488 DAPI IMPa4-A546_ah_TileScan_001 (Stage 34 of 49)	00-wUNoGqpGE4vXTuVR46HVg7
5.33024	12.3931	18.8347	um	Nucleus	Nucleus BoundingBoxOO Length	0.000	1.000	176	100000163	100000002	NT PSF-A488 IMPa4-A546 DAPI 8C2-siRNA-IMP-a2-a4 V2.00	0	20. NT IMPa4 PSF-A488 DAPI IMPa4-A546_ah_TileScan_001 (Stage 34 of 49)	00-wUNoGqpGE4vXTuVR46HVg7
6.05594	13.7854	17.897	um	Nucleus	Nucleus BoundingBoxOO Length	0.000	1.000	176	100000164	100000003	NT PSF-A488 IMPa4-A546 DAPI 8C2-siRNA-IMP-a2-a4 V2.00	0	20. NT IMPa4 PSF-A488 DAPI IMPa4-A546_ah_TileScan_001 (Stage 34 of 49)	00-wUNoGqpGE4vXTuVR46HVg7
8.41291	9.60454	11.8943	um	Nucleus	Nucleus BoundingBoxOO Length	0.000	1.000	177	100000165	100000004	NT PSF-A488 IMPa4-A546 DAPI 8C2-siRNA-IMP-a2-a4 V2.00	0	20. NT IMPa4 PSF-A488 DAPI IMPa4-A546_ah_TileScan_001 (Stage 34 of 49)	00-wUNoGqpGE4vXTuVR46HVg7
7.8052	9.82103	11.4374	um	Nucleus	Nucleus BoundingBoxOO Length	0.000	1.000	178	100000166	100000005	NT PSF-A488 IMPa4-A546 DAPI 8C2-siRNA-IMP-a2-a4 V2.00	0	20. NT IMPa4 PSF-A488 DAPI IMPa4-A546_ah_TileScan_001 (Stage 34 of 49)	00-wUNoGqpGE4vXTuVR46HVg7
7.77261	11.0452	11.4436	um	Nucleus	Nucleus BoundingBoxOO Length	0.000	1.000	179	100000167	100000006	NT PSF-A488 IMPa4-A546 DAPI 8C2-siRNA-IMP-a2-a4 V2.00	0	20. NT IMPa4 PSF-A488 DAPI IMPa4-A546_ah_TileScan_001 (Stage 34 of 49)	00-wUNoGqpGE4vXTuVR46HVg7
8.41968	8.49901	13.6056	um	Nucleus	Nucleus BoundingBoxOO Length	0.000	1.000	180	100000168	100000007	NT PSF-A488 IMPa4-A546 DAPI 8C2-siRNA-IMP-a2-a4 V2.00	0	20. NT IMPa4 PSF-A488 DAPI IMPa4-A546_ah_TileScan_001 (Stage 34 of 49)	00-wUNoGqpGE4vXTuVR46HVg7
8.49748	9.31804	12.0645	um	Nucleus	Nucleus BoundingBoxOO Length	0.000	1.000	181	100000169	100000008	NT PSF-A488 IMPa4-A546 DAPI 8C2-siRNA-IMP-a2-a4 V2.00	0	20. NT IMPa4 PSF-A488 DAPI IMPa4-A546_ah_TileScan_001 (Stage 34 of 49)	00-wUNoGqpGE4vXTuVR46HVg7
8.22531	9.99425	10.9693	um	Nucleus	Nucleus BoundingBoxOO Length	0.000	1.000	182	100000170	100000009	NT PSF-A488 IMPa4-A546 DAPI 8C2-siRNA-IMP-a2-a4 V2.00	0	20. NT IMPa4 PSF-A488 DAPI IMPa4-A546_ah_TileScan_001 (Stage 34 of 49)	00-wUNoGqpGE4vXTuVR46HVg7
6.09442	13.662	16.2508	um	Nucleus	Nucleus BoundingBoxOO Length	0.000	1.000	183	100000171	100000010	NT PSF-A488 IMPa4-A546 DAPI 8C2-siRNA-IMP-a2-a4 V2.00	0	20. NT IMPa4 PSF-A488 DAPI IMPa4-A546_ah_TileScan_001 (Stage 34 of 49)	00-wUNoGqpGE4vXTuVR46HVg7
6.11711	15.3916	17.5039	um	Nucleus	Nucleus BoundingBoxOO Length	0.000	1.000	184	100000172	100000011	NT PSF-A488 IMPa4-A546 DAPI 8C2-siRNA-IMP-a2-a4 V2.00	0	20. NT IMPa4 PSF-A488 DAPI IMPa4-A546_ah_TileScan_001 (Stage 34 of 49)	00-wUNoGqpGE4vXTuVR46HVg7
7.46034	10.527	14.2739	um	Nucleus	Nucleus BoundingBoxOO Length	0.000	1.000	186	100000173	100000012	NT PSF-A488 IMPa4-A546 DAPI 8C2-siRNA-IMP-a2-a4 V2.00	0	20. NT IMPa4 PSF-A488 DAPI IMPa4-A546_ah_TileScan_001 (Stage 34 of 49)	00-wUNoGqpGE4vXTuVR46HVg7
7.30394	9.39935	13.1103	um	Nucleus	Nucleus BoundingBoxOO Length	0.000	1.000	187	100000174	100000013	NT PSF-A488 IMPa4-A546 DAPI 8C2-siRNA-IMP-a2-a4 V2.00	0	20. NT IMPa4 PSF-A488 DAPI IMPa4-A546_ah_TileScan_001 (Stage 34 of 49)	00-wUNoGqpGE4vXTuVR46HVg7
6.96784	11.2789	15.6507	um	Nucleus	Nucleus BoundingBoxOO Length	0.000	1.000	188	100000175	100000014	NT PSF-A488 IMPa4-A546 DAPI 8C2-siRNA-IMP-a2-a4 V2.00	0	20. NT IMPa4 PSF-A488 DAPI IMPa4-A546_ah_TileScan_001 (Stage 34 of 49)	00-wUNoGqpGE4vXTuVR46HVg7
8.71295	9.18456	13.2632	um	Nucleus	Nucleus BoundingBoxOO Length	0.000	1.000	189	100000176	100000015	NT PSF-A488 IMPa4-A546 DAPI 8C2-siRNA-IMP-a2-a4 V2.00	0	20. NT IMPa4 PSF-A488 DAPI IMPa4-A546_ah_TileScan_001 (Stage 34 of 49)	00-wUNoGqpGE4vXTuVR46HVg7
6.55378	8.0601	14.0289	um	Nucleus	Nucleus BoundingBoxOO Length	0.000	1.000	190	100000177	100000016	NT PSF-A488 IMPa4-A546 DAPI 8C2-siRNA-IMP-a2-a4 V2.00	0	20. NT IMPa4 PSF-A488 DAPI IMPa4-A546_ah_TileScan_001 (Stage 34 of 49)	00-wUNoGqpGE4vXTuVR46HVg7
7.99086	11.2071	11.7483	um	Nucleus	Nucleus BoundingBoxOO Length	0.000	1.000	191	100000178	100000017	NT PSF-A488 IMPa4-A546 DAPI 8C2-siRNA-IMP-a2-a4 V2.00	0	20. NT IMPa4 PSF-A488 DAPI IMPa4-A546_ah_TileScan_001 (Stage 34 of 49)	00-wUNoGqpGE4vXTuVR46HVg7
6.89317	12.8858	14.9117	um	Nucleus	Nucleus BoundingBoxOO Length	0.000	1.000	192	100000179	100000018	NT PSF-A488 IMPa4-A546 DAPI 8C2-siRNA-IMP-a2-a4 V2.00	0	20. NT IMPa4 PSF-A488 DAPI IMPa4-A546_ah_TileScan_001 (Stage 34 of 49)	00-wUNoGqpGE4vXTuVR46HVg7
6.87916	10.4724	18.0047	um	Nucleus	Nucleus BoundingBoxOO Length	0.000	1.000	193	100000180	100000019	NT PSF-A488 IMPa4-A546 DAPI 8C2-siRNA-IMP-a2-a4 V2.00	0	20. NT IMPa4 PSF-A488 DAPI IMPa4-A546_ah_TileScan_001 (Stage 34 of 49)	00-wUNoGqpGE4vXTuVR46HVg7
8.40066	10.1581	13.5128	um	Nucleus	Nucleus BoundingBoxOO Length	0.000	1.000	194	100000181	100000020	NT PSF-A488 IMPa4-A546 DAPI 8C2-siRNA-IMP-a2-a4 V2.00	0	20. NT IMPa4 PSF-A488 DAPI IMPa4-A546_ah_TileScan_001 (Stage 34 of 49)	00-wUNoGqpGE4vXTuVR46HVg7
6.91277	12.5825	17.2786	um	Nucleus	Nucleus BoundingBoxOO Length	0.000	1.000	195	100000182	100000021	NT PSF-A488 IMPa4-A546 DAPI 8C2-siRNA-IMP-a2-a4 V2.00	0	20. NT IMPa4 PSF-A488 DAPI IMPa4-A546_ah_TileScan_001 (Stage 34 of 49)	00-wUNoGqpGE4vXTuVR46HVg7
8.60522	8.63932	17.9127	um	Nucleus	Nucleus BoundingBoxOO Length	0.000	1.000	196	100000183	100000022	NT PSF-A488 IMPa4-A546 DAPI 8C2-siRNA-IMP-a2-a4 V2.00	0	20. NT IMPa4 PSF-A488 DAPI IMPa4-A546_ah_TileScan_001 (Stage 34 of 49)	00-wUNoGqpGE4vXTuVR46HVg7
7.29615	11.4212	14.0984	um	Nucleus	Nucleus BoundingBoxOO Length	0.000	1.000	197	100000184	100000023	NT PSF-A488 IMPa4-A546 DAPI 8C2-siRNA-IMP-a2-a4 V2.00	0	20. NT IMPa4 PSF-A488 DAPI IMPa4-A546_ah_TileScan_001 (Stage 34 of 49)	00-wUNoGqpGE4vXTuVR46HVg7
6.84024	8.82417	14.576	um	Nucleus	Nucleus BoundingBoxOO Length	0.000	1.000	198	100000185	100000024	NT PSF-A488 IMPa4-A546 DAPI 8C2-siRNA-IMP-a2-a4 V2.00	0	20. NT IMPa4 PSF-A488 DAPI IMPa4-A546_ah_TileScan_001 (Stage 34 of 49)	00-wUNoGqpGE4vXTuVR46HVg7
8.25419	10.3943	13.1118	um	Nucleus	Nucleus BoundingBoxOO Length	0.000	1.000	198	100000186	100000025	NT PSF-A488 IMPa4-A546 DAPI 8C2-siRNA-IMP-a2-a4 V2.00	0	20. NT IMPa4 PSF-A488 DAPI IMPa4-A546_ah_TileScan_001 (Stage 34 of 49)	00-wUNoGqpGE4vXTuVR46HVg7
4.94404	13.9149	18.1287	um	Nucleus	Nucleus BoundingBoxOO Length	0.000	1.000	199	100000187	100000000	NT PSF-A488 IMPa4-A546 DAPI 8C2-siRNA-IMP-a2-a4 V2.00	0	20. NT IMPa4 PSF-A488 DAPI IMPa4-A546_ai_TileScan_001 (Stage 35 of 49)	00-uB66EeskBcCMj8bMiTPcph
5.98388	13.3726	20.3006	um	Nucleus	Nucleus BoundingBoxOO Length	0.000	1.000	200	100000188	100000001	NT PSF-A488 IMPa4-A546 DAPI 8C2-siRNA-IMP-a2-a4 V2.00	0	20. NT IMPa4 PSF-A488 DAPI IMPa4-A546_ai_TileScan_001 (Stage 35 of 49)	00-uB66EeskBcCMj8bMiTPcph
6.482	11.343	17.7387	um	Nucleus	Nucleus BoundingBoxOO Length	0.000	1.000	201	100000189	100000002	NT PSF-A488 IMPa4-A546 DAPI 8C2-siRNA-IMP-a2-a4 V2.00	0	20. NT IMPa4 PSF-A488 DAPI IMPa4-A546_ai_TileScan_001 (Stage 35 of 49)	00-uB66EeskBcCMj8bMiTPcph
5.78474	11.1755	22.4762	um	Nucleus	Nucleus BoundingBoxOO Length	0.000	1.000	202	100000190	100000003	NT PSF-A488 IMPa4-A546 DAPI 8C2-siRNA-IMP-a2-a4 V2.00	0	20. NT IMPa4 PSF-A488 DAPI IMPa4-A546_ai_TileScan_001 (Stage 35 of 49)	00-uB66EeskBcCMj8bMiTPcph
5.7226	12.2432	18.5227	um	Nucleus	Nucleus BoundingBoxOO Length	0.000	1.000	203	100000191	100000004	NT PSF-A488 IMPa4-A546 DAPI 8C2-siRNA-IMP-a2-a4 V2.00	0	20. NT IMPa4 PSF-A488 DAPI IMPa4-A546_ai_TileScan_001 (Stage 35 of 49)	00-uB66EeskBcCMj8bMiTPcph
6.42762	15.8933	23.5436	um	Nucleus	Nucleus BoundingBoxOO Length	0.000	1.000	204	100000192	100000005	NT PSF-A488 IMPa4-A546 DAPI 8C2-siRNA-IMP-a2-a4 V2.00	0	20. NT IMPa4 PSF-A488 DAPI IMPa4-A546_ai_TileScan_001 (Stage 35 of 49)	00-uB66EeskBcCMj8bMiTPcph
6.56431	11.4204	19.824	um	Nucleus	Nucleus BoundingBoxOO Length	0.000	1.000	205	100000193	100000006	NT PSF-A488 IMPa4-A546 DAPI 8C2-siRNA-IMP-a2-a4 V2.00	0	20. NT IMPa4 PSF-A488 DAPI IMPa4-A546_ai_TileScan_001 (Stage 35 of 49)	00-uB66EeskBcCMj8bMiTPcph
5.78236	16.6271	23.9096	um	Nucleus	Nucleus BoundingBoxOO Length	0.000	1.000	206	100000194	100000007	NT PSF-A488 IMPa4-A546 DAPI 8C2-siRNA-IMP-a2-a4 V2.00	0	20. NT IMPa4 PSF-A488 DAPI IMPa4-A546_ai_TileScan_001 (Stage 35 of 49)	00-uB66EeskBcCMj8bMiTPcph
7.19545	15.8731	19.4819	um	Nucleus	Nucleus BoundingBoxOO Length	0.000	1.000	207	100000195	100000008	NT PSF-A488 IMPa4-A546 DAPI 8C2-siRNA-IMP-a2-a4 V2.00	0	20. NT IMPa4 PSF-A488 DAPI IMPa4-A546_ai_TileScan_001 (Stage 35 of 49)	00-uB66EeskBcCMj8bMiTPcph
6.48026	17.5899	35.0739	um	Nucleus	Nucleus BoundingBoxOO Length	0.000	1.000	208	100000196	100000009	NT PSF-A488 IMPa4-A546 DAPI 8C2-siRNA-IMP-a2-a4 V2.00	0	20. NT IMPa4 PSF-A488 DAPI IMPa4-A546_ai_TileScan_001 (Stage 35 of 49)	00-uB66EeskBcCMj8bMiTPcph
6.95764	12.1355	13.9357	um	Nucleus	Nucleus BoundingBoxOO Length	0.000	1.000	209	100000197	100000010	NT PSF-A488 IMPa4-A546 DAPI 8C2-siRNA-IMP-a2-a4 V2.00	0	20. NT IMPa4 PSF-A488 DAPI IMPa4-A546_ai_TileScan_001 (Stage 35 of 49)	00-uB66EeskBcCMj8bMiTPcph
5.69874	10.5319	14.1666	um	Nucleus	Nucleus BoundingBoxOO Length	0.000	1.000	210	100000198	100000011	NT PSF-A488 IMPa4-A546 DAPI 8C2-siRNA-IMP-a2-a4 V2.00	0	20. NT IMPa4 PSF-A488 DAPI IMPa4-A546_ai_TileScan_001 (Stage 35 of 49)	00-uB66EeskBcCMj8bMiTPcph
4.92958	15.1534	19.2055	um	Nucleus	Nucleus BoundingBoxOO Length	0.000	1.000	211	100000199	100000012	NT PSF-A488 IMPa4-A546 DAPI 8C2-siRNA-IMP-a2-a4 V2.00	0	20. NT IMPa4 PSF-A488 DAPI IMPa4-A546_ai_TileScan_001 (Stage 35 of 49)	00-uB66EeskBcCMj8bMiTPcph
5.98822	6.99105	11.1084	um	Nucleus	Nucleus BoundingBoxOO Length	0.000	1.000	211	100000200	100000013	NT PSF-A488 IMPa4-A546 DAPI 8C2-siRNA-IMP-a2-a4 V2.00	0	20. NT IMPa4 PSF-A488 DAPI IMPa4-A546_ai_TileScan_001 (Stage 35 of 49)	00-uB66EeskBcCMj8bMiTPcph
6.45534	12.2588	17.5448	um	Nucleus	Nucleus BoundingBoxOO Length	0.000	1.000	212	100000201	100000014	NT PSF-A488 IMPa4-A546 DAPI 8C2-siRNA-IMP-a2-a4 V2.00	0	20. NT IMPa4 PSF-A488 DAPI IMPa4-A546_ai_TileScan_001 (Stage 35 of 49)	00-uB66EeskBcCMj8bMiTPcph
7.56126	9.60186	20.7693	um	Nucleus	Nucleus BoundingBoxOO Length	0.000	1.000	212	100000202	100000015	NT PSF-A488 IMPa4-A546 DAPI 8C2-siRNA-IMP-a2-a4 V2.00	0	20. NT IMPa4 PSF-A488 DAPI IMPa4-A546_ai_TileScan_001 (Stage 35 of 49)	00-uB66EeskBcCMj8bMiTPcph
7.60258	10.3309	16.8975	um	Nucleus	Nucleus BoundingBoxOO Length	0.000	1.000	213	100000203	100000016	NT PSF-A488 IMPa4-A546 DAPI 8C2-siRNA-IMP-a2-a4 V2.00	0	20. NT IMPa4 PSF-A488 DAPI IMPa4-A546_ai_TileScan_001 (Stage 35 of 49)	00-uB66EeskBcCMj8bMiTPcph
7.62037	10.9076	14.5444	um	Nucleus	Nucleus BoundingBoxOO Length	0.000	1.000	214	100000204	100000017	NT PSF-A488 IMPa4-A546 DAPI 8C2-siRNA-IMP-a2-a4 V2.00	0	20. NT IMPa4 PSF-A488 DAPI IMPa4-A546_ai_TileScan_001 (Stage 35 of 49)	00-uB66EeskBcCMj8bMiTPcph
7.42303	9.33756	14.2694	um	Nucleus	Nucleus BoundingBoxOO Length	0.000	1.000	215	100000205	100000018	NT PSF-A488 IMPa4-A546 DAPI 8C2-siRNA-IMP-a2-a4 V2.00	0	20. NT IMPa4 PSF-A488 DAPI IMPa4-A546_ai_TileScan_001 (Stage 35 of 49)	00-uB66EeskBcCMj8bMiTPcph
6.02063	14.8809	17.1997	um	Nucleus	Nucleus BoundingBoxOO Length	0.000	1.000	216	100000206	100000019	NT PSF-A488 IMPa4-A546 DAPI 8C2-siRNA-IMP-a2-a4 V2.00	0	20. NT IMPa4 PSF-A488 DAPI IMPa4-A546_ai_TileScan_001 (Stage 35 of 49)	00-uB66EeskBcCMj8bMiTPcph
6.23342	9.21978	17.314	um	Nucleus	Nucleus BoundingBoxOO Length	0.000	1.000	217	100000207	100000020	NT PSF-A488 IMPa4-A546 DAPI 8C2-siRNA-IMP-a2-a4 V2.00	0	20. NT IMPa4 PSF-A488 DAPI IMPa4-A546_ai_TileScan_001 (Stage 35 of 49)	00-uB66EeskBcCMj8bMiTPcph
7.27928	10.0856	14.5856	um	Nucleus	Nucleus BoundingBoxOO Length	0.000	1.000	218	100000208	100000021	NT PSF-A488 IMPa4-A546 DAPI 8C2-siRNA-IMP-a2-a4 V2.00	0	20. NT IMPa4 PSF-A488 DAPI IMPa4-A546_ai_TileScan_001 (Stage 35 of 49)	00-uB66EeskBcCMj8bMiTPcph
6.06374	15.9484	24.2414	um	Nucleus	Nucleus BoundingBoxOO Length	0.000	1.000	220	100000209	100000022	NT PSF-A488 IMPa4-A546 DAPI 8C2-siRNA-IMP-a2-a4 V2.00	0	20. NT IMPa4 PSF-A488 DAPI IMPa4-A546_ai_TileScan_001 (Stage 35 of 49)	00-uB66EeskBcCMj8bMiTPcph
6.0487	15.1427	18.53	um	Nucleus	Nucleus BoundingBoxOO Length	0.000	1.000	220	100000210	100000023	NT PSF-A488 IMPa4-A546 DAPI 8C2-siRNA-IMP-a2-a4 V2.00	0	20. NT IMPa4 PSF-A488 DAPI IMPa4-A546_ai_TileScan_001 (Stage 35 of 49)	00-uB66EeskBcCMj8bMiTPcph
7.39309	6.94857	11.9121	um	Nucleus	Nucleus BoundingBoxOO Length	0.000	1.000	221	100000211	100000024	NT PSF-A488 IMPa4-A546 DAPI 8C2-siRNA-IMP-a2-a4 V2.00	0	20. NT IMPa4 PSF-A488 DAPI IMPa4-A546_ai_TileScan_001 (Stage 35 of 49)	00-uB66EeskBcCMj8bMiTPcph
4.62746	5.02017	10.5902	um	Nucleus	Nucleus BoundingBoxOO Length	0.000	1.000	222	100000212	100000025	NT PSF-A488 IMPa4-A546 DAPI 8C2-siRNA-IMP-a2-a4 V2.00	0	20. NT IMPa4 PSF-A488 DAPI IMPa4-A546_ai_TileScan_001 (Stage 35 of 49)	00-uB66EeskBcCMj8bMiTPcph
4.54497	14.2929	17.4603	um	Nucleus	Nucleus BoundingBoxOO Length	0.000	1.000	223	100000213	100000000	NT PSF-A488 IMPa4-A546 DAPI 8C2-siRNA-IMP-a2-a4 V2.00	0	20. NT IMPa4 PSF-A488 DAPI IMPa4-A546_aj_TileScan_001 (Stage 36 of 49)	00-tVqKEcY9KfWiMCL2kuw3QE
4.55362	10.4733	17.7375	um	Nucleus	Nucleus BoundingBoxOO Length	0.000	1.000	224	100000214	100000001	NT PSF-A488 IMPa4-A546 DAPI 8C2-siRNA-IMP-a2-a4 V2.00	0	20. NT IMPa4 PSF-A488 DAPI IMPa4-A546_aj_TileScan_001 (Stage 36 of 49)	00-tVqKEcY9KfWiMCL2kuw3QE
4.58059	12.5706	14.4215	um	Nucleus	Nucleus BoundingBoxOO Length	0.000	1.000	225	100000215	100000002	NT PSF-A488 IMPa4-A546 DAPI 8C2-siRNA-IMP-a2-a4 V2.00	0	20. NT IMPa4 PSF-A488 DAPI IMPa4-A546_aj_TileScan_001 (Stage 36 of 49)	00-tVqKEcY9KfWiMCL2kuw3QE
5.67878	13.0045	19.5915	um	Nucleus	Nucleus BoundingBoxOO Length	0.000	1.000	227	100000216	100000003	NT PSF-A488 IMPa4-A546 DAPI 8C2-siRNA-IMP-a2-a4 V2.00	0	20. NT IMPa4 PSF-A488 DAPI IMPa4-A546_aj_TileScan_001 (Stage 36 of 49)	00-tVqKEcY9KfWiMCL2kuw3QE
6.92535	17.6461	18.1608	um	Nucleus	Nucleus BoundingBoxOO Length	0.000	1.000	228	100000217	100000004	NT PSF-A488 IMPa4-A546 DAPI 8C2-siRNA-IMP-a2-a4 V2.00	0	20. NT IMPa4 PSF-A488 DAPI IMPa4-A546_aj_TileScan_001 (Stage 36 of 49)	00-tVqKEcY9KfWiMCL2kuw3QE
6.15623	12.5259	14.9636	um	Nucleus	Nucleus BoundingBoxOO Length	0.000	1.000	229	100000218	100000005	NT PSF-A488 IMPa4-A546 DAPI 8C2-siRNA-IMP-a2-a4 V2.00	0	20. NT IMPa4 PSF-A488 DAPI IMPa4-A546_aj_TileScan_001 (Stage 36 of 49)	00-tVqKEcY9KfWiMCL2kuw3QE
6.29206	13.3105	17.0102	um	Nucleus	Nucleus BoundingBoxOO Length	0.000	1.000	229	100000219	100000006	NT PSF-A488 IMPa4-A546 DAPI 8C2-siRNA-IMP-a2-a4 V2.00	0	20. NT IMPa4 PSF-A488 DAPI IMPa4-A546_aj_TileScan_001 (Stage 36 of 49)	00-tVqKEcY9KfWiMCL2kuw3QE
5.7011	13.8845	16.7001	um	Nucleus	Nucleus BoundingBoxOO Length	0.000	1.000	230	100000220	100000007	NT PSF-A488 IMPa4-A546 DAPI 8C2-siRNA-IMP-a2-a4 V2.00	0	20. NT IMPa4 PSF-A488 DAPI IMPa4-A546_aj_TileScan_001 (Stage 36 of 49)	00-tVqKEcY9KfWiMCL2kuw3QE
6.17833	12.0725	14.4048	um	Nucleus	Nucleus BoundingBoxOO Length	0.000	1.000	232	100000221	100000008	NT PSF-A488 IMPa4-A546 DAPI 8C2-siRNA-IMP-a2-a4 V2.00	0	20. NT IMPa4 PSF-A488 DAPI IMPa4-A546_aj_TileScan_001 (Stage 36 of 49)	00-tVqKEcY9KfWiMCL2kuw3QE
6.05665	12.681	15.7421	um	Nucleus	Nucleus BoundingBoxOO Length	0.000	1.000	232	100000222	100000009	NT PSF-A488 IMPa4-A546 DAPI 8C2-siRNA-IMP-a2-a4 V2.00	0	20. NT IMPa4 PSF-A488 DAPI IMPa4-A546_aj_TileScan_001 (Stage 36 of 49)	00-tVqKEcY9KfWiMCL2kuw3QE
6.95284	10.6993	17.3727	um	Nucleus	Nucleus BoundingBoxOO Length	0.000	1.000	234	100000223	100000010	NT PSF-A488 IMPa4-A546 DAPI 8C2-siRNA-IMP-a2-a4 V2.00	0	20. NT IMPa4 PSF-A488 DAPI IMPa4-A546_aj_TileScan_001 (Stage 36 of 49)	00-tVqKEcY9KfWiMCL2kuw3QE
7.16326	8.06183	8.82909	um	Nucleus	Nucleus BoundingBoxOO Length	0.000	1.000	235	100000224	100000011	NT PSF-A488 IMPa4-A546 DAPI 8C2-siRNA-IMP-a2-a4 V2.00	0	20. NT IMPa4 PSF-A488 DAPI IMPa4-A546_aj_TileScan_001 (Stage 36 of 49)	00-tVqKEcY9KfWiMCL2kuw3QE
5.69547	16.166	25.2846	um	Nucleus	Nucleus BoundingBoxOO Length	0.000	1.000	236	100000225	100000012	NT PSF-A488 IMPa4-A546 DAPI 8C2-siRNA-IMP-a2-a4 V2.00	0	20. NT IMPa4 PSF-A488 DAPI IMPa4-A546_aj_TileScan_001 (Stage 36 of 49)	00-tVqKEcY9KfWiMCL2kuw3QE
6.12528	13.3476	15.9269	um	Nucleus	Nucleus BoundingBoxOO Length	0.000	1.000	237	100000226	100000013	NT PSF-A488 IMPa4-A546 DAPI 8C2-siRNA-IMP-a2-a4 V2.00	0	20. NT IMPa4 PSF-A488 DAPI IMPa4-A546_aj_TileScan_001 (Stage 36 of 49)	00-tVqKEcY9KfWiMCL2kuw3QE
4.92191	16.4391	20.0743	um	Nucleus	Nucleus BoundingBoxOO Length	0.000	1.000	238	100000227	100000014	NT PSF-A488 IMPa4-A546 DAPI 8C2-siRNA-IMP-a2-a4 V2.00	0	20. NT IMPa4 PSF-A488 DAPI IMPa4-A546_aj_TileScan_001 (Stage 36 of 49)	00-tVqKEcY9KfWiMCL2kuw3QE
6.69742	7.90446	14.4604	um	Nucleus	Nucleus BoundingBoxOO Length	0.000	1.000	239	100000228	100000015	NT PSF-A488 IMPa4-A546 DAPI 8C2-siRNA-IMP-a2-a4 V2.00	0	20. NT IMPa4 PSF-A488 DAPI IMPa4-A546_aj_TileScan_001 (Stage 36 of 49)	00-tVqKEcY9KfWiMCL2kuw3QE
6.43773	13.1769	18.6653	um	Nucleus	Nucleus BoundingBoxOO Length	0.000	1.000	240	100000229	100000016	NT PSF-A488 IMPa4-A546 DAPI 8C2-siRNA-IMP-a2-a4 V2.00	0	20. NT IMPa4 PSF-A488 DAPI IMPa4-A546_aj_TileScan_001 (Stage 36 of 49)	00-tVqKEcY9KfWiMCL2kuw3QE
7.49895	11.2082	15.1877	um	Nucleus	Nucleus BoundingBoxOO Length	0.000	1.000	242	100000230	100000017	NT PSF-A488 IMPa4-A546 DAPI 8C2-siRNA-IMP-a2-a4 V2.00	0	20. NT IMPa4 PSF-A488 DAPI IMPa4-A546_aj_TileScan_001 (Stage 36 of 49)	00-tVqKEcY9KfWiMCL2kuw3QE
6.09717	10.7227	14.706	um	Nucleus	Nucleus BoundingBoxOO Length	0.000	1.000	244	100000231	100000000	NT PSF-A488 IMPa4-A546 DAPI 8C2-siRNA-IMP-a2-a4 V2.00	0	20. NT IMPa4 PSF-A488 DAPI IMPa4-A546_ak_TileScan_001 (Stage 37 of 49)	00-htxs96Lcgw66W7CjUenZtA
6.10125	14.7182	15.9143	um	Nucleus	Nucleus BoundingBoxOO Length	0.000	1.000	245	100000232	100000001	NT PSF-A488 IMPa4-A546 DAPI 8C2-siRNA-IMP-a2-a4 V2.00	0	20. NT IMPa4 PSF-A488 DAPI IMPa4-A546_ak_TileScan_001 (Stage 37 of 49)	00-htxs96Lcgw66W7CjUenZtA
5.70476	13.2027	16.6744	um	Nucleus	Nucleus BoundingBoxOO Length	0.000	1.000	246	100000233	100000002	NT PSF-A488 IMPa4-A546 DAPI 8C2-siRNA-IMP-a2-a4 V2.00	0	20. NT IMPa4 PSF-A488 DAPI IMPa4-A546_ak_TileScan_001 (Stage 37 of 49)	00-htxs96Lcgw66W7CjUenZtA
6.93743	8.59929	20.4347	um	Nucleus	Nucleus BoundingBoxOO Length	0.000	1.000	247	100000234	100000003	NT PSF-A488 IMPa4-A546 DAPI 8C2-siRNA-IMP-a2-a4 V2.00	0	20. NT IMPa4 PSF-A488 DAPI IMPa4-A546_ak_TileScan_001 (Stage 37 of 49)	00-htxs96Lcgw66W7CjUenZtA
7.0415	9.22741	18.4823	um	Nucleus	Nucleus BoundingBoxOO Length	0.000	1.000	248	100000235	100000004	NT PSF-A488 IMPa4-A546 DAPI 8C2-siRNA-IMP-a2-a4 V2.00	0	20. NT IMPa4 PSF-A488 DAPI IMPa4-A546_ak_TileScan_001 (Stage 37 of 49)	00-htxs96Lcgw66W7CjUenZtA
6.46304	7.93531	18.6161	um	Nucleus	Nucleus BoundingBoxOO Length	0.000	1.000	249	100000236	100000005	NT PSF-A488 IMPa4-A546 DAPI 8C2-siRNA-IMP-a2-a4 V2.00	0	20. NT IMPa4 PSF-A488 DAPI IMPa4-A546_ak_TileScan_001 (Stage 37 of 49)	00-htxs96Lcgw66W7CjUenZtA
7.27909	13.5558	21.795	um	Nucleus	Nucleus BoundingBoxOO Length	0.000	1.000	251	100000237	100000006	NT PSF-A488 IMPa4-A546 DAPI 8C2-siRNA-IMP-a2-a4 V2.00	0	20. NT IMPa4 PSF-A488 DAPI IMPa4-A546_ak_TileScan_001 (Stage 37 of 49)	00-htxs96Lcgw66W7CjUenZtA
6.87302	12.7679	27.3267	um	Nucleus	Nucleus BoundingBoxOO Length	0.000	1.000	252	100000238	100000007	NT PSF-A488 IMPa4-A546 DAPI 8C2-siRNA-IMP-a2-a4 V2.00	0	20. NT IMPa4 PSF-A488 DAPI IMPa4-A546_ak_TileScan_001 (Stage 37 of 49)	00-htxs96Lcgw66W7CjUenZtA
8.32317	11.5217	18.7323	um	Nucleus	Nucleus BoundingBoxOO Length	0.000	1.000	253	100000239	100000008	NT PSF-A488 IMPa4-A546 DAPI 8C2-siRNA-IMP-a2-a4 V2.00	0	20. NT IMPa4 PSF-A488 DAPI IMPa4-A546_ak_TileScan_001 (Stage 37 of 49)	00-htxs96Lcgw66W7CjUenZtA
7.26345	12.7776	19.4129	um	Nucleus	Nucleus BoundingBoxOO Length	0.000	1.000	254	100000240	100000009	NT PSF-A488 IMPa4-A546 DAPI 8C2-siRNA-IMP-a2-a4 V2.00	0	20. NT IMPa4 PSF-A488 DAPI IMPa4-A546_ak_TileScan_001 (Stage 37 of 49)	00-htxs96Lcgw66W7CjUenZtA
6.05556	9.94536	20.788	um	Nucleus	Nucleus BoundingBoxOO Length	0.000	1.000	255	100000241	100000010	NT PSF-A488 IMPa4-A546 DAPI 8C2-siRNA-IMP-a2-a4 V2.00	0	20. NT IMPa4 PSF-A488 DAPI IMPa4-A546_ak_TileScan_001 (Stage 37 of 49)	00-htxs96Lcgw66W7CjUenZtA
7.30129	11.6473	14.2617	um	Nucleus	Nucleus BoundingBoxOO Length	0.000	1.000	256	100000242	100000011	NT PSF-A488 IMPa4-A546 DAPI 8C2-siRNA-IMP-a2-a4 V2.00	0	20. NT IMPa4 PSF-A488 DAPI IMPa4-A546_ak_TileScan_001 (Stage 37 of 49)	00-htxs96Lcgw66W7CjUenZtA
4.95178	16.4618	20.2598	um	Nucleus	Nucleus BoundingBoxOO Length	0.000	1.000	257	100000243	100000000	NT PSF-A488 IMPa4-A546 DAPI 8C2-siRNA-IMP-a2-a4 V2.00	0	20. NT IMPa4 PSF-A488 DAPI IMPa4-A546_al_TileScan_001 (Stage 38 of 49)	00-4dj9sh8AUuVqm9zd2JidAo
6.61837	15.4039	27.4189	um	Nucleus	Nucleus BoundingBoxOO Length	0.000	1.000	260	100000244	100000001	NT PSF-A488 IMPa4-A546 DAPI 8C2-siRNA-IMP-a2-a4 V2.00	0	20. NT IMPa4 PSF-A488 DAPI IMPa4-A546_al_TileScan_001 (Stage 38 of 49)	00-4dj9sh8AUuVqm9zd2JidAo
5.60428	11.0665	30.4954	um	Nucleus	Nucleus BoundingBoxOO Length	0.000	1.000	261	100000245	100000002	NT PSF-A488 IMPa4-A546 DAPI 8C2-siRNA-IMP-a2-a4 V2.00	0	20. NT IMPa4 PSF-A488 DAPI IMPa4-A546_al_TileScan_001 (Stage 38 of 49)	00-4dj9sh8AUuVqm9zd2JidAo
7.24391	18.7298	26.7583	um	Nucleus	Nucleus BoundingBoxOO Length	0.000	1.000	262	100000246	100000003	NT PSF-A488 IMPa4-A546 DAPI 8C2-siRNA-IMP-a2-a4 V2.00	0	20. NT IMPa4 PSF-A488 DAPI IMPa4-A546_al_TileScan_001 (Stage 38 of 49)	00-4dj9sh8AUuVqm9zd2JidAo
5.80408	6.93783	15.5327	um	Nucleus	Nucleus BoundingBoxOO Length	0.000	1.000	263	100000247	100000004	NT PSF-A488 IMPa4-A546 DAPI 8C2-siRNA-IMP-a2-a4 V2.00	0	20. NT IMPa4 PSF-A488 DAPI IMPa4-A546_al_TileScan_001 (Stage 38 of 49)	00-4dj9sh8AUuVqm9zd2JidAo
5.56006	11.5598	21.7293	um	Nucleus	Nucleus BoundingBoxOO Length	0.000	1.000	264	100000248	100000005	NT PSF-A488 IMPa4-A546 DAPI 8C2-siRNA-IMP-a2-a4 V2.00	0	20. NT IMPa4 PSF-A488 DAPI IMPa4-A546_al_TileScan_001 (Stage 38 of 49)	00-4dj9sh8AUuVqm9zd2JidAo
6.19897	16.467	26.1414	um	Nucleus	Nucleus BoundingBoxOO Length	0.000	1.000	264	100000249	100000006	NT PSF-A488 IMPa4-A546 DAPI 8C2-siRNA-IMP-a2-a4 V2.00	0	20. NT IMPa4 PSF-A488 DAPI IMPa4-A546_al_TileScan_001 (Stage 38 of 49)	00-4dj9sh8AUuVqm9zd2JidAo
6.3194	18.7496	25.4479	um	Nucleus	Nucleus BoundingBoxOO Length	0.000	1.000	268	100000250	100000007	NT PSF-A488 IMPa4-A546 DAPI 8C2-siRNA-IMP-a2-a4 V2.00	0	20. NT IMPa4 PSF-A488 DAPI IMPa4-A546_al_TileScan_001 (Stage 38 of 49)	00-4dj9sh8AUuVqm9zd2JidAo
6.68813	10.9656	12.7029	um	Nucleus	Nucleus BoundingBoxOO Length	0.000	1.000	269	100000251	100000008	NT PSF-A488 IMPa4-A546 DAPI 8C2-siRNA-IMP-a2-a4 V2.00	0	20. NT IMPa4 PSF-A488 DAPI IMPa4-A546_al_TileScan_001 (Stage 38 of 49)	00-4dj9sh8AUuVqm9zd2JidAo
4.65856	18.0791	22.6785	um	Nucleus	Nucleus BoundingBoxOO Length	0.000	1.000	270	100000252	100000009	NT PSF-A488 IMPa4-A546 DAPI 8C2-siRNA-IMP-a2-a4 V2.00	0	20. NT IMPa4 PSF-A488 DAPI IMPa4-A546_al_TileScan_001 (Stage 38 of 49)	00-4dj9sh8AUuVqm9zd2JidAo
7.29103	13.928	17.6943	um	Nucleus	Nucleus BoundingBoxOO Length	0.000	1.000	271	100000253	100000010	NT PSF-A488 IMPa4-A546 DAPI 8C2-siRNA-IMP-a2-a4 V2.00	0	20. NT IMPa4 PSF-A488 DAPI IMPa4-A546_al_TileScan_001 (Stage 38 of 49)	00-4dj9sh8AUuVqm9zd2JidAo
6.48548	13.8947	24.3387	um	Nucleus	Nucleus BoundingBoxOO Length	0.000	1.000	272	100000254	100000011	NT PSF-A488 IMPa4-A546 DAPI 8C2-siRNA-IMP-a2-a4 V2.00	0	20. NT IMPa4 PSF-A488 DAPI IMPa4-A546_al_TileScan_001 (Stage 38 of 49)	00-4dj9sh8AUuVqm9zd2JidAo
7.11387	11.2187	18.4094	um	Nucleus	Nucleus BoundingBoxOO Length	0.000	1.000	273	100000255	100000012	NT PSF-A488 IMPa4-A546 DAPI 8C2-siRNA-IMP-a2-a4 V2.00	0	20. NT IMPa4 PSF-A488 DAPI IMPa4-A546_al_TileScan_001 (Stage 38 of 49)	00-4dj9sh8AUuVqm9zd2JidAo
9.96224	10.208	17.8994	um	Nucleus	Nucleus BoundingBoxOO Length	0.000	1.000	274	100000256	100000013	NT PSF-A488 IMPa4-A546 DAPI 8C2-siRNA-IMP-a2-a4 V2.00	0	20. NT IMPa4 PSF-A488 DAPI IMPa4-A546_al_TileScan_001 (Stage 38 of 49)	00-4dj9sh8AUuVqm9zd2JidAo
6.23428	12.838	17.1221	um	Nucleus	Nucleus BoundingBoxOO Length	0.000	1.000	275	100000257	100000014	NT PSF-A488 IMPa4-A546 DAPI 8C2-siRNA-IMP-a2-a4 V2.00	0	20. NT IMPa4 PSF-A488 DAPI IMPa4-A546_al_TileScan_001 (Stage 38 of 49)	00-4dj9sh8AUuVqm9zd2JidAo
6.10625	12.1127	18.6418	um	Nucleus	Nucleus BoundingBoxOO Length	0.000	1.000	276	100000258	100000015	NT PSF-A488 IMPa4-A546 DAPI 8C2-siRNA-IMP-a2-a4 V2.00	0	20. NT IMPa4 PSF-A488 DAPI IMPa4-A546_al_TileScan_001 (Stage 38 of 49)	00-4dj9sh8AUuVqm9zd2JidAo
7.21491	12.8377	14.2398	um	Nucleus	Nucleus BoundingBoxOO Length	0.000	1.000	277	100000259	100000016	NT PSF-A488 IMPa4-A546 DAPI 8C2-siRNA-IMP-a2-a4 V2.00	0	20. NT IMPa4 PSF-A488 DAPI IMPa4-A546_al_TileScan_001 (Stage 38 of 49)	00-4dj9sh8AUuVqm9zd2JidAo
5.30827	14.2247	19.8361	um	Nucleus	Nucleus BoundingBoxOO Length	0.000	1.000	280	100000260	100000000	NT PSF-A488 IMPa4-A546 DAPI 8C2-siRNA-IMP-a2-a4 V2.00	0	20. NT IMPa4 PSF-A488 DAPI IMPa4-A546_am_TileScan_001 (Stage 39 of 49)	00-W2r5ukV7bZMXhsiWNXitMf
6.2254	9.3063	10.5	um	Nucleus	Nucleus BoundingBoxOO Length	0.000	1.000	281	100000261	100000001	NT PSF-A488 IMPa4-A546 DAPI 8C2-siRNA-IMP-a2-a4 V2.00	0	20. NT IMPa4 PSF-A488 DAPI IMPa4-A546_am_TileScan_001 (Stage 39 of 49)	00-W2r5ukV7bZMXhsiWNXitMf
7.39372	11.6929	14.3077	um	Nucleus	Nucleus BoundingBoxOO Length	0.000	1.000	282	100000262	100000002	NT PSF-A488 IMPa4-A546 DAPI 8C2-siRNA-IMP-a2-a4 V2.00	0	20. NT IMPa4 PSF-A488 DAPI IMPa4-A546_am_TileScan_001 (Stage 39 of 49)	00-W2r5ukV7bZMXhsiWNXitMf
7.34638	14.0897	19.303	um	Nucleus	Nucleus BoundingBoxOO Length	0.000	1.000	283	100000263	100000003	NT PSF-A488 IMPa4-A546 DAPI 8C2-siRNA-IMP-a2-a4 V2.00	0	20. NT IMPa4 PSF-A488 DAPI IMPa4-A546_am_TileScan_001 (Stage 39 of 49)	00-W2r5ukV7bZMXhsiWNXitMf
7.63568	12.3654	20.9707	um	Nucleus	Nucleus BoundingBoxOO Length	0.000	1.000	284	100000264	100000004	NT PSF-A488 IMPa4-A546 DAPI 8C2-siRNA-IMP-a2-a4 V2.00	0	20. NT IMPa4 PSF-A488 DAPI IMPa4-A546_am_TileScan_001 (Stage 39 of 49)	00-W2r5ukV7bZMXhsiWNXitMf
5.89935	13.3701	18.6006	um	Nucleus	Nucleus BoundingBoxOO Length	0.000	1.000	285	100000265	100000005	NT PSF-A488 IMPa4-A546 DAPI 8C2-siRNA-IMP-a2-a4 V2.00	0	20. NT IMPa4 PSF-A488 DAPI IMPa4-A546_am_TileScan_001 (Stage 39 of 49)	00-W2r5ukV7bZMXhsiWNXitMf
5.73753	14.7239	15.9917	um	Nucleus	Nucleus BoundingBoxOO Length	0.000	1.000	286	100000266	100000006	NT PSF-A488 IMPa4-A546 DAPI 8C2-siRNA-IMP-a2-a4 V2.00	0	20. NT IMPa4 PSF-A488 DAPI IMPa4-A546_am_TileScan_001 (Stage 39 of 49)	00-W2r5ukV7bZMXhsiWNXitMf
5.70876	8.5311	15.9087	um	Nucleus	Nucleus BoundingBoxOO Length	0.000	1.000	287	100000267	100000007	NT PSF-A488 IMPa4-A546 DAPI 8C2-siRNA-IMP-a2-a4 V2.00	0	20. NT IMPa4 PSF-A488 DAPI IMPa4-A546_am_TileScan_001 (Stage 39 of 49)	00-W2r5ukV7bZMXhsiWNXitMf
5.35598	8.88833	19.4969	um	Nucleus	Nucleus BoundingBoxOO Length	0.000	1.000	288	100000268	100000008	NT PSF-A488 IMPa4-A546 DAPI 8C2-siRNA-IMP-a2-a4 V2.00	0	20. NT IMPa4 PSF-A488 DAPI IMPa4-A546_am_TileScan_001 (Stage 39 of 49)	00-W2r5ukV7bZMXhsiWNXitMf
7.76437	8.64355	19.1406	um	Nucleus	Nucleus BoundingBoxOO Length	0.000	1.000	289	100000269	100000009	NT PSF-A488 IMPa4-A546 DAPI 8C2-siRNA-IMP-a2-a4 V2.00	0	20. NT IMPa4 PSF-A488 DAPI IMPa4-A546_am_TileScan_001 (Stage 39 of 49)	00-W2r5ukV7bZMXhsiWNXitMf
5.30106	15.4716	16.3353	um	Nucleus	Nucleus BoundingBoxOO Length	0.000	1.000	290	100000270	100000010	NT PSF-A488 IMPa4-A546 DAPI 8C2-siRNA-IMP-a2-a4 V2.00	0	20. NT IMPa4 PSF-A488 DAPI IMPa4-A546_am_TileScan_001 (Stage 39 of 49)	00-W2r5ukV7bZMXhsiWNXitMf
6.45264	11.1216	17.5231	um	Nucleus	Nucleus BoundingBoxOO Length	0.000	1.000	290	100000271	100000011	NT PSF-A488 IMPa4-A546 DAPI 8C2-siRNA-IMP-a2-a4 V2.00	0	20. NT IMPa4 PSF-A488 DAPI IMPa4-A546_am_TileScan_001 (Stage 39 of 49)	00-W2r5ukV7bZMXhsiWNXitMf
6.46731	11.2341	18.7599	um	Nucleus	Nucleus BoundingBoxOO Length	0.000	1.000	291	100000272	100000012	NT PSF-A488 IMPa4-A546 DAPI 8C2-siRNA-IMP-a2-a4 V2.00	0	20. NT IMPa4 PSF-A488 DAPI IMPa4-A546_am_TileScan_001 (Stage 39 of 49)	00-W2r5ukV7bZMXhsiWNXitMf
9.03146	9.79337	12.533	um	Nucleus	Nucleus BoundingBoxOO Length	0.000	1.000	292	100000273	100000013	NT PSF-A488 IMPa4-A546 DAPI 8C2-siRNA-IMP-a2-a4 V2.00	0	20. NT IMPa4 PSF-A488 DAPI IMPa4-A546_am_TileScan_001 (Stage 39 of 49)	00-W2r5ukV7bZMXhsiWNXitMf
9.2594	9.9278	11.5226	um	Nucleus	Nucleus BoundingBoxOO Length	0.000	1.000	293	100000274	100000014	NT PSF-A488 IMPa4-A546 DAPI 8C2-siRNA-IMP-a2-a4 V2.00	0	20. NT IMPa4 PSF-A488 DAPI IMPa4-A546_am_TileScan_001 (Stage 39 of 49)	00-W2r5ukV7bZMXhsiWNXitMf
6.44362	10.982	20.4189	um	Nucleus	Nucleus BoundingBoxOO Length	0.000	1.000	294	100000275	100000015	NT PSF-A488 IMPa4-A546 DAPI 8C2-siRNA-IMP-a2-a4 V2.00	0	20. NT IMPa4 PSF-A488 DAPI IMPa4-A546_am_TileScan_001 (Stage 39 of 49)	00-W2r5ukV7bZMXhsiWNXitMf
6.88614	27.098	35.2944	um	Nucleus	Nucleus BoundingBoxOO Length	0.000	1.000	295	100000276	100000016	NT PSF-A488 IMPa4-A546 DAPI 8C2-siRNA-IMP-a2-a4 V2.00	0	20. NT IMPa4 PSF-A488 DAPI IMPa4-A546_am_TileScan_001 (Stage 39 of 49)	00-W2r5ukV7bZMXhsiWNXitMf
6.00562	10.1947	28.3098	um	Nucleus	Nucleus BoundingBoxOO Length	0.000	1.000	296	100000277	100000017	NT PSF-A488 IMPa4-A546 DAPI 8C2-siRNA-IMP-a2-a4 V2.00	0	20. NT IMPa4 PSF-A488 DAPI IMPa4-A546_am_TileScan_001 (Stage 39 of 49)	00-W2r5ukV7bZMXhsiWNXitMf
7.19844	8.08869	13.6888	um	Nucleus	Nucleus BoundingBoxOO Length	0.000	1.000	298	100000278	100000000	NT PSF-A488 IMPa4-A546 DAPI 8C2-siRNA-IMP-a2-a4 V2.00	0	20. NT IMPa4 PSF-A488 DAPI IMPa4-A546_an_TileScan_001 (Stage 40 of 49)	00-2ZsML6Nu3Y5QgHNuDiXe8i
7.1156	14.4245	15.0031	um	Nucleus	Nucleus BoundingBoxOO Length	0.000	1.000	299	100000279	100000001	NT PSF-A488 IMPa4-A546 DAPI 8C2-siRNA-IMP-a2-a4 V2.00	0	20. NT IMPa4 PSF-A488 DAPI IMPa4-A546_an_TileScan_001 (Stage 40 of 49)	00-2ZsML6Nu3Y5QgHNuDiXe8i
5.59185	6.54312	14.0187	um	Nucleus	Nucleus BoundingBoxOO Length	0.000	1.000	300	100000280	100000002	NT PSF-A488 IMPa4-A546 DAPI 8C2-siRNA-IMP-a2-a4 V2.00	0	20. NT IMPa4 PSF-A488 DAPI IMPa4-A546_an_TileScan_001 (Stage 40 of 49)	00-2ZsML6Nu3Y5QgHNuDiXe8i
6.06811	14.3925	17.4382	um	Nucleus	Nucleus BoundingBoxOO Length	0.000	1.000	301	100000281	100000003	NT PSF-A488 IMPa4-A546 DAPI 8C2-siRNA-IMP-a2-a4 V2.00	0	20. NT IMPa4 PSF-A488 DAPI IMPa4-A546_an_TileScan_001 (Stage 40 of 49)	00-2ZsML6Nu3Y5QgHNuDiXe8i
6.04933	11.8538	14.5379	um	Nucleus	Nucleus BoundingBoxOO Length	0.000	1.000	302	100000282	100000004	NT PSF-A488 IMPa4-A546 DAPI 8C2-siRNA-IMP-a2-a4 V2.00	0	20. NT IMPa4 PSF-A488 DAPI IMPa4-A546_an_TileScan_001 (Stage 40 of 49)	00-2ZsML6Nu3Y5QgHNuDiXe8i
5.71488	9.09775	13.8303	um	Nucleus	Nucleus BoundingBoxOO Length	0.000	1.000	303	100000283	100000005	NT PSF-A488 IMPa4-A546 DAPI 8C2-siRNA-IMP-a2-a4 V2.00	0	20. NT IMPa4 PSF-A488 DAPI IMPa4-A546_an_TileScan_001 (Stage 40 of 49)	00-2ZsML6Nu3Y5QgHNuDiXe8i
5.69305	9.05698	15.056	um	Nucleus	Nucleus BoundingBoxOO Length	0.000	1.000	304	100000284	100000006	NT PSF-A488 IMPa4-A546 DAPI 8C2-siRNA-IMP-a2-a4 V2.00	0	20. NT IMPa4 PSF-A488 DAPI IMPa4-A546_an_TileScan_001 (Stage 40 of 49)	00-2ZsML6Nu3Y5QgHNuDiXe8i
7.21909	12.4806	15.2358	um	Nucleus	Nucleus BoundingBoxOO Length	0.000	1.000	305	100000285	100000007	NT PSF-A488 IMPa4-A546 DAPI 8C2-siRNA-IMP-a2-a4 V2.00	0	20. NT IMPa4 PSF-A488 DAPI IMPa4-A546_an_TileScan_001 (Stage 40 of 49)	00-2ZsML6Nu3Y5QgHNuDiXe8i
8.12201	9.05886	16.9574	um	Nucleus	Nucleus BoundingBoxOO Length	0.000	1.000	306	100000286	100000008	NT PSF-A488 IMPa4-A546 DAPI 8C2-siRNA-IMP-a2-a4 V2.00	0	20. NT IMPa4 PSF-A488 DAPI IMPa4-A546_an_TileScan_001 (Stage 40 of 49)	00-2ZsML6Nu3Y5QgHNuDiXe8i
7.27863	10.1384	17.9692	um	Nucleus	Nucleus BoundingBoxOO Length	0.000	1.000	307	100000287	100000009	NT PSF-A488 IMPa4-A546 DAPI 8C2-siRNA-IMP-a2-a4 V2.00	0	20. NT IMPa4 PSF-A488 DAPI IMPa4-A546_an_TileScan_001 (Stage 40 of 49)	00-2ZsML6Nu3Y5QgHNuDiXe8i
6.44035	12.2779	18.0753	um	Nucleus	Nucleus BoundingBoxOO Length	0.000	1.000	308	100000288	100000010	NT PSF-A488 IMPa4-A546 DAPI 8C2-siRNA-IMP-a2-a4 V2.00	0	20. NT IMPa4 PSF-A488 DAPI IMPa4-A546_an_TileScan_001 (Stage 40 of 49)	00-2ZsML6Nu3Y5QgHNuDiXe8i
5.80413	13.113	20.567	um	Nucleus	Nucleus BoundingBoxOO Length	0.000	1.000	309	100000289	100000011	NT PSF-A488 IMPa4-A546 DAPI 8C2-siRNA-IMP-a2-a4 V2.00	0	20. NT IMPa4 PSF-A488 DAPI IMPa4-A546_an_TileScan_001 (Stage 40 of 49)	00-2ZsML6Nu3Y5QgHNuDiXe8i
5.71212	14.4543	16.485	um	Nucleus	Nucleus BoundingBoxOO Length	0.000	1.000	310	100000290	100000012	NT PSF-A488 IMPa4-A546 DAPI 8C2-siRNA-IMP-a2-a4 V2.00	0	20. NT IMPa4 PSF-A488 DAPI IMPa4-A546_an_TileScan_001 (Stage 40 of 49)	00-2ZsML6Nu3Y5QgHNuDiXe8i
6.77519	11.2869	17.5323	um	Nucleus	Nucleus BoundingBoxOO Length	0.000	1.000	311	100000291	100000013	NT PSF-A488 IMPa4-A546 DAPI 8C2-siRNA-IMP-a2-a4 V2.00	0	20. NT IMPa4 PSF-A488 DAPI IMPa4-A546_an_TileScan_001 (Stage 40 of 49)	00-2ZsML6Nu3Y5QgHNuDiXe8i
4.9402	5.30981	6.48038	um	Nucleus	Nucleus BoundingBoxOO Length	0.000	1.000	312	100000292	100000014	NT PSF-A488 IMPa4-A546 DAPI 8C2-siRNA-IMP-a2-a4 V2.00	0	20. NT IMPa4 PSF-A488 DAPI IMPa4-A546_an_TileScan_001 (Stage 40 of 49)	00-2ZsML6Nu3Y5QgHNuDiXe8i
7.82688	10.7189	14.715	um	Nucleus	Nucleus BoundingBoxOO Length	0.000	1.000	313	100000293	100000015	NT PSF-A488 IMPa4-A546 DAPI 8C2-siRNA-IMP-a2-a4 V2.00	0	20. NT IMPa4 PSF-A488 DAPI IMPa4-A546_an_TileScan_001 (Stage 40 of 49)	00-2ZsML6Nu3Y5QgHNuDiXe8i
7.22439	9.09862	28.863	um	Nucleus	Nucleus BoundingBoxOO Length	0.000	1.000	314	100000294	100000016	NT PSF-A488 IMPa4-A546 DAPI 8C2-siRNA-IMP-a2-a4 V2.00	0	20. NT IMPa4 PSF-A488 DAPI IMPa4-A546_an_TileScan_001 (Stage 40 of 49)	00-2ZsML6Nu3Y5QgHNuDiXe8i
5.3814	12.7904	19.3248	um	Nucleus	Nucleus BoundingBoxOO Length	0.000	1.000	315	100000295	100000000	NT PSF-A488 IMPa4-A546 DAPI 8C2-siRNA-IMP-a2-a4 V2.00	0	20. NT IMPa4 PSF-A488 DAPI IMPa4-A546_ao_TileScan_001 (Stage 41 of 49)	00-2ToaRNv3XivNCTuhAu93Rj
5.42029	7.16444	12.3787	um	Nucleus	Nucleus BoundingBoxOO Length	0.000	1.000	316	100000296	100000001	NT PSF-A488 IMPa4-A546 DAPI 8C2-siRNA-IMP-a2-a4 V2.00	0	20. NT IMPa4 PSF-A488 DAPI IMPa4-A546_ao_TileScan_001 (Stage 41 of 49)	00-2ToaRNv3XivNCTuhAu93Rj
7.63375	9.55752	16.41	um	Nucleus	Nucleus BoundingBoxOO Length	0.000	1.000	317	100000297	100000002	NT PSF-A488 IMPa4-A546 DAPI 8C2-siRNA-IMP-a2-a4 V2.00	0	20. NT IMPa4 PSF-A488 DAPI IMPa4-A546_ao_TileScan_001 (Stage 41 of 49)	00-2ToaRNv3XivNCTuhAu93Rj
7.69597	8.5795	16.9889	um	Nucleus	Nucleus BoundingBoxOO Length	0.000	1.000	318	100000298	100000003	NT PSF-A488 IMPa4-A546 DAPI 8C2-siRNA-IMP-a2-a4 V2.00	0	20. NT IMPa4 PSF-A488 DAPI IMPa4-A546_ao_TileScan_001 (Stage 41 of 49)	00-2ToaRNv3XivNCTuhAu93Rj
5.21679	13.0891	17.4254	um	Nucleus	Nucleus BoundingBoxOO Length	0.000	1.000	319	100000299	100000004	NT PSF-A488 IMPa4-A546 DAPI 8C2-siRNA-IMP-a2-a4 V2.00	0	20. NT IMPa4 PSF-A488 DAPI IMPa4-A546_ao_TileScan_001 (Stage 41 of 49)	00-2ToaRNv3XivNCTuhAu93Rj
4.94711	17.7365	21.387	um	Nucleus	Nucleus BoundingBoxOO Length	0.000	1.000	320	100000300	100000005	NT PSF-A488 IMPa4-A546 DAPI 8C2-siRNA-IMP-a2-a4 V2.00	0	20. NT IMPa4 PSF-A488 DAPI IMPa4-A546_ao_TileScan_001 (Stage 41 of 49)	00-2ToaRNv3XivNCTuhAu93Rj
5.76403	6.07732	19.3525	um	Nucleus	Nucleus BoundingBoxOO Length	0.000	1.000	322	100000301	100000006	NT PSF-A488 IMPa4-A546 DAPI 8C2-siRNA-IMP-a2-a4 V2.00	0	20. NT IMPa4 PSF-A488 DAPI IMPa4-A546_ao_TileScan_001 (Stage 41 of 49)	00-2ToaRNv3XivNCTuhAu93Rj
6.07678	12.01	19.7985	um	Nucleus	Nucleus BoundingBoxOO Length	0.000	1.000	322	100000302	100000007	NT PSF-A488 IMPa4-A546 DAPI 8C2-siRNA-IMP-a2-a4 V2.00	0	20. NT IMPa4 PSF-A488 DAPI IMPa4-A546_ao_TileScan_001 (Stage 41 of 49)	00-2ToaRNv3XivNCTuhAu93Rj
6.13669	12.5872	15.5056	um	Nucleus	Nucleus BoundingBoxOO Length	0.000	1.000	323	100000303	100000008	NT PSF-A488 IMPa4-A546 DAPI 8C2-siRNA-IMP-a2-a4 V2.00	0	20. NT IMPa4 PSF-A488 DAPI IMPa4-A546_ao_TileScan_001 (Stage 41 of 49)	00-2ToaRNv3XivNCTuhAu93Rj
6.06634	11.9823	20.8784	um	Nucleus	Nucleus BoundingBoxOO Length	0.000	1.000	324	100000304	100000009	NT PSF-A488 IMPa4-A546 DAPI 8C2-siRNA-IMP-a2-a4 V2.00	0	20. NT IMPa4 PSF-A488 DAPI IMPa4-A546_ao_TileScan_001 (Stage 41 of 49)	00-2ToaRNv3XivNCTuhAu93Rj
7.26097	11.1843	16.6582	um	Nucleus	Nucleus BoundingBoxOO Length	0.000	1.000	325	100000305	100000010	NT PSF-A488 IMPa4-A546 DAPI 8C2-siRNA-IMP-a2-a4 V2.00	0	20. NT IMPa4 PSF-A488 DAPI IMPa4-A546_ao_TileScan_001 (Stage 41 of 49)	00-2ToaRNv3XivNCTuhAu93Rj
8.15786	10.9847	23.9554	um	Nucleus	Nucleus BoundingBoxOO Length	0.000	1.000	327	100000306	100000011	NT PSF-A488 IMPa4-A546 DAPI 8C2-siRNA-IMP-a2-a4 V2.00	0	20. NT IMPa4 PSF-A488 DAPI IMPa4-A546_ao_TileScan_001 (Stage 41 of 49)	00-2ToaRNv3XivNCTuhAu93Rj
7.64276	16.1749	21.2392	um	Nucleus	Nucleus BoundingBoxOO Length	0.000	1.000	328	100000307	100000012	NT PSF-A488 IMPa4-A546 DAPI 8C2-siRNA-IMP-a2-a4 V2.00	0	20. NT IMPa4 PSF-A488 DAPI IMPa4-A546_ao_TileScan_001 (Stage 41 of 49)	00-2ToaRNv3XivNCTuhAu93Rj
6.85585	13.1894	18.9862	um	Nucleus	Nucleus BoundingBoxOO Length	0.000	1.000	330	100000308	100000013	NT PSF-A488 IMPa4-A546 DAPI 8C2-siRNA-IMP-a2-a4 V2.00	0	20. NT IMPa4 PSF-A488 DAPI IMPa4-A546_ao_TileScan_001 (Stage 41 of 49)	00-2ToaRNv3XivNCTuhAu93Rj
8.90596	10.4707	11.3338	um	Nucleus	Nucleus BoundingBoxOO Length	0.000	1.000	331	100000309	100000014	NT PSF-A488 IMPa4-A546 DAPI 8C2-siRNA-IMP-a2-a4 V2.00	0	20. NT IMPa4 PSF-A488 DAPI IMPa4-A546_ao_TileScan_001 (Stage 41 of 49)	00-2ToaRNv3XivNCTuhAu93Rj
10.1182	11.1762	10.797	um	Nucleus	Nucleus BoundingBoxOO Length	0.000	1.000	332	100000310	100000015	NT PSF-A488 IMPa4-A546 DAPI 8C2-siRNA-IMP-a2-a4 V2.00	0	20. NT IMPa4 PSF-A488 DAPI IMPa4-A546_ao_TileScan_001 (Stage 41 of 49)	00-2ToaRNv3XivNCTuhAu93Rj
4.74626	11.1051	14.3206	um	Nucleus	Nucleus BoundingBoxOO Length	0.000	1.000	332	100000311	100000016	NT PSF-A488 IMPa4-A546 DAPI 8C2-siRNA-IMP-a2-a4 V2.00	0	20. NT IMPa4 PSF-A488 DAPI IMPa4-A546_ao_TileScan_001 (Stage 41 of 49)	00-2ToaRNv3XivNCTuhAu93Rj
7.66907	9.90228	17.0088	um	Nucleus	Nucleus BoundingBoxOO Length	0.000	1.000	333	100000312	100000017	NT PSF-A488 IMPa4-A546 DAPI 8C2-siRNA-IMP-a2-a4 V2.00	0	20. NT IMPa4 PSF-A488 DAPI IMPa4-A546_ao_TileScan_001 (Stage 41 of 49)	00-2ToaRNv3XivNCTuhAu93Rj
10.4572	11.3431	13.8714	um	Nucleus	Nucleus BoundingBoxOO Length	0.000	1.000	333	100000313	100000018	NT PSF-A488 IMPa4-A546 DAPI 8C2-siRNA-IMP-a2-a4 V2.00	0	20. NT IMPa4 PSF-A488 DAPI IMPa4-A546_ao_TileScan_001 (Stage 41 of 49)	00-2ToaRNv3XivNCTuhAu93Rj
10.4495	10.8482	17.4315	um	Nucleus	Nucleus BoundingBoxOO Length	0.000	1.000	334	100000314	100000019	NT PSF-A488 IMPa4-A546 DAPI 8C2-siRNA-IMP-a2-a4 V2.00	0	20. NT IMPa4 PSF-A488 DAPI IMPa4-A546_ao_TileScan_001 (Stage 41 of 49)	00-2ToaRNv3XivNCTuhAu93Rj
4.6777	10.1732	24.7167	um	Nucleus	Nucleus BoundingBoxOO Length	0.000	1.000	335	100000315	100000000	NT PSF-A488 IMPa4-A546 DAPI 8C2-siRNA-IMP-a2-a4 V2.00	0	20. NT IMPa4 PSF-A488 DAPI IMPa4-A546_ap_TileScan_001 (Stage 42 of 49)	00-dTXgA8H9Um89wV99NR3iZ8
4.93619	15.6012	18.1491	um	Nucleus	Nucleus BoundingBoxOO Length	0.000	1.000	337	100000316	100000001	NT PSF-A488 IMPa4-A546 DAPI 8C2-siRNA-IMP-a2-a4 V2.00	0	20. NT IMPa4 PSF-A488 DAPI IMPa4-A546_ap_TileScan_001 (Stage 42 of 49)	00-dTXgA8H9Um89wV99NR3iZ8
5.74709	12.1703	15.9485	um	Nucleus	Nucleus BoundingBoxOO Length	0.000	1.000	339	100000317	100000002	NT PSF-A488 IMPa4-A546 DAPI 8C2-siRNA-IMP-a2-a4 V2.00	0	20. NT IMPa4 PSF-A488 DAPI IMPa4-A546_ap_TileScan_001 (Stage 42 of 49)	00-dTXgA8H9Um89wV99NR3iZ8
6.10236	12.4064	16.6054	um	Nucleus	Nucleus BoundingBoxOO Length	0.000	1.000	340	100000318	100000003	NT PSF-A488 IMPa4-A546 DAPI 8C2-siRNA-IMP-a2-a4 V2.00	0	20. NT IMPa4 PSF-A488 DAPI IMPa4-A546_ap_TileScan_001 (Stage 42 of 49)	00-dTXgA8H9Um89wV99NR3iZ8
6.80977	12.5431	17.3666	um	Nucleus	Nucleus BoundingBoxOO Length	0.000	1.000	340	100000319	100000004	NT PSF-A488 IMPa4-A546 DAPI 8C2-siRNA-IMP-a2-a4 V2.00	0	20. NT IMPa4 PSF-A488 DAPI IMPa4-A546_ap_TileScan_001 (Stage 42 of 49)	00-dTXgA8H9Um89wV99NR3iZ8
5.71648	14.572	21.0318	um	Nucleus	Nucleus BoundingBoxOO Length	0.000	1.000	341	100000320	100000005	NT PSF-A488 IMPa4-A546 DAPI 8C2-siRNA-IMP-a2-a4 V2.00	0	20. NT IMPa4 PSF-A488 DAPI IMPa4-A546_ap_TileScan_001 (Stage 42 of 49)	00-dTXgA8H9Um89wV99NR3iZ8
5.89835	9.55078	14.9967	um	Nucleus	Nucleus BoundingBoxOO Length	0.000	1.000	341	100000321	100000006	NT PSF-A488 IMPa4-A546 DAPI 8C2-siRNA-IMP-a2-a4 V2.00	0	20. NT IMPa4 PSF-A488 DAPI IMPa4-A546_ap_TileScan_001 (Stage 42 of 49)	00-dTXgA8H9Um89wV99NR3iZ8
5.34694	11.5522	18.009	um	Nucleus	Nucleus BoundingBoxOO Length	0.000	1.000	342	100000322	100000007	NT PSF-A488 IMPa4-A546 DAPI 8C2-siRNA-IMP-a2-a4 V2.00	0	20. NT IMPa4 PSF-A488 DAPI IMPa4-A546_ap_TileScan_001 (Stage 42 of 49)	00-dTXgA8H9Um89wV99NR3iZ8
5.71976	14.6672	16.0478	um	Nucleus	Nucleus BoundingBoxOO Length	0.000	1.000	342	100000323	100000008	NT PSF-A488 IMPa4-A546 DAPI 8C2-siRNA-IMP-a2-a4 V2.00	0	20. NT IMPa4 PSF-A488 DAPI IMPa4-A546_ap_TileScan_001 (Stage 42 of 49)	00-dTXgA8H9Um89wV99NR3iZ8
5.67884	11.3889	17.4089	um	Nucleus	Nucleus BoundingBoxOO Length	0.000	1.000	342	100000324	100000009	NT PSF-A488 IMPa4-A546 DAPI 8C2-siRNA-IMP-a2-a4 V2.00	0	20. NT IMPa4 PSF-A488 DAPI IMPa4-A546_ap_TileScan_001 (Stage 42 of 49)	00-dTXgA8H9Um89wV99NR3iZ8
5.34305	11.7644	17.9203	um	Nucleus	Nucleus BoundingBoxOO Length	0.000	1.000	342	100000325	100000010	NT PSF-A488 IMPa4-A546 DAPI 8C2-siRNA-IMP-a2-a4 V2.00	0	20. NT IMPa4 PSF-A488 DAPI IMPa4-A546_ap_TileScan_001 (Stage 42 of 49)	00-dTXgA8H9Um89wV99NR3iZ8
4.56582	13.3868	21.6771	um	Nucleus	Nucleus BoundingBoxOO Length	0.000	1.000	343	100000326	100000011	NT PSF-A488 IMPa4-A546 DAPI 8C2-siRNA-IMP-a2-a4 V2.00	0	20. NT IMPa4 PSF-A488 DAPI IMPa4-A546_ap_TileScan_001 (Stage 42 of 49)	00-dTXgA8H9Um89wV99NR3iZ8
5.68814	15.2127	21.2164	um	Nucleus	Nucleus BoundingBoxOO Length	0.000	1.000	344	100000327	100000012	NT PSF-A488 IMPa4-A546 DAPI 8C2-siRNA-IMP-a2-a4 V2.00	0	20. NT IMPa4 PSF-A488 DAPI IMPa4-A546_ap_TileScan_001 (Stage 42 of 49)	00-dTXgA8H9Um89wV99NR3iZ8
7.1989	12.4624	16.098	um	Nucleus	Nucleus BoundingBoxOO Length	0.000	1.000	345	100000328	100000013	NT PSF-A488 IMPa4-A546 DAPI 8C2-siRNA-IMP-a2-a4 V2.00	0	20. NT IMPa4 PSF-A488 DAPI IMPa4-A546_ap_TileScan_001 (Stage 42 of 49)	00-dTXgA8H9Um89wV99NR3iZ8
4.982	14.4187	15.1557	um	Nucleus	Nucleus BoundingBoxOO Length	0.000	1.000	346	100000329	100000014	NT PSF-A488 IMPa4-A546 DAPI 8C2-siRNA-IMP-a2-a4 V2.00	0	20. NT IMPa4 PSF-A488 DAPI IMPa4-A546_ap_TileScan_001 (Stage 42 of 49)	00-dTXgA8H9Um89wV99NR3iZ8
5.78945	10.4823	19.6736	um	Nucleus	Nucleus BoundingBoxOO Length	0.000	1.000	346	100000330	100000015	NT PSF-A488 IMPa4-A546 DAPI 8C2-siRNA-IMP-a2-a4 V2.00	0	20. NT IMPa4 PSF-A488 DAPI IMPa4-A546_ap_TileScan_001 (Stage 42 of 49)	00-dTXgA8H9Um89wV99NR3iZ8
0.119147	0.572626	0.940633	um	Nucleus	Nucleus BoundingBoxOO Length	0.000	1.000	346	100000331	100000016	NT PSF-A488 IMPa4-A546 DAPI 8C2-siRNA-IMP-a2-a4 V2.00	0	20. NT IMPa4 PSF-A488 DAPI IMPa4-A546_ap_TileScan_001 (Stage 42 of 49)	00-dTXgA8H9Um89wV99NR3iZ8
5.93838	14.4178	19.693	um	Nucleus	Nucleus BoundingBoxOO Length	0.000	1.000	347	100000332	100000017	NT PSF-A488 IMPa4-A546 DAPI 8C2-siRNA-IMP-a2-a4 V2.00	0	20. NT IMPa4 PSF-A488 DAPI IMPa4-A546_ap_TileScan_001 (Stage 42 of 49)	00-dTXgA8H9Um89wV99NR3iZ8
5.46901	9.52113	23.9098	um	Nucleus	Nucleus BoundingBoxOO Length	0.000	1.000	347	100000333	100000018	NT PSF-A488 IMPa4-A546 DAPI 8C2-siRNA-IMP-a2-a4 V2.00	0	20. NT IMPa4 PSF-A488 DAPI IMPa4-A546_ap_TileScan_001 (Stage 42 of 49)	00-dTXgA8H9Um89wV99NR3iZ8
6.88811	11.9989	20.643	um	Nucleus	Nucleus BoundingBoxOO Length	0.000	1.000	348	100000334	100000019	NT PSF-A488 IMPa4-A546 DAPI 8C2-siRNA-IMP-a2-a4 V2.00	0	20. NT IMPa4 PSF-A488 DAPI IMPa4-A546_ap_TileScan_001 (Stage 42 of 49)	00-dTXgA8H9Um89wV99NR3iZ8
9.82751	10.3336	15.0553	um	Nucleus	Nucleus BoundingBoxOO Length	0.000	1.000	349	100000335	100000020	NT PSF-A488 IMPa4-A546 DAPI 8C2-siRNA-IMP-a2-a4 V2.00	0	20. NT IMPa4 PSF-A488 DAPI IMPa4-A546_ap_TileScan_001 (Stage 42 of 49)	00-dTXgA8H9Um89wV99NR3iZ8
10.4652	11.277	13.596	um	Nucleus	Nucleus BoundingBoxOO Length	0.000	1.000	351	100000336	100000021	NT PSF-A488 IMPa4-A546 DAPI 8C2-siRNA-IMP-a2-a4 V2.00	0	20. NT IMPa4 PSF-A488 DAPI IMPa4-A546_ap_TileScan_001 (Stage 42 of 49)	00-dTXgA8H9Um89wV99NR3iZ8
10.9501	13.1136	16.8311	um	Nucleus	Nucleus BoundingBoxOO Length	0.000	1.000	352	100000337	100000022	NT PSF-A488 IMPa4-A546 DAPI 8C2-siRNA-IMP-a2-a4 V2.00	0	20. NT IMPa4 PSF-A488 DAPI IMPa4-A546_ap_TileScan_001 (Stage 42 of 49)	00-dTXgA8H9Um89wV99NR3iZ8
6.08087	13.7415	18.5293	um	Nucleus	Nucleus BoundingBoxOO Length	0.000	1.000	353	100000338	100000000	NT PSF-A488 IMPa4-A546 DAPI 8C2-siRNA-IMP-a2-a4 V2.00	0	20. NT IMPa4 PSF-A488 DAPI IMPa4-A546_aq_TileScan_001 (Stage 43 of 49)	00-cgSFzKBv6ZrXWTvgJk3kuS
4.92341	16.615	18.5663	um	Nucleus	Nucleus BoundingBoxOO Length	0.000	1.000	354	100000339	100000001	NT PSF-A488 IMPa4-A546 DAPI 8C2-siRNA-IMP-a2-a4 V2.00	0	20. NT IMPa4 PSF-A488 DAPI IMPa4-A546_aq_TileScan_001 (Stage 43 of 49)	00-cgSFzKBv6ZrXWTvgJk3kuS
4.58088	11.716	18.3864	um	Nucleus	Nucleus BoundingBoxOO Length	0.000	1.000	355	100000340	100000002	NT PSF-A488 IMPa4-A546 DAPI 8C2-siRNA-IMP-a2-a4 V2.00	0	20. NT IMPa4 PSF-A488 DAPI IMPa4-A546_aq_TileScan_001 (Stage 43 of 49)	00-cgSFzKBv6ZrXWTvgJk3kuS
5.34603	14.4855	17.2246	um	Nucleus	Nucleus BoundingBoxOO Length	0.000	1.000	357	100000341	100000003	NT PSF-A488 IMPa4-A546 DAPI 8C2-siRNA-IMP-a2-a4 V2.00	0	20. NT IMPa4 PSF-A488 DAPI IMPa4-A546_aq_TileScan_001 (Stage 43 of 49)	00-cgSFzKBv6ZrXWTvgJk3kuS
4.88876	13.0148	22.7826	um	Nucleus	Nucleus BoundingBoxOO Length	0.000	1.000	358	100000342	100000004	NT PSF-A488 IMPa4-A546 DAPI 8C2-siRNA-IMP-a2-a4 V2.00	0	20. NT IMPa4 PSF-A488 DAPI IMPa4-A546_aq_TileScan_001 (Stage 43 of 49)	00-cgSFzKBv6ZrXWTvgJk3kuS
7.23324	16.2166	22.4776	um	Nucleus	Nucleus BoundingBoxOO Length	0.000	1.000	359	100000343	100000005	NT PSF-A488 IMPa4-A546 DAPI 8C2-siRNA-IMP-a2-a4 V2.00	0	20. NT IMPa4 PSF-A488 DAPI IMPa4-A546_aq_TileScan_001 (Stage 43 of 49)	00-cgSFzKBv6ZrXWTvgJk3kuS
5.67311	19.0159	26.9398	um	Nucleus	Nucleus BoundingBoxOO Length	0.000	1.000	360	100000344	100000006	NT PSF-A488 IMPa4-A546 DAPI 8C2-siRNA-IMP-a2-a4 V2.00	0	20. NT IMPa4 PSF-A488 DAPI IMPa4-A546_aq_TileScan_001 (Stage 43 of 49)	00-cgSFzKBv6ZrXWTvgJk3kuS
7.19739	15.4517	22.2815	um	Nucleus	Nucleus BoundingBoxOO Length	0.000	1.000	361	100000345	100000007	NT PSF-A488 IMPa4-A546 DAPI 8C2-siRNA-IMP-a2-a4 V2.00	0	20. NT IMPa4 PSF-A488 DAPI IMPa4-A546_aq_TileScan_001 (Stage 43 of 49)	00-cgSFzKBv6ZrXWTvgJk3kuS
6.91481	9.6745	22.8419	um	Nucleus	Nucleus BoundingBoxOO Length	0.000	1.000	362	100000346	100000008	NT PSF-A488 IMPa4-A546 DAPI 8C2-siRNA-IMP-a2-a4 V2.00	0	20. NT IMPa4 PSF-A488 DAPI IMPa4-A546_aq_TileScan_001 (Stage 43 of 49)	00-cgSFzKBv6ZrXWTvgJk3kuS
5.69361	13.3268	19.9808	um	Nucleus	Nucleus BoundingBoxOO Length	0.000	1.000	363	100000347	100000009	NT PSF-A488 IMPa4-A546 DAPI 8C2-siRNA-IMP-a2-a4 V2.00	0	20. NT IMPa4 PSF-A488 DAPI IMPa4-A546_aq_TileScan_001 (Stage 43 of 49)	00-cgSFzKBv6ZrXWTvgJk3kuS
6.07074	17.8001	25.8163	um	Nucleus	Nucleus BoundingBoxOO Length	0.000	1.000	364	100000348	100000010	NT PSF-A488 IMPa4-A546 DAPI 8C2-siRNA-IMP-a2-a4 V2.00	0	20. NT IMPa4 PSF-A488 DAPI IMPa4-A546_aq_TileScan_001 (Stage 43 of 49)	00-cgSFzKBv6ZrXWTvgJk3kuS
4.95248	14.9859	19.0533	um	Nucleus	Nucleus BoundingBoxOO Length	0.000	1.000	365	100000349	100000011	NT PSF-A488 IMPa4-A546 DAPI 8C2-siRNA-IMP-a2-a4 V2.00	0	20. NT IMPa4 PSF-A488 DAPI IMPa4-A546_aq_TileScan_001 (Stage 43 of 49)	00-cgSFzKBv6ZrXWTvgJk3kuS
5.74388	12.0807	13.8954	um	Nucleus	Nucleus BoundingBoxOO Length	0.000	1.000	366	100000350	100000012	NT PSF-A488 IMPa4-A546 DAPI 8C2-siRNA-IMP-a2-a4 V2.00	0	20. NT IMPa4 PSF-A488 DAPI IMPa4-A546_aq_TileScan_001 (Stage 43 of 49)	00-cgSFzKBv6ZrXWTvgJk3kuS
6.05859	10.8489	20.1455	um	Nucleus	Nucleus BoundingBoxOO Length	0.000	1.000	367	100000351	100000013	NT PSF-A488 IMPa4-A546 DAPI 8C2-siRNA-IMP-a2-a4 V2.00	0	20. NT IMPa4 PSF-A488 DAPI IMPa4-A546_aq_TileScan_001 (Stage 43 of 49)	00-cgSFzKBv6ZrXWTvgJk3kuS
5.73691	12.5575	17.096	um	Nucleus	Nucleus BoundingBoxOO Length	0.000	1.000	368	100000352	100000014	NT PSF-A488 IMPa4-A546 DAPI 8C2-siRNA-IMP-a2-a4 V2.00	0	20. NT IMPa4 PSF-A488 DAPI IMPa4-A546_aq_TileScan_001 (Stage 43 of 49)	00-cgSFzKBv6ZrXWTvgJk3kuS
5.30112	12.2385	21.7831	um	Nucleus	Nucleus BoundingBoxOO Length	0.000	1.000	369	100000353	100000000	NT PSF-A488 IMPa4-A546 DAPI 8C2-siRNA-IMP-a2-a4 V2.00	0	20. NT IMPa4 PSF-A488 DAPI IMPa4-A546_ar_TileScan_001 (Stage 44 of 49)	00-jzrFtnJ3XWCvhHR2A6boxi
5.68539	14.2274	15.3369	um	Nucleus	Nucleus BoundingBoxOO Length	0.000	1.000	372	100000354	100000001	NT PSF-A488 IMPa4-A546 DAPI 8C2-siRNA-IMP-a2-a4 V2.00	0	20. NT IMPa4 PSF-A488 DAPI IMPa4-A546_ar_TileScan_001 (Stage 44 of 49)	00-jzrFtnJ3XWCvhHR2A6boxi
6.46285	14.9527	21.9456	um	Nucleus	Nucleus BoundingBoxOO Length	0.000	1.000	373	100000355	100000002	NT PSF-A488 IMPa4-A546 DAPI 8C2-siRNA-IMP-a2-a4 V2.00	0	20. NT IMPa4 PSF-A488 DAPI IMPa4-A546_ar_TileScan_001 (Stage 44 of 49)	00-jzrFtnJ3XWCvhHR2A6boxi
5.94465	10.2619	14.1773	um	Nucleus	Nucleus BoundingBoxOO Length	0.000	1.000	374	100000356	100000003	NT PSF-A488 IMPa4-A546 DAPI 8C2-siRNA-IMP-a2-a4 V2.00	0	20. NT IMPa4 PSF-A488 DAPI IMPa4-A546_ar_TileScan_001 (Stage 44 of 49)	00-jzrFtnJ3XWCvhHR2A6boxi
5.31356	14.5017	18.6916	um	Nucleus	Nucleus BoundingBoxOO Length	0.000	1.000	375	100000357	100000004	NT PSF-A488 IMPa4-A546 DAPI 8C2-siRNA-IMP-a2-a4 V2.00	0	20. NT IMPa4 PSF-A488 DAPI IMPa4-A546_ar_TileScan_001 (Stage 44 of 49)	00-jzrFtnJ3XWCvhHR2A6boxi
5.73258	13.0535	18.5753	um	Nucleus	Nucleus BoundingBoxOO Length	0.000	1.000	376	100000358	100000005	NT PSF-A488 IMPa4-A546 DAPI 8C2-siRNA-IMP-a2-a4 V2.00	0	20. NT IMPa4 PSF-A488 DAPI IMPa4-A546_ar_TileScan_001 (Stage 44 of 49)	00-jzrFtnJ3XWCvhHR2A6boxi
6.83648	8.34329	21.7002	um	Nucleus	Nucleus BoundingBoxOO Length	0.000	1.000	377	100000359	100000006	NT PSF-A488 IMPa4-A546 DAPI 8C2-siRNA-IMP-a2-a4 V2.00	0	20. NT IMPa4 PSF-A488 DAPI IMPa4-A546_ar_TileScan_001 (Stage 44 of 49)	00-jzrFtnJ3XWCvhHR2A6boxi
5.70899	10.3735	20.5746	um	Nucleus	Nucleus BoundingBoxOO Length	0.000	1.000	378	100000360	100000007	NT PSF-A488 IMPa4-A546 DAPI 8C2-siRNA-IMP-a2-a4 V2.00	0	20. NT IMPa4 PSF-A488 DAPI IMPa4-A546_ar_TileScan_001 (Stage 44 of 49)	00-jzrFtnJ3XWCvhHR2A6boxi
6.15656	9.45659	18.9877	um	Nucleus	Nucleus BoundingBoxOO Length	0.000	1.000	379	100000361	100000008	NT PSF-A488 IMPa4-A546 DAPI 8C2-siRNA-IMP-a2-a4 V2.00	0	20. NT IMPa4 PSF-A488 DAPI IMPa4-A546_ar_TileScan_001 (Stage 44 of 49)	00-jzrFtnJ3XWCvhHR2A6boxi
5.47099	10.7651	20.2498	um	Nucleus	Nucleus BoundingBoxOO Length	0.000	1.000	380	100000362	100000009	NT PSF-A488 IMPa4-A546 DAPI 8C2-siRNA-IMP-a2-a4 V2.00	0	20. NT IMPa4 PSF-A488 DAPI IMPa4-A546_ar_TileScan_001 (Stage 44 of 49)	00-jzrFtnJ3XWCvhHR2A6boxi
6.90975	10.2602	20.5364	um	Nucleus	Nucleus BoundingBoxOO Length	0.000	1.000	381	100000363	100000010	NT PSF-A488 IMPa4-A546 DAPI 8C2-siRNA-IMP-a2-a4 V2.00	0	20. NT IMPa4 PSF-A488 DAPI IMPa4-A546_ar_TileScan_001 (Stage 44 of 49)	00-jzrFtnJ3XWCvhHR2A6boxi
5.32118	10.8808	16.3761	um	Nucleus	Nucleus BoundingBoxOO Length	0.000	1.000	382	100000364	100000011	NT PSF-A488 IMPa4-A546 DAPI 8C2-siRNA-IMP-a2-a4 V2.00	0	20. NT IMPa4 PSF-A488 DAPI IMPa4-A546_ar_TileScan_001 (Stage 44 of 49)	00-jzrFtnJ3XWCvhHR2A6boxi
8.17496	11.6386	18.9723	um	Nucleus	Nucleus BoundingBoxOO Length	0.000	1.000	383	100000365	100000012	NT PSF-A488 IMPa4-A546 DAPI 8C2-siRNA-IMP-a2-a4 V2.00	0	20. NT IMPa4 PSF-A488 DAPI IMPa4-A546_ar_TileScan_001 (Stage 44 of 49)	00-jzrFtnJ3XWCvhHR2A6boxi
6.82915	11.6898	15.841	um	Nucleus	Nucleus BoundingBoxOO Length	0.000	1.000	386	100000366	100000000	NT PSF-A488 IMPa4-A546 DAPI 8C2-siRNA-IMP-a2-a4 V2.00	0	20. NT IMPa4 PSF-A488 DAPI IMPa4-A546_as_TileScan_001 (Stage 45 of 49)	00-cRSMXMbSMnG4ADWhxJSeK
7.33865	10.7015	13.1267	um	Nucleus	Nucleus BoundingBoxOO Length	0.000	1.000	389	100000367	100000001	NT PSF-A488 IMPa4-A546 DAPI 8C2-siRNA-IMP-a2-a4 V2.00	0	20. NT IMPa4 PSF-A488 DAPI IMPa4-A546_as_TileScan_001 (Stage 45 of 49)	00-cRSMXMbSMnG4ADWhxJSeK
6.12032	10.6361	14.3738	um	Nucleus	Nucleus BoundingBoxOO Length	0.000	1.000	390	100000368	100000002	NT PSF-A488 IMPa4-A546 DAPI 8C2-siRNA-IMP-a2-a4 V2.00	0	20. NT IMPa4 PSF-A488 DAPI IMPa4-A546_as_TileScan_001 (Stage 45 of 49)	00-cRSMXMbSMnG4ADWhxJSeK
6.94843	13.5072	19.5006	um	Nucleus	Nucleus BoundingBoxOO Length	0.000	1.000	391	100000369	100000003	NT PSF-A488 IMPa4-A546 DAPI 8C2-siRNA-IMP-a2-a4 V2.00	0	20. NT IMPa4 PSF-A488 DAPI IMPa4-A546_as_TileScan_001 (Stage 45 of 49)	00-cRSMXMbSMnG4ADWhxJSeK
5.72281	7.46814	14.3244	um	Nucleus	Nucleus BoundingBoxOO Length	0.000	1.000	392	100000370	100000004	NT PSF-A488 IMPa4-A546 DAPI 8C2-siRNA-IMP-a2-a4 V2.00	0	20. NT IMPa4 PSF-A488 DAPI IMPa4-A546_as_TileScan_001 (Stage 45 of 49)	00-cRSMXMbSMnG4ADWhxJSeK
6.20913	11.8133	13.7574	um	Nucleus	Nucleus BoundingBoxOO Length	0.000	1.000	393	100000371	100000005	NT PSF-A488 IMPa4-A546 DAPI 8C2-siRNA-IMP-a2-a4 V2.00	0	20. NT IMPa4 PSF-A488 DAPI IMPa4-A546_as_TileScan_001 (Stage 45 of 49)	00-cRSMXMbSMnG4ADWhxJSeK
6.08904	13.2923	15.8461	um	Nucleus	Nucleus BoundingBoxOO Length	0.000	1.000	394	100000372	100000006	NT PSF-A488 IMPa4-A546 DAPI 8C2-siRNA-IMP-a2-a4 V2.00	0	20. NT IMPa4 PSF-A488 DAPI IMPa4-A546_as_TileScan_001 (Stage 45 of 49)	00-cRSMXMbSMnG4ADWhxJSeK
6.89404	9.08712	18.1384	um	Nucleus	Nucleus BoundingBoxOO Length	0.000	1.000	396	100000373	100000007	NT PSF-A488 IMPa4-A546 DAPI 8C2-siRNA-IMP-a2-a4 V2.00	0	20. NT IMPa4 PSF-A488 DAPI IMPa4-A546_as_TileScan_001 (Stage 45 of 49)	00-cRSMXMbSMnG4ADWhxJSeK
5.79913	8.60044	19.3567	um	Nucleus	Nucleus BoundingBoxOO Length	0.000	1.000	397	100000374	100000008	NT PSF-A488 IMPa4-A546 DAPI 8C2-siRNA-IMP-a2-a4 V2.00	0	20. NT IMPa4 PSF-A488 DAPI IMPa4-A546_as_TileScan_001 (Stage 45 of 49)	00-cRSMXMbSMnG4ADWhxJSeK
6.02186	17.6636	25.3805	um	Nucleus	Nucleus BoundingBoxOO Length	0.000	1.000	398	100000375	100000009	NT PSF-A488 IMPa4-A546 DAPI 8C2-siRNA-IMP-a2-a4 V2.00	0	20. NT IMPa4 PSF-A488 DAPI IMPa4-A546_as_TileScan_001 (Stage 45 of 49)	00-cRSMXMbSMnG4ADWhxJSeK
5.20295	12.0244	16.968	um	Nucleus	Nucleus BoundingBoxOO Length	0.000	1.000	399	100000376	100000010	NT PSF-A488 IMPa4-A546 DAPI 8C2-siRNA-IMP-a2-a4 V2.00	0	20. NT IMPa4 PSF-A488 DAPI IMPa4-A546_as_TileScan_001 (Stage 45 of 49)	00-cRSMXMbSMnG4ADWhxJSeK
5.97728	16.7881	24.1267	um	Nucleus	Nucleus BoundingBoxOO Length	0.000	1.000	400	100000377	100000011	NT PSF-A488 IMPa4-A546 DAPI 8C2-siRNA-IMP-a2-a4 V2.00	0	20. NT IMPa4 PSF-A488 DAPI IMPa4-A546_as_TileScan_001 (Stage 45 of 49)	00-cRSMXMbSMnG4ADWhxJSeK
6.99043	20.1205	24.7761	um	Nucleus	Nucleus BoundingBoxOO Length	0.000	1.000	400	100000378	100000012	NT PSF-A488 IMPa4-A546 DAPI 8C2-siRNA-IMP-a2-a4 V2.00	0	20. NT IMPa4 PSF-A488 DAPI IMPa4-A546_as_TileScan_001 (Stage 45 of 49)	00-cRSMXMbSMnG4ADWhxJSeK
4.69099	7.33829	14.4019	um	Nucleus	Nucleus BoundingBoxOO Length	0.000	1.000	401	100000379	100000013	NT PSF-A488 IMPa4-A546 DAPI 8C2-siRNA-IMP-a2-a4 V2.00	0	20. NT IMPa4 PSF-A488 DAPI IMPa4-A546_as_TileScan_001 (Stage 45 of 49)	00-cRSMXMbSMnG4ADWhxJSeK
6.586	12.7293	17.5651	um	Nucleus	Nucleus BoundingBoxOO Length	0.000	1.000	402	100000380	100000014	NT PSF-A488 IMPa4-A546 DAPI 8C2-siRNA-IMP-a2-a4 V2.00	0	20. NT IMPa4 PSF-A488 DAPI IMPa4-A546_as_TileScan_001 (Stage 45 of 49)	00-cRSMXMbSMnG4ADWhxJSeK
5.3149	14.2601	19.4296	um	Nucleus	Nucleus BoundingBoxOO Length	0.000	1.000	403	100000381	100000015	NT PSF-A488 IMPa4-A546 DAPI 8C2-siRNA-IMP-a2-a4 V2.00	0	20. NT IMPa4 PSF-A488 DAPI IMPa4-A546_as_TileScan_001 (Stage 45 of 49)	00-cRSMXMbSMnG4ADWhxJSeK
6.13975	12.928	16.9949	um	Nucleus	Nucleus BoundingBoxOO Length	0.000	1.000	404	100000382	100000016	NT PSF-A488 IMPa4-A546 DAPI 8C2-siRNA-IMP-a2-a4 V2.00	0	20. NT IMPa4 PSF-A488 DAPI IMPa4-A546_as_TileScan_001 (Stage 45 of 49)	00-cRSMXMbSMnG4ADWhxJSeK
5.99362	18.2277	27.1246	um	Nucleus	Nucleus BoundingBoxOO Length	0.000	1.000	405	100000383	100000017	NT PSF-A488 IMPa4-A546 DAPI 8C2-siRNA-IMP-a2-a4 V2.00	0	20. NT IMPa4 PSF-A488 DAPI IMPa4-A546_as_TileScan_001 (Stage 45 of 49)	00-cRSMXMbSMnG4ADWhxJSeK
6.5781	9.89406	12.3065	um	Nucleus	Nucleus BoundingBoxOO Length	0.000	1.000	406	100000384	100000018	NT PSF-A488 IMPa4-A546 DAPI 8C2-siRNA-IMP-a2-a4 V2.00	0	20. NT IMPa4 PSF-A488 DAPI IMPa4-A546_as_TileScan_001 (Stage 45 of 49)	00-cRSMXMbSMnG4ADWhxJSeK
5.00643	13.5849	21.032	um	Nucleus	Nucleus BoundingBoxOO Length	0.000	1.000	407	100000385	100000000	NT PSF-A488 IMPa4-A546 DAPI 8C2-siRNA-IMP-a2-a4 V2.00	0	20. NT IMPa4 PSF-A488 DAPI IMPa4-A546_at_TileScan_001 (Stage 46 of 49)	00-DmXkLVM35fj47VoMLwBVNX
6.50348	14.9856	19.8657	um	Nucleus	Nucleus BoundingBoxOO Length	0.000	1.000	411	100000386	100000001	NT PSF-A488 IMPa4-A546 DAPI 8C2-siRNA-IMP-a2-a4 V2.00	0	20. NT IMPa4 PSF-A488 DAPI IMPa4-A546_at_TileScan_001 (Stage 46 of 49)	00-DmXkLVM35fj47VoMLwBVNX
6.61732	12.4695	15.9876	um	Nucleus	Nucleus BoundingBoxOO Length	0.000	1.000	413	100000387	100000002	NT PSF-A488 IMPa4-A546 DAPI 8C2-siRNA-IMP-a2-a4 V2.00	0	20. NT IMPa4 PSF-A488 DAPI IMPa4-A546_at_TileScan_001 (Stage 46 of 49)	00-DmXkLVM35fj47VoMLwBVNX
5.77396	14.4224	14.8	um	Nucleus	Nucleus BoundingBoxOO Length	0.000	1.000	414	100000388	100000003	NT PSF-A488 IMPa4-A546 DAPI 8C2-siRNA-IMP-a2-a4 V2.00	0	20. NT IMPa4 PSF-A488 DAPI IMPa4-A546_at_TileScan_001 (Stage 46 of 49)	00-DmXkLVM35fj47VoMLwBVNX
4.32785	9.13422	14.1281	um	Nucleus	Nucleus BoundingBoxOO Length	0.000	1.000	415	100000389	100000004	NT PSF-A488 IMPa4-A546 DAPI 8C2-siRNA-IMP-a2-a4 V2.00	0	20. NT IMPa4 PSF-A488 DAPI IMPa4-A546_at_TileScan_001 (Stage 46 of 49)	00-DmXkLVM35fj47VoMLwBVNX
5.50399	14.0027	14.5154	um	Nucleus	Nucleus BoundingBoxOO Length	0.000	1.000	415	100000390	100000005	NT PSF-A488 IMPa4-A546 DAPI 8C2-siRNA-IMP-a2-a4 V2.00	0	20. NT IMPa4 PSF-A488 DAPI IMPa4-A546_at_TileScan_001 (Stage 46 of 49)	00-DmXkLVM35fj47VoMLwBVNX
5.80618	9.13206	12.6419	um	Nucleus	Nucleus BoundingBoxOO Length	0.000	1.000	416	100000391	100000006	NT PSF-A488 IMPa4-A546 DAPI 8C2-siRNA-IMP-a2-a4 V2.00	0	20. NT IMPa4 PSF-A488 DAPI IMPa4-A546_at_TileScan_001 (Stage 46 of 49)	00-DmXkLVM35fj47VoMLwBVNX
5.70732	12.2834	21.2082	um	Nucleus	Nucleus BoundingBoxOO Length	0.000	1.000	417	100000392	100000007	NT PSF-A488 IMPa4-A546 DAPI 8C2-siRNA-IMP-a2-a4 V2.00	0	20. NT IMPa4 PSF-A488 DAPI IMPa4-A546_at_TileScan_001 (Stage 46 of 49)	00-DmXkLVM35fj47VoMLwBVNX
6.28217	10.8466	13.7423	um	Nucleus	Nucleus BoundingBoxOO Length	0.000	1.000	418	100000393	100000008	NT PSF-A488 IMPa4-A546 DAPI 8C2-siRNA-IMP-a2-a4 V2.00	0	20. NT IMPa4 PSF-A488 DAPI IMPa4-A546_at_TileScan_001 (Stage 46 of 49)	00-DmXkLVM35fj47VoMLwBVNX
7.26671	10.5569	16.6391	um	Nucleus	Nucleus BoundingBoxOO Length	0.000	1.000	419	100000394	100000009	NT PSF-A488 IMPa4-A546 DAPI 8C2-siRNA-IMP-a2-a4 V2.00	0	20. NT IMPa4 PSF-A488 DAPI IMPa4-A546_at_TileScan_001 (Stage 46 of 49)	00-DmXkLVM35fj47VoMLwBVNX
7.01335	10.4461	18.8757	um	Nucleus	Nucleus BoundingBoxOO Length	0.000	1.000	420	100000395	100000010	NT PSF-A488 IMPa4-A546 DAPI 8C2-siRNA-IMP-a2-a4 V2.00	0	20. NT IMPa4 PSF-A488 DAPI IMPa4-A546_at_TileScan_001 (Stage 46 of 49)	00-DmXkLVM35fj47VoMLwBVNX
0	0.300267	1.13147	um	Nucleus	Nucleus BoundingBoxOO Length	0.000	1.000	421	100000396	100000011	NT PSF-A488 IMPa4-A546 DAPI 8C2-siRNA-IMP-a2-a4 V2.00	0	20. NT IMPa4 PSF-A488 DAPI IMPa4-A546_at_TileScan_001 (Stage 46 of 49)	00-DmXkLVM35fj47VoMLwBVNX
6.04118	13.8617	19.0437	um	Nucleus	Nucleus BoundingBoxOO Length	0.000	1.000	421	100000397	100000012	NT PSF-A488 IMPa4-A546 DAPI 8C2-siRNA-IMP-a2-a4 V2.00	0	20. NT IMPa4 PSF-A488 DAPI IMPa4-A546_at_TileScan_001 (Stage 46 of 49)	00-DmXkLVM35fj47VoMLwBVNX
7.90072	12.0878	21.8975	um	Nucleus	Nucleus BoundingBoxOO Length	0.000	1.000	421	100000398	100000013	NT PSF-A488 IMPa4-A546 DAPI 8C2-siRNA-IMP-a2-a4 V2.00	0	20. NT IMPa4 PSF-A488 DAPI IMPa4-A546_at_TileScan_001 (Stage 46 of 49)	00-DmXkLVM35fj47VoMLwBVNX
6.50852	11.0966	14.5927	um	Nucleus	Nucleus BoundingBoxOO Length	0.000	1.000	422	100000399	100000014	NT PSF-A488 IMPa4-A546 DAPI 8C2-siRNA-IMP-a2-a4 V2.00	0	20. NT IMPa4 PSF-A488 DAPI IMPa4-A546_at_TileScan_001 (Stage 46 of 49)	00-DmXkLVM35fj47VoMLwBVNX
5.33488	15.2237	17.8241	um	Nucleus	Nucleus BoundingBoxOO Length	0.000	1.000	422	100000400	100000015	NT PSF-A488 IMPa4-A546 DAPI 8C2-siRNA-IMP-a2-a4 V2.00	0	20. NT IMPa4 PSF-A488 DAPI IMPa4-A546_at_TileScan_001 (Stage 46 of 49)	00-DmXkLVM35fj47VoMLwBVNX
5.3524	14.2295	17.6192	um	Nucleus	Nucleus BoundingBoxOO Length	0.000	1.000	423	100000401	100000016	NT PSF-A488 IMPa4-A546 DAPI 8C2-siRNA-IMP-a2-a4 V2.00	0	20. NT IMPa4 PSF-A488 DAPI IMPa4-A546_at_TileScan_001 (Stage 46 of 49)	00-DmXkLVM35fj47VoMLwBVNX
5.76451	14.647	20.3454	um	Nucleus	Nucleus BoundingBoxOO Length	0.000	1.000	424	100000402	100000017	NT PSF-A488 IMPa4-A546 DAPI 8C2-siRNA-IMP-a2-a4 V2.00	0	20. NT IMPa4 PSF-A488 DAPI IMPa4-A546_at_TileScan_001 (Stage 46 of 49)	00-DmXkLVM35fj47VoMLwBVNX
6.12227	18.4519	19.4794	um	Nucleus	Nucleus BoundingBoxOO Length	0.000	1.000	425	100000403	100000018	NT PSF-A488 IMPa4-A546 DAPI 8C2-siRNA-IMP-a2-a4 V2.00	0	20. NT IMPa4 PSF-A488 DAPI IMPa4-A546_at_TileScan_001 (Stage 46 of 49)	00-DmXkLVM35fj47VoMLwBVNX
6.4334	9.11123	10.8131	um	Nucleus	Nucleus BoundingBoxOO Length	0.000	1.000	426	100000404	100000019	NT PSF-A488 IMPa4-A546 DAPI 8C2-siRNA-IMP-a2-a4 V2.00	0	20. NT IMPa4 PSF-A488 DAPI IMPa4-A546_at_TileScan_001 (Stage 46 of 49)	00-DmXkLVM35fj47VoMLwBVNX
7.90908	11.7981	14.7697	um	Nucleus	Nucleus BoundingBoxOO Length	0.000	1.000	427	100000405	100000020	NT PSF-A488 IMPa4-A546 DAPI 8C2-siRNA-IMP-a2-a4 V2.00	0	20. NT IMPa4 PSF-A488 DAPI IMPa4-A546_at_TileScan_001 (Stage 46 of 49)	00-DmXkLVM35fj47VoMLwBVNX
6.09612	7.85722	16.0129	um	Nucleus	Nucleus BoundingBoxOO Length	0.000	1.000	429	100000406	100000021	NT PSF-A488 IMPa4-A546 DAPI 8C2-siRNA-IMP-a2-a4 V2.00	0	20. NT IMPa4 PSF-A488 DAPI IMPa4-A546_at_TileScan_001 (Stage 46 of 49)	00-DmXkLVM35fj47VoMLwBVNX
6.11356	10.8453	20.2425	um	Nucleus	Nucleus BoundingBoxOO Length	0.000	1.000	430	100000407	100000022	NT PSF-A488 IMPa4-A546 DAPI 8C2-siRNA-IMP-a2-a4 V2.00	0	20. NT IMPa4 PSF-A488 DAPI IMPa4-A546_at_TileScan_001 (Stage 46 of 49)	00-DmXkLVM35fj47VoMLwBVNX
5.91867	13.6639	18.9037	um	Nucleus	Nucleus BoundingBoxOO Length	0.000	1.000	431	100000408	100000023	NT PSF-A488 IMPa4-A546 DAPI 8C2-siRNA-IMP-a2-a4 V2.00	0	20. NT IMPa4 PSF-A488 DAPI IMPa4-A546_at_TileScan_001 (Stage 46 of 49)	00-DmXkLVM35fj47VoMLwBVNX
6.53257	11.1615	20.6317	um	Nucleus	Nucleus BoundingBoxOO Length	0.000	1.000	433	100000409	100000024	NT PSF-A488 IMPa4-A546 DAPI 8C2-siRNA-IMP-a2-a4 V2.00	0	20. NT IMPa4 PSF-A488 DAPI IMPa4-A546_at_TileScan_001 (Stage 46 of 49)	00-DmXkLVM35fj47VoMLwBVNX
7.75522	8.28764	16.8698	um	Nucleus	Nucleus BoundingBoxOO Length	0.000	1.000	434	100000410	100000025	NT PSF-A488 IMPa4-A546 DAPI 8C2-siRNA-IMP-a2-a4 V2.00	0	20. NT IMPa4 PSF-A488 DAPI IMPa4-A546_at_TileScan_001 (Stage 46 of 49)	00-DmXkLVM35fj47VoMLwBVNX
4.64097	9.80603	19.5448	um	Nucleus	Nucleus BoundingBoxOO Length	0.000	1.000	436	100000411	100000000	NT PSF-A488 IMPa4-A546 DAPI 8C2-siRNA-IMP-a2-a4 V2.00	0	20. NT IMPa4 PSF-A488 DAPI IMPa4-A546_au_TileScan_001 (Stage 47 of 49)	00-VdRjRsEgCg7SxYga3DVnKJ
5.35151	9.74152	11.343	um	Nucleus	Nucleus BoundingBoxOO Length	0.000	1.000	438	100000412	100000001	NT PSF-A488 IMPa4-A546 DAPI 8C2-siRNA-IMP-a2-a4 V2.00	0	20. NT IMPa4 PSF-A488 DAPI IMPa4-A546_au_TileScan_001 (Stage 47 of 49)	00-VdRjRsEgCg7SxYga3DVnKJ
4.97713	14.3468	18.3215	um	Nucleus	Nucleus BoundingBoxOO Length	0.000	1.000	439	100000413	100000002	NT PSF-A488 IMPa4-A546 DAPI 8C2-siRNA-IMP-a2-a4 V2.00	0	20. NT IMPa4 PSF-A488 DAPI IMPa4-A546_au_TileScan_001 (Stage 47 of 49)	00-VdRjRsEgCg7SxYga3DVnKJ
4.35315	7.14006	18.4117	um	Nucleus	Nucleus BoundingBoxOO Length	0.000	1.000	440	100000414	100000003	NT PSF-A488 IMPa4-A546 DAPI 8C2-siRNA-IMP-a2-a4 V2.00	0	20. NT IMPa4 PSF-A488 DAPI IMPa4-A546_au_TileScan_001 (Stage 47 of 49)	00-VdRjRsEgCg7SxYga3DVnKJ
4.78582	8.68596	16.3815	um	Nucleus	Nucleus BoundingBoxOO Length	0.000	1.000	441	100000415	100000004	NT PSF-A488 IMPa4-A546 DAPI 8C2-siRNA-IMP-a2-a4 V2.00	0	20. NT IMPa4 PSF-A488 DAPI IMPa4-A546_au_TileScan_001 (Stage 47 of 49)	00-VdRjRsEgCg7SxYga3DVnKJ
5.81366	15.4421	19.137	um	Nucleus	Nucleus BoundingBoxOO Length	0.000	1.000	442	100000416	100000005	NT PSF-A488 IMPa4-A546 DAPI 8C2-siRNA-IMP-a2-a4 V2.00	0	20. NT IMPa4 PSF-A488 DAPI IMPa4-A546_au_TileScan_001 (Stage 47 of 49)	00-VdRjRsEgCg7SxYga3DVnKJ
5.80178	14.5245	19.8193	um	Nucleus	Nucleus BoundingBoxOO Length	0.000	1.000	443	100000417	100000006	NT PSF-A488 IMPa4-A546 DAPI 8C2-siRNA-IMP-a2-a4 V2.00	0	20. NT IMPa4 PSF-A488 DAPI IMPa4-A546_au_TileScan_001 (Stage 47 of 49)	00-VdRjRsEgCg7SxYga3DVnKJ
7.07654	8.52556	13.1801	um	Nucleus	Nucleus BoundingBoxOO Length	0.000	1.000	444	100000418	100000007	NT PSF-A488 IMPa4-A546 DAPI 8C2-siRNA-IMP-a2-a4 V2.00	0	20. NT IMPa4 PSF-A488 DAPI IMPa4-A546_au_TileScan_001 (Stage 47 of 49)	00-VdRjRsEgCg7SxYga3DVnKJ
5.78987	12.5523	21.9492	um	Nucleus	Nucleus BoundingBoxOO Length	0.000	1.000	445	100000419	100000008	NT PSF-A488 IMPa4-A546 DAPI 8C2-siRNA-IMP-a2-a4 V2.00	0	20. NT IMPa4 PSF-A488 DAPI IMPa4-A546_au_TileScan_001 (Stage 47 of 49)	00-VdRjRsEgCg7SxYga3DVnKJ
5.40738	14.5539	17.922	um	Nucleus	Nucleus BoundingBoxOO Length	0.000	1.000	448	100000420	100000009	NT PSF-A488 IMPa4-A546 DAPI 8C2-siRNA-IMP-a2-a4 V2.00	0	20. NT IMPa4 PSF-A488 DAPI IMPa4-A546_au_TileScan_001 (Stage 47 of 49)	00-VdRjRsEgCg7SxYga3DVnKJ
6.55536	10.1242	12.9031	um	Nucleus	Nucleus BoundingBoxOO Length	0.000	1.000	449	100000421	100000000	NT PSF-A488 IMPa4-A546 DAPI 8C2-siRNA-IMP-a2-a4 V2.00	0	20. NT IMPa4 PSF-A488 DAPI IMPa4-A546_av_TileScan_001 (Stage 48 of 49)	00-MkUA6Kj5bxgtTEuaUurxsL
6.60967	10.2601	12.2394	um	Nucleus	Nucleus BoundingBoxOO Length	0.000	1.000	450	100000422	100000001	NT PSF-A488 IMPa4-A546 DAPI 8C2-siRNA-IMP-a2-a4 V2.00	0	20. NT IMPa4 PSF-A488 DAPI IMPa4-A546_av_TileScan_001 (Stage 48 of 49)	00-MkUA6Kj5bxgtTEuaUurxsL
7.94032	10.3188	12.1163	um	Nucleus	Nucleus BoundingBoxOO Length	0.000	1.000	451	100000423	100000002	NT PSF-A488 IMPa4-A546 DAPI 8C2-siRNA-IMP-a2-a4 V2.00	0	20. NT IMPa4 PSF-A488 DAPI IMPa4-A546_av_TileScan_001 (Stage 48 of 49)	00-MkUA6Kj5bxgtTEuaUurxsL
7.64676	10.5897	16.6531	um	Nucleus	Nucleus BoundingBoxOO Length	0.000	1.000	452	100000424	100000003	NT PSF-A488 IMPa4-A546 DAPI 8C2-siRNA-IMP-a2-a4 V2.00	0	20. NT IMPa4 PSF-A488 DAPI IMPa4-A546_av_TileScan_001 (Stage 48 of 49)	00-MkUA6Kj5bxgtTEuaUurxsL
6.58348	13.1432	15.6604	um	Nucleus	Nucleus BoundingBoxOO Length	0.000	1.000	453	100000425	100000004	NT PSF-A488 IMPa4-A546 DAPI 8C2-siRNA-IMP-a2-a4 V2.00	0	20. NT IMPa4 PSF-A488 DAPI IMPa4-A546_av_TileScan_001 (Stage 48 of 49)	00-MkUA6Kj5bxgtTEuaUurxsL
5.90225	11.332	16.1403	um	Nucleus	Nucleus BoundingBoxOO Length	0.000	1.000	455	100000426	100000005	NT PSF-A488 IMPa4-A546 DAPI 8C2-siRNA-IMP-a2-a4 V2.00	0	20. NT IMPa4 PSF-A488 DAPI IMPa4-A546_av_TileScan_001 (Stage 48 of 49)	00-MkUA6Kj5bxgtTEuaUurxsL
6.1928	11.4085	12.8559	um	Nucleus	Nucleus BoundingBoxOO Length	0.000	1.000	456	100000427	100000006	NT PSF-A488 IMPa4-A546 DAPI 8C2-siRNA-IMP-a2-a4 V2.00	0	20. NT IMPa4 PSF-A488 DAPI IMPa4-A546_av_TileScan_001 (Stage 48 of 49)	00-MkUA6Kj5bxgtTEuaUurxsL
5.70477	10.3886	13.2498	um	Nucleus	Nucleus BoundingBoxOO Length	0.000	1.000	457	100000428	100000007	NT PSF-A488 IMPa4-A546 DAPI 8C2-siRNA-IMP-a2-a4 V2.00	0	20. NT IMPa4 PSF-A488 DAPI IMPa4-A546_av_TileScan_001 (Stage 48 of 49)	00-MkUA6Kj5bxgtTEuaUurxsL
5.02526	14.1687	17.3958	um	Nucleus	Nucleus BoundingBoxOO Length	0.000	1.000	458	100000429	100000008	NT PSF-A488 IMPa4-A546 DAPI 8C2-siRNA-IMP-a2-a4 V2.00	0	20. NT IMPa4 PSF-A488 DAPI IMPa4-A546_av_TileScan_001 (Stage 48 of 49)	00-MkUA6Kj5bxgtTEuaUurxsL
6.21316	9.70512	16.5861	um	Nucleus	Nucleus BoundingBoxOO Length	0.000	1.000	459	100000430	100000009	NT PSF-A488 IMPa4-A546 DAPI 8C2-siRNA-IMP-a2-a4 V2.00	0	20. NT IMPa4 PSF-A488 DAPI IMPa4-A546_av_TileScan_001 (Stage 48 of 49)	00-MkUA6Kj5bxgtTEuaUurxsL
4.63895	6.99678	16.2679	um	Nucleus	Nucleus BoundingBoxOO Length	0.000	1.000	460	100000431	100000010	NT PSF-A488 IMPa4-A546 DAPI 8C2-siRNA-IMP-a2-a4 V2.00	0	20. NT IMPa4 PSF-A488 DAPI IMPa4-A546_av_TileScan_001 (Stage 48 of 49)	00-MkUA6Kj5bxgtTEuaUurxsL
7.61529	8.156	17.1256	um	Nucleus	Nucleus BoundingBoxOO Length	0.000	1.000	461	100000432	100000011	NT PSF-A488 IMPa4-A546 DAPI 8C2-siRNA-IMP-a2-a4 V2.00	0	20. NT IMPa4 PSF-A488 DAPI IMPa4-A546_av_TileScan_001 (Stage 48 of 49)	00-MkUA6Kj5bxgtTEuaUurxsL
5.67377	11.1664	20.8804	um	Nucleus	Nucleus BoundingBoxOO Length	0.000	1.000	462	100000433	100000012	NT PSF-A488 IMPa4-A546 DAPI 8C2-siRNA-IMP-a2-a4 V2.00	0	20. NT IMPa4 PSF-A488 DAPI IMPa4-A546_av_TileScan_001 (Stage 48 of 49)	00-MkUA6Kj5bxgtTEuaUurxsL
6.13027	15.2423	19.5831	um	Nucleus	Nucleus BoundingBoxOO Length	0.000	1.000	463	100000434	100000013	NT PSF-A488 IMPa4-A546 DAPI 8C2-siRNA-IMP-a2-a4 V2.00	0	20. NT IMPa4 PSF-A488 DAPI IMPa4-A546_av_TileScan_001 (Stage 48 of 49)	00-MkUA6Kj5bxgtTEuaUurxsL
5.37889	10.6214	21.0395	um	Nucleus	Nucleus BoundingBoxOO Length	0.000	1.000	464	100000435	100000014	NT PSF-A488 IMPa4-A546 DAPI 8C2-siRNA-IMP-a2-a4 V2.00	0	20. NT IMPa4 PSF-A488 DAPI IMPa4-A546_av_TileScan_001 (Stage 48 of 49)	00-MkUA6Kj5bxgtTEuaUurxsL
5.3712	12.2183	20.0769	um	Nucleus	Nucleus BoundingBoxOO Length	0.000	1.000	464	100000436	100000015	NT PSF-A488 IMPa4-A546 DAPI 8C2-siRNA-IMP-a2-a4 V2.00	0	20. NT IMPa4 PSF-A488 DAPI IMPa4-A546_av_TileScan_001 (Stage 48 of 49)	00-MkUA6Kj5bxgtTEuaUurxsL
5.71823	12.7216	15.6461	um	Nucleus	Nucleus BoundingBoxOO Length	0.000	1.000	465	100000437	100000016	NT PSF-A488 IMPa4-A546 DAPI 8C2-siRNA-IMP-a2-a4 V2.00	0	20. NT IMPa4 PSF-A488 DAPI IMPa4-A546_av_TileScan_001 (Stage 48 of 49)	00-MkUA6Kj5bxgtTEuaUurxsL
5.39497	12.1671	21.1043	um	Nucleus	Nucleus BoundingBoxOO Length	0.000	1.000	466	100000438	100000017	NT PSF-A488 IMPa4-A546 DAPI 8C2-siRNA-IMP-a2-a4 V2.00	0	20. NT IMPa4 PSF-A488 DAPI IMPa4-A546_av_TileScan_001 (Stage 48 of 49)	00-MkUA6Kj5bxgtTEuaUurxsL
6.18543	14.5101	19.8558	um	Nucleus	Nucleus BoundingBoxOO Length	0.000	1.000	467	100000439	100000018	NT PSF-A488 IMPa4-A546 DAPI 8C2-siRNA-IMP-a2-a4 V2.00	0	20. NT IMPa4 PSF-A488 DAPI IMPa4-A546_av_TileScan_001 (Stage 48 of 49)	00-MkUA6Kj5bxgtTEuaUurxsL
5.3108	18.4393	25.7301	um	Nucleus	Nucleus BoundingBoxOO Length	0.000	1.000	468	100000440	100000000	NT PSF-A488 IMPa4-A546 DAPI 8C2-siRNA-IMP-a2-a4 V2.00	0	20. NT IMPa4 PSF-A488 DAPI IMPa4-A546_aw_TileScan_001 (Stage 49 of 49)	00-qD4k6eEkER3oEEbWJjZHZS
5.32788	9.72639	18.7389	um	Nucleus	Nucleus BoundingBoxOO Length	0.000	1.000	471	100000441	100000001	NT PSF-A488 IMPa4-A546 DAPI 8C2-siRNA-IMP-a2-a4 V2.00	0	20. NT IMPa4 PSF-A488 DAPI IMPa4-A546_aw_TileScan_001 (Stage 49 of 49)	00-qD4k6eEkER3oEEbWJjZHZS
4.97259	14.9509	15.084	um	Nucleus	Nucleus BoundingBoxOO Length	0.000	1.000	472	100000442	100000002	NT PSF-A488 IMPa4-A546 DAPI 8C2-siRNA-IMP-a2-a4 V2.00	0	20. NT IMPa4 PSF-A488 DAPI IMPa4-A546_aw_TileScan_001 (Stage 49 of 49)	00-qD4k6eEkER3oEEbWJjZHZS
5.34747	11.5951	19.1492	um	Nucleus	Nucleus BoundingBoxOO Length	0.000	1.000	473	100000443	100000003	NT PSF-A488 IMPa4-A546 DAPI 8C2-siRNA-IMP-a2-a4 V2.00	0	20. NT IMPa4 PSF-A488 DAPI IMPa4-A546_aw_TileScan_001 (Stage 49 of 49)	00-qD4k6eEkER3oEEbWJjZHZS
4.95324	11.6557	17.795	um	Nucleus	Nucleus BoundingBoxOO Length	0.000	1.000	473	100000444	100000004	NT PSF-A488 IMPa4-A546 DAPI 8C2-siRNA-IMP-a2-a4 V2.00	0	20. NT IMPa4 PSF-A488 DAPI IMPa4-A546_aw_TileScan_001 (Stage 49 of 49)	00-qD4k6eEkER3oEEbWJjZHZS
5.91173	9.35393	19.803	um	Nucleus	Nucleus BoundingBoxOO Length	0.000	1.000	474	100000445	100000005	NT PSF-A488 IMPa4-A546 DAPI 8C2-siRNA-IMP-a2-a4 V2.00	0	20. NT IMPa4 PSF-A488 DAPI IMPa4-A546_aw_TileScan_001 (Stage 49 of 49)	00-qD4k6eEkER3oEEbWJjZHZS
4.2522	14.7363	16.3653	um	Nucleus	Nucleus BoundingBoxOO Length	0.000	1.000	476	100000446	100000006	NT PSF-A488 IMPa4-A546 DAPI 8C2-siRNA-IMP-a2-a4 V2.00	0	20. NT IMPa4 PSF-A488 DAPI IMPa4-A546_aw_TileScan_001 (Stage 49 of 49)	00-qD4k6eEkER3oEEbWJjZHZS
5.41538	15.5401	23.9937	um	Nucleus	Nucleus BoundingBoxOO Length	0.000	1.000	477	100000447	100000007	NT PSF-A488 IMPa4-A546 DAPI 8C2-siRNA-IMP-a2-a4 V2.00	0	20. NT IMPa4 PSF-A488 DAPI IMPa4-A546_aw_TileScan_001 (Stage 49 of 49)	00-qD4k6eEkER3oEEbWJjZHZS
5.41006	13.1771	18.7783	um	Nucleus	Nucleus BoundingBoxOO Length	0.000	1.000	478	100000448	100000008	NT PSF-A488 IMPa4-A546 DAPI 8C2-siRNA-IMP-a2-a4 V2.00	0	20. NT IMPa4 PSF-A488 DAPI IMPa4-A546_aw_TileScan_001 (Stage 49 of 49)	00-qD4k6eEkER3oEEbWJjZHZS
5.69706	7.58995	10.4456	um	Nucleus	Nucleus BoundingBoxOO Length	0.000	1.000	479	100000449	100000009	NT PSF-A488 IMPa4-A546 DAPI 8C2-siRNA-IMP-a2-a4 V2.00	0	20. NT IMPa4 PSF-A488 DAPI IMPa4-A546_aw_TileScan_001 (Stage 49 of 49)	00-qD4k6eEkER3oEEbWJjZHZS
5.17404	6.91637	11.9133	um	Nucleus	Nucleus BoundingBoxOO Length	0.000	1.000	481	100000450	100000000	NT PSF-A488 IMPa4-A546 DAPI 8C2-siRNA-IMP-a2-a4 V2.00	0	20. NT IMPa4 PSF-A488 DAPI IMPa4-A546_b_TileScan_001 (Stage 2 of 49)	00-XF7XGLY7ifvh6vzxbPcyFb
6.82053	14.3655	20.0972	um	Nucleus	Nucleus BoundingBoxOO Length	0.000	1.000	482	100000451	100000001	NT PSF-A488 IMPa4-A546 DAPI 8C2-siRNA-IMP-a2-a4 V2.00	0	20. NT IMPa4 PSF-A488 DAPI IMPa4-A546_b_TileScan_001 (Stage 2 of 49)	00-XF7XGLY7ifvh6vzxbPcyFb
3.79956	14.4891	24.7466	um	Nucleus	Nucleus BoundingBoxOO Length	0.000	1.000	483	100000452	100000002	NT PSF-A488 IMPa4-A546 DAPI 8C2-siRNA-IMP-a2-a4 V2.00	0	20. NT IMPa4 PSF-A488 DAPI IMPa4-A546_b_TileScan_001 (Stage 2 of 49)	00-XF7XGLY7ifvh6vzxbPcyFb
5.69428	14.5107	17.918	um	Nucleus	Nucleus BoundingBoxOO Length	0.000	1.000	483	100000453	100000003	NT PSF-A488 IMPa4-A546 DAPI 8C2-siRNA-IMP-a2-a4 V2.00	0	20. NT IMPa4 PSF-A488 DAPI IMPa4-A546_b_TileScan_001 (Stage 2 of 49)	00-XF7XGLY7ifvh6vzxbPcyFb
8.36164	8.97079	13.5198	um	Nucleus	Nucleus BoundingBoxOO Length	0.000	1.000	484	100000454	100000004	NT PSF-A488 IMPa4-A546 DAPI 8C2-siRNA-IMP-a2-a4 V2.00	0	20. NT IMPa4 PSF-A488 DAPI IMPa4-A546_b_TileScan_001 (Stage 2 of 49)	00-XF7XGLY7ifvh6vzxbPcyFb
6.446	10.8582	17.4656	um	Nucleus	Nucleus BoundingBoxOO Length	0.000	1.000	485	100000455	100000005	NT PSF-A488 IMPa4-A546 DAPI 8C2-siRNA-IMP-a2-a4 V2.00	0	20. NT IMPa4 PSF-A488 DAPI IMPa4-A546_b_TileScan_001 (Stage 2 of 49)	00-XF7XGLY7ifvh6vzxbPcyFb
5.30056	12.5788	19.6654	um	Nucleus	Nucleus BoundingBoxOO Length	0.000	1.000	487	100000456	100000006	NT PSF-A488 IMPa4-A546 DAPI 8C2-siRNA-IMP-a2-a4 V2.00	0	20. NT IMPa4 PSF-A488 DAPI IMPa4-A546_b_TileScan_001 (Stage 2 of 49)	00-XF7XGLY7ifvh6vzxbPcyFb
4.5831	13.3394	22.7446	um	Nucleus	Nucleus BoundingBoxOO Length	0.000	1.000	487	100000457	100000007	NT PSF-A488 IMPa4-A546 DAPI 8C2-siRNA-IMP-a2-a4 V2.00	0	20. NT IMPa4 PSF-A488 DAPI IMPa4-A546_b_TileScan_001 (Stage 2 of 49)	00-XF7XGLY7ifvh6vzxbPcyFb
6.07457	13.3785	16.663	um	Nucleus	Nucleus BoundingBoxOO Length	0.000	1.000	487	100000458	100000008	NT PSF-A488 IMPa4-A546 DAPI 8C2-siRNA-IMP-a2-a4 V2.00	0	20. NT IMPa4 PSF-A488 DAPI IMPa4-A546_b_TileScan_001 (Stage 2 of 49)	00-XF7XGLY7ifvh6vzxbPcyFb
5.30664	5.87059	15.8676	um	Nucleus	Nucleus BoundingBoxOO Length	0.000	1.000	488	100000459	100000009	NT PSF-A488 IMPa4-A546 DAPI 8C2-siRNA-IMP-a2-a4 V2.00	0	20. NT IMPa4 PSF-A488 DAPI IMPa4-A546_b_TileScan_001 (Stage 2 of 49)	00-XF7XGLY7ifvh6vzxbPcyFb
5.27528	8.63646	15.6664	um	Nucleus	Nucleus BoundingBoxOO Length	0.000	1.000	489	100000460	100000010	NT PSF-A488 IMPa4-A546 DAPI 8C2-siRNA-IMP-a2-a4 V2.00	0	20. NT IMPa4 PSF-A488 DAPI IMPa4-A546_b_TileScan_001 (Stage 2 of 49)	00-XF7XGLY7ifvh6vzxbPcyFb
6.16735	14.6435	17.1214	um	Nucleus	Nucleus BoundingBoxOO Length	0.000	1.000	490	100000461	100000011	NT PSF-A488 IMPa4-A546 DAPI 8C2-siRNA-IMP-a2-a4 V2.00	0	20. NT IMPa4 PSF-A488 DAPI IMPa4-A546_b_TileScan_001 (Stage 2 of 49)	00-XF7XGLY7ifvh6vzxbPcyFb
5.33392	14.4301	21.0206	um	Nucleus	Nucleus BoundingBoxOO Length	0.000	1.000	491	100000462	100000012	NT PSF-A488 IMPa4-A546 DAPI 8C2-siRNA-IMP-a2-a4 V2.00	0	20. NT IMPa4 PSF-A488 DAPI IMPa4-A546_b_TileScan_001 (Stage 2 of 49)	00-XF7XGLY7ifvh6vzxbPcyFb
6.14688	16.6227	26.3934	um	Nucleus	Nucleus BoundingBoxOO Length	0.000	1.000	492	100000463	100000013	NT PSF-A488 IMPa4-A546 DAPI 8C2-siRNA-IMP-a2-a4 V2.00	0	20. NT IMPa4 PSF-A488 DAPI IMPa4-A546_b_TileScan_001 (Stage 2 of 49)	00-XF7XGLY7ifvh6vzxbPcyFb
5.01666	15.7686	17.9126	um	Nucleus	Nucleus BoundingBoxOO Length	0.000	1.000	493	100000464	100000014	NT PSF-A488 IMPa4-A546 DAPI 8C2-siRNA-IMP-a2-a4 V2.00	0	20. NT IMPa4 PSF-A488 DAPI IMPa4-A546_b_TileScan_001 (Stage 2 of 49)	00-XF7XGLY7ifvh6vzxbPcyFb
6.98121	10.973	14.4413	um	Nucleus	Nucleus BoundingBoxOO Length	0.000	1.000	496	100000465	100000015	NT PSF-A488 IMPa4-A546 DAPI 8C2-siRNA-IMP-a2-a4 V2.00	0	20. NT IMPa4 PSF-A488 DAPI IMPa4-A546_b_TileScan_001 (Stage 2 of 49)	00-XF7XGLY7ifvh6vzxbPcyFb
5.66705	14.1806	18.5411	um	Nucleus	Nucleus BoundingBoxOO Length	0.000	1.000	497	100000466	100000016	NT PSF-A488 IMPa4-A546 DAPI 8C2-siRNA-IMP-a2-a4 V2.00	0	20. NT IMPa4 PSF-A488 DAPI IMPa4-A546_b_TileScan_001 (Stage 2 of 49)	00-XF7XGLY7ifvh6vzxbPcyFb
8.01961	14.254	16.7463	um	Nucleus	Nucleus BoundingBoxOO Length	0.000	1.000	498	100000467	100000017	NT PSF-A488 IMPa4-A546 DAPI 8C2-siRNA-IMP-a2-a4 V2.00	0	20. NT IMPa4 PSF-A488 DAPI IMPa4-A546_b_TileScan_001 (Stage 2 of 49)	00-XF7XGLY7ifvh6vzxbPcyFb
6.52441	6.90536	9.22918	um	Nucleus	Nucleus BoundingBoxOO Length	0.000	1.000	499	100000468	100000018	NT PSF-A488 IMPa4-A546 DAPI 8C2-siRNA-IMP-a2-a4 V2.00	0	20. NT IMPa4 PSF-A488 DAPI IMPa4-A546_b_TileScan_001 (Stage 2 of 49)	00-XF7XGLY7ifvh6vzxbPcyFb
6.50251	12.5028	17.0966	um	Nucleus	Nucleus BoundingBoxOO Length	0.000	1.000	500	100000469	100000019	NT PSF-A488 IMPa4-A546 DAPI 8C2-siRNA-IMP-a2-a4 V2.00	0	20. NT IMPa4 PSF-A488 DAPI IMPa4-A546_b_TileScan_001 (Stage 2 of 49)	00-XF7XGLY7ifvh6vzxbPcyFb
6.2489	11.6079	18.3059	um	Nucleus	Nucleus BoundingBoxOO Length	0.000	1.000	501	100000470	100000020	NT PSF-A488 IMPa4-A546 DAPI 8C2-siRNA-IMP-a2-a4 V2.00	0	20. NT IMPa4 PSF-A488 DAPI IMPa4-A546_b_TileScan_001 (Stage 2 of 49)	00-XF7XGLY7ifvh6vzxbPcyFb
6.08561	12.4007	16.2843	um	Nucleus	Nucleus BoundingBoxOO Length	0.000	1.000	502	100000471	100000021	NT PSF-A488 IMPa4-A546 DAPI 8C2-siRNA-IMP-a2-a4 V2.00	0	20. NT IMPa4 PSF-A488 DAPI IMPa4-A546_b_TileScan_001 (Stage 2 of 49)	00-XF7XGLY7ifvh6vzxbPcyFb
6.42379	12.9714	17.0378	um	Nucleus	Nucleus BoundingBoxOO Length	0.000	1.000	503	100000472	100000022	NT PSF-A488 IMPa4-A546 DAPI 8C2-siRNA-IMP-a2-a4 V2.00	0	20. NT IMPa4 PSF-A488 DAPI IMPa4-A546_b_TileScan_001 (Stage 2 of 49)	00-XF7XGLY7ifvh6vzxbPcyFb
6.1162	9.26705	16.0624	um	Nucleus	Nucleus BoundingBoxOO Length	0.000	1.000	504	100000473	100000023	NT PSF-A488 IMPa4-A546 DAPI 8C2-siRNA-IMP-a2-a4 V2.00	0	20. NT IMPa4 PSF-A488 DAPI IMPa4-A546_b_TileScan_001 (Stage 2 of 49)	00-XF7XGLY7ifvh6vzxbPcyFb
7.02549	15.8227	17.3424	um	Nucleus	Nucleus BoundingBoxOO Length	0.000	1.000	505	100000474	100000024	NT PSF-A488 IMPa4-A546 DAPI 8C2-siRNA-IMP-a2-a4 V2.00	0	20. NT IMPa4 PSF-A488 DAPI IMPa4-A546_b_TileScan_001 (Stage 2 of 49)	00-XF7XGLY7ifvh6vzxbPcyFb
6.08746	13.206	14.818	um	Nucleus	Nucleus BoundingBoxOO Length	0.000	1.000	506	100000475	100000025	NT PSF-A488 IMPa4-A546 DAPI 8C2-siRNA-IMP-a2-a4 V2.00	0	20. NT IMPa4 PSF-A488 DAPI IMPa4-A546_b_TileScan_001 (Stage 2 of 49)	00-XF7XGLY7ifvh6vzxbPcyFb
5.774	11.9001	16.8771	um	Nucleus	Nucleus BoundingBoxOO Length	0.000	1.000	507	100000476	100000000	NT PSF-A488 IMPa4-A546 DAPI 8C2-siRNA-IMP-a2-a4 V2.00	0	20. NT IMPa4 PSF-A488 DAPI IMPa4-A546_c_TileScan_001 (Stage 3 of 49)	00-drZiLxovZC3JVkzKhwQBBo
6.79792	12.4145	16.9166	um	Nucleus	Nucleus BoundingBoxOO Length	0.000	1.000	508	100000477	100000001	NT PSF-A488 IMPa4-A546 DAPI 8C2-siRNA-IMP-a2-a4 V2.00	0	20. NT IMPa4 PSF-A488 DAPI IMPa4-A546_c_TileScan_001 (Stage 3 of 49)	00-drZiLxovZC3JVkzKhwQBBo
6.83187	11.0075	16.4594	um	Nucleus	Nucleus BoundingBoxOO Length	0.000	1.000	509	100000478	100000002	NT PSF-A488 IMPa4-A546 DAPI 8C2-siRNA-IMP-a2-a4 V2.00	0	20. NT IMPa4 PSF-A488 DAPI IMPa4-A546_c_TileScan_001 (Stage 3 of 49)	00-drZiLxovZC3JVkzKhwQBBo
6.0988	13.5177	16.0842	um	Nucleus	Nucleus BoundingBoxOO Length	0.000	1.000	510	100000479	100000003	NT PSF-A488 IMPa4-A546 DAPI 8C2-siRNA-IMP-a2-a4 V2.00	0	20. NT IMPa4 PSF-A488 DAPI IMPa4-A546_c_TileScan_001 (Stage 3 of 49)	00-drZiLxovZC3JVkzKhwQBBo
6.26841	11.8602	17.7531	um	Nucleus	Nucleus BoundingBoxOO Length	0.000	1.000	511	100000480	100000004	NT PSF-A488 IMPa4-A546 DAPI 8C2-siRNA-IMP-a2-a4 V2.00	0	20. NT IMPa4 PSF-A488 DAPI IMPa4-A546_c_TileScan_001 (Stage 3 of 49)	00-drZiLxovZC3JVkzKhwQBBo
4.99275	8.27715	14.0085	um	Nucleus	Nucleus BoundingBoxOO Length	0.000	1.000	512	100000481	100000005	NT PSF-A488 IMPa4-A546 DAPI 8C2-siRNA-IMP-a2-a4 V2.00	0	20. NT IMPa4 PSF-A488 DAPI IMPa4-A546_c_TileScan_001 (Stage 3 of 49)	00-drZiLxovZC3JVkzKhwQBBo
6.82065	13.2286	17.847	um	Nucleus	Nucleus BoundingBoxOO Length	0.000	1.000	513	100000482	100000006	NT PSF-A488 IMPa4-A546 DAPI 8C2-siRNA-IMP-a2-a4 V2.00	0	20. NT IMPa4 PSF-A488 DAPI IMPa4-A546_c_TileScan_001 (Stage 3 of 49)	00-drZiLxovZC3JVkzKhwQBBo
8.15372	8.37154	9.24575	um	Nucleus	Nucleus BoundingBoxOO Length	0.000	1.000	514	100000483	100000007	NT PSF-A488 IMPa4-A546 DAPI 8C2-siRNA-IMP-a2-a4 V2.00	0	20. NT IMPa4 PSF-A488 DAPI IMPa4-A546_c_TileScan_001 (Stage 3 of 49)	00-drZiLxovZC3JVkzKhwQBBo
6.41948	11.3658	17.975	um	Nucleus	Nucleus BoundingBoxOO Length	0.000	1.000	515	100000484	100000008	NT PSF-A488 IMPa4-A546 DAPI 8C2-siRNA-IMP-a2-a4 V2.00	0	20. NT IMPa4 PSF-A488 DAPI IMPa4-A546_c_TileScan_001 (Stage 3 of 49)	00-drZiLxovZC3JVkzKhwQBBo
6.34491	12.8522	16.821	um	Nucleus	Nucleus BoundingBoxOO Length	0.000	1.000	516	100000485	100000009	NT PSF-A488 IMPa4-A546 DAPI 8C2-siRNA-IMP-a2-a4 V2.00	0	20. NT IMPa4 PSF-A488 DAPI IMPa4-A546_c_TileScan_001 (Stage 3 of 49)	00-drZiLxovZC3JVkzKhwQBBo
7.31058	9.3306	18.7646	um	Nucleus	Nucleus BoundingBoxOO Length	0.000	1.000	517	100000486	100000010	NT PSF-A488 IMPa4-A546 DAPI 8C2-siRNA-IMP-a2-a4 V2.00	0	20. NT IMPa4 PSF-A488 DAPI IMPa4-A546_c_TileScan_001 (Stage 3 of 49)	00-drZiLxovZC3JVkzKhwQBBo
6.65624	10.9293	19.259	um	Nucleus	Nucleus BoundingBoxOO Length	0.000	1.000	518	100000487	100000011	NT PSF-A488 IMPa4-A546 DAPI 8C2-siRNA-IMP-a2-a4 V2.00	0	20. NT IMPa4 PSF-A488 DAPI IMPa4-A546_c_TileScan_001 (Stage 3 of 49)	00-drZiLxovZC3JVkzKhwQBBo
6.46775	12.0199	15.3716	um	Nucleus	Nucleus BoundingBoxOO Length	0.000	1.000	519	100000488	100000012	NT PSF-A488 IMPa4-A546 DAPI 8C2-siRNA-IMP-a2-a4 V2.00	0	20. NT IMPa4 PSF-A488 DAPI IMPa4-A546_c_TileScan_001 (Stage 3 of 49)	00-drZiLxovZC3JVkzKhwQBBo
6.02185	14.3025	14.9378	um	Nucleus	Nucleus BoundingBoxOO Length	0.000	1.000	520	100000489	100000013	NT PSF-A488 IMPa4-A546 DAPI 8C2-siRNA-IMP-a2-a4 V2.00	0	20. NT IMPa4 PSF-A488 DAPI IMPa4-A546_c_TileScan_001 (Stage 3 of 49)	00-drZiLxovZC3JVkzKhwQBBo
5.79308	6.23537	8.4184	um	Nucleus	Nucleus BoundingBoxOO Length	0.000	1.000	522	100000490	100000014	NT PSF-A488 IMPa4-A546 DAPI 8C2-siRNA-IMP-a2-a4 V2.00	0	20. NT IMPa4 PSF-A488 DAPI IMPa4-A546_c_TileScan_001 (Stage 3 of 49)	00-drZiLxovZC3JVkzKhwQBBo
6.0518	12.9762	17.3981	um	Nucleus	Nucleus BoundingBoxOO Length	0.000	1.000	523	100000491	100000015	NT PSF-A488 IMPa4-A546 DAPI 8C2-siRNA-IMP-a2-a4 V2.00	0	20. NT IMPa4 PSF-A488 DAPI IMPa4-A546_c_TileScan_001 (Stage 3 of 49)	00-drZiLxovZC3JVkzKhwQBBo
5.87528	11.9531	17.9735	um	Nucleus	Nucleus BoundingBoxOO Length	0.000	1.000	524	100000492	100000016	NT PSF-A488 IMPa4-A546 DAPI 8C2-siRNA-IMP-a2-a4 V2.00	0	20. NT IMPa4 PSF-A488 DAPI IMPa4-A546_c_TileScan_001 (Stage 3 of 49)	00-drZiLxovZC3JVkzKhwQBBo
6.84575	10.4901	16.6117	um	Nucleus	Nucleus BoundingBoxOO Length	0.000	1.000	524	100000493	100000017	NT PSF-A488 IMPa4-A546 DAPI 8C2-siRNA-IMP-a2-a4 V2.00	0	20. NT IMPa4 PSF-A488 DAPI IMPa4-A546_c_TileScan_001 (Stage 3 of 49)	00-drZiLxovZC3JVkzKhwQBBo
5.82851	9.9573	9.48415	um	Nucleus	Nucleus BoundingBoxOO Length	0.000	1.000	525	100000494	100000018	NT PSF-A488 IMPa4-A546 DAPI 8C2-siRNA-IMP-a2-a4 V2.00	0	20. NT IMPa4 PSF-A488 DAPI IMPa4-A546_c_TileScan_001 (Stage 3 of 49)	00-drZiLxovZC3JVkzKhwQBBo
5.20315	7.43772	13.6469	um	Nucleus	Nucleus BoundingBoxOO Length	0.000	1.000	526	100000495	100000019	NT PSF-A488 IMPa4-A546 DAPI 8C2-siRNA-IMP-a2-a4 V2.00	0	20. NT IMPa4 PSF-A488 DAPI IMPa4-A546_c_TileScan_001 (Stage 3 of 49)	00-drZiLxovZC3JVkzKhwQBBo
6.47753	11.8823	18.8189	um	Nucleus	Nucleus BoundingBoxOO Length	0.000	1.000	527	100000496	100000020	NT PSF-A488 IMPa4-A546 DAPI 8C2-siRNA-IMP-a2-a4 V2.00	0	20. NT IMPa4 PSF-A488 DAPI IMPa4-A546_c_TileScan_001 (Stage 3 of 49)	00-drZiLxovZC3JVkzKhwQBBo
5.69707	13.7445	18.9265	um	Nucleus	Nucleus BoundingBoxOO Length	0.000	1.000	528	100000497	100000021	NT PSF-A488 IMPa4-A546 DAPI 8C2-siRNA-IMP-a2-a4 V2.00	0	20. NT IMPa4 PSF-A488 DAPI IMPa4-A546_c_TileScan_001 (Stage 3 of 49)	00-drZiLxovZC3JVkzKhwQBBo
7.22262	10.7054	17.2754	um	Nucleus	Nucleus BoundingBoxOO Length	0.000	1.000	529	100000498	100000022	NT PSF-A488 IMPa4-A546 DAPI 8C2-siRNA-IMP-a2-a4 V2.00	0	20. NT IMPa4 PSF-A488 DAPI IMPa4-A546_c_TileScan_001 (Stage 3 of 49)	00-drZiLxovZC3JVkzKhwQBBo
8.13108	9.1602	14.5774	um	Nucleus	Nucleus BoundingBoxOO Length	0.000	1.000	530	100000499	100000023	NT PSF-A488 IMPa4-A546 DAPI 8C2-siRNA-IMP-a2-a4 V2.00	0	20. NT IMPa4 PSF-A488 DAPI IMPa4-A546_c_TileScan_001 (Stage 3 of 49)	00-drZiLxovZC3JVkzKhwQBBo
8.03832	10.9473	13.6312	um	Nucleus	Nucleus BoundingBoxOO Length	0.000	1.000	531	100000500	100000024	NT PSF-A488 IMPa4-A546 DAPI 8C2-siRNA-IMP-a2-a4 V2.00	0	20. NT IMPa4 PSF-A488 DAPI IMPa4-A546_c_TileScan_001 (Stage 3 of 49)	00-drZiLxovZC3JVkzKhwQBBo
7.76844	10.2885	12.6384	um	Nucleus	Nucleus BoundingBoxOO Length	0.000	1.000	532	100000501	100000025	NT PSF-A488 IMPa4-A546 DAPI 8C2-siRNA-IMP-a2-a4 V2.00	0	20. NT IMPa4 PSF-A488 DAPI IMPa4-A546_c_TileScan_001 (Stage 3 of 49)	00-drZiLxovZC3JVkzKhwQBBo
7.31357	11.3326	14.9558	um	Nucleus	Nucleus BoundingBoxOO Length	0.000	1.000	533	100000502	100000026	NT PSF-A488 IMPa4-A546 DAPI 8C2-siRNA-IMP-a2-a4 V2.00	0	20. NT IMPa4 PSF-A488 DAPI IMPa4-A546_c_TileScan_001 (Stage 3 of 49)	00-drZiLxovZC3JVkzKhwQBBo
8.81859	9.68654	13.6529	um	Nucleus	Nucleus BoundingBoxOO Length	0.000	1.000	534	100000503	100000027	NT PSF-A488 IMPa4-A546 DAPI 8C2-siRNA-IMP-a2-a4 V2.00	0	20. NT IMPa4 PSF-A488 DAPI IMPa4-A546_c_TileScan_001 (Stage 3 of 49)	00-drZiLxovZC3JVkzKhwQBBo
8.01843	8.84782	17.4197	um	Nucleus	Nucleus BoundingBoxOO Length	0.000	1.000	535	100000504	100000028	NT PSF-A488 IMPa4-A546 DAPI 8C2-siRNA-IMP-a2-a4 V2.00	0	20. NT IMPa4 PSF-A488 DAPI IMPa4-A546_c_TileScan_001 (Stage 3 of 49)	00-drZiLxovZC3JVkzKhwQBBo
7.21341	13.8701	19.1831	um	Nucleus	Nucleus BoundingBoxOO Length	0.000	1.000	537	100000505	100000029	NT PSF-A488 IMPa4-A546 DAPI 8C2-siRNA-IMP-a2-a4 V2.00	0	20. NT IMPa4 PSF-A488 DAPI IMPa4-A546_c_TileScan_001 (Stage 3 of 49)	00-drZiLxovZC3JVkzKhwQBBo
6.50419	10.3274	18.8728	um	Nucleus	Nucleus BoundingBoxOO Length	0.000	1.000	538	100000506	100000030	NT PSF-A488 IMPa4-A546 DAPI 8C2-siRNA-IMP-a2-a4 V2.00	0	20. NT IMPa4 PSF-A488 DAPI IMPa4-A546_c_TileScan_001 (Stage 3 of 49)	00-drZiLxovZC3JVkzKhwQBBo
7.68396	9.04259	18.8253	um	Nucleus	Nucleus BoundingBoxOO Length	0.000	1.000	539	100000507	100000031	NT PSF-A488 IMPa4-A546 DAPI 8C2-siRNA-IMP-a2-a4 V2.00	0	20. NT IMPa4 PSF-A488 DAPI IMPa4-A546_c_TileScan_001 (Stage 3 of 49)	00-drZiLxovZC3JVkzKhwQBBo
8.16858	8.36849	18.2793	um	Nucleus	Nucleus BoundingBoxOO Length	0.000	1.000	539	100000508	100000032	NT PSF-A488 IMPa4-A546 DAPI 8C2-siRNA-IMP-a2-a4 V2.00	0	20. NT IMPa4 PSF-A488 DAPI IMPa4-A546_c_TileScan_001 (Stage 3 of 49)	00-drZiLxovZC3JVkzKhwQBBo
8.44584	9.75862	13.833	um	Nucleus	Nucleus BoundingBoxOO Length	0.000	1.000	540	100000509	100000033	NT PSF-A488 IMPa4-A546 DAPI 8C2-siRNA-IMP-a2-a4 V2.00	0	20. NT IMPa4 PSF-A488 DAPI IMPa4-A546_c_TileScan_001 (Stage 3 of 49)	00-drZiLxovZC3JVkzKhwQBBo
8.07011	10.3293	13.6276	um	Nucleus	Nucleus BoundingBoxOO Length	0.000	1.000	541	100000510	100000034	NT PSF-A488 IMPa4-A546 DAPI 8C2-siRNA-IMP-a2-a4 V2.00	0	20. NT IMPa4 PSF-A488 DAPI IMPa4-A546_c_TileScan_001 (Stage 3 of 49)	00-drZiLxovZC3JVkzKhwQBBo
6.15732	13.7302	17.1992	um	Nucleus	Nucleus BoundingBoxOO Length	0.000	1.000	542	100000511	100000000	NT PSF-A488 IMPa4-A546 DAPI 8C2-siRNA-IMP-a2-a4 V2.00	0	20. NT IMPa4 PSF-A488 DAPI IMPa4-A546_d_TileScan_001 (Stage 4 of 49)	00-VmYhmmZbY68Ebv2RrtbYg9
6.4701	11.4693	16.0731	um	Nucleus	Nucleus BoundingBoxOO Length	0.000	1.000	543	100000512	100000001	NT PSF-A488 IMPa4-A546 DAPI 8C2-siRNA-IMP-a2-a4 V2.00	0	20. NT IMPa4 PSF-A488 DAPI IMPa4-A546_d_TileScan_001 (Stage 4 of 49)	00-VmYhmmZbY68Ebv2RrtbYg9
7.55701	10.6642	15.1007	um	Nucleus	Nucleus BoundingBoxOO Length	0.000	1.000	543	100000513	100000002	NT PSF-A488 IMPa4-A546 DAPI 8C2-siRNA-IMP-a2-a4 V2.00	0	20. NT IMPa4 PSF-A488 DAPI IMPa4-A546_d_TileScan_001 (Stage 4 of 49)	00-VmYhmmZbY68Ebv2RrtbYg9
5.35247	13.7251	15.4068	um	Nucleus	Nucleus BoundingBoxOO Length	0.000	1.000	544	100000514	100000003	NT PSF-A488 IMPa4-A546 DAPI 8C2-siRNA-IMP-a2-a4 V2.00	0	20. NT IMPa4 PSF-A488 DAPI IMPa4-A546_d_TileScan_001 (Stage 4 of 49)	00-VmYhmmZbY68Ebv2RrtbYg9
7.22084	10.0841	17.2435	um	Nucleus	Nucleus BoundingBoxOO Length	0.000	1.000	545	100000515	100000004	NT PSF-A488 IMPa4-A546 DAPI 8C2-siRNA-IMP-a2-a4 V2.00	0	20. NT IMPa4 PSF-A488 DAPI IMPa4-A546_d_TileScan_001 (Stage 4 of 49)	00-VmYhmmZbY68Ebv2RrtbYg9
5.72783	13.6114	16.4018	um	Nucleus	Nucleus BoundingBoxOO Length	0.000	1.000	546	100000516	100000005	NT PSF-A488 IMPa4-A546 DAPI 8C2-siRNA-IMP-a2-a4 V2.00	0	20. NT IMPa4 PSF-A488 DAPI IMPa4-A546_d_TileScan_001 (Stage 4 of 49)	00-VmYhmmZbY68Ebv2RrtbYg9
5.77652	13.4686	15.7324	um	Nucleus	Nucleus BoundingBoxOO Length	0.000	1.000	547	100000517	100000006	NT PSF-A488 IMPa4-A546 DAPI 8C2-siRNA-IMP-a2-a4 V2.00	0	20. NT IMPa4 PSF-A488 DAPI IMPa4-A546_d_TileScan_001 (Stage 4 of 49)	00-VmYhmmZbY68Ebv2RrtbYg9
6.82063	11.0072	16.5599	um	Nucleus	Nucleus BoundingBoxOO Length	0.000	1.000	548	100000518	100000007	NT PSF-A488 IMPa4-A546 DAPI 8C2-siRNA-IMP-a2-a4 V2.00	0	20. NT IMPa4 PSF-A488 DAPI IMPa4-A546_d_TileScan_001 (Stage 4 of 49)	00-VmYhmmZbY68Ebv2RrtbYg9
6.43433	13.0899	18.3051	um	Nucleus	Nucleus BoundingBoxOO Length	0.000	1.000	549	100000519	100000008	NT PSF-A488 IMPa4-A546 DAPI 8C2-siRNA-IMP-a2-a4 V2.00	0	20. NT IMPa4 PSF-A488 DAPI IMPa4-A546_d_TileScan_001 (Stage 4 of 49)	00-VmYhmmZbY68Ebv2RrtbYg9
6.44459	10.8331	22.252	um	Nucleus	Nucleus BoundingBoxOO Length	0.000	1.000	549	100000520	100000009	NT PSF-A488 IMPa4-A546 DAPI 8C2-siRNA-IMP-a2-a4 V2.00	0	20. NT IMPa4 PSF-A488 DAPI IMPa4-A546_d_TileScan_001 (Stage 4 of 49)	00-VmYhmmZbY68Ebv2RrtbYg9
6.08809	14.2036	42.9126	um	Nucleus	Nucleus BoundingBoxOO Length	0.000	1.000	550	100000521	100000010	NT PSF-A488 IMPa4-A546 DAPI 8C2-siRNA-IMP-a2-a4 V2.00	0	20. NT IMPa4 PSF-A488 DAPI IMPa4-A546_d_TileScan_001 (Stage 4 of 49)	00-VmYhmmZbY68Ebv2RrtbYg9
7.37611	9.00611	11.0914	um	Nucleus	Nucleus BoundingBoxOO Length	0.000	1.000	551	100000522	100000011	NT PSF-A488 IMPa4-A546 DAPI 8C2-siRNA-IMP-a2-a4 V2.00	0	20. NT IMPa4 PSF-A488 DAPI IMPa4-A546_d_TileScan_001 (Stage 4 of 49)	00-VmYhmmZbY68Ebv2RrtbYg9
8.45037	9.91442	13.8876	um	Nucleus	Nucleus BoundingBoxOO Length	0.000	1.000	552	100000523	100000012	NT PSF-A488 IMPa4-A546 DAPI 8C2-siRNA-IMP-a2-a4 V2.00	0	20. NT IMPa4 PSF-A488 DAPI IMPa4-A546_d_TileScan_001 (Stage 4 of 49)	00-VmYhmmZbY68Ebv2RrtbYg9
7.15308	13.3976	19.9014	um	Nucleus	Nucleus BoundingBoxOO Length	0.000	1.000	553	100000524	100000013	NT PSF-A488 IMPa4-A546 DAPI 8C2-siRNA-IMP-a2-a4 V2.00	0	20. NT IMPa4 PSF-A488 DAPI IMPa4-A546_d_TileScan_001 (Stage 4 of 49)	00-VmYhmmZbY68Ebv2RrtbYg9
5.76525	13.7856	19.1024	um	Nucleus	Nucleus BoundingBoxOO Length	0.000	1.000	554	100000525	100000014	NT PSF-A488 IMPa4-A546 DAPI 8C2-siRNA-IMP-a2-a4 V2.00	0	20. NT IMPa4 PSF-A488 DAPI IMPa4-A546_d_TileScan_001 (Stage 4 of 49)	00-VmYhmmZbY68Ebv2RrtbYg9
7.98948	13.3496	17.3838	um	Nucleus	Nucleus BoundingBoxOO Length	0.000	1.000	555	100000526	100000015	NT PSF-A488 IMPa4-A546 DAPI 8C2-siRNA-IMP-a2-a4 V2.00	0	20. NT IMPa4 PSF-A488 DAPI IMPa4-A546_d_TileScan_001 (Stage 4 of 49)	00-VmYhmmZbY68Ebv2RrtbYg9
8.33522	11.0056	21.1664	um	Nucleus	Nucleus BoundingBoxOO Length	0.000	1.000	556	100000527	100000016	NT PSF-A488 IMPa4-A546 DAPI 8C2-siRNA-IMP-a2-a4 V2.00	0	20. NT IMPa4 PSF-A488 DAPI IMPa4-A546_d_TileScan_001 (Stage 4 of 49)	00-VmYhmmZbY68Ebv2RrtbYg9
6.44939	8.3738	13.4908	um	Nucleus	Nucleus BoundingBoxOO Length	0.000	1.000	557	100000528	100000017	NT PSF-A488 IMPa4-A546 DAPI 8C2-siRNA-IMP-a2-a4 V2.00	0	20. NT IMPa4 PSF-A488 DAPI IMPa4-A546_d_TileScan_001 (Stage 4 of 49)	00-VmYhmmZbY68Ebv2RrtbYg9
7.46835	7.02669	14.0811	um	Nucleus	Nucleus BoundingBoxOO Length	0.000	1.000	557	100000529	100000018	NT PSF-A488 IMPa4-A546 DAPI 8C2-siRNA-IMP-a2-a4 V2.00	0	20. NT IMPa4 PSF-A488 DAPI IMPa4-A546_d_TileScan_001 (Stage 4 of 49)	00-VmYhmmZbY68Ebv2RrtbYg9
8.09806	13.404	16.4698	um	Nucleus	Nucleus BoundingBoxOO Length	0.000	1.000	558	100000530	100000019	NT PSF-A488 IMPa4-A546 DAPI 8C2-siRNA-IMP-a2-a4 V2.00	0	20. NT IMPa4 PSF-A488 DAPI IMPa4-A546_d_TileScan_001 (Stage 4 of 49)	00-VmYhmmZbY68Ebv2RrtbYg9
5.39137	6.76126	9.73534	um	Nucleus	Nucleus BoundingBoxOO Length	0.000	1.000	559	100000531	100000020	NT PSF-A488 IMPa4-A546 DAPI 8C2-siRNA-IMP-a2-a4 V2.00	0	20. NT IMPa4 PSF-A488 DAPI IMPa4-A546_d_TileScan_001 (Stage 4 of 49)	00-VmYhmmZbY68Ebv2RrtbYg9
5.73482	11.5664	19.8977	um	Nucleus	Nucleus BoundingBoxOO Length	0.000	1.000	560	100000532	100000021	NT PSF-A488 IMPa4-A546 DAPI 8C2-siRNA-IMP-a2-a4 V2.00	0	20. NT IMPa4 PSF-A488 DAPI IMPa4-A546_d_TileScan_001 (Stage 4 of 49)	00-VmYhmmZbY68Ebv2RrtbYg9
7.55303	11.8896	20.1338	um	Nucleus	Nucleus BoundingBoxOO Length	0.000	1.000	560	100000533	100000022	NT PSF-A488 IMPa4-A546 DAPI 8C2-siRNA-IMP-a2-a4 V2.00	0	20. NT IMPa4 PSF-A488 DAPI IMPa4-A546_d_TileScan_001 (Stage 4 of 49)	00-VmYhmmZbY68Ebv2RrtbYg9
6.11337	12.3892	15.2755	um	Nucleus	Nucleus BoundingBoxOO Length	0.000	1.000	561	100000534	100000023	NT PSF-A488 IMPa4-A546 DAPI 8C2-siRNA-IMP-a2-a4 V2.00	0	20. NT IMPa4 PSF-A488 DAPI IMPa4-A546_d_TileScan_001 (Stage 4 of 49)	00-VmYhmmZbY68Ebv2RrtbYg9
8.5104	10.1621	13.0877	um	Nucleus	Nucleus BoundingBoxOO Length	0.000	1.000	562	100000535	100000024	NT PSF-A488 IMPa4-A546 DAPI 8C2-siRNA-IMP-a2-a4 V2.00	0	20. NT IMPa4 PSF-A488 DAPI IMPa4-A546_d_TileScan_001 (Stage 4 of 49)	00-VmYhmmZbY68Ebv2RrtbYg9
7.60422	10.1537	11.6154	um	Nucleus	Nucleus BoundingBoxOO Length	0.000	1.000	563	100000536	100000025	NT PSF-A488 IMPa4-A546 DAPI 8C2-siRNA-IMP-a2-a4 V2.00	0	20. NT IMPa4 PSF-A488 DAPI IMPa4-A546_d_TileScan_001 (Stage 4 of 49)	00-VmYhmmZbY68Ebv2RrtbYg9
8.48489	11.9867	15.4234	um	Nucleus	Nucleus BoundingBoxOO Length	0.000	1.000	564	100000537	100000026	NT PSF-A488 IMPa4-A546 DAPI 8C2-siRNA-IMP-a2-a4 V2.00	0	20. NT IMPa4 PSF-A488 DAPI IMPa4-A546_d_TileScan_001 (Stage 4 of 49)	00-VmYhmmZbY68Ebv2RrtbYg9
7.09324	11.9399	12.952	um	Nucleus	Nucleus BoundingBoxOO Length	0.000	1.000	565	100000538	100000027	NT PSF-A488 IMPa4-A546 DAPI 8C2-siRNA-IMP-a2-a4 V2.00	0	20. NT IMPa4 PSF-A488 DAPI IMPa4-A546_d_TileScan_001 (Stage 4 of 49)	00-VmYhmmZbY68Ebv2RrtbYg9
5.28461	15.3153	15.7011	um	Nucleus	Nucleus BoundingBoxOO Length	0.000	1.000	566	100000539	100000000	NT PSF-A488 IMPa4-A546 DAPI 8C2-siRNA-IMP-a2-a4 V2.00	0	20. NT IMPa4 PSF-A488 DAPI IMPa4-A546_e_TileScan_001 (Stage 5 of 49)	00-cD9caKpLR7eWxCYTSjNKWa
6.84922	9.8043	17.3412	um	Nucleus	Nucleus BoundingBoxOO Length	0.000	1.000	567	100000540	100000001	NT PSF-A488 IMPa4-A546 DAPI 8C2-siRNA-IMP-a2-a4 V2.00	0	20. NT IMPa4 PSF-A488 DAPI IMPa4-A546_e_TileScan_001 (Stage 5 of 49)	00-cD9caKpLR7eWxCYTSjNKWa
6.0703	10.6668	17.0919	um	Nucleus	Nucleus BoundingBoxOO Length	0.000	1.000	568	100000541	100000002	NT PSF-A488 IMPa4-A546 DAPI 8C2-siRNA-IMP-a2-a4 V2.00	0	20. NT IMPa4 PSF-A488 DAPI IMPa4-A546_e_TileScan_001 (Stage 5 of 49)	00-cD9caKpLR7eWxCYTSjNKWa
8.1037	10.5783	17.0889	um	Nucleus	Nucleus BoundingBoxOO Length	0.000	1.000	569	100000542	100000003	NT PSF-A488 IMPa4-A546 DAPI 8C2-siRNA-IMP-a2-a4 V2.00	0	20. NT IMPa4 PSF-A488 DAPI IMPa4-A546_e_TileScan_001 (Stage 5 of 49)	00-cD9caKpLR7eWxCYTSjNKWa
5.58873	13.0353	14.8038	um	Nucleus	Nucleus BoundingBoxOO Length	0.000	1.000	570	100000543	100000004	NT PSF-A488 IMPa4-A546 DAPI 8C2-siRNA-IMP-a2-a4 V2.00	0	20. NT IMPa4 PSF-A488 DAPI IMPa4-A546_e_TileScan_001 (Stage 5 of 49)	00-cD9caKpLR7eWxCYTSjNKWa
7.19365	10.1501	15.9014	um	Nucleus	Nucleus BoundingBoxOO Length	0.000	1.000	571	100000544	100000005	NT PSF-A488 IMPa4-A546 DAPI 8C2-siRNA-IMP-a2-a4 V2.00	0	20. NT IMPa4 PSF-A488 DAPI IMPa4-A546_e_TileScan_001 (Stage 5 of 49)	00-cD9caKpLR7eWxCYTSjNKWa
5.41837	13.7922	18.3302	um	Nucleus	Nucleus BoundingBoxOO Length	0.000	1.000	572	100000545	100000006	NT PSF-A488 IMPa4-A546 DAPI 8C2-siRNA-IMP-a2-a4 V2.00	0	20. NT IMPa4 PSF-A488 DAPI IMPa4-A546_e_TileScan_001 (Stage 5 of 49)	00-cD9caKpLR7eWxCYTSjNKWa
7.56002	9.82533	14.7573	um	Nucleus	Nucleus BoundingBoxOO Length	0.000	1.000	573	100000546	100000007	NT PSF-A488 IMPa4-A546 DAPI 8C2-siRNA-IMP-a2-a4 V2.00	0	20. NT IMPa4 PSF-A488 DAPI IMPa4-A546_e_TileScan_001 (Stage 5 of 49)	00-cD9caKpLR7eWxCYTSjNKWa
6.43206	7.60831	15.5612	um	Nucleus	Nucleus BoundingBoxOO Length	0.000	1.000	574	100000547	100000008	NT PSF-A488 IMPa4-A546 DAPI 8C2-siRNA-IMP-a2-a4 V2.00	0	20. NT IMPa4 PSF-A488 DAPI IMPa4-A546_e_TileScan_001 (Stage 5 of 49)	00-cD9caKpLR7eWxCYTSjNKWa
4.22999	7.86995	15.6608	um	Nucleus	Nucleus BoundingBoxOO Length	0.000	1.000	575	100000548	100000009	NT PSF-A488 IMPa4-A546 DAPI 8C2-siRNA-IMP-a2-a4 V2.00	0	20. NT IMPa4 PSF-A488 DAPI IMPa4-A546_e_TileScan_001 (Stage 5 of 49)	00-cD9caKpLR7eWxCYTSjNKWa
6.87077	11.5167	17.6377	um	Nucleus	Nucleus BoundingBoxOO Length	0.000	1.000	576	100000549	100000010	NT PSF-A488 IMPa4-A546 DAPI 8C2-siRNA-IMP-a2-a4 V2.00	0	20. NT IMPa4 PSF-A488 DAPI IMPa4-A546_e_TileScan_001 (Stage 5 of 49)	00-cD9caKpLR7eWxCYTSjNKWa
6.89826	11.4917	15.0079	um	Nucleus	Nucleus BoundingBoxOO Length	0.000	1.000	577	100000550	100000011	NT PSF-A488 IMPa4-A546 DAPI 8C2-siRNA-IMP-a2-a4 V2.00	0	20. NT IMPa4 PSF-A488 DAPI IMPa4-A546_e_TileScan_001 (Stage 5 of 49)	00-cD9caKpLR7eWxCYTSjNKWa
6.40436	12.2837	16.4355	um	Nucleus	Nucleus BoundingBoxOO Length	0.000	1.000	577	100000551	100000012	NT PSF-A488 IMPa4-A546 DAPI 8C2-siRNA-IMP-a2-a4 V2.00	0	20. NT IMPa4 PSF-A488 DAPI IMPa4-A546_e_TileScan_001 (Stage 5 of 49)	00-cD9caKpLR7eWxCYTSjNKWa
6.72034	7.98023	14.7561	um	Nucleus	Nucleus BoundingBoxOO Length	0.000	1.000	578	100000552	100000013	NT PSF-A488 IMPa4-A546 DAPI 8C2-siRNA-IMP-a2-a4 V2.00	0	20. NT IMPa4 PSF-A488 DAPI IMPa4-A546_e_TileScan_001 (Stage 5 of 49)	00-cD9caKpLR7eWxCYTSjNKWa
7.48743	14.0218	16.9761	um	Nucleus	Nucleus BoundingBoxOO Length	0.000	1.000	579	100000553	100000014	NT PSF-A488 IMPa4-A546 DAPI 8C2-siRNA-IMP-a2-a4 V2.00	0	20. NT IMPa4 PSF-A488 DAPI IMPa4-A546_e_TileScan_001 (Stage 5 of 49)	00-cD9caKpLR7eWxCYTSjNKWa
6.45456	13.3262	18.1272	um	Nucleus	Nucleus BoundingBoxOO Length	0.000	1.000	580	100000554	100000015	NT PSF-A488 IMPa4-A546 DAPI 8C2-siRNA-IMP-a2-a4 V2.00	0	20. NT IMPa4 PSF-A488 DAPI IMPa4-A546_e_TileScan_001 (Stage 5 of 49)	00-cD9caKpLR7eWxCYTSjNKWa
7.57582	12.5897	15.9958	um	Nucleus	Nucleus BoundingBoxOO Length	0.000	1.000	581	100000555	100000016	NT PSF-A488 IMPa4-A546 DAPI 8C2-siRNA-IMP-a2-a4 V2.00	0	20. NT IMPa4 PSF-A488 DAPI IMPa4-A546_e_TileScan_001 (Stage 5 of 49)	00-cD9caKpLR7eWxCYTSjNKWa
6.82571	11.1116	16.9777	um	Nucleus	Nucleus BoundingBoxOO Length	0.000	1.000	582	100000556	100000017	NT PSF-A488 IMPa4-A546 DAPI 8C2-siRNA-IMP-a2-a4 V2.00	0	20. NT IMPa4 PSF-A488 DAPI IMPa4-A546_e_TileScan_001 (Stage 5 of 49)	00-cD9caKpLR7eWxCYTSjNKWa
7.223	7.16336	13.3089	um	Nucleus	Nucleus BoundingBoxOO Length	0.000	1.000	583	100000557	100000018	NT PSF-A488 IMPa4-A546 DAPI 8C2-siRNA-IMP-a2-a4 V2.00	0	20. NT IMPa4 PSF-A488 DAPI IMPa4-A546_e_TileScan_001 (Stage 5 of 49)	00-cD9caKpLR7eWxCYTSjNKWa
6.1187	11.6522	19.272	um	Nucleus	Nucleus BoundingBoxOO Length	0.000	1.000	584	100000558	100000019	NT PSF-A488 IMPa4-A546 DAPI 8C2-siRNA-IMP-a2-a4 V2.00	0	20. NT IMPa4 PSF-A488 DAPI IMPa4-A546_e_TileScan_001 (Stage 5 of 49)	00-cD9caKpLR7eWxCYTSjNKWa
6.44352	11.3597	18.4388	um	Nucleus	Nucleus BoundingBoxOO Length	0.000	1.000	585	100000559	100000020	NT PSF-A488 IMPa4-A546 DAPI 8C2-siRNA-IMP-a2-a4 V2.00	0	20. NT IMPa4 PSF-A488 DAPI IMPa4-A546_e_TileScan_001 (Stage 5 of 49)	00-cD9caKpLR7eWxCYTSjNKWa
8.93593	11.5339	18.5075	um	Nucleus	Nucleus BoundingBoxOO Length	0.000	1.000	586	100000560	100000021	NT PSF-A488 IMPa4-A546 DAPI 8C2-siRNA-IMP-a2-a4 V2.00	0	20. NT IMPa4 PSF-A488 DAPI IMPa4-A546_e_TileScan_001 (Stage 5 of 49)	00-cD9caKpLR7eWxCYTSjNKWa
8.17947	8.44473	16.4942	um	Nucleus	Nucleus BoundingBoxOO Length	0.000	1.000	587	100000561	100000022	NT PSF-A488 IMPa4-A546 DAPI 8C2-siRNA-IMP-a2-a4 V2.00	0	20. NT IMPa4 PSF-A488 DAPI IMPa4-A546_e_TileScan_001 (Stage 5 of 49)	00-cD9caKpLR7eWxCYTSjNKWa
7.56091	12.2377	18.1148	um	Nucleus	Nucleus BoundingBoxOO Length	0.000	1.000	588	100000562	100000023	NT PSF-A488 IMPa4-A546 DAPI 8C2-siRNA-IMP-a2-a4 V2.00	0	20. NT IMPa4 PSF-A488 DAPI IMPa4-A546_e_TileScan_001 (Stage 5 of 49)	00-cD9caKpLR7eWxCYTSjNKWa
6.15399	11.669	15.2898	um	Nucleus	Nucleus BoundingBoxOO Length	0.000	1.000	589	100000563	100000024	NT PSF-A488 IMPa4-A546 DAPI 8C2-siRNA-IMP-a2-a4 V2.00	0	20. NT IMPa4 PSF-A488 DAPI IMPa4-A546_e_TileScan_001 (Stage 5 of 49)	00-cD9caKpLR7eWxCYTSjNKWa
6.5188	7.92318	9.49928	um	Nucleus	Nucleus BoundingBoxOO Length	0.000	1.000	589	100000564	100000025	NT PSF-A488 IMPa4-A546 DAPI 8C2-siRNA-IMP-a2-a4 V2.00	0	20. NT IMPa4 PSF-A488 DAPI IMPa4-A546_e_TileScan_001 (Stage 5 of 49)	00-cD9caKpLR7eWxCYTSjNKWa
7.19214	14.0053	18.3925	um	Nucleus	Nucleus BoundingBoxOO Length	0.000	1.000	590	100000565	100000026	NT PSF-A488 IMPa4-A546 DAPI 8C2-siRNA-IMP-a2-a4 V2.00	0	20. NT IMPa4 PSF-A488 DAPI IMPa4-A546_e_TileScan_001 (Stage 5 of 49)	00-cD9caKpLR7eWxCYTSjNKWa
6.56966	10.3871	14.2833	um	Nucleus	Nucleus BoundingBoxOO Length	0.000	1.000	591	100000566	100000027	NT PSF-A488 IMPa4-A546 DAPI 8C2-siRNA-IMP-a2-a4 V2.00	0	20. NT IMPa4 PSF-A488 DAPI IMPa4-A546_e_TileScan_001 (Stage 5 of 49)	00-cD9caKpLR7eWxCYTSjNKWa
5.70337	11.2716	21.0282	um	Nucleus	Nucleus BoundingBoxOO Length	0.000	1.000	592	100000567	100000028	NT PSF-A488 IMPa4-A546 DAPI 8C2-siRNA-IMP-a2-a4 V2.00	0	20. NT IMPa4 PSF-A488 DAPI IMPa4-A546_e_TileScan_001 (Stage 5 of 49)	00-cD9caKpLR7eWxCYTSjNKWa
6.50793	12.0211	15.6249	um	Nucleus	Nucleus BoundingBoxOO Length	0.000	1.000	593	100000568	100000029	NT PSF-A488 IMPa4-A546 DAPI 8C2-siRNA-IMP-a2-a4 V2.00	0	20. NT IMPa4 PSF-A488 DAPI IMPa4-A546_e_TileScan_001 (Stage 5 of 49)	00-cD9caKpLR7eWxCYTSjNKWa
6.88316	10.2624	22.7802	um	Nucleus	Nucleus BoundingBoxOO Length	0.000	1.000	594	100000569	100000030	NT PSF-A488 IMPa4-A546 DAPI 8C2-siRNA-IMP-a2-a4 V2.00	0	20. NT IMPa4 PSF-A488 DAPI IMPa4-A546_e_TileScan_001 (Stage 5 of 49)	00-cD9caKpLR7eWxCYTSjNKWa
6.80178	8.79776	23.02	um	Nucleus	Nucleus BoundingBoxOO Length	0.000	1.000	595	100000570	100000031	NT PSF-A488 IMPa4-A546 DAPI 8C2-siRNA-IMP-a2-a4 V2.00	0	20. NT IMPa4 PSF-A488 DAPI IMPa4-A546_e_TileScan_001 (Stage 5 of 49)	00-cD9caKpLR7eWxCYTSjNKWa
6.44528	11.4455	18.242	um	Nucleus	Nucleus BoundingBoxOO Length	0.000	1.000	595	100000571	100000032	NT PSF-A488 IMPa4-A546 DAPI 8C2-siRNA-IMP-a2-a4 V2.00	0	20. NT IMPa4 PSF-A488 DAPI IMPa4-A546_e_TileScan_001 (Stage 5 of 49)	00-cD9caKpLR7eWxCYTSjNKWa
5.74077	12.2476	20.9216	um	Nucleus	Nucleus BoundingBoxOO Length	0.000	1.000	597	100000572	100000033	NT PSF-A488 IMPa4-A546 DAPI 8C2-siRNA-IMP-a2-a4 V2.00	0	20. NT IMPa4 PSF-A488 DAPI IMPa4-A546_e_TileScan_001 (Stage 5 of 49)	00-cD9caKpLR7eWxCYTSjNKWa
7.30311	9.83011	13.7684	um	Nucleus	Nucleus BoundingBoxOO Length	0.000	1.000	599	100000573	100000034	NT PSF-A488 IMPa4-A546 DAPI 8C2-siRNA-IMP-a2-a4 V2.00	0	20. NT IMPa4 PSF-A488 DAPI IMPa4-A546_e_TileScan_001 (Stage 5 of 49)	00-cD9caKpLR7eWxCYTSjNKWa
5.71415	6.71347	13.4531	um	Nucleus	Nucleus BoundingBoxOO Length	0.000	1.000	599	100000574	100000035	NT PSF-A488 IMPa4-A546 DAPI 8C2-siRNA-IMP-a2-a4 V2.00	0	20. NT IMPa4 PSF-A488 DAPI IMPa4-A546_e_TileScan_001 (Stage 5 of 49)	00-cD9caKpLR7eWxCYTSjNKWa
6.54335	13.6014	19.0673	um	Nucleus	Nucleus BoundingBoxOO Length	0.000	1.000	599	100000575	100000036	NT PSF-A488 IMPa4-A546 DAPI 8C2-siRNA-IMP-a2-a4 V2.00	0	20. NT IMPa4 PSF-A488 DAPI IMPa4-A546_e_TileScan_001 (Stage 5 of 49)	00-cD9caKpLR7eWxCYTSjNKWa
6.49372	12.0577	19.9183	um	Nucleus	Nucleus BoundingBoxOO Length	0.000	1.000	600	100000576	100000037	NT PSF-A488 IMPa4-A546 DAPI 8C2-siRNA-IMP-a2-a4 V2.00	0	20. NT IMPa4 PSF-A488 DAPI IMPa4-A546_e_TileScan_001 (Stage 5 of 49)	00-cD9caKpLR7eWxCYTSjNKWa
7.4187	8.79953	12.9548	um	Nucleus	Nucleus BoundingBoxOO Length	0.000	1.000	601	100000577	100000038	NT PSF-A488 IMPa4-A546 DAPI 8C2-siRNA-IMP-a2-a4 V2.00	0	20. NT IMPa4 PSF-A488 DAPI IMPa4-A546_e_TileScan_001 (Stage 5 of 49)	00-cD9caKpLR7eWxCYTSjNKWa
6.72654	13.102	19.8184	um	Nucleus	Nucleus BoundingBoxOO Length	0.000	1.000	605	100000578	100000000	NT PSF-A488 IMPa4-A546 DAPI 8C2-siRNA-IMP-a2-a4 V2.00	0	20. NT IMPa4 PSF-A488 DAPI IMPa4-A546_f_TileScan_001 (Stage 6 of 49)	00-AoYd5E8fnuLjBAQmGWjteC
6.83684	16.5003	18.0598	um	Nucleus	Nucleus BoundingBoxOO Length	0.000	1.000	606	100000579	100000001	NT PSF-A488 IMPa4-A546 DAPI 8C2-siRNA-IMP-a2-a4 V2.00	0	20. NT IMPa4 PSF-A488 DAPI IMPa4-A546_f_TileScan_001 (Stage 6 of 49)	00-AoYd5E8fnuLjBAQmGWjteC
4.54497	10.007	15.4036	um	Nucleus	Nucleus BoundingBoxOO Length	0.000	1.000	607	100000580	100000002	NT PSF-A488 IMPa4-A546 DAPI 8C2-siRNA-IMP-a2-a4 V2.00	0	20. NT IMPa4 PSF-A488 DAPI IMPa4-A546_f_TileScan_001 (Stage 6 of 49)	00-AoYd5E8fnuLjBAQmGWjteC
6.40158	9.91343	21.9843	um	Nucleus	Nucleus BoundingBoxOO Length	0.000	1.000	608	100000581	100000003	NT PSF-A488 IMPa4-A546 DAPI 8C2-siRNA-IMP-a2-a4 V2.00	0	20. NT IMPa4 PSF-A488 DAPI IMPa4-A546_f_TileScan_001 (Stage 6 of 49)	00-AoYd5E8fnuLjBAQmGWjteC
7.56798	12.7283	22.9564	um	Nucleus	Nucleus BoundingBoxOO Length	0.000	1.000	609	100000582	100000004	NT PSF-A488 IMPa4-A546 DAPI 8C2-siRNA-IMP-a2-a4 V2.00	0	20. NT IMPa4 PSF-A488 DAPI IMPa4-A546_f_TileScan_001 (Stage 6 of 49)	00-AoYd5E8fnuLjBAQmGWjteC
6.42866	12.3382	18.7257	um	Nucleus	Nucleus BoundingBoxOO Length	0.000	1.000	611	100000583	100000005	NT PSF-A488 IMPa4-A546 DAPI 8C2-siRNA-IMP-a2-a4 V2.00	0	20. NT IMPa4 PSF-A488 DAPI IMPa4-A546_f_TileScan_001 (Stage 6 of 49)	00-AoYd5E8fnuLjBAQmGWjteC
7.19692	14.4211	22.1078	um	Nucleus	Nucleus BoundingBoxOO Length	0.000	1.000	611	100000584	100000006	NT PSF-A488 IMPa4-A546 DAPI 8C2-siRNA-IMP-a2-a4 V2.00	0	20. NT IMPa4 PSF-A488 DAPI IMPa4-A546_f_TileScan_001 (Stage 6 of 49)	00-AoYd5E8fnuLjBAQmGWjteC
7.9876	10.7717	17.4941	um	Nucleus	Nucleus BoundingBoxOO Length	0.000	1.000	612	100000585	100000007	NT PSF-A488 IMPa4-A546 DAPI 8C2-siRNA-IMP-a2-a4 V2.00	0	20. NT IMPa4 PSF-A488 DAPI IMPa4-A546_f_TileScan_001 (Stage 6 of 49)	00-AoYd5E8fnuLjBAQmGWjteC
6.2407	8.41282	16.1431	um	Nucleus	Nucleus BoundingBoxOO Length	0.000	1.000	614	100000586	100000008	NT PSF-A488 IMPa4-A546 DAPI 8C2-siRNA-IMP-a2-a4 V2.00	0	20. NT IMPa4 PSF-A488 DAPI IMPa4-A546_f_TileScan_001 (Stage 6 of 49)	00-AoYd5E8fnuLjBAQmGWjteC
7.29501	12.9478	15.9756	um	Nucleus	Nucleus BoundingBoxOO Length	0.000	1.000	615	100000587	100000009	NT PSF-A488 IMPa4-A546 DAPI 8C2-siRNA-IMP-a2-a4 V2.00	0	20. NT IMPa4 PSF-A488 DAPI IMPa4-A546_f_TileScan_001 (Stage 6 of 49)	00-AoYd5E8fnuLjBAQmGWjteC
7.23313	12.5628	18.8146	um	Nucleus	Nucleus BoundingBoxOO Length	0.000	1.000	616	100000588	100000010	NT PSF-A488 IMPa4-A546 DAPI 8C2-siRNA-IMP-a2-a4 V2.00	0	20. NT IMPa4 PSF-A488 DAPI IMPa4-A546_f_TileScan_001 (Stage 6 of 49)	00-AoYd5E8fnuLjBAQmGWjteC
6.88869	10.8454	16.361	um	Nucleus	Nucleus BoundingBoxOO Length	0.000	1.000	617	100000589	100000011	NT PSF-A488 IMPa4-A546 DAPI 8C2-siRNA-IMP-a2-a4 V2.00	0	20. NT IMPa4 PSF-A488 DAPI IMPa4-A546_f_TileScan_001 (Stage 6 of 49)	00-AoYd5E8fnuLjBAQmGWjteC
6.80926	15.2192	17.8174	um	Nucleus	Nucleus BoundingBoxOO Length	0.000	1.000	618	100000590	100000012	NT PSF-A488 IMPa4-A546 DAPI 8C2-siRNA-IMP-a2-a4 V2.00	0	20. NT IMPa4 PSF-A488 DAPI IMPa4-A546_f_TileScan_001 (Stage 6 of 49)	00-AoYd5E8fnuLjBAQmGWjteC
9.0157	9.43437	23.5824	um	Nucleus	Nucleus BoundingBoxOO Length	0.000	1.000	619	100000591	100000013	NT PSF-A488 IMPa4-A546 DAPI 8C2-siRNA-IMP-a2-a4 V2.00	0	20. NT IMPa4 PSF-A488 DAPI IMPa4-A546_f_TileScan_001 (Stage 6 of 49)	00-AoYd5E8fnuLjBAQmGWjteC
8.49855	9.154	15.945	um	Nucleus	Nucleus BoundingBoxOO Length	0.000	1.000	620	100000592	100000014	NT PSF-A488 IMPa4-A546 DAPI 8C2-siRNA-IMP-a2-a4 V2.00	0	20. NT IMPa4 PSF-A488 DAPI IMPa4-A546_f_TileScan_001 (Stage 6 of 49)	00-AoYd5E8fnuLjBAQmGWjteC
9.13418	11.3137	18.9116	um	Nucleus	Nucleus BoundingBoxOO Length	0.000	1.000	621	100000593	100000015	NT PSF-A488 IMPa4-A546 DAPI 8C2-siRNA-IMP-a2-a4 V2.00	0	20. NT IMPa4 PSF-A488 DAPI IMPa4-A546_f_TileScan_001 (Stage 6 of 49)	00-AoYd5E8fnuLjBAQmGWjteC
8.98894	10.4628	11.3448	um	Nucleus	Nucleus BoundingBoxOO Length	0.000	1.000	622	100000594	100000016	NT PSF-A488 IMPa4-A546 DAPI 8C2-siRNA-IMP-a2-a4 V2.00	0	20. NT IMPa4 PSF-A488 DAPI IMPa4-A546_f_TileScan_001 (Stage 6 of 49)	00-AoYd5E8fnuLjBAQmGWjteC
0.101635	1.08329	1.52234	um	Nucleus	Nucleus BoundingBoxOO Length	0.000	1.000	622	100000595	100000017	NT PSF-A488 IMPa4-A546 DAPI 8C2-siRNA-IMP-a2-a4 V2.00	0	20. NT IMPa4 PSF-A488 DAPI IMPa4-A546_f_TileScan_001 (Stage 6 of 49)	00-AoYd5E8fnuLjBAQmGWjteC
7.53818	8.81929	18.7718	um	Nucleus	Nucleus BoundingBoxOO Length	0.000	1.000	623	100000596	100000018	NT PSF-A488 IMPa4-A546 DAPI 8C2-siRNA-IMP-a2-a4 V2.00	0	20. NT IMPa4 PSF-A488 DAPI IMPa4-A546_f_TileScan_001 (Stage 6 of 49)	00-AoYd5E8fnuLjBAQmGWjteC
5.76776	8.00158	22.3289	um	Nucleus	Nucleus BoundingBoxOO Length	0.000	1.000	624	100000597	100000019	NT PSF-A488 IMPa4-A546 DAPI 8C2-siRNA-IMP-a2-a4 V2.00	0	20. NT IMPa4 PSF-A488 DAPI IMPa4-A546_f_TileScan_001 (Stage 6 of 49)	00-AoYd5E8fnuLjBAQmGWjteC
9.47832	9.98497	13.943	um	Nucleus	Nucleus BoundingBoxOO Length	0.000	1.000	624	100000598	100000020	NT PSF-A488 IMPa4-A546 DAPI 8C2-siRNA-IMP-a2-a4 V2.00	0	20. NT IMPa4 PSF-A488 DAPI IMPa4-A546_f_TileScan_001 (Stage 6 of 49)	00-AoYd5E8fnuLjBAQmGWjteC
7.24832	8.89918	14.2827	um	Nucleus	Nucleus BoundingBoxOO Length	0.000	1.000	625	100000599	100000021	NT PSF-A488 IMPa4-A546 DAPI 8C2-siRNA-IMP-a2-a4 V2.00	0	20. NT IMPa4 PSF-A488 DAPI IMPa4-A546_f_TileScan_001 (Stage 6 of 49)	00-AoYd5E8fnuLjBAQmGWjteC
6.03093	9.50043	13.3014	um	Nucleus	Nucleus BoundingBoxOO Length	0.000	1.000	626	100000600	100000022	NT PSF-A488 IMPa4-A546 DAPI 8C2-siRNA-IMP-a2-a4 V2.00	0	20. NT IMPa4 PSF-A488 DAPI IMPa4-A546_f_TileScan_001 (Stage 6 of 49)	00-AoYd5E8fnuLjBAQmGWjteC
8.67036	10.2467	10.4859	um	Nucleus	Nucleus BoundingBoxOO Length	0.000	1.000	626	100000601	100000023	NT PSF-A488 IMPa4-A546 DAPI 8C2-siRNA-IMP-a2-a4 V2.00	0	20. NT IMPa4 PSF-A488 DAPI IMPa4-A546_f_TileScan_001 (Stage 6 of 49)	00-AoYd5E8fnuLjBAQmGWjteC
5.6768	13.4617	21.9348	um	Nucleus	Nucleus BoundingBoxOO Length	0.000	1.000	627	100000602	100000024	NT PSF-A488 IMPa4-A546 DAPI 8C2-siRNA-IMP-a2-a4 V2.00	0	20. NT IMPa4 PSF-A488 DAPI IMPa4-A546_f_TileScan_001 (Stage 6 of 49)	00-AoYd5E8fnuLjBAQmGWjteC
6.798	12.0482	16.0982	um	Nucleus	Nucleus BoundingBoxOO Length	0.000	1.000	627	100000603	100000025	NT PSF-A488 IMPa4-A546 DAPI 8C2-siRNA-IMP-a2-a4 V2.00	0	20. NT IMPa4 PSF-A488 DAPI IMPa4-A546_f_TileScan_001 (Stage 6 of 49)	00-AoYd5E8fnuLjBAQmGWjteC
7.79473	9.2431	17.4815	um	Nucleus	Nucleus BoundingBoxOO Length	0.000	1.000	628	100000604	100000026	NT PSF-A488 IMPa4-A546 DAPI 8C2-siRNA-IMP-a2-a4 V2.00	0	20. NT IMPa4 PSF-A488 DAPI IMPa4-A546_f_TileScan_001 (Stage 6 of 49)	00-AoYd5E8fnuLjBAQmGWjteC
7.20834	11.9525	14.4107	um	Nucleus	Nucleus BoundingBoxOO Length	0.000	1.000	629	100000605	100000027	NT PSF-A488 IMPa4-A546 DAPI 8C2-siRNA-IMP-a2-a4 V2.00	0	20. NT IMPa4 PSF-A488 DAPI IMPa4-A546_f_TileScan_001 (Stage 6 of 49)	00-AoYd5E8fnuLjBAQmGWjteC
6.22326	9.49358	20.3823	um	Nucleus	Nucleus BoundingBoxOO Length	0.000	1.000	629	100000606	100000028	NT PSF-A488 IMPa4-A546 DAPI 8C2-siRNA-IMP-a2-a4 V2.00	0	20. NT IMPa4 PSF-A488 DAPI IMPa4-A546_f_TileScan_001 (Stage 6 of 49)	00-AoYd5E8fnuLjBAQmGWjteC
7.59042	9.10481	19.1021	um	Nucleus	Nucleus BoundingBoxOO Length	0.000	1.000	630	100000607	100000029	NT PSF-A488 IMPa4-A546 DAPI 8C2-siRNA-IMP-a2-a4 V2.00	0	20. NT IMPa4 PSF-A488 DAPI IMPa4-A546_f_TileScan_001 (Stage 6 of 49)	00-AoYd5E8fnuLjBAQmGWjteC
1.60253	3.08164	4.62341	um	Nucleus	Nucleus BoundingBoxOO Length	0.000	1.000	630	100000608	100000030	NT PSF-A488 IMPa4-A546 DAPI 8C2-siRNA-IMP-a2-a4 V2.00	0	20. NT IMPa4 PSF-A488 DAPI IMPa4-A546_f_TileScan_001 (Stage 6 of 49)	00-AoYd5E8fnuLjBAQmGWjteC
7.20271	9.19288	17.0249	um	Nucleus	Nucleus BoundingBoxOO Length	0.000	1.000	631	100000609	100000031	NT PSF-A488 IMPa4-A546 DAPI 8C2-siRNA-IMP-a2-a4 V2.00	0	20. NT IMPa4 PSF-A488 DAPI IMPa4-A546_f_TileScan_001 (Stage 6 of 49)	00-AoYd5E8fnuLjBAQmGWjteC
6.18907	7.55461	16.6954	um	Nucleus	Nucleus BoundingBoxOO Length	0.000	1.000	632	100000610	100000000	NT PSF-A488 IMPa4-A546 DAPI 8C2-siRNA-IMP-a2-a4 V2.00	0	20. NT IMPa4 PSF-A488 DAPI IMPa4-A546_g_TileScan_001 (Stage 7 of 49)	00-gRzHXZWm79P8xfUiAF63JV
6.46748	10.1313	17.5324	um	Nucleus	Nucleus BoundingBoxOO Length	0.000	1.000	633	100000611	100000001	NT PSF-A488 IMPa4-A546 DAPI 8C2-siRNA-IMP-a2-a4 V2.00	0	20. NT IMPa4 PSF-A488 DAPI IMPa4-A546_g_TileScan_001 (Stage 7 of 49)	00-gRzHXZWm79P8xfUiAF63JV
6.04231	20.8534	23.3046	um	Nucleus	Nucleus BoundingBoxOO Length	0.000	1.000	634	100000612	100000002	NT PSF-A488 IMPa4-A546 DAPI 8C2-siRNA-IMP-a2-a4 V2.00	0	20. NT IMPa4 PSF-A488 DAPI IMPa4-A546_g_TileScan_001 (Stage 7 of 49)	00-gRzHXZWm79P8xfUiAF63JV
4.95821	11.3534	21.9238	um	Nucleus	Nucleus BoundingBoxOO Length	0.000	1.000	635	100000613	100000003	NT PSF-A488 IMPa4-A546 DAPI 8C2-siRNA-IMP-a2-a4 V2.00	0	20. NT IMPa4 PSF-A488 DAPI IMPa4-A546_g_TileScan_001 (Stage 7 of 49)	00-gRzHXZWm79P8xfUiAF63JV
6.90081	12.7993	20.997	um	Nucleus	Nucleus BoundingBoxOO Length	0.000	1.000	636	100000614	100000004	NT PSF-A488 IMPa4-A546 DAPI 8C2-siRNA-IMP-a2-a4 V2.00	0	20. NT IMPa4 PSF-A488 DAPI IMPa4-A546_g_TileScan_001 (Stage 7 of 49)	00-gRzHXZWm79P8xfUiAF63JV
6.48835	12.2453	15.3449	um	Nucleus	Nucleus BoundingBoxOO Length	0.000	1.000	638	100000615	100000005	NT PSF-A488 IMPa4-A546 DAPI 8C2-siRNA-IMP-a2-a4 V2.00	0	20. NT IMPa4 PSF-A488 DAPI IMPa4-A546_g_TileScan_001 (Stage 7 of 49)	00-gRzHXZWm79P8xfUiAF63JV
6.16945	12.7155	16.1096	um	Nucleus	Nucleus BoundingBoxOO Length	0.000	1.000	639	100000616	100000006	NT PSF-A488 IMPa4-A546 DAPI 8C2-siRNA-IMP-a2-a4 V2.00	0	20. NT IMPa4 PSF-A488 DAPI IMPa4-A546_g_TileScan_001 (Stage 7 of 49)	00-gRzHXZWm79P8xfUiAF63JV
6.95929	15.5583	17.2351	um	Nucleus	Nucleus BoundingBoxOO Length	0.000	1.000	640	100000617	100000007	NT PSF-A488 IMPa4-A546 DAPI 8C2-siRNA-IMP-a2-a4 V2.00	0	20. NT IMPa4 PSF-A488 DAPI IMPa4-A546_g_TileScan_001 (Stage 7 of 49)	00-gRzHXZWm79P8xfUiAF63JV
7.24851	11.2756	16.2112	um	Nucleus	Nucleus BoundingBoxOO Length	0.000	1.000	641	100000618	100000008	NT PSF-A488 IMPa4-A546 DAPI 8C2-siRNA-IMP-a2-a4 V2.00	0	20. NT IMPa4 PSF-A488 DAPI IMPa4-A546_g_TileScan_001 (Stage 7 of 49)	00-gRzHXZWm79P8xfUiAF63JV
6.86536	10.2365	16.2379	um	Nucleus	Nucleus BoundingBoxOO Length	0.000	1.000	642	100000619	100000009	NT PSF-A488 IMPa4-A546 DAPI 8C2-siRNA-IMP-a2-a4 V2.00	0	20. NT IMPa4 PSF-A488 DAPI IMPa4-A546_g_TileScan_001 (Stage 7 of 49)	00-gRzHXZWm79P8xfUiAF63JV
7.35652	9.858	12.5754	um	Nucleus	Nucleus BoundingBoxOO Length	0.000	1.000	643	100000620	100000010	NT PSF-A488 IMPa4-A546 DAPI 8C2-siRNA-IMP-a2-a4 V2.00	0	20. NT IMPa4 PSF-A488 DAPI IMPa4-A546_g_TileScan_001 (Stage 7 of 49)	00-gRzHXZWm79P8xfUiAF63JV
6.06918	14.0652	17.0451	um	Nucleus	Nucleus BoundingBoxOO Length	0.000	1.000	644	100000621	100000011	NT PSF-A488 IMPa4-A546 DAPI 8C2-siRNA-IMP-a2-a4 V2.00	0	20. NT IMPa4 PSF-A488 DAPI IMPa4-A546_g_TileScan_001 (Stage 7 of 49)	00-gRzHXZWm79P8xfUiAF63JV
7.56764	14.0047	18.8721	um	Nucleus	Nucleus BoundingBoxOO Length	0.000	1.000	645	100000622	100000012	NT PSF-A488 IMPa4-A546 DAPI 8C2-siRNA-IMP-a2-a4 V2.00	0	20. NT IMPa4 PSF-A488 DAPI IMPa4-A546_g_TileScan_001 (Stage 7 of 49)	00-gRzHXZWm79P8xfUiAF63JV
7.25377	13.5865	19.0109	um	Nucleus	Nucleus BoundingBoxOO Length	0.000	1.000	646	100000623	100000013	NT PSF-A488 IMPa4-A546 DAPI 8C2-siRNA-IMP-a2-a4 V2.00	0	20. NT IMPa4 PSF-A488 DAPI IMPa4-A546_g_TileScan_001 (Stage 7 of 49)	00-gRzHXZWm79P8xfUiAF63JV
6.04529	12.6088	18.9446	um	Nucleus	Nucleus BoundingBoxOO Length	0.000	1.000	647	100000624	100000014	NT PSF-A488 IMPa4-A546 DAPI 8C2-siRNA-IMP-a2-a4 V2.00	0	20. NT IMPa4 PSF-A488 DAPI IMPa4-A546_g_TileScan_001 (Stage 7 of 49)	00-gRzHXZWm79P8xfUiAF63JV
6.79345	12.8176	19.7177	um	Nucleus	Nucleus BoundingBoxOO Length	0.000	1.000	648	100000625	100000015	NT PSF-A488 IMPa4-A546 DAPI 8C2-siRNA-IMP-a2-a4 V2.00	0	20. NT IMPa4 PSF-A488 DAPI IMPa4-A546_g_TileScan_001 (Stage 7 of 49)	00-gRzHXZWm79P8xfUiAF63JV
5.36838	15.5242	16.4777	um	Nucleus	Nucleus BoundingBoxOO Length	0.000	1.000	649	100000626	100000016	NT PSF-A488 IMPa4-A546 DAPI 8C2-siRNA-IMP-a2-a4 V2.00	0	20. NT IMPa4 PSF-A488 DAPI IMPa4-A546_g_TileScan_001 (Stage 7 of 49)	00-gRzHXZWm79P8xfUiAF63JV
6.43382	12.8551	18.1618	um	Nucleus	Nucleus BoundingBoxOO Length	0.000	1.000	650	100000627	100000017	NT PSF-A488 IMPa4-A546 DAPI 8C2-siRNA-IMP-a2-a4 V2.00	0	20. NT IMPa4 PSF-A488 DAPI IMPa4-A546_g_TileScan_001 (Stage 7 of 49)	00-gRzHXZWm79P8xfUiAF63JV
6.85803	10.7886	17.7502	um	Nucleus	Nucleus BoundingBoxOO Length	0.000	1.000	651	100000628	100000018	NT PSF-A488 IMPa4-A546 DAPI 8C2-siRNA-IMP-a2-a4 V2.00	0	20. NT IMPa4 PSF-A488 DAPI IMPa4-A546_g_TileScan_001 (Stage 7 of 49)	00-gRzHXZWm79P8xfUiAF63JV
5.59566	6.96776	16.0508	um	Nucleus	Nucleus BoundingBoxOO Length	0.000	1.000	651	100000629	100000019	NT PSF-A488 IMPa4-A546 DAPI 8C2-siRNA-IMP-a2-a4 V2.00	0	20. NT IMPa4 PSF-A488 DAPI IMPa4-A546_g_TileScan_001 (Stage 7 of 49)	00-gRzHXZWm79P8xfUiAF63JV
7.6589	12.9476	21.5732	um	Nucleus	Nucleus BoundingBoxOO Length	0.000	1.000	652	100000630	100000020	NT PSF-A488 IMPa4-A546 DAPI 8C2-siRNA-IMP-a2-a4 V2.00	0	20. NT IMPa4 PSF-A488 DAPI IMPa4-A546_g_TileScan_001 (Stage 7 of 49)	00-gRzHXZWm79P8xfUiAF63JV
6.48609	14.4009	18.6322	um	Nucleus	Nucleus BoundingBoxOO Length	0.000	1.000	653	100000631	100000021	NT PSF-A488 IMPa4-A546 DAPI 8C2-siRNA-IMP-a2-a4 V2.00	0	20. NT IMPa4 PSF-A488 DAPI IMPa4-A546_g_TileScan_001 (Stage 7 of 49)	00-gRzHXZWm79P8xfUiAF63JV
5.89615	13.1315	18.7984	um	Nucleus	Nucleus BoundingBoxOO Length	0.000	1.000	654	100000632	100000022	NT PSF-A488 IMPa4-A546 DAPI 8C2-siRNA-IMP-a2-a4 V2.00	0	20. NT IMPa4 PSF-A488 DAPI IMPa4-A546_g_TileScan_001 (Stage 7 of 49)	00-gRzHXZWm79P8xfUiAF63JV
6.86568	12.3837	13.2277	um	Nucleus	Nucleus BoundingBoxOO Length	0.000	1.000	655	100000633	100000023	NT PSF-A488 IMPa4-A546 DAPI 8C2-siRNA-IMP-a2-a4 V2.00	0	20. NT IMPa4 PSF-A488 DAPI IMPa4-A546_g_TileScan_001 (Stage 7 of 49)	00-gRzHXZWm79P8xfUiAF63JV
5.72402	8.00969	13.5881	um	Nucleus	Nucleus BoundingBoxOO Length	0.000	1.000	656	100000634	100000024	NT PSF-A488 IMPa4-A546 DAPI 8C2-siRNA-IMP-a2-a4 V2.00	0	20. NT IMPa4 PSF-A488 DAPI IMPa4-A546_g_TileScan_001 (Stage 7 of 49)	00-gRzHXZWm79P8xfUiAF63JV
8.01198	14.8427	17.0883	um	Nucleus	Nucleus BoundingBoxOO Length	0.000	1.000	657	100000635	100000025	NT PSF-A488 IMPa4-A546 DAPI 8C2-siRNA-IMP-a2-a4 V2.00	0	20. NT IMPa4 PSF-A488 DAPI IMPa4-A546_g_TileScan_001 (Stage 7 of 49)	00-gRzHXZWm79P8xfUiAF63JV
9.85659	12.4427	12.3851	um	Nucleus	Nucleus BoundingBoxOO Length	0.000	1.000	658	100000636	100000026	NT PSF-A488 IMPa4-A546 DAPI 8C2-siRNA-IMP-a2-a4 V2.00	0	20. NT IMPa4 PSF-A488 DAPI IMPa4-A546_g_TileScan_001 (Stage 7 of 49)	00-gRzHXZWm79P8xfUiAF63JV
6.05857	12.0435	17.2935	um	Nucleus	Nucleus BoundingBoxOO Length	0.000	1.000	659	100000637	100000000	NT PSF-A488 IMPa4-A546 DAPI 8C2-siRNA-IMP-a2-a4 V2.00	0	20. NT IMPa4 PSF-A488 DAPI IMPa4-A546_h_TileScan_001 (Stage 8 of 49)	00-Ske7vespH9hB7nEm4VJimN
6.67223	7.00055	14.1457	um	Nucleus	Nucleus BoundingBoxOO Length	0.000	1.000	660	100000638	100000001	NT PSF-A488 IMPa4-A546 DAPI 8C2-siRNA-IMP-a2-a4 V2.00	0	20. NT IMPa4 PSF-A488 DAPI IMPa4-A546_h_TileScan_001 (Stage 8 of 49)	00-Ske7vespH9hB7nEm4VJimN
6.47556	13.3826	14.0887	um	Nucleus	Nucleus BoundingBoxOO Length	0.000	1.000	661	100000639	100000002	NT PSF-A488 IMPa4-A546 DAPI 8C2-siRNA-IMP-a2-a4 V2.00	0	20. NT IMPa4 PSF-A488 DAPI IMPa4-A546_h_TileScan_001 (Stage 8 of 49)	00-Ske7vespH9hB7nEm4VJimN
6.08029	11.9907	16.4583	um	Nucleus	Nucleus BoundingBoxOO Length	0.000	1.000	662	100000640	100000003	NT PSF-A488 IMPa4-A546 DAPI 8C2-siRNA-IMP-a2-a4 V2.00	0	20. NT IMPa4 PSF-A488 DAPI IMPa4-A546_h_TileScan_001 (Stage 8 of 49)	00-Ske7vespH9hB7nEm4VJimN
7.00244	11.7659	15.9894	um	Nucleus	Nucleus BoundingBoxOO Length	0.000	1.000	663	100000641	100000004	NT PSF-A488 IMPa4-A546 DAPI 8C2-siRNA-IMP-a2-a4 V2.00	0	20. NT IMPa4 PSF-A488 DAPI IMPa4-A546_h_TileScan_001 (Stage 8 of 49)	00-Ske7vespH9hB7nEm4VJimN
7.63608	11.9176	18.2438	um	Nucleus	Nucleus BoundingBoxOO Length	0.000	1.000	664	100000642	100000005	NT PSF-A488 IMPa4-A546 DAPI 8C2-siRNA-IMP-a2-a4 V2.00	0	20. NT IMPa4 PSF-A488 DAPI IMPa4-A546_h_TileScan_001 (Stage 8 of 49)	00-Ske7vespH9hB7nEm4VJimN
6.92077	12.4066	14.5303	um	Nucleus	Nucleus BoundingBoxOO Length	0.000	1.000	665	100000643	100000006	NT PSF-A488 IMPa4-A546 DAPI 8C2-siRNA-IMP-a2-a4 V2.00	0	20. NT IMPa4 PSF-A488 DAPI IMPa4-A546_h_TileScan_001 (Stage 8 of 49)	00-Ske7vespH9hB7nEm4VJimN
7.58545	9.09074	16.4846	um	Nucleus	Nucleus BoundingBoxOO Length	0.000	1.000	666	100000644	100000007	NT PSF-A488 IMPa4-A546 DAPI 8C2-siRNA-IMP-a2-a4 V2.00	0	20. NT IMPa4 PSF-A488 DAPI IMPa4-A546_h_TileScan_001 (Stage 8 of 49)	00-Ske7vespH9hB7nEm4VJimN
7.56931	12.1679	14.122	um	Nucleus	Nucleus BoundingBoxOO Length	0.000	1.000	667	100000645	100000008	NT PSF-A488 IMPa4-A546 DAPI 8C2-siRNA-IMP-a2-a4 V2.00	0	20. NT IMPa4 PSF-A488 DAPI IMPa4-A546_h_TileScan_001 (Stage 8 of 49)	00-Ske7vespH9hB7nEm4VJimN
6.51806	12.8802	15.9894	um	Nucleus	Nucleus BoundingBoxOO Length	0.000	1.000	668	100000646	100000009	NT PSF-A488 IMPa4-A546 DAPI 8C2-siRNA-IMP-a2-a4 V2.00	0	20. NT IMPa4 PSF-A488 DAPI IMPa4-A546_h_TileScan_001 (Stage 8 of 49)	00-Ske7vespH9hB7nEm4VJimN
7.20775	14.654	21.3978	um	Nucleus	Nucleus BoundingBoxOO Length	0.000	1.000	669	100000647	100000010	NT PSF-A488 IMPa4-A546 DAPI 8C2-siRNA-IMP-a2-a4 V2.00	0	20. NT IMPa4 PSF-A488 DAPI IMPa4-A546_h_TileScan_001 (Stage 8 of 49)	00-Ske7vespH9hB7nEm4VJimN
7.64028	8.68814	16.5833	um	Nucleus	Nucleus BoundingBoxOO Length	0.000	1.000	671	100000648	100000011	NT PSF-A488 IMPa4-A546 DAPI 8C2-siRNA-IMP-a2-a4 V2.00	0	20. NT IMPa4 PSF-A488 DAPI IMPa4-A546_h_TileScan_001 (Stage 8 of 49)	00-Ske7vespH9hB7nEm4VJimN
6.47648	11.9975	15.5527	um	Nucleus	Nucleus BoundingBoxOO Length	0.000	1.000	672	100000649	100000012	NT PSF-A488 IMPa4-A546 DAPI 8C2-siRNA-IMP-a2-a4 V2.00	0	20. NT IMPa4 PSF-A488 DAPI IMPa4-A546_h_TileScan_001 (Stage 8 of 49)	00-Ske7vespH9hB7nEm4VJimN
3.04306	10.8175	17.5769	um	Nucleus	Nucleus BoundingBoxOO Length	0.000	1.000	673	100000650	100000013	NT PSF-A488 IMPa4-A546 DAPI 8C2-siRNA-IMP-a2-a4 V2.00	0	20. NT IMPa4 PSF-A488 DAPI IMPa4-A546_h_TileScan_001 (Stage 8 of 49)	00-Ske7vespH9hB7nEm4VJimN
3.42806	14.4051	30.3296	um	Nucleus	Nucleus BoundingBoxOO Length	0.000	1.000	673	100000651	100000014	NT PSF-A488 IMPa4-A546 DAPI 8C2-siRNA-IMP-a2-a4 V2.00	0	20. NT IMPa4 PSF-A488 DAPI IMPa4-A546_h_TileScan_001 (Stage 8 of 49)	00-Ske7vespH9hB7nEm4VJimN
7.64342	10.1726	17.5087	um	Nucleus	Nucleus BoundingBoxOO Length	0.000	1.000	674	100000652	100000015	NT PSF-A488 IMPa4-A546 DAPI 8C2-siRNA-IMP-a2-a4 V2.00	0	20. NT IMPa4 PSF-A488 DAPI IMPa4-A546_h_TileScan_001 (Stage 8 of 49)	00-Ske7vespH9hB7nEm4VJimN
7.92434	8.44196	17.4302	um	Nucleus	Nucleus BoundingBoxOO Length	0.000	1.000	675	100000653	100000016	NT PSF-A488 IMPa4-A546 DAPI 8C2-siRNA-IMP-a2-a4 V2.00	0	20. NT IMPa4 PSF-A488 DAPI IMPa4-A546_h_TileScan_001 (Stage 8 of 49)	00-Ske7vespH9hB7nEm4VJimN
7.56218	14.5122	22.0454	um	Nucleus	Nucleus BoundingBoxOO Length	0.000	1.000	677	100000654	100000017	NT PSF-A488 IMPa4-A546 DAPI 8C2-siRNA-IMP-a2-a4 V2.00	0	20. NT IMPa4 PSF-A488 DAPI IMPa4-A546_h_TileScan_001 (Stage 8 of 49)	00-Ske7vespH9hB7nEm4VJimN
6.42747	13.164	17.6867	um	Nucleus	Nucleus BoundingBoxOO Length	0.000	1.000	678	100000655	100000018	NT PSF-A488 IMPa4-A546 DAPI 8C2-siRNA-IMP-a2-a4 V2.00	0	20. NT IMPa4 PSF-A488 DAPI IMPa4-A546_h_TileScan_001 (Stage 8 of 49)	00-Ske7vespH9hB7nEm4VJimN
7.24491	10.4203	18.0164	um	Nucleus	Nucleus BoundingBoxOO Length	0.000	1.000	679	100000656	100000019	NT PSF-A488 IMPa4-A546 DAPI 8C2-siRNA-IMP-a2-a4 V2.00	0	20. NT IMPa4 PSF-A488 DAPI IMPa4-A546_h_TileScan_001 (Stage 8 of 49)	00-Ske7vespH9hB7nEm4VJimN
8.81682	13.7372	16.1402	um	Nucleus	Nucleus BoundingBoxOO Length	0.000	1.000	681	100000657	100000020	NT PSF-A488 IMPa4-A546 DAPI 8C2-siRNA-IMP-a2-a4 V2.00	0	20. NT IMPa4 PSF-A488 DAPI IMPa4-A546_h_TileScan_001 (Stage 8 of 49)	00-Ske7vespH9hB7nEm4VJimN
6.87967	11.16	20.3871	um	Nucleus	Nucleus BoundingBoxOO Length	0.000	1.000	682	100000658	100000021	NT PSF-A488 IMPa4-A546 DAPI 8C2-siRNA-IMP-a2-a4 V2.00	0	20. NT IMPa4 PSF-A488 DAPI IMPa4-A546_h_TileScan_001 (Stage 8 of 49)	00-Ske7vespH9hB7nEm4VJimN
7.92664	13.5187	34.8946	um	Nucleus	Nucleus BoundingBoxOO Length	0.000	1.000	683	100000659	100000022	NT PSF-A488 IMPa4-A546 DAPI 8C2-siRNA-IMP-a2-a4 V2.00	0	20. NT IMPa4 PSF-A488 DAPI IMPa4-A546_h_TileScan_001 (Stage 8 of 49)	00-Ske7vespH9hB7nEm4VJimN
7.42826	15.9303	18.0693	um	Nucleus	Nucleus BoundingBoxOO Length	0.000	1.000	684	100000660	100000023	NT PSF-A488 IMPa4-A546 DAPI 8C2-siRNA-IMP-a2-a4 V2.00	0	20. NT IMPa4 PSF-A488 DAPI IMPa4-A546_h_TileScan_001 (Stage 8 of 49)	00-Ske7vespH9hB7nEm4VJimN
8.94907	9.86944	14.0369	um	Nucleus	Nucleus BoundingBoxOO Length	0.000	1.000	685	100000661	100000024	NT PSF-A488 IMPa4-A546 DAPI 8C2-siRNA-IMP-a2-a4 V2.00	0	20. NT IMPa4 PSF-A488 DAPI IMPa4-A546_h_TileScan_001 (Stage 8 of 49)	00-Ske7vespH9hB7nEm4VJimN
9.00201	10.3251	14.0467	um	Nucleus	Nucleus BoundingBoxOO Length	0.000	1.000	686	100000662	100000025	NT PSF-A488 IMPa4-A546 DAPI 8C2-siRNA-IMP-a2-a4 V2.00	0	20. NT IMPa4 PSF-A488 DAPI IMPa4-A546_h_TileScan_001 (Stage 8 of 49)	00-Ske7vespH9hB7nEm4VJimN
7.06581	11.3028	18.0653	um	Nucleus	Nucleus BoundingBoxOO Length	0.000	1.000	687	100000663	100000026	NT PSF-A488 IMPa4-A546 DAPI 8C2-siRNA-IMP-a2-a4 V2.00	0	20. NT IMPa4 PSF-A488 DAPI IMPa4-A546_h_TileScan_001 (Stage 8 of 49)	00-Ske7vespH9hB7nEm4VJimN
6.06439	12.2454	20.376	um	Nucleus	Nucleus BoundingBoxOO Length	0.000	1.000	688	100000664	100000000	NT PSF-A488 IMPa4-A546 DAPI 8C2-siRNA-IMP-a2-a4 V2.00	0	20. NT IMPa4 PSF-A488 DAPI IMPa4-A546_i_TileScan_001 (Stage 9 of 49)	00-WCaiszcWxaqqB6PCEEJPqB
7.03483	12.4352	17.8384	um	Nucleus	Nucleus BoundingBoxOO Length	0.000	1.000	688	100000665	100000001	NT PSF-A488 IMPa4-A546 DAPI 8C2-siRNA-IMP-a2-a4 V2.00	0	20. NT IMPa4 PSF-A488 DAPI IMPa4-A546_i_TileScan_001 (Stage 9 of 49)	00-WCaiszcWxaqqB6PCEEJPqB
7.67781	8.76867	16.5035	um	Nucleus	Nucleus BoundingBoxOO Length	0.000	1.000	689	100000666	100000002	NT PSF-A488 IMPa4-A546 DAPI 8C2-siRNA-IMP-a2-a4 V2.00	0	20. NT IMPa4 PSF-A488 DAPI IMPa4-A546_i_TileScan_001 (Stage 9 of 49)	00-WCaiszcWxaqqB6PCEEJPqB
6.21581	12.469	15.6796	um	Nucleus	Nucleus BoundingBoxOO Length	0.000	1.000	690	100000667	100000003	NT PSF-A488 IMPa4-A546 DAPI 8C2-siRNA-IMP-a2-a4 V2.00	0	20. NT IMPa4 PSF-A488 DAPI IMPa4-A546_i_TileScan_001 (Stage 9 of 49)	00-WCaiszcWxaqqB6PCEEJPqB
5.73588	6.74622	13.2848	um	Nucleus	Nucleus BoundingBoxOO Length	0.000	1.000	691	100000668	100000004	NT PSF-A488 IMPa4-A546 DAPI 8C2-siRNA-IMP-a2-a4 V2.00	0	20. NT IMPa4 PSF-A488 DAPI IMPa4-A546_i_TileScan_001 (Stage 9 of 49)	00-WCaiszcWxaqqB6PCEEJPqB
6.1255	11.4599	16.385	um	Nucleus	Nucleus BoundingBoxOO Length	0.000	1.000	692	100000669	100000005	NT PSF-A488 IMPa4-A546 DAPI 8C2-siRNA-IMP-a2-a4 V2.00	0	20. NT IMPa4 PSF-A488 DAPI IMPa4-A546_i_TileScan_001 (Stage 9 of 49)	00-WCaiszcWxaqqB6PCEEJPqB
8.33224	12.674	20.249	um	Nucleus	Nucleus BoundingBoxOO Length	0.000	1.000	693	100000670	100000006	NT PSF-A488 IMPa4-A546 DAPI 8C2-siRNA-IMP-a2-a4 V2.00	0	20. NT IMPa4 PSF-A488 DAPI IMPa4-A546_i_TileScan_001 (Stage 9 of 49)	00-WCaiszcWxaqqB6PCEEJPqB
7.31885	9.7283	16.2059	um	Nucleus	Nucleus BoundingBoxOO Length	0.000	1.000	694	100000671	100000007	NT PSF-A488 IMPa4-A546 DAPI 8C2-siRNA-IMP-a2-a4 V2.00	0	20. NT IMPa4 PSF-A488 DAPI IMPa4-A546_i_TileScan_001 (Stage 9 of 49)	00-WCaiszcWxaqqB6PCEEJPqB
6.08281	11.7767	16.0603	um	Nucleus	Nucleus BoundingBoxOO Length	0.000	1.000	695	100000672	100000008	NT PSF-A488 IMPa4-A546 DAPI 8C2-siRNA-IMP-a2-a4 V2.00	0	20. NT IMPa4 PSF-A488 DAPI IMPa4-A546_i_TileScan_001 (Stage 9 of 49)	00-WCaiszcWxaqqB6PCEEJPqB
5.5375	13.3121	14.6275	um	Nucleus	Nucleus BoundingBoxOO Length	0.000	1.000	696	100000673	100000009	NT PSF-A488 IMPa4-A546 DAPI 8C2-siRNA-IMP-a2-a4 V2.00	0	20. NT IMPa4 PSF-A488 DAPI IMPa4-A546_i_TileScan_001 (Stage 9 of 49)	00-WCaiszcWxaqqB6PCEEJPqB
6.55439	9.80821	19.0671	um	Nucleus	Nucleus BoundingBoxOO Length	0.000	1.000	697	100000674	100000010	NT PSF-A488 IMPa4-A546 DAPI 8C2-siRNA-IMP-a2-a4 V2.00	0	20. NT IMPa4 PSF-A488 DAPI IMPa4-A546_i_TileScan_001 (Stage 9 of 49)	00-WCaiszcWxaqqB6PCEEJPqB
6.49333	20.5843	23.6587	um	Nucleus	Nucleus BoundingBoxOO Length	0.000	1.000	698	100000675	100000011	NT PSF-A488 IMPa4-A546 DAPI 8C2-siRNA-IMP-a2-a4 V2.00	0	20. NT IMPa4 PSF-A488 DAPI IMPa4-A546_i_TileScan_001 (Stage 9 of 49)	00-WCaiszcWxaqqB6PCEEJPqB
6.49893	11.5601	17.0302	um	Nucleus	Nucleus BoundingBoxOO Length	0.000	1.000	701	100000676	100000012	NT PSF-A488 IMPa4-A546 DAPI 8C2-siRNA-IMP-a2-a4 V2.00	0	20. NT IMPa4 PSF-A488 DAPI IMPa4-A546_i_TileScan_001 (Stage 9 of 49)	00-WCaiszcWxaqqB6PCEEJPqB
7.45641	9.10505	17.0806	um	Nucleus	Nucleus BoundingBoxOO Length	0.000	1.000	702	100000677	100000013	NT PSF-A488 IMPa4-A546 DAPI 8C2-siRNA-IMP-a2-a4 V2.00	0	20. NT IMPa4 PSF-A488 DAPI IMPa4-A546_i_TileScan_001 (Stage 9 of 49)	00-WCaiszcWxaqqB6PCEEJPqB
5.80341	13.0833	20.4593	um	Nucleus	Nucleus BoundingBoxOO Length	0.000	1.000	703	100000678	100000014	NT PSF-A488 IMPa4-A546 DAPI 8C2-siRNA-IMP-a2-a4 V2.00	0	20. NT IMPa4 PSF-A488 DAPI IMPa4-A546_i_TileScan_001 (Stage 9 of 49)	00-WCaiszcWxaqqB6PCEEJPqB
6.46336	12.5924	17.871	um	Nucleus	Nucleus BoundingBoxOO Length	0.000	1.000	704	100000679	100000015	NT PSF-A488 IMPa4-A546 DAPI 8C2-siRNA-IMP-a2-a4 V2.00	0	20. NT IMPa4 PSF-A488 DAPI IMPa4-A546_i_TileScan_001 (Stage 9 of 49)	00-WCaiszcWxaqqB6PCEEJPqB
6.32016	13.2242	17.0318	um	Nucleus	Nucleus BoundingBoxOO Length	0.000	1.000	705	100000680	100000016	NT PSF-A488 IMPa4-A546 DAPI 8C2-siRNA-IMP-a2-a4 V2.00	0	20. NT IMPa4 PSF-A488 DAPI IMPa4-A546_i_TileScan_001 (Stage 9 of 49)	00-WCaiszcWxaqqB6PCEEJPqB
5.34428	12.8899	19.9011	um	Nucleus	Nucleus BoundingBoxOO Length	0.000	1.000	705	100000681	100000017	NT PSF-A488 IMPa4-A546 DAPI 8C2-siRNA-IMP-a2-a4 V2.00	0	20. NT IMPa4 PSF-A488 DAPI IMPa4-A546_i_TileScan_001 (Stage 9 of 49)	00-WCaiszcWxaqqB6PCEEJPqB
6.16737	9.88809	14.5754	um	Nucleus	Nucleus BoundingBoxOO Length	0.000	1.000	707	100000682	100000018	NT PSF-A488 IMPa4-A546 DAPI 8C2-siRNA-IMP-a2-a4 V2.00	0	20. NT IMPa4 PSF-A488 DAPI IMPa4-A546_i_TileScan_001 (Stage 9 of 49)	00-WCaiszcWxaqqB6PCEEJPqB
8.48517	9.52477	12.9322	um	Nucleus	Nucleus BoundingBoxOO Length	0.000	1.000	708	100000683	100000019	NT PSF-A488 IMPa4-A546 DAPI 8C2-siRNA-IMP-a2-a4 V2.00	0	20. NT IMPa4 PSF-A488 DAPI IMPa4-A546_i_TileScan_001 (Stage 9 of 49)	00-WCaiszcWxaqqB6PCEEJPqB
8.40651	10.1422	14.91	um	Nucleus	Nucleus BoundingBoxOO Length	0.000	1.000	709	100000684	100000020	NT PSF-A488 IMPa4-A546 DAPI 8C2-siRNA-IMP-a2-a4 V2.00	0	20. NT IMPa4 PSF-A488 DAPI IMPa4-A546_i_TileScan_001 (Stage 9 of 49)	00-WCaiszcWxaqqB6PCEEJPqB
9.29073	11.5009	16.1849	um	Nucleus	Nucleus BoundingBoxOO Length	0.000	1.000	710	100000685	100000021	NT PSF-A488 IMPa4-A546 DAPI 8C2-siRNA-IMP-a2-a4 V2.00	0	20. NT IMPa4 PSF-A488 DAPI IMPa4-A546_i_TileScan_001 (Stage 9 of 49)	00-WCaiszcWxaqqB6PCEEJPqB
6.94311	8.8611	13.9324	um	Nucleus	Nucleus BoundingBoxOO Length	0.000	1.000	710	100000686	100000022	NT PSF-A488 IMPa4-A546 DAPI 8C2-siRNA-IMP-a2-a4 V2.00	0	20. NT IMPa4 PSF-A488 DAPI IMPa4-A546_i_TileScan_001 (Stage 9 of 49)	00-WCaiszcWxaqqB6PCEEJPqB
7.37048	11.343	12.3071	um	Nucleus	Nucleus BoundingBoxOO Length	0.000	1.000	711	100000687	100000023	NT PSF-A488 IMPa4-A546 DAPI 8C2-siRNA-IMP-a2-a4 V2.00	0	20. NT IMPa4 PSF-A488 DAPI IMPa4-A546_i_TileScan_001 (Stage 9 of 49)	00-WCaiszcWxaqqB6PCEEJPqB
8.33679	26.1206	36.3012	um	Nucleus	Nucleus BoundingBoxOO Length	0.000	1.000	712	100000688	100000024	NT PSF-A488 IMPa4-A546 DAPI 8C2-siRNA-IMP-a2-a4 V2.00	0	20. NT IMPa4 PSF-A488 DAPI IMPa4-A546_i_TileScan_001 (Stage 9 of 49)	00-WCaiszcWxaqqB6PCEEJPqB
8.80138	9.22831	13.9023	um	Nucleus	Nucleus BoundingBoxOO Length	0.000	1.000	713	100000689	100000025	NT PSF-A488 IMPa4-A546 DAPI 8C2-siRNA-IMP-a2-a4 V2.00	0	20. NT IMPa4 PSF-A488 DAPI IMPa4-A546_i_TileScan_001 (Stage 9 of 49)	00-WCaiszcWxaqqB6PCEEJPqB
3.07254	9.19793	22.2058	um	Nucleus	Nucleus BoundingBoxOO Length	0.000	1.000	714	100000690	100000026	NT PSF-A488 IMPa4-A546 DAPI 8C2-siRNA-IMP-a2-a4 V2.00	0	20. NT IMPa4 PSF-A488 DAPI IMPa4-A546_i_TileScan_001 (Stage 9 of 49)	00-WCaiszcWxaqqB6PCEEJPqB
6.47582	10.787	17.5912	um	Nucleus	Nucleus BoundingBoxOO Length	0.000	1.000	714	100000691	100000027	NT PSF-A488 IMPa4-A546 DAPI 8C2-siRNA-IMP-a2-a4 V2.00	0	20. NT IMPa4 PSF-A488 DAPI IMPa4-A546_i_TileScan_001 (Stage 9 of 49)	00-WCaiszcWxaqqB6PCEEJPqB
7.74606	8.17353	10.6782	um	Nucleus	Nucleus BoundingBoxOO Length	0.000	1.000	715	100000692	100000028	NT PSF-A488 IMPa4-A546 DAPI 8C2-siRNA-IMP-a2-a4 V2.00	0	20. NT IMPa4 PSF-A488 DAPI IMPa4-A546_i_TileScan_001 (Stage 9 of 49)	00-WCaiszcWxaqqB6PCEEJPqB
4.25857	6.14113	6.89803	um	Nucleus	Nucleus BoundingBoxOO Length	0.000	1.000	717	100000693	100000000	NT PSF-A488 IMPa4-A546 DAPI 8C2-siRNA-IMP-a2-a4 V2.00	0	20. NT IMPa4 PSF-A488 DAPI IMPa4-A546_j_TileScan_001 (Stage 10 of 49)	00-vgco2jj3SaKyKEiei5qxRZ
5.75545	12.9013	17.248	um	Nucleus	Nucleus BoundingBoxOO Length	0.000	1.000	718	100000694	100000001	NT PSF-A488 IMPa4-A546 DAPI 8C2-siRNA-IMP-a2-a4 V2.00	0	20. NT IMPa4 PSF-A488 DAPI IMPa4-A546_j_TileScan_001 (Stage 10 of 49)	00-vgco2jj3SaKyKEiei5qxRZ
5.72751	12.9215	14.7627	um	Nucleus	Nucleus BoundingBoxOO Length	0.000	1.000	719	100000695	100000002	NT PSF-A488 IMPa4-A546 DAPI 8C2-siRNA-IMP-a2-a4 V2.00	0	20. NT IMPa4 PSF-A488 DAPI IMPa4-A546_j_TileScan_001 (Stage 10 of 49)	00-vgco2jj3SaKyKEiei5qxRZ
5.39104	10.4719	14.9822	um	Nucleus	Nucleus BoundingBoxOO Length	0.000	1.000	720	100000696	100000003	NT PSF-A488 IMPa4-A546 DAPI 8C2-siRNA-IMP-a2-a4 V2.00	0	20. NT IMPa4 PSF-A488 DAPI IMPa4-A546_j_TileScan_001 (Stage 10 of 49)	00-vgco2jj3SaKyKEiei5qxRZ
6.44502	13.5258	15.4809	um	Nucleus	Nucleus BoundingBoxOO Length	0.000	1.000	721	100000697	100000004	NT PSF-A488 IMPa4-A546 DAPI 8C2-siRNA-IMP-a2-a4 V2.00	0	20. NT IMPa4 PSF-A488 DAPI IMPa4-A546_j_TileScan_001 (Stage 10 of 49)	00-vgco2jj3SaKyKEiei5qxRZ
7.77784	11.8157	15.2211	um	Nucleus	Nucleus BoundingBoxOO Length	0.000	1.000	722	100000698	100000005	NT PSF-A488 IMPa4-A546 DAPI 8C2-siRNA-IMP-a2-a4 V2.00	0	20. NT IMPa4 PSF-A488 DAPI IMPa4-A546_j_TileScan_001 (Stage 10 of 49)	00-vgco2jj3SaKyKEiei5qxRZ
6.41882	13.5494	14.4058	um	Nucleus	Nucleus BoundingBoxOO Length	0.000	1.000	723	100000699	100000006	NT PSF-A488 IMPa4-A546 DAPI 8C2-siRNA-IMP-a2-a4 V2.00	0	20. NT IMPa4 PSF-A488 DAPI IMPa4-A546_j_TileScan_001 (Stage 10 of 49)	00-vgco2jj3SaKyKEiei5qxRZ
7.33514	12.1133	14.2341	um	Nucleus	Nucleus BoundingBoxOO Length	0.000	1.000	724	100000700	100000007	NT PSF-A488 IMPa4-A546 DAPI 8C2-siRNA-IMP-a2-a4 V2.00	0	20. NT IMPa4 PSF-A488 DAPI IMPa4-A546_j_TileScan_001 (Stage 10 of 49)	00-vgco2jj3SaKyKEiei5qxRZ
7.19167	13.23	15.064	um	Nucleus	Nucleus BoundingBoxOO Length	0.000	1.000	724	100000701	100000008	NT PSF-A488 IMPa4-A546 DAPI 8C2-siRNA-IMP-a2-a4 V2.00	0	20. NT IMPa4 PSF-A488 DAPI IMPa4-A546_j_TileScan_001 (Stage 10 of 49)	00-vgco2jj3SaKyKEiei5qxRZ
6.90939	12.0725	16.2809	um	Nucleus	Nucleus BoundingBoxOO Length	0.000	1.000	725	100000702	100000009	NT PSF-A488 IMPa4-A546 DAPI 8C2-siRNA-IMP-a2-a4 V2.00	0	20. NT IMPa4 PSF-A488 DAPI IMPa4-A546_j_TileScan_001 (Stage 10 of 49)	00-vgco2jj3SaKyKEiei5qxRZ
5.65957	13.8059	18.2307	um	Nucleus	Nucleus BoundingBoxOO Length	0.000	1.000	726	100000703	100000010	NT PSF-A488 IMPa4-A546 DAPI 8C2-siRNA-IMP-a2-a4 V2.00	0	20. NT IMPa4 PSF-A488 DAPI IMPa4-A546_j_TileScan_001 (Stage 10 of 49)	00-vgco2jj3SaKyKEiei5qxRZ
5.40011	14.8342	18.6701	um	Nucleus	Nucleus BoundingBoxOO Length	0.000	1.000	727	100000704	100000011	NT PSF-A488 IMPa4-A546 DAPI 8C2-siRNA-IMP-a2-a4 V2.00	0	20. NT IMPa4 PSF-A488 DAPI IMPa4-A546_j_TileScan_001 (Stage 10 of 49)	00-vgco2jj3SaKyKEiei5qxRZ
6.90186	13.8777	16.2903	um	Nucleus	Nucleus BoundingBoxOO Length	0.000	1.000	728	100000705	100000012	NT PSF-A488 IMPa4-A546 DAPI 8C2-siRNA-IMP-a2-a4 V2.00	0	20. NT IMPa4 PSF-A488 DAPI IMPa4-A546_j_TileScan_001 (Stage 10 of 49)	00-vgco2jj3SaKyKEiei5qxRZ
7.28267	14.2875	19.5653	um	Nucleus	Nucleus BoundingBoxOO Length	0.000	1.000	730	100000706	100000013	NT PSF-A488 IMPa4-A546 DAPI 8C2-siRNA-IMP-a2-a4 V2.00	0	20. NT IMPa4 PSF-A488 DAPI IMPa4-A546_j_TileScan_001 (Stage 10 of 49)	00-vgco2jj3SaKyKEiei5qxRZ
6.08262	12.1969	17.2249	um	Nucleus	Nucleus BoundingBoxOO Length	0.000	1.000	731	100000707	100000014	NT PSF-A488 IMPa4-A546 DAPI 8C2-siRNA-IMP-a2-a4 V2.00	0	20. NT IMPa4 PSF-A488 DAPI IMPa4-A546_j_TileScan_001 (Stage 10 of 49)	00-vgco2jj3SaKyKEiei5qxRZ
8.5665	9.28584	16.0424	um	Nucleus	Nucleus BoundingBoxOO Length	0.000	1.000	732	100000708	100000015	NT PSF-A488 IMPa4-A546 DAPI 8C2-siRNA-IMP-a2-a4 V2.00	0	20. NT IMPa4 PSF-A488 DAPI IMPa4-A546_j_TileScan_001 (Stage 10 of 49)	00-vgco2jj3SaKyKEiei5qxRZ
8.96969	9.17406	14.2303	um	Nucleus	Nucleus BoundingBoxOO Length	0.000	1.000	733	100000709	100000016	NT PSF-A488 IMPa4-A546 DAPI 8C2-siRNA-IMP-a2-a4 V2.00	0	20. NT IMPa4 PSF-A488 DAPI IMPa4-A546_j_TileScan_001 (Stage 10 of 49)	00-vgco2jj3SaKyKEiei5qxRZ
6.53055	13.6819	15.6893	um	Nucleus	Nucleus BoundingBoxOO Length	0.000	1.000	734	100000710	100000017	NT PSF-A488 IMPa4-A546 DAPI 8C2-siRNA-IMP-a2-a4 V2.00	0	20. NT IMPa4 PSF-A488 DAPI IMPa4-A546_j_TileScan_001 (Stage 10 of 49)	00-vgco2jj3SaKyKEiei5qxRZ
6.84055	15.0006	17.1174	um	Nucleus	Nucleus BoundingBoxOO Length	0.000	1.000	735	100000711	100000018	NT PSF-A488 IMPa4-A546 DAPI 8C2-siRNA-IMP-a2-a4 V2.00	0	20. NT IMPa4 PSF-A488 DAPI IMPa4-A546_j_TileScan_001 (Stage 10 of 49)	00-vgco2jj3SaKyKEiei5qxRZ
6.67323	15.7084	18.4375	um	Nucleus	Nucleus BoundingBoxOO Length	0.000	1.000	736	100000712	100000019	NT PSF-A488 IMPa4-A546 DAPI 8C2-siRNA-IMP-a2-a4 V2.00	0	20. NT IMPa4 PSF-A488 DAPI IMPa4-A546_j_TileScan_001 (Stage 10 of 49)	00-vgco2jj3SaKyKEiei5qxRZ
5.32038	8.0194	12.5753	um	Nucleus	Nucleus BoundingBoxOO Length	0.000	1.000	737	100000713	100000020	NT PSF-A488 IMPa4-A546 DAPI 8C2-siRNA-IMP-a2-a4 V2.00	0	20. NT IMPa4 PSF-A488 DAPI IMPa4-A546_j_TileScan_001 (Stage 10 of 49)	00-vgco2jj3SaKyKEiei5qxRZ
6.50897	9.40465	15.6624	um	Nucleus	Nucleus BoundingBoxOO Length	0.000	1.000	738	100000714	100000021	NT PSF-A488 IMPa4-A546 DAPI 8C2-siRNA-IMP-a2-a4 V2.00	0	20. NT IMPa4 PSF-A488 DAPI IMPa4-A546_j_TileScan_001 (Stage 10 of 49)	00-vgco2jj3SaKyKEiei5qxRZ
8.57018	9.29369	12.6576	um	Nucleus	Nucleus BoundingBoxOO Length	0.000	1.000	739	100000715	100000022	NT PSF-A488 IMPa4-A546 DAPI 8C2-siRNA-IMP-a2-a4 V2.00	0	20. NT IMPa4 PSF-A488 DAPI IMPa4-A546_j_TileScan_001 (Stage 10 of 49)	00-vgco2jj3SaKyKEiei5qxRZ
6.96655	8.75523	12.1538	um	Nucleus	Nucleus BoundingBoxOO Length	0.000	1.000	740	100000716	100000023	NT PSF-A488 IMPa4-A546 DAPI 8C2-siRNA-IMP-a2-a4 V2.00	0	20. NT IMPa4 PSF-A488 DAPI IMPa4-A546_j_TileScan_001 (Stage 10 of 49)	00-vgco2jj3SaKyKEiei5qxRZ
5.08421	9.77933	10.7939	um	Nucleus	Nucleus BoundingBoxOO Length	0.000	1.000	741	100000717	100000024	NT PSF-A488 IMPa4-A546 DAPI 8C2-siRNA-IMP-a2-a4 V2.00	0	20. NT IMPa4 PSF-A488 DAPI IMPa4-A546_j_TileScan_001 (Stage 10 of 49)	00-vgco2jj3SaKyKEiei5qxRZ
8.73219	7.97836	13.7416	um	Nucleus	Nucleus BoundingBoxOO Length	0.000	1.000	742	100000718	100000025	NT PSF-A488 IMPa4-A546 DAPI 8C2-siRNA-IMP-a2-a4 V2.00	0	20. NT IMPa4 PSF-A488 DAPI IMPa4-A546_j_TileScan_001 (Stage 10 of 49)	00-vgco2jj3SaKyKEiei5qxRZ
8.52071	9.56023	11.533	um	Nucleus	Nucleus BoundingBoxOO Length	0.000	1.000	742	100000719	100000026	NT PSF-A488 IMPa4-A546 DAPI 8C2-siRNA-IMP-a2-a4 V2.00	0	20. NT IMPa4 PSF-A488 DAPI IMPa4-A546_j_TileScan_001 (Stage 10 of 49)	00-vgco2jj3SaKyKEiei5qxRZ
6.91232	10.2731	12.8195	um	Nucleus	Nucleus BoundingBoxOO Length	0.000	1.000	742	100000720	100000027	NT PSF-A488 IMPa4-A546 DAPI 8C2-siRNA-IMP-a2-a4 V2.00	0	20. NT IMPa4 PSF-A488 DAPI IMPa4-A546_j_TileScan_001 (Stage 10 of 49)	00-vgco2jj3SaKyKEiei5qxRZ
0.320877	1.61014	3.04246	um	Nucleus	Nucleus BoundingBoxOO Length	0.000	1.000	742	100000721	100000028	NT PSF-A488 IMPa4-A546 DAPI 8C2-siRNA-IMP-a2-a4 V2.00	0	20. NT IMPa4 PSF-A488 DAPI IMPa4-A546_j_TileScan_001 (Stage 10 of 49)	00-vgco2jj3SaKyKEiei5qxRZ
7.57154	11.1372	15.7413	um	Nucleus	Nucleus BoundingBoxOO Length	0.000	1.000	743	100000722	100000000	NT PSF-A488 IMPa4-A546 DAPI 8C2-siRNA-IMP-a2-a4 V2.00	0	20. NT IMPa4 PSF-A488 DAPI IMPa4-A546_k_TileScan_001 (Stage 11 of 49)	00-kYoCsVrgynrNjesNivXKkd
7.27599	7.11046	16.1424	um	Nucleus	Nucleus BoundingBoxOO Length	0.000	1.000	744	100000723	100000001	NT PSF-A488 IMPa4-A546 DAPI 8C2-siRNA-IMP-a2-a4 V2.00	0	20. NT IMPa4 PSF-A488 DAPI IMPa4-A546_k_TileScan_001 (Stage 11 of 49)	00-kYoCsVrgynrNjesNivXKkd
7.60985	10.3822	14.3547	um	Nucleus	Nucleus BoundingBoxOO Length	0.000	1.000	745	100000724	100000002	NT PSF-A488 IMPa4-A546 DAPI 8C2-siRNA-IMP-a2-a4 V2.00	0	20. NT IMPa4 PSF-A488 DAPI IMPa4-A546_k_TileScan_001 (Stage 11 of 49)	00-kYoCsVrgynrNjesNivXKkd
5.87469	6.8794	12.1003	um	Nucleus	Nucleus BoundingBoxOO Length	0.000	1.000	746	100000725	100000003	NT PSF-A488 IMPa4-A546 DAPI 8C2-siRNA-IMP-a2-a4 V2.00	0	20. NT IMPa4 PSF-A488 DAPI IMPa4-A546_k_TileScan_001 (Stage 11 of 49)	00-kYoCsVrgynrNjesNivXKkd
8.86974	9.25059	15.57	um	Nucleus	Nucleus BoundingBoxOO Length	0.000	1.000	747	100000726	100000004	NT PSF-A488 IMPa4-A546 DAPI 8C2-siRNA-IMP-a2-a4 V2.00	0	20. NT IMPa4 PSF-A488 DAPI IMPa4-A546_k_TileScan_001 (Stage 11 of 49)	00-kYoCsVrgynrNjesNivXKkd
6.93657	13.6931	23.3345	um	Nucleus	Nucleus BoundingBoxOO Length	0.000	1.000	748	100000727	100000005	NT PSF-A488 IMPa4-A546 DAPI 8C2-siRNA-IMP-a2-a4 V2.00	0	20. NT IMPa4 PSF-A488 DAPI IMPa4-A546_k_TileScan_001 (Stage 11 of 49)	00-kYoCsVrgynrNjesNivXKkd
6.83778	13.0594	14.738	um	Nucleus	Nucleus BoundingBoxOO Length	0.000	1.000	749	100000728	100000006	NT PSF-A488 IMPa4-A546 DAPI 8C2-siRNA-IMP-a2-a4 V2.00	0	20. NT IMPa4 PSF-A488 DAPI IMPa4-A546_k_TileScan_001 (Stage 11 of 49)	00-kYoCsVrgynrNjesNivXKkd
8.08536	12.151	18.9257	um	Nucleus	Nucleus BoundingBoxOO Length	0.000	1.000	750	100000729	100000007	NT PSF-A488 IMPa4-A546 DAPI 8C2-siRNA-IMP-a2-a4 V2.00	0	20. NT IMPa4 PSF-A488 DAPI IMPa4-A546_k_TileScan_001 (Stage 11 of 49)	00-kYoCsVrgynrNjesNivXKkd
8.5366	9.59143	15.6332	um	Nucleus	Nucleus BoundingBoxOO Length	0.000	1.000	751	100000730	100000008	NT PSF-A488 IMPa4-A546 DAPI 8C2-siRNA-IMP-a2-a4 V2.00	0	20. NT IMPa4 PSF-A488 DAPI IMPa4-A546_k_TileScan_001 (Stage 11 of 49)	00-kYoCsVrgynrNjesNivXKkd
6.46518	12.8226	18.0684	um	Nucleus	Nucleus BoundingBoxOO Length	0.000	1.000	752	100000731	100000009	NT PSF-A488 IMPa4-A546 DAPI 8C2-siRNA-IMP-a2-a4 V2.00	0	20. NT IMPa4 PSF-A488 DAPI IMPa4-A546_k_TileScan_001 (Stage 11 of 49)	00-kYoCsVrgynrNjesNivXKkd
7.55637	11.839	20.6342	um	Nucleus	Nucleus BoundingBoxOO Length	0.000	1.000	753	100000732	100000010	NT PSF-A488 IMPa4-A546 DAPI 8C2-siRNA-IMP-a2-a4 V2.00	0	20. NT IMPa4 PSF-A488 DAPI IMPa4-A546_k_TileScan_001 (Stage 11 of 49)	00-kYoCsVrgynrNjesNivXKkd
6.186	12.4029	15.9241	um	Nucleus	Nucleus BoundingBoxOO Length	0.000	1.000	754	100000733	100000011	NT PSF-A488 IMPa4-A546 DAPI 8C2-siRNA-IMP-a2-a4 V2.00	0	20. NT IMPa4 PSF-A488 DAPI IMPa4-A546_k_TileScan_001 (Stage 11 of 49)	00-kYoCsVrgynrNjesNivXKkd
0.817458	3.44845	3.509	um	Nucleus	Nucleus BoundingBoxOO Length	0.000	1.000	754	100000734	100000012	NT PSF-A488 IMPa4-A546 DAPI 8C2-siRNA-IMP-a2-a4 V2.00	0	20. NT IMPa4 PSF-A488 DAPI IMPa4-A546_k_TileScan_001 (Stage 11 of 49)	00-kYoCsVrgynrNjesNivXKkd
6.47603	11.7339	16.3752	um	Nucleus	Nucleus BoundingBoxOO Length	0.000	1.000	755	100000735	100000013	NT PSF-A488 IMPa4-A546 DAPI 8C2-siRNA-IMP-a2-a4 V2.00	0	20. NT IMPa4 PSF-A488 DAPI IMPa4-A546_k_TileScan_001 (Stage 11 of 49)	00-kYoCsVrgynrNjesNivXKkd
8.08981	13.5072	17.5925	um	Nucleus	Nucleus BoundingBoxOO Length	0.000	1.000	756	100000736	100000014	NT PSF-A488 IMPa4-A546 DAPI 8C2-siRNA-IMP-a2-a4 V2.00	0	20. NT IMPa4 PSF-A488 DAPI IMPa4-A546_k_TileScan_001 (Stage 11 of 49)	00-kYoCsVrgynrNjesNivXKkd
8.33353	11.1995	21.259	um	Nucleus	Nucleus BoundingBoxOO Length	0.000	1.000	757	100000737	100000015	NT PSF-A488 IMPa4-A546 DAPI 8C2-siRNA-IMP-a2-a4 V2.00	0	20. NT IMPa4 PSF-A488 DAPI IMPa4-A546_k_TileScan_001 (Stage 11 of 49)	00-kYoCsVrgynrNjesNivXKkd
5.39338	11.4046	16.2675	um	Nucleus	Nucleus BoundingBoxOO Length	0.000	1.000	758	100000738	100000016	NT PSF-A488 IMPa4-A546 DAPI 8C2-siRNA-IMP-a2-a4 V2.00	0	20. NT IMPa4 PSF-A488 DAPI IMPa4-A546_k_TileScan_001 (Stage 11 of 49)	00-kYoCsVrgynrNjesNivXKkd
7.20402	8.56123	20.099	um	Nucleus	Nucleus BoundingBoxOO Length	0.000	1.000	759	100000739	100000017	NT PSF-A488 IMPa4-A546 DAPI 8C2-siRNA-IMP-a2-a4 V2.00	0	20. NT IMPa4 PSF-A488 DAPI IMPa4-A546_k_TileScan_001 (Stage 11 of 49)	00-kYoCsVrgynrNjesNivXKkd
7.62534	9.70079	16.8417	um	Nucleus	Nucleus BoundingBoxOO Length	0.000	1.000	760	100000740	100000018	NT PSF-A488 IMPa4-A546 DAPI 8C2-siRNA-IMP-a2-a4 V2.00	0	20. NT IMPa4 PSF-A488 DAPI IMPa4-A546_k_TileScan_001 (Stage 11 of 49)	00-kYoCsVrgynrNjesNivXKkd
7.37522	10.6224	21.975	um	Nucleus	Nucleus BoundingBoxOO Length	0.000	1.000	761	100000741	100000019	NT PSF-A488 IMPa4-A546 DAPI 8C2-siRNA-IMP-a2-a4 V2.00	0	20. NT IMPa4 PSF-A488 DAPI IMPa4-A546_k_TileScan_001 (Stage 11 of 49)	00-kYoCsVrgynrNjesNivXKkd
6.89407	13.2976	23.7453	um	Nucleus	Nucleus BoundingBoxOO Length	0.000	1.000	762	100000742	100000020	NT PSF-A488 IMPa4-A546 DAPI 8C2-siRNA-IMP-a2-a4 V2.00	0	20. NT IMPa4 PSF-A488 DAPI IMPa4-A546_k_TileScan_001 (Stage 11 of 49)	00-kYoCsVrgynrNjesNivXKkd
8.40038	13.5286	16.6695	um	Nucleus	Nucleus BoundingBoxOO Length	0.000	1.000	763	100000743	100000021	NT PSF-A488 IMPa4-A546 DAPI 8C2-siRNA-IMP-a2-a4 V2.00	0	20. NT IMPa4 PSF-A488 DAPI IMPa4-A546_k_TileScan_001 (Stage 11 of 49)	00-kYoCsVrgynrNjesNivXKkd
6.22368	7.67512	10.9127	um	Nucleus	Nucleus BoundingBoxOO Length	0.000	1.000	764	100000744	100000022	NT PSF-A488 IMPa4-A546 DAPI 8C2-siRNA-IMP-a2-a4 V2.00	0	20. NT IMPa4 PSF-A488 DAPI IMPa4-A546_k_TileScan_001 (Stage 11 of 49)	00-kYoCsVrgynrNjesNivXKkd
5.72497	10.9562	19.8255	um	Nucleus	Nucleus BoundingBoxOO Length	0.000	1.000	765	100000745	100000023	NT PSF-A488 IMPa4-A546 DAPI 8C2-siRNA-IMP-a2-a4 V2.00	0	20. NT IMPa4 PSF-A488 DAPI IMPa4-A546_k_TileScan_001 (Stage 11 of 49)	00-kYoCsVrgynrNjesNivXKkd
7.5433	10.2217	19.8936	um	Nucleus	Nucleus BoundingBoxOO Length	0.000	1.000	765	100000746	100000024	NT PSF-A488 IMPa4-A546 DAPI 8C2-siRNA-IMP-a2-a4 V2.00	0	20. NT IMPa4 PSF-A488 DAPI IMPa4-A546_k_TileScan_001 (Stage 11 of 49)	00-kYoCsVrgynrNjesNivXKkd
8.38458	12.1803	16.3327	um	Nucleus	Nucleus BoundingBoxOO Length	0.000	1.000	766	100000747	100000025	NT PSF-A488 IMPa4-A546 DAPI 8C2-siRNA-IMP-a2-a4 V2.00	0	20. NT IMPa4 PSF-A488 DAPI IMPa4-A546_k_TileScan_001 (Stage 11 of 49)	00-kYoCsVrgynrNjesNivXKkd
5.7418	10.449	20.1288	um	Nucleus	Nucleus BoundingBoxOO Length	0.000	1.000	766	100000748	100000026	NT PSF-A488 IMPa4-A546 DAPI 8C2-siRNA-IMP-a2-a4 V2.00	0	20. NT IMPa4 PSF-A488 DAPI IMPa4-A546_k_TileScan_001 (Stage 11 of 49)	00-kYoCsVrgynrNjesNivXKkd
8.72317	11.9356	12.9377	um	Nucleus	Nucleus BoundingBoxOO Length	0.000	1.000	767	100000749	100000027	NT PSF-A488 IMPa4-A546 DAPI 8C2-siRNA-IMP-a2-a4 V2.00	0	20. NT IMPa4 PSF-A488 DAPI IMPa4-A546_k_TileScan_001 (Stage 11 of 49)	00-kYoCsVrgynrNjesNivXKkd
9.66164	10.7229	12.5637	um	Nucleus	Nucleus BoundingBoxOO Length	0.000	1.000	770	100000750	100000028	NT PSF-A488 IMPa4-A546 DAPI 8C2-siRNA-IMP-a2-a4 V2.00	0	20. NT IMPa4 PSF-A488 DAPI IMPa4-A546_k_TileScan_001 (Stage 11 of 49)	00-kYoCsVrgynrNjesNivXKkd
6.44685	18.1943	18.968	um	Nucleus	Nucleus BoundingBoxOO Length	0.000	1.000	771	100000751	100000029	NT PSF-A488 IMPa4-A546 DAPI 8C2-siRNA-IMP-a2-a4 V2.00	0	20. NT IMPa4 PSF-A488 DAPI IMPa4-A546_k_TileScan_001 (Stage 11 of 49)	00-kYoCsVrgynrNjesNivXKkd
8.07456	12.9447	14.1626	um	Nucleus	Nucleus BoundingBoxOO Length	0.000	1.000	771	100000752	100000030	NT PSF-A488 IMPa4-A546 DAPI 8C2-siRNA-IMP-a2-a4 V2.00	0	20. NT IMPa4 PSF-A488 DAPI IMPa4-A546_k_TileScan_001 (Stage 11 of 49)	00-kYoCsVrgynrNjesNivXKkd
6.84908	9.84672	16.848	um	Nucleus	Nucleus BoundingBoxOO Length	0.000	1.000	773	100000753	100000000	NT PSF-A488 IMPa4-A546 DAPI 8C2-siRNA-IMP-a2-a4 V2.00	0	20. NT IMPa4 PSF-A488 DAPI IMPa4-A546_l_TileScan_001 (Stage 12 of 49)	00-cX5ouwvkPsMUKDLhp7nVVF
5.73633	15.8766	20.7216	um	Nucleus	Nucleus BoundingBoxOO Length	0.000	1.000	774	100000754	100000001	NT PSF-A488 IMPa4-A546 DAPI 8C2-siRNA-IMP-a2-a4 V2.00	0	20. NT IMPa4 PSF-A488 DAPI IMPa4-A546_l_TileScan_001 (Stage 12 of 49)	00-cX5ouwvkPsMUKDLhp7nVVF
6.90524	12.8218	19.6659	um	Nucleus	Nucleus BoundingBoxOO Length	0.000	1.000	775	100000755	100000002	NT PSF-A488 IMPa4-A546 DAPI 8C2-siRNA-IMP-a2-a4 V2.00	0	20. NT IMPa4 PSF-A488 DAPI IMPa4-A546_l_TileScan_001 (Stage 12 of 49)	00-cX5ouwvkPsMUKDLhp7nVVF
5.70512	11.4236	13.9339	um	Nucleus	Nucleus BoundingBoxOO Length	0.000	1.000	776	100000756	100000003	NT PSF-A488 IMPa4-A546 DAPI 8C2-siRNA-IMP-a2-a4 V2.00	0	20. NT IMPa4 PSF-A488 DAPI IMPa4-A546_l_TileScan_001 (Stage 12 of 49)	00-cX5ouwvkPsMUKDLhp7nVVF
6.53739	9.81571	17.3205	um	Nucleus	Nucleus BoundingBoxOO Length	0.000	1.000	777	100000757	100000004	NT PSF-A488 IMPa4-A546 DAPI 8C2-siRNA-IMP-a2-a4 V2.00	0	20. NT IMPa4 PSF-A488 DAPI IMPa4-A546_l_TileScan_001 (Stage 12 of 49)	00-cX5ouwvkPsMUKDLhp7nVVF
6.53307	11.0589	15.2391	um	Nucleus	Nucleus BoundingBoxOO Length	0.000	1.000	778	100000758	100000005	NT PSF-A488 IMPa4-A546 DAPI 8C2-siRNA-IMP-a2-a4 V2.00	0	20. NT IMPa4 PSF-A488 DAPI IMPa4-A546_l_TileScan_001 (Stage 12 of 49)	00-cX5ouwvkPsMUKDLhp7nVVF
8.58501	8.96521	11.6118	um	Nucleus	Nucleus BoundingBoxOO Length	0.000	1.000	780	100000759	100000006	NT PSF-A488 IMPa4-A546 DAPI 8C2-siRNA-IMP-a2-a4 V2.00	0	20. NT IMPa4 PSF-A488 DAPI IMPa4-A546_l_TileScan_001 (Stage 12 of 49)	00-cX5ouwvkPsMUKDLhp7nVVF
8.00349	9.42054	12.519	um	Nucleus	Nucleus BoundingBoxOO Length	0.000	1.000	781	100000760	100000007	NT PSF-A488 IMPa4-A546 DAPI 8C2-siRNA-IMP-a2-a4 V2.00	0	20. NT IMPa4 PSF-A488 DAPI IMPa4-A546_l_TileScan_001 (Stage 12 of 49)	00-cX5ouwvkPsMUKDLhp7nVVF
5.78925	16.3242	19.2489	um	Nucleus	Nucleus BoundingBoxOO Length	0.000	1.000	782	100000761	100000008	NT PSF-A488 IMPa4-A546 DAPI 8C2-siRNA-IMP-a2-a4 V2.00	0	20. NT IMPa4 PSF-A488 DAPI IMPa4-A546_l_TileScan_001 (Stage 12 of 49)	00-cX5ouwvkPsMUKDLhp7nVVF
5.67662	16.2861	21.3497	um	Nucleus	Nucleus BoundingBoxOO Length	0.000	1.000	783	100000762	100000009	NT PSF-A488 IMPa4-A546 DAPI 8C2-siRNA-IMP-a2-a4 V2.00	0	20. NT IMPa4 PSF-A488 DAPI IMPa4-A546_l_TileScan_001 (Stage 12 of 49)	00-cX5ouwvkPsMUKDLhp7nVVF
0.252502	2.2975	3.56539	um	Nucleus	Nucleus BoundingBoxOO Length	0.000	1.000	783	100000763	100000010	NT PSF-A488 IMPa4-A546 DAPI 8C2-siRNA-IMP-a2-a4 V2.00	0	20. NT IMPa4 PSF-A488 DAPI IMPa4-A546_l_TileScan_001 (Stage 12 of 49)	00-cX5ouwvkPsMUKDLhp7nVVF
6.06534	13.7985	16.738	um	Nucleus	Nucleus BoundingBoxOO Length	0.000	1.000	784	100000764	100000011	NT PSF-A488 IMPa4-A546 DAPI 8C2-siRNA-IMP-a2-a4 V2.00	0	20. NT IMPa4 PSF-A488 DAPI IMPa4-A546_l_TileScan_001 (Stage 12 of 49)	00-cX5ouwvkPsMUKDLhp7nVVF
5.36301	12.7974	15.7971	um	Nucleus	Nucleus BoundingBoxOO Length	0.000	1.000	784	100000765	100000012	NT PSF-A488 IMPa4-A546 DAPI 8C2-siRNA-IMP-a2-a4 V2.00	0	20. NT IMPa4 PSF-A488 DAPI IMPa4-A546_l_TileScan_001 (Stage 12 of 49)	00-cX5ouwvkPsMUKDLhp7nVVF
4.511	14.1505	20.3857	um	Nucleus	Nucleus BoundingBoxOO Length	0.000	1.000	785	100000766	100000013	NT PSF-A488 IMPa4-A546 DAPI 8C2-siRNA-IMP-a2-a4 V2.00	0	20. NT IMPa4 PSF-A488 DAPI IMPa4-A546_l_TileScan_001 (Stage 12 of 49)	00-cX5ouwvkPsMUKDLhp7nVVF
6.87723	10.5375	15.4354	um	Nucleus	Nucleus BoundingBoxOO Length	0.000	1.000	788	100000767	100000014	NT PSF-A488 IMPa4-A546 DAPI 8C2-siRNA-IMP-a2-a4 V2.00	0	20. NT IMPa4 PSF-A488 DAPI IMPa4-A546_l_TileScan_001 (Stage 12 of 49)	00-cX5ouwvkPsMUKDLhp7nVVF
8.53427	9.33657	14.3233	um	Nucleus	Nucleus BoundingBoxOO Length	0.000	1.000	788	100000768	100000015	NT PSF-A488 IMPa4-A546 DAPI 8C2-siRNA-IMP-a2-a4 V2.00	0	20. NT IMPa4 PSF-A488 DAPI IMPa4-A546_l_TileScan_001 (Stage 12 of 49)	00-cX5ouwvkPsMUKDLhp7nVVF
4.54462	15.3677	20.1615	um	Nucleus	Nucleus BoundingBoxOO Length	0.000	1.000	789	100000769	100000016	NT PSF-A488 IMPa4-A546 DAPI 8C2-siRNA-IMP-a2-a4 V2.00	0	20. NT IMPa4 PSF-A488 DAPI IMPa4-A546_l_TileScan_001 (Stage 12 of 49)	00-cX5ouwvkPsMUKDLhp7nVVF
4.34361	15.7375	17.4142	um	Nucleus	Nucleus BoundingBoxOO Length	0.000	1.000	790	100000770	100000017	NT PSF-A488 IMPa4-A546 DAPI 8C2-siRNA-IMP-a2-a4 V2.00	0	20. NT IMPa4 PSF-A488 DAPI IMPa4-A546_l_TileScan_001 (Stage 12 of 49)	00-cX5ouwvkPsMUKDLhp7nVVF
6.20547	6.93218	14.1971	um	Nucleus	Nucleus BoundingBoxOO Length	0.000	1.000	791	100000771	100000018	NT PSF-A488 IMPa4-A546 DAPI 8C2-siRNA-IMP-a2-a4 V2.00	0	20. NT IMPa4 PSF-A488 DAPI IMPa4-A546_l_TileScan_001 (Stage 12 of 49)	00-cX5ouwvkPsMUKDLhp7nVVF
6.78001	7.27486	9.91381	um	Nucleus	Nucleus BoundingBoxOO Length	0.000	1.000	793	100000772	100000019	NT PSF-A488 IMPa4-A546 DAPI 8C2-siRNA-IMP-a2-a4 V2.00	0	20. NT IMPa4 PSF-A488 DAPI IMPa4-A546_l_TileScan_001 (Stage 12 of 49)	00-cX5ouwvkPsMUKDLhp7nVVF
7.59292	10.807	19.9434	um	Nucleus	Nucleus BoundingBoxOO Length	0.000	1.000	794	100000773	100000020	NT PSF-A488 IMPa4-A546 DAPI 8C2-siRNA-IMP-a2-a4 V2.00	0	20. NT IMPa4 PSF-A488 DAPI IMPa4-A546_l_TileScan_001 (Stage 12 of 49)	00-cX5ouwvkPsMUKDLhp7nVVF
5.39754	14.1186	21.9013	um	Nucleus	Nucleus BoundingBoxOO Length	0.000	1.000	795	100000774	100000021	NT PSF-A488 IMPa4-A546 DAPI 8C2-siRNA-IMP-a2-a4 V2.00	0	20. NT IMPa4 PSF-A488 DAPI IMPa4-A546_l_TileScan_001 (Stage 12 of 49)	00-cX5ouwvkPsMUKDLhp7nVVF
7.2114	11.7341	15.2736	um	Nucleus	Nucleus BoundingBoxOO Length	0.000	1.000	795	100000775	100000022	NT PSF-A488 IMPa4-A546 DAPI 8C2-siRNA-IMP-a2-a4 V2.00	0	20. NT IMPa4 PSF-A488 DAPI IMPa4-A546_l_TileScan_001 (Stage 12 of 49)	00-cX5ouwvkPsMUKDLhp7nVVF
6.1435	12.5916	16.5742	um	Nucleus	Nucleus BoundingBoxOO Length	0.000	1.000	795	100000776	100000023	NT PSF-A488 IMPa4-A546 DAPI 8C2-siRNA-IMP-a2-a4 V2.00	0	20. NT IMPa4 PSF-A488 DAPI IMPa4-A546_l_TileScan_001 (Stage 12 of 49)	00-cX5ouwvkPsMUKDLhp7nVVF
6.38864	14.2103	22.3074	um	Nucleus	Nucleus BoundingBoxOO Length	0.000	1.000	796	100000777	100000024	NT PSF-A488 IMPa4-A546 DAPI 8C2-siRNA-IMP-a2-a4 V2.00	0	20. NT IMPa4 PSF-A488 DAPI IMPa4-A546_l_TileScan_001 (Stage 12 of 49)	00-cX5ouwvkPsMUKDLhp7nVVF
4.93587	15.6325	22.1194	um	Nucleus	Nucleus BoundingBoxOO Length	0.000	1.000	797	100000778	100000025	NT PSF-A488 IMPa4-A546 DAPI 8C2-siRNA-IMP-a2-a4 V2.00	0	20. NT IMPa4 PSF-A488 DAPI IMPa4-A546_l_TileScan_001 (Stage 12 of 49)	00-cX5ouwvkPsMUKDLhp7nVVF
7.19694	14.2959	17.2477	um	Nucleus	Nucleus BoundingBoxOO Length	0.000	1.000	798	100000779	100000026	NT PSF-A488 IMPa4-A546 DAPI 8C2-siRNA-IMP-a2-a4 V2.00	0	20. NT IMPa4 PSF-A488 DAPI IMPa4-A546_l_TileScan_001 (Stage 12 of 49)	00-cX5ouwvkPsMUKDLhp7nVVF
6.43474	13.5534	18.4122	um	Nucleus	Nucleus BoundingBoxOO Length	0.000	1.000	799	100000780	100000027	NT PSF-A488 IMPa4-A546 DAPI 8C2-siRNA-IMP-a2-a4 V2.00	0	20. NT IMPa4 PSF-A488 DAPI IMPa4-A546_l_TileScan_001 (Stage 12 of 49)	00-cX5ouwvkPsMUKDLhp7nVVF
6.10824	14.3763	17.6841	um	Nucleus	Nucleus BoundingBoxOO Length	0.000	1.000	800	100000781	100000028	NT PSF-A488 IMPa4-A546 DAPI 8C2-siRNA-IMP-a2-a4 V2.00	0	20. NT IMPa4 PSF-A488 DAPI IMPa4-A546_l_TileScan_001 (Stage 12 of 49)	00-cX5ouwvkPsMUKDLhp7nVVF
5.72445	11.9357	19.3513	um	Nucleus	Nucleus BoundingBoxOO Length	0.000	1.000	801	100000782	100000029	NT PSF-A488 IMPa4-A546 DAPI 8C2-siRNA-IMP-a2-a4 V2.00	0	20. NT IMPa4 PSF-A488 DAPI IMPa4-A546_l_TileScan_001 (Stage 12 of 49)	00-cX5ouwvkPsMUKDLhp7nVVF
5.04563	13.3627	15.8153	um	Nucleus	Nucleus BoundingBoxOO Length	0.000	1.000	802	100000783	100000000	NT PSF-A488 IMPa4-A546 DAPI 8C2-siRNA-IMP-a2-a4 V2.00	0	20. NT IMPa4 PSF-A488 DAPI IMPa4-A546_m_TileScan_001 (Stage 13 of 49)	00-FJEYnynjGXqVCmsQsMxMK9
6.54057	7.52422	10.3495	um	Nucleus	Nucleus BoundingBoxOO Length	0.000	1.000	803	100000784	100000001	NT PSF-A488 IMPa4-A546 DAPI 8C2-siRNA-IMP-a2-a4 V2.00	0	20. NT IMPa4 PSF-A488 DAPI IMPa4-A546_m_TileScan_001 (Stage 13 of 49)	00-FJEYnynjGXqVCmsQsMxMK9
6.77602	9.53047	11.687	um	Nucleus	Nucleus BoundingBoxOO Length	0.000	1.000	804	100000785	100000002	NT PSF-A488 IMPa4-A546 DAPI 8C2-siRNA-IMP-a2-a4 V2.00	0	20. NT IMPa4 PSF-A488 DAPI IMPa4-A546_m_TileScan_001 (Stage 13 of 49)	00-FJEYnynjGXqVCmsQsMxMK9
6.50731	10.9342	14.8904	um	Nucleus	Nucleus BoundingBoxOO Length	0.000	1.000	805	100000786	100000003	NT PSF-A488 IMPa4-A546 DAPI 8C2-siRNA-IMP-a2-a4 V2.00	0	20. NT IMPa4 PSF-A488 DAPI IMPa4-A546_m_TileScan_001 (Stage 13 of 49)	00-FJEYnynjGXqVCmsQsMxMK9
7.0361	9.70673	15.9321	um	Nucleus	Nucleus BoundingBoxOO Length	0.000	1.000	806	100000787	100000004	NT PSF-A488 IMPa4-A546 DAPI 8C2-siRNA-IMP-a2-a4 V2.00	0	20. NT IMPa4 PSF-A488 DAPI IMPa4-A546_m_TileScan_001 (Stage 13 of 49)	00-FJEYnynjGXqVCmsQsMxMK9
7.55081	12.722	15.3997	um	Nucleus	Nucleus BoundingBoxOO Length	0.000	1.000	807	100000788	100000005	NT PSF-A488 IMPa4-A546 DAPI 8C2-siRNA-IMP-a2-a4 V2.00	0	20. NT IMPa4 PSF-A488 DAPI IMPa4-A546_m_TileScan_001 (Stage 13 of 49)	00-FJEYnynjGXqVCmsQsMxMK9
5.70798	7.02115	14.7853	um	Nucleus	Nucleus BoundingBoxOO Length	0.000	1.000	808	100000789	100000006	NT PSF-A488 IMPa4-A546 DAPI 8C2-siRNA-IMP-a2-a4 V2.00	0	20. NT IMPa4 PSF-A488 DAPI IMPa4-A546_m_TileScan_001 (Stage 13 of 49)	00-FJEYnynjGXqVCmsQsMxMK9
6.95798	12.4277	19.3856	um	Nucleus	Nucleus BoundingBoxOO Length	0.000	1.000	808	100000790	100000007	NT PSF-A488 IMPa4-A546 DAPI 8C2-siRNA-IMP-a2-a4 V2.00	0	20. NT IMPa4 PSF-A488 DAPI IMPa4-A546_m_TileScan_001 (Stage 13 of 49)	00-FJEYnynjGXqVCmsQsMxMK9
5.18083	12.0684	14.4286	um	Nucleus	Nucleus BoundingBoxOO Length	0.000	1.000	809	100000791	100000008	NT PSF-A488 IMPa4-A546 DAPI 8C2-siRNA-IMP-a2-a4 V2.00	0	20. NT IMPa4 PSF-A488 DAPI IMPa4-A546_m_TileScan_001 (Stage 13 of 49)	00-FJEYnynjGXqVCmsQsMxMK9
6.93998	15.2771	16.9269	um	Nucleus	Nucleus BoundingBoxOO Length	0.000	1.000	810	100000792	100000009	NT PSF-A488 IMPa4-A546 DAPI 8C2-siRNA-IMP-a2-a4 V2.00	0	20. NT IMPa4 PSF-A488 DAPI IMPa4-A546_m_TileScan_001 (Stage 13 of 49)	00-FJEYnynjGXqVCmsQsMxMK9
6.52255	14.3328	16.9062	um	Nucleus	Nucleus BoundingBoxOO Length	0.000	1.000	812	100000793	100000010	NT PSF-A488 IMPa4-A546 DAPI 8C2-siRNA-IMP-a2-a4 V2.00	0	20. NT IMPa4 PSF-A488 DAPI IMPa4-A546_m_TileScan_001 (Stage 13 of 49)	00-FJEYnynjGXqVCmsQsMxMK9
6.45069	11.2639	12.4841	um	Nucleus	Nucleus BoundingBoxOO Length	0.000	1.000	813	100000794	100000011	NT PSF-A488 IMPa4-A546 DAPI 8C2-siRNA-IMP-a2-a4 V2.00	0	20. NT IMPa4 PSF-A488 DAPI IMPa4-A546_m_TileScan_001 (Stage 13 of 49)	00-FJEYnynjGXqVCmsQsMxMK9
6.89815	12.4925	17.4425	um	Nucleus	Nucleus BoundingBoxOO Length	0.000	1.000	814	100000795	100000012	NT PSF-A488 IMPa4-A546 DAPI 8C2-siRNA-IMP-a2-a4 V2.00	0	20. NT IMPa4 PSF-A488 DAPI IMPa4-A546_m_TileScan_001 (Stage 13 of 49)	00-FJEYnynjGXqVCmsQsMxMK9
6.89991	12.3569	18.0346	um	Nucleus	Nucleus BoundingBoxOO Length	0.000	1.000	815	100000796	100000013	NT PSF-A488 IMPa4-A546 DAPI 8C2-siRNA-IMP-a2-a4 V2.00	0	20. NT IMPa4 PSF-A488 DAPI IMPa4-A546_m_TileScan_001 (Stage 13 of 49)	00-FJEYnynjGXqVCmsQsMxMK9
7.84795	9.61058	23.7535	um	Nucleus	Nucleus BoundingBoxOO Length	0.000	1.000	818	100000797	100000014	NT PSF-A488 IMPa4-A546 DAPI 8C2-siRNA-IMP-a2-a4 V2.00	0	20. NT IMPa4 PSF-A488 DAPI IMPa4-A546_m_TileScan_001 (Stage 13 of 49)	00-FJEYnynjGXqVCmsQsMxMK9
6.98273	12.2559	18.7145	um	Nucleus	Nucleus BoundingBoxOO Length	0.000	1.000	819	100000798	100000015	NT PSF-A488 IMPa4-A546 DAPI 8C2-siRNA-IMP-a2-a4 V2.00	0	20. NT IMPa4 PSF-A488 DAPI IMPa4-A546_m_TileScan_001 (Stage 13 of 49)	00-FJEYnynjGXqVCmsQsMxMK9
5.30533	15.9729	19.5092	um	Nucleus	Nucleus BoundingBoxOO Length	0.000	1.000	820	100000799	100000016	NT PSF-A488 IMPa4-A546 DAPI 8C2-siRNA-IMP-a2-a4 V2.00	0	20. NT IMPa4 PSF-A488 DAPI IMPa4-A546_m_TileScan_001 (Stage 13 of 49)	00-FJEYnynjGXqVCmsQsMxMK9
6.42545	14.1927	17.6149	um	Nucleus	Nucleus BoundingBoxOO Length	0.000	1.000	821	100000800	100000017	NT PSF-A488 IMPa4-A546 DAPI 8C2-siRNA-IMP-a2-a4 V2.00	0	20. NT IMPa4 PSF-A488 DAPI IMPa4-A546_m_TileScan_001 (Stage 13 of 49)	00-FJEYnynjGXqVCmsQsMxMK9
8.52621	8.95073	16.1744	um	Nucleus	Nucleus BoundingBoxOO Length	0.000	1.000	822	100000801	100000018	NT PSF-A488 IMPa4-A546 DAPI 8C2-siRNA-IMP-a2-a4 V2.00	0	20. NT IMPa4 PSF-A488 DAPI IMPa4-A546_m_TileScan_001 (Stage 13 of 49)	00-FJEYnynjGXqVCmsQsMxMK9
5.70029	6.97695	22.3	um	Nucleus	Nucleus BoundingBoxOO Length	0.000	1.000	823	100000802	100000019	NT PSF-A488 IMPa4-A546 DAPI 8C2-siRNA-IMP-a2-a4 V2.00	0	20. NT IMPa4 PSF-A488 DAPI IMPa4-A546_m_TileScan_001 (Stage 13 of 49)	00-FJEYnynjGXqVCmsQsMxMK9
8.00265	11.2135	19.0216	um	Nucleus	Nucleus BoundingBoxOO Length	0.000	1.000	824	100000803	100000020	NT PSF-A488 IMPa4-A546 DAPI 8C2-siRNA-IMP-a2-a4 V2.00	0	20. NT IMPa4 PSF-A488 DAPI IMPa4-A546_m_TileScan_001 (Stage 13 of 49)	00-FJEYnynjGXqVCmsQsMxMK9
6.08308	16.8226	19.8323	um	Nucleus	Nucleus BoundingBoxOO Length	0.000	1.000	825	100000804	100000000	NT PSF-A488 IMPa4-A546 DAPI 8C2-siRNA-IMP-a2-a4 V2.00	0	20. NT IMPa4 PSF-A488 DAPI IMPa4-A546_n_TileScan_001 (Stage 14 of 49)	00-H3V2KPvBWoQjvUisEyr47R
4.98076	11.4239	21.7457	um	Nucleus	Nucleus BoundingBoxOO Length	0.000	1.000	826	100000805	100000001	NT PSF-A488 IMPa4-A546 DAPI 8C2-siRNA-IMP-a2-a4 V2.00	0	20. NT IMPa4 PSF-A488 DAPI IMPa4-A546_n_TileScan_001 (Stage 14 of 49)	00-H3V2KPvBWoQjvUisEyr47R
4.95222	8.20927	15.5535	um	Nucleus	Nucleus BoundingBoxOO Length	0.000	1.000	831	100000806	100000002	NT PSF-A488 IMPa4-A546 DAPI 8C2-siRNA-IMP-a2-a4 V2.00	0	20. NT IMPa4 PSF-A488 DAPI IMPa4-A546_n_TileScan_001 (Stage 14 of 49)	00-H3V2KPvBWoQjvUisEyr47R
5.32589	10.4373	16.047	um	Nucleus	Nucleus BoundingBoxOO Length	0.000	1.000	831	100000807	100000003	NT PSF-A488 IMPa4-A546 DAPI 8C2-siRNA-IMP-a2-a4 V2.00	0	20. NT IMPa4 PSF-A488 DAPI IMPa4-A546_n_TileScan_001 (Stage 14 of 49)	00-H3V2KPvBWoQjvUisEyr47R
6.0438	11.7851	18.5099	um	Nucleus	Nucleus BoundingBoxOO Length	0.000	1.000	832	100000808	100000004	NT PSF-A488 IMPa4-A546 DAPI 8C2-siRNA-IMP-a2-a4 V2.00	0	20. NT IMPa4 PSF-A488 DAPI IMPa4-A546_n_TileScan_001 (Stage 14 of 49)	00-H3V2KPvBWoQjvUisEyr47R
6.31446	11.0708	12.0553	um	Nucleus	Nucleus BoundingBoxOO Length	0.000	1.000	833	100000809	100000005	NT PSF-A488 IMPa4-A546 DAPI 8C2-siRNA-IMP-a2-a4 V2.00	0	20. NT IMPa4 PSF-A488 DAPI IMPa4-A546_n_TileScan_001 (Stage 14 of 49)	00-H3V2KPvBWoQjvUisEyr47R
5.77547	6.99266	9.94925	um	Nucleus	Nucleus BoundingBoxOO Length	0.000	1.000	835	100000810	100000006	NT PSF-A488 IMPa4-A546 DAPI 8C2-siRNA-IMP-a2-a4 V2.00	0	20. NT IMPa4 PSF-A488 DAPI IMPa4-A546_n_TileScan_001 (Stage 14 of 49)	00-H3V2KPvBWoQjvUisEyr47R
7.72522	10.1833	15.1861	um	Nucleus	Nucleus BoundingBoxOO Length	0.000	1.000	836	100000811	100000007	NT PSF-A488 IMPa4-A546 DAPI 8C2-siRNA-IMP-a2-a4 V2.00	0	20. NT IMPa4 PSF-A488 DAPI IMPa4-A546_n_TileScan_001 (Stage 14 of 49)	00-H3V2KPvBWoQjvUisEyr47R
4.80927	14.3613	22.7943	um	Nucleus	Nucleus BoundingBoxOO Length	0.000	1.000	837	100000812	100000008	NT PSF-A488 IMPa4-A546 DAPI 8C2-siRNA-IMP-a2-a4 V2.00	0	20. NT IMPa4 PSF-A488 DAPI IMPa4-A546_n_TileScan_001 (Stage 14 of 49)	00-H3V2KPvBWoQjvUisEyr47R
8.12788	9.36081	15.3174	um	Nucleus	Nucleus BoundingBoxOO Length	0.000	1.000	837	100000813	100000009	NT PSF-A488 IMPa4-A546 DAPI 8C2-siRNA-IMP-a2-a4 V2.00	0	20. NT IMPa4 PSF-A488 DAPI IMPa4-A546_n_TileScan_001 (Stage 14 of 49)	00-H3V2KPvBWoQjvUisEyr47R
5.66427	12.0432	20.4758	um	Nucleus	Nucleus BoundingBoxOO Length	0.000	1.000	840	100000814	100000010	NT PSF-A488 IMPa4-A546 DAPI 8C2-siRNA-IMP-a2-a4 V2.00	0	20. NT IMPa4 PSF-A488 DAPI IMPa4-A546_n_TileScan_001 (Stage 14 of 49)	00-H3V2KPvBWoQjvUisEyr47R
6.11263	13.0085	19.1542	um	Nucleus	Nucleus BoundingBoxOO Length	0.000	1.000	841	100000815	100000011	NT PSF-A488 IMPa4-A546 DAPI 8C2-siRNA-IMP-a2-a4 V2.00	0	20. NT IMPa4 PSF-A488 DAPI IMPa4-A546_n_TileScan_001 (Stage 14 of 49)	00-H3V2KPvBWoQjvUisEyr47R
6.95364	15.5395	17.2067	um	Nucleus	Nucleus BoundingBoxOO Length	0.000	1.000	841	100000816	100000012	NT PSF-A488 IMPa4-A546 DAPI 8C2-siRNA-IMP-a2-a4 V2.00	0	20. NT IMPa4 PSF-A488 DAPI IMPa4-A546_n_TileScan_001 (Stage 14 of 49)	00-H3V2KPvBWoQjvUisEyr47R
6.20186	10.3794	17.7228	um	Nucleus	Nucleus BoundingBoxOO Length	0.000	1.000	842	100000817	100000013	NT PSF-A488 IMPa4-A546 DAPI 8C2-siRNA-IMP-a2-a4 V2.00	0	20. NT IMPa4 PSF-A488 DAPI IMPa4-A546_n_TileScan_001 (Stage 14 of 49)	00-H3V2KPvBWoQjvUisEyr47R
6.88031	11.1661	12.3724	um	Nucleus	Nucleus BoundingBoxOO Length	0.000	1.000	843	100000818	100000014	NT PSF-A488 IMPa4-A546 DAPI 8C2-siRNA-IMP-a2-a4 V2.00	0	20. NT IMPa4 PSF-A488 DAPI IMPa4-A546_n_TileScan_001 (Stage 14 of 49)	00-H3V2KPvBWoQjvUisEyr47R
6.46759	12.2731	16.1354	um	Nucleus	Nucleus BoundingBoxOO Length	0.000	1.000	844	100000819	100000015	NT PSF-A488 IMPa4-A546 DAPI 8C2-siRNA-IMP-a2-a4 V2.00	0	20. NT IMPa4 PSF-A488 DAPI IMPa4-A546_n_TileScan_001 (Stage 14 of 49)	00-H3V2KPvBWoQjvUisEyr47R
6.9203	14.5126	16.4153	um	Nucleus	Nucleus BoundingBoxOO Length	0.000	1.000	845	100000820	100000016	NT PSF-A488 IMPa4-A546 DAPI 8C2-siRNA-IMP-a2-a4 V2.00	0	20. NT IMPa4 PSF-A488 DAPI IMPa4-A546_n_TileScan_001 (Stage 14 of 49)	00-H3V2KPvBWoQjvUisEyr47R
6.04664	13.4228	14.9218	um	Nucleus	Nucleus BoundingBoxOO Length	0.000	1.000	846	100000821	100000017	NT PSF-A488 IMPa4-A546 DAPI 8C2-siRNA-IMP-a2-a4 V2.00	0	20. NT IMPa4 PSF-A488 DAPI IMPa4-A546_n_TileScan_001 (Stage 14 of 49)	00-H3V2KPvBWoQjvUisEyr47R
6.46225	13.0037	16.0343	um	Nucleus	Nucleus BoundingBoxOO Length	0.000	1.000	847	100000822	100000018	NT PSF-A488 IMPa4-A546 DAPI 8C2-siRNA-IMP-a2-a4 V2.00	0	20. NT IMPa4 PSF-A488 DAPI IMPa4-A546_n_TileScan_001 (Stage 14 of 49)	00-H3V2KPvBWoQjvUisEyr47R
6.11497	12.8074	16.2955	um	Nucleus	Nucleus BoundingBoxOO Length	0.000	1.000	848	100000823	100000019	NT PSF-A488 IMPa4-A546 DAPI 8C2-siRNA-IMP-a2-a4 V2.00	0	20. NT IMPa4 PSF-A488 DAPI IMPa4-A546_n_TileScan_001 (Stage 14 of 49)	00-H3V2KPvBWoQjvUisEyr47R
6.49013	11.6512	15.3832	um	Nucleus	Nucleus BoundingBoxOO Length	0.000	1.000	849	100000824	100000020	NT PSF-A488 IMPa4-A546 DAPI 8C2-siRNA-IMP-a2-a4 V2.00	0	20. NT IMPa4 PSF-A488 DAPI IMPa4-A546_n_TileScan_001 (Stage 14 of 49)	00-H3V2KPvBWoQjvUisEyr47R
6.23295	11.3028	13.4729	um	Nucleus	Nucleus BoundingBoxOO Length	0.000	1.000	850	100000825	100000021	NT PSF-A488 IMPa4-A546 DAPI 8C2-siRNA-IMP-a2-a4 V2.00	0	20. NT IMPa4 PSF-A488 DAPI IMPa4-A546_n_TileScan_001 (Stage 14 of 49)	00-H3V2KPvBWoQjvUisEyr47R
8.35549	10.1361	12.6728	um	Nucleus	Nucleus BoundingBoxOO Length	0.000	1.000	851	100000826	100000022	NT PSF-A488 IMPa4-A546 DAPI 8C2-siRNA-IMP-a2-a4 V2.00	0	20. NT IMPa4 PSF-A488 DAPI IMPa4-A546_n_TileScan_001 (Stage 14 of 49)	00-H3V2KPvBWoQjvUisEyr47R
8.01527	8.92052	12.3506	um	Nucleus	Nucleus BoundingBoxOO Length	0.000	1.000	852	100000827	100000023	NT PSF-A488 IMPa4-A546 DAPI 8C2-siRNA-IMP-a2-a4 V2.00	0	20. NT IMPa4 PSF-A488 DAPI IMPa4-A546_n_TileScan_001 (Stage 14 of 49)	00-H3V2KPvBWoQjvUisEyr47R
4.62628	14.145	22.4091	um	Nucleus	Nucleus BoundingBoxOO Length	0.000	1.000	853	100000828	100000000	NT PSF-A488 IMPa4-A546 DAPI 8C2-siRNA-IMP-a2-a4 V2.00	0	20. NT IMPa4 PSF-A488 DAPI IMPa4-A546_o_TileScan_001 (Stage 15 of 49)	00-wQazt5DehjcyqG3nDH5pXe
5.04158	13.5652	16.3474	um	Nucleus	Nucleus BoundingBoxOO Length	0.000	1.000	854	100000829	100000001	NT PSF-A488 IMPa4-A546 DAPI 8C2-siRNA-IMP-a2-a4 V2.00	0	20. NT IMPa4 PSF-A488 DAPI IMPa4-A546_o_TileScan_001 (Stage 15 of 49)	00-wQazt5DehjcyqG3nDH5pXe
4.93381	15.4508	18.7812	um	Nucleus	Nucleus BoundingBoxOO Length	0.000	1.000	855	100000830	100000002	NT PSF-A488 IMPa4-A546 DAPI 8C2-siRNA-IMP-a2-a4 V2.00	0	20. NT IMPa4 PSF-A488 DAPI IMPa4-A546_o_TileScan_001 (Stage 15 of 49)	00-wQazt5DehjcyqG3nDH5pXe
5.57507	8.05073	13.4638	um	Nucleus	Nucleus BoundingBoxOO Length	0.000	1.000	856	100000831	100000003	NT PSF-A488 IMPa4-A546 DAPI 8C2-siRNA-IMP-a2-a4 V2.00	0	20. NT IMPa4 PSF-A488 DAPI IMPa4-A546_o_TileScan_001 (Stage 15 of 49)	00-wQazt5DehjcyqG3nDH5pXe
5.82252	9.47989	24.2542	um	Nucleus	Nucleus BoundingBoxOO Length	0.000	1.000	857	100000832	100000004	NT PSF-A488 IMPa4-A546 DAPI 8C2-siRNA-IMP-a2-a4 V2.00	0	20. NT IMPa4 PSF-A488 DAPI IMPa4-A546_o_TileScan_001 (Stage 15 of 49)	00-wQazt5DehjcyqG3nDH5pXe
5.8277	15.2708	16.4556	um	Nucleus	Nucleus BoundingBoxOO Length	0.000	1.000	858	100000833	100000005	NT PSF-A488 IMPa4-A546 DAPI 8C2-siRNA-IMP-a2-a4 V2.00	0	20. NT IMPa4 PSF-A488 DAPI IMPa4-A546_o_TileScan_001 (Stage 15 of 49)	00-wQazt5DehjcyqG3nDH5pXe
7.27966	9.93508	13.7752	um	Nucleus	Nucleus BoundingBoxOO Length	0.000	1.000	859	100000834	100000006	NT PSF-A488 IMPa4-A546 DAPI 8C2-siRNA-IMP-a2-a4 V2.00	0	20. NT IMPa4 PSF-A488 DAPI IMPa4-A546_o_TileScan_001 (Stage 15 of 49)	00-wQazt5DehjcyqG3nDH5pXe
6.52442	9.89449	19.3678	um	Nucleus	Nucleus BoundingBoxOO Length	0.000	1.000	860	100000835	100000007	NT PSF-A488 IMPa4-A546 DAPI 8C2-siRNA-IMP-a2-a4 V2.00	0	20. NT IMPa4 PSF-A488 DAPI IMPa4-A546_o_TileScan_001 (Stage 15 of 49)	00-wQazt5DehjcyqG3nDH5pXe
4.97541	15.2227	18.015	um	Nucleus	Nucleus BoundingBoxOO Length	0.000	1.000	861	100000836	100000008	NT PSF-A488 IMPa4-A546 DAPI 8C2-siRNA-IMP-a2-a4 V2.00	0	20. NT IMPa4 PSF-A488 DAPI IMPa4-A546_o_TileScan_001 (Stage 15 of 49)	00-wQazt5DehjcyqG3nDH5pXe
4.81425	5.15086	19.0374	um	Nucleus	Nucleus BoundingBoxOO Length	0.000	1.000	862	100000837	100000009	NT PSF-A488 IMPa4-A546 DAPI 8C2-siRNA-IMP-a2-a4 V2.00	0	20. NT IMPa4 PSF-A488 DAPI IMPa4-A546_o_TileScan_001 (Stage 15 of 49)	00-wQazt5DehjcyqG3nDH5pXe
5.47408	12.0967	16.6011	um	Nucleus	Nucleus BoundingBoxOO Length	0.000	1.000	863	100000838	100000010	NT PSF-A488 IMPa4-A546 DAPI 8C2-siRNA-IMP-a2-a4 V2.00	0	20. NT IMPa4 PSF-A488 DAPI IMPa4-A546_o_TileScan_001 (Stage 15 of 49)	00-wQazt5DehjcyqG3nDH5pXe
5.35939	13.6017	18.4558	um	Nucleus	Nucleus BoundingBoxOO Length	0.000	1.000	864	100000839	100000011	NT PSF-A488 IMPa4-A546 DAPI 8C2-siRNA-IMP-a2-a4 V2.00	0	20. NT IMPa4 PSF-A488 DAPI IMPa4-A546_o_TileScan_001 (Stage 15 of 49)	00-wQazt5DehjcyqG3nDH5pXe
5.0885	12.2787	19.0723	um	Nucleus	Nucleus BoundingBoxOO Length	0.000	1.000	865	100000840	100000012	NT PSF-A488 IMPa4-A546 DAPI 8C2-siRNA-IMP-a2-a4 V2.00	0	20. NT IMPa4 PSF-A488 DAPI IMPa4-A546_o_TileScan_001 (Stage 15 of 49)	00-wQazt5DehjcyqG3nDH5pXe
5.81536	11.4442	22.0545	um	Nucleus	Nucleus BoundingBoxOO Length	0.000	1.000	868	100000841	100000013	NT PSF-A488 IMPa4-A546 DAPI 8C2-siRNA-IMP-a2-a4 V2.00	0	20. NT IMPa4 PSF-A488 DAPI IMPa4-A546_o_TileScan_001 (Stage 15 of 49)	00-wQazt5DehjcyqG3nDH5pXe
5.06665	9.88941	11.8896	um	Nucleus	Nucleus BoundingBoxOO Length	0.000	1.000	869	100000842	100000014	NT PSF-A488 IMPa4-A546 DAPI 8C2-siRNA-IMP-a2-a4 V2.00	0	20. NT IMPa4 PSF-A488 DAPI IMPa4-A546_o_TileScan_001 (Stage 15 of 49)	00-wQazt5DehjcyqG3nDH5pXe
6.26033	6.83498	16.9805	um	Nucleus	Nucleus BoundingBoxOO Length	0.000	1.000	870	100000843	100000015	NT PSF-A488 IMPa4-A546 DAPI 8C2-siRNA-IMP-a2-a4 V2.00	0	20. NT IMPa4 PSF-A488 DAPI IMPa4-A546_o_TileScan_001 (Stage 15 of 49)	00-wQazt5DehjcyqG3nDH5pXe
5.3141	10.245	20.7113	um	Nucleus	Nucleus BoundingBoxOO Length	0.000	1.000	871	100000844	100000016	NT PSF-A488 IMPa4-A546 DAPI 8C2-siRNA-IMP-a2-a4 V2.00	0	20. NT IMPa4 PSF-A488 DAPI IMPa4-A546_o_TileScan_001 (Stage 15 of 49)	00-wQazt5DehjcyqG3nDH5pXe
4.57293	15.2861	18.5333	um	Nucleus	Nucleus BoundingBoxOO Length	0.000	1.000	872	100000845	100000017	NT PSF-A488 IMPa4-A546 DAPI 8C2-siRNA-IMP-a2-a4 V2.00	0	20. NT IMPa4 PSF-A488 DAPI IMPa4-A546_o_TileScan_001 (Stage 15 of 49)	00-wQazt5DehjcyqG3nDH5pXe
5.78276	11.2742	22.1924	um	Nucleus	Nucleus BoundingBoxOO Length	0.000	1.000	872	100000846	100000018	NT PSF-A488 IMPa4-A546 DAPI 8C2-siRNA-IMP-a2-a4 V2.00	0	20. NT IMPa4 PSF-A488 DAPI IMPa4-A546_o_TileScan_001 (Stage 15 of 49)	00-wQazt5DehjcyqG3nDH5pXe
5.76995	12.5174	13.7785	um	Nucleus	Nucleus BoundingBoxOO Length	0.000	1.000	873	100000847	100000019	NT PSF-A488 IMPa4-A546 DAPI 8C2-siRNA-IMP-a2-a4 V2.00	0	20. NT IMPa4 PSF-A488 DAPI IMPa4-A546_o_TileScan_001 (Stage 15 of 49)	00-wQazt5DehjcyqG3nDH5pXe
4.94596	5.62444	19.1118	um	Nucleus	Nucleus BoundingBoxOO Length	0.000	1.000	875	100000848	100000000	NT PSF-A488 IMPa4-A546 DAPI 8C2-siRNA-IMP-a2-a4 V2.00	0	20. NT IMPa4 PSF-A488 DAPI IMPa4-A546_p_TileScan_001 (Stage 16 of 49)	00-Ny7AkSHfBj65JGkypkc2t6
4.26081	10.3829	18.7693	um	Nucleus	Nucleus BoundingBoxOO Length	0.000	1.000	877	100000849	100000001	NT PSF-A488 IMPa4-A546 DAPI 8C2-siRNA-IMP-a2-a4 V2.00	0	20. NT IMPa4 PSF-A488 DAPI IMPa4-A546_p_TileScan_001 (Stage 16 of 49)	00-Ny7AkSHfBj65JGkypkc2t6
4.60895	11.8319	16.0819	um	Nucleus	Nucleus BoundingBoxOO Length	0.000	1.000	878	100000850	100000002	NT PSF-A488 IMPa4-A546 DAPI 8C2-siRNA-IMP-a2-a4 V2.00	0	20. NT IMPa4 PSF-A488 DAPI IMPa4-A546_p_TileScan_001 (Stage 16 of 49)	00-Ny7AkSHfBj65JGkypkc2t6
5.06504	10.032	16.2327	um	Nucleus	Nucleus BoundingBoxOO Length	0.000	1.000	879	100000851	100000003	NT PSF-A488 IMPa4-A546 DAPI 8C2-siRNA-IMP-a2-a4 V2.00	0	20. NT IMPa4 PSF-A488 DAPI IMPa4-A546_p_TileScan_001 (Stage 16 of 49)	00-Ny7AkSHfBj65JGkypkc2t6
3.31822	3.50303	6.09442	um	Nucleus	Nucleus BoundingBoxOO Length	0.000	1.000	880	100000852	100000004	NT PSF-A488 IMPa4-A546 DAPI 8C2-siRNA-IMP-a2-a4 V2.00	0	20. NT IMPa4 PSF-A488 DAPI IMPa4-A546_p_TileScan_001 (Stage 16 of 49)	00-Ny7AkSHfBj65JGkypkc2t6
4.89234	6.26873	17.2272	um	Nucleus	Nucleus BoundingBoxOO Length	0.000	1.000	880	100000853	100000005	NT PSF-A488 IMPa4-A546 DAPI 8C2-siRNA-IMP-a2-a4 V2.00	0	20. NT IMPa4 PSF-A488 DAPI IMPa4-A546_p_TileScan_001 (Stage 16 of 49)	00-Ny7AkSHfBj65JGkypkc2t6
5.96993	8.8258	16.558	um	Nucleus	Nucleus BoundingBoxOO Length	0.000	1.000	881	100000854	100000006	NT PSF-A488 IMPa4-A546 DAPI 8C2-siRNA-IMP-a2-a4 V2.00	0	20. NT IMPa4 PSF-A488 DAPI IMPa4-A546_p_TileScan_001 (Stage 16 of 49)	00-Ny7AkSHfBj65JGkypkc2t6
5.88241	9.43469	15.3432	um	Nucleus	Nucleus BoundingBoxOO Length	0.000	1.000	882	100000855	100000007	NT PSF-A488 IMPa4-A546 DAPI 8C2-siRNA-IMP-a2-a4 V2.00	0	20. NT IMPa4 PSF-A488 DAPI IMPa4-A546_p_TileScan_001 (Stage 16 of 49)	00-Ny7AkSHfBj65JGkypkc2t6
6.2024	9.09431	14.1923	um	Nucleus	Nucleus BoundingBoxOO Length	0.000	1.000	883	100000856	100000008	NT PSF-A488 IMPa4-A546 DAPI 8C2-siRNA-IMP-a2-a4 V2.00	0	20. NT IMPa4 PSF-A488 DAPI IMPa4-A546_p_TileScan_001 (Stage 16 of 49)	00-Ny7AkSHfBj65JGkypkc2t6
9.27969	14.2618	17.3575	um	Nucleus	Nucleus BoundingBoxOO Length	0.000	1.000	884	100000857	100000009	NT PSF-A488 IMPa4-A546 DAPI 8C2-siRNA-IMP-a2-a4 V2.00	0	20. NT IMPa4 PSF-A488 DAPI IMPa4-A546_p_TileScan_001 (Stage 16 of 49)	00-Ny7AkSHfBj65JGkypkc2t6
5.00462	9.51902	17.6006	um	Nucleus	Nucleus BoundingBoxOO Length	0.000	1.000	885	100000858	100000010	NT PSF-A488 IMPa4-A546 DAPI 8C2-siRNA-IMP-a2-a4 V2.00	0	20. NT IMPa4 PSF-A488 DAPI IMPa4-A546_p_TileScan_001 (Stage 16 of 49)	00-Ny7AkSHfBj65JGkypkc2t6
5.05752	7.48681	22.6436	um	Nucleus	Nucleus BoundingBoxOO Length	0.000	1.000	886	100000859	100000011	NT PSF-A488 IMPa4-A546 DAPI 8C2-siRNA-IMP-a2-a4 V2.00	0	20. NT IMPa4 PSF-A488 DAPI IMPa4-A546_p_TileScan_001 (Stage 16 of 49)	00-Ny7AkSHfBj65JGkypkc2t6
5.0326	10.0306	14.4575	um	Nucleus	Nucleus BoundingBoxOO Length	0.000	1.000	887	100000860	100000012	NT PSF-A488 IMPa4-A546 DAPI 8C2-siRNA-IMP-a2-a4 V2.00	0	20. NT IMPa4 PSF-A488 DAPI IMPa4-A546_p_TileScan_001 (Stage 16 of 49)	00-Ny7AkSHfBj65JGkypkc2t6
5.67103	11.1029	14.8131	um	Nucleus	Nucleus BoundingBoxOO Length	0.000	1.000	888	100000861	100000013	NT PSF-A488 IMPa4-A546 DAPI 8C2-siRNA-IMP-a2-a4 V2.00	0	20. NT IMPa4 PSF-A488 DAPI IMPa4-A546_p_TileScan_001 (Stage 16 of 49)	00-Ny7AkSHfBj65JGkypkc2t6
5.00583	9.3012	19.7894	um	Nucleus	Nucleus BoundingBoxOO Length	0.000	1.000	889	100000862	100000014	NT PSF-A488 IMPa4-A546 DAPI 8C2-siRNA-IMP-a2-a4 V2.00	0	20. NT IMPa4 PSF-A488 DAPI IMPa4-A546_p_TileScan_001 (Stage 16 of 49)	00-Ny7AkSHfBj65JGkypkc2t6
6.53868	9.19814	12.7479	um	Nucleus	Nucleus BoundingBoxOO Length	0.000	1.000	889	100000863	100000015	NT PSF-A488 IMPa4-A546 DAPI 8C2-siRNA-IMP-a2-a4 V2.00	0	20. NT IMPa4 PSF-A488 DAPI IMPa4-A546_p_TileScan_001 (Stage 16 of 49)	00-Ny7AkSHfBj65JGkypkc2t6
6.21703	9.37995	16.4278	um	Nucleus	Nucleus BoundingBoxOO Length	0.000	1.000	890	100000864	100000016	NT PSF-A488 IMPa4-A546 DAPI 8C2-siRNA-IMP-a2-a4 V2.00	0	20. NT IMPa4 PSF-A488 DAPI IMPa4-A546_p_TileScan_001 (Stage 16 of 49)	00-Ny7AkSHfBj65JGkypkc2t6
7.04083	7.90327	10.9073	um	Nucleus	Nucleus BoundingBoxOO Length	0.000	1.000	891	100000865	100000017	NT PSF-A488 IMPa4-A546 DAPI 8C2-siRNA-IMP-a2-a4 V2.00	0	20. NT IMPa4 PSF-A488 DAPI IMPa4-A546_p_TileScan_001 (Stage 16 of 49)	00-Ny7AkSHfBj65JGkypkc2t6
6.60668	8.80298	13.4798	um	Nucleus	Nucleus BoundingBoxOO Length	0.000	1.000	892	100000866	100000018	NT PSF-A488 IMPa4-A546 DAPI 8C2-siRNA-IMP-a2-a4 V2.00	0	20. NT IMPa4 PSF-A488 DAPI IMPa4-A546_p_TileScan_001 (Stage 16 of 49)	00-Ny7AkSHfBj65JGkypkc2t6
5.37401	14.81	17.3939	um	Nucleus	Nucleus BoundingBoxOO Length	0.000	1.000	893	100000867	100000019	NT PSF-A488 IMPa4-A546 DAPI 8C2-siRNA-IMP-a2-a4 V2.00	0	20. NT IMPa4 PSF-A488 DAPI IMPa4-A546_p_TileScan_001 (Stage 16 of 49)	00-Ny7AkSHfBj65JGkypkc2t6
5.61465	13.1213	15.3006	um	Nucleus	Nucleus BoundingBoxOO Length	0.000	1.000	894	100000868	100000020	NT PSF-A488 IMPa4-A546 DAPI 8C2-siRNA-IMP-a2-a4 V2.00	0	20. NT IMPa4 PSF-A488 DAPI IMPa4-A546_p_TileScan_001 (Stage 16 of 49)	00-Ny7AkSHfBj65JGkypkc2t6
5.46726	13.124	18.5468	um	Nucleus	Nucleus BoundingBoxOO Length	0.000	1.000	895	100000869	100000021	NT PSF-A488 IMPa4-A546 DAPI 8C2-siRNA-IMP-a2-a4 V2.00	0	20. NT IMPa4 PSF-A488 DAPI IMPa4-A546_p_TileScan_001 (Stage 16 of 49)	00-Ny7AkSHfBj65JGkypkc2t6
4.93663	11.6813	15.1536	um	Nucleus	Nucleus BoundingBoxOO Length	0.000	1.000	896	100000870	100000022	NT PSF-A488 IMPa4-A546 DAPI 8C2-siRNA-IMP-a2-a4 V2.00	0	20. NT IMPa4 PSF-A488 DAPI IMPa4-A546_p_TileScan_001 (Stage 16 of 49)	00-Ny7AkSHfBj65JGkypkc2t6
4.95158	11.4088	16.5645	um	Nucleus	Nucleus BoundingBoxOO Length	0.000	1.000	897	100000871	100000023	NT PSF-A488 IMPa4-A546 DAPI 8C2-siRNA-IMP-a2-a4 V2.00	0	20. NT IMPa4 PSF-A488 DAPI IMPa4-A546_p_TileScan_001 (Stage 16 of 49)	00-Ny7AkSHfBj65JGkypkc2t6
1.70942	2.46683	4.54589	um	Nucleus	Nucleus BoundingBoxOO Length	0.000	1.000	898	100000872	100000024	NT PSF-A488 IMPa4-A546 DAPI 8C2-siRNA-IMP-a2-a4 V2.00	0	20. NT IMPa4 PSF-A488 DAPI IMPa4-A546_p_TileScan_001 (Stage 16 of 49)	00-Ny7AkSHfBj65JGkypkc2t6
5.01446	15.5597	22.9314	um	Nucleus	Nucleus BoundingBoxOO Length	0.000	1.000	898	100000873	100000025	NT PSF-A488 IMPa4-A546 DAPI 8C2-siRNA-IMP-a2-a4 V2.00	0	20. NT IMPa4 PSF-A488 DAPI IMPa4-A546_p_TileScan_001 (Stage 16 of 49)	00-Ny7AkSHfBj65JGkypkc2t6
6.45962	9.50836	13.7805	um	Nucleus	Nucleus BoundingBoxOO Length	0.000	1.000	900	100000874	100000026	NT PSF-A488 IMPa4-A546 DAPI 8C2-siRNA-IMP-a2-a4 V2.00	0	20. NT IMPa4 PSF-A488 DAPI IMPa4-A546_p_TileScan_001 (Stage 16 of 49)	00-Ny7AkSHfBj65JGkypkc2t6
5.891	10.0498	14.7726	um	Nucleus	Nucleus BoundingBoxOO Length	0.000	1.000	901	100000875	100000027	NT PSF-A488 IMPa4-A546 DAPI 8C2-siRNA-IMP-a2-a4 V2.00	0	20. NT IMPa4 PSF-A488 DAPI IMPa4-A546_p_TileScan_001 (Stage 16 of 49)	00-Ny7AkSHfBj65JGkypkc2t6
3.84796	8.55866	16.0582	um	Nucleus	Nucleus BoundingBoxOO Length	0.000	1.000	902	100000876	100000000	NT PSF-A488 IMPa4-A546 DAPI 8C2-siRNA-IMP-a2-a4 V2.00	0	20. NT IMPa4 PSF-A488 DAPI IMPa4-A546_q_TileScan_001 (Stage 17 of 49)	00-6RypqR8dSFzRGBSqHsqTKo
4.24512	12.2097	19.7857	um	Nucleus	Nucleus BoundingBoxOO Length	0.000	1.000	903	100000877	100000001	NT PSF-A488 IMPa4-A546 DAPI 8C2-siRNA-IMP-a2-a4 V2.00	0	20. NT IMPa4 PSF-A488 DAPI IMPa4-A546_q_TileScan_001 (Stage 17 of 49)	00-6RypqR8dSFzRGBSqHsqTKo
4.6235	14.9309	20.8599	um	Nucleus	Nucleus BoundingBoxOO Length	0.000	1.000	904	100000878	100000002	NT PSF-A488 IMPa4-A546 DAPI 8C2-siRNA-IMP-a2-a4 V2.00	0	20. NT IMPa4 PSF-A488 DAPI IMPa4-A546_q_TileScan_001 (Stage 17 of 49)	00-6RypqR8dSFzRGBSqHsqTKo
4.24577	13.4322	17.0442	um	Nucleus	Nucleus BoundingBoxOO Length	0.000	1.000	905	100000879	100000003	NT PSF-A488 IMPa4-A546 DAPI 8C2-siRNA-IMP-a2-a4 V2.00	0	20. NT IMPa4 PSF-A488 DAPI IMPa4-A546_q_TileScan_001 (Stage 17 of 49)	00-6RypqR8dSFzRGBSqHsqTKo
4.66787	11.6625	15.9644	um	Nucleus	Nucleus BoundingBoxOO Length	0.000	1.000	906	100000880	100000004	NT PSF-A488 IMPa4-A546 DAPI 8C2-siRNA-IMP-a2-a4 V2.00	0	20. NT IMPa4 PSF-A488 DAPI IMPa4-A546_q_TileScan_001 (Stage 17 of 49)	00-6RypqR8dSFzRGBSqHsqTKo
4.8818	9.37488	12.5763	um	Nucleus	Nucleus BoundingBoxOO Length	0.000	1.000	907	100000881	100000005	NT PSF-A488 IMPa4-A546 DAPI 8C2-siRNA-IMP-a2-a4 V2.00	0	20. NT IMPa4 PSF-A488 DAPI IMPa4-A546_q_TileScan_001 (Stage 17 of 49)	00-6RypqR8dSFzRGBSqHsqTKo
6.0836	8.81208	13.4554	um	Nucleus	Nucleus BoundingBoxOO Length	0.000	1.000	908	100000882	100000006	NT PSF-A488 IMPa4-A546 DAPI 8C2-siRNA-IMP-a2-a4 V2.00	0	20. NT IMPa4 PSF-A488 DAPI IMPa4-A546_q_TileScan_001 (Stage 17 of 49)	00-6RypqR8dSFzRGBSqHsqTKo
7.13532	9.78265	11.6747	um	Nucleus	Nucleus BoundingBoxOO Length	0.000	1.000	909	100000883	100000007	NT PSF-A488 IMPa4-A546 DAPI 8C2-siRNA-IMP-a2-a4 V2.00	0	20. NT IMPa4 PSF-A488 DAPI IMPa4-A546_q_TileScan_001 (Stage 17 of 49)	00-6RypqR8dSFzRGBSqHsqTKo
8.55349	9.59077	11.8701	um	Nucleus	Nucleus BoundingBoxOO Length	0.000	1.000	910	100000884	100000008	NT PSF-A488 IMPa4-A546 DAPI 8C2-siRNA-IMP-a2-a4 V2.00	0	20. NT IMPa4 PSF-A488 DAPI IMPa4-A546_q_TileScan_001 (Stage 17 of 49)	00-6RypqR8dSFzRGBSqHsqTKo
7.39086	8.99488	17.312	um	Nucleus	Nucleus BoundingBoxOO Length	0.000	1.000	911	100000885	100000009	NT PSF-A488 IMPa4-A546 DAPI 8C2-siRNA-IMP-a2-a4 V2.00	0	20. NT IMPa4 PSF-A488 DAPI IMPa4-A546_q_TileScan_001 (Stage 17 of 49)	00-6RypqR8dSFzRGBSqHsqTKo
4.93495	13.4417	19.0645	um	Nucleus	Nucleus BoundingBoxOO Length	0.000	1.000	912	100000886	100000010	NT PSF-A488 IMPa4-A546 DAPI 8C2-siRNA-IMP-a2-a4 V2.00	0	20. NT IMPa4 PSF-A488 DAPI IMPa4-A546_q_TileScan_001 (Stage 17 of 49)	00-6RypqR8dSFzRGBSqHsqTKo
5.8303	10.6079	17.1666	um	Nucleus	Nucleus BoundingBoxOO Length	0.000	1.000	913	100000887	100000011	NT PSF-A488 IMPa4-A546 DAPI 8C2-siRNA-IMP-a2-a4 V2.00	0	20. NT IMPa4 PSF-A488 DAPI IMPa4-A546_q_TileScan_001 (Stage 17 of 49)	00-6RypqR8dSFzRGBSqHsqTKo
5.5312	10.699	17.0881	um	Nucleus	Nucleus BoundingBoxOO Length	0.000	1.000	914	100000888	100000012	NT PSF-A488 IMPa4-A546 DAPI 8C2-siRNA-IMP-a2-a4 V2.00	0	20. NT IMPa4 PSF-A488 DAPI IMPa4-A546_q_TileScan_001 (Stage 17 of 49)	00-6RypqR8dSFzRGBSqHsqTKo
4.63385	11.3573	18.561	um	Nucleus	Nucleus BoundingBoxOO Length	0.000	1.000	915	100000889	100000013	NT PSF-A488 IMPa4-A546 DAPI 8C2-siRNA-IMP-a2-a4 V2.00	0	20. NT IMPa4 PSF-A488 DAPI IMPa4-A546_q_TileScan_001 (Stage 17 of 49)	00-6RypqR8dSFzRGBSqHsqTKo
5.15038	12.5324	18.4447	um	Nucleus	Nucleus BoundingBoxOO Length	0.000	1.000	916	100000890	100000014	NT PSF-A488 IMPa4-A546 DAPI 8C2-siRNA-IMP-a2-a4 V2.00	0	20. NT IMPa4 PSF-A488 DAPI IMPa4-A546_q_TileScan_001 (Stage 17 of 49)	00-6RypqR8dSFzRGBSqHsqTKo
4.98132	13.6524	15.5156	um	Nucleus	Nucleus BoundingBoxOO Length	0.000	1.000	918	100000891	100000015	NT PSF-A488 IMPa4-A546 DAPI 8C2-siRNA-IMP-a2-a4 V2.00	0	20. NT IMPa4 PSF-A488 DAPI IMPa4-A546_q_TileScan_001 (Stage 17 of 49)	00-6RypqR8dSFzRGBSqHsqTKo
5.37565	12.0028	18.6677	um	Nucleus	Nucleus BoundingBoxOO Length	0.000	1.000	920	100000892	100000016	NT PSF-A488 IMPa4-A546 DAPI 8C2-siRNA-IMP-a2-a4 V2.00	0	20. NT IMPa4 PSF-A488 DAPI IMPa4-A546_q_TileScan_001 (Stage 17 of 49)	00-6RypqR8dSFzRGBSqHsqTKo
5.89286	10.11	13.787	um	Nucleus	Nucleus BoundingBoxOO Length	0.000	1.000	921	100000893	100000017	NT PSF-A488 IMPa4-A546 DAPI 8C2-siRNA-IMP-a2-a4 V2.00	0	20. NT IMPa4 PSF-A488 DAPI IMPa4-A546_q_TileScan_001 (Stage 17 of 49)	00-6RypqR8dSFzRGBSqHsqTKo
7.01542	11.5341	14.0657	um	Nucleus	Nucleus BoundingBoxOO Length	0.000	1.000	922	100000894	100000018	NT PSF-A488 IMPa4-A546 DAPI 8C2-siRNA-IMP-a2-a4 V2.00	0	20. NT IMPa4 PSF-A488 DAPI IMPa4-A546_q_TileScan_001 (Stage 17 of 49)	00-6RypqR8dSFzRGBSqHsqTKo
5.01667	15.5102	18.4211	um	Nucleus	Nucleus BoundingBoxOO Length	0.000	1.000	923	100000895	100000019	NT PSF-A488 IMPa4-A546 DAPI 8C2-siRNA-IMP-a2-a4 V2.00	0	20. NT IMPa4 PSF-A488 DAPI IMPa4-A546_q_TileScan_001 (Stage 17 of 49)	00-6RypqR8dSFzRGBSqHsqTKo
6.80213	8.67696	12.6948	um	Nucleus	Nucleus BoundingBoxOO Length	0.000	1.000	924	100000896	100000020	NT PSF-A488 IMPa4-A546 DAPI 8C2-siRNA-IMP-a2-a4 V2.00	0	20. NT IMPa4 PSF-A488 DAPI IMPa4-A546_q_TileScan_001 (Stage 17 of 49)	00-6RypqR8dSFzRGBSqHsqTKo
7.06999	8.26849	11.6352	um	Nucleus	Nucleus BoundingBoxOO Length	0.000	1.000	925	100000897	100000021	NT PSF-A488 IMPa4-A546 DAPI 8C2-siRNA-IMP-a2-a4 V2.00	0	20. NT IMPa4 PSF-A488 DAPI IMPa4-A546_q_TileScan_001 (Stage 17 of 49)	00-6RypqR8dSFzRGBSqHsqTKo
7.58784	7.35239	12.2967	um	Nucleus	Nucleus BoundingBoxOO Length	0.000	1.000	926	100000898	100000022	NT PSF-A488 IMPa4-A546 DAPI 8C2-siRNA-IMP-a2-a4 V2.00	0	20. NT IMPa4 PSF-A488 DAPI IMPa4-A546_q_TileScan_001 (Stage 17 of 49)	00-6RypqR8dSFzRGBSqHsqTKo
6.60165	9.41012	11.5846	um	Nucleus	Nucleus BoundingBoxOO Length	0.000	1.000	927	100000899	100000023	NT PSF-A488 IMPa4-A546 DAPI 8C2-siRNA-IMP-a2-a4 V2.00	0	20. NT IMPa4 PSF-A488 DAPI IMPa4-A546_q_TileScan_001 (Stage 17 of 49)	00-6RypqR8dSFzRGBSqHsqTKo
6.88789	8.65753	12.7912	um	Nucleus	Nucleus BoundingBoxOO Length	0.000	1.000	927	100000900	100000024	NT PSF-A488 IMPa4-A546 DAPI 8C2-siRNA-IMP-a2-a4 V2.00	0	20. NT IMPa4 PSF-A488 DAPI IMPa4-A546_q_TileScan_001 (Stage 17 of 49)	00-6RypqR8dSFzRGBSqHsqTKo
0.247433	1.47581	2.66825	um	Nucleus	Nucleus BoundingBoxOO Length	0.000	1.000	927	100000901	100000025	NT PSF-A488 IMPa4-A546 DAPI 8C2-siRNA-IMP-a2-a4 V2.00	0	20. NT IMPa4 PSF-A488 DAPI IMPa4-A546_q_TileScan_001 (Stage 17 of 49)	00-6RypqR8dSFzRGBSqHsqTKo
5.61777	12.9704	16.7873	um	Nucleus	Nucleus BoundingBoxOO Length	0.000	1.000	928	100000902	100000026	NT PSF-A488 IMPa4-A546 DAPI 8C2-siRNA-IMP-a2-a4 V2.00	0	20. NT IMPa4 PSF-A488 DAPI IMPa4-A546_q_TileScan_001 (Stage 17 of 49)	00-6RypqR8dSFzRGBSqHsqTKo
9.47699	10.4866	12.3024	um	Nucleus	Nucleus BoundingBoxOO Length	0.000	1.000	929	100000903	100000027	NT PSF-A488 IMPa4-A546 DAPI 8C2-siRNA-IMP-a2-a4 V2.00	0	20. NT IMPa4 PSF-A488 DAPI IMPa4-A546_q_TileScan_001 (Stage 17 of 49)	00-6RypqR8dSFzRGBSqHsqTKo
4.97005	12.6964	23.1611	um	Nucleus	Nucleus BoundingBoxOO Length	0.000	1.000	930	100000904	100000000	NT PSF-A488 IMPa4-A546 DAPI 8C2-siRNA-IMP-a2-a4 V2.00	0	20. NT IMPa4 PSF-A488 DAPI IMPa4-A546_r_TileScan_001 (Stage 18 of 49)	00-3okn3jGcSv6JdD63b8SXEf
4.22107	15.3258	17.2716	um	Nucleus	Nucleus BoundingBoxOO Length	0.000	1.000	931	100000905	100000001	NT PSF-A488 IMPa4-A546 DAPI 8C2-siRNA-IMP-a2-a4 V2.00	0	20. NT IMPa4 PSF-A488 DAPI IMPa4-A546_r_TileScan_001 (Stage 18 of 49)	00-3okn3jGcSv6JdD63b8SXEf
4.21468	11.3607	21.8821	um	Nucleus	Nucleus BoundingBoxOO Length	0.000	1.000	932	100000906	100000002	NT PSF-A488 IMPa4-A546 DAPI 8C2-siRNA-IMP-a2-a4 V2.00	0	20. NT IMPa4 PSF-A488 DAPI IMPa4-A546_r_TileScan_001 (Stage 18 of 49)	00-3okn3jGcSv6JdD63b8SXEf
4.22107	17.8081	20.8912	um	Nucleus	Nucleus BoundingBoxOO Length	0.000	1.000	933	100000907	100000003	NT PSF-A488 IMPa4-A546 DAPI 8C2-siRNA-IMP-a2-a4 V2.00	0	20. NT IMPa4 PSF-A488 DAPI IMPa4-A546_r_TileScan_001 (Stage 18 of 49)	00-3okn3jGcSv6JdD63b8SXEf
4.23775	13.3254	18.4161	um	Nucleus	Nucleus BoundingBoxOO Length	0.000	1.000	934	100000908	100000004	NT PSF-A488 IMPa4-A546 DAPI 8C2-siRNA-IMP-a2-a4 V2.00	0	20. NT IMPa4 PSF-A488 DAPI IMPa4-A546_r_TileScan_001 (Stage 18 of 49)	00-3okn3jGcSv6JdD63b8SXEf
4.63036	15.3363	16.7089	um	Nucleus	Nucleus BoundingBoxOO Length	0.000	1.000	937	100000909	100000005	NT PSF-A488 IMPa4-A546 DAPI 8C2-siRNA-IMP-a2-a4 V2.00	0	20. NT IMPa4 PSF-A488 DAPI IMPa4-A546_r_TileScan_001 (Stage 18 of 49)	00-3okn3jGcSv6JdD63b8SXEf
5.76223	10.3744	15.2767	um	Nucleus	Nucleus BoundingBoxOO Length	0.000	1.000	939	100000910	100000006	NT PSF-A488 IMPa4-A546 DAPI 8C2-siRNA-IMP-a2-a4 V2.00	0	20. NT IMPa4 PSF-A488 DAPI IMPa4-A546_r_TileScan_001 (Stage 18 of 49)	00-3okn3jGcSv6JdD63b8SXEf
5.63486	9.54735	12.4261	um	Nucleus	Nucleus BoundingBoxOO Length	0.000	1.000	941	100000911	100000007	NT PSF-A488 IMPa4-A546 DAPI 8C2-siRNA-IMP-a2-a4 V2.00	0	20. NT IMPa4 PSF-A488 DAPI IMPa4-A546_r_TileScan_001 (Stage 18 of 49)	00-3okn3jGcSv6JdD63b8SXEf
5.02261	11.2843	18.3148	um	Nucleus	Nucleus BoundingBoxOO Length	0.000	1.000	942	100000912	100000008	NT PSF-A488 IMPa4-A546 DAPI 8C2-siRNA-IMP-a2-a4 V2.00	0	20. NT IMPa4 PSF-A488 DAPI IMPa4-A546_r_TileScan_001 (Stage 18 of 49)	00-3okn3jGcSv6JdD63b8SXEf
5.61838	9.52737	12.967	um	Nucleus	Nucleus BoundingBoxOO Length	0.000	1.000	943	100000913	100000009	NT PSF-A488 IMPa4-A546 DAPI 8C2-siRNA-IMP-a2-a4 V2.00	0	20. NT IMPa4 PSF-A488 DAPI IMPa4-A546_r_TileScan_001 (Stage 18 of 49)	00-3okn3jGcSv6JdD63b8SXEf
5.44944	10.6111	16.8856	um	Nucleus	Nucleus BoundingBoxOO Length	0.000	1.000	944	100000914	100000010	NT PSF-A488 IMPa4-A546 DAPI 8C2-siRNA-IMP-a2-a4 V2.00	0	20. NT IMPa4 PSF-A488 DAPI IMPa4-A546_r_TileScan_001 (Stage 18 of 49)	00-3okn3jGcSv6JdD63b8SXEf
5.20462	7.73084	11.3998	um	Nucleus	Nucleus BoundingBoxOO Length	0.000	1.000	945	100000915	100000011	NT PSF-A488 IMPa4-A546 DAPI 8C2-siRNA-IMP-a2-a4 V2.00	0	20. NT IMPa4 PSF-A488 DAPI IMPa4-A546_r_TileScan_001 (Stage 18 of 49)	00-3okn3jGcSv6JdD63b8SXEf
5.62716	10.307	15.0103	um	Nucleus	Nucleus BoundingBoxOO Length	0.000	1.000	946	100000916	100000012	NT PSF-A488 IMPa4-A546 DAPI 8C2-siRNA-IMP-a2-a4 V2.00	0	20. NT IMPa4 PSF-A488 DAPI IMPa4-A546_r_TileScan_001 (Stage 18 of 49)	00-3okn3jGcSv6JdD63b8SXEf
6.23281	9.98434	11.8234	um	Nucleus	Nucleus BoundingBoxOO Length	0.000	1.000	947	100000917	100000013	NT PSF-A488 IMPa4-A546 DAPI 8C2-siRNA-IMP-a2-a4 V2.00	0	20. NT IMPa4 PSF-A488 DAPI IMPa4-A546_r_TileScan_001 (Stage 18 of 49)	00-3okn3jGcSv6JdD63b8SXEf
7.40875	12.1954	14.8528	um	Nucleus	Nucleus BoundingBoxOO Length	0.000	1.000	948	100000918	100000014	NT PSF-A488 IMPa4-A546 DAPI 8C2-siRNA-IMP-a2-a4 V2.00	0	20. NT IMPa4 PSF-A488 DAPI IMPa4-A546_r_TileScan_001 (Stage 18 of 49)	00-3okn3jGcSv6JdD63b8SXEf
4.68463	14.1655	18.429	um	Nucleus	Nucleus BoundingBoxOO Length	0.000	1.000	949	100000919	100000015	NT PSF-A488 IMPa4-A546 DAPI 8C2-siRNA-IMP-a2-a4 V2.00	0	20. NT IMPa4 PSF-A488 DAPI IMPa4-A546_r_TileScan_001 (Stage 18 of 49)	00-3okn3jGcSv6JdD63b8SXEf
5.78967	12.1805	19.1008	um	Nucleus	Nucleus BoundingBoxOO Length	0.000	1.000	951	100000920	100000016	NT PSF-A488 IMPa4-A546 DAPI 8C2-siRNA-IMP-a2-a4 V2.00	0	20. NT IMPa4 PSF-A488 DAPI IMPa4-A546_r_TileScan_001 (Stage 18 of 49)	00-3okn3jGcSv6JdD63b8SXEf
7.03195	11.1619	13.61	um	Nucleus	Nucleus BoundingBoxOO Length	0.000	1.000	952	100000921	100000017	NT PSF-A488 IMPa4-A546 DAPI 8C2-siRNA-IMP-a2-a4 V2.00	0	20. NT IMPa4 PSF-A488 DAPI IMPa4-A546_r_TileScan_001 (Stage 18 of 49)	00-3okn3jGcSv6JdD63b8SXEf
6.75946	11.5683	16.1392	um	Nucleus	Nucleus BoundingBoxOO Length	0.000	1.000	953	100000922	100000018	NT PSF-A488 IMPa4-A546 DAPI 8C2-siRNA-IMP-a2-a4 V2.00	0	20. NT IMPa4 PSF-A488 DAPI IMPa4-A546_r_TileScan_001 (Stage 18 of 49)	00-3okn3jGcSv6JdD63b8SXEf
5.91201	8.70666	12.2023	um	Nucleus	Nucleus BoundingBoxOO Length	0.000	1.000	954	100000923	100000019	NT PSF-A488 IMPa4-A546 DAPI 8C2-siRNA-IMP-a2-a4 V2.00	0	20. NT IMPa4 PSF-A488 DAPI IMPa4-A546_r_TileScan_001 (Stage 18 of 49)	00-3okn3jGcSv6JdD63b8SXEf
6.65293	9.74994	12.4614	um	Nucleus	Nucleus BoundingBoxOO Length	0.000	1.000	955	100000924	100000020	NT PSF-A488 IMPa4-A546 DAPI 8C2-siRNA-IMP-a2-a4 V2.00	0	20. NT IMPa4 PSF-A488 DAPI IMPa4-A546_r_TileScan_001 (Stage 18 of 49)	00-3okn3jGcSv6JdD63b8SXEf
4.64999	12.7114	18.4746	um	Nucleus	Nucleus BoundingBoxOO Length	0.000	1.000	957	100000925	100000000	NT PSF-A488 IMPa4-A546 DAPI 8C2-siRNA-IMP-a2-a4 V2.00	0	20. NT IMPa4 PSF-A488 DAPI IMPa4-A546_s_TileScan_001 (Stage 19 of 49)	00-tYvYLzUm8CxHRuGLHmYmgb
5.52059	9.2809	13.8007	um	Nucleus	Nucleus BoundingBoxOO Length	0.000	1.000	959	100000926	100000001	NT PSF-A488 IMPa4-A546 DAPI 8C2-siRNA-IMP-a2-a4 V2.00	0	20. NT IMPa4 PSF-A488 DAPI IMPa4-A546_s_TileScan_001 (Stage 19 of 49)	00-tYvYLzUm8CxHRuGLHmYmgb
5.36928	9.21227	15.7998	um	Nucleus	Nucleus BoundingBoxOO Length	0.000	1.000	960	100000927	100000002	NT PSF-A488 IMPa4-A546 DAPI 8C2-siRNA-IMP-a2-a4 V2.00	0	20. NT IMPa4 PSF-A488 DAPI IMPa4-A546_s_TileScan_001 (Stage 19 of 49)	00-tYvYLzUm8CxHRuGLHmYmgb
5.40986	6.82945	13.8796	um	Nucleus	Nucleus BoundingBoxOO Length	0.000	1.000	961	100000928	100000003	NT PSF-A488 IMPa4-A546 DAPI 8C2-siRNA-IMP-a2-a4 V2.00	0	20. NT IMPa4 PSF-A488 DAPI IMPa4-A546_s_TileScan_001 (Stage 19 of 49)	00-tYvYLzUm8CxHRuGLHmYmgb
4.79445	19.6243	40.3299	um	Nucleus	Nucleus BoundingBoxOO Length	0.000	1.000	962	100000929	100000004	NT PSF-A488 IMPa4-A546 DAPI 8C2-siRNA-IMP-a2-a4 V2.00	0	20. NT IMPa4 PSF-A488 DAPI IMPa4-A546_s_TileScan_001 (Stage 19 of 49)	00-tYvYLzUm8CxHRuGLHmYmgb
5.47791	9.13047	17.2352	um	Nucleus	Nucleus BoundingBoxOO Length	0.000	1.000	963	100000930	100000005	NT PSF-A488 IMPa4-A546 DAPI 8C2-siRNA-IMP-a2-a4 V2.00	0	20. NT IMPa4 PSF-A488 DAPI IMPa4-A546_s_TileScan_001 (Stage 19 of 49)	00-tYvYLzUm8CxHRuGLHmYmgb
3.85471	11.0701	16.5155	um	Nucleus	Nucleus BoundingBoxOO Length	0.000	1.000	963	100000931	100000006	NT PSF-A488 IMPa4-A546 DAPI 8C2-siRNA-IMP-a2-a4 V2.00	0	20. NT IMPa4 PSF-A488 DAPI IMPa4-A546_s_TileScan_001 (Stage 19 of 49)	00-tYvYLzUm8CxHRuGLHmYmgb
6.7756	13.1128	17.255	um	Nucleus	Nucleus BoundingBoxOO Length	0.000	1.000	964	100000932	100000007	NT PSF-A488 IMPa4-A546 DAPI 8C2-siRNA-IMP-a2-a4 V2.00	0	20. NT IMPa4 PSF-A488 DAPI IMPa4-A546_s_TileScan_001 (Stage 19 of 49)	00-tYvYLzUm8CxHRuGLHmYmgb
8.17362	11.539	13.8224	um	Nucleus	Nucleus BoundingBoxOO Length	0.000	1.000	965	100000933	100000008	NT PSF-A488 IMPa4-A546 DAPI 8C2-siRNA-IMP-a2-a4 V2.00	0	20. NT IMPa4 PSF-A488 DAPI IMPa4-A546_s_TileScan_001 (Stage 19 of 49)	00-tYvYLzUm8CxHRuGLHmYmgb
4.59474	14.1544	17.5507	um	Nucleus	Nucleus BoundingBoxOO Length	0.000	1.000	966	100000934	100000009	NT PSF-A488 IMPa4-A546 DAPI 8C2-siRNA-IMP-a2-a4 V2.00	0	20. NT IMPa4 PSF-A488 DAPI IMPa4-A546_s_TileScan_001 (Stage 19 of 49)	00-tYvYLzUm8CxHRuGLHmYmgb
4.97529	9.38935	16.4082	um	Nucleus	Nucleus BoundingBoxOO Length	0.000	1.000	967	100000935	100000010	NT PSF-A488 IMPa4-A546 DAPI 8C2-siRNA-IMP-a2-a4 V2.00	0	20. NT IMPa4 PSF-A488 DAPI IMPa4-A546_s_TileScan_001 (Stage 19 of 49)	00-tYvYLzUm8CxHRuGLHmYmgb
6.03314	9.95585	12.7388	um	Nucleus	Nucleus BoundingBoxOO Length	0.000	1.000	968	100000936	100000011	NT PSF-A488 IMPa4-A546 DAPI 8C2-siRNA-IMP-a2-a4 V2.00	0	20. NT IMPa4 PSF-A488 DAPI IMPa4-A546_s_TileScan_001 (Stage 19 of 49)	00-tYvYLzUm8CxHRuGLHmYmgb
4.64133	11.7433	16.536	um	Nucleus	Nucleus BoundingBoxOO Length	0.000	1.000	969	100000937	100000012	NT PSF-A488 IMPa4-A546 DAPI 8C2-siRNA-IMP-a2-a4 V2.00	0	20. NT IMPa4 PSF-A488 DAPI IMPa4-A546_s_TileScan_001 (Stage 19 of 49)	00-tYvYLzUm8CxHRuGLHmYmgb
5.10971	8.93017	18.3595	um	Nucleus	Nucleus BoundingBoxOO Length	0.000	1.000	970	100000938	100000013	NT PSF-A488 IMPa4-A546 DAPI 8C2-siRNA-IMP-a2-a4 V2.00	0	20. NT IMPa4 PSF-A488 DAPI IMPa4-A546_s_TileScan_001 (Stage 19 of 49)	00-tYvYLzUm8CxHRuGLHmYmgb
5.53805	10.8315	14.3264	um	Nucleus	Nucleus BoundingBoxOO Length	0.000	1.000	970	100000939	100000014	NT PSF-A488 IMPa4-A546 DAPI 8C2-siRNA-IMP-a2-a4 V2.00	0	20. NT IMPa4 PSF-A488 DAPI IMPa4-A546_s_TileScan_001 (Stage 19 of 49)	00-tYvYLzUm8CxHRuGLHmYmgb
5.00904	12.3809	14.9042	um	Nucleus	Nucleus BoundingBoxOO Length	0.000	1.000	971	100000940	100000015	NT PSF-A488 IMPa4-A546 DAPI 8C2-siRNA-IMP-a2-a4 V2.00	0	20. NT IMPa4 PSF-A488 DAPI IMPa4-A546_s_TileScan_001 (Stage 19 of 49)	00-tYvYLzUm8CxHRuGLHmYmgb
6.54203	10.2235	11.6549	um	Nucleus	Nucleus BoundingBoxOO Length	0.000	1.000	973	100000941	100000016	NT PSF-A488 IMPa4-A546 DAPI 8C2-siRNA-IMP-a2-a4 V2.00	0	20. NT IMPa4 PSF-A488 DAPI IMPa4-A546_s_TileScan_001 (Stage 19 of 49)	00-tYvYLzUm8CxHRuGLHmYmgb
5.03834	9.87924	15.4652	um	Nucleus	Nucleus BoundingBoxOO Length	0.000	1.000	974	100000942	100000017	NT PSF-A488 IMPa4-A546 DAPI 8C2-siRNA-IMP-a2-a4 V2.00	0	20. NT IMPa4 PSF-A488 DAPI IMPa4-A546_s_TileScan_001 (Stage 19 of 49)	00-tYvYLzUm8CxHRuGLHmYmgb
6.90941	8.54256	11.6242	um	Nucleus	Nucleus BoundingBoxOO Length	0.000	1.000	975	100000943	100000018	NT PSF-A488 IMPa4-A546 DAPI 8C2-siRNA-IMP-a2-a4 V2.00	0	20. NT IMPa4 PSF-A488 DAPI IMPa4-A546_s_TileScan_001 (Stage 19 of 49)	00-tYvYLzUm8CxHRuGLHmYmgb
6.90687	7.70666	11.7031	um	Nucleus	Nucleus BoundingBoxOO Length	0.000	1.000	976	100000944	100000019	NT PSF-A488 IMPa4-A546 DAPI 8C2-siRNA-IMP-a2-a4 V2.00	0	20. NT IMPa4 PSF-A488 DAPI IMPa4-A546_s_TileScan_001 (Stage 19 of 49)	00-tYvYLzUm8CxHRuGLHmYmgb
4.63811	8.13552	15.3563	um	Nucleus	Nucleus BoundingBoxOO Length	0.000	1.000	977	100000945	100000020	NT PSF-A488 IMPa4-A546 DAPI 8C2-siRNA-IMP-a2-a4 V2.00	0	20. NT IMPa4 PSF-A488 DAPI IMPa4-A546_s_TileScan_001 (Stage 19 of 49)	00-tYvYLzUm8CxHRuGLHmYmgb
4.68361	12.5785	16.757	um	Nucleus	Nucleus BoundingBoxOO Length	0.000	1.000	978	100000946	100000021	NT PSF-A488 IMPa4-A546 DAPI 8C2-siRNA-IMP-a2-a4 V2.00	0	20. NT IMPa4 PSF-A488 DAPI IMPa4-A546_s_TileScan_001 (Stage 19 of 49)	00-tYvYLzUm8CxHRuGLHmYmgb
5.35459	10.7993	14.3309	um	Nucleus	Nucleus BoundingBoxOO Length	0.000	1.000	979	100000947	100000022	NT PSF-A488 IMPa4-A546 DAPI 8C2-siRNA-IMP-a2-a4 V2.00	0	20. NT IMPa4 PSF-A488 DAPI IMPa4-A546_s_TileScan_001 (Stage 19 of 49)	00-tYvYLzUm8CxHRuGLHmYmgb
5.04202	10.5018	16.0087	um	Nucleus	Nucleus BoundingBoxOO Length	0.000	1.000	980	100000948	100000023	NT PSF-A488 IMPa4-A546 DAPI 8C2-siRNA-IMP-a2-a4 V2.00	0	20. NT IMPa4 PSF-A488 DAPI IMPa4-A546_s_TileScan_001 (Stage 19 of 49)	00-tYvYLzUm8CxHRuGLHmYmgb
5.48295	10.0318	17.2493	um	Nucleus	Nucleus BoundingBoxOO Length	0.000	1.000	981	100000949	100000024	NT PSF-A488 IMPa4-A546 DAPI 8C2-siRNA-IMP-a2-a4 V2.00	0	20. NT IMPa4 PSF-A488 DAPI IMPa4-A546_s_TileScan_001 (Stage 19 of 49)	00-tYvYLzUm8CxHRuGLHmYmgb
5.56505	6.71453	12.8624	um	Nucleus	Nucleus BoundingBoxOO Length	0.000	1.000	982	100000950	100000025	NT PSF-A488 IMPa4-A546 DAPI 8C2-siRNA-IMP-a2-a4 V2.00	0	20. NT IMPa4 PSF-A488 DAPI IMPa4-A546_s_TileScan_001 (Stage 19 of 49)	00-tYvYLzUm8CxHRuGLHmYmgb
6.01093	9.31281	14.3606	um	Nucleus	Nucleus BoundingBoxOO Length	0.000	1.000	983	100000951	100000026	NT PSF-A488 IMPa4-A546 DAPI 8C2-siRNA-IMP-a2-a4 V2.00	0	20. NT IMPa4 PSF-A488 DAPI IMPa4-A546_s_TileScan_001 (Stage 19 of 49)	00-tYvYLzUm8CxHRuGLHmYmgb
5.48094	7.40049	13.3916	um	Nucleus	Nucleus BoundingBoxOO Length	0.000	1.000	983	100000952	100000027	NT PSF-A488 IMPa4-A546 DAPI 8C2-siRNA-IMP-a2-a4 V2.00	0	20. NT IMPa4 PSF-A488 DAPI IMPa4-A546_s_TileScan_001 (Stage 19 of 49)	00-tYvYLzUm8CxHRuGLHmYmgb
4.72095	13.9149	19.3948	um	Nucleus	Nucleus BoundingBoxOO Length	0.000	1.000	984	100000953	100000000	NT PSF-A488 IMPa4-A546 DAPI 8C2-siRNA-IMP-a2-a4 V2.00	0	20. NT IMPa4 PSF-A488 DAPI IMPa4-A546_t_TileScan_001 (Stage 20 of 49)	00-ST9pYAcMVTgobtyvXx749b
4.57748	12.0345	14.7516	um	Nucleus	Nucleus BoundingBoxOO Length	0.000	1.000	985	100000954	100000001	NT PSF-A488 IMPa4-A546 DAPI 8C2-siRNA-IMP-a2-a4 V2.00	0	20. NT IMPa4 PSF-A488 DAPI IMPa4-A546_t_TileScan_001 (Stage 20 of 49)	00-ST9pYAcMVTgobtyvXx749b
5.36538	11.9048	19.2132	um	Nucleus	Nucleus BoundingBoxOO Length	0.000	1.000	987	100000955	100000002	NT PSF-A488 IMPa4-A546 DAPI 8C2-siRNA-IMP-a2-a4 V2.00	0	20. NT IMPa4 PSF-A488 DAPI IMPa4-A546_t_TileScan_001 (Stage 20 of 49)	00-ST9pYAcMVTgobtyvXx749b
4.59138	11.1896	17.7432	um	Nucleus	Nucleus BoundingBoxOO Length	0.000	1.000	988	100000956	100000003	NT PSF-A488 IMPa4-A546 DAPI 8C2-siRNA-IMP-a2-a4 V2.00	0	20. NT IMPa4 PSF-A488 DAPI IMPa4-A546_t_TileScan_001 (Stage 20 of 49)	00-ST9pYAcMVTgobtyvXx749b
5.74272	11.5638	11.5565	um	Nucleus	Nucleus BoundingBoxOO Length	0.000	1.000	989	100000957	100000004	NT PSF-A488 IMPa4-A546 DAPI 8C2-siRNA-IMP-a2-a4 V2.00	0	20. NT IMPa4 PSF-A488 DAPI IMPa4-A546_t_TileScan_001 (Stage 20 of 49)	00-ST9pYAcMVTgobtyvXx749b
5.7706	8.2371	16.1473	um	Nucleus	Nucleus BoundingBoxOO Length	0.000	1.000	990	100000958	100000005	NT PSF-A488 IMPa4-A546 DAPI 8C2-siRNA-IMP-a2-a4 V2.00	0	20. NT IMPa4 PSF-A488 DAPI IMPa4-A546_t_TileScan_001 (Stage 20 of 49)	00-ST9pYAcMVTgobtyvXx749b
4.66117	10.3477	12.7953	um	Nucleus	Nucleus BoundingBoxOO Length	0.000	1.000	991	100000959	100000006	NT PSF-A488 IMPa4-A546 DAPI 8C2-siRNA-IMP-a2-a4 V2.00	0	20. NT IMPa4 PSF-A488 DAPI IMPa4-A546_t_TileScan_001 (Stage 20 of 49)	00-ST9pYAcMVTgobtyvXx749b
5.0163	9.54261	16.3391	um	Nucleus	Nucleus BoundingBoxOO Length	0.000	1.000	993	100000960	100000007	NT PSF-A488 IMPa4-A546 DAPI 8C2-siRNA-IMP-a2-a4 V2.00	0	20. NT IMPa4 PSF-A488 DAPI IMPa4-A546_t_TileScan_001 (Stage 20 of 49)	00-ST9pYAcMVTgobtyvXx749b
7.89714	12.0081	15.2432	um	Nucleus	Nucleus BoundingBoxOO Length	0.000	1.000	994	100000961	100000008	NT PSF-A488 IMPa4-A546 DAPI 8C2-siRNA-IMP-a2-a4 V2.00	0	20. NT IMPa4 PSF-A488 DAPI IMPa4-A546_t_TileScan_001 (Stage 20 of 49)	00-ST9pYAcMVTgobtyvXx749b
4.22683	15.3889	16.2021	um	Nucleus	Nucleus BoundingBoxOO Length	0.000	1.000	995	100000962	100000009	NT PSF-A488 IMPa4-A546 DAPI 8C2-siRNA-IMP-a2-a4 V2.00	0	20. NT IMPa4 PSF-A488 DAPI IMPa4-A546_t_TileScan_001 (Stage 20 of 49)	00-ST9pYAcMVTgobtyvXx749b
3.90541	5.22195	9.76732	um	Nucleus	Nucleus BoundingBoxOO Length	0.000	1.000	995	100000963	100000010	NT PSF-A488 IMPa4-A546 DAPI 8C2-siRNA-IMP-a2-a4 V2.00	0	20. NT IMPa4 PSF-A488 DAPI IMPa4-A546_t_TileScan_001 (Stage 20 of 49)	00-ST9pYAcMVTgobtyvXx749b
5.12187	9.18094	18.1292	um	Nucleus	Nucleus BoundingBoxOO Length	0.000	1.000	996	100000964	100000011	NT PSF-A488 IMPa4-A546 DAPI 8C2-siRNA-IMP-a2-a4 V2.00	0	20. NT IMPa4 PSF-A488 DAPI IMPa4-A546_t_TileScan_001 (Stage 20 of 49)	00-ST9pYAcMVTgobtyvXx749b
5.99378	9.91337	18.4355	um	Nucleus	Nucleus BoundingBoxOO Length	0.000	1.000	997	100000965	100000012	NT PSF-A488 IMPa4-A546 DAPI 8C2-siRNA-IMP-a2-a4 V2.00	0	20. NT IMPa4 PSF-A488 DAPI IMPa4-A546_t_TileScan_001 (Stage 20 of 49)	00-ST9pYAcMVTgobtyvXx749b
4.67958	12.3015	16.852	um	Nucleus	Nucleus BoundingBoxOO Length	0.000	1.000	998	100000966	100000013	NT PSF-A488 IMPa4-A546 DAPI 8C2-siRNA-IMP-a2-a4 V2.00	0	20. NT IMPa4 PSF-A488 DAPI IMPa4-A546_t_TileScan_001 (Stage 20 of 49)	00-ST9pYAcMVTgobtyvXx749b
5.83651	9.79402	15.1165	um	Nucleus	Nucleus BoundingBoxOO Length	0.000	1.000	999	100000967	100000014	NT PSF-A488 IMPa4-A546 DAPI 8C2-siRNA-IMP-a2-a4 V2.00	0	20. NT IMPa4 PSF-A488 DAPI IMPa4-A546_t_TileScan_001 (Stage 20 of 49)	00-ST9pYAcMVTgobtyvXx749b
4.65263	14.6554	19.3277	um	Nucleus	Nucleus BoundingBoxOO Length	0.000	1.000	1000	100000968	100000015	NT PSF-A488 IMPa4-A546 DAPI 8C2-siRNA-IMP-a2-a4 V2.00	0	20. NT IMPa4 PSF-A488 DAPI IMPa4-A546_t_TileScan_001 (Stage 20 of 49)	00-ST9pYAcMVTgobtyvXx749b
6.7668	9.90097	15.8704	um	Nucleus	Nucleus BoundingBoxOO Length	0.000	1.000	1000	100000969	100000016	NT PSF-A488 IMPa4-A546 DAPI 8C2-siRNA-IMP-a2-a4 V2.00	0	20. NT IMPa4 PSF-A488 DAPI IMPa4-A546_t_TileScan_001 (Stage 20 of 49)	00-ST9pYAcMVTgobtyvXx749b
5.77325	12.1843	13.8204	um	Nucleus	Nucleus BoundingBoxOO Length	0.000	1.000	1001	100000970	100000017	NT PSF-A488 IMPa4-A546 DAPI 8C2-siRNA-IMP-a2-a4 V2.00	0	20. NT IMPa4 PSF-A488 DAPI IMPa4-A546_t_TileScan_001 (Stage 20 of 49)	00-ST9pYAcMVTgobtyvXx749b
4.76897	12.312	14.5498	um	Nucleus	Nucleus BoundingBoxOO Length	0.000	1.000	1002	100000971	100000018	NT PSF-A488 IMPa4-A546 DAPI 8C2-siRNA-IMP-a2-a4 V2.00	0	20. NT IMPa4 PSF-A488 DAPI IMPa4-A546_t_TileScan_001 (Stage 20 of 49)	00-ST9pYAcMVTgobtyvXx749b
5.39417	10.2056	15.2944	um	Nucleus	Nucleus BoundingBoxOO Length	0.000	1.000	1003	100000972	100000019	NT PSF-A488 IMPa4-A546 DAPI 8C2-siRNA-IMP-a2-a4 V2.00	0	20. NT IMPa4 PSF-A488 DAPI IMPa4-A546_t_TileScan_001 (Stage 20 of 49)	00-ST9pYAcMVTgobtyvXx749b
5.45949	8.91461	17.4456	um	Nucleus	Nucleus BoundingBoxOO Length	0.000	1.000	1004	100000973	100000020	NT PSF-A488 IMPa4-A546 DAPI 8C2-siRNA-IMP-a2-a4 V2.00	0	20. NT IMPa4 PSF-A488 DAPI IMPa4-A546_t_TileScan_001 (Stage 20 of 49)	00-ST9pYAcMVTgobtyvXx749b
5.55075	12.5178	14.1007	um	Nucleus	Nucleus BoundingBoxOO Length	0.000	1.000	1005	100000974	100000021	NT PSF-A488 IMPa4-A546 DAPI 8C2-siRNA-IMP-a2-a4 V2.00	0	20. NT IMPa4 PSF-A488 DAPI IMPa4-A546_t_TileScan_001 (Stage 20 of 49)	00-ST9pYAcMVTgobtyvXx749b
5.89597	8.80114	14.4209	um	Nucleus	Nucleus BoundingBoxOO Length	0.000	1.000	1006	100000975	100000022	NT PSF-A488 IMPa4-A546 DAPI 8C2-siRNA-IMP-a2-a4 V2.00	0	20. NT IMPa4 PSF-A488 DAPI IMPa4-A546_t_TileScan_001 (Stage 20 of 49)	00-ST9pYAcMVTgobtyvXx749b
5.9257	11.0273	14.2879	um	Nucleus	Nucleus BoundingBoxOO Length	0.000	1.000	1007	100000976	100000023	NT PSF-A488 IMPa4-A546 DAPI 8C2-siRNA-IMP-a2-a4 V2.00	0	20. NT IMPa4 PSF-A488 DAPI IMPa4-A546_t_TileScan_001 (Stage 20 of 49)	00-ST9pYAcMVTgobtyvXx749b
5.7108	9.83978	14.7076	um	Nucleus	Nucleus BoundingBoxOO Length	0.000	1.000	1008	100000977	100000024	NT PSF-A488 IMPa4-A546 DAPI 8C2-siRNA-IMP-a2-a4 V2.00	0	20. NT IMPa4 PSF-A488 DAPI IMPa4-A546_t_TileScan_001 (Stage 20 of 49)	00-ST9pYAcMVTgobtyvXx749b
7.24814	6.27026	12.5998	um	Nucleus	Nucleus BoundingBoxOO Length	0.000	1.000	1009	100000978	100000025	NT PSF-A488 IMPa4-A546 DAPI 8C2-siRNA-IMP-a2-a4 V2.00	0	20. NT IMPa4 PSF-A488 DAPI IMPa4-A546_t_TileScan_001 (Stage 20 of 49)	00-ST9pYAcMVTgobtyvXx749b
6.33147	9.77693	14.8868	um	Nucleus	Nucleus BoundingBoxOO Length	0.000	1.000	1010	100000979	100000026	NT PSF-A488 IMPa4-A546 DAPI 8C2-siRNA-IMP-a2-a4 V2.00	0	20. NT IMPa4 PSF-A488 DAPI IMPa4-A546_t_TileScan_001 (Stage 20 of 49)	00-ST9pYAcMVTgobtyvXx749b
5.75843	9.84922	15.7145	um	Nucleus	Nucleus BoundingBoxOO Length	0.000	1.000	1013	100000980	100000027	NT PSF-A488 IMPa4-A546 DAPI 8C2-siRNA-IMP-a2-a4 V2.00	0	20. NT IMPa4 PSF-A488 DAPI IMPa4-A546_t_TileScan_001 (Stage 20 of 49)	00-ST9pYAcMVTgobtyvXx749b
5.07467	11.6737	15.6873	um	Nucleus	Nucleus BoundingBoxOO Length	0.000	1.000	1015	100000981	100000028	NT PSF-A488 IMPa4-A546 DAPI 8C2-siRNA-IMP-a2-a4 V2.00	0	20. NT IMPa4 PSF-A488 DAPI IMPa4-A546_t_TileScan_001 (Stage 20 of 49)	00-ST9pYAcMVTgobtyvXx749b
4.9212	15.2457	17.5645	um	Nucleus	Nucleus BoundingBoxOO Length	0.000	1.000	1016	100000982	100000029	NT PSF-A488 IMPa4-A546 DAPI 8C2-siRNA-IMP-a2-a4 V2.00	0	20. NT IMPa4 PSF-A488 DAPI IMPa4-A546_t_TileScan_001 (Stage 20 of 49)	00-ST9pYAcMVTgobtyvXx749b
5.2094	12.4523	16.8382	um	Nucleus	Nucleus BoundingBoxOO Length	0.000	1.000	1017	100000983	100000030	NT PSF-A488 IMPa4-A546 DAPI 8C2-siRNA-IMP-a2-a4 V2.00	0	20. NT IMPa4 PSF-A488 DAPI IMPa4-A546_t_TileScan_001 (Stage 20 of 49)	00-ST9pYAcMVTgobtyvXx749b
5.28635	10.2495	14.6585	um	Nucleus	Nucleus BoundingBoxOO Length	0.000	1.000	1017	100000984	100000031	NT PSF-A488 IMPa4-A546 DAPI 8C2-siRNA-IMP-a2-a4 V2.00	0	20. NT IMPa4 PSF-A488 DAPI IMPa4-A546_t_TileScan_001 (Stage 20 of 49)	00-ST9pYAcMVTgobtyvXx749b
5.60892	8.76082	13.6547	um	Nucleus	Nucleus BoundingBoxOO Length	0.000	1.000	1018	100000985	100000032	NT PSF-A488 IMPa4-A546 DAPI 8C2-siRNA-IMP-a2-a4 V2.00	0	20. NT IMPa4 PSF-A488 DAPI IMPa4-A546_t_TileScan_001 (Stage 20 of 49)	00-ST9pYAcMVTgobtyvXx749b
6.5612	11.1114	13.6254	um	Nucleus	Nucleus BoundingBoxOO Length	0.000	1.000	1019	100000986	100000033	NT PSF-A488 IMPa4-A546 DAPI 8C2-siRNA-IMP-a2-a4 V2.00	0	20. NT IMPa4 PSF-A488 DAPI IMPa4-A546_t_TileScan_001 (Stage 20 of 49)	00-ST9pYAcMVTgobtyvXx749b
4.42023	10.0283	14.4979	um	Nucleus	Nucleus BoundingBoxOO Length	0.000	1.000	1022	100000987	100000000	NT PSF-A488 IMPa4-A546 DAPI 8C2-siRNA-IMP-a2-a4 V2.00	0	20. NT IMPa4 PSF-A488 DAPI IMPa4-A546_u_TileScan_001 (Stage 21 of 49)	00-SX36YG8LHx7krmi5kcj67E
4.91453	8.73522	9.20119	um	Nucleus	Nucleus BoundingBoxOO Length	0.000	1.000	1024	100000988	100000001	NT PSF-A488 IMPa4-A546 DAPI 8C2-siRNA-IMP-a2-a4 V2.00	0	20. NT IMPa4 PSF-A488 DAPI IMPa4-A546_u_TileScan_001 (Stage 21 of 49)	00-SX36YG8LHx7krmi5kcj67E
4.62974	9.71574	19.841	um	Nucleus	Nucleus BoundingBoxOO Length	0.000	1.000	1026	100000989	100000002	NT PSF-A488 IMPa4-A546 DAPI 8C2-siRNA-IMP-a2-a4 V2.00	0	20. NT IMPa4 PSF-A488 DAPI IMPa4-A546_u_TileScan_001 (Stage 21 of 49)	00-SX36YG8LHx7krmi5kcj67E
4.62641	12.1637	13.6217	um	Nucleus	Nucleus BoundingBoxOO Length	0.000	1.000	1028	100000990	100000003	NT PSF-A488 IMPa4-A546 DAPI 8C2-siRNA-IMP-a2-a4 V2.00	0	20. NT IMPa4 PSF-A488 DAPI IMPa4-A546_u_TileScan_001 (Stage 21 of 49)	00-SX36YG8LHx7krmi5kcj67E
4.70026	9.56574	14.4252	um	Nucleus	Nucleus BoundingBoxOO Length	0.000	1.000	1029	100000991	100000004	NT PSF-A488 IMPa4-A546 DAPI 8C2-siRNA-IMP-a2-a4 V2.00	0	20. NT IMPa4 PSF-A488 DAPI IMPa4-A546_u_TileScan_001 (Stage 21 of 49)	00-SX36YG8LHx7krmi5kcj67E
4.71287	9.67504	12.7985	um	Nucleus	Nucleus BoundingBoxOO Length	0.000	1.000	1030	100000992	100000005	NT PSF-A488 IMPa4-A546 DAPI 8C2-siRNA-IMP-a2-a4 V2.00	0	20. NT IMPa4 PSF-A488 DAPI IMPa4-A546_u_TileScan_001 (Stage 21 of 49)	00-SX36YG8LHx7krmi5kcj67E
4.21111	14.5897	16.447	um	Nucleus	Nucleus BoundingBoxOO Length	0.000	1.000	1032	100000993	100000006	NT PSF-A488 IMPa4-A546 DAPI 8C2-siRNA-IMP-a2-a4 V2.00	0	20. NT IMPa4 PSF-A488 DAPI IMPa4-A546_u_TileScan_001 (Stage 21 of 49)	00-SX36YG8LHx7krmi5kcj67E
4.20769	11.492	19.0334	um	Nucleus	Nucleus BoundingBoxOO Length	0.000	1.000	1032	100000994	100000007	NT PSF-A488 IMPa4-A546 DAPI 8C2-siRNA-IMP-a2-a4 V2.00	0	20. NT IMPa4 PSF-A488 DAPI IMPa4-A546_u_TileScan_001 (Stage 21 of 49)	00-SX36YG8LHx7krmi5kcj67E
4.58008	11.5812	15.1386	um	Nucleus	Nucleus BoundingBoxOO Length	0.000	1.000	1033	100000995	100000008	NT PSF-A488 IMPa4-A546 DAPI 8C2-siRNA-IMP-a2-a4 V2.00	0	20. NT IMPa4 PSF-A488 DAPI IMPa4-A546_u_TileScan_001 (Stage 21 of 49)	00-SX36YG8LHx7krmi5kcj67E
4.32235	13.2129	14.4341	um	Nucleus	Nucleus BoundingBoxOO Length	0.000	1.000	1034	100000996	100000009	NT PSF-A488 IMPa4-A546 DAPI 8C2-siRNA-IMP-a2-a4 V2.00	0	20. NT IMPa4 PSF-A488 DAPI IMPa4-A546_u_TileScan_001 (Stage 21 of 49)	00-SX36YG8LHx7krmi5kcj67E
4.37385	12.5126	13.7232	um	Nucleus	Nucleus BoundingBoxOO Length	0.000	1.000	1036	100000997	100000010	NT PSF-A488 IMPa4-A546 DAPI 8C2-siRNA-IMP-a2-a4 V2.00	0	20. NT IMPa4 PSF-A488 DAPI IMPa4-A546_u_TileScan_001 (Stage 21 of 49)	00-SX36YG8LHx7krmi5kcj67E
4.36016	12.0537	17.4336	um	Nucleus	Nucleus BoundingBoxOO Length	0.000	1.000	1037	100000998	100000011	NT PSF-A488 IMPa4-A546 DAPI 8C2-siRNA-IMP-a2-a4 V2.00	0	20. NT IMPa4 PSF-A488 DAPI IMPa4-A546_u_TileScan_001 (Stage 21 of 49)	00-SX36YG8LHx7krmi5kcj67E
5.00981	10.1693	13.9093	um	Nucleus	Nucleus BoundingBoxOO Length	0.000	1.000	1039	100000999	100000012	NT PSF-A488 IMPa4-A546 DAPI 8C2-siRNA-IMP-a2-a4 V2.00	0	20. NT IMPa4 PSF-A488 DAPI IMPa4-A546_u_TileScan_001 (Stage 21 of 49)	00-SX36YG8LHx7krmi5kcj67E
6.07363	9.73097	13.0048	um	Nucleus	Nucleus BoundingBoxOO Length	0.000	1.000	1040	100001000	100000013	NT PSF-A488 IMPa4-A546 DAPI 8C2-siRNA-IMP-a2-a4 V2.00	0	20. NT IMPa4 PSF-A488 DAPI IMPa4-A546_u_TileScan_001 (Stage 21 of 49)	00-SX36YG8LHx7krmi5kcj67E
3.27143	4.43467	11.6887	um	Nucleus	Nucleus BoundingBoxOO Length	0.000	1.000	1044	100001001	100000000	NT PSF-A488 IMPa4-A546 DAPI 8C2-siRNA-IMP-a2-a4 V2.00	0	20. NT IMPa4 PSF-A488 DAPI IMPa4-A546_v_TileScan_001 (Stage 22 of 49)	00-aLgE9CL8rdaxxbdPUNg6am
4.25834	17.6419	19.3813	um	Nucleus	Nucleus BoundingBoxOO Length	0.000	1.000	1045	100001002	100000001	NT PSF-A488 IMPa4-A546 DAPI 8C2-siRNA-IMP-a2-a4 V2.00	0	20. NT IMPa4 PSF-A488 DAPI IMPa4-A546_v_TileScan_001 (Stage 22 of 49)	00-aLgE9CL8rdaxxbdPUNg6am
4.39267	10.2357	11.9108	um	Nucleus	Nucleus BoundingBoxOO Length	0.000	1.000	1046	100001003	100000002	NT PSF-A488 IMPa4-A546 DAPI 8C2-siRNA-IMP-a2-a4 V2.00	0	20. NT IMPa4 PSF-A488 DAPI IMPa4-A546_v_TileScan_001 (Stage 22 of 49)	00-aLgE9CL8rdaxxbdPUNg6am
4.69645	15.086	21.1103	um	Nucleus	Nucleus BoundingBoxOO Length	0.000	1.000	1047	100001004	100000003	NT PSF-A488 IMPa4-A546 DAPI 8C2-siRNA-IMP-a2-a4 V2.00	0	20. NT IMPa4 PSF-A488 DAPI IMPa4-A546_v_TileScan_001 (Stage 22 of 49)	00-aLgE9CL8rdaxxbdPUNg6am
4.17453	20.1351	26.3825	um	Nucleus	Nucleus BoundingBoxOO Length	0.000	1.000	1049	100001005	100000004	NT PSF-A488 IMPa4-A546 DAPI 8C2-siRNA-IMP-a2-a4 V2.00	0	20. NT IMPa4 PSF-A488 DAPI IMPa4-A546_v_TileScan_001 (Stage 22 of 49)	00-aLgE9CL8rdaxxbdPUNg6am
4.36194	11.1043	15.3387	um	Nucleus	Nucleus BoundingBoxOO Length	0.000	1.000	1052	100001006	100000005	NT PSF-A488 IMPa4-A546 DAPI 8C2-siRNA-IMP-a2-a4 V2.00	0	20. NT IMPa4 PSF-A488 DAPI IMPa4-A546_v_TileScan_001 (Stage 22 of 49)	00-aLgE9CL8rdaxxbdPUNg6am
5.59317	11.2016	14.5333	um	Nucleus	Nucleus BoundingBoxOO Length	0.000	1.000	1053	100001007	100000006	NT PSF-A488 IMPa4-A546 DAPI 8C2-siRNA-IMP-a2-a4 V2.00	0	20. NT IMPa4 PSF-A488 DAPI IMPa4-A546_v_TileScan_001 (Stage 22 of 49)	00-aLgE9CL8rdaxxbdPUNg6am
4.96397	12.8683	20.4175	um	Nucleus	Nucleus BoundingBoxOO Length	0.000	1.000	1055	100001008	100000007	NT PSF-A488 IMPa4-A546 DAPI 8C2-siRNA-IMP-a2-a4 V2.00	0	20. NT IMPa4 PSF-A488 DAPI IMPa4-A546_v_TileScan_001 (Stage 22 of 49)	00-aLgE9CL8rdaxxbdPUNg6am
5.70619	16.0212	21.4902	um	Nucleus	Nucleus BoundingBoxOO Length	0.000	1.000	1056	100001009	100000008	NT PSF-A488 IMPa4-A546 DAPI 8C2-siRNA-IMP-a2-a4 V2.00	0	20. NT IMPa4 PSF-A488 DAPI IMPa4-A546_v_TileScan_001 (Stage 22 of 49)	00-aLgE9CL8rdaxxbdPUNg6am
5.46007	24.2707	33.5951	um	Nucleus	Nucleus BoundingBoxOO Length	0.000	1.000	1057	100001010	100000009	NT PSF-A488 IMPa4-A546 DAPI 8C2-siRNA-IMP-a2-a4 V2.00	0	20. NT IMPa4 PSF-A488 DAPI IMPa4-A546_v_TileScan_001 (Stage 22 of 49)	00-aLgE9CL8rdaxxbdPUNg6am
4.39692	12.6528	18.5774	um	Nucleus	Nucleus BoundingBoxOO Length	0.000	1.000	1058	100001011	100000010	NT PSF-A488 IMPa4-A546 DAPI 8C2-siRNA-IMP-a2-a4 V2.00	0	20. NT IMPa4 PSF-A488 DAPI IMPa4-A546_v_TileScan_001 (Stage 22 of 49)	00-aLgE9CL8rdaxxbdPUNg6am
3.48976	12.8681	21.3408	um	Nucleus	Nucleus BoundingBoxOO Length	0.000	1.000	1059	100001012	100000011	NT PSF-A488 IMPa4-A546 DAPI 8C2-siRNA-IMP-a2-a4 V2.00	0	20. NT IMPa4 PSF-A488 DAPI IMPa4-A546_v_TileScan_001 (Stage 22 of 49)	00-aLgE9CL8rdaxxbdPUNg6am
5.01104	9.55443	24.4626	um	Nucleus	Nucleus BoundingBoxOO Length	0.000	1.000	1059	100001013	100000012	NT PSF-A488 IMPa4-A546 DAPI 8C2-siRNA-IMP-a2-a4 V2.00	0	20. NT IMPa4 PSF-A488 DAPI IMPa4-A546_v_TileScan_001 (Stage 22 of 49)	00-aLgE9CL8rdaxxbdPUNg6am
5.16681	8.85034	17.6217	um	Nucleus	Nucleus BoundingBoxOO Length	0.000	1.000	1060	100001014	100000013	NT PSF-A488 IMPa4-A546 DAPI 8C2-siRNA-IMP-a2-a4 V2.00	0	20. NT IMPa4 PSF-A488 DAPI IMPa4-A546_v_TileScan_001 (Stage 22 of 49)	00-aLgE9CL8rdaxxbdPUNg6am
6.22654	10.0494	14.1152	um	Nucleus	Nucleus BoundingBoxOO Length	0.000	1.000	1061	100001015	100000014	NT PSF-A488 IMPa4-A546 DAPI 8C2-siRNA-IMP-a2-a4 V2.00	0	20. NT IMPa4 PSF-A488 DAPI IMPa4-A546_v_TileScan_001 (Stage 22 of 49)	00-aLgE9CL8rdaxxbdPUNg6am
4.25549	11.4667	17.8843	um	Nucleus	Nucleus BoundingBoxOO Length	0.000	1.000	1062	100001016	100000015	NT PSF-A488 IMPa4-A546 DAPI 8C2-siRNA-IMP-a2-a4 V2.00	0	20. NT IMPa4 PSF-A488 DAPI IMPa4-A546_v_TileScan_001 (Stage 22 of 49)	00-aLgE9CL8rdaxxbdPUNg6am
3.86249	12.3811	17.8359	um	Nucleus	Nucleus BoundingBoxOO Length	0.000	1.000	1063	100001017	100000016	NT PSF-A488 IMPa4-A546 DAPI 8C2-siRNA-IMP-a2-a4 V2.00	0	20. NT IMPa4 PSF-A488 DAPI IMPa4-A546_v_TileScan_001 (Stage 22 of 49)	00-aLgE9CL8rdaxxbdPUNg6am
4.65428	8.96247	20.2409	um	Nucleus	Nucleus BoundingBoxOO Length	0.000	1.000	1064	100001018	100000017	NT PSF-A488 IMPa4-A546 DAPI 8C2-siRNA-IMP-a2-a4 V2.00	0	20. NT IMPa4 PSF-A488 DAPI IMPa4-A546_v_TileScan_001 (Stage 22 of 49)	00-aLgE9CL8rdaxxbdPUNg6am
3.96853	11.7681	12.5153	um	Nucleus	Nucleus BoundingBoxOO Length	0.000	1.000	1067	100001019	100000000	NT PSF-A488 IMPa4-A546 DAPI 8C2-siRNA-IMP-a2-a4 V2.00	0	20. NT IMPa4 PSF-A488 DAPI IMPa4-A546_w_TileScan_001 (Stage 23 of 49)	00-nBXjwEfSbdzjTtcfE7yYyi
4.31352	12.6244	13.6172	um	Nucleus	Nucleus BoundingBoxOO Length	0.000	1.000	1068	100001020	100000001	NT PSF-A488 IMPa4-A546 DAPI 8C2-siRNA-IMP-a2-a4 V2.00	0	20. NT IMPa4 PSF-A488 DAPI IMPa4-A546_w_TileScan_001 (Stage 23 of 49)	00-nBXjwEfSbdzjTtcfE7yYyi
4.3327	6.78699	17.5647	um	Nucleus	Nucleus BoundingBoxOO Length	0.000	1.000	1069	100001021	100000002	NT PSF-A488 IMPa4-A546 DAPI 8C2-siRNA-IMP-a2-a4 V2.00	0	20. NT IMPa4 PSF-A488 DAPI IMPa4-A546_w_TileScan_001 (Stage 23 of 49)	00-nBXjwEfSbdzjTtcfE7yYyi
4.20419	10.7534	16.3936	um	Nucleus	Nucleus BoundingBoxOO Length	0.000	1.000	1070	100001022	100000003	NT PSF-A488 IMPa4-A546 DAPI 8C2-siRNA-IMP-a2-a4 V2.00	0	20. NT IMPa4 PSF-A488 DAPI IMPa4-A546_w_TileScan_001 (Stage 23 of 49)	00-nBXjwEfSbdzjTtcfE7yYyi
4.63901	12.4746	19.5723	um	Nucleus	Nucleus BoundingBoxOO Length	0.000	1.000	1071	100001023	100000004	NT PSF-A488 IMPa4-A546 DAPI 8C2-siRNA-IMP-a2-a4 V2.00	0	20. NT IMPa4 PSF-A488 DAPI IMPa4-A546_w_TileScan_001 (Stage 23 of 49)	00-nBXjwEfSbdzjTtcfE7yYyi
4.72889	11.8818	18.5301	um	Nucleus	Nucleus BoundingBoxOO Length	0.000	1.000	1072	100001024	100000005	NT PSF-A488 IMPa4-A546 DAPI 8C2-siRNA-IMP-a2-a4 V2.00	0	20. NT IMPa4 PSF-A488 DAPI IMPa4-A546_w_TileScan_001 (Stage 23 of 49)	00-nBXjwEfSbdzjTtcfE7yYyi
4.26259	11.2952	12.9585	um	Nucleus	Nucleus BoundingBoxOO Length	0.000	1.000	1072	100001025	100000006	NT PSF-A488 IMPa4-A546 DAPI 8C2-siRNA-IMP-a2-a4 V2.00	0	20. NT IMPa4 PSF-A488 DAPI IMPa4-A546_w_TileScan_001 (Stage 23 of 49)	00-nBXjwEfSbdzjTtcfE7yYyi
4.64485	17.8225	20.5611	um	Nucleus	Nucleus BoundingBoxOO Length	0.000	1.000	1073	100001026	100000007	NT PSF-A488 IMPa4-A546 DAPI 8C2-siRNA-IMP-a2-a4 V2.00	0	20. NT IMPa4 PSF-A488 DAPI IMPa4-A546_w_TileScan_001 (Stage 23 of 49)	00-nBXjwEfSbdzjTtcfE7yYyi
4.6522	14.7843	20.4538	um	Nucleus	Nucleus BoundingBoxOO Length	0.000	1.000	1074	100001027	100000008	NT PSF-A488 IMPa4-A546 DAPI 8C2-siRNA-IMP-a2-a4 V2.00	0	20. NT IMPa4 PSF-A488 DAPI IMPa4-A546_w_TileScan_001 (Stage 23 of 49)	00-nBXjwEfSbdzjTtcfE7yYyi
4.36888	11.1945	15.0891	um	Nucleus	Nucleus BoundingBoxOO Length	0.000	1.000	1076	100001028	100000009	NT PSF-A488 IMPa4-A546 DAPI 8C2-siRNA-IMP-a2-a4 V2.00	0	20. NT IMPa4 PSF-A488 DAPI IMPa4-A546_w_TileScan_001 (Stage 23 of 49)	00-nBXjwEfSbdzjTtcfE7yYyi
4.24821	9.08308	12.1888	um	Nucleus	Nucleus BoundingBoxOO Length	0.000	1.000	1077	100001029	100000010	NT PSF-A488 IMPa4-A546 DAPI 8C2-siRNA-IMP-a2-a4 V2.00	0	20. NT IMPa4 PSF-A488 DAPI IMPa4-A546_w_TileScan_001 (Stage 23 of 49)	00-nBXjwEfSbdzjTtcfE7yYyi
4.71365	9.68611	15.4772	um	Nucleus	Nucleus BoundingBoxOO Length	0.000	1.000	1077	100001030	100000011	NT PSF-A488 IMPa4-A546 DAPI 8C2-siRNA-IMP-a2-a4 V2.00	0	20. NT IMPa4 PSF-A488 DAPI IMPa4-A546_w_TileScan_001 (Stage 23 of 49)	00-nBXjwEfSbdzjTtcfE7yYyi
4.97983	11.5804	17.2122	um	Nucleus	Nucleus BoundingBoxOO Length	0.000	1.000	1078	100001031	100000012	NT PSF-A488 IMPa4-A546 DAPI 8C2-siRNA-IMP-a2-a4 V2.00	0	20. NT IMPa4 PSF-A488 DAPI IMPa4-A546_w_TileScan_001 (Stage 23 of 49)	00-nBXjwEfSbdzjTtcfE7yYyi
5.02208	11.4149	15.5602	um	Nucleus	Nucleus BoundingBoxOO Length	0.000	1.000	1079	100001032	100000013	NT PSF-A488 IMPa4-A546 DAPI 8C2-siRNA-IMP-a2-a4 V2.00	0	20. NT IMPa4 PSF-A488 DAPI IMPa4-A546_w_TileScan_001 (Stage 23 of 49)	00-nBXjwEfSbdzjTtcfE7yYyi
3.88255	11.1909	19.3379	um	Nucleus	Nucleus BoundingBoxOO Length	0.000	1.000	1080	100001033	100000014	NT PSF-A488 IMPa4-A546 DAPI 8C2-siRNA-IMP-a2-a4 V2.00	0	20. NT IMPa4 PSF-A488 DAPI IMPa4-A546_w_TileScan_001 (Stage 23 of 49)	00-nBXjwEfSbdzjTtcfE7yYyi
5.12649	11.4346	14.0138	um	Nucleus	Nucleus BoundingBoxOO Length	0.000	1.000	1081	100001034	100000015	NT PSF-A488 IMPa4-A546 DAPI 8C2-siRNA-IMP-a2-a4 V2.00	0	20. NT IMPa4 PSF-A488 DAPI IMPa4-A546_w_TileScan_001 (Stage 23 of 49)	00-nBXjwEfSbdzjTtcfE7yYyi
3.8555	12.1397	17.5895	um	Nucleus	Nucleus BoundingBoxOO Length	0.000	1.000	1082	100001035	100000016	NT PSF-A488 IMPa4-A546 DAPI 8C2-siRNA-IMP-a2-a4 V2.00	0	20. NT IMPa4 PSF-A488 DAPI IMPa4-A546_w_TileScan_001 (Stage 23 of 49)	00-nBXjwEfSbdzjTtcfE7yYyi
4.74731	13.0296	15.0128	um	Nucleus	Nucleus BoundingBoxOO Length	0.000	1.000	1083	100001036	100000017	NT PSF-A488 IMPa4-A546 DAPI 8C2-siRNA-IMP-a2-a4 V2.00	0	20. NT IMPa4 PSF-A488 DAPI IMPa4-A546_w_TileScan_001 (Stage 23 of 49)	00-nBXjwEfSbdzjTtcfE7yYyi
4.34294	8.75244	20.5911	um	Nucleus	Nucleus BoundingBoxOO Length	0.000	1.000	1084	100001037	100000018	NT PSF-A488 IMPa4-A546 DAPI 8C2-siRNA-IMP-a2-a4 V2.00	0	20. NT IMPa4 PSF-A488 DAPI IMPa4-A546_w_TileScan_001 (Stage 23 of 49)	00-nBXjwEfSbdzjTtcfE7yYyi
6.00908	9.28524	14.569	um	Nucleus	Nucleus BoundingBoxOO Length	0.000	1.000	1085	100001038	100000019	NT PSF-A488 IMPa4-A546 DAPI 8C2-siRNA-IMP-a2-a4 V2.00	0	20. NT IMPa4 PSF-A488 DAPI IMPa4-A546_w_TileScan_001 (Stage 23 of 49)	00-nBXjwEfSbdzjTtcfE7yYyi
4.62774	9.6751	23.489	um	Nucleus	Nucleus BoundingBoxOO Length	0.000	1.000	1087	100001039	100000020	NT PSF-A488 IMPa4-A546 DAPI 8C2-siRNA-IMP-a2-a4 V2.00	0	20. NT IMPa4 PSF-A488 DAPI IMPa4-A546_w_TileScan_001 (Stage 23 of 49)	00-nBXjwEfSbdzjTtcfE7yYyi
4.2717	9.93824	20.1376	um	Nucleus	Nucleus BoundingBoxOO Length	0.000	1.000	1088	100001040	100000021	NT PSF-A488 IMPa4-A546 DAPI 8C2-siRNA-IMP-a2-a4 V2.00	0	20. NT IMPa4 PSF-A488 DAPI IMPa4-A546_w_TileScan_001 (Stage 23 of 49)	00-nBXjwEfSbdzjTtcfE7yYyi
5.24631	11.6565	15.6679	um	Nucleus	Nucleus BoundingBoxOO Length	0.000	1.000	1089	100001041	100000022	NT PSF-A488 IMPa4-A546 DAPI 8C2-siRNA-IMP-a2-a4 V2.00	0	20. NT IMPa4 PSF-A488 DAPI IMPa4-A546_w_TileScan_001 (Stage 23 of 49)	00-nBXjwEfSbdzjTtcfE7yYyi
4.64618	10.5455	13.6266	um	Nucleus	Nucleus BoundingBoxOO Length	0.000	1.000	1090	100001042	100000023	NT PSF-A488 IMPa4-A546 DAPI 8C2-siRNA-IMP-a2-a4 V2.00	0	20. NT IMPa4 PSF-A488 DAPI IMPa4-A546_w_TileScan_001 (Stage 23 of 49)	00-nBXjwEfSbdzjTtcfE7yYyi
6.05592	6.63527	13.2671	um	Nucleus	Nucleus BoundingBoxOO Length	0.000	1.000	1093	100001043	100000024	NT PSF-A488 IMPa4-A546 DAPI 8C2-siRNA-IMP-a2-a4 V2.00	0	20. NT IMPa4 PSF-A488 DAPI IMPa4-A546_w_TileScan_001 (Stage 23 of 49)	00-nBXjwEfSbdzjTtcfE7yYyi
3.44613	15.5149	21.3958	um	Nucleus	Nucleus BoundingBoxOO Length	0.000	1.000	1094	100001044	100000000	NT PSF-A488 IMPa4-A546 DAPI 8C2-siRNA-IMP-a2-a4 V2.00	0	20. NT IMPa4 PSF-A488 DAPI IMPa4-A546_x_TileScan_001 (Stage 24 of 49)	00-nQusjrEHGnqieSytNsUkCc
4.71467	10.8355	14.7618	um	Nucleus	Nucleus BoundingBoxOO Length	0.000	1.000	1096	100001045	100000001	NT PSF-A488 IMPa4-A546 DAPI 8C2-siRNA-IMP-a2-a4 V2.00	0	20. NT IMPa4 PSF-A488 DAPI IMPa4-A546_x_TileScan_001 (Stage 24 of 49)	00-nQusjrEHGnqieSytNsUkCc
3.0848	15.9855	16.274	um	Nucleus	Nucleus BoundingBoxOO Length	0.000	1.000	1098	100001046	100000002	NT PSF-A488 IMPa4-A546 DAPI 8C2-siRNA-IMP-a2-a4 V2.00	0	20. NT IMPa4 PSF-A488 DAPI IMPa4-A546_x_TileScan_001 (Stage 24 of 49)	00-nQusjrEHGnqieSytNsUkCc
3.69467	9.65001	14.136	um	Nucleus	Nucleus BoundingBoxOO Length	0.000	1.000	1099	100001047	100000003	NT PSF-A488 IMPa4-A546 DAPI 8C2-siRNA-IMP-a2-a4 V2.00	0	20. NT IMPa4 PSF-A488 DAPI IMPa4-A546_x_TileScan_001 (Stage 24 of 49)	00-nQusjrEHGnqieSytNsUkCc
3.54665	12.111	16.3081	um	Nucleus	Nucleus BoundingBoxOO Length	0.000	1.000	1100	100001048	100000004	NT PSF-A488 IMPa4-A546 DAPI 8C2-siRNA-IMP-a2-a4 V2.00	0	20. NT IMPa4 PSF-A488 DAPI IMPa4-A546_x_TileScan_001 (Stage 24 of 49)	00-nQusjrEHGnqieSytNsUkCc
4.79954	8.86382	13.5523	um	Nucleus	Nucleus BoundingBoxOO Length	0.000	1.000	1101	100001049	100000005	NT PSF-A488 IMPa4-A546 DAPI 8C2-siRNA-IMP-a2-a4 V2.00	0	20. NT IMPa4 PSF-A488 DAPI IMPa4-A546_x_TileScan_001 (Stage 24 of 49)	00-nQusjrEHGnqieSytNsUkCc
4.61159	12.4675	20.1036	um	Nucleus	Nucleus BoundingBoxOO Length	0.000	1.000	1102	100001050	100000006	NT PSF-A488 IMPa4-A546 DAPI 8C2-siRNA-IMP-a2-a4 V2.00	0	20. NT IMPa4 PSF-A488 DAPI IMPa4-A546_x_TileScan_001 (Stage 24 of 49)	00-nQusjrEHGnqieSytNsUkCc
5.62802	9.7376	13.6659	um	Nucleus	Nucleus BoundingBoxOO Length	0.000	1.000	1103	100001051	100000007	NT PSF-A488 IMPa4-A546 DAPI 8C2-siRNA-IMP-a2-a4 V2.00	0	20. NT IMPa4 PSF-A488 DAPI IMPa4-A546_x_TileScan_001 (Stage 24 of 49)	00-nQusjrEHGnqieSytNsUkCc
4.67065	10.7304	17.3156	um	Nucleus	Nucleus BoundingBoxOO Length	0.000	1.000	1104	100001052	100000008	NT PSF-A488 IMPa4-A546 DAPI 8C2-siRNA-IMP-a2-a4 V2.00	0	20. NT IMPa4 PSF-A488 DAPI IMPa4-A546_x_TileScan_001 (Stage 24 of 49)	00-nQusjrEHGnqieSytNsUkCc
4.27834	14.8287	17.392	um	Nucleus	Nucleus BoundingBoxOO Length	0.000	1.000	1107	100001053	100000000	NT PSF-A488 IMPa4-A546 DAPI 8C2-siRNA-IMP-a2-a4 V2.00	0	20. NT IMPa4 PSF-A488 DAPI IMPa4-A546_y_TileScan_001 (Stage 25 of 49)	00-ZAnFeEvc7by6aeVmZZn3FX
3.22685	8.48358	16.08	um	Nucleus	Nucleus BoundingBoxOO Length	0.000	1.000	1108	100001054	100000001	NT PSF-A488 IMPa4-A546 DAPI 8C2-siRNA-IMP-a2-a4 V2.00	0	20. NT IMPa4 PSF-A488 DAPI IMPa4-A546_y_TileScan_001 (Stage 25 of 49)	00-ZAnFeEvc7by6aeVmZZn3FX
3.52143	15.5612	15.1533	um	Nucleus	Nucleus BoundingBoxOO Length	0.000	1.000	1108	100001055	100000002	NT PSF-A488 IMPa4-A546 DAPI 8C2-siRNA-IMP-a2-a4 V2.00	0	20. NT IMPa4 PSF-A488 DAPI IMPa4-A546_y_TileScan_001 (Stage 25 of 49)	00-ZAnFeEvc7by6aeVmZZn3FX
4.43642	11.2682	17.0707	um	Nucleus	Nucleus BoundingBoxOO Length	0.000	1.000	1109	100001056	100000003	NT PSF-A488 IMPa4-A546 DAPI 8C2-siRNA-IMP-a2-a4 V2.00	0	20. NT IMPa4 PSF-A488 DAPI IMPa4-A546_y_TileScan_001 (Stage 25 of 49)	00-ZAnFeEvc7by6aeVmZZn3FX
4.20353	15.7579	18.7034	um	Nucleus	Nucleus BoundingBoxOO Length	0.000	1.000	1110	100001057	100000004	NT PSF-A488 IMPa4-A546 DAPI 8C2-siRNA-IMP-a2-a4 V2.00	0	20. NT IMPa4 PSF-A488 DAPI IMPa4-A546_y_TileScan_001 (Stage 25 of 49)	00-ZAnFeEvc7by6aeVmZZn3FX
4.34207	13.7178	20.2323	um	Nucleus	Nucleus BoundingBoxOO Length	0.000	1.000	1111	100001058	100000005	NT PSF-A488 IMPa4-A546 DAPI 8C2-siRNA-IMP-a2-a4 V2.00	0	20. NT IMPa4 PSF-A488 DAPI IMPa4-A546_y_TileScan_001 (Stage 25 of 49)	00-ZAnFeEvc7by6aeVmZZn3FX
3.55631	15.5223	17.0046	um	Nucleus	Nucleus BoundingBoxOO Length	0.000	1.000	1111	100001059	100000006	NT PSF-A488 IMPa4-A546 DAPI 8C2-siRNA-IMP-a2-a4 V2.00	0	20. NT IMPa4 PSF-A488 DAPI IMPa4-A546_y_TileScan_001 (Stage 25 of 49)	00-ZAnFeEvc7by6aeVmZZn3FX
3.96885	15.7466	22.2041	um	Nucleus	Nucleus BoundingBoxOO Length	0.000	1.000	1112	100001060	100000007	NT PSF-A488 IMPa4-A546 DAPI 8C2-siRNA-IMP-a2-a4 V2.00	0	20. NT IMPa4 PSF-A488 DAPI IMPa4-A546_y_TileScan_001 (Stage 25 of 49)	00-ZAnFeEvc7by6aeVmZZn3FX
4.30479	13.7705	23.4365	um	Nucleus	Nucleus BoundingBoxOO Length	0.000	1.000	1113	100001061	100000008	NT PSF-A488 IMPa4-A546 DAPI 8C2-siRNA-IMP-a2-a4 V2.00	0	20. NT IMPa4 PSF-A488 DAPI IMPa4-A546_y_TileScan_001 (Stage 25 of 49)	00-ZAnFeEvc7by6aeVmZZn3FX
3.90399	14.6978	23.8396	um	Nucleus	Nucleus BoundingBoxOO Length	0.000	1.000	1114	100001062	100000009	NT PSF-A488 IMPa4-A546 DAPI 8C2-siRNA-IMP-a2-a4 V2.00	0	20. NT IMPa4 PSF-A488 DAPI IMPa4-A546_y_TileScan_001 (Stage 25 of 49)	00-ZAnFeEvc7by6aeVmZZn3FX
4.64622	10.639	20.5652	um	Nucleus	Nucleus BoundingBoxOO Length	0.000	1.000	1115	100001063	100000010	NT PSF-A488 IMPa4-A546 DAPI 8C2-siRNA-IMP-a2-a4 V2.00	0	20. NT IMPa4 PSF-A488 DAPI IMPa4-A546_y_TileScan_001 (Stage 25 of 49)	00-ZAnFeEvc7by6aeVmZZn3FX
4.62741	9.93197	14.7676	um	Nucleus	Nucleus BoundingBoxOO Length	0.000	1.000	1116	100001064	100000011	NT PSF-A488 IMPa4-A546 DAPI 8C2-siRNA-IMP-a2-a4 V2.00	0	20. NT IMPa4 PSF-A488 DAPI IMPa4-A546_y_TileScan_001 (Stage 25 of 49)	00-ZAnFeEvc7by6aeVmZZn3FX
5.52178	11.1669	12.6695	um	Nucleus	Nucleus BoundingBoxOO Length	0.000	1.000	1117	100001065	100000012	NT PSF-A488 IMPa4-A546 DAPI 8C2-siRNA-IMP-a2-a4 V2.00	0	20. NT IMPa4 PSF-A488 DAPI IMPa4-A546_y_TileScan_001 (Stage 25 of 49)	00-ZAnFeEvc7by6aeVmZZn3FX
6.93987	9.13635	12.1979	um	Nucleus	Nucleus BoundingBoxOO Length	0.000	1.000	1118	100001066	100000013	NT PSF-A488 IMPa4-A546 DAPI 8C2-siRNA-IMP-a2-a4 V2.00	0	20. NT IMPa4 PSF-A488 DAPI IMPa4-A546_y_TileScan_001 (Stage 25 of 49)	00-ZAnFeEvc7by6aeVmZZn3FX
3.518	8.91441	13.2208	um	Nucleus	Nucleus BoundingBoxOO Length	0.000	1.000	1119	100001067	100000000	NT PSF-A488 IMPa4-A546 DAPI 8C2-siRNA-IMP-a2-a4 V2.00	0	20. NT IMPa4 PSF-A488 DAPI IMPa4-A546_z_TileScan_001 (Stage 26 of 49)	00-NdRkp2DKjyS25dS6rZCf5m
3.17815	13.2437	19.5985	um	Nucleus	Nucleus BoundingBoxOO Length	0.000	1.000	1121	100001068	100000001	NT PSF-A488 IMPa4-A546 DAPI 8C2-siRNA-IMP-a2-a4 V2.00	0	20. NT IMPa4 PSF-A488 DAPI IMPa4-A546_z_TileScan_001 (Stage 26 of 49)	00-NdRkp2DKjyS25dS6rZCf5m
4.44761	11.9972	20.3947	um	Nucleus	Nucleus BoundingBoxOO Length	0.000	1.000	1123	100001069	100000002	NT PSF-A488 IMPa4-A546 DAPI 8C2-siRNA-IMP-a2-a4 V2.00	0	20. NT IMPa4 PSF-A488 DAPI IMPa4-A546_z_TileScan_001 (Stage 26 of 49)	00-NdRkp2DKjyS25dS6rZCf5m
4.17253	8.48766	21.9646	um	Nucleus	Nucleus BoundingBoxOO Length	0.000	1.000	1124	100001070	100000003	NT PSF-A488 IMPa4-A546 DAPI 8C2-siRNA-IMP-a2-a4 V2.00	0	20. NT IMPa4 PSF-A488 DAPI IMPa4-A546_z_TileScan_001 (Stage 26 of 49)	00-NdRkp2DKjyS25dS6rZCf5m
3.84333	18.1576	21.7723	um	Nucleus	Nucleus BoundingBoxOO Length	0.000	1.000	1124	100001071	100000004	NT PSF-A488 IMPa4-A546 DAPI 8C2-siRNA-IMP-a2-a4 V2.00	0	20. NT IMPa4 PSF-A488 DAPI IMPa4-A546_z_TileScan_001 (Stage 26 of 49)	00-NdRkp2DKjyS25dS6rZCf5m
3.66802	12.417	16.1904	um	Nucleus	Nucleus BoundingBoxOO Length	0.000	1.000	1125	100001072	100000005	NT PSF-A488 IMPa4-A546 DAPI 8C2-siRNA-IMP-a2-a4 V2.00	0	20. NT IMPa4 PSF-A488 DAPI IMPa4-A546_z_TileScan_001 (Stage 26 of 49)	00-NdRkp2DKjyS25dS6rZCf5m
3.48762	13.4303	18.4185	um	Nucleus	Nucleus BoundingBoxOO Length	0.000	1.000	1126	100001073	100000006	NT PSF-A488 IMPa4-A546 DAPI 8C2-siRNA-IMP-a2-a4 V2.00	0	20. NT IMPa4 PSF-A488 DAPI IMPa4-A546_z_TileScan_001 (Stage 26 of 49)	00-NdRkp2DKjyS25dS6rZCf5m
3.87838	10.7559	19.5688	um	Nucleus	Nucleus BoundingBoxOO Length	0.000	1.000	1127	100001074	100000007	NT PSF-A488 IMPa4-A546 DAPI 8C2-siRNA-IMP-a2-a4 V2.00	0	20. NT IMPa4 PSF-A488 DAPI IMPa4-A546_z_TileScan_001 (Stage 26 of 49)	00-NdRkp2DKjyS25dS6rZCf5m
5.29746	5.99603	13.5493	um	Nucleus	Nucleus BoundingBoxOO Length	0.000	1.000	1128	100001075	100000008	NT PSF-A488 IMPa4-A546 DAPI 8C2-siRNA-IMP-a2-a4 V2.00	0	20. NT IMPa4 PSF-A488 DAPI IMPa4-A546_z_TileScan_001 (Stage 26 of 49)	00-NdRkp2DKjyS25dS6rZCf5m
5.60458	13.2148	17.418	um	Nucleus	Nucleus BoundingBoxOO Length	0.000	1.000	1130	100001076	100000009	NT PSF-A488 IMPa4-A546 DAPI 8C2-siRNA-IMP-a2-a4 V2.00	0	20. NT IMPa4 PSF-A488 DAPI IMPa4-A546_z_TileScan_001 (Stage 26 of 49)	00-NdRkp2DKjyS25dS6rZCf5m
6.80083	10.0052	12.9747	um	Nucleus	Nucleus BoundingBoxOO Length	0.000	1.000	1131	100001077	100000010	NT PSF-A488 IMPa4-A546 DAPI 8C2-siRNA-IMP-a2-a4 V2.00	0	20. NT IMPa4 PSF-A488 DAPI IMPa4-A546_z_TileScan_001 (Stage 26 of 49)	00-NdRkp2DKjyS25dS6rZCf5m
