# Supplementary material for: Development of a pipeline for automated, high-throughput analysis of paraspeckle proteins reveals specific roles for importin α proteins
Source: Sci Rep. 2017 Feb 27;7:43323. doi: 10.1038/srep43323 (PMC5379994; doi:10.1038/srep43323)
Supplement: Supplementary Dataset SD1-K [file srep43323-s13.zip › I8P/8C2-siRNA-IMPa4-PSF/_/NT PSF-A488 IMPa4-A546 DAPI 8C2-siRNA-IMP-a2-a4 V2.00_Statistics/NT PSF-A488 IMPa4-A546 DAPI 8C2-siRNA-IMP-a2-a4 V2.00_Nucleus_Center_of_Homogeneous_Mass.csv]

Nucleus Center of Homogeneous Mass
====================
Nucleus Center of Homogeneous Mass X	Nucleus Center of Homogeneous Mass Y	Nucleus Center of Homogeneous Mass Z	Unit	Category	Collection	Birth [s]	Death [s]	CellID	ID	OriginalID	Original Component Name	Original Component ID	Original Image Name	Original Image ID
63650.9	42728.3	-1.49422	um	Nucleus	Nucleus Center of Homogeneous Mass	0.000	1.000	3	100000000	100000000	NT PSF-A488 IMPa4-A546 DAPI 8C2-siRNA-IMP-a2-a4 V2.00	0	20. NT IMPa4 PSF-A488 DAPI IMPa4-A546_a_TileScan_001 (Stage 1 of 49)	00-VKpd7DjummPfvJPtN8KJa7
63656.2	42732.4	-1.41451	um	Nucleus	Nucleus Center of Homogeneous Mass	0.000	1.000	3	100000001	100000001	NT PSF-A488 IMPa4-A546 DAPI 8C2-siRNA-IMP-a2-a4 V2.00	0	20. NT IMPa4 PSF-A488 DAPI IMPa4-A546_a_TileScan_001 (Stage 1 of 49)	00-VKpd7DjummPfvJPtN8KJa7
63685.2	42759.8	-1.65918	um	Nucleus	Nucleus Center of Homogeneous Mass	0.000	1.000	4	100000002	100000002	NT PSF-A488 IMPa4-A546 DAPI 8C2-siRNA-IMP-a2-a4 V2.00	0	20. NT IMPa4 PSF-A488 DAPI IMPa4-A546_a_TileScan_001 (Stage 1 of 49)	00-VKpd7DjummPfvJPtN8KJa7
63682.3	42776.3	-1.64308	um	Nucleus	Nucleus Center of Homogeneous Mass	0.000	1.000	4	100000003	100000003	NT PSF-A488 IMPa4-A546 DAPI 8C2-siRNA-IMP-a2-a4 V2.00	0	20. NT IMPa4 PSF-A488 DAPI IMPa4-A546_a_TileScan_001 (Stage 1 of 49)	00-VKpd7DjummPfvJPtN8KJa7
63660.6	42740.5	-1.49137	um	Nucleus	Nucleus Center of Homogeneous Mass	0.000	1.000	4	100000004	100000004	NT PSF-A488 IMPa4-A546 DAPI 8C2-siRNA-IMP-a2-a4 V2.00	0	20. NT IMPa4 PSF-A488 DAPI IMPa4-A546_a_TileScan_001 (Stage 1 of 49)	00-VKpd7DjummPfvJPtN8KJa7
63700	42708.2	-1.62329	um	Nucleus	Nucleus Center of Homogeneous Mass	0.000	1.000	6	100000005	100000005	NT PSF-A488 IMPa4-A546 DAPI 8C2-siRNA-IMP-a2-a4 V2.00	0	20. NT IMPa4 PSF-A488 DAPI IMPa4-A546_a_TileScan_001 (Stage 1 of 49)	00-VKpd7DjummPfvJPtN8KJa7
63704.6	42711	-1.42739	um	Nucleus	Nucleus Center of Homogeneous Mass	0.000	1.000	7	100000006	100000006	NT PSF-A488 IMPa4-A546 DAPI 8C2-siRNA-IMP-a2-a4 V2.00	0	20. NT IMPa4 PSF-A488 DAPI IMPa4-A546_a_TileScan_001 (Stage 1 of 49)	00-VKpd7DjummPfvJPtN8KJa7
63691.8	42727.2	-1.42043	um	Nucleus	Nucleus Center of Homogeneous Mass	0.000	1.000	8	100000007	100000007	NT PSF-A488 IMPa4-A546 DAPI 8C2-siRNA-IMP-a2-a4 V2.00	0	20. NT IMPa4 PSF-A488 DAPI IMPa4-A546_a_TileScan_001 (Stage 1 of 49)	00-VKpd7DjummPfvJPtN8KJa7
63758.3	42754.1	-1.35389	um	Nucleus	Nucleus Center of Homogeneous Mass	0.000	1.000	9	100000008	100000008	NT PSF-A488 IMPa4-A546 DAPI 8C2-siRNA-IMP-a2-a4 V2.00	0	20. NT IMPa4 PSF-A488 DAPI IMPa4-A546_a_TileScan_001 (Stage 1 of 49)	00-VKpd7DjummPfvJPtN8KJa7
63756.2	42709.1	-1.07471	um	Nucleus	Nucleus Center of Homogeneous Mass	0.000	1.000	10	100000009	100000009	NT PSF-A488 IMPa4-A546 DAPI 8C2-siRNA-IMP-a2-a4 V2.00	0	20. NT IMPa4 PSF-A488 DAPI IMPa4-A546_a_TileScan_001 (Stage 1 of 49)	00-VKpd7DjummPfvJPtN8KJa7
63737.2	42713.6	-1.04527	um	Nucleus	Nucleus Center of Homogeneous Mass	0.000	1.000	11	100000010	100000010	NT PSF-A488 IMPa4-A546 DAPI 8C2-siRNA-IMP-a2-a4 V2.00	0	20. NT IMPa4 PSF-A488 DAPI IMPa4-A546_a_TileScan_001 (Stage 1 of 49)	00-VKpd7DjummPfvJPtN8KJa7
63751.9	42729.3	-0.992389	um	Nucleus	Nucleus Center of Homogeneous Mass	0.000	1.000	12	100000011	100000011	NT PSF-A488 IMPa4-A546 DAPI 8C2-siRNA-IMP-a2-a4 V2.00	0	20. NT IMPa4 PSF-A488 DAPI IMPa4-A546_a_TileScan_001 (Stage 1 of 49)	00-VKpd7DjummPfvJPtN8KJa7
63622.9	42786.9	-1.55064	um	Nucleus	Nucleus Center of Homogeneous Mass	0.000	1.000	13	100000012	100000012	NT PSF-A488 IMPa4-A546 DAPI 8C2-siRNA-IMP-a2-a4 V2.00	0	20. NT IMPa4 PSF-A488 DAPI IMPa4-A546_a_TileScan_001 (Stage 1 of 49)	00-VKpd7DjummPfvJPtN8KJa7
63618.7	42825.5	-1.37975	um	Nucleus	Nucleus Center of Homogeneous Mass	0.000	1.000	14	100000013	100000013	NT PSF-A488 IMPa4-A546 DAPI 8C2-siRNA-IMP-a2-a4 V2.00	0	20. NT IMPa4 PSF-A488 DAPI IMPa4-A546_a_TileScan_001 (Stage 1 of 49)	00-VKpd7DjummPfvJPtN8KJa7
63648.1	42819.4	-1.33048	um	Nucleus	Nucleus Center of Homogeneous Mass	0.000	1.000	15	100000014	100000014	NT PSF-A488 IMPa4-A546 DAPI 8C2-siRNA-IMP-a2-a4 V2.00	0	20. NT IMPa4 PSF-A488 DAPI IMPa4-A546_a_TileScan_001 (Stage 1 of 49)	00-VKpd7DjummPfvJPtN8KJa7
63625.6	42845	-1.68262	um	Nucleus	Nucleus Center of Homogeneous Mass	0.000	1.000	16	100000015	100000015	NT PSF-A488 IMPa4-A546 DAPI 8C2-siRNA-IMP-a2-a4 V2.00	0	20. NT IMPa4 PSF-A488 DAPI IMPa4-A546_a_TileScan_001 (Stage 1 of 49)	00-VKpd7DjummPfvJPtN8KJa7
63747.3	42781.9	-1.42467	um	Nucleus	Nucleus Center of Homogeneous Mass	0.000	1.000	17	100000016	100000016	NT PSF-A488 IMPa4-A546 DAPI 8C2-siRNA-IMP-a2-a4 V2.00	0	20. NT IMPa4 PSF-A488 DAPI IMPa4-A546_a_TileScan_001 (Stage 1 of 49)	00-VKpd7DjummPfvJPtN8KJa7
63709.8	42792.9	-1.28762	um	Nucleus	Nucleus Center of Homogeneous Mass	0.000	1.000	18	100000017	100000017	NT PSF-A488 IMPa4-A546 DAPI 8C2-siRNA-IMP-a2-a4 V2.00	0	20. NT IMPa4 PSF-A488 DAPI IMPa4-A546_a_TileScan_001 (Stage 1 of 49)	00-VKpd7DjummPfvJPtN8KJa7
63695.1	42817.4	-1.41402	um	Nucleus	Nucleus Center of Homogeneous Mass	0.000	1.000	19	100000018	100000018	NT PSF-A488 IMPa4-A546 DAPI 8C2-siRNA-IMP-a2-a4 V2.00	0	20. NT IMPa4 PSF-A488 DAPI IMPa4-A546_a_TileScan_001 (Stage 1 of 49)	00-VKpd7DjummPfvJPtN8KJa7
63738.4	42832.8	-1.18726	um	Nucleus	Nucleus Center of Homogeneous Mass	0.000	1.000	20	100000019	100000019	NT PSF-A488 IMPa4-A546 DAPI 8C2-siRNA-IMP-a2-a4 V2.00	0	20. NT IMPa4 PSF-A488 DAPI IMPa4-A546_a_TileScan_001 (Stage 1 of 49)	00-VKpd7DjummPfvJPtN8KJa7
63707	42844.7	-1.35485	um	Nucleus	Nucleus Center of Homogeneous Mass	0.000	1.000	21	100000020	100000020	NT PSF-A488 IMPa4-A546 DAPI 8C2-siRNA-IMP-a2-a4 V2.00	0	20. NT IMPa4 PSF-A488 DAPI IMPa4-A546_a_TileScan_001 (Stage 1 of 49)	00-VKpd7DjummPfvJPtN8KJa7
63758.6	42816.2	-0.934635	um	Nucleus	Nucleus Center of Homogeneous Mass	0.000	1.000	23	100000021	100000021	NT PSF-A488 IMPa4-A546 DAPI 8C2-siRNA-IMP-a2-a4 V2.00	0	20. NT IMPa4 PSF-A488 DAPI IMPa4-A546_a_TileScan_001 (Stage 1 of 49)	00-VKpd7DjummPfvJPtN8KJa7
63627.3	42716.9	-5.38182	um	Nucleus	Nucleus Center of Homogeneous Mass	0.000	1.000	26	100000022	100000000	NT PSF-A488 IMPa4-A546 DAPI 8C2-siRNA-IMP-a2-a4 V2.00	0	20. NT IMPa4 PSF-A488 DAPI IMPa4-A546_aa_TileScan_001 (Stage 27 of 49)	00-A7EL2i8AcrgT2hHFXUCwt5
63659.9	42734.4	-5.18009	um	Nucleus	Nucleus Center of Homogeneous Mass	0.000	1.000	27	100000023	100000001	NT PSF-A488 IMPa4-A546 DAPI 8C2-siRNA-IMP-a2-a4 V2.00	0	20. NT IMPa4 PSF-A488 DAPI IMPa4-A546_aa_TileScan_001 (Stage 27 of 49)	00-A7EL2i8AcrgT2hHFXUCwt5
63630.2	42739.5	-5.35763	um	Nucleus	Nucleus Center of Homogeneous Mass	0.000	1.000	28	100000024	100000002	NT PSF-A488 IMPa4-A546 DAPI 8C2-siRNA-IMP-a2-a4 V2.00	0	20. NT IMPa4 PSF-A488 DAPI IMPa4-A546_aa_TileScan_001 (Stage 27 of 49)	00-A7EL2i8AcrgT2hHFXUCwt5
63666.9	42753.6	-5.25044	um	Nucleus	Nucleus Center of Homogeneous Mass	0.000	1.000	28	100000025	100000003	NT PSF-A488 IMPa4-A546 DAPI 8C2-siRNA-IMP-a2-a4 V2.00	0	20. NT IMPa4 PSF-A488 DAPI IMPa4-A546_aa_TileScan_001 (Stage 27 of 49)	00-A7EL2i8AcrgT2hHFXUCwt5
63675.5	42734.2	-4.85824	um	Nucleus	Nucleus Center of Homogeneous Mass	0.000	1.000	29	100000026	100000004	NT PSF-A488 IMPa4-A546 DAPI 8C2-siRNA-IMP-a2-a4 V2.00	0	20. NT IMPa4 PSF-A488 DAPI IMPa4-A546_aa_TileScan_001 (Stage 27 of 49)	00-A7EL2i8AcrgT2hHFXUCwt5
63735.1	42709.8	-4.9293	um	Nucleus	Nucleus Center of Homogeneous Mass	0.000	1.000	30	100000027	100000005	NT PSF-A488 IMPa4-A546 DAPI 8C2-siRNA-IMP-a2-a4 V2.00	0	20. NT IMPa4 PSF-A488 DAPI IMPa4-A546_aa_TileScan_001 (Stage 27 of 49)	00-A7EL2i8AcrgT2hHFXUCwt5
63745.6	42746.3	-4.78253	um	Nucleus	Nucleus Center of Homogeneous Mass	0.000	1.000	31	100000028	100000006	NT PSF-A488 IMPa4-A546 DAPI 8C2-siRNA-IMP-a2-a4 V2.00	0	20. NT IMPa4 PSF-A488 DAPI IMPa4-A546_aa_TileScan_001 (Stage 27 of 49)	00-A7EL2i8AcrgT2hHFXUCwt5
63707.9	42763.2	-5.0984	um	Nucleus	Nucleus Center of Homogeneous Mass	0.000	1.000	32	100000029	100000007	NT PSF-A488 IMPa4-A546 DAPI 8C2-siRNA-IMP-a2-a4 V2.00	0	20. NT IMPa4 PSF-A488 DAPI IMPa4-A546_aa_TileScan_001 (Stage 27 of 49)	00-A7EL2i8AcrgT2hHFXUCwt5
63694	42718.5	-5.07218	um	Nucleus	Nucleus Center of Homogeneous Mass	0.000	1.000	33	100000030	100000008	NT PSF-A488 IMPa4-A546 DAPI 8C2-siRNA-IMP-a2-a4 V2.00	0	20. NT IMPa4 PSF-A488 DAPI IMPa4-A546_aa_TileScan_001 (Stage 27 of 49)	00-A7EL2i8AcrgT2hHFXUCwt5
63711.6	42728	-4.66464	um	Nucleus	Nucleus Center of Homogeneous Mass	0.000	1.000	34	100000031	100000009	NT PSF-A488 IMPa4-A546 DAPI 8C2-siRNA-IMP-a2-a4 V2.00	0	20. NT IMPa4 PSF-A488 DAPI IMPa4-A546_aa_TileScan_001 (Stage 27 of 49)	00-A7EL2i8AcrgT2hHFXUCwt5
63748.3	42732.8	-4.63266	um	Nucleus	Nucleus Center of Homogeneous Mass	0.000	1.000	35	100000032	100000010	NT PSF-A488 IMPa4-A546 DAPI 8C2-siRNA-IMP-a2-a4 V2.00	0	20. NT IMPa4 PSF-A488 DAPI IMPa4-A546_aa_TileScan_001 (Stage 27 of 49)	00-A7EL2i8AcrgT2hHFXUCwt5
63683.4	42812.5	-4.65902	um	Nucleus	Nucleus Center of Homogeneous Mass	0.000	1.000	37	100000033	100000011	NT PSF-A488 IMPa4-A546 DAPI 8C2-siRNA-IMP-a2-a4 V2.00	0	20. NT IMPa4 PSF-A488 DAPI IMPa4-A546_aa_TileScan_001 (Stage 27 of 49)	00-A7EL2i8AcrgT2hHFXUCwt5
63671.7	42830.9	-5.09708	um	Nucleus	Nucleus Center of Homogeneous Mass	0.000	1.000	38	100000034	100000012	NT PSF-A488 IMPa4-A546 DAPI 8C2-siRNA-IMP-a2-a4 V2.00	0	20. NT IMPa4 PSF-A488 DAPI IMPa4-A546_aa_TileScan_001 (Stage 27 of 49)	00-A7EL2i8AcrgT2hHFXUCwt5
63654.6	42840.3	-4.68136	um	Nucleus	Nucleus Center of Homogeneous Mass	0.000	1.000	39	100000035	100000013	NT PSF-A488 IMPa4-A546 DAPI 8C2-siRNA-IMP-a2-a4 V2.00	0	20. NT IMPa4 PSF-A488 DAPI IMPa4-A546_aa_TileScan_001 (Stage 27 of 49)	00-A7EL2i8AcrgT2hHFXUCwt5
63663.7	42804.7	-4.80206	um	Nucleus	Nucleus Center of Homogeneous Mass	0.000	1.000	40	100000036	100000014	NT PSF-A488 IMPa4-A546 DAPI 8C2-siRNA-IMP-a2-a4 V2.00	0	20. NT IMPa4 PSF-A488 DAPI IMPa4-A546_aa_TileScan_001 (Stage 27 of 49)	00-A7EL2i8AcrgT2hHFXUCwt5
63631.5	42821.1	-5.08247	um	Nucleus	Nucleus Center of Homogeneous Mass	0.000	1.000	41	100000037	100000015	NT PSF-A488 IMPa4-A546 DAPI 8C2-siRNA-IMP-a2-a4 V2.00	0	20. NT IMPa4 PSF-A488 DAPI IMPa4-A546_aa_TileScan_001 (Stage 27 of 49)	00-A7EL2i8AcrgT2hHFXUCwt5
63623.4	42844.6	-4.18662	um	Nucleus	Nucleus Center of Homogeneous Mass	0.000	1.000	42	100000038	100000016	NT PSF-A488 IMPa4-A546 DAPI 8C2-siRNA-IMP-a2-a4 V2.00	0	20. NT IMPa4 PSF-A488 DAPI IMPa4-A546_aa_TileScan_001 (Stage 27 of 49)	00-A7EL2i8AcrgT2hHFXUCwt5
63732.2	42795.7	-4.86865	um	Nucleus	Nucleus Center of Homogeneous Mass	0.000	1.000	43	100000039	100000017	NT PSF-A488 IMPa4-A546 DAPI 8C2-siRNA-IMP-a2-a4 V2.00	0	20. NT IMPa4 PSF-A488 DAPI IMPa4-A546_aa_TileScan_001 (Stage 27 of 49)	00-A7EL2i8AcrgT2hHFXUCwt5
63753.5	42824.7	-4.90978	um	Nucleus	Nucleus Center of Homogeneous Mass	0.000	1.000	44	100000040	100000018	NT PSF-A488 IMPa4-A546 DAPI 8C2-siRNA-IMP-a2-a4 V2.00	0	20. NT IMPa4 PSF-A488 DAPI IMPa4-A546_aa_TileScan_001 (Stage 27 of 49)	00-A7EL2i8AcrgT2hHFXUCwt5
63704.8	42846.2	-5.1128	um	Nucleus	Nucleus Center of Homogeneous Mass	0.000	1.000	45	100000041	100000019	NT PSF-A488 IMPa4-A546 DAPI 8C2-siRNA-IMP-a2-a4 V2.00	0	20. NT IMPa4 PSF-A488 DAPI IMPa4-A546_aa_TileScan_001 (Stage 27 of 49)	00-A7EL2i8AcrgT2hHFXUCwt5
63718.8	42837.4	-5.30064	um	Nucleus	Nucleus Center of Homogeneous Mass	0.000	1.000	45	100000042	100000020	NT PSF-A488 IMPa4-A546 DAPI 8C2-siRNA-IMP-a2-a4 V2.00	0	20. NT IMPa4 PSF-A488 DAPI IMPa4-A546_aa_TileScan_001 (Stage 27 of 49)	00-A7EL2i8AcrgT2hHFXUCwt5
63752.7	42845	-4.81502	um	Nucleus	Nucleus Center of Homogeneous Mass	0.000	1.000	47	100000043	100000021	NT PSF-A488 IMPa4-A546 DAPI 8C2-siRNA-IMP-a2-a4 V2.00	0	20. NT IMPa4 PSF-A488 DAPI IMPa4-A546_aa_TileScan_001 (Stage 27 of 49)	00-A7EL2i8AcrgT2hHFXUCwt5
63624.4	42716.9	-5.35442	um	Nucleus	Nucleus Center of Homogeneous Mass	0.000	1.000	49	100000044	100000000	NT PSF-A488 IMPa4-A546 DAPI 8C2-siRNA-IMP-a2-a4 V2.00	0	20. NT IMPa4 PSF-A488 DAPI IMPa4-A546_ab_TileScan_001 (Stage 28 of 49)	00-QmpUmmhqXSjBR4HFVkDD9i
63672.8	42725	-4.73413	um	Nucleus	Nucleus Center of Homogeneous Mass	0.000	1.000	51	100000045	100000001	NT PSF-A488 IMPa4-A546 DAPI 8C2-siRNA-IMP-a2-a4 V2.00	0	20. NT IMPa4 PSF-A488 DAPI IMPa4-A546_ab_TileScan_001 (Stage 28 of 49)	00-QmpUmmhqXSjBR4HFVkDD9i
63634.7	42731.6	-4.64201	um	Nucleus	Nucleus Center of Homogeneous Mass	0.000	1.000	52	100000046	100000002	NT PSF-A488 IMPa4-A546 DAPI 8C2-siRNA-IMP-a2-a4 V2.00	0	20. NT IMPa4 PSF-A488 DAPI IMPa4-A546_ab_TileScan_001 (Stage 28 of 49)	00-QmpUmmhqXSjBR4HFVkDD9i
63682.2	42733.1	-4.7083	um	Nucleus	Nucleus Center of Homogeneous Mass	0.000	1.000	53	100000047	100000003	NT PSF-A488 IMPa4-A546 DAPI 8C2-siRNA-IMP-a2-a4 V2.00	0	20. NT IMPa4 PSF-A488 DAPI IMPa4-A546_ab_TileScan_001 (Stage 28 of 49)	00-QmpUmmhqXSjBR4HFVkDD9i
63633	42758.4	-4.98327	um	Nucleus	Nucleus Center of Homogeneous Mass	0.000	1.000	54	100000048	100000004	NT PSF-A488 IMPa4-A546 DAPI 8C2-siRNA-IMP-a2-a4 V2.00	0	20. NT IMPa4 PSF-A488 DAPI IMPa4-A546_ab_TileScan_001 (Stage 28 of 49)	00-QmpUmmhqXSjBR4HFVkDD9i
63667.8	42760	-4.71351	um	Nucleus	Nucleus Center of Homogeneous Mass	0.000	1.000	55	100000049	100000005	NT PSF-A488 IMPa4-A546 DAPI 8C2-siRNA-IMP-a2-a4 V2.00	0	20. NT IMPa4 PSF-A488 DAPI IMPa4-A546_ab_TileScan_001 (Stage 28 of 49)	00-QmpUmmhqXSjBR4HFVkDD9i
63649.6	42777.4	-4.69377	um	Nucleus	Nucleus Center of Homogeneous Mass	0.000	1.000	56	100000050	100000006	NT PSF-A488 IMPa4-A546 DAPI 8C2-siRNA-IMP-a2-a4 V2.00	0	20. NT IMPa4 PSF-A488 DAPI IMPa4-A546_ab_TileScan_001 (Stage 28 of 49)	00-QmpUmmhqXSjBR4HFVkDD9i
63724.7	42720.1	-5.06064	um	Nucleus	Nucleus Center of Homogeneous Mass	0.000	1.000	58	100000051	100000007	NT PSF-A488 IMPa4-A546 DAPI 8C2-siRNA-IMP-a2-a4 V2.00	0	20. NT IMPa4 PSF-A488 DAPI IMPa4-A546_ab_TileScan_001 (Stage 28 of 49)	00-QmpUmmhqXSjBR4HFVkDD9i
63742.5	42733.9	-5.00056	um	Nucleus	Nucleus Center of Homogeneous Mass	0.000	1.000	58	100000052	100000008	NT PSF-A488 IMPa4-A546 DAPI 8C2-siRNA-IMP-a2-a4 V2.00	0	20. NT IMPa4 PSF-A488 DAPI IMPa4-A546_ab_TileScan_001 (Stage 28 of 49)	00-QmpUmmhqXSjBR4HFVkDD9i
63703.4	42736.5	-4.73518	um	Nucleus	Nucleus Center of Homogeneous Mass	0.000	1.000	59	100000053	100000009	NT PSF-A488 IMPa4-A546 DAPI 8C2-siRNA-IMP-a2-a4 V2.00	0	20. NT IMPa4 PSF-A488 DAPI IMPa4-A546_ab_TileScan_001 (Stage 28 of 49)	00-QmpUmmhqXSjBR4HFVkDD9i
63749.5	42740.5	-4.99316	um	Nucleus	Nucleus Center of Homogeneous Mass	0.000	1.000	60	100000054	100000010	NT PSF-A488 IMPa4-A546 DAPI 8C2-siRNA-IMP-a2-a4 V2.00	0	20. NT IMPa4 PSF-A488 DAPI IMPa4-A546_ab_TileScan_001 (Stage 28 of 49)	00-QmpUmmhqXSjBR4HFVkDD9i
63717.5	42759.7	-5.06805	um	Nucleus	Nucleus Center of Homogeneous Mass	0.000	1.000	61	100000055	100000011	NT PSF-A488 IMPa4-A546 DAPI 8C2-siRNA-IMP-a2-a4 V2.00	0	20. NT IMPa4 PSF-A488 DAPI IMPa4-A546_ab_TileScan_001 (Stage 28 of 49)	00-QmpUmmhqXSjBR4HFVkDD9i
63633.1	42772.8	-4.58089	um	Nucleus	Nucleus Center of Homogeneous Mass	0.000	1.000	62	100000056	100000012	NT PSF-A488 IMPa4-A546 DAPI 8C2-siRNA-IMP-a2-a4 V2.00	0	20. NT IMPa4 PSF-A488 DAPI IMPa4-A546_ab_TileScan_001 (Stage 28 of 49)	00-QmpUmmhqXSjBR4HFVkDD9i
63686.1	42781.8	-4.77595	um	Nucleus	Nucleus Center of Homogeneous Mass	0.000	1.000	63	100000057	100000013	NT PSF-A488 IMPa4-A546 DAPI 8C2-siRNA-IMP-a2-a4 V2.00	0	20. NT IMPa4 PSF-A488 DAPI IMPa4-A546_ab_TileScan_001 (Stage 28 of 49)	00-QmpUmmhqXSjBR4HFVkDD9i
63646.6	42792	-4.94863	um	Nucleus	Nucleus Center of Homogeneous Mass	0.000	1.000	64	100000058	100000014	NT PSF-A488 IMPa4-A546 DAPI 8C2-siRNA-IMP-a2-a4 V2.00	0	20. NT IMPa4 PSF-A488 DAPI IMPa4-A546_ab_TileScan_001 (Stage 28 of 49)	00-QmpUmmhqXSjBR4HFVkDD9i
63623.9	42817.6	-5.1766	um	Nucleus	Nucleus Center of Homogeneous Mass	0.000	1.000	65	100000059	100000015	NT PSF-A488 IMPa4-A546 DAPI 8C2-siRNA-IMP-a2-a4 V2.00	0	20. NT IMPa4 PSF-A488 DAPI IMPa4-A546_ab_TileScan_001 (Stage 28 of 49)	00-QmpUmmhqXSjBR4HFVkDD9i
63669.6	42819.4	-4.79898	um	Nucleus	Nucleus Center of Homogeneous Mass	0.000	1.000	66	100000060	100000016	NT PSF-A488 IMPa4-A546 DAPI 8C2-siRNA-IMP-a2-a4 V2.00	0	20. NT IMPa4 PSF-A488 DAPI IMPa4-A546_ab_TileScan_001 (Stage 28 of 49)	00-QmpUmmhqXSjBR4HFVkDD9i
63722.1	42801.8	-5.02474	um	Nucleus	Nucleus Center of Homogeneous Mass	0.000	1.000	68	100000061	100000017	NT PSF-A488 IMPa4-A546 DAPI 8C2-siRNA-IMP-a2-a4 V2.00	0	20. NT IMPa4 PSF-A488 DAPI IMPa4-A546_ab_TileScan_001 (Stage 28 of 49)	00-QmpUmmhqXSjBR4HFVkDD9i
63705.6	42814.5	-5.22269	um	Nucleus	Nucleus Center of Homogeneous Mass	0.000	1.000	69	100000062	100000018	NT PSF-A488 IMPa4-A546 DAPI 8C2-siRNA-IMP-a2-a4 V2.00	0	20. NT IMPa4 PSF-A488 DAPI IMPa4-A546_ab_TileScan_001 (Stage 28 of 49)	00-QmpUmmhqXSjBR4HFVkDD9i
63739.3	42833	-5.19053	um	Nucleus	Nucleus Center of Homogeneous Mass	0.000	1.000	70	100000063	100000019	NT PSF-A488 IMPa4-A546 DAPI 8C2-siRNA-IMP-a2-a4 V2.00	0	20. NT IMPa4 PSF-A488 DAPI IMPa4-A546_ab_TileScan_001 (Stage 28 of 49)	00-QmpUmmhqXSjBR4HFVkDD9i
63736.6	42839	-5.19254	um	Nucleus	Nucleus Center of Homogeneous Mass	0.000	1.000	71	100000064	100000020	NT PSF-A488 IMPa4-A546 DAPI 8C2-siRNA-IMP-a2-a4 V2.00	0	20. NT IMPa4 PSF-A488 DAPI IMPa4-A546_ab_TileScan_001 (Stage 28 of 49)	00-QmpUmmhqXSjBR4HFVkDD9i
63689.3	42827.9	-4.8367	um	Nucleus	Nucleus Center of Homogeneous Mass	0.000	1.000	72	100000065	100000021	NT PSF-A488 IMPa4-A546 DAPI 8C2-siRNA-IMP-a2-a4 V2.00	0	20. NT IMPa4 PSF-A488 DAPI IMPa4-A546_ab_TileScan_001 (Stage 28 of 49)	00-QmpUmmhqXSjBR4HFVkDD9i
63674.7	42822	-4.98009	um	Nucleus	Nucleus Center of Homogeneous Mass	0.000	1.000	72	100000066	100000022	NT PSF-A488 IMPa4-A546 DAPI 8C2-siRNA-IMP-a2-a4 V2.00	0	20. NT IMPa4 PSF-A488 DAPI IMPa4-A546_ab_TileScan_001 (Stage 28 of 49)	00-QmpUmmhqXSjBR4HFVkDD9i
63651.2	42715.1	-5.11177	um	Nucleus	Nucleus Center of Homogeneous Mass	0.000	1.000	73	100000067	100000000	NT PSF-A488 IMPa4-A546 DAPI 8C2-siRNA-IMP-a2-a4 V2.00	0	20. NT IMPa4 PSF-A488 DAPI IMPa4-A546_ac_TileScan_001 (Stage 29 of 49)	00-b4HeUEAHpBPcieyPGwMm3N
63685.8	42722.4	-5.31531	um	Nucleus	Nucleus Center of Homogeneous Mass	0.000	1.000	74	100000068	100000001	NT PSF-A488 IMPa4-A546 DAPI 8C2-siRNA-IMP-a2-a4 V2.00	0	20. NT IMPa4 PSF-A488 DAPI IMPa4-A546_ac_TileScan_001 (Stage 29 of 49)	00-b4HeUEAHpBPcieyPGwMm3N
63677	42749.7	-5.40087	um	Nucleus	Nucleus Center of Homogeneous Mass	0.000	1.000	75	100000069	100000002	NT PSF-A488 IMPa4-A546 DAPI 8C2-siRNA-IMP-a2-a4 V2.00	0	20. NT IMPa4 PSF-A488 DAPI IMPa4-A546_ac_TileScan_001 (Stage 29 of 49)	00-b4HeUEAHpBPcieyPGwMm3N
63695.7	42756.1	-5.00039	um	Nucleus	Nucleus Center of Homogeneous Mass	0.000	1.000	75	100000070	100000003	NT PSF-A488 IMPa4-A546 DAPI 8C2-siRNA-IMP-a2-a4 V2.00	0	20. NT IMPa4 PSF-A488 DAPI IMPa4-A546_ac_TileScan_001 (Stage 29 of 49)	00-b4HeUEAHpBPcieyPGwMm3N
63642.7	42758.5	-5.44712	um	Nucleus	Nucleus Center of Homogeneous Mass	0.000	1.000	76	100000071	100000004	NT PSF-A488 IMPa4-A546 DAPI 8C2-siRNA-IMP-a2-a4 V2.00	0	20. NT IMPa4 PSF-A488 DAPI IMPa4-A546_ac_TileScan_001 (Stage 29 of 49)	00-b4HeUEAHpBPcieyPGwMm3N
63631.2	42728.2	-4.68635	um	Nucleus	Nucleus Center of Homogeneous Mass	0.000	1.000	77	100000072	100000005	NT PSF-A488 IMPa4-A546 DAPI 8C2-siRNA-IMP-a2-a4 V2.00	0	20. NT IMPa4 PSF-A488 DAPI IMPa4-A546_ac_TileScan_001 (Stage 29 of 49)	00-b4HeUEAHpBPcieyPGwMm3N
63654.2	42734.1	-5.06539	um	Nucleus	Nucleus Center of Homogeneous Mass	0.000	1.000	78	100000073	100000006	NT PSF-A488 IMPa4-A546 DAPI 8C2-siRNA-IMP-a2-a4 V2.00	0	20. NT IMPa4 PSF-A488 DAPI IMPa4-A546_ac_TileScan_001 (Stage 29 of 49)	00-b4HeUEAHpBPcieyPGwMm3N
63714.7	42741.7	-5.47673	um	Nucleus	Nucleus Center of Homogeneous Mass	0.000	1.000	79	100000074	100000007	NT PSF-A488 IMPa4-A546 DAPI 8C2-siRNA-IMP-a2-a4 V2.00	0	20. NT IMPa4 PSF-A488 DAPI IMPa4-A546_ac_TileScan_001 (Stage 29 of 49)	00-b4HeUEAHpBPcieyPGwMm3N
63735.2	42765.9	-5.56773	um	Nucleus	Nucleus Center of Homogeneous Mass	0.000	1.000	80	100000075	100000008	NT PSF-A488 IMPa4-A546 DAPI 8C2-siRNA-IMP-a2-a4 V2.00	0	20. NT IMPa4 PSF-A488 DAPI IMPa4-A546_ac_TileScan_001 (Stage 29 of 49)	00-b4HeUEAHpBPcieyPGwMm3N
63717.8	42772.2	-5.22953	um	Nucleus	Nucleus Center of Homogeneous Mass	0.000	1.000	81	100000076	100000009	NT PSF-A488 IMPa4-A546 DAPI 8C2-siRNA-IMP-a2-a4 V2.00	0	20. NT IMPa4 PSF-A488 DAPI IMPa4-A546_ac_TileScan_001 (Stage 29 of 49)	00-b4HeUEAHpBPcieyPGwMm3N
63706.5	42781.7	-5.03897	um	Nucleus	Nucleus Center of Homogeneous Mass	0.000	1.000	81	100000077	100000010	NT PSF-A488 IMPa4-A546 DAPI 8C2-siRNA-IMP-a2-a4 V2.00	0	20. NT IMPa4 PSF-A488 DAPI IMPa4-A546_ac_TileScan_001 (Stage 29 of 49)	00-b4HeUEAHpBPcieyPGwMm3N
63755.8	42746.9	-5.56843	um	Nucleus	Nucleus Center of Homogeneous Mass	0.000	1.000	82	100000078	100000011	NT PSF-A488 IMPa4-A546 DAPI 8C2-siRNA-IMP-a2-a4 V2.00	0	20. NT IMPa4 PSF-A488 DAPI IMPa4-A546_ac_TileScan_001 (Stage 29 of 49)	00-b4HeUEAHpBPcieyPGwMm3N
63752.1	42771.1	-5.56191	um	Nucleus	Nucleus Center of Homogeneous Mass	0.000	1.000	82	100000079	100000012	NT PSF-A488 IMPa4-A546 DAPI 8C2-siRNA-IMP-a2-a4 V2.00	0	20. NT IMPa4 PSF-A488 DAPI IMPa4-A546_ac_TileScan_001 (Stage 29 of 49)	00-b4HeUEAHpBPcieyPGwMm3N
63674.8	42784	-5.28639	um	Nucleus	Nucleus Center of Homogeneous Mass	0.000	1.000	83	100000080	100000013	NT PSF-A488 IMPa4-A546 DAPI 8C2-siRNA-IMP-a2-a4 V2.00	0	20. NT IMPa4 PSF-A488 DAPI IMPa4-A546_ac_TileScan_001 (Stage 29 of 49)	00-b4HeUEAHpBPcieyPGwMm3N
63643.9	42789.9	-5.16372	um	Nucleus	Nucleus Center of Homogeneous Mass	0.000	1.000	85	100000081	100000014	NT PSF-A488 IMPa4-A546 DAPI 8C2-siRNA-IMP-a2-a4 V2.00	0	20. NT IMPa4 PSF-A488 DAPI IMPa4-A546_ac_TileScan_001 (Stage 29 of 49)	00-b4HeUEAHpBPcieyPGwMm3N
63627.1	42819.9	-5.32682	um	Nucleus	Nucleus Center of Homogeneous Mass	0.000	1.000	87	100000082	100000015	NT PSF-A488 IMPa4-A546 DAPI 8C2-siRNA-IMP-a2-a4 V2.00	0	20. NT IMPa4 PSF-A488 DAPI IMPa4-A546_ac_TileScan_001 (Stage 29 of 49)	00-b4HeUEAHpBPcieyPGwMm3N
63662.9	42832.3	-5.52536	um	Nucleus	Nucleus Center of Homogeneous Mass	0.000	1.000	88	100000083	100000016	NT PSF-A488 IMPa4-A546 DAPI 8C2-siRNA-IMP-a2-a4 V2.00	0	20. NT IMPa4 PSF-A488 DAPI IMPa4-A546_ac_TileScan_001 (Stage 29 of 49)	00-b4HeUEAHpBPcieyPGwMm3N
63632.6	42778.4	-5.29777	um	Nucleus	Nucleus Center of Homogeneous Mass	0.000	1.000	89	100000084	100000017	NT PSF-A488 IMPa4-A546 DAPI 8C2-siRNA-IMP-a2-a4 V2.00	0	20. NT IMPa4 PSF-A488 DAPI IMPa4-A546_ac_TileScan_001 (Stage 29 of 49)	00-b4HeUEAHpBPcieyPGwMm3N
63656.6	42803.4	-5.00268	um	Nucleus	Nucleus Center of Homogeneous Mass	0.000	1.000	91	100000085	100000018	NT PSF-A488 IMPa4-A546 DAPI 8C2-siRNA-IMP-a2-a4 V2.00	0	20. NT IMPa4 PSF-A488 DAPI IMPa4-A546_ac_TileScan_001 (Stage 29 of 49)	00-b4HeUEAHpBPcieyPGwMm3N
63693.4	42802.3	-5.6334	um	Nucleus	Nucleus Center of Homogeneous Mass	0.000	1.000	92	100000086	100000019	NT PSF-A488 IMPa4-A546 DAPI 8C2-siRNA-IMP-a2-a4 V2.00	0	20. NT IMPa4 PSF-A488 DAPI IMPa4-A546_ac_TileScan_001 (Stage 29 of 49)	00-b4HeUEAHpBPcieyPGwMm3N
63726.1	42801.7	-5.02289	um	Nucleus	Nucleus Center of Homogeneous Mass	0.000	1.000	93	100000087	100000020	NT PSF-A488 IMPa4-A546 DAPI 8C2-siRNA-IMP-a2-a4 V2.00	0	20. NT IMPa4 PSF-A488 DAPI IMPa4-A546_ac_TileScan_001 (Stage 29 of 49)	00-b4HeUEAHpBPcieyPGwMm3N
63755.9	42810.5	-5.28572	um	Nucleus	Nucleus Center of Homogeneous Mass	0.000	1.000	94	100000088	100000021	NT PSF-A488 IMPa4-A546 DAPI 8C2-siRNA-IMP-a2-a4 V2.00	0	20. NT IMPa4 PSF-A488 DAPI IMPa4-A546_ac_TileScan_001 (Stage 29 of 49)	00-b4HeUEAHpBPcieyPGwMm3N
63716.4	42818.5	-5.7081	um	Nucleus	Nucleus Center of Homogeneous Mass	0.000	1.000	95	100000089	100000022	NT PSF-A488 IMPa4-A546 DAPI 8C2-siRNA-IMP-a2-a4 V2.00	0	20. NT IMPa4 PSF-A488 DAPI IMPa4-A546_ac_TileScan_001 (Stage 29 of 49)	00-b4HeUEAHpBPcieyPGwMm3N
63701.8	42835.4	-5.4139	um	Nucleus	Nucleus Center of Homogeneous Mass	0.000	1.000	95	100000090	100000023	NT PSF-A488 IMPa4-A546 DAPI 8C2-siRNA-IMP-a2-a4 V2.00	0	20. NT IMPa4 PSF-A488 DAPI IMPa4-A546_ac_TileScan_001 (Stage 29 of 49)	00-b4HeUEAHpBPcieyPGwMm3N
63660.9	42739.1	-5.7282	um	Nucleus	Nucleus Center of Homogeneous Mass	0.000	1.000	98	100000091	100000000	NT PSF-A488 IMPa4-A546 DAPI 8C2-siRNA-IMP-a2-a4 V2.00	0	20. NT IMPa4 PSF-A488 DAPI IMPa4-A546_ad_TileScan_001 (Stage 30 of 49)	00-2oFGTDusNHV5fjKeKLWH58
63685.3	42731.4	-5.33332	um	Nucleus	Nucleus Center of Homogeneous Mass	0.000	1.000	99	100000092	100000001	NT PSF-A488 IMPa4-A546 DAPI 8C2-siRNA-IMP-a2-a4 V2.00	0	20. NT IMPa4 PSF-A488 DAPI IMPa4-A546_ad_TileScan_001 (Stage 30 of 49)	00-2oFGTDusNHV5fjKeKLWH58
63688.9	42764.3	-5.24448	um	Nucleus	Nucleus Center of Homogeneous Mass	0.000	1.000	100	100000093	100000002	NT PSF-A488 IMPa4-A546 DAPI 8C2-siRNA-IMP-a2-a4 V2.00	0	20. NT IMPa4 PSF-A488 DAPI IMPa4-A546_ad_TileScan_001 (Stage 30 of 49)	00-2oFGTDusNHV5fjKeKLWH58
63638.4	42735.1	-5.43688	um	Nucleus	Nucleus Center of Homogeneous Mass	0.000	1.000	101	100000094	100000003	NT PSF-A488 IMPa4-A546 DAPI 8C2-siRNA-IMP-a2-a4 V2.00	0	20. NT IMPa4 PSF-A488 DAPI IMPa4-A546_ad_TileScan_001 (Stage 30 of 49)	00-2oFGTDusNHV5fjKeKLWH58
63635.8	42749.9	-5.79964	um	Nucleus	Nucleus Center of Homogeneous Mass	0.000	1.000	101	100000095	100000004	NT PSF-A488 IMPa4-A546 DAPI 8C2-siRNA-IMP-a2-a4 V2.00	0	20. NT IMPa4 PSF-A488 DAPI IMPa4-A546_ad_TileScan_001 (Stage 30 of 49)	00-2oFGTDusNHV5fjKeKLWH58
63628.1	42772.8	-5.80513	um	Nucleus	Nucleus Center of Homogeneous Mass	0.000	1.000	101	100000096	100000005	NT PSF-A488 IMPa4-A546 DAPI 8C2-siRNA-IMP-a2-a4 V2.00	0	20. NT IMPa4 PSF-A488 DAPI IMPa4-A546_ad_TileScan_001 (Stage 30 of 49)	00-2oFGTDusNHV5fjKeKLWH58
63737.1	42770.3	-5.6464	um	Nucleus	Nucleus Center of Homogeneous Mass	0.000	1.000	103	100000097	100000006	NT PSF-A488 IMPa4-A546 DAPI 8C2-siRNA-IMP-a2-a4 V2.00	0	20. NT IMPa4 PSF-A488 DAPI IMPa4-A546_ad_TileScan_001 (Stage 30 of 49)	00-2oFGTDusNHV5fjKeKLWH58
63724.9	42717.2	-5.85921	um	Nucleus	Nucleus Center of Homogeneous Mass	0.000	1.000	104	100000098	100000007	NT PSF-A488 IMPa4-A546 DAPI 8C2-siRNA-IMP-a2-a4 V2.00	0	20. NT IMPa4 PSF-A488 DAPI IMPa4-A546_ad_TileScan_001 (Stage 30 of 49)	00-2oFGTDusNHV5fjKeKLWH58
63735.1	42729.8	-5.38592	um	Nucleus	Nucleus Center of Homogeneous Mass	0.000	1.000	104	100000099	100000008	NT PSF-A488 IMPa4-A546 DAPI 8C2-siRNA-IMP-a2-a4 V2.00	0	20. NT IMPa4 PSF-A488 DAPI IMPa4-A546_ad_TileScan_001 (Stage 30 of 49)	00-2oFGTDusNHV5fjKeKLWH58
63653.5	42785.4	-5.65856	um	Nucleus	Nucleus Center of Homogeneous Mass	0.000	1.000	105	100000100	100000009	NT PSF-A488 IMPa4-A546 DAPI 8C2-siRNA-IMP-a2-a4 V2.00	0	20. NT IMPa4 PSF-A488 DAPI IMPa4-A546_ad_TileScan_001 (Stage 30 of 49)	00-2oFGTDusNHV5fjKeKLWH58
63678.8	42831.6	-5.67494	um	Nucleus	Nucleus Center of Homogeneous Mass	0.000	1.000	106	100000101	100000010	NT PSF-A488 IMPa4-A546 DAPI 8C2-siRNA-IMP-a2-a4 V2.00	0	20. NT IMPa4 PSF-A488 DAPI IMPa4-A546_ad_TileScan_001 (Stage 30 of 49)	00-2oFGTDusNHV5fjKeKLWH58
63669.3	42815.2	-5.62393	um	Nucleus	Nucleus Center of Homogeneous Mass	0.000	1.000	108	100000102	100000011	NT PSF-A488 IMPa4-A546 DAPI 8C2-siRNA-IMP-a2-a4 V2.00	0	20. NT IMPa4 PSF-A488 DAPI IMPa4-A546_ad_TileScan_001 (Stage 30 of 49)	00-2oFGTDusNHV5fjKeKLWH58
63633.6	42811.6	-5.44286	um	Nucleus	Nucleus Center of Homogeneous Mass	0.000	1.000	109	100000103	100000012	NT PSF-A488 IMPa4-A546 DAPI 8C2-siRNA-IMP-a2-a4 V2.00	0	20. NT IMPa4 PSF-A488 DAPI IMPa4-A546_ad_TileScan_001 (Stage 30 of 49)	00-2oFGTDusNHV5fjKeKLWH58
63665.8	42845.4	-5.6408	um	Nucleus	Nucleus Center of Homogeneous Mass	0.000	1.000	110	100000104	100000013	NT PSF-A488 IMPa4-A546 DAPI 8C2-siRNA-IMP-a2-a4 V2.00	0	20. NT IMPa4 PSF-A488 DAPI IMPa4-A546_ad_TileScan_001 (Stage 30 of 49)	00-2oFGTDusNHV5fjKeKLWH58
63747.5	42823.4	-5.41738	um	Nucleus	Nucleus Center of Homogeneous Mass	0.000	1.000	112	100000105	100000014	NT PSF-A488 IMPa4-A546 DAPI 8C2-siRNA-IMP-a2-a4 V2.00	0	20. NT IMPa4 PSF-A488 DAPI IMPa4-A546_ad_TileScan_001 (Stage 30 of 49)	00-2oFGTDusNHV5fjKeKLWH58
63702.9	42789.1	-5.719	um	Nucleus	Nucleus Center of Homogeneous Mass	0.000	1.000	114	100000106	100000015	NT PSF-A488 IMPa4-A546 DAPI 8C2-siRNA-IMP-a2-a4 V2.00	0	20. NT IMPa4 PSF-A488 DAPI IMPa4-A546_ad_TileScan_001 (Stage 30 of 49)	00-2oFGTDusNHV5fjKeKLWH58
63700.8	42820.6	-5.47888	um	Nucleus	Nucleus Center of Homogeneous Mass	0.000	1.000	115	100000107	100000016	NT PSF-A488 IMPa4-A546 DAPI 8C2-siRNA-IMP-a2-a4 V2.00	0	20. NT IMPa4 PSF-A488 DAPI IMPa4-A546_ad_TileScan_001 (Stage 30 of 49)	00-2oFGTDusNHV5fjKeKLWH58
63726.2	42801.9	-4.45071	um	Nucleus	Nucleus Center of Homogeneous Mass	0.000	1.000	117	100000108	100000017	NT PSF-A488 IMPa4-A546 DAPI 8C2-siRNA-IMP-a2-a4 V2.00	0	20. NT IMPa4 PSF-A488 DAPI IMPa4-A546_ad_TileScan_001 (Stage 30 of 49)	00-2oFGTDusNHV5fjKeKLWH58
63638.2	42743.1	-4.73265	um	Nucleus	Nucleus Center of Homogeneous Mass	0.000	1.000	119	100000109	100000000	NT PSF-A488 IMPa4-A546 DAPI 8C2-siRNA-IMP-a2-a4 V2.00	0	20. NT IMPa4 PSF-A488 DAPI IMPa4-A546_ae_TileScan_001 (Stage 31 of 49)	00-mosCg6fewDZSULJVHNSrUe
63672.6	42746.1	-4.30072	um	Nucleus	Nucleus Center of Homogeneous Mass	0.000	1.000	120	100000110	100000001	NT PSF-A488 IMPa4-A546 DAPI 8C2-siRNA-IMP-a2-a4 V2.00	0	20. NT IMPa4 PSF-A488 DAPI IMPa4-A546_ae_TileScan_001 (Stage 31 of 49)	00-mosCg6fewDZSULJVHNSrUe
63635.6	42723.5	-4.17783	um	Nucleus	Nucleus Center of Homogeneous Mass	0.000	1.000	121	100000111	100000002	NT PSF-A488 IMPa4-A546 DAPI 8C2-siRNA-IMP-a2-a4 V2.00	0	20. NT IMPa4 PSF-A488 DAPI IMPa4-A546_ae_TileScan_001 (Stage 31 of 49)	00-mosCg6fewDZSULJVHNSrUe
63666.3	42740.3	-4.20382	um	Nucleus	Nucleus Center of Homogeneous Mass	0.000	1.000	122	100000112	100000003	NT PSF-A488 IMPa4-A546 DAPI 8C2-siRNA-IMP-a2-a4 V2.00	0	20. NT IMPa4 PSF-A488 DAPI IMPa4-A546_ae_TileScan_001 (Stage 31 of 49)	00-mosCg6fewDZSULJVHNSrUe
63750.3	42745.8	-4.39762	um	Nucleus	Nucleus Center of Homogeneous Mass	0.000	1.000	123	100000113	100000004	NT PSF-A488 IMPa4-A546 DAPI 8C2-siRNA-IMP-a2-a4 V2.00	0	20. NT IMPa4 PSF-A488 DAPI IMPa4-A546_ae_TileScan_001 (Stage 31 of 49)	00-mosCg6fewDZSULJVHNSrUe
63751.5	42779.5	-4.50383	um	Nucleus	Nucleus Center of Homogeneous Mass	0.000	1.000	126	100000114	100000005	NT PSF-A488 IMPa4-A546 DAPI 8C2-siRNA-IMP-a2-a4 V2.00	0	20. NT IMPa4 PSF-A488 DAPI IMPa4-A546_ae_TileScan_001 (Stage 31 of 49)	00-mosCg6fewDZSULJVHNSrUe
63650.3	42707.6	-4.50026	um	Nucleus	Nucleus Center of Homogeneous Mass	0.000	1.000	127	100000115	100000000	NT PSF-A488 IMPa4-A546 DAPI 8C2-siRNA-IMP-a2-a4 V2.00	0	20. NT IMPa4 PSF-A488 DAPI IMPa4-A546_af_TileScan_001 (Stage 32 of 49)	00-TW2R2f6ciTG2oYKvgb5LqK
63725.7	42791.9	-4.29191	um	Nucleus	Nucleus Center of Homogeneous Mass	0.000	1.000	128	100000116	100000001	NT PSF-A488 IMPa4-A546 DAPI 8C2-siRNA-IMP-a2-a4 V2.00	0	20. NT IMPa4 PSF-A488 DAPI IMPa4-A546_af_TileScan_001 (Stage 32 of 49)	00-TW2R2f6ciTG2oYKvgb5LqK
63634.2	42711.4	-4.46028	um	Nucleus	Nucleus Center of Homogeneous Mass	0.000	1.000	129	100000117	100000002	NT PSF-A488 IMPa4-A546 DAPI 8C2-siRNA-IMP-a2-a4 V2.00	0	20. NT IMPa4 PSF-A488 DAPI IMPa4-A546_af_TileScan_001 (Stage 32 of 49)	00-TW2R2f6ciTG2oYKvgb5LqK
63671.8	42732.1	-4.30552	um	Nucleus	Nucleus Center of Homogeneous Mass	0.000	1.000	130	100000118	100000003	NT PSF-A488 IMPa4-A546 DAPI 8C2-siRNA-IMP-a2-a4 V2.00	0	20. NT IMPa4 PSF-A488 DAPI IMPa4-A546_af_TileScan_001 (Stage 32 of 49)	00-TW2R2f6ciTG2oYKvgb5LqK
63705.4	42753.3	-4.32851	um	Nucleus	Nucleus Center of Homogeneous Mass	0.000	1.000	130	100000119	100000004	NT PSF-A488 IMPa4-A546 DAPI 8C2-siRNA-IMP-a2-a4 V2.00	0	20. NT IMPa4 PSF-A488 DAPI IMPa4-A546_af_TileScan_001 (Stage 32 of 49)	00-TW2R2f6ciTG2oYKvgb5LqK
63619.7	42749.9	-4.34225	um	Nucleus	Nucleus Center of Homogeneous Mass	0.000	1.000	131	100000120	100000005	NT PSF-A488 IMPa4-A546 DAPI 8C2-siRNA-IMP-a2-a4 V2.00	0	20. NT IMPa4 PSF-A488 DAPI IMPa4-A546_af_TileScan_001 (Stage 32 of 49)	00-TW2R2f6ciTG2oYKvgb5LqK
63661.1	42749.2	-4.33537	um	Nucleus	Nucleus Center of Homogeneous Mass	0.000	1.000	132	100000121	100000006	NT PSF-A488 IMPa4-A546 DAPI 8C2-siRNA-IMP-a2-a4 V2.00	0	20. NT IMPa4 PSF-A488 DAPI IMPa4-A546_af_TileScan_001 (Stage 32 of 49)	00-TW2R2f6ciTG2oYKvgb5LqK
63632.9	42758.4	-4.39425	um	Nucleus	Nucleus Center of Homogeneous Mass	0.000	1.000	133	100000122	100000007	NT PSF-A488 IMPa4-A546 DAPI 8C2-siRNA-IMP-a2-a4 V2.00	0	20. NT IMPa4 PSF-A488 DAPI IMPa4-A546_af_TileScan_001 (Stage 32 of 49)	00-TW2R2f6ciTG2oYKvgb5LqK
63716	42706.6	-4.24324	um	Nucleus	Nucleus Center of Homogeneous Mass	0.000	1.000	134	100000123	100000008	NT PSF-A488 IMPa4-A546 DAPI 8C2-siRNA-IMP-a2-a4 V2.00	0	20. NT IMPa4 PSF-A488 DAPI IMPa4-A546_af_TileScan_001 (Stage 32 of 49)	00-TW2R2f6ciTG2oYKvgb5LqK
63756.2	42730.4	-4.07726	um	Nucleus	Nucleus Center of Homogeneous Mass	0.000	1.000	136	100000124	100000009	NT PSF-A488 IMPa4-A546 DAPI 8C2-siRNA-IMP-a2-a4 V2.00	0	20. NT IMPa4 PSF-A488 DAPI IMPa4-A546_af_TileScan_001 (Stage 32 of 49)	00-TW2R2f6ciTG2oYKvgb5LqK
63750.2	42756.8	-4.1679	um	Nucleus	Nucleus Center of Homogeneous Mass	0.000	1.000	136	100000125	100000010	NT PSF-A488 IMPa4-A546 DAPI 8C2-siRNA-IMP-a2-a4 V2.00	0	20. NT IMPa4 PSF-A488 DAPI IMPa4-A546_af_TileScan_001 (Stage 32 of 49)	00-TW2R2f6ciTG2oYKvgb5LqK
63618.9	42780.8	-4.43659	um	Nucleus	Nucleus Center of Homogeneous Mass	0.000	1.000	138	100000126	100000011	NT PSF-A488 IMPa4-A546 DAPI 8C2-siRNA-IMP-a2-a4 V2.00	0	20. NT IMPa4 PSF-A488 DAPI IMPa4-A546_af_TileScan_001 (Stage 32 of 49)	00-TW2R2f6ciTG2oYKvgb5LqK
63685.9	42788.5	-4.30496	um	Nucleus	Nucleus Center of Homogeneous Mass	0.000	1.000	139	100000127	100000012	NT PSF-A488 IMPa4-A546 DAPI 8C2-siRNA-IMP-a2-a4 V2.00	0	20. NT IMPa4 PSF-A488 DAPI IMPa4-A546_af_TileScan_001 (Stage 32 of 49)	00-TW2R2f6ciTG2oYKvgb5LqK
63651.3	42785	-4.20586	um	Nucleus	Nucleus Center of Homogeneous Mass	0.000	1.000	140	100000128	100000013	NT PSF-A488 IMPa4-A546 DAPI 8C2-siRNA-IMP-a2-a4 V2.00	0	20. NT IMPa4 PSF-A488 DAPI IMPa4-A546_af_TileScan_001 (Stage 32 of 49)	00-TW2R2f6ciTG2oYKvgb5LqK
63691.8	42786.6	-4.02029	um	Nucleus	Nucleus Center of Homogeneous Mass	0.000	1.000	141	100000129	100000014	NT PSF-A488 IMPa4-A546 DAPI 8C2-siRNA-IMP-a2-a4 V2.00	0	20. NT IMPa4 PSF-A488 DAPI IMPa4-A546_af_TileScan_001 (Stage 32 of 49)	00-TW2R2f6ciTG2oYKvgb5LqK
63714.3	42826.2	-4.1344	um	Nucleus	Nucleus Center of Homogeneous Mass	0.000	1.000	143	100000130	100000015	NT PSF-A488 IMPa4-A546 DAPI 8C2-siRNA-IMP-a2-a4 V2.00	0	20. NT IMPa4 PSF-A488 DAPI IMPa4-A546_af_TileScan_001 (Stage 32 of 49)	00-TW2R2f6ciTG2oYKvgb5LqK
63754.7	42821.9	-4.02235	um	Nucleus	Nucleus Center of Homogeneous Mass	0.000	1.000	144	100000131	100000016	NT PSF-A488 IMPa4-A546 DAPI 8C2-siRNA-IMP-a2-a4 V2.00	0	20. NT IMPa4 PSF-A488 DAPI IMPa4-A546_af_TileScan_001 (Stage 32 of 49)	00-TW2R2f6ciTG2oYKvgb5LqK
63755.4	42828.4	-4.07851	um	Nucleus	Nucleus Center of Homogeneous Mass	0.000	1.000	144	100000132	100000017	NT PSF-A488 IMPa4-A546 DAPI 8C2-siRNA-IMP-a2-a4 V2.00	0	20. NT IMPa4 PSF-A488 DAPI IMPa4-A546_af_TileScan_001 (Stage 32 of 49)	00-TW2R2f6ciTG2oYKvgb5LqK
63698.5	42818.2	-3.73582	um	Nucleus	Nucleus Center of Homogeneous Mass	0.000	1.000	145	100000133	100000000	NT PSF-A488 IMPa4-A546 DAPI 8C2-siRNA-IMP-a2-a4 V2.00	0	20. NT IMPa4 PSF-A488 DAPI IMPa4-A546_ag_TileScan_001 (Stage 33 of 49)	00-kfspfE4epgNpDFZBpfJuJ6
63622.3	42731.7	-3.84826	um	Nucleus	Nucleus Center of Homogeneous Mass	0.000	1.000	146	100000134	100000001	NT PSF-A488 IMPa4-A546 DAPI 8C2-siRNA-IMP-a2-a4 V2.00	0	20. NT IMPa4 PSF-A488 DAPI IMPa4-A546_ag_TileScan_001 (Stage 33 of 49)	00-kfspfE4epgNpDFZBpfJuJ6
63645.3	42735.1	-3.99001	um	Nucleus	Nucleus Center of Homogeneous Mass	0.000	1.000	146	100000135	100000002	NT PSF-A488 IMPa4-A546 DAPI 8C2-siRNA-IMP-a2-a4 V2.00	0	20. NT IMPa4 PSF-A488 DAPI IMPa4-A546_ag_TileScan_001 (Stage 33 of 49)	00-kfspfE4epgNpDFZBpfJuJ6
63646.7	42731.1	-3.83154	um	Nucleus	Nucleus Center of Homogeneous Mass	0.000	1.000	147	100000136	100000003	NT PSF-A488 IMPa4-A546 DAPI 8C2-siRNA-IMP-a2-a4 V2.00	0	20. NT IMPa4 PSF-A488 DAPI IMPa4-A546_ag_TileScan_001 (Stage 33 of 49)	00-kfspfE4epgNpDFZBpfJuJ6
63688.1	42760.5	-3.53286	um	Nucleus	Nucleus Center of Homogeneous Mass	0.000	1.000	148	100000137	100000004	NT PSF-A488 IMPa4-A546 DAPI 8C2-siRNA-IMP-a2-a4 V2.00	0	20. NT IMPa4 PSF-A488 DAPI IMPa4-A546_ag_TileScan_001 (Stage 33 of 49)	00-kfspfE4epgNpDFZBpfJuJ6
63620	42759.8	-4.02762	um	Nucleus	Nucleus Center of Homogeneous Mass	0.000	1.000	149	100000138	100000005	NT PSF-A488 IMPa4-A546 DAPI 8C2-siRNA-IMP-a2-a4 V2.00	0	20. NT IMPa4 PSF-A488 DAPI IMPa4-A546_ag_TileScan_001 (Stage 33 of 49)	00-kfspfE4epgNpDFZBpfJuJ6
63669.6	42710.7	-3.7122	um	Nucleus	Nucleus Center of Homogeneous Mass	0.000	1.000	150	100000139	100000006	NT PSF-A488 IMPa4-A546 DAPI 8C2-siRNA-IMP-a2-a4 V2.00	0	20. NT IMPa4 PSF-A488 DAPI IMPa4-A546_ag_TileScan_001 (Stage 33 of 49)	00-kfspfE4epgNpDFZBpfJuJ6
63627.5	42746.8	-3.76002	um	Nucleus	Nucleus Center of Homogeneous Mass	0.000	1.000	151	100000140	100000007	NT PSF-A488 IMPa4-A546 DAPI 8C2-siRNA-IMP-a2-a4 V2.00	0	20. NT IMPa4 PSF-A488 DAPI IMPa4-A546_ag_TileScan_001 (Stage 33 of 49)	00-kfspfE4epgNpDFZBpfJuJ6
63647.9	42756.5	-3.70828	um	Nucleus	Nucleus Center of Homogeneous Mass	0.000	1.000	152	100000141	100000008	NT PSF-A488 IMPa4-A546 DAPI 8C2-siRNA-IMP-a2-a4 V2.00	0	20. NT IMPa4 PSF-A488 DAPI IMPa4-A546_ag_TileScan_001 (Stage 33 of 49)	00-kfspfE4epgNpDFZBpfJuJ6
63648.4	42708.1	-3.59112	um	Nucleus	Nucleus Center of Homogeneous Mass	0.000	1.000	153	100000142	100000009	NT PSF-A488 IMPa4-A546 DAPI 8C2-siRNA-IMP-a2-a4 V2.00	0	20. NT IMPa4 PSF-A488 DAPI IMPa4-A546_ag_TileScan_001 (Stage 33 of 49)	00-kfspfE4epgNpDFZBpfJuJ6
63719.6	42716.2	-3.69437	um	Nucleus	Nucleus Center of Homogeneous Mass	0.000	1.000	154	100000143	100000010	NT PSF-A488 IMPa4-A546 DAPI 8C2-siRNA-IMP-a2-a4 V2.00	0	20. NT IMPa4 PSF-A488 DAPI IMPa4-A546_ag_TileScan_001 (Stage 33 of 49)	00-kfspfE4epgNpDFZBpfJuJ6
63709.2	42722.4	-3.47617	um	Nucleus	Nucleus Center of Homogeneous Mass	0.000	1.000	155	100000144	100000011	NT PSF-A488 IMPa4-A546 DAPI 8C2-siRNA-IMP-a2-a4 V2.00	0	20. NT IMPa4 PSF-A488 DAPI IMPa4-A546_ag_TileScan_001 (Stage 33 of 49)	00-kfspfE4epgNpDFZBpfJuJ6
63745.7	42748.6	-3.35618	um	Nucleus	Nucleus Center of Homogeneous Mass	0.000	1.000	156	100000145	100000012	NT PSF-A488 IMPa4-A546 DAPI 8C2-siRNA-IMP-a2-a4 V2.00	0	20. NT IMPa4 PSF-A488 DAPI IMPa4-A546_ag_TileScan_001 (Stage 33 of 49)	00-kfspfE4epgNpDFZBpfJuJ6
63741.8	42753.6	-3.37593	um	Nucleus	Nucleus Center of Homogeneous Mass	0.000	1.000	157	100000146	100000013	NT PSF-A488 IMPa4-A546 DAPI 8C2-siRNA-IMP-a2-a4 V2.00	0	20. NT IMPa4 PSF-A488 DAPI IMPa4-A546_ag_TileScan_001 (Stage 33 of 49)	00-kfspfE4epgNpDFZBpfJuJ6
63708.9	42760.5	-3.38692	um	Nucleus	Nucleus Center of Homogeneous Mass	0.000	1.000	158	100000147	100000014	NT PSF-A488 IMPa4-A546 DAPI 8C2-siRNA-IMP-a2-a4 V2.00	0	20. NT IMPa4 PSF-A488 DAPI IMPa4-A546_ag_TileScan_001 (Stage 33 of 49)	00-kfspfE4epgNpDFZBpfJuJ6
63697.8	42745.4	-3.22278	um	Nucleus	Nucleus Center of Homogeneous Mass	0.000	1.000	159	100000148	100000015	NT PSF-A488 IMPa4-A546 DAPI 8C2-siRNA-IMP-a2-a4 V2.00	0	20. NT IMPa4 PSF-A488 DAPI IMPa4-A546_ag_TileScan_001 (Stage 33 of 49)	00-kfspfE4epgNpDFZBpfJuJ6
63671.8	42783.3	-3.82122	um	Nucleus	Nucleus Center of Homogeneous Mass	0.000	1.000	160	100000149	100000016	NT PSF-A488 IMPa4-A546 DAPI 8C2-siRNA-IMP-a2-a4 V2.00	0	20. NT IMPa4 PSF-A488 DAPI IMPa4-A546_ag_TileScan_001 (Stage 33 of 49)	00-kfspfE4epgNpDFZBpfJuJ6
63642.3	42788.5	-3.9804	um	Nucleus	Nucleus Center of Homogeneous Mass	0.000	1.000	160	100000150	100000017	NT PSF-A488 IMPa4-A546 DAPI 8C2-siRNA-IMP-a2-a4 V2.00	0	20. NT IMPa4 PSF-A488 DAPI IMPa4-A546_ag_TileScan_001 (Stage 33 of 49)	00-kfspfE4epgNpDFZBpfJuJ6
63675.2	42811.7	-3.49923	um	Nucleus	Nucleus Center of Homogeneous Mass	0.000	1.000	161	100000151	100000018	NT PSF-A488 IMPa4-A546 DAPI 8C2-siRNA-IMP-a2-a4 V2.00	0	20. NT IMPa4 PSF-A488 DAPI IMPa4-A546_ag_TileScan_001 (Stage 33 of 49)	00-kfspfE4epgNpDFZBpfJuJ6
63621	42823.4	-3.72693	um	Nucleus	Nucleus Center of Homogeneous Mass	0.000	1.000	162	100000152	100000019	NT PSF-A488 IMPa4-A546 DAPI 8C2-siRNA-IMP-a2-a4 V2.00	0	20. NT IMPa4 PSF-A488 DAPI IMPa4-A546_ag_TileScan_001 (Stage 33 of 49)	00-kfspfE4epgNpDFZBpfJuJ6
63668.4	42835.1	-3.56635	um	Nucleus	Nucleus Center of Homogeneous Mass	0.000	1.000	163	100000153	100000020	NT PSF-A488 IMPa4-A546 DAPI 8C2-siRNA-IMP-a2-a4 V2.00	0	20. NT IMPa4 PSF-A488 DAPI IMPa4-A546_ag_TileScan_001 (Stage 33 of 49)	00-kfspfE4epgNpDFZBpfJuJ6
63672.4	42817.4	-3.6007	um	Nucleus	Nucleus Center of Homogeneous Mass	0.000	1.000	163	100000154	100000021	NT PSF-A488 IMPa4-A546 DAPI 8C2-siRNA-IMP-a2-a4 V2.00	0	20. NT IMPa4 PSF-A488 DAPI IMPa4-A546_ag_TileScan_001 (Stage 33 of 49)	00-kfspfE4epgNpDFZBpfJuJ6
63621	42830.2	-3.856	um	Nucleus	Nucleus Center of Homogeneous Mass	0.000	1.000	164	100000155	100000022	NT PSF-A488 IMPa4-A546 DAPI 8C2-siRNA-IMP-a2-a4 V2.00	0	20. NT IMPa4 PSF-A488 DAPI IMPa4-A546_ag_TileScan_001 (Stage 33 of 49)	00-kfspfE4epgNpDFZBpfJuJ6
63719.3	42826.2	-3.60222	um	Nucleus	Nucleus Center of Homogeneous Mass	0.000	1.000	165	100000156	100000023	NT PSF-A488 IMPa4-A546 DAPI 8C2-siRNA-IMP-a2-a4 V2.00	0	20. NT IMPa4 PSF-A488 DAPI IMPa4-A546_ag_TileScan_001 (Stage 33 of 49)	00-kfspfE4epgNpDFZBpfJuJ6
63737.5	42832.6	-3.5838	um	Nucleus	Nucleus Center of Homogeneous Mass	0.000	1.000	166	100000157	100000024	NT PSF-A488 IMPa4-A546 DAPI 8C2-siRNA-IMP-a2-a4 V2.00	0	20. NT IMPa4 PSF-A488 DAPI IMPa4-A546_ag_TileScan_001 (Stage 33 of 49)	00-kfspfE4epgNpDFZBpfJuJ6
63714.6	42783.7	-3.72605	um	Nucleus	Nucleus Center of Homogeneous Mass	0.000	1.000	168	100000158	100000025	NT PSF-A488 IMPa4-A546 DAPI 8C2-siRNA-IMP-a2-a4 V2.00	0	20. NT IMPa4 PSF-A488 DAPI IMPa4-A546_ag_TileScan_001 (Stage 33 of 49)	00-kfspfE4epgNpDFZBpfJuJ6
63738.5	42810.5	-3.61709	um	Nucleus	Nucleus Center of Homogeneous Mass	0.000	1.000	169	100000159	100000026	NT PSF-A488 IMPa4-A546 DAPI 8C2-siRNA-IMP-a2-a4 V2.00	0	20. NT IMPa4 PSF-A488 DAPI IMPa4-A546_ag_TileScan_001 (Stage 33 of 49)	00-kfspfE4epgNpDFZBpfJuJ6
63734.8	42780.3	-3.02841	um	Nucleus	Nucleus Center of Homogeneous Mass	0.000	1.000	170	100000160	100000027	NT PSF-A488 IMPa4-A546 DAPI 8C2-siRNA-IMP-a2-a4 V2.00	0	20. NT IMPa4 PSF-A488 DAPI IMPa4-A546_ag_TileScan_001 (Stage 33 of 49)	00-kfspfE4epgNpDFZBpfJuJ6
63686.1	42728	-3.54901	um	Nucleus	Nucleus Center of Homogeneous Mass	0.000	1.000	172	100000161	100000000	NT PSF-A488 IMPa4-A546 DAPI 8C2-siRNA-IMP-a2-a4 V2.00	0	20. NT IMPa4 PSF-A488 DAPI IMPa4-A546_ah_TileScan_001 (Stage 34 of 49)	00-wUNoGqpGE4vXTuVR46HVg7
63730.8	42712.9	-3.46446	um	Nucleus	Nucleus Center of Homogeneous Mass	0.000	1.000	174	100000162	100000001	NT PSF-A488 IMPa4-A546 DAPI 8C2-siRNA-IMP-a2-a4 V2.00	0	20. NT IMPa4 PSF-A488 DAPI IMPa4-A546_ah_TileScan_001 (Stage 34 of 49)	00-wUNoGqpGE4vXTuVR46HVg7
63720.2	42730.6	-3.42994	um	Nucleus	Nucleus Center of Homogeneous Mass	0.000	1.000	176	100000163	100000002	NT PSF-A488 IMPa4-A546 DAPI 8C2-siRNA-IMP-a2-a4 V2.00	0	20. NT IMPa4 PSF-A488 DAPI IMPa4-A546_ah_TileScan_001 (Stage 34 of 49)	00-wUNoGqpGE4vXTuVR46HVg7
63724.9	42732.6	-3.42099	um	Nucleus	Nucleus Center of Homogeneous Mass	0.000	1.000	176	100000164	100000003	NT PSF-A488 IMPa4-A546 DAPI 8C2-siRNA-IMP-a2-a4 V2.00	0	20. NT IMPa4 PSF-A488 DAPI IMPa4-A546_ah_TileScan_001 (Stage 34 of 49)	00-wUNoGqpGE4vXTuVR46HVg7
63751.4	42745.5	-3.10585	um	Nucleus	Nucleus Center of Homogeneous Mass	0.000	1.000	177	100000165	100000004	NT PSF-A488 IMPa4-A546 DAPI 8C2-siRNA-IMP-a2-a4 V2.00	0	20. NT IMPa4 PSF-A488 DAPI IMPa4-A546_ah_TileScan_001 (Stage 34 of 49)	00-wUNoGqpGE4vXTuVR46HVg7
63737.5	42749	-3.1882	um	Nucleus	Nucleus Center of Homogeneous Mass	0.000	1.000	178	100000166	100000005	NT PSF-A488 IMPa4-A546 DAPI 8C2-siRNA-IMP-a2-a4 V2.00	0	20. NT IMPa4 PSF-A488 DAPI IMPa4-A546_ah_TileScan_001 (Stage 34 of 49)	00-wUNoGqpGE4vXTuVR46HVg7
63734.8	42762.8	-3.18465	um	Nucleus	Nucleus Center of Homogeneous Mass	0.000	1.000	179	100000167	100000006	NT PSF-A488 IMPa4-A546 DAPI 8C2-siRNA-IMP-a2-a4 V2.00	0	20. NT IMPa4 PSF-A488 DAPI IMPa4-A546_ah_TileScan_001 (Stage 34 of 49)	00-wUNoGqpGE4vXTuVR46HVg7
63721.4	42752.3	-3.09694	um	Nucleus	Nucleus Center of Homogeneous Mass	0.000	1.000	180	100000168	100000007	NT PSF-A488 IMPa4-A546 DAPI 8C2-siRNA-IMP-a2-a4 V2.00	0	20. NT IMPa4 PSF-A488 DAPI IMPa4-A546_ah_TileScan_001 (Stage 34 of 49)	00-wUNoGqpGE4vXTuVR46HVg7
63715.2	42762.3	-2.98448	um	Nucleus	Nucleus Center of Homogeneous Mass	0.000	1.000	181	100000169	100000008	NT PSF-A488 IMPa4-A546 DAPI 8C2-siRNA-IMP-a2-a4 V2.00	0	20. NT IMPa4 PSF-A488 DAPI IMPa4-A546_ah_TileScan_001 (Stage 34 of 49)	00-wUNoGqpGE4vXTuVR46HVg7
63724	42771.2	-3.09605	um	Nucleus	Nucleus Center of Homogeneous Mass	0.000	1.000	182	100000170	100000009	NT PSF-A488 IMPa4-A546 DAPI 8C2-siRNA-IMP-a2-a4 V2.00	0	20. NT IMPa4 PSF-A488 DAPI IMPa4-A546_ah_TileScan_001 (Stage 34 of 49)	00-wUNoGqpGE4vXTuVR46HVg7
63629.2	42829.1	-3.7058	um	Nucleus	Nucleus Center of Homogeneous Mass	0.000	1.000	183	100000171	100000010	NT PSF-A488 IMPa4-A546 DAPI 8C2-siRNA-IMP-a2-a4 V2.00	0	20. NT IMPa4 PSF-A488 DAPI IMPa4-A546_ah_TileScan_001 (Stage 34 of 49)	00-wUNoGqpGE4vXTuVR46HVg7
63662.4	42843.9	-3.64909	um	Nucleus	Nucleus Center of Homogeneous Mass	0.000	1.000	184	100000172	100000011	NT PSF-A488 IMPa4-A546 DAPI 8C2-siRNA-IMP-a2-a4 V2.00	0	20. NT IMPa4 PSF-A488 DAPI IMPa4-A546_ah_TileScan_001 (Stage 34 of 49)	00-wUNoGqpGE4vXTuVR46HVg7
63686.1	42811.4	-3.53664	um	Nucleus	Nucleus Center of Homogeneous Mass	0.000	1.000	186	100000173	100000012	NT PSF-A488 IMPa4-A546 DAPI 8C2-siRNA-IMP-a2-a4 V2.00	0	20. NT IMPa4 PSF-A488 DAPI IMPa4-A546_ah_TileScan_001 (Stage 34 of 49)	00-wUNoGqpGE4vXTuVR46HVg7
63677	42844.1	-3.44852	um	Nucleus	Nucleus Center of Homogeneous Mass	0.000	1.000	187	100000174	100000013	NT PSF-A488 IMPa4-A546 DAPI 8C2-siRNA-IMP-a2-a4 V2.00	0	20. NT IMPa4 PSF-A488 DAPI IMPa4-A546_ah_TileScan_001 (Stage 34 of 49)	00-wUNoGqpGE4vXTuVR46HVg7
63736.9	42822.3	-3.4355	um	Nucleus	Nucleus Center of Homogeneous Mass	0.000	1.000	188	100000175	100000014	NT PSF-A488 IMPa4-A546 DAPI 8C2-siRNA-IMP-a2-a4 V2.00	0	20. NT IMPa4 PSF-A488 DAPI IMPa4-A546_ah_TileScan_001 (Stage 34 of 49)	00-wUNoGqpGE4vXTuVR46HVg7
63735.5	42775.1	-3.0321	um	Nucleus	Nucleus Center of Homogeneous Mass	0.000	1.000	189	100000176	100000015	NT PSF-A488 IMPa4-A546 DAPI 8C2-siRNA-IMP-a2-a4 V2.00	0	20. NT IMPa4 PSF-A488 DAPI IMPa4-A546_ah_TileScan_001 (Stage 34 of 49)	00-wUNoGqpGE4vXTuVR46HVg7
63758.7	42775.6	-3.40506	um	Nucleus	Nucleus Center of Homogeneous Mass	0.000	1.000	190	100000177	100000016	NT PSF-A488 IMPa4-A546 DAPI 8C2-siRNA-IMP-a2-a4 V2.00	0	20. NT IMPa4 PSF-A488 DAPI IMPa4-A546_ah_TileScan_001 (Stage 34 of 49)	00-wUNoGqpGE4vXTuVR46HVg7
63721.5	42784.1	-3.32189	um	Nucleus	Nucleus Center of Homogeneous Mass	0.000	1.000	191	100000178	100000017	NT PSF-A488 IMPa4-A546 DAPI 8C2-siRNA-IMP-a2-a4 V2.00	0	20. NT IMPa4 PSF-A488 DAPI IMPa4-A546_ah_TileScan_001 (Stage 34 of 49)	00-wUNoGqpGE4vXTuVR46HVg7
63701.5	42789.2	-3.48445	um	Nucleus	Nucleus Center of Homogeneous Mass	0.000	1.000	192	100000179	100000018	NT PSF-A488 IMPa4-A546 DAPI 8C2-siRNA-IMP-a2-a4 V2.00	0	20. NT IMPa4 PSF-A488 DAPI IMPa4-A546_ah_TileScan_001 (Stage 34 of 49)	00-wUNoGqpGE4vXTuVR46HVg7
63735.8	42796.4	-3.53707	um	Nucleus	Nucleus Center of Homogeneous Mass	0.000	1.000	193	100000180	100000019	NT PSF-A488 IMPa4-A546 DAPI 8C2-siRNA-IMP-a2-a4 V2.00	0	20. NT IMPa4 PSF-A488 DAPI IMPa4-A546_ah_TileScan_001 (Stage 34 of 49)	00-wUNoGqpGE4vXTuVR46HVg7
63722.1	42816.6	-3.1304	um	Nucleus	Nucleus Center of Homogeneous Mass	0.000	1.000	194	100000181	100000020	NT PSF-A488 IMPa4-A546 DAPI 8C2-siRNA-IMP-a2-a4 V2.00	0	20. NT IMPa4 PSF-A488 DAPI IMPa4-A546_ah_TileScan_001 (Stage 34 of 49)	00-wUNoGqpGE4vXTuVR46HVg7
63695.8	42831.3	-3.54397	um	Nucleus	Nucleus Center of Homogeneous Mass	0.000	1.000	195	100000182	100000021	NT PSF-A488 IMPa4-A546 DAPI 8C2-siRNA-IMP-a2-a4 V2.00	0	20. NT IMPa4 PSF-A488 DAPI IMPa4-A546_ah_TileScan_001 (Stage 34 of 49)	00-wUNoGqpGE4vXTuVR46HVg7
63713.4	42840.6	-3.35465	um	Nucleus	Nucleus Center of Homogeneous Mass	0.000	1.000	196	100000183	100000022	NT PSF-A488 IMPa4-A546 DAPI 8C2-siRNA-IMP-a2-a4 V2.00	0	20. NT IMPa4 PSF-A488 DAPI IMPa4-A546_ah_TileScan_001 (Stage 34 of 49)	00-wUNoGqpGE4vXTuVR46HVg7
63750	42844.6	-2.9858	um	Nucleus	Nucleus Center of Homogeneous Mass	0.000	1.000	197	100000184	100000023	NT PSF-A488 IMPa4-A546 DAPI 8C2-siRNA-IMP-a2-a4 V2.00	0	20. NT IMPa4 PSF-A488 DAPI IMPa4-A546_ah_TileScan_001 (Stage 34 of 49)	00-wUNoGqpGE4vXTuVR46HVg7
63710.5	42807.5	-2.89459	um	Nucleus	Nucleus Center of Homogeneous Mass	0.000	1.000	198	100000185	100000024	NT PSF-A488 IMPa4-A546 DAPI 8C2-siRNA-IMP-a2-a4 V2.00	0	20. NT IMPa4 PSF-A488 DAPI IMPa4-A546_ah_TileScan_001 (Stage 34 of 49)	00-wUNoGqpGE4vXTuVR46HVg7
63700.3	42810.9	-2.24815	um	Nucleus	Nucleus Center of Homogeneous Mass	0.000	1.000	198	100000186	100000025	NT PSF-A488 IMPa4-A546 DAPI 8C2-siRNA-IMP-a2-a4 V2.00	0	20. NT IMPa4 PSF-A488 DAPI IMPa4-A546_ah_TileScan_001 (Stage 34 of 49)	00-wUNoGqpGE4vXTuVR46HVg7
63623.3	42731.2	-3.29169	um	Nucleus	Nucleus Center of Homogeneous Mass	0.000	1.000	199	100000187	100000000	NT PSF-A488 IMPa4-A546 DAPI 8C2-siRNA-IMP-a2-a4 V2.00	0	20. NT IMPa4 PSF-A488 DAPI IMPa4-A546_ai_TileScan_001 (Stage 35 of 49)	00-uB66EeskBcCMj8bMiTPcph
63666.5	42725.6	-3.16068	um	Nucleus	Nucleus Center of Homogeneous Mass	0.000	1.000	200	100000188	100000001	NT PSF-A488 IMPa4-A546 DAPI 8C2-siRNA-IMP-a2-a4 V2.00	0	20. NT IMPa4 PSF-A488 DAPI IMPa4-A546_ai_TileScan_001 (Stage 35 of 49)	00-uB66EeskBcCMj8bMiTPcph
63645.7	42734.8	-3.1841	um	Nucleus	Nucleus Center of Homogeneous Mass	0.000	1.000	201	100000189	100000002	NT PSF-A488 IMPa4-A546 DAPI 8C2-siRNA-IMP-a2-a4 V2.00	0	20. NT IMPa4 PSF-A488 DAPI IMPa4-A546_ai_TileScan_001 (Stage 35 of 49)	00-uB66EeskBcCMj8bMiTPcph
63656.9	42750	-3.1612	um	Nucleus	Nucleus Center of Homogeneous Mass	0.000	1.000	202	100000190	100000003	NT PSF-A488 IMPa4-A546 DAPI 8C2-siRNA-IMP-a2-a4 V2.00	0	20. NT IMPa4 PSF-A488 DAPI IMPa4-A546_ai_TileScan_001 (Stage 35 of 49)	00-uB66EeskBcCMj8bMiTPcph
63637.8	42770.2	-3.22286	um	Nucleus	Nucleus Center of Homogeneous Mass	0.000	1.000	203	100000191	100000004	NT PSF-A488 IMPa4-A546 DAPI 8C2-siRNA-IMP-a2-a4 V2.00	0	20. NT IMPa4 PSF-A488 DAPI IMPa4-A546_ai_TileScan_001 (Stage 35 of 49)	00-uB66EeskBcCMj8bMiTPcph
63729.2	42733	-3.09178	um	Nucleus	Nucleus Center of Homogeneous Mass	0.000	1.000	204	100000192	100000005	NT PSF-A488 IMPa4-A546 DAPI 8C2-siRNA-IMP-a2-a4 V2.00	0	20. NT IMPa4 PSF-A488 DAPI IMPa4-A546_ai_TileScan_001 (Stage 35 of 49)	00-uB66EeskBcCMj8bMiTPcph
63703.3	42709.3	-2.97546	um	Nucleus	Nucleus Center of Homogeneous Mass	0.000	1.000	205	100000193	100000006	NT PSF-A488 IMPa4-A546 DAPI 8C2-siRNA-IMP-a2-a4 V2.00	0	20. NT IMPa4 PSF-A488 DAPI IMPa4-A546_ai_TileScan_001 (Stage 35 of 49)	00-uB66EeskBcCMj8bMiTPcph
63726.5	42713.4	-3.05248	um	Nucleus	Nucleus Center of Homogeneous Mass	0.000	1.000	206	100000194	100000007	NT PSF-A488 IMPa4-A546 DAPI 8C2-siRNA-IMP-a2-a4 V2.00	0	20. NT IMPa4 PSF-A488 DAPI IMPa4-A546_ai_TileScan_001 (Stage 35 of 49)	00-uB66EeskBcCMj8bMiTPcph
63747	42760.8	-3.02654	um	Nucleus	Nucleus Center of Homogeneous Mass	0.000	1.000	207	100000195	100000008	NT PSF-A488 IMPa4-A546 DAPI 8C2-siRNA-IMP-a2-a4 V2.00	0	20. NT IMPa4 PSF-A488 DAPI IMPa4-A546_ai_TileScan_001 (Stage 35 of 49)	00-uB66EeskBcCMj8bMiTPcph
63699.4	42761.8	-3.10422	um	Nucleus	Nucleus Center of Homogeneous Mass	0.000	1.000	208	100000196	100000009	NT PSF-A488 IMPa4-A546 DAPI 8C2-siRNA-IMP-a2-a4 V2.00	0	20. NT IMPa4 PSF-A488 DAPI IMPa4-A546_ai_TileScan_001 (Stage 35 of 49)	00-uB66EeskBcCMj8bMiTPcph
63675.4	42810.2	-3.26366	um	Nucleus	Nucleus Center of Homogeneous Mass	0.000	1.000	209	100000197	100000010	NT PSF-A488 IMPa4-A546 DAPI 8C2-siRNA-IMP-a2-a4 V2.00	0	20. NT IMPa4 PSF-A488 DAPI IMPa4-A546_ai_TileScan_001 (Stage 35 of 49)	00-uB66EeskBcCMj8bMiTPcph
63621	42778.6	-3.15539	um	Nucleus	Nucleus Center of Homogeneous Mass	0.000	1.000	210	100000198	100000011	NT PSF-A488 IMPa4-A546 DAPI 8C2-siRNA-IMP-a2-a4 V2.00	0	20. NT IMPa4 PSF-A488 DAPI IMPa4-A546_ai_TileScan_001 (Stage 35 of 49)	00-uB66EeskBcCMj8bMiTPcph
63648.6	42781.4	-3.07719	um	Nucleus	Nucleus Center of Homogeneous Mass	0.000	1.000	211	100000199	100000012	NT PSF-A488 IMPa4-A546 DAPI 8C2-siRNA-IMP-a2-a4 V2.00	0	20. NT IMPa4 PSF-A488 DAPI IMPa4-A546_ai_TileScan_001 (Stage 35 of 49)	00-uB66EeskBcCMj8bMiTPcph
63643.2	42772.6	-2.91879	um	Nucleus	Nucleus Center of Homogeneous Mass	0.000	1.000	211	100000200	100000013	NT PSF-A488 IMPa4-A546 DAPI 8C2-siRNA-IMP-a2-a4 V2.00	0	20. NT IMPa4 PSF-A488 DAPI IMPa4-A546_ai_TileScan_001 (Stage 35 of 49)	00-uB66EeskBcCMj8bMiTPcph
63626.2	42829.3	-3.31347	um	Nucleus	Nucleus Center of Homogeneous Mass	0.000	1.000	212	100000201	100000014	NT PSF-A488 IMPa4-A546 DAPI 8C2-siRNA-IMP-a2-a4 V2.00	0	20. NT IMPa4 PSF-A488 DAPI IMPa4-A546_ai_TileScan_001 (Stage 35 of 49)	00-uB66EeskBcCMj8bMiTPcph
63637.2	42811.3	-3.18982	um	Nucleus	Nucleus Center of Homogeneous Mass	0.000	1.000	212	100000202	100000015	NT PSF-A488 IMPa4-A546 DAPI 8C2-siRNA-IMP-a2-a4 V2.00	0	20. NT IMPa4 PSF-A488 DAPI IMPa4-A546_ai_TileScan_001 (Stage 35 of 49)	00-uB66EeskBcCMj8bMiTPcph
63674.7	42837.7	-2.99197	um	Nucleus	Nucleus Center of Homogeneous Mass	0.000	1.000	213	100000203	100000016	NT PSF-A488 IMPa4-A546 DAPI 8C2-siRNA-IMP-a2-a4 V2.00	0	20. NT IMPa4 PSF-A488 DAPI IMPa4-A546_ai_TileScan_001 (Stage 35 of 49)	00-uB66EeskBcCMj8bMiTPcph
63636.6	42843.9	-2.92837	um	Nucleus	Nucleus Center of Homogeneous Mass	0.000	1.000	214	100000204	100000017	NT PSF-A488 IMPa4-A546 DAPI 8C2-siRNA-IMP-a2-a4 V2.00	0	20. NT IMPa4 PSF-A488 DAPI IMPa4-A546_ai_TileScan_001 (Stage 35 of 49)	00-uB66EeskBcCMj8bMiTPcph
63684.4	42845.1	-2.98602	um	Nucleus	Nucleus Center of Homogeneous Mass	0.000	1.000	215	100000205	100000018	NT PSF-A488 IMPa4-A546 DAPI 8C2-siRNA-IMP-a2-a4 V2.00	0	20. NT IMPa4 PSF-A488 DAPI IMPa4-A546_ai_TileScan_001 (Stage 35 of 49)	00-uB66EeskBcCMj8bMiTPcph
63725.2	42786.8	-3.12082	um	Nucleus	Nucleus Center of Homogeneous Mass	0.000	1.000	216	100000206	100000019	NT PSF-A488 IMPa4-A546 DAPI 8C2-siRNA-IMP-a2-a4 V2.00	0	20. NT IMPa4 PSF-A488 DAPI IMPa4-A546_ai_TileScan_001 (Stage 35 of 49)	00-uB66EeskBcCMj8bMiTPcph
63731.6	42791.5	-3.25389	um	Nucleus	Nucleus Center of Homogeneous Mass	0.000	1.000	217	100000207	100000020	NT PSF-A488 IMPa4-A546 DAPI 8C2-siRNA-IMP-a2-a4 V2.00	0	20. NT IMPa4 PSF-A488 DAPI IMPa4-A546_ai_TileScan_001 (Stage 35 of 49)	00-uB66EeskBcCMj8bMiTPcph
63690.1	42801.7	-3.24995	um	Nucleus	Nucleus Center of Homogeneous Mass	0.000	1.000	218	100000208	100000021	NT PSF-A488 IMPa4-A546 DAPI 8C2-siRNA-IMP-a2-a4 V2.00	0	20. NT IMPa4 PSF-A488 DAPI IMPa4-A546_ai_TileScan_001 (Stage 35 of 49)	00-uB66EeskBcCMj8bMiTPcph
63726.6	42832.7	-3.05111	um	Nucleus	Nucleus Center of Homogeneous Mass	0.000	1.000	220	100000209	100000022	NT PSF-A488 IMPa4-A546 DAPI 8C2-siRNA-IMP-a2-a4 V2.00	0	20. NT IMPa4 PSF-A488 DAPI IMPa4-A546_ai_TileScan_001 (Stage 35 of 49)	00-uB66EeskBcCMj8bMiTPcph
63744.6	42844	-2.91076	um	Nucleus	Nucleus Center of Homogeneous Mass	0.000	1.000	220	100000210	100000023	NT PSF-A488 IMPa4-A546 DAPI 8C2-siRNA-IMP-a2-a4 V2.00	0	20. NT IMPa4 PSF-A488 DAPI IMPa4-A546_ai_TileScan_001 (Stage 35 of 49)	00-uB66EeskBcCMj8bMiTPcph
63705.8	42846.6	-3.03528	um	Nucleus	Nucleus Center of Homogeneous Mass	0.000	1.000	221	100000211	100000024	NT PSF-A488 IMPa4-A546 DAPI 8C2-siRNA-IMP-a2-a4 V2.00	0	20. NT IMPa4 PSF-A488 DAPI IMPa4-A546_ai_TileScan_001 (Stage 35 of 49)	00-uB66EeskBcCMj8bMiTPcph
63751.7	42846.1	-2.85463	um	Nucleus	Nucleus Center of Homogeneous Mass	0.000	1.000	222	100000212	100000025	NT PSF-A488 IMPa4-A546 DAPI 8C2-siRNA-IMP-a2-a4 V2.00	0	20. NT IMPa4 PSF-A488 DAPI IMPa4-A546_ai_TileScan_001 (Stage 35 of 49)	00-uB66EeskBcCMj8bMiTPcph
63640.3	42712.5	-3.59969	um	Nucleus	Nucleus Center of Homogeneous Mass	0.000	1.000	223	100000213	100000000	NT PSF-A488 IMPa4-A546 DAPI 8C2-siRNA-IMP-a2-a4 V2.00	0	20. NT IMPa4 PSF-A488 DAPI IMPa4-A546_aj_TileScan_001 (Stage 36 of 49)	00-tVqKEcY9KfWiMCL2kuw3QE
63621	42720.1	-3.6869	um	Nucleus	Nucleus Center of Homogeneous Mass	0.000	1.000	224	100000214	100000001	NT PSF-A488 IMPa4-A546 DAPI 8C2-siRNA-IMP-a2-a4 V2.00	0	20. NT IMPa4 PSF-A488 DAPI IMPa4-A546_aj_TileScan_001 (Stage 36 of 49)	00-tVqKEcY9KfWiMCL2kuw3QE
63701.8	42709.9	-3.38701	um	Nucleus	Nucleus Center of Homogeneous Mass	0.000	1.000	225	100000215	100000002	NT PSF-A488 IMPa4-A546 DAPI 8C2-siRNA-IMP-a2-a4 V2.00	0	20. NT IMPa4 PSF-A488 DAPI IMPa4-A546_aj_TileScan_001 (Stage 36 of 49)	00-tVqKEcY9KfWiMCL2kuw3QE
63693.9	42728.9	-3.4714	um	Nucleus	Nucleus Center of Homogeneous Mass	0.000	1.000	227	100000216	100000003	NT PSF-A488 IMPa4-A546 DAPI 8C2-siRNA-IMP-a2-a4 V2.00	0	20. NT IMPa4 PSF-A488 DAPI IMPa4-A546_aj_TileScan_001 (Stage 36 of 49)	00-tVqKEcY9KfWiMCL2kuw3QE
63623.6	42782.5	-3.74533	um	Nucleus	Nucleus Center of Homogeneous Mass	0.000	1.000	228	100000217	100000004	NT PSF-A488 IMPa4-A546 DAPI 8C2-siRNA-IMP-a2-a4 V2.00	0	20. NT IMPa4 PSF-A488 DAPI IMPa4-A546_aj_TileScan_001 (Stage 36 of 49)	00-tVqKEcY9KfWiMCL2kuw3QE
63645.7	42753	-3.44747	um	Nucleus	Nucleus Center of Homogeneous Mass	0.000	1.000	229	100000218	100000005	NT PSF-A488 IMPa4-A546 DAPI 8C2-siRNA-IMP-a2-a4 V2.00	0	20. NT IMPa4 PSF-A488 DAPI IMPa4-A546_aj_TileScan_001 (Stage 36 of 49)	00-tVqKEcY9KfWiMCL2kuw3QE
63659.3	42757.9	-3.44511	um	Nucleus	Nucleus Center of Homogeneous Mass	0.000	1.000	229	100000219	100000006	NT PSF-A488 IMPa4-A546 DAPI 8C2-siRNA-IMP-a2-a4 V2.00	0	20. NT IMPa4 PSF-A488 DAPI IMPa4-A546_aj_TileScan_001 (Stage 36 of 49)	00-tVqKEcY9KfWiMCL2kuw3QE
63723.9	42739.9	-3.44219	um	Nucleus	Nucleus Center of Homogeneous Mass	0.000	1.000	230	100000220	100000007	NT PSF-A488 IMPa4-A546 DAPI 8C2-siRNA-IMP-a2-a4 V2.00	0	20. NT IMPa4 PSF-A488 DAPI IMPa4-A546_aj_TileScan_001 (Stage 36 of 49)	00-tVqKEcY9KfWiMCL2kuw3QE
63753.2	42737	-3.29505	um	Nucleus	Nucleus Center of Homogeneous Mass	0.000	1.000	232	100000221	100000008	NT PSF-A488 IMPa4-A546 DAPI 8C2-siRNA-IMP-a2-a4 V2.00	0	20. NT IMPa4 PSF-A488 DAPI IMPa4-A546_aj_TileScan_001 (Stage 36 of 49)	00-tVqKEcY9KfWiMCL2kuw3QE
63752.4	42741.2	-3.33055	um	Nucleus	Nucleus Center of Homogeneous Mass	0.000	1.000	232	100000222	100000009	NT PSF-A488 IMPa4-A546 DAPI 8C2-siRNA-IMP-a2-a4 V2.00	0	20. NT IMPa4 PSF-A488 DAPI IMPa4-A546_aj_TileScan_001 (Stage 36 of 49)	00-tVqKEcY9KfWiMCL2kuw3QE
63719.7	42760.5	-3.46348	um	Nucleus	Nucleus Center of Homogeneous Mass	0.000	1.000	234	100000223	100000010	NT PSF-A488 IMPa4-A546 DAPI 8C2-siRNA-IMP-a2-a4 V2.00	0	20. NT IMPa4 PSF-A488 DAPI IMPa4-A546_aj_TileScan_001 (Stage 36 of 49)	00-tVqKEcY9KfWiMCL2kuw3QE
63759.1	42773.2	-3.30046	um	Nucleus	Nucleus Center of Homogeneous Mass	0.000	1.000	235	100000224	100000011	NT PSF-A488 IMPa4-A546 DAPI 8C2-siRNA-IMP-a2-a4 V2.00	0	20. NT IMPa4 PSF-A488 DAPI IMPa4-A546_aj_TileScan_001 (Stage 36 of 49)	00-tVqKEcY9KfWiMCL2kuw3QE
63664.4	42782.2	-3.43891	um	Nucleus	Nucleus Center of Homogeneous Mass	0.000	1.000	236	100000225	100000012	NT PSF-A488 IMPa4-A546 DAPI 8C2-siRNA-IMP-a2-a4 V2.00	0	20. NT IMPa4 PSF-A488 DAPI IMPa4-A546_aj_TileScan_001 (Stage 36 of 49)	00-tVqKEcY9KfWiMCL2kuw3QE
63628.7	42788.1	-3.5769	um	Nucleus	Nucleus Center of Homogeneous Mass	0.000	1.000	237	100000226	100000013	NT PSF-A488 IMPa4-A546 DAPI 8C2-siRNA-IMP-a2-a4 V2.00	0	20. NT IMPa4 PSF-A488 DAPI IMPa4-A546_aj_TileScan_001 (Stage 36 of 49)	00-tVqKEcY9KfWiMCL2kuw3QE
63624.8	42823.7	-3.61607	um	Nucleus	Nucleus Center of Homogeneous Mass	0.000	1.000	238	100000227	100000014	NT PSF-A488 IMPa4-A546 DAPI 8C2-siRNA-IMP-a2-a4 V2.00	0	20. NT IMPa4 PSF-A488 DAPI IMPa4-A546_aj_TileScan_001 (Stage 36 of 49)	00-tVqKEcY9KfWiMCL2kuw3QE
63656	42847	-3.2222	um	Nucleus	Nucleus Center of Homogeneous Mass	0.000	1.000	239	100000228	100000015	NT PSF-A488 IMPa4-A546 DAPI 8C2-siRNA-IMP-a2-a4 V2.00	0	20. NT IMPa4 PSF-A488 DAPI IMPa4-A546_aj_TileScan_001 (Stage 36 of 49)	00-tVqKEcY9KfWiMCL2kuw3QE
63716.3	42807.4	-3.43694	um	Nucleus	Nucleus Center of Homogeneous Mass	0.000	1.000	240	100000229	100000016	NT PSF-A488 IMPa4-A546 DAPI 8C2-siRNA-IMP-a2-a4 V2.00	0	20. NT IMPa4 PSF-A488 DAPI IMPa4-A546_aj_TileScan_001 (Stage 36 of 49)	00-tVqKEcY9KfWiMCL2kuw3QE
63692.3	42781.5	-3.30786	um	Nucleus	Nucleus Center of Homogeneous Mass	0.000	1.000	242	100000230	100000017	NT PSF-A488 IMPa4-A546 DAPI 8C2-siRNA-IMP-a2-a4 V2.00	0	20. NT IMPa4 PSF-A488 DAPI IMPa4-A546_aj_TileScan_001 (Stage 36 of 49)	00-tVqKEcY9KfWiMCL2kuw3QE
63685.7	42708.3	-3.42744	um	Nucleus	Nucleus Center of Homogeneous Mass	0.000	1.000	244	100000231	100000000	NT PSF-A488 IMPa4-A546 DAPI 8C2-siRNA-IMP-a2-a4 V2.00	0	20. NT IMPa4 PSF-A488 DAPI IMPa4-A546_ak_TileScan_001 (Stage 37 of 49)	00-htxs96Lcgw66W7CjUenZtA
63628.8	42740.3	-3.43993	um	Nucleus	Nucleus Center of Homogeneous Mass	0.000	1.000	245	100000232	100000001	NT PSF-A488 IMPa4-A546 DAPI 8C2-siRNA-IMP-a2-a4 V2.00	0	20. NT IMPa4 PSF-A488 DAPI IMPa4-A546_ak_TileScan_001 (Stage 37 of 49)	00-htxs96Lcgw66W7CjUenZtA
63674.4	42753.3	-3.35329	um	Nucleus	Nucleus Center of Homogeneous Mass	0.000	1.000	246	100000233	100000002	NT PSF-A488 IMPa4-A546 DAPI 8C2-siRNA-IMP-a2-a4 V2.00	0	20. NT IMPa4 PSF-A488 DAPI IMPa4-A546_ak_TileScan_001 (Stage 37 of 49)	00-htxs96Lcgw66W7CjUenZtA
63664.9	42766.9	-3.43896	um	Nucleus	Nucleus Center of Homogeneous Mass	0.000	1.000	247	100000234	100000003	NT PSF-A488 IMPa4-A546 DAPI 8C2-siRNA-IMP-a2-a4 V2.00	0	20. NT IMPa4 PSF-A488 DAPI IMPa4-A546_ak_TileScan_001 (Stage 37 of 49)	00-htxs96Lcgw66W7CjUenZtA
63639.9	42774.9	-3.48236	um	Nucleus	Nucleus Center of Homogeneous Mass	0.000	1.000	248	100000235	100000004	NT PSF-A488 IMPa4-A546 DAPI 8C2-siRNA-IMP-a2-a4 V2.00	0	20. NT IMPa4 PSF-A488 DAPI IMPa4-A546_ak_TileScan_001 (Stage 37 of 49)	00-htxs96Lcgw66W7CjUenZtA
63644	42707.8	-3.46323	um	Nucleus	Nucleus Center of Homogeneous Mass	0.000	1.000	249	100000236	100000005	NT PSF-A488 IMPa4-A546 DAPI 8C2-siRNA-IMP-a2-a4 V2.00	0	20. NT IMPa4 PSF-A488 DAPI IMPa4-A546_ak_TileScan_001 (Stage 37 of 49)	00-htxs96Lcgw66W7CjUenZtA
63750.6	42769.4	-3.10227	um	Nucleus	Nucleus Center of Homogeneous Mass	0.000	1.000	251	100000237	100000006	NT PSF-A488 IMPa4-A546 DAPI 8C2-siRNA-IMP-a2-a4 V2.00	0	20. NT IMPa4 PSF-A488 DAPI IMPa4-A546_ak_TileScan_001 (Stage 37 of 49)	00-htxs96Lcgw66W7CjUenZtA
63726.8	42772.9	-3.33624	um	Nucleus	Nucleus Center of Homogeneous Mass	0.000	1.000	252	100000238	100000007	NT PSF-A488 IMPa4-A546 DAPI 8C2-siRNA-IMP-a2-a4 V2.00	0	20. NT IMPa4 PSF-A488 DAPI IMPa4-A546_ak_TileScan_001 (Stage 37 of 49)	00-htxs96Lcgw66W7CjUenZtA
63730.7	42725.9	-3.08253	um	Nucleus	Nucleus Center of Homogeneous Mass	0.000	1.000	253	100000239	100000008	NT PSF-A488 IMPa4-A546 DAPI 8C2-siRNA-IMP-a2-a4 V2.00	0	20. NT IMPa4 PSF-A488 DAPI IMPa4-A546_ak_TileScan_001 (Stage 37 of 49)	00-htxs96Lcgw66W7CjUenZtA
63756	42826.3	-3.09415	um	Nucleus	Nucleus Center of Homogeneous Mass	0.000	1.000	254	100000240	100000009	NT PSF-A488 IMPa4-A546 DAPI 8C2-siRNA-IMP-a2-a4 V2.00	0	20. NT IMPa4 PSF-A488 DAPI IMPa4-A546_ak_TileScan_001 (Stage 37 of 49)	00-htxs96Lcgw66W7CjUenZtA
63730.7	42845.6	-3.29209	um	Nucleus	Nucleus Center of Homogeneous Mass	0.000	1.000	255	100000241	100000010	NT PSF-A488 IMPa4-A546 DAPI 8C2-siRNA-IMP-a2-a4 V2.00	0	20. NT IMPa4 PSF-A488 DAPI IMPa4-A546_ak_TileScan_001 (Stage 37 of 49)	00-htxs96Lcgw66W7CjUenZtA
63701.3	42837.8	-3.2898	um	Nucleus	Nucleus Center of Homogeneous Mass	0.000	1.000	256	100000242	100000011	NT PSF-A488 IMPa4-A546 DAPI 8C2-siRNA-IMP-a2-a4 V2.00	0	20. NT IMPa4 PSF-A488 DAPI IMPa4-A546_ak_TileScan_001 (Stage 37 of 49)	00-htxs96Lcgw66W7CjUenZtA
63689.7	42766.7	-3.3322	um	Nucleus	Nucleus Center of Homogeneous Mass	0.000	1.000	257	100000243	100000000	NT PSF-A488 IMPa4-A546 DAPI 8C2-siRNA-IMP-a2-a4 V2.00	0	20. NT IMPa4 PSF-A488 DAPI IMPa4-A546_al_TileScan_001 (Stage 38 of 49)	00-4dj9sh8AUuVqm9zd2JidAo
63666.9	42735.6	-3.31838	um	Nucleus	Nucleus Center of Homogeneous Mass	0.000	1.000	260	100000244	100000001	NT PSF-A488 IMPa4-A546 DAPI 8C2-siRNA-IMP-a2-a4 V2.00	0	20. NT IMPa4 PSF-A488 DAPI IMPa4-A546_al_TileScan_001 (Stage 38 of 49)	00-4dj9sh8AUuVqm9zd2JidAo
63670.9	42741.6	-2.95989	um	Nucleus	Nucleus Center of Homogeneous Mass	0.000	1.000	261	100000245	100000002	NT PSF-A488 IMPa4-A546 DAPI 8C2-siRNA-IMP-a2-a4 V2.00	0	20. NT IMPa4 PSF-A488 DAPI IMPa4-A546_al_TileScan_001 (Stage 38 of 49)	00-4dj9sh8AUuVqm9zd2JidAo
63644.4	42756.1	-3.25561	um	Nucleus	Nucleus Center of Homogeneous Mass	0.000	1.000	262	100000246	100000003	NT PSF-A488 IMPa4-A546 DAPI 8C2-siRNA-IMP-a2-a4 V2.00	0	20. NT IMPa4 PSF-A488 DAPI IMPa4-A546_al_TileScan_001 (Stage 38 of 49)	00-4dj9sh8AUuVqm9zd2JidAo
63619.1	42773.8	-3.35661	um	Nucleus	Nucleus Center of Homogeneous Mass	0.000	1.000	263	100000247	100000004	NT PSF-A488 IMPa4-A546 DAPI 8C2-siRNA-IMP-a2-a4 V2.00	0	20. NT IMPa4 PSF-A488 DAPI IMPa4-A546_al_TileScan_001 (Stage 38 of 49)	00-4dj9sh8AUuVqm9zd2JidAo
63678.7	42736.4	-2.65522	um	Nucleus	Nucleus Center of Homogeneous Mass	0.000	1.000	264	100000248	100000005	NT PSF-A488 IMPa4-A546 DAPI 8C2-siRNA-IMP-a2-a4 V2.00	0	20. NT IMPa4 PSF-A488 DAPI IMPa4-A546_al_TileScan_001 (Stage 38 of 49)	00-4dj9sh8AUuVqm9zd2JidAo
63693	42729.4	-2.91516	um	Nucleus	Nucleus Center of Homogeneous Mass	0.000	1.000	264	100000249	100000006	NT PSF-A488 IMPa4-A546 DAPI 8C2-siRNA-IMP-a2-a4 V2.00	0	20. NT IMPa4 PSF-A488 DAPI IMPa4-A546_al_TileScan_001 (Stage 38 of 49)	00-4dj9sh8AUuVqm9zd2JidAo
63699.4	42723.2	-2.93543	um	Nucleus	Nucleus Center of Homogeneous Mass	0.000	1.000	268	100000250	100000007	NT PSF-A488 IMPa4-A546 DAPI 8C2-siRNA-IMP-a2-a4 V2.00	0	20. NT IMPa4 PSF-A488 DAPI IMPa4-A546_al_TileScan_001 (Stage 38 of 49)	00-4dj9sh8AUuVqm9zd2JidAo
63757.9	42734	-2.97214	um	Nucleus	Nucleus Center of Homogeneous Mass	0.000	1.000	269	100000251	100000008	NT PSF-A488 IMPa4-A546 DAPI 8C2-siRNA-IMP-a2-a4 V2.00	0	20. NT IMPa4 PSF-A488 DAPI IMPa4-A546_al_TileScan_001 (Stage 38 of 49)	00-4dj9sh8AUuVqm9zd2JidAo
63715.3	42767.7	-3.27492	um	Nucleus	Nucleus Center of Homogeneous Mass	0.000	1.000	270	100000252	100000009	NT PSF-A488 IMPa4-A546 DAPI 8C2-siRNA-IMP-a2-a4 V2.00	0	20. NT IMPa4 PSF-A488 DAPI IMPa4-A546_al_TileScan_001 (Stage 38 of 49)	00-4dj9sh8AUuVqm9zd2JidAo
63638	42782.4	-3.41782	um	Nucleus	Nucleus Center of Homogeneous Mass	0.000	1.000	271	100000253	100000010	NT PSF-A488 IMPa4-A546 DAPI 8C2-siRNA-IMP-a2-a4 V2.00	0	20. NT IMPa4 PSF-A488 DAPI IMPa4-A546_al_TileScan_001 (Stage 38 of 49)	00-4dj9sh8AUuVqm9zd2JidAo
63685.2	42817.9	-3.44662	um	Nucleus	Nucleus Center of Homogeneous Mass	0.000	1.000	272	100000254	100000011	NT PSF-A488 IMPa4-A546 DAPI 8C2-siRNA-IMP-a2-a4 V2.00	0	20. NT IMPa4 PSF-A488 DAPI IMPa4-A546_al_TileScan_001 (Stage 38 of 49)	00-4dj9sh8AUuVqm9zd2JidAo
63622	42826.6	-3.44604	um	Nucleus	Nucleus Center of Homogeneous Mass	0.000	1.000	273	100000255	100000012	NT PSF-A488 IMPa4-A546 DAPI 8C2-siRNA-IMP-a2-a4 V2.00	0	20. NT IMPa4 PSF-A488 DAPI IMPa4-A546_al_TileScan_001 (Stage 38 of 49)	00-4dj9sh8AUuVqm9zd2JidAo
63652.4	42824.8	-2.86873	um	Nucleus	Nucleus Center of Homogeneous Mass	0.000	1.000	274	100000256	100000013	NT PSF-A488 IMPa4-A546 DAPI 8C2-siRNA-IMP-a2-a4 V2.00	0	20. NT IMPa4 PSF-A488 DAPI IMPa4-A546_al_TileScan_001 (Stage 38 of 49)	00-4dj9sh8AUuVqm9zd2JidAo
63742.1	42797.4	-3.29283	um	Nucleus	Nucleus Center of Homogeneous Mass	0.000	1.000	275	100000257	100000014	NT PSF-A488 IMPa4-A546 DAPI 8C2-siRNA-IMP-a2-a4 V2.00	0	20. NT IMPa4 PSF-A488 DAPI IMPa4-A546_al_TileScan_001 (Stage 38 of 49)	00-4dj9sh8AUuVqm9zd2JidAo
63718.7	42801.9	-3.26589	um	Nucleus	Nucleus Center of Homogeneous Mass	0.000	1.000	276	100000258	100000015	NT PSF-A488 IMPa4-A546 DAPI 8C2-siRNA-IMP-a2-a4 V2.00	0	20. NT IMPa4 PSF-A488 DAPI IMPa4-A546_al_TileScan_001 (Stage 38 of 49)	00-4dj9sh8AUuVqm9zd2JidAo
63727.2	42816.5	-3.27958	um	Nucleus	Nucleus Center of Homogeneous Mass	0.000	1.000	277	100000259	100000016	NT PSF-A488 IMPa4-A546 DAPI 8C2-siRNA-IMP-a2-a4 V2.00	0	20. NT IMPa4 PSF-A488 DAPI IMPa4-A546_al_TileScan_001 (Stage 38 of 49)	00-4dj9sh8AUuVqm9zd2JidAo
63682.8	42716.2	-3.2095	um	Nucleus	Nucleus Center of Homogeneous Mass	0.000	1.000	280	100000260	100000000	NT PSF-A488 IMPa4-A546 DAPI 8C2-siRNA-IMP-a2-a4 V2.00	0	20. NT IMPa4 PSF-A488 DAPI IMPa4-A546_am_TileScan_001 (Stage 39 of 49)	00-W2r5ukV7bZMXhsiWNXitMf
63621.7	42734.4	-2.74496	um	Nucleus	Nucleus Center of Homogeneous Mass	0.000	1.000	281	100000261	100000001	NT PSF-A488 IMPa4-A546 DAPI 8C2-siRNA-IMP-a2-a4 V2.00	0	20. NT IMPa4 PSF-A488 DAPI IMPa4-A546_am_TileScan_001 (Stage 39 of 49)	00-W2r5ukV7bZMXhsiWNXitMf
63626.8	42736.4	-3.05961	um	Nucleus	Nucleus Center of Homogeneous Mass	0.000	1.000	282	100000262	100000002	NT PSF-A488 IMPa4-A546 DAPI 8C2-siRNA-IMP-a2-a4 V2.00	0	20. NT IMPa4 PSF-A488 DAPI IMPa4-A546_am_TileScan_001 (Stage 39 of 49)	00-W2r5ukV7bZMXhsiWNXitMf
63663.3	42768.7	-3.19275	um	Nucleus	Nucleus Center of Homogeneous Mass	0.000	1.000	283	100000263	100000003	NT PSF-A488 IMPa4-A546 DAPI 8C2-siRNA-IMP-a2-a4 V2.00	0	20. NT IMPa4 PSF-A488 DAPI IMPa4-A546_am_TileScan_001 (Stage 39 of 49)	00-W2r5ukV7bZMXhsiWNXitMf
63679.8	42747.3	-3.04148	um	Nucleus	Nucleus Center of Homogeneous Mass	0.000	1.000	284	100000264	100000004	NT PSF-A488 IMPa4-A546 DAPI 8C2-siRNA-IMP-a2-a4 V2.00	0	20. NT IMPa4 PSF-A488 DAPI IMPa4-A546_am_TileScan_001 (Stage 39 of 49)	00-W2r5ukV7bZMXhsiWNXitMf
63731.7	42729.8	-2.97444	um	Nucleus	Nucleus Center of Homogeneous Mass	0.000	1.000	285	100000265	100000005	NT PSF-A488 IMPa4-A546 DAPI 8C2-siRNA-IMP-a2-a4 V2.00	0	20. NT IMPa4 PSF-A488 DAPI IMPa4-A546_am_TileScan_001 (Stage 39 of 49)	00-W2r5ukV7bZMXhsiWNXitMf
63753.9	42764	-2.87595	um	Nucleus	Nucleus Center of Homogeneous Mass	0.000	1.000	286	100000266	100000006	NT PSF-A488 IMPa4-A546 DAPI 8C2-siRNA-IMP-a2-a4 V2.00	0	20. NT IMPa4 PSF-A488 DAPI IMPa4-A546_am_TileScan_001 (Stage 39 of 49)	00-W2r5ukV7bZMXhsiWNXitMf
63758.4	42712.6	-2.89464	um	Nucleus	Nucleus Center of Homogeneous Mass	0.000	1.000	287	100000267	100000007	NT PSF-A488 IMPa4-A546 DAPI 8C2-siRNA-IMP-a2-a4 V2.00	0	20. NT IMPa4 PSF-A488 DAPI IMPa4-A546_am_TileScan_001 (Stage 39 of 49)	00-W2r5ukV7bZMXhsiWNXitMf
63709.5	42708.2	-3.01277	um	Nucleus	Nucleus Center of Homogeneous Mass	0.000	1.000	288	100000268	100000008	NT PSF-A488 IMPa4-A546 DAPI 8C2-siRNA-IMP-a2-a4 V2.00	0	20. NT IMPa4 PSF-A488 DAPI IMPa4-A546_am_TileScan_001 (Stage 39 of 49)	00-W2r5ukV7bZMXhsiWNXitMf
63714.2	42759.5	-3.0181	um	Nucleus	Nucleus Center of Homogeneous Mass	0.000	1.000	289	100000269	100000009	NT PSF-A488 IMPa4-A546 DAPI 8C2-siRNA-IMP-a2-a4 V2.00	0	20. NT IMPa4 PSF-A488 DAPI IMPa4-A546_am_TileScan_001 (Stage 39 of 49)	00-W2r5ukV7bZMXhsiWNXitMf
63631.7	42772.8	-3.34887	um	Nucleus	Nucleus Center of Homogeneous Mass	0.000	1.000	290	100000270	100000010	NT PSF-A488 IMPa4-A546 DAPI 8C2-siRNA-IMP-a2-a4 V2.00	0	20. NT IMPa4 PSF-A488 DAPI IMPa4-A546_am_TileScan_001 (Stage 39 of 49)	00-W2r5ukV7bZMXhsiWNXitMf
63651.5	42838.7	-3.25847	um	Nucleus	Nucleus Center of Homogeneous Mass	0.000	1.000	290	100000271	100000011	NT PSF-A488 IMPa4-A546 DAPI 8C2-siRNA-IMP-a2-a4 V2.00	0	20. NT IMPa4 PSF-A488 DAPI IMPa4-A546_am_TileScan_001 (Stage 39 of 49)	00-W2r5ukV7bZMXhsiWNXitMf
63635.7	42843.8	-3.25318	um	Nucleus	Nucleus Center of Homogeneous Mass	0.000	1.000	291	100000272	100000012	NT PSF-A488 IMPa4-A546 DAPI 8C2-siRNA-IMP-a2-a4 V2.00	0	20. NT IMPa4 PSF-A488 DAPI IMPa4-A546_am_TileScan_001 (Stage 39 of 49)	00-W2r5ukV7bZMXhsiWNXitMf
63629	42800.8	-2.93271	um	Nucleus	Nucleus Center of Homogeneous Mass	0.000	1.000	292	100000273	100000013	NT PSF-A488 IMPa4-A546 DAPI 8C2-siRNA-IMP-a2-a4 V2.00	0	20. NT IMPa4 PSF-A488 DAPI IMPa4-A546_am_TileScan_001 (Stage 39 of 49)	00-W2r5ukV7bZMXhsiWNXitMf
63636.3	42815.3	-2.77022	um	Nucleus	Nucleus Center of Homogeneous Mass	0.000	1.000	293	100000274	100000014	NT PSF-A488 IMPa4-A546 DAPI 8C2-siRNA-IMP-a2-a4 V2.00	0	20. NT IMPa4 PSF-A488 DAPI IMPa4-A546_am_TileScan_001 (Stage 39 of 49)	00-W2r5ukV7bZMXhsiWNXitMf
63754.1	42790.5	-2.97844	um	Nucleus	Nucleus Center of Homogeneous Mass	0.000	1.000	294	100000275	100000015	NT PSF-A488 IMPa4-A546 DAPI 8C2-siRNA-IMP-a2-a4 V2.00	0	20. NT IMPa4 PSF-A488 DAPI IMPa4-A546_am_TileScan_001 (Stage 39 of 49)	00-W2r5ukV7bZMXhsiWNXitMf
63704.6	42829.2	-2.96827	um	Nucleus	Nucleus Center of Homogeneous Mass	0.000	1.000	295	100000276	100000016	NT PSF-A488 IMPa4-A546 DAPI 8C2-siRNA-IMP-a2-a4 V2.00	0	20. NT IMPa4 PSF-A488 DAPI IMPa4-A546_am_TileScan_001 (Stage 39 of 49)	00-W2r5ukV7bZMXhsiWNXitMf
63720.2	42831.1	-2.69692	um	Nucleus	Nucleus Center of Homogeneous Mass	0.000	1.000	296	100000277	100000017	NT PSF-A488 IMPa4-A546 DAPI 8C2-siRNA-IMP-a2-a4 V2.00	0	20. NT IMPa4 PSF-A488 DAPI IMPa4-A546_am_TileScan_001 (Stage 39 of 49)	00-W2r5ukV7bZMXhsiWNXitMf
63649.7	42743.5	-2.96948	um	Nucleus	Nucleus Center of Homogeneous Mass	0.000	1.000	298	100000278	100000000	NT PSF-A488 IMPa4-A546 DAPI 8C2-siRNA-IMP-a2-a4 V2.00	0	20. NT IMPa4 PSF-A488 DAPI IMPa4-A546_an_TileScan_001 (Stage 40 of 49)	00-2ZsML6Nu3Y5QgHNuDiXe8i
63646.4	42749.5	-3.389	um	Nucleus	Nucleus Center of Homogeneous Mass	0.000	1.000	299	100000279	100000001	NT PSF-A488 IMPa4-A546 DAPI 8C2-siRNA-IMP-a2-a4 V2.00	0	20. NT IMPa4 PSF-A488 DAPI IMPa4-A546_an_TileScan_001 (Stage 40 of 49)	00-2ZsML6Nu3Y5QgHNuDiXe8i
63619.6	42765.4	-3.34201	um	Nucleus	Nucleus Center of Homogeneous Mass	0.000	1.000	300	100000280	100000002	NT PSF-A488 IMPa4-A546 DAPI 8C2-siRNA-IMP-a2-a4 V2.00	0	20. NT IMPa4 PSF-A488 DAPI IMPa4-A546_an_TileScan_001 (Stage 40 of 49)	00-2ZsML6Nu3Y5QgHNuDiXe8i
63623.9	42714.7	-3.39695	um	Nucleus	Nucleus Center of Homogeneous Mass	0.000	1.000	301	100000281	100000003	NT PSF-A488 IMPa4-A546 DAPI 8C2-siRNA-IMP-a2-a4 V2.00	0	20. NT IMPa4 PSF-A488 DAPI IMPa4-A546_an_TileScan_001 (Stage 40 of 49)	00-2ZsML6Nu3Y5QgHNuDiXe8i
63641.7	42786.4	-3.31722	um	Nucleus	Nucleus Center of Homogeneous Mass	0.000	1.000	302	100000282	100000004	NT PSF-A488 IMPa4-A546 DAPI 8C2-siRNA-IMP-a2-a4 V2.00	0	20. NT IMPa4 PSF-A488 DAPI IMPa4-A546_an_TileScan_001 (Stage 40 of 49)	00-2ZsML6Nu3Y5QgHNuDiXe8i
63620.6	42793.9	-3.33872	um	Nucleus	Nucleus Center of Homogeneous Mass	0.000	1.000	303	100000283	100000005	NT PSF-A488 IMPa4-A546 DAPI 8C2-siRNA-IMP-a2-a4 V2.00	0	20. NT IMPa4 PSF-A488 DAPI IMPa4-A546_an_TileScan_001 (Stage 40 of 49)	00-2ZsML6Nu3Y5QgHNuDiXe8i
63644.6	42791.8	-3.19004	um	Nucleus	Nucleus Center of Homogeneous Mass	0.000	1.000	304	100000284	100000006	NT PSF-A488 IMPa4-A546 DAPI 8C2-siRNA-IMP-a2-a4 V2.00	0	20. NT IMPa4 PSF-A488 DAPI IMPa4-A546_an_TileScan_001 (Stage 40 of 49)	00-2ZsML6Nu3Y5QgHNuDiXe8i
63682.1	42812.9	-3.19485	um	Nucleus	Nucleus Center of Homogeneous Mass	0.000	1.000	305	100000285	100000007	NT PSF-A488 IMPa4-A546 DAPI 8C2-siRNA-IMP-a2-a4 V2.00	0	20. NT IMPa4 PSF-A488 DAPI IMPa4-A546_an_TileScan_001 (Stage 40 of 49)	00-2ZsML6Nu3Y5QgHNuDiXe8i
63649.6	42838.1	-3.15237	um	Nucleus	Nucleus Center of Homogeneous Mass	0.000	1.000	306	100000286	100000008	NT PSF-A488 IMPa4-A546 DAPI 8C2-siRNA-IMP-a2-a4 V2.00	0	20. NT IMPa4 PSF-A488 DAPI IMPa4-A546_an_TileScan_001 (Stage 40 of 49)	00-2ZsML6Nu3Y5QgHNuDiXe8i
63671.2	42843.8	-3.15865	um	Nucleus	Nucleus Center of Homogeneous Mass	0.000	1.000	307	100000287	100000009	NT PSF-A488 IMPa4-A546 DAPI 8C2-siRNA-IMP-a2-a4 V2.00	0	20. NT IMPa4 PSF-A488 DAPI IMPa4-A546_an_TileScan_001 (Stage 40 of 49)	00-2ZsML6Nu3Y5QgHNuDiXe8i
63721	42785.5	-3.23971	um	Nucleus	Nucleus Center of Homogeneous Mass	0.000	1.000	308	100000288	100000010	NT PSF-A488 IMPa4-A546 DAPI 8C2-siRNA-IMP-a2-a4 V2.00	0	20. NT IMPa4 PSF-A488 DAPI IMPa4-A546_an_TileScan_001 (Stage 40 of 49)	00-2ZsML6Nu3Y5QgHNuDiXe8i
63752.1	42798.6	-3.097	um	Nucleus	Nucleus Center of Homogeneous Mass	0.000	1.000	309	100000289	100000011	NT PSF-A488 IMPa4-A546 DAPI 8C2-siRNA-IMP-a2-a4 V2.00	0	20. NT IMPa4 PSF-A488 DAPI IMPa4-A546_an_TileScan_001 (Stage 40 of 49)	00-2ZsML6Nu3Y5QgHNuDiXe8i
63719.5	42823.8	-3.16955	um	Nucleus	Nucleus Center of Homogeneous Mass	0.000	1.000	310	100000290	100000012	NT PSF-A488 IMPa4-A546 DAPI 8C2-siRNA-IMP-a2-a4 V2.00	0	20. NT IMPa4 PSF-A488 DAPI IMPa4-A546_an_TileScan_001 (Stage 40 of 49)	00-2ZsML6Nu3Y5QgHNuDiXe8i
63737	42825	-3.12234	um	Nucleus	Nucleus Center of Homogeneous Mass	0.000	1.000	311	100000291	100000013	NT PSF-A488 IMPa4-A546 DAPI 8C2-siRNA-IMP-a2-a4 V2.00	0	20. NT IMPa4 PSF-A488 DAPI IMPa4-A546_an_TileScan_001 (Stage 40 of 49)	00-2ZsML6Nu3Y5QgHNuDiXe8i
63737	42846.7	-3.00903	um	Nucleus	Nucleus Center of Homogeneous Mass	0.000	1.000	312	100000292	100000014	NT PSF-A488 IMPa4-A546 DAPI 8C2-siRNA-IMP-a2-a4 V2.00	0	20. NT IMPa4 PSF-A488 DAPI IMPa4-A546_an_TileScan_001 (Stage 40 of 49)	00-2ZsML6Nu3Y5QgHNuDiXe8i
63700.5	42790.9	-3.14125	um	Nucleus	Nucleus Center of Homogeneous Mass	0.000	1.000	313	100000293	100000015	NT PSF-A488 IMPa4-A546 DAPI 8C2-siRNA-IMP-a2-a4 V2.00	0	20. NT IMPa4 PSF-A488 DAPI IMPa4-A546_an_TileScan_001 (Stage 40 of 49)	00-2ZsML6Nu3Y5QgHNuDiXe8i
63721.9	42845.9	-3.04351	um	Nucleus	Nucleus Center of Homogeneous Mass	0.000	1.000	314	100000294	100000016	NT PSF-A488 IMPa4-A546 DAPI 8C2-siRNA-IMP-a2-a4 V2.00	0	20. NT IMPa4 PSF-A488 DAPI IMPa4-A546_an_TileScan_001 (Stage 40 of 49)	00-2ZsML6Nu3Y5QgHNuDiXe8i
63645.7	42806	-2.89445	um	Nucleus	Nucleus Center of Homogeneous Mass	0.000	1.000	315	100000295	100000000	NT PSF-A488 IMPa4-A546 DAPI 8C2-siRNA-IMP-a2-a4 V2.00	0	20. NT IMPa4 PSF-A488 DAPI IMPa4-A546_ao_TileScan_001 (Stage 41 of 49)	00-2ToaRNv3XivNCTuhAu93Rj
63619.7	42802.3	-2.82657	um	Nucleus	Nucleus Center of Homogeneous Mass	0.000	1.000	316	100000296	100000001	NT PSF-A488 IMPa4-A546 DAPI 8C2-siRNA-IMP-a2-a4 V2.00	0	20. NT IMPa4 PSF-A488 DAPI IMPa4-A546_ao_TileScan_001 (Stage 41 of 49)	00-2ToaRNv3XivNCTuhAu93Rj
63668.4	42720	-2.64869	um	Nucleus	Nucleus Center of Homogeneous Mass	0.000	1.000	317	100000297	100000002	NT PSF-A488 IMPa4-A546 DAPI 8C2-siRNA-IMP-a2-a4 V2.00	0	20. NT IMPa4 PSF-A488 DAPI IMPa4-A546_ao_TileScan_001 (Stage 41 of 49)	00-2ToaRNv3XivNCTuhAu93Rj
63657.1	42730.1	-2.70215	um	Nucleus	Nucleus Center of Homogeneous Mass	0.000	1.000	318	100000298	100000003	NT PSF-A488 IMPa4-A546 DAPI 8C2-siRNA-IMP-a2-a4 V2.00	0	20. NT IMPa4 PSF-A488 DAPI IMPa4-A546_ao_TileScan_001 (Stage 41 of 49)	00-2ToaRNv3XivNCTuhAu93Rj
63675.6	42743.7	-2.43903	um	Nucleus	Nucleus Center of Homogeneous Mass	0.000	1.000	319	100000299	100000004	NT PSF-A488 IMPa4-A546 DAPI 8C2-siRNA-IMP-a2-a4 V2.00	0	20. NT IMPa4 PSF-A488 DAPI IMPa4-A546_ao_TileScan_001 (Stage 41 of 49)	00-2ToaRNv3XivNCTuhAu93Rj
63742.9	42768.3	-2.48973	um	Nucleus	Nucleus Center of Homogeneous Mass	0.000	1.000	320	100000300	100000005	NT PSF-A488 IMPa4-A546 DAPI 8C2-siRNA-IMP-a2-a4 V2.00	0	20. NT IMPa4 PSF-A488 DAPI IMPa4-A546_ao_TileScan_001 (Stage 41 of 49)	00-2ToaRNv3XivNCTuhAu93Rj
63723.4	42706.6	-2.54497	um	Nucleus	Nucleus Center of Homogeneous Mass	0.000	1.000	322	100000301	100000006	NT PSF-A488 IMPa4-A546 DAPI 8C2-siRNA-IMP-a2-a4 V2.00	0	20. NT IMPa4 PSF-A488 DAPI IMPa4-A546_ao_TileScan_001 (Stage 41 of 49)	00-2ToaRNv3XivNCTuhAu93Rj
63736.8	42713.8	-2.61161	um	Nucleus	Nucleus Center of Homogeneous Mass	0.000	1.000	322	100000302	100000007	NT PSF-A488 IMPa4-A546 DAPI 8C2-siRNA-IMP-a2-a4 V2.00	0	20. NT IMPa4 PSF-A488 DAPI IMPa4-A546_ao_TileScan_001 (Stage 41 of 49)	00-2ToaRNv3XivNCTuhAu93Rj
63688.4	42725.7	-2.59208	um	Nucleus	Nucleus Center of Homogeneous Mass	0.000	1.000	323	100000303	100000008	NT PSF-A488 IMPa4-A546 DAPI 8C2-siRNA-IMP-a2-a4 V2.00	0	20. NT IMPa4 PSF-A488 DAPI IMPa4-A546_ao_TileScan_001 (Stage 41 of 49)	00-2ToaRNv3XivNCTuhAu93Rj
63716.1	42730.9	-2.56077	um	Nucleus	Nucleus Center of Homogeneous Mass	0.000	1.000	324	100000304	100000009	NT PSF-A488 IMPa4-A546 DAPI 8C2-siRNA-IMP-a2-a4 V2.00	0	20. NT IMPa4 PSF-A488 DAPI IMPa4-A546_ao_TileScan_001 (Stage 41 of 49)	00-2ToaRNv3XivNCTuhAu93Rj
63632.5	42832.6	-2.85582	um	Nucleus	Nucleus Center of Homogeneous Mass	0.000	1.000	325	100000305	100000010	NT PSF-A488 IMPa4-A546 DAPI 8C2-siRNA-IMP-a2-a4 V2.00	0	20. NT IMPa4 PSF-A488 DAPI IMPa4-A546_ao_TileScan_001 (Stage 41 of 49)	00-2ToaRNv3XivNCTuhAu93Rj
63668.3	42787	-2.85482	um	Nucleus	Nucleus Center of Homogeneous Mass	0.000	1.000	327	100000306	100000011	NT PSF-A488 IMPa4-A546 DAPI 8C2-siRNA-IMP-a2-a4 V2.00	0	20. NT IMPa4 PSF-A488 DAPI IMPa4-A546_ao_TileScan_001 (Stage 41 of 49)	00-2ToaRNv3XivNCTuhAu93Rj
63708.1	42816.9	-2.6736	um	Nucleus	Nucleus Center of Homogeneous Mass	0.000	1.000	328	100000307	100000012	NT PSF-A488 IMPa4-A546 DAPI 8C2-siRNA-IMP-a2-a4 V2.00	0	20. NT IMPa4 PSF-A488 DAPI IMPa4-A546_ao_TileScan_001 (Stage 41 of 49)	00-2ToaRNv3XivNCTuhAu93Rj
63732.1	42843.8	-2.54341	um	Nucleus	Nucleus Center of Homogeneous Mass	0.000	1.000	330	100000308	100000013	NT PSF-A488 IMPa4-A546 DAPI 8C2-siRNA-IMP-a2-a4 V2.00	0	20. NT IMPa4 PSF-A488 DAPI IMPa4-A546_ao_TileScan_001 (Stage 41 of 49)	00-2ToaRNv3XivNCTuhAu93Rj
63655.6	42750.4	-2.34413	um	Nucleus	Nucleus Center of Homogeneous Mass	0.000	1.000	331	100000309	100000014	NT PSF-A488 IMPa4-A546 DAPI 8C2-siRNA-IMP-a2-a4 V2.00	0	20. NT IMPa4 PSF-A488 DAPI IMPa4-A546_ao_TileScan_001 (Stage 41 of 49)	00-2ToaRNv3XivNCTuhAu93Rj
63670.2	42757	-2.44233	um	Nucleus	Nucleus Center of Homogeneous Mass	0.000	1.000	332	100000310	100000015	NT PSF-A488 IMPa4-A546 DAPI 8C2-siRNA-IMP-a2-a4 V2.00	0	20. NT IMPa4 PSF-A488 DAPI IMPa4-A546_ao_TileScan_001 (Stage 41 of 49)	00-2ToaRNv3XivNCTuhAu93Rj
63674.8	42746.3	-3.99034	um	Nucleus	Nucleus Center of Homogeneous Mass	0.000	1.000	332	100000311	100000016	NT PSF-A488 IMPa4-A546 DAPI 8C2-siRNA-IMP-a2-a4 V2.00	0	20. NT IMPa4 PSF-A488 DAPI IMPa4-A546_ao_TileScan_001 (Stage 41 of 49)	00-2ToaRNv3XivNCTuhAu93Rj
63709.7	42757	-2.31508	um	Nucleus	Nucleus Center of Homogeneous Mass	0.000	1.000	333	100000312	100000017	NT PSF-A488 IMPa4-A546 DAPI 8C2-siRNA-IMP-a2-a4 V2.00	0	20. NT IMPa4 PSF-A488 DAPI IMPa4-A546_ao_TileScan_001 (Stage 41 of 49)	00-2ToaRNv3XivNCTuhAu93Rj
63704.3	42768.2	-1.91447	um	Nucleus	Nucleus Center of Homogeneous Mass	0.000	1.000	333	100000313	100000018	NT PSF-A488 IMPa4-A546 DAPI 8C2-siRNA-IMP-a2-a4 V2.00	0	20. NT IMPa4 PSF-A488 DAPI IMPa4-A546_ao_TileScan_001 (Stage 41 of 49)	00-2ToaRNv3XivNCTuhAu93Rj
63693.3	42787.2	-2.25506	um	Nucleus	Nucleus Center of Homogeneous Mass	0.000	1.000	334	100000314	100000019	NT PSF-A488 IMPa4-A546 DAPI 8C2-siRNA-IMP-a2-a4 V2.00	0	20. NT IMPa4 PSF-A488 DAPI IMPa4-A546_ao_TileScan_001 (Stage 41 of 49)	00-2ToaRNv3XivNCTuhAu93Rj
63741.6	42708.6	-3.04743	um	Nucleus	Nucleus Center of Homogeneous Mass	0.000	1.000	335	100000315	100000000	NT PSF-A488 IMPa4-A546 DAPI 8C2-siRNA-IMP-a2-a4 V2.00	0	20. NT IMPa4 PSF-A488 DAPI IMPa4-A546_ap_TileScan_001 (Stage 42 of 49)	00-dTXgA8H9Um89wV99NR3iZ8
63647.3	42739.3	-3.1389	um	Nucleus	Nucleus Center of Homogeneous Mass	0.000	1.000	337	100000316	100000001	NT PSF-A488 IMPa4-A546 DAPI 8C2-siRNA-IMP-a2-a4 V2.00	0	20. NT IMPa4 PSF-A488 DAPI IMPa4-A546_ap_TileScan_001 (Stage 42 of 49)	00-dTXgA8H9Um89wV99NR3iZ8
63708.9	42770.3	-3.1152	um	Nucleus	Nucleus Center of Homogeneous Mass	0.000	1.000	339	100000317	100000002	NT PSF-A488 IMPa4-A546 DAPI 8C2-siRNA-IMP-a2-a4 V2.00	0	20. NT IMPa4 PSF-A488 DAPI IMPa4-A546_ap_TileScan_001 (Stage 42 of 49)	00-dTXgA8H9Um89wV99NR3iZ8
63742.7	42767.9	-2.99868	um	Nucleus	Nucleus Center of Homogeneous Mass	0.000	1.000	340	100000318	100000003	NT PSF-A488 IMPa4-A546 DAPI 8C2-siRNA-IMP-a2-a4 V2.00	0	20. NT IMPa4 PSF-A488 DAPI IMPa4-A546_ap_TileScan_001 (Stage 42 of 49)	00-dTXgA8H9Um89wV99NR3iZ8
63753.1	42766.3	-2.98173	um	Nucleus	Nucleus Center of Homogeneous Mass	0.000	1.000	340	100000319	100000004	NT PSF-A488 IMPa4-A546 DAPI 8C2-siRNA-IMP-a2-a4 V2.00	0	20. NT IMPa4 PSF-A488 DAPI IMPa4-A546_ap_TileScan_001 (Stage 42 of 49)	00-dTXgA8H9Um89wV99NR3iZ8
63726.2	42736.7	-3.03108	um	Nucleus	Nucleus Center of Homogeneous Mass	0.000	1.000	341	100000320	100000005	NT PSF-A488 IMPa4-A546 DAPI 8C2-siRNA-IMP-a2-a4 V2.00	0	20. NT IMPa4 PSF-A488 DAPI IMPa4-A546_ap_TileScan_001 (Stage 42 of 49)	00-dTXgA8H9Um89wV99NR3iZ8
63727	42738.6	-2.95697	um	Nucleus	Nucleus Center of Homogeneous Mass	0.000	1.000	341	100000321	100000006	NT PSF-A488 IMPa4-A546 DAPI 8C2-siRNA-IMP-a2-a4 V2.00	0	20. NT IMPa4 PSF-A488 DAPI IMPa4-A546_ap_TileScan_001 (Stage 42 of 49)	00-dTXgA8H9Um89wV99NR3iZ8
63668.4	42772.5	-3.22251	um	Nucleus	Nucleus Center of Homogeneous Mass	0.000	1.000	342	100000322	100000007	NT PSF-A488 IMPa4-A546 DAPI 8C2-siRNA-IMP-a2-a4 V2.00	0	20. NT IMPa4 PSF-A488 DAPI IMPa4-A546_ap_TileScan_001 (Stage 42 of 49)	00-dTXgA8H9Um89wV99NR3iZ8
63686.3	42770.9	-3.10585	um	Nucleus	Nucleus Center of Homogeneous Mass	0.000	1.000	342	100000323	100000008	NT PSF-A488 IMPa4-A546 DAPI 8C2-siRNA-IMP-a2-a4 V2.00	0	20. NT IMPa4 PSF-A488 DAPI IMPa4-A546_ap_TileScan_001 (Stage 42 of 49)	00-dTXgA8H9Um89wV99NR3iZ8
63653.1	42781.4	-3.24657	um	Nucleus	Nucleus Center of Homogeneous Mass	0.000	1.000	342	100000324	100000009	NT PSF-A488 IMPa4-A546 DAPI 8C2-siRNA-IMP-a2-a4 V2.00	0	20. NT IMPa4 PSF-A488 DAPI IMPa4-A546_ap_TileScan_001 (Stage 42 of 49)	00-dTXgA8H9Um89wV99NR3iZ8
63667.1	42787.2	-3.18538	um	Nucleus	Nucleus Center of Homogeneous Mass	0.000	1.000	342	100000325	100000010	NT PSF-A488 IMPa4-A546 DAPI 8C2-siRNA-IMP-a2-a4 V2.00	0	20. NT IMPa4 PSF-A488 DAPI IMPa4-A546_ap_TileScan_001 (Stage 42 of 49)	00-dTXgA8H9Um89wV99NR3iZ8
63624.3	42803.3	-3.25269	um	Nucleus	Nucleus Center of Homogeneous Mass	0.000	1.000	343	100000326	100000011	NT PSF-A488 IMPa4-A546 DAPI 8C2-siRNA-IMP-a2-a4 V2.00	0	20. NT IMPa4 PSF-A488 DAPI IMPa4-A546_ap_TileScan_001 (Stage 42 of 49)	00-dTXgA8H9Um89wV99NR3iZ8
63640.5	42825	-3.23798	um	Nucleus	Nucleus Center of Homogeneous Mass	0.000	1.000	344	100000327	100000012	NT PSF-A488 IMPa4-A546 DAPI 8C2-siRNA-IMP-a2-a4 V2.00	0	20. NT IMPa4 PSF-A488 DAPI IMPa4-A546_ap_TileScan_001 (Stage 42 of 49)	00-dTXgA8H9Um89wV99NR3iZ8
63686	42813.2	-3.18613	um	Nucleus	Nucleus Center of Homogeneous Mass	0.000	1.000	345	100000328	100000013	NT PSF-A488 IMPa4-A546 DAPI 8C2-siRNA-IMP-a2-a4 V2.00	0	20. NT IMPa4 PSF-A488 DAPI IMPa4-A546_ap_TileScan_001 (Stage 42 of 49)	00-dTXgA8H9Um89wV99NR3iZ8
63709.8	42784.7	-3.10223	um	Nucleus	Nucleus Center of Homogeneous Mass	0.000	1.000	346	100000329	100000014	NT PSF-A488 IMPa4-A546 DAPI 8C2-siRNA-IMP-a2-a4 V2.00	0	20. NT IMPa4 PSF-A488 DAPI IMPa4-A546_ap_TileScan_001 (Stage 42 of 49)	00-dTXgA8H9Um89wV99NR3iZ8
63696.7	42795.2	-3.18023	um	Nucleus	Nucleus Center of Homogeneous Mass	0.000	1.000	346	100000330	100000015	NT PSF-A488 IMPa4-A546 DAPI 8C2-siRNA-IMP-a2-a4 V2.00	0	20. NT IMPa4 PSF-A488 DAPI IMPa4-A546_ap_TileScan_001 (Stage 42 of 49)	00-dTXgA8H9Um89wV99NR3iZ8
63709.6	42777.2	-2.96617	um	Nucleus	Nucleus Center of Homogeneous Mass	0.000	1.000	346	100000331	100000016	NT PSF-A488 IMPa4-A546 DAPI 8C2-siRNA-IMP-a2-a4 V2.00	0	20. NT IMPa4 PSF-A488 DAPI IMPa4-A546_ap_TileScan_001 (Stage 42 of 49)	00-dTXgA8H9Um89wV99NR3iZ8
63729.8	42832.9	-2.95309	um	Nucleus	Nucleus Center of Homogeneous Mass	0.000	1.000	347	100000332	100000017	NT PSF-A488 IMPa4-A546 DAPI 8C2-siRNA-IMP-a2-a4 V2.00	0	20. NT IMPa4 PSF-A488 DAPI IMPa4-A546_ap_TileScan_001 (Stage 42 of 49)	00-dTXgA8H9Um89wV99NR3iZ8
63728.5	42845.4	-2.98046	um	Nucleus	Nucleus Center of Homogeneous Mass	0.000	1.000	347	100000333	100000018	NT PSF-A488 IMPa4-A546 DAPI 8C2-siRNA-IMP-a2-a4 V2.00	0	20. NT IMPa4 PSF-A488 DAPI IMPa4-A546_ap_TileScan_001 (Stage 42 of 49)	00-dTXgA8H9Um89wV99NR3iZ8
63706.3	42841.2	-3.01259	um	Nucleus	Nucleus Center of Homogeneous Mass	0.000	1.000	348	100000334	100000019	NT PSF-A488 IMPa4-A546 DAPI 8C2-siRNA-IMP-a2-a4 V2.00	0	20. NT IMPa4 PSF-A488 DAPI IMPa4-A546_ap_TileScan_001 (Stage 42 of 49)	00-dTXgA8H9Um89wV99NR3iZ8
63702	42823.9	-2.20852	um	Nucleus	Nucleus Center of Homogeneous Mass	0.000	1.000	349	100000335	100000020	NT PSF-A488 IMPa4-A546 DAPI 8C2-siRNA-IMP-a2-a4 V2.00	0	20. NT IMPa4 PSF-A488 DAPI IMPa4-A546_ap_TileScan_001 (Stage 42 of 49)	00-dTXgA8H9Um89wV99NR3iZ8
63683.8	42829.7	-2.2028	um	Nucleus	Nucleus Center of Homogeneous Mass	0.000	1.000	351	100000336	100000021	NT PSF-A488 IMPa4-A546 DAPI 8C2-siRNA-IMP-a2-a4 V2.00	0	20. NT IMPa4 PSF-A488 DAPI IMPa4-A546_ap_TileScan_001 (Stage 42 of 49)	00-dTXgA8H9Um89wV99NR3iZ8
63754.3	42812.5	-2.11257	um	Nucleus	Nucleus Center of Homogeneous Mass	0.000	1.000	352	100000337	100000022	NT PSF-A488 IMPa4-A546 DAPI 8C2-siRNA-IMP-a2-a4 V2.00	0	20. NT IMPa4 PSF-A488 DAPI IMPa4-A546_ap_TileScan_001 (Stage 42 of 49)	00-dTXgA8H9Um89wV99NR3iZ8
63669.3	42795.4	-3.26536	um	Nucleus	Nucleus Center of Homogeneous Mass	0.000	1.000	353	100000338	100000000	NT PSF-A488 IMPa4-A546 DAPI 8C2-siRNA-IMP-a2-a4 V2.00	0	20. NT IMPa4 PSF-A488 DAPI IMPa4-A546_aq_TileScan_001 (Stage 43 of 49)	00-cgSFzKBv6ZrXWTvgJk3kuS
63641.7	42817.5	-3.24051	um	Nucleus	Nucleus Center of Homogeneous Mass	0.000	1.000	354	100000339	100000001	NT PSF-A488 IMPa4-A546 DAPI 8C2-siRNA-IMP-a2-a4 V2.00	0	20. NT IMPa4 PSF-A488 DAPI IMPa4-A546_aq_TileScan_001 (Stage 43 of 49)	00-cgSFzKBv6ZrXWTvgJk3kuS
63621.4	42825.7	-3.32866	um	Nucleus	Nucleus Center of Homogeneous Mass	0.000	1.000	355	100000340	100000002	NT PSF-A488 IMPa4-A546 DAPI 8C2-siRNA-IMP-a2-a4 V2.00	0	20. NT IMPa4 PSF-A488 DAPI IMPa4-A546_aq_TileScan_001 (Stage 43 of 49)	00-cgSFzKBv6ZrXWTvgJk3kuS
63677	42773.3	-3.12147	um	Nucleus	Nucleus Center of Homogeneous Mass	0.000	1.000	357	100000341	100000003	NT PSF-A488 IMPa4-A546 DAPI 8C2-siRNA-IMP-a2-a4 V2.00	0	20. NT IMPa4 PSF-A488 DAPI IMPa4-A546_aq_TileScan_001 (Stage 43 of 49)	00-cgSFzKBv6ZrXWTvgJk3kuS
63686.1	42728.9	-3.08984	um	Nucleus	Nucleus Center of Homogeneous Mass	0.000	1.000	358	100000342	100000004	NT PSF-A488 IMPa4-A546 DAPI 8C2-siRNA-IMP-a2-a4 V2.00	0	20. NT IMPa4 PSF-A488 DAPI IMPa4-A546_aq_TileScan_001 (Stage 43 of 49)	00-cgSFzKBv6ZrXWTvgJk3kuS
63654.3	42768.5	-3.16547	um	Nucleus	Nucleus Center of Homogeneous Mass	0.000	1.000	359	100000343	100000005	NT PSF-A488 IMPa4-A546 DAPI 8C2-siRNA-IMP-a2-a4 V2.00	0	20. NT IMPa4 PSF-A488 DAPI IMPa4-A546_aq_TileScan_001 (Stage 43 of 49)	00-cgSFzKBv6ZrXWTvgJk3kuS
63715.4	42744.6	-3.10535	um	Nucleus	Nucleus Center of Homogeneous Mass	0.000	1.000	360	100000344	100000006	NT PSF-A488 IMPa4-A546 DAPI 8C2-siRNA-IMP-a2-a4 V2.00	0	20. NT IMPa4 PSF-A488 DAPI IMPa4-A546_aq_TileScan_001 (Stage 43 of 49)	00-cgSFzKBv6ZrXWTvgJk3kuS
63751.9	42744.9	-2.98991	um	Nucleus	Nucleus Center of Homogeneous Mass	0.000	1.000	361	100000345	100000007	NT PSF-A488 IMPa4-A546 DAPI 8C2-siRNA-IMP-a2-a4 V2.00	0	20. NT IMPa4 PSF-A488 DAPI IMPa4-A546_aq_TileScan_001 (Stage 43 of 49)	00-cgSFzKBv6ZrXWTvgJk3kuS
63743.1	42708.3	-2.93856	um	Nucleus	Nucleus Center of Homogeneous Mass	0.000	1.000	362	100000346	100000008	NT PSF-A488 IMPa4-A546 DAPI 8C2-siRNA-IMP-a2-a4 V2.00	0	20. NT IMPa4 PSF-A488 DAPI IMPa4-A546_aq_TileScan_001 (Stage 43 of 49)	00-cgSFzKBv6ZrXWTvgJk3kuS
63694.9	42835.1	-3.11954	um	Nucleus	Nucleus Center of Homogeneous Mass	0.000	1.000	363	100000347	100000009	NT PSF-A488 IMPa4-A546 DAPI 8C2-siRNA-IMP-a2-a4 V2.00	0	20. NT IMPa4 PSF-A488 DAPI IMPa4-A546_aq_TileScan_001 (Stage 43 of 49)	00-cgSFzKBv6ZrXWTvgJk3kuS
63741.2	42791.5	-3.00908	um	Nucleus	Nucleus Center of Homogeneous Mass	0.000	1.000	364	100000348	100000010	NT PSF-A488 IMPa4-A546 DAPI 8C2-siRNA-IMP-a2-a4 V2.00	0	20. NT IMPa4 PSF-A488 DAPI IMPa4-A546_aq_TileScan_001 (Stage 43 of 49)	00-cgSFzKBv6ZrXWTvgJk3kuS
63702.6	42813.8	-3.10514	um	Nucleus	Nucleus Center of Homogeneous Mass	0.000	1.000	365	100000349	100000011	NT PSF-A488 IMPa4-A546 DAPI 8C2-siRNA-IMP-a2-a4 V2.00	0	20. NT IMPa4 PSF-A488 DAPI IMPa4-A546_aq_TileScan_001 (Stage 43 of 49)	00-cgSFzKBv6ZrXWTvgJk3kuS
63725.3	42843.9	-3.02625	um	Nucleus	Nucleus Center of Homogeneous Mass	0.000	1.000	366	100000350	100000012	NT PSF-A488 IMPa4-A546 DAPI 8C2-siRNA-IMP-a2-a4 V2.00	0	20. NT IMPa4 PSF-A488 DAPI IMPa4-A546_aq_TileScan_001 (Stage 43 of 49)	00-cgSFzKBv6ZrXWTvgJk3kuS
63757.1	42795.4	-2.81544	um	Nucleus	Nucleus Center of Homogeneous Mass	0.000	1.000	367	100000351	100000013	NT PSF-A488 IMPa4-A546 DAPI 8C2-siRNA-IMP-a2-a4 V2.00	0	20. NT IMPa4 PSF-A488 DAPI IMPa4-A546_aq_TileScan_001 (Stage 43 of 49)	00-cgSFzKBv6ZrXWTvgJk3kuS
63753.9	42843.7	-2.89854	um	Nucleus	Nucleus Center of Homogeneous Mass	0.000	1.000	368	100000352	100000014	NT PSF-A488 IMPa4-A546 DAPI 8C2-siRNA-IMP-a2-a4 V2.00	0	20. NT IMPa4 PSF-A488 DAPI IMPa4-A546_aq_TileScan_001 (Stage 43 of 49)	00-cgSFzKBv6ZrXWTvgJk3kuS
63666	42769.6	-3.51843	um	Nucleus	Nucleus Center of Homogeneous Mass	0.000	1.000	369	100000353	100000000	NT PSF-A488 IMPa4-A546 DAPI 8C2-siRNA-IMP-a2-a4 V2.00	0	20. NT IMPa4 PSF-A488 DAPI IMPa4-A546_ar_TileScan_001 (Stage 44 of 49)	00-jzrFtnJ3XWCvhHR2A6boxi
63683.6	42725.7	-3.30723	um	Nucleus	Nucleus Center of Homogeneous Mass	0.000	1.000	372	100000354	100000001	NT PSF-A488 IMPa4-A546 DAPI 8C2-siRNA-IMP-a2-a4 V2.00	0	20. NT IMPa4 PSF-A488 DAPI IMPa4-A546_ar_TileScan_001 (Stage 44 of 49)	00-jzrFtnJ3XWCvhHR2A6boxi
63627.7	42746.3	-3.51522	um	Nucleus	Nucleus Center of Homogeneous Mass	0.000	1.000	373	100000355	100000002	NT PSF-A488 IMPa4-A546 DAPI 8C2-siRNA-IMP-a2-a4 V2.00	0	20. NT IMPa4 PSF-A488 DAPI IMPa4-A546_ar_TileScan_001 (Stage 44 of 49)	00-jzrFtnJ3XWCvhHR2A6boxi
63622.8	42708.9	-3.35737	um	Nucleus	Nucleus Center of Homogeneous Mass	0.000	1.000	374	100000356	100000003	NT PSF-A488 IMPa4-A546 DAPI 8C2-siRNA-IMP-a2-a4 V2.00	0	20. NT IMPa4 PSF-A488 DAPI IMPa4-A546_ar_TileScan_001 (Stage 44 of 49)	00-jzrFtnJ3XWCvhHR2A6boxi
63717.3	42753.9	-3.36166	um	Nucleus	Nucleus Center of Homogeneous Mass	0.000	1.000	375	100000357	100000004	NT PSF-A488 IMPa4-A546 DAPI 8C2-siRNA-IMP-a2-a4 V2.00	0	20. NT IMPa4 PSF-A488 DAPI IMPa4-A546_ar_TileScan_001 (Stage 44 of 49)	00-jzrFtnJ3XWCvhHR2A6boxi
63685.7	42811.6	-3.50655	um	Nucleus	Nucleus Center of Homogeneous Mass	0.000	1.000	376	100000358	100000005	NT PSF-A488 IMPa4-A546 DAPI 8C2-siRNA-IMP-a2-a4 V2.00	0	20. NT IMPa4 PSF-A488 DAPI IMPa4-A546_ar_TileScan_001 (Stage 44 of 49)	00-jzrFtnJ3XWCvhHR2A6boxi
63675.5	42780.2	-3.34209	um	Nucleus	Nucleus Center of Homogeneous Mass	0.000	1.000	377	100000359	100000006	NT PSF-A488 IMPa4-A546 DAPI 8C2-siRNA-IMP-a2-a4 V2.00	0	20. NT IMPa4 PSF-A488 DAPI IMPa4-A546_ar_TileScan_001 (Stage 44 of 49)	00-jzrFtnJ3XWCvhHR2A6boxi
63621.6	42790.8	-3.55114	um	Nucleus	Nucleus Center of Homogeneous Mass	0.000	1.000	378	100000360	100000007	NT PSF-A488 IMPa4-A546 DAPI 8C2-siRNA-IMP-a2-a4 V2.00	0	20. NT IMPa4 PSF-A488 DAPI IMPa4-A546_ar_TileScan_001 (Stage 44 of 49)	00-jzrFtnJ3XWCvhHR2A6boxi
63682.8	42789.7	-3.35512	um	Nucleus	Nucleus Center of Homogeneous Mass	0.000	1.000	379	100000361	100000008	NT PSF-A488 IMPa4-A546 DAPI 8C2-siRNA-IMP-a2-a4 V2.00	0	20. NT IMPa4 PSF-A488 DAPI IMPa4-A546_ar_TileScan_001 (Stage 44 of 49)	00-jzrFtnJ3XWCvhHR2A6boxi
63633.8	42796.1	-3.44093	um	Nucleus	Nucleus Center of Homogeneous Mass	0.000	1.000	380	100000362	100000009	NT PSF-A488 IMPa4-A546 DAPI 8C2-siRNA-IMP-a2-a4 V2.00	0	20. NT IMPa4 PSF-A488 DAPI IMPa4-A546_ar_TileScan_001 (Stage 44 of 49)	00-jzrFtnJ3XWCvhHR2A6boxi
63646.4	42811.9	-3.49158	um	Nucleus	Nucleus Center of Homogeneous Mass	0.000	1.000	381	100000363	100000010	NT PSF-A488 IMPa4-A546 DAPI 8C2-siRNA-IMP-a2-a4 V2.00	0	20. NT IMPa4 PSF-A488 DAPI IMPa4-A546_ar_TileScan_001 (Stage 44 of 49)	00-jzrFtnJ3XWCvhHR2A6boxi
63629.7	42844.6	-3.44075	um	Nucleus	Nucleus Center of Homogeneous Mass	0.000	1.000	382	100000364	100000011	NT PSF-A488 IMPa4-A546 DAPI 8C2-siRNA-IMP-a2-a4 V2.00	0	20. NT IMPa4 PSF-A488 DAPI IMPa4-A546_ar_TileScan_001 (Stage 44 of 49)	00-jzrFtnJ3XWCvhHR2A6boxi
63731.5	42832	-3.10321	um	Nucleus	Nucleus Center of Homogeneous Mass	0.000	1.000	383	100000365	100000012	NT PSF-A488 IMPa4-A546 DAPI 8C2-siRNA-IMP-a2-a4 V2.00	0	20. NT IMPa4 PSF-A488 DAPI IMPa4-A546_ar_TileScan_001 (Stage 44 of 49)	00-jzrFtnJ3XWCvhHR2A6boxi
63730	42764.8	-3.36333	um	Nucleus	Nucleus Center of Homogeneous Mass	0.000	1.000	386	100000366	100000000	NT PSF-A488 IMPa4-A546 DAPI 8C2-siRNA-IMP-a2-a4 V2.00	0	20. NT IMPa4 PSF-A488 DAPI IMPa4-A546_as_TileScan_001 (Stage 45 of 49)	00-cRSMXMbSMnG4ADWhxJSeK
63722	42711.6	-3.59598	um	Nucleus	Nucleus Center of Homogeneous Mass	0.000	1.000	389	100000367	100000001	NT PSF-A488 IMPa4-A546 DAPI 8C2-siRNA-IMP-a2-a4 V2.00	0	20. NT IMPa4 PSF-A488 DAPI IMPa4-A546_as_TileScan_001 (Stage 45 of 49)	00-cRSMXMbSMnG4ADWhxJSeK
63742.7	42749	-3.5737	um	Nucleus	Nucleus Center of Homogeneous Mass	0.000	1.000	390	100000368	100000002	NT PSF-A488 IMPa4-A546 DAPI 8C2-siRNA-IMP-a2-a4 V2.00	0	20. NT IMPa4 PSF-A488 DAPI IMPa4-A546_as_TileScan_001 (Stage 45 of 49)	00-cRSMXMbSMnG4ADWhxJSeK
63695.2	42741.6	-3.53998	um	Nucleus	Nucleus Center of Homogeneous Mass	0.000	1.000	391	100000369	100000003	NT PSF-A488 IMPa4-A546 DAPI 8C2-siRNA-IMP-a2-a4 V2.00	0	20. NT IMPa4 PSF-A488 DAPI IMPa4-A546_as_TileScan_001 (Stage 45 of 49)	00-cRSMXMbSMnG4ADWhxJSeK
63758.9	42749.8	-3.35281	um	Nucleus	Nucleus Center of Homogeneous Mass	0.000	1.000	392	100000370	100000004	NT PSF-A488 IMPa4-A546 DAPI 8C2-siRNA-IMP-a2-a4 V2.00	0	20. NT IMPa4 PSF-A488 DAPI IMPa4-A546_as_TileScan_001 (Stage 45 of 49)	00-cRSMXMbSMnG4ADWhxJSeK
63736.4	42749.9	-3.53404	um	Nucleus	Nucleus Center of Homogeneous Mass	0.000	1.000	393	100000371	100000005	NT PSF-A488 IMPa4-A546 DAPI 8C2-siRNA-IMP-a2-a4 V2.00	0	20. NT IMPa4 PSF-A488 DAPI IMPa4-A546_as_TileScan_001 (Stage 45 of 49)	00-cRSMXMbSMnG4ADWhxJSeK
63753.8	42769	-3.36776	um	Nucleus	Nucleus Center of Homogeneous Mass	0.000	1.000	394	100000372	100000006	NT PSF-A488 IMPa4-A546 DAPI 8C2-siRNA-IMP-a2-a4 V2.00	0	20. NT IMPa4 PSF-A488 DAPI IMPa4-A546_as_TileScan_001 (Stage 45 of 49)	00-cRSMXMbSMnG4ADWhxJSeK
63736.1	42726.5	-3.57095	um	Nucleus	Nucleus Center of Homogeneous Mass	0.000	1.000	396	100000373	100000007	NT PSF-A488 IMPa4-A546 DAPI 8C2-siRNA-IMP-a2-a4 V2.00	0	20. NT IMPa4 PSF-A488 DAPI IMPa4-A546_as_TileScan_001 (Stage 45 of 49)	00-cRSMXMbSMnG4ADWhxJSeK
63649.2	42786.1	-3.77323	um	Nucleus	Nucleus Center of Homogeneous Mass	0.000	1.000	397	100000374	100000008	NT PSF-A488 IMPa4-A546 DAPI 8C2-siRNA-IMP-a2-a4 V2.00	0	20. NT IMPa4 PSF-A488 DAPI IMPa4-A546_as_TileScan_001 (Stage 45 of 49)	00-cRSMXMbSMnG4ADWhxJSeK
63652.3	42795.7	-3.76633	um	Nucleus	Nucleus Center of Homogeneous Mass	0.000	1.000	398	100000375	100000009	NT PSF-A488 IMPa4-A546 DAPI 8C2-siRNA-IMP-a2-a4 V2.00	0	20. NT IMPa4 PSF-A488 DAPI IMPa4-A546_as_TileScan_001 (Stage 45 of 49)	00-cRSMXMbSMnG4ADWhxJSeK
63665.4	42842.5	-3.38522	um	Nucleus	Nucleus Center of Homogeneous Mass	0.000	1.000	399	100000376	100000010	NT PSF-A488 IMPa4-A546 DAPI 8C2-siRNA-IMP-a2-a4 V2.00	0	20. NT IMPa4 PSF-A488 DAPI IMPa4-A546_as_TileScan_001 (Stage 45 of 49)	00-cRSMXMbSMnG4ADWhxJSeK
63678.8	42842.8	-3.25906	um	Nucleus	Nucleus Center of Homogeneous Mass	0.000	1.000	400	100000377	100000011	NT PSF-A488 IMPa4-A546 DAPI 8C2-siRNA-IMP-a2-a4 V2.00	0	20. NT IMPa4 PSF-A488 DAPI IMPa4-A546_as_TileScan_001 (Stage 45 of 49)	00-cRSMXMbSMnG4ADWhxJSeK
63693.6	42832.7	-3.46876	um	Nucleus	Nucleus Center of Homogeneous Mass	0.000	1.000	400	100000378	100000012	NT PSF-A488 IMPa4-A546 DAPI 8C2-siRNA-IMP-a2-a4 V2.00	0	20. NT IMPa4 PSF-A488 DAPI IMPa4-A546_as_TileScan_001 (Stage 45 of 49)	00-cRSMXMbSMnG4ADWhxJSeK
63671.7	42846.4	-3.17652	um	Nucleus	Nucleus Center of Homogeneous Mass	0.000	1.000	401	100000379	100000013	NT PSF-A488 IMPa4-A546 DAPI 8C2-siRNA-IMP-a2-a4 V2.00	0	20. NT IMPa4 PSF-A488 DAPI IMPa4-A546_as_TileScan_001 (Stage 45 of 49)	00-cRSMXMbSMnG4ADWhxJSeK
63725.9	42796.6	-3.53404	um	Nucleus	Nucleus Center of Homogeneous Mass	0.000	1.000	402	100000380	100000014	NT PSF-A488 IMPa4-A546 DAPI 8C2-siRNA-IMP-a2-a4 V2.00	0	20. NT IMPa4 PSF-A488 DAPI IMPa4-A546_as_TileScan_001 (Stage 45 of 49)	00-cRSMXMbSMnG4ADWhxJSeK
63745.8	42802.5	-3.55717	um	Nucleus	Nucleus Center of Homogeneous Mass	0.000	1.000	403	100000381	100000015	NT PSF-A488 IMPa4-A546 DAPI 8C2-siRNA-IMP-a2-a4 V2.00	0	20. NT IMPa4 PSF-A488 DAPI IMPa4-A546_as_TileScan_001 (Stage 45 of 49)	00-cRSMXMbSMnG4ADWhxJSeK
63721.5	42778.9	-3.455	um	Nucleus	Nucleus Center of Homogeneous Mass	0.000	1.000	404	100000382	100000016	NT PSF-A488 IMPa4-A546 DAPI 8C2-siRNA-IMP-a2-a4 V2.00	0	20. NT IMPa4 PSF-A488 DAPI IMPa4-A546_as_TileScan_001 (Stage 45 of 49)	00-cRSMXMbSMnG4ADWhxJSeK
63700.6	42831.3	-3.21579	um	Nucleus	Nucleus Center of Homogeneous Mass	0.000	1.000	405	100000383	100000017	NT PSF-A488 IMPa4-A546 DAPI 8C2-siRNA-IMP-a2-a4 V2.00	0	20. NT IMPa4 PSF-A488 DAPI IMPa4-A546_as_TileScan_001 (Stage 45 of 49)	00-cRSMXMbSMnG4ADWhxJSeK
63758.2	42839.9	-3.40331	um	Nucleus	Nucleus Center of Homogeneous Mass	0.000	1.000	406	100000384	100000018	NT PSF-A488 IMPa4-A546 DAPI 8C2-siRNA-IMP-a2-a4 V2.00	0	20. NT IMPa4 PSF-A488 DAPI IMPa4-A546_as_TileScan_001 (Stage 45 of 49)	00-cRSMXMbSMnG4ADWhxJSeK
63754.3	42750.2	-3.75668	um	Nucleus	Nucleus Center of Homogeneous Mass	0.000	1.000	407	100000385	100000000	NT PSF-A488 IMPa4-A546 DAPI 8C2-siRNA-IMP-a2-a4 V2.00	0	20. NT IMPa4 PSF-A488 DAPI IMPa4-A546_at_TileScan_001 (Stage 46 of 49)	00-DmXkLVM35fj47VoMLwBVNX
63660.4	42720.2	-3.72961	um	Nucleus	Nucleus Center of Homogeneous Mass	0.000	1.000	411	100000386	100000001	NT PSF-A488 IMPa4-A546 DAPI 8C2-siRNA-IMP-a2-a4 V2.00	0	20. NT IMPa4 PSF-A488 DAPI IMPa4-A546_at_TileScan_001 (Stage 46 of 49)	00-DmXkLVM35fj47VoMLwBVNX
63687.7	42742	-3.77045	um	Nucleus	Nucleus Center of Homogeneous Mass	0.000	1.000	413	100000387	100000002	NT PSF-A488 IMPa4-A546 DAPI 8C2-siRNA-IMP-a2-a4 V2.00	0	20. NT IMPa4 PSF-A488 DAPI IMPa4-A546_at_TileScan_001 (Stage 46 of 49)	00-DmXkLVM35fj47VoMLwBVNX
63626.6	42751.4	-3.79453	um	Nucleus	Nucleus Center of Homogeneous Mass	0.000	1.000	414	100000388	100000003	NT PSF-A488 IMPa4-A546 DAPI 8C2-siRNA-IMP-a2-a4 V2.00	0	20. NT IMPa4 PSF-A488 DAPI IMPa4-A546_at_TileScan_001 (Stage 46 of 49)	00-DmXkLVM35fj47VoMLwBVNX
63639.3	42710.6	-4.06525	um	Nucleus	Nucleus Center of Homogeneous Mass	0.000	1.000	415	100000389	100000004	NT PSF-A488 IMPa4-A546 DAPI 8C2-siRNA-IMP-a2-a4 V2.00	0	20. NT IMPa4 PSF-A488 DAPI IMPa4-A546_at_TileScan_001 (Stage 46 of 49)	00-DmXkLVM35fj47VoMLwBVNX
63638.4	42717	-3.99535	um	Nucleus	Nucleus Center of Homogeneous Mass	0.000	1.000	415	100000390	100000005	NT PSF-A488 IMPa4-A546 DAPI 8C2-siRNA-IMP-a2-a4 V2.00	0	20. NT IMPa4 PSF-A488 DAPI IMPa4-A546_at_TileScan_001 (Stage 46 of 49)	00-DmXkLVM35fj47VoMLwBVNX
63621	42770.6	-3.78649	um	Nucleus	Nucleus Center of Homogeneous Mass	0.000	1.000	416	100000391	100000006	NT PSF-A488 IMPa4-A546 DAPI 8C2-siRNA-IMP-a2-a4 V2.00	0	20. NT IMPa4 PSF-A488 DAPI IMPa4-A546_at_TileScan_001 (Stage 46 of 49)	00-DmXkLVM35fj47VoMLwBVNX
63723.5	42753.7	-3.87428	um	Nucleus	Nucleus Center of Homogeneous Mass	0.000	1.000	417	100000392	100000007	NT PSF-A488 IMPa4-A546 DAPI 8C2-siRNA-IMP-a2-a4 V2.00	0	20. NT IMPa4 PSF-A488 DAPI IMPa4-A546_at_TileScan_001 (Stage 46 of 49)	00-DmXkLVM35fj47VoMLwBVNX
63755.4	42709	-3.68853	um	Nucleus	Nucleus Center of Homogeneous Mass	0.000	1.000	418	100000393	100000008	NT PSF-A488 IMPa4-A546 DAPI 8C2-siRNA-IMP-a2-a4 V2.00	0	20. NT IMPa4 PSF-A488 DAPI IMPa4-A546_at_TileScan_001 (Stage 46 of 49)	00-DmXkLVM35fj47VoMLwBVNX
63721	42712.3	-3.89788	um	Nucleus	Nucleus Center of Homogeneous Mass	0.000	1.000	419	100000394	100000009	NT PSF-A488 IMPa4-A546 DAPI 8C2-siRNA-IMP-a2-a4 V2.00	0	20. NT IMPa4 PSF-A488 DAPI IMPa4-A546_at_TileScan_001 (Stage 46 of 49)	00-DmXkLVM35fj47VoMLwBVNX
63703.4	42727.2	-3.62157	um	Nucleus	Nucleus Center of Homogeneous Mass	0.000	1.000	420	100000395	100000010	NT PSF-A488 IMPa4-A546 DAPI 8C2-siRNA-IMP-a2-a4 V2.00	0	20. NT IMPa4 PSF-A488 DAPI IMPa4-A546_at_TileScan_001 (Stage 46 of 49)	00-DmXkLVM35fj47VoMLwBVNX
63705.3	42772.6	-3.57435	um	Nucleus	Nucleus Center of Homogeneous Mass	0.000	1.000	421	100000396	100000011	NT PSF-A488 IMPa4-A546 DAPI 8C2-siRNA-IMP-a2-a4 V2.00	0	20. NT IMPa4 PSF-A488 DAPI IMPa4-A546_at_TileScan_001 (Stage 46 of 49)	00-DmXkLVM35fj47VoMLwBVNX
63714.6	42785.4	-3.04822	um	Nucleus	Nucleus Center of Homogeneous Mass	0.000	1.000	421	100000397	100000012	NT PSF-A488 IMPa4-A546 DAPI 8C2-siRNA-IMP-a2-a4 V2.00	0	20. NT IMPa4 PSF-A488 DAPI IMPa4-A546_at_TileScan_001 (Stage 46 of 49)	00-DmXkLVM35fj47VoMLwBVNX
63720.2	42782.3	-4.11783	um	Nucleus	Nucleus Center of Homogeneous Mass	0.000	1.000	421	100000398	100000013	NT PSF-A488 IMPa4-A546 DAPI 8C2-siRNA-IMP-a2-a4 V2.00	0	20. NT IMPa4 PSF-A488 DAPI IMPa4-A546_at_TileScan_001 (Stage 46 of 49)	00-DmXkLVM35fj47VoMLwBVNX
63701	42711	-3.68894	um	Nucleus	Nucleus Center of Homogeneous Mass	0.000	1.000	422	100000399	100000014	NT PSF-A488 IMPa4-A546 DAPI 8C2-siRNA-IMP-a2-a4 V2.00	0	20. NT IMPa4 PSF-A488 DAPI IMPa4-A546_at_TileScan_001 (Stage 46 of 49)	00-DmXkLVM35fj47VoMLwBVNX
63713.9	42709.5	-3.2792	um	Nucleus	Nucleus Center of Homogeneous Mass	0.000	1.000	422	100000400	100000015	NT PSF-A488 IMPa4-A546 DAPI 8C2-siRNA-IMP-a2-a4 V2.00	0	20. NT IMPa4 PSF-A488 DAPI IMPa4-A546_at_TileScan_001 (Stage 46 of 49)	00-DmXkLVM35fj47VoMLwBVNX
63632.7	42792.1	-3.97475	um	Nucleus	Nucleus Center of Homogeneous Mass	0.000	1.000	423	100000401	100000016	NT PSF-A488 IMPa4-A546 DAPI 8C2-siRNA-IMP-a2-a4 V2.00	0	20. NT IMPa4 PSF-A488 DAPI IMPa4-A546_at_TileScan_001 (Stage 46 of 49)	00-DmXkLVM35fj47VoMLwBVNX
63683.6	42822.5	-3.96113	um	Nucleus	Nucleus Center of Homogeneous Mass	0.000	1.000	424	100000402	100000017	NT PSF-A488 IMPa4-A546 DAPI 8C2-siRNA-IMP-a2-a4 V2.00	0	20. NT IMPa4 PSF-A488 DAPI IMPa4-A546_at_TileScan_001 (Stage 46 of 49)	00-DmXkLVM35fj47VoMLwBVNX
63673.9	42785.5	-3.88246	um	Nucleus	Nucleus Center of Homogeneous Mass	0.000	1.000	425	100000403	100000018	NT PSF-A488 IMPa4-A546 DAPI 8C2-siRNA-IMP-a2-a4 V2.00	0	20. NT IMPa4 PSF-A488 DAPI IMPa4-A546_at_TileScan_001 (Stage 46 of 49)	00-DmXkLVM35fj47VoMLwBVNX
63622.4	42840.6	-3.43539	um	Nucleus	Nucleus Center of Homogeneous Mass	0.000	1.000	426	100000404	100000019	NT PSF-A488 IMPa4-A546 DAPI 8C2-siRNA-IMP-a2-a4 V2.00	0	20. NT IMPa4 PSF-A488 DAPI IMPa4-A546_at_TileScan_001 (Stage 46 of 49)	00-DmXkLVM35fj47VoMLwBVNX
63627.8	42842.4	-3.89678	um	Nucleus	Nucleus Center of Homogeneous Mass	0.000	1.000	427	100000405	100000020	NT PSF-A488 IMPa4-A546 DAPI 8C2-siRNA-IMP-a2-a4 V2.00	0	20. NT IMPa4 PSF-A488 DAPI IMPa4-A546_at_TileScan_001 (Stage 46 of 49)	00-DmXkLVM35fj47VoMLwBVNX
63758.7	42818.5	-3.65745	um	Nucleus	Nucleus Center of Homogeneous Mass	0.000	1.000	429	100000406	100000021	NT PSF-A488 IMPa4-A546 DAPI 8C2-siRNA-IMP-a2-a4 V2.00	0	20. NT IMPa4 PSF-A488 DAPI IMPa4-A546_at_TileScan_001 (Stage 46 of 49)	00-DmXkLVM35fj47VoMLwBVNX
63709.9	42814.1	-3.82915	um	Nucleus	Nucleus Center of Homogeneous Mass	0.000	1.000	430	100000407	100000022	NT PSF-A488 IMPa4-A546 DAPI 8C2-siRNA-IMP-a2-a4 V2.00	0	20. NT IMPa4 PSF-A488 DAPI IMPa4-A546_at_TileScan_001 (Stage 46 of 49)	00-DmXkLVM35fj47VoMLwBVNX
63732.4	42836	-3.69766	um	Nucleus	Nucleus Center of Homogeneous Mass	0.000	1.000	431	100000408	100000023	NT PSF-A488 IMPa4-A546 DAPI 8C2-siRNA-IMP-a2-a4 V2.00	0	20. NT IMPa4 PSF-A488 DAPI IMPa4-A546_at_TileScan_001 (Stage 46 of 49)	00-DmXkLVM35fj47VoMLwBVNX
63699.2	42774.2	-3.82945	um	Nucleus	Nucleus Center of Homogeneous Mass	0.000	1.000	433	100000409	100000024	NT PSF-A488 IMPa4-A546 DAPI 8C2-siRNA-IMP-a2-a4 V2.00	0	20. NT IMPa4 PSF-A488 DAPI IMPa4-A546_at_TileScan_001 (Stage 46 of 49)	00-DmXkLVM35fj47VoMLwBVNX
63717.6	42802.8	-3.66398	um	Nucleus	Nucleus Center of Homogeneous Mass	0.000	1.000	434	100000410	100000025	NT PSF-A488 IMPa4-A546 DAPI 8C2-siRNA-IMP-a2-a4 V2.00	0	20. NT IMPa4 PSF-A488 DAPI IMPa4-A546_at_TileScan_001 (Stage 46 of 49)	00-DmXkLVM35fj47VoMLwBVNX
63638.9	42734.5	-4.23584	um	Nucleus	Nucleus Center of Homogeneous Mass	0.000	1.000	436	100000411	100000000	NT PSF-A488 IMPa4-A546 DAPI 8C2-siRNA-IMP-a2-a4 V2.00	0	20. NT IMPa4 PSF-A488 DAPI IMPa4-A546_au_TileScan_001 (Stage 47 of 49)	00-VdRjRsEgCg7SxYga3DVnKJ
63620.8	42710.7	-4.2883	um	Nucleus	Nucleus Center of Homogeneous Mass	0.000	1.000	438	100000412	100000001	NT PSF-A488 IMPa4-A546 DAPI 8C2-siRNA-IMP-a2-a4 V2.00	0	20. NT IMPa4 PSF-A488 DAPI IMPa4-A546_au_TileScan_001 (Stage 47 of 49)	00-VdRjRsEgCg7SxYga3DVnKJ
63668.2	42729.5	-4.23642	um	Nucleus	Nucleus Center of Homogeneous Mass	0.000	1.000	439	100000413	100000002	NT PSF-A488 IMPa4-A546 DAPI 8C2-siRNA-IMP-a2-a4 V2.00	0	20. NT IMPa4 PSF-A488 DAPI IMPa4-A546_au_TileScan_001 (Stage 47 of 49)	00-VdRjRsEgCg7SxYga3DVnKJ
63633.5	42734.1	-4.25844	um	Nucleus	Nucleus Center of Homogeneous Mass	0.000	1.000	440	100000414	100000003	NT PSF-A488 IMPa4-A546 DAPI 8C2-siRNA-IMP-a2-a4 V2.00	0	20. NT IMPa4 PSF-A488 DAPI IMPa4-A546_au_TileScan_001 (Stage 47 of 49)	00-VdRjRsEgCg7SxYga3DVnKJ
63620.4	42753.7	-4.36751	um	Nucleus	Nucleus Center of Homogeneous Mass	0.000	1.000	441	100000415	100000004	NT PSF-A488 IMPa4-A546 DAPI 8C2-siRNA-IMP-a2-a4 V2.00	0	20. NT IMPa4 PSF-A488 DAPI IMPa4-A546_au_TileScan_001 (Stage 47 of 49)	00-VdRjRsEgCg7SxYga3DVnKJ
63668.8	42770.2	-4.20371	um	Nucleus	Nucleus Center of Homogeneous Mass	0.000	1.000	442	100000416	100000005	NT PSF-A488 IMPa4-A546 DAPI 8C2-siRNA-IMP-a2-a4 V2.00	0	20. NT IMPa4 PSF-A488 DAPI IMPa4-A546_au_TileScan_001 (Stage 47 of 49)	00-VdRjRsEgCg7SxYga3DVnKJ
63698.5	42744.9	-4.13107	um	Nucleus	Nucleus Center of Homogeneous Mass	0.000	1.000	443	100000417	100000006	NT PSF-A488 IMPa4-A546 DAPI 8C2-siRNA-IMP-a2-a4 V2.00	0	20. NT IMPa4 PSF-A488 DAPI IMPa4-A546_au_TileScan_001 (Stage 47 of 49)	00-VdRjRsEgCg7SxYga3DVnKJ
63758.6	42725.4	-3.7501	um	Nucleus	Nucleus Center of Homogeneous Mass	0.000	1.000	444	100000418	100000007	NT PSF-A488 IMPa4-A546 DAPI 8C2-siRNA-IMP-a2-a4 V2.00	0	20. NT IMPa4 PSF-A488 DAPI IMPa4-A546_au_TileScan_001 (Stage 47 of 49)	00-VdRjRsEgCg7SxYga3DVnKJ
63639.1	42791.5	-4.2749	um	Nucleus	Nucleus Center of Homogeneous Mass	0.000	1.000	445	100000419	100000008	NT PSF-A488 IMPa4-A546 DAPI 8C2-siRNA-IMP-a2-a4 V2.00	0	20. NT IMPa4 PSF-A488 DAPI IMPa4-A546_au_TileScan_001 (Stage 47 of 49)	00-VdRjRsEgCg7SxYga3DVnKJ
63624.4	42820.7	-4.31025	um	Nucleus	Nucleus Center of Homogeneous Mass	0.000	1.000	448	100000420	100000009	NT PSF-A488 IMPa4-A546 DAPI 8C2-siRNA-IMP-a2-a4 V2.00	0	20. NT IMPa4 PSF-A488 DAPI IMPa4-A546_au_TileScan_001 (Stage 47 of 49)	00-VdRjRsEgCg7SxYga3DVnKJ
63670.2	42740.3	-3.97021	um	Nucleus	Nucleus Center of Homogeneous Mass	0.000	1.000	449	100000421	100000000	NT PSF-A488 IMPa4-A546 DAPI 8C2-siRNA-IMP-a2-a4 V2.00	0	20. NT IMPa4 PSF-A488 DAPI IMPa4-A546_av_TileScan_001 (Stage 48 of 49)	00-MkUA6Kj5bxgtTEuaUurxsL
63679.1	42750.8	-3.90837	um	Nucleus	Nucleus Center of Homogeneous Mass	0.000	1.000	450	100000422	100000001	NT PSF-A488 IMPa4-A546 DAPI 8C2-siRNA-IMP-a2-a4 V2.00	0	20. NT IMPa4 PSF-A488 DAPI IMPa4-A546_av_TileScan_001 (Stage 48 of 49)	00-MkUA6Kj5bxgtTEuaUurxsL
63667.7	42758.5	-3.73456	um	Nucleus	Nucleus Center of Homogeneous Mass	0.000	1.000	451	100000423	100000002	NT PSF-A488 IMPa4-A546 DAPI 8C2-siRNA-IMP-a2-a4 V2.00	0	20. NT IMPa4 PSF-A488 DAPI IMPa4-A546_av_TileScan_001 (Stage 48 of 49)	00-MkUA6Kj5bxgtTEuaUurxsL
63659.9	42718	-3.71493	um	Nucleus	Nucleus Center of Homogeneous Mass	0.000	1.000	452	100000424	100000003	NT PSF-A488 IMPa4-A546 DAPI 8C2-siRNA-IMP-a2-a4 V2.00	0	20. NT IMPa4 PSF-A488 DAPI IMPa4-A546_av_TileScan_001 (Stage 48 of 49)	00-MkUA6Kj5bxgtTEuaUurxsL
63624.2	42726.6	-4.03654	um	Nucleus	Nucleus Center of Homogeneous Mass	0.000	1.000	453	100000425	100000004	NT PSF-A488 IMPa4-A546 DAPI 8C2-siRNA-IMP-a2-a4 V2.00	0	20. NT IMPa4 PSF-A488 DAPI IMPa4-A546_av_TileScan_001 (Stage 48 of 49)	00-MkUA6Kj5bxgtTEuaUurxsL
63755	42711.7	-4.39916	um	Nucleus	Nucleus Center of Homogeneous Mass	0.000	1.000	455	100000426	100000005	NT PSF-A488 IMPa4-A546 DAPI 8C2-siRNA-IMP-a2-a4 V2.00	0	20. NT IMPa4 PSF-A488 DAPI IMPa4-A546_av_TileScan_001 (Stage 48 of 49)	00-MkUA6Kj5bxgtTEuaUurxsL
63701.1	42748.3	-4.10049	um	Nucleus	Nucleus Center of Homogeneous Mass	0.000	1.000	456	100000427	100000006	NT PSF-A488 IMPa4-A546 DAPI 8C2-siRNA-IMP-a2-a4 V2.00	0	20. NT IMPa4 PSF-A488 DAPI IMPa4-A546_av_TileScan_001 (Stage 48 of 49)	00-MkUA6Kj5bxgtTEuaUurxsL
63756	42708	-3.84807	um	Nucleus	Nucleus Center of Homogeneous Mass	0.000	1.000	457	100000428	100000007	NT PSF-A488 IMPa4-A546 DAPI 8C2-siRNA-IMP-a2-a4 V2.00	0	20. NT IMPa4 PSF-A488 DAPI IMPa4-A546_av_TileScan_001 (Stage 48 of 49)	00-MkUA6Kj5bxgtTEuaUurxsL
63671.4	42792.2	-4.28339	um	Nucleus	Nucleus Center of Homogeneous Mass	0.000	1.000	458	100000429	100000008	NT PSF-A488 IMPa4-A546 DAPI 8C2-siRNA-IMP-a2-a4 V2.00	0	20. NT IMPa4 PSF-A488 DAPI IMPa4-A546_av_TileScan_001 (Stage 48 of 49)	00-MkUA6Kj5bxgtTEuaUurxsL
63668.7	42826.4	-4.05549	um	Nucleus	Nucleus Center of Homogeneous Mass	0.000	1.000	459	100000430	100000009	NT PSF-A488 IMPa4-A546 DAPI 8C2-siRNA-IMP-a2-a4 V2.00	0	20. NT IMPa4 PSF-A488 DAPI IMPa4-A546_av_TileScan_001 (Stage 48 of 49)	00-MkUA6Kj5bxgtTEuaUurxsL
63674.6	42846.7	-4.07387	um	Nucleus	Nucleus Center of Homogeneous Mass	0.000	1.000	460	100000431	100000010	NT PSF-A488 IMPa4-A546 DAPI 8C2-siRNA-IMP-a2-a4 V2.00	0	20. NT IMPa4 PSF-A488 DAPI IMPa4-A546_av_TileScan_001 (Stage 48 of 49)	00-MkUA6Kj5bxgtTEuaUurxsL
63657.5	42836.5	-3.90991	um	Nucleus	Nucleus Center of Homogeneous Mass	0.000	1.000	461	100000432	100000011	NT PSF-A488 IMPa4-A546 DAPI 8C2-siRNA-IMP-a2-a4 V2.00	0	20. NT IMPa4 PSF-A488 DAPI IMPa4-A546_av_TileScan_001 (Stage 48 of 49)	00-MkUA6Kj5bxgtTEuaUurxsL
63717.8	42779.3	-4.17804	um	Nucleus	Nucleus Center of Homogeneous Mass	0.000	1.000	462	100000433	100000012	NT PSF-A488 IMPa4-A546 DAPI 8C2-siRNA-IMP-a2-a4 V2.00	0	20. NT IMPa4 PSF-A488 DAPI IMPa4-A546_av_TileScan_001 (Stage 48 of 49)	00-MkUA6Kj5bxgtTEuaUurxsL
63693.7	42802.1	-4.14789	um	Nucleus	Nucleus Center of Homogeneous Mass	0.000	1.000	463	100000434	100000013	NT PSF-A488 IMPa4-A546 DAPI 8C2-siRNA-IMP-a2-a4 V2.00	0	20. NT IMPa4 PSF-A488 DAPI IMPa4-A546_av_TileScan_001 (Stage 48 of 49)	00-MkUA6Kj5bxgtTEuaUurxsL
63725.3	42810.8	-4.12554	um	Nucleus	Nucleus Center of Homogeneous Mass	0.000	1.000	464	100000435	100000014	NT PSF-A488 IMPa4-A546 DAPI 8C2-siRNA-IMP-a2-a4 V2.00	0	20. NT IMPa4 PSF-A488 DAPI IMPa4-A546_av_TileScan_001 (Stage 48 of 49)	00-MkUA6Kj5bxgtTEuaUurxsL
63737.2	42820.1	-4.11239	um	Nucleus	Nucleus Center of Homogeneous Mass	0.000	1.000	464	100000436	100000015	NT PSF-A488 IMPa4-A546 DAPI 8C2-siRNA-IMP-a2-a4 V2.00	0	20. NT IMPa4 PSF-A488 DAPI IMPa4-A546_av_TileScan_001 (Stage 48 of 49)	00-MkUA6Kj5bxgtTEuaUurxsL
63688.8	42832.1	-4.11438	um	Nucleus	Nucleus Center of Homogeneous Mass	0.000	1.000	465	100000437	100000016	NT PSF-A488 IMPa4-A546 DAPI 8C2-siRNA-IMP-a2-a4 V2.00	0	20. NT IMPa4 PSF-A488 DAPI IMPa4-A546_av_TileScan_001 (Stage 48 of 49)	00-MkUA6Kj5bxgtTEuaUurxsL
63716.5	42837.3	-4.0737	um	Nucleus	Nucleus Center of Homogeneous Mass	0.000	1.000	466	100000438	100000017	NT PSF-A488 IMPa4-A546 DAPI 8C2-siRNA-IMP-a2-a4 V2.00	0	20. NT IMPa4 PSF-A488 DAPI IMPa4-A546_av_TileScan_001 (Stage 48 of 49)	00-MkUA6Kj5bxgtTEuaUurxsL
63751.3	42792.6	-4.01753	um	Nucleus	Nucleus Center of Homogeneous Mass	0.000	1.000	467	100000439	100000018	NT PSF-A488 IMPa4-A546 DAPI 8C2-siRNA-IMP-a2-a4 V2.00	0	20. NT IMPa4 PSF-A488 DAPI IMPa4-A546_av_TileScan_001 (Stage 48 of 49)	00-MkUA6Kj5bxgtTEuaUurxsL
63741.6	42812.1	-4.23755	um	Nucleus	Nucleus Center of Homogeneous Mass	0.000	1.000	468	100000440	100000000	NT PSF-A488 IMPa4-A546 DAPI 8C2-siRNA-IMP-a2-a4 V2.00	0	20. NT IMPa4 PSF-A488 DAPI IMPa4-A546_aw_TileScan_001 (Stage 49 of 49)	00-qD4k6eEkER3oEEbWJjZHZS
63656.5	42713	-4.43951	um	Nucleus	Nucleus Center of Homogeneous Mass	0.000	1.000	471	100000441	100000001	NT PSF-A488 IMPa4-A546 DAPI 8C2-siRNA-IMP-a2-a4 V2.00	0	20. NT IMPa4 PSF-A488 DAPI IMPa4-A546_aw_TileScan_001 (Stage 49 of 49)	00-qD4k6eEkER3oEEbWJjZHZS
63642.6	42717.9	-4.57388	um	Nucleus	Nucleus Center of Homogeneous Mass	0.000	1.000	472	100000442	100000002	NT PSF-A488 IMPa4-A546 DAPI 8C2-siRNA-IMP-a2-a4 V2.00	0	20. NT IMPa4 PSF-A488 DAPI IMPa4-A546_aw_TileScan_001 (Stage 49 of 49)	00-qD4k6eEkER3oEEbWJjZHZS
63677.8	42721.9	-4.39069	um	Nucleus	Nucleus Center of Homogeneous Mass	0.000	1.000	473	100000443	100000003	NT PSF-A488 IMPa4-A546 DAPI 8C2-siRNA-IMP-a2-a4 V2.00	0	20. NT IMPa4 PSF-A488 DAPI IMPa4-A546_aw_TileScan_001 (Stage 49 of 49)	00-qD4k6eEkER3oEEbWJjZHZS
63701.5	42721.9	-4.37067	um	Nucleus	Nucleus Center of Homogeneous Mass	0.000	1.000	473	100000444	100000004	NT PSF-A488 IMPa4-A546 DAPI 8C2-siRNA-IMP-a2-a4 V2.00	0	20. NT IMPa4 PSF-A488 DAPI IMPa4-A546_aw_TileScan_001 (Stage 49 of 49)	00-qD4k6eEkER3oEEbWJjZHZS
63717.3	42710	-4.2669	um	Nucleus	Nucleus Center of Homogeneous Mass	0.000	1.000	474	100000445	100000005	NT PSF-A488 IMPa4-A546 DAPI 8C2-siRNA-IMP-a2-a4 V2.00	0	20. NT IMPa4 PSF-A488 DAPI IMPa4-A546_aw_TileScan_001 (Stage 49 of 49)	00-qD4k6eEkER3oEEbWJjZHZS
63648.1	42843.2	-4.28729	um	Nucleus	Nucleus Center of Homogeneous Mass	0.000	1.000	476	100000446	100000006	NT PSF-A488 IMPa4-A546 DAPI 8C2-siRNA-IMP-a2-a4 V2.00	0	20. NT IMPa4 PSF-A488 DAPI IMPa4-A546_aw_TileScan_001 (Stage 49 of 49)	00-qD4k6eEkER3oEEbWJjZHZS
63739.2	42771.3	-4.25932	um	Nucleus	Nucleus Center of Homogeneous Mass	0.000	1.000	477	100000447	100000007	NT PSF-A488 IMPa4-A546 DAPI 8C2-siRNA-IMP-a2-a4 V2.00	0	20. NT IMPa4 PSF-A488 DAPI IMPa4-A546_aw_TileScan_001 (Stage 49 of 49)	00-qD4k6eEkER3oEEbWJjZHZS
63725.1	42843.1	-4.13787	um	Nucleus	Nucleus Center of Homogeneous Mass	0.000	1.000	478	100000448	100000008	NT PSF-A488 IMPa4-A546 DAPI 8C2-siRNA-IMP-a2-a4 V2.00	0	20. NT IMPa4 PSF-A488 DAPI IMPa4-A546_aw_TileScan_001 (Stage 49 of 49)	00-qD4k6eEkER3oEEbWJjZHZS
63733.8	42844.8	-3.91426	um	Nucleus	Nucleus Center of Homogeneous Mass	0.000	1.000	479	100000449	100000009	NT PSF-A488 IMPa4-A546 DAPI 8C2-siRNA-IMP-a2-a4 V2.00	0	20. NT IMPa4 PSF-A488 DAPI IMPa4-A546_aw_TileScan_001 (Stage 49 of 49)	00-qD4k6eEkER3oEEbWJjZHZS
63678.3	42789.7	-1.76982	um	Nucleus	Nucleus Center of Homogeneous Mass	0.000	1.000	481	100000450	100000000	NT PSF-A488 IMPa4-A546 DAPI 8C2-siRNA-IMP-a2-a4 V2.00	0	20. NT IMPa4 PSF-A488 DAPI IMPa4-A546_b_TileScan_001 (Stage 2 of 49)	00-XF7XGLY7ifvh6vzxbPcyFb
63637.3	42757.8	-1.88751	um	Nucleus	Nucleus Center of Homogeneous Mass	0.000	1.000	482	100000451	100000001	NT PSF-A488 IMPa4-A546 DAPI 8C2-siRNA-IMP-a2-a4 V2.00	0	20. NT IMPa4 PSF-A488 DAPI IMPa4-A546_b_TileScan_001 (Stage 2 of 49)	00-XF7XGLY7ifvh6vzxbPcyFb
63682.3	42736.3	-1.82519	um	Nucleus	Nucleus Center of Homogeneous Mass	0.000	1.000	483	100000452	100000002	NT PSF-A488 IMPa4-A546 DAPI 8C2-siRNA-IMP-a2-a4 V2.00	0	20. NT IMPa4 PSF-A488 DAPI IMPa4-A546_b_TileScan_001 (Stage 2 of 49)	00-XF7XGLY7ifvh6vzxbPcyFb
63673	42754.3	-1.67949	um	Nucleus	Nucleus Center of Homogeneous Mass	0.000	1.000	483	100000453	100000003	NT PSF-A488 IMPa4-A546 DAPI 8C2-siRNA-IMP-a2-a4 V2.00	0	20. NT IMPa4 PSF-A488 DAPI IMPa4-A546_b_TileScan_001 (Stage 2 of 49)	00-XF7XGLY7ifvh6vzxbPcyFb
63631.9	42710.6	-1.70145	um	Nucleus	Nucleus Center of Homogeneous Mass	0.000	1.000	484	100000454	100000004	NT PSF-A488 IMPa4-A546 DAPI 8C2-siRNA-IMP-a2-a4 V2.00	0	20. NT IMPa4 PSF-A488 DAPI IMPa4-A546_b_TileScan_001 (Stage 2 of 49)	00-XF7XGLY7ifvh6vzxbPcyFb
63627.8	42731.7	-1.5232	um	Nucleus	Nucleus Center of Homogeneous Mass	0.000	1.000	485	100000455	100000005	NT PSF-A488 IMPa4-A546 DAPI 8C2-siRNA-IMP-a2-a4 V2.00	0	20. NT IMPa4 PSF-A488 DAPI IMPa4-A546_b_TileScan_001 (Stage 2 of 49)	00-XF7XGLY7ifvh6vzxbPcyFb
63737.6	42725.2	-1.69926	um	Nucleus	Nucleus Center of Homogeneous Mass	0.000	1.000	487	100000456	100000006	NT PSF-A488 IMPa4-A546 DAPI 8C2-siRNA-IMP-a2-a4 V2.00	0	20. NT IMPa4 PSF-A488 DAPI IMPa4-A546_b_TileScan_001 (Stage 2 of 49)	00-XF7XGLY7ifvh6vzxbPcyFb
63728.3	42741.7	-1.72743	um	Nucleus	Nucleus Center of Homogeneous Mass	0.000	1.000	487	100000457	100000007	NT PSF-A488 IMPa4-A546 DAPI 8C2-siRNA-IMP-a2-a4 V2.00	0	20. NT IMPa4 PSF-A488 DAPI IMPa4-A546_b_TileScan_001 (Stage 2 of 49)	00-XF7XGLY7ifvh6vzxbPcyFb
63745.4	42757.3	-1.56688	um	Nucleus	Nucleus Center of Homogeneous Mass	0.000	1.000	487	100000458	100000008	NT PSF-A488 IMPa4-A546 DAPI 8C2-siRNA-IMP-a2-a4 V2.00	0	20. NT IMPa4 PSF-A488 DAPI IMPa4-A546_b_TileScan_001 (Stage 2 of 49)	00-XF7XGLY7ifvh6vzxbPcyFb
63760.1	42760.1	-1.62675	um	Nucleus	Nucleus Center of Homogeneous Mass	0.000	1.000	488	100000459	100000009	NT PSF-A488 IMPa4-A546 DAPI 8C2-siRNA-IMP-a2-a4 V2.00	0	20. NT IMPa4 PSF-A488 DAPI IMPa4-A546_b_TileScan_001 (Stage 2 of 49)	00-XF7XGLY7ifvh6vzxbPcyFb
63749.2	42707.7	-1.60945	um	Nucleus	Nucleus Center of Homogeneous Mass	0.000	1.000	489	100000460	100000010	NT PSF-A488 IMPa4-A546 DAPI 8C2-siRNA-IMP-a2-a4 V2.00	0	20. NT IMPa4 PSF-A488 DAPI IMPa4-A546_b_TileScan_001 (Stage 2 of 49)	00-XF7XGLY7ifvh6vzxbPcyFb
63624.7	42784.7	-1.89331	um	Nucleus	Nucleus Center of Homogeneous Mass	0.000	1.000	490	100000461	100000011	NT PSF-A488 IMPa4-A546 DAPI 8C2-siRNA-IMP-a2-a4 V2.00	0	20. NT IMPa4 PSF-A488 DAPI IMPa4-A546_b_TileScan_001 (Stage 2 of 49)	00-XF7XGLY7ifvh6vzxbPcyFb
63685.1	42797.3	-1.76595	um	Nucleus	Nucleus Center of Homogeneous Mass	0.000	1.000	491	100000462	100000012	NT PSF-A488 IMPa4-A546 DAPI 8C2-siRNA-IMP-a2-a4 V2.00	0	20. NT IMPa4 PSF-A488 DAPI IMPa4-A546_b_TileScan_001 (Stage 2 of 49)	00-XF7XGLY7ifvh6vzxbPcyFb
63682.1	42804.5	-1.88493	um	Nucleus	Nucleus Center of Homogeneous Mass	0.000	1.000	492	100000463	100000013	NT PSF-A488 IMPa4-A546 DAPI 8C2-siRNA-IMP-a2-a4 V2.00	0	20. NT IMPa4 PSF-A488 DAPI IMPa4-A546_b_TileScan_001 (Stage 2 of 49)	00-XF7XGLY7ifvh6vzxbPcyFb
63668.4	42817.8	-1.67293	um	Nucleus	Nucleus Center of Homogeneous Mass	0.000	1.000	493	100000464	100000014	NT PSF-A488 IMPa4-A546 DAPI 8C2-siRNA-IMP-a2-a4 V2.00	0	20. NT IMPa4 PSF-A488 DAPI IMPa4-A546_b_TileScan_001 (Stage 2 of 49)	00-XF7XGLY7ifvh6vzxbPcyFb
63635.6	42818.3	-1.49106	um	Nucleus	Nucleus Center of Homogeneous Mass	0.000	1.000	496	100000465	100000015	NT PSF-A488 IMPa4-A546 DAPI 8C2-siRNA-IMP-a2-a4 V2.00	0	20. NT IMPa4 PSF-A488 DAPI IMPa4-A546_b_TileScan_001 (Stage 2 of 49)	00-XF7XGLY7ifvh6vzxbPcyFb
63738.5	42823.1	-1.65867	um	Nucleus	Nucleus Center of Homogeneous Mass	0.000	1.000	497	100000466	100000016	NT PSF-A488 IMPa4-A546 DAPI 8C2-siRNA-IMP-a2-a4 V2.00	0	20. NT IMPa4 PSF-A488 DAPI IMPa4-A546_b_TileScan_001 (Stage 2 of 49)	00-XF7XGLY7ifvh6vzxbPcyFb
63698.2	42781.1	-1.65796	um	Nucleus	Nucleus Center of Homogeneous Mass	0.000	1.000	498	100000467	100000017	NT PSF-A488 IMPa4-A546 DAPI 8C2-siRNA-IMP-a2-a4 V2.00	0	20. NT IMPa4 PSF-A488 DAPI IMPa4-A546_b_TileScan_001 (Stage 2 of 49)	00-XF7XGLY7ifvh6vzxbPcyFb
63759.4	42780.8	-1.63334	um	Nucleus	Nucleus Center of Homogeneous Mass	0.000	1.000	499	100000468	100000018	NT PSF-A488 IMPa4-A546 DAPI 8C2-siRNA-IMP-a2-a4 V2.00	0	20. NT IMPa4 PSF-A488 DAPI IMPa4-A546_b_TileScan_001 (Stage 2 of 49)	00-XF7XGLY7ifvh6vzxbPcyFb
63737.6	42789.2	-1.65478	um	Nucleus	Nucleus Center of Homogeneous Mass	0.000	1.000	500	100000469	100000019	NT PSF-A488 IMPa4-A546 DAPI 8C2-siRNA-IMP-a2-a4 V2.00	0	20. NT IMPa4 PSF-A488 DAPI IMPa4-A546_b_TileScan_001 (Stage 2 of 49)	00-XF7XGLY7ifvh6vzxbPcyFb
63715.2	42801.5	-1.7259	um	Nucleus	Nucleus Center of Homogeneous Mass	0.000	1.000	501	100000470	100000020	NT PSF-A488 IMPa4-A546 DAPI 8C2-siRNA-IMP-a2-a4 V2.00	0	20. NT IMPa4 PSF-A488 DAPI IMPa4-A546_b_TileScan_001 (Stage 2 of 49)	00-XF7XGLY7ifvh6vzxbPcyFb
63756.7	42813.8	-1.56485	um	Nucleus	Nucleus Center of Homogeneous Mass	0.000	1.000	502	100000471	100000021	NT PSF-A488 IMPa4-A546 DAPI 8C2-siRNA-IMP-a2-a4 V2.00	0	20. NT IMPa4 PSF-A488 DAPI IMPa4-A546_b_TileScan_001 (Stage 2 of 49)	00-XF7XGLY7ifvh6vzxbPcyFb
63703	42837.3	-1.55838	um	Nucleus	Nucleus Center of Homogeneous Mass	0.000	1.000	503	100000472	100000022	NT PSF-A488 IMPa4-A546 DAPI 8C2-siRNA-IMP-a2-a4 V2.00	0	20. NT IMPa4 PSF-A488 DAPI IMPa4-A546_b_TileScan_001 (Stage 2 of 49)	00-XF7XGLY7ifvh6vzxbPcyFb
63737.1	42845.4	-1.63076	um	Nucleus	Nucleus Center of Homogeneous Mass	0.000	1.000	504	100000473	100000023	NT PSF-A488 IMPa4-A546 DAPI 8C2-siRNA-IMP-a2-a4 V2.00	0	20. NT IMPa4 PSF-A488 DAPI IMPa4-A546_b_TileScan_001 (Stage 2 of 49)	00-XF7XGLY7ifvh6vzxbPcyFb
63703.8	42843.9	-1.82903	um	Nucleus	Nucleus Center of Homogeneous Mass	0.000	1.000	505	100000474	100000024	NT PSF-A488 IMPa4-A546 DAPI 8C2-siRNA-IMP-a2-a4 V2.00	0	20. NT IMPa4 PSF-A488 DAPI IMPa4-A546_b_TileScan_001 (Stage 2 of 49)	00-XF7XGLY7ifvh6vzxbPcyFb
63755.9	42842.9	-1.54943	um	Nucleus	Nucleus Center of Homogeneous Mass	0.000	1.000	506	100000475	100000025	NT PSF-A488 IMPa4-A546 DAPI 8C2-siRNA-IMP-a2-a4 V2.00	0	20. NT IMPa4 PSF-A488 DAPI IMPa4-A546_b_TileScan_001 (Stage 2 of 49)	00-XF7XGLY7ifvh6vzxbPcyFb
63630.9	42726.3	-2.57231	um	Nucleus	Nucleus Center of Homogeneous Mass	0.000	1.000	507	100000476	100000000	NT PSF-A488 IMPa4-A546 DAPI 8C2-siRNA-IMP-a2-a4 V2.00	0	20. NT IMPa4 PSF-A488 DAPI IMPa4-A546_c_TileScan_001 (Stage 3 of 49)	00-drZiLxovZC3JVkzKhwQBBo
63679.7	42748.1	-2.58746	um	Nucleus	Nucleus Center of Homogeneous Mass	0.000	1.000	508	100000477	100000001	NT PSF-A488 IMPa4-A546 DAPI 8C2-siRNA-IMP-a2-a4 V2.00	0	20. NT IMPa4 PSF-A488 DAPI IMPa4-A546_c_TileScan_001 (Stage 3 of 49)	00-drZiLxovZC3JVkzKhwQBBo
63626.4	42762.5	-2.70519	um	Nucleus	Nucleus Center of Homogeneous Mass	0.000	1.000	509	100000478	100000002	NT PSF-A488 IMPa4-A546 DAPI 8C2-siRNA-IMP-a2-a4 V2.00	0	20. NT IMPa4 PSF-A488 DAPI IMPa4-A546_c_TileScan_001 (Stage 3 of 49)	00-drZiLxovZC3JVkzKhwQBBo
63657.5	42773.5	-2.71845	um	Nucleus	Nucleus Center of Homogeneous Mass	0.000	1.000	510	100000479	100000003	NT PSF-A488 IMPa4-A546 DAPI 8C2-siRNA-IMP-a2-a4 V2.00	0	20. NT IMPa4 PSF-A488 DAPI IMPa4-A546_c_TileScan_001 (Stage 3 of 49)	00-drZiLxovZC3JVkzKhwQBBo
63711	42709.8	-2.51852	um	Nucleus	Nucleus Center of Homogeneous Mass	0.000	1.000	511	100000480	100000004	NT PSF-A488 IMPa4-A546 DAPI 8C2-siRNA-IMP-a2-a4 V2.00	0	20. NT IMPa4 PSF-A488 DAPI IMPa4-A546_c_TileScan_001 (Stage 3 of 49)	00-drZiLxovZC3JVkzKhwQBBo
63758.4	42731.5	-2.40543	um	Nucleus	Nucleus Center of Homogeneous Mass	0.000	1.000	512	100000481	100000005	NT PSF-A488 IMPa4-A546 DAPI 8C2-siRNA-IMP-a2-a4 V2.00	0	20. NT IMPa4 PSF-A488 DAPI IMPa4-A546_c_TileScan_001 (Stage 3 of 49)	00-drZiLxovZC3JVkzKhwQBBo
63713.8	42735.8	-2.59962	um	Nucleus	Nucleus Center of Homogeneous Mass	0.000	1.000	513	100000482	100000006	NT PSF-A488 IMPa4-A546 DAPI 8C2-siRNA-IMP-a2-a4 V2.00	0	20. NT IMPa4 PSF-A488 DAPI IMPa4-A546_c_TileScan_001 (Stage 3 of 49)	00-drZiLxovZC3JVkzKhwQBBo
63759.2	42751.8	-2.31214	um	Nucleus	Nucleus Center of Homogeneous Mass	0.000	1.000	514	100000483	100000007	NT PSF-A488 IMPa4-A546 DAPI 8C2-siRNA-IMP-a2-a4 V2.00	0	20. NT IMPa4 PSF-A488 DAPI IMPa4-A546_c_TileScan_001 (Stage 3 of 49)	00-drZiLxovZC3JVkzKhwQBBo
63744.7	42760.3	-2.46545	um	Nucleus	Nucleus Center of Homogeneous Mass	0.000	1.000	515	100000484	100000008	NT PSF-A488 IMPa4-A546 DAPI 8C2-siRNA-IMP-a2-a4 V2.00	0	20. NT IMPa4 PSF-A488 DAPI IMPa4-A546_c_TileScan_001 (Stage 3 of 49)	00-drZiLxovZC3JVkzKhwQBBo
63678.4	42821.7	-2.40077	um	Nucleus	Nucleus Center of Homogeneous Mass	0.000	1.000	516	100000485	100000009	NT PSF-A488 IMPa4-A546 DAPI 8C2-siRNA-IMP-a2-a4 V2.00	0	20. NT IMPa4 PSF-A488 DAPI IMPa4-A546_c_TileScan_001 (Stage 3 of 49)	00-drZiLxovZC3JVkzKhwQBBo
63628.4	42782.2	-2.63928	um	Nucleus	Nucleus Center of Homogeneous Mass	0.000	1.000	517	100000486	100000010	NT PSF-A488 IMPa4-A546 DAPI 8C2-siRNA-IMP-a2-a4 V2.00	0	20. NT IMPa4 PSF-A488 DAPI IMPa4-A546_c_TileScan_001 (Stage 3 of 49)	00-drZiLxovZC3JVkzKhwQBBo
63656.6	42797.1	-2.56812	um	Nucleus	Nucleus Center of Homogeneous Mass	0.000	1.000	518	100000487	100000011	NT PSF-A488 IMPa4-A546 DAPI 8C2-siRNA-IMP-a2-a4 V2.00	0	20. NT IMPa4 PSF-A488 DAPI IMPa4-A546_c_TileScan_001 (Stage 3 of 49)	00-drZiLxovZC3JVkzKhwQBBo
63622.4	42816.5	-2.54405	um	Nucleus	Nucleus Center of Homogeneous Mass	0.000	1.000	519	100000488	100000012	NT PSF-A488 IMPa4-A546 DAPI 8C2-siRNA-IMP-a2-a4 V2.00	0	20. NT IMPa4 PSF-A488 DAPI IMPa4-A546_c_TileScan_001 (Stage 3 of 49)	00-drZiLxovZC3JVkzKhwQBBo
63650.3	42819.9	-2.42875	um	Nucleus	Nucleus Center of Homogeneous Mass	0.000	1.000	520	100000489	100000013	NT PSF-A488 IMPa4-A546 DAPI 8C2-siRNA-IMP-a2-a4 V2.00	0	20. NT IMPa4 PSF-A488 DAPI IMPa4-A546_c_TileScan_001 (Stage 3 of 49)	00-drZiLxovZC3JVkzKhwQBBo
63620.9	42841.2	-2.3796	um	Nucleus	Nucleus Center of Homogeneous Mass	0.000	1.000	522	100000490	100000014	NT PSF-A488 IMPa4-A546 DAPI 8C2-siRNA-IMP-a2-a4 V2.00	0	20. NT IMPa4 PSF-A488 DAPI IMPa4-A546_c_TileScan_001 (Stage 3 of 49)	00-drZiLxovZC3JVkzKhwQBBo
63672.4	42838.2	-2.39949	um	Nucleus	Nucleus Center of Homogeneous Mass	0.000	1.000	523	100000491	100000015	NT PSF-A488 IMPa4-A546 DAPI 8C2-siRNA-IMP-a2-a4 V2.00	0	20. NT IMPa4 PSF-A488 DAPI IMPa4-A546_c_TileScan_001 (Stage 3 of 49)	00-drZiLxovZC3JVkzKhwQBBo
63634.3	42836.4	-2.37673	um	Nucleus	Nucleus Center of Homogeneous Mass	0.000	1.000	524	100000492	100000016	NT PSF-A488 IMPa4-A546 DAPI 8C2-siRNA-IMP-a2-a4 V2.00	0	20. NT IMPa4 PSF-A488 DAPI IMPa4-A546_c_TileScan_001 (Stage 3 of 49)	00-drZiLxovZC3JVkzKhwQBBo
63633.6	42840.8	-2.53038	um	Nucleus	Nucleus Center of Homogeneous Mass	0.000	1.000	524	100000493	100000017	NT PSF-A488 IMPa4-A546 DAPI 8C2-siRNA-IMP-a2-a4 V2.00	0	20. NT IMPa4 PSF-A488 DAPI IMPa4-A546_c_TileScan_001 (Stage 3 of 49)	00-drZiLxovZC3JVkzKhwQBBo
63620.9	42846	-2.55312	um	Nucleus	Nucleus Center of Homogeneous Mass	0.000	1.000	525	100000494	100000018	NT PSF-A488 IMPa4-A546 DAPI 8C2-siRNA-IMP-a2-a4 V2.00	0	20. NT IMPa4 PSF-A488 DAPI IMPa4-A546_c_TileScan_001 (Stage 3 of 49)	00-drZiLxovZC3JVkzKhwQBBo
63682.9	42847.4	-2.54995	um	Nucleus	Nucleus Center of Homogeneous Mass	0.000	1.000	526	100000495	100000019	NT PSF-A488 IMPa4-A546 DAPI 8C2-siRNA-IMP-a2-a4 V2.00	0	20. NT IMPa4 PSF-A488 DAPI IMPa4-A546_c_TileScan_001 (Stage 3 of 49)	00-drZiLxovZC3JVkzKhwQBBo
63754.3	42785.2	-2.41203	um	Nucleus	Nucleus Center of Homogeneous Mass	0.000	1.000	527	100000496	100000020	NT PSF-A488 IMPa4-A546 DAPI 8C2-siRNA-IMP-a2-a4 V2.00	0	20. NT IMPa4 PSF-A488 DAPI IMPa4-A546_c_TileScan_001 (Stage 3 of 49)	00-drZiLxovZC3JVkzKhwQBBo
63697.1	42797	-2.42046	um	Nucleus	Nucleus Center of Homogeneous Mass	0.000	1.000	528	100000497	100000021	NT PSF-A488 IMPa4-A546 DAPI 8C2-siRNA-IMP-a2-a4 V2.00	0	20. NT IMPa4 PSF-A488 DAPI IMPa4-A546_c_TileScan_001 (Stage 3 of 49)	00-drZiLxovZC3JVkzKhwQBBo
63739.1	42799.4	-2.39244	um	Nucleus	Nucleus Center of Homogeneous Mass	0.000	1.000	529	100000498	100000022	NT PSF-A488 IMPa4-A546 DAPI 8C2-siRNA-IMP-a2-a4 V2.00	0	20. NT IMPa4 PSF-A488 DAPI IMPa4-A546_c_TileScan_001 (Stage 3 of 49)	00-drZiLxovZC3JVkzKhwQBBo
63755.1	42808.2	-2.41049	um	Nucleus	Nucleus Center of Homogeneous Mass	0.000	1.000	530	100000499	100000023	NT PSF-A488 IMPa4-A546 DAPI 8C2-siRNA-IMP-a2-a4 V2.00	0	20. NT IMPa4 PSF-A488 DAPI IMPa4-A546_c_TileScan_001 (Stage 3 of 49)	00-drZiLxovZC3JVkzKhwQBBo
63722.7	42811	-2.51488	um	Nucleus	Nucleus Center of Homogeneous Mass	0.000	1.000	531	100000500	100000024	NT PSF-A488 IMPa4-A546 DAPI 8C2-siRNA-IMP-a2-a4 V2.00	0	20. NT IMPa4 PSF-A488 DAPI IMPa4-A546_c_TileScan_001 (Stage 3 of 49)	00-drZiLxovZC3JVkzKhwQBBo
63757.9	42824.1	-2.29868	um	Nucleus	Nucleus Center of Homogeneous Mass	0.000	1.000	532	100000501	100000025	NT PSF-A488 IMPa4-A546 DAPI 8C2-siRNA-IMP-a2-a4 V2.00	0	20. NT IMPa4 PSF-A488 DAPI IMPa4-A546_c_TileScan_001 (Stage 3 of 49)	00-drZiLxovZC3JVkzKhwQBBo
63706.1	42827.1	-2.61664	um	Nucleus	Nucleus Center of Homogeneous Mass	0.000	1.000	533	100000502	100000026	NT PSF-A488 IMPa4-A546 DAPI 8C2-siRNA-IMP-a2-a4 V2.00	0	20. NT IMPa4 PSF-A488 DAPI IMPa4-A546_c_TileScan_001 (Stage 3 of 49)	00-drZiLxovZC3JVkzKhwQBBo
63742.1	42831.3	-2.38287	um	Nucleus	Nucleus Center of Homogeneous Mass	0.000	1.000	534	100000503	100000027	NT PSF-A488 IMPa4-A546 DAPI 8C2-siRNA-IMP-a2-a4 V2.00	0	20. NT IMPa4 PSF-A488 DAPI IMPa4-A546_c_TileScan_001 (Stage 3 of 49)	00-drZiLxovZC3JVkzKhwQBBo
63724.9	42837.9	-2.43941	um	Nucleus	Nucleus Center of Homogeneous Mass	0.000	1.000	535	100000504	100000028	NT PSF-A488 IMPa4-A546 DAPI 8C2-siRNA-IMP-a2-a4 V2.00	0	20. NT IMPa4 PSF-A488 DAPI IMPa4-A546_c_TileScan_001 (Stage 3 of 49)	00-drZiLxovZC3JVkzKhwQBBo
63663.8	42716.8	-2.61135	um	Nucleus	Nucleus Center of Homogeneous Mass	0.000	1.000	537	100000505	100000029	NT PSF-A488 IMPa4-A546 DAPI 8C2-siRNA-IMP-a2-a4 V2.00	0	20. NT IMPa4 PSF-A488 DAPI IMPa4-A546_c_TileScan_001 (Stage 3 of 49)	00-drZiLxovZC3JVkzKhwQBBo
63703.4	42751.8	-2.46102	um	Nucleus	Nucleus Center of Homogeneous Mass	0.000	1.000	538	100000506	100000030	NT PSF-A488 IMPa4-A546 DAPI 8C2-siRNA-IMP-a2-a4 V2.00	0	20. NT IMPa4 PSF-A488 DAPI IMPa4-A546_c_TileScan_001 (Stage 3 of 49)	00-drZiLxovZC3JVkzKhwQBBo
63710.4	42769.2	-2.28572	um	Nucleus	Nucleus Center of Homogeneous Mass	0.000	1.000	539	100000507	100000031	NT PSF-A488 IMPa4-A546 DAPI 8C2-siRNA-IMP-a2-a4 V2.00	0	20. NT IMPa4 PSF-A488 DAPI IMPa4-A546_c_TileScan_001 (Stage 3 of 49)	00-drZiLxovZC3JVkzKhwQBBo
63717	42780.9	-2.3732	um	Nucleus	Nucleus Center of Homogeneous Mass	0.000	1.000	539	100000508	100000032	NT PSF-A488 IMPa4-A546 DAPI 8C2-siRNA-IMP-a2-a4 V2.00	0	20. NT IMPa4 PSF-A488 DAPI IMPa4-A546_c_TileScan_001 (Stage 3 of 49)	00-drZiLxovZC3JVkzKhwQBBo
63738.7	42819.7	-2.27393	um	Nucleus	Nucleus Center of Homogeneous Mass	0.000	1.000	540	100000509	100000033	NT PSF-A488 IMPa4-A546 DAPI 8C2-siRNA-IMP-a2-a4 V2.00	0	20. NT IMPa4 PSF-A488 DAPI IMPa4-A546_c_TileScan_001 (Stage 3 of 49)	00-drZiLxovZC3JVkzKhwQBBo
63703.5	42843.6	-2.50335	um	Nucleus	Nucleus Center of Homogeneous Mass	0.000	1.000	541	100000510	100000034	NT PSF-A488 IMPa4-A546 DAPI 8C2-siRNA-IMP-a2-a4 V2.00	0	20. NT IMPa4 PSF-A488 DAPI IMPa4-A546_c_TileScan_001 (Stage 3 of 49)	00-drZiLxovZC3JVkzKhwQBBo
63739.7	42781.3	-2.45898	um	Nucleus	Nucleus Center of Homogeneous Mass	0.000	1.000	542	100000511	100000000	NT PSF-A488 IMPa4-A546 DAPI 8C2-siRNA-IMP-a2-a4 V2.00	0	20. NT IMPa4 PSF-A488 DAPI IMPa4-A546_d_TileScan_001 (Stage 4 of 49)	00-VmYhmmZbY68Ebv2RrtbYg9
63688.7	42715	-2.4361	um	Nucleus	Nucleus Center of Homogeneous Mass	0.000	1.000	543	100000512	100000001	NT PSF-A488 IMPa4-A546 DAPI 8C2-siRNA-IMP-a2-a4 V2.00	0	20. NT IMPa4 PSF-A488 DAPI IMPa4-A546_d_TileScan_001 (Stage 4 of 49)	00-VmYhmmZbY68Ebv2RrtbYg9
63705	42710.1	-2.37542	um	Nucleus	Nucleus Center of Homogeneous Mass	0.000	1.000	543	100000513	100000002	NT PSF-A488 IMPa4-A546 DAPI 8C2-siRNA-IMP-a2-a4 V2.00	0	20. NT IMPa4 PSF-A488 DAPI IMPa4-A546_d_TileScan_001 (Stage 4 of 49)	00-VmYhmmZbY68Ebv2RrtbYg9
63625.9	42733.2	-2.58774	um	Nucleus	Nucleus Center of Homogeneous Mass	0.000	1.000	544	100000514	100000003	NT PSF-A488 IMPa4-A546 DAPI 8C2-siRNA-IMP-a2-a4 V2.00	0	20. NT IMPa4 PSF-A488 DAPI IMPa4-A546_d_TileScan_001 (Stage 4 of 49)	00-VmYhmmZbY68Ebv2RrtbYg9
63628.2	42753.6	-2.54759	um	Nucleus	Nucleus Center of Homogeneous Mass	0.000	1.000	545	100000515	100000004	NT PSF-A488 IMPa4-A546 DAPI 8C2-siRNA-IMP-a2-a4 V2.00	0	20. NT IMPa4 PSF-A488 DAPI IMPa4-A546_d_TileScan_001 (Stage 4 of 49)	00-VmYhmmZbY68Ebv2RrtbYg9
63664.6	42748	-2.5492	um	Nucleus	Nucleus Center of Homogeneous Mass	0.000	1.000	546	100000516	100000005	NT PSF-A488 IMPa4-A546 DAPI 8C2-siRNA-IMP-a2-a4 V2.00	0	20. NT IMPa4 PSF-A488 DAPI IMPa4-A546_d_TileScan_001 (Stage 4 of 49)	00-VmYhmmZbY68Ebv2RrtbYg9
63696.9	42745.3	-2.47792	um	Nucleus	Nucleus Center of Homogeneous Mass	0.000	1.000	547	100000517	100000006	NT PSF-A488 IMPa4-A546 DAPI 8C2-siRNA-IMP-a2-a4 V2.00	0	20. NT IMPa4 PSF-A488 DAPI IMPa4-A546_d_TileScan_001 (Stage 4 of 49)	00-VmYhmmZbY68Ebv2RrtbYg9
63621.7	42788.7	-2.59347	um	Nucleus	Nucleus Center of Homogeneous Mass	0.000	1.000	548	100000518	100000007	NT PSF-A488 IMPa4-A546 DAPI 8C2-siRNA-IMP-a2-a4 V2.00	0	20. NT IMPa4 PSF-A488 DAPI IMPa4-A546_d_TileScan_001 (Stage 4 of 49)	00-VmYhmmZbY68Ebv2RrtbYg9
63692	42785.4	-2.39683	um	Nucleus	Nucleus Center of Homogeneous Mass	0.000	1.000	549	100000519	100000008	NT PSF-A488 IMPa4-A546 DAPI 8C2-siRNA-IMP-a2-a4 V2.00	0	20. NT IMPa4 PSF-A488 DAPI IMPa4-A546_d_TileScan_001 (Stage 4 of 49)	00-VmYhmmZbY68Ebv2RrtbYg9
63685.8	42773.5	-2.39292	um	Nucleus	Nucleus Center of Homogeneous Mass	0.000	1.000	549	100000520	100000009	NT PSF-A488 IMPa4-A546 DAPI 8C2-siRNA-IMP-a2-a4 V2.00	0	20. NT IMPa4 PSF-A488 DAPI IMPa4-A546_d_TileScan_001 (Stage 4 of 49)	00-VmYhmmZbY68Ebv2RrtbYg9
63661.5	42784.7	-2.56961	um	Nucleus	Nucleus Center of Homogeneous Mass	0.000	1.000	550	100000521	100000010	NT PSF-A488 IMPa4-A546 DAPI 8C2-siRNA-IMP-a2-a4 V2.00	0	20. NT IMPa4 PSF-A488 DAPI IMPa4-A546_d_TileScan_001 (Stage 4 of 49)	00-VmYhmmZbY68Ebv2RrtbYg9
63621.6	42810.2	-2.5533	um	Nucleus	Nucleus Center of Homogeneous Mass	0.000	1.000	551	100000522	100000011	NT PSF-A488 IMPa4-A546 DAPI 8C2-siRNA-IMP-a2-a4 V2.00	0	20. NT IMPa4 PSF-A488 DAPI IMPa4-A546_d_TileScan_001 (Stage 4 of 49)	00-VmYhmmZbY68Ebv2RrtbYg9
63640.7	42819.2	-2.6124	um	Nucleus	Nucleus Center of Homogeneous Mass	0.000	1.000	552	100000523	100000012	NT PSF-A488 IMPa4-A546 DAPI 8C2-siRNA-IMP-a2-a4 V2.00	0	20. NT IMPa4 PSF-A488 DAPI IMPa4-A546_d_TileScan_001 (Stage 4 of 49)	00-VmYhmmZbY68Ebv2RrtbYg9
63753.7	42810.5	-2.31614	um	Nucleus	Nucleus Center of Homogeneous Mass	0.000	1.000	553	100000524	100000013	NT PSF-A488 IMPa4-A546 DAPI 8C2-siRNA-IMP-a2-a4 V2.00	0	20. NT IMPa4 PSF-A488 DAPI IMPa4-A546_d_TileScan_001 (Stage 4 of 49)	00-VmYhmmZbY68Ebv2RrtbYg9
63695.8	42816.6	-2.46611	um	Nucleus	Nucleus Center of Homogeneous Mass	0.000	1.000	554	100000525	100000014	NT PSF-A488 IMPa4-A546 DAPI 8C2-siRNA-IMP-a2-a4 V2.00	0	20. NT IMPa4 PSF-A488 DAPI IMPa4-A546_d_TileScan_001 (Stage 4 of 49)	00-VmYhmmZbY68Ebv2RrtbYg9
63644.1	42724.5	-2.51001	um	Nucleus	Nucleus Center of Homogeneous Mass	0.000	1.000	555	100000526	100000015	NT PSF-A488 IMPa4-A546 DAPI 8C2-siRNA-IMP-a2-a4 V2.00	0	20. NT IMPa4 PSF-A488 DAPI IMPa4-A546_d_TileScan_001 (Stage 4 of 49)	00-VmYhmmZbY68Ebv2RrtbYg9
63691	42729.4	-2.48157	um	Nucleus	Nucleus Center of Homogeneous Mass	0.000	1.000	556	100000527	100000016	NT PSF-A488 IMPa4-A546 DAPI 8C2-siRNA-IMP-a2-a4 V2.00	0	20. NT IMPa4 PSF-A488 DAPI IMPa4-A546_d_TileScan_001 (Stage 4 of 49)	00-VmYhmmZbY68Ebv2RrtbYg9
63755.2	42707.8	-1.98319	um	Nucleus	Nucleus Center of Homogeneous Mass	0.000	1.000	557	100000528	100000017	NT PSF-A488 IMPa4-A546 DAPI 8C2-siRNA-IMP-a2-a4 V2.00	0	20. NT IMPa4 PSF-A488 DAPI IMPa4-A546_d_TileScan_001 (Stage 4 of 49)	00-VmYhmmZbY68Ebv2RrtbYg9
63756.9	42716.6	-1.98221	um	Nucleus	Nucleus Center of Homogeneous Mass	0.000	1.000	557	100000529	100000018	NT PSF-A488 IMPa4-A546 DAPI 8C2-siRNA-IMP-a2-a4 V2.00	0	20. NT IMPa4 PSF-A488 DAPI IMPa4-A546_d_TileScan_001 (Stage 4 of 49)	00-VmYhmmZbY68Ebv2RrtbYg9
63725	42717.9	-2.25023	um	Nucleus	Nucleus Center of Homogeneous Mass	0.000	1.000	558	100000530	100000019	NT PSF-A488 IMPa4-A546 DAPI 8C2-siRNA-IMP-a2-a4 V2.00	0	20. NT IMPa4 PSF-A488 DAPI IMPa4-A546_d_TileScan_001 (Stage 4 of 49)	00-VmYhmmZbY68Ebv2RrtbYg9
63759.3	42718.6	-1.71883	um	Nucleus	Nucleus Center of Homogeneous Mass	0.000	1.000	559	100000531	100000020	NT PSF-A488 IMPa4-A546 DAPI 8C2-siRNA-IMP-a2-a4 V2.00	0	20. NT IMPa4 PSF-A488 DAPI IMPa4-A546_d_TileScan_001 (Stage 4 of 49)	00-VmYhmmZbY68Ebv2RrtbYg9
63724.8	42732.7	-2.24447	um	Nucleus	Nucleus Center of Homogeneous Mass	0.000	1.000	560	100000532	100000021	NT PSF-A488 IMPa4-A546 DAPI 8C2-siRNA-IMP-a2-a4 V2.00	0	20. NT IMPa4 PSF-A488 DAPI IMPa4-A546_d_TileScan_001 (Stage 4 of 49)	00-VmYhmmZbY68Ebv2RrtbYg9
63747.4	42734.7	-2.20199	um	Nucleus	Nucleus Center of Homogeneous Mass	0.000	1.000	560	100000533	100000022	NT PSF-A488 IMPa4-A546 DAPI 8C2-siRNA-IMP-a2-a4 V2.00	0	20. NT IMPa4 PSF-A488 DAPI IMPa4-A546_d_TileScan_001 (Stage 4 of 49)	00-VmYhmmZbY68Ebv2RrtbYg9
63757.1	42757.4	-2.16082	um	Nucleus	Nucleus Center of Homogeneous Mass	0.000	1.000	561	100000534	100000023	NT PSF-A488 IMPa4-A546 DAPI 8C2-siRNA-IMP-a2-a4 V2.00	0	20. NT IMPa4 PSF-A488 DAPI IMPa4-A546_d_TileScan_001 (Stage 4 of 49)	00-VmYhmmZbY68Ebv2RrtbYg9
63623.3	42826.1	-2.58162	um	Nucleus	Nucleus Center of Homogeneous Mass	0.000	1.000	562	100000535	100000024	NT PSF-A488 IMPa4-A546 DAPI 8C2-siRNA-IMP-a2-a4 V2.00	0	20. NT IMPa4 PSF-A488 DAPI IMPa4-A546_d_TileScan_001 (Stage 4 of 49)	00-VmYhmmZbY68Ebv2RrtbYg9
63731.3	42825	-1.78963	um	Nucleus	Nucleus Center of Homogeneous Mass	0.000	1.000	563	100000536	100000025	NT PSF-A488 IMPa4-A546 DAPI 8C2-siRNA-IMP-a2-a4 V2.00	0	20. NT IMPa4 PSF-A488 DAPI IMPa4-A546_d_TileScan_001 (Stage 4 of 49)	00-VmYhmmZbY68Ebv2RrtbYg9
63741.1	42835.3	-1.29951	um	Nucleus	Nucleus Center of Homogeneous Mass	0.000	1.000	564	100000537	100000026	NT PSF-A488 IMPa4-A546 DAPI 8C2-siRNA-IMP-a2-a4 V2.00	0	20. NT IMPa4 PSF-A488 DAPI IMPa4-A546_d_TileScan_001 (Stage 4 of 49)	00-VmYhmmZbY68Ebv2RrtbYg9
63744.8	42824.1	-1.25945	um	Nucleus	Nucleus Center of Homogeneous Mass	0.000	1.000	565	100000538	100000027	NT PSF-A488 IMPa4-A546 DAPI 8C2-siRNA-IMP-a2-a4 V2.00	0	20. NT IMPa4 PSF-A488 DAPI IMPa4-A546_d_TileScan_001 (Stage 4 of 49)	00-VmYhmmZbY68Ebv2RrtbYg9
63627.6	42798.3	-3.04809	um	Nucleus	Nucleus Center of Homogeneous Mass	0.000	1.000	566	100000539	100000000	NT PSF-A488 IMPa4-A546 DAPI 8C2-siRNA-IMP-a2-a4 V2.00	0	20. NT IMPa4 PSF-A488 DAPI IMPa4-A546_e_TileScan_001 (Stage 5 of 49)	00-cD9caKpLR7eWxCYTSjNKWa
63677.9	42739.5	-2.82689	um	Nucleus	Nucleus Center of Homogeneous Mass	0.000	1.000	567	100000540	100000001	NT PSF-A488 IMPa4-A546 DAPI 8C2-siRNA-IMP-a2-a4 V2.00	0	20. NT IMPa4 PSF-A488 DAPI IMPa4-A546_e_TileScan_001 (Stage 5 of 49)	00-cD9caKpLR7eWxCYTSjNKWa
63647.9	42737.4	-2.85986	um	Nucleus	Nucleus Center of Homogeneous Mass	0.000	1.000	568	100000541	100000002	NT PSF-A488 IMPa4-A546 DAPI 8C2-siRNA-IMP-a2-a4 V2.00	0	20. NT IMPa4 PSF-A488 DAPI IMPa4-A546_e_TileScan_001 (Stage 5 of 49)	00-cD9caKpLR7eWxCYTSjNKWa
63655.2	42748.6	-2.83466	um	Nucleus	Nucleus Center of Homogeneous Mass	0.000	1.000	569	100000542	100000003	NT PSF-A488 IMPa4-A546 DAPI 8C2-siRNA-IMP-a2-a4 V2.00	0	20. NT IMPa4 PSF-A488 DAPI IMPa4-A546_e_TileScan_001 (Stage 5 of 49)	00-cD9caKpLR7eWxCYTSjNKWa
63622.3	42758.6	-2.88953	um	Nucleus	Nucleus Center of Homogeneous Mass	0.000	1.000	570	100000543	100000004	NT PSF-A488 IMPa4-A546 DAPI 8C2-siRNA-IMP-a2-a4 V2.00	0	20. NT IMPa4 PSF-A488 DAPI IMPa4-A546_e_TileScan_001 (Stage 5 of 49)	00-cD9caKpLR7eWxCYTSjNKWa
63681.6	42754.1	-2.69737	um	Nucleus	Nucleus Center of Homogeneous Mass	0.000	1.000	571	100000544	100000005	NT PSF-A488 IMPa4-A546 DAPI 8C2-siRNA-IMP-a2-a4 V2.00	0	20. NT IMPa4 PSF-A488 DAPI IMPa4-A546_e_TileScan_001 (Stage 5 of 49)	00-cD9caKpLR7eWxCYTSjNKWa
63637.9	42775.6	-2.95071	um	Nucleus	Nucleus Center of Homogeneous Mass	0.000	1.000	572	100000545	100000006	NT PSF-A488 IMPa4-A546 DAPI 8C2-siRNA-IMP-a2-a4 V2.00	0	20. NT IMPa4 PSF-A488 DAPI IMPa4-A546_e_TileScan_001 (Stage 5 of 49)	00-cD9caKpLR7eWxCYTSjNKWa
63667.6	42771.6	-2.91623	um	Nucleus	Nucleus Center of Homogeneous Mass	0.000	1.000	573	100000546	100000007	NT PSF-A488 IMPa4-A546 DAPI 8C2-siRNA-IMP-a2-a4 V2.00	0	20. NT IMPa4 PSF-A488 DAPI IMPa4-A546_e_TileScan_001 (Stage 5 of 49)	00-cD9caKpLR7eWxCYTSjNKWa
63636.4	42706.7	-2.78582	um	Nucleus	Nucleus Center of Homogeneous Mass	0.000	1.000	574	100000547	100000008	NT PSF-A488 IMPa4-A546 DAPI 8C2-siRNA-IMP-a2-a4 V2.00	0	20. NT IMPa4 PSF-A488 DAPI IMPa4-A546_e_TileScan_001 (Stage 5 of 49)	00-cD9caKpLR7eWxCYTSjNKWa
63690.4	42707.5	-2.74726	um	Nucleus	Nucleus Center of Homogeneous Mass	0.000	1.000	575	100000548	100000009	NT PSF-A488 IMPa4-A546 DAPI 8C2-siRNA-IMP-a2-a4 V2.00	0	20. NT IMPa4 PSF-A488 DAPI IMPa4-A546_e_TileScan_001 (Stage 5 of 49)	00-cD9caKpLR7eWxCYTSjNKWa
63620.7	42712.3	-2.73088	um	Nucleus	Nucleus Center of Homogeneous Mass	0.000	1.000	576	100000549	100000010	NT PSF-A488 IMPa4-A546 DAPI 8C2-siRNA-IMP-a2-a4 V2.00	0	20. NT IMPa4 PSF-A488 DAPI IMPa4-A546_e_TileScan_001 (Stage 5 of 49)	00-cD9caKpLR7eWxCYTSjNKWa
63672.8	42716.6	-2.76141	um	Nucleus	Nucleus Center of Homogeneous Mass	0.000	1.000	577	100000550	100000011	NT PSF-A488 IMPa4-A546 DAPI 8C2-siRNA-IMP-a2-a4 V2.00	0	20. NT IMPa4 PSF-A488 DAPI IMPa4-A546_e_TileScan_001 (Stage 5 of 49)	00-cD9caKpLR7eWxCYTSjNKWa
63661.9	42722.6	-2.71835	um	Nucleus	Nucleus Center of Homogeneous Mass	0.000	1.000	577	100000551	100000012	NT PSF-A488 IMPa4-A546 DAPI 8C2-siRNA-IMP-a2-a4 V2.00	0	20. NT IMPa4 PSF-A488 DAPI IMPa4-A546_e_TileScan_001 (Stage 5 of 49)	00-cD9caKpLR7eWxCYTSjNKWa
63623.5	42718.5	-2.43875	um	Nucleus	Nucleus Center of Homogeneous Mass	0.000	1.000	578	100000552	100000013	NT PSF-A488 IMPa4-A546 DAPI 8C2-siRNA-IMP-a2-a4 V2.00	0	20. NT IMPa4 PSF-A488 DAPI IMPa4-A546_e_TileScan_001 (Stage 5 of 49)	00-cD9caKpLR7eWxCYTSjNKWa
63694.6	42722.1	-2.79729	um	Nucleus	Nucleus Center of Homogeneous Mass	0.000	1.000	579	100000553	100000014	NT PSF-A488 IMPa4-A546 DAPI 8C2-siRNA-IMP-a2-a4 V2.00	0	20. NT IMPa4 PSF-A488 DAPI IMPa4-A546_e_TileScan_001 (Stage 5 of 49)	00-cD9caKpLR7eWxCYTSjNKWa
63724.6	42725.3	-2.7114	um	Nucleus	Nucleus Center of Homogeneous Mass	0.000	1.000	580	100000554	100000015	NT PSF-A488 IMPa4-A546 DAPI 8C2-siRNA-IMP-a2-a4 V2.00	0	20. NT IMPa4 PSF-A488 DAPI IMPa4-A546_e_TileScan_001 (Stage 5 of 49)	00-cD9caKpLR7eWxCYTSjNKWa
63696.9	42745.8	-2.79931	um	Nucleus	Nucleus Center of Homogeneous Mass	0.000	1.000	581	100000555	100000016	NT PSF-A488 IMPa4-A546 DAPI 8C2-siRNA-IMP-a2-a4 V2.00	0	20. NT IMPa4 PSF-A488 DAPI IMPa4-A546_e_TileScan_001 (Stage 5 of 49)	00-cD9caKpLR7eWxCYTSjNKWa
63699.9	42768.5	-2.78261	um	Nucleus	Nucleus Center of Homogeneous Mass	0.000	1.000	582	100000556	100000017	NT PSF-A488 IMPa4-A546 DAPI 8C2-siRNA-IMP-a2-a4 V2.00	0	20. NT IMPa4 PSF-A488 DAPI IMPa4-A546_e_TileScan_001 (Stage 5 of 49)	00-cD9caKpLR7eWxCYTSjNKWa
63750.2	42706.8	-2.75518	um	Nucleus	Nucleus Center of Homogeneous Mass	0.000	1.000	583	100000557	100000018	NT PSF-A488 IMPa4-A546 DAPI 8C2-siRNA-IMP-a2-a4 V2.00	0	20. NT IMPa4 PSF-A488 DAPI IMPa4-A546_e_TileScan_001 (Stage 5 of 49)	00-cD9caKpLR7eWxCYTSjNKWa
63744.5	42729.1	-2.55838	um	Nucleus	Nucleus Center of Homogeneous Mass	0.000	1.000	584	100000558	100000019	NT PSF-A488 IMPa4-A546 DAPI 8C2-siRNA-IMP-a2-a4 V2.00	0	20. NT IMPa4 PSF-A488 DAPI IMPa4-A546_e_TileScan_001 (Stage 5 of 49)	00-cD9caKpLR7eWxCYTSjNKWa
63738.4	42750.6	-2.41952	um	Nucleus	Nucleus Center of Homogeneous Mass	0.000	1.000	585	100000559	100000020	NT PSF-A488 IMPa4-A546 DAPI 8C2-siRNA-IMP-a2-a4 V2.00	0	20. NT IMPa4 PSF-A488 DAPI IMPa4-A546_e_TileScan_001 (Stage 5 of 49)	00-cD9caKpLR7eWxCYTSjNKWa
63728	42763.6	-2.46765	um	Nucleus	Nucleus Center of Homogeneous Mass	0.000	1.000	586	100000560	100000021	NT PSF-A488 IMPa4-A546 DAPI 8C2-siRNA-IMP-a2-a4 V2.00	0	20. NT IMPa4 PSF-A488 DAPI IMPa4-A546_e_TileScan_001 (Stage 5 of 49)	00-cD9caKpLR7eWxCYTSjNKWa
63746.2	42767.5	-2.58053	um	Nucleus	Nucleus Center of Homogeneous Mass	0.000	1.000	587	100000561	100000022	NT PSF-A488 IMPa4-A546 DAPI 8C2-siRNA-IMP-a2-a4 V2.00	0	20. NT IMPa4 PSF-A488 DAPI IMPa4-A546_e_TileScan_001 (Stage 5 of 49)	00-cD9caKpLR7eWxCYTSjNKWa
63713.9	42779.1	-2.75552	um	Nucleus	Nucleus Center of Homogeneous Mass	0.000	1.000	588	100000562	100000023	NT PSF-A488 IMPa4-A546 DAPI 8C2-siRNA-IMP-a2-a4 V2.00	0	20. NT IMPa4 PSF-A488 DAPI IMPa4-A546_e_TileScan_001 (Stage 5 of 49)	00-cD9caKpLR7eWxCYTSjNKWa
63670	42792.4	-2.94765	um	Nucleus	Nucleus Center of Homogeneous Mass	0.000	1.000	589	100000563	100000024	NT PSF-A488 IMPa4-A546 DAPI 8C2-siRNA-IMP-a2-a4 V2.00	0	20. NT IMPa4 PSF-A488 DAPI IMPa4-A546_e_TileScan_001 (Stage 5 of 49)	00-cD9caKpLR7eWxCYTSjNKWa
63660	42785.3	-2.81436	um	Nucleus	Nucleus Center of Homogeneous Mass	0.000	1.000	589	100000564	100000025	NT PSF-A488 IMPa4-A546 DAPI 8C2-siRNA-IMP-a2-a4 V2.00	0	20. NT IMPa4 PSF-A488 DAPI IMPa4-A546_e_TileScan_001 (Stage 5 of 49)	00-cD9caKpLR7eWxCYTSjNKWa
63651.2	42803.6	-2.90063	um	Nucleus	Nucleus Center of Homogeneous Mass	0.000	1.000	590	100000565	100000026	NT PSF-A488 IMPa4-A546 DAPI 8C2-siRNA-IMP-a2-a4 V2.00	0	20. NT IMPa4 PSF-A488 DAPI IMPa4-A546_e_TileScan_001 (Stage 5 of 49)	00-cD9caKpLR7eWxCYTSjNKWa
63620.9	42813.5	-2.99051	um	Nucleus	Nucleus Center of Homogeneous Mass	0.000	1.000	591	100000566	100000027	NT PSF-A488 IMPa4-A546 DAPI 8C2-siRNA-IMP-a2-a4 V2.00	0	20. NT IMPa4 PSF-A488 DAPI IMPa4-A546_e_TileScan_001 (Stage 5 of 49)	00-cD9caKpLR7eWxCYTSjNKWa
63646.4	42824.1	-2.94328	um	Nucleus	Nucleus Center of Homogeneous Mass	0.000	1.000	592	100000567	100000028	NT PSF-A488 IMPa4-A546 DAPI 8C2-siRNA-IMP-a2-a4 V2.00	0	20. NT IMPa4 PSF-A488 DAPI IMPa4-A546_e_TileScan_001 (Stage 5 of 49)	00-cD9caKpLR7eWxCYTSjNKWa
63676.9	42833.5	-2.87279	um	Nucleus	Nucleus Center of Homogeneous Mass	0.000	1.000	593	100000568	100000029	NT PSF-A488 IMPa4-A546 DAPI 8C2-siRNA-IMP-a2-a4 V2.00	0	20. NT IMPa4 PSF-A488 DAPI IMPa4-A546_e_TileScan_001 (Stage 5 of 49)	00-cD9caKpLR7eWxCYTSjNKWa
63654	42844.8	-2.89556	um	Nucleus	Nucleus Center of Homogeneous Mass	0.000	1.000	594	100000569	100000030	NT PSF-A488 IMPa4-A546 DAPI 8C2-siRNA-IMP-a2-a4 V2.00	0	20. NT IMPa4 PSF-A488 DAPI IMPa4-A546_e_TileScan_001 (Stage 5 of 49)	00-cD9caKpLR7eWxCYTSjNKWa
63700.1	42796.8	-2.88201	um	Nucleus	Nucleus Center of Homogeneous Mass	0.000	1.000	595	100000570	100000031	NT PSF-A488 IMPa4-A546 DAPI 8C2-siRNA-IMP-a2-a4 V2.00	0	20. NT IMPa4 PSF-A488 DAPI IMPa4-A546_e_TileScan_001 (Stage 5 of 49)	00-cD9caKpLR7eWxCYTSjNKWa
63692.2	42811.7	-2.85364	um	Nucleus	Nucleus Center of Homogeneous Mass	0.000	1.000	595	100000571	100000032	NT PSF-A488 IMPa4-A546 DAPI 8C2-siRNA-IMP-a2-a4 V2.00	0	20. NT IMPa4 PSF-A488 DAPI IMPa4-A546_e_TileScan_001 (Stage 5 of 49)	00-cD9caKpLR7eWxCYTSjNKWa
63751.6	42782.4	-2.47167	um	Nucleus	Nucleus Center of Homogeneous Mass	0.000	1.000	597	100000572	100000033	NT PSF-A488 IMPa4-A546 DAPI 8C2-siRNA-IMP-a2-a4 V2.00	0	20. NT IMPa4 PSF-A488 DAPI IMPa4-A546_e_TileScan_001 (Stage 5 of 49)	00-cD9caKpLR7eWxCYTSjNKWa
63748.1	42807.8	-2.80458	um	Nucleus	Nucleus Center of Homogeneous Mass	0.000	1.000	599	100000573	100000034	NT PSF-A488 IMPa4-A546 DAPI 8C2-siRNA-IMP-a2-a4 V2.00	0	20. NT IMPa4 PSF-A488 DAPI IMPa4-A546_e_TileScan_001 (Stage 5 of 49)	00-cD9caKpLR7eWxCYTSjNKWa
63759.3	42814	-2.76707	um	Nucleus	Nucleus Center of Homogeneous Mass	0.000	1.000	599	100000574	100000035	NT PSF-A488 IMPa4-A546 DAPI 8C2-siRNA-IMP-a2-a4 V2.00	0	20. NT IMPa4 PSF-A488 DAPI IMPa4-A546_e_TileScan_001 (Stage 5 of 49)	00-cD9caKpLR7eWxCYTSjNKWa
63741.4	42824.5	-2.55597	um	Nucleus	Nucleus Center of Homogeneous Mass	0.000	1.000	599	100000575	100000036	NT PSF-A488 IMPa4-A546 DAPI 8C2-siRNA-IMP-a2-a4 V2.00	0	20. NT IMPa4 PSF-A488 DAPI IMPa4-A546_e_TileScan_001 (Stage 5 of 49)	00-cD9caKpLR7eWxCYTSjNKWa
63731.5	42829.8	-2.48254	um	Nucleus	Nucleus Center of Homogeneous Mass	0.000	1.000	600	100000576	100000037	NT PSF-A488 IMPa4-A546 DAPI 8C2-siRNA-IMP-a2-a4 V2.00	0	20. NT IMPa4 PSF-A488 DAPI IMPa4-A546_e_TileScan_001 (Stage 5 of 49)	00-cD9caKpLR7eWxCYTSjNKWa
63705.4	42845.2	-2.68456	um	Nucleus	Nucleus Center of Homogeneous Mass	0.000	1.000	601	100000577	100000038	NT PSF-A488 IMPa4-A546 DAPI 8C2-siRNA-IMP-a2-a4 V2.00	0	20. NT IMPa4 PSF-A488 DAPI IMPa4-A546_e_TileScan_001 (Stage 5 of 49)	00-cD9caKpLR7eWxCYTSjNKWa
63675.3	42743.5	-2.6331	um	Nucleus	Nucleus Center of Homogeneous Mass	0.000	1.000	605	100000578	100000000	NT PSF-A488 IMPa4-A546 DAPI 8C2-siRNA-IMP-a2-a4 V2.00	0	20. NT IMPa4 PSF-A488 DAPI IMPa4-A546_f_TileScan_001 (Stage 6 of 49)	00-AoYd5E8fnuLjBAQmGWjteC
63660.9	42767.2	-2.67838	um	Nucleus	Nucleus Center of Homogeneous Mass	0.000	1.000	606	100000579	100000001	NT PSF-A488 IMPa4-A546 DAPI 8C2-siRNA-IMP-a2-a4 V2.00	0	20. NT IMPa4 PSF-A488 DAPI IMPa4-A546_f_TileScan_001 (Stage 6 of 49)	00-AoYd5E8fnuLjBAQmGWjteC
63753.6	42707.9	-2.4962	um	Nucleus	Nucleus Center of Homogeneous Mass	0.000	1.000	607	100000580	100000002	NT PSF-A488 IMPa4-A546 DAPI 8C2-siRNA-IMP-a2-a4 V2.00	0	20. NT IMPa4 PSF-A488 DAPI IMPa4-A546_f_TileScan_001 (Stage 6 of 49)	00-AoYd5E8fnuLjBAQmGWjteC
63702.7	42735.9	-2.36596	um	Nucleus	Nucleus Center of Homogeneous Mass	0.000	1.000	608	100000581	100000003	NT PSF-A488 IMPa4-A546 DAPI 8C2-siRNA-IMP-a2-a4 V2.00	0	20. NT IMPa4 PSF-A488 DAPI IMPa4-A546_f_TileScan_001 (Stage 6 of 49)	00-AoYd5E8fnuLjBAQmGWjteC
63708.9	42759.4	-2.62059	um	Nucleus	Nucleus Center of Homogeneous Mass	0.000	1.000	609	100000582	100000004	NT PSF-A488 IMPa4-A546 DAPI 8C2-siRNA-IMP-a2-a4 V2.00	0	20. NT IMPa4 PSF-A488 DAPI IMPa4-A546_f_TileScan_001 (Stage 6 of 49)	00-AoYd5E8fnuLjBAQmGWjteC
63653.7	42788.2	-2.57693	um	Nucleus	Nucleus Center of Homogeneous Mass	0.000	1.000	611	100000583	100000005	NT PSF-A488 IMPa4-A546 DAPI 8C2-siRNA-IMP-a2-a4 V2.00	0	20. NT IMPa4 PSF-A488 DAPI IMPa4-A546_f_TileScan_001 (Stage 6 of 49)	00-AoYd5E8fnuLjBAQmGWjteC
63675.4	42794.4	-2.79717	um	Nucleus	Nucleus Center of Homogeneous Mass	0.000	1.000	611	100000584	100000006	NT PSF-A488 IMPa4-A546 DAPI 8C2-siRNA-IMP-a2-a4 V2.00	0	20. NT IMPa4 PSF-A488 DAPI IMPa4-A546_f_TileScan_001 (Stage 6 of 49)	00-AoYd5E8fnuLjBAQmGWjteC
63691.2	42807.4	-2.5166	um	Nucleus	Nucleus Center of Homogeneous Mass	0.000	1.000	612	100000585	100000007	NT PSF-A488 IMPa4-A546 DAPI 8C2-siRNA-IMP-a2-a4 V2.00	0	20. NT IMPa4 PSF-A488 DAPI IMPa4-A546_f_TileScan_001 (Stage 6 of 49)	00-AoYd5E8fnuLjBAQmGWjteC
63707.8	42781.2	-2.50781	um	Nucleus	Nucleus Center of Homogeneous Mass	0.000	1.000	614	100000586	100000008	NT PSF-A488 IMPa4-A546 DAPI 8C2-siRNA-IMP-a2-a4 V2.00	0	20. NT IMPa4 PSF-A488 DAPI IMPa4-A546_f_TileScan_001 (Stage 6 of 49)	00-AoYd5E8fnuLjBAQmGWjteC
63711.1	42786.6	-2.57526	um	Nucleus	Nucleus Center of Homogeneous Mass	0.000	1.000	615	100000587	100000009	NT PSF-A488 IMPa4-A546 DAPI 8C2-siRNA-IMP-a2-a4 V2.00	0	20. NT IMPa4 PSF-A488 DAPI IMPa4-A546_f_TileScan_001 (Stage 6 of 49)	00-AoYd5E8fnuLjBAQmGWjteC
63741.8	42803.6	-2.5157	um	Nucleus	Nucleus Center of Homogeneous Mass	0.000	1.000	616	100000588	100000010	NT PSF-A488 IMPa4-A546 DAPI 8C2-siRNA-IMP-a2-a4 V2.00	0	20. NT IMPa4 PSF-A488 DAPI IMPa4-A546_f_TileScan_001 (Stage 6 of 49)	00-AoYd5E8fnuLjBAQmGWjteC
63753.8	42827.2	-2.46819	um	Nucleus	Nucleus Center of Homogeneous Mass	0.000	1.000	617	100000589	100000011	NT PSF-A488 IMPa4-A546 DAPI 8C2-siRNA-IMP-a2-a4 V2.00	0	20. NT IMPa4 PSF-A488 DAPI IMPa4-A546_f_TileScan_001 (Stage 6 of 49)	00-AoYd5E8fnuLjBAQmGWjteC
63739	42835.3	-2.33859	um	Nucleus	Nucleus Center of Homogeneous Mass	0.000	1.000	618	100000590	100000012	NT PSF-A488 IMPa4-A546 DAPI 8C2-siRNA-IMP-a2-a4 V2.00	0	20. NT IMPa4 PSF-A488 DAPI IMPa4-A546_f_TileScan_001 (Stage 6 of 49)	00-AoYd5E8fnuLjBAQmGWjteC
63685.6	42720.7	-2.6371	um	Nucleus	Nucleus Center of Homogeneous Mass	0.000	1.000	619	100000591	100000013	NT PSF-A488 IMPa4-A546 DAPI 8C2-siRNA-IMP-a2-a4 V2.00	0	20. NT IMPa4 PSF-A488 DAPI IMPa4-A546_f_TileScan_001 (Stage 6 of 49)	00-AoYd5E8fnuLjBAQmGWjteC
63719.3	42723.6	-2.46611	um	Nucleus	Nucleus Center of Homogeneous Mass	0.000	1.000	620	100000592	100000014	NT PSF-A488 IMPa4-A546 DAPI 8C2-siRNA-IMP-a2-a4 V2.00	0	20. NT IMPa4 PSF-A488 DAPI IMPa4-A546_f_TileScan_001 (Stage 6 of 49)	00-AoYd5E8fnuLjBAQmGWjteC
63735.4	42731.5	-2.40592	um	Nucleus	Nucleus Center of Homogeneous Mass	0.000	1.000	621	100000593	100000015	NT PSF-A488 IMPa4-A546 DAPI 8C2-siRNA-IMP-a2-a4 V2.00	0	20. NT IMPa4 PSF-A488 DAPI IMPa4-A546_f_TileScan_001 (Stage 6 of 49)	00-AoYd5E8fnuLjBAQmGWjteC
63721.1	42743.4	-2.19859	um	Nucleus	Nucleus Center of Homogeneous Mass	0.000	1.000	622	100000594	100000016	NT PSF-A488 IMPa4-A546 DAPI 8C2-siRNA-IMP-a2-a4 V2.00	0	20. NT IMPa4 PSF-A488 DAPI IMPa4-A546_f_TileScan_001 (Stage 6 of 49)	00-AoYd5E8fnuLjBAQmGWjteC
63712.9	42738	-2.24669	um	Nucleus	Nucleus Center of Homogeneous Mass	0.000	1.000	622	100000595	100000017	NT PSF-A488 IMPa4-A546 DAPI 8C2-siRNA-IMP-a2-a4 V2.00	0	20. NT IMPa4 PSF-A488 DAPI IMPa4-A546_f_TileScan_001 (Stage 6 of 49)	00-AoYd5E8fnuLjBAQmGWjteC
63725	42768.2	-2.3875	um	Nucleus	Nucleus Center of Homogeneous Mass	0.000	1.000	623	100000596	100000018	NT PSF-A488 IMPa4-A546 DAPI 8C2-siRNA-IMP-a2-a4 V2.00	0	20. NT IMPa4 PSF-A488 DAPI IMPa4-A546_f_TileScan_001 (Stage 6 of 49)	00-AoYd5E8fnuLjBAQmGWjteC
63758.9	42769.4	-2.27844	um	Nucleus	Nucleus Center of Homogeneous Mass	0.000	1.000	624	100000597	100000019	NT PSF-A488 IMPa4-A546 DAPI 8C2-siRNA-IMP-a2-a4 V2.00	0	20. NT IMPa4 PSF-A488 DAPI IMPa4-A546_f_TileScan_001 (Stage 6 of 49)	00-AoYd5E8fnuLjBAQmGWjteC
63746.2	42771.1	-2.13937	um	Nucleus	Nucleus Center of Homogeneous Mass	0.000	1.000	624	100000598	100000020	NT PSF-A488 IMPa4-A546 DAPI 8C2-siRNA-IMP-a2-a4 V2.00	0	20. NT IMPa4 PSF-A488 DAPI IMPa4-A546_f_TileScan_001 (Stage 6 of 49)	00-AoYd5E8fnuLjBAQmGWjteC
63624.9	42795.2	-2.5527	um	Nucleus	Nucleus Center of Homogeneous Mass	0.000	1.000	625	100000599	100000021	NT PSF-A488 IMPa4-A546 DAPI 8C2-siRNA-IMP-a2-a4 V2.00	0	20. NT IMPa4 PSF-A488 DAPI IMPa4-A546_f_TileScan_001 (Stage 6 of 49)	00-AoYd5E8fnuLjBAQmGWjteC
63621.9	42815.9	-2.9155	um	Nucleus	Nucleus Center of Homogeneous Mass	0.000	1.000	626	100000600	100000022	NT PSF-A488 IMPa4-A546 DAPI 8C2-siRNA-IMP-a2-a4 V2.00	0	20. NT IMPa4 PSF-A488 DAPI IMPa4-A546_f_TileScan_001 (Stage 6 of 49)	00-AoYd5E8fnuLjBAQmGWjteC
63640.8	42825.8	-2.08303	um	Nucleus	Nucleus Center of Homogeneous Mass	0.000	1.000	626	100000601	100000023	NT PSF-A488 IMPa4-A546 DAPI 8C2-siRNA-IMP-a2-a4 V2.00	0	20. NT IMPa4 PSF-A488 DAPI IMPa4-A546_f_TileScan_001 (Stage 6 of 49)	00-AoYd5E8fnuLjBAQmGWjteC
63659.1	42812	-2.70725	um	Nucleus	Nucleus Center of Homogeneous Mass	0.000	1.000	627	100000602	100000024	NT PSF-A488 IMPa4-A546 DAPI 8C2-siRNA-IMP-a2-a4 V2.00	0	20. NT IMPa4 PSF-A488 DAPI IMPa4-A546_f_TileScan_001 (Stage 6 of 49)	00-AoYd5E8fnuLjBAQmGWjteC
63668.7	42841.4	-2.26061	um	Nucleus	Nucleus Center of Homogeneous Mass	0.000	1.000	627	100000603	100000025	NT PSF-A488 IMPa4-A546 DAPI 8C2-siRNA-IMP-a2-a4 V2.00	0	20. NT IMPa4 PSF-A488 DAPI IMPa4-A546_f_TileScan_001 (Stage 6 of 49)	00-AoYd5E8fnuLjBAQmGWjteC
63649.1	42845.7	-2.56496	um	Nucleus	Nucleus Center of Homogeneous Mass	0.000	1.000	628	100000604	100000026	NT PSF-A488 IMPa4-A546 DAPI 8C2-siRNA-IMP-a2-a4 V2.00	0	20. NT IMPa4 PSF-A488 DAPI IMPa4-A546_f_TileScan_001 (Stage 6 of 49)	00-AoYd5E8fnuLjBAQmGWjteC
63712.2	42812	-2.38539	um	Nucleus	Nucleus Center of Homogeneous Mass	0.000	1.000	629	100000605	100000027	NT PSF-A488 IMPa4-A546 DAPI 8C2-siRNA-IMP-a2-a4 V2.00	0	20. NT IMPa4 PSF-A488 DAPI IMPa4-A546_f_TileScan_001 (Stage 6 of 49)	00-AoYd5E8fnuLjBAQmGWjteC
63712.6	42824.3	-2.53447	um	Nucleus	Nucleus Center of Homogeneous Mass	0.000	1.000	629	100000606	100000028	NT PSF-A488 IMPa4-A546 DAPI 8C2-siRNA-IMP-a2-a4 V2.00	0	20. NT IMPa4 PSF-A488 DAPI IMPa4-A546_f_TileScan_001 (Stage 6 of 49)	00-AoYd5E8fnuLjBAQmGWjteC
63708.7	42834.6	-2.40291	um	Nucleus	Nucleus Center of Homogeneous Mass	0.000	1.000	630	100000607	100000029	NT PSF-A488 IMPa4-A546 DAPI 8C2-siRNA-IMP-a2-a4 V2.00	0	20. NT IMPa4 PSF-A488 DAPI IMPa4-A546_f_TileScan_001 (Stage 6 of 49)	00-AoYd5E8fnuLjBAQmGWjteC
63708.9	42829	-2.40837	um	Nucleus	Nucleus Center of Homogeneous Mass	0.000	1.000	630	100000608	100000030	NT PSF-A488 IMPa4-A546 DAPI 8C2-siRNA-IMP-a2-a4 V2.00	0	20. NT IMPa4 PSF-A488 DAPI IMPa4-A546_f_TileScan_001 (Stage 6 of 49)	00-AoYd5E8fnuLjBAQmGWjteC
63690.9	42845.3	-2.35146	um	Nucleus	Nucleus Center of Homogeneous Mass	0.000	1.000	631	100000609	100000031	NT PSF-A488 IMPa4-A546 DAPI 8C2-siRNA-IMP-a2-a4 V2.00	0	20. NT IMPa4 PSF-A488 DAPI IMPa4-A546_f_TileScan_001 (Stage 6 of 49)	00-AoYd5E8fnuLjBAQmGWjteC
63653.9	42707.4	-2.63249	um	Nucleus	Nucleus Center of Homogeneous Mass	0.000	1.000	632	100000610	100000000	NT PSF-A488 IMPa4-A546 DAPI 8C2-siRNA-IMP-a2-a4 V2.00	0	20. NT IMPa4 PSF-A488 DAPI IMPa4-A546_g_TileScan_001 (Stage 7 of 49)	00-gRzHXZWm79P8xfUiAF63JV
63677.9	42718.6	-2.68353	um	Nucleus	Nucleus Center of Homogeneous Mass	0.000	1.000	633	100000611	100000001	NT PSF-A488 IMPa4-A546 DAPI 8C2-siRNA-IMP-a2-a4 V2.00	0	20. NT IMPa4 PSF-A488 DAPI IMPa4-A546_g_TileScan_001 (Stage 7 of 49)	00-gRzHXZWm79P8xfUiAF63JV
63658.8	42748.5	-2.53203	um	Nucleus	Nucleus Center of Homogeneous Mass	0.000	1.000	634	100000612	100000002	NT PSF-A488 IMPa4-A546 DAPI 8C2-siRNA-IMP-a2-a4 V2.00	0	20. NT IMPa4 PSF-A488 DAPI IMPa4-A546_g_TileScan_001 (Stage 7 of 49)	00-gRzHXZWm79P8xfUiAF63JV
63621.5	42768.9	-2.72249	um	Nucleus	Nucleus Center of Homogeneous Mass	0.000	1.000	635	100000613	100000003	NT PSF-A488 IMPa4-A546 DAPI 8C2-siRNA-IMP-a2-a4 V2.00	0	20. NT IMPa4 PSF-A488 DAPI IMPa4-A546_g_TileScan_001 (Stage 7 of 49)	00-gRzHXZWm79P8xfUiAF63JV
63672.4	42769	-2.61366	um	Nucleus	Nucleus Center of Homogeneous Mass	0.000	1.000	636	100000614	100000004	NT PSF-A488 IMPa4-A546 DAPI 8C2-siRNA-IMP-a2-a4 V2.00	0	20. NT IMPa4 PSF-A488 DAPI IMPa4-A546_g_TileScan_001 (Stage 7 of 49)	00-gRzHXZWm79P8xfUiAF63JV
63733.6	42709.2	-2.42344	um	Nucleus	Nucleus Center of Homogeneous Mass	0.000	1.000	638	100000615	100000005	NT PSF-A488 IMPa4-A546 DAPI 8C2-siRNA-IMP-a2-a4 V2.00	0	20. NT IMPa4 PSF-A488 DAPI IMPa4-A546_g_TileScan_001 (Stage 7 of 49)	00-gRzHXZWm79P8xfUiAF63JV
63743.5	42728	-2.43649	um	Nucleus	Nucleus Center of Homogeneous Mass	0.000	1.000	639	100000616	100000006	NT PSF-A488 IMPa4-A546 DAPI 8C2-siRNA-IMP-a2-a4 V2.00	0	20. NT IMPa4 PSF-A488 DAPI IMPa4-A546_g_TileScan_001 (Stage 7 of 49)	00-gRzHXZWm79P8xfUiAF63JV
63724.3	42734.3	-2.55122	um	Nucleus	Nucleus Center of Homogeneous Mass	0.000	1.000	640	100000617	100000007	NT PSF-A488 IMPa4-A546 DAPI 8C2-siRNA-IMP-a2-a4 V2.00	0	20. NT IMPa4 PSF-A488 DAPI IMPa4-A546_g_TileScan_001 (Stage 7 of 49)	00-gRzHXZWm79P8xfUiAF63JV
63701.2	42732.6	-2.6264	um	Nucleus	Nucleus Center of Homogeneous Mass	0.000	1.000	641	100000618	100000008	NT PSF-A488 IMPa4-A546 DAPI 8C2-siRNA-IMP-a2-a4 V2.00	0	20. NT IMPa4 PSF-A488 DAPI IMPa4-A546_g_TileScan_001 (Stage 7 of 49)	00-gRzHXZWm79P8xfUiAF63JV
63714.1	42760.1	-2.37229	um	Nucleus	Nucleus Center of Homogeneous Mass	0.000	1.000	642	100000619	100000009	NT PSF-A488 IMPa4-A546 DAPI 8C2-siRNA-IMP-a2-a4 V2.00	0	20. NT IMPa4 PSF-A488 DAPI IMPa4-A546_g_TileScan_001 (Stage 7 of 49)	00-gRzHXZWm79P8xfUiAF63JV
63722.6	42761	-2.68574	um	Nucleus	Nucleus Center of Homogeneous Mass	0.000	1.000	643	100000620	100000010	NT PSF-A488 IMPa4-A546 DAPI 8C2-siRNA-IMP-a2-a4 V2.00	0	20. NT IMPa4 PSF-A488 DAPI IMPa4-A546_g_TileScan_001 (Stage 7 of 49)	00-gRzHXZWm79P8xfUiAF63JV
63695.7	42821	-2.55658	um	Nucleus	Nucleus Center of Homogeneous Mass	0.000	1.000	644	100000621	100000011	NT PSF-A488 IMPa4-A546 DAPI 8C2-siRNA-IMP-a2-a4 V2.00	0	20. NT IMPa4 PSF-A488 DAPI IMPa4-A546_g_TileScan_001 (Stage 7 of 49)	00-gRzHXZWm79P8xfUiAF63JV
63649.9	42777	-2.66064	um	Nucleus	Nucleus Center of Homogeneous Mass	0.000	1.000	645	100000622	100000012	NT PSF-A488 IMPa4-A546 DAPI 8C2-siRNA-IMP-a2-a4 V2.00	0	20. NT IMPa4 PSF-A488 DAPI IMPa4-A546_g_TileScan_001 (Stage 7 of 49)	00-gRzHXZWm79P8xfUiAF63JV
63681.8	42802.7	-2.64011	um	Nucleus	Nucleus Center of Homogeneous Mass	0.000	1.000	646	100000623	100000013	NT PSF-A488 IMPa4-A546 DAPI 8C2-siRNA-IMP-a2-a4 V2.00	0	20. NT IMPa4 PSF-A488 DAPI IMPa4-A546_g_TileScan_001 (Stage 7 of 49)	00-gRzHXZWm79P8xfUiAF63JV
63663.7	42810.9	-2.59043	um	Nucleus	Nucleus Center of Homogeneous Mass	0.000	1.000	647	100000624	100000014	NT PSF-A488 IMPa4-A546 DAPI 8C2-siRNA-IMP-a2-a4 V2.00	0	20. NT IMPa4 PSF-A488 DAPI IMPa4-A546_g_TileScan_001 (Stage 7 of 49)	00-gRzHXZWm79P8xfUiAF63JV
63637.6	42813.5	-2.62285	um	Nucleus	Nucleus Center of Homogeneous Mass	0.000	1.000	648	100000625	100000015	NT PSF-A488 IMPa4-A546 DAPI 8C2-siRNA-IMP-a2-a4 V2.00	0	20. NT IMPa4 PSF-A488 DAPI IMPa4-A546_g_TileScan_001 (Stage 7 of 49)	00-gRzHXZWm79P8xfUiAF63JV
63630.3	42828.3	-2.66538	um	Nucleus	Nucleus Center of Homogeneous Mass	0.000	1.000	649	100000626	100000016	NT PSF-A488 IMPa4-A546 DAPI 8C2-siRNA-IMP-a2-a4 V2.00	0	20. NT IMPa4 PSF-A488 DAPI IMPa4-A546_g_TileScan_001 (Stage 7 of 49)	00-gRzHXZWm79P8xfUiAF63JV
63664.1	42836.4	-2.60931	um	Nucleus	Nucleus Center of Homogeneous Mass	0.000	1.000	650	100000627	100000017	NT PSF-A488 IMPa4-A546 DAPI 8C2-siRNA-IMP-a2-a4 V2.00	0	20. NT IMPa4 PSF-A488 DAPI IMPa4-A546_g_TileScan_001 (Stage 7 of 49)	00-gRzHXZWm79P8xfUiAF63JV
63687.8	42838.3	-2.43091	um	Nucleus	Nucleus Center of Homogeneous Mass	0.000	1.000	651	100000628	100000018	NT PSF-A488 IMPa4-A546 DAPI 8C2-siRNA-IMP-a2-a4 V2.00	0	20. NT IMPa4 PSF-A488 DAPI IMPa4-A546_g_TileScan_001 (Stage 7 of 49)	00-gRzHXZWm79P8xfUiAF63JV
63698.7	42846.4	-2.48498	um	Nucleus	Nucleus Center of Homogeneous Mass	0.000	1.000	651	100000629	100000019	NT PSF-A488 IMPa4-A546 DAPI 8C2-siRNA-IMP-a2-a4 V2.00	0	20. NT IMPa4 PSF-A488 DAPI IMPa4-A546_g_TileScan_001 (Stage 7 of 49)	00-gRzHXZWm79P8xfUiAF63JV
63711.3	42788.5	-2.55201	um	Nucleus	Nucleus Center of Homogeneous Mass	0.000	1.000	652	100000630	100000020	NT PSF-A488 IMPa4-A546 DAPI 8C2-siRNA-IMP-a2-a4 V2.00	0	20. NT IMPa4 PSF-A488 DAPI IMPa4-A546_g_TileScan_001 (Stage 7 of 49)	00-gRzHXZWm79P8xfUiAF63JV
63720.6	42821	-2.49862	um	Nucleus	Nucleus Center of Homogeneous Mass	0.000	1.000	653	100000631	100000021	NT PSF-A488 IMPa4-A546 DAPI 8C2-siRNA-IMP-a2-a4 V2.00	0	20. NT IMPa4 PSF-A488 DAPI IMPa4-A546_g_TileScan_001 (Stage 7 of 49)	00-gRzHXZWm79P8xfUiAF63JV
63714.4	42838.5	-2.43585	um	Nucleus	Nucleus Center of Homogeneous Mass	0.000	1.000	654	100000632	100000022	NT PSF-A488 IMPa4-A546 DAPI 8C2-siRNA-IMP-a2-a4 V2.00	0	20. NT IMPa4 PSF-A488 DAPI IMPa4-A546_g_TileScan_001 (Stage 7 of 49)	00-gRzHXZWm79P8xfUiAF63JV
63628.9	42724.8	-1.68866	um	Nucleus	Nucleus Center of Homogeneous Mass	0.000	1.000	655	100000633	100000023	NT PSF-A488 IMPa4-A546 DAPI 8C2-siRNA-IMP-a2-a4 V2.00	0	20. NT IMPa4 PSF-A488 DAPI IMPa4-A546_g_TileScan_001 (Stage 7 of 49)	00-gRzHXZWm79P8xfUiAF63JV
63690.8	42706.6	-2.61949	um	Nucleus	Nucleus Center of Homogeneous Mass	0.000	1.000	656	100000634	100000024	NT PSF-A488 IMPa4-A546 DAPI 8C2-siRNA-IMP-a2-a4 V2.00	0	20. NT IMPa4 PSF-A488 DAPI IMPa4-A546_g_TileScan_001 (Stage 7 of 49)	00-gRzHXZWm79P8xfUiAF63JV
63745.8	42758	-2.44861	um	Nucleus	Nucleus Center of Homogeneous Mass	0.000	1.000	657	100000635	100000025	NT PSF-A488 IMPa4-A546 DAPI 8C2-siRNA-IMP-a2-a4 V2.00	0	20. NT IMPa4 PSF-A488 DAPI IMPa4-A546_g_TileScan_001 (Stage 7 of 49)	00-gRzHXZWm79P8xfUiAF63JV
63691.5	42767.2	-1.76768	um	Nucleus	Nucleus Center of Homogeneous Mass	0.000	1.000	658	100000636	100000026	NT PSF-A488 IMPa4-A546 DAPI 8C2-siRNA-IMP-a2-a4 V2.00	0	20. NT IMPa4 PSF-A488 DAPI IMPa4-A546_g_TileScan_001 (Stage 7 of 49)	00-gRzHXZWm79P8xfUiAF63JV
63638.1	42712.2	-2.70565	um	Nucleus	Nucleus Center of Homogeneous Mass	0.000	1.000	659	100000637	100000000	NT PSF-A488 IMPa4-A546 DAPI 8C2-siRNA-IMP-a2-a4 V2.00	0	20. NT IMPa4 PSF-A488 DAPI IMPa4-A546_h_TileScan_001 (Stage 8 of 49)	00-Ske7vespH9hB7nEm4VJimN
63674.4	42706.8	-2.6588	um	Nucleus	Nucleus Center of Homogeneous Mass	0.000	1.000	660	100000638	100000001	NT PSF-A488 IMPa4-A546 DAPI 8C2-siRNA-IMP-a2-a4 V2.00	0	20. NT IMPa4 PSF-A488 DAPI IMPa4-A546_h_TileScan_001 (Stage 8 of 49)	00-Ske7vespH9hB7nEm4VJimN
63643.2	42728.5	-2.59184	um	Nucleus	Nucleus Center of Homogeneous Mass	0.000	1.000	661	100000639	100000002	NT PSF-A488 IMPa4-A546 DAPI 8C2-siRNA-IMP-a2-a4 V2.00	0	20. NT IMPa4 PSF-A488 DAPI IMPa4-A546_h_TileScan_001 (Stage 8 of 49)	00-Ske7vespH9hB7nEm4VJimN
63631.8	42740.9	-2.70607	um	Nucleus	Nucleus Center of Homogeneous Mass	0.000	1.000	662	100000640	100000003	NT PSF-A488 IMPa4-A546 DAPI 8C2-siRNA-IMP-a2-a4 V2.00	0	20. NT IMPa4 PSF-A488 DAPI IMPa4-A546_h_TileScan_001 (Stage 8 of 49)	00-Ske7vespH9hB7nEm4VJimN
63685.3	42746	-2.57891	um	Nucleus	Nucleus Center of Homogeneous Mass	0.000	1.000	663	100000641	100000004	NT PSF-A488 IMPa4-A546 DAPI 8C2-siRNA-IMP-a2-a4 V2.00	0	20. NT IMPa4 PSF-A488 DAPI IMPa4-A546_h_TileScan_001 (Stage 8 of 49)	00-Ske7vespH9hB7nEm4VJimN
63662.6	42763.6	-2.44318	um	Nucleus	Nucleus Center of Homogeneous Mass	0.000	1.000	664	100000642	100000005	NT PSF-A488 IMPa4-A546 DAPI 8C2-siRNA-IMP-a2-a4 V2.00	0	20. NT IMPa4 PSF-A488 DAPI IMPa4-A546_h_TileScan_001 (Stage 8 of 49)	00-Ske7vespH9hB7nEm4VJimN
63629.6	42775.5	-2.72042	um	Nucleus	Nucleus Center of Homogeneous Mass	0.000	1.000	665	100000643	100000006	NT PSF-A488 IMPa4-A546 DAPI 8C2-siRNA-IMP-a2-a4 V2.00	0	20. NT IMPa4 PSF-A488 DAPI IMPa4-A546_h_TileScan_001 (Stage 8 of 49)	00-Ske7vespH9hB7nEm4VJimN
63658.7	42776.5	-2.63947	um	Nucleus	Nucleus Center of Homogeneous Mass	0.000	1.000	666	100000644	100000007	NT PSF-A488 IMPa4-A546 DAPI 8C2-siRNA-IMP-a2-a4 V2.00	0	20. NT IMPa4 PSF-A488 DAPI IMPa4-A546_h_TileScan_001 (Stage 8 of 49)	00-Ske7vespH9hB7nEm4VJimN
63732.1	42721.5	-2.47682	um	Nucleus	Nucleus Center of Homogeneous Mass	0.000	1.000	667	100000645	100000008	NT PSF-A488 IMPa4-A546 DAPI 8C2-siRNA-IMP-a2-a4 V2.00	0	20. NT IMPa4 PSF-A488 DAPI IMPa4-A546_h_TileScan_001 (Stage 8 of 49)	00-Ske7vespH9hB7nEm4VJimN
63748	42757.2	-2.35094	um	Nucleus	Nucleus Center of Homogeneous Mass	0.000	1.000	668	100000646	100000009	NT PSF-A488 IMPa4-A546 DAPI 8C2-siRNA-IMP-a2-a4 V2.00	0	20. NT IMPa4 PSF-A488 DAPI IMPa4-A546_h_TileScan_001 (Stage 8 of 49)	00-Ske7vespH9hB7nEm4VJimN
63720.6	42763.2	-2.64408	um	Nucleus	Nucleus Center of Homogeneous Mass	0.000	1.000	669	100000647	100000010	NT PSF-A488 IMPa4-A546 DAPI 8C2-siRNA-IMP-a2-a4 V2.00	0	20. NT IMPa4 PSF-A488 DAPI IMPa4-A546_h_TileScan_001 (Stage 8 of 49)	00-Ske7vespH9hB7nEm4VJimN
63642.2	42786.6	-2.59534	um	Nucleus	Nucleus Center of Homogeneous Mass	0.000	1.000	671	100000648	100000011	NT PSF-A488 IMPa4-A546 DAPI 8C2-siRNA-IMP-a2-a4 V2.00	0	20. NT IMPa4 PSF-A488 DAPI IMPa4-A546_h_TileScan_001 (Stage 8 of 49)	00-Ske7vespH9hB7nEm4VJimN
63658.9	42792.3	-2.68686	um	Nucleus	Nucleus Center of Homogeneous Mass	0.000	1.000	672	100000649	100000012	NT PSF-A488 IMPa4-A546 DAPI 8C2-siRNA-IMP-a2-a4 V2.00	0	20. NT IMPa4 PSF-A488 DAPI IMPa4-A546_h_TileScan_001 (Stage 8 of 49)	00-Ske7vespH9hB7nEm4VJimN
63637.5	42808.7	-2.68826	um	Nucleus	Nucleus Center of Homogeneous Mass	0.000	1.000	673	100000650	100000013	NT PSF-A488 IMPa4-A546 DAPI 8C2-siRNA-IMP-a2-a4 V2.00	0	20. NT IMPa4 PSF-A488 DAPI IMPa4-A546_h_TileScan_001 (Stage 8 of 49)	00-Ske7vespH9hB7nEm4VJimN
63630.9	42803.4	-2.66292	um	Nucleus	Nucleus Center of Homogeneous Mass	0.000	1.000	673	100000651	100000014	NT PSF-A488 IMPa4-A546 DAPI 8C2-siRNA-IMP-a2-a4 V2.00	0	20. NT IMPa4 PSF-A488 DAPI IMPa4-A546_h_TileScan_001 (Stage 8 of 49)	00-Ske7vespH9hB7nEm4VJimN
63676.8	42810.4	-2.70205	um	Nucleus	Nucleus Center of Homogeneous Mass	0.000	1.000	674	100000652	100000015	NT PSF-A488 IMPa4-A546 DAPI 8C2-siRNA-IMP-a2-a4 V2.00	0	20. NT IMPa4 PSF-A488 DAPI IMPa4-A546_h_TileScan_001 (Stage 8 of 49)	00-Ske7vespH9hB7nEm4VJimN
63651.5	42842.2	-2.65672	um	Nucleus	Nucleus Center of Homogeneous Mass	0.000	1.000	675	100000653	100000016	NT PSF-A488 IMPa4-A546 DAPI 8C2-siRNA-IMP-a2-a4 V2.00	0	20. NT IMPa4 PSF-A488 DAPI IMPa4-A546_h_TileScan_001 (Stage 8 of 49)	00-Ske7vespH9hB7nEm4VJimN
63699.6	42791.5	-2.53094	um	Nucleus	Nucleus Center of Homogeneous Mass	0.000	1.000	677	100000654	100000017	NT PSF-A488 IMPa4-A546 DAPI 8C2-siRNA-IMP-a2-a4 V2.00	0	20. NT IMPa4 PSF-A488 DAPI IMPa4-A546_h_TileScan_001 (Stage 8 of 49)	00-Ske7vespH9hB7nEm4VJimN
63702.3	42821.1	-2.68585	um	Nucleus	Nucleus Center of Homogeneous Mass	0.000	1.000	678	100000655	100000018	NT PSF-A488 IMPa4-A546 DAPI 8C2-siRNA-IMP-a2-a4 V2.00	0	20. NT IMPa4 PSF-A488 DAPI IMPa4-A546_h_TileScan_001 (Stage 8 of 49)	00-Ske7vespH9hB7nEm4VJimN
63692.5	42840.9	-2.50434	um	Nucleus	Nucleus Center of Homogeneous Mass	0.000	1.000	679	100000656	100000019	NT PSF-A488 IMPa4-A546 DAPI 8C2-siRNA-IMP-a2-a4 V2.00	0	20. NT IMPa4 PSF-A488 DAPI IMPa4-A546_h_TileScan_001 (Stage 8 of 49)	00-Ske7vespH9hB7nEm4VJimN
63669.5	42732.1	-2.34156	um	Nucleus	Nucleus Center of Homogeneous Mass	0.000	1.000	681	100000657	100000020	NT PSF-A488 IMPa4-A546 DAPI 8C2-siRNA-IMP-a2-a4 V2.00	0	20. NT IMPa4 PSF-A488 DAPI IMPa4-A546_h_TileScan_001 (Stage 8 of 49)	00-Ske7vespH9hB7nEm4VJimN
63717	42711	-2.45783	um	Nucleus	Nucleus Center of Homogeneous Mass	0.000	1.000	682	100000658	100000021	NT PSF-A488 IMPa4-A546 DAPI 8C2-siRNA-IMP-a2-a4 V2.00	0	20. NT IMPa4 PSF-A488 DAPI IMPa4-A546_h_TileScan_001 (Stage 8 of 49)	00-Ske7vespH9hB7nEm4VJimN
63757.7	42781.8	-1.94785	um	Nucleus	Nucleus Center of Homogeneous Mass	0.000	1.000	683	100000659	100000022	NT PSF-A488 IMPa4-A546 DAPI 8C2-siRNA-IMP-a2-a4 V2.00	0	20. NT IMPa4 PSF-A488 DAPI IMPa4-A546_h_TileScan_001 (Stage 8 of 49)	00-Ske7vespH9hB7nEm4VJimN
63735	42807	-2.37514	um	Nucleus	Nucleus Center of Homogeneous Mass	0.000	1.000	684	100000660	100000023	NT PSF-A488 IMPa4-A546 DAPI 8C2-siRNA-IMP-a2-a4 V2.00	0	20. NT IMPa4 PSF-A488 DAPI IMPa4-A546_h_TileScan_001 (Stage 8 of 49)	00-Ske7vespH9hB7nEm4VJimN
63756.5	42821.7	-2.4021	um	Nucleus	Nucleus Center of Homogeneous Mass	0.000	1.000	685	100000661	100000024	NT PSF-A488 IMPa4-A546 DAPI 8C2-siRNA-IMP-a2-a4 V2.00	0	20. NT IMPa4 PSF-A488 DAPI IMPa4-A546_h_TileScan_001 (Stage 8 of 49)	00-Ske7vespH9hB7nEm4VJimN
63737.8	42827.4	-2.23046	um	Nucleus	Nucleus Center of Homogeneous Mass	0.000	1.000	686	100000662	100000025	NT PSF-A488 IMPa4-A546 DAPI 8C2-siRNA-IMP-a2-a4 V2.00	0	20. NT IMPa4 PSF-A488 DAPI IMPa4-A546_h_TileScan_001 (Stage 8 of 49)	00-Ske7vespH9hB7nEm4VJimN
63752.5	42843	-2.08413	um	Nucleus	Nucleus Center of Homogeneous Mass	0.000	1.000	687	100000663	100000026	NT PSF-A488 IMPa4-A546 DAPI 8C2-siRNA-IMP-a2-a4 V2.00	0	20. NT IMPa4 PSF-A488 DAPI IMPa4-A546_h_TileScan_001 (Stage 8 of 49)	00-Ske7vespH9hB7nEm4VJimN
63667	42726.5	-2.63429	um	Nucleus	Nucleus Center of Homogeneous Mass	0.000	1.000	688	100000664	100000000	NT PSF-A488 IMPa4-A546 DAPI 8C2-siRNA-IMP-a2-a4 V2.00	0	20. NT IMPa4 PSF-A488 DAPI IMPa4-A546_i_TileScan_001 (Stage 9 of 49)	00-WCaiszcWxaqqB6PCEEJPqB
63673	42740.6	-2.62746	um	Nucleus	Nucleus Center of Homogeneous Mass	0.000	1.000	688	100000665	100000001	NT PSF-A488 IMPa4-A546 DAPI 8C2-siRNA-IMP-a2-a4 V2.00	0	20. NT IMPa4 PSF-A488 DAPI IMPa4-A546_i_TileScan_001 (Stage 9 of 49)	00-WCaiszcWxaqqB6PCEEJPqB
63690.6	42748.7	-2.46104	um	Nucleus	Nucleus Center of Homogeneous Mass	0.000	1.000	689	100000666	100000002	NT PSF-A488 IMPa4-A546 DAPI 8C2-siRNA-IMP-a2-a4 V2.00	0	20. NT IMPa4 PSF-A488 DAPI IMPa4-A546_i_TileScan_001 (Stage 9 of 49)	00-WCaiszcWxaqqB6PCEEJPqB
63624	42758.8	-2.59332	um	Nucleus	Nucleus Center of Homogeneous Mass	0.000	1.000	690	100000667	100000003	NT PSF-A488 IMPa4-A546 DAPI 8C2-siRNA-IMP-a2-a4 V2.00	0	20. NT IMPa4 PSF-A488 DAPI IMPa4-A546_i_TileScan_001 (Stage 9 of 49)	00-WCaiszcWxaqqB6PCEEJPqB
63710.8	42707.1	-2.41078	um	Nucleus	Nucleus Center of Homogeneous Mass	0.000	1.000	691	100000668	100000004	NT PSF-A488 IMPa4-A546 DAPI 8C2-siRNA-IMP-a2-a4 V2.00	0	20. NT IMPa4 PSF-A488 DAPI IMPa4-A546_i_TileScan_001 (Stage 9 of 49)	00-WCaiszcWxaqqB6PCEEJPqB
63713.3	42718.9	-2.33863	um	Nucleus	Nucleus Center of Homogeneous Mass	0.000	1.000	692	100000669	100000005	NT PSF-A488 IMPa4-A546 DAPI 8C2-siRNA-IMP-a2-a4 V2.00	0	20. NT IMPa4 PSF-A488 DAPI IMPa4-A546_i_TileScan_001 (Stage 9 of 49)	00-WCaiszcWxaqqB6PCEEJPqB
63745.6	42734.9	-2.4579	um	Nucleus	Nucleus Center of Homogeneous Mass	0.000	1.000	693	100000670	100000006	NT PSF-A488 IMPa4-A546 DAPI 8C2-siRNA-IMP-a2-a4 V2.00	0	20. NT IMPa4 PSF-A488 DAPI IMPa4-A546_i_TileScan_001 (Stage 9 of 49)	00-WCaiszcWxaqqB6PCEEJPqB
63725.4	42744.4	-2.39925	um	Nucleus	Nucleus Center of Homogeneous Mass	0.000	1.000	694	100000671	100000007	NT PSF-A488 IMPa4-A546 DAPI 8C2-siRNA-IMP-a2-a4 V2.00	0	20. NT IMPa4 PSF-A488 DAPI IMPa4-A546_i_TileScan_001 (Stage 9 of 49)	00-WCaiszcWxaqqB6PCEEJPqB
63734.5	42764.6	-2.47378	um	Nucleus	Nucleus Center of Homogeneous Mass	0.000	1.000	695	100000672	100000008	NT PSF-A488 IMPa4-A546 DAPI 8C2-siRNA-IMP-a2-a4 V2.00	0	20. NT IMPa4 PSF-A488 DAPI IMPa4-A546_i_TileScan_001 (Stage 9 of 49)	00-WCaiszcWxaqqB6PCEEJPqB
63756.7	42769.5	-2.34514	um	Nucleus	Nucleus Center of Homogeneous Mass	0.000	1.000	696	100000673	100000009	NT PSF-A488 IMPa4-A546 DAPI 8C2-siRNA-IMP-a2-a4 V2.00	0	20. NT IMPa4 PSF-A488 DAPI IMPa4-A546_i_TileScan_001 (Stage 9 of 49)	00-WCaiszcWxaqqB6PCEEJPqB
63671.9	42812.6	-2.65066	um	Nucleus	Nucleus Center of Homogeneous Mass	0.000	1.000	697	100000674	100000010	NT PSF-A488 IMPa4-A546 DAPI 8C2-siRNA-IMP-a2-a4 V2.00	0	20. NT IMPa4 PSF-A488 DAPI IMPa4-A546_i_TileScan_001 (Stage 9 of 49)	00-WCaiszcWxaqqB6PCEEJPqB
63661.2	42797.2	-2.46678	um	Nucleus	Nucleus Center of Homogeneous Mass	0.000	1.000	698	100000675	100000011	NT PSF-A488 IMPa4-A546 DAPI 8C2-siRNA-IMP-a2-a4 V2.00	0	20. NT IMPa4 PSF-A488 DAPI IMPa4-A546_i_TileScan_001 (Stage 9 of 49)	00-WCaiszcWxaqqB6PCEEJPqB
63739.1	42781.2	-2.47217	um	Nucleus	Nucleus Center of Homogeneous Mass	0.000	1.000	701	100000676	100000012	NT PSF-A488 IMPa4-A546 DAPI 8C2-siRNA-IMP-a2-a4 V2.00	0	20. NT IMPa4 PSF-A488 DAPI IMPa4-A546_i_TileScan_001 (Stage 9 of 49)	00-WCaiszcWxaqqB6PCEEJPqB
63718	42783.5	-2.41018	um	Nucleus	Nucleus Center of Homogeneous Mass	0.000	1.000	702	100000677	100000013	NT PSF-A488 IMPa4-A546 DAPI 8C2-siRNA-IMP-a2-a4 V2.00	0	20. NT IMPa4 PSF-A488 DAPI IMPa4-A546_i_TileScan_001 (Stage 9 of 49)	00-WCaiszcWxaqqB6PCEEJPqB
63689.9	42786.8	-2.48377	um	Nucleus	Nucleus Center of Homogeneous Mass	0.000	1.000	703	100000678	100000014	NT PSF-A488 IMPa4-A546 DAPI 8C2-siRNA-IMP-a2-a4 V2.00	0	20. NT IMPa4 PSF-A488 DAPI IMPa4-A546_i_TileScan_001 (Stage 9 of 49)	00-WCaiszcWxaqqB6PCEEJPqB
63744.2	42798.9	-2.45421	um	Nucleus	Nucleus Center of Homogeneous Mass	0.000	1.000	704	100000679	100000015	NT PSF-A488 IMPa4-A546 DAPI 8C2-siRNA-IMP-a2-a4 V2.00	0	20. NT IMPa4 PSF-A488 DAPI IMPa4-A546_i_TileScan_001 (Stage 9 of 49)	00-WCaiszcWxaqqB6PCEEJPqB
63749.2	42818.3	-2.3562	um	Nucleus	Nucleus Center of Homogeneous Mass	0.000	1.000	705	100000680	100000016	NT PSF-A488 IMPa4-A546 DAPI 8C2-siRNA-IMP-a2-a4 V2.00	0	20. NT IMPa4 PSF-A488 DAPI IMPa4-A546_i_TileScan_001 (Stage 9 of 49)	00-WCaiszcWxaqqB6PCEEJPqB
63738.1	42838.2	-2.46778	um	Nucleus	Nucleus Center of Homogeneous Mass	0.000	1.000	705	100000681	100000017	NT PSF-A488 IMPa4-A546 DAPI 8C2-siRNA-IMP-a2-a4 V2.00	0	20. NT IMPa4 PSF-A488 DAPI IMPa4-A546_i_TileScan_001 (Stage 9 of 49)	00-WCaiszcWxaqqB6PCEEJPqB
63671.5	42708.4	-2.38511	um	Nucleus	Nucleus Center of Homogeneous Mass	0.000	1.000	707	100000682	100000018	NT PSF-A488 IMPa4-A546 DAPI 8C2-siRNA-IMP-a2-a4 V2.00	0	20. NT IMPa4 PSF-A488 DAPI IMPa4-A546_i_TileScan_001 (Stage 9 of 49)	00-WCaiszcWxaqqB6PCEEJPqB
63748.4	42709	-2.35024	um	Nucleus	Nucleus Center of Homogeneous Mass	0.000	1.000	708	100000683	100000019	NT PSF-A488 IMPa4-A546 DAPI 8C2-siRNA-IMP-a2-a4 V2.00	0	20. NT IMPa4 PSF-A488 DAPI IMPa4-A546_i_TileScan_001 (Stage 9 of 49)	00-WCaiszcWxaqqB6PCEEJPqB
63734.7	42720.9	-2.37466	um	Nucleus	Nucleus Center of Homogeneous Mass	0.000	1.000	709	100000684	100000020	NT PSF-A488 IMPa4-A546 DAPI 8C2-siRNA-IMP-a2-a4 V2.00	0	20. NT IMPa4 PSF-A488 DAPI IMPa4-A546_i_TileScan_001 (Stage 9 of 49)	00-WCaiszcWxaqqB6PCEEJPqB
63717.3	42759.8	-2.30208	um	Nucleus	Nucleus Center of Homogeneous Mass	0.000	1.000	710	100000685	100000021	NT PSF-A488 IMPa4-A546 DAPI 8C2-siRNA-IMP-a2-a4 V2.00	0	20. NT IMPa4 PSF-A488 DAPI IMPa4-A546_i_TileScan_001 (Stage 9 of 49)	00-WCaiszcWxaqqB6PCEEJPqB
63714	42779.2	-2.80132	um	Nucleus	Nucleus Center of Homogeneous Mass	0.000	1.000	710	100000686	100000022	NT PSF-A488 IMPa4-A546 DAPI 8C2-siRNA-IMP-a2-a4 V2.00	0	20. NT IMPa4 PSF-A488 DAPI IMPa4-A546_i_TileScan_001 (Stage 9 of 49)	00-WCaiszcWxaqqB6PCEEJPqB
63700.9	42731.5	-1.8418	um	Nucleus	Nucleus Center of Homogeneous Mass	0.000	1.000	711	100000687	100000023	NT PSF-A488 IMPa4-A546 DAPI 8C2-siRNA-IMP-a2-a4 V2.00	0	20. NT IMPa4 PSF-A488 DAPI IMPa4-A546_i_TileScan_001 (Stage 9 of 49)	00-WCaiszcWxaqqB6PCEEJPqB
63639.8	42784.2	-2.18095	um	Nucleus	Nucleus Center of Homogeneous Mass	0.000	1.000	712	100000688	100000024	NT PSF-A488 IMPa4-A546 DAPI 8C2-siRNA-IMP-a2-a4 V2.00	0	20. NT IMPa4 PSF-A488 DAPI IMPa4-A546_i_TileScan_001 (Stage 9 of 49)	00-WCaiszcWxaqqB6PCEEJPqB
63632.4	42823.3	-2.55569	um	Nucleus	Nucleus Center of Homogeneous Mass	0.000	1.000	713	100000689	100000025	NT PSF-A488 IMPa4-A546 DAPI 8C2-siRNA-IMP-a2-a4 V2.00	0	20. NT IMPa4 PSF-A488 DAPI IMPa4-A546_i_TileScan_001 (Stage 9 of 49)	00-WCaiszcWxaqqB6PCEEJPqB
63681.5	42845.7	-2.64418	um	Nucleus	Nucleus Center of Homogeneous Mass	0.000	1.000	714	100000690	100000026	NT PSF-A488 IMPa4-A546 DAPI 8C2-siRNA-IMP-a2-a4 V2.00	0	20. NT IMPa4 PSF-A488 DAPI IMPa4-A546_i_TileScan_001 (Stage 9 of 49)	00-WCaiszcWxaqqB6PCEEJPqB
63628.5	42844.4	-2.27034	um	Nucleus	Nucleus Center of Homogeneous Mass	0.000	1.000	714	100000691	100000027	NT PSF-A488 IMPa4-A546 DAPI 8C2-siRNA-IMP-a2-a4 V2.00	0	20. NT IMPa4 PSF-A488 DAPI IMPa4-A546_i_TileScan_001 (Stage 9 of 49)	00-WCaiszcWxaqqB6PCEEJPqB
63759.3	42799.4	-2.26591	um	Nucleus	Nucleus Center of Homogeneous Mass	0.000	1.000	715	100000692	100000028	NT PSF-A488 IMPa4-A546 DAPI 8C2-siRNA-IMP-a2-a4 V2.00	0	20. NT IMPa4 PSF-A488 DAPI IMPa4-A546_i_TileScan_001 (Stage 9 of 49)	00-WCaiszcWxaqqB6PCEEJPqB
63685.5	42706.6	-2.78958	um	Nucleus	Nucleus Center of Homogeneous Mass	0.000	1.000	717	100000693	100000000	NT PSF-A488 IMPa4-A546 DAPI 8C2-siRNA-IMP-a2-a4 V2.00	0	20. NT IMPa4 PSF-A488 DAPI IMPa4-A546_j_TileScan_001 (Stage 10 of 49)	00-vgco2jj3SaKyKEiei5qxRZ
63662.4	42724.6	-2.81291	um	Nucleus	Nucleus Center of Homogeneous Mass	0.000	1.000	718	100000694	100000001	NT PSF-A488 IMPa4-A546 DAPI 8C2-siRNA-IMP-a2-a4 V2.00	0	20. NT IMPa4 PSF-A488 DAPI IMPa4-A546_j_TileScan_001 (Stage 10 of 49)	00-vgco2jj3SaKyKEiei5qxRZ
63623.1	42771.5	-2.94036	um	Nucleus	Nucleus Center of Homogeneous Mass	0.000	1.000	719	100000695	100000002	NT PSF-A488 IMPa4-A546 DAPI 8C2-siRNA-IMP-a2-a4 V2.00	0	20. NT IMPa4 PSF-A488 DAPI IMPa4-A546_j_TileScan_001 (Stage 10 of 49)	00-vgco2jj3SaKyKEiei5qxRZ
63692.6	42709	-2.71222	um	Nucleus	Nucleus Center of Homogeneous Mass	0.000	1.000	720	100000696	100000003	NT PSF-A488 IMPa4-A546 DAPI 8C2-siRNA-IMP-a2-a4 V2.00	0	20. NT IMPa4 PSF-A488 DAPI IMPa4-A546_j_TileScan_001 (Stage 10 of 49)	00-vgco2jj3SaKyKEiei5qxRZ
63647.3	42717	-2.81907	um	Nucleus	Nucleus Center of Homogeneous Mass	0.000	1.000	721	100000697	100000004	NT PSF-A488 IMPa4-A546 DAPI 8C2-siRNA-IMP-a2-a4 V2.00	0	20. NT IMPa4 PSF-A488 DAPI IMPa4-A546_j_TileScan_001 (Stage 10 of 49)	00-vgco2jj3SaKyKEiei5qxRZ
63632.8	42746.8	-2.6217	um	Nucleus	Nucleus Center of Homogeneous Mass	0.000	1.000	722	100000698	100000005	NT PSF-A488 IMPa4-A546 DAPI 8C2-siRNA-IMP-a2-a4 V2.00	0	20. NT IMPa4 PSF-A488 DAPI IMPa4-A546_j_TileScan_001 (Stage 10 of 49)	00-vgco2jj3SaKyKEiei5qxRZ
63654.6	42756.7	-2.59253	um	Nucleus	Nucleus Center of Homogeneous Mass	0.000	1.000	723	100000699	100000006	NT PSF-A488 IMPa4-A546 DAPI 8C2-siRNA-IMP-a2-a4 V2.00	0	20. NT IMPa4 PSF-A488 DAPI IMPa4-A546_j_TileScan_001 (Stage 10 of 49)	00-vgco2jj3SaKyKEiei5qxRZ
63673	42759.9	-2.84295	um	Nucleus	Nucleus Center of Homogeneous Mass	0.000	1.000	724	100000700	100000007	NT PSF-A488 IMPa4-A546 DAPI 8C2-siRNA-IMP-a2-a4 V2.00	0	20. NT IMPa4 PSF-A488 DAPI IMPa4-A546_j_TileScan_001 (Stage 10 of 49)	00-vgco2jj3SaKyKEiei5qxRZ
63688.9	42755.4	-2.83289	um	Nucleus	Nucleus Center of Homogeneous Mass	0.000	1.000	724	100000701	100000008	NT PSF-A488 IMPa4-A546 DAPI 8C2-siRNA-IMP-a2-a4 V2.00	0	20. NT IMPa4 PSF-A488 DAPI IMPa4-A546_j_TileScan_001 (Stage 10 of 49)	00-vgco2jj3SaKyKEiei5qxRZ
63751.1	42736	-2.61315	um	Nucleus	Nucleus Center of Homogeneous Mass	0.000	1.000	725	100000702	100000009	NT PSF-A488 IMPa4-A546 DAPI 8C2-siRNA-IMP-a2-a4 V2.00	0	20. NT IMPa4 PSF-A488 DAPI IMPa4-A546_j_TileScan_001 (Stage 10 of 49)	00-vgco2jj3SaKyKEiei5qxRZ
63705.3	42735	-2.60079	um	Nucleus	Nucleus Center of Homogeneous Mass	0.000	1.000	726	100000703	100000010	NT PSF-A488 IMPa4-A546 DAPI 8C2-siRNA-IMP-a2-a4 V2.00	0	20. NT IMPa4 PSF-A488 DAPI IMPa4-A546_j_TileScan_001 (Stage 10 of 49)	00-vgco2jj3SaKyKEiei5qxRZ
63728.3	42756.5	-2.74987	um	Nucleus	Nucleus Center of Homogeneous Mass	0.000	1.000	727	100000704	100000011	NT PSF-A488 IMPa4-A546 DAPI 8C2-siRNA-IMP-a2-a4 V2.00	0	20. NT IMPa4 PSF-A488 DAPI IMPa4-A546_j_TileScan_001 (Stage 10 of 49)	00-vgco2jj3SaKyKEiei5qxRZ
63676.8	42792.4	-3.00227	um	Nucleus	Nucleus Center of Homogeneous Mass	0.000	1.000	728	100000705	100000012	NT PSF-A488 IMPa4-A546 DAPI 8C2-siRNA-IMP-a2-a4 V2.00	0	20. NT IMPa4 PSF-A488 DAPI IMPa4-A546_j_TileScan_001 (Stage 10 of 49)	00-vgco2jj3SaKyKEiei5qxRZ
63664.5	42829.3	-3.03401	um	Nucleus	Nucleus Center of Homogeneous Mass	0.000	1.000	730	100000706	100000013	NT PSF-A488 IMPa4-A546 DAPI 8C2-siRNA-IMP-a2-a4 V2.00	0	20. NT IMPa4 PSF-A488 DAPI IMPa4-A546_j_TileScan_001 (Stage 10 of 49)	00-vgco2jj3SaKyKEiei5qxRZ
63631.6	42838.6	-2.95592	um	Nucleus	Nucleus Center of Homogeneous Mass	0.000	1.000	731	100000707	100000014	NT PSF-A488 IMPa4-A546 DAPI 8C2-siRNA-IMP-a2-a4 V2.00	0	20. NT IMPa4 PSF-A488 DAPI IMPa4-A546_j_TileScan_001 (Stage 10 of 49)	00-vgco2jj3SaKyKEiei5qxRZ
63642	42792.8	-2.93094	um	Nucleus	Nucleus Center of Homogeneous Mass	0.000	1.000	732	100000708	100000015	NT PSF-A488 IMPa4-A546 DAPI 8C2-siRNA-IMP-a2-a4 V2.00	0	20. NT IMPa4 PSF-A488 DAPI IMPa4-A546_j_TileScan_001 (Stage 10 of 49)	00-vgco2jj3SaKyKEiei5qxRZ
63625.4	42801.9	-2.85624	um	Nucleus	Nucleus Center of Homogeneous Mass	0.000	1.000	733	100000709	100000016	NT PSF-A488 IMPa4-A546 DAPI 8C2-siRNA-IMP-a2-a4 V2.00	0	20. NT IMPa4 PSF-A488 DAPI IMPa4-A546_j_TileScan_001 (Stage 10 of 49)	00-vgco2jj3SaKyKEiei5qxRZ
63702	42787.8	-2.87842	um	Nucleus	Nucleus Center of Homogeneous Mass	0.000	1.000	734	100000710	100000017	NT PSF-A488 IMPa4-A546 DAPI 8C2-siRNA-IMP-a2-a4 V2.00	0	20. NT IMPa4 PSF-A488 DAPI IMPa4-A546_j_TileScan_001 (Stage 10 of 49)	00-vgco2jj3SaKyKEiei5qxRZ
63744.2	42786.4	-2.83072	um	Nucleus	Nucleus Center of Homogeneous Mass	0.000	1.000	735	100000711	100000018	NT PSF-A488 IMPa4-A546 DAPI 8C2-siRNA-IMP-a2-a4 V2.00	0	20. NT IMPa4 PSF-A488 DAPI IMPa4-A546_j_TileScan_001 (Stage 10 of 49)	00-vgco2jj3SaKyKEiei5qxRZ
63711.7	42821.3	-2.94406	um	Nucleus	Nucleus Center of Homogeneous Mass	0.000	1.000	736	100000712	100000019	NT PSF-A488 IMPa4-A546 DAPI 8C2-siRNA-IMP-a2-a4 V2.00	0	20. NT IMPa4 PSF-A488 DAPI IMPa4-A546_j_TileScan_001 (Stage 10 of 49)	00-vgco2jj3SaKyKEiei5qxRZ
63758.7	42843.2	-2.76685	um	Nucleus	Nucleus Center of Homogeneous Mass	0.000	1.000	737	100000713	100000020	NT PSF-A488 IMPa4-A546 DAPI 8C2-siRNA-IMP-a2-a4 V2.00	0	20. NT IMPa4 PSF-A488 DAPI IMPa4-A546_j_TileScan_001 (Stage 10 of 49)	00-vgco2jj3SaKyKEiei5qxRZ
63713.7	42845.5	-2.96011	um	Nucleus	Nucleus Center of Homogeneous Mass	0.000	1.000	738	100000714	100000021	NT PSF-A488 IMPa4-A546 DAPI 8C2-siRNA-IMP-a2-a4 V2.00	0	20. NT IMPa4 PSF-A488 DAPI IMPa4-A546_j_TileScan_001 (Stage 10 of 49)	00-vgco2jj3SaKyKEiei5qxRZ
63725.9	42716.8	-2.64883	um	Nucleus	Nucleus Center of Homogeneous Mass	0.000	1.000	739	100000715	100000022	NT PSF-A488 IMPa4-A546 DAPI 8C2-siRNA-IMP-a2-a4 V2.00	0	20. NT IMPa4 PSF-A488 DAPI IMPa4-A546_j_TileScan_001 (Stage 10 of 49)	00-vgco2jj3SaKyKEiei5qxRZ
63724.1	42707.3	-2.46225	um	Nucleus	Nucleus Center of Homogeneous Mass	0.000	1.000	740	100000716	100000023	NT PSF-A488 IMPa4-A546 DAPI 8C2-siRNA-IMP-a2-a4 V2.00	0	20. NT IMPa4 PSF-A488 DAPI IMPa4-A546_j_TileScan_001 (Stage 10 of 49)	00-vgco2jj3SaKyKEiei5qxRZ
63737.9	42706.2	-1.90056	um	Nucleus	Nucleus Center of Homogeneous Mass	0.000	1.000	741	100000717	100000024	NT PSF-A488 IMPa4-A546 DAPI 8C2-siRNA-IMP-a2-a4 V2.00	0	20. NT IMPa4 PSF-A488 DAPI IMPa4-A546_j_TileScan_001 (Stage 10 of 49)	00-vgco2jj3SaKyKEiei5qxRZ
63759	42722.9	-2.55556	um	Nucleus	Nucleus Center of Homogeneous Mass	0.000	1.000	742	100000718	100000025	NT PSF-A488 IMPa4-A546 DAPI 8C2-siRNA-IMP-a2-a4 V2.00	0	20. NT IMPa4 PSF-A488 DAPI IMPa4-A546_j_TileScan_001 (Stage 10 of 49)	00-vgco2jj3SaKyKEiei5qxRZ
63749.6	42717.9	-2.48133	um	Nucleus	Nucleus Center of Homogeneous Mass	0.000	1.000	742	100000719	100000026	NT PSF-A488 IMPa4-A546 DAPI 8C2-siRNA-IMP-a2-a4 V2.00	0	20. NT IMPa4 PSF-A488 DAPI IMPa4-A546_j_TileScan_001 (Stage 10 of 49)	00-vgco2jj3SaKyKEiei5qxRZ
63738.4	42720	-1.62269	um	Nucleus	Nucleus Center of Homogeneous Mass	0.000	1.000	742	100000720	100000027	NT PSF-A488 IMPa4-A546 DAPI 8C2-siRNA-IMP-a2-a4 V2.00	0	20. NT IMPa4 PSF-A488 DAPI IMPa4-A546_j_TileScan_001 (Stage 10 of 49)	00-vgco2jj3SaKyKEiei5qxRZ
63731.3	42717.6	-2.00749	um	Nucleus	Nucleus Center of Homogeneous Mass	0.000	1.000	742	100000721	100000028	NT PSF-A488 IMPa4-A546 DAPI 8C2-siRNA-IMP-a2-a4 V2.00	0	20. NT IMPa4 PSF-A488 DAPI IMPa4-A546_j_TileScan_001 (Stage 10 of 49)	00-vgco2jj3SaKyKEiei5qxRZ
63705.4	42822.1	-2.75137	um	Nucleus	Nucleus Center of Homogeneous Mass	0.000	1.000	743	100000722	100000000	NT PSF-A488 IMPa4-A546 DAPI 8C2-siRNA-IMP-a2-a4 V2.00	0	20. NT IMPa4 PSF-A488 DAPI IMPa4-A546_k_TileScan_001 (Stage 11 of 49)	00-kYoCsVrgynrNjesNivXKkd
63667.2	42706.9	-2.64778	um	Nucleus	Nucleus Center of Homogeneous Mass	0.000	1.000	744	100000723	100000001	NT PSF-A488 IMPa4-A546 DAPI 8C2-siRNA-IMP-a2-a4 V2.00	0	20. NT IMPa4 PSF-A488 DAPI IMPa4-A546_k_TileScan_001 (Stage 11 of 49)	00-kYoCsVrgynrNjesNivXKkd
63642.3	42724.9	-2.78242	um	Nucleus	Nucleus Center of Homogeneous Mass	0.000	1.000	745	100000724	100000002	NT PSF-A488 IMPa4-A546 DAPI 8C2-siRNA-IMP-a2-a4 V2.00	0	20. NT IMPa4 PSF-A488 DAPI IMPa4-A546_k_TileScan_001 (Stage 11 of 49)	00-kYoCsVrgynrNjesNivXKkd
63619.2	42738.3	-2.75825	um	Nucleus	Nucleus Center of Homogeneous Mass	0.000	1.000	746	100000725	100000003	NT PSF-A488 IMPa4-A546 DAPI 8C2-siRNA-IMP-a2-a4 V2.00	0	20. NT IMPa4 PSF-A488 DAPI IMPa4-A546_k_TileScan_001 (Stage 11 of 49)	00-kYoCsVrgynrNjesNivXKkd
63656.1	42740.7	-2.59726	um	Nucleus	Nucleus Center of Homogeneous Mass	0.000	1.000	747	100000726	100000004	NT PSF-A488 IMPa4-A546 DAPI 8C2-siRNA-IMP-a2-a4 V2.00	0	20. NT IMPa4 PSF-A488 DAPI IMPa4-A546_k_TileScan_001 (Stage 11 of 49)	00-kYoCsVrgynrNjesNivXKkd
63639.4	42773.9	-2.86624	um	Nucleus	Nucleus Center of Homogeneous Mass	0.000	1.000	748	100000727	100000005	NT PSF-A488 IMPa4-A546 DAPI 8C2-siRNA-IMP-a2-a4 V2.00	0	20. NT IMPa4 PSF-A488 DAPI IMPa4-A546_k_TileScan_001 (Stage 11 of 49)	00-kYoCsVrgynrNjesNivXKkd
63734.9	42760.9	-2.66805	um	Nucleus	Nucleus Center of Homogeneous Mass	0.000	1.000	749	100000728	100000006	NT PSF-A488 IMPa4-A546 DAPI 8C2-siRNA-IMP-a2-a4 V2.00	0	20. NT IMPa4 PSF-A488 DAPI IMPa4-A546_k_TileScan_001 (Stage 11 of 49)	00-kYoCsVrgynrNjesNivXKkd
63717.4	42761.6	-2.69387	um	Nucleus	Nucleus Center of Homogeneous Mass	0.000	1.000	750	100000729	100000007	NT PSF-A488 IMPa4-A546 DAPI 8C2-siRNA-IMP-a2-a4 V2.00	0	20. NT IMPa4 PSF-A488 DAPI IMPa4-A546_k_TileScan_001 (Stage 11 of 49)	00-kYoCsVrgynrNjesNivXKkd
63741.1	42776.2	-2.70679	um	Nucleus	Nucleus Center of Homogeneous Mass	0.000	1.000	751	100000730	100000008	NT PSF-A488 IMPa4-A546 DAPI 8C2-siRNA-IMP-a2-a4 V2.00	0	20. NT IMPa4 PSF-A488 DAPI IMPa4-A546_k_TileScan_001 (Stage 11 of 49)	00-kYoCsVrgynrNjesNivXKkd
63673.4	42785.4	-2.87422	um	Nucleus	Nucleus Center of Homogeneous Mass	0.000	1.000	752	100000731	100000009	NT PSF-A488 IMPa4-A546 DAPI 8C2-siRNA-IMP-a2-a4 V2.00	0	20. NT IMPa4 PSF-A488 DAPI IMPa4-A546_k_TileScan_001 (Stage 11 of 49)	00-kYoCsVrgynrNjesNivXKkd
63640.8	42795.6	-2.88944	um	Nucleus	Nucleus Center of Homogeneous Mass	0.000	1.000	753	100000732	100000010	NT PSF-A488 IMPa4-A546 DAPI 8C2-siRNA-IMP-a2-a4 V2.00	0	20. NT IMPa4 PSF-A488 DAPI IMPa4-A546_k_TileScan_001 (Stage 11 of 49)	00-kYoCsVrgynrNjesNivXKkd
63655.4	42791.6	-2.85596	um	Nucleus	Nucleus Center of Homogeneous Mass	0.000	1.000	754	100000733	100000011	NT PSF-A488 IMPa4-A546 DAPI 8C2-siRNA-IMP-a2-a4 V2.00	0	20. NT IMPa4 PSF-A488 DAPI IMPa4-A546_k_TileScan_001 (Stage 11 of 49)	00-kYoCsVrgynrNjesNivXKkd
63647.5	42796.5	-2.84047	um	Nucleus	Nucleus Center of Homogeneous Mass	0.000	1.000	754	100000734	100000012	NT PSF-A488 IMPa4-A546 DAPI 8C2-siRNA-IMP-a2-a4 V2.00	0	20. NT IMPa4 PSF-A488 DAPI IMPa4-A546_k_TileScan_001 (Stage 11 of 49)	00-kYoCsVrgynrNjesNivXKkd
63689.3	42827.4	-2.74498	um	Nucleus	Nucleus Center of Homogeneous Mass	0.000	1.000	755	100000735	100000013	NT PSF-A488 IMPa4-A546 DAPI 8C2-siRNA-IMP-a2-a4 V2.00	0	20. NT IMPa4 PSF-A488 DAPI IMPa4-A546_k_TileScan_001 (Stage 11 of 49)	00-kYoCsVrgynrNjesNivXKkd
63644.8	42836.8	-2.87619	um	Nucleus	Nucleus Center of Homogeneous Mass	0.000	1.000	756	100000736	100000014	NT PSF-A488 IMPa4-A546 DAPI 8C2-siRNA-IMP-a2-a4 V2.00	0	20. NT IMPa4 PSF-A488 DAPI IMPa4-A546_k_TileScan_001 (Stage 11 of 49)	00-kYoCsVrgynrNjesNivXKkd
63691.7	42841.9	-2.78206	um	Nucleus	Nucleus Center of Homogeneous Mass	0.000	1.000	757	100000737	100000015	NT PSF-A488 IMPa4-A546 DAPI 8C2-siRNA-IMP-a2-a4 V2.00	0	20. NT IMPa4 PSF-A488 DAPI IMPa4-A546_k_TileScan_001 (Stage 11 of 49)	00-kYoCsVrgynrNjesNivXKkd
63626.7	42844.4	-2.8758	um	Nucleus	Nucleus Center of Homogeneous Mass	0.000	1.000	758	100000738	100000016	NT PSF-A488 IMPa4-A546 DAPI 8C2-siRNA-IMP-a2-a4 V2.00	0	20. NT IMPa4 PSF-A488 DAPI IMPa4-A546_k_TileScan_001 (Stage 11 of 49)	00-kYoCsVrgynrNjesNivXKkd
63736.3	42793.9	-2.77884	um	Nucleus	Nucleus Center of Homogeneous Mass	0.000	1.000	759	100000739	100000017	NT PSF-A488 IMPa4-A546 DAPI 8C2-siRNA-IMP-a2-a4 V2.00	0	20. NT IMPa4 PSF-A488 DAPI IMPa4-A546_k_TileScan_001 (Stage 11 of 49)	00-kYoCsVrgynrNjesNivXKkd
63754	42787	-2.7244	um	Nucleus	Nucleus Center of Homogeneous Mass	0.000	1.000	760	100000740	100000018	NT PSF-A488 IMPa4-A546 DAPI 8C2-siRNA-IMP-a2-a4 V2.00	0	20. NT IMPa4 PSF-A488 DAPI IMPa4-A546_k_TileScan_001 (Stage 11 of 49)	00-kYoCsVrgynrNjesNivXKkd
63717.1	42812.1	-2.60402	um	Nucleus	Nucleus Center of Homogeneous Mass	0.000	1.000	761	100000741	100000019	NT PSF-A488 IMPa4-A546 DAPI 8C2-siRNA-IMP-a2-a4 V2.00	0	20. NT IMPa4 PSF-A488 DAPI IMPa4-A546_k_TileScan_001 (Stage 11 of 49)	00-kYoCsVrgynrNjesNivXKkd
63756.4	42821.7	-2.33003	um	Nucleus	Nucleus Center of Homogeneous Mass	0.000	1.000	762	100000742	100000020	NT PSF-A488 IMPa4-A546 DAPI 8C2-siRNA-IMP-a2-a4 V2.00	0	20. NT IMPa4 PSF-A488 DAPI IMPa4-A546_k_TileScan_001 (Stage 11 of 49)	00-kYoCsVrgynrNjesNivXKkd
63725.7	42830.3	-2.54468	um	Nucleus	Nucleus Center of Homogeneous Mass	0.000	1.000	763	100000743	100000021	NT PSF-A488 IMPa4-A546 DAPI 8C2-siRNA-IMP-a2-a4 V2.00	0	20. NT IMPa4 PSF-A488 DAPI IMPa4-A546_k_TileScan_001 (Stage 11 of 49)	00-kYoCsVrgynrNjesNivXKkd
63759.7	42830.7	-2.41927	um	Nucleus	Nucleus Center of Homogeneous Mass	0.000	1.000	764	100000744	100000022	NT PSF-A488 IMPa4-A546 DAPI 8C2-siRNA-IMP-a2-a4 V2.00	0	20. NT IMPa4 PSF-A488 DAPI IMPa4-A546_k_TileScan_001 (Stage 11 of 49)	00-kYoCsVrgynrNjesNivXKkd
63726	42844.2	-2.46118	um	Nucleus	Nucleus Center of Homogeneous Mass	0.000	1.000	765	100000745	100000023	NT PSF-A488 IMPa4-A546 DAPI 8C2-siRNA-IMP-a2-a4 V2.00	0	20. NT IMPa4 PSF-A488 DAPI IMPa4-A546_k_TileScan_001 (Stage 11 of 49)	00-kYoCsVrgynrNjesNivXKkd
63749.1	42845.5	-2.44879	um	Nucleus	Nucleus Center of Homogeneous Mass	0.000	1.000	765	100000746	100000024	NT PSF-A488 IMPa4-A546 DAPI 8C2-siRNA-IMP-a2-a4 V2.00	0	20. NT IMPa4 PSF-A488 DAPI IMPa4-A546_k_TileScan_001 (Stage 11 of 49)	00-kYoCsVrgynrNjesNivXKkd
63626.6	42723.6	-2.76847	um	Nucleus	Nucleus Center of Homogeneous Mass	0.000	1.000	766	100000747	100000025	NT PSF-A488 IMPa4-A546 DAPI 8C2-siRNA-IMP-a2-a4 V2.00	0	20. NT IMPa4 PSF-A488 DAPI IMPa4-A546_k_TileScan_001 (Stage 11 of 49)	00-kYoCsVrgynrNjesNivXKkd
63637.7	42745	-2.86685	um	Nucleus	Nucleus Center of Homogeneous Mass	0.000	1.000	766	100000748	100000026	NT PSF-A488 IMPa4-A546 DAPI 8C2-siRNA-IMP-a2-a4 V2.00	0	20. NT IMPa4 PSF-A488 DAPI IMPa4-A546_k_TileScan_001 (Stage 11 of 49)	00-kYoCsVrgynrNjesNivXKkd
63681.4	42722.2	-2.45432	um	Nucleus	Nucleus Center of Homogeneous Mass	0.000	1.000	767	100000749	100000027	NT PSF-A488 IMPa4-A546 DAPI 8C2-siRNA-IMP-a2-a4 V2.00	0	20. NT IMPa4 PSF-A488 DAPI IMPa4-A546_k_TileScan_001 (Stage 11 of 49)	00-kYoCsVrgynrNjesNivXKkd
63704.4	42722.1	-2.3087	um	Nucleus	Nucleus Center of Homogeneous Mass	0.000	1.000	770	100000750	100000028	NT PSF-A488 IMPa4-A546 DAPI 8C2-siRNA-IMP-a2-a4 V2.00	0	20. NT IMPa4 PSF-A488 DAPI IMPa4-A546_k_TileScan_001 (Stage 11 of 49)	00-kYoCsVrgynrNjesNivXKkd
63748.1	42742.5	-2.71082	um	Nucleus	Nucleus Center of Homogeneous Mass	0.000	1.000	771	100000751	100000029	NT PSF-A488 IMPa4-A546 DAPI 8C2-siRNA-IMP-a2-a4 V2.00	0	20. NT IMPa4 PSF-A488 DAPI IMPa4-A546_k_TileScan_001 (Stage 11 of 49)	00-kYoCsVrgynrNjesNivXKkd
63755.8	42723.8	-2.3273	um	Nucleus	Nucleus Center of Homogeneous Mass	0.000	1.000	771	100000752	100000030	NT PSF-A488 IMPa4-A546 DAPI 8C2-siRNA-IMP-a2-a4 V2.00	0	20. NT IMPa4 PSF-A488 DAPI IMPa4-A546_k_TileScan_001 (Stage 11 of 49)	00-kYoCsVrgynrNjesNivXKkd
63644.9	42730	-3.11244	um	Nucleus	Nucleus Center of Homogeneous Mass	0.000	1.000	773	100000753	100000000	NT PSF-A488 IMPa4-A546 DAPI 8C2-siRNA-IMP-a2-a4 V2.00	0	20. NT IMPa4 PSF-A488 DAPI IMPa4-A546_l_TileScan_001 (Stage 12 of 49)	00-cX5ouwvkPsMUKDLhp7nVVF
63673.6	42755.8	-3.13515	um	Nucleus	Nucleus Center of Homogeneous Mass	0.000	1.000	774	100000754	100000001	NT PSF-A488 IMPa4-A546 DAPI 8C2-siRNA-IMP-a2-a4 V2.00	0	20. NT IMPa4 PSF-A488 DAPI IMPa4-A546_l_TileScan_001 (Stage 12 of 49)	00-cX5ouwvkPsMUKDLhp7nVVF
63644.9	42780.4	-3.09875	um	Nucleus	Nucleus Center of Homogeneous Mass	0.000	1.000	775	100000755	100000002	NT PSF-A488 IMPa4-A546 DAPI 8C2-siRNA-IMP-a2-a4 V2.00	0	20. NT IMPa4 PSF-A488 DAPI IMPa4-A546_l_TileScan_001 (Stage 12 of 49)	00-cX5ouwvkPsMUKDLhp7nVVF
63684.1	42709.5	-3.06447	um	Nucleus	Nucleus Center of Homogeneous Mass	0.000	1.000	776	100000756	100000003	NT PSF-A488 IMPa4-A546 DAPI 8C2-siRNA-IMP-a2-a4 V2.00	0	20. NT IMPa4 PSF-A488 DAPI IMPa4-A546_l_TileScan_001 (Stage 12 of 49)	00-cX5ouwvkPsMUKDLhp7nVVF
63677.2	42727.2	-3.0719	um	Nucleus	Nucleus Center of Homogeneous Mass	0.000	1.000	777	100000757	100000004	NT PSF-A488 IMPa4-A546 DAPI 8C2-siRNA-IMP-a2-a4 V2.00	0	20. NT IMPa4 PSF-A488 DAPI IMPa4-A546_l_TileScan_001 (Stage 12 of 49)	00-cX5ouwvkPsMUKDLhp7nVVF
63637.6	42744.8	-3.18871	um	Nucleus	Nucleus Center of Homogeneous Mass	0.000	1.000	778	100000758	100000005	NT PSF-A488 IMPa4-A546 DAPI 8C2-siRNA-IMP-a2-a4 V2.00	0	20. NT IMPa4 PSF-A488 DAPI IMPa4-A546_l_TileScan_001 (Stage 12 of 49)	00-cX5ouwvkPsMUKDLhp7nVVF
63630.9	42715	-2.71853	um	Nucleus	Nucleus Center of Homogeneous Mass	0.000	1.000	780	100000759	100000006	NT PSF-A488 IMPa4-A546 DAPI 8C2-siRNA-IMP-a2-a4 V2.00	0	20. NT IMPa4 PSF-A488 DAPI IMPa4-A546_l_TileScan_001 (Stage 12 of 49)	00-cX5ouwvkPsMUKDLhp7nVVF
63620.8	42725.5	-2.79881	um	Nucleus	Nucleus Center of Homogeneous Mass	0.000	1.000	781	100000760	100000007	NT PSF-A488 IMPa4-A546 DAPI 8C2-siRNA-IMP-a2-a4 V2.00	0	20. NT IMPa4 PSF-A488 DAPI IMPa4-A546_l_TileScan_001 (Stage 12 of 49)	00-cX5ouwvkPsMUKDLhp7nVVF
63695.7	42734.6	-3.03812	um	Nucleus	Nucleus Center of Homogeneous Mass	0.000	1.000	782	100000761	100000008	NT PSF-A488 IMPa4-A546 DAPI 8C2-siRNA-IMP-a2-a4 V2.00	0	20. NT IMPa4 PSF-A488 DAPI IMPa4-A546_l_TileScan_001 (Stage 12 of 49)	00-cX5ouwvkPsMUKDLhp7nVVF
63692.3	42755	-3.00343	um	Nucleus	Nucleus Center of Homogeneous Mass	0.000	1.000	783	100000762	100000009	NT PSF-A488 IMPa4-A546 DAPI 8C2-siRNA-IMP-a2-a4 V2.00	0	20. NT IMPa4 PSF-A488 DAPI IMPa4-A546_l_TileScan_001 (Stage 12 of 49)	00-cX5ouwvkPsMUKDLhp7nVVF
63681.1	42755.5	-2.94414	um	Nucleus	Nucleus Center of Homogeneous Mass	0.000	1.000	783	100000763	100000010	NT PSF-A488 IMPa4-A546 DAPI 8C2-siRNA-IMP-a2-a4 V2.00	0	20. NT IMPa4 PSF-A488 DAPI IMPa4-A546_l_TileScan_001 (Stage 12 of 49)	00-cX5ouwvkPsMUKDLhp7nVVF
63754.3	42751.7	-2.90407	um	Nucleus	Nucleus Center of Homogeneous Mass	0.000	1.000	784	100000764	100000011	NT PSF-A488 IMPa4-A546 DAPI 8C2-siRNA-IMP-a2-a4 V2.00	0	20. NT IMPa4 PSF-A488 DAPI IMPa4-A546_l_TileScan_001 (Stage 12 of 49)	00-cX5ouwvkPsMUKDLhp7nVVF
63755.8	42776.6	-2.91673	um	Nucleus	Nucleus Center of Homogeneous Mass	0.000	1.000	784	100000765	100000012	NT PSF-A488 IMPa4-A546 DAPI 8C2-siRNA-IMP-a2-a4 V2.00	0	20. NT IMPa4 PSF-A488 DAPI IMPa4-A546_l_TileScan_001 (Stage 12 of 49)	00-cX5ouwvkPsMUKDLhp7nVVF
63720.1	42760.4	-2.94956	um	Nucleus	Nucleus Center of Homogeneous Mass	0.000	1.000	785	100000766	100000013	NT PSF-A488 IMPa4-A546 DAPI 8C2-siRNA-IMP-a2-a4 V2.00	0	20. NT IMPa4 PSF-A488 DAPI IMPa4-A546_l_TileScan_001 (Stage 12 of 49)	00-cX5ouwvkPsMUKDLhp7nVVF
63751.4	42725.2	-2.86979	um	Nucleus	Nucleus Center of Homogeneous Mass	0.000	1.000	788	100000767	100000014	NT PSF-A488 IMPa4-A546 DAPI 8C2-siRNA-IMP-a2-a4 V2.00	0	20. NT IMPa4 PSF-A488 DAPI IMPa4-A546_l_TileScan_001 (Stage 12 of 49)	00-cX5ouwvkPsMUKDLhp7nVVF
63749.2	42712.3	-2.84618	um	Nucleus	Nucleus Center of Homogeneous Mass	0.000	1.000	788	100000768	100000015	NT PSF-A488 IMPa4-A546 DAPI 8C2-siRNA-IMP-a2-a4 V2.00	0	20. NT IMPa4 PSF-A488 DAPI IMPa4-A546_l_TileScan_001 (Stage 12 of 49)	00-cX5ouwvkPsMUKDLhp7nVVF
63675.8	42803.1	-3.0746	um	Nucleus	Nucleus Center of Homogeneous Mass	0.000	1.000	789	100000769	100000016	NT PSF-A488 IMPa4-A546 DAPI 8C2-siRNA-IMP-a2-a4 V2.00	0	20. NT IMPa4 PSF-A488 DAPI IMPa4-A546_l_TileScan_001 (Stage 12 of 49)	00-cX5ouwvkPsMUKDLhp7nVVF
63691.3	42815.8	-2.9275	um	Nucleus	Nucleus Center of Homogeneous Mass	0.000	1.000	790	100000770	100000017	NT PSF-A488 IMPa4-A546 DAPI 8C2-siRNA-IMP-a2-a4 V2.00	0	20. NT IMPa4 PSF-A488 DAPI IMPa4-A546_l_TileScan_001 (Stage 12 of 49)	00-cX5ouwvkPsMUKDLhp7nVVF
63650.2	42846.7	-3.09103	um	Nucleus	Nucleus Center of Homogeneous Mass	0.000	1.000	791	100000771	100000018	NT PSF-A488 IMPa4-A546 DAPI 8C2-siRNA-IMP-a2-a4 V2.00	0	20. NT IMPa4 PSF-A488 DAPI IMPa4-A546_l_TileScan_001 (Stage 12 of 49)	00-cX5ouwvkPsMUKDLhp7nVVF
63619.8	42789.7	-3.30005	um	Nucleus	Nucleus Center of Homogeneous Mass	0.000	1.000	793	100000772	100000019	NT PSF-A488 IMPa4-A546 DAPI 8C2-siRNA-IMP-a2-a4 V2.00	0	20. NT IMPa4 PSF-A488 DAPI IMPa4-A546_l_TileScan_001 (Stage 12 of 49)	00-cX5ouwvkPsMUKDLhp7nVVF
63635.2	42816.1	-3.06101	um	Nucleus	Nucleus Center of Homogeneous Mass	0.000	1.000	794	100000773	100000020	NT PSF-A488 IMPa4-A546 DAPI 8C2-siRNA-IMP-a2-a4 V2.00	0	20. NT IMPa4 PSF-A488 DAPI IMPa4-A546_l_TileScan_001 (Stage 12 of 49)	00-cX5ouwvkPsMUKDLhp7nVVF
63652	42795.4	-3.103	um	Nucleus	Nucleus Center of Homogeneous Mass	0.000	1.000	795	100000774	100000021	NT PSF-A488 IMPa4-A546 DAPI 8C2-siRNA-IMP-a2-a4 V2.00	0	20. NT IMPa4 PSF-A488 DAPI IMPa4-A546_l_TileScan_001 (Stage 12 of 49)	00-cX5ouwvkPsMUKDLhp7nVVF
63673.4	42828.9	-3.01689	um	Nucleus	Nucleus Center of Homogeneous Mass	0.000	1.000	795	100000775	100000022	NT PSF-A488 IMPa4-A546 DAPI 8C2-siRNA-IMP-a2-a4 V2.00	0	20. NT IMPa4 PSF-A488 DAPI IMPa4-A546_l_TileScan_001 (Stage 12 of 49)	00-cX5ouwvkPsMUKDLhp7nVVF
63662.5	42834.9	-2.98059	um	Nucleus	Nucleus Center of Homogeneous Mass	0.000	1.000	795	100000776	100000023	NT PSF-A488 IMPa4-A546 DAPI 8C2-siRNA-IMP-a2-a4 V2.00	0	20. NT IMPa4 PSF-A488 DAPI IMPa4-A546_l_TileScan_001 (Stage 12 of 49)	00-cX5ouwvkPsMUKDLhp7nVVF
63622.1	42825.9	-2.88634	um	Nucleus	Nucleus Center of Homogeneous Mass	0.000	1.000	796	100000777	100000024	NT PSF-A488 IMPa4-A546 DAPI 8C2-siRNA-IMP-a2-a4 V2.00	0	20. NT IMPa4 PSF-A488 DAPI IMPa4-A546_l_TileScan_001 (Stage 12 of 49)	00-cX5ouwvkPsMUKDLhp7nVVF
63717.1	42800.1	-2.96731	um	Nucleus	Nucleus Center of Homogeneous Mass	0.000	1.000	797	100000778	100000025	NT PSF-A488 IMPa4-A546 DAPI 8C2-siRNA-IMP-a2-a4 V2.00	0	20. NT IMPa4 PSF-A488 DAPI IMPa4-A546_l_TileScan_001 (Stage 12 of 49)	00-cX5ouwvkPsMUKDLhp7nVVF
63695.3	42834.5	-3.0373	um	Nucleus	Nucleus Center of Homogeneous Mass	0.000	1.000	798	100000779	100000026	NT PSF-A488 IMPa4-A546 DAPI 8C2-siRNA-IMP-a2-a4 V2.00	0	20. NT IMPa4 PSF-A488 DAPI IMPa4-A546_l_TileScan_001 (Stage 12 of 49)	00-cX5ouwvkPsMUKDLhp7nVVF
63725.2	42837.6	-2.92963	um	Nucleus	Nucleus Center of Homogeneous Mass	0.000	1.000	799	100000780	100000027	NT PSF-A488 IMPa4-A546 DAPI 8C2-siRNA-IMP-a2-a4 V2.00	0	20. NT IMPa4 PSF-A488 DAPI IMPa4-A546_l_TileScan_001 (Stage 12 of 49)	00-cX5ouwvkPsMUKDLhp7nVVF
63750.2	42814	-2.91965	um	Nucleus	Nucleus Center of Homogeneous Mass	0.000	1.000	800	100000781	100000028	NT PSF-A488 IMPa4-A546 DAPI 8C2-siRNA-IMP-a2-a4 V2.00	0	20. NT IMPa4 PSF-A488 DAPI IMPa4-A546_l_TileScan_001 (Stage 12 of 49)	00-cX5ouwvkPsMUKDLhp7nVVF
63745	42841	-2.77852	um	Nucleus	Nucleus Center of Homogeneous Mass	0.000	1.000	801	100000782	100000029	NT PSF-A488 IMPa4-A546 DAPI 8C2-siRNA-IMP-a2-a4 V2.00	0	20. NT IMPa4 PSF-A488 DAPI IMPa4-A546_l_TileScan_001 (Stage 12 of 49)	00-cX5ouwvkPsMUKDLhp7nVVF
63622.7	42778.9	-3.5369	um	Nucleus	Nucleus Center of Homogeneous Mass	0.000	1.000	802	100000783	100000000	NT PSF-A488 IMPa4-A546 DAPI 8C2-siRNA-IMP-a2-a4 V2.00	0	20. NT IMPa4 PSF-A488 DAPI IMPa4-A546_m_TileScan_001 (Stage 13 of 49)	00-FJEYnynjGXqVCmsQsMxMK9
63647.8	42707.2	-3.11639	um	Nucleus	Nucleus Center of Homogeneous Mass	0.000	1.000	803	100000784	100000001	NT PSF-A488 IMPa4-A546 DAPI 8C2-siRNA-IMP-a2-a4 V2.00	0	20. NT IMPa4 PSF-A488 DAPI IMPa4-A546_m_TileScan_001 (Stage 13 of 49)	00-FJEYnynjGXqVCmsQsMxMK9
63653.1	42709.4	-3.04831	um	Nucleus	Nucleus Center of Homogeneous Mass	0.000	1.000	804	100000785	100000002	NT PSF-A488 IMPa4-A546 DAPI 8C2-siRNA-IMP-a2-a4 V2.00	0	20. NT IMPa4 PSF-A488 DAPI IMPa4-A546_m_TileScan_001 (Stage 13 of 49)	00-FJEYnynjGXqVCmsQsMxMK9
63628.8	42731.4	-3.47219	um	Nucleus	Nucleus Center of Homogeneous Mass	0.000	1.000	805	100000786	100000003	NT PSF-A488 IMPa4-A546 DAPI 8C2-siRNA-IMP-a2-a4 V2.00	0	20. NT IMPa4 PSF-A488 DAPI IMPa4-A546_m_TileScan_001 (Stage 13 of 49)	00-FJEYnynjGXqVCmsQsMxMK9
63639.5	42737	-3.55129	um	Nucleus	Nucleus Center of Homogeneous Mass	0.000	1.000	806	100000787	100000004	NT PSF-A488 IMPa4-A546 DAPI 8C2-siRNA-IMP-a2-a4 V2.00	0	20. NT IMPa4 PSF-A488 DAPI IMPa4-A546_m_TileScan_001 (Stage 13 of 49)	00-FJEYnynjGXqVCmsQsMxMK9
63676.9	42753.8	-3.39333	um	Nucleus	Nucleus Center of Homogeneous Mass	0.000	1.000	807	100000788	100000005	NT PSF-A488 IMPa4-A546 DAPI 8C2-siRNA-IMP-a2-a4 V2.00	0	20. NT IMPa4 PSF-A488 DAPI IMPa4-A546_m_TileScan_001 (Stage 13 of 49)	00-FJEYnynjGXqVCmsQsMxMK9
63619.6	42752.5	-3.60317	um	Nucleus	Nucleus Center of Homogeneous Mass	0.000	1.000	808	100000789	100000006	NT PSF-A488 IMPa4-A546 DAPI 8C2-siRNA-IMP-a2-a4 V2.00	0	20. NT IMPa4 PSF-A488 DAPI IMPa4-A546_m_TileScan_001 (Stage 13 of 49)	00-FJEYnynjGXqVCmsQsMxMK9
63631.2	42763.4	-3.50318	um	Nucleus	Nucleus Center of Homogeneous Mass	0.000	1.000	808	100000790	100000007	NT PSF-A488 IMPa4-A546 DAPI 8C2-siRNA-IMP-a2-a4 V2.00	0	20. NT IMPa4 PSF-A488 DAPI IMPa4-A546_m_TileScan_001 (Stage 13 of 49)	00-FJEYnynjGXqVCmsQsMxMK9
63697.3	42710	-3.17106	um	Nucleus	Nucleus Center of Homogeneous Mass	0.000	1.000	809	100000791	100000008	NT PSF-A488 IMPa4-A546 DAPI 8C2-siRNA-IMP-a2-a4 V2.00	0	20. NT IMPa4 PSF-A488 DAPI IMPa4-A546_m_TileScan_001 (Stage 13 of 49)	00-FJEYnynjGXqVCmsQsMxMK9
63714.7	42743.5	-3.44916	um	Nucleus	Nucleus Center of Homogeneous Mass	0.000	1.000	810	100000792	100000009	NT PSF-A488 IMPa4-A546 DAPI 8C2-siRNA-IMP-a2-a4 V2.00	0	20. NT IMPa4 PSF-A488 DAPI IMPa4-A546_m_TileScan_001 (Stage 13 of 49)	00-FJEYnynjGXqVCmsQsMxMK9
63755.1	42724.9	-3.23232	um	Nucleus	Nucleus Center of Homogeneous Mass	0.000	1.000	812	100000793	100000010	NT PSF-A488 IMPa4-A546 DAPI 8C2-siRNA-IMP-a2-a4 V2.00	0	20. NT IMPa4 PSF-A488 DAPI IMPa4-A546_m_TileScan_001 (Stage 13 of 49)	00-FJEYnynjGXqVCmsQsMxMK9
63756.6	42759.9	-3.38106	um	Nucleus	Nucleus Center of Homogeneous Mass	0.000	1.000	813	100000794	100000011	NT PSF-A488 IMPa4-A546 DAPI 8C2-siRNA-IMP-a2-a4 V2.00	0	20. NT IMPa4 PSF-A488 DAPI IMPa4-A546_m_TileScan_001 (Stage 13 of 49)	00-FJEYnynjGXqVCmsQsMxMK9
63661.1	42777.4	-3.46831	um	Nucleus	Nucleus Center of Homogeneous Mass	0.000	1.000	814	100000795	100000012	NT PSF-A488 IMPa4-A546 DAPI 8C2-siRNA-IMP-a2-a4 V2.00	0	20. NT IMPa4 PSF-A488 DAPI IMPa4-A546_m_TileScan_001 (Stage 13 of 49)	00-FJEYnynjGXqVCmsQsMxMK9
63651.1	42810.4	-3.53484	um	Nucleus	Nucleus Center of Homogeneous Mass	0.000	1.000	815	100000796	100000013	NT PSF-A488 IMPa4-A546 DAPI 8C2-siRNA-IMP-a2-a4 V2.00	0	20. NT IMPa4 PSF-A488 DAPI IMPa4-A546_m_TileScan_001 (Stage 13 of 49)	00-FJEYnynjGXqVCmsQsMxMK9
63686.2	42833	-3.37766	um	Nucleus	Nucleus Center of Homogeneous Mass	0.000	1.000	818	100000797	100000014	NT PSF-A488 IMPa4-A546 DAPI 8C2-siRNA-IMP-a2-a4 V2.00	0	20. NT IMPa4 PSF-A488 DAPI IMPa4-A546_m_TileScan_001 (Stage 13 of 49)	00-FJEYnynjGXqVCmsQsMxMK9
63739.1	42783.9	-3.44015	um	Nucleus	Nucleus Center of Homogeneous Mass	0.000	1.000	819	100000798	100000015	NT PSF-A488 IMPa4-A546 DAPI 8C2-siRNA-IMP-a2-a4 V2.00	0	20. NT IMPa4 PSF-A488 DAPI IMPa4-A546_m_TileScan_001 (Stage 13 of 49)	00-FJEYnynjGXqVCmsQsMxMK9
63754.7	42816.8	-3.22512	um	Nucleus	Nucleus Center of Homogeneous Mass	0.000	1.000	820	100000799	100000016	NT PSF-A488 IMPa4-A546 DAPI 8C2-siRNA-IMP-a2-a4 V2.00	0	20. NT IMPa4 PSF-A488 DAPI IMPa4-A546_m_TileScan_001 (Stage 13 of 49)	00-FJEYnynjGXqVCmsQsMxMK9
63704.3	42796	-3.40348	um	Nucleus	Nucleus Center of Homogeneous Mass	0.000	1.000	821	100000800	100000017	NT PSF-A488 IMPa4-A546 DAPI 8C2-siRNA-IMP-a2-a4 V2.00	0	20. NT IMPa4 PSF-A488 DAPI IMPa4-A546_m_TileScan_001 (Stage 13 of 49)	00-FJEYnynjGXqVCmsQsMxMK9
63720	42835.9	-3.19272	um	Nucleus	Nucleus Center of Homogeneous Mass	0.000	1.000	822	100000801	100000018	NT PSF-A488 IMPa4-A546 DAPI 8C2-siRNA-IMP-a2-a4 V2.00	0	20. NT IMPa4 PSF-A488 DAPI IMPa4-A546_m_TileScan_001 (Stage 13 of 49)	00-FJEYnynjGXqVCmsQsMxMK9
63702	42846.7	-3.10335	um	Nucleus	Nucleus Center of Homogeneous Mass	0.000	1.000	823	100000802	100000019	NT PSF-A488 IMPa4-A546 DAPI 8C2-siRNA-IMP-a2-a4 V2.00	0	20. NT IMPa4 PSF-A488 DAPI IMPa4-A546_m_TileScan_001 (Stage 13 of 49)	00-FJEYnynjGXqVCmsQsMxMK9
63735.9	42843.6	-3.19403	um	Nucleus	Nucleus Center of Homogeneous Mass	0.000	1.000	824	100000803	100000020	NT PSF-A488 IMPa4-A546 DAPI 8C2-siRNA-IMP-a2-a4 V2.00	0	20. NT IMPa4 PSF-A488 DAPI IMPa4-A546_m_TileScan_001 (Stage 13 of 49)	00-FJEYnynjGXqVCmsQsMxMK9
63654.2	42814.5	-3.80661	um	Nucleus	Nucleus Center of Homogeneous Mass	0.000	1.000	825	100000804	100000000	NT PSF-A488 IMPa4-A546 DAPI 8C2-siRNA-IMP-a2-a4 V2.00	0	20. NT IMPa4 PSF-A488 DAPI IMPa4-A546_n_TileScan_001 (Stage 14 of 49)	00-H3V2KPvBWoQjvUisEyr47R
63667.9	42736.5	-3.73127	um	Nucleus	Nucleus Center of Homogeneous Mass	0.000	1.000	826	100000805	100000001	NT PSF-A488 IMPa4-A546 DAPI 8C2-siRNA-IMP-a2-a4 V2.00	0	20. NT IMPa4 PSF-A488 DAPI IMPa4-A546_n_TileScan_001 (Stage 14 of 49)	00-H3V2KPvBWoQjvUisEyr47R
63649.4	42726.8	-3.69523	um	Nucleus	Nucleus Center of Homogeneous Mass	0.000	1.000	831	100000806	100000002	NT PSF-A488 IMPa4-A546 DAPI 8C2-siRNA-IMP-a2-a4 V2.00	0	20. NT IMPa4 PSF-A488 DAPI IMPa4-A546_n_TileScan_001 (Stage 14 of 49)	00-H3V2KPvBWoQjvUisEyr47R
63650	42733.2	-3.6442	um	Nucleus	Nucleus Center of Homogeneous Mass	0.000	1.000	831	100000807	100000003	NT PSF-A488 IMPa4-A546 DAPI 8C2-siRNA-IMP-a2-a4 V2.00	0	20. NT IMPa4 PSF-A488 DAPI IMPa4-A546_n_TileScan_001 (Stage 14 of 49)	00-H3V2KPvBWoQjvUisEyr47R
63647.8	42750.3	-3.80825	um	Nucleus	Nucleus Center of Homogeneous Mass	0.000	1.000	832	100000808	100000004	NT PSF-A488 IMPa4-A546 DAPI 8C2-siRNA-IMP-a2-a4 V2.00	0	20. NT IMPa4 PSF-A488 DAPI IMPa4-A546_n_TileScan_001 (Stage 14 of 49)	00-H3V2KPvBWoQjvUisEyr47R
63621.2	42762	-3.85391	um	Nucleus	Nucleus Center of Homogeneous Mass	0.000	1.000	833	100000809	100000005	NT PSF-A488 IMPa4-A546 DAPI 8C2-siRNA-IMP-a2-a4 V2.00	0	20. NT IMPa4 PSF-A488 DAPI IMPa4-A546_n_TileScan_001 (Stage 14 of 49)	00-H3V2KPvBWoQjvUisEyr47R
63759.8	42746.7	-3.46027	um	Nucleus	Nucleus Center of Homogeneous Mass	0.000	1.000	835	100000810	100000006	NT PSF-A488 IMPa4-A546 DAPI 8C2-siRNA-IMP-a2-a4 V2.00	0	20. NT IMPa4 PSF-A488 DAPI IMPa4-A546_n_TileScan_001 (Stage 14 of 49)	00-H3V2KPvBWoQjvUisEyr47R
63745	42774.7	-3.42585	um	Nucleus	Nucleus Center of Homogeneous Mass	0.000	1.000	836	100000811	100000007	NT PSF-A488 IMPa4-A546 DAPI 8C2-siRNA-IMP-a2-a4 V2.00	0	20. NT IMPa4 PSF-A488 DAPI IMPa4-A546_n_TileScan_001 (Stage 14 of 49)	00-H3V2KPvBWoQjvUisEyr47R
63709.7	42773.5	-3.60242	um	Nucleus	Nucleus Center of Homogeneous Mass	0.000	1.000	837	100000812	100000008	NT PSF-A488 IMPa4-A546 DAPI 8C2-siRNA-IMP-a2-a4 V2.00	0	20. NT IMPa4 PSF-A488 DAPI IMPa4-A546_n_TileScan_001 (Stage 14 of 49)	00-H3V2KPvBWoQjvUisEyr47R
63728.7	42760.1	-3.38528	um	Nucleus	Nucleus Center of Homogeneous Mass	0.000	1.000	837	100000813	100000009	NT PSF-A488 IMPa4-A546 DAPI 8C2-siRNA-IMP-a2-a4 V2.00	0	20. NT IMPa4 PSF-A488 DAPI IMPa4-A546_n_TileScan_001 (Stage 14 of 49)	00-H3V2KPvBWoQjvUisEyr47R
63636.2	42798.7	-3.82551	um	Nucleus	Nucleus Center of Homogeneous Mass	0.000	1.000	840	100000814	100000010	NT PSF-A488 IMPa4-A546 DAPI 8C2-siRNA-IMP-a2-a4 V2.00	0	20. NT IMPa4 PSF-A488 DAPI IMPa4-A546_n_TileScan_001 (Stage 14 of 49)	00-H3V2KPvBWoQjvUisEyr47R
63677.3	42794.3	-3.7189	um	Nucleus	Nucleus Center of Homogeneous Mass	0.000	1.000	841	100000815	100000011	NT PSF-A488 IMPa4-A546 DAPI 8C2-siRNA-IMP-a2-a4 V2.00	0	20. NT IMPa4 PSF-A488 DAPI IMPa4-A546_n_TileScan_001 (Stage 14 of 49)	00-H3V2KPvBWoQjvUisEyr47R
63680.6	42798	-3.84001	um	Nucleus	Nucleus Center of Homogeneous Mass	0.000	1.000	841	100000816	100000012	NT PSF-A488 IMPa4-A546 DAPI 8C2-siRNA-IMP-a2-a4 V2.00	0	20. NT IMPa4 PSF-A488 DAPI IMPa4-A546_n_TileScan_001 (Stage 14 of 49)	00-H3V2KPvBWoQjvUisEyr47R
63678.5	42830.9	-3.80118	um	Nucleus	Nucleus Center of Homogeneous Mass	0.000	1.000	842	100000817	100000013	NT PSF-A488 IMPa4-A546 DAPI 8C2-siRNA-IMP-a2-a4 V2.00	0	20. NT IMPa4 PSF-A488 DAPI IMPa4-A546_n_TileScan_001 (Stage 14 of 49)	00-H3V2KPvBWoQjvUisEyr47R
63629.5	42836.8	-2.48807	um	Nucleus	Nucleus Center of Homogeneous Mass	0.000	1.000	843	100000818	100000014	NT PSF-A488 IMPa4-A546 DAPI 8C2-siRNA-IMP-a2-a4 V2.00	0	20. NT IMPa4 PSF-A488 DAPI IMPa4-A546_n_TileScan_001 (Stage 14 of 49)	00-H3V2KPvBWoQjvUisEyr47R
63731.1	42804.1	-3.57555	um	Nucleus	Nucleus Center of Homogeneous Mass	0.000	1.000	844	100000819	100000015	NT PSF-A488 IMPa4-A546 DAPI 8C2-siRNA-IMP-a2-a4 V2.00	0	20. NT IMPa4 PSF-A488 DAPI IMPa4-A546_n_TileScan_001 (Stage 14 of 49)	00-H3V2KPvBWoQjvUisEyr47R
63691.6	42814.2	-3.65859	um	Nucleus	Nucleus Center of Homogeneous Mass	0.000	1.000	845	100000820	100000016	NT PSF-A488 IMPa4-A546 DAPI 8C2-siRNA-IMP-a2-a4 V2.00	0	20. NT IMPa4 PSF-A488 DAPI IMPa4-A546_n_TileScan_001 (Stage 14 of 49)	00-H3V2KPvBWoQjvUisEyr47R
63715.8	42811.9	-3.60389	um	Nucleus	Nucleus Center of Homogeneous Mass	0.000	1.000	846	100000821	100000017	NT PSF-A488 IMPa4-A546 DAPI 8C2-siRNA-IMP-a2-a4 V2.00	0	20. NT IMPa4 PSF-A488 DAPI IMPa4-A546_n_TileScan_001 (Stage 14 of 49)	00-H3V2KPvBWoQjvUisEyr47R
63734.5	42820.2	-3.5313	um	Nucleus	Nucleus Center of Homogeneous Mass	0.000	1.000	847	100000822	100000018	NT PSF-A488 IMPa4-A546 DAPI 8C2-siRNA-IMP-a2-a4 V2.00	0	20. NT IMPa4 PSF-A488 DAPI IMPa4-A546_n_TileScan_001 (Stage 14 of 49)	00-H3V2KPvBWoQjvUisEyr47R
63744.1	42840	-3.56394	um	Nucleus	Nucleus Center of Homogeneous Mass	0.000	1.000	848	100000823	100000019	NT PSF-A488 IMPa4-A546 DAPI 8C2-siRNA-IMP-a2-a4 V2.00	0	20. NT IMPa4 PSF-A488 DAPI IMPa4-A546_n_TileScan_001 (Stage 14 of 49)	00-H3V2KPvBWoQjvUisEyr47R
63724.8	42844.3	-3.57656	um	Nucleus	Nucleus Center of Homogeneous Mass	0.000	1.000	849	100000824	100000020	NT PSF-A488 IMPa4-A546 DAPI 8C2-siRNA-IMP-a2-a4 V2.00	0	20. NT IMPa4 PSF-A488 DAPI IMPa4-A546_n_TileScan_001 (Stage 14 of 49)	00-H3V2KPvBWoQjvUisEyr47R
63701.6	42843.6	-3.73606	um	Nucleus	Nucleus Center of Homogeneous Mass	0.000	1.000	850	100000825	100000021	NT PSF-A488 IMPa4-A546 DAPI 8C2-siRNA-IMP-a2-a4 V2.00	0	20. NT IMPa4 PSF-A488 DAPI IMPa4-A546_n_TileScan_001 (Stage 14 of 49)	00-H3V2KPvBWoQjvUisEyr47R
63729.7	42780.2	-3.28169	um	Nucleus	Nucleus Center of Homogeneous Mass	0.000	1.000	851	100000826	100000022	NT PSF-A488 IMPa4-A546 DAPI 8C2-siRNA-IMP-a2-a4 V2.00	0	20. NT IMPa4 PSF-A488 DAPI IMPa4-A546_n_TileScan_001 (Stage 14 of 49)	00-H3V2KPvBWoQjvUisEyr47R
63756.7	42791.2	-3.2918	um	Nucleus	Nucleus Center of Homogeneous Mass	0.000	1.000	852	100000827	100000023	NT PSF-A488 IMPa4-A546 DAPI 8C2-siRNA-IMP-a2-a4 V2.00	0	20. NT IMPa4 PSF-A488 DAPI IMPa4-A546_n_TileScan_001 (Stage 14 of 49)	00-H3V2KPvBWoQjvUisEyr47R
63629.2	42740.9	-4.72936	um	Nucleus	Nucleus Center of Homogeneous Mass	0.000	1.000	853	100000828	100000000	NT PSF-A488 IMPa4-A546 DAPI 8C2-siRNA-IMP-a2-a4 V2.00	0	20. NT IMPa4 PSF-A488 DAPI IMPa4-A546_o_TileScan_001 (Stage 15 of 49)	00-wQazt5DehjcyqG3nDH5pXe
63624.5	42762.8	-4.56755	um	Nucleus	Nucleus Center of Homogeneous Mass	0.000	1.000	854	100000829	100000001	NT PSF-A488 IMPa4-A546 DAPI 8C2-siRNA-IMP-a2-a4 V2.00	0	20. NT IMPa4 PSF-A488 DAPI IMPa4-A546_o_TileScan_001 (Stage 15 of 49)	00-wQazt5DehjcyqG3nDH5pXe
63640.3	42776.2	-4.6461	um	Nucleus	Nucleus Center of Homogeneous Mass	0.000	1.000	855	100000830	100000002	NT PSF-A488 IMPa4-A546 DAPI 8C2-siRNA-IMP-a2-a4 V2.00	0	20. NT IMPa4 PSF-A488 DAPI IMPa4-A546_o_TileScan_001 (Stage 15 of 49)	00-wQazt5DehjcyqG3nDH5pXe
63624.1	42707.4	-4.39259	um	Nucleus	Nucleus Center of Homogeneous Mass	0.000	1.000	856	100000831	100000003	NT PSF-A488 IMPa4-A546 DAPI 8C2-siRNA-IMP-a2-a4 V2.00	0	20. NT IMPa4 PSF-A488 DAPI IMPa4-A546_o_TileScan_001 (Stage 15 of 49)	00-wQazt5DehjcyqG3nDH5pXe
63675.2	42720.7	-4.23822	um	Nucleus	Nucleus Center of Homogeneous Mass	0.000	1.000	857	100000832	100000004	NT PSF-A488 IMPa4-A546 DAPI 8C2-siRNA-IMP-a2-a4 V2.00	0	20. NT IMPa4 PSF-A488 DAPI IMPa4-A546_o_TileScan_001 (Stage 15 of 49)	00-wQazt5DehjcyqG3nDH5pXe
63680.1	42762	-4.40806	um	Nucleus	Nucleus Center of Homogeneous Mass	0.000	1.000	858	100000833	100000005	NT PSF-A488 IMPa4-A546 DAPI 8C2-siRNA-IMP-a2-a4 V2.00	0	20. NT IMPa4 PSF-A488 DAPI IMPa4-A546_o_TileScan_001 (Stage 15 of 49)	00-wQazt5DehjcyqG3nDH5pXe
63636.4	42722.2	-4.23991	um	Nucleus	Nucleus Center of Homogeneous Mass	0.000	1.000	859	100000834	100000006	NT PSF-A488 IMPa4-A546 DAPI 8C2-siRNA-IMP-a2-a4 V2.00	0	20. NT IMPa4 PSF-A488 DAPI IMPa4-A546_o_TileScan_001 (Stage 15 of 49)	00-wQazt5DehjcyqG3nDH5pXe
63662.8	42730.9	-4.12508	um	Nucleus	Nucleus Center of Homogeneous Mass	0.000	1.000	860	100000835	100000007	NT PSF-A488 IMPa4-A546 DAPI 8C2-siRNA-IMP-a2-a4 V2.00	0	20. NT IMPa4 PSF-A488 DAPI IMPa4-A546_o_TileScan_001 (Stage 15 of 49)	00-wQazt5DehjcyqG3nDH5pXe
63710.8	42769.9	-4.45418	um	Nucleus	Nucleus Center of Homogeneous Mass	0.000	1.000	861	100000836	100000008	NT PSF-A488 IMPa4-A546 DAPI 8C2-siRNA-IMP-a2-a4 V2.00	0	20. NT IMPa4 PSF-A488 DAPI IMPa4-A546_o_TileScan_001 (Stage 15 of 49)	00-wQazt5DehjcyqG3nDH5pXe
63749.9	42706.1	-4.46101	um	Nucleus	Nucleus Center of Homogeneous Mass	0.000	1.000	862	100000837	100000009	NT PSF-A488 IMPa4-A546 DAPI 8C2-siRNA-IMP-a2-a4 V2.00	0	20. NT IMPa4 PSF-A488 DAPI IMPa4-A546_o_TileScan_001 (Stage 15 of 49)	00-wQazt5DehjcyqG3nDH5pXe
63755.9	42762	-4.36695	um	Nucleus	Nucleus Center of Homogeneous Mass	0.000	1.000	863	100000838	100000010	NT PSF-A488 IMPa4-A546 DAPI 8C2-siRNA-IMP-a2-a4 V2.00	0	20. NT IMPa4 PSF-A488 DAPI IMPa4-A546_o_TileScan_001 (Stage 15 of 49)	00-wQazt5DehjcyqG3nDH5pXe
63676.6	42826.7	-4.47202	um	Nucleus	Nucleus Center of Homogeneous Mass	0.000	1.000	864	100000839	100000011	NT PSF-A488 IMPa4-A546 DAPI 8C2-siRNA-IMP-a2-a4 V2.00	0	20. NT IMPa4 PSF-A488 DAPI IMPa4-A546_o_TileScan_001 (Stage 15 of 49)	00-wQazt5DehjcyqG3nDH5pXe
63639.3	42835.3	-4.54716	um	Nucleus	Nucleus Center of Homogeneous Mass	0.000	1.000	865	100000840	100000012	NT PSF-A488 IMPa4-A546 DAPI 8C2-siRNA-IMP-a2-a4 V2.00	0	20. NT IMPa4 PSF-A488 DAPI IMPa4-A546_o_TileScan_001 (Stage 15 of 49)	00-wQazt5DehjcyqG3nDH5pXe
63654.2	42797.7	-4.36997	um	Nucleus	Nucleus Center of Homogeneous Mass	0.000	1.000	868	100000841	100000013	NT PSF-A488 IMPa4-A546 DAPI 8C2-siRNA-IMP-a2-a4 V2.00	0	20. NT IMPa4 PSF-A488 DAPI IMPa4-A546_o_TileScan_001 (Stage 15 of 49)	00-wQazt5DehjcyqG3nDH5pXe
63621.1	42805.1	-4.54475	um	Nucleus	Nucleus Center of Homogeneous Mass	0.000	1.000	869	100000842	100000014	NT PSF-A488 IMPa4-A546 DAPI 8C2-siRNA-IMP-a2-a4 V2.00	0	20. NT IMPa4 PSF-A488 DAPI IMPa4-A546_o_TileScan_001 (Stage 15 of 49)	00-wQazt5DehjcyqG3nDH5pXe
63619.5	42827.2	-4.43319	um	Nucleus	Nucleus Center of Homogeneous Mass	0.000	1.000	870	100000843	100000015	NT PSF-A488 IMPa4-A546 DAPI 8C2-siRNA-IMP-a2-a4 V2.00	0	20. NT IMPa4 PSF-A488 DAPI IMPa4-A546_o_TileScan_001 (Stage 15 of 49)	00-wQazt5DehjcyqG3nDH5pXe
63704.1	42787.7	-4.46558	um	Nucleus	Nucleus Center of Homogeneous Mass	0.000	1.000	871	100000844	100000016	NT PSF-A488 IMPa4-A546 DAPI 8C2-siRNA-IMP-a2-a4 V2.00	0	20. NT IMPa4 PSF-A488 DAPI IMPa4-A546_o_TileScan_001 (Stage 15 of 49)	00-wQazt5DehjcyqG3nDH5pXe
63714.9	42815.1	-4.4629	um	Nucleus	Nucleus Center of Homogeneous Mass	0.000	1.000	872	100000845	100000017	NT PSF-A488 IMPa4-A546 DAPI 8C2-siRNA-IMP-a2-a4 V2.00	0	20. NT IMPa4 PSF-A488 DAPI IMPa4-A546_o_TileScan_001 (Stage 15 of 49)	00-wQazt5DehjcyqG3nDH5pXe
63719	42833.6	-4.27688	um	Nucleus	Nucleus Center of Homogeneous Mass	0.000	1.000	872	100000846	100000018	NT PSF-A488 IMPa4-A546 DAPI 8C2-siRNA-IMP-a2-a4 V2.00	0	20. NT IMPa4 PSF-A488 DAPI IMPa4-A546_o_TileScan_001 (Stage 15 of 49)	00-wQazt5DehjcyqG3nDH5pXe
63733.4	42844.4	-4.2448	um	Nucleus	Nucleus Center of Homogeneous Mass	0.000	1.000	873	100000847	100000019	NT PSF-A488 IMPa4-A546 DAPI 8C2-siRNA-IMP-a2-a4 V2.00	0	20. NT IMPa4 PSF-A488 DAPI IMPa4-A546_o_TileScan_001 (Stage 15 of 49)	00-wQazt5DehjcyqG3nDH5pXe
63668.6	42847.4	-4.9487	um	Nucleus	Nucleus Center of Homogeneous Mass	0.000	1.000	875	100000848	100000000	NT PSF-A488 IMPa4-A546 DAPI 8C2-siRNA-IMP-a2-a4 V2.00	0	20. NT IMPa4 PSF-A488 DAPI IMPa4-A546_p_TileScan_001 (Stage 16 of 49)	00-Ny7AkSHfBj65JGkypkc2t6
63651.7	42711	-5.11756	um	Nucleus	Nucleus Center of Homogeneous Mass	0.000	1.000	877	100000849	100000001	NT PSF-A488 IMPa4-A546 DAPI 8C2-siRNA-IMP-a2-a4 V2.00	0	20. NT IMPa4 PSF-A488 DAPI IMPa4-A546_p_TileScan_001 (Stage 16 of 49)	00-Ny7AkSHfBj65JGkypkc2t6
63631.9	42763.5	-4.92197	um	Nucleus	Nucleus Center of Homogeneous Mass	0.000	1.000	878	100000850	100000002	NT PSF-A488 IMPa4-A546 DAPI 8C2-siRNA-IMP-a2-a4 V2.00	0	20. NT IMPa4 PSF-A488 DAPI IMPa4-A546_p_TileScan_001 (Stage 16 of 49)	00-Ny7AkSHfBj65JGkypkc2t6
63658.8	42776.6	-4.73021	um	Nucleus	Nucleus Center of Homogeneous Mass	0.000	1.000	879	100000851	100000003	NT PSF-A488 IMPa4-A546 DAPI 8C2-siRNA-IMP-a2-a4 V2.00	0	20. NT IMPa4 PSF-A488 DAPI IMPa4-A546_p_TileScan_001 (Stage 16 of 49)	00-Ny7AkSHfBj65JGkypkc2t6
63619.6	42707.1	-5.25853	um	Nucleus	Nucleus Center of Homogeneous Mass	0.000	1.000	880	100000852	100000004	NT PSF-A488 IMPa4-A546 DAPI 8C2-siRNA-IMP-a2-a4 V2.00	0	20. NT IMPa4 PSF-A488 DAPI IMPa4-A546_p_TileScan_001 (Stage 16 of 49)	00-Ny7AkSHfBj65JGkypkc2t6
63626.6	42706.8	-5.09169	um	Nucleus	Nucleus Center of Homogeneous Mass	0.000	1.000	880	100000853	100000005	NT PSF-A488 IMPa4-A546 DAPI 8C2-siRNA-IMP-a2-a4 V2.00	0	20. NT IMPa4 PSF-A488 DAPI IMPa4-A546_p_TileScan_001 (Stage 16 of 49)	00-Ny7AkSHfBj65JGkypkc2t6
63665.4	42753.1	-4.44208	um	Nucleus	Nucleus Center of Homogeneous Mass	0.000	1.000	881	100000854	100000006	NT PSF-A488 IMPa4-A546 DAPI 8C2-siRNA-IMP-a2-a4 V2.00	0	20. NT IMPa4 PSF-A488 DAPI IMPa4-A546_p_TileScan_001 (Stage 16 of 49)	00-Ny7AkSHfBj65JGkypkc2t6
63683.2	42764.5	-4.47904	um	Nucleus	Nucleus Center of Homogeneous Mass	0.000	1.000	882	100000855	100000007	NT PSF-A488 IMPa4-A546 DAPI 8C2-siRNA-IMP-a2-a4 V2.00	0	20. NT IMPa4 PSF-A488 DAPI IMPa4-A546_p_TileScan_001 (Stage 16 of 49)	00-Ny7AkSHfBj65JGkypkc2t6
63674.1	42778.2	-4.34342	um	Nucleus	Nucleus Center of Homogeneous Mass	0.000	1.000	883	100000856	100000008	NT PSF-A488 IMPa4-A546 DAPI 8C2-siRNA-IMP-a2-a4 V2.00	0	20. NT IMPa4 PSF-A488 DAPI IMPa4-A546_p_TileScan_001 (Stage 16 of 49)	00-Ny7AkSHfBj65JGkypkc2t6
63663.1	42732.8	-3.83351	um	Nucleus	Nucleus Center of Homogeneous Mass	0.000	1.000	884	100000857	100000009	NT PSF-A488 IMPa4-A546 DAPI 8C2-siRNA-IMP-a2-a4 V2.00	0	20. NT IMPa4 PSF-A488 DAPI IMPa4-A546_p_TileScan_001 (Stage 16 of 49)	00-Ny7AkSHfBj65JGkypkc2t6
63698.4	42755	-4.60739	um	Nucleus	Nucleus Center of Homogeneous Mass	0.000	1.000	885	100000858	100000010	NT PSF-A488 IMPa4-A546 DAPI 8C2-siRNA-IMP-a2-a4 V2.00	0	20. NT IMPa4 PSF-A488 DAPI IMPa4-A546_p_TileScan_001 (Stage 16 of 49)	00-Ny7AkSHfBj65JGkypkc2t6
63718.2	42707.7	-4.80715	um	Nucleus	Nucleus Center of Homogeneous Mass	0.000	1.000	886	100000859	100000011	NT PSF-A488 IMPa4-A546 DAPI 8C2-siRNA-IMP-a2-a4 V2.00	0	20. NT IMPa4 PSF-A488 DAPI IMPa4-A546_p_TileScan_001 (Stage 16 of 49)	00-Ny7AkSHfBj65JGkypkc2t6
63755.3	42709.6	-4.6046	um	Nucleus	Nucleus Center of Homogeneous Mass	0.000	1.000	887	100000860	100000012	NT PSF-A488 IMPa4-A546 DAPI 8C2-siRNA-IMP-a2-a4 V2.00	0	20. NT IMPa4 PSF-A488 DAPI IMPa4-A546_p_TileScan_001 (Stage 16 of 49)	00-Ny7AkSHfBj65JGkypkc2t6
63718.6	42733.4	-4.55568	um	Nucleus	Nucleus Center of Homogeneous Mass	0.000	1.000	888	100000861	100000013	NT PSF-A488 IMPa4-A546 DAPI 8C2-siRNA-IMP-a2-a4 V2.00	0	20. NT IMPa4 PSF-A488 DAPI IMPa4-A546_p_TileScan_001 (Stage 16 of 49)	00-Ny7AkSHfBj65JGkypkc2t6
63692.3	42725.1	-4.81177	um	Nucleus	Nucleus Center of Homogeneous Mass	0.000	1.000	889	100000862	100000014	NT PSF-A488 IMPa4-A546 DAPI 8C2-siRNA-IMP-a2-a4 V2.00	0	20. NT IMPa4 PSF-A488 DAPI IMPa4-A546_p_TileScan_001 (Stage 16 of 49)	00-Ny7AkSHfBj65JGkypkc2t6
63695.5	42738.5	-4.17984	um	Nucleus	Nucleus Center of Homogeneous Mass	0.000	1.000	889	100000863	100000015	NT PSF-A488 IMPa4-A546 DAPI 8C2-siRNA-IMP-a2-a4 V2.00	0	20. NT IMPa4 PSF-A488 DAPI IMPa4-A546_p_TileScan_001 (Stage 16 of 49)	00-Ny7AkSHfBj65JGkypkc2t6
63722.8	42776.5	-4.42615	um	Nucleus	Nucleus Center of Homogeneous Mass	0.000	1.000	890	100000864	100000016	NT PSF-A488 IMPa4-A546 DAPI 8C2-siRNA-IMP-a2-a4 V2.00	0	20. NT IMPa4 PSF-A488 DAPI IMPa4-A546_p_TileScan_001 (Stage 16 of 49)	00-Ny7AkSHfBj65JGkypkc2t6
63759.3	42722.7	-4.28521	um	Nucleus	Nucleus Center of Homogeneous Mass	0.000	1.000	891	100000865	100000017	NT PSF-A488 IMPa4-A546 DAPI 8C2-siRNA-IMP-a2-a4 V2.00	0	20. NT IMPa4 PSF-A488 DAPI IMPa4-A546_p_TileScan_001 (Stage 16 of 49)	00-Ny7AkSHfBj65JGkypkc2t6
63734.8	42730.9	-4.01148	um	Nucleus	Nucleus Center of Homogeneous Mass	0.000	1.000	892	100000866	100000018	NT PSF-A488 IMPa4-A546 DAPI 8C2-siRNA-IMP-a2-a4 V2.00	0	20. NT IMPa4 PSF-A488 DAPI IMPa4-A546_p_TileScan_001 (Stage 16 of 49)	00-Ny7AkSHfBj65JGkypkc2t6
63688.7	42803.9	-4.64222	um	Nucleus	Nucleus Center of Homogeneous Mass	0.000	1.000	893	100000867	100000019	NT PSF-A488 IMPa4-A546 DAPI 8C2-siRNA-IMP-a2-a4 V2.00	0	20. NT IMPa4 PSF-A488 DAPI IMPa4-A546_p_TileScan_001 (Stage 16 of 49)	00-Ny7AkSHfBj65JGkypkc2t6
63672.3	42830.8	-4.57374	um	Nucleus	Nucleus Center of Homogeneous Mass	0.000	1.000	894	100000868	100000020	NT PSF-A488 IMPa4-A546 DAPI 8C2-siRNA-IMP-a2-a4 V2.00	0	20. NT IMPa4 PSF-A488 DAPI IMPa4-A546_p_TileScan_001 (Stage 16 of 49)	00-Ny7AkSHfBj65JGkypkc2t6
63713	42809.4	-4.4329	um	Nucleus	Nucleus Center of Homogeneous Mass	0.000	1.000	895	100000869	100000021	NT PSF-A488 IMPa4-A546 DAPI 8C2-siRNA-IMP-a2-a4 V2.00	0	20. NT IMPa4 PSF-A488 DAPI IMPa4-A546_p_TileScan_001 (Stage 16 of 49)	00-Ny7AkSHfBj65JGkypkc2t6
63712.5	42828.3	-4.65004	um	Nucleus	Nucleus Center of Homogeneous Mass	0.000	1.000	896	100000870	100000022	NT PSF-A488 IMPa4-A546 DAPI 8C2-siRNA-IMP-a2-a4 V2.00	0	20. NT IMPa4 PSF-A488 DAPI IMPa4-A546_p_TileScan_001 (Stage 16 of 49)	00-Ny7AkSHfBj65JGkypkc2t6
63714.3	42842.8	-4.55258	um	Nucleus	Nucleus Center of Homogeneous Mass	0.000	1.000	897	100000871	100000023	NT PSF-A488 IMPa4-A546 DAPI 8C2-siRNA-IMP-a2-a4 V2.00	0	20. NT IMPa4 PSF-A488 DAPI IMPa4-A546_p_TileScan_001 (Stage 16 of 49)	00-Ny7AkSHfBj65JGkypkc2t6
63727.7	42782.7	-4.74985	um	Nucleus	Nucleus Center of Homogeneous Mass	0.000	1.000	898	100000872	100000024	NT PSF-A488 IMPa4-A546 DAPI 8C2-siRNA-IMP-a2-a4 V2.00	0	20. NT IMPa4 PSF-A488 DAPI IMPa4-A546_p_TileScan_001 (Stage 16 of 49)	00-Ny7AkSHfBj65JGkypkc2t6
63742	42790.8	-4.57938	um	Nucleus	Nucleus Center of Homogeneous Mass	0.000	1.000	898	100000873	100000025	NT PSF-A488 IMPa4-A546 DAPI 8C2-siRNA-IMP-a2-a4 V2.00	0	20. NT IMPa4 PSF-A488 DAPI IMPa4-A546_p_TileScan_001 (Stage 16 of 49)	00-Ny7AkSHfBj65JGkypkc2t6
63749.2	42832	-4.22408	um	Nucleus	Nucleus Center of Homogeneous Mass	0.000	1.000	900	100000874	100000026	NT PSF-A488 IMPa4-A546 DAPI 8C2-siRNA-IMP-a2-a4 V2.00	0	20. NT IMPa4 PSF-A488 DAPI IMPa4-A546_p_TileScan_001 (Stage 16 of 49)	00-Ny7AkSHfBj65JGkypkc2t6
63735.6	42844.4	-4.25396	um	Nucleus	Nucleus Center of Homogeneous Mass	0.000	1.000	901	100000875	100000027	NT PSF-A488 IMPa4-A546 DAPI 8C2-siRNA-IMP-a2-a4 V2.00	0	20. NT IMPa4 PSF-A488 DAPI IMPa4-A546_p_TileScan_001 (Stage 16 of 49)	00-Ny7AkSHfBj65JGkypkc2t6
63750.3	42707.6	-5.14676	um	Nucleus	Nucleus Center of Homogeneous Mass	0.000	1.000	902	100000876	100000000	NT PSF-A488 IMPa4-A546 DAPI 8C2-siRNA-IMP-a2-a4 V2.00	0	20. NT IMPa4 PSF-A488 DAPI IMPa4-A546_q_TileScan_001 (Stage 17 of 49)	00-6RypqR8dSFzRGBSqHsqTKo
63661.7	42778.2	-5.04839	um	Nucleus	Nucleus Center of Homogeneous Mass	0.000	1.000	903	100000877	100000001	NT PSF-A488 IMPa4-A546 DAPI 8C2-siRNA-IMP-a2-a4 V2.00	0	20. NT IMPa4 PSF-A488 DAPI IMPa4-A546_q_TileScan_001 (Stage 17 of 49)	00-6RypqR8dSFzRGBSqHsqTKo
63686.6	42781.2	-4.78191	um	Nucleus	Nucleus Center of Homogeneous Mass	0.000	1.000	904	100000878	100000002	NT PSF-A488 IMPa4-A546 DAPI 8C2-siRNA-IMP-a2-a4 V2.00	0	20. NT IMPa4 PSF-A488 DAPI IMPa4-A546_q_TileScan_001 (Stage 17 of 49)	00-6RypqR8dSFzRGBSqHsqTKo
63646.2	42803.2	-5.06166	um	Nucleus	Nucleus Center of Homogeneous Mass	0.000	1.000	905	100000879	100000003	NT PSF-A488 IMPa4-A546 DAPI 8C2-siRNA-IMP-a2-a4 V2.00	0	20. NT IMPa4 PSF-A488 DAPI IMPa4-A546_q_TileScan_001 (Stage 17 of 49)	00-6RypqR8dSFzRGBSqHsqTKo
63666.4	42712.8	-4.86686	um	Nucleus	Nucleus Center of Homogeneous Mass	0.000	1.000	906	100000880	100000004	NT PSF-A488 IMPa4-A546 DAPI 8C2-siRNA-IMP-a2-a4 V2.00	0	20. NT IMPa4 PSF-A488 DAPI IMPa4-A546_q_TileScan_001 (Stage 17 of 49)	00-6RypqR8dSFzRGBSqHsqTKo
63622.4	42711.1	-4.82693	um	Nucleus	Nucleus Center of Homogeneous Mass	0.000	1.000	907	100000881	100000005	NT PSF-A488 IMPa4-A546 DAPI 8C2-siRNA-IMP-a2-a4 V2.00	0	20. NT IMPa4 PSF-A488 DAPI IMPa4-A546_q_TileScan_001 (Stage 17 of 49)	00-6RypqR8dSFzRGBSqHsqTKo
63625.4	42725.1	-4.35147	um	Nucleus	Nucleus Center of Homogeneous Mass	0.000	1.000	908	100000882	100000006	NT PSF-A488 IMPa4-A546 DAPI 8C2-siRNA-IMP-a2-a4 V2.00	0	20. NT IMPa4 PSF-A488 DAPI IMPa4-A546_q_TileScan_001 (Stage 17 of 49)	00-6RypqR8dSFzRGBSqHsqTKo
63657.4	42743.2	-4.04493	um	Nucleus	Nucleus Center of Homogeneous Mass	0.000	1.000	909	100000883	100000007	NT PSF-A488 IMPa4-A546 DAPI 8C2-siRNA-IMP-a2-a4 V2.00	0	20. NT IMPa4 PSF-A488 DAPI IMPa4-A546_q_TileScan_001 (Stage 17 of 49)	00-6RypqR8dSFzRGBSqHsqTKo
63655.5	42758.5	-3.69775	um	Nucleus	Nucleus Center of Homogeneous Mass	0.000	1.000	910	100000884	100000008	NT PSF-A488 IMPa4-A546 DAPI 8C2-siRNA-IMP-a2-a4 V2.00	0	20. NT IMPa4 PSF-A488 DAPI IMPa4-A546_q_TileScan_001 (Stage 17 of 49)	00-6RypqR8dSFzRGBSqHsqTKo
63633.9	42758.7	-3.84907	um	Nucleus	Nucleus Center of Homogeneous Mass	0.000	1.000	911	100000885	100000009	NT PSF-A488 IMPa4-A546 DAPI 8C2-siRNA-IMP-a2-a4 V2.00	0	20. NT IMPa4 PSF-A488 DAPI IMPa4-A546_q_TileScan_001 (Stage 17 of 49)	00-6RypqR8dSFzRGBSqHsqTKo
63696.7	42752.3	-4.65037	um	Nucleus	Nucleus Center of Homogeneous Mass	0.000	1.000	912	100000886	100000010	NT PSF-A488 IMPa4-A546 DAPI 8C2-siRNA-IMP-a2-a4 V2.00	0	20. NT IMPa4 PSF-A488 DAPI IMPa4-A546_q_TileScan_001 (Stage 17 of 49)	00-6RypqR8dSFzRGBSqHsqTKo
63707.8	42717.1	-4.43974	um	Nucleus	Nucleus Center of Homogeneous Mass	0.000	1.000	913	100000887	100000011	NT PSF-A488 IMPa4-A546 DAPI 8C2-siRNA-IMP-a2-a4 V2.00	0	20. NT IMPa4 PSF-A488 DAPI IMPa4-A546_q_TileScan_001 (Stage 17 of 49)	00-6RypqR8dSFzRGBSqHsqTKo
63749.3	42753.2	-4.41927	um	Nucleus	Nucleus Center of Homogeneous Mass	0.000	1.000	914	100000888	100000012	NT PSF-A488 IMPa4-A546 DAPI 8C2-siRNA-IMP-a2-a4 V2.00	0	20. NT IMPa4 PSF-A488 DAPI IMPa4-A546_q_TileScan_001 (Stage 17 of 49)	00-6RypqR8dSFzRGBSqHsqTKo
63666.4	42806.9	-4.80256	um	Nucleus	Nucleus Center of Homogeneous Mass	0.000	1.000	915	100000889	100000013	NT PSF-A488 IMPa4-A546 DAPI 8C2-siRNA-IMP-a2-a4 V2.00	0	20. NT IMPa4 PSF-A488 DAPI IMPa4-A546_q_TileScan_001 (Stage 17 of 49)	00-6RypqR8dSFzRGBSqHsqTKo
63630.7	42813.7	-4.7316	um	Nucleus	Nucleus Center of Homogeneous Mass	0.000	1.000	916	100000890	100000014	NT PSF-A488 IMPa4-A546 DAPI 8C2-siRNA-IMP-a2-a4 V2.00	0	20. NT IMPa4 PSF-A488 DAPI IMPa4-A546_q_TileScan_001 (Stage 17 of 49)	00-6RypqR8dSFzRGBSqHsqTKo
63648.4	42840.6	-4.67865	um	Nucleus	Nucleus Center of Homogeneous Mass	0.000	1.000	918	100000891	100000015	NT PSF-A488 IMPa4-A546 DAPI 8C2-siRNA-IMP-a2-a4 V2.00	0	20. NT IMPa4 PSF-A488 DAPI IMPa4-A546_q_TileScan_001 (Stage 17 of 49)	00-6RypqR8dSFzRGBSqHsqTKo
63737	42784.1	-4.38548	um	Nucleus	Nucleus Center of Homogeneous Mass	0.000	1.000	920	100000892	100000016	NT PSF-A488 IMPa4-A546 DAPI 8C2-siRNA-IMP-a2-a4 V2.00	0	20. NT IMPa4 PSF-A488 DAPI IMPa4-A546_q_TileScan_001 (Stage 17 of 49)	00-6RypqR8dSFzRGBSqHsqTKo
63755.3	42810	-4.26155	um	Nucleus	Nucleus Center of Homogeneous Mass	0.000	1.000	921	100000893	100000017	NT PSF-A488 IMPa4-A546 DAPI 8C2-siRNA-IMP-a2-a4 V2.00	0	20. NT IMPa4 PSF-A488 DAPI IMPa4-A546_q_TileScan_001 (Stage 17 of 49)	00-6RypqR8dSFzRGBSqHsqTKo
63735.9	42817.5	-3.87709	um	Nucleus	Nucleus Center of Homogeneous Mass	0.000	1.000	922	100000894	100000018	NT PSF-A488 IMPa4-A546 DAPI 8C2-siRNA-IMP-a2-a4 V2.00	0	20. NT IMPa4 PSF-A488 DAPI IMPa4-A546_q_TileScan_001 (Stage 17 of 49)	00-6RypqR8dSFzRGBSqHsqTKo
63692.2	42830.6	-4.72155	um	Nucleus	Nucleus Center of Homogeneous Mass	0.000	1.000	923	100000895	100000019	NT PSF-A488 IMPa4-A546 DAPI 8C2-siRNA-IMP-a2-a4 V2.00	0	20. NT IMPa4 PSF-A488 DAPI IMPa4-A546_q_TileScan_001 (Stage 17 of 49)	00-6RypqR8dSFzRGBSqHsqTKo
63727	42840.5	-4.09877	um	Nucleus	Nucleus Center of Homogeneous Mass	0.000	1.000	924	100000896	100000020	NT PSF-A488 IMPa4-A546 DAPI 8C2-siRNA-IMP-a2-a4 V2.00	0	20. NT IMPa4 PSF-A488 DAPI IMPa4-A546_q_TileScan_001 (Stage 17 of 49)	00-6RypqR8dSFzRGBSqHsqTKo
63739.6	42828.9	-3.46042	um	Nucleus	Nucleus Center of Homogeneous Mass	0.000	1.000	925	100000897	100000021	NT PSF-A488 IMPa4-A546 DAPI 8C2-siRNA-IMP-a2-a4 V2.00	0	20. NT IMPa4 PSF-A488 DAPI IMPa4-A546_q_TileScan_001 (Stage 17 of 49)	00-6RypqR8dSFzRGBSqHsqTKo
63725.6	42830.9	-3.88203	um	Nucleus	Nucleus Center of Homogeneous Mass	0.000	1.000	926	100000898	100000022	NT PSF-A488 IMPa4-A546 DAPI 8C2-siRNA-IMP-a2-a4 V2.00	0	20. NT IMPa4 PSF-A488 DAPI IMPa4-A546_q_TileScan_001 (Stage 17 of 49)	00-6RypqR8dSFzRGBSqHsqTKo
63750.7	42841.5	-4.06584	um	Nucleus	Nucleus Center of Homogeneous Mass	0.000	1.000	927	100000899	100000023	NT PSF-A488 IMPa4-A546 DAPI 8C2-siRNA-IMP-a2-a4 V2.00	0	20. NT IMPa4 PSF-A488 DAPI IMPa4-A546_q_TileScan_001 (Stage 17 of 49)	00-6RypqR8dSFzRGBSqHsqTKo
63739.5	42843.8	-3.21289	um	Nucleus	Nucleus Center of Homogeneous Mass	0.000	1.000	927	100000900	100000024	NT PSF-A488 IMPa4-A546 DAPI 8C2-siRNA-IMP-a2-a4 V2.00	0	20. NT IMPa4 PSF-A488 DAPI IMPa4-A546_q_TileScan_001 (Stage 17 of 49)	00-6RypqR8dSFzRGBSqHsqTKo
63732.3	42841.5	-3.88824	um	Nucleus	Nucleus Center of Homogeneous Mass	0.000	1.000	927	100000901	100000025	NT PSF-A488 IMPa4-A546 DAPI 8C2-siRNA-IMP-a2-a4 V2.00	0	20. NT IMPa4 PSF-A488 DAPI IMPa4-A546_q_TileScan_001 (Stage 17 of 49)	00-6RypqR8dSFzRGBSqHsqTKo
63705.7	42809.7	-4.57318	um	Nucleus	Nucleus Center of Homogeneous Mass	0.000	1.000	928	100000902	100000026	NT PSF-A488 IMPa4-A546 DAPI 8C2-siRNA-IMP-a2-a4 V2.00	0	20. NT IMPa4 PSF-A488 DAPI IMPa4-A546_q_TileScan_001 (Stage 17 of 49)	00-6RypqR8dSFzRGBSqHsqTKo
63715.9	42821.5	-3.13795	um	Nucleus	Nucleus Center of Homogeneous Mass	0.000	1.000	929	100000903	100000027	NT PSF-A488 IMPa4-A546 DAPI 8C2-siRNA-IMP-a2-a4 V2.00	0	20. NT IMPa4 PSF-A488 DAPI IMPa4-A546_q_TileScan_001 (Stage 17 of 49)	00-6RypqR8dSFzRGBSqHsqTKo
63706.2	42710.5	-4.7844	um	Nucleus	Nucleus Center of Homogeneous Mass	0.000	1.000	930	100000904	100000000	NT PSF-A488 IMPa4-A546 DAPI 8C2-siRNA-IMP-a2-a4 V2.00	0	20. NT IMPa4 PSF-A488 DAPI IMPa4-A546_r_TileScan_001 (Stage 18 of 49)	00-3okn3jGcSv6JdD63b8SXEf
63640.6	42727.3	-5.03216	um	Nucleus	Nucleus Center of Homogeneous Mass	0.000	1.000	931	100000905	100000001	NT PSF-A488 IMPa4-A546 DAPI 8C2-siRNA-IMP-a2-a4 V2.00	0	20. NT IMPa4 PSF-A488 DAPI IMPa4-A546_r_TileScan_001 (Stage 18 of 49)	00-3okn3jGcSv6JdD63b8SXEf
63686	42739.6	-5.01408	um	Nucleus	Nucleus Center of Homogeneous Mass	0.000	1.000	932	100000906	100000002	NT PSF-A488 IMPa4-A546 DAPI 8C2-siRNA-IMP-a2-a4 V2.00	0	20. NT IMPa4 PSF-A488 DAPI IMPa4-A546_r_TileScan_001 (Stage 18 of 49)	00-3okn3jGcSv6JdD63b8SXEf
63717.2	42754.5	-4.96193	um	Nucleus	Nucleus Center of Homogeneous Mass	0.000	1.000	933	100000907	100000003	NT PSF-A488 IMPa4-A546 DAPI 8C2-siRNA-IMP-a2-a4 V2.00	0	20. NT IMPa4 PSF-A488 DAPI IMPa4-A546_r_TileScan_001 (Stage 18 of 49)	00-3okn3jGcSv6JdD63b8SXEf
63681.2	42780.8	-4.97117	um	Nucleus	Nucleus Center of Homogeneous Mass	0.000	1.000	934	100000908	100000004	NT PSF-A488 IMPa4-A546 DAPI 8C2-siRNA-IMP-a2-a4 V2.00	0	20. NT IMPa4 PSF-A488 DAPI IMPa4-A546_r_TileScan_001 (Stage 18 of 49)	00-3okn3jGcSv6JdD63b8SXEf
63677.8	42710.6	-4.92423	um	Nucleus	Nucleus Center of Homogeneous Mass	0.000	1.000	937	100000909	100000005	NT PSF-A488 IMPa4-A546 DAPI 8C2-siRNA-IMP-a2-a4 V2.00	0	20. NT IMPa4 PSF-A488 DAPI IMPa4-A546_r_TileScan_001 (Stage 18 of 49)	00-3okn3jGcSv6JdD63b8SXEf
63755.4	42760.7	-4.45609	um	Nucleus	Nucleus Center of Homogeneous Mass	0.000	1.000	939	100000910	100000006	NT PSF-A488 IMPa4-A546 DAPI 8C2-siRNA-IMP-a2-a4 V2.00	0	20. NT IMPa4 PSF-A488 DAPI IMPa4-A546_r_TileScan_001 (Stage 18 of 49)	00-3okn3jGcSv6JdD63b8SXEf
63758.4	42744.8	-4.3387	um	Nucleus	Nucleus Center of Homogeneous Mass	0.000	1.000	941	100000911	100000007	NT PSF-A488 IMPa4-A546 DAPI 8C2-siRNA-IMP-a2-a4 V2.00	0	20. NT IMPa4 PSF-A488 DAPI IMPa4-A546_r_TileScan_001 (Stage 18 of 49)	00-3okn3jGcSv6JdD63b8SXEf
63670.5	42804	-4.73115	um	Nucleus	Nucleus Center of Homogeneous Mass	0.000	1.000	942	100000912	100000008	NT PSF-A488 IMPa4-A546 DAPI 8C2-siRNA-IMP-a2-a4 V2.00	0	20. NT IMPa4 PSF-A488 DAPI IMPa4-A546_r_TileScan_001 (Stage 18 of 49)	00-3okn3jGcSv6JdD63b8SXEf
63620.8	42811.9	-4.53369	um	Nucleus	Nucleus Center of Homogeneous Mass	0.000	1.000	943	100000913	100000009	NT PSF-A488 IMPa4-A546 DAPI 8C2-siRNA-IMP-a2-a4 V2.00	0	20. NT IMPa4 PSF-A488 DAPI IMPa4-A546_r_TileScan_001 (Stage 18 of 49)	00-3okn3jGcSv6JdD63b8SXEf
63669.1	42828.9	-4.51756	um	Nucleus	Nucleus Center of Homogeneous Mass	0.000	1.000	944	100000914	100000010	NT PSF-A488 IMPa4-A546 DAPI 8C2-siRNA-IMP-a2-a4 V2.00	0	20. NT IMPa4 PSF-A488 DAPI IMPa4-A546_r_TileScan_001 (Stage 18 of 49)	00-3okn3jGcSv6JdD63b8SXEf
63642.8	42846.3	-4.6048	um	Nucleus	Nucleus Center of Homogeneous Mass	0.000	1.000	945	100000915	100000011	NT PSF-A488 IMPa4-A546 DAPI 8C2-siRNA-IMP-a2-a4 V2.00	0	20. NT IMPa4 PSF-A488 DAPI IMPa4-A546_r_TileScan_001 (Stage 18 of 49)	00-3okn3jGcSv6JdD63b8SXEf
63628.3	42845.5	-4.45905	um	Nucleus	Nucleus Center of Homogeneous Mass	0.000	1.000	946	100000916	100000012	NT PSF-A488 IMPa4-A546 DAPI 8C2-siRNA-IMP-a2-a4 V2.00	0	20. NT IMPa4 PSF-A488 DAPI IMPa4-A546_r_TileScan_001 (Stage 18 of 49)	00-3okn3jGcSv6JdD63b8SXEf
63682.6	42845	-4.1785	um	Nucleus	Nucleus Center of Homogeneous Mass	0.000	1.000	947	100000917	100000013	NT PSF-A488 IMPa4-A546 DAPI 8C2-siRNA-IMP-a2-a4 V2.00	0	20. NT IMPa4 PSF-A488 DAPI IMPa4-A546_r_TileScan_001 (Stage 18 of 49)	00-3okn3jGcSv6JdD63b8SXEf
63650.5	42812.8	-4.12127	um	Nucleus	Nucleus Center of Homogeneous Mass	0.000	1.000	948	100000918	100000014	NT PSF-A488 IMPa4-A546 DAPI 8C2-siRNA-IMP-a2-a4 V2.00	0	20. NT IMPa4 PSF-A488 DAPI IMPa4-A546_r_TileScan_001 (Stage 18 of 49)	00-3okn3jGcSv6JdD63b8SXEf
63728.4	42784.8	-4.79534	um	Nucleus	Nucleus Center of Homogeneous Mass	0.000	1.000	949	100000919	100000015	NT PSF-A488 IMPa4-A546 DAPI 8C2-siRNA-IMP-a2-a4 V2.00	0	20. NT IMPa4 PSF-A488 DAPI IMPa4-A546_r_TileScan_001 (Stage 18 of 49)	00-3okn3jGcSv6JdD63b8SXEf
63721.1	42803.8	-4.35989	um	Nucleus	Nucleus Center of Homogeneous Mass	0.000	1.000	951	100000920	100000016	NT PSF-A488 IMPa4-A546 DAPI 8C2-siRNA-IMP-a2-a4 V2.00	0	20. NT IMPa4 PSF-A488 DAPI IMPa4-A546_r_TileScan_001 (Stage 18 of 49)	00-3okn3jGcSv6JdD63b8SXEf
63705.5	42823.6	-3.97866	um	Nucleus	Nucleus Center of Homogeneous Mass	0.000	1.000	952	100000921	100000017	NT PSF-A488 IMPa4-A546 DAPI 8C2-siRNA-IMP-a2-a4 V2.00	0	20. NT IMPa4 PSF-A488 DAPI IMPa4-A546_r_TileScan_001 (Stage 18 of 49)	00-3okn3jGcSv6JdD63b8SXEf
63744.9	42824.5	-3.97805	um	Nucleus	Nucleus Center of Homogeneous Mass	0.000	1.000	953	100000922	100000018	NT PSF-A488 IMPa4-A546 DAPI 8C2-siRNA-IMP-a2-a4 V2.00	0	20. NT IMPa4 PSF-A488 DAPI IMPa4-A546_r_TileScan_001 (Stage 18 of 49)	00-3okn3jGcSv6JdD63b8SXEf
63756.6	42845.7	-4.14184	um	Nucleus	Nucleus Center of Homogeneous Mass	0.000	1.000	954	100000923	100000019	NT PSF-A488 IMPa4-A546 DAPI 8C2-siRNA-IMP-a2-a4 V2.00	0	20. NT IMPa4 PSF-A488 DAPI IMPa4-A546_r_TileScan_001 (Stage 18 of 49)	00-3okn3jGcSv6JdD63b8SXEf
63705.4	42845.5	-4.02746	um	Nucleus	Nucleus Center of Homogeneous Mass	0.000	1.000	955	100000924	100000020	NT PSF-A488 IMPa4-A546 DAPI 8C2-siRNA-IMP-a2-a4 V2.00	0	20. NT IMPa4 PSF-A488 DAPI IMPa4-A546_r_TileScan_001 (Stage 18 of 49)	00-3okn3jGcSv6JdD63b8SXEf
63727.5	42790	-4.81451	um	Nucleus	Nucleus Center of Homogeneous Mass	0.000	1.000	957	100000925	100000000	NT PSF-A488 IMPa4-A546 DAPI 8C2-siRNA-IMP-a2-a4 V2.00	0	20. NT IMPa4 PSF-A488 DAPI IMPa4-A546_s_TileScan_001 (Stage 19 of 49)	00-tYvYLzUm8CxHRuGLHmYmgb
63622.4	42747.3	-4.5461	um	Nucleus	Nucleus Center of Homogeneous Mass	0.000	1.000	959	100000926	100000001	NT PSF-A488 IMPa4-A546 DAPI 8C2-siRNA-IMP-a2-a4 V2.00	0	20. NT IMPa4 PSF-A488 DAPI IMPa4-A546_s_TileScan_001 (Stage 19 of 49)	00-tYvYLzUm8CxHRuGLHmYmgb
63642.6	42770.3	-4.61669	um	Nucleus	Nucleus Center of Homogeneous Mass	0.000	1.000	960	100000927	100000002	NT PSF-A488 IMPa4-A546 DAPI 8C2-siRNA-IMP-a2-a4 V2.00	0	20. NT IMPa4 PSF-A488 DAPI IMPa4-A546_s_TileScan_001 (Stage 19 of 49)	00-tYvYLzUm8CxHRuGLHmYmgb
63619.5	42763	-4.79377	um	Nucleus	Nucleus Center of Homogeneous Mass	0.000	1.000	961	100000928	100000003	NT PSF-A488 IMPa4-A546 DAPI 8C2-siRNA-IMP-a2-a4 V2.00	0	20. NT IMPa4 PSF-A488 DAPI IMPa4-A546_s_TileScan_001 (Stage 19 of 49)	00-tYvYLzUm8CxHRuGLHmYmgb
63692.7	42755.7	-4.8255	um	Nucleus	Nucleus Center of Homogeneous Mass	0.000	1.000	962	100000929	100000004	NT PSF-A488 IMPa4-A546 DAPI 8C2-siRNA-IMP-a2-a4 V2.00	0	20. NT IMPa4 PSF-A488 DAPI IMPa4-A546_s_TileScan_001 (Stage 19 of 49)	00-tYvYLzUm8CxHRuGLHmYmgb
63754.9	42764.2	-4.52475	um	Nucleus	Nucleus Center of Homogeneous Mass	0.000	1.000	963	100000930	100000005	NT PSF-A488 IMPa4-A546 DAPI 8C2-siRNA-IMP-a2-a4 V2.00	0	20. NT IMPa4 PSF-A488 DAPI IMPa4-A546_s_TileScan_001 (Stage 19 of 49)	00-tYvYLzUm8CxHRuGLHmYmgb
63738.8	42766.7	-4.9091	um	Nucleus	Nucleus Center of Homogeneous Mass	0.000	1.000	963	100000931	100000006	NT PSF-A488 IMPa4-A546 DAPI 8C2-siRNA-IMP-a2-a4 V2.00	0	20. NT IMPa4 PSF-A488 DAPI IMPa4-A546_s_TileScan_001 (Stage 19 of 49)	00-tYvYLzUm8CxHRuGLHmYmgb
63747.3	42712.4	-4.2014	um	Nucleus	Nucleus Center of Homogeneous Mass	0.000	1.000	964	100000932	100000007	NT PSF-A488 IMPa4-A546 DAPI 8C2-siRNA-IMP-a2-a4 V2.00	0	20. NT IMPa4 PSF-A488 DAPI IMPa4-A546_s_TileScan_001 (Stage 19 of 49)	00-tYvYLzUm8CxHRuGLHmYmgb
63757.7	42728.1	-3.43142	um	Nucleus	Nucleus Center of Homogeneous Mass	0.000	1.000	965	100000933	100000008	NT PSF-A488 IMPa4-A546 DAPI 8C2-siRNA-IMP-a2-a4 V2.00	0	20. NT IMPa4 PSF-A488 DAPI IMPa4-A546_s_TileScan_001 (Stage 19 of 49)	00-tYvYLzUm8CxHRuGLHmYmgb
63661.8	42776.3	-4.74238	um	Nucleus	Nucleus Center of Homogeneous Mass	0.000	1.000	966	100000934	100000009	NT PSF-A488 IMPa4-A546 DAPI 8C2-siRNA-IMP-a2-a4 V2.00	0	20. NT IMPa4 PSF-A488 DAPI IMPa4-A546_s_TileScan_001 (Stage 19 of 49)	00-tYvYLzUm8CxHRuGLHmYmgb
63632.1	42779.1	-4.70457	um	Nucleus	Nucleus Center of Homogeneous Mass	0.000	1.000	967	100000935	100000010	NT PSF-A488 IMPa4-A546 DAPI 8C2-siRNA-IMP-a2-a4 V2.00	0	20. NT IMPa4 PSF-A488 DAPI IMPa4-A546_s_TileScan_001 (Stage 19 of 49)	00-tYvYLzUm8CxHRuGLHmYmgb
63687.5	42792.6	-4.34595	um	Nucleus	Nucleus Center of Homogeneous Mass	0.000	1.000	968	100000936	100000011	NT PSF-A488 IMPa4-A546 DAPI 8C2-siRNA-IMP-a2-a4 V2.00	0	20. NT IMPa4 PSF-A488 DAPI IMPa4-A546_s_TileScan_001 (Stage 19 of 49)	00-tYvYLzUm8CxHRuGLHmYmgb
63627.5	42808.2	-4.90173	um	Nucleus	Nucleus Center of Homogeneous Mass	0.000	1.000	969	100000937	100000012	NT PSF-A488 IMPa4-A546 DAPI 8C2-siRNA-IMP-a2-a4 V2.00	0	20. NT IMPa4 PSF-A488 DAPI IMPa4-A546_s_TileScan_001 (Stage 19 of 49)	00-tYvYLzUm8CxHRuGLHmYmgb
63668.2	42825.6	-4.73712	um	Nucleus	Nucleus Center of Homogeneous Mass	0.000	1.000	970	100000938	100000013	NT PSF-A488 IMPa4-A546 DAPI 8C2-siRNA-IMP-a2-a4 V2.00	0	20. NT IMPa4 PSF-A488 DAPI IMPa4-A546_s_TileScan_001 (Stage 19 of 49)	00-tYvYLzUm8CxHRuGLHmYmgb
63665.9	42811.6	-4.60339	um	Nucleus	Nucleus Center of Homogeneous Mass	0.000	1.000	970	100000939	100000014	NT PSF-A488 IMPa4-A546 DAPI 8C2-siRNA-IMP-a2-a4 V2.00	0	20. NT IMPa4 PSF-A488 DAPI IMPa4-A546_s_TileScan_001 (Stage 19 of 49)	00-tYvYLzUm8CxHRuGLHmYmgb
63685.5	42832.3	-4.71345	um	Nucleus	Nucleus Center of Homogeneous Mass	0.000	1.000	971	100000940	100000015	NT PSF-A488 IMPa4-A546 DAPI 8C2-siRNA-IMP-a2-a4 V2.00	0	20. NT IMPa4 PSF-A488 DAPI IMPa4-A546_s_TileScan_001 (Stage 19 of 49)	00-tYvYLzUm8CxHRuGLHmYmgb
63689.6	42779.8	-4.1065	um	Nucleus	Nucleus Center of Homogeneous Mass	0.000	1.000	973	100000941	100000016	NT PSF-A488 IMPa4-A546 DAPI 8C2-siRNA-IMP-a2-a4 V2.00	0	20. NT IMPa4 PSF-A488 DAPI IMPa4-A546_s_TileScan_001 (Stage 19 of 49)	00-tYvYLzUm8CxHRuGLHmYmgb
63631.1	42827.2	-4.56161	um	Nucleus	Nucleus Center of Homogeneous Mass	0.000	1.000	974	100000942	100000017	NT PSF-A488 IMPa4-A546 DAPI 8C2-siRNA-IMP-a2-a4 V2.00	0	20. NT IMPa4 PSF-A488 DAPI IMPa4-A546_s_TileScan_001 (Stage 19 of 49)	00-tYvYLzUm8CxHRuGLHmYmgb
63632.3	42838.7	-4.02744	um	Nucleus	Nucleus Center of Homogeneous Mass	0.000	1.000	975	100000943	100000018	NT PSF-A488 IMPa4-A546 DAPI 8C2-siRNA-IMP-a2-a4 V2.00	0	20. NT IMPa4 PSF-A488 DAPI IMPa4-A546_s_TileScan_001 (Stage 19 of 49)	00-tYvYLzUm8CxHRuGLHmYmgb
63621.4	42846.7	-4.33404	um	Nucleus	Nucleus Center of Homogeneous Mass	0.000	1.000	976	100000944	100000019	NT PSF-A488 IMPa4-A546 DAPI 8C2-siRNA-IMP-a2-a4 V2.00	0	20. NT IMPa4 PSF-A488 DAPI IMPa4-A546_s_TileScan_001 (Stage 19 of 49)	00-tYvYLzUm8CxHRuGLHmYmgb
63758.6	42789.3	-4.75996	um	Nucleus	Nucleus Center of Homogeneous Mass	0.000	1.000	977	100000945	100000020	NT PSF-A488 IMPa4-A546 DAPI 8C2-siRNA-IMP-a2-a4 V2.00	0	20. NT IMPa4 PSF-A488 DAPI IMPa4-A546_s_TileScan_001 (Stage 19 of 49)	00-tYvYLzUm8CxHRuGLHmYmgb
63700.5	42803.5	-4.77007	um	Nucleus	Nucleus Center of Homogeneous Mass	0.000	1.000	978	100000946	100000021	NT PSF-A488 IMPa4-A546 DAPI 8C2-siRNA-IMP-a2-a4 V2.00	0	20. NT IMPa4 PSF-A488 DAPI IMPa4-A546_s_TileScan_001 (Stage 19 of 49)	00-tYvYLzUm8CxHRuGLHmYmgb
63731	42809.8	-4.51154	um	Nucleus	Nucleus Center of Homogeneous Mass	0.000	1.000	979	100000947	100000022	NT PSF-A488 IMPa4-A546 DAPI 8C2-siRNA-IMP-a2-a4 V2.00	0	20. NT IMPa4 PSF-A488 DAPI IMPa4-A546_s_TileScan_001 (Stage 19 of 49)	00-tYvYLzUm8CxHRuGLHmYmgb
63711.9	42817.3	-4.56541	um	Nucleus	Nucleus Center of Homogeneous Mass	0.000	1.000	980	100000948	100000023	NT PSF-A488 IMPa4-A546 DAPI 8C2-siRNA-IMP-a2-a4 V2.00	0	20. NT IMPa4 PSF-A488 DAPI IMPa4-A546_s_TileScan_001 (Stage 19 of 49)	00-tYvYLzUm8CxHRuGLHmYmgb
63729.6	42824	-4.5392	um	Nucleus	Nucleus Center of Homogeneous Mass	0.000	1.000	981	100000949	100000024	NT PSF-A488 IMPa4-A546 DAPI 8C2-siRNA-IMP-a2-a4 V2.00	0	20. NT IMPa4 PSF-A488 DAPI IMPa4-A546_s_TileScan_001 (Stage 19 of 49)	00-tYvYLzUm8CxHRuGLHmYmgb
63759.4	42817.6	-4.535	um	Nucleus	Nucleus Center of Homogeneous Mass	0.000	1.000	982	100000950	100000025	NT PSF-A488 IMPa4-A546 DAPI 8C2-siRNA-IMP-a2-a4 V2.00	0	20. NT IMPa4 PSF-A488 DAPI IMPa4-A546_s_TileScan_001 (Stage 19 of 49)	00-tYvYLzUm8CxHRuGLHmYmgb
63750.6	42836.1	-4.27845	um	Nucleus	Nucleus Center of Homogeneous Mass	0.000	1.000	983	100000951	100000026	NT PSF-A488 IMPa4-A546 DAPI 8C2-siRNA-IMP-a2-a4 V2.00	0	20. NT IMPa4 PSF-A488 DAPI IMPa4-A546_s_TileScan_001 (Stage 19 of 49)	00-tYvYLzUm8CxHRuGLHmYmgb
63753.7	42846.6	-4.48789	um	Nucleus	Nucleus Center of Homogeneous Mass	0.000	1.000	983	100000952	100000027	NT PSF-A488 IMPa4-A546 DAPI 8C2-siRNA-IMP-a2-a4 V2.00	0	20. NT IMPa4 PSF-A488 DAPI IMPa4-A546_s_TileScan_001 (Stage 19 of 49)	00-tYvYLzUm8CxHRuGLHmYmgb
63629.3	42747.8	-4.8626	um	Nucleus	Nucleus Center of Homogeneous Mass	0.000	1.000	984	100000953	100000000	NT PSF-A488 IMPa4-A546 DAPI 8C2-siRNA-IMP-a2-a4 V2.00	0	20. NT IMPa4 PSF-A488 DAPI IMPa4-A546_t_TileScan_001 (Stage 20 of 49)	00-ST9pYAcMVTgobtyvXx749b
63622.8	42790.9	-4.91942	um	Nucleus	Nucleus Center of Homogeneous Mass	0.000	1.000	985	100000954	100000001	NT PSF-A488 IMPa4-A546 DAPI 8C2-siRNA-IMP-a2-a4 V2.00	0	20. NT IMPa4 PSF-A488 DAPI IMPa4-A546_t_TileScan_001 (Stage 20 of 49)	00-ST9pYAcMVTgobtyvXx749b
63660.2	42759.7	-4.55084	um	Nucleus	Nucleus Center of Homogeneous Mass	0.000	1.000	987	100000955	100000002	NT PSF-A488 IMPa4-A546 DAPI 8C2-siRNA-IMP-a2-a4 V2.00	0	20. NT IMPa4 PSF-A488 DAPI IMPa4-A546_t_TileScan_001 (Stage 20 of 49)	00-ST9pYAcMVTgobtyvXx749b
63670.3	42714.5	-4.71999	um	Nucleus	Nucleus Center of Homogeneous Mass	0.000	1.000	988	100000956	100000003	NT PSF-A488 IMPa4-A546 DAPI 8C2-siRNA-IMP-a2-a4 V2.00	0	20. NT IMPa4 PSF-A488 DAPI IMPa4-A546_t_TileScan_001 (Stage 20 of 49)	00-ST9pYAcMVTgobtyvXx749b
63653.2	42723.9	-4.28703	um	Nucleus	Nucleus Center of Homogeneous Mass	0.000	1.000	989	100000957	100000004	NT PSF-A488 IMPa4-A546 DAPI 8C2-siRNA-IMP-a2-a4 V2.00	0	20. NT IMPa4 PSF-A488 DAPI IMPa4-A546_t_TileScan_001 (Stage 20 of 49)	00-ST9pYAcMVTgobtyvXx749b
63651.9	42741.3	-4.28481	um	Nucleus	Nucleus Center of Homogeneous Mass	0.000	1.000	990	100000958	100000005	NT PSF-A488 IMPa4-A546 DAPI 8C2-siRNA-IMP-a2-a4 V2.00	0	20. NT IMPa4 PSF-A488 DAPI IMPa4-A546_t_TileScan_001 (Stage 20 of 49)	00-ST9pYAcMVTgobtyvXx749b
63640.6	42768.5	-4.65674	um	Nucleus	Nucleus Center of Homogeneous Mass	0.000	1.000	991	100000959	100000006	NT PSF-A488 IMPa4-A546 DAPI 8C2-siRNA-IMP-a2-a4 V2.00	0	20. NT IMPa4 PSF-A488 DAPI IMPa4-A546_t_TileScan_001 (Stage 20 of 49)	00-ST9pYAcMVTgobtyvXx749b
63629.8	42708.1	-4.8164	um	Nucleus	Nucleus Center of Homogeneous Mass	0.000	1.000	993	100000960	100000007	NT PSF-A488 IMPa4-A546 DAPI 8C2-siRNA-IMP-a2-a4 V2.00	0	20. NT IMPa4 PSF-A488 DAPI IMPa4-A546_t_TileScan_001 (Stage 20 of 49)	00-ST9pYAcMVTgobtyvXx749b
63622.2	42729	-3.62905	um	Nucleus	Nucleus Center of Homogeneous Mass	0.000	1.000	994	100000961	100000008	NT PSF-A488 IMPa4-A546 DAPI 8C2-siRNA-IMP-a2-a4 V2.00	0	20. NT IMPa4 PSF-A488 DAPI IMPa4-A546_t_TileScan_001 (Stage 20 of 49)	00-ST9pYAcMVTgobtyvXx749b
63718	42720.7	-4.70323	um	Nucleus	Nucleus Center of Homogeneous Mass	0.000	1.000	995	100000962	100000009	NT PSF-A488 IMPa4-A546 DAPI 8C2-siRNA-IMP-a2-a4 V2.00	0	20. NT IMPa4 PSF-A488 DAPI IMPa4-A546_t_TileScan_001 (Stage 20 of 49)	00-ST9pYAcMVTgobtyvXx749b
63711.2	42723.4	-4.66219	um	Nucleus	Nucleus Center of Homogeneous Mass	0.000	1.000	995	100000963	100000010	NT PSF-A488 IMPa4-A546 DAPI 8C2-siRNA-IMP-a2-a4 V2.00	0	20. NT IMPa4 PSF-A488 DAPI IMPa4-A546_t_TileScan_001 (Stage 20 of 49)	00-ST9pYAcMVTgobtyvXx749b
63753	42709.2	-4.55192	um	Nucleus	Nucleus Center of Homogeneous Mass	0.000	1.000	996	100000964	100000011	NT PSF-A488 IMPa4-A546 DAPI 8C2-siRNA-IMP-a2-a4 V2.00	0	20. NT IMPa4 PSF-A488 DAPI IMPa4-A546_t_TileScan_001 (Stage 20 of 49)	00-ST9pYAcMVTgobtyvXx749b
63750.9	42729.3	-4.40825	um	Nucleus	Nucleus Center of Homogeneous Mass	0.000	1.000	997	100000965	100000012	NT PSF-A488 IMPa4-A546 DAPI 8C2-siRNA-IMP-a2-a4 V2.00	0	20. NT IMPa4 PSF-A488 DAPI IMPa4-A546_t_TileScan_001 (Stage 20 of 49)	00-ST9pYAcMVTgobtyvXx749b
63704.1	42732.3	-4.68862	um	Nucleus	Nucleus Center of Homogeneous Mass	0.000	1.000	998	100000966	100000013	NT PSF-A488 IMPa4-A546 DAPI 8C2-siRNA-IMP-a2-a4 V2.00	0	20. NT IMPa4 PSF-A488 DAPI IMPa4-A546_t_TileScan_001 (Stage 20 of 49)	00-ST9pYAcMVTgobtyvXx749b
63689.6	42776.8	-4.34831	um	Nucleus	Nucleus Center of Homogeneous Mass	0.000	1.000	999	100000967	100000014	NT PSF-A488 IMPa4-A546 DAPI 8C2-siRNA-IMP-a2-a4 V2.00	0	20. NT IMPa4 PSF-A488 DAPI IMPa4-A546_t_TileScan_001 (Stage 20 of 49)	00-ST9pYAcMVTgobtyvXx749b
63729.9	42759.1	-4.69813	um	Nucleus	Nucleus Center of Homogeneous Mass	0.000	1.000	1000	100000968	100000015	NT PSF-A488 IMPa4-A546 DAPI 8C2-siRNA-IMP-a2-a4 V2.00	0	20. NT IMPa4 PSF-A488 DAPI IMPa4-A546_t_TileScan_001 (Stage 20 of 49)	00-ST9pYAcMVTgobtyvXx749b
63751.8	42762	-4.01228	um	Nucleus	Nucleus Center of Homogeneous Mass	0.000	1.000	1000	100000969	100000016	NT PSF-A488 IMPa4-A546 DAPI 8C2-siRNA-IMP-a2-a4 V2.00	0	20. NT IMPa4 PSF-A488 DAPI IMPa4-A546_t_TileScan_001 (Stage 20 of 49)	00-ST9pYAcMVTgobtyvXx749b
63754.9	42777.5	-4.2137	um	Nucleus	Nucleus Center of Homogeneous Mass	0.000	1.000	1001	100000970	100000017	NT PSF-A488 IMPa4-A546 DAPI 8C2-siRNA-IMP-a2-a4 V2.00	0	20. NT IMPa4 PSF-A488 DAPI IMPa4-A546_t_TileScan_001 (Stage 20 of 49)	00-ST9pYAcMVTgobtyvXx749b
63651.5	42782.9	-4.71111	um	Nucleus	Nucleus Center of Homogeneous Mass	0.000	1.000	1002	100000971	100000018	NT PSF-A488 IMPa4-A546 DAPI 8C2-siRNA-IMP-a2-a4 V2.00	0	20. NT IMPa4 PSF-A488 DAPI IMPa4-A546_t_TileScan_001 (Stage 20 of 49)	00-ST9pYAcMVTgobtyvXx749b
63692.8	42788.7	-4.42261	um	Nucleus	Nucleus Center of Homogeneous Mass	0.000	1.000	1003	100000972	100000019	NT PSF-A488 IMPa4-A546 DAPI 8C2-siRNA-IMP-a2-a4 V2.00	0	20. NT IMPa4 PSF-A488 DAPI IMPa4-A546_t_TileScan_001 (Stage 20 of 49)	00-ST9pYAcMVTgobtyvXx749b
63687.4	42803.9	-4.44529	um	Nucleus	Nucleus Center of Homogeneous Mass	0.000	1.000	1004	100000973	100000020	NT PSF-A488 IMPa4-A546 DAPI 8C2-siRNA-IMP-a2-a4 V2.00	0	20. NT IMPa4 PSF-A488 DAPI IMPa4-A546_t_TileScan_001 (Stage 20 of 49)	00-ST9pYAcMVTgobtyvXx749b
63655.4	42800.8	-4.42092	um	Nucleus	Nucleus Center of Homogeneous Mass	0.000	1.000	1005	100000974	100000021	NT PSF-A488 IMPa4-A546 DAPI 8C2-siRNA-IMP-a2-a4 V2.00	0	20. NT IMPa4 PSF-A488 DAPI IMPa4-A546_t_TileScan_001 (Stage 20 of 49)	00-ST9pYAcMVTgobtyvXx749b
63635	42815.9	-4.43544	um	Nucleus	Nucleus Center of Homogeneous Mass	0.000	1.000	1006	100000975	100000022	NT PSF-A488 IMPa4-A546 DAPI 8C2-siRNA-IMP-a2-a4 V2.00	0	20. NT IMPa4 PSF-A488 DAPI IMPa4-A546_t_TileScan_001 (Stage 20 of 49)	00-ST9pYAcMVTgobtyvXx749b
63623.2	42819.9	-4.50781	um	Nucleus	Nucleus Center of Homogeneous Mass	0.000	1.000	1007	100000976	100000023	NT PSF-A488 IMPa4-A546 DAPI 8C2-siRNA-IMP-a2-a4 V2.00	0	20. NT IMPa4 PSF-A488 DAPI IMPa4-A546_t_TileScan_001 (Stage 20 of 49)	00-ST9pYAcMVTgobtyvXx749b
63681.4	42815.6	-4.27066	um	Nucleus	Nucleus Center of Homogeneous Mass	0.000	1.000	1008	100000977	100000024	NT PSF-A488 IMPa4-A546 DAPI 8C2-siRNA-IMP-a2-a4 V2.00	0	20. NT IMPa4 PSF-A488 DAPI IMPa4-A546_t_TileScan_001 (Stage 20 of 49)	00-ST9pYAcMVTgobtyvXx749b
63649	42829.7	-4.22706	um	Nucleus	Nucleus Center of Homogeneous Mass	0.000	1.000	1009	100000978	100000025	NT PSF-A488 IMPa4-A546 DAPI 8C2-siRNA-IMP-a2-a4 V2.00	0	20. NT IMPa4 PSF-A488 DAPI IMPa4-A546_t_TileScan_001 (Stage 20 of 49)	00-ST9pYAcMVTgobtyvXx749b
63654.4	42831.9	-4.3778	um	Nucleus	Nucleus Center of Homogeneous Mass	0.000	1.000	1010	100000979	100000026	NT PSF-A488 IMPa4-A546 DAPI 8C2-siRNA-IMP-a2-a4 V2.00	0	20. NT IMPa4 PSF-A488 DAPI IMPa4-A546_t_TileScan_001 (Stage 20 of 49)	00-ST9pYAcMVTgobtyvXx749b
63731	42784.5	-4.22766	um	Nucleus	Nucleus Center of Homogeneous Mass	0.000	1.000	1013	100000980	100000027	NT PSF-A488 IMPa4-A546 DAPI 8C2-siRNA-IMP-a2-a4 V2.00	0	20. NT IMPa4 PSF-A488 DAPI IMPa4-A546_t_TileScan_001 (Stage 20 of 49)	00-ST9pYAcMVTgobtyvXx749b
63716.2	42794.1	-4.50422	um	Nucleus	Nucleus Center of Homogeneous Mass	0.000	1.000	1015	100000981	100000028	NT PSF-A488 IMPa4-A546 DAPI 8C2-siRNA-IMP-a2-a4 V2.00	0	20. NT IMPa4 PSF-A488 DAPI IMPa4-A546_t_TileScan_001 (Stage 20 of 49)	00-ST9pYAcMVTgobtyvXx749b
63735.9	42825.2	-4.53477	um	Nucleus	Nucleus Center of Homogeneous Mass	0.000	1.000	1016	100000982	100000029	NT PSF-A488 IMPa4-A546 DAPI 8C2-siRNA-IMP-a2-a4 V2.00	0	20. NT IMPa4 PSF-A488 DAPI IMPa4-A546_t_TileScan_001 (Stage 20 of 49)	00-ST9pYAcMVTgobtyvXx749b
63698.1	42832.6	-4.61426	um	Nucleus	Nucleus Center of Homogeneous Mass	0.000	1.000	1017	100000983	100000030	NT PSF-A488 IMPa4-A546 DAPI 8C2-siRNA-IMP-a2-a4 V2.00	0	20. NT IMPa4 PSF-A488 DAPI IMPa4-A546_t_TileScan_001 (Stage 20 of 49)	00-ST9pYAcMVTgobtyvXx749b
63699.7	42827.8	-4.51632	um	Nucleus	Nucleus Center of Homogeneous Mass	0.000	1.000	1017	100000984	100000031	NT PSF-A488 IMPa4-A546 DAPI 8C2-siRNA-IMP-a2-a4 V2.00	0	20. NT IMPa4 PSF-A488 DAPI IMPa4-A546_t_TileScan_001 (Stage 20 of 49)	00-ST9pYAcMVTgobtyvXx749b
63756.3	42845.8	-4.45829	um	Nucleus	Nucleus Center of Homogeneous Mass	0.000	1.000	1018	100000985	100000032	NT PSF-A488 IMPa4-A546 DAPI 8C2-siRNA-IMP-a2-a4 V2.00	0	20. NT IMPa4 PSF-A488 DAPI IMPa4-A546_t_TileScan_001 (Stage 20 of 49)	00-ST9pYAcMVTgobtyvXx749b
63742	42800.5	-4.054	um	Nucleus	Nucleus Center of Homogeneous Mass	0.000	1.000	1019	100000986	100000033	NT PSF-A488 IMPa4-A546 DAPI 8C2-siRNA-IMP-a2-a4 V2.00	0	20. NT IMPa4 PSF-A488 DAPI IMPa4-A546_t_TileScan_001 (Stage 20 of 49)	00-ST9pYAcMVTgobtyvXx749b
63623.1	42808.9	-4.96396	um	Nucleus	Nucleus Center of Homogeneous Mass	0.000	1.000	1022	100000987	100000000	NT PSF-A488 IMPa4-A546 DAPI 8C2-siRNA-IMP-a2-a4 V2.00	0	20. NT IMPa4 PSF-A488 DAPI IMPa4-A546_u_TileScan_001 (Stage 21 of 49)	00-SX36YG8LHx7krmi5kcj67E
63667.8	42707.2	-4.77438	um	Nucleus	Nucleus Center of Homogeneous Mass	0.000	1.000	1024	100000988	100000001	NT PSF-A488 IMPa4-A546 DAPI 8C2-siRNA-IMP-a2-a4 V2.00	0	20. NT IMPa4 PSF-A488 DAPI IMPa4-A546_u_TileScan_001 (Stage 21 of 49)	00-SX36YG8LHx7krmi5kcj67E
63644.5	42739.6	-5.0299	um	Nucleus	Nucleus Center of Homogeneous Mass	0.000	1.000	1026	100000989	100000002	NT PSF-A488 IMPa4-A546 DAPI 8C2-siRNA-IMP-a2-a4 V2.00	0	20. NT IMPa4 PSF-A488 DAPI IMPa4-A546_u_TileScan_001 (Stage 21 of 49)	00-SX36YG8LHx7krmi5kcj67E
63641.6	42760.4	-4.96449	um	Nucleus	Nucleus Center of Homogeneous Mass	0.000	1.000	1028	100000990	100000003	NT PSF-A488 IMPa4-A546 DAPI 8C2-siRNA-IMP-a2-a4 V2.00	0	20. NT IMPa4 PSF-A488 DAPI IMPa4-A546_u_TileScan_001 (Stage 21 of 49)	00-SX36YG8LHx7krmi5kcj67E
63637.9	42774.3	-4.85131	um	Nucleus	Nucleus Center of Homogeneous Mass	0.000	1.000	1029	100000991	100000004	NT PSF-A488 IMPa4-A546 DAPI 8C2-siRNA-IMP-a2-a4 V2.00	0	20. NT IMPa4 PSF-A488 DAPI IMPa4-A546_u_TileScan_001 (Stage 21 of 49)	00-SX36YG8LHx7krmi5kcj67E
63672.1	42709.5	-5.03243	um	Nucleus	Nucleus Center of Homogeneous Mass	0.000	1.000	1030	100000992	100000005	NT PSF-A488 IMPa4-A546 DAPI 8C2-siRNA-IMP-a2-a4 V2.00	0	20. NT IMPa4 PSF-A488 DAPI IMPa4-A546_u_TileScan_001 (Stage 21 of 49)	00-SX36YG8LHx7krmi5kcj67E
63663.7	42760.4	-5.16839	um	Nucleus	Nucleus Center of Homogeneous Mass	0.000	1.000	1032	100000993	100000006	NT PSF-A488 IMPa4-A546 DAPI 8C2-siRNA-IMP-a2-a4 V2.00	0	20. NT IMPa4 PSF-A488 DAPI IMPa4-A546_u_TileScan_001 (Stage 21 of 49)	00-SX36YG8LHx7krmi5kcj67E
63694.8	42742.5	-5.09175	um	Nucleus	Nucleus Center of Homogeneous Mass	0.000	1.000	1032	100000994	100000007	NT PSF-A488 IMPa4-A546 DAPI 8C2-siRNA-IMP-a2-a4 V2.00	0	20. NT IMPa4 PSF-A488 DAPI IMPa4-A546_u_TileScan_001 (Stage 21 of 49)	00-SX36YG8LHx7krmi5kcj67E
63702.5	42766.9	-4.84641	um	Nucleus	Nucleus Center of Homogeneous Mass	0.000	1.000	1033	100000995	100000008	NT PSF-A488 IMPa4-A546 DAPI 8C2-siRNA-IMP-a2-a4 V2.00	0	20. NT IMPa4 PSF-A488 DAPI IMPa4-A546_u_TileScan_001 (Stage 21 of 49)	00-SX36YG8LHx7krmi5kcj67E
63664	42825	-4.94336	um	Nucleus	Nucleus Center of Homogeneous Mass	0.000	1.000	1034	100000996	100000009	NT PSF-A488 IMPa4-A546 DAPI 8C2-siRNA-IMP-a2-a4 V2.00	0	20. NT IMPa4 PSF-A488 DAPI IMPa4-A546_u_TileScan_001 (Stage 21 of 49)	00-SX36YG8LHx7krmi5kcj67E
63637.8	42788.2	-4.95348	um	Nucleus	Nucleus Center of Homogeneous Mass	0.000	1.000	1036	100000997	100000010	NT PSF-A488 IMPa4-A546 DAPI 8C2-siRNA-IMP-a2-a4 V2.00	0	20. NT IMPa4 PSF-A488 DAPI IMPa4-A546_u_TileScan_001 (Stage 21 of 49)	00-SX36YG8LHx7krmi5kcj67E
63660	42793.2	-5.01501	um	Nucleus	Nucleus Center of Homogeneous Mass	0.000	1.000	1037	100000998	100000011	NT PSF-A488 IMPa4-A546 DAPI 8C2-siRNA-IMP-a2-a4 V2.00	0	20. NT IMPa4 PSF-A488 DAPI IMPa4-A546_u_TileScan_001 (Stage 21 of 49)	00-SX36YG8LHx7krmi5kcj67E
63624	42791.8	-4.72577	um	Nucleus	Nucleus Center of Homogeneous Mass	0.000	1.000	1039	100000999	100000012	NT PSF-A488 IMPa4-A546 DAPI 8C2-siRNA-IMP-a2-a4 V2.00	0	20. NT IMPa4 PSF-A488 DAPI IMPa4-A546_u_TileScan_001 (Stage 21 of 49)	00-SX36YG8LHx7krmi5kcj67E
63648.3	42815.5	-4.45246	um	Nucleus	Nucleus Center of Homogeneous Mass	0.000	1.000	1040	100001000	100000013	NT PSF-A488 IMPa4-A546 DAPI 8C2-siRNA-IMP-a2-a4 V2.00	0	20. NT IMPa4 PSF-A488 DAPI IMPa4-A546_u_TileScan_001 (Stage 21 of 49)	00-SX36YG8LHx7krmi5kcj67E
63663.7	42761.9	-5.61473	um	Nucleus	Nucleus Center of Homogeneous Mass	0.000	1.000	1044	100001001	100000000	NT PSF-A488 IMPa4-A546 DAPI 8C2-siRNA-IMP-a2-a4 V2.00	0	20. NT IMPa4 PSF-A488 DAPI IMPa4-A546_v_TileScan_001 (Stage 22 of 49)	00-aLgE9CL8rdaxxbdPUNg6am
63641.9	42744	-5.30388	um	Nucleus	Nucleus Center of Homogeneous Mass	0.000	1.000	1045	100001002	100000001	NT PSF-A488 IMPa4-A546 DAPI 8C2-siRNA-IMP-a2-a4 V2.00	0	20. NT IMPa4 PSF-A488 DAPI IMPa4-A546_v_TileScan_001 (Stage 22 of 49)	00-aLgE9CL8rdaxxbdPUNg6am
63625.6	42708.5	-5.05839	um	Nucleus	Nucleus Center of Homogeneous Mass	0.000	1.000	1046	100001003	100000002	NT PSF-A488 IMPa4-A546 DAPI 8C2-siRNA-IMP-a2-a4 V2.00	0	20. NT IMPa4 PSF-A488 DAPI IMPa4-A546_v_TileScan_001 (Stage 22 of 49)	00-aLgE9CL8rdaxxbdPUNg6am
63661.7	42720	-5.18428	um	Nucleus	Nucleus Center of Homogeneous Mass	0.000	1.000	1047	100001004	100000003	NT PSF-A488 IMPa4-A546 DAPI 8C2-siRNA-IMP-a2-a4 V2.00	0	20. NT IMPa4 PSF-A488 DAPI IMPa4-A546_v_TileScan_001 (Stage 22 of 49)	00-aLgE9CL8rdaxxbdPUNg6am
63655.6	42766.6	-5.39116	um	Nucleus	Nucleus Center of Homogeneous Mass	0.000	1.000	1049	100001005	100000004	NT PSF-A488 IMPa4-A546 DAPI 8C2-siRNA-IMP-a2-a4 V2.00	0	20. NT IMPa4 PSF-A488 DAPI IMPa4-A546_v_TileScan_001 (Stage 22 of 49)	00-aLgE9CL8rdaxxbdPUNg6am
63700.6	42722.9	-5.06171	um	Nucleus	Nucleus Center of Homogeneous Mass	0.000	1.000	1052	100001006	100000005	NT PSF-A488 IMPa4-A546 DAPI 8C2-siRNA-IMP-a2-a4 V2.00	0	20. NT IMPa4 PSF-A488 DAPI IMPa4-A546_v_TileScan_001 (Stage 22 of 49)	00-aLgE9CL8rdaxxbdPUNg6am
63691.3	42739.4	-4.95804	um	Nucleus	Nucleus Center of Homogeneous Mass	0.000	1.000	1053	100001007	100000006	NT PSF-A488 IMPa4-A546 DAPI 8C2-siRNA-IMP-a2-a4 V2.00	0	20. NT IMPa4 PSF-A488 DAPI IMPa4-A546_v_TileScan_001 (Stage 22 of 49)	00-aLgE9CL8rdaxxbdPUNg6am
63750.2	42768.5	-4.74344	um	Nucleus	Nucleus Center of Homogeneous Mass	0.000	1.000	1055	100001008	100000007	NT PSF-A488 IMPa4-A546 DAPI 8C2-siRNA-IMP-a2-a4 V2.00	0	20. NT IMPa4 PSF-A488 DAPI IMPa4-A546_v_TileScan_001 (Stage 22 of 49)	00-aLgE9CL8rdaxxbdPUNg6am
63729.7	42753.8	-4.60361	um	Nucleus	Nucleus Center of Homogeneous Mass	0.000	1.000	1056	100001009	100000008	NT PSF-A488 IMPa4-A546 DAPI 8C2-siRNA-IMP-a2-a4 V2.00	0	20. NT IMPa4 PSF-A488 DAPI IMPa4-A546_v_TileScan_001 (Stage 22 of 49)	00-aLgE9CL8rdaxxbdPUNg6am
63743.9	42746.3	-4.65053	um	Nucleus	Nucleus Center of Homogeneous Mass	0.000	1.000	1057	100001010	100000009	NT PSF-A488 IMPa4-A546 DAPI 8C2-siRNA-IMP-a2-a4 V2.00	0	20. NT IMPa4 PSF-A488 DAPI IMPa4-A546_v_TileScan_001 (Stage 22 of 49)	00-aLgE9CL8rdaxxbdPUNg6am
63626.2	42819.5	-4.99688	um	Nucleus	Nucleus Center of Homogeneous Mass	0.000	1.000	1058	100001011	100000010	NT PSF-A488 IMPa4-A546 DAPI 8C2-siRNA-IMP-a2-a4 V2.00	0	20. NT IMPa4 PSF-A488 DAPI IMPa4-A546_v_TileScan_001 (Stage 22 of 49)	00-aLgE9CL8rdaxxbdPUNg6am
63648.9	42810	-5.5173	um	Nucleus	Nucleus Center of Homogeneous Mass	0.000	1.000	1059	100001012	100000011	NT PSF-A488 IMPa4-A546 DAPI 8C2-siRNA-IMP-a2-a4 V2.00	0	20. NT IMPa4 PSF-A488 DAPI IMPa4-A546_v_TileScan_001 (Stage 22 of 49)	00-aLgE9CL8rdaxxbdPUNg6am
63676.4	42837.4	-4.82756	um	Nucleus	Nucleus Center of Homogeneous Mass	0.000	1.000	1059	100001013	100000012	NT PSF-A488 IMPa4-A546 DAPI 8C2-siRNA-IMP-a2-a4 V2.00	0	20. NT IMPa4 PSF-A488 DAPI IMPa4-A546_v_TileScan_001 (Stage 22 of 49)	00-aLgE9CL8rdaxxbdPUNg6am
63662.6	42845.7	-4.78856	um	Nucleus	Nucleus Center of Homogeneous Mass	0.000	1.000	1060	100001014	100000013	NT PSF-A488 IMPa4-A546 DAPI 8C2-siRNA-IMP-a2-a4 V2.00	0	20. NT IMPa4 PSF-A488 DAPI IMPa4-A546_v_TileScan_001 (Stage 22 of 49)	00-aLgE9CL8rdaxxbdPUNg6am
63637.5	42838.6	-4.8447	um	Nucleus	Nucleus Center of Homogeneous Mass	0.000	1.000	1061	100001015	100000014	NT PSF-A488 IMPa4-A546 DAPI 8C2-siRNA-IMP-a2-a4 V2.00	0	20. NT IMPa4 PSF-A488 DAPI IMPa4-A546_v_TileScan_001 (Stage 22 of 49)	00-aLgE9CL8rdaxxbdPUNg6am
63726.4	42781.1	-5.13831	um	Nucleus	Nucleus Center of Homogeneous Mass	0.000	1.000	1062	100001016	100000015	NT PSF-A488 IMPa4-A546 DAPI 8C2-siRNA-IMP-a2-a4 V2.00	0	20. NT IMPa4 PSF-A488 DAPI IMPa4-A546_v_TileScan_001 (Stage 22 of 49)	00-aLgE9CL8rdaxxbdPUNg6am
63754.6	42799.8	-5.16611	um	Nucleus	Nucleus Center of Homogeneous Mass	0.000	1.000	1063	100001017	100000016	NT PSF-A488 IMPa4-A546 DAPI 8C2-siRNA-IMP-a2-a4 V2.00	0	20. NT IMPa4 PSF-A488 DAPI IMPa4-A546_v_TileScan_001 (Stage 22 of 49)	00-aLgE9CL8rdaxxbdPUNg6am
63752.7	42820.4	-5.0528	um	Nucleus	Nucleus Center of Homogeneous Mass	0.000	1.000	1064	100001018	100000017	NT PSF-A488 IMPa4-A546 DAPI 8C2-siRNA-IMP-a2-a4 V2.00	0	20. NT IMPa4 PSF-A488 DAPI IMPa4-A546_v_TileScan_001 (Stage 22 of 49)	00-aLgE9CL8rdaxxbdPUNg6am
63677.7	42719	-5.25881	um	Nucleus	Nucleus Center of Homogeneous Mass	0.000	1.000	1067	100001019	100000000	NT PSF-A488 IMPa4-A546 DAPI 8C2-siRNA-IMP-a2-a4 V2.00	0	20. NT IMPa4 PSF-A488 DAPI IMPa4-A546_w_TileScan_001 (Stage 23 of 49)	00-nBXjwEfSbdzjTtcfE7yYyi
63664.6	42734.5	-5.06684	um	Nucleus	Nucleus Center of Homogeneous Mass	0.000	1.000	1068	100001020	100000001	NT PSF-A488 IMPa4-A546 DAPI 8C2-siRNA-IMP-a2-a4 V2.00	0	20. NT IMPa4 PSF-A488 DAPI IMPa4-A546_w_TileScan_001 (Stage 23 of 49)	00-nBXjwEfSbdzjTtcfE7yYyi
63668	42707.1	-5.16931	um	Nucleus	Nucleus Center of Homogeneous Mass	0.000	1.000	1069	100001021	100000002	NT PSF-A488 IMPa4-A546 DAPI 8C2-siRNA-IMP-a2-a4 V2.00	0	20. NT IMPa4 PSF-A488 DAPI IMPa4-A546_w_TileScan_001 (Stage 23 of 49)	00-nBXjwEfSbdzjTtcfE7yYyi
63654.9	42759.5	-5.13968	um	Nucleus	Nucleus Center of Homogeneous Mass	0.000	1.000	1070	100001022	100000003	NT PSF-A488 IMPa4-A546 DAPI 8C2-siRNA-IMP-a2-a4 V2.00	0	20. NT IMPa4 PSF-A488 DAPI IMPa4-A546_w_TileScan_001 (Stage 23 of 49)	00-nBXjwEfSbdzjTtcfE7yYyi
63626.5	42770.1	-4.9148	um	Nucleus	Nucleus Center of Homogeneous Mass	0.000	1.000	1071	100001023	100000004	NT PSF-A488 IMPa4-A546 DAPI 8C2-siRNA-IMP-a2-a4 V2.00	0	20. NT IMPa4 PSF-A488 DAPI IMPa4-A546_w_TileScan_001 (Stage 23 of 49)	00-nBXjwEfSbdzjTtcfE7yYyi
63668.5	42764.2	-4.84605	um	Nucleus	Nucleus Center of Homogeneous Mass	0.000	1.000	1072	100001024	100000005	NT PSF-A488 IMPa4-A546 DAPI 8C2-siRNA-IMP-a2-a4 V2.00	0	20. NT IMPa4 PSF-A488 DAPI IMPa4-A546_w_TileScan_001 (Stage 23 of 49)	00-nBXjwEfSbdzjTtcfE7yYyi
63670.3	42778.5	-4.97875	um	Nucleus	Nucleus Center of Homogeneous Mass	0.000	1.000	1072	100001025	100000006	NT PSF-A488 IMPa4-A546 DAPI 8C2-siRNA-IMP-a2-a4 V2.00	0	20. NT IMPa4 PSF-A488 DAPI IMPa4-A546_w_TileScan_001 (Stage 23 of 49)	00-nBXjwEfSbdzjTtcfE7yYyi
63624.2	42745.7	-4.90212	um	Nucleus	Nucleus Center of Homogeneous Mass	0.000	1.000	1073	100001026	100000007	NT PSF-A488 IMPa4-A546 DAPI 8C2-siRNA-IMP-a2-a4 V2.00	0	20. NT IMPa4 PSF-A488 DAPI IMPa4-A546_w_TileScan_001 (Stage 23 of 49)	00-nBXjwEfSbdzjTtcfE7yYyi
63746.5	42711.2	-4.98463	um	Nucleus	Nucleus Center of Homogeneous Mass	0.000	1.000	1074	100001027	100000008	NT PSF-A488 IMPa4-A546 DAPI 8C2-siRNA-IMP-a2-a4 V2.00	0	20. NT IMPa4 PSF-A488 DAPI IMPa4-A546_w_TileScan_001 (Stage 23 of 49)	00-nBXjwEfSbdzjTtcfE7yYyi
63699.4	42709.2	-5.11699	um	Nucleus	Nucleus Center of Homogeneous Mass	0.000	1.000	1076	100001028	100000009	NT PSF-A488 IMPa4-A546 DAPI 8C2-siRNA-IMP-a2-a4 V2.00	0	20. NT IMPa4 PSF-A488 DAPI IMPa4-A546_w_TileScan_001 (Stage 23 of 49)	00-nBXjwEfSbdzjTtcfE7yYyi
63705.6	42744.5	-5.02385	um	Nucleus	Nucleus Center of Homogeneous Mass	0.000	1.000	1077	100001029	100000010	NT PSF-A488 IMPa4-A546 DAPI 8C2-siRNA-IMP-a2-a4 V2.00	0	20. NT IMPa4 PSF-A488 DAPI IMPa4-A546_w_TileScan_001 (Stage 23 of 49)	00-nBXjwEfSbdzjTtcfE7yYyi
63708.3	42738.4	-5.03104	um	Nucleus	Nucleus Center of Homogeneous Mass	0.000	1.000	1077	100001030	100000011	NT PSF-A488 IMPa4-A546 DAPI 8C2-siRNA-IMP-a2-a4 V2.00	0	20. NT IMPa4 PSF-A488 DAPI IMPa4-A546_w_TileScan_001 (Stage 23 of 49)	00-nBXjwEfSbdzjTtcfE7yYyi
63752	42761.1	-4.82151	um	Nucleus	Nucleus Center of Homogeneous Mass	0.000	1.000	1078	100001031	100000012	NT PSF-A488 IMPa4-A546 DAPI 8C2-siRNA-IMP-a2-a4 V2.00	0	20. NT IMPa4 PSF-A488 DAPI IMPa4-A546_w_TileScan_001 (Stage 23 of 49)	00-nBXjwEfSbdzjTtcfE7yYyi
63756.1	42739.2	-4.90307	um	Nucleus	Nucleus Center of Homogeneous Mass	0.000	1.000	1079	100001032	100000013	NT PSF-A488 IMPa4-A546 DAPI 8C2-siRNA-IMP-a2-a4 V2.00	0	20. NT IMPa4 PSF-A488 DAPI IMPa4-A546_w_TileScan_001 (Stage 23 of 49)	00-nBXjwEfSbdzjTtcfE7yYyi
63653.1	42827.5	-5.27162	um	Nucleus	Nucleus Center of Homogeneous Mass	0.000	1.000	1080	100001033	100000014	NT PSF-A488 IMPa4-A546 DAPI 8C2-siRNA-IMP-a2-a4 V2.00	0	20. NT IMPa4 PSF-A488 DAPI IMPa4-A546_w_TileScan_001 (Stage 23 of 49)	00-nBXjwEfSbdzjTtcfE7yYyi
63660.1	42790.3	-4.93932	um	Nucleus	Nucleus Center of Homogeneous Mass	0.000	1.000	1081	100001034	100000015	NT PSF-A488 IMPa4-A546 DAPI 8C2-siRNA-IMP-a2-a4 V2.00	0	20. NT IMPa4 PSF-A488 DAPI IMPa4-A546_w_TileScan_001 (Stage 23 of 49)	00-nBXjwEfSbdzjTtcfE7yYyi
63630.9	42801.2	-5.23697	um	Nucleus	Nucleus Center of Homogeneous Mass	0.000	1.000	1082	100001035	100000016	NT PSF-A488 IMPa4-A546 DAPI 8C2-siRNA-IMP-a2-a4 V2.00	0	20. NT IMPa4 PSF-A488 DAPI IMPa4-A546_w_TileScan_001 (Stage 23 of 49)	00-nBXjwEfSbdzjTtcfE7yYyi
63682.3	42805.8	-4.94331	um	Nucleus	Nucleus Center of Homogeneous Mass	0.000	1.000	1083	100001036	100000017	NT PSF-A488 IMPa4-A546 DAPI 8C2-siRNA-IMP-a2-a4 V2.00	0	20. NT IMPa4 PSF-A488 DAPI IMPa4-A546_w_TileScan_001 (Stage 23 of 49)	00-nBXjwEfSbdzjTtcfE7yYyi
63629.1	42821.9	-5.14876	um	Nucleus	Nucleus Center of Homogeneous Mass	0.000	1.000	1084	100001037	100000018	NT PSF-A488 IMPa4-A546 DAPI 8C2-siRNA-IMP-a2-a4 V2.00	0	20. NT IMPa4 PSF-A488 DAPI IMPa4-A546_w_TileScan_001 (Stage 23 of 49)	00-nBXjwEfSbdzjTtcfE7yYyi
63664.3	42845.7	-4.80805	um	Nucleus	Nucleus Center of Homogeneous Mass	0.000	1.000	1085	100001038	100000019	NT PSF-A488 IMPa4-A546 DAPI 8C2-siRNA-IMP-a2-a4 V2.00	0	20. NT IMPa4 PSF-A488 DAPI IMPa4-A546_w_TileScan_001 (Stage 23 of 49)	00-nBXjwEfSbdzjTtcfE7yYyi
63719.5	42823.6	-4.96476	um	Nucleus	Nucleus Center of Homogeneous Mass	0.000	1.000	1087	100001039	100000020	NT PSF-A488 IMPa4-A546 DAPI 8C2-siRNA-IMP-a2-a4 V2.00	0	20. NT IMPa4 PSF-A488 DAPI IMPa4-A546_w_TileScan_001 (Stage 23 of 49)	00-nBXjwEfSbdzjTtcfE7yYyi
63693.8	42842	-5.03744	um	Nucleus	Nucleus Center of Homogeneous Mass	0.000	1.000	1088	100001040	100000021	NT PSF-A488 IMPa4-A546 DAPI 8C2-siRNA-IMP-a2-a4 V2.00	0	20. NT IMPa4 PSF-A488 DAPI IMPa4-A546_w_TileScan_001 (Stage 23 of 49)	00-nBXjwEfSbdzjTtcfE7yYyi
63700.5	42784.2	-4.80963	um	Nucleus	Nucleus Center of Homogeneous Mass	0.000	1.000	1089	100001041	100000022	NT PSF-A488 IMPa4-A546 DAPI 8C2-siRNA-IMP-a2-a4 V2.00	0	20. NT IMPa4 PSF-A488 DAPI IMPa4-A546_w_TileScan_001 (Stage 23 of 49)	00-nBXjwEfSbdzjTtcfE7yYyi
63756	42825.9	-4.84513	um	Nucleus	Nucleus Center of Homogeneous Mass	0.000	1.000	1090	100001042	100000023	NT PSF-A488 IMPa4-A546 DAPI 8C2-siRNA-IMP-a2-a4 V2.00	0	20. NT IMPa4 PSF-A488 DAPI IMPa4-A546_w_TileScan_001 (Stage 23 of 49)	00-nBXjwEfSbdzjTtcfE7yYyi
63736.3	42846.7	-4.45259	um	Nucleus	Nucleus Center of Homogeneous Mass	0.000	1.000	1093	100001043	100000024	NT PSF-A488 IMPa4-A546 DAPI 8C2-siRNA-IMP-a2-a4 V2.00	0	20. NT IMPa4 PSF-A488 DAPI IMPa4-A546_w_TileScan_001 (Stage 23 of 49)	00-nBXjwEfSbdzjTtcfE7yYyi
63750.6	42818.9	-5.54669	um	Nucleus	Nucleus Center of Homogeneous Mass	0.000	1.000	1094	100001044	100000000	NT PSF-A488 IMPa4-A546 DAPI 8C2-siRNA-IMP-a2-a4 V2.00	0	20. NT IMPa4 PSF-A488 DAPI IMPa4-A546_x_TileScan_001 (Stage 24 of 49)	00-nQusjrEHGnqieSytNsUkCc
63622.6	42741.4	-5.27367	um	Nucleus	Nucleus Center of Homogeneous Mass	0.000	1.000	1096	100001045	100000001	NT PSF-A488 IMPa4-A546 DAPI 8C2-siRNA-IMP-a2-a4 V2.00	0	20. NT IMPa4 PSF-A488 DAPI IMPa4-A546_x_TileScan_001 (Stage 24 of 49)	00-nQusjrEHGnqieSytNsUkCc
63632.5	42791.6	-5.77619	um	Nucleus	Nucleus Center of Homogeneous Mass	0.000	1.000	1098	100001046	100000002	NT PSF-A488 IMPa4-A546 DAPI 8C2-siRNA-IMP-a2-a4 V2.00	0	20. NT IMPa4 PSF-A488 DAPI IMPa4-A546_x_TileScan_001 (Stage 24 of 49)	00-nQusjrEHGnqieSytNsUkCc
63623.2	42827.4	-5.32033	um	Nucleus	Nucleus Center of Homogeneous Mass	0.000	1.000	1099	100001047	100000003	NT PSF-A488 IMPa4-A546 DAPI 8C2-siRNA-IMP-a2-a4 V2.00	0	20. NT IMPa4 PSF-A488 DAPI IMPa4-A546_x_TileScan_001 (Stage 24 of 49)	00-nQusjrEHGnqieSytNsUkCc
63667.8	42829.1	-5.38593	um	Nucleus	Nucleus Center of Homogeneous Mass	0.000	1.000	1100	100001048	100000004	NT PSF-A488 IMPa4-A546 DAPI 8C2-siRNA-IMP-a2-a4 V2.00	0	20. NT IMPa4 PSF-A488 DAPI IMPa4-A546_x_TileScan_001 (Stage 24 of 49)	00-nQusjrEHGnqieSytNsUkCc
63626.7	42841.5	-4.89339	um	Nucleus	Nucleus Center of Homogeneous Mass	0.000	1.000	1101	100001049	100000005	NT PSF-A488 IMPa4-A546 DAPI 8C2-siRNA-IMP-a2-a4 V2.00	0	20. NT IMPa4 PSF-A488 DAPI IMPa4-A546_x_TileScan_001 (Stage 24 of 49)	00-nQusjrEHGnqieSytNsUkCc
63726.9	42787	-4.97253	um	Nucleus	Nucleus Center of Homogeneous Mass	0.000	1.000	1102	100001050	100000006	NT PSF-A488 IMPa4-A546 DAPI 8C2-siRNA-IMP-a2-a4 V2.00	0	20. NT IMPa4 PSF-A488 DAPI IMPa4-A546_x_TileScan_001 (Stage 24 of 49)	00-nQusjrEHGnqieSytNsUkCc
63693.8	42802.6	-4.7901	um	Nucleus	Nucleus Center of Homogeneous Mass	0.000	1.000	1103	100001051	100000007	NT PSF-A488 IMPa4-A546 DAPI 8C2-siRNA-IMP-a2-a4 V2.00	0	20. NT IMPa4 PSF-A488 DAPI IMPa4-A546_x_TileScan_001 (Stage 24 of 49)	00-nQusjrEHGnqieSytNsUkCc
63709.1	42833.7	-5.001	um	Nucleus	Nucleus Center of Homogeneous Mass	0.000	1.000	1104	100001052	100000008	NT PSF-A488 IMPa4-A546 DAPI 8C2-siRNA-IMP-a2-a4 V2.00	0	20. NT IMPa4 PSF-A488 DAPI IMPa4-A546_x_TileScan_001 (Stage 24 of 49)	00-nQusjrEHGnqieSytNsUkCc
63712.5	42713.7	-5.14415	um	Nucleus	Nucleus Center of Homogeneous Mass	0.000	1.000	1107	100001053	100000000	NT PSF-A488 IMPa4-A546 DAPI 8C2-siRNA-IMP-a2-a4 V2.00	0	20. NT IMPa4 PSF-A488 DAPI IMPa4-A546_y_TileScan_001 (Stage 25 of 49)	00-ZAnFeEvc7by6aeVmZZn3FX
63753.1	42709.5	-5.40789	um	Nucleus	Nucleus Center of Homogeneous Mass	0.000	1.000	1108	100001054	100000001	NT PSF-A488 IMPa4-A546 DAPI 8C2-siRNA-IMP-a2-a4 V2.00	0	20. NT IMPa4 PSF-A488 DAPI IMPa4-A546_y_TileScan_001 (Stage 25 of 49)	00-ZAnFeEvc7by6aeVmZZn3FX
63754.1	42715.6	-5.45394	um	Nucleus	Nucleus Center of Homogeneous Mass	0.000	1.000	1108	100001055	100000002	NT PSF-A488 IMPa4-A546 DAPI 8C2-siRNA-IMP-a2-a4 V2.00	0	20. NT IMPa4 PSF-A488 DAPI IMPa4-A546_y_TileScan_001 (Stage 25 of 49)	00-ZAnFeEvc7by6aeVmZZn3FX
63705.7	42774.6	-5.09602	um	Nucleus	Nucleus Center of Homogeneous Mass	0.000	1.000	1109	100001056	100000003	NT PSF-A488 IMPa4-A546 DAPI 8C2-siRNA-IMP-a2-a4 V2.00	0	20. NT IMPa4 PSF-A488 DAPI IMPa4-A546_y_TileScan_001 (Stage 25 of 49)	00-ZAnFeEvc7by6aeVmZZn3FX
63661.1	42789.9	-5.1532	um	Nucleus	Nucleus Center of Homogeneous Mass	0.000	1.000	1110	100001057	100000004	NT PSF-A488 IMPa4-A546 DAPI 8C2-siRNA-IMP-a2-a4 V2.00	0	20. NT IMPa4 PSF-A488 DAPI IMPa4-A546_y_TileScan_001 (Stage 25 of 49)	00-ZAnFeEvc7by6aeVmZZn3FX
63639.6	42792.4	-5.12451	um	Nucleus	Nucleus Center of Homogeneous Mass	0.000	1.000	1111	100001058	100000005	NT PSF-A488 IMPa4-A546 DAPI 8C2-siRNA-IMP-a2-a4 V2.00	0	20. NT IMPa4 PSF-A488 DAPI IMPa4-A546_y_TileScan_001 (Stage 25 of 49)	00-ZAnFeEvc7by6aeVmZZn3FX
63641.8	42842.7	-5.44035	um	Nucleus	Nucleus Center of Homogeneous Mass	0.000	1.000	1111	100001059	100000006	NT PSF-A488 IMPa4-A546 DAPI 8C2-siRNA-IMP-a2-a4 V2.00	0	20. NT IMPa4 PSF-A488 DAPI IMPa4-A546_y_TileScan_001 (Stage 25 of 49)	00-ZAnFeEvc7by6aeVmZZn3FX
63679.3	42824.3	-5.24264	um	Nucleus	Nucleus Center of Homogeneous Mass	0.000	1.000	1112	100001060	100000007	NT PSF-A488 IMPa4-A546 DAPI 8C2-siRNA-IMP-a2-a4 V2.00	0	20. NT IMPa4 PSF-A488 DAPI IMPa4-A546_y_TileScan_001 (Stage 25 of 49)	00-ZAnFeEvc7by6aeVmZZn3FX
63707.6	42826.9	-5.1403	um	Nucleus	Nucleus Center of Homogeneous Mass	0.000	1.000	1113	100001061	100000008	NT PSF-A488 IMPa4-A546 DAPI 8C2-siRNA-IMP-a2-a4 V2.00	0	20. NT IMPa4 PSF-A488 DAPI IMPa4-A546_y_TileScan_001 (Stage 25 of 49)	00-ZAnFeEvc7by6aeVmZZn3FX
63697.8	42805.7	-5.1674	um	Nucleus	Nucleus Center of Homogeneous Mass	0.000	1.000	1114	100001062	100000009	NT PSF-A488 IMPa4-A546 DAPI 8C2-siRNA-IMP-a2-a4 V2.00	0	20. NT IMPa4 PSF-A488 DAPI IMPa4-A546_y_TileScan_001 (Stage 25 of 49)	00-ZAnFeEvc7by6aeVmZZn3FX
63738.7	42823.5	-5.08254	um	Nucleus	Nucleus Center of Homogeneous Mass	0.000	1.000	1115	100001063	100000010	NT PSF-A488 IMPa4-A546 DAPI 8C2-siRNA-IMP-a2-a4 V2.00	0	20. NT IMPa4 PSF-A488 DAPI IMPa4-A546_y_TileScan_001 (Stage 25 of 49)	00-ZAnFeEvc7by6aeVmZZn3FX
63722.6	42780.5	-4.8022	um	Nucleus	Nucleus Center of Homogeneous Mass	0.000	1.000	1116	100001064	100000011	NT PSF-A488 IMPa4-A546 DAPI 8C2-siRNA-IMP-a2-a4 V2.00	0	20. NT IMPa4 PSF-A488 DAPI IMPa4-A546_y_TileScan_001 (Stage 25 of 49)	00-ZAnFeEvc7by6aeVmZZn3FX
63729.5	42797.1	-4.57895	um	Nucleus	Nucleus Center of Homogeneous Mass	0.000	1.000	1117	100001065	100000012	NT PSF-A488 IMPa4-A546 DAPI 8C2-siRNA-IMP-a2-a4 V2.00	0	20. NT IMPa4 PSF-A488 DAPI IMPa4-A546_y_TileScan_001 (Stage 25 of 49)	00-ZAnFeEvc7by6aeVmZZn3FX
63749	42797.7	-4.34698	um	Nucleus	Nucleus Center of Homogeneous Mass	0.000	1.000	1118	100001066	100000013	NT PSF-A488 IMPa4-A546 DAPI 8C2-siRNA-IMP-a2-a4 V2.00	0	20. NT IMPa4 PSF-A488 DAPI IMPa4-A546_y_TileScan_001 (Stage 25 of 49)	00-ZAnFeEvc7by6aeVmZZn3FX
63696.9	42708.3	-5.51313	um	Nucleus	Nucleus Center of Homogeneous Mass	0.000	1.000	1119	100001067	100000000	NT PSF-A488 IMPa4-A546 DAPI 8C2-siRNA-IMP-a2-a4 V2.00	0	20. NT IMPa4 PSF-A488 DAPI IMPa4-A546_z_TileScan_001 (Stage 26 of 49)	00-NdRkp2DKjyS25dS6rZCf5m
63735.5	42720	-5.63117	um	Nucleus	Nucleus Center of Homogeneous Mass	0.000	1.000	1121	100001068	100000001	NT PSF-A488 IMPa4-A546 DAPI 8C2-siRNA-IMP-a2-a4 V2.00	0	20. NT IMPa4 PSF-A488 DAPI IMPa4-A546_z_TileScan_001 (Stage 26 of 49)	00-NdRkp2DKjyS25dS6rZCf5m
63666.3	42748.7	-5.26499	um	Nucleus	Nucleus Center of Homogeneous Mass	0.000	1.000	1123	100001069	100000002	NT PSF-A488 IMPa4-A546 DAPI 8C2-siRNA-IMP-a2-a4 V2.00	0	20. NT IMPa4 PSF-A488 DAPI IMPa4-A546_z_TileScan_001 (Stage 26 of 49)	00-NdRkp2DKjyS25dS6rZCf5m
63671.9	42707.2	-5.38293	um	Nucleus	Nucleus Center of Homogeneous Mass	0.000	1.000	1124	100001070	100000003	NT PSF-A488 IMPa4-A546 DAPI 8C2-siRNA-IMP-a2-a4 V2.00	0	20. NT IMPa4 PSF-A488 DAPI IMPa4-A546_z_TileScan_001 (Stage 26 of 49)	00-NdRkp2DKjyS25dS6rZCf5m
63666	42722.5	-5.3328	um	Nucleus	Nucleus Center of Homogeneous Mass	0.000	1.000	1124	100001071	100000004	NT PSF-A488 IMPa4-A546 DAPI 8C2-siRNA-IMP-a2-a4 V2.00	0	20. NT IMPa4 PSF-A488 DAPI IMPa4-A546_z_TileScan_001 (Stage 26 of 49)	00-NdRkp2DKjyS25dS6rZCf5m
63717.3	42713.7	-5.36689	um	Nucleus	Nucleus Center of Homogeneous Mass	0.000	1.000	1125	100001072	100000005	NT PSF-A488 IMPa4-A546 DAPI 8C2-siRNA-IMP-a2-a4 V2.00	0	20. NT IMPa4 PSF-A488 DAPI IMPa4-A546_z_TileScan_001 (Stage 26 of 49)	00-NdRkp2DKjyS25dS6rZCf5m
63714.2	42743.3	-5.30159	um	Nucleus	Nucleus Center of Homogeneous Mass	0.000	1.000	1126	100001073	100000006	NT PSF-A488 IMPa4-A546 DAPI 8C2-siRNA-IMP-a2-a4 V2.00	0	20. NT IMPa4 PSF-A488 DAPI IMPa4-A546_z_TileScan_001 (Stage 26 of 49)	00-NdRkp2DKjyS25dS6rZCf5m
63737.7	42748.7	-5.2755	um	Nucleus	Nucleus Center of Homogeneous Mass	0.000	1.000	1127	100001074	100000007	NT PSF-A488 IMPa4-A546 DAPI 8C2-siRNA-IMP-a2-a4 V2.00	0	20. NT IMPa4 PSF-A488 DAPI IMPa4-A546_z_TileScan_001 (Stage 26 of 49)	00-NdRkp2DKjyS25dS6rZCf5m
63622.5	42803.7	-4.99796	um	Nucleus	Nucleus Center of Homogeneous Mass	0.000	1.000	1128	100001075	100000008	NT PSF-A488 IMPa4-A546 DAPI 8C2-siRNA-IMP-a2-a4 V2.00	0	20. NT IMPa4 PSF-A488 DAPI IMPa4-A546_z_TileScan_001 (Stage 26 of 49)	00-NdRkp2DKjyS25dS6rZCf5m
63748.6	42828.7	-4.71723	um	Nucleus	Nucleus Center of Homogeneous Mass	0.000	1.000	1130	100001076	100000009	NT PSF-A488 IMPa4-A546 DAPI 8C2-siRNA-IMP-a2-a4 V2.00	0	20. NT IMPa4 PSF-A488 DAPI IMPa4-A546_z_TileScan_001 (Stage 26 of 49)	00-NdRkp2DKjyS25dS6rZCf5m
63758.3	42844.3	-4.03131	um	Nucleus	Nucleus Center of Homogeneous Mass	0.000	1.000	1131	100001077	100000010	NT PSF-A488 IMPa4-A546 DAPI 8C2-siRNA-IMP-a2-a4 V2.00	0	20. NT IMPa4 PSF-A488 DAPI IMPa4-A546_z_TileScan_001 (Stage 26 of 49)	00-NdRkp2DKjyS25dS6rZCf5m
