# Supplementary material for: Development of a pipeline for automated, high-throughput analysis of paraspeckle proteins reveals specific roles for importin α proteins
Source: Sci Rep. 2017 Feb 27;7:43323. doi: 10.1038/srep43323 (PMC5379994; doi:10.1038/srep43323)
Supplement: Supplementary Dataset SD1-K [file srep43323-s13.zip › I8P/8C2-siRNA-IMPa4-PSF/_/NT PSF-A488 IMPa4-A546 DAPI 8C2-siRNA-IMP-a2-a4 V2.00_Statistics/NT PSF-A488 IMPa4-A546 DAPI 8C2-siRNA-IMP-a2-a4 V2.00_Nucleus_Intensity_Center_Ch=3.csv]

Nucleus Intensity Center Ch=3
====================
Value	Unit	Category	Channel	Birth [s]	Death [s]	CellID	ID	OriginalID	Original Component Name	Original Component ID	Original Image Name	Original Image ID
45		Nucleus	3	0.000	1.000	3	100000000	100000000	NT PSF-A488 IMPa4-A546 DAPI 8C2-siRNA-IMP-a2-a4 V2.00	0	20. NT IMPa4 PSF-A488 DAPI IMPa4-A546_a_TileScan_001 (Stage 1 of 49)	00-VKpd7DjummPfvJPtN8KJa7
23		Nucleus	3	0.000	1.000	3	100000001	100000001	NT PSF-A488 IMPa4-A546 DAPI 8C2-siRNA-IMP-a2-a4 V2.00	0	20. NT IMPa4 PSF-A488 DAPI IMPa4-A546_a_TileScan_001 (Stage 1 of 49)	00-VKpd7DjummPfvJPtN8KJa7
26		Nucleus	3	0.000	1.000	4	100000002	100000002	NT PSF-A488 IMPa4-A546 DAPI 8C2-siRNA-IMP-a2-a4 V2.00	0	20. NT IMPa4 PSF-A488 DAPI IMPa4-A546_a_TileScan_001 (Stage 1 of 49)	00-VKpd7DjummPfvJPtN8KJa7
31		Nucleus	3	0.000	1.000	4	100000003	100000003	NT PSF-A488 IMPa4-A546 DAPI 8C2-siRNA-IMP-a2-a4 V2.00	0	20. NT IMPa4 PSF-A488 DAPI IMPa4-A546_a_TileScan_001 (Stage 1 of 49)	00-VKpd7DjummPfvJPtN8KJa7
49		Nucleus	3	0.000	1.000	4	100000004	100000004	NT PSF-A488 IMPa4-A546 DAPI 8C2-siRNA-IMP-a2-a4 V2.00	0	20. NT IMPa4 PSF-A488 DAPI IMPa4-A546_a_TileScan_001 (Stage 1 of 49)	00-VKpd7DjummPfvJPtN8KJa7
21		Nucleus	3	0.000	1.000	6	100000005	100000005	NT PSF-A488 IMPa4-A546 DAPI 8C2-siRNA-IMP-a2-a4 V2.00	0	20. NT IMPa4 PSF-A488 DAPI IMPa4-A546_a_TileScan_001 (Stage 1 of 49)	00-VKpd7DjummPfvJPtN8KJa7
31		Nucleus	3	0.000	1.000	7	100000006	100000006	NT PSF-A488 IMPa4-A546 DAPI 8C2-siRNA-IMP-a2-a4 V2.00	0	20. NT IMPa4 PSF-A488 DAPI IMPa4-A546_a_TileScan_001 (Stage 1 of 49)	00-VKpd7DjummPfvJPtN8KJa7
48		Nucleus	3	0.000	1.000	8	100000007	100000007	NT PSF-A488 IMPa4-A546 DAPI 8C2-siRNA-IMP-a2-a4 V2.00	0	20. NT IMPa4 PSF-A488 DAPI IMPa4-A546_a_TileScan_001 (Stage 1 of 49)	00-VKpd7DjummPfvJPtN8KJa7
55		Nucleus	3	0.000	1.000	9	100000008	100000008	NT PSF-A488 IMPa4-A546 DAPI 8C2-siRNA-IMP-a2-a4 V2.00	0	20. NT IMPa4 PSF-A488 DAPI IMPa4-A546_a_TileScan_001 (Stage 1 of 49)	00-VKpd7DjummPfvJPtN8KJa7
35		Nucleus	3	0.000	1.000	10	100000009	100000009	NT PSF-A488 IMPa4-A546 DAPI 8C2-siRNA-IMP-a2-a4 V2.00	0	20. NT IMPa4 PSF-A488 DAPI IMPa4-A546_a_TileScan_001 (Stage 1 of 49)	00-VKpd7DjummPfvJPtN8KJa7
57		Nucleus	3	0.000	1.000	11	100000010	100000010	NT PSF-A488 IMPa4-A546 DAPI 8C2-siRNA-IMP-a2-a4 V2.00	0	20. NT IMPa4 PSF-A488 DAPI IMPa4-A546_a_TileScan_001 (Stage 1 of 49)	00-VKpd7DjummPfvJPtN8KJa7
65		Nucleus	3	0.000	1.000	12	100000011	100000011	NT PSF-A488 IMPa4-A546 DAPI 8C2-siRNA-IMP-a2-a4 V2.00	0	20. NT IMPa4 PSF-A488 DAPI IMPa4-A546_a_TileScan_001 (Stage 1 of 49)	00-VKpd7DjummPfvJPtN8KJa7
60		Nucleus	3	0.000	1.000	13	100000012	100000012	NT PSF-A488 IMPa4-A546 DAPI 8C2-siRNA-IMP-a2-a4 V2.00	0	20. NT IMPa4 PSF-A488 DAPI IMPa4-A546_a_TileScan_001 (Stage 1 of 49)	00-VKpd7DjummPfvJPtN8KJa7
48		Nucleus	3	0.000	1.000	14	100000013	100000013	NT PSF-A488 IMPa4-A546 DAPI 8C2-siRNA-IMP-a2-a4 V2.00	0	20. NT IMPa4 PSF-A488 DAPI IMPa4-A546_a_TileScan_001 (Stage 1 of 49)	00-VKpd7DjummPfvJPtN8KJa7
41		Nucleus	3	0.000	1.000	15	100000014	100000014	NT PSF-A488 IMPa4-A546 DAPI 8C2-siRNA-IMP-a2-a4 V2.00	0	20. NT IMPa4 PSF-A488 DAPI IMPa4-A546_a_TileScan_001 (Stage 1 of 49)	00-VKpd7DjummPfvJPtN8KJa7
23		Nucleus	3	0.000	1.000	16	100000015	100000015	NT PSF-A488 IMPa4-A546 DAPI 8C2-siRNA-IMP-a2-a4 V2.00	0	20. NT IMPa4 PSF-A488 DAPI IMPa4-A546_a_TileScan_001 (Stage 1 of 49)	00-VKpd7DjummPfvJPtN8KJa7
51		Nucleus	3	0.000	1.000	17	100000016	100000016	NT PSF-A488 IMPa4-A546 DAPI 8C2-siRNA-IMP-a2-a4 V2.00	0	20. NT IMPa4 PSF-A488 DAPI IMPa4-A546_a_TileScan_001 (Stage 1 of 49)	00-VKpd7DjummPfvJPtN8KJa7
39		Nucleus	3	0.000	1.000	18	100000017	100000017	NT PSF-A488 IMPa4-A546 DAPI 8C2-siRNA-IMP-a2-a4 V2.00	0	20. NT IMPa4 PSF-A488 DAPI IMPa4-A546_a_TileScan_001 (Stage 1 of 49)	00-VKpd7DjummPfvJPtN8KJa7
32		Nucleus	3	0.000	1.000	19	100000018	100000018	NT PSF-A488 IMPa4-A546 DAPI 8C2-siRNA-IMP-a2-a4 V2.00	0	20. NT IMPa4 PSF-A488 DAPI IMPa4-A546_a_TileScan_001 (Stage 1 of 49)	00-VKpd7DjummPfvJPtN8KJa7
59		Nucleus	3	0.000	1.000	20	100000019	100000019	NT PSF-A488 IMPa4-A546 DAPI 8C2-siRNA-IMP-a2-a4 V2.00	0	20. NT IMPa4 PSF-A488 DAPI IMPa4-A546_a_TileScan_001 (Stage 1 of 49)	00-VKpd7DjummPfvJPtN8KJa7
36		Nucleus	3	0.000	1.000	21	100000020	100000020	NT PSF-A488 IMPa4-A546 DAPI 8C2-siRNA-IMP-a2-a4 V2.00	0	20. NT IMPa4 PSF-A488 DAPI IMPa4-A546_a_TileScan_001 (Stage 1 of 49)	00-VKpd7DjummPfvJPtN8KJa7
111		Nucleus	3	0.000	1.000	23	100000021	100000021	NT PSF-A488 IMPa4-A546 DAPI 8C2-siRNA-IMP-a2-a4 V2.00	0	20. NT IMPa4 PSF-A488 DAPI IMPa4-A546_a_TileScan_001 (Stage 1 of 49)	00-VKpd7DjummPfvJPtN8KJa7
37		Nucleus	3	0.000	1.000	26	100000022	100000000	NT PSF-A488 IMPa4-A546 DAPI 8C2-siRNA-IMP-a2-a4 V2.00	0	20. NT IMPa4 PSF-A488 DAPI IMPa4-A546_aa_TileScan_001 (Stage 27 of 49)	00-A7EL2i8AcrgT2hHFXUCwt5
41		Nucleus	3	0.000	1.000	27	100000023	100000001	NT PSF-A488 IMPa4-A546 DAPI 8C2-siRNA-IMP-a2-a4 V2.00	0	20. NT IMPa4 PSF-A488 DAPI IMPa4-A546_aa_TileScan_001 (Stage 27 of 49)	00-A7EL2i8AcrgT2hHFXUCwt5
37		Nucleus	3	0.000	1.000	28	100000024	100000002	NT PSF-A488 IMPa4-A546 DAPI 8C2-siRNA-IMP-a2-a4 V2.00	0	20. NT IMPa4 PSF-A488 DAPI IMPa4-A546_aa_TileScan_001 (Stage 27 of 49)	00-A7EL2i8AcrgT2hHFXUCwt5
62		Nucleus	3	0.000	1.000	28	100000025	100000003	NT PSF-A488 IMPa4-A546 DAPI 8C2-siRNA-IMP-a2-a4 V2.00	0	20. NT IMPa4 PSF-A488 DAPI IMPa4-A546_aa_TileScan_001 (Stage 27 of 49)	00-A7EL2i8AcrgT2hHFXUCwt5
59		Nucleus	3	0.000	1.000	29	100000026	100000004	NT PSF-A488 IMPa4-A546 DAPI 8C2-siRNA-IMP-a2-a4 V2.00	0	20. NT IMPa4 PSF-A488 DAPI IMPa4-A546_aa_TileScan_001 (Stage 27 of 49)	00-A7EL2i8AcrgT2hHFXUCwt5
46		Nucleus	3	0.000	1.000	30	100000027	100000005	NT PSF-A488 IMPa4-A546 DAPI 8C2-siRNA-IMP-a2-a4 V2.00	0	20. NT IMPa4 PSF-A488 DAPI IMPa4-A546_aa_TileScan_001 (Stage 27 of 49)	00-A7EL2i8AcrgT2hHFXUCwt5
33		Nucleus	3	0.000	1.000	31	100000028	100000006	NT PSF-A488 IMPa4-A546 DAPI 8C2-siRNA-IMP-a2-a4 V2.00	0	20. NT IMPa4 PSF-A488 DAPI IMPa4-A546_aa_TileScan_001 (Stage 27 of 49)	00-A7EL2i8AcrgT2hHFXUCwt5
37		Nucleus	3	0.000	1.000	32	100000029	100000007	NT PSF-A488 IMPa4-A546 DAPI 8C2-siRNA-IMP-a2-a4 V2.00	0	20. NT IMPa4 PSF-A488 DAPI IMPa4-A546_aa_TileScan_001 (Stage 27 of 49)	00-A7EL2i8AcrgT2hHFXUCwt5
58		Nucleus	3	0.000	1.000	33	100000030	100000008	NT PSF-A488 IMPa4-A546 DAPI 8C2-siRNA-IMP-a2-a4 V2.00	0	20. NT IMPa4 PSF-A488 DAPI IMPa4-A546_aa_TileScan_001 (Stage 27 of 49)	00-A7EL2i8AcrgT2hHFXUCwt5
68		Nucleus	3	0.000	1.000	34	100000031	100000009	NT PSF-A488 IMPa4-A546 DAPI 8C2-siRNA-IMP-a2-a4 V2.00	0	20. NT IMPa4 PSF-A488 DAPI IMPa4-A546_aa_TileScan_001 (Stage 27 of 49)	00-A7EL2i8AcrgT2hHFXUCwt5
62		Nucleus	3	0.000	1.000	35	100000032	100000010	NT PSF-A488 IMPa4-A546 DAPI 8C2-siRNA-IMP-a2-a4 V2.00	0	20. NT IMPa4 PSF-A488 DAPI IMPa4-A546_aa_TileScan_001 (Stage 27 of 49)	00-A7EL2i8AcrgT2hHFXUCwt5
42		Nucleus	3	0.000	1.000	37	100000033	100000011	NT PSF-A488 IMPa4-A546 DAPI 8C2-siRNA-IMP-a2-a4 V2.00	0	20. NT IMPa4 PSF-A488 DAPI IMPa4-A546_aa_TileScan_001 (Stage 27 of 49)	00-A7EL2i8AcrgT2hHFXUCwt5
37		Nucleus	3	0.000	1.000	38	100000034	100000012	NT PSF-A488 IMPa4-A546 DAPI 8C2-siRNA-IMP-a2-a4 V2.00	0	20. NT IMPa4 PSF-A488 DAPI IMPa4-A546_aa_TileScan_001 (Stage 27 of 49)	00-A7EL2i8AcrgT2hHFXUCwt5
52		Nucleus	3	0.000	1.000	39	100000035	100000013	NT PSF-A488 IMPa4-A546 DAPI 8C2-siRNA-IMP-a2-a4 V2.00	0	20. NT IMPa4 PSF-A488 DAPI IMPa4-A546_aa_TileScan_001 (Stage 27 of 49)	00-A7EL2i8AcrgT2hHFXUCwt5
67		Nucleus	3	0.000	1.000	40	100000036	100000014	NT PSF-A488 IMPa4-A546 DAPI 8C2-siRNA-IMP-a2-a4 V2.00	0	20. NT IMPa4 PSF-A488 DAPI IMPa4-A546_aa_TileScan_001 (Stage 27 of 49)	00-A7EL2i8AcrgT2hHFXUCwt5
44		Nucleus	3	0.000	1.000	41	100000037	100000015	NT PSF-A488 IMPa4-A546 DAPI 8C2-siRNA-IMP-a2-a4 V2.00	0	20. NT IMPa4 PSF-A488 DAPI IMPa4-A546_aa_TileScan_001 (Stage 27 of 49)	00-A7EL2i8AcrgT2hHFXUCwt5
131		Nucleus	3	0.000	1.000	42	100000038	100000016	NT PSF-A488 IMPa4-A546 DAPI 8C2-siRNA-IMP-a2-a4 V2.00	0	20. NT IMPa4 PSF-A488 DAPI IMPa4-A546_aa_TileScan_001 (Stage 27 of 49)	00-A7EL2i8AcrgT2hHFXUCwt5
52		Nucleus	3	0.000	1.000	43	100000039	100000017	NT PSF-A488 IMPa4-A546 DAPI 8C2-siRNA-IMP-a2-a4 V2.00	0	20. NT IMPa4 PSF-A488 DAPI IMPa4-A546_aa_TileScan_001 (Stage 27 of 49)	00-A7EL2i8AcrgT2hHFXUCwt5
42		Nucleus	3	0.000	1.000	44	100000040	100000018	NT PSF-A488 IMPa4-A546 DAPI 8C2-siRNA-IMP-a2-a4 V2.00	0	20. NT IMPa4 PSF-A488 DAPI IMPa4-A546_aa_TileScan_001 (Stage 27 of 49)	00-A7EL2i8AcrgT2hHFXUCwt5
66		Nucleus	3	0.000	1.000	45	100000041	100000019	NT PSF-A488 IMPa4-A546 DAPI 8C2-siRNA-IMP-a2-a4 V2.00	0	20. NT IMPa4 PSF-A488 DAPI IMPa4-A546_aa_TileScan_001 (Stage 27 of 49)	00-A7EL2i8AcrgT2hHFXUCwt5
32		Nucleus	3	0.000	1.000	45	100000042	100000020	NT PSF-A488 IMPa4-A546 DAPI 8C2-siRNA-IMP-a2-a4 V2.00	0	20. NT IMPa4 PSF-A488 DAPI IMPa4-A546_aa_TileScan_001 (Stage 27 of 49)	00-A7EL2i8AcrgT2hHFXUCwt5
94		Nucleus	3	0.000	1.000	47	100000043	100000021	NT PSF-A488 IMPa4-A546 DAPI 8C2-siRNA-IMP-a2-a4 V2.00	0	20. NT IMPa4 PSF-A488 DAPI IMPa4-A546_aa_TileScan_001 (Stage 27 of 49)	00-A7EL2i8AcrgT2hHFXUCwt5
39		Nucleus	3	0.000	1.000	49	100000044	100000000	NT PSF-A488 IMPa4-A546 DAPI 8C2-siRNA-IMP-a2-a4 V2.00	0	20. NT IMPa4 PSF-A488 DAPI IMPa4-A546_ab_TileScan_001 (Stage 28 of 49)	00-QmpUmmhqXSjBR4HFVkDD9i
57		Nucleus	3	0.000	1.000	51	100000045	100000001	NT PSF-A488 IMPa4-A546 DAPI 8C2-siRNA-IMP-a2-a4 V2.00	0	20. NT IMPa4 PSF-A488 DAPI IMPa4-A546_ab_TileScan_001 (Stage 28 of 49)	00-QmpUmmhqXSjBR4HFVkDD9i
60		Nucleus	3	0.000	1.000	52	100000046	100000002	NT PSF-A488 IMPa4-A546 DAPI 8C2-siRNA-IMP-a2-a4 V2.00	0	20. NT IMPa4 PSF-A488 DAPI IMPa4-A546_ab_TileScan_001 (Stage 28 of 49)	00-QmpUmmhqXSjBR4HFVkDD9i
58		Nucleus	3	0.000	1.000	53	100000047	100000003	NT PSF-A488 IMPa4-A546 DAPI 8C2-siRNA-IMP-a2-a4 V2.00	0	20. NT IMPa4 PSF-A488 DAPI IMPa4-A546_ab_TileScan_001 (Stage 28 of 49)	00-QmpUmmhqXSjBR4HFVkDD9i
36		Nucleus	3	0.000	1.000	54	100000048	100000004	NT PSF-A488 IMPa4-A546 DAPI 8C2-siRNA-IMP-a2-a4 V2.00	0	20. NT IMPa4 PSF-A488 DAPI IMPa4-A546_ab_TileScan_001 (Stage 28 of 49)	00-QmpUmmhqXSjBR4HFVkDD9i
43		Nucleus	3	0.000	1.000	55	100000049	100000005	NT PSF-A488 IMPa4-A546 DAPI 8C2-siRNA-IMP-a2-a4 V2.00	0	20. NT IMPa4 PSF-A488 DAPI IMPa4-A546_ab_TileScan_001 (Stage 28 of 49)	00-QmpUmmhqXSjBR4HFVkDD9i
96		Nucleus	3	0.000	1.000	56	100000050	100000006	NT PSF-A488 IMPa4-A546 DAPI 8C2-siRNA-IMP-a2-a4 V2.00	0	20. NT IMPa4 PSF-A488 DAPI IMPa4-A546_ab_TileScan_001 (Stage 28 of 49)	00-QmpUmmhqXSjBR4HFVkDD9i
38		Nucleus	3	0.000	1.000	58	100000051	100000007	NT PSF-A488 IMPa4-A546 DAPI 8C2-siRNA-IMP-a2-a4 V2.00	0	20. NT IMPa4 PSF-A488 DAPI IMPa4-A546_ab_TileScan_001 (Stage 28 of 49)	00-QmpUmmhqXSjBR4HFVkDD9i
53		Nucleus	3	0.000	1.000	58	100000052	100000008	NT PSF-A488 IMPa4-A546 DAPI 8C2-siRNA-IMP-a2-a4 V2.00	0	20. NT IMPa4 PSF-A488 DAPI IMPa4-A546_ab_TileScan_001 (Stage 28 of 49)	00-QmpUmmhqXSjBR4HFVkDD9i
45		Nucleus	3	0.000	1.000	59	100000053	100000009	NT PSF-A488 IMPa4-A546 DAPI 8C2-siRNA-IMP-a2-a4 V2.00	0	20. NT IMPa4 PSF-A488 DAPI IMPa4-A546_ab_TileScan_001 (Stage 28 of 49)	00-QmpUmmhqXSjBR4HFVkDD9i
42		Nucleus	3	0.000	1.000	60	100000054	100000010	NT PSF-A488 IMPa4-A546 DAPI 8C2-siRNA-IMP-a2-a4 V2.00	0	20. NT IMPa4 PSF-A488 DAPI IMPa4-A546_ab_TileScan_001 (Stage 28 of 49)	00-QmpUmmhqXSjBR4HFVkDD9i
43		Nucleus	3	0.000	1.000	61	100000055	100000011	NT PSF-A488 IMPa4-A546 DAPI 8C2-siRNA-IMP-a2-a4 V2.00	0	20. NT IMPa4 PSF-A488 DAPI IMPa4-A546_ab_TileScan_001 (Stage 28 of 49)	00-QmpUmmhqXSjBR4HFVkDD9i
67		Nucleus	3	0.000	1.000	62	100000056	100000012	NT PSF-A488 IMPa4-A546 DAPI 8C2-siRNA-IMP-a2-a4 V2.00	0	20. NT IMPa4 PSF-A488 DAPI IMPa4-A546_ab_TileScan_001 (Stage 28 of 49)	00-QmpUmmhqXSjBR4HFVkDD9i
32		Nucleus	3	0.000	1.000	63	100000057	100000013	NT PSF-A488 IMPa4-A546 DAPI 8C2-siRNA-IMP-a2-a4 V2.00	0	20. NT IMPa4 PSF-A488 DAPI IMPa4-A546_ab_TileScan_001 (Stage 28 of 49)	00-QmpUmmhqXSjBR4HFVkDD9i
74		Nucleus	3	0.000	1.000	64	100000058	100000014	NT PSF-A488 IMPa4-A546 DAPI 8C2-siRNA-IMP-a2-a4 V2.00	0	20. NT IMPa4 PSF-A488 DAPI IMPa4-A546_ab_TileScan_001 (Stage 28 of 49)	00-QmpUmmhqXSjBR4HFVkDD9i
75		Nucleus	3	0.000	1.000	65	100000059	100000015	NT PSF-A488 IMPa4-A546 DAPI 8C2-siRNA-IMP-a2-a4 V2.00	0	20. NT IMPa4 PSF-A488 DAPI IMPa4-A546_ab_TileScan_001 (Stage 28 of 49)	00-QmpUmmhqXSjBR4HFVkDD9i
46		Nucleus	3	0.000	1.000	66	100000060	100000016	NT PSF-A488 IMPa4-A546 DAPI 8C2-siRNA-IMP-a2-a4 V2.00	0	20. NT IMPa4 PSF-A488 DAPI IMPa4-A546_ab_TileScan_001 (Stage 28 of 49)	00-QmpUmmhqXSjBR4HFVkDD9i
29		Nucleus	3	0.000	1.000	68	100000061	100000017	NT PSF-A488 IMPa4-A546 DAPI 8C2-siRNA-IMP-a2-a4 V2.00	0	20. NT IMPa4 PSF-A488 DAPI IMPa4-A546_ab_TileScan_001 (Stage 28 of 49)	00-QmpUmmhqXSjBR4HFVkDD9i
41		Nucleus	3	0.000	1.000	69	100000062	100000018	NT PSF-A488 IMPa4-A546 DAPI 8C2-siRNA-IMP-a2-a4 V2.00	0	20. NT IMPa4 PSF-A488 DAPI IMPa4-A546_ab_TileScan_001 (Stage 28 of 49)	00-QmpUmmhqXSjBR4HFVkDD9i
54		Nucleus	3	0.000	1.000	70	100000063	100000019	NT PSF-A488 IMPa4-A546 DAPI 8C2-siRNA-IMP-a2-a4 V2.00	0	20. NT IMPa4 PSF-A488 DAPI IMPa4-A546_ab_TileScan_001 (Stage 28 of 49)	00-QmpUmmhqXSjBR4HFVkDD9i
34		Nucleus	3	0.000	1.000	71	100000064	100000020	NT PSF-A488 IMPa4-A546 DAPI 8C2-siRNA-IMP-a2-a4 V2.00	0	20. NT IMPa4 PSF-A488 DAPI IMPa4-A546_ab_TileScan_001 (Stage 28 of 49)	00-QmpUmmhqXSjBR4HFVkDD9i
28		Nucleus	3	0.000	1.000	72	100000065	100000021	NT PSF-A488 IMPa4-A546 DAPI 8C2-siRNA-IMP-a2-a4 V2.00	0	20. NT IMPa4 PSF-A488 DAPI IMPa4-A546_ab_TileScan_001 (Stage 28 of 49)	00-QmpUmmhqXSjBR4HFVkDD9i
54		Nucleus	3	0.000	1.000	72	100000066	100000022	NT PSF-A488 IMPa4-A546 DAPI 8C2-siRNA-IMP-a2-a4 V2.00	0	20. NT IMPa4 PSF-A488 DAPI IMPa4-A546_ab_TileScan_001 (Stage 28 of 49)	00-QmpUmmhqXSjBR4HFVkDD9i
96		Nucleus	3	0.000	1.000	73	100000067	100000000	NT PSF-A488 IMPa4-A546 DAPI 8C2-siRNA-IMP-a2-a4 V2.00	0	20. NT IMPa4 PSF-A488 DAPI IMPa4-A546_ac_TileScan_001 (Stage 29 of 49)	00-b4HeUEAHpBPcieyPGwMm3N
86		Nucleus	3	0.000	1.000	74	100000068	100000001	NT PSF-A488 IMPa4-A546 DAPI 8C2-siRNA-IMP-a2-a4 V2.00	0	20. NT IMPa4 PSF-A488 DAPI IMPa4-A546_ac_TileScan_001 (Stage 29 of 49)	00-b4HeUEAHpBPcieyPGwMm3N
71		Nucleus	3	0.000	1.000	75	100000069	100000002	NT PSF-A488 IMPa4-A546 DAPI 8C2-siRNA-IMP-a2-a4 V2.00	0	20. NT IMPa4 PSF-A488 DAPI IMPa4-A546_ac_TileScan_001 (Stage 29 of 49)	00-b4HeUEAHpBPcieyPGwMm3N
97		Nucleus	3	0.000	1.000	75	100000070	100000003	NT PSF-A488 IMPa4-A546 DAPI 8C2-siRNA-IMP-a2-a4 V2.00	0	20. NT IMPa4 PSF-A488 DAPI IMPa4-A546_ac_TileScan_001 (Stage 29 of 49)	00-b4HeUEAHpBPcieyPGwMm3N
120		Nucleus	3	0.000	1.000	76	100000071	100000004	NT PSF-A488 IMPa4-A546 DAPI 8C2-siRNA-IMP-a2-a4 V2.00	0	20. NT IMPa4 PSF-A488 DAPI IMPa4-A546_ac_TileScan_001 (Stage 29 of 49)	00-b4HeUEAHpBPcieyPGwMm3N
101		Nucleus	3	0.000	1.000	77	100000072	100000005	NT PSF-A488 IMPa4-A546 DAPI 8C2-siRNA-IMP-a2-a4 V2.00	0	20. NT IMPa4 PSF-A488 DAPI IMPa4-A546_ac_TileScan_001 (Stage 29 of 49)	00-b4HeUEAHpBPcieyPGwMm3N
89		Nucleus	3	0.000	1.000	78	100000073	100000006	NT PSF-A488 IMPa4-A546 DAPI 8C2-siRNA-IMP-a2-a4 V2.00	0	20. NT IMPa4 PSF-A488 DAPI IMPa4-A546_ac_TileScan_001 (Stage 29 of 49)	00-b4HeUEAHpBPcieyPGwMm3N
50		Nucleus	3	0.000	1.000	79	100000074	100000007	NT PSF-A488 IMPa4-A546 DAPI 8C2-siRNA-IMP-a2-a4 V2.00	0	20. NT IMPa4 PSF-A488 DAPI IMPa4-A546_ac_TileScan_001 (Stage 29 of 49)	00-b4HeUEAHpBPcieyPGwMm3N
46		Nucleus	3	0.000	1.000	80	100000075	100000008	NT PSF-A488 IMPa4-A546 DAPI 8C2-siRNA-IMP-a2-a4 V2.00	0	20. NT IMPa4 PSF-A488 DAPI IMPa4-A546_ac_TileScan_001 (Stage 29 of 49)	00-b4HeUEAHpBPcieyPGwMm3N
74		Nucleus	3	0.000	1.000	81	100000076	100000009	NT PSF-A488 IMPa4-A546 DAPI 8C2-siRNA-IMP-a2-a4 V2.00	0	20. NT IMPa4 PSF-A488 DAPI IMPa4-A546_ac_TileScan_001 (Stage 29 of 49)	00-b4HeUEAHpBPcieyPGwMm3N
49		Nucleus	3	0.000	1.000	81	100000077	100000010	NT PSF-A488 IMPa4-A546 DAPI 8C2-siRNA-IMP-a2-a4 V2.00	0	20. NT IMPa4 PSF-A488 DAPI IMPa4-A546_ac_TileScan_001 (Stage 29 of 49)	00-b4HeUEAHpBPcieyPGwMm3N
44		Nucleus	3	0.000	1.000	82	100000078	100000011	NT PSF-A488 IMPa4-A546 DAPI 8C2-siRNA-IMP-a2-a4 V2.00	0	20. NT IMPa4 PSF-A488 DAPI IMPa4-A546_ac_TileScan_001 (Stage 29 of 49)	00-b4HeUEAHpBPcieyPGwMm3N
40		Nucleus	3	0.000	1.000	82	100000079	100000012	NT PSF-A488 IMPa4-A546 DAPI 8C2-siRNA-IMP-a2-a4 V2.00	0	20. NT IMPa4 PSF-A488 DAPI IMPa4-A546_ac_TileScan_001 (Stage 29 of 49)	00-b4HeUEAHpBPcieyPGwMm3N
41		Nucleus	3	0.000	1.000	83	100000080	100000013	NT PSF-A488 IMPa4-A546 DAPI 8C2-siRNA-IMP-a2-a4 V2.00	0	20. NT IMPa4 PSF-A488 DAPI IMPa4-A546_ac_TileScan_001 (Stage 29 of 49)	00-b4HeUEAHpBPcieyPGwMm3N
50		Nucleus	3	0.000	1.000	85	100000081	100000014	NT PSF-A488 IMPa4-A546 DAPI 8C2-siRNA-IMP-a2-a4 V2.00	0	20. NT IMPa4 PSF-A488 DAPI IMPa4-A546_ac_TileScan_001 (Stage 29 of 49)	00-b4HeUEAHpBPcieyPGwMm3N
78		Nucleus	3	0.000	1.000	87	100000082	100000015	NT PSF-A488 IMPa4-A546 DAPI 8C2-siRNA-IMP-a2-a4 V2.00	0	20. NT IMPa4 PSF-A488 DAPI IMPa4-A546_ac_TileScan_001 (Stage 29 of 49)	00-b4HeUEAHpBPcieyPGwMm3N
42		Nucleus	3	0.000	1.000	88	100000083	100000016	NT PSF-A488 IMPa4-A546 DAPI 8C2-siRNA-IMP-a2-a4 V2.00	0	20. NT IMPa4 PSF-A488 DAPI IMPa4-A546_ac_TileScan_001 (Stage 29 of 49)	00-b4HeUEAHpBPcieyPGwMm3N
63		Nucleus	3	0.000	1.000	89	100000084	100000017	NT PSF-A488 IMPa4-A546 DAPI 8C2-siRNA-IMP-a2-a4 V2.00	0	20. NT IMPa4 PSF-A488 DAPI IMPa4-A546_ac_TileScan_001 (Stage 29 of 49)	00-b4HeUEAHpBPcieyPGwMm3N
81		Nucleus	3	0.000	1.000	91	100000085	100000018	NT PSF-A488 IMPa4-A546 DAPI 8C2-siRNA-IMP-a2-a4 V2.00	0	20. NT IMPa4 PSF-A488 DAPI IMPa4-A546_ac_TileScan_001 (Stage 29 of 49)	00-b4HeUEAHpBPcieyPGwMm3N
56		Nucleus	3	0.000	1.000	92	100000086	100000019	NT PSF-A488 IMPa4-A546 DAPI 8C2-siRNA-IMP-a2-a4 V2.00	0	20. NT IMPa4 PSF-A488 DAPI IMPa4-A546_ac_TileScan_001 (Stage 29 of 49)	00-b4HeUEAHpBPcieyPGwMm3N
72		Nucleus	3	0.000	1.000	93	100000087	100000020	NT PSF-A488 IMPa4-A546 DAPI 8C2-siRNA-IMP-a2-a4 V2.00	0	20. NT IMPa4 PSF-A488 DAPI IMPa4-A546_ac_TileScan_001 (Stage 29 of 49)	00-b4HeUEAHpBPcieyPGwMm3N
68		Nucleus	3	0.000	1.000	94	100000088	100000021	NT PSF-A488 IMPa4-A546 DAPI 8C2-siRNA-IMP-a2-a4 V2.00	0	20. NT IMPa4 PSF-A488 DAPI IMPa4-A546_ac_TileScan_001 (Stage 29 of 49)	00-b4HeUEAHpBPcieyPGwMm3N
54		Nucleus	3	0.000	1.000	95	100000089	100000022	NT PSF-A488 IMPa4-A546 DAPI 8C2-siRNA-IMP-a2-a4 V2.00	0	20. NT IMPa4 PSF-A488 DAPI IMPa4-A546_ac_TileScan_001 (Stage 29 of 49)	00-b4HeUEAHpBPcieyPGwMm3N
63		Nucleus	3	0.000	1.000	95	100000090	100000023	NT PSF-A488 IMPa4-A546 DAPI 8C2-siRNA-IMP-a2-a4 V2.00	0	20. NT IMPa4 PSF-A488 DAPI IMPa4-A546_ac_TileScan_001 (Stage 29 of 49)	00-b4HeUEAHpBPcieyPGwMm3N
31		Nucleus	3	0.000	1.000	98	100000091	100000000	NT PSF-A488 IMPa4-A546 DAPI 8C2-siRNA-IMP-a2-a4 V2.00	0	20. NT IMPa4 PSF-A488 DAPI IMPa4-A546_ad_TileScan_001 (Stage 30 of 49)	00-2oFGTDusNHV5fjKeKLWH58
75		Nucleus	3	0.000	1.000	99	100000092	100000001	NT PSF-A488 IMPa4-A546 DAPI 8C2-siRNA-IMP-a2-a4 V2.00	0	20. NT IMPa4 PSF-A488 DAPI IMPa4-A546_ad_TileScan_001 (Stage 30 of 49)	00-2oFGTDusNHV5fjKeKLWH58
64		Nucleus	3	0.000	1.000	100	100000093	100000002	NT PSF-A488 IMPa4-A546 DAPI 8C2-siRNA-IMP-a2-a4 V2.00	0	20. NT IMPa4 PSF-A488 DAPI IMPa4-A546_ad_TileScan_001 (Stage 30 of 49)	00-2oFGTDusNHV5fjKeKLWH58
36		Nucleus	3	0.000	1.000	101	100000094	100000003	NT PSF-A488 IMPa4-A546 DAPI 8C2-siRNA-IMP-a2-a4 V2.00	0	20. NT IMPa4 PSF-A488 DAPI IMPa4-A546_ad_TileScan_001 (Stage 30 of 49)	00-2oFGTDusNHV5fjKeKLWH58
24		Nucleus	3	0.000	1.000	101	100000095	100000004	NT PSF-A488 IMPa4-A546 DAPI 8C2-siRNA-IMP-a2-a4 V2.00	0	20. NT IMPa4 PSF-A488 DAPI IMPa4-A546_ad_TileScan_001 (Stage 30 of 49)	00-2oFGTDusNHV5fjKeKLWH58
42		Nucleus	3	0.000	1.000	101	100000096	100000005	NT PSF-A488 IMPa4-A546 DAPI 8C2-siRNA-IMP-a2-a4 V2.00	0	20. NT IMPa4 PSF-A488 DAPI IMPa4-A546_ad_TileScan_001 (Stage 30 of 49)	00-2oFGTDusNHV5fjKeKLWH58
29		Nucleus	3	0.000	1.000	103	100000097	100000006	NT PSF-A488 IMPa4-A546 DAPI 8C2-siRNA-IMP-a2-a4 V2.00	0	20. NT IMPa4 PSF-A488 DAPI IMPa4-A546_ad_TileScan_001 (Stage 30 of 49)	00-2oFGTDusNHV5fjKeKLWH58
23		Nucleus	3	0.000	1.000	104	100000098	100000007	NT PSF-A488 IMPa4-A546 DAPI 8C2-siRNA-IMP-a2-a4 V2.00	0	20. NT IMPa4 PSF-A488 DAPI IMPa4-A546_ad_TileScan_001 (Stage 30 of 49)	00-2oFGTDusNHV5fjKeKLWH58
52		Nucleus	3	0.000	1.000	104	100000099	100000008	NT PSF-A488 IMPa4-A546 DAPI 8C2-siRNA-IMP-a2-a4 V2.00	0	20. NT IMPa4 PSF-A488 DAPI IMPa4-A546_ad_TileScan_001 (Stage 30 of 49)	00-2oFGTDusNHV5fjKeKLWH58
37		Nucleus	3	0.000	1.000	105	100000100	100000009	NT PSF-A488 IMPa4-A546 DAPI 8C2-siRNA-IMP-a2-a4 V2.00	0	20. NT IMPa4 PSF-A488 DAPI IMPa4-A546_ad_TileScan_001 (Stage 30 of 49)	00-2oFGTDusNHV5fjKeKLWH58
37		Nucleus	3	0.000	1.000	106	100000101	100000010	NT PSF-A488 IMPa4-A546 DAPI 8C2-siRNA-IMP-a2-a4 V2.00	0	20. NT IMPa4 PSF-A488 DAPI IMPa4-A546_ad_TileScan_001 (Stage 30 of 49)	00-2oFGTDusNHV5fjKeKLWH58
29		Nucleus	3	0.000	1.000	108	100000102	100000011	NT PSF-A488 IMPa4-A546 DAPI 8C2-siRNA-IMP-a2-a4 V2.00	0	20. NT IMPa4 PSF-A488 DAPI IMPa4-A546_ad_TileScan_001 (Stage 30 of 49)	00-2oFGTDusNHV5fjKeKLWH58
56		Nucleus	3	0.000	1.000	109	100000103	100000012	NT PSF-A488 IMPa4-A546 DAPI 8C2-siRNA-IMP-a2-a4 V2.00	0	20. NT IMPa4 PSF-A488 DAPI IMPa4-A546_ad_TileScan_001 (Stage 30 of 49)	00-2oFGTDusNHV5fjKeKLWH58
71		Nucleus	3	0.000	1.000	110	100000104	100000013	NT PSF-A488 IMPa4-A546 DAPI 8C2-siRNA-IMP-a2-a4 V2.00	0	20. NT IMPa4 PSF-A488 DAPI IMPa4-A546_ad_TileScan_001 (Stage 30 of 49)	00-2oFGTDusNHV5fjKeKLWH58
80		Nucleus	3	0.000	1.000	112	100000105	100000014	NT PSF-A488 IMPa4-A546 DAPI 8C2-siRNA-IMP-a2-a4 V2.00	0	20. NT IMPa4 PSF-A488 DAPI IMPa4-A546_ad_TileScan_001 (Stage 30 of 49)	00-2oFGTDusNHV5fjKeKLWH58
57		Nucleus	3	0.000	1.000	114	100000106	100000015	NT PSF-A488 IMPa4-A546 DAPI 8C2-siRNA-IMP-a2-a4 V2.00	0	20. NT IMPa4 PSF-A488 DAPI IMPa4-A546_ad_TileScan_001 (Stage 30 of 49)	00-2oFGTDusNHV5fjKeKLWH58
62		Nucleus	3	0.000	1.000	115	100000107	100000016	NT PSF-A488 IMPa4-A546 DAPI 8C2-siRNA-IMP-a2-a4 V2.00	0	20. NT IMPa4 PSF-A488 DAPI IMPa4-A546_ad_TileScan_001 (Stage 30 of 49)	00-2oFGTDusNHV5fjKeKLWH58
141		Nucleus	3	0.000	1.000	117	100000108	100000017	NT PSF-A488 IMPa4-A546 DAPI 8C2-siRNA-IMP-a2-a4 V2.00	0	20. NT IMPa4 PSF-A488 DAPI IMPa4-A546_ad_TileScan_001 (Stage 30 of 49)	00-2oFGTDusNHV5fjKeKLWH58
25		Nucleus	3	0.000	1.000	119	100000109	100000000	NT PSF-A488 IMPa4-A546 DAPI 8C2-siRNA-IMP-a2-a4 V2.00	0	20. NT IMPa4 PSF-A488 DAPI IMPa4-A546_ae_TileScan_001 (Stage 31 of 49)	00-mosCg6fewDZSULJVHNSrUe
39		Nucleus	3	0.000	1.000	120	100000110	100000001	NT PSF-A488 IMPa4-A546 DAPI 8C2-siRNA-IMP-a2-a4 V2.00	0	20. NT IMPa4 PSF-A488 DAPI IMPa4-A546_ae_TileScan_001 (Stage 31 of 49)	00-mosCg6fewDZSULJVHNSrUe
70		Nucleus	3	0.000	1.000	121	100000111	100000002	NT PSF-A488 IMPa4-A546 DAPI 8C2-siRNA-IMP-a2-a4 V2.00	0	20. NT IMPa4 PSF-A488 DAPI IMPa4-A546_ae_TileScan_001 (Stage 31 of 49)	00-mosCg6fewDZSULJVHNSrUe
39		Nucleus	3	0.000	1.000	122	100000112	100000003	NT PSF-A488 IMPa4-A546 DAPI 8C2-siRNA-IMP-a2-a4 V2.00	0	20. NT IMPa4 PSF-A488 DAPI IMPa4-A546_ae_TileScan_001 (Stage 31 of 49)	00-mosCg6fewDZSULJVHNSrUe
30		Nucleus	3	0.000	1.000	123	100000113	100000004	NT PSF-A488 IMPa4-A546 DAPI 8C2-siRNA-IMP-a2-a4 V2.00	0	20. NT IMPa4 PSF-A488 DAPI IMPa4-A546_ae_TileScan_001 (Stage 31 of 49)	00-mosCg6fewDZSULJVHNSrUe
44		Nucleus	3	0.000	1.000	126	100000114	100000005	NT PSF-A488 IMPa4-A546 DAPI 8C2-siRNA-IMP-a2-a4 V2.00	0	20. NT IMPa4 PSF-A488 DAPI IMPa4-A546_ae_TileScan_001 (Stage 31 of 49)	00-mosCg6fewDZSULJVHNSrUe
31		Nucleus	3	0.000	1.000	127	100000115	100000000	NT PSF-A488 IMPa4-A546 DAPI 8C2-siRNA-IMP-a2-a4 V2.00	0	20. NT IMPa4 PSF-A488 DAPI IMPa4-A546_af_TileScan_001 (Stage 32 of 49)	00-TW2R2f6ciTG2oYKvgb5LqK
27		Nucleus	3	0.000	1.000	128	100000116	100000001	NT PSF-A488 IMPa4-A546 DAPI 8C2-siRNA-IMP-a2-a4 V2.00	0	20. NT IMPa4 PSF-A488 DAPI IMPa4-A546_af_TileScan_001 (Stage 32 of 49)	00-TW2R2f6ciTG2oYKvgb5LqK
59		Nucleus	3	0.000	1.000	129	100000117	100000002	NT PSF-A488 IMPa4-A546 DAPI 8C2-siRNA-IMP-a2-a4 V2.00	0	20. NT IMPa4 PSF-A488 DAPI IMPa4-A546_af_TileScan_001 (Stage 32 of 49)	00-TW2R2f6ciTG2oYKvgb5LqK
20		Nucleus	3	0.000	1.000	130	100000118	100000003	NT PSF-A488 IMPa4-A546 DAPI 8C2-siRNA-IMP-a2-a4 V2.00	0	20. NT IMPa4 PSF-A488 DAPI IMPa4-A546_af_TileScan_001 (Stage 32 of 49)	00-TW2R2f6ciTG2oYKvgb5LqK
30		Nucleus	3	0.000	1.000	130	100000119	100000004	NT PSF-A488 IMPa4-A546 DAPI 8C2-siRNA-IMP-a2-a4 V2.00	0	20. NT IMPa4 PSF-A488 DAPI IMPa4-A546_af_TileScan_001 (Stage 32 of 49)	00-TW2R2f6ciTG2oYKvgb5LqK
24		Nucleus	3	0.000	1.000	131	100000120	100000005	NT PSF-A488 IMPa4-A546 DAPI 8C2-siRNA-IMP-a2-a4 V2.00	0	20. NT IMPa4 PSF-A488 DAPI IMPa4-A546_af_TileScan_001 (Stage 32 of 49)	00-TW2R2f6ciTG2oYKvgb5LqK
34		Nucleus	3	0.000	1.000	132	100000121	100000006	NT PSF-A488 IMPa4-A546 DAPI 8C2-siRNA-IMP-a2-a4 V2.00	0	20. NT IMPa4 PSF-A488 DAPI IMPa4-A546_af_TileScan_001 (Stage 32 of 49)	00-TW2R2f6ciTG2oYKvgb5LqK
29		Nucleus	3	0.000	1.000	133	100000122	100000007	NT PSF-A488 IMPa4-A546 DAPI 8C2-siRNA-IMP-a2-a4 V2.00	0	20. NT IMPa4 PSF-A488 DAPI IMPa4-A546_af_TileScan_001 (Stage 32 of 49)	00-TW2R2f6ciTG2oYKvgb5LqK
30		Nucleus	3	0.000	1.000	134	100000123	100000008	NT PSF-A488 IMPa4-A546 DAPI 8C2-siRNA-IMP-a2-a4 V2.00	0	20. NT IMPa4 PSF-A488 DAPI IMPa4-A546_af_TileScan_001 (Stage 32 of 49)	00-TW2R2f6ciTG2oYKvgb5LqK
58		Nucleus	3	0.000	1.000	136	100000124	100000009	NT PSF-A488 IMPa4-A546 DAPI 8C2-siRNA-IMP-a2-a4 V2.00	0	20. NT IMPa4 PSF-A488 DAPI IMPa4-A546_af_TileScan_001 (Stage 32 of 49)	00-TW2R2f6ciTG2oYKvgb5LqK
51		Nucleus	3	0.000	1.000	136	100000125	100000010	NT PSF-A488 IMPa4-A546 DAPI 8C2-siRNA-IMP-a2-a4 V2.00	0	20. NT IMPa4 PSF-A488 DAPI IMPa4-A546_af_TileScan_001 (Stage 32 of 49)	00-TW2R2f6ciTG2oYKvgb5LqK
37		Nucleus	3	0.000	1.000	138	100000126	100000011	NT PSF-A488 IMPa4-A546 DAPI 8C2-siRNA-IMP-a2-a4 V2.00	0	20. NT IMPa4 PSF-A488 DAPI IMPa4-A546_af_TileScan_001 (Stage 32 of 49)	00-TW2R2f6ciTG2oYKvgb5LqK
33		Nucleus	3	0.000	1.000	139	100000127	100000012	NT PSF-A488 IMPa4-A546 DAPI 8C2-siRNA-IMP-a2-a4 V2.00	0	20. NT IMPa4 PSF-A488 DAPI IMPa4-A546_af_TileScan_001 (Stage 32 of 49)	00-TW2R2f6ciTG2oYKvgb5LqK
40		Nucleus	3	0.000	1.000	140	100000128	100000013	NT PSF-A488 IMPa4-A546 DAPI 8C2-siRNA-IMP-a2-a4 V2.00	0	20. NT IMPa4 PSF-A488 DAPI IMPa4-A546_af_TileScan_001 (Stage 32 of 49)	00-TW2R2f6ciTG2oYKvgb5LqK
35		Nucleus	3	0.000	1.000	141	100000129	100000014	NT PSF-A488 IMPa4-A546 DAPI 8C2-siRNA-IMP-a2-a4 V2.00	0	20. NT IMPa4 PSF-A488 DAPI IMPa4-A546_af_TileScan_001 (Stage 32 of 49)	00-TW2R2f6ciTG2oYKvgb5LqK
44		Nucleus	3	0.000	1.000	143	100000130	100000015	NT PSF-A488 IMPa4-A546 DAPI 8C2-siRNA-IMP-a2-a4 V2.00	0	20. NT IMPa4 PSF-A488 DAPI IMPa4-A546_af_TileScan_001 (Stage 32 of 49)	00-TW2R2f6ciTG2oYKvgb5LqK
37		Nucleus	3	0.000	1.000	144	100000131	100000016	NT PSF-A488 IMPa4-A546 DAPI 8C2-siRNA-IMP-a2-a4 V2.00	0	20. NT IMPa4 PSF-A488 DAPI IMPa4-A546_af_TileScan_001 (Stage 32 of 49)	00-TW2R2f6ciTG2oYKvgb5LqK
43		Nucleus	3	0.000	1.000	144	100000132	100000017	NT PSF-A488 IMPa4-A546 DAPI 8C2-siRNA-IMP-a2-a4 V2.00	0	20. NT IMPa4 PSF-A488 DAPI IMPa4-A546_af_TileScan_001 (Stage 32 of 49)	00-TW2R2f6ciTG2oYKvgb5LqK
31		Nucleus	3	0.000	1.000	145	100000133	100000000	NT PSF-A488 IMPa4-A546 DAPI 8C2-siRNA-IMP-a2-a4 V2.00	0	20. NT IMPa4 PSF-A488 DAPI IMPa4-A546_ag_TileScan_001 (Stage 33 of 49)	00-kfspfE4epgNpDFZBpfJuJ6
40		Nucleus	3	0.000	1.000	146	100000134	100000001	NT PSF-A488 IMPa4-A546 DAPI 8C2-siRNA-IMP-a2-a4 V2.00	0	20. NT IMPa4 PSF-A488 DAPI IMPa4-A546_ag_TileScan_001 (Stage 33 of 49)	00-kfspfE4epgNpDFZBpfJuJ6
34		Nucleus	3	0.000	1.000	146	100000135	100000002	NT PSF-A488 IMPa4-A546 DAPI 8C2-siRNA-IMP-a2-a4 V2.00	0	20. NT IMPa4 PSF-A488 DAPI IMPa4-A546_ag_TileScan_001 (Stage 33 of 49)	00-kfspfE4epgNpDFZBpfJuJ6
33		Nucleus	3	0.000	1.000	147	100000136	100000003	NT PSF-A488 IMPa4-A546 DAPI 8C2-siRNA-IMP-a2-a4 V2.00	0	20. NT IMPa4 PSF-A488 DAPI IMPa4-A546_ag_TileScan_001 (Stage 33 of 49)	00-kfspfE4epgNpDFZBpfJuJ6
65		Nucleus	3	0.000	1.000	148	100000137	100000004	NT PSF-A488 IMPa4-A546 DAPI 8C2-siRNA-IMP-a2-a4 V2.00	0	20. NT IMPa4 PSF-A488 DAPI IMPa4-A546_ag_TileScan_001 (Stage 33 of 49)	00-kfspfE4epgNpDFZBpfJuJ6
38		Nucleus	3	0.000	1.000	149	100000138	100000005	NT PSF-A488 IMPa4-A546 DAPI 8C2-siRNA-IMP-a2-a4 V2.00	0	20. NT IMPa4 PSF-A488 DAPI IMPa4-A546_ag_TileScan_001 (Stage 33 of 49)	00-kfspfE4epgNpDFZBpfJuJ6
43		Nucleus	3	0.000	1.000	150	100000139	100000006	NT PSF-A488 IMPa4-A546 DAPI 8C2-siRNA-IMP-a2-a4 V2.00	0	20. NT IMPa4 PSF-A488 DAPI IMPa4-A546_ag_TileScan_001 (Stage 33 of 49)	00-kfspfE4epgNpDFZBpfJuJ6
45		Nucleus	3	0.000	1.000	151	100000140	100000007	NT PSF-A488 IMPa4-A546 DAPI 8C2-siRNA-IMP-a2-a4 V2.00	0	20. NT IMPa4 PSF-A488 DAPI IMPa4-A546_ag_TileScan_001 (Stage 33 of 49)	00-kfspfE4epgNpDFZBpfJuJ6
51		Nucleus	3	0.000	1.000	152	100000141	100000008	NT PSF-A488 IMPa4-A546 DAPI 8C2-siRNA-IMP-a2-a4 V2.00	0	20. NT IMPa4 PSF-A488 DAPI IMPa4-A546_ag_TileScan_001 (Stage 33 of 49)	00-kfspfE4epgNpDFZBpfJuJ6
68		Nucleus	3	0.000	1.000	153	100000142	100000009	NT PSF-A488 IMPa4-A546 DAPI 8C2-siRNA-IMP-a2-a4 V2.00	0	20. NT IMPa4 PSF-A488 DAPI IMPa4-A546_ag_TileScan_001 (Stage 33 of 49)	00-kfspfE4epgNpDFZBpfJuJ6
44		Nucleus	3	0.000	1.000	154	100000143	100000010	NT PSF-A488 IMPa4-A546 DAPI 8C2-siRNA-IMP-a2-a4 V2.00	0	20. NT IMPa4 PSF-A488 DAPI IMPa4-A546_ag_TileScan_001 (Stage 33 of 49)	00-kfspfE4epgNpDFZBpfJuJ6
31		Nucleus	3	0.000	1.000	155	100000144	100000011	NT PSF-A488 IMPa4-A546 DAPI 8C2-siRNA-IMP-a2-a4 V2.00	0	20. NT IMPa4 PSF-A488 DAPI IMPa4-A546_ag_TileScan_001 (Stage 33 of 49)	00-kfspfE4epgNpDFZBpfJuJ6
39		Nucleus	3	0.000	1.000	156	100000145	100000012	NT PSF-A488 IMPa4-A546 DAPI 8C2-siRNA-IMP-a2-a4 V2.00	0	20. NT IMPa4 PSF-A488 DAPI IMPa4-A546_ag_TileScan_001 (Stage 33 of 49)	00-kfspfE4epgNpDFZBpfJuJ6
38		Nucleus	3	0.000	1.000	157	100000146	100000013	NT PSF-A488 IMPa4-A546 DAPI 8C2-siRNA-IMP-a2-a4 V2.00	0	20. NT IMPa4 PSF-A488 DAPI IMPa4-A546_ag_TileScan_001 (Stage 33 of 49)	00-kfspfE4epgNpDFZBpfJuJ6
61		Nucleus	3	0.000	1.000	158	100000147	100000014	NT PSF-A488 IMPa4-A546 DAPI 8C2-siRNA-IMP-a2-a4 V2.00	0	20. NT IMPa4 PSF-A488 DAPI IMPa4-A546_ag_TileScan_001 (Stage 33 of 49)	00-kfspfE4epgNpDFZBpfJuJ6
59		Nucleus	3	0.000	1.000	159	100000148	100000015	NT PSF-A488 IMPa4-A546 DAPI 8C2-siRNA-IMP-a2-a4 V2.00	0	20. NT IMPa4 PSF-A488 DAPI IMPa4-A546_ag_TileScan_001 (Stage 33 of 49)	00-kfspfE4epgNpDFZBpfJuJ6
33		Nucleus	3	0.000	1.000	160	100000149	100000016	NT PSF-A488 IMPa4-A546 DAPI 8C2-siRNA-IMP-a2-a4 V2.00	0	20. NT IMPa4 PSF-A488 DAPI IMPa4-A546_ag_TileScan_001 (Stage 33 of 49)	00-kfspfE4epgNpDFZBpfJuJ6
33		Nucleus	3	0.000	1.000	160	100000150	100000017	NT PSF-A488 IMPa4-A546 DAPI 8C2-siRNA-IMP-a2-a4 V2.00	0	20. NT IMPa4 PSF-A488 DAPI IMPa4-A546_ag_TileScan_001 (Stage 33 of 49)	00-kfspfE4epgNpDFZBpfJuJ6
51		Nucleus	3	0.000	1.000	161	100000151	100000018	NT PSF-A488 IMPa4-A546 DAPI 8C2-siRNA-IMP-a2-a4 V2.00	0	20. NT IMPa4 PSF-A488 DAPI IMPa4-A546_ag_TileScan_001 (Stage 33 of 49)	00-kfspfE4epgNpDFZBpfJuJ6
49		Nucleus	3	0.000	1.000	162	100000152	100000019	NT PSF-A488 IMPa4-A546 DAPI 8C2-siRNA-IMP-a2-a4 V2.00	0	20. NT IMPa4 PSF-A488 DAPI IMPa4-A546_ag_TileScan_001 (Stage 33 of 49)	00-kfspfE4epgNpDFZBpfJuJ6
38		Nucleus	3	0.000	1.000	163	100000153	100000020	NT PSF-A488 IMPa4-A546 DAPI 8C2-siRNA-IMP-a2-a4 V2.00	0	20. NT IMPa4 PSF-A488 DAPI IMPa4-A546_ag_TileScan_001 (Stage 33 of 49)	00-kfspfE4epgNpDFZBpfJuJ6
64		Nucleus	3	0.000	1.000	163	100000154	100000021	NT PSF-A488 IMPa4-A546 DAPI 8C2-siRNA-IMP-a2-a4 V2.00	0	20. NT IMPa4 PSF-A488 DAPI IMPa4-A546_ag_TileScan_001 (Stage 33 of 49)	00-kfspfE4epgNpDFZBpfJuJ6
43		Nucleus	3	0.000	1.000	164	100000155	100000022	NT PSF-A488 IMPa4-A546 DAPI 8C2-siRNA-IMP-a2-a4 V2.00	0	20. NT IMPa4 PSF-A488 DAPI IMPa4-A546_ag_TileScan_001 (Stage 33 of 49)	00-kfspfE4epgNpDFZBpfJuJ6
20		Nucleus	3	0.000	1.000	165	100000156	100000023	NT PSF-A488 IMPa4-A546 DAPI 8C2-siRNA-IMP-a2-a4 V2.00	0	20. NT IMPa4 PSF-A488 DAPI IMPa4-A546_ag_TileScan_001 (Stage 33 of 49)	00-kfspfE4epgNpDFZBpfJuJ6
16		Nucleus	3	0.000	1.000	166	100000157	100000024	NT PSF-A488 IMPa4-A546 DAPI 8C2-siRNA-IMP-a2-a4 V2.00	0	20. NT IMPa4 PSF-A488 DAPI IMPa4-A546_ag_TileScan_001 (Stage 33 of 49)	00-kfspfE4epgNpDFZBpfJuJ6
62		Nucleus	3	0.000	1.000	168	100000158	100000025	NT PSF-A488 IMPa4-A546 DAPI 8C2-siRNA-IMP-a2-a4 V2.00	0	20. NT IMPa4 PSF-A488 DAPI IMPa4-A546_ag_TileScan_001 (Stage 33 of 49)	00-kfspfE4epgNpDFZBpfJuJ6
29		Nucleus	3	0.000	1.000	169	100000159	100000026	NT PSF-A488 IMPa4-A546 DAPI 8C2-siRNA-IMP-a2-a4 V2.00	0	20. NT IMPa4 PSF-A488 DAPI IMPa4-A546_ag_TileScan_001 (Stage 33 of 49)	00-kfspfE4epgNpDFZBpfJuJ6
103		Nucleus	3	0.000	1.000	170	100000160	100000027	NT PSF-A488 IMPa4-A546 DAPI 8C2-siRNA-IMP-a2-a4 V2.00	0	20. NT IMPa4 PSF-A488 DAPI IMPa4-A546_ag_TileScan_001 (Stage 33 of 49)	00-kfspfE4epgNpDFZBpfJuJ6
29		Nucleus	3	0.000	1.000	172	100000161	100000000	NT PSF-A488 IMPa4-A546 DAPI 8C2-siRNA-IMP-a2-a4 V2.00	0	20. NT IMPa4 PSF-A488 DAPI IMPa4-A546_ah_TileScan_001 (Stage 34 of 49)	00-wUNoGqpGE4vXTuVR46HVg7
53		Nucleus	3	0.000	1.000	174	100000162	100000001	NT PSF-A488 IMPa4-A546 DAPI 8C2-siRNA-IMP-a2-a4 V2.00	0	20. NT IMPa4 PSF-A488 DAPI IMPa4-A546_ah_TileScan_001 (Stage 34 of 49)	00-wUNoGqpGE4vXTuVR46HVg7
40		Nucleus	3	0.000	1.000	176	100000163	100000002	NT PSF-A488 IMPa4-A546 DAPI 8C2-siRNA-IMP-a2-a4 V2.00	0	20. NT IMPa4 PSF-A488 DAPI IMPa4-A546_ah_TileScan_001 (Stage 34 of 49)	00-wUNoGqpGE4vXTuVR46HVg7
24		Nucleus	3	0.000	1.000	176	100000164	100000003	NT PSF-A488 IMPa4-A546 DAPI 8C2-siRNA-IMP-a2-a4 V2.00	0	20. NT IMPa4 PSF-A488 DAPI IMPa4-A546_ah_TileScan_001 (Stage 34 of 49)	00-wUNoGqpGE4vXTuVR46HVg7
71		Nucleus	3	0.000	1.000	177	100000165	100000004	NT PSF-A488 IMPa4-A546 DAPI 8C2-siRNA-IMP-a2-a4 V2.00	0	20. NT IMPa4 PSF-A488 DAPI IMPa4-A546_ah_TileScan_001 (Stage 34 of 49)	00-wUNoGqpGE4vXTuVR46HVg7
76		Nucleus	3	0.000	1.000	178	100000166	100000005	NT PSF-A488 IMPa4-A546 DAPI 8C2-siRNA-IMP-a2-a4 V2.00	0	20. NT IMPa4 PSF-A488 DAPI IMPa4-A546_ah_TileScan_001 (Stage 34 of 49)	00-wUNoGqpGE4vXTuVR46HVg7
39		Nucleus	3	0.000	1.000	179	100000167	100000006	NT PSF-A488 IMPa4-A546 DAPI 8C2-siRNA-IMP-a2-a4 V2.00	0	20. NT IMPa4 PSF-A488 DAPI IMPa4-A546_ah_TileScan_001 (Stage 34 of 49)	00-wUNoGqpGE4vXTuVR46HVg7
72		Nucleus	3	0.000	1.000	180	100000168	100000007	NT PSF-A488 IMPa4-A546 DAPI 8C2-siRNA-IMP-a2-a4 V2.00	0	20. NT IMPa4 PSF-A488 DAPI IMPa4-A546_ah_TileScan_001 (Stage 34 of 49)	00-wUNoGqpGE4vXTuVR46HVg7
56		Nucleus	3	0.000	1.000	181	100000169	100000008	NT PSF-A488 IMPa4-A546 DAPI 8C2-siRNA-IMP-a2-a4 V2.00	0	20. NT IMPa4 PSF-A488 DAPI IMPa4-A546_ah_TileScan_001 (Stage 34 of 49)	00-wUNoGqpGE4vXTuVR46HVg7
57		Nucleus	3	0.000	1.000	182	100000170	100000009	NT PSF-A488 IMPa4-A546 DAPI 8C2-siRNA-IMP-a2-a4 V2.00	0	20. NT IMPa4 PSF-A488 DAPI IMPa4-A546_ah_TileScan_001 (Stage 34 of 49)	00-wUNoGqpGE4vXTuVR46HVg7
28		Nucleus	3	0.000	1.000	183	100000171	100000010	NT PSF-A488 IMPa4-A546 DAPI 8C2-siRNA-IMP-a2-a4 V2.00	0	20. NT IMPa4 PSF-A488 DAPI IMPa4-A546_ah_TileScan_001 (Stage 34 of 49)	00-wUNoGqpGE4vXTuVR46HVg7
35		Nucleus	3	0.000	1.000	184	100000172	100000011	NT PSF-A488 IMPa4-A546 DAPI 8C2-siRNA-IMP-a2-a4 V2.00	0	20. NT IMPa4 PSF-A488 DAPI IMPa4-A546_ah_TileScan_001 (Stage 34 of 49)	00-wUNoGqpGE4vXTuVR46HVg7
32		Nucleus	3	0.000	1.000	186	100000173	100000012	NT PSF-A488 IMPa4-A546 DAPI 8C2-siRNA-IMP-a2-a4 V2.00	0	20. NT IMPa4 PSF-A488 DAPI IMPa4-A546_ah_TileScan_001 (Stage 34 of 49)	00-wUNoGqpGE4vXTuVR46HVg7
40		Nucleus	3	0.000	1.000	187	100000174	100000013	NT PSF-A488 IMPa4-A546 DAPI 8C2-siRNA-IMP-a2-a4 V2.00	0	20. NT IMPa4 PSF-A488 DAPI IMPa4-A546_ah_TileScan_001 (Stage 34 of 49)	00-wUNoGqpGE4vXTuVR46HVg7
27		Nucleus	3	0.000	1.000	188	100000175	100000014	NT PSF-A488 IMPa4-A546 DAPI 8C2-siRNA-IMP-a2-a4 V2.00	0	20. NT IMPa4 PSF-A488 DAPI IMPa4-A546_ah_TileScan_001 (Stage 34 of 49)	00-wUNoGqpGE4vXTuVR46HVg7
70		Nucleus	3	0.000	1.000	189	100000176	100000015	NT PSF-A488 IMPa4-A546 DAPI 8C2-siRNA-IMP-a2-a4 V2.00	0	20. NT IMPa4 PSF-A488 DAPI IMPa4-A546_ah_TileScan_001 (Stage 34 of 49)	00-wUNoGqpGE4vXTuVR46HVg7
19		Nucleus	3	0.000	1.000	190	100000177	100000016	NT PSF-A488 IMPa4-A546 DAPI 8C2-siRNA-IMP-a2-a4 V2.00	0	20. NT IMPa4 PSF-A488 DAPI IMPa4-A546_ah_TileScan_001 (Stage 34 of 49)	00-wUNoGqpGE4vXTuVR46HVg7
35		Nucleus	3	0.000	1.000	191	100000178	100000017	NT PSF-A488 IMPa4-A546 DAPI 8C2-siRNA-IMP-a2-a4 V2.00	0	20. NT IMPa4 PSF-A488 DAPI IMPa4-A546_ah_TileScan_001 (Stage 34 of 49)	00-wUNoGqpGE4vXTuVR46HVg7
60		Nucleus	3	0.000	1.000	192	100000179	100000018	NT PSF-A488 IMPa4-A546 DAPI 8C2-siRNA-IMP-a2-a4 V2.00	0	20. NT IMPa4 PSF-A488 DAPI IMPa4-A546_ah_TileScan_001 (Stage 34 of 49)	00-wUNoGqpGE4vXTuVR46HVg7
45		Nucleus	3	0.000	1.000	193	100000180	100000019	NT PSF-A488 IMPa4-A546 DAPI 8C2-siRNA-IMP-a2-a4 V2.00	0	20. NT IMPa4 PSF-A488 DAPI IMPa4-A546_ah_TileScan_001 (Stage 34 of 49)	00-wUNoGqpGE4vXTuVR46HVg7
51		Nucleus	3	0.000	1.000	194	100000181	100000020	NT PSF-A488 IMPa4-A546 DAPI 8C2-siRNA-IMP-a2-a4 V2.00	0	20. NT IMPa4 PSF-A488 DAPI IMPa4-A546_ah_TileScan_001 (Stage 34 of 49)	00-wUNoGqpGE4vXTuVR46HVg7
57		Nucleus	3	0.000	1.000	195	100000182	100000021	NT PSF-A488 IMPa4-A546 DAPI 8C2-siRNA-IMP-a2-a4 V2.00	0	20. NT IMPa4 PSF-A488 DAPI IMPa4-A546_ah_TileScan_001 (Stage 34 of 49)	00-wUNoGqpGE4vXTuVR46HVg7
50		Nucleus	3	0.000	1.000	196	100000183	100000022	NT PSF-A488 IMPa4-A546 DAPI 8C2-siRNA-IMP-a2-a4 V2.00	0	20. NT IMPa4 PSF-A488 DAPI IMPa4-A546_ah_TileScan_001 (Stage 34 of 49)	00-wUNoGqpGE4vXTuVR46HVg7
51		Nucleus	3	0.000	1.000	197	100000184	100000023	NT PSF-A488 IMPa4-A546 DAPI 8C2-siRNA-IMP-a2-a4 V2.00	0	20. NT IMPa4 PSF-A488 DAPI IMPa4-A546_ah_TileScan_001 (Stage 34 of 49)	00-wUNoGqpGE4vXTuVR46HVg7
61		Nucleus	3	0.000	1.000	198	100000185	100000024	NT PSF-A488 IMPa4-A546 DAPI 8C2-siRNA-IMP-a2-a4 V2.00	0	20. NT IMPa4 PSF-A488 DAPI IMPa4-A546_ah_TileScan_001 (Stage 34 of 49)	00-wUNoGqpGE4vXTuVR46HVg7
136		Nucleus	3	0.000	1.000	198	100000186	100000025	NT PSF-A488 IMPa4-A546 DAPI 8C2-siRNA-IMP-a2-a4 V2.00	0	20. NT IMPa4 PSF-A488 DAPI IMPa4-A546_ah_TileScan_001 (Stage 34 of 49)	00-wUNoGqpGE4vXTuVR46HVg7
38		Nucleus	3	0.000	1.000	199	100000187	100000000	NT PSF-A488 IMPa4-A546 DAPI 8C2-siRNA-IMP-a2-a4 V2.00	0	20. NT IMPa4 PSF-A488 DAPI IMPa4-A546_ai_TileScan_001 (Stage 35 of 49)	00-uB66EeskBcCMj8bMiTPcph
40		Nucleus	3	0.000	1.000	200	100000188	100000001	NT PSF-A488 IMPa4-A546 DAPI 8C2-siRNA-IMP-a2-a4 V2.00	0	20. NT IMPa4 PSF-A488 DAPI IMPa4-A546_ai_TileScan_001 (Stage 35 of 49)	00-uB66EeskBcCMj8bMiTPcph
36		Nucleus	3	0.000	1.000	201	100000189	100000002	NT PSF-A488 IMPa4-A546 DAPI 8C2-siRNA-IMP-a2-a4 V2.00	0	20. NT IMPa4 PSF-A488 DAPI IMPa4-A546_ai_TileScan_001 (Stage 35 of 49)	00-uB66EeskBcCMj8bMiTPcph
37		Nucleus	3	0.000	1.000	202	100000190	100000003	NT PSF-A488 IMPa4-A546 DAPI 8C2-siRNA-IMP-a2-a4 V2.00	0	20. NT IMPa4 PSF-A488 DAPI IMPa4-A546_ai_TileScan_001 (Stage 35 of 49)	00-uB66EeskBcCMj8bMiTPcph
47		Nucleus	3	0.000	1.000	203	100000191	100000004	NT PSF-A488 IMPa4-A546 DAPI 8C2-siRNA-IMP-a2-a4 V2.00	0	20. NT IMPa4 PSF-A488 DAPI IMPa4-A546_ai_TileScan_001 (Stage 35 of 49)	00-uB66EeskBcCMj8bMiTPcph
46		Nucleus	3	0.000	1.000	204	100000192	100000005	NT PSF-A488 IMPa4-A546 DAPI 8C2-siRNA-IMP-a2-a4 V2.00	0	20. NT IMPa4 PSF-A488 DAPI IMPa4-A546_ai_TileScan_001 (Stage 35 of 49)	00-uB66EeskBcCMj8bMiTPcph
30		Nucleus	3	0.000	1.000	205	100000193	100000006	NT PSF-A488 IMPa4-A546 DAPI 8C2-siRNA-IMP-a2-a4 V2.00	0	20. NT IMPa4 PSF-A488 DAPI IMPa4-A546_ai_TileScan_001 (Stage 35 of 49)	00-uB66EeskBcCMj8bMiTPcph
21		Nucleus	3	0.000	1.000	206	100000194	100000007	NT PSF-A488 IMPa4-A546 DAPI 8C2-siRNA-IMP-a2-a4 V2.00	0	20. NT IMPa4 PSF-A488 DAPI IMPa4-A546_ai_TileScan_001 (Stage 35 of 49)	00-uB66EeskBcCMj8bMiTPcph
46		Nucleus	3	0.000	1.000	207	100000195	100000008	NT PSF-A488 IMPa4-A546 DAPI 8C2-siRNA-IMP-a2-a4 V2.00	0	20. NT IMPa4 PSF-A488 DAPI IMPa4-A546_ai_TileScan_001 (Stage 35 of 49)	00-uB66EeskBcCMj8bMiTPcph
48		Nucleus	3	0.000	1.000	208	100000196	100000009	NT PSF-A488 IMPa4-A546 DAPI 8C2-siRNA-IMP-a2-a4 V2.00	0	20. NT IMPa4 PSF-A488 DAPI IMPa4-A546_ai_TileScan_001 (Stage 35 of 49)	00-uB66EeskBcCMj8bMiTPcph
48		Nucleus	3	0.000	1.000	209	100000197	100000010	NT PSF-A488 IMPa4-A546 DAPI 8C2-siRNA-IMP-a2-a4 V2.00	0	20. NT IMPa4 PSF-A488 DAPI IMPa4-A546_ai_TileScan_001 (Stage 35 of 49)	00-uB66EeskBcCMj8bMiTPcph
27		Nucleus	3	0.000	1.000	210	100000198	100000011	NT PSF-A488 IMPa4-A546 DAPI 8C2-siRNA-IMP-a2-a4 V2.00	0	20. NT IMPa4 PSF-A488 DAPI IMPa4-A546_ai_TileScan_001 (Stage 35 of 49)	00-uB66EeskBcCMj8bMiTPcph
54		Nucleus	3	0.000	1.000	211	100000199	100000012	NT PSF-A488 IMPa4-A546 DAPI 8C2-siRNA-IMP-a2-a4 V2.00	0	20. NT IMPa4 PSF-A488 DAPI IMPa4-A546_ai_TileScan_001 (Stage 35 of 49)	00-uB66EeskBcCMj8bMiTPcph
47		Nucleus	3	0.000	1.000	211	100000200	100000013	NT PSF-A488 IMPa4-A546 DAPI 8C2-siRNA-IMP-a2-a4 V2.00	0	20. NT IMPa4 PSF-A488 DAPI IMPa4-A546_ai_TileScan_001 (Stage 35 of 49)	00-uB66EeskBcCMj8bMiTPcph
30		Nucleus	3	0.000	1.000	212	100000201	100000014	NT PSF-A488 IMPa4-A546 DAPI 8C2-siRNA-IMP-a2-a4 V2.00	0	20. NT IMPa4 PSF-A488 DAPI IMPa4-A546_ai_TileScan_001 (Stage 35 of 49)	00-uB66EeskBcCMj8bMiTPcph
49		Nucleus	3	0.000	1.000	212	100000202	100000015	NT PSF-A488 IMPa4-A546 DAPI 8C2-siRNA-IMP-a2-a4 V2.00	0	20. NT IMPa4 PSF-A488 DAPI IMPa4-A546_ai_TileScan_001 (Stage 35 of 49)	00-uB66EeskBcCMj8bMiTPcph
57		Nucleus	3	0.000	1.000	213	100000203	100000016	NT PSF-A488 IMPa4-A546 DAPI 8C2-siRNA-IMP-a2-a4 V2.00	0	20. NT IMPa4 PSF-A488 DAPI IMPa4-A546_ai_TileScan_001 (Stage 35 of 49)	00-uB66EeskBcCMj8bMiTPcph
41		Nucleus	3	0.000	1.000	214	100000204	100000017	NT PSF-A488 IMPa4-A546 DAPI 8C2-siRNA-IMP-a2-a4 V2.00	0	20. NT IMPa4 PSF-A488 DAPI IMPa4-A546_ai_TileScan_001 (Stage 35 of 49)	00-uB66EeskBcCMj8bMiTPcph
57		Nucleus	3	0.000	1.000	215	100000205	100000018	NT PSF-A488 IMPa4-A546 DAPI 8C2-siRNA-IMP-a2-a4 V2.00	0	20. NT IMPa4 PSF-A488 DAPI IMPa4-A546_ai_TileScan_001 (Stage 35 of 49)	00-uB66EeskBcCMj8bMiTPcph
29		Nucleus	3	0.000	1.000	216	100000206	100000019	NT PSF-A488 IMPa4-A546 DAPI 8C2-siRNA-IMP-a2-a4 V2.00	0	20. NT IMPa4 PSF-A488 DAPI IMPa4-A546_ai_TileScan_001 (Stage 35 of 49)	00-uB66EeskBcCMj8bMiTPcph
19		Nucleus	3	0.000	1.000	217	100000207	100000020	NT PSF-A488 IMPa4-A546 DAPI 8C2-siRNA-IMP-a2-a4 V2.00	0	20. NT IMPa4 PSF-A488 DAPI IMPa4-A546_ai_TileScan_001 (Stage 35 of 49)	00-uB66EeskBcCMj8bMiTPcph
28		Nucleus	3	0.000	1.000	218	100000208	100000021	NT PSF-A488 IMPa4-A546 DAPI 8C2-siRNA-IMP-a2-a4 V2.00	0	20. NT IMPa4 PSF-A488 DAPI IMPa4-A546_ai_TileScan_001 (Stage 35 of 49)	00-uB66EeskBcCMj8bMiTPcph
37		Nucleus	3	0.000	1.000	220	100000209	100000022	NT PSF-A488 IMPa4-A546 DAPI 8C2-siRNA-IMP-a2-a4 V2.00	0	20. NT IMPa4 PSF-A488 DAPI IMPa4-A546_ai_TileScan_001 (Stage 35 of 49)	00-uB66EeskBcCMj8bMiTPcph
23		Nucleus	3	0.000	1.000	220	100000210	100000023	NT PSF-A488 IMPa4-A546 DAPI 8C2-siRNA-IMP-a2-a4 V2.00	0	20. NT IMPa4 PSF-A488 DAPI IMPa4-A546_ai_TileScan_001 (Stage 35 of 49)	00-uB66EeskBcCMj8bMiTPcph
49		Nucleus	3	0.000	1.000	221	100000211	100000024	NT PSF-A488 IMPa4-A546 DAPI 8C2-siRNA-IMP-a2-a4 V2.00	0	20. NT IMPa4 PSF-A488 DAPI IMPa4-A546_ai_TileScan_001 (Stage 35 of 49)	00-uB66EeskBcCMj8bMiTPcph
21		Nucleus	3	0.000	1.000	222	100000212	100000025	NT PSF-A488 IMPa4-A546 DAPI 8C2-siRNA-IMP-a2-a4 V2.00	0	20. NT IMPa4 PSF-A488 DAPI IMPa4-A546_ai_TileScan_001 (Stage 35 of 49)	00-uB66EeskBcCMj8bMiTPcph
46		Nucleus	3	0.000	1.000	223	100000213	100000000	NT PSF-A488 IMPa4-A546 DAPI 8C2-siRNA-IMP-a2-a4 V2.00	0	20. NT IMPa4 PSF-A488 DAPI IMPa4-A546_aj_TileScan_001 (Stage 36 of 49)	00-tVqKEcY9KfWiMCL2kuw3QE
28		Nucleus	3	0.000	1.000	224	100000214	100000001	NT PSF-A488 IMPa4-A546 DAPI 8C2-siRNA-IMP-a2-a4 V2.00	0	20. NT IMPa4 PSF-A488 DAPI IMPa4-A546_aj_TileScan_001 (Stage 36 of 49)	00-tVqKEcY9KfWiMCL2kuw3QE
36		Nucleus	3	0.000	1.000	225	100000215	100000002	NT PSF-A488 IMPa4-A546 DAPI 8C2-siRNA-IMP-a2-a4 V2.00	0	20. NT IMPa4 PSF-A488 DAPI IMPa4-A546_aj_TileScan_001 (Stage 36 of 49)	00-tVqKEcY9KfWiMCL2kuw3QE
34		Nucleus	3	0.000	1.000	227	100000216	100000003	NT PSF-A488 IMPa4-A546 DAPI 8C2-siRNA-IMP-a2-a4 V2.00	0	20. NT IMPa4 PSF-A488 DAPI IMPa4-A546_aj_TileScan_001 (Stage 36 of 49)	00-tVqKEcY9KfWiMCL2kuw3QE
28		Nucleus	3	0.000	1.000	228	100000217	100000004	NT PSF-A488 IMPa4-A546 DAPI 8C2-siRNA-IMP-a2-a4 V2.00	0	20. NT IMPa4 PSF-A488 DAPI IMPa4-A546_aj_TileScan_001 (Stage 36 of 49)	00-tVqKEcY9KfWiMCL2kuw3QE
36		Nucleus	3	0.000	1.000	229	100000218	100000005	NT PSF-A488 IMPa4-A546 DAPI 8C2-siRNA-IMP-a2-a4 V2.00	0	20. NT IMPa4 PSF-A488 DAPI IMPa4-A546_aj_TileScan_001 (Stage 36 of 49)	00-tVqKEcY9KfWiMCL2kuw3QE
31		Nucleus	3	0.000	1.000	229	100000219	100000006	NT PSF-A488 IMPa4-A546 DAPI 8C2-siRNA-IMP-a2-a4 V2.00	0	20. NT IMPa4 PSF-A488 DAPI IMPa4-A546_aj_TileScan_001 (Stage 36 of 49)	00-tVqKEcY9KfWiMCL2kuw3QE
40		Nucleus	3	0.000	1.000	230	100000220	100000007	NT PSF-A488 IMPa4-A546 DAPI 8C2-siRNA-IMP-a2-a4 V2.00	0	20. NT IMPa4 PSF-A488 DAPI IMPa4-A546_aj_TileScan_001 (Stage 36 of 49)	00-tVqKEcY9KfWiMCL2kuw3QE
36		Nucleus	3	0.000	1.000	232	100000221	100000008	NT PSF-A488 IMPa4-A546 DAPI 8C2-siRNA-IMP-a2-a4 V2.00	0	20. NT IMPa4 PSF-A488 DAPI IMPa4-A546_aj_TileScan_001 (Stage 36 of 49)	00-tVqKEcY9KfWiMCL2kuw3QE
48		Nucleus	3	0.000	1.000	232	100000222	100000009	NT PSF-A488 IMPa4-A546 DAPI 8C2-siRNA-IMP-a2-a4 V2.00	0	20. NT IMPa4 PSF-A488 DAPI IMPa4-A546_aj_TileScan_001 (Stage 36 of 49)	00-tVqKEcY9KfWiMCL2kuw3QE
46		Nucleus	3	0.000	1.000	234	100000223	100000010	NT PSF-A488 IMPa4-A546 DAPI 8C2-siRNA-IMP-a2-a4 V2.00	0	20. NT IMPa4 PSF-A488 DAPI IMPa4-A546_aj_TileScan_001 (Stage 36 of 49)	00-tVqKEcY9KfWiMCL2kuw3QE
42		Nucleus	3	0.000	1.000	235	100000224	100000011	NT PSF-A488 IMPa4-A546 DAPI 8C2-siRNA-IMP-a2-a4 V2.00	0	20. NT IMPa4 PSF-A488 DAPI IMPa4-A546_aj_TileScan_001 (Stage 36 of 49)	00-tVqKEcY9KfWiMCL2kuw3QE
45		Nucleus	3	0.000	1.000	236	100000225	100000012	NT PSF-A488 IMPa4-A546 DAPI 8C2-siRNA-IMP-a2-a4 V2.00	0	20. NT IMPa4 PSF-A488 DAPI IMPa4-A546_aj_TileScan_001 (Stage 36 of 49)	00-tVqKEcY9KfWiMCL2kuw3QE
35		Nucleus	3	0.000	1.000	237	100000226	100000013	NT PSF-A488 IMPa4-A546 DAPI 8C2-siRNA-IMP-a2-a4 V2.00	0	20. NT IMPa4 PSF-A488 DAPI IMPa4-A546_aj_TileScan_001 (Stage 36 of 49)	00-tVqKEcY9KfWiMCL2kuw3QE
27		Nucleus	3	0.000	1.000	238	100000227	100000014	NT PSF-A488 IMPa4-A546 DAPI 8C2-siRNA-IMP-a2-a4 V2.00	0	20. NT IMPa4 PSF-A488 DAPI IMPa4-A546_aj_TileScan_001 (Stage 36 of 49)	00-tVqKEcY9KfWiMCL2kuw3QE
45		Nucleus	3	0.000	1.000	239	100000228	100000015	NT PSF-A488 IMPa4-A546 DAPI 8C2-siRNA-IMP-a2-a4 V2.00	0	20. NT IMPa4 PSF-A488 DAPI IMPa4-A546_aj_TileScan_001 (Stage 36 of 49)	00-tVqKEcY9KfWiMCL2kuw3QE
38		Nucleus	3	0.000	1.000	240	100000229	100000016	NT PSF-A488 IMPa4-A546 DAPI 8C2-siRNA-IMP-a2-a4 V2.00	0	20. NT IMPa4 PSF-A488 DAPI IMPa4-A546_aj_TileScan_001 (Stage 36 of 49)	00-tVqKEcY9KfWiMCL2kuw3QE
52		Nucleus	3	0.000	1.000	242	100000230	100000017	NT PSF-A488 IMPa4-A546 DAPI 8C2-siRNA-IMP-a2-a4 V2.00	0	20. NT IMPa4 PSF-A488 DAPI IMPa4-A546_aj_TileScan_001 (Stage 36 of 49)	00-tVqKEcY9KfWiMCL2kuw3QE
38		Nucleus	3	0.000	1.000	244	100000231	100000000	NT PSF-A488 IMPa4-A546 DAPI 8C2-siRNA-IMP-a2-a4 V2.00	0	20. NT IMPa4 PSF-A488 DAPI IMPa4-A546_ak_TileScan_001 (Stage 37 of 49)	00-htxs96Lcgw66W7CjUenZtA
34		Nucleus	3	0.000	1.000	245	100000232	100000001	NT PSF-A488 IMPa4-A546 DAPI 8C2-siRNA-IMP-a2-a4 V2.00	0	20. NT IMPa4 PSF-A488 DAPI IMPa4-A546_ak_TileScan_001 (Stage 37 of 49)	00-htxs96Lcgw66W7CjUenZtA
38		Nucleus	3	0.000	1.000	246	100000233	100000002	NT PSF-A488 IMPa4-A546 DAPI 8C2-siRNA-IMP-a2-a4 V2.00	0	20. NT IMPa4 PSF-A488 DAPI IMPa4-A546_ak_TileScan_001 (Stage 37 of 49)	00-htxs96Lcgw66W7CjUenZtA
46		Nucleus	3	0.000	1.000	247	100000234	100000003	NT PSF-A488 IMPa4-A546 DAPI 8C2-siRNA-IMP-a2-a4 V2.00	0	20. NT IMPa4 PSF-A488 DAPI IMPa4-A546_ak_TileScan_001 (Stage 37 of 49)	00-htxs96Lcgw66W7CjUenZtA
44		Nucleus	3	0.000	1.000	248	100000235	100000004	NT PSF-A488 IMPa4-A546 DAPI 8C2-siRNA-IMP-a2-a4 V2.00	0	20. NT IMPa4 PSF-A488 DAPI IMPa4-A546_ak_TileScan_001 (Stage 37 of 49)	00-htxs96Lcgw66W7CjUenZtA
34		Nucleus	3	0.000	1.000	249	100000236	100000005	NT PSF-A488 IMPa4-A546 DAPI 8C2-siRNA-IMP-a2-a4 V2.00	0	20. NT IMPa4 PSF-A488 DAPI IMPa4-A546_ak_TileScan_001 (Stage 37 of 49)	00-htxs96Lcgw66W7CjUenZtA
36		Nucleus	3	0.000	1.000	251	100000237	100000006	NT PSF-A488 IMPa4-A546 DAPI 8C2-siRNA-IMP-a2-a4 V2.00	0	20. NT IMPa4 PSF-A488 DAPI IMPa4-A546_ak_TileScan_001 (Stage 37 of 49)	00-htxs96Lcgw66W7CjUenZtA
28		Nucleus	3	0.000	1.000	252	100000238	100000007	NT PSF-A488 IMPa4-A546 DAPI 8C2-siRNA-IMP-a2-a4 V2.00	0	20. NT IMPa4 PSF-A488 DAPI IMPa4-A546_ak_TileScan_001 (Stage 37 of 49)	00-htxs96Lcgw66W7CjUenZtA
63		Nucleus	3	0.000	1.000	253	100000239	100000008	NT PSF-A488 IMPa4-A546 DAPI 8C2-siRNA-IMP-a2-a4 V2.00	0	20. NT IMPa4 PSF-A488 DAPI IMPa4-A546_ak_TileScan_001 (Stage 37 of 49)	00-htxs96Lcgw66W7CjUenZtA
54		Nucleus	3	0.000	1.000	254	100000240	100000009	NT PSF-A488 IMPa4-A546 DAPI 8C2-siRNA-IMP-a2-a4 V2.00	0	20. NT IMPa4 PSF-A488 DAPI IMPa4-A546_ak_TileScan_001 (Stage 37 of 49)	00-htxs96Lcgw66W7CjUenZtA
44		Nucleus	3	0.000	1.000	255	100000241	100000010	NT PSF-A488 IMPa4-A546 DAPI 8C2-siRNA-IMP-a2-a4 V2.00	0	20. NT IMPa4 PSF-A488 DAPI IMPa4-A546_ak_TileScan_001 (Stage 37 of 49)	00-htxs96Lcgw66W7CjUenZtA
55		Nucleus	3	0.000	1.000	256	100000242	100000011	NT PSF-A488 IMPa4-A546 DAPI 8C2-siRNA-IMP-a2-a4 V2.00	0	20. NT IMPa4 PSF-A488 DAPI IMPa4-A546_ak_TileScan_001 (Stage 37 of 49)	00-htxs96Lcgw66W7CjUenZtA
22		Nucleus	3	0.000	1.000	257	100000243	100000000	NT PSF-A488 IMPa4-A546 DAPI 8C2-siRNA-IMP-a2-a4 V2.00	0	20. NT IMPa4 PSF-A488 DAPI IMPa4-A546_al_TileScan_001 (Stage 38 of 49)	00-4dj9sh8AUuVqm9zd2JidAo
63		Nucleus	3	0.000	1.000	260	100000244	100000001	NT PSF-A488 IMPa4-A546 DAPI 8C2-siRNA-IMP-a2-a4 V2.00	0	20. NT IMPa4 PSF-A488 DAPI IMPa4-A546_al_TileScan_001 (Stage 38 of 49)	00-4dj9sh8AUuVqm9zd2JidAo
56		Nucleus	3	0.000	1.000	261	100000245	100000002	NT PSF-A488 IMPa4-A546 DAPI 8C2-siRNA-IMP-a2-a4 V2.00	0	20. NT IMPa4 PSF-A488 DAPI IMPa4-A546_al_TileScan_001 (Stage 38 of 49)	00-4dj9sh8AUuVqm9zd2JidAo
64		Nucleus	3	0.000	1.000	262	100000246	100000003	NT PSF-A488 IMPa4-A546 DAPI 8C2-siRNA-IMP-a2-a4 V2.00	0	20. NT IMPa4 PSF-A488 DAPI IMPa4-A546_al_TileScan_001 (Stage 38 of 49)	00-4dj9sh8AUuVqm9zd2JidAo
31		Nucleus	3	0.000	1.000	263	100000247	100000004	NT PSF-A488 IMPa4-A546 DAPI 8C2-siRNA-IMP-a2-a4 V2.00	0	20. NT IMPa4 PSF-A488 DAPI IMPa4-A546_al_TileScan_001 (Stage 38 of 49)	00-4dj9sh8AUuVqm9zd2JidAo
65		Nucleus	3	0.000	1.000	264	100000248	100000005	NT PSF-A488 IMPa4-A546 DAPI 8C2-siRNA-IMP-a2-a4 V2.00	0	20. NT IMPa4 PSF-A488 DAPI IMPa4-A546_al_TileScan_001 (Stage 38 of 49)	00-4dj9sh8AUuVqm9zd2JidAo
36		Nucleus	3	0.000	1.000	264	100000249	100000006	NT PSF-A488 IMPa4-A546 DAPI 8C2-siRNA-IMP-a2-a4 V2.00	0	20. NT IMPa4 PSF-A488 DAPI IMPa4-A546_al_TileScan_001 (Stage 38 of 49)	00-4dj9sh8AUuVqm9zd2JidAo
46		Nucleus	3	0.000	1.000	268	100000250	100000007	NT PSF-A488 IMPa4-A546 DAPI 8C2-siRNA-IMP-a2-a4 V2.00	0	20. NT IMPa4 PSF-A488 DAPI IMPa4-A546_al_TileScan_001 (Stage 38 of 49)	00-4dj9sh8AUuVqm9zd2JidAo
34		Nucleus	3	0.000	1.000	269	100000251	100000008	NT PSF-A488 IMPa4-A546 DAPI 8C2-siRNA-IMP-a2-a4 V2.00	0	20. NT IMPa4 PSF-A488 DAPI IMPa4-A546_al_TileScan_001 (Stage 38 of 49)	00-4dj9sh8AUuVqm9zd2JidAo
21		Nucleus	3	0.000	1.000	270	100000252	100000009	NT PSF-A488 IMPa4-A546 DAPI 8C2-siRNA-IMP-a2-a4 V2.00	0	20. NT IMPa4 PSF-A488 DAPI IMPa4-A546_al_TileScan_001 (Stage 38 of 49)	00-4dj9sh8AUuVqm9zd2JidAo
40		Nucleus	3	0.000	1.000	271	100000253	100000010	NT PSF-A488 IMPa4-A546 DAPI 8C2-siRNA-IMP-a2-a4 V2.00	0	20. NT IMPa4 PSF-A488 DAPI IMPa4-A546_al_TileScan_001 (Stage 38 of 49)	00-4dj9sh8AUuVqm9zd2JidAo
21		Nucleus	3	0.000	1.000	272	100000254	100000011	NT PSF-A488 IMPa4-A546 DAPI 8C2-siRNA-IMP-a2-a4 V2.00	0	20. NT IMPa4 PSF-A488 DAPI IMPa4-A546_al_TileScan_001 (Stage 38 of 49)	00-4dj9sh8AUuVqm9zd2JidAo
46		Nucleus	3	0.000	1.000	273	100000255	100000012	NT PSF-A488 IMPa4-A546 DAPI 8C2-siRNA-IMP-a2-a4 V2.00	0	20. NT IMPa4 PSF-A488 DAPI IMPa4-A546_al_TileScan_001 (Stage 38 of 49)	00-4dj9sh8AUuVqm9zd2JidAo
52		Nucleus	3	0.000	1.000	274	100000256	100000013	NT PSF-A488 IMPa4-A546 DAPI 8C2-siRNA-IMP-a2-a4 V2.00	0	20. NT IMPa4 PSF-A488 DAPI IMPa4-A546_al_TileScan_001 (Stage 38 of 49)	00-4dj9sh8AUuVqm9zd2JidAo
47		Nucleus	3	0.000	1.000	275	100000257	100000014	NT PSF-A488 IMPa4-A546 DAPI 8C2-siRNA-IMP-a2-a4 V2.00	0	20. NT IMPa4 PSF-A488 DAPI IMPa4-A546_al_TileScan_001 (Stage 38 of 49)	00-4dj9sh8AUuVqm9zd2JidAo
49		Nucleus	3	0.000	1.000	276	100000258	100000015	NT PSF-A488 IMPa4-A546 DAPI 8C2-siRNA-IMP-a2-a4 V2.00	0	20. NT IMPa4 PSF-A488 DAPI IMPa4-A546_al_TileScan_001 (Stage 38 of 49)	00-4dj9sh8AUuVqm9zd2JidAo
49		Nucleus	3	0.000	1.000	277	100000259	100000016	NT PSF-A488 IMPa4-A546 DAPI 8C2-siRNA-IMP-a2-a4 V2.00	0	20. NT IMPa4 PSF-A488 DAPI IMPa4-A546_al_TileScan_001 (Stage 38 of 49)	00-4dj9sh8AUuVqm9zd2JidAo
23		Nucleus	3	0.000	1.000	280	100000260	100000000	NT PSF-A488 IMPa4-A546 DAPI 8C2-siRNA-IMP-a2-a4 V2.00	0	20. NT IMPa4 PSF-A488 DAPI IMPa4-A546_am_TileScan_001 (Stage 39 of 49)	00-W2r5ukV7bZMXhsiWNXitMf
61		Nucleus	3	0.000	1.000	281	100000261	100000001	NT PSF-A488 IMPa4-A546 DAPI 8C2-siRNA-IMP-a2-a4 V2.00	0	20. NT IMPa4 PSF-A488 DAPI IMPa4-A546_am_TileScan_001 (Stage 39 of 49)	00-W2r5ukV7bZMXhsiWNXitMf
41		Nucleus	3	0.000	1.000	282	100000262	100000002	NT PSF-A488 IMPa4-A546 DAPI 8C2-siRNA-IMP-a2-a4 V2.00	0	20. NT IMPa4 PSF-A488 DAPI IMPa4-A546_am_TileScan_001 (Stage 39 of 49)	00-W2r5ukV7bZMXhsiWNXitMf
49		Nucleus	3	0.000	1.000	283	100000263	100000003	NT PSF-A488 IMPa4-A546 DAPI 8C2-siRNA-IMP-a2-a4 V2.00	0	20. NT IMPa4 PSF-A488 DAPI IMPa4-A546_am_TileScan_001 (Stage 39 of 49)	00-W2r5ukV7bZMXhsiWNXitMf
64		Nucleus	3	0.000	1.000	284	100000264	100000004	NT PSF-A488 IMPa4-A546 DAPI 8C2-siRNA-IMP-a2-a4 V2.00	0	20. NT IMPa4 PSF-A488 DAPI IMPa4-A546_am_TileScan_001 (Stage 39 of 49)	00-W2r5ukV7bZMXhsiWNXitMf
39		Nucleus	3	0.000	1.000	285	100000265	100000005	NT PSF-A488 IMPa4-A546 DAPI 8C2-siRNA-IMP-a2-a4 V2.00	0	20. NT IMPa4 PSF-A488 DAPI IMPa4-A546_am_TileScan_001 (Stage 39 of 49)	00-W2r5ukV7bZMXhsiWNXitMf
20		Nucleus	3	0.000	1.000	286	100000266	100000006	NT PSF-A488 IMPa4-A546 DAPI 8C2-siRNA-IMP-a2-a4 V2.00	0	20. NT IMPa4 PSF-A488 DAPI IMPa4-A546_am_TileScan_001 (Stage 39 of 49)	00-W2r5ukV7bZMXhsiWNXitMf
39		Nucleus	3	0.000	1.000	287	100000267	100000007	NT PSF-A488 IMPa4-A546 DAPI 8C2-siRNA-IMP-a2-a4 V2.00	0	20. NT IMPa4 PSF-A488 DAPI IMPa4-A546_am_TileScan_001 (Stage 39 of 49)	00-W2r5ukV7bZMXhsiWNXitMf
24		Nucleus	3	0.000	1.000	288	100000268	100000008	NT PSF-A488 IMPa4-A546 DAPI 8C2-siRNA-IMP-a2-a4 V2.00	0	20. NT IMPa4 PSF-A488 DAPI IMPa4-A546_am_TileScan_001 (Stage 39 of 49)	00-W2r5ukV7bZMXhsiWNXitMf
41		Nucleus	3	0.000	1.000	289	100000269	100000009	NT PSF-A488 IMPa4-A546 DAPI 8C2-siRNA-IMP-a2-a4 V2.00	0	20. NT IMPa4 PSF-A488 DAPI IMPa4-A546_am_TileScan_001 (Stage 39 of 49)	00-W2r5ukV7bZMXhsiWNXitMf
21		Nucleus	3	0.000	1.000	290	100000270	100000010	NT PSF-A488 IMPa4-A546 DAPI 8C2-siRNA-IMP-a2-a4 V2.00	0	20. NT IMPa4 PSF-A488 DAPI IMPa4-A546_am_TileScan_001 (Stage 39 of 49)	00-W2r5ukV7bZMXhsiWNXitMf
24		Nucleus	3	0.000	1.000	290	100000271	100000011	NT PSF-A488 IMPa4-A546 DAPI 8C2-siRNA-IMP-a2-a4 V2.00	0	20. NT IMPa4 PSF-A488 DAPI IMPa4-A546_am_TileScan_001 (Stage 39 of 49)	00-W2r5ukV7bZMXhsiWNXitMf
46		Nucleus	3	0.000	1.000	291	100000272	100000012	NT PSF-A488 IMPa4-A546 DAPI 8C2-siRNA-IMP-a2-a4 V2.00	0	20. NT IMPa4 PSF-A488 DAPI IMPa4-A546_am_TileScan_001 (Stage 39 of 49)	00-W2r5ukV7bZMXhsiWNXitMf
48		Nucleus	3	0.000	1.000	292	100000273	100000013	NT PSF-A488 IMPa4-A546 DAPI 8C2-siRNA-IMP-a2-a4 V2.00	0	20. NT IMPa4 PSF-A488 DAPI IMPa4-A546_am_TileScan_001 (Stage 39 of 49)	00-W2r5ukV7bZMXhsiWNXitMf
90		Nucleus	3	0.000	1.000	293	100000274	100000014	NT PSF-A488 IMPa4-A546 DAPI 8C2-siRNA-IMP-a2-a4 V2.00	0	20. NT IMPa4 PSF-A488 DAPI IMPa4-A546_am_TileScan_001 (Stage 39 of 49)	00-W2r5ukV7bZMXhsiWNXitMf
27		Nucleus	3	0.000	1.000	294	100000275	100000015	NT PSF-A488 IMPa4-A546 DAPI 8C2-siRNA-IMP-a2-a4 V2.00	0	20. NT IMPa4 PSF-A488 DAPI IMPa4-A546_am_TileScan_001 (Stage 39 of 49)	00-W2r5ukV7bZMXhsiWNXitMf
37		Nucleus	3	0.000	1.000	295	100000276	100000016	NT PSF-A488 IMPa4-A546 DAPI 8C2-siRNA-IMP-a2-a4 V2.00	0	20. NT IMPa4 PSF-A488 DAPI IMPa4-A546_am_TileScan_001 (Stage 39 of 49)	00-W2r5ukV7bZMXhsiWNXitMf
38		Nucleus	3	0.000	1.000	296	100000277	100000017	NT PSF-A488 IMPa4-A546 DAPI 8C2-siRNA-IMP-a2-a4 V2.00	0	20. NT IMPa4 PSF-A488 DAPI IMPa4-A546_am_TileScan_001 (Stage 39 of 49)	00-W2r5ukV7bZMXhsiWNXitMf
34		Nucleus	3	0.000	1.000	298	100000278	100000000	NT PSF-A488 IMPa4-A546 DAPI 8C2-siRNA-IMP-a2-a4 V2.00	0	20. NT IMPa4 PSF-A488 DAPI IMPa4-A546_an_TileScan_001 (Stage 40 of 49)	00-2ZsML6Nu3Y5QgHNuDiXe8i
51		Nucleus	3	0.000	1.000	299	100000279	100000001	NT PSF-A488 IMPa4-A546 DAPI 8C2-siRNA-IMP-a2-a4 V2.00	0	20. NT IMPa4 PSF-A488 DAPI IMPa4-A546_an_TileScan_001 (Stage 40 of 49)	00-2ZsML6Nu3Y5QgHNuDiXe8i
33		Nucleus	3	0.000	1.000	300	100000280	100000002	NT PSF-A488 IMPa4-A546 DAPI 8C2-siRNA-IMP-a2-a4 V2.00	0	20. NT IMPa4 PSF-A488 DAPI IMPa4-A546_an_TileScan_001 (Stage 40 of 49)	00-2ZsML6Nu3Y5QgHNuDiXe8i
25		Nucleus	3	0.000	1.000	301	100000281	100000003	NT PSF-A488 IMPa4-A546 DAPI 8C2-siRNA-IMP-a2-a4 V2.00	0	20. NT IMPa4 PSF-A488 DAPI IMPa4-A546_an_TileScan_001 (Stage 40 of 49)	00-2ZsML6Nu3Y5QgHNuDiXe8i
47		Nucleus	3	0.000	1.000	302	100000282	100000004	NT PSF-A488 IMPa4-A546 DAPI 8C2-siRNA-IMP-a2-a4 V2.00	0	20. NT IMPa4 PSF-A488 DAPI IMPa4-A546_an_TileScan_001 (Stage 40 of 49)	00-2ZsML6Nu3Y5QgHNuDiXe8i
38		Nucleus	3	0.000	1.000	303	100000283	100000005	NT PSF-A488 IMPa4-A546 DAPI 8C2-siRNA-IMP-a2-a4 V2.00	0	20. NT IMPa4 PSF-A488 DAPI IMPa4-A546_an_TileScan_001 (Stage 40 of 49)	00-2ZsML6Nu3Y5QgHNuDiXe8i
13		Nucleus	3	0.000	1.000	304	100000284	100000006	NT PSF-A488 IMPa4-A546 DAPI 8C2-siRNA-IMP-a2-a4 V2.00	0	20. NT IMPa4 PSF-A488 DAPI IMPa4-A546_an_TileScan_001 (Stage 40 of 49)	00-2ZsML6Nu3Y5QgHNuDiXe8i
49		Nucleus	3	0.000	1.000	305	100000285	100000007	NT PSF-A488 IMPa4-A546 DAPI 8C2-siRNA-IMP-a2-a4 V2.00	0	20. NT IMPa4 PSF-A488 DAPI IMPa4-A546_an_TileScan_001 (Stage 40 of 49)	00-2ZsML6Nu3Y5QgHNuDiXe8i
47		Nucleus	3	0.000	1.000	306	100000286	100000008	NT PSF-A488 IMPa4-A546 DAPI 8C2-siRNA-IMP-a2-a4 V2.00	0	20. NT IMPa4 PSF-A488 DAPI IMPa4-A546_an_TileScan_001 (Stage 40 of 49)	00-2ZsML6Nu3Y5QgHNuDiXe8i
48		Nucleus	3	0.000	1.000	307	100000287	100000009	NT PSF-A488 IMPa4-A546 DAPI 8C2-siRNA-IMP-a2-a4 V2.00	0	20. NT IMPa4 PSF-A488 DAPI IMPa4-A546_an_TileScan_001 (Stage 40 of 49)	00-2ZsML6Nu3Y5QgHNuDiXe8i
40		Nucleus	3	0.000	1.000	308	100000288	100000010	NT PSF-A488 IMPa4-A546 DAPI 8C2-siRNA-IMP-a2-a4 V2.00	0	20. NT IMPa4 PSF-A488 DAPI IMPa4-A546_an_TileScan_001 (Stage 40 of 49)	00-2ZsML6Nu3Y5QgHNuDiXe8i
25		Nucleus	3	0.000	1.000	309	100000289	100000011	NT PSF-A488 IMPa4-A546 DAPI 8C2-siRNA-IMP-a2-a4 V2.00	0	20. NT IMPa4 PSF-A488 DAPI IMPa4-A546_an_TileScan_001 (Stage 40 of 49)	00-2ZsML6Nu3Y5QgHNuDiXe8i
27		Nucleus	3	0.000	1.000	310	100000290	100000012	NT PSF-A488 IMPa4-A546 DAPI 8C2-siRNA-IMP-a2-a4 V2.00	0	20. NT IMPa4 PSF-A488 DAPI IMPa4-A546_an_TileScan_001 (Stage 40 of 49)	00-2ZsML6Nu3Y5QgHNuDiXe8i
37		Nucleus	3	0.000	1.000	311	100000291	100000013	NT PSF-A488 IMPa4-A546 DAPI 8C2-siRNA-IMP-a2-a4 V2.00	0	20. NT IMPa4 PSF-A488 DAPI IMPa4-A546_an_TileScan_001 (Stage 40 of 49)	00-2ZsML6Nu3Y5QgHNuDiXe8i
36		Nucleus	3	0.000	1.000	312	100000292	100000014	NT PSF-A488 IMPa4-A546 DAPI 8C2-siRNA-IMP-a2-a4 V2.00	0	20. NT IMPa4 PSF-A488 DAPI IMPa4-A546_an_TileScan_001 (Stage 40 of 49)	00-2ZsML6Nu3Y5QgHNuDiXe8i
34		Nucleus	3	0.000	1.000	313	100000293	100000015	NT PSF-A488 IMPa4-A546 DAPI 8C2-siRNA-IMP-a2-a4 V2.00	0	20. NT IMPa4 PSF-A488 DAPI IMPa4-A546_an_TileScan_001 (Stage 40 of 49)	00-2ZsML6Nu3Y5QgHNuDiXe8i
44		Nucleus	3	0.000	1.000	314	100000294	100000016	NT PSF-A488 IMPa4-A546 DAPI 8C2-siRNA-IMP-a2-a4 V2.00	0	20. NT IMPa4 PSF-A488 DAPI IMPa4-A546_an_TileScan_001 (Stage 40 of 49)	00-2ZsML6Nu3Y5QgHNuDiXe8i
14		Nucleus	3	0.000	1.000	315	100000295	100000000	NT PSF-A488 IMPa4-A546 DAPI 8C2-siRNA-IMP-a2-a4 V2.00	0	20. NT IMPa4 PSF-A488 DAPI IMPa4-A546_ao_TileScan_001 (Stage 41 of 49)	00-2ToaRNv3XivNCTuhAu93Rj
17		Nucleus	3	0.000	1.000	316	100000296	100000001	NT PSF-A488 IMPa4-A546 DAPI 8C2-siRNA-IMP-a2-a4 V2.00	0	20. NT IMPa4 PSF-A488 DAPI IMPa4-A546_ao_TileScan_001 (Stage 41 of 49)	00-2ToaRNv3XivNCTuhAu93Rj
54		Nucleus	3	0.000	1.000	317	100000297	100000002	NT PSF-A488 IMPa4-A546 DAPI 8C2-siRNA-IMP-a2-a4 V2.00	0	20. NT IMPa4 PSF-A488 DAPI IMPa4-A546_ao_TileScan_001 (Stage 41 of 49)	00-2ToaRNv3XivNCTuhAu93Rj
58		Nucleus	3	0.000	1.000	318	100000298	100000003	NT PSF-A488 IMPa4-A546 DAPI 8C2-siRNA-IMP-a2-a4 V2.00	0	20. NT IMPa4 PSF-A488 DAPI IMPa4-A546_ao_TileScan_001 (Stage 41 of 49)	00-2ToaRNv3XivNCTuhAu93Rj
45		Nucleus	3	0.000	1.000	319	100000299	100000004	NT PSF-A488 IMPa4-A546 DAPI 8C2-siRNA-IMP-a2-a4 V2.00	0	20. NT IMPa4 PSF-A488 DAPI IMPa4-A546_ao_TileScan_001 (Stage 41 of 49)	00-2ToaRNv3XivNCTuhAu93Rj
18		Nucleus	3	0.000	1.000	320	100000300	100000005	NT PSF-A488 IMPa4-A546 DAPI 8C2-siRNA-IMP-a2-a4 V2.00	0	20. NT IMPa4 PSF-A488 DAPI IMPa4-A546_ao_TileScan_001 (Stage 41 of 49)	00-2ToaRNv3XivNCTuhAu93Rj
40		Nucleus	3	0.000	1.000	322	100000301	100000006	NT PSF-A488 IMPa4-A546 DAPI 8C2-siRNA-IMP-a2-a4 V2.00	0	20. NT IMPa4 PSF-A488 DAPI IMPa4-A546_ao_TileScan_001 (Stage 41 of 49)	00-2ToaRNv3XivNCTuhAu93Rj
41		Nucleus	3	0.000	1.000	322	100000302	100000007	NT PSF-A488 IMPa4-A546 DAPI 8C2-siRNA-IMP-a2-a4 V2.00	0	20. NT IMPa4 PSF-A488 DAPI IMPa4-A546_ao_TileScan_001 (Stage 41 of 49)	00-2ToaRNv3XivNCTuhAu93Rj
30		Nucleus	3	0.000	1.000	323	100000303	100000008	NT PSF-A488 IMPa4-A546 DAPI 8C2-siRNA-IMP-a2-a4 V2.00	0	20. NT IMPa4 PSF-A488 DAPI IMPa4-A546_ao_TileScan_001 (Stage 41 of 49)	00-2ToaRNv3XivNCTuhAu93Rj
25		Nucleus	3	0.000	1.000	324	100000304	100000009	NT PSF-A488 IMPa4-A546 DAPI 8C2-siRNA-IMP-a2-a4 V2.00	0	20. NT IMPa4 PSF-A488 DAPI IMPa4-A546_ao_TileScan_001 (Stage 41 of 49)	00-2ToaRNv3XivNCTuhAu93Rj
30		Nucleus	3	0.000	1.000	325	100000305	100000010	NT PSF-A488 IMPa4-A546 DAPI 8C2-siRNA-IMP-a2-a4 V2.00	0	20. NT IMPa4 PSF-A488 DAPI IMPa4-A546_ao_TileScan_001 (Stage 41 of 49)	00-2ToaRNv3XivNCTuhAu93Rj
64		Nucleus	3	0.000	1.000	327	100000306	100000011	NT PSF-A488 IMPa4-A546 DAPI 8C2-siRNA-IMP-a2-a4 V2.00	0	20. NT IMPa4 PSF-A488 DAPI IMPa4-A546_ao_TileScan_001 (Stage 41 of 49)	00-2ToaRNv3XivNCTuhAu93Rj
58		Nucleus	3	0.000	1.000	328	100000307	100000012	NT PSF-A488 IMPa4-A546 DAPI 8C2-siRNA-IMP-a2-a4 V2.00	0	20. NT IMPa4 PSF-A488 DAPI IMPa4-A546_ao_TileScan_001 (Stage 41 of 49)	00-2ToaRNv3XivNCTuhAu93Rj
52		Nucleus	3	0.000	1.000	330	100000308	100000013	NT PSF-A488 IMPa4-A546 DAPI 8C2-siRNA-IMP-a2-a4 V2.00	0	20. NT IMPa4 PSF-A488 DAPI IMPa4-A546_ao_TileScan_001 (Stage 41 of 49)	00-2ToaRNv3XivNCTuhAu93Rj
54		Nucleus	3	0.000	1.000	331	100000309	100000014	NT PSF-A488 IMPa4-A546 DAPI 8C2-siRNA-IMP-a2-a4 V2.00	0	20. NT IMPa4 PSF-A488 DAPI IMPa4-A546_ao_TileScan_001 (Stage 41 of 49)	00-2ToaRNv3XivNCTuhAu93Rj
89		Nucleus	3	0.000	1.000	332	100000310	100000015	NT PSF-A488 IMPa4-A546 DAPI 8C2-siRNA-IMP-a2-a4 V2.00	0	20. NT IMPa4 PSF-A488 DAPI IMPa4-A546_ao_TileScan_001 (Stage 41 of 49)	00-2ToaRNv3XivNCTuhAu93Rj
5		Nucleus	3	0.000	1.000	332	100000311	100000016	NT PSF-A488 IMPa4-A546 DAPI 8C2-siRNA-IMP-a2-a4 V2.00	0	20. NT IMPa4 PSF-A488 DAPI IMPa4-A546_ao_TileScan_001 (Stage 41 of 49)	00-2ToaRNv3XivNCTuhAu93Rj
46		Nucleus	3	0.000	1.000	333	100000312	100000017	NT PSF-A488 IMPa4-A546 DAPI 8C2-siRNA-IMP-a2-a4 V2.00	0	20. NT IMPa4 PSF-A488 DAPI IMPa4-A546_ao_TileScan_001 (Stage 41 of 49)	00-2ToaRNv3XivNCTuhAu93Rj
81		Nucleus	3	0.000	1.000	333	100000313	100000018	NT PSF-A488 IMPa4-A546 DAPI 8C2-siRNA-IMP-a2-a4 V2.00	0	20. NT IMPa4 PSF-A488 DAPI IMPa4-A546_ao_TileScan_001 (Stage 41 of 49)	00-2ToaRNv3XivNCTuhAu93Rj
68		Nucleus	3	0.000	1.000	334	100000314	100000019	NT PSF-A488 IMPa4-A546 DAPI 8C2-siRNA-IMP-a2-a4 V2.00	0	20. NT IMPa4 PSF-A488 DAPI IMPa4-A546_ao_TileScan_001 (Stage 41 of 49)	00-2ToaRNv3XivNCTuhAu93Rj
25		Nucleus	3	0.000	1.000	335	100000315	100000000	NT PSF-A488 IMPa4-A546 DAPI 8C2-siRNA-IMP-a2-a4 V2.00	0	20. NT IMPa4 PSF-A488 DAPI IMPa4-A546_ap_TileScan_001 (Stage 42 of 49)	00-dTXgA8H9Um89wV99NR3iZ8
40		Nucleus	3	0.000	1.000	337	100000316	100000001	NT PSF-A488 IMPa4-A546 DAPI 8C2-siRNA-IMP-a2-a4 V2.00	0	20. NT IMPa4 PSF-A488 DAPI IMPa4-A546_ap_TileScan_001 (Stage 42 of 49)	00-dTXgA8H9Um89wV99NR3iZ8
33		Nucleus	3	0.000	1.000	339	100000317	100000002	NT PSF-A488 IMPa4-A546 DAPI 8C2-siRNA-IMP-a2-a4 V2.00	0	20. NT IMPa4 PSF-A488 DAPI IMPa4-A546_ap_TileScan_001 (Stage 42 of 49)	00-dTXgA8H9Um89wV99NR3iZ8
64		Nucleus	3	0.000	1.000	340	100000318	100000003	NT PSF-A488 IMPa4-A546 DAPI 8C2-siRNA-IMP-a2-a4 V2.00	0	20. NT IMPa4 PSF-A488 DAPI IMPa4-A546_ap_TileScan_001 (Stage 42 of 49)	00-dTXgA8H9Um89wV99NR3iZ8
43		Nucleus	3	0.000	1.000	340	100000319	100000004	NT PSF-A488 IMPa4-A546 DAPI 8C2-siRNA-IMP-a2-a4 V2.00	0	20. NT IMPa4 PSF-A488 DAPI IMPa4-A546_ap_TileScan_001 (Stage 42 of 49)	00-dTXgA8H9Um89wV99NR3iZ8
51		Nucleus	3	0.000	1.000	341	100000320	100000005	NT PSF-A488 IMPa4-A546 DAPI 8C2-siRNA-IMP-a2-a4 V2.00	0	20. NT IMPa4 PSF-A488 DAPI IMPa4-A546_ap_TileScan_001 (Stage 42 of 49)	00-dTXgA8H9Um89wV99NR3iZ8
51		Nucleus	3	0.000	1.000	341	100000321	100000006	NT PSF-A488 IMPa4-A546 DAPI 8C2-siRNA-IMP-a2-a4 V2.00	0	20. NT IMPa4 PSF-A488 DAPI IMPa4-A546_ap_TileScan_001 (Stage 42 of 49)	00-dTXgA8H9Um89wV99NR3iZ8
26		Nucleus	3	0.000	1.000	342	100000322	100000007	NT PSF-A488 IMPa4-A546 DAPI 8C2-siRNA-IMP-a2-a4 V2.00	0	20. NT IMPa4 PSF-A488 DAPI IMPa4-A546_ap_TileScan_001 (Stage 42 of 49)	00-dTXgA8H9Um89wV99NR3iZ8
36		Nucleus	3	0.000	1.000	342	100000323	100000008	NT PSF-A488 IMPa4-A546 DAPI 8C2-siRNA-IMP-a2-a4 V2.00	0	20. NT IMPa4 PSF-A488 DAPI IMPa4-A546_ap_TileScan_001 (Stage 42 of 49)	00-dTXgA8H9Um89wV99NR3iZ8
28		Nucleus	3	0.000	1.000	342	100000324	100000009	NT PSF-A488 IMPa4-A546 DAPI 8C2-siRNA-IMP-a2-a4 V2.00	0	20. NT IMPa4 PSF-A488 DAPI IMPa4-A546_ap_TileScan_001 (Stage 42 of 49)	00-dTXgA8H9Um89wV99NR3iZ8
42		Nucleus	3	0.000	1.000	342	100000325	100000010	NT PSF-A488 IMPa4-A546 DAPI 8C2-siRNA-IMP-a2-a4 V2.00	0	20. NT IMPa4 PSF-A488 DAPI IMPa4-A546_ap_TileScan_001 (Stage 42 of 49)	00-dTXgA8H9Um89wV99NR3iZ8
23		Nucleus	3	0.000	1.000	343	100000326	100000011	NT PSF-A488 IMPa4-A546 DAPI 8C2-siRNA-IMP-a2-a4 V2.00	0	20. NT IMPa4 PSF-A488 DAPI IMPa4-A546_ap_TileScan_001 (Stage 42 of 49)	00-dTXgA8H9Um89wV99NR3iZ8
28		Nucleus	3	0.000	1.000	344	100000327	100000012	NT PSF-A488 IMPa4-A546 DAPI 8C2-siRNA-IMP-a2-a4 V2.00	0	20. NT IMPa4 PSF-A488 DAPI IMPa4-A546_ap_TileScan_001 (Stage 42 of 49)	00-dTXgA8H9Um89wV99NR3iZ8
43		Nucleus	3	0.000	1.000	345	100000328	100000013	NT PSF-A488 IMPa4-A546 DAPI 8C2-siRNA-IMP-a2-a4 V2.00	0	20. NT IMPa4 PSF-A488 DAPI IMPa4-A546_ap_TileScan_001 (Stage 42 of 49)	00-dTXgA8H9Um89wV99NR3iZ8
36		Nucleus	3	0.000	1.000	346	100000329	100000014	NT PSF-A488 IMPa4-A546 DAPI 8C2-siRNA-IMP-a2-a4 V2.00	0	20. NT IMPa4 PSF-A488 DAPI IMPa4-A546_ap_TileScan_001 (Stage 42 of 49)	00-dTXgA8H9Um89wV99NR3iZ8
39		Nucleus	3	0.000	1.000	346	100000330	100000015	NT PSF-A488 IMPa4-A546 DAPI 8C2-siRNA-IMP-a2-a4 V2.00	0	20. NT IMPa4 PSF-A488 DAPI IMPa4-A546_ap_TileScan_001 (Stage 42 of 49)	00-dTXgA8H9Um89wV99NR3iZ8
33		Nucleus	3	0.000	1.000	346	100000331	100000016	NT PSF-A488 IMPa4-A546 DAPI 8C2-siRNA-IMP-a2-a4 V2.00	0	20. NT IMPa4 PSF-A488 DAPI IMPa4-A546_ap_TileScan_001 (Stage 42 of 49)	00-dTXgA8H9Um89wV99NR3iZ8
45		Nucleus	3	0.000	1.000	347	100000332	100000017	NT PSF-A488 IMPa4-A546 DAPI 8C2-siRNA-IMP-a2-a4 V2.00	0	20. NT IMPa4 PSF-A488 DAPI IMPa4-A546_ap_TileScan_001 (Stage 42 of 49)	00-dTXgA8H9Um89wV99NR3iZ8
21		Nucleus	3	0.000	1.000	347	100000333	100000018	NT PSF-A488 IMPa4-A546 DAPI 8C2-siRNA-IMP-a2-a4 V2.00	0	20. NT IMPa4 PSF-A488 DAPI IMPa4-A546_ap_TileScan_001 (Stage 42 of 49)	00-dTXgA8H9Um89wV99NR3iZ8
39		Nucleus	3	0.000	1.000	348	100000334	100000019	NT PSF-A488 IMPa4-A546 DAPI 8C2-siRNA-IMP-a2-a4 V2.00	0	20. NT IMPa4 PSF-A488 DAPI IMPa4-A546_ap_TileScan_001 (Stage 42 of 49)	00-dTXgA8H9Um89wV99NR3iZ8
73		Nucleus	3	0.000	1.000	349	100000335	100000020	NT PSF-A488 IMPa4-A546 DAPI 8C2-siRNA-IMP-a2-a4 V2.00	0	20. NT IMPa4 PSF-A488 DAPI IMPa4-A546_ap_TileScan_001 (Stage 42 of 49)	00-dTXgA8H9Um89wV99NR3iZ8
79		Nucleus	3	0.000	1.000	351	100000336	100000021	NT PSF-A488 IMPa4-A546 DAPI 8C2-siRNA-IMP-a2-a4 V2.00	0	20. NT IMPa4 PSF-A488 DAPI IMPa4-A546_ap_TileScan_001 (Stage 42 of 49)	00-dTXgA8H9Um89wV99NR3iZ8
108		Nucleus	3	0.000	1.000	352	100000337	100000022	NT PSF-A488 IMPa4-A546 DAPI 8C2-siRNA-IMP-a2-a4 V2.00	0	20. NT IMPa4 PSF-A488 DAPI IMPa4-A546_ap_TileScan_001 (Stage 42 of 49)	00-dTXgA8H9Um89wV99NR3iZ8
9		Nucleus	3	0.000	1.000	353	100000338	100000000	NT PSF-A488 IMPa4-A546 DAPI 8C2-siRNA-IMP-a2-a4 V2.00	0	20. NT IMPa4 PSF-A488 DAPI IMPa4-A546_aq_TileScan_001 (Stage 43 of 49)	00-cgSFzKBv6ZrXWTvgJk3kuS
28		Nucleus	3	0.000	1.000	354	100000339	100000001	NT PSF-A488 IMPa4-A546 DAPI 8C2-siRNA-IMP-a2-a4 V2.00	0	20. NT IMPa4 PSF-A488 DAPI IMPa4-A546_aq_TileScan_001 (Stage 43 of 49)	00-cgSFzKBv6ZrXWTvgJk3kuS
16		Nucleus	3	0.000	1.000	355	100000340	100000002	NT PSF-A488 IMPa4-A546 DAPI 8C2-siRNA-IMP-a2-a4 V2.00	0	20. NT IMPa4 PSF-A488 DAPI IMPa4-A546_aq_TileScan_001 (Stage 43 of 49)	00-cgSFzKBv6ZrXWTvgJk3kuS
37		Nucleus	3	0.000	1.000	357	100000341	100000003	NT PSF-A488 IMPa4-A546 DAPI 8C2-siRNA-IMP-a2-a4 V2.00	0	20. NT IMPa4 PSF-A488 DAPI IMPa4-A546_aq_TileScan_001 (Stage 43 of 49)	00-cgSFzKBv6ZrXWTvgJk3kuS
40		Nucleus	3	0.000	1.000	358	100000342	100000004	NT PSF-A488 IMPa4-A546 DAPI 8C2-siRNA-IMP-a2-a4 V2.00	0	20. NT IMPa4 PSF-A488 DAPI IMPa4-A546_aq_TileScan_001 (Stage 43 of 49)	00-cgSFzKBv6ZrXWTvgJk3kuS
44		Nucleus	3	0.000	1.000	359	100000343	100000005	NT PSF-A488 IMPa4-A546 DAPI 8C2-siRNA-IMP-a2-a4 V2.00	0	20. NT IMPa4 PSF-A488 DAPI IMPa4-A546_aq_TileScan_001 (Stage 43 of 49)	00-cgSFzKBv6ZrXWTvgJk3kuS
47		Nucleus	3	0.000	1.000	360	100000344	100000006	NT PSF-A488 IMPa4-A546 DAPI 8C2-siRNA-IMP-a2-a4 V2.00	0	20. NT IMPa4 PSF-A488 DAPI IMPa4-A546_aq_TileScan_001 (Stage 43 of 49)	00-cgSFzKBv6ZrXWTvgJk3kuS
56		Nucleus	3	0.000	1.000	361	100000345	100000007	NT PSF-A488 IMPa4-A546 DAPI 8C2-siRNA-IMP-a2-a4 V2.00	0	20. NT IMPa4 PSF-A488 DAPI IMPa4-A546_aq_TileScan_001 (Stage 43 of 49)	00-cgSFzKBv6ZrXWTvgJk3kuS
36		Nucleus	3	0.000	1.000	362	100000346	100000008	NT PSF-A488 IMPa4-A546 DAPI 8C2-siRNA-IMP-a2-a4 V2.00	0	20. NT IMPa4 PSF-A488 DAPI IMPa4-A546_aq_TileScan_001 (Stage 43 of 49)	00-cgSFzKBv6ZrXWTvgJk3kuS
47		Nucleus	3	0.000	1.000	363	100000347	100000009	NT PSF-A488 IMPa4-A546 DAPI 8C2-siRNA-IMP-a2-a4 V2.00	0	20. NT IMPa4 PSF-A488 DAPI IMPa4-A546_aq_TileScan_001 (Stage 43 of 49)	00-cgSFzKBv6ZrXWTvgJk3kuS
40		Nucleus	3	0.000	1.000	364	100000348	100000010	NT PSF-A488 IMPa4-A546 DAPI 8C2-siRNA-IMP-a2-a4 V2.00	0	20. NT IMPa4 PSF-A488 DAPI IMPa4-A546_aq_TileScan_001 (Stage 43 of 49)	00-cgSFzKBv6ZrXWTvgJk3kuS
36		Nucleus	3	0.000	1.000	365	100000349	100000011	NT PSF-A488 IMPa4-A546 DAPI 8C2-siRNA-IMP-a2-a4 V2.00	0	20. NT IMPa4 PSF-A488 DAPI IMPa4-A546_aq_TileScan_001 (Stage 43 of 49)	00-cgSFzKBv6ZrXWTvgJk3kuS
40		Nucleus	3	0.000	1.000	366	100000350	100000012	NT PSF-A488 IMPa4-A546 DAPI 8C2-siRNA-IMP-a2-a4 V2.00	0	20. NT IMPa4 PSF-A488 DAPI IMPa4-A546_aq_TileScan_001 (Stage 43 of 49)	00-cgSFzKBv6ZrXWTvgJk3kuS
52		Nucleus	3	0.000	1.000	367	100000351	100000013	NT PSF-A488 IMPa4-A546 DAPI 8C2-siRNA-IMP-a2-a4 V2.00	0	20. NT IMPa4 PSF-A488 DAPI IMPa4-A546_aq_TileScan_001 (Stage 43 of 49)	00-cgSFzKBv6ZrXWTvgJk3kuS
42		Nucleus	3	0.000	1.000	368	100000352	100000014	NT PSF-A488 IMPa4-A546 DAPI 8C2-siRNA-IMP-a2-a4 V2.00	0	20. NT IMPa4 PSF-A488 DAPI IMPa4-A546_aq_TileScan_001 (Stage 43 of 49)	00-cgSFzKBv6ZrXWTvgJk3kuS
22		Nucleus	3	0.000	1.000	369	100000353	100000000	NT PSF-A488 IMPa4-A546 DAPI 8C2-siRNA-IMP-a2-a4 V2.00	0	20. NT IMPa4 PSF-A488 DAPI IMPa4-A546_ar_TileScan_001 (Stage 44 of 49)	00-jzrFtnJ3XWCvhHR2A6boxi
52		Nucleus	3	0.000	1.000	372	100000354	100000001	NT PSF-A488 IMPa4-A546 DAPI 8C2-siRNA-IMP-a2-a4 V2.00	0	20. NT IMPa4 PSF-A488 DAPI IMPa4-A546_ar_TileScan_001 (Stage 44 of 49)	00-jzrFtnJ3XWCvhHR2A6boxi
50		Nucleus	3	0.000	1.000	373	100000355	100000002	NT PSF-A488 IMPa4-A546 DAPI 8C2-siRNA-IMP-a2-a4 V2.00	0	20. NT IMPa4 PSF-A488 DAPI IMPa4-A546_ar_TileScan_001 (Stage 44 of 49)	00-jzrFtnJ3XWCvhHR2A6boxi
33		Nucleus	3	0.000	1.000	374	100000356	100000003	NT PSF-A488 IMPa4-A546 DAPI 8C2-siRNA-IMP-a2-a4 V2.00	0	20. NT IMPa4 PSF-A488 DAPI IMPa4-A546_ar_TileScan_001 (Stage 44 of 49)	00-jzrFtnJ3XWCvhHR2A6boxi
30		Nucleus	3	0.000	1.000	375	100000357	100000004	NT PSF-A488 IMPa4-A546 DAPI 8C2-siRNA-IMP-a2-a4 V2.00	0	20. NT IMPa4 PSF-A488 DAPI IMPa4-A546_ar_TileScan_001 (Stage 44 of 49)	00-jzrFtnJ3XWCvhHR2A6boxi
24		Nucleus	3	0.000	1.000	376	100000358	100000005	NT PSF-A488 IMPa4-A546 DAPI 8C2-siRNA-IMP-a2-a4 V2.00	0	20. NT IMPa4 PSF-A488 DAPI IMPa4-A546_ar_TileScan_001 (Stage 44 of 49)	00-jzrFtnJ3XWCvhHR2A6boxi
23		Nucleus	3	0.000	1.000	377	100000359	100000006	NT PSF-A488 IMPa4-A546 DAPI 8C2-siRNA-IMP-a2-a4 V2.00	0	20. NT IMPa4 PSF-A488 DAPI IMPa4-A546_ar_TileScan_001 (Stage 44 of 49)	00-jzrFtnJ3XWCvhHR2A6boxi
45		Nucleus	3	0.000	1.000	378	100000360	100000007	NT PSF-A488 IMPa4-A546 DAPI 8C2-siRNA-IMP-a2-a4 V2.00	0	20. NT IMPa4 PSF-A488 DAPI IMPa4-A546_ar_TileScan_001 (Stage 44 of 49)	00-jzrFtnJ3XWCvhHR2A6boxi
39		Nucleus	3	0.000	1.000	379	100000361	100000008	NT PSF-A488 IMPa4-A546 DAPI 8C2-siRNA-IMP-a2-a4 V2.00	0	20. NT IMPa4 PSF-A488 DAPI IMPa4-A546_ar_TileScan_001 (Stage 44 of 49)	00-jzrFtnJ3XWCvhHR2A6boxi
40		Nucleus	3	0.000	1.000	380	100000362	100000009	NT PSF-A488 IMPa4-A546 DAPI 8C2-siRNA-IMP-a2-a4 V2.00	0	20. NT IMPa4 PSF-A488 DAPI IMPa4-A546_ar_TileScan_001 (Stage 44 of 49)	00-jzrFtnJ3XWCvhHR2A6boxi
30		Nucleus	3	0.000	1.000	381	100000363	100000010	NT PSF-A488 IMPa4-A546 DAPI 8C2-siRNA-IMP-a2-a4 V2.00	0	20. NT IMPa4 PSF-A488 DAPI IMPa4-A546_ar_TileScan_001 (Stage 44 of 49)	00-jzrFtnJ3XWCvhHR2A6boxi
45		Nucleus	3	0.000	1.000	382	100000364	100000011	NT PSF-A488 IMPa4-A546 DAPI 8C2-siRNA-IMP-a2-a4 V2.00	0	20. NT IMPa4 PSF-A488 DAPI IMPa4-A546_ar_TileScan_001 (Stage 44 of 49)	00-jzrFtnJ3XWCvhHR2A6boxi
59		Nucleus	3	0.000	1.000	383	100000365	100000012	NT PSF-A488 IMPa4-A546 DAPI 8C2-siRNA-IMP-a2-a4 V2.00	0	20. NT IMPa4 PSF-A488 DAPI IMPa4-A546_ar_TileScan_001 (Stage 44 of 49)	00-jzrFtnJ3XWCvhHR2A6boxi
41		Nucleus	3	0.000	1.000	386	100000366	100000000	NT PSF-A488 IMPa4-A546 DAPI 8C2-siRNA-IMP-a2-a4 V2.00	0	20. NT IMPa4 PSF-A488 DAPI IMPa4-A546_as_TileScan_001 (Stage 45 of 49)	00-cRSMXMbSMnG4ADWhxJSeK
38		Nucleus	3	0.000	1.000	389	100000367	100000001	NT PSF-A488 IMPa4-A546 DAPI 8C2-siRNA-IMP-a2-a4 V2.00	0	20. NT IMPa4 PSF-A488 DAPI IMPa4-A546_as_TileScan_001 (Stage 45 of 49)	00-cRSMXMbSMnG4ADWhxJSeK
48		Nucleus	3	0.000	1.000	390	100000368	100000002	NT PSF-A488 IMPa4-A546 DAPI 8C2-siRNA-IMP-a2-a4 V2.00	0	20. NT IMPa4 PSF-A488 DAPI IMPa4-A546_as_TileScan_001 (Stage 45 of 49)	00-cRSMXMbSMnG4ADWhxJSeK
48		Nucleus	3	0.000	1.000	391	100000369	100000003	NT PSF-A488 IMPa4-A546 DAPI 8C2-siRNA-IMP-a2-a4 V2.00	0	20. NT IMPa4 PSF-A488 DAPI IMPa4-A546_as_TileScan_001 (Stage 45 of 49)	00-cRSMXMbSMnG4ADWhxJSeK
18		Nucleus	3	0.000	1.000	392	100000370	100000004	NT PSF-A488 IMPa4-A546 DAPI 8C2-siRNA-IMP-a2-a4 V2.00	0	20. NT IMPa4 PSF-A488 DAPI IMPa4-A546_as_TileScan_001 (Stage 45 of 49)	00-cRSMXMbSMnG4ADWhxJSeK
40		Nucleus	3	0.000	1.000	393	100000371	100000005	NT PSF-A488 IMPa4-A546 DAPI 8C2-siRNA-IMP-a2-a4 V2.00	0	20. NT IMPa4 PSF-A488 DAPI IMPa4-A546_as_TileScan_001 (Stage 45 of 49)	00-cRSMXMbSMnG4ADWhxJSeK
51		Nucleus	3	0.000	1.000	394	100000372	100000006	NT PSF-A488 IMPa4-A546 DAPI 8C2-siRNA-IMP-a2-a4 V2.00	0	20. NT IMPa4 PSF-A488 DAPI IMPa4-A546_as_TileScan_001 (Stage 45 of 49)	00-cRSMXMbSMnG4ADWhxJSeK
81		Nucleus	3	0.000	1.000	396	100000373	100000007	NT PSF-A488 IMPa4-A546 DAPI 8C2-siRNA-IMP-a2-a4 V2.00	0	20. NT IMPa4 PSF-A488 DAPI IMPa4-A546_as_TileScan_001 (Stage 45 of 49)	00-cRSMXMbSMnG4ADWhxJSeK
40		Nucleus	3	0.000	1.000	397	100000374	100000008	NT PSF-A488 IMPa4-A546 DAPI 8C2-siRNA-IMP-a2-a4 V2.00	0	20. NT IMPa4 PSF-A488 DAPI IMPa4-A546_as_TileScan_001 (Stage 45 of 49)	00-cRSMXMbSMnG4ADWhxJSeK
28		Nucleus	3	0.000	1.000	398	100000375	100000009	NT PSF-A488 IMPa4-A546 DAPI 8C2-siRNA-IMP-a2-a4 V2.00	0	20. NT IMPa4 PSF-A488 DAPI IMPa4-A546_as_TileScan_001 (Stage 45 of 49)	00-cRSMXMbSMnG4ADWhxJSeK
54		Nucleus	3	0.000	1.000	399	100000376	100000010	NT PSF-A488 IMPa4-A546 DAPI 8C2-siRNA-IMP-a2-a4 V2.00	0	20. NT IMPa4 PSF-A488 DAPI IMPa4-A546_as_TileScan_001 (Stage 45 of 49)	00-cRSMXMbSMnG4ADWhxJSeK
42		Nucleus	3	0.000	1.000	400	100000377	100000011	NT PSF-A488 IMPa4-A546 DAPI 8C2-siRNA-IMP-a2-a4 V2.00	0	20. NT IMPa4 PSF-A488 DAPI IMPa4-A546_as_TileScan_001 (Stage 45 of 49)	00-cRSMXMbSMnG4ADWhxJSeK
49		Nucleus	3	0.000	1.000	400	100000378	100000012	NT PSF-A488 IMPa4-A546 DAPI 8C2-siRNA-IMP-a2-a4 V2.00	0	20. NT IMPa4 PSF-A488 DAPI IMPa4-A546_as_TileScan_001 (Stage 45 of 49)	00-cRSMXMbSMnG4ADWhxJSeK
61		Nucleus	3	0.000	1.000	401	100000379	100000013	NT PSF-A488 IMPa4-A546 DAPI 8C2-siRNA-IMP-a2-a4 V2.00	0	20. NT IMPa4 PSF-A488 DAPI IMPa4-A546_as_TileScan_001 (Stage 45 of 49)	00-cRSMXMbSMnG4ADWhxJSeK
26		Nucleus	3	0.000	1.000	402	100000380	100000014	NT PSF-A488 IMPa4-A546 DAPI 8C2-siRNA-IMP-a2-a4 V2.00	0	20. NT IMPa4 PSF-A488 DAPI IMPa4-A546_as_TileScan_001 (Stage 45 of 49)	00-cRSMXMbSMnG4ADWhxJSeK
26		Nucleus	3	0.000	1.000	403	100000381	100000015	NT PSF-A488 IMPa4-A546 DAPI 8C2-siRNA-IMP-a2-a4 V2.00	0	20. NT IMPa4 PSF-A488 DAPI IMPa4-A546_as_TileScan_001 (Stage 45 of 49)	00-cRSMXMbSMnG4ADWhxJSeK
53		Nucleus	3	0.000	1.000	404	100000382	100000016	NT PSF-A488 IMPa4-A546 DAPI 8C2-siRNA-IMP-a2-a4 V2.00	0	20. NT IMPa4 PSF-A488 DAPI IMPa4-A546_as_TileScan_001 (Stage 45 of 49)	00-cRSMXMbSMnG4ADWhxJSeK
18		Nucleus	3	0.000	1.000	405	100000383	100000017	NT PSF-A488 IMPa4-A546 DAPI 8C2-siRNA-IMP-a2-a4 V2.00	0	20. NT IMPa4 PSF-A488 DAPI IMPa4-A546_as_TileScan_001 (Stage 45 of 49)	00-cRSMXMbSMnG4ADWhxJSeK
49		Nucleus	3	0.000	1.000	406	100000384	100000018	NT PSF-A488 IMPa4-A546 DAPI 8C2-siRNA-IMP-a2-a4 V2.00	0	20. NT IMPa4 PSF-A488 DAPI IMPa4-A546_as_TileScan_001 (Stage 45 of 49)	00-cRSMXMbSMnG4ADWhxJSeK
43		Nucleus	3	0.000	1.000	407	100000385	100000000	NT PSF-A488 IMPa4-A546 DAPI 8C2-siRNA-IMP-a2-a4 V2.00	0	20. NT IMPa4 PSF-A488 DAPI IMPa4-A546_at_TileScan_001 (Stage 46 of 49)	00-DmXkLVM35fj47VoMLwBVNX
31		Nucleus	3	0.000	1.000	411	100000386	100000001	NT PSF-A488 IMPa4-A546 DAPI 8C2-siRNA-IMP-a2-a4 V2.00	0	20. NT IMPa4 PSF-A488 DAPI IMPa4-A546_at_TileScan_001 (Stage 46 of 49)	00-DmXkLVM35fj47VoMLwBVNX
42		Nucleus	3	0.000	1.000	413	100000387	100000002	NT PSF-A488 IMPa4-A546 DAPI 8C2-siRNA-IMP-a2-a4 V2.00	0	20. NT IMPa4 PSF-A488 DAPI IMPa4-A546_at_TileScan_001 (Stage 46 of 49)	00-DmXkLVM35fj47VoMLwBVNX
27		Nucleus	3	0.000	1.000	414	100000388	100000003	NT PSF-A488 IMPa4-A546 DAPI 8C2-siRNA-IMP-a2-a4 V2.00	0	20. NT IMPa4 PSF-A488 DAPI IMPa4-A546_at_TileScan_001 (Stage 46 of 49)	00-DmXkLVM35fj47VoMLwBVNX
24		Nucleus	3	0.000	1.000	415	100000389	100000004	NT PSF-A488 IMPa4-A546 DAPI 8C2-siRNA-IMP-a2-a4 V2.00	0	20. NT IMPa4 PSF-A488 DAPI IMPa4-A546_at_TileScan_001 (Stage 46 of 49)	00-DmXkLVM35fj47VoMLwBVNX
30		Nucleus	3	0.000	1.000	415	100000390	100000005	NT PSF-A488 IMPa4-A546 DAPI 8C2-siRNA-IMP-a2-a4 V2.00	0	20. NT IMPa4 PSF-A488 DAPI IMPa4-A546_at_TileScan_001 (Stage 46 of 49)	00-DmXkLVM35fj47VoMLwBVNX
42		Nucleus	3	0.000	1.000	416	100000391	100000006	NT PSF-A488 IMPa4-A546 DAPI 8C2-siRNA-IMP-a2-a4 V2.00	0	20. NT IMPa4 PSF-A488 DAPI IMPa4-A546_at_TileScan_001 (Stage 46 of 49)	00-DmXkLVM35fj47VoMLwBVNX
35		Nucleus	3	0.000	1.000	417	100000392	100000007	NT PSF-A488 IMPa4-A546 DAPI 8C2-siRNA-IMP-a2-a4 V2.00	0	20. NT IMPa4 PSF-A488 DAPI IMPa4-A546_at_TileScan_001 (Stage 46 of 49)	00-DmXkLVM35fj47VoMLwBVNX
40		Nucleus	3	0.000	1.000	418	100000393	100000008	NT PSF-A488 IMPa4-A546 DAPI 8C2-siRNA-IMP-a2-a4 V2.00	0	20. NT IMPa4 PSF-A488 DAPI IMPa4-A546_at_TileScan_001 (Stage 46 of 49)	00-DmXkLVM35fj47VoMLwBVNX
39		Nucleus	3	0.000	1.000	419	100000394	100000009	NT PSF-A488 IMPa4-A546 DAPI 8C2-siRNA-IMP-a2-a4 V2.00	0	20. NT IMPa4 PSF-A488 DAPI IMPa4-A546_at_TileScan_001 (Stage 46 of 49)	00-DmXkLVM35fj47VoMLwBVNX
44		Nucleus	3	0.000	1.000	420	100000395	100000010	NT PSF-A488 IMPa4-A546 DAPI 8C2-siRNA-IMP-a2-a4 V2.00	0	20. NT IMPa4 PSF-A488 DAPI IMPa4-A546_at_TileScan_001 (Stage 46 of 49)	00-DmXkLVM35fj47VoMLwBVNX
39		Nucleus	3	0.000	1.000	421	100000396	100000011	NT PSF-A488 IMPa4-A546 DAPI 8C2-siRNA-IMP-a2-a4 V2.00	0	20. NT IMPa4 PSF-A488 DAPI IMPa4-A546_at_TileScan_001 (Stage 46 of 49)	00-DmXkLVM35fj47VoMLwBVNX
47		Nucleus	3	0.000	1.000	421	100000397	100000012	NT PSF-A488 IMPa4-A546 DAPI 8C2-siRNA-IMP-a2-a4 V2.00	0	20. NT IMPa4 PSF-A488 DAPI IMPa4-A546_at_TileScan_001 (Stage 46 of 49)	00-DmXkLVM35fj47VoMLwBVNX
23		Nucleus	3	0.000	1.000	421	100000398	100000013	NT PSF-A488 IMPa4-A546 DAPI 8C2-siRNA-IMP-a2-a4 V2.00	0	20. NT IMPa4 PSF-A488 DAPI IMPa4-A546_at_TileScan_001 (Stage 46 of 49)	00-DmXkLVM35fj47VoMLwBVNX
41		Nucleus	3	0.000	1.000	422	100000399	100000014	NT PSF-A488 IMPa4-A546 DAPI 8C2-siRNA-IMP-a2-a4 V2.00	0	20. NT IMPa4 PSF-A488 DAPI IMPa4-A546_at_TileScan_001 (Stage 46 of 49)	00-DmXkLVM35fj47VoMLwBVNX
47		Nucleus	3	0.000	1.000	422	100000400	100000015	NT PSF-A488 IMPa4-A546 DAPI 8C2-siRNA-IMP-a2-a4 V2.00	0	20. NT IMPa4 PSF-A488 DAPI IMPa4-A546_at_TileScan_001 (Stage 46 of 49)	00-DmXkLVM35fj47VoMLwBVNX
51		Nucleus	3	0.000	1.000	423	100000401	100000016	NT PSF-A488 IMPa4-A546 DAPI 8C2-siRNA-IMP-a2-a4 V2.00	0	20. NT IMPa4 PSF-A488 DAPI IMPa4-A546_at_TileScan_001 (Stage 46 of 49)	00-DmXkLVM35fj47VoMLwBVNX
29		Nucleus	3	0.000	1.000	424	100000402	100000017	NT PSF-A488 IMPa4-A546 DAPI 8C2-siRNA-IMP-a2-a4 V2.00	0	20. NT IMPa4 PSF-A488 DAPI IMPa4-A546_at_TileScan_001 (Stage 46 of 49)	00-DmXkLVM35fj47VoMLwBVNX
27		Nucleus	3	0.000	1.000	425	100000403	100000018	NT PSF-A488 IMPa4-A546 DAPI 8C2-siRNA-IMP-a2-a4 V2.00	0	20. NT IMPa4 PSF-A488 DAPI IMPa4-A546_at_TileScan_001 (Stage 46 of 49)	00-DmXkLVM35fj47VoMLwBVNX
42		Nucleus	3	0.000	1.000	426	100000404	100000019	NT PSF-A488 IMPa4-A546 DAPI 8C2-siRNA-IMP-a2-a4 V2.00	0	20. NT IMPa4 PSF-A488 DAPI IMPa4-A546_at_TileScan_001 (Stage 46 of 49)	00-DmXkLVM35fj47VoMLwBVNX
44		Nucleus	3	0.000	1.000	427	100000405	100000020	NT PSF-A488 IMPa4-A546 DAPI 8C2-siRNA-IMP-a2-a4 V2.00	0	20. NT IMPa4 PSF-A488 DAPI IMPa4-A546_at_TileScan_001 (Stage 46 of 49)	00-DmXkLVM35fj47VoMLwBVNX
32		Nucleus	3	0.000	1.000	429	100000406	100000021	NT PSF-A488 IMPa4-A546 DAPI 8C2-siRNA-IMP-a2-a4 V2.00	0	20. NT IMPa4 PSF-A488 DAPI IMPa4-A546_at_TileScan_001 (Stage 46 of 49)	00-DmXkLVM35fj47VoMLwBVNX
32		Nucleus	3	0.000	1.000	430	100000407	100000022	NT PSF-A488 IMPa4-A546 DAPI 8C2-siRNA-IMP-a2-a4 V2.00	0	20. NT IMPa4 PSF-A488 DAPI IMPa4-A546_at_TileScan_001 (Stage 46 of 49)	00-DmXkLVM35fj47VoMLwBVNX
29		Nucleus	3	0.000	1.000	431	100000408	100000023	NT PSF-A488 IMPa4-A546 DAPI 8C2-siRNA-IMP-a2-a4 V2.00	0	20. NT IMPa4 PSF-A488 DAPI IMPa4-A546_at_TileScan_001 (Stage 46 of 49)	00-DmXkLVM35fj47VoMLwBVNX
47		Nucleus	3	0.000	1.000	433	100000409	100000024	NT PSF-A488 IMPa4-A546 DAPI 8C2-siRNA-IMP-a2-a4 V2.00	0	20. NT IMPa4 PSF-A488 DAPI IMPa4-A546_at_TileScan_001 (Stage 46 of 49)	00-DmXkLVM35fj47VoMLwBVNX
51		Nucleus	3	0.000	1.000	434	100000410	100000025	NT PSF-A488 IMPa4-A546 DAPI 8C2-siRNA-IMP-a2-a4 V2.00	0	20. NT IMPa4 PSF-A488 DAPI IMPa4-A546_at_TileScan_001 (Stage 46 of 49)	00-DmXkLVM35fj47VoMLwBVNX
33		Nucleus	3	0.000	1.000	436	100000411	100000000	NT PSF-A488 IMPa4-A546 DAPI 8C2-siRNA-IMP-a2-a4 V2.00	0	20. NT IMPa4 PSF-A488 DAPI IMPa4-A546_au_TileScan_001 (Stage 47 of 49)	00-VdRjRsEgCg7SxYga3DVnKJ
34		Nucleus	3	0.000	1.000	438	100000412	100000001	NT PSF-A488 IMPa4-A546 DAPI 8C2-siRNA-IMP-a2-a4 V2.00	0	20. NT IMPa4 PSF-A488 DAPI IMPa4-A546_au_TileScan_001 (Stage 47 of 49)	00-VdRjRsEgCg7SxYga3DVnKJ
43		Nucleus	3	0.000	1.000	439	100000413	100000002	NT PSF-A488 IMPa4-A546 DAPI 8C2-siRNA-IMP-a2-a4 V2.00	0	20. NT IMPa4 PSF-A488 DAPI IMPa4-A546_au_TileScan_001 (Stage 47 of 49)	00-VdRjRsEgCg7SxYga3DVnKJ
33		Nucleus	3	0.000	1.000	440	100000414	100000003	NT PSF-A488 IMPa4-A546 DAPI 8C2-siRNA-IMP-a2-a4 V2.00	0	20. NT IMPa4 PSF-A488 DAPI IMPa4-A546_au_TileScan_001 (Stage 47 of 49)	00-VdRjRsEgCg7SxYga3DVnKJ
41		Nucleus	3	0.000	1.000	441	100000415	100000004	NT PSF-A488 IMPa4-A546 DAPI 8C2-siRNA-IMP-a2-a4 V2.00	0	20. NT IMPa4 PSF-A488 DAPI IMPa4-A546_au_TileScan_001 (Stage 47 of 49)	00-VdRjRsEgCg7SxYga3DVnKJ
52		Nucleus	3	0.000	1.000	442	100000416	100000005	NT PSF-A488 IMPa4-A546 DAPI 8C2-siRNA-IMP-a2-a4 V2.00	0	20. NT IMPa4 PSF-A488 DAPI IMPa4-A546_au_TileScan_001 (Stage 47 of 49)	00-VdRjRsEgCg7SxYga3DVnKJ
38		Nucleus	3	0.000	1.000	443	100000417	100000006	NT PSF-A488 IMPa4-A546 DAPI 8C2-siRNA-IMP-a2-a4 V2.00	0	20. NT IMPa4 PSF-A488 DAPI IMPa4-A546_au_TileScan_001 (Stage 47 of 49)	00-VdRjRsEgCg7SxYga3DVnKJ
65		Nucleus	3	0.000	1.000	444	100000418	100000007	NT PSF-A488 IMPa4-A546 DAPI 8C2-siRNA-IMP-a2-a4 V2.00	0	20. NT IMPa4 PSF-A488 DAPI IMPa4-A546_au_TileScan_001 (Stage 47 of 49)	00-VdRjRsEgCg7SxYga3DVnKJ
35		Nucleus	3	0.000	1.000	445	100000419	100000008	NT PSF-A488 IMPa4-A546 DAPI 8C2-siRNA-IMP-a2-a4 V2.00	0	20. NT IMPa4 PSF-A488 DAPI IMPa4-A546_au_TileScan_001 (Stage 47 of 49)	00-VdRjRsEgCg7SxYga3DVnKJ
17		Nucleus	3	0.000	1.000	448	100000420	100000009	NT PSF-A488 IMPa4-A546 DAPI 8C2-siRNA-IMP-a2-a4 V2.00	0	20. NT IMPa4 PSF-A488 DAPI IMPa4-A546_au_TileScan_001 (Stage 47 of 49)	00-VdRjRsEgCg7SxYga3DVnKJ
31		Nucleus	3	0.000	1.000	449	100000421	100000000	NT PSF-A488 IMPa4-A546 DAPI 8C2-siRNA-IMP-a2-a4 V2.00	0	20. NT IMPa4 PSF-A488 DAPI IMPa4-A546_av_TileScan_001 (Stage 48 of 49)	00-MkUA6Kj5bxgtTEuaUurxsL
48		Nucleus	3	0.000	1.000	450	100000422	100000001	NT PSF-A488 IMPa4-A546 DAPI 8C2-siRNA-IMP-a2-a4 V2.00	0	20. NT IMPa4 PSF-A488 DAPI IMPa4-A546_av_TileScan_001 (Stage 48 of 49)	00-MkUA6Kj5bxgtTEuaUurxsL
79		Nucleus	3	0.000	1.000	451	100000423	100000002	NT PSF-A488 IMPa4-A546 DAPI 8C2-siRNA-IMP-a2-a4 V2.00	0	20. NT IMPa4 PSF-A488 DAPI IMPa4-A546_av_TileScan_001 (Stage 48 of 49)	00-MkUA6Kj5bxgtTEuaUurxsL
67		Nucleus	3	0.000	1.000	452	100000424	100000003	NT PSF-A488 IMPa4-A546 DAPI 8C2-siRNA-IMP-a2-a4 V2.00	0	20. NT IMPa4 PSF-A488 DAPI IMPa4-A546_av_TileScan_001 (Stage 48 of 49)	00-MkUA6Kj5bxgtTEuaUurxsL
45		Nucleus	3	0.000	1.000	453	100000425	100000004	NT PSF-A488 IMPa4-A546 DAPI 8C2-siRNA-IMP-a2-a4 V2.00	0	20. NT IMPa4 PSF-A488 DAPI IMPa4-A546_av_TileScan_001 (Stage 48 of 49)	00-MkUA6Kj5bxgtTEuaUurxsL
30		Nucleus	3	0.000	1.000	455	100000426	100000005	NT PSF-A488 IMPa4-A546 DAPI 8C2-siRNA-IMP-a2-a4 V2.00	0	20. NT IMPa4 PSF-A488 DAPI IMPa4-A546_av_TileScan_001 (Stage 48 of 49)	00-MkUA6Kj5bxgtTEuaUurxsL
37		Nucleus	3	0.000	1.000	456	100000427	100000006	NT PSF-A488 IMPa4-A546 DAPI 8C2-siRNA-IMP-a2-a4 V2.00	0	20. NT IMPa4 PSF-A488 DAPI IMPa4-A546_av_TileScan_001 (Stage 48 of 49)	00-MkUA6Kj5bxgtTEuaUurxsL
50		Nucleus	3	0.000	1.000	457	100000428	100000007	NT PSF-A488 IMPa4-A546 DAPI 8C2-siRNA-IMP-a2-a4 V2.00	0	20. NT IMPa4 PSF-A488 DAPI IMPa4-A546_av_TileScan_001 (Stage 48 of 49)	00-MkUA6Kj5bxgtTEuaUurxsL
34		Nucleus	3	0.000	1.000	458	100000429	100000008	NT PSF-A488 IMPa4-A546 DAPI 8C2-siRNA-IMP-a2-a4 V2.00	0	20. NT IMPa4 PSF-A488 DAPI IMPa4-A546_av_TileScan_001 (Stage 48 of 49)	00-MkUA6Kj5bxgtTEuaUurxsL
52		Nucleus	3	0.000	1.000	459	100000430	100000009	NT PSF-A488 IMPa4-A546 DAPI 8C2-siRNA-IMP-a2-a4 V2.00	0	20. NT IMPa4 PSF-A488 DAPI IMPa4-A546_av_TileScan_001 (Stage 48 of 49)	00-MkUA6Kj5bxgtTEuaUurxsL
32		Nucleus	3	0.000	1.000	460	100000431	100000010	NT PSF-A488 IMPa4-A546 DAPI 8C2-siRNA-IMP-a2-a4 V2.00	0	20. NT IMPa4 PSF-A488 DAPI IMPa4-A546_av_TileScan_001 (Stage 48 of 49)	00-MkUA6Kj5bxgtTEuaUurxsL
61		Nucleus	3	0.000	1.000	461	100000432	100000011	NT PSF-A488 IMPa4-A546 DAPI 8C2-siRNA-IMP-a2-a4 V2.00	0	20. NT IMPa4 PSF-A488 DAPI IMPa4-A546_av_TileScan_001 (Stage 48 of 49)	00-MkUA6Kj5bxgtTEuaUurxsL
38		Nucleus	3	0.000	1.000	462	100000433	100000012	NT PSF-A488 IMPa4-A546 DAPI 8C2-siRNA-IMP-a2-a4 V2.00	0	20. NT IMPa4 PSF-A488 DAPI IMPa4-A546_av_TileScan_001 (Stage 48 of 49)	00-MkUA6Kj5bxgtTEuaUurxsL
28		Nucleus	3	0.000	1.000	463	100000434	100000013	NT PSF-A488 IMPa4-A546 DAPI 8C2-siRNA-IMP-a2-a4 V2.00	0	20. NT IMPa4 PSF-A488 DAPI IMPa4-A546_av_TileScan_001 (Stage 48 of 49)	00-MkUA6Kj5bxgtTEuaUurxsL
35		Nucleus	3	0.000	1.000	464	100000435	100000014	NT PSF-A488 IMPa4-A546 DAPI 8C2-siRNA-IMP-a2-a4 V2.00	0	20. NT IMPa4 PSF-A488 DAPI IMPa4-A546_av_TileScan_001 (Stage 48 of 49)	00-MkUA6Kj5bxgtTEuaUurxsL
33		Nucleus	3	0.000	1.000	464	100000436	100000015	NT PSF-A488 IMPa4-A546 DAPI 8C2-siRNA-IMP-a2-a4 V2.00	0	20. NT IMPa4 PSF-A488 DAPI IMPa4-A546_av_TileScan_001 (Stage 48 of 49)	00-MkUA6Kj5bxgtTEuaUurxsL
37		Nucleus	3	0.000	1.000	465	100000437	100000016	NT PSF-A488 IMPa4-A546 DAPI 8C2-siRNA-IMP-a2-a4 V2.00	0	20. NT IMPa4 PSF-A488 DAPI IMPa4-A546_av_TileScan_001 (Stage 48 of 49)	00-MkUA6Kj5bxgtTEuaUurxsL
25		Nucleus	3	0.000	1.000	466	100000438	100000017	NT PSF-A488 IMPa4-A546 DAPI 8C2-siRNA-IMP-a2-a4 V2.00	0	20. NT IMPa4 PSF-A488 DAPI IMPa4-A546_av_TileScan_001 (Stage 48 of 49)	00-MkUA6Kj5bxgtTEuaUurxsL
28		Nucleus	3	0.000	1.000	467	100000439	100000018	NT PSF-A488 IMPa4-A546 DAPI 8C2-siRNA-IMP-a2-a4 V2.00	0	20. NT IMPa4 PSF-A488 DAPI IMPa4-A546_av_TileScan_001 (Stage 48 of 49)	00-MkUA6Kj5bxgtTEuaUurxsL
35		Nucleus	3	0.000	1.000	468	100000440	100000000	NT PSF-A488 IMPa4-A546 DAPI 8C2-siRNA-IMP-a2-a4 V2.00	0	20. NT IMPa4 PSF-A488 DAPI IMPa4-A546_aw_TileScan_001 (Stage 49 of 49)	00-qD4k6eEkER3oEEbWJjZHZS
14		Nucleus	3	0.000	1.000	471	100000441	100000001	NT PSF-A488 IMPa4-A546 DAPI 8C2-siRNA-IMP-a2-a4 V2.00	0	20. NT IMPa4 PSF-A488 DAPI IMPa4-A546_aw_TileScan_001 (Stage 49 of 49)	00-qD4k6eEkER3oEEbWJjZHZS
16		Nucleus	3	0.000	1.000	472	100000442	100000002	NT PSF-A488 IMPa4-A546 DAPI 8C2-siRNA-IMP-a2-a4 V2.00	0	20. NT IMPa4 PSF-A488 DAPI IMPa4-A546_aw_TileScan_001 (Stage 49 of 49)	00-qD4k6eEkER3oEEbWJjZHZS
30		Nucleus	3	0.000	1.000	473	100000443	100000003	NT PSF-A488 IMPa4-A546 DAPI 8C2-siRNA-IMP-a2-a4 V2.00	0	20. NT IMPa4 PSF-A488 DAPI IMPa4-A546_aw_TileScan_001 (Stage 49 of 49)	00-qD4k6eEkER3oEEbWJjZHZS
26		Nucleus	3	0.000	1.000	473	100000444	100000004	NT PSF-A488 IMPa4-A546 DAPI 8C2-siRNA-IMP-a2-a4 V2.00	0	20. NT IMPa4 PSF-A488 DAPI IMPa4-A546_aw_TileScan_001 (Stage 49 of 49)	00-qD4k6eEkER3oEEbWJjZHZS
34		Nucleus	3	0.000	1.000	474	100000445	100000005	NT PSF-A488 IMPa4-A546 DAPI 8C2-siRNA-IMP-a2-a4 V2.00	0	20. NT IMPa4 PSF-A488 DAPI IMPa4-A546_aw_TileScan_001 (Stage 49 of 49)	00-qD4k6eEkER3oEEbWJjZHZS
35		Nucleus	3	0.000	1.000	476	100000446	100000006	NT PSF-A488 IMPa4-A546 DAPI 8C2-siRNA-IMP-a2-a4 V2.00	0	20. NT IMPa4 PSF-A488 DAPI IMPa4-A546_aw_TileScan_001 (Stage 49 of 49)	00-qD4k6eEkER3oEEbWJjZHZS
25		Nucleus	3	0.000	1.000	477	100000447	100000007	NT PSF-A488 IMPa4-A546 DAPI 8C2-siRNA-IMP-a2-a4 V2.00	0	20. NT IMPa4 PSF-A488 DAPI IMPa4-A546_aw_TileScan_001 (Stage 49 of 49)	00-qD4k6eEkER3oEEbWJjZHZS
33		Nucleus	3	0.000	1.000	478	100000448	100000008	NT PSF-A488 IMPa4-A546 DAPI 8C2-siRNA-IMP-a2-a4 V2.00	0	20. NT IMPa4 PSF-A488 DAPI IMPa4-A546_aw_TileScan_001 (Stage 49 of 49)	00-qD4k6eEkER3oEEbWJjZHZS
36		Nucleus	3	0.000	1.000	479	100000449	100000009	NT PSF-A488 IMPa4-A546 DAPI 8C2-siRNA-IMP-a2-a4 V2.00	0	20. NT IMPa4 PSF-A488 DAPI IMPa4-A546_aw_TileScan_001 (Stage 49 of 49)	00-qD4k6eEkER3oEEbWJjZHZS
13		Nucleus	3	0.000	1.000	481	100000450	100000000	NT PSF-A488 IMPa4-A546 DAPI 8C2-siRNA-IMP-a2-a4 V2.00	0	20. NT IMPa4 PSF-A488 DAPI IMPa4-A546_b_TileScan_001 (Stage 2 of 49)	00-XF7XGLY7ifvh6vzxbPcyFb
46		Nucleus	3	0.000	1.000	482	100000451	100000001	NT PSF-A488 IMPa4-A546 DAPI 8C2-siRNA-IMP-a2-a4 V2.00	0	20. NT IMPa4 PSF-A488 DAPI IMPa4-A546_b_TileScan_001 (Stage 2 of 49)	00-XF7XGLY7ifvh6vzxbPcyFb
33		Nucleus	3	0.000	1.000	483	100000452	100000002	NT PSF-A488 IMPa4-A546 DAPI 8C2-siRNA-IMP-a2-a4 V2.00	0	20. NT IMPa4 PSF-A488 DAPI IMPa4-A546_b_TileScan_001 (Stage 2 of 49)	00-XF7XGLY7ifvh6vzxbPcyFb
65		Nucleus	3	0.000	1.000	483	100000453	100000003	NT PSF-A488 IMPa4-A546 DAPI 8C2-siRNA-IMP-a2-a4 V2.00	0	20. NT IMPa4 PSF-A488 DAPI IMPa4-A546_b_TileScan_001 (Stage 2 of 49)	00-XF7XGLY7ifvh6vzxbPcyFb
47		Nucleus	3	0.000	1.000	484	100000454	100000004	NT PSF-A488 IMPa4-A546 DAPI 8C2-siRNA-IMP-a2-a4 V2.00	0	20. NT IMPa4 PSF-A488 DAPI IMPa4-A546_b_TileScan_001 (Stage 2 of 49)	00-XF7XGLY7ifvh6vzxbPcyFb
58		Nucleus	3	0.000	1.000	485	100000455	100000005	NT PSF-A488 IMPa4-A546 DAPI 8C2-siRNA-IMP-a2-a4 V2.00	0	20. NT IMPa4 PSF-A488 DAPI IMPa4-A546_b_TileScan_001 (Stage 2 of 49)	00-XF7XGLY7ifvh6vzxbPcyFb
26		Nucleus	3	0.000	1.000	487	100000456	100000006	NT PSF-A488 IMPa4-A546 DAPI 8C2-siRNA-IMP-a2-a4 V2.00	0	20. NT IMPa4 PSF-A488 DAPI IMPa4-A546_b_TileScan_001 (Stage 2 of 49)	00-XF7XGLY7ifvh6vzxbPcyFb
33		Nucleus	3	0.000	1.000	487	100000457	100000007	NT PSF-A488 IMPa4-A546 DAPI 8C2-siRNA-IMP-a2-a4 V2.00	0	20. NT IMPa4 PSF-A488 DAPI IMPa4-A546_b_TileScan_001 (Stage 2 of 49)	00-XF7XGLY7ifvh6vzxbPcyFb
49		Nucleus	3	0.000	1.000	487	100000458	100000008	NT PSF-A488 IMPa4-A546 DAPI 8C2-siRNA-IMP-a2-a4 V2.00	0	20. NT IMPa4 PSF-A488 DAPI IMPa4-A546_b_TileScan_001 (Stage 2 of 49)	00-XF7XGLY7ifvh6vzxbPcyFb
34		Nucleus	3	0.000	1.000	488	100000459	100000009	NT PSF-A488 IMPa4-A546 DAPI 8C2-siRNA-IMP-a2-a4 V2.00	0	20. NT IMPa4 PSF-A488 DAPI IMPa4-A546_b_TileScan_001 (Stage 2 of 49)	00-XF7XGLY7ifvh6vzxbPcyFb
35		Nucleus	3	0.000	1.000	489	100000460	100000010	NT PSF-A488 IMPa4-A546 DAPI 8C2-siRNA-IMP-a2-a4 V2.00	0	20. NT IMPa4 PSF-A488 DAPI IMPa4-A546_b_TileScan_001 (Stage 2 of 49)	00-XF7XGLY7ifvh6vzxbPcyFb
40		Nucleus	3	0.000	1.000	490	100000461	100000011	NT PSF-A488 IMPa4-A546 DAPI 8C2-siRNA-IMP-a2-a4 V2.00	0	20. NT IMPa4 PSF-A488 DAPI IMPa4-A546_b_TileScan_001 (Stage 2 of 49)	00-XF7XGLY7ifvh6vzxbPcyFb
37		Nucleus	3	0.000	1.000	491	100000462	100000012	NT PSF-A488 IMPa4-A546 DAPI 8C2-siRNA-IMP-a2-a4 V2.00	0	20. NT IMPa4 PSF-A488 DAPI IMPa4-A546_b_TileScan_001 (Stage 2 of 49)	00-XF7XGLY7ifvh6vzxbPcyFb
24		Nucleus	3	0.000	1.000	492	100000463	100000013	NT PSF-A488 IMPa4-A546 DAPI 8C2-siRNA-IMP-a2-a4 V2.00	0	20. NT IMPa4 PSF-A488 DAPI IMPa4-A546_b_TileScan_001 (Stage 2 of 49)	00-XF7XGLY7ifvh6vzxbPcyFb
60		Nucleus	3	0.000	1.000	493	100000464	100000014	NT PSF-A488 IMPa4-A546 DAPI 8C2-siRNA-IMP-a2-a4 V2.00	0	20. NT IMPa4 PSF-A488 DAPI IMPa4-A546_b_TileScan_001 (Stage 2 of 49)	00-XF7XGLY7ifvh6vzxbPcyFb
92		Nucleus	3	0.000	1.000	496	100000465	100000015	NT PSF-A488 IMPa4-A546 DAPI 8C2-siRNA-IMP-a2-a4 V2.00	0	20. NT IMPa4 PSF-A488 DAPI IMPa4-A546_b_TileScan_001 (Stage 2 of 49)	00-XF7XGLY7ifvh6vzxbPcyFb
39		Nucleus	3	0.000	1.000	497	100000466	100000016	NT PSF-A488 IMPa4-A546 DAPI 8C2-siRNA-IMP-a2-a4 V2.00	0	20. NT IMPa4 PSF-A488 DAPI IMPa4-A546_b_TileScan_001 (Stage 2 of 49)	00-XF7XGLY7ifvh6vzxbPcyFb
24		Nucleus	3	0.000	1.000	498	100000467	100000017	NT PSF-A488 IMPa4-A546 DAPI 8C2-siRNA-IMP-a2-a4 V2.00	0	20. NT IMPa4 PSF-A488 DAPI IMPa4-A546_b_TileScan_001 (Stage 2 of 49)	00-XF7XGLY7ifvh6vzxbPcyFb
40		Nucleus	3	0.000	1.000	499	100000468	100000018	NT PSF-A488 IMPa4-A546 DAPI 8C2-siRNA-IMP-a2-a4 V2.00	0	20. NT IMPa4 PSF-A488 DAPI IMPa4-A546_b_TileScan_001 (Stage 2 of 49)	00-XF7XGLY7ifvh6vzxbPcyFb
58		Nucleus	3	0.000	1.000	500	100000469	100000019	NT PSF-A488 IMPa4-A546 DAPI 8C2-siRNA-IMP-a2-a4 V2.00	0	20. NT IMPa4 PSF-A488 DAPI IMPa4-A546_b_TileScan_001 (Stage 2 of 49)	00-XF7XGLY7ifvh6vzxbPcyFb
44		Nucleus	3	0.000	1.000	501	100000470	100000020	NT PSF-A488 IMPa4-A546 DAPI 8C2-siRNA-IMP-a2-a4 V2.00	0	20. NT IMPa4 PSF-A488 DAPI IMPa4-A546_b_TileScan_001 (Stage 2 of 49)	00-XF7XGLY7ifvh6vzxbPcyFb
53		Nucleus	3	0.000	1.000	502	100000471	100000021	NT PSF-A488 IMPa4-A546 DAPI 8C2-siRNA-IMP-a2-a4 V2.00	0	20. NT IMPa4 PSF-A488 DAPI IMPa4-A546_b_TileScan_001 (Stage 2 of 49)	00-XF7XGLY7ifvh6vzxbPcyFb
27		Nucleus	3	0.000	1.000	503	100000472	100000022	NT PSF-A488 IMPa4-A546 DAPI 8C2-siRNA-IMP-a2-a4 V2.00	0	20. NT IMPa4 PSF-A488 DAPI IMPa4-A546_b_TileScan_001 (Stage 2 of 49)	00-XF7XGLY7ifvh6vzxbPcyFb
64		Nucleus	3	0.000	1.000	504	100000473	100000023	NT PSF-A488 IMPa4-A546 DAPI 8C2-siRNA-IMP-a2-a4 V2.00	0	20. NT IMPa4 PSF-A488 DAPI IMPa4-A546_b_TileScan_001 (Stage 2 of 49)	00-XF7XGLY7ifvh6vzxbPcyFb
33		Nucleus	3	0.000	1.000	505	100000474	100000024	NT PSF-A488 IMPa4-A546 DAPI 8C2-siRNA-IMP-a2-a4 V2.00	0	20. NT IMPa4 PSF-A488 DAPI IMPa4-A546_b_TileScan_001 (Stage 2 of 49)	00-XF7XGLY7ifvh6vzxbPcyFb
36		Nucleus	3	0.000	1.000	506	100000475	100000025	NT PSF-A488 IMPa4-A546 DAPI 8C2-siRNA-IMP-a2-a4 V2.00	0	20. NT IMPa4 PSF-A488 DAPI IMPa4-A546_b_TileScan_001 (Stage 2 of 49)	00-XF7XGLY7ifvh6vzxbPcyFb
35		Nucleus	3	0.000	1.000	507	100000476	100000000	NT PSF-A488 IMPa4-A546 DAPI 8C2-siRNA-IMP-a2-a4 V2.00	0	20. NT IMPa4 PSF-A488 DAPI IMPa4-A546_c_TileScan_001 (Stage 3 of 49)	00-drZiLxovZC3JVkzKhwQBBo
28		Nucleus	3	0.000	1.000	508	100000477	100000001	NT PSF-A488 IMPa4-A546 DAPI 8C2-siRNA-IMP-a2-a4 V2.00	0	20. NT IMPa4 PSF-A488 DAPI IMPa4-A546_c_TileScan_001 (Stage 3 of 49)	00-drZiLxovZC3JVkzKhwQBBo
24		Nucleus	3	0.000	1.000	509	100000478	100000002	NT PSF-A488 IMPa4-A546 DAPI 8C2-siRNA-IMP-a2-a4 V2.00	0	20. NT IMPa4 PSF-A488 DAPI IMPa4-A546_c_TileScan_001 (Stage 3 of 49)	00-drZiLxovZC3JVkzKhwQBBo
38		Nucleus	3	0.000	1.000	510	100000479	100000003	NT PSF-A488 IMPa4-A546 DAPI 8C2-siRNA-IMP-a2-a4 V2.00	0	20. NT IMPa4 PSF-A488 DAPI IMPa4-A546_c_TileScan_001 (Stage 3 of 49)	00-drZiLxovZC3JVkzKhwQBBo
24		Nucleus	3	0.000	1.000	511	100000480	100000004	NT PSF-A488 IMPa4-A546 DAPI 8C2-siRNA-IMP-a2-a4 V2.00	0	20. NT IMPa4 PSF-A488 DAPI IMPa4-A546_c_TileScan_001 (Stage 3 of 49)	00-drZiLxovZC3JVkzKhwQBBo
42		Nucleus	3	0.000	1.000	512	100000481	100000005	NT PSF-A488 IMPa4-A546 DAPI 8C2-siRNA-IMP-a2-a4 V2.00	0	20. NT IMPa4 PSF-A488 DAPI IMPa4-A546_c_TileScan_001 (Stage 3 of 49)	00-drZiLxovZC3JVkzKhwQBBo
27		Nucleus	3	0.000	1.000	513	100000482	100000006	NT PSF-A488 IMPa4-A546 DAPI 8C2-siRNA-IMP-a2-a4 V2.00	0	20. NT IMPa4 PSF-A488 DAPI IMPa4-A546_c_TileScan_001 (Stage 3 of 49)	00-drZiLxovZC3JVkzKhwQBBo
30		Nucleus	3	0.000	1.000	514	100000483	100000007	NT PSF-A488 IMPa4-A546 DAPI 8C2-siRNA-IMP-a2-a4 V2.00	0	20. NT IMPa4 PSF-A488 DAPI IMPa4-A546_c_TileScan_001 (Stage 3 of 49)	00-drZiLxovZC3JVkzKhwQBBo
59		Nucleus	3	0.000	1.000	515	100000484	100000008	NT PSF-A488 IMPa4-A546 DAPI 8C2-siRNA-IMP-a2-a4 V2.00	0	20. NT IMPa4 PSF-A488 DAPI IMPa4-A546_c_TileScan_001 (Stage 3 of 49)	00-drZiLxovZC3JVkzKhwQBBo
27		Nucleus	3	0.000	1.000	516	100000485	100000009	NT PSF-A488 IMPa4-A546 DAPI 8C2-siRNA-IMP-a2-a4 V2.00	0	20. NT IMPa4 PSF-A488 DAPI IMPa4-A546_c_TileScan_001 (Stage 3 of 49)	00-drZiLxovZC3JVkzKhwQBBo
34		Nucleus	3	0.000	1.000	517	100000486	100000010	NT PSF-A488 IMPa4-A546 DAPI 8C2-siRNA-IMP-a2-a4 V2.00	0	20. NT IMPa4 PSF-A488 DAPI IMPa4-A546_c_TileScan_001 (Stage 3 of 49)	00-drZiLxovZC3JVkzKhwQBBo
43		Nucleus	3	0.000	1.000	518	100000487	100000011	NT PSF-A488 IMPa4-A546 DAPI 8C2-siRNA-IMP-a2-a4 V2.00	0	20. NT IMPa4 PSF-A488 DAPI IMPa4-A546_c_TileScan_001 (Stage 3 of 49)	00-drZiLxovZC3JVkzKhwQBBo
32		Nucleus	3	0.000	1.000	519	100000488	100000012	NT PSF-A488 IMPa4-A546 DAPI 8C2-siRNA-IMP-a2-a4 V2.00	0	20. NT IMPa4 PSF-A488 DAPI IMPa4-A546_c_TileScan_001 (Stage 3 of 49)	00-drZiLxovZC3JVkzKhwQBBo
55		Nucleus	3	0.000	1.000	520	100000489	100000013	NT PSF-A488 IMPa4-A546 DAPI 8C2-siRNA-IMP-a2-a4 V2.00	0	20. NT IMPa4 PSF-A488 DAPI IMPa4-A546_c_TileScan_001 (Stage 3 of 49)	00-drZiLxovZC3JVkzKhwQBBo
26		Nucleus	3	0.000	1.000	522	100000490	100000014	NT PSF-A488 IMPa4-A546 DAPI 8C2-siRNA-IMP-a2-a4 V2.00	0	20. NT IMPa4 PSF-A488 DAPI IMPa4-A546_c_TileScan_001 (Stage 3 of 49)	00-drZiLxovZC3JVkzKhwQBBo
43		Nucleus	3	0.000	1.000	523	100000491	100000015	NT PSF-A488 IMPa4-A546 DAPI 8C2-siRNA-IMP-a2-a4 V2.00	0	20. NT IMPa4 PSF-A488 DAPI IMPa4-A546_c_TileScan_001 (Stage 3 of 49)	00-drZiLxovZC3JVkzKhwQBBo
27		Nucleus	3	0.000	1.000	524	100000492	100000016	NT PSF-A488 IMPa4-A546 DAPI 8C2-siRNA-IMP-a2-a4 V2.00	0	20. NT IMPa4 PSF-A488 DAPI IMPa4-A546_c_TileScan_001 (Stage 3 of 49)	00-drZiLxovZC3JVkzKhwQBBo
29		Nucleus	3	0.000	1.000	524	100000493	100000017	NT PSF-A488 IMPa4-A546 DAPI 8C2-siRNA-IMP-a2-a4 V2.00	0	20. NT IMPa4 PSF-A488 DAPI IMPa4-A546_c_TileScan_001 (Stage 3 of 49)	00-drZiLxovZC3JVkzKhwQBBo
35		Nucleus	3	0.000	1.000	525	100000494	100000018	NT PSF-A488 IMPa4-A546 DAPI 8C2-siRNA-IMP-a2-a4 V2.00	0	20. NT IMPa4 PSF-A488 DAPI IMPa4-A546_c_TileScan_001 (Stage 3 of 49)	00-drZiLxovZC3JVkzKhwQBBo
60		Nucleus	3	0.000	1.000	526	100000495	100000019	NT PSF-A488 IMPa4-A546 DAPI 8C2-siRNA-IMP-a2-a4 V2.00	0	20. NT IMPa4 PSF-A488 DAPI IMPa4-A546_c_TileScan_001 (Stage 3 of 49)	00-drZiLxovZC3JVkzKhwQBBo
30		Nucleus	3	0.000	1.000	527	100000496	100000020	NT PSF-A488 IMPa4-A546 DAPI 8C2-siRNA-IMP-a2-a4 V2.00	0	20. NT IMPa4 PSF-A488 DAPI IMPa4-A546_c_TileScan_001 (Stage 3 of 49)	00-drZiLxovZC3JVkzKhwQBBo
37		Nucleus	3	0.000	1.000	528	100000497	100000021	NT PSF-A488 IMPa4-A546 DAPI 8C2-siRNA-IMP-a2-a4 V2.00	0	20. NT IMPa4 PSF-A488 DAPI IMPa4-A546_c_TileScan_001 (Stage 3 of 49)	00-drZiLxovZC3JVkzKhwQBBo
50		Nucleus	3	0.000	1.000	529	100000498	100000022	NT PSF-A488 IMPa4-A546 DAPI 8C2-siRNA-IMP-a2-a4 V2.00	0	20. NT IMPa4 PSF-A488 DAPI IMPa4-A546_c_TileScan_001 (Stage 3 of 49)	00-drZiLxovZC3JVkzKhwQBBo
37		Nucleus	3	0.000	1.000	530	100000499	100000023	NT PSF-A488 IMPa4-A546 DAPI 8C2-siRNA-IMP-a2-a4 V2.00	0	20. NT IMPa4 PSF-A488 DAPI IMPa4-A546_c_TileScan_001 (Stage 3 of 49)	00-drZiLxovZC3JVkzKhwQBBo
43		Nucleus	3	0.000	1.000	531	100000500	100000024	NT PSF-A488 IMPa4-A546 DAPI 8C2-siRNA-IMP-a2-a4 V2.00	0	20. NT IMPa4 PSF-A488 DAPI IMPa4-A546_c_TileScan_001 (Stage 3 of 49)	00-drZiLxovZC3JVkzKhwQBBo
32		Nucleus	3	0.000	1.000	532	100000501	100000025	NT PSF-A488 IMPa4-A546 DAPI 8C2-siRNA-IMP-a2-a4 V2.00	0	20. NT IMPa4 PSF-A488 DAPI IMPa4-A546_c_TileScan_001 (Stage 3 of 49)	00-drZiLxovZC3JVkzKhwQBBo
49		Nucleus	3	0.000	1.000	533	100000502	100000026	NT PSF-A488 IMPa4-A546 DAPI 8C2-siRNA-IMP-a2-a4 V2.00	0	20. NT IMPa4 PSF-A488 DAPI IMPa4-A546_c_TileScan_001 (Stage 3 of 49)	00-drZiLxovZC3JVkzKhwQBBo
65		Nucleus	3	0.000	1.000	534	100000503	100000027	NT PSF-A488 IMPa4-A546 DAPI 8C2-siRNA-IMP-a2-a4 V2.00	0	20. NT IMPa4 PSF-A488 DAPI IMPa4-A546_c_TileScan_001 (Stage 3 of 49)	00-drZiLxovZC3JVkzKhwQBBo
50		Nucleus	3	0.000	1.000	535	100000504	100000028	NT PSF-A488 IMPa4-A546 DAPI 8C2-siRNA-IMP-a2-a4 V2.00	0	20. NT IMPa4 PSF-A488 DAPI IMPa4-A546_c_TileScan_001 (Stage 3 of 49)	00-drZiLxovZC3JVkzKhwQBBo
42		Nucleus	3	0.000	1.000	537	100000505	100000029	NT PSF-A488 IMPa4-A546 DAPI 8C2-siRNA-IMP-a2-a4 V2.00	0	20. NT IMPa4 PSF-A488 DAPI IMPa4-A546_c_TileScan_001 (Stage 3 of 49)	00-drZiLxovZC3JVkzKhwQBBo
52		Nucleus	3	0.000	1.000	538	100000506	100000030	NT PSF-A488 IMPa4-A546 DAPI 8C2-siRNA-IMP-a2-a4 V2.00	0	20. NT IMPa4 PSF-A488 DAPI IMPa4-A546_c_TileScan_001 (Stage 3 of 49)	00-drZiLxovZC3JVkzKhwQBBo
34		Nucleus	3	0.000	1.000	539	100000507	100000031	NT PSF-A488 IMPa4-A546 DAPI 8C2-siRNA-IMP-a2-a4 V2.00	0	20. NT IMPa4 PSF-A488 DAPI IMPa4-A546_c_TileScan_001 (Stage 3 of 49)	00-drZiLxovZC3JVkzKhwQBBo
42		Nucleus	3	0.000	1.000	539	100000508	100000032	NT PSF-A488 IMPa4-A546 DAPI 8C2-siRNA-IMP-a2-a4 V2.00	0	20. NT IMPa4 PSF-A488 DAPI IMPa4-A546_c_TileScan_001 (Stage 3 of 49)	00-drZiLxovZC3JVkzKhwQBBo
66		Nucleus	3	0.000	1.000	540	100000509	100000033	NT PSF-A488 IMPa4-A546 DAPI 8C2-siRNA-IMP-a2-a4 V2.00	0	20. NT IMPa4 PSF-A488 DAPI IMPa4-A546_c_TileScan_001 (Stage 3 of 49)	00-drZiLxovZC3JVkzKhwQBBo
55		Nucleus	3	0.000	1.000	541	100000510	100000034	NT PSF-A488 IMPa4-A546 DAPI 8C2-siRNA-IMP-a2-a4 V2.00	0	20. NT IMPa4 PSF-A488 DAPI IMPa4-A546_c_TileScan_001 (Stage 3 of 49)	00-drZiLxovZC3JVkzKhwQBBo
21		Nucleus	3	0.000	1.000	542	100000511	100000000	NT PSF-A488 IMPa4-A546 DAPI 8C2-siRNA-IMP-a2-a4 V2.00	0	20. NT IMPa4 PSF-A488 DAPI IMPa4-A546_d_TileScan_001 (Stage 4 of 49)	00-VmYhmmZbY68Ebv2RrtbYg9
36		Nucleus	3	0.000	1.000	543	100000512	100000001	NT PSF-A488 IMPa4-A546 DAPI 8C2-siRNA-IMP-a2-a4 V2.00	0	20. NT IMPa4 PSF-A488 DAPI IMPa4-A546_d_TileScan_001 (Stage 4 of 49)	00-VmYhmmZbY68Ebv2RrtbYg9
30		Nucleus	3	0.000	1.000	543	100000513	100000002	NT PSF-A488 IMPa4-A546 DAPI 8C2-siRNA-IMP-a2-a4 V2.00	0	20. NT IMPa4 PSF-A488 DAPI IMPa4-A546_d_TileScan_001 (Stage 4 of 49)	00-VmYhmmZbY68Ebv2RrtbYg9
32		Nucleus	3	0.000	1.000	544	100000514	100000003	NT PSF-A488 IMPa4-A546 DAPI 8C2-siRNA-IMP-a2-a4 V2.00	0	20. NT IMPa4 PSF-A488 DAPI IMPa4-A546_d_TileScan_001 (Stage 4 of 49)	00-VmYhmmZbY68Ebv2RrtbYg9
25		Nucleus	3	0.000	1.000	545	100000515	100000004	NT PSF-A488 IMPa4-A546 DAPI 8C2-siRNA-IMP-a2-a4 V2.00	0	20. NT IMPa4 PSF-A488 DAPI IMPa4-A546_d_TileScan_001 (Stage 4 of 49)	00-VmYhmmZbY68Ebv2RrtbYg9
41		Nucleus	3	0.000	1.000	546	100000516	100000005	NT PSF-A488 IMPa4-A546 DAPI 8C2-siRNA-IMP-a2-a4 V2.00	0	20. NT IMPa4 PSF-A488 DAPI IMPa4-A546_d_TileScan_001 (Stage 4 of 49)	00-VmYhmmZbY68Ebv2RrtbYg9
18		Nucleus	3	0.000	1.000	547	100000517	100000006	NT PSF-A488 IMPa4-A546 DAPI 8C2-siRNA-IMP-a2-a4 V2.00	0	20. NT IMPa4 PSF-A488 DAPI IMPa4-A546_d_TileScan_001 (Stage 4 of 49)	00-VmYhmmZbY68Ebv2RrtbYg9
40		Nucleus	3	0.000	1.000	548	100000518	100000007	NT PSF-A488 IMPa4-A546 DAPI 8C2-siRNA-IMP-a2-a4 V2.00	0	20. NT IMPa4 PSF-A488 DAPI IMPa4-A546_d_TileScan_001 (Stage 4 of 49)	00-VmYhmmZbY68Ebv2RrtbYg9
27		Nucleus	3	0.000	1.000	549	100000519	100000008	NT PSF-A488 IMPa4-A546 DAPI 8C2-siRNA-IMP-a2-a4 V2.00	0	20. NT IMPa4 PSF-A488 DAPI IMPa4-A546_d_TileScan_001 (Stage 4 of 49)	00-VmYhmmZbY68Ebv2RrtbYg9
60		Nucleus	3	0.000	1.000	549	100000520	100000009	NT PSF-A488 IMPa4-A546 DAPI 8C2-siRNA-IMP-a2-a4 V2.00	0	20. NT IMPa4 PSF-A488 DAPI IMPa4-A546_d_TileScan_001 (Stage 4 of 49)	00-VmYhmmZbY68Ebv2RrtbYg9
25		Nucleus	3	0.000	1.000	550	100000521	100000010	NT PSF-A488 IMPa4-A546 DAPI 8C2-siRNA-IMP-a2-a4 V2.00	0	20. NT IMPa4 PSF-A488 DAPI IMPa4-A546_d_TileScan_001 (Stage 4 of 49)	00-VmYhmmZbY68Ebv2RrtbYg9
46		Nucleus	3	0.000	1.000	551	100000522	100000011	NT PSF-A488 IMPa4-A546 DAPI 8C2-siRNA-IMP-a2-a4 V2.00	0	20. NT IMPa4 PSF-A488 DAPI IMPa4-A546_d_TileScan_001 (Stage 4 of 49)	00-VmYhmmZbY68Ebv2RrtbYg9
35		Nucleus	3	0.000	1.000	552	100000523	100000012	NT PSF-A488 IMPa4-A546 DAPI 8C2-siRNA-IMP-a2-a4 V2.00	0	20. NT IMPa4 PSF-A488 DAPI IMPa4-A546_d_TileScan_001 (Stage 4 of 49)	00-VmYhmmZbY68Ebv2RrtbYg9
38		Nucleus	3	0.000	1.000	553	100000524	100000013	NT PSF-A488 IMPa4-A546 DAPI 8C2-siRNA-IMP-a2-a4 V2.00	0	20. NT IMPa4 PSF-A488 DAPI IMPa4-A546_d_TileScan_001 (Stage 4 of 49)	00-VmYhmmZbY68Ebv2RrtbYg9
29		Nucleus	3	0.000	1.000	554	100000525	100000014	NT PSF-A488 IMPa4-A546 DAPI 8C2-siRNA-IMP-a2-a4 V2.00	0	20. NT IMPa4 PSF-A488 DAPI IMPa4-A546_d_TileScan_001 (Stage 4 of 49)	00-VmYhmmZbY68Ebv2RrtbYg9
84		Nucleus	3	0.000	1.000	555	100000526	100000015	NT PSF-A488 IMPa4-A546 DAPI 8C2-siRNA-IMP-a2-a4 V2.00	0	20. NT IMPa4 PSF-A488 DAPI IMPa4-A546_d_TileScan_001 (Stage 4 of 49)	00-VmYhmmZbY68Ebv2RrtbYg9
48		Nucleus	3	0.000	1.000	556	100000527	100000016	NT PSF-A488 IMPa4-A546 DAPI 8C2-siRNA-IMP-a2-a4 V2.00	0	20. NT IMPa4 PSF-A488 DAPI IMPa4-A546_d_TileScan_001 (Stage 4 of 49)	00-VmYhmmZbY68Ebv2RrtbYg9
42		Nucleus	3	0.000	1.000	557	100000528	100000017	NT PSF-A488 IMPa4-A546 DAPI 8C2-siRNA-IMP-a2-a4 V2.00	0	20. NT IMPa4 PSF-A488 DAPI IMPa4-A546_d_TileScan_001 (Stage 4 of 49)	00-VmYhmmZbY68Ebv2RrtbYg9
59		Nucleus	3	0.000	1.000	557	100000529	100000018	NT PSF-A488 IMPa4-A546 DAPI 8C2-siRNA-IMP-a2-a4 V2.00	0	20. NT IMPa4 PSF-A488 DAPI IMPa4-A546_d_TileScan_001 (Stage 4 of 49)	00-VmYhmmZbY68Ebv2RrtbYg9
29		Nucleus	3	0.000	1.000	558	100000530	100000019	NT PSF-A488 IMPa4-A546 DAPI 8C2-siRNA-IMP-a2-a4 V2.00	0	20. NT IMPa4 PSF-A488 DAPI IMPa4-A546_d_TileScan_001 (Stage 4 of 49)	00-VmYhmmZbY68Ebv2RrtbYg9
52		Nucleus	3	0.000	1.000	559	100000531	100000020	NT PSF-A488 IMPa4-A546 DAPI 8C2-siRNA-IMP-a2-a4 V2.00	0	20. NT IMPa4 PSF-A488 DAPI IMPa4-A546_d_TileScan_001 (Stage 4 of 49)	00-VmYhmmZbY68Ebv2RrtbYg9
36		Nucleus	3	0.000	1.000	560	100000532	100000021	NT PSF-A488 IMPa4-A546 DAPI 8C2-siRNA-IMP-a2-a4 V2.00	0	20. NT IMPa4 PSF-A488 DAPI IMPa4-A546_d_TileScan_001 (Stage 4 of 49)	00-VmYhmmZbY68Ebv2RrtbYg9
48		Nucleus	3	0.000	1.000	560	100000533	100000022	NT PSF-A488 IMPa4-A546 DAPI 8C2-siRNA-IMP-a2-a4 V2.00	0	20. NT IMPa4 PSF-A488 DAPI IMPa4-A546_d_TileScan_001 (Stage 4 of 49)	00-VmYhmmZbY68Ebv2RrtbYg9
28		Nucleus	3	0.000	1.000	561	100000534	100000023	NT PSF-A488 IMPa4-A546 DAPI 8C2-siRNA-IMP-a2-a4 V2.00	0	20. NT IMPa4 PSF-A488 DAPI IMPa4-A546_d_TileScan_001 (Stage 4 of 49)	00-VmYhmmZbY68Ebv2RrtbYg9
65		Nucleus	3	0.000	1.000	562	100000535	100000024	NT PSF-A488 IMPa4-A546 DAPI 8C2-siRNA-IMP-a2-a4 V2.00	0	20. NT IMPa4 PSF-A488 DAPI IMPa4-A546_d_TileScan_001 (Stage 4 of 49)	00-VmYhmmZbY68Ebv2RrtbYg9
89		Nucleus	3	0.000	1.000	563	100000536	100000025	NT PSF-A488 IMPa4-A546 DAPI 8C2-siRNA-IMP-a2-a4 V2.00	0	20. NT IMPa4 PSF-A488 DAPI IMPa4-A546_d_TileScan_001 (Stage 4 of 49)	00-VmYhmmZbY68Ebv2RrtbYg9
99		Nucleus	3	0.000	1.000	564	100000537	100000026	NT PSF-A488 IMPa4-A546 DAPI 8C2-siRNA-IMP-a2-a4 V2.00	0	20. NT IMPa4 PSF-A488 DAPI IMPa4-A546_d_TileScan_001 (Stage 4 of 49)	00-VmYhmmZbY68Ebv2RrtbYg9
142		Nucleus	3	0.000	1.000	565	100000538	100000027	NT PSF-A488 IMPa4-A546 DAPI 8C2-siRNA-IMP-a2-a4 V2.00	0	20. NT IMPa4 PSF-A488 DAPI IMPa4-A546_d_TileScan_001 (Stage 4 of 49)	00-VmYhmmZbY68Ebv2RrtbYg9
29		Nucleus	3	0.000	1.000	566	100000539	100000000	NT PSF-A488 IMPa4-A546 DAPI 8C2-siRNA-IMP-a2-a4 V2.00	0	20. NT IMPa4 PSF-A488 DAPI IMPa4-A546_e_TileScan_001 (Stage 5 of 49)	00-cD9caKpLR7eWxCYTSjNKWa
49		Nucleus	3	0.000	1.000	567	100000540	100000001	NT PSF-A488 IMPa4-A546 DAPI 8C2-siRNA-IMP-a2-a4 V2.00	0	20. NT IMPa4 PSF-A488 DAPI IMPa4-A546_e_TileScan_001 (Stage 5 of 49)	00-cD9caKpLR7eWxCYTSjNKWa
10		Nucleus	3	0.000	1.000	568	100000541	100000002	NT PSF-A488 IMPa4-A546 DAPI 8C2-siRNA-IMP-a2-a4 V2.00	0	20. NT IMPa4 PSF-A488 DAPI IMPa4-A546_e_TileScan_001 (Stage 5 of 49)	00-cD9caKpLR7eWxCYTSjNKWa
24		Nucleus	3	0.000	1.000	569	100000542	100000003	NT PSF-A488 IMPa4-A546 DAPI 8C2-siRNA-IMP-a2-a4 V2.00	0	20. NT IMPa4 PSF-A488 DAPI IMPa4-A546_e_TileScan_001 (Stage 5 of 49)	00-cD9caKpLR7eWxCYTSjNKWa
24		Nucleus	3	0.000	1.000	570	100000543	100000004	NT PSF-A488 IMPa4-A546 DAPI 8C2-siRNA-IMP-a2-a4 V2.00	0	20. NT IMPa4 PSF-A488 DAPI IMPa4-A546_e_TileScan_001 (Stage 5 of 49)	00-cD9caKpLR7eWxCYTSjNKWa
51		Nucleus	3	0.000	1.000	571	100000544	100000005	NT PSF-A488 IMPa4-A546 DAPI 8C2-siRNA-IMP-a2-a4 V2.00	0	20. NT IMPa4 PSF-A488 DAPI IMPa4-A546_e_TileScan_001 (Stage 5 of 49)	00-cD9caKpLR7eWxCYTSjNKWa
19		Nucleus	3	0.000	1.000	572	100000545	100000006	NT PSF-A488 IMPa4-A546 DAPI 8C2-siRNA-IMP-a2-a4 V2.00	0	20. NT IMPa4 PSF-A488 DAPI IMPa4-A546_e_TileScan_001 (Stage 5 of 49)	00-cD9caKpLR7eWxCYTSjNKWa
20		Nucleus	3	0.000	1.000	573	100000546	100000007	NT PSF-A488 IMPa4-A546 DAPI 8C2-siRNA-IMP-a2-a4 V2.00	0	20. NT IMPa4 PSF-A488 DAPI IMPa4-A546_e_TileScan_001 (Stage 5 of 49)	00-cD9caKpLR7eWxCYTSjNKWa
27		Nucleus	3	0.000	1.000	574	100000547	100000008	NT PSF-A488 IMPa4-A546 DAPI 8C2-siRNA-IMP-a2-a4 V2.00	0	20. NT IMPa4 PSF-A488 DAPI IMPa4-A546_e_TileScan_001 (Stage 5 of 49)	00-cD9caKpLR7eWxCYTSjNKWa
29		Nucleus	3	0.000	1.000	575	100000548	100000009	NT PSF-A488 IMPa4-A546 DAPI 8C2-siRNA-IMP-a2-a4 V2.00	0	20. NT IMPa4 PSF-A488 DAPI IMPa4-A546_e_TileScan_001 (Stage 5 of 49)	00-cD9caKpLR7eWxCYTSjNKWa
39		Nucleus	3	0.000	1.000	576	100000549	100000010	NT PSF-A488 IMPa4-A546 DAPI 8C2-siRNA-IMP-a2-a4 V2.00	0	20. NT IMPa4 PSF-A488 DAPI IMPa4-A546_e_TileScan_001 (Stage 5 of 49)	00-cD9caKpLR7eWxCYTSjNKWa
20		Nucleus	3	0.000	1.000	577	100000550	100000011	NT PSF-A488 IMPa4-A546 DAPI 8C2-siRNA-IMP-a2-a4 V2.00	0	20. NT IMPa4 PSF-A488 DAPI IMPa4-A546_e_TileScan_001 (Stage 5 of 49)	00-cD9caKpLR7eWxCYTSjNKWa
29		Nucleus	3	0.000	1.000	577	100000551	100000012	NT PSF-A488 IMPa4-A546 DAPI 8C2-siRNA-IMP-a2-a4 V2.00	0	20. NT IMPa4 PSF-A488 DAPI IMPa4-A546_e_TileScan_001 (Stage 5 of 49)	00-cD9caKpLR7eWxCYTSjNKWa
43		Nucleus	3	0.000	1.000	578	100000552	100000013	NT PSF-A488 IMPa4-A546 DAPI 8C2-siRNA-IMP-a2-a4 V2.00	0	20. NT IMPa4 PSF-A488 DAPI IMPa4-A546_e_TileScan_001 (Stage 5 of 49)	00-cD9caKpLR7eWxCYTSjNKWa
35		Nucleus	3	0.000	1.000	579	100000553	100000014	NT PSF-A488 IMPa4-A546 DAPI 8C2-siRNA-IMP-a2-a4 V2.00	0	20. NT IMPa4 PSF-A488 DAPI IMPa4-A546_e_TileScan_001 (Stage 5 of 49)	00-cD9caKpLR7eWxCYTSjNKWa
55		Nucleus	3	0.000	1.000	580	100000554	100000015	NT PSF-A488 IMPa4-A546 DAPI 8C2-siRNA-IMP-a2-a4 V2.00	0	20. NT IMPa4 PSF-A488 DAPI IMPa4-A546_e_TileScan_001 (Stage 5 of 49)	00-cD9caKpLR7eWxCYTSjNKWa
39		Nucleus	3	0.000	1.000	581	100000555	100000016	NT PSF-A488 IMPa4-A546 DAPI 8C2-siRNA-IMP-a2-a4 V2.00	0	20. NT IMPa4 PSF-A488 DAPI IMPa4-A546_e_TileScan_001 (Stage 5 of 49)	00-cD9caKpLR7eWxCYTSjNKWa
19		Nucleus	3	0.000	1.000	582	100000556	100000017	NT PSF-A488 IMPa4-A546 DAPI 8C2-siRNA-IMP-a2-a4 V2.00	0	20. NT IMPa4 PSF-A488 DAPI IMPa4-A546_e_TileScan_001 (Stage 5 of 49)	00-cD9caKpLR7eWxCYTSjNKWa
42		Nucleus	3	0.000	1.000	583	100000557	100000018	NT PSF-A488 IMPa4-A546 DAPI 8C2-siRNA-IMP-a2-a4 V2.00	0	20. NT IMPa4 PSF-A488 DAPI IMPa4-A546_e_TileScan_001 (Stage 5 of 49)	00-cD9caKpLR7eWxCYTSjNKWa
52		Nucleus	3	0.000	1.000	584	100000558	100000019	NT PSF-A488 IMPa4-A546 DAPI 8C2-siRNA-IMP-a2-a4 V2.00	0	20. NT IMPa4 PSF-A488 DAPI IMPa4-A546_e_TileScan_001 (Stage 5 of 49)	00-cD9caKpLR7eWxCYTSjNKWa
44		Nucleus	3	0.000	1.000	585	100000559	100000020	NT PSF-A488 IMPa4-A546 DAPI 8C2-siRNA-IMP-a2-a4 V2.00	0	20. NT IMPa4 PSF-A488 DAPI IMPa4-A546_e_TileScan_001 (Stage 5 of 49)	00-cD9caKpLR7eWxCYTSjNKWa
65		Nucleus	3	0.000	1.000	586	100000560	100000021	NT PSF-A488 IMPa4-A546 DAPI 8C2-siRNA-IMP-a2-a4 V2.00	0	20. NT IMPa4 PSF-A488 DAPI IMPa4-A546_e_TileScan_001 (Stage 5 of 49)	00-cD9caKpLR7eWxCYTSjNKWa
78		Nucleus	3	0.000	1.000	587	100000561	100000022	NT PSF-A488 IMPa4-A546 DAPI 8C2-siRNA-IMP-a2-a4 V2.00	0	20. NT IMPa4 PSF-A488 DAPI IMPa4-A546_e_TileScan_001 (Stage 5 of 49)	00-cD9caKpLR7eWxCYTSjNKWa
61		Nucleus	3	0.000	1.000	588	100000562	100000023	NT PSF-A488 IMPa4-A546 DAPI 8C2-siRNA-IMP-a2-a4 V2.00	0	20. NT IMPa4 PSF-A488 DAPI IMPa4-A546_e_TileScan_001 (Stage 5 of 49)	00-cD9caKpLR7eWxCYTSjNKWa
44		Nucleus	3	0.000	1.000	589	100000563	100000024	NT PSF-A488 IMPa4-A546 DAPI 8C2-siRNA-IMP-a2-a4 V2.00	0	20. NT IMPa4 PSF-A488 DAPI IMPa4-A546_e_TileScan_001 (Stage 5 of 49)	00-cD9caKpLR7eWxCYTSjNKWa
21		Nucleus	3	0.000	1.000	589	100000564	100000025	NT PSF-A488 IMPa4-A546 DAPI 8C2-siRNA-IMP-a2-a4 V2.00	0	20. NT IMPa4 PSF-A488 DAPI IMPa4-A546_e_TileScan_001 (Stage 5 of 49)	00-cD9caKpLR7eWxCYTSjNKWa
22		Nucleus	3	0.000	1.000	590	100000565	100000026	NT PSF-A488 IMPa4-A546 DAPI 8C2-siRNA-IMP-a2-a4 V2.00	0	20. NT IMPa4 PSF-A488 DAPI IMPa4-A546_e_TileScan_001 (Stage 5 of 49)	00-cD9caKpLR7eWxCYTSjNKWa
37		Nucleus	3	0.000	1.000	591	100000566	100000027	NT PSF-A488 IMPa4-A546 DAPI 8C2-siRNA-IMP-a2-a4 V2.00	0	20. NT IMPa4 PSF-A488 DAPI IMPa4-A546_e_TileScan_001 (Stage 5 of 49)	00-cD9caKpLR7eWxCYTSjNKWa
44		Nucleus	3	0.000	1.000	592	100000567	100000028	NT PSF-A488 IMPa4-A546 DAPI 8C2-siRNA-IMP-a2-a4 V2.00	0	20. NT IMPa4 PSF-A488 DAPI IMPa4-A546_e_TileScan_001 (Stage 5 of 49)	00-cD9caKpLR7eWxCYTSjNKWa
28		Nucleus	3	0.000	1.000	593	100000568	100000029	NT PSF-A488 IMPa4-A546 DAPI 8C2-siRNA-IMP-a2-a4 V2.00	0	20. NT IMPa4 PSF-A488 DAPI IMPa4-A546_e_TileScan_001 (Stage 5 of 49)	00-cD9caKpLR7eWxCYTSjNKWa
47		Nucleus	3	0.000	1.000	594	100000569	100000030	NT PSF-A488 IMPa4-A546 DAPI 8C2-siRNA-IMP-a2-a4 V2.00	0	20. NT IMPa4 PSF-A488 DAPI IMPa4-A546_e_TileScan_001 (Stage 5 of 49)	00-cD9caKpLR7eWxCYTSjNKWa
39		Nucleus	3	0.000	1.000	595	100000570	100000031	NT PSF-A488 IMPa4-A546 DAPI 8C2-siRNA-IMP-a2-a4 V2.00	0	20. NT IMPa4 PSF-A488 DAPI IMPa4-A546_e_TileScan_001 (Stage 5 of 49)	00-cD9caKpLR7eWxCYTSjNKWa
48		Nucleus	3	0.000	1.000	595	100000571	100000032	NT PSF-A488 IMPa4-A546 DAPI 8C2-siRNA-IMP-a2-a4 V2.00	0	20. NT IMPa4 PSF-A488 DAPI IMPa4-A546_e_TileScan_001 (Stage 5 of 49)	00-cD9caKpLR7eWxCYTSjNKWa
69		Nucleus	3	0.000	1.000	597	100000572	100000033	NT PSF-A488 IMPa4-A546 DAPI 8C2-siRNA-IMP-a2-a4 V2.00	0	20. NT IMPa4 PSF-A488 DAPI IMPa4-A546_e_TileScan_001 (Stage 5 of 49)	00-cD9caKpLR7eWxCYTSjNKWa
22		Nucleus	3	0.000	1.000	599	100000573	100000034	NT PSF-A488 IMPa4-A546 DAPI 8C2-siRNA-IMP-a2-a4 V2.00	0	20. NT IMPa4 PSF-A488 DAPI IMPa4-A546_e_TileScan_001 (Stage 5 of 49)	00-cD9caKpLR7eWxCYTSjNKWa
27		Nucleus	3	0.000	1.000	599	100000574	100000035	NT PSF-A488 IMPa4-A546 DAPI 8C2-siRNA-IMP-a2-a4 V2.00	0	20. NT IMPa4 PSF-A488 DAPI IMPa4-A546_e_TileScan_001 (Stage 5 of 49)	00-cD9caKpLR7eWxCYTSjNKWa
46		Nucleus	3	0.000	1.000	599	100000575	100000036	NT PSF-A488 IMPa4-A546 DAPI 8C2-siRNA-IMP-a2-a4 V2.00	0	20. NT IMPa4 PSF-A488 DAPI IMPa4-A546_e_TileScan_001 (Stage 5 of 49)	00-cD9caKpLR7eWxCYTSjNKWa
55		Nucleus	3	0.000	1.000	600	100000576	100000037	NT PSF-A488 IMPa4-A546 DAPI 8C2-siRNA-IMP-a2-a4 V2.00	0	20. NT IMPa4 PSF-A488 DAPI IMPa4-A546_e_TileScan_001 (Stage 5 of 49)	00-cD9caKpLR7eWxCYTSjNKWa
36		Nucleus	3	0.000	1.000	601	100000577	100000038	NT PSF-A488 IMPa4-A546 DAPI 8C2-siRNA-IMP-a2-a4 V2.00	0	20. NT IMPa4 PSF-A488 DAPI IMPa4-A546_e_TileScan_001 (Stage 5 of 49)	00-cD9caKpLR7eWxCYTSjNKWa
43		Nucleus	3	0.000	1.000	605	100000578	100000000	NT PSF-A488 IMPa4-A546 DAPI 8C2-siRNA-IMP-a2-a4 V2.00	0	20. NT IMPa4 PSF-A488 DAPI IMPa4-A546_f_TileScan_001 (Stage 6 of 49)	00-AoYd5E8fnuLjBAQmGWjteC
57		Nucleus	3	0.000	1.000	606	100000579	100000001	NT PSF-A488 IMPa4-A546 DAPI 8C2-siRNA-IMP-a2-a4 V2.00	0	20. NT IMPa4 PSF-A488 DAPI IMPa4-A546_f_TileScan_001 (Stage 6 of 49)	00-AoYd5E8fnuLjBAQmGWjteC
28		Nucleus	3	0.000	1.000	607	100000580	100000002	NT PSF-A488 IMPa4-A546 DAPI 8C2-siRNA-IMP-a2-a4 V2.00	0	20. NT IMPa4 PSF-A488 DAPI IMPa4-A546_f_TileScan_001 (Stage 6 of 49)	00-AoYd5E8fnuLjBAQmGWjteC
33		Nucleus	3	0.000	1.000	608	100000581	100000003	NT PSF-A488 IMPa4-A546 DAPI 8C2-siRNA-IMP-a2-a4 V2.00	0	20. NT IMPa4 PSF-A488 DAPI IMPa4-A546_f_TileScan_001 (Stage 6 of 49)	00-AoYd5E8fnuLjBAQmGWjteC
64		Nucleus	3	0.000	1.000	609	100000582	100000004	NT PSF-A488 IMPa4-A546 DAPI 8C2-siRNA-IMP-a2-a4 V2.00	0	20. NT IMPa4 PSF-A488 DAPI IMPa4-A546_f_TileScan_001 (Stage 6 of 49)	00-AoYd5E8fnuLjBAQmGWjteC
27		Nucleus	3	0.000	1.000	611	100000583	100000005	NT PSF-A488 IMPa4-A546 DAPI 8C2-siRNA-IMP-a2-a4 V2.00	0	20. NT IMPa4 PSF-A488 DAPI IMPa4-A546_f_TileScan_001 (Stage 6 of 49)	00-AoYd5E8fnuLjBAQmGWjteC
21		Nucleus	3	0.000	1.000	611	100000584	100000006	NT PSF-A488 IMPa4-A546 DAPI 8C2-siRNA-IMP-a2-a4 V2.00	0	20. NT IMPa4 PSF-A488 DAPI IMPa4-A546_f_TileScan_001 (Stage 6 of 49)	00-AoYd5E8fnuLjBAQmGWjteC
23		Nucleus	3	0.000	1.000	612	100000585	100000007	NT PSF-A488 IMPa4-A546 DAPI 8C2-siRNA-IMP-a2-a4 V2.00	0	20. NT IMPa4 PSF-A488 DAPI IMPa4-A546_f_TileScan_001 (Stage 6 of 49)	00-AoYd5E8fnuLjBAQmGWjteC
30		Nucleus	3	0.000	1.000	614	100000586	100000008	NT PSF-A488 IMPa4-A546 DAPI 8C2-siRNA-IMP-a2-a4 V2.00	0	20. NT IMPa4 PSF-A488 DAPI IMPa4-A546_f_TileScan_001 (Stage 6 of 49)	00-AoYd5E8fnuLjBAQmGWjteC
35		Nucleus	3	0.000	1.000	615	100000587	100000009	NT PSF-A488 IMPa4-A546 DAPI 8C2-siRNA-IMP-a2-a4 V2.00	0	20. NT IMPa4 PSF-A488 DAPI IMPa4-A546_f_TileScan_001 (Stage 6 of 49)	00-AoYd5E8fnuLjBAQmGWjteC
41		Nucleus	3	0.000	1.000	616	100000588	100000010	NT PSF-A488 IMPa4-A546 DAPI 8C2-siRNA-IMP-a2-a4 V2.00	0	20. NT IMPa4 PSF-A488 DAPI IMPa4-A546_f_TileScan_001 (Stage 6 of 49)	00-AoYd5E8fnuLjBAQmGWjteC
46		Nucleus	3	0.000	1.000	617	100000589	100000011	NT PSF-A488 IMPa4-A546 DAPI 8C2-siRNA-IMP-a2-a4 V2.00	0	20. NT IMPa4 PSF-A488 DAPI IMPa4-A546_f_TileScan_001 (Stage 6 of 49)	00-AoYd5E8fnuLjBAQmGWjteC
48		Nucleus	3	0.000	1.000	618	100000590	100000012	NT PSF-A488 IMPa4-A546 DAPI 8C2-siRNA-IMP-a2-a4 V2.00	0	20. NT IMPa4 PSF-A488 DAPI IMPa4-A546_f_TileScan_001 (Stage 6 of 49)	00-AoYd5E8fnuLjBAQmGWjteC
22		Nucleus	3	0.000	1.000	619	100000591	100000013	NT PSF-A488 IMPa4-A546 DAPI 8C2-siRNA-IMP-a2-a4 V2.00	0	20. NT IMPa4 PSF-A488 DAPI IMPa4-A546_f_TileScan_001 (Stage 6 of 49)	00-AoYd5E8fnuLjBAQmGWjteC
80		Nucleus	3	0.000	1.000	620	100000592	100000014	NT PSF-A488 IMPa4-A546 DAPI 8C2-siRNA-IMP-a2-a4 V2.00	0	20. NT IMPa4 PSF-A488 DAPI IMPa4-A546_f_TileScan_001 (Stage 6 of 49)	00-AoYd5E8fnuLjBAQmGWjteC
39		Nucleus	3	0.000	1.000	621	100000593	100000015	NT PSF-A488 IMPa4-A546 DAPI 8C2-siRNA-IMP-a2-a4 V2.00	0	20. NT IMPa4 PSF-A488 DAPI IMPa4-A546_f_TileScan_001 (Stage 6 of 49)	00-AoYd5E8fnuLjBAQmGWjteC
54		Nucleus	3	0.000	1.000	622	100000594	100000016	NT PSF-A488 IMPa4-A546 DAPI 8C2-siRNA-IMP-a2-a4 V2.00	0	20. NT IMPa4 PSF-A488 DAPI IMPa4-A546_f_TileScan_001 (Stage 6 of 49)	00-AoYd5E8fnuLjBAQmGWjteC
42		Nucleus	3	0.000	1.000	622	100000595	100000017	NT PSF-A488 IMPa4-A546 DAPI 8C2-siRNA-IMP-a2-a4 V2.00	0	20. NT IMPa4 PSF-A488 DAPI IMPa4-A546_f_TileScan_001 (Stage 6 of 49)	00-AoYd5E8fnuLjBAQmGWjteC
74		Nucleus	3	0.000	1.000	623	100000596	100000018	NT PSF-A488 IMPa4-A546 DAPI 8C2-siRNA-IMP-a2-a4 V2.00	0	20. NT IMPa4 PSF-A488 DAPI IMPa4-A546_f_TileScan_001 (Stage 6 of 49)	00-AoYd5E8fnuLjBAQmGWjteC
36		Nucleus	3	0.000	1.000	624	100000597	100000019	NT PSF-A488 IMPa4-A546 DAPI 8C2-siRNA-IMP-a2-a4 V2.00	0	20. NT IMPa4 PSF-A488 DAPI IMPa4-A546_f_TileScan_001 (Stage 6 of 49)	00-AoYd5E8fnuLjBAQmGWjteC
55		Nucleus	3	0.000	1.000	624	100000598	100000020	NT PSF-A488 IMPa4-A546 DAPI 8C2-siRNA-IMP-a2-a4 V2.00	0	20. NT IMPa4 PSF-A488 DAPI IMPa4-A546_f_TileScan_001 (Stage 6 of 49)	00-AoYd5E8fnuLjBAQmGWjteC
50		Nucleus	3	0.000	1.000	625	100000599	100000021	NT PSF-A488 IMPa4-A546 DAPI 8C2-siRNA-IMP-a2-a4 V2.00	0	20. NT IMPa4 PSF-A488 DAPI IMPa4-A546_f_TileScan_001 (Stage 6 of 49)	00-AoYd5E8fnuLjBAQmGWjteC
14		Nucleus	3	0.000	1.000	626	100000600	100000022	NT PSF-A488 IMPa4-A546 DAPI 8C2-siRNA-IMP-a2-a4 V2.00	0	20. NT IMPa4 PSF-A488 DAPI IMPa4-A546_f_TileScan_001 (Stage 6 of 49)	00-AoYd5E8fnuLjBAQmGWjteC
101		Nucleus	3	0.000	1.000	626	100000601	100000023	NT PSF-A488 IMPa4-A546 DAPI 8C2-siRNA-IMP-a2-a4 V2.00	0	20. NT IMPa4 PSF-A488 DAPI IMPa4-A546_f_TileScan_001 (Stage 6 of 49)	00-AoYd5E8fnuLjBAQmGWjteC
42		Nucleus	3	0.000	1.000	627	100000602	100000024	NT PSF-A488 IMPa4-A546 DAPI 8C2-siRNA-IMP-a2-a4 V2.00	0	20. NT IMPa4 PSF-A488 DAPI IMPa4-A546_f_TileScan_001 (Stage 6 of 49)	00-AoYd5E8fnuLjBAQmGWjteC
79		Nucleus	3	0.000	1.000	627	100000603	100000025	NT PSF-A488 IMPa4-A546 DAPI 8C2-siRNA-IMP-a2-a4 V2.00	0	20. NT IMPa4 PSF-A488 DAPI IMPa4-A546_f_TileScan_001 (Stage 6 of 49)	00-AoYd5E8fnuLjBAQmGWjteC
57		Nucleus	3	0.000	1.000	628	100000604	100000026	NT PSF-A488 IMPa4-A546 DAPI 8C2-siRNA-IMP-a2-a4 V2.00	0	20. NT IMPa4 PSF-A488 DAPI IMPa4-A546_f_TileScan_001 (Stage 6 of 49)	00-AoYd5E8fnuLjBAQmGWjteC
37		Nucleus	3	0.000	1.000	629	100000605	100000027	NT PSF-A488 IMPa4-A546 DAPI 8C2-siRNA-IMP-a2-a4 V2.00	0	20. NT IMPa4 PSF-A488 DAPI IMPa4-A546_f_TileScan_001 (Stage 6 of 49)	00-AoYd5E8fnuLjBAQmGWjteC
37		Nucleus	3	0.000	1.000	629	100000606	100000028	NT PSF-A488 IMPa4-A546 DAPI 8C2-siRNA-IMP-a2-a4 V2.00	0	20. NT IMPa4 PSF-A488 DAPI IMPa4-A546_f_TileScan_001 (Stage 6 of 49)	00-AoYd5E8fnuLjBAQmGWjteC
39		Nucleus	3	0.000	1.000	630	100000607	100000029	NT PSF-A488 IMPa4-A546 DAPI 8C2-siRNA-IMP-a2-a4 V2.00	0	20. NT IMPa4 PSF-A488 DAPI IMPa4-A546_f_TileScan_001 (Stage 6 of 49)	00-AoYd5E8fnuLjBAQmGWjteC
37		Nucleus	3	0.000	1.000	630	100000608	100000030	NT PSF-A488 IMPa4-A546 DAPI 8C2-siRNA-IMP-a2-a4 V2.00	0	20. NT IMPa4 PSF-A488 DAPI IMPa4-A546_f_TileScan_001 (Stage 6 of 49)	00-AoYd5E8fnuLjBAQmGWjteC
57		Nucleus	3	0.000	1.000	631	100000609	100000031	NT PSF-A488 IMPa4-A546 DAPI 8C2-siRNA-IMP-a2-a4 V2.00	0	20. NT IMPa4 PSF-A488 DAPI IMPa4-A546_f_TileScan_001 (Stage 6 of 49)	00-AoYd5E8fnuLjBAQmGWjteC
30		Nucleus	3	0.000	1.000	632	100000610	100000000	NT PSF-A488 IMPa4-A546 DAPI 8C2-siRNA-IMP-a2-a4 V2.00	0	20. NT IMPa4 PSF-A488 DAPI IMPa4-A546_g_TileScan_001 (Stage 7 of 49)	00-gRzHXZWm79P8xfUiAF63JV
53		Nucleus	3	0.000	1.000	633	100000611	100000001	NT PSF-A488 IMPa4-A546 DAPI 8C2-siRNA-IMP-a2-a4 V2.00	0	20. NT IMPa4 PSF-A488 DAPI IMPa4-A546_g_TileScan_001 (Stage 7 of 49)	00-gRzHXZWm79P8xfUiAF63JV
45		Nucleus	3	0.000	1.000	634	100000612	100000002	NT PSF-A488 IMPa4-A546 DAPI 8C2-siRNA-IMP-a2-a4 V2.00	0	20. NT IMPa4 PSF-A488 DAPI IMPa4-A546_g_TileScan_001 (Stage 7 of 49)	00-gRzHXZWm79P8xfUiAF63JV
18		Nucleus	3	0.000	1.000	635	100000613	100000003	NT PSF-A488 IMPa4-A546 DAPI 8C2-siRNA-IMP-a2-a4 V2.00	0	20. NT IMPa4 PSF-A488 DAPI IMPa4-A546_g_TileScan_001 (Stage 7 of 49)	00-gRzHXZWm79P8xfUiAF63JV
23		Nucleus	3	0.000	1.000	636	100000614	100000004	NT PSF-A488 IMPa4-A546 DAPI 8C2-siRNA-IMP-a2-a4 V2.00	0	20. NT IMPa4 PSF-A488 DAPI IMPa4-A546_g_TileScan_001 (Stage 7 of 49)	00-gRzHXZWm79P8xfUiAF63JV
29		Nucleus	3	0.000	1.000	638	100000615	100000005	NT PSF-A488 IMPa4-A546 DAPI 8C2-siRNA-IMP-a2-a4 V2.00	0	20. NT IMPa4 PSF-A488 DAPI IMPa4-A546_g_TileScan_001 (Stage 7 of 49)	00-gRzHXZWm79P8xfUiAF63JV
31		Nucleus	3	0.000	1.000	639	100000616	100000006	NT PSF-A488 IMPa4-A546 DAPI 8C2-siRNA-IMP-a2-a4 V2.00	0	20. NT IMPa4 PSF-A488 DAPI IMPa4-A546_g_TileScan_001 (Stage 7 of 49)	00-gRzHXZWm79P8xfUiAF63JV
36		Nucleus	3	0.000	1.000	640	100000617	100000007	NT PSF-A488 IMPa4-A546 DAPI 8C2-siRNA-IMP-a2-a4 V2.00	0	20. NT IMPa4 PSF-A488 DAPI IMPa4-A546_g_TileScan_001 (Stage 7 of 49)	00-gRzHXZWm79P8xfUiAF63JV
36		Nucleus	3	0.000	1.000	641	100000618	100000008	NT PSF-A488 IMPa4-A546 DAPI 8C2-siRNA-IMP-a2-a4 V2.00	0	20. NT IMPa4 PSF-A488 DAPI IMPa4-A546_g_TileScan_001 (Stage 7 of 49)	00-gRzHXZWm79P8xfUiAF63JV
26		Nucleus	3	0.000	1.000	642	100000619	100000009	NT PSF-A488 IMPa4-A546 DAPI 8C2-siRNA-IMP-a2-a4 V2.00	0	20. NT IMPa4 PSF-A488 DAPI IMPa4-A546_g_TileScan_001 (Stage 7 of 49)	00-gRzHXZWm79P8xfUiAF63JV
33		Nucleus	3	0.000	1.000	643	100000620	100000010	NT PSF-A488 IMPa4-A546 DAPI 8C2-siRNA-IMP-a2-a4 V2.00	0	20. NT IMPa4 PSF-A488 DAPI IMPa4-A546_g_TileScan_001 (Stage 7 of 49)	00-gRzHXZWm79P8xfUiAF63JV
23		Nucleus	3	0.000	1.000	644	100000621	100000011	NT PSF-A488 IMPa4-A546 DAPI 8C2-siRNA-IMP-a2-a4 V2.00	0	20. NT IMPa4 PSF-A488 DAPI IMPa4-A546_g_TileScan_001 (Stage 7 of 49)	00-gRzHXZWm79P8xfUiAF63JV
31		Nucleus	3	0.000	1.000	645	100000622	100000012	NT PSF-A488 IMPa4-A546 DAPI 8C2-siRNA-IMP-a2-a4 V2.00	0	20. NT IMPa4 PSF-A488 DAPI IMPa4-A546_g_TileScan_001 (Stage 7 of 49)	00-gRzHXZWm79P8xfUiAF63JV
55		Nucleus	3	0.000	1.000	646	100000623	100000013	NT PSF-A488 IMPa4-A546 DAPI 8C2-siRNA-IMP-a2-a4 V2.00	0	20. NT IMPa4 PSF-A488 DAPI IMPa4-A546_g_TileScan_001 (Stage 7 of 49)	00-gRzHXZWm79P8xfUiAF63JV
30		Nucleus	3	0.000	1.000	647	100000624	100000014	NT PSF-A488 IMPa4-A546 DAPI 8C2-siRNA-IMP-a2-a4 V2.00	0	20. NT IMPa4 PSF-A488 DAPI IMPa4-A546_g_TileScan_001 (Stage 7 of 49)	00-gRzHXZWm79P8xfUiAF63JV
50		Nucleus	3	0.000	1.000	648	100000625	100000015	NT PSF-A488 IMPa4-A546 DAPI 8C2-siRNA-IMP-a2-a4 V2.00	0	20. NT IMPa4 PSF-A488 DAPI IMPa4-A546_g_TileScan_001 (Stage 7 of 49)	00-gRzHXZWm79P8xfUiAF63JV
49		Nucleus	3	0.000	1.000	649	100000626	100000016	NT PSF-A488 IMPa4-A546 DAPI 8C2-siRNA-IMP-a2-a4 V2.00	0	20. NT IMPa4 PSF-A488 DAPI IMPa4-A546_g_TileScan_001 (Stage 7 of 49)	00-gRzHXZWm79P8xfUiAF63JV
18		Nucleus	3	0.000	1.000	650	100000627	100000017	NT PSF-A488 IMPa4-A546 DAPI 8C2-siRNA-IMP-a2-a4 V2.00	0	20. NT IMPa4 PSF-A488 DAPI IMPa4-A546_g_TileScan_001 (Stage 7 of 49)	00-gRzHXZWm79P8xfUiAF63JV
55		Nucleus	3	0.000	1.000	651	100000628	100000018	NT PSF-A488 IMPa4-A546 DAPI 8C2-siRNA-IMP-a2-a4 V2.00	0	20. NT IMPa4 PSF-A488 DAPI IMPa4-A546_g_TileScan_001 (Stage 7 of 49)	00-gRzHXZWm79P8xfUiAF63JV
48		Nucleus	3	0.000	1.000	651	100000629	100000019	NT PSF-A488 IMPa4-A546 DAPI 8C2-siRNA-IMP-a2-a4 V2.00	0	20. NT IMPa4 PSF-A488 DAPI IMPa4-A546_g_TileScan_001 (Stage 7 of 49)	00-gRzHXZWm79P8xfUiAF63JV
43		Nucleus	3	0.000	1.000	652	100000630	100000020	NT PSF-A488 IMPa4-A546 DAPI 8C2-siRNA-IMP-a2-a4 V2.00	0	20. NT IMPa4 PSF-A488 DAPI IMPa4-A546_g_TileScan_001 (Stage 7 of 49)	00-gRzHXZWm79P8xfUiAF63JV
29		Nucleus	3	0.000	1.000	653	100000631	100000021	NT PSF-A488 IMPa4-A546 DAPI 8C2-siRNA-IMP-a2-a4 V2.00	0	20. NT IMPa4 PSF-A488 DAPI IMPa4-A546_g_TileScan_001 (Stage 7 of 49)	00-gRzHXZWm79P8xfUiAF63JV
36		Nucleus	3	0.000	1.000	654	100000632	100000022	NT PSF-A488 IMPa4-A546 DAPI 8C2-siRNA-IMP-a2-a4 V2.00	0	20. NT IMPa4 PSF-A488 DAPI IMPa4-A546_g_TileScan_001 (Stage 7 of 49)	00-gRzHXZWm79P8xfUiAF63JV
96		Nucleus	3	0.000	1.000	655	100000633	100000023	NT PSF-A488 IMPa4-A546 DAPI 8C2-siRNA-IMP-a2-a4 V2.00	0	20. NT IMPa4 PSF-A488 DAPI IMPa4-A546_g_TileScan_001 (Stage 7 of 49)	00-gRzHXZWm79P8xfUiAF63JV
37		Nucleus	3	0.000	1.000	656	100000634	100000024	NT PSF-A488 IMPa4-A546 DAPI 8C2-siRNA-IMP-a2-a4 V2.00	0	20. NT IMPa4 PSF-A488 DAPI IMPa4-A546_g_TileScan_001 (Stage 7 of 49)	00-gRzHXZWm79P8xfUiAF63JV
54		Nucleus	3	0.000	1.000	657	100000635	100000025	NT PSF-A488 IMPa4-A546 DAPI 8C2-siRNA-IMP-a2-a4 V2.00	0	20. NT IMPa4 PSF-A488 DAPI IMPa4-A546_g_TileScan_001 (Stage 7 of 49)	00-gRzHXZWm79P8xfUiAF63JV
133		Nucleus	3	0.000	1.000	658	100000636	100000026	NT PSF-A488 IMPa4-A546 DAPI 8C2-siRNA-IMP-a2-a4 V2.00	0	20. NT IMPa4 PSF-A488 DAPI IMPa4-A546_g_TileScan_001 (Stage 7 of 49)	00-gRzHXZWm79P8xfUiAF63JV
27		Nucleus	3	0.000	1.000	659	100000637	100000000	NT PSF-A488 IMPa4-A546 DAPI 8C2-siRNA-IMP-a2-a4 V2.00	0	20. NT IMPa4 PSF-A488 DAPI IMPa4-A546_h_TileScan_001 (Stage 8 of 49)	00-Ske7vespH9hB7nEm4VJimN
51		Nucleus	3	0.000	1.000	660	100000638	100000001	NT PSF-A488 IMPa4-A546 DAPI 8C2-siRNA-IMP-a2-a4 V2.00	0	20. NT IMPa4 PSF-A488 DAPI IMPa4-A546_h_TileScan_001 (Stage 8 of 49)	00-Ske7vespH9hB7nEm4VJimN
43		Nucleus	3	0.000	1.000	661	100000639	100000002	NT PSF-A488 IMPa4-A546 DAPI 8C2-siRNA-IMP-a2-a4 V2.00	0	20. NT IMPa4 PSF-A488 DAPI IMPa4-A546_h_TileScan_001 (Stage 8 of 49)	00-Ske7vespH9hB7nEm4VJimN
27		Nucleus	3	0.000	1.000	662	100000640	100000003	NT PSF-A488 IMPa4-A546 DAPI 8C2-siRNA-IMP-a2-a4 V2.00	0	20. NT IMPa4 PSF-A488 DAPI IMPa4-A546_h_TileScan_001 (Stage 8 of 49)	00-Ske7vespH9hB7nEm4VJimN
50		Nucleus	3	0.000	1.000	663	100000641	100000004	NT PSF-A488 IMPa4-A546 DAPI 8C2-siRNA-IMP-a2-a4 V2.00	0	20. NT IMPa4 PSF-A488 DAPI IMPa4-A546_h_TileScan_001 (Stage 8 of 49)	00-Ske7vespH9hB7nEm4VJimN
57		Nucleus	3	0.000	1.000	664	100000642	100000005	NT PSF-A488 IMPa4-A546 DAPI 8C2-siRNA-IMP-a2-a4 V2.00	0	20. NT IMPa4 PSF-A488 DAPI IMPa4-A546_h_TileScan_001 (Stage 8 of 49)	00-Ske7vespH9hB7nEm4VJimN
36		Nucleus	3	0.000	1.000	665	100000643	100000006	NT PSF-A488 IMPa4-A546 DAPI 8C2-siRNA-IMP-a2-a4 V2.00	0	20. NT IMPa4 PSF-A488 DAPI IMPa4-A546_h_TileScan_001 (Stage 8 of 49)	00-Ske7vespH9hB7nEm4VJimN
53		Nucleus	3	0.000	1.000	666	100000644	100000007	NT PSF-A488 IMPa4-A546 DAPI 8C2-siRNA-IMP-a2-a4 V2.00	0	20. NT IMPa4 PSF-A488 DAPI IMPa4-A546_h_TileScan_001 (Stage 8 of 49)	00-Ske7vespH9hB7nEm4VJimN
90		Nucleus	3	0.000	1.000	667	100000645	100000008	NT PSF-A488 IMPa4-A546 DAPI 8C2-siRNA-IMP-a2-a4 V2.00	0	20. NT IMPa4 PSF-A488 DAPI IMPa4-A546_h_TileScan_001 (Stage 8 of 49)	00-Ske7vespH9hB7nEm4VJimN
39		Nucleus	3	0.000	1.000	668	100000646	100000009	NT PSF-A488 IMPa4-A546 DAPI 8C2-siRNA-IMP-a2-a4 V2.00	0	20. NT IMPa4 PSF-A488 DAPI IMPa4-A546_h_TileScan_001 (Stage 8 of 49)	00-Ske7vespH9hB7nEm4VJimN
37		Nucleus	3	0.000	1.000	669	100000647	100000010	NT PSF-A488 IMPa4-A546 DAPI 8C2-siRNA-IMP-a2-a4 V2.00	0	20. NT IMPa4 PSF-A488 DAPI IMPa4-A546_h_TileScan_001 (Stage 8 of 49)	00-Ske7vespH9hB7nEm4VJimN
50		Nucleus	3	0.000	1.000	671	100000648	100000011	NT PSF-A488 IMPa4-A546 DAPI 8C2-siRNA-IMP-a2-a4 V2.00	0	20. NT IMPa4 PSF-A488 DAPI IMPa4-A546_h_TileScan_001 (Stage 8 of 49)	00-Ske7vespH9hB7nEm4VJimN
30		Nucleus	3	0.000	1.000	672	100000649	100000012	NT PSF-A488 IMPa4-A546 DAPI 8C2-siRNA-IMP-a2-a4 V2.00	0	20. NT IMPa4 PSF-A488 DAPI IMPa4-A546_h_TileScan_001 (Stage 8 of 49)	00-Ske7vespH9hB7nEm4VJimN
41		Nucleus	3	0.000	1.000	673	100000650	100000013	NT PSF-A488 IMPa4-A546 DAPI 8C2-siRNA-IMP-a2-a4 V2.00	0	20. NT IMPa4 PSF-A488 DAPI IMPa4-A546_h_TileScan_001 (Stage 8 of 49)	00-Ske7vespH9hB7nEm4VJimN
31		Nucleus	3	0.000	1.000	673	100000651	100000014	NT PSF-A488 IMPa4-A546 DAPI 8C2-siRNA-IMP-a2-a4 V2.00	0	20. NT IMPa4 PSF-A488 DAPI IMPa4-A546_h_TileScan_001 (Stage 8 of 49)	00-Ske7vespH9hB7nEm4VJimN
43		Nucleus	3	0.000	1.000	674	100000652	100000015	NT PSF-A488 IMPa4-A546 DAPI 8C2-siRNA-IMP-a2-a4 V2.00	0	20. NT IMPa4 PSF-A488 DAPI IMPa4-A546_h_TileScan_001 (Stage 8 of 49)	00-Ske7vespH9hB7nEm4VJimN
46		Nucleus	3	0.000	1.000	675	100000653	100000016	NT PSF-A488 IMPa4-A546 DAPI 8C2-siRNA-IMP-a2-a4 V2.00	0	20. NT IMPa4 PSF-A488 DAPI IMPa4-A546_h_TileScan_001 (Stage 8 of 49)	00-Ske7vespH9hB7nEm4VJimN
66		Nucleus	3	0.000	1.000	677	100000654	100000017	NT PSF-A488 IMPa4-A546 DAPI 8C2-siRNA-IMP-a2-a4 V2.00	0	20. NT IMPa4 PSF-A488 DAPI IMPa4-A546_h_TileScan_001 (Stage 8 of 49)	00-Ske7vespH9hB7nEm4VJimN
24		Nucleus	3	0.000	1.000	678	100000655	100000018	NT PSF-A488 IMPa4-A546 DAPI 8C2-siRNA-IMP-a2-a4 V2.00	0	20. NT IMPa4 PSF-A488 DAPI IMPa4-A546_h_TileScan_001 (Stage 8 of 49)	00-Ske7vespH9hB7nEm4VJimN
28		Nucleus	3	0.000	1.000	679	100000656	100000019	NT PSF-A488 IMPa4-A546 DAPI 8C2-siRNA-IMP-a2-a4 V2.00	0	20. NT IMPa4 PSF-A488 DAPI IMPa4-A546_h_TileScan_001 (Stage 8 of 49)	00-Ske7vespH9hB7nEm4VJimN
53		Nucleus	3	0.000	1.000	681	100000657	100000020	NT PSF-A488 IMPa4-A546 DAPI 8C2-siRNA-IMP-a2-a4 V2.00	0	20. NT IMPa4 PSF-A488 DAPI IMPa4-A546_h_TileScan_001 (Stage 8 of 49)	00-Ske7vespH9hB7nEm4VJimN
38		Nucleus	3	0.000	1.000	682	100000658	100000021	NT PSF-A488 IMPa4-A546 DAPI 8C2-siRNA-IMP-a2-a4 V2.00	0	20. NT IMPa4 PSF-A488 DAPI IMPa4-A546_h_TileScan_001 (Stage 8 of 49)	00-Ske7vespH9hB7nEm4VJimN
49		Nucleus	3	0.000	1.000	683	100000659	100000022	NT PSF-A488 IMPa4-A546 DAPI 8C2-siRNA-IMP-a2-a4 V2.00	0	20. NT IMPa4 PSF-A488 DAPI IMPa4-A546_h_TileScan_001 (Stage 8 of 49)	00-Ske7vespH9hB7nEm4VJimN
51		Nucleus	3	0.000	1.000	684	100000660	100000023	NT PSF-A488 IMPa4-A546 DAPI 8C2-siRNA-IMP-a2-a4 V2.00	0	20. NT IMPa4 PSF-A488 DAPI IMPa4-A546_h_TileScan_001 (Stage 8 of 49)	00-Ske7vespH9hB7nEm4VJimN
43		Nucleus	3	0.000	1.000	685	100000661	100000024	NT PSF-A488 IMPa4-A546 DAPI 8C2-siRNA-IMP-a2-a4 V2.00	0	20. NT IMPa4 PSF-A488 DAPI IMPa4-A546_h_TileScan_001 (Stage 8 of 49)	00-Ske7vespH9hB7nEm4VJimN
62		Nucleus	3	0.000	1.000	686	100000662	100000025	NT PSF-A488 IMPa4-A546 DAPI 8C2-siRNA-IMP-a2-a4 V2.00	0	20. NT IMPa4 PSF-A488 DAPI IMPa4-A546_h_TileScan_001 (Stage 8 of 49)	00-Ske7vespH9hB7nEm4VJimN
60		Nucleus	3	0.000	1.000	687	100000663	100000026	NT PSF-A488 IMPa4-A546 DAPI 8C2-siRNA-IMP-a2-a4 V2.00	0	20. NT IMPa4 PSF-A488 DAPI IMPa4-A546_h_TileScan_001 (Stage 8 of 49)	00-Ske7vespH9hB7nEm4VJimN
39		Nucleus	3	0.000	1.000	688	100000664	100000000	NT PSF-A488 IMPa4-A546 DAPI 8C2-siRNA-IMP-a2-a4 V2.00	0	20. NT IMPa4 PSF-A488 DAPI IMPa4-A546_i_TileScan_001 (Stage 9 of 49)	00-WCaiszcWxaqqB6PCEEJPqB
34		Nucleus	3	0.000	1.000	688	100000665	100000001	NT PSF-A488 IMPa4-A546 DAPI 8C2-siRNA-IMP-a2-a4 V2.00	0	20. NT IMPa4 PSF-A488 DAPI IMPa4-A546_i_TileScan_001 (Stage 9 of 49)	00-WCaiszcWxaqqB6PCEEJPqB
70		Nucleus	3	0.000	1.000	689	100000666	100000002	NT PSF-A488 IMPa4-A546 DAPI 8C2-siRNA-IMP-a2-a4 V2.00	0	20. NT IMPa4 PSF-A488 DAPI IMPa4-A546_i_TileScan_001 (Stage 9 of 49)	00-WCaiszcWxaqqB6PCEEJPqB
32		Nucleus	3	0.000	1.000	690	100000667	100000003	NT PSF-A488 IMPa4-A546 DAPI 8C2-siRNA-IMP-a2-a4 V2.00	0	20. NT IMPa4 PSF-A488 DAPI IMPa4-A546_i_TileScan_001 (Stage 9 of 49)	00-WCaiszcWxaqqB6PCEEJPqB
41		Nucleus	3	0.000	1.000	691	100000668	100000004	NT PSF-A488 IMPa4-A546 DAPI 8C2-siRNA-IMP-a2-a4 V2.00	0	20. NT IMPa4 PSF-A488 DAPI IMPa4-A546_i_TileScan_001 (Stage 9 of 49)	00-WCaiszcWxaqqB6PCEEJPqB
44		Nucleus	3	0.000	1.000	692	100000669	100000005	NT PSF-A488 IMPa4-A546 DAPI 8C2-siRNA-IMP-a2-a4 V2.00	0	20. NT IMPa4 PSF-A488 DAPI IMPa4-A546_i_TileScan_001 (Stage 9 of 49)	00-WCaiszcWxaqqB6PCEEJPqB
33		Nucleus	3	0.000	1.000	693	100000670	100000006	NT PSF-A488 IMPa4-A546 DAPI 8C2-siRNA-IMP-a2-a4 V2.00	0	20. NT IMPa4 PSF-A488 DAPI IMPa4-A546_i_TileScan_001 (Stage 9 of 49)	00-WCaiszcWxaqqB6PCEEJPqB
51		Nucleus	3	0.000	1.000	694	100000671	100000007	NT PSF-A488 IMPa4-A546 DAPI 8C2-siRNA-IMP-a2-a4 V2.00	0	20. NT IMPa4 PSF-A488 DAPI IMPa4-A546_i_TileScan_001 (Stage 9 of 49)	00-WCaiszcWxaqqB6PCEEJPqB
43		Nucleus	3	0.000	1.000	695	100000672	100000008	NT PSF-A488 IMPa4-A546 DAPI 8C2-siRNA-IMP-a2-a4 V2.00	0	20. NT IMPa4 PSF-A488 DAPI IMPa4-A546_i_TileScan_001 (Stage 9 of 49)	00-WCaiszcWxaqqB6PCEEJPqB
50		Nucleus	3	0.000	1.000	696	100000673	100000009	NT PSF-A488 IMPa4-A546 DAPI 8C2-siRNA-IMP-a2-a4 V2.00	0	20. NT IMPa4 PSF-A488 DAPI IMPa4-A546_i_TileScan_001 (Stage 9 of 49)	00-WCaiszcWxaqqB6PCEEJPqB
25		Nucleus	3	0.000	1.000	697	100000674	100000010	NT PSF-A488 IMPa4-A546 DAPI 8C2-siRNA-IMP-a2-a4 V2.00	0	20. NT IMPa4 PSF-A488 DAPI IMPa4-A546_i_TileScan_001 (Stage 9 of 49)	00-WCaiszcWxaqqB6PCEEJPqB
24		Nucleus	3	0.000	1.000	698	100000675	100000011	NT PSF-A488 IMPa4-A546 DAPI 8C2-siRNA-IMP-a2-a4 V2.00	0	20. NT IMPa4 PSF-A488 DAPI IMPa4-A546_i_TileScan_001 (Stage 9 of 49)	00-WCaiszcWxaqqB6PCEEJPqB
37		Nucleus	3	0.000	1.000	701	100000676	100000012	NT PSF-A488 IMPa4-A546 DAPI 8C2-siRNA-IMP-a2-a4 V2.00	0	20. NT IMPa4 PSF-A488 DAPI IMPa4-A546_i_TileScan_001 (Stage 9 of 49)	00-WCaiszcWxaqqB6PCEEJPqB
51		Nucleus	3	0.000	1.000	702	100000677	100000013	NT PSF-A488 IMPa4-A546 DAPI 8C2-siRNA-IMP-a2-a4 V2.00	0	20. NT IMPa4 PSF-A488 DAPI IMPa4-A546_i_TileScan_001 (Stage 9 of 49)	00-WCaiszcWxaqqB6PCEEJPqB
15		Nucleus	3	0.000	1.000	703	100000678	100000014	NT PSF-A488 IMPa4-A546 DAPI 8C2-siRNA-IMP-a2-a4 V2.00	0	20. NT IMPa4 PSF-A488 DAPI IMPa4-A546_i_TileScan_001 (Stage 9 of 49)	00-WCaiszcWxaqqB6PCEEJPqB
52		Nucleus	3	0.000	1.000	704	100000679	100000015	NT PSF-A488 IMPa4-A546 DAPI 8C2-siRNA-IMP-a2-a4 V2.00	0	20. NT IMPa4 PSF-A488 DAPI IMPa4-A546_i_TileScan_001 (Stage 9 of 49)	00-WCaiszcWxaqqB6PCEEJPqB
57		Nucleus	3	0.000	1.000	705	100000680	100000016	NT PSF-A488 IMPa4-A546 DAPI 8C2-siRNA-IMP-a2-a4 V2.00	0	20. NT IMPa4 PSF-A488 DAPI IMPa4-A546_i_TileScan_001 (Stage 9 of 49)	00-WCaiszcWxaqqB6PCEEJPqB
20		Nucleus	3	0.000	1.000	705	100000681	100000017	NT PSF-A488 IMPa4-A546 DAPI 8C2-siRNA-IMP-a2-a4 V2.00	0	20. NT IMPa4 PSF-A488 DAPI IMPa4-A546_i_TileScan_001 (Stage 9 of 49)	00-WCaiszcWxaqqB6PCEEJPqB
44		Nucleus	3	0.000	1.000	707	100000682	100000018	NT PSF-A488 IMPa4-A546 DAPI 8C2-siRNA-IMP-a2-a4 V2.00	0	20. NT IMPa4 PSF-A488 DAPI IMPa4-A546_i_TileScan_001 (Stage 9 of 49)	00-WCaiszcWxaqqB6PCEEJPqB
48		Nucleus	3	0.000	1.000	708	100000683	100000019	NT PSF-A488 IMPa4-A546 DAPI 8C2-siRNA-IMP-a2-a4 V2.00	0	20. NT IMPa4 PSF-A488 DAPI IMPa4-A546_i_TileScan_001 (Stage 9 of 49)	00-WCaiszcWxaqqB6PCEEJPqB
58		Nucleus	3	0.000	1.000	709	100000684	100000020	NT PSF-A488 IMPa4-A546 DAPI 8C2-siRNA-IMP-a2-a4 V2.00	0	20. NT IMPa4 PSF-A488 DAPI IMPa4-A546_i_TileScan_001 (Stage 9 of 49)	00-WCaiszcWxaqqB6PCEEJPqB
46		Nucleus	3	0.000	1.000	710	100000685	100000021	NT PSF-A488 IMPa4-A546 DAPI 8C2-siRNA-IMP-a2-a4 V2.00	0	20. NT IMPa4 PSF-A488 DAPI IMPa4-A546_i_TileScan_001 (Stage 9 of 49)	00-WCaiszcWxaqqB6PCEEJPqB
48		Nucleus	3	0.000	1.000	710	100000686	100000022	NT PSF-A488 IMPa4-A546 DAPI 8C2-siRNA-IMP-a2-a4 V2.00	0	20. NT IMPa4 PSF-A488 DAPI IMPa4-A546_i_TileScan_001 (Stage 9 of 49)	00-WCaiszcWxaqqB6PCEEJPqB
78		Nucleus	3	0.000	1.000	711	100000687	100000023	NT PSF-A488 IMPa4-A546 DAPI 8C2-siRNA-IMP-a2-a4 V2.00	0	20. NT IMPa4 PSF-A488 DAPI IMPa4-A546_i_TileScan_001 (Stage 9 of 49)	00-WCaiszcWxaqqB6PCEEJPqB
154		Nucleus	3	0.000	1.000	712	100000688	100000024	NT PSF-A488 IMPa4-A546 DAPI 8C2-siRNA-IMP-a2-a4 V2.00	0	20. NT IMPa4 PSF-A488 DAPI IMPa4-A546_i_TileScan_001 (Stage 9 of 49)	00-WCaiszcWxaqqB6PCEEJPqB
30		Nucleus	3	0.000	1.000	713	100000689	100000025	NT PSF-A488 IMPa4-A546 DAPI 8C2-siRNA-IMP-a2-a4 V2.00	0	20. NT IMPa4 PSF-A488 DAPI IMPa4-A546_i_TileScan_001 (Stage 9 of 49)	00-WCaiszcWxaqqB6PCEEJPqB
15		Nucleus	3	0.000	1.000	714	100000690	100000026	NT PSF-A488 IMPa4-A546 DAPI 8C2-siRNA-IMP-a2-a4 V2.00	0	20. NT IMPa4 PSF-A488 DAPI IMPa4-A546_i_TileScan_001 (Stage 9 of 49)	00-WCaiszcWxaqqB6PCEEJPqB
49		Nucleus	3	0.000	1.000	714	100000691	100000027	NT PSF-A488 IMPa4-A546 DAPI 8C2-siRNA-IMP-a2-a4 V2.00	0	20. NT IMPa4 PSF-A488 DAPI IMPa4-A546_i_TileScan_001 (Stage 9 of 49)	00-WCaiszcWxaqqB6PCEEJPqB
52		Nucleus	3	0.000	1.000	715	100000692	100000028	NT PSF-A488 IMPa4-A546 DAPI 8C2-siRNA-IMP-a2-a4 V2.00	0	20. NT IMPa4 PSF-A488 DAPI IMPa4-A546_i_TileScan_001 (Stage 9 of 49)	00-WCaiszcWxaqqB6PCEEJPqB
20		Nucleus	3	0.000	1.000	717	100000693	100000000	NT PSF-A488 IMPa4-A546 DAPI 8C2-siRNA-IMP-a2-a4 V2.00	0	20. NT IMPa4 PSF-A488 DAPI IMPa4-A546_j_TileScan_001 (Stage 10 of 49)	00-vgco2jj3SaKyKEiei5qxRZ
28		Nucleus	3	0.000	1.000	718	100000694	100000001	NT PSF-A488 IMPa4-A546 DAPI 8C2-siRNA-IMP-a2-a4 V2.00	0	20. NT IMPa4 PSF-A488 DAPI IMPa4-A546_j_TileScan_001 (Stage 10 of 49)	00-vgco2jj3SaKyKEiei5qxRZ
38		Nucleus	3	0.000	1.000	719	100000695	100000002	NT PSF-A488 IMPa4-A546 DAPI 8C2-siRNA-IMP-a2-a4 V2.00	0	20. NT IMPa4 PSF-A488 DAPI IMPa4-A546_j_TileScan_001 (Stage 10 of 49)	00-vgco2jj3SaKyKEiei5qxRZ
36		Nucleus	3	0.000	1.000	720	100000696	100000003	NT PSF-A488 IMPa4-A546 DAPI 8C2-siRNA-IMP-a2-a4 V2.00	0	20. NT IMPa4 PSF-A488 DAPI IMPa4-A546_j_TileScan_001 (Stage 10 of 49)	00-vgco2jj3SaKyKEiei5qxRZ
42		Nucleus	3	0.000	1.000	721	100000697	100000004	NT PSF-A488 IMPa4-A546 DAPI 8C2-siRNA-IMP-a2-a4 V2.00	0	20. NT IMPa4 PSF-A488 DAPI IMPa4-A546_j_TileScan_001 (Stage 10 of 49)	00-vgco2jj3SaKyKEiei5qxRZ
69		Nucleus	3	0.000	1.000	722	100000698	100000005	NT PSF-A488 IMPa4-A546 DAPI 8C2-siRNA-IMP-a2-a4 V2.00	0	20. NT IMPa4 PSF-A488 DAPI IMPa4-A546_j_TileScan_001 (Stage 10 of 49)	00-vgco2jj3SaKyKEiei5qxRZ
65		Nucleus	3	0.000	1.000	723	100000699	100000006	NT PSF-A488 IMPa4-A546 DAPI 8C2-siRNA-IMP-a2-a4 V2.00	0	20. NT IMPa4 PSF-A488 DAPI IMPa4-A546_j_TileScan_001 (Stage 10 of 49)	00-vgco2jj3SaKyKEiei5qxRZ
75		Nucleus	3	0.000	1.000	724	100000700	100000007	NT PSF-A488 IMPa4-A546 DAPI 8C2-siRNA-IMP-a2-a4 V2.00	0	20. NT IMPa4 PSF-A488 DAPI IMPa4-A546_j_TileScan_001 (Stage 10 of 49)	00-vgco2jj3SaKyKEiei5qxRZ
42		Nucleus	3	0.000	1.000	724	100000701	100000008	NT PSF-A488 IMPa4-A546 DAPI 8C2-siRNA-IMP-a2-a4 V2.00	0	20. NT IMPa4 PSF-A488 DAPI IMPa4-A546_j_TileScan_001 (Stage 10 of 49)	00-vgco2jj3SaKyKEiei5qxRZ
48		Nucleus	3	0.000	1.000	725	100000702	100000009	NT PSF-A488 IMPa4-A546 DAPI 8C2-siRNA-IMP-a2-a4 V2.00	0	20. NT IMPa4 PSF-A488 DAPI IMPa4-A546_j_TileScan_001 (Stage 10 of 49)	00-vgco2jj3SaKyKEiei5qxRZ
53		Nucleus	3	0.000	1.000	726	100000703	100000010	NT PSF-A488 IMPa4-A546 DAPI 8C2-siRNA-IMP-a2-a4 V2.00	0	20. NT IMPa4 PSF-A488 DAPI IMPa4-A546_j_TileScan_001 (Stage 10 of 49)	00-vgco2jj3SaKyKEiei5qxRZ
58		Nucleus	3	0.000	1.000	727	100000704	100000011	NT PSF-A488 IMPa4-A546 DAPI 8C2-siRNA-IMP-a2-a4 V2.00	0	20. NT IMPa4 PSF-A488 DAPI IMPa4-A546_j_TileScan_001 (Stage 10 of 49)	00-vgco2jj3SaKyKEiei5qxRZ
25		Nucleus	3	0.000	1.000	728	100000705	100000012	NT PSF-A488 IMPa4-A546 DAPI 8C2-siRNA-IMP-a2-a4 V2.00	0	20. NT IMPa4 PSF-A488 DAPI IMPa4-A546_j_TileScan_001 (Stage 10 of 49)	00-vgco2jj3SaKyKEiei5qxRZ
51		Nucleus	3	0.000	1.000	730	100000706	100000013	NT PSF-A488 IMPa4-A546 DAPI 8C2-siRNA-IMP-a2-a4 V2.00	0	20. NT IMPa4 PSF-A488 DAPI IMPa4-A546_j_TileScan_001 (Stage 10 of 49)	00-vgco2jj3SaKyKEiei5qxRZ
44		Nucleus	3	0.000	1.000	731	100000707	100000014	NT PSF-A488 IMPa4-A546 DAPI 8C2-siRNA-IMP-a2-a4 V2.00	0	20. NT IMPa4 PSF-A488 DAPI IMPa4-A546_j_TileScan_001 (Stage 10 of 49)	00-vgco2jj3SaKyKEiei5qxRZ
41		Nucleus	3	0.000	1.000	732	100000708	100000015	NT PSF-A488 IMPa4-A546 DAPI 8C2-siRNA-IMP-a2-a4 V2.00	0	20. NT IMPa4 PSF-A488 DAPI IMPa4-A546_j_TileScan_001 (Stage 10 of 49)	00-vgco2jj3SaKyKEiei5qxRZ
45		Nucleus	3	0.000	1.000	733	100000709	100000016	NT PSF-A488 IMPa4-A546 DAPI 8C2-siRNA-IMP-a2-a4 V2.00	0	20. NT IMPa4 PSF-A488 DAPI IMPa4-A546_j_TileScan_001 (Stage 10 of 49)	00-vgco2jj3SaKyKEiei5qxRZ
22		Nucleus	3	0.000	1.000	734	100000710	100000017	NT PSF-A488 IMPa4-A546 DAPI 8C2-siRNA-IMP-a2-a4 V2.00	0	20. NT IMPa4 PSF-A488 DAPI IMPa4-A546_j_TileScan_001 (Stage 10 of 49)	00-vgco2jj3SaKyKEiei5qxRZ
55		Nucleus	3	0.000	1.000	735	100000711	100000018	NT PSF-A488 IMPa4-A546 DAPI 8C2-siRNA-IMP-a2-a4 V2.00	0	20. NT IMPa4 PSF-A488 DAPI IMPa4-A546_j_TileScan_001 (Stage 10 of 49)	00-vgco2jj3SaKyKEiei5qxRZ
38		Nucleus	3	0.000	1.000	736	100000712	100000019	NT PSF-A488 IMPa4-A546 DAPI 8C2-siRNA-IMP-a2-a4 V2.00	0	20. NT IMPa4 PSF-A488 DAPI IMPa4-A546_j_TileScan_001 (Stage 10 of 49)	00-vgco2jj3SaKyKEiei5qxRZ
29		Nucleus	3	0.000	1.000	737	100000713	100000020	NT PSF-A488 IMPa4-A546 DAPI 8C2-siRNA-IMP-a2-a4 V2.00	0	20. NT IMPa4 PSF-A488 DAPI IMPa4-A546_j_TileScan_001 (Stage 10 of 49)	00-vgco2jj3SaKyKEiei5qxRZ
38		Nucleus	3	0.000	1.000	738	100000714	100000021	NT PSF-A488 IMPa4-A546 DAPI 8C2-siRNA-IMP-a2-a4 V2.00	0	20. NT IMPa4 PSF-A488 DAPI IMPa4-A546_j_TileScan_001 (Stage 10 of 49)	00-vgco2jj3SaKyKEiei5qxRZ
61		Nucleus	3	0.000	1.000	739	100000715	100000022	NT PSF-A488 IMPa4-A546 DAPI 8C2-siRNA-IMP-a2-a4 V2.00	0	20. NT IMPa4 PSF-A488 DAPI IMPa4-A546_j_TileScan_001 (Stage 10 of 49)	00-vgco2jj3SaKyKEiei5qxRZ
63		Nucleus	3	0.000	1.000	740	100000716	100000023	NT PSF-A488 IMPa4-A546 DAPI 8C2-siRNA-IMP-a2-a4 V2.00	0	20. NT IMPa4 PSF-A488 DAPI IMPa4-A546_j_TileScan_001 (Stage 10 of 49)	00-vgco2jj3SaKyKEiei5qxRZ
100		Nucleus	3	0.000	1.000	741	100000717	100000024	NT PSF-A488 IMPa4-A546 DAPI 8C2-siRNA-IMP-a2-a4 V2.00	0	20. NT IMPa4 PSF-A488 DAPI IMPa4-A546_j_TileScan_001 (Stage 10 of 49)	00-vgco2jj3SaKyKEiei5qxRZ
37		Nucleus	3	0.000	1.000	742	100000718	100000025	NT PSF-A488 IMPa4-A546 DAPI 8C2-siRNA-IMP-a2-a4 V2.00	0	20. NT IMPa4 PSF-A488 DAPI IMPa4-A546_j_TileScan_001 (Stage 10 of 49)	00-vgco2jj3SaKyKEiei5qxRZ
55		Nucleus	3	0.000	1.000	742	100000719	100000026	NT PSF-A488 IMPa4-A546 DAPI 8C2-siRNA-IMP-a2-a4 V2.00	0	20. NT IMPa4 PSF-A488 DAPI IMPa4-A546_j_TileScan_001 (Stage 10 of 49)	00-vgco2jj3SaKyKEiei5qxRZ
118		Nucleus	3	0.000	1.000	742	100000720	100000027	NT PSF-A488 IMPa4-A546 DAPI 8C2-siRNA-IMP-a2-a4 V2.00	0	20. NT IMPa4 PSF-A488 DAPI IMPa4-A546_j_TileScan_001 (Stage 10 of 49)	00-vgco2jj3SaKyKEiei5qxRZ
73		Nucleus	3	0.000	1.000	742	100000721	100000028	NT PSF-A488 IMPa4-A546 DAPI 8C2-siRNA-IMP-a2-a4 V2.00	0	20. NT IMPa4 PSF-A488 DAPI IMPa4-A546_j_TileScan_001 (Stage 10 of 49)	00-vgco2jj3SaKyKEiei5qxRZ
21		Nucleus	3	0.000	1.000	743	100000722	100000000	NT PSF-A488 IMPa4-A546 DAPI 8C2-siRNA-IMP-a2-a4 V2.00	0	20. NT IMPa4 PSF-A488 DAPI IMPa4-A546_k_TileScan_001 (Stage 11 of 49)	00-kYoCsVrgynrNjesNivXKkd
67		Nucleus	3	0.000	1.000	744	100000723	100000001	NT PSF-A488 IMPa4-A546 DAPI 8C2-siRNA-IMP-a2-a4 V2.00	0	20. NT IMPa4 PSF-A488 DAPI IMPa4-A546_k_TileScan_001 (Stage 11 of 49)	00-kYoCsVrgynrNjesNivXKkd
33		Nucleus	3	0.000	1.000	745	100000724	100000002	NT PSF-A488 IMPa4-A546 DAPI 8C2-siRNA-IMP-a2-a4 V2.00	0	20. NT IMPa4 PSF-A488 DAPI IMPa4-A546_k_TileScan_001 (Stage 11 of 49)	00-kYoCsVrgynrNjesNivXKkd
27		Nucleus	3	0.000	1.000	746	100000725	100000003	NT PSF-A488 IMPa4-A546 DAPI 8C2-siRNA-IMP-a2-a4 V2.00	0	20. NT IMPa4 PSF-A488 DAPI IMPa4-A546_k_TileScan_001 (Stage 11 of 49)	00-kYoCsVrgynrNjesNivXKkd
57		Nucleus	3	0.000	1.000	747	100000726	100000004	NT PSF-A488 IMPa4-A546 DAPI 8C2-siRNA-IMP-a2-a4 V2.00	0	20. NT IMPa4 PSF-A488 DAPI IMPa4-A546_k_TileScan_001 (Stage 11 of 49)	00-kYoCsVrgynrNjesNivXKkd
50		Nucleus	3	0.000	1.000	748	100000727	100000005	NT PSF-A488 IMPa4-A546 DAPI 8C2-siRNA-IMP-a2-a4 V2.00	0	20. NT IMPa4 PSF-A488 DAPI IMPa4-A546_k_TileScan_001 (Stage 11 of 49)	00-kYoCsVrgynrNjesNivXKkd
55		Nucleus	3	0.000	1.000	749	100000728	100000006	NT PSF-A488 IMPa4-A546 DAPI 8C2-siRNA-IMP-a2-a4 V2.00	0	20. NT IMPa4 PSF-A488 DAPI IMPa4-A546_k_TileScan_001 (Stage 11 of 49)	00-kYoCsVrgynrNjesNivXKkd
61		Nucleus	3	0.000	1.000	750	100000729	100000007	NT PSF-A488 IMPa4-A546 DAPI 8C2-siRNA-IMP-a2-a4 V2.00	0	20. NT IMPa4 PSF-A488 DAPI IMPa4-A546_k_TileScan_001 (Stage 11 of 49)	00-kYoCsVrgynrNjesNivXKkd
38		Nucleus	3	0.000	1.000	751	100000730	100000008	NT PSF-A488 IMPa4-A546 DAPI 8C2-siRNA-IMP-a2-a4 V2.00	0	20. NT IMPa4 PSF-A488 DAPI IMPa4-A546_k_TileScan_001 (Stage 11 of 49)	00-kYoCsVrgynrNjesNivXKkd
59		Nucleus	3	0.000	1.000	752	100000731	100000009	NT PSF-A488 IMPa4-A546 DAPI 8C2-siRNA-IMP-a2-a4 V2.00	0	20. NT IMPa4 PSF-A488 DAPI IMPa4-A546_k_TileScan_001 (Stage 11 of 49)	00-kYoCsVrgynrNjesNivXKkd
46		Nucleus	3	0.000	1.000	753	100000732	100000010	NT PSF-A488 IMPa4-A546 DAPI 8C2-siRNA-IMP-a2-a4 V2.00	0	20. NT IMPa4 PSF-A488 DAPI IMPa4-A546_k_TileScan_001 (Stage 11 of 49)	00-kYoCsVrgynrNjesNivXKkd
19		Nucleus	3	0.000	1.000	754	100000733	100000011	NT PSF-A488 IMPa4-A546 DAPI 8C2-siRNA-IMP-a2-a4 V2.00	0	20. NT IMPa4 PSF-A488 DAPI IMPa4-A546_k_TileScan_001 (Stage 11 of 49)	00-kYoCsVrgynrNjesNivXKkd
12		Nucleus	3	0.000	1.000	754	100000734	100000012	NT PSF-A488 IMPa4-A546 DAPI 8C2-siRNA-IMP-a2-a4 V2.00	0	20. NT IMPa4 PSF-A488 DAPI IMPa4-A546_k_TileScan_001 (Stage 11 of 49)	00-kYoCsVrgynrNjesNivXKkd
50		Nucleus	3	0.000	1.000	755	100000735	100000013	NT PSF-A488 IMPa4-A546 DAPI 8C2-siRNA-IMP-a2-a4 V2.00	0	20. NT IMPa4 PSF-A488 DAPI IMPa4-A546_k_TileScan_001 (Stage 11 of 49)	00-kYoCsVrgynrNjesNivXKkd
67		Nucleus	3	0.000	1.000	756	100000736	100000014	NT PSF-A488 IMPa4-A546 DAPI 8C2-siRNA-IMP-a2-a4 V2.00	0	20. NT IMPa4 PSF-A488 DAPI IMPa4-A546_k_TileScan_001 (Stage 11 of 49)	00-kYoCsVrgynrNjesNivXKkd
39		Nucleus	3	0.000	1.000	757	100000737	100000015	NT PSF-A488 IMPa4-A546 DAPI 8C2-siRNA-IMP-a2-a4 V2.00	0	20. NT IMPa4 PSF-A488 DAPI IMPa4-A546_k_TileScan_001 (Stage 11 of 49)	00-kYoCsVrgynrNjesNivXKkd
28		Nucleus	3	0.000	1.000	758	100000738	100000016	NT PSF-A488 IMPa4-A546 DAPI 8C2-siRNA-IMP-a2-a4 V2.00	0	20. NT IMPa4 PSF-A488 DAPI IMPa4-A546_k_TileScan_001 (Stage 11 of 49)	00-kYoCsVrgynrNjesNivXKkd
49		Nucleus	3	0.000	1.000	759	100000739	100000017	NT PSF-A488 IMPa4-A546 DAPI 8C2-siRNA-IMP-a2-a4 V2.00	0	20. NT IMPa4 PSF-A488 DAPI IMPa4-A546_k_TileScan_001 (Stage 11 of 49)	00-kYoCsVrgynrNjesNivXKkd
14		Nucleus	3	0.000	1.000	760	100000740	100000018	NT PSF-A488 IMPa4-A546 DAPI 8C2-siRNA-IMP-a2-a4 V2.00	0	20. NT IMPa4 PSF-A488 DAPI IMPa4-A546_k_TileScan_001 (Stage 11 of 49)	00-kYoCsVrgynrNjesNivXKkd
27		Nucleus	3	0.000	1.000	761	100000741	100000019	NT PSF-A488 IMPa4-A546 DAPI 8C2-siRNA-IMP-a2-a4 V2.00	0	20. NT IMPa4 PSF-A488 DAPI IMPa4-A546_k_TileScan_001 (Stage 11 of 49)	00-kYoCsVrgynrNjesNivXKkd
47		Nucleus	3	0.000	1.000	762	100000742	100000020	NT PSF-A488 IMPa4-A546 DAPI 8C2-siRNA-IMP-a2-a4 V2.00	0	20. NT IMPa4 PSF-A488 DAPI IMPa4-A546_k_TileScan_001 (Stage 11 of 49)	00-kYoCsVrgynrNjesNivXKkd
40		Nucleus	3	0.000	1.000	763	100000743	100000021	NT PSF-A488 IMPa4-A546 DAPI 8C2-siRNA-IMP-a2-a4 V2.00	0	20. NT IMPa4 PSF-A488 DAPI IMPa4-A546_k_TileScan_001 (Stage 11 of 49)	00-kYoCsVrgynrNjesNivXKkd
48		Nucleus	3	0.000	1.000	764	100000744	100000022	NT PSF-A488 IMPa4-A546 DAPI 8C2-siRNA-IMP-a2-a4 V2.00	0	20. NT IMPa4 PSF-A488 DAPI IMPa4-A546_k_TileScan_001 (Stage 11 of 49)	00-kYoCsVrgynrNjesNivXKkd
24		Nucleus	3	0.000	1.000	765	100000745	100000023	NT PSF-A488 IMPa4-A546 DAPI 8C2-siRNA-IMP-a2-a4 V2.00	0	20. NT IMPa4 PSF-A488 DAPI IMPa4-A546_k_TileScan_001 (Stage 11 of 49)	00-kYoCsVrgynrNjesNivXKkd
55		Nucleus	3	0.000	1.000	765	100000746	100000024	NT PSF-A488 IMPa4-A546 DAPI 8C2-siRNA-IMP-a2-a4 V2.00	0	20. NT IMPa4 PSF-A488 DAPI IMPa4-A546_k_TileScan_001 (Stage 11 of 49)	00-kYoCsVrgynrNjesNivXKkd
28		Nucleus	3	0.000	1.000	766	100000747	100000025	NT PSF-A488 IMPa4-A546 DAPI 8C2-siRNA-IMP-a2-a4 V2.00	0	20. NT IMPa4 PSF-A488 DAPI IMPa4-A546_k_TileScan_001 (Stage 11 of 49)	00-kYoCsVrgynrNjesNivXKkd
18		Nucleus	3	0.000	1.000	766	100000748	100000026	NT PSF-A488 IMPa4-A546 DAPI 8C2-siRNA-IMP-a2-a4 V2.00	0	20. NT IMPa4 PSF-A488 DAPI IMPa4-A546_k_TileScan_001 (Stage 11 of 49)	00-kYoCsVrgynrNjesNivXKkd
62		Nucleus	3	0.000	1.000	767	100000749	100000027	NT PSF-A488 IMPa4-A546 DAPI 8C2-siRNA-IMP-a2-a4 V2.00	0	20. NT IMPa4 PSF-A488 DAPI IMPa4-A546_k_TileScan_001 (Stage 11 of 49)	00-kYoCsVrgynrNjesNivXKkd
88		Nucleus	3	0.000	1.000	770	100000750	100000028	NT PSF-A488 IMPa4-A546 DAPI 8C2-siRNA-IMP-a2-a4 V2.00	0	20. NT IMPa4 PSF-A488 DAPI IMPa4-A546_k_TileScan_001 (Stage 11 of 49)	00-kYoCsVrgynrNjesNivXKkd
37		Nucleus	3	0.000	1.000	771	100000751	100000029	NT PSF-A488 IMPa4-A546 DAPI 8C2-siRNA-IMP-a2-a4 V2.00	0	20. NT IMPa4 PSF-A488 DAPI IMPa4-A546_k_TileScan_001 (Stage 11 of 49)	00-kYoCsVrgynrNjesNivXKkd
71		Nucleus	3	0.000	1.000	771	100000752	100000030	NT PSF-A488 IMPa4-A546 DAPI 8C2-siRNA-IMP-a2-a4 V2.00	0	20. NT IMPa4 PSF-A488 DAPI IMPa4-A546_k_TileScan_001 (Stage 11 of 49)	00-kYoCsVrgynrNjesNivXKkd
19		Nucleus	3	0.000	1.000	773	100000753	100000000	NT PSF-A488 IMPa4-A546 DAPI 8C2-siRNA-IMP-a2-a4 V2.00	0	20. NT IMPa4 PSF-A488 DAPI IMPa4-A546_l_TileScan_001 (Stage 12 of 49)	00-cX5ouwvkPsMUKDLhp7nVVF
26		Nucleus	3	0.000	1.000	774	100000754	100000001	NT PSF-A488 IMPa4-A546 DAPI 8C2-siRNA-IMP-a2-a4 V2.00	0	20. NT IMPa4 PSF-A488 DAPI IMPa4-A546_l_TileScan_001 (Stage 12 of 49)	00-cX5ouwvkPsMUKDLhp7nVVF
40		Nucleus	3	0.000	1.000	775	100000755	100000002	NT PSF-A488 IMPa4-A546 DAPI 8C2-siRNA-IMP-a2-a4 V2.00	0	20. NT IMPa4 PSF-A488 DAPI IMPa4-A546_l_TileScan_001 (Stage 12 of 49)	00-cX5ouwvkPsMUKDLhp7nVVF
21		Nucleus	3	0.000	1.000	776	100000756	100000003	NT PSF-A488 IMPa4-A546 DAPI 8C2-siRNA-IMP-a2-a4 V2.00	0	20. NT IMPa4 PSF-A488 DAPI IMPa4-A546_l_TileScan_001 (Stage 12 of 49)	00-cX5ouwvkPsMUKDLhp7nVVF
32		Nucleus	3	0.000	1.000	777	100000757	100000004	NT PSF-A488 IMPa4-A546 DAPI 8C2-siRNA-IMP-a2-a4 V2.00	0	20. NT IMPa4 PSF-A488 DAPI IMPa4-A546_l_TileScan_001 (Stage 12 of 49)	00-cX5ouwvkPsMUKDLhp7nVVF
50		Nucleus	3	0.000	1.000	778	100000758	100000005	NT PSF-A488 IMPa4-A546 DAPI 8C2-siRNA-IMP-a2-a4 V2.00	0	20. NT IMPa4 PSF-A488 DAPI IMPa4-A546_l_TileScan_001 (Stage 12 of 49)	00-cX5ouwvkPsMUKDLhp7nVVF
51		Nucleus	3	0.000	1.000	780	100000759	100000006	NT PSF-A488 IMPa4-A546 DAPI 8C2-siRNA-IMP-a2-a4 V2.00	0	20. NT IMPa4 PSF-A488 DAPI IMPa4-A546_l_TileScan_001 (Stage 12 of 49)	00-cX5ouwvkPsMUKDLhp7nVVF
32		Nucleus	3	0.000	1.000	781	100000760	100000007	NT PSF-A488 IMPa4-A546 DAPI 8C2-siRNA-IMP-a2-a4 V2.00	0	20. NT IMPa4 PSF-A488 DAPI IMPa4-A546_l_TileScan_001 (Stage 12 of 49)	00-cX5ouwvkPsMUKDLhp7nVVF
37		Nucleus	3	0.000	1.000	782	100000761	100000008	NT PSF-A488 IMPa4-A546 DAPI 8C2-siRNA-IMP-a2-a4 V2.00	0	20. NT IMPa4 PSF-A488 DAPI IMPa4-A546_l_TileScan_001 (Stage 12 of 49)	00-cX5ouwvkPsMUKDLhp7nVVF
36		Nucleus	3	0.000	1.000	783	100000762	100000009	NT PSF-A488 IMPa4-A546 DAPI 8C2-siRNA-IMP-a2-a4 V2.00	0	20. NT IMPa4 PSF-A488 DAPI IMPa4-A546_l_TileScan_001 (Stage 12 of 49)	00-cX5ouwvkPsMUKDLhp7nVVF
17		Nucleus	3	0.000	1.000	783	100000763	100000010	NT PSF-A488 IMPa4-A546 DAPI 8C2-siRNA-IMP-a2-a4 V2.00	0	20. NT IMPa4 PSF-A488 DAPI IMPa4-A546_l_TileScan_001 (Stage 12 of 49)	00-cX5ouwvkPsMUKDLhp7nVVF
39		Nucleus	3	0.000	1.000	784	100000764	100000011	NT PSF-A488 IMPa4-A546 DAPI 8C2-siRNA-IMP-a2-a4 V2.00	0	20. NT IMPa4 PSF-A488 DAPI IMPa4-A546_l_TileScan_001 (Stage 12 of 49)	00-cX5ouwvkPsMUKDLhp7nVVF
49		Nucleus	3	0.000	1.000	784	100000765	100000012	NT PSF-A488 IMPa4-A546 DAPI 8C2-siRNA-IMP-a2-a4 V2.00	0	20. NT IMPa4 PSF-A488 DAPI IMPa4-A546_l_TileScan_001 (Stage 12 of 49)	00-cX5ouwvkPsMUKDLhp7nVVF
34		Nucleus	3	0.000	1.000	785	100000766	100000013	NT PSF-A488 IMPa4-A546 DAPI 8C2-siRNA-IMP-a2-a4 V2.00	0	20. NT IMPa4 PSF-A488 DAPI IMPa4-A546_l_TileScan_001 (Stage 12 of 49)	00-cX5ouwvkPsMUKDLhp7nVVF
40		Nucleus	3	0.000	1.000	788	100000767	100000014	NT PSF-A488 IMPa4-A546 DAPI 8C2-siRNA-IMP-a2-a4 V2.00	0	20. NT IMPa4 PSF-A488 DAPI IMPa4-A546_l_TileScan_001 (Stage 12 of 49)	00-cX5ouwvkPsMUKDLhp7nVVF
38		Nucleus	3	0.000	1.000	788	100000768	100000015	NT PSF-A488 IMPa4-A546 DAPI 8C2-siRNA-IMP-a2-a4 V2.00	0	20. NT IMPa4 PSF-A488 DAPI IMPa4-A546_l_TileScan_001 (Stage 12 of 49)	00-cX5ouwvkPsMUKDLhp7nVVF
21		Nucleus	3	0.000	1.000	789	100000769	100000016	NT PSF-A488 IMPa4-A546 DAPI 8C2-siRNA-IMP-a2-a4 V2.00	0	20. NT IMPa4 PSF-A488 DAPI IMPa4-A546_l_TileScan_001 (Stage 12 of 49)	00-cX5ouwvkPsMUKDLhp7nVVF
23		Nucleus	3	0.000	1.000	790	100000770	100000017	NT PSF-A488 IMPa4-A546 DAPI 8C2-siRNA-IMP-a2-a4 V2.00	0	20. NT IMPa4 PSF-A488 DAPI IMPa4-A546_l_TileScan_001 (Stage 12 of 49)	00-cX5ouwvkPsMUKDLhp7nVVF
33		Nucleus	3	0.000	1.000	791	100000771	100000018	NT PSF-A488 IMPa4-A546 DAPI 8C2-siRNA-IMP-a2-a4 V2.00	0	20. NT IMPa4 PSF-A488 DAPI IMPa4-A546_l_TileScan_001 (Stage 12 of 49)	00-cX5ouwvkPsMUKDLhp7nVVF
34		Nucleus	3	0.000	1.000	793	100000772	100000019	NT PSF-A488 IMPa4-A546 DAPI 8C2-siRNA-IMP-a2-a4 V2.00	0	20. NT IMPa4 PSF-A488 DAPI IMPa4-A546_l_TileScan_001 (Stage 12 of 49)	00-cX5ouwvkPsMUKDLhp7nVVF
52		Nucleus	3	0.000	1.000	794	100000773	100000020	NT PSF-A488 IMPa4-A546 DAPI 8C2-siRNA-IMP-a2-a4 V2.00	0	20. NT IMPa4 PSF-A488 DAPI IMPa4-A546_l_TileScan_001 (Stage 12 of 49)	00-cX5ouwvkPsMUKDLhp7nVVF
20		Nucleus	3	0.000	1.000	795	100000774	100000021	NT PSF-A488 IMPa4-A546 DAPI 8C2-siRNA-IMP-a2-a4 V2.00	0	20. NT IMPa4 PSF-A488 DAPI IMPa4-A546_l_TileScan_001 (Stage 12 of 49)	00-cX5ouwvkPsMUKDLhp7nVVF
34		Nucleus	3	0.000	1.000	795	100000775	100000022	NT PSF-A488 IMPa4-A546 DAPI 8C2-siRNA-IMP-a2-a4 V2.00	0	20. NT IMPa4 PSF-A488 DAPI IMPa4-A546_l_TileScan_001 (Stage 12 of 49)	00-cX5ouwvkPsMUKDLhp7nVVF
37		Nucleus	3	0.000	1.000	795	100000776	100000023	NT PSF-A488 IMPa4-A546 DAPI 8C2-siRNA-IMP-a2-a4 V2.00	0	20. NT IMPa4 PSF-A488 DAPI IMPa4-A546_l_TileScan_001 (Stage 12 of 49)	00-cX5ouwvkPsMUKDLhp7nVVF
57		Nucleus	3	0.000	1.000	796	100000777	100000024	NT PSF-A488 IMPa4-A546 DAPI 8C2-siRNA-IMP-a2-a4 V2.00	0	20. NT IMPa4 PSF-A488 DAPI IMPa4-A546_l_TileScan_001 (Stage 12 of 49)	00-cX5ouwvkPsMUKDLhp7nVVF
40		Nucleus	3	0.000	1.000	797	100000778	100000025	NT PSF-A488 IMPa4-A546 DAPI 8C2-siRNA-IMP-a2-a4 V2.00	0	20. NT IMPa4 PSF-A488 DAPI IMPa4-A546_l_TileScan_001 (Stage 12 of 49)	00-cX5ouwvkPsMUKDLhp7nVVF
32		Nucleus	3	0.000	1.000	798	100000779	100000026	NT PSF-A488 IMPa4-A546 DAPI 8C2-siRNA-IMP-a2-a4 V2.00	0	20. NT IMPa4 PSF-A488 DAPI IMPa4-A546_l_TileScan_001 (Stage 12 of 49)	00-cX5ouwvkPsMUKDLhp7nVVF
26		Nucleus	3	0.000	1.000	799	100000780	100000027	NT PSF-A488 IMPa4-A546 DAPI 8C2-siRNA-IMP-a2-a4 V2.00	0	20. NT IMPa4 PSF-A488 DAPI IMPa4-A546_l_TileScan_001 (Stage 12 of 49)	00-cX5ouwvkPsMUKDLhp7nVVF
49		Nucleus	3	0.000	1.000	800	100000781	100000028	NT PSF-A488 IMPa4-A546 DAPI 8C2-siRNA-IMP-a2-a4 V2.00	0	20. NT IMPa4 PSF-A488 DAPI IMPa4-A546_l_TileScan_001 (Stage 12 of 49)	00-cX5ouwvkPsMUKDLhp7nVVF
41		Nucleus	3	0.000	1.000	801	100000782	100000029	NT PSF-A488 IMPa4-A546 DAPI 8C2-siRNA-IMP-a2-a4 V2.00	0	20. NT IMPa4 PSF-A488 DAPI IMPa4-A546_l_TileScan_001 (Stage 12 of 49)	00-cX5ouwvkPsMUKDLhp7nVVF
17		Nucleus	3	0.000	1.000	802	100000783	100000000	NT PSF-A488 IMPa4-A546 DAPI 8C2-siRNA-IMP-a2-a4 V2.00	0	20. NT IMPa4 PSF-A488 DAPI IMPa4-A546_m_TileScan_001 (Stage 13 of 49)	00-FJEYnynjGXqVCmsQsMxMK9
68		Nucleus	3	0.000	1.000	803	100000784	100000001	NT PSF-A488 IMPa4-A546 DAPI 8C2-siRNA-IMP-a2-a4 V2.00	0	20. NT IMPa4 PSF-A488 DAPI IMPa4-A546_m_TileScan_001 (Stage 13 of 49)	00-FJEYnynjGXqVCmsQsMxMK9
59		Nucleus	3	0.000	1.000	804	100000785	100000002	NT PSF-A488 IMPa4-A546 DAPI 8C2-siRNA-IMP-a2-a4 V2.00	0	20. NT IMPa4 PSF-A488 DAPI IMPa4-A546_m_TileScan_001 (Stage 13 of 49)	00-FJEYnynjGXqVCmsQsMxMK9
52		Nucleus	3	0.000	1.000	805	100000786	100000003	NT PSF-A488 IMPa4-A546 DAPI 8C2-siRNA-IMP-a2-a4 V2.00	0	20. NT IMPa4 PSF-A488 DAPI IMPa4-A546_m_TileScan_001 (Stage 13 of 49)	00-FJEYnynjGXqVCmsQsMxMK9
36		Nucleus	3	0.000	1.000	806	100000787	100000004	NT PSF-A488 IMPa4-A546 DAPI 8C2-siRNA-IMP-a2-a4 V2.00	0	20. NT IMPa4 PSF-A488 DAPI IMPa4-A546_m_TileScan_001 (Stage 13 of 49)	00-FJEYnynjGXqVCmsQsMxMK9
63		Nucleus	3	0.000	1.000	807	100000788	100000005	NT PSF-A488 IMPa4-A546 DAPI 8C2-siRNA-IMP-a2-a4 V2.00	0	20. NT IMPa4 PSF-A488 DAPI IMPa4-A546_m_TileScan_001 (Stage 13 of 49)	00-FJEYnynjGXqVCmsQsMxMK9
25		Nucleus	3	0.000	1.000	808	100000789	100000006	NT PSF-A488 IMPa4-A546 DAPI 8C2-siRNA-IMP-a2-a4 V2.00	0	20. NT IMPa4 PSF-A488 DAPI IMPa4-A546_m_TileScan_001 (Stage 13 of 49)	00-FJEYnynjGXqVCmsQsMxMK9
40		Nucleus	3	0.000	1.000	808	100000790	100000007	NT PSF-A488 IMPa4-A546 DAPI 8C2-siRNA-IMP-a2-a4 V2.00	0	20. NT IMPa4 PSF-A488 DAPI IMPa4-A546_m_TileScan_001 (Stage 13 of 49)	00-FJEYnynjGXqVCmsQsMxMK9
41		Nucleus	3	0.000	1.000	809	100000791	100000008	NT PSF-A488 IMPa4-A546 DAPI 8C2-siRNA-IMP-a2-a4 V2.00	0	20. NT IMPa4 PSF-A488 DAPI IMPa4-A546_m_TileScan_001 (Stage 13 of 49)	00-FJEYnynjGXqVCmsQsMxMK9
35		Nucleus	3	0.000	1.000	810	100000792	100000009	NT PSF-A488 IMPa4-A546 DAPI 8C2-siRNA-IMP-a2-a4 V2.00	0	20. NT IMPa4 PSF-A488 DAPI IMPa4-A546_m_TileScan_001 (Stage 13 of 49)	00-FJEYnynjGXqVCmsQsMxMK9
28		Nucleus	3	0.000	1.000	812	100000793	100000010	NT PSF-A488 IMPa4-A546 DAPI 8C2-siRNA-IMP-a2-a4 V2.00	0	20. NT IMPa4 PSF-A488 DAPI IMPa4-A546_m_TileScan_001 (Stage 13 of 49)	00-FJEYnynjGXqVCmsQsMxMK9
49		Nucleus	3	0.000	1.000	813	100000794	100000011	NT PSF-A488 IMPa4-A546 DAPI 8C2-siRNA-IMP-a2-a4 V2.00	0	20. NT IMPa4 PSF-A488 DAPI IMPa4-A546_m_TileScan_001 (Stage 13 of 49)	00-FJEYnynjGXqVCmsQsMxMK9
38		Nucleus	3	0.000	1.000	814	100000795	100000012	NT PSF-A488 IMPa4-A546 DAPI 8C2-siRNA-IMP-a2-a4 V2.00	0	20. NT IMPa4 PSF-A488 DAPI IMPa4-A546_m_TileScan_001 (Stage 13 of 49)	00-FJEYnynjGXqVCmsQsMxMK9
42		Nucleus	3	0.000	1.000	815	100000796	100000013	NT PSF-A488 IMPa4-A546 DAPI 8C2-siRNA-IMP-a2-a4 V2.00	0	20. NT IMPa4 PSF-A488 DAPI IMPa4-A546_m_TileScan_001 (Stage 13 of 49)	00-FJEYnynjGXqVCmsQsMxMK9
54		Nucleus	3	0.000	1.000	818	100000797	100000014	NT PSF-A488 IMPa4-A546 DAPI 8C2-siRNA-IMP-a2-a4 V2.00	0	20. NT IMPa4 PSF-A488 DAPI IMPa4-A546_m_TileScan_001 (Stage 13 of 49)	00-FJEYnynjGXqVCmsQsMxMK9
35		Nucleus	3	0.000	1.000	819	100000798	100000015	NT PSF-A488 IMPa4-A546 DAPI 8C2-siRNA-IMP-a2-a4 V2.00	0	20. NT IMPa4 PSF-A488 DAPI IMPa4-A546_m_TileScan_001 (Stage 13 of 49)	00-FJEYnynjGXqVCmsQsMxMK9
47		Nucleus	3	0.000	1.000	820	100000799	100000016	NT PSF-A488 IMPa4-A546 DAPI 8C2-siRNA-IMP-a2-a4 V2.00	0	20. NT IMPa4 PSF-A488 DAPI IMPa4-A546_m_TileScan_001 (Stage 13 of 49)	00-FJEYnynjGXqVCmsQsMxMK9
39		Nucleus	3	0.000	1.000	821	100000800	100000017	NT PSF-A488 IMPa4-A546 DAPI 8C2-siRNA-IMP-a2-a4 V2.00	0	20. NT IMPa4 PSF-A488 DAPI IMPa4-A546_m_TileScan_001 (Stage 13 of 49)	00-FJEYnynjGXqVCmsQsMxMK9
54		Nucleus	3	0.000	1.000	822	100000801	100000018	NT PSF-A488 IMPa4-A546 DAPI 8C2-siRNA-IMP-a2-a4 V2.00	0	20. NT IMPa4 PSF-A488 DAPI IMPa4-A546_m_TileScan_001 (Stage 13 of 49)	00-FJEYnynjGXqVCmsQsMxMK9
63		Nucleus	3	0.000	1.000	823	100000802	100000019	NT PSF-A488 IMPa4-A546 DAPI 8C2-siRNA-IMP-a2-a4 V2.00	0	20. NT IMPa4 PSF-A488 DAPI IMPa4-A546_m_TileScan_001 (Stage 13 of 49)	00-FJEYnynjGXqVCmsQsMxMK9
33		Nucleus	3	0.000	1.000	824	100000803	100000020	NT PSF-A488 IMPa4-A546 DAPI 8C2-siRNA-IMP-a2-a4 V2.00	0	20. NT IMPa4 PSF-A488 DAPI IMPa4-A546_m_TileScan_001 (Stage 13 of 49)	00-FJEYnynjGXqVCmsQsMxMK9
30		Nucleus	3	0.000	1.000	825	100000804	100000000	NT PSF-A488 IMPa4-A546 DAPI 8C2-siRNA-IMP-a2-a4 V2.00	0	20. NT IMPa4 PSF-A488 DAPI IMPa4-A546_n_TileScan_001 (Stage 14 of 49)	00-H3V2KPvBWoQjvUisEyr47R
26		Nucleus	3	0.000	1.000	826	100000805	100000001	NT PSF-A488 IMPa4-A546 DAPI 8C2-siRNA-IMP-a2-a4 V2.00	0	20. NT IMPa4 PSF-A488 DAPI IMPa4-A546_n_TileScan_001 (Stage 14 of 49)	00-H3V2KPvBWoQjvUisEyr47R
28		Nucleus	3	0.000	1.000	831	100000806	100000002	NT PSF-A488 IMPa4-A546 DAPI 8C2-siRNA-IMP-a2-a4 V2.00	0	20. NT IMPa4 PSF-A488 DAPI IMPa4-A546_n_TileScan_001 (Stage 14 of 49)	00-H3V2KPvBWoQjvUisEyr47R
39		Nucleus	3	0.000	1.000	831	100000807	100000003	NT PSF-A488 IMPa4-A546 DAPI 8C2-siRNA-IMP-a2-a4 V2.00	0	20. NT IMPa4 PSF-A488 DAPI IMPa4-A546_n_TileScan_001 (Stage 14 of 49)	00-H3V2KPvBWoQjvUisEyr47R
37		Nucleus	3	0.000	1.000	832	100000808	100000004	NT PSF-A488 IMPa4-A546 DAPI 8C2-siRNA-IMP-a2-a4 V2.00	0	20. NT IMPa4 PSF-A488 DAPI IMPa4-A546_n_TileScan_001 (Stage 14 of 49)	00-H3V2KPvBWoQjvUisEyr47R
12		Nucleus	3	0.000	1.000	833	100000809	100000005	NT PSF-A488 IMPa4-A546 DAPI 8C2-siRNA-IMP-a2-a4 V2.00	0	20. NT IMPa4 PSF-A488 DAPI IMPa4-A546_n_TileScan_001 (Stage 14 of 49)	00-H3V2KPvBWoQjvUisEyr47R
52		Nucleus	3	0.000	1.000	835	100000810	100000006	NT PSF-A488 IMPa4-A546 DAPI 8C2-siRNA-IMP-a2-a4 V2.00	0	20. NT IMPa4 PSF-A488 DAPI IMPa4-A546_n_TileScan_001 (Stage 14 of 49)	00-H3V2KPvBWoQjvUisEyr47R
65		Nucleus	3	0.000	1.000	836	100000811	100000007	NT PSF-A488 IMPa4-A546 DAPI 8C2-siRNA-IMP-a2-a4 V2.00	0	20. NT IMPa4 PSF-A488 DAPI IMPa4-A546_n_TileScan_001 (Stage 14 of 49)	00-H3V2KPvBWoQjvUisEyr47R
32		Nucleus	3	0.000	1.000	837	100000812	100000008	NT PSF-A488 IMPa4-A546 DAPI 8C2-siRNA-IMP-a2-a4 V2.00	0	20. NT IMPa4 PSF-A488 DAPI IMPa4-A546_n_TileScan_001 (Stage 14 of 49)	00-H3V2KPvBWoQjvUisEyr47R
62		Nucleus	3	0.000	1.000	837	100000813	100000009	NT PSF-A488 IMPa4-A546 DAPI 8C2-siRNA-IMP-a2-a4 V2.00	0	20. NT IMPa4 PSF-A488 DAPI IMPa4-A546_n_TileScan_001 (Stage 14 of 49)	00-H3V2KPvBWoQjvUisEyr47R
27		Nucleus	3	0.000	1.000	840	100000814	100000010	NT PSF-A488 IMPa4-A546 DAPI 8C2-siRNA-IMP-a2-a4 V2.00	0	20. NT IMPa4 PSF-A488 DAPI IMPa4-A546_n_TileScan_001 (Stage 14 of 49)	00-H3V2KPvBWoQjvUisEyr47R
36		Nucleus	3	0.000	1.000	841	100000815	100000011	NT PSF-A488 IMPa4-A546 DAPI 8C2-siRNA-IMP-a2-a4 V2.00	0	20. NT IMPa4 PSF-A488 DAPI IMPa4-A546_n_TileScan_001 (Stage 14 of 49)	00-H3V2KPvBWoQjvUisEyr47R
33		Nucleus	3	0.000	1.000	841	100000816	100000012	NT PSF-A488 IMPa4-A546 DAPI 8C2-siRNA-IMP-a2-a4 V2.00	0	20. NT IMPa4 PSF-A488 DAPI IMPa4-A546_n_TileScan_001 (Stage 14 of 49)	00-H3V2KPvBWoQjvUisEyr47R
32		Nucleus	3	0.000	1.000	842	100000817	100000013	NT PSF-A488 IMPa4-A546 DAPI 8C2-siRNA-IMP-a2-a4 V2.00	0	20. NT IMPa4 PSF-A488 DAPI IMPa4-A546_n_TileScan_001 (Stage 14 of 49)	00-H3V2KPvBWoQjvUisEyr47R
101		Nucleus	3	0.000	1.000	843	100000818	100000014	NT PSF-A488 IMPa4-A546 DAPI 8C2-siRNA-IMP-a2-a4 V2.00	0	20. NT IMPa4 PSF-A488 DAPI IMPa4-A546_n_TileScan_001 (Stage 14 of 49)	00-H3V2KPvBWoQjvUisEyr47R
17		Nucleus	3	0.000	1.000	844	100000819	100000015	NT PSF-A488 IMPa4-A546 DAPI 8C2-siRNA-IMP-a2-a4 V2.00	0	20. NT IMPa4 PSF-A488 DAPI IMPa4-A546_n_TileScan_001 (Stage 14 of 49)	00-H3V2KPvBWoQjvUisEyr47R
37		Nucleus	3	0.000	1.000	845	100000820	100000016	NT PSF-A488 IMPa4-A546 DAPI 8C2-siRNA-IMP-a2-a4 V2.00	0	20. NT IMPa4 PSF-A488 DAPI IMPa4-A546_n_TileScan_001 (Stage 14 of 49)	00-H3V2KPvBWoQjvUisEyr47R
36		Nucleus	3	0.000	1.000	846	100000821	100000017	NT PSF-A488 IMPa4-A546 DAPI 8C2-siRNA-IMP-a2-a4 V2.00	0	20. NT IMPa4 PSF-A488 DAPI IMPa4-A546_n_TileScan_001 (Stage 14 of 49)	00-H3V2KPvBWoQjvUisEyr47R
27		Nucleus	3	0.000	1.000	847	100000822	100000018	NT PSF-A488 IMPa4-A546 DAPI 8C2-siRNA-IMP-a2-a4 V2.00	0	20. NT IMPa4 PSF-A488 DAPI IMPa4-A546_n_TileScan_001 (Stage 14 of 49)	00-H3V2KPvBWoQjvUisEyr47R
38		Nucleus	3	0.000	1.000	848	100000823	100000019	NT PSF-A488 IMPa4-A546 DAPI 8C2-siRNA-IMP-a2-a4 V2.00	0	20. NT IMPa4 PSF-A488 DAPI IMPa4-A546_n_TileScan_001 (Stage 14 of 49)	00-H3V2KPvBWoQjvUisEyr47R
24		Nucleus	3	0.000	1.000	849	100000824	100000020	NT PSF-A488 IMPa4-A546 DAPI 8C2-siRNA-IMP-a2-a4 V2.00	0	20. NT IMPa4 PSF-A488 DAPI IMPa4-A546_n_TileScan_001 (Stage 14 of 49)	00-H3V2KPvBWoQjvUisEyr47R
57		Nucleus	3	0.000	1.000	850	100000825	100000021	NT PSF-A488 IMPa4-A546 DAPI 8C2-siRNA-IMP-a2-a4 V2.00	0	20. NT IMPa4 PSF-A488 DAPI IMPa4-A546_n_TileScan_001 (Stage 14 of 49)	00-H3V2KPvBWoQjvUisEyr47R
47		Nucleus	3	0.000	1.000	851	100000826	100000022	NT PSF-A488 IMPa4-A546 DAPI 8C2-siRNA-IMP-a2-a4 V2.00	0	20. NT IMPa4 PSF-A488 DAPI IMPa4-A546_n_TileScan_001 (Stage 14 of 49)	00-H3V2KPvBWoQjvUisEyr47R
65		Nucleus	3	0.000	1.000	852	100000827	100000023	NT PSF-A488 IMPa4-A546 DAPI 8C2-siRNA-IMP-a2-a4 V2.00	0	20. NT IMPa4 PSF-A488 DAPI IMPa4-A546_n_TileScan_001 (Stage 14 of 49)	00-H3V2KPvBWoQjvUisEyr47R
37		Nucleus	3	0.000	1.000	853	100000828	100000000	NT PSF-A488 IMPa4-A546 DAPI 8C2-siRNA-IMP-a2-a4 V2.00	0	20. NT IMPa4 PSF-A488 DAPI IMPa4-A546_o_TileScan_001 (Stage 15 of 49)	00-wQazt5DehjcyqG3nDH5pXe
55		Nucleus	3	0.000	1.000	854	100000829	100000001	NT PSF-A488 IMPa4-A546 DAPI 8C2-siRNA-IMP-a2-a4 V2.00	0	20. NT IMPa4 PSF-A488 DAPI IMPa4-A546_o_TileScan_001 (Stage 15 of 49)	00-wQazt5DehjcyqG3nDH5pXe
47		Nucleus	3	0.000	1.000	855	100000830	100000002	NT PSF-A488 IMPa4-A546 DAPI 8C2-siRNA-IMP-a2-a4 V2.00	0	20. NT IMPa4 PSF-A488 DAPI IMPa4-A546_o_TileScan_001 (Stage 15 of 49)	00-wQazt5DehjcyqG3nDH5pXe
44		Nucleus	3	0.000	1.000	856	100000831	100000003	NT PSF-A488 IMPa4-A546 DAPI 8C2-siRNA-IMP-a2-a4 V2.00	0	20. NT IMPa4 PSF-A488 DAPI IMPa4-A546_o_TileScan_001 (Stage 15 of 49)	00-wQazt5DehjcyqG3nDH5pXe
52		Nucleus	3	0.000	1.000	857	100000832	100000004	NT PSF-A488 IMPa4-A546 DAPI 8C2-siRNA-IMP-a2-a4 V2.00	0	20. NT IMPa4 PSF-A488 DAPI IMPa4-A546_o_TileScan_001 (Stage 15 of 49)	00-wQazt5DehjcyqG3nDH5pXe
58		Nucleus	3	0.000	1.000	858	100000833	100000005	NT PSF-A488 IMPa4-A546 DAPI 8C2-siRNA-IMP-a2-a4 V2.00	0	20. NT IMPa4 PSF-A488 DAPI IMPa4-A546_o_TileScan_001 (Stage 15 of 49)	00-wQazt5DehjcyqG3nDH5pXe
38		Nucleus	3	0.000	1.000	859	100000834	100000006	NT PSF-A488 IMPa4-A546 DAPI 8C2-siRNA-IMP-a2-a4 V2.00	0	20. NT IMPa4 PSF-A488 DAPI IMPa4-A546_o_TileScan_001 (Stage 15 of 49)	00-wQazt5DehjcyqG3nDH5pXe
31		Nucleus	3	0.000	1.000	860	100000835	100000007	NT PSF-A488 IMPa4-A546 DAPI 8C2-siRNA-IMP-a2-a4 V2.00	0	20. NT IMPa4 PSF-A488 DAPI IMPa4-A546_o_TileScan_001 (Stage 15 of 49)	00-wQazt5DehjcyqG3nDH5pXe
21		Nucleus	3	0.000	1.000	861	100000836	100000008	NT PSF-A488 IMPa4-A546 DAPI 8C2-siRNA-IMP-a2-a4 V2.00	0	20. NT IMPa4 PSF-A488 DAPI IMPa4-A546_o_TileScan_001 (Stage 15 of 49)	00-wQazt5DehjcyqG3nDH5pXe
24		Nucleus	3	0.000	1.000	862	100000837	100000009	NT PSF-A488 IMPa4-A546 DAPI 8C2-siRNA-IMP-a2-a4 V2.00	0	20. NT IMPa4 PSF-A488 DAPI IMPa4-A546_o_TileScan_001 (Stage 15 of 49)	00-wQazt5DehjcyqG3nDH5pXe
67		Nucleus	3	0.000	1.000	863	100000838	100000010	NT PSF-A488 IMPa4-A546 DAPI 8C2-siRNA-IMP-a2-a4 V2.00	0	20. NT IMPa4 PSF-A488 DAPI IMPa4-A546_o_TileScan_001 (Stage 15 of 49)	00-wQazt5DehjcyqG3nDH5pXe
80		Nucleus	3	0.000	1.000	864	100000839	100000011	NT PSF-A488 IMPa4-A546 DAPI 8C2-siRNA-IMP-a2-a4 V2.00	0	20. NT IMPa4 PSF-A488 DAPI IMPa4-A546_o_TileScan_001 (Stage 15 of 49)	00-wQazt5DehjcyqG3nDH5pXe
19		Nucleus	3	0.000	1.000	865	100000840	100000012	NT PSF-A488 IMPa4-A546 DAPI 8C2-siRNA-IMP-a2-a4 V2.00	0	20. NT IMPa4 PSF-A488 DAPI IMPa4-A546_o_TileScan_001 (Stage 15 of 49)	00-wQazt5DehjcyqG3nDH5pXe
41		Nucleus	3	0.000	1.000	868	100000841	100000013	NT PSF-A488 IMPa4-A546 DAPI 8C2-siRNA-IMP-a2-a4 V2.00	0	20. NT IMPa4 PSF-A488 DAPI IMPa4-A546_o_TileScan_001 (Stage 15 of 49)	00-wQazt5DehjcyqG3nDH5pXe
35		Nucleus	3	0.000	1.000	869	100000842	100000014	NT PSF-A488 IMPa4-A546 DAPI 8C2-siRNA-IMP-a2-a4 V2.00	0	20. NT IMPa4 PSF-A488 DAPI IMPa4-A546_o_TileScan_001 (Stage 15 of 49)	00-wQazt5DehjcyqG3nDH5pXe
44		Nucleus	3	0.000	1.000	870	100000843	100000015	NT PSF-A488 IMPa4-A546 DAPI 8C2-siRNA-IMP-a2-a4 V2.00	0	20. NT IMPa4 PSF-A488 DAPI IMPa4-A546_o_TileScan_001 (Stage 15 of 49)	00-wQazt5DehjcyqG3nDH5pXe
31		Nucleus	3	0.000	1.000	871	100000844	100000016	NT PSF-A488 IMPa4-A546 DAPI 8C2-siRNA-IMP-a2-a4 V2.00	0	20. NT IMPa4 PSF-A488 DAPI IMPa4-A546_o_TileScan_001 (Stage 15 of 49)	00-wQazt5DehjcyqG3nDH5pXe
37		Nucleus	3	0.000	1.000	872	100000845	100000017	NT PSF-A488 IMPa4-A546 DAPI 8C2-siRNA-IMP-a2-a4 V2.00	0	20. NT IMPa4 PSF-A488 DAPI IMPa4-A546_o_TileScan_001 (Stage 15 of 49)	00-wQazt5DehjcyqG3nDH5pXe
37		Nucleus	3	0.000	1.000	872	100000846	100000018	NT PSF-A488 IMPa4-A546 DAPI 8C2-siRNA-IMP-a2-a4 V2.00	0	20. NT IMPa4 PSF-A488 DAPI IMPa4-A546_o_TileScan_001 (Stage 15 of 49)	00-wQazt5DehjcyqG3nDH5pXe
44		Nucleus	3	0.000	1.000	873	100000847	100000019	NT PSF-A488 IMPa4-A546 DAPI 8C2-siRNA-IMP-a2-a4 V2.00	0	20. NT IMPa4 PSF-A488 DAPI IMPa4-A546_o_TileScan_001 (Stage 15 of 49)	00-wQazt5DehjcyqG3nDH5pXe
33		Nucleus	3	0.000	1.000	875	100000848	100000000	NT PSF-A488 IMPa4-A546 DAPI 8C2-siRNA-IMP-a2-a4 V2.00	0	20. NT IMPa4 PSF-A488 DAPI IMPa4-A546_p_TileScan_001 (Stage 16 of 49)	00-Ny7AkSHfBj65JGkypkc2t6
33		Nucleus	3	0.000	1.000	877	100000849	100000001	NT PSF-A488 IMPa4-A546 DAPI 8C2-siRNA-IMP-a2-a4 V2.00	0	20. NT IMPa4 PSF-A488 DAPI IMPa4-A546_p_TileScan_001 (Stage 16 of 49)	00-Ny7AkSHfBj65JGkypkc2t6
44		Nucleus	3	0.000	1.000	878	100000850	100000002	NT PSF-A488 IMPa4-A546 DAPI 8C2-siRNA-IMP-a2-a4 V2.00	0	20. NT IMPa4 PSF-A488 DAPI IMPa4-A546_p_TileScan_001 (Stage 16 of 49)	00-Ny7AkSHfBj65JGkypkc2t6
36		Nucleus	3	0.000	1.000	879	100000851	100000003	NT PSF-A488 IMPa4-A546 DAPI 8C2-siRNA-IMP-a2-a4 V2.00	0	20. NT IMPa4 PSF-A488 DAPI IMPa4-A546_p_TileScan_001 (Stage 16 of 49)	00-Ny7AkSHfBj65JGkypkc2t6
48		Nucleus	3	0.000	1.000	880	100000852	100000004	NT PSF-A488 IMPa4-A546 DAPI 8C2-siRNA-IMP-a2-a4 V2.00	0	20. NT IMPa4 PSF-A488 DAPI IMPa4-A546_p_TileScan_001 (Stage 16 of 49)	00-Ny7AkSHfBj65JGkypkc2t6
31		Nucleus	3	0.000	1.000	880	100000853	100000005	NT PSF-A488 IMPa4-A546 DAPI 8C2-siRNA-IMP-a2-a4 V2.00	0	20. NT IMPa4 PSF-A488 DAPI IMPa4-A546_p_TileScan_001 (Stage 16 of 49)	00-Ny7AkSHfBj65JGkypkc2t6
51		Nucleus	3	0.000	1.000	881	100000854	100000006	NT PSF-A488 IMPa4-A546 DAPI 8C2-siRNA-IMP-a2-a4 V2.00	0	20. NT IMPa4 PSF-A488 DAPI IMPa4-A546_p_TileScan_001 (Stage 16 of 49)	00-Ny7AkSHfBj65JGkypkc2t6
60		Nucleus	3	0.000	1.000	882	100000855	100000007	NT PSF-A488 IMPa4-A546 DAPI 8C2-siRNA-IMP-a2-a4 V2.00	0	20. NT IMPa4 PSF-A488 DAPI IMPa4-A546_p_TileScan_001 (Stage 16 of 49)	00-Ny7AkSHfBj65JGkypkc2t6
87		Nucleus	3	0.000	1.000	883	100000856	100000008	NT PSF-A488 IMPa4-A546 DAPI 8C2-siRNA-IMP-a2-a4 V2.00	0	20. NT IMPa4 PSF-A488 DAPI IMPa4-A546_p_TileScan_001 (Stage 16 of 49)	00-Ny7AkSHfBj65JGkypkc2t6
103		Nucleus	3	0.000	1.000	884	100000857	100000009	NT PSF-A488 IMPa4-A546 DAPI 8C2-siRNA-IMP-a2-a4 V2.00	0	20. NT IMPa4 PSF-A488 DAPI IMPa4-A546_p_TileScan_001 (Stage 16 of 49)	00-Ny7AkSHfBj65JGkypkc2t6
71		Nucleus	3	0.000	1.000	885	100000858	100000010	NT PSF-A488 IMPa4-A546 DAPI 8C2-siRNA-IMP-a2-a4 V2.00	0	20. NT IMPa4 PSF-A488 DAPI IMPa4-A546_p_TileScan_001 (Stage 16 of 49)	00-Ny7AkSHfBj65JGkypkc2t6
35		Nucleus	3	0.000	1.000	886	100000859	100000011	NT PSF-A488 IMPa4-A546 DAPI 8C2-siRNA-IMP-a2-a4 V2.00	0	20. NT IMPa4 PSF-A488 DAPI IMPa4-A546_p_TileScan_001 (Stage 16 of 49)	00-Ny7AkSHfBj65JGkypkc2t6
51		Nucleus	3	0.000	1.000	887	100000860	100000012	NT PSF-A488 IMPa4-A546 DAPI 8C2-siRNA-IMP-a2-a4 V2.00	0	20. NT IMPa4 PSF-A488 DAPI IMPa4-A546_p_TileScan_001 (Stage 16 of 49)	00-Ny7AkSHfBj65JGkypkc2t6
33		Nucleus	3	0.000	1.000	888	100000861	100000013	NT PSF-A488 IMPa4-A546 DAPI 8C2-siRNA-IMP-a2-a4 V2.00	0	20. NT IMPa4 PSF-A488 DAPI IMPa4-A546_p_TileScan_001 (Stage 16 of 49)	00-Ny7AkSHfBj65JGkypkc2t6
36		Nucleus	3	0.000	1.000	889	100000862	100000014	NT PSF-A488 IMPa4-A546 DAPI 8C2-siRNA-IMP-a2-a4 V2.00	0	20. NT IMPa4 PSF-A488 DAPI IMPa4-A546_p_TileScan_001 (Stage 16 of 49)	00-Ny7AkSHfBj65JGkypkc2t6
48		Nucleus	3	0.000	1.000	889	100000863	100000015	NT PSF-A488 IMPa4-A546 DAPI 8C2-siRNA-IMP-a2-a4 V2.00	0	20. NT IMPa4 PSF-A488 DAPI IMPa4-A546_p_TileScan_001 (Stage 16 of 49)	00-Ny7AkSHfBj65JGkypkc2t6
86		Nucleus	3	0.000	1.000	890	100000864	100000016	NT PSF-A488 IMPa4-A546 DAPI 8C2-siRNA-IMP-a2-a4 V2.00	0	20. NT IMPa4 PSF-A488 DAPI IMPa4-A546_p_TileScan_001 (Stage 16 of 49)	00-Ny7AkSHfBj65JGkypkc2t6
73		Nucleus	3	0.000	1.000	891	100000865	100000017	NT PSF-A488 IMPa4-A546 DAPI 8C2-siRNA-IMP-a2-a4 V2.00	0	20. NT IMPa4 PSF-A488 DAPI IMPa4-A546_p_TileScan_001 (Stage 16 of 49)	00-Ny7AkSHfBj65JGkypkc2t6
113		Nucleus	3	0.000	1.000	892	100000866	100000018	NT PSF-A488 IMPa4-A546 DAPI 8C2-siRNA-IMP-a2-a4 V2.00	0	20. NT IMPa4 PSF-A488 DAPI IMPa4-A546_p_TileScan_001 (Stage 16 of 49)	00-Ny7AkSHfBj65JGkypkc2t6
41		Nucleus	3	0.000	1.000	893	100000867	100000019	NT PSF-A488 IMPa4-A546 DAPI 8C2-siRNA-IMP-a2-a4 V2.00	0	20. NT IMPa4 PSF-A488 DAPI IMPa4-A546_p_TileScan_001 (Stage 16 of 49)	00-Ny7AkSHfBj65JGkypkc2t6
69		Nucleus	3	0.000	1.000	894	100000868	100000020	NT PSF-A488 IMPa4-A546 DAPI 8C2-siRNA-IMP-a2-a4 V2.00	0	20. NT IMPa4 PSF-A488 DAPI IMPa4-A546_p_TileScan_001 (Stage 16 of 49)	00-Ny7AkSHfBj65JGkypkc2t6
51		Nucleus	3	0.000	1.000	895	100000869	100000021	NT PSF-A488 IMPa4-A546 DAPI 8C2-siRNA-IMP-a2-a4 V2.00	0	20. NT IMPa4 PSF-A488 DAPI IMPa4-A546_p_TileScan_001 (Stage 16 of 49)	00-Ny7AkSHfBj65JGkypkc2t6
42		Nucleus	3	0.000	1.000	896	100000870	100000022	NT PSF-A488 IMPa4-A546 DAPI 8C2-siRNA-IMP-a2-a4 V2.00	0	20. NT IMPa4 PSF-A488 DAPI IMPa4-A546_p_TileScan_001 (Stage 16 of 49)	00-Ny7AkSHfBj65JGkypkc2t6
59		Nucleus	3	0.000	1.000	897	100000871	100000023	NT PSF-A488 IMPa4-A546 DAPI 8C2-siRNA-IMP-a2-a4 V2.00	0	20. NT IMPa4 PSF-A488 DAPI IMPa4-A546_p_TileScan_001 (Stage 16 of 49)	00-Ny7AkSHfBj65JGkypkc2t6
46		Nucleus	3	0.000	1.000	898	100000872	100000024	NT PSF-A488 IMPa4-A546 DAPI 8C2-siRNA-IMP-a2-a4 V2.00	0	20. NT IMPa4 PSF-A488 DAPI IMPa4-A546_p_TileScan_001 (Stage 16 of 49)	00-Ny7AkSHfBj65JGkypkc2t6
52		Nucleus	3	0.000	1.000	898	100000873	100000025	NT PSF-A488 IMPa4-A546 DAPI 8C2-siRNA-IMP-a2-a4 V2.00	0	20. NT IMPa4 PSF-A488 DAPI IMPa4-A546_p_TileScan_001 (Stage 16 of 49)	00-Ny7AkSHfBj65JGkypkc2t6
64		Nucleus	3	0.000	1.000	900	100000874	100000026	NT PSF-A488 IMPa4-A546 DAPI 8C2-siRNA-IMP-a2-a4 V2.00	0	20. NT IMPa4 PSF-A488 DAPI IMPa4-A546_p_TileScan_001 (Stage 16 of 49)	00-Ny7AkSHfBj65JGkypkc2t6
59		Nucleus	3	0.000	1.000	901	100000875	100000027	NT PSF-A488 IMPa4-A546 DAPI 8C2-siRNA-IMP-a2-a4 V2.00	0	20. NT IMPa4 PSF-A488 DAPI IMPa4-A546_p_TileScan_001 (Stage 16 of 49)	00-Ny7AkSHfBj65JGkypkc2t6
15		Nucleus	3	0.000	1.000	902	100000876	100000000	NT PSF-A488 IMPa4-A546 DAPI 8C2-siRNA-IMP-a2-a4 V2.00	0	20. NT IMPa4 PSF-A488 DAPI IMPa4-A546_q_TileScan_001 (Stage 17 of 49)	00-6RypqR8dSFzRGBSqHsqTKo
38		Nucleus	3	0.000	1.000	903	100000877	100000001	NT PSF-A488 IMPa4-A546 DAPI 8C2-siRNA-IMP-a2-a4 V2.00	0	20. NT IMPa4 PSF-A488 DAPI IMPa4-A546_q_TileScan_001 (Stage 17 of 49)	00-6RypqR8dSFzRGBSqHsqTKo
27		Nucleus	3	0.000	1.000	904	100000878	100000002	NT PSF-A488 IMPa4-A546 DAPI 8C2-siRNA-IMP-a2-a4 V2.00	0	20. NT IMPa4 PSF-A488 DAPI IMPa4-A546_q_TileScan_001 (Stage 17 of 49)	00-6RypqR8dSFzRGBSqHsqTKo
32		Nucleus	3	0.000	1.000	905	100000879	100000003	NT PSF-A488 IMPa4-A546 DAPI 8C2-siRNA-IMP-a2-a4 V2.00	0	20. NT IMPa4 PSF-A488 DAPI IMPa4-A546_q_TileScan_001 (Stage 17 of 49)	00-6RypqR8dSFzRGBSqHsqTKo
43		Nucleus	3	0.000	1.000	906	100000880	100000004	NT PSF-A488 IMPa4-A546 DAPI 8C2-siRNA-IMP-a2-a4 V2.00	0	20. NT IMPa4 PSF-A488 DAPI IMPa4-A546_q_TileScan_001 (Stage 17 of 49)	00-6RypqR8dSFzRGBSqHsqTKo
39		Nucleus	3	0.000	1.000	907	100000881	100000005	NT PSF-A488 IMPa4-A546 DAPI 8C2-siRNA-IMP-a2-a4 V2.00	0	20. NT IMPa4 PSF-A488 DAPI IMPa4-A546_q_TileScan_001 (Stage 17 of 49)	00-6RypqR8dSFzRGBSqHsqTKo
53		Nucleus	3	0.000	1.000	908	100000882	100000006	NT PSF-A488 IMPa4-A546 DAPI 8C2-siRNA-IMP-a2-a4 V2.00	0	20. NT IMPa4 PSF-A488 DAPI IMPa4-A546_q_TileScan_001 (Stage 17 of 49)	00-6RypqR8dSFzRGBSqHsqTKo
107		Nucleus	3	0.000	1.000	909	100000883	100000007	NT PSF-A488 IMPa4-A546 DAPI 8C2-siRNA-IMP-a2-a4 V2.00	0	20. NT IMPa4 PSF-A488 DAPI IMPa4-A546_q_TileScan_001 (Stage 17 of 49)	00-6RypqR8dSFzRGBSqHsqTKo
64		Nucleus	3	0.000	1.000	910	100000884	100000008	NT PSF-A488 IMPa4-A546 DAPI 8C2-siRNA-IMP-a2-a4 V2.00	0	20. NT IMPa4 PSF-A488 DAPI IMPa4-A546_q_TileScan_001 (Stage 17 of 49)	00-6RypqR8dSFzRGBSqHsqTKo
76		Nucleus	3	0.000	1.000	911	100000885	100000009	NT PSF-A488 IMPa4-A546 DAPI 8C2-siRNA-IMP-a2-a4 V2.00	0	20. NT IMPa4 PSF-A488 DAPI IMPa4-A546_q_TileScan_001 (Stage 17 of 49)	00-6RypqR8dSFzRGBSqHsqTKo
58		Nucleus	3	0.000	1.000	912	100000886	100000010	NT PSF-A488 IMPa4-A546 DAPI 8C2-siRNA-IMP-a2-a4 V2.00	0	20. NT IMPa4 PSF-A488 DAPI IMPa4-A546_q_TileScan_001 (Stage 17 of 49)	00-6RypqR8dSFzRGBSqHsqTKo
56		Nucleus	3	0.000	1.000	913	100000887	100000011	NT PSF-A488 IMPa4-A546 DAPI 8C2-siRNA-IMP-a2-a4 V2.00	0	20. NT IMPa4 PSF-A488 DAPI IMPa4-A546_q_TileScan_001 (Stage 17 of 49)	00-6RypqR8dSFzRGBSqHsqTKo
52		Nucleus	3	0.000	1.000	914	100000888	100000012	NT PSF-A488 IMPa4-A546 DAPI 8C2-siRNA-IMP-a2-a4 V2.00	0	20. NT IMPa4 PSF-A488 DAPI IMPa4-A546_q_TileScan_001 (Stage 17 of 49)	00-6RypqR8dSFzRGBSqHsqTKo
40		Nucleus	3	0.000	1.000	915	100000889	100000013	NT PSF-A488 IMPa4-A546 DAPI 8C2-siRNA-IMP-a2-a4 V2.00	0	20. NT IMPa4 PSF-A488 DAPI IMPa4-A546_q_TileScan_001 (Stage 17 of 49)	00-6RypqR8dSFzRGBSqHsqTKo
54		Nucleus	3	0.000	1.000	916	100000890	100000014	NT PSF-A488 IMPa4-A546 DAPI 8C2-siRNA-IMP-a2-a4 V2.00	0	20. NT IMPa4 PSF-A488 DAPI IMPa4-A546_q_TileScan_001 (Stage 17 of 49)	00-6RypqR8dSFzRGBSqHsqTKo
45		Nucleus	3	0.000	1.000	918	100000891	100000015	NT PSF-A488 IMPa4-A546 DAPI 8C2-siRNA-IMP-a2-a4 V2.00	0	20. NT IMPa4 PSF-A488 DAPI IMPa4-A546_q_TileScan_001 (Stage 17 of 49)	00-6RypqR8dSFzRGBSqHsqTKo
37		Nucleus	3	0.000	1.000	920	100000892	100000016	NT PSF-A488 IMPa4-A546 DAPI 8C2-siRNA-IMP-a2-a4 V2.00	0	20. NT IMPa4 PSF-A488 DAPI IMPa4-A546_q_TileScan_001 (Stage 17 of 49)	00-6RypqR8dSFzRGBSqHsqTKo
54		Nucleus	3	0.000	1.000	921	100000893	100000017	NT PSF-A488 IMPa4-A546 DAPI 8C2-siRNA-IMP-a2-a4 V2.00	0	20. NT IMPa4 PSF-A488 DAPI IMPa4-A546_q_TileScan_001 (Stage 17 of 49)	00-6RypqR8dSFzRGBSqHsqTKo
93		Nucleus	3	0.000	1.000	922	100000894	100000018	NT PSF-A488 IMPa4-A546 DAPI 8C2-siRNA-IMP-a2-a4 V2.00	0	20. NT IMPa4 PSF-A488 DAPI IMPa4-A546_q_TileScan_001 (Stage 17 of 49)	00-6RypqR8dSFzRGBSqHsqTKo
58		Nucleus	3	0.000	1.000	923	100000895	100000019	NT PSF-A488 IMPa4-A546 DAPI 8C2-siRNA-IMP-a2-a4 V2.00	0	20. NT IMPa4 PSF-A488 DAPI IMPa4-A546_q_TileScan_001 (Stage 17 of 49)	00-6RypqR8dSFzRGBSqHsqTKo
65		Nucleus	3	0.000	1.000	924	100000896	100000020	NT PSF-A488 IMPa4-A546 DAPI 8C2-siRNA-IMP-a2-a4 V2.00	0	20. NT IMPa4 PSF-A488 DAPI IMPa4-A546_q_TileScan_001 (Stage 17 of 49)	00-6RypqR8dSFzRGBSqHsqTKo
149		Nucleus	3	0.000	1.000	925	100000897	100000021	NT PSF-A488 IMPa4-A546 DAPI 8C2-siRNA-IMP-a2-a4 V2.00	0	20. NT IMPa4 PSF-A488 DAPI IMPa4-A546_q_TileScan_001 (Stage 17 of 49)	00-6RypqR8dSFzRGBSqHsqTKo
134		Nucleus	3	0.000	1.000	926	100000898	100000022	NT PSF-A488 IMPa4-A546 DAPI 8C2-siRNA-IMP-a2-a4 V2.00	0	20. NT IMPa4 PSF-A488 DAPI IMPa4-A546_q_TileScan_001 (Stage 17 of 49)	00-6RypqR8dSFzRGBSqHsqTKo
53		Nucleus	3	0.000	1.000	927	100000899	100000023	NT PSF-A488 IMPa4-A546 DAPI 8C2-siRNA-IMP-a2-a4 V2.00	0	20. NT IMPa4 PSF-A488 DAPI IMPa4-A546_q_TileScan_001 (Stage 17 of 49)	00-6RypqR8dSFzRGBSqHsqTKo
191		Nucleus	3	0.000	1.000	927	100000900	100000024	NT PSF-A488 IMPa4-A546 DAPI 8C2-siRNA-IMP-a2-a4 V2.00	0	20. NT IMPa4 PSF-A488 DAPI IMPa4-A546_q_TileScan_001 (Stage 17 of 49)	00-6RypqR8dSFzRGBSqHsqTKo
105		Nucleus	3	0.000	1.000	927	100000901	100000025	NT PSF-A488 IMPa4-A546 DAPI 8C2-siRNA-IMP-a2-a4 V2.00	0	20. NT IMPa4 PSF-A488 DAPI IMPa4-A546_q_TileScan_001 (Stage 17 of 49)	00-6RypqR8dSFzRGBSqHsqTKo
59		Nucleus	3	0.000	1.000	928	100000902	100000026	NT PSF-A488 IMPa4-A546 DAPI 8C2-siRNA-IMP-a2-a4 V2.00	0	20. NT IMPa4 PSF-A488 DAPI IMPa4-A546_q_TileScan_001 (Stage 17 of 49)	00-6RypqR8dSFzRGBSqHsqTKo
102		Nucleus	3	0.000	1.000	929	100000903	100000027	NT PSF-A488 IMPa4-A546 DAPI 8C2-siRNA-IMP-a2-a4 V2.00	0	20. NT IMPa4 PSF-A488 DAPI IMPa4-A546_q_TileScan_001 (Stage 17 of 49)	00-6RypqR8dSFzRGBSqHsqTKo
28		Nucleus	3	0.000	1.000	930	100000904	100000000	NT PSF-A488 IMPa4-A546 DAPI 8C2-siRNA-IMP-a2-a4 V2.00	0	20. NT IMPa4 PSF-A488 DAPI IMPa4-A546_r_TileScan_001 (Stage 18 of 49)	00-3okn3jGcSv6JdD63b8SXEf
15		Nucleus	3	0.000	1.000	931	100000905	100000001	NT PSF-A488 IMPa4-A546 DAPI 8C2-siRNA-IMP-a2-a4 V2.00	0	20. NT IMPa4 PSF-A488 DAPI IMPa4-A546_r_TileScan_001 (Stage 18 of 49)	00-3okn3jGcSv6JdD63b8SXEf
29		Nucleus	3	0.000	1.000	932	100000906	100000002	NT PSF-A488 IMPa4-A546 DAPI 8C2-siRNA-IMP-a2-a4 V2.00	0	20. NT IMPa4 PSF-A488 DAPI IMPa4-A546_r_TileScan_001 (Stage 18 of 49)	00-3okn3jGcSv6JdD63b8SXEf
31		Nucleus	3	0.000	1.000	933	100000907	100000003	NT PSF-A488 IMPa4-A546 DAPI 8C2-siRNA-IMP-a2-a4 V2.00	0	20. NT IMPa4 PSF-A488 DAPI IMPa4-A546_r_TileScan_001 (Stage 18 of 49)	00-3okn3jGcSv6JdD63b8SXEf
32		Nucleus	3	0.000	1.000	934	100000908	100000004	NT PSF-A488 IMPa4-A546 DAPI 8C2-siRNA-IMP-a2-a4 V2.00	0	20. NT IMPa4 PSF-A488 DAPI IMPa4-A546_r_TileScan_001 (Stage 18 of 49)	00-3okn3jGcSv6JdD63b8SXEf
46		Nucleus	3	0.000	1.000	937	100000909	100000005	NT PSF-A488 IMPa4-A546 DAPI 8C2-siRNA-IMP-a2-a4 V2.00	0	20. NT IMPa4 PSF-A488 DAPI IMPa4-A546_r_TileScan_001 (Stage 18 of 49)	00-3okn3jGcSv6JdD63b8SXEf
89		Nucleus	3	0.000	1.000	939	100000910	100000006	NT PSF-A488 IMPa4-A546 DAPI 8C2-siRNA-IMP-a2-a4 V2.00	0	20. NT IMPa4 PSF-A488 DAPI IMPa4-A546_r_TileScan_001 (Stage 18 of 49)	00-3okn3jGcSv6JdD63b8SXEf
27		Nucleus	3	0.000	1.000	941	100000911	100000007	NT PSF-A488 IMPa4-A546 DAPI 8C2-siRNA-IMP-a2-a4 V2.00	0	20. NT IMPa4 PSF-A488 DAPI IMPa4-A546_r_TileScan_001 (Stage 18 of 49)	00-3okn3jGcSv6JdD63b8SXEf
66		Nucleus	3	0.000	1.000	942	100000912	100000008	NT PSF-A488 IMPa4-A546 DAPI 8C2-siRNA-IMP-a2-a4 V2.00	0	20. NT IMPa4 PSF-A488 DAPI IMPa4-A546_r_TileScan_001 (Stage 18 of 49)	00-3okn3jGcSv6JdD63b8SXEf
45		Nucleus	3	0.000	1.000	943	100000913	100000009	NT PSF-A488 IMPa4-A546 DAPI 8C2-siRNA-IMP-a2-a4 V2.00	0	20. NT IMPa4 PSF-A488 DAPI IMPa4-A546_r_TileScan_001 (Stage 18 of 49)	00-3okn3jGcSv6JdD63b8SXEf
51		Nucleus	3	0.000	1.000	944	100000914	100000010	NT PSF-A488 IMPa4-A546 DAPI 8C2-siRNA-IMP-a2-a4 V2.00	0	20. NT IMPa4 PSF-A488 DAPI IMPa4-A546_r_TileScan_001 (Stage 18 of 49)	00-3okn3jGcSv6JdD63b8SXEf
81		Nucleus	3	0.000	1.000	945	100000915	100000011	NT PSF-A488 IMPa4-A546 DAPI 8C2-siRNA-IMP-a2-a4 V2.00	0	20. NT IMPa4 PSF-A488 DAPI IMPa4-A546_r_TileScan_001 (Stage 18 of 49)	00-3okn3jGcSv6JdD63b8SXEf
36		Nucleus	3	0.000	1.000	946	100000916	100000012	NT PSF-A488 IMPa4-A546 DAPI 8C2-siRNA-IMP-a2-a4 V2.00	0	20. NT IMPa4 PSF-A488 DAPI IMPa4-A546_r_TileScan_001 (Stage 18 of 49)	00-3okn3jGcSv6JdD63b8SXEf
96		Nucleus	3	0.000	1.000	947	100000917	100000013	NT PSF-A488 IMPa4-A546 DAPI 8C2-siRNA-IMP-a2-a4 V2.00	0	20. NT IMPa4 PSF-A488 DAPI IMPa4-A546_r_TileScan_001 (Stage 18 of 49)	00-3okn3jGcSv6JdD63b8SXEf
95		Nucleus	3	0.000	1.000	948	100000918	100000014	NT PSF-A488 IMPa4-A546 DAPI 8C2-siRNA-IMP-a2-a4 V2.00	0	20. NT IMPa4 PSF-A488 DAPI IMPa4-A546_r_TileScan_001 (Stage 18 of 49)	00-3okn3jGcSv6JdD63b8SXEf
19		Nucleus	3	0.000	1.000	949	100000919	100000015	NT PSF-A488 IMPa4-A546 DAPI 8C2-siRNA-IMP-a2-a4 V2.00	0	20. NT IMPa4 PSF-A488 DAPI IMPa4-A546_r_TileScan_001 (Stage 18 of 49)	00-3okn3jGcSv6JdD63b8SXEf
63		Nucleus	3	0.000	1.000	951	100000920	100000016	NT PSF-A488 IMPa4-A546 DAPI 8C2-siRNA-IMP-a2-a4 V2.00	0	20. NT IMPa4 PSF-A488 DAPI IMPa4-A546_r_TileScan_001 (Stage 18 of 49)	00-3okn3jGcSv6JdD63b8SXEf
130		Nucleus	3	0.000	1.000	952	100000921	100000017	NT PSF-A488 IMPa4-A546 DAPI 8C2-siRNA-IMP-a2-a4 V2.00	0	20. NT IMPa4 PSF-A488 DAPI IMPa4-A546_r_TileScan_001 (Stage 18 of 49)	00-3okn3jGcSv6JdD63b8SXEf
92		Nucleus	3	0.000	1.000	953	100000922	100000018	NT PSF-A488 IMPa4-A546 DAPI 8C2-siRNA-IMP-a2-a4 V2.00	0	20. NT IMPa4 PSF-A488 DAPI IMPa4-A546_r_TileScan_001 (Stage 18 of 49)	00-3okn3jGcSv6JdD63b8SXEf
54		Nucleus	3	0.000	1.000	954	100000923	100000019	NT PSF-A488 IMPa4-A546 DAPI 8C2-siRNA-IMP-a2-a4 V2.00	0	20. NT IMPa4 PSF-A488 DAPI IMPa4-A546_r_TileScan_001 (Stage 18 of 49)	00-3okn3jGcSv6JdD63b8SXEf
141		Nucleus	3	0.000	1.000	955	100000924	100000020	NT PSF-A488 IMPa4-A546 DAPI 8C2-siRNA-IMP-a2-a4 V2.00	0	20. NT IMPa4 PSF-A488 DAPI IMPa4-A546_r_TileScan_001 (Stage 18 of 49)	00-3okn3jGcSv6JdD63b8SXEf
38		Nucleus	3	0.000	1.000	957	100000925	100000000	NT PSF-A488 IMPa4-A546 DAPI 8C2-siRNA-IMP-a2-a4 V2.00	0	20. NT IMPa4 PSF-A488 DAPI IMPa4-A546_s_TileScan_001 (Stage 19 of 49)	00-tYvYLzUm8CxHRuGLHmYmgb
60		Nucleus	3	0.000	1.000	959	100000926	100000001	NT PSF-A488 IMPa4-A546 DAPI 8C2-siRNA-IMP-a2-a4 V2.00	0	20. NT IMPa4 PSF-A488 DAPI IMPa4-A546_s_TileScan_001 (Stage 19 of 49)	00-tYvYLzUm8CxHRuGLHmYmgb
51		Nucleus	3	0.000	1.000	960	100000927	100000002	NT PSF-A488 IMPa4-A546 DAPI 8C2-siRNA-IMP-a2-a4 V2.00	0	20. NT IMPa4 PSF-A488 DAPI IMPa4-A546_s_TileScan_001 (Stage 19 of 49)	00-tYvYLzUm8CxHRuGLHmYmgb
32		Nucleus	3	0.000	1.000	961	100000928	100000003	NT PSF-A488 IMPa4-A546 DAPI 8C2-siRNA-IMP-a2-a4 V2.00	0	20. NT IMPa4 PSF-A488 DAPI IMPa4-A546_s_TileScan_001 (Stage 19 of 49)	00-tYvYLzUm8CxHRuGLHmYmgb
33		Nucleus	3	0.000	1.000	962	100000929	100000004	NT PSF-A488 IMPa4-A546 DAPI 8C2-siRNA-IMP-a2-a4 V2.00	0	20. NT IMPa4 PSF-A488 DAPI IMPa4-A546_s_TileScan_001 (Stage 19 of 49)	00-tYvYLzUm8CxHRuGLHmYmgb
39		Nucleus	3	0.000	1.000	963	100000930	100000005	NT PSF-A488 IMPa4-A546 DAPI 8C2-siRNA-IMP-a2-a4 V2.00	0	20. NT IMPa4 PSF-A488 DAPI IMPa4-A546_s_TileScan_001 (Stage 19 of 49)	00-tYvYLzUm8CxHRuGLHmYmgb
19		Nucleus	3	0.000	1.000	963	100000931	100000006	NT PSF-A488 IMPa4-A546 DAPI 8C2-siRNA-IMP-a2-a4 V2.00	0	20. NT IMPa4 PSF-A488 DAPI IMPa4-A546_s_TileScan_001 (Stage 19 of 49)	00-tYvYLzUm8CxHRuGLHmYmgb
81		Nucleus	3	0.000	1.000	964	100000932	100000007	NT PSF-A488 IMPa4-A546 DAPI 8C2-siRNA-IMP-a2-a4 V2.00	0	20. NT IMPa4 PSF-A488 DAPI IMPa4-A546_s_TileScan_001 (Stage 19 of 49)	00-tYvYLzUm8CxHRuGLHmYmgb
152		Nucleus	3	0.000	1.000	965	100000933	100000008	NT PSF-A488 IMPa4-A546 DAPI 8C2-siRNA-IMP-a2-a4 V2.00	0	20. NT IMPa4 PSF-A488 DAPI IMPa4-A546_s_TileScan_001 (Stage 19 of 49)	00-tYvYLzUm8CxHRuGLHmYmgb
43		Nucleus	3	0.000	1.000	966	100000934	100000009	NT PSF-A488 IMPa4-A546 DAPI 8C2-siRNA-IMP-a2-a4 V2.00	0	20. NT IMPa4 PSF-A488 DAPI IMPa4-A546_s_TileScan_001 (Stage 19 of 49)	00-tYvYLzUm8CxHRuGLHmYmgb
48		Nucleus	3	0.000	1.000	967	100000935	100000010	NT PSF-A488 IMPa4-A546 DAPI 8C2-siRNA-IMP-a2-a4 V2.00	0	20. NT IMPa4 PSF-A488 DAPI IMPa4-A546_s_TileScan_001 (Stage 19 of 49)	00-tYvYLzUm8CxHRuGLHmYmgb
64		Nucleus	3	0.000	1.000	968	100000936	100000011	NT PSF-A488 IMPa4-A546 DAPI 8C2-siRNA-IMP-a2-a4 V2.00	0	20. NT IMPa4 PSF-A488 DAPI IMPa4-A546_s_TileScan_001 (Stage 19 of 49)	00-tYvYLzUm8CxHRuGLHmYmgb
48		Nucleus	3	0.000	1.000	969	100000937	100000012	NT PSF-A488 IMPa4-A546 DAPI 8C2-siRNA-IMP-a2-a4 V2.00	0	20. NT IMPa4 PSF-A488 DAPI IMPa4-A546_s_TileScan_001 (Stage 19 of 49)	00-tYvYLzUm8CxHRuGLHmYmgb
24		Nucleus	3	0.000	1.000	970	100000938	100000013	NT PSF-A488 IMPa4-A546 DAPI 8C2-siRNA-IMP-a2-a4 V2.00	0	20. NT IMPa4 PSF-A488 DAPI IMPa4-A546_s_TileScan_001 (Stage 19 of 49)	00-tYvYLzUm8CxHRuGLHmYmgb
39		Nucleus	3	0.000	1.000	970	100000939	100000014	NT PSF-A488 IMPa4-A546 DAPI 8C2-siRNA-IMP-a2-a4 V2.00	0	20. NT IMPa4 PSF-A488 DAPI IMPa4-A546_s_TileScan_001 (Stage 19 of 49)	00-tYvYLzUm8CxHRuGLHmYmgb
36		Nucleus	3	0.000	1.000	971	100000940	100000015	NT PSF-A488 IMPa4-A546 DAPI 8C2-siRNA-IMP-a2-a4 V2.00	0	20. NT IMPa4 PSF-A488 DAPI IMPa4-A546_s_TileScan_001 (Stage 19 of 49)	00-tYvYLzUm8CxHRuGLHmYmgb
43		Nucleus	3	0.000	1.000	973	100000941	100000016	NT PSF-A488 IMPa4-A546 DAPI 8C2-siRNA-IMP-a2-a4 V2.00	0	20. NT IMPa4 PSF-A488 DAPI IMPa4-A546_s_TileScan_001 (Stage 19 of 49)	00-tYvYLzUm8CxHRuGLHmYmgb
69		Nucleus	3	0.000	1.000	974	100000942	100000017	NT PSF-A488 IMPa4-A546 DAPI 8C2-siRNA-IMP-a2-a4 V2.00	0	20. NT IMPa4 PSF-A488 DAPI IMPa4-A546_s_TileScan_001 (Stage 19 of 49)	00-tYvYLzUm8CxHRuGLHmYmgb
64		Nucleus	3	0.000	1.000	975	100000943	100000018	NT PSF-A488 IMPa4-A546 DAPI 8C2-siRNA-IMP-a2-a4 V2.00	0	20. NT IMPa4 PSF-A488 DAPI IMPa4-A546_s_TileScan_001 (Stage 19 of 49)	00-tYvYLzUm8CxHRuGLHmYmgb
44		Nucleus	3	0.000	1.000	976	100000944	100000019	NT PSF-A488 IMPa4-A546 DAPI 8C2-siRNA-IMP-a2-a4 V2.00	0	20. NT IMPa4 PSF-A488 DAPI IMPa4-A546_s_TileScan_001 (Stage 19 of 49)	00-tYvYLzUm8CxHRuGLHmYmgb
31		Nucleus	3	0.000	1.000	977	100000945	100000020	NT PSF-A488 IMPa4-A546 DAPI 8C2-siRNA-IMP-a2-a4 V2.00	0	20. NT IMPa4 PSF-A488 DAPI IMPa4-A546_s_TileScan_001 (Stage 19 of 49)	00-tYvYLzUm8CxHRuGLHmYmgb
28		Nucleus	3	0.000	1.000	978	100000946	100000021	NT PSF-A488 IMPa4-A546 DAPI 8C2-siRNA-IMP-a2-a4 V2.00	0	20. NT IMPa4 PSF-A488 DAPI IMPa4-A546_s_TileScan_001 (Stage 19 of 49)	00-tYvYLzUm8CxHRuGLHmYmgb
59		Nucleus	3	0.000	1.000	979	100000947	100000022	NT PSF-A488 IMPa4-A546 DAPI 8C2-siRNA-IMP-a2-a4 V2.00	0	20. NT IMPa4 PSF-A488 DAPI IMPa4-A546_s_TileScan_001 (Stage 19 of 49)	00-tYvYLzUm8CxHRuGLHmYmgb
58		Nucleus	3	0.000	1.000	980	100000948	100000023	NT PSF-A488 IMPa4-A546 DAPI 8C2-siRNA-IMP-a2-a4 V2.00	0	20. NT IMPa4 PSF-A488 DAPI IMPa4-A546_s_TileScan_001 (Stage 19 of 49)	00-tYvYLzUm8CxHRuGLHmYmgb
49		Nucleus	3	0.000	1.000	981	100000949	100000024	NT PSF-A488 IMPa4-A546 DAPI 8C2-siRNA-IMP-a2-a4 V2.00	0	20. NT IMPa4 PSF-A488 DAPI IMPa4-A546_s_TileScan_001 (Stage 19 of 49)	00-tYvYLzUm8CxHRuGLHmYmgb
59		Nucleus	3	0.000	1.000	982	100000950	100000025	NT PSF-A488 IMPa4-A546 DAPI 8C2-siRNA-IMP-a2-a4 V2.00	0	20. NT IMPa4 PSF-A488 DAPI IMPa4-A546_s_TileScan_001 (Stage 19 of 49)	00-tYvYLzUm8CxHRuGLHmYmgb
69		Nucleus	3	0.000	1.000	983	100000951	100000026	NT PSF-A488 IMPa4-A546 DAPI 8C2-siRNA-IMP-a2-a4 V2.00	0	20. NT IMPa4 PSF-A488 DAPI IMPa4-A546_s_TileScan_001 (Stage 19 of 49)	00-tYvYLzUm8CxHRuGLHmYmgb
47		Nucleus	3	0.000	1.000	983	100000952	100000027	NT PSF-A488 IMPa4-A546 DAPI 8C2-siRNA-IMP-a2-a4 V2.00	0	20. NT IMPa4 PSF-A488 DAPI IMPa4-A546_s_TileScan_001 (Stage 19 of 49)	00-tYvYLzUm8CxHRuGLHmYmgb
29		Nucleus	3	0.000	1.000	984	100000953	100000000	NT PSF-A488 IMPa4-A546 DAPI 8C2-siRNA-IMP-a2-a4 V2.00	0	20. NT IMPa4 PSF-A488 DAPI IMPa4-A546_t_TileScan_001 (Stage 20 of 49)	00-ST9pYAcMVTgobtyvXx749b
37		Nucleus	3	0.000	1.000	985	100000954	100000001	NT PSF-A488 IMPa4-A546 DAPI 8C2-siRNA-IMP-a2-a4 V2.00	0	20. NT IMPa4 PSF-A488 DAPI IMPa4-A546_t_TileScan_001 (Stage 20 of 49)	00-ST9pYAcMVTgobtyvXx749b
19		Nucleus	3	0.000	1.000	987	100000955	100000002	NT PSF-A488 IMPa4-A546 DAPI 8C2-siRNA-IMP-a2-a4 V2.00	0	20. NT IMPa4 PSF-A488 DAPI IMPa4-A546_t_TileScan_001 (Stage 20 of 49)	00-ST9pYAcMVTgobtyvXx749b
21		Nucleus	3	0.000	1.000	988	100000956	100000003	NT PSF-A488 IMPa4-A546 DAPI 8C2-siRNA-IMP-a2-a4 V2.00	0	20. NT IMPa4 PSF-A488 DAPI IMPa4-A546_t_TileScan_001 (Stage 20 of 49)	00-ST9pYAcMVTgobtyvXx749b
55		Nucleus	3	0.000	1.000	989	100000957	100000004	NT PSF-A488 IMPa4-A546 DAPI 8C2-siRNA-IMP-a2-a4 V2.00	0	20. NT IMPa4 PSF-A488 DAPI IMPa4-A546_t_TileScan_001 (Stage 20 of 49)	00-ST9pYAcMVTgobtyvXx749b
73		Nucleus	3	0.000	1.000	990	100000958	100000005	NT PSF-A488 IMPa4-A546 DAPI 8C2-siRNA-IMP-a2-a4 V2.00	0	20. NT IMPa4 PSF-A488 DAPI IMPa4-A546_t_TileScan_001 (Stage 20 of 49)	00-ST9pYAcMVTgobtyvXx749b
27		Nucleus	3	0.000	1.000	991	100000959	100000006	NT PSF-A488 IMPa4-A546 DAPI 8C2-siRNA-IMP-a2-a4 V2.00	0	20. NT IMPa4 PSF-A488 DAPI IMPa4-A546_t_TileScan_001 (Stage 20 of 49)	00-ST9pYAcMVTgobtyvXx749b
29		Nucleus	3	0.000	1.000	993	100000960	100000007	NT PSF-A488 IMPa4-A546 DAPI 8C2-siRNA-IMP-a2-a4 V2.00	0	20. NT IMPa4 PSF-A488 DAPI IMPa4-A546_t_TileScan_001 (Stage 20 of 49)	00-ST9pYAcMVTgobtyvXx749b
98		Nucleus	3	0.000	1.000	994	100000961	100000008	NT PSF-A488 IMPa4-A546 DAPI 8C2-siRNA-IMP-a2-a4 V2.00	0	20. NT IMPa4 PSF-A488 DAPI IMPa4-A546_t_TileScan_001 (Stage 20 of 49)	00-ST9pYAcMVTgobtyvXx749b
17		Nucleus	3	0.000	1.000	995	100000962	100000009	NT PSF-A488 IMPa4-A546 DAPI 8C2-siRNA-IMP-a2-a4 V2.00	0	20. NT IMPa4 PSF-A488 DAPI IMPa4-A546_t_TileScan_001 (Stage 20 of 49)	00-ST9pYAcMVTgobtyvXx749b
32		Nucleus	3	0.000	1.000	995	100000963	100000010	NT PSF-A488 IMPa4-A546 DAPI 8C2-siRNA-IMP-a2-a4 V2.00	0	20. NT IMPa4 PSF-A488 DAPI IMPa4-A546_t_TileScan_001 (Stage 20 of 49)	00-ST9pYAcMVTgobtyvXx749b
29		Nucleus	3	0.000	1.000	996	100000964	100000011	NT PSF-A488 IMPa4-A546 DAPI 8C2-siRNA-IMP-a2-a4 V2.00	0	20. NT IMPa4 PSF-A488 DAPI IMPa4-A546_t_TileScan_001 (Stage 20 of 49)	00-ST9pYAcMVTgobtyvXx749b
58		Nucleus	3	0.000	1.000	997	100000965	100000012	NT PSF-A488 IMPa4-A546 DAPI 8C2-siRNA-IMP-a2-a4 V2.00	0	20. NT IMPa4 PSF-A488 DAPI IMPa4-A546_t_TileScan_001 (Stage 20 of 49)	00-ST9pYAcMVTgobtyvXx749b
26		Nucleus	3	0.000	1.000	998	100000966	100000013	NT PSF-A488 IMPa4-A546 DAPI 8C2-siRNA-IMP-a2-a4 V2.00	0	20. NT IMPa4 PSF-A488 DAPI IMPa4-A546_t_TileScan_001 (Stage 20 of 49)	00-ST9pYAcMVTgobtyvXx749b
75		Nucleus	3	0.000	1.000	999	100000967	100000014	NT PSF-A488 IMPa4-A546 DAPI 8C2-siRNA-IMP-a2-a4 V2.00	0	20. NT IMPa4 PSF-A488 DAPI IMPa4-A546_t_TileScan_001 (Stage 20 of 49)	00-ST9pYAcMVTgobtyvXx749b
37		Nucleus	3	0.000	1.000	1000	100000968	100000015	NT PSF-A488 IMPa4-A546 DAPI 8C2-siRNA-IMP-a2-a4 V2.00	0	20. NT IMPa4 PSF-A488 DAPI IMPa4-A546_t_TileScan_001 (Stage 20 of 49)	00-ST9pYAcMVTgobtyvXx749b
52		Nucleus	3	0.000	1.000	1000	100000969	100000016	NT PSF-A488 IMPa4-A546 DAPI 8C2-siRNA-IMP-a2-a4 V2.00	0	20. NT IMPa4 PSF-A488 DAPI IMPa4-A546_t_TileScan_001 (Stage 20 of 49)	00-ST9pYAcMVTgobtyvXx749b
89		Nucleus	3	0.000	1.000	1001	100000970	100000017	NT PSF-A488 IMPa4-A546 DAPI 8C2-siRNA-IMP-a2-a4 V2.00	0	20. NT IMPa4 PSF-A488 DAPI IMPa4-A546_t_TileScan_001 (Stage 20 of 49)	00-ST9pYAcMVTgobtyvXx749b
45		Nucleus	3	0.000	1.000	1002	100000971	100000018	NT PSF-A488 IMPa4-A546 DAPI 8C2-siRNA-IMP-a2-a4 V2.00	0	20. NT IMPa4 PSF-A488 DAPI IMPa4-A546_t_TileScan_001 (Stage 20 of 49)	00-ST9pYAcMVTgobtyvXx749b
57		Nucleus	3	0.000	1.000	1003	100000972	100000019	NT PSF-A488 IMPa4-A546 DAPI 8C2-siRNA-IMP-a2-a4 V2.00	0	20. NT IMPa4 PSF-A488 DAPI IMPa4-A546_t_TileScan_001 (Stage 20 of 49)	00-ST9pYAcMVTgobtyvXx749b
71		Nucleus	3	0.000	1.000	1004	100000973	100000020	NT PSF-A488 IMPa4-A546 DAPI 8C2-siRNA-IMP-a2-a4 V2.00	0	20. NT IMPa4 PSF-A488 DAPI IMPa4-A546_t_TileScan_001 (Stage 20 of 49)	00-ST9pYAcMVTgobtyvXx749b
38		Nucleus	3	0.000	1.000	1005	100000974	100000021	NT PSF-A488 IMPa4-A546 DAPI 8C2-siRNA-IMP-a2-a4 V2.00	0	20. NT IMPa4 PSF-A488 DAPI IMPa4-A546_t_TileScan_001 (Stage 20 of 49)	00-ST9pYAcMVTgobtyvXx749b
58		Nucleus	3	0.000	1.000	1006	100000975	100000022	NT PSF-A488 IMPa4-A546 DAPI 8C2-siRNA-IMP-a2-a4 V2.00	0	20. NT IMPa4 PSF-A488 DAPI IMPa4-A546_t_TileScan_001 (Stage 20 of 49)	00-ST9pYAcMVTgobtyvXx749b
40		Nucleus	3	0.000	1.000	1007	100000976	100000023	NT PSF-A488 IMPa4-A546 DAPI 8C2-siRNA-IMP-a2-a4 V2.00	0	20. NT IMPa4 PSF-A488 DAPI IMPa4-A546_t_TileScan_001 (Stage 20 of 49)	00-ST9pYAcMVTgobtyvXx749b
78		Nucleus	3	0.000	1.000	1008	100000977	100000024	NT PSF-A488 IMPa4-A546 DAPI 8C2-siRNA-IMP-a2-a4 V2.00	0	20. NT IMPa4 PSF-A488 DAPI IMPa4-A546_t_TileScan_001 (Stage 20 of 49)	00-ST9pYAcMVTgobtyvXx749b
80		Nucleus	3	0.000	1.000	1009	100000978	100000025	NT PSF-A488 IMPa4-A546 DAPI 8C2-siRNA-IMP-a2-a4 V2.00	0	20. NT IMPa4 PSF-A488 DAPI IMPa4-A546_t_TileScan_001 (Stage 20 of 49)	00-ST9pYAcMVTgobtyvXx749b
55		Nucleus	3	0.000	1.000	1010	100000979	100000026	NT PSF-A488 IMPa4-A546 DAPI 8C2-siRNA-IMP-a2-a4 V2.00	0	20. NT IMPa4 PSF-A488 DAPI IMPa4-A546_t_TileScan_001 (Stage 20 of 49)	00-ST9pYAcMVTgobtyvXx749b
57		Nucleus	3	0.000	1.000	1013	100000980	100000027	NT PSF-A488 IMPa4-A546 DAPI 8C2-siRNA-IMP-a2-a4 V2.00	0	20. NT IMPa4 PSF-A488 DAPI IMPa4-A546_t_TileScan_001 (Stage 20 of 49)	00-ST9pYAcMVTgobtyvXx749b
57		Nucleus	3	0.000	1.000	1015	100000981	100000028	NT PSF-A488 IMPa4-A546 DAPI 8C2-siRNA-IMP-a2-a4 V2.00	0	20. NT IMPa4 PSF-A488 DAPI IMPa4-A546_t_TileScan_001 (Stage 20 of 49)	00-ST9pYAcMVTgobtyvXx749b
51		Nucleus	3	0.000	1.000	1016	100000982	100000029	NT PSF-A488 IMPa4-A546 DAPI 8C2-siRNA-IMP-a2-a4 V2.00	0	20. NT IMPa4 PSF-A488 DAPI IMPa4-A546_t_TileScan_001 (Stage 20 of 49)	00-ST9pYAcMVTgobtyvXx749b
50		Nucleus	3	0.000	1.000	1017	100000983	100000030	NT PSF-A488 IMPa4-A546 DAPI 8C2-siRNA-IMP-a2-a4 V2.00	0	20. NT IMPa4 PSF-A488 DAPI IMPa4-A546_t_TileScan_001 (Stage 20 of 49)	00-ST9pYAcMVTgobtyvXx749b
67		Nucleus	3	0.000	1.000	1017	100000984	100000031	NT PSF-A488 IMPa4-A546 DAPI 8C2-siRNA-IMP-a2-a4 V2.00	0	20. NT IMPa4 PSF-A488 DAPI IMPa4-A546_t_TileScan_001 (Stage 20 of 49)	00-ST9pYAcMVTgobtyvXx749b
59		Nucleus	3	0.000	1.000	1018	100000985	100000032	NT PSF-A488 IMPa4-A546 DAPI 8C2-siRNA-IMP-a2-a4 V2.00	0	20. NT IMPa4 PSF-A488 DAPI IMPa4-A546_t_TileScan_001 (Stage 20 of 49)	00-ST9pYAcMVTgobtyvXx749b
99		Nucleus	3	0.000	1.000	1019	100000986	100000033	NT PSF-A488 IMPa4-A546 DAPI 8C2-siRNA-IMP-a2-a4 V2.00	0	20. NT IMPa4 PSF-A488 DAPI IMPa4-A546_t_TileScan_001 (Stage 20 of 49)	00-ST9pYAcMVTgobtyvXx749b
49		Nucleus	3	0.000	1.000	1022	100000987	100000000	NT PSF-A488 IMPa4-A546 DAPI 8C2-siRNA-IMP-a2-a4 V2.00	0	20. NT IMPa4 PSF-A488 DAPI IMPa4-A546_u_TileScan_001 (Stage 21 of 49)	00-SX36YG8LHx7krmi5kcj67E
39		Nucleus	3	0.000	1.000	1024	100000988	100000001	NT PSF-A488 IMPa4-A546 DAPI 8C2-siRNA-IMP-a2-a4 V2.00	0	20. NT IMPa4 PSF-A488 DAPI IMPa4-A546_u_TileScan_001 (Stage 21 of 49)	00-SX36YG8LHx7krmi5kcj67E
40		Nucleus	3	0.000	1.000	1026	100000989	100000002	NT PSF-A488 IMPa4-A546 DAPI 8C2-siRNA-IMP-a2-a4 V2.00	0	20. NT IMPa4 PSF-A488 DAPI IMPa4-A546_u_TileScan_001 (Stage 21 of 49)	00-SX36YG8LHx7krmi5kcj67E
64		Nucleus	3	0.000	1.000	1028	100000990	100000003	NT PSF-A488 IMPa4-A546 DAPI 8C2-siRNA-IMP-a2-a4 V2.00	0	20. NT IMPa4 PSF-A488 DAPI IMPa4-A546_u_TileScan_001 (Stage 21 of 49)	00-SX36YG8LHx7krmi5kcj67E
38		Nucleus	3	0.000	1.000	1029	100000991	100000004	NT PSF-A488 IMPa4-A546 DAPI 8C2-siRNA-IMP-a2-a4 V2.00	0	20. NT IMPa4 PSF-A488 DAPI IMPa4-A546_u_TileScan_001 (Stage 21 of 49)	00-SX36YG8LHx7krmi5kcj67E
43		Nucleus	3	0.000	1.000	1030	100000992	100000005	NT PSF-A488 IMPa4-A546 DAPI 8C2-siRNA-IMP-a2-a4 V2.00	0	20. NT IMPa4 PSF-A488 DAPI IMPa4-A546_u_TileScan_001 (Stage 21 of 49)	00-SX36YG8LHx7krmi5kcj67E
32		Nucleus	3	0.000	1.000	1032	100000993	100000006	NT PSF-A488 IMPa4-A546 DAPI 8C2-siRNA-IMP-a2-a4 V2.00	0	20. NT IMPa4 PSF-A488 DAPI IMPa4-A546_u_TileScan_001 (Stage 21 of 49)	00-SX36YG8LHx7krmi5kcj67E
37		Nucleus	3	0.000	1.000	1032	100000994	100000007	NT PSF-A488 IMPa4-A546 DAPI 8C2-siRNA-IMP-a2-a4 V2.00	0	20. NT IMPa4 PSF-A488 DAPI IMPa4-A546_u_TileScan_001 (Stage 21 of 49)	00-SX36YG8LHx7krmi5kcj67E
55		Nucleus	3	0.000	1.000	1033	100000995	100000008	NT PSF-A488 IMPa4-A546 DAPI 8C2-siRNA-IMP-a2-a4 V2.00	0	20. NT IMPa4 PSF-A488 DAPI IMPa4-A546_u_TileScan_001 (Stage 21 of 49)	00-SX36YG8LHx7krmi5kcj67E
35		Nucleus	3	0.000	1.000	1034	100000996	100000009	NT PSF-A488 IMPa4-A546 DAPI 8C2-siRNA-IMP-a2-a4 V2.00	0	20. NT IMPa4 PSF-A488 DAPI IMPa4-A546_u_TileScan_001 (Stage 21 of 49)	00-SX36YG8LHx7krmi5kcj67E
26		Nucleus	3	0.000	1.000	1036	100000997	100000010	NT PSF-A488 IMPa4-A546 DAPI 8C2-siRNA-IMP-a2-a4 V2.00	0	20. NT IMPa4 PSF-A488 DAPI IMPa4-A546_u_TileScan_001 (Stage 21 of 49)	00-SX36YG8LHx7krmi5kcj67E
39		Nucleus	3	0.000	1.000	1037	100000998	100000011	NT PSF-A488 IMPa4-A546 DAPI 8C2-siRNA-IMP-a2-a4 V2.00	0	20. NT IMPa4 PSF-A488 DAPI IMPa4-A546_u_TileScan_001 (Stage 21 of 49)	00-SX36YG8LHx7krmi5kcj67E
55		Nucleus	3	0.000	1.000	1039	100000999	100000012	NT PSF-A488 IMPa4-A546 DAPI 8C2-siRNA-IMP-a2-a4 V2.00	0	20. NT IMPa4 PSF-A488 DAPI IMPa4-A546_u_TileScan_001 (Stage 21 of 49)	00-SX36YG8LHx7krmi5kcj67E
70		Nucleus	3	0.000	1.000	1040	100001000	100000013	NT PSF-A488 IMPa4-A546 DAPI 8C2-siRNA-IMP-a2-a4 V2.00	0	20. NT IMPa4 PSF-A488 DAPI IMPa4-A546_u_TileScan_001 (Stage 21 of 49)	00-SX36YG8LHx7krmi5kcj67E
41		Nucleus	3	0.000	1.000	1044	100001001	100000000	NT PSF-A488 IMPa4-A546 DAPI 8C2-siRNA-IMP-a2-a4 V2.00	0	20. NT IMPa4 PSF-A488 DAPI IMPa4-A546_v_TileScan_001 (Stage 22 of 49)	00-aLgE9CL8rdaxxbdPUNg6am
51		Nucleus	3	0.000	1.000	1045	100001002	100000001	NT PSF-A488 IMPa4-A546 DAPI 8C2-siRNA-IMP-a2-a4 V2.00	0	20. NT IMPa4 PSF-A488 DAPI IMPa4-A546_v_TileScan_001 (Stage 22 of 49)	00-aLgE9CL8rdaxxbdPUNg6am
34		Nucleus	3	0.000	1.000	1046	100001003	100000002	NT PSF-A488 IMPa4-A546 DAPI 8C2-siRNA-IMP-a2-a4 V2.00	0	20. NT IMPa4 PSF-A488 DAPI IMPa4-A546_v_TileScan_001 (Stage 22 of 49)	00-aLgE9CL8rdaxxbdPUNg6am
51		Nucleus	3	0.000	1.000	1047	100001004	100000003	NT PSF-A488 IMPa4-A546 DAPI 8C2-siRNA-IMP-a2-a4 V2.00	0	20. NT IMPa4 PSF-A488 DAPI IMPa4-A546_v_TileScan_001 (Stage 22 of 49)	00-aLgE9CL8rdaxxbdPUNg6am
36		Nucleus	3	0.000	1.000	1049	100001005	100000004	NT PSF-A488 IMPa4-A546 DAPI 8C2-siRNA-IMP-a2-a4 V2.00	0	20. NT IMPa4 PSF-A488 DAPI IMPa4-A546_v_TileScan_001 (Stage 22 of 49)	00-aLgE9CL8rdaxxbdPUNg6am
39		Nucleus	3	0.000	1.000	1052	100001006	100000005	NT PSF-A488 IMPa4-A546 DAPI 8C2-siRNA-IMP-a2-a4 V2.00	0	20. NT IMPa4 PSF-A488 DAPI IMPa4-A546_v_TileScan_001 (Stage 22 of 49)	00-aLgE9CL8rdaxxbdPUNg6am
35		Nucleus	3	0.000	1.000	1053	100001007	100000006	NT PSF-A488 IMPa4-A546 DAPI 8C2-siRNA-IMP-a2-a4 V2.00	0	20. NT IMPa4 PSF-A488 DAPI IMPa4-A546_v_TileScan_001 (Stage 22 of 49)	00-aLgE9CL8rdaxxbdPUNg6am
72		Nucleus	3	0.000	1.000	1055	100001008	100000007	NT PSF-A488 IMPa4-A546 DAPI 8C2-siRNA-IMP-a2-a4 V2.00	0	20. NT IMPa4 PSF-A488 DAPI IMPa4-A546_v_TileScan_001 (Stage 22 of 49)	00-aLgE9CL8rdaxxbdPUNg6am
114		Nucleus	3	0.000	1.000	1056	100001009	100000008	NT PSF-A488 IMPa4-A546 DAPI 8C2-siRNA-IMP-a2-a4 V2.00	0	20. NT IMPa4 PSF-A488 DAPI IMPa4-A546_v_TileScan_001 (Stage 22 of 49)	00-aLgE9CL8rdaxxbdPUNg6am
115		Nucleus	3	0.000	1.000	1057	100001010	100000009	NT PSF-A488 IMPa4-A546 DAPI 8C2-siRNA-IMP-a2-a4 V2.00	0	20. NT IMPa4 PSF-A488 DAPI IMPa4-A546_v_TileScan_001 (Stage 22 of 49)	00-aLgE9CL8rdaxxbdPUNg6am
63		Nucleus	3	0.000	1.000	1058	100001011	100000010	NT PSF-A488 IMPa4-A546 DAPI 8C2-siRNA-IMP-a2-a4 V2.00	0	20. NT IMPa4 PSF-A488 DAPI IMPa4-A546_v_TileScan_001 (Stage 22 of 49)	00-aLgE9CL8rdaxxbdPUNg6am
47		Nucleus	3	0.000	1.000	1059	100001012	100000011	NT PSF-A488 IMPa4-A546 DAPI 8C2-siRNA-IMP-a2-a4 V2.00	0	20. NT IMPa4 PSF-A488 DAPI IMPa4-A546_v_TileScan_001 (Stage 22 of 49)	00-aLgE9CL8rdaxxbdPUNg6am
89		Nucleus	3	0.000	1.000	1059	100001013	100000012	NT PSF-A488 IMPa4-A546 DAPI 8C2-siRNA-IMP-a2-a4 V2.00	0	20. NT IMPa4 PSF-A488 DAPI IMPa4-A546_v_TileScan_001 (Stage 22 of 49)	00-aLgE9CL8rdaxxbdPUNg6am
60		Nucleus	3	0.000	1.000	1060	100001014	100000013	NT PSF-A488 IMPa4-A546 DAPI 8C2-siRNA-IMP-a2-a4 V2.00	0	20. NT IMPa4 PSF-A488 DAPI IMPa4-A546_v_TileScan_001 (Stage 22 of 49)	00-aLgE9CL8rdaxxbdPUNg6am
80		Nucleus	3	0.000	1.000	1061	100001015	100000014	NT PSF-A488 IMPa4-A546 DAPI 8C2-siRNA-IMP-a2-a4 V2.00	0	20. NT IMPa4 PSF-A488 DAPI IMPa4-A546_v_TileScan_001 (Stage 22 of 49)	00-aLgE9CL8rdaxxbdPUNg6am
27		Nucleus	3	0.000	1.000	1062	100001016	100000015	NT PSF-A488 IMPa4-A546 DAPI 8C2-siRNA-IMP-a2-a4 V2.00	0	20. NT IMPa4 PSF-A488 DAPI IMPa4-A546_v_TileScan_001 (Stage 22 of 49)	00-aLgE9CL8rdaxxbdPUNg6am
31		Nucleus	3	0.000	1.000	1063	100001017	100000016	NT PSF-A488 IMPa4-A546 DAPI 8C2-siRNA-IMP-a2-a4 V2.00	0	20. NT IMPa4 PSF-A488 DAPI IMPa4-A546_v_TileScan_001 (Stage 22 of 49)	00-aLgE9CL8rdaxxbdPUNg6am
71		Nucleus	3	0.000	1.000	1064	100001018	100000017	NT PSF-A488 IMPa4-A546 DAPI 8C2-siRNA-IMP-a2-a4 V2.00	0	20. NT IMPa4 PSF-A488 DAPI IMPa4-A546_v_TileScan_001 (Stage 22 of 49)	00-aLgE9CL8rdaxxbdPUNg6am
25		Nucleus	3	0.000	1.000	1067	100001019	100000000	NT PSF-A488 IMPa4-A546 DAPI 8C2-siRNA-IMP-a2-a4 V2.00	0	20. NT IMPa4 PSF-A488 DAPI IMPa4-A546_w_TileScan_001 (Stage 23 of 49)	00-nBXjwEfSbdzjTtcfE7yYyi
45		Nucleus	3	0.000	1.000	1068	100001020	100000001	NT PSF-A488 IMPa4-A546 DAPI 8C2-siRNA-IMP-a2-a4 V2.00	0	20. NT IMPa4 PSF-A488 DAPI IMPa4-A546_w_TileScan_001 (Stage 23 of 49)	00-nBXjwEfSbdzjTtcfE7yYyi
37		Nucleus	3	0.000	1.000	1069	100001021	100000002	NT PSF-A488 IMPa4-A546 DAPI 8C2-siRNA-IMP-a2-a4 V2.00	0	20. NT IMPa4 PSF-A488 DAPI IMPa4-A546_w_TileScan_001 (Stage 23 of 49)	00-nBXjwEfSbdzjTtcfE7yYyi
42		Nucleus	3	0.000	1.000	1070	100001022	100000003	NT PSF-A488 IMPa4-A546 DAPI 8C2-siRNA-IMP-a2-a4 V2.00	0	20. NT IMPa4 PSF-A488 DAPI IMPa4-A546_w_TileScan_001 (Stage 23 of 49)	00-nBXjwEfSbdzjTtcfE7yYyi
61		Nucleus	3	0.000	1.000	1071	100001023	100000004	NT PSF-A488 IMPa4-A546 DAPI 8C2-siRNA-IMP-a2-a4 V2.00	0	20. NT IMPa4 PSF-A488 DAPI IMPa4-A546_w_TileScan_001 (Stage 23 of 49)	00-nBXjwEfSbdzjTtcfE7yYyi
58		Nucleus	3	0.000	1.000	1072	100001024	100000005	NT PSF-A488 IMPa4-A546 DAPI 8C2-siRNA-IMP-a2-a4 V2.00	0	20. NT IMPa4 PSF-A488 DAPI IMPa4-A546_w_TileScan_001 (Stage 23 of 49)	00-nBXjwEfSbdzjTtcfE7yYyi
49		Nucleus	3	0.000	1.000	1072	100001025	100000006	NT PSF-A488 IMPa4-A546 DAPI 8C2-siRNA-IMP-a2-a4 V2.00	0	20. NT IMPa4 PSF-A488 DAPI IMPa4-A546_w_TileScan_001 (Stage 23 of 49)	00-nBXjwEfSbdzjTtcfE7yYyi
55		Nucleus	3	0.000	1.000	1073	100001026	100000007	NT PSF-A488 IMPa4-A546 DAPI 8C2-siRNA-IMP-a2-a4 V2.00	0	20. NT IMPa4 PSF-A488 DAPI IMPa4-A546_w_TileScan_001 (Stage 23 of 49)	00-nBXjwEfSbdzjTtcfE7yYyi
57		Nucleus	3	0.000	1.000	1074	100001027	100000008	NT PSF-A488 IMPa4-A546 DAPI 8C2-siRNA-IMP-a2-a4 V2.00	0	20. NT IMPa4 PSF-A488 DAPI IMPa4-A546_w_TileScan_001 (Stage 23 of 49)	00-nBXjwEfSbdzjTtcfE7yYyi
57		Nucleus	3	0.000	1.000	1076	100001028	100000009	NT PSF-A488 IMPa4-A546 DAPI 8C2-siRNA-IMP-a2-a4 V2.00	0	20. NT IMPa4 PSF-A488 DAPI IMPa4-A546_w_TileScan_001 (Stage 23 of 49)	00-nBXjwEfSbdzjTtcfE7yYyi
52		Nucleus	3	0.000	1.000	1077	100001029	100000010	NT PSF-A488 IMPa4-A546 DAPI 8C2-siRNA-IMP-a2-a4 V2.00	0	20. NT IMPa4 PSF-A488 DAPI IMPa4-A546_w_TileScan_001 (Stage 23 of 49)	00-nBXjwEfSbdzjTtcfE7yYyi
51		Nucleus	3	0.000	1.000	1077	100001030	100000011	NT PSF-A488 IMPa4-A546 DAPI 8C2-siRNA-IMP-a2-a4 V2.00	0	20. NT IMPa4 PSF-A488 DAPI IMPa4-A546_w_TileScan_001 (Stage 23 of 49)	00-nBXjwEfSbdzjTtcfE7yYyi
81		Nucleus	3	0.000	1.000	1078	100001031	100000012	NT PSF-A488 IMPa4-A546 DAPI 8C2-siRNA-IMP-a2-a4 V2.00	0	20. NT IMPa4 PSF-A488 DAPI IMPa4-A546_w_TileScan_001 (Stage 23 of 49)	00-nBXjwEfSbdzjTtcfE7yYyi
66		Nucleus	3	0.000	1.000	1079	100001032	100000013	NT PSF-A488 IMPa4-A546 DAPI 8C2-siRNA-IMP-a2-a4 V2.00	0	20. NT IMPa4 PSF-A488 DAPI IMPa4-A546_w_TileScan_001 (Stage 23 of 49)	00-nBXjwEfSbdzjTtcfE7yYyi
66		Nucleus	3	0.000	1.000	1080	100001033	100000014	NT PSF-A488 IMPa4-A546 DAPI 8C2-siRNA-IMP-a2-a4 V2.00	0	20. NT IMPa4 PSF-A488 DAPI IMPa4-A546_w_TileScan_001 (Stage 23 of 49)	00-nBXjwEfSbdzjTtcfE7yYyi
81		Nucleus	3	0.000	1.000	1081	100001034	100000015	NT PSF-A488 IMPa4-A546 DAPI 8C2-siRNA-IMP-a2-a4 V2.00	0	20. NT IMPa4 PSF-A488 DAPI IMPa4-A546_w_TileScan_001 (Stage 23 of 49)	00-nBXjwEfSbdzjTtcfE7yYyi
42		Nucleus	3	0.000	1.000	1082	100001035	100000016	NT PSF-A488 IMPa4-A546 DAPI 8C2-siRNA-IMP-a2-a4 V2.00	0	20. NT IMPa4 PSF-A488 DAPI IMPa4-A546_w_TileScan_001 (Stage 23 of 49)	00-nBXjwEfSbdzjTtcfE7yYyi
40		Nucleus	3	0.000	1.000	1083	100001036	100000017	NT PSF-A488 IMPa4-A546 DAPI 8C2-siRNA-IMP-a2-a4 V2.00	0	20. NT IMPa4 PSF-A488 DAPI IMPa4-A546_w_TileScan_001 (Stage 23 of 49)	00-nBXjwEfSbdzjTtcfE7yYyi
46		Nucleus	3	0.000	1.000	1084	100001037	100000018	NT PSF-A488 IMPa4-A546 DAPI 8C2-siRNA-IMP-a2-a4 V2.00	0	20. NT IMPa4 PSF-A488 DAPI IMPa4-A546_w_TileScan_001 (Stage 23 of 49)	00-nBXjwEfSbdzjTtcfE7yYyi
79		Nucleus	3	0.000	1.000	1085	100001038	100000019	NT PSF-A488 IMPa4-A546 DAPI 8C2-siRNA-IMP-a2-a4 V2.00	0	20. NT IMPa4 PSF-A488 DAPI IMPa4-A546_w_TileScan_001 (Stage 23 of 49)	00-nBXjwEfSbdzjTtcfE7yYyi
55		Nucleus	3	0.000	1.000	1087	100001039	100000020	NT PSF-A488 IMPa4-A546 DAPI 8C2-siRNA-IMP-a2-a4 V2.00	0	20. NT IMPa4 PSF-A488 DAPI IMPa4-A546_w_TileScan_001 (Stage 23 of 49)	00-nBXjwEfSbdzjTtcfE7yYyi
58		Nucleus	3	0.000	1.000	1088	100001040	100000021	NT PSF-A488 IMPa4-A546 DAPI 8C2-siRNA-IMP-a2-a4 V2.00	0	20. NT IMPa4 PSF-A488 DAPI IMPa4-A546_w_TileScan_001 (Stage 23 of 49)	00-nBXjwEfSbdzjTtcfE7yYyi
52		Nucleus	3	0.000	1.000	1089	100001041	100000022	NT PSF-A488 IMPa4-A546 DAPI 8C2-siRNA-IMP-a2-a4 V2.00	0	20. NT IMPa4 PSF-A488 DAPI IMPa4-A546_w_TileScan_001 (Stage 23 of 49)	00-nBXjwEfSbdzjTtcfE7yYyi
67		Nucleus	3	0.000	1.000	1090	100001042	100000023	NT PSF-A488 IMPa4-A546 DAPI 8C2-siRNA-IMP-a2-a4 V2.00	0	20. NT IMPa4 PSF-A488 DAPI IMPa4-A546_w_TileScan_001 (Stage 23 of 49)	00-nBXjwEfSbdzjTtcfE7yYyi
90		Nucleus	3	0.000	1.000	1093	100001043	100000024	NT PSF-A488 IMPa4-A546 DAPI 8C2-siRNA-IMP-a2-a4 V2.00	0	20. NT IMPa4 PSF-A488 DAPI IMPa4-A546_w_TileScan_001 (Stage 23 of 49)	00-nBXjwEfSbdzjTtcfE7yYyi
19		Nucleus	3	0.000	1.000	1094	100001044	100000000	NT PSF-A488 IMPa4-A546 DAPI 8C2-siRNA-IMP-a2-a4 V2.00	0	20. NT IMPa4 PSF-A488 DAPI IMPa4-A546_x_TileScan_001 (Stage 24 of 49)	00-nQusjrEHGnqieSytNsUkCc
59		Nucleus	3	0.000	1.000	1096	100001045	100000001	NT PSF-A488 IMPa4-A546 DAPI 8C2-siRNA-IMP-a2-a4 V2.00	0	20. NT IMPa4 PSF-A488 DAPI IMPa4-A546_x_TileScan_001 (Stage 24 of 49)	00-nQusjrEHGnqieSytNsUkCc
28		Nucleus	3	0.000	1.000	1098	100001046	100000002	NT PSF-A488 IMPa4-A546 DAPI 8C2-siRNA-IMP-a2-a4 V2.00	0	20. NT IMPa4 PSF-A488 DAPI IMPa4-A546_x_TileScan_001 (Stage 24 of 49)	00-nQusjrEHGnqieSytNsUkCc
60		Nucleus	3	0.000	1.000	1099	100001047	100000003	NT PSF-A488 IMPa4-A546 DAPI 8C2-siRNA-IMP-a2-a4 V2.00	0	20. NT IMPa4 PSF-A488 DAPI IMPa4-A546_x_TileScan_001 (Stage 24 of 49)	00-nQusjrEHGnqieSytNsUkCc
41		Nucleus	3	0.000	1.000	1100	100001048	100000004	NT PSF-A488 IMPa4-A546 DAPI 8C2-siRNA-IMP-a2-a4 V2.00	0	20. NT IMPa4 PSF-A488 DAPI IMPa4-A546_x_TileScan_001 (Stage 24 of 49)	00-nQusjrEHGnqieSytNsUkCc
60		Nucleus	3	0.000	1.000	1101	100001049	100000005	NT PSF-A488 IMPa4-A546 DAPI 8C2-siRNA-IMP-a2-a4 V2.00	0	20. NT IMPa4 PSF-A488 DAPI IMPa4-A546_x_TileScan_001 (Stage 24 of 49)	00-nQusjrEHGnqieSytNsUkCc
34		Nucleus	3	0.000	1.000	1102	100001050	100000006	NT PSF-A488 IMPa4-A546 DAPI 8C2-siRNA-IMP-a2-a4 V2.00	0	20. NT IMPa4 PSF-A488 DAPI IMPa4-A546_x_TileScan_001 (Stage 24 of 49)	00-nQusjrEHGnqieSytNsUkCc
68		Nucleus	3	0.000	1.000	1103	100001051	100000007	NT PSF-A488 IMPa4-A546 DAPI 8C2-siRNA-IMP-a2-a4 V2.00	0	20. NT IMPa4 PSF-A488 DAPI IMPa4-A546_x_TileScan_001 (Stage 24 of 49)	00-nQusjrEHGnqieSytNsUkCc
43		Nucleus	3	0.000	1.000	1104	100001052	100000008	NT PSF-A488 IMPa4-A546 DAPI 8C2-siRNA-IMP-a2-a4 V2.00	0	20. NT IMPa4 PSF-A488 DAPI IMPa4-A546_x_TileScan_001 (Stage 24 of 49)	00-nQusjrEHGnqieSytNsUkCc
39		Nucleus	3	0.000	1.000	1107	100001053	100000000	NT PSF-A488 IMPa4-A546 DAPI 8C2-siRNA-IMP-a2-a4 V2.00	0	20. NT IMPa4 PSF-A488 DAPI IMPa4-A546_y_TileScan_001 (Stage 25 of 49)	00-ZAnFeEvc7by6aeVmZZn3FX
17		Nucleus	3	0.000	1.000	1108	100001054	100000001	NT PSF-A488 IMPa4-A546 DAPI 8C2-siRNA-IMP-a2-a4 V2.00	0	20. NT IMPa4 PSF-A488 DAPI IMPa4-A546_y_TileScan_001 (Stage 25 of 49)	00-ZAnFeEvc7by6aeVmZZn3FX
25		Nucleus	3	0.000	1.000	1108	100001055	100000002	NT PSF-A488 IMPa4-A546 DAPI 8C2-siRNA-IMP-a2-a4 V2.00	0	20. NT IMPa4 PSF-A488 DAPI IMPa4-A546_y_TileScan_001 (Stage 25 of 49)	00-ZAnFeEvc7by6aeVmZZn3FX
40		Nucleus	3	0.000	1.000	1109	100001056	100000003	NT PSF-A488 IMPa4-A546 DAPI 8C2-siRNA-IMP-a2-a4 V2.00	0	20. NT IMPa4 PSF-A488 DAPI IMPa4-A546_y_TileScan_001 (Stage 25 of 49)	00-ZAnFeEvc7by6aeVmZZn3FX
66		Nucleus	3	0.000	1.000	1110	100001057	100000004	NT PSF-A488 IMPa4-A546 DAPI 8C2-siRNA-IMP-a2-a4 V2.00	0	20. NT IMPa4 PSF-A488 DAPI IMPa4-A546_y_TileScan_001 (Stage 25 of 49)	00-ZAnFeEvc7by6aeVmZZn3FX
62		Nucleus	3	0.000	1.000	1111	100001058	100000005	NT PSF-A488 IMPa4-A546 DAPI 8C2-siRNA-IMP-a2-a4 V2.00	0	20. NT IMPa4 PSF-A488 DAPI IMPa4-A546_y_TileScan_001 (Stage 25 of 49)	00-ZAnFeEvc7by6aeVmZZn3FX
40		Nucleus	3	0.000	1.000	1111	100001059	100000006	NT PSF-A488 IMPa4-A546 DAPI 8C2-siRNA-IMP-a2-a4 V2.00	0	20. NT IMPa4 PSF-A488 DAPI IMPa4-A546_y_TileScan_001 (Stage 25 of 49)	00-ZAnFeEvc7by6aeVmZZn3FX
38		Nucleus	3	0.000	1.000	1112	100001060	100000007	NT PSF-A488 IMPa4-A546 DAPI 8C2-siRNA-IMP-a2-a4 V2.00	0	20. NT IMPa4 PSF-A488 DAPI IMPa4-A546_y_TileScan_001 (Stage 25 of 49)	00-ZAnFeEvc7by6aeVmZZn3FX
35		Nucleus	3	0.000	1.000	1113	100001061	100000008	NT PSF-A488 IMPa4-A546 DAPI 8C2-siRNA-IMP-a2-a4 V2.00	0	20. NT IMPa4 PSF-A488 DAPI IMPa4-A546_y_TileScan_001 (Stage 25 of 49)	00-ZAnFeEvc7by6aeVmZZn3FX
53		Nucleus	3	0.000	1.000	1114	100001062	100000009	NT PSF-A488 IMPa4-A546 DAPI 8C2-siRNA-IMP-a2-a4 V2.00	0	20. NT IMPa4 PSF-A488 DAPI IMPa4-A546_y_TileScan_001 (Stage 25 of 49)	00-ZAnFeEvc7by6aeVmZZn3FX
30		Nucleus	3	0.000	1.000	1115	100001063	100000010	NT PSF-A488 IMPa4-A546 DAPI 8C2-siRNA-IMP-a2-a4 V2.00	0	20. NT IMPa4 PSF-A488 DAPI IMPa4-A546_y_TileScan_001 (Stage 25 of 49)	00-ZAnFeEvc7by6aeVmZZn3FX
62		Nucleus	3	0.000	1.000	1116	100001064	100000011	NT PSF-A488 IMPa4-A546 DAPI 8C2-siRNA-IMP-a2-a4 V2.00	0	20. NT IMPa4 PSF-A488 DAPI IMPa4-A546_y_TileScan_001 (Stage 25 of 49)	00-ZAnFeEvc7by6aeVmZZn3FX
98		Nucleus	3	0.000	1.000	1117	100001065	100000012	NT PSF-A488 IMPa4-A546 DAPI 8C2-siRNA-IMP-a2-a4 V2.00	0	20. NT IMPa4 PSF-A488 DAPI IMPa4-A546_y_TileScan_001 (Stage 25 of 49)	00-ZAnFeEvc7by6aeVmZZn3FX
102		Nucleus	3	0.000	1.000	1118	100001066	100000013	NT PSF-A488 IMPa4-A546 DAPI 8C2-siRNA-IMP-a2-a4 V2.00	0	20. NT IMPa4 PSF-A488 DAPI IMPa4-A546_y_TileScan_001 (Stage 25 of 49)	00-ZAnFeEvc7by6aeVmZZn3FX
34		Nucleus	3	0.000	1.000	1119	100001067	100000000	NT PSF-A488 IMPa4-A546 DAPI 8C2-siRNA-IMP-a2-a4 V2.00	0	20. NT IMPa4 PSF-A488 DAPI IMPa4-A546_z_TileScan_001 (Stage 26 of 49)	00-NdRkp2DKjyS25dS6rZCf5m
34		Nucleus	3	0.000	1.000	1121	100001068	100000001	NT PSF-A488 IMPa4-A546 DAPI 8C2-siRNA-IMP-a2-a4 V2.00	0	20. NT IMPa4 PSF-A488 DAPI IMPa4-A546_z_TileScan_001 (Stage 26 of 49)	00-NdRkp2DKjyS25dS6rZCf5m
45		Nucleus	3	0.000	1.000	1123	100001069	100000002	NT PSF-A488 IMPa4-A546 DAPI 8C2-siRNA-IMP-a2-a4 V2.00	0	20. NT IMPa4 PSF-A488 DAPI IMPa4-A546_z_TileScan_001 (Stage 26 of 49)	00-NdRkp2DKjyS25dS6rZCf5m
48		Nucleus	3	0.000	1.000	1124	100001070	100000003	NT PSF-A488 IMPa4-A546 DAPI 8C2-siRNA-IMP-a2-a4 V2.00	0	20. NT IMPa4 PSF-A488 DAPI IMPa4-A546_z_TileScan_001 (Stage 26 of 49)	00-NdRkp2DKjyS25dS6rZCf5m
39		Nucleus	3	0.000	1.000	1124	100001071	100000004	NT PSF-A488 IMPa4-A546 DAPI 8C2-siRNA-IMP-a2-a4 V2.00	0	20. NT IMPa4 PSF-A488 DAPI IMPa4-A546_z_TileScan_001 (Stage 26 of 49)	00-NdRkp2DKjyS25dS6rZCf5m
41		Nucleus	3	0.000	1.000	1125	100001072	100000005	NT PSF-A488 IMPa4-A546 DAPI 8C2-siRNA-IMP-a2-a4 V2.00	0	20. NT IMPa4 PSF-A488 DAPI IMPa4-A546_z_TileScan_001 (Stage 26 of 49)	00-NdRkp2DKjyS25dS6rZCf5m
38		Nucleus	3	0.000	1.000	1126	100001073	100000006	NT PSF-A488 IMPa4-A546 DAPI 8C2-siRNA-IMP-a2-a4 V2.00	0	20. NT IMPa4 PSF-A488 DAPI IMPa4-A546_z_TileScan_001 (Stage 26 of 49)	00-NdRkp2DKjyS25dS6rZCf5m
30		Nucleus	3	0.000	1.000	1127	100001074	100000007	NT PSF-A488 IMPa4-A546 DAPI 8C2-siRNA-IMP-a2-a4 V2.00	0	20. NT IMPa4 PSF-A488 DAPI IMPa4-A546_z_TileScan_001 (Stage 26 of 49)	00-NdRkp2DKjyS25dS6rZCf5m
47		Nucleus	3	0.000	1.000	1128	100001075	100000008	NT PSF-A488 IMPa4-A546 DAPI 8C2-siRNA-IMP-a2-a4 V2.00	0	20. NT IMPa4 PSF-A488 DAPI IMPa4-A546_z_TileScan_001 (Stage 26 of 49)	00-NdRkp2DKjyS25dS6rZCf5m
116		Nucleus	3	0.000	1.000	1130	100001076	100000009	NT PSF-A488 IMPa4-A546 DAPI 8C2-siRNA-IMP-a2-a4 V2.00	0	20. NT IMPa4 PSF-A488 DAPI IMPa4-A546_z_TileScan_001 (Stage 26 of 49)	00-NdRkp2DKjyS25dS6rZCf5m
149		Nucleus	3	0.000	1.000	1131	100001077	100000010	NT PSF-A488 IMPa4-A546 DAPI 8C2-siRNA-IMP-a2-a4 V2.00	0	20. NT IMPa4 PSF-A488 DAPI IMPa4-A546_z_TileScan_001 (Stage 26 of 49)	00-NdRkp2DKjyS25dS6rZCf5m
