# Supplementary material for: Development of a pipeline for automated, high-throughput analysis of paraspeckle proteins reveals specific roles for importin α proteins
Source: Sci Rep. 2017 Feb 27;7:43323. doi: 10.1038/srep43323 (PMC5379994; doi:10.1038/srep43323)
Supplement: Supplementary Dataset SD1-K [file srep43323-s13.zip › I8P/8C2-siRNA-IMPa4-PSF/_/NT PSF-A488 IMPa4-A546 DAPI 8C2-siRNA-IMP-a2-a4 V2.00_Statistics/NT PSF-A488 IMPa4-A546 DAPI 8C2-siRNA-IMP-a2-a4 V2.00_Nucleus_Volume.csv]

Nucleus Volume
====================
Value	Unit	Category	Birth [s]	Death [s]	CellID	ID	OriginalID	Original Component Name	Original Component ID	Original Image Name	Original Image ID
619.582	um^3	Nucleus	0.000	1.000	3	100000000	100000000	NT PSF-A488 IMPa4-A546 DAPI 8C2-siRNA-IMP-a2-a4 V2.00	0	20. NT IMPa4 PSF-A488 DAPI IMPa4-A546_a_TileScan_001 (Stage 1 of 49)	00-VKpd7DjummPfvJPtN8KJa7
1.35359	um^3	Nucleus	0.000	1.000	3	100000001	100000001	NT PSF-A488 IMPa4-A546 DAPI 8C2-siRNA-IMP-a2-a4 V2.00	0	20. NT IMPa4 PSF-A488 DAPI IMPa4-A546_a_TileScan_001 (Stage 1 of 49)	00-VKpd7DjummPfvJPtN8KJa7
782.112	um^3	Nucleus	0.000	1.000	4	100000002	100000002	NT PSF-A488 IMPa4-A546 DAPI 8C2-siRNA-IMP-a2-a4 V2.00	0	20. NT IMPa4 PSF-A488 DAPI IMPa4-A546_a_TileScan_001 (Stage 1 of 49)	00-VKpd7DjummPfvJPtN8KJa7
826.41	um^3	Nucleus	0.000	1.000	4	100000003	100000003	NT PSF-A488 IMPa4-A546 DAPI 8C2-siRNA-IMP-a2-a4 V2.00	0	20. NT IMPa4 PSF-A488 DAPI IMPa4-A546_a_TileScan_001 (Stage 1 of 49)	00-VKpd7DjummPfvJPtN8KJa7
1276.26	um^3	Nucleus	0.000	1.000	4	100000004	100000004	NT PSF-A488 IMPa4-A546 DAPI 8C2-siRNA-IMP-a2-a4 V2.00	0	20. NT IMPa4 PSF-A488 DAPI IMPa4-A546_a_TileScan_001 (Stage 1 of 49)	00-VKpd7DjummPfvJPtN8KJa7
278.515	um^3	Nucleus	0.000	1.000	6	100000005	100000005	NT PSF-A488 IMPa4-A546 DAPI 8C2-siRNA-IMP-a2-a4 V2.00	0	20. NT IMPa4 PSF-A488 DAPI IMPa4-A546_a_TileScan_001 (Stage 1 of 49)	00-VKpd7DjummPfvJPtN8KJa7
230.64	um^3	Nucleus	0.000	1.000	7	100000006	100000006	NT PSF-A488 IMPa4-A546 DAPI 8C2-siRNA-IMP-a2-a4 V2.00	0	20. NT IMPa4 PSF-A488 DAPI IMPa4-A546_a_TileScan_001 (Stage 1 of 49)	00-VKpd7DjummPfvJPtN8KJa7
736.037	um^3	Nucleus	0.000	1.000	8	100000007	100000007	NT PSF-A488 IMPa4-A546 DAPI 8C2-siRNA-IMP-a2-a4 V2.00	0	20. NT IMPa4 PSF-A488 DAPI IMPa4-A546_a_TileScan_001 (Stage 1 of 49)	00-VKpd7DjummPfvJPtN8KJa7
649.324	um^3	Nucleus	0.000	1.000	9	100000008	100000008	NT PSF-A488 IMPa4-A546 DAPI 8C2-siRNA-IMP-a2-a4 V2.00	0	20. NT IMPa4 PSF-A488 DAPI IMPa4-A546_a_TileScan_001 (Stage 1 of 49)	00-VKpd7DjummPfvJPtN8KJa7
508.399	um^3	Nucleus	0.000	1.000	10	100000009	100000009	NT PSF-A488 IMPa4-A546 DAPI 8C2-siRNA-IMP-a2-a4 V2.00	0	20. NT IMPa4 PSF-A488 DAPI IMPa4-A546_a_TileScan_001 (Stage 1 of 49)	00-VKpd7DjummPfvJPtN8KJa7
640.756	um^3	Nucleus	0.000	1.000	11	100000010	100000010	NT PSF-A488 IMPa4-A546 DAPI 8C2-siRNA-IMP-a2-a4 V2.00	0	20. NT IMPa4 PSF-A488 DAPI IMPa4-A546_a_TileScan_001 (Stage 1 of 49)	00-VKpd7DjummPfvJPtN8KJa7
765.498	um^3	Nucleus	0.000	1.000	12	100000011	100000011	NT PSF-A488 IMPa4-A546 DAPI 8C2-siRNA-IMP-a2-a4 V2.00	0	20. NT IMPa4 PSF-A488 DAPI IMPa4-A546_a_TileScan_001 (Stage 1 of 49)	00-VKpd7DjummPfvJPtN8KJa7
566.18	um^3	Nucleus	0.000	1.000	13	100000012	100000012	NT PSF-A488 IMPa4-A546 DAPI 8C2-siRNA-IMP-a2-a4 V2.00	0	20. NT IMPa4 PSF-A488 DAPI IMPa4-A546_a_TileScan_001 (Stage 1 of 49)	00-VKpd7DjummPfvJPtN8KJa7
255.307	um^3	Nucleus	0.000	1.000	14	100000013	100000013	NT PSF-A488 IMPa4-A546 DAPI 8C2-siRNA-IMP-a2-a4 V2.00	0	20. NT IMPa4 PSF-A488 DAPI IMPa4-A546_a_TileScan_001 (Stage 1 of 49)	00-VKpd7DjummPfvJPtN8KJa7
1429.99	um^3	Nucleus	0.000	1.000	15	100000014	100000014	NT PSF-A488 IMPa4-A546 DAPI 8C2-siRNA-IMP-a2-a4 V2.00	0	20. NT IMPa4 PSF-A488 DAPI IMPa4-A546_a_TileScan_001 (Stage 1 of 49)	00-VKpd7DjummPfvJPtN8KJa7
340.001	um^3	Nucleus	0.000	1.000	16	100000015	100000015	NT PSF-A488 IMPa4-A546 DAPI 8C2-siRNA-IMP-a2-a4 V2.00	0	20. NT IMPa4 PSF-A488 DAPI IMPa4-A546_a_TileScan_001 (Stage 1 of 49)	00-VKpd7DjummPfvJPtN8KJa7
1279.74	um^3	Nucleus	0.000	1.000	17	100000016	100000016	NT PSF-A488 IMPa4-A546 DAPI 8C2-siRNA-IMP-a2-a4 V2.00	0	20. NT IMPa4 PSF-A488 DAPI IMPa4-A546_a_TileScan_001 (Stage 1 of 49)	00-VKpd7DjummPfvJPtN8KJa7
894.067	um^3	Nucleus	0.000	1.000	18	100000017	100000017	NT PSF-A488 IMPa4-A546 DAPI 8C2-siRNA-IMP-a2-a4 V2.00	0	20. NT IMPa4 PSF-A488 DAPI IMPa4-A546_a_TileScan_001 (Stage 1 of 49)	00-VKpd7DjummPfvJPtN8KJa7
1029.92	um^3	Nucleus	0.000	1.000	19	100000018	100000018	NT PSF-A488 IMPa4-A546 DAPI 8C2-siRNA-IMP-a2-a4 V2.00	0	20. NT IMPa4 PSF-A488 DAPI IMPa4-A546_a_TileScan_001 (Stage 1 of 49)	00-VKpd7DjummPfvJPtN8KJa7
937.48	um^3	Nucleus	0.000	1.000	20	100000019	100000019	NT PSF-A488 IMPa4-A546 DAPI 8C2-siRNA-IMP-a2-a4 V2.00	0	20. NT IMPa4 PSF-A488 DAPI IMPa4-A546_a_TileScan_001 (Stage 1 of 49)	00-VKpd7DjummPfvJPtN8KJa7
722.788	um^3	Nucleus	0.000	1.000	21	100000020	100000020	NT PSF-A488 IMPa4-A546 DAPI 8C2-siRNA-IMP-a2-a4 V2.00	0	20. NT IMPa4 PSF-A488 DAPI IMPa4-A546_a_TileScan_001 (Stage 1 of 49)	00-VKpd7DjummPfvJPtN8KJa7
516.649	um^3	Nucleus	0.000	1.000	23	100000021	100000021	NT PSF-A488 IMPa4-A546 DAPI 8C2-siRNA-IMP-a2-a4 V2.00	0	20. NT IMPa4 PSF-A488 DAPI IMPa4-A546_a_TileScan_001 (Stage 1 of 49)	00-VKpd7DjummPfvJPtN8KJa7
482.355	um^3	Nucleus	0.000	1.000	26	100000022	100000000	NT PSF-A488 IMPa4-A546 DAPI 8C2-siRNA-IMP-a2-a4 V2.00	0	20. NT IMPa4 PSF-A488 DAPI IMPa4-A546_aa_TileScan_001 (Stage 27 of 49)	00-A7EL2i8AcrgT2hHFXUCwt5
797.478	um^3	Nucleus	0.000	1.000	27	100000023	100000001	NT PSF-A488 IMPa4-A546 DAPI 8C2-siRNA-IMP-a2-a4 V2.00	0	20. NT IMPa4 PSF-A488 DAPI IMPa4-A546_aa_TileScan_001 (Stage 27 of 49)	00-A7EL2i8AcrgT2hHFXUCwt5
517.927	um^3	Nucleus	0.000	1.000	28	100000024	100000002	NT PSF-A488 IMPa4-A546 DAPI 8C2-siRNA-IMP-a2-a4 V2.00	0	20. NT IMPa4 PSF-A488 DAPI IMPa4-A546_aa_TileScan_001 (Stage 27 of 49)	00-A7EL2i8AcrgT2hHFXUCwt5
572.592	um^3	Nucleus	0.000	1.000	28	100000025	100000003	NT PSF-A488 IMPa4-A546 DAPI 8C2-siRNA-IMP-a2-a4 V2.00	0	20. NT IMPa4 PSF-A488 DAPI IMPa4-A546_aa_TileScan_001 (Stage 27 of 49)	00-A7EL2i8AcrgT2hHFXUCwt5
431.138	um^3	Nucleus	0.000	1.000	29	100000026	100000004	NT PSF-A488 IMPa4-A546 DAPI 8C2-siRNA-IMP-a2-a4 V2.00	0	20. NT IMPa4 PSF-A488 DAPI IMPa4-A546_aa_TileScan_001 (Stage 27 of 49)	00-A7EL2i8AcrgT2hHFXUCwt5
464.811	um^3	Nucleus	0.000	1.000	30	100000027	100000005	NT PSF-A488 IMPa4-A546 DAPI 8C2-siRNA-IMP-a2-a4 V2.00	0	20. NT IMPa4 PSF-A488 DAPI IMPa4-A546_aa_TileScan_001 (Stage 27 of 49)	00-A7EL2i8AcrgT2hHFXUCwt5
551.525	um^3	Nucleus	0.000	1.000	31	100000028	100000006	NT PSF-A488 IMPa4-A546 DAPI 8C2-siRNA-IMP-a2-a4 V2.00	0	20. NT IMPa4 PSF-A488 DAPI IMPa4-A546_aa_TileScan_001 (Stage 27 of 49)	00-A7EL2i8AcrgT2hHFXUCwt5
980.742	um^3	Nucleus	0.000	1.000	32	100000029	100000007	NT PSF-A488 IMPa4-A546 DAPI 8C2-siRNA-IMP-a2-a4 V2.00	0	20. NT IMPa4 PSF-A488 DAPI IMPa4-A546_aa_TileScan_001 (Stage 27 of 49)	00-A7EL2i8AcrgT2hHFXUCwt5
494.28	um^3	Nucleus	0.000	1.000	33	100000030	100000008	NT PSF-A488 IMPa4-A546 DAPI 8C2-siRNA-IMP-a2-a4 V2.00	0	20. NT IMPa4 PSF-A488 DAPI IMPa4-A546_aa_TileScan_001 (Stage 27 of 49)	00-A7EL2i8AcrgT2hHFXUCwt5
453.204	um^3	Nucleus	0.000	1.000	34	100000031	100000009	NT PSF-A488 IMPa4-A546 DAPI 8C2-siRNA-IMP-a2-a4 V2.00	0	20. NT IMPa4 PSF-A488 DAPI IMPa4-A546_aa_TileScan_001 (Stage 27 of 49)	00-A7EL2i8AcrgT2hHFXUCwt5
563.813	um^3	Nucleus	0.000	1.000	35	100000032	100000010	NT PSF-A488 IMPa4-A546 DAPI 8C2-siRNA-IMP-a2-a4 V2.00	0	20. NT IMPa4 PSF-A488 DAPI IMPa4-A546_aa_TileScan_001 (Stage 27 of 49)	00-A7EL2i8AcrgT2hHFXUCwt5
703.611	um^3	Nucleus	0.000	1.000	37	100000033	100000011	NT PSF-A488 IMPa4-A546 DAPI 8C2-siRNA-IMP-a2-a4 V2.00	0	20. NT IMPa4 PSF-A488 DAPI IMPa4-A546_aa_TileScan_001 (Stage 27 of 49)	00-A7EL2i8AcrgT2hHFXUCwt5
569.613	um^3	Nucleus	0.000	1.000	38	100000034	100000012	NT PSF-A488 IMPa4-A546 DAPI 8C2-siRNA-IMP-a2-a4 V2.00	0	20. NT IMPa4 PSF-A488 DAPI IMPa4-A546_aa_TileScan_001 (Stage 27 of 49)	00-A7EL2i8AcrgT2hHFXUCwt5
456.168	um^3	Nucleus	0.000	1.000	39	100000035	100000013	NT PSF-A488 IMPa4-A546 DAPI 8C2-siRNA-IMP-a2-a4 V2.00	0	20. NT IMPa4 PSF-A488 DAPI IMPa4-A546_aa_TileScan_001 (Stage 27 of 49)	00-A7EL2i8AcrgT2hHFXUCwt5
802.158	um^3	Nucleus	0.000	1.000	40	100000036	100000014	NT PSF-A488 IMPa4-A546 DAPI 8C2-siRNA-IMP-a2-a4 V2.00	0	20. NT IMPa4 PSF-A488 DAPI IMPa4-A546_aa_TileScan_001 (Stage 27 of 49)	00-A7EL2i8AcrgT2hHFXUCwt5
832.694	um^3	Nucleus	0.000	1.000	41	100000037	100000015	NT PSF-A488 IMPa4-A546 DAPI 8C2-siRNA-IMP-a2-a4 V2.00	0	20. NT IMPa4 PSF-A488 DAPI IMPa4-A546_aa_TileScan_001 (Stage 27 of 49)	00-A7EL2i8AcrgT2hHFXUCwt5
574.324	um^3	Nucleus	0.000	1.000	42	100000038	100000016	NT PSF-A488 IMPa4-A546 DAPI 8C2-siRNA-IMP-a2-a4 V2.00	0	20. NT IMPa4 PSF-A488 DAPI IMPa4-A546_aa_TileScan_001 (Stage 27 of 49)	00-A7EL2i8AcrgT2hHFXUCwt5
896.154	um^3	Nucleus	0.000	1.000	43	100000039	100000017	NT PSF-A488 IMPa4-A546 DAPI 8C2-siRNA-IMP-a2-a4 V2.00	0	20. NT IMPa4 PSF-A488 DAPI IMPa4-A546_aa_TileScan_001 (Stage 27 of 49)	00-A7EL2i8AcrgT2hHFXUCwt5
572.766	um^3	Nucleus	0.000	1.000	44	100000040	100000018	NT PSF-A488 IMPa4-A546 DAPI 8C2-siRNA-IMP-a2-a4 V2.00	0	20. NT IMPa4 PSF-A488 DAPI IMPa4-A546_aa_TileScan_001 (Stage 27 of 49)	00-A7EL2i8AcrgT2hHFXUCwt5
296.951	um^3	Nucleus	0.000	1.000	45	100000041	100000019	NT PSF-A488 IMPa4-A546 DAPI 8C2-siRNA-IMP-a2-a4 V2.00	0	20. NT IMPa4 PSF-A488 DAPI IMPa4-A546_aa_TileScan_001 (Stage 27 of 49)	00-A7EL2i8AcrgT2hHFXUCwt5
610.273	um^3	Nucleus	0.000	1.000	45	100000042	100000020	NT PSF-A488 IMPa4-A546 DAPI 8C2-siRNA-IMP-a2-a4 V2.00	0	20. NT IMPa4 PSF-A488 DAPI IMPa4-A546_aa_TileScan_001 (Stage 27 of 49)	00-A7EL2i8AcrgT2hHFXUCwt5
510.38	um^3	Nucleus	0.000	1.000	47	100000043	100000021	NT PSF-A488 IMPa4-A546 DAPI 8C2-siRNA-IMP-a2-a4 V2.00	0	20. NT IMPa4 PSF-A488 DAPI IMPa4-A546_aa_TileScan_001 (Stage 27 of 49)	00-A7EL2i8AcrgT2hHFXUCwt5
449.567	um^3	Nucleus	0.000	1.000	49	100000044	100000000	NT PSF-A488 IMPa4-A546 DAPI 8C2-siRNA-IMP-a2-a4 V2.00	0	20. NT IMPa4 PSF-A488 DAPI IMPa4-A546_ab_TileScan_001 (Stage 28 of 49)	00-QmpUmmhqXSjBR4HFVkDD9i
559.003	um^3	Nucleus	0.000	1.000	51	100000045	100000001	NT PSF-A488 IMPa4-A546 DAPI 8C2-siRNA-IMP-a2-a4 V2.00	0	20. NT IMPa4 PSF-A488 DAPI IMPa4-A546_ab_TileScan_001 (Stage 28 of 49)	00-QmpUmmhqXSjBR4HFVkDD9i
497.971	um^3	Nucleus	0.000	1.000	52	100000046	100000002	NT PSF-A488 IMPa4-A546 DAPI 8C2-siRNA-IMP-a2-a4 V2.00	0	20. NT IMPa4 PSF-A488 DAPI IMPa4-A546_ab_TileScan_001 (Stage 28 of 49)	00-QmpUmmhqXSjBR4HFVkDD9i
426.193	um^3	Nucleus	0.000	1.000	53	100000047	100000003	NT PSF-A488 IMPa4-A546 DAPI 8C2-siRNA-IMP-a2-a4 V2.00	0	20. NT IMPa4 PSF-A488 DAPI IMPa4-A546_ab_TileScan_001 (Stage 28 of 49)	00-QmpUmmhqXSjBR4HFVkDD9i
519.961	um^3	Nucleus	0.000	1.000	54	100000048	100000004	NT PSF-A488 IMPa4-A546 DAPI 8C2-siRNA-IMP-a2-a4 V2.00	0	20. NT IMPa4 PSF-A488 DAPI IMPa4-A546_ab_TileScan_001 (Stage 28 of 49)	00-QmpUmmhqXSjBR4HFVkDD9i
566.255	um^3	Nucleus	0.000	1.000	55	100000049	100000005	NT PSF-A488 IMPa4-A546 DAPI 8C2-siRNA-IMP-a2-a4 V2.00	0	20. NT IMPa4 PSF-A488 DAPI IMPa4-A546_ab_TileScan_001 (Stage 28 of 49)	00-QmpUmmhqXSjBR4HFVkDD9i
525.443	um^3	Nucleus	0.000	1.000	56	100000050	100000006	NT PSF-A488 IMPa4-A546 DAPI 8C2-siRNA-IMP-a2-a4 V2.00	0	20. NT IMPa4 PSF-A488 DAPI IMPa4-A546_ab_TileScan_001 (Stage 28 of 49)	00-QmpUmmhqXSjBR4HFVkDD9i
951.016	um^3	Nucleus	0.000	1.000	58	100000051	100000007	NT PSF-A488 IMPa4-A546 DAPI 8C2-siRNA-IMP-a2-a4 V2.00	0	20. NT IMPa4 PSF-A488 DAPI IMPa4-A546_ab_TileScan_001 (Stage 28 of 49)	00-QmpUmmhqXSjBR4HFVkDD9i
425.414	um^3	Nucleus	0.000	1.000	58	100000052	100000008	NT PSF-A488 IMPa4-A546 DAPI 8C2-siRNA-IMP-a2-a4 V2.00	0	20. NT IMPa4 PSF-A488 DAPI IMPa4-A546_ab_TileScan_001 (Stage 28 of 49)	00-QmpUmmhqXSjBR4HFVkDD9i
490.447	um^3	Nucleus	0.000	1.000	59	100000053	100000009	NT PSF-A488 IMPa4-A546 DAPI 8C2-siRNA-IMP-a2-a4 V2.00	0	20. NT IMPa4 PSF-A488 DAPI IMPa4-A546_ab_TileScan_001 (Stage 28 of 49)	00-QmpUmmhqXSjBR4HFVkDD9i
501.979	um^3	Nucleus	0.000	1.000	60	100000054	100000010	NT PSF-A488 IMPa4-A546 DAPI 8C2-siRNA-IMP-a2-a4 V2.00	0	20. NT IMPa4 PSF-A488 DAPI IMPa4-A546_ab_TileScan_001 (Stage 28 of 49)	00-QmpUmmhqXSjBR4HFVkDD9i
730.35	um^3	Nucleus	0.000	1.000	61	100000055	100000011	NT PSF-A488 IMPa4-A546 DAPI 8C2-siRNA-IMP-a2-a4 V2.00	0	20. NT IMPa4 PSF-A488 DAPI IMPa4-A546_ab_TileScan_001 (Stage 28 of 49)	00-QmpUmmhqXSjBR4HFVkDD9i
484.17	um^3	Nucleus	0.000	1.000	62	100000056	100000012	NT PSF-A488 IMPa4-A546 DAPI 8C2-siRNA-IMP-a2-a4 V2.00	0	20. NT IMPa4 PSF-A488 DAPI IMPa4-A546_ab_TileScan_001 (Stage 28 of 49)	00-QmpUmmhqXSjBR4HFVkDD9i
703.581	um^3	Nucleus	0.000	1.000	63	100000057	100000013	NT PSF-A488 IMPa4-A546 DAPI 8C2-siRNA-IMP-a2-a4 V2.00	0	20. NT IMPa4 PSF-A488 DAPI IMPa4-A546_ab_TileScan_001 (Stage 28 of 49)	00-QmpUmmhqXSjBR4HFVkDD9i
503.211	um^3	Nucleus	0.000	1.000	64	100000058	100000014	NT PSF-A488 IMPa4-A546 DAPI 8C2-siRNA-IMP-a2-a4 V2.00	0	20. NT IMPa4 PSF-A488 DAPI IMPa4-A546_ab_TileScan_001 (Stage 28 of 49)	00-QmpUmmhqXSjBR4HFVkDD9i
448.523	um^3	Nucleus	0.000	1.000	65	100000059	100000015	NT PSF-A488 IMPa4-A546 DAPI 8C2-siRNA-IMP-a2-a4 V2.00	0	20. NT IMPa4 PSF-A488 DAPI IMPa4-A546_ab_TileScan_001 (Stage 28 of 49)	00-QmpUmmhqXSjBR4HFVkDD9i
414.524	um^3	Nucleus	0.000	1.000	66	100000060	100000016	NT PSF-A488 IMPa4-A546 DAPI 8C2-siRNA-IMP-a2-a4 V2.00	0	20. NT IMPa4 PSF-A488 DAPI IMPa4-A546_ab_TileScan_001 (Stage 28 of 49)	00-QmpUmmhqXSjBR4HFVkDD9i
696.919	um^3	Nucleus	0.000	1.000	68	100000061	100000017	NT PSF-A488 IMPa4-A546 DAPI 8C2-siRNA-IMP-a2-a4 V2.00	0	20. NT IMPa4 PSF-A488 DAPI IMPa4-A546_ab_TileScan_001 (Stage 28 of 49)	00-QmpUmmhqXSjBR4HFVkDD9i
679.473	um^3	Nucleus	0.000	1.000	69	100000062	100000018	NT PSF-A488 IMPa4-A546 DAPI 8C2-siRNA-IMP-a2-a4 V2.00	0	20. NT IMPa4 PSF-A488 DAPI IMPa4-A546_ab_TileScan_001 (Stage 28 of 49)	00-QmpUmmhqXSjBR4HFVkDD9i
203.583	um^3	Nucleus	0.000	1.000	70	100000063	100000019	NT PSF-A488 IMPa4-A546 DAPI 8C2-siRNA-IMP-a2-a4 V2.00	0	20. NT IMPa4 PSF-A488 DAPI IMPa4-A546_ab_TileScan_001 (Stage 28 of 49)	00-QmpUmmhqXSjBR4HFVkDD9i
423.432	um^3	Nucleus	0.000	1.000	71	100000064	100000020	NT PSF-A488 IMPa4-A546 DAPI 8C2-siRNA-IMP-a2-a4 V2.00	0	20. NT IMPa4 PSF-A488 DAPI IMPa4-A546_ab_TileScan_001 (Stage 28 of 49)	00-QmpUmmhqXSjBR4HFVkDD9i
987.449	um^3	Nucleus	0.000	1.000	72	100000065	100000021	NT PSF-A488 IMPa4-A546 DAPI 8C2-siRNA-IMP-a2-a4 V2.00	0	20. NT IMPa4 PSF-A488 DAPI IMPa4-A546_ab_TileScan_001 (Stage 28 of 49)	00-QmpUmmhqXSjBR4HFVkDD9i
499.702	um^3	Nucleus	0.000	1.000	72	100000066	100000022	NT PSF-A488 IMPa4-A546 DAPI 8C2-siRNA-IMP-a2-a4 V2.00	0	20. NT IMPa4 PSF-A488 DAPI IMPa4-A546_ab_TileScan_001 (Stage 28 of 49)	00-QmpUmmhqXSjBR4HFVkDD9i
364.85	um^3	Nucleus	0.000	1.000	73	100000067	100000000	NT PSF-A488 IMPa4-A546 DAPI 8C2-siRNA-IMP-a2-a4 V2.00	0	20. NT IMPa4 PSF-A488 DAPI IMPa4-A546_ac_TileScan_001 (Stage 29 of 49)	00-b4HeUEAHpBPcieyPGwMm3N
363.065	um^3	Nucleus	0.000	1.000	74	100000068	100000001	NT PSF-A488 IMPa4-A546 DAPI 8C2-siRNA-IMP-a2-a4 V2.00	0	20. NT IMPa4 PSF-A488 DAPI IMPa4-A546_ac_TileScan_001 (Stage 29 of 49)	00-b4HeUEAHpBPcieyPGwMm3N
392.3	um^3	Nucleus	0.000	1.000	75	100000069	100000002	NT PSF-A488 IMPa4-A546 DAPI 8C2-siRNA-IMP-a2-a4 V2.00	0	20. NT IMPa4 PSF-A488 DAPI IMPa4-A546_ac_TileScan_001 (Stage 29 of 49)	00-b4HeUEAHpBPcieyPGwMm3N
600.882	um^3	Nucleus	0.000	1.000	75	100000070	100000003	NT PSF-A488 IMPa4-A546 DAPI 8C2-siRNA-IMP-a2-a4 V2.00	0	20. NT IMPa4 PSF-A488 DAPI IMPa4-A546_ac_TileScan_001 (Stage 29 of 49)	00-b4HeUEAHpBPcieyPGwMm3N
468.668	um^3	Nucleus	0.000	1.000	76	100000071	100000004	NT PSF-A488 IMPa4-A546 DAPI 8C2-siRNA-IMP-a2-a4 V2.00	0	20. NT IMPa4 PSF-A488 DAPI IMPa4-A546_ac_TileScan_001 (Stage 29 of 49)	00-b4HeUEAHpBPcieyPGwMm3N
457.885	um^3	Nucleus	0.000	1.000	77	100000072	100000005	NT PSF-A488 IMPa4-A546 DAPI 8C2-siRNA-IMP-a2-a4 V2.00	0	20. NT IMPa4 PSF-A488 DAPI IMPa4-A546_ac_TileScan_001 (Stage 29 of 49)	00-b4HeUEAHpBPcieyPGwMm3N
343.139	um^3	Nucleus	0.000	1.000	78	100000073	100000006	NT PSF-A488 IMPa4-A546 DAPI 8C2-siRNA-IMP-a2-a4 V2.00	0	20. NT IMPa4 PSF-A488 DAPI IMPa4-A546_ac_TileScan_001 (Stage 29 of 49)	00-b4HeUEAHpBPcieyPGwMm3N
422.918	um^3	Nucleus	0.000	1.000	79	100000074	100000007	NT PSF-A488 IMPa4-A546 DAPI 8C2-siRNA-IMP-a2-a4 V2.00	0	20. NT IMPa4 PSF-A488 DAPI IMPa4-A546_ac_TileScan_001 (Stage 29 of 49)	00-b4HeUEAHpBPcieyPGwMm3N
425.414	um^3	Nucleus	0.000	1.000	80	100000075	100000008	NT PSF-A488 IMPa4-A546 DAPI 8C2-siRNA-IMP-a2-a4 V2.00	0	20. NT IMPa4 PSF-A488 DAPI IMPa4-A546_ac_TileScan_001 (Stage 29 of 49)	00-b4HeUEAHpBPcieyPGwMm3N
575.012	um^3	Nucleus	0.000	1.000	81	100000076	100000009	NT PSF-A488 IMPa4-A546 DAPI 8C2-siRNA-IMP-a2-a4 V2.00	0	20. NT IMPa4 PSF-A488 DAPI IMPa4-A546_ac_TileScan_001 (Stage 29 of 49)	00-b4HeUEAHpBPcieyPGwMm3N
539.826	um^3	Nucleus	0.000	1.000	81	100000077	100000010	NT PSF-A488 IMPa4-A546 DAPI 8C2-siRNA-IMP-a2-a4 V2.00	0	20. NT IMPa4 PSF-A488 DAPI IMPa4-A546_ac_TileScan_001 (Stage 29 of 49)	00-b4HeUEAHpBPcieyPGwMm3N
444.508	um^3	Nucleus	0.000	1.000	82	100000078	100000011	NT PSF-A488 IMPa4-A546 DAPI 8C2-siRNA-IMP-a2-a4 V2.00	0	20. NT IMPa4 PSF-A488 DAPI IMPa4-A546_ac_TileScan_001 (Stage 29 of 49)	00-b4HeUEAHpBPcieyPGwMm3N
735.568	um^3	Nucleus	0.000	1.000	82	100000079	100000012	NT PSF-A488 IMPa4-A546 DAPI 8C2-siRNA-IMP-a2-a4 V2.00	0	20. NT IMPa4 PSF-A488 DAPI IMPa4-A546_ac_TileScan_001 (Stage 29 of 49)	00-b4HeUEAHpBPcieyPGwMm3N
566.384	um^3	Nucleus	0.000	1.000	83	100000080	100000013	NT PSF-A488 IMPa4-A546 DAPI 8C2-siRNA-IMP-a2-a4 V2.00	0	20. NT IMPa4 PSF-A488 DAPI IMPa4-A546_ac_TileScan_001 (Stage 29 of 49)	00-b4HeUEAHpBPcieyPGwMm3N
341.098	um^3	Nucleus	0.000	1.000	85	100000081	100000014	NT PSF-A488 IMPa4-A546 DAPI 8C2-siRNA-IMP-a2-a4 V2.00	0	20. NT IMPa4 PSF-A488 DAPI IMPa4-A546_ac_TileScan_001 (Stage 29 of 49)	00-b4HeUEAHpBPcieyPGwMm3N
328.265	um^3	Nucleus	0.000	1.000	87	100000082	100000015	NT PSF-A488 IMPa4-A546 DAPI 8C2-siRNA-IMP-a2-a4 V2.00	0	20. NT IMPa4 PSF-A488 DAPI IMPa4-A546_ac_TileScan_001 (Stage 29 of 49)	00-b4HeUEAHpBPcieyPGwMm3N
716.625	um^3	Nucleus	0.000	1.000	88	100000083	100000016	NT PSF-A488 IMPa4-A546 DAPI 8C2-siRNA-IMP-a2-a4 V2.00	0	20. NT IMPa4 PSF-A488 DAPI IMPa4-A546_ac_TileScan_001 (Stage 29 of 49)	00-b4HeUEAHpBPcieyPGwMm3N
358.831	um^3	Nucleus	0.000	1.000	89	100000084	100000017	NT PSF-A488 IMPa4-A546 DAPI 8C2-siRNA-IMP-a2-a4 V2.00	0	20. NT IMPa4 PSF-A488 DAPI IMPa4-A546_ac_TileScan_001 (Stage 29 of 49)	00-b4HeUEAHpBPcieyPGwMm3N
353.242	um^3	Nucleus	0.000	1.000	91	100000085	100000018	NT PSF-A488 IMPa4-A546 DAPI 8C2-siRNA-IMP-a2-a4 V2.00	0	20. NT IMPa4 PSF-A488 DAPI IMPa4-A546_ac_TileScan_001 (Stage 29 of 49)	00-b4HeUEAHpBPcieyPGwMm3N
461.288	um^3	Nucleus	0.000	1.000	92	100000086	100000019	NT PSF-A488 IMPa4-A546 DAPI 8C2-siRNA-IMP-a2-a4 V2.00	0	20. NT IMPa4 PSF-A488 DAPI IMPa4-A546_ac_TileScan_001 (Stage 29 of 49)	00-b4HeUEAHpBPcieyPGwMm3N
591.966	um^3	Nucleus	0.000	1.000	93	100000087	100000020	NT PSF-A488 IMPa4-A546 DAPI 8C2-siRNA-IMP-a2-a4 V2.00	0	20. NT IMPa4 PSF-A488 DAPI IMPa4-A546_ac_TileScan_001 (Stage 29 of 49)	00-b4HeUEAHpBPcieyPGwMm3N
468.018	um^3	Nucleus	0.000	1.000	94	100000088	100000021	NT PSF-A488 IMPa4-A546 DAPI 8C2-siRNA-IMP-a2-a4 V2.00	0	20. NT IMPa4 PSF-A488 DAPI IMPa4-A546_ac_TileScan_001 (Stage 29 of 49)	00-b4HeUEAHpBPcieyPGwMm3N
472.91	um^3	Nucleus	0.000	1.000	95	100000089	100000022	NT PSF-A488 IMPa4-A546 DAPI 8C2-siRNA-IMP-a2-a4 V2.00	0	20. NT IMPa4 PSF-A488 DAPI IMPa4-A546_ac_TileScan_001 (Stage 29 of 49)	00-b4HeUEAHpBPcieyPGwMm3N
413.095	um^3	Nucleus	0.000	1.000	95	100000090	100000023	NT PSF-A488 IMPa4-A546 DAPI 8C2-siRNA-IMP-a2-a4 V2.00	0	20. NT IMPa4 PSF-A488 DAPI IMPa4-A546_ac_TileScan_001 (Stage 29 of 49)	00-b4HeUEAHpBPcieyPGwMm3N
371.278	um^3	Nucleus	0.000	1.000	98	100000091	100000000	NT PSF-A488 IMPa4-A546 DAPI 8C2-siRNA-IMP-a2-a4 V2.00	0	20. NT IMPa4 PSF-A488 DAPI IMPa4-A546_ad_TileScan_001 (Stage 30 of 49)	00-2oFGTDusNHV5fjKeKLWH58
368.071	um^3	Nucleus	0.000	1.000	99	100000092	100000001	NT PSF-A488 IMPa4-A546 DAPI 8C2-siRNA-IMP-a2-a4 V2.00	0	20. NT IMPa4 PSF-A488 DAPI IMPa4-A546_ad_TileScan_001 (Stage 30 of 49)	00-2oFGTDusNHV5fjKeKLWH58
560.244	um^3	Nucleus	0.000	1.000	100	100000093	100000002	NT PSF-A488 IMPa4-A546 DAPI 8C2-siRNA-IMP-a2-a4 V2.00	0	20. NT IMPa4 PSF-A488 DAPI IMPa4-A546_ad_TileScan_001 (Stage 30 of 49)	00-2oFGTDusNHV5fjKeKLWH58
318.094	um^3	Nucleus	0.000	1.000	101	100000094	100000003	NT PSF-A488 IMPa4-A546 DAPI 8C2-siRNA-IMP-a2-a4 V2.00	0	20. NT IMPa4 PSF-A488 DAPI IMPa4-A546_ad_TileScan_001 (Stage 30 of 49)	00-2oFGTDusNHV5fjKeKLWH58
584.026	um^3	Nucleus	0.000	1.000	101	100000095	100000004	NT PSF-A488 IMPa4-A546 DAPI 8C2-siRNA-IMP-a2-a4 V2.00	0	20. NT IMPa4 PSF-A488 DAPI IMPa4-A546_ad_TileScan_001 (Stage 30 of 49)	00-2oFGTDusNHV5fjKeKLWH58
589.108	um^3	Nucleus	0.000	1.000	101	100000096	100000005	NT PSF-A488 IMPa4-A546 DAPI 8C2-siRNA-IMP-a2-a4 V2.00	0	20. NT IMPa4 PSF-A488 DAPI IMPa4-A546_ad_TileScan_001 (Stage 30 of 49)	00-2oFGTDusNHV5fjKeKLWH58
699.323	um^3	Nucleus	0.000	1.000	103	100000097	100000006	NT PSF-A488 IMPa4-A546 DAPI 8C2-siRNA-IMP-a2-a4 V2.00	0	20. NT IMPa4 PSF-A488 DAPI IMPa4-A546_ad_TileScan_001 (Stage 30 of 49)	00-2oFGTDusNHV5fjKeKLWH58
622.932	um^3	Nucleus	0.000	1.000	104	100000098	100000007	NT PSF-A488 IMPa4-A546 DAPI 8C2-siRNA-IMP-a2-a4 V2.00	0	20. NT IMPa4 PSF-A488 DAPI IMPa4-A546_ad_TileScan_001 (Stage 30 of 49)	00-2oFGTDusNHV5fjKeKLWH58
613.518	um^3	Nucleus	0.000	1.000	104	100000099	100000008	NT PSF-A488 IMPa4-A546 DAPI 8C2-siRNA-IMP-a2-a4 V2.00	0	20. NT IMPa4 PSF-A488 DAPI IMPa4-A546_ad_TileScan_001 (Stage 30 of 49)	00-2oFGTDusNHV5fjKeKLWH58
497.139	um^3	Nucleus	0.000	1.000	105	100000100	100000009	NT PSF-A488 IMPa4-A546 DAPI 8C2-siRNA-IMP-a2-a4 V2.00	0	20. NT IMPa4 PSF-A488 DAPI IMPa4-A546_ad_TileScan_001 (Stage 30 of 49)	00-2oFGTDusNHV5fjKeKLWH58
280.292	um^3	Nucleus	0.000	1.000	106	100000101	100000010	NT PSF-A488 IMPa4-A546 DAPI 8C2-siRNA-IMP-a2-a4 V2.00	0	20. NT IMPa4 PSF-A488 DAPI IMPa4-A546_ad_TileScan_001 (Stage 30 of 49)	00-2oFGTDusNHV5fjKeKLWH58
673.34	um^3	Nucleus	0.000	1.000	108	100000102	100000011	NT PSF-A488 IMPa4-A546 DAPI 8C2-siRNA-IMP-a2-a4 V2.00	0	20. NT IMPa4 PSF-A488 DAPI IMPa4-A546_ad_TileScan_001 (Stage 30 of 49)	00-2oFGTDusNHV5fjKeKLWH58
530.102	um^3	Nucleus	0.000	1.000	109	100000103	100000012	NT PSF-A488 IMPa4-A546 DAPI 8C2-siRNA-IMP-a2-a4 V2.00	0	20. NT IMPa4 PSF-A488 DAPI IMPa4-A546_ad_TileScan_001 (Stage 30 of 49)	00-2oFGTDusNHV5fjKeKLWH58
251.64	um^3	Nucleus	0.000	1.000	110	100000104	100000013	NT PSF-A488 IMPa4-A546 DAPI 8C2-siRNA-IMP-a2-a4 V2.00	0	20. NT IMPa4 PSF-A488 DAPI IMPa4-A546_ad_TileScan_001 (Stage 30 of 49)	00-2oFGTDusNHV5fjKeKLWH58
679.057	um^3	Nucleus	0.000	1.000	112	100000105	100000014	NT PSF-A488 IMPa4-A546 DAPI 8C2-siRNA-IMP-a2-a4 V2.00	0	20. NT IMPa4 PSF-A488 DAPI IMPa4-A546_ad_TileScan_001 (Stage 30 of 49)	00-2oFGTDusNHV5fjKeKLWH58
714.78	um^3	Nucleus	0.000	1.000	114	100000106	100000015	NT PSF-A488 IMPa4-A546 DAPI 8C2-siRNA-IMP-a2-a4 V2.00	0	20. NT IMPa4 PSF-A488 DAPI IMPa4-A546_ad_TileScan_001 (Stage 30 of 49)	00-2oFGTDusNHV5fjKeKLWH58
440.061	um^3	Nucleus	0.000	1.000	115	100000107	100000016	NT PSF-A488 IMPa4-A546 DAPI 8C2-siRNA-IMP-a2-a4 V2.00	0	20. NT IMPa4 PSF-A488 DAPI IMPa4-A546_ad_TileScan_001 (Stage 30 of 49)	00-2oFGTDusNHV5fjKeKLWH58
503.914	um^3	Nucleus	0.000	1.000	117	100000108	100000017	NT PSF-A488 IMPa4-A546 DAPI 8C2-siRNA-IMP-a2-a4 V2.00	0	20. NT IMPa4 PSF-A488 DAPI IMPa4-A546_ad_TileScan_001 (Stage 30 of 49)	00-2oFGTDusNHV5fjKeKLWH58
647.433	um^3	Nucleus	0.000	1.000	119	100000109	100000000	NT PSF-A488 IMPa4-A546 DAPI 8C2-siRNA-IMP-a2-a4 V2.00	0	20. NT IMPa4 PSF-A488 DAPI IMPa4-A546_ae_TileScan_001 (Stage 31 of 49)	00-mosCg6fewDZSULJVHNSrUe
365.977	um^3	Nucleus	0.000	1.000	120	100000110	100000001	NT PSF-A488 IMPa4-A546 DAPI 8C2-siRNA-IMP-a2-a4 V2.00	0	20. NT IMPa4 PSF-A488 DAPI IMPa4-A546_ae_TileScan_001 (Stage 31 of 49)	00-mosCg6fewDZSULJVHNSrUe
544.968	um^3	Nucleus	0.000	1.000	121	100000111	100000002	NT PSF-A488 IMPa4-A546 DAPI 8C2-siRNA-IMP-a2-a4 V2.00	0	20. NT IMPa4 PSF-A488 DAPI IMPa4-A546_ae_TileScan_001 (Stage 31 of 49)	00-mosCg6fewDZSULJVHNSrUe
639.712	um^3	Nucleus	0.000	1.000	122	100000112	100000003	NT PSF-A488 IMPa4-A546 DAPI 8C2-siRNA-IMP-a2-a4 V2.00	0	20. NT IMPa4 PSF-A488 DAPI IMPa4-A546_ae_TileScan_001 (Stage 31 of 49)	00-mosCg6fewDZSULJVHNSrUe
859.017	um^3	Nucleus	0.000	1.000	123	100000113	100000004	NT PSF-A488 IMPa4-A546 DAPI 8C2-siRNA-IMP-a2-a4 V2.00	0	20. NT IMPa4 PSF-A488 DAPI IMPa4-A546_ae_TileScan_001 (Stage 31 of 49)	00-mosCg6fewDZSULJVHNSrUe
788.086	um^3	Nucleus	0.000	1.000	126	100000114	100000005	NT PSF-A488 IMPa4-A546 DAPI 8C2-siRNA-IMP-a2-a4 V2.00	0	20. NT IMPa4 PSF-A488 DAPI IMPa4-A546_ae_TileScan_001 (Stage 31 of 49)	00-mosCg6fewDZSULJVHNSrUe
305.458	um^3	Nucleus	0.000	1.000	127	100000115	100000000	NT PSF-A488 IMPa4-A546 DAPI 8C2-siRNA-IMP-a2-a4 V2.00	0	20. NT IMPa4 PSF-A488 DAPI IMPa4-A546_af_TileScan_001 (Stage 32 of 49)	00-TW2R2f6ciTG2oYKvgb5LqK
1391.54	um^3	Nucleus	0.000	1.000	128	100000116	100000001	NT PSF-A488 IMPa4-A546 DAPI 8C2-siRNA-IMP-a2-a4 V2.00	0	20. NT IMPa4 PSF-A488 DAPI IMPa4-A546_af_TileScan_001 (Stage 32 of 49)	00-TW2R2f6ciTG2oYKvgb5LqK
709.842	um^3	Nucleus	0.000	1.000	129	100000117	100000002	NT PSF-A488 IMPa4-A546 DAPI 8C2-siRNA-IMP-a2-a4 V2.00	0	20. NT IMPa4 PSF-A488 DAPI IMPa4-A546_af_TileScan_001 (Stage 32 of 49)	00-TW2R2f6ciTG2oYKvgb5LqK
673.461	um^3	Nucleus	0.000	1.000	130	100000118	100000003	NT PSF-A488 IMPa4-A546 DAPI 8C2-siRNA-IMP-a2-a4 V2.00	0	20. NT IMPa4 PSF-A488 DAPI IMPa4-A546_af_TileScan_001 (Stage 32 of 49)	00-TW2R2f6ciTG2oYKvgb5LqK
1236.47	um^3	Nucleus	0.000	1.000	130	100000119	100000004	NT PSF-A488 IMPa4-A546 DAPI 8C2-siRNA-IMP-a2-a4 V2.00	0	20. NT IMPa4 PSF-A488 DAPI IMPa4-A546_af_TileScan_001 (Stage 32 of 49)	00-TW2R2f6ciTG2oYKvgb5LqK
239.888	um^3	Nucleus	0.000	1.000	131	100000120	100000005	NT PSF-A488 IMPa4-A546 DAPI 8C2-siRNA-IMP-a2-a4 V2.00	0	20. NT IMPa4 PSF-A488 DAPI IMPa4-A546_af_TileScan_001 (Stage 32 of 49)	00-TW2R2f6ciTG2oYKvgb5LqK
685.878	um^3	Nucleus	0.000	1.000	132	100000121	100000006	NT PSF-A488 IMPa4-A546 DAPI 8C2-siRNA-IMP-a2-a4 V2.00	0	20. NT IMPa4 PSF-A488 DAPI IMPa4-A546_af_TileScan_001 (Stage 32 of 49)	00-TW2R2f6ciTG2oYKvgb5LqK
732.354	um^3	Nucleus	0.000	1.000	133	100000122	100000007	NT PSF-A488 IMPa4-A546 DAPI 8C2-siRNA-IMP-a2-a4 V2.00	0	20. NT IMPa4 PSF-A488 DAPI IMPa4-A546_af_TileScan_001 (Stage 32 of 49)	00-TW2R2f6ciTG2oYKvgb5LqK
290.553	um^3	Nucleus	0.000	1.000	134	100000123	100000008	NT PSF-A488 IMPa4-A546 DAPI 8C2-siRNA-IMP-a2-a4 V2.00	0	20. NT IMPa4 PSF-A488 DAPI IMPa4-A546_af_TileScan_001 (Stage 32 of 49)	00-TW2R2f6ciTG2oYKvgb5LqK
519.394	um^3	Nucleus	0.000	1.000	136	100000124	100000009	NT PSF-A488 IMPa4-A546 DAPI 8C2-siRNA-IMP-a2-a4 V2.00	0	20. NT IMPa4 PSF-A488 DAPI IMPa4-A546_af_TileScan_001 (Stage 32 of 49)	00-TW2R2f6ciTG2oYKvgb5LqK
990.051	um^3	Nucleus	0.000	1.000	136	100000125	100000010	NT PSF-A488 IMPa4-A546 DAPI 8C2-siRNA-IMP-a2-a4 V2.00	0	20. NT IMPa4 PSF-A488 DAPI IMPa4-A546_af_TileScan_001 (Stage 32 of 49)	00-TW2R2f6ciTG2oYKvgb5LqK
262.582	um^3	Nucleus	0.000	1.000	138	100000126	100000011	NT PSF-A488 IMPa4-A546 DAPI 8C2-siRNA-IMP-a2-a4 V2.00	0	20. NT IMPa4 PSF-A488 DAPI IMPa4-A546_af_TileScan_001 (Stage 32 of 49)	00-TW2R2f6ciTG2oYKvgb5LqK
642.238	um^3	Nucleus	0.000	1.000	139	100000127	100000012	NT PSF-A488 IMPa4-A546 DAPI 8C2-siRNA-IMP-a2-a4 V2.00	0	20. NT IMPa4 PSF-A488 DAPI IMPa4-A546_af_TileScan_001 (Stage 32 of 49)	00-TW2R2f6ciTG2oYKvgb5LqK
696.147	um^3	Nucleus	0.000	1.000	140	100000128	100000013	NT PSF-A488 IMPa4-A546 DAPI 8C2-siRNA-IMP-a2-a4 V2.00	0	20. NT IMPa4 PSF-A488 DAPI IMPa4-A546_af_TileScan_001 (Stage 32 of 49)	00-TW2R2f6ciTG2oYKvgb5LqK
540.197	um^3	Nucleus	0.000	1.000	141	100000129	100000014	NT PSF-A488 IMPa4-A546 DAPI 8C2-siRNA-IMP-a2-a4 V2.00	0	20. NT IMPa4 PSF-A488 DAPI IMPa4-A546_af_TileScan_001 (Stage 32 of 49)	00-TW2R2f6ciTG2oYKvgb5LqK
981.982	um^3	Nucleus	0.000	1.000	143	100000130	100000015	NT PSF-A488 IMPa4-A546 DAPI 8C2-siRNA-IMP-a2-a4 V2.00	0	20. NT IMPa4 PSF-A488 DAPI IMPa4-A546_af_TileScan_001 (Stage 32 of 49)	00-TW2R2f6ciTG2oYKvgb5LqK
186.932	um^3	Nucleus	0.000	1.000	144	100000131	100000016	NT PSF-A488 IMPa4-A546 DAPI 8C2-siRNA-IMP-a2-a4 V2.00	0	20. NT IMPa4 PSF-A488 DAPI IMPa4-A546_af_TileScan_001 (Stage 32 of 49)	00-TW2R2f6ciTG2oYKvgb5LqK
548.417	um^3	Nucleus	0.000	1.000	144	100000132	100000017	NT PSF-A488 IMPa4-A546 DAPI 8C2-siRNA-IMP-a2-a4 V2.00	0	20. NT IMPa4 PSF-A488 DAPI IMPa4-A546_af_TileScan_001 (Stage 32 of 49)	00-TW2R2f6ciTG2oYKvgb5LqK
842.713	um^3	Nucleus	0.000	1.000	145	100000133	100000000	NT PSF-A488 IMPa4-A546 DAPI 8C2-siRNA-IMP-a2-a4 V2.00	0	20. NT IMPa4 PSF-A488 DAPI IMPa4-A546_ag_TileScan_001 (Stage 33 of 49)	00-kfspfE4epgNpDFZBpfJuJ6
468.161	um^3	Nucleus	0.000	1.000	146	100000134	100000001	NT PSF-A488 IMPa4-A546 DAPI 8C2-siRNA-IMP-a2-a4 V2.00	0	20. NT IMPa4 PSF-A488 DAPI IMPa4-A546_ag_TileScan_001 (Stage 33 of 49)	00-kfspfE4epgNpDFZBpfJuJ6
97.8367	um^3	Nucleus	0.000	1.000	146	100000135	100000002	NT PSF-A488 IMPa4-A546 DAPI 8C2-siRNA-IMP-a2-a4 V2.00	0	20. NT IMPa4 PSF-A488 DAPI IMPa4-A546_ag_TileScan_001 (Stage 33 of 49)	00-kfspfE4epgNpDFZBpfJuJ6
619.378	um^3	Nucleus	0.000	1.000	147	100000136	100000003	NT PSF-A488 IMPa4-A546 DAPI 8C2-siRNA-IMP-a2-a4 V2.00	0	20. NT IMPa4 PSF-A488 DAPI IMPa4-A546_ag_TileScan_001 (Stage 33 of 49)	00-kfspfE4epgNpDFZBpfJuJ6
469.432	um^3	Nucleus	0.000	1.000	148	100000137	100000004	NT PSF-A488 IMPa4-A546 DAPI 8C2-siRNA-IMP-a2-a4 V2.00	0	20. NT IMPa4 PSF-A488 DAPI IMPa4-A546_ag_TileScan_001 (Stage 33 of 49)	00-kfspfE4epgNpDFZBpfJuJ6
267.134	um^3	Nucleus	0.000	1.000	149	100000138	100000005	NT PSF-A488 IMPa4-A546 DAPI 8C2-siRNA-IMP-a2-a4 V2.00	0	20. NT IMPa4 PSF-A488 DAPI IMPa4-A546_ag_TileScan_001 (Stage 33 of 49)	00-kfspfE4epgNpDFZBpfJuJ6
704.844	um^3	Nucleus	0.000	1.000	150	100000139	100000006	NT PSF-A488 IMPa4-A546 DAPI 8C2-siRNA-IMP-a2-a4 V2.00	0	20. NT IMPa4 PSF-A488 DAPI IMPa4-A546_ag_TileScan_001 (Stage 33 of 49)	00-kfspfE4epgNpDFZBpfJuJ6
667.571	um^3	Nucleus	0.000	1.000	151	100000140	100000007	NT PSF-A488 IMPa4-A546 DAPI 8C2-siRNA-IMP-a2-a4 V2.00	0	20. NT IMPa4 PSF-A488 DAPI IMPa4-A546_ag_TileScan_001 (Stage 33 of 49)	00-kfspfE4epgNpDFZBpfJuJ6
691.512	um^3	Nucleus	0.000	1.000	152	100000141	100000008	NT PSF-A488 IMPa4-A546 DAPI 8C2-siRNA-IMP-a2-a4 V2.00	0	20. NT IMPa4 PSF-A488 DAPI IMPa4-A546_ag_TileScan_001 (Stage 33 of 49)	00-kfspfE4epgNpDFZBpfJuJ6
336.689	um^3	Nucleus	0.000	1.000	153	100000142	100000009	NT PSF-A488 IMPa4-A546 DAPI 8C2-siRNA-IMP-a2-a4 V2.00	0	20. NT IMPa4 PSF-A488 DAPI IMPa4-A546_ag_TileScan_001 (Stage 33 of 49)	00-kfspfE4epgNpDFZBpfJuJ6
1398.78	um^3	Nucleus	0.000	1.000	154	100000143	100000010	NT PSF-A488 IMPa4-A546 DAPI 8C2-siRNA-IMP-a2-a4 V2.00	0	20. NT IMPa4 PSF-A488 DAPI IMPa4-A546_ag_TileScan_001 (Stage 33 of 49)	00-kfspfE4epgNpDFZBpfJuJ6
457.386	um^3	Nucleus	0.000	1.000	155	100000144	100000011	NT PSF-A488 IMPa4-A546 DAPI 8C2-siRNA-IMP-a2-a4 V2.00	0	20. NT IMPa4 PSF-A488 DAPI IMPa4-A546_ag_TileScan_001 (Stage 33 of 49)	00-kfspfE4epgNpDFZBpfJuJ6
685.273	um^3	Nucleus	0.000	1.000	156	100000145	100000012	NT PSF-A488 IMPa4-A546 DAPI 8C2-siRNA-IMP-a2-a4 V2.00	0	20. NT IMPa4 PSF-A488 DAPI IMPa4-A546_ag_TileScan_001 (Stage 33 of 49)	00-kfspfE4epgNpDFZBpfJuJ6
1296.51	um^3	Nucleus	0.000	1.000	157	100000146	100000013	NT PSF-A488 IMPa4-A546 DAPI 8C2-siRNA-IMP-a2-a4 V2.00	0	20. NT IMPa4 PSF-A488 DAPI IMPa4-A546_ag_TileScan_001 (Stage 33 of 49)	00-kfspfE4epgNpDFZBpfJuJ6
503.143	um^3	Nucleus	0.000	1.000	158	100000147	100000014	NT PSF-A488 IMPa4-A546 DAPI 8C2-siRNA-IMP-a2-a4 V2.00	0	20. NT IMPa4 PSF-A488 DAPI IMPa4-A546_ag_TileScan_001 (Stage 33 of 49)	00-kfspfE4epgNpDFZBpfJuJ6
467.466	um^3	Nucleus	0.000	1.000	159	100000148	100000015	NT PSF-A488 IMPa4-A546 DAPI 8C2-siRNA-IMP-a2-a4 V2.00	0	20. NT IMPa4 PSF-A488 DAPI IMPa4-A546_ag_TileScan_001 (Stage 33 of 49)	00-kfspfE4epgNpDFZBpfJuJ6
1209.74	um^3	Nucleus	0.000	1.000	160	100000149	100000016	NT PSF-A488 IMPa4-A546 DAPI 8C2-siRNA-IMP-a2-a4 V2.00	0	20. NT IMPa4 PSF-A488 DAPI IMPa4-A546_ag_TileScan_001 (Stage 33 of 49)	00-kfspfE4epgNpDFZBpfJuJ6
1120.5	um^3	Nucleus	0.000	1.000	160	100000150	100000017	NT PSF-A488 IMPa4-A546 DAPI 8C2-siRNA-IMP-a2-a4 V2.00	0	20. NT IMPa4 PSF-A488 DAPI IMPa4-A546_ag_TileScan_001 (Stage 33 of 49)	00-kfspfE4epgNpDFZBpfJuJ6
350.376	um^3	Nucleus	0.000	1.000	161	100000151	100000018	NT PSF-A488 IMPa4-A546 DAPI 8C2-siRNA-IMP-a2-a4 V2.00	0	20. NT IMPa4 PSF-A488 DAPI IMPa4-A546_ag_TileScan_001 (Stage 33 of 49)	00-kfspfE4epgNpDFZBpfJuJ6
118.95	um^3	Nucleus	0.000	1.000	162	100000152	100000019	NT PSF-A488 IMPa4-A546 DAPI 8C2-siRNA-IMP-a2-a4 V2.00	0	20. NT IMPa4 PSF-A488 DAPI IMPa4-A546_ag_TileScan_001 (Stage 33 of 49)	00-kfspfE4epgNpDFZBpfJuJ6
1570.82	um^3	Nucleus	0.000	1.000	163	100000153	100000020	NT PSF-A488 IMPa4-A546 DAPI 8C2-siRNA-IMP-a2-a4 V2.00	0	20. NT IMPa4 PSF-A488 DAPI IMPa4-A546_ag_TileScan_001 (Stage 33 of 49)	00-kfspfE4epgNpDFZBpfJuJ6
1189.88	um^3	Nucleus	0.000	1.000	163	100000154	100000021	NT PSF-A488 IMPa4-A546 DAPI 8C2-siRNA-IMP-a2-a4 V2.00	0	20. NT IMPa4 PSF-A488 DAPI IMPa4-A546_ag_TileScan_001 (Stage 33 of 49)	00-kfspfE4epgNpDFZBpfJuJ6
332.167	um^3	Nucleus	0.000	1.000	164	100000155	100000022	NT PSF-A488 IMPa4-A546 DAPI 8C2-siRNA-IMP-a2-a4 V2.00	0	20. NT IMPa4 PSF-A488 DAPI IMPa4-A546_ag_TileScan_001 (Stage 33 of 49)	00-kfspfE4epgNpDFZBpfJuJ6
848.937	um^3	Nucleus	0.000	1.000	165	100000156	100000023	NT PSF-A488 IMPa4-A546 DAPI 8C2-siRNA-IMP-a2-a4 V2.00	0	20. NT IMPa4 PSF-A488 DAPI IMPa4-A546_ag_TileScan_001 (Stage 33 of 49)	00-kfspfE4epgNpDFZBpfJuJ6
887.548	um^3	Nucleus	0.000	1.000	166	100000157	100000024	NT PSF-A488 IMPa4-A546 DAPI 8C2-siRNA-IMP-a2-a4 V2.00	0	20. NT IMPa4 PSF-A488 DAPI IMPa4-A546_ag_TileScan_001 (Stage 33 of 49)	00-kfspfE4epgNpDFZBpfJuJ6
776.705	um^3	Nucleus	0.000	1.000	168	100000158	100000025	NT PSF-A488 IMPa4-A546 DAPI 8C2-siRNA-IMP-a2-a4 V2.00	0	20. NT IMPa4 PSF-A488 DAPI IMPa4-A546_ag_TileScan_001 (Stage 33 of 49)	00-kfspfE4epgNpDFZBpfJuJ6
892.773	um^3	Nucleus	0.000	1.000	169	100000159	100000026	NT PSF-A488 IMPa4-A546 DAPI 8C2-siRNA-IMP-a2-a4 V2.00	0	20. NT IMPa4 PSF-A488 DAPI IMPa4-A546_ag_TileScan_001 (Stage 33 of 49)	00-kfspfE4epgNpDFZBpfJuJ6
593.652	um^3	Nucleus	0.000	1.000	170	100000160	100000027	NT PSF-A488 IMPa4-A546 DAPI 8C2-siRNA-IMP-a2-a4 V2.00	0	20. NT IMPa4 PSF-A488 DAPI IMPa4-A546_ag_TileScan_001 (Stage 33 of 49)	00-kfspfE4epgNpDFZBpfJuJ6
1139.91	um^3	Nucleus	0.000	1.000	172	100000161	100000000	NT PSF-A488 IMPa4-A546 DAPI 8C2-siRNA-IMP-a2-a4 V2.00	0	20. NT IMPa4 PSF-A488 DAPI IMPa4-A546_ah_TileScan_001 (Stage 34 of 49)	00-wUNoGqpGE4vXTuVR46HVg7
1223.92	um^3	Nucleus	0.000	1.000	174	100000162	100000001	NT PSF-A488 IMPa4-A546 DAPI 8C2-siRNA-IMP-a2-a4 V2.00	0	20. NT IMPa4 PSF-A488 DAPI IMPa4-A546_ah_TileScan_001 (Stage 34 of 49)	00-wUNoGqpGE4vXTuVR46HVg7
289.328	um^3	Nucleus	0.000	1.000	176	100000163	100000002	NT PSF-A488 IMPa4-A546 DAPI 8C2-siRNA-IMP-a2-a4 V2.00	0	20. NT IMPa4 PSF-A488 DAPI IMPa4-A546_ah_TileScan_001 (Stage 34 of 49)	00-wUNoGqpGE4vXTuVR46HVg7
678.044	um^3	Nucleus	0.000	1.000	176	100000164	100000003	NT PSF-A488 IMPa4-A546 DAPI 8C2-siRNA-IMP-a2-a4 V2.00	0	20. NT IMPa4 PSF-A488 DAPI IMPa4-A546_ah_TileScan_001 (Stage 34 of 49)	00-wUNoGqpGE4vXTuVR46HVg7
606.689	um^3	Nucleus	0.000	1.000	177	100000165	100000004	NT PSF-A488 IMPa4-A546 DAPI 8C2-siRNA-IMP-a2-a4 V2.00	0	20. NT IMPa4 PSF-A488 DAPI IMPa4-A546_ah_TileScan_001 (Stage 34 of 49)	00-wUNoGqpGE4vXTuVR46HVg7
580.585	um^3	Nucleus	0.000	1.000	178	100000166	100000005	NT PSF-A488 IMPa4-A546 DAPI 8C2-siRNA-IMP-a2-a4 V2.00	0	20. NT IMPa4 PSF-A488 DAPI IMPa4-A546_ah_TileScan_001 (Stage 34 of 49)	00-wUNoGqpGE4vXTuVR46HVg7
576.993	um^3	Nucleus	0.000	1.000	179	100000167	100000006	NT PSF-A488 IMPa4-A546 DAPI 8C2-siRNA-IMP-a2-a4 V2.00	0	20. NT IMPa4 PSF-A488 DAPI IMPa4-A546_ah_TileScan_001 (Stage 34 of 49)	00-wUNoGqpGE4vXTuVR46HVg7
557.809	um^3	Nucleus	0.000	1.000	180	100000168	100000007	NT PSF-A488 IMPa4-A546 DAPI 8C2-siRNA-IMP-a2-a4 V2.00	0	20. NT IMPa4 PSF-A488 DAPI IMPa4-A546_ah_TileScan_001 (Stage 34 of 49)	00-wUNoGqpGE4vXTuVR46HVg7
535.629	um^3	Nucleus	0.000	1.000	181	100000169	100000008	NT PSF-A488 IMPa4-A546 DAPI 8C2-siRNA-IMP-a2-a4 V2.00	0	20. NT IMPa4 PSF-A488 DAPI IMPa4-A546_ah_TileScan_001 (Stage 34 of 49)	00-wUNoGqpGE4vXTuVR46HVg7
500.081	um^3	Nucleus	0.000	1.000	182	100000170	100000009	NT PSF-A488 IMPa4-A546 DAPI 8C2-siRNA-IMP-a2-a4 V2.00	0	20. NT IMPa4 PSF-A488 DAPI IMPa4-A546_ah_TileScan_001 (Stage 34 of 49)	00-wUNoGqpGE4vXTuVR46HVg7
777.007	um^3	Nucleus	0.000	1.000	183	100000171	100000010	NT PSF-A488 IMPa4-A546 DAPI 8C2-siRNA-IMP-a2-a4 V2.00	0	20. NT IMPa4 PSF-A488 DAPI IMPa4-A546_ah_TileScan_001 (Stage 34 of 49)	00-wUNoGqpGE4vXTuVR46HVg7
784.773	um^3	Nucleus	0.000	1.000	184	100000172	100000011	NT PSF-A488 IMPa4-A546 DAPI 8C2-siRNA-IMP-a2-a4 V2.00	0	20. NT IMPa4 PSF-A488 DAPI IMPa4-A546_ah_TileScan_001 (Stage 34 of 49)	00-wUNoGqpGE4vXTuVR46HVg7
653.573	um^3	Nucleus	0.000	1.000	186	100000173	100000012	NT PSF-A488 IMPa4-A546 DAPI 8C2-siRNA-IMP-a2-a4 V2.00	0	20. NT IMPa4 PSF-A488 DAPI IMPa4-A546_ah_TileScan_001 (Stage 34 of 49)	00-wUNoGqpGE4vXTuVR46HVg7
411.447	um^3	Nucleus	0.000	1.000	187	100000174	100000013	NT PSF-A488 IMPa4-A546 DAPI 8C2-siRNA-IMP-a2-a4 V2.00	0	20. NT IMPa4 PSF-A488 DAPI IMPa4-A546_ah_TileScan_001 (Stage 34 of 49)	00-wUNoGqpGE4vXTuVR46HVg7
742.653	um^3	Nucleus	0.000	1.000	188	100000175	100000014	NT PSF-A488 IMPa4-A546 DAPI 8C2-siRNA-IMP-a2-a4 V2.00	0	20. NT IMPa4 PSF-A488 DAPI IMPa4-A546_ah_TileScan_001 (Stage 34 of 49)	00-wUNoGqpGE4vXTuVR46HVg7
584.964	um^3	Nucleus	0.000	1.000	189	100000176	100000015	NT PSF-A488 IMPa4-A546 DAPI 8C2-siRNA-IMP-a2-a4 V2.00	0	20. NT IMPa4 PSF-A488 DAPI IMPa4-A546_ah_TileScan_001 (Stage 34 of 49)	00-wUNoGqpGE4vXTuVR46HVg7
428.605	um^3	Nucleus	0.000	1.000	190	100000177	100000016	NT PSF-A488 IMPa4-A546 DAPI 8C2-siRNA-IMP-a2-a4 V2.00	0	20. NT IMPa4 PSF-A488 DAPI IMPa4-A546_ah_TileScan_001 (Stage 34 of 49)	00-wUNoGqpGE4vXTuVR46HVg7
609.23	um^3	Nucleus	0.000	1.000	191	100000178	100000017	NT PSF-A488 IMPa4-A546 DAPI 8C2-siRNA-IMP-a2-a4 V2.00	0	20. NT IMPa4 PSF-A488 DAPI IMPa4-A546_ah_TileScan_001 (Stage 34 of 49)	00-wUNoGqpGE4vXTuVR46HVg7
773.567	um^3	Nucleus	0.000	1.000	192	100000179	100000018	NT PSF-A488 IMPa4-A546 DAPI 8C2-siRNA-IMP-a2-a4 V2.00	0	20. NT IMPa4 PSF-A488 DAPI IMPa4-A546_ah_TileScan_001 (Stage 34 of 49)	00-wUNoGqpGE4vXTuVR46HVg7
792.661	um^3	Nucleus	0.000	1.000	193	100000180	100000019	NT PSF-A488 IMPa4-A546 DAPI 8C2-siRNA-IMP-a2-a4 V2.00	0	20. NT IMPa4 PSF-A488 DAPI IMPa4-A546_ah_TileScan_001 (Stage 34 of 49)	00-wUNoGqpGE4vXTuVR46HVg7
621.208	um^3	Nucleus	0.000	1.000	194	100000181	100000020	NT PSF-A488 IMPa4-A546 DAPI 8C2-siRNA-IMP-a2-a4 V2.00	0	20. NT IMPa4 PSF-A488 DAPI IMPa4-A546_ah_TileScan_001 (Stage 34 of 49)	00-wUNoGqpGE4vXTuVR46HVg7
793.19	um^3	Nucleus	0.000	1.000	195	100000182	100000021	NT PSF-A488 IMPa4-A546 DAPI 8C2-siRNA-IMP-a2-a4 V2.00	0	20. NT IMPa4 PSF-A488 DAPI IMPa4-A546_ah_TileScan_001 (Stage 34 of 49)	00-wUNoGqpGE4vXTuVR46HVg7
674.293	um^3	Nucleus	0.000	1.000	196	100000183	100000022	NT PSF-A488 IMPa4-A546 DAPI 8C2-siRNA-IMP-a2-a4 V2.00	0	20. NT IMPa4 PSF-A488 DAPI IMPa4-A546_ah_TileScan_001 (Stage 34 of 49)	00-wUNoGqpGE4vXTuVR46HVg7
654.912	um^3	Nucleus	0.000	1.000	197	100000184	100000023	NT PSF-A488 IMPa4-A546 DAPI 8C2-siRNA-IMP-a2-a4 V2.00	0	20. NT IMPa4 PSF-A488 DAPI IMPa4-A546_ah_TileScan_001 (Stage 34 of 49)	00-wUNoGqpGE4vXTuVR46HVg7
557.34	um^3	Nucleus	0.000	1.000	198	100000185	100000024	NT PSF-A488 IMPa4-A546 DAPI 8C2-siRNA-IMP-a2-a4 V2.00	0	20. NT IMPa4 PSF-A488 DAPI IMPa4-A546_ah_TileScan_001 (Stage 34 of 49)	00-wUNoGqpGE4vXTuVR46HVg7
554.164	um^3	Nucleus	0.000	1.000	198	100000186	100000025	NT PSF-A488 IMPa4-A546 DAPI 8C2-siRNA-IMP-a2-a4 V2.00	0	20. NT IMPa4 PSF-A488 DAPI IMPa4-A546_ah_TileScan_001 (Stage 34 of 49)	00-wUNoGqpGE4vXTuVR46HVg7
561.015	um^3	Nucleus	0.000	1.000	199	100000187	100000000	NT PSF-A488 IMPa4-A546 DAPI 8C2-siRNA-IMP-a2-a4 V2.00	0	20. NT IMPa4 PSF-A488 DAPI IMPa4-A546_ai_TileScan_001 (Stage 35 of 49)	00-uB66EeskBcCMj8bMiTPcph
925.456	um^3	Nucleus	0.000	1.000	200	100000188	100000001	NT PSF-A488 IMPa4-A546 DAPI 8C2-siRNA-IMP-a2-a4 V2.00	0	20. NT IMPa4 PSF-A488 DAPI IMPa4-A546_ai_TileScan_001 (Stage 35 of 49)	00-uB66EeskBcCMj8bMiTPcph
721.934	um^3	Nucleus	0.000	1.000	201	100000189	100000002	NT PSF-A488 IMPa4-A546 DAPI 8C2-siRNA-IMP-a2-a4 V2.00	0	20. NT IMPa4 PSF-A488 DAPI IMPa4-A546_ai_TileScan_001 (Stage 35 of 49)	00-uB66EeskBcCMj8bMiTPcph
969.724	um^3	Nucleus	0.000	1.000	202	100000190	100000003	NT PSF-A488 IMPa4-A546 DAPI 8C2-siRNA-IMP-a2-a4 V2.00	0	20. NT IMPa4 PSF-A488 DAPI IMPa4-A546_ai_TileScan_001 (Stage 35 of 49)	00-uB66EeskBcCMj8bMiTPcph
529.89	um^3	Nucleus	0.000	1.000	203	100000191	100000004	NT PSF-A488 IMPa4-A546 DAPI 8C2-siRNA-IMP-a2-a4 V2.00	0	20. NT IMPa4 PSF-A488 DAPI IMPa4-A546_ai_TileScan_001 (Stage 35 of 49)	00-uB66EeskBcCMj8bMiTPcph
1349.86	um^3	Nucleus	0.000	1.000	204	100000192	100000005	NT PSF-A488 IMPa4-A546 DAPI 8C2-siRNA-IMP-a2-a4 V2.00	0	20. NT IMPa4 PSF-A488 DAPI IMPa4-A546_ai_TileScan_001 (Stage 35 of 49)	00-uB66EeskBcCMj8bMiTPcph
814.976	um^3	Nucleus	0.000	1.000	205	100000193	100000006	NT PSF-A488 IMPa4-A546 DAPI 8C2-siRNA-IMP-a2-a4 V2.00	0	20. NT IMPa4 PSF-A488 DAPI IMPa4-A546_ai_TileScan_001 (Stage 35 of 49)	00-uB66EeskBcCMj8bMiTPcph
1263.37	um^3	Nucleus	0.000	1.000	206	100000194	100000007	NT PSF-A488 IMPa4-A546 DAPI 8C2-siRNA-IMP-a2-a4 V2.00	0	20. NT IMPa4 PSF-A488 DAPI IMPa4-A546_ai_TileScan_001 (Stage 35 of 49)	00-uB66EeskBcCMj8bMiTPcph
1329.39	um^3	Nucleus	0.000	1.000	207	100000195	100000008	NT PSF-A488 IMPa4-A546 DAPI 8C2-siRNA-IMP-a2-a4 V2.00	0	20. NT IMPa4 PSF-A488 DAPI IMPa4-A546_ai_TileScan_001 (Stage 35 of 49)	00-uB66EeskBcCMj8bMiTPcph
2374.62	um^3	Nucleus	0.000	1.000	208	100000196	100000009	NT PSF-A488 IMPa4-A546 DAPI 8C2-siRNA-IMP-a2-a4 V2.00	0	20. NT IMPa4 PSF-A488 DAPI IMPa4-A546_ai_TileScan_001 (Stage 35 of 49)	00-uB66EeskBcCMj8bMiTPcph
717.948	um^3	Nucleus	0.000	1.000	209	100000197	100000010	NT PSF-A488 IMPa4-A546 DAPI 8C2-siRNA-IMP-a2-a4 V2.00	0	20. NT IMPa4 PSF-A488 DAPI IMPa4-A546_ai_TileScan_001 (Stage 35 of 49)	00-uB66EeskBcCMj8bMiTPcph
435.516	um^3	Nucleus	0.000	1.000	210	100000198	100000011	NT PSF-A488 IMPa4-A546 DAPI 8C2-siRNA-IMP-a2-a4 V2.00	0	20. NT IMPa4 PSF-A488 DAPI IMPa4-A546_ai_TileScan_001 (Stage 35 of 49)	00-uB66EeskBcCMj8bMiTPcph
758.518	um^3	Nucleus	0.000	1.000	211	100000199	100000012	NT PSF-A488 IMPa4-A546 DAPI 8C2-siRNA-IMP-a2-a4 V2.00	0	20. NT IMPa4 PSF-A488 DAPI IMPa4-A546_ai_TileScan_001 (Stage 35 of 49)	00-uB66EeskBcCMj8bMiTPcph
199.583	um^3	Nucleus	0.000	1.000	211	100000200	100000013	NT PSF-A488 IMPa4-A546 DAPI 8C2-siRNA-IMP-a2-a4 V2.00	0	20. NT IMPa4 PSF-A488 DAPI IMPa4-A546_ai_TileScan_001 (Stage 35 of 49)	00-uB66EeskBcCMj8bMiTPcph
739.054	um^3	Nucleus	0.000	1.000	212	100000201	100000014	NT PSF-A488 IMPa4-A546 DAPI 8C2-siRNA-IMP-a2-a4 V2.00	0	20. NT IMPa4 PSF-A488 DAPI IMPa4-A546_ai_TileScan_001 (Stage 35 of 49)	00-uB66EeskBcCMj8bMiTPcph
893.454	um^3	Nucleus	0.000	1.000	212	100000202	100000015	NT PSF-A488 IMPa4-A546 DAPI 8C2-siRNA-IMP-a2-a4 V2.00	0	20. NT IMPa4 PSF-A488 DAPI IMPa4-A546_ai_TileScan_001 (Stage 35 of 49)	00-uB66EeskBcCMj8bMiTPcph
806.416	um^3	Nucleus	0.000	1.000	213	100000203	100000016	NT PSF-A488 IMPa4-A546 DAPI 8C2-siRNA-IMP-a2-a4 V2.00	0	20. NT IMPa4 PSF-A488 DAPI IMPa4-A546_ai_TileScan_001 (Stage 35 of 49)	00-uB66EeskBcCMj8bMiTPcph
662.474	um^3	Nucleus	0.000	1.000	214	100000204	100000017	NT PSF-A488 IMPa4-A546 DAPI 8C2-siRNA-IMP-a2-a4 V2.00	0	20. NT IMPa4 PSF-A488 DAPI IMPa4-A546_ai_TileScan_001 (Stage 35 of 49)	00-uB66EeskBcCMj8bMiTPcph
500.897	um^3	Nucleus	0.000	1.000	215	100000205	100000018	NT PSF-A488 IMPa4-A546 DAPI 8C2-siRNA-IMP-a2-a4 V2.00	0	20. NT IMPa4 PSF-A488 DAPI IMPa4-A546_ai_TileScan_001 (Stage 35 of 49)	00-uB66EeskBcCMj8bMiTPcph
985.786	um^3	Nucleus	0.000	1.000	216	100000206	100000019	NT PSF-A488 IMPa4-A546 DAPI 8C2-siRNA-IMP-a2-a4 V2.00	0	20. NT IMPa4 PSF-A488 DAPI IMPa4-A546_ai_TileScan_001 (Stage 35 of 49)	00-uB66EeskBcCMj8bMiTPcph
316.325	um^3	Nucleus	0.000	1.000	217	100000207	100000020	NT PSF-A488 IMPa4-A546 DAPI 8C2-siRNA-IMP-a2-a4 V2.00	0	20. NT IMPa4 PSF-A488 DAPI IMPa4-A546_ai_TileScan_001 (Stage 35 of 49)	00-uB66EeskBcCMj8bMiTPcph
693.085	um^3	Nucleus	0.000	1.000	218	100000208	100000021	NT PSF-A488 IMPa4-A546 DAPI 8C2-siRNA-IMP-a2-a4 V2.00	0	20. NT IMPa4 PSF-A488 DAPI IMPa4-A546_ai_TileScan_001 (Stage 35 of 49)	00-uB66EeskBcCMj8bMiTPcph
1332.18	um^3	Nucleus	0.000	1.000	220	100000209	100000022	NT PSF-A488 IMPa4-A546 DAPI 8C2-siRNA-IMP-a2-a4 V2.00	0	20. NT IMPa4 PSF-A488 DAPI IMPa4-A546_ai_TileScan_001 (Stage 35 of 49)	00-uB66EeskBcCMj8bMiTPcph
537.24	um^3	Nucleus	0.000	1.000	220	100000210	100000023	NT PSF-A488 IMPa4-A546 DAPI 8C2-siRNA-IMP-a2-a4 V2.00	0	20. NT IMPa4 PSF-A488 DAPI IMPa4-A546_ai_TileScan_001 (Stage 35 of 49)	00-uB66EeskBcCMj8bMiTPcph
337.46	um^3	Nucleus	0.000	1.000	221	100000211	100000024	NT PSF-A488 IMPa4-A546 DAPI 8C2-siRNA-IMP-a2-a4 V2.00	0	20. NT IMPa4 PSF-A488 DAPI IMPa4-A546_ai_TileScan_001 (Stage 35 of 49)	00-uB66EeskBcCMj8bMiTPcph
104.892	um^3	Nucleus	0.000	1.000	222	100000212	100000025	NT PSF-A488 IMPa4-A546 DAPI 8C2-siRNA-IMP-a2-a4 V2.00	0	20. NT IMPa4 PSF-A488 DAPI IMPa4-A546_ai_TileScan_001 (Stage 35 of 49)	00-uB66EeskBcCMj8bMiTPcph
510.917	um^3	Nucleus	0.000	1.000	223	100000213	100000000	NT PSF-A488 IMPa4-A546 DAPI 8C2-siRNA-IMP-a2-a4 V2.00	0	20. NT IMPa4 PSF-A488 DAPI IMPa4-A546_aj_TileScan_001 (Stage 36 of 49)	00-tVqKEcY9KfWiMCL2kuw3QE
322.14	um^3	Nucleus	0.000	1.000	224	100000214	100000001	NT PSF-A488 IMPa4-A546 DAPI 8C2-siRNA-IMP-a2-a4 V2.00	0	20. NT IMPa4 PSF-A488 DAPI IMPa4-A546_aj_TileScan_001 (Stage 36 of 49)	00-tVqKEcY9KfWiMCL2kuw3QE
491.377	um^3	Nucleus	0.000	1.000	225	100000215	100000002	NT PSF-A488 IMPa4-A546 DAPI 8C2-siRNA-IMP-a2-a4 V2.00	0	20. NT IMPa4 PSF-A488 DAPI IMPa4-A546_aj_TileScan_001 (Stage 36 of 49)	00-tVqKEcY9KfWiMCL2kuw3QE
792.283	um^3	Nucleus	0.000	1.000	227	100000216	100000003	NT PSF-A488 IMPa4-A546 DAPI 8C2-siRNA-IMP-a2-a4 V2.00	0	20. NT IMPa4 PSF-A488 DAPI IMPa4-A546_aj_TileScan_001 (Stage 36 of 49)	00-tVqKEcY9KfWiMCL2kuw3QE
587.981	um^3	Nucleus	0.000	1.000	228	100000217	100000004	NT PSF-A488 IMPa4-A546 DAPI 8C2-siRNA-IMP-a2-a4 V2.00	0	20. NT IMPa4 PSF-A488 DAPI IMPa4-A546_aj_TileScan_001 (Stage 36 of 49)	00-tVqKEcY9KfWiMCL2kuw3QE
601.033	um^3	Nucleus	0.000	1.000	229	100000218	100000005	NT PSF-A488 IMPa4-A546 DAPI 8C2-siRNA-IMP-a2-a4 V2.00	0	20. NT IMPa4 PSF-A488 DAPI IMPa4-A546_aj_TileScan_001 (Stage 36 of 49)	00-tVqKEcY9KfWiMCL2kuw3QE
799.882	um^3	Nucleus	0.000	1.000	229	100000219	100000006	NT PSF-A488 IMPa4-A546 DAPI 8C2-siRNA-IMP-a2-a4 V2.00	0	20. NT IMPa4 PSF-A488 DAPI IMPa4-A546_aj_TileScan_001 (Stage 36 of 49)	00-tVqKEcY9KfWiMCL2kuw3QE
793.553	um^3	Nucleus	0.000	1.000	230	100000220	100000007	NT PSF-A488 IMPa4-A546 DAPI 8C2-siRNA-IMP-a2-a4 V2.00	0	20. NT IMPa4 PSF-A488 DAPI IMPa4-A546_aj_TileScan_001 (Stage 36 of 49)	00-tVqKEcY9KfWiMCL2kuw3QE
458.747	um^3	Nucleus	0.000	1.000	232	100000221	100000008	NT PSF-A488 IMPa4-A546 DAPI 8C2-siRNA-IMP-a2-a4 V2.00	0	20. NT IMPa4 PSF-A488 DAPI IMPa4-A546_aj_TileScan_001 (Stage 36 of 49)	00-tVqKEcY9KfWiMCL2kuw3QE
342.444	um^3	Nucleus	0.000	1.000	232	100000222	100000009	NT PSF-A488 IMPa4-A546 DAPI 8C2-siRNA-IMP-a2-a4 V2.00	0	20. NT IMPa4 PSF-A488 DAPI IMPa4-A546_aj_TileScan_001 (Stage 36 of 49)	00-tVqKEcY9KfWiMCL2kuw3QE
755.093	um^3	Nucleus	0.000	1.000	234	100000223	100000010	NT PSF-A488 IMPa4-A546 DAPI 8C2-siRNA-IMP-a2-a4 V2.00	0	20. NT IMPa4 PSF-A488 DAPI IMPa4-A546_aj_TileScan_001 (Stage 36 of 49)	00-tVqKEcY9KfWiMCL2kuw3QE
269.561	um^3	Nucleus	0.000	1.000	235	100000224	100000011	NT PSF-A488 IMPa4-A546 DAPI 8C2-siRNA-IMP-a2-a4 V2.00	0	20. NT IMPa4 PSF-A488 DAPI IMPa4-A546_aj_TileScan_001 (Stage 36 of 49)	00-tVqKEcY9KfWiMCL2kuw3QE
1289.4	um^3	Nucleus	0.000	1.000	236	100000225	100000012	NT PSF-A488 IMPa4-A546 DAPI 8C2-siRNA-IMP-a2-a4 V2.00	0	20. NT IMPa4 PSF-A488 DAPI IMPa4-A546_aj_TileScan_001 (Stage 36 of 49)	00-tVqKEcY9KfWiMCL2kuw3QE
710.568	um^3	Nucleus	0.000	1.000	237	100000226	100000013	NT PSF-A488 IMPa4-A546 DAPI 8C2-siRNA-IMP-a2-a4 V2.00	0	20. NT IMPa4 PSF-A488 DAPI IMPa4-A546_aj_TileScan_001 (Stage 36 of 49)	00-tVqKEcY9KfWiMCL2kuw3QE
798.468	um^3	Nucleus	0.000	1.000	238	100000227	100000014	NT PSF-A488 IMPa4-A546 DAPI 8C2-siRNA-IMP-a2-a4 V2.00	0	20. NT IMPa4 PSF-A488 DAPI IMPa4-A546_aj_TileScan_001 (Stage 36 of 49)	00-tVqKEcY9KfWiMCL2kuw3QE
319.97	um^3	Nucleus	0.000	1.000	239	100000228	100000015	NT PSF-A488 IMPa4-A546 DAPI 8C2-siRNA-IMP-a2-a4 V2.00	0	20. NT IMPa4 PSF-A488 DAPI IMPa4-A546_aj_TileScan_001 (Stage 36 of 49)	00-tVqKEcY9KfWiMCL2kuw3QE
842.192	um^3	Nucleus	0.000	1.000	240	100000229	100000016	NT PSF-A488 IMPa4-A546 DAPI 8C2-siRNA-IMP-a2-a4 V2.00	0	20. NT IMPa4 PSF-A488 DAPI IMPa4-A546_aj_TileScan_001 (Stage 36 of 49)	00-tVqKEcY9KfWiMCL2kuw3QE
746.979	um^3	Nucleus	0.000	1.000	242	100000230	100000017	NT PSF-A488 IMPa4-A546 DAPI 8C2-siRNA-IMP-a2-a4 V2.00	0	20. NT IMPa4 PSF-A488 DAPI IMPa4-A546_aj_TileScan_001 (Stage 36 of 49)	00-tVqKEcY9KfWiMCL2kuw3QE
393.237	um^3	Nucleus	0.000	1.000	244	100000231	100000000	NT PSF-A488 IMPa4-A546 DAPI 8C2-siRNA-IMP-a2-a4 V2.00	0	20. NT IMPa4 PSF-A488 DAPI IMPa4-A546_ak_TileScan_001 (Stage 37 of 49)	00-htxs96Lcgw66W7CjUenZtA
707.43	um^3	Nucleus	0.000	1.000	245	100000232	100000001	NT PSF-A488 IMPa4-A546 DAPI 8C2-siRNA-IMP-a2-a4 V2.00	0	20. NT IMPa4 PSF-A488 DAPI IMPa4-A546_ak_TileScan_001 (Stage 37 of 49)	00-htxs96Lcgw66W7CjUenZtA
754.768	um^3	Nucleus	0.000	1.000	246	100000233	100000002	NT PSF-A488 IMPa4-A546 DAPI 8C2-siRNA-IMP-a2-a4 V2.00	0	20. NT IMPa4 PSF-A488 DAPI IMPa4-A546_ak_TileScan_001 (Stage 37 of 49)	00-htxs96Lcgw66W7CjUenZtA
766.111	um^3	Nucleus	0.000	1.000	247	100000234	100000003	NT PSF-A488 IMPa4-A546 DAPI 8C2-siRNA-IMP-a2-a4 V2.00	0	20. NT IMPa4 PSF-A488 DAPI IMPa4-A546_ak_TileScan_001 (Stage 37 of 49)	00-htxs96Lcgw66W7CjUenZtA
736.566	um^3	Nucleus	0.000	1.000	248	100000235	100000004	NT PSF-A488 IMPa4-A546 DAPI 8C2-siRNA-IMP-a2-a4 V2.00	0	20. NT IMPa4 PSF-A488 DAPI IMPa4-A546_ak_TileScan_001 (Stage 37 of 49)	00-htxs96Lcgw66W7CjUenZtA
393.366	um^3	Nucleus	0.000	1.000	249	100000236	100000005	NT PSF-A488 IMPa4-A546 DAPI 8C2-siRNA-IMP-a2-a4 V2.00	0	20. NT IMPa4 PSF-A488 DAPI IMPa4-A546_ak_TileScan_001 (Stage 37 of 49)	00-htxs96Lcgw66W7CjUenZtA
1259	um^3	Nucleus	0.000	1.000	251	100000237	100000006	NT PSF-A488 IMPa4-A546 DAPI 8C2-siRNA-IMP-a2-a4 V2.00	0	20. NT IMPa4 PSF-A488 DAPI IMPa4-A546_ak_TileScan_001 (Stage 37 of 49)	00-htxs96Lcgw66W7CjUenZtA
1404.94	um^3	Nucleus	0.000	1.000	252	100000238	100000007	NT PSF-A488 IMPa4-A546 DAPI 8C2-siRNA-IMP-a2-a4 V2.00	0	20. NT IMPa4 PSF-A488 DAPI IMPa4-A546_ak_TileScan_001 (Stage 37 of 49)	00-htxs96Lcgw66W7CjUenZtA
1086.5	um^3	Nucleus	0.000	1.000	253	100000239	100000008	NT PSF-A488 IMPa4-A546 DAPI 8C2-siRNA-IMP-a2-a4 V2.00	0	20. NT IMPa4 PSF-A488 DAPI IMPa4-A546_ak_TileScan_001 (Stage 37 of 49)	00-htxs96Lcgw66W7CjUenZtA
1011.04	um^3	Nucleus	0.000	1.000	254	100000240	100000009	NT PSF-A488 IMPa4-A546 DAPI 8C2-siRNA-IMP-a2-a4 V2.00	0	20. NT IMPa4 PSF-A488 DAPI IMPa4-A546_ak_TileScan_001 (Stage 37 of 49)	00-htxs96Lcgw66W7CjUenZtA
590.446	um^3	Nucleus	0.000	1.000	255	100000241	100000010	NT PSF-A488 IMPa4-A546 DAPI 8C2-siRNA-IMP-a2-a4 V2.00	0	20. NT IMPa4 PSF-A488 DAPI IMPa4-A546_ak_TileScan_001 (Stage 37 of 49)	00-htxs96Lcgw66W7CjUenZtA
740.014	um^3	Nucleus	0.000	1.000	256	100000242	100000011	NT PSF-A488 IMPa4-A546 DAPI 8C2-siRNA-IMP-a2-a4 V2.00	0	20. NT IMPa4 PSF-A488 DAPI IMPa4-A546_ak_TileScan_001 (Stage 37 of 49)	00-htxs96Lcgw66W7CjUenZtA
821.169	um^3	Nucleus	0.000	1.000	257	100000243	100000000	NT PSF-A488 IMPa4-A546 DAPI 8C2-siRNA-IMP-a2-a4 V2.00	0	20. NT IMPa4 PSF-A488 DAPI IMPa4-A546_al_TileScan_001 (Stage 38 of 49)	00-4dj9sh8AUuVqm9zd2JidAo
511.945	um^3	Nucleus	0.000	1.000	260	100000244	100000001	NT PSF-A488 IMPa4-A546 DAPI 8C2-siRNA-IMP-a2-a4 V2.00	0	20. NT IMPa4 PSF-A488 DAPI IMPa4-A546_al_TileScan_001 (Stage 38 of 49)	00-4dj9sh8AUuVqm9zd2JidAo
567.193	um^3	Nucleus	0.000	1.000	261	100000245	100000002	NT PSF-A488 IMPa4-A546 DAPI 8C2-siRNA-IMP-a2-a4 V2.00	0	20. NT IMPa4 PSF-A488 DAPI IMPa4-A546_al_TileScan_001 (Stage 38 of 49)	00-4dj9sh8AUuVqm9zd2JidAo
1982.11	um^3	Nucleus	0.000	1.000	262	100000246	100000003	NT PSF-A488 IMPa4-A546 DAPI 8C2-siRNA-IMP-a2-a4 V2.00	0	20. NT IMPa4 PSF-A488 DAPI IMPa4-A546_al_TileScan_001 (Stage 38 of 49)	00-4dj9sh8AUuVqm9zd2JidAo
315.137	um^3	Nucleus	0.000	1.000	263	100000247	100000004	NT PSF-A488 IMPa4-A546 DAPI 8C2-siRNA-IMP-a2-a4 V2.00	0	20. NT IMPa4 PSF-A488 DAPI IMPa4-A546_al_TileScan_001 (Stage 38 of 49)	00-4dj9sh8AUuVqm9zd2JidAo
576.403	um^3	Nucleus	0.000	1.000	264	100000248	100000005	NT PSF-A488 IMPa4-A546 DAPI 8C2-siRNA-IMP-a2-a4 V2.00	0	20. NT IMPa4 PSF-A488 DAPI IMPa4-A546_al_TileScan_001 (Stage 38 of 49)	00-4dj9sh8AUuVqm9zd2JidAo
846.668	um^3	Nucleus	0.000	1.000	264	100000249	100000006	NT PSF-A488 IMPa4-A546 DAPI 8C2-siRNA-IMP-a2-a4 V2.00	0	20. NT IMPa4 PSF-A488 DAPI IMPa4-A546_al_TileScan_001 (Stage 38 of 49)	00-4dj9sh8AUuVqm9zd2JidAo
1193.35	um^3	Nucleus	0.000	1.000	268	100000250	100000007	NT PSF-A488 IMPa4-A546 DAPI 8C2-siRNA-IMP-a2-a4 V2.00	0	20. NT IMPa4 PSF-A488 DAPI IMPa4-A546_al_TileScan_001 (Stage 38 of 49)	00-4dj9sh8AUuVqm9zd2JidAo
476.117	um^3	Nucleus	0.000	1.000	269	100000251	100000008	NT PSF-A488 IMPa4-A546 DAPI 8C2-siRNA-IMP-a2-a4 V2.00	0	20. NT IMPa4 PSF-A488 DAPI IMPa4-A546_al_TileScan_001 (Stage 38 of 49)	00-4dj9sh8AUuVqm9zd2JidAo
977.354	um^3	Nucleus	0.000	1.000	270	100000252	100000009	NT PSF-A488 IMPa4-A546 DAPI 8C2-siRNA-IMP-a2-a4 V2.00	0	20. NT IMPa4 PSF-A488 DAPI IMPa4-A546_al_TileScan_001 (Stage 38 of 49)	00-4dj9sh8AUuVqm9zd2JidAo
956.589	um^3	Nucleus	0.000	1.000	271	100000253	100000010	NT PSF-A488 IMPa4-A546 DAPI 8C2-siRNA-IMP-a2-a4 V2.00	0	20. NT IMPa4 PSF-A488 DAPI IMPa4-A546_al_TileScan_001 (Stage 38 of 49)	00-4dj9sh8AUuVqm9zd2JidAo
1293.12	um^3	Nucleus	0.000	1.000	272	100000254	100000011	NT PSF-A488 IMPa4-A546 DAPI 8C2-siRNA-IMP-a2-a4 V2.00	0	20. NT IMPa4 PSF-A488 DAPI IMPa4-A546_al_TileScan_001 (Stage 38 of 49)	00-4dj9sh8AUuVqm9zd2JidAo
818.046	um^3	Nucleus	0.000	1.000	273	100000255	100000012	NT PSF-A488 IMPa4-A546 DAPI 8C2-siRNA-IMP-a2-a4 V2.00	0	20. NT IMPa4 PSF-A488 DAPI IMPa4-A546_al_TileScan_001 (Stage 38 of 49)	00-4dj9sh8AUuVqm9zd2JidAo
996.138	um^3	Nucleus	0.000	1.000	274	100000256	100000013	NT PSF-A488 IMPa4-A546 DAPI 8C2-siRNA-IMP-a2-a4 V2.00	0	20. NT IMPa4 PSF-A488 DAPI IMPa4-A546_al_TileScan_001 (Stage 38 of 49)	00-4dj9sh8AUuVqm9zd2JidAo
827.96	um^3	Nucleus	0.000	1.000	275	100000257	100000014	NT PSF-A488 IMPa4-A546 DAPI 8C2-siRNA-IMP-a2-a4 V2.00	0	20. NT IMPa4 PSF-A488 DAPI IMPa4-A546_al_TileScan_001 (Stage 38 of 49)	00-4dj9sh8AUuVqm9zd2JidAo
812.912	um^3	Nucleus	0.000	1.000	276	100000258	100000015	NT PSF-A488 IMPa4-A546 DAPI 8C2-siRNA-IMP-a2-a4 V2.00	0	20. NT IMPa4 PSF-A488 DAPI IMPa4-A546_al_TileScan_001 (Stage 38 of 49)	00-4dj9sh8AUuVqm9zd2JidAo
763.577	um^3	Nucleus	0.000	1.000	277	100000259	100000016	NT PSF-A488 IMPa4-A546 DAPI 8C2-siRNA-IMP-a2-a4 V2.00	0	20. NT IMPa4 PSF-A488 DAPI IMPa4-A546_al_TileScan_001 (Stage 38 of 49)	00-4dj9sh8AUuVqm9zd2JidAo
741.285	um^3	Nucleus	0.000	1.000	280	100000260	100000000	NT PSF-A488 IMPa4-A546 DAPI 8C2-siRNA-IMP-a2-a4 V2.00	0	20. NT IMPa4 PSF-A488 DAPI IMPa4-A546_am_TileScan_001 (Stage 39 of 49)	00-W2r5ukV7bZMXhsiWNXitMf
229.861	um^3	Nucleus	0.000	1.000	281	100000261	100000001	NT PSF-A488 IMPa4-A546 DAPI 8C2-siRNA-IMP-a2-a4 V2.00	0	20. NT IMPa4 PSF-A488 DAPI IMPa4-A546_am_TileScan_001 (Stage 39 of 49)	00-W2r5ukV7bZMXhsiWNXitMf
448.281	um^3	Nucleus	0.000	1.000	282	100000262	100000002	NT PSF-A488 IMPa4-A546 DAPI 8C2-siRNA-IMP-a2-a4 V2.00	0	20. NT IMPa4 PSF-A488 DAPI IMPa4-A546_am_TileScan_001 (Stage 39 of 49)	00-W2r5ukV7bZMXhsiWNXitMf
1168.14	um^3	Nucleus	0.000	1.000	283	100000263	100000003	NT PSF-A488 IMPa4-A546 DAPI 8C2-siRNA-IMP-a2-a4 V2.00	0	20. NT IMPa4 PSF-A488 DAPI IMPa4-A546_am_TileScan_001 (Stage 39 of 49)	00-W2r5ukV7bZMXhsiWNXitMf
1165.92	um^3	Nucleus	0.000	1.000	284	100000264	100000004	NT PSF-A488 IMPa4-A546 DAPI 8C2-siRNA-IMP-a2-a4 V2.00	0	20. NT IMPa4 PSF-A488 DAPI IMPa4-A546_am_TileScan_001 (Stage 39 of 49)	00-W2r5ukV7bZMXhsiWNXitMf
822.107	um^3	Nucleus	0.000	1.000	285	100000265	100000005	NT PSF-A488 IMPa4-A546 DAPI 8C2-siRNA-IMP-a2-a4 V2.00	0	20. NT IMPa4 PSF-A488 DAPI IMPa4-A546_am_TileScan_001 (Stage 39 of 49)	00-W2r5ukV7bZMXhsiWNXitMf
807.694	um^3	Nucleus	0.000	1.000	286	100000266	100000006	NT PSF-A488 IMPa4-A546 DAPI 8C2-siRNA-IMP-a2-a4 V2.00	0	20. NT IMPa4 PSF-A488 DAPI IMPa4-A546_am_TileScan_001 (Stage 39 of 49)	00-W2r5ukV7bZMXhsiWNXitMf
486.34	um^3	Nucleus	0.000	1.000	287	100000267	100000007	NT PSF-A488 IMPa4-A546 DAPI 8C2-siRNA-IMP-a2-a4 V2.00	0	20. NT IMPa4 PSF-A488 DAPI IMPa4-A546_am_TileScan_001 (Stage 39 of 49)	00-W2r5ukV7bZMXhsiWNXitMf
569.159	um^3	Nucleus	0.000	1.000	288	100000268	100000008	NT PSF-A488 IMPa4-A546 DAPI 8C2-siRNA-IMP-a2-a4 V2.00	0	20. NT IMPa4 PSF-A488 DAPI IMPa4-A546_am_TileScan_001 (Stage 39 of 49)	00-W2r5ukV7bZMXhsiWNXitMf
737.027	um^3	Nucleus	0.000	1.000	289	100000269	100000009	NT PSF-A488 IMPa4-A546 DAPI 8C2-siRNA-IMP-a2-a4 V2.00	0	20. NT IMPa4 PSF-A488 DAPI IMPa4-A546_am_TileScan_001 (Stage 39 of 49)	00-W2r5ukV7bZMXhsiWNXitMf
766.95	um^3	Nucleus	0.000	1.000	290	100000270	100000010	NT PSF-A488 IMPa4-A546 DAPI 8C2-siRNA-IMP-a2-a4 V2.00	0	20. NT IMPa4 PSF-A488 DAPI IMPa4-A546_am_TileScan_001 (Stage 39 of 49)	00-W2r5ukV7bZMXhsiWNXitMf
721.026	um^3	Nucleus	0.000	1.000	290	100000271	100000011	NT PSF-A488 IMPa4-A546 DAPI 8C2-siRNA-IMP-a2-a4 V2.00	0	20. NT IMPa4 PSF-A488 DAPI IMPa4-A546_am_TileScan_001 (Stage 39 of 49)	00-W2r5ukV7bZMXhsiWNXitMf
717.601	um^3	Nucleus	0.000	1.000	291	100000272	100000012	NT PSF-A488 IMPa4-A546 DAPI 8C2-siRNA-IMP-a2-a4 V2.00	0	20. NT IMPa4 PSF-A488 DAPI IMPa4-A546_am_TileScan_001 (Stage 39 of 49)	00-W2r5ukV7bZMXhsiWNXitMf
581.53	um^3	Nucleus	0.000	1.000	292	100000273	100000013	NT PSF-A488 IMPa4-A546 DAPI 8C2-siRNA-IMP-a2-a4 V2.00	0	20. NT IMPa4 PSF-A488 DAPI IMPa4-A546_am_TileScan_001 (Stage 39 of 49)	00-W2r5ukV7bZMXhsiWNXitMf
593.093	um^3	Nucleus	0.000	1.000	293	100000274	100000014	NT PSF-A488 IMPa4-A546 DAPI 8C2-siRNA-IMP-a2-a4 V2.00	0	20. NT IMPa4 PSF-A488 DAPI IMPa4-A546_am_TileScan_001 (Stage 39 of 49)	00-W2r5ukV7bZMXhsiWNXitMf
777.854	um^3	Nucleus	0.000	1.000	294	100000275	100000015	NT PSF-A488 IMPa4-A546 DAPI 8C2-siRNA-IMP-a2-a4 V2.00	0	20. NT IMPa4 PSF-A488 DAPI IMPa4-A546_am_TileScan_001 (Stage 39 of 49)	00-W2r5ukV7bZMXhsiWNXitMf
2985.03	um^3	Nucleus	0.000	1.000	295	100000276	100000016	NT PSF-A488 IMPa4-A546 DAPI 8C2-siRNA-IMP-a2-a4 V2.00	0	20. NT IMPa4 PSF-A488 DAPI IMPa4-A546_am_TileScan_001 (Stage 39 of 49)	00-W2r5ukV7bZMXhsiWNXitMf
777.733	um^3	Nucleus	0.000	1.000	296	100000277	100000017	NT PSF-A488 IMPa4-A546 DAPI 8C2-siRNA-IMP-a2-a4 V2.00	0	20. NT IMPa4 PSF-A488 DAPI IMPa4-A546_am_TileScan_001 (Stage 39 of 49)	00-W2r5ukV7bZMXhsiWNXitMf
306.638	um^3	Nucleus	0.000	1.000	298	100000278	100000000	NT PSF-A488 IMPa4-A546 DAPI 8C2-siRNA-IMP-a2-a4 V2.00	0	20. NT IMPa4 PSF-A488 DAPI IMPa4-A546_an_TileScan_001 (Stage 40 of 49)	00-2ZsML6Nu3Y5QgHNuDiXe8i
646.851	um^3	Nucleus	0.000	1.000	299	100000279	100000001	NT PSF-A488 IMPa4-A546 DAPI 8C2-siRNA-IMP-a2-a4 V2.00	0	20. NT IMPa4 PSF-A488 DAPI IMPa4-A546_an_TileScan_001 (Stage 40 of 49)	00-2ZsML6Nu3Y5QgHNuDiXe8i
295.824	um^3	Nucleus	0.000	1.000	300	100000280	100000002	NT PSF-A488 IMPa4-A546 DAPI 8C2-siRNA-IMP-a2-a4 V2.00	0	20. NT IMPa4 PSF-A488 DAPI IMPa4-A546_an_TileScan_001 (Stage 40 of 49)	00-2ZsML6Nu3Y5QgHNuDiXe8i
782.52	um^3	Nucleus	0.000	1.000	301	100000281	100000003	NT PSF-A488 IMPa4-A546 DAPI 8C2-siRNA-IMP-a2-a4 V2.00	0	20. NT IMPa4 PSF-A488 DAPI IMPa4-A546_an_TileScan_001 (Stage 40 of 49)	00-2ZsML6Nu3Y5QgHNuDiXe8i
556.387	um^3	Nucleus	0.000	1.000	302	100000282	100000004	NT PSF-A488 IMPa4-A546 DAPI 8C2-siRNA-IMP-a2-a4 V2.00	0	20. NT IMPa4 PSF-A488 DAPI IMPa4-A546_an_TileScan_001 (Stage 40 of 49)	00-2ZsML6Nu3Y5QgHNuDiXe8i
367.837	um^3	Nucleus	0.000	1.000	303	100000283	100000005	NT PSF-A488 IMPa4-A546 DAPI 8C2-siRNA-IMP-a2-a4 V2.00	0	20. NT IMPa4 PSF-A488 DAPI IMPa4-A546_an_TileScan_001 (Stage 40 of 49)	00-2ZsML6Nu3Y5QgHNuDiXe8i
251.08	um^3	Nucleus	0.000	1.000	304	100000284	100000006	NT PSF-A488 IMPa4-A546 DAPI 8C2-siRNA-IMP-a2-a4 V2.00	0	20. NT IMPa4 PSF-A488 DAPI IMPa4-A546_an_TileScan_001 (Stage 40 of 49)	00-2ZsML6Nu3Y5QgHNuDiXe8i
798.272	um^3	Nucleus	0.000	1.000	305	100000285	100000007	NT PSF-A488 IMPa4-A546 DAPI 8C2-siRNA-IMP-a2-a4 V2.00	0	20. NT IMPa4 PSF-A488 DAPI IMPa4-A546_an_TileScan_001 (Stage 40 of 49)	00-2ZsML6Nu3Y5QgHNuDiXe8i
730.584	um^3	Nucleus	0.000	1.000	306	100000286	100000008	NT PSF-A488 IMPa4-A546 DAPI 8C2-siRNA-IMP-a2-a4 V2.00	0	20. NT IMPa4 PSF-A488 DAPI IMPa4-A546_an_TileScan_001 (Stage 40 of 49)	00-2ZsML6Nu3Y5QgHNuDiXe8i
723.998	um^3	Nucleus	0.000	1.000	307	100000287	100000009	NT PSF-A488 IMPa4-A546 DAPI 8C2-siRNA-IMP-a2-a4 V2.00	0	20. NT IMPa4 PSF-A488 DAPI IMPa4-A546_an_TileScan_001 (Stage 40 of 49)	00-2ZsML6Nu3Y5QgHNuDiXe8i
855.13	um^3	Nucleus	0.000	1.000	308	100000288	100000010	NT PSF-A488 IMPa4-A546 DAPI 8C2-siRNA-IMP-a2-a4 V2.00	0	20. NT IMPa4 PSF-A488 DAPI IMPa4-A546_an_TileScan_001 (Stage 40 of 49)	00-2ZsML6Nu3Y5QgHNuDiXe8i
920.034	um^3	Nucleus	0.000	1.000	309	100000289	100000011	NT PSF-A488 IMPa4-A546 DAPI 8C2-siRNA-IMP-a2-a4 V2.00	0	20. NT IMPa4 PSF-A488 DAPI IMPa4-A546_an_TileScan_001 (Stage 40 of 49)	00-2ZsML6Nu3Y5QgHNuDiXe8i
857.928	um^3	Nucleus	0.000	1.000	310	100000290	100000012	NT PSF-A488 IMPa4-A546 DAPI 8C2-siRNA-IMP-a2-a4 V2.00	0	20. NT IMPa4 PSF-A488 DAPI IMPa4-A546_an_TileScan_001 (Stage 40 of 49)	00-2ZsML6Nu3Y5QgHNuDiXe8i
808.586	um^3	Nucleus	0.000	1.000	311	100000291	100000013	NT PSF-A488 IMPa4-A546 DAPI 8C2-siRNA-IMP-a2-a4 V2.00	0	20. NT IMPa4 PSF-A488 DAPI IMPa4-A546_an_TileScan_001 (Stage 40 of 49)	00-2ZsML6Nu3Y5QgHNuDiXe8i
51.8978	um^3	Nucleus	0.000	1.000	312	100000292	100000014	NT PSF-A488 IMPa4-A546 DAPI 8C2-siRNA-IMP-a2-a4 V2.00	0	20. NT IMPa4 PSF-A488 DAPI IMPa4-A546_an_TileScan_001 (Stage 40 of 49)	00-2ZsML6Nu3Y5QgHNuDiXe8i
726.44	um^3	Nucleus	0.000	1.000	313	100000293	100000015	NT PSF-A488 IMPa4-A546 DAPI 8C2-siRNA-IMP-a2-a4 V2.00	0	20. NT IMPa4 PSF-A488 DAPI IMPa4-A546_an_TileScan_001 (Stage 40 of 49)	00-2ZsML6Nu3Y5QgHNuDiXe8i
735.167	um^3	Nucleus	0.000	1.000	314	100000294	100000016	NT PSF-A488 IMPa4-A546 DAPI 8C2-siRNA-IMP-a2-a4 V2.00	0	20. NT IMPa4 PSF-A488 DAPI IMPa4-A546_an_TileScan_001 (Stage 40 of 49)	00-2ZsML6Nu3Y5QgHNuDiXe8i
852.022	um^3	Nucleus	0.000	1.000	315	100000295	100000000	NT PSF-A488 IMPa4-A546 DAPI 8C2-siRNA-IMP-a2-a4 V2.00	0	20. NT IMPa4 PSF-A488 DAPI IMPa4-A546_ao_TileScan_001 (Stage 41 of 49)	00-2ToaRNv3XivNCTuhAu93Rj
236.576	um^3	Nucleus	0.000	1.000	316	100000296	100000001	NT PSF-A488 IMPa4-A546 DAPI 8C2-siRNA-IMP-a2-a4 V2.00	0	20. NT IMPa4 PSF-A488 DAPI IMPa4-A546_ao_TileScan_001 (Stage 41 of 49)	00-2ToaRNv3XivNCTuhAu93Rj
705.123	um^3	Nucleus	0.000	1.000	317	100000297	100000002	NT PSF-A488 IMPa4-A546 DAPI 8C2-siRNA-IMP-a2-a4 V2.00	0	20. NT IMPa4 PSF-A488 DAPI IMPa4-A546_ao_TileScan_001 (Stage 41 of 49)	00-2ToaRNv3XivNCTuhAu93Rj
675.972	um^3	Nucleus	0.000	1.000	318	100000298	100000003	NT PSF-A488 IMPa4-A546 DAPI 8C2-siRNA-IMP-a2-a4 V2.00	0	20. NT IMPa4 PSF-A488 DAPI IMPa4-A546_ao_TileScan_001 (Stage 41 of 49)	00-2ToaRNv3XivNCTuhAu93Rj
651.002	um^3	Nucleus	0.000	1.000	319	100000299	100000004	NT PSF-A488 IMPa4-A546 DAPI 8C2-siRNA-IMP-a2-a4 V2.00	0	20. NT IMPa4 PSF-A488 DAPI IMPa4-A546_ao_TileScan_001 (Stage 41 of 49)	00-2ToaRNv3XivNCTuhAu93Rj
1054.87	um^3	Nucleus	0.000	1.000	320	100000300	100000005	NT PSF-A488 IMPa4-A546 DAPI 8C2-siRNA-IMP-a2-a4 V2.00	0	20. NT IMPa4 PSF-A488 DAPI IMPa4-A546_ao_TileScan_001 (Stage 41 of 49)	00-2ToaRNv3XivNCTuhAu93Rj
352.327	um^3	Nucleus	0.000	1.000	322	100000301	100000006	NT PSF-A488 IMPa4-A546 DAPI 8C2-siRNA-IMP-a2-a4 V2.00	0	20. NT IMPa4 PSF-A488 DAPI IMPa4-A546_ao_TileScan_001 (Stage 41 of 49)	00-2ToaRNv3XivNCTuhAu93Rj
776.002	um^3	Nucleus	0.000	1.000	322	100000302	100000007	NT PSF-A488 IMPa4-A546 DAPI 8C2-siRNA-IMP-a2-a4 V2.00	0	20. NT IMPa4 PSF-A488 DAPI IMPa4-A546_ao_TileScan_001 (Stage 41 of 49)	00-2ToaRNv3XivNCTuhAu93Rj
747.531	um^3	Nucleus	0.000	1.000	323	100000303	100000008	NT PSF-A488 IMPa4-A546 DAPI 8C2-siRNA-IMP-a2-a4 V2.00	0	20. NT IMPa4 PSF-A488 DAPI IMPa4-A546_ao_TileScan_001 (Stage 41 of 49)	00-2ToaRNv3XivNCTuhAu93Rj
830.425	um^3	Nucleus	0.000	1.000	324	100000304	100000009	NT PSF-A488 IMPa4-A546 DAPI 8C2-siRNA-IMP-a2-a4 V2.00	0	20. NT IMPa4 PSF-A488 DAPI IMPa4-A546_ao_TileScan_001 (Stage 41 of 49)	00-2ToaRNv3XivNCTuhAu93Rj
760.53	um^3	Nucleus	0.000	1.000	325	100000305	100000010	NT PSF-A488 IMPa4-A546 DAPI 8C2-siRNA-IMP-a2-a4 V2.00	0	20. NT IMPa4 PSF-A488 DAPI IMPa4-A546_ao_TileScan_001 (Stage 41 of 49)	00-2ToaRNv3XivNCTuhAu93Rj
1266.34	um^3	Nucleus	0.000	1.000	327	100000306	100000011	NT PSF-A488 IMPa4-A546 DAPI 8C2-siRNA-IMP-a2-a4 V2.00	0	20. NT IMPa4 PSF-A488 DAPI IMPa4-A546_ao_TileScan_001 (Stage 41 of 49)	00-2ToaRNv3XivNCTuhAu93Rj
1389.71	um^3	Nucleus	0.000	1.000	328	100000307	100000012	NT PSF-A488 IMPa4-A546 DAPI 8C2-siRNA-IMP-a2-a4 V2.00	0	20. NT IMPa4 PSF-A488 DAPI IMPa4-A546_ao_TileScan_001 (Stage 41 of 49)	00-2ToaRNv3XivNCTuhAu93Rj
942.251	um^3	Nucleus	0.000	1.000	330	100000308	100000013	NT PSF-A488 IMPa4-A546 DAPI 8C2-siRNA-IMP-a2-a4 V2.00	0	20. NT IMPa4 PSF-A488 DAPI IMPa4-A546_ao_TileScan_001 (Stage 41 of 49)	00-2ToaRNv3XivNCTuhAu93Rj
557.733	um^3	Nucleus	0.000	1.000	331	100000309	100000014	NT PSF-A488 IMPa4-A546 DAPI 8C2-siRNA-IMP-a2-a4 V2.00	0	20. NT IMPa4 PSF-A488 DAPI IMPa4-A546_ao_TileScan_001 (Stage 41 of 49)	00-2ToaRNv3XivNCTuhAu93Rj
591.217	um^3	Nucleus	0.000	1.000	332	100000310	100000015	NT PSF-A488 IMPa4-A546 DAPI 8C2-siRNA-IMP-a2-a4 V2.00	0	20. NT IMPa4 PSF-A488 DAPI IMPa4-A546_ao_TileScan_001 (Stage 41 of 49)	00-2ToaRNv3XivNCTuhAu93Rj
88.8607	um^3	Nucleus	0.000	1.000	332	100000311	100000016	NT PSF-A488 IMPa4-A546 DAPI 8C2-siRNA-IMP-a2-a4 V2.00	0	20. NT IMPa4 PSF-A488 DAPI IMPa4-A546_ao_TileScan_001 (Stage 41 of 49)	00-2ToaRNv3XivNCTuhAu93Rj
676.138	um^3	Nucleus	0.000	1.000	333	100000312	100000017	NT PSF-A488 IMPa4-A546 DAPI 8C2-siRNA-IMP-a2-a4 V2.00	0	20. NT IMPa4 PSF-A488 DAPI IMPa4-A546_ao_TileScan_001 (Stage 41 of 49)	00-2ToaRNv3XivNCTuhAu93Rj
796.457	um^3	Nucleus	0.000	1.000	333	100000313	100000018	NT PSF-A488 IMPa4-A546 DAPI 8C2-siRNA-IMP-a2-a4 V2.00	0	20. NT IMPa4 PSF-A488 DAPI IMPa4-A546_ao_TileScan_001 (Stage 41 of 49)	00-2ToaRNv3XivNCTuhAu93Rj
955.175	um^3	Nucleus	0.000	1.000	334	100000314	100000019	NT PSF-A488 IMPa4-A546 DAPI 8C2-siRNA-IMP-a2-a4 V2.00	0	20. NT IMPa4 PSF-A488 DAPI IMPa4-A546_ao_TileScan_001 (Stage 41 of 49)	00-2ToaRNv3XivNCTuhAu93Rj
778.815	um^3	Nucleus	0.000	1.000	335	100000315	100000000	NT PSF-A488 IMPa4-A546 DAPI 8C2-siRNA-IMP-a2-a4 V2.00	0	20. NT IMPa4 PSF-A488 DAPI IMPa4-A546_ap_TileScan_001 (Stage 42 of 49)	00-dTXgA8H9Um89wV99NR3iZ8
703.838	um^3	Nucleus	0.000	1.000	337	100000316	100000001	NT PSF-A488 IMPa4-A546 DAPI 8C2-siRNA-IMP-a2-a4 V2.00	0	20. NT IMPa4 PSF-A488 DAPI IMPa4-A546_ap_TileScan_001 (Stage 42 of 49)	00-dTXgA8H9Um89wV99NR3iZ8
718.13	um^3	Nucleus	0.000	1.000	339	100000317	100000002	NT PSF-A488 IMPa4-A546 DAPI 8C2-siRNA-IMP-a2-a4 V2.00	0	20. NT IMPa4 PSF-A488 DAPI IMPa4-A546_ap_TileScan_001 (Stage 42 of 49)	00-dTXgA8H9Um89wV99NR3iZ8
733.753	um^3	Nucleus	0.000	1.000	340	100000318	100000003	NT PSF-A488 IMPa4-A546 DAPI 8C2-siRNA-IMP-a2-a4 V2.00	0	20. NT IMPa4 PSF-A488 DAPI IMPa4-A546_ap_TileScan_001 (Stage 42 of 49)	00-dTXgA8H9Um89wV99NR3iZ8
683.647	um^3	Nucleus	0.000	1.000	340	100000319	100000004	NT PSF-A488 IMPa4-A546 DAPI 8C2-siRNA-IMP-a2-a4 V2.00	0	20. NT IMPa4 PSF-A488 DAPI IMPa4-A546_ap_TileScan_001 (Stage 42 of 49)	00-dTXgA8H9Um89wV99NR3iZ8
656.386	um^3	Nucleus	0.000	1.000	341	100000320	100000005	NT PSF-A488 IMPa4-A546 DAPI 8C2-siRNA-IMP-a2-a4 V2.00	0	20. NT IMPa4 PSF-A488 DAPI IMPa4-A546_ap_TileScan_001 (Stage 42 of 49)	00-dTXgA8H9Um89wV99NR3iZ8
422.843	um^3	Nucleus	0.000	1.000	341	100000321	100000006	NT PSF-A488 IMPa4-A546 DAPI 8C2-siRNA-IMP-a2-a4 V2.00	0	20. NT IMPa4 PSF-A488 DAPI IMPa4-A546_ap_TileScan_001 (Stage 42 of 49)	00-dTXgA8H9Um89wV99NR3iZ8
686.959	um^3	Nucleus	0.000	1.000	342	100000322	100000007	NT PSF-A488 IMPa4-A546 DAPI 8C2-siRNA-IMP-a2-a4 V2.00	0	20. NT IMPa4 PSF-A488 DAPI IMPa4-A546_ap_TileScan_001 (Stage 42 of 49)	00-dTXgA8H9Um89wV99NR3iZ8
748.416	um^3	Nucleus	0.000	1.000	342	100000323	100000008	NT PSF-A488 IMPa4-A546 DAPI 8C2-siRNA-IMP-a2-a4 V2.00	0	20. NT IMPa4 PSF-A488 DAPI IMPa4-A546_ap_TileScan_001 (Stage 42 of 49)	00-dTXgA8H9Um89wV99NR3iZ8
696.041	um^3	Nucleus	0.000	1.000	342	100000324	100000009	NT PSF-A488 IMPa4-A546 DAPI 8C2-siRNA-IMP-a2-a4 V2.00	0	20. NT IMPa4 PSF-A488 DAPI IMPa4-A546_ap_TileScan_001 (Stage 42 of 49)	00-dTXgA8H9Um89wV99NR3iZ8
703.187	um^3	Nucleus	0.000	1.000	342	100000325	100000010	NT PSF-A488 IMPa4-A546 DAPI 8C2-siRNA-IMP-a2-a4 V2.00	0	20. NT IMPa4 PSF-A488 DAPI IMPa4-A546_ap_TileScan_001 (Stage 42 of 49)	00-dTXgA8H9Um89wV99NR3iZ8
701.675	um^3	Nucleus	0.000	1.000	343	100000326	100000011	NT PSF-A488 IMPa4-A546 DAPI 8C2-siRNA-IMP-a2-a4 V2.00	0	20. NT IMPa4 PSF-A488 DAPI IMPa4-A546_ap_TileScan_001 (Stage 42 of 49)	00-dTXgA8H9Um89wV99NR3iZ8
805.947	um^3	Nucleus	0.000	1.000	344	100000327	100000012	NT PSF-A488 IMPa4-A546 DAPI 8C2-siRNA-IMP-a2-a4 V2.00	0	20. NT IMPa4 PSF-A488 DAPI IMPa4-A546_ap_TileScan_001 (Stage 42 of 49)	00-dTXgA8H9Um89wV99NR3iZ8
701.857	um^3	Nucleus	0.000	1.000	345	100000328	100000013	NT PSF-A488 IMPa4-A546 DAPI 8C2-siRNA-IMP-a2-a4 V2.00	0	20. NT IMPa4 PSF-A488 DAPI IMPa4-A546_ap_TileScan_001 (Stage 42 of 49)	00-dTXgA8H9Um89wV99NR3iZ8
726.342	um^3	Nucleus	0.000	1.000	346	100000329	100000014	NT PSF-A488 IMPa4-A546 DAPI 8C2-siRNA-IMP-a2-a4 V2.00	0	20. NT IMPa4 PSF-A488 DAPI IMPa4-A546_ap_TileScan_001 (Stage 42 of 49)	00-dTXgA8H9Um89wV99NR3iZ8
776.796	um^3	Nucleus	0.000	1.000	346	100000330	100000015	NT PSF-A488 IMPa4-A546 DAPI 8C2-siRNA-IMP-a2-a4 V2.00	0	20. NT IMPa4 PSF-A488 DAPI IMPa4-A546_ap_TileScan_001 (Stage 42 of 49)	00-dTXgA8H9Um89wV99NR3iZ8
0.0831816	um^3	Nucleus	0.000	1.000	346	100000331	100000016	NT PSF-A488 IMPa4-A546 DAPI 8C2-siRNA-IMP-a2-a4 V2.00	0	20. NT IMPa4 PSF-A488 DAPI IMPa4-A546_ap_TileScan_001 (Stage 42 of 49)	00-dTXgA8H9Um89wV99NR3iZ8
1011.87	um^3	Nucleus	0.000	1.000	347	100000332	100000017	NT PSF-A488 IMPa4-A546 DAPI 8C2-siRNA-IMP-a2-a4 V2.00	0	20. NT IMPa4 PSF-A488 DAPI IMPa4-A546_ap_TileScan_001 (Stage 42 of 49)	00-dTXgA8H9Um89wV99NR3iZ8
800.903	um^3	Nucleus	0.000	1.000	347	100000333	100000018	NT PSF-A488 IMPa4-A546 DAPI 8C2-siRNA-IMP-a2-a4 V2.00	0	20. NT IMPa4 PSF-A488 DAPI IMPa4-A546_ap_TileScan_001 (Stage 42 of 49)	00-dTXgA8H9Um89wV99NR3iZ8
1022.74	um^3	Nucleus	0.000	1.000	348	100000334	100000019	NT PSF-A488 IMPa4-A546 DAPI 8C2-siRNA-IMP-a2-a4 V2.00	0	20. NT IMPa4 PSF-A488 DAPI IMPa4-A546_ap_TileScan_001 (Stage 42 of 49)	00-dTXgA8H9Um89wV99NR3iZ8
842.993	um^3	Nucleus	0.000	1.000	349	100000335	100000020	NT PSF-A488 IMPa4-A546 DAPI 8C2-siRNA-IMP-a2-a4 V2.00	0	20. NT IMPa4 PSF-A488 DAPI IMPa4-A546_ap_TileScan_001 (Stage 42 of 49)	00-dTXgA8H9Um89wV99NR3iZ8
849.519	um^3	Nucleus	0.000	1.000	351	100000336	100000021	NT PSF-A488 IMPa4-A546 DAPI 8C2-siRNA-IMP-a2-a4 V2.00	0	20. NT IMPa4 PSF-A488 DAPI IMPa4-A546_ap_TileScan_001 (Stage 42 of 49)	00-dTXgA8H9Um89wV99NR3iZ8
1234.96	um^3	Nucleus	0.000	1.000	352	100000337	100000022	NT PSF-A488 IMPa4-A546 DAPI 8C2-siRNA-IMP-a2-a4 V2.00	0	20. NT IMPa4 PSF-A488 DAPI IMPa4-A546_ap_TileScan_001 (Stage 42 of 49)	00-dTXgA8H9Um89wV99NR3iZ8
826.879	um^3	Nucleus	0.000	1.000	353	100000338	100000000	NT PSF-A488 IMPa4-A546 DAPI 8C2-siRNA-IMP-a2-a4 V2.00	0	20. NT IMPa4 PSF-A488 DAPI IMPa4-A546_aq_TileScan_001 (Stage 43 of 49)	00-cgSFzKBv6ZrXWTvgJk3kuS
794.854	um^3	Nucleus	0.000	1.000	354	100000339	100000001	NT PSF-A488 IMPa4-A546 DAPI 8C2-siRNA-IMP-a2-a4 V2.00	0	20. NT IMPa4 PSF-A488 DAPI IMPa4-A546_aq_TileScan_001 (Stage 43 of 49)	00-cgSFzKBv6ZrXWTvgJk3kuS
462.588	um^3	Nucleus	0.000	1.000	355	100000340	100000002	NT PSF-A488 IMPa4-A546 DAPI 8C2-siRNA-IMP-a2-a4 V2.00	0	20. NT IMPa4 PSF-A488 DAPI IMPa4-A546_aq_TileScan_001 (Stage 43 of 49)	00-cgSFzKBv6ZrXWTvgJk3kuS
798.037	um^3	Nucleus	0.000	1.000	357	100000341	100000003	NT PSF-A488 IMPa4-A546 DAPI 8C2-siRNA-IMP-a2-a4 V2.00	0	20. NT IMPa4 PSF-A488 DAPI IMPa4-A546_aq_TileScan_001 (Stage 43 of 49)	00-cgSFzKBv6ZrXWTvgJk3kuS
865.316	um^3	Nucleus	0.000	1.000	358	100000342	100000004	NT PSF-A488 IMPa4-A546 DAPI 8C2-siRNA-IMP-a2-a4 V2.00	0	20. NT IMPa4 PSF-A488 DAPI IMPa4-A546_aq_TileScan_001 (Stage 43 of 49)	00-cgSFzKBv6ZrXWTvgJk3kuS
1293.44	um^3	Nucleus	0.000	1.000	359	100000343	100000005	NT PSF-A488 IMPa4-A546 DAPI 8C2-siRNA-IMP-a2-a4 V2.00	0	20. NT IMPa4 PSF-A488 DAPI IMPa4-A546_aq_TileScan_001 (Stage 43 of 49)	00-cgSFzKBv6ZrXWTvgJk3kuS
1486.66	um^3	Nucleus	0.000	1.000	360	100000344	100000006	NT PSF-A488 IMPa4-A546 DAPI 8C2-siRNA-IMP-a2-a4 V2.00	0	20. NT IMPa4 PSF-A488 DAPI IMPa4-A546_aq_TileScan_001 (Stage 43 of 49)	00-cgSFzKBv6ZrXWTvgJk3kuS
1342.71	um^3	Nucleus	0.000	1.000	361	100000345	100000007	NT PSF-A488 IMPa4-A546 DAPI 8C2-siRNA-IMP-a2-a4 V2.00	0	20. NT IMPa4 PSF-A488 DAPI IMPa4-A546_aq_TileScan_001 (Stage 43 of 49)	00-cgSFzKBv6ZrXWTvgJk3kuS
820.753	um^3	Nucleus	0.000	1.000	362	100000346	100000008	NT PSF-A488 IMPa4-A546 DAPI 8C2-siRNA-IMP-a2-a4 V2.00	0	20. NT IMPa4 PSF-A488 DAPI IMPa4-A546_aq_TileScan_001 (Stage 43 of 49)	00-cgSFzKBv6ZrXWTvgJk3kuS
884.206	um^3	Nucleus	0.000	1.000	363	100000347	100000009	NT PSF-A488 IMPa4-A546 DAPI 8C2-siRNA-IMP-a2-a4 V2.00	0	20. NT IMPa4 PSF-A488 DAPI IMPa4-A546_aq_TileScan_001 (Stage 43 of 49)	00-cgSFzKBv6ZrXWTvgJk3kuS
1338.12	um^3	Nucleus	0.000	1.000	364	100000348	100000010	NT PSF-A488 IMPa4-A546 DAPI 8C2-siRNA-IMP-a2-a4 V2.00	0	20. NT IMPa4 PSF-A488 DAPI IMPa4-A546_aq_TileScan_001 (Stage 43 of 49)	00-cgSFzKBv6ZrXWTvgJk3kuS
868.931	um^3	Nucleus	0.000	1.000	365	100000349	100000011	NT PSF-A488 IMPa4-A546 DAPI 8C2-siRNA-IMP-a2-a4 V2.00	0	20. NT IMPa4 PSF-A488 DAPI IMPa4-A546_aq_TileScan_001 (Stage 43 of 49)	00-cgSFzKBv6ZrXWTvgJk3kuS
562.142	um^3	Nucleus	0.000	1.000	366	100000350	100000012	NT PSF-A488 IMPa4-A546 DAPI 8C2-siRNA-IMP-a2-a4 V2.00	0	20. NT IMPa4 PSF-A488 DAPI IMPa4-A546_aq_TileScan_001 (Stage 43 of 49)	00-cgSFzKBv6ZrXWTvgJk3kuS
628.679	um^3	Nucleus	0.000	1.000	367	100000351	100000013	NT PSF-A488 IMPa4-A546 DAPI 8C2-siRNA-IMP-a2-a4 V2.00	0	20. NT IMPa4 PSF-A488 DAPI IMPa4-A546_aq_TileScan_001 (Stage 43 of 49)	00-cgSFzKBv6ZrXWTvgJk3kuS
687.882	um^3	Nucleus	0.000	1.000	368	100000352	100000014	NT PSF-A488 IMPa4-A546 DAPI 8C2-siRNA-IMP-a2-a4 V2.00	0	20. NT IMPa4 PSF-A488 DAPI IMPa4-A546_aq_TileScan_001 (Stage 43 of 49)	00-cgSFzKBv6ZrXWTvgJk3kuS
729.564	um^3	Nucleus	0.000	1.000	369	100000353	100000000	NT PSF-A488 IMPa4-A546 DAPI 8C2-siRNA-IMP-a2-a4 V2.00	0	20. NT IMPa4 PSF-A488 DAPI IMPa4-A546_ar_TileScan_001 (Stage 44 of 49)	00-jzrFtnJ3XWCvhHR2A6boxi
687.322	um^3	Nucleus	0.000	1.000	372	100000354	100000001	NT PSF-A488 IMPa4-A546 DAPI 8C2-siRNA-IMP-a2-a4 V2.00	0	20. NT IMPa4 PSF-A488 DAPI IMPa4-A546_ar_TileScan_001 (Stage 44 of 49)	00-jzrFtnJ3XWCvhHR2A6boxi
1207.69	um^3	Nucleus	0.000	1.000	373	100000355	100000002	NT PSF-A488 IMPa4-A546 DAPI 8C2-siRNA-IMP-a2-a4 V2.00	0	20. NT IMPa4 PSF-A488 DAPI IMPa4-A546_ar_TileScan_001 (Stage 44 of 49)	00-jzrFtnJ3XWCvhHR2A6boxi
489.554	um^3	Nucleus	0.000	1.000	374	100000356	100000003	NT PSF-A488 IMPa4-A546 DAPI 8C2-siRNA-IMP-a2-a4 V2.00	0	20. NT IMPa4 PSF-A488 DAPI IMPa4-A546_ar_TileScan_001 (Stage 44 of 49)	00-jzrFtnJ3XWCvhHR2A6boxi
791.103	um^3	Nucleus	0.000	1.000	375	100000357	100000004	NT PSF-A488 IMPa4-A546 DAPI 8C2-siRNA-IMP-a2-a4 V2.00	0	20. NT IMPa4 PSF-A488 DAPI IMPa4-A546_ar_TileScan_001 (Stage 44 of 49)	00-jzrFtnJ3XWCvhHR2A6boxi
805.206	um^3	Nucleus	0.000	1.000	376	100000358	100000005	NT PSF-A488 IMPa4-A546 DAPI 8C2-siRNA-IMP-a2-a4 V2.00	0	20. NT IMPa4 PSF-A488 DAPI IMPa4-A546_ar_TileScan_001 (Stage 44 of 49)	00-jzrFtnJ3XWCvhHR2A6boxi
670.232	um^3	Nucleus	0.000	1.000	377	100000359	100000006	NT PSF-A488 IMPa4-A546 DAPI 8C2-siRNA-IMP-a2-a4 V2.00	0	20. NT IMPa4 PSF-A488 DAPI IMPa4-A546_ar_TileScan_001 (Stage 44 of 49)	00-jzrFtnJ3XWCvhHR2A6boxi
547.176	um^3	Nucleus	0.000	1.000	378	100000360	100000007	NT PSF-A488 IMPa4-A546 DAPI 8C2-siRNA-IMP-a2-a4 V2.00	0	20. NT IMPa4 PSF-A488 DAPI IMPa4-A546_ar_TileScan_001 (Stage 44 of 49)	00-jzrFtnJ3XWCvhHR2A6boxi
707.815	um^3	Nucleus	0.000	1.000	379	100000361	100000008	NT PSF-A488 IMPa4-A546 DAPI 8C2-siRNA-IMP-a2-a4 V2.00	0	20. NT IMPa4 PSF-A488 DAPI IMPa4-A546_ar_TileScan_001 (Stage 44 of 49)	00-jzrFtnJ3XWCvhHR2A6boxi
715.377	um^3	Nucleus	0.000	1.000	380	100000362	100000009	NT PSF-A488 IMPa4-A546 DAPI 8C2-siRNA-IMP-a2-a4 V2.00	0	20. NT IMPa4 PSF-A488 DAPI IMPa4-A546_ar_TileScan_001 (Stage 44 of 49)	00-jzrFtnJ3XWCvhHR2A6boxi
765.438	um^3	Nucleus	0.000	1.000	381	100000363	100000010	NT PSF-A488 IMPa4-A546 DAPI 8C2-siRNA-IMP-a2-a4 V2.00	0	20. NT IMPa4 PSF-A488 DAPI IMPa4-A546_ar_TileScan_001 (Stage 44 of 49)	00-jzrFtnJ3XWCvhHR2A6boxi
520.694	um^3	Nucleus	0.000	1.000	382	100000364	100000011	NT PSF-A488 IMPa4-A546 DAPI 8C2-siRNA-IMP-a2-a4 V2.00	0	20. NT IMPa4 PSF-A488 DAPI IMPa4-A546_ar_TileScan_001 (Stage 44 of 49)	00-jzrFtnJ3XWCvhHR2A6boxi
1083.95	um^3	Nucleus	0.000	1.000	383	100000365	100000012	NT PSF-A488 IMPa4-A546 DAPI 8C2-siRNA-IMP-a2-a4 V2.00	0	20. NT IMPa4 PSF-A488 DAPI IMPa4-A546_ar_TileScan_001 (Stage 44 of 49)	00-jzrFtnJ3XWCvhHR2A6boxi
728.127	um^3	Nucleus	0.000	1.000	386	100000366	100000000	NT PSF-A488 IMPa4-A546 DAPI 8C2-siRNA-IMP-a2-a4 V2.00	0	20. NT IMPa4 PSF-A488 DAPI IMPa4-A546_as_TileScan_001 (Stage 45 of 49)	00-cRSMXMbSMnG4ADWhxJSeK
610.977	um^3	Nucleus	0.000	1.000	389	100000367	100000001	NT PSF-A488 IMPa4-A546 DAPI 8C2-siRNA-IMP-a2-a4 V2.00	0	20. NT IMPa4 PSF-A488 DAPI IMPa4-A546_as_TileScan_001 (Stage 45 of 49)	00-cRSMXMbSMnG4ADWhxJSeK
376.873	um^3	Nucleus	0.000	1.000	390	100000368	100000002	NT PSF-A488 IMPa4-A546 DAPI 8C2-siRNA-IMP-a2-a4 V2.00	0	20. NT IMPa4 PSF-A488 DAPI IMPa4-A546_as_TileScan_001 (Stage 45 of 49)	00-cRSMXMbSMnG4ADWhxJSeK
1039.79	um^3	Nucleus	0.000	1.000	391	100000369	100000003	NT PSF-A488 IMPa4-A546 DAPI 8C2-siRNA-IMP-a2-a4 V2.00	0	20. NT IMPa4 PSF-A488 DAPI IMPa4-A546_as_TileScan_001 (Stage 45 of 49)	00-cRSMXMbSMnG4ADWhxJSeK
378.257	um^3	Nucleus	0.000	1.000	392	100000370	100000004	NT PSF-A488 IMPa4-A546 DAPI 8C2-siRNA-IMP-a2-a4 V2.00	0	20. NT IMPa4 PSF-A488 DAPI IMPa4-A546_as_TileScan_001 (Stage 45 of 49)	00-cRSMXMbSMnG4ADWhxJSeK
395.703	um^3	Nucleus	0.000	1.000	393	100000371	100000005	NT PSF-A488 IMPa4-A546 DAPI 8C2-siRNA-IMP-a2-a4 V2.00	0	20. NT IMPa4 PSF-A488 DAPI IMPa4-A546_as_TileScan_001 (Stage 45 of 49)	00-cRSMXMbSMnG4ADWhxJSeK
782.361	um^3	Nucleus	0.000	1.000	394	100000372	100000006	NT PSF-A488 IMPa4-A546 DAPI 8C2-siRNA-IMP-a2-a4 V2.00	0	20. NT IMPa4 PSF-A488 DAPI IMPa4-A546_as_TileScan_001 (Stage 45 of 49)	00-cRSMXMbSMnG4ADWhxJSeK
723.219	um^3	Nucleus	0.000	1.000	396	100000373	100000007	NT PSF-A488 IMPa4-A546 DAPI 8C2-siRNA-IMP-a2-a4 V2.00	0	20. NT IMPa4 PSF-A488 DAPI IMPa4-A546_as_TileScan_001 (Stage 45 of 49)	00-cRSMXMbSMnG4ADWhxJSeK
276.579	um^3	Nucleus	0.000	1.000	397	100000374	100000008	NT PSF-A488 IMPa4-A546 DAPI 8C2-siRNA-IMP-a2-a4 V2.00	0	20. NT IMPa4 PSF-A488 DAPI IMPa4-A546_as_TileScan_001 (Stage 45 of 49)	00-cRSMXMbSMnG4ADWhxJSeK
1012.96	um^3	Nucleus	0.000	1.000	398	100000375	100000009	NT PSF-A488 IMPa4-A546 DAPI 8C2-siRNA-IMP-a2-a4 V2.00	0	20. NT IMPa4 PSF-A488 DAPI IMPa4-A546_as_TileScan_001 (Stage 45 of 49)	00-cRSMXMbSMnG4ADWhxJSeK
540.65	um^3	Nucleus	0.000	1.000	399	100000376	100000010	NT PSF-A488 IMPa4-A546 DAPI 8C2-siRNA-IMP-a2-a4 V2.00	0	20. NT IMPa4 PSF-A488 DAPI IMPa4-A546_as_TileScan_001 (Stage 45 of 49)	00-cRSMXMbSMnG4ADWhxJSeK
660.493	um^3	Nucleus	0.000	1.000	400	100000377	100000011	NT PSF-A488 IMPa4-A546 DAPI 8C2-siRNA-IMP-a2-a4 V2.00	0	20. NT IMPa4 PSF-A488 DAPI IMPa4-A546_as_TileScan_001 (Stage 45 of 49)	00-cRSMXMbSMnG4ADWhxJSeK
871.986	um^3	Nucleus	0.000	1.000	400	100000378	100000012	NT PSF-A488 IMPa4-A546 DAPI 8C2-siRNA-IMP-a2-a4 V2.00	0	20. NT IMPa4 PSF-A488 DAPI IMPa4-A546_as_TileScan_001 (Stage 45 of 49)	00-cRSMXMbSMnG4ADWhxJSeK
174.818	um^3	Nucleus	0.000	1.000	401	100000379	100000013	NT PSF-A488 IMPa4-A546 DAPI 8C2-siRNA-IMP-a2-a4 V2.00	0	20. NT IMPa4 PSF-A488 DAPI IMPa4-A546_as_TileScan_001 (Stage 45 of 49)	00-cRSMXMbSMnG4ADWhxJSeK
773.31	um^3	Nucleus	0.000	1.000	402	100000380	100000014	NT PSF-A488 IMPa4-A546 DAPI 8C2-siRNA-IMP-a2-a4 V2.00	0	20. NT IMPa4 PSF-A488 DAPI IMPa4-A546_as_TileScan_001 (Stage 45 of 49)	00-cRSMXMbSMnG4ADWhxJSeK
866.912	um^3	Nucleus	0.000	1.000	403	100000381	100000015	NT PSF-A488 IMPa4-A546 DAPI 8C2-siRNA-IMP-a2-a4 V2.00	0	20. NT IMPa4 PSF-A488 DAPI IMPa4-A546_as_TileScan_001 (Stage 45 of 49)	00-cRSMXMbSMnG4ADWhxJSeK
757.8	um^3	Nucleus	0.000	1.000	404	100000382	100000016	NT PSF-A488 IMPa4-A546 DAPI 8C2-siRNA-IMP-a2-a4 V2.00	0	20. NT IMPa4 PSF-A488 DAPI IMPa4-A546_as_TileScan_001 (Stage 45 of 49)	00-cRSMXMbSMnG4ADWhxJSeK
1177.04	um^3	Nucleus	0.000	1.000	405	100000383	100000017	NT PSF-A488 IMPa4-A546 DAPI 8C2-siRNA-IMP-a2-a4 V2.00	0	20. NT IMPa4 PSF-A488 DAPI IMPa4-A546_as_TileScan_001 (Stage 45 of 49)	00-cRSMXMbSMnG4ADWhxJSeK
425.527	um^3	Nucleus	0.000	1.000	406	100000384	100000018	NT PSF-A488 IMPa4-A546 DAPI 8C2-siRNA-IMP-a2-a4 V2.00	0	20. NT IMPa4 PSF-A488 DAPI IMPa4-A546_as_TileScan_001 (Stage 45 of 49)	00-cRSMXMbSMnG4ADWhxJSeK
817.101	um^3	Nucleus	0.000	1.000	407	100000385	100000000	NT PSF-A488 IMPa4-A546 DAPI 8C2-siRNA-IMP-a2-a4 V2.00	0	20. NT IMPa4 PSF-A488 DAPI IMPa4-A546_at_TileScan_001 (Stage 46 of 49)	00-DmXkLVM35fj47VoMLwBVNX
1112.46	um^3	Nucleus	0.000	1.000	411	100000386	100000001	NT PSF-A488 IMPa4-A546 DAPI 8C2-siRNA-IMP-a2-a4 V2.00	0	20. NT IMPa4 PSF-A488 DAPI IMPa4-A546_at_TileScan_001 (Stage 46 of 49)	00-DmXkLVM35fj47VoMLwBVNX
878.111	um^3	Nucleus	0.000	1.000	413	100000387	100000002	NT PSF-A488 IMPa4-A546 DAPI 8C2-siRNA-IMP-a2-a4 V2.00	0	20. NT IMPa4 PSF-A488 DAPI IMPa4-A546_at_TileScan_001 (Stage 46 of 49)	00-DmXkLVM35fj47VoMLwBVNX
737.239	um^3	Nucleus	0.000	1.000	414	100000388	100000003	NT PSF-A488 IMPa4-A546 DAPI 8C2-siRNA-IMP-a2-a4 V2.00	0	20. NT IMPa4 PSF-A488 DAPI IMPa4-A546_at_TileScan_001 (Stage 46 of 49)	00-DmXkLVM35fj47VoMLwBVNX
133.446	um^3	Nucleus	0.000	1.000	415	100000389	100000004	NT PSF-A488 IMPa4-A546 DAPI 8C2-siRNA-IMP-a2-a4 V2.00	0	20. NT IMPa4 PSF-A488 DAPI IMPa4-A546_at_TileScan_001 (Stage 46 of 49)	00-DmXkLVM35fj47VoMLwBVNX
522.366	um^3	Nucleus	0.000	1.000	415	100000390	100000005	NT PSF-A488 IMPa4-A546 DAPI 8C2-siRNA-IMP-a2-a4 V2.00	0	20. NT IMPa4 PSF-A488 DAPI IMPa4-A546_at_TileScan_001 (Stage 46 of 49)	00-DmXkLVM35fj47VoMLwBVNX
427.871	um^3	Nucleus	0.000	1.000	416	100000391	100000006	NT PSF-A488 IMPa4-A546 DAPI 8C2-siRNA-IMP-a2-a4 V2.00	0	20. NT IMPa4 PSF-A488 DAPI IMPa4-A546_at_TileScan_001 (Stage 46 of 49)	00-DmXkLVM35fj47VoMLwBVNX
871.237	um^3	Nucleus	0.000	1.000	417	100000392	100000007	NT PSF-A488 IMPa4-A546 DAPI 8C2-siRNA-IMP-a2-a4 V2.00	0	20. NT IMPa4 PSF-A488 DAPI IMPa4-A546_at_TileScan_001 (Stage 46 of 49)	00-DmXkLVM35fj47VoMLwBVNX
532.521	um^3	Nucleus	0.000	1.000	418	100000393	100000008	NT PSF-A488 IMPa4-A546 DAPI 8C2-siRNA-IMP-a2-a4 V2.00	0	20. NT IMPa4 PSF-A488 DAPI IMPa4-A546_at_TileScan_001 (Stage 46 of 49)	00-DmXkLVM35fj47VoMLwBVNX
384.851	um^3	Nucleus	0.000	1.000	419	100000394	100000009	NT PSF-A488 IMPa4-A546 DAPI 8C2-siRNA-IMP-a2-a4 V2.00	0	20. NT IMPa4 PSF-A488 DAPI IMPa4-A546_at_TileScan_001 (Stage 46 of 49)	00-DmXkLVM35fj47VoMLwBVNX
883.245	um^3	Nucleus	0.000	1.000	420	100000395	100000010	NT PSF-A488 IMPa4-A546 DAPI 8C2-siRNA-IMP-a2-a4 V2.00	0	20. NT IMPa4 PSF-A488 DAPI IMPa4-A546_at_TileScan_001 (Stage 46 of 49)	00-DmXkLVM35fj47VoMLwBVNX
0.0529338	um^3	Nucleus	0.000	1.000	421	100000396	100000011	NT PSF-A488 IMPa4-A546 DAPI 8C2-siRNA-IMP-a2-a4 V2.00	0	20. NT IMPa4 PSF-A488 DAPI IMPa4-A546_at_TileScan_001 (Stage 46 of 49)	00-DmXkLVM35fj47VoMLwBVNX
844.498	um^3	Nucleus	0.000	1.000	421	100000397	100000012	NT PSF-A488 IMPa4-A546 DAPI 8C2-siRNA-IMP-a2-a4 V2.00	0	20. NT IMPa4 PSF-A488 DAPI IMPa4-A546_at_TileScan_001 (Stage 46 of 49)	00-DmXkLVM35fj47VoMLwBVNX
453.998	um^3	Nucleus	0.000	1.000	421	100000398	100000013	NT PSF-A488 IMPa4-A546 DAPI 8C2-siRNA-IMP-a2-a4 V2.00	0	20. NT IMPa4 PSF-A488 DAPI IMPa4-A546_at_TileScan_001 (Stage 46 of 49)	00-DmXkLVM35fj47VoMLwBVNX
571.481	um^3	Nucleus	0.000	1.000	422	100000399	100000014	NT PSF-A488 IMPa4-A546 DAPI 8C2-siRNA-IMP-a2-a4 V2.00	0	20. NT IMPa4 PSF-A488 DAPI IMPa4-A546_at_TileScan_001 (Stage 46 of 49)	00-DmXkLVM35fj47VoMLwBVNX
489.94	um^3	Nucleus	0.000	1.000	422	100000400	100000015	NT PSF-A488 IMPa4-A546 DAPI 8C2-siRNA-IMP-a2-a4 V2.00	0	20. NT IMPa4 PSF-A488 DAPI IMPa4-A546_at_TileScan_001 (Stage 46 of 49)	00-DmXkLVM35fj47VoMLwBVNX
785.431	um^3	Nucleus	0.000	1.000	423	100000401	100000016	NT PSF-A488 IMPa4-A546 DAPI 8C2-siRNA-IMP-a2-a4 V2.00	0	20. NT IMPa4 PSF-A488 DAPI IMPa4-A546_at_TileScan_001 (Stage 46 of 49)	00-DmXkLVM35fj47VoMLwBVNX
853.187	um^3	Nucleus	0.000	1.000	424	100000402	100000017	NT PSF-A488 IMPa4-A546 DAPI 8C2-siRNA-IMP-a2-a4 V2.00	0	20. NT IMPa4 PSF-A488 DAPI IMPa4-A546_at_TileScan_001 (Stage 46 of 49)	00-DmXkLVM35fj47VoMLwBVNX
1131.53	um^3	Nucleus	0.000	1.000	425	100000403	100000018	NT PSF-A488 IMPa4-A546 DAPI 8C2-siRNA-IMP-a2-a4 V2.00	0	20. NT IMPa4 PSF-A488 DAPI IMPa4-A546_at_TileScan_001 (Stage 46 of 49)	00-DmXkLVM35fj47VoMLwBVNX
260.979	um^3	Nucleus	0.000	1.000	426	100000404	100000019	NT PSF-A488 IMPa4-A546 DAPI 8C2-siRNA-IMP-a2-a4 V2.00	0	20. NT IMPa4 PSF-A488 DAPI IMPa4-A546_at_TileScan_001 (Stage 46 of 49)	00-DmXkLVM35fj47VoMLwBVNX
451.412	um^3	Nucleus	0.000	1.000	427	100000405	100000020	NT PSF-A488 IMPa4-A546 DAPI 8C2-siRNA-IMP-a2-a4 V2.00	0	20. NT IMPa4 PSF-A488 DAPI IMPa4-A546_at_TileScan_001 (Stage 46 of 49)	00-DmXkLVM35fj47VoMLwBVNX
472.6	um^3	Nucleus	0.000	1.000	429	100000406	100000021	NT PSF-A488 IMPa4-A546 DAPI 8C2-siRNA-IMP-a2-a4 V2.00	0	20. NT IMPa4 PSF-A488 DAPI IMPa4-A546_at_TileScan_001 (Stage 46 of 49)	00-DmXkLVM35fj47VoMLwBVNX
759.305	um^3	Nucleus	0.000	1.000	430	100000407	100000022	NT PSF-A488 IMPa4-A546 DAPI 8C2-siRNA-IMP-a2-a4 V2.00	0	20. NT IMPa4 PSF-A488 DAPI IMPa4-A546_at_TileScan_001 (Stage 46 of 49)	00-DmXkLVM35fj47VoMLwBVNX
869.241	um^3	Nucleus	0.000	1.000	431	100000408	100000023	NT PSF-A488 IMPa4-A546 DAPI 8C2-siRNA-IMP-a2-a4 V2.00	0	20. NT IMPa4 PSF-A488 DAPI IMPa4-A546_at_TileScan_001 (Stage 46 of 49)	00-DmXkLVM35fj47VoMLwBVNX
951.553	um^3	Nucleus	0.000	1.000	433	100000409	100000024	NT PSF-A488 IMPa4-A546 DAPI 8C2-siRNA-IMP-a2-a4 V2.00	0	20. NT IMPa4 PSF-A488 DAPI IMPa4-A546_at_TileScan_001 (Stage 46 of 49)	00-DmXkLVM35fj47VoMLwBVNX
622.093	um^3	Nucleus	0.000	1.000	434	100000410	100000025	NT PSF-A488 IMPa4-A546 DAPI 8C2-siRNA-IMP-a2-a4 V2.00	0	20. NT IMPa4 PSF-A488 DAPI IMPa4-A546_at_TileScan_001 (Stage 46 of 49)	00-DmXkLVM35fj47VoMLwBVNX
438.087	um^3	Nucleus	0.000	1.000	436	100000411	100000000	NT PSF-A488 IMPa4-A546 DAPI 8C2-siRNA-IMP-a2-a4 V2.00	0	20. NT IMPa4 PSF-A488 DAPI IMPa4-A546_au_TileScan_001 (Stage 47 of 49)	00-VdRjRsEgCg7SxYga3DVnKJ
283.589	um^3	Nucleus	0.000	1.000	438	100000412	100000001	NT PSF-A488 IMPa4-A546 DAPI 8C2-siRNA-IMP-a2-a4 V2.00	0	20. NT IMPa4 PSF-A488 DAPI IMPa4-A546_au_TileScan_001 (Stage 47 of 49)	00-VdRjRsEgCg7SxYga3DVnKJ
738.577	um^3	Nucleus	0.000	1.000	439	100000413	100000002	NT PSF-A488 IMPa4-A546 DAPI 8C2-siRNA-IMP-a2-a4 V2.00	0	20. NT IMPa4 PSF-A488 DAPI IMPa4-A546_au_TileScan_001 (Stage 47 of 49)	00-VdRjRsEgCg7SxYga3DVnKJ
246.876	um^3	Nucleus	0.000	1.000	440	100000414	100000003	NT PSF-A488 IMPa4-A546 DAPI 8C2-siRNA-IMP-a2-a4 V2.00	0	20. NT IMPa4 PSF-A488 DAPI IMPa4-A546_au_TileScan_001 (Stage 47 of 49)	00-VdRjRsEgCg7SxYga3DVnKJ
311.251	um^3	Nucleus	0.000	1.000	441	100000415	100000004	NT PSF-A488 IMPa4-A546 DAPI 8C2-siRNA-IMP-a2-a4 V2.00	0	20. NT IMPa4 PSF-A488 DAPI IMPa4-A546_au_TileScan_001 (Stage 47 of 49)	00-VdRjRsEgCg7SxYga3DVnKJ
1071.7	um^3	Nucleus	0.000	1.000	442	100000416	100000005	NT PSF-A488 IMPa4-A546 DAPI 8C2-siRNA-IMP-a2-a4 V2.00	0	20. NT IMPa4 PSF-A488 DAPI IMPa4-A546_au_TileScan_001 (Stage 47 of 49)	00-VdRjRsEgCg7SxYga3DVnKJ
1032.23	um^3	Nucleus	0.000	1.000	443	100000417	100000006	NT PSF-A488 IMPa4-A546 DAPI 8C2-siRNA-IMP-a2-a4 V2.00	0	20. NT IMPa4 PSF-A488 DAPI IMPa4-A546_au_TileScan_001 (Stage 47 of 49)	00-VdRjRsEgCg7SxYga3DVnKJ
483.898	um^3	Nucleus	0.000	1.000	444	100000418	100000007	NT PSF-A488 IMPa4-A546 DAPI 8C2-siRNA-IMP-a2-a4 V2.00	0	20. NT IMPa4 PSF-A488 DAPI IMPa4-A546_au_TileScan_001 (Stage 47 of 49)	00-VdRjRsEgCg7SxYga3DVnKJ
950.471	um^3	Nucleus	0.000	1.000	445	100000419	100000008	NT PSF-A488 IMPa4-A546 DAPI 8C2-siRNA-IMP-a2-a4 V2.00	0	20. NT IMPa4 PSF-A488 DAPI IMPa4-A546_au_TileScan_001 (Stage 47 of 49)	00-VdRjRsEgCg7SxYga3DVnKJ
826.795	um^3	Nucleus	0.000	1.000	448	100000420	100000009	NT PSF-A488 IMPa4-A546 DAPI 8C2-siRNA-IMP-a2-a4 V2.00	0	20. NT IMPa4 PSF-A488 DAPI IMPa4-A546_au_TileScan_001 (Stage 47 of 49)	00-VdRjRsEgCg7SxYga3DVnKJ
533.444	um^3	Nucleus	0.000	1.000	449	100000421	100000000	NT PSF-A488 IMPa4-A546 DAPI 8C2-siRNA-IMP-a2-a4 V2.00	0	20. NT IMPa4 PSF-A488 DAPI IMPa4-A546_av_TileScan_001 (Stage 48 of 49)	00-MkUA6Kj5bxgtTEuaUurxsL
515.363	um^3	Nucleus	0.000	1.000	450	100000422	100000001	NT PSF-A488 IMPa4-A546 DAPI 8C2-siRNA-IMP-a2-a4 V2.00	0	20. NT IMPa4 PSF-A488 DAPI IMPa4-A546_av_TileScan_001 (Stage 48 of 49)	00-MkUA6Kj5bxgtTEuaUurxsL
508.981	um^3	Nucleus	0.000	1.000	451	100000423	100000002	NT PSF-A488 IMPa4-A546 DAPI 8C2-siRNA-IMP-a2-a4 V2.00	0	20. NT IMPa4 PSF-A488 DAPI IMPa4-A546_av_TileScan_001 (Stage 48 of 49)	00-MkUA6Kj5bxgtTEuaUurxsL
862.442	um^3	Nucleus	0.000	1.000	452	100000424	100000003	NT PSF-A488 IMPa4-A546 DAPI 8C2-siRNA-IMP-a2-a4 V2.00	0	20. NT IMPa4 PSF-A488 DAPI IMPa4-A546_av_TileScan_001 (Stage 48 of 49)	00-MkUA6Kj5bxgtTEuaUurxsL
889.28	um^3	Nucleus	0.000	1.000	453	100000425	100000004	NT PSF-A488 IMPa4-A546 DAPI 8C2-siRNA-IMP-a2-a4 V2.00	0	20. NT IMPa4 PSF-A488 DAPI IMPa4-A546_av_TileScan_001 (Stage 48 of 49)	00-MkUA6Kj5bxgtTEuaUurxsL
241.567	um^3	Nucleus	0.000	1.000	455	100000426	100000005	NT PSF-A488 IMPa4-A546 DAPI 8C2-siRNA-IMP-a2-a4 V2.00	0	20. NT IMPa4 PSF-A488 DAPI IMPa4-A546_av_TileScan_001 (Stage 48 of 49)	00-MkUA6Kj5bxgtTEuaUurxsL
615.393	um^3	Nucleus	0.000	1.000	456	100000427	100000006	NT PSF-A488 IMPa4-A546 DAPI 8C2-siRNA-IMP-a2-a4 V2.00	0	20. NT IMPa4 PSF-A488 DAPI IMPa4-A546_av_TileScan_001 (Stage 48 of 49)	00-MkUA6Kj5bxgtTEuaUurxsL
328.983	um^3	Nucleus	0.000	1.000	457	100000428	100000007	NT PSF-A488 IMPa4-A546 DAPI 8C2-siRNA-IMP-a2-a4 V2.00	0	20. NT IMPa4 PSF-A488 DAPI IMPa4-A546_av_TileScan_001 (Stage 48 of 49)	00-MkUA6Kj5bxgtTEuaUurxsL
747.281	um^3	Nucleus	0.000	1.000	458	100000429	100000008	NT PSF-A488 IMPa4-A546 DAPI 8C2-siRNA-IMP-a2-a4 V2.00	0	20. NT IMPa4 PSF-A488 DAPI IMPa4-A546_av_TileScan_001 (Stage 48 of 49)	00-MkUA6Kj5bxgtTEuaUurxsL
653.498	um^3	Nucleus	0.000	1.000	459	100000430	100000009	NT PSF-A488 IMPa4-A546 DAPI 8C2-siRNA-IMP-a2-a4 V2.00	0	20. NT IMPa4 PSF-A488 DAPI IMPa4-A546_av_TileScan_001 (Stage 48 of 49)	00-MkUA6Kj5bxgtTEuaUurxsL
288.088	um^3	Nucleus	0.000	1.000	460	100000431	100000010	NT PSF-A488 IMPa4-A546 DAPI 8C2-siRNA-IMP-a2-a4 V2.00	0	20. NT IMPa4 PSF-A488 DAPI IMPa4-A546_av_TileScan_001 (Stage 48 of 49)	00-MkUA6Kj5bxgtTEuaUurxsL
581.954	um^3	Nucleus	0.000	1.000	461	100000432	100000011	NT PSF-A488 IMPa4-A546 DAPI 8C2-siRNA-IMP-a2-a4 V2.00	0	20. NT IMPa4 PSF-A488 DAPI IMPa4-A546_av_TileScan_001 (Stage 48 of 49)	00-MkUA6Kj5bxgtTEuaUurxsL
892.917	um^3	Nucleus	0.000	1.000	462	100000433	100000012	NT PSF-A488 IMPa4-A546 DAPI 8C2-siRNA-IMP-a2-a4 V2.00	0	20. NT IMPa4 PSF-A488 DAPI IMPa4-A546_av_TileScan_001 (Stage 48 of 49)	00-MkUA6Kj5bxgtTEuaUurxsL
1139.13	um^3	Nucleus	0.000	1.000	463	100000434	100000013	NT PSF-A488 IMPa4-A546 DAPI 8C2-siRNA-IMP-a2-a4 V2.00	0	20. NT IMPa4 PSF-A488 DAPI IMPa4-A546_av_TileScan_001 (Stage 48 of 49)	00-MkUA6Kj5bxgtTEuaUurxsL
763.419	um^3	Nucleus	0.000	1.000	464	100000435	100000014	NT PSF-A488 IMPa4-A546 DAPI 8C2-siRNA-IMP-a2-a4 V2.00	0	20. NT IMPa4 PSF-A488 DAPI IMPa4-A546_av_TileScan_001 (Stage 48 of 49)	00-MkUA6Kj5bxgtTEuaUurxsL
763.26	um^3	Nucleus	0.000	1.000	464	100000436	100000015	NT PSF-A488 IMPa4-A546 DAPI 8C2-siRNA-IMP-a2-a4 V2.00	0	20. NT IMPa4 PSF-A488 DAPI IMPa4-A546_av_TileScan_001 (Stage 48 of 49)	00-MkUA6Kj5bxgtTEuaUurxsL
731.386	um^3	Nucleus	0.000	1.000	465	100000437	100000016	NT PSF-A488 IMPa4-A546 DAPI 8C2-siRNA-IMP-a2-a4 V2.00	0	20. NT IMPa4 PSF-A488 DAPI IMPa4-A546_av_TileScan_001 (Stage 48 of 49)	00-MkUA6Kj5bxgtTEuaUurxsL
799.088	um^3	Nucleus	0.000	1.000	466	100000438	100000017	NT PSF-A488 IMPa4-A546 DAPI 8C2-siRNA-IMP-a2-a4 V2.00	0	20. NT IMPa4 PSF-A488 DAPI IMPa4-A546_av_TileScan_001 (Stage 48 of 49)	00-MkUA6Kj5bxgtTEuaUurxsL
1137.64	um^3	Nucleus	0.000	1.000	467	100000439	100000018	NT PSF-A488 IMPa4-A546 DAPI 8C2-siRNA-IMP-a2-a4 V2.00	0	20. NT IMPa4 PSF-A488 DAPI IMPa4-A546_av_TileScan_001 (Stage 48 of 49)	00-MkUA6Kj5bxgtTEuaUurxsL
1470.11	um^3	Nucleus	0.000	1.000	468	100000440	100000000	NT PSF-A488 IMPa4-A546 DAPI 8C2-siRNA-IMP-a2-a4 V2.00	0	20. NT IMPa4 PSF-A488 DAPI IMPa4-A546_aw_TileScan_001 (Stage 49 of 49)	00-qD4k6eEkER3oEEbWJjZHZS
625.844	um^3	Nucleus	0.000	1.000	471	100000441	100000001	NT PSF-A488 IMPa4-A546 DAPI 8C2-siRNA-IMP-a2-a4 V2.00	0	20. NT IMPa4 PSF-A488 DAPI IMPa4-A546_aw_TileScan_001 (Stage 49 of 49)	00-qD4k6eEkER3oEEbWJjZHZS
603.483	um^3	Nucleus	0.000	1.000	472	100000442	100000002	NT PSF-A488 IMPa4-A546 DAPI 8C2-siRNA-IMP-a2-a4 V2.00	0	20. NT IMPa4 PSF-A488 DAPI IMPa4-A546_aw_TileScan_001 (Stage 49 of 49)	00-qD4k6eEkER3oEEbWJjZHZS
717.88	um^3	Nucleus	0.000	1.000	473	100000443	100000003	NT PSF-A488 IMPa4-A546 DAPI 8C2-siRNA-IMP-a2-a4 V2.00	0	20. NT IMPa4 PSF-A488 DAPI IMPa4-A546_aw_TileScan_001 (Stage 49 of 49)	00-qD4k6eEkER3oEEbWJjZHZS
723.37	um^3	Nucleus	0.000	1.000	473	100000444	100000004	NT PSF-A488 IMPa4-A546 DAPI 8C2-siRNA-IMP-a2-a4 V2.00	0	20. NT IMPa4 PSF-A488 DAPI IMPa4-A546_aw_TileScan_001 (Stage 49 of 49)	00-qD4k6eEkER3oEEbWJjZHZS
695.217	um^3	Nucleus	0.000	1.000	474	100000445	100000005	NT PSF-A488 IMPa4-A546 DAPI 8C2-siRNA-IMP-a2-a4 V2.00	0	20. NT IMPa4 PSF-A488 DAPI IMPa4-A546_aw_TileScan_001 (Stage 49 of 49)	00-qD4k6eEkER3oEEbWJjZHZS
494.167	um^3	Nucleus	0.000	1.000	476	100000446	100000006	NT PSF-A488 IMPa4-A546 DAPI 8C2-siRNA-IMP-a2-a4 V2.00	0	20. NT IMPa4 PSF-A488 DAPI IMPa4-A546_aw_TileScan_001 (Stage 49 of 49)	00-qD4k6eEkER3oEEbWJjZHZS
1334.5	um^3	Nucleus	0.000	1.000	477	100000447	100000007	NT PSF-A488 IMPa4-A546 DAPI 8C2-siRNA-IMP-a2-a4 V2.00	0	20. NT IMPa4 PSF-A488 DAPI IMPa4-A546_aw_TileScan_001 (Stage 49 of 49)	00-qD4k6eEkER3oEEbWJjZHZS
743.13	um^3	Nucleus	0.000	1.000	478	100000448	100000008	NT PSF-A488 IMPa4-A546 DAPI 8C2-siRNA-IMP-a2-a4 V2.00	0	20. NT IMPa4 PSF-A488 DAPI IMPa4-A546_aw_TileScan_001 (Stage 49 of 49)	00-qD4k6eEkER3oEEbWJjZHZS
214.911	um^3	Nucleus	0.000	1.000	479	100000449	100000009	NT PSF-A488 IMPa4-A546 DAPI 8C2-siRNA-IMP-a2-a4 V2.00	0	20. NT IMPa4 PSF-A488 DAPI IMPa4-A546_aw_TileScan_001 (Stage 49 of 49)	00-qD4k6eEkER3oEEbWJjZHZS
194.963	um^3	Nucleus	0.000	1.000	481	100000450	100000000	NT PSF-A488 IMPa4-A546 DAPI 8C2-siRNA-IMP-a2-a4 V2.00	0	20. NT IMPa4 PSF-A488 DAPI IMPa4-A546_b_TileScan_001 (Stage 2 of 49)	00-XF7XGLY7ifvh6vzxbPcyFb
1138.03	um^3	Nucleus	0.000	1.000	482	100000451	100000001	NT PSF-A488 IMPa4-A546 DAPI 8C2-siRNA-IMP-a2-a4 V2.00	0	20. NT IMPa4 PSF-A488 DAPI IMPa4-A546_b_TileScan_001 (Stage 2 of 49)	00-XF7XGLY7ifvh6vzxbPcyFb
676.123	um^3	Nucleus	0.000	1.000	483	100000452	100000002	NT PSF-A488 IMPa4-A546 DAPI 8C2-siRNA-IMP-a2-a4 V2.00	0	20. NT IMPa4 PSF-A488 DAPI IMPa4-A546_b_TileScan_001 (Stage 2 of 49)	00-XF7XGLY7ifvh6vzxbPcyFb
720.777	um^3	Nucleus	0.000	1.000	483	100000453	100000003	NT PSF-A488 IMPa4-A546 DAPI 8C2-siRNA-IMP-a2-a4 V2.00	0	20. NT IMPa4 PSF-A488 DAPI IMPa4-A546_b_TileScan_001 (Stage 2 of 49)	00-XF7XGLY7ifvh6vzxbPcyFb
561.922	um^3	Nucleus	0.000	1.000	484	100000454	100000004	NT PSF-A488 IMPa4-A546 DAPI 8C2-siRNA-IMP-a2-a4 V2.00	0	20. NT IMPa4 PSF-A488 DAPI IMPa4-A546_b_TileScan_001 (Stage 2 of 49)	00-XF7XGLY7ifvh6vzxbPcyFb
664.304	um^3	Nucleus	0.000	1.000	485	100000455	100000005	NT PSF-A488 IMPa4-A546 DAPI 8C2-siRNA-IMP-a2-a4 V2.00	0	20. NT IMPa4 PSF-A488 DAPI IMPa4-A546_b_TileScan_001 (Stage 2 of 49)	00-XF7XGLY7ifvh6vzxbPcyFb
784.237	um^3	Nucleus	0.000	1.000	487	100000456	100000006	NT PSF-A488 IMPa4-A546 DAPI 8C2-siRNA-IMP-a2-a4 V2.00	0	20. NT IMPa4 PSF-A488 DAPI IMPa4-A546_b_TileScan_001 (Stage 2 of 49)	00-XF7XGLY7ifvh6vzxbPcyFb
834.751	um^3	Nucleus	0.000	1.000	487	100000457	100000007	NT PSF-A488 IMPa4-A546 DAPI 8C2-siRNA-IMP-a2-a4 V2.00	0	20. NT IMPa4 PSF-A488 DAPI IMPa4-A546_b_TileScan_001 (Stage 2 of 49)	00-XF7XGLY7ifvh6vzxbPcyFb
784.97	um^3	Nucleus	0.000	1.000	487	100000458	100000008	NT PSF-A488 IMPa4-A546 DAPI 8C2-siRNA-IMP-a2-a4 V2.00	0	20. NT IMPa4 PSF-A488 DAPI IMPa4-A546_b_TileScan_001 (Stage 2 of 49)	00-XF7XGLY7ifvh6vzxbPcyFb
268.087	um^3	Nucleus	0.000	1.000	488	100000459	100000009	NT PSF-A488 IMPa4-A546 DAPI 8C2-siRNA-IMP-a2-a4 V2.00	0	20. NT IMPa4 PSF-A488 DAPI IMPa4-A546_b_TileScan_001 (Stage 2 of 49)	00-XF7XGLY7ifvh6vzxbPcyFb
408.762	um^3	Nucleus	0.000	1.000	489	100000460	100000010	NT PSF-A488 IMPa4-A546 DAPI 8C2-siRNA-IMP-a2-a4 V2.00	0	20. NT IMPa4 PSF-A488 DAPI IMPa4-A546_b_TileScan_001 (Stage 2 of 49)	00-XF7XGLY7ifvh6vzxbPcyFb
957.081	um^3	Nucleus	0.000	1.000	490	100000461	100000011	NT PSF-A488 IMPa4-A546 DAPI 8C2-siRNA-IMP-a2-a4 V2.00	0	20. NT IMPa4 PSF-A488 DAPI IMPa4-A546_b_TileScan_001 (Stage 2 of 49)	00-XF7XGLY7ifvh6vzxbPcyFb
763.358	um^3	Nucleus	0.000	1.000	491	100000462	100000012	NT PSF-A488 IMPa4-A546 DAPI 8C2-siRNA-IMP-a2-a4 V2.00	0	20. NT IMPa4 PSF-A488 DAPI IMPa4-A546_b_TileScan_001 (Stage 2 of 49)	00-XF7XGLY7ifvh6vzxbPcyFb
773.741	um^3	Nucleus	0.000	1.000	492	100000463	100000013	NT PSF-A488 IMPa4-A546 DAPI 8C2-siRNA-IMP-a2-a4 V2.00	0	20. NT IMPa4 PSF-A488 DAPI IMPa4-A546_b_TileScan_001 (Stage 2 of 49)	00-XF7XGLY7ifvh6vzxbPcyFb
807.013	um^3	Nucleus	0.000	1.000	493	100000464	100000014	NT PSF-A488 IMPa4-A546 DAPI 8C2-siRNA-IMP-a2-a4 V2.00	0	20. NT IMPa4 PSF-A488 DAPI IMPa4-A546_b_TileScan_001 (Stage 2 of 49)	00-XF7XGLY7ifvh6vzxbPcyFb
670.799	um^3	Nucleus	0.000	1.000	496	100000465	100000015	NT PSF-A488 IMPa4-A546 DAPI 8C2-siRNA-IMP-a2-a4 V2.00	0	20. NT IMPa4 PSF-A488 DAPI IMPa4-A546_b_TileScan_001 (Stage 2 of 49)	00-XF7XGLY7ifvh6vzxbPcyFb
870.299	um^3	Nucleus	0.000	1.000	497	100000466	100000016	NT PSF-A488 IMPa4-A546 DAPI 8C2-siRNA-IMP-a2-a4 V2.00	0	20. NT IMPa4 PSF-A488 DAPI IMPa4-A546_b_TileScan_001 (Stage 2 of 49)	00-XF7XGLY7ifvh6vzxbPcyFb
1092.39	um^3	Nucleus	0.000	1.000	498	100000467	100000017	NT PSF-A488 IMPa4-A546 DAPI 8C2-siRNA-IMP-a2-a4 V2.00	0	20. NT IMPa4 PSF-A488 DAPI IMPa4-A546_b_TileScan_001 (Stage 2 of 49)	00-XF7XGLY7ifvh6vzxbPcyFb
257.258	um^3	Nucleus	0.000	1.000	499	100000468	100000018	NT PSF-A488 IMPa4-A546 DAPI 8C2-siRNA-IMP-a2-a4 V2.00	0	20. NT IMPa4 PSF-A488 DAPI IMPa4-A546_b_TileScan_001 (Stage 2 of 49)	00-XF7XGLY7ifvh6vzxbPcyFb
811.618	um^3	Nucleus	0.000	1.000	500	100000469	100000019	NT PSF-A488 IMPa4-A546 DAPI 8C2-siRNA-IMP-a2-a4 V2.00	0	20. NT IMPa4 PSF-A488 DAPI IMPa4-A546_b_TileScan_001 (Stage 2 of 49)	00-XF7XGLY7ifvh6vzxbPcyFb
815.029	um^3	Nucleus	0.000	1.000	501	100000470	100000020	NT PSF-A488 IMPa4-A546 DAPI 8C2-siRNA-IMP-a2-a4 V2.00	0	20. NT IMPa4 PSF-A488 DAPI IMPa4-A546_b_TileScan_001 (Stage 2 of 49)	00-XF7XGLY7ifvh6vzxbPcyFb
637.459	um^3	Nucleus	0.000	1.000	502	100000471	100000021	NT PSF-A488 IMPa4-A546 DAPI 8C2-siRNA-IMP-a2-a4 V2.00	0	20. NT IMPa4 PSF-A488 DAPI IMPa4-A546_b_TileScan_001 (Stage 2 of 49)	00-XF7XGLY7ifvh6vzxbPcyFb
608.232	um^3	Nucleus	0.000	1.000	503	100000472	100000022	NT PSF-A488 IMPa4-A546 DAPI 8C2-siRNA-IMP-a2-a4 V2.00	0	20. NT IMPa4 PSF-A488 DAPI IMPa4-A546_b_TileScan_001 (Stage 2 of 49)	00-XF7XGLY7ifvh6vzxbPcyFb
534.85	um^3	Nucleus	0.000	1.000	504	100000473	100000023	NT PSF-A488 IMPa4-A546 DAPI 8C2-siRNA-IMP-a2-a4 V2.00	0	20. NT IMPa4 PSF-A488 DAPI IMPa4-A546_b_TileScan_001 (Stage 2 of 49)	00-XF7XGLY7ifvh6vzxbPcyFb
629.269	um^3	Nucleus	0.000	1.000	505	100000474	100000024	NT PSF-A488 IMPa4-A546 DAPI 8C2-siRNA-IMP-a2-a4 V2.00	0	20. NT IMPa4 PSF-A488 DAPI IMPa4-A546_b_TileScan_001 (Stage 2 of 49)	00-XF7XGLY7ifvh6vzxbPcyFb
682.566	um^3	Nucleus	0.000	1.000	506	100000475	100000025	NT PSF-A488 IMPa4-A546 DAPI 8C2-siRNA-IMP-a2-a4 V2.00	0	20. NT IMPa4 PSF-A488 DAPI IMPa4-A546_b_TileScan_001 (Stage 2 of 49)	00-XF7XGLY7ifvh6vzxbPcyFb
702.832	um^3	Nucleus	0.000	1.000	507	100000476	100000000	NT PSF-A488 IMPa4-A546 DAPI 8C2-siRNA-IMP-a2-a4 V2.00	0	20. NT IMPa4 PSF-A488 DAPI IMPa4-A546_c_TileScan_001 (Stage 3 of 49)	00-drZiLxovZC3JVkzKhwQBBo
800.979	um^3	Nucleus	0.000	1.000	508	100000477	100000001	NT PSF-A488 IMPa4-A546 DAPI 8C2-siRNA-IMP-a2-a4 V2.00	0	20. NT IMPa4 PSF-A488 DAPI IMPa4-A546_c_TileScan_001 (Stage 3 of 49)	00-drZiLxovZC3JVkzKhwQBBo
709.403	um^3	Nucleus	0.000	1.000	509	100000478	100000002	NT PSF-A488 IMPa4-A546 DAPI 8C2-siRNA-IMP-a2-a4 V2.00	0	20. NT IMPa4 PSF-A488 DAPI IMPa4-A546_c_TileScan_001 (Stage 3 of 49)	00-drZiLxovZC3JVkzKhwQBBo
810.726	um^3	Nucleus	0.000	1.000	510	100000479	100000003	NT PSF-A488 IMPa4-A546 DAPI 8C2-siRNA-IMP-a2-a4 V2.00	0	20. NT IMPa4 PSF-A488 DAPI IMPa4-A546_c_TileScan_001 (Stage 3 of 49)	00-drZiLxovZC3JVkzKhwQBBo
827.015	um^3	Nucleus	0.000	1.000	511	100000480	100000004	NT PSF-A488 IMPa4-A546 DAPI 8C2-siRNA-IMP-a2-a4 V2.00	0	20. NT IMPa4 PSF-A488 DAPI IMPa4-A546_c_TileScan_001 (Stage 3 of 49)	00-drZiLxovZC3JVkzKhwQBBo
428.507	um^3	Nucleus	0.000	1.000	512	100000481	100000005	NT PSF-A488 IMPa4-A546 DAPI 8C2-siRNA-IMP-a2-a4 V2.00	0	20. NT IMPa4 PSF-A488 DAPI IMPa4-A546_c_TileScan_001 (Stage 3 of 49)	00-drZiLxovZC3JVkzKhwQBBo
925.887	um^3	Nucleus	0.000	1.000	513	100000482	100000006	NT PSF-A488 IMPa4-A546 DAPI 8C2-siRNA-IMP-a2-a4 V2.00	0	20. NT IMPa4 PSF-A488 DAPI IMPa4-A546_c_TileScan_001 (Stage 3 of 49)	00-drZiLxovZC3JVkzKhwQBBo
278.107	um^3	Nucleus	0.000	1.000	514	100000483	100000007	NT PSF-A488 IMPa4-A546 DAPI 8C2-siRNA-IMP-a2-a4 V2.00	0	20. NT IMPa4 PSF-A488 DAPI IMPa4-A546_c_TileScan_001 (Stage 3 of 49)	00-drZiLxovZC3JVkzKhwQBBo
806.446	um^3	Nucleus	0.000	1.000	515	100000484	100000008	NT PSF-A488 IMPa4-A546 DAPI 8C2-siRNA-IMP-a2-a4 V2.00	0	20. NT IMPa4 PSF-A488 DAPI IMPa4-A546_c_TileScan_001 (Stage 3 of 49)	00-drZiLxovZC3JVkzKhwQBBo
814.038	um^3	Nucleus	0.000	1.000	516	100000485	100000009	NT PSF-A488 IMPa4-A546 DAPI 8C2-siRNA-IMP-a2-a4 V2.00	0	20. NT IMPa4 PSF-A488 DAPI IMPa4-A546_c_TileScan_001 (Stage 3 of 49)	00-drZiLxovZC3JVkzKhwQBBo
738.835	um^3	Nucleus	0.000	1.000	517	100000486	100000010	NT PSF-A488 IMPa4-A546 DAPI 8C2-siRNA-IMP-a2-a4 V2.00	0	20. NT IMPa4 PSF-A488 DAPI IMPa4-A546_c_TileScan_001 (Stage 3 of 49)	00-drZiLxovZC3JVkzKhwQBBo
816.413	um^3	Nucleus	0.000	1.000	518	100000487	100000011	NT PSF-A488 IMPa4-A546 DAPI 8C2-siRNA-IMP-a2-a4 V2.00	0	20. NT IMPa4 PSF-A488 DAPI IMPa4-A546_c_TileScan_001 (Stage 3 of 49)	00-drZiLxovZC3JVkzKhwQBBo
616.936	um^3	Nucleus	0.000	1.000	519	100000488	100000012	NT PSF-A488 IMPa4-A546 DAPI 8C2-siRNA-IMP-a2-a4 V2.00	0	20. NT IMPa4 PSF-A488 DAPI IMPa4-A546_c_TileScan_001 (Stage 3 of 49)	00-drZiLxovZC3JVkzKhwQBBo
812.193	um^3	Nucleus	0.000	1.000	520	100000489	100000013	NT PSF-A488 IMPa4-A546 DAPI 8C2-siRNA-IMP-a2-a4 V2.00	0	20. NT IMPa4 PSF-A488 DAPI IMPa4-A546_c_TileScan_001 (Stage 3 of 49)	00-drZiLxovZC3JVkzKhwQBBo
137.015	um^3	Nucleus	0.000	1.000	522	100000490	100000014	NT PSF-A488 IMPa4-A546 DAPI 8C2-siRNA-IMP-a2-a4 V2.00	0	20. NT IMPa4 PSF-A488 DAPI IMPa4-A546_c_TileScan_001 (Stage 3 of 49)	00-drZiLxovZC3JVkzKhwQBBo
769.733	um^3	Nucleus	0.000	1.000	523	100000491	100000015	NT PSF-A488 IMPa4-A546 DAPI 8C2-siRNA-IMP-a2-a4 V2.00	0	20. NT IMPa4 PSF-A488 DAPI IMPa4-A546_c_TileScan_001 (Stage 3 of 49)	00-drZiLxovZC3JVkzKhwQBBo
366.385	um^3	Nucleus	0.000	1.000	524	100000492	100000016	NT PSF-A488 IMPa4-A546 DAPI 8C2-siRNA-IMP-a2-a4 V2.00	0	20. NT IMPa4 PSF-A488 DAPI IMPa4-A546_c_TileScan_001 (Stage 3 of 49)	00-drZiLxovZC3JVkzKhwQBBo
489.622	um^3	Nucleus	0.000	1.000	524	100000493	100000017	NT PSF-A488 IMPa4-A546 DAPI 8C2-siRNA-IMP-a2-a4 V2.00	0	20. NT IMPa4 PSF-A488 DAPI IMPa4-A546_c_TileScan_001 (Stage 3 of 49)	00-drZiLxovZC3JVkzKhwQBBo
228.455	um^3	Nucleus	0.000	1.000	525	100000494	100000018	NT PSF-A488 IMPa4-A546 DAPI 8C2-siRNA-IMP-a2-a4 V2.00	0	20. NT IMPa4 PSF-A488 DAPI IMPa4-A546_c_TileScan_001 (Stage 3 of 49)	00-drZiLxovZC3JVkzKhwQBBo
286.387	um^3	Nucleus	0.000	1.000	526	100000495	100000019	NT PSF-A488 IMPa4-A546 DAPI 8C2-siRNA-IMP-a2-a4 V2.00	0	20. NT IMPa4 PSF-A488 DAPI IMPa4-A546_c_TileScan_001 (Stage 3 of 49)	00-drZiLxovZC3JVkzKhwQBBo
798.067	um^3	Nucleus	0.000	1.000	527	100000496	100000020	NT PSF-A488 IMPa4-A546 DAPI 8C2-siRNA-IMP-a2-a4 V2.00	0	20. NT IMPa4 PSF-A488 DAPI IMPa4-A546_c_TileScan_001 (Stage 3 of 49)	00-drZiLxovZC3JVkzKhwQBBo
863.569	um^3	Nucleus	0.000	1.000	528	100000497	100000021	NT PSF-A488 IMPa4-A546 DAPI 8C2-siRNA-IMP-a2-a4 V2.00	0	20. NT IMPa4 PSF-A488 DAPI IMPa4-A546_c_TileScan_001 (Stage 3 of 49)	00-drZiLxovZC3JVkzKhwQBBo
789.772	um^3	Nucleus	0.000	1.000	529	100000498	100000022	NT PSF-A488 IMPa4-A546 DAPI 8C2-siRNA-IMP-a2-a4 V2.00	0	20. NT IMPa4 PSF-A488 DAPI IMPa4-A546_c_TileScan_001 (Stage 3 of 49)	00-drZiLxovZC3JVkzKhwQBBo
661.067	um^3	Nucleus	0.000	1.000	530	100000499	100000023	NT PSF-A488 IMPa4-A546 DAPI 8C2-siRNA-IMP-a2-a4 V2.00	0	20. NT IMPa4 PSF-A488 DAPI IMPa4-A546_c_TileScan_001 (Stage 3 of 49)	00-drZiLxovZC3JVkzKhwQBBo
730.902	um^3	Nucleus	0.000	1.000	531	100000500	100000024	NT PSF-A488 IMPa4-A546 DAPI 8C2-siRNA-IMP-a2-a4 V2.00	0	20. NT IMPa4 PSF-A488 DAPI IMPa4-A546_c_TileScan_001 (Stage 3 of 49)	00-drZiLxovZC3JVkzKhwQBBo
513.851	um^3	Nucleus	0.000	1.000	532	100000501	100000025	NT PSF-A488 IMPa4-A546 DAPI 8C2-siRNA-IMP-a2-a4 V2.00	0	20. NT IMPa4 PSF-A488 DAPI IMPa4-A546_c_TileScan_001 (Stage 3 of 49)	00-drZiLxovZC3JVkzKhwQBBo
737.693	um^3	Nucleus	0.000	1.000	533	100000502	100000026	NT PSF-A488 IMPa4-A546 DAPI 8C2-siRNA-IMP-a2-a4 V2.00	0	20. NT IMPa4 PSF-A488 DAPI IMPa4-A546_c_TileScan_001 (Stage 3 of 49)	00-drZiLxovZC3JVkzKhwQBBo
632.052	um^3	Nucleus	0.000	1.000	534	100000503	100000027	NT PSF-A488 IMPa4-A546 DAPI 8C2-siRNA-IMP-a2-a4 V2.00	0	20. NT IMPa4 PSF-A488 DAPI IMPa4-A546_c_TileScan_001 (Stage 3 of 49)	00-drZiLxovZC3JVkzKhwQBBo
709.275	um^3	Nucleus	0.000	1.000	535	100000504	100000028	NT PSF-A488 IMPa4-A546 DAPI 8C2-siRNA-IMP-a2-a4 V2.00	0	20. NT IMPa4 PSF-A488 DAPI IMPa4-A546_c_TileScan_001 (Stage 3 of 49)	00-drZiLxovZC3JVkzKhwQBBo
1055.78	um^3	Nucleus	0.000	1.000	537	100000505	100000029	NT PSF-A488 IMPa4-A546 DAPI 8C2-siRNA-IMP-a2-a4 V2.00	0	20. NT IMPa4 PSF-A488 DAPI IMPa4-A546_c_TileScan_001 (Stage 3 of 49)	00-drZiLxovZC3JVkzKhwQBBo
778.958	um^3	Nucleus	0.000	1.000	538	100000506	100000030	NT PSF-A488 IMPa4-A546 DAPI 8C2-siRNA-IMP-a2-a4 V2.00	0	20. NT IMPa4 PSF-A488 DAPI IMPa4-A546_c_TileScan_001 (Stage 3 of 49)	00-drZiLxovZC3JVkzKhwQBBo
725.518	um^3	Nucleus	0.000	1.000	539	100000507	100000031	NT PSF-A488 IMPa4-A546 DAPI 8C2-siRNA-IMP-a2-a4 V2.00	0	20. NT IMPa4 PSF-A488 DAPI IMPa4-A546_c_TileScan_001 (Stage 3 of 49)	00-drZiLxovZC3JVkzKhwQBBo
713.782	um^3	Nucleus	0.000	1.000	539	100000508	100000032	NT PSF-A488 IMPa4-A546 DAPI 8C2-siRNA-IMP-a2-a4 V2.00	0	20. NT IMPa4 PSF-A488 DAPI IMPa4-A546_c_TileScan_001 (Stage 3 of 49)	00-drZiLxovZC3JVkzKhwQBBo
644.219	um^3	Nucleus	0.000	1.000	540	100000509	100000033	NT PSF-A488 IMPa4-A546 DAPI 8C2-siRNA-IMP-a2-a4 V2.00	0	20. NT IMPa4 PSF-A488 DAPI IMPa4-A546_c_TileScan_001 (Stage 3 of 49)	00-drZiLxovZC3JVkzKhwQBBo
682.74	um^3	Nucleus	0.000	1.000	541	100000510	100000034	NT PSF-A488 IMPa4-A546 DAPI 8C2-siRNA-IMP-a2-a4 V2.00	0	20. NT IMPa4 PSF-A488 DAPI IMPa4-A546_c_TileScan_001 (Stage 3 of 49)	00-drZiLxovZC3JVkzKhwQBBo
870.579	um^3	Nucleus	0.000	1.000	542	100000511	100000000	NT PSF-A488 IMPa4-A546 DAPI 8C2-siRNA-IMP-a2-a4 V2.00	0	20. NT IMPa4 PSF-A488 DAPI IMPa4-A546_d_TileScan_001 (Stage 4 of 49)	00-VmYhmmZbY68Ebv2RrtbYg9
672.093	um^3	Nucleus	0.000	1.000	543	100000512	100000001	NT PSF-A488 IMPa4-A546 DAPI 8C2-siRNA-IMP-a2-a4 V2.00	0	20. NT IMPa4 PSF-A488 DAPI IMPa4-A546_d_TileScan_001 (Stage 4 of 49)	00-VmYhmmZbY68Ebv2RrtbYg9
626.933	um^3	Nucleus	0.000	1.000	543	100000513	100000002	NT PSF-A488 IMPa4-A546 DAPI 8C2-siRNA-IMP-a2-a4 V2.00	0	20. NT IMPa4 PSF-A488 DAPI IMPa4-A546_d_TileScan_001 (Stage 4 of 49)	00-VmYhmmZbY68Ebv2RrtbYg9
698.665	um^3	Nucleus	0.000	1.000	544	100000514	100000003	NT PSF-A488 IMPa4-A546 DAPI 8C2-siRNA-IMP-a2-a4 V2.00	0	20. NT IMPa4 PSF-A488 DAPI IMPa4-A546_d_TileScan_001 (Stage 4 of 49)	00-VmYhmmZbY68Ebv2RrtbYg9
722.932	um^3	Nucleus	0.000	1.000	545	100000515	100000004	NT PSF-A488 IMPa4-A546 DAPI 8C2-siRNA-IMP-a2-a4 V2.00	0	20. NT IMPa4 PSF-A488 DAPI IMPa4-A546_d_TileScan_001 (Stage 4 of 49)	00-VmYhmmZbY68Ebv2RrtbYg9
806.862	um^3	Nucleus	0.000	1.000	546	100000516	100000005	NT PSF-A488 IMPa4-A546 DAPI 8C2-siRNA-IMP-a2-a4 V2.00	0	20. NT IMPa4 PSF-A488 DAPI IMPa4-A546_d_TileScan_001 (Stage 4 of 49)	00-VmYhmmZbY68Ebv2RrtbYg9
799.814	um^3	Nucleus	0.000	1.000	547	100000517	100000006	NT PSF-A488 IMPa4-A546 DAPI 8C2-siRNA-IMP-a2-a4 V2.00	0	20. NT IMPa4 PSF-A488 DAPI IMPa4-A546_d_TileScan_001 (Stage 4 of 49)	00-VmYhmmZbY68Ebv2RrtbYg9
504.776	um^3	Nucleus	0.000	1.000	548	100000518	100000007	NT PSF-A488 IMPa4-A546 DAPI 8C2-siRNA-IMP-a2-a4 V2.00	0	20. NT IMPa4 PSF-A488 DAPI IMPa4-A546_d_TileScan_001 (Stage 4 of 49)	00-VmYhmmZbY68Ebv2RrtbYg9
770.98	um^3	Nucleus	0.000	1.000	549	100000519	100000008	NT PSF-A488 IMPa4-A546 DAPI 8C2-siRNA-IMP-a2-a4 V2.00	0	20. NT IMPa4 PSF-A488 DAPI IMPa4-A546_d_TileScan_001 (Stage 4 of 49)	00-VmYhmmZbY68Ebv2RrtbYg9
787.292	um^3	Nucleus	0.000	1.000	549	100000520	100000009	NT PSF-A488 IMPa4-A546 DAPI 8C2-siRNA-IMP-a2-a4 V2.00	0	20. NT IMPa4 PSF-A488 DAPI IMPa4-A546_d_TileScan_001 (Stage 4 of 49)	00-VmYhmmZbY68Ebv2RrtbYg9
2025.02	um^3	Nucleus	0.000	1.000	550	100000521	100000010	NT PSF-A488 IMPa4-A546 DAPI 8C2-siRNA-IMP-a2-a4 V2.00	0	20. NT IMPa4 PSF-A488 DAPI IMPa4-A546_d_TileScan_001 (Stage 4 of 49)	00-VmYhmmZbY68Ebv2RrtbYg9
475.33	um^3	Nucleus	0.000	1.000	551	100000522	100000011	NT PSF-A488 IMPa4-A546 DAPI 8C2-siRNA-IMP-a2-a4 V2.00	0	20. NT IMPa4 PSF-A488 DAPI IMPa4-A546_d_TileScan_001 (Stage 4 of 49)	00-VmYhmmZbY68Ebv2RrtbYg9
692.941	um^3	Nucleus	0.000	1.000	552	100000523	100000012	NT PSF-A488 IMPa4-A546 DAPI 8C2-siRNA-IMP-a2-a4 V2.00	0	20. NT IMPa4 PSF-A488 DAPI IMPa4-A546_d_TileScan_001 (Stage 4 of 49)	00-VmYhmmZbY68Ebv2RrtbYg9
1122.37	um^3	Nucleus	0.000	1.000	553	100000524	100000013	NT PSF-A488 IMPa4-A546 DAPI 8C2-siRNA-IMP-a2-a4 V2.00	0	20. NT IMPa4 PSF-A488 DAPI IMPa4-A546_d_TileScan_001 (Stage 4 of 49)	00-VmYhmmZbY68Ebv2RrtbYg9
849.746	um^3	Nucleus	0.000	1.000	554	100000525	100000014	NT PSF-A488 IMPa4-A546 DAPI 8C2-siRNA-IMP-a2-a4 V2.00	0	20. NT IMPa4 PSF-A488 DAPI IMPa4-A546_d_TileScan_001 (Stage 4 of 49)	00-VmYhmmZbY68Ebv2RrtbYg9
1071.98	um^3	Nucleus	0.000	1.000	555	100000526	100000015	NT PSF-A488 IMPa4-A546 DAPI 8C2-siRNA-IMP-a2-a4 V2.00	0	20. NT IMPa4 PSF-A488 DAPI IMPa4-A546_d_TileScan_001 (Stage 4 of 49)	00-VmYhmmZbY68Ebv2RrtbYg9
1080.95	um^3	Nucleus	0.000	1.000	556	100000527	100000016	NT PSF-A488 IMPa4-A546 DAPI 8C2-siRNA-IMP-a2-a4 V2.00	0	20. NT IMPa4 PSF-A488 DAPI IMPa4-A546_d_TileScan_001 (Stage 4 of 49)	00-VmYhmmZbY68Ebv2RrtbYg9
437.014	um^3	Nucleus	0.000	1.000	557	100000528	100000017	NT PSF-A488 IMPa4-A546 DAPI 8C2-siRNA-IMP-a2-a4 V2.00	0	20. NT IMPa4 PSF-A488 DAPI IMPa4-A546_d_TileScan_001 (Stage 4 of 49)	00-VmYhmmZbY68Ebv2RrtbYg9
303.56	um^3	Nucleus	0.000	1.000	557	100000529	100000018	NT PSF-A488 IMPa4-A546 DAPI 8C2-siRNA-IMP-a2-a4 V2.00	0	20. NT IMPa4 PSF-A488 DAPI IMPa4-A546_d_TileScan_001 (Stage 4 of 49)	00-VmYhmmZbY68Ebv2RrtbYg9
1000.87	um^3	Nucleus	0.000	1.000	558	100000530	100000019	NT PSF-A488 IMPa4-A546 DAPI 8C2-siRNA-IMP-a2-a4 V2.00	0	20. NT IMPa4 PSF-A488 DAPI IMPa4-A546_d_TileScan_001 (Stage 4 of 49)	00-VmYhmmZbY68Ebv2RrtbYg9
126.376	um^3	Nucleus	0.000	1.000	559	100000531	100000020	NT PSF-A488 IMPa4-A546 DAPI 8C2-siRNA-IMP-a2-a4 V2.00	0	20. NT IMPa4 PSF-A488 DAPI IMPa4-A546_d_TileScan_001 (Stage 4 of 49)	00-VmYhmmZbY68Ebv2RrtbYg9
788.539	um^3	Nucleus	0.000	1.000	560	100000532	100000021	NT PSF-A488 IMPa4-A546 DAPI 8C2-siRNA-IMP-a2-a4 V2.00	0	20. NT IMPa4 PSF-A488 DAPI IMPa4-A546_d_TileScan_001 (Stage 4 of 49)	00-VmYhmmZbY68Ebv2RrtbYg9
893.696	um^3	Nucleus	0.000	1.000	560	100000533	100000022	NT PSF-A488 IMPa4-A546 DAPI 8C2-siRNA-IMP-a2-a4 V2.00	0	20. NT IMPa4 PSF-A488 DAPI IMPa4-A546_d_TileScan_001 (Stage 4 of 49)	00-VmYhmmZbY68Ebv2RrtbYg9
627.9	um^3	Nucleus	0.000	1.000	561	100000534	100000023	NT PSF-A488 IMPa4-A546 DAPI 8C2-siRNA-IMP-a2-a4 V2.00	0	20. NT IMPa4 PSF-A488 DAPI IMPa4-A546_d_TileScan_001 (Stage 4 of 49)	00-VmYhmmZbY68Ebv2RrtbYg9
638.533	um^3	Nucleus	0.000	1.000	562	100000535	100000024	NT PSF-A488 IMPa4-A546 DAPI 8C2-siRNA-IMP-a2-a4 V2.00	0	20. NT IMPa4 PSF-A488 DAPI IMPa4-A546_d_TileScan_001 (Stage 4 of 49)	00-VmYhmmZbY68Ebv2RrtbYg9
433.051	um^3	Nucleus	0.000	1.000	563	100000536	100000025	NT PSF-A488 IMPa4-A546 DAPI 8C2-siRNA-IMP-a2-a4 V2.00	0	20. NT IMPa4 PSF-A488 DAPI IMPa4-A546_d_TileScan_001 (Stage 4 of 49)	00-VmYhmmZbY68Ebv2RrtbYg9
761.778	um^3	Nucleus	0.000	1.000	564	100000537	100000026	NT PSF-A488 IMPa4-A546 DAPI 8C2-siRNA-IMP-a2-a4 V2.00	0	20. NT IMPa4 PSF-A488 DAPI IMPa4-A546_d_TileScan_001 (Stage 4 of 49)	00-VmYhmmZbY68Ebv2RrtbYg9
652.568	um^3	Nucleus	0.000	1.000	565	100000538	100000027	NT PSF-A488 IMPa4-A546 DAPI 8C2-siRNA-IMP-a2-a4 V2.00	0	20. NT IMPa4 PSF-A488 DAPI IMPa4-A546_d_TileScan_001 (Stage 4 of 49)	00-VmYhmmZbY68Ebv2RrtbYg9
747.251	um^3	Nucleus	0.000	1.000	566	100000539	100000000	NT PSF-A488 IMPa4-A546 DAPI 8C2-siRNA-IMP-a2-a4 V2.00	0	20. NT IMPa4 PSF-A488 DAPI IMPa4-A546_e_TileScan_001 (Stage 5 of 49)	00-cD9caKpLR7eWxCYTSjNKWa
731.477	um^3	Nucleus	0.000	1.000	567	100000540	100000001	NT PSF-A488 IMPa4-A546 DAPI 8C2-siRNA-IMP-a2-a4 V2.00	0	20. NT IMPa4 PSF-A488 DAPI IMPa4-A546_e_TileScan_001 (Stage 5 of 49)	00-cD9caKpLR7eWxCYTSjNKWa
678.513	um^3	Nucleus	0.000	1.000	568	100000541	100000002	NT PSF-A488 IMPa4-A546 DAPI 8C2-siRNA-IMP-a2-a4 V2.00	0	20. NT IMPa4 PSF-A488 DAPI IMPa4-A546_e_TileScan_001 (Stage 5 of 49)	00-cD9caKpLR7eWxCYTSjNKWa
889.582	um^3	Nucleus	0.000	1.000	569	100000542	100000003	NT PSF-A488 IMPa4-A546 DAPI 8C2-siRNA-IMP-a2-a4 V2.00	0	20. NT IMPa4 PSF-A488 DAPI IMPa4-A546_e_TileScan_001 (Stage 5 of 49)	00-cD9caKpLR7eWxCYTSjNKWa
581.213	um^3	Nucleus	0.000	1.000	570	100000543	100000004	NT PSF-A488 IMPa4-A546 DAPI 8C2-siRNA-IMP-a2-a4 V2.00	0	20. NT IMPa4 PSF-A488 DAPI IMPa4-A546_e_TileScan_001 (Stage 5 of 49)	00-cD9caKpLR7eWxCYTSjNKWa
676.01	um^3	Nucleus	0.000	1.000	571	100000544	100000005	NT PSF-A488 IMPa4-A546 DAPI 8C2-siRNA-IMP-a2-a4 V2.00	0	20. NT IMPa4 PSF-A488 DAPI IMPa4-A546_e_TileScan_001 (Stage 5 of 49)	00-cD9caKpLR7eWxCYTSjNKWa
847.697	um^3	Nucleus	0.000	1.000	572	100000545	100000006	NT PSF-A488 IMPa4-A546 DAPI 8C2-siRNA-IMP-a2-a4 V2.00	0	20. NT IMPa4 PSF-A488 DAPI IMPa4-A546_e_TileScan_001 (Stage 5 of 49)	00-cD9caKpLR7eWxCYTSjNKWa
617.677	um^3	Nucleus	0.000	1.000	573	100000546	100000007	NT PSF-A488 IMPa4-A546 DAPI 8C2-siRNA-IMP-a2-a4 V2.00	0	20. NT IMPa4 PSF-A488 DAPI IMPa4-A546_e_TileScan_001 (Stage 5 of 49)	00-cD9caKpLR7eWxCYTSjNKWa
412.846	um^3	Nucleus	0.000	1.000	574	100000547	100000008	NT PSF-A488 IMPa4-A546 DAPI 8C2-siRNA-IMP-a2-a4 V2.00	0	20. NT IMPa4 PSF-A488 DAPI IMPa4-A546_e_TileScan_001 (Stage 5 of 49)	00-cD9caKpLR7eWxCYTSjNKWa
279.294	um^3	Nucleus	0.000	1.000	575	100000548	100000009	NT PSF-A488 IMPa4-A546 DAPI 8C2-siRNA-IMP-a2-a4 V2.00	0	20. NT IMPa4 PSF-A488 DAPI IMPa4-A546_e_TileScan_001 (Stage 5 of 49)	00-cD9caKpLR7eWxCYTSjNKWa
349.975	um^3	Nucleus	0.000	1.000	576	100000549	100000010	NT PSF-A488 IMPa4-A546 DAPI 8C2-siRNA-IMP-a2-a4 V2.00	0	20. NT IMPa4 PSF-A488 DAPI IMPa4-A546_e_TileScan_001 (Stage 5 of 49)	00-cD9caKpLR7eWxCYTSjNKWa
708.012	um^3	Nucleus	0.000	1.000	577	100000550	100000011	NT PSF-A488 IMPa4-A546 DAPI 8C2-siRNA-IMP-a2-a4 V2.00	0	20. NT IMPa4 PSF-A488 DAPI IMPa4-A546_e_TileScan_001 (Stage 5 of 49)	00-cD9caKpLR7eWxCYTSjNKWa
763.638	um^3	Nucleus	0.000	1.000	577	100000551	100000012	NT PSF-A488 IMPa4-A546 DAPI 8C2-siRNA-IMP-a2-a4 V2.00	0	20. NT IMPa4 PSF-A488 DAPI IMPa4-A546_e_TileScan_001 (Stage 5 of 49)	00-cD9caKpLR7eWxCYTSjNKWa
319.274	um^3	Nucleus	0.000	1.000	578	100000552	100000013	NT PSF-A488 IMPa4-A546 DAPI 8C2-siRNA-IMP-a2-a4 V2.00	0	20. NT IMPa4 PSF-A488 DAPI IMPa4-A546_e_TileScan_001 (Stage 5 of 49)	00-cD9caKpLR7eWxCYTSjNKWa
1024.44	um^3	Nucleus	0.000	1.000	579	100000553	100000014	NT PSF-A488 IMPa4-A546 DAPI 8C2-siRNA-IMP-a2-a4 V2.00	0	20. NT IMPa4 PSF-A488 DAPI IMPa4-A546_e_TileScan_001 (Stage 5 of 49)	00-cD9caKpLR7eWxCYTSjNKWa
981.279	um^3	Nucleus	0.000	1.000	580	100000554	100000015	NT PSF-A488 IMPa4-A546 DAPI 8C2-siRNA-IMP-a2-a4 V2.00	0	20. NT IMPa4 PSF-A488 DAPI IMPa4-A546_e_TileScan_001 (Stage 5 of 49)	00-cD9caKpLR7eWxCYTSjNKWa
886.006	um^3	Nucleus	0.000	1.000	581	100000555	100000016	NT PSF-A488 IMPa4-A546 DAPI 8C2-siRNA-IMP-a2-a4 V2.00	0	20. NT IMPa4 PSF-A488 DAPI IMPa4-A546_e_TileScan_001 (Stage 5 of 49)	00-cD9caKpLR7eWxCYTSjNKWa
729.753	um^3	Nucleus	0.000	1.000	582	100000556	100000017	NT PSF-A488 IMPa4-A546 DAPI 8C2-siRNA-IMP-a2-a4 V2.00	0	20. NT IMPa4 PSF-A488 DAPI IMPa4-A546_e_TileScan_001 (Stage 5 of 49)	00-cD9caKpLR7eWxCYTSjNKWa
286.591	um^3	Nucleus	0.000	1.000	583	100000557	100000018	NT PSF-A488 IMPa4-A546 DAPI 8C2-siRNA-IMP-a2-a4 V2.00	0	20. NT IMPa4 PSF-A488 DAPI IMPa4-A546_e_TileScan_001 (Stage 5 of 49)	00-cD9caKpLR7eWxCYTSjNKWa
745.731	um^3	Nucleus	0.000	1.000	584	100000558	100000019	NT PSF-A488 IMPa4-A546 DAPI 8C2-siRNA-IMP-a2-a4 V2.00	0	20. NT IMPa4 PSF-A488 DAPI IMPa4-A546_e_TileScan_001 (Stage 5 of 49)	00-cD9caKpLR7eWxCYTSjNKWa
732.679	um^3	Nucleus	0.000	1.000	585	100000559	100000020	NT PSF-A488 IMPa4-A546 DAPI 8C2-siRNA-IMP-a2-a4 V2.00	0	20. NT IMPa4 PSF-A488 DAPI IMPa4-A546_e_TileScan_001 (Stage 5 of 49)	00-cD9caKpLR7eWxCYTSjNKWa
1026.45	um^3	Nucleus	0.000	1.000	586	100000560	100000021	NT PSF-A488 IMPa4-A546 DAPI 8C2-siRNA-IMP-a2-a4 V2.00	0	20. NT IMPa4 PSF-A488 DAPI IMPa4-A546_e_TileScan_001 (Stage 5 of 49)	00-cD9caKpLR7eWxCYTSjNKWa
664.153	um^3	Nucleus	0.000	1.000	587	100000561	100000022	NT PSF-A488 IMPa4-A546 DAPI 8C2-siRNA-IMP-a2-a4 V2.00	0	20. NT IMPa4 PSF-A488 DAPI IMPa4-A546_e_TileScan_001 (Stage 5 of 49)	00-cD9caKpLR7eWxCYTSjNKWa
1014.32	um^3	Nucleus	0.000	1.000	588	100000562	100000023	NT PSF-A488 IMPa4-A546 DAPI 8C2-siRNA-IMP-a2-a4 V2.00	0	20. NT IMPa4 PSF-A488 DAPI IMPa4-A546_e_TileScan_001 (Stage 5 of 49)	00-cD9caKpLR7eWxCYTSjNKWa
629.806	um^3	Nucleus	0.000	1.000	589	100000563	100000024	NT PSF-A488 IMPa4-A546 DAPI 8C2-siRNA-IMP-a2-a4 V2.00	0	20. NT IMPa4 PSF-A488 DAPI IMPa4-A546_e_TileScan_001 (Stage 5 of 49)	00-cD9caKpLR7eWxCYTSjNKWa
251.957	um^3	Nucleus	0.000	1.000	589	100000564	100000025	NT PSF-A488 IMPa4-A546 DAPI 8C2-siRNA-IMP-a2-a4 V2.00	0	20. NT IMPa4 PSF-A488 DAPI IMPa4-A546_e_TileScan_001 (Stage 5 of 49)	00-cD9caKpLR7eWxCYTSjNKWa
1017.58	um^3	Nucleus	0.000	1.000	590	100000565	100000026	NT PSF-A488 IMPa4-A546 DAPI 8C2-siRNA-IMP-a2-a4 V2.00	0	20. NT IMPa4 PSF-A488 DAPI IMPa4-A546_e_TileScan_001 (Stage 5 of 49)	00-cD9caKpLR7eWxCYTSjNKWa
520.21	um^3	Nucleus	0.000	1.000	591	100000566	100000027	NT PSF-A488 IMPa4-A546 DAPI 8C2-siRNA-IMP-a2-a4 V2.00	0	20. NT IMPa4 PSF-A488 DAPI IMPa4-A546_e_TileScan_001 (Stage 5 of 49)	00-cD9caKpLR7eWxCYTSjNKWa
809.04	um^3	Nucleus	0.000	1.000	592	100000567	100000028	NT PSF-A488 IMPa4-A546 DAPI 8C2-siRNA-IMP-a2-a4 V2.00	0	20. NT IMPa4 PSF-A488 DAPI IMPa4-A546_e_TileScan_001 (Stage 5 of 49)	00-cD9caKpLR7eWxCYTSjNKWa
749.973	um^3	Nucleus	0.000	1.000	593	100000568	100000029	NT PSF-A488 IMPa4-A546 DAPI 8C2-siRNA-IMP-a2-a4 V2.00	0	20. NT IMPa4 PSF-A488 DAPI IMPa4-A546_e_TileScan_001 (Stage 5 of 49)	00-cD9caKpLR7eWxCYTSjNKWa
717.366	um^3	Nucleus	0.000	1.000	594	100000569	100000030	NT PSF-A488 IMPa4-A546 DAPI 8C2-siRNA-IMP-a2-a4 V2.00	0	20. NT IMPa4 PSF-A488 DAPI IMPa4-A546_e_TileScan_001 (Stage 5 of 49)	00-cD9caKpLR7eWxCYTSjNKWa
810.303	um^3	Nucleus	0.000	1.000	595	100000570	100000031	NT PSF-A488 IMPa4-A546 DAPI 8C2-siRNA-IMP-a2-a4 V2.00	0	20. NT IMPa4 PSF-A488 DAPI IMPa4-A546_e_TileScan_001 (Stage 5 of 49)	00-cD9caKpLR7eWxCYTSjNKWa
772.379	um^3	Nucleus	0.000	1.000	595	100000571	100000032	NT PSF-A488 IMPa4-A546 DAPI 8C2-siRNA-IMP-a2-a4 V2.00	0	20. NT IMPa4 PSF-A488 DAPI IMPa4-A546_e_TileScan_001 (Stage 5 of 49)	00-cD9caKpLR7eWxCYTSjNKWa
827.998	um^3	Nucleus	0.000	1.000	597	100000572	100000033	NT PSF-A488 IMPa4-A546 DAPI 8C2-siRNA-IMP-a2-a4 V2.00	0	20. NT IMPa4 PSF-A488 DAPI IMPa4-A546_e_TileScan_001 (Stage 5 of 49)	00-cD9caKpLR7eWxCYTSjNKWa
559.177	um^3	Nucleus	0.000	1.000	599	100000573	100000034	NT PSF-A488 IMPa4-A546 DAPI 8C2-siRNA-IMP-a2-a4 V2.00	0	20. NT IMPa4 PSF-A488 DAPI IMPa4-A546_e_TileScan_001 (Stage 5 of 49)	00-cD9caKpLR7eWxCYTSjNKWa
277.471	um^3	Nucleus	0.000	1.000	599	100000574	100000035	NT PSF-A488 IMPa4-A546 DAPI 8C2-siRNA-IMP-a2-a4 V2.00	0	20. NT IMPa4 PSF-A488 DAPI IMPa4-A546_e_TileScan_001 (Stage 5 of 49)	00-cD9caKpLR7eWxCYTSjNKWa
798.256	um^3	Nucleus	0.000	1.000	599	100000575	100000036	NT PSF-A488 IMPa4-A546 DAPI 8C2-siRNA-IMP-a2-a4 V2.00	0	20. NT IMPa4 PSF-A488 DAPI IMPa4-A546_e_TileScan_001 (Stage 5 of 49)	00-cD9caKpLR7eWxCYTSjNKWa
766.829	um^3	Nucleus	0.000	1.000	600	100000576	100000037	NT PSF-A488 IMPa4-A546 DAPI 8C2-siRNA-IMP-a2-a4 V2.00	0	20. NT IMPa4 PSF-A488 DAPI IMPa4-A546_e_TileScan_001 (Stage 5 of 49)	00-cD9caKpLR7eWxCYTSjNKWa
428.333	um^3	Nucleus	0.000	1.000	601	100000577	100000038	NT PSF-A488 IMPa4-A546 DAPI 8C2-siRNA-IMP-a2-a4 V2.00	0	20. NT IMPa4 PSF-A488 DAPI IMPa4-A546_e_TileScan_001 (Stage 5 of 49)	00-cD9caKpLR7eWxCYTSjNKWa
938.123	um^3	Nucleus	0.000	1.000	605	100000578	100000000	NT PSF-A488 IMPa4-A546 DAPI 8C2-siRNA-IMP-a2-a4 V2.00	0	20. NT IMPa4 PSF-A488 DAPI IMPa4-A546_f_TileScan_001 (Stage 6 of 49)	00-AoYd5E8fnuLjBAQmGWjteC
1161	um^3	Nucleus	0.000	1.000	606	100000579	100000001	NT PSF-A488 IMPa4-A546 DAPI 8C2-siRNA-IMP-a2-a4 V2.00	0	20. NT IMPa4 PSF-A488 DAPI IMPa4-A546_f_TileScan_001 (Stage 6 of 49)	00-AoYd5E8fnuLjBAQmGWjteC
346.119	um^3	Nucleus	0.000	1.000	607	100000580	100000002	NT PSF-A488 IMPa4-A546 DAPI 8C2-siRNA-IMP-a2-a4 V2.00	0	20. NT IMPa4 PSF-A488 DAPI IMPa4-A546_f_TileScan_001 (Stage 6 of 49)	00-AoYd5E8fnuLjBAQmGWjteC
784.675	um^3	Nucleus	0.000	1.000	608	100000581	100000003	NT PSF-A488 IMPa4-A546 DAPI 8C2-siRNA-IMP-a2-a4 V2.00	0	20. NT IMPa4 PSF-A488 DAPI IMPa4-A546_f_TileScan_001 (Stage 6 of 49)	00-AoYd5E8fnuLjBAQmGWjteC
1276.09	um^3	Nucleus	0.000	1.000	609	100000582	100000004	NT PSF-A488 IMPa4-A546 DAPI 8C2-siRNA-IMP-a2-a4 V2.00	0	20. NT IMPa4 PSF-A488 DAPI IMPa4-A546_f_TileScan_001 (Stage 6 of 49)	00-AoYd5E8fnuLjBAQmGWjteC
787.329	um^3	Nucleus	0.000	1.000	611	100000583	100000005	NT PSF-A488 IMPa4-A546 DAPI 8C2-siRNA-IMP-a2-a4 V2.00	0	20. NT IMPa4 PSF-A488 DAPI IMPa4-A546_f_TileScan_001 (Stage 6 of 49)	00-AoYd5E8fnuLjBAQmGWjteC
1316.72	um^3	Nucleus	0.000	1.000	611	100000584	100000006	NT PSF-A488 IMPa4-A546 DAPI 8C2-siRNA-IMP-a2-a4 V2.00	0	20. NT IMPa4 PSF-A488 DAPI IMPa4-A546_f_TileScan_001 (Stage 6 of 49)	00-AoYd5E8fnuLjBAQmGWjteC
762.178	um^3	Nucleus	0.000	1.000	612	100000585	100000007	NT PSF-A488 IMPa4-A546 DAPI 8C2-siRNA-IMP-a2-a4 V2.00	0	20. NT IMPa4 PSF-A488 DAPI IMPa4-A546_f_TileScan_001 (Stage 6 of 49)	00-AoYd5E8fnuLjBAQmGWjteC
269.94	um^3	Nucleus	0.000	1.000	614	100000586	100000008	NT PSF-A488 IMPa4-A546 DAPI 8C2-siRNA-IMP-a2-a4 V2.00	0	20. NT IMPa4 PSF-A488 DAPI IMPa4-A546_f_TileScan_001 (Stage 6 of 49)	00-AoYd5E8fnuLjBAQmGWjteC
755.698	um^3	Nucleus	0.000	1.000	615	100000587	100000009	NT PSF-A488 IMPa4-A546 DAPI 8C2-siRNA-IMP-a2-a4 V2.00	0	20. NT IMPa4 PSF-A488 DAPI IMPa4-A546_f_TileScan_001 (Stage 6 of 49)	00-AoYd5E8fnuLjBAQmGWjteC
879.971	um^3	Nucleus	0.000	1.000	616	100000588	100000010	NT PSF-A488 IMPa4-A546 DAPI 8C2-siRNA-IMP-a2-a4 V2.00	0	20. NT IMPa4 PSF-A488 DAPI IMPa4-A546_f_TileScan_001 (Stage 6 of 49)	00-AoYd5E8fnuLjBAQmGWjteC
789.613	um^3	Nucleus	0.000	1.000	617	100000589	100000011	NT PSF-A488 IMPa4-A546 DAPI 8C2-siRNA-IMP-a2-a4 V2.00	0	20. NT IMPa4 PSF-A488 DAPI IMPa4-A546_f_TileScan_001 (Stage 6 of 49)	00-AoYd5E8fnuLjBAQmGWjteC
950.381	um^3	Nucleus	0.000	1.000	618	100000590	100000012	NT PSF-A488 IMPa4-A546 DAPI 8C2-siRNA-IMP-a2-a4 V2.00	0	20. NT IMPa4 PSF-A488 DAPI IMPa4-A546_f_TileScan_001 (Stage 6 of 49)	00-AoYd5E8fnuLjBAQmGWjteC
1111.47	um^3	Nucleus	0.000	1.000	619	100000591	100000013	NT PSF-A488 IMPa4-A546 DAPI 8C2-siRNA-IMP-a2-a4 V2.00	0	20. NT IMPa4 PSF-A488 DAPI IMPa4-A546_f_TileScan_001 (Stage 6 of 49)	00-AoYd5E8fnuLjBAQmGWjteC
639.07	um^3	Nucleus	0.000	1.000	620	100000592	100000014	NT PSF-A488 IMPa4-A546 DAPI 8C2-siRNA-IMP-a2-a4 V2.00	0	20. NT IMPa4 PSF-A488 DAPI IMPa4-A546_f_TileScan_001 (Stage 6 of 49)	00-AoYd5E8fnuLjBAQmGWjteC
1103.15	um^3	Nucleus	0.000	1.000	621	100000593	100000015	NT PSF-A488 IMPa4-A546 DAPI 8C2-siRNA-IMP-a2-a4 V2.00	0	20. NT IMPa4 PSF-A488 DAPI IMPa4-A546_f_TileScan_001 (Stage 6 of 49)	00-AoYd5E8fnuLjBAQmGWjteC
582.929	um^3	Nucleus	0.000	1.000	622	100000594	100000016	NT PSF-A488 IMPa4-A546 DAPI 8C2-siRNA-IMP-a2-a4 V2.00	0	20. NT IMPa4 PSF-A488 DAPI IMPa4-A546_f_TileScan_001 (Stage 6 of 49)	00-AoYd5E8fnuLjBAQmGWjteC
0.173925	um^3	Nucleus	0.000	1.000	622	100000595	100000017	NT PSF-A488 IMPa4-A546 DAPI 8C2-siRNA-IMP-a2-a4 V2.00	0	20. NT IMPa4 PSF-A488 DAPI IMPa4-A546_f_TileScan_001 (Stage 6 of 49)	00-AoYd5E8fnuLjBAQmGWjteC
722.992	um^3	Nucleus	0.000	1.000	623	100000596	100000018	NT PSF-A488 IMPa4-A546 DAPI 8C2-siRNA-IMP-a2-a4 V2.00	0	20. NT IMPa4 PSF-A488 DAPI IMPa4-A546_f_TileScan_001 (Stage 6 of 49)	00-AoYd5E8fnuLjBAQmGWjteC
545.823	um^3	Nucleus	0.000	1.000	624	100000597	100000019	NT PSF-A488 IMPa4-A546 DAPI 8C2-siRNA-IMP-a2-a4 V2.00	0	20. NT IMPa4 PSF-A488 DAPI IMPa4-A546_f_TileScan_001 (Stage 6 of 49)	00-AoYd5E8fnuLjBAQmGWjteC
660.107	um^3	Nucleus	0.000	1.000	624	100000598	100000020	NT PSF-A488 IMPa4-A546 DAPI 8C2-siRNA-IMP-a2-a4 V2.00	0	20. NT IMPa4 PSF-A488 DAPI IMPa4-A546_f_TileScan_001 (Stage 6 of 49)	00-AoYd5E8fnuLjBAQmGWjteC
540.802	um^3	Nucleus	0.000	1.000	625	100000599	100000021	NT PSF-A488 IMPa4-A546 DAPI 8C2-siRNA-IMP-a2-a4 V2.00	0	20. NT IMPa4 PSF-A488 DAPI IMPa4-A546_f_TileScan_001 (Stage 6 of 49)	00-AoYd5E8fnuLjBAQmGWjteC
428.264	um^3	Nucleus	0.000	1.000	626	100000600	100000022	NT PSF-A488 IMPa4-A546 DAPI 8C2-siRNA-IMP-a2-a4 V2.00	0	20. NT IMPa4 PSF-A488 DAPI IMPa4-A546_f_TileScan_001 (Stage 6 of 49)	00-AoYd5E8fnuLjBAQmGWjteC
543.94	um^3	Nucleus	0.000	1.000	626	100000601	100000023	NT PSF-A488 IMPa4-A546 DAPI 8C2-siRNA-IMP-a2-a4 V2.00	0	20. NT IMPa4 PSF-A488 DAPI IMPa4-A546_f_TileScan_001 (Stage 6 of 49)	00-AoYd5E8fnuLjBAQmGWjteC
1018.19	um^3	Nucleus	0.000	1.000	627	100000602	100000024	NT PSF-A488 IMPa4-A546 DAPI 8C2-siRNA-IMP-a2-a4 V2.00	0	20. NT IMPa4 PSF-A488 DAPI IMPa4-A546_f_TileScan_001 (Stage 6 of 49)	00-AoYd5E8fnuLjBAQmGWjteC
746.835	um^3	Nucleus	0.000	1.000	627	100000603	100000025	NT PSF-A488 IMPa4-A546 DAPI 8C2-siRNA-IMP-a2-a4 V2.00	0	20. NT IMPa4 PSF-A488 DAPI IMPa4-A546_f_TileScan_001 (Stage 6 of 49)	00-AoYd5E8fnuLjBAQmGWjteC
562.187	um^3	Nucleus	0.000	1.000	628	100000604	100000026	NT PSF-A488 IMPa4-A546 DAPI 8C2-siRNA-IMP-a2-a4 V2.00	0	20. NT IMPa4 PSF-A488 DAPI IMPa4-A546_f_TileScan_001 (Stage 6 of 49)	00-AoYd5E8fnuLjBAQmGWjteC
707.77	um^3	Nucleus	0.000	1.000	629	100000605	100000027	NT PSF-A488 IMPa4-A546 DAPI 8C2-siRNA-IMP-a2-a4 V2.00	0	20. NT IMPa4 PSF-A488 DAPI IMPa4-A546_f_TileScan_001 (Stage 6 of 49)	00-AoYd5E8fnuLjBAQmGWjteC
702.802	um^3	Nucleus	0.000	1.000	629	100000606	100000028	NT PSF-A488 IMPa4-A546 DAPI 8C2-siRNA-IMP-a2-a4 V2.00	0	20. NT IMPa4 PSF-A488 DAPI IMPa4-A546_f_TileScan_001 (Stage 6 of 49)	00-AoYd5E8fnuLjBAQmGWjteC
734.849	um^3	Nucleus	0.000	1.000	630	100000607	100000029	NT PSF-A488 IMPa4-A546 DAPI 8C2-siRNA-IMP-a2-a4 V2.00	0	20. NT IMPa4 PSF-A488 DAPI IMPa4-A546_f_TileScan_001 (Stage 6 of 49)	00-AoYd5E8fnuLjBAQmGWjteC
12.5453	um^3	Nucleus	0.000	1.000	630	100000608	100000030	NT PSF-A488 IMPa4-A546 DAPI 8C2-siRNA-IMP-a2-a4 V2.00	0	20. NT IMPa4 PSF-A488 DAPI IMPa4-A546_f_TileScan_001 (Stage 6 of 49)	00-AoYd5E8fnuLjBAQmGWjteC
769.876	um^3	Nucleus	0.000	1.000	631	100000609	100000031	NT PSF-A488 IMPa4-A546 DAPI 8C2-siRNA-IMP-a2-a4 V2.00	0	20. NT IMPa4 PSF-A488 DAPI IMPa4-A546_f_TileScan_001 (Stage 6 of 49)	00-AoYd5E8fnuLjBAQmGWjteC
466.657	um^3	Nucleus	0.000	1.000	632	100000610	100000000	NT PSF-A488 IMPa4-A546 DAPI 8C2-siRNA-IMP-a2-a4 V2.00	0	20. NT IMPa4 PSF-A488 DAPI IMPa4-A546_g_TileScan_001 (Stage 7 of 49)	00-gRzHXZWm79P8xfUiAF63JV
740.733	um^3	Nucleus	0.000	1.000	633	100000611	100000001	NT PSF-A488 IMPa4-A546 DAPI 8C2-siRNA-IMP-a2-a4 V2.00	0	20. NT IMPa4 PSF-A488 DAPI IMPa4-A546_g_TileScan_001 (Stage 7 of 49)	00-gRzHXZWm79P8xfUiAF63JV
1640.31	um^3	Nucleus	0.000	1.000	634	100000612	100000002	NT PSF-A488 IMPa4-A546 DAPI 8C2-siRNA-IMP-a2-a4 V2.00	0	20. NT IMPa4 PSF-A488 DAPI IMPa4-A546_g_TileScan_001 (Stage 7 of 49)	00-gRzHXZWm79P8xfUiAF63JV
695.799	um^3	Nucleus	0.000	1.000	635	100000613	100000003	NT PSF-A488 IMPa4-A546 DAPI 8C2-siRNA-IMP-a2-a4 V2.00	0	20. NT IMPa4 PSF-A488 DAPI IMPa4-A546_g_TileScan_001 (Stage 7 of 49)	00-gRzHXZWm79P8xfUiAF63JV
1164.57	um^3	Nucleus	0.000	1.000	636	100000614	100000004	NT PSF-A488 IMPa4-A546 DAPI 8C2-siRNA-IMP-a2-a4 V2.00	0	20. NT IMPa4 PSF-A488 DAPI IMPa4-A546_g_TileScan_001 (Stage 7 of 49)	00-gRzHXZWm79P8xfUiAF63JV
586.68	um^3	Nucleus	0.000	1.000	638	100000615	100000005	NT PSF-A488 IMPa4-A546 DAPI 8C2-siRNA-IMP-a2-a4 V2.00	0	20. NT IMPa4 PSF-A488 DAPI IMPa4-A546_g_TileScan_001 (Stage 7 of 49)	00-gRzHXZWm79P8xfUiAF63JV
779.866	um^3	Nucleus	0.000	1.000	639	100000616	100000006	NT PSF-A488 IMPa4-A546 DAPI 8C2-siRNA-IMP-a2-a4 V2.00	0	20. NT IMPa4 PSF-A488 DAPI IMPa4-A546_g_TileScan_001 (Stage 7 of 49)	00-gRzHXZWm79P8xfUiAF63JV
1205.71	um^3	Nucleus	0.000	1.000	640	100000617	100000007	NT PSF-A488 IMPa4-A546 DAPI 8C2-siRNA-IMP-a2-a4 V2.00	0	20. NT IMPa4 PSF-A488 DAPI IMPa4-A546_g_TileScan_001 (Stage 7 of 49)	00-gRzHXZWm79P8xfUiAF63JV
750.851	um^3	Nucleus	0.000	1.000	641	100000618	100000008	NT PSF-A488 IMPa4-A546 DAPI 8C2-siRNA-IMP-a2-a4 V2.00	0	20. NT IMPa4 PSF-A488 DAPI IMPa4-A546_g_TileScan_001 (Stage 7 of 49)	00-gRzHXZWm79P8xfUiAF63JV
659.222	um^3	Nucleus	0.000	1.000	642	100000619	100000009	NT PSF-A488 IMPa4-A546 DAPI 8C2-siRNA-IMP-a2-a4 V2.00	0	20. NT IMPa4 PSF-A488 DAPI IMPa4-A546_g_TileScan_001 (Stage 7 of 49)	00-gRzHXZWm79P8xfUiAF63JV
217.724	um^3	Nucleus	0.000	1.000	643	100000620	100000010	NT PSF-A488 IMPa4-A546 DAPI 8C2-siRNA-IMP-a2-a4 V2.00	0	20. NT IMPa4 PSF-A488 DAPI IMPa4-A546_g_TileScan_001 (Stage 7 of 49)	00-gRzHXZWm79P8xfUiAF63JV
896.6	um^3	Nucleus	0.000	1.000	644	100000621	100000011	NT PSF-A488 IMPa4-A546 DAPI 8C2-siRNA-IMP-a2-a4 V2.00	0	20. NT IMPa4 PSF-A488 DAPI IMPa4-A546_g_TileScan_001 (Stage 7 of 49)	00-gRzHXZWm79P8xfUiAF63JV
1188.46	um^3	Nucleus	0.000	1.000	645	100000622	100000012	NT PSF-A488 IMPa4-A546 DAPI 8C2-siRNA-IMP-a2-a4 V2.00	0	20. NT IMPa4 PSF-A488 DAPI IMPa4-A546_g_TileScan_001 (Stage 7 of 49)	00-gRzHXZWm79P8xfUiAF63JV
1220.69	um^3	Nucleus	0.000	1.000	646	100000623	100000013	NT PSF-A488 IMPa4-A546 DAPI 8C2-siRNA-IMP-a2-a4 V2.00	0	20. NT IMPa4 PSF-A488 DAPI IMPa4-A546_g_TileScan_001 (Stage 7 of 49)	00-gRzHXZWm79P8xfUiAF63JV
881.113	um^3	Nucleus	0.000	1.000	647	100000624	100000014	NT PSF-A488 IMPa4-A546 DAPI 8C2-siRNA-IMP-a2-a4 V2.00	0	20. NT IMPa4 PSF-A488 DAPI IMPa4-A546_g_TileScan_001 (Stage 7 of 49)	00-gRzHXZWm79P8xfUiAF63JV
995.979	um^3	Nucleus	0.000	1.000	648	100000625	100000015	NT PSF-A488 IMPa4-A546 DAPI 8C2-siRNA-IMP-a2-a4 V2.00	0	20. NT IMPa4 PSF-A488 DAPI IMPa4-A546_g_TileScan_001 (Stage 7 of 49)	00-gRzHXZWm79P8xfUiAF63JV
769.453	um^3	Nucleus	0.000	1.000	649	100000626	100000016	NT PSF-A488 IMPa4-A546 DAPI 8C2-siRNA-IMP-a2-a4 V2.00	0	20. NT IMPa4 PSF-A488 DAPI IMPa4-A546_g_TileScan_001 (Stage 7 of 49)	00-gRzHXZWm79P8xfUiAF63JV
834.327	um^3	Nucleus	0.000	1.000	650	100000627	100000017	NT PSF-A488 IMPa4-A546 DAPI 8C2-siRNA-IMP-a2-a4 V2.00	0	20. NT IMPa4 PSF-A488 DAPI IMPa4-A546_g_TileScan_001 (Stage 7 of 49)	00-gRzHXZWm79P8xfUiAF63JV
742.714	um^3	Nucleus	0.000	1.000	651	100000628	100000018	NT PSF-A488 IMPa4-A546 DAPI 8C2-siRNA-IMP-a2-a4 V2.00	0	20. NT IMPa4 PSF-A488 DAPI IMPa4-A546_g_TileScan_001 (Stage 7 of 49)	00-gRzHXZWm79P8xfUiAF63JV
408.906	um^3	Nucleus	0.000	1.000	651	100000629	100000019	NT PSF-A488 IMPa4-A546 DAPI 8C2-siRNA-IMP-a2-a4 V2.00	0	20. NT IMPa4 PSF-A488 DAPI IMPa4-A546_g_TileScan_001 (Stage 7 of 49)	00-gRzHXZWm79P8xfUiAF63JV
1259.72	um^3	Nucleus	0.000	1.000	652	100000630	100000020	NT PSF-A488 IMPa4-A546 DAPI 8C2-siRNA-IMP-a2-a4 V2.00	0	20. NT IMPa4 PSF-A488 DAPI IMPa4-A546_g_TileScan_001 (Stage 7 of 49)	00-gRzHXZWm79P8xfUiAF63JV
1092.9	um^3	Nucleus	0.000	1.000	653	100000631	100000021	NT PSF-A488 IMPa4-A546 DAPI 8C2-siRNA-IMP-a2-a4 V2.00	0	20. NT IMPa4 PSF-A488 DAPI IMPa4-A546_g_TileScan_001 (Stage 7 of 49)	00-gRzHXZWm79P8xfUiAF63JV
842.086	um^3	Nucleus	0.000	1.000	654	100000632	100000022	NT PSF-A488 IMPa4-A546 DAPI 8C2-siRNA-IMP-a2-a4 V2.00	0	20. NT IMPa4 PSF-A488 DAPI IMPa4-A546_g_TileScan_001 (Stage 7 of 49)	00-gRzHXZWm79P8xfUiAF63JV
530.631	um^3	Nucleus	0.000	1.000	655	100000633	100000023	NT PSF-A488 IMPa4-A546 DAPI 8C2-siRNA-IMP-a2-a4 V2.00	0	20. NT IMPa4 PSF-A488 DAPI IMPa4-A546_g_TileScan_001 (Stage 7 of 49)	00-gRzHXZWm79P8xfUiAF63JV
338.141	um^3	Nucleus	0.000	1.000	656	100000634	100000024	NT PSF-A488 IMPa4-A546 DAPI 8C2-siRNA-IMP-a2-a4 V2.00	0	20. NT IMPa4 PSF-A488 DAPI IMPa4-A546_g_TileScan_001 (Stage 7 of 49)	00-gRzHXZWm79P8xfUiAF63JV
1227.33	um^3	Nucleus	0.000	1.000	657	100000635	100000025	NT PSF-A488 IMPa4-A546 DAPI 8C2-siRNA-IMP-a2-a4 V2.00	0	20. NT IMPa4 PSF-A488 DAPI IMPa4-A546_g_TileScan_001 (Stage 7 of 49)	00-gRzHXZWm79P8xfUiAF63JV
787.11	um^3	Nucleus	0.000	1.000	658	100000636	100000026	NT PSF-A488 IMPa4-A546 DAPI 8C2-siRNA-IMP-a2-a4 V2.00	0	20. NT IMPa4 PSF-A488 DAPI IMPa4-A546_g_TileScan_001 (Stage 7 of 49)	00-gRzHXZWm79P8xfUiAF63JV
748.718	um^3	Nucleus	0.000	1.000	659	100000637	100000000	NT PSF-A488 IMPa4-A546 DAPI 8C2-siRNA-IMP-a2-a4 V2.00	0	20. NT IMPa4 PSF-A488 DAPI IMPa4-A546_h_TileScan_001 (Stage 8 of 49)	00-Ske7vespH9hB7nEm4VJimN
308.112	um^3	Nucleus	0.000	1.000	660	100000638	100000001	NT PSF-A488 IMPa4-A546 DAPI 8C2-siRNA-IMP-a2-a4 V2.00	0	20. NT IMPa4 PSF-A488 DAPI IMPa4-A546_h_TileScan_001 (Stage 8 of 49)	00-Ske7vespH9hB7nEm4VJimN
651.6	um^3	Nucleus	0.000	1.000	661	100000639	100000002	NT PSF-A488 IMPa4-A546 DAPI 8C2-siRNA-IMP-a2-a4 V2.00	0	20. NT IMPa4 PSF-A488 DAPI IMPa4-A546_h_TileScan_001 (Stage 8 of 49)	00-Ske7vespH9hB7nEm4VJimN
716.943	um^3	Nucleus	0.000	1.000	662	100000640	100000003	NT PSF-A488 IMPa4-A546 DAPI 8C2-siRNA-IMP-a2-a4 V2.00	0	20. NT IMPa4 PSF-A488 DAPI IMPa4-A546_h_TileScan_001 (Stage 8 of 49)	00-Ske7vespH9hB7nEm4VJimN
749.875	um^3	Nucleus	0.000	1.000	663	100000641	100000004	NT PSF-A488 IMPa4-A546 DAPI 8C2-siRNA-IMP-a2-a4 V2.00	0	20. NT IMPa4 PSF-A488 DAPI IMPa4-A546_h_TileScan_001 (Stage 8 of 49)	00-Ske7vespH9hB7nEm4VJimN
895.904	um^3	Nucleus	0.000	1.000	664	100000642	100000005	NT PSF-A488 IMPa4-A546 DAPI 8C2-siRNA-IMP-a2-a4 V2.00	0	20. NT IMPa4 PSF-A488 DAPI IMPa4-A546_h_TileScan_001 (Stage 8 of 49)	00-Ske7vespH9hB7nEm4VJimN
706.817	um^3	Nucleus	0.000	1.000	665	100000643	100000006	NT PSF-A488 IMPa4-A546 DAPI 8C2-siRNA-IMP-a2-a4 V2.00	0	20. NT IMPa4 PSF-A488 DAPI IMPa4-A546_h_TileScan_001 (Stage 8 of 49)	00-Ske7vespH9hB7nEm4VJimN
647.539	um^3	Nucleus	0.000	1.000	666	100000644	100000007	NT PSF-A488 IMPa4-A546 DAPI 8C2-siRNA-IMP-a2-a4 V2.00	0	20. NT IMPa4 PSF-A488 DAPI IMPa4-A546_h_TileScan_001 (Stage 8 of 49)	00-Ske7vespH9hB7nEm4VJimN
725.155	um^3	Nucleus	0.000	1.000	667	100000645	100000008	NT PSF-A488 IMPa4-A546 DAPI 8C2-siRNA-IMP-a2-a4 V2.00	0	20. NT IMPa4 PSF-A488 DAPI IMPa4-A546_h_TileScan_001 (Stage 8 of 49)	00-Ske7vespH9hB7nEm4VJimN
802.741	um^3	Nucleus	0.000	1.000	668	100000646	100000009	NT PSF-A488 IMPa4-A546 DAPI 8C2-siRNA-IMP-a2-a4 V2.00	0	20. NT IMPa4 PSF-A488 DAPI IMPa4-A546_h_TileScan_001 (Stage 8 of 49)	00-Ske7vespH9hB7nEm4VJimN
1318.55	um^3	Nucleus	0.000	1.000	669	100000647	100000010	NT PSF-A488 IMPa4-A546 DAPI 8C2-siRNA-IMP-a2-a4 V2.00	0	20. NT IMPa4 PSF-A488 DAPI IMPa4-A546_h_TileScan_001 (Stage 8 of 49)	00-Ske7vespH9hB7nEm4VJimN
687.806	um^3	Nucleus	0.000	1.000	671	100000648	100000011	NT PSF-A488 IMPa4-A546 DAPI 8C2-siRNA-IMP-a2-a4 V2.00	0	20. NT IMPa4 PSF-A488 DAPI IMPa4-A546_h_TileScan_001 (Stage 8 of 49)	00-Ske7vespH9hB7nEm4VJimN
736.43	um^3	Nucleus	0.000	1.000	672	100000649	100000012	NT PSF-A488 IMPa4-A546 DAPI 8C2-siRNA-IMP-a2-a4 V2.00	0	20. NT IMPa4 PSF-A488 DAPI IMPa4-A546_h_TileScan_001 (Stage 8 of 49)	00-Ske7vespH9hB7nEm4VJimN
99.6062	um^3	Nucleus	0.000	1.000	673	100000650	100000013	NT PSF-A488 IMPa4-A546 DAPI 8C2-siRNA-IMP-a2-a4 V2.00	0	20. NT IMPa4 PSF-A488 DAPI IMPa4-A546_h_TileScan_001 (Stage 8 of 49)	00-Ske7vespH9hB7nEm4VJimN
364.154	um^3	Nucleus	0.000	1.000	673	100000651	100000014	NT PSF-A488 IMPa4-A546 DAPI 8C2-siRNA-IMP-a2-a4 V2.00	0	20. NT IMPa4 PSF-A488 DAPI IMPa4-A546_h_TileScan_001 (Stage 8 of 49)	00-Ske7vespH9hB7nEm4VJimN
783.526	um^3	Nucleus	0.000	1.000	674	100000652	100000015	NT PSF-A488 IMPa4-A546 DAPI 8C2-siRNA-IMP-a2-a4 V2.00	0	20. NT IMPa4 PSF-A488 DAPI IMPa4-A546_h_TileScan_001 (Stage 8 of 49)	00-Ske7vespH9hB7nEm4VJimN
657.521	um^3	Nucleus	0.000	1.000	675	100000653	100000016	NT PSF-A488 IMPa4-A546 DAPI 8C2-siRNA-IMP-a2-a4 V2.00	0	20. NT IMPa4 PSF-A488 DAPI IMPa4-A546_h_TileScan_001 (Stage 8 of 49)	00-Ske7vespH9hB7nEm4VJimN
1364.43	um^3	Nucleus	0.000	1.000	677	100000654	100000017	NT PSF-A488 IMPa4-A546 DAPI 8C2-siRNA-IMP-a2-a4 V2.00	0	20. NT IMPa4 PSF-A488 DAPI IMPa4-A546_h_TileScan_001 (Stage 8 of 49)	00-Ske7vespH9hB7nEm4VJimN
856.446	um^3	Nucleus	0.000	1.000	678	100000655	100000018	NT PSF-A488 IMPa4-A546 DAPI 8C2-siRNA-IMP-a2-a4 V2.00	0	20. NT IMPa4 PSF-A488 DAPI IMPa4-A546_h_TileScan_001 (Stage 8 of 49)	00-Ske7vespH9hB7nEm4VJimN
758.193	um^3	Nucleus	0.000	1.000	679	100000656	100000019	NT PSF-A488 IMPa4-A546 DAPI 8C2-siRNA-IMP-a2-a4 V2.00	0	20. NT IMPa4 PSF-A488 DAPI IMPa4-A546_h_TileScan_001 (Stage 8 of 49)	00-Ske7vespH9hB7nEm4VJimN
1083.8	um^3	Nucleus	0.000	1.000	681	100000657	100000020	NT PSF-A488 IMPa4-A546 DAPI 8C2-siRNA-IMP-a2-a4 V2.00	0	20. NT IMPa4 PSF-A488 DAPI IMPa4-A546_h_TileScan_001 (Stage 8 of 49)	00-Ske7vespH9hB7nEm4VJimN
821.668	um^3	Nucleus	0.000	1.000	682	100000658	100000021	NT PSF-A488 IMPa4-A546 DAPI 8C2-siRNA-IMP-a2-a4 V2.00	0	20. NT IMPa4 PSF-A488 DAPI IMPa4-A546_h_TileScan_001 (Stage 8 of 49)	00-Ske7vespH9hB7nEm4VJimN
1424.82	um^3	Nucleus	0.000	1.000	683	100000659	100000022	NT PSF-A488 IMPa4-A546 DAPI 8C2-siRNA-IMP-a2-a4 V2.00	0	20. NT IMPa4 PSF-A488 DAPI IMPa4-A546_h_TileScan_001 (Stage 8 of 49)	00-Ske7vespH9hB7nEm4VJimN
1251.99	um^3	Nucleus	0.000	1.000	684	100000660	100000023	NT PSF-A488 IMPa4-A546 DAPI 8C2-siRNA-IMP-a2-a4 V2.00	0	20. NT IMPa4 PSF-A488 DAPI IMPa4-A546_h_TileScan_001 (Stage 8 of 49)	00-Ske7vespH9hB7nEm4VJimN
676.35	um^3	Nucleus	0.000	1.000	685	100000661	100000024	NT PSF-A488 IMPa4-A546 DAPI 8C2-siRNA-IMP-a2-a4 V2.00	0	20. NT IMPa4 PSF-A488 DAPI IMPa4-A546_h_TileScan_001 (Stage 8 of 49)	00-Ske7vespH9hB7nEm4VJimN
668.675	um^3	Nucleus	0.000	1.000	686	100000662	100000025	NT PSF-A488 IMPa4-A546 DAPI 8C2-siRNA-IMP-a2-a4 V2.00	0	20. NT IMPa4 PSF-A488 DAPI IMPa4-A546_h_TileScan_001 (Stage 8 of 49)	00-Ske7vespH9hB7nEm4VJimN
788.57	um^3	Nucleus	0.000	1.000	687	100000663	100000026	NT PSF-A488 IMPa4-A546 DAPI 8C2-siRNA-IMP-a2-a4 V2.00	0	20. NT IMPa4 PSF-A488 DAPI IMPa4-A546_h_TileScan_001 (Stage 8 of 49)	00-Ske7vespH9hB7nEm4VJimN
853.527	um^3	Nucleus	0.000	1.000	688	100000664	100000000	NT PSF-A488 IMPa4-A546 DAPI 8C2-siRNA-IMP-a2-a4 V2.00	0	20. NT IMPa4 PSF-A488 DAPI IMPa4-A546_i_TileScan_001 (Stage 9 of 49)	00-WCaiszcWxaqqB6PCEEJPqB
915.149	um^3	Nucleus	0.000	1.000	688	100000665	100000001	NT PSF-A488 IMPa4-A546 DAPI 8C2-siRNA-IMP-a2-a4 V2.00	0	20. NT IMPa4 PSF-A488 DAPI IMPa4-A546_i_TileScan_001 (Stage 9 of 49)	00-WCaiszcWxaqqB6PCEEJPqB
678.974	um^3	Nucleus	0.000	1.000	689	100000666	100000002	NT PSF-A488 IMPa4-A546 DAPI 8C2-siRNA-IMP-a2-a4 V2.00	0	20. NT IMPa4 PSF-A488 DAPI IMPa4-A546_i_TileScan_001 (Stage 9 of 49)	00-WCaiszcWxaqqB6PCEEJPqB
694.113	um^3	Nucleus	0.000	1.000	690	100000667	100000003	NT PSF-A488 IMPa4-A546 DAPI 8C2-siRNA-IMP-a2-a4 V2.00	0	20. NT IMPa4 PSF-A488 DAPI IMPa4-A546_i_TileScan_001 (Stage 9 of 49)	00-WCaiszcWxaqqB6PCEEJPqB
316.234	um^3	Nucleus	0.000	1.000	691	100000668	100000004	NT PSF-A488 IMPa4-A546 DAPI 8C2-siRNA-IMP-a2-a4 V2.00	0	20. NT IMPa4 PSF-A488 DAPI IMPa4-A546_i_TileScan_001 (Stage 9 of 49)	00-WCaiszcWxaqqB6PCEEJPqB
676.509	um^3	Nucleus	0.000	1.000	692	100000669	100000005	NT PSF-A488 IMPa4-A546 DAPI 8C2-siRNA-IMP-a2-a4 V2.00	0	20. NT IMPa4 PSF-A488 DAPI IMPa4-A546_i_TileScan_001 (Stage 9 of 49)	00-WCaiszcWxaqqB6PCEEJPqB
1138.42	um^3	Nucleus	0.000	1.000	693	100000670	100000006	NT PSF-A488 IMPa4-A546 DAPI 8C2-siRNA-IMP-a2-a4 V2.00	0	20. NT IMPa4 PSF-A488 DAPI IMPa4-A546_i_TileScan_001 (Stage 9 of 49)	00-WCaiszcWxaqqB6PCEEJPqB
687.443	um^3	Nucleus	0.000	1.000	694	100000671	100000007	NT PSF-A488 IMPa4-A546 DAPI 8C2-siRNA-IMP-a2-a4 V2.00	0	20. NT IMPa4 PSF-A488 DAPI IMPa4-A546_i_TileScan_001 (Stage 9 of 49)	00-WCaiszcWxaqqB6PCEEJPqB
725.238	um^3	Nucleus	0.000	1.000	695	100000672	100000008	NT PSF-A488 IMPa4-A546 DAPI 8C2-siRNA-IMP-a2-a4 V2.00	0	20. NT IMPa4 PSF-A488 DAPI IMPa4-A546_i_TileScan_001 (Stage 9 of 49)	00-WCaiszcWxaqqB6PCEEJPqB
599.241	um^3	Nucleus	0.000	1.000	696	100000673	100000009	NT PSF-A488 IMPa4-A546 DAPI 8C2-siRNA-IMP-a2-a4 V2.00	0	20. NT IMPa4 PSF-A488 DAPI IMPa4-A546_i_TileScan_001 (Stage 9 of 49)	00-WCaiszcWxaqqB6PCEEJPqB
750.17	um^3	Nucleus	0.000	1.000	697	100000674	100000010	NT PSF-A488 IMPa4-A546 DAPI 8C2-siRNA-IMP-a2-a4 V2.00	0	20. NT IMPa4 PSF-A488 DAPI IMPa4-A546_i_TileScan_001 (Stage 9 of 49)	00-WCaiszcWxaqqB6PCEEJPqB
1506.94	um^3	Nucleus	0.000	1.000	698	100000675	100000011	NT PSF-A488 IMPa4-A546 DAPI 8C2-siRNA-IMP-a2-a4 V2.00	0	20. NT IMPa4 PSF-A488 DAPI IMPa4-A546_i_TileScan_001 (Stage 9 of 49)	00-WCaiszcWxaqqB6PCEEJPqB
740.15	um^3	Nucleus	0.000	1.000	701	100000676	100000012	NT PSF-A488 IMPa4-A546 DAPI 8C2-siRNA-IMP-a2-a4 V2.00	0	20. NT IMPa4 PSF-A488 DAPI IMPa4-A546_i_TileScan_001 (Stage 9 of 49)	00-WCaiszcWxaqqB6PCEEJPqB
557.31	um^3	Nucleus	0.000	1.000	702	100000677	100000013	NT PSF-A488 IMPa4-A546 DAPI 8C2-siRNA-IMP-a2-a4 V2.00	0	20. NT IMPa4 PSF-A488 DAPI IMPa4-A546_i_TileScan_001 (Stage 9 of 49)	00-WCaiszcWxaqqB6PCEEJPqB
890.898	um^3	Nucleus	0.000	1.000	703	100000678	100000014	NT PSF-A488 IMPa4-A546 DAPI 8C2-siRNA-IMP-a2-a4 V2.00	0	20. NT IMPa4 PSF-A488 DAPI IMPa4-A546_i_TileScan_001 (Stage 9 of 49)	00-WCaiszcWxaqqB6PCEEJPqB
765.816	um^3	Nucleus	0.000	1.000	704	100000679	100000015	NT PSF-A488 IMPa4-A546 DAPI 8C2-siRNA-IMP-a2-a4 V2.00	0	20. NT IMPa4 PSF-A488 DAPI IMPa4-A546_i_TileScan_001 (Stage 9 of 49)	00-WCaiszcWxaqqB6PCEEJPqB
810.446	um^3	Nucleus	0.000	1.000	705	100000680	100000016	NT PSF-A488 IMPa4-A546 DAPI 8C2-siRNA-IMP-a2-a4 V2.00	0	20. NT IMPa4 PSF-A488 DAPI IMPa4-A546_i_TileScan_001 (Stage 9 of 49)	00-WCaiszcWxaqqB6PCEEJPqB
845.224	um^3	Nucleus	0.000	1.000	705	100000681	100000017	NT PSF-A488 IMPa4-A546 DAPI 8C2-siRNA-IMP-a2-a4 V2.00	0	20. NT IMPa4 PSF-A488 DAPI IMPa4-A546_i_TileScan_001 (Stage 9 of 49)	00-WCaiszcWxaqqB6PCEEJPqB
513.571	um^3	Nucleus	0.000	1.000	707	100000682	100000018	NT PSF-A488 IMPa4-A546 DAPI 8C2-siRNA-IMP-a2-a4 V2.00	0	20. NT IMPa4 PSF-A488 DAPI IMPa4-A546_i_TileScan_001 (Stage 9 of 49)	00-WCaiszcWxaqqB6PCEEJPqB
533.648	um^3	Nucleus	0.000	1.000	708	100000683	100000019	NT PSF-A488 IMPa4-A546 DAPI 8C2-siRNA-IMP-a2-a4 V2.00	0	20. NT IMPa4 PSF-A488 DAPI IMPa4-A546_i_TileScan_001 (Stage 9 of 49)	00-WCaiszcWxaqqB6PCEEJPqB
646.858	um^3	Nucleus	0.000	1.000	709	100000684	100000020	NT PSF-A488 IMPa4-A546 DAPI 8C2-siRNA-IMP-a2-a4 V2.00	0	20. NT IMPa4 PSF-A488 DAPI IMPa4-A546_i_TileScan_001 (Stage 9 of 49)	00-WCaiszcWxaqqB6PCEEJPqB
980.099	um^3	Nucleus	0.000	1.000	710	100000685	100000021	NT PSF-A488 IMPa4-A546 DAPI 8C2-siRNA-IMP-a2-a4 V2.00	0	20. NT IMPa4 PSF-A488 DAPI IMPa4-A546_i_TileScan_001 (Stage 9 of 49)	00-WCaiszcWxaqqB6PCEEJPqB
179.211	um^3	Nucleus	0.000	1.000	710	100000686	100000022	NT PSF-A488 IMPa4-A546 DAPI 8C2-siRNA-IMP-a2-a4 V2.00	0	20. NT IMPa4 PSF-A488 DAPI IMPa4-A546_i_TileScan_001 (Stage 9 of 49)	00-WCaiszcWxaqqB6PCEEJPqB
523.349	um^3	Nucleus	0.000	1.000	711	100000687	100000023	NT PSF-A488 IMPa4-A546 DAPI 8C2-siRNA-IMP-a2-a4 V2.00	0	20. NT IMPa4 PSF-A488 DAPI IMPa4-A546_i_TileScan_001 (Stage 9 of 49)	00-WCaiszcWxaqqB6PCEEJPqB
3594.46	um^3	Nucleus	0.000	1.000	712	100000688	100000024	NT PSF-A488 IMPa4-A546 DAPI 8C2-siRNA-IMP-a2-a4 V2.00	0	20. NT IMPa4 PSF-A488 DAPI IMPa4-A546_i_TileScan_001 (Stage 9 of 49)	00-WCaiszcWxaqqB6PCEEJPqB
631.886	um^3	Nucleus	0.000	1.000	713	100000689	100000025	NT PSF-A488 IMPa4-A546 DAPI 8C2-siRNA-IMP-a2-a4 V2.00	0	20. NT IMPa4 PSF-A488 DAPI IMPa4-A546_i_TileScan_001 (Stage 9 of 49)	00-WCaiszcWxaqqB6PCEEJPqB
393.253	um^3	Nucleus	0.000	1.000	714	100000690	100000026	NT PSF-A488 IMPa4-A546 DAPI 8C2-siRNA-IMP-a2-a4 V2.00	0	20. NT IMPa4 PSF-A488 DAPI IMPa4-A546_i_TileScan_001 (Stage 9 of 49)	00-WCaiszcWxaqqB6PCEEJPqB
666.996	um^3	Nucleus	0.000	1.000	714	100000691	100000027	NT PSF-A488 IMPa4-A546 DAPI 8C2-siRNA-IMP-a2-a4 V2.00	0	20. NT IMPa4 PSF-A488 DAPI IMPa4-A546_i_TileScan_001 (Stage 9 of 49)	00-WCaiszcWxaqqB6PCEEJPqB
310.26	um^3	Nucleus	0.000	1.000	715	100000692	100000028	NT PSF-A488 IMPa4-A546 DAPI 8C2-siRNA-IMP-a2-a4 V2.00	0	20. NT IMPa4 PSF-A488 DAPI IMPa4-A546_i_TileScan_001 (Stage 9 of 49)	00-WCaiszcWxaqqB6PCEEJPqB
76.1415	um^3	Nucleus	0.000	1.000	717	100000693	100000000	NT PSF-A488 IMPa4-A546 DAPI 8C2-siRNA-IMP-a2-a4 V2.00	0	20. NT IMPa4 PSF-A488 DAPI IMPa4-A546_j_TileScan_001 (Stage 10 of 49)	00-vgco2jj3SaKyKEiei5qxRZ
741.859	um^3	Nucleus	0.000	1.000	718	100000694	100000001	NT PSF-A488 IMPa4-A546 DAPI 8C2-siRNA-IMP-a2-a4 V2.00	0	20. NT IMPa4 PSF-A488 DAPI IMPa4-A546_j_TileScan_001 (Stage 10 of 49)	00-vgco2jj3SaKyKEiei5qxRZ
626.222	um^3	Nucleus	0.000	1.000	719	100000695	100000002	NT PSF-A488 IMPa4-A546 DAPI 8C2-siRNA-IMP-a2-a4 V2.00	0	20. NT IMPa4 PSF-A488 DAPI IMPa4-A546_j_TileScan_001 (Stage 10 of 49)	00-vgco2jj3SaKyKEiei5qxRZ
418.298	um^3	Nucleus	0.000	1.000	720	100000696	100000003	NT PSF-A488 IMPa4-A546 DAPI 8C2-siRNA-IMP-a2-a4 V2.00	0	20. NT IMPa4 PSF-A488 DAPI IMPa4-A546_j_TileScan_001 (Stage 10 of 49)	00-vgco2jj3SaKyKEiei5qxRZ
714.031	um^3	Nucleus	0.000	1.000	721	100000697	100000004	NT PSF-A488 IMPa4-A546 DAPI 8C2-siRNA-IMP-a2-a4 V2.00	0	20. NT IMPa4 PSF-A488 DAPI IMPa4-A546_j_TileScan_001 (Stage 10 of 49)	00-vgco2jj3SaKyKEiei5qxRZ
723.975	um^3	Nucleus	0.000	1.000	722	100000698	100000005	NT PSF-A488 IMPa4-A546 DAPI 8C2-siRNA-IMP-a2-a4 V2.00	0	20. NT IMPa4 PSF-A488 DAPI IMPa4-A546_j_TileScan_001 (Stage 10 of 49)	00-vgco2jj3SaKyKEiei5qxRZ
760.348	um^3	Nucleus	0.000	1.000	723	100000699	100000006	NT PSF-A488 IMPa4-A546 DAPI 8C2-siRNA-IMP-a2-a4 V2.00	0	20. NT IMPa4 PSF-A488 DAPI IMPa4-A546_j_TileScan_001 (Stage 10 of 49)	00-vgco2jj3SaKyKEiei5qxRZ
685.16	um^3	Nucleus	0.000	1.000	724	100000700	100000007	NT PSF-A488 IMPa4-A546 DAPI 8C2-siRNA-IMP-a2-a4 V2.00	0	20. NT IMPa4 PSF-A488 DAPI IMPa4-A546_j_TileScan_001 (Stage 10 of 49)	00-vgco2jj3SaKyKEiei5qxRZ
716.428	um^3	Nucleus	0.000	1.000	724	100000701	100000008	NT PSF-A488 IMPa4-A546 DAPI 8C2-siRNA-IMP-a2-a4 V2.00	0	20. NT IMPa4 PSF-A488 DAPI IMPa4-A546_j_TileScan_001 (Stage 10 of 49)	00-vgco2jj3SaKyKEiei5qxRZ
756.968	um^3	Nucleus	0.000	1.000	725	100000702	100000009	NT PSF-A488 IMPa4-A546 DAPI 8C2-siRNA-IMP-a2-a4 V2.00	0	20. NT IMPa4 PSF-A488 DAPI IMPa4-A546_j_TileScan_001 (Stage 10 of 49)	00-vgco2jj3SaKyKEiei5qxRZ
836.044	um^3	Nucleus	0.000	1.000	726	100000703	100000010	NT PSF-A488 IMPa4-A546 DAPI 8C2-siRNA-IMP-a2-a4 V2.00	0	20. NT IMPa4 PSF-A488 DAPI IMPa4-A546_j_TileScan_001 (Stage 10 of 49)	00-vgco2jj3SaKyKEiei5qxRZ
895.027	um^3	Nucleus	0.000	1.000	727	100000704	100000011	NT PSF-A488 IMPa4-A546 DAPI 8C2-siRNA-IMP-a2-a4 V2.00	0	20. NT IMPa4 PSF-A488 DAPI IMPa4-A546_j_TileScan_001 (Stage 10 of 49)	00-vgco2jj3SaKyKEiei5qxRZ
824.655	um^3	Nucleus	0.000	1.000	728	100000705	100000012	NT PSF-A488 IMPa4-A546 DAPI 8C2-siRNA-IMP-a2-a4 V2.00	0	20. NT IMPa4 PSF-A488 DAPI IMPa4-A546_j_TileScan_001 (Stage 10 of 49)	00-vgco2jj3SaKyKEiei5qxRZ
1099.73	um^3	Nucleus	0.000	1.000	730	100000706	100000013	NT PSF-A488 IMPa4-A546 DAPI 8C2-siRNA-IMP-a2-a4 V2.00	0	20. NT IMPa4 PSF-A488 DAPI IMPa4-A546_j_TileScan_001 (Stage 10 of 49)	00-vgco2jj3SaKyKEiei5qxRZ
751.826	um^3	Nucleus	0.000	1.000	731	100000707	100000014	NT PSF-A488 IMPa4-A546 DAPI 8C2-siRNA-IMP-a2-a4 V2.00	0	20. NT IMPa4 PSF-A488 DAPI IMPa4-A546_j_TileScan_001 (Stage 10 of 49)	00-vgco2jj3SaKyKEiei5qxRZ
671.223	um^3	Nucleus	0.000	1.000	732	100000708	100000015	NT PSF-A488 IMPa4-A546 DAPI 8C2-siRNA-IMP-a2-a4 V2.00	0	20. NT IMPa4 PSF-A488 DAPI IMPa4-A546_j_TileScan_001 (Stage 10 of 49)	00-vgco2jj3SaKyKEiei5qxRZ
641.376	um^3	Nucleus	0.000	1.000	733	100000709	100000016	NT PSF-A488 IMPa4-A546 DAPI 8C2-siRNA-IMP-a2-a4 V2.00	0	20. NT IMPa4 PSF-A488 DAPI IMPa4-A546_j_TileScan_001 (Stage 10 of 49)	00-vgco2jj3SaKyKEiei5qxRZ
820.481	um^3	Nucleus	0.000	1.000	734	100000710	100000017	NT PSF-A488 IMPa4-A546 DAPI 8C2-siRNA-IMP-a2-a4 V2.00	0	20. NT IMPa4 PSF-A488 DAPI IMPa4-A546_j_TileScan_001 (Stage 10 of 49)	00-vgco2jj3SaKyKEiei5qxRZ
989.294	um^3	Nucleus	0.000	1.000	735	100000711	100000018	NT PSF-A488 IMPa4-A546 DAPI 8C2-siRNA-IMP-a2-a4 V2.00	0	20. NT IMPa4 PSF-A488 DAPI IMPa4-A546_j_TileScan_001 (Stage 10 of 49)	00-vgco2jj3SaKyKEiei5qxRZ
1066.65	um^3	Nucleus	0.000	1.000	736	100000712	100000019	NT PSF-A488 IMPa4-A546 DAPI 8C2-siRNA-IMP-a2-a4 V2.00	0	20. NT IMPa4 PSF-A488 DAPI IMPa4-A546_j_TileScan_001 (Stage 10 of 49)	00-vgco2jj3SaKyKEiei5qxRZ
355.428	um^3	Nucleus	0.000	1.000	737	100000713	100000020	NT PSF-A488 IMPa4-A546 DAPI 8C2-siRNA-IMP-a2-a4 V2.00	0	20. NT IMPa4 PSF-A488 DAPI IMPa4-A546_j_TileScan_001 (Stage 10 of 49)	00-vgco2jj3SaKyKEiei5qxRZ
511.991	um^3	Nucleus	0.000	1.000	738	100000714	100000021	NT PSF-A488 IMPa4-A546 DAPI 8C2-siRNA-IMP-a2-a4 V2.00	0	20. NT IMPa4 PSF-A488 DAPI IMPa4-A546_j_TileScan_001 (Stage 10 of 49)	00-vgco2jj3SaKyKEiei5qxRZ
537.172	um^3	Nucleus	0.000	1.000	739	100000715	100000022	NT PSF-A488 IMPa4-A546 DAPI 8C2-siRNA-IMP-a2-a4 V2.00	0	20. NT IMPa4 PSF-A488 DAPI IMPa4-A546_j_TileScan_001 (Stage 10 of 49)	00-vgco2jj3SaKyKEiei5qxRZ
418.086	um^3	Nucleus	0.000	1.000	740	100000716	100000023	NT PSF-A488 IMPa4-A546 DAPI 8C2-siRNA-IMP-a2-a4 V2.00	0	20. NT IMPa4 PSF-A488 DAPI IMPa4-A546_j_TileScan_001 (Stage 10 of 49)	00-vgco2jj3SaKyKEiei5qxRZ
270.666	um^3	Nucleus	0.000	1.000	741	100000717	100000024	NT PSF-A488 IMPa4-A546 DAPI 8C2-siRNA-IMP-a2-a4 V2.00	0	20. NT IMPa4 PSF-A488 DAPI IMPa4-A546_j_TileScan_001 (Stage 10 of 49)	00-vgco2jj3SaKyKEiei5qxRZ
450.338	um^3	Nucleus	0.000	1.000	742	100000718	100000025	NT PSF-A488 IMPa4-A546 DAPI 8C2-siRNA-IMP-a2-a4 V2.00	0	20. NT IMPa4 PSF-A488 DAPI IMPa4-A546_j_TileScan_001 (Stage 10 of 49)	00-vgco2jj3SaKyKEiei5qxRZ
514.168	um^3	Nucleus	0.000	1.000	742	100000719	100000026	NT PSF-A488 IMPa4-A546 DAPI 8C2-siRNA-IMP-a2-a4 V2.00	0	20. NT IMPa4 PSF-A488 DAPI IMPa4-A546_j_TileScan_001 (Stage 10 of 49)	00-vgco2jj3SaKyKEiei5qxRZ
520.445	um^3	Nucleus	0.000	1.000	742	100000720	100000027	NT PSF-A488 IMPa4-A546 DAPI 8C2-siRNA-IMP-a2-a4 V2.00	0	20. NT IMPa4 PSF-A488 DAPI IMPa4-A546_j_TileScan_001 (Stage 10 of 49)	00-vgco2jj3SaKyKEiei5qxRZ
0.892312	um^3	Nucleus	0.000	1.000	742	100000721	100000028	NT PSF-A488 IMPa4-A546 DAPI 8C2-siRNA-IMP-a2-a4 V2.00	0	20. NT IMPa4 PSF-A488 DAPI IMPa4-A546_j_TileScan_001 (Stage 10 of 49)	00-vgco2jj3SaKyKEiei5qxRZ
725.934	um^3	Nucleus	0.000	1.000	743	100000722	100000000	NT PSF-A488 IMPa4-A546 DAPI 8C2-siRNA-IMP-a2-a4 V2.00	0	20. NT IMPa4 PSF-A488 DAPI IMPa4-A546_k_TileScan_001 (Stage 11 of 49)	00-kYoCsVrgynrNjesNivXKkd
416.816	um^3	Nucleus	0.000	1.000	744	100000723	100000001	NT PSF-A488 IMPa4-A546 DAPI 8C2-siRNA-IMP-a2-a4 V2.00	0	20. NT IMPa4 PSF-A488 DAPI IMPa4-A546_k_TileScan_001 (Stage 11 of 49)	00-kYoCsVrgynrNjesNivXKkd
629.625	um^3	Nucleus	0.000	1.000	745	100000724	100000002	NT PSF-A488 IMPa4-A546 DAPI 8C2-siRNA-IMP-a2-a4 V2.00	0	20. NT IMPa4 PSF-A488 DAPI IMPa4-A546_k_TileScan_001 (Stage 11 of 49)	00-kYoCsVrgynrNjesNivXKkd
249.28	um^3	Nucleus	0.000	1.000	746	100000725	100000003	NT PSF-A488 IMPa4-A546 DAPI 8C2-siRNA-IMP-a2-a4 V2.00	0	20. NT IMPa4 PSF-A488 DAPI IMPa4-A546_k_TileScan_001 (Stage 11 of 49)	00-kYoCsVrgynrNjesNivXKkd
684.774	um^3	Nucleus	0.000	1.000	747	100000726	100000004	NT PSF-A488 IMPa4-A546 DAPI 8C2-siRNA-IMP-a2-a4 V2.00	0	20. NT IMPa4 PSF-A488 DAPI IMPa4-A546_k_TileScan_001 (Stage 11 of 49)	00-kYoCsVrgynrNjesNivXKkd
1270.65	um^3	Nucleus	0.000	1.000	748	100000727	100000005	NT PSF-A488 IMPa4-A546 DAPI 8C2-siRNA-IMP-a2-a4 V2.00	0	20. NT IMPa4 PSF-A488 DAPI IMPa4-A546_k_TileScan_001 (Stage 11 of 49)	00-kYoCsVrgynrNjesNivXKkd
730.554	um^3	Nucleus	0.000	1.000	749	100000728	100000006	NT PSF-A488 IMPa4-A546 DAPI 8C2-siRNA-IMP-a2-a4 V2.00	0	20. NT IMPa4 PSF-A488 DAPI IMPa4-A546_k_TileScan_001 (Stage 11 of 49)	00-kYoCsVrgynrNjesNivXKkd
1152.74	um^3	Nucleus	0.000	1.000	750	100000729	100000007	NT PSF-A488 IMPa4-A546 DAPI 8C2-siRNA-IMP-a2-a4 V2.00	0	20. NT IMPa4 PSF-A488 DAPI IMPa4-A546_k_TileScan_001 (Stage 11 of 49)	00-kYoCsVrgynrNjesNivXKkd
703.361	um^3	Nucleus	0.000	1.000	751	100000730	100000008	NT PSF-A488 IMPa4-A546 DAPI 8C2-siRNA-IMP-a2-a4 V2.00	0	20. NT IMPa4 PSF-A488 DAPI IMPa4-A546_k_TileScan_001 (Stage 11 of 49)	00-kYoCsVrgynrNjesNivXKkd
811.906	um^3	Nucleus	0.000	1.000	752	100000731	100000009	NT PSF-A488 IMPa4-A546 DAPI 8C2-siRNA-IMP-a2-a4 V2.00	0	20. NT IMPa4 PSF-A488 DAPI IMPa4-A546_k_TileScan_001 (Stage 11 of 49)	00-kYoCsVrgynrNjesNivXKkd
1070.44	um^3	Nucleus	0.000	1.000	753	100000732	100000010	NT PSF-A488 IMPa4-A546 DAPI 8C2-siRNA-IMP-a2-a4 V2.00	0	20. NT IMPa4 PSF-A488 DAPI IMPa4-A546_k_TileScan_001 (Stage 11 of 49)	00-kYoCsVrgynrNjesNivXKkd
705.252	um^3	Nucleus	0.000	1.000	754	100000733	100000011	NT PSF-A488 IMPa4-A546 DAPI 8C2-siRNA-IMP-a2-a4 V2.00	0	20. NT IMPa4 PSF-A488 DAPI IMPa4-A546_k_TileScan_001 (Stage 11 of 49)	00-kYoCsVrgynrNjesNivXKkd
3.86417	um^3	Nucleus	0.000	1.000	754	100000734	100000012	NT PSF-A488 IMPa4-A546 DAPI 8C2-siRNA-IMP-a2-a4 V2.00	0	20. NT IMPa4 PSF-A488 DAPI IMPa4-A546_k_TileScan_001 (Stage 11 of 49)	00-kYoCsVrgynrNjesNivXKkd
733.042	um^3	Nucleus	0.000	1.000	755	100000735	100000013	NT PSF-A488 IMPa4-A546 DAPI 8C2-siRNA-IMP-a2-a4 V2.00	0	20. NT IMPa4 PSF-A488 DAPI IMPa4-A546_k_TileScan_001 (Stage 11 of 49)	00-kYoCsVrgynrNjesNivXKkd
1117.86	um^3	Nucleus	0.000	1.000	756	100000736	100000014	NT PSF-A488 IMPa4-A546 DAPI 8C2-siRNA-IMP-a2-a4 V2.00	0	20. NT IMPa4 PSF-A488 DAPI IMPa4-A546_k_TileScan_001 (Stage 11 of 49)	00-kYoCsVrgynrNjesNivXKkd
1131.8	um^3	Nucleus	0.000	1.000	757	100000737	100000015	NT PSF-A488 IMPa4-A546 DAPI 8C2-siRNA-IMP-a2-a4 V2.00	0	20. NT IMPa4 PSF-A488 DAPI IMPa4-A546_k_TileScan_001 (Stage 11 of 49)	00-kYoCsVrgynrNjesNivXKkd
591.951	um^3	Nucleus	0.000	1.000	758	100000738	100000016	NT PSF-A488 IMPa4-A546 DAPI 8C2-siRNA-IMP-a2-a4 V2.00	0	20. NT IMPa4 PSF-A488 DAPI IMPa4-A546_k_TileScan_001 (Stage 11 of 49)	00-kYoCsVrgynrNjesNivXKkd
802.748	um^3	Nucleus	0.000	1.000	759	100000739	100000017	NT PSF-A488 IMPa4-A546 DAPI 8C2-siRNA-IMP-a2-a4 V2.00	0	20. NT IMPa4 PSF-A488 DAPI IMPa4-A546_k_TileScan_001 (Stage 11 of 49)	00-kYoCsVrgynrNjesNivXKkd
731.719	um^3	Nucleus	0.000	1.000	760	100000740	100000018	NT PSF-A488 IMPa4-A546 DAPI 8C2-siRNA-IMP-a2-a4 V2.00	0	20. NT IMPa4 PSF-A488 DAPI IMPa4-A546_k_TileScan_001 (Stage 11 of 49)	00-kYoCsVrgynrNjesNivXKkd
1007.41	um^3	Nucleus	0.000	1.000	761	100000741	100000019	NT PSF-A488 IMPa4-A546 DAPI 8C2-siRNA-IMP-a2-a4 V2.00	0	20. NT IMPa4 PSF-A488 DAPI IMPa4-A546_k_TileScan_001 (Stage 11 of 49)	00-kYoCsVrgynrNjesNivXKkd
952.105	um^3	Nucleus	0.000	1.000	762	100000742	100000020	NT PSF-A488 IMPa4-A546 DAPI 8C2-siRNA-IMP-a2-a4 V2.00	0	20. NT IMPa4 PSF-A488 DAPI IMPa4-A546_k_TileScan_001 (Stage 11 of 49)	00-kYoCsVrgynrNjesNivXKkd
1032.42	um^3	Nucleus	0.000	1.000	763	100000743	100000021	NT PSF-A488 IMPa4-A546 DAPI 8C2-siRNA-IMP-a2-a4 V2.00	0	20. NT IMPa4 PSF-A488 DAPI IMPa4-A546_k_TileScan_001 (Stage 11 of 49)	00-kYoCsVrgynrNjesNivXKkd
130.973	um^3	Nucleus	0.000	1.000	764	100000744	100000022	NT PSF-A488 IMPa4-A546 DAPI 8C2-siRNA-IMP-a2-a4 V2.00	0	20. NT IMPa4 PSF-A488 DAPI IMPa4-A546_k_TileScan_001 (Stage 11 of 49)	00-kYoCsVrgynrNjesNivXKkd
675.08	um^3	Nucleus	0.000	1.000	765	100000745	100000023	NT PSF-A488 IMPa4-A546 DAPI 8C2-siRNA-IMP-a2-a4 V2.00	0	20. NT IMPa4 PSF-A488 DAPI IMPa4-A546_k_TileScan_001 (Stage 11 of 49)	00-kYoCsVrgynrNjesNivXKkd
628.422	um^3	Nucleus	0.000	1.000	765	100000746	100000024	NT PSF-A488 IMPa4-A546 DAPI 8C2-siRNA-IMP-a2-a4 V2.00	0	20. NT IMPa4 PSF-A488 DAPI IMPa4-A546_k_TileScan_001 (Stage 11 of 49)	00-kYoCsVrgynrNjesNivXKkd
968.703	um^3	Nucleus	0.000	1.000	766	100000747	100000025	NT PSF-A488 IMPa4-A546 DAPI 8C2-siRNA-IMP-a2-a4 V2.00	0	20. NT IMPa4 PSF-A488 DAPI IMPa4-A546_k_TileScan_001 (Stage 11 of 49)	00-kYoCsVrgynrNjesNivXKkd
725.805	um^3	Nucleus	0.000	1.000	766	100000748	100000026	NT PSF-A488 IMPa4-A546 DAPI 8C2-siRNA-IMP-a2-a4 V2.00	0	20. NT IMPa4 PSF-A488 DAPI IMPa4-A546_k_TileScan_001 (Stage 11 of 49)	00-kYoCsVrgynrNjesNivXKkd
740.037	um^3	Nucleus	0.000	1.000	767	100000749	100000027	NT PSF-A488 IMPa4-A546 DAPI 8C2-siRNA-IMP-a2-a4 V2.00	0	20. NT IMPa4 PSF-A488 DAPI IMPa4-A546_k_TileScan_001 (Stage 11 of 49)	00-kYoCsVrgynrNjesNivXKkd
707.399	um^3	Nucleus	0.000	1.000	770	100000750	100000028	NT PSF-A488 IMPa4-A546 DAPI 8C2-siRNA-IMP-a2-a4 V2.00	0	20. NT IMPa4 PSF-A488 DAPI IMPa4-A546_k_TileScan_001 (Stage 11 of 49)	00-kYoCsVrgynrNjesNivXKkd
1392.47	um^3	Nucleus	0.000	1.000	771	100000751	100000029	NT PSF-A488 IMPa4-A546 DAPI 8C2-siRNA-IMP-a2-a4 V2.00	0	20. NT IMPa4 PSF-A488 DAPI IMPa4-A546_k_TileScan_001 (Stage 11 of 49)	00-kYoCsVrgynrNjesNivXKkd
905.417	um^3	Nucleus	0.000	1.000	771	100000752	100000030	NT PSF-A488 IMPa4-A546 DAPI 8C2-siRNA-IMP-a2-a4 V2.00	0	20. NT IMPa4 PSF-A488 DAPI IMPa4-A546_k_TileScan_001 (Stage 11 of 49)	00-kYoCsVrgynrNjesNivXKkd
663.578	um^3	Nucleus	0.000	1.000	773	100000753	100000000	NT PSF-A488 IMPa4-A546 DAPI 8C2-siRNA-IMP-a2-a4 V2.00	0	20. NT IMPa4 PSF-A488 DAPI IMPa4-A546_l_TileScan_001 (Stage 12 of 49)	00-cX5ouwvkPsMUKDLhp7nVVF
1185.65	um^3	Nucleus	0.000	1.000	774	100000754	100000001	NT PSF-A488 IMPa4-A546 DAPI 8C2-siRNA-IMP-a2-a4 V2.00	0	20. NT IMPa4 PSF-A488 DAPI IMPa4-A546_l_TileScan_001 (Stage 12 of 49)	00-cX5ouwvkPsMUKDLhp7nVVF
1064.19	um^3	Nucleus	0.000	1.000	775	100000755	100000002	NT PSF-A488 IMPa4-A546 DAPI 8C2-siRNA-IMP-a2-a4 V2.00	0	20. NT IMPa4 PSF-A488 DAPI IMPa4-A546_l_TileScan_001 (Stage 12 of 49)	00-cX5ouwvkPsMUKDLhp7nVVF
521.141	um^3	Nucleus	0.000	1.000	776	100000756	100000003	NT PSF-A488 IMPa4-A546 DAPI 8C2-siRNA-IMP-a2-a4 V2.00	0	20. NT IMPa4 PSF-A488 DAPI IMPa4-A546_l_TileScan_001 (Stage 12 of 49)	00-cX5ouwvkPsMUKDLhp7nVVF
667.124	um^3	Nucleus	0.000	1.000	777	100000757	100000004	NT PSF-A488 IMPa4-A546 DAPI 8C2-siRNA-IMP-a2-a4 V2.00	0	20. NT IMPa4 PSF-A488 DAPI IMPa4-A546_l_TileScan_001 (Stage 12 of 49)	00-cX5ouwvkPsMUKDLhp7nVVF
653.036	um^3	Nucleus	0.000	1.000	778	100000758	100000005	NT PSF-A488 IMPa4-A546 DAPI 8C2-siRNA-IMP-a2-a4 V2.00	0	20. NT IMPa4 PSF-A488 DAPI IMPa4-A546_l_TileScan_001 (Stage 12 of 49)	00-cX5ouwvkPsMUKDLhp7nVVF
513.148	um^3	Nucleus	0.000	1.000	780	100000759	100000006	NT PSF-A488 IMPa4-A546 DAPI 8C2-siRNA-IMP-a2-a4 V2.00	0	20. NT IMPa4 PSF-A488 DAPI IMPa4-A546_l_TileScan_001 (Stage 12 of 49)	00-cX5ouwvkPsMUKDLhp7nVVF
529.92	um^3	Nucleus	0.000	1.000	781	100000760	100000007	NT PSF-A488 IMPa4-A546 DAPI 8C2-siRNA-IMP-a2-a4 V2.00	0	20. NT IMPa4 PSF-A488 DAPI IMPa4-A546_l_TileScan_001 (Stage 12 of 49)	00-cX5ouwvkPsMUKDLhp7nVVF
1060.22	um^3	Nucleus	0.000	1.000	782	100000761	100000008	NT PSF-A488 IMPa4-A546 DAPI 8C2-siRNA-IMP-a2-a4 V2.00	0	20. NT IMPa4 PSF-A488 DAPI IMPa4-A546_l_TileScan_001 (Stage 12 of 49)	00-cX5ouwvkPsMUKDLhp7nVVF
1146.82	um^3	Nucleus	0.000	1.000	783	100000762	100000009	NT PSF-A488 IMPa4-A546 DAPI 8C2-siRNA-IMP-a2-a4 V2.00	0	20. NT IMPa4 PSF-A488 DAPI IMPa4-A546_l_TileScan_001 (Stage 12 of 49)	00-cX5ouwvkPsMUKDLhp7nVVF
1.73169	um^3	Nucleus	0.000	1.000	783	100000763	100000010	NT PSF-A488 IMPa4-A546 DAPI 8C2-siRNA-IMP-a2-a4 V2.00	0	20. NT IMPa4 PSF-A488 DAPI IMPa4-A546_l_TileScan_001 (Stage 12 of 49)	00-cX5ouwvkPsMUKDLhp7nVVF
835.068	um^3	Nucleus	0.000	1.000	784	100000764	100000011	NT PSF-A488 IMPa4-A546 DAPI 8C2-siRNA-IMP-a2-a4 V2.00	0	20. NT IMPa4 PSF-A488 DAPI IMPa4-A546_l_TileScan_001 (Stage 12 of 49)	00-cX5ouwvkPsMUKDLhp7nVVF
618.032	um^3	Nucleus	0.000	1.000	784	100000765	100000012	NT PSF-A488 IMPa4-A546 DAPI 8C2-siRNA-IMP-a2-a4 V2.00	0	20. NT IMPa4 PSF-A488 DAPI IMPa4-A546_l_TileScan_001 (Stage 12 of 49)	00-cX5ouwvkPsMUKDLhp7nVVF
824.746	um^3	Nucleus	0.000	1.000	785	100000766	100000013	NT PSF-A488 IMPa4-A546 DAPI 8C2-siRNA-IMP-a2-a4 V2.00	0	20. NT IMPa4 PSF-A488 DAPI IMPa4-A546_l_TileScan_001 (Stage 12 of 49)	00-cX5ouwvkPsMUKDLhp7nVVF
649.565	um^3	Nucleus	0.000	1.000	788	100000767	100000014	NT PSF-A488 IMPa4-A546 DAPI 8C2-siRNA-IMP-a2-a4 V2.00	0	20. NT IMPa4 PSF-A488 DAPI IMPa4-A546_l_TileScan_001 (Stage 12 of 49)	00-cX5ouwvkPsMUKDLhp7nVVF
617.397	um^3	Nucleus	0.000	1.000	788	100000768	100000015	NT PSF-A488 IMPa4-A546 DAPI 8C2-siRNA-IMP-a2-a4 V2.00	0	20. NT IMPa4 PSF-A488 DAPI IMPa4-A546_l_TileScan_001 (Stage 12 of 49)	00-cX5ouwvkPsMUKDLhp7nVVF
812.67	um^3	Nucleus	0.000	1.000	789	100000769	100000016	NT PSF-A488 IMPa4-A546 DAPI 8C2-siRNA-IMP-a2-a4 V2.00	0	20. NT IMPa4 PSF-A488 DAPI IMPa4-A546_l_TileScan_001 (Stage 12 of 49)	00-cX5ouwvkPsMUKDLhp7nVVF
763.184	um^3	Nucleus	0.000	1.000	790	100000770	100000017	NT PSF-A488 IMPa4-A546 DAPI 8C2-siRNA-IMP-a2-a4 V2.00	0	20. NT IMPa4 PSF-A488 DAPI IMPa4-A546_l_TileScan_001 (Stage 12 of 49)	00-cX5ouwvkPsMUKDLhp7nVVF
318.525	um^3	Nucleus	0.000	1.000	791	100000771	100000018	NT PSF-A488 IMPa4-A546 DAPI 8C2-siRNA-IMP-a2-a4 V2.00	0	20. NT IMPa4 PSF-A488 DAPI IMPa4-A546_l_TileScan_001 (Stage 12 of 49)	00-cX5ouwvkPsMUKDLhp7nVVF
268.722	um^3	Nucleus	0.000	1.000	793	100000772	100000019	NT PSF-A488 IMPa4-A546 DAPI 8C2-siRNA-IMP-a2-a4 V2.00	0	20. NT IMPa4 PSF-A488 DAPI IMPa4-A546_l_TileScan_001 (Stage 12 of 49)	00-cX5ouwvkPsMUKDLhp7nVVF
977.521	um^3	Nucleus	0.000	1.000	794	100000773	100000020	NT PSF-A488 IMPa4-A546 DAPI 8C2-siRNA-IMP-a2-a4 V2.00	0	20. NT IMPa4 PSF-A488 DAPI IMPa4-A546_l_TileScan_001 (Stage 12 of 49)	00-cX5ouwvkPsMUKDLhp7nVVF
902.831	um^3	Nucleus	0.000	1.000	795	100000774	100000021	NT PSF-A488 IMPa4-A546 DAPI 8C2-siRNA-IMP-a2-a4 V2.00	0	20. NT IMPa4 PSF-A488 DAPI IMPa4-A546_l_TileScan_001 (Stage 12 of 49)	00-cX5ouwvkPsMUKDLhp7nVVF
726.365	um^3	Nucleus	0.000	1.000	795	100000775	100000022	NT PSF-A488 IMPa4-A546 DAPI 8C2-siRNA-IMP-a2-a4 V2.00	0	20. NT IMPa4 PSF-A488 DAPI IMPa4-A546_l_TileScan_001 (Stage 12 of 49)	00-cX5ouwvkPsMUKDLhp7nVVF
785.787	um^3	Nucleus	0.000	1.000	795	100000776	100000023	NT PSF-A488 IMPa4-A546 DAPI 8C2-siRNA-IMP-a2-a4 V2.00	0	20. NT IMPa4 PSF-A488 DAPI IMPa4-A546_l_TileScan_001 (Stage 12 of 49)	00-cX5ouwvkPsMUKDLhp7nVVF
879.192	um^3	Nucleus	0.000	1.000	796	100000777	100000024	NT PSF-A488 IMPa4-A546 DAPI 8C2-siRNA-IMP-a2-a4 V2.00	0	20. NT IMPa4 PSF-A488 DAPI IMPa4-A546_l_TileScan_001 (Stage 12 of 49)	00-cX5ouwvkPsMUKDLhp7nVVF
942.41	um^3	Nucleus	0.000	1.000	797	100000778	100000025	NT PSF-A488 IMPa4-A546 DAPI 8C2-siRNA-IMP-a2-a4 V2.00	0	20. NT IMPa4 PSF-A488 DAPI IMPa4-A546_l_TileScan_001 (Stage 12 of 49)	00-cX5ouwvkPsMUKDLhp7nVVF
1038.17	um^3	Nucleus	0.000	1.000	798	100000779	100000026	NT PSF-A488 IMPa4-A546 DAPI 8C2-siRNA-IMP-a2-a4 V2.00	0	20. NT IMPa4 PSF-A488 DAPI IMPa4-A546_l_TileScan_001 (Stage 12 of 49)	00-cX5ouwvkPsMUKDLhp7nVVF
992.682	um^3	Nucleus	0.000	1.000	799	100000780	100000027	NT PSF-A488 IMPa4-A546 DAPI 8C2-siRNA-IMP-a2-a4 V2.00	0	20. NT IMPa4 PSF-A488 DAPI IMPa4-A546_l_TileScan_001 (Stage 12 of 49)	00-cX5ouwvkPsMUKDLhp7nVVF
995.609	um^3	Nucleus	0.000	1.000	800	100000781	100000028	NT PSF-A488 IMPa4-A546 DAPI 8C2-siRNA-IMP-a2-a4 V2.00	0	20. NT IMPa4 PSF-A488 DAPI IMPa4-A546_l_TileScan_001 (Stage 12 of 49)	00-cX5ouwvkPsMUKDLhp7nVVF
738.245	um^3	Nucleus	0.000	1.000	801	100000782	100000029	NT PSF-A488 IMPa4-A546 DAPI 8C2-siRNA-IMP-a2-a4 V2.00	0	20. NT IMPa4 PSF-A488 DAPI IMPa4-A546_l_TileScan_001 (Stage 12 of 49)	00-cX5ouwvkPsMUKDLhp7nVVF
494.666	um^3	Nucleus	0.000	1.000	802	100000783	100000000	NT PSF-A488 IMPa4-A546 DAPI 8C2-siRNA-IMP-a2-a4 V2.00	0	20. NT IMPa4 PSF-A488 DAPI IMPa4-A546_m_TileScan_001 (Stage 13 of 49)	00-FJEYnynjGXqVCmsQsMxMK9
156.14	um^3	Nucleus	0.000	1.000	803	100000784	100000001	NT PSF-A488 IMPa4-A546 DAPI 8C2-siRNA-IMP-a2-a4 V2.00	0	20. NT IMPa4 PSF-A488 DAPI IMPa4-A546_m_TileScan_001 (Stage 13 of 49)	00-FJEYnynjGXqVCmsQsMxMK9
322.548	um^3	Nucleus	0.000	1.000	804	100000785	100000002	NT PSF-A488 IMPa4-A546 DAPI 8C2-siRNA-IMP-a2-a4 V2.00	0	20. NT IMPa4 PSF-A488 DAPI IMPa4-A546_m_TileScan_001 (Stage 13 of 49)	00-FJEYnynjGXqVCmsQsMxMK9
594.915	um^3	Nucleus	0.000	1.000	805	100000786	100000003	NT PSF-A488 IMPa4-A546 DAPI 8C2-siRNA-IMP-a2-a4 V2.00	0	20. NT IMPa4 PSF-A488 DAPI IMPa4-A546_m_TileScan_001 (Stage 13 of 49)	00-FJEYnynjGXqVCmsQsMxMK9
614.712	um^3	Nucleus	0.000	1.000	806	100000787	100000004	NT PSF-A488 IMPa4-A546 DAPI 8C2-siRNA-IMP-a2-a4 V2.00	0	20. NT IMPa4 PSF-A488 DAPI IMPa4-A546_m_TileScan_001 (Stage 13 of 49)	00-FJEYnynjGXqVCmsQsMxMK9
874.693	um^3	Nucleus	0.000	1.000	807	100000788	100000005	NT PSF-A488 IMPa4-A546 DAPI 8C2-siRNA-IMP-a2-a4 V2.00	0	20. NT IMPa4 PSF-A488 DAPI IMPa4-A546_m_TileScan_001 (Stage 13 of 49)	00-FJEYnynjGXqVCmsQsMxMK9
291.491	um^3	Nucleus	0.000	1.000	808	100000789	100000006	NT PSF-A488 IMPa4-A546 DAPI 8C2-siRNA-IMP-a2-a4 V2.00	0	20. NT IMPa4 PSF-A488 DAPI IMPa4-A546_m_TileScan_001 (Stage 13 of 49)	00-FJEYnynjGXqVCmsQsMxMK9
1061.45	um^3	Nucleus	0.000	1.000	808	100000790	100000007	NT PSF-A488 IMPa4-A546 DAPI 8C2-siRNA-IMP-a2-a4 V2.00	0	20. NT IMPa4 PSF-A488 DAPI IMPa4-A546_m_TileScan_001 (Stage 13 of 49)	00-FJEYnynjGXqVCmsQsMxMK9
297.7	um^3	Nucleus	0.000	1.000	809	100000791	100000008	NT PSF-A488 IMPa4-A546 DAPI 8C2-siRNA-IMP-a2-a4 V2.00	0	20. NT IMPa4 PSF-A488 DAPI IMPa4-A546_m_TileScan_001 (Stage 13 of 49)	00-FJEYnynjGXqVCmsQsMxMK9
1149.88	um^3	Nucleus	0.000	1.000	810	100000792	100000009	NT PSF-A488 IMPa4-A546 DAPI 8C2-siRNA-IMP-a2-a4 V2.00	0	20. NT IMPa4 PSF-A488 DAPI IMPa4-A546_m_TileScan_001 (Stage 13 of 49)	00-FJEYnynjGXqVCmsQsMxMK9
861.701	um^3	Nucleus	0.000	1.000	812	100000793	100000010	NT PSF-A488 IMPa4-A546 DAPI 8C2-siRNA-IMP-a2-a4 V2.00	0	20. NT IMPa4 PSF-A488 DAPI IMPa4-A546_m_TileScan_001 (Stage 13 of 49)	00-FJEYnynjGXqVCmsQsMxMK9
594.242	um^3	Nucleus	0.000	1.000	813	100000794	100000011	NT PSF-A488 IMPa4-A546 DAPI 8C2-siRNA-IMP-a2-a4 V2.00	0	20. NT IMPa4 PSF-A488 DAPI IMPa4-A546_m_TileScan_001 (Stage 13 of 49)	00-FJEYnynjGXqVCmsQsMxMK9
831.068	um^3	Nucleus	0.000	1.000	814	100000795	100000012	NT PSF-A488 IMPa4-A546 DAPI 8C2-siRNA-IMP-a2-a4 V2.00	0	20. NT IMPa4 PSF-A488 DAPI IMPa4-A546_m_TileScan_001 (Stage 13 of 49)	00-FJEYnynjGXqVCmsQsMxMK9
921.547	um^3	Nucleus	0.000	1.000	815	100000796	100000013	NT PSF-A488 IMPa4-A546 DAPI 8C2-siRNA-IMP-a2-a4 V2.00	0	20. NT IMPa4 PSF-A488 DAPI IMPa4-A546_m_TileScan_001 (Stage 13 of 49)	00-FJEYnynjGXqVCmsQsMxMK9
1079.21	um^3	Nucleus	0.000	1.000	818	100000797	100000014	NT PSF-A488 IMPa4-A546 DAPI 8C2-siRNA-IMP-a2-a4 V2.00	0	20. NT IMPa4 PSF-A488 DAPI IMPa4-A546_m_TileScan_001 (Stage 13 of 49)	00-FJEYnynjGXqVCmsQsMxMK9
1017.18	um^3	Nucleus	0.000	1.000	819	100000798	100000015	NT PSF-A488 IMPa4-A546 DAPI 8C2-siRNA-IMP-a2-a4 V2.00	0	20. NT IMPa4 PSF-A488 DAPI IMPa4-A546_m_TileScan_001 (Stage 13 of 49)	00-FJEYnynjGXqVCmsQsMxMK9
748.015	um^3	Nucleus	0.000	1.000	820	100000799	100000016	NT PSF-A488 IMPa4-A546 DAPI 8C2-siRNA-IMP-a2-a4 V2.00	0	20. NT IMPa4 PSF-A488 DAPI IMPa4-A546_m_TileScan_001 (Stage 13 of 49)	00-FJEYnynjGXqVCmsQsMxMK9
932.897	um^3	Nucleus	0.000	1.000	821	100000800	100000017	NT PSF-A488 IMPa4-A546 DAPI 8C2-siRNA-IMP-a2-a4 V2.00	0	20. NT IMPa4 PSF-A488 DAPI IMPa4-A546_m_TileScan_001 (Stage 13 of 49)	00-FJEYnynjGXqVCmsQsMxMK9
613.752	um^3	Nucleus	0.000	1.000	822	100000801	100000018	NT PSF-A488 IMPa4-A546 DAPI 8C2-siRNA-IMP-a2-a4 V2.00	0	20. NT IMPa4 PSF-A488 DAPI IMPa4-A546_m_TileScan_001 (Stage 13 of 49)	00-FJEYnynjGXqVCmsQsMxMK9
477.516	um^3	Nucleus	0.000	1.000	823	100000802	100000019	NT PSF-A488 IMPa4-A546 DAPI 8C2-siRNA-IMP-a2-a4 V2.00	0	20. NT IMPa4 PSF-A488 DAPI IMPa4-A546_m_TileScan_001 (Stage 13 of 49)	00-FJEYnynjGXqVCmsQsMxMK9
1034.26	um^3	Nucleus	0.000	1.000	824	100000803	100000020	NT PSF-A488 IMPa4-A546 DAPI 8C2-siRNA-IMP-a2-a4 V2.00	0	20. NT IMPa4 PSF-A488 DAPI IMPa4-A546_m_TileScan_001 (Stage 13 of 49)	00-FJEYnynjGXqVCmsQsMxMK9
1288.09	um^3	Nucleus	0.000	1.000	825	100000804	100000000	NT PSF-A488 IMPa4-A546 DAPI 8C2-siRNA-IMP-a2-a4 V2.00	0	20. NT IMPa4 PSF-A488 DAPI IMPa4-A546_n_TileScan_001 (Stage 14 of 49)	00-H3V2KPvBWoQjvUisEyr47R
638.238	um^3	Nucleus	0.000	1.000	826	100000805	100000001	NT PSF-A488 IMPa4-A546 DAPI 8C2-siRNA-IMP-a2-a4 V2.00	0	20. NT IMPa4 PSF-A488 DAPI IMPa4-A546_n_TileScan_001 (Stage 14 of 49)	00-H3V2KPvBWoQjvUisEyr47R
231.154	um^3	Nucleus	0.000	1.000	831	100000806	100000002	NT PSF-A488 IMPa4-A546 DAPI 8C2-siRNA-IMP-a2-a4 V2.00	0	20. NT IMPa4 PSF-A488 DAPI IMPa4-A546_n_TileScan_001 (Stage 14 of 49)	00-H3V2KPvBWoQjvUisEyr47R
397.729	um^3	Nucleus	0.000	1.000	831	100000807	100000003	NT PSF-A488 IMPa4-A546 DAPI 8C2-siRNA-IMP-a2-a4 V2.00	0	20. NT IMPa4 PSF-A488 DAPI IMPa4-A546_n_TileScan_001 (Stage 14 of 49)	00-H3V2KPvBWoQjvUisEyr47R
679.798	um^3	Nucleus	0.000	1.000	832	100000808	100000004	NT PSF-A488 IMPa4-A546 DAPI 8C2-siRNA-IMP-a2-a4 V2.00	0	20. NT IMPa4 PSF-A488 DAPI IMPa4-A546_n_TileScan_001 (Stage 14 of 49)	00-H3V2KPvBWoQjvUisEyr47R
415.47	um^3	Nucleus	0.000	1.000	833	100000809	100000005	NT PSF-A488 IMPa4-A546 DAPI 8C2-siRNA-IMP-a2-a4 V2.00	0	20. NT IMPa4 PSF-A488 DAPI IMPa4-A546_n_TileScan_001 (Stage 14 of 49)	00-H3V2KPvBWoQjvUisEyr47R
240.153	um^3	Nucleus	0.000	1.000	835	100000810	100000006	NT PSF-A488 IMPa4-A546 DAPI 8C2-siRNA-IMP-a2-a4 V2.00	0	20. NT IMPa4 PSF-A488 DAPI IMPa4-A546_n_TileScan_001 (Stage 14 of 49)	00-H3V2KPvBWoQjvUisEyr47R
661.082	um^3	Nucleus	0.000	1.000	836	100000811	100000007	NT PSF-A488 IMPa4-A546 DAPI 8C2-siRNA-IMP-a2-a4 V2.00	0	20. NT IMPa4 PSF-A488 DAPI IMPa4-A546_n_TileScan_001 (Stage 14 of 49)	00-H3V2KPvBWoQjvUisEyr47R
804.162	um^3	Nucleus	0.000	1.000	837	100000812	100000008	NT PSF-A488 IMPa4-A546 DAPI 8C2-siRNA-IMP-a2-a4 V2.00	0	20. NT IMPa4 PSF-A488 DAPI IMPa4-A546_n_TileScan_001 (Stage 14 of 49)	00-H3V2KPvBWoQjvUisEyr47R
662.958	um^3	Nucleus	0.000	1.000	837	100000813	100000009	NT PSF-A488 IMPa4-A546 DAPI 8C2-siRNA-IMP-a2-a4 V2.00	0	20. NT IMPa4 PSF-A488 DAPI IMPa4-A546_n_TileScan_001 (Stage 14 of 49)	00-H3V2KPvBWoQjvUisEyr47R
734.985	um^3	Nucleus	0.000	1.000	840	100000814	100000010	NT PSF-A488 IMPa4-A546 DAPI 8C2-siRNA-IMP-a2-a4 V2.00	0	20. NT IMPa4 PSF-A488 DAPI IMPa4-A546_n_TileScan_001 (Stage 14 of 49)	00-H3V2KPvBWoQjvUisEyr47R
622.947	um^3	Nucleus	0.000	1.000	841	100000815	100000011	NT PSF-A488 IMPa4-A546 DAPI 8C2-siRNA-IMP-a2-a4 V2.00	0	20. NT IMPa4 PSF-A488 DAPI IMPa4-A546_n_TileScan_001 (Stage 14 of 49)	00-H3V2KPvBWoQjvUisEyr47R
628.445	um^3	Nucleus	0.000	1.000	841	100000816	100000012	NT PSF-A488 IMPa4-A546 DAPI 8C2-siRNA-IMP-a2-a4 V2.00	0	20. NT IMPa4 PSF-A488 DAPI IMPa4-A546_n_TileScan_001 (Stage 14 of 49)	00-H3V2KPvBWoQjvUisEyr47R
756.598	um^3	Nucleus	0.000	1.000	842	100000817	100000013	NT PSF-A488 IMPa4-A546 DAPI 8C2-siRNA-IMP-a2-a4 V2.00	0	20. NT IMPa4 PSF-A488 DAPI IMPa4-A546_n_TileScan_001 (Stage 14 of 49)	00-H3V2KPvBWoQjvUisEyr47R
492.692	um^3	Nucleus	0.000	1.000	843	100000818	100000014	NT PSF-A488 IMPa4-A546 DAPI 8C2-siRNA-IMP-a2-a4 V2.00	0	20. NT IMPa4 PSF-A488 DAPI IMPa4-A546_n_TileScan_001 (Stage 14 of 49)	00-H3V2KPvBWoQjvUisEyr47R
756.991	um^3	Nucleus	0.000	1.000	844	100000819	100000015	NT PSF-A488 IMPa4-A546 DAPI 8C2-siRNA-IMP-a2-a4 V2.00	0	20. NT IMPa4 PSF-A488 DAPI IMPa4-A546_n_TileScan_001 (Stage 14 of 49)	00-H3V2KPvBWoQjvUisEyr47R
1079.3	um^3	Nucleus	0.000	1.000	845	100000820	100000016	NT PSF-A488 IMPa4-A546 DAPI 8C2-siRNA-IMP-a2-a4 V2.00	0	20. NT IMPa4 PSF-A488 DAPI IMPa4-A546_n_TileScan_001 (Stage 14 of 49)	00-H3V2KPvBWoQjvUisEyr47R
772.115	um^3	Nucleus	0.000	1.000	846	100000821	100000017	NT PSF-A488 IMPa4-A546 DAPI 8C2-siRNA-IMP-a2-a4 V2.00	0	20. NT IMPa4 PSF-A488 DAPI IMPa4-A546_n_TileScan_001 (Stage 14 of 49)	00-H3V2KPvBWoQjvUisEyr47R
762.435	um^3	Nucleus	0.000	1.000	847	100000822	100000018	NT PSF-A488 IMPa4-A546 DAPI 8C2-siRNA-IMP-a2-a4 V2.00	0	20. NT IMPa4 PSF-A488 DAPI IMPa4-A546_n_TileScan_001 (Stage 14 of 49)	00-H3V2KPvBWoQjvUisEyr47R
778.633	um^3	Nucleus	0.000	1.000	848	100000823	100000019	NT PSF-A488 IMPa4-A546 DAPI 8C2-siRNA-IMP-a2-a4 V2.00	0	20. NT IMPa4 PSF-A488 DAPI IMPa4-A546_n_TileScan_001 (Stage 14 of 49)	00-H3V2KPvBWoQjvUisEyr47R
788.01	um^3	Nucleus	0.000	1.000	849	100000824	100000020	NT PSF-A488 IMPa4-A546 DAPI 8C2-siRNA-IMP-a2-a4 V2.00	0	20. NT IMPa4 PSF-A488 DAPI IMPa4-A546_n_TileScan_001 (Stage 14 of 49)	00-H3V2KPvBWoQjvUisEyr47R
602.341	um^3	Nucleus	0.000	1.000	850	100000825	100000021	NT PSF-A488 IMPa4-A546 DAPI 8C2-siRNA-IMP-a2-a4 V2.00	0	20. NT IMPa4 PSF-A488 DAPI IMPa4-A546_n_TileScan_001 (Stage 14 of 49)	00-H3V2KPvBWoQjvUisEyr47R
591.081	um^3	Nucleus	0.000	1.000	851	100000826	100000022	NT PSF-A488 IMPa4-A546 DAPI 8C2-siRNA-IMP-a2-a4 V2.00	0	20. NT IMPa4 PSF-A488 DAPI IMPa4-A546_n_TileScan_001 (Stage 14 of 49)	00-H3V2KPvBWoQjvUisEyr47R
524.029	um^3	Nucleus	0.000	1.000	852	100000827	100000023	NT PSF-A488 IMPa4-A546 DAPI 8C2-siRNA-IMP-a2-a4 V2.00	0	20. NT IMPa4 PSF-A488 DAPI IMPa4-A546_n_TileScan_001 (Stage 14 of 49)	00-H3V2KPvBWoQjvUisEyr47R
872.644	um^3	Nucleus	0.000	1.000	853	100000828	100000000	NT PSF-A488 IMPa4-A546 DAPI 8C2-siRNA-IMP-a2-a4 V2.00	0	20. NT IMPa4 PSF-A488 DAPI IMPa4-A546_o_TileScan_001 (Stage 15 of 49)	00-wQazt5DehjcyqG3nDH5pXe
817.751	um^3	Nucleus	0.000	1.000	854	100000829	100000001	NT PSF-A488 IMPa4-A546 DAPI 8C2-siRNA-IMP-a2-a4 V2.00	0	20. NT IMPa4 PSF-A488 DAPI IMPa4-A546_o_TileScan_001 (Stage 15 of 49)	00-wQazt5DehjcyqG3nDH5pXe
967.577	um^3	Nucleus	0.000	1.000	855	100000830	100000002	NT PSF-A488 IMPa4-A546 DAPI 8C2-siRNA-IMP-a2-a4 V2.00	0	20. NT IMPa4 PSF-A488 DAPI IMPa4-A546_o_TileScan_001 (Stage 15 of 49)	00-wQazt5DehjcyqG3nDH5pXe
339.275	um^3	Nucleus	0.000	1.000	856	100000831	100000003	NT PSF-A488 IMPa4-A546 DAPI 8C2-siRNA-IMP-a2-a4 V2.00	0	20. NT IMPa4 PSF-A488 DAPI IMPa4-A546_o_TileScan_001 (Stage 15 of 49)	00-wQazt5DehjcyqG3nDH5pXe
878.194	um^3	Nucleus	0.000	1.000	857	100000832	100000004	NT PSF-A488 IMPa4-A546 DAPI 8C2-siRNA-IMP-a2-a4 V2.00	0	20. NT IMPa4 PSF-A488 DAPI IMPa4-A546_o_TileScan_001 (Stage 15 of 49)	00-wQazt5DehjcyqG3nDH5pXe
832.157	um^3	Nucleus	0.000	1.000	858	100000833	100000005	NT PSF-A488 IMPa4-A546 DAPI 8C2-siRNA-IMP-a2-a4 V2.00	0	20. NT IMPa4 PSF-A488 DAPI IMPa4-A546_o_TileScan_001 (Stage 15 of 49)	00-wQazt5DehjcyqG3nDH5pXe
506.992	um^3	Nucleus	0.000	1.000	859	100000834	100000006	NT PSF-A488 IMPa4-A546 DAPI 8C2-siRNA-IMP-a2-a4 V2.00	0	20. NT IMPa4 PSF-A488 DAPI IMPa4-A546_o_TileScan_001 (Stage 15 of 49)	00-wQazt5DehjcyqG3nDH5pXe
823.166	um^3	Nucleus	0.000	1.000	860	100000835	100000007	NT PSF-A488 IMPa4-A546 DAPI 8C2-siRNA-IMP-a2-a4 V2.00	0	20. NT IMPa4 PSF-A488 DAPI IMPa4-A546_o_TileScan_001 (Stage 15 of 49)	00-wQazt5DehjcyqG3nDH5pXe
894.392	um^3	Nucleus	0.000	1.000	861	100000836	100000008	NT PSF-A488 IMPa4-A546 DAPI 8C2-siRNA-IMP-a2-a4 V2.00	0	20. NT IMPa4 PSF-A488 DAPI IMPa4-A546_o_TileScan_001 (Stage 15 of 49)	00-wQazt5DehjcyqG3nDH5pXe
257.432	um^3	Nucleus	0.000	1.000	862	100000837	100000009	NT PSF-A488 IMPa4-A546 DAPI 8C2-siRNA-IMP-a2-a4 V2.00	0	20. NT IMPa4 PSF-A488 DAPI IMPa4-A546_o_TileScan_001 (Stage 15 of 49)	00-wQazt5DehjcyqG3nDH5pXe
695.966	um^3	Nucleus	0.000	1.000	863	100000838	100000010	NT PSF-A488 IMPa4-A546 DAPI 8C2-siRNA-IMP-a2-a4 V2.00	0	20. NT IMPa4 PSF-A488 DAPI IMPa4-A546_o_TileScan_001 (Stage 15 of 49)	00-wQazt5DehjcyqG3nDH5pXe
824.134	um^3	Nucleus	0.000	1.000	864	100000839	100000011	NT PSF-A488 IMPa4-A546 DAPI 8C2-siRNA-IMP-a2-a4 V2.00	0	20. NT IMPa4 PSF-A488 DAPI IMPa4-A546_o_TileScan_001 (Stage 15 of 49)	00-wQazt5DehjcyqG3nDH5pXe
767.23	um^3	Nucleus	0.000	1.000	865	100000840	100000012	NT PSF-A488 IMPa4-A546 DAPI 8C2-siRNA-IMP-a2-a4 V2.00	0	20. NT IMPa4 PSF-A488 DAPI IMPa4-A546_o_TileScan_001 (Stage 15 of 49)	00-wQazt5DehjcyqG3nDH5pXe
959.364	um^3	Nucleus	0.000	1.000	868	100000841	100000013	NT PSF-A488 IMPa4-A546 DAPI 8C2-siRNA-IMP-a2-a4 V2.00	0	20. NT IMPa4 PSF-A488 DAPI IMPa4-A546_o_TileScan_001 (Stage 15 of 49)	00-wQazt5DehjcyqG3nDH5pXe
319.455	um^3	Nucleus	0.000	1.000	869	100000842	100000014	NT PSF-A488 IMPa4-A546 DAPI 8C2-siRNA-IMP-a2-a4 V2.00	0	20. NT IMPa4 PSF-A488 DAPI IMPa4-A546_o_TileScan_001 (Stage 15 of 49)	00-wQazt5DehjcyqG3nDH5pXe
394.402	um^3	Nucleus	0.000	1.000	870	100000843	100000015	NT PSF-A488 IMPa4-A546 DAPI 8C2-siRNA-IMP-a2-a4 V2.00	0	20. NT IMPa4 PSF-A488 DAPI IMPa4-A546_o_TileScan_001 (Stage 15 of 49)	00-wQazt5DehjcyqG3nDH5pXe
707.044	um^3	Nucleus	0.000	1.000	871	100000844	100000016	NT PSF-A488 IMPa4-A546 DAPI 8C2-siRNA-IMP-a2-a4 V2.00	0	20. NT IMPa4 PSF-A488 DAPI IMPa4-A546_o_TileScan_001 (Stage 15 of 49)	00-wQazt5DehjcyqG3nDH5pXe
720.535	um^3	Nucleus	0.000	1.000	872	100000845	100000017	NT PSF-A488 IMPa4-A546 DAPI 8C2-siRNA-IMP-a2-a4 V2.00	0	20. NT IMPa4 PSF-A488 DAPI IMPa4-A546_o_TileScan_001 (Stage 15 of 49)	00-wQazt5DehjcyqG3nDH5pXe
907.504	um^3	Nucleus	0.000	1.000	872	100000846	100000018	NT PSF-A488 IMPa4-A546 DAPI 8C2-siRNA-IMP-a2-a4 V2.00	0	20. NT IMPa4 PSF-A488 DAPI IMPa4-A546_o_TileScan_001 (Stage 15 of 49)	00-wQazt5DehjcyqG3nDH5pXe
525.852	um^3	Nucleus	0.000	1.000	873	100000847	100000019	NT PSF-A488 IMPa4-A546 DAPI 8C2-siRNA-IMP-a2-a4 V2.00	0	20. NT IMPa4 PSF-A488 DAPI IMPa4-A546_o_TileScan_001 (Stage 15 of 49)	00-wQazt5DehjcyqG3nDH5pXe
271.354	um^3	Nucleus	0.000	1.000	875	100000848	100000000	NT PSF-A488 IMPa4-A546 DAPI 8C2-siRNA-IMP-a2-a4 V2.00	0	20. NT IMPa4 PSF-A488 DAPI IMPa4-A546_p_TileScan_001 (Stage 16 of 49)	00-Ny7AkSHfBj65JGkypkc2t6
551.26	um^3	Nucleus	0.000	1.000	877	100000849	100000001	NT PSF-A488 IMPa4-A546 DAPI 8C2-siRNA-IMP-a2-a4 V2.00	0	20. NT IMPa4 PSF-A488 DAPI IMPa4-A546_p_TileScan_001 (Stage 16 of 49)	00-Ny7AkSHfBj65JGkypkc2t6
579.322	um^3	Nucleus	0.000	1.000	878	100000850	100000002	NT PSF-A488 IMPa4-A546 DAPI 8C2-siRNA-IMP-a2-a4 V2.00	0	20. NT IMPa4 PSF-A488 DAPI IMPa4-A546_p_TileScan_001 (Stage 16 of 49)	00-Ny7AkSHfBj65JGkypkc2t6
522.903	um^3	Nucleus	0.000	1.000	879	100000851	100000003	NT PSF-A488 IMPa4-A546 DAPI 8C2-siRNA-IMP-a2-a4 V2.00	0	20. NT IMPa4 PSF-A488 DAPI IMPa4-A546_p_TileScan_001 (Stage 16 of 49)	00-Ny7AkSHfBj65JGkypkc2t6
17.2413	um^3	Nucleus	0.000	1.000	880	100000852	100000004	NT PSF-A488 IMPa4-A546 DAPI 8C2-siRNA-IMP-a2-a4 V2.00	0	20. NT IMPa4 PSF-A488 DAPI IMPa4-A546_p_TileScan_001 (Stage 16 of 49)	00-Ny7AkSHfBj65JGkypkc2t6
255.738	um^3	Nucleus	0.000	1.000	880	100000853	100000005	NT PSF-A488 IMPa4-A546 DAPI 8C2-siRNA-IMP-a2-a4 V2.00	0	20. NT IMPa4 PSF-A488 DAPI IMPa4-A546_p_TileScan_001 (Stage 16 of 49)	00-Ny7AkSHfBj65JGkypkc2t6
534.775	um^3	Nucleus	0.000	1.000	881	100000854	100000006	NT PSF-A488 IMPa4-A546 DAPI 8C2-siRNA-IMP-a2-a4 V2.00	0	20. NT IMPa4 PSF-A488 DAPI IMPa4-A546_p_TileScan_001 (Stage 16 of 49)	00-Ny7AkSHfBj65JGkypkc2t6
523.628	um^3	Nucleus	0.000	1.000	882	100000855	100000007	NT PSF-A488 IMPa4-A546 DAPI 8C2-siRNA-IMP-a2-a4 V2.00	0	20. NT IMPa4 PSF-A488 DAPI IMPa4-A546_p_TileScan_001 (Stage 16 of 49)	00-Ny7AkSHfBj65JGkypkc2t6
476.344	um^3	Nucleus	0.000	1.000	883	100000856	100000008	NT PSF-A488 IMPa4-A546 DAPI 8C2-siRNA-IMP-a2-a4 V2.00	0	20. NT IMPa4 PSF-A488 DAPI IMPa4-A546_p_TileScan_001 (Stage 16 of 49)	00-Ny7AkSHfBj65JGkypkc2t6
860.922	um^3	Nucleus	0.000	1.000	884	100000857	100000009	NT PSF-A488 IMPa4-A546 DAPI 8C2-siRNA-IMP-a2-a4 V2.00	0	20. NT IMPa4 PSF-A488 DAPI IMPa4-A546_p_TileScan_001 (Stage 16 of 49)	00-Ny7AkSHfBj65JGkypkc2t6
572.267	um^3	Nucleus	0.000	1.000	885	100000858	100000010	NT PSF-A488 IMPa4-A546 DAPI 8C2-siRNA-IMP-a2-a4 V2.00	0	20. NT IMPa4 PSF-A488 DAPI IMPa4-A546_p_TileScan_001 (Stage 16 of 49)	00-Ny7AkSHfBj65JGkypkc2t6
589.501	um^3	Nucleus	0.000	1.000	886	100000859	100000011	NT PSF-A488 IMPa4-A546 DAPI 8C2-siRNA-IMP-a2-a4 V2.00	0	20. NT IMPa4 PSF-A488 DAPI IMPa4-A546_p_TileScan_001 (Stage 16 of 49)	00-Ny7AkSHfBj65JGkypkc2t6
519.84	um^3	Nucleus	0.000	1.000	887	100000860	100000012	NT PSF-A488 IMPa4-A546 DAPI 8C2-siRNA-IMP-a2-a4 V2.00	0	20. NT IMPa4 PSF-A488 DAPI IMPa4-A546_p_TileScan_001 (Stage 16 of 49)	00-Ny7AkSHfBj65JGkypkc2t6
545.619	um^3	Nucleus	0.000	1.000	888	100000861	100000013	NT PSF-A488 IMPa4-A546 DAPI 8C2-siRNA-IMP-a2-a4 V2.00	0	20. NT IMPa4 PSF-A488 DAPI IMPa4-A546_p_TileScan_001 (Stage 16 of 49)	00-Ny7AkSHfBj65JGkypkc2t6
594.174	um^3	Nucleus	0.000	1.000	889	100000862	100000014	NT PSF-A488 IMPa4-A546 DAPI 8C2-siRNA-IMP-a2-a4 V2.00	0	20. NT IMPa4 PSF-A488 DAPI IMPa4-A546_p_TileScan_001 (Stage 16 of 49)	00-Ny7AkSHfBj65JGkypkc2t6
463.488	um^3	Nucleus	0.000	1.000	889	100000863	100000015	NT PSF-A488 IMPa4-A546 DAPI 8C2-siRNA-IMP-a2-a4 V2.00	0	20. NT IMPa4 PSF-A488 DAPI IMPa4-A546_p_TileScan_001 (Stage 16 of 49)	00-Ny7AkSHfBj65JGkypkc2t6
551.154	um^3	Nucleus	0.000	1.000	890	100000864	100000016	NT PSF-A488 IMPa4-A546 DAPI 8C2-siRNA-IMP-a2-a4 V2.00	0	20. NT IMPa4 PSF-A488 DAPI IMPa4-A546_p_TileScan_001 (Stage 16 of 49)	00-Ny7AkSHfBj65JGkypkc2t6
262	um^3	Nucleus	0.000	1.000	891	100000865	100000017	NT PSF-A488 IMPa4-A546 DAPI 8C2-siRNA-IMP-a2-a4 V2.00	0	20. NT IMPa4 PSF-A488 DAPI IMPa4-A546_p_TileScan_001 (Stage 16 of 49)	00-Ny7AkSHfBj65JGkypkc2t6
507.801	um^3	Nucleus	0.000	1.000	892	100000866	100000018	NT PSF-A488 IMPa4-A546 DAPI 8C2-siRNA-IMP-a2-a4 V2.00	0	20. NT IMPa4 PSF-A488 DAPI IMPa4-A546_p_TileScan_001 (Stage 16 of 49)	00-Ny7AkSHfBj65JGkypkc2t6
906.234	um^3	Nucleus	0.000	1.000	893	100000867	100000019	NT PSF-A488 IMPa4-A546 DAPI 8C2-siRNA-IMP-a2-a4 V2.00	0	20. NT IMPa4 PSF-A488 DAPI IMPa4-A546_p_TileScan_001 (Stage 16 of 49)	00-Ny7AkSHfBj65JGkypkc2t6
664.894	um^3	Nucleus	0.000	1.000	894	100000868	100000020	NT PSF-A488 IMPa4-A546 DAPI 8C2-siRNA-IMP-a2-a4 V2.00	0	20. NT IMPa4 PSF-A488 DAPI IMPa4-A546_p_TileScan_001 (Stage 16 of 49)	00-Ny7AkSHfBj65JGkypkc2t6
914.431	um^3	Nucleus	0.000	1.000	895	100000869	100000021	NT PSF-A488 IMPa4-A546 DAPI 8C2-siRNA-IMP-a2-a4 V2.00	0	20. NT IMPa4 PSF-A488 DAPI IMPa4-A546_p_TileScan_001 (Stage 16 of 49)	00-Ny7AkSHfBj65JGkypkc2t6
596.662	um^3	Nucleus	0.000	1.000	896	100000870	100000022	NT PSF-A488 IMPa4-A546 DAPI 8C2-siRNA-IMP-a2-a4 V2.00	0	20. NT IMPa4 PSF-A488 DAPI IMPa4-A546_p_TileScan_001 (Stage 16 of 49)	00-Ny7AkSHfBj65JGkypkc2t6
610.228	um^3	Nucleus	0.000	1.000	897	100000871	100000023	NT PSF-A488 IMPa4-A546 DAPI 8C2-siRNA-IMP-a2-a4 V2.00	0	20. NT IMPa4 PSF-A488 DAPI IMPa4-A546_p_TileScan_001 (Stage 16 of 49)	00-Ny7AkSHfBj65JGkypkc2t6
8.25767	um^3	Nucleus	0.000	1.000	898	100000872	100000024	NT PSF-A488 IMPa4-A546 DAPI 8C2-siRNA-IMP-a2-a4 V2.00	0	20. NT IMPa4 PSF-A488 DAPI IMPa4-A546_p_TileScan_001 (Stage 16 of 49)	00-Ny7AkSHfBj65JGkypkc2t6
1143.21	um^3	Nucleus	0.000	1.000	898	100000873	100000025	NT PSF-A488 IMPa4-A546 DAPI 8C2-siRNA-IMP-a2-a4 V2.00	0	20. NT IMPa4 PSF-A488 DAPI IMPa4-A546_p_TileScan_001 (Stage 16 of 49)	00-Ny7AkSHfBj65JGkypkc2t6
528.188	um^3	Nucleus	0.000	1.000	900	100000874	100000026	NT PSF-A488 IMPa4-A546 DAPI 8C2-siRNA-IMP-a2-a4 V2.00	0	20. NT IMPa4 PSF-A488 DAPI IMPa4-A546_p_TileScan_001 (Stage 16 of 49)	00-Ny7AkSHfBj65JGkypkc2t6
501.117	um^3	Nucleus	0.000	1.000	901	100000875	100000027	NT PSF-A488 IMPa4-A546 DAPI 8C2-siRNA-IMP-a2-a4 V2.00	0	20. NT IMPa4 PSF-A488 DAPI IMPa4-A546_p_TileScan_001 (Stage 16 of 49)	00-Ny7AkSHfBj65JGkypkc2t6
317.678	um^3	Nucleus	0.000	1.000	902	100000876	100000000	NT PSF-A488 IMPa4-A546 DAPI 8C2-siRNA-IMP-a2-a4 V2.00	0	20. NT IMPa4 PSF-A488 DAPI IMPa4-A546_q_TileScan_001 (Stage 17 of 49)	00-6RypqR8dSFzRGBSqHsqTKo
668.433	um^3	Nucleus	0.000	1.000	903	100000877	100000001	NT PSF-A488 IMPa4-A546 DAPI 8C2-siRNA-IMP-a2-a4 V2.00	0	20. NT IMPa4 PSF-A488 DAPI IMPa4-A546_q_TileScan_001 (Stage 17 of 49)	00-6RypqR8dSFzRGBSqHsqTKo
1015.97	um^3	Nucleus	0.000	1.000	904	100000878	100000002	NT PSF-A488 IMPa4-A546 DAPI 8C2-siRNA-IMP-a2-a4 V2.00	0	20. NT IMPa4 PSF-A488 DAPI IMPa4-A546_q_TileScan_001 (Stage 17 of 49)	00-6RypqR8dSFzRGBSqHsqTKo
631.341	um^3	Nucleus	0.000	1.000	905	100000879	100000003	NT PSF-A488 IMPa4-A546 DAPI 8C2-siRNA-IMP-a2-a4 V2.00	0	20. NT IMPa4 PSF-A488 DAPI IMPa4-A546_q_TileScan_001 (Stage 17 of 49)	00-6RypqR8dSFzRGBSqHsqTKo
556.243	um^3	Nucleus	0.000	1.000	906	100000880	100000004	NT PSF-A488 IMPa4-A546 DAPI 8C2-siRNA-IMP-a2-a4 V2.00	0	20. NT IMPa4 PSF-A488 DAPI IMPa4-A546_q_TileScan_001 (Stage 17 of 49)	00-6RypqR8dSFzRGBSqHsqTKo
407.666	um^3	Nucleus	0.000	1.000	907	100000881	100000005	NT PSF-A488 IMPa4-A546 DAPI 8C2-siRNA-IMP-a2-a4 V2.00	0	20. NT IMPa4 PSF-A488 DAPI IMPa4-A546_q_TileScan_001 (Stage 17 of 49)	00-6RypqR8dSFzRGBSqHsqTKo
459.601	um^3	Nucleus	0.000	1.000	908	100000882	100000006	NT PSF-A488 IMPa4-A546 DAPI 8C2-siRNA-IMP-a2-a4 V2.00	0	20. NT IMPa4 PSF-A488 DAPI IMPa4-A546_q_TileScan_001 (Stage 17 of 49)	00-6RypqR8dSFzRGBSqHsqTKo
457.34	um^3	Nucleus	0.000	1.000	909	100000883	100000007	NT PSF-A488 IMPa4-A546 DAPI 8C2-siRNA-IMP-a2-a4 V2.00	0	20. NT IMPa4 PSF-A488 DAPI IMPa4-A546_q_TileScan_001 (Stage 17 of 49)	00-6RypqR8dSFzRGBSqHsqTKo
464.154	um^3	Nucleus	0.000	1.000	910	100000884	100000008	NT PSF-A488 IMPa4-A546 DAPI 8C2-siRNA-IMP-a2-a4 V2.00	0	20. NT IMPa4 PSF-A488 DAPI IMPa4-A546_q_TileScan_001 (Stage 17 of 49)	00-6RypqR8dSFzRGBSqHsqTKo
709.245	um^3	Nucleus	0.000	1.000	911	100000885	100000009	NT PSF-A488 IMPa4-A546 DAPI 8C2-siRNA-IMP-a2-a4 V2.00	0	20. NT IMPa4 PSF-A488 DAPI IMPa4-A546_q_TileScan_001 (Stage 17 of 49)	00-6RypqR8dSFzRGBSqHsqTKo
894.112	um^3	Nucleus	0.000	1.000	912	100000886	100000010	NT PSF-A488 IMPa4-A546 DAPI 8C2-siRNA-IMP-a2-a4 V2.00	0	20. NT IMPa4 PSF-A488 DAPI IMPa4-A546_q_TileScan_001 (Stage 17 of 49)	00-6RypqR8dSFzRGBSqHsqTKo
709.464	um^3	Nucleus	0.000	1.000	913	100000887	100000011	NT PSF-A488 IMPa4-A546 DAPI 8C2-siRNA-IMP-a2-a4 V2.00	0	20. NT IMPa4 PSF-A488 DAPI IMPa4-A546_q_TileScan_001 (Stage 17 of 49)	00-6RypqR8dSFzRGBSqHsqTKo
669.264	um^3	Nucleus	0.000	1.000	914	100000888	100000012	NT PSF-A488 IMPa4-A546 DAPI 8C2-siRNA-IMP-a2-a4 V2.00	0	20. NT IMPa4 PSF-A488 DAPI IMPa4-A546_q_TileScan_001 (Stage 17 of 49)	00-6RypqR8dSFzRGBSqHsqTKo
698.862	um^3	Nucleus	0.000	1.000	915	100000889	100000013	NT PSF-A488 IMPa4-A546 DAPI 8C2-siRNA-IMP-a2-a4 V2.00	0	20. NT IMPa4 PSF-A488 DAPI IMPa4-A546_q_TileScan_001 (Stage 17 of 49)	00-6RypqR8dSFzRGBSqHsqTKo
750.646	um^3	Nucleus	0.000	1.000	916	100000890	100000014	NT PSF-A488 IMPa4-A546 DAPI 8C2-siRNA-IMP-a2-a4 V2.00	0	20. NT IMPa4 PSF-A488 DAPI IMPa4-A546_q_TileScan_001 (Stage 17 of 49)	00-6RypqR8dSFzRGBSqHsqTKo
667.51	um^3	Nucleus	0.000	1.000	918	100000891	100000015	NT PSF-A488 IMPa4-A546 DAPI 8C2-siRNA-IMP-a2-a4 V2.00	0	20. NT IMPa4 PSF-A488 DAPI IMPa4-A546_q_TileScan_001 (Stage 17 of 49)	00-6RypqR8dSFzRGBSqHsqTKo
907.255	um^3	Nucleus	0.000	1.000	920	100000892	100000016	NT PSF-A488 IMPa4-A546 DAPI 8C2-siRNA-IMP-a2-a4 V2.00	0	20. NT IMPa4 PSF-A488 DAPI IMPa4-A546_q_TileScan_001 (Stage 17 of 49)	00-6RypqR8dSFzRGBSqHsqTKo
559.888	um^3	Nucleus	0.000	1.000	921	100000893	100000017	NT PSF-A488 IMPa4-A546 DAPI 8C2-siRNA-IMP-a2-a4 V2.00	0	20. NT IMPa4 PSF-A488 DAPI IMPa4-A546_q_TileScan_001 (Stage 17 of 49)	00-6RypqR8dSFzRGBSqHsqTKo
701.138	um^3	Nucleus	0.000	1.000	922	100000894	100000018	NT PSF-A488 IMPa4-A546 DAPI 8C2-siRNA-IMP-a2-a4 V2.00	0	20. NT IMPa4 PSF-A488 DAPI IMPa4-A546_q_TileScan_001 (Stage 17 of 49)	00-6RypqR8dSFzRGBSqHsqTKo
780.388	um^3	Nucleus	0.000	1.000	923	100000895	100000019	NT PSF-A488 IMPa4-A546 DAPI 8C2-siRNA-IMP-a2-a4 V2.00	0	20. NT IMPa4 PSF-A488 DAPI IMPa4-A546_q_TileScan_001 (Stage 17 of 49)	00-6RypqR8dSFzRGBSqHsqTKo
452.319	um^3	Nucleus	0.000	1.000	924	100000896	100000020	NT PSF-A488 IMPa4-A546 DAPI 8C2-siRNA-IMP-a2-a4 V2.00	0	20. NT IMPa4 PSF-A488 DAPI IMPa4-A546_q_TileScan_001 (Stage 17 of 49)	00-6RypqR8dSFzRGBSqHsqTKo
402.319	um^3	Nucleus	0.000	1.000	925	100000897	100000021	NT PSF-A488 IMPa4-A546 DAPI 8C2-siRNA-IMP-a2-a4 V2.00	0	20. NT IMPa4 PSF-A488 DAPI IMPa4-A546_q_TileScan_001 (Stage 17 of 49)	00-6RypqR8dSFzRGBSqHsqTKo
400.005	um^3	Nucleus	0.000	1.000	926	100000898	100000022	NT PSF-A488 IMPa4-A546 DAPI 8C2-siRNA-IMP-a2-a4 V2.00	0	20. NT IMPa4 PSF-A488 DAPI IMPa4-A546_q_TileScan_001 (Stage 17 of 49)	00-6RypqR8dSFzRGBSqHsqTKo
435.025	um^3	Nucleus	0.000	1.000	927	100000899	100000023	NT PSF-A488 IMPa4-A546 DAPI 8C2-siRNA-IMP-a2-a4 V2.00	0	20. NT IMPa4 PSF-A488 DAPI IMPa4-A546_q_TileScan_001 (Stage 17 of 49)	00-6RypqR8dSFzRGBSqHsqTKo
469.621	um^3	Nucleus	0.000	1.000	927	100000900	100000024	NT PSF-A488 IMPa4-A546 DAPI 8C2-siRNA-IMP-a2-a4 V2.00	0	20. NT IMPa4 PSF-A488 DAPI IMPa4-A546_q_TileScan_001 (Stage 17 of 49)	00-6RypqR8dSFzRGBSqHsqTKo
0.582272	um^3	Nucleus	0.000	1.000	927	100000901	100000025	NT PSF-A488 IMPa4-A546 DAPI 8C2-siRNA-IMP-a2-a4 V2.00	0	20. NT IMPa4 PSF-A488 DAPI IMPa4-A546_q_TileScan_001 (Stage 17 of 49)	00-6RypqR8dSFzRGBSqHsqTKo
707.83	um^3	Nucleus	0.000	1.000	928	100000902	100000026	NT PSF-A488 IMPa4-A546 DAPI 8C2-siRNA-IMP-a2-a4 V2.00	0	20. NT IMPa4 PSF-A488 DAPI IMPa4-A546_q_TileScan_001 (Stage 17 of 49)	00-6RypqR8dSFzRGBSqHsqTKo
672.992	um^3	Nucleus	0.000	1.000	929	100000903	100000027	NT PSF-A488 IMPa4-A546 DAPI 8C2-siRNA-IMP-a2-a4 V2.00	0	20. NT IMPa4 PSF-A488 DAPI IMPa4-A546_q_TileScan_001 (Stage 17 of 49)	00-6RypqR8dSFzRGBSqHsqTKo
928.345	um^3	Nucleus	0.000	1.000	930	100000904	100000000	NT PSF-A488 IMPa4-A546 DAPI 8C2-siRNA-IMP-a2-a4 V2.00	0	20. NT IMPa4 PSF-A488 DAPI IMPa4-A546_r_TileScan_001 (Stage 18 of 49)	00-3okn3jGcSv6JdD63b8SXEf
756.325	um^3	Nucleus	0.000	1.000	931	100000905	100000001	NT PSF-A488 IMPa4-A546 DAPI 8C2-siRNA-IMP-a2-a4 V2.00	0	20. NT IMPa4 PSF-A488 DAPI IMPa4-A546_r_TileScan_001 (Stage 18 of 49)	00-3okn3jGcSv6JdD63b8SXEf
682.014	um^3	Nucleus	0.000	1.000	932	100000906	100000002	NT PSF-A488 IMPa4-A546 DAPI 8C2-siRNA-IMP-a2-a4 V2.00	0	20. NT IMPa4 PSF-A488 DAPI IMPa4-A546_r_TileScan_001 (Stage 18 of 49)	00-3okn3jGcSv6JdD63b8SXEf
980.402	um^3	Nucleus	0.000	1.000	933	100000907	100000003	NT PSF-A488 IMPa4-A546 DAPI 8C2-siRNA-IMP-a2-a4 V2.00	0	20. NT IMPa4 PSF-A488 DAPI IMPa4-A546_r_TileScan_001 (Stage 18 of 49)	00-3okn3jGcSv6JdD63b8SXEf
706.681	um^3	Nucleus	0.000	1.000	934	100000908	100000004	NT PSF-A488 IMPa4-A546 DAPI 8C2-siRNA-IMP-a2-a4 V2.00	0	20. NT IMPa4 PSF-A488 DAPI IMPa4-A546_r_TileScan_001 (Stage 18 of 49)	00-3okn3jGcSv6JdD63b8SXEf
677.083	um^3	Nucleus	0.000	1.000	937	100000909	100000005	NT PSF-A488 IMPa4-A546 DAPI 8C2-siRNA-IMP-a2-a4 V2.00	0	20. NT IMPa4 PSF-A488 DAPI IMPa4-A546_r_TileScan_001 (Stage 18 of 49)	00-3okn3jGcSv6JdD63b8SXEf
597.365	um^3	Nucleus	0.000	1.000	939	100000910	100000006	NT PSF-A488 IMPa4-A546 DAPI 8C2-siRNA-IMP-a2-a4 V2.00	0	20. NT IMPa4 PSF-A488 DAPI IMPa4-A546_r_TileScan_001 (Stage 18 of 49)	00-3okn3jGcSv6JdD63b8SXEf
357.885	um^3	Nucleus	0.000	1.000	941	100000911	100000007	NT PSF-A488 IMPa4-A546 DAPI 8C2-siRNA-IMP-a2-a4 V2.00	0	20. NT IMPa4 PSF-A488 DAPI IMPa4-A546_r_TileScan_001 (Stage 18 of 49)	00-3okn3jGcSv6JdD63b8SXEf
660.228	um^3	Nucleus	0.000	1.000	942	100000912	100000008	NT PSF-A488 IMPa4-A546 DAPI 8C2-siRNA-IMP-a2-a4 V2.00	0	20. NT IMPa4 PSF-A488 DAPI IMPa4-A546_r_TileScan_001 (Stage 18 of 49)	00-3okn3jGcSv6JdD63b8SXEf
394.478	um^3	Nucleus	0.000	1.000	943	100000913	100000009	NT PSF-A488 IMPa4-A546 DAPI 8C2-siRNA-IMP-a2-a4 V2.00	0	20. NT IMPa4 PSF-A488 DAPI IMPa4-A546_r_TileScan_001 (Stage 18 of 49)	00-3okn3jGcSv6JdD63b8SXEf
651.864	um^3	Nucleus	0.000	1.000	944	100000914	100000010	NT PSF-A488 IMPa4-A546 DAPI 8C2-siRNA-IMP-a2-a4 V2.00	0	20. NT IMPa4 PSF-A488 DAPI IMPa4-A546_r_TileScan_001 (Stage 18 of 49)	00-3okn3jGcSv6JdD63b8SXEf
276.473	um^3	Nucleus	0.000	1.000	945	100000915	100000011	NT PSF-A488 IMPa4-A546 DAPI 8C2-siRNA-IMP-a2-a4 V2.00	0	20. NT IMPa4 PSF-A488 DAPI IMPa4-A546_r_TileScan_001 (Stage 18 of 49)	00-3okn3jGcSv6JdD63b8SXEf
486.711	um^3	Nucleus	0.000	1.000	946	100000916	100000012	NT PSF-A488 IMPa4-A546 DAPI 8C2-siRNA-IMP-a2-a4 V2.00	0	20. NT IMPa4 PSF-A488 DAPI IMPa4-A546_r_TileScan_001 (Stage 18 of 49)	00-3okn3jGcSv6JdD63b8SXEf
485.335	um^3	Nucleus	0.000	1.000	947	100000917	100000013	NT PSF-A488 IMPa4-A546 DAPI 8C2-siRNA-IMP-a2-a4 V2.00	0	20. NT IMPa4 PSF-A488 DAPI IMPa4-A546_r_TileScan_001 (Stage 18 of 49)	00-3okn3jGcSv6JdD63b8SXEf
640.945	um^3	Nucleus	0.000	1.000	948	100000918	100000014	NT PSF-A488 IMPa4-A546 DAPI 8C2-siRNA-IMP-a2-a4 V2.00	0	20. NT IMPa4 PSF-A488 DAPI IMPa4-A546_r_TileScan_001 (Stage 18 of 49)	00-3okn3jGcSv6JdD63b8SXEf
801.077	um^3	Nucleus	0.000	1.000	949	100000919	100000015	NT PSF-A488 IMPa4-A546 DAPI 8C2-siRNA-IMP-a2-a4 V2.00	0	20. NT IMPa4 PSF-A488 DAPI IMPa4-A546_r_TileScan_001 (Stage 18 of 49)	00-3okn3jGcSv6JdD63b8SXEf
880.848	um^3	Nucleus	0.000	1.000	951	100000920	100000016	NT PSF-A488 IMPa4-A546 DAPI 8C2-siRNA-IMP-a2-a4 V2.00	0	20. NT IMPa4 PSF-A488 DAPI IMPa4-A546_r_TileScan_001 (Stage 18 of 49)	00-3okn3jGcSv6JdD63b8SXEf
614.417	um^3	Nucleus	0.000	1.000	952	100000921	100000017	NT PSF-A488 IMPa4-A546 DAPI 8C2-siRNA-IMP-a2-a4 V2.00	0	20. NT IMPa4 PSF-A488 DAPI IMPa4-A546_r_TileScan_001 (Stage 18 of 49)	00-3okn3jGcSv6JdD63b8SXEf
819.627	um^3	Nucleus	0.000	1.000	953	100000922	100000018	NT PSF-A488 IMPa4-A546 DAPI 8C2-siRNA-IMP-a2-a4 V2.00	0	20. NT IMPa4 PSF-A488 DAPI IMPa4-A546_r_TileScan_001 (Stage 18 of 49)	00-3okn3jGcSv6JdD63b8SXEf
445.483	um^3	Nucleus	0.000	1.000	954	100000923	100000019	NT PSF-A488 IMPa4-A546 DAPI 8C2-siRNA-IMP-a2-a4 V2.00	0	20. NT IMPa4 PSF-A488 DAPI IMPa4-A546_r_TileScan_001 (Stage 18 of 49)	00-3okn3jGcSv6JdD63b8SXEf
474.324	um^3	Nucleus	0.000	1.000	955	100000924	100000020	NT PSF-A488 IMPa4-A546 DAPI 8C2-siRNA-IMP-a2-a4 V2.00	0	20. NT IMPa4 PSF-A488 DAPI IMPa4-A546_r_TileScan_001 (Stage 18 of 49)	00-3okn3jGcSv6JdD63b8SXEf
689.326	um^3	Nucleus	0.000	1.000	957	100000925	100000000	NT PSF-A488 IMPa4-A546 DAPI 8C2-siRNA-IMP-a2-a4 V2.00	0	20. NT IMPa4 PSF-A488 DAPI IMPa4-A546_s_TileScan_001 (Stage 19 of 49)	00-tYvYLzUm8CxHRuGLHmYmgb
426.941	um^3	Nucleus	0.000	1.000	959	100000926	100000001	NT PSF-A488 IMPa4-A546 DAPI 8C2-siRNA-IMP-a2-a4 V2.00	0	20. NT IMPa4 PSF-A488 DAPI IMPa4-A546_s_TileScan_001 (Stage 19 of 49)	00-tYvYLzUm8CxHRuGLHmYmgb
510.486	um^3	Nucleus	0.000	1.000	960	100000927	100000002	NT PSF-A488 IMPa4-A546 DAPI 8C2-siRNA-IMP-a2-a4 V2.00	0	20. NT IMPa4 PSF-A488 DAPI IMPa4-A546_s_TileScan_001 (Stage 19 of 49)	00-tYvYLzUm8CxHRuGLHmYmgb
273.925	um^3	Nucleus	0.000	1.000	961	100000928	100000003	NT PSF-A488 IMPa4-A546 DAPI 8C2-siRNA-IMP-a2-a4 V2.00	0	20. NT IMPa4 PSF-A488 DAPI IMPa4-A546_s_TileScan_001 (Stage 19 of 49)	00-tYvYLzUm8CxHRuGLHmYmgb
1878.91	um^3	Nucleus	0.000	1.000	962	100000929	100000004	NT PSF-A488 IMPa4-A546 DAPI 8C2-siRNA-IMP-a2-a4 V2.00	0	20. NT IMPa4 PSF-A488 DAPI IMPa4-A546_s_TileScan_001 (Stage 19 of 49)	00-tYvYLzUm8CxHRuGLHmYmgb
492.503	um^3	Nucleus	0.000	1.000	963	100000930	100000005	NT PSF-A488 IMPa4-A546 DAPI 8C2-siRNA-IMP-a2-a4 V2.00	0	20. NT IMPa4 PSF-A488 DAPI IMPa4-A546_s_TileScan_001 (Stage 19 of 49)	00-tYvYLzUm8CxHRuGLHmYmgb
380.934	um^3	Nucleus	0.000	1.000	963	100000931	100000006	NT PSF-A488 IMPa4-A546 DAPI 8C2-siRNA-IMP-a2-a4 V2.00	0	20. NT IMPa4 PSF-A488 DAPI IMPa4-A546_s_TileScan_001 (Stage 19 of 49)	00-tYvYLzUm8CxHRuGLHmYmgb
854.124	um^3	Nucleus	0.000	1.000	964	100000932	100000007	NT PSF-A488 IMPa4-A546 DAPI 8C2-siRNA-IMP-a2-a4 V2.00	0	20. NT IMPa4 PSF-A488 DAPI IMPa4-A546_s_TileScan_001 (Stage 19 of 49)	00-tYvYLzUm8CxHRuGLHmYmgb
628.543	um^3	Nucleus	0.000	1.000	965	100000933	100000008	NT PSF-A488 IMPa4-A546 DAPI 8C2-siRNA-IMP-a2-a4 V2.00	0	20. NT IMPa4 PSF-A488 DAPI IMPa4-A546_s_TileScan_001 (Stage 19 of 49)	00-tYvYLzUm8CxHRuGLHmYmgb
822.16	um^3	Nucleus	0.000	1.000	966	100000934	100000009	NT PSF-A488 IMPa4-A546 DAPI 8C2-siRNA-IMP-a2-a4 V2.00	0	20. NT IMPa4 PSF-A488 DAPI IMPa4-A546_s_TileScan_001 (Stage 19 of 49)	00-tYvYLzUm8CxHRuGLHmYmgb
523.84	um^3	Nucleus	0.000	1.000	967	100000935	100000010	NT PSF-A488 IMPa4-A546 DAPI 8C2-siRNA-IMP-a2-a4 V2.00	0	20. NT IMPa4 PSF-A488 DAPI IMPa4-A546_s_TileScan_001 (Stage 19 of 49)	00-tYvYLzUm8CxHRuGLHmYmgb
468.782	um^3	Nucleus	0.000	1.000	968	100000936	100000011	NT PSF-A488 IMPa4-A546 DAPI 8C2-siRNA-IMP-a2-a4 V2.00	0	20. NT IMPa4 PSF-A488 DAPI IMPa4-A546_s_TileScan_001 (Stage 19 of 49)	00-tYvYLzUm8CxHRuGLHmYmgb
618.123	um^3	Nucleus	0.000	1.000	969	100000937	100000012	NT PSF-A488 IMPa4-A546 DAPI 8C2-siRNA-IMP-a2-a4 V2.00	0	20. NT IMPa4 PSF-A488 DAPI IMPa4-A546_s_TileScan_001 (Stage 19 of 49)	00-tYvYLzUm8CxHRuGLHmYmgb
589.569	um^3	Nucleus	0.000	1.000	970	100000938	100000013	NT PSF-A488 IMPa4-A546 DAPI 8C2-siRNA-IMP-a2-a4 V2.00	0	20. NT IMPa4 PSF-A488 DAPI IMPa4-A546_s_TileScan_001 (Stage 19 of 49)	00-tYvYLzUm8CxHRuGLHmYmgb
556.841	um^3	Nucleus	0.000	1.000	970	100000939	100000014	NT PSF-A488 IMPa4-A546 DAPI 8C2-siRNA-IMP-a2-a4 V2.00	0	20. NT IMPa4 PSF-A488 DAPI IMPa4-A546_s_TileScan_001 (Stage 19 of 49)	00-tYvYLzUm8CxHRuGLHmYmgb
601.948	um^3	Nucleus	0.000	1.000	971	100000940	100000015	NT PSF-A488 IMPa4-A546 DAPI 8C2-siRNA-IMP-a2-a4 V2.00	0	20. NT IMPa4 PSF-A488 DAPI IMPa4-A546_s_TileScan_001 (Stage 19 of 49)	00-tYvYLzUm8CxHRuGLHmYmgb
472.192	um^3	Nucleus	0.000	1.000	973	100000941	100000016	NT PSF-A488 IMPa4-A546 DAPI 8C2-siRNA-IMP-a2-a4 V2.00	0	20. NT IMPa4 PSF-A488 DAPI IMPa4-A546_s_TileScan_001 (Stage 19 of 49)	00-tYvYLzUm8CxHRuGLHmYmgb
503.892	um^3	Nucleus	0.000	1.000	974	100000942	100000017	NT PSF-A488 IMPa4-A546 DAPI 8C2-siRNA-IMP-a2-a4 V2.00	0	20. NT IMPa4 PSF-A488 DAPI IMPa4-A546_s_TileScan_001 (Stage 19 of 49)	00-tYvYLzUm8CxHRuGLHmYmgb
428.794	um^3	Nucleus	0.000	1.000	975	100000943	100000018	NT PSF-A488 IMPa4-A546 DAPI 8C2-siRNA-IMP-a2-a4 V2.00	0	20. NT IMPa4 PSF-A488 DAPI IMPa4-A546_s_TileScan_001 (Stage 19 of 49)	00-tYvYLzUm8CxHRuGLHmYmgb
260.661	um^3	Nucleus	0.000	1.000	976	100000944	100000019	NT PSF-A488 IMPa4-A546 DAPI 8C2-siRNA-IMP-a2-a4 V2.00	0	20. NT IMPa4 PSF-A488 DAPI IMPa4-A546_s_TileScan_001 (Stage 19 of 49)	00-tYvYLzUm8CxHRuGLHmYmgb
405.057	um^3	Nucleus	0.000	1.000	977	100000945	100000020	NT PSF-A488 IMPa4-A546 DAPI 8C2-siRNA-IMP-a2-a4 V2.00	0	20. NT IMPa4 PSF-A488 DAPI IMPa4-A546_s_TileScan_001 (Stage 19 of 49)	00-tYvYLzUm8CxHRuGLHmYmgb
626.94	um^3	Nucleus	0.000	1.000	978	100000946	100000021	NT PSF-A488 IMPa4-A546 DAPI 8C2-siRNA-IMP-a2-a4 V2.00	0	20. NT IMPa4 PSF-A488 DAPI IMPa4-A546_s_TileScan_001 (Stage 19 of 49)	00-tYvYLzUm8CxHRuGLHmYmgb
527.561	um^3	Nucleus	0.000	1.000	979	100000947	100000022	NT PSF-A488 IMPa4-A546 DAPI 8C2-siRNA-IMP-a2-a4 V2.00	0	20. NT IMPa4 PSF-A488 DAPI IMPa4-A546_s_TileScan_001 (Stage 19 of 49)	00-tYvYLzUm8CxHRuGLHmYmgb
567.465	um^3	Nucleus	0.000	1.000	980	100000948	100000023	NT PSF-A488 IMPa4-A546 DAPI 8C2-siRNA-IMP-a2-a4 V2.00	0	20. NT IMPa4 PSF-A488 DAPI IMPa4-A546_s_TileScan_001 (Stage 19 of 49)	00-tYvYLzUm8CxHRuGLHmYmgb
587.489	um^3	Nucleus	0.000	1.000	981	100000949	100000024	NT PSF-A488 IMPa4-A546 DAPI 8C2-siRNA-IMP-a2-a4 V2.00	0	20. NT IMPa4 PSF-A488 DAPI IMPa4-A546_s_TileScan_001 (Stage 19 of 49)	00-tYvYLzUm8CxHRuGLHmYmgb
306.585	um^3	Nucleus	0.000	1.000	982	100000950	100000025	NT PSF-A488 IMPa4-A546 DAPI 8C2-siRNA-IMP-a2-a4 V2.00	0	20. NT IMPa4 PSF-A488 DAPI IMPa4-A546_s_TileScan_001 (Stage 19 of 49)	00-tYvYLzUm8CxHRuGLHmYmgb
522.184	um^3	Nucleus	0.000	1.000	983	100000951	100000026	NT PSF-A488 IMPa4-A546 DAPI 8C2-siRNA-IMP-a2-a4 V2.00	0	20. NT IMPa4 PSF-A488 DAPI IMPa4-A546_s_TileScan_001 (Stage 19 of 49)	00-tYvYLzUm8CxHRuGLHmYmgb
304.604	um^3	Nucleus	0.000	1.000	983	100000952	100000027	NT PSF-A488 IMPa4-A546 DAPI 8C2-siRNA-IMP-a2-a4 V2.00	0	20. NT IMPa4 PSF-A488 DAPI IMPa4-A546_s_TileScan_001 (Stage 19 of 49)	00-tYvYLzUm8CxHRuGLHmYmgb
830.932	um^3	Nucleus	0.000	1.000	984	100000953	100000000	NT PSF-A488 IMPa4-A546 DAPI 8C2-siRNA-IMP-a2-a4 V2.00	0	20. NT IMPa4 PSF-A488 DAPI IMPa4-A546_t_TileScan_001 (Stage 20 of 49)	00-ST9pYAcMVTgobtyvXx749b
543.834	um^3	Nucleus	0.000	1.000	985	100000954	100000001	NT PSF-A488 IMPa4-A546 DAPI 8C2-siRNA-IMP-a2-a4 V2.00	0	20. NT IMPa4 PSF-A488 DAPI IMPa4-A546_t_TileScan_001 (Stage 20 of 49)	00-ST9pYAcMVTgobtyvXx749b
849.806	um^3	Nucleus	0.000	1.000	987	100000955	100000002	NT PSF-A488 IMPa4-A546 DAPI 8C2-siRNA-IMP-a2-a4 V2.00	0	20. NT IMPa4 PSF-A488 DAPI IMPa4-A546_t_TileScan_001 (Stage 20 of 49)	00-ST9pYAcMVTgobtyvXx749b
615.28	um^3	Nucleus	0.000	1.000	988	100000956	100000003	NT PSF-A488 IMPa4-A546 DAPI 8C2-siRNA-IMP-a2-a4 V2.00	0	20. NT IMPa4 PSF-A488 DAPI IMPa4-A546_t_TileScan_001 (Stage 20 of 49)	00-ST9pYAcMVTgobtyvXx749b
503.415	um^3	Nucleus	0.000	1.000	989	100000957	100000004	NT PSF-A488 IMPa4-A546 DAPI 8C2-siRNA-IMP-a2-a4 V2.00	0	20. NT IMPa4 PSF-A488 DAPI IMPa4-A546_t_TileScan_001 (Stage 20 of 49)	00-ST9pYAcMVTgobtyvXx749b
511.968	um^3	Nucleus	0.000	1.000	990	100000958	100000005	NT PSF-A488 IMPa4-A546 DAPI 8C2-siRNA-IMP-a2-a4 V2.00	0	20. NT IMPa4 PSF-A488 DAPI IMPa4-A546_t_TileScan_001 (Stage 20 of 49)	00-ST9pYAcMVTgobtyvXx749b
437.725	um^3	Nucleus	0.000	1.000	991	100000959	100000006	NT PSF-A488 IMPa4-A546 DAPI 8C2-siRNA-IMP-a2-a4 V2.00	0	20. NT IMPa4 PSF-A488 DAPI IMPa4-A546_t_TileScan_001 (Stage 20 of 49)	00-ST9pYAcMVTgobtyvXx749b
482.015	um^3	Nucleus	0.000	1.000	993	100000960	100000007	NT PSF-A488 IMPa4-A546 DAPI 8C2-siRNA-IMP-a2-a4 V2.00	0	20. NT IMPa4 PSF-A488 DAPI IMPa4-A546_t_TileScan_001 (Stage 20 of 49)	00-ST9pYAcMVTgobtyvXx749b
695.255	um^3	Nucleus	0.000	1.000	994	100000961	100000008	NT PSF-A488 IMPa4-A546 DAPI 8C2-siRNA-IMP-a2-a4 V2.00	0	20. NT IMPa4 PSF-A488 DAPI IMPa4-A546_t_TileScan_001 (Stage 20 of 49)	00-ST9pYAcMVTgobtyvXx749b
496.194	um^3	Nucleus	0.000	1.000	995	100000962	100000009	NT PSF-A488 IMPa4-A546 DAPI 8C2-siRNA-IMP-a2-a4 V2.00	0	20. NT IMPa4 PSF-A488 DAPI IMPa4-A546_t_TileScan_001 (Stage 20 of 49)	00-ST9pYAcMVTgobtyvXx749b
42.4226	um^3	Nucleus	0.000	1.000	995	100000963	100000010	NT PSF-A488 IMPa4-A546 DAPI 8C2-siRNA-IMP-a2-a4 V2.00	0	20. NT IMPa4 PSF-A488 DAPI IMPa4-A546_t_TileScan_001 (Stage 20 of 49)	00-ST9pYAcMVTgobtyvXx749b
560.591	um^3	Nucleus	0.000	1.000	996	100000964	100000011	NT PSF-A488 IMPa4-A546 DAPI 8C2-siRNA-IMP-a2-a4 V2.00	0	20. NT IMPa4 PSF-A488 DAPI IMPa4-A546_t_TileScan_001 (Stage 20 of 49)	00-ST9pYAcMVTgobtyvXx749b
662.255	um^3	Nucleus	0.000	1.000	997	100000965	100000012	NT PSF-A488 IMPa4-A546 DAPI 8C2-siRNA-IMP-a2-a4 V2.00	0	20. NT IMPa4 PSF-A488 DAPI IMPa4-A546_t_TileScan_001 (Stage 20 of 49)	00-ST9pYAcMVTgobtyvXx749b
637.716	um^3	Nucleus	0.000	1.000	998	100000966	100000013	NT PSF-A488 IMPa4-A546 DAPI 8C2-siRNA-IMP-a2-a4 V2.00	0	20. NT IMPa4 PSF-A488 DAPI IMPa4-A546_t_TileScan_001 (Stage 20 of 49)	00-ST9pYAcMVTgobtyvXx749b
561.612	um^3	Nucleus	0.000	1.000	999	100000967	100000014	NT PSF-A488 IMPa4-A546 DAPI 8C2-siRNA-IMP-a2-a4 V2.00	0	20. NT IMPa4 PSF-A488 DAPI IMPa4-A546_t_TileScan_001 (Stage 20 of 49)	00-ST9pYAcMVTgobtyvXx749b
749.104	um^3	Nucleus	0.000	1.000	1000	100000968	100000015	NT PSF-A488 IMPa4-A546 DAPI 8C2-siRNA-IMP-a2-a4 V2.00	0	20. NT IMPa4 PSF-A488 DAPI IMPa4-A546_t_TileScan_001 (Stage 20 of 49)	00-ST9pYAcMVTgobtyvXx749b
639.818	um^3	Nucleus	0.000	1.000	1000	100000969	100000016	NT PSF-A488 IMPa4-A546 DAPI 8C2-siRNA-IMP-a2-a4 V2.00	0	20. NT IMPa4 PSF-A488 DAPI IMPa4-A546_t_TileScan_001 (Stage 20 of 49)	00-ST9pYAcMVTgobtyvXx749b
670.754	um^3	Nucleus	0.000	1.000	1001	100000970	100000017	NT PSF-A488 IMPa4-A546 DAPI 8C2-siRNA-IMP-a2-a4 V2.00	0	20. NT IMPa4 PSF-A488 DAPI IMPa4-A546_t_TileScan_001 (Stage 20 of 49)	00-ST9pYAcMVTgobtyvXx749b
596.269	um^3	Nucleus	0.000	1.000	1002	100000971	100000018	NT PSF-A488 IMPa4-A546 DAPI 8C2-siRNA-IMP-a2-a4 V2.00	0	20. NT IMPa4 PSF-A488 DAPI IMPa4-A546_t_TileScan_001 (Stage 20 of 49)	00-ST9pYAcMVTgobtyvXx749b
593.388	um^3	Nucleus	0.000	1.000	1003	100000972	100000019	NT PSF-A488 IMPa4-A546 DAPI 8C2-siRNA-IMP-a2-a4 V2.00	0	20. NT IMPa4 PSF-A488 DAPI IMPa4-A546_t_TileScan_001 (Stage 20 of 49)	00-ST9pYAcMVTgobtyvXx749b
572.464	um^3	Nucleus	0.000	1.000	1004	100000973	100000020	NT PSF-A488 IMPa4-A546 DAPI 8C2-siRNA-IMP-a2-a4 V2.00	0	20. NT IMPa4 PSF-A488 DAPI IMPa4-A546_t_TileScan_001 (Stage 20 of 49)	00-ST9pYAcMVTgobtyvXx749b
643.455	um^3	Nucleus	0.000	1.000	1005	100000974	100000021	NT PSF-A488 IMPa4-A546 DAPI 8C2-siRNA-IMP-a2-a4 V2.00	0	20. NT IMPa4 PSF-A488 DAPI IMPa4-A546_t_TileScan_001 (Stage 20 of 49)	00-ST9pYAcMVTgobtyvXx749b
479.883	um^3	Nucleus	0.000	1.000	1006	100000975	100000022	NT PSF-A488 IMPa4-A546 DAPI 8C2-siRNA-IMP-a2-a4 V2.00	0	20. NT IMPa4 PSF-A488 DAPI IMPa4-A546_t_TileScan_001 (Stage 20 of 49)	00-ST9pYAcMVTgobtyvXx749b
503.763	um^3	Nucleus	0.000	1.000	1007	100000976	100000023	NT PSF-A488 IMPa4-A546 DAPI 8C2-siRNA-IMP-a2-a4 V2.00	0	20. NT IMPa4 PSF-A488 DAPI IMPa4-A546_t_TileScan_001 (Stage 20 of 49)	00-ST9pYAcMVTgobtyvXx749b
589.871	um^3	Nucleus	0.000	1.000	1008	100000977	100000024	NT PSF-A488 IMPa4-A546 DAPI 8C2-siRNA-IMP-a2-a4 V2.00	0	20. NT IMPa4 PSF-A488 DAPI IMPa4-A546_t_TileScan_001 (Stage 20 of 49)	00-ST9pYAcMVTgobtyvXx749b
246.097	um^3	Nucleus	0.000	1.000	1009	100000978	100000025	NT PSF-A488 IMPa4-A546 DAPI 8C2-siRNA-IMP-a2-a4 V2.00	0	20. NT IMPa4 PSF-A488 DAPI IMPa4-A546_t_TileScan_001 (Stage 20 of 49)	00-ST9pYAcMVTgobtyvXx749b
408.732	um^3	Nucleus	0.000	1.000	1010	100000979	100000026	NT PSF-A488 IMPa4-A546 DAPI 8C2-siRNA-IMP-a2-a4 V2.00	0	20. NT IMPa4 PSF-A488 DAPI IMPa4-A546_t_TileScan_001 (Stage 20 of 49)	00-ST9pYAcMVTgobtyvXx749b
601.154	um^3	Nucleus	0.000	1.000	1013	100000980	100000027	NT PSF-A488 IMPa4-A546 DAPI 8C2-siRNA-IMP-a2-a4 V2.00	0	20. NT IMPa4 PSF-A488 DAPI IMPa4-A546_t_TileScan_001 (Stage 20 of 49)	00-ST9pYAcMVTgobtyvXx749b
631.356	um^3	Nucleus	0.000	1.000	1015	100000981	100000028	NT PSF-A488 IMPa4-A546 DAPI 8C2-siRNA-IMP-a2-a4 V2.00	0	20. NT IMPa4 PSF-A488 DAPI IMPa4-A546_t_TileScan_001 (Stage 20 of 49)	00-ST9pYAcMVTgobtyvXx749b
783.586	um^3	Nucleus	0.000	1.000	1016	100000982	100000029	NT PSF-A488 IMPa4-A546 DAPI 8C2-siRNA-IMP-a2-a4 V2.00	0	20. NT IMPa4 PSF-A488 DAPI IMPa4-A546_t_TileScan_001 (Stage 20 of 49)	00-ST9pYAcMVTgobtyvXx749b
393.986	um^3	Nucleus	0.000	1.000	1017	100000983	100000030	NT PSF-A488 IMPa4-A546 DAPI 8C2-siRNA-IMP-a2-a4 V2.00	0	20. NT IMPa4 PSF-A488 DAPI IMPa4-A546_t_TileScan_001 (Stage 20 of 49)	00-ST9pYAcMVTgobtyvXx749b
372.941	um^3	Nucleus	0.000	1.000	1017	100000984	100000031	NT PSF-A488 IMPa4-A546 DAPI 8C2-siRNA-IMP-a2-a4 V2.00	0	20. NT IMPa4 PSF-A488 DAPI IMPa4-A546_t_TileScan_001 (Stage 20 of 49)	00-ST9pYAcMVTgobtyvXx749b
377.652	um^3	Nucleus	0.000	1.000	1018	100000985	100000032	NT PSF-A488 IMPa4-A546 DAPI 8C2-siRNA-IMP-a2-a4 V2.00	0	20. NT IMPa4 PSF-A488 DAPI IMPa4-A546_t_TileScan_001 (Stage 20 of 49)	00-ST9pYAcMVTgobtyvXx749b
557.06	um^3	Nucleus	0.000	1.000	1019	100000986	100000033	NT PSF-A488 IMPa4-A546 DAPI 8C2-siRNA-IMP-a2-a4 V2.00	0	20. NT IMPa4 PSF-A488 DAPI IMPa4-A546_t_TileScan_001 (Stage 20 of 49)	00-ST9pYAcMVTgobtyvXx749b
420.725	um^3	Nucleus	0.000	1.000	1022	100000987	100000000	NT PSF-A488 IMPa4-A546 DAPI 8C2-siRNA-IMP-a2-a4 V2.00	0	20. NT IMPa4 PSF-A488 DAPI IMPa4-A546_u_TileScan_001 (Stage 21 of 49)	00-SX36YG8LHx7krmi5kcj67E
136.494	um^3	Nucleus	0.000	1.000	1024	100000988	100000001	NT PSF-A488 IMPa4-A546 DAPI 8C2-siRNA-IMP-a2-a4 V2.00	0	20. NT IMPa4 PSF-A488 DAPI IMPa4-A546_u_TileScan_001 (Stage 21 of 49)	00-SX36YG8LHx7krmi5kcj67E
545.399	um^3	Nucleus	0.000	1.000	1026	100000989	100000002	NT PSF-A488 IMPa4-A546 DAPI 8C2-siRNA-IMP-a2-a4 V2.00	0	20. NT IMPa4 PSF-A488 DAPI IMPa4-A546_u_TileScan_001 (Stage 21 of 49)	00-SX36YG8LHx7krmi5kcj67E
488.995	um^3	Nucleus	0.000	1.000	1028	100000990	100000003	NT PSF-A488 IMPa4-A546 DAPI 8C2-siRNA-IMP-a2-a4 V2.00	0	20. NT IMPa4 PSF-A488 DAPI IMPa4-A546_u_TileScan_001 (Stage 21 of 49)	00-SX36YG8LHx7krmi5kcj67E
441.626	um^3	Nucleus	0.000	1.000	1029	100000991	100000004	NT PSF-A488 IMPa4-A546 DAPI 8C2-siRNA-IMP-a2-a4 V2.00	0	20. NT IMPa4 PSF-A488 DAPI IMPa4-A546_u_TileScan_001 (Stage 21 of 49)	00-SX36YG8LHx7krmi5kcj67E
260.464	um^3	Nucleus	0.000	1.000	1030	100000992	100000005	NT PSF-A488 IMPa4-A546 DAPI 8C2-siRNA-IMP-a2-a4 V2.00	0	20. NT IMPa4 PSF-A488 DAPI IMPa4-A546_u_TileScan_001 (Stage 21 of 49)	00-SX36YG8LHx7krmi5kcj67E
606.561	um^3	Nucleus	0.000	1.000	1032	100000993	100000006	NT PSF-A488 IMPa4-A546 DAPI 8C2-siRNA-IMP-a2-a4 V2.00	0	20. NT IMPa4 PSF-A488 DAPI IMPa4-A546_u_TileScan_001 (Stage 21 of 49)	00-SX36YG8LHx7krmi5kcj67E
598.794	um^3	Nucleus	0.000	1.000	1032	100000994	100000007	NT PSF-A488 IMPa4-A546 DAPI 8C2-siRNA-IMP-a2-a4 V2.00	0	20. NT IMPa4 PSF-A488 DAPI IMPa4-A546_u_TileScan_001 (Stage 21 of 49)	00-SX36YG8LHx7krmi5kcj67E
559.351	um^3	Nucleus	0.000	1.000	1033	100000995	100000008	NT PSF-A488 IMPa4-A546 DAPI 8C2-siRNA-IMP-a2-a4 V2.00	0	20. NT IMPa4 PSF-A488 DAPI IMPa4-A546_u_TileScan_001 (Stage 21 of 49)	00-SX36YG8LHx7krmi5kcj67E
572.433	um^3	Nucleus	0.000	1.000	1034	100000996	100000009	NT PSF-A488 IMPa4-A546 DAPI 8C2-siRNA-IMP-a2-a4 V2.00	0	20. NT IMPa4 PSF-A488 DAPI IMPa4-A546_u_TileScan_001 (Stage 21 of 49)	00-SX36YG8LHx7krmi5kcj67E
501.805	um^3	Nucleus	0.000	1.000	1036	100000997	100000010	NT PSF-A488 IMPa4-A546 DAPI 8C2-siRNA-IMP-a2-a4 V2.00	0	20. NT IMPa4 PSF-A488 DAPI IMPa4-A546_u_TileScan_001 (Stage 21 of 49)	00-SX36YG8LHx7krmi5kcj67E
603.294	um^3	Nucleus	0.000	1.000	1037	100000998	100000011	NT PSF-A488 IMPa4-A546 DAPI 8C2-siRNA-IMP-a2-a4 V2.00	0	20. NT IMPa4 PSF-A488 DAPI IMPa4-A546_u_TileScan_001 (Stage 21 of 49)	00-SX36YG8LHx7krmi5kcj67E
465.946	um^3	Nucleus	0.000	1.000	1039	100000999	100000012	NT PSF-A488 IMPa4-A546 DAPI 8C2-siRNA-IMP-a2-a4 V2.00	0	20. NT IMPa4 PSF-A488 DAPI IMPa4-A546_u_TileScan_001 (Stage 21 of 49)	00-SX36YG8LHx7krmi5kcj67E
490.56	um^3	Nucleus	0.000	1.000	1040	100001000	100000013	NT PSF-A488 IMPa4-A546 DAPI 8C2-siRNA-IMP-a2-a4 V2.00	0	20. NT IMPa4 PSF-A488 DAPI IMPa4-A546_u_TileScan_001 (Stage 21 of 49)	00-SX36YG8LHx7krmi5kcj67E
58.3784	um^3	Nucleus	0.000	1.000	1044	100001001	100000000	NT PSF-A488 IMPa4-A546 DAPI 8C2-siRNA-IMP-a2-a4 V2.00	0	20. NT IMPa4 PSF-A488 DAPI IMPa4-A546_v_TileScan_001 (Stage 22 of 49)	00-aLgE9CL8rdaxxbdPUNg6am
833.919	um^3	Nucleus	0.000	1.000	1045	100001002	100000001	NT PSF-A488 IMPa4-A546 DAPI 8C2-siRNA-IMP-a2-a4 V2.00	0	20. NT IMPa4 PSF-A488 DAPI IMPa4-A546_v_TileScan_001 (Stage 22 of 49)	00-aLgE9CL8rdaxxbdPUNg6am
300.044	um^3	Nucleus	0.000	1.000	1046	100001003	100000002	NT PSF-A488 IMPa4-A546 DAPI 8C2-siRNA-IMP-a2-a4 V2.00	0	20. NT IMPa4 PSF-A488 DAPI IMPa4-A546_v_TileScan_001 (Stage 22 of 49)	00-aLgE9CL8rdaxxbdPUNg6am
843.681	um^3	Nucleus	0.000	1.000	1047	100001004	100000003	NT PSF-A488 IMPa4-A546 DAPI 8C2-siRNA-IMP-a2-a4 V2.00	0	20. NT IMPa4 PSF-A488 DAPI IMPa4-A546_v_TileScan_001 (Stage 22 of 49)	00-aLgE9CL8rdaxxbdPUNg6am
898.105	um^3	Nucleus	0.000	1.000	1049	100001005	100000004	NT PSF-A488 IMPa4-A546 DAPI 8C2-siRNA-IMP-a2-a4 V2.00	0	20. NT IMPa4 PSF-A488 DAPI IMPa4-A546_v_TileScan_001 (Stage 22 of 49)	00-aLgE9CL8rdaxxbdPUNg6am
482.348	um^3	Nucleus	0.000	1.000	1052	100001006	100000005	NT PSF-A488 IMPa4-A546 DAPI 8C2-siRNA-IMP-a2-a4 V2.00	0	20. NT IMPa4 PSF-A488 DAPI IMPa4-A546_v_TileScan_001 (Stage 22 of 49)	00-aLgE9CL8rdaxxbdPUNg6am
480.291	um^3	Nucleus	0.000	1.000	1053	100001007	100000006	NT PSF-A488 IMPa4-A546 DAPI 8C2-siRNA-IMP-a2-a4 V2.00	0	20. NT IMPa4 PSF-A488 DAPI IMPa4-A546_v_TileScan_001 (Stage 22 of 49)	00-aLgE9CL8rdaxxbdPUNg6am
821.381	um^3	Nucleus	0.000	1.000	1055	100001008	100000007	NT PSF-A488 IMPa4-A546 DAPI 8C2-siRNA-IMP-a2-a4 V2.00	0	20. NT IMPa4 PSF-A488 DAPI IMPa4-A546_v_TileScan_001 (Stage 22 of 49)	00-aLgE9CL8rdaxxbdPUNg6am
713.305	um^3	Nucleus	0.000	1.000	1056	100001009	100000008	NT PSF-A488 IMPa4-A546 DAPI 8C2-siRNA-IMP-a2-a4 V2.00	0	20. NT IMPa4 PSF-A488 DAPI IMPa4-A546_v_TileScan_001 (Stage 22 of 49)	00-aLgE9CL8rdaxxbdPUNg6am
1711.98	um^3	Nucleus	0.000	1.000	1057	100001010	100000009	NT PSF-A488 IMPa4-A546 DAPI 8C2-siRNA-IMP-a2-a4 V2.00	0	20. NT IMPa4 PSF-A488 DAPI IMPa4-A546_v_TileScan_001 (Stage 22 of 49)	00-aLgE9CL8rdaxxbdPUNg6am
692.071	um^3	Nucleus	0.000	1.000	1058	100001011	100000010	NT PSF-A488 IMPa4-A546 DAPI 8C2-siRNA-IMP-a2-a4 V2.00	0	20. NT IMPa4 PSF-A488 DAPI IMPa4-A546_v_TileScan_001 (Stage 22 of 49)	00-aLgE9CL8rdaxxbdPUNg6am
622.221	um^3	Nucleus	0.000	1.000	1059	100001012	100000011	NT PSF-A488 IMPa4-A546 DAPI 8C2-siRNA-IMP-a2-a4 V2.00	0	20. NT IMPa4 PSF-A488 DAPI IMPa4-A546_v_TileScan_001 (Stage 22 of 49)	00-aLgE9CL8rdaxxbdPUNg6am
730.048	um^3	Nucleus	0.000	1.000	1059	100001013	100000012	NT PSF-A488 IMPa4-A546 DAPI 8C2-siRNA-IMP-a2-a4 V2.00	0	20. NT IMPa4 PSF-A488 DAPI IMPa4-A546_v_TileScan_001 (Stage 22 of 49)	00-aLgE9CL8rdaxxbdPUNg6am
427.1	um^3	Nucleus	0.000	1.000	1060	100001014	100000013	NT PSF-A488 IMPa4-A546 DAPI 8C2-siRNA-IMP-a2-a4 V2.00	0	20. NT IMPa4 PSF-A488 DAPI IMPa4-A546_v_TileScan_001 (Stage 22 of 49)	00-aLgE9CL8rdaxxbdPUNg6am
433.293	um^3	Nucleus	0.000	1.000	1061	100001015	100000014	NT PSF-A488 IMPa4-A546 DAPI 8C2-siRNA-IMP-a2-a4 V2.00	0	20. NT IMPa4 PSF-A488 DAPI IMPa4-A546_v_TileScan_001 (Stage 22 of 49)	00-aLgE9CL8rdaxxbdPUNg6am
570.913	um^3	Nucleus	0.000	1.000	1062	100001016	100000015	NT PSF-A488 IMPa4-A546 DAPI 8C2-siRNA-IMP-a2-a4 V2.00	0	20. NT IMPa4 PSF-A488 DAPI IMPa4-A546_v_TileScan_001 (Stage 22 of 49)	00-aLgE9CL8rdaxxbdPUNg6am
583.625	um^3	Nucleus	0.000	1.000	1063	100001017	100000016	NT PSF-A488 IMPa4-A546 DAPI 8C2-siRNA-IMP-a2-a4 V2.00	0	20. NT IMPa4 PSF-A488 DAPI IMPa4-A546_v_TileScan_001 (Stage 22 of 49)	00-aLgE9CL8rdaxxbdPUNg6am
553.778	um^3	Nucleus	0.000	1.000	1064	100001018	100000017	NT PSF-A488 IMPa4-A546 DAPI 8C2-siRNA-IMP-a2-a4 V2.00	0	20. NT IMPa4 PSF-A488 DAPI IMPa4-A546_v_TileScan_001 (Stage 22 of 49)	00-aLgE9CL8rdaxxbdPUNg6am
331.721	um^3	Nucleus	0.000	1.000	1067	100001019	100000000	NT PSF-A488 IMPa4-A546 DAPI 8C2-siRNA-IMP-a2-a4 V2.00	0	20. NT IMPa4 PSF-A488 DAPI IMPa4-A546_w_TileScan_001 (Stage 23 of 49)	00-nBXjwEfSbdzjTtcfE7yYyi
490.326	um^3	Nucleus	0.000	1.000	1068	100001020	100000001	NT PSF-A488 IMPa4-A546 DAPI 8C2-siRNA-IMP-a2-a4 V2.00	0	20. NT IMPa4 PSF-A488 DAPI IMPa4-A546_w_TileScan_001 (Stage 23 of 49)	00-nBXjwEfSbdzjTtcfE7yYyi
305.662	um^3	Nucleus	0.000	1.000	1069	100001021	100000002	NT PSF-A488 IMPa4-A546 DAPI 8C2-siRNA-IMP-a2-a4 V2.00	0	20. NT IMPa4 PSF-A488 DAPI IMPa4-A546_w_TileScan_001 (Stage 23 of 49)	00-nBXjwEfSbdzjTtcfE7yYyi
470.483	um^3	Nucleus	0.000	1.000	1070	100001022	100000003	NT PSF-A488 IMPa4-A546 DAPI 8C2-siRNA-IMP-a2-a4 V2.00	0	20. NT IMPa4 PSF-A488 DAPI IMPa4-A546_w_TileScan_001 (Stage 23 of 49)	00-nBXjwEfSbdzjTtcfE7yYyi
711.876	um^3	Nucleus	0.000	1.000	1071	100001023	100000004	NT PSF-A488 IMPa4-A546 DAPI 8C2-siRNA-IMP-a2-a4 V2.00	0	20. NT IMPa4 PSF-A488 DAPI IMPa4-A546_w_TileScan_001 (Stage 23 of 49)	00-nBXjwEfSbdzjTtcfE7yYyi
715.483	um^3	Nucleus	0.000	1.000	1072	100001024	100000005	NT PSF-A488 IMPa4-A546 DAPI 8C2-siRNA-IMP-a2-a4 V2.00	0	20. NT IMPa4 PSF-A488 DAPI IMPa4-A546_w_TileScan_001 (Stage 23 of 49)	00-nBXjwEfSbdzjTtcfE7yYyi
452.009	um^3	Nucleus	0.000	1.000	1072	100001025	100000006	NT PSF-A488 IMPa4-A546 DAPI 8C2-siRNA-IMP-a2-a4 V2.00	0	20. NT IMPa4 PSF-A488 DAPI IMPa4-A546_w_TileScan_001 (Stage 23 of 49)	00-nBXjwEfSbdzjTtcfE7yYyi
1002.46	um^3	Nucleus	0.000	1.000	1073	100001026	100000007	NT PSF-A488 IMPa4-A546 DAPI 8C2-siRNA-IMP-a2-a4 V2.00	0	20. NT IMPa4 PSF-A488 DAPI IMPa4-A546_w_TileScan_001 (Stage 23 of 49)	00-nBXjwEfSbdzjTtcfE7yYyi
813.267	um^3	Nucleus	0.000	1.000	1074	100001027	100000008	NT PSF-A488 IMPa4-A546 DAPI 8C2-siRNA-IMP-a2-a4 V2.00	0	20. NT IMPa4 PSF-A488 DAPI IMPa4-A546_w_TileScan_001 (Stage 23 of 49)	00-nBXjwEfSbdzjTtcfE7yYyi
409.413	um^3	Nucleus	0.000	1.000	1076	100001028	100000009	NT PSF-A488 IMPa4-A546 DAPI 8C2-siRNA-IMP-a2-a4 V2.00	0	20. NT IMPa4 PSF-A488 DAPI IMPa4-A546_w_TileScan_001 (Stage 23 of 49)	00-nBXjwEfSbdzjTtcfE7yYyi
205.542	um^3	Nucleus	0.000	1.000	1077	100001029	100000010	NT PSF-A488 IMPa4-A546 DAPI 8C2-siRNA-IMP-a2-a4 V2.00	0	20. NT IMPa4 PSF-A488 DAPI IMPa4-A546_w_TileScan_001 (Stage 23 of 49)	00-nBXjwEfSbdzjTtcfE7yYyi
366.166	um^3	Nucleus	0.000	1.000	1077	100001030	100000011	NT PSF-A488 IMPa4-A546 DAPI 8C2-siRNA-IMP-a2-a4 V2.00	0	20. NT IMPa4 PSF-A488 DAPI IMPa4-A546_w_TileScan_001 (Stage 23 of 49)	00-nBXjwEfSbdzjTtcfE7yYyi
626.585	um^3	Nucleus	0.000	1.000	1078	100001031	100000012	NT PSF-A488 IMPa4-A546 DAPI 8C2-siRNA-IMP-a2-a4 V2.00	0	20. NT IMPa4 PSF-A488 DAPI IMPa4-A546_w_TileScan_001 (Stage 23 of 49)	00-nBXjwEfSbdzjTtcfE7yYyi
493.539	um^3	Nucleus	0.000	1.000	1079	100001032	100000013	NT PSF-A488 IMPa4-A546 DAPI 8C2-siRNA-IMP-a2-a4 V2.00	0	20. NT IMPa4 PSF-A488 DAPI IMPa4-A546_w_TileScan_001 (Stage 23 of 49)	00-nBXjwEfSbdzjTtcfE7yYyi
575.67	um^3	Nucleus	0.000	1.000	1080	100001033	100000014	NT PSF-A488 IMPa4-A546 DAPI 8C2-siRNA-IMP-a2-a4 V2.00	0	20. NT IMPa4 PSF-A488 DAPI IMPa4-A546_w_TileScan_001 (Stage 23 of 49)	00-nBXjwEfSbdzjTtcfE7yYyi
485.168	um^3	Nucleus	0.000	1.000	1081	100001034	100000015	NT PSF-A488 IMPa4-A546 DAPI 8C2-siRNA-IMP-a2-a4 V2.00	0	20. NT IMPa4 PSF-A488 DAPI IMPa4-A546_w_TileScan_001 (Stage 23 of 49)	00-nBXjwEfSbdzjTtcfE7yYyi
554.111	um^3	Nucleus	0.000	1.000	1082	100001035	100000016	NT PSF-A488 IMPa4-A546 DAPI 8C2-siRNA-IMP-a2-a4 V2.00	0	20. NT IMPa4 PSF-A488 DAPI IMPa4-A546_w_TileScan_001 (Stage 23 of 49)	00-nBXjwEfSbdzjTtcfE7yYyi
548.485	um^3	Nucleus	0.000	1.000	1083	100001036	100000017	NT PSF-A488 IMPa4-A546 DAPI 8C2-siRNA-IMP-a2-a4 V2.00	0	20. NT IMPa4 PSF-A488 DAPI IMPa4-A546_w_TileScan_001 (Stage 23 of 49)	00-nBXjwEfSbdzjTtcfE7yYyi
514.403	um^3	Nucleus	0.000	1.000	1084	100001037	100000018	NT PSF-A488 IMPa4-A546 DAPI 8C2-siRNA-IMP-a2-a4 V2.00	0	20. NT IMPa4 PSF-A488 DAPI IMPa4-A546_w_TileScan_001 (Stage 23 of 49)	00-nBXjwEfSbdzjTtcfE7yYyi
393.525	um^3	Nucleus	0.000	1.000	1085	100001038	100000019	NT PSF-A488 IMPa4-A546 DAPI 8C2-siRNA-IMP-a2-a4 V2.00	0	20. NT IMPa4 PSF-A488 DAPI IMPa4-A546_w_TileScan_001 (Stage 23 of 49)	00-nBXjwEfSbdzjTtcfE7yYyi
736.445	um^3	Nucleus	0.000	1.000	1087	100001039	100000020	NT PSF-A488 IMPa4-A546 DAPI 8C2-siRNA-IMP-a2-a4 V2.00	0	20. NT IMPa4 PSF-A488 DAPI IMPa4-A546_w_TileScan_001 (Stage 23 of 49)	00-nBXjwEfSbdzjTtcfE7yYyi
603.453	um^3	Nucleus	0.000	1.000	1088	100001040	100000021	NT PSF-A488 IMPa4-A546 DAPI 8C2-siRNA-IMP-a2-a4 V2.00	0	20. NT IMPa4 PSF-A488 DAPI IMPa4-A546_w_TileScan_001 (Stage 23 of 49)	00-nBXjwEfSbdzjTtcfE7yYyi
577.969	um^3	Nucleus	0.000	1.000	1089	100001041	100000022	NT PSF-A488 IMPa4-A546 DAPI 8C2-siRNA-IMP-a2-a4 V2.00	0	20. NT IMPa4 PSF-A488 DAPI IMPa4-A546_w_TileScan_001 (Stage 23 of 49)	00-nBXjwEfSbdzjTtcfE7yYyi
463.027	um^3	Nucleus	0.000	1.000	1090	100001042	100000023	NT PSF-A488 IMPa4-A546 DAPI 8C2-siRNA-IMP-a2-a4 V2.00	0	20. NT IMPa4 PSF-A488 DAPI IMPa4-A546_w_TileScan_001 (Stage 23 of 49)	00-nBXjwEfSbdzjTtcfE7yYyi
323.72	um^3	Nucleus	0.000	1.000	1093	100001043	100000024	NT PSF-A488 IMPa4-A546 DAPI 8C2-siRNA-IMP-a2-a4 V2.00	0	20. NT IMPa4 PSF-A488 DAPI IMPa4-A546_w_TileScan_001 (Stage 23 of 49)	00-nBXjwEfSbdzjTtcfE7yYyi
715.597	um^3	Nucleus	0.000	1.000	1094	100001044	100000000	NT PSF-A488 IMPa4-A546 DAPI 8C2-siRNA-IMP-a2-a4 V2.00	0	20. NT IMPa4 PSF-A488 DAPI IMPa4-A546_x_TileScan_001 (Stage 24 of 49)	00-nQusjrEHGnqieSytNsUkCc
355.738	um^3	Nucleus	0.000	1.000	1096	100001045	100000001	NT PSF-A488 IMPa4-A546 DAPI 8C2-siRNA-IMP-a2-a4 V2.00	0	20. NT IMPa4 PSF-A488 DAPI IMPa4-A546_x_TileScan_001 (Stage 24 of 49)	00-nQusjrEHGnqieSytNsUkCc
490.076	um^3	Nucleus	0.000	1.000	1098	100001046	100000002	NT PSF-A488 IMPa4-A546 DAPI 8C2-siRNA-IMP-a2-a4 V2.00	0	20. NT IMPa4 PSF-A488 DAPI IMPa4-A546_x_TileScan_001 (Stage 24 of 49)	00-nQusjrEHGnqieSytNsUkCc
378.688	um^3	Nucleus	0.000	1.000	1099	100001047	100000003	NT PSF-A488 IMPa4-A546 DAPI 8C2-siRNA-IMP-a2-a4 V2.00	0	20. NT IMPa4 PSF-A488 DAPI IMPa4-A546_x_TileScan_001 (Stage 24 of 49)	00-nQusjrEHGnqieSytNsUkCc
475.86	um^3	Nucleus	0.000	1.000	1100	100001048	100000004	NT PSF-A488 IMPa4-A546 DAPI 8C2-siRNA-IMP-a2-a4 V2.00	0	20. NT IMPa4 PSF-A488 DAPI IMPa4-A546_x_TileScan_001 (Stage 24 of 49)	00-nQusjrEHGnqieSytNsUkCc
380.617	um^3	Nucleus	0.000	1.000	1101	100001049	100000005	NT PSF-A488 IMPa4-A546 DAPI 8C2-siRNA-IMP-a2-a4 V2.00	0	20. NT IMPa4 PSF-A488 DAPI IMPa4-A546_x_TileScan_001 (Stage 24 of 49)	00-nQusjrEHGnqieSytNsUkCc
731.083	um^3	Nucleus	0.000	1.000	1102	100001050	100000006	NT PSF-A488 IMPa4-A546 DAPI 8C2-siRNA-IMP-a2-a4 V2.00	0	20. NT IMPa4 PSF-A488 DAPI IMPa4-A546_x_TileScan_001 (Stage 24 of 49)	00-nQusjrEHGnqieSytNsUkCc
437.445	um^3	Nucleus	0.000	1.000	1103	100001051	100000007	NT PSF-A488 IMPa4-A546 DAPI 8C2-siRNA-IMP-a2-a4 V2.00	0	20. NT IMPa4 PSF-A488 DAPI IMPa4-A546_x_TileScan_001 (Stage 24 of 49)	00-nQusjrEHGnqieSytNsUkCc
579.648	um^3	Nucleus	0.000	1.000	1104	100001052	100000008	NT PSF-A488 IMPa4-A546 DAPI 8C2-siRNA-IMP-a2-a4 V2.00	0	20. NT IMPa4 PSF-A488 DAPI IMPa4-A546_x_TileScan_001 (Stage 24 of 49)	00-nQusjrEHGnqieSytNsUkCc
692.744	um^3	Nucleus	0.000	1.000	1107	100001053	100000000	NT PSF-A488 IMPa4-A546 DAPI 8C2-siRNA-IMP-a2-a4 V2.00	0	20. NT IMPa4 PSF-A488 DAPI IMPa4-A546_y_TileScan_001 (Stage 25 of 49)	00-ZAnFeEvc7by6aeVmZZn3FX
108.749	um^3	Nucleus	0.000	1.000	1108	100001054	100000001	NT PSF-A488 IMPa4-A546 DAPI 8C2-siRNA-IMP-a2-a4 V2.00	0	20. NT IMPa4 PSF-A488 DAPI IMPa4-A546_y_TileScan_001 (Stage 25 of 49)	00-ZAnFeEvc7by6aeVmZZn3FX
451.548	um^3	Nucleus	0.000	1.000	1108	100001055	100000002	NT PSF-A488 IMPa4-A546 DAPI 8C2-siRNA-IMP-a2-a4 V2.00	0	20. NT IMPa4 PSF-A488 DAPI IMPa4-A546_y_TileScan_001 (Stage 25 of 49)	00-ZAnFeEvc7by6aeVmZZn3FX
529.171	um^3	Nucleus	0.000	1.000	1109	100001056	100000003	NT PSF-A488 IMPa4-A546 DAPI 8C2-siRNA-IMP-a2-a4 V2.00	0	20. NT IMPa4 PSF-A488 DAPI IMPa4-A546_y_TileScan_001 (Stage 25 of 49)	00-ZAnFeEvc7by6aeVmZZn3FX
786.566	um^3	Nucleus	0.000	1.000	1110	100001057	100000004	NT PSF-A488 IMPa4-A546 DAPI 8C2-siRNA-IMP-a2-a4 V2.00	0	20. NT IMPa4 PSF-A488 DAPI IMPa4-A546_y_TileScan_001 (Stage 25 of 49)	00-ZAnFeEvc7by6aeVmZZn3FX
768.084	um^3	Nucleus	0.000	1.000	1111	100001058	100000005	NT PSF-A488 IMPa4-A546 DAPI 8C2-siRNA-IMP-a2-a4 V2.00	0	20. NT IMPa4 PSF-A488 DAPI IMPa4-A546_y_TileScan_001 (Stage 25 of 49)	00-ZAnFeEvc7by6aeVmZZn3FX
557.4	um^3	Nucleus	0.000	1.000	1111	100001059	100000006	NT PSF-A488 IMPa4-A546 DAPI 8C2-siRNA-IMP-a2-a4 V2.00	0	20. NT IMPa4 PSF-A488 DAPI IMPa4-A546_y_TileScan_001 (Stage 25 of 49)	00-ZAnFeEvc7by6aeVmZZn3FX
889.643	um^3	Nucleus	0.000	1.000	1112	100001060	100000007	NT PSF-A488 IMPa4-A546 DAPI 8C2-siRNA-IMP-a2-a4 V2.00	0	20. NT IMPa4 PSF-A488 DAPI IMPa4-A546_y_TileScan_001 (Stage 25 of 49)	00-ZAnFeEvc7by6aeVmZZn3FX
883.987	um^3	Nucleus	0.000	1.000	1113	100001061	100000008	NT PSF-A488 IMPa4-A546 DAPI 8C2-siRNA-IMP-a2-a4 V2.00	0	20. NT IMPa4 PSF-A488 DAPI IMPa4-A546_y_TileScan_001 (Stage 25 of 49)	00-ZAnFeEvc7by6aeVmZZn3FX
927.801	um^3	Nucleus	0.000	1.000	1114	100001062	100000009	NT PSF-A488 IMPa4-A546 DAPI 8C2-siRNA-IMP-a2-a4 V2.00	0	20. NT IMPa4 PSF-A488 DAPI IMPa4-A546_y_TileScan_001 (Stage 25 of 49)	00-ZAnFeEvc7by6aeVmZZn3FX
559.608	um^3	Nucleus	0.000	1.000	1115	100001063	100000010	NT PSF-A488 IMPa4-A546 DAPI 8C2-siRNA-IMP-a2-a4 V2.00	0	20. NT IMPa4 PSF-A488 DAPI IMPa4-A546_y_TileScan_001 (Stage 25 of 49)	00-ZAnFeEvc7by6aeVmZZn3FX
479.958	um^3	Nucleus	0.000	1.000	1116	100001064	100000011	NT PSF-A488 IMPa4-A546 DAPI 8C2-siRNA-IMP-a2-a4 V2.00	0	20. NT IMPa4 PSF-A488 DAPI IMPa4-A546_y_TileScan_001 (Stage 25 of 49)	00-ZAnFeEvc7by6aeVmZZn3FX
474.309	um^3	Nucleus	0.000	1.000	1117	100001065	100000012	NT PSF-A488 IMPa4-A546 DAPI 8C2-siRNA-IMP-a2-a4 V2.00	0	20. NT IMPa4 PSF-A488 DAPI IMPa4-A546_y_TileScan_001 (Stage 25 of 49)	00-ZAnFeEvc7by6aeVmZZn3FX
398.41	um^3	Nucleus	0.000	1.000	1118	100001066	100000013	NT PSF-A488 IMPa4-A546 DAPI 8C2-siRNA-IMP-a2-a4 V2.00	0	20. NT IMPa4 PSF-A488 DAPI IMPa4-A546_y_TileScan_001 (Stage 25 of 49)	00-ZAnFeEvc7by6aeVmZZn3FX
271.664	um^3	Nucleus	0.000	1.000	1119	100001067	100000000	NT PSF-A488 IMPa4-A546 DAPI 8C2-siRNA-IMP-a2-a4 V2.00	0	20. NT IMPa4 PSF-A488 DAPI IMPa4-A546_z_TileScan_001 (Stage 26 of 49)	00-NdRkp2DKjyS25dS6rZCf5m
528.582	um^3	Nucleus	0.000	1.000	1121	100001068	100000001	NT PSF-A488 IMPa4-A546 DAPI 8C2-siRNA-IMP-a2-a4 V2.00	0	20. NT IMPa4 PSF-A488 DAPI IMPa4-A546_z_TileScan_001 (Stage 26 of 49)	00-NdRkp2DKjyS25dS6rZCf5m
625.276	um^3	Nucleus	0.000	1.000	1123	100001069	100000002	NT PSF-A488 IMPa4-A546 DAPI 8C2-siRNA-IMP-a2-a4 V2.00	0	20. NT IMPa4 PSF-A488 DAPI IMPa4-A546_z_TileScan_001 (Stage 26 of 49)	00-NdRkp2DKjyS25dS6rZCf5m
357.363	um^3	Nucleus	0.000	1.000	1124	100001070	100000003	NT PSF-A488 IMPa4-A546 DAPI 8C2-siRNA-IMP-a2-a4 V2.00	0	20. NT IMPa4 PSF-A488 DAPI IMPa4-A546_z_TileScan_001 (Stage 26 of 49)	00-NdRkp2DKjyS25dS6rZCf5m
905.334	um^3	Nucleus	0.000	1.000	1124	100001071	100000004	NT PSF-A488 IMPa4-A546 DAPI 8C2-siRNA-IMP-a2-a4 V2.00	0	20. NT IMPa4 PSF-A488 DAPI IMPa4-A546_z_TileScan_001 (Stage 26 of 49)	00-NdRkp2DKjyS25dS6rZCf5m
504.746	um^3	Nucleus	0.000	1.000	1125	100001072	100000005	NT PSF-A488 IMPa4-A546 DAPI 8C2-siRNA-IMP-a2-a4 V2.00	0	20. NT IMPa4 PSF-A488 DAPI IMPa4-A546_z_TileScan_001 (Stage 26 of 49)	00-NdRkp2DKjyS25dS6rZCf5m
664.856	um^3	Nucleus	0.000	1.000	1126	100001073	100000006	NT PSF-A488 IMPa4-A546 DAPI 8C2-siRNA-IMP-a2-a4 V2.00	0	20. NT IMPa4 PSF-A488 DAPI IMPa4-A546_z_TileScan_001 (Stage 26 of 49)	00-NdRkp2DKjyS25dS6rZCf5m
558.376	um^3	Nucleus	0.000	1.000	1127	100001074	100000007	NT PSF-A488 IMPa4-A546 DAPI 8C2-siRNA-IMP-a2-a4 V2.00	0	20. NT IMPa4 PSF-A488 DAPI IMPa4-A546_z_TileScan_001 (Stage 26 of 49)	00-NdRkp2DKjyS25dS6rZCf5m
236.198	um^3	Nucleus	0.000	1.000	1128	100001075	100000008	NT PSF-A488 IMPa4-A546 DAPI 8C2-siRNA-IMP-a2-a4 V2.00	0	20. NT IMPa4 PSF-A488 DAPI IMPa4-A546_z_TileScan_001 (Stage 26 of 49)	00-NdRkp2DKjyS25dS6rZCf5m
730.153	um^3	Nucleus	0.000	1.000	1130	100001076	100000009	NT PSF-A488 IMPa4-A546 DAPI 8C2-siRNA-IMP-a2-a4 V2.00	0	20. NT IMPa4 PSF-A488 DAPI IMPa4-A546_z_TileScan_001 (Stage 26 of 49)	00-NdRkp2DKjyS25dS6rZCf5m
440.938	um^3	Nucleus	0.000	1.000	1131	100001077	100000010	NT PSF-A488 IMPa4-A546 DAPI 8C2-siRNA-IMP-a2-a4 V2.00	0	20. NT IMPa4 PSF-A488 DAPI IMPa4-A546_z_TileScan_001 (Stage 26 of 49)	00-NdRkp2DKjyS25dS6rZCf5m
