# Supplementary material for: Development of a pipeline for automated, high-throughput analysis of paraspeckle proteins reveals specific roles for importin α proteins
Source: Sci Rep. 2017 Feb 27;7:43323. doi: 10.1038/srep43323 (PMC5379994; doi:10.1038/srep43323)
Supplement: Supplementary Dataset SD1-K [file srep43323-s13.zip › I8P/8C2-siRNA-IMPa4-PSF/_/siRNA-IMPa4-25 PSF-A488 IMPa4-A546 DAPI 8C2-siRNA-IMP-a2-a4 V2.00_Statistics/siRNA-IMPa4-25 PSF-A488 IMPa4-A546 DAPI 8C2-siRNA-IMP-a2-a4 V2.00_Cell_Cytoplasm_Number_of_Voxels.csv]

Cell Cytoplasm Number of Voxels
====================
Value	Unit	Category	Birth [s]	Death [s]	ID	OriginalID	Original Component Name	Original Component ID	Original Image Name	Original Image ID
55167		Cell	0.000	1.000	0	0	siRNA-IMPa4-25 PSF-A488 IMPa4-A546 DAPI 8C2-siRNA-IMP-a2-a4 V2.00	0	29+. siRNA-IMPa4-25 PSF-A488 DAPI IMPa4-A546_a_TileScan_001 (Stage 1 of 49)	00-CUv3Hf7aw6r33zaH6JokPK
58907		Cell	0.000	1.000	1	1	siRNA-IMPa4-25 PSF-A488 IMPa4-A546 DAPI 8C2-siRNA-IMP-a2-a4 V2.00	0	29+. siRNA-IMPa4-25 PSF-A488 DAPI IMPa4-A546_a_TileScan_001 (Stage 1 of 49)	00-CUv3Hf7aw6r33zaH6JokPK
363603		Cell	0.000	1.000	2	2	siRNA-IMPa4-25 PSF-A488 IMPa4-A546 DAPI 8C2-siRNA-IMP-a2-a4 V2.00	0	29+. siRNA-IMPa4-25 PSF-A488 DAPI IMPa4-A546_a_TileScan_001 (Stage 1 of 49)	00-CUv3Hf7aw6r33zaH6JokPK
176079		Cell	0.000	1.000	3	3	siRNA-IMPa4-25 PSF-A488 IMPa4-A546 DAPI 8C2-siRNA-IMP-a2-a4 V2.00	0	29+. siRNA-IMPa4-25 PSF-A488 DAPI IMPa4-A546_a_TileScan_001 (Stage 1 of 49)	00-CUv3Hf7aw6r33zaH6JokPK
387716		Cell	0.000	1.000	4	4	siRNA-IMPa4-25 PSF-A488 IMPa4-A546 DAPI 8C2-siRNA-IMP-a2-a4 V2.00	0	29+. siRNA-IMPa4-25 PSF-A488 DAPI IMPa4-A546_a_TileScan_001 (Stage 1 of 49)	00-CUv3Hf7aw6r33zaH6JokPK
119874		Cell	0.000	1.000	5	5	siRNA-IMPa4-25 PSF-A488 IMPa4-A546 DAPI 8C2-siRNA-IMP-a2-a4 V2.00	0	29+. siRNA-IMPa4-25 PSF-A488 DAPI IMPa4-A546_a_TileScan_001 (Stage 1 of 49)	00-CUv3Hf7aw6r33zaH6JokPK
184433		Cell	0.000	1.000	6	6	siRNA-IMPa4-25 PSF-A488 IMPa4-A546 DAPI 8C2-siRNA-IMP-a2-a4 V2.00	0	29+. siRNA-IMPa4-25 PSF-A488 DAPI IMPa4-A546_a_TileScan_001 (Stage 1 of 49)	00-CUv3Hf7aw6r33zaH6JokPK
30194		Cell	0.000	1.000	7	7	siRNA-IMPa4-25 PSF-A488 IMPa4-A546 DAPI 8C2-siRNA-IMP-a2-a4 V2.00	0	29+. siRNA-IMPa4-25 PSF-A488 DAPI IMPa4-A546_a_TileScan_001 (Stage 1 of 49)	00-CUv3Hf7aw6r33zaH6JokPK
182294		Cell	0.000	1.000	8	8	siRNA-IMPa4-25 PSF-A488 IMPa4-A546 DAPI 8C2-siRNA-IMP-a2-a4 V2.00	0	29+. siRNA-IMPa4-25 PSF-A488 DAPI IMPa4-A546_a_TileScan_001 (Stage 1 of 49)	00-CUv3Hf7aw6r33zaH6JokPK
231936		Cell	0.000	1.000	9	9	siRNA-IMPa4-25 PSF-A488 IMPa4-A546 DAPI 8C2-siRNA-IMP-a2-a4 V2.00	0	29+. siRNA-IMPa4-25 PSF-A488 DAPI IMPa4-A546_a_TileScan_001 (Stage 1 of 49)	00-CUv3Hf7aw6r33zaH6JokPK
113771		Cell	0.000	1.000	10	10	siRNA-IMPa4-25 PSF-A488 IMPa4-A546 DAPI 8C2-siRNA-IMP-a2-a4 V2.00	0	29+. siRNA-IMPa4-25 PSF-A488 DAPI IMPa4-A546_a_TileScan_001 (Stage 1 of 49)	00-CUv3Hf7aw6r33zaH6JokPK
251154		Cell	0.000	1.000	11	11	siRNA-IMPa4-25 PSF-A488 IMPa4-A546 DAPI 8C2-siRNA-IMP-a2-a4 V2.00	0	29+. siRNA-IMPa4-25 PSF-A488 DAPI IMPa4-A546_a_TileScan_001 (Stage 1 of 49)	00-CUv3Hf7aw6r33zaH6JokPK
135053		Cell	0.000	1.000	12	12	siRNA-IMPa4-25 PSF-A488 IMPa4-A546 DAPI 8C2-siRNA-IMP-a2-a4 V2.00	0	29+. siRNA-IMPa4-25 PSF-A488 DAPI IMPa4-A546_a_TileScan_001 (Stage 1 of 49)	00-CUv3Hf7aw6r33zaH6JokPK
243128		Cell	0.000	1.000	13	13	siRNA-IMPa4-25 PSF-A488 IMPa4-A546 DAPI 8C2-siRNA-IMP-a2-a4 V2.00	0	29+. siRNA-IMPa4-25 PSF-A488 DAPI IMPa4-A546_a_TileScan_001 (Stage 1 of 49)	00-CUv3Hf7aw6r33zaH6JokPK
269066		Cell	0.000	1.000	14	14	siRNA-IMPa4-25 PSF-A488 IMPa4-A546 DAPI 8C2-siRNA-IMP-a2-a4 V2.00	0	29+. siRNA-IMPa4-25 PSF-A488 DAPI IMPa4-A546_a_TileScan_001 (Stage 1 of 49)	00-CUv3Hf7aw6r33zaH6JokPK
149003		Cell	0.000	1.000	15	15	siRNA-IMPa4-25 PSF-A488 IMPa4-A546 DAPI 8C2-siRNA-IMP-a2-a4 V2.00	0	29+. siRNA-IMPa4-25 PSF-A488 DAPI IMPa4-A546_a_TileScan_001 (Stage 1 of 49)	00-CUv3Hf7aw6r33zaH6JokPK
213962		Cell	0.000	1.000	16	16	siRNA-IMPa4-25 PSF-A488 IMPa4-A546 DAPI 8C2-siRNA-IMP-a2-a4 V2.00	0	29+. siRNA-IMPa4-25 PSF-A488 DAPI IMPa4-A546_a_TileScan_001 (Stage 1 of 49)	00-CUv3Hf7aw6r33zaH6JokPK
43773		Cell	0.000	1.000	17	17	siRNA-IMPa4-25 PSF-A488 IMPa4-A546 DAPI 8C2-siRNA-IMP-a2-a4 V2.00	0	29+. siRNA-IMPa4-25 PSF-A488 DAPI IMPa4-A546_a_TileScan_001 (Stage 1 of 49)	00-CUv3Hf7aw6r33zaH6JokPK
191663		Cell	0.000	1.000	18	18	siRNA-IMPa4-25 PSF-A488 IMPa4-A546 DAPI 8C2-siRNA-IMP-a2-a4 V2.00	0	29+. siRNA-IMPa4-25 PSF-A488 DAPI IMPa4-A546_a_TileScan_001 (Stage 1 of 49)	00-CUv3Hf7aw6r33zaH6JokPK
179538		Cell	0.000	1.000	19	19	siRNA-IMPa4-25 PSF-A488 IMPa4-A546 DAPI 8C2-siRNA-IMP-a2-a4 V2.00	0	29+. siRNA-IMPa4-25 PSF-A488 DAPI IMPa4-A546_a_TileScan_001 (Stage 1 of 49)	00-CUv3Hf7aw6r33zaH6JokPK
127272		Cell	0.000	1.000	20	20	siRNA-IMPa4-25 PSF-A488 IMPa4-A546 DAPI 8C2-siRNA-IMP-a2-a4 V2.00	0	29+. siRNA-IMPa4-25 PSF-A488 DAPI IMPa4-A546_a_TileScan_001 (Stage 1 of 49)	00-CUv3Hf7aw6r33zaH6JokPK
29638		Cell	0.000	1.000	21	21	siRNA-IMPa4-25 PSF-A488 IMPa4-A546 DAPI 8C2-siRNA-IMP-a2-a4 V2.00	0	29+. siRNA-IMPa4-25 PSF-A488 DAPI IMPa4-A546_a_TileScan_001 (Stage 1 of 49)	00-CUv3Hf7aw6r33zaH6JokPK
32934		Cell	0.000	1.000	22	0	siRNA-IMPa4-25 PSF-A488 IMPa4-A546 DAPI 8C2-siRNA-IMP-a2-a4 V2.00	0	29+. siRNA-IMPa4-25 PSF-A488 DAPI IMPa4-A546_aa_TileScan_001 (Stage 27 of 49)	00-v5sqPnWzDxKmtTUgoegQp
252461		Cell	0.000	1.000	23	1	siRNA-IMPa4-25 PSF-A488 IMPa4-A546 DAPI 8C2-siRNA-IMP-a2-a4 V2.00	0	29+. siRNA-IMPa4-25 PSF-A488 DAPI IMPa4-A546_aa_TileScan_001 (Stage 27 of 49)	00-v5sqPnWzDxKmtTUgoegQp
182565		Cell	0.000	1.000	24	2	siRNA-IMPa4-25 PSF-A488 IMPa4-A546 DAPI 8C2-siRNA-IMP-a2-a4 V2.00	0	29+. siRNA-IMPa4-25 PSF-A488 DAPI IMPa4-A546_aa_TileScan_001 (Stage 27 of 49)	00-v5sqPnWzDxKmtTUgoegQp
63665		Cell	0.000	1.000	25	3	siRNA-IMPa4-25 PSF-A488 IMPa4-A546 DAPI 8C2-siRNA-IMP-a2-a4 V2.00	0	29+. siRNA-IMPa4-25 PSF-A488 DAPI IMPa4-A546_aa_TileScan_001 (Stage 27 of 49)	00-v5sqPnWzDxKmtTUgoegQp
243900		Cell	0.000	1.000	26	4	siRNA-IMPa4-25 PSF-A488 IMPa4-A546 DAPI 8C2-siRNA-IMP-a2-a4 V2.00	0	29+. siRNA-IMPa4-25 PSF-A488 DAPI IMPa4-A546_aa_TileScan_001 (Stage 27 of 49)	00-v5sqPnWzDxKmtTUgoegQp
113330		Cell	0.000	1.000	27	5	siRNA-IMPa4-25 PSF-A488 IMPa4-A546 DAPI 8C2-siRNA-IMP-a2-a4 V2.00	0	29+. siRNA-IMPa4-25 PSF-A488 DAPI IMPa4-A546_aa_TileScan_001 (Stage 27 of 49)	00-v5sqPnWzDxKmtTUgoegQp
325458		Cell	0.000	1.000	28	6	siRNA-IMPa4-25 PSF-A488 IMPa4-A546 DAPI 8C2-siRNA-IMP-a2-a4 V2.00	0	29+. siRNA-IMPa4-25 PSF-A488 DAPI IMPa4-A546_aa_TileScan_001 (Stage 27 of 49)	00-v5sqPnWzDxKmtTUgoegQp
138000		Cell	0.000	1.000	29	7	siRNA-IMPa4-25 PSF-A488 IMPa4-A546 DAPI 8C2-siRNA-IMP-a2-a4 V2.00	0	29+. siRNA-IMPa4-25 PSF-A488 DAPI IMPa4-A546_aa_TileScan_001 (Stage 27 of 49)	00-v5sqPnWzDxKmtTUgoegQp
103995		Cell	0.000	1.000	30	8	siRNA-IMPa4-25 PSF-A488 IMPa4-A546 DAPI 8C2-siRNA-IMP-a2-a4 V2.00	0	29+. siRNA-IMPa4-25 PSF-A488 DAPI IMPa4-A546_aa_TileScan_001 (Stage 27 of 49)	00-v5sqPnWzDxKmtTUgoegQp
250181		Cell	0.000	1.000	31	9	siRNA-IMPa4-25 PSF-A488 IMPa4-A546 DAPI 8C2-siRNA-IMP-a2-a4 V2.00	0	29+. siRNA-IMPa4-25 PSF-A488 DAPI IMPa4-A546_aa_TileScan_001 (Stage 27 of 49)	00-v5sqPnWzDxKmtTUgoegQp
245303		Cell	0.000	1.000	32	10	siRNA-IMPa4-25 PSF-A488 IMPa4-A546 DAPI 8C2-siRNA-IMP-a2-a4 V2.00	0	29+. siRNA-IMPa4-25 PSF-A488 DAPI IMPa4-A546_aa_TileScan_001 (Stage 27 of 49)	00-v5sqPnWzDxKmtTUgoegQp
364784		Cell	0.000	1.000	33	0	siRNA-IMPa4-25 PSF-A488 IMPa4-A546 DAPI 8C2-siRNA-IMP-a2-a4 V2.00	0	29+. siRNA-IMPa4-25 PSF-A488 DAPI IMPa4-A546_ab_TileScan_001 (Stage 28 of 49)	00-8etHzzaPZFDQeHkq4mPG5j
350690		Cell	0.000	1.000	34	1	siRNA-IMPa4-25 PSF-A488 IMPa4-A546 DAPI 8C2-siRNA-IMP-a2-a4 V2.00	0	29+. siRNA-IMPa4-25 PSF-A488 DAPI IMPa4-A546_ab_TileScan_001 (Stage 28 of 49)	00-8etHzzaPZFDQeHkq4mPG5j
137924		Cell	0.000	1.000	35	2	siRNA-IMPa4-25 PSF-A488 IMPa4-A546 DAPI 8C2-siRNA-IMP-a2-a4 V2.00	0	29+. siRNA-IMPa4-25 PSF-A488 DAPI IMPa4-A546_ab_TileScan_001 (Stage 28 of 49)	00-8etHzzaPZFDQeHkq4mPG5j
108985		Cell	0.000	1.000	36	3	siRNA-IMPa4-25 PSF-A488 IMPa4-A546 DAPI 8C2-siRNA-IMP-a2-a4 V2.00	0	29+. siRNA-IMPa4-25 PSF-A488 DAPI IMPa4-A546_ab_TileScan_001 (Stage 28 of 49)	00-8etHzzaPZFDQeHkq4mPG5j
87578		Cell	0.000	1.000	37	4	siRNA-IMPa4-25 PSF-A488 IMPa4-A546 DAPI 8C2-siRNA-IMP-a2-a4 V2.00	0	29+. siRNA-IMPa4-25 PSF-A488 DAPI IMPa4-A546_ab_TileScan_001 (Stage 28 of 49)	00-8etHzzaPZFDQeHkq4mPG5j
284150		Cell	0.000	1.000	38	5	siRNA-IMPa4-25 PSF-A488 IMPa4-A546 DAPI 8C2-siRNA-IMP-a2-a4 V2.00	0	29+. siRNA-IMPa4-25 PSF-A488 DAPI IMPa4-A546_ab_TileScan_001 (Stage 28 of 49)	00-8etHzzaPZFDQeHkq4mPG5j
259007		Cell	0.000	1.000	39	6	siRNA-IMPa4-25 PSF-A488 IMPa4-A546 DAPI 8C2-siRNA-IMP-a2-a4 V2.00	0	29+. siRNA-IMPa4-25 PSF-A488 DAPI IMPa4-A546_ab_TileScan_001 (Stage 28 of 49)	00-8etHzzaPZFDQeHkq4mPG5j
273609		Cell	0.000	1.000	40	7	siRNA-IMPa4-25 PSF-A488 IMPa4-A546 DAPI 8C2-siRNA-IMP-a2-a4 V2.00	0	29+. siRNA-IMPa4-25 PSF-A488 DAPI IMPa4-A546_ab_TileScan_001 (Stage 28 of 49)	00-8etHzzaPZFDQeHkq4mPG5j
61623		Cell	0.000	1.000	41	8	siRNA-IMPa4-25 PSF-A488 IMPa4-A546 DAPI 8C2-siRNA-IMP-a2-a4 V2.00	0	29+. siRNA-IMPa4-25 PSF-A488 DAPI IMPa4-A546_ab_TileScan_001 (Stage 28 of 49)	00-8etHzzaPZFDQeHkq4mPG5j
265246		Cell	0.000	1.000	42	9	siRNA-IMPa4-25 PSF-A488 IMPa4-A546 DAPI 8C2-siRNA-IMP-a2-a4 V2.00	0	29+. siRNA-IMPa4-25 PSF-A488 DAPI IMPa4-A546_ab_TileScan_001 (Stage 28 of 49)	00-8etHzzaPZFDQeHkq4mPG5j
186346		Cell	0.000	1.000	43	10	siRNA-IMPa4-25 PSF-A488 IMPa4-A546 DAPI 8C2-siRNA-IMP-a2-a4 V2.00	0	29+. siRNA-IMPa4-25 PSF-A488 DAPI IMPa4-A546_ab_TileScan_001 (Stage 28 of 49)	00-8etHzzaPZFDQeHkq4mPG5j
286682		Cell	0.000	1.000	44	11	siRNA-IMPa4-25 PSF-A488 IMPa4-A546 DAPI 8C2-siRNA-IMP-a2-a4 V2.00	0	29+. siRNA-IMPa4-25 PSF-A488 DAPI IMPa4-A546_ab_TileScan_001 (Stage 28 of 49)	00-8etHzzaPZFDQeHkq4mPG5j
303066		Cell	0.000	1.000	45	12	siRNA-IMPa4-25 PSF-A488 IMPa4-A546 DAPI 8C2-siRNA-IMP-a2-a4 V2.00	0	29+. siRNA-IMPa4-25 PSF-A488 DAPI IMPa4-A546_ab_TileScan_001 (Stage 28 of 49)	00-8etHzzaPZFDQeHkq4mPG5j
136848		Cell	0.000	1.000	46	13	siRNA-IMPa4-25 PSF-A488 IMPa4-A546 DAPI 8C2-siRNA-IMP-a2-a4 V2.00	0	29+. siRNA-IMPa4-25 PSF-A488 DAPI IMPa4-A546_ab_TileScan_001 (Stage 28 of 49)	00-8etHzzaPZFDQeHkq4mPG5j
438934		Cell	0.000	1.000	47	14	siRNA-IMPa4-25 PSF-A488 IMPa4-A546 DAPI 8C2-siRNA-IMP-a2-a4 V2.00	0	29+. siRNA-IMPa4-25 PSF-A488 DAPI IMPa4-A546_ab_TileScan_001 (Stage 28 of 49)	00-8etHzzaPZFDQeHkq4mPG5j
153502		Cell	0.000	1.000	48	15	siRNA-IMPa4-25 PSF-A488 IMPa4-A546 DAPI 8C2-siRNA-IMP-a2-a4 V2.00	0	29+. siRNA-IMPa4-25 PSF-A488 DAPI IMPa4-A546_ab_TileScan_001 (Stage 28 of 49)	00-8etHzzaPZFDQeHkq4mPG5j
60053		Cell	0.000	1.000	49	16	siRNA-IMPa4-25 PSF-A488 IMPa4-A546 DAPI 8C2-siRNA-IMP-a2-a4 V2.00	0	29+. siRNA-IMPa4-25 PSF-A488 DAPI IMPa4-A546_ab_TileScan_001 (Stage 28 of 49)	00-8etHzzaPZFDQeHkq4mPG5j
228748		Cell	0.000	1.000	50	17	siRNA-IMPa4-25 PSF-A488 IMPa4-A546 DAPI 8C2-siRNA-IMP-a2-a4 V2.00	0	29+. siRNA-IMPa4-25 PSF-A488 DAPI IMPa4-A546_ab_TileScan_001 (Stage 28 of 49)	00-8etHzzaPZFDQeHkq4mPG5j
394986		Cell	0.000	1.000	51	0	siRNA-IMPa4-25 PSF-A488 IMPa4-A546 DAPI 8C2-siRNA-IMP-a2-a4 V2.00	0	29+. siRNA-IMPa4-25 PSF-A488 DAPI IMPa4-A546_ac_TileScan_001 (Stage 29 of 49)	00-6cWpPyxcFeoVeokNTPA8kQ
224800		Cell	0.000	1.000	52	1	siRNA-IMPa4-25 PSF-A488 IMPa4-A546 DAPI 8C2-siRNA-IMP-a2-a4 V2.00	0	29+. siRNA-IMPa4-25 PSF-A488 DAPI IMPa4-A546_ac_TileScan_001 (Stage 29 of 49)	00-6cWpPyxcFeoVeokNTPA8kQ
161132		Cell	0.000	1.000	53	2	siRNA-IMPa4-25 PSF-A488 IMPa4-A546 DAPI 8C2-siRNA-IMP-a2-a4 V2.00	0	29+. siRNA-IMPa4-25 PSF-A488 DAPI IMPa4-A546_ac_TileScan_001 (Stage 29 of 49)	00-6cWpPyxcFeoVeokNTPA8kQ
235304		Cell	0.000	1.000	54	3	siRNA-IMPa4-25 PSF-A488 IMPa4-A546 DAPI 8C2-siRNA-IMP-a2-a4 V2.00	0	29+. siRNA-IMPa4-25 PSF-A488 DAPI IMPa4-A546_ac_TileScan_001 (Stage 29 of 49)	00-6cWpPyxcFeoVeokNTPA8kQ
197883		Cell	0.000	1.000	55	4	siRNA-IMPa4-25 PSF-A488 IMPa4-A546 DAPI 8C2-siRNA-IMP-a2-a4 V2.00	0	29+. siRNA-IMPa4-25 PSF-A488 DAPI IMPa4-A546_ac_TileScan_001 (Stage 29 of 49)	00-6cWpPyxcFeoVeokNTPA8kQ
107130		Cell	0.000	1.000	56	5	siRNA-IMPa4-25 PSF-A488 IMPa4-A546 DAPI 8C2-siRNA-IMP-a2-a4 V2.00	0	29+. siRNA-IMPa4-25 PSF-A488 DAPI IMPa4-A546_ac_TileScan_001 (Stage 29 of 49)	00-6cWpPyxcFeoVeokNTPA8kQ
224645		Cell	0.000	1.000	57	6	siRNA-IMPa4-25 PSF-A488 IMPa4-A546 DAPI 8C2-siRNA-IMP-a2-a4 V2.00	0	29+. siRNA-IMPa4-25 PSF-A488 DAPI IMPa4-A546_ac_TileScan_001 (Stage 29 of 49)	00-6cWpPyxcFeoVeokNTPA8kQ
128272		Cell	0.000	1.000	58	7	siRNA-IMPa4-25 PSF-A488 IMPa4-A546 DAPI 8C2-siRNA-IMP-a2-a4 V2.00	0	29+. siRNA-IMPa4-25 PSF-A488 DAPI IMPa4-A546_ac_TileScan_001 (Stage 29 of 49)	00-6cWpPyxcFeoVeokNTPA8kQ
244339		Cell	0.000	1.000	59	8	siRNA-IMPa4-25 PSF-A488 IMPa4-A546 DAPI 8C2-siRNA-IMP-a2-a4 V2.00	0	29+. siRNA-IMPa4-25 PSF-A488 DAPI IMPa4-A546_ac_TileScan_001 (Stage 29 of 49)	00-6cWpPyxcFeoVeokNTPA8kQ
219372		Cell	0.000	1.000	60	9	siRNA-IMPa4-25 PSF-A488 IMPa4-A546 DAPI 8C2-siRNA-IMP-a2-a4 V2.00	0	29+. siRNA-IMPa4-25 PSF-A488 DAPI IMPa4-A546_ac_TileScan_001 (Stage 29 of 49)	00-6cWpPyxcFeoVeokNTPA8kQ
83331		Cell	0.000	1.000	61	10	siRNA-IMPa4-25 PSF-A488 IMPa4-A546 DAPI 8C2-siRNA-IMP-a2-a4 V2.00	0	29+. siRNA-IMPa4-25 PSF-A488 DAPI IMPa4-A546_ac_TileScan_001 (Stage 29 of 49)	00-6cWpPyxcFeoVeokNTPA8kQ
460099		Cell	0.000	1.000	62	11	siRNA-IMPa4-25 PSF-A488 IMPa4-A546 DAPI 8C2-siRNA-IMP-a2-a4 V2.00	0	29+. siRNA-IMPa4-25 PSF-A488 DAPI IMPa4-A546_ac_TileScan_001 (Stage 29 of 49)	00-6cWpPyxcFeoVeokNTPA8kQ
215843		Cell	0.000	1.000	63	12	siRNA-IMPa4-25 PSF-A488 IMPa4-A546 DAPI 8C2-siRNA-IMP-a2-a4 V2.00	0	29+. siRNA-IMPa4-25 PSF-A488 DAPI IMPa4-A546_ac_TileScan_001 (Stage 29 of 49)	00-6cWpPyxcFeoVeokNTPA8kQ
244656		Cell	0.000	1.000	64	13	siRNA-IMPa4-25 PSF-A488 IMPa4-A546 DAPI 8C2-siRNA-IMP-a2-a4 V2.00	0	29+. siRNA-IMPa4-25 PSF-A488 DAPI IMPa4-A546_ac_TileScan_001 (Stage 29 of 49)	00-6cWpPyxcFeoVeokNTPA8kQ
91386		Cell	0.000	1.000	65	14	siRNA-IMPa4-25 PSF-A488 IMPa4-A546 DAPI 8C2-siRNA-IMP-a2-a4 V2.00	0	29+. siRNA-IMPa4-25 PSF-A488 DAPI IMPa4-A546_ac_TileScan_001 (Stage 29 of 49)	00-6cWpPyxcFeoVeokNTPA8kQ
117885		Cell	0.000	1.000	66	15	siRNA-IMPa4-25 PSF-A488 IMPa4-A546 DAPI 8C2-siRNA-IMP-a2-a4 V2.00	0	29+. siRNA-IMPa4-25 PSF-A488 DAPI IMPa4-A546_ac_TileScan_001 (Stage 29 of 49)	00-6cWpPyxcFeoVeokNTPA8kQ
405788		Cell	0.000	1.000	67	16	siRNA-IMPa4-25 PSF-A488 IMPa4-A546 DAPI 8C2-siRNA-IMP-a2-a4 V2.00	0	29+. siRNA-IMPa4-25 PSF-A488 DAPI IMPa4-A546_ac_TileScan_001 (Stage 29 of 49)	00-6cWpPyxcFeoVeokNTPA8kQ
228951		Cell	0.000	1.000	68	17	siRNA-IMPa4-25 PSF-A488 IMPa4-A546 DAPI 8C2-siRNA-IMP-a2-a4 V2.00	0	29+. siRNA-IMPa4-25 PSF-A488 DAPI IMPa4-A546_ac_TileScan_001 (Stage 29 of 49)	00-6cWpPyxcFeoVeokNTPA8kQ
226459		Cell	0.000	1.000	69	0	siRNA-IMPa4-25 PSF-A488 IMPa4-A546 DAPI 8C2-siRNA-IMP-a2-a4 V2.00	0	29+. siRNA-IMPa4-25 PSF-A488 DAPI IMPa4-A546_ad_TileScan_001 (Stage 30 of 49)	00-Agy8JwbM7zW9Cm2HTyJFp
252042		Cell	0.000	1.000	70	1	siRNA-IMPa4-25 PSF-A488 IMPa4-A546 DAPI 8C2-siRNA-IMP-a2-a4 V2.00	0	29+. siRNA-IMPa4-25 PSF-A488 DAPI IMPa4-A546_ad_TileScan_001 (Stage 30 of 49)	00-Agy8JwbM7zW9Cm2HTyJFp
316943		Cell	0.000	1.000	71	2	siRNA-IMPa4-25 PSF-A488 IMPa4-A546 DAPI 8C2-siRNA-IMP-a2-a4 V2.00	0	29+. siRNA-IMPa4-25 PSF-A488 DAPI IMPa4-A546_ad_TileScan_001 (Stage 30 of 49)	00-Agy8JwbM7zW9Cm2HTyJFp
442162		Cell	0.000	1.000	72	3	siRNA-IMPa4-25 PSF-A488 IMPa4-A546 DAPI 8C2-siRNA-IMP-a2-a4 V2.00	0	29+. siRNA-IMPa4-25 PSF-A488 DAPI IMPa4-A546_ad_TileScan_001 (Stage 30 of 49)	00-Agy8JwbM7zW9Cm2HTyJFp
124677		Cell	0.000	1.000	73	4	siRNA-IMPa4-25 PSF-A488 IMPa4-A546 DAPI 8C2-siRNA-IMP-a2-a4 V2.00	0	29+. siRNA-IMPa4-25 PSF-A488 DAPI IMPa4-A546_ad_TileScan_001 (Stage 30 of 49)	00-Agy8JwbM7zW9Cm2HTyJFp
246653		Cell	0.000	1.000	74	5	siRNA-IMPa4-25 PSF-A488 IMPa4-A546 DAPI 8C2-siRNA-IMP-a2-a4 V2.00	0	29+. siRNA-IMPa4-25 PSF-A488 DAPI IMPa4-A546_ad_TileScan_001 (Stage 30 of 49)	00-Agy8JwbM7zW9Cm2HTyJFp
259147		Cell	0.000	1.000	75	6	siRNA-IMPa4-25 PSF-A488 IMPa4-A546 DAPI 8C2-siRNA-IMP-a2-a4 V2.00	0	29+. siRNA-IMPa4-25 PSF-A488 DAPI IMPa4-A546_ad_TileScan_001 (Stage 30 of 49)	00-Agy8JwbM7zW9Cm2HTyJFp
193807		Cell	0.000	1.000	76	7	siRNA-IMPa4-25 PSF-A488 IMPa4-A546 DAPI 8C2-siRNA-IMP-a2-a4 V2.00	0	29+. siRNA-IMPa4-25 PSF-A488 DAPI IMPa4-A546_ad_TileScan_001 (Stage 30 of 49)	00-Agy8JwbM7zW9Cm2HTyJFp
127866		Cell	0.000	1.000	77	8	siRNA-IMPa4-25 PSF-A488 IMPa4-A546 DAPI 8C2-siRNA-IMP-a2-a4 V2.00	0	29+. siRNA-IMPa4-25 PSF-A488 DAPI IMPa4-A546_ad_TileScan_001 (Stage 30 of 49)	00-Agy8JwbM7zW9Cm2HTyJFp
207993		Cell	0.000	1.000	78	9	siRNA-IMPa4-25 PSF-A488 IMPa4-A546 DAPI 8C2-siRNA-IMP-a2-a4 V2.00	0	29+. siRNA-IMPa4-25 PSF-A488 DAPI IMPa4-A546_ad_TileScan_001 (Stage 30 of 49)	00-Agy8JwbM7zW9Cm2HTyJFp
235849		Cell	0.000	1.000	79	10	siRNA-IMPa4-25 PSF-A488 IMPa4-A546 DAPI 8C2-siRNA-IMP-a2-a4 V2.00	0	29+. siRNA-IMPa4-25 PSF-A488 DAPI IMPa4-A546_ad_TileScan_001 (Stage 30 of 49)	00-Agy8JwbM7zW9Cm2HTyJFp
221083		Cell	0.000	1.000	80	11	siRNA-IMPa4-25 PSF-A488 IMPa4-A546 DAPI 8C2-siRNA-IMP-a2-a4 V2.00	0	29+. siRNA-IMPa4-25 PSF-A488 DAPI IMPa4-A546_ad_TileScan_001 (Stage 30 of 49)	00-Agy8JwbM7zW9Cm2HTyJFp
675951		Cell	0.000	1.000	81	12	siRNA-IMPa4-25 PSF-A488 IMPa4-A546 DAPI 8C2-siRNA-IMP-a2-a4 V2.00	0	29+. siRNA-IMPa4-25 PSF-A488 DAPI IMPa4-A546_ad_TileScan_001 (Stage 30 of 49)	00-Agy8JwbM7zW9Cm2HTyJFp
105112		Cell	0.000	1.000	82	13	siRNA-IMPa4-25 PSF-A488 IMPa4-A546 DAPI 8C2-siRNA-IMP-a2-a4 V2.00	0	29+. siRNA-IMPa4-25 PSF-A488 DAPI IMPa4-A546_ad_TileScan_001 (Stage 30 of 49)	00-Agy8JwbM7zW9Cm2HTyJFp
124365		Cell	0.000	1.000	83	14	siRNA-IMPa4-25 PSF-A488 IMPa4-A546 DAPI 8C2-siRNA-IMP-a2-a4 V2.00	0	29+. siRNA-IMPa4-25 PSF-A488 DAPI IMPa4-A546_ad_TileScan_001 (Stage 30 of 49)	00-Agy8JwbM7zW9Cm2HTyJFp
189280		Cell	0.000	1.000	84	15	siRNA-IMPa4-25 PSF-A488 IMPa4-A546 DAPI 8C2-siRNA-IMP-a2-a4 V2.00	0	29+. siRNA-IMPa4-25 PSF-A488 DAPI IMPa4-A546_ad_TileScan_001 (Stage 30 of 49)	00-Agy8JwbM7zW9Cm2HTyJFp
218827		Cell	0.000	1.000	85	16	siRNA-IMPa4-25 PSF-A488 IMPa4-A546 DAPI 8C2-siRNA-IMP-a2-a4 V2.00	0	29+. siRNA-IMPa4-25 PSF-A488 DAPI IMPa4-A546_ad_TileScan_001 (Stage 30 of 49)	00-Agy8JwbM7zW9Cm2HTyJFp
147871		Cell	0.000	1.000	86	17	siRNA-IMPa4-25 PSF-A488 IMPa4-A546 DAPI 8C2-siRNA-IMP-a2-a4 V2.00	0	29+. siRNA-IMPa4-25 PSF-A488 DAPI IMPa4-A546_ad_TileScan_001 (Stage 30 of 49)	00-Agy8JwbM7zW9Cm2HTyJFp
413929		Cell	0.000	1.000	87	18	siRNA-IMPa4-25 PSF-A488 IMPa4-A546 DAPI 8C2-siRNA-IMP-a2-a4 V2.00	0	29+. siRNA-IMPa4-25 PSF-A488 DAPI IMPa4-A546_ad_TileScan_001 (Stage 30 of 49)	00-Agy8JwbM7zW9Cm2HTyJFp
202496		Cell	0.000	1.000	88	0	siRNA-IMPa4-25 PSF-A488 IMPa4-A546 DAPI 8C2-siRNA-IMP-a2-a4 V2.00	0	29+. siRNA-IMPa4-25 PSF-A488 DAPI IMPa4-A546_ae_TileScan_001 (Stage 31 of 49)	00-bD6MqugVoTLMoXDn8vqntG
128904		Cell	0.000	1.000	89	1	siRNA-IMPa4-25 PSF-A488 IMPa4-A546 DAPI 8C2-siRNA-IMP-a2-a4 V2.00	0	29+. siRNA-IMPa4-25 PSF-A488 DAPI IMPa4-A546_ae_TileScan_001 (Stage 31 of 49)	00-bD6MqugVoTLMoXDn8vqntG
223141		Cell	0.000	1.000	90	2	siRNA-IMPa4-25 PSF-A488 IMPa4-A546 DAPI 8C2-siRNA-IMP-a2-a4 V2.00	0	29+. siRNA-IMPa4-25 PSF-A488 DAPI IMPa4-A546_ae_TileScan_001 (Stage 31 of 49)	00-bD6MqugVoTLMoXDn8vqntG
257635		Cell	0.000	1.000	91	3	siRNA-IMPa4-25 PSF-A488 IMPa4-A546 DAPI 8C2-siRNA-IMP-a2-a4 V2.00	0	29+. siRNA-IMPa4-25 PSF-A488 DAPI IMPa4-A546_ae_TileScan_001 (Stage 31 of 49)	00-bD6MqugVoTLMoXDn8vqntG
142496		Cell	0.000	1.000	92	4	siRNA-IMPa4-25 PSF-A488 IMPa4-A546 DAPI 8C2-siRNA-IMP-a2-a4 V2.00	0	29+. siRNA-IMPa4-25 PSF-A488 DAPI IMPa4-A546_ae_TileScan_001 (Stage 31 of 49)	00-bD6MqugVoTLMoXDn8vqntG
201218		Cell	0.000	1.000	93	5	siRNA-IMPa4-25 PSF-A488 IMPa4-A546 DAPI 8C2-siRNA-IMP-a2-a4 V2.00	0	29+. siRNA-IMPa4-25 PSF-A488 DAPI IMPa4-A546_ae_TileScan_001 (Stage 31 of 49)	00-bD6MqugVoTLMoXDn8vqntG
145272		Cell	0.000	1.000	94	6	siRNA-IMPa4-25 PSF-A488 IMPa4-A546 DAPI 8C2-siRNA-IMP-a2-a4 V2.00	0	29+. siRNA-IMPa4-25 PSF-A488 DAPI IMPa4-A546_ae_TileScan_001 (Stage 31 of 49)	00-bD6MqugVoTLMoXDn8vqntG
86811		Cell	0.000	1.000	95	7	siRNA-IMPa4-25 PSF-A488 IMPa4-A546 DAPI 8C2-siRNA-IMP-a2-a4 V2.00	0	29+. siRNA-IMPa4-25 PSF-A488 DAPI IMPa4-A546_ae_TileScan_001 (Stage 31 of 49)	00-bD6MqugVoTLMoXDn8vqntG
178028		Cell	0.000	1.000	96	8	siRNA-IMPa4-25 PSF-A488 IMPa4-A546 DAPI 8C2-siRNA-IMP-a2-a4 V2.00	0	29+. siRNA-IMPa4-25 PSF-A488 DAPI IMPa4-A546_ae_TileScan_001 (Stage 31 of 49)	00-bD6MqugVoTLMoXDn8vqntG
177659		Cell	0.000	1.000	97	9	siRNA-IMPa4-25 PSF-A488 IMPa4-A546 DAPI 8C2-siRNA-IMP-a2-a4 V2.00	0	29+. siRNA-IMPa4-25 PSF-A488 DAPI IMPa4-A546_ae_TileScan_001 (Stage 31 of 49)	00-bD6MqugVoTLMoXDn8vqntG
134496		Cell	0.000	1.000	98	10	siRNA-IMPa4-25 PSF-A488 IMPa4-A546 DAPI 8C2-siRNA-IMP-a2-a4 V2.00	0	29+. siRNA-IMPa4-25 PSF-A488 DAPI IMPa4-A546_ae_TileScan_001 (Stage 31 of 49)	00-bD6MqugVoTLMoXDn8vqntG
226937		Cell	0.000	1.000	99	11	siRNA-IMPa4-25 PSF-A488 IMPa4-A546 DAPI 8C2-siRNA-IMP-a2-a4 V2.00	0	29+. siRNA-IMPa4-25 PSF-A488 DAPI IMPa4-A546_ae_TileScan_001 (Stage 31 of 49)	00-bD6MqugVoTLMoXDn8vqntG
47658		Cell	0.000	1.000	100	12	siRNA-IMPa4-25 PSF-A488 IMPa4-A546 DAPI 8C2-siRNA-IMP-a2-a4 V2.00	0	29+. siRNA-IMPa4-25 PSF-A488 DAPI IMPa4-A546_ae_TileScan_001 (Stage 31 of 49)	00-bD6MqugVoTLMoXDn8vqntG
130588		Cell	0.000	1.000	101	13	siRNA-IMPa4-25 PSF-A488 IMPa4-A546 DAPI 8C2-siRNA-IMP-a2-a4 V2.00	0	29+. siRNA-IMPa4-25 PSF-A488 DAPI IMPa4-A546_ae_TileScan_001 (Stage 31 of 49)	00-bD6MqugVoTLMoXDn8vqntG
75221		Cell	0.000	1.000	102	0	siRNA-IMPa4-25 PSF-A488 IMPa4-A546 DAPI 8C2-siRNA-IMP-a2-a4 V2.00	0	29+. siRNA-IMPa4-25 PSF-A488 DAPI IMPa4-A546_af_TileScan_001 (Stage 32 of 49)	00-VgYY7aJp9SYFrUxri9MsqL
237272		Cell	0.000	1.000	103	1	siRNA-IMPa4-25 PSF-A488 IMPa4-A546 DAPI 8C2-siRNA-IMP-a2-a4 V2.00	0	29+. siRNA-IMPa4-25 PSF-A488 DAPI IMPa4-A546_af_TileScan_001 (Stage 32 of 49)	00-VgYY7aJp9SYFrUxri9MsqL
141624		Cell	0.000	1.000	104	2	siRNA-IMPa4-25 PSF-A488 IMPa4-A546 DAPI 8C2-siRNA-IMP-a2-a4 V2.00	0	29+. siRNA-IMPa4-25 PSF-A488 DAPI IMPa4-A546_af_TileScan_001 (Stage 32 of 49)	00-VgYY7aJp9SYFrUxri9MsqL
182825		Cell	0.000	1.000	105	3	siRNA-IMPa4-25 PSF-A488 IMPa4-A546 DAPI 8C2-siRNA-IMP-a2-a4 V2.00	0	29+. siRNA-IMPa4-25 PSF-A488 DAPI IMPa4-A546_af_TileScan_001 (Stage 32 of 49)	00-VgYY7aJp9SYFrUxri9MsqL
188256		Cell	0.000	1.000	106	4	siRNA-IMPa4-25 PSF-A488 IMPa4-A546 DAPI 8C2-siRNA-IMP-a2-a4 V2.00	0	29+. siRNA-IMPa4-25 PSF-A488 DAPI IMPa4-A546_af_TileScan_001 (Stage 32 of 49)	00-VgYY7aJp9SYFrUxri9MsqL
688460		Cell	0.000	1.000	107	5	siRNA-IMPa4-25 PSF-A488 IMPa4-A546 DAPI 8C2-siRNA-IMP-a2-a4 V2.00	0	29+. siRNA-IMPa4-25 PSF-A488 DAPI IMPa4-A546_af_TileScan_001 (Stage 32 of 49)	00-VgYY7aJp9SYFrUxri9MsqL
228499		Cell	0.000	1.000	108	6	siRNA-IMPa4-25 PSF-A488 IMPa4-A546 DAPI 8C2-siRNA-IMP-a2-a4 V2.00	0	29+. siRNA-IMPa4-25 PSF-A488 DAPI IMPa4-A546_af_TileScan_001 (Stage 32 of 49)	00-VgYY7aJp9SYFrUxri9MsqL
170181		Cell	0.000	1.000	109	7	siRNA-IMPa4-25 PSF-A488 IMPa4-A546 DAPI 8C2-siRNA-IMP-a2-a4 V2.00	0	29+. siRNA-IMPa4-25 PSF-A488 DAPI IMPa4-A546_af_TileScan_001 (Stage 32 of 49)	00-VgYY7aJp9SYFrUxri9MsqL
285626		Cell	0.000	1.000	110	8	siRNA-IMPa4-25 PSF-A488 IMPa4-A546 DAPI 8C2-siRNA-IMP-a2-a4 V2.00	0	29+. siRNA-IMPa4-25 PSF-A488 DAPI IMPa4-A546_af_TileScan_001 (Stage 32 of 49)	00-VgYY7aJp9SYFrUxri9MsqL
260394		Cell	0.000	1.000	111	9	siRNA-IMPa4-25 PSF-A488 IMPa4-A546 DAPI 8C2-siRNA-IMP-a2-a4 V2.00	0	29+. siRNA-IMPa4-25 PSF-A488 DAPI IMPa4-A546_af_TileScan_001 (Stage 32 of 49)	00-VgYY7aJp9SYFrUxri9MsqL
231029		Cell	0.000	1.000	112	10	siRNA-IMPa4-25 PSF-A488 IMPa4-A546 DAPI 8C2-siRNA-IMP-a2-a4 V2.00	0	29+. siRNA-IMPa4-25 PSF-A488 DAPI IMPa4-A546_af_TileScan_001 (Stage 32 of 49)	00-VgYY7aJp9SYFrUxri9MsqL
252024		Cell	0.000	1.000	113	11	siRNA-IMPa4-25 PSF-A488 IMPa4-A546 DAPI 8C2-siRNA-IMP-a2-a4 V2.00	0	29+. siRNA-IMPa4-25 PSF-A488 DAPI IMPa4-A546_af_TileScan_001 (Stage 32 of 49)	00-VgYY7aJp9SYFrUxri9MsqL
254001		Cell	0.000	1.000	114	12	siRNA-IMPa4-25 PSF-A488 IMPa4-A546 DAPI 8C2-siRNA-IMP-a2-a4 V2.00	0	29+. siRNA-IMPa4-25 PSF-A488 DAPI IMPa4-A546_af_TileScan_001 (Stage 32 of 49)	00-VgYY7aJp9SYFrUxri9MsqL
283747		Cell	0.000	1.000	115	13	siRNA-IMPa4-25 PSF-A488 IMPa4-A546 DAPI 8C2-siRNA-IMP-a2-a4 V2.00	0	29+. siRNA-IMPa4-25 PSF-A488 DAPI IMPa4-A546_af_TileScan_001 (Stage 32 of 49)	00-VgYY7aJp9SYFrUxri9MsqL
194484		Cell	0.000	1.000	116	14	siRNA-IMPa4-25 PSF-A488 IMPa4-A546 DAPI 8C2-siRNA-IMP-a2-a4 V2.00	0	29+. siRNA-IMPa4-25 PSF-A488 DAPI IMPa4-A546_af_TileScan_001 (Stage 32 of 49)	00-VgYY7aJp9SYFrUxri9MsqL
188908		Cell	0.000	1.000	117	15	siRNA-IMPa4-25 PSF-A488 IMPa4-A546 DAPI 8C2-siRNA-IMP-a2-a4 V2.00	0	29+. siRNA-IMPa4-25 PSF-A488 DAPI IMPa4-A546_af_TileScan_001 (Stage 32 of 49)	00-VgYY7aJp9SYFrUxri9MsqL
384063		Cell	0.000	1.000	118	16	siRNA-IMPa4-25 PSF-A488 IMPa4-A546 DAPI 8C2-siRNA-IMP-a2-a4 V2.00	0	29+. siRNA-IMPa4-25 PSF-A488 DAPI IMPa4-A546_af_TileScan_001 (Stage 32 of 49)	00-VgYY7aJp9SYFrUxri9MsqL
60370		Cell	0.000	1.000	119	17	siRNA-IMPa4-25 PSF-A488 IMPa4-A546 DAPI 8C2-siRNA-IMP-a2-a4 V2.00	0	29+. siRNA-IMPa4-25 PSF-A488 DAPI IMPa4-A546_af_TileScan_001 (Stage 32 of 49)	00-VgYY7aJp9SYFrUxri9MsqL
130805		Cell	0.000	1.000	120	18	siRNA-IMPa4-25 PSF-A488 IMPa4-A546 DAPI 8C2-siRNA-IMP-a2-a4 V2.00	0	29+. siRNA-IMPa4-25 PSF-A488 DAPI IMPa4-A546_af_TileScan_001 (Stage 32 of 49)	00-VgYY7aJp9SYFrUxri9MsqL
223190		Cell	0.000	1.000	121	19	siRNA-IMPa4-25 PSF-A488 IMPa4-A546 DAPI 8C2-siRNA-IMP-a2-a4 V2.00	0	29+. siRNA-IMPa4-25 PSF-A488 DAPI IMPa4-A546_af_TileScan_001 (Stage 32 of 49)	00-VgYY7aJp9SYFrUxri9MsqL
94125		Cell	0.000	1.000	122	20	siRNA-IMPa4-25 PSF-A488 IMPa4-A546 DAPI 8C2-siRNA-IMP-a2-a4 V2.00	0	29+. siRNA-IMPa4-25 PSF-A488 DAPI IMPa4-A546_af_TileScan_001 (Stage 32 of 49)	00-VgYY7aJp9SYFrUxri9MsqL
304190		Cell	0.000	1.000	123	0	siRNA-IMPa4-25 PSF-A488 IMPa4-A546 DAPI 8C2-siRNA-IMP-a2-a4 V2.00	0	29+. siRNA-IMPa4-25 PSF-A488 DAPI IMPa4-A546_ag_TileScan_001 (Stage 33 of 49)	00-oryFiQcYV9TSCVeciam8Jd
116132		Cell	0.000	1.000	124	1	siRNA-IMPa4-25 PSF-A488 IMPa4-A546 DAPI 8C2-siRNA-IMP-a2-a4 V2.00	0	29+. siRNA-IMPa4-25 PSF-A488 DAPI IMPa4-A546_ag_TileScan_001 (Stage 33 of 49)	00-oryFiQcYV9TSCVeciam8Jd
144193		Cell	0.000	1.000	125	2	siRNA-IMPa4-25 PSF-A488 IMPa4-A546 DAPI 8C2-siRNA-IMP-a2-a4 V2.00	0	29+. siRNA-IMPa4-25 PSF-A488 DAPI IMPa4-A546_ag_TileScan_001 (Stage 33 of 49)	00-oryFiQcYV9TSCVeciam8Jd
219441		Cell	0.000	1.000	126	3	siRNA-IMPa4-25 PSF-A488 IMPa4-A546 DAPI 8C2-siRNA-IMP-a2-a4 V2.00	0	29+. siRNA-IMPa4-25 PSF-A488 DAPI IMPa4-A546_ag_TileScan_001 (Stage 33 of 49)	00-oryFiQcYV9TSCVeciam8Jd
40317		Cell	0.000	1.000	127	4	siRNA-IMPa4-25 PSF-A488 IMPa4-A546 DAPI 8C2-siRNA-IMP-a2-a4 V2.00	0	29+. siRNA-IMPa4-25 PSF-A488 DAPI IMPa4-A546_ag_TileScan_001 (Stage 33 of 49)	00-oryFiQcYV9TSCVeciam8Jd
99243		Cell	0.000	1.000	128	5	siRNA-IMPa4-25 PSF-A488 IMPa4-A546 DAPI 8C2-siRNA-IMP-a2-a4 V2.00	0	29+. siRNA-IMPa4-25 PSF-A488 DAPI IMPa4-A546_ag_TileScan_001 (Stage 33 of 49)	00-oryFiQcYV9TSCVeciam8Jd
207179		Cell	0.000	1.000	129	6	siRNA-IMPa4-25 PSF-A488 IMPa4-A546 DAPI 8C2-siRNA-IMP-a2-a4 V2.00	0	29+. siRNA-IMPa4-25 PSF-A488 DAPI IMPa4-A546_ag_TileScan_001 (Stage 33 of 49)	00-oryFiQcYV9TSCVeciam8Jd
127745		Cell	0.000	1.000	130	7	siRNA-IMPa4-25 PSF-A488 IMPa4-A546 DAPI 8C2-siRNA-IMP-a2-a4 V2.00	0	29+. siRNA-IMPa4-25 PSF-A488 DAPI IMPa4-A546_ag_TileScan_001 (Stage 33 of 49)	00-oryFiQcYV9TSCVeciam8Jd
172212		Cell	0.000	1.000	131	8	siRNA-IMPa4-25 PSF-A488 IMPa4-A546 DAPI 8C2-siRNA-IMP-a2-a4 V2.00	0	29+. siRNA-IMPa4-25 PSF-A488 DAPI IMPa4-A546_ag_TileScan_001 (Stage 33 of 49)	00-oryFiQcYV9TSCVeciam8Jd
135491		Cell	0.000	1.000	132	9	siRNA-IMPa4-25 PSF-A488 IMPa4-A546 DAPI 8C2-siRNA-IMP-a2-a4 V2.00	0	29+. siRNA-IMPa4-25 PSF-A488 DAPI IMPa4-A546_ag_TileScan_001 (Stage 33 of 49)	00-oryFiQcYV9TSCVeciam8Jd
66254		Cell	0.000	1.000	133	10	siRNA-IMPa4-25 PSF-A488 IMPa4-A546 DAPI 8C2-siRNA-IMP-a2-a4 V2.00	0	29+. siRNA-IMPa4-25 PSF-A488 DAPI IMPa4-A546_ag_TileScan_001 (Stage 33 of 49)	00-oryFiQcYV9TSCVeciam8Jd
205602		Cell	0.000	1.000	134	11	siRNA-IMPa4-25 PSF-A488 IMPa4-A546 DAPI 8C2-siRNA-IMP-a2-a4 V2.00	0	29+. siRNA-IMPa4-25 PSF-A488 DAPI IMPa4-A546_ag_TileScan_001 (Stage 33 of 49)	00-oryFiQcYV9TSCVeciam8Jd
190561		Cell	0.000	1.000	135	12	siRNA-IMPa4-25 PSF-A488 IMPa4-A546 DAPI 8C2-siRNA-IMP-a2-a4 V2.00	0	29+. siRNA-IMPa4-25 PSF-A488 DAPI IMPa4-A546_ag_TileScan_001 (Stage 33 of 49)	00-oryFiQcYV9TSCVeciam8Jd
161001		Cell	0.000	1.000	136	13	siRNA-IMPa4-25 PSF-A488 IMPa4-A546 DAPI 8C2-siRNA-IMP-a2-a4 V2.00	0	29+. siRNA-IMPa4-25 PSF-A488 DAPI IMPa4-A546_ag_TileScan_001 (Stage 33 of 49)	00-oryFiQcYV9TSCVeciam8Jd
220342		Cell	0.000	1.000	137	14	siRNA-IMPa4-25 PSF-A488 IMPa4-A546 DAPI 8C2-siRNA-IMP-a2-a4 V2.00	0	29+. siRNA-IMPa4-25 PSF-A488 DAPI IMPa4-A546_ag_TileScan_001 (Stage 33 of 49)	00-oryFiQcYV9TSCVeciam8Jd
174286		Cell	0.000	1.000	138	15	siRNA-IMPa4-25 PSF-A488 IMPa4-A546 DAPI 8C2-siRNA-IMP-a2-a4 V2.00	0	29+. siRNA-IMPa4-25 PSF-A488 DAPI IMPa4-A546_ag_TileScan_001 (Stage 33 of 49)	00-oryFiQcYV9TSCVeciam8Jd
209585		Cell	0.000	1.000	139	16	siRNA-IMPa4-25 PSF-A488 IMPa4-A546 DAPI 8C2-siRNA-IMP-a2-a4 V2.00	0	29+. siRNA-IMPa4-25 PSF-A488 DAPI IMPa4-A546_ag_TileScan_001 (Stage 33 of 49)	00-oryFiQcYV9TSCVeciam8Jd
346006		Cell	0.000	1.000	140	17	siRNA-IMPa4-25 PSF-A488 IMPa4-A546 DAPI 8C2-siRNA-IMP-a2-a4 V2.00	0	29+. siRNA-IMPa4-25 PSF-A488 DAPI IMPa4-A546_ag_TileScan_001 (Stage 33 of 49)	00-oryFiQcYV9TSCVeciam8Jd
132342		Cell	0.000	1.000	141	18	siRNA-IMPa4-25 PSF-A488 IMPa4-A546 DAPI 8C2-siRNA-IMP-a2-a4 V2.00	0	29+. siRNA-IMPa4-25 PSF-A488 DAPI IMPa4-A546_ag_TileScan_001 (Stage 33 of 49)	00-oryFiQcYV9TSCVeciam8Jd
164909		Cell	0.000	1.000	142	19	siRNA-IMPa4-25 PSF-A488 IMPa4-A546 DAPI 8C2-siRNA-IMP-a2-a4 V2.00	0	29+. siRNA-IMPa4-25 PSF-A488 DAPI IMPa4-A546_ag_TileScan_001 (Stage 33 of 49)	00-oryFiQcYV9TSCVeciam8Jd
252980		Cell	0.000	1.000	143	0	siRNA-IMPa4-25 PSF-A488 IMPa4-A546 DAPI 8C2-siRNA-IMP-a2-a4 V2.00	0	29+. siRNA-IMPa4-25 PSF-A488 DAPI IMPa4-A546_ah_TileScan_001 (Stage 34 of 49)	00-CsM8TBxCQYmLryhuB4zqLC
156348		Cell	0.000	1.000	144	1	siRNA-IMPa4-25 PSF-A488 IMPa4-A546 DAPI 8C2-siRNA-IMP-a2-a4 V2.00	0	29+. siRNA-IMPa4-25 PSF-A488 DAPI IMPa4-A546_ah_TileScan_001 (Stage 34 of 49)	00-CsM8TBxCQYmLryhuB4zqLC
157009		Cell	0.000	1.000	145	2	siRNA-IMPa4-25 PSF-A488 IMPa4-A546 DAPI 8C2-siRNA-IMP-a2-a4 V2.00	0	29+. siRNA-IMPa4-25 PSF-A488 DAPI IMPa4-A546_ah_TileScan_001 (Stage 34 of 49)	00-CsM8TBxCQYmLryhuB4zqLC
123733		Cell	0.000	1.000	146	3	siRNA-IMPa4-25 PSF-A488 IMPa4-A546 DAPI 8C2-siRNA-IMP-a2-a4 V2.00	0	29+. siRNA-IMPa4-25 PSF-A488 DAPI IMPa4-A546_ah_TileScan_001 (Stage 34 of 49)	00-CsM8TBxCQYmLryhuB4zqLC
297951		Cell	0.000	1.000	147	4	siRNA-IMPa4-25 PSF-A488 IMPa4-A546 DAPI 8C2-siRNA-IMP-a2-a4 V2.00	0	29+. siRNA-IMPa4-25 PSF-A488 DAPI IMPa4-A546_ah_TileScan_001 (Stage 34 of 49)	00-CsM8TBxCQYmLryhuB4zqLC
142243		Cell	0.000	1.000	148	5	siRNA-IMPa4-25 PSF-A488 IMPa4-A546 DAPI 8C2-siRNA-IMP-a2-a4 V2.00	0	29+. siRNA-IMPa4-25 PSF-A488 DAPI IMPa4-A546_ah_TileScan_001 (Stage 34 of 49)	00-CsM8TBxCQYmLryhuB4zqLC
42633		Cell	0.000	1.000	149	6	siRNA-IMPa4-25 PSF-A488 IMPa4-A546 DAPI 8C2-siRNA-IMP-a2-a4 V2.00	0	29+. siRNA-IMPa4-25 PSF-A488 DAPI IMPa4-A546_ah_TileScan_001 (Stage 34 of 49)	00-CsM8TBxCQYmLryhuB4zqLC
60812		Cell	0.000	1.000	150	7	siRNA-IMPa4-25 PSF-A488 IMPa4-A546 DAPI 8C2-siRNA-IMP-a2-a4 V2.00	0	29+. siRNA-IMPa4-25 PSF-A488 DAPI IMPa4-A546_ah_TileScan_001 (Stage 34 of 49)	00-CsM8TBxCQYmLryhuB4zqLC
395043		Cell	0.000	1.000	151	8	siRNA-IMPa4-25 PSF-A488 IMPa4-A546 DAPI 8C2-siRNA-IMP-a2-a4 V2.00	0	29+. siRNA-IMPa4-25 PSF-A488 DAPI IMPa4-A546_ah_TileScan_001 (Stage 34 of 49)	00-CsM8TBxCQYmLryhuB4zqLC
205765		Cell	0.000	1.000	152	9	siRNA-IMPa4-25 PSF-A488 IMPa4-A546 DAPI 8C2-siRNA-IMP-a2-a4 V2.00	0	29+. siRNA-IMPa4-25 PSF-A488 DAPI IMPa4-A546_ah_TileScan_001 (Stage 34 of 49)	00-CsM8TBxCQYmLryhuB4zqLC
457953		Cell	0.000	1.000	153	10	siRNA-IMPa4-25 PSF-A488 IMPa4-A546 DAPI 8C2-siRNA-IMP-a2-a4 V2.00	0	29+. siRNA-IMPa4-25 PSF-A488 DAPI IMPa4-A546_ah_TileScan_001 (Stage 34 of 49)	00-CsM8TBxCQYmLryhuB4zqLC
154450		Cell	0.000	1.000	154	11	siRNA-IMPa4-25 PSF-A488 IMPa4-A546 DAPI 8C2-siRNA-IMP-a2-a4 V2.00	0	29+. siRNA-IMPa4-25 PSF-A488 DAPI IMPa4-A546_ah_TileScan_001 (Stage 34 of 49)	00-CsM8TBxCQYmLryhuB4zqLC
295146		Cell	0.000	1.000	155	12	siRNA-IMPa4-25 PSF-A488 IMPa4-A546 DAPI 8C2-siRNA-IMP-a2-a4 V2.00	0	29+. siRNA-IMPa4-25 PSF-A488 DAPI IMPa4-A546_ah_TileScan_001 (Stage 34 of 49)	00-CsM8TBxCQYmLryhuB4zqLC
59665		Cell	0.000	1.000	156	13	siRNA-IMPa4-25 PSF-A488 IMPa4-A546 DAPI 8C2-siRNA-IMP-a2-a4 V2.00	0	29+. siRNA-IMPa4-25 PSF-A488 DAPI IMPa4-A546_ah_TileScan_001 (Stage 34 of 49)	00-CsM8TBxCQYmLryhuB4zqLC
212250		Cell	0.000	1.000	157	14	siRNA-IMPa4-25 PSF-A488 IMPa4-A546 DAPI 8C2-siRNA-IMP-a2-a4 V2.00	0	29+. siRNA-IMPa4-25 PSF-A488 DAPI IMPa4-A546_ah_TileScan_001 (Stage 34 of 49)	00-CsM8TBxCQYmLryhuB4zqLC
145556		Cell	0.000	1.000	158	15	siRNA-IMPa4-25 PSF-A488 IMPa4-A546 DAPI 8C2-siRNA-IMP-a2-a4 V2.00	0	29+. siRNA-IMPa4-25 PSF-A488 DAPI IMPa4-A546_ah_TileScan_001 (Stage 34 of 49)	00-CsM8TBxCQYmLryhuB4zqLC
230908		Cell	0.000	1.000	159	16	siRNA-IMPa4-25 PSF-A488 IMPa4-A546 DAPI 8C2-siRNA-IMP-a2-a4 V2.00	0	29+. siRNA-IMPa4-25 PSF-A488 DAPI IMPa4-A546_ah_TileScan_001 (Stage 34 of 49)	00-CsM8TBxCQYmLryhuB4zqLC
311820		Cell	0.000	1.000	160	17	siRNA-IMPa4-25 PSF-A488 IMPa4-A546 DAPI 8C2-siRNA-IMP-a2-a4 V2.00	0	29+. siRNA-IMPa4-25 PSF-A488 DAPI IMPa4-A546_ah_TileScan_001 (Stage 34 of 49)	00-CsM8TBxCQYmLryhuB4zqLC
349002		Cell	0.000	1.000	161	0	siRNA-IMPa4-25 PSF-A488 IMPa4-A546 DAPI 8C2-siRNA-IMP-a2-a4 V2.00	0	29+. siRNA-IMPa4-25 PSF-A488 DAPI IMPa4-A546_ai_TileScan_001 (Stage 35 of 49)	00-MdgbEiJbRC8KYQkppH58Gk
304801		Cell	0.000	1.000	162	1	siRNA-IMPa4-25 PSF-A488 IMPa4-A546 DAPI 8C2-siRNA-IMP-a2-a4 V2.00	0	29+. siRNA-IMPa4-25 PSF-A488 DAPI IMPa4-A546_ai_TileScan_001 (Stage 35 of 49)	00-MdgbEiJbRC8KYQkppH58Gk
157918		Cell	0.000	1.000	163	2	siRNA-IMPa4-25 PSF-A488 IMPa4-A546 DAPI 8C2-siRNA-IMP-a2-a4 V2.00	0	29+. siRNA-IMPa4-25 PSF-A488 DAPI IMPa4-A546_ai_TileScan_001 (Stage 35 of 49)	00-MdgbEiJbRC8KYQkppH58Gk
347917		Cell	0.000	1.000	164	3	siRNA-IMPa4-25 PSF-A488 IMPa4-A546 DAPI 8C2-siRNA-IMP-a2-a4 V2.00	0	29+. siRNA-IMPa4-25 PSF-A488 DAPI IMPa4-A546_ai_TileScan_001 (Stage 35 of 49)	00-MdgbEiJbRC8KYQkppH58Gk
314446		Cell	0.000	1.000	165	4	siRNA-IMPa4-25 PSF-A488 IMPa4-A546 DAPI 8C2-siRNA-IMP-a2-a4 V2.00	0	29+. siRNA-IMPa4-25 PSF-A488 DAPI IMPa4-A546_ai_TileScan_001 (Stage 35 of 49)	00-MdgbEiJbRC8KYQkppH58Gk
214908		Cell	0.000	1.000	166	5	siRNA-IMPa4-25 PSF-A488 IMPa4-A546 DAPI 8C2-siRNA-IMP-a2-a4 V2.00	0	29+. siRNA-IMPa4-25 PSF-A488 DAPI IMPa4-A546_ai_TileScan_001 (Stage 35 of 49)	00-MdgbEiJbRC8KYQkppH58Gk
201172		Cell	0.000	1.000	167	6	siRNA-IMPa4-25 PSF-A488 IMPa4-A546 DAPI 8C2-siRNA-IMP-a2-a4 V2.00	0	29+. siRNA-IMPa4-25 PSF-A488 DAPI IMPa4-A546_ai_TileScan_001 (Stage 35 of 49)	00-MdgbEiJbRC8KYQkppH58Gk
340057		Cell	0.000	1.000	168	7	siRNA-IMPa4-25 PSF-A488 IMPa4-A546 DAPI 8C2-siRNA-IMP-a2-a4 V2.00	0	29+. siRNA-IMPa4-25 PSF-A488 DAPI IMPa4-A546_ai_TileScan_001 (Stage 35 of 49)	00-MdgbEiJbRC8KYQkppH58Gk
164159		Cell	0.000	1.000	169	8	siRNA-IMPa4-25 PSF-A488 IMPa4-A546 DAPI 8C2-siRNA-IMP-a2-a4 V2.00	0	29+. siRNA-IMPa4-25 PSF-A488 DAPI IMPa4-A546_ai_TileScan_001 (Stage 35 of 49)	00-MdgbEiJbRC8KYQkppH58Gk
147162		Cell	0.000	1.000	170	9	siRNA-IMPa4-25 PSF-A488 IMPa4-A546 DAPI 8C2-siRNA-IMP-a2-a4 V2.00	0	29+. siRNA-IMPa4-25 PSF-A488 DAPI IMPa4-A546_ai_TileScan_001 (Stage 35 of 49)	00-MdgbEiJbRC8KYQkppH58Gk
322893		Cell	0.000	1.000	171	10	siRNA-IMPa4-25 PSF-A488 IMPa4-A546 DAPI 8C2-siRNA-IMP-a2-a4 V2.00	0	29+. siRNA-IMPa4-25 PSF-A488 DAPI IMPa4-A546_ai_TileScan_001 (Stage 35 of 49)	00-MdgbEiJbRC8KYQkppH58Gk
55563		Cell	0.000	1.000	172	11	siRNA-IMPa4-25 PSF-A488 IMPa4-A546 DAPI 8C2-siRNA-IMP-a2-a4 V2.00	0	29+. siRNA-IMPa4-25 PSF-A488 DAPI IMPa4-A546_ai_TileScan_001 (Stage 35 of 49)	00-MdgbEiJbRC8KYQkppH58Gk
139294		Cell	0.000	1.000	173	12	siRNA-IMPa4-25 PSF-A488 IMPa4-A546 DAPI 8C2-siRNA-IMP-a2-a4 V2.00	0	29+. siRNA-IMPa4-25 PSF-A488 DAPI IMPa4-A546_ai_TileScan_001 (Stage 35 of 49)	00-MdgbEiJbRC8KYQkppH58Gk
198052		Cell	0.000	1.000	174	13	siRNA-IMPa4-25 PSF-A488 IMPa4-A546 DAPI 8C2-siRNA-IMP-a2-a4 V2.00	0	29+. siRNA-IMPa4-25 PSF-A488 DAPI IMPa4-A546_ai_TileScan_001 (Stage 35 of 49)	00-MdgbEiJbRC8KYQkppH58Gk
291703		Cell	0.000	1.000	175	14	siRNA-IMPa4-25 PSF-A488 IMPa4-A546 DAPI 8C2-siRNA-IMP-a2-a4 V2.00	0	29+. siRNA-IMPa4-25 PSF-A488 DAPI IMPa4-A546_ai_TileScan_001 (Stage 35 of 49)	00-MdgbEiJbRC8KYQkppH58Gk
41610		Cell	0.000	1.000	176	0	siRNA-IMPa4-25 PSF-A488 IMPa4-A546 DAPI 8C2-siRNA-IMP-a2-a4 V2.00	0	29+. siRNA-IMPa4-25 PSF-A488 DAPI IMPa4-A546_aj_TileScan_001 (Stage 36 of 49)	00-hUpkwdjRVy5p3qDacaAAWj
72404		Cell	0.000	1.000	177	1	siRNA-IMPa4-25 PSF-A488 IMPa4-A546 DAPI 8C2-siRNA-IMP-a2-a4 V2.00	0	29+. siRNA-IMPa4-25 PSF-A488 DAPI IMPa4-A546_aj_TileScan_001 (Stage 36 of 49)	00-hUpkwdjRVy5p3qDacaAAWj
257383		Cell	0.000	1.000	178	2	siRNA-IMPa4-25 PSF-A488 IMPa4-A546 DAPI 8C2-siRNA-IMP-a2-a4 V2.00	0	29+. siRNA-IMPa4-25 PSF-A488 DAPI IMPa4-A546_aj_TileScan_001 (Stage 36 of 49)	00-hUpkwdjRVy5p3qDacaAAWj
417611		Cell	0.000	1.000	179	3	siRNA-IMPa4-25 PSF-A488 IMPa4-A546 DAPI 8C2-siRNA-IMP-a2-a4 V2.00	0	29+. siRNA-IMPa4-25 PSF-A488 DAPI IMPa4-A546_aj_TileScan_001 (Stage 36 of 49)	00-hUpkwdjRVy5p3qDacaAAWj
268319		Cell	0.000	1.000	180	4	siRNA-IMPa4-25 PSF-A488 IMPa4-A546 DAPI 8C2-siRNA-IMP-a2-a4 V2.00	0	29+. siRNA-IMPa4-25 PSF-A488 DAPI IMPa4-A546_aj_TileScan_001 (Stage 36 of 49)	00-hUpkwdjRVy5p3qDacaAAWj
176518		Cell	0.000	1.000	181	5	siRNA-IMPa4-25 PSF-A488 IMPa4-A546 DAPI 8C2-siRNA-IMP-a2-a4 V2.00	0	29+. siRNA-IMPa4-25 PSF-A488 DAPI IMPa4-A546_aj_TileScan_001 (Stage 36 of 49)	00-hUpkwdjRVy5p3qDacaAAWj
295717		Cell	0.000	1.000	182	6	siRNA-IMPa4-25 PSF-A488 IMPa4-A546 DAPI 8C2-siRNA-IMP-a2-a4 V2.00	0	29+. siRNA-IMPa4-25 PSF-A488 DAPI IMPa4-A546_aj_TileScan_001 (Stage 36 of 49)	00-hUpkwdjRVy5p3qDacaAAWj
93461		Cell	0.000	1.000	183	7	siRNA-IMPa4-25 PSF-A488 IMPa4-A546 DAPI 8C2-siRNA-IMP-a2-a4 V2.00	0	29+. siRNA-IMPa4-25 PSF-A488 DAPI IMPa4-A546_aj_TileScan_001 (Stage 36 of 49)	00-hUpkwdjRVy5p3qDacaAAWj
48527		Cell	0.000	1.000	184	8	siRNA-IMPa4-25 PSF-A488 IMPa4-A546 DAPI 8C2-siRNA-IMP-a2-a4 V2.00	0	29+. siRNA-IMPa4-25 PSF-A488 DAPI IMPa4-A546_aj_TileScan_001 (Stage 36 of 49)	00-hUpkwdjRVy5p3qDacaAAWj
175839		Cell	0.000	1.000	185	9	siRNA-IMPa4-25 PSF-A488 IMPa4-A546 DAPI 8C2-siRNA-IMP-a2-a4 V2.00	0	29+. siRNA-IMPa4-25 PSF-A488 DAPI IMPa4-A546_aj_TileScan_001 (Stage 36 of 49)	00-hUpkwdjRVy5p3qDacaAAWj
30265		Cell	0.000	1.000	186	10	siRNA-IMPa4-25 PSF-A488 IMPa4-A546 DAPI 8C2-siRNA-IMP-a2-a4 V2.00	0	29+. siRNA-IMPa4-25 PSF-A488 DAPI IMPa4-A546_aj_TileScan_001 (Stage 36 of 49)	00-hUpkwdjRVy5p3qDacaAAWj
355703		Cell	0.000	1.000	187	11	siRNA-IMPa4-25 PSF-A488 IMPa4-A546 DAPI 8C2-siRNA-IMP-a2-a4 V2.00	0	29+. siRNA-IMPa4-25 PSF-A488 DAPI IMPa4-A546_aj_TileScan_001 (Stage 36 of 49)	00-hUpkwdjRVy5p3qDacaAAWj
279687		Cell	0.000	1.000	188	12	siRNA-IMPa4-25 PSF-A488 IMPa4-A546 DAPI 8C2-siRNA-IMP-a2-a4 V2.00	0	29+. siRNA-IMPa4-25 PSF-A488 DAPI IMPa4-A546_aj_TileScan_001 (Stage 36 of 49)	00-hUpkwdjRVy5p3qDacaAAWj
31059		Cell	0.000	1.000	189	13	siRNA-IMPa4-25 PSF-A488 IMPa4-A546 DAPI 8C2-siRNA-IMP-a2-a4 V2.00	0	29+. siRNA-IMPa4-25 PSF-A488 DAPI IMPa4-A546_aj_TileScan_001 (Stage 36 of 49)	00-hUpkwdjRVy5p3qDacaAAWj
82149		Cell	0.000	1.000	190	14	siRNA-IMPa4-25 PSF-A488 IMPa4-A546 DAPI 8C2-siRNA-IMP-a2-a4 V2.00	0	29+. siRNA-IMPa4-25 PSF-A488 DAPI IMPa4-A546_aj_TileScan_001 (Stage 36 of 49)	00-hUpkwdjRVy5p3qDacaAAWj
116684		Cell	0.000	1.000	191	15	siRNA-IMPa4-25 PSF-A488 IMPa4-A546 DAPI 8C2-siRNA-IMP-a2-a4 V2.00	0	29+. siRNA-IMPa4-25 PSF-A488 DAPI IMPa4-A546_aj_TileScan_001 (Stage 36 of 49)	00-hUpkwdjRVy5p3qDacaAAWj
187750		Cell	0.000	1.000	192	16	siRNA-IMPa4-25 PSF-A488 IMPa4-A546 DAPI 8C2-siRNA-IMP-a2-a4 V2.00	0	29+. siRNA-IMPa4-25 PSF-A488 DAPI IMPa4-A546_aj_TileScan_001 (Stage 36 of 49)	00-hUpkwdjRVy5p3qDacaAAWj
428426		Cell	0.000	1.000	193	17	siRNA-IMPa4-25 PSF-A488 IMPa4-A546 DAPI 8C2-siRNA-IMP-a2-a4 V2.00	0	29+. siRNA-IMPa4-25 PSF-A488 DAPI IMPa4-A546_aj_TileScan_001 (Stage 36 of 49)	00-hUpkwdjRVy5p3qDacaAAWj
277028		Cell	0.000	1.000	194	18	siRNA-IMPa4-25 PSF-A488 IMPa4-A546 DAPI 8C2-siRNA-IMP-a2-a4 V2.00	0	29+. siRNA-IMPa4-25 PSF-A488 DAPI IMPa4-A546_aj_TileScan_001 (Stage 36 of 49)	00-hUpkwdjRVy5p3qDacaAAWj
79451		Cell	0.000	1.000	195	19	siRNA-IMPa4-25 PSF-A488 IMPa4-A546 DAPI 8C2-siRNA-IMP-a2-a4 V2.00	0	29+. siRNA-IMPa4-25 PSF-A488 DAPI IMPa4-A546_aj_TileScan_001 (Stage 36 of 49)	00-hUpkwdjRVy5p3qDacaAAWj
90131		Cell	0.000	1.000	196	20	siRNA-IMPa4-25 PSF-A488 IMPa4-A546 DAPI 8C2-siRNA-IMP-a2-a4 V2.00	0	29+. siRNA-IMPa4-25 PSF-A488 DAPI IMPa4-A546_aj_TileScan_001 (Stage 36 of 49)	00-hUpkwdjRVy5p3qDacaAAWj
111051		Cell	0.000	1.000	197	21	siRNA-IMPa4-25 PSF-A488 IMPa4-A546 DAPI 8C2-siRNA-IMP-a2-a4 V2.00	0	29+. siRNA-IMPa4-25 PSF-A488 DAPI IMPa4-A546_aj_TileScan_001 (Stage 36 of 49)	00-hUpkwdjRVy5p3qDacaAAWj
406188		Cell	0.000	1.000	198	0	siRNA-IMPa4-25 PSF-A488 IMPa4-A546 DAPI 8C2-siRNA-IMP-a2-a4 V2.00	0	29+. siRNA-IMPa4-25 PSF-A488 DAPI IMPa4-A546_ak_TileScan_001 (Stage 37 of 49)	00-kmJoNnuTiHVUXYZfWPRw53
181109		Cell	0.000	1.000	199	1	siRNA-IMPa4-25 PSF-A488 IMPa4-A546 DAPI 8C2-siRNA-IMP-a2-a4 V2.00	0	29+. siRNA-IMPa4-25 PSF-A488 DAPI IMPa4-A546_ak_TileScan_001 (Stage 37 of 49)	00-kmJoNnuTiHVUXYZfWPRw53
458457		Cell	0.000	1.000	200	2	siRNA-IMPa4-25 PSF-A488 IMPa4-A546 DAPI 8C2-siRNA-IMP-a2-a4 V2.00	0	29+. siRNA-IMPa4-25 PSF-A488 DAPI IMPa4-A546_ak_TileScan_001 (Stage 37 of 49)	00-kmJoNnuTiHVUXYZfWPRw53
168641		Cell	0.000	1.000	201	3	siRNA-IMPa4-25 PSF-A488 IMPa4-A546 DAPI 8C2-siRNA-IMP-a2-a4 V2.00	0	29+. siRNA-IMPa4-25 PSF-A488 DAPI IMPa4-A546_ak_TileScan_001 (Stage 37 of 49)	00-kmJoNnuTiHVUXYZfWPRw53
187628		Cell	0.000	1.000	202	4	siRNA-IMPa4-25 PSF-A488 IMPa4-A546 DAPI 8C2-siRNA-IMP-a2-a4 V2.00	0	29+. siRNA-IMPa4-25 PSF-A488 DAPI IMPa4-A546_ak_TileScan_001 (Stage 37 of 49)	00-kmJoNnuTiHVUXYZfWPRw53
316987		Cell	0.000	1.000	203	5	siRNA-IMPa4-25 PSF-A488 IMPa4-A546 DAPI 8C2-siRNA-IMP-a2-a4 V2.00	0	29+. siRNA-IMPa4-25 PSF-A488 DAPI IMPa4-A546_ak_TileScan_001 (Stage 37 of 49)	00-kmJoNnuTiHVUXYZfWPRw53
202467		Cell	0.000	1.000	204	6	siRNA-IMPa4-25 PSF-A488 IMPa4-A546 DAPI 8C2-siRNA-IMP-a2-a4 V2.00	0	29+. siRNA-IMPa4-25 PSF-A488 DAPI IMPa4-A546_ak_TileScan_001 (Stage 37 of 49)	00-kmJoNnuTiHVUXYZfWPRw53
513229		Cell	0.000	1.000	205	7	siRNA-IMPa4-25 PSF-A488 IMPa4-A546 DAPI 8C2-siRNA-IMP-a2-a4 V2.00	0	29+. siRNA-IMPa4-25 PSF-A488 DAPI IMPa4-A546_ak_TileScan_001 (Stage 37 of 49)	00-kmJoNnuTiHVUXYZfWPRw53
177938		Cell	0.000	1.000	206	8	siRNA-IMPa4-25 PSF-A488 IMPa4-A546 DAPI 8C2-siRNA-IMP-a2-a4 V2.00	0	29+. siRNA-IMPa4-25 PSF-A488 DAPI IMPa4-A546_ak_TileScan_001 (Stage 37 of 49)	00-kmJoNnuTiHVUXYZfWPRw53
143377		Cell	0.000	1.000	207	9	siRNA-IMPa4-25 PSF-A488 IMPa4-A546 DAPI 8C2-siRNA-IMP-a2-a4 V2.00	0	29+. siRNA-IMPa4-25 PSF-A488 DAPI IMPa4-A546_ak_TileScan_001 (Stage 37 of 49)	00-kmJoNnuTiHVUXYZfWPRw53
175853		Cell	0.000	1.000	208	10	siRNA-IMPa4-25 PSF-A488 IMPa4-A546 DAPI 8C2-siRNA-IMP-a2-a4 V2.00	0	29+. siRNA-IMPa4-25 PSF-A488 DAPI IMPa4-A546_ak_TileScan_001 (Stage 37 of 49)	00-kmJoNnuTiHVUXYZfWPRw53
200804		Cell	0.000	1.000	209	11	siRNA-IMPa4-25 PSF-A488 IMPa4-A546 DAPI 8C2-siRNA-IMP-a2-a4 V2.00	0	29+. siRNA-IMPa4-25 PSF-A488 DAPI IMPa4-A546_ak_TileScan_001 (Stage 37 of 49)	00-kmJoNnuTiHVUXYZfWPRw53
196812		Cell	0.000	1.000	210	12	siRNA-IMPa4-25 PSF-A488 IMPa4-A546 DAPI 8C2-siRNA-IMP-a2-a4 V2.00	0	29+. siRNA-IMPa4-25 PSF-A488 DAPI IMPa4-A546_ak_TileScan_001 (Stage 37 of 49)	00-kmJoNnuTiHVUXYZfWPRw53
155002		Cell	0.000	1.000	211	13	siRNA-IMPa4-25 PSF-A488 IMPa4-A546 DAPI 8C2-siRNA-IMP-a2-a4 V2.00	0	29+. siRNA-IMPa4-25 PSF-A488 DAPI IMPa4-A546_ak_TileScan_001 (Stage 37 of 49)	00-kmJoNnuTiHVUXYZfWPRw53
255777		Cell	0.000	1.000	212	14	siRNA-IMPa4-25 PSF-A488 IMPa4-A546 DAPI 8C2-siRNA-IMP-a2-a4 V2.00	0	29+. siRNA-IMPa4-25 PSF-A488 DAPI IMPa4-A546_ak_TileScan_001 (Stage 37 of 49)	00-kmJoNnuTiHVUXYZfWPRw53
213183		Cell	0.000	1.000	213	15	siRNA-IMPa4-25 PSF-A488 IMPa4-A546 DAPI 8C2-siRNA-IMP-a2-a4 V2.00	0	29+. siRNA-IMPa4-25 PSF-A488 DAPI IMPa4-A546_ak_TileScan_001 (Stage 37 of 49)	00-kmJoNnuTiHVUXYZfWPRw53
162404		Cell	0.000	1.000	214	16	siRNA-IMPa4-25 PSF-A488 IMPa4-A546 DAPI 8C2-siRNA-IMP-a2-a4 V2.00	0	29+. siRNA-IMPa4-25 PSF-A488 DAPI IMPa4-A546_ak_TileScan_001 (Stage 37 of 49)	00-kmJoNnuTiHVUXYZfWPRw53
213403		Cell	0.000	1.000	215	17	siRNA-IMPa4-25 PSF-A488 IMPa4-A546 DAPI 8C2-siRNA-IMP-a2-a4 V2.00	0	29+. siRNA-IMPa4-25 PSF-A488 DAPI IMPa4-A546_ak_TileScan_001 (Stage 37 of 49)	00-kmJoNnuTiHVUXYZfWPRw53
43571		Cell	0.000	1.000	216	18	siRNA-IMPa4-25 PSF-A488 IMPa4-A546 DAPI 8C2-siRNA-IMP-a2-a4 V2.00	0	29+. siRNA-IMPa4-25 PSF-A488 DAPI IMPa4-A546_ak_TileScan_001 (Stage 37 of 49)	00-kmJoNnuTiHVUXYZfWPRw53
151696		Cell	0.000	1.000	217	19	siRNA-IMPa4-25 PSF-A488 IMPa4-A546 DAPI 8C2-siRNA-IMP-a2-a4 V2.00	0	29+. siRNA-IMPa4-25 PSF-A488 DAPI IMPa4-A546_ak_TileScan_001 (Stage 37 of 49)	00-kmJoNnuTiHVUXYZfWPRw53
369378		Cell	0.000	1.000	218	20	siRNA-IMPa4-25 PSF-A488 IMPa4-A546 DAPI 8C2-siRNA-IMP-a2-a4 V2.00	0	29+. siRNA-IMPa4-25 PSF-A488 DAPI IMPa4-A546_ak_TileScan_001 (Stage 37 of 49)	00-kmJoNnuTiHVUXYZfWPRw53
89344		Cell	0.000	1.000	219	21	siRNA-IMPa4-25 PSF-A488 IMPa4-A546 DAPI 8C2-siRNA-IMP-a2-a4 V2.00	0	29+. siRNA-IMPa4-25 PSF-A488 DAPI IMPa4-A546_ak_TileScan_001 (Stage 37 of 49)	00-kmJoNnuTiHVUXYZfWPRw53
356337		Cell	0.000	1.000	220	0	siRNA-IMPa4-25 PSF-A488 IMPa4-A546 DAPI 8C2-siRNA-IMP-a2-a4 V2.00	0	29+. siRNA-IMPa4-25 PSF-A488 DAPI IMPa4-A546_al_TileScan_001 (Stage 38 of 49)	00-Ktctc8jaR5rYBEdZ2RXicP
73246		Cell	0.000	1.000	221	1	siRNA-IMPa4-25 PSF-A488 IMPa4-A546 DAPI 8C2-siRNA-IMP-a2-a4 V2.00	0	29+. siRNA-IMPa4-25 PSF-A488 DAPI IMPa4-A546_al_TileScan_001 (Stage 38 of 49)	00-Ktctc8jaR5rYBEdZ2RXicP
211159		Cell	0.000	1.000	222	2	siRNA-IMPa4-25 PSF-A488 IMPa4-A546 DAPI 8C2-siRNA-IMP-a2-a4 V2.00	0	29+. siRNA-IMPa4-25 PSF-A488 DAPI IMPa4-A546_al_TileScan_001 (Stage 38 of 49)	00-Ktctc8jaR5rYBEdZ2RXicP
112471		Cell	0.000	1.000	223	3	siRNA-IMPa4-25 PSF-A488 IMPa4-A546 DAPI 8C2-siRNA-IMP-a2-a4 V2.00	0	29+. siRNA-IMPa4-25 PSF-A488 DAPI IMPa4-A546_al_TileScan_001 (Stage 38 of 49)	00-Ktctc8jaR5rYBEdZ2RXicP
490678		Cell	0.000	1.000	224	4	siRNA-IMPa4-25 PSF-A488 IMPa4-A546 DAPI 8C2-siRNA-IMP-a2-a4 V2.00	0	29+. siRNA-IMPa4-25 PSF-A488 DAPI IMPa4-A546_al_TileScan_001 (Stage 38 of 49)	00-Ktctc8jaR5rYBEdZ2RXicP
172733		Cell	0.000	1.000	225	5	siRNA-IMPa4-25 PSF-A488 IMPa4-A546 DAPI 8C2-siRNA-IMP-a2-a4 V2.00	0	29+. siRNA-IMPa4-25 PSF-A488 DAPI IMPa4-A546_al_TileScan_001 (Stage 38 of 49)	00-Ktctc8jaR5rYBEdZ2RXicP
65689		Cell	0.000	1.000	226	6	siRNA-IMPa4-25 PSF-A488 IMPa4-A546 DAPI 8C2-siRNA-IMP-a2-a4 V2.00	0	29+. siRNA-IMPa4-25 PSF-A488 DAPI IMPa4-A546_al_TileScan_001 (Stage 38 of 49)	00-Ktctc8jaR5rYBEdZ2RXicP
54554		Cell	0.000	1.000	227	7	siRNA-IMPa4-25 PSF-A488 IMPa4-A546 DAPI 8C2-siRNA-IMP-a2-a4 V2.00	0	29+. siRNA-IMPa4-25 PSF-A488 DAPI IMPa4-A546_al_TileScan_001 (Stage 38 of 49)	00-Ktctc8jaR5rYBEdZ2RXicP
311295		Cell	0.000	1.000	228	8	siRNA-IMPa4-25 PSF-A488 IMPa4-A546 DAPI 8C2-siRNA-IMP-a2-a4 V2.00	0	29+. siRNA-IMPa4-25 PSF-A488 DAPI IMPa4-A546_al_TileScan_001 (Stage 38 of 49)	00-Ktctc8jaR5rYBEdZ2RXicP
225826		Cell	0.000	1.000	229	9	siRNA-IMPa4-25 PSF-A488 IMPa4-A546 DAPI 8C2-siRNA-IMP-a2-a4 V2.00	0	29+. siRNA-IMPa4-25 PSF-A488 DAPI IMPa4-A546_al_TileScan_001 (Stage 38 of 49)	00-Ktctc8jaR5rYBEdZ2RXicP
85215		Cell	0.000	1.000	230	10	siRNA-IMPa4-25 PSF-A488 IMPa4-A546 DAPI 8C2-siRNA-IMP-a2-a4 V2.00	0	29+. siRNA-IMPa4-25 PSF-A488 DAPI IMPa4-A546_al_TileScan_001 (Stage 38 of 49)	00-Ktctc8jaR5rYBEdZ2RXicP
247909		Cell	0.000	1.000	231	11	siRNA-IMPa4-25 PSF-A488 IMPa4-A546 DAPI 8C2-siRNA-IMP-a2-a4 V2.00	0	29+. siRNA-IMPa4-25 PSF-A488 DAPI IMPa4-A546_al_TileScan_001 (Stage 38 of 49)	00-Ktctc8jaR5rYBEdZ2RXicP
426059		Cell	0.000	1.000	232	12	siRNA-IMPa4-25 PSF-A488 IMPa4-A546 DAPI 8C2-siRNA-IMP-a2-a4 V2.00	0	29+. siRNA-IMPa4-25 PSF-A488 DAPI IMPa4-A546_al_TileScan_001 (Stage 38 of 49)	00-Ktctc8jaR5rYBEdZ2RXicP
316984		Cell	0.000	1.000	233	13	siRNA-IMPa4-25 PSF-A488 IMPa4-A546 DAPI 8C2-siRNA-IMP-a2-a4 V2.00	0	29+. siRNA-IMPa4-25 PSF-A488 DAPI IMPa4-A546_al_TileScan_001 (Stage 38 of 49)	00-Ktctc8jaR5rYBEdZ2RXicP
115669		Cell	0.000	1.000	234	14	siRNA-IMPa4-25 PSF-A488 IMPa4-A546 DAPI 8C2-siRNA-IMP-a2-a4 V2.00	0	29+. siRNA-IMPa4-25 PSF-A488 DAPI IMPa4-A546_al_TileScan_001 (Stage 38 of 49)	00-Ktctc8jaR5rYBEdZ2RXicP
280785		Cell	0.000	1.000	235	15	siRNA-IMPa4-25 PSF-A488 IMPa4-A546 DAPI 8C2-siRNA-IMP-a2-a4 V2.00	0	29+. siRNA-IMPa4-25 PSF-A488 DAPI IMPa4-A546_al_TileScan_001 (Stage 38 of 49)	00-Ktctc8jaR5rYBEdZ2RXicP
175114		Cell	0.000	1.000	236	16	siRNA-IMPa4-25 PSF-A488 IMPa4-A546 DAPI 8C2-siRNA-IMP-a2-a4 V2.00	0	29+. siRNA-IMPa4-25 PSF-A488 DAPI IMPa4-A546_al_TileScan_001 (Stage 38 of 49)	00-Ktctc8jaR5rYBEdZ2RXicP
39472		Cell	0.000	1.000	237	0	siRNA-IMPa4-25 PSF-A488 IMPa4-A546 DAPI 8C2-siRNA-IMP-a2-a4 V2.00	0	29+. siRNA-IMPa4-25 PSF-A488 DAPI IMPa4-A546_am_TileScan_001 (Stage 39 of 49)	00-3joqyuxKnYx6wPFXKFhGa5
31442		Cell	0.000	1.000	238	1	siRNA-IMPa4-25 PSF-A488 IMPa4-A546 DAPI 8C2-siRNA-IMP-a2-a4 V2.00	0	29+. siRNA-IMPa4-25 PSF-A488 DAPI IMPa4-A546_am_TileScan_001 (Stage 39 of 49)	00-3joqyuxKnYx6wPFXKFhGa5
56752		Cell	0.000	1.000	239	2	siRNA-IMPa4-25 PSF-A488 IMPa4-A546 DAPI 8C2-siRNA-IMP-a2-a4 V2.00	0	29+. siRNA-IMPa4-25 PSF-A488 DAPI IMPa4-A546_am_TileScan_001 (Stage 39 of 49)	00-3joqyuxKnYx6wPFXKFhGa5
189478		Cell	0.000	1.000	240	3	siRNA-IMPa4-25 PSF-A488 IMPa4-A546 DAPI 8C2-siRNA-IMP-a2-a4 V2.00	0	29+. siRNA-IMPa4-25 PSF-A488 DAPI IMPa4-A546_am_TileScan_001 (Stage 39 of 49)	00-3joqyuxKnYx6wPFXKFhGa5
149766		Cell	0.000	1.000	241	4	siRNA-IMPa4-25 PSF-A488 IMPa4-A546 DAPI 8C2-siRNA-IMP-a2-a4 V2.00	0	29+. siRNA-IMPa4-25 PSF-A488 DAPI IMPa4-A546_am_TileScan_001 (Stage 39 of 49)	00-3joqyuxKnYx6wPFXKFhGa5
476276		Cell	0.000	1.000	242	5	siRNA-IMPa4-25 PSF-A488 IMPa4-A546 DAPI 8C2-siRNA-IMP-a2-a4 V2.00	0	29+. siRNA-IMPa4-25 PSF-A488 DAPI IMPa4-A546_am_TileScan_001 (Stage 39 of 49)	00-3joqyuxKnYx6wPFXKFhGa5
270641		Cell	0.000	1.000	243	6	siRNA-IMPa4-25 PSF-A488 IMPa4-A546 DAPI 8C2-siRNA-IMP-a2-a4 V2.00	0	29+. siRNA-IMPa4-25 PSF-A488 DAPI IMPa4-A546_am_TileScan_001 (Stage 39 of 49)	00-3joqyuxKnYx6wPFXKFhGa5
286587		Cell	0.000	1.000	244	7	siRNA-IMPa4-25 PSF-A488 IMPa4-A546 DAPI 8C2-siRNA-IMP-a2-a4 V2.00	0	29+. siRNA-IMPa4-25 PSF-A488 DAPI IMPa4-A546_am_TileScan_001 (Stage 39 of 49)	00-3joqyuxKnYx6wPFXKFhGa5
153414		Cell	0.000	1.000	245	8	siRNA-IMPa4-25 PSF-A488 IMPa4-A546 DAPI 8C2-siRNA-IMP-a2-a4 V2.00	0	29+. siRNA-IMPa4-25 PSF-A488 DAPI IMPa4-A546_am_TileScan_001 (Stage 39 of 49)	00-3joqyuxKnYx6wPFXKFhGa5
74491		Cell	0.000	1.000	246	9	siRNA-IMPa4-25 PSF-A488 IMPa4-A546 DAPI 8C2-siRNA-IMP-a2-a4 V2.00	0	29+. siRNA-IMPa4-25 PSF-A488 DAPI IMPa4-A546_am_TileScan_001 (Stage 39 of 49)	00-3joqyuxKnYx6wPFXKFhGa5
32213		Cell	0.000	1.000	247	10	siRNA-IMPa4-25 PSF-A488 IMPa4-A546 DAPI 8C2-siRNA-IMP-a2-a4 V2.00	0	29+. siRNA-IMPa4-25 PSF-A488 DAPI IMPa4-A546_am_TileScan_001 (Stage 39 of 49)	00-3joqyuxKnYx6wPFXKFhGa5
111371		Cell	0.000	1.000	248	11	siRNA-IMPa4-25 PSF-A488 IMPa4-A546 DAPI 8C2-siRNA-IMP-a2-a4 V2.00	0	29+. siRNA-IMPa4-25 PSF-A488 DAPI IMPa4-A546_am_TileScan_001 (Stage 39 of 49)	00-3joqyuxKnYx6wPFXKFhGa5
175265		Cell	0.000	1.000	249	12	siRNA-IMPa4-25 PSF-A488 IMPa4-A546 DAPI 8C2-siRNA-IMP-a2-a4 V2.00	0	29+. siRNA-IMPa4-25 PSF-A488 DAPI IMPa4-A546_am_TileScan_001 (Stage 39 of 49)	00-3joqyuxKnYx6wPFXKFhGa5
59520		Cell	0.000	1.000	250	13	siRNA-IMPa4-25 PSF-A488 IMPa4-A546 DAPI 8C2-siRNA-IMP-a2-a4 V2.00	0	29+. siRNA-IMPa4-25 PSF-A488 DAPI IMPa4-A546_am_TileScan_001 (Stage 39 of 49)	00-3joqyuxKnYx6wPFXKFhGa5
74027		Cell	0.000	1.000	251	14	siRNA-IMPa4-25 PSF-A488 IMPa4-A546 DAPI 8C2-siRNA-IMP-a2-a4 V2.00	0	29+. siRNA-IMPa4-25 PSF-A488 DAPI IMPa4-A546_am_TileScan_001 (Stage 39 of 49)	00-3joqyuxKnYx6wPFXKFhGa5
388535		Cell	0.000	1.000	252	15	siRNA-IMPa4-25 PSF-A488 IMPa4-A546 DAPI 8C2-siRNA-IMP-a2-a4 V2.00	0	29+. siRNA-IMPa4-25 PSF-A488 DAPI IMPa4-A546_am_TileScan_001 (Stage 39 of 49)	00-3joqyuxKnYx6wPFXKFhGa5
292054		Cell	0.000	1.000	253	16	siRNA-IMPa4-25 PSF-A488 IMPa4-A546 DAPI 8C2-siRNA-IMP-a2-a4 V2.00	0	29+. siRNA-IMPa4-25 PSF-A488 DAPI IMPa4-A546_am_TileScan_001 (Stage 39 of 49)	00-3joqyuxKnYx6wPFXKFhGa5
198799		Cell	0.000	1.000	254	17	siRNA-IMPa4-25 PSF-A488 IMPa4-A546 DAPI 8C2-siRNA-IMP-a2-a4 V2.00	0	29+. siRNA-IMPa4-25 PSF-A488 DAPI IMPa4-A546_am_TileScan_001 (Stage 39 of 49)	00-3joqyuxKnYx6wPFXKFhGa5
52089		Cell	0.000	1.000	255	18	siRNA-IMPa4-25 PSF-A488 IMPa4-A546 DAPI 8C2-siRNA-IMP-a2-a4 V2.00	0	29+. siRNA-IMPa4-25 PSF-A488 DAPI IMPa4-A546_am_TileScan_001 (Stage 39 of 49)	00-3joqyuxKnYx6wPFXKFhGa5
43936		Cell	0.000	1.000	256	19	siRNA-IMPa4-25 PSF-A488 IMPa4-A546 DAPI 8C2-siRNA-IMP-a2-a4 V2.00	0	29+. siRNA-IMPa4-25 PSF-A488 DAPI IMPa4-A546_am_TileScan_001 (Stage 39 of 49)	00-3joqyuxKnYx6wPFXKFhGa5
178985		Cell	0.000	1.000	257	20	siRNA-IMPa4-25 PSF-A488 IMPa4-A546 DAPI 8C2-siRNA-IMP-a2-a4 V2.00	0	29+. siRNA-IMPa4-25 PSF-A488 DAPI IMPa4-A546_am_TileScan_001 (Stage 39 of 49)	00-3joqyuxKnYx6wPFXKFhGa5
93292		Cell	0.000	1.000	258	21	siRNA-IMPa4-25 PSF-A488 IMPa4-A546 DAPI 8C2-siRNA-IMP-a2-a4 V2.00	0	29+. siRNA-IMPa4-25 PSF-A488 DAPI IMPa4-A546_am_TileScan_001 (Stage 39 of 49)	00-3joqyuxKnYx6wPFXKFhGa5
220756		Cell	0.000	1.000	259	22	siRNA-IMPa4-25 PSF-A488 IMPa4-A546 DAPI 8C2-siRNA-IMP-a2-a4 V2.00	0	29+. siRNA-IMPa4-25 PSF-A488 DAPI IMPa4-A546_am_TileScan_001 (Stage 39 of 49)	00-3joqyuxKnYx6wPFXKFhGa5
77045		Cell	0.000	1.000	260	23	siRNA-IMPa4-25 PSF-A488 IMPa4-A546 DAPI 8C2-siRNA-IMP-a2-a4 V2.00	0	29+. siRNA-IMPa4-25 PSF-A488 DAPI IMPa4-A546_am_TileScan_001 (Stage 39 of 49)	00-3joqyuxKnYx6wPFXKFhGa5
402520		Cell	0.000	1.000	261	24	siRNA-IMPa4-25 PSF-A488 IMPa4-A546 DAPI 8C2-siRNA-IMP-a2-a4 V2.00	0	29+. siRNA-IMPa4-25 PSF-A488 DAPI IMPa4-A546_am_TileScan_001 (Stage 39 of 49)	00-3joqyuxKnYx6wPFXKFhGa5
327272		Cell	0.000	1.000	262	0	siRNA-IMPa4-25 PSF-A488 IMPa4-A546 DAPI 8C2-siRNA-IMP-a2-a4 V2.00	0	29+. siRNA-IMPa4-25 PSF-A488 DAPI IMPa4-A546_an_TileScan_001 (Stage 40 of 49)	00-z2VRXNPkeapfaGvR9dityF
427181		Cell	0.000	1.000	263	1	siRNA-IMPa4-25 PSF-A488 IMPa4-A546 DAPI 8C2-siRNA-IMP-a2-a4 V2.00	0	29+. siRNA-IMPa4-25 PSF-A488 DAPI IMPa4-A546_an_TileScan_001 (Stage 40 of 49)	00-z2VRXNPkeapfaGvR9dityF
237231		Cell	0.000	1.000	264	2	siRNA-IMPa4-25 PSF-A488 IMPa4-A546 DAPI 8C2-siRNA-IMP-a2-a4 V2.00	0	29+. siRNA-IMPa4-25 PSF-A488 DAPI IMPa4-A546_an_TileScan_001 (Stage 40 of 49)	00-z2VRXNPkeapfaGvR9dityF
148323		Cell	0.000	1.000	265	3	siRNA-IMPa4-25 PSF-A488 IMPa4-A546 DAPI 8C2-siRNA-IMP-a2-a4 V2.00	0	29+. siRNA-IMPa4-25 PSF-A488 DAPI IMPa4-A546_an_TileScan_001 (Stage 40 of 49)	00-z2VRXNPkeapfaGvR9dityF
113436		Cell	0.000	1.000	266	4	siRNA-IMPa4-25 PSF-A488 IMPa4-A546 DAPI 8C2-siRNA-IMP-a2-a4 V2.00	0	29+. siRNA-IMPa4-25 PSF-A488 DAPI IMPa4-A546_an_TileScan_001 (Stage 40 of 49)	00-z2VRXNPkeapfaGvR9dityF
39098		Cell	0.000	1.000	267	5	siRNA-IMPa4-25 PSF-A488 IMPa4-A546 DAPI 8C2-siRNA-IMP-a2-a4 V2.00	0	29+. siRNA-IMPa4-25 PSF-A488 DAPI IMPa4-A546_an_TileScan_001 (Stage 40 of 49)	00-z2VRXNPkeapfaGvR9dityF
33065		Cell	0.000	1.000	268	6	siRNA-IMPa4-25 PSF-A488 IMPa4-A546 DAPI 8C2-siRNA-IMP-a2-a4 V2.00	0	29+. siRNA-IMPa4-25 PSF-A488 DAPI IMPa4-A546_an_TileScan_001 (Stage 40 of 49)	00-z2VRXNPkeapfaGvR9dityF
347582		Cell	0.000	1.000	269	7	siRNA-IMPa4-25 PSF-A488 IMPa4-A546 DAPI 8C2-siRNA-IMP-a2-a4 V2.00	0	29+. siRNA-IMPa4-25 PSF-A488 DAPI IMPa4-A546_an_TileScan_001 (Stage 40 of 49)	00-z2VRXNPkeapfaGvR9dityF
237555		Cell	0.000	1.000	270	8	siRNA-IMPa4-25 PSF-A488 IMPa4-A546 DAPI 8C2-siRNA-IMP-a2-a4 V2.00	0	29+. siRNA-IMPa4-25 PSF-A488 DAPI IMPa4-A546_an_TileScan_001 (Stage 40 of 49)	00-z2VRXNPkeapfaGvR9dityF
304202		Cell	0.000	1.000	271	9	siRNA-IMPa4-25 PSF-A488 IMPa4-A546 DAPI 8C2-siRNA-IMP-a2-a4 V2.00	0	29+. siRNA-IMPa4-25 PSF-A488 DAPI IMPa4-A546_an_TileScan_001 (Stage 40 of 49)	00-z2VRXNPkeapfaGvR9dityF
275983		Cell	0.000	1.000	272	10	siRNA-IMPa4-25 PSF-A488 IMPa4-A546 DAPI 8C2-siRNA-IMP-a2-a4 V2.00	0	29+. siRNA-IMPa4-25 PSF-A488 DAPI IMPa4-A546_an_TileScan_001 (Stage 40 of 49)	00-z2VRXNPkeapfaGvR9dityF
652027		Cell	0.000	1.000	273	11	siRNA-IMPa4-25 PSF-A488 IMPa4-A546 DAPI 8C2-siRNA-IMP-a2-a4 V2.00	0	29+. siRNA-IMPa4-25 PSF-A488 DAPI IMPa4-A546_an_TileScan_001 (Stage 40 of 49)	00-z2VRXNPkeapfaGvR9dityF
238383		Cell	0.000	1.000	274	12	siRNA-IMPa4-25 PSF-A488 IMPa4-A546 DAPI 8C2-siRNA-IMP-a2-a4 V2.00	0	29+. siRNA-IMPa4-25 PSF-A488 DAPI IMPa4-A546_an_TileScan_001 (Stage 40 of 49)	00-z2VRXNPkeapfaGvR9dityF
150121		Cell	0.000	1.000	275	13	siRNA-IMPa4-25 PSF-A488 IMPa4-A546 DAPI 8C2-siRNA-IMP-a2-a4 V2.00	0	29+. siRNA-IMPa4-25 PSF-A488 DAPI IMPa4-A546_an_TileScan_001 (Stage 40 of 49)	00-z2VRXNPkeapfaGvR9dityF
271038		Cell	0.000	1.000	276	14	siRNA-IMPa4-25 PSF-A488 IMPa4-A546 DAPI 8C2-siRNA-IMP-a2-a4 V2.00	0	29+. siRNA-IMPa4-25 PSF-A488 DAPI IMPa4-A546_an_TileScan_001 (Stage 40 of 49)	00-z2VRXNPkeapfaGvR9dityF
149317		Cell	0.000	1.000	277	15	siRNA-IMPa4-25 PSF-A488 IMPa4-A546 DAPI 8C2-siRNA-IMP-a2-a4 V2.00	0	29+. siRNA-IMPa4-25 PSF-A488 DAPI IMPa4-A546_an_TileScan_001 (Stage 40 of 49)	00-z2VRXNPkeapfaGvR9dityF
121161		Cell	0.000	1.000	278	16	siRNA-IMPa4-25 PSF-A488 IMPa4-A546 DAPI 8C2-siRNA-IMP-a2-a4 V2.00	0	29+. siRNA-IMPa4-25 PSF-A488 DAPI IMPa4-A546_an_TileScan_001 (Stage 40 of 49)	00-z2VRXNPkeapfaGvR9dityF
172046		Cell	0.000	1.000	279	17	siRNA-IMPa4-25 PSF-A488 IMPa4-A546 DAPI 8C2-siRNA-IMP-a2-a4 V2.00	0	29+. siRNA-IMPa4-25 PSF-A488 DAPI IMPa4-A546_an_TileScan_001 (Stage 40 of 49)	00-z2VRXNPkeapfaGvR9dityF
131464		Cell	0.000	1.000	280	18	siRNA-IMPa4-25 PSF-A488 IMPa4-A546 DAPI 8C2-siRNA-IMP-a2-a4 V2.00	0	29+. siRNA-IMPa4-25 PSF-A488 DAPI IMPa4-A546_an_TileScan_001 (Stage 40 of 49)	00-z2VRXNPkeapfaGvR9dityF
84453		Cell	0.000	1.000	281	0	siRNA-IMPa4-25 PSF-A488 IMPa4-A546 DAPI 8C2-siRNA-IMP-a2-a4 V2.00	0	29+. siRNA-IMPa4-25 PSF-A488 DAPI IMPa4-A546_ao_TileScan_001 (Stage 41 of 49)	00-TTCEoDGvrzx6hgGcAujiKD
45058		Cell	0.000	1.000	282	1	siRNA-IMPa4-25 PSF-A488 IMPa4-A546 DAPI 8C2-siRNA-IMP-a2-a4 V2.00	0	29+. siRNA-IMPa4-25 PSF-A488 DAPI IMPa4-A546_ao_TileScan_001 (Stage 41 of 49)	00-TTCEoDGvrzx6hgGcAujiKD
245757		Cell	0.000	1.000	283	2	siRNA-IMPa4-25 PSF-A488 IMPa4-A546 DAPI 8C2-siRNA-IMP-a2-a4 V2.00	0	29+. siRNA-IMPa4-25 PSF-A488 DAPI IMPa4-A546_ao_TileScan_001 (Stage 41 of 49)	00-TTCEoDGvrzx6hgGcAujiKD
83456		Cell	0.000	1.000	284	3	siRNA-IMPa4-25 PSF-A488 IMPa4-A546 DAPI 8C2-siRNA-IMP-a2-a4 V2.00	0	29+. siRNA-IMPa4-25 PSF-A488 DAPI IMPa4-A546_ao_TileScan_001 (Stage 41 of 49)	00-TTCEoDGvrzx6hgGcAujiKD
222142		Cell	0.000	1.000	285	4	siRNA-IMPa4-25 PSF-A488 IMPa4-A546 DAPI 8C2-siRNA-IMP-a2-a4 V2.00	0	29+. siRNA-IMPa4-25 PSF-A488 DAPI IMPa4-A546_ao_TileScan_001 (Stage 41 of 49)	00-TTCEoDGvrzx6hgGcAujiKD
313905		Cell	0.000	1.000	286	5	siRNA-IMPa4-25 PSF-A488 IMPa4-A546 DAPI 8C2-siRNA-IMP-a2-a4 V2.00	0	29+. siRNA-IMPa4-25 PSF-A488 DAPI IMPa4-A546_ao_TileScan_001 (Stage 41 of 49)	00-TTCEoDGvrzx6hgGcAujiKD
132073		Cell	0.000	1.000	287	6	siRNA-IMPa4-25 PSF-A488 IMPa4-A546 DAPI 8C2-siRNA-IMP-a2-a4 V2.00	0	29+. siRNA-IMPa4-25 PSF-A488 DAPI IMPa4-A546_ao_TileScan_001 (Stage 41 of 49)	00-TTCEoDGvrzx6hgGcAujiKD
34063		Cell	0.000	1.000	288	7	siRNA-IMPa4-25 PSF-A488 IMPa4-A546 DAPI 8C2-siRNA-IMP-a2-a4 V2.00	0	29+. siRNA-IMPa4-25 PSF-A488 DAPI IMPa4-A546_ao_TileScan_001 (Stage 41 of 49)	00-TTCEoDGvrzx6hgGcAujiKD
265420		Cell	0.000	1.000	289	8	siRNA-IMPa4-25 PSF-A488 IMPa4-A546 DAPI 8C2-siRNA-IMP-a2-a4 V2.00	0	29+. siRNA-IMPa4-25 PSF-A488 DAPI IMPa4-A546_ao_TileScan_001 (Stage 41 of 49)	00-TTCEoDGvrzx6hgGcAujiKD
208887		Cell	0.000	1.000	290	9	siRNA-IMPa4-25 PSF-A488 IMPa4-A546 DAPI 8C2-siRNA-IMP-a2-a4 V2.00	0	29+. siRNA-IMPa4-25 PSF-A488 DAPI IMPa4-A546_ao_TileScan_001 (Stage 41 of 49)	00-TTCEoDGvrzx6hgGcAujiKD
106186		Cell	0.000	1.000	291	10	siRNA-IMPa4-25 PSF-A488 IMPa4-A546 DAPI 8C2-siRNA-IMP-a2-a4 V2.00	0	29+. siRNA-IMPa4-25 PSF-A488 DAPI IMPa4-A546_ao_TileScan_001 (Stage 41 of 49)	00-TTCEoDGvrzx6hgGcAujiKD
46464		Cell	0.000	1.000	292	11	siRNA-IMPa4-25 PSF-A488 IMPa4-A546 DAPI 8C2-siRNA-IMP-a2-a4 V2.00	0	29+. siRNA-IMPa4-25 PSF-A488 DAPI IMPa4-A546_ao_TileScan_001 (Stage 41 of 49)	00-TTCEoDGvrzx6hgGcAujiKD
305663		Cell	0.000	1.000	293	12	siRNA-IMPa4-25 PSF-A488 IMPa4-A546 DAPI 8C2-siRNA-IMP-a2-a4 V2.00	0	29+. siRNA-IMPa4-25 PSF-A488 DAPI IMPa4-A546_ao_TileScan_001 (Stage 41 of 49)	00-TTCEoDGvrzx6hgGcAujiKD
72514		Cell	0.000	1.000	294	13	siRNA-IMPa4-25 PSF-A488 IMPa4-A546 DAPI 8C2-siRNA-IMP-a2-a4 V2.00	0	29+. siRNA-IMPa4-25 PSF-A488 DAPI IMPa4-A546_ao_TileScan_001 (Stage 41 of 49)	00-TTCEoDGvrzx6hgGcAujiKD
240775		Cell	0.000	1.000	295	14	siRNA-IMPa4-25 PSF-A488 IMPa4-A546 DAPI 8C2-siRNA-IMP-a2-a4 V2.00	0	29+. siRNA-IMPa4-25 PSF-A488 DAPI IMPa4-A546_ao_TileScan_001 (Stage 41 of 49)	00-TTCEoDGvrzx6hgGcAujiKD
150861		Cell	0.000	1.000	296	15	siRNA-IMPa4-25 PSF-A488 IMPa4-A546 DAPI 8C2-siRNA-IMP-a2-a4 V2.00	0	29+. siRNA-IMPa4-25 PSF-A488 DAPI IMPa4-A546_ao_TileScan_001 (Stage 41 of 49)	00-TTCEoDGvrzx6hgGcAujiKD
138664		Cell	0.000	1.000	297	16	siRNA-IMPa4-25 PSF-A488 IMPa4-A546 DAPI 8C2-siRNA-IMP-a2-a4 V2.00	0	29+. siRNA-IMPa4-25 PSF-A488 DAPI IMPa4-A546_ao_TileScan_001 (Stage 41 of 49)	00-TTCEoDGvrzx6hgGcAujiKD
175969		Cell	0.000	1.000	298	17	siRNA-IMPa4-25 PSF-A488 IMPa4-A546 DAPI 8C2-siRNA-IMP-a2-a4 V2.00	0	29+. siRNA-IMPa4-25 PSF-A488 DAPI IMPa4-A546_ao_TileScan_001 (Stage 41 of 49)	00-TTCEoDGvrzx6hgGcAujiKD
95383		Cell	0.000	1.000	299	18	siRNA-IMPa4-25 PSF-A488 IMPa4-A546 DAPI 8C2-siRNA-IMP-a2-a4 V2.00	0	29+. siRNA-IMPa4-25 PSF-A488 DAPI IMPa4-A546_ao_TileScan_001 (Stage 41 of 49)	00-TTCEoDGvrzx6hgGcAujiKD
143103		Cell	0.000	1.000	300	19	siRNA-IMPa4-25 PSF-A488 IMPa4-A546 DAPI 8C2-siRNA-IMP-a2-a4 V2.00	0	29+. siRNA-IMPa4-25 PSF-A488 DAPI IMPa4-A546_ao_TileScan_001 (Stage 41 of 49)	00-TTCEoDGvrzx6hgGcAujiKD
61636		Cell	0.000	1.000	301	20	siRNA-IMPa4-25 PSF-A488 IMPa4-A546 DAPI 8C2-siRNA-IMP-a2-a4 V2.00	0	29+. siRNA-IMPa4-25 PSF-A488 DAPI IMPa4-A546_ao_TileScan_001 (Stage 41 of 49)	00-TTCEoDGvrzx6hgGcAujiKD
301868		Cell	0.000	1.000	302	21	siRNA-IMPa4-25 PSF-A488 IMPa4-A546 DAPI 8C2-siRNA-IMP-a2-a4 V2.00	0	29+. siRNA-IMPa4-25 PSF-A488 DAPI IMPa4-A546_ao_TileScan_001 (Stage 41 of 49)	00-TTCEoDGvrzx6hgGcAujiKD
139224		Cell	0.000	1.000	303	22	siRNA-IMPa4-25 PSF-A488 IMPa4-A546 DAPI 8C2-siRNA-IMP-a2-a4 V2.00	0	29+. siRNA-IMPa4-25 PSF-A488 DAPI IMPa4-A546_ao_TileScan_001 (Stage 41 of 49)	00-TTCEoDGvrzx6hgGcAujiKD
56141		Cell	0.000	1.000	304	23	siRNA-IMPa4-25 PSF-A488 IMPa4-A546 DAPI 8C2-siRNA-IMP-a2-a4 V2.00	0	29+. siRNA-IMPa4-25 PSF-A488 DAPI IMPa4-A546_ao_TileScan_001 (Stage 41 of 49)	00-TTCEoDGvrzx6hgGcAujiKD
333644		Cell	0.000	1.000	305	24	siRNA-IMPa4-25 PSF-A488 IMPa4-A546 DAPI 8C2-siRNA-IMP-a2-a4 V2.00	0	29+. siRNA-IMPa4-25 PSF-A488 DAPI IMPa4-A546_ao_TileScan_001 (Stage 41 of 49)	00-TTCEoDGvrzx6hgGcAujiKD
69464		Cell	0.000	1.000	306	0	siRNA-IMPa4-25 PSF-A488 IMPa4-A546 DAPI 8C2-siRNA-IMP-a2-a4 V2.00	0	29+. siRNA-IMPa4-25 PSF-A488 DAPI IMPa4-A546_ap_TileScan_001 (Stage 42 of 49)	00-7ofNLLUptn8Ffc9wpyiMae
65291		Cell	0.000	1.000	307	1	siRNA-IMPa4-25 PSF-A488 IMPa4-A546 DAPI 8C2-siRNA-IMP-a2-a4 V2.00	0	29+. siRNA-IMPa4-25 PSF-A488 DAPI IMPa4-A546_ap_TileScan_001 (Stage 42 of 49)	00-7ofNLLUptn8Ffc9wpyiMae
33534		Cell	0.000	1.000	308	2	siRNA-IMPa4-25 PSF-A488 IMPa4-A546 DAPI 8C2-siRNA-IMP-a2-a4 V2.00	0	29+. siRNA-IMPa4-25 PSF-A488 DAPI IMPa4-A546_ap_TileScan_001 (Stage 42 of 49)	00-7ofNLLUptn8Ffc9wpyiMae
34100		Cell	0.000	1.000	309	3	siRNA-IMPa4-25 PSF-A488 IMPa4-A546 DAPI 8C2-siRNA-IMP-a2-a4 V2.00	0	29+. siRNA-IMPa4-25 PSF-A488 DAPI IMPa4-A546_ap_TileScan_001 (Stage 42 of 49)	00-7ofNLLUptn8Ffc9wpyiMae
44563		Cell	0.000	1.000	310	4	siRNA-IMPa4-25 PSF-A488 IMPa4-A546 DAPI 8C2-siRNA-IMP-a2-a4 V2.00	0	29+. siRNA-IMPa4-25 PSF-A488 DAPI IMPa4-A546_ap_TileScan_001 (Stage 42 of 49)	00-7ofNLLUptn8Ffc9wpyiMae
140249		Cell	0.000	1.000	311	5	siRNA-IMPa4-25 PSF-A488 IMPa4-A546 DAPI 8C2-siRNA-IMP-a2-a4 V2.00	0	29+. siRNA-IMPa4-25 PSF-A488 DAPI IMPa4-A546_ap_TileScan_001 (Stage 42 of 49)	00-7ofNLLUptn8Ffc9wpyiMae
299164		Cell	0.000	1.000	312	6	siRNA-IMPa4-25 PSF-A488 IMPa4-A546 DAPI 8C2-siRNA-IMP-a2-a4 V2.00	0	29+. siRNA-IMPa4-25 PSF-A488 DAPI IMPa4-A546_ap_TileScan_001 (Stage 42 of 49)	00-7ofNLLUptn8Ffc9wpyiMae
102557		Cell	0.000	1.000	313	7	siRNA-IMPa4-25 PSF-A488 IMPa4-A546 DAPI 8C2-siRNA-IMP-a2-a4 V2.00	0	29+. siRNA-IMPa4-25 PSF-A488 DAPI IMPa4-A546_ap_TileScan_001 (Stage 42 of 49)	00-7ofNLLUptn8Ffc9wpyiMae
333174		Cell	0.000	1.000	314	8	siRNA-IMPa4-25 PSF-A488 IMPa4-A546 DAPI 8C2-siRNA-IMP-a2-a4 V2.00	0	29+. siRNA-IMPa4-25 PSF-A488 DAPI IMPa4-A546_ap_TileScan_001 (Stage 42 of 49)	00-7ofNLLUptn8Ffc9wpyiMae
208085		Cell	0.000	1.000	315	9	siRNA-IMPa4-25 PSF-A488 IMPa4-A546 DAPI 8C2-siRNA-IMP-a2-a4 V2.00	0	29+. siRNA-IMPa4-25 PSF-A488 DAPI IMPa4-A546_ap_TileScan_001 (Stage 42 of 49)	00-7ofNLLUptn8Ffc9wpyiMae
274439		Cell	0.000	1.000	316	10	siRNA-IMPa4-25 PSF-A488 IMPa4-A546 DAPI 8C2-siRNA-IMP-a2-a4 V2.00	0	29+. siRNA-IMPa4-25 PSF-A488 DAPI IMPa4-A546_ap_TileScan_001 (Stage 42 of 49)	00-7ofNLLUptn8Ffc9wpyiMae
202923		Cell	0.000	1.000	317	11	siRNA-IMPa4-25 PSF-A488 IMPa4-A546 DAPI 8C2-siRNA-IMP-a2-a4 V2.00	0	29+. siRNA-IMPa4-25 PSF-A488 DAPI IMPa4-A546_ap_TileScan_001 (Stage 42 of 49)	00-7ofNLLUptn8Ffc9wpyiMae
80908		Cell	0.000	1.000	318	12	siRNA-IMPa4-25 PSF-A488 IMPa4-A546 DAPI 8C2-siRNA-IMP-a2-a4 V2.00	0	29+. siRNA-IMPa4-25 PSF-A488 DAPI IMPa4-A546_ap_TileScan_001 (Stage 42 of 49)	00-7ofNLLUptn8Ffc9wpyiMae
161781		Cell	0.000	1.000	319	13	siRNA-IMPa4-25 PSF-A488 IMPa4-A546 DAPI 8C2-siRNA-IMP-a2-a4 V2.00	0	29+. siRNA-IMPa4-25 PSF-A488 DAPI IMPa4-A546_ap_TileScan_001 (Stage 42 of 49)	00-7ofNLLUptn8Ffc9wpyiMae
231312		Cell	0.000	1.000	320	14	siRNA-IMPa4-25 PSF-A488 IMPa4-A546 DAPI 8C2-siRNA-IMP-a2-a4 V2.00	0	29+. siRNA-IMPa4-25 PSF-A488 DAPI IMPa4-A546_ap_TileScan_001 (Stage 42 of 49)	00-7ofNLLUptn8Ffc9wpyiMae
639762		Cell	0.000	1.000	321	15	siRNA-IMPa4-25 PSF-A488 IMPa4-A546 DAPI 8C2-siRNA-IMP-a2-a4 V2.00	0	29+. siRNA-IMPa4-25 PSF-A488 DAPI IMPa4-A546_ap_TileScan_001 (Stage 42 of 49)	00-7ofNLLUptn8Ffc9wpyiMae
101244		Cell	0.000	1.000	322	0	siRNA-IMPa4-25 PSF-A488 IMPa4-A546 DAPI 8C2-siRNA-IMP-a2-a4 V2.00	0	29+. siRNA-IMPa4-25 PSF-A488 DAPI IMPa4-A546_aq_TileScan_001 (Stage 43 of 49)	00-BLmUcgaCYiLKnjEzHq7bef
113437		Cell	0.000	1.000	323	1	siRNA-IMPa4-25 PSF-A488 IMPa4-A546 DAPI 8C2-siRNA-IMP-a2-a4 V2.00	0	29+. siRNA-IMPa4-25 PSF-A488 DAPI IMPa4-A546_aq_TileScan_001 (Stage 43 of 49)	00-BLmUcgaCYiLKnjEzHq7bef
189903		Cell	0.000	1.000	324	2	siRNA-IMPa4-25 PSF-A488 IMPa4-A546 DAPI 8C2-siRNA-IMP-a2-a4 V2.00	0	29+. siRNA-IMPa4-25 PSF-A488 DAPI IMPa4-A546_aq_TileScan_001 (Stage 43 of 49)	00-BLmUcgaCYiLKnjEzHq7bef
158119		Cell	0.000	1.000	325	3	siRNA-IMPa4-25 PSF-A488 IMPa4-A546 DAPI 8C2-siRNA-IMP-a2-a4 V2.00	0	29+. siRNA-IMPa4-25 PSF-A488 DAPI IMPa4-A546_aq_TileScan_001 (Stage 43 of 49)	00-BLmUcgaCYiLKnjEzHq7bef
132891		Cell	0.000	1.000	326	4	siRNA-IMPa4-25 PSF-A488 IMPa4-A546 DAPI 8C2-siRNA-IMP-a2-a4 V2.00	0	29+. siRNA-IMPa4-25 PSF-A488 DAPI IMPa4-A546_aq_TileScan_001 (Stage 43 of 49)	00-BLmUcgaCYiLKnjEzHq7bef
225999		Cell	0.000	1.000	327	5	siRNA-IMPa4-25 PSF-A488 IMPa4-A546 DAPI 8C2-siRNA-IMP-a2-a4 V2.00	0	29+. siRNA-IMPa4-25 PSF-A488 DAPI IMPa4-A546_aq_TileScan_001 (Stage 43 of 49)	00-BLmUcgaCYiLKnjEzHq7bef
153046		Cell	0.000	1.000	328	6	siRNA-IMPa4-25 PSF-A488 IMPa4-A546 DAPI 8C2-siRNA-IMP-a2-a4 V2.00	0	29+. siRNA-IMPa4-25 PSF-A488 DAPI IMPa4-A546_aq_TileScan_001 (Stage 43 of 49)	00-BLmUcgaCYiLKnjEzHq7bef
74610		Cell	0.000	1.000	329	7	siRNA-IMPa4-25 PSF-A488 IMPa4-A546 DAPI 8C2-siRNA-IMP-a2-a4 V2.00	0	29+. siRNA-IMPa4-25 PSF-A488 DAPI IMPa4-A546_aq_TileScan_001 (Stage 43 of 49)	00-BLmUcgaCYiLKnjEzHq7bef
215852		Cell	0.000	1.000	330	8	siRNA-IMPa4-25 PSF-A488 IMPa4-A546 DAPI 8C2-siRNA-IMP-a2-a4 V2.00	0	29+. siRNA-IMPa4-25 PSF-A488 DAPI IMPa4-A546_aq_TileScan_001 (Stage 43 of 49)	00-BLmUcgaCYiLKnjEzHq7bef
231698		Cell	0.000	1.000	331	9	siRNA-IMPa4-25 PSF-A488 IMPa4-A546 DAPI 8C2-siRNA-IMP-a2-a4 V2.00	0	29+. siRNA-IMPa4-25 PSF-A488 DAPI IMPa4-A546_aq_TileScan_001 (Stage 43 of 49)	00-BLmUcgaCYiLKnjEzHq7bef
255746		Cell	0.000	1.000	332	10	siRNA-IMPa4-25 PSF-A488 IMPa4-A546 DAPI 8C2-siRNA-IMP-a2-a4 V2.00	0	29+. siRNA-IMPa4-25 PSF-A488 DAPI IMPa4-A546_aq_TileScan_001 (Stage 43 of 49)	00-BLmUcgaCYiLKnjEzHq7bef
82206		Cell	0.000	1.000	333	11	siRNA-IMPa4-25 PSF-A488 IMPa4-A546 DAPI 8C2-siRNA-IMP-a2-a4 V2.00	0	29+. siRNA-IMPa4-25 PSF-A488 DAPI IMPa4-A546_aq_TileScan_001 (Stage 43 of 49)	00-BLmUcgaCYiLKnjEzHq7bef
306113		Cell	0.000	1.000	334	12	siRNA-IMPa4-25 PSF-A488 IMPa4-A546 DAPI 8C2-siRNA-IMP-a2-a4 V2.00	0	29+. siRNA-IMPa4-25 PSF-A488 DAPI IMPa4-A546_aq_TileScan_001 (Stage 43 of 49)	00-BLmUcgaCYiLKnjEzHq7bef
288764		Cell	0.000	1.000	335	13	siRNA-IMPa4-25 PSF-A488 IMPa4-A546 DAPI 8C2-siRNA-IMP-a2-a4 V2.00	0	29+. siRNA-IMPa4-25 PSF-A488 DAPI IMPa4-A546_aq_TileScan_001 (Stage 43 of 49)	00-BLmUcgaCYiLKnjEzHq7bef
124343		Cell	0.000	1.000	336	14	siRNA-IMPa4-25 PSF-A488 IMPa4-A546 DAPI 8C2-siRNA-IMP-a2-a4 V2.00	0	29+. siRNA-IMPa4-25 PSF-A488 DAPI IMPa4-A546_aq_TileScan_001 (Stage 43 of 49)	00-BLmUcgaCYiLKnjEzHq7bef
70962		Cell	0.000	1.000	337	15	siRNA-IMPa4-25 PSF-A488 IMPa4-A546 DAPI 8C2-siRNA-IMP-a2-a4 V2.00	0	29+. siRNA-IMPa4-25 PSF-A488 DAPI IMPa4-A546_aq_TileScan_001 (Stage 43 of 49)	00-BLmUcgaCYiLKnjEzHq7bef
34765		Cell	0.000	1.000	338	16	siRNA-IMPa4-25 PSF-A488 IMPa4-A546 DAPI 8C2-siRNA-IMP-a2-a4 V2.00	0	29+. siRNA-IMPa4-25 PSF-A488 DAPI IMPa4-A546_aq_TileScan_001 (Stage 43 of 49)	00-BLmUcgaCYiLKnjEzHq7bef
132406		Cell	0.000	1.000	339	17	siRNA-IMPa4-25 PSF-A488 IMPa4-A546 DAPI 8C2-siRNA-IMP-a2-a4 V2.00	0	29+. siRNA-IMPa4-25 PSF-A488 DAPI IMPa4-A546_aq_TileScan_001 (Stage 43 of 49)	00-BLmUcgaCYiLKnjEzHq7bef
33429		Cell	0.000	1.000	340	18	siRNA-IMPa4-25 PSF-A488 IMPa4-A546 DAPI 8C2-siRNA-IMP-a2-a4 V2.00	0	29+. siRNA-IMPa4-25 PSF-A488 DAPI IMPa4-A546_aq_TileScan_001 (Stage 43 of 49)	00-BLmUcgaCYiLKnjEzHq7bef
58202		Cell	0.000	1.000	341	0	siRNA-IMPa4-25 PSF-A488 IMPa4-A546 DAPI 8C2-siRNA-IMP-a2-a4 V2.00	0	29+. siRNA-IMPa4-25 PSF-A488 DAPI IMPa4-A546_ar_TileScan_001 (Stage 44 of 49)	00-j6UGiykiyAnMGeJHd9WY9n
104511		Cell	0.000	1.000	342	1	siRNA-IMPa4-25 PSF-A488 IMPa4-A546 DAPI 8C2-siRNA-IMP-a2-a4 V2.00	0	29+. siRNA-IMPa4-25 PSF-A488 DAPI IMPa4-A546_ar_TileScan_001 (Stage 44 of 49)	00-j6UGiykiyAnMGeJHd9WY9n
199444		Cell	0.000	1.000	343	2	siRNA-IMPa4-25 PSF-A488 IMPa4-A546 DAPI 8C2-siRNA-IMP-a2-a4 V2.00	0	29+. siRNA-IMPa4-25 PSF-A488 DAPI IMPa4-A546_ar_TileScan_001 (Stage 44 of 49)	00-j6UGiykiyAnMGeJHd9WY9n
257191		Cell	0.000	1.000	344	3	siRNA-IMPa4-25 PSF-A488 IMPa4-A546 DAPI 8C2-siRNA-IMP-a2-a4 V2.00	0	29+. siRNA-IMPa4-25 PSF-A488 DAPI IMPa4-A546_ar_TileScan_001 (Stage 44 of 49)	00-j6UGiykiyAnMGeJHd9WY9n
167516		Cell	0.000	1.000	345	4	siRNA-IMPa4-25 PSF-A488 IMPa4-A546 DAPI 8C2-siRNA-IMP-a2-a4 V2.00	0	29+. siRNA-IMPa4-25 PSF-A488 DAPI IMPa4-A546_ar_TileScan_001 (Stage 44 of 49)	00-j6UGiykiyAnMGeJHd9WY9n
242583		Cell	0.000	1.000	346	5	siRNA-IMPa4-25 PSF-A488 IMPa4-A546 DAPI 8C2-siRNA-IMP-a2-a4 V2.00	0	29+. siRNA-IMPa4-25 PSF-A488 DAPI IMPa4-A546_ar_TileScan_001 (Stage 44 of 49)	00-j6UGiykiyAnMGeJHd9WY9n
159621		Cell	0.000	1.000	347	6	siRNA-IMPa4-25 PSF-A488 IMPa4-A546 DAPI 8C2-siRNA-IMP-a2-a4 V2.00	0	29+. siRNA-IMPa4-25 PSF-A488 DAPI IMPa4-A546_ar_TileScan_001 (Stage 44 of 49)	00-j6UGiykiyAnMGeJHd9WY9n
246082		Cell	0.000	1.000	348	7	siRNA-IMPa4-25 PSF-A488 IMPa4-A546 DAPI 8C2-siRNA-IMP-a2-a4 V2.00	0	29+. siRNA-IMPa4-25 PSF-A488 DAPI IMPa4-A546_ar_TileScan_001 (Stage 44 of 49)	00-j6UGiykiyAnMGeJHd9WY9n
236403		Cell	0.000	1.000	349	8	siRNA-IMPa4-25 PSF-A488 IMPa4-A546 DAPI 8C2-siRNA-IMP-a2-a4 V2.00	0	29+. siRNA-IMPa4-25 PSF-A488 DAPI IMPa4-A546_ar_TileScan_001 (Stage 44 of 49)	00-j6UGiykiyAnMGeJHd9WY9n
159827		Cell	0.000	1.000	350	9	siRNA-IMPa4-25 PSF-A488 IMPa4-A546 DAPI 8C2-siRNA-IMP-a2-a4 V2.00	0	29+. siRNA-IMPa4-25 PSF-A488 DAPI IMPa4-A546_ar_TileScan_001 (Stage 44 of 49)	00-j6UGiykiyAnMGeJHd9WY9n
339075		Cell	0.000	1.000	351	10	siRNA-IMPa4-25 PSF-A488 IMPa4-A546 DAPI 8C2-siRNA-IMP-a2-a4 V2.00	0	29+. siRNA-IMPa4-25 PSF-A488 DAPI IMPa4-A546_ar_TileScan_001 (Stage 44 of 49)	00-j6UGiykiyAnMGeJHd9WY9n
375071		Cell	0.000	1.000	352	11	siRNA-IMPa4-25 PSF-A488 IMPa4-A546 DAPI 8C2-siRNA-IMP-a2-a4 V2.00	0	29+. siRNA-IMPa4-25 PSF-A488 DAPI IMPa4-A546_ar_TileScan_001 (Stage 44 of 49)	00-j6UGiykiyAnMGeJHd9WY9n
265572		Cell	0.000	1.000	353	12	siRNA-IMPa4-25 PSF-A488 IMPa4-A546 DAPI 8C2-siRNA-IMP-a2-a4 V2.00	0	29+. siRNA-IMPa4-25 PSF-A488 DAPI IMPa4-A546_ar_TileScan_001 (Stage 44 of 49)	00-j6UGiykiyAnMGeJHd9WY9n
248266		Cell	0.000	1.000	354	13	siRNA-IMPa4-25 PSF-A488 IMPa4-A546 DAPI 8C2-siRNA-IMP-a2-a4 V2.00	0	29+. siRNA-IMPa4-25 PSF-A488 DAPI IMPa4-A546_ar_TileScan_001 (Stage 44 of 49)	00-j6UGiykiyAnMGeJHd9WY9n
236391		Cell	0.000	1.000	355	14	siRNA-IMPa4-25 PSF-A488 IMPa4-A546 DAPI 8C2-siRNA-IMP-a2-a4 V2.00	0	29+. siRNA-IMPa4-25 PSF-A488 DAPI IMPa4-A546_ar_TileScan_001 (Stage 44 of 49)	00-j6UGiykiyAnMGeJHd9WY9n
127313		Cell	0.000	1.000	356	15	siRNA-IMPa4-25 PSF-A488 IMPa4-A546 DAPI 8C2-siRNA-IMP-a2-a4 V2.00	0	29+. siRNA-IMPa4-25 PSF-A488 DAPI IMPa4-A546_ar_TileScan_001 (Stage 44 of 49)	00-j6UGiykiyAnMGeJHd9WY9n
80176		Cell	0.000	1.000	357	0	siRNA-IMPa4-25 PSF-A488 IMPa4-A546 DAPI 8C2-siRNA-IMP-a2-a4 V2.00	0	29+. siRNA-IMPa4-25 PSF-A488 DAPI IMPa4-A546_as_TileScan_001 (Stage 45 of 49)	00-VTYmTACztoue9gRxu2w26L
354705		Cell	0.000	1.000	358	1	siRNA-IMPa4-25 PSF-A488 IMPa4-A546 DAPI 8C2-siRNA-IMP-a2-a4 V2.00	0	29+. siRNA-IMPa4-25 PSF-A488 DAPI IMPa4-A546_as_TileScan_001 (Stage 45 of 49)	00-VTYmTACztoue9gRxu2w26L
397472		Cell	0.000	1.000	359	2	siRNA-IMPa4-25 PSF-A488 IMPa4-A546 DAPI 8C2-siRNA-IMP-a2-a4 V2.00	0	29+. siRNA-IMPa4-25 PSF-A488 DAPI IMPa4-A546_as_TileScan_001 (Stage 45 of 49)	00-VTYmTACztoue9gRxu2w26L
56090		Cell	0.000	1.000	360	3	siRNA-IMPa4-25 PSF-A488 IMPa4-A546 DAPI 8C2-siRNA-IMP-a2-a4 V2.00	0	29+. siRNA-IMPa4-25 PSF-A488 DAPI IMPa4-A546_as_TileScan_001 (Stage 45 of 49)	00-VTYmTACztoue9gRxu2w26L
228328		Cell	0.000	1.000	361	4	siRNA-IMPa4-25 PSF-A488 IMPa4-A546 DAPI 8C2-siRNA-IMP-a2-a4 V2.00	0	29+. siRNA-IMPa4-25 PSF-A488 DAPI IMPa4-A546_as_TileScan_001 (Stage 45 of 49)	00-VTYmTACztoue9gRxu2w26L
77431		Cell	0.000	1.000	362	5	siRNA-IMPa4-25 PSF-A488 IMPa4-A546 DAPI 8C2-siRNA-IMP-a2-a4 V2.00	0	29+. siRNA-IMPa4-25 PSF-A488 DAPI IMPa4-A546_as_TileScan_001 (Stage 45 of 49)	00-VTYmTACztoue9gRxu2w26L
330797		Cell	0.000	1.000	363	6	siRNA-IMPa4-25 PSF-A488 IMPa4-A546 DAPI 8C2-siRNA-IMP-a2-a4 V2.00	0	29+. siRNA-IMPa4-25 PSF-A488 DAPI IMPa4-A546_as_TileScan_001 (Stage 45 of 49)	00-VTYmTACztoue9gRxu2w26L
153033		Cell	0.000	1.000	364	7	siRNA-IMPa4-25 PSF-A488 IMPa4-A546 DAPI 8C2-siRNA-IMP-a2-a4 V2.00	0	29+. siRNA-IMPa4-25 PSF-A488 DAPI IMPa4-A546_as_TileScan_001 (Stage 45 of 49)	00-VTYmTACztoue9gRxu2w26L
157293		Cell	0.000	1.000	365	8	siRNA-IMPa4-25 PSF-A488 IMPa4-A546 DAPI 8C2-siRNA-IMP-a2-a4 V2.00	0	29+. siRNA-IMPa4-25 PSF-A488 DAPI IMPa4-A546_as_TileScan_001 (Stage 45 of 49)	00-VTYmTACztoue9gRxu2w26L
308033		Cell	0.000	1.000	366	9	siRNA-IMPa4-25 PSF-A488 IMPa4-A546 DAPI 8C2-siRNA-IMP-a2-a4 V2.00	0	29+. siRNA-IMPa4-25 PSF-A488 DAPI IMPa4-A546_as_TileScan_001 (Stage 45 of 49)	00-VTYmTACztoue9gRxu2w26L
104157		Cell	0.000	1.000	367	10	siRNA-IMPa4-25 PSF-A488 IMPa4-A546 DAPI 8C2-siRNA-IMP-a2-a4 V2.00	0	29+. siRNA-IMPa4-25 PSF-A488 DAPI IMPa4-A546_as_TileScan_001 (Stage 45 of 49)	00-VTYmTACztoue9gRxu2w26L
382199		Cell	0.000	1.000	368	0	siRNA-IMPa4-25 PSF-A488 IMPa4-A546 DAPI 8C2-siRNA-IMP-a2-a4 V2.00	0	29+. siRNA-IMPa4-25 PSF-A488 DAPI IMPa4-A546_at_TileScan_001 (Stage 46 of 49)	00-aeQNyJTUKR7w2yWwFckpZT
259525		Cell	0.000	1.000	369	1	siRNA-IMPa4-25 PSF-A488 IMPa4-A546 DAPI 8C2-siRNA-IMP-a2-a4 V2.00	0	29+. siRNA-IMPa4-25 PSF-A488 DAPI IMPa4-A546_at_TileScan_001 (Stage 46 of 49)	00-aeQNyJTUKR7w2yWwFckpZT
165790		Cell	0.000	1.000	370	2	siRNA-IMPa4-25 PSF-A488 IMPa4-A546 DAPI 8C2-siRNA-IMP-a2-a4 V2.00	0	29+. siRNA-IMPa4-25 PSF-A488 DAPI IMPa4-A546_at_TileScan_001 (Stage 46 of 49)	00-aeQNyJTUKR7w2yWwFckpZT
209769		Cell	0.000	1.000	371	3	siRNA-IMPa4-25 PSF-A488 IMPa4-A546 DAPI 8C2-siRNA-IMP-a2-a4 V2.00	0	29+. siRNA-IMPa4-25 PSF-A488 DAPI IMPa4-A546_at_TileScan_001 (Stage 46 of 49)	00-aeQNyJTUKR7w2yWwFckpZT
103213		Cell	0.000	1.000	372	4	siRNA-IMPa4-25 PSF-A488 IMPa4-A546 DAPI 8C2-siRNA-IMP-a2-a4 V2.00	0	29+. siRNA-IMPa4-25 PSF-A488 DAPI IMPa4-A546_at_TileScan_001 (Stage 46 of 49)	00-aeQNyJTUKR7w2yWwFckpZT
353991		Cell	0.000	1.000	373	5	siRNA-IMPa4-25 PSF-A488 IMPa4-A546 DAPI 8C2-siRNA-IMP-a2-a4 V2.00	0	29+. siRNA-IMPa4-25 PSF-A488 DAPI IMPa4-A546_at_TileScan_001 (Stage 46 of 49)	00-aeQNyJTUKR7w2yWwFckpZT
137737		Cell	0.000	1.000	374	6	siRNA-IMPa4-25 PSF-A488 IMPa4-A546 DAPI 8C2-siRNA-IMP-a2-a4 V2.00	0	29+. siRNA-IMPa4-25 PSF-A488 DAPI IMPa4-A546_at_TileScan_001 (Stage 46 of 49)	00-aeQNyJTUKR7w2yWwFckpZT
170426		Cell	0.000	1.000	375	7	siRNA-IMPa4-25 PSF-A488 IMPa4-A546 DAPI 8C2-siRNA-IMP-a2-a4 V2.00	0	29+. siRNA-IMPa4-25 PSF-A488 DAPI IMPa4-A546_at_TileScan_001 (Stage 46 of 49)	00-aeQNyJTUKR7w2yWwFckpZT
146550		Cell	0.000	1.000	376	8	siRNA-IMPa4-25 PSF-A488 IMPa4-A546 DAPI 8C2-siRNA-IMP-a2-a4 V2.00	0	29+. siRNA-IMPa4-25 PSF-A488 DAPI IMPa4-A546_at_TileScan_001 (Stage 46 of 49)	00-aeQNyJTUKR7w2yWwFckpZT
281029		Cell	0.000	1.000	377	9	siRNA-IMPa4-25 PSF-A488 IMPa4-A546 DAPI 8C2-siRNA-IMP-a2-a4 V2.00	0	29+. siRNA-IMPa4-25 PSF-A488 DAPI IMPa4-A546_at_TileScan_001 (Stage 46 of 49)	00-aeQNyJTUKR7w2yWwFckpZT
165872		Cell	0.000	1.000	378	10	siRNA-IMPa4-25 PSF-A488 IMPa4-A546 DAPI 8C2-siRNA-IMP-a2-a4 V2.00	0	29+. siRNA-IMPa4-25 PSF-A488 DAPI IMPa4-A546_at_TileScan_001 (Stage 46 of 49)	00-aeQNyJTUKR7w2yWwFckpZT
268566		Cell	0.000	1.000	379	11	siRNA-IMPa4-25 PSF-A488 IMPa4-A546 DAPI 8C2-siRNA-IMP-a2-a4 V2.00	0	29+. siRNA-IMPa4-25 PSF-A488 DAPI IMPa4-A546_at_TileScan_001 (Stage 46 of 49)	00-aeQNyJTUKR7w2yWwFckpZT
216876		Cell	0.000	1.000	380	12	siRNA-IMPa4-25 PSF-A488 IMPa4-A546 DAPI 8C2-siRNA-IMP-a2-a4 V2.00	0	29+. siRNA-IMPa4-25 PSF-A488 DAPI IMPa4-A546_at_TileScan_001 (Stage 46 of 49)	00-aeQNyJTUKR7w2yWwFckpZT
128182		Cell	0.000	1.000	381	13	siRNA-IMPa4-25 PSF-A488 IMPa4-A546 DAPI 8C2-siRNA-IMP-a2-a4 V2.00	0	29+. siRNA-IMPa4-25 PSF-A488 DAPI IMPa4-A546_at_TileScan_001 (Stage 46 of 49)	00-aeQNyJTUKR7w2yWwFckpZT
176065		Cell	0.000	1.000	382	14	siRNA-IMPa4-25 PSF-A488 IMPa4-A546 DAPI 8C2-siRNA-IMP-a2-a4 V2.00	0	29+. siRNA-IMPa4-25 PSF-A488 DAPI IMPa4-A546_at_TileScan_001 (Stage 46 of 49)	00-aeQNyJTUKR7w2yWwFckpZT
147097		Cell	0.000	1.000	383	15	siRNA-IMPa4-25 PSF-A488 IMPa4-A546 DAPI 8C2-siRNA-IMP-a2-a4 V2.00	0	29+. siRNA-IMPa4-25 PSF-A488 DAPI IMPa4-A546_at_TileScan_001 (Stage 46 of 49)	00-aeQNyJTUKR7w2yWwFckpZT
165832		Cell	0.000	1.000	384	16	siRNA-IMPa4-25 PSF-A488 IMPa4-A546 DAPI 8C2-siRNA-IMP-a2-a4 V2.00	0	29+. siRNA-IMPa4-25 PSF-A488 DAPI IMPa4-A546_at_TileScan_001 (Stage 46 of 49)	00-aeQNyJTUKR7w2yWwFckpZT
130948		Cell	0.000	1.000	385	17	siRNA-IMPa4-25 PSF-A488 IMPa4-A546 DAPI 8C2-siRNA-IMP-a2-a4 V2.00	0	29+. siRNA-IMPa4-25 PSF-A488 DAPI IMPa4-A546_at_TileScan_001 (Stage 46 of 49)	00-aeQNyJTUKR7w2yWwFckpZT
176391		Cell	0.000	1.000	386	18	siRNA-IMPa4-25 PSF-A488 IMPa4-A546 DAPI 8C2-siRNA-IMP-a2-a4 V2.00	0	29+. siRNA-IMPa4-25 PSF-A488 DAPI IMPa4-A546_at_TileScan_001 (Stage 46 of 49)	00-aeQNyJTUKR7w2yWwFckpZT
67366		Cell	0.000	1.000	387	19	siRNA-IMPa4-25 PSF-A488 IMPa4-A546 DAPI 8C2-siRNA-IMP-a2-a4 V2.00	0	29+. siRNA-IMPa4-25 PSF-A488 DAPI IMPa4-A546_at_TileScan_001 (Stage 46 of 49)	00-aeQNyJTUKR7w2yWwFckpZT
150873		Cell	0.000	1.000	388	0	siRNA-IMPa4-25 PSF-A488 IMPa4-A546 DAPI 8C2-siRNA-IMP-a2-a4 V2.00	0	29+. siRNA-IMPa4-25 PSF-A488 DAPI IMPa4-A546_au_TileScan_001 (Stage 47 of 49)	00-vX3hyMecyivq77V9F59k6G
153426		Cell	0.000	1.000	389	1	siRNA-IMPa4-25 PSF-A488 IMPa4-A546 DAPI 8C2-siRNA-IMP-a2-a4 V2.00	0	29+. siRNA-IMPa4-25 PSF-A488 DAPI IMPa4-A546_au_TileScan_001 (Stage 47 of 49)	00-vX3hyMecyivq77V9F59k6G
332759		Cell	0.000	1.000	390	2	siRNA-IMPa4-25 PSF-A488 IMPa4-A546 DAPI 8C2-siRNA-IMP-a2-a4 V2.00	0	29+. siRNA-IMPa4-25 PSF-A488 DAPI IMPa4-A546_au_TileScan_001 (Stage 47 of 49)	00-vX3hyMecyivq77V9F59k6G
289882		Cell	0.000	1.000	391	3	siRNA-IMPa4-25 PSF-A488 IMPa4-A546 DAPI 8C2-siRNA-IMP-a2-a4 V2.00	0	29+. siRNA-IMPa4-25 PSF-A488 DAPI IMPa4-A546_au_TileScan_001 (Stage 47 of 49)	00-vX3hyMecyivq77V9F59k6G
243204		Cell	0.000	1.000	392	4	siRNA-IMPa4-25 PSF-A488 IMPa4-A546 DAPI 8C2-siRNA-IMP-a2-a4 V2.00	0	29+. siRNA-IMPa4-25 PSF-A488 DAPI IMPa4-A546_au_TileScan_001 (Stage 47 of 49)	00-vX3hyMecyivq77V9F59k6G
195865		Cell	0.000	1.000	393	5	siRNA-IMPa4-25 PSF-A488 IMPa4-A546 DAPI 8C2-siRNA-IMP-a2-a4 V2.00	0	29+. siRNA-IMPa4-25 PSF-A488 DAPI IMPa4-A546_au_TileScan_001 (Stage 47 of 49)	00-vX3hyMecyivq77V9F59k6G
255388		Cell	0.000	1.000	394	6	siRNA-IMPa4-25 PSF-A488 IMPa4-A546 DAPI 8C2-siRNA-IMP-a2-a4 V2.00	0	29+. siRNA-IMPa4-25 PSF-A488 DAPI IMPa4-A546_au_TileScan_001 (Stage 47 of 49)	00-vX3hyMecyivq77V9F59k6G
236279		Cell	0.000	1.000	395	7	siRNA-IMPa4-25 PSF-A488 IMPa4-A546 DAPI 8C2-siRNA-IMP-a2-a4 V2.00	0	29+. siRNA-IMPa4-25 PSF-A488 DAPI IMPa4-A546_au_TileScan_001 (Stage 47 of 49)	00-vX3hyMecyivq77V9F59k6G
229869		Cell	0.000	1.000	396	8	siRNA-IMPa4-25 PSF-A488 IMPa4-A546 DAPI 8C2-siRNA-IMP-a2-a4 V2.00	0	29+. siRNA-IMPa4-25 PSF-A488 DAPI IMPa4-A546_au_TileScan_001 (Stage 47 of 49)	00-vX3hyMecyivq77V9F59k6G
315982		Cell	0.000	1.000	397	9	siRNA-IMPa4-25 PSF-A488 IMPa4-A546 DAPI 8C2-siRNA-IMP-a2-a4 V2.00	0	29+. siRNA-IMPa4-25 PSF-A488 DAPI IMPa4-A546_au_TileScan_001 (Stage 47 of 49)	00-vX3hyMecyivq77V9F59k6G
39821		Cell	0.000	1.000	398	10	siRNA-IMPa4-25 PSF-A488 IMPa4-A546 DAPI 8C2-siRNA-IMP-a2-a4 V2.00	0	29+. siRNA-IMPa4-25 PSF-A488 DAPI IMPa4-A546_au_TileScan_001 (Stage 47 of 49)	00-vX3hyMecyivq77V9F59k6G
236972		Cell	0.000	1.000	399	11	siRNA-IMPa4-25 PSF-A488 IMPa4-A546 DAPI 8C2-siRNA-IMP-a2-a4 V2.00	0	29+. siRNA-IMPa4-25 PSF-A488 DAPI IMPa4-A546_au_TileScan_001 (Stage 47 of 49)	00-vX3hyMecyivq77V9F59k6G
126522		Cell	0.000	1.000	400	12	siRNA-IMPa4-25 PSF-A488 IMPa4-A546 DAPI 8C2-siRNA-IMP-a2-a4 V2.00	0	29+. siRNA-IMPa4-25 PSF-A488 DAPI IMPa4-A546_au_TileScan_001 (Stage 47 of 49)	00-vX3hyMecyivq77V9F59k6G
181531		Cell	0.000	1.000	401	13	siRNA-IMPa4-25 PSF-A488 IMPa4-A546 DAPI 8C2-siRNA-IMP-a2-a4 V2.00	0	29+. siRNA-IMPa4-25 PSF-A488 DAPI IMPa4-A546_au_TileScan_001 (Stage 47 of 49)	00-vX3hyMecyivq77V9F59k6G
103510		Cell	0.000	1.000	402	14	siRNA-IMPa4-25 PSF-A488 IMPa4-A546 DAPI 8C2-siRNA-IMP-a2-a4 V2.00	0	29+. siRNA-IMPa4-25 PSF-A488 DAPI IMPa4-A546_au_TileScan_001 (Stage 47 of 49)	00-vX3hyMecyivq77V9F59k6G
270653		Cell	0.000	1.000	403	15	siRNA-IMPa4-25 PSF-A488 IMPa4-A546 DAPI 8C2-siRNA-IMP-a2-a4 V2.00	0	29+. siRNA-IMPa4-25 PSF-A488 DAPI IMPa4-A546_au_TileScan_001 (Stage 47 of 49)	00-vX3hyMecyivq77V9F59k6G
322713		Cell	0.000	1.000	404	16	siRNA-IMPa4-25 PSF-A488 IMPa4-A546 DAPI 8C2-siRNA-IMP-a2-a4 V2.00	0	29+. siRNA-IMPa4-25 PSF-A488 DAPI IMPa4-A546_au_TileScan_001 (Stage 47 of 49)	00-vX3hyMecyivq77V9F59k6G
55168		Cell	0.000	1.000	405	17	siRNA-IMPa4-25 PSF-A488 IMPa4-A546 DAPI 8C2-siRNA-IMP-a2-a4 V2.00	0	29+. siRNA-IMPa4-25 PSF-A488 DAPI IMPa4-A546_au_TileScan_001 (Stage 47 of 49)	00-vX3hyMecyivq77V9F59k6G
146555		Cell	0.000	1.000	406	18	siRNA-IMPa4-25 PSF-A488 IMPa4-A546 DAPI 8C2-siRNA-IMP-a2-a4 V2.00	0	29+. siRNA-IMPa4-25 PSF-A488 DAPI IMPa4-A546_au_TileScan_001 (Stage 47 of 49)	00-vX3hyMecyivq77V9F59k6G
276650		Cell	0.000	1.000	407	19	siRNA-IMPa4-25 PSF-A488 IMPa4-A546 DAPI 8C2-siRNA-IMP-a2-a4 V2.00	0	29+. siRNA-IMPa4-25 PSF-A488 DAPI IMPa4-A546_au_TileScan_001 (Stage 47 of 49)	00-vX3hyMecyivq77V9F59k6G
222080		Cell	0.000	1.000	408	20	siRNA-IMPa4-25 PSF-A488 IMPa4-A546 DAPI 8C2-siRNA-IMP-a2-a4 V2.00	0	29+. siRNA-IMPa4-25 PSF-A488 DAPI IMPa4-A546_au_TileScan_001 (Stage 47 of 49)	00-vX3hyMecyivq77V9F59k6G
114938		Cell	0.000	1.000	409	21	siRNA-IMPa4-25 PSF-A488 IMPa4-A546 DAPI 8C2-siRNA-IMP-a2-a4 V2.00	0	29+. siRNA-IMPa4-25 PSF-A488 DAPI IMPa4-A546_au_TileScan_001 (Stage 47 of 49)	00-vX3hyMecyivq77V9F59k6G
193519		Cell	0.000	1.000	410	0	siRNA-IMPa4-25 PSF-A488 IMPa4-A546 DAPI 8C2-siRNA-IMP-a2-a4 V2.00	0	29+. siRNA-IMPa4-25 PSF-A488 DAPI IMPa4-A546_av_TileScan_001 (Stage 48 of 49)	00-RQ5GP4fUURLjUGyERAe7WW
90827		Cell	0.000	1.000	411	1	siRNA-IMPa4-25 PSF-A488 IMPa4-A546 DAPI 8C2-siRNA-IMP-a2-a4 V2.00	0	29+. siRNA-IMPa4-25 PSF-A488 DAPI IMPa4-A546_av_TileScan_001 (Stage 48 of 49)	00-RQ5GP4fUURLjUGyERAe7WW
210091		Cell	0.000	1.000	412	2	siRNA-IMPa4-25 PSF-A488 IMPa4-A546 DAPI 8C2-siRNA-IMP-a2-a4 V2.00	0	29+. siRNA-IMPa4-25 PSF-A488 DAPI IMPa4-A546_av_TileScan_001 (Stage 48 of 49)	00-RQ5GP4fUURLjUGyERAe7WW
109329		Cell	0.000	1.000	413	3	siRNA-IMPa4-25 PSF-A488 IMPa4-A546 DAPI 8C2-siRNA-IMP-a2-a4 V2.00	0	29+. siRNA-IMPa4-25 PSF-A488 DAPI IMPa4-A546_av_TileScan_001 (Stage 48 of 49)	00-RQ5GP4fUURLjUGyERAe7WW
109589		Cell	0.000	1.000	414	4	siRNA-IMPa4-25 PSF-A488 IMPa4-A546 DAPI 8C2-siRNA-IMP-a2-a4 V2.00	0	29+. siRNA-IMPa4-25 PSF-A488 DAPI IMPa4-A546_av_TileScan_001 (Stage 48 of 49)	00-RQ5GP4fUURLjUGyERAe7WW
308702		Cell	0.000	1.000	415	5	siRNA-IMPa4-25 PSF-A488 IMPa4-A546 DAPI 8C2-siRNA-IMP-a2-a4 V2.00	0	29+. siRNA-IMPa4-25 PSF-A488 DAPI IMPa4-A546_av_TileScan_001 (Stage 48 of 49)	00-RQ5GP4fUURLjUGyERAe7WW
299680		Cell	0.000	1.000	416	6	siRNA-IMPa4-25 PSF-A488 IMPa4-A546 DAPI 8C2-siRNA-IMP-a2-a4 V2.00	0	29+. siRNA-IMPa4-25 PSF-A488 DAPI IMPa4-A546_av_TileScan_001 (Stage 48 of 49)	00-RQ5GP4fUURLjUGyERAe7WW
284238		Cell	0.000	1.000	417	7	siRNA-IMPa4-25 PSF-A488 IMPa4-A546 DAPI 8C2-siRNA-IMP-a2-a4 V2.00	0	29+. siRNA-IMPa4-25 PSF-A488 DAPI IMPa4-A546_av_TileScan_001 (Stage 48 of 49)	00-RQ5GP4fUURLjUGyERAe7WW
108011		Cell	0.000	1.000	418	8	siRNA-IMPa4-25 PSF-A488 IMPa4-A546 DAPI 8C2-siRNA-IMP-a2-a4 V2.00	0	29+. siRNA-IMPa4-25 PSF-A488 DAPI IMPa4-A546_av_TileScan_001 (Stage 48 of 49)	00-RQ5GP4fUURLjUGyERAe7WW
130882		Cell	0.000	1.000	419	9	siRNA-IMPa4-25 PSF-A488 IMPa4-A546 DAPI 8C2-siRNA-IMP-a2-a4 V2.00	0	29+. siRNA-IMPa4-25 PSF-A488 DAPI IMPa4-A546_av_TileScan_001 (Stage 48 of 49)	00-RQ5GP4fUURLjUGyERAe7WW
184500		Cell	0.000	1.000	420	10	siRNA-IMPa4-25 PSF-A488 IMPa4-A546 DAPI 8C2-siRNA-IMP-a2-a4 V2.00	0	29+. siRNA-IMPa4-25 PSF-A488 DAPI IMPa4-A546_av_TileScan_001 (Stage 48 of 49)	00-RQ5GP4fUURLjUGyERAe7WW
277401		Cell	0.000	1.000	421	11	siRNA-IMPa4-25 PSF-A488 IMPa4-A546 DAPI 8C2-siRNA-IMP-a2-a4 V2.00	0	29+. siRNA-IMPa4-25 PSF-A488 DAPI IMPa4-A546_av_TileScan_001 (Stage 48 of 49)	00-RQ5GP4fUURLjUGyERAe7WW
250561		Cell	0.000	1.000	422	0	siRNA-IMPa4-25 PSF-A488 IMPa4-A546 DAPI 8C2-siRNA-IMP-a2-a4 V2.00	0	29+. siRNA-IMPa4-25 PSF-A488 DAPI IMPa4-A546_aw_TileScan_001 (Stage 49 of 49)	00-23VHmMbdGhGaKBdSHLdLPJ
317904		Cell	0.000	1.000	423	1	siRNA-IMPa4-25 PSF-A488 IMPa4-A546 DAPI 8C2-siRNA-IMP-a2-a4 V2.00	0	29+. siRNA-IMPa4-25 PSF-A488 DAPI IMPa4-A546_aw_TileScan_001 (Stage 49 of 49)	00-23VHmMbdGhGaKBdSHLdLPJ
59497		Cell	0.000	1.000	424	2	siRNA-IMPa4-25 PSF-A488 IMPa4-A546 DAPI 8C2-siRNA-IMP-a2-a4 V2.00	0	29+. siRNA-IMPa4-25 PSF-A488 DAPI IMPa4-A546_aw_TileScan_001 (Stage 49 of 49)	00-23VHmMbdGhGaKBdSHLdLPJ
338169		Cell	0.000	1.000	425	3	siRNA-IMPa4-25 PSF-A488 IMPa4-A546 DAPI 8C2-siRNA-IMP-a2-a4 V2.00	0	29+. siRNA-IMPa4-25 PSF-A488 DAPI IMPa4-A546_aw_TileScan_001 (Stage 49 of 49)	00-23VHmMbdGhGaKBdSHLdLPJ
283058		Cell	0.000	1.000	426	4	siRNA-IMPa4-25 PSF-A488 IMPa4-A546 DAPI 8C2-siRNA-IMP-a2-a4 V2.00	0	29+. siRNA-IMPa4-25 PSF-A488 DAPI IMPa4-A546_aw_TileScan_001 (Stage 49 of 49)	00-23VHmMbdGhGaKBdSHLdLPJ
338313		Cell	0.000	1.000	427	5	siRNA-IMPa4-25 PSF-A488 IMPa4-A546 DAPI 8C2-siRNA-IMP-a2-a4 V2.00	0	29+. siRNA-IMPa4-25 PSF-A488 DAPI IMPa4-A546_aw_TileScan_001 (Stage 49 of 49)	00-23VHmMbdGhGaKBdSHLdLPJ
287480		Cell	0.000	1.000	428	6	siRNA-IMPa4-25 PSF-A488 IMPa4-A546 DAPI 8C2-siRNA-IMP-a2-a4 V2.00	0	29+. siRNA-IMPa4-25 PSF-A488 DAPI IMPa4-A546_aw_TileScan_001 (Stage 49 of 49)	00-23VHmMbdGhGaKBdSHLdLPJ
150132		Cell	0.000	1.000	429	7	siRNA-IMPa4-25 PSF-A488 IMPa4-A546 DAPI 8C2-siRNA-IMP-a2-a4 V2.00	0	29+. siRNA-IMPa4-25 PSF-A488 DAPI IMPa4-A546_aw_TileScan_001 (Stage 49 of 49)	00-23VHmMbdGhGaKBdSHLdLPJ
129087		Cell	0.000	1.000	430	8	siRNA-IMPa4-25 PSF-A488 IMPa4-A546 DAPI 8C2-siRNA-IMP-a2-a4 V2.00	0	29+. siRNA-IMPa4-25 PSF-A488 DAPI IMPa4-A546_aw_TileScan_001 (Stage 49 of 49)	00-23VHmMbdGhGaKBdSHLdLPJ
186021		Cell	0.000	1.000	431	9	siRNA-IMPa4-25 PSF-A488 IMPa4-A546 DAPI 8C2-siRNA-IMP-a2-a4 V2.00	0	29+. siRNA-IMPa4-25 PSF-A488 DAPI IMPa4-A546_aw_TileScan_001 (Stage 49 of 49)	00-23VHmMbdGhGaKBdSHLdLPJ
495515		Cell	0.000	1.000	432	10	siRNA-IMPa4-25 PSF-A488 IMPa4-A546 DAPI 8C2-siRNA-IMP-a2-a4 V2.00	0	29+. siRNA-IMPa4-25 PSF-A488 DAPI IMPa4-A546_aw_TileScan_001 (Stage 49 of 49)	00-23VHmMbdGhGaKBdSHLdLPJ
161332		Cell	0.000	1.000	433	0	siRNA-IMPa4-25 PSF-A488 IMPa4-A546 DAPI 8C2-siRNA-IMP-a2-a4 V2.00	0	29+. siRNA-IMPa4-25 PSF-A488 DAPI IMPa4-A546_b_TileScan_001 (Stage 2 of 49)	00-2HmMzEYtGwW4dQXMpXdp4W
168294		Cell	0.000	1.000	434	1	siRNA-IMPa4-25 PSF-A488 IMPa4-A546 DAPI 8C2-siRNA-IMP-a2-a4 V2.00	0	29+. siRNA-IMPa4-25 PSF-A488 DAPI IMPa4-A546_b_TileScan_001 (Stage 2 of 49)	00-2HmMzEYtGwW4dQXMpXdp4W
158364		Cell	0.000	1.000	435	2	siRNA-IMPa4-25 PSF-A488 IMPa4-A546 DAPI 8C2-siRNA-IMP-a2-a4 V2.00	0	29+. siRNA-IMPa4-25 PSF-A488 DAPI IMPa4-A546_b_TileScan_001 (Stage 2 of 49)	00-2HmMzEYtGwW4dQXMpXdp4W
165465		Cell	0.000	1.000	436	3	siRNA-IMPa4-25 PSF-A488 IMPa4-A546 DAPI 8C2-siRNA-IMP-a2-a4 V2.00	0	29+. siRNA-IMPa4-25 PSF-A488 DAPI IMPa4-A546_b_TileScan_001 (Stage 2 of 49)	00-2HmMzEYtGwW4dQXMpXdp4W
145116		Cell	0.000	1.000	437	4	siRNA-IMPa4-25 PSF-A488 IMPa4-A546 DAPI 8C2-siRNA-IMP-a2-a4 V2.00	0	29+. siRNA-IMPa4-25 PSF-A488 DAPI IMPa4-A546_b_TileScan_001 (Stage 2 of 49)	00-2HmMzEYtGwW4dQXMpXdp4W
406186		Cell	0.000	1.000	438	5	siRNA-IMPa4-25 PSF-A488 IMPa4-A546 DAPI 8C2-siRNA-IMP-a2-a4 V2.00	0	29+. siRNA-IMPa4-25 PSF-A488 DAPI IMPa4-A546_b_TileScan_001 (Stage 2 of 49)	00-2HmMzEYtGwW4dQXMpXdp4W
117661		Cell	0.000	1.000	439	6	siRNA-IMPa4-25 PSF-A488 IMPa4-A546 DAPI 8C2-siRNA-IMP-a2-a4 V2.00	0	29+. siRNA-IMPa4-25 PSF-A488 DAPI IMPa4-A546_b_TileScan_001 (Stage 2 of 49)	00-2HmMzEYtGwW4dQXMpXdp4W
105443		Cell	0.000	1.000	440	7	siRNA-IMPa4-25 PSF-A488 IMPa4-A546 DAPI 8C2-siRNA-IMP-a2-a4 V2.00	0	29+. siRNA-IMPa4-25 PSF-A488 DAPI IMPa4-A546_b_TileScan_001 (Stage 2 of 49)	00-2HmMzEYtGwW4dQXMpXdp4W
382103		Cell	0.000	1.000	441	8	siRNA-IMPa4-25 PSF-A488 IMPa4-A546 DAPI 8C2-siRNA-IMP-a2-a4 V2.00	0	29+. siRNA-IMPa4-25 PSF-A488 DAPI IMPa4-A546_b_TileScan_001 (Stage 2 of 49)	00-2HmMzEYtGwW4dQXMpXdp4W
264880		Cell	0.000	1.000	442	9	siRNA-IMPa4-25 PSF-A488 IMPa4-A546 DAPI 8C2-siRNA-IMP-a2-a4 V2.00	0	29+. siRNA-IMPa4-25 PSF-A488 DAPI IMPa4-A546_b_TileScan_001 (Stage 2 of 49)	00-2HmMzEYtGwW4dQXMpXdp4W
126637		Cell	0.000	1.000	443	10	siRNA-IMPa4-25 PSF-A488 IMPa4-A546 DAPI 8C2-siRNA-IMP-a2-a4 V2.00	0	29+. siRNA-IMPa4-25 PSF-A488 DAPI IMPa4-A546_b_TileScan_001 (Stage 2 of 49)	00-2HmMzEYtGwW4dQXMpXdp4W
36991		Cell	0.000	1.000	444	11	siRNA-IMPa4-25 PSF-A488 IMPa4-A546 DAPI 8C2-siRNA-IMP-a2-a4 V2.00	0	29+. siRNA-IMPa4-25 PSF-A488 DAPI IMPa4-A546_b_TileScan_001 (Stage 2 of 49)	00-2HmMzEYtGwW4dQXMpXdp4W
304434		Cell	0.000	1.000	445	12	siRNA-IMPa4-25 PSF-A488 IMPa4-A546 DAPI 8C2-siRNA-IMP-a2-a4 V2.00	0	29+. siRNA-IMPa4-25 PSF-A488 DAPI IMPa4-A546_b_TileScan_001 (Stage 2 of 49)	00-2HmMzEYtGwW4dQXMpXdp4W
179773		Cell	0.000	1.000	446	13	siRNA-IMPa4-25 PSF-A488 IMPa4-A546 DAPI 8C2-siRNA-IMP-a2-a4 V2.00	0	29+. siRNA-IMPa4-25 PSF-A488 DAPI IMPa4-A546_b_TileScan_001 (Stage 2 of 49)	00-2HmMzEYtGwW4dQXMpXdp4W
278967		Cell	0.000	1.000	447	14	siRNA-IMPa4-25 PSF-A488 IMPa4-A546 DAPI 8C2-siRNA-IMP-a2-a4 V2.00	0	29+. siRNA-IMPa4-25 PSF-A488 DAPI IMPa4-A546_b_TileScan_001 (Stage 2 of 49)	00-2HmMzEYtGwW4dQXMpXdp4W
165057		Cell	0.000	1.000	448	15	siRNA-IMPa4-25 PSF-A488 IMPa4-A546 DAPI 8C2-siRNA-IMP-a2-a4 V2.00	0	29+. siRNA-IMPa4-25 PSF-A488 DAPI IMPa4-A546_b_TileScan_001 (Stage 2 of 49)	00-2HmMzEYtGwW4dQXMpXdp4W
90558		Cell	0.000	1.000	449	16	siRNA-IMPa4-25 PSF-A488 IMPa4-A546 DAPI 8C2-siRNA-IMP-a2-a4 V2.00	0	29+. siRNA-IMPa4-25 PSF-A488 DAPI IMPa4-A546_b_TileScan_001 (Stage 2 of 49)	00-2HmMzEYtGwW4dQXMpXdp4W
142475		Cell	0.000	1.000	450	17	siRNA-IMPa4-25 PSF-A488 IMPa4-A546 DAPI 8C2-siRNA-IMP-a2-a4 V2.00	0	29+. siRNA-IMPa4-25 PSF-A488 DAPI IMPa4-A546_b_TileScan_001 (Stage 2 of 49)	00-2HmMzEYtGwW4dQXMpXdp4W
134909		Cell	0.000	1.000	451	18	siRNA-IMPa4-25 PSF-A488 IMPa4-A546 DAPI 8C2-siRNA-IMP-a2-a4 V2.00	0	29+. siRNA-IMPa4-25 PSF-A488 DAPI IMPa4-A546_b_TileScan_001 (Stage 2 of 49)	00-2HmMzEYtGwW4dQXMpXdp4W
279791		Cell	0.000	1.000	452	19	siRNA-IMPa4-25 PSF-A488 IMPa4-A546 DAPI 8C2-siRNA-IMP-a2-a4 V2.00	0	29+. siRNA-IMPa4-25 PSF-A488 DAPI IMPa4-A546_b_TileScan_001 (Stage 2 of 49)	00-2HmMzEYtGwW4dQXMpXdp4W
91878		Cell	0.000	1.000	453	20	siRNA-IMPa4-25 PSF-A488 IMPa4-A546 DAPI 8C2-siRNA-IMP-a2-a4 V2.00	0	29+. siRNA-IMPa4-25 PSF-A488 DAPI IMPa4-A546_b_TileScan_001 (Stage 2 of 49)	00-2HmMzEYtGwW4dQXMpXdp4W
212920		Cell	0.000	1.000	454	21	siRNA-IMPa4-25 PSF-A488 IMPa4-A546 DAPI 8C2-siRNA-IMP-a2-a4 V2.00	0	29+. siRNA-IMPa4-25 PSF-A488 DAPI IMPa4-A546_b_TileScan_001 (Stage 2 of 49)	00-2HmMzEYtGwW4dQXMpXdp4W
384313		Cell	0.000	1.000	455	22	siRNA-IMPa4-25 PSF-A488 IMPa4-A546 DAPI 8C2-siRNA-IMP-a2-a4 V2.00	0	29+. siRNA-IMPa4-25 PSF-A488 DAPI IMPa4-A546_b_TileScan_001 (Stage 2 of 49)	00-2HmMzEYtGwW4dQXMpXdp4W
130263		Cell	0.000	1.000	456	23	siRNA-IMPa4-25 PSF-A488 IMPa4-A546 DAPI 8C2-siRNA-IMP-a2-a4 V2.00	0	29+. siRNA-IMPa4-25 PSF-A488 DAPI IMPa4-A546_b_TileScan_001 (Stage 2 of 49)	00-2HmMzEYtGwW4dQXMpXdp4W
371956		Cell	0.000	1.000	457	24	siRNA-IMPa4-25 PSF-A488 IMPa4-A546 DAPI 8C2-siRNA-IMP-a2-a4 V2.00	0	29+. siRNA-IMPa4-25 PSF-A488 DAPI IMPa4-A546_b_TileScan_001 (Stage 2 of 49)	00-2HmMzEYtGwW4dQXMpXdp4W
252660		Cell	0.000	1.000	458	0	siRNA-IMPa4-25 PSF-A488 IMPa4-A546 DAPI 8C2-siRNA-IMP-a2-a4 V2.00	0	29+. siRNA-IMPa4-25 PSF-A488 DAPI IMPa4-A546_c_TileScan_001 (Stage 3 of 49)	00-iALYmUQfCHeiCCCWQP6iKS
410994		Cell	0.000	1.000	459	1	siRNA-IMPa4-25 PSF-A488 IMPa4-A546 DAPI 8C2-siRNA-IMP-a2-a4 V2.00	0	29+. siRNA-IMPa4-25 PSF-A488 DAPI IMPa4-A546_c_TileScan_001 (Stage 3 of 49)	00-iALYmUQfCHeiCCCWQP6iKS
225870		Cell	0.000	1.000	460	2	siRNA-IMPa4-25 PSF-A488 IMPa4-A546 DAPI 8C2-siRNA-IMP-a2-a4 V2.00	0	29+. siRNA-IMPa4-25 PSF-A488 DAPI IMPa4-A546_c_TileScan_001 (Stage 3 of 49)	00-iALYmUQfCHeiCCCWQP6iKS
175834		Cell	0.000	1.000	461	3	siRNA-IMPa4-25 PSF-A488 IMPa4-A546 DAPI 8C2-siRNA-IMP-a2-a4 V2.00	0	29+. siRNA-IMPa4-25 PSF-A488 DAPI IMPa4-A546_c_TileScan_001 (Stage 3 of 49)	00-iALYmUQfCHeiCCCWQP6iKS
281901		Cell	0.000	1.000	462	4	siRNA-IMPa4-25 PSF-A488 IMPa4-A546 DAPI 8C2-siRNA-IMP-a2-a4 V2.00	0	29+. siRNA-IMPa4-25 PSF-A488 DAPI IMPa4-A546_c_TileScan_001 (Stage 3 of 49)	00-iALYmUQfCHeiCCCWQP6iKS
110426		Cell	0.000	1.000	463	5	siRNA-IMPa4-25 PSF-A488 IMPa4-A546 DAPI 8C2-siRNA-IMP-a2-a4 V2.00	0	29+. siRNA-IMPa4-25 PSF-A488 DAPI IMPa4-A546_c_TileScan_001 (Stage 3 of 49)	00-iALYmUQfCHeiCCCWQP6iKS
488675		Cell	0.000	1.000	464	6	siRNA-IMPa4-25 PSF-A488 IMPa4-A546 DAPI 8C2-siRNA-IMP-a2-a4 V2.00	0	29+. siRNA-IMPa4-25 PSF-A488 DAPI IMPa4-A546_c_TileScan_001 (Stage 3 of 49)	00-iALYmUQfCHeiCCCWQP6iKS
350455		Cell	0.000	1.000	465	7	siRNA-IMPa4-25 PSF-A488 IMPa4-A546 DAPI 8C2-siRNA-IMP-a2-a4 V2.00	0	29+. siRNA-IMPa4-25 PSF-A488 DAPI IMPa4-A546_c_TileScan_001 (Stage 3 of 49)	00-iALYmUQfCHeiCCCWQP6iKS
153231		Cell	0.000	1.000	466	8	siRNA-IMPa4-25 PSF-A488 IMPa4-A546 DAPI 8C2-siRNA-IMP-a2-a4 V2.00	0	29+. siRNA-IMPa4-25 PSF-A488 DAPI IMPa4-A546_c_TileScan_001 (Stage 3 of 49)	00-iALYmUQfCHeiCCCWQP6iKS
152452		Cell	0.000	1.000	467	0	siRNA-IMPa4-25 PSF-A488 IMPa4-A546 DAPI 8C2-siRNA-IMP-a2-a4 V2.00	0	29+. siRNA-IMPa4-25 PSF-A488 DAPI IMPa4-A546_d_TileScan_001 (Stage 4 of 49)	00-QFeELdeFzhhtkCA7qFmZxV
327685		Cell	0.000	1.000	468	1	siRNA-IMPa4-25 PSF-A488 IMPa4-A546 DAPI 8C2-siRNA-IMP-a2-a4 V2.00	0	29+. siRNA-IMPa4-25 PSF-A488 DAPI IMPa4-A546_d_TileScan_001 (Stage 4 of 49)	00-QFeELdeFzhhtkCA7qFmZxV
348719		Cell	0.000	1.000	469	2	siRNA-IMPa4-25 PSF-A488 IMPa4-A546 DAPI 8C2-siRNA-IMP-a2-a4 V2.00	0	29+. siRNA-IMPa4-25 PSF-A488 DAPI IMPa4-A546_d_TileScan_001 (Stage 4 of 49)	00-QFeELdeFzhhtkCA7qFmZxV
215724		Cell	0.000	1.000	470	3	siRNA-IMPa4-25 PSF-A488 IMPa4-A546 DAPI 8C2-siRNA-IMP-a2-a4 V2.00	0	29+. siRNA-IMPa4-25 PSF-A488 DAPI IMPa4-A546_d_TileScan_001 (Stage 4 of 49)	00-QFeELdeFzhhtkCA7qFmZxV
256541		Cell	0.000	1.000	471	4	siRNA-IMPa4-25 PSF-A488 IMPa4-A546 DAPI 8C2-siRNA-IMP-a2-a4 V2.00	0	29+. siRNA-IMPa4-25 PSF-A488 DAPI IMPa4-A546_d_TileScan_001 (Stage 4 of 49)	00-QFeELdeFzhhtkCA7qFmZxV
317477		Cell	0.000	1.000	472	5	siRNA-IMPa4-25 PSF-A488 IMPa4-A546 DAPI 8C2-siRNA-IMP-a2-a4 V2.00	0	29+. siRNA-IMPa4-25 PSF-A488 DAPI IMPa4-A546_d_TileScan_001 (Stage 4 of 49)	00-QFeELdeFzhhtkCA7qFmZxV
162165		Cell	0.000	1.000	473	6	siRNA-IMPa4-25 PSF-A488 IMPa4-A546 DAPI 8C2-siRNA-IMP-a2-a4 V2.00	0	29+. siRNA-IMPa4-25 PSF-A488 DAPI IMPa4-A546_d_TileScan_001 (Stage 4 of 49)	00-QFeELdeFzhhtkCA7qFmZxV
200071		Cell	0.000	1.000	474	7	siRNA-IMPa4-25 PSF-A488 IMPa4-A546 DAPI 8C2-siRNA-IMP-a2-a4 V2.00	0	29+. siRNA-IMPa4-25 PSF-A488 DAPI IMPa4-A546_d_TileScan_001 (Stage 4 of 49)	00-QFeELdeFzhhtkCA7qFmZxV
262071		Cell	0.000	1.000	475	8	siRNA-IMPa4-25 PSF-A488 IMPa4-A546 DAPI 8C2-siRNA-IMP-a2-a4 V2.00	0	29+. siRNA-IMPa4-25 PSF-A488 DAPI IMPa4-A546_d_TileScan_001 (Stage 4 of 49)	00-QFeELdeFzhhtkCA7qFmZxV
225685		Cell	0.000	1.000	476	9	siRNA-IMPa4-25 PSF-A488 IMPa4-A546 DAPI 8C2-siRNA-IMP-a2-a4 V2.00	0	29+. siRNA-IMPa4-25 PSF-A488 DAPI IMPa4-A546_d_TileScan_001 (Stage 4 of 49)	00-QFeELdeFzhhtkCA7qFmZxV
66135		Cell	0.000	1.000	477	10	siRNA-IMPa4-25 PSF-A488 IMPa4-A546 DAPI 8C2-siRNA-IMP-a2-a4 V2.00	0	29+. siRNA-IMPa4-25 PSF-A488 DAPI IMPa4-A546_d_TileScan_001 (Stage 4 of 49)	00-QFeELdeFzhhtkCA7qFmZxV
113212		Cell	0.000	1.000	478	11	siRNA-IMPa4-25 PSF-A488 IMPa4-A546 DAPI 8C2-siRNA-IMP-a2-a4 V2.00	0	29+. siRNA-IMPa4-25 PSF-A488 DAPI IMPa4-A546_d_TileScan_001 (Stage 4 of 49)	00-QFeELdeFzhhtkCA7qFmZxV
173473		Cell	0.000	1.000	479	12	siRNA-IMPa4-25 PSF-A488 IMPa4-A546 DAPI 8C2-siRNA-IMP-a2-a4 V2.00	0	29+. siRNA-IMPa4-25 PSF-A488 DAPI IMPa4-A546_d_TileScan_001 (Stage 4 of 49)	00-QFeELdeFzhhtkCA7qFmZxV
183467		Cell	0.000	1.000	480	13	siRNA-IMPa4-25 PSF-A488 IMPa4-A546 DAPI 8C2-siRNA-IMP-a2-a4 V2.00	0	29+. siRNA-IMPa4-25 PSF-A488 DAPI IMPa4-A546_d_TileScan_001 (Stage 4 of 49)	00-QFeELdeFzhhtkCA7qFmZxV
89766		Cell	0.000	1.000	481	14	siRNA-IMPa4-25 PSF-A488 IMPa4-A546 DAPI 8C2-siRNA-IMP-a2-a4 V2.00	0	29+. siRNA-IMPa4-25 PSF-A488 DAPI IMPa4-A546_d_TileScan_001 (Stage 4 of 49)	00-QFeELdeFzhhtkCA7qFmZxV
91261		Cell	0.000	1.000	482	15	siRNA-IMPa4-25 PSF-A488 IMPa4-A546 DAPI 8C2-siRNA-IMP-a2-a4 V2.00	0	29+. siRNA-IMPa4-25 PSF-A488 DAPI IMPa4-A546_d_TileScan_001 (Stage 4 of 49)	00-QFeELdeFzhhtkCA7qFmZxV
100722		Cell	0.000	1.000	483	0	siRNA-IMPa4-25 PSF-A488 IMPa4-A546 DAPI 8C2-siRNA-IMP-a2-a4 V2.00	0	29+. siRNA-IMPa4-25 PSF-A488 DAPI IMPa4-A546_e_TileScan_001 (Stage 5 of 49)	00-rJHpL8uk9BpXfiXT9YRutJ
54496		Cell	0.000	1.000	484	1	siRNA-IMPa4-25 PSF-A488 IMPa4-A546 DAPI 8C2-siRNA-IMP-a2-a4 V2.00	0	29+. siRNA-IMPa4-25 PSF-A488 DAPI IMPa4-A546_e_TileScan_001 (Stage 5 of 49)	00-rJHpL8uk9BpXfiXT9YRutJ
66487		Cell	0.000	1.000	485	2	siRNA-IMPa4-25 PSF-A488 IMPa4-A546 DAPI 8C2-siRNA-IMP-a2-a4 V2.00	0	29+. siRNA-IMPa4-25 PSF-A488 DAPI IMPa4-A546_e_TileScan_001 (Stage 5 of 49)	00-rJHpL8uk9BpXfiXT9YRutJ
96953		Cell	0.000	1.000	486	3	siRNA-IMPa4-25 PSF-A488 IMPa4-A546 DAPI 8C2-siRNA-IMP-a2-a4 V2.00	0	29+. siRNA-IMPa4-25 PSF-A488 DAPI IMPa4-A546_e_TileScan_001 (Stage 5 of 49)	00-rJHpL8uk9BpXfiXT9YRutJ
280147		Cell	0.000	1.000	487	4	siRNA-IMPa4-25 PSF-A488 IMPa4-A546 DAPI 8C2-siRNA-IMP-a2-a4 V2.00	0	29+. siRNA-IMPa4-25 PSF-A488 DAPI IMPa4-A546_e_TileScan_001 (Stage 5 of 49)	00-rJHpL8uk9BpXfiXT9YRutJ
342779		Cell	0.000	1.000	488	5	siRNA-IMPa4-25 PSF-A488 IMPa4-A546 DAPI 8C2-siRNA-IMP-a2-a4 V2.00	0	29+. siRNA-IMPa4-25 PSF-A488 DAPI IMPa4-A546_e_TileScan_001 (Stage 5 of 49)	00-rJHpL8uk9BpXfiXT9YRutJ
257002		Cell	0.000	1.000	489	6	siRNA-IMPa4-25 PSF-A488 IMPa4-A546 DAPI 8C2-siRNA-IMP-a2-a4 V2.00	0	29+. siRNA-IMPa4-25 PSF-A488 DAPI IMPa4-A546_e_TileScan_001 (Stage 5 of 49)	00-rJHpL8uk9BpXfiXT9YRutJ
416967		Cell	0.000	1.000	490	7	siRNA-IMPa4-25 PSF-A488 IMPa4-A546 DAPI 8C2-siRNA-IMP-a2-a4 V2.00	0	29+. siRNA-IMPa4-25 PSF-A488 DAPI IMPa4-A546_e_TileScan_001 (Stage 5 of 49)	00-rJHpL8uk9BpXfiXT9YRutJ
223521		Cell	0.000	1.000	491	8	siRNA-IMPa4-25 PSF-A488 IMPa4-A546 DAPI 8C2-siRNA-IMP-a2-a4 V2.00	0	29+. siRNA-IMPa4-25 PSF-A488 DAPI IMPa4-A546_e_TileScan_001 (Stage 5 of 49)	00-rJHpL8uk9BpXfiXT9YRutJ
112814		Cell	0.000	1.000	492	9	siRNA-IMPa4-25 PSF-A488 IMPa4-A546 DAPI 8C2-siRNA-IMP-a2-a4 V2.00	0	29+. siRNA-IMPa4-25 PSF-A488 DAPI IMPa4-A546_e_TileScan_001 (Stage 5 of 49)	00-rJHpL8uk9BpXfiXT9YRutJ
374790		Cell	0.000	1.000	493	10	siRNA-IMPa4-25 PSF-A488 IMPa4-A546 DAPI 8C2-siRNA-IMP-a2-a4 V2.00	0	29+. siRNA-IMPa4-25 PSF-A488 DAPI IMPa4-A546_e_TileScan_001 (Stage 5 of 49)	00-rJHpL8uk9BpXfiXT9YRutJ
166979		Cell	0.000	1.000	494	11	siRNA-IMPa4-25 PSF-A488 IMPa4-A546 DAPI 8C2-siRNA-IMP-a2-a4 V2.00	0	29+. siRNA-IMPa4-25 PSF-A488 DAPI IMPa4-A546_e_TileScan_001 (Stage 5 of 49)	00-rJHpL8uk9BpXfiXT9YRutJ
132507		Cell	0.000	1.000	495	12	siRNA-IMPa4-25 PSF-A488 IMPa4-A546 DAPI 8C2-siRNA-IMP-a2-a4 V2.00	0	29+. siRNA-IMPa4-25 PSF-A488 DAPI IMPa4-A546_e_TileScan_001 (Stage 5 of 49)	00-rJHpL8uk9BpXfiXT9YRutJ
386178		Cell	0.000	1.000	496	0	siRNA-IMPa4-25 PSF-A488 IMPa4-A546 DAPI 8C2-siRNA-IMP-a2-a4 V2.00	0	29+. siRNA-IMPa4-25 PSF-A488 DAPI IMPa4-A546_f_TileScan_001 (Stage 6 of 49)	00-w9QxHh3mJQphVpPvbEwRxP
142203		Cell	0.000	1.000	497	1	siRNA-IMPa4-25 PSF-A488 IMPa4-A546 DAPI 8C2-siRNA-IMP-a2-a4 V2.00	0	29+. siRNA-IMPa4-25 PSF-A488 DAPI IMPa4-A546_f_TileScan_001 (Stage 6 of 49)	00-w9QxHh3mJQphVpPvbEwRxP
312611		Cell	0.000	1.000	498	2	siRNA-IMPa4-25 PSF-A488 IMPa4-A546 DAPI 8C2-siRNA-IMP-a2-a4 V2.00	0	29+. siRNA-IMPa4-25 PSF-A488 DAPI IMPa4-A546_f_TileScan_001 (Stage 6 of 49)	00-w9QxHh3mJQphVpPvbEwRxP
289700		Cell	0.000	1.000	499	3	siRNA-IMPa4-25 PSF-A488 IMPa4-A546 DAPI 8C2-siRNA-IMP-a2-a4 V2.00	0	29+. siRNA-IMPa4-25 PSF-A488 DAPI IMPa4-A546_f_TileScan_001 (Stage 6 of 49)	00-w9QxHh3mJQphVpPvbEwRxP
344545		Cell	0.000	1.000	500	4	siRNA-IMPa4-25 PSF-A488 IMPa4-A546 DAPI 8C2-siRNA-IMP-a2-a4 V2.00	0	29+. siRNA-IMPa4-25 PSF-A488 DAPI IMPa4-A546_f_TileScan_001 (Stage 6 of 49)	00-w9QxHh3mJQphVpPvbEwRxP
126153		Cell	0.000	1.000	501	5	siRNA-IMPa4-25 PSF-A488 IMPa4-A546 DAPI 8C2-siRNA-IMP-a2-a4 V2.00	0	29+. siRNA-IMPa4-25 PSF-A488 DAPI IMPa4-A546_f_TileScan_001 (Stage 6 of 49)	00-w9QxHh3mJQphVpPvbEwRxP
341243		Cell	0.000	1.000	502	6	siRNA-IMPa4-25 PSF-A488 IMPa4-A546 DAPI 8C2-siRNA-IMP-a2-a4 V2.00	0	29+. siRNA-IMPa4-25 PSF-A488 DAPI IMPa4-A546_f_TileScan_001 (Stage 6 of 49)	00-w9QxHh3mJQphVpPvbEwRxP
136028		Cell	0.000	1.000	503	7	siRNA-IMPa4-25 PSF-A488 IMPa4-A546 DAPI 8C2-siRNA-IMP-a2-a4 V2.00	0	29+. siRNA-IMPa4-25 PSF-A488 DAPI IMPa4-A546_f_TileScan_001 (Stage 6 of 49)	00-w9QxHh3mJQphVpPvbEwRxP
105842		Cell	0.000	1.000	504	8	siRNA-IMPa4-25 PSF-A488 IMPa4-A546 DAPI 8C2-siRNA-IMP-a2-a4 V2.00	0	29+. siRNA-IMPa4-25 PSF-A488 DAPI IMPa4-A546_f_TileScan_001 (Stage 6 of 49)	00-w9QxHh3mJQphVpPvbEwRxP
157628		Cell	0.000	1.000	505	9	siRNA-IMPa4-25 PSF-A488 IMPa4-A546 DAPI 8C2-siRNA-IMP-a2-a4 V2.00	0	29+. siRNA-IMPa4-25 PSF-A488 DAPI IMPa4-A546_f_TileScan_001 (Stage 6 of 49)	00-w9QxHh3mJQphVpPvbEwRxP
113735		Cell	0.000	1.000	506	10	siRNA-IMPa4-25 PSF-A488 IMPa4-A546 DAPI 8C2-siRNA-IMP-a2-a4 V2.00	0	29+. siRNA-IMPa4-25 PSF-A488 DAPI IMPa4-A546_f_TileScan_001 (Stage 6 of 49)	00-w9QxHh3mJQphVpPvbEwRxP
277564		Cell	0.000	1.000	507	11	siRNA-IMPa4-25 PSF-A488 IMPa4-A546 DAPI 8C2-siRNA-IMP-a2-a4 V2.00	0	29+. siRNA-IMPa4-25 PSF-A488 DAPI IMPa4-A546_f_TileScan_001 (Stage 6 of 49)	00-w9QxHh3mJQphVpPvbEwRxP
429140		Cell	0.000	1.000	508	12	siRNA-IMPa4-25 PSF-A488 IMPa4-A546 DAPI 8C2-siRNA-IMP-a2-a4 V2.00	0	29+. siRNA-IMPa4-25 PSF-A488 DAPI IMPa4-A546_f_TileScan_001 (Stage 6 of 49)	00-w9QxHh3mJQphVpPvbEwRxP
261736		Cell	0.000	1.000	509	13	siRNA-IMPa4-25 PSF-A488 IMPa4-A546 DAPI 8C2-siRNA-IMP-a2-a4 V2.00	0	29+. siRNA-IMPa4-25 PSF-A488 DAPI IMPa4-A546_f_TileScan_001 (Stage 6 of 49)	00-w9QxHh3mJQphVpPvbEwRxP
270679		Cell	0.000	1.000	510	0	siRNA-IMPa4-25 PSF-A488 IMPa4-A546 DAPI 8C2-siRNA-IMP-a2-a4 V2.00	0	29+. siRNA-IMPa4-25 PSF-A488 DAPI IMPa4-A546_g_TileScan_001 (Stage 7 of 49)	00-Bcsgd2CTJrEWeYBwhDJ64m
145350		Cell	0.000	1.000	511	1	siRNA-IMPa4-25 PSF-A488 IMPa4-A546 DAPI 8C2-siRNA-IMP-a2-a4 V2.00	0	29+. siRNA-IMPa4-25 PSF-A488 DAPI IMPa4-A546_g_TileScan_001 (Stage 7 of 49)	00-Bcsgd2CTJrEWeYBwhDJ64m
379474		Cell	0.000	1.000	512	2	siRNA-IMPa4-25 PSF-A488 IMPa4-A546 DAPI 8C2-siRNA-IMP-a2-a4 V2.00	0	29+. siRNA-IMPa4-25 PSF-A488 DAPI IMPa4-A546_g_TileScan_001 (Stage 7 of 49)	00-Bcsgd2CTJrEWeYBwhDJ64m
137941		Cell	0.000	1.000	513	3	siRNA-IMPa4-25 PSF-A488 IMPa4-A546 DAPI 8C2-siRNA-IMP-a2-a4 V2.00	0	29+. siRNA-IMPa4-25 PSF-A488 DAPI IMPa4-A546_g_TileScan_001 (Stage 7 of 49)	00-Bcsgd2CTJrEWeYBwhDJ64m
188791		Cell	0.000	1.000	514	4	siRNA-IMPa4-25 PSF-A488 IMPa4-A546 DAPI 8C2-siRNA-IMP-a2-a4 V2.00	0	29+. siRNA-IMPa4-25 PSF-A488 DAPI IMPa4-A546_g_TileScan_001 (Stage 7 of 49)	00-Bcsgd2CTJrEWeYBwhDJ64m
105065		Cell	0.000	1.000	515	5	siRNA-IMPa4-25 PSF-A488 IMPa4-A546 DAPI 8C2-siRNA-IMP-a2-a4 V2.00	0	29+. siRNA-IMPa4-25 PSF-A488 DAPI IMPa4-A546_g_TileScan_001 (Stage 7 of 49)	00-Bcsgd2CTJrEWeYBwhDJ64m
262259		Cell	0.000	1.000	516	6	siRNA-IMPa4-25 PSF-A488 IMPa4-A546 DAPI 8C2-siRNA-IMP-a2-a4 V2.00	0	29+. siRNA-IMPa4-25 PSF-A488 DAPI IMPa4-A546_g_TileScan_001 (Stage 7 of 49)	00-Bcsgd2CTJrEWeYBwhDJ64m
144873		Cell	0.000	1.000	517	7	siRNA-IMPa4-25 PSF-A488 IMPa4-A546 DAPI 8C2-siRNA-IMP-a2-a4 V2.00	0	29+. siRNA-IMPa4-25 PSF-A488 DAPI IMPa4-A546_g_TileScan_001 (Stage 7 of 49)	00-Bcsgd2CTJrEWeYBwhDJ64m
95880		Cell	0.000	1.000	518	8	siRNA-IMPa4-25 PSF-A488 IMPa4-A546 DAPI 8C2-siRNA-IMP-a2-a4 V2.00	0	29+. siRNA-IMPa4-25 PSF-A488 DAPI IMPa4-A546_g_TileScan_001 (Stage 7 of 49)	00-Bcsgd2CTJrEWeYBwhDJ64m
181785		Cell	0.000	1.000	519	9	siRNA-IMPa4-25 PSF-A488 IMPa4-A546 DAPI 8C2-siRNA-IMP-a2-a4 V2.00	0	29+. siRNA-IMPa4-25 PSF-A488 DAPI IMPa4-A546_g_TileScan_001 (Stage 7 of 49)	00-Bcsgd2CTJrEWeYBwhDJ64m
259588		Cell	0.000	1.000	520	10	siRNA-IMPa4-25 PSF-A488 IMPa4-A546 DAPI 8C2-siRNA-IMP-a2-a4 V2.00	0	29+. siRNA-IMPa4-25 PSF-A488 DAPI IMPa4-A546_g_TileScan_001 (Stage 7 of 49)	00-Bcsgd2CTJrEWeYBwhDJ64m
336312		Cell	0.000	1.000	521	11	siRNA-IMPa4-25 PSF-A488 IMPa4-A546 DAPI 8C2-siRNA-IMP-a2-a4 V2.00	0	29+. siRNA-IMPa4-25 PSF-A488 DAPI IMPa4-A546_g_TileScan_001 (Stage 7 of 49)	00-Bcsgd2CTJrEWeYBwhDJ64m
79246		Cell	0.000	1.000	522	12	siRNA-IMPa4-25 PSF-A488 IMPa4-A546 DAPI 8C2-siRNA-IMP-a2-a4 V2.00	0	29+. siRNA-IMPa4-25 PSF-A488 DAPI IMPa4-A546_g_TileScan_001 (Stage 7 of 49)	00-Bcsgd2CTJrEWeYBwhDJ64m
124151		Cell	0.000	1.000	523	13	siRNA-IMPa4-25 PSF-A488 IMPa4-A546 DAPI 8C2-siRNA-IMP-a2-a4 V2.00	0	29+. siRNA-IMPa4-25 PSF-A488 DAPI IMPa4-A546_g_TileScan_001 (Stage 7 of 49)	00-Bcsgd2CTJrEWeYBwhDJ64m
65328		Cell	0.000	1.000	524	14	siRNA-IMPa4-25 PSF-A488 IMPa4-A546 DAPI 8C2-siRNA-IMP-a2-a4 V2.00	0	29+. siRNA-IMPa4-25 PSF-A488 DAPI IMPa4-A546_g_TileScan_001 (Stage 7 of 49)	00-Bcsgd2CTJrEWeYBwhDJ64m
81038		Cell	0.000	1.000	525	0	siRNA-IMPa4-25 PSF-A488 IMPa4-A546 DAPI 8C2-siRNA-IMP-a2-a4 V2.00	0	29+. siRNA-IMPa4-25 PSF-A488 DAPI IMPa4-A546_h_TileScan_001 (Stage 8 of 49)	00-2wC5E8iKNvKV9zkabmbVmm
175193		Cell	0.000	1.000	526	1	siRNA-IMPa4-25 PSF-A488 IMPa4-A546 DAPI 8C2-siRNA-IMP-a2-a4 V2.00	0	29+. siRNA-IMPa4-25 PSF-A488 DAPI IMPa4-A546_h_TileScan_001 (Stage 8 of 49)	00-2wC5E8iKNvKV9zkabmbVmm
43119		Cell	0.000	1.000	527	2	siRNA-IMPa4-25 PSF-A488 IMPa4-A546 DAPI 8C2-siRNA-IMP-a2-a4 V2.00	0	29+. siRNA-IMPa4-25 PSF-A488 DAPI IMPa4-A546_h_TileScan_001 (Stage 8 of 49)	00-2wC5E8iKNvKV9zkabmbVmm
274656		Cell	0.000	1.000	528	3	siRNA-IMPa4-25 PSF-A488 IMPa4-A546 DAPI 8C2-siRNA-IMP-a2-a4 V2.00	0	29+. siRNA-IMPa4-25 PSF-A488 DAPI IMPa4-A546_h_TileScan_001 (Stage 8 of 49)	00-2wC5E8iKNvKV9zkabmbVmm
302962		Cell	0.000	1.000	529	4	siRNA-IMPa4-25 PSF-A488 IMPa4-A546 DAPI 8C2-siRNA-IMP-a2-a4 V2.00	0	29+. siRNA-IMPa4-25 PSF-A488 DAPI IMPa4-A546_h_TileScan_001 (Stage 8 of 49)	00-2wC5E8iKNvKV9zkabmbVmm
667367		Cell	0.000	1.000	530	5	siRNA-IMPa4-25 PSF-A488 IMPa4-A546 DAPI 8C2-siRNA-IMP-a2-a4 V2.00	0	29+. siRNA-IMPa4-25 PSF-A488 DAPI IMPa4-A546_h_TileScan_001 (Stage 8 of 49)	00-2wC5E8iKNvKV9zkabmbVmm
449253		Cell	0.000	1.000	531	6	siRNA-IMPa4-25 PSF-A488 IMPa4-A546 DAPI 8C2-siRNA-IMP-a2-a4 V2.00	0	29+. siRNA-IMPa4-25 PSF-A488 DAPI IMPa4-A546_h_TileScan_001 (Stage 8 of 49)	00-2wC5E8iKNvKV9zkabmbVmm
178546		Cell	0.000	1.000	532	7	siRNA-IMPa4-25 PSF-A488 IMPa4-A546 DAPI 8C2-siRNA-IMP-a2-a4 V2.00	0	29+. siRNA-IMPa4-25 PSF-A488 DAPI IMPa4-A546_h_TileScan_001 (Stage 8 of 49)	00-2wC5E8iKNvKV9zkabmbVmm
188860		Cell	0.000	1.000	533	8	siRNA-IMPa4-25 PSF-A488 IMPa4-A546 DAPI 8C2-siRNA-IMP-a2-a4 V2.00	0	29+. siRNA-IMPa4-25 PSF-A488 DAPI IMPa4-A546_h_TileScan_001 (Stage 8 of 49)	00-2wC5E8iKNvKV9zkabmbVmm
265506		Cell	0.000	1.000	534	9	siRNA-IMPa4-25 PSF-A488 IMPa4-A546 DAPI 8C2-siRNA-IMP-a2-a4 V2.00	0	29+. siRNA-IMPa4-25 PSF-A488 DAPI IMPa4-A546_h_TileScan_001 (Stage 8 of 49)	00-2wC5E8iKNvKV9zkabmbVmm
266754		Cell	0.000	1.000	535	0	siRNA-IMPa4-25 PSF-A488 IMPa4-A546 DAPI 8C2-siRNA-IMP-a2-a4 V2.00	0	29+. siRNA-IMPa4-25 PSF-A488 DAPI IMPa4-A546_i_TileScan_001 (Stage 9 of 49)	00-zy7BqgzTaCUbVhxAQHgPbT
159306		Cell	0.000	1.000	536	1	siRNA-IMPa4-25 PSF-A488 IMPa4-A546 DAPI 8C2-siRNA-IMP-a2-a4 V2.00	0	29+. siRNA-IMPa4-25 PSF-A488 DAPI IMPa4-A546_i_TileScan_001 (Stage 9 of 49)	00-zy7BqgzTaCUbVhxAQHgPbT
331500		Cell	0.000	1.000	537	2	siRNA-IMPa4-25 PSF-A488 IMPa4-A546 DAPI 8C2-siRNA-IMP-a2-a4 V2.00	0	29+. siRNA-IMPa4-25 PSF-A488 DAPI IMPa4-A546_i_TileScan_001 (Stage 9 of 49)	00-zy7BqgzTaCUbVhxAQHgPbT
354655		Cell	0.000	1.000	538	3	siRNA-IMPa4-25 PSF-A488 IMPa4-A546 DAPI 8C2-siRNA-IMP-a2-a4 V2.00	0	29+. siRNA-IMPa4-25 PSF-A488 DAPI IMPa4-A546_i_TileScan_001 (Stage 9 of 49)	00-zy7BqgzTaCUbVhxAQHgPbT
168131		Cell	0.000	1.000	539	4	siRNA-IMPa4-25 PSF-A488 IMPa4-A546 DAPI 8C2-siRNA-IMP-a2-a4 V2.00	0	29+. siRNA-IMPa4-25 PSF-A488 DAPI IMPa4-A546_i_TileScan_001 (Stage 9 of 49)	00-zy7BqgzTaCUbVhxAQHgPbT
121273		Cell	0.000	1.000	540	5	siRNA-IMPa4-25 PSF-A488 IMPa4-A546 DAPI 8C2-siRNA-IMP-a2-a4 V2.00	0	29+. siRNA-IMPa4-25 PSF-A488 DAPI IMPa4-A546_i_TileScan_001 (Stage 9 of 49)	00-zy7BqgzTaCUbVhxAQHgPbT
114145		Cell	0.000	1.000	541	6	siRNA-IMPa4-25 PSF-A488 IMPa4-A546 DAPI 8C2-siRNA-IMP-a2-a4 V2.00	0	29+. siRNA-IMPa4-25 PSF-A488 DAPI IMPa4-A546_i_TileScan_001 (Stage 9 of 49)	00-zy7BqgzTaCUbVhxAQHgPbT
278410		Cell	0.000	1.000	542	7	siRNA-IMPa4-25 PSF-A488 IMPa4-A546 DAPI 8C2-siRNA-IMP-a2-a4 V2.00	0	29+. siRNA-IMPa4-25 PSF-A488 DAPI IMPa4-A546_i_TileScan_001 (Stage 9 of 49)	00-zy7BqgzTaCUbVhxAQHgPbT
108735		Cell	0.000	1.000	543	8	siRNA-IMPa4-25 PSF-A488 IMPa4-A546 DAPI 8C2-siRNA-IMP-a2-a4 V2.00	0	29+. siRNA-IMPa4-25 PSF-A488 DAPI IMPa4-A546_i_TileScan_001 (Stage 9 of 49)	00-zy7BqgzTaCUbVhxAQHgPbT
112399		Cell	0.000	1.000	544	9	siRNA-IMPa4-25 PSF-A488 IMPa4-A546 DAPI 8C2-siRNA-IMP-a2-a4 V2.00	0	29+. siRNA-IMPa4-25 PSF-A488 DAPI IMPa4-A546_i_TileScan_001 (Stage 9 of 49)	00-zy7BqgzTaCUbVhxAQHgPbT
87967		Cell	0.000	1.000	545	10	siRNA-IMPa4-25 PSF-A488 IMPa4-A546 DAPI 8C2-siRNA-IMP-a2-a4 V2.00	0	29+. siRNA-IMPa4-25 PSF-A488 DAPI IMPa4-A546_i_TileScan_001 (Stage 9 of 49)	00-zy7BqgzTaCUbVhxAQHgPbT
198119		Cell	0.000	1.000	546	11	siRNA-IMPa4-25 PSF-A488 IMPa4-A546 DAPI 8C2-siRNA-IMP-a2-a4 V2.00	0	29+. siRNA-IMPa4-25 PSF-A488 DAPI IMPa4-A546_i_TileScan_001 (Stage 9 of 49)	00-zy7BqgzTaCUbVhxAQHgPbT
251697		Cell	0.000	1.000	547	12	siRNA-IMPa4-25 PSF-A488 IMPa4-A546 DAPI 8C2-siRNA-IMP-a2-a4 V2.00	0	29+. siRNA-IMPa4-25 PSF-A488 DAPI IMPa4-A546_i_TileScan_001 (Stage 9 of 49)	00-zy7BqgzTaCUbVhxAQHgPbT
165623		Cell	0.000	1.000	548	13	siRNA-IMPa4-25 PSF-A488 IMPa4-A546 DAPI 8C2-siRNA-IMP-a2-a4 V2.00	0	29+. siRNA-IMPa4-25 PSF-A488 DAPI IMPa4-A546_i_TileScan_001 (Stage 9 of 49)	00-zy7BqgzTaCUbVhxAQHgPbT
190170		Cell	0.000	1.000	549	14	siRNA-IMPa4-25 PSF-A488 IMPa4-A546 DAPI 8C2-siRNA-IMP-a2-a4 V2.00	0	29+. siRNA-IMPa4-25 PSF-A488 DAPI IMPa4-A546_i_TileScan_001 (Stage 9 of 49)	00-zy7BqgzTaCUbVhxAQHgPbT
179159		Cell	0.000	1.000	550	15	siRNA-IMPa4-25 PSF-A488 IMPa4-A546 DAPI 8C2-siRNA-IMP-a2-a4 V2.00	0	29+. siRNA-IMPa4-25 PSF-A488 DAPI IMPa4-A546_i_TileScan_001 (Stage 9 of 49)	00-zy7BqgzTaCUbVhxAQHgPbT
282422		Cell	0.000	1.000	551	0	siRNA-IMPa4-25 PSF-A488 IMPa4-A546 DAPI 8C2-siRNA-IMP-a2-a4 V2.00	0	29+. siRNA-IMPa4-25 PSF-A488 DAPI IMPa4-A546_j_TileScan_001 (Stage 10 of 49)	00-dcPNj2w9kzwtR9zYrp5JxP
268431		Cell	0.000	1.000	552	1	siRNA-IMPa4-25 PSF-A488 IMPa4-A546 DAPI 8C2-siRNA-IMP-a2-a4 V2.00	0	29+. siRNA-IMPa4-25 PSF-A488 DAPI IMPa4-A546_j_TileScan_001 (Stage 10 of 49)	00-dcPNj2w9kzwtR9zYrp5JxP
145046		Cell	0.000	1.000	553	2	siRNA-IMPa4-25 PSF-A488 IMPa4-A546 DAPI 8C2-siRNA-IMP-a2-a4 V2.00	0	29+. siRNA-IMPa4-25 PSF-A488 DAPI IMPa4-A546_j_TileScan_001 (Stage 10 of 49)	00-dcPNj2w9kzwtR9zYrp5JxP
300034		Cell	0.000	1.000	554	3	siRNA-IMPa4-25 PSF-A488 IMPa4-A546 DAPI 8C2-siRNA-IMP-a2-a4 V2.00	0	29+. siRNA-IMPa4-25 PSF-A488 DAPI IMPa4-A546_j_TileScan_001 (Stage 10 of 49)	00-dcPNj2w9kzwtR9zYrp5JxP
146806		Cell	0.000	1.000	555	4	siRNA-IMPa4-25 PSF-A488 IMPa4-A546 DAPI 8C2-siRNA-IMP-a2-a4 V2.00	0	29+. siRNA-IMPa4-25 PSF-A488 DAPI IMPa4-A546_j_TileScan_001 (Stage 10 of 49)	00-dcPNj2w9kzwtR9zYrp5JxP
214937		Cell	0.000	1.000	556	5	siRNA-IMPa4-25 PSF-A488 IMPa4-A546 DAPI 8C2-siRNA-IMP-a2-a4 V2.00	0	29+. siRNA-IMPa4-25 PSF-A488 DAPI IMPa4-A546_j_TileScan_001 (Stage 10 of 49)	00-dcPNj2w9kzwtR9zYrp5JxP
151968		Cell	0.000	1.000	557	6	siRNA-IMPa4-25 PSF-A488 IMPa4-A546 DAPI 8C2-siRNA-IMP-a2-a4 V2.00	0	29+. siRNA-IMPa4-25 PSF-A488 DAPI IMPa4-A546_j_TileScan_001 (Stage 10 of 49)	00-dcPNj2w9kzwtR9zYrp5JxP
330492		Cell	0.000	1.000	558	7	siRNA-IMPa4-25 PSF-A488 IMPa4-A546 DAPI 8C2-siRNA-IMP-a2-a4 V2.00	0	29+. siRNA-IMPa4-25 PSF-A488 DAPI IMPa4-A546_j_TileScan_001 (Stage 10 of 49)	00-dcPNj2w9kzwtR9zYrp5JxP
98905		Cell	0.000	1.000	559	8	siRNA-IMPa4-25 PSF-A488 IMPa4-A546 DAPI 8C2-siRNA-IMP-a2-a4 V2.00	0	29+. siRNA-IMPa4-25 PSF-A488 DAPI IMPa4-A546_j_TileScan_001 (Stage 10 of 49)	00-dcPNj2w9kzwtR9zYrp5JxP
116030		Cell	0.000	1.000	560	9	siRNA-IMPa4-25 PSF-A488 IMPa4-A546 DAPI 8C2-siRNA-IMP-a2-a4 V2.00	0	29+. siRNA-IMPa4-25 PSF-A488 DAPI IMPa4-A546_j_TileScan_001 (Stage 10 of 49)	00-dcPNj2w9kzwtR9zYrp5JxP
410303		Cell	0.000	1.000	561	10	siRNA-IMPa4-25 PSF-A488 IMPa4-A546 DAPI 8C2-siRNA-IMP-a2-a4 V2.00	0	29+. siRNA-IMPa4-25 PSF-A488 DAPI IMPa4-A546_j_TileScan_001 (Stage 10 of 49)	00-dcPNj2w9kzwtR9zYrp5JxP
202832		Cell	0.000	1.000	562	11	siRNA-IMPa4-25 PSF-A488 IMPa4-A546 DAPI 8C2-siRNA-IMP-a2-a4 V2.00	0	29+. siRNA-IMPa4-25 PSF-A488 DAPI IMPa4-A546_j_TileScan_001 (Stage 10 of 49)	00-dcPNj2w9kzwtR9zYrp5JxP
170976		Cell	0.000	1.000	563	12	siRNA-IMPa4-25 PSF-A488 IMPa4-A546 DAPI 8C2-siRNA-IMP-a2-a4 V2.00	0	29+. siRNA-IMPa4-25 PSF-A488 DAPI IMPa4-A546_j_TileScan_001 (Stage 10 of 49)	00-dcPNj2w9kzwtR9zYrp5JxP
303006		Cell	0.000	1.000	564	13	siRNA-IMPa4-25 PSF-A488 IMPa4-A546 DAPI 8C2-siRNA-IMP-a2-a4 V2.00	0	29+. siRNA-IMPa4-25 PSF-A488 DAPI IMPa4-A546_j_TileScan_001 (Stage 10 of 49)	00-dcPNj2w9kzwtR9zYrp5JxP
277499		Cell	0.000	1.000	565	14	siRNA-IMPa4-25 PSF-A488 IMPa4-A546 DAPI 8C2-siRNA-IMP-a2-a4 V2.00	0	29+. siRNA-IMPa4-25 PSF-A488 DAPI IMPa4-A546_j_TileScan_001 (Stage 10 of 49)	00-dcPNj2w9kzwtR9zYrp5JxP
143450		Cell	0.000	1.000	566	15	siRNA-IMPa4-25 PSF-A488 IMPa4-A546 DAPI 8C2-siRNA-IMP-a2-a4 V2.00	0	29+. siRNA-IMPa4-25 PSF-A488 DAPI IMPa4-A546_j_TileScan_001 (Stage 10 of 49)	00-dcPNj2w9kzwtR9zYrp5JxP
138165		Cell	0.000	1.000	567	16	siRNA-IMPa4-25 PSF-A488 IMPa4-A546 DAPI 8C2-siRNA-IMP-a2-a4 V2.00	0	29+. siRNA-IMPa4-25 PSF-A488 DAPI IMPa4-A546_j_TileScan_001 (Stage 10 of 49)	00-dcPNj2w9kzwtR9zYrp5JxP
242800		Cell	0.000	1.000	568	17	siRNA-IMPa4-25 PSF-A488 IMPa4-A546 DAPI 8C2-siRNA-IMP-a2-a4 V2.00	0	29+. siRNA-IMPa4-25 PSF-A488 DAPI IMPa4-A546_j_TileScan_001 (Stage 10 of 49)	00-dcPNj2w9kzwtR9zYrp5JxP
419178		Cell	0.000	1.000	569	0	siRNA-IMPa4-25 PSF-A488 IMPa4-A546 DAPI 8C2-siRNA-IMP-a2-a4 V2.00	0	29+. siRNA-IMPa4-25 PSF-A488 DAPI IMPa4-A546_k_TileScan_001 (Stage 11 of 49)	00-NPwPBejDeN5xbcmk35nqEE
472997		Cell	0.000	1.000	570	1	siRNA-IMPa4-25 PSF-A488 IMPa4-A546 DAPI 8C2-siRNA-IMP-a2-a4 V2.00	0	29+. siRNA-IMPa4-25 PSF-A488 DAPI IMPa4-A546_k_TileScan_001 (Stage 11 of 49)	00-NPwPBejDeN5xbcmk35nqEE
97405		Cell	0.000	1.000	571	2	siRNA-IMPa4-25 PSF-A488 IMPa4-A546 DAPI 8C2-siRNA-IMP-a2-a4 V2.00	0	29+. siRNA-IMPa4-25 PSF-A488 DAPI IMPa4-A546_k_TileScan_001 (Stage 11 of 49)	00-NPwPBejDeN5xbcmk35nqEE
84722		Cell	0.000	1.000	572	3	siRNA-IMPa4-25 PSF-A488 IMPa4-A546 DAPI 8C2-siRNA-IMP-a2-a4 V2.00	0	29+. siRNA-IMPa4-25 PSF-A488 DAPI IMPa4-A546_k_TileScan_001 (Stage 11 of 49)	00-NPwPBejDeN5xbcmk35nqEE
314328		Cell	0.000	1.000	573	4	siRNA-IMPa4-25 PSF-A488 IMPa4-A546 DAPI 8C2-siRNA-IMP-a2-a4 V2.00	0	29+. siRNA-IMPa4-25 PSF-A488 DAPI IMPa4-A546_k_TileScan_001 (Stage 11 of 49)	00-NPwPBejDeN5xbcmk35nqEE
192934		Cell	0.000	1.000	574	5	siRNA-IMPa4-25 PSF-A488 IMPa4-A546 DAPI 8C2-siRNA-IMP-a2-a4 V2.00	0	29+. siRNA-IMPa4-25 PSF-A488 DAPI IMPa4-A546_k_TileScan_001 (Stage 11 of 49)	00-NPwPBejDeN5xbcmk35nqEE
352473		Cell	0.000	1.000	575	6	siRNA-IMPa4-25 PSF-A488 IMPa4-A546 DAPI 8C2-siRNA-IMP-a2-a4 V2.00	0	29+. siRNA-IMPa4-25 PSF-A488 DAPI IMPa4-A546_k_TileScan_001 (Stage 11 of 49)	00-NPwPBejDeN5xbcmk35nqEE
204777		Cell	0.000	1.000	576	7	siRNA-IMPa4-25 PSF-A488 IMPa4-A546 DAPI 8C2-siRNA-IMP-a2-a4 V2.00	0	29+. siRNA-IMPa4-25 PSF-A488 DAPI IMPa4-A546_k_TileScan_001 (Stage 11 of 49)	00-NPwPBejDeN5xbcmk35nqEE
152113		Cell	0.000	1.000	577	8	siRNA-IMPa4-25 PSF-A488 IMPa4-A546 DAPI 8C2-siRNA-IMP-a2-a4 V2.00	0	29+. siRNA-IMPa4-25 PSF-A488 DAPI IMPa4-A546_k_TileScan_001 (Stage 11 of 49)	00-NPwPBejDeN5xbcmk35nqEE
90541		Cell	0.000	1.000	578	9	siRNA-IMPa4-25 PSF-A488 IMPa4-A546 DAPI 8C2-siRNA-IMP-a2-a4 V2.00	0	29+. siRNA-IMPa4-25 PSF-A488 DAPI IMPa4-A546_k_TileScan_001 (Stage 11 of 49)	00-NPwPBejDeN5xbcmk35nqEE
99320		Cell	0.000	1.000	579	10	siRNA-IMPa4-25 PSF-A488 IMPa4-A546 DAPI 8C2-siRNA-IMP-a2-a4 V2.00	0	29+. siRNA-IMPa4-25 PSF-A488 DAPI IMPa4-A546_k_TileScan_001 (Stage 11 of 49)	00-NPwPBejDeN5xbcmk35nqEE
180802		Cell	0.000	1.000	580	11	siRNA-IMPa4-25 PSF-A488 IMPa4-A546 DAPI 8C2-siRNA-IMP-a2-a4 V2.00	0	29+. siRNA-IMPa4-25 PSF-A488 DAPI IMPa4-A546_k_TileScan_001 (Stage 11 of 49)	00-NPwPBejDeN5xbcmk35nqEE
554818		Cell	0.000	1.000	581	12	siRNA-IMPa4-25 PSF-A488 IMPa4-A546 DAPI 8C2-siRNA-IMP-a2-a4 V2.00	0	29+. siRNA-IMPa4-25 PSF-A488 DAPI IMPa4-A546_k_TileScan_001 (Stage 11 of 49)	00-NPwPBejDeN5xbcmk35nqEE
299504		Cell	0.000	1.000	582	13	siRNA-IMPa4-25 PSF-A488 IMPa4-A546 DAPI 8C2-siRNA-IMP-a2-a4 V2.00	0	29+. siRNA-IMPa4-25 PSF-A488 DAPI IMPa4-A546_k_TileScan_001 (Stage 11 of 49)	00-NPwPBejDeN5xbcmk35nqEE
239316		Cell	0.000	1.000	583	14	siRNA-IMPa4-25 PSF-A488 IMPa4-A546 DAPI 8C2-siRNA-IMP-a2-a4 V2.00	0	29+. siRNA-IMPa4-25 PSF-A488 DAPI IMPa4-A546_k_TileScan_001 (Stage 11 of 49)	00-NPwPBejDeN5xbcmk35nqEE
422072		Cell	0.000	1.000	584	15	siRNA-IMPa4-25 PSF-A488 IMPa4-A546 DAPI 8C2-siRNA-IMP-a2-a4 V2.00	0	29+. siRNA-IMPa4-25 PSF-A488 DAPI IMPa4-A546_k_TileScan_001 (Stage 11 of 49)	00-NPwPBejDeN5xbcmk35nqEE
205337		Cell	0.000	1.000	585	16	siRNA-IMPa4-25 PSF-A488 IMPa4-A546 DAPI 8C2-siRNA-IMP-a2-a4 V2.00	0	29+. siRNA-IMPa4-25 PSF-A488 DAPI IMPa4-A546_k_TileScan_001 (Stage 11 of 49)	00-NPwPBejDeN5xbcmk35nqEE
161947		Cell	0.000	1.000	586	17	siRNA-IMPa4-25 PSF-A488 IMPa4-A546 DAPI 8C2-siRNA-IMP-a2-a4 V2.00	0	29+. siRNA-IMPa4-25 PSF-A488 DAPI IMPa4-A546_k_TileScan_001 (Stage 11 of 49)	00-NPwPBejDeN5xbcmk35nqEE
306402		Cell	0.000	1.000	587	18	siRNA-IMPa4-25 PSF-A488 IMPa4-A546 DAPI 8C2-siRNA-IMP-a2-a4 V2.00	0	29+. siRNA-IMPa4-25 PSF-A488 DAPI IMPa4-A546_k_TileScan_001 (Stage 11 of 49)	00-NPwPBejDeN5xbcmk35nqEE
50213		Cell	0.000	1.000	588	0	siRNA-IMPa4-25 PSF-A488 IMPa4-A546 DAPI 8C2-siRNA-IMP-a2-a4 V2.00	0	29+. siRNA-IMPa4-25 PSF-A488 DAPI IMPa4-A546_l_TileScan_001 (Stage 12 of 49)	00-mzzEDb9fUDNWaC93cMehMm
39561		Cell	0.000	1.000	589	1	siRNA-IMPa4-25 PSF-A488 IMPa4-A546 DAPI 8C2-siRNA-IMP-a2-a4 V2.00	0	29+. siRNA-IMPa4-25 PSF-A488 DAPI IMPa4-A546_l_TileScan_001 (Stage 12 of 49)	00-mzzEDb9fUDNWaC93cMehMm
90176		Cell	0.000	1.000	590	2	siRNA-IMPa4-25 PSF-A488 IMPa4-A546 DAPI 8C2-siRNA-IMP-a2-a4 V2.00	0	29+. siRNA-IMPa4-25 PSF-A488 DAPI IMPa4-A546_l_TileScan_001 (Stage 12 of 49)	00-mzzEDb9fUDNWaC93cMehMm
122078		Cell	0.000	1.000	591	3	siRNA-IMPa4-25 PSF-A488 IMPa4-A546 DAPI 8C2-siRNA-IMP-a2-a4 V2.00	0	29+. siRNA-IMPa4-25 PSF-A488 DAPI IMPa4-A546_l_TileScan_001 (Stage 12 of 49)	00-mzzEDb9fUDNWaC93cMehMm
238660		Cell	0.000	1.000	592	4	siRNA-IMPa4-25 PSF-A488 IMPa4-A546 DAPI 8C2-siRNA-IMP-a2-a4 V2.00	0	29+. siRNA-IMPa4-25 PSF-A488 DAPI IMPa4-A546_l_TileScan_001 (Stage 12 of 49)	00-mzzEDb9fUDNWaC93cMehMm
294014		Cell	0.000	1.000	593	5	siRNA-IMPa4-25 PSF-A488 IMPa4-A546 DAPI 8C2-siRNA-IMP-a2-a4 V2.00	0	29+. siRNA-IMPa4-25 PSF-A488 DAPI IMPa4-A546_l_TileScan_001 (Stage 12 of 49)	00-mzzEDb9fUDNWaC93cMehMm
241719		Cell	0.000	1.000	594	6	siRNA-IMPa4-25 PSF-A488 IMPa4-A546 DAPI 8C2-siRNA-IMP-a2-a4 V2.00	0	29+. siRNA-IMPa4-25 PSF-A488 DAPI IMPa4-A546_l_TileScan_001 (Stage 12 of 49)	00-mzzEDb9fUDNWaC93cMehMm
35680		Cell	0.000	1.000	595	7	siRNA-IMPa4-25 PSF-A488 IMPa4-A546 DAPI 8C2-siRNA-IMP-a2-a4 V2.00	0	29+. siRNA-IMPa4-25 PSF-A488 DAPI IMPa4-A546_l_TileScan_001 (Stage 12 of 49)	00-mzzEDb9fUDNWaC93cMehMm
260531		Cell	0.000	1.000	596	8	siRNA-IMPa4-25 PSF-A488 IMPa4-A546 DAPI 8C2-siRNA-IMP-a2-a4 V2.00	0	29+. siRNA-IMPa4-25 PSF-A488 DAPI IMPa4-A546_l_TileScan_001 (Stage 12 of 49)	00-mzzEDb9fUDNWaC93cMehMm
166831		Cell	0.000	1.000	597	9	siRNA-IMPa4-25 PSF-A488 IMPa4-A546 DAPI 8C2-siRNA-IMP-a2-a4 V2.00	0	29+. siRNA-IMPa4-25 PSF-A488 DAPI IMPa4-A546_l_TileScan_001 (Stage 12 of 49)	00-mzzEDb9fUDNWaC93cMehMm
222198		Cell	0.000	1.000	598	10	siRNA-IMPa4-25 PSF-A488 IMPa4-A546 DAPI 8C2-siRNA-IMP-a2-a4 V2.00	0	29+. siRNA-IMPa4-25 PSF-A488 DAPI IMPa4-A546_l_TileScan_001 (Stage 12 of 49)	00-mzzEDb9fUDNWaC93cMehMm
223475		Cell	0.000	1.000	599	11	siRNA-IMPa4-25 PSF-A488 IMPa4-A546 DAPI 8C2-siRNA-IMP-a2-a4 V2.00	0	29+. siRNA-IMPa4-25 PSF-A488 DAPI IMPa4-A546_l_TileScan_001 (Stage 12 of 49)	00-mzzEDb9fUDNWaC93cMehMm
397439		Cell	0.000	1.000	600	12	siRNA-IMPa4-25 PSF-A488 IMPa4-A546 DAPI 8C2-siRNA-IMP-a2-a4 V2.00	0	29+. siRNA-IMPa4-25 PSF-A488 DAPI IMPa4-A546_l_TileScan_001 (Stage 12 of 49)	00-mzzEDb9fUDNWaC93cMehMm
114335		Cell	0.000	1.000	601	13	siRNA-IMPa4-25 PSF-A488 IMPa4-A546 DAPI 8C2-siRNA-IMP-a2-a4 V2.00	0	29+. siRNA-IMPa4-25 PSF-A488 DAPI IMPa4-A546_l_TileScan_001 (Stage 12 of 49)	00-mzzEDb9fUDNWaC93cMehMm
125540		Cell	0.000	1.000	602	14	siRNA-IMPa4-25 PSF-A488 IMPa4-A546 DAPI 8C2-siRNA-IMP-a2-a4 V2.00	0	29+. siRNA-IMPa4-25 PSF-A488 DAPI IMPa4-A546_l_TileScan_001 (Stage 12 of 49)	00-mzzEDb9fUDNWaC93cMehMm
201907		Cell	0.000	1.000	603	15	siRNA-IMPa4-25 PSF-A488 IMPa4-A546 DAPI 8C2-siRNA-IMP-a2-a4 V2.00	0	29+. siRNA-IMPa4-25 PSF-A488 DAPI IMPa4-A546_l_TileScan_001 (Stage 12 of 49)	00-mzzEDb9fUDNWaC93cMehMm
242535		Cell	0.000	1.000	604	0	siRNA-IMPa4-25 PSF-A488 IMPa4-A546 DAPI 8C2-siRNA-IMP-a2-a4 V2.00	0	29+. siRNA-IMPa4-25 PSF-A488 DAPI IMPa4-A546_m_TileScan_001 (Stage 13 of 49)	00-6LTaqUfDRYTeg5Vicye9Sf
263316		Cell	0.000	1.000	605	1	siRNA-IMPa4-25 PSF-A488 IMPa4-A546 DAPI 8C2-siRNA-IMP-a2-a4 V2.00	0	29+. siRNA-IMPa4-25 PSF-A488 DAPI IMPa4-A546_m_TileScan_001 (Stage 13 of 49)	00-6LTaqUfDRYTeg5Vicye9Sf
137380		Cell	0.000	1.000	606	2	siRNA-IMPa4-25 PSF-A488 IMPa4-A546 DAPI 8C2-siRNA-IMP-a2-a4 V2.00	0	29+. siRNA-IMPa4-25 PSF-A488 DAPI IMPa4-A546_m_TileScan_001 (Stage 13 of 49)	00-6LTaqUfDRYTeg5Vicye9Sf
332933		Cell	0.000	1.000	607	3	siRNA-IMPa4-25 PSF-A488 IMPa4-A546 DAPI 8C2-siRNA-IMP-a2-a4 V2.00	0	29+. siRNA-IMPa4-25 PSF-A488 DAPI IMPa4-A546_m_TileScan_001 (Stage 13 of 49)	00-6LTaqUfDRYTeg5Vicye9Sf
108879		Cell	0.000	1.000	608	4	siRNA-IMPa4-25 PSF-A488 IMPa4-A546 DAPI 8C2-siRNA-IMP-a2-a4 V2.00	0	29+. siRNA-IMPa4-25 PSF-A488 DAPI IMPa4-A546_m_TileScan_001 (Stage 13 of 49)	00-6LTaqUfDRYTeg5Vicye9Sf
193598		Cell	0.000	1.000	609	5	siRNA-IMPa4-25 PSF-A488 IMPa4-A546 DAPI 8C2-siRNA-IMP-a2-a4 V2.00	0	29+. siRNA-IMPa4-25 PSF-A488 DAPI IMPa4-A546_m_TileScan_001 (Stage 13 of 49)	00-6LTaqUfDRYTeg5Vicye9Sf
38856		Cell	0.000	1.000	610	6	siRNA-IMPa4-25 PSF-A488 IMPa4-A546 DAPI 8C2-siRNA-IMP-a2-a4 V2.00	0	29+. siRNA-IMPa4-25 PSF-A488 DAPI IMPa4-A546_m_TileScan_001 (Stage 13 of 49)	00-6LTaqUfDRYTeg5Vicye9Sf
65608		Cell	0.000	1.000	611	7	siRNA-IMPa4-25 PSF-A488 IMPa4-A546 DAPI 8C2-siRNA-IMP-a2-a4 V2.00	0	29+. siRNA-IMPa4-25 PSF-A488 DAPI IMPa4-A546_m_TileScan_001 (Stage 13 of 49)	00-6LTaqUfDRYTeg5Vicye9Sf
532428		Cell	0.000	1.000	612	8	siRNA-IMPa4-25 PSF-A488 IMPa4-A546 DAPI 8C2-siRNA-IMP-a2-a4 V2.00	0	29+. siRNA-IMPa4-25 PSF-A488 DAPI IMPa4-A546_m_TileScan_001 (Stage 13 of 49)	00-6LTaqUfDRYTeg5Vicye9Sf
154084		Cell	0.000	1.000	613	9	siRNA-IMPa4-25 PSF-A488 IMPa4-A546 DAPI 8C2-siRNA-IMP-a2-a4 V2.00	0	29+. siRNA-IMPa4-25 PSF-A488 DAPI IMPa4-A546_m_TileScan_001 (Stage 13 of 49)	00-6LTaqUfDRYTeg5Vicye9Sf
138883		Cell	0.000	1.000	614	10	siRNA-IMPa4-25 PSF-A488 IMPa4-A546 DAPI 8C2-siRNA-IMP-a2-a4 V2.00	0	29+. siRNA-IMPa4-25 PSF-A488 DAPI IMPa4-A546_m_TileScan_001 (Stage 13 of 49)	00-6LTaqUfDRYTeg5Vicye9Sf
564061		Cell	0.000	1.000	615	0	siRNA-IMPa4-25 PSF-A488 IMPa4-A546 DAPI 8C2-siRNA-IMP-a2-a4 V2.00	0	29+. siRNA-IMPa4-25 PSF-A488 DAPI IMPa4-A546_n_TileScan_001 (Stage 14 of 49)	00-WB8TQ7DVxdtsSere7G5gmR
291110		Cell	0.000	1.000	616	1	siRNA-IMPa4-25 PSF-A488 IMPa4-A546 DAPI 8C2-siRNA-IMP-a2-a4 V2.00	0	29+. siRNA-IMPa4-25 PSF-A488 DAPI IMPa4-A546_n_TileScan_001 (Stage 14 of 49)	00-WB8TQ7DVxdtsSere7G5gmR
254014		Cell	0.000	1.000	617	2	siRNA-IMPa4-25 PSF-A488 IMPa4-A546 DAPI 8C2-siRNA-IMP-a2-a4 V2.00	0	29+. siRNA-IMPa4-25 PSF-A488 DAPI IMPa4-A546_n_TileScan_001 (Stage 14 of 49)	00-WB8TQ7DVxdtsSere7G5gmR
245214		Cell	0.000	1.000	618	3	siRNA-IMPa4-25 PSF-A488 IMPa4-A546 DAPI 8C2-siRNA-IMP-a2-a4 V2.00	0	29+. siRNA-IMPa4-25 PSF-A488 DAPI IMPa4-A546_n_TileScan_001 (Stage 14 of 49)	00-WB8TQ7DVxdtsSere7G5gmR
224679		Cell	0.000	1.000	619	4	siRNA-IMPa4-25 PSF-A488 IMPa4-A546 DAPI 8C2-siRNA-IMP-a2-a4 V2.00	0	29+. siRNA-IMPa4-25 PSF-A488 DAPI IMPa4-A546_n_TileScan_001 (Stage 14 of 49)	00-WB8TQ7DVxdtsSere7G5gmR
141691		Cell	0.000	1.000	620	5	siRNA-IMPa4-25 PSF-A488 IMPa4-A546 DAPI 8C2-siRNA-IMP-a2-a4 V2.00	0	29+. siRNA-IMPa4-25 PSF-A488 DAPI IMPa4-A546_n_TileScan_001 (Stage 14 of 49)	00-WB8TQ7DVxdtsSere7G5gmR
107673		Cell	0.000	1.000	621	6	siRNA-IMPa4-25 PSF-A488 IMPa4-A546 DAPI 8C2-siRNA-IMP-a2-a4 V2.00	0	29+. siRNA-IMPa4-25 PSF-A488 DAPI IMPa4-A546_n_TileScan_001 (Stage 14 of 49)	00-WB8TQ7DVxdtsSere7G5gmR
225340		Cell	0.000	1.000	622	7	siRNA-IMPa4-25 PSF-A488 IMPa4-A546 DAPI 8C2-siRNA-IMP-a2-a4 V2.00	0	29+. siRNA-IMPa4-25 PSF-A488 DAPI IMPa4-A546_n_TileScan_001 (Stage 14 of 49)	00-WB8TQ7DVxdtsSere7G5gmR
126939		Cell	0.000	1.000	623	8	siRNA-IMPa4-25 PSF-A488 IMPa4-A546 DAPI 8C2-siRNA-IMP-a2-a4 V2.00	0	29+. siRNA-IMPa4-25 PSF-A488 DAPI IMPa4-A546_n_TileScan_001 (Stage 14 of 49)	00-WB8TQ7DVxdtsSere7G5gmR
116576		Cell	0.000	1.000	624	9	siRNA-IMPa4-25 PSF-A488 IMPa4-A546 DAPI 8C2-siRNA-IMP-a2-a4 V2.00	0	29+. siRNA-IMPa4-25 PSF-A488 DAPI IMPa4-A546_n_TileScan_001 (Stage 14 of 49)	00-WB8TQ7DVxdtsSere7G5gmR
37550		Cell	0.000	1.000	625	0	siRNA-IMPa4-25 PSF-A488 IMPa4-A546 DAPI 8C2-siRNA-IMP-a2-a4 V2.00	0	29+. siRNA-IMPa4-25 PSF-A488 DAPI IMPa4-A546_o_TileScan_001 (Stage 15 of 49)	00-c3ejyNgcFihbFSUGUJK4tH
86453		Cell	0.000	1.000	626	1	siRNA-IMPa4-25 PSF-A488 IMPa4-A546 DAPI 8C2-siRNA-IMP-a2-a4 V2.00	0	29+. siRNA-IMPa4-25 PSF-A488 DAPI IMPa4-A546_o_TileScan_001 (Stage 15 of 49)	00-c3ejyNgcFihbFSUGUJK4tH
244070		Cell	0.000	1.000	627	2	siRNA-IMPa4-25 PSF-A488 IMPa4-A546 DAPI 8C2-siRNA-IMP-a2-a4 V2.00	0	29+. siRNA-IMPa4-25 PSF-A488 DAPI IMPa4-A546_o_TileScan_001 (Stage 15 of 49)	00-c3ejyNgcFihbFSUGUJK4tH
358011		Cell	0.000	1.000	628	3	siRNA-IMPa4-25 PSF-A488 IMPa4-A546 DAPI 8C2-siRNA-IMP-a2-a4 V2.00	0	29+. siRNA-IMPa4-25 PSF-A488 DAPI IMPa4-A546_o_TileScan_001 (Stage 15 of 49)	00-c3ejyNgcFihbFSUGUJK4tH
98061		Cell	0.000	1.000	629	4	siRNA-IMPa4-25 PSF-A488 IMPa4-A546 DAPI 8C2-siRNA-IMP-a2-a4 V2.00	0	29+. siRNA-IMPa4-25 PSF-A488 DAPI IMPa4-A546_o_TileScan_001 (Stage 15 of 49)	00-c3ejyNgcFihbFSUGUJK4tH
141930		Cell	0.000	1.000	630	5	siRNA-IMPa4-25 PSF-A488 IMPa4-A546 DAPI 8C2-siRNA-IMP-a2-a4 V2.00	0	29+. siRNA-IMPa4-25 PSF-A488 DAPI IMPa4-A546_o_TileScan_001 (Stage 15 of 49)	00-c3ejyNgcFihbFSUGUJK4tH
376400		Cell	0.000	1.000	631	6	siRNA-IMPa4-25 PSF-A488 IMPa4-A546 DAPI 8C2-siRNA-IMP-a2-a4 V2.00	0	29+. siRNA-IMPa4-25 PSF-A488 DAPI IMPa4-A546_o_TileScan_001 (Stage 15 of 49)	00-c3ejyNgcFihbFSUGUJK4tH
110298		Cell	0.000	1.000	632	7	siRNA-IMPa4-25 PSF-A488 IMPa4-A546 DAPI 8C2-siRNA-IMP-a2-a4 V2.00	0	29+. siRNA-IMPa4-25 PSF-A488 DAPI IMPa4-A546_o_TileScan_001 (Stage 15 of 49)	00-c3ejyNgcFihbFSUGUJK4tH
77447		Cell	0.000	1.000	633	8	siRNA-IMPa4-25 PSF-A488 IMPa4-A546 DAPI 8C2-siRNA-IMP-a2-a4 V2.00	0	29+. siRNA-IMPa4-25 PSF-A488 DAPI IMPa4-A546_o_TileScan_001 (Stage 15 of 49)	00-c3ejyNgcFihbFSUGUJK4tH
131562		Cell	0.000	1.000	634	9	siRNA-IMPa4-25 PSF-A488 IMPa4-A546 DAPI 8C2-siRNA-IMP-a2-a4 V2.00	0	29+. siRNA-IMPa4-25 PSF-A488 DAPI IMPa4-A546_o_TileScan_001 (Stage 15 of 49)	00-c3ejyNgcFihbFSUGUJK4tH
118331		Cell	0.000	1.000	635	10	siRNA-IMPa4-25 PSF-A488 IMPa4-A546 DAPI 8C2-siRNA-IMP-a2-a4 V2.00	0	29+. siRNA-IMPa4-25 PSF-A488 DAPI IMPa4-A546_o_TileScan_001 (Stage 15 of 49)	00-c3ejyNgcFihbFSUGUJK4tH
150150		Cell	0.000	1.000	636	11	siRNA-IMPa4-25 PSF-A488 IMPa4-A546 DAPI 8C2-siRNA-IMP-a2-a4 V2.00	0	29+. siRNA-IMPa4-25 PSF-A488 DAPI IMPa4-A546_o_TileScan_001 (Stage 15 of 49)	00-c3ejyNgcFihbFSUGUJK4tH
107810		Cell	0.000	1.000	637	12	siRNA-IMPa4-25 PSF-A488 IMPa4-A546 DAPI 8C2-siRNA-IMP-a2-a4 V2.00	0	29+. siRNA-IMPa4-25 PSF-A488 DAPI IMPa4-A546_o_TileScan_001 (Stage 15 of 49)	00-c3ejyNgcFihbFSUGUJK4tH
133228		Cell	0.000	1.000	638	13	siRNA-IMPa4-25 PSF-A488 IMPa4-A546 DAPI 8C2-siRNA-IMP-a2-a4 V2.00	0	29+. siRNA-IMPa4-25 PSF-A488 DAPI IMPa4-A546_o_TileScan_001 (Stage 15 of 49)	00-c3ejyNgcFihbFSUGUJK4tH
70719		Cell	0.000	1.000	639	14	siRNA-IMPa4-25 PSF-A488 IMPa4-A546 DAPI 8C2-siRNA-IMP-a2-a4 V2.00	0	29+. siRNA-IMPa4-25 PSF-A488 DAPI IMPa4-A546_o_TileScan_001 (Stage 15 of 49)	00-c3ejyNgcFihbFSUGUJK4tH
325795		Cell	0.000	1.000	640	15	siRNA-IMPa4-25 PSF-A488 IMPa4-A546 DAPI 8C2-siRNA-IMP-a2-a4 V2.00	0	29+. siRNA-IMPa4-25 PSF-A488 DAPI IMPa4-A546_o_TileScan_001 (Stage 15 of 49)	00-c3ejyNgcFihbFSUGUJK4tH
154270		Cell	0.000	1.000	641	16	siRNA-IMPa4-25 PSF-A488 IMPa4-A546 DAPI 8C2-siRNA-IMP-a2-a4 V2.00	0	29+. siRNA-IMPa4-25 PSF-A488 DAPI IMPa4-A546_o_TileScan_001 (Stage 15 of 49)	00-c3ejyNgcFihbFSUGUJK4tH
182001		Cell	0.000	1.000	642	17	siRNA-IMPa4-25 PSF-A488 IMPa4-A546 DAPI 8C2-siRNA-IMP-a2-a4 V2.00	0	29+. siRNA-IMPa4-25 PSF-A488 DAPI IMPa4-A546_o_TileScan_001 (Stage 15 of 49)	00-c3ejyNgcFihbFSUGUJK4tH
181432		Cell	0.000	1.000	643	0	siRNA-IMPa4-25 PSF-A488 IMPa4-A546 DAPI 8C2-siRNA-IMP-a2-a4 V2.00	0	29+. siRNA-IMPa4-25 PSF-A488 DAPI IMPa4-A546_p_TileScan_001 (Stage 16 of 49)	00-ZBcbmQCVhbYMiNjTzs8qmf
317873		Cell	0.000	1.000	644	1	siRNA-IMPa4-25 PSF-A488 IMPa4-A546 DAPI 8C2-siRNA-IMP-a2-a4 V2.00	0	29+. siRNA-IMPa4-25 PSF-A488 DAPI IMPa4-A546_p_TileScan_001 (Stage 16 of 49)	00-ZBcbmQCVhbYMiNjTzs8qmf
424957		Cell	0.000	1.000	645	2	siRNA-IMPa4-25 PSF-A488 IMPa4-A546 DAPI 8C2-siRNA-IMP-a2-a4 V2.00	0	29+. siRNA-IMPa4-25 PSF-A488 DAPI IMPa4-A546_p_TileScan_001 (Stage 16 of 49)	00-ZBcbmQCVhbYMiNjTzs8qmf
124672		Cell	0.000	1.000	646	3	siRNA-IMPa4-25 PSF-A488 IMPa4-A546 DAPI 8C2-siRNA-IMP-a2-a4 V2.00	0	29+. siRNA-IMPa4-25 PSF-A488 DAPI IMPa4-A546_p_TileScan_001 (Stage 16 of 49)	00-ZBcbmQCVhbYMiNjTzs8qmf
805843		Cell	0.000	1.000	647	4	siRNA-IMPa4-25 PSF-A488 IMPa4-A546 DAPI 8C2-siRNA-IMP-a2-a4 V2.00	0	29+. siRNA-IMPa4-25 PSF-A488 DAPI IMPa4-A546_p_TileScan_001 (Stage 16 of 49)	00-ZBcbmQCVhbYMiNjTzs8qmf
191460		Cell	0.000	1.000	648	5	siRNA-IMPa4-25 PSF-A488 IMPa4-A546 DAPI 8C2-siRNA-IMP-a2-a4 V2.00	0	29+. siRNA-IMPa4-25 PSF-A488 DAPI IMPa4-A546_p_TileScan_001 (Stage 16 of 49)	00-ZBcbmQCVhbYMiNjTzs8qmf
109435		Cell	0.000	1.000	649	6	siRNA-IMPa4-25 PSF-A488 IMPa4-A546 DAPI 8C2-siRNA-IMP-a2-a4 V2.00	0	29+. siRNA-IMPa4-25 PSF-A488 DAPI IMPa4-A546_p_TileScan_001 (Stage 16 of 49)	00-ZBcbmQCVhbYMiNjTzs8qmf
153481		Cell	0.000	1.000	650	7	siRNA-IMPa4-25 PSF-A488 IMPa4-A546 DAPI 8C2-siRNA-IMP-a2-a4 V2.00	0	29+. siRNA-IMPa4-25 PSF-A488 DAPI IMPa4-A546_p_TileScan_001 (Stage 16 of 49)	00-ZBcbmQCVhbYMiNjTzs8qmf
43413		Cell	0.000	1.000	651	8	siRNA-IMPa4-25 PSF-A488 IMPa4-A546 DAPI 8C2-siRNA-IMP-a2-a4 V2.00	0	29+. siRNA-IMPa4-25 PSF-A488 DAPI IMPa4-A546_p_TileScan_001 (Stage 16 of 49)	00-ZBcbmQCVhbYMiNjTzs8qmf
449613		Cell	0.000	1.000	652	9	siRNA-IMPa4-25 PSF-A488 IMPa4-A546 DAPI 8C2-siRNA-IMP-a2-a4 V2.00	0	29+. siRNA-IMPa4-25 PSF-A488 DAPI IMPa4-A546_p_TileScan_001 (Stage 16 of 49)	00-ZBcbmQCVhbYMiNjTzs8qmf
657229		Cell	0.000	1.000	653	10	siRNA-IMPa4-25 PSF-A488 IMPa4-A546 DAPI 8C2-siRNA-IMP-a2-a4 V2.00	0	29+. siRNA-IMPa4-25 PSF-A488 DAPI IMPa4-A546_p_TileScan_001 (Stage 16 of 49)	00-ZBcbmQCVhbYMiNjTzs8qmf
121231		Cell	0.000	1.000	654	11	siRNA-IMPa4-25 PSF-A488 IMPa4-A546 DAPI 8C2-siRNA-IMP-a2-a4 V2.00	0	29+. siRNA-IMPa4-25 PSF-A488 DAPI IMPa4-A546_p_TileScan_001 (Stage 16 of 49)	00-ZBcbmQCVhbYMiNjTzs8qmf
217056		Cell	0.000	1.000	655	12	siRNA-IMPa4-25 PSF-A488 IMPa4-A546 DAPI 8C2-siRNA-IMP-a2-a4 V2.00	0	29+. siRNA-IMPa4-25 PSF-A488 DAPI IMPa4-A546_p_TileScan_001 (Stage 16 of 49)	00-ZBcbmQCVhbYMiNjTzs8qmf
189683		Cell	0.000	1.000	656	13	siRNA-IMPa4-25 PSF-A488 IMPa4-A546 DAPI 8C2-siRNA-IMP-a2-a4 V2.00	0	29+. siRNA-IMPa4-25 PSF-A488 DAPI IMPa4-A546_p_TileScan_001 (Stage 16 of 49)	00-ZBcbmQCVhbYMiNjTzs8qmf
37452		Cell	0.000	1.000	657	0	siRNA-IMPa4-25 PSF-A488 IMPa4-A546 DAPI 8C2-siRNA-IMP-a2-a4 V2.00	0	29+. siRNA-IMPa4-25 PSF-A488 DAPI IMPa4-A546_q_TileScan_001 (Stage 17 of 49)	00-SGJGivFAuDRXxg8yk5ejWF
252501		Cell	0.000	1.000	658	1	siRNA-IMPa4-25 PSF-A488 IMPa4-A546 DAPI 8C2-siRNA-IMP-a2-a4 V2.00	0	29+. siRNA-IMPa4-25 PSF-A488 DAPI IMPa4-A546_q_TileScan_001 (Stage 17 of 49)	00-SGJGivFAuDRXxg8yk5ejWF
127928		Cell	0.000	1.000	659	2	siRNA-IMPa4-25 PSF-A488 IMPa4-A546 DAPI 8C2-siRNA-IMP-a2-a4 V2.00	0	29+. siRNA-IMPa4-25 PSF-A488 DAPI IMPa4-A546_q_TileScan_001 (Stage 17 of 49)	00-SGJGivFAuDRXxg8yk5ejWF
469908		Cell	0.000	1.000	660	3	siRNA-IMPa4-25 PSF-A488 IMPa4-A546 DAPI 8C2-siRNA-IMP-a2-a4 V2.00	0	29+. siRNA-IMPa4-25 PSF-A488 DAPI IMPa4-A546_q_TileScan_001 (Stage 17 of 49)	00-SGJGivFAuDRXxg8yk5ejWF
446672		Cell	0.000	1.000	661	4	siRNA-IMPa4-25 PSF-A488 IMPa4-A546 DAPI 8C2-siRNA-IMP-a2-a4 V2.00	0	29+. siRNA-IMPa4-25 PSF-A488 DAPI IMPa4-A546_q_TileScan_001 (Stage 17 of 49)	00-SGJGivFAuDRXxg8yk5ejWF
176725		Cell	0.000	1.000	662	5	siRNA-IMPa4-25 PSF-A488 IMPa4-A546 DAPI 8C2-siRNA-IMP-a2-a4 V2.00	0	29+. siRNA-IMPa4-25 PSF-A488 DAPI IMPa4-A546_q_TileScan_001 (Stage 17 of 49)	00-SGJGivFAuDRXxg8yk5ejWF
92934		Cell	0.000	1.000	663	6	siRNA-IMPa4-25 PSF-A488 IMPa4-A546 DAPI 8C2-siRNA-IMP-a2-a4 V2.00	0	29+. siRNA-IMPa4-25 PSF-A488 DAPI IMPa4-A546_q_TileScan_001 (Stage 17 of 49)	00-SGJGivFAuDRXxg8yk5ejWF
95224		Cell	0.000	1.000	664	7	siRNA-IMPa4-25 PSF-A488 IMPa4-A546 DAPI 8C2-siRNA-IMP-a2-a4 V2.00	0	29+. siRNA-IMPa4-25 PSF-A488 DAPI IMPa4-A546_q_TileScan_001 (Stage 17 of 49)	00-SGJGivFAuDRXxg8yk5ejWF
130272		Cell	0.000	1.000	665	8	siRNA-IMPa4-25 PSF-A488 IMPa4-A546 DAPI 8C2-siRNA-IMP-a2-a4 V2.00	0	29+. siRNA-IMPa4-25 PSF-A488 DAPI IMPa4-A546_q_TileScan_001 (Stage 17 of 49)	00-SGJGivFAuDRXxg8yk5ejWF
129419		Cell	0.000	1.000	666	9	siRNA-IMPa4-25 PSF-A488 IMPa4-A546 DAPI 8C2-siRNA-IMP-a2-a4 V2.00	0	29+. siRNA-IMPa4-25 PSF-A488 DAPI IMPa4-A546_q_TileScan_001 (Stage 17 of 49)	00-SGJGivFAuDRXxg8yk5ejWF
96560		Cell	0.000	1.000	667	10	siRNA-IMPa4-25 PSF-A488 IMPa4-A546 DAPI 8C2-siRNA-IMP-a2-a4 V2.00	0	29+. siRNA-IMPa4-25 PSF-A488 DAPI IMPa4-A546_q_TileScan_001 (Stage 17 of 49)	00-SGJGivFAuDRXxg8yk5ejWF
116509		Cell	0.000	1.000	668	11	siRNA-IMPa4-25 PSF-A488 IMPa4-A546 DAPI 8C2-siRNA-IMP-a2-a4 V2.00	0	29+. siRNA-IMPa4-25 PSF-A488 DAPI IMPa4-A546_q_TileScan_001 (Stage 17 of 49)	00-SGJGivFAuDRXxg8yk5ejWF
84460		Cell	0.000	1.000	669	12	siRNA-IMPa4-25 PSF-A488 IMPa4-A546 DAPI 8C2-siRNA-IMP-a2-a4 V2.00	0	29+. siRNA-IMPa4-25 PSF-A488 DAPI IMPa4-A546_q_TileScan_001 (Stage 17 of 49)	00-SGJGivFAuDRXxg8yk5ejWF
159462		Cell	0.000	1.000	670	13	siRNA-IMPa4-25 PSF-A488 IMPa4-A546 DAPI 8C2-siRNA-IMP-a2-a4 V2.00	0	29+. siRNA-IMPa4-25 PSF-A488 DAPI IMPa4-A546_q_TileScan_001 (Stage 17 of 49)	00-SGJGivFAuDRXxg8yk5ejWF
158594		Cell	0.000	1.000	671	14	siRNA-IMPa4-25 PSF-A488 IMPa4-A546 DAPI 8C2-siRNA-IMP-a2-a4 V2.00	0	29+. siRNA-IMPa4-25 PSF-A488 DAPI IMPa4-A546_q_TileScan_001 (Stage 17 of 49)	00-SGJGivFAuDRXxg8yk5ejWF
359018		Cell	0.000	1.000	672	15	siRNA-IMPa4-25 PSF-A488 IMPa4-A546 DAPI 8C2-siRNA-IMP-a2-a4 V2.00	0	29+. siRNA-IMPa4-25 PSF-A488 DAPI IMPa4-A546_q_TileScan_001 (Stage 17 of 49)	00-SGJGivFAuDRXxg8yk5ejWF
63409		Cell	0.000	1.000	673	16	siRNA-IMPa4-25 PSF-A488 IMPa4-A546 DAPI 8C2-siRNA-IMP-a2-a4 V2.00	0	29+. siRNA-IMPa4-25 PSF-A488 DAPI IMPa4-A546_q_TileScan_001 (Stage 17 of 49)	00-SGJGivFAuDRXxg8yk5ejWF
179187		Cell	0.000	1.000	674	17	siRNA-IMPa4-25 PSF-A488 IMPa4-A546 DAPI 8C2-siRNA-IMP-a2-a4 V2.00	0	29+. siRNA-IMPa4-25 PSF-A488 DAPI IMPa4-A546_q_TileScan_001 (Stage 17 of 49)	00-SGJGivFAuDRXxg8yk5ejWF
298926		Cell	0.000	1.000	675	18	siRNA-IMPa4-25 PSF-A488 IMPa4-A546 DAPI 8C2-siRNA-IMP-a2-a4 V2.00	0	29+. siRNA-IMPa4-25 PSF-A488 DAPI IMPa4-A546_q_TileScan_001 (Stage 17 of 49)	00-SGJGivFAuDRXxg8yk5ejWF
378679		Cell	0.000	1.000	676	19	siRNA-IMPa4-25 PSF-A488 IMPa4-A546 DAPI 8C2-siRNA-IMP-a2-a4 V2.00	0	29+. siRNA-IMPa4-25 PSF-A488 DAPI IMPa4-A546_q_TileScan_001 (Stage 17 of 49)	00-SGJGivFAuDRXxg8yk5ejWF
65657		Cell	0.000	1.000	677	20	siRNA-IMPa4-25 PSF-A488 IMPa4-A546 DAPI 8C2-siRNA-IMP-a2-a4 V2.00	0	29+. siRNA-IMPa4-25 PSF-A488 DAPI IMPa4-A546_q_TileScan_001 (Stage 17 of 49)	00-SGJGivFAuDRXxg8yk5ejWF
348606		Cell	0.000	1.000	678	0	siRNA-IMPa4-25 PSF-A488 IMPa4-A546 DAPI 8C2-siRNA-IMP-a2-a4 V2.00	0	29+. siRNA-IMPa4-25 PSF-A488 DAPI IMPa4-A546_r_TileScan_001 (Stage 18 of 49)	00-jEL5VsHFbaXzrkPKy5syBF
221393		Cell	0.000	1.000	679	1	siRNA-IMPa4-25 PSF-A488 IMPa4-A546 DAPI 8C2-siRNA-IMP-a2-a4 V2.00	0	29+. siRNA-IMPa4-25 PSF-A488 DAPI IMPa4-A546_r_TileScan_001 (Stage 18 of 49)	00-jEL5VsHFbaXzrkPKy5syBF
148122		Cell	0.000	1.000	680	2	siRNA-IMPa4-25 PSF-A488 IMPa4-A546 DAPI 8C2-siRNA-IMP-a2-a4 V2.00	0	29+. siRNA-IMPa4-25 PSF-A488 DAPI IMPa4-A546_r_TileScan_001 (Stage 18 of 49)	00-jEL5VsHFbaXzrkPKy5syBF
181769		Cell	0.000	1.000	681	3	siRNA-IMPa4-25 PSF-A488 IMPa4-A546 DAPI 8C2-siRNA-IMP-a2-a4 V2.00	0	29+. siRNA-IMPa4-25 PSF-A488 DAPI IMPa4-A546_r_TileScan_001 (Stage 18 of 49)	00-jEL5VsHFbaXzrkPKy5syBF
106311		Cell	0.000	1.000	682	4	siRNA-IMPa4-25 PSF-A488 IMPa4-A546 DAPI 8C2-siRNA-IMP-a2-a4 V2.00	0	29+. siRNA-IMPa4-25 PSF-A488 DAPI IMPa4-A546_r_TileScan_001 (Stage 18 of 49)	00-jEL5VsHFbaXzrkPKy5syBF
51167		Cell	0.000	1.000	683	5	siRNA-IMPa4-25 PSF-A488 IMPa4-A546 DAPI 8C2-siRNA-IMP-a2-a4 V2.00	0	29+. siRNA-IMPa4-25 PSF-A488 DAPI IMPa4-A546_r_TileScan_001 (Stage 18 of 49)	00-jEL5VsHFbaXzrkPKy5syBF
158091		Cell	0.000	1.000	684	6	siRNA-IMPa4-25 PSF-A488 IMPa4-A546 DAPI 8C2-siRNA-IMP-a2-a4 V2.00	0	29+. siRNA-IMPa4-25 PSF-A488 DAPI IMPa4-A546_r_TileScan_001 (Stage 18 of 49)	00-jEL5VsHFbaXzrkPKy5syBF
74962		Cell	0.000	1.000	685	7	siRNA-IMPa4-25 PSF-A488 IMPa4-A546 DAPI 8C2-siRNA-IMP-a2-a4 V2.00	0	29+. siRNA-IMPa4-25 PSF-A488 DAPI IMPa4-A546_r_TileScan_001 (Stage 18 of 49)	00-jEL5VsHFbaXzrkPKy5syBF
131490		Cell	0.000	1.000	686	8	siRNA-IMPa4-25 PSF-A488 IMPa4-A546 DAPI 8C2-siRNA-IMP-a2-a4 V2.00	0	29+. siRNA-IMPa4-25 PSF-A488 DAPI IMPa4-A546_r_TileScan_001 (Stage 18 of 49)	00-jEL5VsHFbaXzrkPKy5syBF
116281		Cell	0.000	1.000	687	9	siRNA-IMPa4-25 PSF-A488 IMPa4-A546 DAPI 8C2-siRNA-IMP-a2-a4 V2.00	0	29+. siRNA-IMPa4-25 PSF-A488 DAPI IMPa4-A546_r_TileScan_001 (Stage 18 of 49)	00-jEL5VsHFbaXzrkPKy5syBF
131563		Cell	0.000	1.000	688	10	siRNA-IMPa4-25 PSF-A488 IMPa4-A546 DAPI 8C2-siRNA-IMP-a2-a4 V2.00	0	29+. siRNA-IMPa4-25 PSF-A488 DAPI IMPa4-A546_r_TileScan_001 (Stage 18 of 49)	00-jEL5VsHFbaXzrkPKy5syBF
134381		Cell	0.000	1.000	689	11	siRNA-IMPa4-25 PSF-A488 IMPa4-A546 DAPI 8C2-siRNA-IMP-a2-a4 V2.00	0	29+. siRNA-IMPa4-25 PSF-A488 DAPI IMPa4-A546_r_TileScan_001 (Stage 18 of 49)	00-jEL5VsHFbaXzrkPKy5syBF
205886		Cell	0.000	1.000	690	12	siRNA-IMPa4-25 PSF-A488 IMPa4-A546 DAPI 8C2-siRNA-IMP-a2-a4 V2.00	0	29+. siRNA-IMPa4-25 PSF-A488 DAPI IMPa4-A546_r_TileScan_001 (Stage 18 of 49)	00-jEL5VsHFbaXzrkPKy5syBF
80309		Cell	0.000	1.000	691	13	siRNA-IMPa4-25 PSF-A488 IMPa4-A546 DAPI 8C2-siRNA-IMP-a2-a4 V2.00	0	29+. siRNA-IMPa4-25 PSF-A488 DAPI IMPa4-A546_r_TileScan_001 (Stage 18 of 49)	00-jEL5VsHFbaXzrkPKy5syBF
97273		Cell	0.000	1.000	692	14	siRNA-IMPa4-25 PSF-A488 IMPa4-A546 DAPI 8C2-siRNA-IMP-a2-a4 V2.00	0	29+. siRNA-IMPa4-25 PSF-A488 DAPI IMPa4-A546_r_TileScan_001 (Stage 18 of 49)	00-jEL5VsHFbaXzrkPKy5syBF
161822		Cell	0.000	1.000	693	15	siRNA-IMPa4-25 PSF-A488 IMPa4-A546 DAPI 8C2-siRNA-IMP-a2-a4 V2.00	0	29+. siRNA-IMPa4-25 PSF-A488 DAPI IMPa4-A546_r_TileScan_001 (Stage 18 of 49)	00-jEL5VsHFbaXzrkPKy5syBF
163540		Cell	0.000	1.000	694	16	siRNA-IMPa4-25 PSF-A488 IMPa4-A546 DAPI 8C2-siRNA-IMP-a2-a4 V2.00	0	29+. siRNA-IMPa4-25 PSF-A488 DAPI IMPa4-A546_r_TileScan_001 (Stage 18 of 49)	00-jEL5VsHFbaXzrkPKy5syBF
116289		Cell	0.000	1.000	695	17	siRNA-IMPa4-25 PSF-A488 IMPa4-A546 DAPI 8C2-siRNA-IMP-a2-a4 V2.00	0	29+. siRNA-IMPa4-25 PSF-A488 DAPI IMPa4-A546_r_TileScan_001 (Stage 18 of 49)	00-jEL5VsHFbaXzrkPKy5syBF
244811		Cell	0.000	1.000	696	18	siRNA-IMPa4-25 PSF-A488 IMPa4-A546 DAPI 8C2-siRNA-IMP-a2-a4 V2.00	0	29+. siRNA-IMPa4-25 PSF-A488 DAPI IMPa4-A546_r_TileScan_001 (Stage 18 of 49)	00-jEL5VsHFbaXzrkPKy5syBF
303399		Cell	0.000	1.000	697	19	siRNA-IMPa4-25 PSF-A488 IMPa4-A546 DAPI 8C2-siRNA-IMP-a2-a4 V2.00	0	29+. siRNA-IMPa4-25 PSF-A488 DAPI IMPa4-A546_r_TileScan_001 (Stage 18 of 49)	00-jEL5VsHFbaXzrkPKy5syBF
150108		Cell	0.000	1.000	698	20	siRNA-IMPa4-25 PSF-A488 IMPa4-A546 DAPI 8C2-siRNA-IMP-a2-a4 V2.00	0	29+. siRNA-IMPa4-25 PSF-A488 DAPI IMPa4-A546_r_TileScan_001 (Stage 18 of 49)	00-jEL5VsHFbaXzrkPKy5syBF
158870		Cell	0.000	1.000	699	21	siRNA-IMPa4-25 PSF-A488 IMPa4-A546 DAPI 8C2-siRNA-IMP-a2-a4 V2.00	0	29+. siRNA-IMPa4-25 PSF-A488 DAPI IMPa4-A546_r_TileScan_001 (Stage 18 of 49)	00-jEL5VsHFbaXzrkPKy5syBF
303648		Cell	0.000	1.000	700	22	siRNA-IMPa4-25 PSF-A488 IMPa4-A546 DAPI 8C2-siRNA-IMP-a2-a4 V2.00	0	29+. siRNA-IMPa4-25 PSF-A488 DAPI IMPa4-A546_r_TileScan_001 (Stage 18 of 49)	00-jEL5VsHFbaXzrkPKy5syBF
136272		Cell	0.000	1.000	701	23	siRNA-IMPa4-25 PSF-A488 IMPa4-A546 DAPI 8C2-siRNA-IMP-a2-a4 V2.00	0	29+. siRNA-IMPa4-25 PSF-A488 DAPI IMPa4-A546_r_TileScan_001 (Stage 18 of 49)	00-jEL5VsHFbaXzrkPKy5syBF
69731		Cell	0.000	1.000	702	24	siRNA-IMPa4-25 PSF-A488 IMPa4-A546 DAPI 8C2-siRNA-IMP-a2-a4 V2.00	0	29+. siRNA-IMPa4-25 PSF-A488 DAPI IMPa4-A546_r_TileScan_001 (Stage 18 of 49)	00-jEL5VsHFbaXzrkPKy5syBF
199669		Cell	0.000	1.000	703	25	siRNA-IMPa4-25 PSF-A488 IMPa4-A546 DAPI 8C2-siRNA-IMP-a2-a4 V2.00	0	29+. siRNA-IMPa4-25 PSF-A488 DAPI IMPa4-A546_r_TileScan_001 (Stage 18 of 49)	00-jEL5VsHFbaXzrkPKy5syBF
191728		Cell	0.000	1.000	704	26	siRNA-IMPa4-25 PSF-A488 IMPa4-A546 DAPI 8C2-siRNA-IMP-a2-a4 V2.00	0	29+. siRNA-IMPa4-25 PSF-A488 DAPI IMPa4-A546_r_TileScan_001 (Stage 18 of 49)	00-jEL5VsHFbaXzrkPKy5syBF
148673		Cell	0.000	1.000	705	27	siRNA-IMPa4-25 PSF-A488 IMPa4-A546 DAPI 8C2-siRNA-IMP-a2-a4 V2.00	0	29+. siRNA-IMPa4-25 PSF-A488 DAPI IMPa4-A546_r_TileScan_001 (Stage 18 of 49)	00-jEL5VsHFbaXzrkPKy5syBF
104020		Cell	0.000	1.000	706	28	siRNA-IMPa4-25 PSF-A488 IMPa4-A546 DAPI 8C2-siRNA-IMP-a2-a4 V2.00	0	29+. siRNA-IMPa4-25 PSF-A488 DAPI IMPa4-A546_r_TileScan_001 (Stage 18 of 49)	00-jEL5VsHFbaXzrkPKy5syBF
405159		Cell	0.000	1.000	707	29	siRNA-IMPa4-25 PSF-A488 IMPa4-A546 DAPI 8C2-siRNA-IMP-a2-a4 V2.00	0	29+. siRNA-IMPa4-25 PSF-A488 DAPI IMPa4-A546_r_TileScan_001 (Stage 18 of 49)	00-jEL5VsHFbaXzrkPKy5syBF
98830		Cell	0.000	1.000	708	0	siRNA-IMPa4-25 PSF-A488 IMPa4-A546 DAPI 8C2-siRNA-IMP-a2-a4 V2.00	0	29+. siRNA-IMPa4-25 PSF-A488 DAPI IMPa4-A546_s_TileScan_001 (Stage 19 of 49)	00-59a9VfXBJpj9iKDreuKVTD
201183		Cell	0.000	1.000	709	1	siRNA-IMPa4-25 PSF-A488 IMPa4-A546 DAPI 8C2-siRNA-IMP-a2-a4 V2.00	0	29+. siRNA-IMPa4-25 PSF-A488 DAPI IMPa4-A546_s_TileScan_001 (Stage 19 of 49)	00-59a9VfXBJpj9iKDreuKVTD
88831		Cell	0.000	1.000	710	2	siRNA-IMPa4-25 PSF-A488 IMPa4-A546 DAPI 8C2-siRNA-IMP-a2-a4 V2.00	0	29+. siRNA-IMPa4-25 PSF-A488 DAPI IMPa4-A546_s_TileScan_001 (Stage 19 of 49)	00-59a9VfXBJpj9iKDreuKVTD
212766		Cell	0.000	1.000	711	3	siRNA-IMPa4-25 PSF-A488 IMPa4-A546 DAPI 8C2-siRNA-IMP-a2-a4 V2.00	0	29+. siRNA-IMPa4-25 PSF-A488 DAPI IMPa4-A546_s_TileScan_001 (Stage 19 of 49)	00-59a9VfXBJpj9iKDreuKVTD
181068		Cell	0.000	1.000	712	4	siRNA-IMPa4-25 PSF-A488 IMPa4-A546 DAPI 8C2-siRNA-IMP-a2-a4 V2.00	0	29+. siRNA-IMPa4-25 PSF-A488 DAPI IMPa4-A546_s_TileScan_001 (Stage 19 of 49)	00-59a9VfXBJpj9iKDreuKVTD
331642		Cell	0.000	1.000	713	5	siRNA-IMPa4-25 PSF-A488 IMPa4-A546 DAPI 8C2-siRNA-IMP-a2-a4 V2.00	0	29+. siRNA-IMPa4-25 PSF-A488 DAPI IMPa4-A546_s_TileScan_001 (Stage 19 of 49)	00-59a9VfXBJpj9iKDreuKVTD
67322		Cell	0.000	1.000	714	6	siRNA-IMPa4-25 PSF-A488 IMPa4-A546 DAPI 8C2-siRNA-IMP-a2-a4 V2.00	0	29+. siRNA-IMPa4-25 PSF-A488 DAPI IMPa4-A546_s_TileScan_001 (Stage 19 of 49)	00-59a9VfXBJpj9iKDreuKVTD
31610		Cell	0.000	1.000	715	7	siRNA-IMPa4-25 PSF-A488 IMPa4-A546 DAPI 8C2-siRNA-IMP-a2-a4 V2.00	0	29+. siRNA-IMPa4-25 PSF-A488 DAPI IMPa4-A546_s_TileScan_001 (Stage 19 of 49)	00-59a9VfXBJpj9iKDreuKVTD
56889		Cell	0.000	1.000	716	8	siRNA-IMPa4-25 PSF-A488 IMPa4-A546 DAPI 8C2-siRNA-IMP-a2-a4 V2.00	0	29+. siRNA-IMPa4-25 PSF-A488 DAPI IMPa4-A546_s_TileScan_001 (Stage 19 of 49)	00-59a9VfXBJpj9iKDreuKVTD
41982		Cell	0.000	1.000	717	9	siRNA-IMPa4-25 PSF-A488 IMPa4-A546 DAPI 8C2-siRNA-IMP-a2-a4 V2.00	0	29+. siRNA-IMPa4-25 PSF-A488 DAPI IMPa4-A546_s_TileScan_001 (Stage 19 of 49)	00-59a9VfXBJpj9iKDreuKVTD
528054		Cell	0.000	1.000	718	10	siRNA-IMPa4-25 PSF-A488 IMPa4-A546 DAPI 8C2-siRNA-IMP-a2-a4 V2.00	0	29+. siRNA-IMPa4-25 PSF-A488 DAPI IMPa4-A546_s_TileScan_001 (Stage 19 of 49)	00-59a9VfXBJpj9iKDreuKVTD
352911		Cell	0.000	1.000	719	11	siRNA-IMPa4-25 PSF-A488 IMPa4-A546 DAPI 8C2-siRNA-IMP-a2-a4 V2.00	0	29+. siRNA-IMPa4-25 PSF-A488 DAPI IMPa4-A546_s_TileScan_001 (Stage 19 of 49)	00-59a9VfXBJpj9iKDreuKVTD
533741		Cell	0.000	1.000	720	12	siRNA-IMPa4-25 PSF-A488 IMPa4-A546 DAPI 8C2-siRNA-IMP-a2-a4 V2.00	0	29+. siRNA-IMPa4-25 PSF-A488 DAPI IMPa4-A546_s_TileScan_001 (Stage 19 of 49)	00-59a9VfXBJpj9iKDreuKVTD
137516		Cell	0.000	1.000	721	13	siRNA-IMPa4-25 PSF-A488 IMPa4-A546 DAPI 8C2-siRNA-IMP-a2-a4 V2.00	0	29+. siRNA-IMPa4-25 PSF-A488 DAPI IMPa4-A546_s_TileScan_001 (Stage 19 of 49)	00-59a9VfXBJpj9iKDreuKVTD
255473		Cell	0.000	1.000	722	14	siRNA-IMPa4-25 PSF-A488 IMPa4-A546 DAPI 8C2-siRNA-IMP-a2-a4 V2.00	0	29+. siRNA-IMPa4-25 PSF-A488 DAPI IMPa4-A546_s_TileScan_001 (Stage 19 of 49)	00-59a9VfXBJpj9iKDreuKVTD
249469		Cell	0.000	1.000	723	15	siRNA-IMPa4-25 PSF-A488 IMPa4-A546 DAPI 8C2-siRNA-IMP-a2-a4 V2.00	0	29+. siRNA-IMPa4-25 PSF-A488 DAPI IMPa4-A546_s_TileScan_001 (Stage 19 of 49)	00-59a9VfXBJpj9iKDreuKVTD
277543		Cell	0.000	1.000	724	16	siRNA-IMPa4-25 PSF-A488 IMPa4-A546 DAPI 8C2-siRNA-IMP-a2-a4 V2.00	0	29+. siRNA-IMPa4-25 PSF-A488 DAPI IMPa4-A546_s_TileScan_001 (Stage 19 of 49)	00-59a9VfXBJpj9iKDreuKVTD
271014		Cell	0.000	1.000	725	17	siRNA-IMPa4-25 PSF-A488 IMPa4-A546 DAPI 8C2-siRNA-IMP-a2-a4 V2.00	0	29+. siRNA-IMPa4-25 PSF-A488 DAPI IMPa4-A546_s_TileScan_001 (Stage 19 of 49)	00-59a9VfXBJpj9iKDreuKVTD
154993		Cell	0.000	1.000	726	18	siRNA-IMPa4-25 PSF-A488 IMPa4-A546 DAPI 8C2-siRNA-IMP-a2-a4 V2.00	0	29+. siRNA-IMPa4-25 PSF-A488 DAPI IMPa4-A546_s_TileScan_001 (Stage 19 of 49)	00-59a9VfXBJpj9iKDreuKVTD
114875		Cell	0.000	1.000	727	19	siRNA-IMPa4-25 PSF-A488 IMPa4-A546 DAPI 8C2-siRNA-IMP-a2-a4 V2.00	0	29+. siRNA-IMPa4-25 PSF-A488 DAPI IMPa4-A546_s_TileScan_001 (Stage 19 of 49)	00-59a9VfXBJpj9iKDreuKVTD
330356		Cell	0.000	1.000	728	20	siRNA-IMPa4-25 PSF-A488 IMPa4-A546 DAPI 8C2-siRNA-IMP-a2-a4 V2.00	0	29+. siRNA-IMPa4-25 PSF-A488 DAPI IMPa4-A546_s_TileScan_001 (Stage 19 of 49)	00-59a9VfXBJpj9iKDreuKVTD
38172		Cell	0.000	1.000	729	21	siRNA-IMPa4-25 PSF-A488 IMPa4-A546 DAPI 8C2-siRNA-IMP-a2-a4 V2.00	0	29+. siRNA-IMPa4-25 PSF-A488 DAPI IMPa4-A546_s_TileScan_001 (Stage 19 of 49)	00-59a9VfXBJpj9iKDreuKVTD
24900		Cell	0.000	1.000	730	22	siRNA-IMPa4-25 PSF-A488 IMPa4-A546 DAPI 8C2-siRNA-IMP-a2-a4 V2.00	0	29+. siRNA-IMPa4-25 PSF-A488 DAPI IMPa4-A546_s_TileScan_001 (Stage 19 of 49)	00-59a9VfXBJpj9iKDreuKVTD
243893		Cell	0.000	1.000	731	23	siRNA-IMPa4-25 PSF-A488 IMPa4-A546 DAPI 8C2-siRNA-IMP-a2-a4 V2.00	0	29+. siRNA-IMPa4-25 PSF-A488 DAPI IMPa4-A546_s_TileScan_001 (Stage 19 of 49)	00-59a9VfXBJpj9iKDreuKVTD
354319		Cell	0.000	1.000	732	24	siRNA-IMPa4-25 PSF-A488 IMPa4-A546 DAPI 8C2-siRNA-IMP-a2-a4 V2.00	0	29+. siRNA-IMPa4-25 PSF-A488 DAPI IMPa4-A546_s_TileScan_001 (Stage 19 of 49)	00-59a9VfXBJpj9iKDreuKVTD
104694		Cell	0.000	1.000	733	25	siRNA-IMPa4-25 PSF-A488 IMPa4-A546 DAPI 8C2-siRNA-IMP-a2-a4 V2.00	0	29+. siRNA-IMPa4-25 PSF-A488 DAPI IMPa4-A546_s_TileScan_001 (Stage 19 of 49)	00-59a9VfXBJpj9iKDreuKVTD
91566		Cell	0.000	1.000	734	0	siRNA-IMPa4-25 PSF-A488 IMPa4-A546 DAPI 8C2-siRNA-IMP-a2-a4 V2.00	0	29+. siRNA-IMPa4-25 PSF-A488 DAPI IMPa4-A546_t_TileScan_001 (Stage 20 of 49)	00-RwKo4vsJBozyBHSSUZPLnJ
357615		Cell	0.000	1.000	735	1	siRNA-IMPa4-25 PSF-A488 IMPa4-A546 DAPI 8C2-siRNA-IMP-a2-a4 V2.00	0	29+. siRNA-IMPa4-25 PSF-A488 DAPI IMPa4-A546_t_TileScan_001 (Stage 20 of 49)	00-RwKo4vsJBozyBHSSUZPLnJ
206994		Cell	0.000	1.000	736	2	siRNA-IMPa4-25 PSF-A488 IMPa4-A546 DAPI 8C2-siRNA-IMP-a2-a4 V2.00	0	29+. siRNA-IMPa4-25 PSF-A488 DAPI IMPa4-A546_t_TileScan_001 (Stage 20 of 49)	00-RwKo4vsJBozyBHSSUZPLnJ
265303		Cell	0.000	1.000	737	3	siRNA-IMPa4-25 PSF-A488 IMPa4-A546 DAPI 8C2-siRNA-IMP-a2-a4 V2.00	0	29+. siRNA-IMPa4-25 PSF-A488 DAPI IMPa4-A546_t_TileScan_001 (Stage 20 of 49)	00-RwKo4vsJBozyBHSSUZPLnJ
237465		Cell	0.000	1.000	738	4	siRNA-IMPa4-25 PSF-A488 IMPa4-A546 DAPI 8C2-siRNA-IMP-a2-a4 V2.00	0	29+. siRNA-IMPa4-25 PSF-A488 DAPI IMPa4-A546_t_TileScan_001 (Stage 20 of 49)	00-RwKo4vsJBozyBHSSUZPLnJ
427148		Cell	0.000	1.000	739	5	siRNA-IMPa4-25 PSF-A488 IMPa4-A546 DAPI 8C2-siRNA-IMP-a2-a4 V2.00	0	29+. siRNA-IMPa4-25 PSF-A488 DAPI IMPa4-A546_t_TileScan_001 (Stage 20 of 49)	00-RwKo4vsJBozyBHSSUZPLnJ
202817		Cell	0.000	1.000	740	6	siRNA-IMPa4-25 PSF-A488 IMPa4-A546 DAPI 8C2-siRNA-IMP-a2-a4 V2.00	0	29+. siRNA-IMPa4-25 PSF-A488 DAPI IMPa4-A546_t_TileScan_001 (Stage 20 of 49)	00-RwKo4vsJBozyBHSSUZPLnJ
31146		Cell	0.000	1.000	741	0	siRNA-IMPa4-25 PSF-A488 IMPa4-A546 DAPI 8C2-siRNA-IMP-a2-a4 V2.00	0	29+. siRNA-IMPa4-25 PSF-A488 DAPI IMPa4-A546_u_TileScan_001 (Stage 21 of 49)	00-GPnC6cUbXtiGLtj4pfDSd5
263537		Cell	0.000	1.000	742	1	siRNA-IMPa4-25 PSF-A488 IMPa4-A546 DAPI 8C2-siRNA-IMP-a2-a4 V2.00	0	29+. siRNA-IMPa4-25 PSF-A488 DAPI IMPa4-A546_u_TileScan_001 (Stage 21 of 49)	00-GPnC6cUbXtiGLtj4pfDSd5
365203		Cell	0.000	1.000	743	2	siRNA-IMPa4-25 PSF-A488 IMPa4-A546 DAPI 8C2-siRNA-IMP-a2-a4 V2.00	0	29+. siRNA-IMPa4-25 PSF-A488 DAPI IMPa4-A546_u_TileScan_001 (Stage 21 of 49)	00-GPnC6cUbXtiGLtj4pfDSd5
135044		Cell	0.000	1.000	744	3	siRNA-IMPa4-25 PSF-A488 IMPa4-A546 DAPI 8C2-siRNA-IMP-a2-a4 V2.00	0	29+. siRNA-IMPa4-25 PSF-A488 DAPI IMPa4-A546_u_TileScan_001 (Stage 21 of 49)	00-GPnC6cUbXtiGLtj4pfDSd5
140505		Cell	0.000	1.000	745	4	siRNA-IMPa4-25 PSF-A488 IMPa4-A546 DAPI 8C2-siRNA-IMP-a2-a4 V2.00	0	29+. siRNA-IMPa4-25 PSF-A488 DAPI IMPa4-A546_u_TileScan_001 (Stage 21 of 49)	00-GPnC6cUbXtiGLtj4pfDSd5
257392		Cell	0.000	1.000	746	5	siRNA-IMPa4-25 PSF-A488 IMPa4-A546 DAPI 8C2-siRNA-IMP-a2-a4 V2.00	0	29+. siRNA-IMPa4-25 PSF-A488 DAPI IMPa4-A546_u_TileScan_001 (Stage 21 of 49)	00-GPnC6cUbXtiGLtj4pfDSd5
88459		Cell	0.000	1.000	747	6	siRNA-IMPa4-25 PSF-A488 IMPa4-A546 DAPI 8C2-siRNA-IMP-a2-a4 V2.00	0	29+. siRNA-IMPa4-25 PSF-A488 DAPI IMPa4-A546_u_TileScan_001 (Stage 21 of 49)	00-GPnC6cUbXtiGLtj4pfDSd5
325138		Cell	0.000	1.000	748	7	siRNA-IMPa4-25 PSF-A488 IMPa4-A546 DAPI 8C2-siRNA-IMP-a2-a4 V2.00	0	29+. siRNA-IMPa4-25 PSF-A488 DAPI IMPa4-A546_u_TileScan_001 (Stage 21 of 49)	00-GPnC6cUbXtiGLtj4pfDSd5
98844		Cell	0.000	1.000	749	8	siRNA-IMPa4-25 PSF-A488 IMPa4-A546 DAPI 8C2-siRNA-IMP-a2-a4 V2.00	0	29+. siRNA-IMPa4-25 PSF-A488 DAPI IMPa4-A546_u_TileScan_001 (Stage 21 of 49)	00-GPnC6cUbXtiGLtj4pfDSd5
405233		Cell	0.000	1.000	750	9	siRNA-IMPa4-25 PSF-A488 IMPa4-A546 DAPI 8C2-siRNA-IMP-a2-a4 V2.00	0	29+. siRNA-IMPa4-25 PSF-A488 DAPI IMPa4-A546_u_TileScan_001 (Stage 21 of 49)	00-GPnC6cUbXtiGLtj4pfDSd5
119086		Cell	0.000	1.000	751	0	siRNA-IMPa4-25 PSF-A488 IMPa4-A546 DAPI 8C2-siRNA-IMP-a2-a4 V2.00	0	29+. siRNA-IMPa4-25 PSF-A488 DAPI IMPa4-A546_v_TileScan_001 (Stage 22 of 49)	00-qfQ8JuMuKXxxVkp3HomLNX
137261		Cell	0.000	1.000	752	1	siRNA-IMPa4-25 PSF-A488 IMPa4-A546 DAPI 8C2-siRNA-IMP-a2-a4 V2.00	0	29+. siRNA-IMPa4-25 PSF-A488 DAPI IMPa4-A546_v_TileScan_001 (Stage 22 of 49)	00-qfQ8JuMuKXxxVkp3HomLNX
238865		Cell	0.000	1.000	753	2	siRNA-IMPa4-25 PSF-A488 IMPa4-A546 DAPI 8C2-siRNA-IMP-a2-a4 V2.00	0	29+. siRNA-IMPa4-25 PSF-A488 DAPI IMPa4-A546_v_TileScan_001 (Stage 22 of 49)	00-qfQ8JuMuKXxxVkp3HomLNX
132482		Cell	0.000	1.000	754	3	siRNA-IMPa4-25 PSF-A488 IMPa4-A546 DAPI 8C2-siRNA-IMP-a2-a4 V2.00	0	29+. siRNA-IMPa4-25 PSF-A488 DAPI IMPa4-A546_v_TileScan_001 (Stage 22 of 49)	00-qfQ8JuMuKXxxVkp3HomLNX
129071		Cell	0.000	1.000	755	4	siRNA-IMPa4-25 PSF-A488 IMPa4-A546 DAPI 8C2-siRNA-IMP-a2-a4 V2.00	0	29+. siRNA-IMPa4-25 PSF-A488 DAPI IMPa4-A546_v_TileScan_001 (Stage 22 of 49)	00-qfQ8JuMuKXxxVkp3HomLNX
198090		Cell	0.000	1.000	756	5	siRNA-IMPa4-25 PSF-A488 IMPa4-A546 DAPI 8C2-siRNA-IMP-a2-a4 V2.00	0	29+. siRNA-IMPa4-25 PSF-A488 DAPI IMPa4-A546_v_TileScan_001 (Stage 22 of 49)	00-qfQ8JuMuKXxxVkp3HomLNX
271253		Cell	0.000	1.000	757	6	siRNA-IMPa4-25 PSF-A488 IMPa4-A546 DAPI 8C2-siRNA-IMP-a2-a4 V2.00	0	29+. siRNA-IMPa4-25 PSF-A488 DAPI IMPa4-A546_v_TileScan_001 (Stage 22 of 49)	00-qfQ8JuMuKXxxVkp3HomLNX
373865		Cell	0.000	1.000	758	7	siRNA-IMPa4-25 PSF-A488 IMPa4-A546 DAPI 8C2-siRNA-IMP-a2-a4 V2.00	0	29+. siRNA-IMPa4-25 PSF-A488 DAPI IMPa4-A546_v_TileScan_001 (Stage 22 of 49)	00-qfQ8JuMuKXxxVkp3HomLNX
198486		Cell	0.000	1.000	759	8	siRNA-IMPa4-25 PSF-A488 IMPa4-A546 DAPI 8C2-siRNA-IMP-a2-a4 V2.00	0	29+. siRNA-IMPa4-25 PSF-A488 DAPI IMPa4-A546_v_TileScan_001 (Stage 22 of 49)	00-qfQ8JuMuKXxxVkp3HomLNX
41779		Cell	0.000	1.000	760	9	siRNA-IMPa4-25 PSF-A488 IMPa4-A546 DAPI 8C2-siRNA-IMP-a2-a4 V2.00	0	29+. siRNA-IMPa4-25 PSF-A488 DAPI IMPa4-A546_v_TileScan_001 (Stage 22 of 49)	00-qfQ8JuMuKXxxVkp3HomLNX
202752		Cell	0.000	1.000	761	10	siRNA-IMPa4-25 PSF-A488 IMPa4-A546 DAPI 8C2-siRNA-IMP-a2-a4 V2.00	0	29+. siRNA-IMPa4-25 PSF-A488 DAPI IMPa4-A546_v_TileScan_001 (Stage 22 of 49)	00-qfQ8JuMuKXxxVkp3HomLNX
116723		Cell	0.000	1.000	762	11	siRNA-IMPa4-25 PSF-A488 IMPa4-A546 DAPI 8C2-siRNA-IMP-a2-a4 V2.00	0	29+. siRNA-IMPa4-25 PSF-A488 DAPI IMPa4-A546_v_TileScan_001 (Stage 22 of 49)	00-qfQ8JuMuKXxxVkp3HomLNX
289884		Cell	0.000	1.000	763	12	siRNA-IMPa4-25 PSF-A488 IMPa4-A546 DAPI 8C2-siRNA-IMP-a2-a4 V2.00	0	29+. siRNA-IMPa4-25 PSF-A488 DAPI IMPa4-A546_v_TileScan_001 (Stage 22 of 49)	00-qfQ8JuMuKXxxVkp3HomLNX
183804		Cell	0.000	1.000	764	13	siRNA-IMPa4-25 PSF-A488 IMPa4-A546 DAPI 8C2-siRNA-IMP-a2-a4 V2.00	0	29+. siRNA-IMPa4-25 PSF-A488 DAPI IMPa4-A546_v_TileScan_001 (Stage 22 of 49)	00-qfQ8JuMuKXxxVkp3HomLNX
147017		Cell	0.000	1.000	765	14	siRNA-IMPa4-25 PSF-A488 IMPa4-A546 DAPI 8C2-siRNA-IMP-a2-a4 V2.00	0	29+. siRNA-IMPa4-25 PSF-A488 DAPI IMPa4-A546_v_TileScan_001 (Stage 22 of 49)	00-qfQ8JuMuKXxxVkp3HomLNX
63819		Cell	0.000	1.000	766	15	siRNA-IMPa4-25 PSF-A488 IMPa4-A546 DAPI 8C2-siRNA-IMP-a2-a4 V2.00	0	29+. siRNA-IMPa4-25 PSF-A488 DAPI IMPa4-A546_v_TileScan_001 (Stage 22 of 49)	00-qfQ8JuMuKXxxVkp3HomLNX
174504		Cell	0.000	1.000	767	16	siRNA-IMPa4-25 PSF-A488 IMPa4-A546 DAPI 8C2-siRNA-IMP-a2-a4 V2.00	0	29+. siRNA-IMPa4-25 PSF-A488 DAPI IMPa4-A546_v_TileScan_001 (Stage 22 of 49)	00-qfQ8JuMuKXxxVkp3HomLNX
271412		Cell	0.000	1.000	768	17	siRNA-IMPa4-25 PSF-A488 IMPa4-A546 DAPI 8C2-siRNA-IMP-a2-a4 V2.00	0	29+. siRNA-IMPa4-25 PSF-A488 DAPI IMPa4-A546_v_TileScan_001 (Stage 22 of 49)	00-qfQ8JuMuKXxxVkp3HomLNX
339306		Cell	0.000	1.000	769	18	siRNA-IMPa4-25 PSF-A488 IMPa4-A546 DAPI 8C2-siRNA-IMP-a2-a4 V2.00	0	29+. siRNA-IMPa4-25 PSF-A488 DAPI IMPa4-A546_v_TileScan_001 (Stage 22 of 49)	00-qfQ8JuMuKXxxVkp3HomLNX
112109		Cell	0.000	1.000	770	19	siRNA-IMPa4-25 PSF-A488 IMPa4-A546 DAPI 8C2-siRNA-IMP-a2-a4 V2.00	0	29+. siRNA-IMPa4-25 PSF-A488 DAPI IMPa4-A546_v_TileScan_001 (Stage 22 of 49)	00-qfQ8JuMuKXxxVkp3HomLNX
314299		Cell	0.000	1.000	771	20	siRNA-IMPa4-25 PSF-A488 IMPa4-A546 DAPI 8C2-siRNA-IMP-a2-a4 V2.00	0	29+. siRNA-IMPa4-25 PSF-A488 DAPI IMPa4-A546_v_TileScan_001 (Stage 22 of 49)	00-qfQ8JuMuKXxxVkp3HomLNX
211391		Cell	0.000	1.000	772	21	siRNA-IMPa4-25 PSF-A488 IMPa4-A546 DAPI 8C2-siRNA-IMP-a2-a4 V2.00	0	29+. siRNA-IMPa4-25 PSF-A488 DAPI IMPa4-A546_v_TileScan_001 (Stage 22 of 49)	00-qfQ8JuMuKXxxVkp3HomLNX
101839		Cell	0.000	1.000	773	22	siRNA-IMPa4-25 PSF-A488 IMPa4-A546 DAPI 8C2-siRNA-IMP-a2-a4 V2.00	0	29+. siRNA-IMPa4-25 PSF-A488 DAPI IMPa4-A546_v_TileScan_001 (Stage 22 of 49)	00-qfQ8JuMuKXxxVkp3HomLNX
109737		Cell	0.000	1.000	774	23	siRNA-IMPa4-25 PSF-A488 IMPa4-A546 DAPI 8C2-siRNA-IMP-a2-a4 V2.00	0	29+. siRNA-IMPa4-25 PSF-A488 DAPI IMPa4-A546_v_TileScan_001 (Stage 22 of 49)	00-qfQ8JuMuKXxxVkp3HomLNX
122482		Cell	0.000	1.000	775	24	siRNA-IMPa4-25 PSF-A488 IMPa4-A546 DAPI 8C2-siRNA-IMP-a2-a4 V2.00	0	29+. siRNA-IMPa4-25 PSF-A488 DAPI IMPa4-A546_v_TileScan_001 (Stage 22 of 49)	00-qfQ8JuMuKXxxVkp3HomLNX
65849		Cell	0.000	1.000	776	0	siRNA-IMPa4-25 PSF-A488 IMPa4-A546 DAPI 8C2-siRNA-IMP-a2-a4 V2.00	0	29+. siRNA-IMPa4-25 PSF-A488 DAPI IMPa4-A546_w_TileScan_001 (Stage 23 of 49)	00-n4daJDdewpyoBf833DFw5T
230927		Cell	0.000	1.000	777	1	siRNA-IMPa4-25 PSF-A488 IMPa4-A546 DAPI 8C2-siRNA-IMP-a2-a4 V2.00	0	29+. siRNA-IMPa4-25 PSF-A488 DAPI IMPa4-A546_w_TileScan_001 (Stage 23 of 49)	00-n4daJDdewpyoBf833DFw5T
211227		Cell	0.000	1.000	778	2	siRNA-IMPa4-25 PSF-A488 IMPa4-A546 DAPI 8C2-siRNA-IMP-a2-a4 V2.00	0	29+. siRNA-IMPa4-25 PSF-A488 DAPI IMPa4-A546_w_TileScan_001 (Stage 23 of 49)	00-n4daJDdewpyoBf833DFw5T
44845		Cell	0.000	1.000	779	3	siRNA-IMPa4-25 PSF-A488 IMPa4-A546 DAPI 8C2-siRNA-IMP-a2-a4 V2.00	0	29+. siRNA-IMPa4-25 PSF-A488 DAPI IMPa4-A546_w_TileScan_001 (Stage 23 of 49)	00-n4daJDdewpyoBf833DFw5T
171329		Cell	0.000	1.000	780	4	siRNA-IMPa4-25 PSF-A488 IMPa4-A546 DAPI 8C2-siRNA-IMP-a2-a4 V2.00	0	29+. siRNA-IMPa4-25 PSF-A488 DAPI IMPa4-A546_w_TileScan_001 (Stage 23 of 49)	00-n4daJDdewpyoBf833DFw5T
146877		Cell	0.000	1.000	781	5	siRNA-IMPa4-25 PSF-A488 IMPa4-A546 DAPI 8C2-siRNA-IMP-a2-a4 V2.00	0	29+. siRNA-IMPa4-25 PSF-A488 DAPI IMPa4-A546_w_TileScan_001 (Stage 23 of 49)	00-n4daJDdewpyoBf833DFw5T
672184		Cell	0.000	1.000	782	6	siRNA-IMPa4-25 PSF-A488 IMPa4-A546 DAPI 8C2-siRNA-IMP-a2-a4 V2.00	0	29+. siRNA-IMPa4-25 PSF-A488 DAPI IMPa4-A546_w_TileScan_001 (Stage 23 of 49)	00-n4daJDdewpyoBf833DFw5T
77639		Cell	0.000	1.000	783	7	siRNA-IMPa4-25 PSF-A488 IMPa4-A546 DAPI 8C2-siRNA-IMP-a2-a4 V2.00	0	29+. siRNA-IMPa4-25 PSF-A488 DAPI IMPa4-A546_w_TileScan_001 (Stage 23 of 49)	00-n4daJDdewpyoBf833DFw5T
360771		Cell	0.000	1.000	784	8	siRNA-IMPa4-25 PSF-A488 IMPa4-A546 DAPI 8C2-siRNA-IMP-a2-a4 V2.00	0	29+. siRNA-IMPa4-25 PSF-A488 DAPI IMPa4-A546_w_TileScan_001 (Stage 23 of 49)	00-n4daJDdewpyoBf833DFw5T
219121		Cell	0.000	1.000	785	9	siRNA-IMPa4-25 PSF-A488 IMPa4-A546 DAPI 8C2-siRNA-IMP-a2-a4 V2.00	0	29+. siRNA-IMPa4-25 PSF-A488 DAPI IMPa4-A546_w_TileScan_001 (Stage 23 of 49)	00-n4daJDdewpyoBf833DFw5T
527033		Cell	0.000	1.000	786	10	siRNA-IMPa4-25 PSF-A488 IMPa4-A546 DAPI 8C2-siRNA-IMP-a2-a4 V2.00	0	29+. siRNA-IMPa4-25 PSF-A488 DAPI IMPa4-A546_w_TileScan_001 (Stage 23 of 49)	00-n4daJDdewpyoBf833DFw5T
63300		Cell	0.000	1.000	787	11	siRNA-IMPa4-25 PSF-A488 IMPa4-A546 DAPI 8C2-siRNA-IMP-a2-a4 V2.00	0	29+. siRNA-IMPa4-25 PSF-A488 DAPI IMPa4-A546_w_TileScan_001 (Stage 23 of 49)	00-n4daJDdewpyoBf833DFw5T
128561		Cell	0.000	1.000	788	12	siRNA-IMPa4-25 PSF-A488 IMPa4-A546 DAPI 8C2-siRNA-IMP-a2-a4 V2.00	0	29+. siRNA-IMPa4-25 PSF-A488 DAPI IMPa4-A546_w_TileScan_001 (Stage 23 of 49)	00-n4daJDdewpyoBf833DFw5T
828008		Cell	0.000	1.000	789	13	siRNA-IMPa4-25 PSF-A488 IMPa4-A546 DAPI 8C2-siRNA-IMP-a2-a4 V2.00	0	29+. siRNA-IMPa4-25 PSF-A488 DAPI IMPa4-A546_w_TileScan_001 (Stage 23 of 49)	00-n4daJDdewpyoBf833DFw5T
176022		Cell	0.000	1.000	790	14	siRNA-IMPa4-25 PSF-A488 IMPa4-A546 DAPI 8C2-siRNA-IMP-a2-a4 V2.00	0	29+. siRNA-IMPa4-25 PSF-A488 DAPI IMPa4-A546_w_TileScan_001 (Stage 23 of 49)	00-n4daJDdewpyoBf833DFw5T
306522		Cell	0.000	1.000	791	15	siRNA-IMPa4-25 PSF-A488 IMPa4-A546 DAPI 8C2-siRNA-IMP-a2-a4 V2.00	0	29+. siRNA-IMPa4-25 PSF-A488 DAPI IMPa4-A546_w_TileScan_001 (Stage 23 of 49)	00-n4daJDdewpyoBf833DFw5T
66168		Cell	0.000	1.000	792	16	siRNA-IMPa4-25 PSF-A488 IMPa4-A546 DAPI 8C2-siRNA-IMP-a2-a4 V2.00	0	29+. siRNA-IMPa4-25 PSF-A488 DAPI IMPa4-A546_w_TileScan_001 (Stage 23 of 49)	00-n4daJDdewpyoBf833DFw5T
188944		Cell	0.000	1.000	793	0	siRNA-IMPa4-25 PSF-A488 IMPa4-A546 DAPI 8C2-siRNA-IMP-a2-a4 V2.00	0	29+. siRNA-IMPa4-25 PSF-A488 DAPI IMPa4-A546_x_TileScan_001 (Stage 24 of 49)	00-yakgVYU5Gj27pmnEcDGriR
239201		Cell	0.000	1.000	794	1	siRNA-IMPa4-25 PSF-A488 IMPa4-A546 DAPI 8C2-siRNA-IMP-a2-a4 V2.00	0	29+. siRNA-IMPa4-25 PSF-A488 DAPI IMPa4-A546_x_TileScan_001 (Stage 24 of 49)	00-yakgVYU5Gj27pmnEcDGriR
140177		Cell	0.000	1.000	795	2	siRNA-IMPa4-25 PSF-A488 IMPa4-A546 DAPI 8C2-siRNA-IMP-a2-a4 V2.00	0	29+. siRNA-IMPa4-25 PSF-A488 DAPI IMPa4-A546_x_TileScan_001 (Stage 24 of 49)	00-yakgVYU5Gj27pmnEcDGriR
51787		Cell	0.000	1.000	796	3	siRNA-IMPa4-25 PSF-A488 IMPa4-A546 DAPI 8C2-siRNA-IMP-a2-a4 V2.00	0	29+. siRNA-IMPa4-25 PSF-A488 DAPI IMPa4-A546_x_TileScan_001 (Stage 24 of 49)	00-yakgVYU5Gj27pmnEcDGriR
127787		Cell	0.000	1.000	797	4	siRNA-IMPa4-25 PSF-A488 IMPa4-A546 DAPI 8C2-siRNA-IMP-a2-a4 V2.00	0	29+. siRNA-IMPa4-25 PSF-A488 DAPI IMPa4-A546_x_TileScan_001 (Stage 24 of 49)	00-yakgVYU5Gj27pmnEcDGriR
362795		Cell	0.000	1.000	798	5	siRNA-IMPa4-25 PSF-A488 IMPa4-A546 DAPI 8C2-siRNA-IMP-a2-a4 V2.00	0	29+. siRNA-IMPa4-25 PSF-A488 DAPI IMPa4-A546_x_TileScan_001 (Stage 24 of 49)	00-yakgVYU5Gj27pmnEcDGriR
185983		Cell	0.000	1.000	799	6	siRNA-IMPa4-25 PSF-A488 IMPa4-A546 DAPI 8C2-siRNA-IMP-a2-a4 V2.00	0	29+. siRNA-IMPa4-25 PSF-A488 DAPI IMPa4-A546_x_TileScan_001 (Stage 24 of 49)	00-yakgVYU5Gj27pmnEcDGriR
222766		Cell	0.000	1.000	800	7	siRNA-IMPa4-25 PSF-A488 IMPa4-A546 DAPI 8C2-siRNA-IMP-a2-a4 V2.00	0	29+. siRNA-IMPa4-25 PSF-A488 DAPI IMPa4-A546_x_TileScan_001 (Stage 24 of 49)	00-yakgVYU5Gj27pmnEcDGriR
106114		Cell	0.000	1.000	801	8	siRNA-IMPa4-25 PSF-A488 IMPa4-A546 DAPI 8C2-siRNA-IMP-a2-a4 V2.00	0	29+. siRNA-IMPa4-25 PSF-A488 DAPI IMPa4-A546_x_TileScan_001 (Stage 24 of 49)	00-yakgVYU5Gj27pmnEcDGriR
36215		Cell	0.000	1.000	802	9	siRNA-IMPa4-25 PSF-A488 IMPa4-A546 DAPI 8C2-siRNA-IMP-a2-a4 V2.00	0	29+. siRNA-IMPa4-25 PSF-A488 DAPI IMPa4-A546_x_TileScan_001 (Stage 24 of 49)	00-yakgVYU5Gj27pmnEcDGriR
397380		Cell	0.000	1.000	803	10	siRNA-IMPa4-25 PSF-A488 IMPa4-A546 DAPI 8C2-siRNA-IMP-a2-a4 V2.00	0	29+. siRNA-IMPa4-25 PSF-A488 DAPI IMPa4-A546_x_TileScan_001 (Stage 24 of 49)	00-yakgVYU5Gj27pmnEcDGriR
273370		Cell	0.000	1.000	804	11	siRNA-IMPa4-25 PSF-A488 IMPa4-A546 DAPI 8C2-siRNA-IMP-a2-a4 V2.00	0	29+. siRNA-IMPa4-25 PSF-A488 DAPI IMPa4-A546_x_TileScan_001 (Stage 24 of 49)	00-yakgVYU5Gj27pmnEcDGriR
119863		Cell	0.000	1.000	805	12	siRNA-IMPa4-25 PSF-A488 IMPa4-A546 DAPI 8C2-siRNA-IMP-a2-a4 V2.00	0	29+. siRNA-IMPa4-25 PSF-A488 DAPI IMPa4-A546_x_TileScan_001 (Stage 24 of 49)	00-yakgVYU5Gj27pmnEcDGriR
59636		Cell	0.000	1.000	806	13	siRNA-IMPa4-25 PSF-A488 IMPa4-A546 DAPI 8C2-siRNA-IMP-a2-a4 V2.00	0	29+. siRNA-IMPa4-25 PSF-A488 DAPI IMPa4-A546_x_TileScan_001 (Stage 24 of 49)	00-yakgVYU5Gj27pmnEcDGriR
76923		Cell	0.000	1.000	807	14	siRNA-IMPa4-25 PSF-A488 IMPa4-A546 DAPI 8C2-siRNA-IMP-a2-a4 V2.00	0	29+. siRNA-IMPa4-25 PSF-A488 DAPI IMPa4-A546_x_TileScan_001 (Stage 24 of 49)	00-yakgVYU5Gj27pmnEcDGriR
97393		Cell	0.000	1.000	808	15	siRNA-IMPa4-25 PSF-A488 IMPa4-A546 DAPI 8C2-siRNA-IMP-a2-a4 V2.00	0	29+. siRNA-IMPa4-25 PSF-A488 DAPI IMPa4-A546_x_TileScan_001 (Stage 24 of 49)	00-yakgVYU5Gj27pmnEcDGriR
33771		Cell	0.000	1.000	809	0	siRNA-IMPa4-25 PSF-A488 IMPa4-A546 DAPI 8C2-siRNA-IMP-a2-a4 V2.00	0	29+. siRNA-IMPa4-25 PSF-A488 DAPI IMPa4-A546_y_TileScan_001 (Stage 25 of 49)	00-tthuB9CwcX53Q7D6KeJ5p4
403141		Cell	0.000	1.000	810	1	siRNA-IMPa4-25 PSF-A488 IMPa4-A546 DAPI 8C2-siRNA-IMP-a2-a4 V2.00	0	29+. siRNA-IMPa4-25 PSF-A488 DAPI IMPa4-A546_y_TileScan_001 (Stage 25 of 49)	00-tthuB9CwcX53Q7D6KeJ5p4
192709		Cell	0.000	1.000	811	2	siRNA-IMPa4-25 PSF-A488 IMPa4-A546 DAPI 8C2-siRNA-IMP-a2-a4 V2.00	0	29+. siRNA-IMPa4-25 PSF-A488 DAPI IMPa4-A546_y_TileScan_001 (Stage 25 of 49)	00-tthuB9CwcX53Q7D6KeJ5p4
202627		Cell	0.000	1.000	812	3	siRNA-IMPa4-25 PSF-A488 IMPa4-A546 DAPI 8C2-siRNA-IMP-a2-a4 V2.00	0	29+. siRNA-IMPa4-25 PSF-A488 DAPI IMPa4-A546_y_TileScan_001 (Stage 25 of 49)	00-tthuB9CwcX53Q7D6KeJ5p4
311048		Cell	0.000	1.000	813	4	siRNA-IMPa4-25 PSF-A488 IMPa4-A546 DAPI 8C2-siRNA-IMP-a2-a4 V2.00	0	29+. siRNA-IMPa4-25 PSF-A488 DAPI IMPa4-A546_y_TileScan_001 (Stage 25 of 49)	00-tthuB9CwcX53Q7D6KeJ5p4
255320		Cell	0.000	1.000	814	5	siRNA-IMPa4-25 PSF-A488 IMPa4-A546 DAPI 8C2-siRNA-IMP-a2-a4 V2.00	0	29+. siRNA-IMPa4-25 PSF-A488 DAPI IMPa4-A546_y_TileScan_001 (Stage 25 of 49)	00-tthuB9CwcX53Q7D6KeJ5p4
331611		Cell	0.000	1.000	815	6	siRNA-IMPa4-25 PSF-A488 IMPa4-A546 DAPI 8C2-siRNA-IMP-a2-a4 V2.00	0	29+. siRNA-IMPa4-25 PSF-A488 DAPI IMPa4-A546_y_TileScan_001 (Stage 25 of 49)	00-tthuB9CwcX53Q7D6KeJ5p4
311235		Cell	0.000	1.000	816	7	siRNA-IMPa4-25 PSF-A488 IMPa4-A546 DAPI 8C2-siRNA-IMP-a2-a4 V2.00	0	29+. siRNA-IMPa4-25 PSF-A488 DAPI IMPa4-A546_y_TileScan_001 (Stage 25 of 49)	00-tthuB9CwcX53Q7D6KeJ5p4
294444		Cell	0.000	1.000	817	8	siRNA-IMPa4-25 PSF-A488 IMPa4-A546 DAPI 8C2-siRNA-IMP-a2-a4 V2.00	0	29+. siRNA-IMPa4-25 PSF-A488 DAPI IMPa4-A546_y_TileScan_001 (Stage 25 of 49)	00-tthuB9CwcX53Q7D6KeJ5p4
196673		Cell	0.000	1.000	818	9	siRNA-IMPa4-25 PSF-A488 IMPa4-A546 DAPI 8C2-siRNA-IMP-a2-a4 V2.00	0	29+. siRNA-IMPa4-25 PSF-A488 DAPI IMPa4-A546_y_TileScan_001 (Stage 25 of 49)	00-tthuB9CwcX53Q7D6KeJ5p4
375470		Cell	0.000	1.000	819	10	siRNA-IMPa4-25 PSF-A488 IMPa4-A546 DAPI 8C2-siRNA-IMP-a2-a4 V2.00	0	29+. siRNA-IMPa4-25 PSF-A488 DAPI IMPa4-A546_y_TileScan_001 (Stage 25 of 49)	00-tthuB9CwcX53Q7D6KeJ5p4
365339		Cell	0.000	1.000	820	11	siRNA-IMPa4-25 PSF-A488 IMPa4-A546 DAPI 8C2-siRNA-IMP-a2-a4 V2.00	0	29+. siRNA-IMPa4-25 PSF-A488 DAPI IMPa4-A546_y_TileScan_001 (Stage 25 of 49)	00-tthuB9CwcX53Q7D6KeJ5p4
167613		Cell	0.000	1.000	821	12	siRNA-IMPa4-25 PSF-A488 IMPa4-A546 DAPI 8C2-siRNA-IMP-a2-a4 V2.00	0	29+. siRNA-IMPa4-25 PSF-A488 DAPI IMPa4-A546_y_TileScan_001 (Stage 25 of 49)	00-tthuB9CwcX53Q7D6KeJ5p4
99968		Cell	0.000	1.000	822	13	siRNA-IMPa4-25 PSF-A488 IMPa4-A546 DAPI 8C2-siRNA-IMP-a2-a4 V2.00	0	29+. siRNA-IMPa4-25 PSF-A488 DAPI IMPa4-A546_y_TileScan_001 (Stage 25 of 49)	00-tthuB9CwcX53Q7D6KeJ5p4
63363		Cell	0.000	1.000	823	14	siRNA-IMPa4-25 PSF-A488 IMPa4-A546 DAPI 8C2-siRNA-IMP-a2-a4 V2.00	0	29+. siRNA-IMPa4-25 PSF-A488 DAPI IMPa4-A546_y_TileScan_001 (Stage 25 of 49)	00-tthuB9CwcX53Q7D6KeJ5p4
184549		Cell	0.000	1.000	824	15	siRNA-IMPa4-25 PSF-A488 IMPa4-A546 DAPI 8C2-siRNA-IMP-a2-a4 V2.00	0	29+. siRNA-IMPa4-25 PSF-A488 DAPI IMPa4-A546_y_TileScan_001 (Stage 25 of 49)	00-tthuB9CwcX53Q7D6KeJ5p4
39590		Cell	0.000	1.000	825	16	siRNA-IMPa4-25 PSF-A488 IMPa4-A546 DAPI 8C2-siRNA-IMP-a2-a4 V2.00	0	29+. siRNA-IMPa4-25 PSF-A488 DAPI IMPa4-A546_y_TileScan_001 (Stage 25 of 49)	00-tthuB9CwcX53Q7D6KeJ5p4
140654		Cell	0.000	1.000	826	17	siRNA-IMPa4-25 PSF-A488 IMPa4-A546 DAPI 8C2-siRNA-IMP-a2-a4 V2.00	0	29+. siRNA-IMPa4-25 PSF-A488 DAPI IMPa4-A546_y_TileScan_001 (Stage 25 of 49)	00-tthuB9CwcX53Q7D6KeJ5p4
147416		Cell	0.000	1.000	827	18	siRNA-IMPa4-25 PSF-A488 IMPa4-A546 DAPI 8C2-siRNA-IMP-a2-a4 V2.00	0	29+. siRNA-IMPa4-25 PSF-A488 DAPI IMPa4-A546_y_TileScan_001 (Stage 25 of 49)	00-tthuB9CwcX53Q7D6KeJ5p4
31690		Cell	0.000	1.000	828	0	siRNA-IMPa4-25 PSF-A488 IMPa4-A546 DAPI 8C2-siRNA-IMP-a2-a4 V2.00	0	29+. siRNA-IMPa4-25 PSF-A488 DAPI IMPa4-A546_z_TileScan_001 (Stage 26 of 49)	00-CaTAmkS8b7HoGWUyWTyZTc
219973		Cell	0.000	1.000	829	1	siRNA-IMPa4-25 PSF-A488 IMPa4-A546 DAPI 8C2-siRNA-IMP-a2-a4 V2.00	0	29+. siRNA-IMPa4-25 PSF-A488 DAPI IMPa4-A546_z_TileScan_001 (Stage 26 of 49)	00-CaTAmkS8b7HoGWUyWTyZTc
405811		Cell	0.000	1.000	830	2	siRNA-IMPa4-25 PSF-A488 IMPa4-A546 DAPI 8C2-siRNA-IMP-a2-a4 V2.00	0	29+. siRNA-IMPa4-25 PSF-A488 DAPI IMPa4-A546_z_TileScan_001 (Stage 26 of 49)	00-CaTAmkS8b7HoGWUyWTyZTc
91830		Cell	0.000	1.000	831	3	siRNA-IMPa4-25 PSF-A488 IMPa4-A546 DAPI 8C2-siRNA-IMP-a2-a4 V2.00	0	29+. siRNA-IMPa4-25 PSF-A488 DAPI IMPa4-A546_z_TileScan_001 (Stage 26 of 49)	00-CaTAmkS8b7HoGWUyWTyZTc
201253		Cell	0.000	1.000	832	4	siRNA-IMPa4-25 PSF-A488 IMPa4-A546 DAPI 8C2-siRNA-IMP-a2-a4 V2.00	0	29+. siRNA-IMPa4-25 PSF-A488 DAPI IMPa4-A546_z_TileScan_001 (Stage 26 of 49)	00-CaTAmkS8b7HoGWUyWTyZTc
137977		Cell	0.000	1.000	833	5	siRNA-IMPa4-25 PSF-A488 IMPa4-A546 DAPI 8C2-siRNA-IMP-a2-a4 V2.00	0	29+. siRNA-IMPa4-25 PSF-A488 DAPI IMPa4-A546_z_TileScan_001 (Stage 26 of 49)	00-CaTAmkS8b7HoGWUyWTyZTc
410205		Cell	0.000	1.000	834	6	siRNA-IMPa4-25 PSF-A488 IMPa4-A546 DAPI 8C2-siRNA-IMP-a2-a4 V2.00	0	29+. siRNA-IMPa4-25 PSF-A488 DAPI IMPa4-A546_z_TileScan_001 (Stage 26 of 49)	00-CaTAmkS8b7HoGWUyWTyZTc
126227		Cell	0.000	1.000	835	7	siRNA-IMPa4-25 PSF-A488 IMPa4-A546 DAPI 8C2-siRNA-IMP-a2-a4 V2.00	0	29+. siRNA-IMPa4-25 PSF-A488 DAPI IMPa4-A546_z_TileScan_001 (Stage 26 of 49)	00-CaTAmkS8b7HoGWUyWTyZTc
262813		Cell	0.000	1.000	836	8	siRNA-IMPa4-25 PSF-A488 IMPa4-A546 DAPI 8C2-siRNA-IMP-a2-a4 V2.00	0	29+. siRNA-IMPa4-25 PSF-A488 DAPI IMPa4-A546_z_TileScan_001 (Stage 26 of 49)	00-CaTAmkS8b7HoGWUyWTyZTc
186128		Cell	0.000	1.000	837	9	siRNA-IMPa4-25 PSF-A488 IMPa4-A546 DAPI 8C2-siRNA-IMP-a2-a4 V2.00	0	29+. siRNA-IMPa4-25 PSF-A488 DAPI IMPa4-A546_z_TileScan_001 (Stage 26 of 49)	00-CaTAmkS8b7HoGWUyWTyZTc
197454		Cell	0.000	1.000	838	10	siRNA-IMPa4-25 PSF-A488 IMPa4-A546 DAPI 8C2-siRNA-IMP-a2-a4 V2.00	0	29+. siRNA-IMPa4-25 PSF-A488 DAPI IMPa4-A546_z_TileScan_001 (Stage 26 of 49)	00-CaTAmkS8b7HoGWUyWTyZTc
194582		Cell	0.000	1.000	839	11	siRNA-IMPa4-25 PSF-A488 IMPa4-A546 DAPI 8C2-siRNA-IMP-a2-a4 V2.00	0	29+. siRNA-IMPa4-25 PSF-A488 DAPI IMPa4-A546_z_TileScan_001 (Stage 26 of 49)	00-CaTAmkS8b7HoGWUyWTyZTc
265747		Cell	0.000	1.000	840	12	siRNA-IMPa4-25 PSF-A488 IMPa4-A546 DAPI 8C2-siRNA-IMP-a2-a4 V2.00	0	29+. siRNA-IMPa4-25 PSF-A488 DAPI IMPa4-A546_z_TileScan_001 (Stage 26 of 49)	00-CaTAmkS8b7HoGWUyWTyZTc
226716		Cell	0.000	1.000	841	13	siRNA-IMPa4-25 PSF-A488 IMPa4-A546 DAPI 8C2-siRNA-IMP-a2-a4 V2.00	0	29+. siRNA-IMPa4-25 PSF-A488 DAPI IMPa4-A546_z_TileScan_001 (Stage 26 of 49)	00-CaTAmkS8b7HoGWUyWTyZTc
136527		Cell	0.000	1.000	842	14	siRNA-IMPa4-25 PSF-A488 IMPa4-A546 DAPI 8C2-siRNA-IMP-a2-a4 V2.00	0	29+. siRNA-IMPa4-25 PSF-A488 DAPI IMPa4-A546_z_TileScan_001 (Stage 26 of 49)	00-CaTAmkS8b7HoGWUyWTyZTc
105887		Cell	0.000	1.000	843	15	siRNA-IMPa4-25 PSF-A488 IMPa4-A546 DAPI 8C2-siRNA-IMP-a2-a4 V2.00	0	29+. siRNA-IMPa4-25 PSF-A488 DAPI IMPa4-A546_z_TileScan_001 (Stage 26 of 49)	00-CaTAmkS8b7HoGWUyWTyZTc
45485		Cell	0.000	1.000	844	16	siRNA-IMPa4-25 PSF-A488 IMPa4-A546 DAPI 8C2-siRNA-IMP-a2-a4 V2.00	0	29+. siRNA-IMPa4-25 PSF-A488 DAPI IMPa4-A546_z_TileScan_001 (Stage 26 of 49)	00-CaTAmkS8b7HoGWUyWTyZTc
256565		Cell	0.000	1.000	845	17	siRNA-IMPa4-25 PSF-A488 IMPa4-A546 DAPI 8C2-siRNA-IMP-a2-a4 V2.00	0	29+. siRNA-IMPa4-25 PSF-A488 DAPI IMPa4-A546_z_TileScan_001 (Stage 26 of 49)	00-CaTAmkS8b7HoGWUyWTyZTc
182568		Cell	0.000	1.000	846	18	siRNA-IMPa4-25 PSF-A488 IMPa4-A546 DAPI 8C2-siRNA-IMP-a2-a4 V2.00	0	29+. siRNA-IMPa4-25 PSF-A488 DAPI IMPa4-A546_z_TileScan_001 (Stage 26 of 49)	00-CaTAmkS8b7HoGWUyWTyZTc
158064		Cell	0.000	1.000	847	19	siRNA-IMPa4-25 PSF-A488 IMPa4-A546 DAPI 8C2-siRNA-IMP-a2-a4 V2.00	0	29+. siRNA-IMPa4-25 PSF-A488 DAPI IMPa4-A546_z_TileScan_001 (Stage 26 of 49)	00-CaTAmkS8b7HoGWUyWTyZTc
302990		Cell	0.000	1.000	848	20	siRNA-IMPa4-25 PSF-A488 IMPa4-A546 DAPI 8C2-siRNA-IMP-a2-a4 V2.00	0	29+. siRNA-IMPa4-25 PSF-A488 DAPI IMPa4-A546_z_TileScan_001 (Stage 26 of 49)	00-CaTAmkS8b7HoGWUyWTyZTc
75768		Cell	0.000	1.000	849	21	siRNA-IMPa4-25 PSF-A488 IMPa4-A546 DAPI 8C2-siRNA-IMP-a2-a4 V2.00	0	29+. siRNA-IMPa4-25 PSF-A488 DAPI IMPa4-A546_z_TileScan_001 (Stage 26 of 49)	00-CaTAmkS8b7HoGWUyWTyZTc
