# Supplementary material for: Development of a pipeline for automated, high-throughput analysis of paraspeckle proteins reveals specific roles for importin α proteins
Source: Sci Rep. 2017 Feb 27;7:43323. doi: 10.1038/srep43323 (PMC5379994; doi:10.1038/srep43323)
Supplement: Supplementary Dataset SD1-K [file srep43323-s13.zip › I8P/8C2-siRNA-IMPa4-PSF/_/siRNA-IMPa4-25 PSF-A488 IMPa4-A546 DAPI 8C2-siRNA-IMP-a2-a4 V2.00_Statistics/siRNA-IMPa4-25 PSF-A488 IMPa4-A546 DAPI 8C2-siRNA-IMP-a2-a4 V2.00_Cell_Distance_from_Vesicle_to_Cell_Membrane_StdDev_VesicleType=_Vesicles_Paraspeckle.csv]

Cell Distance from Vesicle to Cell Membrane StdDev VesicleType= Vesicles Paraspeckle
====================
Value	Unit	Category	Birth [s]	Death [s]	VesicleType	ID	OriginalID	Original Component Name	Original Component ID	Original Image Name	Original Image ID
0	um	Cell	0.000	1.000	Vesicles Paraspeckle	0	0	siRNA-IMPa4-25 PSF-A488 IMPa4-A546 DAPI 8C2-siRNA-IMP-a2-a4 V2.00	0	29+. siRNA-IMPa4-25 PSF-A488 DAPI IMPa4-A546_a_TileScan_001 (Stage 1 of 49)	00-CUv3Hf7aw6r33zaH6JokPK
0	um	Cell	0.000	1.000	Vesicles Paraspeckle	1	1	siRNA-IMPa4-25 PSF-A488 IMPa4-A546 DAPI 8C2-siRNA-IMP-a2-a4 V2.00	0	29+. siRNA-IMPa4-25 PSF-A488 DAPI IMPa4-A546_a_TileScan_001 (Stage 1 of 49)	00-CUv3Hf7aw6r33zaH6JokPK
0.238247	um	Cell	0.000	1.000	Vesicles Paraspeckle	2	2	siRNA-IMPa4-25 PSF-A488 IMPa4-A546 DAPI 8C2-siRNA-IMP-a2-a4 V2.00	0	29+. siRNA-IMPa4-25 PSF-A488 DAPI IMPa4-A546_a_TileScan_001 (Stage 1 of 49)	00-CUv3Hf7aw6r33zaH6JokPK
0	um	Cell	0.000	1.000	Vesicles Paraspeckle	3	3	siRNA-IMPa4-25 PSF-A488 IMPa4-A546 DAPI 8C2-siRNA-IMP-a2-a4 V2.00	0	29+. siRNA-IMPa4-25 PSF-A488 DAPI IMPa4-A546_a_TileScan_001 (Stage 1 of 49)	00-CUv3Hf7aw6r33zaH6JokPK
0.246079	um	Cell	0.000	1.000	Vesicles Paraspeckle	4	4	siRNA-IMPa4-25 PSF-A488 IMPa4-A546 DAPI 8C2-siRNA-IMP-a2-a4 V2.00	0	29+. siRNA-IMPa4-25 PSF-A488 DAPI IMPa4-A546_a_TileScan_001 (Stage 1 of 49)	00-CUv3Hf7aw6r33zaH6JokPK
0	um	Cell	0.000	1.000	Vesicles Paraspeckle	5	5	siRNA-IMPa4-25 PSF-A488 IMPa4-A546 DAPI 8C2-siRNA-IMP-a2-a4 V2.00	0	29+. siRNA-IMPa4-25 PSF-A488 DAPI IMPa4-A546_a_TileScan_001 (Stage 1 of 49)	00-CUv3Hf7aw6r33zaH6JokPK
0	um	Cell	0.000	1.000	Vesicles Paraspeckle	6	6	siRNA-IMPa4-25 PSF-A488 IMPa4-A546 DAPI 8C2-siRNA-IMP-a2-a4 V2.00	0	29+. siRNA-IMPa4-25 PSF-A488 DAPI IMPa4-A546_a_TileScan_001 (Stage 1 of 49)	00-CUv3Hf7aw6r33zaH6JokPK
0	um	Cell	0.000	1.000	Vesicles Paraspeckle	7	7	siRNA-IMPa4-25 PSF-A488 IMPa4-A546 DAPI 8C2-siRNA-IMP-a2-a4 V2.00	0	29+. siRNA-IMPa4-25 PSF-A488 DAPI IMPa4-A546_a_TileScan_001 (Stage 1 of 49)	00-CUv3Hf7aw6r33zaH6JokPK
0.240257	um	Cell	0.000	1.000	Vesicles Paraspeckle	8	8	siRNA-IMPa4-25 PSF-A488 IMPa4-A546 DAPI 8C2-siRNA-IMP-a2-a4 V2.00	0	29+. siRNA-IMPa4-25 PSF-A488 DAPI IMPa4-A546_a_TileScan_001 (Stage 1 of 49)	00-CUv3Hf7aw6r33zaH6JokPK
0.168683	um	Cell	0.000	1.000	Vesicles Paraspeckle	9	9	siRNA-IMPa4-25 PSF-A488 IMPa4-A546 DAPI 8C2-siRNA-IMP-a2-a4 V2.00	0	29+. siRNA-IMPa4-25 PSF-A488 DAPI IMPa4-A546_a_TileScan_001 (Stage 1 of 49)	00-CUv3Hf7aw6r33zaH6JokPK
0.453799	um	Cell	0.000	1.000	Vesicles Paraspeckle	10	10	siRNA-IMPa4-25 PSF-A488 IMPa4-A546 DAPI 8C2-siRNA-IMP-a2-a4 V2.00	0	29+. siRNA-IMPa4-25 PSF-A488 DAPI IMPa4-A546_a_TileScan_001 (Stage 1 of 49)	00-CUv3Hf7aw6r33zaH6JokPK
0.315292	um	Cell	0.000	1.000	Vesicles Paraspeckle	11	11	siRNA-IMPa4-25 PSF-A488 IMPa4-A546 DAPI 8C2-siRNA-IMP-a2-a4 V2.00	0	29+. siRNA-IMPa4-25 PSF-A488 DAPI IMPa4-A546_a_TileScan_001 (Stage 1 of 49)	00-CUv3Hf7aw6r33zaH6JokPK
0.364832	um	Cell	0.000	1.000	Vesicles Paraspeckle	12	12	siRNA-IMPa4-25 PSF-A488 IMPa4-A546 DAPI 8C2-siRNA-IMP-a2-a4 V2.00	0	29+. siRNA-IMPa4-25 PSF-A488 DAPI IMPa4-A546_a_TileScan_001 (Stage 1 of 49)	00-CUv3Hf7aw6r33zaH6JokPK
0	um	Cell	0.000	1.000	Vesicles Paraspeckle	13	13	siRNA-IMPa4-25 PSF-A488 IMPa4-A546 DAPI 8C2-siRNA-IMP-a2-a4 V2.00	0	29+. siRNA-IMPa4-25 PSF-A488 DAPI IMPa4-A546_a_TileScan_001 (Stage 1 of 49)	00-CUv3Hf7aw6r33zaH6JokPK
0	um	Cell	0.000	1.000	Vesicles Paraspeckle	14	14	siRNA-IMPa4-25 PSF-A488 IMPa4-A546 DAPI 8C2-siRNA-IMP-a2-a4 V2.00	0	29+. siRNA-IMPa4-25 PSF-A488 DAPI IMPa4-A546_a_TileScan_001 (Stage 1 of 49)	00-CUv3Hf7aw6r33zaH6JokPK
0	um	Cell	0.000	1.000	Vesicles Paraspeckle	15	15	siRNA-IMPa4-25 PSF-A488 IMPa4-A546 DAPI 8C2-siRNA-IMP-a2-a4 V2.00	0	29+. siRNA-IMPa4-25 PSF-A488 DAPI IMPa4-A546_a_TileScan_001 (Stage 1 of 49)	00-CUv3Hf7aw6r33zaH6JokPK
0	um	Cell	0.000	1.000	Vesicles Paraspeckle	16	16	siRNA-IMPa4-25 PSF-A488 IMPa4-A546 DAPI 8C2-siRNA-IMP-a2-a4 V2.00	0	29+. siRNA-IMPa4-25 PSF-A488 DAPI IMPa4-A546_a_TileScan_001 (Stage 1 of 49)	00-CUv3Hf7aw6r33zaH6JokPK
0	um	Cell	0.000	1.000	Vesicles Paraspeckle	17	17	siRNA-IMPa4-25 PSF-A488 IMPa4-A546 DAPI 8C2-siRNA-IMP-a2-a4 V2.00	0	29+. siRNA-IMPa4-25 PSF-A488 DAPI IMPa4-A546_a_TileScan_001 (Stage 1 of 49)	00-CUv3Hf7aw6r33zaH6JokPK
0	um	Cell	0.000	1.000	Vesicles Paraspeckle	18	18	siRNA-IMPa4-25 PSF-A488 IMPa4-A546 DAPI 8C2-siRNA-IMP-a2-a4 V2.00	0	29+. siRNA-IMPa4-25 PSF-A488 DAPI IMPa4-A546_a_TileScan_001 (Stage 1 of 49)	00-CUv3Hf7aw6r33zaH6JokPK
0	um	Cell	0.000	1.000	Vesicles Paraspeckle	19	19	siRNA-IMPa4-25 PSF-A488 IMPa4-A546 DAPI 8C2-siRNA-IMP-a2-a4 V2.00	0	29+. siRNA-IMPa4-25 PSF-A488 DAPI IMPa4-A546_a_TileScan_001 (Stage 1 of 49)	00-CUv3Hf7aw6r33zaH6JokPK
0	um	Cell	0.000	1.000	Vesicles Paraspeckle	20	20	siRNA-IMPa4-25 PSF-A488 IMPa4-A546 DAPI 8C2-siRNA-IMP-a2-a4 V2.00	0	29+. siRNA-IMPa4-25 PSF-A488 DAPI IMPa4-A546_a_TileScan_001 (Stage 1 of 49)	00-CUv3Hf7aw6r33zaH6JokPK
0.326924	um	Cell	0.000	1.000	Vesicles Paraspeckle	21	21	siRNA-IMPa4-25 PSF-A488 IMPa4-A546 DAPI 8C2-siRNA-IMP-a2-a4 V2.00	0	29+. siRNA-IMPa4-25 PSF-A488 DAPI IMPa4-A546_a_TileScan_001 (Stage 1 of 49)	00-CUv3Hf7aw6r33zaH6JokPK
0	um	Cell	0.000	1.000	Vesicles Paraspeckle	22	0	siRNA-IMPa4-25 PSF-A488 IMPa4-A546 DAPI 8C2-siRNA-IMP-a2-a4 V2.00	0	29+. siRNA-IMPa4-25 PSF-A488 DAPI IMPa4-A546_aa_TileScan_001 (Stage 27 of 49)	00-v5sqPnWzDxKmtTUgoegQp
0	um	Cell	0.000	1.000	Vesicles Paraspeckle	23	1	siRNA-IMPa4-25 PSF-A488 IMPa4-A546 DAPI 8C2-siRNA-IMP-a2-a4 V2.00	0	29+. siRNA-IMPa4-25 PSF-A488 DAPI IMPa4-A546_aa_TileScan_001 (Stage 27 of 49)	00-v5sqPnWzDxKmtTUgoegQp
0	um	Cell	0.000	1.000	Vesicles Paraspeckle	24	2	siRNA-IMPa4-25 PSF-A488 IMPa4-A546 DAPI 8C2-siRNA-IMP-a2-a4 V2.00	0	29+. siRNA-IMPa4-25 PSF-A488 DAPI IMPa4-A546_aa_TileScan_001 (Stage 27 of 49)	00-v5sqPnWzDxKmtTUgoegQp
0	um	Cell	0.000	1.000	Vesicles Paraspeckle	25	3	siRNA-IMPa4-25 PSF-A488 IMPa4-A546 DAPI 8C2-siRNA-IMP-a2-a4 V2.00	0	29+. siRNA-IMPa4-25 PSF-A488 DAPI IMPa4-A546_aa_TileScan_001 (Stage 27 of 49)	00-v5sqPnWzDxKmtTUgoegQp
0	um	Cell	0.000	1.000	Vesicles Paraspeckle	26	4	siRNA-IMPa4-25 PSF-A488 IMPa4-A546 DAPI 8C2-siRNA-IMP-a2-a4 V2.00	0	29+. siRNA-IMPa4-25 PSF-A488 DAPI IMPa4-A546_aa_TileScan_001 (Stage 27 of 49)	00-v5sqPnWzDxKmtTUgoegQp
0	um	Cell	0.000	1.000	Vesicles Paraspeckle	27	5	siRNA-IMPa4-25 PSF-A488 IMPa4-A546 DAPI 8C2-siRNA-IMP-a2-a4 V2.00	0	29+. siRNA-IMPa4-25 PSF-A488 DAPI IMPa4-A546_aa_TileScan_001 (Stage 27 of 49)	00-v5sqPnWzDxKmtTUgoegQp
0	um	Cell	0.000	1.000	Vesicles Paraspeckle	28	6	siRNA-IMPa4-25 PSF-A488 IMPa4-A546 DAPI 8C2-siRNA-IMP-a2-a4 V2.00	0	29+. siRNA-IMPa4-25 PSF-A488 DAPI IMPa4-A546_aa_TileScan_001 (Stage 27 of 49)	00-v5sqPnWzDxKmtTUgoegQp
0	um	Cell	0.000	1.000	Vesicles Paraspeckle	29	7	siRNA-IMPa4-25 PSF-A488 IMPa4-A546 DAPI 8C2-siRNA-IMP-a2-a4 V2.00	0	29+. siRNA-IMPa4-25 PSF-A488 DAPI IMPa4-A546_aa_TileScan_001 (Stage 27 of 49)	00-v5sqPnWzDxKmtTUgoegQp
0	um	Cell	0.000	1.000	Vesicles Paraspeckle	30	8	siRNA-IMPa4-25 PSF-A488 IMPa4-A546 DAPI 8C2-siRNA-IMP-a2-a4 V2.00	0	29+. siRNA-IMPa4-25 PSF-A488 DAPI IMPa4-A546_aa_TileScan_001 (Stage 27 of 49)	00-v5sqPnWzDxKmtTUgoegQp
0	um	Cell	0.000	1.000	Vesicles Paraspeckle	31	9	siRNA-IMPa4-25 PSF-A488 IMPa4-A546 DAPI 8C2-siRNA-IMP-a2-a4 V2.00	0	29+. siRNA-IMPa4-25 PSF-A488 DAPI IMPa4-A546_aa_TileScan_001 (Stage 27 of 49)	00-v5sqPnWzDxKmtTUgoegQp
0	um	Cell	0.000	1.000	Vesicles Paraspeckle	32	10	siRNA-IMPa4-25 PSF-A488 IMPa4-A546 DAPI 8C2-siRNA-IMP-a2-a4 V2.00	0	29+. siRNA-IMPa4-25 PSF-A488 DAPI IMPa4-A546_aa_TileScan_001 (Stage 27 of 49)	00-v5sqPnWzDxKmtTUgoegQp
0	um	Cell	0.000	1.000	Vesicles Paraspeckle	33	0	siRNA-IMPa4-25 PSF-A488 IMPa4-A546 DAPI 8C2-siRNA-IMP-a2-a4 V2.00	0	29+. siRNA-IMPa4-25 PSF-A488 DAPI IMPa4-A546_ab_TileScan_001 (Stage 28 of 49)	00-8etHzzaPZFDQeHkq4mPG5j
0	um	Cell	0.000	1.000	Vesicles Paraspeckle	34	1	siRNA-IMPa4-25 PSF-A488 IMPa4-A546 DAPI 8C2-siRNA-IMP-a2-a4 V2.00	0	29+. siRNA-IMPa4-25 PSF-A488 DAPI IMPa4-A546_ab_TileScan_001 (Stage 28 of 49)	00-8etHzzaPZFDQeHkq4mPG5j
0	um	Cell	0.000	1.000	Vesicles Paraspeckle	35	2	siRNA-IMPa4-25 PSF-A488 IMPa4-A546 DAPI 8C2-siRNA-IMP-a2-a4 V2.00	0	29+. siRNA-IMPa4-25 PSF-A488 DAPI IMPa4-A546_ab_TileScan_001 (Stage 28 of 49)	00-8etHzzaPZFDQeHkq4mPG5j
0	um	Cell	0.000	1.000	Vesicles Paraspeckle	36	3	siRNA-IMPa4-25 PSF-A488 IMPa4-A546 DAPI 8C2-siRNA-IMP-a2-a4 V2.00	0	29+. siRNA-IMPa4-25 PSF-A488 DAPI IMPa4-A546_ab_TileScan_001 (Stage 28 of 49)	00-8etHzzaPZFDQeHkq4mPG5j
0	um	Cell	0.000	1.000	Vesicles Paraspeckle	37	4	siRNA-IMPa4-25 PSF-A488 IMPa4-A546 DAPI 8C2-siRNA-IMP-a2-a4 V2.00	0	29+. siRNA-IMPa4-25 PSF-A488 DAPI IMPa4-A546_ab_TileScan_001 (Stage 28 of 49)	00-8etHzzaPZFDQeHkq4mPG5j
0	um	Cell	0.000	1.000	Vesicles Paraspeckle	38	5	siRNA-IMPa4-25 PSF-A488 IMPa4-A546 DAPI 8C2-siRNA-IMP-a2-a4 V2.00	0	29+. siRNA-IMPa4-25 PSF-A488 DAPI IMPa4-A546_ab_TileScan_001 (Stage 28 of 49)	00-8etHzzaPZFDQeHkq4mPG5j
0	um	Cell	0.000	1.000	Vesicles Paraspeckle	39	6	siRNA-IMPa4-25 PSF-A488 IMPa4-A546 DAPI 8C2-siRNA-IMP-a2-a4 V2.00	0	29+. siRNA-IMPa4-25 PSF-A488 DAPI IMPa4-A546_ab_TileScan_001 (Stage 28 of 49)	00-8etHzzaPZFDQeHkq4mPG5j
0	um	Cell	0.000	1.000	Vesicles Paraspeckle	40	7	siRNA-IMPa4-25 PSF-A488 IMPa4-A546 DAPI 8C2-siRNA-IMP-a2-a4 V2.00	0	29+. siRNA-IMPa4-25 PSF-A488 DAPI IMPa4-A546_ab_TileScan_001 (Stage 28 of 49)	00-8etHzzaPZFDQeHkq4mPG5j
0	um	Cell	0.000	1.000	Vesicles Paraspeckle	41	8	siRNA-IMPa4-25 PSF-A488 IMPa4-A546 DAPI 8C2-siRNA-IMP-a2-a4 V2.00	0	29+. siRNA-IMPa4-25 PSF-A488 DAPI IMPa4-A546_ab_TileScan_001 (Stage 28 of 49)	00-8etHzzaPZFDQeHkq4mPG5j
0	um	Cell	0.000	1.000	Vesicles Paraspeckle	42	9	siRNA-IMPa4-25 PSF-A488 IMPa4-A546 DAPI 8C2-siRNA-IMP-a2-a4 V2.00	0	29+. siRNA-IMPa4-25 PSF-A488 DAPI IMPa4-A546_ab_TileScan_001 (Stage 28 of 49)	00-8etHzzaPZFDQeHkq4mPG5j
0	um	Cell	0.000	1.000	Vesicles Paraspeckle	43	10	siRNA-IMPa4-25 PSF-A488 IMPa4-A546 DAPI 8C2-siRNA-IMP-a2-a4 V2.00	0	29+. siRNA-IMPa4-25 PSF-A488 DAPI IMPa4-A546_ab_TileScan_001 (Stage 28 of 49)	00-8etHzzaPZFDQeHkq4mPG5j
0	um	Cell	0.000	1.000	Vesicles Paraspeckle	44	11	siRNA-IMPa4-25 PSF-A488 IMPa4-A546 DAPI 8C2-siRNA-IMP-a2-a4 V2.00	0	29+. siRNA-IMPa4-25 PSF-A488 DAPI IMPa4-A546_ab_TileScan_001 (Stage 28 of 49)	00-8etHzzaPZFDQeHkq4mPG5j
0	um	Cell	0.000	1.000	Vesicles Paraspeckle	45	12	siRNA-IMPa4-25 PSF-A488 IMPa4-A546 DAPI 8C2-siRNA-IMP-a2-a4 V2.00	0	29+. siRNA-IMPa4-25 PSF-A488 DAPI IMPa4-A546_ab_TileScan_001 (Stage 28 of 49)	00-8etHzzaPZFDQeHkq4mPG5j
0	um	Cell	0.000	1.000	Vesicles Paraspeckle	46	13	siRNA-IMPa4-25 PSF-A488 IMPa4-A546 DAPI 8C2-siRNA-IMP-a2-a4 V2.00	0	29+. siRNA-IMPa4-25 PSF-A488 DAPI IMPa4-A546_ab_TileScan_001 (Stage 28 of 49)	00-8etHzzaPZFDQeHkq4mPG5j
0	um	Cell	0.000	1.000	Vesicles Paraspeckle	47	14	siRNA-IMPa4-25 PSF-A488 IMPa4-A546 DAPI 8C2-siRNA-IMP-a2-a4 V2.00	0	29+. siRNA-IMPa4-25 PSF-A488 DAPI IMPa4-A546_ab_TileScan_001 (Stage 28 of 49)	00-8etHzzaPZFDQeHkq4mPG5j
0	um	Cell	0.000	1.000	Vesicles Paraspeckle	48	15	siRNA-IMPa4-25 PSF-A488 IMPa4-A546 DAPI 8C2-siRNA-IMP-a2-a4 V2.00	0	29+. siRNA-IMPa4-25 PSF-A488 DAPI IMPa4-A546_ab_TileScan_001 (Stage 28 of 49)	00-8etHzzaPZFDQeHkq4mPG5j
0	um	Cell	0.000	1.000	Vesicles Paraspeckle	49	16	siRNA-IMPa4-25 PSF-A488 IMPa4-A546 DAPI 8C2-siRNA-IMP-a2-a4 V2.00	0	29+. siRNA-IMPa4-25 PSF-A488 DAPI IMPa4-A546_ab_TileScan_001 (Stage 28 of 49)	00-8etHzzaPZFDQeHkq4mPG5j
0	um	Cell	0.000	1.000	Vesicles Paraspeckle	50	17	siRNA-IMPa4-25 PSF-A488 IMPa4-A546 DAPI 8C2-siRNA-IMP-a2-a4 V2.00	0	29+. siRNA-IMPa4-25 PSF-A488 DAPI IMPa4-A546_ab_TileScan_001 (Stage 28 of 49)	00-8etHzzaPZFDQeHkq4mPG5j
0	um	Cell	0.000	1.000	Vesicles Paraspeckle	51	0	siRNA-IMPa4-25 PSF-A488 IMPa4-A546 DAPI 8C2-siRNA-IMP-a2-a4 V2.00	0	29+. siRNA-IMPa4-25 PSF-A488 DAPI IMPa4-A546_ac_TileScan_001 (Stage 29 of 49)	00-6cWpPyxcFeoVeokNTPA8kQ
0.2137	um	Cell	0.000	1.000	Vesicles Paraspeckle	52	1	siRNA-IMPa4-25 PSF-A488 IMPa4-A546 DAPI 8C2-siRNA-IMP-a2-a4 V2.00	0	29+. siRNA-IMPa4-25 PSF-A488 DAPI IMPa4-A546_ac_TileScan_001 (Stage 29 of 49)	00-6cWpPyxcFeoVeokNTPA8kQ
0.362306	um	Cell	0.000	1.000	Vesicles Paraspeckle	53	2	siRNA-IMPa4-25 PSF-A488 IMPa4-A546 DAPI 8C2-siRNA-IMP-a2-a4 V2.00	0	29+. siRNA-IMPa4-25 PSF-A488 DAPI IMPa4-A546_ac_TileScan_001 (Stage 29 of 49)	00-6cWpPyxcFeoVeokNTPA8kQ
0	um	Cell	0.000	1.000	Vesicles Paraspeckle	54	3	siRNA-IMPa4-25 PSF-A488 IMPa4-A546 DAPI 8C2-siRNA-IMP-a2-a4 V2.00	0	29+. siRNA-IMPa4-25 PSF-A488 DAPI IMPa4-A546_ac_TileScan_001 (Stage 29 of 49)	00-6cWpPyxcFeoVeokNTPA8kQ
0.202415	um	Cell	0.000	1.000	Vesicles Paraspeckle	55	4	siRNA-IMPa4-25 PSF-A488 IMPa4-A546 DAPI 8C2-siRNA-IMP-a2-a4 V2.00	0	29+. siRNA-IMPa4-25 PSF-A488 DAPI IMPa4-A546_ac_TileScan_001 (Stage 29 of 49)	00-6cWpPyxcFeoVeokNTPA8kQ
0	um	Cell	0.000	1.000	Vesicles Paraspeckle	56	5	siRNA-IMPa4-25 PSF-A488 IMPa4-A546 DAPI 8C2-siRNA-IMP-a2-a4 V2.00	0	29+. siRNA-IMPa4-25 PSF-A488 DAPI IMPa4-A546_ac_TileScan_001 (Stage 29 of 49)	00-6cWpPyxcFeoVeokNTPA8kQ
0	um	Cell	0.000	1.000	Vesicles Paraspeckle	57	6	siRNA-IMPa4-25 PSF-A488 IMPa4-A546 DAPI 8C2-siRNA-IMP-a2-a4 V2.00	0	29+. siRNA-IMPa4-25 PSF-A488 DAPI IMPa4-A546_ac_TileScan_001 (Stage 29 of 49)	00-6cWpPyxcFeoVeokNTPA8kQ
0	um	Cell	0.000	1.000	Vesicles Paraspeckle	58	7	siRNA-IMPa4-25 PSF-A488 IMPa4-A546 DAPI 8C2-siRNA-IMP-a2-a4 V2.00	0	29+. siRNA-IMPa4-25 PSF-A488 DAPI IMPa4-A546_ac_TileScan_001 (Stage 29 of 49)	00-6cWpPyxcFeoVeokNTPA8kQ
0	um	Cell	0.000	1.000	Vesicles Paraspeckle	59	8	siRNA-IMPa4-25 PSF-A488 IMPa4-A546 DAPI 8C2-siRNA-IMP-a2-a4 V2.00	0	29+. siRNA-IMPa4-25 PSF-A488 DAPI IMPa4-A546_ac_TileScan_001 (Stage 29 of 49)	00-6cWpPyxcFeoVeokNTPA8kQ
0.188369	um	Cell	0.000	1.000	Vesicles Paraspeckle	60	9	siRNA-IMPa4-25 PSF-A488 IMPa4-A546 DAPI 8C2-siRNA-IMP-a2-a4 V2.00	0	29+. siRNA-IMPa4-25 PSF-A488 DAPI IMPa4-A546_ac_TileScan_001 (Stage 29 of 49)	00-6cWpPyxcFeoVeokNTPA8kQ
0.602746	um	Cell	0.000	1.000	Vesicles Paraspeckle	61	10	siRNA-IMPa4-25 PSF-A488 IMPa4-A546 DAPI 8C2-siRNA-IMP-a2-a4 V2.00	0	29+. siRNA-IMPa4-25 PSF-A488 DAPI IMPa4-A546_ac_TileScan_001 (Stage 29 of 49)	00-6cWpPyxcFeoVeokNTPA8kQ
0	um	Cell	0.000	1.000	Vesicles Paraspeckle	62	11	siRNA-IMPa4-25 PSF-A488 IMPa4-A546 DAPI 8C2-siRNA-IMP-a2-a4 V2.00	0	29+. siRNA-IMPa4-25 PSF-A488 DAPI IMPa4-A546_ac_TileScan_001 (Stage 29 of 49)	00-6cWpPyxcFeoVeokNTPA8kQ
0	um	Cell	0.000	1.000	Vesicles Paraspeckle	63	12	siRNA-IMPa4-25 PSF-A488 IMPa4-A546 DAPI 8C2-siRNA-IMP-a2-a4 V2.00	0	29+. siRNA-IMPa4-25 PSF-A488 DAPI IMPa4-A546_ac_TileScan_001 (Stage 29 of 49)	00-6cWpPyxcFeoVeokNTPA8kQ
0	um	Cell	0.000	1.000	Vesicles Paraspeckle	64	13	siRNA-IMPa4-25 PSF-A488 IMPa4-A546 DAPI 8C2-siRNA-IMP-a2-a4 V2.00	0	29+. siRNA-IMPa4-25 PSF-A488 DAPI IMPa4-A546_ac_TileScan_001 (Stage 29 of 49)	00-6cWpPyxcFeoVeokNTPA8kQ
0	um	Cell	0.000	1.000	Vesicles Paraspeckle	65	14	siRNA-IMPa4-25 PSF-A488 IMPa4-A546 DAPI 8C2-siRNA-IMP-a2-a4 V2.00	0	29+. siRNA-IMPa4-25 PSF-A488 DAPI IMPa4-A546_ac_TileScan_001 (Stage 29 of 49)	00-6cWpPyxcFeoVeokNTPA8kQ
0.377656	um	Cell	0.000	1.000	Vesicles Paraspeckle	66	15	siRNA-IMPa4-25 PSF-A488 IMPa4-A546 DAPI 8C2-siRNA-IMP-a2-a4 V2.00	0	29+. siRNA-IMPa4-25 PSF-A488 DAPI IMPa4-A546_ac_TileScan_001 (Stage 29 of 49)	00-6cWpPyxcFeoVeokNTPA8kQ
0	um	Cell	0.000	1.000	Vesicles Paraspeckle	67	16	siRNA-IMPa4-25 PSF-A488 IMPa4-A546 DAPI 8C2-siRNA-IMP-a2-a4 V2.00	0	29+. siRNA-IMPa4-25 PSF-A488 DAPI IMPa4-A546_ac_TileScan_001 (Stage 29 of 49)	00-6cWpPyxcFeoVeokNTPA8kQ
0.288062	um	Cell	0.000	1.000	Vesicles Paraspeckle	68	17	siRNA-IMPa4-25 PSF-A488 IMPa4-A546 DAPI 8C2-siRNA-IMP-a2-a4 V2.00	0	29+. siRNA-IMPa4-25 PSF-A488 DAPI IMPa4-A546_ac_TileScan_001 (Stage 29 of 49)	00-6cWpPyxcFeoVeokNTPA8kQ
0.124365	um	Cell	0.000	1.000	Vesicles Paraspeckle	69	0	siRNA-IMPa4-25 PSF-A488 IMPa4-A546 DAPI 8C2-siRNA-IMP-a2-a4 V2.00	0	29+. siRNA-IMPa4-25 PSF-A488 DAPI IMPa4-A546_ad_TileScan_001 (Stage 30 of 49)	00-Agy8JwbM7zW9Cm2HTyJFp
0	um	Cell	0.000	1.000	Vesicles Paraspeckle	70	1	siRNA-IMPa4-25 PSF-A488 IMPa4-A546 DAPI 8C2-siRNA-IMP-a2-a4 V2.00	0	29+. siRNA-IMPa4-25 PSF-A488 DAPI IMPa4-A546_ad_TileScan_001 (Stage 30 of 49)	00-Agy8JwbM7zW9Cm2HTyJFp
0	um	Cell	0.000	1.000	Vesicles Paraspeckle	71	2	siRNA-IMPa4-25 PSF-A488 IMPa4-A546 DAPI 8C2-siRNA-IMP-a2-a4 V2.00	0	29+. siRNA-IMPa4-25 PSF-A488 DAPI IMPa4-A546_ad_TileScan_001 (Stage 30 of 49)	00-Agy8JwbM7zW9Cm2HTyJFp
0	um	Cell	0.000	1.000	Vesicles Paraspeckle	72	3	siRNA-IMPa4-25 PSF-A488 IMPa4-A546 DAPI 8C2-siRNA-IMP-a2-a4 V2.00	0	29+. siRNA-IMPa4-25 PSF-A488 DAPI IMPa4-A546_ad_TileScan_001 (Stage 30 of 49)	00-Agy8JwbM7zW9Cm2HTyJFp
0	um	Cell	0.000	1.000	Vesicles Paraspeckle	73	4	siRNA-IMPa4-25 PSF-A488 IMPa4-A546 DAPI 8C2-siRNA-IMP-a2-a4 V2.00	0	29+. siRNA-IMPa4-25 PSF-A488 DAPI IMPa4-A546_ad_TileScan_001 (Stage 30 of 49)	00-Agy8JwbM7zW9Cm2HTyJFp
0	um	Cell	0.000	1.000	Vesicles Paraspeckle	74	5	siRNA-IMPa4-25 PSF-A488 IMPa4-A546 DAPI 8C2-siRNA-IMP-a2-a4 V2.00	0	29+. siRNA-IMPa4-25 PSF-A488 DAPI IMPa4-A546_ad_TileScan_001 (Stage 30 of 49)	00-Agy8JwbM7zW9Cm2HTyJFp
0	um	Cell	0.000	1.000	Vesicles Paraspeckle	75	6	siRNA-IMPa4-25 PSF-A488 IMPa4-A546 DAPI 8C2-siRNA-IMP-a2-a4 V2.00	0	29+. siRNA-IMPa4-25 PSF-A488 DAPI IMPa4-A546_ad_TileScan_001 (Stage 30 of 49)	00-Agy8JwbM7zW9Cm2HTyJFp
0	um	Cell	0.000	1.000	Vesicles Paraspeckle	76	7	siRNA-IMPa4-25 PSF-A488 IMPa4-A546 DAPI 8C2-siRNA-IMP-a2-a4 V2.00	0	29+. siRNA-IMPa4-25 PSF-A488 DAPI IMPa4-A546_ad_TileScan_001 (Stage 30 of 49)	00-Agy8JwbM7zW9Cm2HTyJFp
0	um	Cell	0.000	1.000	Vesicles Paraspeckle	77	8	siRNA-IMPa4-25 PSF-A488 IMPa4-A546 DAPI 8C2-siRNA-IMP-a2-a4 V2.00	0	29+. siRNA-IMPa4-25 PSF-A488 DAPI IMPa4-A546_ad_TileScan_001 (Stage 30 of 49)	00-Agy8JwbM7zW9Cm2HTyJFp
0	um	Cell	0.000	1.000	Vesicles Paraspeckle	78	9	siRNA-IMPa4-25 PSF-A488 IMPa4-A546 DAPI 8C2-siRNA-IMP-a2-a4 V2.00	0	29+. siRNA-IMPa4-25 PSF-A488 DAPI IMPa4-A546_ad_TileScan_001 (Stage 30 of 49)	00-Agy8JwbM7zW9Cm2HTyJFp
0	um	Cell	0.000	1.000	Vesicles Paraspeckle	79	10	siRNA-IMPa4-25 PSF-A488 IMPa4-A546 DAPI 8C2-siRNA-IMP-a2-a4 V2.00	0	29+. siRNA-IMPa4-25 PSF-A488 DAPI IMPa4-A546_ad_TileScan_001 (Stage 30 of 49)	00-Agy8JwbM7zW9Cm2HTyJFp
0.155097	um	Cell	0.000	1.000	Vesicles Paraspeckle	80	11	siRNA-IMPa4-25 PSF-A488 IMPa4-A546 DAPI 8C2-siRNA-IMP-a2-a4 V2.00	0	29+. siRNA-IMPa4-25 PSF-A488 DAPI IMPa4-A546_ad_TileScan_001 (Stage 30 of 49)	00-Agy8JwbM7zW9Cm2HTyJFp
0.427951	um	Cell	0.000	1.000	Vesicles Paraspeckle	81	12	siRNA-IMPa4-25 PSF-A488 IMPa4-A546 DAPI 8C2-siRNA-IMP-a2-a4 V2.00	0	29+. siRNA-IMPa4-25 PSF-A488 DAPI IMPa4-A546_ad_TileScan_001 (Stage 30 of 49)	00-Agy8JwbM7zW9Cm2HTyJFp
0.290152	um	Cell	0.000	1.000	Vesicles Paraspeckle	82	13	siRNA-IMPa4-25 PSF-A488 IMPa4-A546 DAPI 8C2-siRNA-IMP-a2-a4 V2.00	0	29+. siRNA-IMPa4-25 PSF-A488 DAPI IMPa4-A546_ad_TileScan_001 (Stage 30 of 49)	00-Agy8JwbM7zW9Cm2HTyJFp
0	um	Cell	0.000	1.000	Vesicles Paraspeckle	83	14	siRNA-IMPa4-25 PSF-A488 IMPa4-A546 DAPI 8C2-siRNA-IMP-a2-a4 V2.00	0	29+. siRNA-IMPa4-25 PSF-A488 DAPI IMPa4-A546_ad_TileScan_001 (Stage 30 of 49)	00-Agy8JwbM7zW9Cm2HTyJFp
0	um	Cell	0.000	1.000	Vesicles Paraspeckle	84	15	siRNA-IMPa4-25 PSF-A488 IMPa4-A546 DAPI 8C2-siRNA-IMP-a2-a4 V2.00	0	29+. siRNA-IMPa4-25 PSF-A488 DAPI IMPa4-A546_ad_TileScan_001 (Stage 30 of 49)	00-Agy8JwbM7zW9Cm2HTyJFp
0	um	Cell	0.000	1.000	Vesicles Paraspeckle	85	16	siRNA-IMPa4-25 PSF-A488 IMPa4-A546 DAPI 8C2-siRNA-IMP-a2-a4 V2.00	0	29+. siRNA-IMPa4-25 PSF-A488 DAPI IMPa4-A546_ad_TileScan_001 (Stage 30 of 49)	00-Agy8JwbM7zW9Cm2HTyJFp
0	um	Cell	0.000	1.000	Vesicles Paraspeckle	86	17	siRNA-IMPa4-25 PSF-A488 IMPa4-A546 DAPI 8C2-siRNA-IMP-a2-a4 V2.00	0	29+. siRNA-IMPa4-25 PSF-A488 DAPI IMPa4-A546_ad_TileScan_001 (Stage 30 of 49)	00-Agy8JwbM7zW9Cm2HTyJFp
0	um	Cell	0.000	1.000	Vesicles Paraspeckle	87	18	siRNA-IMPa4-25 PSF-A488 IMPa4-A546 DAPI 8C2-siRNA-IMP-a2-a4 V2.00	0	29+. siRNA-IMPa4-25 PSF-A488 DAPI IMPa4-A546_ad_TileScan_001 (Stage 30 of 49)	00-Agy8JwbM7zW9Cm2HTyJFp
0	um	Cell	0.000	1.000	Vesicles Paraspeckle	88	0	siRNA-IMPa4-25 PSF-A488 IMPa4-A546 DAPI 8C2-siRNA-IMP-a2-a4 V2.00	0	29+. siRNA-IMPa4-25 PSF-A488 DAPI IMPa4-A546_ae_TileScan_001 (Stage 31 of 49)	00-bD6MqugVoTLMoXDn8vqntG
0	um	Cell	0.000	1.000	Vesicles Paraspeckle	89	1	siRNA-IMPa4-25 PSF-A488 IMPa4-A546 DAPI 8C2-siRNA-IMP-a2-a4 V2.00	0	29+. siRNA-IMPa4-25 PSF-A488 DAPI IMPa4-A546_ae_TileScan_001 (Stage 31 of 49)	00-bD6MqugVoTLMoXDn8vqntG
0	um	Cell	0.000	1.000	Vesicles Paraspeckle	90	2	siRNA-IMPa4-25 PSF-A488 IMPa4-A546 DAPI 8C2-siRNA-IMP-a2-a4 V2.00	0	29+. siRNA-IMPa4-25 PSF-A488 DAPI IMPa4-A546_ae_TileScan_001 (Stage 31 of 49)	00-bD6MqugVoTLMoXDn8vqntG
0	um	Cell	0.000	1.000	Vesicles Paraspeckle	91	3	siRNA-IMPa4-25 PSF-A488 IMPa4-A546 DAPI 8C2-siRNA-IMP-a2-a4 V2.00	0	29+. siRNA-IMPa4-25 PSF-A488 DAPI IMPa4-A546_ae_TileScan_001 (Stage 31 of 49)	00-bD6MqugVoTLMoXDn8vqntG
0	um	Cell	0.000	1.000	Vesicles Paraspeckle	92	4	siRNA-IMPa4-25 PSF-A488 IMPa4-A546 DAPI 8C2-siRNA-IMP-a2-a4 V2.00	0	29+. siRNA-IMPa4-25 PSF-A488 DAPI IMPa4-A546_ae_TileScan_001 (Stage 31 of 49)	00-bD6MqugVoTLMoXDn8vqntG
0	um	Cell	0.000	1.000	Vesicles Paraspeckle	93	5	siRNA-IMPa4-25 PSF-A488 IMPa4-A546 DAPI 8C2-siRNA-IMP-a2-a4 V2.00	0	29+. siRNA-IMPa4-25 PSF-A488 DAPI IMPa4-A546_ae_TileScan_001 (Stage 31 of 49)	00-bD6MqugVoTLMoXDn8vqntG
0	um	Cell	0.000	1.000	Vesicles Paraspeckle	94	6	siRNA-IMPa4-25 PSF-A488 IMPa4-A546 DAPI 8C2-siRNA-IMP-a2-a4 V2.00	0	29+. siRNA-IMPa4-25 PSF-A488 DAPI IMPa4-A546_ae_TileScan_001 (Stage 31 of 49)	00-bD6MqugVoTLMoXDn8vqntG
0	um	Cell	0.000	1.000	Vesicles Paraspeckle	95	7	siRNA-IMPa4-25 PSF-A488 IMPa4-A546 DAPI 8C2-siRNA-IMP-a2-a4 V2.00	0	29+. siRNA-IMPa4-25 PSF-A488 DAPI IMPa4-A546_ae_TileScan_001 (Stage 31 of 49)	00-bD6MqugVoTLMoXDn8vqntG
0	um	Cell	0.000	1.000	Vesicles Paraspeckle	96	8	siRNA-IMPa4-25 PSF-A488 IMPa4-A546 DAPI 8C2-siRNA-IMP-a2-a4 V2.00	0	29+. siRNA-IMPa4-25 PSF-A488 DAPI IMPa4-A546_ae_TileScan_001 (Stage 31 of 49)	00-bD6MqugVoTLMoXDn8vqntG
0	um	Cell	0.000	1.000	Vesicles Paraspeckle	97	9	siRNA-IMPa4-25 PSF-A488 IMPa4-A546 DAPI 8C2-siRNA-IMP-a2-a4 V2.00	0	29+. siRNA-IMPa4-25 PSF-A488 DAPI IMPa4-A546_ae_TileScan_001 (Stage 31 of 49)	00-bD6MqugVoTLMoXDn8vqntG
0	um	Cell	0.000	1.000	Vesicles Paraspeckle	98	10	siRNA-IMPa4-25 PSF-A488 IMPa4-A546 DAPI 8C2-siRNA-IMP-a2-a4 V2.00	0	29+. siRNA-IMPa4-25 PSF-A488 DAPI IMPa4-A546_ae_TileScan_001 (Stage 31 of 49)	00-bD6MqugVoTLMoXDn8vqntG
0	um	Cell	0.000	1.000	Vesicles Paraspeckle	99	11	siRNA-IMPa4-25 PSF-A488 IMPa4-A546 DAPI 8C2-siRNA-IMP-a2-a4 V2.00	0	29+. siRNA-IMPa4-25 PSF-A488 DAPI IMPa4-A546_ae_TileScan_001 (Stage 31 of 49)	00-bD6MqugVoTLMoXDn8vqntG
0	um	Cell	0.000	1.000	Vesicles Paraspeckle	100	12	siRNA-IMPa4-25 PSF-A488 IMPa4-A546 DAPI 8C2-siRNA-IMP-a2-a4 V2.00	0	29+. siRNA-IMPa4-25 PSF-A488 DAPI IMPa4-A546_ae_TileScan_001 (Stage 31 of 49)	00-bD6MqugVoTLMoXDn8vqntG
0	um	Cell	0.000	1.000	Vesicles Paraspeckle	101	13	siRNA-IMPa4-25 PSF-A488 IMPa4-A546 DAPI 8C2-siRNA-IMP-a2-a4 V2.00	0	29+. siRNA-IMPa4-25 PSF-A488 DAPI IMPa4-A546_ae_TileScan_001 (Stage 31 of 49)	00-bD6MqugVoTLMoXDn8vqntG
0	um	Cell	0.000	1.000	Vesicles Paraspeckle	102	0	siRNA-IMPa4-25 PSF-A488 IMPa4-A546 DAPI 8C2-siRNA-IMP-a2-a4 V2.00	0	29+. siRNA-IMPa4-25 PSF-A488 DAPI IMPa4-A546_af_TileScan_001 (Stage 32 of 49)	00-VgYY7aJp9SYFrUxri9MsqL
0	um	Cell	0.000	1.000	Vesicles Paraspeckle	103	1	siRNA-IMPa4-25 PSF-A488 IMPa4-A546 DAPI 8C2-siRNA-IMP-a2-a4 V2.00	0	29+. siRNA-IMPa4-25 PSF-A488 DAPI IMPa4-A546_af_TileScan_001 (Stage 32 of 49)	00-VgYY7aJp9SYFrUxri9MsqL
0	um	Cell	0.000	1.000	Vesicles Paraspeckle	104	2	siRNA-IMPa4-25 PSF-A488 IMPa4-A546 DAPI 8C2-siRNA-IMP-a2-a4 V2.00	0	29+. siRNA-IMPa4-25 PSF-A488 DAPI IMPa4-A546_af_TileScan_001 (Stage 32 of 49)	00-VgYY7aJp9SYFrUxri9MsqL
0	um	Cell	0.000	1.000	Vesicles Paraspeckle	105	3	siRNA-IMPa4-25 PSF-A488 IMPa4-A546 DAPI 8C2-siRNA-IMP-a2-a4 V2.00	0	29+. siRNA-IMPa4-25 PSF-A488 DAPI IMPa4-A546_af_TileScan_001 (Stage 32 of 49)	00-VgYY7aJp9SYFrUxri9MsqL
0	um	Cell	0.000	1.000	Vesicles Paraspeckle	106	4	siRNA-IMPa4-25 PSF-A488 IMPa4-A546 DAPI 8C2-siRNA-IMP-a2-a4 V2.00	0	29+. siRNA-IMPa4-25 PSF-A488 DAPI IMPa4-A546_af_TileScan_001 (Stage 32 of 49)	00-VgYY7aJp9SYFrUxri9MsqL
0	um	Cell	0.000	1.000	Vesicles Paraspeckle	107	5	siRNA-IMPa4-25 PSF-A488 IMPa4-A546 DAPI 8C2-siRNA-IMP-a2-a4 V2.00	0	29+. siRNA-IMPa4-25 PSF-A488 DAPI IMPa4-A546_af_TileScan_001 (Stage 32 of 49)	00-VgYY7aJp9SYFrUxri9MsqL
0	um	Cell	0.000	1.000	Vesicles Paraspeckle	108	6	siRNA-IMPa4-25 PSF-A488 IMPa4-A546 DAPI 8C2-siRNA-IMP-a2-a4 V2.00	0	29+. siRNA-IMPa4-25 PSF-A488 DAPI IMPa4-A546_af_TileScan_001 (Stage 32 of 49)	00-VgYY7aJp9SYFrUxri9MsqL
0	um	Cell	0.000	1.000	Vesicles Paraspeckle	109	7	siRNA-IMPa4-25 PSF-A488 IMPa4-A546 DAPI 8C2-siRNA-IMP-a2-a4 V2.00	0	29+. siRNA-IMPa4-25 PSF-A488 DAPI IMPa4-A546_af_TileScan_001 (Stage 32 of 49)	00-VgYY7aJp9SYFrUxri9MsqL
0	um	Cell	0.000	1.000	Vesicles Paraspeckle	110	8	siRNA-IMPa4-25 PSF-A488 IMPa4-A546 DAPI 8C2-siRNA-IMP-a2-a4 V2.00	0	29+. siRNA-IMPa4-25 PSF-A488 DAPI IMPa4-A546_af_TileScan_001 (Stage 32 of 49)	00-VgYY7aJp9SYFrUxri9MsqL
0.274084	um	Cell	0.000	1.000	Vesicles Paraspeckle	111	9	siRNA-IMPa4-25 PSF-A488 IMPa4-A546 DAPI 8C2-siRNA-IMP-a2-a4 V2.00	0	29+. siRNA-IMPa4-25 PSF-A488 DAPI IMPa4-A546_af_TileScan_001 (Stage 32 of 49)	00-VgYY7aJp9SYFrUxri9MsqL
0	um	Cell	0.000	1.000	Vesicles Paraspeckle	112	10	siRNA-IMPa4-25 PSF-A488 IMPa4-A546 DAPI 8C2-siRNA-IMP-a2-a4 V2.00	0	29+. siRNA-IMPa4-25 PSF-A488 DAPI IMPa4-A546_af_TileScan_001 (Stage 32 of 49)	00-VgYY7aJp9SYFrUxri9MsqL
0	um	Cell	0.000	1.000	Vesicles Paraspeckle	113	11	siRNA-IMPa4-25 PSF-A488 IMPa4-A546 DAPI 8C2-siRNA-IMP-a2-a4 V2.00	0	29+. siRNA-IMPa4-25 PSF-A488 DAPI IMPa4-A546_af_TileScan_001 (Stage 32 of 49)	00-VgYY7aJp9SYFrUxri9MsqL
0	um	Cell	0.000	1.000	Vesicles Paraspeckle	114	12	siRNA-IMPa4-25 PSF-A488 IMPa4-A546 DAPI 8C2-siRNA-IMP-a2-a4 V2.00	0	29+. siRNA-IMPa4-25 PSF-A488 DAPI IMPa4-A546_af_TileScan_001 (Stage 32 of 49)	00-VgYY7aJp9SYFrUxri9MsqL
0	um	Cell	0.000	1.000	Vesicles Paraspeckle	115	13	siRNA-IMPa4-25 PSF-A488 IMPa4-A546 DAPI 8C2-siRNA-IMP-a2-a4 V2.00	0	29+. siRNA-IMPa4-25 PSF-A488 DAPI IMPa4-A546_af_TileScan_001 (Stage 32 of 49)	00-VgYY7aJp9SYFrUxri9MsqL
0	um	Cell	0.000	1.000	Vesicles Paraspeckle	116	14	siRNA-IMPa4-25 PSF-A488 IMPa4-A546 DAPI 8C2-siRNA-IMP-a2-a4 V2.00	0	29+. siRNA-IMPa4-25 PSF-A488 DAPI IMPa4-A546_af_TileScan_001 (Stage 32 of 49)	00-VgYY7aJp9SYFrUxri9MsqL
0	um	Cell	0.000	1.000	Vesicles Paraspeckle	117	15	siRNA-IMPa4-25 PSF-A488 IMPa4-A546 DAPI 8C2-siRNA-IMP-a2-a4 V2.00	0	29+. siRNA-IMPa4-25 PSF-A488 DAPI IMPa4-A546_af_TileScan_001 (Stage 32 of 49)	00-VgYY7aJp9SYFrUxri9MsqL
0.370278	um	Cell	0.000	1.000	Vesicles Paraspeckle	118	16	siRNA-IMPa4-25 PSF-A488 IMPa4-A546 DAPI 8C2-siRNA-IMP-a2-a4 V2.00	0	29+. siRNA-IMPa4-25 PSF-A488 DAPI IMPa4-A546_af_TileScan_001 (Stage 32 of 49)	00-VgYY7aJp9SYFrUxri9MsqL
0	um	Cell	0.000	1.000	Vesicles Paraspeckle	119	17	siRNA-IMPa4-25 PSF-A488 IMPa4-A546 DAPI 8C2-siRNA-IMP-a2-a4 V2.00	0	29+. siRNA-IMPa4-25 PSF-A488 DAPI IMPa4-A546_af_TileScan_001 (Stage 32 of 49)	00-VgYY7aJp9SYFrUxri9MsqL
0	um	Cell	0.000	1.000	Vesicles Paraspeckle	120	18	siRNA-IMPa4-25 PSF-A488 IMPa4-A546 DAPI 8C2-siRNA-IMP-a2-a4 V2.00	0	29+. siRNA-IMPa4-25 PSF-A488 DAPI IMPa4-A546_af_TileScan_001 (Stage 32 of 49)	00-VgYY7aJp9SYFrUxri9MsqL
0.249854	um	Cell	0.000	1.000	Vesicles Paraspeckle	121	19	siRNA-IMPa4-25 PSF-A488 IMPa4-A546 DAPI 8C2-siRNA-IMP-a2-a4 V2.00	0	29+. siRNA-IMPa4-25 PSF-A488 DAPI IMPa4-A546_af_TileScan_001 (Stage 32 of 49)	00-VgYY7aJp9SYFrUxri9MsqL
0	um	Cell	0.000	1.000	Vesicles Paraspeckle	122	20	siRNA-IMPa4-25 PSF-A488 IMPa4-A546 DAPI 8C2-siRNA-IMP-a2-a4 V2.00	0	29+. siRNA-IMPa4-25 PSF-A488 DAPI IMPa4-A546_af_TileScan_001 (Stage 32 of 49)	00-VgYY7aJp9SYFrUxri9MsqL
0	um	Cell	0.000	1.000	Vesicles Paraspeckle	123	0	siRNA-IMPa4-25 PSF-A488 IMPa4-A546 DAPI 8C2-siRNA-IMP-a2-a4 V2.00	0	29+. siRNA-IMPa4-25 PSF-A488 DAPI IMPa4-A546_ag_TileScan_001 (Stage 33 of 49)	00-oryFiQcYV9TSCVeciam8Jd
0	um	Cell	0.000	1.000	Vesicles Paraspeckle	124	1	siRNA-IMPa4-25 PSF-A488 IMPa4-A546 DAPI 8C2-siRNA-IMP-a2-a4 V2.00	0	29+. siRNA-IMPa4-25 PSF-A488 DAPI IMPa4-A546_ag_TileScan_001 (Stage 33 of 49)	00-oryFiQcYV9TSCVeciam8Jd
0	um	Cell	0.000	1.000	Vesicles Paraspeckle	125	2	siRNA-IMPa4-25 PSF-A488 IMPa4-A546 DAPI 8C2-siRNA-IMP-a2-a4 V2.00	0	29+. siRNA-IMPa4-25 PSF-A488 DAPI IMPa4-A546_ag_TileScan_001 (Stage 33 of 49)	00-oryFiQcYV9TSCVeciam8Jd
0.062561	um	Cell	0.000	1.000	Vesicles Paraspeckle	126	3	siRNA-IMPa4-25 PSF-A488 IMPa4-A546 DAPI 8C2-siRNA-IMP-a2-a4 V2.00	0	29+. siRNA-IMPa4-25 PSF-A488 DAPI IMPa4-A546_ag_TileScan_001 (Stage 33 of 49)	00-oryFiQcYV9TSCVeciam8Jd
0	um	Cell	0.000	1.000	Vesicles Paraspeckle	127	4	siRNA-IMPa4-25 PSF-A488 IMPa4-A546 DAPI 8C2-siRNA-IMP-a2-a4 V2.00	0	29+. siRNA-IMPa4-25 PSF-A488 DAPI IMPa4-A546_ag_TileScan_001 (Stage 33 of 49)	00-oryFiQcYV9TSCVeciam8Jd
0	um	Cell	0.000	1.000	Vesicles Paraspeckle	128	5	siRNA-IMPa4-25 PSF-A488 IMPa4-A546 DAPI 8C2-siRNA-IMP-a2-a4 V2.00	0	29+. siRNA-IMPa4-25 PSF-A488 DAPI IMPa4-A546_ag_TileScan_001 (Stage 33 of 49)	00-oryFiQcYV9TSCVeciam8Jd
0	um	Cell	0.000	1.000	Vesicles Paraspeckle	129	6	siRNA-IMPa4-25 PSF-A488 IMPa4-A546 DAPI 8C2-siRNA-IMP-a2-a4 V2.00	0	29+. siRNA-IMPa4-25 PSF-A488 DAPI IMPa4-A546_ag_TileScan_001 (Stage 33 of 49)	00-oryFiQcYV9TSCVeciam8Jd
0	um	Cell	0.000	1.000	Vesicles Paraspeckle	130	7	siRNA-IMPa4-25 PSF-A488 IMPa4-A546 DAPI 8C2-siRNA-IMP-a2-a4 V2.00	0	29+. siRNA-IMPa4-25 PSF-A488 DAPI IMPa4-A546_ag_TileScan_001 (Stage 33 of 49)	00-oryFiQcYV9TSCVeciam8Jd
0.227276	um	Cell	0.000	1.000	Vesicles Paraspeckle	131	8	siRNA-IMPa4-25 PSF-A488 IMPa4-A546 DAPI 8C2-siRNA-IMP-a2-a4 V2.00	0	29+. siRNA-IMPa4-25 PSF-A488 DAPI IMPa4-A546_ag_TileScan_001 (Stage 33 of 49)	00-oryFiQcYV9TSCVeciam8Jd
0	um	Cell	0.000	1.000	Vesicles Paraspeckle	132	9	siRNA-IMPa4-25 PSF-A488 IMPa4-A546 DAPI 8C2-siRNA-IMP-a2-a4 V2.00	0	29+. siRNA-IMPa4-25 PSF-A488 DAPI IMPa4-A546_ag_TileScan_001 (Stage 33 of 49)	00-oryFiQcYV9TSCVeciam8Jd
0	um	Cell	0.000	1.000	Vesicles Paraspeckle	133	10	siRNA-IMPa4-25 PSF-A488 IMPa4-A546 DAPI 8C2-siRNA-IMP-a2-a4 V2.00	0	29+. siRNA-IMPa4-25 PSF-A488 DAPI IMPa4-A546_ag_TileScan_001 (Stage 33 of 49)	00-oryFiQcYV9TSCVeciam8Jd
0	um	Cell	0.000	1.000	Vesicles Paraspeckle	134	11	siRNA-IMPa4-25 PSF-A488 IMPa4-A546 DAPI 8C2-siRNA-IMP-a2-a4 V2.00	0	29+. siRNA-IMPa4-25 PSF-A488 DAPI IMPa4-A546_ag_TileScan_001 (Stage 33 of 49)	00-oryFiQcYV9TSCVeciam8Jd
0.0740322	um	Cell	0.000	1.000	Vesicles Paraspeckle	135	12	siRNA-IMPa4-25 PSF-A488 IMPa4-A546 DAPI 8C2-siRNA-IMP-a2-a4 V2.00	0	29+. siRNA-IMPa4-25 PSF-A488 DAPI IMPa4-A546_ag_TileScan_001 (Stage 33 of 49)	00-oryFiQcYV9TSCVeciam8Jd
0	um	Cell	0.000	1.000	Vesicles Paraspeckle	136	13	siRNA-IMPa4-25 PSF-A488 IMPa4-A546 DAPI 8C2-siRNA-IMP-a2-a4 V2.00	0	29+. siRNA-IMPa4-25 PSF-A488 DAPI IMPa4-A546_ag_TileScan_001 (Stage 33 of 49)	00-oryFiQcYV9TSCVeciam8Jd
0.383938	um	Cell	0.000	1.000	Vesicles Paraspeckle	137	14	siRNA-IMPa4-25 PSF-A488 IMPa4-A546 DAPI 8C2-siRNA-IMP-a2-a4 V2.00	0	29+. siRNA-IMPa4-25 PSF-A488 DAPI IMPa4-A546_ag_TileScan_001 (Stage 33 of 49)	00-oryFiQcYV9TSCVeciam8Jd
0	um	Cell	0.000	1.000	Vesicles Paraspeckle	138	15	siRNA-IMPa4-25 PSF-A488 IMPa4-A546 DAPI 8C2-siRNA-IMP-a2-a4 V2.00	0	29+. siRNA-IMPa4-25 PSF-A488 DAPI IMPa4-A546_ag_TileScan_001 (Stage 33 of 49)	00-oryFiQcYV9TSCVeciam8Jd
0	um	Cell	0.000	1.000	Vesicles Paraspeckle	139	16	siRNA-IMPa4-25 PSF-A488 IMPa4-A546 DAPI 8C2-siRNA-IMP-a2-a4 V2.00	0	29+. siRNA-IMPa4-25 PSF-A488 DAPI IMPa4-A546_ag_TileScan_001 (Stage 33 of 49)	00-oryFiQcYV9TSCVeciam8Jd
0	um	Cell	0.000	1.000	Vesicles Paraspeckle	140	17	siRNA-IMPa4-25 PSF-A488 IMPa4-A546 DAPI 8C2-siRNA-IMP-a2-a4 V2.00	0	29+. siRNA-IMPa4-25 PSF-A488 DAPI IMPa4-A546_ag_TileScan_001 (Stage 33 of 49)	00-oryFiQcYV9TSCVeciam8Jd
0	um	Cell	0.000	1.000	Vesicles Paraspeckle	141	18	siRNA-IMPa4-25 PSF-A488 IMPa4-A546 DAPI 8C2-siRNA-IMP-a2-a4 V2.00	0	29+. siRNA-IMPa4-25 PSF-A488 DAPI IMPa4-A546_ag_TileScan_001 (Stage 33 of 49)	00-oryFiQcYV9TSCVeciam8Jd
0	um	Cell	0.000	1.000	Vesicles Paraspeckle	142	19	siRNA-IMPa4-25 PSF-A488 IMPa4-A546 DAPI 8C2-siRNA-IMP-a2-a4 V2.00	0	29+. siRNA-IMPa4-25 PSF-A488 DAPI IMPa4-A546_ag_TileScan_001 (Stage 33 of 49)	00-oryFiQcYV9TSCVeciam8Jd
0	um	Cell	0.000	1.000	Vesicles Paraspeckle	143	0	siRNA-IMPa4-25 PSF-A488 IMPa4-A546 DAPI 8C2-siRNA-IMP-a2-a4 V2.00	0	29+. siRNA-IMPa4-25 PSF-A488 DAPI IMPa4-A546_ah_TileScan_001 (Stage 34 of 49)	00-CsM8TBxCQYmLryhuB4zqLC
0	um	Cell	0.000	1.000	Vesicles Paraspeckle	144	1	siRNA-IMPa4-25 PSF-A488 IMPa4-A546 DAPI 8C2-siRNA-IMP-a2-a4 V2.00	0	29+. siRNA-IMPa4-25 PSF-A488 DAPI IMPa4-A546_ah_TileScan_001 (Stage 34 of 49)	00-CsM8TBxCQYmLryhuB4zqLC
0	um	Cell	0.000	1.000	Vesicles Paraspeckle	145	2	siRNA-IMPa4-25 PSF-A488 IMPa4-A546 DAPI 8C2-siRNA-IMP-a2-a4 V2.00	0	29+. siRNA-IMPa4-25 PSF-A488 DAPI IMPa4-A546_ah_TileScan_001 (Stage 34 of 49)	00-CsM8TBxCQYmLryhuB4zqLC
0	um	Cell	0.000	1.000	Vesicles Paraspeckle	146	3	siRNA-IMPa4-25 PSF-A488 IMPa4-A546 DAPI 8C2-siRNA-IMP-a2-a4 V2.00	0	29+. siRNA-IMPa4-25 PSF-A488 DAPI IMPa4-A546_ah_TileScan_001 (Stage 34 of 49)	00-CsM8TBxCQYmLryhuB4zqLC
0	um	Cell	0.000	1.000	Vesicles Paraspeckle	147	4	siRNA-IMPa4-25 PSF-A488 IMPa4-A546 DAPI 8C2-siRNA-IMP-a2-a4 V2.00	0	29+. siRNA-IMPa4-25 PSF-A488 DAPI IMPa4-A546_ah_TileScan_001 (Stage 34 of 49)	00-CsM8TBxCQYmLryhuB4zqLC
0.354314	um	Cell	0.000	1.000	Vesicles Paraspeckle	148	5	siRNA-IMPa4-25 PSF-A488 IMPa4-A546 DAPI 8C2-siRNA-IMP-a2-a4 V2.00	0	29+. siRNA-IMPa4-25 PSF-A488 DAPI IMPa4-A546_ah_TileScan_001 (Stage 34 of 49)	00-CsM8TBxCQYmLryhuB4zqLC
0	um	Cell	0.000	1.000	Vesicles Paraspeckle	149	6	siRNA-IMPa4-25 PSF-A488 IMPa4-A546 DAPI 8C2-siRNA-IMP-a2-a4 V2.00	0	29+. siRNA-IMPa4-25 PSF-A488 DAPI IMPa4-A546_ah_TileScan_001 (Stage 34 of 49)	00-CsM8TBxCQYmLryhuB4zqLC
0	um	Cell	0.000	1.000	Vesicles Paraspeckle	150	7	siRNA-IMPa4-25 PSF-A488 IMPa4-A546 DAPI 8C2-siRNA-IMP-a2-a4 V2.00	0	29+. siRNA-IMPa4-25 PSF-A488 DAPI IMPa4-A546_ah_TileScan_001 (Stage 34 of 49)	00-CsM8TBxCQYmLryhuB4zqLC
0.511737	um	Cell	0.000	1.000	Vesicles Paraspeckle	151	8	siRNA-IMPa4-25 PSF-A488 IMPa4-A546 DAPI 8C2-siRNA-IMP-a2-a4 V2.00	0	29+. siRNA-IMPa4-25 PSF-A488 DAPI IMPa4-A546_ah_TileScan_001 (Stage 34 of 49)	00-CsM8TBxCQYmLryhuB4zqLC
0	um	Cell	0.000	1.000	Vesicles Paraspeckle	152	9	siRNA-IMPa4-25 PSF-A488 IMPa4-A546 DAPI 8C2-siRNA-IMP-a2-a4 V2.00	0	29+. siRNA-IMPa4-25 PSF-A488 DAPI IMPa4-A546_ah_TileScan_001 (Stage 34 of 49)	00-CsM8TBxCQYmLryhuB4zqLC
0	um	Cell	0.000	1.000	Vesicles Paraspeckle	153	10	siRNA-IMPa4-25 PSF-A488 IMPa4-A546 DAPI 8C2-siRNA-IMP-a2-a4 V2.00	0	29+. siRNA-IMPa4-25 PSF-A488 DAPI IMPa4-A546_ah_TileScan_001 (Stage 34 of 49)	00-CsM8TBxCQYmLryhuB4zqLC
0	um	Cell	0.000	1.000	Vesicles Paraspeckle	154	11	siRNA-IMPa4-25 PSF-A488 IMPa4-A546 DAPI 8C2-siRNA-IMP-a2-a4 V2.00	0	29+. siRNA-IMPa4-25 PSF-A488 DAPI IMPa4-A546_ah_TileScan_001 (Stage 34 of 49)	00-CsM8TBxCQYmLryhuB4zqLC
0	um	Cell	0.000	1.000	Vesicles Paraspeckle	155	12	siRNA-IMPa4-25 PSF-A488 IMPa4-A546 DAPI 8C2-siRNA-IMP-a2-a4 V2.00	0	29+. siRNA-IMPa4-25 PSF-A488 DAPI IMPa4-A546_ah_TileScan_001 (Stage 34 of 49)	00-CsM8TBxCQYmLryhuB4zqLC
0	um	Cell	0.000	1.000	Vesicles Paraspeckle	156	13	siRNA-IMPa4-25 PSF-A488 IMPa4-A546 DAPI 8C2-siRNA-IMP-a2-a4 V2.00	0	29+. siRNA-IMPa4-25 PSF-A488 DAPI IMPa4-A546_ah_TileScan_001 (Stage 34 of 49)	00-CsM8TBxCQYmLryhuB4zqLC
0	um	Cell	0.000	1.000	Vesicles Paraspeckle	157	14	siRNA-IMPa4-25 PSF-A488 IMPa4-A546 DAPI 8C2-siRNA-IMP-a2-a4 V2.00	0	29+. siRNA-IMPa4-25 PSF-A488 DAPI IMPa4-A546_ah_TileScan_001 (Stage 34 of 49)	00-CsM8TBxCQYmLryhuB4zqLC
0	um	Cell	0.000	1.000	Vesicles Paraspeckle	158	15	siRNA-IMPa4-25 PSF-A488 IMPa4-A546 DAPI 8C2-siRNA-IMP-a2-a4 V2.00	0	29+. siRNA-IMPa4-25 PSF-A488 DAPI IMPa4-A546_ah_TileScan_001 (Stage 34 of 49)	00-CsM8TBxCQYmLryhuB4zqLC
0	um	Cell	0.000	1.000	Vesicles Paraspeckle	159	16	siRNA-IMPa4-25 PSF-A488 IMPa4-A546 DAPI 8C2-siRNA-IMP-a2-a4 V2.00	0	29+. siRNA-IMPa4-25 PSF-A488 DAPI IMPa4-A546_ah_TileScan_001 (Stage 34 of 49)	00-CsM8TBxCQYmLryhuB4zqLC
0	um	Cell	0.000	1.000	Vesicles Paraspeckle	160	17	siRNA-IMPa4-25 PSF-A488 IMPa4-A546 DAPI 8C2-siRNA-IMP-a2-a4 V2.00	0	29+. siRNA-IMPa4-25 PSF-A488 DAPI IMPa4-A546_ah_TileScan_001 (Stage 34 of 49)	00-CsM8TBxCQYmLryhuB4zqLC
0	um	Cell	0.000	1.000	Vesicles Paraspeckle	161	0	siRNA-IMPa4-25 PSF-A488 IMPa4-A546 DAPI 8C2-siRNA-IMP-a2-a4 V2.00	0	29+. siRNA-IMPa4-25 PSF-A488 DAPI IMPa4-A546_ai_TileScan_001 (Stage 35 of 49)	00-MdgbEiJbRC8KYQkppH58Gk
0	um	Cell	0.000	1.000	Vesicles Paraspeckle	162	1	siRNA-IMPa4-25 PSF-A488 IMPa4-A546 DAPI 8C2-siRNA-IMP-a2-a4 V2.00	0	29+. siRNA-IMPa4-25 PSF-A488 DAPI IMPa4-A546_ai_TileScan_001 (Stage 35 of 49)	00-MdgbEiJbRC8KYQkppH58Gk
0	um	Cell	0.000	1.000	Vesicles Paraspeckle	163	2	siRNA-IMPa4-25 PSF-A488 IMPa4-A546 DAPI 8C2-siRNA-IMP-a2-a4 V2.00	0	29+. siRNA-IMPa4-25 PSF-A488 DAPI IMPa4-A546_ai_TileScan_001 (Stage 35 of 49)	00-MdgbEiJbRC8KYQkppH58Gk
0.318961	um	Cell	0.000	1.000	Vesicles Paraspeckle	164	3	siRNA-IMPa4-25 PSF-A488 IMPa4-A546 DAPI 8C2-siRNA-IMP-a2-a4 V2.00	0	29+. siRNA-IMPa4-25 PSF-A488 DAPI IMPa4-A546_ai_TileScan_001 (Stage 35 of 49)	00-MdgbEiJbRC8KYQkppH58Gk
0	um	Cell	0.000	1.000	Vesicles Paraspeckle	165	4	siRNA-IMPa4-25 PSF-A488 IMPa4-A546 DAPI 8C2-siRNA-IMP-a2-a4 V2.00	0	29+. siRNA-IMPa4-25 PSF-A488 DAPI IMPa4-A546_ai_TileScan_001 (Stage 35 of 49)	00-MdgbEiJbRC8KYQkppH58Gk
0	um	Cell	0.000	1.000	Vesicles Paraspeckle	166	5	siRNA-IMPa4-25 PSF-A488 IMPa4-A546 DAPI 8C2-siRNA-IMP-a2-a4 V2.00	0	29+. siRNA-IMPa4-25 PSF-A488 DAPI IMPa4-A546_ai_TileScan_001 (Stage 35 of 49)	00-MdgbEiJbRC8KYQkppH58Gk
0	um	Cell	0.000	1.000	Vesicles Paraspeckle	167	6	siRNA-IMPa4-25 PSF-A488 IMPa4-A546 DAPI 8C2-siRNA-IMP-a2-a4 V2.00	0	29+. siRNA-IMPa4-25 PSF-A488 DAPI IMPa4-A546_ai_TileScan_001 (Stage 35 of 49)	00-MdgbEiJbRC8KYQkppH58Gk
0	um	Cell	0.000	1.000	Vesicles Paraspeckle	168	7	siRNA-IMPa4-25 PSF-A488 IMPa4-A546 DAPI 8C2-siRNA-IMP-a2-a4 V2.00	0	29+. siRNA-IMPa4-25 PSF-A488 DAPI IMPa4-A546_ai_TileScan_001 (Stage 35 of 49)	00-MdgbEiJbRC8KYQkppH58Gk
0	um	Cell	0.000	1.000	Vesicles Paraspeckle	169	8	siRNA-IMPa4-25 PSF-A488 IMPa4-A546 DAPI 8C2-siRNA-IMP-a2-a4 V2.00	0	29+. siRNA-IMPa4-25 PSF-A488 DAPI IMPa4-A546_ai_TileScan_001 (Stage 35 of 49)	00-MdgbEiJbRC8KYQkppH58Gk
0	um	Cell	0.000	1.000	Vesicles Paraspeckle	170	9	siRNA-IMPa4-25 PSF-A488 IMPa4-A546 DAPI 8C2-siRNA-IMP-a2-a4 V2.00	0	29+. siRNA-IMPa4-25 PSF-A488 DAPI IMPa4-A546_ai_TileScan_001 (Stage 35 of 49)	00-MdgbEiJbRC8KYQkppH58Gk
0	um	Cell	0.000	1.000	Vesicles Paraspeckle	171	10	siRNA-IMPa4-25 PSF-A488 IMPa4-A546 DAPI 8C2-siRNA-IMP-a2-a4 V2.00	0	29+. siRNA-IMPa4-25 PSF-A488 DAPI IMPa4-A546_ai_TileScan_001 (Stage 35 of 49)	00-MdgbEiJbRC8KYQkppH58Gk
0	um	Cell	0.000	1.000	Vesicles Paraspeckle	172	11	siRNA-IMPa4-25 PSF-A488 IMPa4-A546 DAPI 8C2-siRNA-IMP-a2-a4 V2.00	0	29+. siRNA-IMPa4-25 PSF-A488 DAPI IMPa4-A546_ai_TileScan_001 (Stage 35 of 49)	00-MdgbEiJbRC8KYQkppH58Gk
0	um	Cell	0.000	1.000	Vesicles Paraspeckle	173	12	siRNA-IMPa4-25 PSF-A488 IMPa4-A546 DAPI 8C2-siRNA-IMP-a2-a4 V2.00	0	29+. siRNA-IMPa4-25 PSF-A488 DAPI IMPa4-A546_ai_TileScan_001 (Stage 35 of 49)	00-MdgbEiJbRC8KYQkppH58Gk
0	um	Cell	0.000	1.000	Vesicles Paraspeckle	174	13	siRNA-IMPa4-25 PSF-A488 IMPa4-A546 DAPI 8C2-siRNA-IMP-a2-a4 V2.00	0	29+. siRNA-IMPa4-25 PSF-A488 DAPI IMPa4-A546_ai_TileScan_001 (Stage 35 of 49)	00-MdgbEiJbRC8KYQkppH58Gk
0	um	Cell	0.000	1.000	Vesicles Paraspeckle	175	14	siRNA-IMPa4-25 PSF-A488 IMPa4-A546 DAPI 8C2-siRNA-IMP-a2-a4 V2.00	0	29+. siRNA-IMPa4-25 PSF-A488 DAPI IMPa4-A546_ai_TileScan_001 (Stage 35 of 49)	00-MdgbEiJbRC8KYQkppH58Gk
0	um	Cell	0.000	1.000	Vesicles Paraspeckle	176	0	siRNA-IMPa4-25 PSF-A488 IMPa4-A546 DAPI 8C2-siRNA-IMP-a2-a4 V2.00	0	29+. siRNA-IMPa4-25 PSF-A488 DAPI IMPa4-A546_aj_TileScan_001 (Stage 36 of 49)	00-hUpkwdjRVy5p3qDacaAAWj
0	um	Cell	0.000	1.000	Vesicles Paraspeckle	177	1	siRNA-IMPa4-25 PSF-A488 IMPa4-A546 DAPI 8C2-siRNA-IMP-a2-a4 V2.00	0	29+. siRNA-IMPa4-25 PSF-A488 DAPI IMPa4-A546_aj_TileScan_001 (Stage 36 of 49)	00-hUpkwdjRVy5p3qDacaAAWj
0	um	Cell	0.000	1.000	Vesicles Paraspeckle	178	2	siRNA-IMPa4-25 PSF-A488 IMPa4-A546 DAPI 8C2-siRNA-IMP-a2-a4 V2.00	0	29+. siRNA-IMPa4-25 PSF-A488 DAPI IMPa4-A546_aj_TileScan_001 (Stage 36 of 49)	00-hUpkwdjRVy5p3qDacaAAWj
0.21293	um	Cell	0.000	1.000	Vesicles Paraspeckle	179	3	siRNA-IMPa4-25 PSF-A488 IMPa4-A546 DAPI 8C2-siRNA-IMP-a2-a4 V2.00	0	29+. siRNA-IMPa4-25 PSF-A488 DAPI IMPa4-A546_aj_TileScan_001 (Stage 36 of 49)	00-hUpkwdjRVy5p3qDacaAAWj
0	um	Cell	0.000	1.000	Vesicles Paraspeckle	180	4	siRNA-IMPa4-25 PSF-A488 IMPa4-A546 DAPI 8C2-siRNA-IMP-a2-a4 V2.00	0	29+. siRNA-IMPa4-25 PSF-A488 DAPI IMPa4-A546_aj_TileScan_001 (Stage 36 of 49)	00-hUpkwdjRVy5p3qDacaAAWj
0	um	Cell	0.000	1.000	Vesicles Paraspeckle	181	5	siRNA-IMPa4-25 PSF-A488 IMPa4-A546 DAPI 8C2-siRNA-IMP-a2-a4 V2.00	0	29+. siRNA-IMPa4-25 PSF-A488 DAPI IMPa4-A546_aj_TileScan_001 (Stage 36 of 49)	00-hUpkwdjRVy5p3qDacaAAWj
0.112073	um	Cell	0.000	1.000	Vesicles Paraspeckle	182	6	siRNA-IMPa4-25 PSF-A488 IMPa4-A546 DAPI 8C2-siRNA-IMP-a2-a4 V2.00	0	29+. siRNA-IMPa4-25 PSF-A488 DAPI IMPa4-A546_aj_TileScan_001 (Stage 36 of 49)	00-hUpkwdjRVy5p3qDacaAAWj
0	um	Cell	0.000	1.000	Vesicles Paraspeckle	183	7	siRNA-IMPa4-25 PSF-A488 IMPa4-A546 DAPI 8C2-siRNA-IMP-a2-a4 V2.00	0	29+. siRNA-IMPa4-25 PSF-A488 DAPI IMPa4-A546_aj_TileScan_001 (Stage 36 of 49)	00-hUpkwdjRVy5p3qDacaAAWj
0	um	Cell	0.000	1.000	Vesicles Paraspeckle	184	8	siRNA-IMPa4-25 PSF-A488 IMPa4-A546 DAPI 8C2-siRNA-IMP-a2-a4 V2.00	0	29+. siRNA-IMPa4-25 PSF-A488 DAPI IMPa4-A546_aj_TileScan_001 (Stage 36 of 49)	00-hUpkwdjRVy5p3qDacaAAWj
0	um	Cell	0.000	1.000	Vesicles Paraspeckle	185	9	siRNA-IMPa4-25 PSF-A488 IMPa4-A546 DAPI 8C2-siRNA-IMP-a2-a4 V2.00	0	29+. siRNA-IMPa4-25 PSF-A488 DAPI IMPa4-A546_aj_TileScan_001 (Stage 36 of 49)	00-hUpkwdjRVy5p3qDacaAAWj
0	um	Cell	0.000	1.000	Vesicles Paraspeckle	186	10	siRNA-IMPa4-25 PSF-A488 IMPa4-A546 DAPI 8C2-siRNA-IMP-a2-a4 V2.00	0	29+. siRNA-IMPa4-25 PSF-A488 DAPI IMPa4-A546_aj_TileScan_001 (Stage 36 of 49)	00-hUpkwdjRVy5p3qDacaAAWj
0	um	Cell	0.000	1.000	Vesicles Paraspeckle	187	11	siRNA-IMPa4-25 PSF-A488 IMPa4-A546 DAPI 8C2-siRNA-IMP-a2-a4 V2.00	0	29+. siRNA-IMPa4-25 PSF-A488 DAPI IMPa4-A546_aj_TileScan_001 (Stage 36 of 49)	00-hUpkwdjRVy5p3qDacaAAWj
0	um	Cell	0.000	1.000	Vesicles Paraspeckle	188	12	siRNA-IMPa4-25 PSF-A488 IMPa4-A546 DAPI 8C2-siRNA-IMP-a2-a4 V2.00	0	29+. siRNA-IMPa4-25 PSF-A488 DAPI IMPa4-A546_aj_TileScan_001 (Stage 36 of 49)	00-hUpkwdjRVy5p3qDacaAAWj
0	um	Cell	0.000	1.000	Vesicles Paraspeckle	189	13	siRNA-IMPa4-25 PSF-A488 IMPa4-A546 DAPI 8C2-siRNA-IMP-a2-a4 V2.00	0	29+. siRNA-IMPa4-25 PSF-A488 DAPI IMPa4-A546_aj_TileScan_001 (Stage 36 of 49)	00-hUpkwdjRVy5p3qDacaAAWj
0	um	Cell	0.000	1.000	Vesicles Paraspeckle	190	14	siRNA-IMPa4-25 PSF-A488 IMPa4-A546 DAPI 8C2-siRNA-IMP-a2-a4 V2.00	0	29+. siRNA-IMPa4-25 PSF-A488 DAPI IMPa4-A546_aj_TileScan_001 (Stage 36 of 49)	00-hUpkwdjRVy5p3qDacaAAWj
0.101584	um	Cell	0.000	1.000	Vesicles Paraspeckle	191	15	siRNA-IMPa4-25 PSF-A488 IMPa4-A546 DAPI 8C2-siRNA-IMP-a2-a4 V2.00	0	29+. siRNA-IMPa4-25 PSF-A488 DAPI IMPa4-A546_aj_TileScan_001 (Stage 36 of 49)	00-hUpkwdjRVy5p3qDacaAAWj
0.37468	um	Cell	0.000	1.000	Vesicles Paraspeckle	192	16	siRNA-IMPa4-25 PSF-A488 IMPa4-A546 DAPI 8C2-siRNA-IMP-a2-a4 V2.00	0	29+. siRNA-IMPa4-25 PSF-A488 DAPI IMPa4-A546_aj_TileScan_001 (Stage 36 of 49)	00-hUpkwdjRVy5p3qDacaAAWj
0	um	Cell	0.000	1.000	Vesicles Paraspeckle	193	17	siRNA-IMPa4-25 PSF-A488 IMPa4-A546 DAPI 8C2-siRNA-IMP-a2-a4 V2.00	0	29+. siRNA-IMPa4-25 PSF-A488 DAPI IMPa4-A546_aj_TileScan_001 (Stage 36 of 49)	00-hUpkwdjRVy5p3qDacaAAWj
0	um	Cell	0.000	1.000	Vesicles Paraspeckle	194	18	siRNA-IMPa4-25 PSF-A488 IMPa4-A546 DAPI 8C2-siRNA-IMP-a2-a4 V2.00	0	29+. siRNA-IMPa4-25 PSF-A488 DAPI IMPa4-A546_aj_TileScan_001 (Stage 36 of 49)	00-hUpkwdjRVy5p3qDacaAAWj
0	um	Cell	0.000	1.000	Vesicles Paraspeckle	195	19	siRNA-IMPa4-25 PSF-A488 IMPa4-A546 DAPI 8C2-siRNA-IMP-a2-a4 V2.00	0	29+. siRNA-IMPa4-25 PSF-A488 DAPI IMPa4-A546_aj_TileScan_001 (Stage 36 of 49)	00-hUpkwdjRVy5p3qDacaAAWj
0	um	Cell	0.000	1.000	Vesicles Paraspeckle	196	20	siRNA-IMPa4-25 PSF-A488 IMPa4-A546 DAPI 8C2-siRNA-IMP-a2-a4 V2.00	0	29+. siRNA-IMPa4-25 PSF-A488 DAPI IMPa4-A546_aj_TileScan_001 (Stage 36 of 49)	00-hUpkwdjRVy5p3qDacaAAWj
0	um	Cell	0.000	1.000	Vesicles Paraspeckle	197	21	siRNA-IMPa4-25 PSF-A488 IMPa4-A546 DAPI 8C2-siRNA-IMP-a2-a4 V2.00	0	29+. siRNA-IMPa4-25 PSF-A488 DAPI IMPa4-A546_aj_TileScan_001 (Stage 36 of 49)	00-hUpkwdjRVy5p3qDacaAAWj
0	um	Cell	0.000	1.000	Vesicles Paraspeckle	198	0	siRNA-IMPa4-25 PSF-A488 IMPa4-A546 DAPI 8C2-siRNA-IMP-a2-a4 V2.00	0	29+. siRNA-IMPa4-25 PSF-A488 DAPI IMPa4-A546_ak_TileScan_001 (Stage 37 of 49)	00-kmJoNnuTiHVUXYZfWPRw53
0	um	Cell	0.000	1.000	Vesicles Paraspeckle	199	1	siRNA-IMPa4-25 PSF-A488 IMPa4-A546 DAPI 8C2-siRNA-IMP-a2-a4 V2.00	0	29+. siRNA-IMPa4-25 PSF-A488 DAPI IMPa4-A546_ak_TileScan_001 (Stage 37 of 49)	00-kmJoNnuTiHVUXYZfWPRw53
0	um	Cell	0.000	1.000	Vesicles Paraspeckle	200	2	siRNA-IMPa4-25 PSF-A488 IMPa4-A546 DAPI 8C2-siRNA-IMP-a2-a4 V2.00	0	29+. siRNA-IMPa4-25 PSF-A488 DAPI IMPa4-A546_ak_TileScan_001 (Stage 37 of 49)	00-kmJoNnuTiHVUXYZfWPRw53
0	um	Cell	0.000	1.000	Vesicles Paraspeckle	201	3	siRNA-IMPa4-25 PSF-A488 IMPa4-A546 DAPI 8C2-siRNA-IMP-a2-a4 V2.00	0	29+. siRNA-IMPa4-25 PSF-A488 DAPI IMPa4-A546_ak_TileScan_001 (Stage 37 of 49)	00-kmJoNnuTiHVUXYZfWPRw53
0	um	Cell	0.000	1.000	Vesicles Paraspeckle	202	4	siRNA-IMPa4-25 PSF-A488 IMPa4-A546 DAPI 8C2-siRNA-IMP-a2-a4 V2.00	0	29+. siRNA-IMPa4-25 PSF-A488 DAPI IMPa4-A546_ak_TileScan_001 (Stage 37 of 49)	00-kmJoNnuTiHVUXYZfWPRw53
0	um	Cell	0.000	1.000	Vesicles Paraspeckle	203	5	siRNA-IMPa4-25 PSF-A488 IMPa4-A546 DAPI 8C2-siRNA-IMP-a2-a4 V2.00	0	29+. siRNA-IMPa4-25 PSF-A488 DAPI IMPa4-A546_ak_TileScan_001 (Stage 37 of 49)	00-kmJoNnuTiHVUXYZfWPRw53
0	um	Cell	0.000	1.000	Vesicles Paraspeckle	204	6	siRNA-IMPa4-25 PSF-A488 IMPa4-A546 DAPI 8C2-siRNA-IMP-a2-a4 V2.00	0	29+. siRNA-IMPa4-25 PSF-A488 DAPI IMPa4-A546_ak_TileScan_001 (Stage 37 of 49)	00-kmJoNnuTiHVUXYZfWPRw53
0	um	Cell	0.000	1.000	Vesicles Paraspeckle	205	7	siRNA-IMPa4-25 PSF-A488 IMPa4-A546 DAPI 8C2-siRNA-IMP-a2-a4 V2.00	0	29+. siRNA-IMPa4-25 PSF-A488 DAPI IMPa4-A546_ak_TileScan_001 (Stage 37 of 49)	00-kmJoNnuTiHVUXYZfWPRw53
0	um	Cell	0.000	1.000	Vesicles Paraspeckle	206	8	siRNA-IMPa4-25 PSF-A488 IMPa4-A546 DAPI 8C2-siRNA-IMP-a2-a4 V2.00	0	29+. siRNA-IMPa4-25 PSF-A488 DAPI IMPa4-A546_ak_TileScan_001 (Stage 37 of 49)	00-kmJoNnuTiHVUXYZfWPRw53
0	um	Cell	0.000	1.000	Vesicles Paraspeckle	207	9	siRNA-IMPa4-25 PSF-A488 IMPa4-A546 DAPI 8C2-siRNA-IMP-a2-a4 V2.00	0	29+. siRNA-IMPa4-25 PSF-A488 DAPI IMPa4-A546_ak_TileScan_001 (Stage 37 of 49)	00-kmJoNnuTiHVUXYZfWPRw53
0	um	Cell	0.000	1.000	Vesicles Paraspeckle	208	10	siRNA-IMPa4-25 PSF-A488 IMPa4-A546 DAPI 8C2-siRNA-IMP-a2-a4 V2.00	0	29+. siRNA-IMPa4-25 PSF-A488 DAPI IMPa4-A546_ak_TileScan_001 (Stage 37 of 49)	00-kmJoNnuTiHVUXYZfWPRw53
0	um	Cell	0.000	1.000	Vesicles Paraspeckle	209	11	siRNA-IMPa4-25 PSF-A488 IMPa4-A546 DAPI 8C2-siRNA-IMP-a2-a4 V2.00	0	29+. siRNA-IMPa4-25 PSF-A488 DAPI IMPa4-A546_ak_TileScan_001 (Stage 37 of 49)	00-kmJoNnuTiHVUXYZfWPRw53
0	um	Cell	0.000	1.000	Vesicles Paraspeckle	210	12	siRNA-IMPa4-25 PSF-A488 IMPa4-A546 DAPI 8C2-siRNA-IMP-a2-a4 V2.00	0	29+. siRNA-IMPa4-25 PSF-A488 DAPI IMPa4-A546_ak_TileScan_001 (Stage 37 of 49)	00-kmJoNnuTiHVUXYZfWPRw53
0	um	Cell	0.000	1.000	Vesicles Paraspeckle	211	13	siRNA-IMPa4-25 PSF-A488 IMPa4-A546 DAPI 8C2-siRNA-IMP-a2-a4 V2.00	0	29+. siRNA-IMPa4-25 PSF-A488 DAPI IMPa4-A546_ak_TileScan_001 (Stage 37 of 49)	00-kmJoNnuTiHVUXYZfWPRw53
0	um	Cell	0.000	1.000	Vesicles Paraspeckle	212	14	siRNA-IMPa4-25 PSF-A488 IMPa4-A546 DAPI 8C2-siRNA-IMP-a2-a4 V2.00	0	29+. siRNA-IMPa4-25 PSF-A488 DAPI IMPa4-A546_ak_TileScan_001 (Stage 37 of 49)	00-kmJoNnuTiHVUXYZfWPRw53
0	um	Cell	0.000	1.000	Vesicles Paraspeckle	213	15	siRNA-IMPa4-25 PSF-A488 IMPa4-A546 DAPI 8C2-siRNA-IMP-a2-a4 V2.00	0	29+. siRNA-IMPa4-25 PSF-A488 DAPI IMPa4-A546_ak_TileScan_001 (Stage 37 of 49)	00-kmJoNnuTiHVUXYZfWPRw53
0	um	Cell	0.000	1.000	Vesicles Paraspeckle	214	16	siRNA-IMPa4-25 PSF-A488 IMPa4-A546 DAPI 8C2-siRNA-IMP-a2-a4 V2.00	0	29+. siRNA-IMPa4-25 PSF-A488 DAPI IMPa4-A546_ak_TileScan_001 (Stage 37 of 49)	00-kmJoNnuTiHVUXYZfWPRw53
0	um	Cell	0.000	1.000	Vesicles Paraspeckle	215	17	siRNA-IMPa4-25 PSF-A488 IMPa4-A546 DAPI 8C2-siRNA-IMP-a2-a4 V2.00	0	29+. siRNA-IMPa4-25 PSF-A488 DAPI IMPa4-A546_ak_TileScan_001 (Stage 37 of 49)	00-kmJoNnuTiHVUXYZfWPRw53
0	um	Cell	0.000	1.000	Vesicles Paraspeckle	216	18	siRNA-IMPa4-25 PSF-A488 IMPa4-A546 DAPI 8C2-siRNA-IMP-a2-a4 V2.00	0	29+. siRNA-IMPa4-25 PSF-A488 DAPI IMPa4-A546_ak_TileScan_001 (Stage 37 of 49)	00-kmJoNnuTiHVUXYZfWPRw53
0.285221	um	Cell	0.000	1.000	Vesicles Paraspeckle	217	19	siRNA-IMPa4-25 PSF-A488 IMPa4-A546 DAPI 8C2-siRNA-IMP-a2-a4 V2.00	0	29+. siRNA-IMPa4-25 PSF-A488 DAPI IMPa4-A546_ak_TileScan_001 (Stage 37 of 49)	00-kmJoNnuTiHVUXYZfWPRw53
0	um	Cell	0.000	1.000	Vesicles Paraspeckle	218	20	siRNA-IMPa4-25 PSF-A488 IMPa4-A546 DAPI 8C2-siRNA-IMP-a2-a4 V2.00	0	29+. siRNA-IMPa4-25 PSF-A488 DAPI IMPa4-A546_ak_TileScan_001 (Stage 37 of 49)	00-kmJoNnuTiHVUXYZfWPRw53
0	um	Cell	0.000	1.000	Vesicles Paraspeckle	219	21	siRNA-IMPa4-25 PSF-A488 IMPa4-A546 DAPI 8C2-siRNA-IMP-a2-a4 V2.00	0	29+. siRNA-IMPa4-25 PSF-A488 DAPI IMPa4-A546_ak_TileScan_001 (Stage 37 of 49)	00-kmJoNnuTiHVUXYZfWPRw53
0	um	Cell	0.000	1.000	Vesicles Paraspeckle	220	0	siRNA-IMPa4-25 PSF-A488 IMPa4-A546 DAPI 8C2-siRNA-IMP-a2-a4 V2.00	0	29+. siRNA-IMPa4-25 PSF-A488 DAPI IMPa4-A546_al_TileScan_001 (Stage 38 of 49)	00-Ktctc8jaR5rYBEdZ2RXicP
0	um	Cell	0.000	1.000	Vesicles Paraspeckle	221	1	siRNA-IMPa4-25 PSF-A488 IMPa4-A546 DAPI 8C2-siRNA-IMP-a2-a4 V2.00	0	29+. siRNA-IMPa4-25 PSF-A488 DAPI IMPa4-A546_al_TileScan_001 (Stage 38 of 49)	00-Ktctc8jaR5rYBEdZ2RXicP
0	um	Cell	0.000	1.000	Vesicles Paraspeckle	222	2	siRNA-IMPa4-25 PSF-A488 IMPa4-A546 DAPI 8C2-siRNA-IMP-a2-a4 V2.00	0	29+. siRNA-IMPa4-25 PSF-A488 DAPI IMPa4-A546_al_TileScan_001 (Stage 38 of 49)	00-Ktctc8jaR5rYBEdZ2RXicP
0	um	Cell	0.000	1.000	Vesicles Paraspeckle	223	3	siRNA-IMPa4-25 PSF-A488 IMPa4-A546 DAPI 8C2-siRNA-IMP-a2-a4 V2.00	0	29+. siRNA-IMPa4-25 PSF-A488 DAPI IMPa4-A546_al_TileScan_001 (Stage 38 of 49)	00-Ktctc8jaR5rYBEdZ2RXicP
0	um	Cell	0.000	1.000	Vesicles Paraspeckle	224	4	siRNA-IMPa4-25 PSF-A488 IMPa4-A546 DAPI 8C2-siRNA-IMP-a2-a4 V2.00	0	29+. siRNA-IMPa4-25 PSF-A488 DAPI IMPa4-A546_al_TileScan_001 (Stage 38 of 49)	00-Ktctc8jaR5rYBEdZ2RXicP
0	um	Cell	0.000	1.000	Vesicles Paraspeckle	225	5	siRNA-IMPa4-25 PSF-A488 IMPa4-A546 DAPI 8C2-siRNA-IMP-a2-a4 V2.00	0	29+. siRNA-IMPa4-25 PSF-A488 DAPI IMPa4-A546_al_TileScan_001 (Stage 38 of 49)	00-Ktctc8jaR5rYBEdZ2RXicP
0	um	Cell	0.000	1.000	Vesicles Paraspeckle	226	6	siRNA-IMPa4-25 PSF-A488 IMPa4-A546 DAPI 8C2-siRNA-IMP-a2-a4 V2.00	0	29+. siRNA-IMPa4-25 PSF-A488 DAPI IMPa4-A546_al_TileScan_001 (Stage 38 of 49)	00-Ktctc8jaR5rYBEdZ2RXicP
0	um	Cell	0.000	1.000	Vesicles Paraspeckle	227	7	siRNA-IMPa4-25 PSF-A488 IMPa4-A546 DAPI 8C2-siRNA-IMP-a2-a4 V2.00	0	29+. siRNA-IMPa4-25 PSF-A488 DAPI IMPa4-A546_al_TileScan_001 (Stage 38 of 49)	00-Ktctc8jaR5rYBEdZ2RXicP
0	um	Cell	0.000	1.000	Vesicles Paraspeckle	228	8	siRNA-IMPa4-25 PSF-A488 IMPa4-A546 DAPI 8C2-siRNA-IMP-a2-a4 V2.00	0	29+. siRNA-IMPa4-25 PSF-A488 DAPI IMPa4-A546_al_TileScan_001 (Stage 38 of 49)	00-Ktctc8jaR5rYBEdZ2RXicP
0	um	Cell	0.000	1.000	Vesicles Paraspeckle	229	9	siRNA-IMPa4-25 PSF-A488 IMPa4-A546 DAPI 8C2-siRNA-IMP-a2-a4 V2.00	0	29+. siRNA-IMPa4-25 PSF-A488 DAPI IMPa4-A546_al_TileScan_001 (Stage 38 of 49)	00-Ktctc8jaR5rYBEdZ2RXicP
0	um	Cell	0.000	1.000	Vesicles Paraspeckle	230	10	siRNA-IMPa4-25 PSF-A488 IMPa4-A546 DAPI 8C2-siRNA-IMP-a2-a4 V2.00	0	29+. siRNA-IMPa4-25 PSF-A488 DAPI IMPa4-A546_al_TileScan_001 (Stage 38 of 49)	00-Ktctc8jaR5rYBEdZ2RXicP
0	um	Cell	0.000	1.000	Vesicles Paraspeckle	231	11	siRNA-IMPa4-25 PSF-A488 IMPa4-A546 DAPI 8C2-siRNA-IMP-a2-a4 V2.00	0	29+. siRNA-IMPa4-25 PSF-A488 DAPI IMPa4-A546_al_TileScan_001 (Stage 38 of 49)	00-Ktctc8jaR5rYBEdZ2RXicP
0	um	Cell	0.000	1.000	Vesicles Paraspeckle	232	12	siRNA-IMPa4-25 PSF-A488 IMPa4-A546 DAPI 8C2-siRNA-IMP-a2-a4 V2.00	0	29+. siRNA-IMPa4-25 PSF-A488 DAPI IMPa4-A546_al_TileScan_001 (Stage 38 of 49)	00-Ktctc8jaR5rYBEdZ2RXicP
0	um	Cell	0.000	1.000	Vesicles Paraspeckle	233	13	siRNA-IMPa4-25 PSF-A488 IMPa4-A546 DAPI 8C2-siRNA-IMP-a2-a4 V2.00	0	29+. siRNA-IMPa4-25 PSF-A488 DAPI IMPa4-A546_al_TileScan_001 (Stage 38 of 49)	00-Ktctc8jaR5rYBEdZ2RXicP
0	um	Cell	0.000	1.000	Vesicles Paraspeckle	234	14	siRNA-IMPa4-25 PSF-A488 IMPa4-A546 DAPI 8C2-siRNA-IMP-a2-a4 V2.00	0	29+. siRNA-IMPa4-25 PSF-A488 DAPI IMPa4-A546_al_TileScan_001 (Stage 38 of 49)	00-Ktctc8jaR5rYBEdZ2RXicP
0.408521	um	Cell	0.000	1.000	Vesicles Paraspeckle	235	15	siRNA-IMPa4-25 PSF-A488 IMPa4-A546 DAPI 8C2-siRNA-IMP-a2-a4 V2.00	0	29+. siRNA-IMPa4-25 PSF-A488 DAPI IMPa4-A546_al_TileScan_001 (Stage 38 of 49)	00-Ktctc8jaR5rYBEdZ2RXicP
0	um	Cell	0.000	1.000	Vesicles Paraspeckle	236	16	siRNA-IMPa4-25 PSF-A488 IMPa4-A546 DAPI 8C2-siRNA-IMP-a2-a4 V2.00	0	29+. siRNA-IMPa4-25 PSF-A488 DAPI IMPa4-A546_al_TileScan_001 (Stage 38 of 49)	00-Ktctc8jaR5rYBEdZ2RXicP
0	um	Cell	0.000	1.000	Vesicles Paraspeckle	237	0	siRNA-IMPa4-25 PSF-A488 IMPa4-A546 DAPI 8C2-siRNA-IMP-a2-a4 V2.00	0	29+. siRNA-IMPa4-25 PSF-A488 DAPI IMPa4-A546_am_TileScan_001 (Stage 39 of 49)	00-3joqyuxKnYx6wPFXKFhGa5
0	um	Cell	0.000	1.000	Vesicles Paraspeckle	238	1	siRNA-IMPa4-25 PSF-A488 IMPa4-A546 DAPI 8C2-siRNA-IMP-a2-a4 V2.00	0	29+. siRNA-IMPa4-25 PSF-A488 DAPI IMPa4-A546_am_TileScan_001 (Stage 39 of 49)	00-3joqyuxKnYx6wPFXKFhGa5
0	um	Cell	0.000	1.000	Vesicles Paraspeckle	239	2	siRNA-IMPa4-25 PSF-A488 IMPa4-A546 DAPI 8C2-siRNA-IMP-a2-a4 V2.00	0	29+. siRNA-IMPa4-25 PSF-A488 DAPI IMPa4-A546_am_TileScan_001 (Stage 39 of 49)	00-3joqyuxKnYx6wPFXKFhGa5
0	um	Cell	0.000	1.000	Vesicles Paraspeckle	240	3	siRNA-IMPa4-25 PSF-A488 IMPa4-A546 DAPI 8C2-siRNA-IMP-a2-a4 V2.00	0	29+. siRNA-IMPa4-25 PSF-A488 DAPI IMPa4-A546_am_TileScan_001 (Stage 39 of 49)	00-3joqyuxKnYx6wPFXKFhGa5
0	um	Cell	0.000	1.000	Vesicles Paraspeckle	241	4	siRNA-IMPa4-25 PSF-A488 IMPa4-A546 DAPI 8C2-siRNA-IMP-a2-a4 V2.00	0	29+. siRNA-IMPa4-25 PSF-A488 DAPI IMPa4-A546_am_TileScan_001 (Stage 39 of 49)	00-3joqyuxKnYx6wPFXKFhGa5
0	um	Cell	0.000	1.000	Vesicles Paraspeckle	242	5	siRNA-IMPa4-25 PSF-A488 IMPa4-A546 DAPI 8C2-siRNA-IMP-a2-a4 V2.00	0	29+. siRNA-IMPa4-25 PSF-A488 DAPI IMPa4-A546_am_TileScan_001 (Stage 39 of 49)	00-3joqyuxKnYx6wPFXKFhGa5
0	um	Cell	0.000	1.000	Vesicles Paraspeckle	243	6	siRNA-IMPa4-25 PSF-A488 IMPa4-A546 DAPI 8C2-siRNA-IMP-a2-a4 V2.00	0	29+. siRNA-IMPa4-25 PSF-A488 DAPI IMPa4-A546_am_TileScan_001 (Stage 39 of 49)	00-3joqyuxKnYx6wPFXKFhGa5
0	um	Cell	0.000	1.000	Vesicles Paraspeckle	244	7	siRNA-IMPa4-25 PSF-A488 IMPa4-A546 DAPI 8C2-siRNA-IMP-a2-a4 V2.00	0	29+. siRNA-IMPa4-25 PSF-A488 DAPI IMPa4-A546_am_TileScan_001 (Stage 39 of 49)	00-3joqyuxKnYx6wPFXKFhGa5
0	um	Cell	0.000	1.000	Vesicles Paraspeckle	245	8	siRNA-IMPa4-25 PSF-A488 IMPa4-A546 DAPI 8C2-siRNA-IMP-a2-a4 V2.00	0	29+. siRNA-IMPa4-25 PSF-A488 DAPI IMPa4-A546_am_TileScan_001 (Stage 39 of 49)	00-3joqyuxKnYx6wPFXKFhGa5
0	um	Cell	0.000	1.000	Vesicles Paraspeckle	246	9	siRNA-IMPa4-25 PSF-A488 IMPa4-A546 DAPI 8C2-siRNA-IMP-a2-a4 V2.00	0	29+. siRNA-IMPa4-25 PSF-A488 DAPI IMPa4-A546_am_TileScan_001 (Stage 39 of 49)	00-3joqyuxKnYx6wPFXKFhGa5
0	um	Cell	0.000	1.000	Vesicles Paraspeckle	247	10	siRNA-IMPa4-25 PSF-A488 IMPa4-A546 DAPI 8C2-siRNA-IMP-a2-a4 V2.00	0	29+. siRNA-IMPa4-25 PSF-A488 DAPI IMPa4-A546_am_TileScan_001 (Stage 39 of 49)	00-3joqyuxKnYx6wPFXKFhGa5
0	um	Cell	0.000	1.000	Vesicles Paraspeckle	248	11	siRNA-IMPa4-25 PSF-A488 IMPa4-A546 DAPI 8C2-siRNA-IMP-a2-a4 V2.00	0	29+. siRNA-IMPa4-25 PSF-A488 DAPI IMPa4-A546_am_TileScan_001 (Stage 39 of 49)	00-3joqyuxKnYx6wPFXKFhGa5
0	um	Cell	0.000	1.000	Vesicles Paraspeckle	249	12	siRNA-IMPa4-25 PSF-A488 IMPa4-A546 DAPI 8C2-siRNA-IMP-a2-a4 V2.00	0	29+. siRNA-IMPa4-25 PSF-A488 DAPI IMPa4-A546_am_TileScan_001 (Stage 39 of 49)	00-3joqyuxKnYx6wPFXKFhGa5
0	um	Cell	0.000	1.000	Vesicles Paraspeckle	250	13	siRNA-IMPa4-25 PSF-A488 IMPa4-A546 DAPI 8C2-siRNA-IMP-a2-a4 V2.00	0	29+. siRNA-IMPa4-25 PSF-A488 DAPI IMPa4-A546_am_TileScan_001 (Stage 39 of 49)	00-3joqyuxKnYx6wPFXKFhGa5
0	um	Cell	0.000	1.000	Vesicles Paraspeckle	251	14	siRNA-IMPa4-25 PSF-A488 IMPa4-A546 DAPI 8C2-siRNA-IMP-a2-a4 V2.00	0	29+. siRNA-IMPa4-25 PSF-A488 DAPI IMPa4-A546_am_TileScan_001 (Stage 39 of 49)	00-3joqyuxKnYx6wPFXKFhGa5
0.0519234	um	Cell	0.000	1.000	Vesicles Paraspeckle	252	15	siRNA-IMPa4-25 PSF-A488 IMPa4-A546 DAPI 8C2-siRNA-IMP-a2-a4 V2.00	0	29+. siRNA-IMPa4-25 PSF-A488 DAPI IMPa4-A546_am_TileScan_001 (Stage 39 of 49)	00-3joqyuxKnYx6wPFXKFhGa5
0	um	Cell	0.000	1.000	Vesicles Paraspeckle	253	16	siRNA-IMPa4-25 PSF-A488 IMPa4-A546 DAPI 8C2-siRNA-IMP-a2-a4 V2.00	0	29+. siRNA-IMPa4-25 PSF-A488 DAPI IMPa4-A546_am_TileScan_001 (Stage 39 of 49)	00-3joqyuxKnYx6wPFXKFhGa5
0	um	Cell	0.000	1.000	Vesicles Paraspeckle	254	17	siRNA-IMPa4-25 PSF-A488 IMPa4-A546 DAPI 8C2-siRNA-IMP-a2-a4 V2.00	0	29+. siRNA-IMPa4-25 PSF-A488 DAPI IMPa4-A546_am_TileScan_001 (Stage 39 of 49)	00-3joqyuxKnYx6wPFXKFhGa5
0	um	Cell	0.000	1.000	Vesicles Paraspeckle	255	18	siRNA-IMPa4-25 PSF-A488 IMPa4-A546 DAPI 8C2-siRNA-IMP-a2-a4 V2.00	0	29+. siRNA-IMPa4-25 PSF-A488 DAPI IMPa4-A546_am_TileScan_001 (Stage 39 of 49)	00-3joqyuxKnYx6wPFXKFhGa5
0	um	Cell	0.000	1.000	Vesicles Paraspeckle	256	19	siRNA-IMPa4-25 PSF-A488 IMPa4-A546 DAPI 8C2-siRNA-IMP-a2-a4 V2.00	0	29+. siRNA-IMPa4-25 PSF-A488 DAPI IMPa4-A546_am_TileScan_001 (Stage 39 of 49)	00-3joqyuxKnYx6wPFXKFhGa5
0.286549	um	Cell	0.000	1.000	Vesicles Paraspeckle	257	20	siRNA-IMPa4-25 PSF-A488 IMPa4-A546 DAPI 8C2-siRNA-IMP-a2-a4 V2.00	0	29+. siRNA-IMPa4-25 PSF-A488 DAPI IMPa4-A546_am_TileScan_001 (Stage 39 of 49)	00-3joqyuxKnYx6wPFXKFhGa5
0	um	Cell	0.000	1.000	Vesicles Paraspeckle	258	21	siRNA-IMPa4-25 PSF-A488 IMPa4-A546 DAPI 8C2-siRNA-IMP-a2-a4 V2.00	0	29+. siRNA-IMPa4-25 PSF-A488 DAPI IMPa4-A546_am_TileScan_001 (Stage 39 of 49)	00-3joqyuxKnYx6wPFXKFhGa5
0.315777	um	Cell	0.000	1.000	Vesicles Paraspeckle	259	22	siRNA-IMPa4-25 PSF-A488 IMPa4-A546 DAPI 8C2-siRNA-IMP-a2-a4 V2.00	0	29+. siRNA-IMPa4-25 PSF-A488 DAPI IMPa4-A546_am_TileScan_001 (Stage 39 of 49)	00-3joqyuxKnYx6wPFXKFhGa5
0	um	Cell	0.000	1.000	Vesicles Paraspeckle	260	23	siRNA-IMPa4-25 PSF-A488 IMPa4-A546 DAPI 8C2-siRNA-IMP-a2-a4 V2.00	0	29+. siRNA-IMPa4-25 PSF-A488 DAPI IMPa4-A546_am_TileScan_001 (Stage 39 of 49)	00-3joqyuxKnYx6wPFXKFhGa5
0	um	Cell	0.000	1.000	Vesicles Paraspeckle	261	24	siRNA-IMPa4-25 PSF-A488 IMPa4-A546 DAPI 8C2-siRNA-IMP-a2-a4 V2.00	0	29+. siRNA-IMPa4-25 PSF-A488 DAPI IMPa4-A546_am_TileScan_001 (Stage 39 of 49)	00-3joqyuxKnYx6wPFXKFhGa5
0	um	Cell	0.000	1.000	Vesicles Paraspeckle	262	0	siRNA-IMPa4-25 PSF-A488 IMPa4-A546 DAPI 8C2-siRNA-IMP-a2-a4 V2.00	0	29+. siRNA-IMPa4-25 PSF-A488 DAPI IMPa4-A546_an_TileScan_001 (Stage 40 of 49)	00-z2VRXNPkeapfaGvR9dityF
0	um	Cell	0.000	1.000	Vesicles Paraspeckle	263	1	siRNA-IMPa4-25 PSF-A488 IMPa4-A546 DAPI 8C2-siRNA-IMP-a2-a4 V2.00	0	29+. siRNA-IMPa4-25 PSF-A488 DAPI IMPa4-A546_an_TileScan_001 (Stage 40 of 49)	00-z2VRXNPkeapfaGvR9dityF
0	um	Cell	0.000	1.000	Vesicles Paraspeckle	264	2	siRNA-IMPa4-25 PSF-A488 IMPa4-A546 DAPI 8C2-siRNA-IMP-a2-a4 V2.00	0	29+. siRNA-IMPa4-25 PSF-A488 DAPI IMPa4-A546_an_TileScan_001 (Stage 40 of 49)	00-z2VRXNPkeapfaGvR9dityF
0	um	Cell	0.000	1.000	Vesicles Paraspeckle	265	3	siRNA-IMPa4-25 PSF-A488 IMPa4-A546 DAPI 8C2-siRNA-IMP-a2-a4 V2.00	0	29+. siRNA-IMPa4-25 PSF-A488 DAPI IMPa4-A546_an_TileScan_001 (Stage 40 of 49)	00-z2VRXNPkeapfaGvR9dityF
0	um	Cell	0.000	1.000	Vesicles Paraspeckle	266	4	siRNA-IMPa4-25 PSF-A488 IMPa4-A546 DAPI 8C2-siRNA-IMP-a2-a4 V2.00	0	29+. siRNA-IMPa4-25 PSF-A488 DAPI IMPa4-A546_an_TileScan_001 (Stage 40 of 49)	00-z2VRXNPkeapfaGvR9dityF
0	um	Cell	0.000	1.000	Vesicles Paraspeckle	267	5	siRNA-IMPa4-25 PSF-A488 IMPa4-A546 DAPI 8C2-siRNA-IMP-a2-a4 V2.00	0	29+. siRNA-IMPa4-25 PSF-A488 DAPI IMPa4-A546_an_TileScan_001 (Stage 40 of 49)	00-z2VRXNPkeapfaGvR9dityF
0	um	Cell	0.000	1.000	Vesicles Paraspeckle	268	6	siRNA-IMPa4-25 PSF-A488 IMPa4-A546 DAPI 8C2-siRNA-IMP-a2-a4 V2.00	0	29+. siRNA-IMPa4-25 PSF-A488 DAPI IMPa4-A546_an_TileScan_001 (Stage 40 of 49)	00-z2VRXNPkeapfaGvR9dityF
0	um	Cell	0.000	1.000	Vesicles Paraspeckle	269	7	siRNA-IMPa4-25 PSF-A488 IMPa4-A546 DAPI 8C2-siRNA-IMP-a2-a4 V2.00	0	29+. siRNA-IMPa4-25 PSF-A488 DAPI IMPa4-A546_an_TileScan_001 (Stage 40 of 49)	00-z2VRXNPkeapfaGvR9dityF
0.378423	um	Cell	0.000	1.000	Vesicles Paraspeckle	270	8	siRNA-IMPa4-25 PSF-A488 IMPa4-A546 DAPI 8C2-siRNA-IMP-a2-a4 V2.00	0	29+. siRNA-IMPa4-25 PSF-A488 DAPI IMPa4-A546_an_TileScan_001 (Stage 40 of 49)	00-z2VRXNPkeapfaGvR9dityF
0	um	Cell	0.000	1.000	Vesicles Paraspeckle	271	9	siRNA-IMPa4-25 PSF-A488 IMPa4-A546 DAPI 8C2-siRNA-IMP-a2-a4 V2.00	0	29+. siRNA-IMPa4-25 PSF-A488 DAPI IMPa4-A546_an_TileScan_001 (Stage 40 of 49)	00-z2VRXNPkeapfaGvR9dityF
0.377656	um	Cell	0.000	1.000	Vesicles Paraspeckle	272	10	siRNA-IMPa4-25 PSF-A488 IMPa4-A546 DAPI 8C2-siRNA-IMP-a2-a4 V2.00	0	29+. siRNA-IMPa4-25 PSF-A488 DAPI IMPa4-A546_an_TileScan_001 (Stage 40 of 49)	00-z2VRXNPkeapfaGvR9dityF
0	um	Cell	0.000	1.000	Vesicles Paraspeckle	273	11	siRNA-IMPa4-25 PSF-A488 IMPa4-A546 DAPI 8C2-siRNA-IMP-a2-a4 V2.00	0	29+. siRNA-IMPa4-25 PSF-A488 DAPI IMPa4-A546_an_TileScan_001 (Stage 40 of 49)	00-z2VRXNPkeapfaGvR9dityF
0	um	Cell	0.000	1.000	Vesicles Paraspeckle	274	12	siRNA-IMPa4-25 PSF-A488 IMPa4-A546 DAPI 8C2-siRNA-IMP-a2-a4 V2.00	0	29+. siRNA-IMPa4-25 PSF-A488 DAPI IMPa4-A546_an_TileScan_001 (Stage 40 of 49)	00-z2VRXNPkeapfaGvR9dityF
0	um	Cell	0.000	1.000	Vesicles Paraspeckle	275	13	siRNA-IMPa4-25 PSF-A488 IMPa4-A546 DAPI 8C2-siRNA-IMP-a2-a4 V2.00	0	29+. siRNA-IMPa4-25 PSF-A488 DAPI IMPa4-A546_an_TileScan_001 (Stage 40 of 49)	00-z2VRXNPkeapfaGvR9dityF
0	um	Cell	0.000	1.000	Vesicles Paraspeckle	276	14	siRNA-IMPa4-25 PSF-A488 IMPa4-A546 DAPI 8C2-siRNA-IMP-a2-a4 V2.00	0	29+. siRNA-IMPa4-25 PSF-A488 DAPI IMPa4-A546_an_TileScan_001 (Stage 40 of 49)	00-z2VRXNPkeapfaGvR9dityF
0	um	Cell	0.000	1.000	Vesicles Paraspeckle	277	15	siRNA-IMPa4-25 PSF-A488 IMPa4-A546 DAPI 8C2-siRNA-IMP-a2-a4 V2.00	0	29+. siRNA-IMPa4-25 PSF-A488 DAPI IMPa4-A546_an_TileScan_001 (Stage 40 of 49)	00-z2VRXNPkeapfaGvR9dityF
0	um	Cell	0.000	1.000	Vesicles Paraspeckle	278	16	siRNA-IMPa4-25 PSF-A488 IMPa4-A546 DAPI 8C2-siRNA-IMP-a2-a4 V2.00	0	29+. siRNA-IMPa4-25 PSF-A488 DAPI IMPa4-A546_an_TileScan_001 (Stage 40 of 49)	00-z2VRXNPkeapfaGvR9dityF
0.48888	um	Cell	0.000	1.000	Vesicles Paraspeckle	279	17	siRNA-IMPa4-25 PSF-A488 IMPa4-A546 DAPI 8C2-siRNA-IMP-a2-a4 V2.00	0	29+. siRNA-IMPa4-25 PSF-A488 DAPI IMPa4-A546_an_TileScan_001 (Stage 40 of 49)	00-z2VRXNPkeapfaGvR9dityF
0	um	Cell	0.000	1.000	Vesicles Paraspeckle	280	18	siRNA-IMPa4-25 PSF-A488 IMPa4-A546 DAPI 8C2-siRNA-IMP-a2-a4 V2.00	0	29+. siRNA-IMPa4-25 PSF-A488 DAPI IMPa4-A546_an_TileScan_001 (Stage 40 of 49)	00-z2VRXNPkeapfaGvR9dityF
0	um	Cell	0.000	1.000	Vesicles Paraspeckle	281	0	siRNA-IMPa4-25 PSF-A488 IMPa4-A546 DAPI 8C2-siRNA-IMP-a2-a4 V2.00	0	29+. siRNA-IMPa4-25 PSF-A488 DAPI IMPa4-A546_ao_TileScan_001 (Stage 41 of 49)	00-TTCEoDGvrzx6hgGcAujiKD
0	um	Cell	0.000	1.000	Vesicles Paraspeckle	282	1	siRNA-IMPa4-25 PSF-A488 IMPa4-A546 DAPI 8C2-siRNA-IMP-a2-a4 V2.00	0	29+. siRNA-IMPa4-25 PSF-A488 DAPI IMPa4-A546_ao_TileScan_001 (Stage 41 of 49)	00-TTCEoDGvrzx6hgGcAujiKD
0	um	Cell	0.000	1.000	Vesicles Paraspeckle	283	2	siRNA-IMPa4-25 PSF-A488 IMPa4-A546 DAPI 8C2-siRNA-IMP-a2-a4 V2.00	0	29+. siRNA-IMPa4-25 PSF-A488 DAPI IMPa4-A546_ao_TileScan_001 (Stage 41 of 49)	00-TTCEoDGvrzx6hgGcAujiKD
0	um	Cell	0.000	1.000	Vesicles Paraspeckle	284	3	siRNA-IMPa4-25 PSF-A488 IMPa4-A546 DAPI 8C2-siRNA-IMP-a2-a4 V2.00	0	29+. siRNA-IMPa4-25 PSF-A488 DAPI IMPa4-A546_ao_TileScan_001 (Stage 41 of 49)	00-TTCEoDGvrzx6hgGcAujiKD
0	um	Cell	0.000	1.000	Vesicles Paraspeckle	285	4	siRNA-IMPa4-25 PSF-A488 IMPa4-A546 DAPI 8C2-siRNA-IMP-a2-a4 V2.00	0	29+. siRNA-IMPa4-25 PSF-A488 DAPI IMPa4-A546_ao_TileScan_001 (Stage 41 of 49)	00-TTCEoDGvrzx6hgGcAujiKD
0.252854	um	Cell	0.000	1.000	Vesicles Paraspeckle	286	5	siRNA-IMPa4-25 PSF-A488 IMPa4-A546 DAPI 8C2-siRNA-IMP-a2-a4 V2.00	0	29+. siRNA-IMPa4-25 PSF-A488 DAPI IMPa4-A546_ao_TileScan_001 (Stage 41 of 49)	00-TTCEoDGvrzx6hgGcAujiKD
0	um	Cell	0.000	1.000	Vesicles Paraspeckle	287	6	siRNA-IMPa4-25 PSF-A488 IMPa4-A546 DAPI 8C2-siRNA-IMP-a2-a4 V2.00	0	29+. siRNA-IMPa4-25 PSF-A488 DAPI IMPa4-A546_ao_TileScan_001 (Stage 41 of 49)	00-TTCEoDGvrzx6hgGcAujiKD
0	um	Cell	0.000	1.000	Vesicles Paraspeckle	288	7	siRNA-IMPa4-25 PSF-A488 IMPa4-A546 DAPI 8C2-siRNA-IMP-a2-a4 V2.00	0	29+. siRNA-IMPa4-25 PSF-A488 DAPI IMPa4-A546_ao_TileScan_001 (Stage 41 of 49)	00-TTCEoDGvrzx6hgGcAujiKD
0	um	Cell	0.000	1.000	Vesicles Paraspeckle	289	8	siRNA-IMPa4-25 PSF-A488 IMPa4-A546 DAPI 8C2-siRNA-IMP-a2-a4 V2.00	0	29+. siRNA-IMPa4-25 PSF-A488 DAPI IMPa4-A546_ao_TileScan_001 (Stage 41 of 49)	00-TTCEoDGvrzx6hgGcAujiKD
0	um	Cell	0.000	1.000	Vesicles Paraspeckle	290	9	siRNA-IMPa4-25 PSF-A488 IMPa4-A546 DAPI 8C2-siRNA-IMP-a2-a4 V2.00	0	29+. siRNA-IMPa4-25 PSF-A488 DAPI IMPa4-A546_ao_TileScan_001 (Stage 41 of 49)	00-TTCEoDGvrzx6hgGcAujiKD
0	um	Cell	0.000	1.000	Vesicles Paraspeckle	291	10	siRNA-IMPa4-25 PSF-A488 IMPa4-A546 DAPI 8C2-siRNA-IMP-a2-a4 V2.00	0	29+. siRNA-IMPa4-25 PSF-A488 DAPI IMPa4-A546_ao_TileScan_001 (Stage 41 of 49)	00-TTCEoDGvrzx6hgGcAujiKD
0	um	Cell	0.000	1.000	Vesicles Paraspeckle	292	11	siRNA-IMPa4-25 PSF-A488 IMPa4-A546 DAPI 8C2-siRNA-IMP-a2-a4 V2.00	0	29+. siRNA-IMPa4-25 PSF-A488 DAPI IMPa4-A546_ao_TileScan_001 (Stage 41 of 49)	00-TTCEoDGvrzx6hgGcAujiKD
0	um	Cell	0.000	1.000	Vesicles Paraspeckle	293	12	siRNA-IMPa4-25 PSF-A488 IMPa4-A546 DAPI 8C2-siRNA-IMP-a2-a4 V2.00	0	29+. siRNA-IMPa4-25 PSF-A488 DAPI IMPa4-A546_ao_TileScan_001 (Stage 41 of 49)	00-TTCEoDGvrzx6hgGcAujiKD
0	um	Cell	0.000	1.000	Vesicles Paraspeckle	294	13	siRNA-IMPa4-25 PSF-A488 IMPa4-A546 DAPI 8C2-siRNA-IMP-a2-a4 V2.00	0	29+. siRNA-IMPa4-25 PSF-A488 DAPI IMPa4-A546_ao_TileScan_001 (Stage 41 of 49)	00-TTCEoDGvrzx6hgGcAujiKD
0	um	Cell	0.000	1.000	Vesicles Paraspeckle	295	14	siRNA-IMPa4-25 PSF-A488 IMPa4-A546 DAPI 8C2-siRNA-IMP-a2-a4 V2.00	0	29+. siRNA-IMPa4-25 PSF-A488 DAPI IMPa4-A546_ao_TileScan_001 (Stage 41 of 49)	00-TTCEoDGvrzx6hgGcAujiKD
0	um	Cell	0.000	1.000	Vesicles Paraspeckle	296	15	siRNA-IMPa4-25 PSF-A488 IMPa4-A546 DAPI 8C2-siRNA-IMP-a2-a4 V2.00	0	29+. siRNA-IMPa4-25 PSF-A488 DAPI IMPa4-A546_ao_TileScan_001 (Stage 41 of 49)	00-TTCEoDGvrzx6hgGcAujiKD
0	um	Cell	0.000	1.000	Vesicles Paraspeckle	297	16	siRNA-IMPa4-25 PSF-A488 IMPa4-A546 DAPI 8C2-siRNA-IMP-a2-a4 V2.00	0	29+. siRNA-IMPa4-25 PSF-A488 DAPI IMPa4-A546_ao_TileScan_001 (Stage 41 of 49)	00-TTCEoDGvrzx6hgGcAujiKD
0	um	Cell	0.000	1.000	Vesicles Paraspeckle	298	17	siRNA-IMPa4-25 PSF-A488 IMPa4-A546 DAPI 8C2-siRNA-IMP-a2-a4 V2.00	0	29+. siRNA-IMPa4-25 PSF-A488 DAPI IMPa4-A546_ao_TileScan_001 (Stage 41 of 49)	00-TTCEoDGvrzx6hgGcAujiKD
0	um	Cell	0.000	1.000	Vesicles Paraspeckle	299	18	siRNA-IMPa4-25 PSF-A488 IMPa4-A546 DAPI 8C2-siRNA-IMP-a2-a4 V2.00	0	29+. siRNA-IMPa4-25 PSF-A488 DAPI IMPa4-A546_ao_TileScan_001 (Stage 41 of 49)	00-TTCEoDGvrzx6hgGcAujiKD
0	um	Cell	0.000	1.000	Vesicles Paraspeckle	300	19	siRNA-IMPa4-25 PSF-A488 IMPa4-A546 DAPI 8C2-siRNA-IMP-a2-a4 V2.00	0	29+. siRNA-IMPa4-25 PSF-A488 DAPI IMPa4-A546_ao_TileScan_001 (Stage 41 of 49)	00-TTCEoDGvrzx6hgGcAujiKD
0.77831	um	Cell	0.000	1.000	Vesicles Paraspeckle	301	20	siRNA-IMPa4-25 PSF-A488 IMPa4-A546 DAPI 8C2-siRNA-IMP-a2-a4 V2.00	0	29+. siRNA-IMPa4-25 PSF-A488 DAPI IMPa4-A546_ao_TileScan_001 (Stage 41 of 49)	00-TTCEoDGvrzx6hgGcAujiKD
0	um	Cell	0.000	1.000	Vesicles Paraspeckle	302	21	siRNA-IMPa4-25 PSF-A488 IMPa4-A546 DAPI 8C2-siRNA-IMP-a2-a4 V2.00	0	29+. siRNA-IMPa4-25 PSF-A488 DAPI IMPa4-A546_ao_TileScan_001 (Stage 41 of 49)	00-TTCEoDGvrzx6hgGcAujiKD
0	um	Cell	0.000	1.000	Vesicles Paraspeckle	303	22	siRNA-IMPa4-25 PSF-A488 IMPa4-A546 DAPI 8C2-siRNA-IMP-a2-a4 V2.00	0	29+. siRNA-IMPa4-25 PSF-A488 DAPI IMPa4-A546_ao_TileScan_001 (Stage 41 of 49)	00-TTCEoDGvrzx6hgGcAujiKD
0	um	Cell	0.000	1.000	Vesicles Paraspeckle	304	23	siRNA-IMPa4-25 PSF-A488 IMPa4-A546 DAPI 8C2-siRNA-IMP-a2-a4 V2.00	0	29+. siRNA-IMPa4-25 PSF-A488 DAPI IMPa4-A546_ao_TileScan_001 (Stage 41 of 49)	00-TTCEoDGvrzx6hgGcAujiKD
0	um	Cell	0.000	1.000	Vesicles Paraspeckle	305	24	siRNA-IMPa4-25 PSF-A488 IMPa4-A546 DAPI 8C2-siRNA-IMP-a2-a4 V2.00	0	29+. siRNA-IMPa4-25 PSF-A488 DAPI IMPa4-A546_ao_TileScan_001 (Stage 41 of 49)	00-TTCEoDGvrzx6hgGcAujiKD
0	um	Cell	0.000	1.000	Vesicles Paraspeckle	306	0	siRNA-IMPa4-25 PSF-A488 IMPa4-A546 DAPI 8C2-siRNA-IMP-a2-a4 V2.00	0	29+. siRNA-IMPa4-25 PSF-A488 DAPI IMPa4-A546_ap_TileScan_001 (Stage 42 of 49)	00-7ofNLLUptn8Ffc9wpyiMae
0	um	Cell	0.000	1.000	Vesicles Paraspeckle	307	1	siRNA-IMPa4-25 PSF-A488 IMPa4-A546 DAPI 8C2-siRNA-IMP-a2-a4 V2.00	0	29+. siRNA-IMPa4-25 PSF-A488 DAPI IMPa4-A546_ap_TileScan_001 (Stage 42 of 49)	00-7ofNLLUptn8Ffc9wpyiMae
0	um	Cell	0.000	1.000	Vesicles Paraspeckle	308	2	siRNA-IMPa4-25 PSF-A488 IMPa4-A546 DAPI 8C2-siRNA-IMP-a2-a4 V2.00	0	29+. siRNA-IMPa4-25 PSF-A488 DAPI IMPa4-A546_ap_TileScan_001 (Stage 42 of 49)	00-7ofNLLUptn8Ffc9wpyiMae
0	um	Cell	0.000	1.000	Vesicles Paraspeckle	309	3	siRNA-IMPa4-25 PSF-A488 IMPa4-A546 DAPI 8C2-siRNA-IMP-a2-a4 V2.00	0	29+. siRNA-IMPa4-25 PSF-A488 DAPI IMPa4-A546_ap_TileScan_001 (Stage 42 of 49)	00-7ofNLLUptn8Ffc9wpyiMae
0	um	Cell	0.000	1.000	Vesicles Paraspeckle	310	4	siRNA-IMPa4-25 PSF-A488 IMPa4-A546 DAPI 8C2-siRNA-IMP-a2-a4 V2.00	0	29+. siRNA-IMPa4-25 PSF-A488 DAPI IMPa4-A546_ap_TileScan_001 (Stage 42 of 49)	00-7ofNLLUptn8Ffc9wpyiMae
0	um	Cell	0.000	1.000	Vesicles Paraspeckle	311	5	siRNA-IMPa4-25 PSF-A488 IMPa4-A546 DAPI 8C2-siRNA-IMP-a2-a4 V2.00	0	29+. siRNA-IMPa4-25 PSF-A488 DAPI IMPa4-A546_ap_TileScan_001 (Stage 42 of 49)	00-7ofNLLUptn8Ffc9wpyiMae
0	um	Cell	0.000	1.000	Vesicles Paraspeckle	312	6	siRNA-IMPa4-25 PSF-A488 IMPa4-A546 DAPI 8C2-siRNA-IMP-a2-a4 V2.00	0	29+. siRNA-IMPa4-25 PSF-A488 DAPI IMPa4-A546_ap_TileScan_001 (Stage 42 of 49)	00-7ofNLLUptn8Ffc9wpyiMae
0.572663	um	Cell	0.000	1.000	Vesicles Paraspeckle	313	7	siRNA-IMPa4-25 PSF-A488 IMPa4-A546 DAPI 8C2-siRNA-IMP-a2-a4 V2.00	0	29+. siRNA-IMPa4-25 PSF-A488 DAPI IMPa4-A546_ap_TileScan_001 (Stage 42 of 49)	00-7ofNLLUptn8Ffc9wpyiMae
0.180816	um	Cell	0.000	1.000	Vesicles Paraspeckle	314	8	siRNA-IMPa4-25 PSF-A488 IMPa4-A546 DAPI 8C2-siRNA-IMP-a2-a4 V2.00	0	29+. siRNA-IMPa4-25 PSF-A488 DAPI IMPa4-A546_ap_TileScan_001 (Stage 42 of 49)	00-7ofNLLUptn8Ffc9wpyiMae
0	um	Cell	0.000	1.000	Vesicles Paraspeckle	315	9	siRNA-IMPa4-25 PSF-A488 IMPa4-A546 DAPI 8C2-siRNA-IMP-a2-a4 V2.00	0	29+. siRNA-IMPa4-25 PSF-A488 DAPI IMPa4-A546_ap_TileScan_001 (Stage 42 of 49)	00-7ofNLLUptn8Ffc9wpyiMae
0	um	Cell	0.000	1.000	Vesicles Paraspeckle	316	10	siRNA-IMPa4-25 PSF-A488 IMPa4-A546 DAPI 8C2-siRNA-IMP-a2-a4 V2.00	0	29+. siRNA-IMPa4-25 PSF-A488 DAPI IMPa4-A546_ap_TileScan_001 (Stage 42 of 49)	00-7ofNLLUptn8Ffc9wpyiMae
0	um	Cell	0.000	1.000	Vesicles Paraspeckle	317	11	siRNA-IMPa4-25 PSF-A488 IMPa4-A546 DAPI 8C2-siRNA-IMP-a2-a4 V2.00	0	29+. siRNA-IMPa4-25 PSF-A488 DAPI IMPa4-A546_ap_TileScan_001 (Stage 42 of 49)	00-7ofNLLUptn8Ffc9wpyiMae
0	um	Cell	0.000	1.000	Vesicles Paraspeckle	318	12	siRNA-IMPa4-25 PSF-A488 IMPa4-A546 DAPI 8C2-siRNA-IMP-a2-a4 V2.00	0	29+. siRNA-IMPa4-25 PSF-A488 DAPI IMPa4-A546_ap_TileScan_001 (Stage 42 of 49)	00-7ofNLLUptn8Ffc9wpyiMae
0	um	Cell	0.000	1.000	Vesicles Paraspeckle	319	13	siRNA-IMPa4-25 PSF-A488 IMPa4-A546 DAPI 8C2-siRNA-IMP-a2-a4 V2.00	0	29+. siRNA-IMPa4-25 PSF-A488 DAPI IMPa4-A546_ap_TileScan_001 (Stage 42 of 49)	00-7ofNLLUptn8Ffc9wpyiMae
0	um	Cell	0.000	1.000	Vesicles Paraspeckle	320	14	siRNA-IMPa4-25 PSF-A488 IMPa4-A546 DAPI 8C2-siRNA-IMP-a2-a4 V2.00	0	29+. siRNA-IMPa4-25 PSF-A488 DAPI IMPa4-A546_ap_TileScan_001 (Stage 42 of 49)	00-7ofNLLUptn8Ffc9wpyiMae
0	um	Cell	0.000	1.000	Vesicles Paraspeckle	321	15	siRNA-IMPa4-25 PSF-A488 IMPa4-A546 DAPI 8C2-siRNA-IMP-a2-a4 V2.00	0	29+. siRNA-IMPa4-25 PSF-A488 DAPI IMPa4-A546_ap_TileScan_001 (Stage 42 of 49)	00-7ofNLLUptn8Ffc9wpyiMae
0	um	Cell	0.000	1.000	Vesicles Paraspeckle	322	0	siRNA-IMPa4-25 PSF-A488 IMPa4-A546 DAPI 8C2-siRNA-IMP-a2-a4 V2.00	0	29+. siRNA-IMPa4-25 PSF-A488 DAPI IMPa4-A546_aq_TileScan_001 (Stage 43 of 49)	00-BLmUcgaCYiLKnjEzHq7bef
0.466194	um	Cell	0.000	1.000	Vesicles Paraspeckle	323	1	siRNA-IMPa4-25 PSF-A488 IMPa4-A546 DAPI 8C2-siRNA-IMP-a2-a4 V2.00	0	29+. siRNA-IMPa4-25 PSF-A488 DAPI IMPa4-A546_aq_TileScan_001 (Stage 43 of 49)	00-BLmUcgaCYiLKnjEzHq7bef
0	um	Cell	0.000	1.000	Vesicles Paraspeckle	324	2	siRNA-IMPa4-25 PSF-A488 IMPa4-A546 DAPI 8C2-siRNA-IMP-a2-a4 V2.00	0	29+. siRNA-IMPa4-25 PSF-A488 DAPI IMPa4-A546_aq_TileScan_001 (Stage 43 of 49)	00-BLmUcgaCYiLKnjEzHq7bef
0.600867	um	Cell	0.000	1.000	Vesicles Paraspeckle	325	3	siRNA-IMPa4-25 PSF-A488 IMPa4-A546 DAPI 8C2-siRNA-IMP-a2-a4 V2.00	0	29+. siRNA-IMPa4-25 PSF-A488 DAPI IMPa4-A546_aq_TileScan_001 (Stage 43 of 49)	00-BLmUcgaCYiLKnjEzHq7bef
0	um	Cell	0.000	1.000	Vesicles Paraspeckle	326	4	siRNA-IMPa4-25 PSF-A488 IMPa4-A546 DAPI 8C2-siRNA-IMP-a2-a4 V2.00	0	29+. siRNA-IMPa4-25 PSF-A488 DAPI IMPa4-A546_aq_TileScan_001 (Stage 43 of 49)	00-BLmUcgaCYiLKnjEzHq7bef
0	um	Cell	0.000	1.000	Vesicles Paraspeckle	327	5	siRNA-IMPa4-25 PSF-A488 IMPa4-A546 DAPI 8C2-siRNA-IMP-a2-a4 V2.00	0	29+. siRNA-IMPa4-25 PSF-A488 DAPI IMPa4-A546_aq_TileScan_001 (Stage 43 of 49)	00-BLmUcgaCYiLKnjEzHq7bef
0.835804	um	Cell	0.000	1.000	Vesicles Paraspeckle	328	6	siRNA-IMPa4-25 PSF-A488 IMPa4-A546 DAPI 8C2-siRNA-IMP-a2-a4 V2.00	0	29+. siRNA-IMPa4-25 PSF-A488 DAPI IMPa4-A546_aq_TileScan_001 (Stage 43 of 49)	00-BLmUcgaCYiLKnjEzHq7bef
0	um	Cell	0.000	1.000	Vesicles Paraspeckle	329	7	siRNA-IMPa4-25 PSF-A488 IMPa4-A546 DAPI 8C2-siRNA-IMP-a2-a4 V2.00	0	29+. siRNA-IMPa4-25 PSF-A488 DAPI IMPa4-A546_aq_TileScan_001 (Stage 43 of 49)	00-BLmUcgaCYiLKnjEzHq7bef
0	um	Cell	0.000	1.000	Vesicles Paraspeckle	330	8	siRNA-IMPa4-25 PSF-A488 IMPa4-A546 DAPI 8C2-siRNA-IMP-a2-a4 V2.00	0	29+. siRNA-IMPa4-25 PSF-A488 DAPI IMPa4-A546_aq_TileScan_001 (Stage 43 of 49)	00-BLmUcgaCYiLKnjEzHq7bef
0	um	Cell	0.000	1.000	Vesicles Paraspeckle	331	9	siRNA-IMPa4-25 PSF-A488 IMPa4-A546 DAPI 8C2-siRNA-IMP-a2-a4 V2.00	0	29+. siRNA-IMPa4-25 PSF-A488 DAPI IMPa4-A546_aq_TileScan_001 (Stage 43 of 49)	00-BLmUcgaCYiLKnjEzHq7bef
0	um	Cell	0.000	1.000	Vesicles Paraspeckle	332	10	siRNA-IMPa4-25 PSF-A488 IMPa4-A546 DAPI 8C2-siRNA-IMP-a2-a4 V2.00	0	29+. siRNA-IMPa4-25 PSF-A488 DAPI IMPa4-A546_aq_TileScan_001 (Stage 43 of 49)	00-BLmUcgaCYiLKnjEzHq7bef
0	um	Cell	0.000	1.000	Vesicles Paraspeckle	333	11	siRNA-IMPa4-25 PSF-A488 IMPa4-A546 DAPI 8C2-siRNA-IMP-a2-a4 V2.00	0	29+. siRNA-IMPa4-25 PSF-A488 DAPI IMPa4-A546_aq_TileScan_001 (Stage 43 of 49)	00-BLmUcgaCYiLKnjEzHq7bef
0	um	Cell	0.000	1.000	Vesicles Paraspeckle	334	12	siRNA-IMPa4-25 PSF-A488 IMPa4-A546 DAPI 8C2-siRNA-IMP-a2-a4 V2.00	0	29+. siRNA-IMPa4-25 PSF-A488 DAPI IMPa4-A546_aq_TileScan_001 (Stage 43 of 49)	00-BLmUcgaCYiLKnjEzHq7bef
0	um	Cell	0.000	1.000	Vesicles Paraspeckle	335	13	siRNA-IMPa4-25 PSF-A488 IMPa4-A546 DAPI 8C2-siRNA-IMP-a2-a4 V2.00	0	29+. siRNA-IMPa4-25 PSF-A488 DAPI IMPa4-A546_aq_TileScan_001 (Stage 43 of 49)	00-BLmUcgaCYiLKnjEzHq7bef
0	um	Cell	0.000	1.000	Vesicles Paraspeckle	336	14	siRNA-IMPa4-25 PSF-A488 IMPa4-A546 DAPI 8C2-siRNA-IMP-a2-a4 V2.00	0	29+. siRNA-IMPa4-25 PSF-A488 DAPI IMPa4-A546_aq_TileScan_001 (Stage 43 of 49)	00-BLmUcgaCYiLKnjEzHq7bef
0	um	Cell	0.000	1.000	Vesicles Paraspeckle	337	15	siRNA-IMPa4-25 PSF-A488 IMPa4-A546 DAPI 8C2-siRNA-IMP-a2-a4 V2.00	0	29+. siRNA-IMPa4-25 PSF-A488 DAPI IMPa4-A546_aq_TileScan_001 (Stage 43 of 49)	00-BLmUcgaCYiLKnjEzHq7bef
0	um	Cell	0.000	1.000	Vesicles Paraspeckle	338	16	siRNA-IMPa4-25 PSF-A488 IMPa4-A546 DAPI 8C2-siRNA-IMP-a2-a4 V2.00	0	29+. siRNA-IMPa4-25 PSF-A488 DAPI IMPa4-A546_aq_TileScan_001 (Stage 43 of 49)	00-BLmUcgaCYiLKnjEzHq7bef
0	um	Cell	0.000	1.000	Vesicles Paraspeckle	339	17	siRNA-IMPa4-25 PSF-A488 IMPa4-A546 DAPI 8C2-siRNA-IMP-a2-a4 V2.00	0	29+. siRNA-IMPa4-25 PSF-A488 DAPI IMPa4-A546_aq_TileScan_001 (Stage 43 of 49)	00-BLmUcgaCYiLKnjEzHq7bef
0	um	Cell	0.000	1.000	Vesicles Paraspeckle	340	18	siRNA-IMPa4-25 PSF-A488 IMPa4-A546 DAPI 8C2-siRNA-IMP-a2-a4 V2.00	0	29+. siRNA-IMPa4-25 PSF-A488 DAPI IMPa4-A546_aq_TileScan_001 (Stage 43 of 49)	00-BLmUcgaCYiLKnjEzHq7bef
0	um	Cell	0.000	1.000	Vesicles Paraspeckle	341	0	siRNA-IMPa4-25 PSF-A488 IMPa4-A546 DAPI 8C2-siRNA-IMP-a2-a4 V2.00	0	29+. siRNA-IMPa4-25 PSF-A488 DAPI IMPa4-A546_ar_TileScan_001 (Stage 44 of 49)	00-j6UGiykiyAnMGeJHd9WY9n
0	um	Cell	0.000	1.000	Vesicles Paraspeckle	342	1	siRNA-IMPa4-25 PSF-A488 IMPa4-A546 DAPI 8C2-siRNA-IMP-a2-a4 V2.00	0	29+. siRNA-IMPa4-25 PSF-A488 DAPI IMPa4-A546_ar_TileScan_001 (Stage 44 of 49)	00-j6UGiykiyAnMGeJHd9WY9n
0	um	Cell	0.000	1.000	Vesicles Paraspeckle	343	2	siRNA-IMPa4-25 PSF-A488 IMPa4-A546 DAPI 8C2-siRNA-IMP-a2-a4 V2.00	0	29+. siRNA-IMPa4-25 PSF-A488 DAPI IMPa4-A546_ar_TileScan_001 (Stage 44 of 49)	00-j6UGiykiyAnMGeJHd9WY9n
0	um	Cell	0.000	1.000	Vesicles Paraspeckle	344	3	siRNA-IMPa4-25 PSF-A488 IMPa4-A546 DAPI 8C2-siRNA-IMP-a2-a4 V2.00	0	29+. siRNA-IMPa4-25 PSF-A488 DAPI IMPa4-A546_ar_TileScan_001 (Stage 44 of 49)	00-j6UGiykiyAnMGeJHd9WY9n
0	um	Cell	0.000	1.000	Vesicles Paraspeckle	345	4	siRNA-IMPa4-25 PSF-A488 IMPa4-A546 DAPI 8C2-siRNA-IMP-a2-a4 V2.00	0	29+. siRNA-IMPa4-25 PSF-A488 DAPI IMPa4-A546_ar_TileScan_001 (Stage 44 of 49)	00-j6UGiykiyAnMGeJHd9WY9n
0	um	Cell	0.000	1.000	Vesicles Paraspeckle	346	5	siRNA-IMPa4-25 PSF-A488 IMPa4-A546 DAPI 8C2-siRNA-IMP-a2-a4 V2.00	0	29+. siRNA-IMPa4-25 PSF-A488 DAPI IMPa4-A546_ar_TileScan_001 (Stage 44 of 49)	00-j6UGiykiyAnMGeJHd9WY9n
0	um	Cell	0.000	1.000	Vesicles Paraspeckle	347	6	siRNA-IMPa4-25 PSF-A488 IMPa4-A546 DAPI 8C2-siRNA-IMP-a2-a4 V2.00	0	29+. siRNA-IMPa4-25 PSF-A488 DAPI IMPa4-A546_ar_TileScan_001 (Stage 44 of 49)	00-j6UGiykiyAnMGeJHd9WY9n
0	um	Cell	0.000	1.000	Vesicles Paraspeckle	348	7	siRNA-IMPa4-25 PSF-A488 IMPa4-A546 DAPI 8C2-siRNA-IMP-a2-a4 V2.00	0	29+. siRNA-IMPa4-25 PSF-A488 DAPI IMPa4-A546_ar_TileScan_001 (Stage 44 of 49)	00-j6UGiykiyAnMGeJHd9WY9n
0	um	Cell	0.000	1.000	Vesicles Paraspeckle	349	8	siRNA-IMPa4-25 PSF-A488 IMPa4-A546 DAPI 8C2-siRNA-IMP-a2-a4 V2.00	0	29+. siRNA-IMPa4-25 PSF-A488 DAPI IMPa4-A546_ar_TileScan_001 (Stage 44 of 49)	00-j6UGiykiyAnMGeJHd9WY9n
0	um	Cell	0.000	1.000	Vesicles Paraspeckle	350	9	siRNA-IMPa4-25 PSF-A488 IMPa4-A546 DAPI 8C2-siRNA-IMP-a2-a4 V2.00	0	29+. siRNA-IMPa4-25 PSF-A488 DAPI IMPa4-A546_ar_TileScan_001 (Stage 44 of 49)	00-j6UGiykiyAnMGeJHd9WY9n
0	um	Cell	0.000	1.000	Vesicles Paraspeckle	351	10	siRNA-IMPa4-25 PSF-A488 IMPa4-A546 DAPI 8C2-siRNA-IMP-a2-a4 V2.00	0	29+. siRNA-IMPa4-25 PSF-A488 DAPI IMPa4-A546_ar_TileScan_001 (Stage 44 of 49)	00-j6UGiykiyAnMGeJHd9WY9n
0	um	Cell	0.000	1.000	Vesicles Paraspeckle	352	11	siRNA-IMPa4-25 PSF-A488 IMPa4-A546 DAPI 8C2-siRNA-IMP-a2-a4 V2.00	0	29+. siRNA-IMPa4-25 PSF-A488 DAPI IMPa4-A546_ar_TileScan_001 (Stage 44 of 49)	00-j6UGiykiyAnMGeJHd9WY9n
0	um	Cell	0.000	1.000	Vesicles Paraspeckle	353	12	siRNA-IMPa4-25 PSF-A488 IMPa4-A546 DAPI 8C2-siRNA-IMP-a2-a4 V2.00	0	29+. siRNA-IMPa4-25 PSF-A488 DAPI IMPa4-A546_ar_TileScan_001 (Stage 44 of 49)	00-j6UGiykiyAnMGeJHd9WY9n
0	um	Cell	0.000	1.000	Vesicles Paraspeckle	354	13	siRNA-IMPa4-25 PSF-A488 IMPa4-A546 DAPI 8C2-siRNA-IMP-a2-a4 V2.00	0	29+. siRNA-IMPa4-25 PSF-A488 DAPI IMPa4-A546_ar_TileScan_001 (Stage 44 of 49)	00-j6UGiykiyAnMGeJHd9WY9n
0	um	Cell	0.000	1.000	Vesicles Paraspeckle	355	14	siRNA-IMPa4-25 PSF-A488 IMPa4-A546 DAPI 8C2-siRNA-IMP-a2-a4 V2.00	0	29+. siRNA-IMPa4-25 PSF-A488 DAPI IMPa4-A546_ar_TileScan_001 (Stage 44 of 49)	00-j6UGiykiyAnMGeJHd9WY9n
0	um	Cell	0.000	1.000	Vesicles Paraspeckle	356	15	siRNA-IMPa4-25 PSF-A488 IMPa4-A546 DAPI 8C2-siRNA-IMP-a2-a4 V2.00	0	29+. siRNA-IMPa4-25 PSF-A488 DAPI IMPa4-A546_ar_TileScan_001 (Stage 44 of 49)	00-j6UGiykiyAnMGeJHd9WY9n
0	um	Cell	0.000	1.000	Vesicles Paraspeckle	357	0	siRNA-IMPa4-25 PSF-A488 IMPa4-A546 DAPI 8C2-siRNA-IMP-a2-a4 V2.00	0	29+. siRNA-IMPa4-25 PSF-A488 DAPI IMPa4-A546_as_TileScan_001 (Stage 45 of 49)	00-VTYmTACztoue9gRxu2w26L
0	um	Cell	0.000	1.000	Vesicles Paraspeckle	358	1	siRNA-IMPa4-25 PSF-A488 IMPa4-A546 DAPI 8C2-siRNA-IMP-a2-a4 V2.00	0	29+. siRNA-IMPa4-25 PSF-A488 DAPI IMPa4-A546_as_TileScan_001 (Stage 45 of 49)	00-VTYmTACztoue9gRxu2w26L
0	um	Cell	0.000	1.000	Vesicles Paraspeckle	359	2	siRNA-IMPa4-25 PSF-A488 IMPa4-A546 DAPI 8C2-siRNA-IMP-a2-a4 V2.00	0	29+. siRNA-IMPa4-25 PSF-A488 DAPI IMPa4-A546_as_TileScan_001 (Stage 45 of 49)	00-VTYmTACztoue9gRxu2w26L
0	um	Cell	0.000	1.000	Vesicles Paraspeckle	360	3	siRNA-IMPa4-25 PSF-A488 IMPa4-A546 DAPI 8C2-siRNA-IMP-a2-a4 V2.00	0	29+. siRNA-IMPa4-25 PSF-A488 DAPI IMPa4-A546_as_TileScan_001 (Stage 45 of 49)	00-VTYmTACztoue9gRxu2w26L
0	um	Cell	0.000	1.000	Vesicles Paraspeckle	361	4	siRNA-IMPa4-25 PSF-A488 IMPa4-A546 DAPI 8C2-siRNA-IMP-a2-a4 V2.00	0	29+. siRNA-IMPa4-25 PSF-A488 DAPI IMPa4-A546_as_TileScan_001 (Stage 45 of 49)	00-VTYmTACztoue9gRxu2w26L
0	um	Cell	0.000	1.000	Vesicles Paraspeckle	362	5	siRNA-IMPa4-25 PSF-A488 IMPa4-A546 DAPI 8C2-siRNA-IMP-a2-a4 V2.00	0	29+. siRNA-IMPa4-25 PSF-A488 DAPI IMPa4-A546_as_TileScan_001 (Stage 45 of 49)	00-VTYmTACztoue9gRxu2w26L
0	um	Cell	0.000	1.000	Vesicles Paraspeckle	363	6	siRNA-IMPa4-25 PSF-A488 IMPa4-A546 DAPI 8C2-siRNA-IMP-a2-a4 V2.00	0	29+. siRNA-IMPa4-25 PSF-A488 DAPI IMPa4-A546_as_TileScan_001 (Stage 45 of 49)	00-VTYmTACztoue9gRxu2w26L
0.118075	um	Cell	0.000	1.000	Vesicles Paraspeckle	364	7	siRNA-IMPa4-25 PSF-A488 IMPa4-A546 DAPI 8C2-siRNA-IMP-a2-a4 V2.00	0	29+. siRNA-IMPa4-25 PSF-A488 DAPI IMPa4-A546_as_TileScan_001 (Stage 45 of 49)	00-VTYmTACztoue9gRxu2w26L
0.377655	um	Cell	0.000	1.000	Vesicles Paraspeckle	365	8	siRNA-IMPa4-25 PSF-A488 IMPa4-A546 DAPI 8C2-siRNA-IMP-a2-a4 V2.00	0	29+. siRNA-IMPa4-25 PSF-A488 DAPI IMPa4-A546_as_TileScan_001 (Stage 45 of 49)	00-VTYmTACztoue9gRxu2w26L
0	um	Cell	0.000	1.000	Vesicles Paraspeckle	366	9	siRNA-IMPa4-25 PSF-A488 IMPa4-A546 DAPI 8C2-siRNA-IMP-a2-a4 V2.00	0	29+. siRNA-IMPa4-25 PSF-A488 DAPI IMPa4-A546_as_TileScan_001 (Stage 45 of 49)	00-VTYmTACztoue9gRxu2w26L
0	um	Cell	0.000	1.000	Vesicles Paraspeckle	367	10	siRNA-IMPa4-25 PSF-A488 IMPa4-A546 DAPI 8C2-siRNA-IMP-a2-a4 V2.00	0	29+. siRNA-IMPa4-25 PSF-A488 DAPI IMPa4-A546_as_TileScan_001 (Stage 45 of 49)	00-VTYmTACztoue9gRxu2w26L
0.163953	um	Cell	0.000	1.000	Vesicles Paraspeckle	368	0	siRNA-IMPa4-25 PSF-A488 IMPa4-A546 DAPI 8C2-siRNA-IMP-a2-a4 V2.00	0	29+. siRNA-IMPa4-25 PSF-A488 DAPI IMPa4-A546_at_TileScan_001 (Stage 46 of 49)	00-aeQNyJTUKR7w2yWwFckpZT
0	um	Cell	0.000	1.000	Vesicles Paraspeckle	369	1	siRNA-IMPa4-25 PSF-A488 IMPa4-A546 DAPI 8C2-siRNA-IMP-a2-a4 V2.00	0	29+. siRNA-IMPa4-25 PSF-A488 DAPI IMPa4-A546_at_TileScan_001 (Stage 46 of 49)	00-aeQNyJTUKR7w2yWwFckpZT
0	um	Cell	0.000	1.000	Vesicles Paraspeckle	370	2	siRNA-IMPa4-25 PSF-A488 IMPa4-A546 DAPI 8C2-siRNA-IMP-a2-a4 V2.00	0	29+. siRNA-IMPa4-25 PSF-A488 DAPI IMPa4-A546_at_TileScan_001 (Stage 46 of 49)	00-aeQNyJTUKR7w2yWwFckpZT
0	um	Cell	0.000	1.000	Vesicles Paraspeckle	371	3	siRNA-IMPa4-25 PSF-A488 IMPa4-A546 DAPI 8C2-siRNA-IMP-a2-a4 V2.00	0	29+. siRNA-IMPa4-25 PSF-A488 DAPI IMPa4-A546_at_TileScan_001 (Stage 46 of 49)	00-aeQNyJTUKR7w2yWwFckpZT
0	um	Cell	0.000	1.000	Vesicles Paraspeckle	372	4	siRNA-IMPa4-25 PSF-A488 IMPa4-A546 DAPI 8C2-siRNA-IMP-a2-a4 V2.00	0	29+. siRNA-IMPa4-25 PSF-A488 DAPI IMPa4-A546_at_TileScan_001 (Stage 46 of 49)	00-aeQNyJTUKR7w2yWwFckpZT
0	um	Cell	0.000	1.000	Vesicles Paraspeckle	373	5	siRNA-IMPa4-25 PSF-A488 IMPa4-A546 DAPI 8C2-siRNA-IMP-a2-a4 V2.00	0	29+. siRNA-IMPa4-25 PSF-A488 DAPI IMPa4-A546_at_TileScan_001 (Stage 46 of 49)	00-aeQNyJTUKR7w2yWwFckpZT
0	um	Cell	0.000	1.000	Vesicles Paraspeckle	374	6	siRNA-IMPa4-25 PSF-A488 IMPa4-A546 DAPI 8C2-siRNA-IMP-a2-a4 V2.00	0	29+. siRNA-IMPa4-25 PSF-A488 DAPI IMPa4-A546_at_TileScan_001 (Stage 46 of 49)	00-aeQNyJTUKR7w2yWwFckpZT
0	um	Cell	0.000	1.000	Vesicles Paraspeckle	375	7	siRNA-IMPa4-25 PSF-A488 IMPa4-A546 DAPI 8C2-siRNA-IMP-a2-a4 V2.00	0	29+. siRNA-IMPa4-25 PSF-A488 DAPI IMPa4-A546_at_TileScan_001 (Stage 46 of 49)	00-aeQNyJTUKR7w2yWwFckpZT
0	um	Cell	0.000	1.000	Vesicles Paraspeckle	376	8	siRNA-IMPa4-25 PSF-A488 IMPa4-A546 DAPI 8C2-siRNA-IMP-a2-a4 V2.00	0	29+. siRNA-IMPa4-25 PSF-A488 DAPI IMPa4-A546_at_TileScan_001 (Stage 46 of 49)	00-aeQNyJTUKR7w2yWwFckpZT
0.323424	um	Cell	0.000	1.000	Vesicles Paraspeckle	377	9	siRNA-IMPa4-25 PSF-A488 IMPa4-A546 DAPI 8C2-siRNA-IMP-a2-a4 V2.00	0	29+. siRNA-IMPa4-25 PSF-A488 DAPI IMPa4-A546_at_TileScan_001 (Stage 46 of 49)	00-aeQNyJTUKR7w2yWwFckpZT
0	um	Cell	0.000	1.000	Vesicles Paraspeckle	378	10	siRNA-IMPa4-25 PSF-A488 IMPa4-A546 DAPI 8C2-siRNA-IMP-a2-a4 V2.00	0	29+. siRNA-IMPa4-25 PSF-A488 DAPI IMPa4-A546_at_TileScan_001 (Stage 46 of 49)	00-aeQNyJTUKR7w2yWwFckpZT
0	um	Cell	0.000	1.000	Vesicles Paraspeckle	379	11	siRNA-IMPa4-25 PSF-A488 IMPa4-A546 DAPI 8C2-siRNA-IMP-a2-a4 V2.00	0	29+. siRNA-IMPa4-25 PSF-A488 DAPI IMPa4-A546_at_TileScan_001 (Stage 46 of 49)	00-aeQNyJTUKR7w2yWwFckpZT
0	um	Cell	0.000	1.000	Vesicles Paraspeckle	380	12	siRNA-IMPa4-25 PSF-A488 IMPa4-A546 DAPI 8C2-siRNA-IMP-a2-a4 V2.00	0	29+. siRNA-IMPa4-25 PSF-A488 DAPI IMPa4-A546_at_TileScan_001 (Stage 46 of 49)	00-aeQNyJTUKR7w2yWwFckpZT
0	um	Cell	0.000	1.000	Vesicles Paraspeckle	381	13	siRNA-IMPa4-25 PSF-A488 IMPa4-A546 DAPI 8C2-siRNA-IMP-a2-a4 V2.00	0	29+. siRNA-IMPa4-25 PSF-A488 DAPI IMPa4-A546_at_TileScan_001 (Stage 46 of 49)	00-aeQNyJTUKR7w2yWwFckpZT
0	um	Cell	0.000	1.000	Vesicles Paraspeckle	382	14	siRNA-IMPa4-25 PSF-A488 IMPa4-A546 DAPI 8C2-siRNA-IMP-a2-a4 V2.00	0	29+. siRNA-IMPa4-25 PSF-A488 DAPI IMPa4-A546_at_TileScan_001 (Stage 46 of 49)	00-aeQNyJTUKR7w2yWwFckpZT
0	um	Cell	0.000	1.000	Vesicles Paraspeckle	383	15	siRNA-IMPa4-25 PSF-A488 IMPa4-A546 DAPI 8C2-siRNA-IMP-a2-a4 V2.00	0	29+. siRNA-IMPa4-25 PSF-A488 DAPI IMPa4-A546_at_TileScan_001 (Stage 46 of 49)	00-aeQNyJTUKR7w2yWwFckpZT
0	um	Cell	0.000	1.000	Vesicles Paraspeckle	384	16	siRNA-IMPa4-25 PSF-A488 IMPa4-A546 DAPI 8C2-siRNA-IMP-a2-a4 V2.00	0	29+. siRNA-IMPa4-25 PSF-A488 DAPI IMPa4-A546_at_TileScan_001 (Stage 46 of 49)	00-aeQNyJTUKR7w2yWwFckpZT
0	um	Cell	0.000	1.000	Vesicles Paraspeckle	385	17	siRNA-IMPa4-25 PSF-A488 IMPa4-A546 DAPI 8C2-siRNA-IMP-a2-a4 V2.00	0	29+. siRNA-IMPa4-25 PSF-A488 DAPI IMPa4-A546_at_TileScan_001 (Stage 46 of 49)	00-aeQNyJTUKR7w2yWwFckpZT
0	um	Cell	0.000	1.000	Vesicles Paraspeckle	386	18	siRNA-IMPa4-25 PSF-A488 IMPa4-A546 DAPI 8C2-siRNA-IMP-a2-a4 V2.00	0	29+. siRNA-IMPa4-25 PSF-A488 DAPI IMPa4-A546_at_TileScan_001 (Stage 46 of 49)	00-aeQNyJTUKR7w2yWwFckpZT
0	um	Cell	0.000	1.000	Vesicles Paraspeckle	387	19	siRNA-IMPa4-25 PSF-A488 IMPa4-A546 DAPI 8C2-siRNA-IMP-a2-a4 V2.00	0	29+. siRNA-IMPa4-25 PSF-A488 DAPI IMPa4-A546_at_TileScan_001 (Stage 46 of 49)	00-aeQNyJTUKR7w2yWwFckpZT
0	um	Cell	0.000	1.000	Vesicles Paraspeckle	388	0	siRNA-IMPa4-25 PSF-A488 IMPa4-A546 DAPI 8C2-siRNA-IMP-a2-a4 V2.00	0	29+. siRNA-IMPa4-25 PSF-A488 DAPI IMPa4-A546_au_TileScan_001 (Stage 47 of 49)	00-vX3hyMecyivq77V9F59k6G
0	um	Cell	0.000	1.000	Vesicles Paraspeckle	389	1	siRNA-IMPa4-25 PSF-A488 IMPa4-A546 DAPI 8C2-siRNA-IMP-a2-a4 V2.00	0	29+. siRNA-IMPa4-25 PSF-A488 DAPI IMPa4-A546_au_TileScan_001 (Stage 47 of 49)	00-vX3hyMecyivq77V9F59k6G
0	um	Cell	0.000	1.000	Vesicles Paraspeckle	390	2	siRNA-IMPa4-25 PSF-A488 IMPa4-A546 DAPI 8C2-siRNA-IMP-a2-a4 V2.00	0	29+. siRNA-IMPa4-25 PSF-A488 DAPI IMPa4-A546_au_TileScan_001 (Stage 47 of 49)	00-vX3hyMecyivq77V9F59k6G
0	um	Cell	0.000	1.000	Vesicles Paraspeckle	391	3	siRNA-IMPa4-25 PSF-A488 IMPa4-A546 DAPI 8C2-siRNA-IMP-a2-a4 V2.00	0	29+. siRNA-IMPa4-25 PSF-A488 DAPI IMPa4-A546_au_TileScan_001 (Stage 47 of 49)	00-vX3hyMecyivq77V9F59k6G
0	um	Cell	0.000	1.000	Vesicles Paraspeckle	392	4	siRNA-IMPa4-25 PSF-A488 IMPa4-A546 DAPI 8C2-siRNA-IMP-a2-a4 V2.00	0	29+. siRNA-IMPa4-25 PSF-A488 DAPI IMPa4-A546_au_TileScan_001 (Stage 47 of 49)	00-vX3hyMecyivq77V9F59k6G
0	um	Cell	0.000	1.000	Vesicles Paraspeckle	393	5	siRNA-IMPa4-25 PSF-A488 IMPa4-A546 DAPI 8C2-siRNA-IMP-a2-a4 V2.00	0	29+. siRNA-IMPa4-25 PSF-A488 DAPI IMPa4-A546_au_TileScan_001 (Stage 47 of 49)	00-vX3hyMecyivq77V9F59k6G
0	um	Cell	0.000	1.000	Vesicles Paraspeckle	394	6	siRNA-IMPa4-25 PSF-A488 IMPa4-A546 DAPI 8C2-siRNA-IMP-a2-a4 V2.00	0	29+. siRNA-IMPa4-25 PSF-A488 DAPI IMPa4-A546_au_TileScan_001 (Stage 47 of 49)	00-vX3hyMecyivq77V9F59k6G
0	um	Cell	0.000	1.000	Vesicles Paraspeckle	395	7	siRNA-IMPa4-25 PSF-A488 IMPa4-A546 DAPI 8C2-siRNA-IMP-a2-a4 V2.00	0	29+. siRNA-IMPa4-25 PSF-A488 DAPI IMPa4-A546_au_TileScan_001 (Stage 47 of 49)	00-vX3hyMecyivq77V9F59k6G
0	um	Cell	0.000	1.000	Vesicles Paraspeckle	396	8	siRNA-IMPa4-25 PSF-A488 IMPa4-A546 DAPI 8C2-siRNA-IMP-a2-a4 V2.00	0	29+. siRNA-IMPa4-25 PSF-A488 DAPI IMPa4-A546_au_TileScan_001 (Stage 47 of 49)	00-vX3hyMecyivq77V9F59k6G
0	um	Cell	0.000	1.000	Vesicles Paraspeckle	397	9	siRNA-IMPa4-25 PSF-A488 IMPa4-A546 DAPI 8C2-siRNA-IMP-a2-a4 V2.00	0	29+. siRNA-IMPa4-25 PSF-A488 DAPI IMPa4-A546_au_TileScan_001 (Stage 47 of 49)	00-vX3hyMecyivq77V9F59k6G
0	um	Cell	0.000	1.000	Vesicles Paraspeckle	398	10	siRNA-IMPa4-25 PSF-A488 IMPa4-A546 DAPI 8C2-siRNA-IMP-a2-a4 V2.00	0	29+. siRNA-IMPa4-25 PSF-A488 DAPI IMPa4-A546_au_TileScan_001 (Stage 47 of 49)	00-vX3hyMecyivq77V9F59k6G
0	um	Cell	0.000	1.000	Vesicles Paraspeckle	399	11	siRNA-IMPa4-25 PSF-A488 IMPa4-A546 DAPI 8C2-siRNA-IMP-a2-a4 V2.00	0	29+. siRNA-IMPa4-25 PSF-A488 DAPI IMPa4-A546_au_TileScan_001 (Stage 47 of 49)	00-vX3hyMecyivq77V9F59k6G
0	um	Cell	0.000	1.000	Vesicles Paraspeckle	400	12	siRNA-IMPa4-25 PSF-A488 IMPa4-A546 DAPI 8C2-siRNA-IMP-a2-a4 V2.00	0	29+. siRNA-IMPa4-25 PSF-A488 DAPI IMPa4-A546_au_TileScan_001 (Stage 47 of 49)	00-vX3hyMecyivq77V9F59k6G
0	um	Cell	0.000	1.000	Vesicles Paraspeckle	401	13	siRNA-IMPa4-25 PSF-A488 IMPa4-A546 DAPI 8C2-siRNA-IMP-a2-a4 V2.00	0	29+. siRNA-IMPa4-25 PSF-A488 DAPI IMPa4-A546_au_TileScan_001 (Stage 47 of 49)	00-vX3hyMecyivq77V9F59k6G
0	um	Cell	0.000	1.000	Vesicles Paraspeckle	402	14	siRNA-IMPa4-25 PSF-A488 IMPa4-A546 DAPI 8C2-siRNA-IMP-a2-a4 V2.00	0	29+. siRNA-IMPa4-25 PSF-A488 DAPI IMPa4-A546_au_TileScan_001 (Stage 47 of 49)	00-vX3hyMecyivq77V9F59k6G
0	um	Cell	0.000	1.000	Vesicles Paraspeckle	403	15	siRNA-IMPa4-25 PSF-A488 IMPa4-A546 DAPI 8C2-siRNA-IMP-a2-a4 V2.00	0	29+. siRNA-IMPa4-25 PSF-A488 DAPI IMPa4-A546_au_TileScan_001 (Stage 47 of 49)	00-vX3hyMecyivq77V9F59k6G
0	um	Cell	0.000	1.000	Vesicles Paraspeckle	404	16	siRNA-IMPa4-25 PSF-A488 IMPa4-A546 DAPI 8C2-siRNA-IMP-a2-a4 V2.00	0	29+. siRNA-IMPa4-25 PSF-A488 DAPI IMPa4-A546_au_TileScan_001 (Stage 47 of 49)	00-vX3hyMecyivq77V9F59k6G
0	um	Cell	0.000	1.000	Vesicles Paraspeckle	405	17	siRNA-IMPa4-25 PSF-A488 IMPa4-A546 DAPI 8C2-siRNA-IMP-a2-a4 V2.00	0	29+. siRNA-IMPa4-25 PSF-A488 DAPI IMPa4-A546_au_TileScan_001 (Stage 47 of 49)	00-vX3hyMecyivq77V9F59k6G
0	um	Cell	0.000	1.000	Vesicles Paraspeckle	406	18	siRNA-IMPa4-25 PSF-A488 IMPa4-A546 DAPI 8C2-siRNA-IMP-a2-a4 V2.00	0	29+. siRNA-IMPa4-25 PSF-A488 DAPI IMPa4-A546_au_TileScan_001 (Stage 47 of 49)	00-vX3hyMecyivq77V9F59k6G
0	um	Cell	0.000	1.000	Vesicles Paraspeckle	407	19	siRNA-IMPa4-25 PSF-A488 IMPa4-A546 DAPI 8C2-siRNA-IMP-a2-a4 V2.00	0	29+. siRNA-IMPa4-25 PSF-A488 DAPI IMPa4-A546_au_TileScan_001 (Stage 47 of 49)	00-vX3hyMecyivq77V9F59k6G
0	um	Cell	0.000	1.000	Vesicles Paraspeckle	408	20	siRNA-IMPa4-25 PSF-A488 IMPa4-A546 DAPI 8C2-siRNA-IMP-a2-a4 V2.00	0	29+. siRNA-IMPa4-25 PSF-A488 DAPI IMPa4-A546_au_TileScan_001 (Stage 47 of 49)	00-vX3hyMecyivq77V9F59k6G
0	um	Cell	0.000	1.000	Vesicles Paraspeckle	409	21	siRNA-IMPa4-25 PSF-A488 IMPa4-A546 DAPI 8C2-siRNA-IMP-a2-a4 V2.00	0	29+. siRNA-IMPa4-25 PSF-A488 DAPI IMPa4-A546_au_TileScan_001 (Stage 47 of 49)	00-vX3hyMecyivq77V9F59k6G
0	um	Cell	0.000	1.000	Vesicles Paraspeckle	410	0	siRNA-IMPa4-25 PSF-A488 IMPa4-A546 DAPI 8C2-siRNA-IMP-a2-a4 V2.00	0	29+. siRNA-IMPa4-25 PSF-A488 DAPI IMPa4-A546_av_TileScan_001 (Stage 48 of 49)	00-RQ5GP4fUURLjUGyERAe7WW
0	um	Cell	0.000	1.000	Vesicles Paraspeckle	411	1	siRNA-IMPa4-25 PSF-A488 IMPa4-A546 DAPI 8C2-siRNA-IMP-a2-a4 V2.00	0	29+. siRNA-IMPa4-25 PSF-A488 DAPI IMPa4-A546_av_TileScan_001 (Stage 48 of 49)	00-RQ5GP4fUURLjUGyERAe7WW
0	um	Cell	0.000	1.000	Vesicles Paraspeckle	412	2	siRNA-IMPa4-25 PSF-A488 IMPa4-A546 DAPI 8C2-siRNA-IMP-a2-a4 V2.00	0	29+. siRNA-IMPa4-25 PSF-A488 DAPI IMPa4-A546_av_TileScan_001 (Stage 48 of 49)	00-RQ5GP4fUURLjUGyERAe7WW
0.348284	um	Cell	0.000	1.000	Vesicles Paraspeckle	413	3	siRNA-IMPa4-25 PSF-A488 IMPa4-A546 DAPI 8C2-siRNA-IMP-a2-a4 V2.00	0	29+. siRNA-IMPa4-25 PSF-A488 DAPI IMPa4-A546_av_TileScan_001 (Stage 48 of 49)	00-RQ5GP4fUURLjUGyERAe7WW
0	um	Cell	0.000	1.000	Vesicles Paraspeckle	414	4	siRNA-IMPa4-25 PSF-A488 IMPa4-A546 DAPI 8C2-siRNA-IMP-a2-a4 V2.00	0	29+. siRNA-IMPa4-25 PSF-A488 DAPI IMPa4-A546_av_TileScan_001 (Stage 48 of 49)	00-RQ5GP4fUURLjUGyERAe7WW
0	um	Cell	0.000	1.000	Vesicles Paraspeckle	415	5	siRNA-IMPa4-25 PSF-A488 IMPa4-A546 DAPI 8C2-siRNA-IMP-a2-a4 V2.00	0	29+. siRNA-IMPa4-25 PSF-A488 DAPI IMPa4-A546_av_TileScan_001 (Stage 48 of 49)	00-RQ5GP4fUURLjUGyERAe7WW
0	um	Cell	0.000	1.000	Vesicles Paraspeckle	416	6	siRNA-IMPa4-25 PSF-A488 IMPa4-A546 DAPI 8C2-siRNA-IMP-a2-a4 V2.00	0	29+. siRNA-IMPa4-25 PSF-A488 DAPI IMPa4-A546_av_TileScan_001 (Stage 48 of 49)	00-RQ5GP4fUURLjUGyERAe7WW
0	um	Cell	0.000	1.000	Vesicles Paraspeckle	417	7	siRNA-IMPa4-25 PSF-A488 IMPa4-A546 DAPI 8C2-siRNA-IMP-a2-a4 V2.00	0	29+. siRNA-IMPa4-25 PSF-A488 DAPI IMPa4-A546_av_TileScan_001 (Stage 48 of 49)	00-RQ5GP4fUURLjUGyERAe7WW
0	um	Cell	0.000	1.000	Vesicles Paraspeckle	418	8	siRNA-IMPa4-25 PSF-A488 IMPa4-A546 DAPI 8C2-siRNA-IMP-a2-a4 V2.00	0	29+. siRNA-IMPa4-25 PSF-A488 DAPI IMPa4-A546_av_TileScan_001 (Stage 48 of 49)	00-RQ5GP4fUURLjUGyERAe7WW
0	um	Cell	0.000	1.000	Vesicles Paraspeckle	419	9	siRNA-IMPa4-25 PSF-A488 IMPa4-A546 DAPI 8C2-siRNA-IMP-a2-a4 V2.00	0	29+. siRNA-IMPa4-25 PSF-A488 DAPI IMPa4-A546_av_TileScan_001 (Stage 48 of 49)	00-RQ5GP4fUURLjUGyERAe7WW
0	um	Cell	0.000	1.000	Vesicles Paraspeckle	420	10	siRNA-IMPa4-25 PSF-A488 IMPa4-A546 DAPI 8C2-siRNA-IMP-a2-a4 V2.00	0	29+. siRNA-IMPa4-25 PSF-A488 DAPI IMPa4-A546_av_TileScan_001 (Stage 48 of 49)	00-RQ5GP4fUURLjUGyERAe7WW
0	um	Cell	0.000	1.000	Vesicles Paraspeckle	421	11	siRNA-IMPa4-25 PSF-A488 IMPa4-A546 DAPI 8C2-siRNA-IMP-a2-a4 V2.00	0	29+. siRNA-IMPa4-25 PSF-A488 DAPI IMPa4-A546_av_TileScan_001 (Stage 48 of 49)	00-RQ5GP4fUURLjUGyERAe7WW
0	um	Cell	0.000	1.000	Vesicles Paraspeckle	422	0	siRNA-IMPa4-25 PSF-A488 IMPa4-A546 DAPI 8C2-siRNA-IMP-a2-a4 V2.00	0	29+. siRNA-IMPa4-25 PSF-A488 DAPI IMPa4-A546_aw_TileScan_001 (Stage 49 of 49)	00-23VHmMbdGhGaKBdSHLdLPJ
0	um	Cell	0.000	1.000	Vesicles Paraspeckle	423	1	siRNA-IMPa4-25 PSF-A488 IMPa4-A546 DAPI 8C2-siRNA-IMP-a2-a4 V2.00	0	29+. siRNA-IMPa4-25 PSF-A488 DAPI IMPa4-A546_aw_TileScan_001 (Stage 49 of 49)	00-23VHmMbdGhGaKBdSHLdLPJ
0	um	Cell	0.000	1.000	Vesicles Paraspeckle	424	2	siRNA-IMPa4-25 PSF-A488 IMPa4-A546 DAPI 8C2-siRNA-IMP-a2-a4 V2.00	0	29+. siRNA-IMPa4-25 PSF-A488 DAPI IMPa4-A546_aw_TileScan_001 (Stage 49 of 49)	00-23VHmMbdGhGaKBdSHLdLPJ
0	um	Cell	0.000	1.000	Vesicles Paraspeckle	425	3	siRNA-IMPa4-25 PSF-A488 IMPa4-A546 DAPI 8C2-siRNA-IMP-a2-a4 V2.00	0	29+. siRNA-IMPa4-25 PSF-A488 DAPI IMPa4-A546_aw_TileScan_001 (Stage 49 of 49)	00-23VHmMbdGhGaKBdSHLdLPJ
0	um	Cell	0.000	1.000	Vesicles Paraspeckle	426	4	siRNA-IMPa4-25 PSF-A488 IMPa4-A546 DAPI 8C2-siRNA-IMP-a2-a4 V2.00	0	29+. siRNA-IMPa4-25 PSF-A488 DAPI IMPa4-A546_aw_TileScan_001 (Stage 49 of 49)	00-23VHmMbdGhGaKBdSHLdLPJ
0	um	Cell	0.000	1.000	Vesicles Paraspeckle	427	5	siRNA-IMPa4-25 PSF-A488 IMPa4-A546 DAPI 8C2-siRNA-IMP-a2-a4 V2.00	0	29+. siRNA-IMPa4-25 PSF-A488 DAPI IMPa4-A546_aw_TileScan_001 (Stage 49 of 49)	00-23VHmMbdGhGaKBdSHLdLPJ
0	um	Cell	0.000	1.000	Vesicles Paraspeckle	428	6	siRNA-IMPa4-25 PSF-A488 IMPa4-A546 DAPI 8C2-siRNA-IMP-a2-a4 V2.00	0	29+. siRNA-IMPa4-25 PSF-A488 DAPI IMPa4-A546_aw_TileScan_001 (Stage 49 of 49)	00-23VHmMbdGhGaKBdSHLdLPJ
0	um	Cell	0.000	1.000	Vesicles Paraspeckle	429	7	siRNA-IMPa4-25 PSF-A488 IMPa4-A546 DAPI 8C2-siRNA-IMP-a2-a4 V2.00	0	29+. siRNA-IMPa4-25 PSF-A488 DAPI IMPa4-A546_aw_TileScan_001 (Stage 49 of 49)	00-23VHmMbdGhGaKBdSHLdLPJ
0	um	Cell	0.000	1.000	Vesicles Paraspeckle	430	8	siRNA-IMPa4-25 PSF-A488 IMPa4-A546 DAPI 8C2-siRNA-IMP-a2-a4 V2.00	0	29+. siRNA-IMPa4-25 PSF-A488 DAPI IMPa4-A546_aw_TileScan_001 (Stage 49 of 49)	00-23VHmMbdGhGaKBdSHLdLPJ
0	um	Cell	0.000	1.000	Vesicles Paraspeckle	431	9	siRNA-IMPa4-25 PSF-A488 IMPa4-A546 DAPI 8C2-siRNA-IMP-a2-a4 V2.00	0	29+. siRNA-IMPa4-25 PSF-A488 DAPI IMPa4-A546_aw_TileScan_001 (Stage 49 of 49)	00-23VHmMbdGhGaKBdSHLdLPJ
0	um	Cell	0.000	1.000	Vesicles Paraspeckle	432	10	siRNA-IMPa4-25 PSF-A488 IMPa4-A546 DAPI 8C2-siRNA-IMP-a2-a4 V2.00	0	29+. siRNA-IMPa4-25 PSF-A488 DAPI IMPa4-A546_aw_TileScan_001 (Stage 49 of 49)	00-23VHmMbdGhGaKBdSHLdLPJ
0	um	Cell	0.000	1.000	Vesicles Paraspeckle	433	0	siRNA-IMPa4-25 PSF-A488 IMPa4-A546 DAPI 8C2-siRNA-IMP-a2-a4 V2.00	0	29+. siRNA-IMPa4-25 PSF-A488 DAPI IMPa4-A546_b_TileScan_001 (Stage 2 of 49)	00-2HmMzEYtGwW4dQXMpXdp4W
0	um	Cell	0.000	1.000	Vesicles Paraspeckle	434	1	siRNA-IMPa4-25 PSF-A488 IMPa4-A546 DAPI 8C2-siRNA-IMP-a2-a4 V2.00	0	29+. siRNA-IMPa4-25 PSF-A488 DAPI IMPa4-A546_b_TileScan_001 (Stage 2 of 49)	00-2HmMzEYtGwW4dQXMpXdp4W
0.296374	um	Cell	0.000	1.000	Vesicles Paraspeckle	435	2	siRNA-IMPa4-25 PSF-A488 IMPa4-A546 DAPI 8C2-siRNA-IMP-a2-a4 V2.00	0	29+. siRNA-IMPa4-25 PSF-A488 DAPI IMPa4-A546_b_TileScan_001 (Stage 2 of 49)	00-2HmMzEYtGwW4dQXMpXdp4W
0.439337	um	Cell	0.000	1.000	Vesicles Paraspeckle	436	3	siRNA-IMPa4-25 PSF-A488 IMPa4-A546 DAPI 8C2-siRNA-IMP-a2-a4 V2.00	0	29+. siRNA-IMPa4-25 PSF-A488 DAPI IMPa4-A546_b_TileScan_001 (Stage 2 of 49)	00-2HmMzEYtGwW4dQXMpXdp4W
0.297466	um	Cell	0.000	1.000	Vesicles Paraspeckle	437	4	siRNA-IMPa4-25 PSF-A488 IMPa4-A546 DAPI 8C2-siRNA-IMP-a2-a4 V2.00	0	29+. siRNA-IMPa4-25 PSF-A488 DAPI IMPa4-A546_b_TileScan_001 (Stage 2 of 49)	00-2HmMzEYtGwW4dQXMpXdp4W
0	um	Cell	0.000	1.000	Vesicles Paraspeckle	438	5	siRNA-IMPa4-25 PSF-A488 IMPa4-A546 DAPI 8C2-siRNA-IMP-a2-a4 V2.00	0	29+. siRNA-IMPa4-25 PSF-A488 DAPI IMPa4-A546_b_TileScan_001 (Stage 2 of 49)	00-2HmMzEYtGwW4dQXMpXdp4W
0.21223	um	Cell	0.000	1.000	Vesicles Paraspeckle	439	6	siRNA-IMPa4-25 PSF-A488 IMPa4-A546 DAPI 8C2-siRNA-IMP-a2-a4 V2.00	0	29+. siRNA-IMPa4-25 PSF-A488 DAPI IMPa4-A546_b_TileScan_001 (Stage 2 of 49)	00-2HmMzEYtGwW4dQXMpXdp4W
0	um	Cell	0.000	1.000	Vesicles Paraspeckle	440	7	siRNA-IMPa4-25 PSF-A488 IMPa4-A546 DAPI 8C2-siRNA-IMP-a2-a4 V2.00	0	29+. siRNA-IMPa4-25 PSF-A488 DAPI IMPa4-A546_b_TileScan_001 (Stage 2 of 49)	00-2HmMzEYtGwW4dQXMpXdp4W
0	um	Cell	0.000	1.000	Vesicles Paraspeckle	441	8	siRNA-IMPa4-25 PSF-A488 IMPa4-A546 DAPI 8C2-siRNA-IMP-a2-a4 V2.00	0	29+. siRNA-IMPa4-25 PSF-A488 DAPI IMPa4-A546_b_TileScan_001 (Stage 2 of 49)	00-2HmMzEYtGwW4dQXMpXdp4W
0	um	Cell	0.000	1.000	Vesicles Paraspeckle	442	9	siRNA-IMPa4-25 PSF-A488 IMPa4-A546 DAPI 8C2-siRNA-IMP-a2-a4 V2.00	0	29+. siRNA-IMPa4-25 PSF-A488 DAPI IMPa4-A546_b_TileScan_001 (Stage 2 of 49)	00-2HmMzEYtGwW4dQXMpXdp4W
0	um	Cell	0.000	1.000	Vesicles Paraspeckle	443	10	siRNA-IMPa4-25 PSF-A488 IMPa4-A546 DAPI 8C2-siRNA-IMP-a2-a4 V2.00	0	29+. siRNA-IMPa4-25 PSF-A488 DAPI IMPa4-A546_b_TileScan_001 (Stage 2 of 49)	00-2HmMzEYtGwW4dQXMpXdp4W
0	um	Cell	0.000	1.000	Vesicles Paraspeckle	444	11	siRNA-IMPa4-25 PSF-A488 IMPa4-A546 DAPI 8C2-siRNA-IMP-a2-a4 V2.00	0	29+. siRNA-IMPa4-25 PSF-A488 DAPI IMPa4-A546_b_TileScan_001 (Stage 2 of 49)	00-2HmMzEYtGwW4dQXMpXdp4W
0	um	Cell	0.000	1.000	Vesicles Paraspeckle	445	12	siRNA-IMPa4-25 PSF-A488 IMPa4-A546 DAPI 8C2-siRNA-IMP-a2-a4 V2.00	0	29+. siRNA-IMPa4-25 PSF-A488 DAPI IMPa4-A546_b_TileScan_001 (Stage 2 of 49)	00-2HmMzEYtGwW4dQXMpXdp4W
0	um	Cell	0.000	1.000	Vesicles Paraspeckle	446	13	siRNA-IMPa4-25 PSF-A488 IMPa4-A546 DAPI 8C2-siRNA-IMP-a2-a4 V2.00	0	29+. siRNA-IMPa4-25 PSF-A488 DAPI IMPa4-A546_b_TileScan_001 (Stage 2 of 49)	00-2HmMzEYtGwW4dQXMpXdp4W
0	um	Cell	0.000	1.000	Vesicles Paraspeckle	447	14	siRNA-IMPa4-25 PSF-A488 IMPa4-A546 DAPI 8C2-siRNA-IMP-a2-a4 V2.00	0	29+. siRNA-IMPa4-25 PSF-A488 DAPI IMPa4-A546_b_TileScan_001 (Stage 2 of 49)	00-2HmMzEYtGwW4dQXMpXdp4W
0	um	Cell	0.000	1.000	Vesicles Paraspeckle	448	15	siRNA-IMPa4-25 PSF-A488 IMPa4-A546 DAPI 8C2-siRNA-IMP-a2-a4 V2.00	0	29+. siRNA-IMPa4-25 PSF-A488 DAPI IMPa4-A546_b_TileScan_001 (Stage 2 of 49)	00-2HmMzEYtGwW4dQXMpXdp4W
0	um	Cell	0.000	1.000	Vesicles Paraspeckle	449	16	siRNA-IMPa4-25 PSF-A488 IMPa4-A546 DAPI 8C2-siRNA-IMP-a2-a4 V2.00	0	29+. siRNA-IMPa4-25 PSF-A488 DAPI IMPa4-A546_b_TileScan_001 (Stage 2 of 49)	00-2HmMzEYtGwW4dQXMpXdp4W
0	um	Cell	0.000	1.000	Vesicles Paraspeckle	450	17	siRNA-IMPa4-25 PSF-A488 IMPa4-A546 DAPI 8C2-siRNA-IMP-a2-a4 V2.00	0	29+. siRNA-IMPa4-25 PSF-A488 DAPI IMPa4-A546_b_TileScan_001 (Stage 2 of 49)	00-2HmMzEYtGwW4dQXMpXdp4W
0.861977	um	Cell	0.000	1.000	Vesicles Paraspeckle	451	18	siRNA-IMPa4-25 PSF-A488 IMPa4-A546 DAPI 8C2-siRNA-IMP-a2-a4 V2.00	0	29+. siRNA-IMPa4-25 PSF-A488 DAPI IMPa4-A546_b_TileScan_001 (Stage 2 of 49)	00-2HmMzEYtGwW4dQXMpXdp4W
0	um	Cell	0.000	1.000	Vesicles Paraspeckle	452	19	siRNA-IMPa4-25 PSF-A488 IMPa4-A546 DAPI 8C2-siRNA-IMP-a2-a4 V2.00	0	29+. siRNA-IMPa4-25 PSF-A488 DAPI IMPa4-A546_b_TileScan_001 (Stage 2 of 49)	00-2HmMzEYtGwW4dQXMpXdp4W
0.705296	um	Cell	0.000	1.000	Vesicles Paraspeckle	453	20	siRNA-IMPa4-25 PSF-A488 IMPa4-A546 DAPI 8C2-siRNA-IMP-a2-a4 V2.00	0	29+. siRNA-IMPa4-25 PSF-A488 DAPI IMPa4-A546_b_TileScan_001 (Stage 2 of 49)	00-2HmMzEYtGwW4dQXMpXdp4W
0	um	Cell	0.000	1.000	Vesicles Paraspeckle	454	21	siRNA-IMPa4-25 PSF-A488 IMPa4-A546 DAPI 8C2-siRNA-IMP-a2-a4 V2.00	0	29+. siRNA-IMPa4-25 PSF-A488 DAPI IMPa4-A546_b_TileScan_001 (Stage 2 of 49)	00-2HmMzEYtGwW4dQXMpXdp4W
0	um	Cell	0.000	1.000	Vesicles Paraspeckle	455	22	siRNA-IMPa4-25 PSF-A488 IMPa4-A546 DAPI 8C2-siRNA-IMP-a2-a4 V2.00	0	29+. siRNA-IMPa4-25 PSF-A488 DAPI IMPa4-A546_b_TileScan_001 (Stage 2 of 49)	00-2HmMzEYtGwW4dQXMpXdp4W
0.262135	um	Cell	0.000	1.000	Vesicles Paraspeckle	456	23	siRNA-IMPa4-25 PSF-A488 IMPa4-A546 DAPI 8C2-siRNA-IMP-a2-a4 V2.00	0	29+. siRNA-IMPa4-25 PSF-A488 DAPI IMPa4-A546_b_TileScan_001 (Stage 2 of 49)	00-2HmMzEYtGwW4dQXMpXdp4W
0.384172	um	Cell	0.000	1.000	Vesicles Paraspeckle	457	24	siRNA-IMPa4-25 PSF-A488 IMPa4-A546 DAPI 8C2-siRNA-IMP-a2-a4 V2.00	0	29+. siRNA-IMPa4-25 PSF-A488 DAPI IMPa4-A546_b_TileScan_001 (Stage 2 of 49)	00-2HmMzEYtGwW4dQXMpXdp4W
0	um	Cell	0.000	1.000	Vesicles Paraspeckle	458	0	siRNA-IMPa4-25 PSF-A488 IMPa4-A546 DAPI 8C2-siRNA-IMP-a2-a4 V2.00	0	29+. siRNA-IMPa4-25 PSF-A488 DAPI IMPa4-A546_c_TileScan_001 (Stage 3 of 49)	00-iALYmUQfCHeiCCCWQP6iKS
0	um	Cell	0.000	1.000	Vesicles Paraspeckle	459	1	siRNA-IMPa4-25 PSF-A488 IMPa4-A546 DAPI 8C2-siRNA-IMP-a2-a4 V2.00	0	29+. siRNA-IMPa4-25 PSF-A488 DAPI IMPa4-A546_c_TileScan_001 (Stage 3 of 49)	00-iALYmUQfCHeiCCCWQP6iKS
0	um	Cell	0.000	1.000	Vesicles Paraspeckle	460	2	siRNA-IMPa4-25 PSF-A488 IMPa4-A546 DAPI 8C2-siRNA-IMP-a2-a4 V2.00	0	29+. siRNA-IMPa4-25 PSF-A488 DAPI IMPa4-A546_c_TileScan_001 (Stage 3 of 49)	00-iALYmUQfCHeiCCCWQP6iKS
0	um	Cell	0.000	1.000	Vesicles Paraspeckle	461	3	siRNA-IMPa4-25 PSF-A488 IMPa4-A546 DAPI 8C2-siRNA-IMP-a2-a4 V2.00	0	29+. siRNA-IMPa4-25 PSF-A488 DAPI IMPa4-A546_c_TileScan_001 (Stage 3 of 49)	00-iALYmUQfCHeiCCCWQP6iKS
0	um	Cell	0.000	1.000	Vesicles Paraspeckle	462	4	siRNA-IMPa4-25 PSF-A488 IMPa4-A546 DAPI 8C2-siRNA-IMP-a2-a4 V2.00	0	29+. siRNA-IMPa4-25 PSF-A488 DAPI IMPa4-A546_c_TileScan_001 (Stage 3 of 49)	00-iALYmUQfCHeiCCCWQP6iKS
0	um	Cell	0.000	1.000	Vesicles Paraspeckle	463	5	siRNA-IMPa4-25 PSF-A488 IMPa4-A546 DAPI 8C2-siRNA-IMP-a2-a4 V2.00	0	29+. siRNA-IMPa4-25 PSF-A488 DAPI IMPa4-A546_c_TileScan_001 (Stage 3 of 49)	00-iALYmUQfCHeiCCCWQP6iKS
0.285658	um	Cell	0.000	1.000	Vesicles Paraspeckle	464	6	siRNA-IMPa4-25 PSF-A488 IMPa4-A546 DAPI 8C2-siRNA-IMP-a2-a4 V2.00	0	29+. siRNA-IMPa4-25 PSF-A488 DAPI IMPa4-A546_c_TileScan_001 (Stage 3 of 49)	00-iALYmUQfCHeiCCCWQP6iKS
0	um	Cell	0.000	1.000	Vesicles Paraspeckle	465	7	siRNA-IMPa4-25 PSF-A488 IMPa4-A546 DAPI 8C2-siRNA-IMP-a2-a4 V2.00	0	29+. siRNA-IMPa4-25 PSF-A488 DAPI IMPa4-A546_c_TileScan_001 (Stage 3 of 49)	00-iALYmUQfCHeiCCCWQP6iKS
0	um	Cell	0.000	1.000	Vesicles Paraspeckle	466	8	siRNA-IMPa4-25 PSF-A488 IMPa4-A546 DAPI 8C2-siRNA-IMP-a2-a4 V2.00	0	29+. siRNA-IMPa4-25 PSF-A488 DAPI IMPa4-A546_c_TileScan_001 (Stage 3 of 49)	00-iALYmUQfCHeiCCCWQP6iKS
0	um	Cell	0.000	1.000	Vesicles Paraspeckle	467	0	siRNA-IMPa4-25 PSF-A488 IMPa4-A546 DAPI 8C2-siRNA-IMP-a2-a4 V2.00	0	29+. siRNA-IMPa4-25 PSF-A488 DAPI IMPa4-A546_d_TileScan_001 (Stage 4 of 49)	00-QFeELdeFzhhtkCA7qFmZxV
0	um	Cell	0.000	1.000	Vesicles Paraspeckle	468	1	siRNA-IMPa4-25 PSF-A488 IMPa4-A546 DAPI 8C2-siRNA-IMP-a2-a4 V2.00	0	29+. siRNA-IMPa4-25 PSF-A488 DAPI IMPa4-A546_d_TileScan_001 (Stage 4 of 49)	00-QFeELdeFzhhtkCA7qFmZxV
0	um	Cell	0.000	1.000	Vesicles Paraspeckle	469	2	siRNA-IMPa4-25 PSF-A488 IMPa4-A546 DAPI 8C2-siRNA-IMP-a2-a4 V2.00	0	29+. siRNA-IMPa4-25 PSF-A488 DAPI IMPa4-A546_d_TileScan_001 (Stage 4 of 49)	00-QFeELdeFzhhtkCA7qFmZxV
0	um	Cell	0.000	1.000	Vesicles Paraspeckle	470	3	siRNA-IMPa4-25 PSF-A488 IMPa4-A546 DAPI 8C2-siRNA-IMP-a2-a4 V2.00	0	29+. siRNA-IMPa4-25 PSF-A488 DAPI IMPa4-A546_d_TileScan_001 (Stage 4 of 49)	00-QFeELdeFzhhtkCA7qFmZxV
0	um	Cell	0.000	1.000	Vesicles Paraspeckle	471	4	siRNA-IMPa4-25 PSF-A488 IMPa4-A546 DAPI 8C2-siRNA-IMP-a2-a4 V2.00	0	29+. siRNA-IMPa4-25 PSF-A488 DAPI IMPa4-A546_d_TileScan_001 (Stage 4 of 49)	00-QFeELdeFzhhtkCA7qFmZxV
0	um	Cell	0.000	1.000	Vesicles Paraspeckle	472	5	siRNA-IMPa4-25 PSF-A488 IMPa4-A546 DAPI 8C2-siRNA-IMP-a2-a4 V2.00	0	29+. siRNA-IMPa4-25 PSF-A488 DAPI IMPa4-A546_d_TileScan_001 (Stage 4 of 49)	00-QFeELdeFzhhtkCA7qFmZxV
0	um	Cell	0.000	1.000	Vesicles Paraspeckle	473	6	siRNA-IMPa4-25 PSF-A488 IMPa4-A546 DAPI 8C2-siRNA-IMP-a2-a4 V2.00	0	29+. siRNA-IMPa4-25 PSF-A488 DAPI IMPa4-A546_d_TileScan_001 (Stage 4 of 49)	00-QFeELdeFzhhtkCA7qFmZxV
0	um	Cell	0.000	1.000	Vesicles Paraspeckle	474	7	siRNA-IMPa4-25 PSF-A488 IMPa4-A546 DAPI 8C2-siRNA-IMP-a2-a4 V2.00	0	29+. siRNA-IMPa4-25 PSF-A488 DAPI IMPa4-A546_d_TileScan_001 (Stage 4 of 49)	00-QFeELdeFzhhtkCA7qFmZxV
0	um	Cell	0.000	1.000	Vesicles Paraspeckle	475	8	siRNA-IMPa4-25 PSF-A488 IMPa4-A546 DAPI 8C2-siRNA-IMP-a2-a4 V2.00	0	29+. siRNA-IMPa4-25 PSF-A488 DAPI IMPa4-A546_d_TileScan_001 (Stage 4 of 49)	00-QFeELdeFzhhtkCA7qFmZxV
0	um	Cell	0.000	1.000	Vesicles Paraspeckle	476	9	siRNA-IMPa4-25 PSF-A488 IMPa4-A546 DAPI 8C2-siRNA-IMP-a2-a4 V2.00	0	29+. siRNA-IMPa4-25 PSF-A488 DAPI IMPa4-A546_d_TileScan_001 (Stage 4 of 49)	00-QFeELdeFzhhtkCA7qFmZxV
0	um	Cell	0.000	1.000	Vesicles Paraspeckle	477	10	siRNA-IMPa4-25 PSF-A488 IMPa4-A546 DAPI 8C2-siRNA-IMP-a2-a4 V2.00	0	29+. siRNA-IMPa4-25 PSF-A488 DAPI IMPa4-A546_d_TileScan_001 (Stage 4 of 49)	00-QFeELdeFzhhtkCA7qFmZxV
0	um	Cell	0.000	1.000	Vesicles Paraspeckle	478	11	siRNA-IMPa4-25 PSF-A488 IMPa4-A546 DAPI 8C2-siRNA-IMP-a2-a4 V2.00	0	29+. siRNA-IMPa4-25 PSF-A488 DAPI IMPa4-A546_d_TileScan_001 (Stage 4 of 49)	00-QFeELdeFzhhtkCA7qFmZxV
0	um	Cell	0.000	1.000	Vesicles Paraspeckle	479	12	siRNA-IMPa4-25 PSF-A488 IMPa4-A546 DAPI 8C2-siRNA-IMP-a2-a4 V2.00	0	29+. siRNA-IMPa4-25 PSF-A488 DAPI IMPa4-A546_d_TileScan_001 (Stage 4 of 49)	00-QFeELdeFzhhtkCA7qFmZxV
0	um	Cell	0.000	1.000	Vesicles Paraspeckle	480	13	siRNA-IMPa4-25 PSF-A488 IMPa4-A546 DAPI 8C2-siRNA-IMP-a2-a4 V2.00	0	29+. siRNA-IMPa4-25 PSF-A488 DAPI IMPa4-A546_d_TileScan_001 (Stage 4 of 49)	00-QFeELdeFzhhtkCA7qFmZxV
0	um	Cell	0.000	1.000	Vesicles Paraspeckle	481	14	siRNA-IMPa4-25 PSF-A488 IMPa4-A546 DAPI 8C2-siRNA-IMP-a2-a4 V2.00	0	29+. siRNA-IMPa4-25 PSF-A488 DAPI IMPa4-A546_d_TileScan_001 (Stage 4 of 49)	00-QFeELdeFzhhtkCA7qFmZxV
0.370984	um	Cell	0.000	1.000	Vesicles Paraspeckle	482	15	siRNA-IMPa4-25 PSF-A488 IMPa4-A546 DAPI 8C2-siRNA-IMP-a2-a4 V2.00	0	29+. siRNA-IMPa4-25 PSF-A488 DAPI IMPa4-A546_d_TileScan_001 (Stage 4 of 49)	00-QFeELdeFzhhtkCA7qFmZxV
0	um	Cell	0.000	1.000	Vesicles Paraspeckle	483	0	siRNA-IMPa4-25 PSF-A488 IMPa4-A546 DAPI 8C2-siRNA-IMP-a2-a4 V2.00	0	29+. siRNA-IMPa4-25 PSF-A488 DAPI IMPa4-A546_e_TileScan_001 (Stage 5 of 49)	00-rJHpL8uk9BpXfiXT9YRutJ
0	um	Cell	0.000	1.000	Vesicles Paraspeckle	484	1	siRNA-IMPa4-25 PSF-A488 IMPa4-A546 DAPI 8C2-siRNA-IMP-a2-a4 V2.00	0	29+. siRNA-IMPa4-25 PSF-A488 DAPI IMPa4-A546_e_TileScan_001 (Stage 5 of 49)	00-rJHpL8uk9BpXfiXT9YRutJ
0	um	Cell	0.000	1.000	Vesicles Paraspeckle	485	2	siRNA-IMPa4-25 PSF-A488 IMPa4-A546 DAPI 8C2-siRNA-IMP-a2-a4 V2.00	0	29+. siRNA-IMPa4-25 PSF-A488 DAPI IMPa4-A546_e_TileScan_001 (Stage 5 of 49)	00-rJHpL8uk9BpXfiXT9YRutJ
0	um	Cell	0.000	1.000	Vesicles Paraspeckle	486	3	siRNA-IMPa4-25 PSF-A488 IMPa4-A546 DAPI 8C2-siRNA-IMP-a2-a4 V2.00	0	29+. siRNA-IMPa4-25 PSF-A488 DAPI IMPa4-A546_e_TileScan_001 (Stage 5 of 49)	00-rJHpL8uk9BpXfiXT9YRutJ
0	um	Cell	0.000	1.000	Vesicles Paraspeckle	487	4	siRNA-IMPa4-25 PSF-A488 IMPa4-A546 DAPI 8C2-siRNA-IMP-a2-a4 V2.00	0	29+. siRNA-IMPa4-25 PSF-A488 DAPI IMPa4-A546_e_TileScan_001 (Stage 5 of 49)	00-rJHpL8uk9BpXfiXT9YRutJ
0	um	Cell	0.000	1.000	Vesicles Paraspeckle	488	5	siRNA-IMPa4-25 PSF-A488 IMPa4-A546 DAPI 8C2-siRNA-IMP-a2-a4 V2.00	0	29+. siRNA-IMPa4-25 PSF-A488 DAPI IMPa4-A546_e_TileScan_001 (Stage 5 of 49)	00-rJHpL8uk9BpXfiXT9YRutJ
0	um	Cell	0.000	1.000	Vesicles Paraspeckle	489	6	siRNA-IMPa4-25 PSF-A488 IMPa4-A546 DAPI 8C2-siRNA-IMP-a2-a4 V2.00	0	29+. siRNA-IMPa4-25 PSF-A488 DAPI IMPa4-A546_e_TileScan_001 (Stage 5 of 49)	00-rJHpL8uk9BpXfiXT9YRutJ
0	um	Cell	0.000	1.000	Vesicles Paraspeckle	490	7	siRNA-IMPa4-25 PSF-A488 IMPa4-A546 DAPI 8C2-siRNA-IMP-a2-a4 V2.00	0	29+. siRNA-IMPa4-25 PSF-A488 DAPI IMPa4-A546_e_TileScan_001 (Stage 5 of 49)	00-rJHpL8uk9BpXfiXT9YRutJ
0	um	Cell	0.000	1.000	Vesicles Paraspeckle	491	8	siRNA-IMPa4-25 PSF-A488 IMPa4-A546 DAPI 8C2-siRNA-IMP-a2-a4 V2.00	0	29+. siRNA-IMPa4-25 PSF-A488 DAPI IMPa4-A546_e_TileScan_001 (Stage 5 of 49)	00-rJHpL8uk9BpXfiXT9YRutJ
0	um	Cell	0.000	1.000	Vesicles Paraspeckle	492	9	siRNA-IMPa4-25 PSF-A488 IMPa4-A546 DAPI 8C2-siRNA-IMP-a2-a4 V2.00	0	29+. siRNA-IMPa4-25 PSF-A488 DAPI IMPa4-A546_e_TileScan_001 (Stage 5 of 49)	00-rJHpL8uk9BpXfiXT9YRutJ
0	um	Cell	0.000	1.000	Vesicles Paraspeckle	493	10	siRNA-IMPa4-25 PSF-A488 IMPa4-A546 DAPI 8C2-siRNA-IMP-a2-a4 V2.00	0	29+. siRNA-IMPa4-25 PSF-A488 DAPI IMPa4-A546_e_TileScan_001 (Stage 5 of 49)	00-rJHpL8uk9BpXfiXT9YRutJ
0	um	Cell	0.000	1.000	Vesicles Paraspeckle	494	11	siRNA-IMPa4-25 PSF-A488 IMPa4-A546 DAPI 8C2-siRNA-IMP-a2-a4 V2.00	0	29+. siRNA-IMPa4-25 PSF-A488 DAPI IMPa4-A546_e_TileScan_001 (Stage 5 of 49)	00-rJHpL8uk9BpXfiXT9YRutJ
0	um	Cell	0.000	1.000	Vesicles Paraspeckle	495	12	siRNA-IMPa4-25 PSF-A488 IMPa4-A546 DAPI 8C2-siRNA-IMP-a2-a4 V2.00	0	29+. siRNA-IMPa4-25 PSF-A488 DAPI IMPa4-A546_e_TileScan_001 (Stage 5 of 49)	00-rJHpL8uk9BpXfiXT9YRutJ
0	um	Cell	0.000	1.000	Vesicles Paraspeckle	496	0	siRNA-IMPa4-25 PSF-A488 IMPa4-A546 DAPI 8C2-siRNA-IMP-a2-a4 V2.00	0	29+. siRNA-IMPa4-25 PSF-A488 DAPI IMPa4-A546_f_TileScan_001 (Stage 6 of 49)	00-w9QxHh3mJQphVpPvbEwRxP
0	um	Cell	0.000	1.000	Vesicles Paraspeckle	497	1	siRNA-IMPa4-25 PSF-A488 IMPa4-A546 DAPI 8C2-siRNA-IMP-a2-a4 V2.00	0	29+. siRNA-IMPa4-25 PSF-A488 DAPI IMPa4-A546_f_TileScan_001 (Stage 6 of 49)	00-w9QxHh3mJQphVpPvbEwRxP
0	um	Cell	0.000	1.000	Vesicles Paraspeckle	498	2	siRNA-IMPa4-25 PSF-A488 IMPa4-A546 DAPI 8C2-siRNA-IMP-a2-a4 V2.00	0	29+. siRNA-IMPa4-25 PSF-A488 DAPI IMPa4-A546_f_TileScan_001 (Stage 6 of 49)	00-w9QxHh3mJQphVpPvbEwRxP
0	um	Cell	0.000	1.000	Vesicles Paraspeckle	499	3	siRNA-IMPa4-25 PSF-A488 IMPa4-A546 DAPI 8C2-siRNA-IMP-a2-a4 V2.00	0	29+. siRNA-IMPa4-25 PSF-A488 DAPI IMPa4-A546_f_TileScan_001 (Stage 6 of 49)	00-w9QxHh3mJQphVpPvbEwRxP
0.304924	um	Cell	0.000	1.000	Vesicles Paraspeckle	500	4	siRNA-IMPa4-25 PSF-A488 IMPa4-A546 DAPI 8C2-siRNA-IMP-a2-a4 V2.00	0	29+. siRNA-IMPa4-25 PSF-A488 DAPI IMPa4-A546_f_TileScan_001 (Stage 6 of 49)	00-w9QxHh3mJQphVpPvbEwRxP
0.6054	um	Cell	0.000	1.000	Vesicles Paraspeckle	501	5	siRNA-IMPa4-25 PSF-A488 IMPa4-A546 DAPI 8C2-siRNA-IMP-a2-a4 V2.00	0	29+. siRNA-IMPa4-25 PSF-A488 DAPI IMPa4-A546_f_TileScan_001 (Stage 6 of 49)	00-w9QxHh3mJQphVpPvbEwRxP
0	um	Cell	0.000	1.000	Vesicles Paraspeckle	502	6	siRNA-IMPa4-25 PSF-A488 IMPa4-A546 DAPI 8C2-siRNA-IMP-a2-a4 V2.00	0	29+. siRNA-IMPa4-25 PSF-A488 DAPI IMPa4-A546_f_TileScan_001 (Stage 6 of 49)	00-w9QxHh3mJQphVpPvbEwRxP
0.0628101	um	Cell	0.000	1.000	Vesicles Paraspeckle	503	7	siRNA-IMPa4-25 PSF-A488 IMPa4-A546 DAPI 8C2-siRNA-IMP-a2-a4 V2.00	0	29+. siRNA-IMPa4-25 PSF-A488 DAPI IMPa4-A546_f_TileScan_001 (Stage 6 of 49)	00-w9QxHh3mJQphVpPvbEwRxP
0	um	Cell	0.000	1.000	Vesicles Paraspeckle	504	8	siRNA-IMPa4-25 PSF-A488 IMPa4-A546 DAPI 8C2-siRNA-IMP-a2-a4 V2.00	0	29+. siRNA-IMPa4-25 PSF-A488 DAPI IMPa4-A546_f_TileScan_001 (Stage 6 of 49)	00-w9QxHh3mJQphVpPvbEwRxP
0	um	Cell	0.000	1.000	Vesicles Paraspeckle	505	9	siRNA-IMPa4-25 PSF-A488 IMPa4-A546 DAPI 8C2-siRNA-IMP-a2-a4 V2.00	0	29+. siRNA-IMPa4-25 PSF-A488 DAPI IMPa4-A546_f_TileScan_001 (Stage 6 of 49)	00-w9QxHh3mJQphVpPvbEwRxP
0.00790352	um	Cell	0.000	1.000	Vesicles Paraspeckle	506	10	siRNA-IMPa4-25 PSF-A488 IMPa4-A546 DAPI 8C2-siRNA-IMP-a2-a4 V2.00	0	29+. siRNA-IMPa4-25 PSF-A488 DAPI IMPa4-A546_f_TileScan_001 (Stage 6 of 49)	00-w9QxHh3mJQphVpPvbEwRxP
0	um	Cell	0.000	1.000	Vesicles Paraspeckle	507	11	siRNA-IMPa4-25 PSF-A488 IMPa4-A546 DAPI 8C2-siRNA-IMP-a2-a4 V2.00	0	29+. siRNA-IMPa4-25 PSF-A488 DAPI IMPa4-A546_f_TileScan_001 (Stage 6 of 49)	00-w9QxHh3mJQphVpPvbEwRxP
0	um	Cell	0.000	1.000	Vesicles Paraspeckle	508	12	siRNA-IMPa4-25 PSF-A488 IMPa4-A546 DAPI 8C2-siRNA-IMP-a2-a4 V2.00	0	29+. siRNA-IMPa4-25 PSF-A488 DAPI IMPa4-A546_f_TileScan_001 (Stage 6 of 49)	00-w9QxHh3mJQphVpPvbEwRxP
0	um	Cell	0.000	1.000	Vesicles Paraspeckle	509	13	siRNA-IMPa4-25 PSF-A488 IMPa4-A546 DAPI 8C2-siRNA-IMP-a2-a4 V2.00	0	29+. siRNA-IMPa4-25 PSF-A488 DAPI IMPa4-A546_f_TileScan_001 (Stage 6 of 49)	00-w9QxHh3mJQphVpPvbEwRxP
0.313135	um	Cell	0.000	1.000	Vesicles Paraspeckle	510	0	siRNA-IMPa4-25 PSF-A488 IMPa4-A546 DAPI 8C2-siRNA-IMP-a2-a4 V2.00	0	29+. siRNA-IMPa4-25 PSF-A488 DAPI IMPa4-A546_g_TileScan_001 (Stage 7 of 49)	00-Bcsgd2CTJrEWeYBwhDJ64m
0.347023	um	Cell	0.000	1.000	Vesicles Paraspeckle	511	1	siRNA-IMPa4-25 PSF-A488 IMPa4-A546 DAPI 8C2-siRNA-IMP-a2-a4 V2.00	0	29+. siRNA-IMPa4-25 PSF-A488 DAPI IMPa4-A546_g_TileScan_001 (Stage 7 of 49)	00-Bcsgd2CTJrEWeYBwhDJ64m
0	um	Cell	0.000	1.000	Vesicles Paraspeckle	512	2	siRNA-IMPa4-25 PSF-A488 IMPa4-A546 DAPI 8C2-siRNA-IMP-a2-a4 V2.00	0	29+. siRNA-IMPa4-25 PSF-A488 DAPI IMPa4-A546_g_TileScan_001 (Stage 7 of 49)	00-Bcsgd2CTJrEWeYBwhDJ64m
1.02612	um	Cell	0.000	1.000	Vesicles Paraspeckle	513	3	siRNA-IMPa4-25 PSF-A488 IMPa4-A546 DAPI 8C2-siRNA-IMP-a2-a4 V2.00	0	29+. siRNA-IMPa4-25 PSF-A488 DAPI IMPa4-A546_g_TileScan_001 (Stage 7 of 49)	00-Bcsgd2CTJrEWeYBwhDJ64m
0.338204	um	Cell	0.000	1.000	Vesicles Paraspeckle	514	4	siRNA-IMPa4-25 PSF-A488 IMPa4-A546 DAPI 8C2-siRNA-IMP-a2-a4 V2.00	0	29+. siRNA-IMPa4-25 PSF-A488 DAPI IMPa4-A546_g_TileScan_001 (Stage 7 of 49)	00-Bcsgd2CTJrEWeYBwhDJ64m
0	um	Cell	0.000	1.000	Vesicles Paraspeckle	515	5	siRNA-IMPa4-25 PSF-A488 IMPa4-A546 DAPI 8C2-siRNA-IMP-a2-a4 V2.00	0	29+. siRNA-IMPa4-25 PSF-A488 DAPI IMPa4-A546_g_TileScan_001 (Stage 7 of 49)	00-Bcsgd2CTJrEWeYBwhDJ64m
0.252925	um	Cell	0.000	1.000	Vesicles Paraspeckle	516	6	siRNA-IMPa4-25 PSF-A488 IMPa4-A546 DAPI 8C2-siRNA-IMP-a2-a4 V2.00	0	29+. siRNA-IMPa4-25 PSF-A488 DAPI IMPa4-A546_g_TileScan_001 (Stage 7 of 49)	00-Bcsgd2CTJrEWeYBwhDJ64m
0	um	Cell	0.000	1.000	Vesicles Paraspeckle	517	7	siRNA-IMPa4-25 PSF-A488 IMPa4-A546 DAPI 8C2-siRNA-IMP-a2-a4 V2.00	0	29+. siRNA-IMPa4-25 PSF-A488 DAPI IMPa4-A546_g_TileScan_001 (Stage 7 of 49)	00-Bcsgd2CTJrEWeYBwhDJ64m
1.26456	um	Cell	0.000	1.000	Vesicles Paraspeckle	518	8	siRNA-IMPa4-25 PSF-A488 IMPa4-A546 DAPI 8C2-siRNA-IMP-a2-a4 V2.00	0	29+. siRNA-IMPa4-25 PSF-A488 DAPI IMPa4-A546_g_TileScan_001 (Stage 7 of 49)	00-Bcsgd2CTJrEWeYBwhDJ64m
0	um	Cell	0.000	1.000	Vesicles Paraspeckle	519	9	siRNA-IMPa4-25 PSF-A488 IMPa4-A546 DAPI 8C2-siRNA-IMP-a2-a4 V2.00	0	29+. siRNA-IMPa4-25 PSF-A488 DAPI IMPa4-A546_g_TileScan_001 (Stage 7 of 49)	00-Bcsgd2CTJrEWeYBwhDJ64m
0	um	Cell	0.000	1.000	Vesicles Paraspeckle	520	10	siRNA-IMPa4-25 PSF-A488 IMPa4-A546 DAPI 8C2-siRNA-IMP-a2-a4 V2.00	0	29+. siRNA-IMPa4-25 PSF-A488 DAPI IMPa4-A546_g_TileScan_001 (Stage 7 of 49)	00-Bcsgd2CTJrEWeYBwhDJ64m
0	um	Cell	0.000	1.000	Vesicles Paraspeckle	521	11	siRNA-IMPa4-25 PSF-A488 IMPa4-A546 DAPI 8C2-siRNA-IMP-a2-a4 V2.00	0	29+. siRNA-IMPa4-25 PSF-A488 DAPI IMPa4-A546_g_TileScan_001 (Stage 7 of 49)	00-Bcsgd2CTJrEWeYBwhDJ64m
0	um	Cell	0.000	1.000	Vesicles Paraspeckle	522	12	siRNA-IMPa4-25 PSF-A488 IMPa4-A546 DAPI 8C2-siRNA-IMP-a2-a4 V2.00	0	29+. siRNA-IMPa4-25 PSF-A488 DAPI IMPa4-A546_g_TileScan_001 (Stage 7 of 49)	00-Bcsgd2CTJrEWeYBwhDJ64m
0	um	Cell	0.000	1.000	Vesicles Paraspeckle	523	13	siRNA-IMPa4-25 PSF-A488 IMPa4-A546 DAPI 8C2-siRNA-IMP-a2-a4 V2.00	0	29+. siRNA-IMPa4-25 PSF-A488 DAPI IMPa4-A546_g_TileScan_001 (Stage 7 of 49)	00-Bcsgd2CTJrEWeYBwhDJ64m
0	um	Cell	0.000	1.000	Vesicles Paraspeckle	524	14	siRNA-IMPa4-25 PSF-A488 IMPa4-A546 DAPI 8C2-siRNA-IMP-a2-a4 V2.00	0	29+. siRNA-IMPa4-25 PSF-A488 DAPI IMPa4-A546_g_TileScan_001 (Stage 7 of 49)	00-Bcsgd2CTJrEWeYBwhDJ64m
0	um	Cell	0.000	1.000	Vesicles Paraspeckle	525	0	siRNA-IMPa4-25 PSF-A488 IMPa4-A546 DAPI 8C2-siRNA-IMP-a2-a4 V2.00	0	29+. siRNA-IMPa4-25 PSF-A488 DAPI IMPa4-A546_h_TileScan_001 (Stage 8 of 49)	00-2wC5E8iKNvKV9zkabmbVmm
0	um	Cell	0.000	1.000	Vesicles Paraspeckle	526	1	siRNA-IMPa4-25 PSF-A488 IMPa4-A546 DAPI 8C2-siRNA-IMP-a2-a4 V2.00	0	29+. siRNA-IMPa4-25 PSF-A488 DAPI IMPa4-A546_h_TileScan_001 (Stage 8 of 49)	00-2wC5E8iKNvKV9zkabmbVmm
0	um	Cell	0.000	1.000	Vesicles Paraspeckle	527	2	siRNA-IMPa4-25 PSF-A488 IMPa4-A546 DAPI 8C2-siRNA-IMP-a2-a4 V2.00	0	29+. siRNA-IMPa4-25 PSF-A488 DAPI IMPa4-A546_h_TileScan_001 (Stage 8 of 49)	00-2wC5E8iKNvKV9zkabmbVmm
0	um	Cell	0.000	1.000	Vesicles Paraspeckle	528	3	siRNA-IMPa4-25 PSF-A488 IMPa4-A546 DAPI 8C2-siRNA-IMP-a2-a4 V2.00	0	29+. siRNA-IMPa4-25 PSF-A488 DAPI IMPa4-A546_h_TileScan_001 (Stage 8 of 49)	00-2wC5E8iKNvKV9zkabmbVmm
0.285266	um	Cell	0.000	1.000	Vesicles Paraspeckle	529	4	siRNA-IMPa4-25 PSF-A488 IMPa4-A546 DAPI 8C2-siRNA-IMP-a2-a4 V2.00	0	29+. siRNA-IMPa4-25 PSF-A488 DAPI IMPa4-A546_h_TileScan_001 (Stage 8 of 49)	00-2wC5E8iKNvKV9zkabmbVmm
0.573613	um	Cell	0.000	1.000	Vesicles Paraspeckle	530	5	siRNA-IMPa4-25 PSF-A488 IMPa4-A546 DAPI 8C2-siRNA-IMP-a2-a4 V2.00	0	29+. siRNA-IMPa4-25 PSF-A488 DAPI IMPa4-A546_h_TileScan_001 (Stage 8 of 49)	00-2wC5E8iKNvKV9zkabmbVmm
0	um	Cell	0.000	1.000	Vesicles Paraspeckle	531	6	siRNA-IMPa4-25 PSF-A488 IMPa4-A546 DAPI 8C2-siRNA-IMP-a2-a4 V2.00	0	29+. siRNA-IMPa4-25 PSF-A488 DAPI IMPa4-A546_h_TileScan_001 (Stage 8 of 49)	00-2wC5E8iKNvKV9zkabmbVmm
0	um	Cell	0.000	1.000	Vesicles Paraspeckle	532	7	siRNA-IMPa4-25 PSF-A488 IMPa4-A546 DAPI 8C2-siRNA-IMP-a2-a4 V2.00	0	29+. siRNA-IMPa4-25 PSF-A488 DAPI IMPa4-A546_h_TileScan_001 (Stage 8 of 49)	00-2wC5E8iKNvKV9zkabmbVmm
0.269636	um	Cell	0.000	1.000	Vesicles Paraspeckle	533	8	siRNA-IMPa4-25 PSF-A488 IMPa4-A546 DAPI 8C2-siRNA-IMP-a2-a4 V2.00	0	29+. siRNA-IMPa4-25 PSF-A488 DAPI IMPa4-A546_h_TileScan_001 (Stage 8 of 49)	00-2wC5E8iKNvKV9zkabmbVmm
0	um	Cell	0.000	1.000	Vesicles Paraspeckle	534	9	siRNA-IMPa4-25 PSF-A488 IMPa4-A546 DAPI 8C2-siRNA-IMP-a2-a4 V2.00	0	29+. siRNA-IMPa4-25 PSF-A488 DAPI IMPa4-A546_h_TileScan_001 (Stage 8 of 49)	00-2wC5E8iKNvKV9zkabmbVmm
0	um	Cell	0.000	1.000	Vesicles Paraspeckle	535	0	siRNA-IMPa4-25 PSF-A488 IMPa4-A546 DAPI 8C2-siRNA-IMP-a2-a4 V2.00	0	29+. siRNA-IMPa4-25 PSF-A488 DAPI IMPa4-A546_i_TileScan_001 (Stage 9 of 49)	00-zy7BqgzTaCUbVhxAQHgPbT
0	um	Cell	0.000	1.000	Vesicles Paraspeckle	536	1	siRNA-IMPa4-25 PSF-A488 IMPa4-A546 DAPI 8C2-siRNA-IMP-a2-a4 V2.00	0	29+. siRNA-IMPa4-25 PSF-A488 DAPI IMPa4-A546_i_TileScan_001 (Stage 9 of 49)	00-zy7BqgzTaCUbVhxAQHgPbT
0	um	Cell	0.000	1.000	Vesicles Paraspeckle	537	2	siRNA-IMPa4-25 PSF-A488 IMPa4-A546 DAPI 8C2-siRNA-IMP-a2-a4 V2.00	0	29+. siRNA-IMPa4-25 PSF-A488 DAPI IMPa4-A546_i_TileScan_001 (Stage 9 of 49)	00-zy7BqgzTaCUbVhxAQHgPbT
0	um	Cell	0.000	1.000	Vesicles Paraspeckle	538	3	siRNA-IMPa4-25 PSF-A488 IMPa4-A546 DAPI 8C2-siRNA-IMP-a2-a4 V2.00	0	29+. siRNA-IMPa4-25 PSF-A488 DAPI IMPa4-A546_i_TileScan_001 (Stage 9 of 49)	00-zy7BqgzTaCUbVhxAQHgPbT
0.325071	um	Cell	0.000	1.000	Vesicles Paraspeckle	539	4	siRNA-IMPa4-25 PSF-A488 IMPa4-A546 DAPI 8C2-siRNA-IMP-a2-a4 V2.00	0	29+. siRNA-IMPa4-25 PSF-A488 DAPI IMPa4-A546_i_TileScan_001 (Stage 9 of 49)	00-zy7BqgzTaCUbVhxAQHgPbT
0	um	Cell	0.000	1.000	Vesicles Paraspeckle	540	5	siRNA-IMPa4-25 PSF-A488 IMPa4-A546 DAPI 8C2-siRNA-IMP-a2-a4 V2.00	0	29+. siRNA-IMPa4-25 PSF-A488 DAPI IMPa4-A546_i_TileScan_001 (Stage 9 of 49)	00-zy7BqgzTaCUbVhxAQHgPbT
0	um	Cell	0.000	1.000	Vesicles Paraspeckle	541	6	siRNA-IMPa4-25 PSF-A488 IMPa4-A546 DAPI 8C2-siRNA-IMP-a2-a4 V2.00	0	29+. siRNA-IMPa4-25 PSF-A488 DAPI IMPa4-A546_i_TileScan_001 (Stage 9 of 49)	00-zy7BqgzTaCUbVhxAQHgPbT
0	um	Cell	0.000	1.000	Vesicles Paraspeckle	542	7	siRNA-IMPa4-25 PSF-A488 IMPa4-A546 DAPI 8C2-siRNA-IMP-a2-a4 V2.00	0	29+. siRNA-IMPa4-25 PSF-A488 DAPI IMPa4-A546_i_TileScan_001 (Stage 9 of 49)	00-zy7BqgzTaCUbVhxAQHgPbT
0	um	Cell	0.000	1.000	Vesicles Paraspeckle	543	8	siRNA-IMPa4-25 PSF-A488 IMPa4-A546 DAPI 8C2-siRNA-IMP-a2-a4 V2.00	0	29+. siRNA-IMPa4-25 PSF-A488 DAPI IMPa4-A546_i_TileScan_001 (Stage 9 of 49)	00-zy7BqgzTaCUbVhxAQHgPbT
0	um	Cell	0.000	1.000	Vesicles Paraspeckle	544	9	siRNA-IMPa4-25 PSF-A488 IMPa4-A546 DAPI 8C2-siRNA-IMP-a2-a4 V2.00	0	29+. siRNA-IMPa4-25 PSF-A488 DAPI IMPa4-A546_i_TileScan_001 (Stage 9 of 49)	00-zy7BqgzTaCUbVhxAQHgPbT
0	um	Cell	0.000	1.000	Vesicles Paraspeckle	545	10	siRNA-IMPa4-25 PSF-A488 IMPa4-A546 DAPI 8C2-siRNA-IMP-a2-a4 V2.00	0	29+. siRNA-IMPa4-25 PSF-A488 DAPI IMPa4-A546_i_TileScan_001 (Stage 9 of 49)	00-zy7BqgzTaCUbVhxAQHgPbT
0	um	Cell	0.000	1.000	Vesicles Paraspeckle	546	11	siRNA-IMPa4-25 PSF-A488 IMPa4-A546 DAPI 8C2-siRNA-IMP-a2-a4 V2.00	0	29+. siRNA-IMPa4-25 PSF-A488 DAPI IMPa4-A546_i_TileScan_001 (Stage 9 of 49)	00-zy7BqgzTaCUbVhxAQHgPbT
0	um	Cell	0.000	1.000	Vesicles Paraspeckle	547	12	siRNA-IMPa4-25 PSF-A488 IMPa4-A546 DAPI 8C2-siRNA-IMP-a2-a4 V2.00	0	29+. siRNA-IMPa4-25 PSF-A488 DAPI IMPa4-A546_i_TileScan_001 (Stage 9 of 49)	00-zy7BqgzTaCUbVhxAQHgPbT
0	um	Cell	0.000	1.000	Vesicles Paraspeckle	548	13	siRNA-IMPa4-25 PSF-A488 IMPa4-A546 DAPI 8C2-siRNA-IMP-a2-a4 V2.00	0	29+. siRNA-IMPa4-25 PSF-A488 DAPI IMPa4-A546_i_TileScan_001 (Stage 9 of 49)	00-zy7BqgzTaCUbVhxAQHgPbT
0	um	Cell	0.000	1.000	Vesicles Paraspeckle	549	14	siRNA-IMPa4-25 PSF-A488 IMPa4-A546 DAPI 8C2-siRNA-IMP-a2-a4 V2.00	0	29+. siRNA-IMPa4-25 PSF-A488 DAPI IMPa4-A546_i_TileScan_001 (Stage 9 of 49)	00-zy7BqgzTaCUbVhxAQHgPbT
0.0866613	um	Cell	0.000	1.000	Vesicles Paraspeckle	550	15	siRNA-IMPa4-25 PSF-A488 IMPa4-A546 DAPI 8C2-siRNA-IMP-a2-a4 V2.00	0	29+. siRNA-IMPa4-25 PSF-A488 DAPI IMPa4-A546_i_TileScan_001 (Stage 9 of 49)	00-zy7BqgzTaCUbVhxAQHgPbT
0	um	Cell	0.000	1.000	Vesicles Paraspeckle	551	0	siRNA-IMPa4-25 PSF-A488 IMPa4-A546 DAPI 8C2-siRNA-IMP-a2-a4 V2.00	0	29+. siRNA-IMPa4-25 PSF-A488 DAPI IMPa4-A546_j_TileScan_001 (Stage 10 of 49)	00-dcPNj2w9kzwtR9zYrp5JxP
0	um	Cell	0.000	1.000	Vesicles Paraspeckle	552	1	siRNA-IMPa4-25 PSF-A488 IMPa4-A546 DAPI 8C2-siRNA-IMP-a2-a4 V2.00	0	29+. siRNA-IMPa4-25 PSF-A488 DAPI IMPa4-A546_j_TileScan_001 (Stage 10 of 49)	00-dcPNj2w9kzwtR9zYrp5JxP
0	um	Cell	0.000	1.000	Vesicles Paraspeckle	553	2	siRNA-IMPa4-25 PSF-A488 IMPa4-A546 DAPI 8C2-siRNA-IMP-a2-a4 V2.00	0	29+. siRNA-IMPa4-25 PSF-A488 DAPI IMPa4-A546_j_TileScan_001 (Stage 10 of 49)	00-dcPNj2w9kzwtR9zYrp5JxP
0	um	Cell	0.000	1.000	Vesicles Paraspeckle	554	3	siRNA-IMPa4-25 PSF-A488 IMPa4-A546 DAPI 8C2-siRNA-IMP-a2-a4 V2.00	0	29+. siRNA-IMPa4-25 PSF-A488 DAPI IMPa4-A546_j_TileScan_001 (Stage 10 of 49)	00-dcPNj2w9kzwtR9zYrp5JxP
0	um	Cell	0.000	1.000	Vesicles Paraspeckle	555	4	siRNA-IMPa4-25 PSF-A488 IMPa4-A546 DAPI 8C2-siRNA-IMP-a2-a4 V2.00	0	29+. siRNA-IMPa4-25 PSF-A488 DAPI IMPa4-A546_j_TileScan_001 (Stage 10 of 49)	00-dcPNj2w9kzwtR9zYrp5JxP
0	um	Cell	0.000	1.000	Vesicles Paraspeckle	556	5	siRNA-IMPa4-25 PSF-A488 IMPa4-A546 DAPI 8C2-siRNA-IMP-a2-a4 V2.00	0	29+. siRNA-IMPa4-25 PSF-A488 DAPI IMPa4-A546_j_TileScan_001 (Stage 10 of 49)	00-dcPNj2w9kzwtR9zYrp5JxP
0	um	Cell	0.000	1.000	Vesicles Paraspeckle	557	6	siRNA-IMPa4-25 PSF-A488 IMPa4-A546 DAPI 8C2-siRNA-IMP-a2-a4 V2.00	0	29+. siRNA-IMPa4-25 PSF-A488 DAPI IMPa4-A546_j_TileScan_001 (Stage 10 of 49)	00-dcPNj2w9kzwtR9zYrp5JxP
0	um	Cell	0.000	1.000	Vesicles Paraspeckle	558	7	siRNA-IMPa4-25 PSF-A488 IMPa4-A546 DAPI 8C2-siRNA-IMP-a2-a4 V2.00	0	29+. siRNA-IMPa4-25 PSF-A488 DAPI IMPa4-A546_j_TileScan_001 (Stage 10 of 49)	00-dcPNj2w9kzwtR9zYrp5JxP
0	um	Cell	0.000	1.000	Vesicles Paraspeckle	559	8	siRNA-IMPa4-25 PSF-A488 IMPa4-A546 DAPI 8C2-siRNA-IMP-a2-a4 V2.00	0	29+. siRNA-IMPa4-25 PSF-A488 DAPI IMPa4-A546_j_TileScan_001 (Stage 10 of 49)	00-dcPNj2w9kzwtR9zYrp5JxP
0	um	Cell	0.000	1.000	Vesicles Paraspeckle	560	9	siRNA-IMPa4-25 PSF-A488 IMPa4-A546 DAPI 8C2-siRNA-IMP-a2-a4 V2.00	0	29+. siRNA-IMPa4-25 PSF-A488 DAPI IMPa4-A546_j_TileScan_001 (Stage 10 of 49)	00-dcPNj2w9kzwtR9zYrp5JxP
0	um	Cell	0.000	1.000	Vesicles Paraspeckle	561	10	siRNA-IMPa4-25 PSF-A488 IMPa4-A546 DAPI 8C2-siRNA-IMP-a2-a4 V2.00	0	29+. siRNA-IMPa4-25 PSF-A488 DAPI IMPa4-A546_j_TileScan_001 (Stage 10 of 49)	00-dcPNj2w9kzwtR9zYrp5JxP
0	um	Cell	0.000	1.000	Vesicles Paraspeckle	562	11	siRNA-IMPa4-25 PSF-A488 IMPa4-A546 DAPI 8C2-siRNA-IMP-a2-a4 V2.00	0	29+. siRNA-IMPa4-25 PSF-A488 DAPI IMPa4-A546_j_TileScan_001 (Stage 10 of 49)	00-dcPNj2w9kzwtR9zYrp5JxP
0	um	Cell	0.000	1.000	Vesicles Paraspeckle	563	12	siRNA-IMPa4-25 PSF-A488 IMPa4-A546 DAPI 8C2-siRNA-IMP-a2-a4 V2.00	0	29+. siRNA-IMPa4-25 PSF-A488 DAPI IMPa4-A546_j_TileScan_001 (Stage 10 of 49)	00-dcPNj2w9kzwtR9zYrp5JxP
0	um	Cell	0.000	1.000	Vesicles Paraspeckle	564	13	siRNA-IMPa4-25 PSF-A488 IMPa4-A546 DAPI 8C2-siRNA-IMP-a2-a4 V2.00	0	29+. siRNA-IMPa4-25 PSF-A488 DAPI IMPa4-A546_j_TileScan_001 (Stage 10 of 49)	00-dcPNj2w9kzwtR9zYrp5JxP
0	um	Cell	0.000	1.000	Vesicles Paraspeckle	565	14	siRNA-IMPa4-25 PSF-A488 IMPa4-A546 DAPI 8C2-siRNA-IMP-a2-a4 V2.00	0	29+. siRNA-IMPa4-25 PSF-A488 DAPI IMPa4-A546_j_TileScan_001 (Stage 10 of 49)	00-dcPNj2w9kzwtR9zYrp5JxP
0	um	Cell	0.000	1.000	Vesicles Paraspeckle	566	15	siRNA-IMPa4-25 PSF-A488 IMPa4-A546 DAPI 8C2-siRNA-IMP-a2-a4 V2.00	0	29+. siRNA-IMPa4-25 PSF-A488 DAPI IMPa4-A546_j_TileScan_001 (Stage 10 of 49)	00-dcPNj2w9kzwtR9zYrp5JxP
0	um	Cell	0.000	1.000	Vesicles Paraspeckle	567	16	siRNA-IMPa4-25 PSF-A488 IMPa4-A546 DAPI 8C2-siRNA-IMP-a2-a4 V2.00	0	29+. siRNA-IMPa4-25 PSF-A488 DAPI IMPa4-A546_j_TileScan_001 (Stage 10 of 49)	00-dcPNj2w9kzwtR9zYrp5JxP
0	um	Cell	0.000	1.000	Vesicles Paraspeckle	568	17	siRNA-IMPa4-25 PSF-A488 IMPa4-A546 DAPI 8C2-siRNA-IMP-a2-a4 V2.00	0	29+. siRNA-IMPa4-25 PSF-A488 DAPI IMPa4-A546_j_TileScan_001 (Stage 10 of 49)	00-dcPNj2w9kzwtR9zYrp5JxP
0	um	Cell	0.000	1.000	Vesicles Paraspeckle	569	0	siRNA-IMPa4-25 PSF-A488 IMPa4-A546 DAPI 8C2-siRNA-IMP-a2-a4 V2.00	0	29+. siRNA-IMPa4-25 PSF-A488 DAPI IMPa4-A546_k_TileScan_001 (Stage 11 of 49)	00-NPwPBejDeN5xbcmk35nqEE
0	um	Cell	0.000	1.000	Vesicles Paraspeckle	570	1	siRNA-IMPa4-25 PSF-A488 IMPa4-A546 DAPI 8C2-siRNA-IMP-a2-a4 V2.00	0	29+. siRNA-IMPa4-25 PSF-A488 DAPI IMPa4-A546_k_TileScan_001 (Stage 11 of 49)	00-NPwPBejDeN5xbcmk35nqEE
0	um	Cell	0.000	1.000	Vesicles Paraspeckle	571	2	siRNA-IMPa4-25 PSF-A488 IMPa4-A546 DAPI 8C2-siRNA-IMP-a2-a4 V2.00	0	29+. siRNA-IMPa4-25 PSF-A488 DAPI IMPa4-A546_k_TileScan_001 (Stage 11 of 49)	00-NPwPBejDeN5xbcmk35nqEE
0	um	Cell	0.000	1.000	Vesicles Paraspeckle	572	3	siRNA-IMPa4-25 PSF-A488 IMPa4-A546 DAPI 8C2-siRNA-IMP-a2-a4 V2.00	0	29+. siRNA-IMPa4-25 PSF-A488 DAPI IMPa4-A546_k_TileScan_001 (Stage 11 of 49)	00-NPwPBejDeN5xbcmk35nqEE
0	um	Cell	0.000	1.000	Vesicles Paraspeckle	573	4	siRNA-IMPa4-25 PSF-A488 IMPa4-A546 DAPI 8C2-siRNA-IMP-a2-a4 V2.00	0	29+. siRNA-IMPa4-25 PSF-A488 DAPI IMPa4-A546_k_TileScan_001 (Stage 11 of 49)	00-NPwPBejDeN5xbcmk35nqEE
0	um	Cell	0.000	1.000	Vesicles Paraspeckle	574	5	siRNA-IMPa4-25 PSF-A488 IMPa4-A546 DAPI 8C2-siRNA-IMP-a2-a4 V2.00	0	29+. siRNA-IMPa4-25 PSF-A488 DAPI IMPa4-A546_k_TileScan_001 (Stage 11 of 49)	00-NPwPBejDeN5xbcmk35nqEE
0	um	Cell	0.000	1.000	Vesicles Paraspeckle	575	6	siRNA-IMPa4-25 PSF-A488 IMPa4-A546 DAPI 8C2-siRNA-IMP-a2-a4 V2.00	0	29+. siRNA-IMPa4-25 PSF-A488 DAPI IMPa4-A546_k_TileScan_001 (Stage 11 of 49)	00-NPwPBejDeN5xbcmk35nqEE
0	um	Cell	0.000	1.000	Vesicles Paraspeckle	576	7	siRNA-IMPa4-25 PSF-A488 IMPa4-A546 DAPI 8C2-siRNA-IMP-a2-a4 V2.00	0	29+. siRNA-IMPa4-25 PSF-A488 DAPI IMPa4-A546_k_TileScan_001 (Stage 11 of 49)	00-NPwPBejDeN5xbcmk35nqEE
0	um	Cell	0.000	1.000	Vesicles Paraspeckle	577	8	siRNA-IMPa4-25 PSF-A488 IMPa4-A546 DAPI 8C2-siRNA-IMP-a2-a4 V2.00	0	29+. siRNA-IMPa4-25 PSF-A488 DAPI IMPa4-A546_k_TileScan_001 (Stage 11 of 49)	00-NPwPBejDeN5xbcmk35nqEE
0	um	Cell	0.000	1.000	Vesicles Paraspeckle	578	9	siRNA-IMPa4-25 PSF-A488 IMPa4-A546 DAPI 8C2-siRNA-IMP-a2-a4 V2.00	0	29+. siRNA-IMPa4-25 PSF-A488 DAPI IMPa4-A546_k_TileScan_001 (Stage 11 of 49)	00-NPwPBejDeN5xbcmk35nqEE
0.0778284	um	Cell	0.000	1.000	Vesicles Paraspeckle	579	10	siRNA-IMPa4-25 PSF-A488 IMPa4-A546 DAPI 8C2-siRNA-IMP-a2-a4 V2.00	0	29+. siRNA-IMPa4-25 PSF-A488 DAPI IMPa4-A546_k_TileScan_001 (Stage 11 of 49)	00-NPwPBejDeN5xbcmk35nqEE
0	um	Cell	0.000	1.000	Vesicles Paraspeckle	580	11	siRNA-IMPa4-25 PSF-A488 IMPa4-A546 DAPI 8C2-siRNA-IMP-a2-a4 V2.00	0	29+. siRNA-IMPa4-25 PSF-A488 DAPI IMPa4-A546_k_TileScan_001 (Stage 11 of 49)	00-NPwPBejDeN5xbcmk35nqEE
0.177546	um	Cell	0.000	1.000	Vesicles Paraspeckle	581	12	siRNA-IMPa4-25 PSF-A488 IMPa4-A546 DAPI 8C2-siRNA-IMP-a2-a4 V2.00	0	29+. siRNA-IMPa4-25 PSF-A488 DAPI IMPa4-A546_k_TileScan_001 (Stage 11 of 49)	00-NPwPBejDeN5xbcmk35nqEE
0	um	Cell	0.000	1.000	Vesicles Paraspeckle	582	13	siRNA-IMPa4-25 PSF-A488 IMPa4-A546 DAPI 8C2-siRNA-IMP-a2-a4 V2.00	0	29+. siRNA-IMPa4-25 PSF-A488 DAPI IMPa4-A546_k_TileScan_001 (Stage 11 of 49)	00-NPwPBejDeN5xbcmk35nqEE
0	um	Cell	0.000	1.000	Vesicles Paraspeckle	583	14	siRNA-IMPa4-25 PSF-A488 IMPa4-A546 DAPI 8C2-siRNA-IMP-a2-a4 V2.00	0	29+. siRNA-IMPa4-25 PSF-A488 DAPI IMPa4-A546_k_TileScan_001 (Stage 11 of 49)	00-NPwPBejDeN5xbcmk35nqEE
0	um	Cell	0.000	1.000	Vesicles Paraspeckle	584	15	siRNA-IMPa4-25 PSF-A488 IMPa4-A546 DAPI 8C2-siRNA-IMP-a2-a4 V2.00	0	29+. siRNA-IMPa4-25 PSF-A488 DAPI IMPa4-A546_k_TileScan_001 (Stage 11 of 49)	00-NPwPBejDeN5xbcmk35nqEE
0	um	Cell	0.000	1.000	Vesicles Paraspeckle	585	16	siRNA-IMPa4-25 PSF-A488 IMPa4-A546 DAPI 8C2-siRNA-IMP-a2-a4 V2.00	0	29+. siRNA-IMPa4-25 PSF-A488 DAPI IMPa4-A546_k_TileScan_001 (Stage 11 of 49)	00-NPwPBejDeN5xbcmk35nqEE
0	um	Cell	0.000	1.000	Vesicles Paraspeckle	586	17	siRNA-IMPa4-25 PSF-A488 IMPa4-A546 DAPI 8C2-siRNA-IMP-a2-a4 V2.00	0	29+. siRNA-IMPa4-25 PSF-A488 DAPI IMPa4-A546_k_TileScan_001 (Stage 11 of 49)	00-NPwPBejDeN5xbcmk35nqEE
0	um	Cell	0.000	1.000	Vesicles Paraspeckle	587	18	siRNA-IMPa4-25 PSF-A488 IMPa4-A546 DAPI 8C2-siRNA-IMP-a2-a4 V2.00	0	29+. siRNA-IMPa4-25 PSF-A488 DAPI IMPa4-A546_k_TileScan_001 (Stage 11 of 49)	00-NPwPBejDeN5xbcmk35nqEE
0	um	Cell	0.000	1.000	Vesicles Paraspeckle	588	0	siRNA-IMPa4-25 PSF-A488 IMPa4-A546 DAPI 8C2-siRNA-IMP-a2-a4 V2.00	0	29+. siRNA-IMPa4-25 PSF-A488 DAPI IMPa4-A546_l_TileScan_001 (Stage 12 of 49)	00-mzzEDb9fUDNWaC93cMehMm
0	um	Cell	0.000	1.000	Vesicles Paraspeckle	589	1	siRNA-IMPa4-25 PSF-A488 IMPa4-A546 DAPI 8C2-siRNA-IMP-a2-a4 V2.00	0	29+. siRNA-IMPa4-25 PSF-A488 DAPI IMPa4-A546_l_TileScan_001 (Stage 12 of 49)	00-mzzEDb9fUDNWaC93cMehMm
0	um	Cell	0.000	1.000	Vesicles Paraspeckle	590	2	siRNA-IMPa4-25 PSF-A488 IMPa4-A546 DAPI 8C2-siRNA-IMP-a2-a4 V2.00	0	29+. siRNA-IMPa4-25 PSF-A488 DAPI IMPa4-A546_l_TileScan_001 (Stage 12 of 49)	00-mzzEDb9fUDNWaC93cMehMm
0	um	Cell	0.000	1.000	Vesicles Paraspeckle	591	3	siRNA-IMPa4-25 PSF-A488 IMPa4-A546 DAPI 8C2-siRNA-IMP-a2-a4 V2.00	0	29+. siRNA-IMPa4-25 PSF-A488 DAPI IMPa4-A546_l_TileScan_001 (Stage 12 of 49)	00-mzzEDb9fUDNWaC93cMehMm
0	um	Cell	0.000	1.000	Vesicles Paraspeckle	592	4	siRNA-IMPa4-25 PSF-A488 IMPa4-A546 DAPI 8C2-siRNA-IMP-a2-a4 V2.00	0	29+. siRNA-IMPa4-25 PSF-A488 DAPI IMPa4-A546_l_TileScan_001 (Stage 12 of 49)	00-mzzEDb9fUDNWaC93cMehMm
0	um	Cell	0.000	1.000	Vesicles Paraspeckle	593	5	siRNA-IMPa4-25 PSF-A488 IMPa4-A546 DAPI 8C2-siRNA-IMP-a2-a4 V2.00	0	29+. siRNA-IMPa4-25 PSF-A488 DAPI IMPa4-A546_l_TileScan_001 (Stage 12 of 49)	00-mzzEDb9fUDNWaC93cMehMm
0.403295	um	Cell	0.000	1.000	Vesicles Paraspeckle	594	6	siRNA-IMPa4-25 PSF-A488 IMPa4-A546 DAPI 8C2-siRNA-IMP-a2-a4 V2.00	0	29+. siRNA-IMPa4-25 PSF-A488 DAPI IMPa4-A546_l_TileScan_001 (Stage 12 of 49)	00-mzzEDb9fUDNWaC93cMehMm
0	um	Cell	0.000	1.000	Vesicles Paraspeckle	595	7	siRNA-IMPa4-25 PSF-A488 IMPa4-A546 DAPI 8C2-siRNA-IMP-a2-a4 V2.00	0	29+. siRNA-IMPa4-25 PSF-A488 DAPI IMPa4-A546_l_TileScan_001 (Stage 12 of 49)	00-mzzEDb9fUDNWaC93cMehMm
0	um	Cell	0.000	1.000	Vesicles Paraspeckle	596	8	siRNA-IMPa4-25 PSF-A488 IMPa4-A546 DAPI 8C2-siRNA-IMP-a2-a4 V2.00	0	29+. siRNA-IMPa4-25 PSF-A488 DAPI IMPa4-A546_l_TileScan_001 (Stage 12 of 49)	00-mzzEDb9fUDNWaC93cMehMm
0.226516	um	Cell	0.000	1.000	Vesicles Paraspeckle	597	9	siRNA-IMPa4-25 PSF-A488 IMPa4-A546 DAPI 8C2-siRNA-IMP-a2-a4 V2.00	0	29+. siRNA-IMPa4-25 PSF-A488 DAPI IMPa4-A546_l_TileScan_001 (Stage 12 of 49)	00-mzzEDb9fUDNWaC93cMehMm
0	um	Cell	0.000	1.000	Vesicles Paraspeckle	598	10	siRNA-IMPa4-25 PSF-A488 IMPa4-A546 DAPI 8C2-siRNA-IMP-a2-a4 V2.00	0	29+. siRNA-IMPa4-25 PSF-A488 DAPI IMPa4-A546_l_TileScan_001 (Stage 12 of 49)	00-mzzEDb9fUDNWaC93cMehMm
0	um	Cell	0.000	1.000	Vesicles Paraspeckle	599	11	siRNA-IMPa4-25 PSF-A488 IMPa4-A546 DAPI 8C2-siRNA-IMP-a2-a4 V2.00	0	29+. siRNA-IMPa4-25 PSF-A488 DAPI IMPa4-A546_l_TileScan_001 (Stage 12 of 49)	00-mzzEDb9fUDNWaC93cMehMm
0	um	Cell	0.000	1.000	Vesicles Paraspeckle	600	12	siRNA-IMPa4-25 PSF-A488 IMPa4-A546 DAPI 8C2-siRNA-IMP-a2-a4 V2.00	0	29+. siRNA-IMPa4-25 PSF-A488 DAPI IMPa4-A546_l_TileScan_001 (Stage 12 of 49)	00-mzzEDb9fUDNWaC93cMehMm
0	um	Cell	0.000	1.000	Vesicles Paraspeckle	601	13	siRNA-IMPa4-25 PSF-A488 IMPa4-A546 DAPI 8C2-siRNA-IMP-a2-a4 V2.00	0	29+. siRNA-IMPa4-25 PSF-A488 DAPI IMPa4-A546_l_TileScan_001 (Stage 12 of 49)	00-mzzEDb9fUDNWaC93cMehMm
0	um	Cell	0.000	1.000	Vesicles Paraspeckle	602	14	siRNA-IMPa4-25 PSF-A488 IMPa4-A546 DAPI 8C2-siRNA-IMP-a2-a4 V2.00	0	29+. siRNA-IMPa4-25 PSF-A488 DAPI IMPa4-A546_l_TileScan_001 (Stage 12 of 49)	00-mzzEDb9fUDNWaC93cMehMm
0.428118	um	Cell	0.000	1.000	Vesicles Paraspeckle	603	15	siRNA-IMPa4-25 PSF-A488 IMPa4-A546 DAPI 8C2-siRNA-IMP-a2-a4 V2.00	0	29+. siRNA-IMPa4-25 PSF-A488 DAPI IMPa4-A546_l_TileScan_001 (Stage 12 of 49)	00-mzzEDb9fUDNWaC93cMehMm
0	um	Cell	0.000	1.000	Vesicles Paraspeckle	604	0	siRNA-IMPa4-25 PSF-A488 IMPa4-A546 DAPI 8C2-siRNA-IMP-a2-a4 V2.00	0	29+. siRNA-IMPa4-25 PSF-A488 DAPI IMPa4-A546_m_TileScan_001 (Stage 13 of 49)	00-6LTaqUfDRYTeg5Vicye9Sf
0	um	Cell	0.000	1.000	Vesicles Paraspeckle	605	1	siRNA-IMPa4-25 PSF-A488 IMPa4-A546 DAPI 8C2-siRNA-IMP-a2-a4 V2.00	0	29+. siRNA-IMPa4-25 PSF-A488 DAPI IMPa4-A546_m_TileScan_001 (Stage 13 of 49)	00-6LTaqUfDRYTeg5Vicye9Sf
0	um	Cell	0.000	1.000	Vesicles Paraspeckle	606	2	siRNA-IMPa4-25 PSF-A488 IMPa4-A546 DAPI 8C2-siRNA-IMP-a2-a4 V2.00	0	29+. siRNA-IMPa4-25 PSF-A488 DAPI IMPa4-A546_m_TileScan_001 (Stage 13 of 49)	00-6LTaqUfDRYTeg5Vicye9Sf
0	um	Cell	0.000	1.000	Vesicles Paraspeckle	607	3	siRNA-IMPa4-25 PSF-A488 IMPa4-A546 DAPI 8C2-siRNA-IMP-a2-a4 V2.00	0	29+. siRNA-IMPa4-25 PSF-A488 DAPI IMPa4-A546_m_TileScan_001 (Stage 13 of 49)	00-6LTaqUfDRYTeg5Vicye9Sf
0	um	Cell	0.000	1.000	Vesicles Paraspeckle	608	4	siRNA-IMPa4-25 PSF-A488 IMPa4-A546 DAPI 8C2-siRNA-IMP-a2-a4 V2.00	0	29+. siRNA-IMPa4-25 PSF-A488 DAPI IMPa4-A546_m_TileScan_001 (Stage 13 of 49)	00-6LTaqUfDRYTeg5Vicye9Sf
0.0225563	um	Cell	0.000	1.000	Vesicles Paraspeckle	609	5	siRNA-IMPa4-25 PSF-A488 IMPa4-A546 DAPI 8C2-siRNA-IMP-a2-a4 V2.00	0	29+. siRNA-IMPa4-25 PSF-A488 DAPI IMPa4-A546_m_TileScan_001 (Stage 13 of 49)	00-6LTaqUfDRYTeg5Vicye9Sf
0	um	Cell	0.000	1.000	Vesicles Paraspeckle	610	6	siRNA-IMPa4-25 PSF-A488 IMPa4-A546 DAPI 8C2-siRNA-IMP-a2-a4 V2.00	0	29+. siRNA-IMPa4-25 PSF-A488 DAPI IMPa4-A546_m_TileScan_001 (Stage 13 of 49)	00-6LTaqUfDRYTeg5Vicye9Sf
0	um	Cell	0.000	1.000	Vesicles Paraspeckle	611	7	siRNA-IMPa4-25 PSF-A488 IMPa4-A546 DAPI 8C2-siRNA-IMP-a2-a4 V2.00	0	29+. siRNA-IMPa4-25 PSF-A488 DAPI IMPa4-A546_m_TileScan_001 (Stage 13 of 49)	00-6LTaqUfDRYTeg5Vicye9Sf
0.10197	um	Cell	0.000	1.000	Vesicles Paraspeckle	612	8	siRNA-IMPa4-25 PSF-A488 IMPa4-A546 DAPI 8C2-siRNA-IMP-a2-a4 V2.00	0	29+. siRNA-IMPa4-25 PSF-A488 DAPI IMPa4-A546_m_TileScan_001 (Stage 13 of 49)	00-6LTaqUfDRYTeg5Vicye9Sf
0	um	Cell	0.000	1.000	Vesicles Paraspeckle	613	9	siRNA-IMPa4-25 PSF-A488 IMPa4-A546 DAPI 8C2-siRNA-IMP-a2-a4 V2.00	0	29+. siRNA-IMPa4-25 PSF-A488 DAPI IMPa4-A546_m_TileScan_001 (Stage 13 of 49)	00-6LTaqUfDRYTeg5Vicye9Sf
0.961942	um	Cell	0.000	1.000	Vesicles Paraspeckle	614	10	siRNA-IMPa4-25 PSF-A488 IMPa4-A546 DAPI 8C2-siRNA-IMP-a2-a4 V2.00	0	29+. siRNA-IMPa4-25 PSF-A488 DAPI IMPa4-A546_m_TileScan_001 (Stage 13 of 49)	00-6LTaqUfDRYTeg5Vicye9Sf
0	um	Cell	0.000	1.000	Vesicles Paraspeckle	615	0	siRNA-IMPa4-25 PSF-A488 IMPa4-A546 DAPI 8C2-siRNA-IMP-a2-a4 V2.00	0	29+. siRNA-IMPa4-25 PSF-A488 DAPI IMPa4-A546_n_TileScan_001 (Stage 14 of 49)	00-WB8TQ7DVxdtsSere7G5gmR
0	um	Cell	0.000	1.000	Vesicles Paraspeckle	616	1	siRNA-IMPa4-25 PSF-A488 IMPa4-A546 DAPI 8C2-siRNA-IMP-a2-a4 V2.00	0	29+. siRNA-IMPa4-25 PSF-A488 DAPI IMPa4-A546_n_TileScan_001 (Stage 14 of 49)	00-WB8TQ7DVxdtsSere7G5gmR
0.163958	um	Cell	0.000	1.000	Vesicles Paraspeckle	617	2	siRNA-IMPa4-25 PSF-A488 IMPa4-A546 DAPI 8C2-siRNA-IMP-a2-a4 V2.00	0	29+. siRNA-IMPa4-25 PSF-A488 DAPI IMPa4-A546_n_TileScan_001 (Stage 14 of 49)	00-WB8TQ7DVxdtsSere7G5gmR
0.356207	um	Cell	0.000	1.000	Vesicles Paraspeckle	618	3	siRNA-IMPa4-25 PSF-A488 IMPa4-A546 DAPI 8C2-siRNA-IMP-a2-a4 V2.00	0	29+. siRNA-IMPa4-25 PSF-A488 DAPI IMPa4-A546_n_TileScan_001 (Stage 14 of 49)	00-WB8TQ7DVxdtsSere7G5gmR
0.286231	um	Cell	0.000	1.000	Vesicles Paraspeckle	619	4	siRNA-IMPa4-25 PSF-A488 IMPa4-A546 DAPI 8C2-siRNA-IMP-a2-a4 V2.00	0	29+. siRNA-IMPa4-25 PSF-A488 DAPI IMPa4-A546_n_TileScan_001 (Stage 14 of 49)	00-WB8TQ7DVxdtsSere7G5gmR
0.416123	um	Cell	0.000	1.000	Vesicles Paraspeckle	620	5	siRNA-IMPa4-25 PSF-A488 IMPa4-A546 DAPI 8C2-siRNA-IMP-a2-a4 V2.00	0	29+. siRNA-IMPa4-25 PSF-A488 DAPI IMPa4-A546_n_TileScan_001 (Stage 14 of 49)	00-WB8TQ7DVxdtsSere7G5gmR
0	um	Cell	0.000	1.000	Vesicles Paraspeckle	621	6	siRNA-IMPa4-25 PSF-A488 IMPa4-A546 DAPI 8C2-siRNA-IMP-a2-a4 V2.00	0	29+. siRNA-IMPa4-25 PSF-A488 DAPI IMPa4-A546_n_TileScan_001 (Stage 14 of 49)	00-WB8TQ7DVxdtsSere7G5gmR
0.47004	um	Cell	0.000	1.000	Vesicles Paraspeckle	622	7	siRNA-IMPa4-25 PSF-A488 IMPa4-A546 DAPI 8C2-siRNA-IMP-a2-a4 V2.00	0	29+. siRNA-IMPa4-25 PSF-A488 DAPI IMPa4-A546_n_TileScan_001 (Stage 14 of 49)	00-WB8TQ7DVxdtsSere7G5gmR
0	um	Cell	0.000	1.000	Vesicles Paraspeckle	623	8	siRNA-IMPa4-25 PSF-A488 IMPa4-A546 DAPI 8C2-siRNA-IMP-a2-a4 V2.00	0	29+. siRNA-IMPa4-25 PSF-A488 DAPI IMPa4-A546_n_TileScan_001 (Stage 14 of 49)	00-WB8TQ7DVxdtsSere7G5gmR
0	um	Cell	0.000	1.000	Vesicles Paraspeckle	624	9	siRNA-IMPa4-25 PSF-A488 IMPa4-A546 DAPI 8C2-siRNA-IMP-a2-a4 V2.00	0	29+. siRNA-IMPa4-25 PSF-A488 DAPI IMPa4-A546_n_TileScan_001 (Stage 14 of 49)	00-WB8TQ7DVxdtsSere7G5gmR
0	um	Cell	0.000	1.000	Vesicles Paraspeckle	625	0	siRNA-IMPa4-25 PSF-A488 IMPa4-A546 DAPI 8C2-siRNA-IMP-a2-a4 V2.00	0	29+. siRNA-IMPa4-25 PSF-A488 DAPI IMPa4-A546_o_TileScan_001 (Stage 15 of 49)	00-c3ejyNgcFihbFSUGUJK4tH
0	um	Cell	0.000	1.000	Vesicles Paraspeckle	626	1	siRNA-IMPa4-25 PSF-A488 IMPa4-A546 DAPI 8C2-siRNA-IMP-a2-a4 V2.00	0	29+. siRNA-IMPa4-25 PSF-A488 DAPI IMPa4-A546_o_TileScan_001 (Stage 15 of 49)	00-c3ejyNgcFihbFSUGUJK4tH
0	um	Cell	0.000	1.000	Vesicles Paraspeckle	627	2	siRNA-IMPa4-25 PSF-A488 IMPa4-A546 DAPI 8C2-siRNA-IMP-a2-a4 V2.00	0	29+. siRNA-IMPa4-25 PSF-A488 DAPI IMPa4-A546_o_TileScan_001 (Stage 15 of 49)	00-c3ejyNgcFihbFSUGUJK4tH
0.376203	um	Cell	0.000	1.000	Vesicles Paraspeckle	628	3	siRNA-IMPa4-25 PSF-A488 IMPa4-A546 DAPI 8C2-siRNA-IMP-a2-a4 V2.00	0	29+. siRNA-IMPa4-25 PSF-A488 DAPI IMPa4-A546_o_TileScan_001 (Stage 15 of 49)	00-c3ejyNgcFihbFSUGUJK4tH
0	um	Cell	0.000	1.000	Vesicles Paraspeckle	629	4	siRNA-IMPa4-25 PSF-A488 IMPa4-A546 DAPI 8C2-siRNA-IMP-a2-a4 V2.00	0	29+. siRNA-IMPa4-25 PSF-A488 DAPI IMPa4-A546_o_TileScan_001 (Stage 15 of 49)	00-c3ejyNgcFihbFSUGUJK4tH
0	um	Cell	0.000	1.000	Vesicles Paraspeckle	630	5	siRNA-IMPa4-25 PSF-A488 IMPa4-A546 DAPI 8C2-siRNA-IMP-a2-a4 V2.00	0	29+. siRNA-IMPa4-25 PSF-A488 DAPI IMPa4-A546_o_TileScan_001 (Stage 15 of 49)	00-c3ejyNgcFihbFSUGUJK4tH
0	um	Cell	0.000	1.000	Vesicles Paraspeckle	631	6	siRNA-IMPa4-25 PSF-A488 IMPa4-A546 DAPI 8C2-siRNA-IMP-a2-a4 V2.00	0	29+. siRNA-IMPa4-25 PSF-A488 DAPI IMPa4-A546_o_TileScan_001 (Stage 15 of 49)	00-c3ejyNgcFihbFSUGUJK4tH
0.570816	um	Cell	0.000	1.000	Vesicles Paraspeckle	632	7	siRNA-IMPa4-25 PSF-A488 IMPa4-A546 DAPI 8C2-siRNA-IMP-a2-a4 V2.00	0	29+. siRNA-IMPa4-25 PSF-A488 DAPI IMPa4-A546_o_TileScan_001 (Stage 15 of 49)	00-c3ejyNgcFihbFSUGUJK4tH
0	um	Cell	0.000	1.000	Vesicles Paraspeckle	633	8	siRNA-IMPa4-25 PSF-A488 IMPa4-A546 DAPI 8C2-siRNA-IMP-a2-a4 V2.00	0	29+. siRNA-IMPa4-25 PSF-A488 DAPI IMPa4-A546_o_TileScan_001 (Stage 15 of 49)	00-c3ejyNgcFihbFSUGUJK4tH
0	um	Cell	0.000	1.000	Vesicles Paraspeckle	634	9	siRNA-IMPa4-25 PSF-A488 IMPa4-A546 DAPI 8C2-siRNA-IMP-a2-a4 V2.00	0	29+. siRNA-IMPa4-25 PSF-A488 DAPI IMPa4-A546_o_TileScan_001 (Stage 15 of 49)	00-c3ejyNgcFihbFSUGUJK4tH
0	um	Cell	0.000	1.000	Vesicles Paraspeckle	635	10	siRNA-IMPa4-25 PSF-A488 IMPa4-A546 DAPI 8C2-siRNA-IMP-a2-a4 V2.00	0	29+. siRNA-IMPa4-25 PSF-A488 DAPI IMPa4-A546_o_TileScan_001 (Stage 15 of 49)	00-c3ejyNgcFihbFSUGUJK4tH
0	um	Cell	0.000	1.000	Vesicles Paraspeckle	636	11	siRNA-IMPa4-25 PSF-A488 IMPa4-A546 DAPI 8C2-siRNA-IMP-a2-a4 V2.00	0	29+. siRNA-IMPa4-25 PSF-A488 DAPI IMPa4-A546_o_TileScan_001 (Stage 15 of 49)	00-c3ejyNgcFihbFSUGUJK4tH
0	um	Cell	0.000	1.000	Vesicles Paraspeckle	637	12	siRNA-IMPa4-25 PSF-A488 IMPa4-A546 DAPI 8C2-siRNA-IMP-a2-a4 V2.00	0	29+. siRNA-IMPa4-25 PSF-A488 DAPI IMPa4-A546_o_TileScan_001 (Stage 15 of 49)	00-c3ejyNgcFihbFSUGUJK4tH
0.176484	um	Cell	0.000	1.000	Vesicles Paraspeckle	638	13	siRNA-IMPa4-25 PSF-A488 IMPa4-A546 DAPI 8C2-siRNA-IMP-a2-a4 V2.00	0	29+. siRNA-IMPa4-25 PSF-A488 DAPI IMPa4-A546_o_TileScan_001 (Stage 15 of 49)	00-c3ejyNgcFihbFSUGUJK4tH
0	um	Cell	0.000	1.000	Vesicles Paraspeckle	639	14	siRNA-IMPa4-25 PSF-A488 IMPa4-A546 DAPI 8C2-siRNA-IMP-a2-a4 V2.00	0	29+. siRNA-IMPa4-25 PSF-A488 DAPI IMPa4-A546_o_TileScan_001 (Stage 15 of 49)	00-c3ejyNgcFihbFSUGUJK4tH
0	um	Cell	0.000	1.000	Vesicles Paraspeckle	640	15	siRNA-IMPa4-25 PSF-A488 IMPa4-A546 DAPI 8C2-siRNA-IMP-a2-a4 V2.00	0	29+. siRNA-IMPa4-25 PSF-A488 DAPI IMPa4-A546_o_TileScan_001 (Stage 15 of 49)	00-c3ejyNgcFihbFSUGUJK4tH
0	um	Cell	0.000	1.000	Vesicles Paraspeckle	641	16	siRNA-IMPa4-25 PSF-A488 IMPa4-A546 DAPI 8C2-siRNA-IMP-a2-a4 V2.00	0	29+. siRNA-IMPa4-25 PSF-A488 DAPI IMPa4-A546_o_TileScan_001 (Stage 15 of 49)	00-c3ejyNgcFihbFSUGUJK4tH
0	um	Cell	0.000	1.000	Vesicles Paraspeckle	642	17	siRNA-IMPa4-25 PSF-A488 IMPa4-A546 DAPI 8C2-siRNA-IMP-a2-a4 V2.00	0	29+. siRNA-IMPa4-25 PSF-A488 DAPI IMPa4-A546_o_TileScan_001 (Stage 15 of 49)	00-c3ejyNgcFihbFSUGUJK4tH
0	um	Cell	0.000	1.000	Vesicles Paraspeckle	643	0	siRNA-IMPa4-25 PSF-A488 IMPa4-A546 DAPI 8C2-siRNA-IMP-a2-a4 V2.00	0	29+. siRNA-IMPa4-25 PSF-A488 DAPI IMPa4-A546_p_TileScan_001 (Stage 16 of 49)	00-ZBcbmQCVhbYMiNjTzs8qmf
0	um	Cell	0.000	1.000	Vesicles Paraspeckle	644	1	siRNA-IMPa4-25 PSF-A488 IMPa4-A546 DAPI 8C2-siRNA-IMP-a2-a4 V2.00	0	29+. siRNA-IMPa4-25 PSF-A488 DAPI IMPa4-A546_p_TileScan_001 (Stage 16 of 49)	00-ZBcbmQCVhbYMiNjTzs8qmf
0.000690534	um	Cell	0.000	1.000	Vesicles Paraspeckle	645	2	siRNA-IMPa4-25 PSF-A488 IMPa4-A546 DAPI 8C2-siRNA-IMP-a2-a4 V2.00	0	29+. siRNA-IMPa4-25 PSF-A488 DAPI IMPa4-A546_p_TileScan_001 (Stage 16 of 49)	00-ZBcbmQCVhbYMiNjTzs8qmf
0.393143	um	Cell	0.000	1.000	Vesicles Paraspeckle	646	3	siRNA-IMPa4-25 PSF-A488 IMPa4-A546 DAPI 8C2-siRNA-IMP-a2-a4 V2.00	0	29+. siRNA-IMPa4-25 PSF-A488 DAPI IMPa4-A546_p_TileScan_001 (Stage 16 of 49)	00-ZBcbmQCVhbYMiNjTzs8qmf
0	um	Cell	0.000	1.000	Vesicles Paraspeckle	647	4	siRNA-IMPa4-25 PSF-A488 IMPa4-A546 DAPI 8C2-siRNA-IMP-a2-a4 V2.00	0	29+. siRNA-IMPa4-25 PSF-A488 DAPI IMPa4-A546_p_TileScan_001 (Stage 16 of 49)	00-ZBcbmQCVhbYMiNjTzs8qmf
0	um	Cell	0.000	1.000	Vesicles Paraspeckle	648	5	siRNA-IMPa4-25 PSF-A488 IMPa4-A546 DAPI 8C2-siRNA-IMP-a2-a4 V2.00	0	29+. siRNA-IMPa4-25 PSF-A488 DAPI IMPa4-A546_p_TileScan_001 (Stage 16 of 49)	00-ZBcbmQCVhbYMiNjTzs8qmf
0	um	Cell	0.000	1.000	Vesicles Paraspeckle	649	6	siRNA-IMPa4-25 PSF-A488 IMPa4-A546 DAPI 8C2-siRNA-IMP-a2-a4 V2.00	0	29+. siRNA-IMPa4-25 PSF-A488 DAPI IMPa4-A546_p_TileScan_001 (Stage 16 of 49)	00-ZBcbmQCVhbYMiNjTzs8qmf
0	um	Cell	0.000	1.000	Vesicles Paraspeckle	650	7	siRNA-IMPa4-25 PSF-A488 IMPa4-A546 DAPI 8C2-siRNA-IMP-a2-a4 V2.00	0	29+. siRNA-IMPa4-25 PSF-A488 DAPI IMPa4-A546_p_TileScan_001 (Stage 16 of 49)	00-ZBcbmQCVhbYMiNjTzs8qmf
0	um	Cell	0.000	1.000	Vesicles Paraspeckle	651	8	siRNA-IMPa4-25 PSF-A488 IMPa4-A546 DAPI 8C2-siRNA-IMP-a2-a4 V2.00	0	29+. siRNA-IMPa4-25 PSF-A488 DAPI IMPa4-A546_p_TileScan_001 (Stage 16 of 49)	00-ZBcbmQCVhbYMiNjTzs8qmf
0	um	Cell	0.000	1.000	Vesicles Paraspeckle	652	9	siRNA-IMPa4-25 PSF-A488 IMPa4-A546 DAPI 8C2-siRNA-IMP-a2-a4 V2.00	0	29+. siRNA-IMPa4-25 PSF-A488 DAPI IMPa4-A546_p_TileScan_001 (Stage 16 of 49)	00-ZBcbmQCVhbYMiNjTzs8qmf
0	um	Cell	0.000	1.000	Vesicles Paraspeckle	653	10	siRNA-IMPa4-25 PSF-A488 IMPa4-A546 DAPI 8C2-siRNA-IMP-a2-a4 V2.00	0	29+. siRNA-IMPa4-25 PSF-A488 DAPI IMPa4-A546_p_TileScan_001 (Stage 16 of 49)	00-ZBcbmQCVhbYMiNjTzs8qmf
0.0361526	um	Cell	0.000	1.000	Vesicles Paraspeckle	654	11	siRNA-IMPa4-25 PSF-A488 IMPa4-A546 DAPI 8C2-siRNA-IMP-a2-a4 V2.00	0	29+. siRNA-IMPa4-25 PSF-A488 DAPI IMPa4-A546_p_TileScan_001 (Stage 16 of 49)	00-ZBcbmQCVhbYMiNjTzs8qmf
0.321876	um	Cell	0.000	1.000	Vesicles Paraspeckle	655	12	siRNA-IMPa4-25 PSF-A488 IMPa4-A546 DAPI 8C2-siRNA-IMP-a2-a4 V2.00	0	29+. siRNA-IMPa4-25 PSF-A488 DAPI IMPa4-A546_p_TileScan_001 (Stage 16 of 49)	00-ZBcbmQCVhbYMiNjTzs8qmf
0	um	Cell	0.000	1.000	Vesicles Paraspeckle	656	13	siRNA-IMPa4-25 PSF-A488 IMPa4-A546 DAPI 8C2-siRNA-IMP-a2-a4 V2.00	0	29+. siRNA-IMPa4-25 PSF-A488 DAPI IMPa4-A546_p_TileScan_001 (Stage 16 of 49)	00-ZBcbmQCVhbYMiNjTzs8qmf
0	um	Cell	0.000	1.000	Vesicles Paraspeckle	657	0	siRNA-IMPa4-25 PSF-A488 IMPa4-A546 DAPI 8C2-siRNA-IMP-a2-a4 V2.00	0	29+. siRNA-IMPa4-25 PSF-A488 DAPI IMPa4-A546_q_TileScan_001 (Stage 17 of 49)	00-SGJGivFAuDRXxg8yk5ejWF
0.179045	um	Cell	0.000	1.000	Vesicles Paraspeckle	658	1	siRNA-IMPa4-25 PSF-A488 IMPa4-A546 DAPI 8C2-siRNA-IMP-a2-a4 V2.00	0	29+. siRNA-IMPa4-25 PSF-A488 DAPI IMPa4-A546_q_TileScan_001 (Stage 17 of 49)	00-SGJGivFAuDRXxg8yk5ejWF
0	um	Cell	0.000	1.000	Vesicles Paraspeckle	659	2	siRNA-IMPa4-25 PSF-A488 IMPa4-A546 DAPI 8C2-siRNA-IMP-a2-a4 V2.00	0	29+. siRNA-IMPa4-25 PSF-A488 DAPI IMPa4-A546_q_TileScan_001 (Stage 17 of 49)	00-SGJGivFAuDRXxg8yk5ejWF
0	um	Cell	0.000	1.000	Vesicles Paraspeckle	660	3	siRNA-IMPa4-25 PSF-A488 IMPa4-A546 DAPI 8C2-siRNA-IMP-a2-a4 V2.00	0	29+. siRNA-IMPa4-25 PSF-A488 DAPI IMPa4-A546_q_TileScan_001 (Stage 17 of 49)	00-SGJGivFAuDRXxg8yk5ejWF
0.94449	um	Cell	0.000	1.000	Vesicles Paraspeckle	661	4	siRNA-IMPa4-25 PSF-A488 IMPa4-A546 DAPI 8C2-siRNA-IMP-a2-a4 V2.00	0	29+. siRNA-IMPa4-25 PSF-A488 DAPI IMPa4-A546_q_TileScan_001 (Stage 17 of 49)	00-SGJGivFAuDRXxg8yk5ejWF
0.69694	um	Cell	0.000	1.000	Vesicles Paraspeckle	662	5	siRNA-IMPa4-25 PSF-A488 IMPa4-A546 DAPI 8C2-siRNA-IMP-a2-a4 V2.00	0	29+. siRNA-IMPa4-25 PSF-A488 DAPI IMPa4-A546_q_TileScan_001 (Stage 17 of 49)	00-SGJGivFAuDRXxg8yk5ejWF
0	um	Cell	0.000	1.000	Vesicles Paraspeckle	663	6	siRNA-IMPa4-25 PSF-A488 IMPa4-A546 DAPI 8C2-siRNA-IMP-a2-a4 V2.00	0	29+. siRNA-IMPa4-25 PSF-A488 DAPI IMPa4-A546_q_TileScan_001 (Stage 17 of 49)	00-SGJGivFAuDRXxg8yk5ejWF
0.484958	um	Cell	0.000	1.000	Vesicles Paraspeckle	664	7	siRNA-IMPa4-25 PSF-A488 IMPa4-A546 DAPI 8C2-siRNA-IMP-a2-a4 V2.00	0	29+. siRNA-IMPa4-25 PSF-A488 DAPI IMPa4-A546_q_TileScan_001 (Stage 17 of 49)	00-SGJGivFAuDRXxg8yk5ejWF
0.421703	um	Cell	0.000	1.000	Vesicles Paraspeckle	665	8	siRNA-IMPa4-25 PSF-A488 IMPa4-A546 DAPI 8C2-siRNA-IMP-a2-a4 V2.00	0	29+. siRNA-IMPa4-25 PSF-A488 DAPI IMPa4-A546_q_TileScan_001 (Stage 17 of 49)	00-SGJGivFAuDRXxg8yk5ejWF
0.392483	um	Cell	0.000	1.000	Vesicles Paraspeckle	666	9	siRNA-IMPa4-25 PSF-A488 IMPa4-A546 DAPI 8C2-siRNA-IMP-a2-a4 V2.00	0	29+. siRNA-IMPa4-25 PSF-A488 DAPI IMPa4-A546_q_TileScan_001 (Stage 17 of 49)	00-SGJGivFAuDRXxg8yk5ejWF
0.851762	um	Cell	0.000	1.000	Vesicles Paraspeckle	667	10	siRNA-IMPa4-25 PSF-A488 IMPa4-A546 DAPI 8C2-siRNA-IMP-a2-a4 V2.00	0	29+. siRNA-IMPa4-25 PSF-A488 DAPI IMPa4-A546_q_TileScan_001 (Stage 17 of 49)	00-SGJGivFAuDRXxg8yk5ejWF
0.51985	um	Cell	0.000	1.000	Vesicles Paraspeckle	668	11	siRNA-IMPa4-25 PSF-A488 IMPa4-A546 DAPI 8C2-siRNA-IMP-a2-a4 V2.00	0	29+. siRNA-IMPa4-25 PSF-A488 DAPI IMPa4-A546_q_TileScan_001 (Stage 17 of 49)	00-SGJGivFAuDRXxg8yk5ejWF
0.71773	um	Cell	0.000	1.000	Vesicles Paraspeckle	669	12	siRNA-IMPa4-25 PSF-A488 IMPa4-A546 DAPI 8C2-siRNA-IMP-a2-a4 V2.00	0	29+. siRNA-IMPa4-25 PSF-A488 DAPI IMPa4-A546_q_TileScan_001 (Stage 17 of 49)	00-SGJGivFAuDRXxg8yk5ejWF
0	um	Cell	0.000	1.000	Vesicles Paraspeckle	670	13	siRNA-IMPa4-25 PSF-A488 IMPa4-A546 DAPI 8C2-siRNA-IMP-a2-a4 V2.00	0	29+. siRNA-IMPa4-25 PSF-A488 DAPI IMPa4-A546_q_TileScan_001 (Stage 17 of 49)	00-SGJGivFAuDRXxg8yk5ejWF
0	um	Cell	0.000	1.000	Vesicles Paraspeckle	671	14	siRNA-IMPa4-25 PSF-A488 IMPa4-A546 DAPI 8C2-siRNA-IMP-a2-a4 V2.00	0	29+. siRNA-IMPa4-25 PSF-A488 DAPI IMPa4-A546_q_TileScan_001 (Stage 17 of 49)	00-SGJGivFAuDRXxg8yk5ejWF
0	um	Cell	0.000	1.000	Vesicles Paraspeckle	672	15	siRNA-IMPa4-25 PSF-A488 IMPa4-A546 DAPI 8C2-siRNA-IMP-a2-a4 V2.00	0	29+. siRNA-IMPa4-25 PSF-A488 DAPI IMPa4-A546_q_TileScan_001 (Stage 17 of 49)	00-SGJGivFAuDRXxg8yk5ejWF
0	um	Cell	0.000	1.000	Vesicles Paraspeckle	673	16	siRNA-IMPa4-25 PSF-A488 IMPa4-A546 DAPI 8C2-siRNA-IMP-a2-a4 V2.00	0	29+. siRNA-IMPa4-25 PSF-A488 DAPI IMPa4-A546_q_TileScan_001 (Stage 17 of 49)	00-SGJGivFAuDRXxg8yk5ejWF
0.137545	um	Cell	0.000	1.000	Vesicles Paraspeckle	674	17	siRNA-IMPa4-25 PSF-A488 IMPa4-A546 DAPI 8C2-siRNA-IMP-a2-a4 V2.00	0	29+. siRNA-IMPa4-25 PSF-A488 DAPI IMPa4-A546_q_TileScan_001 (Stage 17 of 49)	00-SGJGivFAuDRXxg8yk5ejWF
0.233829	um	Cell	0.000	1.000	Vesicles Paraspeckle	675	18	siRNA-IMPa4-25 PSF-A488 IMPa4-A546 DAPI 8C2-siRNA-IMP-a2-a4 V2.00	0	29+. siRNA-IMPa4-25 PSF-A488 DAPI IMPa4-A546_q_TileScan_001 (Stage 17 of 49)	00-SGJGivFAuDRXxg8yk5ejWF
0	um	Cell	0.000	1.000	Vesicles Paraspeckle	676	19	siRNA-IMPa4-25 PSF-A488 IMPa4-A546 DAPI 8C2-siRNA-IMP-a2-a4 V2.00	0	29+. siRNA-IMPa4-25 PSF-A488 DAPI IMPa4-A546_q_TileScan_001 (Stage 17 of 49)	00-SGJGivFAuDRXxg8yk5ejWF
0	um	Cell	0.000	1.000	Vesicles Paraspeckle	677	20	siRNA-IMPa4-25 PSF-A488 IMPa4-A546 DAPI 8C2-siRNA-IMP-a2-a4 V2.00	0	29+. siRNA-IMPa4-25 PSF-A488 DAPI IMPa4-A546_q_TileScan_001 (Stage 17 of 49)	00-SGJGivFAuDRXxg8yk5ejWF
0	um	Cell	0.000	1.000	Vesicles Paraspeckle	678	0	siRNA-IMPa4-25 PSF-A488 IMPa4-A546 DAPI 8C2-siRNA-IMP-a2-a4 V2.00	0	29+. siRNA-IMPa4-25 PSF-A488 DAPI IMPa4-A546_r_TileScan_001 (Stage 18 of 49)	00-jEL5VsHFbaXzrkPKy5syBF
0	um	Cell	0.000	1.000	Vesicles Paraspeckle	679	1	siRNA-IMPa4-25 PSF-A488 IMPa4-A546 DAPI 8C2-siRNA-IMP-a2-a4 V2.00	0	29+. siRNA-IMPa4-25 PSF-A488 DAPI IMPa4-A546_r_TileScan_001 (Stage 18 of 49)	00-jEL5VsHFbaXzrkPKy5syBF
0	um	Cell	0.000	1.000	Vesicles Paraspeckle	680	2	siRNA-IMPa4-25 PSF-A488 IMPa4-A546 DAPI 8C2-siRNA-IMP-a2-a4 V2.00	0	29+. siRNA-IMPa4-25 PSF-A488 DAPI IMPa4-A546_r_TileScan_001 (Stage 18 of 49)	00-jEL5VsHFbaXzrkPKy5syBF
0	um	Cell	0.000	1.000	Vesicles Paraspeckle	681	3	siRNA-IMPa4-25 PSF-A488 IMPa4-A546 DAPI 8C2-siRNA-IMP-a2-a4 V2.00	0	29+. siRNA-IMPa4-25 PSF-A488 DAPI IMPa4-A546_r_TileScan_001 (Stage 18 of 49)	00-jEL5VsHFbaXzrkPKy5syBF
1.15263	um	Cell	0.000	1.000	Vesicles Paraspeckle	682	4	siRNA-IMPa4-25 PSF-A488 IMPa4-A546 DAPI 8C2-siRNA-IMP-a2-a4 V2.00	0	29+. siRNA-IMPa4-25 PSF-A488 DAPI IMPa4-A546_r_TileScan_001 (Stage 18 of 49)	00-jEL5VsHFbaXzrkPKy5syBF
0.282987	um	Cell	0.000	1.000	Vesicles Paraspeckle	683	5	siRNA-IMPa4-25 PSF-A488 IMPa4-A546 DAPI 8C2-siRNA-IMP-a2-a4 V2.00	0	29+. siRNA-IMPa4-25 PSF-A488 DAPI IMPa4-A546_r_TileScan_001 (Stage 18 of 49)	00-jEL5VsHFbaXzrkPKy5syBF
0.389799	um	Cell	0.000	1.000	Vesicles Paraspeckle	684	6	siRNA-IMPa4-25 PSF-A488 IMPa4-A546 DAPI 8C2-siRNA-IMP-a2-a4 V2.00	0	29+. siRNA-IMPa4-25 PSF-A488 DAPI IMPa4-A546_r_TileScan_001 (Stage 18 of 49)	00-jEL5VsHFbaXzrkPKy5syBF
0	um	Cell	0.000	1.000	Vesicles Paraspeckle	685	7	siRNA-IMPa4-25 PSF-A488 IMPa4-A546 DAPI 8C2-siRNA-IMP-a2-a4 V2.00	0	29+. siRNA-IMPa4-25 PSF-A488 DAPI IMPa4-A546_r_TileScan_001 (Stage 18 of 49)	00-jEL5VsHFbaXzrkPKy5syBF
0	um	Cell	0.000	1.000	Vesicles Paraspeckle	686	8	siRNA-IMPa4-25 PSF-A488 IMPa4-A546 DAPI 8C2-siRNA-IMP-a2-a4 V2.00	0	29+. siRNA-IMPa4-25 PSF-A488 DAPI IMPa4-A546_r_TileScan_001 (Stage 18 of 49)	00-jEL5VsHFbaXzrkPKy5syBF
0.252919	um	Cell	0.000	1.000	Vesicles Paraspeckle	687	9	siRNA-IMPa4-25 PSF-A488 IMPa4-A546 DAPI 8C2-siRNA-IMP-a2-a4 V2.00	0	29+. siRNA-IMPa4-25 PSF-A488 DAPI IMPa4-A546_r_TileScan_001 (Stage 18 of 49)	00-jEL5VsHFbaXzrkPKy5syBF
0	um	Cell	0.000	1.000	Vesicles Paraspeckle	688	10	siRNA-IMPa4-25 PSF-A488 IMPa4-A546 DAPI 8C2-siRNA-IMP-a2-a4 V2.00	0	29+. siRNA-IMPa4-25 PSF-A488 DAPI IMPa4-A546_r_TileScan_001 (Stage 18 of 49)	00-jEL5VsHFbaXzrkPKy5syBF
0.0633374	um	Cell	0.000	1.000	Vesicles Paraspeckle	689	11	siRNA-IMPa4-25 PSF-A488 IMPa4-A546 DAPI 8C2-siRNA-IMP-a2-a4 V2.00	0	29+. siRNA-IMPa4-25 PSF-A488 DAPI IMPa4-A546_r_TileScan_001 (Stage 18 of 49)	00-jEL5VsHFbaXzrkPKy5syBF
0.252974	um	Cell	0.000	1.000	Vesicles Paraspeckle	690	12	siRNA-IMPa4-25 PSF-A488 IMPa4-A546 DAPI 8C2-siRNA-IMP-a2-a4 V2.00	0	29+. siRNA-IMPa4-25 PSF-A488 DAPI IMPa4-A546_r_TileScan_001 (Stage 18 of 49)	00-jEL5VsHFbaXzrkPKy5syBF
0	um	Cell	0.000	1.000	Vesicles Paraspeckle	691	13	siRNA-IMPa4-25 PSF-A488 IMPa4-A546 DAPI 8C2-siRNA-IMP-a2-a4 V2.00	0	29+. siRNA-IMPa4-25 PSF-A488 DAPI IMPa4-A546_r_TileScan_001 (Stage 18 of 49)	00-jEL5VsHFbaXzrkPKy5syBF
0.141504	um	Cell	0.000	1.000	Vesicles Paraspeckle	692	14	siRNA-IMPa4-25 PSF-A488 IMPa4-A546 DAPI 8C2-siRNA-IMP-a2-a4 V2.00	0	29+. siRNA-IMPa4-25 PSF-A488 DAPI IMPa4-A546_r_TileScan_001 (Stage 18 of 49)	00-jEL5VsHFbaXzrkPKy5syBF
0	um	Cell	0.000	1.000	Vesicles Paraspeckle	693	15	siRNA-IMPa4-25 PSF-A488 IMPa4-A546 DAPI 8C2-siRNA-IMP-a2-a4 V2.00	0	29+. siRNA-IMPa4-25 PSF-A488 DAPI IMPa4-A546_r_TileScan_001 (Stage 18 of 49)	00-jEL5VsHFbaXzrkPKy5syBF
0	um	Cell	0.000	1.000	Vesicles Paraspeckle	694	16	siRNA-IMPa4-25 PSF-A488 IMPa4-A546 DAPI 8C2-siRNA-IMP-a2-a4 V2.00	0	29+. siRNA-IMPa4-25 PSF-A488 DAPI IMPa4-A546_r_TileScan_001 (Stage 18 of 49)	00-jEL5VsHFbaXzrkPKy5syBF
0	um	Cell	0.000	1.000	Vesicles Paraspeckle	695	17	siRNA-IMPa4-25 PSF-A488 IMPa4-A546 DAPI 8C2-siRNA-IMP-a2-a4 V2.00	0	29+. siRNA-IMPa4-25 PSF-A488 DAPI IMPa4-A546_r_TileScan_001 (Stage 18 of 49)	00-jEL5VsHFbaXzrkPKy5syBF
0	um	Cell	0.000	1.000	Vesicles Paraspeckle	696	18	siRNA-IMPa4-25 PSF-A488 IMPa4-A546 DAPI 8C2-siRNA-IMP-a2-a4 V2.00	0	29+. siRNA-IMPa4-25 PSF-A488 DAPI IMPa4-A546_r_TileScan_001 (Stage 18 of 49)	00-jEL5VsHFbaXzrkPKy5syBF
0	um	Cell	0.000	1.000	Vesicles Paraspeckle	697	19	siRNA-IMPa4-25 PSF-A488 IMPa4-A546 DAPI 8C2-siRNA-IMP-a2-a4 V2.00	0	29+. siRNA-IMPa4-25 PSF-A488 DAPI IMPa4-A546_r_TileScan_001 (Stage 18 of 49)	00-jEL5VsHFbaXzrkPKy5syBF
0	um	Cell	0.000	1.000	Vesicles Paraspeckle	698	20	siRNA-IMPa4-25 PSF-A488 IMPa4-A546 DAPI 8C2-siRNA-IMP-a2-a4 V2.00	0	29+. siRNA-IMPa4-25 PSF-A488 DAPI IMPa4-A546_r_TileScan_001 (Stage 18 of 49)	00-jEL5VsHFbaXzrkPKy5syBF
0	um	Cell	0.000	1.000	Vesicles Paraspeckle	699	21	siRNA-IMPa4-25 PSF-A488 IMPa4-A546 DAPI 8C2-siRNA-IMP-a2-a4 V2.00	0	29+. siRNA-IMPa4-25 PSF-A488 DAPI IMPa4-A546_r_TileScan_001 (Stage 18 of 49)	00-jEL5VsHFbaXzrkPKy5syBF
0	um	Cell	0.000	1.000	Vesicles Paraspeckle	700	22	siRNA-IMPa4-25 PSF-A488 IMPa4-A546 DAPI 8C2-siRNA-IMP-a2-a4 V2.00	0	29+. siRNA-IMPa4-25 PSF-A488 DAPI IMPa4-A546_r_TileScan_001 (Stage 18 of 49)	00-jEL5VsHFbaXzrkPKy5syBF
0	um	Cell	0.000	1.000	Vesicles Paraspeckle	701	23	siRNA-IMPa4-25 PSF-A488 IMPa4-A546 DAPI 8C2-siRNA-IMP-a2-a4 V2.00	0	29+. siRNA-IMPa4-25 PSF-A488 DAPI IMPa4-A546_r_TileScan_001 (Stage 18 of 49)	00-jEL5VsHFbaXzrkPKy5syBF
0	um	Cell	0.000	1.000	Vesicles Paraspeckle	702	24	siRNA-IMPa4-25 PSF-A488 IMPa4-A546 DAPI 8C2-siRNA-IMP-a2-a4 V2.00	0	29+. siRNA-IMPa4-25 PSF-A488 DAPI IMPa4-A546_r_TileScan_001 (Stage 18 of 49)	00-jEL5VsHFbaXzrkPKy5syBF
0	um	Cell	0.000	1.000	Vesicles Paraspeckle	703	25	siRNA-IMPa4-25 PSF-A488 IMPa4-A546 DAPI 8C2-siRNA-IMP-a2-a4 V2.00	0	29+. siRNA-IMPa4-25 PSF-A488 DAPI IMPa4-A546_r_TileScan_001 (Stage 18 of 49)	00-jEL5VsHFbaXzrkPKy5syBF
0	um	Cell	0.000	1.000	Vesicles Paraspeckle	704	26	siRNA-IMPa4-25 PSF-A488 IMPa4-A546 DAPI 8C2-siRNA-IMP-a2-a4 V2.00	0	29+. siRNA-IMPa4-25 PSF-A488 DAPI IMPa4-A546_r_TileScan_001 (Stage 18 of 49)	00-jEL5VsHFbaXzrkPKy5syBF
0	um	Cell	0.000	1.000	Vesicles Paraspeckle	705	27	siRNA-IMPa4-25 PSF-A488 IMPa4-A546 DAPI 8C2-siRNA-IMP-a2-a4 V2.00	0	29+. siRNA-IMPa4-25 PSF-A488 DAPI IMPa4-A546_r_TileScan_001 (Stage 18 of 49)	00-jEL5VsHFbaXzrkPKy5syBF
0.17332	um	Cell	0.000	1.000	Vesicles Paraspeckle	706	28	siRNA-IMPa4-25 PSF-A488 IMPa4-A546 DAPI 8C2-siRNA-IMP-a2-a4 V2.00	0	29+. siRNA-IMPa4-25 PSF-A488 DAPI IMPa4-A546_r_TileScan_001 (Stage 18 of 49)	00-jEL5VsHFbaXzrkPKy5syBF
0	um	Cell	0.000	1.000	Vesicles Paraspeckle	707	29	siRNA-IMPa4-25 PSF-A488 IMPa4-A546 DAPI 8C2-siRNA-IMP-a2-a4 V2.00	0	29+. siRNA-IMPa4-25 PSF-A488 DAPI IMPa4-A546_r_TileScan_001 (Stage 18 of 49)	00-jEL5VsHFbaXzrkPKy5syBF
0	um	Cell	0.000	1.000	Vesicles Paraspeckle	708	0	siRNA-IMPa4-25 PSF-A488 IMPa4-A546 DAPI 8C2-siRNA-IMP-a2-a4 V2.00	0	29+. siRNA-IMPa4-25 PSF-A488 DAPI IMPa4-A546_s_TileScan_001 (Stage 19 of 49)	00-59a9VfXBJpj9iKDreuKVTD
0	um	Cell	0.000	1.000	Vesicles Paraspeckle	709	1	siRNA-IMPa4-25 PSF-A488 IMPa4-A546 DAPI 8C2-siRNA-IMP-a2-a4 V2.00	0	29+. siRNA-IMPa4-25 PSF-A488 DAPI IMPa4-A546_s_TileScan_001 (Stage 19 of 49)	00-59a9VfXBJpj9iKDreuKVTD
0	um	Cell	0.000	1.000	Vesicles Paraspeckle	710	2	siRNA-IMPa4-25 PSF-A488 IMPa4-A546 DAPI 8C2-siRNA-IMP-a2-a4 V2.00	0	29+. siRNA-IMPa4-25 PSF-A488 DAPI IMPa4-A546_s_TileScan_001 (Stage 19 of 49)	00-59a9VfXBJpj9iKDreuKVTD
0	um	Cell	0.000	1.000	Vesicles Paraspeckle	711	3	siRNA-IMPa4-25 PSF-A488 IMPa4-A546 DAPI 8C2-siRNA-IMP-a2-a4 V2.00	0	29+. siRNA-IMPa4-25 PSF-A488 DAPI IMPa4-A546_s_TileScan_001 (Stage 19 of 49)	00-59a9VfXBJpj9iKDreuKVTD
0	um	Cell	0.000	1.000	Vesicles Paraspeckle	712	4	siRNA-IMPa4-25 PSF-A488 IMPa4-A546 DAPI 8C2-siRNA-IMP-a2-a4 V2.00	0	29+. siRNA-IMPa4-25 PSF-A488 DAPI IMPa4-A546_s_TileScan_001 (Stage 19 of 49)	00-59a9VfXBJpj9iKDreuKVTD
0.151139	um	Cell	0.000	1.000	Vesicles Paraspeckle	713	5	siRNA-IMPa4-25 PSF-A488 IMPa4-A546 DAPI 8C2-siRNA-IMP-a2-a4 V2.00	0	29+. siRNA-IMPa4-25 PSF-A488 DAPI IMPa4-A546_s_TileScan_001 (Stage 19 of 49)	00-59a9VfXBJpj9iKDreuKVTD
0	um	Cell	0.000	1.000	Vesicles Paraspeckle	714	6	siRNA-IMPa4-25 PSF-A488 IMPa4-A546 DAPI 8C2-siRNA-IMP-a2-a4 V2.00	0	29+. siRNA-IMPa4-25 PSF-A488 DAPI IMPa4-A546_s_TileScan_001 (Stage 19 of 49)	00-59a9VfXBJpj9iKDreuKVTD
0	um	Cell	0.000	1.000	Vesicles Paraspeckle	715	7	siRNA-IMPa4-25 PSF-A488 IMPa4-A546 DAPI 8C2-siRNA-IMP-a2-a4 V2.00	0	29+. siRNA-IMPa4-25 PSF-A488 DAPI IMPa4-A546_s_TileScan_001 (Stage 19 of 49)	00-59a9VfXBJpj9iKDreuKVTD
0	um	Cell	0.000	1.000	Vesicles Paraspeckle	716	8	siRNA-IMPa4-25 PSF-A488 IMPa4-A546 DAPI 8C2-siRNA-IMP-a2-a4 V2.00	0	29+. siRNA-IMPa4-25 PSF-A488 DAPI IMPa4-A546_s_TileScan_001 (Stage 19 of 49)	00-59a9VfXBJpj9iKDreuKVTD
0	um	Cell	0.000	1.000	Vesicles Paraspeckle	717	9	siRNA-IMPa4-25 PSF-A488 IMPa4-A546 DAPI 8C2-siRNA-IMP-a2-a4 V2.00	0	29+. siRNA-IMPa4-25 PSF-A488 DAPI IMPa4-A546_s_TileScan_001 (Stage 19 of 49)	00-59a9VfXBJpj9iKDreuKVTD
0	um	Cell	0.000	1.000	Vesicles Paraspeckle	718	10	siRNA-IMPa4-25 PSF-A488 IMPa4-A546 DAPI 8C2-siRNA-IMP-a2-a4 V2.00	0	29+. siRNA-IMPa4-25 PSF-A488 DAPI IMPa4-A546_s_TileScan_001 (Stage 19 of 49)	00-59a9VfXBJpj9iKDreuKVTD
0.188829	um	Cell	0.000	1.000	Vesicles Paraspeckle	719	11	siRNA-IMPa4-25 PSF-A488 IMPa4-A546 DAPI 8C2-siRNA-IMP-a2-a4 V2.00	0	29+. siRNA-IMPa4-25 PSF-A488 DAPI IMPa4-A546_s_TileScan_001 (Stage 19 of 49)	00-59a9VfXBJpj9iKDreuKVTD
0	um	Cell	0.000	1.000	Vesicles Paraspeckle	720	12	siRNA-IMPa4-25 PSF-A488 IMPa4-A546 DAPI 8C2-siRNA-IMP-a2-a4 V2.00	0	29+. siRNA-IMPa4-25 PSF-A488 DAPI IMPa4-A546_s_TileScan_001 (Stage 19 of 49)	00-59a9VfXBJpj9iKDreuKVTD
0	um	Cell	0.000	1.000	Vesicles Paraspeckle	721	13	siRNA-IMPa4-25 PSF-A488 IMPa4-A546 DAPI 8C2-siRNA-IMP-a2-a4 V2.00	0	29+. siRNA-IMPa4-25 PSF-A488 DAPI IMPa4-A546_s_TileScan_001 (Stage 19 of 49)	00-59a9VfXBJpj9iKDreuKVTD
0	um	Cell	0.000	1.000	Vesicles Paraspeckle	722	14	siRNA-IMPa4-25 PSF-A488 IMPa4-A546 DAPI 8C2-siRNA-IMP-a2-a4 V2.00	0	29+. siRNA-IMPa4-25 PSF-A488 DAPI IMPa4-A546_s_TileScan_001 (Stage 19 of 49)	00-59a9VfXBJpj9iKDreuKVTD
0	um	Cell	0.000	1.000	Vesicles Paraspeckle	723	15	siRNA-IMPa4-25 PSF-A488 IMPa4-A546 DAPI 8C2-siRNA-IMP-a2-a4 V2.00	0	29+. siRNA-IMPa4-25 PSF-A488 DAPI IMPa4-A546_s_TileScan_001 (Stage 19 of 49)	00-59a9VfXBJpj9iKDreuKVTD
0	um	Cell	0.000	1.000	Vesicles Paraspeckle	724	16	siRNA-IMPa4-25 PSF-A488 IMPa4-A546 DAPI 8C2-siRNA-IMP-a2-a4 V2.00	0	29+. siRNA-IMPa4-25 PSF-A488 DAPI IMPa4-A546_s_TileScan_001 (Stage 19 of 49)	00-59a9VfXBJpj9iKDreuKVTD
0	um	Cell	0.000	1.000	Vesicles Paraspeckle	725	17	siRNA-IMPa4-25 PSF-A488 IMPa4-A546 DAPI 8C2-siRNA-IMP-a2-a4 V2.00	0	29+. siRNA-IMPa4-25 PSF-A488 DAPI IMPa4-A546_s_TileScan_001 (Stage 19 of 49)	00-59a9VfXBJpj9iKDreuKVTD
0	um	Cell	0.000	1.000	Vesicles Paraspeckle	726	18	siRNA-IMPa4-25 PSF-A488 IMPa4-A546 DAPI 8C2-siRNA-IMP-a2-a4 V2.00	0	29+. siRNA-IMPa4-25 PSF-A488 DAPI IMPa4-A546_s_TileScan_001 (Stage 19 of 49)	00-59a9VfXBJpj9iKDreuKVTD
0	um	Cell	0.000	1.000	Vesicles Paraspeckle	727	19	siRNA-IMPa4-25 PSF-A488 IMPa4-A546 DAPI 8C2-siRNA-IMP-a2-a4 V2.00	0	29+. siRNA-IMPa4-25 PSF-A488 DAPI IMPa4-A546_s_TileScan_001 (Stage 19 of 49)	00-59a9VfXBJpj9iKDreuKVTD
0.136413	um	Cell	0.000	1.000	Vesicles Paraspeckle	728	20	siRNA-IMPa4-25 PSF-A488 IMPa4-A546 DAPI 8C2-siRNA-IMP-a2-a4 V2.00	0	29+. siRNA-IMPa4-25 PSF-A488 DAPI IMPa4-A546_s_TileScan_001 (Stage 19 of 49)	00-59a9VfXBJpj9iKDreuKVTD
0.424479	um	Cell	0.000	1.000	Vesicles Paraspeckle	729	21	siRNA-IMPa4-25 PSF-A488 IMPa4-A546 DAPI 8C2-siRNA-IMP-a2-a4 V2.00	0	29+. siRNA-IMPa4-25 PSF-A488 DAPI IMPa4-A546_s_TileScan_001 (Stage 19 of 49)	00-59a9VfXBJpj9iKDreuKVTD
0	um	Cell	0.000	1.000	Vesicles Paraspeckle	730	22	siRNA-IMPa4-25 PSF-A488 IMPa4-A546 DAPI 8C2-siRNA-IMP-a2-a4 V2.00	0	29+. siRNA-IMPa4-25 PSF-A488 DAPI IMPa4-A546_s_TileScan_001 (Stage 19 of 49)	00-59a9VfXBJpj9iKDreuKVTD
0	um	Cell	0.000	1.000	Vesicles Paraspeckle	731	23	siRNA-IMPa4-25 PSF-A488 IMPa4-A546 DAPI 8C2-siRNA-IMP-a2-a4 V2.00	0	29+. siRNA-IMPa4-25 PSF-A488 DAPI IMPa4-A546_s_TileScan_001 (Stage 19 of 49)	00-59a9VfXBJpj9iKDreuKVTD
0	um	Cell	0.000	1.000	Vesicles Paraspeckle	732	24	siRNA-IMPa4-25 PSF-A488 IMPa4-A546 DAPI 8C2-siRNA-IMP-a2-a4 V2.00	0	29+. siRNA-IMPa4-25 PSF-A488 DAPI IMPa4-A546_s_TileScan_001 (Stage 19 of 49)	00-59a9VfXBJpj9iKDreuKVTD
0	um	Cell	0.000	1.000	Vesicles Paraspeckle	733	25	siRNA-IMPa4-25 PSF-A488 IMPa4-A546 DAPI 8C2-siRNA-IMP-a2-a4 V2.00	0	29+. siRNA-IMPa4-25 PSF-A488 DAPI IMPa4-A546_s_TileScan_001 (Stage 19 of 49)	00-59a9VfXBJpj9iKDreuKVTD
0	um	Cell	0.000	1.000	Vesicles Paraspeckle	734	0	siRNA-IMPa4-25 PSF-A488 IMPa4-A546 DAPI 8C2-siRNA-IMP-a2-a4 V2.00	0	29+. siRNA-IMPa4-25 PSF-A488 DAPI IMPa4-A546_t_TileScan_001 (Stage 20 of 49)	00-RwKo4vsJBozyBHSSUZPLnJ
0	um	Cell	0.000	1.000	Vesicles Paraspeckle	735	1	siRNA-IMPa4-25 PSF-A488 IMPa4-A546 DAPI 8C2-siRNA-IMP-a2-a4 V2.00	0	29+. siRNA-IMPa4-25 PSF-A488 DAPI IMPa4-A546_t_TileScan_001 (Stage 20 of 49)	00-RwKo4vsJBozyBHSSUZPLnJ
0	um	Cell	0.000	1.000	Vesicles Paraspeckle	736	2	siRNA-IMPa4-25 PSF-A488 IMPa4-A546 DAPI 8C2-siRNA-IMP-a2-a4 V2.00	0	29+. siRNA-IMPa4-25 PSF-A488 DAPI IMPa4-A546_t_TileScan_001 (Stage 20 of 49)	00-RwKo4vsJBozyBHSSUZPLnJ
0	um	Cell	0.000	1.000	Vesicles Paraspeckle	737	3	siRNA-IMPa4-25 PSF-A488 IMPa4-A546 DAPI 8C2-siRNA-IMP-a2-a4 V2.00	0	29+. siRNA-IMPa4-25 PSF-A488 DAPI IMPa4-A546_t_TileScan_001 (Stage 20 of 49)	00-RwKo4vsJBozyBHSSUZPLnJ
0.154505	um	Cell	0.000	1.000	Vesicles Paraspeckle	738	4	siRNA-IMPa4-25 PSF-A488 IMPa4-A546 DAPI 8C2-siRNA-IMP-a2-a4 V2.00	0	29+. siRNA-IMPa4-25 PSF-A488 DAPI IMPa4-A546_t_TileScan_001 (Stage 20 of 49)	00-RwKo4vsJBozyBHSSUZPLnJ
0	um	Cell	0.000	1.000	Vesicles Paraspeckle	739	5	siRNA-IMPa4-25 PSF-A488 IMPa4-A546 DAPI 8C2-siRNA-IMP-a2-a4 V2.00	0	29+. siRNA-IMPa4-25 PSF-A488 DAPI IMPa4-A546_t_TileScan_001 (Stage 20 of 49)	00-RwKo4vsJBozyBHSSUZPLnJ
0	um	Cell	0.000	1.000	Vesicles Paraspeckle	740	6	siRNA-IMPa4-25 PSF-A488 IMPa4-A546 DAPI 8C2-siRNA-IMP-a2-a4 V2.00	0	29+. siRNA-IMPa4-25 PSF-A488 DAPI IMPa4-A546_t_TileScan_001 (Stage 20 of 49)	00-RwKo4vsJBozyBHSSUZPLnJ
0	um	Cell	0.000	1.000	Vesicles Paraspeckle	741	0	siRNA-IMPa4-25 PSF-A488 IMPa4-A546 DAPI 8C2-siRNA-IMP-a2-a4 V2.00	0	29+. siRNA-IMPa4-25 PSF-A488 DAPI IMPa4-A546_u_TileScan_001 (Stage 21 of 49)	00-GPnC6cUbXtiGLtj4pfDSd5
0	um	Cell	0.000	1.000	Vesicles Paraspeckle	742	1	siRNA-IMPa4-25 PSF-A488 IMPa4-A546 DAPI 8C2-siRNA-IMP-a2-a4 V2.00	0	29+. siRNA-IMPa4-25 PSF-A488 DAPI IMPa4-A546_u_TileScan_001 (Stage 21 of 49)	00-GPnC6cUbXtiGLtj4pfDSd5
0	um	Cell	0.000	1.000	Vesicles Paraspeckle	743	2	siRNA-IMPa4-25 PSF-A488 IMPa4-A546 DAPI 8C2-siRNA-IMP-a2-a4 V2.00	0	29+. siRNA-IMPa4-25 PSF-A488 DAPI IMPa4-A546_u_TileScan_001 (Stage 21 of 49)	00-GPnC6cUbXtiGLtj4pfDSd5
0	um	Cell	0.000	1.000	Vesicles Paraspeckle	744	3	siRNA-IMPa4-25 PSF-A488 IMPa4-A546 DAPI 8C2-siRNA-IMP-a2-a4 V2.00	0	29+. siRNA-IMPa4-25 PSF-A488 DAPI IMPa4-A546_u_TileScan_001 (Stage 21 of 49)	00-GPnC6cUbXtiGLtj4pfDSd5
0	um	Cell	0.000	1.000	Vesicles Paraspeckle	745	4	siRNA-IMPa4-25 PSF-A488 IMPa4-A546 DAPI 8C2-siRNA-IMP-a2-a4 V2.00	0	29+. siRNA-IMPa4-25 PSF-A488 DAPI IMPa4-A546_u_TileScan_001 (Stage 21 of 49)	00-GPnC6cUbXtiGLtj4pfDSd5
0	um	Cell	0.000	1.000	Vesicles Paraspeckle	746	5	siRNA-IMPa4-25 PSF-A488 IMPa4-A546 DAPI 8C2-siRNA-IMP-a2-a4 V2.00	0	29+. siRNA-IMPa4-25 PSF-A488 DAPI IMPa4-A546_u_TileScan_001 (Stage 21 of 49)	00-GPnC6cUbXtiGLtj4pfDSd5
0	um	Cell	0.000	1.000	Vesicles Paraspeckle	747	6	siRNA-IMPa4-25 PSF-A488 IMPa4-A546 DAPI 8C2-siRNA-IMP-a2-a4 V2.00	0	29+. siRNA-IMPa4-25 PSF-A488 DAPI IMPa4-A546_u_TileScan_001 (Stage 21 of 49)	00-GPnC6cUbXtiGLtj4pfDSd5
0	um	Cell	0.000	1.000	Vesicles Paraspeckle	748	7	siRNA-IMPa4-25 PSF-A488 IMPa4-A546 DAPI 8C2-siRNA-IMP-a2-a4 V2.00	0	29+. siRNA-IMPa4-25 PSF-A488 DAPI IMPa4-A546_u_TileScan_001 (Stage 21 of 49)	00-GPnC6cUbXtiGLtj4pfDSd5
0	um	Cell	0.000	1.000	Vesicles Paraspeckle	749	8	siRNA-IMPa4-25 PSF-A488 IMPa4-A546 DAPI 8C2-siRNA-IMP-a2-a4 V2.00	0	29+. siRNA-IMPa4-25 PSF-A488 DAPI IMPa4-A546_u_TileScan_001 (Stage 21 of 49)	00-GPnC6cUbXtiGLtj4pfDSd5
0.188828	um	Cell	0.000	1.000	Vesicles Paraspeckle	750	9	siRNA-IMPa4-25 PSF-A488 IMPa4-A546 DAPI 8C2-siRNA-IMP-a2-a4 V2.00	0	29+. siRNA-IMPa4-25 PSF-A488 DAPI IMPa4-A546_u_TileScan_001 (Stage 21 of 49)	00-GPnC6cUbXtiGLtj4pfDSd5
0	um	Cell	0.000	1.000	Vesicles Paraspeckle	751	0	siRNA-IMPa4-25 PSF-A488 IMPa4-A546 DAPI 8C2-siRNA-IMP-a2-a4 V2.00	0	29+. siRNA-IMPa4-25 PSF-A488 DAPI IMPa4-A546_v_TileScan_001 (Stage 22 of 49)	00-qfQ8JuMuKXxxVkp3HomLNX
0	um	Cell	0.000	1.000	Vesicles Paraspeckle	752	1	siRNA-IMPa4-25 PSF-A488 IMPa4-A546 DAPI 8C2-siRNA-IMP-a2-a4 V2.00	0	29+. siRNA-IMPa4-25 PSF-A488 DAPI IMPa4-A546_v_TileScan_001 (Stage 22 of 49)	00-qfQ8JuMuKXxxVkp3HomLNX
0.351328	um	Cell	0.000	1.000	Vesicles Paraspeckle	753	2	siRNA-IMPa4-25 PSF-A488 IMPa4-A546 DAPI 8C2-siRNA-IMP-a2-a4 V2.00	0	29+. siRNA-IMPa4-25 PSF-A488 DAPI IMPa4-A546_v_TileScan_001 (Stage 22 of 49)	00-qfQ8JuMuKXxxVkp3HomLNX
0.0765154	um	Cell	0.000	1.000	Vesicles Paraspeckle	754	3	siRNA-IMPa4-25 PSF-A488 IMPa4-A546 DAPI 8C2-siRNA-IMP-a2-a4 V2.00	0	29+. siRNA-IMPa4-25 PSF-A488 DAPI IMPa4-A546_v_TileScan_001 (Stage 22 of 49)	00-qfQ8JuMuKXxxVkp3HomLNX
0	um	Cell	0.000	1.000	Vesicles Paraspeckle	755	4	siRNA-IMPa4-25 PSF-A488 IMPa4-A546 DAPI 8C2-siRNA-IMP-a2-a4 V2.00	0	29+. siRNA-IMPa4-25 PSF-A488 DAPI IMPa4-A546_v_TileScan_001 (Stage 22 of 49)	00-qfQ8JuMuKXxxVkp3HomLNX
0	um	Cell	0.000	1.000	Vesicles Paraspeckle	756	5	siRNA-IMPa4-25 PSF-A488 IMPa4-A546 DAPI 8C2-siRNA-IMP-a2-a4 V2.00	0	29+. siRNA-IMPa4-25 PSF-A488 DAPI IMPa4-A546_v_TileScan_001 (Stage 22 of 49)	00-qfQ8JuMuKXxxVkp3HomLNX
0	um	Cell	0.000	1.000	Vesicles Paraspeckle	757	6	siRNA-IMPa4-25 PSF-A488 IMPa4-A546 DAPI 8C2-siRNA-IMP-a2-a4 V2.00	0	29+. siRNA-IMPa4-25 PSF-A488 DAPI IMPa4-A546_v_TileScan_001 (Stage 22 of 49)	00-qfQ8JuMuKXxxVkp3HomLNX
0	um	Cell	0.000	1.000	Vesicles Paraspeckle	758	7	siRNA-IMPa4-25 PSF-A488 IMPa4-A546 DAPI 8C2-siRNA-IMP-a2-a4 V2.00	0	29+. siRNA-IMPa4-25 PSF-A488 DAPI IMPa4-A546_v_TileScan_001 (Stage 22 of 49)	00-qfQ8JuMuKXxxVkp3HomLNX
0.107608	um	Cell	0.000	1.000	Vesicles Paraspeckle	759	8	siRNA-IMPa4-25 PSF-A488 IMPa4-A546 DAPI 8C2-siRNA-IMP-a2-a4 V2.00	0	29+. siRNA-IMPa4-25 PSF-A488 DAPI IMPa4-A546_v_TileScan_001 (Stage 22 of 49)	00-qfQ8JuMuKXxxVkp3HomLNX
0	um	Cell	0.000	1.000	Vesicles Paraspeckle	760	9	siRNA-IMPa4-25 PSF-A488 IMPa4-A546 DAPI 8C2-siRNA-IMP-a2-a4 V2.00	0	29+. siRNA-IMPa4-25 PSF-A488 DAPI IMPa4-A546_v_TileScan_001 (Stage 22 of 49)	00-qfQ8JuMuKXxxVkp3HomLNX
0.356959	um	Cell	0.000	1.000	Vesicles Paraspeckle	761	10	siRNA-IMPa4-25 PSF-A488 IMPa4-A546 DAPI 8C2-siRNA-IMP-a2-a4 V2.00	0	29+. siRNA-IMPa4-25 PSF-A488 DAPI IMPa4-A546_v_TileScan_001 (Stage 22 of 49)	00-qfQ8JuMuKXxxVkp3HomLNX
0	um	Cell	0.000	1.000	Vesicles Paraspeckle	762	11	siRNA-IMPa4-25 PSF-A488 IMPa4-A546 DAPI 8C2-siRNA-IMP-a2-a4 V2.00	0	29+. siRNA-IMPa4-25 PSF-A488 DAPI IMPa4-A546_v_TileScan_001 (Stage 22 of 49)	00-qfQ8JuMuKXxxVkp3HomLNX
0	um	Cell	0.000	1.000	Vesicles Paraspeckle	763	12	siRNA-IMPa4-25 PSF-A488 IMPa4-A546 DAPI 8C2-siRNA-IMP-a2-a4 V2.00	0	29+. siRNA-IMPa4-25 PSF-A488 DAPI IMPa4-A546_v_TileScan_001 (Stage 22 of 49)	00-qfQ8JuMuKXxxVkp3HomLNX
0	um	Cell	0.000	1.000	Vesicles Paraspeckle	764	13	siRNA-IMPa4-25 PSF-A488 IMPa4-A546 DAPI 8C2-siRNA-IMP-a2-a4 V2.00	0	29+. siRNA-IMPa4-25 PSF-A488 DAPI IMPa4-A546_v_TileScan_001 (Stage 22 of 49)	00-qfQ8JuMuKXxxVkp3HomLNX
0	um	Cell	0.000	1.000	Vesicles Paraspeckle	765	14	siRNA-IMPa4-25 PSF-A488 IMPa4-A546 DAPI 8C2-siRNA-IMP-a2-a4 V2.00	0	29+. siRNA-IMPa4-25 PSF-A488 DAPI IMPa4-A546_v_TileScan_001 (Stage 22 of 49)	00-qfQ8JuMuKXxxVkp3HomLNX
0	um	Cell	0.000	1.000	Vesicles Paraspeckle	766	15	siRNA-IMPa4-25 PSF-A488 IMPa4-A546 DAPI 8C2-siRNA-IMP-a2-a4 V2.00	0	29+. siRNA-IMPa4-25 PSF-A488 DAPI IMPa4-A546_v_TileScan_001 (Stage 22 of 49)	00-qfQ8JuMuKXxxVkp3HomLNX
0	um	Cell	0.000	1.000	Vesicles Paraspeckle	767	16	siRNA-IMPa4-25 PSF-A488 IMPa4-A546 DAPI 8C2-siRNA-IMP-a2-a4 V2.00	0	29+. siRNA-IMPa4-25 PSF-A488 DAPI IMPa4-A546_v_TileScan_001 (Stage 22 of 49)	00-qfQ8JuMuKXxxVkp3HomLNX
0	um	Cell	0.000	1.000	Vesicles Paraspeckle	768	17	siRNA-IMPa4-25 PSF-A488 IMPa4-A546 DAPI 8C2-siRNA-IMP-a2-a4 V2.00	0	29+. siRNA-IMPa4-25 PSF-A488 DAPI IMPa4-A546_v_TileScan_001 (Stage 22 of 49)	00-qfQ8JuMuKXxxVkp3HomLNX
0	um	Cell	0.000	1.000	Vesicles Paraspeckle	769	18	siRNA-IMPa4-25 PSF-A488 IMPa4-A546 DAPI 8C2-siRNA-IMP-a2-a4 V2.00	0	29+. siRNA-IMPa4-25 PSF-A488 DAPI IMPa4-A546_v_TileScan_001 (Stage 22 of 49)	00-qfQ8JuMuKXxxVkp3HomLNX
0	um	Cell	0.000	1.000	Vesicles Paraspeckle	770	19	siRNA-IMPa4-25 PSF-A488 IMPa4-A546 DAPI 8C2-siRNA-IMP-a2-a4 V2.00	0	29+. siRNA-IMPa4-25 PSF-A488 DAPI IMPa4-A546_v_TileScan_001 (Stage 22 of 49)	00-qfQ8JuMuKXxxVkp3HomLNX
0	um	Cell	0.000	1.000	Vesicles Paraspeckle	771	20	siRNA-IMPa4-25 PSF-A488 IMPa4-A546 DAPI 8C2-siRNA-IMP-a2-a4 V2.00	0	29+. siRNA-IMPa4-25 PSF-A488 DAPI IMPa4-A546_v_TileScan_001 (Stage 22 of 49)	00-qfQ8JuMuKXxxVkp3HomLNX
0	um	Cell	0.000	1.000	Vesicles Paraspeckle	772	21	siRNA-IMPa4-25 PSF-A488 IMPa4-A546 DAPI 8C2-siRNA-IMP-a2-a4 V2.00	0	29+. siRNA-IMPa4-25 PSF-A488 DAPI IMPa4-A546_v_TileScan_001 (Stage 22 of 49)	00-qfQ8JuMuKXxxVkp3HomLNX
0	um	Cell	0.000	1.000	Vesicles Paraspeckle	773	22	siRNA-IMPa4-25 PSF-A488 IMPa4-A546 DAPI 8C2-siRNA-IMP-a2-a4 V2.00	0	29+. siRNA-IMPa4-25 PSF-A488 DAPI IMPa4-A546_v_TileScan_001 (Stage 22 of 49)	00-qfQ8JuMuKXxxVkp3HomLNX
0	um	Cell	0.000	1.000	Vesicles Paraspeckle	774	23	siRNA-IMPa4-25 PSF-A488 IMPa4-A546 DAPI 8C2-siRNA-IMP-a2-a4 V2.00	0	29+. siRNA-IMPa4-25 PSF-A488 DAPI IMPa4-A546_v_TileScan_001 (Stage 22 of 49)	00-qfQ8JuMuKXxxVkp3HomLNX
0	um	Cell	0.000	1.000	Vesicles Paraspeckle	775	24	siRNA-IMPa4-25 PSF-A488 IMPa4-A546 DAPI 8C2-siRNA-IMP-a2-a4 V2.00	0	29+. siRNA-IMPa4-25 PSF-A488 DAPI IMPa4-A546_v_TileScan_001 (Stage 22 of 49)	00-qfQ8JuMuKXxxVkp3HomLNX
0	um	Cell	0.000	1.000	Vesicles Paraspeckle	776	0	siRNA-IMPa4-25 PSF-A488 IMPa4-A546 DAPI 8C2-siRNA-IMP-a2-a4 V2.00	0	29+. siRNA-IMPa4-25 PSF-A488 DAPI IMPa4-A546_w_TileScan_001 (Stage 23 of 49)	00-n4daJDdewpyoBf833DFw5T
0	um	Cell	0.000	1.000	Vesicles Paraspeckle	777	1	siRNA-IMPa4-25 PSF-A488 IMPa4-A546 DAPI 8C2-siRNA-IMP-a2-a4 V2.00	0	29+. siRNA-IMPa4-25 PSF-A488 DAPI IMPa4-A546_w_TileScan_001 (Stage 23 of 49)	00-n4daJDdewpyoBf833DFw5T
0	um	Cell	0.000	1.000	Vesicles Paraspeckle	778	2	siRNA-IMPa4-25 PSF-A488 IMPa4-A546 DAPI 8C2-siRNA-IMP-a2-a4 V2.00	0	29+. siRNA-IMPa4-25 PSF-A488 DAPI IMPa4-A546_w_TileScan_001 (Stage 23 of 49)	00-n4daJDdewpyoBf833DFw5T
0.707105	um	Cell	0.000	1.000	Vesicles Paraspeckle	779	3	siRNA-IMPa4-25 PSF-A488 IMPa4-A546 DAPI 8C2-siRNA-IMP-a2-a4 V2.00	0	29+. siRNA-IMPa4-25 PSF-A488 DAPI IMPa4-A546_w_TileScan_001 (Stage 23 of 49)	00-n4daJDdewpyoBf833DFw5T
0	um	Cell	0.000	1.000	Vesicles Paraspeckle	780	4	siRNA-IMPa4-25 PSF-A488 IMPa4-A546 DAPI 8C2-siRNA-IMP-a2-a4 V2.00	0	29+. siRNA-IMPa4-25 PSF-A488 DAPI IMPa4-A546_w_TileScan_001 (Stage 23 of 49)	00-n4daJDdewpyoBf833DFw5T
0	um	Cell	0.000	1.000	Vesicles Paraspeckle	781	5	siRNA-IMPa4-25 PSF-A488 IMPa4-A546 DAPI 8C2-siRNA-IMP-a2-a4 V2.00	0	29+. siRNA-IMPa4-25 PSF-A488 DAPI IMPa4-A546_w_TileScan_001 (Stage 23 of 49)	00-n4daJDdewpyoBf833DFw5T
0.430425	um	Cell	0.000	1.000	Vesicles Paraspeckle	782	6	siRNA-IMPa4-25 PSF-A488 IMPa4-A546 DAPI 8C2-siRNA-IMP-a2-a4 V2.00	0	29+. siRNA-IMPa4-25 PSF-A488 DAPI IMPa4-A546_w_TileScan_001 (Stage 23 of 49)	00-n4daJDdewpyoBf833DFw5T
0	um	Cell	0.000	1.000	Vesicles Paraspeckle	783	7	siRNA-IMPa4-25 PSF-A488 IMPa4-A546 DAPI 8C2-siRNA-IMP-a2-a4 V2.00	0	29+. siRNA-IMPa4-25 PSF-A488 DAPI IMPa4-A546_w_TileScan_001 (Stage 23 of 49)	00-n4daJDdewpyoBf833DFw5T
0	um	Cell	0.000	1.000	Vesicles Paraspeckle	784	8	siRNA-IMPa4-25 PSF-A488 IMPa4-A546 DAPI 8C2-siRNA-IMP-a2-a4 V2.00	0	29+. siRNA-IMPa4-25 PSF-A488 DAPI IMPa4-A546_w_TileScan_001 (Stage 23 of 49)	00-n4daJDdewpyoBf833DFw5T
0	um	Cell	0.000	1.000	Vesicles Paraspeckle	785	9	siRNA-IMPa4-25 PSF-A488 IMPa4-A546 DAPI 8C2-siRNA-IMP-a2-a4 V2.00	0	29+. siRNA-IMPa4-25 PSF-A488 DAPI IMPa4-A546_w_TileScan_001 (Stage 23 of 49)	00-n4daJDdewpyoBf833DFw5T
0.188829	um	Cell	0.000	1.000	Vesicles Paraspeckle	786	10	siRNA-IMPa4-25 PSF-A488 IMPa4-A546 DAPI 8C2-siRNA-IMP-a2-a4 V2.00	0	29+. siRNA-IMPa4-25 PSF-A488 DAPI IMPa4-A546_w_TileScan_001 (Stage 23 of 49)	00-n4daJDdewpyoBf833DFw5T
0	um	Cell	0.000	1.000	Vesicles Paraspeckle	787	11	siRNA-IMPa4-25 PSF-A488 IMPa4-A546 DAPI 8C2-siRNA-IMP-a2-a4 V2.00	0	29+. siRNA-IMPa4-25 PSF-A488 DAPI IMPa4-A546_w_TileScan_001 (Stage 23 of 49)	00-n4daJDdewpyoBf833DFw5T
0	um	Cell	0.000	1.000	Vesicles Paraspeckle	788	12	siRNA-IMPa4-25 PSF-A488 IMPa4-A546 DAPI 8C2-siRNA-IMP-a2-a4 V2.00	0	29+. siRNA-IMPa4-25 PSF-A488 DAPI IMPa4-A546_w_TileScan_001 (Stage 23 of 49)	00-n4daJDdewpyoBf833DFw5T
0	um	Cell	0.000	1.000	Vesicles Paraspeckle	789	13	siRNA-IMPa4-25 PSF-A488 IMPa4-A546 DAPI 8C2-siRNA-IMP-a2-a4 V2.00	0	29+. siRNA-IMPa4-25 PSF-A488 DAPI IMPa4-A546_w_TileScan_001 (Stage 23 of 49)	00-n4daJDdewpyoBf833DFw5T
0.541137	um	Cell	0.000	1.000	Vesicles Paraspeckle	790	14	siRNA-IMPa4-25 PSF-A488 IMPa4-A546 DAPI 8C2-siRNA-IMP-a2-a4 V2.00	0	29+. siRNA-IMPa4-25 PSF-A488 DAPI IMPa4-A546_w_TileScan_001 (Stage 23 of 49)	00-n4daJDdewpyoBf833DFw5T
0.0707519	um	Cell	0.000	1.000	Vesicles Paraspeckle	791	15	siRNA-IMPa4-25 PSF-A488 IMPa4-A546 DAPI 8C2-siRNA-IMP-a2-a4 V2.00	0	29+. siRNA-IMPa4-25 PSF-A488 DAPI IMPa4-A546_w_TileScan_001 (Stage 23 of 49)	00-n4daJDdewpyoBf833DFw5T
0.711072	um	Cell	0.000	1.000	Vesicles Paraspeckle	792	16	siRNA-IMPa4-25 PSF-A488 IMPa4-A546 DAPI 8C2-siRNA-IMP-a2-a4 V2.00	0	29+. siRNA-IMPa4-25 PSF-A488 DAPI IMPa4-A546_w_TileScan_001 (Stage 23 of 49)	00-n4daJDdewpyoBf833DFw5T
0.364053	um	Cell	0.000	1.000	Vesicles Paraspeckle	793	0	siRNA-IMPa4-25 PSF-A488 IMPa4-A546 DAPI 8C2-siRNA-IMP-a2-a4 V2.00	0	29+. siRNA-IMPa4-25 PSF-A488 DAPI IMPa4-A546_x_TileScan_001 (Stage 24 of 49)	00-yakgVYU5Gj27pmnEcDGriR
0.706536	um	Cell	0.000	1.000	Vesicles Paraspeckle	794	1	siRNA-IMPa4-25 PSF-A488 IMPa4-A546 DAPI 8C2-siRNA-IMP-a2-a4 V2.00	0	29+. siRNA-IMPa4-25 PSF-A488 DAPI IMPa4-A546_x_TileScan_001 (Stage 24 of 49)	00-yakgVYU5Gj27pmnEcDGriR
0	um	Cell	0.000	1.000	Vesicles Paraspeckle	795	2	siRNA-IMPa4-25 PSF-A488 IMPa4-A546 DAPI 8C2-siRNA-IMP-a2-a4 V2.00	0	29+. siRNA-IMPa4-25 PSF-A488 DAPI IMPa4-A546_x_TileScan_001 (Stage 24 of 49)	00-yakgVYU5Gj27pmnEcDGriR
0	um	Cell	0.000	1.000	Vesicles Paraspeckle	796	3	siRNA-IMPa4-25 PSF-A488 IMPa4-A546 DAPI 8C2-siRNA-IMP-a2-a4 V2.00	0	29+. siRNA-IMPa4-25 PSF-A488 DAPI IMPa4-A546_x_TileScan_001 (Stage 24 of 49)	00-yakgVYU5Gj27pmnEcDGriR
0.324374	um	Cell	0.000	1.000	Vesicles Paraspeckle	797	4	siRNA-IMPa4-25 PSF-A488 IMPa4-A546 DAPI 8C2-siRNA-IMP-a2-a4 V2.00	0	29+. siRNA-IMPa4-25 PSF-A488 DAPI IMPa4-A546_x_TileScan_001 (Stage 24 of 49)	00-yakgVYU5Gj27pmnEcDGriR
0	um	Cell	0.000	1.000	Vesicles Paraspeckle	798	5	siRNA-IMPa4-25 PSF-A488 IMPa4-A546 DAPI 8C2-siRNA-IMP-a2-a4 V2.00	0	29+. siRNA-IMPa4-25 PSF-A488 DAPI IMPa4-A546_x_TileScan_001 (Stage 24 of 49)	00-yakgVYU5Gj27pmnEcDGriR
0	um	Cell	0.000	1.000	Vesicles Paraspeckle	799	6	siRNA-IMPa4-25 PSF-A488 IMPa4-A546 DAPI 8C2-siRNA-IMP-a2-a4 V2.00	0	29+. siRNA-IMPa4-25 PSF-A488 DAPI IMPa4-A546_x_TileScan_001 (Stage 24 of 49)	00-yakgVYU5Gj27pmnEcDGriR
0.775791	um	Cell	0.000	1.000	Vesicles Paraspeckle	800	7	siRNA-IMPa4-25 PSF-A488 IMPa4-A546 DAPI 8C2-siRNA-IMP-a2-a4 V2.00	0	29+. siRNA-IMPa4-25 PSF-A488 DAPI IMPa4-A546_x_TileScan_001 (Stage 24 of 49)	00-yakgVYU5Gj27pmnEcDGriR
0	um	Cell	0.000	1.000	Vesicles Paraspeckle	801	8	siRNA-IMPa4-25 PSF-A488 IMPa4-A546 DAPI 8C2-siRNA-IMP-a2-a4 V2.00	0	29+. siRNA-IMPa4-25 PSF-A488 DAPI IMPa4-A546_x_TileScan_001 (Stage 24 of 49)	00-yakgVYU5Gj27pmnEcDGriR
0	um	Cell	0.000	1.000	Vesicles Paraspeckle	802	9	siRNA-IMPa4-25 PSF-A488 IMPa4-A546 DAPI 8C2-siRNA-IMP-a2-a4 V2.00	0	29+. siRNA-IMPa4-25 PSF-A488 DAPI IMPa4-A546_x_TileScan_001 (Stage 24 of 49)	00-yakgVYU5Gj27pmnEcDGriR
0	um	Cell	0.000	1.000	Vesicles Paraspeckle	803	10	siRNA-IMPa4-25 PSF-A488 IMPa4-A546 DAPI 8C2-siRNA-IMP-a2-a4 V2.00	0	29+. siRNA-IMPa4-25 PSF-A488 DAPI IMPa4-A546_x_TileScan_001 (Stage 24 of 49)	00-yakgVYU5Gj27pmnEcDGriR
0	um	Cell	0.000	1.000	Vesicles Paraspeckle	804	11	siRNA-IMPa4-25 PSF-A488 IMPa4-A546 DAPI 8C2-siRNA-IMP-a2-a4 V2.00	0	29+. siRNA-IMPa4-25 PSF-A488 DAPI IMPa4-A546_x_TileScan_001 (Stage 24 of 49)	00-yakgVYU5Gj27pmnEcDGriR
0	um	Cell	0.000	1.000	Vesicles Paraspeckle	805	12	siRNA-IMPa4-25 PSF-A488 IMPa4-A546 DAPI 8C2-siRNA-IMP-a2-a4 V2.00	0	29+. siRNA-IMPa4-25 PSF-A488 DAPI IMPa4-A546_x_TileScan_001 (Stage 24 of 49)	00-yakgVYU5Gj27pmnEcDGriR
0	um	Cell	0.000	1.000	Vesicles Paraspeckle	806	13	siRNA-IMPa4-25 PSF-A488 IMPa4-A546 DAPI 8C2-siRNA-IMP-a2-a4 V2.00	0	29+. siRNA-IMPa4-25 PSF-A488 DAPI IMPa4-A546_x_TileScan_001 (Stage 24 of 49)	00-yakgVYU5Gj27pmnEcDGriR
0	um	Cell	0.000	1.000	Vesicles Paraspeckle	807	14	siRNA-IMPa4-25 PSF-A488 IMPa4-A546 DAPI 8C2-siRNA-IMP-a2-a4 V2.00	0	29+. siRNA-IMPa4-25 PSF-A488 DAPI IMPa4-A546_x_TileScan_001 (Stage 24 of 49)	00-yakgVYU5Gj27pmnEcDGriR
0	um	Cell	0.000	1.000	Vesicles Paraspeckle	808	15	siRNA-IMPa4-25 PSF-A488 IMPa4-A546 DAPI 8C2-siRNA-IMP-a2-a4 V2.00	0	29+. siRNA-IMPa4-25 PSF-A488 DAPI IMPa4-A546_x_TileScan_001 (Stage 24 of 49)	00-yakgVYU5Gj27pmnEcDGriR
0	um	Cell	0.000	1.000	Vesicles Paraspeckle	809	0	siRNA-IMPa4-25 PSF-A488 IMPa4-A546 DAPI 8C2-siRNA-IMP-a2-a4 V2.00	0	29+. siRNA-IMPa4-25 PSF-A488 DAPI IMPa4-A546_y_TileScan_001 (Stage 25 of 49)	00-tthuB9CwcX53Q7D6KeJ5p4
0	um	Cell	0.000	1.000	Vesicles Paraspeckle	810	1	siRNA-IMPa4-25 PSF-A488 IMPa4-A546 DAPI 8C2-siRNA-IMP-a2-a4 V2.00	0	29+. siRNA-IMPa4-25 PSF-A488 DAPI IMPa4-A546_y_TileScan_001 (Stage 25 of 49)	00-tthuB9CwcX53Q7D6KeJ5p4
0	um	Cell	0.000	1.000	Vesicles Paraspeckle	811	2	siRNA-IMPa4-25 PSF-A488 IMPa4-A546 DAPI 8C2-siRNA-IMP-a2-a4 V2.00	0	29+. siRNA-IMPa4-25 PSF-A488 DAPI IMPa4-A546_y_TileScan_001 (Stage 25 of 49)	00-tthuB9CwcX53Q7D6KeJ5p4
0	um	Cell	0.000	1.000	Vesicles Paraspeckle	812	3	siRNA-IMPa4-25 PSF-A488 IMPa4-A546 DAPI 8C2-siRNA-IMP-a2-a4 V2.00	0	29+. siRNA-IMPa4-25 PSF-A488 DAPI IMPa4-A546_y_TileScan_001 (Stage 25 of 49)	00-tthuB9CwcX53Q7D6KeJ5p4
0.0885716	um	Cell	0.000	1.000	Vesicles Paraspeckle	813	4	siRNA-IMPa4-25 PSF-A488 IMPa4-A546 DAPI 8C2-siRNA-IMP-a2-a4 V2.00	0	29+. siRNA-IMPa4-25 PSF-A488 DAPI IMPa4-A546_y_TileScan_001 (Stage 25 of 49)	00-tthuB9CwcX53Q7D6KeJ5p4
0.299596	um	Cell	0.000	1.000	Vesicles Paraspeckle	814	5	siRNA-IMPa4-25 PSF-A488 IMPa4-A546 DAPI 8C2-siRNA-IMP-a2-a4 V2.00	0	29+. siRNA-IMPa4-25 PSF-A488 DAPI IMPa4-A546_y_TileScan_001 (Stage 25 of 49)	00-tthuB9CwcX53Q7D6KeJ5p4
0	um	Cell	0.000	1.000	Vesicles Paraspeckle	815	6	siRNA-IMPa4-25 PSF-A488 IMPa4-A546 DAPI 8C2-siRNA-IMP-a2-a4 V2.00	0	29+. siRNA-IMPa4-25 PSF-A488 DAPI IMPa4-A546_y_TileScan_001 (Stage 25 of 49)	00-tthuB9CwcX53Q7D6KeJ5p4
0	um	Cell	0.000	1.000	Vesicles Paraspeckle	816	7	siRNA-IMPa4-25 PSF-A488 IMPa4-A546 DAPI 8C2-siRNA-IMP-a2-a4 V2.00	0	29+. siRNA-IMPa4-25 PSF-A488 DAPI IMPa4-A546_y_TileScan_001 (Stage 25 of 49)	00-tthuB9CwcX53Q7D6KeJ5p4
0	um	Cell	0.000	1.000	Vesicles Paraspeckle	817	8	siRNA-IMPa4-25 PSF-A488 IMPa4-A546 DAPI 8C2-siRNA-IMP-a2-a4 V2.00	0	29+. siRNA-IMPa4-25 PSF-A488 DAPI IMPa4-A546_y_TileScan_001 (Stage 25 of 49)	00-tthuB9CwcX53Q7D6KeJ5p4
0	um	Cell	0.000	1.000	Vesicles Paraspeckle	818	9	siRNA-IMPa4-25 PSF-A488 IMPa4-A546 DAPI 8C2-siRNA-IMP-a2-a4 V2.00	0	29+. siRNA-IMPa4-25 PSF-A488 DAPI IMPa4-A546_y_TileScan_001 (Stage 25 of 49)	00-tthuB9CwcX53Q7D6KeJ5p4
0	um	Cell	0.000	1.000	Vesicles Paraspeckle	819	10	siRNA-IMPa4-25 PSF-A488 IMPa4-A546 DAPI 8C2-siRNA-IMP-a2-a4 V2.00	0	29+. siRNA-IMPa4-25 PSF-A488 DAPI IMPa4-A546_y_TileScan_001 (Stage 25 of 49)	00-tthuB9CwcX53Q7D6KeJ5p4
0	um	Cell	0.000	1.000	Vesicles Paraspeckle	820	11	siRNA-IMPa4-25 PSF-A488 IMPa4-A546 DAPI 8C2-siRNA-IMP-a2-a4 V2.00	0	29+. siRNA-IMPa4-25 PSF-A488 DAPI IMPa4-A546_y_TileScan_001 (Stage 25 of 49)	00-tthuB9CwcX53Q7D6KeJ5p4
0	um	Cell	0.000	1.000	Vesicles Paraspeckle	821	12	siRNA-IMPa4-25 PSF-A488 IMPa4-A546 DAPI 8C2-siRNA-IMP-a2-a4 V2.00	0	29+. siRNA-IMPa4-25 PSF-A488 DAPI IMPa4-A546_y_TileScan_001 (Stage 25 of 49)	00-tthuB9CwcX53Q7D6KeJ5p4
0	um	Cell	0.000	1.000	Vesicles Paraspeckle	822	13	siRNA-IMPa4-25 PSF-A488 IMPa4-A546 DAPI 8C2-siRNA-IMP-a2-a4 V2.00	0	29+. siRNA-IMPa4-25 PSF-A488 DAPI IMPa4-A546_y_TileScan_001 (Stage 25 of 49)	00-tthuB9CwcX53Q7D6KeJ5p4
0	um	Cell	0.000	1.000	Vesicles Paraspeckle	823	14	siRNA-IMPa4-25 PSF-A488 IMPa4-A546 DAPI 8C2-siRNA-IMP-a2-a4 V2.00	0	29+. siRNA-IMPa4-25 PSF-A488 DAPI IMPa4-A546_y_TileScan_001 (Stage 25 of 49)	00-tthuB9CwcX53Q7D6KeJ5p4
0	um	Cell	0.000	1.000	Vesicles Paraspeckle	824	15	siRNA-IMPa4-25 PSF-A488 IMPa4-A546 DAPI 8C2-siRNA-IMP-a2-a4 V2.00	0	29+. siRNA-IMPa4-25 PSF-A488 DAPI IMPa4-A546_y_TileScan_001 (Stage 25 of 49)	00-tthuB9CwcX53Q7D6KeJ5p4
0.365984	um	Cell	0.000	1.000	Vesicles Paraspeckle	825	16	siRNA-IMPa4-25 PSF-A488 IMPa4-A546 DAPI 8C2-siRNA-IMP-a2-a4 V2.00	0	29+. siRNA-IMPa4-25 PSF-A488 DAPI IMPa4-A546_y_TileScan_001 (Stage 25 of 49)	00-tthuB9CwcX53Q7D6KeJ5p4
0.370485	um	Cell	0.000	1.000	Vesicles Paraspeckle	826	17	siRNA-IMPa4-25 PSF-A488 IMPa4-A546 DAPI 8C2-siRNA-IMP-a2-a4 V2.00	0	29+. siRNA-IMPa4-25 PSF-A488 DAPI IMPa4-A546_y_TileScan_001 (Stage 25 of 49)	00-tthuB9CwcX53Q7D6KeJ5p4
0	um	Cell	0.000	1.000	Vesicles Paraspeckle	827	18	siRNA-IMPa4-25 PSF-A488 IMPa4-A546 DAPI 8C2-siRNA-IMP-a2-a4 V2.00	0	29+. siRNA-IMPa4-25 PSF-A488 DAPI IMPa4-A546_y_TileScan_001 (Stage 25 of 49)	00-tthuB9CwcX53Q7D6KeJ5p4
0	um	Cell	0.000	1.000	Vesicles Paraspeckle	828	0	siRNA-IMPa4-25 PSF-A488 IMPa4-A546 DAPI 8C2-siRNA-IMP-a2-a4 V2.00	0	29+. siRNA-IMPa4-25 PSF-A488 DAPI IMPa4-A546_z_TileScan_001 (Stage 26 of 49)	00-CaTAmkS8b7HoGWUyWTyZTc
0	um	Cell	0.000	1.000	Vesicles Paraspeckle	829	1	siRNA-IMPa4-25 PSF-A488 IMPa4-A546 DAPI 8C2-siRNA-IMP-a2-a4 V2.00	0	29+. siRNA-IMPa4-25 PSF-A488 DAPI IMPa4-A546_z_TileScan_001 (Stage 26 of 49)	00-CaTAmkS8b7HoGWUyWTyZTc
0	um	Cell	0.000	1.000	Vesicles Paraspeckle	830	2	siRNA-IMPa4-25 PSF-A488 IMPa4-A546 DAPI 8C2-siRNA-IMP-a2-a4 V2.00	0	29+. siRNA-IMPa4-25 PSF-A488 DAPI IMPa4-A546_z_TileScan_001 (Stage 26 of 49)	00-CaTAmkS8b7HoGWUyWTyZTc
0	um	Cell	0.000	1.000	Vesicles Paraspeckle	831	3	siRNA-IMPa4-25 PSF-A488 IMPa4-A546 DAPI 8C2-siRNA-IMP-a2-a4 V2.00	0	29+. siRNA-IMPa4-25 PSF-A488 DAPI IMPa4-A546_z_TileScan_001 (Stage 26 of 49)	00-CaTAmkS8b7HoGWUyWTyZTc
0.0889691	um	Cell	0.000	1.000	Vesicles Paraspeckle	832	4	siRNA-IMPa4-25 PSF-A488 IMPa4-A546 DAPI 8C2-siRNA-IMP-a2-a4 V2.00	0	29+. siRNA-IMPa4-25 PSF-A488 DAPI IMPa4-A546_z_TileScan_001 (Stage 26 of 49)	00-CaTAmkS8b7HoGWUyWTyZTc
0.308947	um	Cell	0.000	1.000	Vesicles Paraspeckle	833	5	siRNA-IMPa4-25 PSF-A488 IMPa4-A546 DAPI 8C2-siRNA-IMP-a2-a4 V2.00	0	29+. siRNA-IMPa4-25 PSF-A488 DAPI IMPa4-A546_z_TileScan_001 (Stage 26 of 49)	00-CaTAmkS8b7HoGWUyWTyZTc
0	um	Cell	0.000	1.000	Vesicles Paraspeckle	834	6	siRNA-IMPa4-25 PSF-A488 IMPa4-A546 DAPI 8C2-siRNA-IMP-a2-a4 V2.00	0	29+. siRNA-IMPa4-25 PSF-A488 DAPI IMPa4-A546_z_TileScan_001 (Stage 26 of 49)	00-CaTAmkS8b7HoGWUyWTyZTc
0	um	Cell	0.000	1.000	Vesicles Paraspeckle	835	7	siRNA-IMPa4-25 PSF-A488 IMPa4-A546 DAPI 8C2-siRNA-IMP-a2-a4 V2.00	0	29+. siRNA-IMPa4-25 PSF-A488 DAPI IMPa4-A546_z_TileScan_001 (Stage 26 of 49)	00-CaTAmkS8b7HoGWUyWTyZTc
0	um	Cell	0.000	1.000	Vesicles Paraspeckle	836	8	siRNA-IMPa4-25 PSF-A488 IMPa4-A546 DAPI 8C2-siRNA-IMP-a2-a4 V2.00	0	29+. siRNA-IMPa4-25 PSF-A488 DAPI IMPa4-A546_z_TileScan_001 (Stage 26 of 49)	00-CaTAmkS8b7HoGWUyWTyZTc
0	um	Cell	0.000	1.000	Vesicles Paraspeckle	837	9	siRNA-IMPa4-25 PSF-A488 IMPa4-A546 DAPI 8C2-siRNA-IMP-a2-a4 V2.00	0	29+. siRNA-IMPa4-25 PSF-A488 DAPI IMPa4-A546_z_TileScan_001 (Stage 26 of 49)	00-CaTAmkS8b7HoGWUyWTyZTc
0	um	Cell	0.000	1.000	Vesicles Paraspeckle	838	10	siRNA-IMPa4-25 PSF-A488 IMPa4-A546 DAPI 8C2-siRNA-IMP-a2-a4 V2.00	0	29+. siRNA-IMPa4-25 PSF-A488 DAPI IMPa4-A546_z_TileScan_001 (Stage 26 of 49)	00-CaTAmkS8b7HoGWUyWTyZTc
0.268173	um	Cell	0.000	1.000	Vesicles Paraspeckle	839	11	siRNA-IMPa4-25 PSF-A488 IMPa4-A546 DAPI 8C2-siRNA-IMP-a2-a4 V2.00	0	29+. siRNA-IMPa4-25 PSF-A488 DAPI IMPa4-A546_z_TileScan_001 (Stage 26 of 49)	00-CaTAmkS8b7HoGWUyWTyZTc
0	um	Cell	0.000	1.000	Vesicles Paraspeckle	840	12	siRNA-IMPa4-25 PSF-A488 IMPa4-A546 DAPI 8C2-siRNA-IMP-a2-a4 V2.00	0	29+. siRNA-IMPa4-25 PSF-A488 DAPI IMPa4-A546_z_TileScan_001 (Stage 26 of 49)	00-CaTAmkS8b7HoGWUyWTyZTc
0	um	Cell	0.000	1.000	Vesicles Paraspeckle	841	13	siRNA-IMPa4-25 PSF-A488 IMPa4-A546 DAPI 8C2-siRNA-IMP-a2-a4 V2.00	0	29+. siRNA-IMPa4-25 PSF-A488 DAPI IMPa4-A546_z_TileScan_001 (Stage 26 of 49)	00-CaTAmkS8b7HoGWUyWTyZTc
0	um	Cell	0.000	1.000	Vesicles Paraspeckle	842	14	siRNA-IMPa4-25 PSF-A488 IMPa4-A546 DAPI 8C2-siRNA-IMP-a2-a4 V2.00	0	29+. siRNA-IMPa4-25 PSF-A488 DAPI IMPa4-A546_z_TileScan_001 (Stage 26 of 49)	00-CaTAmkS8b7HoGWUyWTyZTc
0	um	Cell	0.000	1.000	Vesicles Paraspeckle	843	15	siRNA-IMPa4-25 PSF-A488 IMPa4-A546 DAPI 8C2-siRNA-IMP-a2-a4 V2.00	0	29+. siRNA-IMPa4-25 PSF-A488 DAPI IMPa4-A546_z_TileScan_001 (Stage 26 of 49)	00-CaTAmkS8b7HoGWUyWTyZTc
0	um	Cell	0.000	1.000	Vesicles Paraspeckle	844	16	siRNA-IMPa4-25 PSF-A488 IMPa4-A546 DAPI 8C2-siRNA-IMP-a2-a4 V2.00	0	29+. siRNA-IMPa4-25 PSF-A488 DAPI IMPa4-A546_z_TileScan_001 (Stage 26 of 49)	00-CaTAmkS8b7HoGWUyWTyZTc
0	um	Cell	0.000	1.000	Vesicles Paraspeckle	845	17	siRNA-IMPa4-25 PSF-A488 IMPa4-A546 DAPI 8C2-siRNA-IMP-a2-a4 V2.00	0	29+. siRNA-IMPa4-25 PSF-A488 DAPI IMPa4-A546_z_TileScan_001 (Stage 26 of 49)	00-CaTAmkS8b7HoGWUyWTyZTc
0	um	Cell	0.000	1.000	Vesicles Paraspeckle	846	18	siRNA-IMPa4-25 PSF-A488 IMPa4-A546 DAPI 8C2-siRNA-IMP-a2-a4 V2.00	0	29+. siRNA-IMPa4-25 PSF-A488 DAPI IMPa4-A546_z_TileScan_001 (Stage 26 of 49)	00-CaTAmkS8b7HoGWUyWTyZTc
0	um	Cell	0.000	1.000	Vesicles Paraspeckle	847	19	siRNA-IMPa4-25 PSF-A488 IMPa4-A546 DAPI 8C2-siRNA-IMP-a2-a4 V2.00	0	29+. siRNA-IMPa4-25 PSF-A488 DAPI IMPa4-A546_z_TileScan_001 (Stage 26 of 49)	00-CaTAmkS8b7HoGWUyWTyZTc
0	um	Cell	0.000	1.000	Vesicles Paraspeckle	848	20	siRNA-IMPa4-25 PSF-A488 IMPa4-A546 DAPI 8C2-siRNA-IMP-a2-a4 V2.00	0	29+. siRNA-IMPa4-25 PSF-A488 DAPI IMPa4-A546_z_TileScan_001 (Stage 26 of 49)	00-CaTAmkS8b7HoGWUyWTyZTc
0	um	Cell	0.000	1.000	Vesicles Paraspeckle	849	21	siRNA-IMPa4-25 PSF-A488 IMPa4-A546 DAPI 8C2-siRNA-IMP-a2-a4 V2.00	0	29+. siRNA-IMPa4-25 PSF-A488 DAPI IMPa4-A546_z_TileScan_001 (Stage 26 of 49)	00-CaTAmkS8b7HoGWUyWTyZTc
