# Supplementary material for: Development of a pipeline for automated, high-throughput analysis of paraspeckle proteins reveals specific roles for importin α proteins
Source: Sci Rep. 2017 Feb 27;7:43323. doi: 10.1038/srep43323 (PMC5379994; doi:10.1038/srep43323)
Supplement: Supplementary Dataset SD1-K [file srep43323-s13.zip › I8P/8C2-siRNA-IMPa4-PSF/_/siRNA-IMPa4-25 PSF-A488 IMPa4-A546 DAPI 8C2-siRNA-IMP-a2-a4 V2.00_Statistics/siRNA-IMPa4-25 PSF-A488 IMPa4-A546 DAPI 8C2-siRNA-IMP-a2-a4 V2.00_Cell_Ellipsoid_Axis_Length_B.csv]

Cell Ellipsoid Axis Length B
====================
Value	Unit	Category	Birth [s]	Death [s]	ID	OriginalID	Original Component Name	Original Component ID	Original Image Name	Original Image ID
5.20037	um	Cell	0.000	1.000	0	0	siRNA-IMPa4-25 PSF-A488 IMPa4-A546 DAPI 8C2-siRNA-IMP-a2-a4 V2.00	0	29+. siRNA-IMPa4-25 PSF-A488 DAPI IMPa4-A546_a_TileScan_001 (Stage 1 of 49)	00-CUv3Hf7aw6r33zaH6JokPK
5.32265	um	Cell	0.000	1.000	1	1	siRNA-IMPa4-25 PSF-A488 IMPa4-A546 DAPI 8C2-siRNA-IMP-a2-a4 V2.00	0	29+. siRNA-IMPa4-25 PSF-A488 DAPI IMPa4-A546_a_TileScan_001 (Stage 1 of 49)	00-CUv3Hf7aw6r33zaH6JokPK
15.3808	um	Cell	0.000	1.000	2	2	siRNA-IMPa4-25 PSF-A488 IMPa4-A546 DAPI 8C2-siRNA-IMP-a2-a4 V2.00	0	29+. siRNA-IMPa4-25 PSF-A488 DAPI IMPa4-A546_a_TileScan_001 (Stage 1 of 49)	00-CUv3Hf7aw6r33zaH6JokPK
4.82721	um	Cell	0.000	1.000	3	3	siRNA-IMPa4-25 PSF-A488 IMPa4-A546 DAPI 8C2-siRNA-IMP-a2-a4 V2.00	0	29+. siRNA-IMPa4-25 PSF-A488 DAPI IMPa4-A546_a_TileScan_001 (Stage 1 of 49)	00-CUv3Hf7aw6r33zaH6JokPK
16.4317	um	Cell	0.000	1.000	4	4	siRNA-IMPa4-25 PSF-A488 IMPa4-A546 DAPI 8C2-siRNA-IMP-a2-a4 V2.00	0	29+. siRNA-IMPa4-25 PSF-A488 DAPI IMPa4-A546_a_TileScan_001 (Stage 1 of 49)	00-CUv3Hf7aw6r33zaH6JokPK
6.39464	um	Cell	0.000	1.000	5	5	siRNA-IMPa4-25 PSF-A488 IMPa4-A546 DAPI 8C2-siRNA-IMP-a2-a4 V2.00	0	29+. siRNA-IMPa4-25 PSF-A488 DAPI IMPa4-A546_a_TileScan_001 (Stage 1 of 49)	00-CUv3Hf7aw6r33zaH6JokPK
10.1025	um	Cell	0.000	1.000	6	6	siRNA-IMPa4-25 PSF-A488 IMPa4-A546 DAPI 8C2-siRNA-IMP-a2-a4 V2.00	0	29+. siRNA-IMPa4-25 PSF-A488 DAPI IMPa4-A546_a_TileScan_001 (Stage 1 of 49)	00-CUv3Hf7aw6r33zaH6JokPK
3.71167	um	Cell	0.000	1.000	7	7	siRNA-IMPa4-25 PSF-A488 IMPa4-A546 DAPI 8C2-siRNA-IMP-a2-a4 V2.00	0	29+. siRNA-IMPa4-25 PSF-A488 DAPI IMPa4-A546_a_TileScan_001 (Stage 1 of 49)	00-CUv3Hf7aw6r33zaH6JokPK
8.37322	um	Cell	0.000	1.000	8	8	siRNA-IMPa4-25 PSF-A488 IMPa4-A546 DAPI 8C2-siRNA-IMP-a2-a4 V2.00	0	29+. siRNA-IMPa4-25 PSF-A488 DAPI IMPa4-A546_a_TileScan_001 (Stage 1 of 49)	00-CUv3Hf7aw6r33zaH6JokPK
13.1045	um	Cell	0.000	1.000	9	9	siRNA-IMPa4-25 PSF-A488 IMPa4-A546 DAPI 8C2-siRNA-IMP-a2-a4 V2.00	0	29+. siRNA-IMPa4-25 PSF-A488 DAPI IMPa4-A546_a_TileScan_001 (Stage 1 of 49)	00-CUv3Hf7aw6r33zaH6JokPK
9.08437	um	Cell	0.000	1.000	10	10	siRNA-IMPa4-25 PSF-A488 IMPa4-A546 DAPI 8C2-siRNA-IMP-a2-a4 V2.00	0	29+. siRNA-IMPa4-25 PSF-A488 DAPI IMPa4-A546_a_TileScan_001 (Stage 1 of 49)	00-CUv3Hf7aw6r33zaH6JokPK
9.26326	um	Cell	0.000	1.000	11	11	siRNA-IMPa4-25 PSF-A488 IMPa4-A546 DAPI 8C2-siRNA-IMP-a2-a4 V2.00	0	29+. siRNA-IMPa4-25 PSF-A488 DAPI IMPa4-A546_a_TileScan_001 (Stage 1 of 49)	00-CUv3Hf7aw6r33zaH6JokPK
11.2076	um	Cell	0.000	1.000	12	12	siRNA-IMPa4-25 PSF-A488 IMPa4-A546 DAPI 8C2-siRNA-IMP-a2-a4 V2.00	0	29+. siRNA-IMPa4-25 PSF-A488 DAPI IMPa4-A546_a_TileScan_001 (Stage 1 of 49)	00-CUv3Hf7aw6r33zaH6JokPK
7.57621	um	Cell	0.000	1.000	13	13	siRNA-IMPa4-25 PSF-A488 IMPa4-A546 DAPI 8C2-siRNA-IMP-a2-a4 V2.00	0	29+. siRNA-IMPa4-25 PSF-A488 DAPI IMPa4-A546_a_TileScan_001 (Stage 1 of 49)	00-CUv3Hf7aw6r33zaH6JokPK
13.4245	um	Cell	0.000	1.000	14	14	siRNA-IMPa4-25 PSF-A488 IMPa4-A546 DAPI 8C2-siRNA-IMP-a2-a4 V2.00	0	29+. siRNA-IMPa4-25 PSF-A488 DAPI IMPa4-A546_a_TileScan_001 (Stage 1 of 49)	00-CUv3Hf7aw6r33zaH6JokPK
4.73738	um	Cell	0.000	1.000	15	15	siRNA-IMPa4-25 PSF-A488 IMPa4-A546 DAPI 8C2-siRNA-IMP-a2-a4 V2.00	0	29+. siRNA-IMPa4-25 PSF-A488 DAPI IMPa4-A546_a_TileScan_001 (Stage 1 of 49)	00-CUv3Hf7aw6r33zaH6JokPK
8.97156	um	Cell	0.000	1.000	16	16	siRNA-IMPa4-25 PSF-A488 IMPa4-A546 DAPI 8C2-siRNA-IMP-a2-a4 V2.00	0	29+. siRNA-IMPa4-25 PSF-A488 DAPI IMPa4-A546_a_TileScan_001 (Stage 1 of 49)	00-CUv3Hf7aw6r33zaH6JokPK
4.57991	um	Cell	0.000	1.000	17	17	siRNA-IMPa4-25 PSF-A488 IMPa4-A546 DAPI 8C2-siRNA-IMP-a2-a4 V2.00	0	29+. siRNA-IMPa4-25 PSF-A488 DAPI IMPa4-A546_a_TileScan_001 (Stage 1 of 49)	00-CUv3Hf7aw6r33zaH6JokPK
9.6678	um	Cell	0.000	1.000	18	18	siRNA-IMPa4-25 PSF-A488 IMPa4-A546 DAPI 8C2-siRNA-IMP-a2-a4 V2.00	0	29+. siRNA-IMPa4-25 PSF-A488 DAPI IMPa4-A546_a_TileScan_001 (Stage 1 of 49)	00-CUv3Hf7aw6r33zaH6JokPK
11.0879	um	Cell	0.000	1.000	19	19	siRNA-IMPa4-25 PSF-A488 IMPa4-A546 DAPI 8C2-siRNA-IMP-a2-a4 V2.00	0	29+. siRNA-IMPa4-25 PSF-A488 DAPI IMPa4-A546_a_TileScan_001 (Stage 1 of 49)	00-CUv3Hf7aw6r33zaH6JokPK
6.48011	um	Cell	0.000	1.000	20	20	siRNA-IMPa4-25 PSF-A488 IMPa4-A546 DAPI 8C2-siRNA-IMP-a2-a4 V2.00	0	29+. siRNA-IMPa4-25 PSF-A488 DAPI IMPa4-A546_a_TileScan_001 (Stage 1 of 49)	00-CUv3Hf7aw6r33zaH6JokPK
5.56974	um	Cell	0.000	1.000	21	21	siRNA-IMPa4-25 PSF-A488 IMPa4-A546 DAPI 8C2-siRNA-IMP-a2-a4 V2.00	0	29+. siRNA-IMPa4-25 PSF-A488 DAPI IMPa4-A546_a_TileScan_001 (Stage 1 of 49)	00-CUv3Hf7aw6r33zaH6JokPK
3.65743	um	Cell	0.000	1.000	22	0	siRNA-IMPa4-25 PSF-A488 IMPa4-A546 DAPI 8C2-siRNA-IMP-a2-a4 V2.00	0	29+. siRNA-IMPa4-25 PSF-A488 DAPI IMPa4-A546_aa_TileScan_001 (Stage 27 of 49)	00-v5sqPnWzDxKmtTUgoegQp
8.85591	um	Cell	0.000	1.000	23	1	siRNA-IMPa4-25 PSF-A488 IMPa4-A546 DAPI 8C2-siRNA-IMP-a2-a4 V2.00	0	29+. siRNA-IMPa4-25 PSF-A488 DAPI IMPa4-A546_aa_TileScan_001 (Stage 27 of 49)	00-v5sqPnWzDxKmtTUgoegQp
5.7869	um	Cell	0.000	1.000	24	2	siRNA-IMPa4-25 PSF-A488 IMPa4-A546 DAPI 8C2-siRNA-IMP-a2-a4 V2.00	0	29+. siRNA-IMPa4-25 PSF-A488 DAPI IMPa4-A546_aa_TileScan_001 (Stage 27 of 49)	00-v5sqPnWzDxKmtTUgoegQp
3.92846	um	Cell	0.000	1.000	25	3	siRNA-IMPa4-25 PSF-A488 IMPa4-A546 DAPI 8C2-siRNA-IMP-a2-a4 V2.00	0	29+. siRNA-IMPa4-25 PSF-A488 DAPI IMPa4-A546_aa_TileScan_001 (Stage 27 of 49)	00-v5sqPnWzDxKmtTUgoegQp
11.266	um	Cell	0.000	1.000	26	4	siRNA-IMPa4-25 PSF-A488 IMPa4-A546 DAPI 8C2-siRNA-IMP-a2-a4 V2.00	0	29+. siRNA-IMPa4-25 PSF-A488 DAPI IMPa4-A546_aa_TileScan_001 (Stage 27 of 49)	00-v5sqPnWzDxKmtTUgoegQp
4.45546	um	Cell	0.000	1.000	27	5	siRNA-IMPa4-25 PSF-A488 IMPa4-A546 DAPI 8C2-siRNA-IMP-a2-a4 V2.00	0	29+. siRNA-IMPa4-25 PSF-A488 DAPI IMPa4-A546_aa_TileScan_001 (Stage 27 of 49)	00-v5sqPnWzDxKmtTUgoegQp
10.6068	um	Cell	0.000	1.000	28	6	siRNA-IMPa4-25 PSF-A488 IMPa4-A546 DAPI 8C2-siRNA-IMP-a2-a4 V2.00	0	29+. siRNA-IMPa4-25 PSF-A488 DAPI IMPa4-A546_aa_TileScan_001 (Stage 27 of 49)	00-v5sqPnWzDxKmtTUgoegQp
9.68713	um	Cell	0.000	1.000	29	7	siRNA-IMPa4-25 PSF-A488 IMPa4-A546 DAPI 8C2-siRNA-IMP-a2-a4 V2.00	0	29+. siRNA-IMPa4-25 PSF-A488 DAPI IMPa4-A546_aa_TileScan_001 (Stage 27 of 49)	00-v5sqPnWzDxKmtTUgoegQp
8.66039	um	Cell	0.000	1.000	30	8	siRNA-IMPa4-25 PSF-A488 IMPa4-A546 DAPI 8C2-siRNA-IMP-a2-a4 V2.00	0	29+. siRNA-IMPa4-25 PSF-A488 DAPI IMPa4-A546_aa_TileScan_001 (Stage 27 of 49)	00-v5sqPnWzDxKmtTUgoegQp
8.96638	um	Cell	0.000	1.000	31	9	siRNA-IMPa4-25 PSF-A488 IMPa4-A546 DAPI 8C2-siRNA-IMP-a2-a4 V2.00	0	29+. siRNA-IMPa4-25 PSF-A488 DAPI IMPa4-A546_aa_TileScan_001 (Stage 27 of 49)	00-v5sqPnWzDxKmtTUgoegQp
9.96842	um	Cell	0.000	1.000	32	10	siRNA-IMPa4-25 PSF-A488 IMPa4-A546 DAPI 8C2-siRNA-IMP-a2-a4 V2.00	0	29+. siRNA-IMPa4-25 PSF-A488 DAPI IMPa4-A546_aa_TileScan_001 (Stage 27 of 49)	00-v5sqPnWzDxKmtTUgoegQp
16.8528	um	Cell	0.000	1.000	33	0	siRNA-IMPa4-25 PSF-A488 IMPa4-A546 DAPI 8C2-siRNA-IMP-a2-a4 V2.00	0	29+. siRNA-IMPa4-25 PSF-A488 DAPI IMPa4-A546_ab_TileScan_001 (Stage 28 of 49)	00-8etHzzaPZFDQeHkq4mPG5j
15.6151	um	Cell	0.000	1.000	34	1	siRNA-IMPa4-25 PSF-A488 IMPa4-A546 DAPI 8C2-siRNA-IMP-a2-a4 V2.00	0	29+. siRNA-IMPa4-25 PSF-A488 DAPI IMPa4-A546_ab_TileScan_001 (Stage 28 of 49)	00-8etHzzaPZFDQeHkq4mPG5j
11.4231	um	Cell	0.000	1.000	35	2	siRNA-IMPa4-25 PSF-A488 IMPa4-A546 DAPI 8C2-siRNA-IMP-a2-a4 V2.00	0	29+. siRNA-IMPa4-25 PSF-A488 DAPI IMPa4-A546_ab_TileScan_001 (Stage 28 of 49)	00-8etHzzaPZFDQeHkq4mPG5j
7.08948	um	Cell	0.000	1.000	36	3	siRNA-IMPa4-25 PSF-A488 IMPa4-A546 DAPI 8C2-siRNA-IMP-a2-a4 V2.00	0	29+. siRNA-IMPa4-25 PSF-A488 DAPI IMPa4-A546_ab_TileScan_001 (Stage 28 of 49)	00-8etHzzaPZFDQeHkq4mPG5j
5.78588	um	Cell	0.000	1.000	37	4	siRNA-IMPa4-25 PSF-A488 IMPa4-A546 DAPI 8C2-siRNA-IMP-a2-a4 V2.00	0	29+. siRNA-IMPa4-25 PSF-A488 DAPI IMPa4-A546_ab_TileScan_001 (Stage 28 of 49)	00-8etHzzaPZFDQeHkq4mPG5j
11.8731	um	Cell	0.000	1.000	38	5	siRNA-IMPa4-25 PSF-A488 IMPa4-A546 DAPI 8C2-siRNA-IMP-a2-a4 V2.00	0	29+. siRNA-IMPa4-25 PSF-A488 DAPI IMPa4-A546_ab_TileScan_001 (Stage 28 of 49)	00-8etHzzaPZFDQeHkq4mPG5j
12.5913	um	Cell	0.000	1.000	39	6	siRNA-IMPa4-25 PSF-A488 IMPa4-A546 DAPI 8C2-siRNA-IMP-a2-a4 V2.00	0	29+. siRNA-IMPa4-25 PSF-A488 DAPI IMPa4-A546_ab_TileScan_001 (Stage 28 of 49)	00-8etHzzaPZFDQeHkq4mPG5j
11.3053	um	Cell	0.000	1.000	40	7	siRNA-IMPa4-25 PSF-A488 IMPa4-A546 DAPI 8C2-siRNA-IMP-a2-a4 V2.00	0	29+. siRNA-IMPa4-25 PSF-A488 DAPI IMPa4-A546_ab_TileScan_001 (Stage 28 of 49)	00-8etHzzaPZFDQeHkq4mPG5j
6.84663	um	Cell	0.000	1.000	41	8	siRNA-IMPa4-25 PSF-A488 IMPa4-A546 DAPI 8C2-siRNA-IMP-a2-a4 V2.00	0	29+. siRNA-IMPa4-25 PSF-A488 DAPI IMPa4-A546_ab_TileScan_001 (Stage 28 of 49)	00-8etHzzaPZFDQeHkq4mPG5j
12.7989	um	Cell	0.000	1.000	42	9	siRNA-IMPa4-25 PSF-A488 IMPa4-A546 DAPI 8C2-siRNA-IMP-a2-a4 V2.00	0	29+. siRNA-IMPa4-25 PSF-A488 DAPI IMPa4-A546_ab_TileScan_001 (Stage 28 of 49)	00-8etHzzaPZFDQeHkq4mPG5j
11.1521	um	Cell	0.000	1.000	43	10	siRNA-IMPa4-25 PSF-A488 IMPa4-A546 DAPI 8C2-siRNA-IMP-a2-a4 V2.00	0	29+. siRNA-IMPa4-25 PSF-A488 DAPI IMPa4-A546_ab_TileScan_001 (Stage 28 of 49)	00-8etHzzaPZFDQeHkq4mPG5j
9.54563	um	Cell	0.000	1.000	44	11	siRNA-IMPa4-25 PSF-A488 IMPa4-A546 DAPI 8C2-siRNA-IMP-a2-a4 V2.00	0	29+. siRNA-IMPa4-25 PSF-A488 DAPI IMPa4-A546_ab_TileScan_001 (Stage 28 of 49)	00-8etHzzaPZFDQeHkq4mPG5j
11.5654	um	Cell	0.000	1.000	45	12	siRNA-IMPa4-25 PSF-A488 IMPa4-A546 DAPI 8C2-siRNA-IMP-a2-a4 V2.00	0	29+. siRNA-IMPa4-25 PSF-A488 DAPI IMPa4-A546_ab_TileScan_001 (Stage 28 of 49)	00-8etHzzaPZFDQeHkq4mPG5j
10.42	um	Cell	0.000	1.000	46	13	siRNA-IMPa4-25 PSF-A488 IMPa4-A546 DAPI 8C2-siRNA-IMP-a2-a4 V2.00	0	29+. siRNA-IMPa4-25 PSF-A488 DAPI IMPa4-A546_ab_TileScan_001 (Stage 28 of 49)	00-8etHzzaPZFDQeHkq4mPG5j
17.7392	um	Cell	0.000	1.000	47	14	siRNA-IMPa4-25 PSF-A488 IMPa4-A546 DAPI 8C2-siRNA-IMP-a2-a4 V2.00	0	29+. siRNA-IMPa4-25 PSF-A488 DAPI IMPa4-A546_ab_TileScan_001 (Stage 28 of 49)	00-8etHzzaPZFDQeHkq4mPG5j
9.13895	um	Cell	0.000	1.000	48	15	siRNA-IMPa4-25 PSF-A488 IMPa4-A546 DAPI 8C2-siRNA-IMP-a2-a4 V2.00	0	29+. siRNA-IMPa4-25 PSF-A488 DAPI IMPa4-A546_ab_TileScan_001 (Stage 28 of 49)	00-8etHzzaPZFDQeHkq4mPG5j
4.05226	um	Cell	0.000	1.000	49	16	siRNA-IMPa4-25 PSF-A488 IMPa4-A546 DAPI 8C2-siRNA-IMP-a2-a4 V2.00	0	29+. siRNA-IMPa4-25 PSF-A488 DAPI IMPa4-A546_ab_TileScan_001 (Stage 28 of 49)	00-8etHzzaPZFDQeHkq4mPG5j
11.0777	um	Cell	0.000	1.000	50	17	siRNA-IMPa4-25 PSF-A488 IMPa4-A546 DAPI 8C2-siRNA-IMP-a2-a4 V2.00	0	29+. siRNA-IMPa4-25 PSF-A488 DAPI IMPa4-A546_ab_TileScan_001 (Stage 28 of 49)	00-8etHzzaPZFDQeHkq4mPG5j
16.7286	um	Cell	0.000	1.000	51	0	siRNA-IMPa4-25 PSF-A488 IMPa4-A546 DAPI 8C2-siRNA-IMP-a2-a4 V2.00	0	29+. siRNA-IMPa4-25 PSF-A488 DAPI IMPa4-A546_ac_TileScan_001 (Stage 29 of 49)	00-6cWpPyxcFeoVeokNTPA8kQ
6.77876	um	Cell	0.000	1.000	52	1	siRNA-IMPa4-25 PSF-A488 IMPa4-A546 DAPI 8C2-siRNA-IMP-a2-a4 V2.00	0	29+. siRNA-IMPa4-25 PSF-A488 DAPI IMPa4-A546_ac_TileScan_001 (Stage 29 of 49)	00-6cWpPyxcFeoVeokNTPA8kQ
7.71129	um	Cell	0.000	1.000	53	2	siRNA-IMPa4-25 PSF-A488 IMPa4-A546 DAPI 8C2-siRNA-IMP-a2-a4 V2.00	0	29+. siRNA-IMPa4-25 PSF-A488 DAPI IMPa4-A546_ac_TileScan_001 (Stage 29 of 49)	00-6cWpPyxcFeoVeokNTPA8kQ
9.99687	um	Cell	0.000	1.000	54	3	siRNA-IMPa4-25 PSF-A488 IMPa4-A546 DAPI 8C2-siRNA-IMP-a2-a4 V2.00	0	29+. siRNA-IMPa4-25 PSF-A488 DAPI IMPa4-A546_ac_TileScan_001 (Stage 29 of 49)	00-6cWpPyxcFeoVeokNTPA8kQ
11.5006	um	Cell	0.000	1.000	55	4	siRNA-IMPa4-25 PSF-A488 IMPa4-A546 DAPI 8C2-siRNA-IMP-a2-a4 V2.00	0	29+. siRNA-IMPa4-25 PSF-A488 DAPI IMPa4-A546_ac_TileScan_001 (Stage 29 of 49)	00-6cWpPyxcFeoVeokNTPA8kQ
6.79498	um	Cell	0.000	1.000	56	5	siRNA-IMPa4-25 PSF-A488 IMPa4-A546 DAPI 8C2-siRNA-IMP-a2-a4 V2.00	0	29+. siRNA-IMPa4-25 PSF-A488 DAPI IMPa4-A546_ac_TileScan_001 (Stage 29 of 49)	00-6cWpPyxcFeoVeokNTPA8kQ
12.6517	um	Cell	0.000	1.000	57	6	siRNA-IMPa4-25 PSF-A488 IMPa4-A546 DAPI 8C2-siRNA-IMP-a2-a4 V2.00	0	29+. siRNA-IMPa4-25 PSF-A488 DAPI IMPa4-A546_ac_TileScan_001 (Stage 29 of 49)	00-6cWpPyxcFeoVeokNTPA8kQ
8.05896	um	Cell	0.000	1.000	58	7	siRNA-IMPa4-25 PSF-A488 IMPa4-A546 DAPI 8C2-siRNA-IMP-a2-a4 V2.00	0	29+. siRNA-IMPa4-25 PSF-A488 DAPI IMPa4-A546_ac_TileScan_001 (Stage 29 of 49)	00-6cWpPyxcFeoVeokNTPA8kQ
9.92119	um	Cell	0.000	1.000	59	8	siRNA-IMPa4-25 PSF-A488 IMPa4-A546 DAPI 8C2-siRNA-IMP-a2-a4 V2.00	0	29+. siRNA-IMPa4-25 PSF-A488 DAPI IMPa4-A546_ac_TileScan_001 (Stage 29 of 49)	00-6cWpPyxcFeoVeokNTPA8kQ
9.49968	um	Cell	0.000	1.000	60	9	siRNA-IMPa4-25 PSF-A488 IMPa4-A546 DAPI 8C2-siRNA-IMP-a2-a4 V2.00	0	29+. siRNA-IMPa4-25 PSF-A488 DAPI IMPa4-A546_ac_TileScan_001 (Stage 29 of 49)	00-6cWpPyxcFeoVeokNTPA8kQ
6.76612	um	Cell	0.000	1.000	61	10	siRNA-IMPa4-25 PSF-A488 IMPa4-A546 DAPI 8C2-siRNA-IMP-a2-a4 V2.00	0	29+. siRNA-IMPa4-25 PSF-A488 DAPI IMPa4-A546_ac_TileScan_001 (Stage 29 of 49)	00-6cWpPyxcFeoVeokNTPA8kQ
14.5434	um	Cell	0.000	1.000	62	11	siRNA-IMPa4-25 PSF-A488 IMPa4-A546 DAPI 8C2-siRNA-IMP-a2-a4 V2.00	0	29+. siRNA-IMPa4-25 PSF-A488 DAPI IMPa4-A546_ac_TileScan_001 (Stage 29 of 49)	00-6cWpPyxcFeoVeokNTPA8kQ
9.06781	um	Cell	0.000	1.000	63	12	siRNA-IMPa4-25 PSF-A488 IMPa4-A546 DAPI 8C2-siRNA-IMP-a2-a4 V2.00	0	29+. siRNA-IMPa4-25 PSF-A488 DAPI IMPa4-A546_ac_TileScan_001 (Stage 29 of 49)	00-6cWpPyxcFeoVeokNTPA8kQ
14.9624	um	Cell	0.000	1.000	64	13	siRNA-IMPa4-25 PSF-A488 IMPa4-A546 DAPI 8C2-siRNA-IMP-a2-a4 V2.00	0	29+. siRNA-IMPa4-25 PSF-A488 DAPI IMPa4-A546_ac_TileScan_001 (Stage 29 of 49)	00-6cWpPyxcFeoVeokNTPA8kQ
5.08436	um	Cell	0.000	1.000	65	14	siRNA-IMPa4-25 PSF-A488 IMPa4-A546 DAPI 8C2-siRNA-IMP-a2-a4 V2.00	0	29+. siRNA-IMPa4-25 PSF-A488 DAPI IMPa4-A546_ac_TileScan_001 (Stage 29 of 49)	00-6cWpPyxcFeoVeokNTPA8kQ
5.89789	um	Cell	0.000	1.000	66	15	siRNA-IMPa4-25 PSF-A488 IMPa4-A546 DAPI 8C2-siRNA-IMP-a2-a4 V2.00	0	29+. siRNA-IMPa4-25 PSF-A488 DAPI IMPa4-A546_ac_TileScan_001 (Stage 29 of 49)	00-6cWpPyxcFeoVeokNTPA8kQ
13.1952	um	Cell	0.000	1.000	67	16	siRNA-IMPa4-25 PSF-A488 IMPa4-A546 DAPI 8C2-siRNA-IMP-a2-a4 V2.00	0	29+. siRNA-IMPa4-25 PSF-A488 DAPI IMPa4-A546_ac_TileScan_001 (Stage 29 of 49)	00-6cWpPyxcFeoVeokNTPA8kQ
11.5503	um	Cell	0.000	1.000	68	17	siRNA-IMPa4-25 PSF-A488 IMPa4-A546 DAPI 8C2-siRNA-IMP-a2-a4 V2.00	0	29+. siRNA-IMPa4-25 PSF-A488 DAPI IMPa4-A546_ac_TileScan_001 (Stage 29 of 49)	00-6cWpPyxcFeoVeokNTPA8kQ
10.1832	um	Cell	0.000	1.000	69	0	siRNA-IMPa4-25 PSF-A488 IMPa4-A546 DAPI 8C2-siRNA-IMP-a2-a4 V2.00	0	29+. siRNA-IMPa4-25 PSF-A488 DAPI IMPa4-A546_ad_TileScan_001 (Stage 30 of 49)	00-Agy8JwbM7zW9Cm2HTyJFp
10.5719	um	Cell	0.000	1.000	70	1	siRNA-IMPa4-25 PSF-A488 IMPa4-A546 DAPI 8C2-siRNA-IMP-a2-a4 V2.00	0	29+. siRNA-IMPa4-25 PSF-A488 DAPI IMPa4-A546_ad_TileScan_001 (Stage 30 of 49)	00-Agy8JwbM7zW9Cm2HTyJFp
15.4759	um	Cell	0.000	1.000	71	2	siRNA-IMPa4-25 PSF-A488 IMPa4-A546 DAPI 8C2-siRNA-IMP-a2-a4 V2.00	0	29+. siRNA-IMPa4-25 PSF-A488 DAPI IMPa4-A546_ad_TileScan_001 (Stage 30 of 49)	00-Agy8JwbM7zW9Cm2HTyJFp
15.9209	um	Cell	0.000	1.000	72	3	siRNA-IMPa4-25 PSF-A488 IMPa4-A546 DAPI 8C2-siRNA-IMP-a2-a4 V2.00	0	29+. siRNA-IMPa4-25 PSF-A488 DAPI IMPa4-A546_ad_TileScan_001 (Stage 30 of 49)	00-Agy8JwbM7zW9Cm2HTyJFp
4.88622	um	Cell	0.000	1.000	73	4	siRNA-IMPa4-25 PSF-A488 IMPa4-A546 DAPI 8C2-siRNA-IMP-a2-a4 V2.00	0	29+. siRNA-IMPa4-25 PSF-A488 DAPI IMPa4-A546_ad_TileScan_001 (Stage 30 of 49)	00-Agy8JwbM7zW9Cm2HTyJFp
11.9467	um	Cell	0.000	1.000	74	5	siRNA-IMPa4-25 PSF-A488 IMPa4-A546 DAPI 8C2-siRNA-IMP-a2-a4 V2.00	0	29+. siRNA-IMPa4-25 PSF-A488 DAPI IMPa4-A546_ad_TileScan_001 (Stage 30 of 49)	00-Agy8JwbM7zW9Cm2HTyJFp
9.93506	um	Cell	0.000	1.000	75	6	siRNA-IMPa4-25 PSF-A488 IMPa4-A546 DAPI 8C2-siRNA-IMP-a2-a4 V2.00	0	29+. siRNA-IMPa4-25 PSF-A488 DAPI IMPa4-A546_ad_TileScan_001 (Stage 30 of 49)	00-Agy8JwbM7zW9Cm2HTyJFp
7.09891	um	Cell	0.000	1.000	76	7	siRNA-IMPa4-25 PSF-A488 IMPa4-A546 DAPI 8C2-siRNA-IMP-a2-a4 V2.00	0	29+. siRNA-IMPa4-25 PSF-A488 DAPI IMPa4-A546_ad_TileScan_001 (Stage 30 of 49)	00-Agy8JwbM7zW9Cm2HTyJFp
9.49704	um	Cell	0.000	1.000	77	8	siRNA-IMPa4-25 PSF-A488 IMPa4-A546 DAPI 8C2-siRNA-IMP-a2-a4 V2.00	0	29+. siRNA-IMPa4-25 PSF-A488 DAPI IMPa4-A546_ad_TileScan_001 (Stage 30 of 49)	00-Agy8JwbM7zW9Cm2HTyJFp
6.03451	um	Cell	0.000	1.000	78	9	siRNA-IMPa4-25 PSF-A488 IMPa4-A546 DAPI 8C2-siRNA-IMP-a2-a4 V2.00	0	29+. siRNA-IMPa4-25 PSF-A488 DAPI IMPa4-A546_ad_TileScan_001 (Stage 30 of 49)	00-Agy8JwbM7zW9Cm2HTyJFp
8.43578	um	Cell	0.000	1.000	79	10	siRNA-IMPa4-25 PSF-A488 IMPa4-A546 DAPI 8C2-siRNA-IMP-a2-a4 V2.00	0	29+. siRNA-IMPa4-25 PSF-A488 DAPI IMPa4-A546_ad_TileScan_001 (Stage 30 of 49)	00-Agy8JwbM7zW9Cm2HTyJFp
11.2921	um	Cell	0.000	1.000	80	11	siRNA-IMPa4-25 PSF-A488 IMPa4-A546 DAPI 8C2-siRNA-IMP-a2-a4 V2.00	0	29+. siRNA-IMPa4-25 PSF-A488 DAPI IMPa4-A546_ad_TileScan_001 (Stage 30 of 49)	00-Agy8JwbM7zW9Cm2HTyJFp
13.5558	um	Cell	0.000	1.000	81	12	siRNA-IMPa4-25 PSF-A488 IMPa4-A546 DAPI 8C2-siRNA-IMP-a2-a4 V2.00	0	29+. siRNA-IMPa4-25 PSF-A488 DAPI IMPa4-A546_ad_TileScan_001 (Stage 30 of 49)	00-Agy8JwbM7zW9Cm2HTyJFp
8.95607	um	Cell	0.000	1.000	82	13	siRNA-IMPa4-25 PSF-A488 IMPa4-A546 DAPI 8C2-siRNA-IMP-a2-a4 V2.00	0	29+. siRNA-IMPa4-25 PSF-A488 DAPI IMPa4-A546_ad_TileScan_001 (Stage 30 of 49)	00-Agy8JwbM7zW9Cm2HTyJFp
5.1109	um	Cell	0.000	1.000	83	14	siRNA-IMPa4-25 PSF-A488 IMPa4-A546 DAPI 8C2-siRNA-IMP-a2-a4 V2.00	0	29+. siRNA-IMPa4-25 PSF-A488 DAPI IMPa4-A546_ad_TileScan_001 (Stage 30 of 49)	00-Agy8JwbM7zW9Cm2HTyJFp
12.1895	um	Cell	0.000	1.000	84	15	siRNA-IMPa4-25 PSF-A488 IMPa4-A546 DAPI 8C2-siRNA-IMP-a2-a4 V2.00	0	29+. siRNA-IMPa4-25 PSF-A488 DAPI IMPa4-A546_ad_TileScan_001 (Stage 30 of 49)	00-Agy8JwbM7zW9Cm2HTyJFp
11.962	um	Cell	0.000	1.000	85	16	siRNA-IMPa4-25 PSF-A488 IMPa4-A546 DAPI 8C2-siRNA-IMP-a2-a4 V2.00	0	29+. siRNA-IMPa4-25 PSF-A488 DAPI IMPa4-A546_ad_TileScan_001 (Stage 30 of 49)	00-Agy8JwbM7zW9Cm2HTyJFp
8.64104	um	Cell	0.000	1.000	86	17	siRNA-IMPa4-25 PSF-A488 IMPa4-A546 DAPI 8C2-siRNA-IMP-a2-a4 V2.00	0	29+. siRNA-IMPa4-25 PSF-A488 DAPI IMPa4-A546_ad_TileScan_001 (Stage 30 of 49)	00-Agy8JwbM7zW9Cm2HTyJFp
9.5673	um	Cell	0.000	1.000	87	18	siRNA-IMPa4-25 PSF-A488 IMPa4-A546 DAPI 8C2-siRNA-IMP-a2-a4 V2.00	0	29+. siRNA-IMPa4-25 PSF-A488 DAPI IMPa4-A546_ad_TileScan_001 (Stage 30 of 49)	00-Agy8JwbM7zW9Cm2HTyJFp
6.41904	um	Cell	0.000	1.000	88	0	siRNA-IMPa4-25 PSF-A488 IMPa4-A546 DAPI 8C2-siRNA-IMP-a2-a4 V2.00	0	29+. siRNA-IMPa4-25 PSF-A488 DAPI IMPa4-A546_ae_TileScan_001 (Stage 31 of 49)	00-bD6MqugVoTLMoXDn8vqntG
9.88634	um	Cell	0.000	1.000	89	1	siRNA-IMPa4-25 PSF-A488 IMPa4-A546 DAPI 8C2-siRNA-IMP-a2-a4 V2.00	0	29+. siRNA-IMPa4-25 PSF-A488 DAPI IMPa4-A546_ae_TileScan_001 (Stage 31 of 49)	00-bD6MqugVoTLMoXDn8vqntG
12.9108	um	Cell	0.000	1.000	90	2	siRNA-IMPa4-25 PSF-A488 IMPa4-A546 DAPI 8C2-siRNA-IMP-a2-a4 V2.00	0	29+. siRNA-IMPa4-25 PSF-A488 DAPI IMPa4-A546_ae_TileScan_001 (Stage 31 of 49)	00-bD6MqugVoTLMoXDn8vqntG
11.5955	um	Cell	0.000	1.000	91	3	siRNA-IMPa4-25 PSF-A488 IMPa4-A546 DAPI 8C2-siRNA-IMP-a2-a4 V2.00	0	29+. siRNA-IMPa4-25 PSF-A488 DAPI IMPa4-A546_ae_TileScan_001 (Stage 31 of 49)	00-bD6MqugVoTLMoXDn8vqntG
7.51325	um	Cell	0.000	1.000	92	4	siRNA-IMPa4-25 PSF-A488 IMPa4-A546 DAPI 8C2-siRNA-IMP-a2-a4 V2.00	0	29+. siRNA-IMPa4-25 PSF-A488 DAPI IMPa4-A546_ae_TileScan_001 (Stage 31 of 49)	00-bD6MqugVoTLMoXDn8vqntG
9.83324	um	Cell	0.000	1.000	93	5	siRNA-IMPa4-25 PSF-A488 IMPa4-A546 DAPI 8C2-siRNA-IMP-a2-a4 V2.00	0	29+. siRNA-IMPa4-25 PSF-A488 DAPI IMPa4-A546_ae_TileScan_001 (Stage 31 of 49)	00-bD6MqugVoTLMoXDn8vqntG
8.23235	um	Cell	0.000	1.000	94	6	siRNA-IMPa4-25 PSF-A488 IMPa4-A546 DAPI 8C2-siRNA-IMP-a2-a4 V2.00	0	29+. siRNA-IMPa4-25 PSF-A488 DAPI IMPa4-A546_ae_TileScan_001 (Stage 31 of 49)	00-bD6MqugVoTLMoXDn8vqntG
5.89153	um	Cell	0.000	1.000	95	7	siRNA-IMPa4-25 PSF-A488 IMPa4-A546 DAPI 8C2-siRNA-IMP-a2-a4 V2.00	0	29+. siRNA-IMPa4-25 PSF-A488 DAPI IMPa4-A546_ae_TileScan_001 (Stage 31 of 49)	00-bD6MqugVoTLMoXDn8vqntG
9.08751	um	Cell	0.000	1.000	96	8	siRNA-IMPa4-25 PSF-A488 IMPa4-A546 DAPI 8C2-siRNA-IMP-a2-a4 V2.00	0	29+. siRNA-IMPa4-25 PSF-A488 DAPI IMPa4-A546_ae_TileScan_001 (Stage 31 of 49)	00-bD6MqugVoTLMoXDn8vqntG
10.7919	um	Cell	0.000	1.000	97	9	siRNA-IMPa4-25 PSF-A488 IMPa4-A546 DAPI 8C2-siRNA-IMP-a2-a4 V2.00	0	29+. siRNA-IMPa4-25 PSF-A488 DAPI IMPa4-A546_ae_TileScan_001 (Stage 31 of 49)	00-bD6MqugVoTLMoXDn8vqntG
4.19147	um	Cell	0.000	1.000	98	10	siRNA-IMPa4-25 PSF-A488 IMPa4-A546 DAPI 8C2-siRNA-IMP-a2-a4 V2.00	0	29+. siRNA-IMPa4-25 PSF-A488 DAPI IMPa4-A546_ae_TileScan_001 (Stage 31 of 49)	00-bD6MqugVoTLMoXDn8vqntG
10.8639	um	Cell	0.000	1.000	99	11	siRNA-IMPa4-25 PSF-A488 IMPa4-A546 DAPI 8C2-siRNA-IMP-a2-a4 V2.00	0	29+. siRNA-IMPa4-25 PSF-A488 DAPI IMPa4-A546_ae_TileScan_001 (Stage 31 of 49)	00-bD6MqugVoTLMoXDn8vqntG
4.32964	um	Cell	0.000	1.000	100	12	siRNA-IMPa4-25 PSF-A488 IMPa4-A546 DAPI 8C2-siRNA-IMP-a2-a4 V2.00	0	29+. siRNA-IMPa4-25 PSF-A488 DAPI IMPa4-A546_ae_TileScan_001 (Stage 31 of 49)	00-bD6MqugVoTLMoXDn8vqntG
6.73202	um	Cell	0.000	1.000	101	13	siRNA-IMPa4-25 PSF-A488 IMPa4-A546 DAPI 8C2-siRNA-IMP-a2-a4 V2.00	0	29+. siRNA-IMPa4-25 PSF-A488 DAPI IMPa4-A546_ae_TileScan_001 (Stage 31 of 49)	00-bD6MqugVoTLMoXDn8vqntG
4.07799	um	Cell	0.000	1.000	102	0	siRNA-IMPa4-25 PSF-A488 IMPa4-A546 DAPI 8C2-siRNA-IMP-a2-a4 V2.00	0	29+. siRNA-IMPa4-25 PSF-A488 DAPI IMPa4-A546_af_TileScan_001 (Stage 32 of 49)	00-VgYY7aJp9SYFrUxri9MsqL
10.0263	um	Cell	0.000	1.000	103	1	siRNA-IMPa4-25 PSF-A488 IMPa4-A546 DAPI 8C2-siRNA-IMP-a2-a4 V2.00	0	29+. siRNA-IMPa4-25 PSF-A488 DAPI IMPa4-A546_af_TileScan_001 (Stage 32 of 49)	00-VgYY7aJp9SYFrUxri9MsqL
5.60642	um	Cell	0.000	1.000	104	2	siRNA-IMPa4-25 PSF-A488 IMPa4-A546 DAPI 8C2-siRNA-IMP-a2-a4 V2.00	0	29+. siRNA-IMPa4-25 PSF-A488 DAPI IMPa4-A546_af_TileScan_001 (Stage 32 of 49)	00-VgYY7aJp9SYFrUxri9MsqL
8.20102	um	Cell	0.000	1.000	105	3	siRNA-IMPa4-25 PSF-A488 IMPa4-A546 DAPI 8C2-siRNA-IMP-a2-a4 V2.00	0	29+. siRNA-IMPa4-25 PSF-A488 DAPI IMPa4-A546_af_TileScan_001 (Stage 32 of 49)	00-VgYY7aJp9SYFrUxri9MsqL
7.10534	um	Cell	0.000	1.000	106	4	siRNA-IMPa4-25 PSF-A488 IMPa4-A546 DAPI 8C2-siRNA-IMP-a2-a4 V2.00	0	29+. siRNA-IMPa4-25 PSF-A488 DAPI IMPa4-A546_af_TileScan_001 (Stage 32 of 49)	00-VgYY7aJp9SYFrUxri9MsqL
20.5258	um	Cell	0.000	1.000	107	5	siRNA-IMPa4-25 PSF-A488 IMPa4-A546 DAPI 8C2-siRNA-IMP-a2-a4 V2.00	0	29+. siRNA-IMPa4-25 PSF-A488 DAPI IMPa4-A546_af_TileScan_001 (Stage 32 of 49)	00-VgYY7aJp9SYFrUxri9MsqL
11.6214	um	Cell	0.000	1.000	108	6	siRNA-IMPa4-25 PSF-A488 IMPa4-A546 DAPI 8C2-siRNA-IMP-a2-a4 V2.00	0	29+. siRNA-IMPa4-25 PSF-A488 DAPI IMPa4-A546_af_TileScan_001 (Stage 32 of 49)	00-VgYY7aJp9SYFrUxri9MsqL
10.3766	um	Cell	0.000	1.000	109	7	siRNA-IMPa4-25 PSF-A488 IMPa4-A546 DAPI 8C2-siRNA-IMP-a2-a4 V2.00	0	29+. siRNA-IMPa4-25 PSF-A488 DAPI IMPa4-A546_af_TileScan_001 (Stage 32 of 49)	00-VgYY7aJp9SYFrUxri9MsqL
8.83216	um	Cell	0.000	1.000	110	8	siRNA-IMPa4-25 PSF-A488 IMPa4-A546 DAPI 8C2-siRNA-IMP-a2-a4 V2.00	0	29+. siRNA-IMPa4-25 PSF-A488 DAPI IMPa4-A546_af_TileScan_001 (Stage 32 of 49)	00-VgYY7aJp9SYFrUxri9MsqL
12.7989	um	Cell	0.000	1.000	111	9	siRNA-IMPa4-25 PSF-A488 IMPa4-A546 DAPI 8C2-siRNA-IMP-a2-a4 V2.00	0	29+. siRNA-IMPa4-25 PSF-A488 DAPI IMPa4-A546_af_TileScan_001 (Stage 32 of 49)	00-VgYY7aJp9SYFrUxri9MsqL
11.6475	um	Cell	0.000	1.000	112	10	siRNA-IMPa4-25 PSF-A488 IMPa4-A546 DAPI 8C2-siRNA-IMP-a2-a4 V2.00	0	29+. siRNA-IMPa4-25 PSF-A488 DAPI IMPa4-A546_af_TileScan_001 (Stage 32 of 49)	00-VgYY7aJp9SYFrUxri9MsqL
11.1671	um	Cell	0.000	1.000	113	11	siRNA-IMPa4-25 PSF-A488 IMPa4-A546 DAPI 8C2-siRNA-IMP-a2-a4 V2.00	0	29+. siRNA-IMPa4-25 PSF-A488 DAPI IMPa4-A546_af_TileScan_001 (Stage 32 of 49)	00-VgYY7aJp9SYFrUxri9MsqL
10.7272	um	Cell	0.000	1.000	114	12	siRNA-IMPa4-25 PSF-A488 IMPa4-A546 DAPI 8C2-siRNA-IMP-a2-a4 V2.00	0	29+. siRNA-IMPa4-25 PSF-A488 DAPI IMPa4-A546_af_TileScan_001 (Stage 32 of 49)	00-VgYY7aJp9SYFrUxri9MsqL
9.78735	um	Cell	0.000	1.000	115	13	siRNA-IMPa4-25 PSF-A488 IMPa4-A546 DAPI 8C2-siRNA-IMP-a2-a4 V2.00	0	29+. siRNA-IMPa4-25 PSF-A488 DAPI IMPa4-A546_af_TileScan_001 (Stage 32 of 49)	00-VgYY7aJp9SYFrUxri9MsqL
8.41476	um	Cell	0.000	1.000	116	14	siRNA-IMPa4-25 PSF-A488 IMPa4-A546 DAPI 8C2-siRNA-IMP-a2-a4 V2.00	0	29+. siRNA-IMPa4-25 PSF-A488 DAPI IMPa4-A546_af_TileScan_001 (Stage 32 of 49)	00-VgYY7aJp9SYFrUxri9MsqL
7.35432	um	Cell	0.000	1.000	117	15	siRNA-IMPa4-25 PSF-A488 IMPa4-A546 DAPI 8C2-siRNA-IMP-a2-a4 V2.00	0	29+. siRNA-IMPa4-25 PSF-A488 DAPI IMPa4-A546_af_TileScan_001 (Stage 32 of 49)	00-VgYY7aJp9SYFrUxri9MsqL
16.8997	um	Cell	0.000	1.000	118	16	siRNA-IMPa4-25 PSF-A488 IMPa4-A546 DAPI 8C2-siRNA-IMP-a2-a4 V2.00	0	29+. siRNA-IMPa4-25 PSF-A488 DAPI IMPa4-A546_af_TileScan_001 (Stage 32 of 49)	00-VgYY7aJp9SYFrUxri9MsqL
4.54856	um	Cell	0.000	1.000	119	17	siRNA-IMPa4-25 PSF-A488 IMPa4-A546 DAPI 8C2-siRNA-IMP-a2-a4 V2.00	0	29+. siRNA-IMPa4-25 PSF-A488 DAPI IMPa4-A546_af_TileScan_001 (Stage 32 of 49)	00-VgYY7aJp9SYFrUxri9MsqL
6.68338	um	Cell	0.000	1.000	120	18	siRNA-IMPa4-25 PSF-A488 IMPa4-A546 DAPI 8C2-siRNA-IMP-a2-a4 V2.00	0	29+. siRNA-IMPa4-25 PSF-A488 DAPI IMPa4-A546_af_TileScan_001 (Stage 32 of 49)	00-VgYY7aJp9SYFrUxri9MsqL
11.8167	um	Cell	0.000	1.000	121	19	siRNA-IMPa4-25 PSF-A488 IMPa4-A546 DAPI 8C2-siRNA-IMP-a2-a4 V2.00	0	29+. siRNA-IMPa4-25 PSF-A488 DAPI IMPa4-A546_af_TileScan_001 (Stage 32 of 49)	00-VgYY7aJp9SYFrUxri9MsqL
6.57803	um	Cell	0.000	1.000	122	20	siRNA-IMPa4-25 PSF-A488 IMPa4-A546 DAPI 8C2-siRNA-IMP-a2-a4 V2.00	0	29+. siRNA-IMPa4-25 PSF-A488 DAPI IMPa4-A546_af_TileScan_001 (Stage 32 of 49)	00-VgYY7aJp9SYFrUxri9MsqL
13.8373	um	Cell	0.000	1.000	123	0	siRNA-IMPa4-25 PSF-A488 IMPa4-A546 DAPI 8C2-siRNA-IMP-a2-a4 V2.00	0	29+. siRNA-IMPa4-25 PSF-A488 DAPI IMPa4-A546_ag_TileScan_001 (Stage 33 of 49)	00-oryFiQcYV9TSCVeciam8Jd
4.06409	um	Cell	0.000	1.000	124	1	siRNA-IMPa4-25 PSF-A488 IMPa4-A546 DAPI 8C2-siRNA-IMP-a2-a4 V2.00	0	29+. siRNA-IMPa4-25 PSF-A488 DAPI IMPa4-A546_ag_TileScan_001 (Stage 33 of 49)	00-oryFiQcYV9TSCVeciam8Jd
7.29582	um	Cell	0.000	1.000	125	2	siRNA-IMPa4-25 PSF-A488 IMPa4-A546 DAPI 8C2-siRNA-IMP-a2-a4 V2.00	0	29+. siRNA-IMPa4-25 PSF-A488 DAPI IMPa4-A546_ag_TileScan_001 (Stage 33 of 49)	00-oryFiQcYV9TSCVeciam8Jd
12.0276	um	Cell	0.000	1.000	126	3	siRNA-IMPa4-25 PSF-A488 IMPa4-A546 DAPI 8C2-siRNA-IMP-a2-a4 V2.00	0	29+. siRNA-IMPa4-25 PSF-A488 DAPI IMPa4-A546_ag_TileScan_001 (Stage 33 of 49)	00-oryFiQcYV9TSCVeciam8Jd
4.11262	um	Cell	0.000	1.000	127	4	siRNA-IMPa4-25 PSF-A488 IMPa4-A546 DAPI 8C2-siRNA-IMP-a2-a4 V2.00	0	29+. siRNA-IMPa4-25 PSF-A488 DAPI IMPa4-A546_ag_TileScan_001 (Stage 33 of 49)	00-oryFiQcYV9TSCVeciam8Jd
6.43032	um	Cell	0.000	1.000	128	5	siRNA-IMPa4-25 PSF-A488 IMPa4-A546 DAPI 8C2-siRNA-IMP-a2-a4 V2.00	0	29+. siRNA-IMPa4-25 PSF-A488 DAPI IMPa4-A546_ag_TileScan_001 (Stage 33 of 49)	00-oryFiQcYV9TSCVeciam8Jd
11.0071	um	Cell	0.000	1.000	129	6	siRNA-IMPa4-25 PSF-A488 IMPa4-A546 DAPI 8C2-siRNA-IMP-a2-a4 V2.00	0	29+. siRNA-IMPa4-25 PSF-A488 DAPI IMPa4-A546_ag_TileScan_001 (Stage 33 of 49)	00-oryFiQcYV9TSCVeciam8Jd
6.88171	um	Cell	0.000	1.000	130	7	siRNA-IMPa4-25 PSF-A488 IMPa4-A546 DAPI 8C2-siRNA-IMP-a2-a4 V2.00	0	29+. siRNA-IMPa4-25 PSF-A488 DAPI IMPa4-A546_ag_TileScan_001 (Stage 33 of 49)	00-oryFiQcYV9TSCVeciam8Jd
5.54143	um	Cell	0.000	1.000	131	8	siRNA-IMPa4-25 PSF-A488 IMPa4-A546 DAPI 8C2-siRNA-IMP-a2-a4 V2.00	0	29+. siRNA-IMPa4-25 PSF-A488 DAPI IMPa4-A546_ag_TileScan_001 (Stage 33 of 49)	00-oryFiQcYV9TSCVeciam8Jd
9.08468	um	Cell	0.000	1.000	132	9	siRNA-IMPa4-25 PSF-A488 IMPa4-A546 DAPI 8C2-siRNA-IMP-a2-a4 V2.00	0	29+. siRNA-IMPa4-25 PSF-A488 DAPI IMPa4-A546_ag_TileScan_001 (Stage 33 of 49)	00-oryFiQcYV9TSCVeciam8Jd
5.72117	um	Cell	0.000	1.000	133	10	siRNA-IMPa4-25 PSF-A488 IMPa4-A546 DAPI 8C2-siRNA-IMP-a2-a4 V2.00	0	29+. siRNA-IMPa4-25 PSF-A488 DAPI IMPa4-A546_ag_TileScan_001 (Stage 33 of 49)	00-oryFiQcYV9TSCVeciam8Jd
12.3946	um	Cell	0.000	1.000	134	11	siRNA-IMPa4-25 PSF-A488 IMPa4-A546 DAPI 8C2-siRNA-IMP-a2-a4 V2.00	0	29+. siRNA-IMPa4-25 PSF-A488 DAPI IMPa4-A546_ag_TileScan_001 (Stage 33 of 49)	00-oryFiQcYV9TSCVeciam8Jd
8.15008	um	Cell	0.000	1.000	135	12	siRNA-IMPa4-25 PSF-A488 IMPa4-A546 DAPI 8C2-siRNA-IMP-a2-a4 V2.00	0	29+. siRNA-IMPa4-25 PSF-A488 DAPI IMPa4-A546_ag_TileScan_001 (Stage 33 of 49)	00-oryFiQcYV9TSCVeciam8Jd
11.7374	um	Cell	0.000	1.000	136	13	siRNA-IMPa4-25 PSF-A488 IMPa4-A546 DAPI 8C2-siRNA-IMP-a2-a4 V2.00	0	29+. siRNA-IMPa4-25 PSF-A488 DAPI IMPa4-A546_ag_TileScan_001 (Stage 33 of 49)	00-oryFiQcYV9TSCVeciam8Jd
10.5639	um	Cell	0.000	1.000	137	14	siRNA-IMPa4-25 PSF-A488 IMPa4-A546 DAPI 8C2-siRNA-IMP-a2-a4 V2.00	0	29+. siRNA-IMPa4-25 PSF-A488 DAPI IMPa4-A546_ag_TileScan_001 (Stage 33 of 49)	00-oryFiQcYV9TSCVeciam8Jd
10.7302	um	Cell	0.000	1.000	138	15	siRNA-IMPa4-25 PSF-A488 IMPa4-A546 DAPI 8C2-siRNA-IMP-a2-a4 V2.00	0	29+. siRNA-IMPa4-25 PSF-A488 DAPI IMPa4-A546_ag_TileScan_001 (Stage 33 of 49)	00-oryFiQcYV9TSCVeciam8Jd
10.2768	um	Cell	0.000	1.000	139	16	siRNA-IMPa4-25 PSF-A488 IMPa4-A546 DAPI 8C2-siRNA-IMP-a2-a4 V2.00	0	29+. siRNA-IMPa4-25 PSF-A488 DAPI IMPa4-A546_ag_TileScan_001 (Stage 33 of 49)	00-oryFiQcYV9TSCVeciam8Jd
9.74745	um	Cell	0.000	1.000	140	17	siRNA-IMPa4-25 PSF-A488 IMPa4-A546 DAPI 8C2-siRNA-IMP-a2-a4 V2.00	0	29+. siRNA-IMPa4-25 PSF-A488 DAPI IMPa4-A546_ag_TileScan_001 (Stage 33 of 49)	00-oryFiQcYV9TSCVeciam8Jd
7.34694	um	Cell	0.000	1.000	141	18	siRNA-IMPa4-25 PSF-A488 IMPa4-A546 DAPI 8C2-siRNA-IMP-a2-a4 V2.00	0	29+. siRNA-IMPa4-25 PSF-A488 DAPI IMPa4-A546_ag_TileScan_001 (Stage 33 of 49)	00-oryFiQcYV9TSCVeciam8Jd
9.13533	um	Cell	0.000	1.000	142	19	siRNA-IMPa4-25 PSF-A488 IMPa4-A546 DAPI 8C2-siRNA-IMP-a2-a4 V2.00	0	29+. siRNA-IMPa4-25 PSF-A488 DAPI IMPa4-A546_ag_TileScan_001 (Stage 33 of 49)	00-oryFiQcYV9TSCVeciam8Jd
12.0067	um	Cell	0.000	1.000	143	0	siRNA-IMPa4-25 PSF-A488 IMPa4-A546 DAPI 8C2-siRNA-IMP-a2-a4 V2.00	0	29+. siRNA-IMPa4-25 PSF-A488 DAPI IMPa4-A546_ah_TileScan_001 (Stage 34 of 49)	00-CsM8TBxCQYmLryhuB4zqLC
8.61155	um	Cell	0.000	1.000	144	1	siRNA-IMPa4-25 PSF-A488 IMPa4-A546 DAPI 8C2-siRNA-IMP-a2-a4 V2.00	0	29+. siRNA-IMPa4-25 PSF-A488 DAPI IMPa4-A546_ah_TileScan_001 (Stage 34 of 49)	00-CsM8TBxCQYmLryhuB4zqLC
7.06398	um	Cell	0.000	1.000	145	2	siRNA-IMPa4-25 PSF-A488 IMPa4-A546 DAPI 8C2-siRNA-IMP-a2-a4 V2.00	0	29+. siRNA-IMPa4-25 PSF-A488 DAPI IMPa4-A546_ah_TileScan_001 (Stage 34 of 49)	00-CsM8TBxCQYmLryhuB4zqLC
9.67582	um	Cell	0.000	1.000	146	3	siRNA-IMPa4-25 PSF-A488 IMPa4-A546 DAPI 8C2-siRNA-IMP-a2-a4 V2.00	0	29+. siRNA-IMPa4-25 PSF-A488 DAPI IMPa4-A546_ah_TileScan_001 (Stage 34 of 49)	00-CsM8TBxCQYmLryhuB4zqLC
13.8733	um	Cell	0.000	1.000	147	4	siRNA-IMPa4-25 PSF-A488 IMPa4-A546 DAPI 8C2-siRNA-IMP-a2-a4 V2.00	0	29+. siRNA-IMPa4-25 PSF-A488 DAPI IMPa4-A546_ah_TileScan_001 (Stage 34 of 49)	00-CsM8TBxCQYmLryhuB4zqLC
6.64017	um	Cell	0.000	1.000	148	5	siRNA-IMPa4-25 PSF-A488 IMPa4-A546 DAPI 8C2-siRNA-IMP-a2-a4 V2.00	0	29+. siRNA-IMPa4-25 PSF-A488 DAPI IMPa4-A546_ah_TileScan_001 (Stage 34 of 49)	00-CsM8TBxCQYmLryhuB4zqLC
5.26218	um	Cell	0.000	1.000	149	6	siRNA-IMPa4-25 PSF-A488 IMPa4-A546 DAPI 8C2-siRNA-IMP-a2-a4 V2.00	0	29+. siRNA-IMPa4-25 PSF-A488 DAPI IMPa4-A546_ah_TileScan_001 (Stage 34 of 49)	00-CsM8TBxCQYmLryhuB4zqLC
3.76541	um	Cell	0.000	1.000	150	7	siRNA-IMPa4-25 PSF-A488 IMPa4-A546 DAPI 8C2-siRNA-IMP-a2-a4 V2.00	0	29+. siRNA-IMPa4-25 PSF-A488 DAPI IMPa4-A546_ah_TileScan_001 (Stage 34 of 49)	00-CsM8TBxCQYmLryhuB4zqLC
11.6574	um	Cell	0.000	1.000	151	8	siRNA-IMPa4-25 PSF-A488 IMPa4-A546 DAPI 8C2-siRNA-IMP-a2-a4 V2.00	0	29+. siRNA-IMPa4-25 PSF-A488 DAPI IMPa4-A546_ah_TileScan_001 (Stage 34 of 49)	00-CsM8TBxCQYmLryhuB4zqLC
12.1215	um	Cell	0.000	1.000	152	9	siRNA-IMPa4-25 PSF-A488 IMPa4-A546 DAPI 8C2-siRNA-IMP-a2-a4 V2.00	0	29+. siRNA-IMPa4-25 PSF-A488 DAPI IMPa4-A546_ah_TileScan_001 (Stage 34 of 49)	00-CsM8TBxCQYmLryhuB4zqLC
16.7721	um	Cell	0.000	1.000	153	10	siRNA-IMPa4-25 PSF-A488 IMPa4-A546 DAPI 8C2-siRNA-IMP-a2-a4 V2.00	0	29+. siRNA-IMPa4-25 PSF-A488 DAPI IMPa4-A546_ah_TileScan_001 (Stage 34 of 49)	00-CsM8TBxCQYmLryhuB4zqLC
8.26426	um	Cell	0.000	1.000	154	11	siRNA-IMPa4-25 PSF-A488 IMPa4-A546 DAPI 8C2-siRNA-IMP-a2-a4 V2.00	0	29+. siRNA-IMPa4-25 PSF-A488 DAPI IMPa4-A546_ah_TileScan_001 (Stage 34 of 49)	00-CsM8TBxCQYmLryhuB4zqLC
9.79207	um	Cell	0.000	1.000	155	12	siRNA-IMPa4-25 PSF-A488 IMPa4-A546 DAPI 8C2-siRNA-IMP-a2-a4 V2.00	0	29+. siRNA-IMPa4-25 PSF-A488 DAPI IMPa4-A546_ah_TileScan_001 (Stage 34 of 49)	00-CsM8TBxCQYmLryhuB4zqLC
5.39513	um	Cell	0.000	1.000	156	13	siRNA-IMPa4-25 PSF-A488 IMPa4-A546 DAPI 8C2-siRNA-IMP-a2-a4 V2.00	0	29+. siRNA-IMPa4-25 PSF-A488 DAPI IMPa4-A546_ah_TileScan_001 (Stage 34 of 49)	00-CsM8TBxCQYmLryhuB4zqLC
10.6038	um	Cell	0.000	1.000	157	14	siRNA-IMPa4-25 PSF-A488 IMPa4-A546 DAPI 8C2-siRNA-IMP-a2-a4 V2.00	0	29+. siRNA-IMPa4-25 PSF-A488 DAPI IMPa4-A546_ah_TileScan_001 (Stage 34 of 49)	00-CsM8TBxCQYmLryhuB4zqLC
9.58979	um	Cell	0.000	1.000	158	15	siRNA-IMPa4-25 PSF-A488 IMPa4-A546 DAPI 8C2-siRNA-IMP-a2-a4 V2.00	0	29+. siRNA-IMPa4-25 PSF-A488 DAPI IMPa4-A546_ah_TileScan_001 (Stage 34 of 49)	00-CsM8TBxCQYmLryhuB4zqLC
14.2807	um	Cell	0.000	1.000	159	16	siRNA-IMPa4-25 PSF-A488 IMPa4-A546 DAPI 8C2-siRNA-IMP-a2-a4 V2.00	0	29+. siRNA-IMPa4-25 PSF-A488 DAPI IMPa4-A546_ah_TileScan_001 (Stage 34 of 49)	00-CsM8TBxCQYmLryhuB4zqLC
10.6611	um	Cell	0.000	1.000	160	17	siRNA-IMPa4-25 PSF-A488 IMPa4-A546 DAPI 8C2-siRNA-IMP-a2-a4 V2.00	0	29+. siRNA-IMPa4-25 PSF-A488 DAPI IMPa4-A546_ah_TileScan_001 (Stage 34 of 49)	00-CsM8TBxCQYmLryhuB4zqLC
10.5923	um	Cell	0.000	1.000	161	0	siRNA-IMPa4-25 PSF-A488 IMPa4-A546 DAPI 8C2-siRNA-IMP-a2-a4 V2.00	0	29+. siRNA-IMPa4-25 PSF-A488 DAPI IMPa4-A546_ai_TileScan_001 (Stage 35 of 49)	00-MdgbEiJbRC8KYQkppH58Gk
8.35628	um	Cell	0.000	1.000	162	1	siRNA-IMPa4-25 PSF-A488 IMPa4-A546 DAPI 8C2-siRNA-IMP-a2-a4 V2.00	0	29+. siRNA-IMPa4-25 PSF-A488 DAPI IMPa4-A546_ai_TileScan_001 (Stage 35 of 49)	00-MdgbEiJbRC8KYQkppH58Gk
8.06529	um	Cell	0.000	1.000	163	2	siRNA-IMPa4-25 PSF-A488 IMPa4-A546 DAPI 8C2-siRNA-IMP-a2-a4 V2.00	0	29+. siRNA-IMPa4-25 PSF-A488 DAPI IMPa4-A546_ai_TileScan_001 (Stage 35 of 49)	00-MdgbEiJbRC8KYQkppH58Gk
12.8104	um	Cell	0.000	1.000	164	3	siRNA-IMPa4-25 PSF-A488 IMPa4-A546 DAPI 8C2-siRNA-IMP-a2-a4 V2.00	0	29+. siRNA-IMPa4-25 PSF-A488 DAPI IMPa4-A546_ai_TileScan_001 (Stage 35 of 49)	00-MdgbEiJbRC8KYQkppH58Gk
15.1333	um	Cell	0.000	1.000	165	4	siRNA-IMPa4-25 PSF-A488 IMPa4-A546 DAPI 8C2-siRNA-IMP-a2-a4 V2.00	0	29+. siRNA-IMPa4-25 PSF-A488 DAPI IMPa4-A546_ai_TileScan_001 (Stage 35 of 49)	00-MdgbEiJbRC8KYQkppH58Gk
10.0133	um	Cell	0.000	1.000	166	5	siRNA-IMPa4-25 PSF-A488 IMPa4-A546 DAPI 8C2-siRNA-IMP-a2-a4 V2.00	0	29+. siRNA-IMPa4-25 PSF-A488 DAPI IMPa4-A546_ai_TileScan_001 (Stage 35 of 49)	00-MdgbEiJbRC8KYQkppH58Gk
8.77334	um	Cell	0.000	1.000	167	6	siRNA-IMPa4-25 PSF-A488 IMPa4-A546 DAPI 8C2-siRNA-IMP-a2-a4 V2.00	0	29+. siRNA-IMPa4-25 PSF-A488 DAPI IMPa4-A546_ai_TileScan_001 (Stage 35 of 49)	00-MdgbEiJbRC8KYQkppH58Gk
11.346	um	Cell	0.000	1.000	168	7	siRNA-IMPa4-25 PSF-A488 IMPa4-A546 DAPI 8C2-siRNA-IMP-a2-a4 V2.00	0	29+. siRNA-IMPa4-25 PSF-A488 DAPI IMPa4-A546_ai_TileScan_001 (Stage 35 of 49)	00-MdgbEiJbRC8KYQkppH58Gk
6.51478	um	Cell	0.000	1.000	169	8	siRNA-IMPa4-25 PSF-A488 IMPa4-A546 DAPI 8C2-siRNA-IMP-a2-a4 V2.00	0	29+. siRNA-IMPa4-25 PSF-A488 DAPI IMPa4-A546_ai_TileScan_001 (Stage 35 of 49)	00-MdgbEiJbRC8KYQkppH58Gk
7.46107	um	Cell	0.000	1.000	170	9	siRNA-IMPa4-25 PSF-A488 IMPa4-A546 DAPI 8C2-siRNA-IMP-a2-a4 V2.00	0	29+. siRNA-IMPa4-25 PSF-A488 DAPI IMPa4-A546_ai_TileScan_001 (Stage 35 of 49)	00-MdgbEiJbRC8KYQkppH58Gk
13.6491	um	Cell	0.000	1.000	171	10	siRNA-IMPa4-25 PSF-A488 IMPa4-A546 DAPI 8C2-siRNA-IMP-a2-a4 V2.00	0	29+. siRNA-IMPa4-25 PSF-A488 DAPI IMPa4-A546_ai_TileScan_001 (Stage 35 of 49)	00-MdgbEiJbRC8KYQkppH58Gk
6.85506	um	Cell	0.000	1.000	172	11	siRNA-IMPa4-25 PSF-A488 IMPa4-A546 DAPI 8C2-siRNA-IMP-a2-a4 V2.00	0	29+. siRNA-IMPa4-25 PSF-A488 DAPI IMPa4-A546_ai_TileScan_001 (Stage 35 of 49)	00-MdgbEiJbRC8KYQkppH58Gk
10.0902	um	Cell	0.000	1.000	173	12	siRNA-IMPa4-25 PSF-A488 IMPa4-A546 DAPI 8C2-siRNA-IMP-a2-a4 V2.00	0	29+. siRNA-IMPa4-25 PSF-A488 DAPI IMPa4-A546_ai_TileScan_001 (Stage 35 of 49)	00-MdgbEiJbRC8KYQkppH58Gk
8.8157	um	Cell	0.000	1.000	174	13	siRNA-IMPa4-25 PSF-A488 IMPa4-A546 DAPI 8C2-siRNA-IMP-a2-a4 V2.00	0	29+. siRNA-IMPa4-25 PSF-A488 DAPI IMPa4-A546_ai_TileScan_001 (Stage 35 of 49)	00-MdgbEiJbRC8KYQkppH58Gk
9.69302	um	Cell	0.000	1.000	175	14	siRNA-IMPa4-25 PSF-A488 IMPa4-A546 DAPI 8C2-siRNA-IMP-a2-a4 V2.00	0	29+. siRNA-IMPa4-25 PSF-A488 DAPI IMPa4-A546_ai_TileScan_001 (Stage 35 of 49)	00-MdgbEiJbRC8KYQkppH58Gk
3.91668	um	Cell	0.000	1.000	176	0	siRNA-IMPa4-25 PSF-A488 IMPa4-A546 DAPI 8C2-siRNA-IMP-a2-a4 V2.00	0	29+. siRNA-IMPa4-25 PSF-A488 DAPI IMPa4-A546_aj_TileScan_001 (Stage 36 of 49)	00-hUpkwdjRVy5p3qDacaAAWj
5.99889	um	Cell	0.000	1.000	177	1	siRNA-IMPa4-25 PSF-A488 IMPa4-A546 DAPI 8C2-siRNA-IMP-a2-a4 V2.00	0	29+. siRNA-IMPa4-25 PSF-A488 DAPI IMPa4-A546_aj_TileScan_001 (Stage 36 of 49)	00-hUpkwdjRVy5p3qDacaAAWj
10.2721	um	Cell	0.000	1.000	178	2	siRNA-IMPa4-25 PSF-A488 IMPa4-A546 DAPI 8C2-siRNA-IMP-a2-a4 V2.00	0	29+. siRNA-IMPa4-25 PSF-A488 DAPI IMPa4-A546_aj_TileScan_001 (Stage 36 of 49)	00-hUpkwdjRVy5p3qDacaAAWj
14.8794	um	Cell	0.000	1.000	179	3	siRNA-IMPa4-25 PSF-A488 IMPa4-A546 DAPI 8C2-siRNA-IMP-a2-a4 V2.00	0	29+. siRNA-IMPa4-25 PSF-A488 DAPI IMPa4-A546_aj_TileScan_001 (Stage 36 of 49)	00-hUpkwdjRVy5p3qDacaAAWj
7.48581	um	Cell	0.000	1.000	180	4	siRNA-IMPa4-25 PSF-A488 IMPa4-A546 DAPI 8C2-siRNA-IMP-a2-a4 V2.00	0	29+. siRNA-IMPa4-25 PSF-A488 DAPI IMPa4-A546_aj_TileScan_001 (Stage 36 of 49)	00-hUpkwdjRVy5p3qDacaAAWj
4.54302	um	Cell	0.000	1.000	181	5	siRNA-IMPa4-25 PSF-A488 IMPa4-A546 DAPI 8C2-siRNA-IMP-a2-a4 V2.00	0	29+. siRNA-IMPa4-25 PSF-A488 DAPI IMPa4-A546_aj_TileScan_001 (Stage 36 of 49)	00-hUpkwdjRVy5p3qDacaAAWj
9.38248	um	Cell	0.000	1.000	182	6	siRNA-IMPa4-25 PSF-A488 IMPa4-A546 DAPI 8C2-siRNA-IMP-a2-a4 V2.00	0	29+. siRNA-IMPa4-25 PSF-A488 DAPI IMPa4-A546_aj_TileScan_001 (Stage 36 of 49)	00-hUpkwdjRVy5p3qDacaAAWj
6.10654	um	Cell	0.000	1.000	183	7	siRNA-IMPa4-25 PSF-A488 IMPa4-A546 DAPI 8C2-siRNA-IMP-a2-a4 V2.00	0	29+. siRNA-IMPa4-25 PSF-A488 DAPI IMPa4-A546_aj_TileScan_001 (Stage 36 of 49)	00-hUpkwdjRVy5p3qDacaAAWj
4.31341	um	Cell	0.000	1.000	184	8	siRNA-IMPa4-25 PSF-A488 IMPa4-A546 DAPI 8C2-siRNA-IMP-a2-a4 V2.00	0	29+. siRNA-IMPa4-25 PSF-A488 DAPI IMPa4-A546_aj_TileScan_001 (Stage 36 of 49)	00-hUpkwdjRVy5p3qDacaAAWj
9.49304	um	Cell	0.000	1.000	185	9	siRNA-IMPa4-25 PSF-A488 IMPa4-A546 DAPI 8C2-siRNA-IMP-a2-a4 V2.00	0	29+. siRNA-IMPa4-25 PSF-A488 DAPI IMPa4-A546_aj_TileScan_001 (Stage 36 of 49)	00-hUpkwdjRVy5p3qDacaAAWj
2.86816	um	Cell	0.000	1.000	186	10	siRNA-IMPa4-25 PSF-A488 IMPa4-A546 DAPI 8C2-siRNA-IMP-a2-a4 V2.00	0	29+. siRNA-IMPa4-25 PSF-A488 DAPI IMPa4-A546_aj_TileScan_001 (Stage 36 of 49)	00-hUpkwdjRVy5p3qDacaAAWj
13.1364	um	Cell	0.000	1.000	187	11	siRNA-IMPa4-25 PSF-A488 IMPa4-A546 DAPI 8C2-siRNA-IMP-a2-a4 V2.00	0	29+. siRNA-IMPa4-25 PSF-A488 DAPI IMPa4-A546_aj_TileScan_001 (Stage 36 of 49)	00-hUpkwdjRVy5p3qDacaAAWj
11.7112	um	Cell	0.000	1.000	188	12	siRNA-IMPa4-25 PSF-A488 IMPa4-A546 DAPI 8C2-siRNA-IMP-a2-a4 V2.00	0	29+. siRNA-IMPa4-25 PSF-A488 DAPI IMPa4-A546_aj_TileScan_001 (Stage 36 of 49)	00-hUpkwdjRVy5p3qDacaAAWj
4.65758	um	Cell	0.000	1.000	189	13	siRNA-IMPa4-25 PSF-A488 IMPa4-A546 DAPI 8C2-siRNA-IMP-a2-a4 V2.00	0	29+. siRNA-IMPa4-25 PSF-A488 DAPI IMPa4-A546_aj_TileScan_001 (Stage 36 of 49)	00-hUpkwdjRVy5p3qDacaAAWj
6.70746	um	Cell	0.000	1.000	190	14	siRNA-IMPa4-25 PSF-A488 IMPa4-A546 DAPI 8C2-siRNA-IMP-a2-a4 V2.00	0	29+. siRNA-IMPa4-25 PSF-A488 DAPI IMPa4-A546_aj_TileScan_001 (Stage 36 of 49)	00-hUpkwdjRVy5p3qDacaAAWj
5.92437	um	Cell	0.000	1.000	191	15	siRNA-IMPa4-25 PSF-A488 IMPa4-A546 DAPI 8C2-siRNA-IMP-a2-a4 V2.00	0	29+. siRNA-IMPa4-25 PSF-A488 DAPI IMPa4-A546_aj_TileScan_001 (Stage 36 of 49)	00-hUpkwdjRVy5p3qDacaAAWj
8.81927	um	Cell	0.000	1.000	192	16	siRNA-IMPa4-25 PSF-A488 IMPa4-A546 DAPI 8C2-siRNA-IMP-a2-a4 V2.00	0	29+. siRNA-IMPa4-25 PSF-A488 DAPI IMPa4-A546_aj_TileScan_001 (Stage 36 of 49)	00-hUpkwdjRVy5p3qDacaAAWj
14.5574	um	Cell	0.000	1.000	193	17	siRNA-IMPa4-25 PSF-A488 IMPa4-A546 DAPI 8C2-siRNA-IMP-a2-a4 V2.00	0	29+. siRNA-IMPa4-25 PSF-A488 DAPI IMPa4-A546_aj_TileScan_001 (Stage 36 of 49)	00-hUpkwdjRVy5p3qDacaAAWj
7.10198	um	Cell	0.000	1.000	194	18	siRNA-IMPa4-25 PSF-A488 IMPa4-A546 DAPI 8C2-siRNA-IMP-a2-a4 V2.00	0	29+. siRNA-IMPa4-25 PSF-A488 DAPI IMPa4-A546_aj_TileScan_001 (Stage 36 of 49)	00-hUpkwdjRVy5p3qDacaAAWj
6.16998	um	Cell	0.000	1.000	195	19	siRNA-IMPa4-25 PSF-A488 IMPa4-A546 DAPI 8C2-siRNA-IMP-a2-a4 V2.00	0	29+. siRNA-IMPa4-25 PSF-A488 DAPI IMPa4-A546_aj_TileScan_001 (Stage 36 of 49)	00-hUpkwdjRVy5p3qDacaAAWj
9.04899	um	Cell	0.000	1.000	196	20	siRNA-IMPa4-25 PSF-A488 IMPa4-A546 DAPI 8C2-siRNA-IMP-a2-a4 V2.00	0	29+. siRNA-IMPa4-25 PSF-A488 DAPI IMPa4-A546_aj_TileScan_001 (Stage 36 of 49)	00-hUpkwdjRVy5p3qDacaAAWj
5.29391	um	Cell	0.000	1.000	197	21	siRNA-IMPa4-25 PSF-A488 IMPa4-A546 DAPI 8C2-siRNA-IMP-a2-a4 V2.00	0	29+. siRNA-IMPa4-25 PSF-A488 DAPI IMPa4-A546_aj_TileScan_001 (Stage 36 of 49)	00-hUpkwdjRVy5p3qDacaAAWj
12.8982	um	Cell	0.000	1.000	198	0	siRNA-IMPa4-25 PSF-A488 IMPa4-A546 DAPI 8C2-siRNA-IMP-a2-a4 V2.00	0	29+. siRNA-IMPa4-25 PSF-A488 DAPI IMPa4-A546_ak_TileScan_001 (Stage 37 of 49)	00-kmJoNnuTiHVUXYZfWPRw53
8.6585	um	Cell	0.000	1.000	199	1	siRNA-IMPa4-25 PSF-A488 IMPa4-A546 DAPI 8C2-siRNA-IMP-a2-a4 V2.00	0	29+. siRNA-IMPa4-25 PSF-A488 DAPI IMPa4-A546_ak_TileScan_001 (Stage 37 of 49)	00-kmJoNnuTiHVUXYZfWPRw53
14.5043	um	Cell	0.000	1.000	200	2	siRNA-IMPa4-25 PSF-A488 IMPa4-A546 DAPI 8C2-siRNA-IMP-a2-a4 V2.00	0	29+. siRNA-IMPa4-25 PSF-A488 DAPI IMPa4-A546_ak_TileScan_001 (Stage 37 of 49)	00-kmJoNnuTiHVUXYZfWPRw53
4.96939	um	Cell	0.000	1.000	201	3	siRNA-IMPa4-25 PSF-A488 IMPa4-A546 DAPI 8C2-siRNA-IMP-a2-a4 V2.00	0	29+. siRNA-IMPa4-25 PSF-A488 DAPI IMPa4-A546_ak_TileScan_001 (Stage 37 of 49)	00-kmJoNnuTiHVUXYZfWPRw53
6.98256	um	Cell	0.000	1.000	202	4	siRNA-IMPa4-25 PSF-A488 IMPa4-A546 DAPI 8C2-siRNA-IMP-a2-a4 V2.00	0	29+. siRNA-IMPa4-25 PSF-A488 DAPI IMPa4-A546_ak_TileScan_001 (Stage 37 of 49)	00-kmJoNnuTiHVUXYZfWPRw53
14.8357	um	Cell	0.000	1.000	203	5	siRNA-IMPa4-25 PSF-A488 IMPa4-A546 DAPI 8C2-siRNA-IMP-a2-a4 V2.00	0	29+. siRNA-IMPa4-25 PSF-A488 DAPI IMPa4-A546_ak_TileScan_001 (Stage 37 of 49)	00-kmJoNnuTiHVUXYZfWPRw53
7.81982	um	Cell	0.000	1.000	204	6	siRNA-IMPa4-25 PSF-A488 IMPa4-A546 DAPI 8C2-siRNA-IMP-a2-a4 V2.00	0	29+. siRNA-IMPa4-25 PSF-A488 DAPI IMPa4-A546_ak_TileScan_001 (Stage 37 of 49)	00-kmJoNnuTiHVUXYZfWPRw53
15.2554	um	Cell	0.000	1.000	205	7	siRNA-IMPa4-25 PSF-A488 IMPa4-A546 DAPI 8C2-siRNA-IMP-a2-a4 V2.00	0	29+. siRNA-IMPa4-25 PSF-A488 DAPI IMPa4-A546_ak_TileScan_001 (Stage 37 of 49)	00-kmJoNnuTiHVUXYZfWPRw53
7.73199	um	Cell	0.000	1.000	206	8	siRNA-IMPa4-25 PSF-A488 IMPa4-A546 DAPI 8C2-siRNA-IMP-a2-a4 V2.00	0	29+. siRNA-IMPa4-25 PSF-A488 DAPI IMPa4-A546_ak_TileScan_001 (Stage 37 of 49)	00-kmJoNnuTiHVUXYZfWPRw53
6.98092	um	Cell	0.000	1.000	207	9	siRNA-IMPa4-25 PSF-A488 IMPa4-A546 DAPI 8C2-siRNA-IMP-a2-a4 V2.00	0	29+. siRNA-IMPa4-25 PSF-A488 DAPI IMPa4-A546_ak_TileScan_001 (Stage 37 of 49)	00-kmJoNnuTiHVUXYZfWPRw53
9.1274	um	Cell	0.000	1.000	208	10	siRNA-IMPa4-25 PSF-A488 IMPa4-A546 DAPI 8C2-siRNA-IMP-a2-a4 V2.00	0	29+. siRNA-IMPa4-25 PSF-A488 DAPI IMPa4-A546_ak_TileScan_001 (Stage 37 of 49)	00-kmJoNnuTiHVUXYZfWPRw53
12.5671	um	Cell	0.000	1.000	209	11	siRNA-IMPa4-25 PSF-A488 IMPa4-A546 DAPI 8C2-siRNA-IMP-a2-a4 V2.00	0	29+. siRNA-IMPa4-25 PSF-A488 DAPI IMPa4-A546_ak_TileScan_001 (Stage 37 of 49)	00-kmJoNnuTiHVUXYZfWPRw53
10.7937	um	Cell	0.000	1.000	210	12	siRNA-IMPa4-25 PSF-A488 IMPa4-A546 DAPI 8C2-siRNA-IMP-a2-a4 V2.00	0	29+. siRNA-IMPa4-25 PSF-A488 DAPI IMPa4-A546_ak_TileScan_001 (Stage 37 of 49)	00-kmJoNnuTiHVUXYZfWPRw53
7.85134	um	Cell	0.000	1.000	211	13	siRNA-IMPa4-25 PSF-A488 IMPa4-A546 DAPI 8C2-siRNA-IMP-a2-a4 V2.00	0	29+. siRNA-IMPa4-25 PSF-A488 DAPI IMPa4-A546_ak_TileScan_001 (Stage 37 of 49)	00-kmJoNnuTiHVUXYZfWPRw53
12.8929	um	Cell	0.000	1.000	212	14	siRNA-IMPa4-25 PSF-A488 IMPa4-A546 DAPI 8C2-siRNA-IMP-a2-a4 V2.00	0	29+. siRNA-IMPa4-25 PSF-A488 DAPI IMPa4-A546_ak_TileScan_001 (Stage 37 of 49)	00-kmJoNnuTiHVUXYZfWPRw53
9.90663	um	Cell	0.000	1.000	213	15	siRNA-IMPa4-25 PSF-A488 IMPa4-A546 DAPI 8C2-siRNA-IMP-a2-a4 V2.00	0	29+. siRNA-IMPa4-25 PSF-A488 DAPI IMPa4-A546_ak_TileScan_001 (Stage 37 of 49)	00-kmJoNnuTiHVUXYZfWPRw53
7.65019	um	Cell	0.000	1.000	214	16	siRNA-IMPa4-25 PSF-A488 IMPa4-A546 DAPI 8C2-siRNA-IMP-a2-a4 V2.00	0	29+. siRNA-IMPa4-25 PSF-A488 DAPI IMPa4-A546_ak_TileScan_001 (Stage 37 of 49)	00-kmJoNnuTiHVUXYZfWPRw53
9.08679	um	Cell	0.000	1.000	215	17	siRNA-IMPa4-25 PSF-A488 IMPa4-A546 DAPI 8C2-siRNA-IMP-a2-a4 V2.00	0	29+. siRNA-IMPa4-25 PSF-A488 DAPI IMPa4-A546_ak_TileScan_001 (Stage 37 of 49)	00-kmJoNnuTiHVUXYZfWPRw53
4.90335	um	Cell	0.000	1.000	216	18	siRNA-IMPa4-25 PSF-A488 IMPa4-A546 DAPI 8C2-siRNA-IMP-a2-a4 V2.00	0	29+. siRNA-IMPa4-25 PSF-A488 DAPI IMPa4-A546_ak_TileScan_001 (Stage 37 of 49)	00-kmJoNnuTiHVUXYZfWPRw53
8.26553	um	Cell	0.000	1.000	217	19	siRNA-IMPa4-25 PSF-A488 IMPa4-A546 DAPI 8C2-siRNA-IMP-a2-a4 V2.00	0	29+. siRNA-IMPa4-25 PSF-A488 DAPI IMPa4-A546_ak_TileScan_001 (Stage 37 of 49)	00-kmJoNnuTiHVUXYZfWPRw53
13.4065	um	Cell	0.000	1.000	218	20	siRNA-IMPa4-25 PSF-A488 IMPa4-A546 DAPI 8C2-siRNA-IMP-a2-a4 V2.00	0	29+. siRNA-IMPa4-25 PSF-A488 DAPI IMPa4-A546_ak_TileScan_001 (Stage 37 of 49)	00-kmJoNnuTiHVUXYZfWPRw53
5.47592	um	Cell	0.000	1.000	219	21	siRNA-IMPa4-25 PSF-A488 IMPa4-A546 DAPI 8C2-siRNA-IMP-a2-a4 V2.00	0	29+. siRNA-IMPa4-25 PSF-A488 DAPI IMPa4-A546_ak_TileScan_001 (Stage 37 of 49)	00-kmJoNnuTiHVUXYZfWPRw53
10.7735	um	Cell	0.000	1.000	220	0	siRNA-IMPa4-25 PSF-A488 IMPa4-A546 DAPI 8C2-siRNA-IMP-a2-a4 V2.00	0	29+. siRNA-IMPa4-25 PSF-A488 DAPI IMPa4-A546_al_TileScan_001 (Stage 38 of 49)	00-Ktctc8jaR5rYBEdZ2RXicP
3.91048	um	Cell	0.000	1.000	221	1	siRNA-IMPa4-25 PSF-A488 IMPa4-A546 DAPI 8C2-siRNA-IMP-a2-a4 V2.00	0	29+. siRNA-IMPa4-25 PSF-A488 DAPI IMPa4-A546_al_TileScan_001 (Stage 38 of 49)	00-Ktctc8jaR5rYBEdZ2RXicP
6.62189	um	Cell	0.000	1.000	222	2	siRNA-IMPa4-25 PSF-A488 IMPa4-A546 DAPI 8C2-siRNA-IMP-a2-a4 V2.00	0	29+. siRNA-IMPa4-25 PSF-A488 DAPI IMPa4-A546_al_TileScan_001 (Stage 38 of 49)	00-Ktctc8jaR5rYBEdZ2RXicP
4.87043	um	Cell	0.000	1.000	223	3	siRNA-IMPa4-25 PSF-A488 IMPa4-A546 DAPI 8C2-siRNA-IMP-a2-a4 V2.00	0	29+. siRNA-IMPa4-25 PSF-A488 DAPI IMPa4-A546_al_TileScan_001 (Stage 38 of 49)	00-Ktctc8jaR5rYBEdZ2RXicP
17.3123	um	Cell	0.000	1.000	224	4	siRNA-IMPa4-25 PSF-A488 IMPa4-A546 DAPI 8C2-siRNA-IMP-a2-a4 V2.00	0	29+. siRNA-IMPa4-25 PSF-A488 DAPI IMPa4-A546_al_TileScan_001 (Stage 38 of 49)	00-Ktctc8jaR5rYBEdZ2RXicP
8.39321	um	Cell	0.000	1.000	225	5	siRNA-IMPa4-25 PSF-A488 IMPa4-A546 DAPI 8C2-siRNA-IMP-a2-a4 V2.00	0	29+. siRNA-IMPa4-25 PSF-A488 DAPI IMPa4-A546_al_TileScan_001 (Stage 38 of 49)	00-Ktctc8jaR5rYBEdZ2RXicP
6.68559	um	Cell	0.000	1.000	226	6	siRNA-IMPa4-25 PSF-A488 IMPa4-A546 DAPI 8C2-siRNA-IMP-a2-a4 V2.00	0	29+. siRNA-IMPa4-25 PSF-A488 DAPI IMPa4-A546_al_TileScan_001 (Stage 38 of 49)	00-Ktctc8jaR5rYBEdZ2RXicP
5.07295	um	Cell	0.000	1.000	227	7	siRNA-IMPa4-25 PSF-A488 IMPa4-A546 DAPI 8C2-siRNA-IMP-a2-a4 V2.00	0	29+. siRNA-IMPa4-25 PSF-A488 DAPI IMPa4-A546_al_TileScan_001 (Stage 38 of 49)	00-Ktctc8jaR5rYBEdZ2RXicP
11.8709	um	Cell	0.000	1.000	228	8	siRNA-IMPa4-25 PSF-A488 IMPa4-A546 DAPI 8C2-siRNA-IMP-a2-a4 V2.00	0	29+. siRNA-IMPa4-25 PSF-A488 DAPI IMPa4-A546_al_TileScan_001 (Stage 38 of 49)	00-Ktctc8jaR5rYBEdZ2RXicP
8.70093	um	Cell	0.000	1.000	229	9	siRNA-IMPa4-25 PSF-A488 IMPa4-A546 DAPI 8C2-siRNA-IMP-a2-a4 V2.00	0	29+. siRNA-IMPa4-25 PSF-A488 DAPI IMPa4-A546_al_TileScan_001 (Stage 38 of 49)	00-Ktctc8jaR5rYBEdZ2RXicP
5.598	um	Cell	0.000	1.000	230	10	siRNA-IMPa4-25 PSF-A488 IMPa4-A546 DAPI 8C2-siRNA-IMP-a2-a4 V2.00	0	29+. siRNA-IMPa4-25 PSF-A488 DAPI IMPa4-A546_al_TileScan_001 (Stage 38 of 49)	00-Ktctc8jaR5rYBEdZ2RXicP
12.5241	um	Cell	0.000	1.000	231	11	siRNA-IMPa4-25 PSF-A488 IMPa4-A546 DAPI 8C2-siRNA-IMP-a2-a4 V2.00	0	29+. siRNA-IMPa4-25 PSF-A488 DAPI IMPa4-A546_al_TileScan_001 (Stage 38 of 49)	00-Ktctc8jaR5rYBEdZ2RXicP
15.1837	um	Cell	0.000	1.000	232	12	siRNA-IMPa4-25 PSF-A488 IMPa4-A546 DAPI 8C2-siRNA-IMP-a2-a4 V2.00	0	29+. siRNA-IMPa4-25 PSF-A488 DAPI IMPa4-A546_al_TileScan_001 (Stage 38 of 49)	00-Ktctc8jaR5rYBEdZ2RXicP
10.2774	um	Cell	0.000	1.000	233	13	siRNA-IMPa4-25 PSF-A488 IMPa4-A546 DAPI 8C2-siRNA-IMP-a2-a4 V2.00	0	29+. siRNA-IMPa4-25 PSF-A488 DAPI IMPa4-A546_al_TileScan_001 (Stage 38 of 49)	00-Ktctc8jaR5rYBEdZ2RXicP
4.97049	um	Cell	0.000	1.000	234	14	siRNA-IMPa4-25 PSF-A488 IMPa4-A546 DAPI 8C2-siRNA-IMP-a2-a4 V2.00	0	29+. siRNA-IMPa4-25 PSF-A488 DAPI IMPa4-A546_al_TileScan_001 (Stage 38 of 49)	00-Ktctc8jaR5rYBEdZ2RXicP
10.0165	um	Cell	0.000	1.000	235	15	siRNA-IMPa4-25 PSF-A488 IMPa4-A546 DAPI 8C2-siRNA-IMP-a2-a4 V2.00	0	29+. siRNA-IMPa4-25 PSF-A488 DAPI IMPa4-A546_al_TileScan_001 (Stage 38 of 49)	00-Ktctc8jaR5rYBEdZ2RXicP
8.33054	um	Cell	0.000	1.000	236	16	siRNA-IMPa4-25 PSF-A488 IMPa4-A546 DAPI 8C2-siRNA-IMP-a2-a4 V2.00	0	29+. siRNA-IMPa4-25 PSF-A488 DAPI IMPa4-A546_al_TileScan_001 (Stage 38 of 49)	00-Ktctc8jaR5rYBEdZ2RXicP
2.29454	um	Cell	0.000	1.000	237	0	siRNA-IMPa4-25 PSF-A488 IMPa4-A546 DAPI 8C2-siRNA-IMP-a2-a4 V2.00	0	29+. siRNA-IMPa4-25 PSF-A488 DAPI IMPa4-A546_am_TileScan_001 (Stage 39 of 49)	00-3joqyuxKnYx6wPFXKFhGa5
5.86559	um	Cell	0.000	1.000	238	1	siRNA-IMPa4-25 PSF-A488 IMPa4-A546 DAPI 8C2-siRNA-IMP-a2-a4 V2.00	0	29+. siRNA-IMPa4-25 PSF-A488 DAPI IMPa4-A546_am_TileScan_001 (Stage 39 of 49)	00-3joqyuxKnYx6wPFXKFhGa5
4.49805	um	Cell	0.000	1.000	239	2	siRNA-IMPa4-25 PSF-A488 IMPa4-A546 DAPI 8C2-siRNA-IMP-a2-a4 V2.00	0	29+. siRNA-IMPa4-25 PSF-A488 DAPI IMPa4-A546_am_TileScan_001 (Stage 39 of 49)	00-3joqyuxKnYx6wPFXKFhGa5
10.9779	um	Cell	0.000	1.000	240	3	siRNA-IMPa4-25 PSF-A488 IMPa4-A546 DAPI 8C2-siRNA-IMP-a2-a4 V2.00	0	29+. siRNA-IMPa4-25 PSF-A488 DAPI IMPa4-A546_am_TileScan_001 (Stage 39 of 49)	00-3joqyuxKnYx6wPFXKFhGa5
5.75918	um	Cell	0.000	1.000	241	4	siRNA-IMPa4-25 PSF-A488 IMPa4-A546 DAPI 8C2-siRNA-IMP-a2-a4 V2.00	0	29+. siRNA-IMPa4-25 PSF-A488 DAPI IMPa4-A546_am_TileScan_001 (Stage 39 of 49)	00-3joqyuxKnYx6wPFXKFhGa5
13.4203	um	Cell	0.000	1.000	242	5	siRNA-IMPa4-25 PSF-A488 IMPa4-A546 DAPI 8C2-siRNA-IMP-a2-a4 V2.00	0	29+. siRNA-IMPa4-25 PSF-A488 DAPI IMPa4-A546_am_TileScan_001 (Stage 39 of 49)	00-3joqyuxKnYx6wPFXKFhGa5
9.76556	um	Cell	0.000	1.000	243	6	siRNA-IMPa4-25 PSF-A488 IMPa4-A546 DAPI 8C2-siRNA-IMP-a2-a4 V2.00	0	29+. siRNA-IMPa4-25 PSF-A488 DAPI IMPa4-A546_am_TileScan_001 (Stage 39 of 49)	00-3joqyuxKnYx6wPFXKFhGa5
14.4015	um	Cell	0.000	1.000	244	7	siRNA-IMPa4-25 PSF-A488 IMPa4-A546 DAPI 8C2-siRNA-IMP-a2-a4 V2.00	0	29+. siRNA-IMPa4-25 PSF-A488 DAPI IMPa4-A546_am_TileScan_001 (Stage 39 of 49)	00-3joqyuxKnYx6wPFXKFhGa5
9.81046	um	Cell	0.000	1.000	245	8	siRNA-IMPa4-25 PSF-A488 IMPa4-A546 DAPI 8C2-siRNA-IMP-a2-a4 V2.00	0	29+. siRNA-IMPa4-25 PSF-A488 DAPI IMPa4-A546_am_TileScan_001 (Stage 39 of 49)	00-3joqyuxKnYx6wPFXKFhGa5
5.58349	um	Cell	0.000	1.000	246	9	siRNA-IMPa4-25 PSF-A488 IMPa4-A546 DAPI 8C2-siRNA-IMP-a2-a4 V2.00	0	29+. siRNA-IMPa4-25 PSF-A488 DAPI IMPa4-A546_am_TileScan_001 (Stage 39 of 49)	00-3joqyuxKnYx6wPFXKFhGa5
3.08508	um	Cell	0.000	1.000	247	10	siRNA-IMPa4-25 PSF-A488 IMPa4-A546 DAPI 8C2-siRNA-IMP-a2-a4 V2.00	0	29+. siRNA-IMPa4-25 PSF-A488 DAPI IMPa4-A546_am_TileScan_001 (Stage 39 of 49)	00-3joqyuxKnYx6wPFXKFhGa5
7.40195	um	Cell	0.000	1.000	248	11	siRNA-IMPa4-25 PSF-A488 IMPa4-A546 DAPI 8C2-siRNA-IMP-a2-a4 V2.00	0	29+. siRNA-IMPa4-25 PSF-A488 DAPI IMPa4-A546_am_TileScan_001 (Stage 39 of 49)	00-3joqyuxKnYx6wPFXKFhGa5
6.07139	um	Cell	0.000	1.000	249	12	siRNA-IMPa4-25 PSF-A488 IMPa4-A546 DAPI 8C2-siRNA-IMP-a2-a4 V2.00	0	29+. siRNA-IMPa4-25 PSF-A488 DAPI IMPa4-A546_am_TileScan_001 (Stage 39 of 49)	00-3joqyuxKnYx6wPFXKFhGa5
5.3955	um	Cell	0.000	1.000	250	13	siRNA-IMPa4-25 PSF-A488 IMPa4-A546 DAPI 8C2-siRNA-IMP-a2-a4 V2.00	0	29+. siRNA-IMPa4-25 PSF-A488 DAPI IMPa4-A546_am_TileScan_001 (Stage 39 of 49)	00-3joqyuxKnYx6wPFXKFhGa5
4.67496	um	Cell	0.000	1.000	251	14	siRNA-IMPa4-25 PSF-A488 IMPa4-A546 DAPI 8C2-siRNA-IMP-a2-a4 V2.00	0	29+. siRNA-IMPa4-25 PSF-A488 DAPI IMPa4-A546_am_TileScan_001 (Stage 39 of 49)	00-3joqyuxKnYx6wPFXKFhGa5
11.6143	um	Cell	0.000	1.000	252	15	siRNA-IMPa4-25 PSF-A488 IMPa4-A546 DAPI 8C2-siRNA-IMP-a2-a4 V2.00	0	29+. siRNA-IMPa4-25 PSF-A488 DAPI IMPa4-A546_am_TileScan_001 (Stage 39 of 49)	00-3joqyuxKnYx6wPFXKFhGa5
10.1959	um	Cell	0.000	1.000	253	16	siRNA-IMPa4-25 PSF-A488 IMPa4-A546 DAPI 8C2-siRNA-IMP-a2-a4 V2.00	0	29+. siRNA-IMPa4-25 PSF-A488 DAPI IMPa4-A546_am_TileScan_001 (Stage 39 of 49)	00-3joqyuxKnYx6wPFXKFhGa5
7.04956	um	Cell	0.000	1.000	254	17	siRNA-IMPa4-25 PSF-A488 IMPa4-A546 DAPI 8C2-siRNA-IMP-a2-a4 V2.00	0	29+. siRNA-IMPa4-25 PSF-A488 DAPI IMPa4-A546_am_TileScan_001 (Stage 39 of 49)	00-3joqyuxKnYx6wPFXKFhGa5
7.14314	um	Cell	0.000	1.000	255	18	siRNA-IMPa4-25 PSF-A488 IMPa4-A546 DAPI 8C2-siRNA-IMP-a2-a4 V2.00	0	29+. siRNA-IMPa4-25 PSF-A488 DAPI IMPa4-A546_am_TileScan_001 (Stage 39 of 49)	00-3joqyuxKnYx6wPFXKFhGa5
4.23897	um	Cell	0.000	1.000	256	19	siRNA-IMPa4-25 PSF-A488 IMPa4-A546 DAPI 8C2-siRNA-IMP-a2-a4 V2.00	0	29+. siRNA-IMPa4-25 PSF-A488 DAPI IMPa4-A546_am_TileScan_001 (Stage 39 of 49)	00-3joqyuxKnYx6wPFXKFhGa5
10.0697	um	Cell	0.000	1.000	257	20	siRNA-IMPa4-25 PSF-A488 IMPa4-A546 DAPI 8C2-siRNA-IMP-a2-a4 V2.00	0	29+. siRNA-IMPa4-25 PSF-A488 DAPI IMPa4-A546_am_TileScan_001 (Stage 39 of 49)	00-3joqyuxKnYx6wPFXKFhGa5
6.77912	um	Cell	0.000	1.000	258	21	siRNA-IMPa4-25 PSF-A488 IMPa4-A546 DAPI 8C2-siRNA-IMP-a2-a4 V2.00	0	29+. siRNA-IMPa4-25 PSF-A488 DAPI IMPa4-A546_am_TileScan_001 (Stage 39 of 49)	00-3joqyuxKnYx6wPFXKFhGa5
5.32172	um	Cell	0.000	1.000	259	22	siRNA-IMPa4-25 PSF-A488 IMPa4-A546 DAPI 8C2-siRNA-IMP-a2-a4 V2.00	0	29+. siRNA-IMPa4-25 PSF-A488 DAPI IMPa4-A546_am_TileScan_001 (Stage 39 of 49)	00-3joqyuxKnYx6wPFXKFhGa5
5.34656	um	Cell	0.000	1.000	260	23	siRNA-IMPa4-25 PSF-A488 IMPa4-A546 DAPI 8C2-siRNA-IMP-a2-a4 V2.00	0	29+. siRNA-IMPa4-25 PSF-A488 DAPI IMPa4-A546_am_TileScan_001 (Stage 39 of 49)	00-3joqyuxKnYx6wPFXKFhGa5
10.9121	um	Cell	0.000	1.000	261	24	siRNA-IMPa4-25 PSF-A488 IMPa4-A546 DAPI 8C2-siRNA-IMP-a2-a4 V2.00	0	29+. siRNA-IMPa4-25 PSF-A488 DAPI IMPa4-A546_am_TileScan_001 (Stage 39 of 49)	00-3joqyuxKnYx6wPFXKFhGa5
11.7774	um	Cell	0.000	1.000	262	0	siRNA-IMPa4-25 PSF-A488 IMPa4-A546 DAPI 8C2-siRNA-IMP-a2-a4 V2.00	0	29+. siRNA-IMPa4-25 PSF-A488 DAPI IMPa4-A546_an_TileScan_001 (Stage 40 of 49)	00-z2VRXNPkeapfaGvR9dityF
15.8001	um	Cell	0.000	1.000	263	1	siRNA-IMPa4-25 PSF-A488 IMPa4-A546 DAPI 8C2-siRNA-IMP-a2-a4 V2.00	0	29+. siRNA-IMPa4-25 PSF-A488 DAPI IMPa4-A546_an_TileScan_001 (Stage 40 of 49)	00-z2VRXNPkeapfaGvR9dityF
11.586	um	Cell	0.000	1.000	264	2	siRNA-IMPa4-25 PSF-A488 IMPa4-A546 DAPI 8C2-siRNA-IMP-a2-a4 V2.00	0	29+. siRNA-IMPa4-25 PSF-A488 DAPI IMPa4-A546_an_TileScan_001 (Stage 40 of 49)	00-z2VRXNPkeapfaGvR9dityF
10.3637	um	Cell	0.000	1.000	265	3	siRNA-IMPa4-25 PSF-A488 IMPa4-A546 DAPI 8C2-siRNA-IMP-a2-a4 V2.00	0	29+. siRNA-IMPa4-25 PSF-A488 DAPI IMPa4-A546_an_TileScan_001 (Stage 40 of 49)	00-z2VRXNPkeapfaGvR9dityF
5.41808	um	Cell	0.000	1.000	266	4	siRNA-IMPa4-25 PSF-A488 IMPa4-A546 DAPI 8C2-siRNA-IMP-a2-a4 V2.00	0	29+. siRNA-IMPa4-25 PSF-A488 DAPI IMPa4-A546_an_TileScan_001 (Stage 40 of 49)	00-z2VRXNPkeapfaGvR9dityF
4.69822	um	Cell	0.000	1.000	267	5	siRNA-IMPa4-25 PSF-A488 IMPa4-A546 DAPI 8C2-siRNA-IMP-a2-a4 V2.00	0	29+. siRNA-IMPa4-25 PSF-A488 DAPI IMPa4-A546_an_TileScan_001 (Stage 40 of 49)	00-z2VRXNPkeapfaGvR9dityF
3.3661	um	Cell	0.000	1.000	268	6	siRNA-IMPa4-25 PSF-A488 IMPa4-A546 DAPI 8C2-siRNA-IMP-a2-a4 V2.00	0	29+. siRNA-IMPa4-25 PSF-A488 DAPI IMPa4-A546_an_TileScan_001 (Stage 40 of 49)	00-z2VRXNPkeapfaGvR9dityF
14.398	um	Cell	0.000	1.000	269	7	siRNA-IMPa4-25 PSF-A488 IMPa4-A546 DAPI 8C2-siRNA-IMP-a2-a4 V2.00	0	29+. siRNA-IMPa4-25 PSF-A488 DAPI IMPa4-A546_an_TileScan_001 (Stage 40 of 49)	00-z2VRXNPkeapfaGvR9dityF
7.60465	um	Cell	0.000	1.000	270	8	siRNA-IMPa4-25 PSF-A488 IMPa4-A546 DAPI 8C2-siRNA-IMP-a2-a4 V2.00	0	29+. siRNA-IMPa4-25 PSF-A488 DAPI IMPa4-A546_an_TileScan_001 (Stage 40 of 49)	00-z2VRXNPkeapfaGvR9dityF
13.2634	um	Cell	0.000	1.000	271	9	siRNA-IMPa4-25 PSF-A488 IMPa4-A546 DAPI 8C2-siRNA-IMP-a2-a4 V2.00	0	29+. siRNA-IMPa4-25 PSF-A488 DAPI IMPa4-A546_an_TileScan_001 (Stage 40 of 49)	00-z2VRXNPkeapfaGvR9dityF
9.20838	um	Cell	0.000	1.000	272	10	siRNA-IMPa4-25 PSF-A488 IMPa4-A546 DAPI 8C2-siRNA-IMP-a2-a4 V2.00	0	29+. siRNA-IMPa4-25 PSF-A488 DAPI IMPa4-A546_an_TileScan_001 (Stage 40 of 49)	00-z2VRXNPkeapfaGvR9dityF
22.2509	um	Cell	0.000	1.000	273	11	siRNA-IMPa4-25 PSF-A488 IMPa4-A546 DAPI 8C2-siRNA-IMP-a2-a4 V2.00	0	29+. siRNA-IMPa4-25 PSF-A488 DAPI IMPa4-A546_an_TileScan_001 (Stage 40 of 49)	00-z2VRXNPkeapfaGvR9dityF
6.40664	um	Cell	0.000	1.000	274	12	siRNA-IMPa4-25 PSF-A488 IMPa4-A546 DAPI 8C2-siRNA-IMP-a2-a4 V2.00	0	29+. siRNA-IMPa4-25 PSF-A488 DAPI IMPa4-A546_an_TileScan_001 (Stage 40 of 49)	00-z2VRXNPkeapfaGvR9dityF
10.4729	um	Cell	0.000	1.000	275	13	siRNA-IMPa4-25 PSF-A488 IMPa4-A546 DAPI 8C2-siRNA-IMP-a2-a4 V2.00	0	29+. siRNA-IMPa4-25 PSF-A488 DAPI IMPa4-A546_an_TileScan_001 (Stage 40 of 49)	00-z2VRXNPkeapfaGvR9dityF
10.4703	um	Cell	0.000	1.000	276	14	siRNA-IMPa4-25 PSF-A488 IMPa4-A546 DAPI 8C2-siRNA-IMP-a2-a4 V2.00	0	29+. siRNA-IMPa4-25 PSF-A488 DAPI IMPa4-A546_an_TileScan_001 (Stage 40 of 49)	00-z2VRXNPkeapfaGvR9dityF
4.57191	um	Cell	0.000	1.000	277	15	siRNA-IMPa4-25 PSF-A488 IMPa4-A546 DAPI 8C2-siRNA-IMP-a2-a4 V2.00	0	29+. siRNA-IMPa4-25 PSF-A488 DAPI IMPa4-A546_an_TileScan_001 (Stage 40 of 49)	00-z2VRXNPkeapfaGvR9dityF
5.72046	um	Cell	0.000	1.000	278	16	siRNA-IMPa4-25 PSF-A488 IMPa4-A546 DAPI 8C2-siRNA-IMP-a2-a4 V2.00	0	29+. siRNA-IMPa4-25 PSF-A488 DAPI IMPa4-A546_an_TileScan_001 (Stage 40 of 49)	00-z2VRXNPkeapfaGvR9dityF
6.94843	um	Cell	0.000	1.000	279	17	siRNA-IMPa4-25 PSF-A488 IMPa4-A546 DAPI 8C2-siRNA-IMP-a2-a4 V2.00	0	29+. siRNA-IMPa4-25 PSF-A488 DAPI IMPa4-A546_an_TileScan_001 (Stage 40 of 49)	00-z2VRXNPkeapfaGvR9dityF
8.82317	um	Cell	0.000	1.000	280	18	siRNA-IMPa4-25 PSF-A488 IMPa4-A546 DAPI 8C2-siRNA-IMP-a2-a4 V2.00	0	29+. siRNA-IMPa4-25 PSF-A488 DAPI IMPa4-A546_an_TileScan_001 (Stage 40 of 49)	00-z2VRXNPkeapfaGvR9dityF
7.04741	um	Cell	0.000	1.000	281	0	siRNA-IMPa4-25 PSF-A488 IMPa4-A546 DAPI 8C2-siRNA-IMP-a2-a4 V2.00	0	29+. siRNA-IMPa4-25 PSF-A488 DAPI IMPa4-A546_ao_TileScan_001 (Stage 41 of 49)	00-TTCEoDGvrzx6hgGcAujiKD
3.90307	um	Cell	0.000	1.000	282	1	siRNA-IMPa4-25 PSF-A488 IMPa4-A546 DAPI 8C2-siRNA-IMP-a2-a4 V2.00	0	29+. siRNA-IMPa4-25 PSF-A488 DAPI IMPa4-A546_ao_TileScan_001 (Stage 41 of 49)	00-TTCEoDGvrzx6hgGcAujiKD
11.8255	um	Cell	0.000	1.000	283	2	siRNA-IMPa4-25 PSF-A488 IMPa4-A546 DAPI 8C2-siRNA-IMP-a2-a4 V2.00	0	29+. siRNA-IMPa4-25 PSF-A488 DAPI IMPa4-A546_ao_TileScan_001 (Stage 41 of 49)	00-TTCEoDGvrzx6hgGcAujiKD
5.73131	um	Cell	0.000	1.000	284	3	siRNA-IMPa4-25 PSF-A488 IMPa4-A546 DAPI 8C2-siRNA-IMP-a2-a4 V2.00	0	29+. siRNA-IMPa4-25 PSF-A488 DAPI IMPa4-A546_ao_TileScan_001 (Stage 41 of 49)	00-TTCEoDGvrzx6hgGcAujiKD
10.5362	um	Cell	0.000	1.000	285	4	siRNA-IMPa4-25 PSF-A488 IMPa4-A546 DAPI 8C2-siRNA-IMP-a2-a4 V2.00	0	29+. siRNA-IMPa4-25 PSF-A488 DAPI IMPa4-A546_ao_TileScan_001 (Stage 41 of 49)	00-TTCEoDGvrzx6hgGcAujiKD
16.0508	um	Cell	0.000	1.000	286	5	siRNA-IMPa4-25 PSF-A488 IMPa4-A546 DAPI 8C2-siRNA-IMP-a2-a4 V2.00	0	29+. siRNA-IMPa4-25 PSF-A488 DAPI IMPa4-A546_ao_TileScan_001 (Stage 41 of 49)	00-TTCEoDGvrzx6hgGcAujiKD
4.84023	um	Cell	0.000	1.000	287	6	siRNA-IMPa4-25 PSF-A488 IMPa4-A546 DAPI 8C2-siRNA-IMP-a2-a4 V2.00	0	29+. siRNA-IMPa4-25 PSF-A488 DAPI IMPa4-A546_ao_TileScan_001 (Stage 41 of 49)	00-TTCEoDGvrzx6hgGcAujiKD
4.76918	um	Cell	0.000	1.000	288	7	siRNA-IMPa4-25 PSF-A488 IMPa4-A546 DAPI 8C2-siRNA-IMP-a2-a4 V2.00	0	29+. siRNA-IMPa4-25 PSF-A488 DAPI IMPa4-A546_ao_TileScan_001 (Stage 41 of 49)	00-TTCEoDGvrzx6hgGcAujiKD
11.4916	um	Cell	0.000	1.000	289	8	siRNA-IMPa4-25 PSF-A488 IMPa4-A546 DAPI 8C2-siRNA-IMP-a2-a4 V2.00	0	29+. siRNA-IMPa4-25 PSF-A488 DAPI IMPa4-A546_ao_TileScan_001 (Stage 41 of 49)	00-TTCEoDGvrzx6hgGcAujiKD
10.0411	um	Cell	0.000	1.000	290	9	siRNA-IMPa4-25 PSF-A488 IMPa4-A546 DAPI 8C2-siRNA-IMP-a2-a4 V2.00	0	29+. siRNA-IMPa4-25 PSF-A488 DAPI IMPa4-A546_ao_TileScan_001 (Stage 41 of 49)	00-TTCEoDGvrzx6hgGcAujiKD
8.94172	um	Cell	0.000	1.000	291	10	siRNA-IMPa4-25 PSF-A488 IMPa4-A546 DAPI 8C2-siRNA-IMP-a2-a4 V2.00	0	29+. siRNA-IMPa4-25 PSF-A488 DAPI IMPa4-A546_ao_TileScan_001 (Stage 41 of 49)	00-TTCEoDGvrzx6hgGcAujiKD
3.01811	um	Cell	0.000	1.000	292	11	siRNA-IMPa4-25 PSF-A488 IMPa4-A546 DAPI 8C2-siRNA-IMP-a2-a4 V2.00	0	29+. siRNA-IMPa4-25 PSF-A488 DAPI IMPa4-A546_ao_TileScan_001 (Stage 41 of 49)	00-TTCEoDGvrzx6hgGcAujiKD
11.593	um	Cell	0.000	1.000	293	12	siRNA-IMPa4-25 PSF-A488 IMPa4-A546 DAPI 8C2-siRNA-IMP-a2-a4 V2.00	0	29+. siRNA-IMPa4-25 PSF-A488 DAPI IMPa4-A546_ao_TileScan_001 (Stage 41 of 49)	00-TTCEoDGvrzx6hgGcAujiKD
4.92377	um	Cell	0.000	1.000	294	13	siRNA-IMPa4-25 PSF-A488 IMPa4-A546 DAPI 8C2-siRNA-IMP-a2-a4 V2.00	0	29+. siRNA-IMPa4-25 PSF-A488 DAPI IMPa4-A546_ao_TileScan_001 (Stage 41 of 49)	00-TTCEoDGvrzx6hgGcAujiKD
5.25139	um	Cell	0.000	1.000	295	14	siRNA-IMPa4-25 PSF-A488 IMPa4-A546 DAPI 8C2-siRNA-IMP-a2-a4 V2.00	0	29+. siRNA-IMPa4-25 PSF-A488 DAPI IMPa4-A546_ao_TileScan_001 (Stage 41 of 49)	00-TTCEoDGvrzx6hgGcAujiKD
6.92093	um	Cell	0.000	1.000	296	15	siRNA-IMPa4-25 PSF-A488 IMPa4-A546 DAPI 8C2-siRNA-IMP-a2-a4 V2.00	0	29+. siRNA-IMPa4-25 PSF-A488 DAPI IMPa4-A546_ao_TileScan_001 (Stage 41 of 49)	00-TTCEoDGvrzx6hgGcAujiKD
7.48283	um	Cell	0.000	1.000	297	16	siRNA-IMPa4-25 PSF-A488 IMPa4-A546 DAPI 8C2-siRNA-IMP-a2-a4 V2.00	0	29+. siRNA-IMPa4-25 PSF-A488 DAPI IMPa4-A546_ao_TileScan_001 (Stage 41 of 49)	00-TTCEoDGvrzx6hgGcAujiKD
6.62477	um	Cell	0.000	1.000	298	17	siRNA-IMPa4-25 PSF-A488 IMPa4-A546 DAPI 8C2-siRNA-IMP-a2-a4 V2.00	0	29+. siRNA-IMPa4-25 PSF-A488 DAPI IMPa4-A546_ao_TileScan_001 (Stage 41 of 49)	00-TTCEoDGvrzx6hgGcAujiKD
6.7402	um	Cell	0.000	1.000	299	18	siRNA-IMPa4-25 PSF-A488 IMPa4-A546 DAPI 8C2-siRNA-IMP-a2-a4 V2.00	0	29+. siRNA-IMPa4-25 PSF-A488 DAPI IMPa4-A546_ao_TileScan_001 (Stage 41 of 49)	00-TTCEoDGvrzx6hgGcAujiKD
5.96099	um	Cell	0.000	1.000	300	19	siRNA-IMPa4-25 PSF-A488 IMPa4-A546 DAPI 8C2-siRNA-IMP-a2-a4 V2.00	0	29+. siRNA-IMPa4-25 PSF-A488 DAPI IMPa4-A546_ao_TileScan_001 (Stage 41 of 49)	00-TTCEoDGvrzx6hgGcAujiKD
3.83597	um	Cell	0.000	1.000	301	20	siRNA-IMPa4-25 PSF-A488 IMPa4-A546 DAPI 8C2-siRNA-IMP-a2-a4 V2.00	0	29+. siRNA-IMPa4-25 PSF-A488 DAPI IMPa4-A546_ao_TileScan_001 (Stage 41 of 49)	00-TTCEoDGvrzx6hgGcAujiKD
10.5693	um	Cell	0.000	1.000	302	21	siRNA-IMPa4-25 PSF-A488 IMPa4-A546 DAPI 8C2-siRNA-IMP-a2-a4 V2.00	0	29+. siRNA-IMPa4-25 PSF-A488 DAPI IMPa4-A546_ao_TileScan_001 (Stage 41 of 49)	00-TTCEoDGvrzx6hgGcAujiKD
8.37739	um	Cell	0.000	1.000	303	22	siRNA-IMPa4-25 PSF-A488 IMPa4-A546 DAPI 8C2-siRNA-IMP-a2-a4 V2.00	0	29+. siRNA-IMPa4-25 PSF-A488 DAPI IMPa4-A546_ao_TileScan_001 (Stage 41 of 49)	00-TTCEoDGvrzx6hgGcAujiKD
7.96462	um	Cell	0.000	1.000	304	23	siRNA-IMPa4-25 PSF-A488 IMPa4-A546 DAPI 8C2-siRNA-IMP-a2-a4 V2.00	0	29+. siRNA-IMPa4-25 PSF-A488 DAPI IMPa4-A546_ao_TileScan_001 (Stage 41 of 49)	00-TTCEoDGvrzx6hgGcAujiKD
11.4318	um	Cell	0.000	1.000	305	24	siRNA-IMPa4-25 PSF-A488 IMPa4-A546 DAPI 8C2-siRNA-IMP-a2-a4 V2.00	0	29+. siRNA-IMPa4-25 PSF-A488 DAPI IMPa4-A546_ao_TileScan_001 (Stage 41 of 49)	00-TTCEoDGvrzx6hgGcAujiKD
5.93363	um	Cell	0.000	1.000	306	0	siRNA-IMPa4-25 PSF-A488 IMPa4-A546 DAPI 8C2-siRNA-IMP-a2-a4 V2.00	0	29+. siRNA-IMPa4-25 PSF-A488 DAPI IMPa4-A546_ap_TileScan_001 (Stage 42 of 49)	00-7ofNLLUptn8Ffc9wpyiMae
5.09193	um	Cell	0.000	1.000	307	1	siRNA-IMPa4-25 PSF-A488 IMPa4-A546 DAPI 8C2-siRNA-IMP-a2-a4 V2.00	0	29+. siRNA-IMPa4-25 PSF-A488 DAPI IMPa4-A546_ap_TileScan_001 (Stage 42 of 49)	00-7ofNLLUptn8Ffc9wpyiMae
4.8627	um	Cell	0.000	1.000	308	2	siRNA-IMPa4-25 PSF-A488 IMPa4-A546 DAPI 8C2-siRNA-IMP-a2-a4 V2.00	0	29+. siRNA-IMPa4-25 PSF-A488 DAPI IMPa4-A546_ap_TileScan_001 (Stage 42 of 49)	00-7ofNLLUptn8Ffc9wpyiMae
6.43378	um	Cell	0.000	1.000	309	3	siRNA-IMPa4-25 PSF-A488 IMPa4-A546 DAPI 8C2-siRNA-IMP-a2-a4 V2.00	0	29+. siRNA-IMPa4-25 PSF-A488 DAPI IMPa4-A546_ap_TileScan_001 (Stage 42 of 49)	00-7ofNLLUptn8Ffc9wpyiMae
3.32073	um	Cell	0.000	1.000	310	4	siRNA-IMPa4-25 PSF-A488 IMPa4-A546 DAPI 8C2-siRNA-IMP-a2-a4 V2.00	0	29+. siRNA-IMPa4-25 PSF-A488 DAPI IMPa4-A546_ap_TileScan_001 (Stage 42 of 49)	00-7ofNLLUptn8Ffc9wpyiMae
4.53428	um	Cell	0.000	1.000	311	5	siRNA-IMPa4-25 PSF-A488 IMPa4-A546 DAPI 8C2-siRNA-IMP-a2-a4 V2.00	0	29+. siRNA-IMPa4-25 PSF-A488 DAPI IMPa4-A546_ap_TileScan_001 (Stage 42 of 49)	00-7ofNLLUptn8Ffc9wpyiMae
7.15583	um	Cell	0.000	1.000	312	6	siRNA-IMPa4-25 PSF-A488 IMPa4-A546 DAPI 8C2-siRNA-IMP-a2-a4 V2.00	0	29+. siRNA-IMPa4-25 PSF-A488 DAPI IMPa4-A546_ap_TileScan_001 (Stage 42 of 49)	00-7ofNLLUptn8Ffc9wpyiMae
7.19713	um	Cell	0.000	1.000	313	7	siRNA-IMPa4-25 PSF-A488 IMPa4-A546 DAPI 8C2-siRNA-IMP-a2-a4 V2.00	0	29+. siRNA-IMPa4-25 PSF-A488 DAPI IMPa4-A546_ap_TileScan_001 (Stage 42 of 49)	00-7ofNLLUptn8Ffc9wpyiMae
12.6206	um	Cell	0.000	1.000	314	8	siRNA-IMPa4-25 PSF-A488 IMPa4-A546 DAPI 8C2-siRNA-IMP-a2-a4 V2.00	0	29+. siRNA-IMPa4-25 PSF-A488 DAPI IMPa4-A546_ap_TileScan_001 (Stage 42 of 49)	00-7ofNLLUptn8Ffc9wpyiMae
9.99489	um	Cell	0.000	1.000	315	9	siRNA-IMPa4-25 PSF-A488 IMPa4-A546 DAPI 8C2-siRNA-IMP-a2-a4 V2.00	0	29+. siRNA-IMPa4-25 PSF-A488 DAPI IMPa4-A546_ap_TileScan_001 (Stage 42 of 49)	00-7ofNLLUptn8Ffc9wpyiMae
11.9898	um	Cell	0.000	1.000	316	10	siRNA-IMPa4-25 PSF-A488 IMPa4-A546 DAPI 8C2-siRNA-IMP-a2-a4 V2.00	0	29+. siRNA-IMPa4-25 PSF-A488 DAPI IMPa4-A546_ap_TileScan_001 (Stage 42 of 49)	00-7ofNLLUptn8Ffc9wpyiMae
9.46675	um	Cell	0.000	1.000	317	11	siRNA-IMPa4-25 PSF-A488 IMPa4-A546 DAPI 8C2-siRNA-IMP-a2-a4 V2.00	0	29+. siRNA-IMPa4-25 PSF-A488 DAPI IMPa4-A546_ap_TileScan_001 (Stage 42 of 49)	00-7ofNLLUptn8Ffc9wpyiMae
5.35733	um	Cell	0.000	1.000	318	12	siRNA-IMPa4-25 PSF-A488 IMPa4-A546 DAPI 8C2-siRNA-IMP-a2-a4 V2.00	0	29+. siRNA-IMPa4-25 PSF-A488 DAPI IMPa4-A546_ap_TileScan_001 (Stage 42 of 49)	00-7ofNLLUptn8Ffc9wpyiMae
11.1486	um	Cell	0.000	1.000	319	13	siRNA-IMPa4-25 PSF-A488 IMPa4-A546 DAPI 8C2-siRNA-IMP-a2-a4 V2.00	0	29+. siRNA-IMPa4-25 PSF-A488 DAPI IMPa4-A546_ap_TileScan_001 (Stage 42 of 49)	00-7ofNLLUptn8Ffc9wpyiMae
9.03157	um	Cell	0.000	1.000	320	14	siRNA-IMPa4-25 PSF-A488 IMPa4-A546 DAPI 8C2-siRNA-IMP-a2-a4 V2.00	0	29+. siRNA-IMPa4-25 PSF-A488 DAPI IMPa4-A546_ap_TileScan_001 (Stage 42 of 49)	00-7ofNLLUptn8Ffc9wpyiMae
17.0103	um	Cell	0.000	1.000	321	15	siRNA-IMPa4-25 PSF-A488 IMPa4-A546 DAPI 8C2-siRNA-IMP-a2-a4 V2.00	0	29+. siRNA-IMPa4-25 PSF-A488 DAPI IMPa4-A546_ap_TileScan_001 (Stage 42 of 49)	00-7ofNLLUptn8Ffc9wpyiMae
4.88627	um	Cell	0.000	1.000	322	0	siRNA-IMPa4-25 PSF-A488 IMPa4-A546 DAPI 8C2-siRNA-IMP-a2-a4 V2.00	0	29+. siRNA-IMPa4-25 PSF-A488 DAPI IMPa4-A546_aq_TileScan_001 (Stage 43 of 49)	00-BLmUcgaCYiLKnjEzHq7bef
8.05693	um	Cell	0.000	1.000	323	1	siRNA-IMPa4-25 PSF-A488 IMPa4-A546 DAPI 8C2-siRNA-IMP-a2-a4 V2.00	0	29+. siRNA-IMPa4-25 PSF-A488 DAPI IMPa4-A546_aq_TileScan_001 (Stage 43 of 49)	00-BLmUcgaCYiLKnjEzHq7bef
8.5085	um	Cell	0.000	1.000	324	2	siRNA-IMPa4-25 PSF-A488 IMPa4-A546 DAPI 8C2-siRNA-IMP-a2-a4 V2.00	0	29+. siRNA-IMPa4-25 PSF-A488 DAPI IMPa4-A546_aq_TileScan_001 (Stage 43 of 49)	00-BLmUcgaCYiLKnjEzHq7bef
10.0319	um	Cell	0.000	1.000	325	3	siRNA-IMPa4-25 PSF-A488 IMPa4-A546 DAPI 8C2-siRNA-IMP-a2-a4 V2.00	0	29+. siRNA-IMPa4-25 PSF-A488 DAPI IMPa4-A546_aq_TileScan_001 (Stage 43 of 49)	00-BLmUcgaCYiLKnjEzHq7bef
8.97548	um	Cell	0.000	1.000	326	4	siRNA-IMPa4-25 PSF-A488 IMPa4-A546 DAPI 8C2-siRNA-IMP-a2-a4 V2.00	0	29+. siRNA-IMPa4-25 PSF-A488 DAPI IMPa4-A546_aq_TileScan_001 (Stage 43 of 49)	00-BLmUcgaCYiLKnjEzHq7bef
6.32732	um	Cell	0.000	1.000	327	5	siRNA-IMPa4-25 PSF-A488 IMPa4-A546 DAPI 8C2-siRNA-IMP-a2-a4 V2.00	0	29+. siRNA-IMPa4-25 PSF-A488 DAPI IMPa4-A546_aq_TileScan_001 (Stage 43 of 49)	00-BLmUcgaCYiLKnjEzHq7bef
6.5825	um	Cell	0.000	1.000	328	6	siRNA-IMPa4-25 PSF-A488 IMPa4-A546 DAPI 8C2-siRNA-IMP-a2-a4 V2.00	0	29+. siRNA-IMPa4-25 PSF-A488 DAPI IMPa4-A546_aq_TileScan_001 (Stage 43 of 49)	00-BLmUcgaCYiLKnjEzHq7bef
7.88617	um	Cell	0.000	1.000	329	7	siRNA-IMPa4-25 PSF-A488 IMPa4-A546 DAPI 8C2-siRNA-IMP-a2-a4 V2.00	0	29+. siRNA-IMPa4-25 PSF-A488 DAPI IMPa4-A546_aq_TileScan_001 (Stage 43 of 49)	00-BLmUcgaCYiLKnjEzHq7bef
9.18649	um	Cell	0.000	1.000	330	8	siRNA-IMPa4-25 PSF-A488 IMPa4-A546 DAPI 8C2-siRNA-IMP-a2-a4 V2.00	0	29+. siRNA-IMPa4-25 PSF-A488 DAPI IMPa4-A546_aq_TileScan_001 (Stage 43 of 49)	00-BLmUcgaCYiLKnjEzHq7bef
9.85592	um	Cell	0.000	1.000	331	9	siRNA-IMPa4-25 PSF-A488 IMPa4-A546 DAPI 8C2-siRNA-IMP-a2-a4 V2.00	0	29+. siRNA-IMPa4-25 PSF-A488 DAPI IMPa4-A546_aq_TileScan_001 (Stage 43 of 49)	00-BLmUcgaCYiLKnjEzHq7bef
5.77109	um	Cell	0.000	1.000	332	10	siRNA-IMPa4-25 PSF-A488 IMPa4-A546 DAPI 8C2-siRNA-IMP-a2-a4 V2.00	0	29+. siRNA-IMPa4-25 PSF-A488 DAPI IMPa4-A546_aq_TileScan_001 (Stage 43 of 49)	00-BLmUcgaCYiLKnjEzHq7bef
6.53933	um	Cell	0.000	1.000	333	11	siRNA-IMPa4-25 PSF-A488 IMPa4-A546 DAPI 8C2-siRNA-IMP-a2-a4 V2.00	0	29+. siRNA-IMPa4-25 PSF-A488 DAPI IMPa4-A546_aq_TileScan_001 (Stage 43 of 49)	00-BLmUcgaCYiLKnjEzHq7bef
9.68344	um	Cell	0.000	1.000	334	12	siRNA-IMPa4-25 PSF-A488 IMPa4-A546 DAPI 8C2-siRNA-IMP-a2-a4 V2.00	0	29+. siRNA-IMPa4-25 PSF-A488 DAPI IMPa4-A546_aq_TileScan_001 (Stage 43 of 49)	00-BLmUcgaCYiLKnjEzHq7bef
12.0887	um	Cell	0.000	1.000	335	13	siRNA-IMPa4-25 PSF-A488 IMPa4-A546 DAPI 8C2-siRNA-IMP-a2-a4 V2.00	0	29+. siRNA-IMPa4-25 PSF-A488 DAPI IMPa4-A546_aq_TileScan_001 (Stage 43 of 49)	00-BLmUcgaCYiLKnjEzHq7bef
5.21692	um	Cell	0.000	1.000	336	14	siRNA-IMPa4-25 PSF-A488 IMPa4-A546 DAPI 8C2-siRNA-IMP-a2-a4 V2.00	0	29+. siRNA-IMPa4-25 PSF-A488 DAPI IMPa4-A546_aq_TileScan_001 (Stage 43 of 49)	00-BLmUcgaCYiLKnjEzHq7bef
4.07012	um	Cell	0.000	1.000	337	15	siRNA-IMPa4-25 PSF-A488 IMPa4-A546 DAPI 8C2-siRNA-IMP-a2-a4 V2.00	0	29+. siRNA-IMPa4-25 PSF-A488 DAPI IMPa4-A546_aq_TileScan_001 (Stage 43 of 49)	00-BLmUcgaCYiLKnjEzHq7bef
3.95104	um	Cell	0.000	1.000	338	16	siRNA-IMPa4-25 PSF-A488 IMPa4-A546 DAPI 8C2-siRNA-IMP-a2-a4 V2.00	0	29+. siRNA-IMPa4-25 PSF-A488 DAPI IMPa4-A546_aq_TileScan_001 (Stage 43 of 49)	00-BLmUcgaCYiLKnjEzHq7bef
6.07708	um	Cell	0.000	1.000	339	17	siRNA-IMPa4-25 PSF-A488 IMPa4-A546 DAPI 8C2-siRNA-IMP-a2-a4 V2.00	0	29+. siRNA-IMPa4-25 PSF-A488 DAPI IMPa4-A546_aq_TileScan_001 (Stage 43 of 49)	00-BLmUcgaCYiLKnjEzHq7bef
4.77631	um	Cell	0.000	1.000	340	18	siRNA-IMPa4-25 PSF-A488 IMPa4-A546 DAPI 8C2-siRNA-IMP-a2-a4 V2.00	0	29+. siRNA-IMPa4-25 PSF-A488 DAPI IMPa4-A546_aq_TileScan_001 (Stage 43 of 49)	00-BLmUcgaCYiLKnjEzHq7bef
5.16364	um	Cell	0.000	1.000	341	0	siRNA-IMPa4-25 PSF-A488 IMPa4-A546 DAPI 8C2-siRNA-IMP-a2-a4 V2.00	0	29+. siRNA-IMPa4-25 PSF-A488 DAPI IMPa4-A546_ar_TileScan_001 (Stage 44 of 49)	00-j6UGiykiyAnMGeJHd9WY9n
7.83463	um	Cell	0.000	1.000	342	1	siRNA-IMPa4-25 PSF-A488 IMPa4-A546 DAPI 8C2-siRNA-IMP-a2-a4 V2.00	0	29+. siRNA-IMPa4-25 PSF-A488 DAPI IMPa4-A546_ar_TileScan_001 (Stage 44 of 49)	00-j6UGiykiyAnMGeJHd9WY9n
7.8986	um	Cell	0.000	1.000	343	2	siRNA-IMPa4-25 PSF-A488 IMPa4-A546 DAPI 8C2-siRNA-IMP-a2-a4 V2.00	0	29+. siRNA-IMPa4-25 PSF-A488 DAPI IMPa4-A546_ar_TileScan_001 (Stage 44 of 49)	00-j6UGiykiyAnMGeJHd9WY9n
10.1674	um	Cell	0.000	1.000	344	3	siRNA-IMPa4-25 PSF-A488 IMPa4-A546 DAPI 8C2-siRNA-IMP-a2-a4 V2.00	0	29+. siRNA-IMPa4-25 PSF-A488 DAPI IMPa4-A546_ar_TileScan_001 (Stage 44 of 49)	00-j6UGiykiyAnMGeJHd9WY9n
6.57104	um	Cell	0.000	1.000	345	4	siRNA-IMPa4-25 PSF-A488 IMPa4-A546 DAPI 8C2-siRNA-IMP-a2-a4 V2.00	0	29+. siRNA-IMPa4-25 PSF-A488 DAPI IMPa4-A546_ar_TileScan_001 (Stage 44 of 49)	00-j6UGiykiyAnMGeJHd9WY9n
7.19091	um	Cell	0.000	1.000	346	5	siRNA-IMPa4-25 PSF-A488 IMPa4-A546 DAPI 8C2-siRNA-IMP-a2-a4 V2.00	0	29+. siRNA-IMPa4-25 PSF-A488 DAPI IMPa4-A546_ar_TileScan_001 (Stage 44 of 49)	00-j6UGiykiyAnMGeJHd9WY9n
4.93119	um	Cell	0.000	1.000	347	6	siRNA-IMPa4-25 PSF-A488 IMPa4-A546 DAPI 8C2-siRNA-IMP-a2-a4 V2.00	0	29+. siRNA-IMPa4-25 PSF-A488 DAPI IMPa4-A546_ar_TileScan_001 (Stage 44 of 49)	00-j6UGiykiyAnMGeJHd9WY9n
5.14987	um	Cell	0.000	1.000	348	7	siRNA-IMPa4-25 PSF-A488 IMPa4-A546 DAPI 8C2-siRNA-IMP-a2-a4 V2.00	0	29+. siRNA-IMPa4-25 PSF-A488 DAPI IMPa4-A546_ar_TileScan_001 (Stage 44 of 49)	00-j6UGiykiyAnMGeJHd9WY9n
7.16943	um	Cell	0.000	1.000	349	8	siRNA-IMPa4-25 PSF-A488 IMPa4-A546 DAPI 8C2-siRNA-IMP-a2-a4 V2.00	0	29+. siRNA-IMPa4-25 PSF-A488 DAPI IMPa4-A546_ar_TileScan_001 (Stage 44 of 49)	00-j6UGiykiyAnMGeJHd9WY9n
9.27755	um	Cell	0.000	1.000	350	9	siRNA-IMPa4-25 PSF-A488 IMPa4-A546 DAPI 8C2-siRNA-IMP-a2-a4 V2.00	0	29+. siRNA-IMPa4-25 PSF-A488 DAPI IMPa4-A546_ar_TileScan_001 (Stage 44 of 49)	00-j6UGiykiyAnMGeJHd9WY9n
11.3609	um	Cell	0.000	1.000	351	10	siRNA-IMPa4-25 PSF-A488 IMPa4-A546 DAPI 8C2-siRNA-IMP-a2-a4 V2.00	0	29+. siRNA-IMPa4-25 PSF-A488 DAPI IMPa4-A546_ar_TileScan_001 (Stage 44 of 49)	00-j6UGiykiyAnMGeJHd9WY9n
8.4079	um	Cell	0.000	1.000	352	11	siRNA-IMPa4-25 PSF-A488 IMPa4-A546 DAPI 8C2-siRNA-IMP-a2-a4 V2.00	0	29+. siRNA-IMPa4-25 PSF-A488 DAPI IMPa4-A546_ar_TileScan_001 (Stage 44 of 49)	00-j6UGiykiyAnMGeJHd9WY9n
9.06801	um	Cell	0.000	1.000	353	12	siRNA-IMPa4-25 PSF-A488 IMPa4-A546 DAPI 8C2-siRNA-IMP-a2-a4 V2.00	0	29+. siRNA-IMPa4-25 PSF-A488 DAPI IMPa4-A546_ar_TileScan_001 (Stage 44 of 49)	00-j6UGiykiyAnMGeJHd9WY9n
5.17053	um	Cell	0.000	1.000	354	13	siRNA-IMPa4-25 PSF-A488 IMPa4-A546 DAPI 8C2-siRNA-IMP-a2-a4 V2.00	0	29+. siRNA-IMPa4-25 PSF-A488 DAPI IMPa4-A546_ar_TileScan_001 (Stage 44 of 49)	00-j6UGiykiyAnMGeJHd9WY9n
13.0358	um	Cell	0.000	1.000	355	14	siRNA-IMPa4-25 PSF-A488 IMPa4-A546 DAPI 8C2-siRNA-IMP-a2-a4 V2.00	0	29+. siRNA-IMPa4-25 PSF-A488 DAPI IMPa4-A546_ar_TileScan_001 (Stage 44 of 49)	00-j6UGiykiyAnMGeJHd9WY9n
6.5245	um	Cell	0.000	1.000	356	15	siRNA-IMPa4-25 PSF-A488 IMPa4-A546 DAPI 8C2-siRNA-IMP-a2-a4 V2.00	0	29+. siRNA-IMPa4-25 PSF-A488 DAPI IMPa4-A546_ar_TileScan_001 (Stage 44 of 49)	00-j6UGiykiyAnMGeJHd9WY9n
6.76538	um	Cell	0.000	1.000	357	0	siRNA-IMPa4-25 PSF-A488 IMPa4-A546 DAPI 8C2-siRNA-IMP-a2-a4 V2.00	0	29+. siRNA-IMPa4-25 PSF-A488 DAPI IMPa4-A546_as_TileScan_001 (Stage 45 of 49)	00-VTYmTACztoue9gRxu2w26L
8.348	um	Cell	0.000	1.000	358	1	siRNA-IMPa4-25 PSF-A488 IMPa4-A546 DAPI 8C2-siRNA-IMP-a2-a4 V2.00	0	29+. siRNA-IMPa4-25 PSF-A488 DAPI IMPa4-A546_as_TileScan_001 (Stage 45 of 49)	00-VTYmTACztoue9gRxu2w26L
15.8194	um	Cell	0.000	1.000	359	2	siRNA-IMPa4-25 PSF-A488 IMPa4-A546 DAPI 8C2-siRNA-IMP-a2-a4 V2.00	0	29+. siRNA-IMPa4-25 PSF-A488 DAPI IMPa4-A546_as_TileScan_001 (Stage 45 of 49)	00-VTYmTACztoue9gRxu2w26L
4.07832	um	Cell	0.000	1.000	360	3	siRNA-IMPa4-25 PSF-A488 IMPa4-A546 DAPI 8C2-siRNA-IMP-a2-a4 V2.00	0	29+. siRNA-IMPa4-25 PSF-A488 DAPI IMPa4-A546_as_TileScan_001 (Stage 45 of 49)	00-VTYmTACztoue9gRxu2w26L
8.44007	um	Cell	0.000	1.000	361	4	siRNA-IMPa4-25 PSF-A488 IMPa4-A546 DAPI 8C2-siRNA-IMP-a2-a4 V2.00	0	29+. siRNA-IMPa4-25 PSF-A488 DAPI IMPa4-A546_as_TileScan_001 (Stage 45 of 49)	00-VTYmTACztoue9gRxu2w26L
6.01873	um	Cell	0.000	1.000	362	5	siRNA-IMPa4-25 PSF-A488 IMPa4-A546 DAPI 8C2-siRNA-IMP-a2-a4 V2.00	0	29+. siRNA-IMPa4-25 PSF-A488 DAPI IMPa4-A546_as_TileScan_001 (Stage 45 of 49)	00-VTYmTACztoue9gRxu2w26L
10.7368	um	Cell	0.000	1.000	363	6	siRNA-IMPa4-25 PSF-A488 IMPa4-A546 DAPI 8C2-siRNA-IMP-a2-a4 V2.00	0	29+. siRNA-IMPa4-25 PSF-A488 DAPI IMPa4-A546_as_TileScan_001 (Stage 45 of 49)	00-VTYmTACztoue9gRxu2w26L
5.63993	um	Cell	0.000	1.000	364	7	siRNA-IMPa4-25 PSF-A488 IMPa4-A546 DAPI 8C2-siRNA-IMP-a2-a4 V2.00	0	29+. siRNA-IMPa4-25 PSF-A488 DAPI IMPa4-A546_as_TileScan_001 (Stage 45 of 49)	00-VTYmTACztoue9gRxu2w26L
7.63527	um	Cell	0.000	1.000	365	8	siRNA-IMPa4-25 PSF-A488 IMPa4-A546 DAPI 8C2-siRNA-IMP-a2-a4 V2.00	0	29+. siRNA-IMPa4-25 PSF-A488 DAPI IMPa4-A546_as_TileScan_001 (Stage 45 of 49)	00-VTYmTACztoue9gRxu2w26L
10.1826	um	Cell	0.000	1.000	366	9	siRNA-IMPa4-25 PSF-A488 IMPa4-A546 DAPI 8C2-siRNA-IMP-a2-a4 V2.00	0	29+. siRNA-IMPa4-25 PSF-A488 DAPI IMPa4-A546_as_TileScan_001 (Stage 45 of 49)	00-VTYmTACztoue9gRxu2w26L
4.51867	um	Cell	0.000	1.000	367	10	siRNA-IMPa4-25 PSF-A488 IMPa4-A546 DAPI 8C2-siRNA-IMP-a2-a4 V2.00	0	29+. siRNA-IMPa4-25 PSF-A488 DAPI IMPa4-A546_as_TileScan_001 (Stage 45 of 49)	00-VTYmTACztoue9gRxu2w26L
12.1041	um	Cell	0.000	1.000	368	0	siRNA-IMPa4-25 PSF-A488 IMPa4-A546 DAPI 8C2-siRNA-IMP-a2-a4 V2.00	0	29+. siRNA-IMPa4-25 PSF-A488 DAPI IMPa4-A546_at_TileScan_001 (Stage 46 of 49)	00-aeQNyJTUKR7w2yWwFckpZT
6.44934	um	Cell	0.000	1.000	369	1	siRNA-IMPa4-25 PSF-A488 IMPa4-A546 DAPI 8C2-siRNA-IMP-a2-a4 V2.00	0	29+. siRNA-IMPa4-25 PSF-A488 DAPI IMPa4-A546_at_TileScan_001 (Stage 46 of 49)	00-aeQNyJTUKR7w2yWwFckpZT
8.14023	um	Cell	0.000	1.000	370	2	siRNA-IMPa4-25 PSF-A488 IMPa4-A546 DAPI 8C2-siRNA-IMP-a2-a4 V2.00	0	29+. siRNA-IMPa4-25 PSF-A488 DAPI IMPa4-A546_at_TileScan_001 (Stage 46 of 49)	00-aeQNyJTUKR7w2yWwFckpZT
8.5631	um	Cell	0.000	1.000	371	3	siRNA-IMPa4-25 PSF-A488 IMPa4-A546 DAPI 8C2-siRNA-IMP-a2-a4 V2.00	0	29+. siRNA-IMPa4-25 PSF-A488 DAPI IMPa4-A546_at_TileScan_001 (Stage 46 of 49)	00-aeQNyJTUKR7w2yWwFckpZT
7.73258	um	Cell	0.000	1.000	372	4	siRNA-IMPa4-25 PSF-A488 IMPa4-A546 DAPI 8C2-siRNA-IMP-a2-a4 V2.00	0	29+. siRNA-IMPa4-25 PSF-A488 DAPI IMPa4-A546_at_TileScan_001 (Stage 46 of 49)	00-aeQNyJTUKR7w2yWwFckpZT
10.9117	um	Cell	0.000	1.000	373	5	siRNA-IMPa4-25 PSF-A488 IMPa4-A546 DAPI 8C2-siRNA-IMP-a2-a4 V2.00	0	29+. siRNA-IMPa4-25 PSF-A488 DAPI IMPa4-A546_at_TileScan_001 (Stage 46 of 49)	00-aeQNyJTUKR7w2yWwFckpZT
9.4195	um	Cell	0.000	1.000	374	6	siRNA-IMPa4-25 PSF-A488 IMPa4-A546 DAPI 8C2-siRNA-IMP-a2-a4 V2.00	0	29+. siRNA-IMPa4-25 PSF-A488 DAPI IMPa4-A546_at_TileScan_001 (Stage 46 of 49)	00-aeQNyJTUKR7w2yWwFckpZT
9.64874	um	Cell	0.000	1.000	375	7	siRNA-IMPa4-25 PSF-A488 IMPa4-A546 DAPI 8C2-siRNA-IMP-a2-a4 V2.00	0	29+. siRNA-IMPa4-25 PSF-A488 DAPI IMPa4-A546_at_TileScan_001 (Stage 46 of 49)	00-aeQNyJTUKR7w2yWwFckpZT
7.96136	um	Cell	0.000	1.000	376	8	siRNA-IMPa4-25 PSF-A488 IMPa4-A546 DAPI 8C2-siRNA-IMP-a2-a4 V2.00	0	29+. siRNA-IMPa4-25 PSF-A488 DAPI IMPa4-A546_at_TileScan_001 (Stage 46 of 49)	00-aeQNyJTUKR7w2yWwFckpZT
9.4098	um	Cell	0.000	1.000	377	9	siRNA-IMPa4-25 PSF-A488 IMPa4-A546 DAPI 8C2-siRNA-IMP-a2-a4 V2.00	0	29+. siRNA-IMPa4-25 PSF-A488 DAPI IMPa4-A546_at_TileScan_001 (Stage 46 of 49)	00-aeQNyJTUKR7w2yWwFckpZT
8.09493	um	Cell	0.000	1.000	378	10	siRNA-IMPa4-25 PSF-A488 IMPa4-A546 DAPI 8C2-siRNA-IMP-a2-a4 V2.00	0	29+. siRNA-IMPa4-25 PSF-A488 DAPI IMPa4-A546_at_TileScan_001 (Stage 46 of 49)	00-aeQNyJTUKR7w2yWwFckpZT
9.92745	um	Cell	0.000	1.000	379	11	siRNA-IMPa4-25 PSF-A488 IMPa4-A546 DAPI 8C2-siRNA-IMP-a2-a4 V2.00	0	29+. siRNA-IMPa4-25 PSF-A488 DAPI IMPa4-A546_at_TileScan_001 (Stage 46 of 49)	00-aeQNyJTUKR7w2yWwFckpZT
10.8819	um	Cell	0.000	1.000	380	12	siRNA-IMPa4-25 PSF-A488 IMPa4-A546 DAPI 8C2-siRNA-IMP-a2-a4 V2.00	0	29+. siRNA-IMPa4-25 PSF-A488 DAPI IMPa4-A546_at_TileScan_001 (Stage 46 of 49)	00-aeQNyJTUKR7w2yWwFckpZT
6.80782	um	Cell	0.000	1.000	381	13	siRNA-IMPa4-25 PSF-A488 IMPa4-A546 DAPI 8C2-siRNA-IMP-a2-a4 V2.00	0	29+. siRNA-IMPa4-25 PSF-A488 DAPI IMPa4-A546_at_TileScan_001 (Stage 46 of 49)	00-aeQNyJTUKR7w2yWwFckpZT
9.07149	um	Cell	0.000	1.000	382	14	siRNA-IMPa4-25 PSF-A488 IMPa4-A546 DAPI 8C2-siRNA-IMP-a2-a4 V2.00	0	29+. siRNA-IMPa4-25 PSF-A488 DAPI IMPa4-A546_at_TileScan_001 (Stage 46 of 49)	00-aeQNyJTUKR7w2yWwFckpZT
6.38431	um	Cell	0.000	1.000	383	15	siRNA-IMPa4-25 PSF-A488 IMPa4-A546 DAPI 8C2-siRNA-IMP-a2-a4 V2.00	0	29+. siRNA-IMPa4-25 PSF-A488 DAPI IMPa4-A546_at_TileScan_001 (Stage 46 of 49)	00-aeQNyJTUKR7w2yWwFckpZT
9.27137	um	Cell	0.000	1.000	384	16	siRNA-IMPa4-25 PSF-A488 IMPa4-A546 DAPI 8C2-siRNA-IMP-a2-a4 V2.00	0	29+. siRNA-IMPa4-25 PSF-A488 DAPI IMPa4-A546_at_TileScan_001 (Stage 46 of 49)	00-aeQNyJTUKR7w2yWwFckpZT
7.4484	um	Cell	0.000	1.000	385	17	siRNA-IMPa4-25 PSF-A488 IMPa4-A546 DAPI 8C2-siRNA-IMP-a2-a4 V2.00	0	29+. siRNA-IMPa4-25 PSF-A488 DAPI IMPa4-A546_at_TileScan_001 (Stage 46 of 49)	00-aeQNyJTUKR7w2yWwFckpZT
6.3448	um	Cell	0.000	1.000	386	18	siRNA-IMPa4-25 PSF-A488 IMPa4-A546 DAPI 8C2-siRNA-IMP-a2-a4 V2.00	0	29+. siRNA-IMPa4-25 PSF-A488 DAPI IMPa4-A546_at_TileScan_001 (Stage 46 of 49)	00-aeQNyJTUKR7w2yWwFckpZT
4.6026	um	Cell	0.000	1.000	387	19	siRNA-IMPa4-25 PSF-A488 IMPa4-A546 DAPI 8C2-siRNA-IMP-a2-a4 V2.00	0	29+. siRNA-IMPa4-25 PSF-A488 DAPI IMPa4-A546_at_TileScan_001 (Stage 46 of 49)	00-aeQNyJTUKR7w2yWwFckpZT
7.89215	um	Cell	0.000	1.000	388	0	siRNA-IMPa4-25 PSF-A488 IMPa4-A546 DAPI 8C2-siRNA-IMP-a2-a4 V2.00	0	29+. siRNA-IMPa4-25 PSF-A488 DAPI IMPa4-A546_au_TileScan_001 (Stage 47 of 49)	00-vX3hyMecyivq77V9F59k6G
7.48625	um	Cell	0.000	1.000	389	1	siRNA-IMPa4-25 PSF-A488 IMPa4-A546 DAPI 8C2-siRNA-IMP-a2-a4 V2.00	0	29+. siRNA-IMPa4-25 PSF-A488 DAPI IMPa4-A546_au_TileScan_001 (Stage 47 of 49)	00-vX3hyMecyivq77V9F59k6G
16.0057	um	Cell	0.000	1.000	390	2	siRNA-IMPa4-25 PSF-A488 IMPa4-A546 DAPI 8C2-siRNA-IMP-a2-a4 V2.00	0	29+. siRNA-IMPa4-25 PSF-A488 DAPI IMPa4-A546_au_TileScan_001 (Stage 47 of 49)	00-vX3hyMecyivq77V9F59k6G
11.2605	um	Cell	0.000	1.000	391	3	siRNA-IMPa4-25 PSF-A488 IMPa4-A546 DAPI 8C2-siRNA-IMP-a2-a4 V2.00	0	29+. siRNA-IMPa4-25 PSF-A488 DAPI IMPa4-A546_au_TileScan_001 (Stage 47 of 49)	00-vX3hyMecyivq77V9F59k6G
9.51138	um	Cell	0.000	1.000	392	4	siRNA-IMPa4-25 PSF-A488 IMPa4-A546 DAPI 8C2-siRNA-IMP-a2-a4 V2.00	0	29+. siRNA-IMPa4-25 PSF-A488 DAPI IMPa4-A546_au_TileScan_001 (Stage 47 of 49)	00-vX3hyMecyivq77V9F59k6G
9.4861	um	Cell	0.000	1.000	393	5	siRNA-IMPa4-25 PSF-A488 IMPa4-A546 DAPI 8C2-siRNA-IMP-a2-a4 V2.00	0	29+. siRNA-IMPa4-25 PSF-A488 DAPI IMPa4-A546_au_TileScan_001 (Stage 47 of 49)	00-vX3hyMecyivq77V9F59k6G
9.43169	um	Cell	0.000	1.000	394	6	siRNA-IMPa4-25 PSF-A488 IMPa4-A546 DAPI 8C2-siRNA-IMP-a2-a4 V2.00	0	29+. siRNA-IMPa4-25 PSF-A488 DAPI IMPa4-A546_au_TileScan_001 (Stage 47 of 49)	00-vX3hyMecyivq77V9F59k6G
9.7828	um	Cell	0.000	1.000	395	7	siRNA-IMPa4-25 PSF-A488 IMPa4-A546 DAPI 8C2-siRNA-IMP-a2-a4 V2.00	0	29+. siRNA-IMPa4-25 PSF-A488 DAPI IMPa4-A546_au_TileScan_001 (Stage 47 of 49)	00-vX3hyMecyivq77V9F59k6G
10.8744	um	Cell	0.000	1.000	396	8	siRNA-IMPa4-25 PSF-A488 IMPa4-A546 DAPI 8C2-siRNA-IMP-a2-a4 V2.00	0	29+. siRNA-IMPa4-25 PSF-A488 DAPI IMPa4-A546_au_TileScan_001 (Stage 47 of 49)	00-vX3hyMecyivq77V9F59k6G
8.9599	um	Cell	0.000	1.000	397	9	siRNA-IMPa4-25 PSF-A488 IMPa4-A546 DAPI 8C2-siRNA-IMP-a2-a4 V2.00	0	29+. siRNA-IMPa4-25 PSF-A488 DAPI IMPa4-A546_au_TileScan_001 (Stage 47 of 49)	00-vX3hyMecyivq77V9F59k6G
5.71	um	Cell	0.000	1.000	398	10	siRNA-IMPa4-25 PSF-A488 IMPa4-A546 DAPI 8C2-siRNA-IMP-a2-a4 V2.00	0	29+. siRNA-IMPa4-25 PSF-A488 DAPI IMPa4-A546_au_TileScan_001 (Stage 47 of 49)	00-vX3hyMecyivq77V9F59k6G
11.35	um	Cell	0.000	1.000	399	11	siRNA-IMPa4-25 PSF-A488 IMPa4-A546 DAPI 8C2-siRNA-IMP-a2-a4 V2.00	0	29+. siRNA-IMPa4-25 PSF-A488 DAPI IMPa4-A546_au_TileScan_001 (Stage 47 of 49)	00-vX3hyMecyivq77V9F59k6G
10.7962	um	Cell	0.000	1.000	400	12	siRNA-IMPa4-25 PSF-A488 IMPa4-A546 DAPI 8C2-siRNA-IMP-a2-a4 V2.00	0	29+. siRNA-IMPa4-25 PSF-A488 DAPI IMPa4-A546_au_TileScan_001 (Stage 47 of 49)	00-vX3hyMecyivq77V9F59k6G
7.13401	um	Cell	0.000	1.000	401	13	siRNA-IMPa4-25 PSF-A488 IMPa4-A546 DAPI 8C2-siRNA-IMP-a2-a4 V2.00	0	29+. siRNA-IMPa4-25 PSF-A488 DAPI IMPa4-A546_au_TileScan_001 (Stage 47 of 49)	00-vX3hyMecyivq77V9F59k6G
5.437	um	Cell	0.000	1.000	402	14	siRNA-IMPa4-25 PSF-A488 IMPa4-A546 DAPI 8C2-siRNA-IMP-a2-a4 V2.00	0	29+. siRNA-IMPa4-25 PSF-A488 DAPI IMPa4-A546_au_TileScan_001 (Stage 47 of 49)	00-vX3hyMecyivq77V9F59k6G
14.3124	um	Cell	0.000	1.000	403	15	siRNA-IMPa4-25 PSF-A488 IMPa4-A546 DAPI 8C2-siRNA-IMP-a2-a4 V2.00	0	29+. siRNA-IMPa4-25 PSF-A488 DAPI IMPa4-A546_au_TileScan_001 (Stage 47 of 49)	00-vX3hyMecyivq77V9F59k6G
14.7483	um	Cell	0.000	1.000	404	16	siRNA-IMPa4-25 PSF-A488 IMPa4-A546 DAPI 8C2-siRNA-IMP-a2-a4 V2.00	0	29+. siRNA-IMPa4-25 PSF-A488 DAPI IMPa4-A546_au_TileScan_001 (Stage 47 of 49)	00-vX3hyMecyivq77V9F59k6G
2.68243	um	Cell	0.000	1.000	405	17	siRNA-IMPa4-25 PSF-A488 IMPa4-A546 DAPI 8C2-siRNA-IMP-a2-a4 V2.00	0	29+. siRNA-IMPa4-25 PSF-A488 DAPI IMPa4-A546_au_TileScan_001 (Stage 47 of 49)	00-vX3hyMecyivq77V9F59k6G
7.97923	um	Cell	0.000	1.000	406	18	siRNA-IMPa4-25 PSF-A488 IMPa4-A546 DAPI 8C2-siRNA-IMP-a2-a4 V2.00	0	29+. siRNA-IMPa4-25 PSF-A488 DAPI IMPa4-A546_au_TileScan_001 (Stage 47 of 49)	00-vX3hyMecyivq77V9F59k6G
14.7463	um	Cell	0.000	1.000	407	19	siRNA-IMPa4-25 PSF-A488 IMPa4-A546 DAPI 8C2-siRNA-IMP-a2-a4 V2.00	0	29+. siRNA-IMPa4-25 PSF-A488 DAPI IMPa4-A546_au_TileScan_001 (Stage 47 of 49)	00-vX3hyMecyivq77V9F59k6G
9.15027	um	Cell	0.000	1.000	408	20	siRNA-IMPa4-25 PSF-A488 IMPa4-A546 DAPI 8C2-siRNA-IMP-a2-a4 V2.00	0	29+. siRNA-IMPa4-25 PSF-A488 DAPI IMPa4-A546_au_TileScan_001 (Stage 47 of 49)	00-vX3hyMecyivq77V9F59k6G
6.14889	um	Cell	0.000	1.000	409	21	siRNA-IMPa4-25 PSF-A488 IMPa4-A546 DAPI 8C2-siRNA-IMP-a2-a4 V2.00	0	29+. siRNA-IMPa4-25 PSF-A488 DAPI IMPa4-A546_au_TileScan_001 (Stage 47 of 49)	00-vX3hyMecyivq77V9F59k6G
7.85084	um	Cell	0.000	1.000	410	0	siRNA-IMPa4-25 PSF-A488 IMPa4-A546 DAPI 8C2-siRNA-IMP-a2-a4 V2.00	0	29+. siRNA-IMPa4-25 PSF-A488 DAPI IMPa4-A546_av_TileScan_001 (Stage 48 of 49)	00-RQ5GP4fUURLjUGyERAe7WW
5.3324	um	Cell	0.000	1.000	411	1	siRNA-IMPa4-25 PSF-A488 IMPa4-A546 DAPI 8C2-siRNA-IMP-a2-a4 V2.00	0	29+. siRNA-IMPa4-25 PSF-A488 DAPI IMPa4-A546_av_TileScan_001 (Stage 48 of 49)	00-RQ5GP4fUURLjUGyERAe7WW
9.16658	um	Cell	0.000	1.000	412	2	siRNA-IMPa4-25 PSF-A488 IMPa4-A546 DAPI 8C2-siRNA-IMP-a2-a4 V2.00	0	29+. siRNA-IMPa4-25 PSF-A488 DAPI IMPa4-A546_av_TileScan_001 (Stage 48 of 49)	00-RQ5GP4fUURLjUGyERAe7WW
6.51374	um	Cell	0.000	1.000	413	3	siRNA-IMPa4-25 PSF-A488 IMPa4-A546 DAPI 8C2-siRNA-IMP-a2-a4 V2.00	0	29+. siRNA-IMPa4-25 PSF-A488 DAPI IMPa4-A546_av_TileScan_001 (Stage 48 of 49)	00-RQ5GP4fUURLjUGyERAe7WW
5.29226	um	Cell	0.000	1.000	414	4	siRNA-IMPa4-25 PSF-A488 IMPa4-A546 DAPI 8C2-siRNA-IMP-a2-a4 V2.00	0	29+. siRNA-IMPa4-25 PSF-A488 DAPI IMPa4-A546_av_TileScan_001 (Stage 48 of 49)	00-RQ5GP4fUURLjUGyERAe7WW
10.4529	um	Cell	0.000	1.000	415	5	siRNA-IMPa4-25 PSF-A488 IMPa4-A546 DAPI 8C2-siRNA-IMP-a2-a4 V2.00	0	29+. siRNA-IMPa4-25 PSF-A488 DAPI IMPa4-A546_av_TileScan_001 (Stage 48 of 49)	00-RQ5GP4fUURLjUGyERAe7WW
16.9892	um	Cell	0.000	1.000	416	6	siRNA-IMPa4-25 PSF-A488 IMPa4-A546 DAPI 8C2-siRNA-IMP-a2-a4 V2.00	0	29+. siRNA-IMPa4-25 PSF-A488 DAPI IMPa4-A546_av_TileScan_001 (Stage 48 of 49)	00-RQ5GP4fUURLjUGyERAe7WW
7.31958	um	Cell	0.000	1.000	417	7	siRNA-IMPa4-25 PSF-A488 IMPa4-A546 DAPI 8C2-siRNA-IMP-a2-a4 V2.00	0	29+. siRNA-IMPa4-25 PSF-A488 DAPI IMPa4-A546_av_TileScan_001 (Stage 48 of 49)	00-RQ5GP4fUURLjUGyERAe7WW
5.09563	um	Cell	0.000	1.000	418	8	siRNA-IMPa4-25 PSF-A488 IMPa4-A546 DAPI 8C2-siRNA-IMP-a2-a4 V2.00	0	29+. siRNA-IMPa4-25 PSF-A488 DAPI IMPa4-A546_av_TileScan_001 (Stage 48 of 49)	00-RQ5GP4fUURLjUGyERAe7WW
5.45385	um	Cell	0.000	1.000	419	9	siRNA-IMPa4-25 PSF-A488 IMPa4-A546 DAPI 8C2-siRNA-IMP-a2-a4 V2.00	0	29+. siRNA-IMPa4-25 PSF-A488 DAPI IMPa4-A546_av_TileScan_001 (Stage 48 of 49)	00-RQ5GP4fUURLjUGyERAe7WW
8.43759	um	Cell	0.000	1.000	420	10	siRNA-IMPa4-25 PSF-A488 IMPa4-A546 DAPI 8C2-siRNA-IMP-a2-a4 V2.00	0	29+. siRNA-IMPa4-25 PSF-A488 DAPI IMPa4-A546_av_TileScan_001 (Stage 48 of 49)	00-RQ5GP4fUURLjUGyERAe7WW
10.9012	um	Cell	0.000	1.000	421	11	siRNA-IMPa4-25 PSF-A488 IMPa4-A546 DAPI 8C2-siRNA-IMP-a2-a4 V2.00	0	29+. siRNA-IMPa4-25 PSF-A488 DAPI IMPa4-A546_av_TileScan_001 (Stage 48 of 49)	00-RQ5GP4fUURLjUGyERAe7WW
10.2688	um	Cell	0.000	1.000	422	0	siRNA-IMPa4-25 PSF-A488 IMPa4-A546 DAPI 8C2-siRNA-IMP-a2-a4 V2.00	0	29+. siRNA-IMPa4-25 PSF-A488 DAPI IMPa4-A546_aw_TileScan_001 (Stage 49 of 49)	00-23VHmMbdGhGaKBdSHLdLPJ
9.91742	um	Cell	0.000	1.000	423	1	siRNA-IMPa4-25 PSF-A488 IMPa4-A546 DAPI 8C2-siRNA-IMP-a2-a4 V2.00	0	29+. siRNA-IMPa4-25 PSF-A488 DAPI IMPa4-A546_aw_TileScan_001 (Stage 49 of 49)	00-23VHmMbdGhGaKBdSHLdLPJ
4.92322	um	Cell	0.000	1.000	424	2	siRNA-IMPa4-25 PSF-A488 IMPa4-A546 DAPI 8C2-siRNA-IMP-a2-a4 V2.00	0	29+. siRNA-IMPa4-25 PSF-A488 DAPI IMPa4-A546_aw_TileScan_001 (Stage 49 of 49)	00-23VHmMbdGhGaKBdSHLdLPJ
12.5952	um	Cell	0.000	1.000	425	3	siRNA-IMPa4-25 PSF-A488 IMPa4-A546 DAPI 8C2-siRNA-IMP-a2-a4 V2.00	0	29+. siRNA-IMPa4-25 PSF-A488 DAPI IMPa4-A546_aw_TileScan_001 (Stage 49 of 49)	00-23VHmMbdGhGaKBdSHLdLPJ
8.56202	um	Cell	0.000	1.000	426	4	siRNA-IMPa4-25 PSF-A488 IMPa4-A546 DAPI 8C2-siRNA-IMP-a2-a4 V2.00	0	29+. siRNA-IMPa4-25 PSF-A488 DAPI IMPa4-A546_aw_TileScan_001 (Stage 49 of 49)	00-23VHmMbdGhGaKBdSHLdLPJ
9.29686	um	Cell	0.000	1.000	427	5	siRNA-IMPa4-25 PSF-A488 IMPa4-A546 DAPI 8C2-siRNA-IMP-a2-a4 V2.00	0	29+. siRNA-IMPa4-25 PSF-A488 DAPI IMPa4-A546_aw_TileScan_001 (Stage 49 of 49)	00-23VHmMbdGhGaKBdSHLdLPJ
10.7372	um	Cell	0.000	1.000	428	6	siRNA-IMPa4-25 PSF-A488 IMPa4-A546 DAPI 8C2-siRNA-IMP-a2-a4 V2.00	0	29+. siRNA-IMPa4-25 PSF-A488 DAPI IMPa4-A546_aw_TileScan_001 (Stage 49 of 49)	00-23VHmMbdGhGaKBdSHLdLPJ
4.89259	um	Cell	0.000	1.000	429	7	siRNA-IMPa4-25 PSF-A488 IMPa4-A546 DAPI 8C2-siRNA-IMP-a2-a4 V2.00	0	29+. siRNA-IMPa4-25 PSF-A488 DAPI IMPa4-A546_aw_TileScan_001 (Stage 49 of 49)	00-23VHmMbdGhGaKBdSHLdLPJ
9.44931	um	Cell	0.000	1.000	430	8	siRNA-IMPa4-25 PSF-A488 IMPa4-A546 DAPI 8C2-siRNA-IMP-a2-a4 V2.00	0	29+. siRNA-IMPa4-25 PSF-A488 DAPI IMPa4-A546_aw_TileScan_001 (Stage 49 of 49)	00-23VHmMbdGhGaKBdSHLdLPJ
8.54352	um	Cell	0.000	1.000	431	9	siRNA-IMPa4-25 PSF-A488 IMPa4-A546 DAPI 8C2-siRNA-IMP-a2-a4 V2.00	0	29+. siRNA-IMPa4-25 PSF-A488 DAPI IMPa4-A546_aw_TileScan_001 (Stage 49 of 49)	00-23VHmMbdGhGaKBdSHLdLPJ
12.1082	um	Cell	0.000	1.000	432	10	siRNA-IMPa4-25 PSF-A488 IMPa4-A546 DAPI 8C2-siRNA-IMP-a2-a4 V2.00	0	29+. siRNA-IMPa4-25 PSF-A488 DAPI IMPa4-A546_aw_TileScan_001 (Stage 49 of 49)	00-23VHmMbdGhGaKBdSHLdLPJ
10.8943	um	Cell	0.000	1.000	433	0	siRNA-IMPa4-25 PSF-A488 IMPa4-A546 DAPI 8C2-siRNA-IMP-a2-a4 V2.00	0	29+. siRNA-IMPa4-25 PSF-A488 DAPI IMPa4-A546_b_TileScan_001 (Stage 2 of 49)	00-2HmMzEYtGwW4dQXMpXdp4W
7.78985	um	Cell	0.000	1.000	434	1	siRNA-IMPa4-25 PSF-A488 IMPa4-A546 DAPI 8C2-siRNA-IMP-a2-a4 V2.00	0	29+. siRNA-IMPa4-25 PSF-A488 DAPI IMPa4-A546_b_TileScan_001 (Stage 2 of 49)	00-2HmMzEYtGwW4dQXMpXdp4W
9.66822	um	Cell	0.000	1.000	435	2	siRNA-IMPa4-25 PSF-A488 IMPa4-A546 DAPI 8C2-siRNA-IMP-a2-a4 V2.00	0	29+. siRNA-IMPa4-25 PSF-A488 DAPI IMPa4-A546_b_TileScan_001 (Stage 2 of 49)	00-2HmMzEYtGwW4dQXMpXdp4W
7.48345	um	Cell	0.000	1.000	436	3	siRNA-IMPa4-25 PSF-A488 IMPa4-A546 DAPI 8C2-siRNA-IMP-a2-a4 V2.00	0	29+. siRNA-IMPa4-25 PSF-A488 DAPI IMPa4-A546_b_TileScan_001 (Stage 2 of 49)	00-2HmMzEYtGwW4dQXMpXdp4W
9.0383	um	Cell	0.000	1.000	437	4	siRNA-IMPa4-25 PSF-A488 IMPa4-A546 DAPI 8C2-siRNA-IMP-a2-a4 V2.00	0	29+. siRNA-IMPa4-25 PSF-A488 DAPI IMPa4-A546_b_TileScan_001 (Stage 2 of 49)	00-2HmMzEYtGwW4dQXMpXdp4W
11.2942	um	Cell	0.000	1.000	438	5	siRNA-IMPa4-25 PSF-A488 IMPa4-A546 DAPI 8C2-siRNA-IMP-a2-a4 V2.00	0	29+. siRNA-IMPa4-25 PSF-A488 DAPI IMPa4-A546_b_TileScan_001 (Stage 2 of 49)	00-2HmMzEYtGwW4dQXMpXdp4W
8.12427	um	Cell	0.000	1.000	439	6	siRNA-IMPa4-25 PSF-A488 IMPa4-A546 DAPI 8C2-siRNA-IMP-a2-a4 V2.00	0	29+. siRNA-IMPa4-25 PSF-A488 DAPI IMPa4-A546_b_TileScan_001 (Stage 2 of 49)	00-2HmMzEYtGwW4dQXMpXdp4W
7.17447	um	Cell	0.000	1.000	440	7	siRNA-IMPa4-25 PSF-A488 IMPa4-A546 DAPI 8C2-siRNA-IMP-a2-a4 V2.00	0	29+. siRNA-IMPa4-25 PSF-A488 DAPI IMPa4-A546_b_TileScan_001 (Stage 2 of 49)	00-2HmMzEYtGwW4dQXMpXdp4W
14.9157	um	Cell	0.000	1.000	441	8	siRNA-IMPa4-25 PSF-A488 IMPa4-A546 DAPI 8C2-siRNA-IMP-a2-a4 V2.00	0	29+. siRNA-IMPa4-25 PSF-A488 DAPI IMPa4-A546_b_TileScan_001 (Stage 2 of 49)	00-2HmMzEYtGwW4dQXMpXdp4W
11.3457	um	Cell	0.000	1.000	442	9	siRNA-IMPa4-25 PSF-A488 IMPa4-A546 DAPI 8C2-siRNA-IMP-a2-a4 V2.00	0	29+. siRNA-IMPa4-25 PSF-A488 DAPI IMPa4-A546_b_TileScan_001 (Stage 2 of 49)	00-2HmMzEYtGwW4dQXMpXdp4W
5.50586	um	Cell	0.000	1.000	443	10	siRNA-IMPa4-25 PSF-A488 IMPa4-A546 DAPI 8C2-siRNA-IMP-a2-a4 V2.00	0	29+. siRNA-IMPa4-25 PSF-A488 DAPI IMPa4-A546_b_TileScan_001 (Stage 2 of 49)	00-2HmMzEYtGwW4dQXMpXdp4W
3.99705	um	Cell	0.000	1.000	444	11	siRNA-IMPa4-25 PSF-A488 IMPa4-A546 DAPI 8C2-siRNA-IMP-a2-a4 V2.00	0	29+. siRNA-IMPa4-25 PSF-A488 DAPI IMPa4-A546_b_TileScan_001 (Stage 2 of 49)	00-2HmMzEYtGwW4dQXMpXdp4W
9.91897	um	Cell	0.000	1.000	445	12	siRNA-IMPa4-25 PSF-A488 IMPa4-A546 DAPI 8C2-siRNA-IMP-a2-a4 V2.00	0	29+. siRNA-IMPa4-25 PSF-A488 DAPI IMPa4-A546_b_TileScan_001 (Stage 2 of 49)	00-2HmMzEYtGwW4dQXMpXdp4W
9.17656	um	Cell	0.000	1.000	446	13	siRNA-IMPa4-25 PSF-A488 IMPa4-A546 DAPI 8C2-siRNA-IMP-a2-a4 V2.00	0	29+. siRNA-IMPa4-25 PSF-A488 DAPI IMPa4-A546_b_TileScan_001 (Stage 2 of 49)	00-2HmMzEYtGwW4dQXMpXdp4W
15.7518	um	Cell	0.000	1.000	447	14	siRNA-IMPa4-25 PSF-A488 IMPa4-A546 DAPI 8C2-siRNA-IMP-a2-a4 V2.00	0	29+. siRNA-IMPa4-25 PSF-A488 DAPI IMPa4-A546_b_TileScan_001 (Stage 2 of 49)	00-2HmMzEYtGwW4dQXMpXdp4W
11.0226	um	Cell	0.000	1.000	448	15	siRNA-IMPa4-25 PSF-A488 IMPa4-A546 DAPI 8C2-siRNA-IMP-a2-a4 V2.00	0	29+. siRNA-IMPa4-25 PSF-A488 DAPI IMPa4-A546_b_TileScan_001 (Stage 2 of 49)	00-2HmMzEYtGwW4dQXMpXdp4W
4.3141	um	Cell	0.000	1.000	449	16	siRNA-IMPa4-25 PSF-A488 IMPa4-A546 DAPI 8C2-siRNA-IMP-a2-a4 V2.00	0	29+. siRNA-IMPa4-25 PSF-A488 DAPI IMPa4-A546_b_TileScan_001 (Stage 2 of 49)	00-2HmMzEYtGwW4dQXMpXdp4W
6.65285	um	Cell	0.000	1.000	450	17	siRNA-IMPa4-25 PSF-A488 IMPa4-A546 DAPI 8C2-siRNA-IMP-a2-a4 V2.00	0	29+. siRNA-IMPa4-25 PSF-A488 DAPI IMPa4-A546_b_TileScan_001 (Stage 2 of 49)	00-2HmMzEYtGwW4dQXMpXdp4W
8.71787	um	Cell	0.000	1.000	451	18	siRNA-IMPa4-25 PSF-A488 IMPa4-A546 DAPI 8C2-siRNA-IMP-a2-a4 V2.00	0	29+. siRNA-IMPa4-25 PSF-A488 DAPI IMPa4-A546_b_TileScan_001 (Stage 2 of 49)	00-2HmMzEYtGwW4dQXMpXdp4W
15.5494	um	Cell	0.000	1.000	452	19	siRNA-IMPa4-25 PSF-A488 IMPa4-A546 DAPI 8C2-siRNA-IMP-a2-a4 V2.00	0	29+. siRNA-IMPa4-25 PSF-A488 DAPI IMPa4-A546_b_TileScan_001 (Stage 2 of 49)	00-2HmMzEYtGwW4dQXMpXdp4W
6.49157	um	Cell	0.000	1.000	453	20	siRNA-IMPa4-25 PSF-A488 IMPa4-A546 DAPI 8C2-siRNA-IMP-a2-a4 V2.00	0	29+. siRNA-IMPa4-25 PSF-A488 DAPI IMPa4-A546_b_TileScan_001 (Stage 2 of 49)	00-2HmMzEYtGwW4dQXMpXdp4W
10.9679	um	Cell	0.000	1.000	454	21	siRNA-IMPa4-25 PSF-A488 IMPa4-A546 DAPI 8C2-siRNA-IMP-a2-a4 V2.00	0	29+. siRNA-IMPa4-25 PSF-A488 DAPI IMPa4-A546_b_TileScan_001 (Stage 2 of 49)	00-2HmMzEYtGwW4dQXMpXdp4W
12.7672	um	Cell	0.000	1.000	455	22	siRNA-IMPa4-25 PSF-A488 IMPa4-A546 DAPI 8C2-siRNA-IMP-a2-a4 V2.00	0	29+. siRNA-IMPa4-25 PSF-A488 DAPI IMPa4-A546_b_TileScan_001 (Stage 2 of 49)	00-2HmMzEYtGwW4dQXMpXdp4W
7.93978	um	Cell	0.000	1.000	456	23	siRNA-IMPa4-25 PSF-A488 IMPa4-A546 DAPI 8C2-siRNA-IMP-a2-a4 V2.00	0	29+. siRNA-IMPa4-25 PSF-A488 DAPI IMPa4-A546_b_TileScan_001 (Stage 2 of 49)	00-2HmMzEYtGwW4dQXMpXdp4W
10.5081	um	Cell	0.000	1.000	457	24	siRNA-IMPa4-25 PSF-A488 IMPa4-A546 DAPI 8C2-siRNA-IMP-a2-a4 V2.00	0	29+. siRNA-IMPa4-25 PSF-A488 DAPI IMPa4-A546_b_TileScan_001 (Stage 2 of 49)	00-2HmMzEYtGwW4dQXMpXdp4W
9.78403	um	Cell	0.000	1.000	458	0	siRNA-IMPa4-25 PSF-A488 IMPa4-A546 DAPI 8C2-siRNA-IMP-a2-a4 V2.00	0	29+. siRNA-IMPa4-25 PSF-A488 DAPI IMPa4-A546_c_TileScan_001 (Stage 3 of 49)	00-iALYmUQfCHeiCCCWQP6iKS
16.0877	um	Cell	0.000	1.000	459	1	siRNA-IMPa4-25 PSF-A488 IMPa4-A546 DAPI 8C2-siRNA-IMP-a2-a4 V2.00	0	29+. siRNA-IMPa4-25 PSF-A488 DAPI IMPa4-A546_c_TileScan_001 (Stage 3 of 49)	00-iALYmUQfCHeiCCCWQP6iKS
11.1329	um	Cell	0.000	1.000	460	2	siRNA-IMPa4-25 PSF-A488 IMPa4-A546 DAPI 8C2-siRNA-IMP-a2-a4 V2.00	0	29+. siRNA-IMPa4-25 PSF-A488 DAPI IMPa4-A546_c_TileScan_001 (Stage 3 of 49)	00-iALYmUQfCHeiCCCWQP6iKS
7.4555	um	Cell	0.000	1.000	461	3	siRNA-IMPa4-25 PSF-A488 IMPa4-A546 DAPI 8C2-siRNA-IMP-a2-a4 V2.00	0	29+. siRNA-IMPa4-25 PSF-A488 DAPI IMPa4-A546_c_TileScan_001 (Stage 3 of 49)	00-iALYmUQfCHeiCCCWQP6iKS
11.8876	um	Cell	0.000	1.000	462	4	siRNA-IMPa4-25 PSF-A488 IMPa4-A546 DAPI 8C2-siRNA-IMP-a2-a4 V2.00	0	29+. siRNA-IMPa4-25 PSF-A488 DAPI IMPa4-A546_c_TileScan_001 (Stage 3 of 49)	00-iALYmUQfCHeiCCCWQP6iKS
6.10416	um	Cell	0.000	1.000	463	5	siRNA-IMPa4-25 PSF-A488 IMPa4-A546 DAPI 8C2-siRNA-IMP-a2-a4 V2.00	0	29+. siRNA-IMPa4-25 PSF-A488 DAPI IMPa4-A546_c_TileScan_001 (Stage 3 of 49)	00-iALYmUQfCHeiCCCWQP6iKS
16.3096	um	Cell	0.000	1.000	464	6	siRNA-IMPa4-25 PSF-A488 IMPa4-A546 DAPI 8C2-siRNA-IMP-a2-a4 V2.00	0	29+. siRNA-IMPa4-25 PSF-A488 DAPI IMPa4-A546_c_TileScan_001 (Stage 3 of 49)	00-iALYmUQfCHeiCCCWQP6iKS
13.5102	um	Cell	0.000	1.000	465	7	siRNA-IMPa4-25 PSF-A488 IMPa4-A546 DAPI 8C2-siRNA-IMP-a2-a4 V2.00	0	29+. siRNA-IMPa4-25 PSF-A488 DAPI IMPa4-A546_c_TileScan_001 (Stage 3 of 49)	00-iALYmUQfCHeiCCCWQP6iKS
4.92875	um	Cell	0.000	1.000	466	8	siRNA-IMPa4-25 PSF-A488 IMPa4-A546 DAPI 8C2-siRNA-IMP-a2-a4 V2.00	0	29+. siRNA-IMPa4-25 PSF-A488 DAPI IMPa4-A546_c_TileScan_001 (Stage 3 of 49)	00-iALYmUQfCHeiCCCWQP6iKS
11.0849	um	Cell	0.000	1.000	467	0	siRNA-IMPa4-25 PSF-A488 IMPa4-A546 DAPI 8C2-siRNA-IMP-a2-a4 V2.00	0	29+. siRNA-IMPa4-25 PSF-A488 DAPI IMPa4-A546_d_TileScan_001 (Stage 4 of 49)	00-QFeELdeFzhhtkCA7qFmZxV
11.0771	um	Cell	0.000	1.000	468	1	siRNA-IMPa4-25 PSF-A488 IMPa4-A546 DAPI 8C2-siRNA-IMP-a2-a4 V2.00	0	29+. siRNA-IMPa4-25 PSF-A488 DAPI IMPa4-A546_d_TileScan_001 (Stage 4 of 49)	00-QFeELdeFzhhtkCA7qFmZxV
17.6108	um	Cell	0.000	1.000	469	2	siRNA-IMPa4-25 PSF-A488 IMPa4-A546 DAPI 8C2-siRNA-IMP-a2-a4 V2.00	0	29+. siRNA-IMPa4-25 PSF-A488 DAPI IMPa4-A546_d_TileScan_001 (Stage 4 of 49)	00-QFeELdeFzhhtkCA7qFmZxV
10.2388	um	Cell	0.000	1.000	470	3	siRNA-IMPa4-25 PSF-A488 IMPa4-A546 DAPI 8C2-siRNA-IMP-a2-a4 V2.00	0	29+. siRNA-IMPa4-25 PSF-A488 DAPI IMPa4-A546_d_TileScan_001 (Stage 4 of 49)	00-QFeELdeFzhhtkCA7qFmZxV
14.1913	um	Cell	0.000	1.000	471	4	siRNA-IMPa4-25 PSF-A488 IMPa4-A546 DAPI 8C2-siRNA-IMP-a2-a4 V2.00	0	29+. siRNA-IMPa4-25 PSF-A488 DAPI IMPa4-A546_d_TileScan_001 (Stage 4 of 49)	00-QFeELdeFzhhtkCA7qFmZxV
13.3005	um	Cell	0.000	1.000	472	5	siRNA-IMPa4-25 PSF-A488 IMPa4-A546 DAPI 8C2-siRNA-IMP-a2-a4 V2.00	0	29+. siRNA-IMPa4-25 PSF-A488 DAPI IMPa4-A546_d_TileScan_001 (Stage 4 of 49)	00-QFeELdeFzhhtkCA7qFmZxV
7.74945	um	Cell	0.000	1.000	473	6	siRNA-IMPa4-25 PSF-A488 IMPa4-A546 DAPI 8C2-siRNA-IMP-a2-a4 V2.00	0	29+. siRNA-IMPa4-25 PSF-A488 DAPI IMPa4-A546_d_TileScan_001 (Stage 4 of 49)	00-QFeELdeFzhhtkCA7qFmZxV
9.87688	um	Cell	0.000	1.000	474	7	siRNA-IMPa4-25 PSF-A488 IMPa4-A546 DAPI 8C2-siRNA-IMP-a2-a4 V2.00	0	29+. siRNA-IMPa4-25 PSF-A488 DAPI IMPa4-A546_d_TileScan_001 (Stage 4 of 49)	00-QFeELdeFzhhtkCA7qFmZxV
11.8969	um	Cell	0.000	1.000	475	8	siRNA-IMPa4-25 PSF-A488 IMPa4-A546 DAPI 8C2-siRNA-IMP-a2-a4 V2.00	0	29+. siRNA-IMPa4-25 PSF-A488 DAPI IMPa4-A546_d_TileScan_001 (Stage 4 of 49)	00-QFeELdeFzhhtkCA7qFmZxV
6.98715	um	Cell	0.000	1.000	476	9	siRNA-IMPa4-25 PSF-A488 IMPa4-A546 DAPI 8C2-siRNA-IMP-a2-a4 V2.00	0	29+. siRNA-IMPa4-25 PSF-A488 DAPI IMPa4-A546_d_TileScan_001 (Stage 4 of 49)	00-QFeELdeFzhhtkCA7qFmZxV
4.58417	um	Cell	0.000	1.000	477	10	siRNA-IMPa4-25 PSF-A488 IMPa4-A546 DAPI 8C2-siRNA-IMP-a2-a4 V2.00	0	29+. siRNA-IMPa4-25 PSF-A488 DAPI IMPa4-A546_d_TileScan_001 (Stage 4 of 49)	00-QFeELdeFzhhtkCA7qFmZxV
5.63646	um	Cell	0.000	1.000	478	11	siRNA-IMPa4-25 PSF-A488 IMPa4-A546 DAPI 8C2-siRNA-IMP-a2-a4 V2.00	0	29+. siRNA-IMPa4-25 PSF-A488 DAPI IMPa4-A546_d_TileScan_001 (Stage 4 of 49)	00-QFeELdeFzhhtkCA7qFmZxV
9.42133	um	Cell	0.000	1.000	479	12	siRNA-IMPa4-25 PSF-A488 IMPa4-A546 DAPI 8C2-siRNA-IMP-a2-a4 V2.00	0	29+. siRNA-IMPa4-25 PSF-A488 DAPI IMPa4-A546_d_TileScan_001 (Stage 4 of 49)	00-QFeELdeFzhhtkCA7qFmZxV
7.3336	um	Cell	0.000	1.000	480	13	siRNA-IMPa4-25 PSF-A488 IMPa4-A546 DAPI 8C2-siRNA-IMP-a2-a4 V2.00	0	29+. siRNA-IMPa4-25 PSF-A488 DAPI IMPa4-A546_d_TileScan_001 (Stage 4 of 49)	00-QFeELdeFzhhtkCA7qFmZxV
3.51464	um	Cell	0.000	1.000	481	14	siRNA-IMPa4-25 PSF-A488 IMPa4-A546 DAPI 8C2-siRNA-IMP-a2-a4 V2.00	0	29+. siRNA-IMPa4-25 PSF-A488 DAPI IMPa4-A546_d_TileScan_001 (Stage 4 of 49)	00-QFeELdeFzhhtkCA7qFmZxV
5.72829	um	Cell	0.000	1.000	482	15	siRNA-IMPa4-25 PSF-A488 IMPa4-A546 DAPI 8C2-siRNA-IMP-a2-a4 V2.00	0	29+. siRNA-IMPa4-25 PSF-A488 DAPI IMPa4-A546_d_TileScan_001 (Stage 4 of 49)	00-QFeELdeFzhhtkCA7qFmZxV
8.34762	um	Cell	0.000	1.000	483	0	siRNA-IMPa4-25 PSF-A488 IMPa4-A546 DAPI 8C2-siRNA-IMP-a2-a4 V2.00	0	29+. siRNA-IMPa4-25 PSF-A488 DAPI IMPa4-A546_e_TileScan_001 (Stage 5 of 49)	00-rJHpL8uk9BpXfiXT9YRutJ
5.54104	um	Cell	0.000	1.000	484	1	siRNA-IMPa4-25 PSF-A488 IMPa4-A546 DAPI 8C2-siRNA-IMP-a2-a4 V2.00	0	29+. siRNA-IMPa4-25 PSF-A488 DAPI IMPa4-A546_e_TileScan_001 (Stage 5 of 49)	00-rJHpL8uk9BpXfiXT9YRutJ
7.11825	um	Cell	0.000	1.000	485	2	siRNA-IMPa4-25 PSF-A488 IMPa4-A546 DAPI 8C2-siRNA-IMP-a2-a4 V2.00	0	29+. siRNA-IMPa4-25 PSF-A488 DAPI IMPa4-A546_e_TileScan_001 (Stage 5 of 49)	00-rJHpL8uk9BpXfiXT9YRutJ
6.9742	um	Cell	0.000	1.000	486	3	siRNA-IMPa4-25 PSF-A488 IMPa4-A546 DAPI 8C2-siRNA-IMP-a2-a4 V2.00	0	29+. siRNA-IMPa4-25 PSF-A488 DAPI IMPa4-A546_e_TileScan_001 (Stage 5 of 49)	00-rJHpL8uk9BpXfiXT9YRutJ
12.8879	um	Cell	0.000	1.000	487	4	siRNA-IMPa4-25 PSF-A488 IMPa4-A546 DAPI 8C2-siRNA-IMP-a2-a4 V2.00	0	29+. siRNA-IMPa4-25 PSF-A488 DAPI IMPa4-A546_e_TileScan_001 (Stage 5 of 49)	00-rJHpL8uk9BpXfiXT9YRutJ
16.2285	um	Cell	0.000	1.000	488	5	siRNA-IMPa4-25 PSF-A488 IMPa4-A546 DAPI 8C2-siRNA-IMP-a2-a4 V2.00	0	29+. siRNA-IMPa4-25 PSF-A488 DAPI IMPa4-A546_e_TileScan_001 (Stage 5 of 49)	00-rJHpL8uk9BpXfiXT9YRutJ
7.16132	um	Cell	0.000	1.000	489	6	siRNA-IMPa4-25 PSF-A488 IMPa4-A546 DAPI 8C2-siRNA-IMP-a2-a4 V2.00	0	29+. siRNA-IMPa4-25 PSF-A488 DAPI IMPa4-A546_e_TileScan_001 (Stage 5 of 49)	00-rJHpL8uk9BpXfiXT9YRutJ
16.4606	um	Cell	0.000	1.000	490	7	siRNA-IMPa4-25 PSF-A488 IMPa4-A546 DAPI 8C2-siRNA-IMP-a2-a4 V2.00	0	29+. siRNA-IMPa4-25 PSF-A488 DAPI IMPa4-A546_e_TileScan_001 (Stage 5 of 49)	00-rJHpL8uk9BpXfiXT9YRutJ
7.13974	um	Cell	0.000	1.000	491	8	siRNA-IMPa4-25 PSF-A488 IMPa4-A546 DAPI 8C2-siRNA-IMP-a2-a4 V2.00	0	29+. siRNA-IMPa4-25 PSF-A488 DAPI IMPa4-A546_e_TileScan_001 (Stage 5 of 49)	00-rJHpL8uk9BpXfiXT9YRutJ
6.21501	um	Cell	0.000	1.000	492	9	siRNA-IMPa4-25 PSF-A488 IMPa4-A546 DAPI 8C2-siRNA-IMP-a2-a4 V2.00	0	29+. siRNA-IMPa4-25 PSF-A488 DAPI IMPa4-A546_e_TileScan_001 (Stage 5 of 49)	00-rJHpL8uk9BpXfiXT9YRutJ
12.3385	um	Cell	0.000	1.000	493	10	siRNA-IMPa4-25 PSF-A488 IMPa4-A546 DAPI 8C2-siRNA-IMP-a2-a4 V2.00	0	29+. siRNA-IMPa4-25 PSF-A488 DAPI IMPa4-A546_e_TileScan_001 (Stage 5 of 49)	00-rJHpL8uk9BpXfiXT9YRutJ
5.13265	um	Cell	0.000	1.000	494	11	siRNA-IMPa4-25 PSF-A488 IMPa4-A546 DAPI 8C2-siRNA-IMP-a2-a4 V2.00	0	29+. siRNA-IMPa4-25 PSF-A488 DAPI IMPa4-A546_e_TileScan_001 (Stage 5 of 49)	00-rJHpL8uk9BpXfiXT9YRutJ
7.57015	um	Cell	0.000	1.000	495	12	siRNA-IMPa4-25 PSF-A488 IMPa4-A546 DAPI 8C2-siRNA-IMP-a2-a4 V2.00	0	29+. siRNA-IMPa4-25 PSF-A488 DAPI IMPa4-A546_e_TileScan_001 (Stage 5 of 49)	00-rJHpL8uk9BpXfiXT9YRutJ
14.1521	um	Cell	0.000	1.000	496	0	siRNA-IMPa4-25 PSF-A488 IMPa4-A546 DAPI 8C2-siRNA-IMP-a2-a4 V2.00	0	29+. siRNA-IMPa4-25 PSF-A488 DAPI IMPa4-A546_f_TileScan_001 (Stage 6 of 49)	00-w9QxHh3mJQphVpPvbEwRxP
9.48424	um	Cell	0.000	1.000	497	1	siRNA-IMPa4-25 PSF-A488 IMPa4-A546 DAPI 8C2-siRNA-IMP-a2-a4 V2.00	0	29+. siRNA-IMPa4-25 PSF-A488 DAPI IMPa4-A546_f_TileScan_001 (Stage 6 of 49)	00-w9QxHh3mJQphVpPvbEwRxP
13.6369	um	Cell	0.000	1.000	498	2	siRNA-IMPa4-25 PSF-A488 IMPa4-A546 DAPI 8C2-siRNA-IMP-a2-a4 V2.00	0	29+. siRNA-IMPa4-25 PSF-A488 DAPI IMPa4-A546_f_TileScan_001 (Stage 6 of 49)	00-w9QxHh3mJQphVpPvbEwRxP
9.99146	um	Cell	0.000	1.000	499	3	siRNA-IMPa4-25 PSF-A488 IMPa4-A546 DAPI 8C2-siRNA-IMP-a2-a4 V2.00	0	29+. siRNA-IMPa4-25 PSF-A488 DAPI IMPa4-A546_f_TileScan_001 (Stage 6 of 49)	00-w9QxHh3mJQphVpPvbEwRxP
14.1114	um	Cell	0.000	1.000	500	4	siRNA-IMPa4-25 PSF-A488 IMPa4-A546 DAPI 8C2-siRNA-IMP-a2-a4 V2.00	0	29+. siRNA-IMPa4-25 PSF-A488 DAPI IMPa4-A546_f_TileScan_001 (Stage 6 of 49)	00-w9QxHh3mJQphVpPvbEwRxP
7.77579	um	Cell	0.000	1.000	501	5	siRNA-IMPa4-25 PSF-A488 IMPa4-A546 DAPI 8C2-siRNA-IMP-a2-a4 V2.00	0	29+. siRNA-IMPa4-25 PSF-A488 DAPI IMPa4-A546_f_TileScan_001 (Stage 6 of 49)	00-w9QxHh3mJQphVpPvbEwRxP
14.8905	um	Cell	0.000	1.000	502	6	siRNA-IMPa4-25 PSF-A488 IMPa4-A546 DAPI 8C2-siRNA-IMP-a2-a4 V2.00	0	29+. siRNA-IMPa4-25 PSF-A488 DAPI IMPa4-A546_f_TileScan_001 (Stage 6 of 49)	00-w9QxHh3mJQphVpPvbEwRxP
8.25008	um	Cell	0.000	1.000	503	7	siRNA-IMPa4-25 PSF-A488 IMPa4-A546 DAPI 8C2-siRNA-IMP-a2-a4 V2.00	0	29+. siRNA-IMPa4-25 PSF-A488 DAPI IMPa4-A546_f_TileScan_001 (Stage 6 of 49)	00-w9QxHh3mJQphVpPvbEwRxP
6.11262	um	Cell	0.000	1.000	504	8	siRNA-IMPa4-25 PSF-A488 IMPa4-A546 DAPI 8C2-siRNA-IMP-a2-a4 V2.00	0	29+. siRNA-IMPa4-25 PSF-A488 DAPI IMPa4-A546_f_TileScan_001 (Stage 6 of 49)	00-w9QxHh3mJQphVpPvbEwRxP
10.955	um	Cell	0.000	1.000	505	9	siRNA-IMPa4-25 PSF-A488 IMPa4-A546 DAPI 8C2-siRNA-IMP-a2-a4 V2.00	0	29+. siRNA-IMPa4-25 PSF-A488 DAPI IMPa4-A546_f_TileScan_001 (Stage 6 of 49)	00-w9QxHh3mJQphVpPvbEwRxP
8.96033	um	Cell	0.000	1.000	506	10	siRNA-IMPa4-25 PSF-A488 IMPa4-A546 DAPI 8C2-siRNA-IMP-a2-a4 V2.00	0	29+. siRNA-IMPa4-25 PSF-A488 DAPI IMPa4-A546_f_TileScan_001 (Stage 6 of 49)	00-w9QxHh3mJQphVpPvbEwRxP
6.39551	um	Cell	0.000	1.000	507	11	siRNA-IMPa4-25 PSF-A488 IMPa4-A546 DAPI 8C2-siRNA-IMP-a2-a4 V2.00	0	29+. siRNA-IMPa4-25 PSF-A488 DAPI IMPa4-A546_f_TileScan_001 (Stage 6 of 49)	00-w9QxHh3mJQphVpPvbEwRxP
8.62748	um	Cell	0.000	1.000	508	12	siRNA-IMPa4-25 PSF-A488 IMPa4-A546 DAPI 8C2-siRNA-IMP-a2-a4 V2.00	0	29+. siRNA-IMPa4-25 PSF-A488 DAPI IMPa4-A546_f_TileScan_001 (Stage 6 of 49)	00-w9QxHh3mJQphVpPvbEwRxP
13.0456	um	Cell	0.000	1.000	509	13	siRNA-IMPa4-25 PSF-A488 IMPa4-A546 DAPI 8C2-siRNA-IMP-a2-a4 V2.00	0	29+. siRNA-IMPa4-25 PSF-A488 DAPI IMPa4-A546_f_TileScan_001 (Stage 6 of 49)	00-w9QxHh3mJQphVpPvbEwRxP
15.2604	um	Cell	0.000	1.000	510	0	siRNA-IMPa4-25 PSF-A488 IMPa4-A546 DAPI 8C2-siRNA-IMP-a2-a4 V2.00	0	29+. siRNA-IMPa4-25 PSF-A488 DAPI IMPa4-A546_g_TileScan_001 (Stage 7 of 49)	00-Bcsgd2CTJrEWeYBwhDJ64m
8.08681	um	Cell	0.000	1.000	511	1	siRNA-IMPa4-25 PSF-A488 IMPa4-A546 DAPI 8C2-siRNA-IMP-a2-a4 V2.00	0	29+. siRNA-IMPa4-25 PSF-A488 DAPI IMPa4-A546_g_TileScan_001 (Stage 7 of 49)	00-Bcsgd2CTJrEWeYBwhDJ64m
10.1737	um	Cell	0.000	1.000	512	2	siRNA-IMPa4-25 PSF-A488 IMPa4-A546 DAPI 8C2-siRNA-IMP-a2-a4 V2.00	0	29+. siRNA-IMPa4-25 PSF-A488 DAPI IMPa4-A546_g_TileScan_001 (Stage 7 of 49)	00-Bcsgd2CTJrEWeYBwhDJ64m
7.45296	um	Cell	0.000	1.000	513	3	siRNA-IMPa4-25 PSF-A488 IMPa4-A546 DAPI 8C2-siRNA-IMP-a2-a4 V2.00	0	29+. siRNA-IMPa4-25 PSF-A488 DAPI IMPa4-A546_g_TileScan_001 (Stage 7 of 49)	00-Bcsgd2CTJrEWeYBwhDJ64m
6.091	um	Cell	0.000	1.000	514	4	siRNA-IMPa4-25 PSF-A488 IMPa4-A546 DAPI 8C2-siRNA-IMP-a2-a4 V2.00	0	29+. siRNA-IMPa4-25 PSF-A488 DAPI IMPa4-A546_g_TileScan_001 (Stage 7 of 49)	00-Bcsgd2CTJrEWeYBwhDJ64m
5.8181	um	Cell	0.000	1.000	515	5	siRNA-IMPa4-25 PSF-A488 IMPa4-A546 DAPI 8C2-siRNA-IMP-a2-a4 V2.00	0	29+. siRNA-IMPa4-25 PSF-A488 DAPI IMPa4-A546_g_TileScan_001 (Stage 7 of 49)	00-Bcsgd2CTJrEWeYBwhDJ64m
13.4133	um	Cell	0.000	1.000	516	6	siRNA-IMPa4-25 PSF-A488 IMPa4-A546 DAPI 8C2-siRNA-IMP-a2-a4 V2.00	0	29+. siRNA-IMPa4-25 PSF-A488 DAPI IMPa4-A546_g_TileScan_001 (Stage 7 of 49)	00-Bcsgd2CTJrEWeYBwhDJ64m
4.60013	um	Cell	0.000	1.000	517	7	siRNA-IMPa4-25 PSF-A488 IMPa4-A546 DAPI 8C2-siRNA-IMP-a2-a4 V2.00	0	29+. siRNA-IMPa4-25 PSF-A488 DAPI IMPa4-A546_g_TileScan_001 (Stage 7 of 49)	00-Bcsgd2CTJrEWeYBwhDJ64m
7.45397	um	Cell	0.000	1.000	518	8	siRNA-IMPa4-25 PSF-A488 IMPa4-A546 DAPI 8C2-siRNA-IMP-a2-a4 V2.00	0	29+. siRNA-IMPa4-25 PSF-A488 DAPI IMPa4-A546_g_TileScan_001 (Stage 7 of 49)	00-Bcsgd2CTJrEWeYBwhDJ64m
9.80786	um	Cell	0.000	1.000	519	9	siRNA-IMPa4-25 PSF-A488 IMPa4-A546 DAPI 8C2-siRNA-IMP-a2-a4 V2.00	0	29+. siRNA-IMPa4-25 PSF-A488 DAPI IMPa4-A546_g_TileScan_001 (Stage 7 of 49)	00-Bcsgd2CTJrEWeYBwhDJ64m
12.0994	um	Cell	0.000	1.000	520	10	siRNA-IMPa4-25 PSF-A488 IMPa4-A546 DAPI 8C2-siRNA-IMP-a2-a4 V2.00	0	29+. siRNA-IMPa4-25 PSF-A488 DAPI IMPa4-A546_g_TileScan_001 (Stage 7 of 49)	00-Bcsgd2CTJrEWeYBwhDJ64m
15.2755	um	Cell	0.000	1.000	521	11	siRNA-IMPa4-25 PSF-A488 IMPa4-A546 DAPI 8C2-siRNA-IMP-a2-a4 V2.00	0	29+. siRNA-IMPa4-25 PSF-A488 DAPI IMPa4-A546_g_TileScan_001 (Stage 7 of 49)	00-Bcsgd2CTJrEWeYBwhDJ64m
4.51255	um	Cell	0.000	1.000	522	12	siRNA-IMPa4-25 PSF-A488 IMPa4-A546 DAPI 8C2-siRNA-IMP-a2-a4 V2.00	0	29+. siRNA-IMPa4-25 PSF-A488 DAPI IMPa4-A546_g_TileScan_001 (Stage 7 of 49)	00-Bcsgd2CTJrEWeYBwhDJ64m
6.43874	um	Cell	0.000	1.000	523	13	siRNA-IMPa4-25 PSF-A488 IMPa4-A546 DAPI 8C2-siRNA-IMP-a2-a4 V2.00	0	29+. siRNA-IMPa4-25 PSF-A488 DAPI IMPa4-A546_g_TileScan_001 (Stage 7 of 49)	00-Bcsgd2CTJrEWeYBwhDJ64m
6.16262	um	Cell	0.000	1.000	524	14	siRNA-IMPa4-25 PSF-A488 IMPa4-A546 DAPI 8C2-siRNA-IMP-a2-a4 V2.00	0	29+. siRNA-IMPa4-25 PSF-A488 DAPI IMPa4-A546_g_TileScan_001 (Stage 7 of 49)	00-Bcsgd2CTJrEWeYBwhDJ64m
7.33516	um	Cell	0.000	1.000	525	0	siRNA-IMPa4-25 PSF-A488 IMPa4-A546 DAPI 8C2-siRNA-IMP-a2-a4 V2.00	0	29+. siRNA-IMPa4-25 PSF-A488 DAPI IMPa4-A546_h_TileScan_001 (Stage 8 of 49)	00-2wC5E8iKNvKV9zkabmbVmm
10.6524	um	Cell	0.000	1.000	526	1	siRNA-IMPa4-25 PSF-A488 IMPa4-A546 DAPI 8C2-siRNA-IMP-a2-a4 V2.00	0	29+. siRNA-IMPa4-25 PSF-A488 DAPI IMPa4-A546_h_TileScan_001 (Stage 8 of 49)	00-2wC5E8iKNvKV9zkabmbVmm
5.8102	um	Cell	0.000	1.000	527	2	siRNA-IMPa4-25 PSF-A488 IMPa4-A546 DAPI 8C2-siRNA-IMP-a2-a4 V2.00	0	29+. siRNA-IMPa4-25 PSF-A488 DAPI IMPa4-A546_h_TileScan_001 (Stage 8 of 49)	00-2wC5E8iKNvKV9zkabmbVmm
6.73471	um	Cell	0.000	1.000	528	3	siRNA-IMPa4-25 PSF-A488 IMPa4-A546 DAPI 8C2-siRNA-IMP-a2-a4 V2.00	0	29+. siRNA-IMPa4-25 PSF-A488 DAPI IMPa4-A546_h_TileScan_001 (Stage 8 of 49)	00-2wC5E8iKNvKV9zkabmbVmm
13.47	um	Cell	0.000	1.000	529	4	siRNA-IMPa4-25 PSF-A488 IMPa4-A546 DAPI 8C2-siRNA-IMP-a2-a4 V2.00	0	29+. siRNA-IMPa4-25 PSF-A488 DAPI IMPa4-A546_h_TileScan_001 (Stage 8 of 49)	00-2wC5E8iKNvKV9zkabmbVmm
15.5937	um	Cell	0.000	1.000	530	5	siRNA-IMPa4-25 PSF-A488 IMPa4-A546 DAPI 8C2-siRNA-IMP-a2-a4 V2.00	0	29+. siRNA-IMPa4-25 PSF-A488 DAPI IMPa4-A546_h_TileScan_001 (Stage 8 of 49)	00-2wC5E8iKNvKV9zkabmbVmm
15.7244	um	Cell	0.000	1.000	531	6	siRNA-IMPa4-25 PSF-A488 IMPa4-A546 DAPI 8C2-siRNA-IMP-a2-a4 V2.00	0	29+. siRNA-IMPa4-25 PSF-A488 DAPI IMPa4-A546_h_TileScan_001 (Stage 8 of 49)	00-2wC5E8iKNvKV9zkabmbVmm
10.4135	um	Cell	0.000	1.000	532	7	siRNA-IMPa4-25 PSF-A488 IMPa4-A546 DAPI 8C2-siRNA-IMP-a2-a4 V2.00	0	29+. siRNA-IMPa4-25 PSF-A488 DAPI IMPa4-A546_h_TileScan_001 (Stage 8 of 49)	00-2wC5E8iKNvKV9zkabmbVmm
11.7238	um	Cell	0.000	1.000	533	8	siRNA-IMPa4-25 PSF-A488 IMPa4-A546 DAPI 8C2-siRNA-IMP-a2-a4 V2.00	0	29+. siRNA-IMPa4-25 PSF-A488 DAPI IMPa4-A546_h_TileScan_001 (Stage 8 of 49)	00-2wC5E8iKNvKV9zkabmbVmm
8.28872	um	Cell	0.000	1.000	534	9	siRNA-IMPa4-25 PSF-A488 IMPa4-A546 DAPI 8C2-siRNA-IMP-a2-a4 V2.00	0	29+. siRNA-IMPa4-25 PSF-A488 DAPI IMPa4-A546_h_TileScan_001 (Stage 8 of 49)	00-2wC5E8iKNvKV9zkabmbVmm
8.48575	um	Cell	0.000	1.000	535	0	siRNA-IMPa4-25 PSF-A488 IMPa4-A546 DAPI 8C2-siRNA-IMP-a2-a4 V2.00	0	29+. siRNA-IMPa4-25 PSF-A488 DAPI IMPa4-A546_i_TileScan_001 (Stage 9 of 49)	00-zy7BqgzTaCUbVhxAQHgPbT
6.04473	um	Cell	0.000	1.000	536	1	siRNA-IMPa4-25 PSF-A488 IMPa4-A546 DAPI 8C2-siRNA-IMP-a2-a4 V2.00	0	29+. siRNA-IMPa4-25 PSF-A488 DAPI IMPa4-A546_i_TileScan_001 (Stage 9 of 49)	00-zy7BqgzTaCUbVhxAQHgPbT
10.5903	um	Cell	0.000	1.000	537	2	siRNA-IMPa4-25 PSF-A488 IMPa4-A546 DAPI 8C2-siRNA-IMP-a2-a4 V2.00	0	29+. siRNA-IMPa4-25 PSF-A488 DAPI IMPa4-A546_i_TileScan_001 (Stage 9 of 49)	00-zy7BqgzTaCUbVhxAQHgPbT
16.0065	um	Cell	0.000	1.000	538	3	siRNA-IMPa4-25 PSF-A488 IMPa4-A546 DAPI 8C2-siRNA-IMP-a2-a4 V2.00	0	29+. siRNA-IMPa4-25 PSF-A488 DAPI IMPa4-A546_i_TileScan_001 (Stage 9 of 49)	00-zy7BqgzTaCUbVhxAQHgPbT
4.91808	um	Cell	0.000	1.000	539	4	siRNA-IMPa4-25 PSF-A488 IMPa4-A546 DAPI 8C2-siRNA-IMP-a2-a4 V2.00	0	29+. siRNA-IMPa4-25 PSF-A488 DAPI IMPa4-A546_i_TileScan_001 (Stage 9 of 49)	00-zy7BqgzTaCUbVhxAQHgPbT
8.32235	um	Cell	0.000	1.000	540	5	siRNA-IMPa4-25 PSF-A488 IMPa4-A546 DAPI 8C2-siRNA-IMP-a2-a4 V2.00	0	29+. siRNA-IMPa4-25 PSF-A488 DAPI IMPa4-A546_i_TileScan_001 (Stage 9 of 49)	00-zy7BqgzTaCUbVhxAQHgPbT
4.81918	um	Cell	0.000	1.000	541	6	siRNA-IMPa4-25 PSF-A488 IMPa4-A546 DAPI 8C2-siRNA-IMP-a2-a4 V2.00	0	29+. siRNA-IMPa4-25 PSF-A488 DAPI IMPa4-A546_i_TileScan_001 (Stage 9 of 49)	00-zy7BqgzTaCUbVhxAQHgPbT
8.10593	um	Cell	0.000	1.000	542	7	siRNA-IMPa4-25 PSF-A488 IMPa4-A546 DAPI 8C2-siRNA-IMP-a2-a4 V2.00	0	29+. siRNA-IMPa4-25 PSF-A488 DAPI IMPa4-A546_i_TileScan_001 (Stage 9 of 49)	00-zy7BqgzTaCUbVhxAQHgPbT
8.75341	um	Cell	0.000	1.000	543	8	siRNA-IMPa4-25 PSF-A488 IMPa4-A546 DAPI 8C2-siRNA-IMP-a2-a4 V2.00	0	29+. siRNA-IMPa4-25 PSF-A488 DAPI IMPa4-A546_i_TileScan_001 (Stage 9 of 49)	00-zy7BqgzTaCUbVhxAQHgPbT
9.21962	um	Cell	0.000	1.000	544	9	siRNA-IMPa4-25 PSF-A488 IMPa4-A546 DAPI 8C2-siRNA-IMP-a2-a4 V2.00	0	29+. siRNA-IMPa4-25 PSF-A488 DAPI IMPa4-A546_i_TileScan_001 (Stage 9 of 49)	00-zy7BqgzTaCUbVhxAQHgPbT
5.9901	um	Cell	0.000	1.000	545	10	siRNA-IMPa4-25 PSF-A488 IMPa4-A546 DAPI 8C2-siRNA-IMP-a2-a4 V2.00	0	29+. siRNA-IMPa4-25 PSF-A488 DAPI IMPa4-A546_i_TileScan_001 (Stage 9 of 49)	00-zy7BqgzTaCUbVhxAQHgPbT
10.0205	um	Cell	0.000	1.000	546	11	siRNA-IMPa4-25 PSF-A488 IMPa4-A546 DAPI 8C2-siRNA-IMP-a2-a4 V2.00	0	29+. siRNA-IMPa4-25 PSF-A488 DAPI IMPa4-A546_i_TileScan_001 (Stage 9 of 49)	00-zy7BqgzTaCUbVhxAQHgPbT
11.0322	um	Cell	0.000	1.000	547	12	siRNA-IMPa4-25 PSF-A488 IMPa4-A546 DAPI 8C2-siRNA-IMP-a2-a4 V2.00	0	29+. siRNA-IMPa4-25 PSF-A488 DAPI IMPa4-A546_i_TileScan_001 (Stage 9 of 49)	00-zy7BqgzTaCUbVhxAQHgPbT
8.95553	um	Cell	0.000	1.000	548	13	siRNA-IMPa4-25 PSF-A488 IMPa4-A546 DAPI 8C2-siRNA-IMP-a2-a4 V2.00	0	29+. siRNA-IMPa4-25 PSF-A488 DAPI IMPa4-A546_i_TileScan_001 (Stage 9 of 49)	00-zy7BqgzTaCUbVhxAQHgPbT
8.14516	um	Cell	0.000	1.000	549	14	siRNA-IMPa4-25 PSF-A488 IMPa4-A546 DAPI 8C2-siRNA-IMP-a2-a4 V2.00	0	29+. siRNA-IMPa4-25 PSF-A488 DAPI IMPa4-A546_i_TileScan_001 (Stage 9 of 49)	00-zy7BqgzTaCUbVhxAQHgPbT
10.1391	um	Cell	0.000	1.000	550	15	siRNA-IMPa4-25 PSF-A488 IMPa4-A546 DAPI 8C2-siRNA-IMP-a2-a4 V2.00	0	29+. siRNA-IMPa4-25 PSF-A488 DAPI IMPa4-A546_i_TileScan_001 (Stage 9 of 49)	00-zy7BqgzTaCUbVhxAQHgPbT
9.44242	um	Cell	0.000	1.000	551	0	siRNA-IMPa4-25 PSF-A488 IMPa4-A546 DAPI 8C2-siRNA-IMP-a2-a4 V2.00	0	29+. siRNA-IMPa4-25 PSF-A488 DAPI IMPa4-A546_j_TileScan_001 (Stage 10 of 49)	00-dcPNj2w9kzwtR9zYrp5JxP
9.82258	um	Cell	0.000	1.000	552	1	siRNA-IMPa4-25 PSF-A488 IMPa4-A546 DAPI 8C2-siRNA-IMP-a2-a4 V2.00	0	29+. siRNA-IMPa4-25 PSF-A488 DAPI IMPa4-A546_j_TileScan_001 (Stage 10 of 49)	00-dcPNj2w9kzwtR9zYrp5JxP
9.13627	um	Cell	0.000	1.000	553	2	siRNA-IMPa4-25 PSF-A488 IMPa4-A546 DAPI 8C2-siRNA-IMP-a2-a4 V2.00	0	29+. siRNA-IMPa4-25 PSF-A488 DAPI IMPa4-A546_j_TileScan_001 (Stage 10 of 49)	00-dcPNj2w9kzwtR9zYrp5JxP
13.8176	um	Cell	0.000	1.000	554	3	siRNA-IMPa4-25 PSF-A488 IMPa4-A546 DAPI 8C2-siRNA-IMP-a2-a4 V2.00	0	29+. siRNA-IMPa4-25 PSF-A488 DAPI IMPa4-A546_j_TileScan_001 (Stage 10 of 49)	00-dcPNj2w9kzwtR9zYrp5JxP
5.69808	um	Cell	0.000	1.000	555	4	siRNA-IMPa4-25 PSF-A488 IMPa4-A546 DAPI 8C2-siRNA-IMP-a2-a4 V2.00	0	29+. siRNA-IMPa4-25 PSF-A488 DAPI IMPa4-A546_j_TileScan_001 (Stage 10 of 49)	00-dcPNj2w9kzwtR9zYrp5JxP
11.775	um	Cell	0.000	1.000	556	5	siRNA-IMPa4-25 PSF-A488 IMPa4-A546 DAPI 8C2-siRNA-IMP-a2-a4 V2.00	0	29+. siRNA-IMPa4-25 PSF-A488 DAPI IMPa4-A546_j_TileScan_001 (Stage 10 of 49)	00-dcPNj2w9kzwtR9zYrp5JxP
9.10063	um	Cell	0.000	1.000	557	6	siRNA-IMPa4-25 PSF-A488 IMPa4-A546 DAPI 8C2-siRNA-IMP-a2-a4 V2.00	0	29+. siRNA-IMPa4-25 PSF-A488 DAPI IMPa4-A546_j_TileScan_001 (Stage 10 of 49)	00-dcPNj2w9kzwtR9zYrp5JxP
13.4292	um	Cell	0.000	1.000	558	7	siRNA-IMPa4-25 PSF-A488 IMPa4-A546 DAPI 8C2-siRNA-IMP-a2-a4 V2.00	0	29+. siRNA-IMPa4-25 PSF-A488 DAPI IMPa4-A546_j_TileScan_001 (Stage 10 of 49)	00-dcPNj2w9kzwtR9zYrp5JxP
5.07552	um	Cell	0.000	1.000	559	8	siRNA-IMPa4-25 PSF-A488 IMPa4-A546 DAPI 8C2-siRNA-IMP-a2-a4 V2.00	0	29+. siRNA-IMPa4-25 PSF-A488 DAPI IMPa4-A546_j_TileScan_001 (Stage 10 of 49)	00-dcPNj2w9kzwtR9zYrp5JxP
7.1991	um	Cell	0.000	1.000	560	9	siRNA-IMPa4-25 PSF-A488 IMPa4-A546 DAPI 8C2-siRNA-IMP-a2-a4 V2.00	0	29+. siRNA-IMPa4-25 PSF-A488 DAPI IMPa4-A546_j_TileScan_001 (Stage 10 of 49)	00-dcPNj2w9kzwtR9zYrp5JxP
10.7553	um	Cell	0.000	1.000	561	10	siRNA-IMPa4-25 PSF-A488 IMPa4-A546 DAPI 8C2-siRNA-IMP-a2-a4 V2.00	0	29+. siRNA-IMPa4-25 PSF-A488 DAPI IMPa4-A546_j_TileScan_001 (Stage 10 of 49)	00-dcPNj2w9kzwtR9zYrp5JxP
11.2678	um	Cell	0.000	1.000	562	11	siRNA-IMPa4-25 PSF-A488 IMPa4-A546 DAPI 8C2-siRNA-IMP-a2-a4 V2.00	0	29+. siRNA-IMPa4-25 PSF-A488 DAPI IMPa4-A546_j_TileScan_001 (Stage 10 of 49)	00-dcPNj2w9kzwtR9zYrp5JxP
11.9621	um	Cell	0.000	1.000	563	12	siRNA-IMPa4-25 PSF-A488 IMPa4-A546 DAPI 8C2-siRNA-IMP-a2-a4 V2.00	0	29+. siRNA-IMPa4-25 PSF-A488 DAPI IMPa4-A546_j_TileScan_001 (Stage 10 of 49)	00-dcPNj2w9kzwtR9zYrp5JxP
10.4628	um	Cell	0.000	1.000	564	13	siRNA-IMPa4-25 PSF-A488 IMPa4-A546 DAPI 8C2-siRNA-IMP-a2-a4 V2.00	0	29+. siRNA-IMPa4-25 PSF-A488 DAPI IMPa4-A546_j_TileScan_001 (Stage 10 of 49)	00-dcPNj2w9kzwtR9zYrp5JxP
11.3591	um	Cell	0.000	1.000	565	14	siRNA-IMPa4-25 PSF-A488 IMPa4-A546 DAPI 8C2-siRNA-IMP-a2-a4 V2.00	0	29+. siRNA-IMPa4-25 PSF-A488 DAPI IMPa4-A546_j_TileScan_001 (Stage 10 of 49)	00-dcPNj2w9kzwtR9zYrp5JxP
11.5378	um	Cell	0.000	1.000	566	15	siRNA-IMPa4-25 PSF-A488 IMPa4-A546 DAPI 8C2-siRNA-IMP-a2-a4 V2.00	0	29+. siRNA-IMPa4-25 PSF-A488 DAPI IMPa4-A546_j_TileScan_001 (Stage 10 of 49)	00-dcPNj2w9kzwtR9zYrp5JxP
9.14526	um	Cell	0.000	1.000	567	16	siRNA-IMPa4-25 PSF-A488 IMPa4-A546 DAPI 8C2-siRNA-IMP-a2-a4 V2.00	0	29+. siRNA-IMPa4-25 PSF-A488 DAPI IMPa4-A546_j_TileScan_001 (Stage 10 of 49)	00-dcPNj2w9kzwtR9zYrp5JxP
11.6362	um	Cell	0.000	1.000	568	17	siRNA-IMPa4-25 PSF-A488 IMPa4-A546 DAPI 8C2-siRNA-IMP-a2-a4 V2.00	0	29+. siRNA-IMPa4-25 PSF-A488 DAPI IMPa4-A546_j_TileScan_001 (Stage 10 of 49)	00-dcPNj2w9kzwtR9zYrp5JxP
12.6194	um	Cell	0.000	1.000	569	0	siRNA-IMPa4-25 PSF-A488 IMPa4-A546 DAPI 8C2-siRNA-IMP-a2-a4 V2.00	0	29+. siRNA-IMPa4-25 PSF-A488 DAPI IMPa4-A546_k_TileScan_001 (Stage 11 of 49)	00-NPwPBejDeN5xbcmk35nqEE
13.4172	um	Cell	0.000	1.000	570	1	siRNA-IMPa4-25 PSF-A488 IMPa4-A546 DAPI 8C2-siRNA-IMP-a2-a4 V2.00	0	29+. siRNA-IMPa4-25 PSF-A488 DAPI IMPa4-A546_k_TileScan_001 (Stage 11 of 49)	00-NPwPBejDeN5xbcmk35nqEE
6.58041	um	Cell	0.000	1.000	571	2	siRNA-IMPa4-25 PSF-A488 IMPa4-A546 DAPI 8C2-siRNA-IMP-a2-a4 V2.00	0	29+. siRNA-IMPa4-25 PSF-A488 DAPI IMPa4-A546_k_TileScan_001 (Stage 11 of 49)	00-NPwPBejDeN5xbcmk35nqEE
5.26039	um	Cell	0.000	1.000	572	3	siRNA-IMPa4-25 PSF-A488 IMPa4-A546 DAPI 8C2-siRNA-IMP-a2-a4 V2.00	0	29+. siRNA-IMPa4-25 PSF-A488 DAPI IMPa4-A546_k_TileScan_001 (Stage 11 of 49)	00-NPwPBejDeN5xbcmk35nqEE
12.6808	um	Cell	0.000	1.000	573	4	siRNA-IMPa4-25 PSF-A488 IMPa4-A546 DAPI 8C2-siRNA-IMP-a2-a4 V2.00	0	29+. siRNA-IMPa4-25 PSF-A488 DAPI IMPa4-A546_k_TileScan_001 (Stage 11 of 49)	00-NPwPBejDeN5xbcmk35nqEE
9.64426	um	Cell	0.000	1.000	574	5	siRNA-IMPa4-25 PSF-A488 IMPa4-A546 DAPI 8C2-siRNA-IMP-a2-a4 V2.00	0	29+. siRNA-IMPa4-25 PSF-A488 DAPI IMPa4-A546_k_TileScan_001 (Stage 11 of 49)	00-NPwPBejDeN5xbcmk35nqEE
12.9928	um	Cell	0.000	1.000	575	6	siRNA-IMPa4-25 PSF-A488 IMPa4-A546 DAPI 8C2-siRNA-IMP-a2-a4 V2.00	0	29+. siRNA-IMPa4-25 PSF-A488 DAPI IMPa4-A546_k_TileScan_001 (Stage 11 of 49)	00-NPwPBejDeN5xbcmk35nqEE
9.02899	um	Cell	0.000	1.000	576	7	siRNA-IMPa4-25 PSF-A488 IMPa4-A546 DAPI 8C2-siRNA-IMP-a2-a4 V2.00	0	29+. siRNA-IMPa4-25 PSF-A488 DAPI IMPa4-A546_k_TileScan_001 (Stage 11 of 49)	00-NPwPBejDeN5xbcmk35nqEE
10.4518	um	Cell	0.000	1.000	577	8	siRNA-IMPa4-25 PSF-A488 IMPa4-A546 DAPI 8C2-siRNA-IMP-a2-a4 V2.00	0	29+. siRNA-IMPa4-25 PSF-A488 DAPI IMPa4-A546_k_TileScan_001 (Stage 11 of 49)	00-NPwPBejDeN5xbcmk35nqEE
7.28476	um	Cell	0.000	1.000	578	9	siRNA-IMPa4-25 PSF-A488 IMPa4-A546 DAPI 8C2-siRNA-IMP-a2-a4 V2.00	0	29+. siRNA-IMPa4-25 PSF-A488 DAPI IMPa4-A546_k_TileScan_001 (Stage 11 of 49)	00-NPwPBejDeN5xbcmk35nqEE
6.60859	um	Cell	0.000	1.000	579	10	siRNA-IMPa4-25 PSF-A488 IMPa4-A546 DAPI 8C2-siRNA-IMP-a2-a4 V2.00	0	29+. siRNA-IMPa4-25 PSF-A488 DAPI IMPa4-A546_k_TileScan_001 (Stage 11 of 49)	00-NPwPBejDeN5xbcmk35nqEE
11.5099	um	Cell	0.000	1.000	580	11	siRNA-IMPa4-25 PSF-A488 IMPa4-A546 DAPI 8C2-siRNA-IMP-a2-a4 V2.00	0	29+. siRNA-IMPa4-25 PSF-A488 DAPI IMPa4-A546_k_TileScan_001 (Stage 11 of 49)	00-NPwPBejDeN5xbcmk35nqEE
13.6933	um	Cell	0.000	1.000	581	12	siRNA-IMPa4-25 PSF-A488 IMPa4-A546 DAPI 8C2-siRNA-IMP-a2-a4 V2.00	0	29+. siRNA-IMPa4-25 PSF-A488 DAPI IMPa4-A546_k_TileScan_001 (Stage 11 of 49)	00-NPwPBejDeN5xbcmk35nqEE
10.2249	um	Cell	0.000	1.000	582	13	siRNA-IMPa4-25 PSF-A488 IMPa4-A546 DAPI 8C2-siRNA-IMP-a2-a4 V2.00	0	29+. siRNA-IMPa4-25 PSF-A488 DAPI IMPa4-A546_k_TileScan_001 (Stage 11 of 49)	00-NPwPBejDeN5xbcmk35nqEE
7.36965	um	Cell	0.000	1.000	583	14	siRNA-IMPa4-25 PSF-A488 IMPa4-A546 DAPI 8C2-siRNA-IMP-a2-a4 V2.00	0	29+. siRNA-IMPa4-25 PSF-A488 DAPI IMPa4-A546_k_TileScan_001 (Stage 11 of 49)	00-NPwPBejDeN5xbcmk35nqEE
16.9932	um	Cell	0.000	1.000	584	15	siRNA-IMPa4-25 PSF-A488 IMPa4-A546 DAPI 8C2-siRNA-IMP-a2-a4 V2.00	0	29+. siRNA-IMPa4-25 PSF-A488 DAPI IMPa4-A546_k_TileScan_001 (Stage 11 of 49)	00-NPwPBejDeN5xbcmk35nqEE
8.99918	um	Cell	0.000	1.000	585	16	siRNA-IMPa4-25 PSF-A488 IMPa4-A546 DAPI 8C2-siRNA-IMP-a2-a4 V2.00	0	29+. siRNA-IMPa4-25 PSF-A488 DAPI IMPa4-A546_k_TileScan_001 (Stage 11 of 49)	00-NPwPBejDeN5xbcmk35nqEE
7.91638	um	Cell	0.000	1.000	586	17	siRNA-IMPa4-25 PSF-A488 IMPa4-A546 DAPI 8C2-siRNA-IMP-a2-a4 V2.00	0	29+. siRNA-IMPa4-25 PSF-A488 DAPI IMPa4-A546_k_TileScan_001 (Stage 11 of 49)	00-NPwPBejDeN5xbcmk35nqEE
11.046	um	Cell	0.000	1.000	587	18	siRNA-IMPa4-25 PSF-A488 IMPa4-A546 DAPI 8C2-siRNA-IMP-a2-a4 V2.00	0	29+. siRNA-IMPa4-25 PSF-A488 DAPI IMPa4-A546_k_TileScan_001 (Stage 11 of 49)	00-NPwPBejDeN5xbcmk35nqEE
4.693	um	Cell	0.000	1.000	588	0	siRNA-IMPa4-25 PSF-A488 IMPa4-A546 DAPI 8C2-siRNA-IMP-a2-a4 V2.00	0	29+. siRNA-IMPa4-25 PSF-A488 DAPI IMPa4-A546_l_TileScan_001 (Stage 12 of 49)	00-mzzEDb9fUDNWaC93cMehMm
4.82774	um	Cell	0.000	1.000	589	1	siRNA-IMPa4-25 PSF-A488 IMPa4-A546 DAPI 8C2-siRNA-IMP-a2-a4 V2.00	0	29+. siRNA-IMPa4-25 PSF-A488 DAPI IMPa4-A546_l_TileScan_001 (Stage 12 of 49)	00-mzzEDb9fUDNWaC93cMehMm
6.42027	um	Cell	0.000	1.000	590	2	siRNA-IMPa4-25 PSF-A488 IMPa4-A546 DAPI 8C2-siRNA-IMP-a2-a4 V2.00	0	29+. siRNA-IMPa4-25 PSF-A488 DAPI IMPa4-A546_l_TileScan_001 (Stage 12 of 49)	00-mzzEDb9fUDNWaC93cMehMm
6.9125	um	Cell	0.000	1.000	591	3	siRNA-IMPa4-25 PSF-A488 IMPa4-A546 DAPI 8C2-siRNA-IMP-a2-a4 V2.00	0	29+. siRNA-IMPa4-25 PSF-A488 DAPI IMPa4-A546_l_TileScan_001 (Stage 12 of 49)	00-mzzEDb9fUDNWaC93cMehMm
9.92902	um	Cell	0.000	1.000	592	4	siRNA-IMPa4-25 PSF-A488 IMPa4-A546 DAPI 8C2-siRNA-IMP-a2-a4 V2.00	0	29+. siRNA-IMPa4-25 PSF-A488 DAPI IMPa4-A546_l_TileScan_001 (Stage 12 of 49)	00-mzzEDb9fUDNWaC93cMehMm
11.1917	um	Cell	0.000	1.000	593	5	siRNA-IMPa4-25 PSF-A488 IMPa4-A546 DAPI 8C2-siRNA-IMP-a2-a4 V2.00	0	29+. siRNA-IMPa4-25 PSF-A488 DAPI IMPa4-A546_l_TileScan_001 (Stage 12 of 49)	00-mzzEDb9fUDNWaC93cMehMm
12.2807	um	Cell	0.000	1.000	594	6	siRNA-IMPa4-25 PSF-A488 IMPa4-A546 DAPI 8C2-siRNA-IMP-a2-a4 V2.00	0	29+. siRNA-IMPa4-25 PSF-A488 DAPI IMPa4-A546_l_TileScan_001 (Stage 12 of 49)	00-mzzEDb9fUDNWaC93cMehMm
5.05401	um	Cell	0.000	1.000	595	7	siRNA-IMPa4-25 PSF-A488 IMPa4-A546 DAPI 8C2-siRNA-IMP-a2-a4 V2.00	0	29+. siRNA-IMPa4-25 PSF-A488 DAPI IMPa4-A546_l_TileScan_001 (Stage 12 of 49)	00-mzzEDb9fUDNWaC93cMehMm
13.2307	um	Cell	0.000	1.000	596	8	siRNA-IMPa4-25 PSF-A488 IMPa4-A546 DAPI 8C2-siRNA-IMP-a2-a4 V2.00	0	29+. siRNA-IMPa4-25 PSF-A488 DAPI IMPa4-A546_l_TileScan_001 (Stage 12 of 49)	00-mzzEDb9fUDNWaC93cMehMm
10.0605	um	Cell	0.000	1.000	597	9	siRNA-IMPa4-25 PSF-A488 IMPa4-A546 DAPI 8C2-siRNA-IMP-a2-a4 V2.00	0	29+. siRNA-IMPa4-25 PSF-A488 DAPI IMPa4-A546_l_TileScan_001 (Stage 12 of 49)	00-mzzEDb9fUDNWaC93cMehMm
11.4474	um	Cell	0.000	1.000	598	10	siRNA-IMPa4-25 PSF-A488 IMPa4-A546 DAPI 8C2-siRNA-IMP-a2-a4 V2.00	0	29+. siRNA-IMPa4-25 PSF-A488 DAPI IMPa4-A546_l_TileScan_001 (Stage 12 of 49)	00-mzzEDb9fUDNWaC93cMehMm
12.3423	um	Cell	0.000	1.000	599	11	siRNA-IMPa4-25 PSF-A488 IMPa4-A546 DAPI 8C2-siRNA-IMP-a2-a4 V2.00	0	29+. siRNA-IMPa4-25 PSF-A488 DAPI IMPa4-A546_l_TileScan_001 (Stage 12 of 49)	00-mzzEDb9fUDNWaC93cMehMm
15.1399	um	Cell	0.000	1.000	600	12	siRNA-IMPa4-25 PSF-A488 IMPa4-A546 DAPI 8C2-siRNA-IMP-a2-a4 V2.00	0	29+. siRNA-IMPa4-25 PSF-A488 DAPI IMPa4-A546_l_TileScan_001 (Stage 12 of 49)	00-mzzEDb9fUDNWaC93cMehMm
9.44935	um	Cell	0.000	1.000	601	13	siRNA-IMPa4-25 PSF-A488 IMPa4-A546 DAPI 8C2-siRNA-IMP-a2-a4 V2.00	0	29+. siRNA-IMPa4-25 PSF-A488 DAPI IMPa4-A546_l_TileScan_001 (Stage 12 of 49)	00-mzzEDb9fUDNWaC93cMehMm
7.53586	um	Cell	0.000	1.000	602	14	siRNA-IMPa4-25 PSF-A488 IMPa4-A546 DAPI 8C2-siRNA-IMP-a2-a4 V2.00	0	29+. siRNA-IMPa4-25 PSF-A488 DAPI IMPa4-A546_l_TileScan_001 (Stage 12 of 49)	00-mzzEDb9fUDNWaC93cMehMm
6.47402	um	Cell	0.000	1.000	603	15	siRNA-IMPa4-25 PSF-A488 IMPa4-A546 DAPI 8C2-siRNA-IMP-a2-a4 V2.00	0	29+. siRNA-IMPa4-25 PSF-A488 DAPI IMPa4-A546_l_TileScan_001 (Stage 12 of 49)	00-mzzEDb9fUDNWaC93cMehMm
12.0212	um	Cell	0.000	1.000	604	0	siRNA-IMPa4-25 PSF-A488 IMPa4-A546 DAPI 8C2-siRNA-IMP-a2-a4 V2.00	0	29+. siRNA-IMPa4-25 PSF-A488 DAPI IMPa4-A546_m_TileScan_001 (Stage 13 of 49)	00-6LTaqUfDRYTeg5Vicye9Sf
10.2201	um	Cell	0.000	1.000	605	1	siRNA-IMPa4-25 PSF-A488 IMPa4-A546 DAPI 8C2-siRNA-IMP-a2-a4 V2.00	0	29+. siRNA-IMPa4-25 PSF-A488 DAPI IMPa4-A546_m_TileScan_001 (Stage 13 of 49)	00-6LTaqUfDRYTeg5Vicye9Sf
9.09541	um	Cell	0.000	1.000	606	2	siRNA-IMPa4-25 PSF-A488 IMPa4-A546 DAPI 8C2-siRNA-IMP-a2-a4 V2.00	0	29+. siRNA-IMPa4-25 PSF-A488 DAPI IMPa4-A546_m_TileScan_001 (Stage 13 of 49)	00-6LTaqUfDRYTeg5Vicye9Sf
8.84776	um	Cell	0.000	1.000	607	3	siRNA-IMPa4-25 PSF-A488 IMPa4-A546 DAPI 8C2-siRNA-IMP-a2-a4 V2.00	0	29+. siRNA-IMPa4-25 PSF-A488 DAPI IMPa4-A546_m_TileScan_001 (Stage 13 of 49)	00-6LTaqUfDRYTeg5Vicye9Sf
5.98366	um	Cell	0.000	1.000	608	4	siRNA-IMPa4-25 PSF-A488 IMPa4-A546 DAPI 8C2-siRNA-IMP-a2-a4 V2.00	0	29+. siRNA-IMPa4-25 PSF-A488 DAPI IMPa4-A546_m_TileScan_001 (Stage 13 of 49)	00-6LTaqUfDRYTeg5Vicye9Sf
9.25115	um	Cell	0.000	1.000	609	5	siRNA-IMPa4-25 PSF-A488 IMPa4-A546 DAPI 8C2-siRNA-IMP-a2-a4 V2.00	0	29+. siRNA-IMPa4-25 PSF-A488 DAPI IMPa4-A546_m_TileScan_001 (Stage 13 of 49)	00-6LTaqUfDRYTeg5Vicye9Sf
3.69047	um	Cell	0.000	1.000	610	6	siRNA-IMPa4-25 PSF-A488 IMPa4-A546 DAPI 8C2-siRNA-IMP-a2-a4 V2.00	0	29+. siRNA-IMPa4-25 PSF-A488 DAPI IMPa4-A546_m_TileScan_001 (Stage 13 of 49)	00-6LTaqUfDRYTeg5Vicye9Sf
5.51527	um	Cell	0.000	1.000	611	7	siRNA-IMPa4-25 PSF-A488 IMPa4-A546 DAPI 8C2-siRNA-IMP-a2-a4 V2.00	0	29+. siRNA-IMPa4-25 PSF-A488 DAPI IMPa4-A546_m_TileScan_001 (Stage 13 of 49)	00-6LTaqUfDRYTeg5Vicye9Sf
12.0913	um	Cell	0.000	1.000	612	8	siRNA-IMPa4-25 PSF-A488 IMPa4-A546 DAPI 8C2-siRNA-IMP-a2-a4 V2.00	0	29+. siRNA-IMPa4-25 PSF-A488 DAPI IMPa4-A546_m_TileScan_001 (Stage 13 of 49)	00-6LTaqUfDRYTeg5Vicye9Sf
11.2454	um	Cell	0.000	1.000	613	9	siRNA-IMPa4-25 PSF-A488 IMPa4-A546 DAPI 8C2-siRNA-IMP-a2-a4 V2.00	0	29+. siRNA-IMPa4-25 PSF-A488 DAPI IMPa4-A546_m_TileScan_001 (Stage 13 of 49)	00-6LTaqUfDRYTeg5Vicye9Sf
7.672	um	Cell	0.000	1.000	614	10	siRNA-IMPa4-25 PSF-A488 IMPa4-A546 DAPI 8C2-siRNA-IMP-a2-a4 V2.00	0	29+. siRNA-IMPa4-25 PSF-A488 DAPI IMPa4-A546_m_TileScan_001 (Stage 13 of 49)	00-6LTaqUfDRYTeg5Vicye9Sf
15.3565	um	Cell	0.000	1.000	615	0	siRNA-IMPa4-25 PSF-A488 IMPa4-A546 DAPI 8C2-siRNA-IMP-a2-a4 V2.00	0	29+. siRNA-IMPa4-25 PSF-A488 DAPI IMPa4-A546_n_TileScan_001 (Stage 14 of 49)	00-WB8TQ7DVxdtsSere7G5gmR
13.7582	um	Cell	0.000	1.000	616	1	siRNA-IMPa4-25 PSF-A488 IMPa4-A546 DAPI 8C2-siRNA-IMP-a2-a4 V2.00	0	29+. siRNA-IMPa4-25 PSF-A488 DAPI IMPa4-A546_n_TileScan_001 (Stage 14 of 49)	00-WB8TQ7DVxdtsSere7G5gmR
10.9574	um	Cell	0.000	1.000	617	2	siRNA-IMPa4-25 PSF-A488 IMPa4-A546 DAPI 8C2-siRNA-IMP-a2-a4 V2.00	0	29+. siRNA-IMPa4-25 PSF-A488 DAPI IMPa4-A546_n_TileScan_001 (Stage 14 of 49)	00-WB8TQ7DVxdtsSere7G5gmR
9.69348	um	Cell	0.000	1.000	618	3	siRNA-IMPa4-25 PSF-A488 IMPa4-A546 DAPI 8C2-siRNA-IMP-a2-a4 V2.00	0	29+. siRNA-IMPa4-25 PSF-A488 DAPI IMPa4-A546_n_TileScan_001 (Stage 14 of 49)	00-WB8TQ7DVxdtsSere7G5gmR
14.1733	um	Cell	0.000	1.000	619	4	siRNA-IMPa4-25 PSF-A488 IMPa4-A546 DAPI 8C2-siRNA-IMP-a2-a4 V2.00	0	29+. siRNA-IMPa4-25 PSF-A488 DAPI IMPa4-A546_n_TileScan_001 (Stage 14 of 49)	00-WB8TQ7DVxdtsSere7G5gmR
10.2392	um	Cell	0.000	1.000	620	5	siRNA-IMPa4-25 PSF-A488 IMPa4-A546 DAPI 8C2-siRNA-IMP-a2-a4 V2.00	0	29+. siRNA-IMPa4-25 PSF-A488 DAPI IMPa4-A546_n_TileScan_001 (Stage 14 of 49)	00-WB8TQ7DVxdtsSere7G5gmR
6.26905	um	Cell	0.000	1.000	621	6	siRNA-IMPa4-25 PSF-A488 IMPa4-A546 DAPI 8C2-siRNA-IMP-a2-a4 V2.00	0	29+. siRNA-IMPa4-25 PSF-A488 DAPI IMPa4-A546_n_TileScan_001 (Stage 14 of 49)	00-WB8TQ7DVxdtsSere7G5gmR
9.87687	um	Cell	0.000	1.000	622	7	siRNA-IMPa4-25 PSF-A488 IMPa4-A546 DAPI 8C2-siRNA-IMP-a2-a4 V2.00	0	29+. siRNA-IMPa4-25 PSF-A488 DAPI IMPa4-A546_n_TileScan_001 (Stage 14 of 49)	00-WB8TQ7DVxdtsSere7G5gmR
7.24392	um	Cell	0.000	1.000	623	8	siRNA-IMPa4-25 PSF-A488 IMPa4-A546 DAPI 8C2-siRNA-IMP-a2-a4 V2.00	0	29+. siRNA-IMPa4-25 PSF-A488 DAPI IMPa4-A546_n_TileScan_001 (Stage 14 of 49)	00-WB8TQ7DVxdtsSere7G5gmR
6.79307	um	Cell	0.000	1.000	624	9	siRNA-IMPa4-25 PSF-A488 IMPa4-A546 DAPI 8C2-siRNA-IMP-a2-a4 V2.00	0	29+. siRNA-IMPa4-25 PSF-A488 DAPI IMPa4-A546_n_TileScan_001 (Stage 14 of 49)	00-WB8TQ7DVxdtsSere7G5gmR
4.85057	um	Cell	0.000	1.000	625	0	siRNA-IMPa4-25 PSF-A488 IMPa4-A546 DAPI 8C2-siRNA-IMP-a2-a4 V2.00	0	29+. siRNA-IMPa4-25 PSF-A488 DAPI IMPa4-A546_o_TileScan_001 (Stage 15 of 49)	00-c3ejyNgcFihbFSUGUJK4tH
5.50102	um	Cell	0.000	1.000	626	1	siRNA-IMPa4-25 PSF-A488 IMPa4-A546 DAPI 8C2-siRNA-IMP-a2-a4 V2.00	0	29+. siRNA-IMPa4-25 PSF-A488 DAPI IMPa4-A546_o_TileScan_001 (Stage 15 of 49)	00-c3ejyNgcFihbFSUGUJK4tH
8.65167	um	Cell	0.000	1.000	627	2	siRNA-IMPa4-25 PSF-A488 IMPa4-A546 DAPI 8C2-siRNA-IMP-a2-a4 V2.00	0	29+. siRNA-IMPa4-25 PSF-A488 DAPI IMPa4-A546_o_TileScan_001 (Stage 15 of 49)	00-c3ejyNgcFihbFSUGUJK4tH
11.1709	um	Cell	0.000	1.000	628	3	siRNA-IMPa4-25 PSF-A488 IMPa4-A546 DAPI 8C2-siRNA-IMP-a2-a4 V2.00	0	29+. siRNA-IMPa4-25 PSF-A488 DAPI IMPa4-A546_o_TileScan_001 (Stage 15 of 49)	00-c3ejyNgcFihbFSUGUJK4tH
6.89731	um	Cell	0.000	1.000	629	4	siRNA-IMPa4-25 PSF-A488 IMPa4-A546 DAPI 8C2-siRNA-IMP-a2-a4 V2.00	0	29+. siRNA-IMPa4-25 PSF-A488 DAPI IMPa4-A546_o_TileScan_001 (Stage 15 of 49)	00-c3ejyNgcFihbFSUGUJK4tH
9.77807	um	Cell	0.000	1.000	630	5	siRNA-IMPa4-25 PSF-A488 IMPa4-A546 DAPI 8C2-siRNA-IMP-a2-a4 V2.00	0	29+. siRNA-IMPa4-25 PSF-A488 DAPI IMPa4-A546_o_TileScan_001 (Stage 15 of 49)	00-c3ejyNgcFihbFSUGUJK4tH
12.8569	um	Cell	0.000	1.000	631	6	siRNA-IMPa4-25 PSF-A488 IMPa4-A546 DAPI 8C2-siRNA-IMP-a2-a4 V2.00	0	29+. siRNA-IMPa4-25 PSF-A488 DAPI IMPa4-A546_o_TileScan_001 (Stage 15 of 49)	00-c3ejyNgcFihbFSUGUJK4tH
5.65346	um	Cell	0.000	1.000	632	7	siRNA-IMPa4-25 PSF-A488 IMPa4-A546 DAPI 8C2-siRNA-IMP-a2-a4 V2.00	0	29+. siRNA-IMPa4-25 PSF-A488 DAPI IMPa4-A546_o_TileScan_001 (Stage 15 of 49)	00-c3ejyNgcFihbFSUGUJK4tH
5.90499	um	Cell	0.000	1.000	633	8	siRNA-IMPa4-25 PSF-A488 IMPa4-A546 DAPI 8C2-siRNA-IMP-a2-a4 V2.00	0	29+. siRNA-IMPa4-25 PSF-A488 DAPI IMPa4-A546_o_TileScan_001 (Stage 15 of 49)	00-c3ejyNgcFihbFSUGUJK4tH
6.0942	um	Cell	0.000	1.000	634	9	siRNA-IMPa4-25 PSF-A488 IMPa4-A546 DAPI 8C2-siRNA-IMP-a2-a4 V2.00	0	29+. siRNA-IMPa4-25 PSF-A488 DAPI IMPa4-A546_o_TileScan_001 (Stage 15 of 49)	00-c3ejyNgcFihbFSUGUJK4tH
6.39092	um	Cell	0.000	1.000	635	10	siRNA-IMPa4-25 PSF-A488 IMPa4-A546 DAPI 8C2-siRNA-IMP-a2-a4 V2.00	0	29+. siRNA-IMPa4-25 PSF-A488 DAPI IMPa4-A546_o_TileScan_001 (Stage 15 of 49)	00-c3ejyNgcFihbFSUGUJK4tH
4.90161	um	Cell	0.000	1.000	636	11	siRNA-IMPa4-25 PSF-A488 IMPa4-A546 DAPI 8C2-siRNA-IMP-a2-a4 V2.00	0	29+. siRNA-IMPa4-25 PSF-A488 DAPI IMPa4-A546_o_TileScan_001 (Stage 15 of 49)	00-c3ejyNgcFihbFSUGUJK4tH
9.66232	um	Cell	0.000	1.000	637	12	siRNA-IMPa4-25 PSF-A488 IMPa4-A546 DAPI 8C2-siRNA-IMP-a2-a4 V2.00	0	29+. siRNA-IMPa4-25 PSF-A488 DAPI IMPa4-A546_o_TileScan_001 (Stage 15 of 49)	00-c3ejyNgcFihbFSUGUJK4tH
5.1387	um	Cell	0.000	1.000	638	13	siRNA-IMPa4-25 PSF-A488 IMPa4-A546 DAPI 8C2-siRNA-IMP-a2-a4 V2.00	0	29+. siRNA-IMPa4-25 PSF-A488 DAPI IMPa4-A546_o_TileScan_001 (Stage 15 of 49)	00-c3ejyNgcFihbFSUGUJK4tH
4.14061	um	Cell	0.000	1.000	639	14	siRNA-IMPa4-25 PSF-A488 IMPa4-A546 DAPI 8C2-siRNA-IMP-a2-a4 V2.00	0	29+. siRNA-IMPa4-25 PSF-A488 DAPI IMPa4-A546_o_TileScan_001 (Stage 15 of 49)	00-c3ejyNgcFihbFSUGUJK4tH
16.3356	um	Cell	0.000	1.000	640	15	siRNA-IMPa4-25 PSF-A488 IMPa4-A546 DAPI 8C2-siRNA-IMP-a2-a4 V2.00	0	29+. siRNA-IMPa4-25 PSF-A488 DAPI IMPa4-A546_o_TileScan_001 (Stage 15 of 49)	00-c3ejyNgcFihbFSUGUJK4tH
5.06587	um	Cell	0.000	1.000	641	16	siRNA-IMPa4-25 PSF-A488 IMPa4-A546 DAPI 8C2-siRNA-IMP-a2-a4 V2.00	0	29+. siRNA-IMPa4-25 PSF-A488 DAPI IMPa4-A546_o_TileScan_001 (Stage 15 of 49)	00-c3ejyNgcFihbFSUGUJK4tH
4.98367	um	Cell	0.000	1.000	642	17	siRNA-IMPa4-25 PSF-A488 IMPa4-A546 DAPI 8C2-siRNA-IMP-a2-a4 V2.00	0	29+. siRNA-IMPa4-25 PSF-A488 DAPI IMPa4-A546_o_TileScan_001 (Stage 15 of 49)	00-c3ejyNgcFihbFSUGUJK4tH
11.2163	um	Cell	0.000	1.000	643	0	siRNA-IMPa4-25 PSF-A488 IMPa4-A546 DAPI 8C2-siRNA-IMP-a2-a4 V2.00	0	29+. siRNA-IMPa4-25 PSF-A488 DAPI IMPa4-A546_p_TileScan_001 (Stage 16 of 49)	00-ZBcbmQCVhbYMiNjTzs8qmf
17.01	um	Cell	0.000	1.000	644	1	siRNA-IMPa4-25 PSF-A488 IMPa4-A546 DAPI 8C2-siRNA-IMP-a2-a4 V2.00	0	29+. siRNA-IMPa4-25 PSF-A488 DAPI IMPa4-A546_p_TileScan_001 (Stage 16 of 49)	00-ZBcbmQCVhbYMiNjTzs8qmf
15.3293	um	Cell	0.000	1.000	645	2	siRNA-IMPa4-25 PSF-A488 IMPa4-A546 DAPI 8C2-siRNA-IMP-a2-a4 V2.00	0	29+. siRNA-IMPa4-25 PSF-A488 DAPI IMPa4-A546_p_TileScan_001 (Stage 16 of 49)	00-ZBcbmQCVhbYMiNjTzs8qmf
4.66432	um	Cell	0.000	1.000	646	3	siRNA-IMPa4-25 PSF-A488 IMPa4-A546 DAPI 8C2-siRNA-IMP-a2-a4 V2.00	0	29+. siRNA-IMPa4-25 PSF-A488 DAPI IMPa4-A546_p_TileScan_001 (Stage 16 of 49)	00-ZBcbmQCVhbYMiNjTzs8qmf
22.2933	um	Cell	0.000	1.000	647	4	siRNA-IMPa4-25 PSF-A488 IMPa4-A546 DAPI 8C2-siRNA-IMP-a2-a4 V2.00	0	29+. siRNA-IMPa4-25 PSF-A488 DAPI IMPa4-A546_p_TileScan_001 (Stage 16 of 49)	00-ZBcbmQCVhbYMiNjTzs8qmf
8.59766	um	Cell	0.000	1.000	648	5	siRNA-IMPa4-25 PSF-A488 IMPa4-A546 DAPI 8C2-siRNA-IMP-a2-a4 V2.00	0	29+. siRNA-IMPa4-25 PSF-A488 DAPI IMPa4-A546_p_TileScan_001 (Stage 16 of 49)	00-ZBcbmQCVhbYMiNjTzs8qmf
5.04393	um	Cell	0.000	1.000	649	6	siRNA-IMPa4-25 PSF-A488 IMPa4-A546 DAPI 8C2-siRNA-IMP-a2-a4 V2.00	0	29+. siRNA-IMPa4-25 PSF-A488 DAPI IMPa4-A546_p_TileScan_001 (Stage 16 of 49)	00-ZBcbmQCVhbYMiNjTzs8qmf
8.68047	um	Cell	0.000	1.000	650	7	siRNA-IMPa4-25 PSF-A488 IMPa4-A546 DAPI 8C2-siRNA-IMP-a2-a4 V2.00	0	29+. siRNA-IMPa4-25 PSF-A488 DAPI IMPa4-A546_p_TileScan_001 (Stage 16 of 49)	00-ZBcbmQCVhbYMiNjTzs8qmf
6.2712	um	Cell	0.000	1.000	651	8	siRNA-IMPa4-25 PSF-A488 IMPa4-A546 DAPI 8C2-siRNA-IMP-a2-a4 V2.00	0	29+. siRNA-IMPa4-25 PSF-A488 DAPI IMPa4-A546_p_TileScan_001 (Stage 16 of 49)	00-ZBcbmQCVhbYMiNjTzs8qmf
18.6135	um	Cell	0.000	1.000	652	9	siRNA-IMPa4-25 PSF-A488 IMPa4-A546 DAPI 8C2-siRNA-IMP-a2-a4 V2.00	0	29+. siRNA-IMPa4-25 PSF-A488 DAPI IMPa4-A546_p_TileScan_001 (Stage 16 of 49)	00-ZBcbmQCVhbYMiNjTzs8qmf
19.9701	um	Cell	0.000	1.000	653	10	siRNA-IMPa4-25 PSF-A488 IMPa4-A546 DAPI 8C2-siRNA-IMP-a2-a4 V2.00	0	29+. siRNA-IMPa4-25 PSF-A488 DAPI IMPa4-A546_p_TileScan_001 (Stage 16 of 49)	00-ZBcbmQCVhbYMiNjTzs8qmf
6.37841	um	Cell	0.000	1.000	654	11	siRNA-IMPa4-25 PSF-A488 IMPa4-A546 DAPI 8C2-siRNA-IMP-a2-a4 V2.00	0	29+. siRNA-IMPa4-25 PSF-A488 DAPI IMPa4-A546_p_TileScan_001 (Stage 16 of 49)	00-ZBcbmQCVhbYMiNjTzs8qmf
5.55234	um	Cell	0.000	1.000	655	12	siRNA-IMPa4-25 PSF-A488 IMPa4-A546 DAPI 8C2-siRNA-IMP-a2-a4 V2.00	0	29+. siRNA-IMPa4-25 PSF-A488 DAPI IMPa4-A546_p_TileScan_001 (Stage 16 of 49)	00-ZBcbmQCVhbYMiNjTzs8qmf
9.82394	um	Cell	0.000	1.000	656	13	siRNA-IMPa4-25 PSF-A488 IMPa4-A546 DAPI 8C2-siRNA-IMP-a2-a4 V2.00	0	29+. siRNA-IMPa4-25 PSF-A488 DAPI IMPa4-A546_p_TileScan_001 (Stage 16 of 49)	00-ZBcbmQCVhbYMiNjTzs8qmf
5.11371	um	Cell	0.000	1.000	657	0	siRNA-IMPa4-25 PSF-A488 IMPa4-A546 DAPI 8C2-siRNA-IMP-a2-a4 V2.00	0	29+. siRNA-IMPa4-25 PSF-A488 DAPI IMPa4-A546_q_TileScan_001 (Stage 17 of 49)	00-SGJGivFAuDRXxg8yk5ejWF
9.52807	um	Cell	0.000	1.000	658	1	siRNA-IMPa4-25 PSF-A488 IMPa4-A546 DAPI 8C2-siRNA-IMP-a2-a4 V2.00	0	29+. siRNA-IMPa4-25 PSF-A488 DAPI IMPa4-A546_q_TileScan_001 (Stage 17 of 49)	00-SGJGivFAuDRXxg8yk5ejWF
7.18648	um	Cell	0.000	1.000	659	2	siRNA-IMPa4-25 PSF-A488 IMPa4-A546 DAPI 8C2-siRNA-IMP-a2-a4 V2.00	0	29+. siRNA-IMPa4-25 PSF-A488 DAPI IMPa4-A546_q_TileScan_001 (Stage 17 of 49)	00-SGJGivFAuDRXxg8yk5ejWF
14.7206	um	Cell	0.000	1.000	660	3	siRNA-IMPa4-25 PSF-A488 IMPa4-A546 DAPI 8C2-siRNA-IMP-a2-a4 V2.00	0	29+. siRNA-IMPa4-25 PSF-A488 DAPI IMPa4-A546_q_TileScan_001 (Stage 17 of 49)	00-SGJGivFAuDRXxg8yk5ejWF
13.6893	um	Cell	0.000	1.000	661	4	siRNA-IMPa4-25 PSF-A488 IMPa4-A546 DAPI 8C2-siRNA-IMP-a2-a4 V2.00	0	29+. siRNA-IMPa4-25 PSF-A488 DAPI IMPa4-A546_q_TileScan_001 (Stage 17 of 49)	00-SGJGivFAuDRXxg8yk5ejWF
10.4284	um	Cell	0.000	1.000	662	5	siRNA-IMPa4-25 PSF-A488 IMPa4-A546 DAPI 8C2-siRNA-IMP-a2-a4 V2.00	0	29+. siRNA-IMPa4-25 PSF-A488 DAPI IMPa4-A546_q_TileScan_001 (Stage 17 of 49)	00-SGJGivFAuDRXxg8yk5ejWF
6.81007	um	Cell	0.000	1.000	663	6	siRNA-IMPa4-25 PSF-A488 IMPa4-A546 DAPI 8C2-siRNA-IMP-a2-a4 V2.00	0	29+. siRNA-IMPa4-25 PSF-A488 DAPI IMPa4-A546_q_TileScan_001 (Stage 17 of 49)	00-SGJGivFAuDRXxg8yk5ejWF
5.2034	um	Cell	0.000	1.000	664	7	siRNA-IMPa4-25 PSF-A488 IMPa4-A546 DAPI 8C2-siRNA-IMP-a2-a4 V2.00	0	29+. siRNA-IMPa4-25 PSF-A488 DAPI IMPa4-A546_q_TileScan_001 (Stage 17 of 49)	00-SGJGivFAuDRXxg8yk5ejWF
7.35434	um	Cell	0.000	1.000	665	8	siRNA-IMPa4-25 PSF-A488 IMPa4-A546 DAPI 8C2-siRNA-IMP-a2-a4 V2.00	0	29+. siRNA-IMPa4-25 PSF-A488 DAPI IMPa4-A546_q_TileScan_001 (Stage 17 of 49)	00-SGJGivFAuDRXxg8yk5ejWF
6.74274	um	Cell	0.000	1.000	666	9	siRNA-IMPa4-25 PSF-A488 IMPa4-A546 DAPI 8C2-siRNA-IMP-a2-a4 V2.00	0	29+. siRNA-IMPa4-25 PSF-A488 DAPI IMPa4-A546_q_TileScan_001 (Stage 17 of 49)	00-SGJGivFAuDRXxg8yk5ejWF
6.30778	um	Cell	0.000	1.000	667	10	siRNA-IMPa4-25 PSF-A488 IMPa4-A546 DAPI 8C2-siRNA-IMP-a2-a4 V2.00	0	29+. siRNA-IMPa4-25 PSF-A488 DAPI IMPa4-A546_q_TileScan_001 (Stage 17 of 49)	00-SGJGivFAuDRXxg8yk5ejWF
8.17426	um	Cell	0.000	1.000	668	11	siRNA-IMPa4-25 PSF-A488 IMPa4-A546 DAPI 8C2-siRNA-IMP-a2-a4 V2.00	0	29+. siRNA-IMPa4-25 PSF-A488 DAPI IMPa4-A546_q_TileScan_001 (Stage 17 of 49)	00-SGJGivFAuDRXxg8yk5ejWF
6.77625	um	Cell	0.000	1.000	669	12	siRNA-IMPa4-25 PSF-A488 IMPa4-A546 DAPI 8C2-siRNA-IMP-a2-a4 V2.00	0	29+. siRNA-IMPa4-25 PSF-A488 DAPI IMPa4-A546_q_TileScan_001 (Stage 17 of 49)	00-SGJGivFAuDRXxg8yk5ejWF
6.72664	um	Cell	0.000	1.000	670	13	siRNA-IMPa4-25 PSF-A488 IMPa4-A546 DAPI 8C2-siRNA-IMP-a2-a4 V2.00	0	29+. siRNA-IMPa4-25 PSF-A488 DAPI IMPa4-A546_q_TileScan_001 (Stage 17 of 49)	00-SGJGivFAuDRXxg8yk5ejWF
9.39537	um	Cell	0.000	1.000	671	14	siRNA-IMPa4-25 PSF-A488 IMPa4-A546 DAPI 8C2-siRNA-IMP-a2-a4 V2.00	0	29+. siRNA-IMPa4-25 PSF-A488 DAPI IMPa4-A546_q_TileScan_001 (Stage 17 of 49)	00-SGJGivFAuDRXxg8yk5ejWF
18.4766	um	Cell	0.000	1.000	672	15	siRNA-IMPa4-25 PSF-A488 IMPa4-A546 DAPI 8C2-siRNA-IMP-a2-a4 V2.00	0	29+. siRNA-IMPa4-25 PSF-A488 DAPI IMPa4-A546_q_TileScan_001 (Stage 17 of 49)	00-SGJGivFAuDRXxg8yk5ejWF
6.34667	um	Cell	0.000	1.000	673	16	siRNA-IMPa4-25 PSF-A488 IMPa4-A546 DAPI 8C2-siRNA-IMP-a2-a4 V2.00	0	29+. siRNA-IMPa4-25 PSF-A488 DAPI IMPa4-A546_q_TileScan_001 (Stage 17 of 49)	00-SGJGivFAuDRXxg8yk5ejWF
8.77912	um	Cell	0.000	1.000	674	17	siRNA-IMPa4-25 PSF-A488 IMPa4-A546 DAPI 8C2-siRNA-IMP-a2-a4 V2.00	0	29+. siRNA-IMPa4-25 PSF-A488 DAPI IMPa4-A546_q_TileScan_001 (Stage 17 of 49)	00-SGJGivFAuDRXxg8yk5ejWF
11.6045	um	Cell	0.000	1.000	675	18	siRNA-IMPa4-25 PSF-A488 IMPa4-A546 DAPI 8C2-siRNA-IMP-a2-a4 V2.00	0	29+. siRNA-IMPa4-25 PSF-A488 DAPI IMPa4-A546_q_TileScan_001 (Stage 17 of 49)	00-SGJGivFAuDRXxg8yk5ejWF
13.5556	um	Cell	0.000	1.000	676	19	siRNA-IMPa4-25 PSF-A488 IMPa4-A546 DAPI 8C2-siRNA-IMP-a2-a4 V2.00	0	29+. siRNA-IMPa4-25 PSF-A488 DAPI IMPa4-A546_q_TileScan_001 (Stage 17 of 49)	00-SGJGivFAuDRXxg8yk5ejWF
6.41113	um	Cell	0.000	1.000	677	20	siRNA-IMPa4-25 PSF-A488 IMPa4-A546 DAPI 8C2-siRNA-IMP-a2-a4 V2.00	0	29+. siRNA-IMPa4-25 PSF-A488 DAPI IMPa4-A546_q_TileScan_001 (Stage 17 of 49)	00-SGJGivFAuDRXxg8yk5ejWF
9.65746	um	Cell	0.000	1.000	678	0	siRNA-IMPa4-25 PSF-A488 IMPa4-A546 DAPI 8C2-siRNA-IMP-a2-a4 V2.00	0	29+. siRNA-IMPa4-25 PSF-A488 DAPI IMPa4-A546_r_TileScan_001 (Stage 18 of 49)	00-jEL5VsHFbaXzrkPKy5syBF
8.46643	um	Cell	0.000	1.000	679	1	siRNA-IMPa4-25 PSF-A488 IMPa4-A546 DAPI 8C2-siRNA-IMP-a2-a4 V2.00	0	29+. siRNA-IMPa4-25 PSF-A488 DAPI IMPa4-A546_r_TileScan_001 (Stage 18 of 49)	00-jEL5VsHFbaXzrkPKy5syBF
8.08048	um	Cell	0.000	1.000	680	2	siRNA-IMPa4-25 PSF-A488 IMPa4-A546 DAPI 8C2-siRNA-IMP-a2-a4 V2.00	0	29+. siRNA-IMPa4-25 PSF-A488 DAPI IMPa4-A546_r_TileScan_001 (Stage 18 of 49)	00-jEL5VsHFbaXzrkPKy5syBF
8.18936	um	Cell	0.000	1.000	681	3	siRNA-IMPa4-25 PSF-A488 IMPa4-A546 DAPI 8C2-siRNA-IMP-a2-a4 V2.00	0	29+. siRNA-IMPa4-25 PSF-A488 DAPI IMPa4-A546_r_TileScan_001 (Stage 18 of 49)	00-jEL5VsHFbaXzrkPKy5syBF
5.45117	um	Cell	0.000	1.000	682	4	siRNA-IMPa4-25 PSF-A488 IMPa4-A546 DAPI 8C2-siRNA-IMP-a2-a4 V2.00	0	29+. siRNA-IMPa4-25 PSF-A488 DAPI IMPa4-A546_r_TileScan_001 (Stage 18 of 49)	00-jEL5VsHFbaXzrkPKy5syBF
6.16466	um	Cell	0.000	1.000	683	5	siRNA-IMPa4-25 PSF-A488 IMPa4-A546 DAPI 8C2-siRNA-IMP-a2-a4 V2.00	0	29+. siRNA-IMPa4-25 PSF-A488 DAPI IMPa4-A546_r_TileScan_001 (Stage 18 of 49)	00-jEL5VsHFbaXzrkPKy5syBF
8.26566	um	Cell	0.000	1.000	684	6	siRNA-IMPa4-25 PSF-A488 IMPa4-A546 DAPI 8C2-siRNA-IMP-a2-a4 V2.00	0	29+. siRNA-IMPa4-25 PSF-A488 DAPI IMPa4-A546_r_TileScan_001 (Stage 18 of 49)	00-jEL5VsHFbaXzrkPKy5syBF
5.67721	um	Cell	0.000	1.000	685	7	siRNA-IMPa4-25 PSF-A488 IMPa4-A546 DAPI 8C2-siRNA-IMP-a2-a4 V2.00	0	29+. siRNA-IMPa4-25 PSF-A488 DAPI IMPa4-A546_r_TileScan_001 (Stage 18 of 49)	00-jEL5VsHFbaXzrkPKy5syBF
7.69926	um	Cell	0.000	1.000	686	8	siRNA-IMPa4-25 PSF-A488 IMPa4-A546 DAPI 8C2-siRNA-IMP-a2-a4 V2.00	0	29+. siRNA-IMPa4-25 PSF-A488 DAPI IMPa4-A546_r_TileScan_001 (Stage 18 of 49)	00-jEL5VsHFbaXzrkPKy5syBF
9.16096	um	Cell	0.000	1.000	687	9	siRNA-IMPa4-25 PSF-A488 IMPa4-A546 DAPI 8C2-siRNA-IMP-a2-a4 V2.00	0	29+. siRNA-IMPa4-25 PSF-A488 DAPI IMPa4-A546_r_TileScan_001 (Stage 18 of 49)	00-jEL5VsHFbaXzrkPKy5syBF
5.57315	um	Cell	0.000	1.000	688	10	siRNA-IMPa4-25 PSF-A488 IMPa4-A546 DAPI 8C2-siRNA-IMP-a2-a4 V2.00	0	29+. siRNA-IMPa4-25 PSF-A488 DAPI IMPa4-A546_r_TileScan_001 (Stage 18 of 49)	00-jEL5VsHFbaXzrkPKy5syBF
6.646	um	Cell	0.000	1.000	689	11	siRNA-IMPa4-25 PSF-A488 IMPa4-A546 DAPI 8C2-siRNA-IMP-a2-a4 V2.00	0	29+. siRNA-IMPa4-25 PSF-A488 DAPI IMPa4-A546_r_TileScan_001 (Stage 18 of 49)	00-jEL5VsHFbaXzrkPKy5syBF
10.9663	um	Cell	0.000	1.000	690	12	siRNA-IMPa4-25 PSF-A488 IMPa4-A546 DAPI 8C2-siRNA-IMP-a2-a4 V2.00	0	29+. siRNA-IMPa4-25 PSF-A488 DAPI IMPa4-A546_r_TileScan_001 (Stage 18 of 49)	00-jEL5VsHFbaXzrkPKy5syBF
5.75619	um	Cell	0.000	1.000	691	13	siRNA-IMPa4-25 PSF-A488 IMPa4-A546 DAPI 8C2-siRNA-IMP-a2-a4 V2.00	0	29+. siRNA-IMPa4-25 PSF-A488 DAPI IMPa4-A546_r_TileScan_001 (Stage 18 of 49)	00-jEL5VsHFbaXzrkPKy5syBF
5.98762	um	Cell	0.000	1.000	692	14	siRNA-IMPa4-25 PSF-A488 IMPa4-A546 DAPI 8C2-siRNA-IMP-a2-a4 V2.00	0	29+. siRNA-IMPa4-25 PSF-A488 DAPI IMPa4-A546_r_TileScan_001 (Stage 18 of 49)	00-jEL5VsHFbaXzrkPKy5syBF
11.1526	um	Cell	0.000	1.000	693	15	siRNA-IMPa4-25 PSF-A488 IMPa4-A546 DAPI 8C2-siRNA-IMP-a2-a4 V2.00	0	29+. siRNA-IMPa4-25 PSF-A488 DAPI IMPa4-A546_r_TileScan_001 (Stage 18 of 49)	00-jEL5VsHFbaXzrkPKy5syBF
5.61187	um	Cell	0.000	1.000	694	16	siRNA-IMPa4-25 PSF-A488 IMPa4-A546 DAPI 8C2-siRNA-IMP-a2-a4 V2.00	0	29+. siRNA-IMPa4-25 PSF-A488 DAPI IMPa4-A546_r_TileScan_001 (Stage 18 of 49)	00-jEL5VsHFbaXzrkPKy5syBF
9.23206	um	Cell	0.000	1.000	695	17	siRNA-IMPa4-25 PSF-A488 IMPa4-A546 DAPI 8C2-siRNA-IMP-a2-a4 V2.00	0	29+. siRNA-IMPa4-25 PSF-A488 DAPI IMPa4-A546_r_TileScan_001 (Stage 18 of 49)	00-jEL5VsHFbaXzrkPKy5syBF
9.48664	um	Cell	0.000	1.000	696	18	siRNA-IMPa4-25 PSF-A488 IMPa4-A546 DAPI 8C2-siRNA-IMP-a2-a4 V2.00	0	29+. siRNA-IMPa4-25 PSF-A488 DAPI IMPa4-A546_r_TileScan_001 (Stage 18 of 49)	00-jEL5VsHFbaXzrkPKy5syBF
13.8014	um	Cell	0.000	1.000	697	19	siRNA-IMPa4-25 PSF-A488 IMPa4-A546 DAPI 8C2-siRNA-IMP-a2-a4 V2.00	0	29+. siRNA-IMPa4-25 PSF-A488 DAPI IMPa4-A546_r_TileScan_001 (Stage 18 of 49)	00-jEL5VsHFbaXzrkPKy5syBF
7.87378	um	Cell	0.000	1.000	698	20	siRNA-IMPa4-25 PSF-A488 IMPa4-A546 DAPI 8C2-siRNA-IMP-a2-a4 V2.00	0	29+. siRNA-IMPa4-25 PSF-A488 DAPI IMPa4-A546_r_TileScan_001 (Stage 18 of 49)	00-jEL5VsHFbaXzrkPKy5syBF
6.50294	um	Cell	0.000	1.000	699	21	siRNA-IMPa4-25 PSF-A488 IMPa4-A546 DAPI 8C2-siRNA-IMP-a2-a4 V2.00	0	29+. siRNA-IMPa4-25 PSF-A488 DAPI IMPa4-A546_r_TileScan_001 (Stage 18 of 49)	00-jEL5VsHFbaXzrkPKy5syBF
12.3793	um	Cell	0.000	1.000	700	22	siRNA-IMPa4-25 PSF-A488 IMPa4-A546 DAPI 8C2-siRNA-IMP-a2-a4 V2.00	0	29+. siRNA-IMPa4-25 PSF-A488 DAPI IMPa4-A546_r_TileScan_001 (Stage 18 of 49)	00-jEL5VsHFbaXzrkPKy5syBF
7.55254	um	Cell	0.000	1.000	701	23	siRNA-IMPa4-25 PSF-A488 IMPa4-A546 DAPI 8C2-siRNA-IMP-a2-a4 V2.00	0	29+. siRNA-IMPa4-25 PSF-A488 DAPI IMPa4-A546_r_TileScan_001 (Stage 18 of 49)	00-jEL5VsHFbaXzrkPKy5syBF
6.74741	um	Cell	0.000	1.000	702	24	siRNA-IMPa4-25 PSF-A488 IMPa4-A546 DAPI 8C2-siRNA-IMP-a2-a4 V2.00	0	29+. siRNA-IMPa4-25 PSF-A488 DAPI IMPa4-A546_r_TileScan_001 (Stage 18 of 49)	00-jEL5VsHFbaXzrkPKy5syBF
11.6962	um	Cell	0.000	1.000	703	25	siRNA-IMPa4-25 PSF-A488 IMPa4-A546 DAPI 8C2-siRNA-IMP-a2-a4 V2.00	0	29+. siRNA-IMPa4-25 PSF-A488 DAPI IMPa4-A546_r_TileScan_001 (Stage 18 of 49)	00-jEL5VsHFbaXzrkPKy5syBF
7.80237	um	Cell	0.000	1.000	704	26	siRNA-IMPa4-25 PSF-A488 IMPa4-A546 DAPI 8C2-siRNA-IMP-a2-a4 V2.00	0	29+. siRNA-IMPa4-25 PSF-A488 DAPI IMPa4-A546_r_TileScan_001 (Stage 18 of 49)	00-jEL5VsHFbaXzrkPKy5syBF
8.31312	um	Cell	0.000	1.000	705	27	siRNA-IMPa4-25 PSF-A488 IMPa4-A546 DAPI 8C2-siRNA-IMP-a2-a4 V2.00	0	29+. siRNA-IMPa4-25 PSF-A488 DAPI IMPa4-A546_r_TileScan_001 (Stage 18 of 49)	00-jEL5VsHFbaXzrkPKy5syBF
6.21321	um	Cell	0.000	1.000	706	28	siRNA-IMPa4-25 PSF-A488 IMPa4-A546 DAPI 8C2-siRNA-IMP-a2-a4 V2.00	0	29+. siRNA-IMPa4-25 PSF-A488 DAPI IMPa4-A546_r_TileScan_001 (Stage 18 of 49)	00-jEL5VsHFbaXzrkPKy5syBF
11.0658	um	Cell	0.000	1.000	707	29	siRNA-IMPa4-25 PSF-A488 IMPa4-A546 DAPI 8C2-siRNA-IMP-a2-a4 V2.00	0	29+. siRNA-IMPa4-25 PSF-A488 DAPI IMPa4-A546_r_TileScan_001 (Stage 18 of 49)	00-jEL5VsHFbaXzrkPKy5syBF
7.22839	um	Cell	0.000	1.000	708	0	siRNA-IMPa4-25 PSF-A488 IMPa4-A546 DAPI 8C2-siRNA-IMP-a2-a4 V2.00	0	29+. siRNA-IMPa4-25 PSF-A488 DAPI IMPa4-A546_s_TileScan_001 (Stage 19 of 49)	00-59a9VfXBJpj9iKDreuKVTD
10.3939	um	Cell	0.000	1.000	709	1	siRNA-IMPa4-25 PSF-A488 IMPa4-A546 DAPI 8C2-siRNA-IMP-a2-a4 V2.00	0	29+. siRNA-IMPa4-25 PSF-A488 DAPI IMPa4-A546_s_TileScan_001 (Stage 19 of 49)	00-59a9VfXBJpj9iKDreuKVTD
6.26755	um	Cell	0.000	1.000	710	2	siRNA-IMPa4-25 PSF-A488 IMPa4-A546 DAPI 8C2-siRNA-IMP-a2-a4 V2.00	0	29+. siRNA-IMPa4-25 PSF-A488 DAPI IMPa4-A546_s_TileScan_001 (Stage 19 of 49)	00-59a9VfXBJpj9iKDreuKVTD
10.0074	um	Cell	0.000	1.000	711	3	siRNA-IMPa4-25 PSF-A488 IMPa4-A546 DAPI 8C2-siRNA-IMP-a2-a4 V2.00	0	29+. siRNA-IMPa4-25 PSF-A488 DAPI IMPa4-A546_s_TileScan_001 (Stage 19 of 49)	00-59a9VfXBJpj9iKDreuKVTD
7.44398	um	Cell	0.000	1.000	712	4	siRNA-IMPa4-25 PSF-A488 IMPa4-A546 DAPI 8C2-siRNA-IMP-a2-a4 V2.00	0	29+. siRNA-IMPa4-25 PSF-A488 DAPI IMPa4-A546_s_TileScan_001 (Stage 19 of 49)	00-59a9VfXBJpj9iKDreuKVTD
14.6256	um	Cell	0.000	1.000	713	5	siRNA-IMPa4-25 PSF-A488 IMPa4-A546 DAPI 8C2-siRNA-IMP-a2-a4 V2.00	0	29+. siRNA-IMPa4-25 PSF-A488 DAPI IMPa4-A546_s_TileScan_001 (Stage 19 of 49)	00-59a9VfXBJpj9iKDreuKVTD
3.92393	um	Cell	0.000	1.000	714	6	siRNA-IMPa4-25 PSF-A488 IMPa4-A546 DAPI 8C2-siRNA-IMP-a2-a4 V2.00	0	29+. siRNA-IMPa4-25 PSF-A488 DAPI IMPa4-A546_s_TileScan_001 (Stage 19 of 49)	00-59a9VfXBJpj9iKDreuKVTD
3.59863	um	Cell	0.000	1.000	715	7	siRNA-IMPa4-25 PSF-A488 IMPa4-A546 DAPI 8C2-siRNA-IMP-a2-a4 V2.00	0	29+. siRNA-IMPa4-25 PSF-A488 DAPI IMPa4-A546_s_TileScan_001 (Stage 19 of 49)	00-59a9VfXBJpj9iKDreuKVTD
5.87399	um	Cell	0.000	1.000	716	8	siRNA-IMPa4-25 PSF-A488 IMPa4-A546 DAPI 8C2-siRNA-IMP-a2-a4 V2.00	0	29+. siRNA-IMPa4-25 PSF-A488 DAPI IMPa4-A546_s_TileScan_001 (Stage 19 of 49)	00-59a9VfXBJpj9iKDreuKVTD
4.14595	um	Cell	0.000	1.000	717	9	siRNA-IMPa4-25 PSF-A488 IMPa4-A546 DAPI 8C2-siRNA-IMP-a2-a4 V2.00	0	29+. siRNA-IMPa4-25 PSF-A488 DAPI IMPa4-A546_s_TileScan_001 (Stage 19 of 49)	00-59a9VfXBJpj9iKDreuKVTD
17.7328	um	Cell	0.000	1.000	718	10	siRNA-IMPa4-25 PSF-A488 IMPa4-A546 DAPI 8C2-siRNA-IMP-a2-a4 V2.00	0	29+. siRNA-IMPa4-25 PSF-A488 DAPI IMPa4-A546_s_TileScan_001 (Stage 19 of 49)	00-59a9VfXBJpj9iKDreuKVTD
9.7596	um	Cell	0.000	1.000	719	11	siRNA-IMPa4-25 PSF-A488 IMPa4-A546 DAPI 8C2-siRNA-IMP-a2-a4 V2.00	0	29+. siRNA-IMPa4-25 PSF-A488 DAPI IMPa4-A546_s_TileScan_001 (Stage 19 of 49)	00-59a9VfXBJpj9iKDreuKVTD
14.7849	um	Cell	0.000	1.000	720	12	siRNA-IMPa4-25 PSF-A488 IMPa4-A546 DAPI 8C2-siRNA-IMP-a2-a4 V2.00	0	29+. siRNA-IMPa4-25 PSF-A488 DAPI IMPa4-A546_s_TileScan_001 (Stage 19 of 49)	00-59a9VfXBJpj9iKDreuKVTD
8.48914	um	Cell	0.000	1.000	721	13	siRNA-IMPa4-25 PSF-A488 IMPa4-A546 DAPI 8C2-siRNA-IMP-a2-a4 V2.00	0	29+. siRNA-IMPa4-25 PSF-A488 DAPI IMPa4-A546_s_TileScan_001 (Stage 19 of 49)	00-59a9VfXBJpj9iKDreuKVTD
7.89552	um	Cell	0.000	1.000	722	14	siRNA-IMPa4-25 PSF-A488 IMPa4-A546 DAPI 8C2-siRNA-IMP-a2-a4 V2.00	0	29+. siRNA-IMPa4-25 PSF-A488 DAPI IMPa4-A546_s_TileScan_001 (Stage 19 of 49)	00-59a9VfXBJpj9iKDreuKVTD
14.2234	um	Cell	0.000	1.000	723	15	siRNA-IMPa4-25 PSF-A488 IMPa4-A546 DAPI 8C2-siRNA-IMP-a2-a4 V2.00	0	29+. siRNA-IMPa4-25 PSF-A488 DAPI IMPa4-A546_s_TileScan_001 (Stage 19 of 49)	00-59a9VfXBJpj9iKDreuKVTD
12.3882	um	Cell	0.000	1.000	724	16	siRNA-IMPa4-25 PSF-A488 IMPa4-A546 DAPI 8C2-siRNA-IMP-a2-a4 V2.00	0	29+. siRNA-IMPa4-25 PSF-A488 DAPI IMPa4-A546_s_TileScan_001 (Stage 19 of 49)	00-59a9VfXBJpj9iKDreuKVTD
12.3876	um	Cell	0.000	1.000	725	17	siRNA-IMPa4-25 PSF-A488 IMPa4-A546 DAPI 8C2-siRNA-IMP-a2-a4 V2.00	0	29+. siRNA-IMPa4-25 PSF-A488 DAPI IMPa4-A546_s_TileScan_001 (Stage 19 of 49)	00-59a9VfXBJpj9iKDreuKVTD
8.76721	um	Cell	0.000	1.000	726	18	siRNA-IMPa4-25 PSF-A488 IMPa4-A546 DAPI 8C2-siRNA-IMP-a2-a4 V2.00	0	29+. siRNA-IMPa4-25 PSF-A488 DAPI IMPa4-A546_s_TileScan_001 (Stage 19 of 49)	00-59a9VfXBJpj9iKDreuKVTD
6.59922	um	Cell	0.000	1.000	727	19	siRNA-IMPa4-25 PSF-A488 IMPa4-A546 DAPI 8C2-siRNA-IMP-a2-a4 V2.00	0	29+. siRNA-IMPa4-25 PSF-A488 DAPI IMPa4-A546_s_TileScan_001 (Stage 19 of 49)	00-59a9VfXBJpj9iKDreuKVTD
9.80902	um	Cell	0.000	1.000	728	20	siRNA-IMPa4-25 PSF-A488 IMPa4-A546 DAPI 8C2-siRNA-IMP-a2-a4 V2.00	0	29+. siRNA-IMPa4-25 PSF-A488 DAPI IMPa4-A546_s_TileScan_001 (Stage 19 of 49)	00-59a9VfXBJpj9iKDreuKVTD
3.31053	um	Cell	0.000	1.000	729	21	siRNA-IMPa4-25 PSF-A488 IMPa4-A546 DAPI 8C2-siRNA-IMP-a2-a4 V2.00	0	29+. siRNA-IMPa4-25 PSF-A488 DAPI IMPa4-A546_s_TileScan_001 (Stage 19 of 49)	00-59a9VfXBJpj9iKDreuKVTD
4.27442	um	Cell	0.000	1.000	730	22	siRNA-IMPa4-25 PSF-A488 IMPa4-A546 DAPI 8C2-siRNA-IMP-a2-a4 V2.00	0	29+. siRNA-IMPa4-25 PSF-A488 DAPI IMPa4-A546_s_TileScan_001 (Stage 19 of 49)	00-59a9VfXBJpj9iKDreuKVTD
9.6242	um	Cell	0.000	1.000	731	23	siRNA-IMPa4-25 PSF-A488 IMPa4-A546 DAPI 8C2-siRNA-IMP-a2-a4 V2.00	0	29+. siRNA-IMPa4-25 PSF-A488 DAPI IMPa4-A546_s_TileScan_001 (Stage 19 of 49)	00-59a9VfXBJpj9iKDreuKVTD
16.8417	um	Cell	0.000	1.000	732	24	siRNA-IMPa4-25 PSF-A488 IMPa4-A546 DAPI 8C2-siRNA-IMP-a2-a4 V2.00	0	29+. siRNA-IMPa4-25 PSF-A488 DAPI IMPa4-A546_s_TileScan_001 (Stage 19 of 49)	00-59a9VfXBJpj9iKDreuKVTD
5.37653	um	Cell	0.000	1.000	733	25	siRNA-IMPa4-25 PSF-A488 IMPa4-A546 DAPI 8C2-siRNA-IMP-a2-a4 V2.00	0	29+. siRNA-IMPa4-25 PSF-A488 DAPI IMPa4-A546_s_TileScan_001 (Stage 19 of 49)	00-59a9VfXBJpj9iKDreuKVTD
6.91305	um	Cell	0.000	1.000	734	0	siRNA-IMPa4-25 PSF-A488 IMPa4-A546 DAPI 8C2-siRNA-IMP-a2-a4 V2.00	0	29+. siRNA-IMPa4-25 PSF-A488 DAPI IMPa4-A546_t_TileScan_001 (Stage 20 of 49)	00-RwKo4vsJBozyBHSSUZPLnJ
17.6726	um	Cell	0.000	1.000	735	1	siRNA-IMPa4-25 PSF-A488 IMPa4-A546 DAPI 8C2-siRNA-IMP-a2-a4 V2.00	0	29+. siRNA-IMPa4-25 PSF-A488 DAPI IMPa4-A546_t_TileScan_001 (Stage 20 of 49)	00-RwKo4vsJBozyBHSSUZPLnJ
7.84526	um	Cell	0.000	1.000	736	2	siRNA-IMPa4-25 PSF-A488 IMPa4-A546 DAPI 8C2-siRNA-IMP-a2-a4 V2.00	0	29+. siRNA-IMPa4-25 PSF-A488 DAPI IMPa4-A546_t_TileScan_001 (Stage 20 of 49)	00-RwKo4vsJBozyBHSSUZPLnJ
10.023	um	Cell	0.000	1.000	737	3	siRNA-IMPa4-25 PSF-A488 IMPa4-A546 DAPI 8C2-siRNA-IMP-a2-a4 V2.00	0	29+. siRNA-IMPa4-25 PSF-A488 DAPI IMPa4-A546_t_TileScan_001 (Stage 20 of 49)	00-RwKo4vsJBozyBHSSUZPLnJ
11.7944	um	Cell	0.000	1.000	738	4	siRNA-IMPa4-25 PSF-A488 IMPa4-A546 DAPI 8C2-siRNA-IMP-a2-a4 V2.00	0	29+. siRNA-IMPa4-25 PSF-A488 DAPI IMPa4-A546_t_TileScan_001 (Stage 20 of 49)	00-RwKo4vsJBozyBHSSUZPLnJ
17.1776	um	Cell	0.000	1.000	739	5	siRNA-IMPa4-25 PSF-A488 IMPa4-A546 DAPI 8C2-siRNA-IMP-a2-a4 V2.00	0	29+. siRNA-IMPa4-25 PSF-A488 DAPI IMPa4-A546_t_TileScan_001 (Stage 20 of 49)	00-RwKo4vsJBozyBHSSUZPLnJ
10.2191	um	Cell	0.000	1.000	740	6	siRNA-IMPa4-25 PSF-A488 IMPa4-A546 DAPI 8C2-siRNA-IMP-a2-a4 V2.00	0	29+. siRNA-IMPa4-25 PSF-A488 DAPI IMPa4-A546_t_TileScan_001 (Stage 20 of 49)	00-RwKo4vsJBozyBHSSUZPLnJ
7.9263	um	Cell	0.000	1.000	741	0	siRNA-IMPa4-25 PSF-A488 IMPa4-A546 DAPI 8C2-siRNA-IMP-a2-a4 V2.00	0	29+. siRNA-IMPa4-25 PSF-A488 DAPI IMPa4-A546_u_TileScan_001 (Stage 21 of 49)	00-GPnC6cUbXtiGLtj4pfDSd5
8.6578	um	Cell	0.000	1.000	742	1	siRNA-IMPa4-25 PSF-A488 IMPa4-A546 DAPI 8C2-siRNA-IMP-a2-a4 V2.00	0	29+. siRNA-IMPa4-25 PSF-A488 DAPI IMPa4-A546_u_TileScan_001 (Stage 21 of 49)	00-GPnC6cUbXtiGLtj4pfDSd5
8.16583	um	Cell	0.000	1.000	743	2	siRNA-IMPa4-25 PSF-A488 IMPa4-A546 DAPI 8C2-siRNA-IMP-a2-a4 V2.00	0	29+. siRNA-IMPa4-25 PSF-A488 DAPI IMPa4-A546_u_TileScan_001 (Stage 21 of 49)	00-GPnC6cUbXtiGLtj4pfDSd5
9.26593	um	Cell	0.000	1.000	744	3	siRNA-IMPa4-25 PSF-A488 IMPa4-A546 DAPI 8C2-siRNA-IMP-a2-a4 V2.00	0	29+. siRNA-IMPa4-25 PSF-A488 DAPI IMPa4-A546_u_TileScan_001 (Stage 21 of 49)	00-GPnC6cUbXtiGLtj4pfDSd5
7.0458	um	Cell	0.000	1.000	745	4	siRNA-IMPa4-25 PSF-A488 IMPa4-A546 DAPI 8C2-siRNA-IMP-a2-a4 V2.00	0	29+. siRNA-IMPa4-25 PSF-A488 DAPI IMPa4-A546_u_TileScan_001 (Stage 21 of 49)	00-GPnC6cUbXtiGLtj4pfDSd5
13.8052	um	Cell	0.000	1.000	746	5	siRNA-IMPa4-25 PSF-A488 IMPa4-A546 DAPI 8C2-siRNA-IMP-a2-a4 V2.00	0	29+. siRNA-IMPa4-25 PSF-A488 DAPI IMPa4-A546_u_TileScan_001 (Stage 21 of 49)	00-GPnC6cUbXtiGLtj4pfDSd5
4.55829	um	Cell	0.000	1.000	747	6	siRNA-IMPa4-25 PSF-A488 IMPa4-A546 DAPI 8C2-siRNA-IMP-a2-a4 V2.00	0	29+. siRNA-IMPa4-25 PSF-A488 DAPI IMPa4-A546_u_TileScan_001 (Stage 21 of 49)	00-GPnC6cUbXtiGLtj4pfDSd5
8.48168	um	Cell	0.000	1.000	748	7	siRNA-IMPa4-25 PSF-A488 IMPa4-A546 DAPI 8C2-siRNA-IMP-a2-a4 V2.00	0	29+. siRNA-IMPa4-25 PSF-A488 DAPI IMPa4-A546_u_TileScan_001 (Stage 21 of 49)	00-GPnC6cUbXtiGLtj4pfDSd5
6.73325	um	Cell	0.000	1.000	749	8	siRNA-IMPa4-25 PSF-A488 IMPa4-A546 DAPI 8C2-siRNA-IMP-a2-a4 V2.00	0	29+. siRNA-IMPa4-25 PSF-A488 DAPI IMPa4-A546_u_TileScan_001 (Stage 21 of 49)	00-GPnC6cUbXtiGLtj4pfDSd5
11.1712	um	Cell	0.000	1.000	750	9	siRNA-IMPa4-25 PSF-A488 IMPa4-A546 DAPI 8C2-siRNA-IMP-a2-a4 V2.00	0	29+. siRNA-IMPa4-25 PSF-A488 DAPI IMPa4-A546_u_TileScan_001 (Stage 21 of 49)	00-GPnC6cUbXtiGLtj4pfDSd5
10.5547	um	Cell	0.000	1.000	751	0	siRNA-IMPa4-25 PSF-A488 IMPa4-A546 DAPI 8C2-siRNA-IMP-a2-a4 V2.00	0	29+. siRNA-IMPa4-25 PSF-A488 DAPI IMPa4-A546_v_TileScan_001 (Stage 22 of 49)	00-qfQ8JuMuKXxxVkp3HomLNX
9.54703	um	Cell	0.000	1.000	752	1	siRNA-IMPa4-25 PSF-A488 IMPa4-A546 DAPI 8C2-siRNA-IMP-a2-a4 V2.00	0	29+. siRNA-IMPa4-25 PSF-A488 DAPI IMPa4-A546_v_TileScan_001 (Stage 22 of 49)	00-qfQ8JuMuKXxxVkp3HomLNX
10.298	um	Cell	0.000	1.000	753	2	siRNA-IMPa4-25 PSF-A488 IMPa4-A546 DAPI 8C2-siRNA-IMP-a2-a4 V2.00	0	29+. siRNA-IMPa4-25 PSF-A488 DAPI IMPa4-A546_v_TileScan_001 (Stage 22 of 49)	00-qfQ8JuMuKXxxVkp3HomLNX
11.0464	um	Cell	0.000	1.000	754	3	siRNA-IMPa4-25 PSF-A488 IMPa4-A546 DAPI 8C2-siRNA-IMP-a2-a4 V2.00	0	29+. siRNA-IMPa4-25 PSF-A488 DAPI IMPa4-A546_v_TileScan_001 (Stage 22 of 49)	00-qfQ8JuMuKXxxVkp3HomLNX
6.94331	um	Cell	0.000	1.000	755	4	siRNA-IMPa4-25 PSF-A488 IMPa4-A546 DAPI 8C2-siRNA-IMP-a2-a4 V2.00	0	29+. siRNA-IMPa4-25 PSF-A488 DAPI IMPa4-A546_v_TileScan_001 (Stage 22 of 49)	00-qfQ8JuMuKXxxVkp3HomLNX
7.89596	um	Cell	0.000	1.000	756	5	siRNA-IMPa4-25 PSF-A488 IMPa4-A546 DAPI 8C2-siRNA-IMP-a2-a4 V2.00	0	29+. siRNA-IMPa4-25 PSF-A488 DAPI IMPa4-A546_v_TileScan_001 (Stage 22 of 49)	00-qfQ8JuMuKXxxVkp3HomLNX
10.36	um	Cell	0.000	1.000	757	6	siRNA-IMPa4-25 PSF-A488 IMPa4-A546 DAPI 8C2-siRNA-IMP-a2-a4 V2.00	0	29+. siRNA-IMPa4-25 PSF-A488 DAPI IMPa4-A546_v_TileScan_001 (Stage 22 of 49)	00-qfQ8JuMuKXxxVkp3HomLNX
14.122	um	Cell	0.000	1.000	758	7	siRNA-IMPa4-25 PSF-A488 IMPa4-A546 DAPI 8C2-siRNA-IMP-a2-a4 V2.00	0	29+. siRNA-IMPa4-25 PSF-A488 DAPI IMPa4-A546_v_TileScan_001 (Stage 22 of 49)	00-qfQ8JuMuKXxxVkp3HomLNX
9.56711	um	Cell	0.000	1.000	759	8	siRNA-IMPa4-25 PSF-A488 IMPa4-A546 DAPI 8C2-siRNA-IMP-a2-a4 V2.00	0	29+. siRNA-IMPa4-25 PSF-A488 DAPI IMPa4-A546_v_TileScan_001 (Stage 22 of 49)	00-qfQ8JuMuKXxxVkp3HomLNX
6.87392	um	Cell	0.000	1.000	760	9	siRNA-IMPa4-25 PSF-A488 IMPa4-A546 DAPI 8C2-siRNA-IMP-a2-a4 V2.00	0	29+. siRNA-IMPa4-25 PSF-A488 DAPI IMPa4-A546_v_TileScan_001 (Stage 22 of 49)	00-qfQ8JuMuKXxxVkp3HomLNX
7.87372	um	Cell	0.000	1.000	761	10	siRNA-IMPa4-25 PSF-A488 IMPa4-A546 DAPI 8C2-siRNA-IMP-a2-a4 V2.00	0	29+. siRNA-IMPa4-25 PSF-A488 DAPI IMPa4-A546_v_TileScan_001 (Stage 22 of 49)	00-qfQ8JuMuKXxxVkp3HomLNX
6.2965	um	Cell	0.000	1.000	762	11	siRNA-IMPa4-25 PSF-A488 IMPa4-A546 DAPI 8C2-siRNA-IMP-a2-a4 V2.00	0	29+. siRNA-IMPa4-25 PSF-A488 DAPI IMPa4-A546_v_TileScan_001 (Stage 22 of 49)	00-qfQ8JuMuKXxxVkp3HomLNX
12.1554	um	Cell	0.000	1.000	763	12	siRNA-IMPa4-25 PSF-A488 IMPa4-A546 DAPI 8C2-siRNA-IMP-a2-a4 V2.00	0	29+. siRNA-IMPa4-25 PSF-A488 DAPI IMPa4-A546_v_TileScan_001 (Stage 22 of 49)	00-qfQ8JuMuKXxxVkp3HomLNX
6.97923	um	Cell	0.000	1.000	764	13	siRNA-IMPa4-25 PSF-A488 IMPa4-A546 DAPI 8C2-siRNA-IMP-a2-a4 V2.00	0	29+. siRNA-IMPa4-25 PSF-A488 DAPI IMPa4-A546_v_TileScan_001 (Stage 22 of 49)	00-qfQ8JuMuKXxxVkp3HomLNX
9.66559	um	Cell	0.000	1.000	765	14	siRNA-IMPa4-25 PSF-A488 IMPa4-A546 DAPI 8C2-siRNA-IMP-a2-a4 V2.00	0	29+. siRNA-IMPa4-25 PSF-A488 DAPI IMPa4-A546_v_TileScan_001 (Stage 22 of 49)	00-qfQ8JuMuKXxxVkp3HomLNX
3.22651	um	Cell	0.000	1.000	766	15	siRNA-IMPa4-25 PSF-A488 IMPa4-A546 DAPI 8C2-siRNA-IMP-a2-a4 V2.00	0	29+. siRNA-IMPa4-25 PSF-A488 DAPI IMPa4-A546_v_TileScan_001 (Stage 22 of 49)	00-qfQ8JuMuKXxxVkp3HomLNX
5.21644	um	Cell	0.000	1.000	767	16	siRNA-IMPa4-25 PSF-A488 IMPa4-A546 DAPI 8C2-siRNA-IMP-a2-a4 V2.00	0	29+. siRNA-IMPa4-25 PSF-A488 DAPI IMPa4-A546_v_TileScan_001 (Stage 22 of 49)	00-qfQ8JuMuKXxxVkp3HomLNX
9.96233	um	Cell	0.000	1.000	768	17	siRNA-IMPa4-25 PSF-A488 IMPa4-A546 DAPI 8C2-siRNA-IMP-a2-a4 V2.00	0	29+. siRNA-IMPa4-25 PSF-A488 DAPI IMPa4-A546_v_TileScan_001 (Stage 22 of 49)	00-qfQ8JuMuKXxxVkp3HomLNX
12.165	um	Cell	0.000	1.000	769	18	siRNA-IMPa4-25 PSF-A488 IMPa4-A546 DAPI 8C2-siRNA-IMP-a2-a4 V2.00	0	29+. siRNA-IMPa4-25 PSF-A488 DAPI IMPa4-A546_v_TileScan_001 (Stage 22 of 49)	00-qfQ8JuMuKXxxVkp3HomLNX
6.92334	um	Cell	0.000	1.000	770	19	siRNA-IMPa4-25 PSF-A488 IMPa4-A546 DAPI 8C2-siRNA-IMP-a2-a4 V2.00	0	29+. siRNA-IMPa4-25 PSF-A488 DAPI IMPa4-A546_v_TileScan_001 (Stage 22 of 49)	00-qfQ8JuMuKXxxVkp3HomLNX
14.7719	um	Cell	0.000	1.000	771	20	siRNA-IMPa4-25 PSF-A488 IMPa4-A546 DAPI 8C2-siRNA-IMP-a2-a4 V2.00	0	29+. siRNA-IMPa4-25 PSF-A488 DAPI IMPa4-A546_v_TileScan_001 (Stage 22 of 49)	00-qfQ8JuMuKXxxVkp3HomLNX
11.5313	um	Cell	0.000	1.000	772	21	siRNA-IMPa4-25 PSF-A488 IMPa4-A546 DAPI 8C2-siRNA-IMP-a2-a4 V2.00	0	29+. siRNA-IMPa4-25 PSF-A488 DAPI IMPa4-A546_v_TileScan_001 (Stage 22 of 49)	00-qfQ8JuMuKXxxVkp3HomLNX
6.38726	um	Cell	0.000	1.000	773	22	siRNA-IMPa4-25 PSF-A488 IMPa4-A546 DAPI 8C2-siRNA-IMP-a2-a4 V2.00	0	29+. siRNA-IMPa4-25 PSF-A488 DAPI IMPa4-A546_v_TileScan_001 (Stage 22 of 49)	00-qfQ8JuMuKXxxVkp3HomLNX
6.07006	um	Cell	0.000	1.000	774	23	siRNA-IMPa4-25 PSF-A488 IMPa4-A546 DAPI 8C2-siRNA-IMP-a2-a4 V2.00	0	29+. siRNA-IMPa4-25 PSF-A488 DAPI IMPa4-A546_v_TileScan_001 (Stage 22 of 49)	00-qfQ8JuMuKXxxVkp3HomLNX
11.0666	um	Cell	0.000	1.000	775	24	siRNA-IMPa4-25 PSF-A488 IMPa4-A546 DAPI 8C2-siRNA-IMP-a2-a4 V2.00	0	29+. siRNA-IMPa4-25 PSF-A488 DAPI IMPa4-A546_v_TileScan_001 (Stage 22 of 49)	00-qfQ8JuMuKXxxVkp3HomLNX
5.96644	um	Cell	0.000	1.000	776	0	siRNA-IMPa4-25 PSF-A488 IMPa4-A546 DAPI 8C2-siRNA-IMP-a2-a4 V2.00	0	29+. siRNA-IMPa4-25 PSF-A488 DAPI IMPa4-A546_w_TileScan_001 (Stage 23 of 49)	00-n4daJDdewpyoBf833DFw5T
9.93484	um	Cell	0.000	1.000	777	1	siRNA-IMPa4-25 PSF-A488 IMPa4-A546 DAPI 8C2-siRNA-IMP-a2-a4 V2.00	0	29+. siRNA-IMPa4-25 PSF-A488 DAPI IMPa4-A546_w_TileScan_001 (Stage 23 of 49)	00-n4daJDdewpyoBf833DFw5T
5.93264	um	Cell	0.000	1.000	778	2	siRNA-IMPa4-25 PSF-A488 IMPa4-A546 DAPI 8C2-siRNA-IMP-a2-a4 V2.00	0	29+. siRNA-IMPa4-25 PSF-A488 DAPI IMPa4-A546_w_TileScan_001 (Stage 23 of 49)	00-n4daJDdewpyoBf833DFw5T
6.66875	um	Cell	0.000	1.000	779	3	siRNA-IMPa4-25 PSF-A488 IMPa4-A546 DAPI 8C2-siRNA-IMP-a2-a4 V2.00	0	29+. siRNA-IMPa4-25 PSF-A488 DAPI IMPa4-A546_w_TileScan_001 (Stage 23 of 49)	00-n4daJDdewpyoBf833DFw5T
11.3796	um	Cell	0.000	1.000	780	4	siRNA-IMPa4-25 PSF-A488 IMPa4-A546 DAPI 8C2-siRNA-IMP-a2-a4 V2.00	0	29+. siRNA-IMPa4-25 PSF-A488 DAPI IMPa4-A546_w_TileScan_001 (Stage 23 of 49)	00-n4daJDdewpyoBf833DFw5T
5.08839	um	Cell	0.000	1.000	781	5	siRNA-IMPa4-25 PSF-A488 IMPa4-A546 DAPI 8C2-siRNA-IMP-a2-a4 V2.00	0	29+. siRNA-IMPa4-25 PSF-A488 DAPI IMPa4-A546_w_TileScan_001 (Stage 23 of 49)	00-n4daJDdewpyoBf833DFw5T
13.6113	um	Cell	0.000	1.000	782	6	siRNA-IMPa4-25 PSF-A488 IMPa4-A546 DAPI 8C2-siRNA-IMP-a2-a4 V2.00	0	29+. siRNA-IMPa4-25 PSF-A488 DAPI IMPa4-A546_w_TileScan_001 (Stage 23 of 49)	00-n4daJDdewpyoBf833DFw5T
6.64153	um	Cell	0.000	1.000	783	7	siRNA-IMPa4-25 PSF-A488 IMPa4-A546 DAPI 8C2-siRNA-IMP-a2-a4 V2.00	0	29+. siRNA-IMPa4-25 PSF-A488 DAPI IMPa4-A546_w_TileScan_001 (Stage 23 of 49)	00-n4daJDdewpyoBf833DFw5T
13.2501	um	Cell	0.000	1.000	784	8	siRNA-IMPa4-25 PSF-A488 IMPa4-A546 DAPI 8C2-siRNA-IMP-a2-a4 V2.00	0	29+. siRNA-IMPa4-25 PSF-A488 DAPI IMPa4-A546_w_TileScan_001 (Stage 23 of 49)	00-n4daJDdewpyoBf833DFw5T
9.43908	um	Cell	0.000	1.000	785	9	siRNA-IMPa4-25 PSF-A488 IMPa4-A546 DAPI 8C2-siRNA-IMP-a2-a4 V2.00	0	29+. siRNA-IMPa4-25 PSF-A488 DAPI IMPa4-A546_w_TileScan_001 (Stage 23 of 49)	00-n4daJDdewpyoBf833DFw5T
20.5698	um	Cell	0.000	1.000	786	10	siRNA-IMPa4-25 PSF-A488 IMPa4-A546 DAPI 8C2-siRNA-IMP-a2-a4 V2.00	0	29+. siRNA-IMPa4-25 PSF-A488 DAPI IMPa4-A546_w_TileScan_001 (Stage 23 of 49)	00-n4daJDdewpyoBf833DFw5T
4.13696	um	Cell	0.000	1.000	787	11	siRNA-IMPa4-25 PSF-A488 IMPa4-A546 DAPI 8C2-siRNA-IMP-a2-a4 V2.00	0	29+. siRNA-IMPa4-25 PSF-A488 DAPI IMPa4-A546_w_TileScan_001 (Stage 23 of 49)	00-n4daJDdewpyoBf833DFw5T
5.03869	um	Cell	0.000	1.000	788	12	siRNA-IMPa4-25 PSF-A488 IMPa4-A546 DAPI 8C2-siRNA-IMP-a2-a4 V2.00	0	29+. siRNA-IMPa4-25 PSF-A488 DAPI IMPa4-A546_w_TileScan_001 (Stage 23 of 49)	00-n4daJDdewpyoBf833DFw5T
23.7127	um	Cell	0.000	1.000	789	13	siRNA-IMPa4-25 PSF-A488 IMPa4-A546 DAPI 8C2-siRNA-IMP-a2-a4 V2.00	0	29+. siRNA-IMPa4-25 PSF-A488 DAPI IMPa4-A546_w_TileScan_001 (Stage 23 of 49)	00-n4daJDdewpyoBf833DFw5T
8.03293	um	Cell	0.000	1.000	790	14	siRNA-IMPa4-25 PSF-A488 IMPa4-A546 DAPI 8C2-siRNA-IMP-a2-a4 V2.00	0	29+. siRNA-IMPa4-25 PSF-A488 DAPI IMPa4-A546_w_TileScan_001 (Stage 23 of 49)	00-n4daJDdewpyoBf833DFw5T
14.0674	um	Cell	0.000	1.000	791	15	siRNA-IMPa4-25 PSF-A488 IMPa4-A546 DAPI 8C2-siRNA-IMP-a2-a4 V2.00	0	29+. siRNA-IMPa4-25 PSF-A488 DAPI IMPa4-A546_w_TileScan_001 (Stage 23 of 49)	00-n4daJDdewpyoBf833DFw5T
6.04674	um	Cell	0.000	1.000	792	16	siRNA-IMPa4-25 PSF-A488 IMPa4-A546 DAPI 8C2-siRNA-IMP-a2-a4 V2.00	0	29+. siRNA-IMPa4-25 PSF-A488 DAPI IMPa4-A546_w_TileScan_001 (Stage 23 of 49)	00-n4daJDdewpyoBf833DFw5T
8.42341	um	Cell	0.000	1.000	793	0	siRNA-IMPa4-25 PSF-A488 IMPa4-A546 DAPI 8C2-siRNA-IMP-a2-a4 V2.00	0	29+. siRNA-IMPa4-25 PSF-A488 DAPI IMPa4-A546_x_TileScan_001 (Stage 24 of 49)	00-yakgVYU5Gj27pmnEcDGriR
12.0897	um	Cell	0.000	1.000	794	1	siRNA-IMPa4-25 PSF-A488 IMPa4-A546 DAPI 8C2-siRNA-IMP-a2-a4 V2.00	0	29+. siRNA-IMPa4-25 PSF-A488 DAPI IMPa4-A546_x_TileScan_001 (Stage 24 of 49)	00-yakgVYU5Gj27pmnEcDGriR
7.87538	um	Cell	0.000	1.000	795	2	siRNA-IMPa4-25 PSF-A488 IMPa4-A546 DAPI 8C2-siRNA-IMP-a2-a4 V2.00	0	29+. siRNA-IMPa4-25 PSF-A488 DAPI IMPa4-A546_x_TileScan_001 (Stage 24 of 49)	00-yakgVYU5Gj27pmnEcDGriR
5.02405	um	Cell	0.000	1.000	796	3	siRNA-IMPa4-25 PSF-A488 IMPa4-A546 DAPI 8C2-siRNA-IMP-a2-a4 V2.00	0	29+. siRNA-IMPa4-25 PSF-A488 DAPI IMPa4-A546_x_TileScan_001 (Stage 24 of 49)	00-yakgVYU5Gj27pmnEcDGriR
5.86094	um	Cell	0.000	1.000	797	4	siRNA-IMPa4-25 PSF-A488 IMPa4-A546 DAPI 8C2-siRNA-IMP-a2-a4 V2.00	0	29+. siRNA-IMPa4-25 PSF-A488 DAPI IMPa4-A546_x_TileScan_001 (Stage 24 of 49)	00-yakgVYU5Gj27pmnEcDGriR
15.4558	um	Cell	0.000	1.000	798	5	siRNA-IMPa4-25 PSF-A488 IMPa4-A546 DAPI 8C2-siRNA-IMP-a2-a4 V2.00	0	29+. siRNA-IMPa4-25 PSF-A488 DAPI IMPa4-A546_x_TileScan_001 (Stage 24 of 49)	00-yakgVYU5Gj27pmnEcDGriR
8.47579	um	Cell	0.000	1.000	799	6	siRNA-IMPa4-25 PSF-A488 IMPa4-A546 DAPI 8C2-siRNA-IMP-a2-a4 V2.00	0	29+. siRNA-IMPa4-25 PSF-A488 DAPI IMPa4-A546_x_TileScan_001 (Stage 24 of 49)	00-yakgVYU5Gj27pmnEcDGriR
10.2804	um	Cell	0.000	1.000	800	7	siRNA-IMPa4-25 PSF-A488 IMPa4-A546 DAPI 8C2-siRNA-IMP-a2-a4 V2.00	0	29+. siRNA-IMPa4-25 PSF-A488 DAPI IMPa4-A546_x_TileScan_001 (Stage 24 of 49)	00-yakgVYU5Gj27pmnEcDGriR
6.28752	um	Cell	0.000	1.000	801	8	siRNA-IMPa4-25 PSF-A488 IMPa4-A546 DAPI 8C2-siRNA-IMP-a2-a4 V2.00	0	29+. siRNA-IMPa4-25 PSF-A488 DAPI IMPa4-A546_x_TileScan_001 (Stage 24 of 49)	00-yakgVYU5Gj27pmnEcDGriR
4.63442	um	Cell	0.000	1.000	802	9	siRNA-IMPa4-25 PSF-A488 IMPa4-A546 DAPI 8C2-siRNA-IMP-a2-a4 V2.00	0	29+. siRNA-IMPa4-25 PSF-A488 DAPI IMPa4-A546_x_TileScan_001 (Stage 24 of 49)	00-yakgVYU5Gj27pmnEcDGriR
18.9675	um	Cell	0.000	1.000	803	10	siRNA-IMPa4-25 PSF-A488 IMPa4-A546 DAPI 8C2-siRNA-IMP-a2-a4 V2.00	0	29+. siRNA-IMPa4-25 PSF-A488 DAPI IMPa4-A546_x_TileScan_001 (Stage 24 of 49)	00-yakgVYU5Gj27pmnEcDGriR
14.6508	um	Cell	0.000	1.000	804	11	siRNA-IMPa4-25 PSF-A488 IMPa4-A546 DAPI 8C2-siRNA-IMP-a2-a4 V2.00	0	29+. siRNA-IMPa4-25 PSF-A488 DAPI IMPa4-A546_x_TileScan_001 (Stage 24 of 49)	00-yakgVYU5Gj27pmnEcDGriR
8.07126	um	Cell	0.000	1.000	805	12	siRNA-IMPa4-25 PSF-A488 IMPa4-A546 DAPI 8C2-siRNA-IMP-a2-a4 V2.00	0	29+. siRNA-IMPa4-25 PSF-A488 DAPI IMPa4-A546_x_TileScan_001 (Stage 24 of 49)	00-yakgVYU5Gj27pmnEcDGriR
5.52793	um	Cell	0.000	1.000	806	13	siRNA-IMPa4-25 PSF-A488 IMPa4-A546 DAPI 8C2-siRNA-IMP-a2-a4 V2.00	0	29+. siRNA-IMPa4-25 PSF-A488 DAPI IMPa4-A546_x_TileScan_001 (Stage 24 of 49)	00-yakgVYU5Gj27pmnEcDGriR
5.24665	um	Cell	0.000	1.000	807	14	siRNA-IMPa4-25 PSF-A488 IMPa4-A546 DAPI 8C2-siRNA-IMP-a2-a4 V2.00	0	29+. siRNA-IMPa4-25 PSF-A488 DAPI IMPa4-A546_x_TileScan_001 (Stage 24 of 49)	00-yakgVYU5Gj27pmnEcDGriR
5.26035	um	Cell	0.000	1.000	808	15	siRNA-IMPa4-25 PSF-A488 IMPa4-A546 DAPI 8C2-siRNA-IMP-a2-a4 V2.00	0	29+. siRNA-IMPa4-25 PSF-A488 DAPI IMPa4-A546_x_TileScan_001 (Stage 24 of 49)	00-yakgVYU5Gj27pmnEcDGriR
3.60783	um	Cell	0.000	1.000	809	0	siRNA-IMPa4-25 PSF-A488 IMPa4-A546 DAPI 8C2-siRNA-IMP-a2-a4 V2.00	0	29+. siRNA-IMPa4-25 PSF-A488 DAPI IMPa4-A546_y_TileScan_001 (Stage 25 of 49)	00-tthuB9CwcX53Q7D6KeJ5p4
15.1665	um	Cell	0.000	1.000	810	1	siRNA-IMPa4-25 PSF-A488 IMPa4-A546 DAPI 8C2-siRNA-IMP-a2-a4 V2.00	0	29+. siRNA-IMPa4-25 PSF-A488 DAPI IMPa4-A546_y_TileScan_001 (Stage 25 of 49)	00-tthuB9CwcX53Q7D6KeJ5p4
9.2304	um	Cell	0.000	1.000	811	2	siRNA-IMPa4-25 PSF-A488 IMPa4-A546 DAPI 8C2-siRNA-IMP-a2-a4 V2.00	0	29+. siRNA-IMPa4-25 PSF-A488 DAPI IMPa4-A546_y_TileScan_001 (Stage 25 of 49)	00-tthuB9CwcX53Q7D6KeJ5p4
8.4842	um	Cell	0.000	1.000	812	3	siRNA-IMPa4-25 PSF-A488 IMPa4-A546 DAPI 8C2-siRNA-IMP-a2-a4 V2.00	0	29+. siRNA-IMPa4-25 PSF-A488 DAPI IMPa4-A546_y_TileScan_001 (Stage 25 of 49)	00-tthuB9CwcX53Q7D6KeJ5p4
17.696	um	Cell	0.000	1.000	813	4	siRNA-IMPa4-25 PSF-A488 IMPa4-A546 DAPI 8C2-siRNA-IMP-a2-a4 V2.00	0	29+. siRNA-IMPa4-25 PSF-A488 DAPI IMPa4-A546_y_TileScan_001 (Stage 25 of 49)	00-tthuB9CwcX53Q7D6KeJ5p4
14.3313	um	Cell	0.000	1.000	814	5	siRNA-IMPa4-25 PSF-A488 IMPa4-A546 DAPI 8C2-siRNA-IMP-a2-a4 V2.00	0	29+. siRNA-IMPa4-25 PSF-A488 DAPI IMPa4-A546_y_TileScan_001 (Stage 25 of 49)	00-tthuB9CwcX53Q7D6KeJ5p4
9.04743	um	Cell	0.000	1.000	815	6	siRNA-IMPa4-25 PSF-A488 IMPa4-A546 DAPI 8C2-siRNA-IMP-a2-a4 V2.00	0	29+. siRNA-IMPa4-25 PSF-A488 DAPI IMPa4-A546_y_TileScan_001 (Stage 25 of 49)	00-tthuB9CwcX53Q7D6KeJ5p4
10.6319	um	Cell	0.000	1.000	816	7	siRNA-IMPa4-25 PSF-A488 IMPa4-A546 DAPI 8C2-siRNA-IMP-a2-a4 V2.00	0	29+. siRNA-IMPa4-25 PSF-A488 DAPI IMPa4-A546_y_TileScan_001 (Stage 25 of 49)	00-tthuB9CwcX53Q7D6KeJ5p4
16.5308	um	Cell	0.000	1.000	817	8	siRNA-IMPa4-25 PSF-A488 IMPa4-A546 DAPI 8C2-siRNA-IMP-a2-a4 V2.00	0	29+. siRNA-IMPa4-25 PSF-A488 DAPI IMPa4-A546_y_TileScan_001 (Stage 25 of 49)	00-tthuB9CwcX53Q7D6KeJ5p4
7.67989	um	Cell	0.000	1.000	818	9	siRNA-IMPa4-25 PSF-A488 IMPa4-A546 DAPI 8C2-siRNA-IMP-a2-a4 V2.00	0	29+. siRNA-IMPa4-25 PSF-A488 DAPI IMPa4-A546_y_TileScan_001 (Stage 25 of 49)	00-tthuB9CwcX53Q7D6KeJ5p4
17.9608	um	Cell	0.000	1.000	819	10	siRNA-IMPa4-25 PSF-A488 IMPa4-A546 DAPI 8C2-siRNA-IMP-a2-a4 V2.00	0	29+. siRNA-IMPa4-25 PSF-A488 DAPI IMPa4-A546_y_TileScan_001 (Stage 25 of 49)	00-tthuB9CwcX53Q7D6KeJ5p4
10.7208	um	Cell	0.000	1.000	820	11	siRNA-IMPa4-25 PSF-A488 IMPa4-A546 DAPI 8C2-siRNA-IMP-a2-a4 V2.00	0	29+. siRNA-IMPa4-25 PSF-A488 DAPI IMPa4-A546_y_TileScan_001 (Stage 25 of 49)	00-tthuB9CwcX53Q7D6KeJ5p4
10.1389	um	Cell	0.000	1.000	821	12	siRNA-IMPa4-25 PSF-A488 IMPa4-A546 DAPI 8C2-siRNA-IMP-a2-a4 V2.00	0	29+. siRNA-IMPa4-25 PSF-A488 DAPI IMPa4-A546_y_TileScan_001 (Stage 25 of 49)	00-tthuB9CwcX53Q7D6KeJ5p4
5.17342	um	Cell	0.000	1.000	822	13	siRNA-IMPa4-25 PSF-A488 IMPa4-A546 DAPI 8C2-siRNA-IMP-a2-a4 V2.00	0	29+. siRNA-IMPa4-25 PSF-A488 DAPI IMPa4-A546_y_TileScan_001 (Stage 25 of 49)	00-tthuB9CwcX53Q7D6KeJ5p4
6.22101	um	Cell	0.000	1.000	823	14	siRNA-IMPa4-25 PSF-A488 IMPa4-A546 DAPI 8C2-siRNA-IMP-a2-a4 V2.00	0	29+. siRNA-IMPa4-25 PSF-A488 DAPI IMPa4-A546_y_TileScan_001 (Stage 25 of 49)	00-tthuB9CwcX53Q7D6KeJ5p4
11.1273	um	Cell	0.000	1.000	824	15	siRNA-IMPa4-25 PSF-A488 IMPa4-A546 DAPI 8C2-siRNA-IMP-a2-a4 V2.00	0	29+. siRNA-IMPa4-25 PSF-A488 DAPI IMPa4-A546_y_TileScan_001 (Stage 25 of 49)	00-tthuB9CwcX53Q7D6KeJ5p4
5.37486	um	Cell	0.000	1.000	825	16	siRNA-IMPa4-25 PSF-A488 IMPa4-A546 DAPI 8C2-siRNA-IMP-a2-a4 V2.00	0	29+. siRNA-IMPa4-25 PSF-A488 DAPI IMPa4-A546_y_TileScan_001 (Stage 25 of 49)	00-tthuB9CwcX53Q7D6KeJ5p4
10.5813	um	Cell	0.000	1.000	826	17	siRNA-IMPa4-25 PSF-A488 IMPa4-A546 DAPI 8C2-siRNA-IMP-a2-a4 V2.00	0	29+. siRNA-IMPa4-25 PSF-A488 DAPI IMPa4-A546_y_TileScan_001 (Stage 25 of 49)	00-tthuB9CwcX53Q7D6KeJ5p4
5.55728	um	Cell	0.000	1.000	827	18	siRNA-IMPa4-25 PSF-A488 IMPa4-A546 DAPI 8C2-siRNA-IMP-a2-a4 V2.00	0	29+. siRNA-IMPa4-25 PSF-A488 DAPI IMPa4-A546_y_TileScan_001 (Stage 25 of 49)	00-tthuB9CwcX53Q7D6KeJ5p4
3.01849	um	Cell	0.000	1.000	828	0	siRNA-IMPa4-25 PSF-A488 IMPa4-A546 DAPI 8C2-siRNA-IMP-a2-a4 V2.00	0	29+. siRNA-IMPa4-25 PSF-A488 DAPI IMPa4-A546_z_TileScan_001 (Stage 26 of 49)	00-CaTAmkS8b7HoGWUyWTyZTc
13.7882	um	Cell	0.000	1.000	829	1	siRNA-IMPa4-25 PSF-A488 IMPa4-A546 DAPI 8C2-siRNA-IMP-a2-a4 V2.00	0	29+. siRNA-IMPa4-25 PSF-A488 DAPI IMPa4-A546_z_TileScan_001 (Stage 26 of 49)	00-CaTAmkS8b7HoGWUyWTyZTc
9.82159	um	Cell	0.000	1.000	830	2	siRNA-IMPa4-25 PSF-A488 IMPa4-A546 DAPI 8C2-siRNA-IMP-a2-a4 V2.00	0	29+. siRNA-IMPa4-25 PSF-A488 DAPI IMPa4-A546_z_TileScan_001 (Stage 26 of 49)	00-CaTAmkS8b7HoGWUyWTyZTc
6.85582	um	Cell	0.000	1.000	831	3	siRNA-IMPa4-25 PSF-A488 IMPa4-A546 DAPI 8C2-siRNA-IMP-a2-a4 V2.00	0	29+. siRNA-IMPa4-25 PSF-A488 DAPI IMPa4-A546_z_TileScan_001 (Stage 26 of 49)	00-CaTAmkS8b7HoGWUyWTyZTc
10.647	um	Cell	0.000	1.000	832	4	siRNA-IMPa4-25 PSF-A488 IMPa4-A546 DAPI 8C2-siRNA-IMP-a2-a4 V2.00	0	29+. siRNA-IMPa4-25 PSF-A488 DAPI IMPa4-A546_z_TileScan_001 (Stage 26 of 49)	00-CaTAmkS8b7HoGWUyWTyZTc
8.94869	um	Cell	0.000	1.000	833	5	siRNA-IMPa4-25 PSF-A488 IMPa4-A546 DAPI 8C2-siRNA-IMP-a2-a4 V2.00	0	29+. siRNA-IMPa4-25 PSF-A488 DAPI IMPa4-A546_z_TileScan_001 (Stage 26 of 49)	00-CaTAmkS8b7HoGWUyWTyZTc
13.0675	um	Cell	0.000	1.000	834	6	siRNA-IMPa4-25 PSF-A488 IMPa4-A546 DAPI 8C2-siRNA-IMP-a2-a4 V2.00	0	29+. siRNA-IMPa4-25 PSF-A488 DAPI IMPa4-A546_z_TileScan_001 (Stage 26 of 49)	00-CaTAmkS8b7HoGWUyWTyZTc
5.64808	um	Cell	0.000	1.000	835	7	siRNA-IMPa4-25 PSF-A488 IMPa4-A546 DAPI 8C2-siRNA-IMP-a2-a4 V2.00	0	29+. siRNA-IMPa4-25 PSF-A488 DAPI IMPa4-A546_z_TileScan_001 (Stage 26 of 49)	00-CaTAmkS8b7HoGWUyWTyZTc
7.73167	um	Cell	0.000	1.000	836	8	siRNA-IMPa4-25 PSF-A488 IMPa4-A546 DAPI 8C2-siRNA-IMP-a2-a4 V2.00	0	29+. siRNA-IMPa4-25 PSF-A488 DAPI IMPa4-A546_z_TileScan_001 (Stage 26 of 49)	00-CaTAmkS8b7HoGWUyWTyZTc
5.95388	um	Cell	0.000	1.000	837	9	siRNA-IMPa4-25 PSF-A488 IMPa4-A546 DAPI 8C2-siRNA-IMP-a2-a4 V2.00	0	29+. siRNA-IMPa4-25 PSF-A488 DAPI IMPa4-A546_z_TileScan_001 (Stage 26 of 49)	00-CaTAmkS8b7HoGWUyWTyZTc
10.3945	um	Cell	0.000	1.000	838	10	siRNA-IMPa4-25 PSF-A488 IMPa4-A546 DAPI 8C2-siRNA-IMP-a2-a4 V2.00	0	29+. siRNA-IMPa4-25 PSF-A488 DAPI IMPa4-A546_z_TileScan_001 (Stage 26 of 49)	00-CaTAmkS8b7HoGWUyWTyZTc
8.26141	um	Cell	0.000	1.000	839	11	siRNA-IMPa4-25 PSF-A488 IMPa4-A546 DAPI 8C2-siRNA-IMP-a2-a4 V2.00	0	29+. siRNA-IMPa4-25 PSF-A488 DAPI IMPa4-A546_z_TileScan_001 (Stage 26 of 49)	00-CaTAmkS8b7HoGWUyWTyZTc
13.7674	um	Cell	0.000	1.000	840	12	siRNA-IMPa4-25 PSF-A488 IMPa4-A546 DAPI 8C2-siRNA-IMP-a2-a4 V2.00	0	29+. siRNA-IMPa4-25 PSF-A488 DAPI IMPa4-A546_z_TileScan_001 (Stage 26 of 49)	00-CaTAmkS8b7HoGWUyWTyZTc
8.59189	um	Cell	0.000	1.000	841	13	siRNA-IMPa4-25 PSF-A488 IMPa4-A546 DAPI 8C2-siRNA-IMP-a2-a4 V2.00	0	29+. siRNA-IMPa4-25 PSF-A488 DAPI IMPa4-A546_z_TileScan_001 (Stage 26 of 49)	00-CaTAmkS8b7HoGWUyWTyZTc
6.96334	um	Cell	0.000	1.000	842	14	siRNA-IMPa4-25 PSF-A488 IMPa4-A546 DAPI 8C2-siRNA-IMP-a2-a4 V2.00	0	29+. siRNA-IMPa4-25 PSF-A488 DAPI IMPa4-A546_z_TileScan_001 (Stage 26 of 49)	00-CaTAmkS8b7HoGWUyWTyZTc
5.46436	um	Cell	0.000	1.000	843	15	siRNA-IMPa4-25 PSF-A488 IMPa4-A546 DAPI 8C2-siRNA-IMP-a2-a4 V2.00	0	29+. siRNA-IMPa4-25 PSF-A488 DAPI IMPa4-A546_z_TileScan_001 (Stage 26 of 49)	00-CaTAmkS8b7HoGWUyWTyZTc
6.19806	um	Cell	0.000	1.000	844	16	siRNA-IMPa4-25 PSF-A488 IMPa4-A546 DAPI 8C2-siRNA-IMP-a2-a4 V2.00	0	29+. siRNA-IMPa4-25 PSF-A488 DAPI IMPa4-A546_z_TileScan_001 (Stage 26 of 49)	00-CaTAmkS8b7HoGWUyWTyZTc
9.93503	um	Cell	0.000	1.000	845	17	siRNA-IMPa4-25 PSF-A488 IMPa4-A546 DAPI 8C2-siRNA-IMP-a2-a4 V2.00	0	29+. siRNA-IMPa4-25 PSF-A488 DAPI IMPa4-A546_z_TileScan_001 (Stage 26 of 49)	00-CaTAmkS8b7HoGWUyWTyZTc
9.64607	um	Cell	0.000	1.000	846	18	siRNA-IMPa4-25 PSF-A488 IMPa4-A546 DAPI 8C2-siRNA-IMP-a2-a4 V2.00	0	29+. siRNA-IMPa4-25 PSF-A488 DAPI IMPa4-A546_z_TileScan_001 (Stage 26 of 49)	00-CaTAmkS8b7HoGWUyWTyZTc
11.968	um	Cell	0.000	1.000	847	19	siRNA-IMPa4-25 PSF-A488 IMPa4-A546 DAPI 8C2-siRNA-IMP-a2-a4 V2.00	0	29+. siRNA-IMPa4-25 PSF-A488 DAPI IMPa4-A546_z_TileScan_001 (Stage 26 of 49)	00-CaTAmkS8b7HoGWUyWTyZTc
10.3864	um	Cell	0.000	1.000	848	20	siRNA-IMPa4-25 PSF-A488 IMPa4-A546 DAPI 8C2-siRNA-IMP-a2-a4 V2.00	0	29+. siRNA-IMPa4-25 PSF-A488 DAPI IMPa4-A546_z_TileScan_001 (Stage 26 of 49)	00-CaTAmkS8b7HoGWUyWTyZTc
6.6995	um	Cell	0.000	1.000	849	21	siRNA-IMPa4-25 PSF-A488 IMPa4-A546 DAPI 8C2-siRNA-IMP-a2-a4 V2.00	0	29+. siRNA-IMPa4-25 PSF-A488 DAPI IMPa4-A546_z_TileScan_001 (Stage 26 of 49)	00-CaTAmkS8b7HoGWUyWTyZTc
