# Supplementary material for: Development of a pipeline for automated, high-throughput analysis of paraspeckle proteins reveals specific roles for importin α proteins
Source: Sci Rep. 2017 Feb 27;7:43323. doi: 10.1038/srep43323 (PMC5379994; doi:10.1038/srep43323)
Supplement: Supplementary Dataset SD1-K [file srep43323-s13.zip › I8P/8C2-siRNA-IMPa4-PSF/_/siRNA-IMPa4-25 PSF-A488 IMPa4-A546 DAPI 8C2-siRNA-IMP-a2-a4 V2.00_Statistics/siRNA-IMPa4-25 PSF-A488 IMPa4-A546 DAPI 8C2-siRNA-IMP-a2-a4 V2.00_Cell_Intensity_Max_Ch=1.csv]

Cell Intensity Max Ch=1
====================
Value	Unit	Category	Channel	Birth [s]	Death [s]	ID	OriginalID	Original Component Name	Original Component ID	Original Image Name	Original Image ID
20		Cell	1	0.000	1.000	0	0	siRNA-IMPa4-25 PSF-A488 IMPa4-A546 DAPI 8C2-siRNA-IMP-a2-a4 V2.00	0	29+. siRNA-IMPa4-25 PSF-A488 DAPI IMPa4-A546_a_TileScan_001 (Stage 1 of 49)	00-CUv3Hf7aw6r33zaH6JokPK
24		Cell	1	0.000	1.000	1	1	siRNA-IMPa4-25 PSF-A488 IMPa4-A546 DAPI 8C2-siRNA-IMP-a2-a4 V2.00	0	29+. siRNA-IMPa4-25 PSF-A488 DAPI IMPa4-A546_a_TileScan_001 (Stage 1 of 49)	00-CUv3Hf7aw6r33zaH6JokPK
206		Cell	1	0.000	1.000	2	2	siRNA-IMPa4-25 PSF-A488 IMPa4-A546 DAPI 8C2-siRNA-IMP-a2-a4 V2.00	0	29+. siRNA-IMPa4-25 PSF-A488 DAPI IMPa4-A546_a_TileScan_001 (Stage 1 of 49)	00-CUv3Hf7aw6r33zaH6JokPK
195		Cell	1	0.000	1.000	3	3	siRNA-IMPa4-25 PSF-A488 IMPa4-A546 DAPI 8C2-siRNA-IMP-a2-a4 V2.00	0	29+. siRNA-IMPa4-25 PSF-A488 DAPI IMPa4-A546_a_TileScan_001 (Stage 1 of 49)	00-CUv3Hf7aw6r33zaH6JokPK
226		Cell	1	0.000	1.000	4	4	siRNA-IMPa4-25 PSF-A488 IMPa4-A546 DAPI 8C2-siRNA-IMP-a2-a4 V2.00	0	29+. siRNA-IMPa4-25 PSF-A488 DAPI IMPa4-A546_a_TileScan_001 (Stage 1 of 49)	00-CUv3Hf7aw6r33zaH6JokPK
188		Cell	1	0.000	1.000	5	5	siRNA-IMPa4-25 PSF-A488 IMPa4-A546 DAPI 8C2-siRNA-IMP-a2-a4 V2.00	0	29+. siRNA-IMPa4-25 PSF-A488 DAPI IMPa4-A546_a_TileScan_001 (Stage 1 of 49)	00-CUv3Hf7aw6r33zaH6JokPK
140		Cell	1	0.000	1.000	6	6	siRNA-IMPa4-25 PSF-A488 IMPa4-A546 DAPI 8C2-siRNA-IMP-a2-a4 V2.00	0	29+. siRNA-IMPa4-25 PSF-A488 DAPI IMPa4-A546_a_TileScan_001 (Stage 1 of 49)	00-CUv3Hf7aw6r33zaH6JokPK
21		Cell	1	0.000	1.000	7	7	siRNA-IMPa4-25 PSF-A488 IMPa4-A546 DAPI 8C2-siRNA-IMP-a2-a4 V2.00	0	29+. siRNA-IMPa4-25 PSF-A488 DAPI IMPa4-A546_a_TileScan_001 (Stage 1 of 49)	00-CUv3Hf7aw6r33zaH6JokPK
214		Cell	1	0.000	1.000	8	8	siRNA-IMPa4-25 PSF-A488 IMPa4-A546 DAPI 8C2-siRNA-IMP-a2-a4 V2.00	0	29+. siRNA-IMPa4-25 PSF-A488 DAPI IMPa4-A546_a_TileScan_001 (Stage 1 of 49)	00-CUv3Hf7aw6r33zaH6JokPK
249		Cell	1	0.000	1.000	9	9	siRNA-IMPa4-25 PSF-A488 IMPa4-A546 DAPI 8C2-siRNA-IMP-a2-a4 V2.00	0	29+. siRNA-IMPa4-25 PSF-A488 DAPI IMPa4-A546_a_TileScan_001 (Stage 1 of 49)	00-CUv3Hf7aw6r33zaH6JokPK
221		Cell	1	0.000	1.000	10	10	siRNA-IMPa4-25 PSF-A488 IMPa4-A546 DAPI 8C2-siRNA-IMP-a2-a4 V2.00	0	29+. siRNA-IMPa4-25 PSF-A488 DAPI IMPa4-A546_a_TileScan_001 (Stage 1 of 49)	00-CUv3Hf7aw6r33zaH6JokPK
226		Cell	1	0.000	1.000	11	11	siRNA-IMPa4-25 PSF-A488 IMPa4-A546 DAPI 8C2-siRNA-IMP-a2-a4 V2.00	0	29+. siRNA-IMPa4-25 PSF-A488 DAPI IMPa4-A546_a_TileScan_001 (Stage 1 of 49)	00-CUv3Hf7aw6r33zaH6JokPK
203		Cell	1	0.000	1.000	12	12	siRNA-IMPa4-25 PSF-A488 IMPa4-A546 DAPI 8C2-siRNA-IMP-a2-a4 V2.00	0	29+. siRNA-IMPa4-25 PSF-A488 DAPI IMPa4-A546_a_TileScan_001 (Stage 1 of 49)	00-CUv3Hf7aw6r33zaH6JokPK
209		Cell	1	0.000	1.000	13	13	siRNA-IMPa4-25 PSF-A488 IMPa4-A546 DAPI 8C2-siRNA-IMP-a2-a4 V2.00	0	29+. siRNA-IMPa4-25 PSF-A488 DAPI IMPa4-A546_a_TileScan_001 (Stage 1 of 49)	00-CUv3Hf7aw6r33zaH6JokPK
160		Cell	1	0.000	1.000	14	14	siRNA-IMPa4-25 PSF-A488 IMPa4-A546 DAPI 8C2-siRNA-IMP-a2-a4 V2.00	0	29+. siRNA-IMPa4-25 PSF-A488 DAPI IMPa4-A546_a_TileScan_001 (Stage 1 of 49)	00-CUv3Hf7aw6r33zaH6JokPK
210		Cell	1	0.000	1.000	15	15	siRNA-IMPa4-25 PSF-A488 IMPa4-A546 DAPI 8C2-siRNA-IMP-a2-a4 V2.00	0	29+. siRNA-IMPa4-25 PSF-A488 DAPI IMPa4-A546_a_TileScan_001 (Stage 1 of 49)	00-CUv3Hf7aw6r33zaH6JokPK
156		Cell	1	0.000	1.000	16	16	siRNA-IMPa4-25 PSF-A488 IMPa4-A546 DAPI 8C2-siRNA-IMP-a2-a4 V2.00	0	29+. siRNA-IMPa4-25 PSF-A488 DAPI IMPa4-A546_a_TileScan_001 (Stage 1 of 49)	00-CUv3Hf7aw6r33zaH6JokPK
164		Cell	1	0.000	1.000	17	17	siRNA-IMPa4-25 PSF-A488 IMPa4-A546 DAPI 8C2-siRNA-IMP-a2-a4 V2.00	0	29+. siRNA-IMPa4-25 PSF-A488 DAPI IMPa4-A546_a_TileScan_001 (Stage 1 of 49)	00-CUv3Hf7aw6r33zaH6JokPK
176		Cell	1	0.000	1.000	18	18	siRNA-IMPa4-25 PSF-A488 IMPa4-A546 DAPI 8C2-siRNA-IMP-a2-a4 V2.00	0	29+. siRNA-IMPa4-25 PSF-A488 DAPI IMPa4-A546_a_TileScan_001 (Stage 1 of 49)	00-CUv3Hf7aw6r33zaH6JokPK
178		Cell	1	0.000	1.000	19	19	siRNA-IMPa4-25 PSF-A488 IMPa4-A546 DAPI 8C2-siRNA-IMP-a2-a4 V2.00	0	29+. siRNA-IMPa4-25 PSF-A488 DAPI IMPa4-A546_a_TileScan_001 (Stage 1 of 49)	00-CUv3Hf7aw6r33zaH6JokPK
152		Cell	1	0.000	1.000	20	20	siRNA-IMPa4-25 PSF-A488 IMPa4-A546 DAPI 8C2-siRNA-IMP-a2-a4 V2.00	0	29+. siRNA-IMPa4-25 PSF-A488 DAPI IMPa4-A546_a_TileScan_001 (Stage 1 of 49)	00-CUv3Hf7aw6r33zaH6JokPK
222		Cell	1	0.000	1.000	21	21	siRNA-IMPa4-25 PSF-A488 IMPa4-A546 DAPI 8C2-siRNA-IMP-a2-a4 V2.00	0	29+. siRNA-IMPa4-25 PSF-A488 DAPI IMPa4-A546_a_TileScan_001 (Stage 1 of 49)	00-CUv3Hf7aw6r33zaH6JokPK
19		Cell	1	0.000	1.000	22	0	siRNA-IMPa4-25 PSF-A488 IMPa4-A546 DAPI 8C2-siRNA-IMP-a2-a4 V2.00	0	29+. siRNA-IMPa4-25 PSF-A488 DAPI IMPa4-A546_aa_TileScan_001 (Stage 27 of 49)	00-v5sqPnWzDxKmtTUgoegQp
179		Cell	1	0.000	1.000	23	1	siRNA-IMPa4-25 PSF-A488 IMPa4-A546 DAPI 8C2-siRNA-IMP-a2-a4 V2.00	0	29+. siRNA-IMPa4-25 PSF-A488 DAPI IMPa4-A546_aa_TileScan_001 (Stage 27 of 49)	00-v5sqPnWzDxKmtTUgoegQp
213		Cell	1	0.000	1.000	24	2	siRNA-IMPa4-25 PSF-A488 IMPa4-A546 DAPI 8C2-siRNA-IMP-a2-a4 V2.00	0	29+. siRNA-IMPa4-25 PSF-A488 DAPI IMPa4-A546_aa_TileScan_001 (Stage 27 of 49)	00-v5sqPnWzDxKmtTUgoegQp
163		Cell	1	0.000	1.000	25	3	siRNA-IMPa4-25 PSF-A488 IMPa4-A546 DAPI 8C2-siRNA-IMP-a2-a4 V2.00	0	29+. siRNA-IMPa4-25 PSF-A488 DAPI IMPa4-A546_aa_TileScan_001 (Stage 27 of 49)	00-v5sqPnWzDxKmtTUgoegQp
195		Cell	1	0.000	1.000	26	4	siRNA-IMPa4-25 PSF-A488 IMPa4-A546 DAPI 8C2-siRNA-IMP-a2-a4 V2.00	0	29+. siRNA-IMPa4-25 PSF-A488 DAPI IMPa4-A546_aa_TileScan_001 (Stage 27 of 49)	00-v5sqPnWzDxKmtTUgoegQp
170		Cell	1	0.000	1.000	27	5	siRNA-IMPa4-25 PSF-A488 IMPa4-A546 DAPI 8C2-siRNA-IMP-a2-a4 V2.00	0	29+. siRNA-IMPa4-25 PSF-A488 DAPI IMPa4-A546_aa_TileScan_001 (Stage 27 of 49)	00-v5sqPnWzDxKmtTUgoegQp
191		Cell	1	0.000	1.000	28	6	siRNA-IMPa4-25 PSF-A488 IMPa4-A546 DAPI 8C2-siRNA-IMP-a2-a4 V2.00	0	29+. siRNA-IMPa4-25 PSF-A488 DAPI IMPa4-A546_aa_TileScan_001 (Stage 27 of 49)	00-v5sqPnWzDxKmtTUgoegQp
195		Cell	1	0.000	1.000	29	7	siRNA-IMPa4-25 PSF-A488 IMPa4-A546 DAPI 8C2-siRNA-IMP-a2-a4 V2.00	0	29+. siRNA-IMPa4-25 PSF-A488 DAPI IMPa4-A546_aa_TileScan_001 (Stage 27 of 49)	00-v5sqPnWzDxKmtTUgoegQp
175		Cell	1	0.000	1.000	30	8	siRNA-IMPa4-25 PSF-A488 IMPa4-A546 DAPI 8C2-siRNA-IMP-a2-a4 V2.00	0	29+. siRNA-IMPa4-25 PSF-A488 DAPI IMPa4-A546_aa_TileScan_001 (Stage 27 of 49)	00-v5sqPnWzDxKmtTUgoegQp
186		Cell	1	0.000	1.000	31	9	siRNA-IMPa4-25 PSF-A488 IMPa4-A546 DAPI 8C2-siRNA-IMP-a2-a4 V2.00	0	29+. siRNA-IMPa4-25 PSF-A488 DAPI IMPa4-A546_aa_TileScan_001 (Stage 27 of 49)	00-v5sqPnWzDxKmtTUgoegQp
151		Cell	1	0.000	1.000	32	10	siRNA-IMPa4-25 PSF-A488 IMPa4-A546 DAPI 8C2-siRNA-IMP-a2-a4 V2.00	0	29+. siRNA-IMPa4-25 PSF-A488 DAPI IMPa4-A546_aa_TileScan_001 (Stage 27 of 49)	00-v5sqPnWzDxKmtTUgoegQp
161		Cell	1	0.000	1.000	33	0	siRNA-IMPa4-25 PSF-A488 IMPa4-A546 DAPI 8C2-siRNA-IMP-a2-a4 V2.00	0	29+. siRNA-IMPa4-25 PSF-A488 DAPI IMPa4-A546_ab_TileScan_001 (Stage 28 of 49)	00-8etHzzaPZFDQeHkq4mPG5j
230		Cell	1	0.000	1.000	34	1	siRNA-IMPa4-25 PSF-A488 IMPa4-A546 DAPI 8C2-siRNA-IMP-a2-a4 V2.00	0	29+. siRNA-IMPa4-25 PSF-A488 DAPI IMPa4-A546_ab_TileScan_001 (Stage 28 of 49)	00-8etHzzaPZFDQeHkq4mPG5j
186		Cell	1	0.000	1.000	35	2	siRNA-IMPa4-25 PSF-A488 IMPa4-A546 DAPI 8C2-siRNA-IMP-a2-a4 V2.00	0	29+. siRNA-IMPa4-25 PSF-A488 DAPI IMPa4-A546_ab_TileScan_001 (Stage 28 of 49)	00-8etHzzaPZFDQeHkq4mPG5j
167		Cell	1	0.000	1.000	36	3	siRNA-IMPa4-25 PSF-A488 IMPa4-A546 DAPI 8C2-siRNA-IMP-a2-a4 V2.00	0	29+. siRNA-IMPa4-25 PSF-A488 DAPI IMPa4-A546_ab_TileScan_001 (Stage 28 of 49)	00-8etHzzaPZFDQeHkq4mPG5j
26		Cell	1	0.000	1.000	37	4	siRNA-IMPa4-25 PSF-A488 IMPa4-A546 DAPI 8C2-siRNA-IMP-a2-a4 V2.00	0	29+. siRNA-IMPa4-25 PSF-A488 DAPI IMPa4-A546_ab_TileScan_001 (Stage 28 of 49)	00-8etHzzaPZFDQeHkq4mPG5j
186		Cell	1	0.000	1.000	38	5	siRNA-IMPa4-25 PSF-A488 IMPa4-A546 DAPI 8C2-siRNA-IMP-a2-a4 V2.00	0	29+. siRNA-IMPa4-25 PSF-A488 DAPI IMPa4-A546_ab_TileScan_001 (Stage 28 of 49)	00-8etHzzaPZFDQeHkq4mPG5j
146		Cell	1	0.000	1.000	39	6	siRNA-IMPa4-25 PSF-A488 IMPa4-A546 DAPI 8C2-siRNA-IMP-a2-a4 V2.00	0	29+. siRNA-IMPa4-25 PSF-A488 DAPI IMPa4-A546_ab_TileScan_001 (Stage 28 of 49)	00-8etHzzaPZFDQeHkq4mPG5j
174		Cell	1	0.000	1.000	40	7	siRNA-IMPa4-25 PSF-A488 IMPa4-A546 DAPI 8C2-siRNA-IMP-a2-a4 V2.00	0	29+. siRNA-IMPa4-25 PSF-A488 DAPI IMPa4-A546_ab_TileScan_001 (Stage 28 of 49)	00-8etHzzaPZFDQeHkq4mPG5j
148		Cell	1	0.000	1.000	41	8	siRNA-IMPa4-25 PSF-A488 IMPa4-A546 DAPI 8C2-siRNA-IMP-a2-a4 V2.00	0	29+. siRNA-IMPa4-25 PSF-A488 DAPI IMPa4-A546_ab_TileScan_001 (Stage 28 of 49)	00-8etHzzaPZFDQeHkq4mPG5j
168		Cell	1	0.000	1.000	42	9	siRNA-IMPa4-25 PSF-A488 IMPa4-A546 DAPI 8C2-siRNA-IMP-a2-a4 V2.00	0	29+. siRNA-IMPa4-25 PSF-A488 DAPI IMPa4-A546_ab_TileScan_001 (Stage 28 of 49)	00-8etHzzaPZFDQeHkq4mPG5j
196		Cell	1	0.000	1.000	43	10	siRNA-IMPa4-25 PSF-A488 IMPa4-A546 DAPI 8C2-siRNA-IMP-a2-a4 V2.00	0	29+. siRNA-IMPa4-25 PSF-A488 DAPI IMPa4-A546_ab_TileScan_001 (Stage 28 of 49)	00-8etHzzaPZFDQeHkq4mPG5j
169		Cell	1	0.000	1.000	44	11	siRNA-IMPa4-25 PSF-A488 IMPa4-A546 DAPI 8C2-siRNA-IMP-a2-a4 V2.00	0	29+. siRNA-IMPa4-25 PSF-A488 DAPI IMPa4-A546_ab_TileScan_001 (Stage 28 of 49)	00-8etHzzaPZFDQeHkq4mPG5j
159		Cell	1	0.000	1.000	45	12	siRNA-IMPa4-25 PSF-A488 IMPa4-A546 DAPI 8C2-siRNA-IMP-a2-a4 V2.00	0	29+. siRNA-IMPa4-25 PSF-A488 DAPI IMPa4-A546_ab_TileScan_001 (Stage 28 of 49)	00-8etHzzaPZFDQeHkq4mPG5j
157		Cell	1	0.000	1.000	46	13	siRNA-IMPa4-25 PSF-A488 IMPa4-A546 DAPI 8C2-siRNA-IMP-a2-a4 V2.00	0	29+. siRNA-IMPa4-25 PSF-A488 DAPI IMPa4-A546_ab_TileScan_001 (Stage 28 of 49)	00-8etHzzaPZFDQeHkq4mPG5j
186		Cell	1	0.000	1.000	47	14	siRNA-IMPa4-25 PSF-A488 IMPa4-A546 DAPI 8C2-siRNA-IMP-a2-a4 V2.00	0	29+. siRNA-IMPa4-25 PSF-A488 DAPI IMPa4-A546_ab_TileScan_001 (Stage 28 of 49)	00-8etHzzaPZFDQeHkq4mPG5j
184		Cell	1	0.000	1.000	48	15	siRNA-IMPa4-25 PSF-A488 IMPa4-A546 DAPI 8C2-siRNA-IMP-a2-a4 V2.00	0	29+. siRNA-IMPa4-25 PSF-A488 DAPI IMPa4-A546_ab_TileScan_001 (Stage 28 of 49)	00-8etHzzaPZFDQeHkq4mPG5j
151		Cell	1	0.000	1.000	49	16	siRNA-IMPa4-25 PSF-A488 IMPa4-A546 DAPI 8C2-siRNA-IMP-a2-a4 V2.00	0	29+. siRNA-IMPa4-25 PSF-A488 DAPI IMPa4-A546_ab_TileScan_001 (Stage 28 of 49)	00-8etHzzaPZFDQeHkq4mPG5j
147		Cell	1	0.000	1.000	50	17	siRNA-IMPa4-25 PSF-A488 IMPa4-A546 DAPI 8C2-siRNA-IMP-a2-a4 V2.00	0	29+. siRNA-IMPa4-25 PSF-A488 DAPI IMPa4-A546_ab_TileScan_001 (Stage 28 of 49)	00-8etHzzaPZFDQeHkq4mPG5j
157		Cell	1	0.000	1.000	51	0	siRNA-IMPa4-25 PSF-A488 IMPa4-A546 DAPI 8C2-siRNA-IMP-a2-a4 V2.00	0	29+. siRNA-IMPa4-25 PSF-A488 DAPI IMPa4-A546_ac_TileScan_001 (Stage 29 of 49)	00-6cWpPyxcFeoVeokNTPA8kQ
206		Cell	1	0.000	1.000	52	1	siRNA-IMPa4-25 PSF-A488 IMPa4-A546 DAPI 8C2-siRNA-IMP-a2-a4 V2.00	0	29+. siRNA-IMPa4-25 PSF-A488 DAPI IMPa4-A546_ac_TileScan_001 (Stage 29 of 49)	00-6cWpPyxcFeoVeokNTPA8kQ
236		Cell	1	0.000	1.000	53	2	siRNA-IMPa4-25 PSF-A488 IMPa4-A546 DAPI 8C2-siRNA-IMP-a2-a4 V2.00	0	29+. siRNA-IMPa4-25 PSF-A488 DAPI IMPa4-A546_ac_TileScan_001 (Stage 29 of 49)	00-6cWpPyxcFeoVeokNTPA8kQ
181		Cell	1	0.000	1.000	54	3	siRNA-IMPa4-25 PSF-A488 IMPa4-A546 DAPI 8C2-siRNA-IMP-a2-a4 V2.00	0	29+. siRNA-IMPa4-25 PSF-A488 DAPI IMPa4-A546_ac_TileScan_001 (Stage 29 of 49)	00-6cWpPyxcFeoVeokNTPA8kQ
195		Cell	1	0.000	1.000	55	4	siRNA-IMPa4-25 PSF-A488 IMPa4-A546 DAPI 8C2-siRNA-IMP-a2-a4 V2.00	0	29+. siRNA-IMPa4-25 PSF-A488 DAPI IMPa4-A546_ac_TileScan_001 (Stage 29 of 49)	00-6cWpPyxcFeoVeokNTPA8kQ
234		Cell	1	0.000	1.000	56	5	siRNA-IMPa4-25 PSF-A488 IMPa4-A546 DAPI 8C2-siRNA-IMP-a2-a4 V2.00	0	29+. siRNA-IMPa4-25 PSF-A488 DAPI IMPa4-A546_ac_TileScan_001 (Stage 29 of 49)	00-6cWpPyxcFeoVeokNTPA8kQ
207		Cell	1	0.000	1.000	57	6	siRNA-IMPa4-25 PSF-A488 IMPa4-A546 DAPI 8C2-siRNA-IMP-a2-a4 V2.00	0	29+. siRNA-IMPa4-25 PSF-A488 DAPI IMPa4-A546_ac_TileScan_001 (Stage 29 of 49)	00-6cWpPyxcFeoVeokNTPA8kQ
165		Cell	1	0.000	1.000	58	7	siRNA-IMPa4-25 PSF-A488 IMPa4-A546 DAPI 8C2-siRNA-IMP-a2-a4 V2.00	0	29+. siRNA-IMPa4-25 PSF-A488 DAPI IMPa4-A546_ac_TileScan_001 (Stage 29 of 49)	00-6cWpPyxcFeoVeokNTPA8kQ
155		Cell	1	0.000	1.000	59	8	siRNA-IMPa4-25 PSF-A488 IMPa4-A546 DAPI 8C2-siRNA-IMP-a2-a4 V2.00	0	29+. siRNA-IMPa4-25 PSF-A488 DAPI IMPa4-A546_ac_TileScan_001 (Stage 29 of 49)	00-6cWpPyxcFeoVeokNTPA8kQ
218		Cell	1	0.000	1.000	60	9	siRNA-IMPa4-25 PSF-A488 IMPa4-A546 DAPI 8C2-siRNA-IMP-a2-a4 V2.00	0	29+. siRNA-IMPa4-25 PSF-A488 DAPI IMPa4-A546_ac_TileScan_001 (Stage 29 of 49)	00-6cWpPyxcFeoVeokNTPA8kQ
219		Cell	1	0.000	1.000	61	10	siRNA-IMPa4-25 PSF-A488 IMPa4-A546 DAPI 8C2-siRNA-IMP-a2-a4 V2.00	0	29+. siRNA-IMPa4-25 PSF-A488 DAPI IMPa4-A546_ac_TileScan_001 (Stage 29 of 49)	00-6cWpPyxcFeoVeokNTPA8kQ
182		Cell	1	0.000	1.000	62	11	siRNA-IMPa4-25 PSF-A488 IMPa4-A546 DAPI 8C2-siRNA-IMP-a2-a4 V2.00	0	29+. siRNA-IMPa4-25 PSF-A488 DAPI IMPa4-A546_ac_TileScan_001 (Stage 29 of 49)	00-6cWpPyxcFeoVeokNTPA8kQ
188		Cell	1	0.000	1.000	63	12	siRNA-IMPa4-25 PSF-A488 IMPa4-A546 DAPI 8C2-siRNA-IMP-a2-a4 V2.00	0	29+. siRNA-IMPa4-25 PSF-A488 DAPI IMPa4-A546_ac_TileScan_001 (Stage 29 of 49)	00-6cWpPyxcFeoVeokNTPA8kQ
133		Cell	1	0.000	1.000	64	13	siRNA-IMPa4-25 PSF-A488 IMPa4-A546 DAPI 8C2-siRNA-IMP-a2-a4 V2.00	0	29+. siRNA-IMPa4-25 PSF-A488 DAPI IMPa4-A546_ac_TileScan_001 (Stage 29 of 49)	00-6cWpPyxcFeoVeokNTPA8kQ
214		Cell	1	0.000	1.000	65	14	siRNA-IMPa4-25 PSF-A488 IMPa4-A546 DAPI 8C2-siRNA-IMP-a2-a4 V2.00	0	29+. siRNA-IMPa4-25 PSF-A488 DAPI IMPa4-A546_ac_TileScan_001 (Stage 29 of 49)	00-6cWpPyxcFeoVeokNTPA8kQ
231		Cell	1	0.000	1.000	66	15	siRNA-IMPa4-25 PSF-A488 IMPa4-A546 DAPI 8C2-siRNA-IMP-a2-a4 V2.00	0	29+. siRNA-IMPa4-25 PSF-A488 DAPI IMPa4-A546_ac_TileScan_001 (Stage 29 of 49)	00-6cWpPyxcFeoVeokNTPA8kQ
200		Cell	1	0.000	1.000	67	16	siRNA-IMPa4-25 PSF-A488 IMPa4-A546 DAPI 8C2-siRNA-IMP-a2-a4 V2.00	0	29+. siRNA-IMPa4-25 PSF-A488 DAPI IMPa4-A546_ac_TileScan_001 (Stage 29 of 49)	00-6cWpPyxcFeoVeokNTPA8kQ
237		Cell	1	0.000	1.000	68	17	siRNA-IMPa4-25 PSF-A488 IMPa4-A546 DAPI 8C2-siRNA-IMP-a2-a4 V2.00	0	29+. siRNA-IMPa4-25 PSF-A488 DAPI IMPa4-A546_ac_TileScan_001 (Stage 29 of 49)	00-6cWpPyxcFeoVeokNTPA8kQ
207		Cell	1	0.000	1.000	69	0	siRNA-IMPa4-25 PSF-A488 IMPa4-A546 DAPI 8C2-siRNA-IMP-a2-a4 V2.00	0	29+. siRNA-IMPa4-25 PSF-A488 DAPI IMPa4-A546_ad_TileScan_001 (Stage 30 of 49)	00-Agy8JwbM7zW9Cm2HTyJFp
228		Cell	1	0.000	1.000	70	1	siRNA-IMPa4-25 PSF-A488 IMPa4-A546 DAPI 8C2-siRNA-IMP-a2-a4 V2.00	0	29+. siRNA-IMPa4-25 PSF-A488 DAPI IMPa4-A546_ad_TileScan_001 (Stage 30 of 49)	00-Agy8JwbM7zW9Cm2HTyJFp
152		Cell	1	0.000	1.000	71	2	siRNA-IMPa4-25 PSF-A488 IMPa4-A546 DAPI 8C2-siRNA-IMP-a2-a4 V2.00	0	29+. siRNA-IMPa4-25 PSF-A488 DAPI IMPa4-A546_ad_TileScan_001 (Stage 30 of 49)	00-Agy8JwbM7zW9Cm2HTyJFp
178		Cell	1	0.000	1.000	72	3	siRNA-IMPa4-25 PSF-A488 IMPa4-A546 DAPI 8C2-siRNA-IMP-a2-a4 V2.00	0	29+. siRNA-IMPa4-25 PSF-A488 DAPI IMPa4-A546_ad_TileScan_001 (Stage 30 of 49)	00-Agy8JwbM7zW9Cm2HTyJFp
145		Cell	1	0.000	1.000	73	4	siRNA-IMPa4-25 PSF-A488 IMPa4-A546 DAPI 8C2-siRNA-IMP-a2-a4 V2.00	0	29+. siRNA-IMPa4-25 PSF-A488 DAPI IMPa4-A546_ad_TileScan_001 (Stage 30 of 49)	00-Agy8JwbM7zW9Cm2HTyJFp
162		Cell	1	0.000	1.000	74	5	siRNA-IMPa4-25 PSF-A488 IMPa4-A546 DAPI 8C2-siRNA-IMP-a2-a4 V2.00	0	29+. siRNA-IMPa4-25 PSF-A488 DAPI IMPa4-A546_ad_TileScan_001 (Stage 30 of 49)	00-Agy8JwbM7zW9Cm2HTyJFp
181		Cell	1	0.000	1.000	75	6	siRNA-IMPa4-25 PSF-A488 IMPa4-A546 DAPI 8C2-siRNA-IMP-a2-a4 V2.00	0	29+. siRNA-IMPa4-25 PSF-A488 DAPI IMPa4-A546_ad_TileScan_001 (Stage 30 of 49)	00-Agy8JwbM7zW9Cm2HTyJFp
182		Cell	1	0.000	1.000	76	7	siRNA-IMPa4-25 PSF-A488 IMPa4-A546 DAPI 8C2-siRNA-IMP-a2-a4 V2.00	0	29+. siRNA-IMPa4-25 PSF-A488 DAPI IMPa4-A546_ad_TileScan_001 (Stage 30 of 49)	00-Agy8JwbM7zW9Cm2HTyJFp
152		Cell	1	0.000	1.000	77	8	siRNA-IMPa4-25 PSF-A488 IMPa4-A546 DAPI 8C2-siRNA-IMP-a2-a4 V2.00	0	29+. siRNA-IMPa4-25 PSF-A488 DAPI IMPa4-A546_ad_TileScan_001 (Stage 30 of 49)	00-Agy8JwbM7zW9Cm2HTyJFp
81		Cell	1	0.000	1.000	78	9	siRNA-IMPa4-25 PSF-A488 IMPa4-A546 DAPI 8C2-siRNA-IMP-a2-a4 V2.00	0	29+. siRNA-IMPa4-25 PSF-A488 DAPI IMPa4-A546_ad_TileScan_001 (Stage 30 of 49)	00-Agy8JwbM7zW9Cm2HTyJFp
128		Cell	1	0.000	1.000	79	10	siRNA-IMPa4-25 PSF-A488 IMPa4-A546 DAPI 8C2-siRNA-IMP-a2-a4 V2.00	0	29+. siRNA-IMPa4-25 PSF-A488 DAPI IMPa4-A546_ad_TileScan_001 (Stage 30 of 49)	00-Agy8JwbM7zW9Cm2HTyJFp
216		Cell	1	0.000	1.000	80	11	siRNA-IMPa4-25 PSF-A488 IMPa4-A546 DAPI 8C2-siRNA-IMP-a2-a4 V2.00	0	29+. siRNA-IMPa4-25 PSF-A488 DAPI IMPa4-A546_ad_TileScan_001 (Stage 30 of 49)	00-Agy8JwbM7zW9Cm2HTyJFp
218		Cell	1	0.000	1.000	81	12	siRNA-IMPa4-25 PSF-A488 IMPa4-A546 DAPI 8C2-siRNA-IMP-a2-a4 V2.00	0	29+. siRNA-IMPa4-25 PSF-A488 DAPI IMPa4-A546_ad_TileScan_001 (Stage 30 of 49)	00-Agy8JwbM7zW9Cm2HTyJFp
240		Cell	1	0.000	1.000	82	13	siRNA-IMPa4-25 PSF-A488 IMPa4-A546 DAPI 8C2-siRNA-IMP-a2-a4 V2.00	0	29+. siRNA-IMPa4-25 PSF-A488 DAPI IMPa4-A546_ad_TileScan_001 (Stage 30 of 49)	00-Agy8JwbM7zW9Cm2HTyJFp
206		Cell	1	0.000	1.000	83	14	siRNA-IMPa4-25 PSF-A488 IMPa4-A546 DAPI 8C2-siRNA-IMP-a2-a4 V2.00	0	29+. siRNA-IMPa4-25 PSF-A488 DAPI IMPa4-A546_ad_TileScan_001 (Stage 30 of 49)	00-Agy8JwbM7zW9Cm2HTyJFp
128		Cell	1	0.000	1.000	84	15	siRNA-IMPa4-25 PSF-A488 IMPa4-A546 DAPI 8C2-siRNA-IMP-a2-a4 V2.00	0	29+. siRNA-IMPa4-25 PSF-A488 DAPI IMPa4-A546_ad_TileScan_001 (Stage 30 of 49)	00-Agy8JwbM7zW9Cm2HTyJFp
152		Cell	1	0.000	1.000	85	16	siRNA-IMPa4-25 PSF-A488 IMPa4-A546 DAPI 8C2-siRNA-IMP-a2-a4 V2.00	0	29+. siRNA-IMPa4-25 PSF-A488 DAPI IMPa4-A546_ad_TileScan_001 (Stage 30 of 49)	00-Agy8JwbM7zW9Cm2HTyJFp
96		Cell	1	0.000	1.000	86	17	siRNA-IMPa4-25 PSF-A488 IMPa4-A546 DAPI 8C2-siRNA-IMP-a2-a4 V2.00	0	29+. siRNA-IMPa4-25 PSF-A488 DAPI IMPa4-A546_ad_TileScan_001 (Stage 30 of 49)	00-Agy8JwbM7zW9Cm2HTyJFp
209		Cell	1	0.000	1.000	87	18	siRNA-IMPa4-25 PSF-A488 IMPa4-A546 DAPI 8C2-siRNA-IMP-a2-a4 V2.00	0	29+. siRNA-IMPa4-25 PSF-A488 DAPI IMPa4-A546_ad_TileScan_001 (Stage 30 of 49)	00-Agy8JwbM7zW9Cm2HTyJFp
158		Cell	1	0.000	1.000	88	0	siRNA-IMPa4-25 PSF-A488 IMPa4-A546 DAPI 8C2-siRNA-IMP-a2-a4 V2.00	0	29+. siRNA-IMPa4-25 PSF-A488 DAPI IMPa4-A546_ae_TileScan_001 (Stage 31 of 49)	00-bD6MqugVoTLMoXDn8vqntG
152		Cell	1	0.000	1.000	89	1	siRNA-IMPa4-25 PSF-A488 IMPa4-A546 DAPI 8C2-siRNA-IMP-a2-a4 V2.00	0	29+. siRNA-IMPa4-25 PSF-A488 DAPI IMPa4-A546_ae_TileScan_001 (Stage 31 of 49)	00-bD6MqugVoTLMoXDn8vqntG
176		Cell	1	0.000	1.000	90	2	siRNA-IMPa4-25 PSF-A488 IMPa4-A546 DAPI 8C2-siRNA-IMP-a2-a4 V2.00	0	29+. siRNA-IMPa4-25 PSF-A488 DAPI IMPa4-A546_ae_TileScan_001 (Stage 31 of 49)	00-bD6MqugVoTLMoXDn8vqntG
155		Cell	1	0.000	1.000	91	3	siRNA-IMPa4-25 PSF-A488 IMPa4-A546 DAPI 8C2-siRNA-IMP-a2-a4 V2.00	0	29+. siRNA-IMPa4-25 PSF-A488 DAPI IMPa4-A546_ae_TileScan_001 (Stage 31 of 49)	00-bD6MqugVoTLMoXDn8vqntG
179		Cell	1	0.000	1.000	92	4	siRNA-IMPa4-25 PSF-A488 IMPa4-A546 DAPI 8C2-siRNA-IMP-a2-a4 V2.00	0	29+. siRNA-IMPa4-25 PSF-A488 DAPI IMPa4-A546_ae_TileScan_001 (Stage 31 of 49)	00-bD6MqugVoTLMoXDn8vqntG
150		Cell	1	0.000	1.000	93	5	siRNA-IMPa4-25 PSF-A488 IMPa4-A546 DAPI 8C2-siRNA-IMP-a2-a4 V2.00	0	29+. siRNA-IMPa4-25 PSF-A488 DAPI IMPa4-A546_ae_TileScan_001 (Stage 31 of 49)	00-bD6MqugVoTLMoXDn8vqntG
140		Cell	1	0.000	1.000	94	6	siRNA-IMPa4-25 PSF-A488 IMPa4-A546 DAPI 8C2-siRNA-IMP-a2-a4 V2.00	0	29+. siRNA-IMPa4-25 PSF-A488 DAPI IMPa4-A546_ae_TileScan_001 (Stage 31 of 49)	00-bD6MqugVoTLMoXDn8vqntG
24		Cell	1	0.000	1.000	95	7	siRNA-IMPa4-25 PSF-A488 IMPa4-A546 DAPI 8C2-siRNA-IMP-a2-a4 V2.00	0	29+. siRNA-IMPa4-25 PSF-A488 DAPI IMPa4-A546_ae_TileScan_001 (Stage 31 of 49)	00-bD6MqugVoTLMoXDn8vqntG
142		Cell	1	0.000	1.000	96	8	siRNA-IMPa4-25 PSF-A488 IMPa4-A546 DAPI 8C2-siRNA-IMP-a2-a4 V2.00	0	29+. siRNA-IMPa4-25 PSF-A488 DAPI IMPa4-A546_ae_TileScan_001 (Stage 31 of 49)	00-bD6MqugVoTLMoXDn8vqntG
162		Cell	1	0.000	1.000	97	9	siRNA-IMPa4-25 PSF-A488 IMPa4-A546 DAPI 8C2-siRNA-IMP-a2-a4 V2.00	0	29+. siRNA-IMPa4-25 PSF-A488 DAPI IMPa4-A546_ae_TileScan_001 (Stage 31 of 49)	00-bD6MqugVoTLMoXDn8vqntG
132		Cell	1	0.000	1.000	98	10	siRNA-IMPa4-25 PSF-A488 IMPa4-A546 DAPI 8C2-siRNA-IMP-a2-a4 V2.00	0	29+. siRNA-IMPa4-25 PSF-A488 DAPI IMPa4-A546_ae_TileScan_001 (Stage 31 of 49)	00-bD6MqugVoTLMoXDn8vqntG
151		Cell	1	0.000	1.000	99	11	siRNA-IMPa4-25 PSF-A488 IMPa4-A546 DAPI 8C2-siRNA-IMP-a2-a4 V2.00	0	29+. siRNA-IMPa4-25 PSF-A488 DAPI IMPa4-A546_ae_TileScan_001 (Stage 31 of 49)	00-bD6MqugVoTLMoXDn8vqntG
50		Cell	1	0.000	1.000	100	12	siRNA-IMPa4-25 PSF-A488 IMPa4-A546 DAPI 8C2-siRNA-IMP-a2-a4 V2.00	0	29+. siRNA-IMPa4-25 PSF-A488 DAPI IMPa4-A546_ae_TileScan_001 (Stage 31 of 49)	00-bD6MqugVoTLMoXDn8vqntG
143		Cell	1	0.000	1.000	101	13	siRNA-IMPa4-25 PSF-A488 IMPa4-A546 DAPI 8C2-siRNA-IMP-a2-a4 V2.00	0	29+. siRNA-IMPa4-25 PSF-A488 DAPI IMPa4-A546_ae_TileScan_001 (Stage 31 of 49)	00-bD6MqugVoTLMoXDn8vqntG
81		Cell	1	0.000	1.000	102	0	siRNA-IMPa4-25 PSF-A488 IMPa4-A546 DAPI 8C2-siRNA-IMP-a2-a4 V2.00	0	29+. siRNA-IMPa4-25 PSF-A488 DAPI IMPa4-A546_af_TileScan_001 (Stage 32 of 49)	00-VgYY7aJp9SYFrUxri9MsqL
169		Cell	1	0.000	1.000	103	1	siRNA-IMPa4-25 PSF-A488 IMPa4-A546 DAPI 8C2-siRNA-IMP-a2-a4 V2.00	0	29+. siRNA-IMPa4-25 PSF-A488 DAPI IMPa4-A546_af_TileScan_001 (Stage 32 of 49)	00-VgYY7aJp9SYFrUxri9MsqL
124		Cell	1	0.000	1.000	104	2	siRNA-IMPa4-25 PSF-A488 IMPa4-A546 DAPI 8C2-siRNA-IMP-a2-a4 V2.00	0	29+. siRNA-IMPa4-25 PSF-A488 DAPI IMPa4-A546_af_TileScan_001 (Stage 32 of 49)	00-VgYY7aJp9SYFrUxri9MsqL
155		Cell	1	0.000	1.000	105	3	siRNA-IMPa4-25 PSF-A488 IMPa4-A546 DAPI 8C2-siRNA-IMP-a2-a4 V2.00	0	29+. siRNA-IMPa4-25 PSF-A488 DAPI IMPa4-A546_af_TileScan_001 (Stage 32 of 49)	00-VgYY7aJp9SYFrUxri9MsqL
178		Cell	1	0.000	1.000	106	4	siRNA-IMPa4-25 PSF-A488 IMPa4-A546 DAPI 8C2-siRNA-IMP-a2-a4 V2.00	0	29+. siRNA-IMPa4-25 PSF-A488 DAPI IMPa4-A546_af_TileScan_001 (Stage 32 of 49)	00-VgYY7aJp9SYFrUxri9MsqL
145		Cell	1	0.000	1.000	107	5	siRNA-IMPa4-25 PSF-A488 IMPa4-A546 DAPI 8C2-siRNA-IMP-a2-a4 V2.00	0	29+. siRNA-IMPa4-25 PSF-A488 DAPI IMPa4-A546_af_TileScan_001 (Stage 32 of 49)	00-VgYY7aJp9SYFrUxri9MsqL
205		Cell	1	0.000	1.000	108	6	siRNA-IMPa4-25 PSF-A488 IMPa4-A546 DAPI 8C2-siRNA-IMP-a2-a4 V2.00	0	29+. siRNA-IMPa4-25 PSF-A488 DAPI IMPa4-A546_af_TileScan_001 (Stage 32 of 49)	00-VgYY7aJp9SYFrUxri9MsqL
136		Cell	1	0.000	1.000	109	7	siRNA-IMPa4-25 PSF-A488 IMPa4-A546 DAPI 8C2-siRNA-IMP-a2-a4 V2.00	0	29+. siRNA-IMPa4-25 PSF-A488 DAPI IMPa4-A546_af_TileScan_001 (Stage 32 of 49)	00-VgYY7aJp9SYFrUxri9MsqL
164		Cell	1	0.000	1.000	110	8	siRNA-IMPa4-25 PSF-A488 IMPa4-A546 DAPI 8C2-siRNA-IMP-a2-a4 V2.00	0	29+. siRNA-IMPa4-25 PSF-A488 DAPI IMPa4-A546_af_TileScan_001 (Stage 32 of 49)	00-VgYY7aJp9SYFrUxri9MsqL
186		Cell	1	0.000	1.000	111	9	siRNA-IMPa4-25 PSF-A488 IMPa4-A546 DAPI 8C2-siRNA-IMP-a2-a4 V2.00	0	29+. siRNA-IMPa4-25 PSF-A488 DAPI IMPa4-A546_af_TileScan_001 (Stage 32 of 49)	00-VgYY7aJp9SYFrUxri9MsqL
132		Cell	1	0.000	1.000	112	10	siRNA-IMPa4-25 PSF-A488 IMPa4-A546 DAPI 8C2-siRNA-IMP-a2-a4 V2.00	0	29+. siRNA-IMPa4-25 PSF-A488 DAPI IMPa4-A546_af_TileScan_001 (Stage 32 of 49)	00-VgYY7aJp9SYFrUxri9MsqL
136		Cell	1	0.000	1.000	113	11	siRNA-IMPa4-25 PSF-A488 IMPa4-A546 DAPI 8C2-siRNA-IMP-a2-a4 V2.00	0	29+. siRNA-IMPa4-25 PSF-A488 DAPI IMPa4-A546_af_TileScan_001 (Stage 32 of 49)	00-VgYY7aJp9SYFrUxri9MsqL
169		Cell	1	0.000	1.000	114	12	siRNA-IMPa4-25 PSF-A488 IMPa4-A546 DAPI 8C2-siRNA-IMP-a2-a4 V2.00	0	29+. siRNA-IMPa4-25 PSF-A488 DAPI IMPa4-A546_af_TileScan_001 (Stage 32 of 49)	00-VgYY7aJp9SYFrUxri9MsqL
124		Cell	1	0.000	1.000	115	13	siRNA-IMPa4-25 PSF-A488 IMPa4-A546 DAPI 8C2-siRNA-IMP-a2-a4 V2.00	0	29+. siRNA-IMPa4-25 PSF-A488 DAPI IMPa4-A546_af_TileScan_001 (Stage 32 of 49)	00-VgYY7aJp9SYFrUxri9MsqL
145		Cell	1	0.000	1.000	116	14	siRNA-IMPa4-25 PSF-A488 IMPa4-A546 DAPI 8C2-siRNA-IMP-a2-a4 V2.00	0	29+. siRNA-IMPa4-25 PSF-A488 DAPI IMPa4-A546_af_TileScan_001 (Stage 32 of 49)	00-VgYY7aJp9SYFrUxri9MsqL
156		Cell	1	0.000	1.000	117	15	siRNA-IMPa4-25 PSF-A488 IMPa4-A546 DAPI 8C2-siRNA-IMP-a2-a4 V2.00	0	29+. siRNA-IMPa4-25 PSF-A488 DAPI IMPa4-A546_af_TileScan_001 (Stage 32 of 49)	00-VgYY7aJp9SYFrUxri9MsqL
222		Cell	1	0.000	1.000	118	16	siRNA-IMPa4-25 PSF-A488 IMPa4-A546 DAPI 8C2-siRNA-IMP-a2-a4 V2.00	0	29+. siRNA-IMPa4-25 PSF-A488 DAPI IMPa4-A546_af_TileScan_001 (Stage 32 of 49)	00-VgYY7aJp9SYFrUxri9MsqL
150		Cell	1	0.000	1.000	119	17	siRNA-IMPa4-25 PSF-A488 IMPa4-A546 DAPI 8C2-siRNA-IMP-a2-a4 V2.00	0	29+. siRNA-IMPa4-25 PSF-A488 DAPI IMPa4-A546_af_TileScan_001 (Stage 32 of 49)	00-VgYY7aJp9SYFrUxri9MsqL
171		Cell	1	0.000	1.000	120	18	siRNA-IMPa4-25 PSF-A488 IMPa4-A546 DAPI 8C2-siRNA-IMP-a2-a4 V2.00	0	29+. siRNA-IMPa4-25 PSF-A488 DAPI IMPa4-A546_af_TileScan_001 (Stage 32 of 49)	00-VgYY7aJp9SYFrUxri9MsqL
209		Cell	1	0.000	1.000	121	19	siRNA-IMPa4-25 PSF-A488 IMPa4-A546 DAPI 8C2-siRNA-IMP-a2-a4 V2.00	0	29+. siRNA-IMPa4-25 PSF-A488 DAPI IMPa4-A546_af_TileScan_001 (Stage 32 of 49)	00-VgYY7aJp9SYFrUxri9MsqL
213		Cell	1	0.000	1.000	122	20	siRNA-IMPa4-25 PSF-A488 IMPa4-A546 DAPI 8C2-siRNA-IMP-a2-a4 V2.00	0	29+. siRNA-IMPa4-25 PSF-A488 DAPI IMPa4-A546_af_TileScan_001 (Stage 32 of 49)	00-VgYY7aJp9SYFrUxri9MsqL
192		Cell	1	0.000	1.000	123	0	siRNA-IMPa4-25 PSF-A488 IMPa4-A546 DAPI 8C2-siRNA-IMP-a2-a4 V2.00	0	29+. siRNA-IMPa4-25 PSF-A488 DAPI IMPa4-A546_ag_TileScan_001 (Stage 33 of 49)	00-oryFiQcYV9TSCVeciam8Jd
26		Cell	1	0.000	1.000	124	1	siRNA-IMPa4-25 PSF-A488 IMPa4-A546 DAPI 8C2-siRNA-IMP-a2-a4 V2.00	0	29+. siRNA-IMPa4-25 PSF-A488 DAPI IMPa4-A546_ag_TileScan_001 (Stage 33 of 49)	00-oryFiQcYV9TSCVeciam8Jd
205		Cell	1	0.000	1.000	125	2	siRNA-IMPa4-25 PSF-A488 IMPa4-A546 DAPI 8C2-siRNA-IMP-a2-a4 V2.00	0	29+. siRNA-IMPa4-25 PSF-A488 DAPI IMPa4-A546_ag_TileScan_001 (Stage 33 of 49)	00-oryFiQcYV9TSCVeciam8Jd
233		Cell	1	0.000	1.000	126	3	siRNA-IMPa4-25 PSF-A488 IMPa4-A546 DAPI 8C2-siRNA-IMP-a2-a4 V2.00	0	29+. siRNA-IMPa4-25 PSF-A488 DAPI IMPa4-A546_ag_TileScan_001 (Stage 33 of 49)	00-oryFiQcYV9TSCVeciam8Jd
56		Cell	1	0.000	1.000	127	4	siRNA-IMPa4-25 PSF-A488 IMPa4-A546 DAPI 8C2-siRNA-IMP-a2-a4 V2.00	0	29+. siRNA-IMPa4-25 PSF-A488 DAPI IMPa4-A546_ag_TileScan_001 (Stage 33 of 49)	00-oryFiQcYV9TSCVeciam8Jd
153		Cell	1	0.000	1.000	128	5	siRNA-IMPa4-25 PSF-A488 IMPa4-A546 DAPI 8C2-siRNA-IMP-a2-a4 V2.00	0	29+. siRNA-IMPa4-25 PSF-A488 DAPI IMPa4-A546_ag_TileScan_001 (Stage 33 of 49)	00-oryFiQcYV9TSCVeciam8Jd
183		Cell	1	0.000	1.000	129	6	siRNA-IMPa4-25 PSF-A488 IMPa4-A546 DAPI 8C2-siRNA-IMP-a2-a4 V2.00	0	29+. siRNA-IMPa4-25 PSF-A488 DAPI IMPa4-A546_ag_TileScan_001 (Stage 33 of 49)	00-oryFiQcYV9TSCVeciam8Jd
206		Cell	1	0.000	1.000	130	7	siRNA-IMPa4-25 PSF-A488 IMPa4-A546 DAPI 8C2-siRNA-IMP-a2-a4 V2.00	0	29+. siRNA-IMPa4-25 PSF-A488 DAPI IMPa4-A546_ag_TileScan_001 (Stage 33 of 49)	00-oryFiQcYV9TSCVeciam8Jd
212		Cell	1	0.000	1.000	131	8	siRNA-IMPa4-25 PSF-A488 IMPa4-A546 DAPI 8C2-siRNA-IMP-a2-a4 V2.00	0	29+. siRNA-IMPa4-25 PSF-A488 DAPI IMPa4-A546_ag_TileScan_001 (Stage 33 of 49)	00-oryFiQcYV9TSCVeciam8Jd
200		Cell	1	0.000	1.000	132	9	siRNA-IMPa4-25 PSF-A488 IMPa4-A546 DAPI 8C2-siRNA-IMP-a2-a4 V2.00	0	29+. siRNA-IMPa4-25 PSF-A488 DAPI IMPa4-A546_ag_TileScan_001 (Stage 33 of 49)	00-oryFiQcYV9TSCVeciam8Jd
24		Cell	1	0.000	1.000	133	10	siRNA-IMPa4-25 PSF-A488 IMPa4-A546 DAPI 8C2-siRNA-IMP-a2-a4 V2.00	0	29+. siRNA-IMPa4-25 PSF-A488 DAPI IMPa4-A546_ag_TileScan_001 (Stage 33 of 49)	00-oryFiQcYV9TSCVeciam8Jd
177		Cell	1	0.000	1.000	134	11	siRNA-IMPa4-25 PSF-A488 IMPa4-A546 DAPI 8C2-siRNA-IMP-a2-a4 V2.00	0	29+. siRNA-IMPa4-25 PSF-A488 DAPI IMPa4-A546_ag_TileScan_001 (Stage 33 of 49)	00-oryFiQcYV9TSCVeciam8Jd
195		Cell	1	0.000	1.000	135	12	siRNA-IMPa4-25 PSF-A488 IMPa4-A546 DAPI 8C2-siRNA-IMP-a2-a4 V2.00	0	29+. siRNA-IMPa4-25 PSF-A488 DAPI IMPa4-A546_ag_TileScan_001 (Stage 33 of 49)	00-oryFiQcYV9TSCVeciam8Jd
132		Cell	1	0.000	1.000	136	13	siRNA-IMPa4-25 PSF-A488 IMPa4-A546 DAPI 8C2-siRNA-IMP-a2-a4 V2.00	0	29+. siRNA-IMPa4-25 PSF-A488 DAPI IMPa4-A546_ag_TileScan_001 (Stage 33 of 49)	00-oryFiQcYV9TSCVeciam8Jd
196		Cell	1	0.000	1.000	137	14	siRNA-IMPa4-25 PSF-A488 IMPa4-A546 DAPI 8C2-siRNA-IMP-a2-a4 V2.00	0	29+. siRNA-IMPa4-25 PSF-A488 DAPI IMPa4-A546_ag_TileScan_001 (Stage 33 of 49)	00-oryFiQcYV9TSCVeciam8Jd
216		Cell	1	0.000	1.000	138	15	siRNA-IMPa4-25 PSF-A488 IMPa4-A546 DAPI 8C2-siRNA-IMP-a2-a4 V2.00	0	29+. siRNA-IMPa4-25 PSF-A488 DAPI IMPa4-A546_ag_TileScan_001 (Stage 33 of 49)	00-oryFiQcYV9TSCVeciam8Jd
206		Cell	1	0.000	1.000	139	16	siRNA-IMPa4-25 PSF-A488 IMPa4-A546 DAPI 8C2-siRNA-IMP-a2-a4 V2.00	0	29+. siRNA-IMPa4-25 PSF-A488 DAPI IMPa4-A546_ag_TileScan_001 (Stage 33 of 49)	00-oryFiQcYV9TSCVeciam8Jd
168		Cell	1	0.000	1.000	140	17	siRNA-IMPa4-25 PSF-A488 IMPa4-A546 DAPI 8C2-siRNA-IMP-a2-a4 V2.00	0	29+. siRNA-IMPa4-25 PSF-A488 DAPI IMPa4-A546_ag_TileScan_001 (Stage 33 of 49)	00-oryFiQcYV9TSCVeciam8Jd
148		Cell	1	0.000	1.000	141	18	siRNA-IMPa4-25 PSF-A488 IMPa4-A546 DAPI 8C2-siRNA-IMP-a2-a4 V2.00	0	29+. siRNA-IMPa4-25 PSF-A488 DAPI IMPa4-A546_ag_TileScan_001 (Stage 33 of 49)	00-oryFiQcYV9TSCVeciam8Jd
166		Cell	1	0.000	1.000	142	19	siRNA-IMPa4-25 PSF-A488 IMPa4-A546 DAPI 8C2-siRNA-IMP-a2-a4 V2.00	0	29+. siRNA-IMPa4-25 PSF-A488 DAPI IMPa4-A546_ag_TileScan_001 (Stage 33 of 49)	00-oryFiQcYV9TSCVeciam8Jd
163		Cell	1	0.000	1.000	143	0	siRNA-IMPa4-25 PSF-A488 IMPa4-A546 DAPI 8C2-siRNA-IMP-a2-a4 V2.00	0	29+. siRNA-IMPa4-25 PSF-A488 DAPI IMPa4-A546_ah_TileScan_001 (Stage 34 of 49)	00-CsM8TBxCQYmLryhuB4zqLC
188		Cell	1	0.000	1.000	144	1	siRNA-IMPa4-25 PSF-A488 IMPa4-A546 DAPI 8C2-siRNA-IMP-a2-a4 V2.00	0	29+. siRNA-IMPa4-25 PSF-A488 DAPI IMPa4-A546_ah_TileScan_001 (Stage 34 of 49)	00-CsM8TBxCQYmLryhuB4zqLC
171		Cell	1	0.000	1.000	145	2	siRNA-IMPa4-25 PSF-A488 IMPa4-A546 DAPI 8C2-siRNA-IMP-a2-a4 V2.00	0	29+. siRNA-IMPa4-25 PSF-A488 DAPI IMPa4-A546_ah_TileScan_001 (Stage 34 of 49)	00-CsM8TBxCQYmLryhuB4zqLC
190		Cell	1	0.000	1.000	146	3	siRNA-IMPa4-25 PSF-A488 IMPa4-A546 DAPI 8C2-siRNA-IMP-a2-a4 V2.00	0	29+. siRNA-IMPa4-25 PSF-A488 DAPI IMPa4-A546_ah_TileScan_001 (Stage 34 of 49)	00-CsM8TBxCQYmLryhuB4zqLC
170		Cell	1	0.000	1.000	147	4	siRNA-IMPa4-25 PSF-A488 IMPa4-A546 DAPI 8C2-siRNA-IMP-a2-a4 V2.00	0	29+. siRNA-IMPa4-25 PSF-A488 DAPI IMPa4-A546_ah_TileScan_001 (Stage 34 of 49)	00-CsM8TBxCQYmLryhuB4zqLC
202		Cell	1	0.000	1.000	148	5	siRNA-IMPa4-25 PSF-A488 IMPa4-A546 DAPI 8C2-siRNA-IMP-a2-a4 V2.00	0	29+. siRNA-IMPa4-25 PSF-A488 DAPI IMPa4-A546_ah_TileScan_001 (Stage 34 of 49)	00-CsM8TBxCQYmLryhuB4zqLC
132		Cell	1	0.000	1.000	149	6	siRNA-IMPa4-25 PSF-A488 IMPa4-A546 DAPI 8C2-siRNA-IMP-a2-a4 V2.00	0	29+. siRNA-IMPa4-25 PSF-A488 DAPI IMPa4-A546_ah_TileScan_001 (Stage 34 of 49)	00-CsM8TBxCQYmLryhuB4zqLC
85		Cell	1	0.000	1.000	150	7	siRNA-IMPa4-25 PSF-A488 IMPa4-A546 DAPI 8C2-siRNA-IMP-a2-a4 V2.00	0	29+. siRNA-IMPa4-25 PSF-A488 DAPI IMPa4-A546_ah_TileScan_001 (Stage 34 of 49)	00-CsM8TBxCQYmLryhuB4zqLC
193		Cell	1	0.000	1.000	151	8	siRNA-IMPa4-25 PSF-A488 IMPa4-A546 DAPI 8C2-siRNA-IMP-a2-a4 V2.00	0	29+. siRNA-IMPa4-25 PSF-A488 DAPI IMPa4-A546_ah_TileScan_001 (Stage 34 of 49)	00-CsM8TBxCQYmLryhuB4zqLC
158		Cell	1	0.000	1.000	152	9	siRNA-IMPa4-25 PSF-A488 IMPa4-A546 DAPI 8C2-siRNA-IMP-a2-a4 V2.00	0	29+. siRNA-IMPa4-25 PSF-A488 DAPI IMPa4-A546_ah_TileScan_001 (Stage 34 of 49)	00-CsM8TBxCQYmLryhuB4zqLC
150		Cell	1	0.000	1.000	153	10	siRNA-IMPa4-25 PSF-A488 IMPa4-A546 DAPI 8C2-siRNA-IMP-a2-a4 V2.00	0	29+. siRNA-IMPa4-25 PSF-A488 DAPI IMPa4-A546_ah_TileScan_001 (Stage 34 of 49)	00-CsM8TBxCQYmLryhuB4zqLC
158		Cell	1	0.000	1.000	154	11	siRNA-IMPa4-25 PSF-A488 IMPa4-A546 DAPI 8C2-siRNA-IMP-a2-a4 V2.00	0	29+. siRNA-IMPa4-25 PSF-A488 DAPI IMPa4-A546_ah_TileScan_001 (Stage 34 of 49)	00-CsM8TBxCQYmLryhuB4zqLC
161		Cell	1	0.000	1.000	155	12	siRNA-IMPa4-25 PSF-A488 IMPa4-A546 DAPI 8C2-siRNA-IMP-a2-a4 V2.00	0	29+. siRNA-IMPa4-25 PSF-A488 DAPI IMPa4-A546_ah_TileScan_001 (Stage 34 of 49)	00-CsM8TBxCQYmLryhuB4zqLC
36		Cell	1	0.000	1.000	156	13	siRNA-IMPa4-25 PSF-A488 IMPa4-A546 DAPI 8C2-siRNA-IMP-a2-a4 V2.00	0	29+. siRNA-IMPa4-25 PSF-A488 DAPI IMPa4-A546_ah_TileScan_001 (Stage 34 of 49)	00-CsM8TBxCQYmLryhuB4zqLC
121		Cell	1	0.000	1.000	157	14	siRNA-IMPa4-25 PSF-A488 IMPa4-A546 DAPI 8C2-siRNA-IMP-a2-a4 V2.00	0	29+. siRNA-IMPa4-25 PSF-A488 DAPI IMPa4-A546_ah_TileScan_001 (Stage 34 of 49)	00-CsM8TBxCQYmLryhuB4zqLC
202		Cell	1	0.000	1.000	158	15	siRNA-IMPa4-25 PSF-A488 IMPa4-A546 DAPI 8C2-siRNA-IMP-a2-a4 V2.00	0	29+. siRNA-IMPa4-25 PSF-A488 DAPI IMPa4-A546_ah_TileScan_001 (Stage 34 of 49)	00-CsM8TBxCQYmLryhuB4zqLC
186		Cell	1	0.000	1.000	159	16	siRNA-IMPa4-25 PSF-A488 IMPa4-A546 DAPI 8C2-siRNA-IMP-a2-a4 V2.00	0	29+. siRNA-IMPa4-25 PSF-A488 DAPI IMPa4-A546_ah_TileScan_001 (Stage 34 of 49)	00-CsM8TBxCQYmLryhuB4zqLC
176		Cell	1	0.000	1.000	160	17	siRNA-IMPa4-25 PSF-A488 IMPa4-A546 DAPI 8C2-siRNA-IMP-a2-a4 V2.00	0	29+. siRNA-IMPa4-25 PSF-A488 DAPI IMPa4-A546_ah_TileScan_001 (Stage 34 of 49)	00-CsM8TBxCQYmLryhuB4zqLC
136		Cell	1	0.000	1.000	161	0	siRNA-IMPa4-25 PSF-A488 IMPa4-A546 DAPI 8C2-siRNA-IMP-a2-a4 V2.00	0	29+. siRNA-IMPa4-25 PSF-A488 DAPI IMPa4-A546_ai_TileScan_001 (Stage 35 of 49)	00-MdgbEiJbRC8KYQkppH58Gk
160		Cell	1	0.000	1.000	162	1	siRNA-IMPa4-25 PSF-A488 IMPa4-A546 DAPI 8C2-siRNA-IMP-a2-a4 V2.00	0	29+. siRNA-IMPa4-25 PSF-A488 DAPI IMPa4-A546_ai_TileScan_001 (Stage 35 of 49)	00-MdgbEiJbRC8KYQkppH58Gk
185		Cell	1	0.000	1.000	163	2	siRNA-IMPa4-25 PSF-A488 IMPa4-A546 DAPI 8C2-siRNA-IMP-a2-a4 V2.00	0	29+. siRNA-IMPa4-25 PSF-A488 DAPI IMPa4-A546_ai_TileScan_001 (Stage 35 of 49)	00-MdgbEiJbRC8KYQkppH58Gk
191		Cell	1	0.000	1.000	164	3	siRNA-IMPa4-25 PSF-A488 IMPa4-A546 DAPI 8C2-siRNA-IMP-a2-a4 V2.00	0	29+. siRNA-IMPa4-25 PSF-A488 DAPI IMPa4-A546_ai_TileScan_001 (Stage 35 of 49)	00-MdgbEiJbRC8KYQkppH58Gk
149		Cell	1	0.000	1.000	165	4	siRNA-IMPa4-25 PSF-A488 IMPa4-A546 DAPI 8C2-siRNA-IMP-a2-a4 V2.00	0	29+. siRNA-IMPa4-25 PSF-A488 DAPI IMPa4-A546_ai_TileScan_001 (Stage 35 of 49)	00-MdgbEiJbRC8KYQkppH58Gk
178		Cell	1	0.000	1.000	166	5	siRNA-IMPa4-25 PSF-A488 IMPa4-A546 DAPI 8C2-siRNA-IMP-a2-a4 V2.00	0	29+. siRNA-IMPa4-25 PSF-A488 DAPI IMPa4-A546_ai_TileScan_001 (Stage 35 of 49)	00-MdgbEiJbRC8KYQkppH58Gk
150		Cell	1	0.000	1.000	167	6	siRNA-IMPa4-25 PSF-A488 IMPa4-A546 DAPI 8C2-siRNA-IMP-a2-a4 V2.00	0	29+. siRNA-IMPa4-25 PSF-A488 DAPI IMPa4-A546_ai_TileScan_001 (Stage 35 of 49)	00-MdgbEiJbRC8KYQkppH58Gk
176		Cell	1	0.000	1.000	168	7	siRNA-IMPa4-25 PSF-A488 IMPa4-A546 DAPI 8C2-siRNA-IMP-a2-a4 V2.00	0	29+. siRNA-IMPa4-25 PSF-A488 DAPI IMPa4-A546_ai_TileScan_001 (Stage 35 of 49)	00-MdgbEiJbRC8KYQkppH58Gk
163		Cell	1	0.000	1.000	169	8	siRNA-IMPa4-25 PSF-A488 IMPa4-A546 DAPI 8C2-siRNA-IMP-a2-a4 V2.00	0	29+. siRNA-IMPa4-25 PSF-A488 DAPI IMPa4-A546_ai_TileScan_001 (Stage 35 of 49)	00-MdgbEiJbRC8KYQkppH58Gk
197		Cell	1	0.000	1.000	170	9	siRNA-IMPa4-25 PSF-A488 IMPa4-A546 DAPI 8C2-siRNA-IMP-a2-a4 V2.00	0	29+. siRNA-IMPa4-25 PSF-A488 DAPI IMPa4-A546_ai_TileScan_001 (Stage 35 of 49)	00-MdgbEiJbRC8KYQkppH58Gk
179		Cell	1	0.000	1.000	171	10	siRNA-IMPa4-25 PSF-A488 IMPa4-A546 DAPI 8C2-siRNA-IMP-a2-a4 V2.00	0	29+. siRNA-IMPa4-25 PSF-A488 DAPI IMPa4-A546_ai_TileScan_001 (Stage 35 of 49)	00-MdgbEiJbRC8KYQkppH58Gk
19		Cell	1	0.000	1.000	172	11	siRNA-IMPa4-25 PSF-A488 IMPa4-A546 DAPI 8C2-siRNA-IMP-a2-a4 V2.00	0	29+. siRNA-IMPa4-25 PSF-A488 DAPI IMPa4-A546_ai_TileScan_001 (Stage 35 of 49)	00-MdgbEiJbRC8KYQkppH58Gk
185		Cell	1	0.000	1.000	173	12	siRNA-IMPa4-25 PSF-A488 IMPa4-A546 DAPI 8C2-siRNA-IMP-a2-a4 V2.00	0	29+. siRNA-IMPa4-25 PSF-A488 DAPI IMPa4-A546_ai_TileScan_001 (Stage 35 of 49)	00-MdgbEiJbRC8KYQkppH58Gk
168		Cell	1	0.000	1.000	174	13	siRNA-IMPa4-25 PSF-A488 IMPa4-A546 DAPI 8C2-siRNA-IMP-a2-a4 V2.00	0	29+. siRNA-IMPa4-25 PSF-A488 DAPI IMPa4-A546_ai_TileScan_001 (Stage 35 of 49)	00-MdgbEiJbRC8KYQkppH58Gk
186		Cell	1	0.000	1.000	175	14	siRNA-IMPa4-25 PSF-A488 IMPa4-A546 DAPI 8C2-siRNA-IMP-a2-a4 V2.00	0	29+. siRNA-IMPa4-25 PSF-A488 DAPI IMPa4-A546_ai_TileScan_001 (Stage 35 of 49)	00-MdgbEiJbRC8KYQkppH58Gk
23		Cell	1	0.000	1.000	176	0	siRNA-IMPa4-25 PSF-A488 IMPa4-A546 DAPI 8C2-siRNA-IMP-a2-a4 V2.00	0	29+. siRNA-IMPa4-25 PSF-A488 DAPI IMPa4-A546_aj_TileScan_001 (Stage 36 of 49)	00-hUpkwdjRVy5p3qDacaAAWj
22		Cell	1	0.000	1.000	177	1	siRNA-IMPa4-25 PSF-A488 IMPa4-A546 DAPI 8C2-siRNA-IMP-a2-a4 V2.00	0	29+. siRNA-IMPa4-25 PSF-A488 DAPI IMPa4-A546_aj_TileScan_001 (Stage 36 of 49)	00-hUpkwdjRVy5p3qDacaAAWj
159		Cell	1	0.000	1.000	178	2	siRNA-IMPa4-25 PSF-A488 IMPa4-A546 DAPI 8C2-siRNA-IMP-a2-a4 V2.00	0	29+. siRNA-IMPa4-25 PSF-A488 DAPI IMPa4-A546_aj_TileScan_001 (Stage 36 of 49)	00-hUpkwdjRVy5p3qDacaAAWj
176		Cell	1	0.000	1.000	179	3	siRNA-IMPa4-25 PSF-A488 IMPa4-A546 DAPI 8C2-siRNA-IMP-a2-a4 V2.00	0	29+. siRNA-IMPa4-25 PSF-A488 DAPI IMPa4-A546_aj_TileScan_001 (Stage 36 of 49)	00-hUpkwdjRVy5p3qDacaAAWj
227		Cell	1	0.000	1.000	180	4	siRNA-IMPa4-25 PSF-A488 IMPa4-A546 DAPI 8C2-siRNA-IMP-a2-a4 V2.00	0	29+. siRNA-IMPa4-25 PSF-A488 DAPI IMPa4-A546_aj_TileScan_001 (Stage 36 of 49)	00-hUpkwdjRVy5p3qDacaAAWj
171		Cell	1	0.000	1.000	181	5	siRNA-IMPa4-25 PSF-A488 IMPa4-A546 DAPI 8C2-siRNA-IMP-a2-a4 V2.00	0	29+. siRNA-IMPa4-25 PSF-A488 DAPI IMPa4-A546_aj_TileScan_001 (Stage 36 of 49)	00-hUpkwdjRVy5p3qDacaAAWj
226		Cell	1	0.000	1.000	182	6	siRNA-IMPa4-25 PSF-A488 IMPa4-A546 DAPI 8C2-siRNA-IMP-a2-a4 V2.00	0	29+. siRNA-IMPa4-25 PSF-A488 DAPI IMPa4-A546_aj_TileScan_001 (Stage 36 of 49)	00-hUpkwdjRVy5p3qDacaAAWj
124		Cell	1	0.000	1.000	183	7	siRNA-IMPa4-25 PSF-A488 IMPa4-A546 DAPI 8C2-siRNA-IMP-a2-a4 V2.00	0	29+. siRNA-IMPa4-25 PSF-A488 DAPI IMPa4-A546_aj_TileScan_001 (Stage 36 of 49)	00-hUpkwdjRVy5p3qDacaAAWj
36		Cell	1	0.000	1.000	184	8	siRNA-IMPa4-25 PSF-A488 IMPa4-A546 DAPI 8C2-siRNA-IMP-a2-a4 V2.00	0	29+. siRNA-IMPa4-25 PSF-A488 DAPI IMPa4-A546_aj_TileScan_001 (Stage 36 of 49)	00-hUpkwdjRVy5p3qDacaAAWj
117		Cell	1	0.000	1.000	185	9	siRNA-IMPa4-25 PSF-A488 IMPa4-A546 DAPI 8C2-siRNA-IMP-a2-a4 V2.00	0	29+. siRNA-IMPa4-25 PSF-A488 DAPI IMPa4-A546_aj_TileScan_001 (Stage 36 of 49)	00-hUpkwdjRVy5p3qDacaAAWj
18		Cell	1	0.000	1.000	186	10	siRNA-IMPa4-25 PSF-A488 IMPa4-A546 DAPI 8C2-siRNA-IMP-a2-a4 V2.00	0	29+. siRNA-IMPa4-25 PSF-A488 DAPI IMPa4-A546_aj_TileScan_001 (Stage 36 of 49)	00-hUpkwdjRVy5p3qDacaAAWj
198		Cell	1	0.000	1.000	187	11	siRNA-IMPa4-25 PSF-A488 IMPa4-A546 DAPI 8C2-siRNA-IMP-a2-a4 V2.00	0	29+. siRNA-IMPa4-25 PSF-A488 DAPI IMPa4-A546_aj_TileScan_001 (Stage 36 of 49)	00-hUpkwdjRVy5p3qDacaAAWj
146		Cell	1	0.000	1.000	188	12	siRNA-IMPa4-25 PSF-A488 IMPa4-A546 DAPI 8C2-siRNA-IMP-a2-a4 V2.00	0	29+. siRNA-IMPa4-25 PSF-A488 DAPI IMPa4-A546_aj_TileScan_001 (Stage 36 of 49)	00-hUpkwdjRVy5p3qDacaAAWj
141		Cell	1	0.000	1.000	189	13	siRNA-IMPa4-25 PSF-A488 IMPa4-A546 DAPI 8C2-siRNA-IMP-a2-a4 V2.00	0	29+. siRNA-IMPa4-25 PSF-A488 DAPI IMPa4-A546_aj_TileScan_001 (Stage 36 of 49)	00-hUpkwdjRVy5p3qDacaAAWj
21		Cell	1	0.000	1.000	190	14	siRNA-IMPa4-25 PSF-A488 IMPa4-A546 DAPI 8C2-siRNA-IMP-a2-a4 V2.00	0	29+. siRNA-IMPa4-25 PSF-A488 DAPI IMPa4-A546_aj_TileScan_001 (Stage 36 of 49)	00-hUpkwdjRVy5p3qDacaAAWj
230		Cell	1	0.000	1.000	191	15	siRNA-IMPa4-25 PSF-A488 IMPa4-A546 DAPI 8C2-siRNA-IMP-a2-a4 V2.00	0	29+. siRNA-IMPa4-25 PSF-A488 DAPI IMPa4-A546_aj_TileScan_001 (Stage 36 of 49)	00-hUpkwdjRVy5p3qDacaAAWj
244		Cell	1	0.000	1.000	192	16	siRNA-IMPa4-25 PSF-A488 IMPa4-A546 DAPI 8C2-siRNA-IMP-a2-a4 V2.00	0	29+. siRNA-IMPa4-25 PSF-A488 DAPI IMPa4-A546_aj_TileScan_001 (Stage 36 of 49)	00-hUpkwdjRVy5p3qDacaAAWj
130		Cell	1	0.000	1.000	193	17	siRNA-IMPa4-25 PSF-A488 IMPa4-A546 DAPI 8C2-siRNA-IMP-a2-a4 V2.00	0	29+. siRNA-IMPa4-25 PSF-A488 DAPI IMPa4-A546_aj_TileScan_001 (Stage 36 of 49)	00-hUpkwdjRVy5p3qDacaAAWj
208		Cell	1	0.000	1.000	194	18	siRNA-IMPa4-25 PSF-A488 IMPa4-A546 DAPI 8C2-siRNA-IMP-a2-a4 V2.00	0	29+. siRNA-IMPa4-25 PSF-A488 DAPI IMPa4-A546_aj_TileScan_001 (Stage 36 of 49)	00-hUpkwdjRVy5p3qDacaAAWj
152		Cell	1	0.000	1.000	195	19	siRNA-IMPa4-25 PSF-A488 IMPa4-A546 DAPI 8C2-siRNA-IMP-a2-a4 V2.00	0	29+. siRNA-IMPa4-25 PSF-A488 DAPI IMPa4-A546_aj_TileScan_001 (Stage 36 of 49)	00-hUpkwdjRVy5p3qDacaAAWj
161		Cell	1	0.000	1.000	196	20	siRNA-IMPa4-25 PSF-A488 IMPa4-A546 DAPI 8C2-siRNA-IMP-a2-a4 V2.00	0	29+. siRNA-IMPa4-25 PSF-A488 DAPI IMPa4-A546_aj_TileScan_001 (Stage 36 of 49)	00-hUpkwdjRVy5p3qDacaAAWj
192		Cell	1	0.000	1.000	197	21	siRNA-IMPa4-25 PSF-A488 IMPa4-A546 DAPI 8C2-siRNA-IMP-a2-a4 V2.00	0	29+. siRNA-IMPa4-25 PSF-A488 DAPI IMPa4-A546_aj_TileScan_001 (Stage 36 of 49)	00-hUpkwdjRVy5p3qDacaAAWj
199		Cell	1	0.000	1.000	198	0	siRNA-IMPa4-25 PSF-A488 IMPa4-A546 DAPI 8C2-siRNA-IMP-a2-a4 V2.00	0	29+. siRNA-IMPa4-25 PSF-A488 DAPI IMPa4-A546_ak_TileScan_001 (Stage 37 of 49)	00-kmJoNnuTiHVUXYZfWPRw53
149		Cell	1	0.000	1.000	199	1	siRNA-IMPa4-25 PSF-A488 IMPa4-A546 DAPI 8C2-siRNA-IMP-a2-a4 V2.00	0	29+. siRNA-IMPa4-25 PSF-A488 DAPI IMPa4-A546_ak_TileScan_001 (Stage 37 of 49)	00-kmJoNnuTiHVUXYZfWPRw53
141		Cell	1	0.000	1.000	200	2	siRNA-IMPa4-25 PSF-A488 IMPa4-A546 DAPI 8C2-siRNA-IMP-a2-a4 V2.00	0	29+. siRNA-IMPa4-25 PSF-A488 DAPI IMPa4-A546_ak_TileScan_001 (Stage 37 of 49)	00-kmJoNnuTiHVUXYZfWPRw53
156		Cell	1	0.000	1.000	201	3	siRNA-IMPa4-25 PSF-A488 IMPa4-A546 DAPI 8C2-siRNA-IMP-a2-a4 V2.00	0	29+. siRNA-IMPa4-25 PSF-A488 DAPI IMPa4-A546_ak_TileScan_001 (Stage 37 of 49)	00-kmJoNnuTiHVUXYZfWPRw53
182		Cell	1	0.000	1.000	202	4	siRNA-IMPa4-25 PSF-A488 IMPa4-A546 DAPI 8C2-siRNA-IMP-a2-a4 V2.00	0	29+. siRNA-IMPa4-25 PSF-A488 DAPI IMPa4-A546_ak_TileScan_001 (Stage 37 of 49)	00-kmJoNnuTiHVUXYZfWPRw53
177		Cell	1	0.000	1.000	203	5	siRNA-IMPa4-25 PSF-A488 IMPa4-A546 DAPI 8C2-siRNA-IMP-a2-a4 V2.00	0	29+. siRNA-IMPa4-25 PSF-A488 DAPI IMPa4-A546_ak_TileScan_001 (Stage 37 of 49)	00-kmJoNnuTiHVUXYZfWPRw53
152		Cell	1	0.000	1.000	204	6	siRNA-IMPa4-25 PSF-A488 IMPa4-A546 DAPI 8C2-siRNA-IMP-a2-a4 V2.00	0	29+. siRNA-IMPa4-25 PSF-A488 DAPI IMPa4-A546_ak_TileScan_001 (Stage 37 of 49)	00-kmJoNnuTiHVUXYZfWPRw53
176		Cell	1	0.000	1.000	205	7	siRNA-IMPa4-25 PSF-A488 IMPa4-A546 DAPI 8C2-siRNA-IMP-a2-a4 V2.00	0	29+. siRNA-IMPa4-25 PSF-A488 DAPI IMPa4-A546_ak_TileScan_001 (Stage 37 of 49)	00-kmJoNnuTiHVUXYZfWPRw53
218		Cell	1	0.000	1.000	206	8	siRNA-IMPa4-25 PSF-A488 IMPa4-A546 DAPI 8C2-siRNA-IMP-a2-a4 V2.00	0	29+. siRNA-IMPa4-25 PSF-A488 DAPI IMPa4-A546_ak_TileScan_001 (Stage 37 of 49)	00-kmJoNnuTiHVUXYZfWPRw53
185		Cell	1	0.000	1.000	207	9	siRNA-IMPa4-25 PSF-A488 IMPa4-A546 DAPI 8C2-siRNA-IMP-a2-a4 V2.00	0	29+. siRNA-IMPa4-25 PSF-A488 DAPI IMPa4-A546_ak_TileScan_001 (Stage 37 of 49)	00-kmJoNnuTiHVUXYZfWPRw53
159		Cell	1	0.000	1.000	208	10	siRNA-IMPa4-25 PSF-A488 IMPa4-A546 DAPI 8C2-siRNA-IMP-a2-a4 V2.00	0	29+. siRNA-IMPa4-25 PSF-A488 DAPI IMPa4-A546_ak_TileScan_001 (Stage 37 of 49)	00-kmJoNnuTiHVUXYZfWPRw53
141		Cell	1	0.000	1.000	209	11	siRNA-IMPa4-25 PSF-A488 IMPa4-A546 DAPI 8C2-siRNA-IMP-a2-a4 V2.00	0	29+. siRNA-IMPa4-25 PSF-A488 DAPI IMPa4-A546_ak_TileScan_001 (Stage 37 of 49)	00-kmJoNnuTiHVUXYZfWPRw53
162		Cell	1	0.000	1.000	210	12	siRNA-IMPa4-25 PSF-A488 IMPa4-A546 DAPI 8C2-siRNA-IMP-a2-a4 V2.00	0	29+. siRNA-IMPa4-25 PSF-A488 DAPI IMPa4-A546_ak_TileScan_001 (Stage 37 of 49)	00-kmJoNnuTiHVUXYZfWPRw53
199		Cell	1	0.000	1.000	211	13	siRNA-IMPa4-25 PSF-A488 IMPa4-A546 DAPI 8C2-siRNA-IMP-a2-a4 V2.00	0	29+. siRNA-IMPa4-25 PSF-A488 DAPI IMPa4-A546_ak_TileScan_001 (Stage 37 of 49)	00-kmJoNnuTiHVUXYZfWPRw53
164		Cell	1	0.000	1.000	212	14	siRNA-IMPa4-25 PSF-A488 IMPa4-A546 DAPI 8C2-siRNA-IMP-a2-a4 V2.00	0	29+. siRNA-IMPa4-25 PSF-A488 DAPI IMPa4-A546_ak_TileScan_001 (Stage 37 of 49)	00-kmJoNnuTiHVUXYZfWPRw53
191		Cell	1	0.000	1.000	213	15	siRNA-IMPa4-25 PSF-A488 IMPa4-A546 DAPI 8C2-siRNA-IMP-a2-a4 V2.00	0	29+. siRNA-IMPa4-25 PSF-A488 DAPI IMPa4-A546_ak_TileScan_001 (Stage 37 of 49)	00-kmJoNnuTiHVUXYZfWPRw53
135		Cell	1	0.000	1.000	214	16	siRNA-IMPa4-25 PSF-A488 IMPa4-A546 DAPI 8C2-siRNA-IMP-a2-a4 V2.00	0	29+. siRNA-IMPa4-25 PSF-A488 DAPI IMPa4-A546_ak_TileScan_001 (Stage 37 of 49)	00-kmJoNnuTiHVUXYZfWPRw53
149		Cell	1	0.000	1.000	215	17	siRNA-IMPa4-25 PSF-A488 IMPa4-A546 DAPI 8C2-siRNA-IMP-a2-a4 V2.00	0	29+. siRNA-IMPa4-25 PSF-A488 DAPI IMPa4-A546_ak_TileScan_001 (Stage 37 of 49)	00-kmJoNnuTiHVUXYZfWPRw53
136		Cell	1	0.000	1.000	216	18	siRNA-IMPa4-25 PSF-A488 IMPa4-A546 DAPI 8C2-siRNA-IMP-a2-a4 V2.00	0	29+. siRNA-IMPa4-25 PSF-A488 DAPI IMPa4-A546_ak_TileScan_001 (Stage 37 of 49)	00-kmJoNnuTiHVUXYZfWPRw53
231		Cell	1	0.000	1.000	217	19	siRNA-IMPa4-25 PSF-A488 IMPa4-A546 DAPI 8C2-siRNA-IMP-a2-a4 V2.00	0	29+. siRNA-IMPa4-25 PSF-A488 DAPI IMPa4-A546_ak_TileScan_001 (Stage 37 of 49)	00-kmJoNnuTiHVUXYZfWPRw53
188		Cell	1	0.000	1.000	218	20	siRNA-IMPa4-25 PSF-A488 IMPa4-A546 DAPI 8C2-siRNA-IMP-a2-a4 V2.00	0	29+. siRNA-IMPa4-25 PSF-A488 DAPI IMPa4-A546_ak_TileScan_001 (Stage 37 of 49)	00-kmJoNnuTiHVUXYZfWPRw53
168		Cell	1	0.000	1.000	219	21	siRNA-IMPa4-25 PSF-A488 IMPa4-A546 DAPI 8C2-siRNA-IMP-a2-a4 V2.00	0	29+. siRNA-IMPa4-25 PSF-A488 DAPI IMPa4-A546_ak_TileScan_001 (Stage 37 of 49)	00-kmJoNnuTiHVUXYZfWPRw53
156		Cell	1	0.000	1.000	220	0	siRNA-IMPa4-25 PSF-A488 IMPa4-A546 DAPI 8C2-siRNA-IMP-a2-a4 V2.00	0	29+. siRNA-IMPa4-25 PSF-A488 DAPI IMPa4-A546_al_TileScan_001 (Stage 38 of 49)	00-Ktctc8jaR5rYBEdZ2RXicP
207		Cell	1	0.000	1.000	221	1	siRNA-IMPa4-25 PSF-A488 IMPa4-A546 DAPI 8C2-siRNA-IMP-a2-a4 V2.00	0	29+. siRNA-IMPa4-25 PSF-A488 DAPI IMPa4-A546_al_TileScan_001 (Stage 38 of 49)	00-Ktctc8jaR5rYBEdZ2RXicP
121		Cell	1	0.000	1.000	222	2	siRNA-IMPa4-25 PSF-A488 IMPa4-A546 DAPI 8C2-siRNA-IMP-a2-a4 V2.00	0	29+. siRNA-IMPa4-25 PSF-A488 DAPI IMPa4-A546_al_TileScan_001 (Stage 38 of 49)	00-Ktctc8jaR5rYBEdZ2RXicP
209		Cell	1	0.000	1.000	223	3	siRNA-IMPa4-25 PSF-A488 IMPa4-A546 DAPI 8C2-siRNA-IMP-a2-a4 V2.00	0	29+. siRNA-IMPa4-25 PSF-A488 DAPI IMPa4-A546_al_TileScan_001 (Stage 38 of 49)	00-Ktctc8jaR5rYBEdZ2RXicP
185		Cell	1	0.000	1.000	224	4	siRNA-IMPa4-25 PSF-A488 IMPa4-A546 DAPI 8C2-siRNA-IMP-a2-a4 V2.00	0	29+. siRNA-IMPa4-25 PSF-A488 DAPI IMPa4-A546_al_TileScan_001 (Stage 38 of 49)	00-Ktctc8jaR5rYBEdZ2RXicP
183		Cell	1	0.000	1.000	225	5	siRNA-IMPa4-25 PSF-A488 IMPa4-A546 DAPI 8C2-siRNA-IMP-a2-a4 V2.00	0	29+. siRNA-IMPa4-25 PSF-A488 DAPI IMPa4-A546_al_TileScan_001 (Stage 38 of 49)	00-Ktctc8jaR5rYBEdZ2RXicP
27		Cell	1	0.000	1.000	226	6	siRNA-IMPa4-25 PSF-A488 IMPa4-A546 DAPI 8C2-siRNA-IMP-a2-a4 V2.00	0	29+. siRNA-IMPa4-25 PSF-A488 DAPI IMPa4-A546_al_TileScan_001 (Stage 38 of 49)	00-Ktctc8jaR5rYBEdZ2RXicP
127		Cell	1	0.000	1.000	227	7	siRNA-IMPa4-25 PSF-A488 IMPa4-A546 DAPI 8C2-siRNA-IMP-a2-a4 V2.00	0	29+. siRNA-IMPa4-25 PSF-A488 DAPI IMPa4-A546_al_TileScan_001 (Stage 38 of 49)	00-Ktctc8jaR5rYBEdZ2RXicP
124		Cell	1	0.000	1.000	228	8	siRNA-IMPa4-25 PSF-A488 IMPa4-A546 DAPI 8C2-siRNA-IMP-a2-a4 V2.00	0	29+. siRNA-IMPa4-25 PSF-A488 DAPI IMPa4-A546_al_TileScan_001 (Stage 38 of 49)	00-Ktctc8jaR5rYBEdZ2RXicP
140		Cell	1	0.000	1.000	229	9	siRNA-IMPa4-25 PSF-A488 IMPa4-A546 DAPI 8C2-siRNA-IMP-a2-a4 V2.00	0	29+. siRNA-IMPa4-25 PSF-A488 DAPI IMPa4-A546_al_TileScan_001 (Stage 38 of 49)	00-Ktctc8jaR5rYBEdZ2RXicP
157		Cell	1	0.000	1.000	230	10	siRNA-IMPa4-25 PSF-A488 IMPa4-A546 DAPI 8C2-siRNA-IMP-a2-a4 V2.00	0	29+. siRNA-IMPa4-25 PSF-A488 DAPI IMPa4-A546_al_TileScan_001 (Stage 38 of 49)	00-Ktctc8jaR5rYBEdZ2RXicP
154		Cell	1	0.000	1.000	231	11	siRNA-IMPa4-25 PSF-A488 IMPa4-A546 DAPI 8C2-siRNA-IMP-a2-a4 V2.00	0	29+. siRNA-IMPa4-25 PSF-A488 DAPI IMPa4-A546_al_TileScan_001 (Stage 38 of 49)	00-Ktctc8jaR5rYBEdZ2RXicP
174		Cell	1	0.000	1.000	232	12	siRNA-IMPa4-25 PSF-A488 IMPa4-A546 DAPI 8C2-siRNA-IMP-a2-a4 V2.00	0	29+. siRNA-IMPa4-25 PSF-A488 DAPI IMPa4-A546_al_TileScan_001 (Stage 38 of 49)	00-Ktctc8jaR5rYBEdZ2RXicP
169		Cell	1	0.000	1.000	233	13	siRNA-IMPa4-25 PSF-A488 IMPa4-A546 DAPI 8C2-siRNA-IMP-a2-a4 V2.00	0	29+. siRNA-IMPa4-25 PSF-A488 DAPI IMPa4-A546_al_TileScan_001 (Stage 38 of 49)	00-Ktctc8jaR5rYBEdZ2RXicP
127		Cell	1	0.000	1.000	234	14	siRNA-IMPa4-25 PSF-A488 IMPa4-A546 DAPI 8C2-siRNA-IMP-a2-a4 V2.00	0	29+. siRNA-IMPa4-25 PSF-A488 DAPI IMPa4-A546_al_TileScan_001 (Stage 38 of 49)	00-Ktctc8jaR5rYBEdZ2RXicP
177		Cell	1	0.000	1.000	235	15	siRNA-IMPa4-25 PSF-A488 IMPa4-A546 DAPI 8C2-siRNA-IMP-a2-a4 V2.00	0	29+. siRNA-IMPa4-25 PSF-A488 DAPI IMPa4-A546_al_TileScan_001 (Stage 38 of 49)	00-Ktctc8jaR5rYBEdZ2RXicP
164		Cell	1	0.000	1.000	236	16	siRNA-IMPa4-25 PSF-A488 IMPa4-A546 DAPI 8C2-siRNA-IMP-a2-a4 V2.00	0	29+. siRNA-IMPa4-25 PSF-A488 DAPI IMPa4-A546_al_TileScan_001 (Stage 38 of 49)	00-Ktctc8jaR5rYBEdZ2RXicP
89		Cell	1	0.000	1.000	237	0	siRNA-IMPa4-25 PSF-A488 IMPa4-A546 DAPI 8C2-siRNA-IMP-a2-a4 V2.00	0	29+. siRNA-IMPa4-25 PSF-A488 DAPI IMPa4-A546_am_TileScan_001 (Stage 39 of 49)	00-3joqyuxKnYx6wPFXKFhGa5
21		Cell	1	0.000	1.000	238	1	siRNA-IMPa4-25 PSF-A488 IMPa4-A546 DAPI 8C2-siRNA-IMP-a2-a4 V2.00	0	29+. siRNA-IMPa4-25 PSF-A488 DAPI IMPa4-A546_am_TileScan_001 (Stage 39 of 49)	00-3joqyuxKnYx6wPFXKFhGa5
152		Cell	1	0.000	1.000	239	2	siRNA-IMPa4-25 PSF-A488 IMPa4-A546 DAPI 8C2-siRNA-IMP-a2-a4 V2.00	0	29+. siRNA-IMPa4-25 PSF-A488 DAPI IMPa4-A546_am_TileScan_001 (Stage 39 of 49)	00-3joqyuxKnYx6wPFXKFhGa5
132		Cell	1	0.000	1.000	240	3	siRNA-IMPa4-25 PSF-A488 IMPa4-A546 DAPI 8C2-siRNA-IMP-a2-a4 V2.00	0	29+. siRNA-IMPa4-25 PSF-A488 DAPI IMPa4-A546_am_TileScan_001 (Stage 39 of 49)	00-3joqyuxKnYx6wPFXKFhGa5
158		Cell	1	0.000	1.000	241	4	siRNA-IMPa4-25 PSF-A488 IMPa4-A546 DAPI 8C2-siRNA-IMP-a2-a4 V2.00	0	29+. siRNA-IMPa4-25 PSF-A488 DAPI IMPa4-A546_am_TileScan_001 (Stage 39 of 49)	00-3joqyuxKnYx6wPFXKFhGa5
193		Cell	1	0.000	1.000	242	5	siRNA-IMPa4-25 PSF-A488 IMPa4-A546 DAPI 8C2-siRNA-IMP-a2-a4 V2.00	0	29+. siRNA-IMPa4-25 PSF-A488 DAPI IMPa4-A546_am_TileScan_001 (Stage 39 of 49)	00-3joqyuxKnYx6wPFXKFhGa5
228		Cell	1	0.000	1.000	243	6	siRNA-IMPa4-25 PSF-A488 IMPa4-A546 DAPI 8C2-siRNA-IMP-a2-a4 V2.00	0	29+. siRNA-IMPa4-25 PSF-A488 DAPI IMPa4-A546_am_TileScan_001 (Stage 39 of 49)	00-3joqyuxKnYx6wPFXKFhGa5
147		Cell	1	0.000	1.000	244	7	siRNA-IMPa4-25 PSF-A488 IMPa4-A546 DAPI 8C2-siRNA-IMP-a2-a4 V2.00	0	29+. siRNA-IMPa4-25 PSF-A488 DAPI IMPa4-A546_am_TileScan_001 (Stage 39 of 49)	00-3joqyuxKnYx6wPFXKFhGa5
149		Cell	1	0.000	1.000	245	8	siRNA-IMPa4-25 PSF-A488 IMPa4-A546 DAPI 8C2-siRNA-IMP-a2-a4 V2.00	0	29+. siRNA-IMPa4-25 PSF-A488 DAPI IMPa4-A546_am_TileScan_001 (Stage 39 of 49)	00-3joqyuxKnYx6wPFXKFhGa5
21		Cell	1	0.000	1.000	246	9	siRNA-IMPa4-25 PSF-A488 IMPa4-A546 DAPI 8C2-siRNA-IMP-a2-a4 V2.00	0	29+. siRNA-IMPa4-25 PSF-A488 DAPI IMPa4-A546_am_TileScan_001 (Stage 39 of 49)	00-3joqyuxKnYx6wPFXKFhGa5
141		Cell	1	0.000	1.000	247	10	siRNA-IMPa4-25 PSF-A488 IMPa4-A546 DAPI 8C2-siRNA-IMP-a2-a4 V2.00	0	29+. siRNA-IMPa4-25 PSF-A488 DAPI IMPa4-A546_am_TileScan_001 (Stage 39 of 49)	00-3joqyuxKnYx6wPFXKFhGa5
198		Cell	1	0.000	1.000	248	11	siRNA-IMPa4-25 PSF-A488 IMPa4-A546 DAPI 8C2-siRNA-IMP-a2-a4 V2.00	0	29+. siRNA-IMPa4-25 PSF-A488 DAPI IMPa4-A546_am_TileScan_001 (Stage 39 of 49)	00-3joqyuxKnYx6wPFXKFhGa5
233		Cell	1	0.000	1.000	249	12	siRNA-IMPa4-25 PSF-A488 IMPa4-A546 DAPI 8C2-siRNA-IMP-a2-a4 V2.00	0	29+. siRNA-IMPa4-25 PSF-A488 DAPI IMPa4-A546_am_TileScan_001 (Stage 39 of 49)	00-3joqyuxKnYx6wPFXKFhGa5
191		Cell	1	0.000	1.000	250	13	siRNA-IMPa4-25 PSF-A488 IMPa4-A546 DAPI 8C2-siRNA-IMP-a2-a4 V2.00	0	29+. siRNA-IMPa4-25 PSF-A488 DAPI IMPa4-A546_am_TileScan_001 (Stage 39 of 49)	00-3joqyuxKnYx6wPFXKFhGa5
185		Cell	1	0.000	1.000	251	14	siRNA-IMPa4-25 PSF-A488 IMPa4-A546 DAPI 8C2-siRNA-IMP-a2-a4 V2.00	0	29+. siRNA-IMPa4-25 PSF-A488 DAPI IMPa4-A546_am_TileScan_001 (Stage 39 of 49)	00-3joqyuxKnYx6wPFXKFhGa5
181		Cell	1	0.000	1.000	252	15	siRNA-IMPa4-25 PSF-A488 IMPa4-A546 DAPI 8C2-siRNA-IMP-a2-a4 V2.00	0	29+. siRNA-IMPa4-25 PSF-A488 DAPI IMPa4-A546_am_TileScan_001 (Stage 39 of 49)	00-3joqyuxKnYx6wPFXKFhGa5
145		Cell	1	0.000	1.000	253	16	siRNA-IMPa4-25 PSF-A488 IMPa4-A546 DAPI 8C2-siRNA-IMP-a2-a4 V2.00	0	29+. siRNA-IMPa4-25 PSF-A488 DAPI IMPa4-A546_am_TileScan_001 (Stage 39 of 49)	00-3joqyuxKnYx6wPFXKFhGa5
125		Cell	1	0.000	1.000	254	17	siRNA-IMPa4-25 PSF-A488 IMPa4-A546 DAPI 8C2-siRNA-IMP-a2-a4 V2.00	0	29+. siRNA-IMPa4-25 PSF-A488 DAPI IMPa4-A546_am_TileScan_001 (Stage 39 of 49)	00-3joqyuxKnYx6wPFXKFhGa5
173		Cell	1	0.000	1.000	255	18	siRNA-IMPa4-25 PSF-A488 IMPa4-A546 DAPI 8C2-siRNA-IMP-a2-a4 V2.00	0	29+. siRNA-IMPa4-25 PSF-A488 DAPI IMPa4-A546_am_TileScan_001 (Stage 39 of 49)	00-3joqyuxKnYx6wPFXKFhGa5
176		Cell	1	0.000	1.000	256	19	siRNA-IMPa4-25 PSF-A488 IMPa4-A546 DAPI 8C2-siRNA-IMP-a2-a4 V2.00	0	29+. siRNA-IMPa4-25 PSF-A488 DAPI IMPa4-A546_am_TileScan_001 (Stage 39 of 49)	00-3joqyuxKnYx6wPFXKFhGa5
208		Cell	1	0.000	1.000	257	20	siRNA-IMPa4-25 PSF-A488 IMPa4-A546 DAPI 8C2-siRNA-IMP-a2-a4 V2.00	0	29+. siRNA-IMPa4-25 PSF-A488 DAPI IMPa4-A546_am_TileScan_001 (Stage 39 of 49)	00-3joqyuxKnYx6wPFXKFhGa5
159		Cell	1	0.000	1.000	258	21	siRNA-IMPa4-25 PSF-A488 IMPa4-A546 DAPI 8C2-siRNA-IMP-a2-a4 V2.00	0	29+. siRNA-IMPa4-25 PSF-A488 DAPI IMPa4-A546_am_TileScan_001 (Stage 39 of 49)	00-3joqyuxKnYx6wPFXKFhGa5
232		Cell	1	0.000	1.000	259	22	siRNA-IMPa4-25 PSF-A488 IMPa4-A546 DAPI 8C2-siRNA-IMP-a2-a4 V2.00	0	29+. siRNA-IMPa4-25 PSF-A488 DAPI IMPa4-A546_am_TileScan_001 (Stage 39 of 49)	00-3joqyuxKnYx6wPFXKFhGa5
91		Cell	1	0.000	1.000	260	23	siRNA-IMPa4-25 PSF-A488 IMPa4-A546 DAPI 8C2-siRNA-IMP-a2-a4 V2.00	0	29+. siRNA-IMPa4-25 PSF-A488 DAPI IMPa4-A546_am_TileScan_001 (Stage 39 of 49)	00-3joqyuxKnYx6wPFXKFhGa5
172		Cell	1	0.000	1.000	261	24	siRNA-IMPa4-25 PSF-A488 IMPa4-A546 DAPI 8C2-siRNA-IMP-a2-a4 V2.00	0	29+. siRNA-IMPa4-25 PSF-A488 DAPI IMPa4-A546_am_TileScan_001 (Stage 39 of 49)	00-3joqyuxKnYx6wPFXKFhGa5
181		Cell	1	0.000	1.000	262	0	siRNA-IMPa4-25 PSF-A488 IMPa4-A546 DAPI 8C2-siRNA-IMP-a2-a4 V2.00	0	29+. siRNA-IMPa4-25 PSF-A488 DAPI IMPa4-A546_an_TileScan_001 (Stage 40 of 49)	00-z2VRXNPkeapfaGvR9dityF
149		Cell	1	0.000	1.000	263	1	siRNA-IMPa4-25 PSF-A488 IMPa4-A546 DAPI 8C2-siRNA-IMP-a2-a4 V2.00	0	29+. siRNA-IMPa4-25 PSF-A488 DAPI IMPa4-A546_an_TileScan_001 (Stage 40 of 49)	00-z2VRXNPkeapfaGvR9dityF
172		Cell	1	0.000	1.000	264	2	siRNA-IMPa4-25 PSF-A488 IMPa4-A546 DAPI 8C2-siRNA-IMP-a2-a4 V2.00	0	29+. siRNA-IMPa4-25 PSF-A488 DAPI IMPa4-A546_an_TileScan_001 (Stage 40 of 49)	00-z2VRXNPkeapfaGvR9dityF
131		Cell	1	0.000	1.000	265	3	siRNA-IMPa4-25 PSF-A488 IMPa4-A546 DAPI 8C2-siRNA-IMP-a2-a4 V2.00	0	29+. siRNA-IMPa4-25 PSF-A488 DAPI IMPa4-A546_an_TileScan_001 (Stage 40 of 49)	00-z2VRXNPkeapfaGvR9dityF
184		Cell	1	0.000	1.000	266	4	siRNA-IMPa4-25 PSF-A488 IMPa4-A546 DAPI 8C2-siRNA-IMP-a2-a4 V2.00	0	29+. siRNA-IMPa4-25 PSF-A488 DAPI IMPa4-A546_an_TileScan_001 (Stage 40 of 49)	00-z2VRXNPkeapfaGvR9dityF
21		Cell	1	0.000	1.000	267	5	siRNA-IMPa4-25 PSF-A488 IMPa4-A546 DAPI 8C2-siRNA-IMP-a2-a4 V2.00	0	29+. siRNA-IMPa4-25 PSF-A488 DAPI IMPa4-A546_an_TileScan_001 (Stage 40 of 49)	00-z2VRXNPkeapfaGvR9dityF
27		Cell	1	0.000	1.000	268	6	siRNA-IMPa4-25 PSF-A488 IMPa4-A546 DAPI 8C2-siRNA-IMP-a2-a4 V2.00	0	29+. siRNA-IMPa4-25 PSF-A488 DAPI IMPa4-A546_an_TileScan_001 (Stage 40 of 49)	00-z2VRXNPkeapfaGvR9dityF
157		Cell	1	0.000	1.000	269	7	siRNA-IMPa4-25 PSF-A488 IMPa4-A546 DAPI 8C2-siRNA-IMP-a2-a4 V2.00	0	29+. siRNA-IMPa4-25 PSF-A488 DAPI IMPa4-A546_an_TileScan_001 (Stage 40 of 49)	00-z2VRXNPkeapfaGvR9dityF
181		Cell	1	0.000	1.000	270	8	siRNA-IMPa4-25 PSF-A488 IMPa4-A546 DAPI 8C2-siRNA-IMP-a2-a4 V2.00	0	29+. siRNA-IMPa4-25 PSF-A488 DAPI IMPa4-A546_an_TileScan_001 (Stage 40 of 49)	00-z2VRXNPkeapfaGvR9dityF
155		Cell	1	0.000	1.000	271	9	siRNA-IMPa4-25 PSF-A488 IMPa4-A546 DAPI 8C2-siRNA-IMP-a2-a4 V2.00	0	29+. siRNA-IMPa4-25 PSF-A488 DAPI IMPa4-A546_an_TileScan_001 (Stage 40 of 49)	00-z2VRXNPkeapfaGvR9dityF
181		Cell	1	0.000	1.000	272	10	siRNA-IMPa4-25 PSF-A488 IMPa4-A546 DAPI 8C2-siRNA-IMP-a2-a4 V2.00	0	29+. siRNA-IMPa4-25 PSF-A488 DAPI IMPa4-A546_an_TileScan_001 (Stage 40 of 49)	00-z2VRXNPkeapfaGvR9dityF
128		Cell	1	0.000	1.000	273	11	siRNA-IMPa4-25 PSF-A488 IMPa4-A546 DAPI 8C2-siRNA-IMP-a2-a4 V2.00	0	29+. siRNA-IMPa4-25 PSF-A488 DAPI IMPa4-A546_an_TileScan_001 (Stage 40 of 49)	00-z2VRXNPkeapfaGvR9dityF
244		Cell	1	0.000	1.000	274	12	siRNA-IMPa4-25 PSF-A488 IMPa4-A546 DAPI 8C2-siRNA-IMP-a2-a4 V2.00	0	29+. siRNA-IMPa4-25 PSF-A488 DAPI IMPa4-A546_an_TileScan_001 (Stage 40 of 49)	00-z2VRXNPkeapfaGvR9dityF
212		Cell	1	0.000	1.000	275	13	siRNA-IMPa4-25 PSF-A488 IMPa4-A546 DAPI 8C2-siRNA-IMP-a2-a4 V2.00	0	29+. siRNA-IMPa4-25 PSF-A488 DAPI IMPa4-A546_an_TileScan_001 (Stage 40 of 49)	00-z2VRXNPkeapfaGvR9dityF
136		Cell	1	0.000	1.000	276	14	siRNA-IMPa4-25 PSF-A488 IMPa4-A546 DAPI 8C2-siRNA-IMP-a2-a4 V2.00	0	29+. siRNA-IMPa4-25 PSF-A488 DAPI IMPa4-A546_an_TileScan_001 (Stage 40 of 49)	00-z2VRXNPkeapfaGvR9dityF
227		Cell	1	0.000	1.000	277	15	siRNA-IMPa4-25 PSF-A488 IMPa4-A546 DAPI 8C2-siRNA-IMP-a2-a4 V2.00	0	29+. siRNA-IMPa4-25 PSF-A488 DAPI IMPa4-A546_an_TileScan_001 (Stage 40 of 49)	00-z2VRXNPkeapfaGvR9dityF
170		Cell	1	0.000	1.000	278	16	siRNA-IMPa4-25 PSF-A488 IMPa4-A546 DAPI 8C2-siRNA-IMP-a2-a4 V2.00	0	29+. siRNA-IMPa4-25 PSF-A488 DAPI IMPa4-A546_an_TileScan_001 (Stage 40 of 49)	00-z2VRXNPkeapfaGvR9dityF
244		Cell	1	0.000	1.000	279	17	siRNA-IMPa4-25 PSF-A488 IMPa4-A546 DAPI 8C2-siRNA-IMP-a2-a4 V2.00	0	29+. siRNA-IMPa4-25 PSF-A488 DAPI IMPa4-A546_an_TileScan_001 (Stage 40 of 49)	00-z2VRXNPkeapfaGvR9dityF
162		Cell	1	0.000	1.000	280	18	siRNA-IMPa4-25 PSF-A488 IMPa4-A546 DAPI 8C2-siRNA-IMP-a2-a4 V2.00	0	29+. siRNA-IMPa4-25 PSF-A488 DAPI IMPa4-A546_an_TileScan_001 (Stage 40 of 49)	00-z2VRXNPkeapfaGvR9dityF
26		Cell	1	0.000	1.000	281	0	siRNA-IMPa4-25 PSF-A488 IMPa4-A546 DAPI 8C2-siRNA-IMP-a2-a4 V2.00	0	29+. siRNA-IMPa4-25 PSF-A488 DAPI IMPa4-A546_ao_TileScan_001 (Stage 41 of 49)	00-TTCEoDGvrzx6hgGcAujiKD
25		Cell	1	0.000	1.000	282	1	siRNA-IMPa4-25 PSF-A488 IMPa4-A546 DAPI 8C2-siRNA-IMP-a2-a4 V2.00	0	29+. siRNA-IMPa4-25 PSF-A488 DAPI IMPa4-A546_ao_TileScan_001 (Stage 41 of 49)	00-TTCEoDGvrzx6hgGcAujiKD
159		Cell	1	0.000	1.000	283	2	siRNA-IMPa4-25 PSF-A488 IMPa4-A546 DAPI 8C2-siRNA-IMP-a2-a4 V2.00	0	29+. siRNA-IMPa4-25 PSF-A488 DAPI IMPa4-A546_ao_TileScan_001 (Stage 41 of 49)	00-TTCEoDGvrzx6hgGcAujiKD
152		Cell	1	0.000	1.000	284	3	siRNA-IMPa4-25 PSF-A488 IMPa4-A546 DAPI 8C2-siRNA-IMP-a2-a4 V2.00	0	29+. siRNA-IMPa4-25 PSF-A488 DAPI IMPa4-A546_ao_TileScan_001 (Stage 41 of 49)	00-TTCEoDGvrzx6hgGcAujiKD
195		Cell	1	0.000	1.000	285	4	siRNA-IMPa4-25 PSF-A488 IMPa4-A546 DAPI 8C2-siRNA-IMP-a2-a4 V2.00	0	29+. siRNA-IMPa4-25 PSF-A488 DAPI IMPa4-A546_ao_TileScan_001 (Stage 41 of 49)	00-TTCEoDGvrzx6hgGcAujiKD
205		Cell	1	0.000	1.000	286	5	siRNA-IMPa4-25 PSF-A488 IMPa4-A546 DAPI 8C2-siRNA-IMP-a2-a4 V2.00	0	29+. siRNA-IMPa4-25 PSF-A488 DAPI IMPa4-A546_ao_TileScan_001 (Stage 41 of 49)	00-TTCEoDGvrzx6hgGcAujiKD
207		Cell	1	0.000	1.000	287	6	siRNA-IMPa4-25 PSF-A488 IMPa4-A546 DAPI 8C2-siRNA-IMP-a2-a4 V2.00	0	29+. siRNA-IMPa4-25 PSF-A488 DAPI IMPa4-A546_ao_TileScan_001 (Stage 41 of 49)	00-TTCEoDGvrzx6hgGcAujiKD
35		Cell	1	0.000	1.000	288	7	siRNA-IMPa4-25 PSF-A488 IMPa4-A546 DAPI 8C2-siRNA-IMP-a2-a4 V2.00	0	29+. siRNA-IMPa4-25 PSF-A488 DAPI IMPa4-A546_ao_TileScan_001 (Stage 41 of 49)	00-TTCEoDGvrzx6hgGcAujiKD
176		Cell	1	0.000	1.000	289	8	siRNA-IMPa4-25 PSF-A488 IMPa4-A546 DAPI 8C2-siRNA-IMP-a2-a4 V2.00	0	29+. siRNA-IMPa4-25 PSF-A488 DAPI IMPa4-A546_ao_TileScan_001 (Stage 41 of 49)	00-TTCEoDGvrzx6hgGcAujiKD
206		Cell	1	0.000	1.000	290	9	siRNA-IMPa4-25 PSF-A488 IMPa4-A546 DAPI 8C2-siRNA-IMP-a2-a4 V2.00	0	29+. siRNA-IMPa4-25 PSF-A488 DAPI IMPa4-A546_ao_TileScan_001 (Stage 41 of 49)	00-TTCEoDGvrzx6hgGcAujiKD
194		Cell	1	0.000	1.000	291	10	siRNA-IMPa4-25 PSF-A488 IMPa4-A546 DAPI 8C2-siRNA-IMP-a2-a4 V2.00	0	29+. siRNA-IMPa4-25 PSF-A488 DAPI IMPa4-A546_ao_TileScan_001 (Stage 41 of 49)	00-TTCEoDGvrzx6hgGcAujiKD
87		Cell	1	0.000	1.000	292	11	siRNA-IMPa4-25 PSF-A488 IMPa4-A546 DAPI 8C2-siRNA-IMP-a2-a4 V2.00	0	29+. siRNA-IMPa4-25 PSF-A488 DAPI IMPa4-A546_ao_TileScan_001 (Stage 41 of 49)	00-TTCEoDGvrzx6hgGcAujiKD
201		Cell	1	0.000	1.000	293	12	siRNA-IMPa4-25 PSF-A488 IMPa4-A546 DAPI 8C2-siRNA-IMP-a2-a4 V2.00	0	29+. siRNA-IMPa4-25 PSF-A488 DAPI IMPa4-A546_ao_TileScan_001 (Stage 41 of 49)	00-TTCEoDGvrzx6hgGcAujiKD
164		Cell	1	0.000	1.000	294	13	siRNA-IMPa4-25 PSF-A488 IMPa4-A546 DAPI 8C2-siRNA-IMP-a2-a4 V2.00	0	29+. siRNA-IMPa4-25 PSF-A488 DAPI IMPa4-A546_ao_TileScan_001 (Stage 41 of 49)	00-TTCEoDGvrzx6hgGcAujiKD
181		Cell	1	0.000	1.000	295	14	siRNA-IMPa4-25 PSF-A488 IMPa4-A546 DAPI 8C2-siRNA-IMP-a2-a4 V2.00	0	29+. siRNA-IMPa4-25 PSF-A488 DAPI IMPa4-A546_ao_TileScan_001 (Stage 41 of 49)	00-TTCEoDGvrzx6hgGcAujiKD
170		Cell	1	0.000	1.000	296	15	siRNA-IMPa4-25 PSF-A488 IMPa4-A546 DAPI 8C2-siRNA-IMP-a2-a4 V2.00	0	29+. siRNA-IMPa4-25 PSF-A488 DAPI IMPa4-A546_ao_TileScan_001 (Stage 41 of 49)	00-TTCEoDGvrzx6hgGcAujiKD
167		Cell	1	0.000	1.000	297	16	siRNA-IMPa4-25 PSF-A488 IMPa4-A546 DAPI 8C2-siRNA-IMP-a2-a4 V2.00	0	29+. siRNA-IMPa4-25 PSF-A488 DAPI IMPa4-A546_ao_TileScan_001 (Stage 41 of 49)	00-TTCEoDGvrzx6hgGcAujiKD
168		Cell	1	0.000	1.000	298	17	siRNA-IMPa4-25 PSF-A488 IMPa4-A546 DAPI 8C2-siRNA-IMP-a2-a4 V2.00	0	29+. siRNA-IMPa4-25 PSF-A488 DAPI IMPa4-A546_ao_TileScan_001 (Stage 41 of 49)	00-TTCEoDGvrzx6hgGcAujiKD
140		Cell	1	0.000	1.000	299	18	siRNA-IMPa4-25 PSF-A488 IMPa4-A546 DAPI 8C2-siRNA-IMP-a2-a4 V2.00	0	29+. siRNA-IMPa4-25 PSF-A488 DAPI IMPa4-A546_ao_TileScan_001 (Stage 41 of 49)	00-TTCEoDGvrzx6hgGcAujiKD
116		Cell	1	0.000	1.000	300	19	siRNA-IMPa4-25 PSF-A488 IMPa4-A546 DAPI 8C2-siRNA-IMP-a2-a4 V2.00	0	29+. siRNA-IMPa4-25 PSF-A488 DAPI IMPa4-A546_ao_TileScan_001 (Stage 41 of 49)	00-TTCEoDGvrzx6hgGcAujiKD
228		Cell	1	0.000	1.000	301	20	siRNA-IMPa4-25 PSF-A488 IMPa4-A546 DAPI 8C2-siRNA-IMP-a2-a4 V2.00	0	29+. siRNA-IMPa4-25 PSF-A488 DAPI IMPa4-A546_ao_TileScan_001 (Stage 41 of 49)	00-TTCEoDGvrzx6hgGcAujiKD
165		Cell	1	0.000	1.000	302	21	siRNA-IMPa4-25 PSF-A488 IMPa4-A546 DAPI 8C2-siRNA-IMP-a2-a4 V2.00	0	29+. siRNA-IMPa4-25 PSF-A488 DAPI IMPa4-A546_ao_TileScan_001 (Stage 41 of 49)	00-TTCEoDGvrzx6hgGcAujiKD
167		Cell	1	0.000	1.000	303	22	siRNA-IMPa4-25 PSF-A488 IMPa4-A546 DAPI 8C2-siRNA-IMP-a2-a4 V2.00	0	29+. siRNA-IMPa4-25 PSF-A488 DAPI IMPa4-A546_ao_TileScan_001 (Stage 41 of 49)	00-TTCEoDGvrzx6hgGcAujiKD
132		Cell	1	0.000	1.000	304	23	siRNA-IMPa4-25 PSF-A488 IMPa4-A546 DAPI 8C2-siRNA-IMP-a2-a4 V2.00	0	29+. siRNA-IMPa4-25 PSF-A488 DAPI IMPa4-A546_ao_TileScan_001 (Stage 41 of 49)	00-TTCEoDGvrzx6hgGcAujiKD
169		Cell	1	0.000	1.000	305	24	siRNA-IMPa4-25 PSF-A488 IMPa4-A546 DAPI 8C2-siRNA-IMP-a2-a4 V2.00	0	29+. siRNA-IMPa4-25 PSF-A488 DAPI IMPa4-A546_ao_TileScan_001 (Stage 41 of 49)	00-TTCEoDGvrzx6hgGcAujiKD
23		Cell	1	0.000	1.000	306	0	siRNA-IMPa4-25 PSF-A488 IMPa4-A546 DAPI 8C2-siRNA-IMP-a2-a4 V2.00	0	29+. siRNA-IMPa4-25 PSF-A488 DAPI IMPa4-A546_ap_TileScan_001 (Stage 42 of 49)	00-7ofNLLUptn8Ffc9wpyiMae
23		Cell	1	0.000	1.000	307	1	siRNA-IMPa4-25 PSF-A488 IMPa4-A546 DAPI 8C2-siRNA-IMP-a2-a4 V2.00	0	29+. siRNA-IMPa4-25 PSF-A488 DAPI IMPa4-A546_ap_TileScan_001 (Stage 42 of 49)	00-7ofNLLUptn8Ffc9wpyiMae
21		Cell	1	0.000	1.000	308	2	siRNA-IMPa4-25 PSF-A488 IMPa4-A546 DAPI 8C2-siRNA-IMP-a2-a4 V2.00	0	29+. siRNA-IMPa4-25 PSF-A488 DAPI IMPa4-A546_ap_TileScan_001 (Stage 42 of 49)	00-7ofNLLUptn8Ffc9wpyiMae
21		Cell	1	0.000	1.000	309	3	siRNA-IMPa4-25 PSF-A488 IMPa4-A546 DAPI 8C2-siRNA-IMP-a2-a4 V2.00	0	29+. siRNA-IMPa4-25 PSF-A488 DAPI IMPa4-A546_ap_TileScan_001 (Stage 42 of 49)	00-7ofNLLUptn8Ffc9wpyiMae
26		Cell	1	0.000	1.000	310	4	siRNA-IMPa4-25 PSF-A488 IMPa4-A546 DAPI 8C2-siRNA-IMP-a2-a4 V2.00	0	29+. siRNA-IMPa4-25 PSF-A488 DAPI IMPa4-A546_ap_TileScan_001 (Stage 42 of 49)	00-7ofNLLUptn8Ffc9wpyiMae
188		Cell	1	0.000	1.000	311	5	siRNA-IMPa4-25 PSF-A488 IMPa4-A546 DAPI 8C2-siRNA-IMP-a2-a4 V2.00	0	29+. siRNA-IMPa4-25 PSF-A488 DAPI IMPa4-A546_ap_TileScan_001 (Stage 42 of 49)	00-7ofNLLUptn8Ffc9wpyiMae
188		Cell	1	0.000	1.000	312	6	siRNA-IMPa4-25 PSF-A488 IMPa4-A546 DAPI 8C2-siRNA-IMP-a2-a4 V2.00	0	29+. siRNA-IMPa4-25 PSF-A488 DAPI IMPa4-A546_ap_TileScan_001 (Stage 42 of 49)	00-7ofNLLUptn8Ffc9wpyiMae
254		Cell	1	0.000	1.000	313	7	siRNA-IMPa4-25 PSF-A488 IMPa4-A546 DAPI 8C2-siRNA-IMP-a2-a4 V2.00	0	29+. siRNA-IMPa4-25 PSF-A488 DAPI IMPa4-A546_ap_TileScan_001 (Stage 42 of 49)	00-7ofNLLUptn8Ffc9wpyiMae
210		Cell	1	0.000	1.000	314	8	siRNA-IMPa4-25 PSF-A488 IMPa4-A546 DAPI 8C2-siRNA-IMP-a2-a4 V2.00	0	29+. siRNA-IMPa4-25 PSF-A488 DAPI IMPa4-A546_ap_TileScan_001 (Stage 42 of 49)	00-7ofNLLUptn8Ffc9wpyiMae
174		Cell	1	0.000	1.000	315	9	siRNA-IMPa4-25 PSF-A488 IMPa4-A546 DAPI 8C2-siRNA-IMP-a2-a4 V2.00	0	29+. siRNA-IMPa4-25 PSF-A488 DAPI IMPa4-A546_ap_TileScan_001 (Stage 42 of 49)	00-7ofNLLUptn8Ffc9wpyiMae
180		Cell	1	0.000	1.000	316	10	siRNA-IMPa4-25 PSF-A488 IMPa4-A546 DAPI 8C2-siRNA-IMP-a2-a4 V2.00	0	29+. siRNA-IMPa4-25 PSF-A488 DAPI IMPa4-A546_ap_TileScan_001 (Stage 42 of 49)	00-7ofNLLUptn8Ffc9wpyiMae
176		Cell	1	0.000	1.000	317	11	siRNA-IMPa4-25 PSF-A488 IMPa4-A546 DAPI 8C2-siRNA-IMP-a2-a4 V2.00	0	29+. siRNA-IMPa4-25 PSF-A488 DAPI IMPa4-A546_ap_TileScan_001 (Stage 42 of 49)	00-7ofNLLUptn8Ffc9wpyiMae
48		Cell	1	0.000	1.000	318	12	siRNA-IMPa4-25 PSF-A488 IMPa4-A546 DAPI 8C2-siRNA-IMP-a2-a4 V2.00	0	29+. siRNA-IMPa4-25 PSF-A488 DAPI IMPa4-A546_ap_TileScan_001 (Stage 42 of 49)	00-7ofNLLUptn8Ffc9wpyiMae
169		Cell	1	0.000	1.000	319	13	siRNA-IMPa4-25 PSF-A488 IMPa4-A546 DAPI 8C2-siRNA-IMP-a2-a4 V2.00	0	29+. siRNA-IMPa4-25 PSF-A488 DAPI IMPa4-A546_ap_TileScan_001 (Stage 42 of 49)	00-7ofNLLUptn8Ffc9wpyiMae
218		Cell	1	0.000	1.000	320	14	siRNA-IMPa4-25 PSF-A488 IMPa4-A546 DAPI 8C2-siRNA-IMP-a2-a4 V2.00	0	29+. siRNA-IMPa4-25 PSF-A488 DAPI IMPa4-A546_ap_TileScan_001 (Stage 42 of 49)	00-7ofNLLUptn8Ffc9wpyiMae
206		Cell	1	0.000	1.000	321	15	siRNA-IMPa4-25 PSF-A488 IMPa4-A546 DAPI 8C2-siRNA-IMP-a2-a4 V2.00	0	29+. siRNA-IMPa4-25 PSF-A488 DAPI IMPa4-A546_ap_TileScan_001 (Stage 42 of 49)	00-7ofNLLUptn8Ffc9wpyiMae
36		Cell	1	0.000	1.000	322	0	siRNA-IMPa4-25 PSF-A488 IMPa4-A546 DAPI 8C2-siRNA-IMP-a2-a4 V2.00	0	29+. siRNA-IMPa4-25 PSF-A488 DAPI IMPa4-A546_aq_TileScan_001 (Stage 43 of 49)	00-BLmUcgaCYiLKnjEzHq7bef
217		Cell	1	0.000	1.000	323	1	siRNA-IMPa4-25 PSF-A488 IMPa4-A546 DAPI 8C2-siRNA-IMP-a2-a4 V2.00	0	29+. siRNA-IMPa4-25 PSF-A488 DAPI IMPa4-A546_aq_TileScan_001 (Stage 43 of 49)	00-BLmUcgaCYiLKnjEzHq7bef
206		Cell	1	0.000	1.000	324	2	siRNA-IMPa4-25 PSF-A488 IMPa4-A546 DAPI 8C2-siRNA-IMP-a2-a4 V2.00	0	29+. siRNA-IMPa4-25 PSF-A488 DAPI IMPa4-A546_aq_TileScan_001 (Stage 43 of 49)	00-BLmUcgaCYiLKnjEzHq7bef
215		Cell	1	0.000	1.000	325	3	siRNA-IMPa4-25 PSF-A488 IMPa4-A546 DAPI 8C2-siRNA-IMP-a2-a4 V2.00	0	29+. siRNA-IMPa4-25 PSF-A488 DAPI IMPa4-A546_aq_TileScan_001 (Stage 43 of 49)	00-BLmUcgaCYiLKnjEzHq7bef
212		Cell	1	0.000	1.000	326	4	siRNA-IMPa4-25 PSF-A488 IMPa4-A546 DAPI 8C2-siRNA-IMP-a2-a4 V2.00	0	29+. siRNA-IMPa4-25 PSF-A488 DAPI IMPa4-A546_aq_TileScan_001 (Stage 43 of 49)	00-BLmUcgaCYiLKnjEzHq7bef
167		Cell	1	0.000	1.000	327	5	siRNA-IMPa4-25 PSF-A488 IMPa4-A546 DAPI 8C2-siRNA-IMP-a2-a4 V2.00	0	29+. siRNA-IMPa4-25 PSF-A488 DAPI IMPa4-A546_aq_TileScan_001 (Stage 43 of 49)	00-BLmUcgaCYiLKnjEzHq7bef
231		Cell	1	0.000	1.000	328	6	siRNA-IMPa4-25 PSF-A488 IMPa4-A546 DAPI 8C2-siRNA-IMP-a2-a4 V2.00	0	29+. siRNA-IMPa4-25 PSF-A488 DAPI IMPa4-A546_aq_TileScan_001 (Stage 43 of 49)	00-BLmUcgaCYiLKnjEzHq7bef
112		Cell	1	0.000	1.000	329	7	siRNA-IMPa4-25 PSF-A488 IMPa4-A546 DAPI 8C2-siRNA-IMP-a2-a4 V2.00	0	29+. siRNA-IMPa4-25 PSF-A488 DAPI IMPa4-A546_aq_TileScan_001 (Stage 43 of 49)	00-BLmUcgaCYiLKnjEzHq7bef
182		Cell	1	0.000	1.000	330	8	siRNA-IMPa4-25 PSF-A488 IMPa4-A546 DAPI 8C2-siRNA-IMP-a2-a4 V2.00	0	29+. siRNA-IMPa4-25 PSF-A488 DAPI IMPa4-A546_aq_TileScan_001 (Stage 43 of 49)	00-BLmUcgaCYiLKnjEzHq7bef
191		Cell	1	0.000	1.000	331	9	siRNA-IMPa4-25 PSF-A488 IMPa4-A546 DAPI 8C2-siRNA-IMP-a2-a4 V2.00	0	29+. siRNA-IMPa4-25 PSF-A488 DAPI IMPa4-A546_aq_TileScan_001 (Stage 43 of 49)	00-BLmUcgaCYiLKnjEzHq7bef
192		Cell	1	0.000	1.000	332	10	siRNA-IMPa4-25 PSF-A488 IMPa4-A546 DAPI 8C2-siRNA-IMP-a2-a4 V2.00	0	29+. siRNA-IMPa4-25 PSF-A488 DAPI IMPa4-A546_aq_TileScan_001 (Stage 43 of 49)	00-BLmUcgaCYiLKnjEzHq7bef
71		Cell	1	0.000	1.000	333	11	siRNA-IMPa4-25 PSF-A488 IMPa4-A546 DAPI 8C2-siRNA-IMP-a2-a4 V2.00	0	29+. siRNA-IMPa4-25 PSF-A488 DAPI IMPa4-A546_aq_TileScan_001 (Stage 43 of 49)	00-BLmUcgaCYiLKnjEzHq7bef
167		Cell	1	0.000	1.000	334	12	siRNA-IMPa4-25 PSF-A488 IMPa4-A546 DAPI 8C2-siRNA-IMP-a2-a4 V2.00	0	29+. siRNA-IMPa4-25 PSF-A488 DAPI IMPa4-A546_aq_TileScan_001 (Stage 43 of 49)	00-BLmUcgaCYiLKnjEzHq7bef
184		Cell	1	0.000	1.000	335	13	siRNA-IMPa4-25 PSF-A488 IMPa4-A546 DAPI 8C2-siRNA-IMP-a2-a4 V2.00	0	29+. siRNA-IMPa4-25 PSF-A488 DAPI IMPa4-A546_aq_TileScan_001 (Stage 43 of 49)	00-BLmUcgaCYiLKnjEzHq7bef
115		Cell	1	0.000	1.000	336	14	siRNA-IMPa4-25 PSF-A488 IMPa4-A546 DAPI 8C2-siRNA-IMP-a2-a4 V2.00	0	29+. siRNA-IMPa4-25 PSF-A488 DAPI IMPa4-A546_aq_TileScan_001 (Stage 43 of 49)	00-BLmUcgaCYiLKnjEzHq7bef
170		Cell	1	0.000	1.000	337	15	siRNA-IMPa4-25 PSF-A488 IMPa4-A546 DAPI 8C2-siRNA-IMP-a2-a4 V2.00	0	29+. siRNA-IMPa4-25 PSF-A488 DAPI IMPa4-A546_aq_TileScan_001 (Stage 43 of 49)	00-BLmUcgaCYiLKnjEzHq7bef
25		Cell	1	0.000	1.000	338	16	siRNA-IMPa4-25 PSF-A488 IMPa4-A546 DAPI 8C2-siRNA-IMP-a2-a4 V2.00	0	29+. siRNA-IMPa4-25 PSF-A488 DAPI IMPa4-A546_aq_TileScan_001 (Stage 43 of 49)	00-BLmUcgaCYiLKnjEzHq7bef
125		Cell	1	0.000	1.000	339	17	siRNA-IMPa4-25 PSF-A488 IMPa4-A546 DAPI 8C2-siRNA-IMP-a2-a4 V2.00	0	29+. siRNA-IMPa4-25 PSF-A488 DAPI IMPa4-A546_aq_TileScan_001 (Stage 43 of 49)	00-BLmUcgaCYiLKnjEzHq7bef
24		Cell	1	0.000	1.000	340	18	siRNA-IMPa4-25 PSF-A488 IMPa4-A546 DAPI 8C2-siRNA-IMP-a2-a4 V2.00	0	29+. siRNA-IMPa4-25 PSF-A488 DAPI IMPa4-A546_aq_TileScan_001 (Stage 43 of 49)	00-BLmUcgaCYiLKnjEzHq7bef
20		Cell	1	0.000	1.000	341	0	siRNA-IMPa4-25 PSF-A488 IMPa4-A546 DAPI 8C2-siRNA-IMP-a2-a4 V2.00	0	29+. siRNA-IMPa4-25 PSF-A488 DAPI IMPa4-A546_ar_TileScan_001 (Stage 44 of 49)	00-j6UGiykiyAnMGeJHd9WY9n
132		Cell	1	0.000	1.000	342	1	siRNA-IMPa4-25 PSF-A488 IMPa4-A546 DAPI 8C2-siRNA-IMP-a2-a4 V2.00	0	29+. siRNA-IMPa4-25 PSF-A488 DAPI IMPa4-A546_ar_TileScan_001 (Stage 44 of 49)	00-j6UGiykiyAnMGeJHd9WY9n
159		Cell	1	0.000	1.000	343	2	siRNA-IMPa4-25 PSF-A488 IMPa4-A546 DAPI 8C2-siRNA-IMP-a2-a4 V2.00	0	29+. siRNA-IMPa4-25 PSF-A488 DAPI IMPa4-A546_ar_TileScan_001 (Stage 44 of 49)	00-j6UGiykiyAnMGeJHd9WY9n
201		Cell	1	0.000	1.000	344	3	siRNA-IMPa4-25 PSF-A488 IMPa4-A546 DAPI 8C2-siRNA-IMP-a2-a4 V2.00	0	29+. siRNA-IMPa4-25 PSF-A488 DAPI IMPa4-A546_ar_TileScan_001 (Stage 44 of 49)	00-j6UGiykiyAnMGeJHd9WY9n
140		Cell	1	0.000	1.000	345	4	siRNA-IMPa4-25 PSF-A488 IMPa4-A546 DAPI 8C2-siRNA-IMP-a2-a4 V2.00	0	29+. siRNA-IMPa4-25 PSF-A488 DAPI IMPa4-A546_ar_TileScan_001 (Stage 44 of 49)	00-j6UGiykiyAnMGeJHd9WY9n
172		Cell	1	0.000	1.000	346	5	siRNA-IMPa4-25 PSF-A488 IMPa4-A546 DAPI 8C2-siRNA-IMP-a2-a4 V2.00	0	29+. siRNA-IMPa4-25 PSF-A488 DAPI IMPa4-A546_ar_TileScan_001 (Stage 44 of 49)	00-j6UGiykiyAnMGeJHd9WY9n
140		Cell	1	0.000	1.000	347	6	siRNA-IMPa4-25 PSF-A488 IMPa4-A546 DAPI 8C2-siRNA-IMP-a2-a4 V2.00	0	29+. siRNA-IMPa4-25 PSF-A488 DAPI IMPa4-A546_ar_TileScan_001 (Stage 44 of 49)	00-j6UGiykiyAnMGeJHd9WY9n
177		Cell	1	0.000	1.000	348	7	siRNA-IMPa4-25 PSF-A488 IMPa4-A546 DAPI 8C2-siRNA-IMP-a2-a4 V2.00	0	29+. siRNA-IMPa4-25 PSF-A488 DAPI IMPa4-A546_ar_TileScan_001 (Stage 44 of 49)	00-j6UGiykiyAnMGeJHd9WY9n
191		Cell	1	0.000	1.000	349	8	siRNA-IMPa4-25 PSF-A488 IMPa4-A546 DAPI 8C2-siRNA-IMP-a2-a4 V2.00	0	29+. siRNA-IMPa4-25 PSF-A488 DAPI IMPa4-A546_ar_TileScan_001 (Stage 44 of 49)	00-j6UGiykiyAnMGeJHd9WY9n
229		Cell	1	0.000	1.000	350	9	siRNA-IMPa4-25 PSF-A488 IMPa4-A546 DAPI 8C2-siRNA-IMP-a2-a4 V2.00	0	29+. siRNA-IMPa4-25 PSF-A488 DAPI IMPa4-A546_ar_TileScan_001 (Stage 44 of 49)	00-j6UGiykiyAnMGeJHd9WY9n
189		Cell	1	0.000	1.000	351	10	siRNA-IMPa4-25 PSF-A488 IMPa4-A546 DAPI 8C2-siRNA-IMP-a2-a4 V2.00	0	29+. siRNA-IMPa4-25 PSF-A488 DAPI IMPa4-A546_ar_TileScan_001 (Stage 44 of 49)	00-j6UGiykiyAnMGeJHd9WY9n
107		Cell	1	0.000	1.000	352	11	siRNA-IMPa4-25 PSF-A488 IMPa4-A546 DAPI 8C2-siRNA-IMP-a2-a4 V2.00	0	29+. siRNA-IMPa4-25 PSF-A488 DAPI IMPa4-A546_ar_TileScan_001 (Stage 44 of 49)	00-j6UGiykiyAnMGeJHd9WY9n
178		Cell	1	0.000	1.000	353	12	siRNA-IMPa4-25 PSF-A488 IMPa4-A546 DAPI 8C2-siRNA-IMP-a2-a4 V2.00	0	29+. siRNA-IMPa4-25 PSF-A488 DAPI IMPa4-A546_ar_TileScan_001 (Stage 44 of 49)	00-j6UGiykiyAnMGeJHd9WY9n
169		Cell	1	0.000	1.000	354	13	siRNA-IMPa4-25 PSF-A488 IMPa4-A546 DAPI 8C2-siRNA-IMP-a2-a4 V2.00	0	29+. siRNA-IMPa4-25 PSF-A488 DAPI IMPa4-A546_ar_TileScan_001 (Stage 44 of 49)	00-j6UGiykiyAnMGeJHd9WY9n
169		Cell	1	0.000	1.000	355	14	siRNA-IMPa4-25 PSF-A488 IMPa4-A546 DAPI 8C2-siRNA-IMP-a2-a4 V2.00	0	29+. siRNA-IMPa4-25 PSF-A488 DAPI IMPa4-A546_ar_TileScan_001 (Stage 44 of 49)	00-j6UGiykiyAnMGeJHd9WY9n
167		Cell	1	0.000	1.000	356	15	siRNA-IMPa4-25 PSF-A488 IMPa4-A546 DAPI 8C2-siRNA-IMP-a2-a4 V2.00	0	29+. siRNA-IMPa4-25 PSF-A488 DAPI IMPa4-A546_ar_TileScan_001 (Stage 44 of 49)	00-j6UGiykiyAnMGeJHd9WY9n
23		Cell	1	0.000	1.000	357	0	siRNA-IMPa4-25 PSF-A488 IMPa4-A546 DAPI 8C2-siRNA-IMP-a2-a4 V2.00	0	29+. siRNA-IMPa4-25 PSF-A488 DAPI IMPa4-A546_as_TileScan_001 (Stage 45 of 49)	00-VTYmTACztoue9gRxu2w26L
176		Cell	1	0.000	1.000	358	1	siRNA-IMPa4-25 PSF-A488 IMPa4-A546 DAPI 8C2-siRNA-IMP-a2-a4 V2.00	0	29+. siRNA-IMPa4-25 PSF-A488 DAPI IMPa4-A546_as_TileScan_001 (Stage 45 of 49)	00-VTYmTACztoue9gRxu2w26L
142		Cell	1	0.000	1.000	359	2	siRNA-IMPa4-25 PSF-A488 IMPa4-A546 DAPI 8C2-siRNA-IMP-a2-a4 V2.00	0	29+. siRNA-IMPa4-25 PSF-A488 DAPI IMPa4-A546_as_TileScan_001 (Stage 45 of 49)	00-VTYmTACztoue9gRxu2w26L
209		Cell	1	0.000	1.000	360	3	siRNA-IMPa4-25 PSF-A488 IMPa4-A546 DAPI 8C2-siRNA-IMP-a2-a4 V2.00	0	29+. siRNA-IMPa4-25 PSF-A488 DAPI IMPa4-A546_as_TileScan_001 (Stage 45 of 49)	00-VTYmTACztoue9gRxu2w26L
179		Cell	1	0.000	1.000	361	4	siRNA-IMPa4-25 PSF-A488 IMPa4-A546 DAPI 8C2-siRNA-IMP-a2-a4 V2.00	0	29+. siRNA-IMPa4-25 PSF-A488 DAPI IMPa4-A546_as_TileScan_001 (Stage 45 of 49)	00-VTYmTACztoue9gRxu2w26L
22		Cell	1	0.000	1.000	362	5	siRNA-IMPa4-25 PSF-A488 IMPa4-A546 DAPI 8C2-siRNA-IMP-a2-a4 V2.00	0	29+. siRNA-IMPa4-25 PSF-A488 DAPI IMPa4-A546_as_TileScan_001 (Stage 45 of 49)	00-VTYmTACztoue9gRxu2w26L
235		Cell	1	0.000	1.000	363	6	siRNA-IMPa4-25 PSF-A488 IMPa4-A546 DAPI 8C2-siRNA-IMP-a2-a4 V2.00	0	29+. siRNA-IMPa4-25 PSF-A488 DAPI IMPa4-A546_as_TileScan_001 (Stage 45 of 49)	00-VTYmTACztoue9gRxu2w26L
204		Cell	1	0.000	1.000	364	7	siRNA-IMPa4-25 PSF-A488 IMPa4-A546 DAPI 8C2-siRNA-IMP-a2-a4 V2.00	0	29+. siRNA-IMPa4-25 PSF-A488 DAPI IMPa4-A546_as_TileScan_001 (Stage 45 of 49)	00-VTYmTACztoue9gRxu2w26L
190		Cell	1	0.000	1.000	365	8	siRNA-IMPa4-25 PSF-A488 IMPa4-A546 DAPI 8C2-siRNA-IMP-a2-a4 V2.00	0	29+. siRNA-IMPa4-25 PSF-A488 DAPI IMPa4-A546_as_TileScan_001 (Stage 45 of 49)	00-VTYmTACztoue9gRxu2w26L
141		Cell	1	0.000	1.000	366	9	siRNA-IMPa4-25 PSF-A488 IMPa4-A546 DAPI 8C2-siRNA-IMP-a2-a4 V2.00	0	29+. siRNA-IMPa4-25 PSF-A488 DAPI IMPa4-A546_as_TileScan_001 (Stage 45 of 49)	00-VTYmTACztoue9gRxu2w26L
176		Cell	1	0.000	1.000	367	10	siRNA-IMPa4-25 PSF-A488 IMPa4-A546 DAPI 8C2-siRNA-IMP-a2-a4 V2.00	0	29+. siRNA-IMPa4-25 PSF-A488 DAPI IMPa4-A546_as_TileScan_001 (Stage 45 of 49)	00-VTYmTACztoue9gRxu2w26L
212		Cell	1	0.000	1.000	368	0	siRNA-IMPa4-25 PSF-A488 IMPa4-A546 DAPI 8C2-siRNA-IMP-a2-a4 V2.00	0	29+. siRNA-IMPa4-25 PSF-A488 DAPI IMPa4-A546_at_TileScan_001 (Stage 46 of 49)	00-aeQNyJTUKR7w2yWwFckpZT
208		Cell	1	0.000	1.000	369	1	siRNA-IMPa4-25 PSF-A488 IMPa4-A546 DAPI 8C2-siRNA-IMP-a2-a4 V2.00	0	29+. siRNA-IMPa4-25 PSF-A488 DAPI IMPa4-A546_at_TileScan_001 (Stage 46 of 49)	00-aeQNyJTUKR7w2yWwFckpZT
172		Cell	1	0.000	1.000	370	2	siRNA-IMPa4-25 PSF-A488 IMPa4-A546 DAPI 8C2-siRNA-IMP-a2-a4 V2.00	0	29+. siRNA-IMPa4-25 PSF-A488 DAPI IMPa4-A546_at_TileScan_001 (Stage 46 of 49)	00-aeQNyJTUKR7w2yWwFckpZT
180		Cell	1	0.000	1.000	371	3	siRNA-IMPa4-25 PSF-A488 IMPa4-A546 DAPI 8C2-siRNA-IMP-a2-a4 V2.00	0	29+. siRNA-IMPa4-25 PSF-A488 DAPI IMPa4-A546_at_TileScan_001 (Stage 46 of 49)	00-aeQNyJTUKR7w2yWwFckpZT
164		Cell	1	0.000	1.000	372	4	siRNA-IMPa4-25 PSF-A488 IMPa4-A546 DAPI 8C2-siRNA-IMP-a2-a4 V2.00	0	29+. siRNA-IMPa4-25 PSF-A488 DAPI IMPa4-A546_at_TileScan_001 (Stage 46 of 49)	00-aeQNyJTUKR7w2yWwFckpZT
173		Cell	1	0.000	1.000	373	5	siRNA-IMPa4-25 PSF-A488 IMPa4-A546 DAPI 8C2-siRNA-IMP-a2-a4 V2.00	0	29+. siRNA-IMPa4-25 PSF-A488 DAPI IMPa4-A546_at_TileScan_001 (Stage 46 of 49)	00-aeQNyJTUKR7w2yWwFckpZT
171		Cell	1	0.000	1.000	374	6	siRNA-IMPa4-25 PSF-A488 IMPa4-A546 DAPI 8C2-siRNA-IMP-a2-a4 V2.00	0	29+. siRNA-IMPa4-25 PSF-A488 DAPI IMPa4-A546_at_TileScan_001 (Stage 46 of 49)	00-aeQNyJTUKR7w2yWwFckpZT
148		Cell	1	0.000	1.000	375	7	siRNA-IMPa4-25 PSF-A488 IMPa4-A546 DAPI 8C2-siRNA-IMP-a2-a4 V2.00	0	29+. siRNA-IMPa4-25 PSF-A488 DAPI IMPa4-A546_at_TileScan_001 (Stage 46 of 49)	00-aeQNyJTUKR7w2yWwFckpZT
211		Cell	1	0.000	1.000	376	8	siRNA-IMPa4-25 PSF-A488 IMPa4-A546 DAPI 8C2-siRNA-IMP-a2-a4 V2.00	0	29+. siRNA-IMPa4-25 PSF-A488 DAPI IMPa4-A546_at_TileScan_001 (Stage 46 of 49)	00-aeQNyJTUKR7w2yWwFckpZT
238		Cell	1	0.000	1.000	377	9	siRNA-IMPa4-25 PSF-A488 IMPa4-A546 DAPI 8C2-siRNA-IMP-a2-a4 V2.00	0	29+. siRNA-IMPa4-25 PSF-A488 DAPI IMPa4-A546_at_TileScan_001 (Stage 46 of 49)	00-aeQNyJTUKR7w2yWwFckpZT
190		Cell	1	0.000	1.000	378	10	siRNA-IMPa4-25 PSF-A488 IMPa4-A546 DAPI 8C2-siRNA-IMP-a2-a4 V2.00	0	29+. siRNA-IMPa4-25 PSF-A488 DAPI IMPa4-A546_at_TileScan_001 (Stage 46 of 49)	00-aeQNyJTUKR7w2yWwFckpZT
221		Cell	1	0.000	1.000	379	11	siRNA-IMPa4-25 PSF-A488 IMPa4-A546 DAPI 8C2-siRNA-IMP-a2-a4 V2.00	0	29+. siRNA-IMPa4-25 PSF-A488 DAPI IMPa4-A546_at_TileScan_001 (Stage 46 of 49)	00-aeQNyJTUKR7w2yWwFckpZT
151		Cell	1	0.000	1.000	380	12	siRNA-IMPa4-25 PSF-A488 IMPa4-A546 DAPI 8C2-siRNA-IMP-a2-a4 V2.00	0	29+. siRNA-IMPa4-25 PSF-A488 DAPI IMPa4-A546_at_TileScan_001 (Stage 46 of 49)	00-aeQNyJTUKR7w2yWwFckpZT
177		Cell	1	0.000	1.000	381	13	siRNA-IMPa4-25 PSF-A488 IMPa4-A546 DAPI 8C2-siRNA-IMP-a2-a4 V2.00	0	29+. siRNA-IMPa4-25 PSF-A488 DAPI IMPa4-A546_at_TileScan_001 (Stage 46 of 49)	00-aeQNyJTUKR7w2yWwFckpZT
150		Cell	1	0.000	1.000	382	14	siRNA-IMPa4-25 PSF-A488 IMPa4-A546 DAPI 8C2-siRNA-IMP-a2-a4 V2.00	0	29+. siRNA-IMPa4-25 PSF-A488 DAPI IMPa4-A546_at_TileScan_001 (Stage 46 of 49)	00-aeQNyJTUKR7w2yWwFckpZT
192		Cell	1	0.000	1.000	383	15	siRNA-IMPa4-25 PSF-A488 IMPa4-A546 DAPI 8C2-siRNA-IMP-a2-a4 V2.00	0	29+. siRNA-IMPa4-25 PSF-A488 DAPI IMPa4-A546_at_TileScan_001 (Stage 46 of 49)	00-aeQNyJTUKR7w2yWwFckpZT
202		Cell	1	0.000	1.000	384	16	siRNA-IMPa4-25 PSF-A488 IMPa4-A546 DAPI 8C2-siRNA-IMP-a2-a4 V2.00	0	29+. siRNA-IMPa4-25 PSF-A488 DAPI IMPa4-A546_at_TileScan_001 (Stage 46 of 49)	00-aeQNyJTUKR7w2yWwFckpZT
185		Cell	1	0.000	1.000	385	17	siRNA-IMPa4-25 PSF-A488 IMPa4-A546 DAPI 8C2-siRNA-IMP-a2-a4 V2.00	0	29+. siRNA-IMPa4-25 PSF-A488 DAPI IMPa4-A546_at_TileScan_001 (Stage 46 of 49)	00-aeQNyJTUKR7w2yWwFckpZT
200		Cell	1	0.000	1.000	386	18	siRNA-IMPa4-25 PSF-A488 IMPa4-A546 DAPI 8C2-siRNA-IMP-a2-a4 V2.00	0	29+. siRNA-IMPa4-25 PSF-A488 DAPI IMPa4-A546_at_TileScan_001 (Stage 46 of 49)	00-aeQNyJTUKR7w2yWwFckpZT
183		Cell	1	0.000	1.000	387	19	siRNA-IMPa4-25 PSF-A488 IMPa4-A546 DAPI 8C2-siRNA-IMP-a2-a4 V2.00	0	29+. siRNA-IMPa4-25 PSF-A488 DAPI IMPa4-A546_at_TileScan_001 (Stage 46 of 49)	00-aeQNyJTUKR7w2yWwFckpZT
150		Cell	1	0.000	1.000	388	0	siRNA-IMPa4-25 PSF-A488 IMPa4-A546 DAPI 8C2-siRNA-IMP-a2-a4 V2.00	0	29+. siRNA-IMPa4-25 PSF-A488 DAPI IMPa4-A546_au_TileScan_001 (Stage 47 of 49)	00-vX3hyMecyivq77V9F59k6G
146		Cell	1	0.000	1.000	389	1	siRNA-IMPa4-25 PSF-A488 IMPa4-A546 DAPI 8C2-siRNA-IMP-a2-a4 V2.00	0	29+. siRNA-IMPa4-25 PSF-A488 DAPI IMPa4-A546_au_TileScan_001 (Stage 47 of 49)	00-vX3hyMecyivq77V9F59k6G
205		Cell	1	0.000	1.000	390	2	siRNA-IMPa4-25 PSF-A488 IMPa4-A546 DAPI 8C2-siRNA-IMP-a2-a4 V2.00	0	29+. siRNA-IMPa4-25 PSF-A488 DAPI IMPa4-A546_au_TileScan_001 (Stage 47 of 49)	00-vX3hyMecyivq77V9F59k6G
155		Cell	1	0.000	1.000	391	3	siRNA-IMPa4-25 PSF-A488 IMPa4-A546 DAPI 8C2-siRNA-IMP-a2-a4 V2.00	0	29+. siRNA-IMPa4-25 PSF-A488 DAPI IMPa4-A546_au_TileScan_001 (Stage 47 of 49)	00-vX3hyMecyivq77V9F59k6G
165		Cell	1	0.000	1.000	392	4	siRNA-IMPa4-25 PSF-A488 IMPa4-A546 DAPI 8C2-siRNA-IMP-a2-a4 V2.00	0	29+. siRNA-IMPa4-25 PSF-A488 DAPI IMPa4-A546_au_TileScan_001 (Stage 47 of 49)	00-vX3hyMecyivq77V9F59k6G
198		Cell	1	0.000	1.000	393	5	siRNA-IMPa4-25 PSF-A488 IMPa4-A546 DAPI 8C2-siRNA-IMP-a2-a4 V2.00	0	29+. siRNA-IMPa4-25 PSF-A488 DAPI IMPa4-A546_au_TileScan_001 (Stage 47 of 49)	00-vX3hyMecyivq77V9F59k6G
161		Cell	1	0.000	1.000	394	6	siRNA-IMPa4-25 PSF-A488 IMPa4-A546 DAPI 8C2-siRNA-IMP-a2-a4 V2.00	0	29+. siRNA-IMPa4-25 PSF-A488 DAPI IMPa4-A546_au_TileScan_001 (Stage 47 of 49)	00-vX3hyMecyivq77V9F59k6G
172		Cell	1	0.000	1.000	395	7	siRNA-IMPa4-25 PSF-A488 IMPa4-A546 DAPI 8C2-siRNA-IMP-a2-a4 V2.00	0	29+. siRNA-IMPa4-25 PSF-A488 DAPI IMPa4-A546_au_TileScan_001 (Stage 47 of 49)	00-vX3hyMecyivq77V9F59k6G
174		Cell	1	0.000	1.000	396	8	siRNA-IMPa4-25 PSF-A488 IMPa4-A546 DAPI 8C2-siRNA-IMP-a2-a4 V2.00	0	29+. siRNA-IMPa4-25 PSF-A488 DAPI IMPa4-A546_au_TileScan_001 (Stage 47 of 49)	00-vX3hyMecyivq77V9F59k6G
134		Cell	1	0.000	1.000	397	9	siRNA-IMPa4-25 PSF-A488 IMPa4-A546 DAPI 8C2-siRNA-IMP-a2-a4 V2.00	0	29+. siRNA-IMPa4-25 PSF-A488 DAPI IMPa4-A546_au_TileScan_001 (Stage 47 of 49)	00-vX3hyMecyivq77V9F59k6G
99		Cell	1	0.000	1.000	398	10	siRNA-IMPa4-25 PSF-A488 IMPa4-A546 DAPI 8C2-siRNA-IMP-a2-a4 V2.00	0	29+. siRNA-IMPa4-25 PSF-A488 DAPI IMPa4-A546_au_TileScan_001 (Stage 47 of 49)	00-vX3hyMecyivq77V9F59k6G
171		Cell	1	0.000	1.000	399	11	siRNA-IMPa4-25 PSF-A488 IMPa4-A546 DAPI 8C2-siRNA-IMP-a2-a4 V2.00	0	29+. siRNA-IMPa4-25 PSF-A488 DAPI IMPa4-A546_au_TileScan_001 (Stage 47 of 49)	00-vX3hyMecyivq77V9F59k6G
130		Cell	1	0.000	1.000	400	12	siRNA-IMPa4-25 PSF-A488 IMPa4-A546 DAPI 8C2-siRNA-IMP-a2-a4 V2.00	0	29+. siRNA-IMPa4-25 PSF-A488 DAPI IMPa4-A546_au_TileScan_001 (Stage 47 of 49)	00-vX3hyMecyivq77V9F59k6G
175		Cell	1	0.000	1.000	401	13	siRNA-IMPa4-25 PSF-A488 IMPa4-A546 DAPI 8C2-siRNA-IMP-a2-a4 V2.00	0	29+. siRNA-IMPa4-25 PSF-A488 DAPI IMPa4-A546_au_TileScan_001 (Stage 47 of 49)	00-vX3hyMecyivq77V9F59k6G
184		Cell	1	0.000	1.000	402	14	siRNA-IMPa4-25 PSF-A488 IMPa4-A546 DAPI 8C2-siRNA-IMP-a2-a4 V2.00	0	29+. siRNA-IMPa4-25 PSF-A488 DAPI IMPa4-A546_au_TileScan_001 (Stage 47 of 49)	00-vX3hyMecyivq77V9F59k6G
88		Cell	1	0.000	1.000	403	15	siRNA-IMPa4-25 PSF-A488 IMPa4-A546 DAPI 8C2-siRNA-IMP-a2-a4 V2.00	0	29+. siRNA-IMPa4-25 PSF-A488 DAPI IMPa4-A546_au_TileScan_001 (Stage 47 of 49)	00-vX3hyMecyivq77V9F59k6G
135		Cell	1	0.000	1.000	404	16	siRNA-IMPa4-25 PSF-A488 IMPa4-A546 DAPI 8C2-siRNA-IMP-a2-a4 V2.00	0	29+. siRNA-IMPa4-25 PSF-A488 DAPI IMPa4-A546_au_TileScan_001 (Stage 47 of 49)	00-vX3hyMecyivq77V9F59k6G
62		Cell	1	0.000	1.000	405	17	siRNA-IMPa4-25 PSF-A488 IMPa4-A546 DAPI 8C2-siRNA-IMP-a2-a4 V2.00	0	29+. siRNA-IMPa4-25 PSF-A488 DAPI IMPa4-A546_au_TileScan_001 (Stage 47 of 49)	00-vX3hyMecyivq77V9F59k6G
90		Cell	1	0.000	1.000	406	18	siRNA-IMPa4-25 PSF-A488 IMPa4-A546 DAPI 8C2-siRNA-IMP-a2-a4 V2.00	0	29+. siRNA-IMPa4-25 PSF-A488 DAPI IMPa4-A546_au_TileScan_001 (Stage 47 of 49)	00-vX3hyMecyivq77V9F59k6G
150		Cell	1	0.000	1.000	407	19	siRNA-IMPa4-25 PSF-A488 IMPa4-A546 DAPI 8C2-siRNA-IMP-a2-a4 V2.00	0	29+. siRNA-IMPa4-25 PSF-A488 DAPI IMPa4-A546_au_TileScan_001 (Stage 47 of 49)	00-vX3hyMecyivq77V9F59k6G
137		Cell	1	0.000	1.000	408	20	siRNA-IMPa4-25 PSF-A488 IMPa4-A546 DAPI 8C2-siRNA-IMP-a2-a4 V2.00	0	29+. siRNA-IMPa4-25 PSF-A488 DAPI IMPa4-A546_au_TileScan_001 (Stage 47 of 49)	00-vX3hyMecyivq77V9F59k6G
172		Cell	1	0.000	1.000	409	21	siRNA-IMPa4-25 PSF-A488 IMPa4-A546 DAPI 8C2-siRNA-IMP-a2-a4 V2.00	0	29+. siRNA-IMPa4-25 PSF-A488 DAPI IMPa4-A546_au_TileScan_001 (Stage 47 of 49)	00-vX3hyMecyivq77V9F59k6G
141		Cell	1	0.000	1.000	410	0	siRNA-IMPa4-25 PSF-A488 IMPa4-A546 DAPI 8C2-siRNA-IMP-a2-a4 V2.00	0	29+. siRNA-IMPa4-25 PSF-A488 DAPI IMPa4-A546_av_TileScan_001 (Stage 48 of 49)	00-RQ5GP4fUURLjUGyERAe7WW
137		Cell	1	0.000	1.000	411	1	siRNA-IMPa4-25 PSF-A488 IMPa4-A546 DAPI 8C2-siRNA-IMP-a2-a4 V2.00	0	29+. siRNA-IMPa4-25 PSF-A488 DAPI IMPa4-A546_av_TileScan_001 (Stage 48 of 49)	00-RQ5GP4fUURLjUGyERAe7WW
174		Cell	1	0.000	1.000	412	2	siRNA-IMPa4-25 PSF-A488 IMPa4-A546 DAPI 8C2-siRNA-IMP-a2-a4 V2.00	0	29+. siRNA-IMPa4-25 PSF-A488 DAPI IMPa4-A546_av_TileScan_001 (Stage 48 of 49)	00-RQ5GP4fUURLjUGyERAe7WW
254		Cell	1	0.000	1.000	413	3	siRNA-IMPa4-25 PSF-A488 IMPa4-A546 DAPI 8C2-siRNA-IMP-a2-a4 V2.00	0	29+. siRNA-IMPa4-25 PSF-A488 DAPI IMPa4-A546_av_TileScan_001 (Stage 48 of 49)	00-RQ5GP4fUURLjUGyERAe7WW
27		Cell	1	0.000	1.000	414	4	siRNA-IMPa4-25 PSF-A488 IMPa4-A546 DAPI 8C2-siRNA-IMP-a2-a4 V2.00	0	29+. siRNA-IMPa4-25 PSF-A488 DAPI IMPa4-A546_av_TileScan_001 (Stage 48 of 49)	00-RQ5GP4fUURLjUGyERAe7WW
152		Cell	1	0.000	1.000	415	5	siRNA-IMPa4-25 PSF-A488 IMPa4-A546 DAPI 8C2-siRNA-IMP-a2-a4 V2.00	0	29+. siRNA-IMPa4-25 PSF-A488 DAPI IMPa4-A546_av_TileScan_001 (Stage 48 of 49)	00-RQ5GP4fUURLjUGyERAe7WW
206		Cell	1	0.000	1.000	416	6	siRNA-IMPa4-25 PSF-A488 IMPa4-A546 DAPI 8C2-siRNA-IMP-a2-a4 V2.00	0	29+. siRNA-IMPa4-25 PSF-A488 DAPI IMPa4-A546_av_TileScan_001 (Stage 48 of 49)	00-RQ5GP4fUURLjUGyERAe7WW
195		Cell	1	0.000	1.000	417	7	siRNA-IMPa4-25 PSF-A488 IMPa4-A546 DAPI 8C2-siRNA-IMP-a2-a4 V2.00	0	29+. siRNA-IMPa4-25 PSF-A488 DAPI IMPa4-A546_av_TileScan_001 (Stage 48 of 49)	00-RQ5GP4fUURLjUGyERAe7WW
192		Cell	1	0.000	1.000	418	8	siRNA-IMPa4-25 PSF-A488 IMPa4-A546 DAPI 8C2-siRNA-IMP-a2-a4 V2.00	0	29+. siRNA-IMPa4-25 PSF-A488 DAPI IMPa4-A546_av_TileScan_001 (Stage 48 of 49)	00-RQ5GP4fUURLjUGyERAe7WW
164		Cell	1	0.000	1.000	419	9	siRNA-IMPa4-25 PSF-A488 IMPa4-A546 DAPI 8C2-siRNA-IMP-a2-a4 V2.00	0	29+. siRNA-IMPa4-25 PSF-A488 DAPI IMPa4-A546_av_TileScan_001 (Stage 48 of 49)	00-RQ5GP4fUURLjUGyERAe7WW
200		Cell	1	0.000	1.000	420	10	siRNA-IMPa4-25 PSF-A488 IMPa4-A546 DAPI 8C2-siRNA-IMP-a2-a4 V2.00	0	29+. siRNA-IMPa4-25 PSF-A488 DAPI IMPa4-A546_av_TileScan_001 (Stage 48 of 49)	00-RQ5GP4fUURLjUGyERAe7WW
200		Cell	1	0.000	1.000	421	11	siRNA-IMPa4-25 PSF-A488 IMPa4-A546 DAPI 8C2-siRNA-IMP-a2-a4 V2.00	0	29+. siRNA-IMPa4-25 PSF-A488 DAPI IMPa4-A546_av_TileScan_001 (Stage 48 of 49)	00-RQ5GP4fUURLjUGyERAe7WW
189		Cell	1	0.000	1.000	422	0	siRNA-IMPa4-25 PSF-A488 IMPa4-A546 DAPI 8C2-siRNA-IMP-a2-a4 V2.00	0	29+. siRNA-IMPa4-25 PSF-A488 DAPI IMPa4-A546_aw_TileScan_001 (Stage 49 of 49)	00-23VHmMbdGhGaKBdSHLdLPJ
195		Cell	1	0.000	1.000	423	1	siRNA-IMPa4-25 PSF-A488 IMPa4-A546 DAPI 8C2-siRNA-IMP-a2-a4 V2.00	0	29+. siRNA-IMPa4-25 PSF-A488 DAPI IMPa4-A546_aw_TileScan_001 (Stage 49 of 49)	00-23VHmMbdGhGaKBdSHLdLPJ
99		Cell	1	0.000	1.000	424	2	siRNA-IMPa4-25 PSF-A488 IMPa4-A546 DAPI 8C2-siRNA-IMP-a2-a4 V2.00	0	29+. siRNA-IMPa4-25 PSF-A488 DAPI IMPa4-A546_aw_TileScan_001 (Stage 49 of 49)	00-23VHmMbdGhGaKBdSHLdLPJ
164		Cell	1	0.000	1.000	425	3	siRNA-IMPa4-25 PSF-A488 IMPa4-A546 DAPI 8C2-siRNA-IMP-a2-a4 V2.00	0	29+. siRNA-IMPa4-25 PSF-A488 DAPI IMPa4-A546_aw_TileScan_001 (Stage 49 of 49)	00-23VHmMbdGhGaKBdSHLdLPJ
193		Cell	1	0.000	1.000	426	4	siRNA-IMPa4-25 PSF-A488 IMPa4-A546 DAPI 8C2-siRNA-IMP-a2-a4 V2.00	0	29+. siRNA-IMPa4-25 PSF-A488 DAPI IMPa4-A546_aw_TileScan_001 (Stage 49 of 49)	00-23VHmMbdGhGaKBdSHLdLPJ
156		Cell	1	0.000	1.000	427	5	siRNA-IMPa4-25 PSF-A488 IMPa4-A546 DAPI 8C2-siRNA-IMP-a2-a4 V2.00	0	29+. siRNA-IMPa4-25 PSF-A488 DAPI IMPa4-A546_aw_TileScan_001 (Stage 49 of 49)	00-23VHmMbdGhGaKBdSHLdLPJ
180		Cell	1	0.000	1.000	428	6	siRNA-IMPa4-25 PSF-A488 IMPa4-A546 DAPI 8C2-siRNA-IMP-a2-a4 V2.00	0	29+. siRNA-IMPa4-25 PSF-A488 DAPI IMPa4-A546_aw_TileScan_001 (Stage 49 of 49)	00-23VHmMbdGhGaKBdSHLdLPJ
178		Cell	1	0.000	1.000	429	7	siRNA-IMPa4-25 PSF-A488 IMPa4-A546 DAPI 8C2-siRNA-IMP-a2-a4 V2.00	0	29+. siRNA-IMPa4-25 PSF-A488 DAPI IMPa4-A546_aw_TileScan_001 (Stage 49 of 49)	00-23VHmMbdGhGaKBdSHLdLPJ
154		Cell	1	0.000	1.000	430	8	siRNA-IMPa4-25 PSF-A488 IMPa4-A546 DAPI 8C2-siRNA-IMP-a2-a4 V2.00	0	29+. siRNA-IMPa4-25 PSF-A488 DAPI IMPa4-A546_aw_TileScan_001 (Stage 49 of 49)	00-23VHmMbdGhGaKBdSHLdLPJ
27		Cell	1	0.000	1.000	431	9	siRNA-IMPa4-25 PSF-A488 IMPa4-A546 DAPI 8C2-siRNA-IMP-a2-a4 V2.00	0	29+. siRNA-IMPa4-25 PSF-A488 DAPI IMPa4-A546_aw_TileScan_001 (Stage 49 of 49)	00-23VHmMbdGhGaKBdSHLdLPJ
163		Cell	1	0.000	1.000	432	10	siRNA-IMPa4-25 PSF-A488 IMPa4-A546 DAPI 8C2-siRNA-IMP-a2-a4 V2.00	0	29+. siRNA-IMPa4-25 PSF-A488 DAPI IMPa4-A546_aw_TileScan_001 (Stage 49 of 49)	00-23VHmMbdGhGaKBdSHLdLPJ
165		Cell	1	0.000	1.000	433	0	siRNA-IMPa4-25 PSF-A488 IMPa4-A546 DAPI 8C2-siRNA-IMP-a2-a4 V2.00	0	29+. siRNA-IMPa4-25 PSF-A488 DAPI IMPa4-A546_b_TileScan_001 (Stage 2 of 49)	00-2HmMzEYtGwW4dQXMpXdp4W
173		Cell	1	0.000	1.000	434	1	siRNA-IMPa4-25 PSF-A488 IMPa4-A546 DAPI 8C2-siRNA-IMP-a2-a4 V2.00	0	29+. siRNA-IMPa4-25 PSF-A488 DAPI IMPa4-A546_b_TileScan_001 (Stage 2 of 49)	00-2HmMzEYtGwW4dQXMpXdp4W
231		Cell	1	0.000	1.000	435	2	siRNA-IMPa4-25 PSF-A488 IMPa4-A546 DAPI 8C2-siRNA-IMP-a2-a4 V2.00	0	29+. siRNA-IMPa4-25 PSF-A488 DAPI IMPa4-A546_b_TileScan_001 (Stage 2 of 49)	00-2HmMzEYtGwW4dQXMpXdp4W
211		Cell	1	0.000	1.000	436	3	siRNA-IMPa4-25 PSF-A488 IMPa4-A546 DAPI 8C2-siRNA-IMP-a2-a4 V2.00	0	29+. siRNA-IMPa4-25 PSF-A488 DAPI IMPa4-A546_b_TileScan_001 (Stage 2 of 49)	00-2HmMzEYtGwW4dQXMpXdp4W
242		Cell	1	0.000	1.000	437	4	siRNA-IMPa4-25 PSF-A488 IMPa4-A546 DAPI 8C2-siRNA-IMP-a2-a4 V2.00	0	29+. siRNA-IMPa4-25 PSF-A488 DAPI IMPa4-A546_b_TileScan_001 (Stage 2 of 49)	00-2HmMzEYtGwW4dQXMpXdp4W
173		Cell	1	0.000	1.000	438	5	siRNA-IMPa4-25 PSF-A488 IMPa4-A546 DAPI 8C2-siRNA-IMP-a2-a4 V2.00	0	29+. siRNA-IMPa4-25 PSF-A488 DAPI IMPa4-A546_b_TileScan_001 (Stage 2 of 49)	00-2HmMzEYtGwW4dQXMpXdp4W
218		Cell	1	0.000	1.000	439	6	siRNA-IMPa4-25 PSF-A488 IMPa4-A546 DAPI 8C2-siRNA-IMP-a2-a4 V2.00	0	29+. siRNA-IMPa4-25 PSF-A488 DAPI IMPa4-A546_b_TileScan_001 (Stage 2 of 49)	00-2HmMzEYtGwW4dQXMpXdp4W
216		Cell	1	0.000	1.000	440	7	siRNA-IMPa4-25 PSF-A488 IMPa4-A546 DAPI 8C2-siRNA-IMP-a2-a4 V2.00	0	29+. siRNA-IMPa4-25 PSF-A488 DAPI IMPa4-A546_b_TileScan_001 (Stage 2 of 49)	00-2HmMzEYtGwW4dQXMpXdp4W
171		Cell	1	0.000	1.000	441	8	siRNA-IMPa4-25 PSF-A488 IMPa4-A546 DAPI 8C2-siRNA-IMP-a2-a4 V2.00	0	29+. siRNA-IMPa4-25 PSF-A488 DAPI IMPa4-A546_b_TileScan_001 (Stage 2 of 49)	00-2HmMzEYtGwW4dQXMpXdp4W
185		Cell	1	0.000	1.000	442	9	siRNA-IMPa4-25 PSF-A488 IMPa4-A546 DAPI 8C2-siRNA-IMP-a2-a4 V2.00	0	29+. siRNA-IMPa4-25 PSF-A488 DAPI IMPa4-A546_b_TileScan_001 (Stage 2 of 49)	00-2HmMzEYtGwW4dQXMpXdp4W
184		Cell	1	0.000	1.000	443	10	siRNA-IMPa4-25 PSF-A488 IMPa4-A546 DAPI 8C2-siRNA-IMP-a2-a4 V2.00	0	29+. siRNA-IMPa4-25 PSF-A488 DAPI IMPa4-A546_b_TileScan_001 (Stage 2 of 49)	00-2HmMzEYtGwW4dQXMpXdp4W
25		Cell	1	0.000	1.000	444	11	siRNA-IMPa4-25 PSF-A488 IMPa4-A546 DAPI 8C2-siRNA-IMP-a2-a4 V2.00	0	29+. siRNA-IMPa4-25 PSF-A488 DAPI IMPa4-A546_b_TileScan_001 (Stage 2 of 49)	00-2HmMzEYtGwW4dQXMpXdp4W
200		Cell	1	0.000	1.000	445	12	siRNA-IMPa4-25 PSF-A488 IMPa4-A546 DAPI 8C2-siRNA-IMP-a2-a4 V2.00	0	29+. siRNA-IMPa4-25 PSF-A488 DAPI IMPa4-A546_b_TileScan_001 (Stage 2 of 49)	00-2HmMzEYtGwW4dQXMpXdp4W
195		Cell	1	0.000	1.000	446	13	siRNA-IMPa4-25 PSF-A488 IMPa4-A546 DAPI 8C2-siRNA-IMP-a2-a4 V2.00	0	29+. siRNA-IMPa4-25 PSF-A488 DAPI IMPa4-A546_b_TileScan_001 (Stage 2 of 49)	00-2HmMzEYtGwW4dQXMpXdp4W
169		Cell	1	0.000	1.000	447	14	siRNA-IMPa4-25 PSF-A488 IMPa4-A546 DAPI 8C2-siRNA-IMP-a2-a4 V2.00	0	29+. siRNA-IMPa4-25 PSF-A488 DAPI IMPa4-A546_b_TileScan_001 (Stage 2 of 49)	00-2HmMzEYtGwW4dQXMpXdp4W
189		Cell	1	0.000	1.000	448	15	siRNA-IMPa4-25 PSF-A488 IMPa4-A546 DAPI 8C2-siRNA-IMP-a2-a4 V2.00	0	29+. siRNA-IMPa4-25 PSF-A488 DAPI IMPa4-A546_b_TileScan_001 (Stage 2 of 49)	00-2HmMzEYtGwW4dQXMpXdp4W
154		Cell	1	0.000	1.000	449	16	siRNA-IMPa4-25 PSF-A488 IMPa4-A546 DAPI 8C2-siRNA-IMP-a2-a4 V2.00	0	29+. siRNA-IMPa4-25 PSF-A488 DAPI IMPa4-A546_b_TileScan_001 (Stage 2 of 49)	00-2HmMzEYtGwW4dQXMpXdp4W
173		Cell	1	0.000	1.000	450	17	siRNA-IMPa4-25 PSF-A488 IMPa4-A546 DAPI 8C2-siRNA-IMP-a2-a4 V2.00	0	29+. siRNA-IMPa4-25 PSF-A488 DAPI IMPa4-A546_b_TileScan_001 (Stage 2 of 49)	00-2HmMzEYtGwW4dQXMpXdp4W
222		Cell	1	0.000	1.000	451	18	siRNA-IMPa4-25 PSF-A488 IMPa4-A546 DAPI 8C2-siRNA-IMP-a2-a4 V2.00	0	29+. siRNA-IMPa4-25 PSF-A488 DAPI IMPa4-A546_b_TileScan_001 (Stage 2 of 49)	00-2HmMzEYtGwW4dQXMpXdp4W
137		Cell	1	0.000	1.000	452	19	siRNA-IMPa4-25 PSF-A488 IMPa4-A546 DAPI 8C2-siRNA-IMP-a2-a4 V2.00	0	29+. siRNA-IMPa4-25 PSF-A488 DAPI IMPa4-A546_b_TileScan_001 (Stage 2 of 49)	00-2HmMzEYtGwW4dQXMpXdp4W
213		Cell	1	0.000	1.000	453	20	siRNA-IMPa4-25 PSF-A488 IMPa4-A546 DAPI 8C2-siRNA-IMP-a2-a4 V2.00	0	29+. siRNA-IMPa4-25 PSF-A488 DAPI IMPa4-A546_b_TileScan_001 (Stage 2 of 49)	00-2HmMzEYtGwW4dQXMpXdp4W
206		Cell	1	0.000	1.000	454	21	siRNA-IMPa4-25 PSF-A488 IMPa4-A546 DAPI 8C2-siRNA-IMP-a2-a4 V2.00	0	29+. siRNA-IMPa4-25 PSF-A488 DAPI IMPa4-A546_b_TileScan_001 (Stage 2 of 49)	00-2HmMzEYtGwW4dQXMpXdp4W
214		Cell	1	0.000	1.000	455	22	siRNA-IMPa4-25 PSF-A488 IMPa4-A546 DAPI 8C2-siRNA-IMP-a2-a4 V2.00	0	29+. siRNA-IMPa4-25 PSF-A488 DAPI IMPa4-A546_b_TileScan_001 (Stage 2 of 49)	00-2HmMzEYtGwW4dQXMpXdp4W
196		Cell	1	0.000	1.000	456	23	siRNA-IMPa4-25 PSF-A488 IMPa4-A546 DAPI 8C2-siRNA-IMP-a2-a4 V2.00	0	29+. siRNA-IMPa4-25 PSF-A488 DAPI IMPa4-A546_b_TileScan_001 (Stage 2 of 49)	00-2HmMzEYtGwW4dQXMpXdp4W
203		Cell	1	0.000	1.000	457	24	siRNA-IMPa4-25 PSF-A488 IMPa4-A546 DAPI 8C2-siRNA-IMP-a2-a4 V2.00	0	29+. siRNA-IMPa4-25 PSF-A488 DAPI IMPa4-A546_b_TileScan_001 (Stage 2 of 49)	00-2HmMzEYtGwW4dQXMpXdp4W
149		Cell	1	0.000	1.000	458	0	siRNA-IMPa4-25 PSF-A488 IMPa4-A546 DAPI 8C2-siRNA-IMP-a2-a4 V2.00	0	29+. siRNA-IMPa4-25 PSF-A488 DAPI IMPa4-A546_c_TileScan_001 (Stage 3 of 49)	00-iALYmUQfCHeiCCCWQP6iKS
148		Cell	1	0.000	1.000	459	1	siRNA-IMPa4-25 PSF-A488 IMPa4-A546 DAPI 8C2-siRNA-IMP-a2-a4 V2.00	0	29+. siRNA-IMPa4-25 PSF-A488 DAPI IMPa4-A546_c_TileScan_001 (Stage 3 of 49)	00-iALYmUQfCHeiCCCWQP6iKS
185		Cell	1	0.000	1.000	460	2	siRNA-IMPa4-25 PSF-A488 IMPa4-A546 DAPI 8C2-siRNA-IMP-a2-a4 V2.00	0	29+. siRNA-IMPa4-25 PSF-A488 DAPI IMPa4-A546_c_TileScan_001 (Stage 3 of 49)	00-iALYmUQfCHeiCCCWQP6iKS
146		Cell	1	0.000	1.000	461	3	siRNA-IMPa4-25 PSF-A488 IMPa4-A546 DAPI 8C2-siRNA-IMP-a2-a4 V2.00	0	29+. siRNA-IMPa4-25 PSF-A488 DAPI IMPa4-A546_c_TileScan_001 (Stage 3 of 49)	00-iALYmUQfCHeiCCCWQP6iKS
203		Cell	1	0.000	1.000	462	4	siRNA-IMPa4-25 PSF-A488 IMPa4-A546 DAPI 8C2-siRNA-IMP-a2-a4 V2.00	0	29+. siRNA-IMPa4-25 PSF-A488 DAPI IMPa4-A546_c_TileScan_001 (Stage 3 of 49)	00-iALYmUQfCHeiCCCWQP6iKS
106		Cell	1	0.000	1.000	463	5	siRNA-IMPa4-25 PSF-A488 IMPa4-A546 DAPI 8C2-siRNA-IMP-a2-a4 V2.00	0	29+. siRNA-IMPa4-25 PSF-A488 DAPI IMPa4-A546_c_TileScan_001 (Stage 3 of 49)	00-iALYmUQfCHeiCCCWQP6iKS
206		Cell	1	0.000	1.000	464	6	siRNA-IMPa4-25 PSF-A488 IMPa4-A546 DAPI 8C2-siRNA-IMP-a2-a4 V2.00	0	29+. siRNA-IMPa4-25 PSF-A488 DAPI IMPa4-A546_c_TileScan_001 (Stage 3 of 49)	00-iALYmUQfCHeiCCCWQP6iKS
185		Cell	1	0.000	1.000	465	7	siRNA-IMPa4-25 PSF-A488 IMPa4-A546 DAPI 8C2-siRNA-IMP-a2-a4 V2.00	0	29+. siRNA-IMPa4-25 PSF-A488 DAPI IMPa4-A546_c_TileScan_001 (Stage 3 of 49)	00-iALYmUQfCHeiCCCWQP6iKS
203		Cell	1	0.000	1.000	466	8	siRNA-IMPa4-25 PSF-A488 IMPa4-A546 DAPI 8C2-siRNA-IMP-a2-a4 V2.00	0	29+. siRNA-IMPa4-25 PSF-A488 DAPI IMPa4-A546_c_TileScan_001 (Stage 3 of 49)	00-iALYmUQfCHeiCCCWQP6iKS
105		Cell	1	0.000	1.000	467	0	siRNA-IMPa4-25 PSF-A488 IMPa4-A546 DAPI 8C2-siRNA-IMP-a2-a4 V2.00	0	29+. siRNA-IMPa4-25 PSF-A488 DAPI IMPa4-A546_d_TileScan_001 (Stage 4 of 49)	00-QFeELdeFzhhtkCA7qFmZxV
158		Cell	1	0.000	1.000	468	1	siRNA-IMPa4-25 PSF-A488 IMPa4-A546 DAPI 8C2-siRNA-IMP-a2-a4 V2.00	0	29+. siRNA-IMPa4-25 PSF-A488 DAPI IMPa4-A546_d_TileScan_001 (Stage 4 of 49)	00-QFeELdeFzhhtkCA7qFmZxV
153		Cell	1	0.000	1.000	469	2	siRNA-IMPa4-25 PSF-A488 IMPa4-A546 DAPI 8C2-siRNA-IMP-a2-a4 V2.00	0	29+. siRNA-IMPa4-25 PSF-A488 DAPI IMPa4-A546_d_TileScan_001 (Stage 4 of 49)	00-QFeELdeFzhhtkCA7qFmZxV
154		Cell	1	0.000	1.000	470	3	siRNA-IMPa4-25 PSF-A488 IMPa4-A546 DAPI 8C2-siRNA-IMP-a2-a4 V2.00	0	29+. siRNA-IMPa4-25 PSF-A488 DAPI IMPa4-A546_d_TileScan_001 (Stage 4 of 49)	00-QFeELdeFzhhtkCA7qFmZxV
180		Cell	1	0.000	1.000	471	4	siRNA-IMPa4-25 PSF-A488 IMPa4-A546 DAPI 8C2-siRNA-IMP-a2-a4 V2.00	0	29+. siRNA-IMPa4-25 PSF-A488 DAPI IMPa4-A546_d_TileScan_001 (Stage 4 of 49)	00-QFeELdeFzhhtkCA7qFmZxV
136		Cell	1	0.000	1.000	472	5	siRNA-IMPa4-25 PSF-A488 IMPa4-A546 DAPI 8C2-siRNA-IMP-a2-a4 V2.00	0	29+. siRNA-IMPa4-25 PSF-A488 DAPI IMPa4-A546_d_TileScan_001 (Stage 4 of 49)	00-QFeELdeFzhhtkCA7qFmZxV
169		Cell	1	0.000	1.000	473	6	siRNA-IMPa4-25 PSF-A488 IMPa4-A546 DAPI 8C2-siRNA-IMP-a2-a4 V2.00	0	29+. siRNA-IMPa4-25 PSF-A488 DAPI IMPa4-A546_d_TileScan_001 (Stage 4 of 49)	00-QFeELdeFzhhtkCA7qFmZxV
166		Cell	1	0.000	1.000	474	7	siRNA-IMPa4-25 PSF-A488 IMPa4-A546 DAPI 8C2-siRNA-IMP-a2-a4 V2.00	0	29+. siRNA-IMPa4-25 PSF-A488 DAPI IMPa4-A546_d_TileScan_001 (Stage 4 of 49)	00-QFeELdeFzhhtkCA7qFmZxV
167		Cell	1	0.000	1.000	475	8	siRNA-IMPa4-25 PSF-A488 IMPa4-A546 DAPI 8C2-siRNA-IMP-a2-a4 V2.00	0	29+. siRNA-IMPa4-25 PSF-A488 DAPI IMPa4-A546_d_TileScan_001 (Stage 4 of 49)	00-QFeELdeFzhhtkCA7qFmZxV
183		Cell	1	0.000	1.000	476	9	siRNA-IMPa4-25 PSF-A488 IMPa4-A546 DAPI 8C2-siRNA-IMP-a2-a4 V2.00	0	29+. siRNA-IMPa4-25 PSF-A488 DAPI IMPa4-A546_d_TileScan_001 (Stage 4 of 49)	00-QFeELdeFzhhtkCA7qFmZxV
25		Cell	1	0.000	1.000	477	10	siRNA-IMPa4-25 PSF-A488 IMPa4-A546 DAPI 8C2-siRNA-IMP-a2-a4 V2.00	0	29+. siRNA-IMPa4-25 PSF-A488 DAPI IMPa4-A546_d_TileScan_001 (Stage 4 of 49)	00-QFeELdeFzhhtkCA7qFmZxV
181		Cell	1	0.000	1.000	478	11	siRNA-IMPa4-25 PSF-A488 IMPa4-A546 DAPI 8C2-siRNA-IMP-a2-a4 V2.00	0	29+. siRNA-IMPa4-25 PSF-A488 DAPI IMPa4-A546_d_TileScan_001 (Stage 4 of 49)	00-QFeELdeFzhhtkCA7qFmZxV
177		Cell	1	0.000	1.000	479	12	siRNA-IMPa4-25 PSF-A488 IMPa4-A546 DAPI 8C2-siRNA-IMP-a2-a4 V2.00	0	29+. siRNA-IMPa4-25 PSF-A488 DAPI IMPa4-A546_d_TileScan_001 (Stage 4 of 49)	00-QFeELdeFzhhtkCA7qFmZxV
192		Cell	1	0.000	1.000	480	13	siRNA-IMPa4-25 PSF-A488 IMPa4-A546 DAPI 8C2-siRNA-IMP-a2-a4 V2.00	0	29+. siRNA-IMPa4-25 PSF-A488 DAPI IMPa4-A546_d_TileScan_001 (Stage 4 of 49)	00-QFeELdeFzhhtkCA7qFmZxV
153		Cell	1	0.000	1.000	481	14	siRNA-IMPa4-25 PSF-A488 IMPa4-A546 DAPI 8C2-siRNA-IMP-a2-a4 V2.00	0	29+. siRNA-IMPa4-25 PSF-A488 DAPI IMPa4-A546_d_TileScan_001 (Stage 4 of 49)	00-QFeELdeFzhhtkCA7qFmZxV
213		Cell	1	0.000	1.000	482	15	siRNA-IMPa4-25 PSF-A488 IMPa4-A546 DAPI 8C2-siRNA-IMP-a2-a4 V2.00	0	29+. siRNA-IMPa4-25 PSF-A488 DAPI IMPa4-A546_d_TileScan_001 (Stage 4 of 49)	00-QFeELdeFzhhtkCA7qFmZxV
171		Cell	1	0.000	1.000	483	0	siRNA-IMPa4-25 PSF-A488 IMPa4-A546 DAPI 8C2-siRNA-IMP-a2-a4 V2.00	0	29+. siRNA-IMPa4-25 PSF-A488 DAPI IMPa4-A546_e_TileScan_001 (Stage 5 of 49)	00-rJHpL8uk9BpXfiXT9YRutJ
116		Cell	1	0.000	1.000	484	1	siRNA-IMPa4-25 PSF-A488 IMPa4-A546 DAPI 8C2-siRNA-IMP-a2-a4 V2.00	0	29+. siRNA-IMPa4-25 PSF-A488 DAPI IMPa4-A546_e_TileScan_001 (Stage 5 of 49)	00-rJHpL8uk9BpXfiXT9YRutJ
143		Cell	1	0.000	1.000	485	2	siRNA-IMPa4-25 PSF-A488 IMPa4-A546 DAPI 8C2-siRNA-IMP-a2-a4 V2.00	0	29+. siRNA-IMPa4-25 PSF-A488 DAPI IMPa4-A546_e_TileScan_001 (Stage 5 of 49)	00-rJHpL8uk9BpXfiXT9YRutJ
155		Cell	1	0.000	1.000	486	3	siRNA-IMPa4-25 PSF-A488 IMPa4-A546 DAPI 8C2-siRNA-IMP-a2-a4 V2.00	0	29+. siRNA-IMPa4-25 PSF-A488 DAPI IMPa4-A546_e_TileScan_001 (Stage 5 of 49)	00-rJHpL8uk9BpXfiXT9YRutJ
225		Cell	1	0.000	1.000	487	4	siRNA-IMPa4-25 PSF-A488 IMPa4-A546 DAPI 8C2-siRNA-IMP-a2-a4 V2.00	0	29+. siRNA-IMPa4-25 PSF-A488 DAPI IMPa4-A546_e_TileScan_001 (Stage 5 of 49)	00-rJHpL8uk9BpXfiXT9YRutJ
149		Cell	1	0.000	1.000	488	5	siRNA-IMPa4-25 PSF-A488 IMPa4-A546 DAPI 8C2-siRNA-IMP-a2-a4 V2.00	0	29+. siRNA-IMPa4-25 PSF-A488 DAPI IMPa4-A546_e_TileScan_001 (Stage 5 of 49)	00-rJHpL8uk9BpXfiXT9YRutJ
182		Cell	1	0.000	1.000	489	6	siRNA-IMPa4-25 PSF-A488 IMPa4-A546 DAPI 8C2-siRNA-IMP-a2-a4 V2.00	0	29+. siRNA-IMPa4-25 PSF-A488 DAPI IMPa4-A546_e_TileScan_001 (Stage 5 of 49)	00-rJHpL8uk9BpXfiXT9YRutJ
201		Cell	1	0.000	1.000	490	7	siRNA-IMPa4-25 PSF-A488 IMPa4-A546 DAPI 8C2-siRNA-IMP-a2-a4 V2.00	0	29+. siRNA-IMPa4-25 PSF-A488 DAPI IMPa4-A546_e_TileScan_001 (Stage 5 of 49)	00-rJHpL8uk9BpXfiXT9YRutJ
164		Cell	1	0.000	1.000	491	8	siRNA-IMPa4-25 PSF-A488 IMPa4-A546 DAPI 8C2-siRNA-IMP-a2-a4 V2.00	0	29+. siRNA-IMPa4-25 PSF-A488 DAPI IMPa4-A546_e_TileScan_001 (Stage 5 of 49)	00-rJHpL8uk9BpXfiXT9YRutJ
239		Cell	1	0.000	1.000	492	9	siRNA-IMPa4-25 PSF-A488 IMPa4-A546 DAPI 8C2-siRNA-IMP-a2-a4 V2.00	0	29+. siRNA-IMPa4-25 PSF-A488 DAPI IMPa4-A546_e_TileScan_001 (Stage 5 of 49)	00-rJHpL8uk9BpXfiXT9YRutJ
180		Cell	1	0.000	1.000	493	10	siRNA-IMPa4-25 PSF-A488 IMPa4-A546 DAPI 8C2-siRNA-IMP-a2-a4 V2.00	0	29+. siRNA-IMPa4-25 PSF-A488 DAPI IMPa4-A546_e_TileScan_001 (Stage 5 of 49)	00-rJHpL8uk9BpXfiXT9YRutJ
30		Cell	1	0.000	1.000	494	11	siRNA-IMPa4-25 PSF-A488 IMPa4-A546 DAPI 8C2-siRNA-IMP-a2-a4 V2.00	0	29+. siRNA-IMPa4-25 PSF-A488 DAPI IMPa4-A546_e_TileScan_001 (Stage 5 of 49)	00-rJHpL8uk9BpXfiXT9YRutJ
200		Cell	1	0.000	1.000	495	12	siRNA-IMPa4-25 PSF-A488 IMPa4-A546 DAPI 8C2-siRNA-IMP-a2-a4 V2.00	0	29+. siRNA-IMPa4-25 PSF-A488 DAPI IMPa4-A546_e_TileScan_001 (Stage 5 of 49)	00-rJHpL8uk9BpXfiXT9YRutJ
213		Cell	1	0.000	1.000	496	0	siRNA-IMPa4-25 PSF-A488 IMPa4-A546 DAPI 8C2-siRNA-IMP-a2-a4 V2.00	0	29+. siRNA-IMPa4-25 PSF-A488 DAPI IMPa4-A546_f_TileScan_001 (Stage 6 of 49)	00-w9QxHh3mJQphVpPvbEwRxP
157		Cell	1	0.000	1.000	497	1	siRNA-IMPa4-25 PSF-A488 IMPa4-A546 DAPI 8C2-siRNA-IMP-a2-a4 V2.00	0	29+. siRNA-IMPa4-25 PSF-A488 DAPI IMPa4-A546_f_TileScan_001 (Stage 6 of 49)	00-w9QxHh3mJQphVpPvbEwRxP
178		Cell	1	0.000	1.000	498	2	siRNA-IMPa4-25 PSF-A488 IMPa4-A546 DAPI 8C2-siRNA-IMP-a2-a4 V2.00	0	29+. siRNA-IMPa4-25 PSF-A488 DAPI IMPa4-A546_f_TileScan_001 (Stage 6 of 49)	00-w9QxHh3mJQphVpPvbEwRxP
212		Cell	1	0.000	1.000	499	3	siRNA-IMPa4-25 PSF-A488 IMPa4-A546 DAPI 8C2-siRNA-IMP-a2-a4 V2.00	0	29+. siRNA-IMPa4-25 PSF-A488 DAPI IMPa4-A546_f_TileScan_001 (Stage 6 of 49)	00-w9QxHh3mJQphVpPvbEwRxP
190		Cell	1	0.000	1.000	500	4	siRNA-IMPa4-25 PSF-A488 IMPa4-A546 DAPI 8C2-siRNA-IMP-a2-a4 V2.00	0	29+. siRNA-IMPa4-25 PSF-A488 DAPI IMPa4-A546_f_TileScan_001 (Stage 6 of 49)	00-w9QxHh3mJQphVpPvbEwRxP
211		Cell	1	0.000	1.000	501	5	siRNA-IMPa4-25 PSF-A488 IMPa4-A546 DAPI 8C2-siRNA-IMP-a2-a4 V2.00	0	29+. siRNA-IMPa4-25 PSF-A488 DAPI IMPa4-A546_f_TileScan_001 (Stage 6 of 49)	00-w9QxHh3mJQphVpPvbEwRxP
151		Cell	1	0.000	1.000	502	6	siRNA-IMPa4-25 PSF-A488 IMPa4-A546 DAPI 8C2-siRNA-IMP-a2-a4 V2.00	0	29+. siRNA-IMPa4-25 PSF-A488 DAPI IMPa4-A546_f_TileScan_001 (Stage 6 of 49)	00-w9QxHh3mJQphVpPvbEwRxP
190		Cell	1	0.000	1.000	503	7	siRNA-IMPa4-25 PSF-A488 IMPa4-A546 DAPI 8C2-siRNA-IMP-a2-a4 V2.00	0	29+. siRNA-IMPa4-25 PSF-A488 DAPI IMPa4-A546_f_TileScan_001 (Stage 6 of 49)	00-w9QxHh3mJQphVpPvbEwRxP
163		Cell	1	0.000	1.000	504	8	siRNA-IMPa4-25 PSF-A488 IMPa4-A546 DAPI 8C2-siRNA-IMP-a2-a4 V2.00	0	29+. siRNA-IMPa4-25 PSF-A488 DAPI IMPa4-A546_f_TileScan_001 (Stage 6 of 49)	00-w9QxHh3mJQphVpPvbEwRxP
24		Cell	1	0.000	1.000	505	9	siRNA-IMPa4-25 PSF-A488 IMPa4-A546 DAPI 8C2-siRNA-IMP-a2-a4 V2.00	0	29+. siRNA-IMPa4-25 PSF-A488 DAPI IMPa4-A546_f_TileScan_001 (Stage 6 of 49)	00-w9QxHh3mJQphVpPvbEwRxP
177		Cell	1	0.000	1.000	506	10	siRNA-IMPa4-25 PSF-A488 IMPa4-A546 DAPI 8C2-siRNA-IMP-a2-a4 V2.00	0	29+. siRNA-IMPa4-25 PSF-A488 DAPI IMPa4-A546_f_TileScan_001 (Stage 6 of 49)	00-w9QxHh3mJQphVpPvbEwRxP
130		Cell	1	0.000	1.000	507	11	siRNA-IMPa4-25 PSF-A488 IMPa4-A546 DAPI 8C2-siRNA-IMP-a2-a4 V2.00	0	29+. siRNA-IMPa4-25 PSF-A488 DAPI IMPa4-A546_f_TileScan_001 (Stage 6 of 49)	00-w9QxHh3mJQphVpPvbEwRxP
183		Cell	1	0.000	1.000	508	12	siRNA-IMPa4-25 PSF-A488 IMPa4-A546 DAPI 8C2-siRNA-IMP-a2-a4 V2.00	0	29+. siRNA-IMPa4-25 PSF-A488 DAPI IMPa4-A546_f_TileScan_001 (Stage 6 of 49)	00-w9QxHh3mJQphVpPvbEwRxP
203		Cell	1	0.000	1.000	509	13	siRNA-IMPa4-25 PSF-A488 IMPa4-A546 DAPI 8C2-siRNA-IMP-a2-a4 V2.00	0	29+. siRNA-IMPa4-25 PSF-A488 DAPI IMPa4-A546_f_TileScan_001 (Stage 6 of 49)	00-w9QxHh3mJQphVpPvbEwRxP
209		Cell	1	0.000	1.000	510	0	siRNA-IMPa4-25 PSF-A488 IMPa4-A546 DAPI 8C2-siRNA-IMP-a2-a4 V2.00	0	29+. siRNA-IMPa4-25 PSF-A488 DAPI IMPa4-A546_g_TileScan_001 (Stage 7 of 49)	00-Bcsgd2CTJrEWeYBwhDJ64m
238		Cell	1	0.000	1.000	511	1	siRNA-IMPa4-25 PSF-A488 IMPa4-A546 DAPI 8C2-siRNA-IMP-a2-a4 V2.00	0	29+. siRNA-IMPa4-25 PSF-A488 DAPI IMPa4-A546_g_TileScan_001 (Stage 7 of 49)	00-Bcsgd2CTJrEWeYBwhDJ64m
188		Cell	1	0.000	1.000	512	2	siRNA-IMPa4-25 PSF-A488 IMPa4-A546 DAPI 8C2-siRNA-IMP-a2-a4 V2.00	0	29+. siRNA-IMPa4-25 PSF-A488 DAPI IMPa4-A546_g_TileScan_001 (Stage 7 of 49)	00-Bcsgd2CTJrEWeYBwhDJ64m
204		Cell	1	0.000	1.000	513	3	siRNA-IMPa4-25 PSF-A488 IMPa4-A546 DAPI 8C2-siRNA-IMP-a2-a4 V2.00	0	29+. siRNA-IMPa4-25 PSF-A488 DAPI IMPa4-A546_g_TileScan_001 (Stage 7 of 49)	00-Bcsgd2CTJrEWeYBwhDJ64m
201		Cell	1	0.000	1.000	514	4	siRNA-IMPa4-25 PSF-A488 IMPa4-A546 DAPI 8C2-siRNA-IMP-a2-a4 V2.00	0	29+. siRNA-IMPa4-25 PSF-A488 DAPI IMPa4-A546_g_TileScan_001 (Stage 7 of 49)	00-Bcsgd2CTJrEWeYBwhDJ64m
168		Cell	1	0.000	1.000	515	5	siRNA-IMPa4-25 PSF-A488 IMPa4-A546 DAPI 8C2-siRNA-IMP-a2-a4 V2.00	0	29+. siRNA-IMPa4-25 PSF-A488 DAPI IMPa4-A546_g_TileScan_001 (Stage 7 of 49)	00-Bcsgd2CTJrEWeYBwhDJ64m
221		Cell	1	0.000	1.000	516	6	siRNA-IMPa4-25 PSF-A488 IMPa4-A546 DAPI 8C2-siRNA-IMP-a2-a4 V2.00	0	29+. siRNA-IMPa4-25 PSF-A488 DAPI IMPa4-A546_g_TileScan_001 (Stage 7 of 49)	00-Bcsgd2CTJrEWeYBwhDJ64m
203		Cell	1	0.000	1.000	517	7	siRNA-IMPa4-25 PSF-A488 IMPa4-A546 DAPI 8C2-siRNA-IMP-a2-a4 V2.00	0	29+. siRNA-IMPa4-25 PSF-A488 DAPI IMPa4-A546_g_TileScan_001 (Stage 7 of 49)	00-Bcsgd2CTJrEWeYBwhDJ64m
242		Cell	1	0.000	1.000	518	8	siRNA-IMPa4-25 PSF-A488 IMPa4-A546 DAPI 8C2-siRNA-IMP-a2-a4 V2.00	0	29+. siRNA-IMPa4-25 PSF-A488 DAPI IMPa4-A546_g_TileScan_001 (Stage 7 of 49)	00-Bcsgd2CTJrEWeYBwhDJ64m
158		Cell	1	0.000	1.000	519	9	siRNA-IMPa4-25 PSF-A488 IMPa4-A546 DAPI 8C2-siRNA-IMP-a2-a4 V2.00	0	29+. siRNA-IMPa4-25 PSF-A488 DAPI IMPa4-A546_g_TileScan_001 (Stage 7 of 49)	00-Bcsgd2CTJrEWeYBwhDJ64m
180		Cell	1	0.000	1.000	520	10	siRNA-IMPa4-25 PSF-A488 IMPa4-A546 DAPI 8C2-siRNA-IMP-a2-a4 V2.00	0	29+. siRNA-IMPa4-25 PSF-A488 DAPI IMPa4-A546_g_TileScan_001 (Stage 7 of 49)	00-Bcsgd2CTJrEWeYBwhDJ64m
195		Cell	1	0.000	1.000	521	11	siRNA-IMPa4-25 PSF-A488 IMPa4-A546 DAPI 8C2-siRNA-IMP-a2-a4 V2.00	0	29+. siRNA-IMPa4-25 PSF-A488 DAPI IMPa4-A546_g_TileScan_001 (Stage 7 of 49)	00-Bcsgd2CTJrEWeYBwhDJ64m
25		Cell	1	0.000	1.000	522	12	siRNA-IMPa4-25 PSF-A488 IMPa4-A546 DAPI 8C2-siRNA-IMP-a2-a4 V2.00	0	29+. siRNA-IMPa4-25 PSF-A488 DAPI IMPa4-A546_g_TileScan_001 (Stage 7 of 49)	00-Bcsgd2CTJrEWeYBwhDJ64m
213		Cell	1	0.000	1.000	523	13	siRNA-IMPa4-25 PSF-A488 IMPa4-A546 DAPI 8C2-siRNA-IMP-a2-a4 V2.00	0	29+. siRNA-IMPa4-25 PSF-A488 DAPI IMPa4-A546_g_TileScan_001 (Stage 7 of 49)	00-Bcsgd2CTJrEWeYBwhDJ64m
183		Cell	1	0.000	1.000	524	14	siRNA-IMPa4-25 PSF-A488 IMPa4-A546 DAPI 8C2-siRNA-IMP-a2-a4 V2.00	0	29+. siRNA-IMPa4-25 PSF-A488 DAPI IMPa4-A546_g_TileScan_001 (Stage 7 of 49)	00-Bcsgd2CTJrEWeYBwhDJ64m
24		Cell	1	0.000	1.000	525	0	siRNA-IMPa4-25 PSF-A488 IMPa4-A546 DAPI 8C2-siRNA-IMP-a2-a4 V2.00	0	29+. siRNA-IMPa4-25 PSF-A488 DAPI IMPa4-A546_h_TileScan_001 (Stage 8 of 49)	00-2wC5E8iKNvKV9zkabmbVmm
167		Cell	1	0.000	1.000	526	1	siRNA-IMPa4-25 PSF-A488 IMPa4-A546 DAPI 8C2-siRNA-IMP-a2-a4 V2.00	0	29+. siRNA-IMPa4-25 PSF-A488 DAPI IMPa4-A546_h_TileScan_001 (Stage 8 of 49)	00-2wC5E8iKNvKV9zkabmbVmm
134		Cell	1	0.000	1.000	527	2	siRNA-IMPa4-25 PSF-A488 IMPa4-A546 DAPI 8C2-siRNA-IMP-a2-a4 V2.00	0	29+. siRNA-IMPa4-25 PSF-A488 DAPI IMPa4-A546_h_TileScan_001 (Stage 8 of 49)	00-2wC5E8iKNvKV9zkabmbVmm
193		Cell	1	0.000	1.000	528	3	siRNA-IMPa4-25 PSF-A488 IMPa4-A546 DAPI 8C2-siRNA-IMP-a2-a4 V2.00	0	29+. siRNA-IMPa4-25 PSF-A488 DAPI IMPa4-A546_h_TileScan_001 (Stage 8 of 49)	00-2wC5E8iKNvKV9zkabmbVmm
213		Cell	1	0.000	1.000	529	4	siRNA-IMPa4-25 PSF-A488 IMPa4-A546 DAPI 8C2-siRNA-IMP-a2-a4 V2.00	0	29+. siRNA-IMPa4-25 PSF-A488 DAPI IMPa4-A546_h_TileScan_001 (Stage 8 of 49)	00-2wC5E8iKNvKV9zkabmbVmm
209		Cell	1	0.000	1.000	530	5	siRNA-IMPa4-25 PSF-A488 IMPa4-A546 DAPI 8C2-siRNA-IMP-a2-a4 V2.00	0	29+. siRNA-IMPa4-25 PSF-A488 DAPI IMPa4-A546_h_TileScan_001 (Stage 8 of 49)	00-2wC5E8iKNvKV9zkabmbVmm
183		Cell	1	0.000	1.000	531	6	siRNA-IMPa4-25 PSF-A488 IMPa4-A546 DAPI 8C2-siRNA-IMP-a2-a4 V2.00	0	29+. siRNA-IMPa4-25 PSF-A488 DAPI IMPa4-A546_h_TileScan_001 (Stage 8 of 49)	00-2wC5E8iKNvKV9zkabmbVmm
111		Cell	1	0.000	1.000	532	7	siRNA-IMPa4-25 PSF-A488 IMPa4-A546 DAPI 8C2-siRNA-IMP-a2-a4 V2.00	0	29+. siRNA-IMPa4-25 PSF-A488 DAPI IMPa4-A546_h_TileScan_001 (Stage 8 of 49)	00-2wC5E8iKNvKV9zkabmbVmm
242		Cell	1	0.000	1.000	533	8	siRNA-IMPa4-25 PSF-A488 IMPa4-A546 DAPI 8C2-siRNA-IMP-a2-a4 V2.00	0	29+. siRNA-IMPa4-25 PSF-A488 DAPI IMPa4-A546_h_TileScan_001 (Stage 8 of 49)	00-2wC5E8iKNvKV9zkabmbVmm
164		Cell	1	0.000	1.000	534	9	siRNA-IMPa4-25 PSF-A488 IMPa4-A546 DAPI 8C2-siRNA-IMP-a2-a4 V2.00	0	29+. siRNA-IMPa4-25 PSF-A488 DAPI IMPa4-A546_h_TileScan_001 (Stage 8 of 49)	00-2wC5E8iKNvKV9zkabmbVmm
178		Cell	1	0.000	1.000	535	0	siRNA-IMPa4-25 PSF-A488 IMPa4-A546 DAPI 8C2-siRNA-IMP-a2-a4 V2.00	0	29+. siRNA-IMPa4-25 PSF-A488 DAPI IMPa4-A546_i_TileScan_001 (Stage 9 of 49)	00-zy7BqgzTaCUbVhxAQHgPbT
168		Cell	1	0.000	1.000	536	1	siRNA-IMPa4-25 PSF-A488 IMPa4-A546 DAPI 8C2-siRNA-IMP-a2-a4 V2.00	0	29+. siRNA-IMPa4-25 PSF-A488 DAPI IMPa4-A546_i_TileScan_001 (Stage 9 of 49)	00-zy7BqgzTaCUbVhxAQHgPbT
218		Cell	1	0.000	1.000	537	2	siRNA-IMPa4-25 PSF-A488 IMPa4-A546 DAPI 8C2-siRNA-IMP-a2-a4 V2.00	0	29+. siRNA-IMPa4-25 PSF-A488 DAPI IMPa4-A546_i_TileScan_001 (Stage 9 of 49)	00-zy7BqgzTaCUbVhxAQHgPbT
167		Cell	1	0.000	1.000	538	3	siRNA-IMPa4-25 PSF-A488 IMPa4-A546 DAPI 8C2-siRNA-IMP-a2-a4 V2.00	0	29+. siRNA-IMPa4-25 PSF-A488 DAPI IMPa4-A546_i_TileScan_001 (Stage 9 of 49)	00-zy7BqgzTaCUbVhxAQHgPbT
231		Cell	1	0.000	1.000	539	4	siRNA-IMPa4-25 PSF-A488 IMPa4-A546 DAPI 8C2-siRNA-IMP-a2-a4 V2.00	0	29+. siRNA-IMPa4-25 PSF-A488 DAPI IMPa4-A546_i_TileScan_001 (Stage 9 of 49)	00-zy7BqgzTaCUbVhxAQHgPbT
160		Cell	1	0.000	1.000	540	5	siRNA-IMPa4-25 PSF-A488 IMPa4-A546 DAPI 8C2-siRNA-IMP-a2-a4 V2.00	0	29+. siRNA-IMPa4-25 PSF-A488 DAPI IMPa4-A546_i_TileScan_001 (Stage 9 of 49)	00-zy7BqgzTaCUbVhxAQHgPbT
174		Cell	1	0.000	1.000	541	6	siRNA-IMPa4-25 PSF-A488 IMPa4-A546 DAPI 8C2-siRNA-IMP-a2-a4 V2.00	0	29+. siRNA-IMPa4-25 PSF-A488 DAPI IMPa4-A546_i_TileScan_001 (Stage 9 of 49)	00-zy7BqgzTaCUbVhxAQHgPbT
156		Cell	1	0.000	1.000	542	7	siRNA-IMPa4-25 PSF-A488 IMPa4-A546 DAPI 8C2-siRNA-IMP-a2-a4 V2.00	0	29+. siRNA-IMPa4-25 PSF-A488 DAPI IMPa4-A546_i_TileScan_001 (Stage 9 of 49)	00-zy7BqgzTaCUbVhxAQHgPbT
206		Cell	1	0.000	1.000	543	8	siRNA-IMPa4-25 PSF-A488 IMPa4-A546 DAPI 8C2-siRNA-IMP-a2-a4 V2.00	0	29+. siRNA-IMPa4-25 PSF-A488 DAPI IMPa4-A546_i_TileScan_001 (Stage 9 of 49)	00-zy7BqgzTaCUbVhxAQHgPbT
211		Cell	1	0.000	1.000	544	9	siRNA-IMPa4-25 PSF-A488 IMPa4-A546 DAPI 8C2-siRNA-IMP-a2-a4 V2.00	0	29+. siRNA-IMPa4-25 PSF-A488 DAPI IMPa4-A546_i_TileScan_001 (Stage 9 of 49)	00-zy7BqgzTaCUbVhxAQHgPbT
208		Cell	1	0.000	1.000	545	10	siRNA-IMPa4-25 PSF-A488 IMPa4-A546 DAPI 8C2-siRNA-IMP-a2-a4 V2.00	0	29+. siRNA-IMPa4-25 PSF-A488 DAPI IMPa4-A546_i_TileScan_001 (Stage 9 of 49)	00-zy7BqgzTaCUbVhxAQHgPbT
155		Cell	1	0.000	1.000	546	11	siRNA-IMPa4-25 PSF-A488 IMPa4-A546 DAPI 8C2-siRNA-IMP-a2-a4 V2.00	0	29+. siRNA-IMPa4-25 PSF-A488 DAPI IMPa4-A546_i_TileScan_001 (Stage 9 of 49)	00-zy7BqgzTaCUbVhxAQHgPbT
182		Cell	1	0.000	1.000	547	12	siRNA-IMPa4-25 PSF-A488 IMPa4-A546 DAPI 8C2-siRNA-IMP-a2-a4 V2.00	0	29+. siRNA-IMPa4-25 PSF-A488 DAPI IMPa4-A546_i_TileScan_001 (Stage 9 of 49)	00-zy7BqgzTaCUbVhxAQHgPbT
208		Cell	1	0.000	1.000	548	13	siRNA-IMPa4-25 PSF-A488 IMPa4-A546 DAPI 8C2-siRNA-IMP-a2-a4 V2.00	0	29+. siRNA-IMPa4-25 PSF-A488 DAPI IMPa4-A546_i_TileScan_001 (Stage 9 of 49)	00-zy7BqgzTaCUbVhxAQHgPbT
199		Cell	1	0.000	1.000	549	14	siRNA-IMPa4-25 PSF-A488 IMPa4-A546 DAPI 8C2-siRNA-IMP-a2-a4 V2.00	0	29+. siRNA-IMPa4-25 PSF-A488 DAPI IMPa4-A546_i_TileScan_001 (Stage 9 of 49)	00-zy7BqgzTaCUbVhxAQHgPbT
193		Cell	1	0.000	1.000	550	15	siRNA-IMPa4-25 PSF-A488 IMPa4-A546 DAPI 8C2-siRNA-IMP-a2-a4 V2.00	0	29+. siRNA-IMPa4-25 PSF-A488 DAPI IMPa4-A546_i_TileScan_001 (Stage 9 of 49)	00-zy7BqgzTaCUbVhxAQHgPbT
199		Cell	1	0.000	1.000	551	0	siRNA-IMPa4-25 PSF-A488 IMPa4-A546 DAPI 8C2-siRNA-IMP-a2-a4 V2.00	0	29+. siRNA-IMPa4-25 PSF-A488 DAPI IMPa4-A546_j_TileScan_001 (Stage 10 of 49)	00-dcPNj2w9kzwtR9zYrp5JxP
156		Cell	1	0.000	1.000	552	1	siRNA-IMPa4-25 PSF-A488 IMPa4-A546 DAPI 8C2-siRNA-IMP-a2-a4 V2.00	0	29+. siRNA-IMPa4-25 PSF-A488 DAPI IMPa4-A546_j_TileScan_001 (Stage 10 of 49)	00-dcPNj2w9kzwtR9zYrp5JxP
193		Cell	1	0.000	1.000	553	2	siRNA-IMPa4-25 PSF-A488 IMPa4-A546 DAPI 8C2-siRNA-IMP-a2-a4 V2.00	0	29+. siRNA-IMPa4-25 PSF-A488 DAPI IMPa4-A546_j_TileScan_001 (Stage 10 of 49)	00-dcPNj2w9kzwtR9zYrp5JxP
164		Cell	1	0.000	1.000	554	3	siRNA-IMPa4-25 PSF-A488 IMPa4-A546 DAPI 8C2-siRNA-IMP-a2-a4 V2.00	0	29+. siRNA-IMPa4-25 PSF-A488 DAPI IMPa4-A546_j_TileScan_001 (Stage 10 of 49)	00-dcPNj2w9kzwtR9zYrp5JxP
133		Cell	1	0.000	1.000	555	4	siRNA-IMPa4-25 PSF-A488 IMPa4-A546 DAPI 8C2-siRNA-IMP-a2-a4 V2.00	0	29+. siRNA-IMPa4-25 PSF-A488 DAPI IMPa4-A546_j_TileScan_001 (Stage 10 of 49)	00-dcPNj2w9kzwtR9zYrp5JxP
163		Cell	1	0.000	1.000	556	5	siRNA-IMPa4-25 PSF-A488 IMPa4-A546 DAPI 8C2-siRNA-IMP-a2-a4 V2.00	0	29+. siRNA-IMPa4-25 PSF-A488 DAPI IMPa4-A546_j_TileScan_001 (Stage 10 of 49)	00-dcPNj2w9kzwtR9zYrp5JxP
135		Cell	1	0.000	1.000	557	6	siRNA-IMPa4-25 PSF-A488 IMPa4-A546 DAPI 8C2-siRNA-IMP-a2-a4 V2.00	0	29+. siRNA-IMPa4-25 PSF-A488 DAPI IMPa4-A546_j_TileScan_001 (Stage 10 of 49)	00-dcPNj2w9kzwtR9zYrp5JxP
163		Cell	1	0.000	1.000	558	7	siRNA-IMPa4-25 PSF-A488 IMPa4-A546 DAPI 8C2-siRNA-IMP-a2-a4 V2.00	0	29+. siRNA-IMPa4-25 PSF-A488 DAPI IMPa4-A546_j_TileScan_001 (Stage 10 of 49)	00-dcPNj2w9kzwtR9zYrp5JxP
121		Cell	1	0.000	1.000	559	8	siRNA-IMPa4-25 PSF-A488 IMPa4-A546 DAPI 8C2-siRNA-IMP-a2-a4 V2.00	0	29+. siRNA-IMPa4-25 PSF-A488 DAPI IMPa4-A546_j_TileScan_001 (Stage 10 of 49)	00-dcPNj2w9kzwtR9zYrp5JxP
28		Cell	1	0.000	1.000	560	9	siRNA-IMPa4-25 PSF-A488 IMPa4-A546 DAPI 8C2-siRNA-IMP-a2-a4 V2.00	0	29+. siRNA-IMPa4-25 PSF-A488 DAPI IMPa4-A546_j_TileScan_001 (Stage 10 of 49)	00-dcPNj2w9kzwtR9zYrp5JxP
164		Cell	1	0.000	1.000	561	10	siRNA-IMPa4-25 PSF-A488 IMPa4-A546 DAPI 8C2-siRNA-IMP-a2-a4 V2.00	0	29+. siRNA-IMPa4-25 PSF-A488 DAPI IMPa4-A546_j_TileScan_001 (Stage 10 of 49)	00-dcPNj2w9kzwtR9zYrp5JxP
189		Cell	1	0.000	1.000	562	11	siRNA-IMPa4-25 PSF-A488 IMPa4-A546 DAPI 8C2-siRNA-IMP-a2-a4 V2.00	0	29+. siRNA-IMPa4-25 PSF-A488 DAPI IMPa4-A546_j_TileScan_001 (Stage 10 of 49)	00-dcPNj2w9kzwtR9zYrp5JxP
166		Cell	1	0.000	1.000	563	12	siRNA-IMPa4-25 PSF-A488 IMPa4-A546 DAPI 8C2-siRNA-IMP-a2-a4 V2.00	0	29+. siRNA-IMPa4-25 PSF-A488 DAPI IMPa4-A546_j_TileScan_001 (Stage 10 of 49)	00-dcPNj2w9kzwtR9zYrp5JxP
166		Cell	1	0.000	1.000	564	13	siRNA-IMPa4-25 PSF-A488 IMPa4-A546 DAPI 8C2-siRNA-IMP-a2-a4 V2.00	0	29+. siRNA-IMPa4-25 PSF-A488 DAPI IMPa4-A546_j_TileScan_001 (Stage 10 of 49)	00-dcPNj2w9kzwtR9zYrp5JxP
161		Cell	1	0.000	1.000	565	14	siRNA-IMPa4-25 PSF-A488 IMPa4-A546 DAPI 8C2-siRNA-IMP-a2-a4 V2.00	0	29+. siRNA-IMPa4-25 PSF-A488 DAPI IMPa4-A546_j_TileScan_001 (Stage 10 of 49)	00-dcPNj2w9kzwtR9zYrp5JxP
158		Cell	1	0.000	1.000	566	15	siRNA-IMPa4-25 PSF-A488 IMPa4-A546 DAPI 8C2-siRNA-IMP-a2-a4 V2.00	0	29+. siRNA-IMPa4-25 PSF-A488 DAPI IMPa4-A546_j_TileScan_001 (Stage 10 of 49)	00-dcPNj2w9kzwtR9zYrp5JxP
192		Cell	1	0.000	1.000	567	16	siRNA-IMPa4-25 PSF-A488 IMPa4-A546 DAPI 8C2-siRNA-IMP-a2-a4 V2.00	0	29+. siRNA-IMPa4-25 PSF-A488 DAPI IMPa4-A546_j_TileScan_001 (Stage 10 of 49)	00-dcPNj2w9kzwtR9zYrp5JxP
205		Cell	1	0.000	1.000	568	17	siRNA-IMPa4-25 PSF-A488 IMPa4-A546 DAPI 8C2-siRNA-IMP-a2-a4 V2.00	0	29+. siRNA-IMPa4-25 PSF-A488 DAPI IMPa4-A546_j_TileScan_001 (Stage 10 of 49)	00-dcPNj2w9kzwtR9zYrp5JxP
150		Cell	1	0.000	1.000	569	0	siRNA-IMPa4-25 PSF-A488 IMPa4-A546 DAPI 8C2-siRNA-IMP-a2-a4 V2.00	0	29+. siRNA-IMPa4-25 PSF-A488 DAPI IMPa4-A546_k_TileScan_001 (Stage 11 of 49)	00-NPwPBejDeN5xbcmk35nqEE
158		Cell	1	0.000	1.000	570	1	siRNA-IMPa4-25 PSF-A488 IMPa4-A546 DAPI 8C2-siRNA-IMP-a2-a4 V2.00	0	29+. siRNA-IMPa4-25 PSF-A488 DAPI IMPa4-A546_k_TileScan_001 (Stage 11 of 49)	00-NPwPBejDeN5xbcmk35nqEE
163		Cell	1	0.000	1.000	571	2	siRNA-IMPa4-25 PSF-A488 IMPa4-A546 DAPI 8C2-siRNA-IMP-a2-a4 V2.00	0	29+. siRNA-IMPa4-25 PSF-A488 DAPI IMPa4-A546_k_TileScan_001 (Stage 11 of 49)	00-NPwPBejDeN5xbcmk35nqEE
163		Cell	1	0.000	1.000	572	3	siRNA-IMPa4-25 PSF-A488 IMPa4-A546 DAPI 8C2-siRNA-IMP-a2-a4 V2.00	0	29+. siRNA-IMPa4-25 PSF-A488 DAPI IMPa4-A546_k_TileScan_001 (Stage 11 of 49)	00-NPwPBejDeN5xbcmk35nqEE
163		Cell	1	0.000	1.000	573	4	siRNA-IMPa4-25 PSF-A488 IMPa4-A546 DAPI 8C2-siRNA-IMP-a2-a4 V2.00	0	29+. siRNA-IMPa4-25 PSF-A488 DAPI IMPa4-A546_k_TileScan_001 (Stage 11 of 49)	00-NPwPBejDeN5xbcmk35nqEE
148		Cell	1	0.000	1.000	574	5	siRNA-IMPa4-25 PSF-A488 IMPa4-A546 DAPI 8C2-siRNA-IMP-a2-a4 V2.00	0	29+. siRNA-IMPa4-25 PSF-A488 DAPI IMPa4-A546_k_TileScan_001 (Stage 11 of 49)	00-NPwPBejDeN5xbcmk35nqEE
179		Cell	1	0.000	1.000	575	6	siRNA-IMPa4-25 PSF-A488 IMPa4-A546 DAPI 8C2-siRNA-IMP-a2-a4 V2.00	0	29+. siRNA-IMPa4-25 PSF-A488 DAPI IMPa4-A546_k_TileScan_001 (Stage 11 of 49)	00-NPwPBejDeN5xbcmk35nqEE
170		Cell	1	0.000	1.000	576	7	siRNA-IMPa4-25 PSF-A488 IMPa4-A546 DAPI 8C2-siRNA-IMP-a2-a4 V2.00	0	29+. siRNA-IMPa4-25 PSF-A488 DAPI IMPa4-A546_k_TileScan_001 (Stage 11 of 49)	00-NPwPBejDeN5xbcmk35nqEE
177		Cell	1	0.000	1.000	577	8	siRNA-IMPa4-25 PSF-A488 IMPa4-A546 DAPI 8C2-siRNA-IMP-a2-a4 V2.00	0	29+. siRNA-IMPa4-25 PSF-A488 DAPI IMPa4-A546_k_TileScan_001 (Stage 11 of 49)	00-NPwPBejDeN5xbcmk35nqEE
240		Cell	1	0.000	1.000	578	9	siRNA-IMPa4-25 PSF-A488 IMPa4-A546 DAPI 8C2-siRNA-IMP-a2-a4 V2.00	0	29+. siRNA-IMPa4-25 PSF-A488 DAPI IMPa4-A546_k_TileScan_001 (Stage 11 of 49)	00-NPwPBejDeN5xbcmk35nqEE
228		Cell	1	0.000	1.000	579	10	siRNA-IMPa4-25 PSF-A488 IMPa4-A546 DAPI 8C2-siRNA-IMP-a2-a4 V2.00	0	29+. siRNA-IMPa4-25 PSF-A488 DAPI IMPa4-A546_k_TileScan_001 (Stage 11 of 49)	00-NPwPBejDeN5xbcmk35nqEE
134		Cell	1	0.000	1.000	580	11	siRNA-IMPa4-25 PSF-A488 IMPa4-A546 DAPI 8C2-siRNA-IMP-a2-a4 V2.00	0	29+. siRNA-IMPa4-25 PSF-A488 DAPI IMPa4-A546_k_TileScan_001 (Stage 11 of 49)	00-NPwPBejDeN5xbcmk35nqEE
216		Cell	1	0.000	1.000	581	12	siRNA-IMPa4-25 PSF-A488 IMPa4-A546 DAPI 8C2-siRNA-IMP-a2-a4 V2.00	0	29+. siRNA-IMPa4-25 PSF-A488 DAPI IMPa4-A546_k_TileScan_001 (Stage 11 of 49)	00-NPwPBejDeN5xbcmk35nqEE
160		Cell	1	0.000	1.000	582	13	siRNA-IMPa4-25 PSF-A488 IMPa4-A546 DAPI 8C2-siRNA-IMP-a2-a4 V2.00	0	29+. siRNA-IMPa4-25 PSF-A488 DAPI IMPa4-A546_k_TileScan_001 (Stage 11 of 49)	00-NPwPBejDeN5xbcmk35nqEE
200		Cell	1	0.000	1.000	583	14	siRNA-IMPa4-25 PSF-A488 IMPa4-A546 DAPI 8C2-siRNA-IMP-a2-a4 V2.00	0	29+. siRNA-IMPa4-25 PSF-A488 DAPI IMPa4-A546_k_TileScan_001 (Stage 11 of 49)	00-NPwPBejDeN5xbcmk35nqEE
150		Cell	1	0.000	1.000	584	15	siRNA-IMPa4-25 PSF-A488 IMPa4-A546 DAPI 8C2-siRNA-IMP-a2-a4 V2.00	0	29+. siRNA-IMPa4-25 PSF-A488 DAPI IMPa4-A546_k_TileScan_001 (Stage 11 of 49)	00-NPwPBejDeN5xbcmk35nqEE
142		Cell	1	0.000	1.000	585	16	siRNA-IMPa4-25 PSF-A488 IMPa4-A546 DAPI 8C2-siRNA-IMP-a2-a4 V2.00	0	29+. siRNA-IMPa4-25 PSF-A488 DAPI IMPa4-A546_k_TileScan_001 (Stage 11 of 49)	00-NPwPBejDeN5xbcmk35nqEE
136		Cell	1	0.000	1.000	586	17	siRNA-IMPa4-25 PSF-A488 IMPa4-A546 DAPI 8C2-siRNA-IMP-a2-a4 V2.00	0	29+. siRNA-IMPa4-25 PSF-A488 DAPI IMPa4-A546_k_TileScan_001 (Stage 11 of 49)	00-NPwPBejDeN5xbcmk35nqEE
196		Cell	1	0.000	1.000	587	18	siRNA-IMPa4-25 PSF-A488 IMPa4-A546 DAPI 8C2-siRNA-IMP-a2-a4 V2.00	0	29+. siRNA-IMPa4-25 PSF-A488 DAPI IMPa4-A546_k_TileScan_001 (Stage 11 of 49)	00-NPwPBejDeN5xbcmk35nqEE
21		Cell	1	0.000	1.000	588	0	siRNA-IMPa4-25 PSF-A488 IMPa4-A546 DAPI 8C2-siRNA-IMP-a2-a4 V2.00	0	29+. siRNA-IMPa4-25 PSF-A488 DAPI IMPa4-A546_l_TileScan_001 (Stage 12 of 49)	00-mzzEDb9fUDNWaC93cMehMm
28		Cell	1	0.000	1.000	589	1	siRNA-IMPa4-25 PSF-A488 IMPa4-A546 DAPI 8C2-siRNA-IMP-a2-a4 V2.00	0	29+. siRNA-IMPa4-25 PSF-A488 DAPI IMPa4-A546_l_TileScan_001 (Stage 12 of 49)	00-mzzEDb9fUDNWaC93cMehMm
23		Cell	1	0.000	1.000	590	2	siRNA-IMPa4-25 PSF-A488 IMPa4-A546 DAPI 8C2-siRNA-IMP-a2-a4 V2.00	0	29+. siRNA-IMPa4-25 PSF-A488 DAPI IMPa4-A546_l_TileScan_001 (Stage 12 of 49)	00-mzzEDb9fUDNWaC93cMehMm
23		Cell	1	0.000	1.000	591	3	siRNA-IMPa4-25 PSF-A488 IMPa4-A546 DAPI 8C2-siRNA-IMP-a2-a4 V2.00	0	29+. siRNA-IMPa4-25 PSF-A488 DAPI IMPa4-A546_l_TileScan_001 (Stage 12 of 49)	00-mzzEDb9fUDNWaC93cMehMm
174		Cell	1	0.000	1.000	592	4	siRNA-IMPa4-25 PSF-A488 IMPa4-A546 DAPI 8C2-siRNA-IMP-a2-a4 V2.00	0	29+. siRNA-IMPa4-25 PSF-A488 DAPI IMPa4-A546_l_TileScan_001 (Stage 12 of 49)	00-mzzEDb9fUDNWaC93cMehMm
187		Cell	1	0.000	1.000	593	5	siRNA-IMPa4-25 PSF-A488 IMPa4-A546 DAPI 8C2-siRNA-IMP-a2-a4 V2.00	0	29+. siRNA-IMPa4-25 PSF-A488 DAPI IMPa4-A546_l_TileScan_001 (Stage 12 of 49)	00-mzzEDb9fUDNWaC93cMehMm
206		Cell	1	0.000	1.000	594	6	siRNA-IMPa4-25 PSF-A488 IMPa4-A546 DAPI 8C2-siRNA-IMP-a2-a4 V2.00	0	29+. siRNA-IMPa4-25 PSF-A488 DAPI IMPa4-A546_l_TileScan_001 (Stage 12 of 49)	00-mzzEDb9fUDNWaC93cMehMm
139		Cell	1	0.000	1.000	595	7	siRNA-IMPa4-25 PSF-A488 IMPa4-A546 DAPI 8C2-siRNA-IMP-a2-a4 V2.00	0	29+. siRNA-IMPa4-25 PSF-A488 DAPI IMPa4-A546_l_TileScan_001 (Stage 12 of 49)	00-mzzEDb9fUDNWaC93cMehMm
172		Cell	1	0.000	1.000	596	8	siRNA-IMPa4-25 PSF-A488 IMPa4-A546 DAPI 8C2-siRNA-IMP-a2-a4 V2.00	0	29+. siRNA-IMPa4-25 PSF-A488 DAPI IMPa4-A546_l_TileScan_001 (Stage 12 of 49)	00-mzzEDb9fUDNWaC93cMehMm
211		Cell	1	0.000	1.000	597	9	siRNA-IMPa4-25 PSF-A488 IMPa4-A546 DAPI 8C2-siRNA-IMP-a2-a4 V2.00	0	29+. siRNA-IMPa4-25 PSF-A488 DAPI IMPa4-A546_l_TileScan_001 (Stage 12 of 49)	00-mzzEDb9fUDNWaC93cMehMm
162		Cell	1	0.000	1.000	598	10	siRNA-IMPa4-25 PSF-A488 IMPa4-A546 DAPI 8C2-siRNA-IMP-a2-a4 V2.00	0	29+. siRNA-IMPa4-25 PSF-A488 DAPI IMPa4-A546_l_TileScan_001 (Stage 12 of 49)	00-mzzEDb9fUDNWaC93cMehMm
188		Cell	1	0.000	1.000	599	11	siRNA-IMPa4-25 PSF-A488 IMPa4-A546 DAPI 8C2-siRNA-IMP-a2-a4 V2.00	0	29+. siRNA-IMPa4-25 PSF-A488 DAPI IMPa4-A546_l_TileScan_001 (Stage 12 of 49)	00-mzzEDb9fUDNWaC93cMehMm
144		Cell	1	0.000	1.000	600	12	siRNA-IMPa4-25 PSF-A488 IMPa4-A546 DAPI 8C2-siRNA-IMP-a2-a4 V2.00	0	29+. siRNA-IMPa4-25 PSF-A488 DAPI IMPa4-A546_l_TileScan_001 (Stage 12 of 49)	00-mzzEDb9fUDNWaC93cMehMm
143		Cell	1	0.000	1.000	601	13	siRNA-IMPa4-25 PSF-A488 IMPa4-A546 DAPI 8C2-siRNA-IMP-a2-a4 V2.00	0	29+. siRNA-IMPa4-25 PSF-A488 DAPI IMPa4-A546_l_TileScan_001 (Stage 12 of 49)	00-mzzEDb9fUDNWaC93cMehMm
151		Cell	1	0.000	1.000	602	14	siRNA-IMPa4-25 PSF-A488 IMPa4-A546 DAPI 8C2-siRNA-IMP-a2-a4 V2.00	0	29+. siRNA-IMPa4-25 PSF-A488 DAPI IMPa4-A546_l_TileScan_001 (Stage 12 of 49)	00-mzzEDb9fUDNWaC93cMehMm
212		Cell	1	0.000	1.000	603	15	siRNA-IMPa4-25 PSF-A488 IMPa4-A546 DAPI 8C2-siRNA-IMP-a2-a4 V2.00	0	29+. siRNA-IMPa4-25 PSF-A488 DAPI IMPa4-A546_l_TileScan_001 (Stage 12 of 49)	00-mzzEDb9fUDNWaC93cMehMm
219		Cell	1	0.000	1.000	604	0	siRNA-IMPa4-25 PSF-A488 IMPa4-A546 DAPI 8C2-siRNA-IMP-a2-a4 V2.00	0	29+. siRNA-IMPa4-25 PSF-A488 DAPI IMPa4-A546_m_TileScan_001 (Stage 13 of 49)	00-6LTaqUfDRYTeg5Vicye9Sf
117		Cell	1	0.000	1.000	605	1	siRNA-IMPa4-25 PSF-A488 IMPa4-A546 DAPI 8C2-siRNA-IMP-a2-a4 V2.00	0	29+. siRNA-IMPa4-25 PSF-A488 DAPI IMPa4-A546_m_TileScan_001 (Stage 13 of 49)	00-6LTaqUfDRYTeg5Vicye9Sf
123		Cell	1	0.000	1.000	606	2	siRNA-IMPa4-25 PSF-A488 IMPa4-A546 DAPI 8C2-siRNA-IMP-a2-a4 V2.00	0	29+. siRNA-IMPa4-25 PSF-A488 DAPI IMPa4-A546_m_TileScan_001 (Stage 13 of 49)	00-6LTaqUfDRYTeg5Vicye9Sf
154		Cell	1	0.000	1.000	607	3	siRNA-IMPa4-25 PSF-A488 IMPa4-A546 DAPI 8C2-siRNA-IMP-a2-a4 V2.00	0	29+. siRNA-IMPa4-25 PSF-A488 DAPI IMPa4-A546_m_TileScan_001 (Stage 13 of 49)	00-6LTaqUfDRYTeg5Vicye9Sf
118		Cell	1	0.000	1.000	608	4	siRNA-IMPa4-25 PSF-A488 IMPa4-A546 DAPI 8C2-siRNA-IMP-a2-a4 V2.00	0	29+. siRNA-IMPa4-25 PSF-A488 DAPI IMPa4-A546_m_TileScan_001 (Stage 13 of 49)	00-6LTaqUfDRYTeg5Vicye9Sf
213		Cell	1	0.000	1.000	609	5	siRNA-IMPa4-25 PSF-A488 IMPa4-A546 DAPI 8C2-siRNA-IMP-a2-a4 V2.00	0	29+. siRNA-IMPa4-25 PSF-A488 DAPI IMPa4-A546_m_TileScan_001 (Stage 13 of 49)	00-6LTaqUfDRYTeg5Vicye9Sf
26		Cell	1	0.000	1.000	610	6	siRNA-IMPa4-25 PSF-A488 IMPa4-A546 DAPI 8C2-siRNA-IMP-a2-a4 V2.00	0	29+. siRNA-IMPa4-25 PSF-A488 DAPI IMPa4-A546_m_TileScan_001 (Stage 13 of 49)	00-6LTaqUfDRYTeg5Vicye9Sf
26		Cell	1	0.000	1.000	611	7	siRNA-IMPa4-25 PSF-A488 IMPa4-A546 DAPI 8C2-siRNA-IMP-a2-a4 V2.00	0	29+. siRNA-IMPa4-25 PSF-A488 DAPI IMPa4-A546_m_TileScan_001 (Stage 13 of 49)	00-6LTaqUfDRYTeg5Vicye9Sf
206		Cell	1	0.000	1.000	612	8	siRNA-IMPa4-25 PSF-A488 IMPa4-A546 DAPI 8C2-siRNA-IMP-a2-a4 V2.00	0	29+. siRNA-IMPa4-25 PSF-A488 DAPI IMPa4-A546_m_TileScan_001 (Stage 13 of 49)	00-6LTaqUfDRYTeg5Vicye9Sf
152		Cell	1	0.000	1.000	613	9	siRNA-IMPa4-25 PSF-A488 IMPa4-A546 DAPI 8C2-siRNA-IMP-a2-a4 V2.00	0	29+. siRNA-IMPa4-25 PSF-A488 DAPI IMPa4-A546_m_TileScan_001 (Stage 13 of 49)	00-6LTaqUfDRYTeg5Vicye9Sf
208		Cell	1	0.000	1.000	614	10	siRNA-IMPa4-25 PSF-A488 IMPa4-A546 DAPI 8C2-siRNA-IMP-a2-a4 V2.00	0	29+. siRNA-IMPa4-25 PSF-A488 DAPI IMPa4-A546_m_TileScan_001 (Stage 13 of 49)	00-6LTaqUfDRYTeg5Vicye9Sf
153		Cell	1	0.000	1.000	615	0	siRNA-IMPa4-25 PSF-A488 IMPa4-A546 DAPI 8C2-siRNA-IMP-a2-a4 V2.00	0	29+. siRNA-IMPa4-25 PSF-A488 DAPI IMPa4-A546_n_TileScan_001 (Stage 14 of 49)	00-WB8TQ7DVxdtsSere7G5gmR
134		Cell	1	0.000	1.000	616	1	siRNA-IMPa4-25 PSF-A488 IMPa4-A546 DAPI 8C2-siRNA-IMP-a2-a4 V2.00	0	29+. siRNA-IMPa4-25 PSF-A488 DAPI IMPa4-A546_n_TileScan_001 (Stage 14 of 49)	00-WB8TQ7DVxdtsSere7G5gmR
195		Cell	1	0.000	1.000	617	2	siRNA-IMPa4-25 PSF-A488 IMPa4-A546 DAPI 8C2-siRNA-IMP-a2-a4 V2.00	0	29+. siRNA-IMPa4-25 PSF-A488 DAPI IMPa4-A546_n_TileScan_001 (Stage 14 of 49)	00-WB8TQ7DVxdtsSere7G5gmR
227		Cell	1	0.000	1.000	618	3	siRNA-IMPa4-25 PSF-A488 IMPa4-A546 DAPI 8C2-siRNA-IMP-a2-a4 V2.00	0	29+. siRNA-IMPa4-25 PSF-A488 DAPI IMPa4-A546_n_TileScan_001 (Stage 14 of 49)	00-WB8TQ7DVxdtsSere7G5gmR
207		Cell	1	0.000	1.000	619	4	siRNA-IMPa4-25 PSF-A488 IMPa4-A546 DAPI 8C2-siRNA-IMP-a2-a4 V2.00	0	29+. siRNA-IMPa4-25 PSF-A488 DAPI IMPa4-A546_n_TileScan_001 (Stage 14 of 49)	00-WB8TQ7DVxdtsSere7G5gmR
200		Cell	1	0.000	1.000	620	5	siRNA-IMPa4-25 PSF-A488 IMPa4-A546 DAPI 8C2-siRNA-IMP-a2-a4 V2.00	0	29+. siRNA-IMPa4-25 PSF-A488 DAPI IMPa4-A546_n_TileScan_001 (Stage 14 of 49)	00-WB8TQ7DVxdtsSere7G5gmR
174		Cell	1	0.000	1.000	621	6	siRNA-IMPa4-25 PSF-A488 IMPa4-A546 DAPI 8C2-siRNA-IMP-a2-a4 V2.00	0	29+. siRNA-IMPa4-25 PSF-A488 DAPI IMPa4-A546_n_TileScan_001 (Stage 14 of 49)	00-WB8TQ7DVxdtsSere7G5gmR
223		Cell	1	0.000	1.000	622	7	siRNA-IMPa4-25 PSF-A488 IMPa4-A546 DAPI 8C2-siRNA-IMP-a2-a4 V2.00	0	29+. siRNA-IMPa4-25 PSF-A488 DAPI IMPa4-A546_n_TileScan_001 (Stage 14 of 49)	00-WB8TQ7DVxdtsSere7G5gmR
147		Cell	1	0.000	1.000	623	8	siRNA-IMPa4-25 PSF-A488 IMPa4-A546 DAPI 8C2-siRNA-IMP-a2-a4 V2.00	0	29+. siRNA-IMPa4-25 PSF-A488 DAPI IMPa4-A546_n_TileScan_001 (Stage 14 of 49)	00-WB8TQ7DVxdtsSere7G5gmR
91		Cell	1	0.000	1.000	624	9	siRNA-IMPa4-25 PSF-A488 IMPa4-A546 DAPI 8C2-siRNA-IMP-a2-a4 V2.00	0	29+. siRNA-IMPa4-25 PSF-A488 DAPI IMPa4-A546_n_TileScan_001 (Stage 14 of 49)	00-WB8TQ7DVxdtsSere7G5gmR
20		Cell	1	0.000	1.000	625	0	siRNA-IMPa4-25 PSF-A488 IMPa4-A546 DAPI 8C2-siRNA-IMP-a2-a4 V2.00	0	29+. siRNA-IMPa4-25 PSF-A488 DAPI IMPa4-A546_o_TileScan_001 (Stage 15 of 49)	00-c3ejyNgcFihbFSUGUJK4tH
87		Cell	1	0.000	1.000	626	1	siRNA-IMPa4-25 PSF-A488 IMPa4-A546 DAPI 8C2-siRNA-IMP-a2-a4 V2.00	0	29+. siRNA-IMPa4-25 PSF-A488 DAPI IMPa4-A546_o_TileScan_001 (Stage 15 of 49)	00-c3ejyNgcFihbFSUGUJK4tH
190		Cell	1	0.000	1.000	627	2	siRNA-IMPa4-25 PSF-A488 IMPa4-A546 DAPI 8C2-siRNA-IMP-a2-a4 V2.00	0	29+. siRNA-IMPa4-25 PSF-A488 DAPI IMPa4-A546_o_TileScan_001 (Stage 15 of 49)	00-c3ejyNgcFihbFSUGUJK4tH
206		Cell	1	0.000	1.000	628	3	siRNA-IMPa4-25 PSF-A488 IMPa4-A546 DAPI 8C2-siRNA-IMP-a2-a4 V2.00	0	29+. siRNA-IMPa4-25 PSF-A488 DAPI IMPa4-A546_o_TileScan_001 (Stage 15 of 49)	00-c3ejyNgcFihbFSUGUJK4tH
211		Cell	1	0.000	1.000	629	4	siRNA-IMPa4-25 PSF-A488 IMPa4-A546 DAPI 8C2-siRNA-IMP-a2-a4 V2.00	0	29+. siRNA-IMPa4-25 PSF-A488 DAPI IMPa4-A546_o_TileScan_001 (Stage 15 of 49)	00-c3ejyNgcFihbFSUGUJK4tH
195		Cell	1	0.000	1.000	630	5	siRNA-IMPa4-25 PSF-A488 IMPa4-A546 DAPI 8C2-siRNA-IMP-a2-a4 V2.00	0	29+. siRNA-IMPa4-25 PSF-A488 DAPI IMPa4-A546_o_TileScan_001 (Stage 15 of 49)	00-c3ejyNgcFihbFSUGUJK4tH
190		Cell	1	0.000	1.000	631	6	siRNA-IMPa4-25 PSF-A488 IMPa4-A546 DAPI 8C2-siRNA-IMP-a2-a4 V2.00	0	29+. siRNA-IMPa4-25 PSF-A488 DAPI IMPa4-A546_o_TileScan_001 (Stage 15 of 49)	00-c3ejyNgcFihbFSUGUJK4tH
221		Cell	1	0.000	1.000	632	7	siRNA-IMPa4-25 PSF-A488 IMPa4-A546 DAPI 8C2-siRNA-IMP-a2-a4 V2.00	0	29+. siRNA-IMPa4-25 PSF-A488 DAPI IMPa4-A546_o_TileScan_001 (Stage 15 of 49)	00-c3ejyNgcFihbFSUGUJK4tH
142		Cell	1	0.000	1.000	633	8	siRNA-IMPa4-25 PSF-A488 IMPa4-A546 DAPI 8C2-siRNA-IMP-a2-a4 V2.00	0	29+. siRNA-IMPa4-25 PSF-A488 DAPI IMPa4-A546_o_TileScan_001 (Stage 15 of 49)	00-c3ejyNgcFihbFSUGUJK4tH
24		Cell	1	0.000	1.000	634	9	siRNA-IMPa4-25 PSF-A488 IMPa4-A546 DAPI 8C2-siRNA-IMP-a2-a4 V2.00	0	29+. siRNA-IMPa4-25 PSF-A488 DAPI IMPa4-A546_o_TileScan_001 (Stage 15 of 49)	00-c3ejyNgcFihbFSUGUJK4tH
192		Cell	1	0.000	1.000	635	10	siRNA-IMPa4-25 PSF-A488 IMPa4-A546 DAPI 8C2-siRNA-IMP-a2-a4 V2.00	0	29+. siRNA-IMPa4-25 PSF-A488 DAPI IMPa4-A546_o_TileScan_001 (Stage 15 of 49)	00-c3ejyNgcFihbFSUGUJK4tH
191		Cell	1	0.000	1.000	636	11	siRNA-IMPa4-25 PSF-A488 IMPa4-A546 DAPI 8C2-siRNA-IMP-a2-a4 V2.00	0	29+. siRNA-IMPa4-25 PSF-A488 DAPI IMPa4-A546_o_TileScan_001 (Stage 15 of 49)	00-c3ejyNgcFihbFSUGUJK4tH
208		Cell	1	0.000	1.000	637	12	siRNA-IMPa4-25 PSF-A488 IMPa4-A546 DAPI 8C2-siRNA-IMP-a2-a4 V2.00	0	29+. siRNA-IMPa4-25 PSF-A488 DAPI IMPa4-A546_o_TileScan_001 (Stage 15 of 49)	00-c3ejyNgcFihbFSUGUJK4tH
223		Cell	1	0.000	1.000	638	13	siRNA-IMPa4-25 PSF-A488 IMPa4-A546 DAPI 8C2-siRNA-IMP-a2-a4 V2.00	0	29+. siRNA-IMPa4-25 PSF-A488 DAPI IMPa4-A546_o_TileScan_001 (Stage 15 of 49)	00-c3ejyNgcFihbFSUGUJK4tH
30		Cell	1	0.000	1.000	639	14	siRNA-IMPa4-25 PSF-A488 IMPa4-A546 DAPI 8C2-siRNA-IMP-a2-a4 V2.00	0	29+. siRNA-IMPa4-25 PSF-A488 DAPI IMPa4-A546_o_TileScan_001 (Stage 15 of 49)	00-c3ejyNgcFihbFSUGUJK4tH
156		Cell	1	0.000	1.000	640	15	siRNA-IMPa4-25 PSF-A488 IMPa4-A546 DAPI 8C2-siRNA-IMP-a2-a4 V2.00	0	29+. siRNA-IMPa4-25 PSF-A488 DAPI IMPa4-A546_o_TileScan_001 (Stage 15 of 49)	00-c3ejyNgcFihbFSUGUJK4tH
52		Cell	1	0.000	1.000	641	16	siRNA-IMPa4-25 PSF-A488 IMPa4-A546 DAPI 8C2-siRNA-IMP-a2-a4 V2.00	0	29+. siRNA-IMPa4-25 PSF-A488 DAPI IMPa4-A546_o_TileScan_001 (Stage 15 of 49)	00-c3ejyNgcFihbFSUGUJK4tH
198		Cell	1	0.000	1.000	642	17	siRNA-IMPa4-25 PSF-A488 IMPa4-A546 DAPI 8C2-siRNA-IMP-a2-a4 V2.00	0	29+. siRNA-IMPa4-25 PSF-A488 DAPI IMPa4-A546_o_TileScan_001 (Stage 15 of 49)	00-c3ejyNgcFihbFSUGUJK4tH
30		Cell	1	0.000	1.000	643	0	siRNA-IMPa4-25 PSF-A488 IMPa4-A546 DAPI 8C2-siRNA-IMP-a2-a4 V2.00	0	29+. siRNA-IMPa4-25 PSF-A488 DAPI IMPa4-A546_p_TileScan_001 (Stage 16 of 49)	00-ZBcbmQCVhbYMiNjTzs8qmf
28		Cell	1	0.000	1.000	644	1	siRNA-IMPa4-25 PSF-A488 IMPa4-A546 DAPI 8C2-siRNA-IMP-a2-a4 V2.00	0	29+. siRNA-IMPa4-25 PSF-A488 DAPI IMPa4-A546_p_TileScan_001 (Stage 16 of 49)	00-ZBcbmQCVhbYMiNjTzs8qmf
208		Cell	1	0.000	1.000	645	2	siRNA-IMPa4-25 PSF-A488 IMPa4-A546 DAPI 8C2-siRNA-IMP-a2-a4 V2.00	0	29+. siRNA-IMPa4-25 PSF-A488 DAPI IMPa4-A546_p_TileScan_001 (Stage 16 of 49)	00-ZBcbmQCVhbYMiNjTzs8qmf
216		Cell	1	0.000	1.000	646	3	siRNA-IMPa4-25 PSF-A488 IMPa4-A546 DAPI 8C2-siRNA-IMP-a2-a4 V2.00	0	29+. siRNA-IMPa4-25 PSF-A488 DAPI IMPa4-A546_p_TileScan_001 (Stage 16 of 49)	00-ZBcbmQCVhbYMiNjTzs8qmf
54		Cell	1	0.000	1.000	647	4	siRNA-IMPa4-25 PSF-A488 IMPa4-A546 DAPI 8C2-siRNA-IMP-a2-a4 V2.00	0	29+. siRNA-IMPa4-25 PSF-A488 DAPI IMPa4-A546_p_TileScan_001 (Stage 16 of 49)	00-ZBcbmQCVhbYMiNjTzs8qmf
194		Cell	1	0.000	1.000	648	5	siRNA-IMPa4-25 PSF-A488 IMPa4-A546 DAPI 8C2-siRNA-IMP-a2-a4 V2.00	0	29+. siRNA-IMPa4-25 PSF-A488 DAPI IMPa4-A546_p_TileScan_001 (Stage 16 of 49)	00-ZBcbmQCVhbYMiNjTzs8qmf
23		Cell	1	0.000	1.000	649	6	siRNA-IMPa4-25 PSF-A488 IMPa4-A546 DAPI 8C2-siRNA-IMP-a2-a4 V2.00	0	29+. siRNA-IMPa4-25 PSF-A488 DAPI IMPa4-A546_p_TileScan_001 (Stage 16 of 49)	00-ZBcbmQCVhbYMiNjTzs8qmf
202		Cell	1	0.000	1.000	650	7	siRNA-IMPa4-25 PSF-A488 IMPa4-A546 DAPI 8C2-siRNA-IMP-a2-a4 V2.00	0	29+. siRNA-IMPa4-25 PSF-A488 DAPI IMPa4-A546_p_TileScan_001 (Stage 16 of 49)	00-ZBcbmQCVhbYMiNjTzs8qmf
164		Cell	1	0.000	1.000	651	8	siRNA-IMPa4-25 PSF-A488 IMPa4-A546 DAPI 8C2-siRNA-IMP-a2-a4 V2.00	0	29+. siRNA-IMPa4-25 PSF-A488 DAPI IMPa4-A546_p_TileScan_001 (Stage 16 of 49)	00-ZBcbmQCVhbYMiNjTzs8qmf
198		Cell	1	0.000	1.000	652	9	siRNA-IMPa4-25 PSF-A488 IMPa4-A546 DAPI 8C2-siRNA-IMP-a2-a4 V2.00	0	29+. siRNA-IMPa4-25 PSF-A488 DAPI IMPa4-A546_p_TileScan_001 (Stage 16 of 49)	00-ZBcbmQCVhbYMiNjTzs8qmf
64		Cell	1	0.000	1.000	653	10	siRNA-IMPa4-25 PSF-A488 IMPa4-A546 DAPI 8C2-siRNA-IMP-a2-a4 V2.00	0	29+. siRNA-IMPa4-25 PSF-A488 DAPI IMPa4-A546_p_TileScan_001 (Stage 16 of 49)	00-ZBcbmQCVhbYMiNjTzs8qmf
204		Cell	1	0.000	1.000	654	11	siRNA-IMPa4-25 PSF-A488 IMPa4-A546 DAPI 8C2-siRNA-IMP-a2-a4 V2.00	0	29+. siRNA-IMPa4-25 PSF-A488 DAPI IMPa4-A546_p_TileScan_001 (Stage 16 of 49)	00-ZBcbmQCVhbYMiNjTzs8qmf
215		Cell	1	0.000	1.000	655	12	siRNA-IMPa4-25 PSF-A488 IMPa4-A546 DAPI 8C2-siRNA-IMP-a2-a4 V2.00	0	29+. siRNA-IMPa4-25 PSF-A488 DAPI IMPa4-A546_p_TileScan_001 (Stage 16 of 49)	00-ZBcbmQCVhbYMiNjTzs8qmf
178		Cell	1	0.000	1.000	656	13	siRNA-IMPa4-25 PSF-A488 IMPa4-A546 DAPI 8C2-siRNA-IMP-a2-a4 V2.00	0	29+. siRNA-IMPa4-25 PSF-A488 DAPI IMPa4-A546_p_TileScan_001 (Stage 16 of 49)	00-ZBcbmQCVhbYMiNjTzs8qmf
18		Cell	1	0.000	1.000	657	0	siRNA-IMPa4-25 PSF-A488 IMPa4-A546 DAPI 8C2-siRNA-IMP-a2-a4 V2.00	0	29+. siRNA-IMPa4-25 PSF-A488 DAPI IMPa4-A546_q_TileScan_001 (Stage 17 of 49)	00-SGJGivFAuDRXxg8yk5ejWF
248		Cell	1	0.000	1.000	658	1	siRNA-IMPa4-25 PSF-A488 IMPa4-A546 DAPI 8C2-siRNA-IMP-a2-a4 V2.00	0	29+. siRNA-IMPa4-25 PSF-A488 DAPI IMPa4-A546_q_TileScan_001 (Stage 17 of 49)	00-SGJGivFAuDRXxg8yk5ejWF
141		Cell	1	0.000	1.000	659	2	siRNA-IMPa4-25 PSF-A488 IMPa4-A546 DAPI 8C2-siRNA-IMP-a2-a4 V2.00	0	29+. siRNA-IMPa4-25 PSF-A488 DAPI IMPa4-A546_q_TileScan_001 (Stage 17 of 49)	00-SGJGivFAuDRXxg8yk5ejWF
161		Cell	1	0.000	1.000	660	3	siRNA-IMPa4-25 PSF-A488 IMPa4-A546 DAPI 8C2-siRNA-IMP-a2-a4 V2.00	0	29+. siRNA-IMPa4-25 PSF-A488 DAPI IMPa4-A546_q_TileScan_001 (Stage 17 of 49)	00-SGJGivFAuDRXxg8yk5ejWF
245		Cell	1	0.000	1.000	661	4	siRNA-IMPa4-25 PSF-A488 IMPa4-A546 DAPI 8C2-siRNA-IMP-a2-a4 V2.00	0	29+. siRNA-IMPa4-25 PSF-A488 DAPI IMPa4-A546_q_TileScan_001 (Stage 17 of 49)	00-SGJGivFAuDRXxg8yk5ejWF
253		Cell	1	0.000	1.000	662	5	siRNA-IMPa4-25 PSF-A488 IMPa4-A546 DAPI 8C2-siRNA-IMP-a2-a4 V2.00	0	29+. siRNA-IMPa4-25 PSF-A488 DAPI IMPa4-A546_q_TileScan_001 (Stage 17 of 49)	00-SGJGivFAuDRXxg8yk5ejWF
196		Cell	1	0.000	1.000	663	6	siRNA-IMPa4-25 PSF-A488 IMPa4-A546 DAPI 8C2-siRNA-IMP-a2-a4 V2.00	0	29+. siRNA-IMPa4-25 PSF-A488 DAPI IMPa4-A546_q_TileScan_001 (Stage 17 of 49)	00-SGJGivFAuDRXxg8yk5ejWF
209		Cell	1	0.000	1.000	664	7	siRNA-IMPa4-25 PSF-A488 IMPa4-A546 DAPI 8C2-siRNA-IMP-a2-a4 V2.00	0	29+. siRNA-IMPa4-25 PSF-A488 DAPI IMPa4-A546_q_TileScan_001 (Stage 17 of 49)	00-SGJGivFAuDRXxg8yk5ejWF
199		Cell	1	0.000	1.000	665	8	siRNA-IMPa4-25 PSF-A488 IMPa4-A546 DAPI 8C2-siRNA-IMP-a2-a4 V2.00	0	29+. siRNA-IMPa4-25 PSF-A488 DAPI IMPa4-A546_q_TileScan_001 (Stage 17 of 49)	00-SGJGivFAuDRXxg8yk5ejWF
254		Cell	1	0.000	1.000	666	9	siRNA-IMPa4-25 PSF-A488 IMPa4-A546 DAPI 8C2-siRNA-IMP-a2-a4 V2.00	0	29+. siRNA-IMPa4-25 PSF-A488 DAPI IMPa4-A546_q_TileScan_001 (Stage 17 of 49)	00-SGJGivFAuDRXxg8yk5ejWF
250		Cell	1	0.000	1.000	667	10	siRNA-IMPa4-25 PSF-A488 IMPa4-A546 DAPI 8C2-siRNA-IMP-a2-a4 V2.00	0	29+. siRNA-IMPa4-25 PSF-A488 DAPI IMPa4-A546_q_TileScan_001 (Stage 17 of 49)	00-SGJGivFAuDRXxg8yk5ejWF
231		Cell	1	0.000	1.000	668	11	siRNA-IMPa4-25 PSF-A488 IMPa4-A546 DAPI 8C2-siRNA-IMP-a2-a4 V2.00	0	29+. siRNA-IMPa4-25 PSF-A488 DAPI IMPa4-A546_q_TileScan_001 (Stage 17 of 49)	00-SGJGivFAuDRXxg8yk5ejWF
252		Cell	1	0.000	1.000	669	12	siRNA-IMPa4-25 PSF-A488 IMPa4-A546 DAPI 8C2-siRNA-IMP-a2-a4 V2.00	0	29+. siRNA-IMPa4-25 PSF-A488 DAPI IMPa4-A546_q_TileScan_001 (Stage 17 of 49)	00-SGJGivFAuDRXxg8yk5ejWF
229		Cell	1	0.000	1.000	670	13	siRNA-IMPa4-25 PSF-A488 IMPa4-A546 DAPI 8C2-siRNA-IMP-a2-a4 V2.00	0	29+. siRNA-IMPa4-25 PSF-A488 DAPI IMPa4-A546_q_TileScan_001 (Stage 17 of 49)	00-SGJGivFAuDRXxg8yk5ejWF
151		Cell	1	0.000	1.000	671	14	siRNA-IMPa4-25 PSF-A488 IMPa4-A546 DAPI 8C2-siRNA-IMP-a2-a4 V2.00	0	29+. siRNA-IMPa4-25 PSF-A488 DAPI IMPa4-A546_q_TileScan_001 (Stage 17 of 49)	00-SGJGivFAuDRXxg8yk5ejWF
216		Cell	1	0.000	1.000	672	15	siRNA-IMPa4-25 PSF-A488 IMPa4-A546 DAPI 8C2-siRNA-IMP-a2-a4 V2.00	0	29+. siRNA-IMPa4-25 PSF-A488 DAPI IMPa4-A546_q_TileScan_001 (Stage 17 of 49)	00-SGJGivFAuDRXxg8yk5ejWF
27		Cell	1	0.000	1.000	673	16	siRNA-IMPa4-25 PSF-A488 IMPa4-A546 DAPI 8C2-siRNA-IMP-a2-a4 V2.00	0	29+. siRNA-IMPa4-25 PSF-A488 DAPI IMPa4-A546_q_TileScan_001 (Stage 17 of 49)	00-SGJGivFAuDRXxg8yk5ejWF
189		Cell	1	0.000	1.000	674	17	siRNA-IMPa4-25 PSF-A488 IMPa4-A546 DAPI 8C2-siRNA-IMP-a2-a4 V2.00	0	29+. siRNA-IMPa4-25 PSF-A488 DAPI IMPa4-A546_q_TileScan_001 (Stage 17 of 49)	00-SGJGivFAuDRXxg8yk5ejWF
201		Cell	1	0.000	1.000	675	18	siRNA-IMPa4-25 PSF-A488 IMPa4-A546 DAPI 8C2-siRNA-IMP-a2-a4 V2.00	0	29+. siRNA-IMPa4-25 PSF-A488 DAPI IMPa4-A546_q_TileScan_001 (Stage 17 of 49)	00-SGJGivFAuDRXxg8yk5ejWF
165		Cell	1	0.000	1.000	676	19	siRNA-IMPa4-25 PSF-A488 IMPa4-A546 DAPI 8C2-siRNA-IMP-a2-a4 V2.00	0	29+. siRNA-IMPa4-25 PSF-A488 DAPI IMPa4-A546_q_TileScan_001 (Stage 17 of 49)	00-SGJGivFAuDRXxg8yk5ejWF
125		Cell	1	0.000	1.000	677	20	siRNA-IMPa4-25 PSF-A488 IMPa4-A546 DAPI 8C2-siRNA-IMP-a2-a4 V2.00	0	29+. siRNA-IMPa4-25 PSF-A488 DAPI IMPa4-A546_q_TileScan_001 (Stage 17 of 49)	00-SGJGivFAuDRXxg8yk5ejWF
178		Cell	1	0.000	1.000	678	0	siRNA-IMPa4-25 PSF-A488 IMPa4-A546 DAPI 8C2-siRNA-IMP-a2-a4 V2.00	0	29+. siRNA-IMPa4-25 PSF-A488 DAPI IMPa4-A546_r_TileScan_001 (Stage 18 of 49)	00-jEL5VsHFbaXzrkPKy5syBF
214		Cell	1	0.000	1.000	679	1	siRNA-IMPa4-25 PSF-A488 IMPa4-A546 DAPI 8C2-siRNA-IMP-a2-a4 V2.00	0	29+. siRNA-IMPa4-25 PSF-A488 DAPI IMPa4-A546_r_TileScan_001 (Stage 18 of 49)	00-jEL5VsHFbaXzrkPKy5syBF
181		Cell	1	0.000	1.000	680	2	siRNA-IMPa4-25 PSF-A488 IMPa4-A546 DAPI 8C2-siRNA-IMP-a2-a4 V2.00	0	29+. siRNA-IMPa4-25 PSF-A488 DAPI IMPa4-A546_r_TileScan_001 (Stage 18 of 49)	00-jEL5VsHFbaXzrkPKy5syBF
193		Cell	1	0.000	1.000	681	3	siRNA-IMPa4-25 PSF-A488 IMPa4-A546 DAPI 8C2-siRNA-IMP-a2-a4 V2.00	0	29+. siRNA-IMPa4-25 PSF-A488 DAPI IMPa4-A546_r_TileScan_001 (Stage 18 of 49)	00-jEL5VsHFbaXzrkPKy5syBF
203		Cell	1	0.000	1.000	682	4	siRNA-IMPa4-25 PSF-A488 IMPa4-A546 DAPI 8C2-siRNA-IMP-a2-a4 V2.00	0	29+. siRNA-IMPa4-25 PSF-A488 DAPI IMPa4-A546_r_TileScan_001 (Stage 18 of 49)	00-jEL5VsHFbaXzrkPKy5syBF
238		Cell	1	0.000	1.000	683	5	siRNA-IMPa4-25 PSF-A488 IMPa4-A546 DAPI 8C2-siRNA-IMP-a2-a4 V2.00	0	29+. siRNA-IMPa4-25 PSF-A488 DAPI IMPa4-A546_r_TileScan_001 (Stage 18 of 49)	00-jEL5VsHFbaXzrkPKy5syBF
204		Cell	1	0.000	1.000	684	6	siRNA-IMPa4-25 PSF-A488 IMPa4-A546 DAPI 8C2-siRNA-IMP-a2-a4 V2.00	0	29+. siRNA-IMPa4-25 PSF-A488 DAPI IMPa4-A546_r_TileScan_001 (Stage 18 of 49)	00-jEL5VsHFbaXzrkPKy5syBF
165		Cell	1	0.000	1.000	685	7	siRNA-IMPa4-25 PSF-A488 IMPa4-A546 DAPI 8C2-siRNA-IMP-a2-a4 V2.00	0	29+. siRNA-IMPa4-25 PSF-A488 DAPI IMPa4-A546_r_TileScan_001 (Stage 18 of 49)	00-jEL5VsHFbaXzrkPKy5syBF
164		Cell	1	0.000	1.000	686	8	siRNA-IMPa4-25 PSF-A488 IMPa4-A546 DAPI 8C2-siRNA-IMP-a2-a4 V2.00	0	29+. siRNA-IMPa4-25 PSF-A488 DAPI IMPa4-A546_r_TileScan_001 (Stage 18 of 49)	00-jEL5VsHFbaXzrkPKy5syBF
208		Cell	1	0.000	1.000	687	9	siRNA-IMPa4-25 PSF-A488 IMPa4-A546 DAPI 8C2-siRNA-IMP-a2-a4 V2.00	0	29+. siRNA-IMPa4-25 PSF-A488 DAPI IMPa4-A546_r_TileScan_001 (Stage 18 of 49)	00-jEL5VsHFbaXzrkPKy5syBF
199		Cell	1	0.000	1.000	688	10	siRNA-IMPa4-25 PSF-A488 IMPa4-A546 DAPI 8C2-siRNA-IMP-a2-a4 V2.00	0	29+. siRNA-IMPa4-25 PSF-A488 DAPI IMPa4-A546_r_TileScan_001 (Stage 18 of 49)	00-jEL5VsHFbaXzrkPKy5syBF
217		Cell	1	0.000	1.000	689	11	siRNA-IMPa4-25 PSF-A488 IMPa4-A546 DAPI 8C2-siRNA-IMP-a2-a4 V2.00	0	29+. siRNA-IMPa4-25 PSF-A488 DAPI IMPa4-A546_r_TileScan_001 (Stage 18 of 49)	00-jEL5VsHFbaXzrkPKy5syBF
227		Cell	1	0.000	1.000	690	12	siRNA-IMPa4-25 PSF-A488 IMPa4-A546 DAPI 8C2-siRNA-IMP-a2-a4 V2.00	0	29+. siRNA-IMPa4-25 PSF-A488 DAPI IMPa4-A546_r_TileScan_001 (Stage 18 of 49)	00-jEL5VsHFbaXzrkPKy5syBF
165		Cell	1	0.000	1.000	691	13	siRNA-IMPa4-25 PSF-A488 IMPa4-A546 DAPI 8C2-siRNA-IMP-a2-a4 V2.00	0	29+. siRNA-IMPa4-25 PSF-A488 DAPI IMPa4-A546_r_TileScan_001 (Stage 18 of 49)	00-jEL5VsHFbaXzrkPKy5syBF
214		Cell	1	0.000	1.000	692	14	siRNA-IMPa4-25 PSF-A488 IMPa4-A546 DAPI 8C2-siRNA-IMP-a2-a4 V2.00	0	29+. siRNA-IMPa4-25 PSF-A488 DAPI IMPa4-A546_r_TileScan_001 (Stage 18 of 49)	00-jEL5VsHFbaXzrkPKy5syBF
185		Cell	1	0.000	1.000	693	15	siRNA-IMPa4-25 PSF-A488 IMPa4-A546 DAPI 8C2-siRNA-IMP-a2-a4 V2.00	0	29+. siRNA-IMPa4-25 PSF-A488 DAPI IMPa4-A546_r_TileScan_001 (Stage 18 of 49)	00-jEL5VsHFbaXzrkPKy5syBF
203		Cell	1	0.000	1.000	694	16	siRNA-IMPa4-25 PSF-A488 IMPa4-A546 DAPI 8C2-siRNA-IMP-a2-a4 V2.00	0	29+. siRNA-IMPa4-25 PSF-A488 DAPI IMPa4-A546_r_TileScan_001 (Stage 18 of 49)	00-jEL5VsHFbaXzrkPKy5syBF
76		Cell	1	0.000	1.000	695	17	siRNA-IMPa4-25 PSF-A488 IMPa4-A546 DAPI 8C2-siRNA-IMP-a2-a4 V2.00	0	29+. siRNA-IMPa4-25 PSF-A488 DAPI IMPa4-A546_r_TileScan_001 (Stage 18 of 49)	00-jEL5VsHFbaXzrkPKy5syBF
146		Cell	1	0.000	1.000	696	18	siRNA-IMPa4-25 PSF-A488 IMPa4-A546 DAPI 8C2-siRNA-IMP-a2-a4 V2.00	0	29+. siRNA-IMPa4-25 PSF-A488 DAPI IMPa4-A546_r_TileScan_001 (Stage 18 of 49)	00-jEL5VsHFbaXzrkPKy5syBF
158		Cell	1	0.000	1.000	697	19	siRNA-IMPa4-25 PSF-A488 IMPa4-A546 DAPI 8C2-siRNA-IMP-a2-a4 V2.00	0	29+. siRNA-IMPa4-25 PSF-A488 DAPI IMPa4-A546_r_TileScan_001 (Stage 18 of 49)	00-jEL5VsHFbaXzrkPKy5syBF
137		Cell	1	0.000	1.000	698	20	siRNA-IMPa4-25 PSF-A488 IMPa4-A546 DAPI 8C2-siRNA-IMP-a2-a4 V2.00	0	29+. siRNA-IMPa4-25 PSF-A488 DAPI IMPa4-A546_r_TileScan_001 (Stage 18 of 49)	00-jEL5VsHFbaXzrkPKy5syBF
167		Cell	1	0.000	1.000	699	21	siRNA-IMPa4-25 PSF-A488 IMPa4-A546 DAPI 8C2-siRNA-IMP-a2-a4 V2.00	0	29+. siRNA-IMPa4-25 PSF-A488 DAPI IMPa4-A546_r_TileScan_001 (Stage 18 of 49)	00-jEL5VsHFbaXzrkPKy5syBF
166		Cell	1	0.000	1.000	700	22	siRNA-IMPa4-25 PSF-A488 IMPa4-A546 DAPI 8C2-siRNA-IMP-a2-a4 V2.00	0	29+. siRNA-IMPa4-25 PSF-A488 DAPI IMPa4-A546_r_TileScan_001 (Stage 18 of 49)	00-jEL5VsHFbaXzrkPKy5syBF
134		Cell	1	0.000	1.000	701	23	siRNA-IMPa4-25 PSF-A488 IMPa4-A546 DAPI 8C2-siRNA-IMP-a2-a4 V2.00	0	29+. siRNA-IMPa4-25 PSF-A488 DAPI IMPa4-A546_r_TileScan_001 (Stage 18 of 49)	00-jEL5VsHFbaXzrkPKy5syBF
192		Cell	1	0.000	1.000	702	24	siRNA-IMPa4-25 PSF-A488 IMPa4-A546 DAPI 8C2-siRNA-IMP-a2-a4 V2.00	0	29+. siRNA-IMPa4-25 PSF-A488 DAPI IMPa4-A546_r_TileScan_001 (Stage 18 of 49)	00-jEL5VsHFbaXzrkPKy5syBF
156		Cell	1	0.000	1.000	703	25	siRNA-IMPa4-25 PSF-A488 IMPa4-A546 DAPI 8C2-siRNA-IMP-a2-a4 V2.00	0	29+. siRNA-IMPa4-25 PSF-A488 DAPI IMPa4-A546_r_TileScan_001 (Stage 18 of 49)	00-jEL5VsHFbaXzrkPKy5syBF
165		Cell	1	0.000	1.000	704	26	siRNA-IMPa4-25 PSF-A488 IMPa4-A546 DAPI 8C2-siRNA-IMP-a2-a4 V2.00	0	29+. siRNA-IMPa4-25 PSF-A488 DAPI IMPa4-A546_r_TileScan_001 (Stage 18 of 49)	00-jEL5VsHFbaXzrkPKy5syBF
182		Cell	1	0.000	1.000	705	27	siRNA-IMPa4-25 PSF-A488 IMPa4-A546 DAPI 8C2-siRNA-IMP-a2-a4 V2.00	0	29+. siRNA-IMPa4-25 PSF-A488 DAPI IMPa4-A546_r_TileScan_001 (Stage 18 of 49)	00-jEL5VsHFbaXzrkPKy5syBF
216		Cell	1	0.000	1.000	706	28	siRNA-IMPa4-25 PSF-A488 IMPa4-A546 DAPI 8C2-siRNA-IMP-a2-a4 V2.00	0	29+. siRNA-IMPa4-25 PSF-A488 DAPI IMPa4-A546_r_TileScan_001 (Stage 18 of 49)	00-jEL5VsHFbaXzrkPKy5syBF
196		Cell	1	0.000	1.000	707	29	siRNA-IMPa4-25 PSF-A488 IMPa4-A546 DAPI 8C2-siRNA-IMP-a2-a4 V2.00	0	29+. siRNA-IMPa4-25 PSF-A488 DAPI IMPa4-A546_r_TileScan_001 (Stage 18 of 49)	00-jEL5VsHFbaXzrkPKy5syBF
24		Cell	1	0.000	1.000	708	0	siRNA-IMPa4-25 PSF-A488 IMPa4-A546 DAPI 8C2-siRNA-IMP-a2-a4 V2.00	0	29+. siRNA-IMPa4-25 PSF-A488 DAPI IMPa4-A546_s_TileScan_001 (Stage 19 of 49)	00-59a9VfXBJpj9iKDreuKVTD
119		Cell	1	0.000	1.000	709	1	siRNA-IMPa4-25 PSF-A488 IMPa4-A546 DAPI 8C2-siRNA-IMP-a2-a4 V2.00	0	29+. siRNA-IMPa4-25 PSF-A488 DAPI IMPa4-A546_s_TileScan_001 (Stage 19 of 49)	00-59a9VfXBJpj9iKDreuKVTD
159		Cell	1	0.000	1.000	710	2	siRNA-IMPa4-25 PSF-A488 IMPa4-A546 DAPI 8C2-siRNA-IMP-a2-a4 V2.00	0	29+. siRNA-IMPa4-25 PSF-A488 DAPI IMPa4-A546_s_TileScan_001 (Stage 19 of 49)	00-59a9VfXBJpj9iKDreuKVTD
185		Cell	1	0.000	1.000	711	3	siRNA-IMPa4-25 PSF-A488 IMPa4-A546 DAPI 8C2-siRNA-IMP-a2-a4 V2.00	0	29+. siRNA-IMPa4-25 PSF-A488 DAPI IMPa4-A546_s_TileScan_001 (Stage 19 of 49)	00-59a9VfXBJpj9iKDreuKVTD
131		Cell	1	0.000	1.000	712	4	siRNA-IMPa4-25 PSF-A488 IMPa4-A546 DAPI 8C2-siRNA-IMP-a2-a4 V2.00	0	29+. siRNA-IMPa4-25 PSF-A488 DAPI IMPa4-A546_s_TileScan_001 (Stage 19 of 49)	00-59a9VfXBJpj9iKDreuKVTD
192		Cell	1	0.000	1.000	713	5	siRNA-IMPa4-25 PSF-A488 IMPa4-A546 DAPI 8C2-siRNA-IMP-a2-a4 V2.00	0	29+. siRNA-IMPa4-25 PSF-A488 DAPI IMPa4-A546_s_TileScan_001 (Stage 19 of 49)	00-59a9VfXBJpj9iKDreuKVTD
135		Cell	1	0.000	1.000	714	6	siRNA-IMPa4-25 PSF-A488 IMPa4-A546 DAPI 8C2-siRNA-IMP-a2-a4 V2.00	0	29+. siRNA-IMPa4-25 PSF-A488 DAPI IMPa4-A546_s_TileScan_001 (Stage 19 of 49)	00-59a9VfXBJpj9iKDreuKVTD
209		Cell	1	0.000	1.000	715	7	siRNA-IMPa4-25 PSF-A488 IMPa4-A546 DAPI 8C2-siRNA-IMP-a2-a4 V2.00	0	29+. siRNA-IMPa4-25 PSF-A488 DAPI IMPa4-A546_s_TileScan_001 (Stage 19 of 49)	00-59a9VfXBJpj9iKDreuKVTD
179		Cell	1	0.000	1.000	716	8	siRNA-IMPa4-25 PSF-A488 IMPa4-A546 DAPI 8C2-siRNA-IMP-a2-a4 V2.00	0	29+. siRNA-IMPa4-25 PSF-A488 DAPI IMPa4-A546_s_TileScan_001 (Stage 19 of 49)	00-59a9VfXBJpj9iKDreuKVTD
166		Cell	1	0.000	1.000	717	9	siRNA-IMPa4-25 PSF-A488 IMPa4-A546 DAPI 8C2-siRNA-IMP-a2-a4 V2.00	0	29+. siRNA-IMPa4-25 PSF-A488 DAPI IMPa4-A546_s_TileScan_001 (Stage 19 of 49)	00-59a9VfXBJpj9iKDreuKVTD
207		Cell	1	0.000	1.000	718	10	siRNA-IMPa4-25 PSF-A488 IMPa4-A546 DAPI 8C2-siRNA-IMP-a2-a4 V2.00	0	29+. siRNA-IMPa4-25 PSF-A488 DAPI IMPa4-A546_s_TileScan_001 (Stage 19 of 49)	00-59a9VfXBJpj9iKDreuKVTD
244		Cell	1	0.000	1.000	719	11	siRNA-IMPa4-25 PSF-A488 IMPa4-A546 DAPI 8C2-siRNA-IMP-a2-a4 V2.00	0	29+. siRNA-IMPa4-25 PSF-A488 DAPI IMPa4-A546_s_TileScan_001 (Stage 19 of 49)	00-59a9VfXBJpj9iKDreuKVTD
208		Cell	1	0.000	1.000	720	12	siRNA-IMPa4-25 PSF-A488 IMPa4-A546 DAPI 8C2-siRNA-IMP-a2-a4 V2.00	0	29+. siRNA-IMPa4-25 PSF-A488 DAPI IMPa4-A546_s_TileScan_001 (Stage 19 of 49)	00-59a9VfXBJpj9iKDreuKVTD
22		Cell	1	0.000	1.000	721	13	siRNA-IMPa4-25 PSF-A488 IMPa4-A546 DAPI 8C2-siRNA-IMP-a2-a4 V2.00	0	29+. siRNA-IMPa4-25 PSF-A488 DAPI IMPa4-A546_s_TileScan_001 (Stage 19 of 49)	00-59a9VfXBJpj9iKDreuKVTD
202		Cell	1	0.000	1.000	722	14	siRNA-IMPa4-25 PSF-A488 IMPa4-A546 DAPI 8C2-siRNA-IMP-a2-a4 V2.00	0	29+. siRNA-IMPa4-25 PSF-A488 DAPI IMPa4-A546_s_TileScan_001 (Stage 19 of 49)	00-59a9VfXBJpj9iKDreuKVTD
175		Cell	1	0.000	1.000	723	15	siRNA-IMPa4-25 PSF-A488 IMPa4-A546 DAPI 8C2-siRNA-IMP-a2-a4 V2.00	0	29+. siRNA-IMPa4-25 PSF-A488 DAPI IMPa4-A546_s_TileScan_001 (Stage 19 of 49)	00-59a9VfXBJpj9iKDreuKVTD
166		Cell	1	0.000	1.000	724	16	siRNA-IMPa4-25 PSF-A488 IMPa4-A546 DAPI 8C2-siRNA-IMP-a2-a4 V2.00	0	29+. siRNA-IMPa4-25 PSF-A488 DAPI IMPa4-A546_s_TileScan_001 (Stage 19 of 49)	00-59a9VfXBJpj9iKDreuKVTD
216		Cell	1	0.000	1.000	725	17	siRNA-IMPa4-25 PSF-A488 IMPa4-A546 DAPI 8C2-siRNA-IMP-a2-a4 V2.00	0	29+. siRNA-IMPa4-25 PSF-A488 DAPI IMPa4-A546_s_TileScan_001 (Stage 19 of 49)	00-59a9VfXBJpj9iKDreuKVTD
174		Cell	1	0.000	1.000	726	18	siRNA-IMPa4-25 PSF-A488 IMPa4-A546 DAPI 8C2-siRNA-IMP-a2-a4 V2.00	0	29+. siRNA-IMPa4-25 PSF-A488 DAPI IMPa4-A546_s_TileScan_001 (Stage 19 of 49)	00-59a9VfXBJpj9iKDreuKVTD
223		Cell	1	0.000	1.000	727	19	siRNA-IMPa4-25 PSF-A488 IMPa4-A546 DAPI 8C2-siRNA-IMP-a2-a4 V2.00	0	29+. siRNA-IMPa4-25 PSF-A488 DAPI IMPa4-A546_s_TileScan_001 (Stage 19 of 49)	00-59a9VfXBJpj9iKDreuKVTD
231		Cell	1	0.000	1.000	728	20	siRNA-IMPa4-25 PSF-A488 IMPa4-A546 DAPI 8C2-siRNA-IMP-a2-a4 V2.00	0	29+. siRNA-IMPa4-25 PSF-A488 DAPI IMPa4-A546_s_TileScan_001 (Stage 19 of 49)	00-59a9VfXBJpj9iKDreuKVTD
185		Cell	1	0.000	1.000	729	21	siRNA-IMPa4-25 PSF-A488 IMPa4-A546 DAPI 8C2-siRNA-IMP-a2-a4 V2.00	0	29+. siRNA-IMPa4-25 PSF-A488 DAPI IMPa4-A546_s_TileScan_001 (Stage 19 of 49)	00-59a9VfXBJpj9iKDreuKVTD
110		Cell	1	0.000	1.000	730	22	siRNA-IMPa4-25 PSF-A488 IMPa4-A546 DAPI 8C2-siRNA-IMP-a2-a4 V2.00	0	29+. siRNA-IMPa4-25 PSF-A488 DAPI IMPa4-A546_s_TileScan_001 (Stage 19 of 49)	00-59a9VfXBJpj9iKDreuKVTD
193		Cell	1	0.000	1.000	731	23	siRNA-IMPa4-25 PSF-A488 IMPa4-A546 DAPI 8C2-siRNA-IMP-a2-a4 V2.00	0	29+. siRNA-IMPa4-25 PSF-A488 DAPI IMPa4-A546_s_TileScan_001 (Stage 19 of 49)	00-59a9VfXBJpj9iKDreuKVTD
181		Cell	1	0.000	1.000	732	24	siRNA-IMPa4-25 PSF-A488 IMPa4-A546 DAPI 8C2-siRNA-IMP-a2-a4 V2.00	0	29+. siRNA-IMPa4-25 PSF-A488 DAPI IMPa4-A546_s_TileScan_001 (Stage 19 of 49)	00-59a9VfXBJpj9iKDreuKVTD
150		Cell	1	0.000	1.000	733	25	siRNA-IMPa4-25 PSF-A488 IMPa4-A546 DAPI 8C2-siRNA-IMP-a2-a4 V2.00	0	29+. siRNA-IMPa4-25 PSF-A488 DAPI IMPa4-A546_s_TileScan_001 (Stage 19 of 49)	00-59a9VfXBJpj9iKDreuKVTD
22		Cell	1	0.000	1.000	734	0	siRNA-IMPa4-25 PSF-A488 IMPa4-A546 DAPI 8C2-siRNA-IMP-a2-a4 V2.00	0	29+. siRNA-IMPa4-25 PSF-A488 DAPI IMPa4-A546_t_TileScan_001 (Stage 20 of 49)	00-RwKo4vsJBozyBHSSUZPLnJ
174		Cell	1	0.000	1.000	735	1	siRNA-IMPa4-25 PSF-A488 IMPa4-A546 DAPI 8C2-siRNA-IMP-a2-a4 V2.00	0	29+. siRNA-IMPa4-25 PSF-A488 DAPI IMPa4-A546_t_TileScan_001 (Stage 20 of 49)	00-RwKo4vsJBozyBHSSUZPLnJ
127		Cell	1	0.000	1.000	736	2	siRNA-IMPa4-25 PSF-A488 IMPa4-A546 DAPI 8C2-siRNA-IMP-a2-a4 V2.00	0	29+. siRNA-IMPa4-25 PSF-A488 DAPI IMPa4-A546_t_TileScan_001 (Stage 20 of 49)	00-RwKo4vsJBozyBHSSUZPLnJ
203		Cell	1	0.000	1.000	737	3	siRNA-IMPa4-25 PSF-A488 IMPa4-A546 DAPI 8C2-siRNA-IMP-a2-a4 V2.00	0	29+. siRNA-IMPa4-25 PSF-A488 DAPI IMPa4-A546_t_TileScan_001 (Stage 20 of 49)	00-RwKo4vsJBozyBHSSUZPLnJ
199		Cell	1	0.000	1.000	738	4	siRNA-IMPa4-25 PSF-A488 IMPa4-A546 DAPI 8C2-siRNA-IMP-a2-a4 V2.00	0	29+. siRNA-IMPa4-25 PSF-A488 DAPI IMPa4-A546_t_TileScan_001 (Stage 20 of 49)	00-RwKo4vsJBozyBHSSUZPLnJ
204		Cell	1	0.000	1.000	739	5	siRNA-IMPa4-25 PSF-A488 IMPa4-A546 DAPI 8C2-siRNA-IMP-a2-a4 V2.00	0	29+. siRNA-IMPa4-25 PSF-A488 DAPI IMPa4-A546_t_TileScan_001 (Stage 20 of 49)	00-RwKo4vsJBozyBHSSUZPLnJ
137		Cell	1	0.000	1.000	740	6	siRNA-IMPa4-25 PSF-A488 IMPa4-A546 DAPI 8C2-siRNA-IMP-a2-a4 V2.00	0	29+. siRNA-IMPa4-25 PSF-A488 DAPI IMPa4-A546_t_TileScan_001 (Stage 20 of 49)	00-RwKo4vsJBozyBHSSUZPLnJ
21		Cell	1	0.000	1.000	741	0	siRNA-IMPa4-25 PSF-A488 IMPa4-A546 DAPI 8C2-siRNA-IMP-a2-a4 V2.00	0	29+. siRNA-IMPa4-25 PSF-A488 DAPI IMPa4-A546_u_TileScan_001 (Stage 21 of 49)	00-GPnC6cUbXtiGLtj4pfDSd5
186		Cell	1	0.000	1.000	742	1	siRNA-IMPa4-25 PSF-A488 IMPa4-A546 DAPI 8C2-siRNA-IMP-a2-a4 V2.00	0	29+. siRNA-IMPa4-25 PSF-A488 DAPI IMPa4-A546_u_TileScan_001 (Stage 21 of 49)	00-GPnC6cUbXtiGLtj4pfDSd5
177		Cell	1	0.000	1.000	743	2	siRNA-IMPa4-25 PSF-A488 IMPa4-A546 DAPI 8C2-siRNA-IMP-a2-a4 V2.00	0	29+. siRNA-IMPa4-25 PSF-A488 DAPI IMPa4-A546_u_TileScan_001 (Stage 21 of 49)	00-GPnC6cUbXtiGLtj4pfDSd5
158		Cell	1	0.000	1.000	744	3	siRNA-IMPa4-25 PSF-A488 IMPa4-A546 DAPI 8C2-siRNA-IMP-a2-a4 V2.00	0	29+. siRNA-IMPa4-25 PSF-A488 DAPI IMPa4-A546_u_TileScan_001 (Stage 21 of 49)	00-GPnC6cUbXtiGLtj4pfDSd5
166		Cell	1	0.000	1.000	745	4	siRNA-IMPa4-25 PSF-A488 IMPa4-A546 DAPI 8C2-siRNA-IMP-a2-a4 V2.00	0	29+. siRNA-IMPa4-25 PSF-A488 DAPI IMPa4-A546_u_TileScan_001 (Stage 21 of 49)	00-GPnC6cUbXtiGLtj4pfDSd5
161		Cell	1	0.000	1.000	746	5	siRNA-IMPa4-25 PSF-A488 IMPa4-A546 DAPI 8C2-siRNA-IMP-a2-a4 V2.00	0	29+. siRNA-IMPa4-25 PSF-A488 DAPI IMPa4-A546_u_TileScan_001 (Stage 21 of 49)	00-GPnC6cUbXtiGLtj4pfDSd5
99		Cell	1	0.000	1.000	747	6	siRNA-IMPa4-25 PSF-A488 IMPa4-A546 DAPI 8C2-siRNA-IMP-a2-a4 V2.00	0	29+. siRNA-IMPa4-25 PSF-A488 DAPI IMPa4-A546_u_TileScan_001 (Stage 21 of 49)	00-GPnC6cUbXtiGLtj4pfDSd5
171		Cell	1	0.000	1.000	748	7	siRNA-IMPa4-25 PSF-A488 IMPa4-A546 DAPI 8C2-siRNA-IMP-a2-a4 V2.00	0	29+. siRNA-IMPa4-25 PSF-A488 DAPI IMPa4-A546_u_TileScan_001 (Stage 21 of 49)	00-GPnC6cUbXtiGLtj4pfDSd5
206		Cell	1	0.000	1.000	749	8	siRNA-IMPa4-25 PSF-A488 IMPa4-A546 DAPI 8C2-siRNA-IMP-a2-a4 V2.00	0	29+. siRNA-IMPa4-25 PSF-A488 DAPI IMPa4-A546_u_TileScan_001 (Stage 21 of 49)	00-GPnC6cUbXtiGLtj4pfDSd5
216		Cell	1	0.000	1.000	750	9	siRNA-IMPa4-25 PSF-A488 IMPa4-A546 DAPI 8C2-siRNA-IMP-a2-a4 V2.00	0	29+. siRNA-IMPa4-25 PSF-A488 DAPI IMPa4-A546_u_TileScan_001 (Stage 21 of 49)	00-GPnC6cUbXtiGLtj4pfDSd5
25		Cell	1	0.000	1.000	751	0	siRNA-IMPa4-25 PSF-A488 IMPa4-A546 DAPI 8C2-siRNA-IMP-a2-a4 V2.00	0	29+. siRNA-IMPa4-25 PSF-A488 DAPI IMPa4-A546_v_TileScan_001 (Stage 22 of 49)	00-qfQ8JuMuKXxxVkp3HomLNX
181		Cell	1	0.000	1.000	752	1	siRNA-IMPa4-25 PSF-A488 IMPa4-A546 DAPI 8C2-siRNA-IMP-a2-a4 V2.00	0	29+. siRNA-IMPa4-25 PSF-A488 DAPI IMPa4-A546_v_TileScan_001 (Stage 22 of 49)	00-qfQ8JuMuKXxxVkp3HomLNX
187		Cell	1	0.000	1.000	753	2	siRNA-IMPa4-25 PSF-A488 IMPa4-A546 DAPI 8C2-siRNA-IMP-a2-a4 V2.00	0	29+. siRNA-IMPa4-25 PSF-A488 DAPI IMPa4-A546_v_TileScan_001 (Stage 22 of 49)	00-qfQ8JuMuKXxxVkp3HomLNX
201		Cell	1	0.000	1.000	754	3	siRNA-IMPa4-25 PSF-A488 IMPa4-A546 DAPI 8C2-siRNA-IMP-a2-a4 V2.00	0	29+. siRNA-IMPa4-25 PSF-A488 DAPI IMPa4-A546_v_TileScan_001 (Stage 22 of 49)	00-qfQ8JuMuKXxxVkp3HomLNX
58		Cell	1	0.000	1.000	755	4	siRNA-IMPa4-25 PSF-A488 IMPa4-A546 DAPI 8C2-siRNA-IMP-a2-a4 V2.00	0	29+. siRNA-IMPa4-25 PSF-A488 DAPI IMPa4-A546_v_TileScan_001 (Stage 22 of 49)	00-qfQ8JuMuKXxxVkp3HomLNX
150		Cell	1	0.000	1.000	756	5	siRNA-IMPa4-25 PSF-A488 IMPa4-A546 DAPI 8C2-siRNA-IMP-a2-a4 V2.00	0	29+. siRNA-IMPa4-25 PSF-A488 DAPI IMPa4-A546_v_TileScan_001 (Stage 22 of 49)	00-qfQ8JuMuKXxxVkp3HomLNX
188		Cell	1	0.000	1.000	757	6	siRNA-IMPa4-25 PSF-A488 IMPa4-A546 DAPI 8C2-siRNA-IMP-a2-a4 V2.00	0	29+. siRNA-IMPa4-25 PSF-A488 DAPI IMPa4-A546_v_TileScan_001 (Stage 22 of 49)	00-qfQ8JuMuKXxxVkp3HomLNX
208		Cell	1	0.000	1.000	758	7	siRNA-IMPa4-25 PSF-A488 IMPa4-A546 DAPI 8C2-siRNA-IMP-a2-a4 V2.00	0	29+. siRNA-IMPa4-25 PSF-A488 DAPI IMPa4-A546_v_TileScan_001 (Stage 22 of 49)	00-qfQ8JuMuKXxxVkp3HomLNX
240		Cell	1	0.000	1.000	759	8	siRNA-IMPa4-25 PSF-A488 IMPa4-A546 DAPI 8C2-siRNA-IMP-a2-a4 V2.00	0	29+. siRNA-IMPa4-25 PSF-A488 DAPI IMPa4-A546_v_TileScan_001 (Stage 22 of 49)	00-qfQ8JuMuKXxxVkp3HomLNX
49		Cell	1	0.000	1.000	760	9	siRNA-IMPa4-25 PSF-A488 IMPa4-A546 DAPI 8C2-siRNA-IMP-a2-a4 V2.00	0	29+. siRNA-IMPa4-25 PSF-A488 DAPI IMPa4-A546_v_TileScan_001 (Stage 22 of 49)	00-qfQ8JuMuKXxxVkp3HomLNX
225		Cell	1	0.000	1.000	761	10	siRNA-IMPa4-25 PSF-A488 IMPa4-A546 DAPI 8C2-siRNA-IMP-a2-a4 V2.00	0	29+. siRNA-IMPa4-25 PSF-A488 DAPI IMPa4-A546_v_TileScan_001 (Stage 22 of 49)	00-qfQ8JuMuKXxxVkp3HomLNX
250		Cell	1	0.000	1.000	762	11	siRNA-IMPa4-25 PSF-A488 IMPa4-A546 DAPI 8C2-siRNA-IMP-a2-a4 V2.00	0	29+. siRNA-IMPa4-25 PSF-A488 DAPI IMPa4-A546_v_TileScan_001 (Stage 22 of 49)	00-qfQ8JuMuKXxxVkp3HomLNX
228		Cell	1	0.000	1.000	763	12	siRNA-IMPa4-25 PSF-A488 IMPa4-A546 DAPI 8C2-siRNA-IMP-a2-a4 V2.00	0	29+. siRNA-IMPa4-25 PSF-A488 DAPI IMPa4-A546_v_TileScan_001 (Stage 22 of 49)	00-qfQ8JuMuKXxxVkp3HomLNX
163		Cell	1	0.000	1.000	764	13	siRNA-IMPa4-25 PSF-A488 IMPa4-A546 DAPI 8C2-siRNA-IMP-a2-a4 V2.00	0	29+. siRNA-IMPa4-25 PSF-A488 DAPI IMPa4-A546_v_TileScan_001 (Stage 22 of 49)	00-qfQ8JuMuKXxxVkp3HomLNX
187		Cell	1	0.000	1.000	765	14	siRNA-IMPa4-25 PSF-A488 IMPa4-A546 DAPI 8C2-siRNA-IMP-a2-a4 V2.00	0	29+. siRNA-IMPa4-25 PSF-A488 DAPI IMPa4-A546_v_TileScan_001 (Stage 22 of 49)	00-qfQ8JuMuKXxxVkp3HomLNX
25		Cell	1	0.000	1.000	766	15	siRNA-IMPa4-25 PSF-A488 IMPa4-A546 DAPI 8C2-siRNA-IMP-a2-a4 V2.00	0	29+. siRNA-IMPa4-25 PSF-A488 DAPI IMPa4-A546_v_TileScan_001 (Stage 22 of 49)	00-qfQ8JuMuKXxxVkp3HomLNX
169		Cell	1	0.000	1.000	767	16	siRNA-IMPa4-25 PSF-A488 IMPa4-A546 DAPI 8C2-siRNA-IMP-a2-a4 V2.00	0	29+. siRNA-IMPa4-25 PSF-A488 DAPI IMPa4-A546_v_TileScan_001 (Stage 22 of 49)	00-qfQ8JuMuKXxxVkp3HomLNX
184		Cell	1	0.000	1.000	768	17	siRNA-IMPa4-25 PSF-A488 IMPa4-A546 DAPI 8C2-siRNA-IMP-a2-a4 V2.00	0	29+. siRNA-IMPa4-25 PSF-A488 DAPI IMPa4-A546_v_TileScan_001 (Stage 22 of 49)	00-qfQ8JuMuKXxxVkp3HomLNX
183		Cell	1	0.000	1.000	769	18	siRNA-IMPa4-25 PSF-A488 IMPa4-A546 DAPI 8C2-siRNA-IMP-a2-a4 V2.00	0	29+. siRNA-IMPa4-25 PSF-A488 DAPI IMPa4-A546_v_TileScan_001 (Stage 22 of 49)	00-qfQ8JuMuKXxxVkp3HomLNX
22		Cell	1	0.000	1.000	770	19	siRNA-IMPa4-25 PSF-A488 IMPa4-A546 DAPI 8C2-siRNA-IMP-a2-a4 V2.00	0	29+. siRNA-IMPa4-25 PSF-A488 DAPI IMPa4-A546_v_TileScan_001 (Stage 22 of 49)	00-qfQ8JuMuKXxxVkp3HomLNX
184		Cell	1	0.000	1.000	771	20	siRNA-IMPa4-25 PSF-A488 IMPa4-A546 DAPI 8C2-siRNA-IMP-a2-a4 V2.00	0	29+. siRNA-IMPa4-25 PSF-A488 DAPI IMPa4-A546_v_TileScan_001 (Stage 22 of 49)	00-qfQ8JuMuKXxxVkp3HomLNX
190		Cell	1	0.000	1.000	772	21	siRNA-IMPa4-25 PSF-A488 IMPa4-A546 DAPI 8C2-siRNA-IMP-a2-a4 V2.00	0	29+. siRNA-IMPa4-25 PSF-A488 DAPI IMPa4-A546_v_TileScan_001 (Stage 22 of 49)	00-qfQ8JuMuKXxxVkp3HomLNX
185		Cell	1	0.000	1.000	773	22	siRNA-IMPa4-25 PSF-A488 IMPa4-A546 DAPI 8C2-siRNA-IMP-a2-a4 V2.00	0	29+. siRNA-IMPa4-25 PSF-A488 DAPI IMPa4-A546_v_TileScan_001 (Stage 22 of 49)	00-qfQ8JuMuKXxxVkp3HomLNX
139		Cell	1	0.000	1.000	774	23	siRNA-IMPa4-25 PSF-A488 IMPa4-A546 DAPI 8C2-siRNA-IMP-a2-a4 V2.00	0	29+. siRNA-IMPa4-25 PSF-A488 DAPI IMPa4-A546_v_TileScan_001 (Stage 22 of 49)	00-qfQ8JuMuKXxxVkp3HomLNX
196		Cell	1	0.000	1.000	775	24	siRNA-IMPa4-25 PSF-A488 IMPa4-A546 DAPI 8C2-siRNA-IMP-a2-a4 V2.00	0	29+. siRNA-IMPa4-25 PSF-A488 DAPI IMPa4-A546_v_TileScan_001 (Stage 22 of 49)	00-qfQ8JuMuKXxxVkp3HomLNX
184		Cell	1	0.000	1.000	776	0	siRNA-IMPa4-25 PSF-A488 IMPa4-A546 DAPI 8C2-siRNA-IMP-a2-a4 V2.00	0	29+. siRNA-IMPa4-25 PSF-A488 DAPI IMPa4-A546_w_TileScan_001 (Stage 23 of 49)	00-n4daJDdewpyoBf833DFw5T
193		Cell	1	0.000	1.000	777	1	siRNA-IMPa4-25 PSF-A488 IMPa4-A546 DAPI 8C2-siRNA-IMP-a2-a4 V2.00	0	29+. siRNA-IMPa4-25 PSF-A488 DAPI IMPa4-A546_w_TileScan_001 (Stage 23 of 49)	00-n4daJDdewpyoBf833DFw5T
198		Cell	1	0.000	1.000	778	2	siRNA-IMPa4-25 PSF-A488 IMPa4-A546 DAPI 8C2-siRNA-IMP-a2-a4 V2.00	0	29+. siRNA-IMPa4-25 PSF-A488 DAPI IMPa4-A546_w_TileScan_001 (Stage 23 of 49)	00-n4daJDdewpyoBf833DFw5T
253		Cell	1	0.000	1.000	779	3	siRNA-IMPa4-25 PSF-A488 IMPa4-A546 DAPI 8C2-siRNA-IMP-a2-a4 V2.00	0	29+. siRNA-IMPa4-25 PSF-A488 DAPI IMPa4-A546_w_TileScan_001 (Stage 23 of 49)	00-n4daJDdewpyoBf833DFw5T
176		Cell	1	0.000	1.000	780	4	siRNA-IMPa4-25 PSF-A488 IMPa4-A546 DAPI 8C2-siRNA-IMP-a2-a4 V2.00	0	29+. siRNA-IMPa4-25 PSF-A488 DAPI IMPa4-A546_w_TileScan_001 (Stage 23 of 49)	00-n4daJDdewpyoBf833DFw5T
69		Cell	1	0.000	1.000	781	5	siRNA-IMPa4-25 PSF-A488 IMPa4-A546 DAPI 8C2-siRNA-IMP-a2-a4 V2.00	0	29+. siRNA-IMPa4-25 PSF-A488 DAPI IMPa4-A546_w_TileScan_001 (Stage 23 of 49)	00-n4daJDdewpyoBf833DFw5T
217		Cell	1	0.000	1.000	782	6	siRNA-IMPa4-25 PSF-A488 IMPa4-A546 DAPI 8C2-siRNA-IMP-a2-a4 V2.00	0	29+. siRNA-IMPa4-25 PSF-A488 DAPI IMPa4-A546_w_TileScan_001 (Stage 23 of 49)	00-n4daJDdewpyoBf833DFw5T
222		Cell	1	0.000	1.000	783	7	siRNA-IMPa4-25 PSF-A488 IMPa4-A546 DAPI 8C2-siRNA-IMP-a2-a4 V2.00	0	29+. siRNA-IMPa4-25 PSF-A488 DAPI IMPa4-A546_w_TileScan_001 (Stage 23 of 49)	00-n4daJDdewpyoBf833DFw5T
169		Cell	1	0.000	1.000	784	8	siRNA-IMPa4-25 PSF-A488 IMPa4-A546 DAPI 8C2-siRNA-IMP-a2-a4 V2.00	0	29+. siRNA-IMPa4-25 PSF-A488 DAPI IMPa4-A546_w_TileScan_001 (Stage 23 of 49)	00-n4daJDdewpyoBf833DFw5T
131		Cell	1	0.000	1.000	785	9	siRNA-IMPa4-25 PSF-A488 IMPa4-A546 DAPI 8C2-siRNA-IMP-a2-a4 V2.00	0	29+. siRNA-IMPa4-25 PSF-A488 DAPI IMPa4-A546_w_TileScan_001 (Stage 23 of 49)	00-n4daJDdewpyoBf833DFw5T
209		Cell	1	0.000	1.000	786	10	siRNA-IMPa4-25 PSF-A488 IMPa4-A546 DAPI 8C2-siRNA-IMP-a2-a4 V2.00	0	29+. siRNA-IMPa4-25 PSF-A488 DAPI IMPa4-A546_w_TileScan_001 (Stage 23 of 49)	00-n4daJDdewpyoBf833DFw5T
162		Cell	1	0.000	1.000	787	11	siRNA-IMPa4-25 PSF-A488 IMPa4-A546 DAPI 8C2-siRNA-IMP-a2-a4 V2.00	0	29+. siRNA-IMPa4-25 PSF-A488 DAPI IMPa4-A546_w_TileScan_001 (Stage 23 of 49)	00-n4daJDdewpyoBf833DFw5T
202		Cell	1	0.000	1.000	788	12	siRNA-IMPa4-25 PSF-A488 IMPa4-A546 DAPI 8C2-siRNA-IMP-a2-a4 V2.00	0	29+. siRNA-IMPa4-25 PSF-A488 DAPI IMPa4-A546_w_TileScan_001 (Stage 23 of 49)	00-n4daJDdewpyoBf833DFw5T
145		Cell	1	0.000	1.000	789	13	siRNA-IMPa4-25 PSF-A488 IMPa4-A546 DAPI 8C2-siRNA-IMP-a2-a4 V2.00	0	29+. siRNA-IMPa4-25 PSF-A488 DAPI IMPa4-A546_w_TileScan_001 (Stage 23 of 49)	00-n4daJDdewpyoBf833DFw5T
236		Cell	1	0.000	1.000	790	14	siRNA-IMPa4-25 PSF-A488 IMPa4-A546 DAPI 8C2-siRNA-IMP-a2-a4 V2.00	0	29+. siRNA-IMPa4-25 PSF-A488 DAPI IMPa4-A546_w_TileScan_001 (Stage 23 of 49)	00-n4daJDdewpyoBf833DFw5T
206		Cell	1	0.000	1.000	791	15	siRNA-IMPa4-25 PSF-A488 IMPa4-A546 DAPI 8C2-siRNA-IMP-a2-a4 V2.00	0	29+. siRNA-IMPa4-25 PSF-A488 DAPI IMPa4-A546_w_TileScan_001 (Stage 23 of 49)	00-n4daJDdewpyoBf833DFw5T
249		Cell	1	0.000	1.000	792	16	siRNA-IMPa4-25 PSF-A488 IMPa4-A546 DAPI 8C2-siRNA-IMP-a2-a4 V2.00	0	29+. siRNA-IMPa4-25 PSF-A488 DAPI IMPa4-A546_w_TileScan_001 (Stage 23 of 49)	00-n4daJDdewpyoBf833DFw5T
197		Cell	1	0.000	1.000	793	0	siRNA-IMPa4-25 PSF-A488 IMPa4-A546 DAPI 8C2-siRNA-IMP-a2-a4 V2.00	0	29+. siRNA-IMPa4-25 PSF-A488 DAPI IMPa4-A546_x_TileScan_001 (Stage 24 of 49)	00-yakgVYU5Gj27pmnEcDGriR
219		Cell	1	0.000	1.000	794	1	siRNA-IMPa4-25 PSF-A488 IMPa4-A546 DAPI 8C2-siRNA-IMP-a2-a4 V2.00	0	29+. siRNA-IMPa4-25 PSF-A488 DAPI IMPa4-A546_x_TileScan_001 (Stage 24 of 49)	00-yakgVYU5Gj27pmnEcDGriR
214		Cell	1	0.000	1.000	795	2	siRNA-IMPa4-25 PSF-A488 IMPa4-A546 DAPI 8C2-siRNA-IMP-a2-a4 V2.00	0	29+. siRNA-IMPa4-25 PSF-A488 DAPI IMPa4-A546_x_TileScan_001 (Stage 24 of 49)	00-yakgVYU5Gj27pmnEcDGriR
128		Cell	1	0.000	1.000	796	3	siRNA-IMPa4-25 PSF-A488 IMPa4-A546 DAPI 8C2-siRNA-IMP-a2-a4 V2.00	0	29+. siRNA-IMPa4-25 PSF-A488 DAPI IMPa4-A546_x_TileScan_001 (Stage 24 of 49)	00-yakgVYU5Gj27pmnEcDGriR
214		Cell	1	0.000	1.000	797	4	siRNA-IMPa4-25 PSF-A488 IMPa4-A546 DAPI 8C2-siRNA-IMP-a2-a4 V2.00	0	29+. siRNA-IMPa4-25 PSF-A488 DAPI IMPa4-A546_x_TileScan_001 (Stage 24 of 49)	00-yakgVYU5Gj27pmnEcDGriR
151		Cell	1	0.000	1.000	798	5	siRNA-IMPa4-25 PSF-A488 IMPa4-A546 DAPI 8C2-siRNA-IMP-a2-a4 V2.00	0	29+. siRNA-IMPa4-25 PSF-A488 DAPI IMPa4-A546_x_TileScan_001 (Stage 24 of 49)	00-yakgVYU5Gj27pmnEcDGriR
201		Cell	1	0.000	1.000	799	6	siRNA-IMPa4-25 PSF-A488 IMPa4-A546 DAPI 8C2-siRNA-IMP-a2-a4 V2.00	0	29+. siRNA-IMPa4-25 PSF-A488 DAPI IMPa4-A546_x_TileScan_001 (Stage 24 of 49)	00-yakgVYU5Gj27pmnEcDGriR
252		Cell	1	0.000	1.000	800	7	siRNA-IMPa4-25 PSF-A488 IMPa4-A546 DAPI 8C2-siRNA-IMP-a2-a4 V2.00	0	29+. siRNA-IMPa4-25 PSF-A488 DAPI IMPa4-A546_x_TileScan_001 (Stage 24 of 49)	00-yakgVYU5Gj27pmnEcDGriR
204		Cell	1	0.000	1.000	801	8	siRNA-IMPa4-25 PSF-A488 IMPa4-A546 DAPI 8C2-siRNA-IMP-a2-a4 V2.00	0	29+. siRNA-IMPa4-25 PSF-A488 DAPI IMPa4-A546_x_TileScan_001 (Stage 24 of 49)	00-yakgVYU5Gj27pmnEcDGriR
21		Cell	1	0.000	1.000	802	9	siRNA-IMPa4-25 PSF-A488 IMPa4-A546 DAPI 8C2-siRNA-IMP-a2-a4 V2.00	0	29+. siRNA-IMPa4-25 PSF-A488 DAPI IMPa4-A546_x_TileScan_001 (Stage 24 of 49)	00-yakgVYU5Gj27pmnEcDGriR
33		Cell	1	0.000	1.000	803	10	siRNA-IMPa4-25 PSF-A488 IMPa4-A546 DAPI 8C2-siRNA-IMP-a2-a4 V2.00	0	29+. siRNA-IMPa4-25 PSF-A488 DAPI IMPa4-A546_x_TileScan_001 (Stage 24 of 49)	00-yakgVYU5Gj27pmnEcDGriR
33		Cell	1	0.000	1.000	804	11	siRNA-IMPa4-25 PSF-A488 IMPa4-A546 DAPI 8C2-siRNA-IMP-a2-a4 V2.00	0	29+. siRNA-IMPa4-25 PSF-A488 DAPI IMPa4-A546_x_TileScan_001 (Stage 24 of 49)	00-yakgVYU5Gj27pmnEcDGriR
179		Cell	1	0.000	1.000	805	12	siRNA-IMPa4-25 PSF-A488 IMPa4-A546 DAPI 8C2-siRNA-IMP-a2-a4 V2.00	0	29+. siRNA-IMPa4-25 PSF-A488 DAPI IMPa4-A546_x_TileScan_001 (Stage 24 of 49)	00-yakgVYU5Gj27pmnEcDGriR
170		Cell	1	0.000	1.000	806	13	siRNA-IMPa4-25 PSF-A488 IMPa4-A546 DAPI 8C2-siRNA-IMP-a2-a4 V2.00	0	29+. siRNA-IMPa4-25 PSF-A488 DAPI IMPa4-A546_x_TileScan_001 (Stage 24 of 49)	00-yakgVYU5Gj27pmnEcDGriR
139		Cell	1	0.000	1.000	807	14	siRNA-IMPa4-25 PSF-A488 IMPa4-A546 DAPI 8C2-siRNA-IMP-a2-a4 V2.00	0	29+. siRNA-IMPa4-25 PSF-A488 DAPI IMPa4-A546_x_TileScan_001 (Stage 24 of 49)	00-yakgVYU5Gj27pmnEcDGriR
231		Cell	1	0.000	1.000	808	15	siRNA-IMPa4-25 PSF-A488 IMPa4-A546 DAPI 8C2-siRNA-IMP-a2-a4 V2.00	0	29+. siRNA-IMPa4-25 PSF-A488 DAPI IMPa4-A546_x_TileScan_001 (Stage 24 of 49)	00-yakgVYU5Gj27pmnEcDGriR
95		Cell	1	0.000	1.000	809	0	siRNA-IMPa4-25 PSF-A488 IMPa4-A546 DAPI 8C2-siRNA-IMP-a2-a4 V2.00	0	29+. siRNA-IMPa4-25 PSF-A488 DAPI IMPa4-A546_y_TileScan_001 (Stage 25 of 49)	00-tthuB9CwcX53Q7D6KeJ5p4
169		Cell	1	0.000	1.000	810	1	siRNA-IMPa4-25 PSF-A488 IMPa4-A546 DAPI 8C2-siRNA-IMP-a2-a4 V2.00	0	29+. siRNA-IMPa4-25 PSF-A488 DAPI IMPa4-A546_y_TileScan_001 (Stage 25 of 49)	00-tthuB9CwcX53Q7D6KeJ5p4
135		Cell	1	0.000	1.000	811	2	siRNA-IMPa4-25 PSF-A488 IMPa4-A546 DAPI 8C2-siRNA-IMP-a2-a4 V2.00	0	29+. siRNA-IMPa4-25 PSF-A488 DAPI IMPa4-A546_y_TileScan_001 (Stage 25 of 49)	00-tthuB9CwcX53Q7D6KeJ5p4
161		Cell	1	0.000	1.000	812	3	siRNA-IMPa4-25 PSF-A488 IMPa4-A546 DAPI 8C2-siRNA-IMP-a2-a4 V2.00	0	29+. siRNA-IMPa4-25 PSF-A488 DAPI IMPa4-A546_y_TileScan_001 (Stage 25 of 49)	00-tthuB9CwcX53Q7D6KeJ5p4
186		Cell	1	0.000	1.000	813	4	siRNA-IMPa4-25 PSF-A488 IMPa4-A546 DAPI 8C2-siRNA-IMP-a2-a4 V2.00	0	29+. siRNA-IMPa4-25 PSF-A488 DAPI IMPa4-A546_y_TileScan_001 (Stage 25 of 49)	00-tthuB9CwcX53Q7D6KeJ5p4
212		Cell	1	0.000	1.000	814	5	siRNA-IMPa4-25 PSF-A488 IMPa4-A546 DAPI 8C2-siRNA-IMP-a2-a4 V2.00	0	29+. siRNA-IMPa4-25 PSF-A488 DAPI IMPa4-A546_y_TileScan_001 (Stage 25 of 49)	00-tthuB9CwcX53Q7D6KeJ5p4
154		Cell	1	0.000	1.000	815	6	siRNA-IMPa4-25 PSF-A488 IMPa4-A546 DAPI 8C2-siRNA-IMP-a2-a4 V2.00	0	29+. siRNA-IMPa4-25 PSF-A488 DAPI IMPa4-A546_y_TileScan_001 (Stage 25 of 49)	00-tthuB9CwcX53Q7D6KeJ5p4
164		Cell	1	0.000	1.000	816	7	siRNA-IMPa4-25 PSF-A488 IMPa4-A546 DAPI 8C2-siRNA-IMP-a2-a4 V2.00	0	29+. siRNA-IMPa4-25 PSF-A488 DAPI IMPa4-A546_y_TileScan_001 (Stage 25 of 49)	00-tthuB9CwcX53Q7D6KeJ5p4
198		Cell	1	0.000	1.000	817	8	siRNA-IMPa4-25 PSF-A488 IMPa4-A546 DAPI 8C2-siRNA-IMP-a2-a4 V2.00	0	29+. siRNA-IMPa4-25 PSF-A488 DAPI IMPa4-A546_y_TileScan_001 (Stage 25 of 49)	00-tthuB9CwcX53Q7D6KeJ5p4
167		Cell	1	0.000	1.000	818	9	siRNA-IMPa4-25 PSF-A488 IMPa4-A546 DAPI 8C2-siRNA-IMP-a2-a4 V2.00	0	29+. siRNA-IMPa4-25 PSF-A488 DAPI IMPa4-A546_y_TileScan_001 (Stage 25 of 49)	00-tthuB9CwcX53Q7D6KeJ5p4
31		Cell	1	0.000	1.000	819	10	siRNA-IMPa4-25 PSF-A488 IMPa4-A546 DAPI 8C2-siRNA-IMP-a2-a4 V2.00	0	29+. siRNA-IMPa4-25 PSF-A488 DAPI IMPa4-A546_y_TileScan_001 (Stage 25 of 49)	00-tthuB9CwcX53Q7D6KeJ5p4
164		Cell	1	0.000	1.000	820	11	siRNA-IMPa4-25 PSF-A488 IMPa4-A546 DAPI 8C2-siRNA-IMP-a2-a4 V2.00	0	29+. siRNA-IMPa4-25 PSF-A488 DAPI IMPa4-A546_y_TileScan_001 (Stage 25 of 49)	00-tthuB9CwcX53Q7D6KeJ5p4
154		Cell	1	0.000	1.000	821	12	siRNA-IMPa4-25 PSF-A488 IMPa4-A546 DAPI 8C2-siRNA-IMP-a2-a4 V2.00	0	29+. siRNA-IMPa4-25 PSF-A488 DAPI IMPa4-A546_y_TileScan_001 (Stage 25 of 49)	00-tthuB9CwcX53Q7D6KeJ5p4
149		Cell	1	0.000	1.000	822	13	siRNA-IMPa4-25 PSF-A488 IMPa4-A546 DAPI 8C2-siRNA-IMP-a2-a4 V2.00	0	29+. siRNA-IMPa4-25 PSF-A488 DAPI IMPa4-A546_y_TileScan_001 (Stage 25 of 49)	00-tthuB9CwcX53Q7D6KeJ5p4
152		Cell	1	0.000	1.000	823	14	siRNA-IMPa4-25 PSF-A488 IMPa4-A546 DAPI 8C2-siRNA-IMP-a2-a4 V2.00	0	29+. siRNA-IMPa4-25 PSF-A488 DAPI IMPa4-A546_y_TileScan_001 (Stage 25 of 49)	00-tthuB9CwcX53Q7D6KeJ5p4
206		Cell	1	0.000	1.000	824	15	siRNA-IMPa4-25 PSF-A488 IMPa4-A546 DAPI 8C2-siRNA-IMP-a2-a4 V2.00	0	29+. siRNA-IMPa4-25 PSF-A488 DAPI IMPa4-A546_y_TileScan_001 (Stage 25 of 49)	00-tthuB9CwcX53Q7D6KeJ5p4
231		Cell	1	0.000	1.000	825	16	siRNA-IMPa4-25 PSF-A488 IMPa4-A546 DAPI 8C2-siRNA-IMP-a2-a4 V2.00	0	29+. siRNA-IMPa4-25 PSF-A488 DAPI IMPa4-A546_y_TileScan_001 (Stage 25 of 49)	00-tthuB9CwcX53Q7D6KeJ5p4
239		Cell	1	0.000	1.000	826	17	siRNA-IMPa4-25 PSF-A488 IMPa4-A546 DAPI 8C2-siRNA-IMP-a2-a4 V2.00	0	29+. siRNA-IMPa4-25 PSF-A488 DAPI IMPa4-A546_y_TileScan_001 (Stage 25 of 49)	00-tthuB9CwcX53Q7D6KeJ5p4
193		Cell	1	0.000	1.000	827	18	siRNA-IMPa4-25 PSF-A488 IMPa4-A546 DAPI 8C2-siRNA-IMP-a2-a4 V2.00	0	29+. siRNA-IMPa4-25 PSF-A488 DAPI IMPa4-A546_y_TileScan_001 (Stage 25 of 49)	00-tthuB9CwcX53Q7D6KeJ5p4
31		Cell	1	0.000	1.000	828	0	siRNA-IMPa4-25 PSF-A488 IMPa4-A546 DAPI 8C2-siRNA-IMP-a2-a4 V2.00	0	29+. siRNA-IMPa4-25 PSF-A488 DAPI IMPa4-A546_z_TileScan_001 (Stage 26 of 49)	00-CaTAmkS8b7HoGWUyWTyZTc
60		Cell	1	0.000	1.000	829	1	siRNA-IMPa4-25 PSF-A488 IMPa4-A546 DAPI 8C2-siRNA-IMP-a2-a4 V2.00	0	29+. siRNA-IMPa4-25 PSF-A488 DAPI IMPa4-A546_z_TileScan_001 (Stage 26 of 49)	00-CaTAmkS8b7HoGWUyWTyZTc
70		Cell	1	0.000	1.000	830	2	siRNA-IMPa4-25 PSF-A488 IMPa4-A546 DAPI 8C2-siRNA-IMP-a2-a4 V2.00	0	29+. siRNA-IMPa4-25 PSF-A488 DAPI IMPa4-A546_z_TileScan_001 (Stage 26 of 49)	00-CaTAmkS8b7HoGWUyWTyZTc
97		Cell	1	0.000	1.000	831	3	siRNA-IMPa4-25 PSF-A488 IMPa4-A546 DAPI 8C2-siRNA-IMP-a2-a4 V2.00	0	29+. siRNA-IMPa4-25 PSF-A488 DAPI IMPa4-A546_z_TileScan_001 (Stage 26 of 49)	00-CaTAmkS8b7HoGWUyWTyZTc
222		Cell	1	0.000	1.000	832	4	siRNA-IMPa4-25 PSF-A488 IMPa4-A546 DAPI 8C2-siRNA-IMP-a2-a4 V2.00	0	29+. siRNA-IMPa4-25 PSF-A488 DAPI IMPa4-A546_z_TileScan_001 (Stage 26 of 49)	00-CaTAmkS8b7HoGWUyWTyZTc
224		Cell	1	0.000	1.000	833	5	siRNA-IMPa4-25 PSF-A488 IMPa4-A546 DAPI 8C2-siRNA-IMP-a2-a4 V2.00	0	29+. siRNA-IMPa4-25 PSF-A488 DAPI IMPa4-A546_z_TileScan_001 (Stage 26 of 49)	00-CaTAmkS8b7HoGWUyWTyZTc
184		Cell	1	0.000	1.000	834	6	siRNA-IMPa4-25 PSF-A488 IMPa4-A546 DAPI 8C2-siRNA-IMP-a2-a4 V2.00	0	29+. siRNA-IMPa4-25 PSF-A488 DAPI IMPa4-A546_z_TileScan_001 (Stage 26 of 49)	00-CaTAmkS8b7HoGWUyWTyZTc
139		Cell	1	0.000	1.000	835	7	siRNA-IMPa4-25 PSF-A488 IMPa4-A546 DAPI 8C2-siRNA-IMP-a2-a4 V2.00	0	29+. siRNA-IMPa4-25 PSF-A488 DAPI IMPa4-A546_z_TileScan_001 (Stage 26 of 49)	00-CaTAmkS8b7HoGWUyWTyZTc
147		Cell	1	0.000	1.000	836	8	siRNA-IMPa4-25 PSF-A488 IMPa4-A546 DAPI 8C2-siRNA-IMP-a2-a4 V2.00	0	29+. siRNA-IMPa4-25 PSF-A488 DAPI IMPa4-A546_z_TileScan_001 (Stage 26 of 49)	00-CaTAmkS8b7HoGWUyWTyZTc
186		Cell	1	0.000	1.000	837	9	siRNA-IMPa4-25 PSF-A488 IMPa4-A546 DAPI 8C2-siRNA-IMP-a2-a4 V2.00	0	29+. siRNA-IMPa4-25 PSF-A488 DAPI IMPa4-A546_z_TileScan_001 (Stage 26 of 49)	00-CaTAmkS8b7HoGWUyWTyZTc
206		Cell	1	0.000	1.000	838	10	siRNA-IMPa4-25 PSF-A488 IMPa4-A546 DAPI 8C2-siRNA-IMP-a2-a4 V2.00	0	29+. siRNA-IMPa4-25 PSF-A488 DAPI IMPa4-A546_z_TileScan_001 (Stage 26 of 49)	00-CaTAmkS8b7HoGWUyWTyZTc
200		Cell	1	0.000	1.000	839	11	siRNA-IMPa4-25 PSF-A488 IMPa4-A546 DAPI 8C2-siRNA-IMP-a2-a4 V2.00	0	29+. siRNA-IMPa4-25 PSF-A488 DAPI IMPa4-A546_z_TileScan_001 (Stage 26 of 49)	00-CaTAmkS8b7HoGWUyWTyZTc
190		Cell	1	0.000	1.000	840	12	siRNA-IMPa4-25 PSF-A488 IMPa4-A546 DAPI 8C2-siRNA-IMP-a2-a4 V2.00	0	29+. siRNA-IMPa4-25 PSF-A488 DAPI IMPa4-A546_z_TileScan_001 (Stage 26 of 49)	00-CaTAmkS8b7HoGWUyWTyZTc
190		Cell	1	0.000	1.000	841	13	siRNA-IMPa4-25 PSF-A488 IMPa4-A546 DAPI 8C2-siRNA-IMP-a2-a4 V2.00	0	29+. siRNA-IMPa4-25 PSF-A488 DAPI IMPa4-A546_z_TileScan_001 (Stage 26 of 49)	00-CaTAmkS8b7HoGWUyWTyZTc
154		Cell	1	0.000	1.000	842	14	siRNA-IMPa4-25 PSF-A488 IMPa4-A546 DAPI 8C2-siRNA-IMP-a2-a4 V2.00	0	29+. siRNA-IMPa4-25 PSF-A488 DAPI IMPa4-A546_z_TileScan_001 (Stage 26 of 49)	00-CaTAmkS8b7HoGWUyWTyZTc
226		Cell	1	0.000	1.000	843	15	siRNA-IMPa4-25 PSF-A488 IMPa4-A546 DAPI 8C2-siRNA-IMP-a2-a4 V2.00	0	29+. siRNA-IMPa4-25 PSF-A488 DAPI IMPa4-A546_z_TileScan_001 (Stage 26 of 49)	00-CaTAmkS8b7HoGWUyWTyZTc
171		Cell	1	0.000	1.000	844	16	siRNA-IMPa4-25 PSF-A488 IMPa4-A546 DAPI 8C2-siRNA-IMP-a2-a4 V2.00	0	29+. siRNA-IMPa4-25 PSF-A488 DAPI IMPa4-A546_z_TileScan_001 (Stage 26 of 49)	00-CaTAmkS8b7HoGWUyWTyZTc
153		Cell	1	0.000	1.000	845	17	siRNA-IMPa4-25 PSF-A488 IMPa4-A546 DAPI 8C2-siRNA-IMP-a2-a4 V2.00	0	29+. siRNA-IMPa4-25 PSF-A488 DAPI IMPa4-A546_z_TileScan_001 (Stage 26 of 49)	00-CaTAmkS8b7HoGWUyWTyZTc
181		Cell	1	0.000	1.000	846	18	siRNA-IMPa4-25 PSF-A488 IMPa4-A546 DAPI 8C2-siRNA-IMP-a2-a4 V2.00	0	29+. siRNA-IMPa4-25 PSF-A488 DAPI IMPa4-A546_z_TileScan_001 (Stage 26 of 49)	00-CaTAmkS8b7HoGWUyWTyZTc
171		Cell	1	0.000	1.000	847	19	siRNA-IMPa4-25 PSF-A488 IMPa4-A546 DAPI 8C2-siRNA-IMP-a2-a4 V2.00	0	29+. siRNA-IMPa4-25 PSF-A488 DAPI IMPa4-A546_z_TileScan_001 (Stage 26 of 49)	00-CaTAmkS8b7HoGWUyWTyZTc
187		Cell	1	0.000	1.000	848	20	siRNA-IMPa4-25 PSF-A488 IMPa4-A546 DAPI 8C2-siRNA-IMP-a2-a4 V2.00	0	29+. siRNA-IMPa4-25 PSF-A488 DAPI IMPa4-A546_z_TileScan_001 (Stage 26 of 49)	00-CaTAmkS8b7HoGWUyWTyZTc
175		Cell	1	0.000	1.000	849	21	siRNA-IMPa4-25 PSF-A488 IMPa4-A546 DAPI 8C2-siRNA-IMP-a2-a4 V2.00	0	29+. siRNA-IMPa4-25 PSF-A488 DAPI IMPa4-A546_z_TileScan_001 (Stage 26 of 49)	00-CaTAmkS8b7HoGWUyWTyZTc
