# Supplementary material for: Development of a pipeline for automated, high-throughput analysis of paraspeckle proteins reveals specific roles for importin α proteins
Source: Sci Rep. 2017 Feb 27;7:43323. doi: 10.1038/srep43323 (PMC5379994; doi:10.1038/srep43323)
Supplement: Supplementary Dataset SD1-K [file srep43323-s13.zip › I8P/8C2-siRNA-IMPa4-PSF/_/siRNA-IMPa4-25 PSF-A488 IMPa4-A546 DAPI 8C2-siRNA-IMP-a2-a4 V2.00_Statistics/siRNA-IMPa4-25 PSF-A488 IMPa4-A546 DAPI 8C2-siRNA-IMP-a2-a4 V2.00_Cell_Intensity_Max_of_Vesicles_Ch=3_VesicleType=_Vesicles_Paraspeckle.csv]

Cell Intensity Max of Vesicles Ch=3 VesicleType= Vesicles Paraspeckle
====================
Value	Unit	Category	Channel	Birth [s]	Death [s]	VesicleType	ID	OriginalID	Original Component Name	Original Component ID	Original Image Name	Original Image ID
169		Cell	3	0.000	1.000	Vesicles Paraspeckle	2	2	siRNA-IMPa4-25 PSF-A488 IMPa4-A546 DAPI 8C2-siRNA-IMP-a2-a4 V2.00	0	29+. siRNA-IMPa4-25 PSF-A488 DAPI IMPa4-A546_a_TileScan_001 (Stage 1 of 49)	00-CUv3Hf7aw6r33zaH6JokPK
202		Cell	3	0.000	1.000	Vesicles Paraspeckle	4	4	siRNA-IMPa4-25 PSF-A488 IMPa4-A546 DAPI 8C2-siRNA-IMP-a2-a4 V2.00	0	29+. siRNA-IMPa4-25 PSF-A488 DAPI IMPa4-A546_a_TileScan_001 (Stage 1 of 49)	00-CUv3Hf7aw6r33zaH6JokPK
187		Cell	3	0.000	1.000	Vesicles Paraspeckle	8	8	siRNA-IMPa4-25 PSF-A488 IMPa4-A546 DAPI 8C2-siRNA-IMP-a2-a4 V2.00	0	29+. siRNA-IMPa4-25 PSF-A488 DAPI IMPa4-A546_a_TileScan_001 (Stage 1 of 49)	00-CUv3Hf7aw6r33zaH6JokPK
188		Cell	3	0.000	1.000	Vesicles Paraspeckle	9	9	siRNA-IMPa4-25 PSF-A488 IMPa4-A546 DAPI 8C2-siRNA-IMP-a2-a4 V2.00	0	29+. siRNA-IMPa4-25 PSF-A488 DAPI IMPa4-A546_a_TileScan_001 (Stage 1 of 49)	00-CUv3Hf7aw6r33zaH6JokPK
215		Cell	3	0.000	1.000	Vesicles Paraspeckle	10	10	siRNA-IMPa4-25 PSF-A488 IMPa4-A546 DAPI 8C2-siRNA-IMP-a2-a4 V2.00	0	29+. siRNA-IMPa4-25 PSF-A488 DAPI IMPa4-A546_a_TileScan_001 (Stage 1 of 49)	00-CUv3Hf7aw6r33zaH6JokPK
213		Cell	3	0.000	1.000	Vesicles Paraspeckle	11	11	siRNA-IMPa4-25 PSF-A488 IMPa4-A546 DAPI 8C2-siRNA-IMP-a2-a4 V2.00	0	29+. siRNA-IMPa4-25 PSF-A488 DAPI IMPa4-A546_a_TileScan_001 (Stage 1 of 49)	00-CUv3Hf7aw6r33zaH6JokPK
182		Cell	3	0.000	1.000	Vesicles Paraspeckle	12	12	siRNA-IMPa4-25 PSF-A488 IMPa4-A546 DAPI 8C2-siRNA-IMP-a2-a4 V2.00	0	29+. siRNA-IMPa4-25 PSF-A488 DAPI IMPa4-A546_a_TileScan_001 (Stage 1 of 49)	00-CUv3Hf7aw6r33zaH6JokPK
212		Cell	3	0.000	1.000	Vesicles Paraspeckle	13	13	siRNA-IMPa4-25 PSF-A488 IMPa4-A546 DAPI 8C2-siRNA-IMP-a2-a4 V2.00	0	29+. siRNA-IMPa4-25 PSF-A488 DAPI IMPa4-A546_a_TileScan_001 (Stage 1 of 49)	00-CUv3Hf7aw6r33zaH6JokPK
210		Cell	3	0.000	1.000	Vesicles Paraspeckle	15	15	siRNA-IMPa4-25 PSF-A488 IMPa4-A546 DAPI 8C2-siRNA-IMP-a2-a4 V2.00	0	29+. siRNA-IMPa4-25 PSF-A488 DAPI IMPa4-A546_a_TileScan_001 (Stage 1 of 49)	00-CUv3Hf7aw6r33zaH6JokPK
195		Cell	3	0.000	1.000	Vesicles Paraspeckle	18	18	siRNA-IMPa4-25 PSF-A488 IMPa4-A546 DAPI 8C2-siRNA-IMP-a2-a4 V2.00	0	29+. siRNA-IMPa4-25 PSF-A488 DAPI IMPa4-A546_a_TileScan_001 (Stage 1 of 49)	00-CUv3Hf7aw6r33zaH6JokPK
210		Cell	3	0.000	1.000	Vesicles Paraspeckle	21	21	siRNA-IMPa4-25 PSF-A488 IMPa4-A546 DAPI 8C2-siRNA-IMP-a2-a4 V2.00	0	29+. siRNA-IMPa4-25 PSF-A488 DAPI IMPa4-A546_a_TileScan_001 (Stage 1 of 49)	00-CUv3Hf7aw6r33zaH6JokPK
126		Cell	3	0.000	1.000	Vesicles Paraspeckle	24	2	siRNA-IMPa4-25 PSF-A488 IMPa4-A546 DAPI 8C2-siRNA-IMP-a2-a4 V2.00	0	29+. siRNA-IMPa4-25 PSF-A488 DAPI IMPa4-A546_aa_TileScan_001 (Stage 27 of 49)	00-v5sqPnWzDxKmtTUgoegQp
185		Cell	3	0.000	1.000	Vesicles Paraspeckle	26	4	siRNA-IMPa4-25 PSF-A488 IMPa4-A546 DAPI 8C2-siRNA-IMP-a2-a4 V2.00	0	29+. siRNA-IMPa4-25 PSF-A488 DAPI IMPa4-A546_aa_TileScan_001 (Stage 27 of 49)	00-v5sqPnWzDxKmtTUgoegQp
212		Cell	3	0.000	1.000	Vesicles Paraspeckle	30	8	siRNA-IMPa4-25 PSF-A488 IMPa4-A546 DAPI 8C2-siRNA-IMP-a2-a4 V2.00	0	29+. siRNA-IMPa4-25 PSF-A488 DAPI IMPa4-A546_aa_TileScan_001 (Stage 27 of 49)	00-v5sqPnWzDxKmtTUgoegQp
208		Cell	3	0.000	1.000	Vesicles Paraspeckle	34	1	siRNA-IMPa4-25 PSF-A488 IMPa4-A546 DAPI 8C2-siRNA-IMP-a2-a4 V2.00	0	29+. siRNA-IMPa4-25 PSF-A488 DAPI IMPa4-A546_ab_TileScan_001 (Stage 28 of 49)	00-8etHzzaPZFDQeHkq4mPG5j
119		Cell	3	0.000	1.000	Vesicles Paraspeckle	38	5	siRNA-IMPa4-25 PSF-A488 IMPa4-A546 DAPI 8C2-siRNA-IMP-a2-a4 V2.00	0	29+. siRNA-IMPa4-25 PSF-A488 DAPI IMPa4-A546_ab_TileScan_001 (Stage 28 of 49)	00-8etHzzaPZFDQeHkq4mPG5j
204		Cell	3	0.000	1.000	Vesicles Paraspeckle	52	1	siRNA-IMPa4-25 PSF-A488 IMPa4-A546 DAPI 8C2-siRNA-IMP-a2-a4 V2.00	0	29+. siRNA-IMPa4-25 PSF-A488 DAPI IMPa4-A546_ac_TileScan_001 (Stage 29 of 49)	00-6cWpPyxcFeoVeokNTPA8kQ
209		Cell	3	0.000	1.000	Vesicles Paraspeckle	53	2	siRNA-IMPa4-25 PSF-A488 IMPa4-A546 DAPI 8C2-siRNA-IMP-a2-a4 V2.00	0	29+. siRNA-IMPa4-25 PSF-A488 DAPI IMPa4-A546_ac_TileScan_001 (Stage 29 of 49)	00-6cWpPyxcFeoVeokNTPA8kQ
200		Cell	3	0.000	1.000	Vesicles Paraspeckle	55	4	siRNA-IMPa4-25 PSF-A488 IMPa4-A546 DAPI 8C2-siRNA-IMP-a2-a4 V2.00	0	29+. siRNA-IMPa4-25 PSF-A488 DAPI IMPa4-A546_ac_TileScan_001 (Stage 29 of 49)	00-6cWpPyxcFeoVeokNTPA8kQ
226		Cell	3	0.000	1.000	Vesicles Paraspeckle	56	5	siRNA-IMPa4-25 PSF-A488 IMPa4-A546 DAPI 8C2-siRNA-IMP-a2-a4 V2.00	0	29+. siRNA-IMPa4-25 PSF-A488 DAPI IMPa4-A546_ac_TileScan_001 (Stage 29 of 49)	00-6cWpPyxcFeoVeokNTPA8kQ
138		Cell	3	0.000	1.000	Vesicles Paraspeckle	57	6	siRNA-IMPa4-25 PSF-A488 IMPa4-A546 DAPI 8C2-siRNA-IMP-a2-a4 V2.00	0	29+. siRNA-IMPa4-25 PSF-A488 DAPI IMPa4-A546_ac_TileScan_001 (Stage 29 of 49)	00-6cWpPyxcFeoVeokNTPA8kQ
188		Cell	3	0.000	1.000	Vesicles Paraspeckle	60	9	siRNA-IMPa4-25 PSF-A488 IMPa4-A546 DAPI 8C2-siRNA-IMP-a2-a4 V2.00	0	29+. siRNA-IMPa4-25 PSF-A488 DAPI IMPa4-A546_ac_TileScan_001 (Stage 29 of 49)	00-6cWpPyxcFeoVeokNTPA8kQ
194		Cell	3	0.000	1.000	Vesicles Paraspeckle	61	10	siRNA-IMPa4-25 PSF-A488 IMPa4-A546 DAPI 8C2-siRNA-IMP-a2-a4 V2.00	0	29+. siRNA-IMPa4-25 PSF-A488 DAPI IMPa4-A546_ac_TileScan_001 (Stage 29 of 49)	00-6cWpPyxcFeoVeokNTPA8kQ
160		Cell	3	0.000	1.000	Vesicles Paraspeckle	66	15	siRNA-IMPa4-25 PSF-A488 IMPa4-A546 DAPI 8C2-siRNA-IMP-a2-a4 V2.00	0	29+. siRNA-IMPa4-25 PSF-A488 DAPI IMPa4-A546_ac_TileScan_001 (Stage 29 of 49)	00-6cWpPyxcFeoVeokNTPA8kQ
161		Cell	3	0.000	1.000	Vesicles Paraspeckle	67	16	siRNA-IMPa4-25 PSF-A488 IMPa4-A546 DAPI 8C2-siRNA-IMP-a2-a4 V2.00	0	29+. siRNA-IMPa4-25 PSF-A488 DAPI IMPa4-A546_ac_TileScan_001 (Stage 29 of 49)	00-6cWpPyxcFeoVeokNTPA8kQ
201		Cell	3	0.000	1.000	Vesicles Paraspeckle	68	17	siRNA-IMPa4-25 PSF-A488 IMPa4-A546 DAPI 8C2-siRNA-IMP-a2-a4 V2.00	0	29+. siRNA-IMPa4-25 PSF-A488 DAPI IMPa4-A546_ac_TileScan_001 (Stage 29 of 49)	00-6cWpPyxcFeoVeokNTPA8kQ
181		Cell	3	0.000	1.000	Vesicles Paraspeckle	69	0	siRNA-IMPa4-25 PSF-A488 IMPa4-A546 DAPI 8C2-siRNA-IMP-a2-a4 V2.00	0	29+. siRNA-IMPa4-25 PSF-A488 DAPI IMPa4-A546_ad_TileScan_001 (Stage 30 of 49)	00-Agy8JwbM7zW9Cm2HTyJFp
190		Cell	3	0.000	1.000	Vesicles Paraspeckle	70	1	siRNA-IMPa4-25 PSF-A488 IMPa4-A546 DAPI 8C2-siRNA-IMP-a2-a4 V2.00	0	29+. siRNA-IMPa4-25 PSF-A488 DAPI IMPa4-A546_ad_TileScan_001 (Stage 30 of 49)	00-Agy8JwbM7zW9Cm2HTyJFp
221		Cell	3	0.000	1.000	Vesicles Paraspeckle	72	3	siRNA-IMPa4-25 PSF-A488 IMPa4-A546 DAPI 8C2-siRNA-IMP-a2-a4 V2.00	0	29+. siRNA-IMPa4-25 PSF-A488 DAPI IMPa4-A546_ad_TileScan_001 (Stage 30 of 49)	00-Agy8JwbM7zW9Cm2HTyJFp
187		Cell	3	0.000	1.000	Vesicles Paraspeckle	80	11	siRNA-IMPa4-25 PSF-A488 IMPa4-A546 DAPI 8C2-siRNA-IMP-a2-a4 V2.00	0	29+. siRNA-IMPa4-25 PSF-A488 DAPI IMPa4-A546_ad_TileScan_001 (Stage 30 of 49)	00-Agy8JwbM7zW9Cm2HTyJFp
235		Cell	3	0.000	1.000	Vesicles Paraspeckle	81	12	siRNA-IMPa4-25 PSF-A488 IMPa4-A546 DAPI 8C2-siRNA-IMP-a2-a4 V2.00	0	29+. siRNA-IMPa4-25 PSF-A488 DAPI IMPa4-A546_ad_TileScan_001 (Stage 30 of 49)	00-Agy8JwbM7zW9Cm2HTyJFp
201		Cell	3	0.000	1.000	Vesicles Paraspeckle	82	13	siRNA-IMPa4-25 PSF-A488 IMPa4-A546 DAPI 8C2-siRNA-IMP-a2-a4 V2.00	0	29+. siRNA-IMPa4-25 PSF-A488 DAPI IMPa4-A546_ad_TileScan_001 (Stage 30 of 49)	00-Agy8JwbM7zW9Cm2HTyJFp
117		Cell	3	0.000	1.000	Vesicles Paraspeckle	83	14	siRNA-IMPa4-25 PSF-A488 IMPa4-A546 DAPI 8C2-siRNA-IMP-a2-a4 V2.00	0	29+. siRNA-IMPa4-25 PSF-A488 DAPI IMPa4-A546_ad_TileScan_001 (Stage 30 of 49)	00-Agy8JwbM7zW9Cm2HTyJFp
205		Cell	3	0.000	1.000	Vesicles Paraspeckle	92	4	siRNA-IMPa4-25 PSF-A488 IMPa4-A546 DAPI 8C2-siRNA-IMP-a2-a4 V2.00	0	29+. siRNA-IMPa4-25 PSF-A488 DAPI IMPa4-A546_ae_TileScan_001 (Stage 31 of 49)	00-bD6MqugVoTLMoXDn8vqntG
149		Cell	3	0.000	1.000	Vesicles Paraspeckle	94	6	siRNA-IMPa4-25 PSF-A488 IMPa4-A546 DAPI 8C2-siRNA-IMP-a2-a4 V2.00	0	29+. siRNA-IMPa4-25 PSF-A488 DAPI IMPa4-A546_ae_TileScan_001 (Stage 31 of 49)	00-bD6MqugVoTLMoXDn8vqntG
134		Cell	3	0.000	1.000	Vesicles Paraspeckle	106	4	siRNA-IMPa4-25 PSF-A488 IMPa4-A546 DAPI 8C2-siRNA-IMP-a2-a4 V2.00	0	29+. siRNA-IMPa4-25 PSF-A488 DAPI IMPa4-A546_af_TileScan_001 (Stage 32 of 49)	00-VgYY7aJp9SYFrUxri9MsqL
135		Cell	3	0.000	1.000	Vesicles Paraspeckle	108	6	siRNA-IMPa4-25 PSF-A488 IMPa4-A546 DAPI 8C2-siRNA-IMP-a2-a4 V2.00	0	29+. siRNA-IMPa4-25 PSF-A488 DAPI IMPa4-A546_af_TileScan_001 (Stage 32 of 49)	00-VgYY7aJp9SYFrUxri9MsqL
196		Cell	3	0.000	1.000	Vesicles Paraspeckle	111	9	siRNA-IMPa4-25 PSF-A488 IMPa4-A546 DAPI 8C2-siRNA-IMP-a2-a4 V2.00	0	29+. siRNA-IMPa4-25 PSF-A488 DAPI IMPa4-A546_af_TileScan_001 (Stage 32 of 49)	00-VgYY7aJp9SYFrUxri9MsqL
190		Cell	3	0.000	1.000	Vesicles Paraspeckle	114	12	siRNA-IMPa4-25 PSF-A488 IMPa4-A546 DAPI 8C2-siRNA-IMP-a2-a4 V2.00	0	29+. siRNA-IMPa4-25 PSF-A488 DAPI IMPa4-A546_af_TileScan_001 (Stage 32 of 49)	00-VgYY7aJp9SYFrUxri9MsqL
233		Cell	3	0.000	1.000	Vesicles Paraspeckle	118	16	siRNA-IMPa4-25 PSF-A488 IMPa4-A546 DAPI 8C2-siRNA-IMP-a2-a4 V2.00	0	29+. siRNA-IMPa4-25 PSF-A488 DAPI IMPa4-A546_af_TileScan_001 (Stage 32 of 49)	00-VgYY7aJp9SYFrUxri9MsqL
232		Cell	3	0.000	1.000	Vesicles Paraspeckle	121	19	siRNA-IMPa4-25 PSF-A488 IMPa4-A546 DAPI 8C2-siRNA-IMP-a2-a4 V2.00	0	29+. siRNA-IMPa4-25 PSF-A488 DAPI IMPa4-A546_af_TileScan_001 (Stage 32 of 49)	00-VgYY7aJp9SYFrUxri9MsqL
170		Cell	3	0.000	1.000	Vesicles Paraspeckle	123	0	siRNA-IMPa4-25 PSF-A488 IMPa4-A546 DAPI 8C2-siRNA-IMP-a2-a4 V2.00	0	29+. siRNA-IMPa4-25 PSF-A488 DAPI IMPa4-A546_ag_TileScan_001 (Stage 33 of 49)	00-oryFiQcYV9TSCVeciam8Jd
143		Cell	3	0.000	1.000	Vesicles Paraspeckle	125	2	siRNA-IMPa4-25 PSF-A488 IMPa4-A546 DAPI 8C2-siRNA-IMP-a2-a4 V2.00	0	29+. siRNA-IMPa4-25 PSF-A488 DAPI IMPa4-A546_ag_TileScan_001 (Stage 33 of 49)	00-oryFiQcYV9TSCVeciam8Jd
194		Cell	3	0.000	1.000	Vesicles Paraspeckle	126	3	siRNA-IMPa4-25 PSF-A488 IMPa4-A546 DAPI 8C2-siRNA-IMP-a2-a4 V2.00	0	29+. siRNA-IMPa4-25 PSF-A488 DAPI IMPa4-A546_ag_TileScan_001 (Stage 33 of 49)	00-oryFiQcYV9TSCVeciam8Jd
184		Cell	3	0.000	1.000	Vesicles Paraspeckle	131	8	siRNA-IMPa4-25 PSF-A488 IMPa4-A546 DAPI 8C2-siRNA-IMP-a2-a4 V2.00	0	29+. siRNA-IMPa4-25 PSF-A488 DAPI IMPa4-A546_ag_TileScan_001 (Stage 33 of 49)	00-oryFiQcYV9TSCVeciam8Jd
221		Cell	3	0.000	1.000	Vesicles Paraspeckle	132	9	siRNA-IMPa4-25 PSF-A488 IMPa4-A546 DAPI 8C2-siRNA-IMP-a2-a4 V2.00	0	29+. siRNA-IMPa4-25 PSF-A488 DAPI IMPa4-A546_ag_TileScan_001 (Stage 33 of 49)	00-oryFiQcYV9TSCVeciam8Jd
198		Cell	3	0.000	1.000	Vesicles Paraspeckle	135	12	siRNA-IMPa4-25 PSF-A488 IMPa4-A546 DAPI 8C2-siRNA-IMP-a2-a4 V2.00	0	29+. siRNA-IMPa4-25 PSF-A488 DAPI IMPa4-A546_ag_TileScan_001 (Stage 33 of 49)	00-oryFiQcYV9TSCVeciam8Jd
209		Cell	3	0.000	1.000	Vesicles Paraspeckle	137	14	siRNA-IMPa4-25 PSF-A488 IMPa4-A546 DAPI 8C2-siRNA-IMP-a2-a4 V2.00	0	29+. siRNA-IMPa4-25 PSF-A488 DAPI IMPa4-A546_ag_TileScan_001 (Stage 33 of 49)	00-oryFiQcYV9TSCVeciam8Jd
146		Cell	3	0.000	1.000	Vesicles Paraspeckle	138	15	siRNA-IMPa4-25 PSF-A488 IMPa4-A546 DAPI 8C2-siRNA-IMP-a2-a4 V2.00	0	29+. siRNA-IMPa4-25 PSF-A488 DAPI IMPa4-A546_ag_TileScan_001 (Stage 33 of 49)	00-oryFiQcYV9TSCVeciam8Jd
184		Cell	3	0.000	1.000	Vesicles Paraspeckle	146	3	siRNA-IMPa4-25 PSF-A488 IMPa4-A546 DAPI 8C2-siRNA-IMP-a2-a4 V2.00	0	29+. siRNA-IMPa4-25 PSF-A488 DAPI IMPa4-A546_ah_TileScan_001 (Stage 34 of 49)	00-CsM8TBxCQYmLryhuB4zqLC
199		Cell	3	0.000	1.000	Vesicles Paraspeckle	148	5	siRNA-IMPa4-25 PSF-A488 IMPa4-A546 DAPI 8C2-siRNA-IMP-a2-a4 V2.00	0	29+. siRNA-IMPa4-25 PSF-A488 DAPI IMPa4-A546_ah_TileScan_001 (Stage 34 of 49)	00-CsM8TBxCQYmLryhuB4zqLC
182		Cell	3	0.000	1.000	Vesicles Paraspeckle	151	8	siRNA-IMPa4-25 PSF-A488 IMPa4-A546 DAPI 8C2-siRNA-IMP-a2-a4 V2.00	0	29+. siRNA-IMPa4-25 PSF-A488 DAPI IMPa4-A546_ah_TileScan_001 (Stage 34 of 49)	00-CsM8TBxCQYmLryhuB4zqLC
139		Cell	3	0.000	1.000	Vesicles Paraspeckle	155	12	siRNA-IMPa4-25 PSF-A488 IMPa4-A546 DAPI 8C2-siRNA-IMP-a2-a4 V2.00	0	29+. siRNA-IMPa4-25 PSF-A488 DAPI IMPa4-A546_ah_TileScan_001 (Stage 34 of 49)	00-CsM8TBxCQYmLryhuB4zqLC
191		Cell	3	0.000	1.000	Vesicles Paraspeckle	164	3	siRNA-IMPa4-25 PSF-A488 IMPa4-A546 DAPI 8C2-siRNA-IMP-a2-a4 V2.00	0	29+. siRNA-IMPa4-25 PSF-A488 DAPI IMPa4-A546_ai_TileScan_001 (Stage 35 of 49)	00-MdgbEiJbRC8KYQkppH58Gk
165		Cell	3	0.000	1.000	Vesicles Paraspeckle	170	9	siRNA-IMPa4-25 PSF-A488 IMPa4-A546 DAPI 8C2-siRNA-IMP-a2-a4 V2.00	0	29+. siRNA-IMPa4-25 PSF-A488 DAPI IMPa4-A546_ai_TileScan_001 (Stage 35 of 49)	00-MdgbEiJbRC8KYQkppH58Gk
126		Cell	3	0.000	1.000	Vesicles Paraspeckle	173	12	siRNA-IMPa4-25 PSF-A488 IMPa4-A546 DAPI 8C2-siRNA-IMP-a2-a4 V2.00	0	29+. siRNA-IMPa4-25 PSF-A488 DAPI IMPa4-A546_ai_TileScan_001 (Stage 35 of 49)	00-MdgbEiJbRC8KYQkppH58Gk
194		Cell	3	0.000	1.000	Vesicles Paraspeckle	175	14	siRNA-IMPa4-25 PSF-A488 IMPa4-A546 DAPI 8C2-siRNA-IMP-a2-a4 V2.00	0	29+. siRNA-IMPa4-25 PSF-A488 DAPI IMPa4-A546_ai_TileScan_001 (Stage 35 of 49)	00-MdgbEiJbRC8KYQkppH58Gk
197		Cell	3	0.000	1.000	Vesicles Paraspeckle	179	3	siRNA-IMPa4-25 PSF-A488 IMPa4-A546 DAPI 8C2-siRNA-IMP-a2-a4 V2.00	0	29+. siRNA-IMPa4-25 PSF-A488 DAPI IMPa4-A546_aj_TileScan_001 (Stage 36 of 49)	00-hUpkwdjRVy5p3qDacaAAWj
193		Cell	3	0.000	1.000	Vesicles Paraspeckle	180	4	siRNA-IMPa4-25 PSF-A488 IMPa4-A546 DAPI 8C2-siRNA-IMP-a2-a4 V2.00	0	29+. siRNA-IMPa4-25 PSF-A488 DAPI IMPa4-A546_aj_TileScan_001 (Stage 36 of 49)	00-hUpkwdjRVy5p3qDacaAAWj
228		Cell	3	0.000	1.000	Vesicles Paraspeckle	182	6	siRNA-IMPa4-25 PSF-A488 IMPa4-A546 DAPI 8C2-siRNA-IMP-a2-a4 V2.00	0	29+. siRNA-IMPa4-25 PSF-A488 DAPI IMPa4-A546_aj_TileScan_001 (Stage 36 of 49)	00-hUpkwdjRVy5p3qDacaAAWj
143		Cell	3	0.000	1.000	Vesicles Paraspeckle	187	11	siRNA-IMPa4-25 PSF-A488 IMPa4-A546 DAPI 8C2-siRNA-IMP-a2-a4 V2.00	0	29+. siRNA-IMPa4-25 PSF-A488 DAPI IMPa4-A546_aj_TileScan_001 (Stage 36 of 49)	00-hUpkwdjRVy5p3qDacaAAWj
228		Cell	3	0.000	1.000	Vesicles Paraspeckle	191	15	siRNA-IMPa4-25 PSF-A488 IMPa4-A546 DAPI 8C2-siRNA-IMP-a2-a4 V2.00	0	29+. siRNA-IMPa4-25 PSF-A488 DAPI IMPa4-A546_aj_TileScan_001 (Stage 36 of 49)	00-hUpkwdjRVy5p3qDacaAAWj
236		Cell	3	0.000	1.000	Vesicles Paraspeckle	192	16	siRNA-IMPa4-25 PSF-A488 IMPa4-A546 DAPI 8C2-siRNA-IMP-a2-a4 V2.00	0	29+. siRNA-IMPa4-25 PSF-A488 DAPI IMPa4-A546_aj_TileScan_001 (Stage 36 of 49)	00-hUpkwdjRVy5p3qDacaAAWj
162		Cell	3	0.000	1.000	Vesicles Paraspeckle	194	18	siRNA-IMPa4-25 PSF-A488 IMPa4-A546 DAPI 8C2-siRNA-IMP-a2-a4 V2.00	0	29+. siRNA-IMPa4-25 PSF-A488 DAPI IMPa4-A546_aj_TileScan_001 (Stage 36 of 49)	00-hUpkwdjRVy5p3qDacaAAWj
177		Cell	3	0.000	1.000	Vesicles Paraspeckle	197	21	siRNA-IMPa4-25 PSF-A488 IMPa4-A546 DAPI 8C2-siRNA-IMP-a2-a4 V2.00	0	29+. siRNA-IMPa4-25 PSF-A488 DAPI IMPa4-A546_aj_TileScan_001 (Stage 36 of 49)	00-hUpkwdjRVy5p3qDacaAAWj
155		Cell	3	0.000	1.000	Vesicles Paraspeckle	203	5	siRNA-IMPa4-25 PSF-A488 IMPa4-A546 DAPI 8C2-siRNA-IMP-a2-a4 V2.00	0	29+. siRNA-IMPa4-25 PSF-A488 DAPI IMPa4-A546_ak_TileScan_001 (Stage 37 of 49)	00-kmJoNnuTiHVUXYZfWPRw53
184		Cell	3	0.000	1.000	Vesicles Paraspeckle	206	8	siRNA-IMPa4-25 PSF-A488 IMPa4-A546 DAPI 8C2-siRNA-IMP-a2-a4 V2.00	0	29+. siRNA-IMPa4-25 PSF-A488 DAPI IMPa4-A546_ak_TileScan_001 (Stage 37 of 49)	00-kmJoNnuTiHVUXYZfWPRw53
166		Cell	3	0.000	1.000	Vesicles Paraspeckle	213	15	siRNA-IMPa4-25 PSF-A488 IMPa4-A546 DAPI 8C2-siRNA-IMP-a2-a4 V2.00	0	29+. siRNA-IMPa4-25 PSF-A488 DAPI IMPa4-A546_ak_TileScan_001 (Stage 37 of 49)	00-kmJoNnuTiHVUXYZfWPRw53
192		Cell	3	0.000	1.000	Vesicles Paraspeckle	217	19	siRNA-IMPa4-25 PSF-A488 IMPa4-A546 DAPI 8C2-siRNA-IMP-a2-a4 V2.00	0	29+. siRNA-IMPa4-25 PSF-A488 DAPI IMPa4-A546_ak_TileScan_001 (Stage 37 of 49)	00-kmJoNnuTiHVUXYZfWPRw53
132		Cell	3	0.000	1.000	Vesicles Paraspeckle	220	0	siRNA-IMPa4-25 PSF-A488 IMPa4-A546 DAPI 8C2-siRNA-IMP-a2-a4 V2.00	0	29+. siRNA-IMPa4-25 PSF-A488 DAPI IMPa4-A546_al_TileScan_001 (Stage 38 of 49)	00-Ktctc8jaR5rYBEdZ2RXicP
182		Cell	3	0.000	1.000	Vesicles Paraspeckle	221	1	siRNA-IMPa4-25 PSF-A488 IMPa4-A546 DAPI 8C2-siRNA-IMP-a2-a4 V2.00	0	29+. siRNA-IMPa4-25 PSF-A488 DAPI IMPa4-A546_al_TileScan_001 (Stage 38 of 49)	00-Ktctc8jaR5rYBEdZ2RXicP
139		Cell	3	0.000	1.000	Vesicles Paraspeckle	232	12	siRNA-IMPa4-25 PSF-A488 IMPa4-A546 DAPI 8C2-siRNA-IMP-a2-a4 V2.00	0	29+. siRNA-IMPa4-25 PSF-A488 DAPI IMPa4-A546_al_TileScan_001 (Stage 38 of 49)	00-Ktctc8jaR5rYBEdZ2RXicP
195		Cell	3	0.000	1.000	Vesicles Paraspeckle	235	15	siRNA-IMPa4-25 PSF-A488 IMPa4-A546 DAPI 8C2-siRNA-IMP-a2-a4 V2.00	0	29+. siRNA-IMPa4-25 PSF-A488 DAPI IMPa4-A546_al_TileScan_001 (Stage 38 of 49)	00-Ktctc8jaR5rYBEdZ2RXicP
221		Cell	3	0.000	1.000	Vesicles Paraspeckle	243	6	siRNA-IMPa4-25 PSF-A488 IMPa4-A546 DAPI 8C2-siRNA-IMP-a2-a4 V2.00	0	29+. siRNA-IMPa4-25 PSF-A488 DAPI IMPa4-A546_am_TileScan_001 (Stage 39 of 49)	00-3joqyuxKnYx6wPFXKFhGa5
197		Cell	3	0.000	1.000	Vesicles Paraspeckle	249	12	siRNA-IMPa4-25 PSF-A488 IMPa4-A546 DAPI 8C2-siRNA-IMP-a2-a4 V2.00	0	29+. siRNA-IMPa4-25 PSF-A488 DAPI IMPa4-A546_am_TileScan_001 (Stage 39 of 49)	00-3joqyuxKnYx6wPFXKFhGa5
204		Cell	3	0.000	1.000	Vesicles Paraspeckle	252	15	siRNA-IMPa4-25 PSF-A488 IMPa4-A546 DAPI 8C2-siRNA-IMP-a2-a4 V2.00	0	29+. siRNA-IMPa4-25 PSF-A488 DAPI IMPa4-A546_am_TileScan_001 (Stage 39 of 49)	00-3joqyuxKnYx6wPFXKFhGa5
128		Cell	3	0.000	1.000	Vesicles Paraspeckle	256	19	siRNA-IMPa4-25 PSF-A488 IMPa4-A546 DAPI 8C2-siRNA-IMP-a2-a4 V2.00	0	29+. siRNA-IMPa4-25 PSF-A488 DAPI IMPa4-A546_am_TileScan_001 (Stage 39 of 49)	00-3joqyuxKnYx6wPFXKFhGa5
181		Cell	3	0.000	1.000	Vesicles Paraspeckle	257	20	siRNA-IMPa4-25 PSF-A488 IMPa4-A546 DAPI 8C2-siRNA-IMP-a2-a4 V2.00	0	29+. siRNA-IMPa4-25 PSF-A488 DAPI IMPa4-A546_am_TileScan_001 (Stage 39 of 49)	00-3joqyuxKnYx6wPFXKFhGa5
215		Cell	3	0.000	1.000	Vesicles Paraspeckle	259	22	siRNA-IMPa4-25 PSF-A488 IMPa4-A546 DAPI 8C2-siRNA-IMP-a2-a4 V2.00	0	29+. siRNA-IMPa4-25 PSF-A488 DAPI IMPa4-A546_am_TileScan_001 (Stage 39 of 49)	00-3joqyuxKnYx6wPFXKFhGa5
206		Cell	3	0.000	1.000	Vesicles Paraspeckle	270	8	siRNA-IMPa4-25 PSF-A488 IMPa4-A546 DAPI 8C2-siRNA-IMP-a2-a4 V2.00	0	29+. siRNA-IMPa4-25 PSF-A488 DAPI IMPa4-A546_an_TileScan_001 (Stage 40 of 49)	00-z2VRXNPkeapfaGvR9dityF
151		Cell	3	0.000	1.000	Vesicles Paraspeckle	272	10	siRNA-IMPa4-25 PSF-A488 IMPa4-A546 DAPI 8C2-siRNA-IMP-a2-a4 V2.00	0	29+. siRNA-IMPa4-25 PSF-A488 DAPI IMPa4-A546_an_TileScan_001 (Stage 40 of 49)	00-z2VRXNPkeapfaGvR9dityF
177		Cell	3	0.000	1.000	Vesicles Paraspeckle	275	13	siRNA-IMPa4-25 PSF-A488 IMPa4-A546 DAPI 8C2-siRNA-IMP-a2-a4 V2.00	0	29+. siRNA-IMPa4-25 PSF-A488 DAPI IMPa4-A546_an_TileScan_001 (Stage 40 of 49)	00-z2VRXNPkeapfaGvR9dityF
170		Cell	3	0.000	1.000	Vesicles Paraspeckle	277	15	siRNA-IMPa4-25 PSF-A488 IMPa4-A546 DAPI 8C2-siRNA-IMP-a2-a4 V2.00	0	29+. siRNA-IMPa4-25 PSF-A488 DAPI IMPa4-A546_an_TileScan_001 (Stage 40 of 49)	00-z2VRXNPkeapfaGvR9dityF
171		Cell	3	0.000	1.000	Vesicles Paraspeckle	278	16	siRNA-IMPa4-25 PSF-A488 IMPa4-A546 DAPI 8C2-siRNA-IMP-a2-a4 V2.00	0	29+. siRNA-IMPa4-25 PSF-A488 DAPI IMPa4-A546_an_TileScan_001 (Stage 40 of 49)	00-z2VRXNPkeapfaGvR9dityF
207		Cell	3	0.000	1.000	Vesicles Paraspeckle	279	17	siRNA-IMPa4-25 PSF-A488 IMPa4-A546 DAPI 8C2-siRNA-IMP-a2-a4 V2.00	0	29+. siRNA-IMPa4-25 PSF-A488 DAPI IMPa4-A546_an_TileScan_001 (Stage 40 of 49)	00-z2VRXNPkeapfaGvR9dityF
142		Cell	3	0.000	1.000	Vesicles Paraspeckle	283	2	siRNA-IMPa4-25 PSF-A488 IMPa4-A546 DAPI 8C2-siRNA-IMP-a2-a4 V2.00	0	29+. siRNA-IMPa4-25 PSF-A488 DAPI IMPa4-A546_ao_TileScan_001 (Stage 41 of 49)	00-TTCEoDGvrzx6hgGcAujiKD
234		Cell	3	0.000	1.000	Vesicles Paraspeckle	286	5	siRNA-IMPa4-25 PSF-A488 IMPa4-A546 DAPI 8C2-siRNA-IMP-a2-a4 V2.00	0	29+. siRNA-IMPa4-25 PSF-A488 DAPI IMPa4-A546_ao_TileScan_001 (Stage 41 of 49)	00-TTCEoDGvrzx6hgGcAujiKD
192		Cell	3	0.000	1.000	Vesicles Paraspeckle	289	8	siRNA-IMPa4-25 PSF-A488 IMPa4-A546 DAPI 8C2-siRNA-IMP-a2-a4 V2.00	0	29+. siRNA-IMPa4-25 PSF-A488 DAPI IMPa4-A546_ao_TileScan_001 (Stage 41 of 49)	00-TTCEoDGvrzx6hgGcAujiKD
175		Cell	3	0.000	1.000	Vesicles Paraspeckle	290	9	siRNA-IMPa4-25 PSF-A488 IMPa4-A546 DAPI 8C2-siRNA-IMP-a2-a4 V2.00	0	29+. siRNA-IMPa4-25 PSF-A488 DAPI IMPa4-A546_ao_TileScan_001 (Stage 41 of 49)	00-TTCEoDGvrzx6hgGcAujiKD
179		Cell	3	0.000	1.000	Vesicles Paraspeckle	293	12	siRNA-IMPa4-25 PSF-A488 IMPa4-A546 DAPI 8C2-siRNA-IMP-a2-a4 V2.00	0	29+. siRNA-IMPa4-25 PSF-A488 DAPI IMPa4-A546_ao_TileScan_001 (Stage 41 of 49)	00-TTCEoDGvrzx6hgGcAujiKD
220		Cell	3	0.000	1.000	Vesicles Paraspeckle	301	20	siRNA-IMPa4-25 PSF-A488 IMPa4-A546 DAPI 8C2-siRNA-IMP-a2-a4 V2.00	0	29+. siRNA-IMPa4-25 PSF-A488 DAPI IMPa4-A546_ao_TileScan_001 (Stage 41 of 49)	00-TTCEoDGvrzx6hgGcAujiKD
165		Cell	3	0.000	1.000	Vesicles Paraspeckle	311	5	siRNA-IMPa4-25 PSF-A488 IMPa4-A546 DAPI 8C2-siRNA-IMP-a2-a4 V2.00	0	29+. siRNA-IMPa4-25 PSF-A488 DAPI IMPa4-A546_ap_TileScan_001 (Stage 42 of 49)	00-7ofNLLUptn8Ffc9wpyiMae
183		Cell	3	0.000	1.000	Vesicles Paraspeckle	312	6	siRNA-IMPa4-25 PSF-A488 IMPa4-A546 DAPI 8C2-siRNA-IMP-a2-a4 V2.00	0	29+. siRNA-IMPa4-25 PSF-A488 DAPI IMPa4-A546_ap_TileScan_001 (Stage 42 of 49)	00-7ofNLLUptn8Ffc9wpyiMae
249		Cell	3	0.000	1.000	Vesicles Paraspeckle	313	7	siRNA-IMPa4-25 PSF-A488 IMPa4-A546 DAPI 8C2-siRNA-IMP-a2-a4 V2.00	0	29+. siRNA-IMPa4-25 PSF-A488 DAPI IMPa4-A546_ap_TileScan_001 (Stage 42 of 49)	00-7ofNLLUptn8Ffc9wpyiMae
182		Cell	3	0.000	1.000	Vesicles Paraspeckle	314	8	siRNA-IMPa4-25 PSF-A488 IMPa4-A546 DAPI 8C2-siRNA-IMP-a2-a4 V2.00	0	29+. siRNA-IMPa4-25 PSF-A488 DAPI IMPa4-A546_ap_TileScan_001 (Stage 42 of 49)	00-7ofNLLUptn8Ffc9wpyiMae
204		Cell	3	0.000	1.000	Vesicles Paraspeckle	316	10	siRNA-IMPa4-25 PSF-A488 IMPa4-A546 DAPI 8C2-siRNA-IMP-a2-a4 V2.00	0	29+. siRNA-IMPa4-25 PSF-A488 DAPI IMPa4-A546_ap_TileScan_001 (Stage 42 of 49)	00-7ofNLLUptn8Ffc9wpyiMae
216		Cell	3	0.000	1.000	Vesicles Paraspeckle	317	11	siRNA-IMPa4-25 PSF-A488 IMPa4-A546 DAPI 8C2-siRNA-IMP-a2-a4 V2.00	0	29+. siRNA-IMPa4-25 PSF-A488 DAPI IMPa4-A546_ap_TileScan_001 (Stage 42 of 49)	00-7ofNLLUptn8Ffc9wpyiMae
203		Cell	3	0.000	1.000	Vesicles Paraspeckle	323	1	siRNA-IMPa4-25 PSF-A488 IMPa4-A546 DAPI 8C2-siRNA-IMP-a2-a4 V2.00	0	29+. siRNA-IMPa4-25 PSF-A488 DAPI IMPa4-A546_aq_TileScan_001 (Stage 43 of 49)	00-BLmUcgaCYiLKnjEzHq7bef
201		Cell	3	0.000	1.000	Vesicles Paraspeckle	324	2	siRNA-IMPa4-25 PSF-A488 IMPa4-A546 DAPI 8C2-siRNA-IMP-a2-a4 V2.00	0	29+. siRNA-IMPa4-25 PSF-A488 DAPI IMPa4-A546_aq_TileScan_001 (Stage 43 of 49)	00-BLmUcgaCYiLKnjEzHq7bef
242		Cell	3	0.000	1.000	Vesicles Paraspeckle	325	3	siRNA-IMPa4-25 PSF-A488 IMPa4-A546 DAPI 8C2-siRNA-IMP-a2-a4 V2.00	0	29+. siRNA-IMPa4-25 PSF-A488 DAPI IMPa4-A546_aq_TileScan_001 (Stage 43 of 49)	00-BLmUcgaCYiLKnjEzHq7bef
175		Cell	3	0.000	1.000	Vesicles Paraspeckle	326	4	siRNA-IMPa4-25 PSF-A488 IMPa4-A546 DAPI 8C2-siRNA-IMP-a2-a4 V2.00	0	29+. siRNA-IMPa4-25 PSF-A488 DAPI IMPa4-A546_aq_TileScan_001 (Stage 43 of 49)	00-BLmUcgaCYiLKnjEzHq7bef
255		Cell	3	0.000	1.000	Vesicles Paraspeckle	328	6	siRNA-IMPa4-25 PSF-A488 IMPa4-A546 DAPI 8C2-siRNA-IMP-a2-a4 V2.00	0	29+. siRNA-IMPa4-25 PSF-A488 DAPI IMPa4-A546_aq_TileScan_001 (Stage 43 of 49)	00-BLmUcgaCYiLKnjEzHq7bef
169		Cell	3	0.000	1.000	Vesicles Paraspeckle	332	10	siRNA-IMPa4-25 PSF-A488 IMPa4-A546 DAPI 8C2-siRNA-IMP-a2-a4 V2.00	0	29+. siRNA-IMPa4-25 PSF-A488 DAPI IMPa4-A546_aq_TileScan_001 (Stage 43 of 49)	00-BLmUcgaCYiLKnjEzHq7bef
212		Cell	3	0.000	1.000	Vesicles Paraspeckle	344	3	siRNA-IMPa4-25 PSF-A488 IMPa4-A546 DAPI 8C2-siRNA-IMP-a2-a4 V2.00	0	29+. siRNA-IMPa4-25 PSF-A488 DAPI IMPa4-A546_ar_TileScan_001 (Stage 44 of 49)	00-j6UGiykiyAnMGeJHd9WY9n
187		Cell	3	0.000	1.000	Vesicles Paraspeckle	349	8	siRNA-IMPa4-25 PSF-A488 IMPa4-A546 DAPI 8C2-siRNA-IMP-a2-a4 V2.00	0	29+. siRNA-IMPa4-25 PSF-A488 DAPI IMPa4-A546_ar_TileScan_001 (Stage 44 of 49)	00-j6UGiykiyAnMGeJHd9WY9n
214		Cell	3	0.000	1.000	Vesicles Paraspeckle	350	9	siRNA-IMPa4-25 PSF-A488 IMPa4-A546 DAPI 8C2-siRNA-IMP-a2-a4 V2.00	0	29+. siRNA-IMPa4-25 PSF-A488 DAPI IMPa4-A546_ar_TileScan_001 (Stage 44 of 49)	00-j6UGiykiyAnMGeJHd9WY9n
178		Cell	3	0.000	1.000	Vesicles Paraspeckle	353	12	siRNA-IMPa4-25 PSF-A488 IMPa4-A546 DAPI 8C2-siRNA-IMP-a2-a4 V2.00	0	29+. siRNA-IMPa4-25 PSF-A488 DAPI IMPa4-A546_ar_TileScan_001 (Stage 44 of 49)	00-j6UGiykiyAnMGeJHd9WY9n
160		Cell	3	0.000	1.000	Vesicles Paraspeckle	358	1	siRNA-IMPa4-25 PSF-A488 IMPa4-A546 DAPI 8C2-siRNA-IMP-a2-a4 V2.00	0	29+. siRNA-IMPa4-25 PSF-A488 DAPI IMPa4-A546_as_TileScan_001 (Stage 45 of 49)	00-VTYmTACztoue9gRxu2w26L
172		Cell	3	0.000	1.000	Vesicles Paraspeckle	361	4	siRNA-IMPa4-25 PSF-A488 IMPa4-A546 DAPI 8C2-siRNA-IMP-a2-a4 V2.00	0	29+. siRNA-IMPa4-25 PSF-A488 DAPI IMPa4-A546_as_TileScan_001 (Stage 45 of 49)	00-VTYmTACztoue9gRxu2w26L
162		Cell	3	0.000	1.000	Vesicles Paraspeckle	363	6	siRNA-IMPa4-25 PSF-A488 IMPa4-A546 DAPI 8C2-siRNA-IMP-a2-a4 V2.00	0	29+. siRNA-IMPa4-25 PSF-A488 DAPI IMPa4-A546_as_TileScan_001 (Stage 45 of 49)	00-VTYmTACztoue9gRxu2w26L
203		Cell	3	0.000	1.000	Vesicles Paraspeckle	364	7	siRNA-IMPa4-25 PSF-A488 IMPa4-A546 DAPI 8C2-siRNA-IMP-a2-a4 V2.00	0	29+. siRNA-IMPa4-25 PSF-A488 DAPI IMPa4-A546_as_TileScan_001 (Stage 45 of 49)	00-VTYmTACztoue9gRxu2w26L
202		Cell	3	0.000	1.000	Vesicles Paraspeckle	365	8	siRNA-IMPa4-25 PSF-A488 IMPa4-A546 DAPI 8C2-siRNA-IMP-a2-a4 V2.00	0	29+. siRNA-IMPa4-25 PSF-A488 DAPI IMPa4-A546_as_TileScan_001 (Stage 45 of 49)	00-VTYmTACztoue9gRxu2w26L
189		Cell	3	0.000	1.000	Vesicles Paraspeckle	368	0	siRNA-IMPa4-25 PSF-A488 IMPa4-A546 DAPI 8C2-siRNA-IMP-a2-a4 V2.00	0	29+. siRNA-IMPa4-25 PSF-A488 DAPI IMPa4-A546_at_TileScan_001 (Stage 46 of 49)	00-aeQNyJTUKR7w2yWwFckpZT
180		Cell	3	0.000	1.000	Vesicles Paraspeckle	369	1	siRNA-IMPa4-25 PSF-A488 IMPa4-A546 DAPI 8C2-siRNA-IMP-a2-a4 V2.00	0	29+. siRNA-IMPa4-25 PSF-A488 DAPI IMPa4-A546_at_TileScan_001 (Stage 46 of 49)	00-aeQNyJTUKR7w2yWwFckpZT
204		Cell	3	0.000	1.000	Vesicles Paraspeckle	371	3	siRNA-IMPa4-25 PSF-A488 IMPa4-A546 DAPI 8C2-siRNA-IMP-a2-a4 V2.00	0	29+. siRNA-IMPa4-25 PSF-A488 DAPI IMPa4-A546_at_TileScan_001 (Stage 46 of 49)	00-aeQNyJTUKR7w2yWwFckpZT
181		Cell	3	0.000	1.000	Vesicles Paraspeckle	373	5	siRNA-IMPa4-25 PSF-A488 IMPa4-A546 DAPI 8C2-siRNA-IMP-a2-a4 V2.00	0	29+. siRNA-IMPa4-25 PSF-A488 DAPI IMPa4-A546_at_TileScan_001 (Stage 46 of 49)	00-aeQNyJTUKR7w2yWwFckpZT
177		Cell	3	0.000	1.000	Vesicles Paraspeckle	377	9	siRNA-IMPa4-25 PSF-A488 IMPa4-A546 DAPI 8C2-siRNA-IMP-a2-a4 V2.00	0	29+. siRNA-IMPa4-25 PSF-A488 DAPI IMPa4-A546_at_TileScan_001 (Stage 46 of 49)	00-aeQNyJTUKR7w2yWwFckpZT
193		Cell	3	0.000	1.000	Vesicles Paraspeckle	381	13	siRNA-IMPa4-25 PSF-A488 IMPa4-A546 DAPI 8C2-siRNA-IMP-a2-a4 V2.00	0	29+. siRNA-IMPa4-25 PSF-A488 DAPI IMPa4-A546_at_TileScan_001 (Stage 46 of 49)	00-aeQNyJTUKR7w2yWwFckpZT
173		Cell	3	0.000	1.000	Vesicles Paraspeckle	383	15	siRNA-IMPa4-25 PSF-A488 IMPa4-A546 DAPI 8C2-siRNA-IMP-a2-a4 V2.00	0	29+. siRNA-IMPa4-25 PSF-A488 DAPI IMPa4-A546_at_TileScan_001 (Stage 46 of 49)	00-aeQNyJTUKR7w2yWwFckpZT
221		Cell	3	0.000	1.000	Vesicles Paraspeckle	386	18	siRNA-IMPa4-25 PSF-A488 IMPa4-A546 DAPI 8C2-siRNA-IMP-a2-a4 V2.00	0	29+. siRNA-IMPa4-25 PSF-A488 DAPI IMPa4-A546_at_TileScan_001 (Stage 46 of 49)	00-aeQNyJTUKR7w2yWwFckpZT
202		Cell	3	0.000	1.000	Vesicles Paraspeckle	390	2	siRNA-IMPa4-25 PSF-A488 IMPa4-A546 DAPI 8C2-siRNA-IMP-a2-a4 V2.00	0	29+. siRNA-IMPa4-25 PSF-A488 DAPI IMPa4-A546_au_TileScan_001 (Stage 47 of 49)	00-vX3hyMecyivq77V9F59k6G
240		Cell	3	0.000	1.000	Vesicles Paraspeckle	413	3	siRNA-IMPa4-25 PSF-A488 IMPa4-A546 DAPI 8C2-siRNA-IMP-a2-a4 V2.00	0	29+. siRNA-IMPa4-25 PSF-A488 DAPI IMPa4-A546_av_TileScan_001 (Stage 48 of 49)	00-RQ5GP4fUURLjUGyERAe7WW
165		Cell	3	0.000	1.000	Vesicles Paraspeckle	417	7	siRNA-IMPa4-25 PSF-A488 IMPa4-A546 DAPI 8C2-siRNA-IMP-a2-a4 V2.00	0	29+. siRNA-IMPa4-25 PSF-A488 DAPI IMPa4-A546_av_TileScan_001 (Stage 48 of 49)	00-RQ5GP4fUURLjUGyERAe7WW
188		Cell	3	0.000	1.000	Vesicles Paraspeckle	420	10	siRNA-IMPa4-25 PSF-A488 IMPa4-A546 DAPI 8C2-siRNA-IMP-a2-a4 V2.00	0	29+. siRNA-IMPa4-25 PSF-A488 DAPI IMPa4-A546_av_TileScan_001 (Stage 48 of 49)	00-RQ5GP4fUURLjUGyERAe7WW
141		Cell	3	0.000	1.000	Vesicles Paraspeckle	422	0	siRNA-IMPa4-25 PSF-A488 IMPa4-A546 DAPI 8C2-siRNA-IMP-a2-a4 V2.00	0	29+. siRNA-IMPa4-25 PSF-A488 DAPI IMPa4-A546_aw_TileScan_001 (Stage 49 of 49)	00-23VHmMbdGhGaKBdSHLdLPJ
190		Cell	3	0.000	1.000	Vesicles Paraspeckle	423	1	siRNA-IMPa4-25 PSF-A488 IMPa4-A546 DAPI 8C2-siRNA-IMP-a2-a4 V2.00	0	29+. siRNA-IMPa4-25 PSF-A488 DAPI IMPa4-A546_aw_TileScan_001 (Stage 49 of 49)	00-23VHmMbdGhGaKBdSHLdLPJ
173		Cell	3	0.000	1.000	Vesicles Paraspeckle	426	4	siRNA-IMPa4-25 PSF-A488 IMPa4-A546 DAPI 8C2-siRNA-IMP-a2-a4 V2.00	0	29+. siRNA-IMPa4-25 PSF-A488 DAPI IMPa4-A546_aw_TileScan_001 (Stage 49 of 49)	00-23VHmMbdGhGaKBdSHLdLPJ
180		Cell	3	0.000	1.000	Vesicles Paraspeckle	428	6	siRNA-IMPa4-25 PSF-A488 IMPa4-A546 DAPI 8C2-siRNA-IMP-a2-a4 V2.00	0	29+. siRNA-IMPa4-25 PSF-A488 DAPI IMPa4-A546_aw_TileScan_001 (Stage 49 of 49)	00-23VHmMbdGhGaKBdSHLdLPJ
188		Cell	3	0.000	1.000	Vesicles Paraspeckle	435	2	siRNA-IMPa4-25 PSF-A488 IMPa4-A546 DAPI 8C2-siRNA-IMP-a2-a4 V2.00	0	29+. siRNA-IMPa4-25 PSF-A488 DAPI IMPa4-A546_b_TileScan_001 (Stage 2 of 49)	00-2HmMzEYtGwW4dQXMpXdp4W
217		Cell	3	0.000	1.000	Vesicles Paraspeckle	436	3	siRNA-IMPa4-25 PSF-A488 IMPa4-A546 DAPI 8C2-siRNA-IMP-a2-a4 V2.00	0	29+. siRNA-IMPa4-25 PSF-A488 DAPI IMPa4-A546_b_TileScan_001 (Stage 2 of 49)	00-2HmMzEYtGwW4dQXMpXdp4W
206		Cell	3	0.000	1.000	Vesicles Paraspeckle	437	4	siRNA-IMPa4-25 PSF-A488 IMPa4-A546 DAPI 8C2-siRNA-IMP-a2-a4 V2.00	0	29+. siRNA-IMPa4-25 PSF-A488 DAPI IMPa4-A546_b_TileScan_001 (Stage 2 of 49)	00-2HmMzEYtGwW4dQXMpXdp4W
152		Cell	3	0.000	1.000	Vesicles Paraspeckle	439	6	siRNA-IMPa4-25 PSF-A488 IMPa4-A546 DAPI 8C2-siRNA-IMP-a2-a4 V2.00	0	29+. siRNA-IMPa4-25 PSF-A488 DAPI IMPa4-A546_b_TileScan_001 (Stage 2 of 49)	00-2HmMzEYtGwW4dQXMpXdp4W
198		Cell	3	0.000	1.000	Vesicles Paraspeckle	440	7	siRNA-IMPa4-25 PSF-A488 IMPa4-A546 DAPI 8C2-siRNA-IMP-a2-a4 V2.00	0	29+. siRNA-IMPa4-25 PSF-A488 DAPI IMPa4-A546_b_TileScan_001 (Stage 2 of 49)	00-2HmMzEYtGwW4dQXMpXdp4W
147		Cell	3	0.000	1.000	Vesicles Paraspeckle	441	8	siRNA-IMPa4-25 PSF-A488 IMPa4-A546 DAPI 8C2-siRNA-IMP-a2-a4 V2.00	0	29+. siRNA-IMPa4-25 PSF-A488 DAPI IMPa4-A546_b_TileScan_001 (Stage 2 of 49)	00-2HmMzEYtGwW4dQXMpXdp4W
174		Cell	3	0.000	1.000	Vesicles Paraspeckle	442	9	siRNA-IMPa4-25 PSF-A488 IMPa4-A546 DAPI 8C2-siRNA-IMP-a2-a4 V2.00	0	29+. siRNA-IMPa4-25 PSF-A488 DAPI IMPa4-A546_b_TileScan_001 (Stage 2 of 49)	00-2HmMzEYtGwW4dQXMpXdp4W
194		Cell	3	0.000	1.000	Vesicles Paraspeckle	445	12	siRNA-IMPa4-25 PSF-A488 IMPa4-A546 DAPI 8C2-siRNA-IMP-a2-a4 V2.00	0	29+. siRNA-IMPa4-25 PSF-A488 DAPI IMPa4-A546_b_TileScan_001 (Stage 2 of 49)	00-2HmMzEYtGwW4dQXMpXdp4W
182		Cell	3	0.000	1.000	Vesicles Paraspeckle	448	15	siRNA-IMPa4-25 PSF-A488 IMPa4-A546 DAPI 8C2-siRNA-IMP-a2-a4 V2.00	0	29+. siRNA-IMPa4-25 PSF-A488 DAPI IMPa4-A546_b_TileScan_001 (Stage 2 of 49)	00-2HmMzEYtGwW4dQXMpXdp4W
224		Cell	3	0.000	1.000	Vesicles Paraspeckle	451	18	siRNA-IMPa4-25 PSF-A488 IMPa4-A546 DAPI 8C2-siRNA-IMP-a2-a4 V2.00	0	29+. siRNA-IMPa4-25 PSF-A488 DAPI IMPa4-A546_b_TileScan_001 (Stage 2 of 49)	00-2HmMzEYtGwW4dQXMpXdp4W
196		Cell	3	0.000	1.000	Vesicles Paraspeckle	453	20	siRNA-IMPa4-25 PSF-A488 IMPa4-A546 DAPI 8C2-siRNA-IMP-a2-a4 V2.00	0	29+. siRNA-IMPa4-25 PSF-A488 DAPI IMPa4-A546_b_TileScan_001 (Stage 2 of 49)	00-2HmMzEYtGwW4dQXMpXdp4W
176		Cell	3	0.000	1.000	Vesicles Paraspeckle	454	21	siRNA-IMPa4-25 PSF-A488 IMPa4-A546 DAPI 8C2-siRNA-IMP-a2-a4 V2.00	0	29+. siRNA-IMPa4-25 PSF-A488 DAPI IMPa4-A546_b_TileScan_001 (Stage 2 of 49)	00-2HmMzEYtGwW4dQXMpXdp4W
178		Cell	3	0.000	1.000	Vesicles Paraspeckle	455	22	siRNA-IMPa4-25 PSF-A488 IMPa4-A546 DAPI 8C2-siRNA-IMP-a2-a4 V2.00	0	29+. siRNA-IMPa4-25 PSF-A488 DAPI IMPa4-A546_b_TileScan_001 (Stage 2 of 49)	00-2HmMzEYtGwW4dQXMpXdp4W
170		Cell	3	0.000	1.000	Vesicles Paraspeckle	456	23	siRNA-IMPa4-25 PSF-A488 IMPa4-A546 DAPI 8C2-siRNA-IMP-a2-a4 V2.00	0	29+. siRNA-IMPa4-25 PSF-A488 DAPI IMPa4-A546_b_TileScan_001 (Stage 2 of 49)	00-2HmMzEYtGwW4dQXMpXdp4W
177		Cell	3	0.000	1.000	Vesicles Paraspeckle	457	24	siRNA-IMPa4-25 PSF-A488 IMPa4-A546 DAPI 8C2-siRNA-IMP-a2-a4 V2.00	0	29+. siRNA-IMPa4-25 PSF-A488 DAPI IMPa4-A546_b_TileScan_001 (Stage 2 of 49)	00-2HmMzEYtGwW4dQXMpXdp4W
177		Cell	3	0.000	1.000	Vesicles Paraspeckle	464	6	siRNA-IMPa4-25 PSF-A488 IMPa4-A546 DAPI 8C2-siRNA-IMP-a2-a4 V2.00	0	29+. siRNA-IMPa4-25 PSF-A488 DAPI IMPa4-A546_c_TileScan_001 (Stage 3 of 49)	00-iALYmUQfCHeiCCCWQP6iKS
164		Cell	3	0.000	1.000	Vesicles Paraspeckle	471	4	siRNA-IMPa4-25 PSF-A488 IMPa4-A546 DAPI 8C2-siRNA-IMP-a2-a4 V2.00	0	29+. siRNA-IMPa4-25 PSF-A488 DAPI IMPa4-A546_d_TileScan_001 (Stage 4 of 49)	00-QFeELdeFzhhtkCA7qFmZxV
188		Cell	3	0.000	1.000	Vesicles Paraspeckle	478	11	siRNA-IMPa4-25 PSF-A488 IMPa4-A546 DAPI 8C2-siRNA-IMP-a2-a4 V2.00	0	29+. siRNA-IMPa4-25 PSF-A488 DAPI IMPa4-A546_d_TileScan_001 (Stage 4 of 49)	00-QFeELdeFzhhtkCA7qFmZxV
195		Cell	3	0.000	1.000	Vesicles Paraspeckle	480	13	siRNA-IMPa4-25 PSF-A488 IMPa4-A546 DAPI 8C2-siRNA-IMP-a2-a4 V2.00	0	29+. siRNA-IMPa4-25 PSF-A488 DAPI IMPa4-A546_d_TileScan_001 (Stage 4 of 49)	00-QFeELdeFzhhtkCA7qFmZxV
231		Cell	3	0.000	1.000	Vesicles Paraspeckle	482	15	siRNA-IMPa4-25 PSF-A488 IMPa4-A546 DAPI 8C2-siRNA-IMP-a2-a4 V2.00	0	29+. siRNA-IMPa4-25 PSF-A488 DAPI IMPa4-A546_d_TileScan_001 (Stage 4 of 49)	00-QFeELdeFzhhtkCA7qFmZxV
124		Cell	3	0.000	1.000	Vesicles Paraspeckle	489	6	siRNA-IMPa4-25 PSF-A488 IMPa4-A546 DAPI 8C2-siRNA-IMP-a2-a4 V2.00	0	29+. siRNA-IMPa4-25 PSF-A488 DAPI IMPa4-A546_e_TileScan_001 (Stage 5 of 49)	00-rJHpL8uk9BpXfiXT9YRutJ
191		Cell	3	0.000	1.000	Vesicles Paraspeckle	490	7	siRNA-IMPa4-25 PSF-A488 IMPa4-A546 DAPI 8C2-siRNA-IMP-a2-a4 V2.00	0	29+. siRNA-IMPa4-25 PSF-A488 DAPI IMPa4-A546_e_TileScan_001 (Stage 5 of 49)	00-rJHpL8uk9BpXfiXT9YRutJ
224		Cell	3	0.000	1.000	Vesicles Paraspeckle	492	9	siRNA-IMPa4-25 PSF-A488 IMPa4-A546 DAPI 8C2-siRNA-IMP-a2-a4 V2.00	0	29+. siRNA-IMPa4-25 PSF-A488 DAPI IMPa4-A546_e_TileScan_001 (Stage 5 of 49)	00-rJHpL8uk9BpXfiXT9YRutJ
161		Cell	3	0.000	1.000	Vesicles Paraspeckle	496	0	siRNA-IMPa4-25 PSF-A488 IMPa4-A546 DAPI 8C2-siRNA-IMP-a2-a4 V2.00	0	29+. siRNA-IMPa4-25 PSF-A488 DAPI IMPa4-A546_f_TileScan_001 (Stage 6 of 49)	00-w9QxHh3mJQphVpPvbEwRxP
176		Cell	3	0.000	1.000	Vesicles Paraspeckle	499	3	siRNA-IMPa4-25 PSF-A488 IMPa4-A546 DAPI 8C2-siRNA-IMP-a2-a4 V2.00	0	29+. siRNA-IMPa4-25 PSF-A488 DAPI IMPa4-A546_f_TileScan_001 (Stage 6 of 49)	00-w9QxHh3mJQphVpPvbEwRxP
180		Cell	3	0.000	1.000	Vesicles Paraspeckle	500	4	siRNA-IMPa4-25 PSF-A488 IMPa4-A546 DAPI 8C2-siRNA-IMP-a2-a4 V2.00	0	29+. siRNA-IMPa4-25 PSF-A488 DAPI IMPa4-A546_f_TileScan_001 (Stage 6 of 49)	00-w9QxHh3mJQphVpPvbEwRxP
226		Cell	3	0.000	1.000	Vesicles Paraspeckle	501	5	siRNA-IMPa4-25 PSF-A488 IMPa4-A546 DAPI 8C2-siRNA-IMP-a2-a4 V2.00	0	29+. siRNA-IMPa4-25 PSF-A488 DAPI IMPa4-A546_f_TileScan_001 (Stage 6 of 49)	00-w9QxHh3mJQphVpPvbEwRxP
187		Cell	3	0.000	1.000	Vesicles Paraspeckle	503	7	siRNA-IMPa4-25 PSF-A488 IMPa4-A546 DAPI 8C2-siRNA-IMP-a2-a4 V2.00	0	29+. siRNA-IMPa4-25 PSF-A488 DAPI IMPa4-A546_f_TileScan_001 (Stage 6 of 49)	00-w9QxHh3mJQphVpPvbEwRxP
170		Cell	3	0.000	1.000	Vesicles Paraspeckle	506	10	siRNA-IMPa4-25 PSF-A488 IMPa4-A546 DAPI 8C2-siRNA-IMP-a2-a4 V2.00	0	29+. siRNA-IMPa4-25 PSF-A488 DAPI IMPa4-A546_f_TileScan_001 (Stage 6 of 49)	00-w9QxHh3mJQphVpPvbEwRxP
142		Cell	3	0.000	1.000	Vesicles Paraspeckle	508	12	siRNA-IMPa4-25 PSF-A488 IMPa4-A546 DAPI 8C2-siRNA-IMP-a2-a4 V2.00	0	29+. siRNA-IMPa4-25 PSF-A488 DAPI IMPa4-A546_f_TileScan_001 (Stage 6 of 49)	00-w9QxHh3mJQphVpPvbEwRxP
175		Cell	3	0.000	1.000	Vesicles Paraspeckle	509	13	siRNA-IMPa4-25 PSF-A488 IMPa4-A546 DAPI 8C2-siRNA-IMP-a2-a4 V2.00	0	29+. siRNA-IMPa4-25 PSF-A488 DAPI IMPa4-A546_f_TileScan_001 (Stage 6 of 49)	00-w9QxHh3mJQphVpPvbEwRxP
183		Cell	3	0.000	1.000	Vesicles Paraspeckle	510	0	siRNA-IMPa4-25 PSF-A488 IMPa4-A546 DAPI 8C2-siRNA-IMP-a2-a4 V2.00	0	29+. siRNA-IMPa4-25 PSF-A488 DAPI IMPa4-A546_g_TileScan_001 (Stage 7 of 49)	00-Bcsgd2CTJrEWeYBwhDJ64m
167		Cell	3	0.000	1.000	Vesicles Paraspeckle	511	1	siRNA-IMPa4-25 PSF-A488 IMPa4-A546 DAPI 8C2-siRNA-IMP-a2-a4 V2.00	0	29+. siRNA-IMPa4-25 PSF-A488 DAPI IMPa4-A546_g_TileScan_001 (Stage 7 of 49)	00-Bcsgd2CTJrEWeYBwhDJ64m
219		Cell	3	0.000	1.000	Vesicles Paraspeckle	513	3	siRNA-IMPa4-25 PSF-A488 IMPa4-A546 DAPI 8C2-siRNA-IMP-a2-a4 V2.00	0	29+. siRNA-IMPa4-25 PSF-A488 DAPI IMPa4-A546_g_TileScan_001 (Stage 7 of 49)	00-Bcsgd2CTJrEWeYBwhDJ64m
187		Cell	3	0.000	1.000	Vesicles Paraspeckle	514	4	siRNA-IMPa4-25 PSF-A488 IMPa4-A546 DAPI 8C2-siRNA-IMP-a2-a4 V2.00	0	29+. siRNA-IMPa4-25 PSF-A488 DAPI IMPa4-A546_g_TileScan_001 (Stage 7 of 49)	00-Bcsgd2CTJrEWeYBwhDJ64m
185		Cell	3	0.000	1.000	Vesicles Paraspeckle	515	5	siRNA-IMPa4-25 PSF-A488 IMPa4-A546 DAPI 8C2-siRNA-IMP-a2-a4 V2.00	0	29+. siRNA-IMPa4-25 PSF-A488 DAPI IMPa4-A546_g_TileScan_001 (Stage 7 of 49)	00-Bcsgd2CTJrEWeYBwhDJ64m
205		Cell	3	0.000	1.000	Vesicles Paraspeckle	516	6	siRNA-IMPa4-25 PSF-A488 IMPa4-A546 DAPI 8C2-siRNA-IMP-a2-a4 V2.00	0	29+. siRNA-IMPa4-25 PSF-A488 DAPI IMPa4-A546_g_TileScan_001 (Stage 7 of 49)	00-Bcsgd2CTJrEWeYBwhDJ64m
188		Cell	3	0.000	1.000	Vesicles Paraspeckle	518	8	siRNA-IMPa4-25 PSF-A488 IMPa4-A546 DAPI 8C2-siRNA-IMP-a2-a4 V2.00	0	29+. siRNA-IMPa4-25 PSF-A488 DAPI IMPa4-A546_g_TileScan_001 (Stage 7 of 49)	00-Bcsgd2CTJrEWeYBwhDJ64m
200		Cell	3	0.000	1.000	Vesicles Paraspeckle	520	10	siRNA-IMPa4-25 PSF-A488 IMPa4-A546 DAPI 8C2-siRNA-IMP-a2-a4 V2.00	0	29+. siRNA-IMPa4-25 PSF-A488 DAPI IMPa4-A546_g_TileScan_001 (Stage 7 of 49)	00-Bcsgd2CTJrEWeYBwhDJ64m
169		Cell	3	0.000	1.000	Vesicles Paraspeckle	521	11	siRNA-IMPa4-25 PSF-A488 IMPa4-A546 DAPI 8C2-siRNA-IMP-a2-a4 V2.00	0	29+. siRNA-IMPa4-25 PSF-A488 DAPI IMPa4-A546_g_TileScan_001 (Stage 7 of 49)	00-Bcsgd2CTJrEWeYBwhDJ64m
158		Cell	3	0.000	1.000	Vesicles Paraspeckle	523	13	siRNA-IMPa4-25 PSF-A488 IMPa4-A546 DAPI 8C2-siRNA-IMP-a2-a4 V2.00	0	29+. siRNA-IMPa4-25 PSF-A488 DAPI IMPa4-A546_g_TileScan_001 (Stage 7 of 49)	00-Bcsgd2CTJrEWeYBwhDJ64m
203		Cell	3	0.000	1.000	Vesicles Paraspeckle	528	3	siRNA-IMPa4-25 PSF-A488 IMPa4-A546 DAPI 8C2-siRNA-IMP-a2-a4 V2.00	0	29+. siRNA-IMPa4-25 PSF-A488 DAPI IMPa4-A546_h_TileScan_001 (Stage 8 of 49)	00-2wC5E8iKNvKV9zkabmbVmm
193		Cell	3	0.000	1.000	Vesicles Paraspeckle	529	4	siRNA-IMPa4-25 PSF-A488 IMPa4-A546 DAPI 8C2-siRNA-IMP-a2-a4 V2.00	0	29+. siRNA-IMPa4-25 PSF-A488 DAPI IMPa4-A546_h_TileScan_001 (Stage 8 of 49)	00-2wC5E8iKNvKV9zkabmbVmm
189		Cell	3	0.000	1.000	Vesicles Paraspeckle	530	5	siRNA-IMPa4-25 PSF-A488 IMPa4-A546 DAPI 8C2-siRNA-IMP-a2-a4 V2.00	0	29+. siRNA-IMPa4-25 PSF-A488 DAPI IMPa4-A546_h_TileScan_001 (Stage 8 of 49)	00-2wC5E8iKNvKV9zkabmbVmm
187		Cell	3	0.000	1.000	Vesicles Paraspeckle	531	6	siRNA-IMPa4-25 PSF-A488 IMPa4-A546 DAPI 8C2-siRNA-IMP-a2-a4 V2.00	0	29+. siRNA-IMPa4-25 PSF-A488 DAPI IMPa4-A546_h_TileScan_001 (Stage 8 of 49)	00-2wC5E8iKNvKV9zkabmbVmm
192		Cell	3	0.000	1.000	Vesicles Paraspeckle	533	8	siRNA-IMPa4-25 PSF-A488 IMPa4-A546 DAPI 8C2-siRNA-IMP-a2-a4 V2.00	0	29+. siRNA-IMPa4-25 PSF-A488 DAPI IMPa4-A546_h_TileScan_001 (Stage 8 of 49)	00-2wC5E8iKNvKV9zkabmbVmm
218		Cell	3	0.000	1.000	Vesicles Paraspeckle	534	9	siRNA-IMPa4-25 PSF-A488 IMPa4-A546 DAPI 8C2-siRNA-IMP-a2-a4 V2.00	0	29+. siRNA-IMPa4-25 PSF-A488 DAPI IMPa4-A546_h_TileScan_001 (Stage 8 of 49)	00-2wC5E8iKNvKV9zkabmbVmm
179		Cell	3	0.000	1.000	Vesicles Paraspeckle	537	2	siRNA-IMPa4-25 PSF-A488 IMPa4-A546 DAPI 8C2-siRNA-IMP-a2-a4 V2.00	0	29+. siRNA-IMPa4-25 PSF-A488 DAPI IMPa4-A546_i_TileScan_001 (Stage 9 of 49)	00-zy7BqgzTaCUbVhxAQHgPbT
218		Cell	3	0.000	1.000	Vesicles Paraspeckle	539	4	siRNA-IMPa4-25 PSF-A488 IMPa4-A546 DAPI 8C2-siRNA-IMP-a2-a4 V2.00	0	29+. siRNA-IMPa4-25 PSF-A488 DAPI IMPa4-A546_i_TileScan_001 (Stage 9 of 49)	00-zy7BqgzTaCUbVhxAQHgPbT
192		Cell	3	0.000	1.000	Vesicles Paraspeckle	543	8	siRNA-IMPa4-25 PSF-A488 IMPa4-A546 DAPI 8C2-siRNA-IMP-a2-a4 V2.00	0	29+. siRNA-IMPa4-25 PSF-A488 DAPI IMPa4-A546_i_TileScan_001 (Stage 9 of 49)	00-zy7BqgzTaCUbVhxAQHgPbT
179		Cell	3	0.000	1.000	Vesicles Paraspeckle	547	12	siRNA-IMPa4-25 PSF-A488 IMPa4-A546 DAPI 8C2-siRNA-IMP-a2-a4 V2.00	0	29+. siRNA-IMPa4-25 PSF-A488 DAPI IMPa4-A546_i_TileScan_001 (Stage 9 of 49)	00-zy7BqgzTaCUbVhxAQHgPbT
195		Cell	3	0.000	1.000	Vesicles Paraspeckle	550	15	siRNA-IMPa4-25 PSF-A488 IMPa4-A546 DAPI 8C2-siRNA-IMP-a2-a4 V2.00	0	29+. siRNA-IMPa4-25 PSF-A488 DAPI IMPa4-A546_i_TileScan_001 (Stage 9 of 49)	00-zy7BqgzTaCUbVhxAQHgPbT
154		Cell	3	0.000	1.000	Vesicles Paraspeckle	554	3	siRNA-IMPa4-25 PSF-A488 IMPa4-A546 DAPI 8C2-siRNA-IMP-a2-a4 V2.00	0	29+. siRNA-IMPa4-25 PSF-A488 DAPI IMPa4-A546_j_TileScan_001 (Stage 10 of 49)	00-dcPNj2w9kzwtR9zYrp5JxP
236		Cell	3	0.000	1.000	Vesicles Paraspeckle	567	16	siRNA-IMPa4-25 PSF-A488 IMPa4-A546 DAPI 8C2-siRNA-IMP-a2-a4 V2.00	0	29+. siRNA-IMPa4-25 PSF-A488 DAPI IMPa4-A546_j_TileScan_001 (Stage 10 of 49)	00-dcPNj2w9kzwtR9zYrp5JxP
145		Cell	3	0.000	1.000	Vesicles Paraspeckle	570	1	siRNA-IMPa4-25 PSF-A488 IMPa4-A546 DAPI 8C2-siRNA-IMP-a2-a4 V2.00	0	29+. siRNA-IMPa4-25 PSF-A488 DAPI IMPa4-A546_k_TileScan_001 (Stage 11 of 49)	00-NPwPBejDeN5xbcmk35nqEE
137		Cell	3	0.000	1.000	Vesicles Paraspeckle	575	6	siRNA-IMPa4-25 PSF-A488 IMPa4-A546 DAPI 8C2-siRNA-IMP-a2-a4 V2.00	0	29+. siRNA-IMPa4-25 PSF-A488 DAPI IMPa4-A546_k_TileScan_001 (Stage 11 of 49)	00-NPwPBejDeN5xbcmk35nqEE
197		Cell	3	0.000	1.000	Vesicles Paraspeckle	578	9	siRNA-IMPa4-25 PSF-A488 IMPa4-A546 DAPI 8C2-siRNA-IMP-a2-a4 V2.00	0	29+. siRNA-IMPa4-25 PSF-A488 DAPI IMPa4-A546_k_TileScan_001 (Stage 11 of 49)	00-NPwPBejDeN5xbcmk35nqEE
224		Cell	3	0.000	1.000	Vesicles Paraspeckle	579	10	siRNA-IMPa4-25 PSF-A488 IMPa4-A546 DAPI 8C2-siRNA-IMP-a2-a4 V2.00	0	29+. siRNA-IMPa4-25 PSF-A488 DAPI IMPa4-A546_k_TileScan_001 (Stage 11 of 49)	00-NPwPBejDeN5xbcmk35nqEE
198		Cell	3	0.000	1.000	Vesicles Paraspeckle	581	12	siRNA-IMPa4-25 PSF-A488 IMPa4-A546 DAPI 8C2-siRNA-IMP-a2-a4 V2.00	0	29+. siRNA-IMPa4-25 PSF-A488 DAPI IMPa4-A546_k_TileScan_001 (Stage 11 of 49)	00-NPwPBejDeN5xbcmk35nqEE
205		Cell	3	0.000	1.000	Vesicles Paraspeckle	593	5	siRNA-IMPa4-25 PSF-A488 IMPa4-A546 DAPI 8C2-siRNA-IMP-a2-a4 V2.00	0	29+. siRNA-IMPa4-25 PSF-A488 DAPI IMPa4-A546_l_TileScan_001 (Stage 12 of 49)	00-mzzEDb9fUDNWaC93cMehMm
192		Cell	3	0.000	1.000	Vesicles Paraspeckle	594	6	siRNA-IMPa4-25 PSF-A488 IMPa4-A546 DAPI 8C2-siRNA-IMP-a2-a4 V2.00	0	29+. siRNA-IMPa4-25 PSF-A488 DAPI IMPa4-A546_l_TileScan_001 (Stage 12 of 49)	00-mzzEDb9fUDNWaC93cMehMm
183		Cell	3	0.000	1.000	Vesicles Paraspeckle	597	9	siRNA-IMPa4-25 PSF-A488 IMPa4-A546 DAPI 8C2-siRNA-IMP-a2-a4 V2.00	0	29+. siRNA-IMPa4-25 PSF-A488 DAPI IMPa4-A546_l_TileScan_001 (Stage 12 of 49)	00-mzzEDb9fUDNWaC93cMehMm
138		Cell	3	0.000	1.000	Vesicles Paraspeckle	598	10	siRNA-IMPa4-25 PSF-A488 IMPa4-A546 DAPI 8C2-siRNA-IMP-a2-a4 V2.00	0	29+. siRNA-IMPa4-25 PSF-A488 DAPI IMPa4-A546_l_TileScan_001 (Stage 12 of 49)	00-mzzEDb9fUDNWaC93cMehMm
224		Cell	3	0.000	1.000	Vesicles Paraspeckle	603	15	siRNA-IMPa4-25 PSF-A488 IMPa4-A546 DAPI 8C2-siRNA-IMP-a2-a4 V2.00	0	29+. siRNA-IMPa4-25 PSF-A488 DAPI IMPa4-A546_l_TileScan_001 (Stage 12 of 49)	00-mzzEDb9fUDNWaC93cMehMm
142		Cell	3	0.000	1.000	Vesicles Paraspeckle	604	0	siRNA-IMPa4-25 PSF-A488 IMPa4-A546 DAPI 8C2-siRNA-IMP-a2-a4 V2.00	0	29+. siRNA-IMPa4-25 PSF-A488 DAPI IMPa4-A546_m_TileScan_001 (Stage 13 of 49)	00-6LTaqUfDRYTeg5Vicye9Sf
229		Cell	3	0.000	1.000	Vesicles Paraspeckle	609	5	siRNA-IMPa4-25 PSF-A488 IMPa4-A546 DAPI 8C2-siRNA-IMP-a2-a4 V2.00	0	29+. siRNA-IMPa4-25 PSF-A488 DAPI IMPa4-A546_m_TileScan_001 (Stage 13 of 49)	00-6LTaqUfDRYTeg5Vicye9Sf
214		Cell	3	0.000	1.000	Vesicles Paraspeckle	612	8	siRNA-IMPa4-25 PSF-A488 IMPa4-A546 DAPI 8C2-siRNA-IMP-a2-a4 V2.00	0	29+. siRNA-IMPa4-25 PSF-A488 DAPI IMPa4-A546_m_TileScan_001 (Stage 13 of 49)	00-6LTaqUfDRYTeg5Vicye9Sf
202		Cell	3	0.000	1.000	Vesicles Paraspeckle	614	10	siRNA-IMPa4-25 PSF-A488 IMPa4-A546 DAPI 8C2-siRNA-IMP-a2-a4 V2.00	0	29+. siRNA-IMPa4-25 PSF-A488 DAPI IMPa4-A546_m_TileScan_001 (Stage 13 of 49)	00-6LTaqUfDRYTeg5Vicye9Sf
190		Cell	3	0.000	1.000	Vesicles Paraspeckle	617	2	siRNA-IMPa4-25 PSF-A488 IMPa4-A546 DAPI 8C2-siRNA-IMP-a2-a4 V2.00	0	29+. siRNA-IMPa4-25 PSF-A488 DAPI IMPa4-A546_n_TileScan_001 (Stage 14 of 49)	00-WB8TQ7DVxdtsSere7G5gmR
173		Cell	3	0.000	1.000	Vesicles Paraspeckle	618	3	siRNA-IMPa4-25 PSF-A488 IMPa4-A546 DAPI 8C2-siRNA-IMP-a2-a4 V2.00	0	29+. siRNA-IMPa4-25 PSF-A488 DAPI IMPa4-A546_n_TileScan_001 (Stage 14 of 49)	00-WB8TQ7DVxdtsSere7G5gmR
183		Cell	3	0.000	1.000	Vesicles Paraspeckle	619	4	siRNA-IMPa4-25 PSF-A488 IMPa4-A546 DAPI 8C2-siRNA-IMP-a2-a4 V2.00	0	29+. siRNA-IMPa4-25 PSF-A488 DAPI IMPa4-A546_n_TileScan_001 (Stage 14 of 49)	00-WB8TQ7DVxdtsSere7G5gmR
226		Cell	3	0.000	1.000	Vesicles Paraspeckle	620	5	siRNA-IMPa4-25 PSF-A488 IMPa4-A546 DAPI 8C2-siRNA-IMP-a2-a4 V2.00	0	29+. siRNA-IMPa4-25 PSF-A488 DAPI IMPa4-A546_n_TileScan_001 (Stage 14 of 49)	00-WB8TQ7DVxdtsSere7G5gmR
213		Cell	3	0.000	1.000	Vesicles Paraspeckle	622	7	siRNA-IMPa4-25 PSF-A488 IMPa4-A546 DAPI 8C2-siRNA-IMP-a2-a4 V2.00	0	29+. siRNA-IMPa4-25 PSF-A488 DAPI IMPa4-A546_n_TileScan_001 (Stage 14 of 49)	00-WB8TQ7DVxdtsSere7G5gmR
228		Cell	3	0.000	1.000	Vesicles Paraspeckle	628	3	siRNA-IMPa4-25 PSF-A488 IMPa4-A546 DAPI 8C2-siRNA-IMP-a2-a4 V2.00	0	29+. siRNA-IMPa4-25 PSF-A488 DAPI IMPa4-A546_o_TileScan_001 (Stage 15 of 49)	00-c3ejyNgcFihbFSUGUJK4tH
211		Cell	3	0.000	1.000	Vesicles Paraspeckle	629	4	siRNA-IMPa4-25 PSF-A488 IMPa4-A546 DAPI 8C2-siRNA-IMP-a2-a4 V2.00	0	29+. siRNA-IMPa4-25 PSF-A488 DAPI IMPa4-A546_o_TileScan_001 (Stage 15 of 49)	00-c3ejyNgcFihbFSUGUJK4tH
218		Cell	3	0.000	1.000	Vesicles Paraspeckle	632	7	siRNA-IMPa4-25 PSF-A488 IMPa4-A546 DAPI 8C2-siRNA-IMP-a2-a4 V2.00	0	29+. siRNA-IMPa4-25 PSF-A488 DAPI IMPa4-A546_o_TileScan_001 (Stage 15 of 49)	00-c3ejyNgcFihbFSUGUJK4tH
214		Cell	3	0.000	1.000	Vesicles Paraspeckle	638	13	siRNA-IMPa4-25 PSF-A488 IMPa4-A546 DAPI 8C2-siRNA-IMP-a2-a4 V2.00	0	29+. siRNA-IMPa4-25 PSF-A488 DAPI IMPa4-A546_o_TileScan_001 (Stage 15 of 49)	00-c3ejyNgcFihbFSUGUJK4tH
204		Cell	3	0.000	1.000	Vesicles Paraspeckle	642	17	siRNA-IMPa4-25 PSF-A488 IMPa4-A546 DAPI 8C2-siRNA-IMP-a2-a4 V2.00	0	29+. siRNA-IMPa4-25 PSF-A488 DAPI IMPa4-A546_o_TileScan_001 (Stage 15 of 49)	00-c3ejyNgcFihbFSUGUJK4tH
157		Cell	3	0.000	1.000	Vesicles Paraspeckle	645	2	siRNA-IMPa4-25 PSF-A488 IMPa4-A546 DAPI 8C2-siRNA-IMP-a2-a4 V2.00	0	29+. siRNA-IMPa4-25 PSF-A488 DAPI IMPa4-A546_p_TileScan_001 (Stage 16 of 49)	00-ZBcbmQCVhbYMiNjTzs8qmf
212		Cell	3	0.000	1.000	Vesicles Paraspeckle	646	3	siRNA-IMPa4-25 PSF-A488 IMPa4-A546 DAPI 8C2-siRNA-IMP-a2-a4 V2.00	0	29+. siRNA-IMPa4-25 PSF-A488 DAPI IMPa4-A546_p_TileScan_001 (Stage 16 of 49)	00-ZBcbmQCVhbYMiNjTzs8qmf
201		Cell	3	0.000	1.000	Vesicles Paraspeckle	648	5	siRNA-IMPa4-25 PSF-A488 IMPa4-A546 DAPI 8C2-siRNA-IMP-a2-a4 V2.00	0	29+. siRNA-IMPa4-25 PSF-A488 DAPI IMPa4-A546_p_TileScan_001 (Stage 16 of 49)	00-ZBcbmQCVhbYMiNjTzs8qmf
141		Cell	3	0.000	1.000	Vesicles Paraspeckle	650	7	siRNA-IMPa4-25 PSF-A488 IMPa4-A546 DAPI 8C2-siRNA-IMP-a2-a4 V2.00	0	29+. siRNA-IMPa4-25 PSF-A488 DAPI IMPa4-A546_p_TileScan_001 (Stage 16 of 49)	00-ZBcbmQCVhbYMiNjTzs8qmf
195		Cell	3	0.000	1.000	Vesicles Paraspeckle	654	11	siRNA-IMPa4-25 PSF-A488 IMPa4-A546 DAPI 8C2-siRNA-IMP-a2-a4 V2.00	0	29+. siRNA-IMPa4-25 PSF-A488 DAPI IMPa4-A546_p_TileScan_001 (Stage 16 of 49)	00-ZBcbmQCVhbYMiNjTzs8qmf
193		Cell	3	0.000	1.000	Vesicles Paraspeckle	655	12	siRNA-IMPa4-25 PSF-A488 IMPa4-A546 DAPI 8C2-siRNA-IMP-a2-a4 V2.00	0	29+. siRNA-IMPa4-25 PSF-A488 DAPI IMPa4-A546_p_TileScan_001 (Stage 16 of 49)	00-ZBcbmQCVhbYMiNjTzs8qmf
166		Cell	3	0.000	1.000	Vesicles Paraspeckle	656	13	siRNA-IMPa4-25 PSF-A488 IMPa4-A546 DAPI 8C2-siRNA-IMP-a2-a4 V2.00	0	29+. siRNA-IMPa4-25 PSF-A488 DAPI IMPa4-A546_p_TileScan_001 (Stage 16 of 49)	00-ZBcbmQCVhbYMiNjTzs8qmf
176		Cell	3	0.000	1.000	Vesicles Paraspeckle	658	1	siRNA-IMPa4-25 PSF-A488 IMPa4-A546 DAPI 8C2-siRNA-IMP-a2-a4 V2.00	0	29+. siRNA-IMPa4-25 PSF-A488 DAPI IMPa4-A546_q_TileScan_001 (Stage 17 of 49)	00-SGJGivFAuDRXxg8yk5ejWF
255		Cell	3	0.000	1.000	Vesicles Paraspeckle	661	4	siRNA-IMPa4-25 PSF-A488 IMPa4-A546 DAPI 8C2-siRNA-IMP-a2-a4 V2.00	0	29+. siRNA-IMPa4-25 PSF-A488 DAPI IMPa4-A546_q_TileScan_001 (Stage 17 of 49)	00-SGJGivFAuDRXxg8yk5ejWF
220		Cell	3	0.000	1.000	Vesicles Paraspeckle	662	5	siRNA-IMPa4-25 PSF-A488 IMPa4-A546 DAPI 8C2-siRNA-IMP-a2-a4 V2.00	0	29+. siRNA-IMPa4-25 PSF-A488 DAPI IMPa4-A546_q_TileScan_001 (Stage 17 of 49)	00-SGJGivFAuDRXxg8yk5ejWF
199		Cell	3	0.000	1.000	Vesicles Paraspeckle	664	7	siRNA-IMPa4-25 PSF-A488 IMPa4-A546 DAPI 8C2-siRNA-IMP-a2-a4 V2.00	0	29+. siRNA-IMPa4-25 PSF-A488 DAPI IMPa4-A546_q_TileScan_001 (Stage 17 of 49)	00-SGJGivFAuDRXxg8yk5ejWF
249		Cell	3	0.000	1.000	Vesicles Paraspeckle	665	8	siRNA-IMPa4-25 PSF-A488 IMPa4-A546 DAPI 8C2-siRNA-IMP-a2-a4 V2.00	0	29+. siRNA-IMPa4-25 PSF-A488 DAPI IMPa4-A546_q_TileScan_001 (Stage 17 of 49)	00-SGJGivFAuDRXxg8yk5ejWF
210		Cell	3	0.000	1.000	Vesicles Paraspeckle	666	9	siRNA-IMPa4-25 PSF-A488 IMPa4-A546 DAPI 8C2-siRNA-IMP-a2-a4 V2.00	0	29+. siRNA-IMPa4-25 PSF-A488 DAPI IMPa4-A546_q_TileScan_001 (Stage 17 of 49)	00-SGJGivFAuDRXxg8yk5ejWF
215		Cell	3	0.000	1.000	Vesicles Paraspeckle	667	10	siRNA-IMPa4-25 PSF-A488 IMPa4-A546 DAPI 8C2-siRNA-IMP-a2-a4 V2.00	0	29+. siRNA-IMPa4-25 PSF-A488 DAPI IMPa4-A546_q_TileScan_001 (Stage 17 of 49)	00-SGJGivFAuDRXxg8yk5ejWF
216		Cell	3	0.000	1.000	Vesicles Paraspeckle	668	11	siRNA-IMPa4-25 PSF-A488 IMPa4-A546 DAPI 8C2-siRNA-IMP-a2-a4 V2.00	0	29+. siRNA-IMPa4-25 PSF-A488 DAPI IMPa4-A546_q_TileScan_001 (Stage 17 of 49)	00-SGJGivFAuDRXxg8yk5ejWF
210		Cell	3	0.000	1.000	Vesicles Paraspeckle	669	12	siRNA-IMPa4-25 PSF-A488 IMPa4-A546 DAPI 8C2-siRNA-IMP-a2-a4 V2.00	0	29+. siRNA-IMPa4-25 PSF-A488 DAPI IMPa4-A546_q_TileScan_001 (Stage 17 of 49)	00-SGJGivFAuDRXxg8yk5ejWF
180		Cell	3	0.000	1.000	Vesicles Paraspeckle	674	17	siRNA-IMPa4-25 PSF-A488 IMPa4-A546 DAPI 8C2-siRNA-IMP-a2-a4 V2.00	0	29+. siRNA-IMPa4-25 PSF-A488 DAPI IMPa4-A546_q_TileScan_001 (Stage 17 of 49)	00-SGJGivFAuDRXxg8yk5ejWF
165		Cell	3	0.000	1.000	Vesicles Paraspeckle	675	18	siRNA-IMPa4-25 PSF-A488 IMPa4-A546 DAPI 8C2-siRNA-IMP-a2-a4 V2.00	0	29+. siRNA-IMPa4-25 PSF-A488 DAPI IMPa4-A546_q_TileScan_001 (Stage 17 of 49)	00-SGJGivFAuDRXxg8yk5ejWF
128		Cell	3	0.000	1.000	Vesicles Paraspeckle	676	19	siRNA-IMPa4-25 PSF-A488 IMPa4-A546 DAPI 8C2-siRNA-IMP-a2-a4 V2.00	0	29+. siRNA-IMPa4-25 PSF-A488 DAPI IMPa4-A546_q_TileScan_001 (Stage 17 of 49)	00-SGJGivFAuDRXxg8yk5ejWF
117		Cell	3	0.000	1.000	Vesicles Paraspeckle	678	0	siRNA-IMPa4-25 PSF-A488 IMPa4-A546 DAPI 8C2-siRNA-IMP-a2-a4 V2.00	0	29+. siRNA-IMPa4-25 PSF-A488 DAPI IMPa4-A546_r_TileScan_001 (Stage 18 of 49)	00-jEL5VsHFbaXzrkPKy5syBF
188		Cell	3	0.000	1.000	Vesicles Paraspeckle	680	2	siRNA-IMPa4-25 PSF-A488 IMPa4-A546 DAPI 8C2-siRNA-IMP-a2-a4 V2.00	0	29+. siRNA-IMPa4-25 PSF-A488 DAPI IMPa4-A546_r_TileScan_001 (Stage 18 of 49)	00-jEL5VsHFbaXzrkPKy5syBF
205		Cell	3	0.000	1.000	Vesicles Paraspeckle	681	3	siRNA-IMPa4-25 PSF-A488 IMPa4-A546 DAPI 8C2-siRNA-IMP-a2-a4 V2.00	0	29+. siRNA-IMPa4-25 PSF-A488 DAPI IMPa4-A546_r_TileScan_001 (Stage 18 of 49)	00-jEL5VsHFbaXzrkPKy5syBF
168		Cell	3	0.000	1.000	Vesicles Paraspeckle	682	4	siRNA-IMPa4-25 PSF-A488 IMPa4-A546 DAPI 8C2-siRNA-IMP-a2-a4 V2.00	0	29+. siRNA-IMPa4-25 PSF-A488 DAPI IMPa4-A546_r_TileScan_001 (Stage 18 of 49)	00-jEL5VsHFbaXzrkPKy5syBF
236		Cell	3	0.000	1.000	Vesicles Paraspeckle	683	5	siRNA-IMPa4-25 PSF-A488 IMPa4-A546 DAPI 8C2-siRNA-IMP-a2-a4 V2.00	0	29+. siRNA-IMPa4-25 PSF-A488 DAPI IMPa4-A546_r_TileScan_001 (Stage 18 of 49)	00-jEL5VsHFbaXzrkPKy5syBF
204		Cell	3	0.000	1.000	Vesicles Paraspeckle	684	6	siRNA-IMPa4-25 PSF-A488 IMPa4-A546 DAPI 8C2-siRNA-IMP-a2-a4 V2.00	0	29+. siRNA-IMPa4-25 PSF-A488 DAPI IMPa4-A546_r_TileScan_001 (Stage 18 of 49)	00-jEL5VsHFbaXzrkPKy5syBF
212		Cell	3	0.000	1.000	Vesicles Paraspeckle	687	9	siRNA-IMPa4-25 PSF-A488 IMPa4-A546 DAPI 8C2-siRNA-IMP-a2-a4 V2.00	0	29+. siRNA-IMPa4-25 PSF-A488 DAPI IMPa4-A546_r_TileScan_001 (Stage 18 of 49)	00-jEL5VsHFbaXzrkPKy5syBF
198		Cell	3	0.000	1.000	Vesicles Paraspeckle	689	11	siRNA-IMPa4-25 PSF-A488 IMPa4-A546 DAPI 8C2-siRNA-IMP-a2-a4 V2.00	0	29+. siRNA-IMPa4-25 PSF-A488 DAPI IMPa4-A546_r_TileScan_001 (Stage 18 of 49)	00-jEL5VsHFbaXzrkPKy5syBF
193		Cell	3	0.000	1.000	Vesicles Paraspeckle	690	12	siRNA-IMPa4-25 PSF-A488 IMPa4-A546 DAPI 8C2-siRNA-IMP-a2-a4 V2.00	0	29+. siRNA-IMPa4-25 PSF-A488 DAPI IMPa4-A546_r_TileScan_001 (Stage 18 of 49)	00-jEL5VsHFbaXzrkPKy5syBF
205		Cell	3	0.000	1.000	Vesicles Paraspeckle	692	14	siRNA-IMPa4-25 PSF-A488 IMPa4-A546 DAPI 8C2-siRNA-IMP-a2-a4 V2.00	0	29+. siRNA-IMPa4-25 PSF-A488 DAPI IMPa4-A546_r_TileScan_001 (Stage 18 of 49)	00-jEL5VsHFbaXzrkPKy5syBF
204		Cell	3	0.000	1.000	Vesicles Paraspeckle	706	28	siRNA-IMPa4-25 PSF-A488 IMPa4-A546 DAPI 8C2-siRNA-IMP-a2-a4 V2.00	0	29+. siRNA-IMPa4-25 PSF-A488 DAPI IMPa4-A546_r_TileScan_001 (Stage 18 of 49)	00-jEL5VsHFbaXzrkPKy5syBF
209		Cell	3	0.000	1.000	Vesicles Paraspeckle	707	29	siRNA-IMPa4-25 PSF-A488 IMPa4-A546 DAPI 8C2-siRNA-IMP-a2-a4 V2.00	0	29+. siRNA-IMPa4-25 PSF-A488 DAPI IMPa4-A546_r_TileScan_001 (Stage 18 of 49)	00-jEL5VsHFbaXzrkPKy5syBF
141		Cell	3	0.000	1.000	Vesicles Paraspeckle	713	5	siRNA-IMPa4-25 PSF-A488 IMPa4-A546 DAPI 8C2-siRNA-IMP-a2-a4 V2.00	0	29+. siRNA-IMPa4-25 PSF-A488 DAPI IMPa4-A546_s_TileScan_001 (Stage 19 of 49)	00-59a9VfXBJpj9iKDreuKVTD
179		Cell	3	0.000	1.000	Vesicles Paraspeckle	715	7	siRNA-IMPa4-25 PSF-A488 IMPa4-A546 DAPI 8C2-siRNA-IMP-a2-a4 V2.00	0	29+. siRNA-IMPa4-25 PSF-A488 DAPI IMPa4-A546_s_TileScan_001 (Stage 19 of 49)	00-59a9VfXBJpj9iKDreuKVTD
188		Cell	3	0.000	1.000	Vesicles Paraspeckle	719	11	siRNA-IMPa4-25 PSF-A488 IMPa4-A546 DAPI 8C2-siRNA-IMP-a2-a4 V2.00	0	29+. siRNA-IMPa4-25 PSF-A488 DAPI IMPa4-A546_s_TileScan_001 (Stage 19 of 49)	00-59a9VfXBJpj9iKDreuKVTD
179		Cell	3	0.000	1.000	Vesicles Paraspeckle	723	15	siRNA-IMPa4-25 PSF-A488 IMPa4-A546 DAPI 8C2-siRNA-IMP-a2-a4 V2.00	0	29+. siRNA-IMPa4-25 PSF-A488 DAPI IMPa4-A546_s_TileScan_001 (Stage 19 of 49)	00-59a9VfXBJpj9iKDreuKVTD
185		Cell	3	0.000	1.000	Vesicles Paraspeckle	728	20	siRNA-IMPa4-25 PSF-A488 IMPa4-A546 DAPI 8C2-siRNA-IMP-a2-a4 V2.00	0	29+. siRNA-IMPa4-25 PSF-A488 DAPI IMPa4-A546_s_TileScan_001 (Stage 19 of 49)	00-59a9VfXBJpj9iKDreuKVTD
125		Cell	3	0.000	1.000	Vesicles Paraspeckle	729	21	siRNA-IMPa4-25 PSF-A488 IMPa4-A546 DAPI 8C2-siRNA-IMP-a2-a4 V2.00	0	29+. siRNA-IMPa4-25 PSF-A488 DAPI IMPa4-A546_s_TileScan_001 (Stage 19 of 49)	00-59a9VfXBJpj9iKDreuKVTD
192		Cell	3	0.000	1.000	Vesicles Paraspeckle	731	23	siRNA-IMPa4-25 PSF-A488 IMPa4-A546 DAPI 8C2-siRNA-IMP-a2-a4 V2.00	0	29+. siRNA-IMPa4-25 PSF-A488 DAPI IMPa4-A546_s_TileScan_001 (Stage 19 of 49)	00-59a9VfXBJpj9iKDreuKVTD
151		Cell	3	0.000	1.000	Vesicles Paraspeckle	732	24	siRNA-IMPa4-25 PSF-A488 IMPa4-A546 DAPI 8C2-siRNA-IMP-a2-a4 V2.00	0	29+. siRNA-IMPa4-25 PSF-A488 DAPI IMPa4-A546_s_TileScan_001 (Stage 19 of 49)	00-59a9VfXBJpj9iKDreuKVTD
162		Cell	3	0.000	1.000	Vesicles Paraspeckle	738	4	siRNA-IMPa4-25 PSF-A488 IMPa4-A546 DAPI 8C2-siRNA-IMP-a2-a4 V2.00	0	29+. siRNA-IMPa4-25 PSF-A488 DAPI IMPa4-A546_t_TileScan_001 (Stage 20 of 49)	00-RwKo4vsJBozyBHSSUZPLnJ
174		Cell	3	0.000	1.000	Vesicles Paraspeckle	739	5	siRNA-IMPa4-25 PSF-A488 IMPa4-A546 DAPI 8C2-siRNA-IMP-a2-a4 V2.00	0	29+. siRNA-IMPa4-25 PSF-A488 DAPI IMPa4-A546_t_TileScan_001 (Stage 20 of 49)	00-RwKo4vsJBozyBHSSUZPLnJ
159		Cell	3	0.000	1.000	Vesicles Paraspeckle	742	1	siRNA-IMPa4-25 PSF-A488 IMPa4-A546 DAPI 8C2-siRNA-IMP-a2-a4 V2.00	0	29+. siRNA-IMPa4-25 PSF-A488 DAPI IMPa4-A546_u_TileScan_001 (Stage 21 of 49)	00-GPnC6cUbXtiGLtj4pfDSd5
155		Cell	3	0.000	1.000	Vesicles Paraspeckle	743	2	siRNA-IMPa4-25 PSF-A488 IMPa4-A546 DAPI 8C2-siRNA-IMP-a2-a4 V2.00	0	29+. siRNA-IMPa4-25 PSF-A488 DAPI IMPa4-A546_u_TileScan_001 (Stage 21 of 49)	00-GPnC6cUbXtiGLtj4pfDSd5
153		Cell	3	0.000	1.000	Vesicles Paraspeckle	750	9	siRNA-IMPa4-25 PSF-A488 IMPa4-A546 DAPI 8C2-siRNA-IMP-a2-a4 V2.00	0	29+. siRNA-IMPa4-25 PSF-A488 DAPI IMPa4-A546_u_TileScan_001 (Stage 21 of 49)	00-GPnC6cUbXtiGLtj4pfDSd5
199		Cell	3	0.000	1.000	Vesicles Paraspeckle	752	1	siRNA-IMPa4-25 PSF-A488 IMPa4-A546 DAPI 8C2-siRNA-IMP-a2-a4 V2.00	0	29+. siRNA-IMPa4-25 PSF-A488 DAPI IMPa4-A546_v_TileScan_001 (Stage 22 of 49)	00-qfQ8JuMuKXxxVkp3HomLNX
203		Cell	3	0.000	1.000	Vesicles Paraspeckle	753	2	siRNA-IMPa4-25 PSF-A488 IMPa4-A546 DAPI 8C2-siRNA-IMP-a2-a4 V2.00	0	29+. siRNA-IMPa4-25 PSF-A488 DAPI IMPa4-A546_v_TileScan_001 (Stage 22 of 49)	00-qfQ8JuMuKXxxVkp3HomLNX
175		Cell	3	0.000	1.000	Vesicles Paraspeckle	754	3	siRNA-IMPa4-25 PSF-A488 IMPa4-A546 DAPI 8C2-siRNA-IMP-a2-a4 V2.00	0	29+. siRNA-IMPa4-25 PSF-A488 DAPI IMPa4-A546_v_TileScan_001 (Stage 22 of 49)	00-qfQ8JuMuKXxxVkp3HomLNX
177		Cell	3	0.000	1.000	Vesicles Paraspeckle	758	7	siRNA-IMPa4-25 PSF-A488 IMPa4-A546 DAPI 8C2-siRNA-IMP-a2-a4 V2.00	0	29+. siRNA-IMPa4-25 PSF-A488 DAPI IMPa4-A546_v_TileScan_001 (Stage 22 of 49)	00-qfQ8JuMuKXxxVkp3HomLNX
152		Cell	3	0.000	1.000	Vesicles Paraspeckle	759	8	siRNA-IMPa4-25 PSF-A488 IMPa4-A546 DAPI 8C2-siRNA-IMP-a2-a4 V2.00	0	29+. siRNA-IMPa4-25 PSF-A488 DAPI IMPa4-A546_v_TileScan_001 (Stage 22 of 49)	00-qfQ8JuMuKXxxVkp3HomLNX
205		Cell	3	0.000	1.000	Vesicles Paraspeckle	761	10	siRNA-IMPa4-25 PSF-A488 IMPa4-A546 DAPI 8C2-siRNA-IMP-a2-a4 V2.00	0	29+. siRNA-IMPa4-25 PSF-A488 DAPI IMPa4-A546_v_TileScan_001 (Stage 22 of 49)	00-qfQ8JuMuKXxxVkp3HomLNX
183		Cell	3	0.000	1.000	Vesicles Paraspeckle	762	11	siRNA-IMPa4-25 PSF-A488 IMPa4-A546 DAPI 8C2-siRNA-IMP-a2-a4 V2.00	0	29+. siRNA-IMPa4-25 PSF-A488 DAPI IMPa4-A546_v_TileScan_001 (Stage 22 of 49)	00-qfQ8JuMuKXxxVkp3HomLNX
215		Cell	3	0.000	1.000	Vesicles Paraspeckle	763	12	siRNA-IMPa4-25 PSF-A488 IMPa4-A546 DAPI 8C2-siRNA-IMP-a2-a4 V2.00	0	29+. siRNA-IMPa4-25 PSF-A488 DAPI IMPa4-A546_v_TileScan_001 (Stage 22 of 49)	00-qfQ8JuMuKXxxVkp3HomLNX
176		Cell	3	0.000	1.000	Vesicles Paraspeckle	765	14	siRNA-IMPa4-25 PSF-A488 IMPa4-A546 DAPI 8C2-siRNA-IMP-a2-a4 V2.00	0	29+. siRNA-IMPa4-25 PSF-A488 DAPI IMPa4-A546_v_TileScan_001 (Stage 22 of 49)	00-qfQ8JuMuKXxxVkp3HomLNX
195		Cell	3	0.000	1.000	Vesicles Paraspeckle	779	3	siRNA-IMPa4-25 PSF-A488 IMPa4-A546 DAPI 8C2-siRNA-IMP-a2-a4 V2.00	0	29+. siRNA-IMPa4-25 PSF-A488 DAPI IMPa4-A546_w_TileScan_001 (Stage 23 of 49)	00-n4daJDdewpyoBf833DFw5T
203		Cell	3	0.000	1.000	Vesicles Paraspeckle	782	6	siRNA-IMPa4-25 PSF-A488 IMPa4-A546 DAPI 8C2-siRNA-IMP-a2-a4 V2.00	0	29+. siRNA-IMPa4-25 PSF-A488 DAPI IMPa4-A546_w_TileScan_001 (Stage 23 of 49)	00-n4daJDdewpyoBf833DFw5T
226		Cell	3	0.000	1.000	Vesicles Paraspeckle	783	7	siRNA-IMPa4-25 PSF-A488 IMPa4-A546 DAPI 8C2-siRNA-IMP-a2-a4 V2.00	0	29+. siRNA-IMPa4-25 PSF-A488 DAPI IMPa4-A546_w_TileScan_001 (Stage 23 of 49)	00-n4daJDdewpyoBf833DFw5T
135		Cell	3	0.000	1.000	Vesicles Paraspeckle	784	8	siRNA-IMPa4-25 PSF-A488 IMPa4-A546 DAPI 8C2-siRNA-IMP-a2-a4 V2.00	0	29+. siRNA-IMPa4-25 PSF-A488 DAPI IMPa4-A546_w_TileScan_001 (Stage 23 of 49)	00-n4daJDdewpyoBf833DFw5T
180		Cell	3	0.000	1.000	Vesicles Paraspeckle	786	10	siRNA-IMPa4-25 PSF-A488 IMPa4-A546 DAPI 8C2-siRNA-IMP-a2-a4 V2.00	0	29+. siRNA-IMPa4-25 PSF-A488 DAPI IMPa4-A546_w_TileScan_001 (Stage 23 of 49)	00-n4daJDdewpyoBf833DFw5T
198		Cell	3	0.000	1.000	Vesicles Paraspeckle	788	12	siRNA-IMPa4-25 PSF-A488 IMPa4-A546 DAPI 8C2-siRNA-IMP-a2-a4 V2.00	0	29+. siRNA-IMPa4-25 PSF-A488 DAPI IMPa4-A546_w_TileScan_001 (Stage 23 of 49)	00-n4daJDdewpyoBf833DFw5T
202		Cell	3	0.000	1.000	Vesicles Paraspeckle	790	14	siRNA-IMPa4-25 PSF-A488 IMPa4-A546 DAPI 8C2-siRNA-IMP-a2-a4 V2.00	0	29+. siRNA-IMPa4-25 PSF-A488 DAPI IMPa4-A546_w_TileScan_001 (Stage 23 of 49)	00-n4daJDdewpyoBf833DFw5T
163		Cell	3	0.000	1.000	Vesicles Paraspeckle	791	15	siRNA-IMPa4-25 PSF-A488 IMPa4-A546 DAPI 8C2-siRNA-IMP-a2-a4 V2.00	0	29+. siRNA-IMPa4-25 PSF-A488 DAPI IMPa4-A546_w_TileScan_001 (Stage 23 of 49)	00-n4daJDdewpyoBf833DFw5T
226		Cell	3	0.000	1.000	Vesicles Paraspeckle	792	16	siRNA-IMPa4-25 PSF-A488 IMPa4-A546 DAPI 8C2-siRNA-IMP-a2-a4 V2.00	0	29+. siRNA-IMPa4-25 PSF-A488 DAPI IMPa4-A546_w_TileScan_001 (Stage 23 of 49)	00-n4daJDdewpyoBf833DFw5T
192		Cell	3	0.000	1.000	Vesicles Paraspeckle	793	0	siRNA-IMPa4-25 PSF-A488 IMPa4-A546 DAPI 8C2-siRNA-IMP-a2-a4 V2.00	0	29+. siRNA-IMPa4-25 PSF-A488 DAPI IMPa4-A546_x_TileScan_001 (Stage 24 of 49)	00-yakgVYU5Gj27pmnEcDGriR
227		Cell	3	0.000	1.000	Vesicles Paraspeckle	794	1	siRNA-IMPa4-25 PSF-A488 IMPa4-A546 DAPI 8C2-siRNA-IMP-a2-a4 V2.00	0	29+. siRNA-IMPa4-25 PSF-A488 DAPI IMPa4-A546_x_TileScan_001 (Stage 24 of 49)	00-yakgVYU5Gj27pmnEcDGriR
247		Cell	3	0.000	1.000	Vesicles Paraspeckle	795	2	siRNA-IMPa4-25 PSF-A488 IMPa4-A546 DAPI 8C2-siRNA-IMP-a2-a4 V2.00	0	29+. siRNA-IMPa4-25 PSF-A488 DAPI IMPa4-A546_x_TileScan_001 (Stage 24 of 49)	00-yakgVYU5Gj27pmnEcDGriR
212		Cell	3	0.000	1.000	Vesicles Paraspeckle	797	4	siRNA-IMPa4-25 PSF-A488 IMPa4-A546 DAPI 8C2-siRNA-IMP-a2-a4 V2.00	0	29+. siRNA-IMPa4-25 PSF-A488 DAPI IMPa4-A546_x_TileScan_001 (Stage 24 of 49)	00-yakgVYU5Gj27pmnEcDGriR
245		Cell	3	0.000	1.000	Vesicles Paraspeckle	800	7	siRNA-IMPa4-25 PSF-A488 IMPa4-A546 DAPI 8C2-siRNA-IMP-a2-a4 V2.00	0	29+. siRNA-IMPa4-25 PSF-A488 DAPI IMPa4-A546_x_TileScan_001 (Stage 24 of 49)	00-yakgVYU5Gj27pmnEcDGriR
229		Cell	3	0.000	1.000	Vesicles Paraspeckle	807	14	siRNA-IMPa4-25 PSF-A488 IMPa4-A546 DAPI 8C2-siRNA-IMP-a2-a4 V2.00	0	29+. siRNA-IMPa4-25 PSF-A488 DAPI IMPa4-A546_x_TileScan_001 (Stage 24 of 49)	00-yakgVYU5Gj27pmnEcDGriR
170		Cell	3	0.000	1.000	Vesicles Paraspeckle	813	4	siRNA-IMPa4-25 PSF-A488 IMPa4-A546 DAPI 8C2-siRNA-IMP-a2-a4 V2.00	0	29+. siRNA-IMPa4-25 PSF-A488 DAPI IMPa4-A546_y_TileScan_001 (Stage 25 of 49)	00-tthuB9CwcX53Q7D6KeJ5p4
231		Cell	3	0.000	1.000	Vesicles Paraspeckle	814	5	siRNA-IMPa4-25 PSF-A488 IMPa4-A546 DAPI 8C2-siRNA-IMP-a2-a4 V2.00	0	29+. siRNA-IMPa4-25 PSF-A488 DAPI IMPa4-A546_y_TileScan_001 (Stage 25 of 49)	00-tthuB9CwcX53Q7D6KeJ5p4
180		Cell	3	0.000	1.000	Vesicles Paraspeckle	824	15	siRNA-IMPa4-25 PSF-A488 IMPa4-A546 DAPI 8C2-siRNA-IMP-a2-a4 V2.00	0	29+. siRNA-IMPa4-25 PSF-A488 DAPI IMPa4-A546_y_TileScan_001 (Stage 25 of 49)	00-tthuB9CwcX53Q7D6KeJ5p4
238		Cell	3	0.000	1.000	Vesicles Paraspeckle	825	16	siRNA-IMPa4-25 PSF-A488 IMPa4-A546 DAPI 8C2-siRNA-IMP-a2-a4 V2.00	0	29+. siRNA-IMPa4-25 PSF-A488 DAPI IMPa4-A546_y_TileScan_001 (Stage 25 of 49)	00-tthuB9CwcX53Q7D6KeJ5p4
231		Cell	3	0.000	1.000	Vesicles Paraspeckle	826	17	siRNA-IMPa4-25 PSF-A488 IMPa4-A546 DAPI 8C2-siRNA-IMP-a2-a4 V2.00	0	29+. siRNA-IMPa4-25 PSF-A488 DAPI IMPa4-A546_y_TileScan_001 (Stage 25 of 49)	00-tthuB9CwcX53Q7D6KeJ5p4
215		Cell	3	0.000	1.000	Vesicles Paraspeckle	827	18	siRNA-IMPa4-25 PSF-A488 IMPa4-A546 DAPI 8C2-siRNA-IMP-a2-a4 V2.00	0	29+. siRNA-IMPa4-25 PSF-A488 DAPI IMPa4-A546_y_TileScan_001 (Stage 25 of 49)	00-tthuB9CwcX53Q7D6KeJ5p4
238		Cell	3	0.000	1.000	Vesicles Paraspeckle	832	4	siRNA-IMPa4-25 PSF-A488 IMPa4-A546 DAPI 8C2-siRNA-IMP-a2-a4 V2.00	0	29+. siRNA-IMPa4-25 PSF-A488 DAPI IMPa4-A546_z_TileScan_001 (Stage 26 of 49)	00-CaTAmkS8b7HoGWUyWTyZTc
202		Cell	3	0.000	1.000	Vesicles Paraspeckle	833	5	siRNA-IMPa4-25 PSF-A488 IMPa4-A546 DAPI 8C2-siRNA-IMP-a2-a4 V2.00	0	29+. siRNA-IMPa4-25 PSF-A488 DAPI IMPa4-A546_z_TileScan_001 (Stage 26 of 49)	00-CaTAmkS8b7HoGWUyWTyZTc
205		Cell	3	0.000	1.000	Vesicles Paraspeckle	838	10	siRNA-IMPa4-25 PSF-A488 IMPa4-A546 DAPI 8C2-siRNA-IMP-a2-a4 V2.00	0	29+. siRNA-IMPa4-25 PSF-A488 DAPI IMPa4-A546_z_TileScan_001 (Stage 26 of 49)	00-CaTAmkS8b7HoGWUyWTyZTc
213		Cell	3	0.000	1.000	Vesicles Paraspeckle	839	11	siRNA-IMPa4-25 PSF-A488 IMPa4-A546 DAPI 8C2-siRNA-IMP-a2-a4 V2.00	0	29+. siRNA-IMPa4-25 PSF-A488 DAPI IMPa4-A546_z_TileScan_001 (Stage 26 of 49)	00-CaTAmkS8b7HoGWUyWTyZTc
155		Cell	3	0.000	1.000	Vesicles Paraspeckle	840	12	siRNA-IMPa4-25 PSF-A488 IMPa4-A546 DAPI 8C2-siRNA-IMP-a2-a4 V2.00	0	29+. siRNA-IMPa4-25 PSF-A488 DAPI IMPa4-A546_z_TileScan_001 (Stage 26 of 49)	00-CaTAmkS8b7HoGWUyWTyZTc
173		Cell	3	0.000	1.000	Vesicles Paraspeckle	841	13	siRNA-IMPa4-25 PSF-A488 IMPa4-A546 DAPI 8C2-siRNA-IMP-a2-a4 V2.00	0	29+. siRNA-IMPa4-25 PSF-A488 DAPI IMPa4-A546_z_TileScan_001 (Stage 26 of 49)	00-CaTAmkS8b7HoGWUyWTyZTc
209		Cell	3	0.000	1.000	Vesicles Paraspeckle	843	15	siRNA-IMPa4-25 PSF-A488 IMPa4-A546 DAPI 8C2-siRNA-IMP-a2-a4 V2.00	0	29+. siRNA-IMPa4-25 PSF-A488 DAPI IMPa4-A546_z_TileScan_001 (Stage 26 of 49)	00-CaTAmkS8b7HoGWUyWTyZTc
