# Supplementary material for: Development of a pipeline for automated, high-throughput analysis of paraspeckle proteins reveals specific roles for importin α proteins
Source: Sci Rep. 2017 Feb 27;7:43323. doi: 10.1038/srep43323 (PMC5379994; doi:10.1038/srep43323)
Supplement: Supplementary Dataset SD1-L [file srep43323-s14.zip › I8P/8C2-siRNA-IMPa4-PSPC1/ImgBounds.csv]

ExpGrp	MinCellImgBound.x	MaxCellImgBound.x	MinCellImgBound.y	MaxCellImgBound.y	MinCellImgBound.z	MaxCellImgBound.z
ALL-CTRLS - 21. NT IMPa4 C-A488 DAPI C-A546_	64098.4	64243.3	40976.3	41121.1	-7.00022	7.72834
ALL-CTRLS - 24. MT IMPa4 C-A488 C-A546_	63241.2	63386.1	43751.4	43896.3	-7.00022	7.72834
ALL-CTRLS - 27. siRNA-IMPa4-10 C-A488 DAPI C-A546_	63712	63856.9	42631.2	42776	-7.00022	7.72834
ALL-CTRLS - 30. siRNA-IMPa4-25 C-A488 DAPI C-A546_	63712	63856.9	42631.2	42776	-7.00022	7.72834
ALL-CTRLS - 33. siRNA-SC-10 C-A488 DAPI C-A546_	63651.5	63796.4	43375	43519.9	-7.00022	7.72834
ALL-CTRLS - 36. siRNA-SC-25 C-A488 DAPI C-A546_	60540	60684.9	40739.8	40884.7	-7.00022	7.72834
NT - 19. NT IMPa4 PSPC1-A488 DAPI IMPa4-A546_	62021.1	62165.9	41597.1	41742	-7.00022	7.72834
MT - 22. MT IMPa4 PSPC1-A488 DAPI IMPa4-A546_	62196	62340.9	43319.3	43464.2	-7.00022	7.72834
siRNA-IMPa4-10 - 25 (REAL). siRNA-IMPa4-10 PSPC1-A488 DAPI IMPa4-A546_	66865.1	67010	42985.2	43130.1	-7.00022	7.72834
siRNA-IMPa4-10-R - 25 (REAL). siRNA-IMPa4-10 PSPC1-A488 DAPI IMPa4-A546_	66865.1	67010	42985.2	43130.1	-7.00022	7.72834
siRNA-IMPa4-25 - 28. siRNA-IMPa4-25 PSPC1-A488 DAPI IMPa4-A546_	64427.5	64572.4	46239.4	46384.3	-7.00022	7.72834
siRNA-IMPa4-25-R - 28. siRNA-IMPa4-25 PSPC1-A488 DAPI IMPa4-A546_	64427.5	64572.4	46239.4	46384.3	-7.00022	7.72834
siRNA-SC-10 - 31. siRNA-SC-10 PSPC1-A488 DAPI IMPa4-A546_	65416.2	65561.1	41595.5	41740.3	-7.00022	7.72834
siRNA-SC-10-R - 31. siRNA-SC-10 PSPC1-A488 DAPI IMPa4-A546_	65416.2	65561.1	41595.5	41740.3	-7.00022	7.72834
siRNA-SC-25 - 34. siRNA-SC-25 PSPC1-A488 DAPI IMPa4-A546_	63838.1	63982.9	40715.9	40860.8	-7.00022	7.72834
siRNA-SC-25-R - 34. siRNA-SC-25 PSPC1-A488 DAPI IMPa4-A546_	63838.1	63982.9	40715.9	40860.8	-7.00022	7.72834
