# Supplementary material for: Development of a pipeline for automated, high-throughput analysis of paraspeckle proteins reveals specific roles for importin α proteins
Source: Sci Rep. 2017 Feb 27;7:43323. doi: 10.1038/srep43323 (PMC5379994; doi:10.1038/srep43323)
Supplement: Supplementary Dataset SD1-L [file srep43323-s14.zip › I8P/8C2-siRNA-IMPa4-PSPC1/_/siRNA-IMPa4-25 PSPC1-A488 IMPa4-A546 DAPI 8C2-siRNA-IMP-a2-a4 V2.00_Statistics/siRNA-IMPa4-25 PSPC1-A488 IMPa4-A546 DAPI 8C2-siRNA-IMP-a2-a4 V2.00_Cell_Intensity_Center_Ch=1.csv]

Cell Intensity Center Ch=1
====================
Value	Unit	Category	Channel	Birth [s]	Death [s]	ID	OriginalID	Original Component Name	Original Component ID	Original Image Name	Original Image ID
102		Cell	1	0.000	1.000	0	0	siRNA-IMPa4-25 PSPC1-A488 IMPa4-A546 DAPI 8C2-siRNA-IMP-a2-a4 V2.00	0	28. siRNA-IMPa4-25 PSPC1-A488 DAPI IMPa4-A546_a_TileScan_001 (Stage 1 of 49)	00-kRebo8v8jq7VUbzjx7JAVY
39		Cell	1	0.000	1.000	1	1	siRNA-IMPa4-25 PSPC1-A488 IMPa4-A546 DAPI 8C2-siRNA-IMP-a2-a4 V2.00	0	28. siRNA-IMPa4-25 PSPC1-A488 DAPI IMPa4-A546_a_TileScan_001 (Stage 1 of 49)	00-kRebo8v8jq7VUbzjx7JAVY
50		Cell	1	0.000	1.000	2	2	siRNA-IMPa4-25 PSPC1-A488 IMPa4-A546 DAPI 8C2-siRNA-IMP-a2-a4 V2.00	0	28. siRNA-IMPa4-25 PSPC1-A488 DAPI IMPa4-A546_a_TileScan_001 (Stage 1 of 49)	00-kRebo8v8jq7VUbzjx7JAVY
15		Cell	1	0.000	1.000	3	3	siRNA-IMPa4-25 PSPC1-A488 IMPa4-A546 DAPI 8C2-siRNA-IMP-a2-a4 V2.00	0	28. siRNA-IMPa4-25 PSPC1-A488 DAPI IMPa4-A546_a_TileScan_001 (Stage 1 of 49)	00-kRebo8v8jq7VUbzjx7JAVY
31		Cell	1	0.000	1.000	4	4	siRNA-IMPa4-25 PSPC1-A488 IMPa4-A546 DAPI 8C2-siRNA-IMP-a2-a4 V2.00	0	28. siRNA-IMPa4-25 PSPC1-A488 DAPI IMPa4-A546_a_TileScan_001 (Stage 1 of 49)	00-kRebo8v8jq7VUbzjx7JAVY
25		Cell	1	0.000	1.000	5	5	siRNA-IMPa4-25 PSPC1-A488 IMPa4-A546 DAPI 8C2-siRNA-IMP-a2-a4 V2.00	0	28. siRNA-IMPa4-25 PSPC1-A488 DAPI IMPa4-A546_a_TileScan_001 (Stage 1 of 49)	00-kRebo8v8jq7VUbzjx7JAVY
32		Cell	1	0.000	1.000	6	6	siRNA-IMPa4-25 PSPC1-A488 IMPa4-A546 DAPI 8C2-siRNA-IMP-a2-a4 V2.00	0	28. siRNA-IMPa4-25 PSPC1-A488 DAPI IMPa4-A546_a_TileScan_001 (Stage 1 of 49)	00-kRebo8v8jq7VUbzjx7JAVY
77		Cell	1	0.000	1.000	7	7	siRNA-IMPa4-25 PSPC1-A488 IMPa4-A546 DAPI 8C2-siRNA-IMP-a2-a4 V2.00	0	28. siRNA-IMPa4-25 PSPC1-A488 DAPI IMPa4-A546_a_TileScan_001 (Stage 1 of 49)	00-kRebo8v8jq7VUbzjx7JAVY
4		Cell	1	0.000	1.000	8	8	siRNA-IMPa4-25 PSPC1-A488 IMPa4-A546 DAPI 8C2-siRNA-IMP-a2-a4 V2.00	0	28. siRNA-IMPa4-25 PSPC1-A488 DAPI IMPa4-A546_a_TileScan_001 (Stage 1 of 49)	00-kRebo8v8jq7VUbzjx7JAVY
13		Cell	1	0.000	1.000	9	9	siRNA-IMPa4-25 PSPC1-A488 IMPa4-A546 DAPI 8C2-siRNA-IMP-a2-a4 V2.00	0	28. siRNA-IMPa4-25 PSPC1-A488 DAPI IMPa4-A546_a_TileScan_001 (Stage 1 of 49)	00-kRebo8v8jq7VUbzjx7JAVY
24		Cell	1	0.000	1.000	10	10	siRNA-IMPa4-25 PSPC1-A488 IMPa4-A546 DAPI 8C2-siRNA-IMP-a2-a4 V2.00	0	28. siRNA-IMPa4-25 PSPC1-A488 DAPI IMPa4-A546_a_TileScan_001 (Stage 1 of 49)	00-kRebo8v8jq7VUbzjx7JAVY
105		Cell	1	0.000	1.000	11	11	siRNA-IMPa4-25 PSPC1-A488 IMPa4-A546 DAPI 8C2-siRNA-IMP-a2-a4 V2.00	0	28. siRNA-IMPa4-25 PSPC1-A488 DAPI IMPa4-A546_a_TileScan_001 (Stage 1 of 49)	00-kRebo8v8jq7VUbzjx7JAVY
114		Cell	1	0.000	1.000	12	12	siRNA-IMPa4-25 PSPC1-A488 IMPa4-A546 DAPI 8C2-siRNA-IMP-a2-a4 V2.00	0	28. siRNA-IMPa4-25 PSPC1-A488 DAPI IMPa4-A546_a_TileScan_001 (Stage 1 of 49)	00-kRebo8v8jq7VUbzjx7JAVY
111		Cell	1	0.000	1.000	13	13	siRNA-IMPa4-25 PSPC1-A488 IMPa4-A546 DAPI 8C2-siRNA-IMP-a2-a4 V2.00	0	28. siRNA-IMPa4-25 PSPC1-A488 DAPI IMPa4-A546_a_TileScan_001 (Stage 1 of 49)	00-kRebo8v8jq7VUbzjx7JAVY
27		Cell	1	0.000	1.000	14	14	siRNA-IMPa4-25 PSPC1-A488 IMPa4-A546 DAPI 8C2-siRNA-IMP-a2-a4 V2.00	0	28. siRNA-IMPa4-25 PSPC1-A488 DAPI IMPa4-A546_a_TileScan_001 (Stage 1 of 49)	00-kRebo8v8jq7VUbzjx7JAVY
73		Cell	1	0.000	1.000	15	15	siRNA-IMPa4-25 PSPC1-A488 IMPa4-A546 DAPI 8C2-siRNA-IMP-a2-a4 V2.00	0	28. siRNA-IMPa4-25 PSPC1-A488 DAPI IMPa4-A546_a_TileScan_001 (Stage 1 of 49)	00-kRebo8v8jq7VUbzjx7JAVY
122		Cell	1	0.000	1.000	16	16	siRNA-IMPa4-25 PSPC1-A488 IMPa4-A546 DAPI 8C2-siRNA-IMP-a2-a4 V2.00	0	28. siRNA-IMPa4-25 PSPC1-A488 DAPI IMPa4-A546_a_TileScan_001 (Stage 1 of 49)	00-kRebo8v8jq7VUbzjx7JAVY
6		Cell	1	0.000	1.000	17	17	siRNA-IMPa4-25 PSPC1-A488 IMPa4-A546 DAPI 8C2-siRNA-IMP-a2-a4 V2.00	0	28. siRNA-IMPa4-25 PSPC1-A488 DAPI IMPa4-A546_a_TileScan_001 (Stage 1 of 49)	00-kRebo8v8jq7VUbzjx7JAVY
24		Cell	1	0.000	1.000	18	0	siRNA-IMPa4-25 PSPC1-A488 IMPa4-A546 DAPI 8C2-siRNA-IMP-a2-a4 V2.00	0	28. siRNA-IMPa4-25 PSPC1-A488 DAPI IMPa4-A546_aa_TileScan_001 (Stage 27 of 49)	00-C7MBBahBvPw2V4PeMBgGSi
129		Cell	1	0.000	1.000	19	1	siRNA-IMPa4-25 PSPC1-A488 IMPa4-A546 DAPI 8C2-siRNA-IMP-a2-a4 V2.00	0	28. siRNA-IMPa4-25 PSPC1-A488 DAPI IMPa4-A546_aa_TileScan_001 (Stage 27 of 49)	00-C7MBBahBvPw2V4PeMBgGSi
11		Cell	1	0.000	1.000	20	2	siRNA-IMPa4-25 PSPC1-A488 IMPa4-A546 DAPI 8C2-siRNA-IMP-a2-a4 V2.00	0	28. siRNA-IMPa4-25 PSPC1-A488 DAPI IMPa4-A546_aa_TileScan_001 (Stage 27 of 49)	00-C7MBBahBvPw2V4PeMBgGSi
96		Cell	1	0.000	1.000	21	3	siRNA-IMPa4-25 PSPC1-A488 IMPa4-A546 DAPI 8C2-siRNA-IMP-a2-a4 V2.00	0	28. siRNA-IMPa4-25 PSPC1-A488 DAPI IMPa4-A546_aa_TileScan_001 (Stage 27 of 49)	00-C7MBBahBvPw2V4PeMBgGSi
174		Cell	1	0.000	1.000	22	4	siRNA-IMPa4-25 PSPC1-A488 IMPa4-A546 DAPI 8C2-siRNA-IMP-a2-a4 V2.00	0	28. siRNA-IMPa4-25 PSPC1-A488 DAPI IMPa4-A546_aa_TileScan_001 (Stage 27 of 49)	00-C7MBBahBvPw2V4PeMBgGSi
14		Cell	1	0.000	1.000	23	5	siRNA-IMPa4-25 PSPC1-A488 IMPa4-A546 DAPI 8C2-siRNA-IMP-a2-a4 V2.00	0	28. siRNA-IMPa4-25 PSPC1-A488 DAPI IMPa4-A546_aa_TileScan_001 (Stage 27 of 49)	00-C7MBBahBvPw2V4PeMBgGSi
11		Cell	1	0.000	1.000	24	6	siRNA-IMPa4-25 PSPC1-A488 IMPa4-A546 DAPI 8C2-siRNA-IMP-a2-a4 V2.00	0	28. siRNA-IMPa4-25 PSPC1-A488 DAPI IMPa4-A546_aa_TileScan_001 (Stage 27 of 49)	00-C7MBBahBvPw2V4PeMBgGSi
16		Cell	1	0.000	1.000	25	7	siRNA-IMPa4-25 PSPC1-A488 IMPa4-A546 DAPI 8C2-siRNA-IMP-a2-a4 V2.00	0	28. siRNA-IMPa4-25 PSPC1-A488 DAPI IMPa4-A546_aa_TileScan_001 (Stage 27 of 49)	00-C7MBBahBvPw2V4PeMBgGSi
190		Cell	1	0.000	1.000	26	8	siRNA-IMPa4-25 PSPC1-A488 IMPa4-A546 DAPI 8C2-siRNA-IMP-a2-a4 V2.00	0	28. siRNA-IMPa4-25 PSPC1-A488 DAPI IMPa4-A546_aa_TileScan_001 (Stage 27 of 49)	00-C7MBBahBvPw2V4PeMBgGSi
135		Cell	1	0.000	1.000	27	9	siRNA-IMPa4-25 PSPC1-A488 IMPa4-A546 DAPI 8C2-siRNA-IMP-a2-a4 V2.00	0	28. siRNA-IMPa4-25 PSPC1-A488 DAPI IMPa4-A546_aa_TileScan_001 (Stage 27 of 49)	00-C7MBBahBvPw2V4PeMBgGSi
229		Cell	1	0.000	1.000	28	10	siRNA-IMPa4-25 PSPC1-A488 IMPa4-A546 DAPI 8C2-siRNA-IMP-a2-a4 V2.00	0	28. siRNA-IMPa4-25 PSPC1-A488 DAPI IMPa4-A546_aa_TileScan_001 (Stage 27 of 49)	00-C7MBBahBvPw2V4PeMBgGSi
178		Cell	1	0.000	1.000	29	11	siRNA-IMPa4-25 PSPC1-A488 IMPa4-A546 DAPI 8C2-siRNA-IMP-a2-a4 V2.00	0	28. siRNA-IMPa4-25 PSPC1-A488 DAPI IMPa4-A546_aa_TileScan_001 (Stage 27 of 49)	00-C7MBBahBvPw2V4PeMBgGSi
82		Cell	1	0.000	1.000	30	12	siRNA-IMPa4-25 PSPC1-A488 IMPa4-A546 DAPI 8C2-siRNA-IMP-a2-a4 V2.00	0	28. siRNA-IMPa4-25 PSPC1-A488 DAPI IMPa4-A546_aa_TileScan_001 (Stage 27 of 49)	00-C7MBBahBvPw2V4PeMBgGSi
128		Cell	1	0.000	1.000	31	13	siRNA-IMPa4-25 PSPC1-A488 IMPa4-A546 DAPI 8C2-siRNA-IMP-a2-a4 V2.00	0	28. siRNA-IMPa4-25 PSPC1-A488 DAPI IMPa4-A546_aa_TileScan_001 (Stage 27 of 49)	00-C7MBBahBvPw2V4PeMBgGSi
7		Cell	1	0.000	1.000	32	14	siRNA-IMPa4-25 PSPC1-A488 IMPa4-A546 DAPI 8C2-siRNA-IMP-a2-a4 V2.00	0	28. siRNA-IMPa4-25 PSPC1-A488 DAPI IMPa4-A546_aa_TileScan_001 (Stage 27 of 49)	00-C7MBBahBvPw2V4PeMBgGSi
39		Cell	1	0.000	1.000	33	15	siRNA-IMPa4-25 PSPC1-A488 IMPa4-A546 DAPI 8C2-siRNA-IMP-a2-a4 V2.00	0	28. siRNA-IMPa4-25 PSPC1-A488 DAPI IMPa4-A546_aa_TileScan_001 (Stage 27 of 49)	00-C7MBBahBvPw2V4PeMBgGSi
6		Cell	1	0.000	1.000	34	16	siRNA-IMPa4-25 PSPC1-A488 IMPa4-A546 DAPI 8C2-siRNA-IMP-a2-a4 V2.00	0	28. siRNA-IMPa4-25 PSPC1-A488 DAPI IMPa4-A546_aa_TileScan_001 (Stage 27 of 49)	00-C7MBBahBvPw2V4PeMBgGSi
41		Cell	1	0.000	1.000	35	17	siRNA-IMPa4-25 PSPC1-A488 IMPa4-A546 DAPI 8C2-siRNA-IMP-a2-a4 V2.00	0	28. siRNA-IMPa4-25 PSPC1-A488 DAPI IMPa4-A546_aa_TileScan_001 (Stage 27 of 49)	00-C7MBBahBvPw2V4PeMBgGSi
223		Cell	1	0.000	1.000	36	18	siRNA-IMPa4-25 PSPC1-A488 IMPa4-A546 DAPI 8C2-siRNA-IMP-a2-a4 V2.00	0	28. siRNA-IMPa4-25 PSPC1-A488 DAPI IMPa4-A546_aa_TileScan_001 (Stage 27 of 49)	00-C7MBBahBvPw2V4PeMBgGSi
42		Cell	1	0.000	1.000	37	0	siRNA-IMPa4-25 PSPC1-A488 IMPa4-A546 DAPI 8C2-siRNA-IMP-a2-a4 V2.00	0	28. siRNA-IMPa4-25 PSPC1-A488 DAPI IMPa4-A546_ab_TileScan_001 (Stage 28 of 49)	00-ErfQaqZf99oGJpEVnYfE35
25		Cell	1	0.000	1.000	38	1	siRNA-IMPa4-25 PSPC1-A488 IMPa4-A546 DAPI 8C2-siRNA-IMP-a2-a4 V2.00	0	28. siRNA-IMPa4-25 PSPC1-A488 DAPI IMPa4-A546_ab_TileScan_001 (Stage 28 of 49)	00-ErfQaqZf99oGJpEVnYfE35
185		Cell	1	0.000	1.000	39	2	siRNA-IMPa4-25 PSPC1-A488 IMPa4-A546 DAPI 8C2-siRNA-IMP-a2-a4 V2.00	0	28. siRNA-IMPa4-25 PSPC1-A488 DAPI IMPa4-A546_ab_TileScan_001 (Stage 28 of 49)	00-ErfQaqZf99oGJpEVnYfE35
16		Cell	1	0.000	1.000	40	3	siRNA-IMPa4-25 PSPC1-A488 IMPa4-A546 DAPI 8C2-siRNA-IMP-a2-a4 V2.00	0	28. siRNA-IMPa4-25 PSPC1-A488 DAPI IMPa4-A546_ab_TileScan_001 (Stage 28 of 49)	00-ErfQaqZf99oGJpEVnYfE35
112		Cell	1	0.000	1.000	41	4	siRNA-IMPa4-25 PSPC1-A488 IMPa4-A546 DAPI 8C2-siRNA-IMP-a2-a4 V2.00	0	28. siRNA-IMPa4-25 PSPC1-A488 DAPI IMPa4-A546_ab_TileScan_001 (Stage 28 of 49)	00-ErfQaqZf99oGJpEVnYfE35
160		Cell	1	0.000	1.000	42	5	siRNA-IMPa4-25 PSPC1-A488 IMPa4-A546 DAPI 8C2-siRNA-IMP-a2-a4 V2.00	0	28. siRNA-IMPa4-25 PSPC1-A488 DAPI IMPa4-A546_ab_TileScan_001 (Stage 28 of 49)	00-ErfQaqZf99oGJpEVnYfE35
168		Cell	1	0.000	1.000	43	6	siRNA-IMPa4-25 PSPC1-A488 IMPa4-A546 DAPI 8C2-siRNA-IMP-a2-a4 V2.00	0	28. siRNA-IMPa4-25 PSPC1-A488 DAPI IMPa4-A546_ab_TileScan_001 (Stage 28 of 49)	00-ErfQaqZf99oGJpEVnYfE35
100		Cell	1	0.000	1.000	44	7	siRNA-IMPa4-25 PSPC1-A488 IMPa4-A546 DAPI 8C2-siRNA-IMP-a2-a4 V2.00	0	28. siRNA-IMPa4-25 PSPC1-A488 DAPI IMPa4-A546_ab_TileScan_001 (Stage 28 of 49)	00-ErfQaqZf99oGJpEVnYfE35
128		Cell	1	0.000	1.000	45	8	siRNA-IMPa4-25 PSPC1-A488 IMPa4-A546 DAPI 8C2-siRNA-IMP-a2-a4 V2.00	0	28. siRNA-IMPa4-25 PSPC1-A488 DAPI IMPa4-A546_ab_TileScan_001 (Stage 28 of 49)	00-ErfQaqZf99oGJpEVnYfE35
144		Cell	1	0.000	1.000	46	9	siRNA-IMPa4-25 PSPC1-A488 IMPa4-A546 DAPI 8C2-siRNA-IMP-a2-a4 V2.00	0	28. siRNA-IMPa4-25 PSPC1-A488 DAPI IMPa4-A546_ab_TileScan_001 (Stage 28 of 49)	00-ErfQaqZf99oGJpEVnYfE35
118		Cell	1	0.000	1.000	47	10	siRNA-IMPa4-25 PSPC1-A488 IMPa4-A546 DAPI 8C2-siRNA-IMP-a2-a4 V2.00	0	28. siRNA-IMPa4-25 PSPC1-A488 DAPI IMPa4-A546_ab_TileScan_001 (Stage 28 of 49)	00-ErfQaqZf99oGJpEVnYfE35
137		Cell	1	0.000	1.000	48	11	siRNA-IMPa4-25 PSPC1-A488 IMPa4-A546 DAPI 8C2-siRNA-IMP-a2-a4 V2.00	0	28. siRNA-IMPa4-25 PSPC1-A488 DAPI IMPa4-A546_ab_TileScan_001 (Stage 28 of 49)	00-ErfQaqZf99oGJpEVnYfE35
184		Cell	1	0.000	1.000	49	12	siRNA-IMPa4-25 PSPC1-A488 IMPa4-A546 DAPI 8C2-siRNA-IMP-a2-a4 V2.00	0	28. siRNA-IMPa4-25 PSPC1-A488 DAPI IMPa4-A546_ab_TileScan_001 (Stage 28 of 49)	00-ErfQaqZf99oGJpEVnYfE35
6		Cell	1	0.000	1.000	50	13	siRNA-IMPa4-25 PSPC1-A488 IMPa4-A546 DAPI 8C2-siRNA-IMP-a2-a4 V2.00	0	28. siRNA-IMPa4-25 PSPC1-A488 DAPI IMPa4-A546_ab_TileScan_001 (Stage 28 of 49)	00-ErfQaqZf99oGJpEVnYfE35
31		Cell	1	0.000	1.000	51	14	siRNA-IMPa4-25 PSPC1-A488 IMPa4-A546 DAPI 8C2-siRNA-IMP-a2-a4 V2.00	0	28. siRNA-IMPa4-25 PSPC1-A488 DAPI IMPa4-A546_ab_TileScan_001 (Stage 28 of 49)	00-ErfQaqZf99oGJpEVnYfE35
159		Cell	1	0.000	1.000	52	15	siRNA-IMPa4-25 PSPC1-A488 IMPa4-A546 DAPI 8C2-siRNA-IMP-a2-a4 V2.00	0	28. siRNA-IMPa4-25 PSPC1-A488 DAPI IMPa4-A546_ab_TileScan_001 (Stage 28 of 49)	00-ErfQaqZf99oGJpEVnYfE35
136		Cell	1	0.000	1.000	53	16	siRNA-IMPa4-25 PSPC1-A488 IMPa4-A546 DAPI 8C2-siRNA-IMP-a2-a4 V2.00	0	28. siRNA-IMPa4-25 PSPC1-A488 DAPI IMPa4-A546_ab_TileScan_001 (Stage 28 of 49)	00-ErfQaqZf99oGJpEVnYfE35
55		Cell	1	0.000	1.000	54	17	siRNA-IMPa4-25 PSPC1-A488 IMPa4-A546 DAPI 8C2-siRNA-IMP-a2-a4 V2.00	0	28. siRNA-IMPa4-25 PSPC1-A488 DAPI IMPa4-A546_ab_TileScan_001 (Stage 28 of 49)	00-ErfQaqZf99oGJpEVnYfE35
204		Cell	1	0.000	1.000	55	18	siRNA-IMPa4-25 PSPC1-A488 IMPa4-A546 DAPI 8C2-siRNA-IMP-a2-a4 V2.00	0	28. siRNA-IMPa4-25 PSPC1-A488 DAPI IMPa4-A546_ab_TileScan_001 (Stage 28 of 49)	00-ErfQaqZf99oGJpEVnYfE35
22		Cell	1	0.000	1.000	56	19	siRNA-IMPa4-25 PSPC1-A488 IMPa4-A546 DAPI 8C2-siRNA-IMP-a2-a4 V2.00	0	28. siRNA-IMPa4-25 PSPC1-A488 DAPI IMPa4-A546_ab_TileScan_001 (Stage 28 of 49)	00-ErfQaqZf99oGJpEVnYfE35
133		Cell	1	0.000	1.000	57	20	siRNA-IMPa4-25 PSPC1-A488 IMPa4-A546 DAPI 8C2-siRNA-IMP-a2-a4 V2.00	0	28. siRNA-IMPa4-25 PSPC1-A488 DAPI IMPa4-A546_ab_TileScan_001 (Stage 28 of 49)	00-ErfQaqZf99oGJpEVnYfE35
28		Cell	1	0.000	1.000	58	0	siRNA-IMPa4-25 PSPC1-A488 IMPa4-A546 DAPI 8C2-siRNA-IMP-a2-a4 V2.00	0	28. siRNA-IMPa4-25 PSPC1-A488 DAPI IMPa4-A546_ac_TileScan_001 (Stage 29 of 49)	00-JXBSF3YfYq8w6ZgAWAaHHg
116		Cell	1	0.000	1.000	59	1	siRNA-IMPa4-25 PSPC1-A488 IMPa4-A546 DAPI 8C2-siRNA-IMP-a2-a4 V2.00	0	28. siRNA-IMPa4-25 PSPC1-A488 DAPI IMPa4-A546_ac_TileScan_001 (Stage 29 of 49)	00-JXBSF3YfYq8w6ZgAWAaHHg
32		Cell	1	0.000	1.000	60	2	siRNA-IMPa4-25 PSPC1-A488 IMPa4-A546 DAPI 8C2-siRNA-IMP-a2-a4 V2.00	0	28. siRNA-IMPa4-25 PSPC1-A488 DAPI IMPa4-A546_ac_TileScan_001 (Stage 29 of 49)	00-JXBSF3YfYq8w6ZgAWAaHHg
81		Cell	1	0.000	1.000	61	3	siRNA-IMPa4-25 PSPC1-A488 IMPa4-A546 DAPI 8C2-siRNA-IMP-a2-a4 V2.00	0	28. siRNA-IMPa4-25 PSPC1-A488 DAPI IMPa4-A546_ac_TileScan_001 (Stage 29 of 49)	00-JXBSF3YfYq8w6ZgAWAaHHg
52		Cell	1	0.000	1.000	62	4	siRNA-IMPa4-25 PSPC1-A488 IMPa4-A546 DAPI 8C2-siRNA-IMP-a2-a4 V2.00	0	28. siRNA-IMPa4-25 PSPC1-A488 DAPI IMPa4-A546_ac_TileScan_001 (Stage 29 of 49)	00-JXBSF3YfYq8w6ZgAWAaHHg
71		Cell	1	0.000	1.000	63	5	siRNA-IMPa4-25 PSPC1-A488 IMPa4-A546 DAPI 8C2-siRNA-IMP-a2-a4 V2.00	0	28. siRNA-IMPa4-25 PSPC1-A488 DAPI IMPa4-A546_ac_TileScan_001 (Stage 29 of 49)	00-JXBSF3YfYq8w6ZgAWAaHHg
26		Cell	1	0.000	1.000	64	6	siRNA-IMPa4-25 PSPC1-A488 IMPa4-A546 DAPI 8C2-siRNA-IMP-a2-a4 V2.00	0	28. siRNA-IMPa4-25 PSPC1-A488 DAPI IMPa4-A546_ac_TileScan_001 (Stage 29 of 49)	00-JXBSF3YfYq8w6ZgAWAaHHg
39		Cell	1	0.000	1.000	65	7	siRNA-IMPa4-25 PSPC1-A488 IMPa4-A546 DAPI 8C2-siRNA-IMP-a2-a4 V2.00	0	28. siRNA-IMPa4-25 PSPC1-A488 DAPI IMPa4-A546_ac_TileScan_001 (Stage 29 of 49)	00-JXBSF3YfYq8w6ZgAWAaHHg
125		Cell	1	0.000	1.000	66	8	siRNA-IMPa4-25 PSPC1-A488 IMPa4-A546 DAPI 8C2-siRNA-IMP-a2-a4 V2.00	0	28. siRNA-IMPa4-25 PSPC1-A488 DAPI IMPa4-A546_ac_TileScan_001 (Stage 29 of 49)	00-JXBSF3YfYq8w6ZgAWAaHHg
118		Cell	1	0.000	1.000	67	9	siRNA-IMPa4-25 PSPC1-A488 IMPa4-A546 DAPI 8C2-siRNA-IMP-a2-a4 V2.00	0	28. siRNA-IMPa4-25 PSPC1-A488 DAPI IMPa4-A546_ac_TileScan_001 (Stage 29 of 49)	00-JXBSF3YfYq8w6ZgAWAaHHg
28		Cell	1	0.000	1.000	68	10	siRNA-IMPa4-25 PSPC1-A488 IMPa4-A546 DAPI 8C2-siRNA-IMP-a2-a4 V2.00	0	28. siRNA-IMPa4-25 PSPC1-A488 DAPI IMPa4-A546_ac_TileScan_001 (Stage 29 of 49)	00-JXBSF3YfYq8w6ZgAWAaHHg
29		Cell	1	0.000	1.000	69	11	siRNA-IMPa4-25 PSPC1-A488 IMPa4-A546 DAPI 8C2-siRNA-IMP-a2-a4 V2.00	0	28. siRNA-IMPa4-25 PSPC1-A488 DAPI IMPa4-A546_ac_TileScan_001 (Stage 29 of 49)	00-JXBSF3YfYq8w6ZgAWAaHHg
58		Cell	1	0.000	1.000	70	12	siRNA-IMPa4-25 PSPC1-A488 IMPa4-A546 DAPI 8C2-siRNA-IMP-a2-a4 V2.00	0	28. siRNA-IMPa4-25 PSPC1-A488 DAPI IMPa4-A546_ac_TileScan_001 (Stage 29 of 49)	00-JXBSF3YfYq8w6ZgAWAaHHg
133		Cell	1	0.000	1.000	71	13	siRNA-IMPa4-25 PSPC1-A488 IMPa4-A546 DAPI 8C2-siRNA-IMP-a2-a4 V2.00	0	28. siRNA-IMPa4-25 PSPC1-A488 DAPI IMPa4-A546_ac_TileScan_001 (Stage 29 of 49)	00-JXBSF3YfYq8w6ZgAWAaHHg
132		Cell	1	0.000	1.000	72	14	siRNA-IMPa4-25 PSPC1-A488 IMPa4-A546 DAPI 8C2-siRNA-IMP-a2-a4 V2.00	0	28. siRNA-IMPa4-25 PSPC1-A488 DAPI IMPa4-A546_ac_TileScan_001 (Stage 29 of 49)	00-JXBSF3YfYq8w6ZgAWAaHHg
69		Cell	1	0.000	1.000	73	15	siRNA-IMPa4-25 PSPC1-A488 IMPa4-A546 DAPI 8C2-siRNA-IMP-a2-a4 V2.00	0	28. siRNA-IMPa4-25 PSPC1-A488 DAPI IMPa4-A546_ac_TileScan_001 (Stage 29 of 49)	00-JXBSF3YfYq8w6ZgAWAaHHg
18		Cell	1	0.000	1.000	74	16	siRNA-IMPa4-25 PSPC1-A488 IMPa4-A546 DAPI 8C2-siRNA-IMP-a2-a4 V2.00	0	28. siRNA-IMPa4-25 PSPC1-A488 DAPI IMPa4-A546_ac_TileScan_001 (Stage 29 of 49)	00-JXBSF3YfYq8w6ZgAWAaHHg
114		Cell	1	0.000	1.000	75	17	siRNA-IMPa4-25 PSPC1-A488 IMPa4-A546 DAPI 8C2-siRNA-IMP-a2-a4 V2.00	0	28. siRNA-IMPa4-25 PSPC1-A488 DAPI IMPa4-A546_ac_TileScan_001 (Stage 29 of 49)	00-JXBSF3YfYq8w6ZgAWAaHHg
144		Cell	1	0.000	1.000	76	18	siRNA-IMPa4-25 PSPC1-A488 IMPa4-A546 DAPI 8C2-siRNA-IMP-a2-a4 V2.00	0	28. siRNA-IMPa4-25 PSPC1-A488 DAPI IMPa4-A546_ac_TileScan_001 (Stage 29 of 49)	00-JXBSF3YfYq8w6ZgAWAaHHg
116		Cell	1	0.000	1.000	77	0	siRNA-IMPa4-25 PSPC1-A488 IMPa4-A546 DAPI 8C2-siRNA-IMP-a2-a4 V2.00	0	28. siRNA-IMPa4-25 PSPC1-A488 DAPI IMPa4-A546_ad_TileScan_001 (Stage 30 of 49)	00-r9k5vAK9WQPgtGv6kDhqFX
166		Cell	1	0.000	1.000	78	1	siRNA-IMPa4-25 PSPC1-A488 IMPa4-A546 DAPI 8C2-siRNA-IMP-a2-a4 V2.00	0	28. siRNA-IMPa4-25 PSPC1-A488 DAPI IMPa4-A546_ad_TileScan_001 (Stage 30 of 49)	00-r9k5vAK9WQPgtGv6kDhqFX
91		Cell	1	0.000	1.000	79	2	siRNA-IMPa4-25 PSPC1-A488 IMPa4-A546 DAPI 8C2-siRNA-IMP-a2-a4 V2.00	0	28. siRNA-IMPa4-25 PSPC1-A488 DAPI IMPa4-A546_ad_TileScan_001 (Stage 30 of 49)	00-r9k5vAK9WQPgtGv6kDhqFX
53		Cell	1	0.000	1.000	80	3	siRNA-IMPa4-25 PSPC1-A488 IMPa4-A546 DAPI 8C2-siRNA-IMP-a2-a4 V2.00	0	28. siRNA-IMPa4-25 PSPC1-A488 DAPI IMPa4-A546_ad_TileScan_001 (Stage 30 of 49)	00-r9k5vAK9WQPgtGv6kDhqFX
56		Cell	1	0.000	1.000	81	4	siRNA-IMPa4-25 PSPC1-A488 IMPa4-A546 DAPI 8C2-siRNA-IMP-a2-a4 V2.00	0	28. siRNA-IMPa4-25 PSPC1-A488 DAPI IMPa4-A546_ad_TileScan_001 (Stage 30 of 49)	00-r9k5vAK9WQPgtGv6kDhqFX
65		Cell	1	0.000	1.000	82	5	siRNA-IMPa4-25 PSPC1-A488 IMPa4-A546 DAPI 8C2-siRNA-IMP-a2-a4 V2.00	0	28. siRNA-IMPa4-25 PSPC1-A488 DAPI IMPa4-A546_ad_TileScan_001 (Stage 30 of 49)	00-r9k5vAK9WQPgtGv6kDhqFX
72		Cell	1	0.000	1.000	83	6	siRNA-IMPa4-25 PSPC1-A488 IMPa4-A546 DAPI 8C2-siRNA-IMP-a2-a4 V2.00	0	28. siRNA-IMPa4-25 PSPC1-A488 DAPI IMPa4-A546_ad_TileScan_001 (Stage 30 of 49)	00-r9k5vAK9WQPgtGv6kDhqFX
19		Cell	1	0.000	1.000	84	7	siRNA-IMPa4-25 PSPC1-A488 IMPa4-A546 DAPI 8C2-siRNA-IMP-a2-a4 V2.00	0	28. siRNA-IMPa4-25 PSPC1-A488 DAPI IMPa4-A546_ad_TileScan_001 (Stage 30 of 49)	00-r9k5vAK9WQPgtGv6kDhqFX
88		Cell	1	0.000	1.000	85	8	siRNA-IMPa4-25 PSPC1-A488 IMPa4-A546 DAPI 8C2-siRNA-IMP-a2-a4 V2.00	0	28. siRNA-IMPa4-25 PSPC1-A488 DAPI IMPa4-A546_ad_TileScan_001 (Stage 30 of 49)	00-r9k5vAK9WQPgtGv6kDhqFX
16		Cell	1	0.000	1.000	86	9	siRNA-IMPa4-25 PSPC1-A488 IMPa4-A546 DAPI 8C2-siRNA-IMP-a2-a4 V2.00	0	28. siRNA-IMPa4-25 PSPC1-A488 DAPI IMPa4-A546_ad_TileScan_001 (Stage 30 of 49)	00-r9k5vAK9WQPgtGv6kDhqFX
67		Cell	1	0.000	1.000	87	10	siRNA-IMPa4-25 PSPC1-A488 IMPa4-A546 DAPI 8C2-siRNA-IMP-a2-a4 V2.00	0	28. siRNA-IMPa4-25 PSPC1-A488 DAPI IMPa4-A546_ad_TileScan_001 (Stage 30 of 49)	00-r9k5vAK9WQPgtGv6kDhqFX
108		Cell	1	0.000	1.000	88	11	siRNA-IMPa4-25 PSPC1-A488 IMPa4-A546 DAPI 8C2-siRNA-IMP-a2-a4 V2.00	0	28. siRNA-IMPa4-25 PSPC1-A488 DAPI IMPa4-A546_ad_TileScan_001 (Stage 30 of 49)	00-r9k5vAK9WQPgtGv6kDhqFX
95		Cell	1	0.000	1.000	89	12	siRNA-IMPa4-25 PSPC1-A488 IMPa4-A546 DAPI 8C2-siRNA-IMP-a2-a4 V2.00	0	28. siRNA-IMPa4-25 PSPC1-A488 DAPI IMPa4-A546_ad_TileScan_001 (Stage 30 of 49)	00-r9k5vAK9WQPgtGv6kDhqFX
83		Cell	1	0.000	1.000	90	13	siRNA-IMPa4-25 PSPC1-A488 IMPa4-A546 DAPI 8C2-siRNA-IMP-a2-a4 V2.00	0	28. siRNA-IMPa4-25 PSPC1-A488 DAPI IMPa4-A546_ad_TileScan_001 (Stage 30 of 49)	00-r9k5vAK9WQPgtGv6kDhqFX
110		Cell	1	0.000	1.000	91	14	siRNA-IMPa4-25 PSPC1-A488 IMPa4-A546 DAPI 8C2-siRNA-IMP-a2-a4 V2.00	0	28. siRNA-IMPa4-25 PSPC1-A488 DAPI IMPa4-A546_ad_TileScan_001 (Stage 30 of 49)	00-r9k5vAK9WQPgtGv6kDhqFX
149		Cell	1	0.000	1.000	92	15	siRNA-IMPa4-25 PSPC1-A488 IMPa4-A546 DAPI 8C2-siRNA-IMP-a2-a4 V2.00	0	28. siRNA-IMPa4-25 PSPC1-A488 DAPI IMPa4-A546_ad_TileScan_001 (Stage 30 of 49)	00-r9k5vAK9WQPgtGv6kDhqFX
22		Cell	1	0.000	1.000	93	16	siRNA-IMPa4-25 PSPC1-A488 IMPa4-A546 DAPI 8C2-siRNA-IMP-a2-a4 V2.00	0	28. siRNA-IMPa4-25 PSPC1-A488 DAPI IMPa4-A546_ad_TileScan_001 (Stage 30 of 49)	00-r9k5vAK9WQPgtGv6kDhqFX
50		Cell	1	0.000	1.000	94	17	siRNA-IMPa4-25 PSPC1-A488 IMPa4-A546 DAPI 8C2-siRNA-IMP-a2-a4 V2.00	0	28. siRNA-IMPa4-25 PSPC1-A488 DAPI IMPa4-A546_ad_TileScan_001 (Stage 30 of 49)	00-r9k5vAK9WQPgtGv6kDhqFX
7		Cell	1	0.000	1.000	95	18	siRNA-IMPa4-25 PSPC1-A488 IMPa4-A546 DAPI 8C2-siRNA-IMP-a2-a4 V2.00	0	28. siRNA-IMPa4-25 PSPC1-A488 DAPI IMPa4-A546_ad_TileScan_001 (Stage 30 of 49)	00-r9k5vAK9WQPgtGv6kDhqFX
64		Cell	1	0.000	1.000	96	19	siRNA-IMPa4-25 PSPC1-A488 IMPa4-A546 DAPI 8C2-siRNA-IMP-a2-a4 V2.00	0	28. siRNA-IMPa4-25 PSPC1-A488 DAPI IMPa4-A546_ad_TileScan_001 (Stage 30 of 49)	00-r9k5vAK9WQPgtGv6kDhqFX
13		Cell	1	0.000	1.000	97	20	siRNA-IMPa4-25 PSPC1-A488 IMPa4-A546 DAPI 8C2-siRNA-IMP-a2-a4 V2.00	0	28. siRNA-IMPa4-25 PSPC1-A488 DAPI IMPa4-A546_ad_TileScan_001 (Stage 30 of 49)	00-r9k5vAK9WQPgtGv6kDhqFX
153		Cell	1	0.000	1.000	98	21	siRNA-IMPa4-25 PSPC1-A488 IMPa4-A546 DAPI 8C2-siRNA-IMP-a2-a4 V2.00	0	28. siRNA-IMPa4-25 PSPC1-A488 DAPI IMPa4-A546_ad_TileScan_001 (Stage 30 of 49)	00-r9k5vAK9WQPgtGv6kDhqFX
43		Cell	1	0.000	1.000	99	22	siRNA-IMPa4-25 PSPC1-A488 IMPa4-A546 DAPI 8C2-siRNA-IMP-a2-a4 V2.00	0	28. siRNA-IMPa4-25 PSPC1-A488 DAPI IMPa4-A546_ad_TileScan_001 (Stage 30 of 49)	00-r9k5vAK9WQPgtGv6kDhqFX
57		Cell	1	0.000	1.000	100	23	siRNA-IMPa4-25 PSPC1-A488 IMPa4-A546 DAPI 8C2-siRNA-IMP-a2-a4 V2.00	0	28. siRNA-IMPa4-25 PSPC1-A488 DAPI IMPa4-A546_ad_TileScan_001 (Stage 30 of 49)	00-r9k5vAK9WQPgtGv6kDhqFX
177		Cell	1	0.000	1.000	101	24	siRNA-IMPa4-25 PSPC1-A488 IMPa4-A546 DAPI 8C2-siRNA-IMP-a2-a4 V2.00	0	28. siRNA-IMPa4-25 PSPC1-A488 DAPI IMPa4-A546_ad_TileScan_001 (Stage 30 of 49)	00-r9k5vAK9WQPgtGv6kDhqFX
74		Cell	1	0.000	1.000	102	25	siRNA-IMPa4-25 PSPC1-A488 IMPa4-A546 DAPI 8C2-siRNA-IMP-a2-a4 V2.00	0	28. siRNA-IMPa4-25 PSPC1-A488 DAPI IMPa4-A546_ad_TileScan_001 (Stage 30 of 49)	00-r9k5vAK9WQPgtGv6kDhqFX
12		Cell	1	0.000	1.000	103	26	siRNA-IMPa4-25 PSPC1-A488 IMPa4-A546 DAPI 8C2-siRNA-IMP-a2-a4 V2.00	0	28. siRNA-IMPa4-25 PSPC1-A488 DAPI IMPa4-A546_ad_TileScan_001 (Stage 30 of 49)	00-r9k5vAK9WQPgtGv6kDhqFX
106		Cell	1	0.000	1.000	104	27	siRNA-IMPa4-25 PSPC1-A488 IMPa4-A546 DAPI 8C2-siRNA-IMP-a2-a4 V2.00	0	28. siRNA-IMPa4-25 PSPC1-A488 DAPI IMPa4-A546_ad_TileScan_001 (Stage 30 of 49)	00-r9k5vAK9WQPgtGv6kDhqFX
10		Cell	1	0.000	1.000	105	28	siRNA-IMPa4-25 PSPC1-A488 IMPa4-A546 DAPI 8C2-siRNA-IMP-a2-a4 V2.00	0	28. siRNA-IMPa4-25 PSPC1-A488 DAPI IMPa4-A546_ad_TileScan_001 (Stage 30 of 49)	00-r9k5vAK9WQPgtGv6kDhqFX
22		Cell	1	0.000	1.000	106	29	siRNA-IMPa4-25 PSPC1-A488 IMPa4-A546 DAPI 8C2-siRNA-IMP-a2-a4 V2.00	0	28. siRNA-IMPa4-25 PSPC1-A488 DAPI IMPa4-A546_ad_TileScan_001 (Stage 30 of 49)	00-r9k5vAK9WQPgtGv6kDhqFX
59		Cell	1	0.000	1.000	107	30	siRNA-IMPa4-25 PSPC1-A488 IMPa4-A546 DAPI 8C2-siRNA-IMP-a2-a4 V2.00	0	28. siRNA-IMPa4-25 PSPC1-A488 DAPI IMPa4-A546_ad_TileScan_001 (Stage 30 of 49)	00-r9k5vAK9WQPgtGv6kDhqFX
99		Cell	1	0.000	1.000	108	0	siRNA-IMPa4-25 PSPC1-A488 IMPa4-A546 DAPI 8C2-siRNA-IMP-a2-a4 V2.00	0	28. siRNA-IMPa4-25 PSPC1-A488 DAPI IMPa4-A546_ae_TileScan_001 (Stage 31 of 49)	00-7QXgCmiNMMAt538CTTxTdL
15		Cell	1	0.000	1.000	109	1	siRNA-IMPa4-25 PSPC1-A488 IMPa4-A546 DAPI 8C2-siRNA-IMP-a2-a4 V2.00	0	28. siRNA-IMPa4-25 PSPC1-A488 DAPI IMPa4-A546_ae_TileScan_001 (Stage 31 of 49)	00-7QXgCmiNMMAt538CTTxTdL
22		Cell	1	0.000	1.000	110	2	siRNA-IMPa4-25 PSPC1-A488 IMPa4-A546 DAPI 8C2-siRNA-IMP-a2-a4 V2.00	0	28. siRNA-IMPa4-25 PSPC1-A488 DAPI IMPa4-A546_ae_TileScan_001 (Stage 31 of 49)	00-7QXgCmiNMMAt538CTTxTdL
67		Cell	1	0.000	1.000	111	3	siRNA-IMPa4-25 PSPC1-A488 IMPa4-A546 DAPI 8C2-siRNA-IMP-a2-a4 V2.00	0	28. siRNA-IMPa4-25 PSPC1-A488 DAPI IMPa4-A546_ae_TileScan_001 (Stage 31 of 49)	00-7QXgCmiNMMAt538CTTxTdL
52		Cell	1	0.000	1.000	112	4	siRNA-IMPa4-25 PSPC1-A488 IMPa4-A546 DAPI 8C2-siRNA-IMP-a2-a4 V2.00	0	28. siRNA-IMPa4-25 PSPC1-A488 DAPI IMPa4-A546_ae_TileScan_001 (Stage 31 of 49)	00-7QXgCmiNMMAt538CTTxTdL
81		Cell	1	0.000	1.000	113	5	siRNA-IMPa4-25 PSPC1-A488 IMPa4-A546 DAPI 8C2-siRNA-IMP-a2-a4 V2.00	0	28. siRNA-IMPa4-25 PSPC1-A488 DAPI IMPa4-A546_ae_TileScan_001 (Stage 31 of 49)	00-7QXgCmiNMMAt538CTTxTdL
81		Cell	1	0.000	1.000	114	6	siRNA-IMPa4-25 PSPC1-A488 IMPa4-A546 DAPI 8C2-siRNA-IMP-a2-a4 V2.00	0	28. siRNA-IMPa4-25 PSPC1-A488 DAPI IMPa4-A546_ae_TileScan_001 (Stage 31 of 49)	00-7QXgCmiNMMAt538CTTxTdL
92		Cell	1	0.000	1.000	115	7	siRNA-IMPa4-25 PSPC1-A488 IMPa4-A546 DAPI 8C2-siRNA-IMP-a2-a4 V2.00	0	28. siRNA-IMPa4-25 PSPC1-A488 DAPI IMPa4-A546_ae_TileScan_001 (Stage 31 of 49)	00-7QXgCmiNMMAt538CTTxTdL
112		Cell	1	0.000	1.000	116	8	siRNA-IMPa4-25 PSPC1-A488 IMPa4-A546 DAPI 8C2-siRNA-IMP-a2-a4 V2.00	0	28. siRNA-IMPa4-25 PSPC1-A488 DAPI IMPa4-A546_ae_TileScan_001 (Stage 31 of 49)	00-7QXgCmiNMMAt538CTTxTdL
92		Cell	1	0.000	1.000	117	9	siRNA-IMPa4-25 PSPC1-A488 IMPa4-A546 DAPI 8C2-siRNA-IMP-a2-a4 V2.00	0	28. siRNA-IMPa4-25 PSPC1-A488 DAPI IMPa4-A546_ae_TileScan_001 (Stage 31 of 49)	00-7QXgCmiNMMAt538CTTxTdL
76		Cell	1	0.000	1.000	118	10	siRNA-IMPa4-25 PSPC1-A488 IMPa4-A546 DAPI 8C2-siRNA-IMP-a2-a4 V2.00	0	28. siRNA-IMPa4-25 PSPC1-A488 DAPI IMPa4-A546_ae_TileScan_001 (Stage 31 of 49)	00-7QXgCmiNMMAt538CTTxTdL
19		Cell	1	0.000	1.000	119	11	siRNA-IMPa4-25 PSPC1-A488 IMPa4-A546 DAPI 8C2-siRNA-IMP-a2-a4 V2.00	0	28. siRNA-IMPa4-25 PSPC1-A488 DAPI IMPa4-A546_ae_TileScan_001 (Stage 31 of 49)	00-7QXgCmiNMMAt538CTTxTdL
5		Cell	1	0.000	1.000	120	12	siRNA-IMPa4-25 PSPC1-A488 IMPa4-A546 DAPI 8C2-siRNA-IMP-a2-a4 V2.00	0	28. siRNA-IMPa4-25 PSPC1-A488 DAPI IMPa4-A546_ae_TileScan_001 (Stage 31 of 49)	00-7QXgCmiNMMAt538CTTxTdL
192		Cell	1	0.000	1.000	121	13	siRNA-IMPa4-25 PSPC1-A488 IMPa4-A546 DAPI 8C2-siRNA-IMP-a2-a4 V2.00	0	28. siRNA-IMPa4-25 PSPC1-A488 DAPI IMPa4-A546_ae_TileScan_001 (Stage 31 of 49)	00-7QXgCmiNMMAt538CTTxTdL
58		Cell	1	0.000	1.000	122	14	siRNA-IMPa4-25 PSPC1-A488 IMPa4-A546 DAPI 8C2-siRNA-IMP-a2-a4 V2.00	0	28. siRNA-IMPa4-25 PSPC1-A488 DAPI IMPa4-A546_ae_TileScan_001 (Stage 31 of 49)	00-7QXgCmiNMMAt538CTTxTdL
96		Cell	1	0.000	1.000	123	15	siRNA-IMPa4-25 PSPC1-A488 IMPa4-A546 DAPI 8C2-siRNA-IMP-a2-a4 V2.00	0	28. siRNA-IMPa4-25 PSPC1-A488 DAPI IMPa4-A546_ae_TileScan_001 (Stage 31 of 49)	00-7QXgCmiNMMAt538CTTxTdL
172		Cell	1	0.000	1.000	124	16	siRNA-IMPa4-25 PSPC1-A488 IMPa4-A546 DAPI 8C2-siRNA-IMP-a2-a4 V2.00	0	28. siRNA-IMPa4-25 PSPC1-A488 DAPI IMPa4-A546_ae_TileScan_001 (Stage 31 of 49)	00-7QXgCmiNMMAt538CTTxTdL
112		Cell	1	0.000	1.000	125	17	siRNA-IMPa4-25 PSPC1-A488 IMPa4-A546 DAPI 8C2-siRNA-IMP-a2-a4 V2.00	0	28. siRNA-IMPa4-25 PSPC1-A488 DAPI IMPa4-A546_ae_TileScan_001 (Stage 31 of 49)	00-7QXgCmiNMMAt538CTTxTdL
32		Cell	1	0.000	1.000	126	18	siRNA-IMPa4-25 PSPC1-A488 IMPa4-A546 DAPI 8C2-siRNA-IMP-a2-a4 V2.00	0	28. siRNA-IMPa4-25 PSPC1-A488 DAPI IMPa4-A546_ae_TileScan_001 (Stage 31 of 49)	00-7QXgCmiNMMAt538CTTxTdL
76		Cell	1	0.000	1.000	127	19	siRNA-IMPa4-25 PSPC1-A488 IMPa4-A546 DAPI 8C2-siRNA-IMP-a2-a4 V2.00	0	28. siRNA-IMPa4-25 PSPC1-A488 DAPI IMPa4-A546_ae_TileScan_001 (Stage 31 of 49)	00-7QXgCmiNMMAt538CTTxTdL
149		Cell	1	0.000	1.000	128	20	siRNA-IMPa4-25 PSPC1-A488 IMPa4-A546 DAPI 8C2-siRNA-IMP-a2-a4 V2.00	0	28. siRNA-IMPa4-25 PSPC1-A488 DAPI IMPa4-A546_ae_TileScan_001 (Stage 31 of 49)	00-7QXgCmiNMMAt538CTTxTdL
36		Cell	1	0.000	1.000	129	21	siRNA-IMPa4-25 PSPC1-A488 IMPa4-A546 DAPI 8C2-siRNA-IMP-a2-a4 V2.00	0	28. siRNA-IMPa4-25 PSPC1-A488 DAPI IMPa4-A546_ae_TileScan_001 (Stage 31 of 49)	00-7QXgCmiNMMAt538CTTxTdL
21		Cell	1	0.000	1.000	130	22	siRNA-IMPa4-25 PSPC1-A488 IMPa4-A546 DAPI 8C2-siRNA-IMP-a2-a4 V2.00	0	28. siRNA-IMPa4-25 PSPC1-A488 DAPI IMPa4-A546_ae_TileScan_001 (Stage 31 of 49)	00-7QXgCmiNMMAt538CTTxTdL
64		Cell	1	0.000	1.000	131	23	siRNA-IMPa4-25 PSPC1-A488 IMPa4-A546 DAPI 8C2-siRNA-IMP-a2-a4 V2.00	0	28. siRNA-IMPa4-25 PSPC1-A488 DAPI IMPa4-A546_ae_TileScan_001 (Stage 31 of 49)	00-7QXgCmiNMMAt538CTTxTdL
137		Cell	1	0.000	1.000	132	24	siRNA-IMPa4-25 PSPC1-A488 IMPa4-A546 DAPI 8C2-siRNA-IMP-a2-a4 V2.00	0	28. siRNA-IMPa4-25 PSPC1-A488 DAPI IMPa4-A546_ae_TileScan_001 (Stage 31 of 49)	00-7QXgCmiNMMAt538CTTxTdL
18		Cell	1	0.000	1.000	133	25	siRNA-IMPa4-25 PSPC1-A488 IMPa4-A546 DAPI 8C2-siRNA-IMP-a2-a4 V2.00	0	28. siRNA-IMPa4-25 PSPC1-A488 DAPI IMPa4-A546_ae_TileScan_001 (Stage 31 of 49)	00-7QXgCmiNMMAt538CTTxTdL
43		Cell	1	0.000	1.000	134	26	siRNA-IMPa4-25 PSPC1-A488 IMPa4-A546 DAPI 8C2-siRNA-IMP-a2-a4 V2.00	0	28. siRNA-IMPa4-25 PSPC1-A488 DAPI IMPa4-A546_ae_TileScan_001 (Stage 31 of 49)	00-7QXgCmiNMMAt538CTTxTdL
59		Cell	1	0.000	1.000	135	27	siRNA-IMPa4-25 PSPC1-A488 IMPa4-A546 DAPI 8C2-siRNA-IMP-a2-a4 V2.00	0	28. siRNA-IMPa4-25 PSPC1-A488 DAPI IMPa4-A546_ae_TileScan_001 (Stage 31 of 49)	00-7QXgCmiNMMAt538CTTxTdL
9		Cell	1	0.000	1.000	136	28	siRNA-IMPa4-25 PSPC1-A488 IMPa4-A546 DAPI 8C2-siRNA-IMP-a2-a4 V2.00	0	28. siRNA-IMPa4-25 PSPC1-A488 DAPI IMPa4-A546_ae_TileScan_001 (Stage 31 of 49)	00-7QXgCmiNMMAt538CTTxTdL
67		Cell	1	0.000	1.000	137	29	siRNA-IMPa4-25 PSPC1-A488 IMPa4-A546 DAPI 8C2-siRNA-IMP-a2-a4 V2.00	0	28. siRNA-IMPa4-25 PSPC1-A488 DAPI IMPa4-A546_ae_TileScan_001 (Stage 31 of 49)	00-7QXgCmiNMMAt538CTTxTdL
87		Cell	1	0.000	1.000	138	30	siRNA-IMPa4-25 PSPC1-A488 IMPa4-A546 DAPI 8C2-siRNA-IMP-a2-a4 V2.00	0	28. siRNA-IMPa4-25 PSPC1-A488 DAPI IMPa4-A546_ae_TileScan_001 (Stage 31 of 49)	00-7QXgCmiNMMAt538CTTxTdL
21		Cell	1	0.000	1.000	139	31	siRNA-IMPa4-25 PSPC1-A488 IMPa4-A546 DAPI 8C2-siRNA-IMP-a2-a4 V2.00	0	28. siRNA-IMPa4-25 PSPC1-A488 DAPI IMPa4-A546_ae_TileScan_001 (Stage 31 of 49)	00-7QXgCmiNMMAt538CTTxTdL
44		Cell	1	0.000	1.000	140	32	siRNA-IMPa4-25 PSPC1-A488 IMPa4-A546 DAPI 8C2-siRNA-IMP-a2-a4 V2.00	0	28. siRNA-IMPa4-25 PSPC1-A488 DAPI IMPa4-A546_ae_TileScan_001 (Stage 31 of 49)	00-7QXgCmiNMMAt538CTTxTdL
97		Cell	1	0.000	1.000	141	33	siRNA-IMPa4-25 PSPC1-A488 IMPa4-A546 DAPI 8C2-siRNA-IMP-a2-a4 V2.00	0	28. siRNA-IMPa4-25 PSPC1-A488 DAPI IMPa4-A546_ae_TileScan_001 (Stage 31 of 49)	00-7QXgCmiNMMAt538CTTxTdL
96		Cell	1	0.000	1.000	142	34	siRNA-IMPa4-25 PSPC1-A488 IMPa4-A546 DAPI 8C2-siRNA-IMP-a2-a4 V2.00	0	28. siRNA-IMPa4-25 PSPC1-A488 DAPI IMPa4-A546_ae_TileScan_001 (Stage 31 of 49)	00-7QXgCmiNMMAt538CTTxTdL
100		Cell	1	0.000	1.000	143	0	siRNA-IMPa4-25 PSPC1-A488 IMPa4-A546 DAPI 8C2-siRNA-IMP-a2-a4 V2.00	0	28. siRNA-IMPa4-25 PSPC1-A488 DAPI IMPa4-A546_af_TileScan_001 (Stage 32 of 49)	00-AkmGxQwud5TnpVzAqw2meD
165		Cell	1	0.000	1.000	144	1	siRNA-IMPa4-25 PSPC1-A488 IMPa4-A546 DAPI 8C2-siRNA-IMP-a2-a4 V2.00	0	28. siRNA-IMPa4-25 PSPC1-A488 DAPI IMPa4-A546_af_TileScan_001 (Stage 32 of 49)	00-AkmGxQwud5TnpVzAqw2meD
110		Cell	1	0.000	1.000	145	2	siRNA-IMPa4-25 PSPC1-A488 IMPa4-A546 DAPI 8C2-siRNA-IMP-a2-a4 V2.00	0	28. siRNA-IMPa4-25 PSPC1-A488 DAPI IMPa4-A546_af_TileScan_001 (Stage 32 of 49)	00-AkmGxQwud5TnpVzAqw2meD
4		Cell	1	0.000	1.000	146	3	siRNA-IMPa4-25 PSPC1-A488 IMPa4-A546 DAPI 8C2-siRNA-IMP-a2-a4 V2.00	0	28. siRNA-IMPa4-25 PSPC1-A488 DAPI IMPa4-A546_af_TileScan_001 (Stage 32 of 49)	00-AkmGxQwud5TnpVzAqw2meD
111		Cell	1	0.000	1.000	147	4	siRNA-IMPa4-25 PSPC1-A488 IMPa4-A546 DAPI 8C2-siRNA-IMP-a2-a4 V2.00	0	28. siRNA-IMPa4-25 PSPC1-A488 DAPI IMPa4-A546_af_TileScan_001 (Stage 32 of 49)	00-AkmGxQwud5TnpVzAqw2meD
150		Cell	1	0.000	1.000	148	5	siRNA-IMPa4-25 PSPC1-A488 IMPa4-A546 DAPI 8C2-siRNA-IMP-a2-a4 V2.00	0	28. siRNA-IMPa4-25 PSPC1-A488 DAPI IMPa4-A546_af_TileScan_001 (Stage 32 of 49)	00-AkmGxQwud5TnpVzAqw2meD
175		Cell	1	0.000	1.000	149	6	siRNA-IMPa4-25 PSPC1-A488 IMPa4-A546 DAPI 8C2-siRNA-IMP-a2-a4 V2.00	0	28. siRNA-IMPa4-25 PSPC1-A488 DAPI IMPa4-A546_af_TileScan_001 (Stage 32 of 49)	00-AkmGxQwud5TnpVzAqw2meD
253		Cell	1	0.000	1.000	150	7	siRNA-IMPa4-25 PSPC1-A488 IMPa4-A546 DAPI 8C2-siRNA-IMP-a2-a4 V2.00	0	28. siRNA-IMPa4-25 PSPC1-A488 DAPI IMPa4-A546_af_TileScan_001 (Stage 32 of 49)	00-AkmGxQwud5TnpVzAqw2meD
23		Cell	1	0.000	1.000	151	8	siRNA-IMPa4-25 PSPC1-A488 IMPa4-A546 DAPI 8C2-siRNA-IMP-a2-a4 V2.00	0	28. siRNA-IMPa4-25 PSPC1-A488 DAPI IMPa4-A546_af_TileScan_001 (Stage 32 of 49)	00-AkmGxQwud5TnpVzAqw2meD
190		Cell	1	0.000	1.000	152	9	siRNA-IMPa4-25 PSPC1-A488 IMPa4-A546 DAPI 8C2-siRNA-IMP-a2-a4 V2.00	0	28. siRNA-IMPa4-25 PSPC1-A488 DAPI IMPa4-A546_af_TileScan_001 (Stage 32 of 49)	00-AkmGxQwud5TnpVzAqw2meD
89		Cell	1	0.000	1.000	153	10	siRNA-IMPa4-25 PSPC1-A488 IMPa4-A546 DAPI 8C2-siRNA-IMP-a2-a4 V2.00	0	28. siRNA-IMPa4-25 PSPC1-A488 DAPI IMPa4-A546_af_TileScan_001 (Stage 32 of 49)	00-AkmGxQwud5TnpVzAqw2meD
138		Cell	1	0.000	1.000	154	11	siRNA-IMPa4-25 PSPC1-A488 IMPa4-A546 DAPI 8C2-siRNA-IMP-a2-a4 V2.00	0	28. siRNA-IMPa4-25 PSPC1-A488 DAPI IMPa4-A546_af_TileScan_001 (Stage 32 of 49)	00-AkmGxQwud5TnpVzAqw2meD
93		Cell	1	0.000	1.000	155	12	siRNA-IMPa4-25 PSPC1-A488 IMPa4-A546 DAPI 8C2-siRNA-IMP-a2-a4 V2.00	0	28. siRNA-IMPa4-25 PSPC1-A488 DAPI IMPa4-A546_af_TileScan_001 (Stage 32 of 49)	00-AkmGxQwud5TnpVzAqw2meD
16		Cell	1	0.000	1.000	156	13	siRNA-IMPa4-25 PSPC1-A488 IMPa4-A546 DAPI 8C2-siRNA-IMP-a2-a4 V2.00	0	28. siRNA-IMPa4-25 PSPC1-A488 DAPI IMPa4-A546_af_TileScan_001 (Stage 32 of 49)	00-AkmGxQwud5TnpVzAqw2meD
214		Cell	1	0.000	1.000	157	14	siRNA-IMPa4-25 PSPC1-A488 IMPa4-A546 DAPI 8C2-siRNA-IMP-a2-a4 V2.00	0	28. siRNA-IMPa4-25 PSPC1-A488 DAPI IMPa4-A546_af_TileScan_001 (Stage 32 of 49)	00-AkmGxQwud5TnpVzAqw2meD
111		Cell	1	0.000	1.000	158	15	siRNA-IMPa4-25 PSPC1-A488 IMPa4-A546 DAPI 8C2-siRNA-IMP-a2-a4 V2.00	0	28. siRNA-IMPa4-25 PSPC1-A488 DAPI IMPa4-A546_af_TileScan_001 (Stage 32 of 49)	00-AkmGxQwud5TnpVzAqw2meD
16		Cell	1	0.000	1.000	159	16	siRNA-IMPa4-25 PSPC1-A488 IMPa4-A546 DAPI 8C2-siRNA-IMP-a2-a4 V2.00	0	28. siRNA-IMPa4-25 PSPC1-A488 DAPI IMPa4-A546_af_TileScan_001 (Stage 32 of 49)	00-AkmGxQwud5TnpVzAqw2meD
65		Cell	1	0.000	1.000	160	17	siRNA-IMPa4-25 PSPC1-A488 IMPa4-A546 DAPI 8C2-siRNA-IMP-a2-a4 V2.00	0	28. siRNA-IMPa4-25 PSPC1-A488 DAPI IMPa4-A546_af_TileScan_001 (Stage 32 of 49)	00-AkmGxQwud5TnpVzAqw2meD
183		Cell	1	0.000	1.000	161	18	siRNA-IMPa4-25 PSPC1-A488 IMPa4-A546 DAPI 8C2-siRNA-IMP-a2-a4 V2.00	0	28. siRNA-IMPa4-25 PSPC1-A488 DAPI IMPa4-A546_af_TileScan_001 (Stage 32 of 49)	00-AkmGxQwud5TnpVzAqw2meD
203		Cell	1	0.000	1.000	162	19	siRNA-IMPa4-25 PSPC1-A488 IMPa4-A546 DAPI 8C2-siRNA-IMP-a2-a4 V2.00	0	28. siRNA-IMPa4-25 PSPC1-A488 DAPI IMPa4-A546_af_TileScan_001 (Stage 32 of 49)	00-AkmGxQwud5TnpVzAqw2meD
145		Cell	1	0.000	1.000	163	20	siRNA-IMPa4-25 PSPC1-A488 IMPa4-A546 DAPI 8C2-siRNA-IMP-a2-a4 V2.00	0	28. siRNA-IMPa4-25 PSPC1-A488 DAPI IMPa4-A546_af_TileScan_001 (Stage 32 of 49)	00-AkmGxQwud5TnpVzAqw2meD
163		Cell	1	0.000	1.000	164	0	siRNA-IMPa4-25 PSPC1-A488 IMPa4-A546 DAPI 8C2-siRNA-IMP-a2-a4 V2.00	0	28. siRNA-IMPa4-25 PSPC1-A488 DAPI IMPa4-A546_ag_TileScan_001 (Stage 33 of 49)	00-BKFYCUD7htrsLeKkEPKB8J
134		Cell	1	0.000	1.000	165	1	siRNA-IMPa4-25 PSPC1-A488 IMPa4-A546 DAPI 8C2-siRNA-IMP-a2-a4 V2.00	0	28. siRNA-IMPa4-25 PSPC1-A488 DAPI IMPa4-A546_ag_TileScan_001 (Stage 33 of 49)	00-BKFYCUD7htrsLeKkEPKB8J
22		Cell	1	0.000	1.000	166	2	siRNA-IMPa4-25 PSPC1-A488 IMPa4-A546 DAPI 8C2-siRNA-IMP-a2-a4 V2.00	0	28. siRNA-IMPa4-25 PSPC1-A488 DAPI IMPa4-A546_ag_TileScan_001 (Stage 33 of 49)	00-BKFYCUD7htrsLeKkEPKB8J
110		Cell	1	0.000	1.000	167	3	siRNA-IMPa4-25 PSPC1-A488 IMPa4-A546 DAPI 8C2-siRNA-IMP-a2-a4 V2.00	0	28. siRNA-IMPa4-25 PSPC1-A488 DAPI IMPa4-A546_ag_TileScan_001 (Stage 33 of 49)	00-BKFYCUD7htrsLeKkEPKB8J
190		Cell	1	0.000	1.000	168	4	siRNA-IMPa4-25 PSPC1-A488 IMPa4-A546 DAPI 8C2-siRNA-IMP-a2-a4 V2.00	0	28. siRNA-IMPa4-25 PSPC1-A488 DAPI IMPa4-A546_ag_TileScan_001 (Stage 33 of 49)	00-BKFYCUD7htrsLeKkEPKB8J
160		Cell	1	0.000	1.000	169	5	siRNA-IMPa4-25 PSPC1-A488 IMPa4-A546 DAPI 8C2-siRNA-IMP-a2-a4 V2.00	0	28. siRNA-IMPa4-25 PSPC1-A488 DAPI IMPa4-A546_ag_TileScan_001 (Stage 33 of 49)	00-BKFYCUD7htrsLeKkEPKB8J
85		Cell	1	0.000	1.000	170	6	siRNA-IMPa4-25 PSPC1-A488 IMPa4-A546 DAPI 8C2-siRNA-IMP-a2-a4 V2.00	0	28. siRNA-IMPa4-25 PSPC1-A488 DAPI IMPa4-A546_ag_TileScan_001 (Stage 33 of 49)	00-BKFYCUD7htrsLeKkEPKB8J
97		Cell	1	0.000	1.000	171	7	siRNA-IMPa4-25 PSPC1-A488 IMPa4-A546 DAPI 8C2-siRNA-IMP-a2-a4 V2.00	0	28. siRNA-IMPa4-25 PSPC1-A488 DAPI IMPa4-A546_ag_TileScan_001 (Stage 33 of 49)	00-BKFYCUD7htrsLeKkEPKB8J
15		Cell	1	0.000	1.000	172	8	siRNA-IMPa4-25 PSPC1-A488 IMPa4-A546 DAPI 8C2-siRNA-IMP-a2-a4 V2.00	0	28. siRNA-IMPa4-25 PSPC1-A488 DAPI IMPa4-A546_ag_TileScan_001 (Stage 33 of 49)	00-BKFYCUD7htrsLeKkEPKB8J
103		Cell	1	0.000	1.000	173	9	siRNA-IMPa4-25 PSPC1-A488 IMPa4-A546 DAPI 8C2-siRNA-IMP-a2-a4 V2.00	0	28. siRNA-IMPa4-25 PSPC1-A488 DAPI IMPa4-A546_ag_TileScan_001 (Stage 33 of 49)	00-BKFYCUD7htrsLeKkEPKB8J
68		Cell	1	0.000	1.000	174	10	siRNA-IMPa4-25 PSPC1-A488 IMPa4-A546 DAPI 8C2-siRNA-IMP-a2-a4 V2.00	0	28. siRNA-IMPa4-25 PSPC1-A488 DAPI IMPa4-A546_ag_TileScan_001 (Stage 33 of 49)	00-BKFYCUD7htrsLeKkEPKB8J
23		Cell	1	0.000	1.000	175	11	siRNA-IMPa4-25 PSPC1-A488 IMPa4-A546 DAPI 8C2-siRNA-IMP-a2-a4 V2.00	0	28. siRNA-IMPa4-25 PSPC1-A488 DAPI IMPa4-A546_ag_TileScan_001 (Stage 33 of 49)	00-BKFYCUD7htrsLeKkEPKB8J
14		Cell	1	0.000	1.000	176	12	siRNA-IMPa4-25 PSPC1-A488 IMPa4-A546 DAPI 8C2-siRNA-IMP-a2-a4 V2.00	0	28. siRNA-IMPa4-25 PSPC1-A488 DAPI IMPa4-A546_ag_TileScan_001 (Stage 33 of 49)	00-BKFYCUD7htrsLeKkEPKB8J
80		Cell	1	0.000	1.000	177	13	siRNA-IMPa4-25 PSPC1-A488 IMPa4-A546 DAPI 8C2-siRNA-IMP-a2-a4 V2.00	0	28. siRNA-IMPa4-25 PSPC1-A488 DAPI IMPa4-A546_ag_TileScan_001 (Stage 33 of 49)	00-BKFYCUD7htrsLeKkEPKB8J
95		Cell	1	0.000	1.000	178	14	siRNA-IMPa4-25 PSPC1-A488 IMPa4-A546 DAPI 8C2-siRNA-IMP-a2-a4 V2.00	0	28. siRNA-IMPa4-25 PSPC1-A488 DAPI IMPa4-A546_ag_TileScan_001 (Stage 33 of 49)	00-BKFYCUD7htrsLeKkEPKB8J
117		Cell	1	0.000	1.000	179	15	siRNA-IMPa4-25 PSPC1-A488 IMPa4-A546 DAPI 8C2-siRNA-IMP-a2-a4 V2.00	0	28. siRNA-IMPa4-25 PSPC1-A488 DAPI IMPa4-A546_ag_TileScan_001 (Stage 33 of 49)	00-BKFYCUD7htrsLeKkEPKB8J
143		Cell	1	0.000	1.000	180	16	siRNA-IMPa4-25 PSPC1-A488 IMPa4-A546 DAPI 8C2-siRNA-IMP-a2-a4 V2.00	0	28. siRNA-IMPa4-25 PSPC1-A488 DAPI IMPa4-A546_ag_TileScan_001 (Stage 33 of 49)	00-BKFYCUD7htrsLeKkEPKB8J
24		Cell	1	0.000	1.000	181	17	siRNA-IMPa4-25 PSPC1-A488 IMPa4-A546 DAPI 8C2-siRNA-IMP-a2-a4 V2.00	0	28. siRNA-IMPa4-25 PSPC1-A488 DAPI IMPa4-A546_ag_TileScan_001 (Stage 33 of 49)	00-BKFYCUD7htrsLeKkEPKB8J
33		Cell	1	0.000	1.000	182	18	siRNA-IMPa4-25 PSPC1-A488 IMPa4-A546 DAPI 8C2-siRNA-IMP-a2-a4 V2.00	0	28. siRNA-IMPa4-25 PSPC1-A488 DAPI IMPa4-A546_ag_TileScan_001 (Stage 33 of 49)	00-BKFYCUD7htrsLeKkEPKB8J
21		Cell	1	0.000	1.000	183	19	siRNA-IMPa4-25 PSPC1-A488 IMPa4-A546 DAPI 8C2-siRNA-IMP-a2-a4 V2.00	0	28. siRNA-IMPa4-25 PSPC1-A488 DAPI IMPa4-A546_ag_TileScan_001 (Stage 33 of 49)	00-BKFYCUD7htrsLeKkEPKB8J
26		Cell	1	0.000	1.000	184	20	siRNA-IMPa4-25 PSPC1-A488 IMPa4-A546 DAPI 8C2-siRNA-IMP-a2-a4 V2.00	0	28. siRNA-IMPa4-25 PSPC1-A488 DAPI IMPa4-A546_ag_TileScan_001 (Stage 33 of 49)	00-BKFYCUD7htrsLeKkEPKB8J
118		Cell	1	0.000	1.000	185	21	siRNA-IMPa4-25 PSPC1-A488 IMPa4-A546 DAPI 8C2-siRNA-IMP-a2-a4 V2.00	0	28. siRNA-IMPa4-25 PSPC1-A488 DAPI IMPa4-A546_ag_TileScan_001 (Stage 33 of 49)	00-BKFYCUD7htrsLeKkEPKB8J
103		Cell	1	0.000	1.000	186	22	siRNA-IMPa4-25 PSPC1-A488 IMPa4-A546 DAPI 8C2-siRNA-IMP-a2-a4 V2.00	0	28. siRNA-IMPa4-25 PSPC1-A488 DAPI IMPa4-A546_ag_TileScan_001 (Stage 33 of 49)	00-BKFYCUD7htrsLeKkEPKB8J
70		Cell	1	0.000	1.000	187	0	siRNA-IMPa4-25 PSPC1-A488 IMPa4-A546 DAPI 8C2-siRNA-IMP-a2-a4 V2.00	0	28. siRNA-IMPa4-25 PSPC1-A488 DAPI IMPa4-A546_ah_TileScan_001 (Stage 34 of 49)	00-68TsVxV5LEh4Zj3WrSHgH9
26		Cell	1	0.000	1.000	188	1	siRNA-IMPa4-25 PSPC1-A488 IMPa4-A546 DAPI 8C2-siRNA-IMP-a2-a4 V2.00	0	28. siRNA-IMPa4-25 PSPC1-A488 DAPI IMPa4-A546_ah_TileScan_001 (Stage 34 of 49)	00-68TsVxV5LEh4Zj3WrSHgH9
142		Cell	1	0.000	1.000	189	2	siRNA-IMPa4-25 PSPC1-A488 IMPa4-A546 DAPI 8C2-siRNA-IMP-a2-a4 V2.00	0	28. siRNA-IMPa4-25 PSPC1-A488 DAPI IMPa4-A546_ah_TileScan_001 (Stage 34 of 49)	00-68TsVxV5LEh4Zj3WrSHgH9
31		Cell	1	0.000	1.000	190	3	siRNA-IMPa4-25 PSPC1-A488 IMPa4-A546 DAPI 8C2-siRNA-IMP-a2-a4 V2.00	0	28. siRNA-IMPa4-25 PSPC1-A488 DAPI IMPa4-A546_ah_TileScan_001 (Stage 34 of 49)	00-68TsVxV5LEh4Zj3WrSHgH9
86		Cell	1	0.000	1.000	191	4	siRNA-IMPa4-25 PSPC1-A488 IMPa4-A546 DAPI 8C2-siRNA-IMP-a2-a4 V2.00	0	28. siRNA-IMPa4-25 PSPC1-A488 DAPI IMPa4-A546_ah_TileScan_001 (Stage 34 of 49)	00-68TsVxV5LEh4Zj3WrSHgH9
70		Cell	1	0.000	1.000	192	5	siRNA-IMPa4-25 PSPC1-A488 IMPa4-A546 DAPI 8C2-siRNA-IMP-a2-a4 V2.00	0	28. siRNA-IMPa4-25 PSPC1-A488 DAPI IMPa4-A546_ah_TileScan_001 (Stage 34 of 49)	00-68TsVxV5LEh4Zj3WrSHgH9
18		Cell	1	0.000	1.000	193	6	siRNA-IMPa4-25 PSPC1-A488 IMPa4-A546 DAPI 8C2-siRNA-IMP-a2-a4 V2.00	0	28. siRNA-IMPa4-25 PSPC1-A488 DAPI IMPa4-A546_ah_TileScan_001 (Stage 34 of 49)	00-68TsVxV5LEh4Zj3WrSHgH9
23		Cell	1	0.000	1.000	194	7	siRNA-IMPa4-25 PSPC1-A488 IMPa4-A546 DAPI 8C2-siRNA-IMP-a2-a4 V2.00	0	28. siRNA-IMPa4-25 PSPC1-A488 DAPI IMPa4-A546_ah_TileScan_001 (Stage 34 of 49)	00-68TsVxV5LEh4Zj3WrSHgH9
67		Cell	1	0.000	1.000	195	8	siRNA-IMPa4-25 PSPC1-A488 IMPa4-A546 DAPI 8C2-siRNA-IMP-a2-a4 V2.00	0	28. siRNA-IMPa4-25 PSPC1-A488 DAPI IMPa4-A546_ah_TileScan_001 (Stage 34 of 49)	00-68TsVxV5LEh4Zj3WrSHgH9
19		Cell	1	0.000	1.000	196	9	siRNA-IMPa4-25 PSPC1-A488 IMPa4-A546 DAPI 8C2-siRNA-IMP-a2-a4 V2.00	0	28. siRNA-IMPa4-25 PSPC1-A488 DAPI IMPa4-A546_ah_TileScan_001 (Stage 34 of 49)	00-68TsVxV5LEh4Zj3WrSHgH9
133		Cell	1	0.000	1.000	197	10	siRNA-IMPa4-25 PSPC1-A488 IMPa4-A546 DAPI 8C2-siRNA-IMP-a2-a4 V2.00	0	28. siRNA-IMPa4-25 PSPC1-A488 DAPI IMPa4-A546_ah_TileScan_001 (Stage 34 of 49)	00-68TsVxV5LEh4Zj3WrSHgH9
173		Cell	1	0.000	1.000	198	11	siRNA-IMPa4-25 PSPC1-A488 IMPa4-A546 DAPI 8C2-siRNA-IMP-a2-a4 V2.00	0	28. siRNA-IMPa4-25 PSPC1-A488 DAPI IMPa4-A546_ah_TileScan_001 (Stage 34 of 49)	00-68TsVxV5LEh4Zj3WrSHgH9
5		Cell	1	0.000	1.000	199	12	siRNA-IMPa4-25 PSPC1-A488 IMPa4-A546 DAPI 8C2-siRNA-IMP-a2-a4 V2.00	0	28. siRNA-IMPa4-25 PSPC1-A488 DAPI IMPa4-A546_ah_TileScan_001 (Stage 34 of 49)	00-68TsVxV5LEh4Zj3WrSHgH9
74		Cell	1	0.000	1.000	200	13	siRNA-IMPa4-25 PSPC1-A488 IMPa4-A546 DAPI 8C2-siRNA-IMP-a2-a4 V2.00	0	28. siRNA-IMPa4-25 PSPC1-A488 DAPI IMPa4-A546_ah_TileScan_001 (Stage 34 of 49)	00-68TsVxV5LEh4Zj3WrSHgH9
141		Cell	1	0.000	1.000	201	14	siRNA-IMPa4-25 PSPC1-A488 IMPa4-A546 DAPI 8C2-siRNA-IMP-a2-a4 V2.00	0	28. siRNA-IMPa4-25 PSPC1-A488 DAPI IMPa4-A546_ah_TileScan_001 (Stage 34 of 49)	00-68TsVxV5LEh4Zj3WrSHgH9
145		Cell	1	0.000	1.000	202	15	siRNA-IMPa4-25 PSPC1-A488 IMPa4-A546 DAPI 8C2-siRNA-IMP-a2-a4 V2.00	0	28. siRNA-IMPa4-25 PSPC1-A488 DAPI IMPa4-A546_ah_TileScan_001 (Stage 34 of 49)	00-68TsVxV5LEh4Zj3WrSHgH9
7		Cell	1	0.000	1.000	203	16	siRNA-IMPa4-25 PSPC1-A488 IMPa4-A546 DAPI 8C2-siRNA-IMP-a2-a4 V2.00	0	28. siRNA-IMPa4-25 PSPC1-A488 DAPI IMPa4-A546_ah_TileScan_001 (Stage 34 of 49)	00-68TsVxV5LEh4Zj3WrSHgH9
24		Cell	1	0.000	1.000	204	17	siRNA-IMPa4-25 PSPC1-A488 IMPa4-A546 DAPI 8C2-siRNA-IMP-a2-a4 V2.00	0	28. siRNA-IMPa4-25 PSPC1-A488 DAPI IMPa4-A546_ah_TileScan_001 (Stage 34 of 49)	00-68TsVxV5LEh4Zj3WrSHgH9
115		Cell	1	0.000	1.000	205	18	siRNA-IMPa4-25 PSPC1-A488 IMPa4-A546 DAPI 8C2-siRNA-IMP-a2-a4 V2.00	0	28. siRNA-IMPa4-25 PSPC1-A488 DAPI IMPa4-A546_ah_TileScan_001 (Stage 34 of 49)	00-68TsVxV5LEh4Zj3WrSHgH9
60		Cell	1	0.000	1.000	206	19	siRNA-IMPa4-25 PSPC1-A488 IMPa4-A546 DAPI 8C2-siRNA-IMP-a2-a4 V2.00	0	28. siRNA-IMPa4-25 PSPC1-A488 DAPI IMPa4-A546_ah_TileScan_001 (Stage 34 of 49)	00-68TsVxV5LEh4Zj3WrSHgH9
196		Cell	1	0.000	1.000	207	20	siRNA-IMPa4-25 PSPC1-A488 IMPa4-A546 DAPI 8C2-siRNA-IMP-a2-a4 V2.00	0	28. siRNA-IMPa4-25 PSPC1-A488 DAPI IMPa4-A546_ah_TileScan_001 (Stage 34 of 49)	00-68TsVxV5LEh4Zj3WrSHgH9
163		Cell	1	0.000	1.000	208	21	siRNA-IMPa4-25 PSPC1-A488 IMPa4-A546 DAPI 8C2-siRNA-IMP-a2-a4 V2.00	0	28. siRNA-IMPa4-25 PSPC1-A488 DAPI IMPa4-A546_ah_TileScan_001 (Stage 34 of 49)	00-68TsVxV5LEh4Zj3WrSHgH9
2		Cell	1	0.000	1.000	209	0	siRNA-IMPa4-25 PSPC1-A488 IMPa4-A546 DAPI 8C2-siRNA-IMP-a2-a4 V2.00	0	28. siRNA-IMPa4-25 PSPC1-A488 DAPI IMPa4-A546_ai_TileScan_001 (Stage 35 of 49)	00-UYNbN38K9kZ6zcjiTyouTe
64		Cell	1	0.000	1.000	210	1	siRNA-IMPa4-25 PSPC1-A488 IMPa4-A546 DAPI 8C2-siRNA-IMP-a2-a4 V2.00	0	28. siRNA-IMPa4-25 PSPC1-A488 DAPI IMPa4-A546_ai_TileScan_001 (Stage 35 of 49)	00-UYNbN38K9kZ6zcjiTyouTe
15		Cell	1	0.000	1.000	211	2	siRNA-IMPa4-25 PSPC1-A488 IMPa4-A546 DAPI 8C2-siRNA-IMP-a2-a4 V2.00	0	28. siRNA-IMPa4-25 PSPC1-A488 DAPI IMPa4-A546_ai_TileScan_001 (Stage 35 of 49)	00-UYNbN38K9kZ6zcjiTyouTe
113		Cell	1	0.000	1.000	212	3	siRNA-IMPa4-25 PSPC1-A488 IMPa4-A546 DAPI 8C2-siRNA-IMP-a2-a4 V2.00	0	28. siRNA-IMPa4-25 PSPC1-A488 DAPI IMPa4-A546_ai_TileScan_001 (Stage 35 of 49)	00-UYNbN38K9kZ6zcjiTyouTe
163		Cell	1	0.000	1.000	213	4	siRNA-IMPa4-25 PSPC1-A488 IMPa4-A546 DAPI 8C2-siRNA-IMP-a2-a4 V2.00	0	28. siRNA-IMPa4-25 PSPC1-A488 DAPI IMPa4-A546_ai_TileScan_001 (Stage 35 of 49)	00-UYNbN38K9kZ6zcjiTyouTe
98		Cell	1	0.000	1.000	214	5	siRNA-IMPa4-25 PSPC1-A488 IMPa4-A546 DAPI 8C2-siRNA-IMP-a2-a4 V2.00	0	28. siRNA-IMPa4-25 PSPC1-A488 DAPI IMPa4-A546_ai_TileScan_001 (Stage 35 of 49)	00-UYNbN38K9kZ6zcjiTyouTe
41		Cell	1	0.000	1.000	215	6	siRNA-IMPa4-25 PSPC1-A488 IMPa4-A546 DAPI 8C2-siRNA-IMP-a2-a4 V2.00	0	28. siRNA-IMPa4-25 PSPC1-A488 DAPI IMPa4-A546_ai_TileScan_001 (Stage 35 of 49)	00-UYNbN38K9kZ6zcjiTyouTe
122		Cell	1	0.000	1.000	216	7	siRNA-IMPa4-25 PSPC1-A488 IMPa4-A546 DAPI 8C2-siRNA-IMP-a2-a4 V2.00	0	28. siRNA-IMPa4-25 PSPC1-A488 DAPI IMPa4-A546_ai_TileScan_001 (Stage 35 of 49)	00-UYNbN38K9kZ6zcjiTyouTe
106		Cell	1	0.000	1.000	217	8	siRNA-IMPa4-25 PSPC1-A488 IMPa4-A546 DAPI 8C2-siRNA-IMP-a2-a4 V2.00	0	28. siRNA-IMPa4-25 PSPC1-A488 DAPI IMPa4-A546_ai_TileScan_001 (Stage 35 of 49)	00-UYNbN38K9kZ6zcjiTyouTe
249		Cell	1	0.000	1.000	218	9	siRNA-IMPa4-25 PSPC1-A488 IMPa4-A546 DAPI 8C2-siRNA-IMP-a2-a4 V2.00	0	28. siRNA-IMPa4-25 PSPC1-A488 DAPI IMPa4-A546_ai_TileScan_001 (Stage 35 of 49)	00-UYNbN38K9kZ6zcjiTyouTe
206		Cell	1	0.000	1.000	219	10	siRNA-IMPa4-25 PSPC1-A488 IMPa4-A546 DAPI 8C2-siRNA-IMP-a2-a4 V2.00	0	28. siRNA-IMPa4-25 PSPC1-A488 DAPI IMPa4-A546_ai_TileScan_001 (Stage 35 of 49)	00-UYNbN38K9kZ6zcjiTyouTe
116		Cell	1	0.000	1.000	220	11	siRNA-IMPa4-25 PSPC1-A488 IMPa4-A546 DAPI 8C2-siRNA-IMP-a2-a4 V2.00	0	28. siRNA-IMPa4-25 PSPC1-A488 DAPI IMPa4-A546_ai_TileScan_001 (Stage 35 of 49)	00-UYNbN38K9kZ6zcjiTyouTe
140		Cell	1	0.000	1.000	221	12	siRNA-IMPa4-25 PSPC1-A488 IMPa4-A546 DAPI 8C2-siRNA-IMP-a2-a4 V2.00	0	28. siRNA-IMPa4-25 PSPC1-A488 DAPI IMPa4-A546_ai_TileScan_001 (Stage 35 of 49)	00-UYNbN38K9kZ6zcjiTyouTe
27		Cell	1	0.000	1.000	222	13	siRNA-IMPa4-25 PSPC1-A488 IMPa4-A546 DAPI 8C2-siRNA-IMP-a2-a4 V2.00	0	28. siRNA-IMPa4-25 PSPC1-A488 DAPI IMPa4-A546_ai_TileScan_001 (Stage 35 of 49)	00-UYNbN38K9kZ6zcjiTyouTe
19		Cell	1	0.000	1.000	223	14	siRNA-IMPa4-25 PSPC1-A488 IMPa4-A546 DAPI 8C2-siRNA-IMP-a2-a4 V2.00	0	28. siRNA-IMPa4-25 PSPC1-A488 DAPI IMPa4-A546_ai_TileScan_001 (Stage 35 of 49)	00-UYNbN38K9kZ6zcjiTyouTe
140		Cell	1	0.000	1.000	224	15	siRNA-IMPa4-25 PSPC1-A488 IMPa4-A546 DAPI 8C2-siRNA-IMP-a2-a4 V2.00	0	28. siRNA-IMPa4-25 PSPC1-A488 DAPI IMPa4-A546_ai_TileScan_001 (Stage 35 of 49)	00-UYNbN38K9kZ6zcjiTyouTe
52		Cell	1	0.000	1.000	225	16	siRNA-IMPa4-25 PSPC1-A488 IMPa4-A546 DAPI 8C2-siRNA-IMP-a2-a4 V2.00	0	28. siRNA-IMPa4-25 PSPC1-A488 DAPI IMPa4-A546_ai_TileScan_001 (Stage 35 of 49)	00-UYNbN38K9kZ6zcjiTyouTe
73		Cell	1	0.000	1.000	226	17	siRNA-IMPa4-25 PSPC1-A488 IMPa4-A546 DAPI 8C2-siRNA-IMP-a2-a4 V2.00	0	28. siRNA-IMPa4-25 PSPC1-A488 DAPI IMPa4-A546_ai_TileScan_001 (Stage 35 of 49)	00-UYNbN38K9kZ6zcjiTyouTe
139		Cell	1	0.000	1.000	227	18	siRNA-IMPa4-25 PSPC1-A488 IMPa4-A546 DAPI 8C2-siRNA-IMP-a2-a4 V2.00	0	28. siRNA-IMPa4-25 PSPC1-A488 DAPI IMPa4-A546_ai_TileScan_001 (Stage 35 of 49)	00-UYNbN38K9kZ6zcjiTyouTe
67		Cell	1	0.000	1.000	228	19	siRNA-IMPa4-25 PSPC1-A488 IMPa4-A546 DAPI 8C2-siRNA-IMP-a2-a4 V2.00	0	28. siRNA-IMPa4-25 PSPC1-A488 DAPI IMPa4-A546_ai_TileScan_001 (Stage 35 of 49)	00-UYNbN38K9kZ6zcjiTyouTe
130		Cell	1	0.000	1.000	229	20	siRNA-IMPa4-25 PSPC1-A488 IMPa4-A546 DAPI 8C2-siRNA-IMP-a2-a4 V2.00	0	28. siRNA-IMPa4-25 PSPC1-A488 DAPI IMPa4-A546_ai_TileScan_001 (Stage 35 of 49)	00-UYNbN38K9kZ6zcjiTyouTe
8		Cell	1	0.000	1.000	230	0	siRNA-IMPa4-25 PSPC1-A488 IMPa4-A546 DAPI 8C2-siRNA-IMP-a2-a4 V2.00	0	28. siRNA-IMPa4-25 PSPC1-A488 DAPI IMPa4-A546_aj_TileScan_001 (Stage 36 of 49)	00-YrNasGY3u6vgqe5oq4ZLE8
49		Cell	1	0.000	1.000	231	1	siRNA-IMPa4-25 PSPC1-A488 IMPa4-A546 DAPI 8C2-siRNA-IMP-a2-a4 V2.00	0	28. siRNA-IMPa4-25 PSPC1-A488 DAPI IMPa4-A546_aj_TileScan_001 (Stage 36 of 49)	00-YrNasGY3u6vgqe5oq4ZLE8
14		Cell	1	0.000	1.000	232	2	siRNA-IMPa4-25 PSPC1-A488 IMPa4-A546 DAPI 8C2-siRNA-IMP-a2-a4 V2.00	0	28. siRNA-IMPa4-25 PSPC1-A488 DAPI IMPa4-A546_aj_TileScan_001 (Stage 36 of 49)	00-YrNasGY3u6vgqe5oq4ZLE8
41		Cell	1	0.000	1.000	233	3	siRNA-IMPa4-25 PSPC1-A488 IMPa4-A546 DAPI 8C2-siRNA-IMP-a2-a4 V2.00	0	28. siRNA-IMPa4-25 PSPC1-A488 DAPI IMPa4-A546_aj_TileScan_001 (Stage 36 of 49)	00-YrNasGY3u6vgqe5oq4ZLE8
79		Cell	1	0.000	1.000	234	4	siRNA-IMPa4-25 PSPC1-A488 IMPa4-A546 DAPI 8C2-siRNA-IMP-a2-a4 V2.00	0	28. siRNA-IMPa4-25 PSPC1-A488 DAPI IMPa4-A546_aj_TileScan_001 (Stage 36 of 49)	00-YrNasGY3u6vgqe5oq4ZLE8
132		Cell	1	0.000	1.000	235	5	siRNA-IMPa4-25 PSPC1-A488 IMPa4-A546 DAPI 8C2-siRNA-IMP-a2-a4 V2.00	0	28. siRNA-IMPa4-25 PSPC1-A488 DAPI IMPa4-A546_aj_TileScan_001 (Stage 36 of 49)	00-YrNasGY3u6vgqe5oq4ZLE8
18		Cell	1	0.000	1.000	236	6	siRNA-IMPa4-25 PSPC1-A488 IMPa4-A546 DAPI 8C2-siRNA-IMP-a2-a4 V2.00	0	28. siRNA-IMPa4-25 PSPC1-A488 DAPI IMPa4-A546_aj_TileScan_001 (Stage 36 of 49)	00-YrNasGY3u6vgqe5oq4ZLE8
14		Cell	1	0.000	1.000	237	7	siRNA-IMPa4-25 PSPC1-A488 IMPa4-A546 DAPI 8C2-siRNA-IMP-a2-a4 V2.00	0	28. siRNA-IMPa4-25 PSPC1-A488 DAPI IMPa4-A546_aj_TileScan_001 (Stage 36 of 49)	00-YrNasGY3u6vgqe5oq4ZLE8
39		Cell	1	0.000	1.000	238	8	siRNA-IMPa4-25 PSPC1-A488 IMPa4-A546 DAPI 8C2-siRNA-IMP-a2-a4 V2.00	0	28. siRNA-IMPa4-25 PSPC1-A488 DAPI IMPa4-A546_aj_TileScan_001 (Stage 36 of 49)	00-YrNasGY3u6vgqe5oq4ZLE8
37		Cell	1	0.000	1.000	239	9	siRNA-IMPa4-25 PSPC1-A488 IMPa4-A546 DAPI 8C2-siRNA-IMP-a2-a4 V2.00	0	28. siRNA-IMPa4-25 PSPC1-A488 DAPI IMPa4-A546_aj_TileScan_001 (Stage 36 of 49)	00-YrNasGY3u6vgqe5oq4ZLE8
25		Cell	1	0.000	1.000	240	10	siRNA-IMPa4-25 PSPC1-A488 IMPa4-A546 DAPI 8C2-siRNA-IMP-a2-a4 V2.00	0	28. siRNA-IMPa4-25 PSPC1-A488 DAPI IMPa4-A546_aj_TileScan_001 (Stage 36 of 49)	00-YrNasGY3u6vgqe5oq4ZLE8
20		Cell	1	0.000	1.000	241	11	siRNA-IMPa4-25 PSPC1-A488 IMPa4-A546 DAPI 8C2-siRNA-IMP-a2-a4 V2.00	0	28. siRNA-IMPa4-25 PSPC1-A488 DAPI IMPa4-A546_aj_TileScan_001 (Stage 36 of 49)	00-YrNasGY3u6vgqe5oq4ZLE8
49		Cell	1	0.000	1.000	242	12	siRNA-IMPa4-25 PSPC1-A488 IMPa4-A546 DAPI 8C2-siRNA-IMP-a2-a4 V2.00	0	28. siRNA-IMPa4-25 PSPC1-A488 DAPI IMPa4-A546_aj_TileScan_001 (Stage 36 of 49)	00-YrNasGY3u6vgqe5oq4ZLE8
67		Cell	1	0.000	1.000	243	13	siRNA-IMPa4-25 PSPC1-A488 IMPa4-A546 DAPI 8C2-siRNA-IMP-a2-a4 V2.00	0	28. siRNA-IMPa4-25 PSPC1-A488 DAPI IMPa4-A546_aj_TileScan_001 (Stage 36 of 49)	00-YrNasGY3u6vgqe5oq4ZLE8
88		Cell	1	0.000	1.000	244	14	siRNA-IMPa4-25 PSPC1-A488 IMPa4-A546 DAPI 8C2-siRNA-IMP-a2-a4 V2.00	0	28. siRNA-IMPa4-25 PSPC1-A488 DAPI IMPa4-A546_aj_TileScan_001 (Stage 36 of 49)	00-YrNasGY3u6vgqe5oq4ZLE8
40		Cell	1	0.000	1.000	245	15	siRNA-IMPa4-25 PSPC1-A488 IMPa4-A546 DAPI 8C2-siRNA-IMP-a2-a4 V2.00	0	28. siRNA-IMPa4-25 PSPC1-A488 DAPI IMPa4-A546_aj_TileScan_001 (Stage 36 of 49)	00-YrNasGY3u6vgqe5oq4ZLE8
86		Cell	1	0.000	1.000	246	0	siRNA-IMPa4-25 PSPC1-A488 IMPa4-A546 DAPI 8C2-siRNA-IMP-a2-a4 V2.00	0	28. siRNA-IMPa4-25 PSPC1-A488 DAPI IMPa4-A546_ak_TileScan_001 (Stage 37 of 49)	00-jJ7X9cvuwD3whJYJveGMdn
91		Cell	1	0.000	1.000	247	1	siRNA-IMPa4-25 PSPC1-A488 IMPa4-A546 DAPI 8C2-siRNA-IMP-a2-a4 V2.00	0	28. siRNA-IMPa4-25 PSPC1-A488 DAPI IMPa4-A546_ak_TileScan_001 (Stage 37 of 49)	00-jJ7X9cvuwD3whJYJveGMdn
125		Cell	1	0.000	1.000	248	2	siRNA-IMPa4-25 PSPC1-A488 IMPa4-A546 DAPI 8C2-siRNA-IMP-a2-a4 V2.00	0	28. siRNA-IMPa4-25 PSPC1-A488 DAPI IMPa4-A546_ak_TileScan_001 (Stage 37 of 49)	00-jJ7X9cvuwD3whJYJveGMdn
6		Cell	1	0.000	1.000	249	3	siRNA-IMPa4-25 PSPC1-A488 IMPa4-A546 DAPI 8C2-siRNA-IMP-a2-a4 V2.00	0	28. siRNA-IMPa4-25 PSPC1-A488 DAPI IMPa4-A546_ak_TileScan_001 (Stage 37 of 49)	00-jJ7X9cvuwD3whJYJveGMdn
168		Cell	1	0.000	1.000	250	4	siRNA-IMPa4-25 PSPC1-A488 IMPa4-A546 DAPI 8C2-siRNA-IMP-a2-a4 V2.00	0	28. siRNA-IMPa4-25 PSPC1-A488 DAPI IMPa4-A546_ak_TileScan_001 (Stage 37 of 49)	00-jJ7X9cvuwD3whJYJveGMdn
126		Cell	1	0.000	1.000	251	5	siRNA-IMPa4-25 PSPC1-A488 IMPa4-A546 DAPI 8C2-siRNA-IMP-a2-a4 V2.00	0	28. siRNA-IMPa4-25 PSPC1-A488 DAPI IMPa4-A546_ak_TileScan_001 (Stage 37 of 49)	00-jJ7X9cvuwD3whJYJveGMdn
135		Cell	1	0.000	1.000	252	6	siRNA-IMPa4-25 PSPC1-A488 IMPa4-A546 DAPI 8C2-siRNA-IMP-a2-a4 V2.00	0	28. siRNA-IMPa4-25 PSPC1-A488 DAPI IMPa4-A546_ak_TileScan_001 (Stage 37 of 49)	00-jJ7X9cvuwD3whJYJveGMdn
42		Cell	1	0.000	1.000	253	7	siRNA-IMPa4-25 PSPC1-A488 IMPa4-A546 DAPI 8C2-siRNA-IMP-a2-a4 V2.00	0	28. siRNA-IMPa4-25 PSPC1-A488 DAPI IMPa4-A546_ak_TileScan_001 (Stage 37 of 49)	00-jJ7X9cvuwD3whJYJveGMdn
33		Cell	1	0.000	1.000	254	8	siRNA-IMPa4-25 PSPC1-A488 IMPa4-A546 DAPI 8C2-siRNA-IMP-a2-a4 V2.00	0	28. siRNA-IMPa4-25 PSPC1-A488 DAPI IMPa4-A546_ak_TileScan_001 (Stage 37 of 49)	00-jJ7X9cvuwD3whJYJveGMdn
33		Cell	1	0.000	1.000	255	9	siRNA-IMPa4-25 PSPC1-A488 IMPa4-A546 DAPI 8C2-siRNA-IMP-a2-a4 V2.00	0	28. siRNA-IMPa4-25 PSPC1-A488 DAPI IMPa4-A546_ak_TileScan_001 (Stage 37 of 49)	00-jJ7X9cvuwD3whJYJveGMdn
127		Cell	1	0.000	1.000	256	10	siRNA-IMPa4-25 PSPC1-A488 IMPa4-A546 DAPI 8C2-siRNA-IMP-a2-a4 V2.00	0	28. siRNA-IMPa4-25 PSPC1-A488 DAPI IMPa4-A546_ak_TileScan_001 (Stage 37 of 49)	00-jJ7X9cvuwD3whJYJveGMdn
161		Cell	1	0.000	1.000	257	11	siRNA-IMPa4-25 PSPC1-A488 IMPa4-A546 DAPI 8C2-siRNA-IMP-a2-a4 V2.00	0	28. siRNA-IMPa4-25 PSPC1-A488 DAPI IMPa4-A546_ak_TileScan_001 (Stage 37 of 49)	00-jJ7X9cvuwD3whJYJveGMdn
42		Cell	1	0.000	1.000	258	12	siRNA-IMPa4-25 PSPC1-A488 IMPa4-A546 DAPI 8C2-siRNA-IMP-a2-a4 V2.00	0	28. siRNA-IMPa4-25 PSPC1-A488 DAPI IMPa4-A546_ak_TileScan_001 (Stage 37 of 49)	00-jJ7X9cvuwD3whJYJveGMdn
23		Cell	1	0.000	1.000	259	13	siRNA-IMPa4-25 PSPC1-A488 IMPa4-A546 DAPI 8C2-siRNA-IMP-a2-a4 V2.00	0	28. siRNA-IMPa4-25 PSPC1-A488 DAPI IMPa4-A546_ak_TileScan_001 (Stage 37 of 49)	00-jJ7X9cvuwD3whJYJveGMdn
85		Cell	1	0.000	1.000	260	14	siRNA-IMPa4-25 PSPC1-A488 IMPa4-A546 DAPI 8C2-siRNA-IMP-a2-a4 V2.00	0	28. siRNA-IMPa4-25 PSPC1-A488 DAPI IMPa4-A546_ak_TileScan_001 (Stage 37 of 49)	00-jJ7X9cvuwD3whJYJveGMdn
22		Cell	1	0.000	1.000	261	15	siRNA-IMPa4-25 PSPC1-A488 IMPa4-A546 DAPI 8C2-siRNA-IMP-a2-a4 V2.00	0	28. siRNA-IMPa4-25 PSPC1-A488 DAPI IMPa4-A546_ak_TileScan_001 (Stage 37 of 49)	00-jJ7X9cvuwD3whJYJveGMdn
37		Cell	1	0.000	1.000	262	16	siRNA-IMPa4-25 PSPC1-A488 IMPa4-A546 DAPI 8C2-siRNA-IMP-a2-a4 V2.00	0	28. siRNA-IMPa4-25 PSPC1-A488 DAPI IMPa4-A546_ak_TileScan_001 (Stage 37 of 49)	00-jJ7X9cvuwD3whJYJveGMdn
25		Cell	1	0.000	1.000	263	17	siRNA-IMPa4-25 PSPC1-A488 IMPa4-A546 DAPI 8C2-siRNA-IMP-a2-a4 V2.00	0	28. siRNA-IMPa4-25 PSPC1-A488 DAPI IMPa4-A546_ak_TileScan_001 (Stage 37 of 49)	00-jJ7X9cvuwD3whJYJveGMdn
39		Cell	1	0.000	1.000	264	18	siRNA-IMPa4-25 PSPC1-A488 IMPa4-A546 DAPI 8C2-siRNA-IMP-a2-a4 V2.00	0	28. siRNA-IMPa4-25 PSPC1-A488 DAPI IMPa4-A546_ak_TileScan_001 (Stage 37 of 49)	00-jJ7X9cvuwD3whJYJveGMdn
26		Cell	1	0.000	1.000	265	0	siRNA-IMPa4-25 PSPC1-A488 IMPa4-A546 DAPI 8C2-siRNA-IMP-a2-a4 V2.00	0	28. siRNA-IMPa4-25 PSPC1-A488 DAPI IMPa4-A546_al_TileScan_001 (Stage 38 of 49)	00-m3Q3ce5tAuZ6EoeBvbLTme
15		Cell	1	0.000	1.000	266	1	siRNA-IMPa4-25 PSPC1-A488 IMPa4-A546 DAPI 8C2-siRNA-IMP-a2-a4 V2.00	0	28. siRNA-IMPa4-25 PSPC1-A488 DAPI IMPa4-A546_al_TileScan_001 (Stage 38 of 49)	00-m3Q3ce5tAuZ6EoeBvbLTme
43		Cell	1	0.000	1.000	267	2	siRNA-IMPa4-25 PSPC1-A488 IMPa4-A546 DAPI 8C2-siRNA-IMP-a2-a4 V2.00	0	28. siRNA-IMPa4-25 PSPC1-A488 DAPI IMPa4-A546_al_TileScan_001 (Stage 38 of 49)	00-m3Q3ce5tAuZ6EoeBvbLTme
109		Cell	1	0.000	1.000	268	3	siRNA-IMPa4-25 PSPC1-A488 IMPa4-A546 DAPI 8C2-siRNA-IMP-a2-a4 V2.00	0	28. siRNA-IMPa4-25 PSPC1-A488 DAPI IMPa4-A546_al_TileScan_001 (Stage 38 of 49)	00-m3Q3ce5tAuZ6EoeBvbLTme
5		Cell	1	0.000	1.000	269	4	siRNA-IMPa4-25 PSPC1-A488 IMPa4-A546 DAPI 8C2-siRNA-IMP-a2-a4 V2.00	0	28. siRNA-IMPa4-25 PSPC1-A488 DAPI IMPa4-A546_al_TileScan_001 (Stage 38 of 49)	00-m3Q3ce5tAuZ6EoeBvbLTme
105		Cell	1	0.000	1.000	270	5	siRNA-IMPa4-25 PSPC1-A488 IMPa4-A546 DAPI 8C2-siRNA-IMP-a2-a4 V2.00	0	28. siRNA-IMPa4-25 PSPC1-A488 DAPI IMPa4-A546_al_TileScan_001 (Stage 38 of 49)	00-m3Q3ce5tAuZ6EoeBvbLTme
116		Cell	1	0.000	1.000	271	6	siRNA-IMPa4-25 PSPC1-A488 IMPa4-A546 DAPI 8C2-siRNA-IMP-a2-a4 V2.00	0	28. siRNA-IMPa4-25 PSPC1-A488 DAPI IMPa4-A546_al_TileScan_001 (Stage 38 of 49)	00-m3Q3ce5tAuZ6EoeBvbLTme
131		Cell	1	0.000	1.000	272	7	siRNA-IMPa4-25 PSPC1-A488 IMPa4-A546 DAPI 8C2-siRNA-IMP-a2-a4 V2.00	0	28. siRNA-IMPa4-25 PSPC1-A488 DAPI IMPa4-A546_al_TileScan_001 (Stage 38 of 49)	00-m3Q3ce5tAuZ6EoeBvbLTme
28		Cell	1	0.000	1.000	273	8	siRNA-IMPa4-25 PSPC1-A488 IMPa4-A546 DAPI 8C2-siRNA-IMP-a2-a4 V2.00	0	28. siRNA-IMPa4-25 PSPC1-A488 DAPI IMPa4-A546_al_TileScan_001 (Stage 38 of 49)	00-m3Q3ce5tAuZ6EoeBvbLTme
16		Cell	1	0.000	1.000	274	9	siRNA-IMPa4-25 PSPC1-A488 IMPa4-A546 DAPI 8C2-siRNA-IMP-a2-a4 V2.00	0	28. siRNA-IMPa4-25 PSPC1-A488 DAPI IMPa4-A546_al_TileScan_001 (Stage 38 of 49)	00-m3Q3ce5tAuZ6EoeBvbLTme
73		Cell	1	0.000	1.000	275	10	siRNA-IMPa4-25 PSPC1-A488 IMPa4-A546 DAPI 8C2-siRNA-IMP-a2-a4 V2.00	0	28. siRNA-IMPa4-25 PSPC1-A488 DAPI IMPa4-A546_al_TileScan_001 (Stage 38 of 49)	00-m3Q3ce5tAuZ6EoeBvbLTme
70		Cell	1	0.000	1.000	276	11	siRNA-IMPa4-25 PSPC1-A488 IMPa4-A546 DAPI 8C2-siRNA-IMP-a2-a4 V2.00	0	28. siRNA-IMPa4-25 PSPC1-A488 DAPI IMPa4-A546_al_TileScan_001 (Stage 38 of 49)	00-m3Q3ce5tAuZ6EoeBvbLTme
10		Cell	1	0.000	1.000	277	12	siRNA-IMPa4-25 PSPC1-A488 IMPa4-A546 DAPI 8C2-siRNA-IMP-a2-a4 V2.00	0	28. siRNA-IMPa4-25 PSPC1-A488 DAPI IMPa4-A546_al_TileScan_001 (Stage 38 of 49)	00-m3Q3ce5tAuZ6EoeBvbLTme
37		Cell	1	0.000	1.000	278	13	siRNA-IMPa4-25 PSPC1-A488 IMPa4-A546 DAPI 8C2-siRNA-IMP-a2-a4 V2.00	0	28. siRNA-IMPa4-25 PSPC1-A488 DAPI IMPa4-A546_al_TileScan_001 (Stage 38 of 49)	00-m3Q3ce5tAuZ6EoeBvbLTme
71		Cell	1	0.000	1.000	279	14	siRNA-IMPa4-25 PSPC1-A488 IMPa4-A546 DAPI 8C2-siRNA-IMP-a2-a4 V2.00	0	28. siRNA-IMPa4-25 PSPC1-A488 DAPI IMPa4-A546_al_TileScan_001 (Stage 38 of 49)	00-m3Q3ce5tAuZ6EoeBvbLTme
3		Cell	1	0.000	1.000	280	15	siRNA-IMPa4-25 PSPC1-A488 IMPa4-A546 DAPI 8C2-siRNA-IMP-a2-a4 V2.00	0	28. siRNA-IMPa4-25 PSPC1-A488 DAPI IMPa4-A546_al_TileScan_001 (Stage 38 of 49)	00-m3Q3ce5tAuZ6EoeBvbLTme
9		Cell	1	0.000	1.000	281	16	siRNA-IMPa4-25 PSPC1-A488 IMPa4-A546 DAPI 8C2-siRNA-IMP-a2-a4 V2.00	0	28. siRNA-IMPa4-25 PSPC1-A488 DAPI IMPa4-A546_al_TileScan_001 (Stage 38 of 49)	00-m3Q3ce5tAuZ6EoeBvbLTme
139		Cell	1	0.000	1.000	282	17	siRNA-IMPa4-25 PSPC1-A488 IMPa4-A546 DAPI 8C2-siRNA-IMP-a2-a4 V2.00	0	28. siRNA-IMPa4-25 PSPC1-A488 DAPI IMPa4-A546_al_TileScan_001 (Stage 38 of 49)	00-m3Q3ce5tAuZ6EoeBvbLTme
152		Cell	1	0.000	1.000	283	18	siRNA-IMPa4-25 PSPC1-A488 IMPa4-A546 DAPI 8C2-siRNA-IMP-a2-a4 V2.00	0	28. siRNA-IMPa4-25 PSPC1-A488 DAPI IMPa4-A546_al_TileScan_001 (Stage 38 of 49)	00-m3Q3ce5tAuZ6EoeBvbLTme
82		Cell	1	0.000	1.000	284	0	siRNA-IMPa4-25 PSPC1-A488 IMPa4-A546 DAPI 8C2-siRNA-IMP-a2-a4 V2.00	0	28. siRNA-IMPa4-25 PSPC1-A488 DAPI IMPa4-A546_am_TileScan_001 (Stage 39 of 49)	00-27HzErHxRhkStzHzTdWsEQ
19		Cell	1	0.000	1.000	285	1	siRNA-IMPa4-25 PSPC1-A488 IMPa4-A546 DAPI 8C2-siRNA-IMP-a2-a4 V2.00	0	28. siRNA-IMPa4-25 PSPC1-A488 DAPI IMPa4-A546_am_TileScan_001 (Stage 39 of 49)	00-27HzErHxRhkStzHzTdWsEQ
95		Cell	1	0.000	1.000	286	2	siRNA-IMPa4-25 PSPC1-A488 IMPa4-A546 DAPI 8C2-siRNA-IMP-a2-a4 V2.00	0	28. siRNA-IMPa4-25 PSPC1-A488 DAPI IMPa4-A546_am_TileScan_001 (Stage 39 of 49)	00-27HzErHxRhkStzHzTdWsEQ
55		Cell	1	0.000	1.000	287	3	siRNA-IMPa4-25 PSPC1-A488 IMPa4-A546 DAPI 8C2-siRNA-IMP-a2-a4 V2.00	0	28. siRNA-IMPa4-25 PSPC1-A488 DAPI IMPa4-A546_am_TileScan_001 (Stage 39 of 49)	00-27HzErHxRhkStzHzTdWsEQ
22		Cell	1	0.000	1.000	288	4	siRNA-IMPa4-25 PSPC1-A488 IMPa4-A546 DAPI 8C2-siRNA-IMP-a2-a4 V2.00	0	28. siRNA-IMPa4-25 PSPC1-A488 DAPI IMPa4-A546_am_TileScan_001 (Stage 39 of 49)	00-27HzErHxRhkStzHzTdWsEQ
111		Cell	1	0.000	1.000	289	5	siRNA-IMPa4-25 PSPC1-A488 IMPa4-A546 DAPI 8C2-siRNA-IMP-a2-a4 V2.00	0	28. siRNA-IMPa4-25 PSPC1-A488 DAPI IMPa4-A546_am_TileScan_001 (Stage 39 of 49)	00-27HzErHxRhkStzHzTdWsEQ
82		Cell	1	0.000	1.000	290	6	siRNA-IMPa4-25 PSPC1-A488 IMPa4-A546 DAPI 8C2-siRNA-IMP-a2-a4 V2.00	0	28. siRNA-IMPa4-25 PSPC1-A488 DAPI IMPa4-A546_am_TileScan_001 (Stage 39 of 49)	00-27HzErHxRhkStzHzTdWsEQ
112		Cell	1	0.000	1.000	291	7	siRNA-IMPa4-25 PSPC1-A488 IMPa4-A546 DAPI 8C2-siRNA-IMP-a2-a4 V2.00	0	28. siRNA-IMPa4-25 PSPC1-A488 DAPI IMPa4-A546_am_TileScan_001 (Stage 39 of 49)	00-27HzErHxRhkStzHzTdWsEQ
111		Cell	1	0.000	1.000	292	8	siRNA-IMPa4-25 PSPC1-A488 IMPa4-A546 DAPI 8C2-siRNA-IMP-a2-a4 V2.00	0	28. siRNA-IMPa4-25 PSPC1-A488 DAPI IMPa4-A546_am_TileScan_001 (Stage 39 of 49)	00-27HzErHxRhkStzHzTdWsEQ
194		Cell	1	0.000	1.000	293	9	siRNA-IMPa4-25 PSPC1-A488 IMPa4-A546 DAPI 8C2-siRNA-IMP-a2-a4 V2.00	0	28. siRNA-IMPa4-25 PSPC1-A488 DAPI IMPa4-A546_am_TileScan_001 (Stage 39 of 49)	00-27HzErHxRhkStzHzTdWsEQ
30		Cell	1	0.000	1.000	294	10	siRNA-IMPa4-25 PSPC1-A488 IMPa4-A546 DAPI 8C2-siRNA-IMP-a2-a4 V2.00	0	28. siRNA-IMPa4-25 PSPC1-A488 DAPI IMPa4-A546_am_TileScan_001 (Stage 39 of 49)	00-27HzErHxRhkStzHzTdWsEQ
152		Cell	1	0.000	1.000	295	11	siRNA-IMPa4-25 PSPC1-A488 IMPa4-A546 DAPI 8C2-siRNA-IMP-a2-a4 V2.00	0	28. siRNA-IMPa4-25 PSPC1-A488 DAPI IMPa4-A546_am_TileScan_001 (Stage 39 of 49)	00-27HzErHxRhkStzHzTdWsEQ
19		Cell	1	0.000	1.000	296	12	siRNA-IMPa4-25 PSPC1-A488 IMPa4-A546 DAPI 8C2-siRNA-IMP-a2-a4 V2.00	0	28. siRNA-IMPa4-25 PSPC1-A488 DAPI IMPa4-A546_am_TileScan_001 (Stage 39 of 49)	00-27HzErHxRhkStzHzTdWsEQ
74		Cell	1	0.000	1.000	297	13	siRNA-IMPa4-25 PSPC1-A488 IMPa4-A546 DAPI 8C2-siRNA-IMP-a2-a4 V2.00	0	28. siRNA-IMPa4-25 PSPC1-A488 DAPI IMPa4-A546_am_TileScan_001 (Stage 39 of 49)	00-27HzErHxRhkStzHzTdWsEQ
14		Cell	1	0.000	1.000	298	14	siRNA-IMPa4-25 PSPC1-A488 IMPa4-A546 DAPI 8C2-siRNA-IMP-a2-a4 V2.00	0	28. siRNA-IMPa4-25 PSPC1-A488 DAPI IMPa4-A546_am_TileScan_001 (Stage 39 of 49)	00-27HzErHxRhkStzHzTdWsEQ
18		Cell	1	0.000	1.000	299	15	siRNA-IMPa4-25 PSPC1-A488 IMPa4-A546 DAPI 8C2-siRNA-IMP-a2-a4 V2.00	0	28. siRNA-IMPa4-25 PSPC1-A488 DAPI IMPa4-A546_am_TileScan_001 (Stage 39 of 49)	00-27HzErHxRhkStzHzTdWsEQ
143		Cell	1	0.000	1.000	300	16	siRNA-IMPa4-25 PSPC1-A488 IMPa4-A546 DAPI 8C2-siRNA-IMP-a2-a4 V2.00	0	28. siRNA-IMPa4-25 PSPC1-A488 DAPI IMPa4-A546_am_TileScan_001 (Stage 39 of 49)	00-27HzErHxRhkStzHzTdWsEQ
32		Cell	1	0.000	1.000	301	17	siRNA-IMPa4-25 PSPC1-A488 IMPa4-A546 DAPI 8C2-siRNA-IMP-a2-a4 V2.00	0	28. siRNA-IMPa4-25 PSPC1-A488 DAPI IMPa4-A546_am_TileScan_001 (Stage 39 of 49)	00-27HzErHxRhkStzHzTdWsEQ
12		Cell	1	0.000	1.000	302	0	siRNA-IMPa4-25 PSPC1-A488 IMPa4-A546 DAPI 8C2-siRNA-IMP-a2-a4 V2.00	0	28. siRNA-IMPa4-25 PSPC1-A488 DAPI IMPa4-A546_an_TileScan_001 (Stage 40 of 49)	00-T67YBjCjBKAeXvMDjUwZyG
9		Cell	1	0.000	1.000	303	1	siRNA-IMPa4-25 PSPC1-A488 IMPa4-A546 DAPI 8C2-siRNA-IMP-a2-a4 V2.00	0	28. siRNA-IMPa4-25 PSPC1-A488 DAPI IMPa4-A546_an_TileScan_001 (Stage 40 of 49)	00-T67YBjCjBKAeXvMDjUwZyG
14		Cell	1	0.000	1.000	304	2	siRNA-IMPa4-25 PSPC1-A488 IMPa4-A546 DAPI 8C2-siRNA-IMP-a2-a4 V2.00	0	28. siRNA-IMPa4-25 PSPC1-A488 DAPI IMPa4-A546_an_TileScan_001 (Stage 40 of 49)	00-T67YBjCjBKAeXvMDjUwZyG
17		Cell	1	0.000	1.000	305	3	siRNA-IMPa4-25 PSPC1-A488 IMPa4-A546 DAPI 8C2-siRNA-IMP-a2-a4 V2.00	0	28. siRNA-IMPa4-25 PSPC1-A488 DAPI IMPa4-A546_an_TileScan_001 (Stage 40 of 49)	00-T67YBjCjBKAeXvMDjUwZyG
12		Cell	1	0.000	1.000	306	4	siRNA-IMPa4-25 PSPC1-A488 IMPa4-A546 DAPI 8C2-siRNA-IMP-a2-a4 V2.00	0	28. siRNA-IMPa4-25 PSPC1-A488 DAPI IMPa4-A546_an_TileScan_001 (Stage 40 of 49)	00-T67YBjCjBKAeXvMDjUwZyG
63		Cell	1	0.000	1.000	307	5	siRNA-IMPa4-25 PSPC1-A488 IMPa4-A546 DAPI 8C2-siRNA-IMP-a2-a4 V2.00	0	28. siRNA-IMPa4-25 PSPC1-A488 DAPI IMPa4-A546_an_TileScan_001 (Stage 40 of 49)	00-T67YBjCjBKAeXvMDjUwZyG
108		Cell	1	0.000	1.000	308	6	siRNA-IMPa4-25 PSPC1-A488 IMPa4-A546 DAPI 8C2-siRNA-IMP-a2-a4 V2.00	0	28. siRNA-IMPa4-25 PSPC1-A488 DAPI IMPa4-A546_an_TileScan_001 (Stage 40 of 49)	00-T67YBjCjBKAeXvMDjUwZyG
8		Cell	1	0.000	1.000	309	7	siRNA-IMPa4-25 PSPC1-A488 IMPa4-A546 DAPI 8C2-siRNA-IMP-a2-a4 V2.00	0	28. siRNA-IMPa4-25 PSPC1-A488 DAPI IMPa4-A546_an_TileScan_001 (Stage 40 of 49)	00-T67YBjCjBKAeXvMDjUwZyG
66		Cell	1	0.000	1.000	310	8	siRNA-IMPa4-25 PSPC1-A488 IMPa4-A546 DAPI 8C2-siRNA-IMP-a2-a4 V2.00	0	28. siRNA-IMPa4-25 PSPC1-A488 DAPI IMPa4-A546_an_TileScan_001 (Stage 40 of 49)	00-T67YBjCjBKAeXvMDjUwZyG
14		Cell	1	0.000	1.000	311	9	siRNA-IMPa4-25 PSPC1-A488 IMPa4-A546 DAPI 8C2-siRNA-IMP-a2-a4 V2.00	0	28. siRNA-IMPa4-25 PSPC1-A488 DAPI IMPa4-A546_an_TileScan_001 (Stage 40 of 49)	00-T67YBjCjBKAeXvMDjUwZyG
120		Cell	1	0.000	1.000	312	10	siRNA-IMPa4-25 PSPC1-A488 IMPa4-A546 DAPI 8C2-siRNA-IMP-a2-a4 V2.00	0	28. siRNA-IMPa4-25 PSPC1-A488 DAPI IMPa4-A546_an_TileScan_001 (Stage 40 of 49)	00-T67YBjCjBKAeXvMDjUwZyG
146		Cell	1	0.000	1.000	313	11	siRNA-IMPa4-25 PSPC1-A488 IMPa4-A546 DAPI 8C2-siRNA-IMP-a2-a4 V2.00	0	28. siRNA-IMPa4-25 PSPC1-A488 DAPI IMPa4-A546_an_TileScan_001 (Stage 40 of 49)	00-T67YBjCjBKAeXvMDjUwZyG
112		Cell	1	0.000	1.000	314	12	siRNA-IMPa4-25 PSPC1-A488 IMPa4-A546 DAPI 8C2-siRNA-IMP-a2-a4 V2.00	0	28. siRNA-IMPa4-25 PSPC1-A488 DAPI IMPa4-A546_an_TileScan_001 (Stage 40 of 49)	00-T67YBjCjBKAeXvMDjUwZyG
100		Cell	1	0.000	1.000	315	13	siRNA-IMPa4-25 PSPC1-A488 IMPa4-A546 DAPI 8C2-siRNA-IMP-a2-a4 V2.00	0	28. siRNA-IMPa4-25 PSPC1-A488 DAPI IMPa4-A546_an_TileScan_001 (Stage 40 of 49)	00-T67YBjCjBKAeXvMDjUwZyG
44		Cell	1	0.000	1.000	316	14	siRNA-IMPa4-25 PSPC1-A488 IMPa4-A546 DAPI 8C2-siRNA-IMP-a2-a4 V2.00	0	28. siRNA-IMPa4-25 PSPC1-A488 DAPI IMPa4-A546_an_TileScan_001 (Stage 40 of 49)	00-T67YBjCjBKAeXvMDjUwZyG
14		Cell	1	0.000	1.000	317	15	siRNA-IMPa4-25 PSPC1-A488 IMPa4-A546 DAPI 8C2-siRNA-IMP-a2-a4 V2.00	0	28. siRNA-IMPa4-25 PSPC1-A488 DAPI IMPa4-A546_an_TileScan_001 (Stage 40 of 49)	00-T67YBjCjBKAeXvMDjUwZyG
117		Cell	1	0.000	1.000	318	16	siRNA-IMPa4-25 PSPC1-A488 IMPa4-A546 DAPI 8C2-siRNA-IMP-a2-a4 V2.00	0	28. siRNA-IMPa4-25 PSPC1-A488 DAPI IMPa4-A546_an_TileScan_001 (Stage 40 of 49)	00-T67YBjCjBKAeXvMDjUwZyG
100		Cell	1	0.000	1.000	319	17	siRNA-IMPa4-25 PSPC1-A488 IMPa4-A546 DAPI 8C2-siRNA-IMP-a2-a4 V2.00	0	28. siRNA-IMPa4-25 PSPC1-A488 DAPI IMPa4-A546_an_TileScan_001 (Stage 40 of 49)	00-T67YBjCjBKAeXvMDjUwZyG
138		Cell	1	0.000	1.000	320	18	siRNA-IMPa4-25 PSPC1-A488 IMPa4-A546 DAPI 8C2-siRNA-IMP-a2-a4 V2.00	0	28. siRNA-IMPa4-25 PSPC1-A488 DAPI IMPa4-A546_an_TileScan_001 (Stage 40 of 49)	00-T67YBjCjBKAeXvMDjUwZyG
138		Cell	1	0.000	1.000	321	19	siRNA-IMPa4-25 PSPC1-A488 IMPa4-A546 DAPI 8C2-siRNA-IMP-a2-a4 V2.00	0	28. siRNA-IMPa4-25 PSPC1-A488 DAPI IMPa4-A546_an_TileScan_001 (Stage 40 of 49)	00-T67YBjCjBKAeXvMDjUwZyG
8		Cell	1	0.000	1.000	322	20	siRNA-IMPa4-25 PSPC1-A488 IMPa4-A546 DAPI 8C2-siRNA-IMP-a2-a4 V2.00	0	28. siRNA-IMPa4-25 PSPC1-A488 DAPI IMPa4-A546_an_TileScan_001 (Stage 40 of 49)	00-T67YBjCjBKAeXvMDjUwZyG
87		Cell	1	0.000	1.000	323	21	siRNA-IMPa4-25 PSPC1-A488 IMPa4-A546 DAPI 8C2-siRNA-IMP-a2-a4 V2.00	0	28. siRNA-IMPa4-25 PSPC1-A488 DAPI IMPa4-A546_an_TileScan_001 (Stage 40 of 49)	00-T67YBjCjBKAeXvMDjUwZyG
119		Cell	1	0.000	1.000	324	22	siRNA-IMPa4-25 PSPC1-A488 IMPa4-A546 DAPI 8C2-siRNA-IMP-a2-a4 V2.00	0	28. siRNA-IMPa4-25 PSPC1-A488 DAPI IMPa4-A546_an_TileScan_001 (Stage 40 of 49)	00-T67YBjCjBKAeXvMDjUwZyG
136		Cell	1	0.000	1.000	325	23	siRNA-IMPa4-25 PSPC1-A488 IMPa4-A546 DAPI 8C2-siRNA-IMP-a2-a4 V2.00	0	28. siRNA-IMPa4-25 PSPC1-A488 DAPI IMPa4-A546_an_TileScan_001 (Stage 40 of 49)	00-T67YBjCjBKAeXvMDjUwZyG
67		Cell	1	0.000	1.000	326	24	siRNA-IMPa4-25 PSPC1-A488 IMPa4-A546 DAPI 8C2-siRNA-IMP-a2-a4 V2.00	0	28. siRNA-IMPa4-25 PSPC1-A488 DAPI IMPa4-A546_an_TileScan_001 (Stage 40 of 49)	00-T67YBjCjBKAeXvMDjUwZyG
27		Cell	1	0.000	1.000	327	25	siRNA-IMPa4-25 PSPC1-A488 IMPa4-A546 DAPI 8C2-siRNA-IMP-a2-a4 V2.00	0	28. siRNA-IMPa4-25 PSPC1-A488 DAPI IMPa4-A546_an_TileScan_001 (Stage 40 of 49)	00-T67YBjCjBKAeXvMDjUwZyG
163		Cell	1	0.000	1.000	328	26	siRNA-IMPa4-25 PSPC1-A488 IMPa4-A546 DAPI 8C2-siRNA-IMP-a2-a4 V2.00	0	28. siRNA-IMPa4-25 PSPC1-A488 DAPI IMPa4-A546_an_TileScan_001 (Stage 40 of 49)	00-T67YBjCjBKAeXvMDjUwZyG
64		Cell	1	0.000	1.000	329	27	siRNA-IMPa4-25 PSPC1-A488 IMPa4-A546 DAPI 8C2-siRNA-IMP-a2-a4 V2.00	0	28. siRNA-IMPa4-25 PSPC1-A488 DAPI IMPa4-A546_an_TileScan_001 (Stage 40 of 49)	00-T67YBjCjBKAeXvMDjUwZyG
28		Cell	1	0.000	1.000	330	28	siRNA-IMPa4-25 PSPC1-A488 IMPa4-A546 DAPI 8C2-siRNA-IMP-a2-a4 V2.00	0	28. siRNA-IMPa4-25 PSPC1-A488 DAPI IMPa4-A546_an_TileScan_001 (Stage 40 of 49)	00-T67YBjCjBKAeXvMDjUwZyG
135		Cell	1	0.000	1.000	331	29	siRNA-IMPa4-25 PSPC1-A488 IMPa4-A546 DAPI 8C2-siRNA-IMP-a2-a4 V2.00	0	28. siRNA-IMPa4-25 PSPC1-A488 DAPI IMPa4-A546_an_TileScan_001 (Stage 40 of 49)	00-T67YBjCjBKAeXvMDjUwZyG
53		Cell	1	0.000	1.000	332	30	siRNA-IMPa4-25 PSPC1-A488 IMPa4-A546 DAPI 8C2-siRNA-IMP-a2-a4 V2.00	0	28. siRNA-IMPa4-25 PSPC1-A488 DAPI IMPa4-A546_an_TileScan_001 (Stage 40 of 49)	00-T67YBjCjBKAeXvMDjUwZyG
74		Cell	1	0.000	1.000	333	0	siRNA-IMPa4-25 PSPC1-A488 IMPa4-A546 DAPI 8C2-siRNA-IMP-a2-a4 V2.00	0	28. siRNA-IMPa4-25 PSPC1-A488 DAPI IMPa4-A546_ao_TileScan_001 (Stage 41 of 49)	00-9viop38h86SrVVMBP798EC
67		Cell	1	0.000	1.000	334	1	siRNA-IMPa4-25 PSPC1-A488 IMPa4-A546 DAPI 8C2-siRNA-IMP-a2-a4 V2.00	0	28. siRNA-IMPa4-25 PSPC1-A488 DAPI IMPa4-A546_ao_TileScan_001 (Stage 41 of 49)	00-9viop38h86SrVVMBP798EC
81		Cell	1	0.000	1.000	335	2	siRNA-IMPa4-25 PSPC1-A488 IMPa4-A546 DAPI 8C2-siRNA-IMP-a2-a4 V2.00	0	28. siRNA-IMPa4-25 PSPC1-A488 DAPI IMPa4-A546_ao_TileScan_001 (Stage 41 of 49)	00-9viop38h86SrVVMBP798EC
111		Cell	1	0.000	1.000	336	3	siRNA-IMPa4-25 PSPC1-A488 IMPa4-A546 DAPI 8C2-siRNA-IMP-a2-a4 V2.00	0	28. siRNA-IMPa4-25 PSPC1-A488 DAPI IMPa4-A546_ao_TileScan_001 (Stage 41 of 49)	00-9viop38h86SrVVMBP798EC
12		Cell	1	0.000	1.000	337	4	siRNA-IMPa4-25 PSPC1-A488 IMPa4-A546 DAPI 8C2-siRNA-IMP-a2-a4 V2.00	0	28. siRNA-IMPa4-25 PSPC1-A488 DAPI IMPa4-A546_ao_TileScan_001 (Stage 41 of 49)	00-9viop38h86SrVVMBP798EC
93		Cell	1	0.000	1.000	338	5	siRNA-IMPa4-25 PSPC1-A488 IMPa4-A546 DAPI 8C2-siRNA-IMP-a2-a4 V2.00	0	28. siRNA-IMPa4-25 PSPC1-A488 DAPI IMPa4-A546_ao_TileScan_001 (Stage 41 of 49)	00-9viop38h86SrVVMBP798EC
90		Cell	1	0.000	1.000	339	6	siRNA-IMPa4-25 PSPC1-A488 IMPa4-A546 DAPI 8C2-siRNA-IMP-a2-a4 V2.00	0	28. siRNA-IMPa4-25 PSPC1-A488 DAPI IMPa4-A546_ao_TileScan_001 (Stage 41 of 49)	00-9viop38h86SrVVMBP798EC
15		Cell	1	0.000	1.000	340	7	siRNA-IMPa4-25 PSPC1-A488 IMPa4-A546 DAPI 8C2-siRNA-IMP-a2-a4 V2.00	0	28. siRNA-IMPa4-25 PSPC1-A488 DAPI IMPa4-A546_ao_TileScan_001 (Stage 41 of 49)	00-9viop38h86SrVVMBP798EC
74		Cell	1	0.000	1.000	341	8	siRNA-IMPa4-25 PSPC1-A488 IMPa4-A546 DAPI 8C2-siRNA-IMP-a2-a4 V2.00	0	28. siRNA-IMPa4-25 PSPC1-A488 DAPI IMPa4-A546_ao_TileScan_001 (Stage 41 of 49)	00-9viop38h86SrVVMBP798EC
42		Cell	1	0.000	1.000	342	9	siRNA-IMPa4-25 PSPC1-A488 IMPa4-A546 DAPI 8C2-siRNA-IMP-a2-a4 V2.00	0	28. siRNA-IMPa4-25 PSPC1-A488 DAPI IMPa4-A546_ao_TileScan_001 (Stage 41 of 49)	00-9viop38h86SrVVMBP798EC
23		Cell	1	0.000	1.000	343	10	siRNA-IMPa4-25 PSPC1-A488 IMPa4-A546 DAPI 8C2-siRNA-IMP-a2-a4 V2.00	0	28. siRNA-IMPa4-25 PSPC1-A488 DAPI IMPa4-A546_ao_TileScan_001 (Stage 41 of 49)	00-9viop38h86SrVVMBP798EC
141		Cell	1	0.000	1.000	344	11	siRNA-IMPa4-25 PSPC1-A488 IMPa4-A546 DAPI 8C2-siRNA-IMP-a2-a4 V2.00	0	28. siRNA-IMPa4-25 PSPC1-A488 DAPI IMPa4-A546_ao_TileScan_001 (Stage 41 of 49)	00-9viop38h86SrVVMBP798EC
186		Cell	1	0.000	1.000	345	12	siRNA-IMPa4-25 PSPC1-A488 IMPa4-A546 DAPI 8C2-siRNA-IMP-a2-a4 V2.00	0	28. siRNA-IMPa4-25 PSPC1-A488 DAPI IMPa4-A546_ao_TileScan_001 (Stage 41 of 49)	00-9viop38h86SrVVMBP798EC
100		Cell	1	0.000	1.000	346	13	siRNA-IMPa4-25 PSPC1-A488 IMPa4-A546 DAPI 8C2-siRNA-IMP-a2-a4 V2.00	0	28. siRNA-IMPa4-25 PSPC1-A488 DAPI IMPa4-A546_ao_TileScan_001 (Stage 41 of 49)	00-9viop38h86SrVVMBP798EC
136		Cell	1	0.000	1.000	347	14	siRNA-IMPa4-25 PSPC1-A488 IMPa4-A546 DAPI 8C2-siRNA-IMP-a2-a4 V2.00	0	28. siRNA-IMPa4-25 PSPC1-A488 DAPI IMPa4-A546_ao_TileScan_001 (Stage 41 of 49)	00-9viop38h86SrVVMBP798EC
86		Cell	1	0.000	1.000	348	15	siRNA-IMPa4-25 PSPC1-A488 IMPa4-A546 DAPI 8C2-siRNA-IMP-a2-a4 V2.00	0	28. siRNA-IMPa4-25 PSPC1-A488 DAPI IMPa4-A546_ao_TileScan_001 (Stage 41 of 49)	00-9viop38h86SrVVMBP798EC
90		Cell	1	0.000	1.000	349	16	siRNA-IMPa4-25 PSPC1-A488 IMPa4-A546 DAPI 8C2-siRNA-IMP-a2-a4 V2.00	0	28. siRNA-IMPa4-25 PSPC1-A488 DAPI IMPa4-A546_ao_TileScan_001 (Stage 41 of 49)	00-9viop38h86SrVVMBP798EC
113		Cell	1	0.000	1.000	350	17	siRNA-IMPa4-25 PSPC1-A488 IMPa4-A546 DAPI 8C2-siRNA-IMP-a2-a4 V2.00	0	28. siRNA-IMPa4-25 PSPC1-A488 DAPI IMPa4-A546_ao_TileScan_001 (Stage 41 of 49)	00-9viop38h86SrVVMBP798EC
31		Cell	1	0.000	1.000	351	18	siRNA-IMPa4-25 PSPC1-A488 IMPa4-A546 DAPI 8C2-siRNA-IMP-a2-a4 V2.00	0	28. siRNA-IMPa4-25 PSPC1-A488 DAPI IMPa4-A546_ao_TileScan_001 (Stage 41 of 49)	00-9viop38h86SrVVMBP798EC
97		Cell	1	0.000	1.000	352	19	siRNA-IMPa4-25 PSPC1-A488 IMPa4-A546 DAPI 8C2-siRNA-IMP-a2-a4 V2.00	0	28. siRNA-IMPa4-25 PSPC1-A488 DAPI IMPa4-A546_ao_TileScan_001 (Stage 41 of 49)	00-9viop38h86SrVVMBP798EC
139		Cell	1	0.000	1.000	353	20	siRNA-IMPa4-25 PSPC1-A488 IMPa4-A546 DAPI 8C2-siRNA-IMP-a2-a4 V2.00	0	28. siRNA-IMPa4-25 PSPC1-A488 DAPI IMPa4-A546_ao_TileScan_001 (Stage 41 of 49)	00-9viop38h86SrVVMBP798EC
73		Cell	1	0.000	1.000	354	21	siRNA-IMPa4-25 PSPC1-A488 IMPa4-A546 DAPI 8C2-siRNA-IMP-a2-a4 V2.00	0	28. siRNA-IMPa4-25 PSPC1-A488 DAPI IMPa4-A546_ao_TileScan_001 (Stage 41 of 49)	00-9viop38h86SrVVMBP798EC
31		Cell	1	0.000	1.000	355	22	siRNA-IMPa4-25 PSPC1-A488 IMPa4-A546 DAPI 8C2-siRNA-IMP-a2-a4 V2.00	0	28. siRNA-IMPa4-25 PSPC1-A488 DAPI IMPa4-A546_ao_TileScan_001 (Stage 41 of 49)	00-9viop38h86SrVVMBP798EC
36		Cell	1	0.000	1.000	356	23	siRNA-IMPa4-25 PSPC1-A488 IMPa4-A546 DAPI 8C2-siRNA-IMP-a2-a4 V2.00	0	28. siRNA-IMPa4-25 PSPC1-A488 DAPI IMPa4-A546_ao_TileScan_001 (Stage 41 of 49)	00-9viop38h86SrVVMBP798EC
20		Cell	1	0.000	1.000	357	24	siRNA-IMPa4-25 PSPC1-A488 IMPa4-A546 DAPI 8C2-siRNA-IMP-a2-a4 V2.00	0	28. siRNA-IMPa4-25 PSPC1-A488 DAPI IMPa4-A546_ao_TileScan_001 (Stage 41 of 49)	00-9viop38h86SrVVMBP798EC
11		Cell	1	0.000	1.000	358	25	siRNA-IMPa4-25 PSPC1-A488 IMPa4-A546 DAPI 8C2-siRNA-IMP-a2-a4 V2.00	0	28. siRNA-IMPa4-25 PSPC1-A488 DAPI IMPa4-A546_ao_TileScan_001 (Stage 41 of 49)	00-9viop38h86SrVVMBP798EC
9		Cell	1	0.000	1.000	359	26	siRNA-IMPa4-25 PSPC1-A488 IMPa4-A546 DAPI 8C2-siRNA-IMP-a2-a4 V2.00	0	28. siRNA-IMPa4-25 PSPC1-A488 DAPI IMPa4-A546_ao_TileScan_001 (Stage 41 of 49)	00-9viop38h86SrVVMBP798EC
111		Cell	1	0.000	1.000	360	27	siRNA-IMPa4-25 PSPC1-A488 IMPa4-A546 DAPI 8C2-siRNA-IMP-a2-a4 V2.00	0	28. siRNA-IMPa4-25 PSPC1-A488 DAPI IMPa4-A546_ao_TileScan_001 (Stage 41 of 49)	00-9viop38h86SrVVMBP798EC
26		Cell	1	0.000	1.000	361	28	siRNA-IMPa4-25 PSPC1-A488 IMPa4-A546 DAPI 8C2-siRNA-IMP-a2-a4 V2.00	0	28. siRNA-IMPa4-25 PSPC1-A488 DAPI IMPa4-A546_ao_TileScan_001 (Stage 41 of 49)	00-9viop38h86SrVVMBP798EC
99		Cell	1	0.000	1.000	362	29	siRNA-IMPa4-25 PSPC1-A488 IMPa4-A546 DAPI 8C2-siRNA-IMP-a2-a4 V2.00	0	28. siRNA-IMPa4-25 PSPC1-A488 DAPI IMPa4-A546_ao_TileScan_001 (Stage 41 of 49)	00-9viop38h86SrVVMBP798EC
35		Cell	1	0.000	1.000	363	30	siRNA-IMPa4-25 PSPC1-A488 IMPa4-A546 DAPI 8C2-siRNA-IMP-a2-a4 V2.00	0	28. siRNA-IMPa4-25 PSPC1-A488 DAPI IMPa4-A546_ao_TileScan_001 (Stage 41 of 49)	00-9viop38h86SrVVMBP798EC
139		Cell	1	0.000	1.000	364	31	siRNA-IMPa4-25 PSPC1-A488 IMPa4-A546 DAPI 8C2-siRNA-IMP-a2-a4 V2.00	0	28. siRNA-IMPa4-25 PSPC1-A488 DAPI IMPa4-A546_ao_TileScan_001 (Stage 41 of 49)	00-9viop38h86SrVVMBP798EC
38		Cell	1	0.000	1.000	365	0	siRNA-IMPa4-25 PSPC1-A488 IMPa4-A546 DAPI 8C2-siRNA-IMP-a2-a4 V2.00	0	28. siRNA-IMPa4-25 PSPC1-A488 DAPI IMPa4-A546_ap_TileScan_001 (Stage 42 of 49)	00-tEP6xjgmpzT9dreuGhkW5S
15		Cell	1	0.000	1.000	366	1	siRNA-IMPa4-25 PSPC1-A488 IMPa4-A546 DAPI 8C2-siRNA-IMP-a2-a4 V2.00	0	28. siRNA-IMPa4-25 PSPC1-A488 DAPI IMPa4-A546_ap_TileScan_001 (Stage 42 of 49)	00-tEP6xjgmpzT9dreuGhkW5S
21		Cell	1	0.000	1.000	367	2	siRNA-IMPa4-25 PSPC1-A488 IMPa4-A546 DAPI 8C2-siRNA-IMP-a2-a4 V2.00	0	28. siRNA-IMPa4-25 PSPC1-A488 DAPI IMPa4-A546_ap_TileScan_001 (Stage 42 of 49)	00-tEP6xjgmpzT9dreuGhkW5S
107		Cell	1	0.000	1.000	368	3	siRNA-IMPa4-25 PSPC1-A488 IMPa4-A546 DAPI 8C2-siRNA-IMP-a2-a4 V2.00	0	28. siRNA-IMPa4-25 PSPC1-A488 DAPI IMPa4-A546_ap_TileScan_001 (Stage 42 of 49)	00-tEP6xjgmpzT9dreuGhkW5S
40		Cell	1	0.000	1.000	369	4	siRNA-IMPa4-25 PSPC1-A488 IMPa4-A546 DAPI 8C2-siRNA-IMP-a2-a4 V2.00	0	28. siRNA-IMPa4-25 PSPC1-A488 DAPI IMPa4-A546_ap_TileScan_001 (Stage 42 of 49)	00-tEP6xjgmpzT9dreuGhkW5S
149		Cell	1	0.000	1.000	370	5	siRNA-IMPa4-25 PSPC1-A488 IMPa4-A546 DAPI 8C2-siRNA-IMP-a2-a4 V2.00	0	28. siRNA-IMPa4-25 PSPC1-A488 DAPI IMPa4-A546_ap_TileScan_001 (Stage 42 of 49)	00-tEP6xjgmpzT9dreuGhkW5S
48		Cell	1	0.000	1.000	371	6	siRNA-IMPa4-25 PSPC1-A488 IMPa4-A546 DAPI 8C2-siRNA-IMP-a2-a4 V2.00	0	28. siRNA-IMPa4-25 PSPC1-A488 DAPI IMPa4-A546_ap_TileScan_001 (Stage 42 of 49)	00-tEP6xjgmpzT9dreuGhkW5S
195		Cell	1	0.000	1.000	372	7	siRNA-IMPa4-25 PSPC1-A488 IMPa4-A546 DAPI 8C2-siRNA-IMP-a2-a4 V2.00	0	28. siRNA-IMPa4-25 PSPC1-A488 DAPI IMPa4-A546_ap_TileScan_001 (Stage 42 of 49)	00-tEP6xjgmpzT9dreuGhkW5S
23		Cell	1	0.000	1.000	373	8	siRNA-IMPa4-25 PSPC1-A488 IMPa4-A546 DAPI 8C2-siRNA-IMP-a2-a4 V2.00	0	28. siRNA-IMPa4-25 PSPC1-A488 DAPI IMPa4-A546_ap_TileScan_001 (Stage 42 of 49)	00-tEP6xjgmpzT9dreuGhkW5S
44		Cell	1	0.000	1.000	374	9	siRNA-IMPa4-25 PSPC1-A488 IMPa4-A546 DAPI 8C2-siRNA-IMP-a2-a4 V2.00	0	28. siRNA-IMPa4-25 PSPC1-A488 DAPI IMPa4-A546_ap_TileScan_001 (Stage 42 of 49)	00-tEP6xjgmpzT9dreuGhkW5S
57		Cell	1	0.000	1.000	375	10	siRNA-IMPa4-25 PSPC1-A488 IMPa4-A546 DAPI 8C2-siRNA-IMP-a2-a4 V2.00	0	28. siRNA-IMPa4-25 PSPC1-A488 DAPI IMPa4-A546_ap_TileScan_001 (Stage 42 of 49)	00-tEP6xjgmpzT9dreuGhkW5S
40		Cell	1	0.000	1.000	376	11	siRNA-IMPa4-25 PSPC1-A488 IMPa4-A546 DAPI 8C2-siRNA-IMP-a2-a4 V2.00	0	28. siRNA-IMPa4-25 PSPC1-A488 DAPI IMPa4-A546_ap_TileScan_001 (Stage 42 of 49)	00-tEP6xjgmpzT9dreuGhkW5S
57		Cell	1	0.000	1.000	377	12	siRNA-IMPa4-25 PSPC1-A488 IMPa4-A546 DAPI 8C2-siRNA-IMP-a2-a4 V2.00	0	28. siRNA-IMPa4-25 PSPC1-A488 DAPI IMPa4-A546_ap_TileScan_001 (Stage 42 of 49)	00-tEP6xjgmpzT9dreuGhkW5S
75		Cell	1	0.000	1.000	378	13	siRNA-IMPa4-25 PSPC1-A488 IMPa4-A546 DAPI 8C2-siRNA-IMP-a2-a4 V2.00	0	28. siRNA-IMPa4-25 PSPC1-A488 DAPI IMPa4-A546_ap_TileScan_001 (Stage 42 of 49)	00-tEP6xjgmpzT9dreuGhkW5S
83		Cell	1	0.000	1.000	379	14	siRNA-IMPa4-25 PSPC1-A488 IMPa4-A546 DAPI 8C2-siRNA-IMP-a2-a4 V2.00	0	28. siRNA-IMPa4-25 PSPC1-A488 DAPI IMPa4-A546_ap_TileScan_001 (Stage 42 of 49)	00-tEP6xjgmpzT9dreuGhkW5S
83		Cell	1	0.000	1.000	380	15	siRNA-IMPa4-25 PSPC1-A488 IMPa4-A546 DAPI 8C2-siRNA-IMP-a2-a4 V2.00	0	28. siRNA-IMPa4-25 PSPC1-A488 DAPI IMPa4-A546_ap_TileScan_001 (Stage 42 of 49)	00-tEP6xjgmpzT9dreuGhkW5S
107		Cell	1	0.000	1.000	381	16	siRNA-IMPa4-25 PSPC1-A488 IMPa4-A546 DAPI 8C2-siRNA-IMP-a2-a4 V2.00	0	28. siRNA-IMPa4-25 PSPC1-A488 DAPI IMPa4-A546_ap_TileScan_001 (Stage 42 of 49)	00-tEP6xjgmpzT9dreuGhkW5S
75		Cell	1	0.000	1.000	382	17	siRNA-IMPa4-25 PSPC1-A488 IMPa4-A546 DAPI 8C2-siRNA-IMP-a2-a4 V2.00	0	28. siRNA-IMPa4-25 PSPC1-A488 DAPI IMPa4-A546_ap_TileScan_001 (Stage 42 of 49)	00-tEP6xjgmpzT9dreuGhkW5S
127		Cell	1	0.000	1.000	383	18	siRNA-IMPa4-25 PSPC1-A488 IMPa4-A546 DAPI 8C2-siRNA-IMP-a2-a4 V2.00	0	28. siRNA-IMPa4-25 PSPC1-A488 DAPI IMPa4-A546_ap_TileScan_001 (Stage 42 of 49)	00-tEP6xjgmpzT9dreuGhkW5S
68		Cell	1	0.000	1.000	384	19	siRNA-IMPa4-25 PSPC1-A488 IMPa4-A546 DAPI 8C2-siRNA-IMP-a2-a4 V2.00	0	28. siRNA-IMPa4-25 PSPC1-A488 DAPI IMPa4-A546_ap_TileScan_001 (Stage 42 of 49)	00-tEP6xjgmpzT9dreuGhkW5S
15		Cell	1	0.000	1.000	385	20	siRNA-IMPa4-25 PSPC1-A488 IMPa4-A546 DAPI 8C2-siRNA-IMP-a2-a4 V2.00	0	28. siRNA-IMPa4-25 PSPC1-A488 DAPI IMPa4-A546_ap_TileScan_001 (Stage 42 of 49)	00-tEP6xjgmpzT9dreuGhkW5S
205		Cell	1	0.000	1.000	386	21	siRNA-IMPa4-25 PSPC1-A488 IMPa4-A546 DAPI 8C2-siRNA-IMP-a2-a4 V2.00	0	28. siRNA-IMPa4-25 PSPC1-A488 DAPI IMPa4-A546_ap_TileScan_001 (Stage 42 of 49)	00-tEP6xjgmpzT9dreuGhkW5S
162		Cell	1	0.000	1.000	387	22	siRNA-IMPa4-25 PSPC1-A488 IMPa4-A546 DAPI 8C2-siRNA-IMP-a2-a4 V2.00	0	28. siRNA-IMPa4-25 PSPC1-A488 DAPI IMPa4-A546_ap_TileScan_001 (Stage 42 of 49)	00-tEP6xjgmpzT9dreuGhkW5S
92		Cell	1	0.000	1.000	388	23	siRNA-IMPa4-25 PSPC1-A488 IMPa4-A546 DAPI 8C2-siRNA-IMP-a2-a4 V2.00	0	28. siRNA-IMPa4-25 PSPC1-A488 DAPI IMPa4-A546_ap_TileScan_001 (Stage 42 of 49)	00-tEP6xjgmpzT9dreuGhkW5S
105		Cell	1	0.000	1.000	389	24	siRNA-IMPa4-25 PSPC1-A488 IMPa4-A546 DAPI 8C2-siRNA-IMP-a2-a4 V2.00	0	28. siRNA-IMPa4-25 PSPC1-A488 DAPI IMPa4-A546_ap_TileScan_001 (Stage 42 of 49)	00-tEP6xjgmpzT9dreuGhkW5S
17		Cell	1	0.000	1.000	390	25	siRNA-IMPa4-25 PSPC1-A488 IMPa4-A546 DAPI 8C2-siRNA-IMP-a2-a4 V2.00	0	28. siRNA-IMPa4-25 PSPC1-A488 DAPI IMPa4-A546_ap_TileScan_001 (Stage 42 of 49)	00-tEP6xjgmpzT9dreuGhkW5S
142		Cell	1	0.000	1.000	391	26	siRNA-IMPa4-25 PSPC1-A488 IMPa4-A546 DAPI 8C2-siRNA-IMP-a2-a4 V2.00	0	28. siRNA-IMPa4-25 PSPC1-A488 DAPI IMPa4-A546_ap_TileScan_001 (Stage 42 of 49)	00-tEP6xjgmpzT9dreuGhkW5S
7		Cell	1	0.000	1.000	392	0	siRNA-IMPa4-25 PSPC1-A488 IMPa4-A546 DAPI 8C2-siRNA-IMP-a2-a4 V2.00	0	28. siRNA-IMPa4-25 PSPC1-A488 DAPI IMPa4-A546_aq_TileScan_001 (Stage 43 of 49)	00-wUtAa8aLRiV9fhXdWPsjGo
4		Cell	1	0.000	1.000	393	1	siRNA-IMPa4-25 PSPC1-A488 IMPa4-A546 DAPI 8C2-siRNA-IMP-a2-a4 V2.00	0	28. siRNA-IMPa4-25 PSPC1-A488 DAPI IMPa4-A546_aq_TileScan_001 (Stage 43 of 49)	00-wUtAa8aLRiV9fhXdWPsjGo
26		Cell	1	0.000	1.000	394	2	siRNA-IMPa4-25 PSPC1-A488 IMPa4-A546 DAPI 8C2-siRNA-IMP-a2-a4 V2.00	0	28. siRNA-IMPa4-25 PSPC1-A488 DAPI IMPa4-A546_aq_TileScan_001 (Stage 43 of 49)	00-wUtAa8aLRiV9fhXdWPsjGo
112		Cell	1	0.000	1.000	395	3	siRNA-IMPa4-25 PSPC1-A488 IMPa4-A546 DAPI 8C2-siRNA-IMP-a2-a4 V2.00	0	28. siRNA-IMPa4-25 PSPC1-A488 DAPI IMPa4-A546_aq_TileScan_001 (Stage 43 of 49)	00-wUtAa8aLRiV9fhXdWPsjGo
98		Cell	1	0.000	1.000	396	4	siRNA-IMPa4-25 PSPC1-A488 IMPa4-A546 DAPI 8C2-siRNA-IMP-a2-a4 V2.00	0	28. siRNA-IMPa4-25 PSPC1-A488 DAPI IMPa4-A546_aq_TileScan_001 (Stage 43 of 49)	00-wUtAa8aLRiV9fhXdWPsjGo
85		Cell	1	0.000	1.000	397	5	siRNA-IMPa4-25 PSPC1-A488 IMPa4-A546 DAPI 8C2-siRNA-IMP-a2-a4 V2.00	0	28. siRNA-IMPa4-25 PSPC1-A488 DAPI IMPa4-A546_aq_TileScan_001 (Stage 43 of 49)	00-wUtAa8aLRiV9fhXdWPsjGo
49		Cell	1	0.000	1.000	398	6	siRNA-IMPa4-25 PSPC1-A488 IMPa4-A546 DAPI 8C2-siRNA-IMP-a2-a4 V2.00	0	28. siRNA-IMPa4-25 PSPC1-A488 DAPI IMPa4-A546_aq_TileScan_001 (Stage 43 of 49)	00-wUtAa8aLRiV9fhXdWPsjGo
13		Cell	1	0.000	1.000	399	7	siRNA-IMPa4-25 PSPC1-A488 IMPa4-A546 DAPI 8C2-siRNA-IMP-a2-a4 V2.00	0	28. siRNA-IMPa4-25 PSPC1-A488 DAPI IMPa4-A546_aq_TileScan_001 (Stage 43 of 49)	00-wUtAa8aLRiV9fhXdWPsjGo
22		Cell	1	0.000	1.000	400	8	siRNA-IMPa4-25 PSPC1-A488 IMPa4-A546 DAPI 8C2-siRNA-IMP-a2-a4 V2.00	0	28. siRNA-IMPa4-25 PSPC1-A488 DAPI IMPa4-A546_aq_TileScan_001 (Stage 43 of 49)	00-wUtAa8aLRiV9fhXdWPsjGo
14		Cell	1	0.000	1.000	401	9	siRNA-IMPa4-25 PSPC1-A488 IMPa4-A546 DAPI 8C2-siRNA-IMP-a2-a4 V2.00	0	28. siRNA-IMPa4-25 PSPC1-A488 DAPI IMPa4-A546_aq_TileScan_001 (Stage 43 of 49)	00-wUtAa8aLRiV9fhXdWPsjGo
23		Cell	1	0.000	1.000	402	10	siRNA-IMPa4-25 PSPC1-A488 IMPa4-A546 DAPI 8C2-siRNA-IMP-a2-a4 V2.00	0	28. siRNA-IMPa4-25 PSPC1-A488 DAPI IMPa4-A546_aq_TileScan_001 (Stage 43 of 49)	00-wUtAa8aLRiV9fhXdWPsjGo
107		Cell	1	0.000	1.000	403	11	siRNA-IMPa4-25 PSPC1-A488 IMPa4-A546 DAPI 8C2-siRNA-IMP-a2-a4 V2.00	0	28. siRNA-IMPa4-25 PSPC1-A488 DAPI IMPa4-A546_aq_TileScan_001 (Stage 43 of 49)	00-wUtAa8aLRiV9fhXdWPsjGo
130		Cell	1	0.000	1.000	404	12	siRNA-IMPa4-25 PSPC1-A488 IMPa4-A546 DAPI 8C2-siRNA-IMP-a2-a4 V2.00	0	28. siRNA-IMPa4-25 PSPC1-A488 DAPI IMPa4-A546_aq_TileScan_001 (Stage 43 of 49)	00-wUtAa8aLRiV9fhXdWPsjGo
148		Cell	1	0.000	1.000	405	13	siRNA-IMPa4-25 PSPC1-A488 IMPa4-A546 DAPI 8C2-siRNA-IMP-a2-a4 V2.00	0	28. siRNA-IMPa4-25 PSPC1-A488 DAPI IMPa4-A546_aq_TileScan_001 (Stage 43 of 49)	00-wUtAa8aLRiV9fhXdWPsjGo
18		Cell	1	0.000	1.000	406	14	siRNA-IMPa4-25 PSPC1-A488 IMPa4-A546 DAPI 8C2-siRNA-IMP-a2-a4 V2.00	0	28. siRNA-IMPa4-25 PSPC1-A488 DAPI IMPa4-A546_aq_TileScan_001 (Stage 43 of 49)	00-wUtAa8aLRiV9fhXdWPsjGo
115		Cell	1	0.000	1.000	407	15	siRNA-IMPa4-25 PSPC1-A488 IMPa4-A546 DAPI 8C2-siRNA-IMP-a2-a4 V2.00	0	28. siRNA-IMPa4-25 PSPC1-A488 DAPI IMPa4-A546_aq_TileScan_001 (Stage 43 of 49)	00-wUtAa8aLRiV9fhXdWPsjGo
61		Cell	1	0.000	1.000	408	16	siRNA-IMPa4-25 PSPC1-A488 IMPa4-A546 DAPI 8C2-siRNA-IMP-a2-a4 V2.00	0	28. siRNA-IMPa4-25 PSPC1-A488 DAPI IMPa4-A546_aq_TileScan_001 (Stage 43 of 49)	00-wUtAa8aLRiV9fhXdWPsjGo
25		Cell	1	0.000	1.000	409	17	siRNA-IMPa4-25 PSPC1-A488 IMPa4-A546 DAPI 8C2-siRNA-IMP-a2-a4 V2.00	0	28. siRNA-IMPa4-25 PSPC1-A488 DAPI IMPa4-A546_aq_TileScan_001 (Stage 43 of 49)	00-wUtAa8aLRiV9fhXdWPsjGo
48		Cell	1	0.000	1.000	410	18	siRNA-IMPa4-25 PSPC1-A488 IMPa4-A546 DAPI 8C2-siRNA-IMP-a2-a4 V2.00	0	28. siRNA-IMPa4-25 PSPC1-A488 DAPI IMPa4-A546_aq_TileScan_001 (Stage 43 of 49)	00-wUtAa8aLRiV9fhXdWPsjGo
16		Cell	1	0.000	1.000	411	19	siRNA-IMPa4-25 PSPC1-A488 IMPa4-A546 DAPI 8C2-siRNA-IMP-a2-a4 V2.00	0	28. siRNA-IMPa4-25 PSPC1-A488 DAPI IMPa4-A546_aq_TileScan_001 (Stage 43 of 49)	00-wUtAa8aLRiV9fhXdWPsjGo
35		Cell	1	0.000	1.000	412	20	siRNA-IMPa4-25 PSPC1-A488 IMPa4-A546 DAPI 8C2-siRNA-IMP-a2-a4 V2.00	0	28. siRNA-IMPa4-25 PSPC1-A488 DAPI IMPa4-A546_aq_TileScan_001 (Stage 43 of 49)	00-wUtAa8aLRiV9fhXdWPsjGo
87		Cell	1	0.000	1.000	413	21	siRNA-IMPa4-25 PSPC1-A488 IMPa4-A546 DAPI 8C2-siRNA-IMP-a2-a4 V2.00	0	28. siRNA-IMPa4-25 PSPC1-A488 DAPI IMPa4-A546_aq_TileScan_001 (Stage 43 of 49)	00-wUtAa8aLRiV9fhXdWPsjGo
134		Cell	1	0.000	1.000	414	22	siRNA-IMPa4-25 PSPC1-A488 IMPa4-A546 DAPI 8C2-siRNA-IMP-a2-a4 V2.00	0	28. siRNA-IMPa4-25 PSPC1-A488 DAPI IMPa4-A546_aq_TileScan_001 (Stage 43 of 49)	00-wUtAa8aLRiV9fhXdWPsjGo
10		Cell	1	0.000	1.000	415	23	siRNA-IMPa4-25 PSPC1-A488 IMPa4-A546 DAPI 8C2-siRNA-IMP-a2-a4 V2.00	0	28. siRNA-IMPa4-25 PSPC1-A488 DAPI IMPa4-A546_aq_TileScan_001 (Stage 43 of 49)	00-wUtAa8aLRiV9fhXdWPsjGo
107		Cell	1	0.000	1.000	416	24	siRNA-IMPa4-25 PSPC1-A488 IMPa4-A546 DAPI 8C2-siRNA-IMP-a2-a4 V2.00	0	28. siRNA-IMPa4-25 PSPC1-A488 DAPI IMPa4-A546_aq_TileScan_001 (Stage 43 of 49)	00-wUtAa8aLRiV9fhXdWPsjGo
69		Cell	1	0.000	1.000	417	25	siRNA-IMPa4-25 PSPC1-A488 IMPa4-A546 DAPI 8C2-siRNA-IMP-a2-a4 V2.00	0	28. siRNA-IMPa4-25 PSPC1-A488 DAPI IMPa4-A546_aq_TileScan_001 (Stage 43 of 49)	00-wUtAa8aLRiV9fhXdWPsjGo
138		Cell	1	0.000	1.000	418	26	siRNA-IMPa4-25 PSPC1-A488 IMPa4-A546 DAPI 8C2-siRNA-IMP-a2-a4 V2.00	0	28. siRNA-IMPa4-25 PSPC1-A488 DAPI IMPa4-A546_aq_TileScan_001 (Stage 43 of 49)	00-wUtAa8aLRiV9fhXdWPsjGo
92		Cell	1	0.000	1.000	419	27	siRNA-IMPa4-25 PSPC1-A488 IMPa4-A546 DAPI 8C2-siRNA-IMP-a2-a4 V2.00	0	28. siRNA-IMPa4-25 PSPC1-A488 DAPI IMPa4-A546_aq_TileScan_001 (Stage 43 of 49)	00-wUtAa8aLRiV9fhXdWPsjGo
182		Cell	1	0.000	1.000	420	28	siRNA-IMPa4-25 PSPC1-A488 IMPa4-A546 DAPI 8C2-siRNA-IMP-a2-a4 V2.00	0	28. siRNA-IMPa4-25 PSPC1-A488 DAPI IMPa4-A546_aq_TileScan_001 (Stage 43 of 49)	00-wUtAa8aLRiV9fhXdWPsjGo
31		Cell	1	0.000	1.000	421	0	siRNA-IMPa4-25 PSPC1-A488 IMPa4-A546 DAPI 8C2-siRNA-IMP-a2-a4 V2.00	0	28. siRNA-IMPa4-25 PSPC1-A488 DAPI IMPa4-A546_ar_TileScan_001 (Stage 44 of 49)	00-3p2W8Qr5WocG5YVRFpNwZ6
116		Cell	1	0.000	1.000	422	1	siRNA-IMPa4-25 PSPC1-A488 IMPa4-A546 DAPI 8C2-siRNA-IMP-a2-a4 V2.00	0	28. siRNA-IMPa4-25 PSPC1-A488 DAPI IMPa4-A546_ar_TileScan_001 (Stage 44 of 49)	00-3p2W8Qr5WocG5YVRFpNwZ6
28		Cell	1	0.000	1.000	423	2	siRNA-IMPa4-25 PSPC1-A488 IMPa4-A546 DAPI 8C2-siRNA-IMP-a2-a4 V2.00	0	28. siRNA-IMPa4-25 PSPC1-A488 DAPI IMPa4-A546_ar_TileScan_001 (Stage 44 of 49)	00-3p2W8Qr5WocG5YVRFpNwZ6
33		Cell	1	0.000	1.000	424	3	siRNA-IMPa4-25 PSPC1-A488 IMPa4-A546 DAPI 8C2-siRNA-IMP-a2-a4 V2.00	0	28. siRNA-IMPa4-25 PSPC1-A488 DAPI IMPa4-A546_ar_TileScan_001 (Stage 44 of 49)	00-3p2W8Qr5WocG5YVRFpNwZ6
91		Cell	1	0.000	1.000	425	4	siRNA-IMPa4-25 PSPC1-A488 IMPa4-A546 DAPI 8C2-siRNA-IMP-a2-a4 V2.00	0	28. siRNA-IMPa4-25 PSPC1-A488 DAPI IMPa4-A546_ar_TileScan_001 (Stage 44 of 49)	00-3p2W8Qr5WocG5YVRFpNwZ6
82		Cell	1	0.000	1.000	426	5	siRNA-IMPa4-25 PSPC1-A488 IMPa4-A546 DAPI 8C2-siRNA-IMP-a2-a4 V2.00	0	28. siRNA-IMPa4-25 PSPC1-A488 DAPI IMPa4-A546_ar_TileScan_001 (Stage 44 of 49)	00-3p2W8Qr5WocG5YVRFpNwZ6
118		Cell	1	0.000	1.000	427	6	siRNA-IMPa4-25 PSPC1-A488 IMPa4-A546 DAPI 8C2-siRNA-IMP-a2-a4 V2.00	0	28. siRNA-IMPa4-25 PSPC1-A488 DAPI IMPa4-A546_ar_TileScan_001 (Stage 44 of 49)	00-3p2W8Qr5WocG5YVRFpNwZ6
100		Cell	1	0.000	1.000	428	7	siRNA-IMPa4-25 PSPC1-A488 IMPa4-A546 DAPI 8C2-siRNA-IMP-a2-a4 V2.00	0	28. siRNA-IMPa4-25 PSPC1-A488 DAPI IMPa4-A546_ar_TileScan_001 (Stage 44 of 49)	00-3p2W8Qr5WocG5YVRFpNwZ6
5		Cell	1	0.000	1.000	429	8	siRNA-IMPa4-25 PSPC1-A488 IMPa4-A546 DAPI 8C2-siRNA-IMP-a2-a4 V2.00	0	28. siRNA-IMPa4-25 PSPC1-A488 DAPI IMPa4-A546_ar_TileScan_001 (Stage 44 of 49)	00-3p2W8Qr5WocG5YVRFpNwZ6
15		Cell	1	0.000	1.000	430	9	siRNA-IMPa4-25 PSPC1-A488 IMPa4-A546 DAPI 8C2-siRNA-IMP-a2-a4 V2.00	0	28. siRNA-IMPa4-25 PSPC1-A488 DAPI IMPa4-A546_ar_TileScan_001 (Stage 44 of 49)	00-3p2W8Qr5WocG5YVRFpNwZ6
7		Cell	1	0.000	1.000	431	10	siRNA-IMPa4-25 PSPC1-A488 IMPa4-A546 DAPI 8C2-siRNA-IMP-a2-a4 V2.00	0	28. siRNA-IMPa4-25 PSPC1-A488 DAPI IMPa4-A546_ar_TileScan_001 (Stage 44 of 49)	00-3p2W8Qr5WocG5YVRFpNwZ6
18		Cell	1	0.000	1.000	432	11	siRNA-IMPa4-25 PSPC1-A488 IMPa4-A546 DAPI 8C2-siRNA-IMP-a2-a4 V2.00	0	28. siRNA-IMPa4-25 PSPC1-A488 DAPI IMPa4-A546_ar_TileScan_001 (Stage 44 of 49)	00-3p2W8Qr5WocG5YVRFpNwZ6
29		Cell	1	0.000	1.000	433	12	siRNA-IMPa4-25 PSPC1-A488 IMPa4-A546 DAPI 8C2-siRNA-IMP-a2-a4 V2.00	0	28. siRNA-IMPa4-25 PSPC1-A488 DAPI IMPa4-A546_ar_TileScan_001 (Stage 44 of 49)	00-3p2W8Qr5WocG5YVRFpNwZ6
97		Cell	1	0.000	1.000	434	13	siRNA-IMPa4-25 PSPC1-A488 IMPa4-A546 DAPI 8C2-siRNA-IMP-a2-a4 V2.00	0	28. siRNA-IMPa4-25 PSPC1-A488 DAPI IMPa4-A546_ar_TileScan_001 (Stage 44 of 49)	00-3p2W8Qr5WocG5YVRFpNwZ6
5		Cell	1	0.000	1.000	435	14	siRNA-IMPa4-25 PSPC1-A488 IMPa4-A546 DAPI 8C2-siRNA-IMP-a2-a4 V2.00	0	28. siRNA-IMPa4-25 PSPC1-A488 DAPI IMPa4-A546_ar_TileScan_001 (Stage 44 of 49)	00-3p2W8Qr5WocG5YVRFpNwZ6
87		Cell	1	0.000	1.000	436	15	siRNA-IMPa4-25 PSPC1-A488 IMPa4-A546 DAPI 8C2-siRNA-IMP-a2-a4 V2.00	0	28. siRNA-IMPa4-25 PSPC1-A488 DAPI IMPa4-A546_ar_TileScan_001 (Stage 44 of 49)	00-3p2W8Qr5WocG5YVRFpNwZ6
122		Cell	1	0.000	1.000	437	16	siRNA-IMPa4-25 PSPC1-A488 IMPa4-A546 DAPI 8C2-siRNA-IMP-a2-a4 V2.00	0	28. siRNA-IMPa4-25 PSPC1-A488 DAPI IMPa4-A546_ar_TileScan_001 (Stage 44 of 49)	00-3p2W8Qr5WocG5YVRFpNwZ6
89		Cell	1	0.000	1.000	438	17	siRNA-IMPa4-25 PSPC1-A488 IMPa4-A546 DAPI 8C2-siRNA-IMP-a2-a4 V2.00	0	28. siRNA-IMPa4-25 PSPC1-A488 DAPI IMPa4-A546_ar_TileScan_001 (Stage 44 of 49)	00-3p2W8Qr5WocG5YVRFpNwZ6
144		Cell	1	0.000	1.000	439	18	siRNA-IMPa4-25 PSPC1-A488 IMPa4-A546 DAPI 8C2-siRNA-IMP-a2-a4 V2.00	0	28. siRNA-IMPa4-25 PSPC1-A488 DAPI IMPa4-A546_ar_TileScan_001 (Stage 44 of 49)	00-3p2W8Qr5WocG5YVRFpNwZ6
4		Cell	1	0.000	1.000	440	0	siRNA-IMPa4-25 PSPC1-A488 IMPa4-A546 DAPI 8C2-siRNA-IMP-a2-a4 V2.00	0	28. siRNA-IMPa4-25 PSPC1-A488 DAPI IMPa4-A546_as_TileScan_001 (Stage 45 of 49)	00-W5WoFSsVLMeFwsPgCYhZfK
9		Cell	1	0.000	1.000	441	1	siRNA-IMPa4-25 PSPC1-A488 IMPa4-A546 DAPI 8C2-siRNA-IMP-a2-a4 V2.00	0	28. siRNA-IMPa4-25 PSPC1-A488 DAPI IMPa4-A546_as_TileScan_001 (Stage 45 of 49)	00-W5WoFSsVLMeFwsPgCYhZfK
7		Cell	1	0.000	1.000	442	2	siRNA-IMPa4-25 PSPC1-A488 IMPa4-A546 DAPI 8C2-siRNA-IMP-a2-a4 V2.00	0	28. siRNA-IMPa4-25 PSPC1-A488 DAPI IMPa4-A546_as_TileScan_001 (Stage 45 of 49)	00-W5WoFSsVLMeFwsPgCYhZfK
24		Cell	1	0.000	1.000	443	3	siRNA-IMPa4-25 PSPC1-A488 IMPa4-A546 DAPI 8C2-siRNA-IMP-a2-a4 V2.00	0	28. siRNA-IMPa4-25 PSPC1-A488 DAPI IMPa4-A546_as_TileScan_001 (Stage 45 of 49)	00-W5WoFSsVLMeFwsPgCYhZfK
11		Cell	1	0.000	1.000	444	4	siRNA-IMPa4-25 PSPC1-A488 IMPa4-A546 DAPI 8C2-siRNA-IMP-a2-a4 V2.00	0	28. siRNA-IMPa4-25 PSPC1-A488 DAPI IMPa4-A546_as_TileScan_001 (Stage 45 of 49)	00-W5WoFSsVLMeFwsPgCYhZfK
32		Cell	1	0.000	1.000	445	5	siRNA-IMPa4-25 PSPC1-A488 IMPa4-A546 DAPI 8C2-siRNA-IMP-a2-a4 V2.00	0	28. siRNA-IMPa4-25 PSPC1-A488 DAPI IMPa4-A546_as_TileScan_001 (Stage 45 of 49)	00-W5WoFSsVLMeFwsPgCYhZfK
164		Cell	1	0.000	1.000	446	6	siRNA-IMPa4-25 PSPC1-A488 IMPa4-A546 DAPI 8C2-siRNA-IMP-a2-a4 V2.00	0	28. siRNA-IMPa4-25 PSPC1-A488 DAPI IMPa4-A546_as_TileScan_001 (Stage 45 of 49)	00-W5WoFSsVLMeFwsPgCYhZfK
76		Cell	1	0.000	1.000	447	7	siRNA-IMPa4-25 PSPC1-A488 IMPa4-A546 DAPI 8C2-siRNA-IMP-a2-a4 V2.00	0	28. siRNA-IMPa4-25 PSPC1-A488 DAPI IMPa4-A546_as_TileScan_001 (Stage 45 of 49)	00-W5WoFSsVLMeFwsPgCYhZfK
6		Cell	1	0.000	1.000	448	8	siRNA-IMPa4-25 PSPC1-A488 IMPa4-A546 DAPI 8C2-siRNA-IMP-a2-a4 V2.00	0	28. siRNA-IMPa4-25 PSPC1-A488 DAPI IMPa4-A546_as_TileScan_001 (Stage 45 of 49)	00-W5WoFSsVLMeFwsPgCYhZfK
16		Cell	1	0.000	1.000	449	9	siRNA-IMPa4-25 PSPC1-A488 IMPa4-A546 DAPI 8C2-siRNA-IMP-a2-a4 V2.00	0	28. siRNA-IMPa4-25 PSPC1-A488 DAPI IMPa4-A546_as_TileScan_001 (Stage 45 of 49)	00-W5WoFSsVLMeFwsPgCYhZfK
41		Cell	1	0.000	1.000	450	10	siRNA-IMPa4-25 PSPC1-A488 IMPa4-A546 DAPI 8C2-siRNA-IMP-a2-a4 V2.00	0	28. siRNA-IMPa4-25 PSPC1-A488 DAPI IMPa4-A546_as_TileScan_001 (Stage 45 of 49)	00-W5WoFSsVLMeFwsPgCYhZfK
10		Cell	1	0.000	1.000	451	11	siRNA-IMPa4-25 PSPC1-A488 IMPa4-A546 DAPI 8C2-siRNA-IMP-a2-a4 V2.00	0	28. siRNA-IMPa4-25 PSPC1-A488 DAPI IMPa4-A546_as_TileScan_001 (Stage 45 of 49)	00-W5WoFSsVLMeFwsPgCYhZfK
120		Cell	1	0.000	1.000	452	12	siRNA-IMPa4-25 PSPC1-A488 IMPa4-A546 DAPI 8C2-siRNA-IMP-a2-a4 V2.00	0	28. siRNA-IMPa4-25 PSPC1-A488 DAPI IMPa4-A546_as_TileScan_001 (Stage 45 of 49)	00-W5WoFSsVLMeFwsPgCYhZfK
16		Cell	1	0.000	1.000	453	13	siRNA-IMPa4-25 PSPC1-A488 IMPa4-A546 DAPI 8C2-siRNA-IMP-a2-a4 V2.00	0	28. siRNA-IMPa4-25 PSPC1-A488 DAPI IMPa4-A546_as_TileScan_001 (Stage 45 of 49)	00-W5WoFSsVLMeFwsPgCYhZfK
151		Cell	1	0.000	1.000	454	14	siRNA-IMPa4-25 PSPC1-A488 IMPa4-A546 DAPI 8C2-siRNA-IMP-a2-a4 V2.00	0	28. siRNA-IMPa4-25 PSPC1-A488 DAPI IMPa4-A546_as_TileScan_001 (Stage 45 of 49)	00-W5WoFSsVLMeFwsPgCYhZfK
111		Cell	1	0.000	1.000	455	15	siRNA-IMPa4-25 PSPC1-A488 IMPa4-A546 DAPI 8C2-siRNA-IMP-a2-a4 V2.00	0	28. siRNA-IMPa4-25 PSPC1-A488 DAPI IMPa4-A546_as_TileScan_001 (Stage 45 of 49)	00-W5WoFSsVLMeFwsPgCYhZfK
155		Cell	1	0.000	1.000	456	16	siRNA-IMPa4-25 PSPC1-A488 IMPa4-A546 DAPI 8C2-siRNA-IMP-a2-a4 V2.00	0	28. siRNA-IMPa4-25 PSPC1-A488 DAPI IMPa4-A546_as_TileScan_001 (Stage 45 of 49)	00-W5WoFSsVLMeFwsPgCYhZfK
46		Cell	1	0.000	1.000	457	17	siRNA-IMPa4-25 PSPC1-A488 IMPa4-A546 DAPI 8C2-siRNA-IMP-a2-a4 V2.00	0	28. siRNA-IMPa4-25 PSPC1-A488 DAPI IMPa4-A546_as_TileScan_001 (Stage 45 of 49)	00-W5WoFSsVLMeFwsPgCYhZfK
6		Cell	1	0.000	1.000	458	18	siRNA-IMPa4-25 PSPC1-A488 IMPa4-A546 DAPI 8C2-siRNA-IMP-a2-a4 V2.00	0	28. siRNA-IMPa4-25 PSPC1-A488 DAPI IMPa4-A546_as_TileScan_001 (Stage 45 of 49)	00-W5WoFSsVLMeFwsPgCYhZfK
152		Cell	1	0.000	1.000	459	19	siRNA-IMPa4-25 PSPC1-A488 IMPa4-A546 DAPI 8C2-siRNA-IMP-a2-a4 V2.00	0	28. siRNA-IMPa4-25 PSPC1-A488 DAPI IMPa4-A546_as_TileScan_001 (Stage 45 of 49)	00-W5WoFSsVLMeFwsPgCYhZfK
209		Cell	1	0.000	1.000	460	20	siRNA-IMPa4-25 PSPC1-A488 IMPa4-A546 DAPI 8C2-siRNA-IMP-a2-a4 V2.00	0	28. siRNA-IMPa4-25 PSPC1-A488 DAPI IMPa4-A546_as_TileScan_001 (Stage 45 of 49)	00-W5WoFSsVLMeFwsPgCYhZfK
65		Cell	1	0.000	1.000	461	21	siRNA-IMPa4-25 PSPC1-A488 IMPa4-A546 DAPI 8C2-siRNA-IMP-a2-a4 V2.00	0	28. siRNA-IMPa4-25 PSPC1-A488 DAPI IMPa4-A546_as_TileScan_001 (Stage 45 of 49)	00-W5WoFSsVLMeFwsPgCYhZfK
12		Cell	1	0.000	1.000	462	0	siRNA-IMPa4-25 PSPC1-A488 IMPa4-A546 DAPI 8C2-siRNA-IMP-a2-a4 V2.00	0	28. siRNA-IMPa4-25 PSPC1-A488 DAPI IMPa4-A546_at_TileScan_001 (Stage 46 of 49)	00-gf8eGbdWau2MDZsSQMLcXP
123		Cell	1	0.000	1.000	463	1	siRNA-IMPa4-25 PSPC1-A488 IMPa4-A546 DAPI 8C2-siRNA-IMP-a2-a4 V2.00	0	28. siRNA-IMPa4-25 PSPC1-A488 DAPI IMPa4-A546_at_TileScan_001 (Stage 46 of 49)	00-gf8eGbdWau2MDZsSQMLcXP
48		Cell	1	0.000	1.000	464	2	siRNA-IMPa4-25 PSPC1-A488 IMPa4-A546 DAPI 8C2-siRNA-IMP-a2-a4 V2.00	0	28. siRNA-IMPa4-25 PSPC1-A488 DAPI IMPa4-A546_at_TileScan_001 (Stage 46 of 49)	00-gf8eGbdWau2MDZsSQMLcXP
137		Cell	1	0.000	1.000	465	3	siRNA-IMPa4-25 PSPC1-A488 IMPa4-A546 DAPI 8C2-siRNA-IMP-a2-a4 V2.00	0	28. siRNA-IMPa4-25 PSPC1-A488 DAPI IMPa4-A546_at_TileScan_001 (Stage 46 of 49)	00-gf8eGbdWau2MDZsSQMLcXP
34		Cell	1	0.000	1.000	466	4	siRNA-IMPa4-25 PSPC1-A488 IMPa4-A546 DAPI 8C2-siRNA-IMP-a2-a4 V2.00	0	28. siRNA-IMPa4-25 PSPC1-A488 DAPI IMPa4-A546_at_TileScan_001 (Stage 46 of 49)	00-gf8eGbdWau2MDZsSQMLcXP
5		Cell	1	0.000	1.000	467	5	siRNA-IMPa4-25 PSPC1-A488 IMPa4-A546 DAPI 8C2-siRNA-IMP-a2-a4 V2.00	0	28. siRNA-IMPa4-25 PSPC1-A488 DAPI IMPa4-A546_at_TileScan_001 (Stage 46 of 49)	00-gf8eGbdWau2MDZsSQMLcXP
214		Cell	1	0.000	1.000	468	6	siRNA-IMPa4-25 PSPC1-A488 IMPa4-A546 DAPI 8C2-siRNA-IMP-a2-a4 V2.00	0	28. siRNA-IMPa4-25 PSPC1-A488 DAPI IMPa4-A546_at_TileScan_001 (Stage 46 of 49)	00-gf8eGbdWau2MDZsSQMLcXP
50		Cell	1	0.000	1.000	469	7	siRNA-IMPa4-25 PSPC1-A488 IMPa4-A546 DAPI 8C2-siRNA-IMP-a2-a4 V2.00	0	28. siRNA-IMPa4-25 PSPC1-A488 DAPI IMPa4-A546_at_TileScan_001 (Stage 46 of 49)	00-gf8eGbdWau2MDZsSQMLcXP
129		Cell	1	0.000	1.000	470	8	siRNA-IMPa4-25 PSPC1-A488 IMPa4-A546 DAPI 8C2-siRNA-IMP-a2-a4 V2.00	0	28. siRNA-IMPa4-25 PSPC1-A488 DAPI IMPa4-A546_at_TileScan_001 (Stage 46 of 49)	00-gf8eGbdWau2MDZsSQMLcXP
112		Cell	1	0.000	1.000	471	9	siRNA-IMPa4-25 PSPC1-A488 IMPa4-A546 DAPI 8C2-siRNA-IMP-a2-a4 V2.00	0	28. siRNA-IMPa4-25 PSPC1-A488 DAPI IMPa4-A546_at_TileScan_001 (Stage 46 of 49)	00-gf8eGbdWau2MDZsSQMLcXP
101		Cell	1	0.000	1.000	472	10	siRNA-IMPa4-25 PSPC1-A488 IMPa4-A546 DAPI 8C2-siRNA-IMP-a2-a4 V2.00	0	28. siRNA-IMPa4-25 PSPC1-A488 DAPI IMPa4-A546_at_TileScan_001 (Stage 46 of 49)	00-gf8eGbdWau2MDZsSQMLcXP
6		Cell	1	0.000	1.000	473	11	siRNA-IMPa4-25 PSPC1-A488 IMPa4-A546 DAPI 8C2-siRNA-IMP-a2-a4 V2.00	0	28. siRNA-IMPa4-25 PSPC1-A488 DAPI IMPa4-A546_at_TileScan_001 (Stage 46 of 49)	00-gf8eGbdWau2MDZsSQMLcXP
89		Cell	1	0.000	1.000	474	12	siRNA-IMPa4-25 PSPC1-A488 IMPa4-A546 DAPI 8C2-siRNA-IMP-a2-a4 V2.00	0	28. siRNA-IMPa4-25 PSPC1-A488 DAPI IMPa4-A546_at_TileScan_001 (Stage 46 of 49)	00-gf8eGbdWau2MDZsSQMLcXP
33		Cell	1	0.000	1.000	475	13	siRNA-IMPa4-25 PSPC1-A488 IMPa4-A546 DAPI 8C2-siRNA-IMP-a2-a4 V2.00	0	28. siRNA-IMPa4-25 PSPC1-A488 DAPI IMPa4-A546_at_TileScan_001 (Stage 46 of 49)	00-gf8eGbdWau2MDZsSQMLcXP
6		Cell	1	0.000	1.000	476	14	siRNA-IMPa4-25 PSPC1-A488 IMPa4-A546 DAPI 8C2-siRNA-IMP-a2-a4 V2.00	0	28. siRNA-IMPa4-25 PSPC1-A488 DAPI IMPa4-A546_at_TileScan_001 (Stage 46 of 49)	00-gf8eGbdWau2MDZsSQMLcXP
20		Cell	1	0.000	1.000	477	15	siRNA-IMPa4-25 PSPC1-A488 IMPa4-A546 DAPI 8C2-siRNA-IMP-a2-a4 V2.00	0	28. siRNA-IMPa4-25 PSPC1-A488 DAPI IMPa4-A546_at_TileScan_001 (Stage 46 of 49)	00-gf8eGbdWau2MDZsSQMLcXP
10		Cell	1	0.000	1.000	478	16	siRNA-IMPa4-25 PSPC1-A488 IMPa4-A546 DAPI 8C2-siRNA-IMP-a2-a4 V2.00	0	28. siRNA-IMPa4-25 PSPC1-A488 DAPI IMPa4-A546_at_TileScan_001 (Stage 46 of 49)	00-gf8eGbdWau2MDZsSQMLcXP
10		Cell	1	0.000	1.000	479	0	siRNA-IMPa4-25 PSPC1-A488 IMPa4-A546 DAPI 8C2-siRNA-IMP-a2-a4 V2.00	0	28. siRNA-IMPa4-25 PSPC1-A488 DAPI IMPa4-A546_au_TileScan_001 (Stage 47 of 49)	00-eB8sd6U8eEASXE7A6BLbxg
15		Cell	1	0.000	1.000	480	1	siRNA-IMPa4-25 PSPC1-A488 IMPa4-A546 DAPI 8C2-siRNA-IMP-a2-a4 V2.00	0	28. siRNA-IMPa4-25 PSPC1-A488 DAPI IMPa4-A546_au_TileScan_001 (Stage 47 of 49)	00-eB8sd6U8eEASXE7A6BLbxg
131		Cell	1	0.000	1.000	481	2	siRNA-IMPa4-25 PSPC1-A488 IMPa4-A546 DAPI 8C2-siRNA-IMP-a2-a4 V2.00	0	28. siRNA-IMPa4-25 PSPC1-A488 DAPI IMPa4-A546_au_TileScan_001 (Stage 47 of 49)	00-eB8sd6U8eEASXE7A6BLbxg
120		Cell	1	0.000	1.000	482	3	siRNA-IMPa4-25 PSPC1-A488 IMPa4-A546 DAPI 8C2-siRNA-IMP-a2-a4 V2.00	0	28. siRNA-IMPa4-25 PSPC1-A488 DAPI IMPa4-A546_au_TileScan_001 (Stage 47 of 49)	00-eB8sd6U8eEASXE7A6BLbxg
92		Cell	1	0.000	1.000	483	4	siRNA-IMPa4-25 PSPC1-A488 IMPa4-A546 DAPI 8C2-siRNA-IMP-a2-a4 V2.00	0	28. siRNA-IMPa4-25 PSPC1-A488 DAPI IMPa4-A546_au_TileScan_001 (Stage 47 of 49)	00-eB8sd6U8eEASXE7A6BLbxg
195		Cell	1	0.000	1.000	484	5	siRNA-IMPa4-25 PSPC1-A488 IMPa4-A546 DAPI 8C2-siRNA-IMP-a2-a4 V2.00	0	28. siRNA-IMPa4-25 PSPC1-A488 DAPI IMPa4-A546_au_TileScan_001 (Stage 47 of 49)	00-eB8sd6U8eEASXE7A6BLbxg
152		Cell	1	0.000	1.000	485	6	siRNA-IMPa4-25 PSPC1-A488 IMPa4-A546 DAPI 8C2-siRNA-IMP-a2-a4 V2.00	0	28. siRNA-IMPa4-25 PSPC1-A488 DAPI IMPa4-A546_au_TileScan_001 (Stage 47 of 49)	00-eB8sd6U8eEASXE7A6BLbxg
165		Cell	1	0.000	1.000	486	7	siRNA-IMPa4-25 PSPC1-A488 IMPa4-A546 DAPI 8C2-siRNA-IMP-a2-a4 V2.00	0	28. siRNA-IMPa4-25 PSPC1-A488 DAPI IMPa4-A546_au_TileScan_001 (Stage 47 of 49)	00-eB8sd6U8eEASXE7A6BLbxg
13		Cell	1	0.000	1.000	487	8	siRNA-IMPa4-25 PSPC1-A488 IMPa4-A546 DAPI 8C2-siRNA-IMP-a2-a4 V2.00	0	28. siRNA-IMPa4-25 PSPC1-A488 DAPI IMPa4-A546_au_TileScan_001 (Stage 47 of 49)	00-eB8sd6U8eEASXE7A6BLbxg
120		Cell	1	0.000	1.000	488	9	siRNA-IMPa4-25 PSPC1-A488 IMPa4-A546 DAPI 8C2-siRNA-IMP-a2-a4 V2.00	0	28. siRNA-IMPa4-25 PSPC1-A488 DAPI IMPa4-A546_au_TileScan_001 (Stage 47 of 49)	00-eB8sd6U8eEASXE7A6BLbxg
13		Cell	1	0.000	1.000	489	10	siRNA-IMPa4-25 PSPC1-A488 IMPa4-A546 DAPI 8C2-siRNA-IMP-a2-a4 V2.00	0	28. siRNA-IMPa4-25 PSPC1-A488 DAPI IMPa4-A546_au_TileScan_001 (Stage 47 of 49)	00-eB8sd6U8eEASXE7A6BLbxg
163		Cell	1	0.000	1.000	490	11	siRNA-IMPa4-25 PSPC1-A488 IMPa4-A546 DAPI 8C2-siRNA-IMP-a2-a4 V2.00	0	28. siRNA-IMPa4-25 PSPC1-A488 DAPI IMPa4-A546_au_TileScan_001 (Stage 47 of 49)	00-eB8sd6U8eEASXE7A6BLbxg
87		Cell	1	0.000	1.000	491	12	siRNA-IMPa4-25 PSPC1-A488 IMPa4-A546 DAPI 8C2-siRNA-IMP-a2-a4 V2.00	0	28. siRNA-IMPa4-25 PSPC1-A488 DAPI IMPa4-A546_au_TileScan_001 (Stage 47 of 49)	00-eB8sd6U8eEASXE7A6BLbxg
28		Cell	1	0.000	1.000	492	13	siRNA-IMPa4-25 PSPC1-A488 IMPa4-A546 DAPI 8C2-siRNA-IMP-a2-a4 V2.00	0	28. siRNA-IMPa4-25 PSPC1-A488 DAPI IMPa4-A546_au_TileScan_001 (Stage 47 of 49)	00-eB8sd6U8eEASXE7A6BLbxg
10		Cell	1	0.000	1.000	493	14	siRNA-IMPa4-25 PSPC1-A488 IMPa4-A546 DAPI 8C2-siRNA-IMP-a2-a4 V2.00	0	28. siRNA-IMPa4-25 PSPC1-A488 DAPI IMPa4-A546_au_TileScan_001 (Stage 47 of 49)	00-eB8sd6U8eEASXE7A6BLbxg
144		Cell	1	0.000	1.000	494	15	siRNA-IMPa4-25 PSPC1-A488 IMPa4-A546 DAPI 8C2-siRNA-IMP-a2-a4 V2.00	0	28. siRNA-IMPa4-25 PSPC1-A488 DAPI IMPa4-A546_au_TileScan_001 (Stage 47 of 49)	00-eB8sd6U8eEASXE7A6BLbxg
18		Cell	1	0.000	1.000	495	0	siRNA-IMPa4-25 PSPC1-A488 IMPa4-A546 DAPI 8C2-siRNA-IMP-a2-a4 V2.00	0	28. siRNA-IMPa4-25 PSPC1-A488 DAPI IMPa4-A546_av_TileScan_001 (Stage 48 of 49)	00-kGUBagTKu2yBnSvXoBaaxK
11		Cell	1	0.000	1.000	496	1	siRNA-IMPa4-25 PSPC1-A488 IMPa4-A546 DAPI 8C2-siRNA-IMP-a2-a4 V2.00	0	28. siRNA-IMPa4-25 PSPC1-A488 DAPI IMPa4-A546_av_TileScan_001 (Stage 48 of 49)	00-kGUBagTKu2yBnSvXoBaaxK
127		Cell	1	0.000	1.000	497	2	siRNA-IMPa4-25 PSPC1-A488 IMPa4-A546 DAPI 8C2-siRNA-IMP-a2-a4 V2.00	0	28. siRNA-IMPa4-25 PSPC1-A488 DAPI IMPa4-A546_av_TileScan_001 (Stage 48 of 49)	00-kGUBagTKu2yBnSvXoBaaxK
142		Cell	1	0.000	1.000	498	3	siRNA-IMPa4-25 PSPC1-A488 IMPa4-A546 DAPI 8C2-siRNA-IMP-a2-a4 V2.00	0	28. siRNA-IMPa4-25 PSPC1-A488 DAPI IMPa4-A546_av_TileScan_001 (Stage 48 of 49)	00-kGUBagTKu2yBnSvXoBaaxK
12		Cell	1	0.000	1.000	499	4	siRNA-IMPa4-25 PSPC1-A488 IMPa4-A546 DAPI 8C2-siRNA-IMP-a2-a4 V2.00	0	28. siRNA-IMPa4-25 PSPC1-A488 DAPI IMPa4-A546_av_TileScan_001 (Stage 48 of 49)	00-kGUBagTKu2yBnSvXoBaaxK
171		Cell	1	0.000	1.000	500	5	siRNA-IMPa4-25 PSPC1-A488 IMPa4-A546 DAPI 8C2-siRNA-IMP-a2-a4 V2.00	0	28. siRNA-IMPa4-25 PSPC1-A488 DAPI IMPa4-A546_av_TileScan_001 (Stage 48 of 49)	00-kGUBagTKu2yBnSvXoBaaxK
17		Cell	1	0.000	1.000	501	6	siRNA-IMPa4-25 PSPC1-A488 IMPa4-A546 DAPI 8C2-siRNA-IMP-a2-a4 V2.00	0	28. siRNA-IMPa4-25 PSPC1-A488 DAPI IMPa4-A546_av_TileScan_001 (Stage 48 of 49)	00-kGUBagTKu2yBnSvXoBaaxK
14		Cell	1	0.000	1.000	502	7	siRNA-IMPa4-25 PSPC1-A488 IMPa4-A546 DAPI 8C2-siRNA-IMP-a2-a4 V2.00	0	28. siRNA-IMPa4-25 PSPC1-A488 DAPI IMPa4-A546_av_TileScan_001 (Stage 48 of 49)	00-kGUBagTKu2yBnSvXoBaaxK
58		Cell	1	0.000	1.000	503	8	siRNA-IMPa4-25 PSPC1-A488 IMPa4-A546 DAPI 8C2-siRNA-IMP-a2-a4 V2.00	0	28. siRNA-IMPa4-25 PSPC1-A488 DAPI IMPa4-A546_av_TileScan_001 (Stage 48 of 49)	00-kGUBagTKu2yBnSvXoBaaxK
101		Cell	1	0.000	1.000	504	9	siRNA-IMPa4-25 PSPC1-A488 IMPa4-A546 DAPI 8C2-siRNA-IMP-a2-a4 V2.00	0	28. siRNA-IMPa4-25 PSPC1-A488 DAPI IMPa4-A546_av_TileScan_001 (Stage 48 of 49)	00-kGUBagTKu2yBnSvXoBaaxK
219		Cell	1	0.000	1.000	505	10	siRNA-IMPa4-25 PSPC1-A488 IMPa4-A546 DAPI 8C2-siRNA-IMP-a2-a4 V2.00	0	28. siRNA-IMPa4-25 PSPC1-A488 DAPI IMPa4-A546_av_TileScan_001 (Stage 48 of 49)	00-kGUBagTKu2yBnSvXoBaaxK
118		Cell	1	0.000	1.000	506	11	siRNA-IMPa4-25 PSPC1-A488 IMPa4-A546 DAPI 8C2-siRNA-IMP-a2-a4 V2.00	0	28. siRNA-IMPa4-25 PSPC1-A488 DAPI IMPa4-A546_av_TileScan_001 (Stage 48 of 49)	00-kGUBagTKu2yBnSvXoBaaxK
124		Cell	1	0.000	1.000	507	12	siRNA-IMPa4-25 PSPC1-A488 IMPa4-A546 DAPI 8C2-siRNA-IMP-a2-a4 V2.00	0	28. siRNA-IMPa4-25 PSPC1-A488 DAPI IMPa4-A546_av_TileScan_001 (Stage 48 of 49)	00-kGUBagTKu2yBnSvXoBaaxK
59		Cell	1	0.000	1.000	508	13	siRNA-IMPa4-25 PSPC1-A488 IMPa4-A546 DAPI 8C2-siRNA-IMP-a2-a4 V2.00	0	28. siRNA-IMPa4-25 PSPC1-A488 DAPI IMPa4-A546_av_TileScan_001 (Stage 48 of 49)	00-kGUBagTKu2yBnSvXoBaaxK
44		Cell	1	0.000	1.000	509	14	siRNA-IMPa4-25 PSPC1-A488 IMPa4-A546 DAPI 8C2-siRNA-IMP-a2-a4 V2.00	0	28. siRNA-IMPa4-25 PSPC1-A488 DAPI IMPa4-A546_av_TileScan_001 (Stage 48 of 49)	00-kGUBagTKu2yBnSvXoBaaxK
116		Cell	1	0.000	1.000	510	15	siRNA-IMPa4-25 PSPC1-A488 IMPa4-A546 DAPI 8C2-siRNA-IMP-a2-a4 V2.00	0	28. siRNA-IMPa4-25 PSPC1-A488 DAPI IMPa4-A546_av_TileScan_001 (Stage 48 of 49)	00-kGUBagTKu2yBnSvXoBaaxK
99		Cell	1	0.000	1.000	511	16	siRNA-IMPa4-25 PSPC1-A488 IMPa4-A546 DAPI 8C2-siRNA-IMP-a2-a4 V2.00	0	28. siRNA-IMPa4-25 PSPC1-A488 DAPI IMPa4-A546_av_TileScan_001 (Stage 48 of 49)	00-kGUBagTKu2yBnSvXoBaaxK
14		Cell	1	0.000	1.000	512	17	siRNA-IMPa4-25 PSPC1-A488 IMPa4-A546 DAPI 8C2-siRNA-IMP-a2-a4 V2.00	0	28. siRNA-IMPa4-25 PSPC1-A488 DAPI IMPa4-A546_av_TileScan_001 (Stage 48 of 49)	00-kGUBagTKu2yBnSvXoBaaxK
16		Cell	1	0.000	1.000	513	18	siRNA-IMPa4-25 PSPC1-A488 IMPa4-A546 DAPI 8C2-siRNA-IMP-a2-a4 V2.00	0	28. siRNA-IMPa4-25 PSPC1-A488 DAPI IMPa4-A546_av_TileScan_001 (Stage 48 of 49)	00-kGUBagTKu2yBnSvXoBaaxK
121		Cell	1	0.000	1.000	514	19	siRNA-IMPa4-25 PSPC1-A488 IMPa4-A546 DAPI 8C2-siRNA-IMP-a2-a4 V2.00	0	28. siRNA-IMPa4-25 PSPC1-A488 DAPI IMPa4-A546_av_TileScan_001 (Stage 48 of 49)	00-kGUBagTKu2yBnSvXoBaaxK
62		Cell	1	0.000	1.000	515	20	siRNA-IMPa4-25 PSPC1-A488 IMPa4-A546 DAPI 8C2-siRNA-IMP-a2-a4 V2.00	0	28. siRNA-IMPa4-25 PSPC1-A488 DAPI IMPa4-A546_av_TileScan_001 (Stage 48 of 49)	00-kGUBagTKu2yBnSvXoBaaxK
166		Cell	1	0.000	1.000	516	21	siRNA-IMPa4-25 PSPC1-A488 IMPa4-A546 DAPI 8C2-siRNA-IMP-a2-a4 V2.00	0	28. siRNA-IMPa4-25 PSPC1-A488 DAPI IMPa4-A546_av_TileScan_001 (Stage 48 of 49)	00-kGUBagTKu2yBnSvXoBaaxK
26		Cell	1	0.000	1.000	517	0	siRNA-IMPa4-25 PSPC1-A488 IMPa4-A546 DAPI 8C2-siRNA-IMP-a2-a4 V2.00	0	28. siRNA-IMPa4-25 PSPC1-A488 DAPI IMPa4-A546_aw_TileScan_001 (Stage 49 of 49)	00-ugpqkCRZ3fTXmhw5dEfWoL
227		Cell	1	0.000	1.000	518	1	siRNA-IMPa4-25 PSPC1-A488 IMPa4-A546 DAPI 8C2-siRNA-IMP-a2-a4 V2.00	0	28. siRNA-IMPa4-25 PSPC1-A488 DAPI IMPa4-A546_aw_TileScan_001 (Stage 49 of 49)	00-ugpqkCRZ3fTXmhw5dEfWoL
16		Cell	1	0.000	1.000	519	2	siRNA-IMPa4-25 PSPC1-A488 IMPa4-A546 DAPI 8C2-siRNA-IMP-a2-a4 V2.00	0	28. siRNA-IMPa4-25 PSPC1-A488 DAPI IMPa4-A546_aw_TileScan_001 (Stage 49 of 49)	00-ugpqkCRZ3fTXmhw5dEfWoL
171		Cell	1	0.000	1.000	520	3	siRNA-IMPa4-25 PSPC1-A488 IMPa4-A546 DAPI 8C2-siRNA-IMP-a2-a4 V2.00	0	28. siRNA-IMPa4-25 PSPC1-A488 DAPI IMPa4-A546_aw_TileScan_001 (Stage 49 of 49)	00-ugpqkCRZ3fTXmhw5dEfWoL
84		Cell	1	0.000	1.000	521	4	siRNA-IMPa4-25 PSPC1-A488 IMPa4-A546 DAPI 8C2-siRNA-IMP-a2-a4 V2.00	0	28. siRNA-IMPa4-25 PSPC1-A488 DAPI IMPa4-A546_aw_TileScan_001 (Stage 49 of 49)	00-ugpqkCRZ3fTXmhw5dEfWoL
20		Cell	1	0.000	1.000	522	5	siRNA-IMPa4-25 PSPC1-A488 IMPa4-A546 DAPI 8C2-siRNA-IMP-a2-a4 V2.00	0	28. siRNA-IMPa4-25 PSPC1-A488 DAPI IMPa4-A546_aw_TileScan_001 (Stage 49 of 49)	00-ugpqkCRZ3fTXmhw5dEfWoL
74		Cell	1	0.000	1.000	523	6	siRNA-IMPa4-25 PSPC1-A488 IMPa4-A546 DAPI 8C2-siRNA-IMP-a2-a4 V2.00	0	28. siRNA-IMPa4-25 PSPC1-A488 DAPI IMPa4-A546_aw_TileScan_001 (Stage 49 of 49)	00-ugpqkCRZ3fTXmhw5dEfWoL
12		Cell	1	0.000	1.000	524	7	siRNA-IMPa4-25 PSPC1-A488 IMPa4-A546 DAPI 8C2-siRNA-IMP-a2-a4 V2.00	0	28. siRNA-IMPa4-25 PSPC1-A488 DAPI IMPa4-A546_aw_TileScan_001 (Stage 49 of 49)	00-ugpqkCRZ3fTXmhw5dEfWoL
115		Cell	1	0.000	1.000	525	8	siRNA-IMPa4-25 PSPC1-A488 IMPa4-A546 DAPI 8C2-siRNA-IMP-a2-a4 V2.00	0	28. siRNA-IMPa4-25 PSPC1-A488 DAPI IMPa4-A546_aw_TileScan_001 (Stage 49 of 49)	00-ugpqkCRZ3fTXmhw5dEfWoL
76		Cell	1	0.000	1.000	526	9	siRNA-IMPa4-25 PSPC1-A488 IMPa4-A546 DAPI 8C2-siRNA-IMP-a2-a4 V2.00	0	28. siRNA-IMPa4-25 PSPC1-A488 DAPI IMPa4-A546_aw_TileScan_001 (Stage 49 of 49)	00-ugpqkCRZ3fTXmhw5dEfWoL
90		Cell	1	0.000	1.000	527	10	siRNA-IMPa4-25 PSPC1-A488 IMPa4-A546 DAPI 8C2-siRNA-IMP-a2-a4 V2.00	0	28. siRNA-IMPa4-25 PSPC1-A488 DAPI IMPa4-A546_aw_TileScan_001 (Stage 49 of 49)	00-ugpqkCRZ3fTXmhw5dEfWoL
10		Cell	1	0.000	1.000	528	11	siRNA-IMPa4-25 PSPC1-A488 IMPa4-A546 DAPI 8C2-siRNA-IMP-a2-a4 V2.00	0	28. siRNA-IMPa4-25 PSPC1-A488 DAPI IMPa4-A546_aw_TileScan_001 (Stage 49 of 49)	00-ugpqkCRZ3fTXmhw5dEfWoL
25		Cell	1	0.000	1.000	529	12	siRNA-IMPa4-25 PSPC1-A488 IMPa4-A546 DAPI 8C2-siRNA-IMP-a2-a4 V2.00	0	28. siRNA-IMPa4-25 PSPC1-A488 DAPI IMPa4-A546_aw_TileScan_001 (Stage 49 of 49)	00-ugpqkCRZ3fTXmhw5dEfWoL
138		Cell	1	0.000	1.000	530	13	siRNA-IMPa4-25 PSPC1-A488 IMPa4-A546 DAPI 8C2-siRNA-IMP-a2-a4 V2.00	0	28. siRNA-IMPa4-25 PSPC1-A488 DAPI IMPa4-A546_aw_TileScan_001 (Stage 49 of 49)	00-ugpqkCRZ3fTXmhw5dEfWoL
12		Cell	1	0.000	1.000	531	0	siRNA-IMPa4-25 PSPC1-A488 IMPa4-A546 DAPI 8C2-siRNA-IMP-a2-a4 V2.00	0	28. siRNA-IMPa4-25 PSPC1-A488 DAPI IMPa4-A546_b_TileScan_001 (Stage 2 of 49)	00-LWAwYeRfFBFqf2mVN8MUga
12		Cell	1	0.000	1.000	532	1	siRNA-IMPa4-25 PSPC1-A488 IMPa4-A546 DAPI 8C2-siRNA-IMP-a2-a4 V2.00	0	28. siRNA-IMPa4-25 PSPC1-A488 DAPI IMPa4-A546_b_TileScan_001 (Stage 2 of 49)	00-LWAwYeRfFBFqf2mVN8MUga
177		Cell	1	0.000	1.000	533	2	siRNA-IMPa4-25 PSPC1-A488 IMPa4-A546 DAPI 8C2-siRNA-IMP-a2-a4 V2.00	0	28. siRNA-IMPa4-25 PSPC1-A488 DAPI IMPa4-A546_b_TileScan_001 (Stage 2 of 49)	00-LWAwYeRfFBFqf2mVN8MUga
119		Cell	1	0.000	1.000	534	3	siRNA-IMPa4-25 PSPC1-A488 IMPa4-A546 DAPI 8C2-siRNA-IMP-a2-a4 V2.00	0	28. siRNA-IMPa4-25 PSPC1-A488 DAPI IMPa4-A546_b_TileScan_001 (Stage 2 of 49)	00-LWAwYeRfFBFqf2mVN8MUga
85		Cell	1	0.000	1.000	535	4	siRNA-IMPa4-25 PSPC1-A488 IMPa4-A546 DAPI 8C2-siRNA-IMP-a2-a4 V2.00	0	28. siRNA-IMPa4-25 PSPC1-A488 DAPI IMPa4-A546_b_TileScan_001 (Stage 2 of 49)	00-LWAwYeRfFBFqf2mVN8MUga
88		Cell	1	0.000	1.000	536	5	siRNA-IMPa4-25 PSPC1-A488 IMPa4-A546 DAPI 8C2-siRNA-IMP-a2-a4 V2.00	0	28. siRNA-IMPa4-25 PSPC1-A488 DAPI IMPa4-A546_b_TileScan_001 (Stage 2 of 49)	00-LWAwYeRfFBFqf2mVN8MUga
2		Cell	1	0.000	1.000	537	6	siRNA-IMPa4-25 PSPC1-A488 IMPa4-A546 DAPI 8C2-siRNA-IMP-a2-a4 V2.00	0	28. siRNA-IMPa4-25 PSPC1-A488 DAPI IMPa4-A546_b_TileScan_001 (Stage 2 of 49)	00-LWAwYeRfFBFqf2mVN8MUga
127		Cell	1	0.000	1.000	538	7	siRNA-IMPa4-25 PSPC1-A488 IMPa4-A546 DAPI 8C2-siRNA-IMP-a2-a4 V2.00	0	28. siRNA-IMPa4-25 PSPC1-A488 DAPI IMPa4-A546_b_TileScan_001 (Stage 2 of 49)	00-LWAwYeRfFBFqf2mVN8MUga
10		Cell	1	0.000	1.000	539	8	siRNA-IMPa4-25 PSPC1-A488 IMPa4-A546 DAPI 8C2-siRNA-IMP-a2-a4 V2.00	0	28. siRNA-IMPa4-25 PSPC1-A488 DAPI IMPa4-A546_b_TileScan_001 (Stage 2 of 49)	00-LWAwYeRfFBFqf2mVN8MUga
183		Cell	1	0.000	1.000	540	9	siRNA-IMPa4-25 PSPC1-A488 IMPa4-A546 DAPI 8C2-siRNA-IMP-a2-a4 V2.00	0	28. siRNA-IMPa4-25 PSPC1-A488 DAPI IMPa4-A546_b_TileScan_001 (Stage 2 of 49)	00-LWAwYeRfFBFqf2mVN8MUga
3		Cell	1	0.000	1.000	541	10	siRNA-IMPa4-25 PSPC1-A488 IMPa4-A546 DAPI 8C2-siRNA-IMP-a2-a4 V2.00	0	28. siRNA-IMPa4-25 PSPC1-A488 DAPI IMPa4-A546_b_TileScan_001 (Stage 2 of 49)	00-LWAwYeRfFBFqf2mVN8MUga
100		Cell	1	0.000	1.000	542	11	siRNA-IMPa4-25 PSPC1-A488 IMPa4-A546 DAPI 8C2-siRNA-IMP-a2-a4 V2.00	0	28. siRNA-IMPa4-25 PSPC1-A488 DAPI IMPa4-A546_b_TileScan_001 (Stage 2 of 49)	00-LWAwYeRfFBFqf2mVN8MUga
11		Cell	1	0.000	1.000	543	12	siRNA-IMPa4-25 PSPC1-A488 IMPa4-A546 DAPI 8C2-siRNA-IMP-a2-a4 V2.00	0	28. siRNA-IMPa4-25 PSPC1-A488 DAPI IMPa4-A546_b_TileScan_001 (Stage 2 of 49)	00-LWAwYeRfFBFqf2mVN8MUga
16		Cell	1	0.000	1.000	544	13	siRNA-IMPa4-25 PSPC1-A488 IMPa4-A546 DAPI 8C2-siRNA-IMP-a2-a4 V2.00	0	28. siRNA-IMPa4-25 PSPC1-A488 DAPI IMPa4-A546_b_TileScan_001 (Stage 2 of 49)	00-LWAwYeRfFBFqf2mVN8MUga
15		Cell	1	0.000	1.000	545	0	siRNA-IMPa4-25 PSPC1-A488 IMPa4-A546 DAPI 8C2-siRNA-IMP-a2-a4 V2.00	0	28. siRNA-IMPa4-25 PSPC1-A488 DAPI IMPa4-A546_c_TileScan_001 (Stage 3 of 49)	00-e8UZXsW9nXQbRY3gwndTQV
113		Cell	1	0.000	1.000	546	1	siRNA-IMPa4-25 PSPC1-A488 IMPa4-A546 DAPI 8C2-siRNA-IMP-a2-a4 V2.00	0	28. siRNA-IMPa4-25 PSPC1-A488 DAPI IMPa4-A546_c_TileScan_001 (Stage 3 of 49)	00-e8UZXsW9nXQbRY3gwndTQV
10		Cell	1	0.000	1.000	547	2	siRNA-IMPa4-25 PSPC1-A488 IMPa4-A546 DAPI 8C2-siRNA-IMP-a2-a4 V2.00	0	28. siRNA-IMPa4-25 PSPC1-A488 DAPI IMPa4-A546_c_TileScan_001 (Stage 3 of 49)	00-e8UZXsW9nXQbRY3gwndTQV
80		Cell	1	0.000	1.000	548	3	siRNA-IMPa4-25 PSPC1-A488 IMPa4-A546 DAPI 8C2-siRNA-IMP-a2-a4 V2.00	0	28. siRNA-IMPa4-25 PSPC1-A488 DAPI IMPa4-A546_c_TileScan_001 (Stage 3 of 49)	00-e8UZXsW9nXQbRY3gwndTQV
61		Cell	1	0.000	1.000	549	4	siRNA-IMPa4-25 PSPC1-A488 IMPa4-A546 DAPI 8C2-siRNA-IMP-a2-a4 V2.00	0	28. siRNA-IMPa4-25 PSPC1-A488 DAPI IMPa4-A546_c_TileScan_001 (Stage 3 of 49)	00-e8UZXsW9nXQbRY3gwndTQV
81		Cell	1	0.000	1.000	550	5	siRNA-IMPa4-25 PSPC1-A488 IMPa4-A546 DAPI 8C2-siRNA-IMP-a2-a4 V2.00	0	28. siRNA-IMPa4-25 PSPC1-A488 DAPI IMPa4-A546_c_TileScan_001 (Stage 3 of 49)	00-e8UZXsW9nXQbRY3gwndTQV
111		Cell	1	0.000	1.000	551	6	siRNA-IMPa4-25 PSPC1-A488 IMPa4-A546 DAPI 8C2-siRNA-IMP-a2-a4 V2.00	0	28. siRNA-IMPa4-25 PSPC1-A488 DAPI IMPa4-A546_c_TileScan_001 (Stage 3 of 49)	00-e8UZXsW9nXQbRY3gwndTQV
122		Cell	1	0.000	1.000	552	7	siRNA-IMPa4-25 PSPC1-A488 IMPa4-A546 DAPI 8C2-siRNA-IMP-a2-a4 V2.00	0	28. siRNA-IMPa4-25 PSPC1-A488 DAPI IMPa4-A546_c_TileScan_001 (Stage 3 of 49)	00-e8UZXsW9nXQbRY3gwndTQV
85		Cell	1	0.000	1.000	553	8	siRNA-IMPa4-25 PSPC1-A488 IMPa4-A546 DAPI 8C2-siRNA-IMP-a2-a4 V2.00	0	28. siRNA-IMPa4-25 PSPC1-A488 DAPI IMPa4-A546_c_TileScan_001 (Stage 3 of 49)	00-e8UZXsW9nXQbRY3gwndTQV
32		Cell	1	0.000	1.000	554	9	siRNA-IMPa4-25 PSPC1-A488 IMPa4-A546 DAPI 8C2-siRNA-IMP-a2-a4 V2.00	0	28. siRNA-IMPa4-25 PSPC1-A488 DAPI IMPa4-A546_c_TileScan_001 (Stage 3 of 49)	00-e8UZXsW9nXQbRY3gwndTQV
50		Cell	1	0.000	1.000	555	10	siRNA-IMPa4-25 PSPC1-A488 IMPa4-A546 DAPI 8C2-siRNA-IMP-a2-a4 V2.00	0	28. siRNA-IMPa4-25 PSPC1-A488 DAPI IMPa4-A546_c_TileScan_001 (Stage 3 of 49)	00-e8UZXsW9nXQbRY3gwndTQV
153		Cell	1	0.000	1.000	556	11	siRNA-IMPa4-25 PSPC1-A488 IMPa4-A546 DAPI 8C2-siRNA-IMP-a2-a4 V2.00	0	28. siRNA-IMPa4-25 PSPC1-A488 DAPI IMPa4-A546_c_TileScan_001 (Stage 3 of 49)	00-e8UZXsW9nXQbRY3gwndTQV
24		Cell	1	0.000	1.000	557	12	siRNA-IMPa4-25 PSPC1-A488 IMPa4-A546 DAPI 8C2-siRNA-IMP-a2-a4 V2.00	0	28. siRNA-IMPa4-25 PSPC1-A488 DAPI IMPa4-A546_c_TileScan_001 (Stage 3 of 49)	00-e8UZXsW9nXQbRY3gwndTQV
25		Cell	1	0.000	1.000	558	13	siRNA-IMPa4-25 PSPC1-A488 IMPa4-A546 DAPI 8C2-siRNA-IMP-a2-a4 V2.00	0	28. siRNA-IMPa4-25 PSPC1-A488 DAPI IMPa4-A546_c_TileScan_001 (Stage 3 of 49)	00-e8UZXsW9nXQbRY3gwndTQV
8		Cell	1	0.000	1.000	559	14	siRNA-IMPa4-25 PSPC1-A488 IMPa4-A546 DAPI 8C2-siRNA-IMP-a2-a4 V2.00	0	28. siRNA-IMPa4-25 PSPC1-A488 DAPI IMPa4-A546_c_TileScan_001 (Stage 3 of 49)	00-e8UZXsW9nXQbRY3gwndTQV
62		Cell	1	0.000	1.000	560	15	siRNA-IMPa4-25 PSPC1-A488 IMPa4-A546 DAPI 8C2-siRNA-IMP-a2-a4 V2.00	0	28. siRNA-IMPa4-25 PSPC1-A488 DAPI IMPa4-A546_c_TileScan_001 (Stage 3 of 49)	00-e8UZXsW9nXQbRY3gwndTQV
15		Cell	1	0.000	1.000	561	16	siRNA-IMPa4-25 PSPC1-A488 IMPa4-A546 DAPI 8C2-siRNA-IMP-a2-a4 V2.00	0	28. siRNA-IMPa4-25 PSPC1-A488 DAPI IMPa4-A546_c_TileScan_001 (Stage 3 of 49)	00-e8UZXsW9nXQbRY3gwndTQV
57		Cell	1	0.000	1.000	562	17	siRNA-IMPa4-25 PSPC1-A488 IMPa4-A546 DAPI 8C2-siRNA-IMP-a2-a4 V2.00	0	28. siRNA-IMPa4-25 PSPC1-A488 DAPI IMPa4-A546_c_TileScan_001 (Stage 3 of 49)	00-e8UZXsW9nXQbRY3gwndTQV
18		Cell	1	0.000	1.000	563	18	siRNA-IMPa4-25 PSPC1-A488 IMPa4-A546 DAPI 8C2-siRNA-IMP-a2-a4 V2.00	0	28. siRNA-IMPa4-25 PSPC1-A488 DAPI IMPa4-A546_c_TileScan_001 (Stage 3 of 49)	00-e8UZXsW9nXQbRY3gwndTQV
2		Cell	1	0.000	1.000	564	0	siRNA-IMPa4-25 PSPC1-A488 IMPa4-A546 DAPI 8C2-siRNA-IMP-a2-a4 V2.00	0	28. siRNA-IMPa4-25 PSPC1-A488 DAPI IMPa4-A546_d_TileScan_001 (Stage 4 of 49)	00-J37P6YkXXEhmAXGUxRcm49
17		Cell	1	0.000	1.000	565	1	siRNA-IMPa4-25 PSPC1-A488 IMPa4-A546 DAPI 8C2-siRNA-IMP-a2-a4 V2.00	0	28. siRNA-IMPa4-25 PSPC1-A488 DAPI IMPa4-A546_d_TileScan_001 (Stage 4 of 49)	00-J37P6YkXXEhmAXGUxRcm49
40		Cell	1	0.000	1.000	566	2	siRNA-IMPa4-25 PSPC1-A488 IMPa4-A546 DAPI 8C2-siRNA-IMP-a2-a4 V2.00	0	28. siRNA-IMPa4-25 PSPC1-A488 DAPI IMPa4-A546_d_TileScan_001 (Stage 4 of 49)	00-J37P6YkXXEhmAXGUxRcm49
116		Cell	1	0.000	1.000	567	3	siRNA-IMPa4-25 PSPC1-A488 IMPa4-A546 DAPI 8C2-siRNA-IMP-a2-a4 V2.00	0	28. siRNA-IMPa4-25 PSPC1-A488 DAPI IMPa4-A546_d_TileScan_001 (Stage 4 of 49)	00-J37P6YkXXEhmAXGUxRcm49
22		Cell	1	0.000	1.000	568	4	siRNA-IMPa4-25 PSPC1-A488 IMPa4-A546 DAPI 8C2-siRNA-IMP-a2-a4 V2.00	0	28. siRNA-IMPa4-25 PSPC1-A488 DAPI IMPa4-A546_d_TileScan_001 (Stage 4 of 49)	00-J37P6YkXXEhmAXGUxRcm49
10		Cell	1	0.000	1.000	569	5	siRNA-IMPa4-25 PSPC1-A488 IMPa4-A546 DAPI 8C2-siRNA-IMP-a2-a4 V2.00	0	28. siRNA-IMPa4-25 PSPC1-A488 DAPI IMPa4-A546_d_TileScan_001 (Stage 4 of 49)	00-J37P6YkXXEhmAXGUxRcm49
7		Cell	1	0.000	1.000	570	6	siRNA-IMPa4-25 PSPC1-A488 IMPa4-A546 DAPI 8C2-siRNA-IMP-a2-a4 V2.00	0	28. siRNA-IMPa4-25 PSPC1-A488 DAPI IMPa4-A546_d_TileScan_001 (Stage 4 of 49)	00-J37P6YkXXEhmAXGUxRcm49
14		Cell	1	0.000	1.000	571	7	siRNA-IMPa4-25 PSPC1-A488 IMPa4-A546 DAPI 8C2-siRNA-IMP-a2-a4 V2.00	0	28. siRNA-IMPa4-25 PSPC1-A488 DAPI IMPa4-A546_d_TileScan_001 (Stage 4 of 49)	00-J37P6YkXXEhmAXGUxRcm49
169		Cell	1	0.000	1.000	572	8	siRNA-IMPa4-25 PSPC1-A488 IMPa4-A546 DAPI 8C2-siRNA-IMP-a2-a4 V2.00	0	28. siRNA-IMPa4-25 PSPC1-A488 DAPI IMPa4-A546_d_TileScan_001 (Stage 4 of 49)	00-J37P6YkXXEhmAXGUxRcm49
26		Cell	1	0.000	1.000	573	9	siRNA-IMPa4-25 PSPC1-A488 IMPa4-A546 DAPI 8C2-siRNA-IMP-a2-a4 V2.00	0	28. siRNA-IMPa4-25 PSPC1-A488 DAPI IMPa4-A546_d_TileScan_001 (Stage 4 of 49)	00-J37P6YkXXEhmAXGUxRcm49
13		Cell	1	0.000	1.000	574	10	siRNA-IMPa4-25 PSPC1-A488 IMPa4-A546 DAPI 8C2-siRNA-IMP-a2-a4 V2.00	0	28. siRNA-IMPa4-25 PSPC1-A488 DAPI IMPa4-A546_d_TileScan_001 (Stage 4 of 49)	00-J37P6YkXXEhmAXGUxRcm49
41		Cell	1	0.000	1.000	575	11	siRNA-IMPa4-25 PSPC1-A488 IMPa4-A546 DAPI 8C2-siRNA-IMP-a2-a4 V2.00	0	28. siRNA-IMPa4-25 PSPC1-A488 DAPI IMPa4-A546_d_TileScan_001 (Stage 4 of 49)	00-J37P6YkXXEhmAXGUxRcm49
13		Cell	1	0.000	1.000	576	12	siRNA-IMPa4-25 PSPC1-A488 IMPa4-A546 DAPI 8C2-siRNA-IMP-a2-a4 V2.00	0	28. siRNA-IMPa4-25 PSPC1-A488 DAPI IMPa4-A546_d_TileScan_001 (Stage 4 of 49)	00-J37P6YkXXEhmAXGUxRcm49
176		Cell	1	0.000	1.000	577	13	siRNA-IMPa4-25 PSPC1-A488 IMPa4-A546 DAPI 8C2-siRNA-IMP-a2-a4 V2.00	0	28. siRNA-IMPa4-25 PSPC1-A488 DAPI IMPa4-A546_d_TileScan_001 (Stage 4 of 49)	00-J37P6YkXXEhmAXGUxRcm49
22		Cell	1	0.000	1.000	578	14	siRNA-IMPa4-25 PSPC1-A488 IMPa4-A546 DAPI 8C2-siRNA-IMP-a2-a4 V2.00	0	28. siRNA-IMPa4-25 PSPC1-A488 DAPI IMPa4-A546_d_TileScan_001 (Stage 4 of 49)	00-J37P6YkXXEhmAXGUxRcm49
235		Cell	1	0.000	1.000	579	15	siRNA-IMPa4-25 PSPC1-A488 IMPa4-A546 DAPI 8C2-siRNA-IMP-a2-a4 V2.00	0	28. siRNA-IMPa4-25 PSPC1-A488 DAPI IMPa4-A546_d_TileScan_001 (Stage 4 of 49)	00-J37P6YkXXEhmAXGUxRcm49
207		Cell	1	0.000	1.000	580	16	siRNA-IMPa4-25 PSPC1-A488 IMPa4-A546 DAPI 8C2-siRNA-IMP-a2-a4 V2.00	0	28. siRNA-IMPa4-25 PSPC1-A488 DAPI IMPa4-A546_d_TileScan_001 (Stage 4 of 49)	00-J37P6YkXXEhmAXGUxRcm49
184		Cell	1	0.000	1.000	581	17	siRNA-IMPa4-25 PSPC1-A488 IMPa4-A546 DAPI 8C2-siRNA-IMP-a2-a4 V2.00	0	28. siRNA-IMPa4-25 PSPC1-A488 DAPI IMPa4-A546_d_TileScan_001 (Stage 4 of 49)	00-J37P6YkXXEhmAXGUxRcm49
20		Cell	1	0.000	1.000	582	18	siRNA-IMPa4-25 PSPC1-A488 IMPa4-A546 DAPI 8C2-siRNA-IMP-a2-a4 V2.00	0	28. siRNA-IMPa4-25 PSPC1-A488 DAPI IMPa4-A546_d_TileScan_001 (Stage 4 of 49)	00-J37P6YkXXEhmAXGUxRcm49
41		Cell	1	0.000	1.000	583	0	siRNA-IMPa4-25 PSPC1-A488 IMPa4-A546 DAPI 8C2-siRNA-IMP-a2-a4 V2.00	0	28. siRNA-IMPa4-25 PSPC1-A488 DAPI IMPa4-A546_e_TileScan_001 (Stage 5 of 49)	00-pAKpTeedoDgHRTwAfTAJVD
26		Cell	1	0.000	1.000	584	1	siRNA-IMPa4-25 PSPC1-A488 IMPa4-A546 DAPI 8C2-siRNA-IMP-a2-a4 V2.00	0	28. siRNA-IMPa4-25 PSPC1-A488 DAPI IMPa4-A546_e_TileScan_001 (Stage 5 of 49)	00-pAKpTeedoDgHRTwAfTAJVD
7		Cell	1	0.000	1.000	585	2	siRNA-IMPa4-25 PSPC1-A488 IMPa4-A546 DAPI 8C2-siRNA-IMP-a2-a4 V2.00	0	28. siRNA-IMPa4-25 PSPC1-A488 DAPI IMPa4-A546_e_TileScan_001 (Stage 5 of 49)	00-pAKpTeedoDgHRTwAfTAJVD
8		Cell	1	0.000	1.000	586	3	siRNA-IMPa4-25 PSPC1-A488 IMPa4-A546 DAPI 8C2-siRNA-IMP-a2-a4 V2.00	0	28. siRNA-IMPa4-25 PSPC1-A488 DAPI IMPa4-A546_e_TileScan_001 (Stage 5 of 49)	00-pAKpTeedoDgHRTwAfTAJVD
88		Cell	1	0.000	1.000	587	4	siRNA-IMPa4-25 PSPC1-A488 IMPa4-A546 DAPI 8C2-siRNA-IMP-a2-a4 V2.00	0	28. siRNA-IMPa4-25 PSPC1-A488 DAPI IMPa4-A546_e_TileScan_001 (Stage 5 of 49)	00-pAKpTeedoDgHRTwAfTAJVD
17		Cell	1	0.000	1.000	588	5	siRNA-IMPa4-25 PSPC1-A488 IMPa4-A546 DAPI 8C2-siRNA-IMP-a2-a4 V2.00	0	28. siRNA-IMPa4-25 PSPC1-A488 DAPI IMPa4-A546_e_TileScan_001 (Stage 5 of 49)	00-pAKpTeedoDgHRTwAfTAJVD
13		Cell	1	0.000	1.000	589	6	siRNA-IMPa4-25 PSPC1-A488 IMPa4-A546 DAPI 8C2-siRNA-IMP-a2-a4 V2.00	0	28. siRNA-IMPa4-25 PSPC1-A488 DAPI IMPa4-A546_e_TileScan_001 (Stage 5 of 49)	00-pAKpTeedoDgHRTwAfTAJVD
175		Cell	1	0.000	1.000	590	7	siRNA-IMPa4-25 PSPC1-A488 IMPa4-A546 DAPI 8C2-siRNA-IMP-a2-a4 V2.00	0	28. siRNA-IMPa4-25 PSPC1-A488 DAPI IMPa4-A546_e_TileScan_001 (Stage 5 of 49)	00-pAKpTeedoDgHRTwAfTAJVD
103		Cell	1	0.000	1.000	591	8	siRNA-IMPa4-25 PSPC1-A488 IMPa4-A546 DAPI 8C2-siRNA-IMP-a2-a4 V2.00	0	28. siRNA-IMPa4-25 PSPC1-A488 DAPI IMPa4-A546_e_TileScan_001 (Stage 5 of 49)	00-pAKpTeedoDgHRTwAfTAJVD
213		Cell	1	0.000	1.000	592	9	siRNA-IMPa4-25 PSPC1-A488 IMPa4-A546 DAPI 8C2-siRNA-IMP-a2-a4 V2.00	0	28. siRNA-IMPa4-25 PSPC1-A488 DAPI IMPa4-A546_e_TileScan_001 (Stage 5 of 49)	00-pAKpTeedoDgHRTwAfTAJVD
3		Cell	1	0.000	1.000	593	10	siRNA-IMPa4-25 PSPC1-A488 IMPa4-A546 DAPI 8C2-siRNA-IMP-a2-a4 V2.00	0	28. siRNA-IMPa4-25 PSPC1-A488 DAPI IMPa4-A546_e_TileScan_001 (Stage 5 of 49)	00-pAKpTeedoDgHRTwAfTAJVD
181		Cell	1	0.000	1.000	594	11	siRNA-IMPa4-25 PSPC1-A488 IMPa4-A546 DAPI 8C2-siRNA-IMP-a2-a4 V2.00	0	28. siRNA-IMPa4-25 PSPC1-A488 DAPI IMPa4-A546_e_TileScan_001 (Stage 5 of 49)	00-pAKpTeedoDgHRTwAfTAJVD
129		Cell	1	0.000	1.000	595	12	siRNA-IMPa4-25 PSPC1-A488 IMPa4-A546 DAPI 8C2-siRNA-IMP-a2-a4 V2.00	0	28. siRNA-IMPa4-25 PSPC1-A488 DAPI IMPa4-A546_e_TileScan_001 (Stage 5 of 49)	00-pAKpTeedoDgHRTwAfTAJVD
173		Cell	1	0.000	1.000	596	13	siRNA-IMPa4-25 PSPC1-A488 IMPa4-A546 DAPI 8C2-siRNA-IMP-a2-a4 V2.00	0	28. siRNA-IMPa4-25 PSPC1-A488 DAPI IMPa4-A546_e_TileScan_001 (Stage 5 of 49)	00-pAKpTeedoDgHRTwAfTAJVD
13		Cell	1	0.000	1.000	597	14	siRNA-IMPa4-25 PSPC1-A488 IMPa4-A546 DAPI 8C2-siRNA-IMP-a2-a4 V2.00	0	28. siRNA-IMPa4-25 PSPC1-A488 DAPI IMPa4-A546_e_TileScan_001 (Stage 5 of 49)	00-pAKpTeedoDgHRTwAfTAJVD
6		Cell	1	0.000	1.000	598	15	siRNA-IMPa4-25 PSPC1-A488 IMPa4-A546 DAPI 8C2-siRNA-IMP-a2-a4 V2.00	0	28. siRNA-IMPa4-25 PSPC1-A488 DAPI IMPa4-A546_e_TileScan_001 (Stage 5 of 49)	00-pAKpTeedoDgHRTwAfTAJVD
25		Cell	1	0.000	1.000	599	16	siRNA-IMPa4-25 PSPC1-A488 IMPa4-A546 DAPI 8C2-siRNA-IMP-a2-a4 V2.00	0	28. siRNA-IMPa4-25 PSPC1-A488 DAPI IMPa4-A546_e_TileScan_001 (Stage 5 of 49)	00-pAKpTeedoDgHRTwAfTAJVD
99		Cell	1	0.000	1.000	600	17	siRNA-IMPa4-25 PSPC1-A488 IMPa4-A546 DAPI 8C2-siRNA-IMP-a2-a4 V2.00	0	28. siRNA-IMPa4-25 PSPC1-A488 DAPI IMPa4-A546_e_TileScan_001 (Stage 5 of 49)	00-pAKpTeedoDgHRTwAfTAJVD
215		Cell	1	0.000	1.000	601	18	siRNA-IMPa4-25 PSPC1-A488 IMPa4-A546 DAPI 8C2-siRNA-IMP-a2-a4 V2.00	0	28. siRNA-IMPa4-25 PSPC1-A488 DAPI IMPa4-A546_e_TileScan_001 (Stage 5 of 49)	00-pAKpTeedoDgHRTwAfTAJVD
75		Cell	1	0.000	1.000	602	19	siRNA-IMPa4-25 PSPC1-A488 IMPa4-A546 DAPI 8C2-siRNA-IMP-a2-a4 V2.00	0	28. siRNA-IMPa4-25 PSPC1-A488 DAPI IMPa4-A546_e_TileScan_001 (Stage 5 of 49)	00-pAKpTeedoDgHRTwAfTAJVD
63		Cell	1	0.000	1.000	603	20	siRNA-IMPa4-25 PSPC1-A488 IMPa4-A546 DAPI 8C2-siRNA-IMP-a2-a4 V2.00	0	28. siRNA-IMPa4-25 PSPC1-A488 DAPI IMPa4-A546_e_TileScan_001 (Stage 5 of 49)	00-pAKpTeedoDgHRTwAfTAJVD
114		Cell	1	0.000	1.000	604	0	siRNA-IMPa4-25 PSPC1-A488 IMPa4-A546 DAPI 8C2-siRNA-IMP-a2-a4 V2.00	0	28. siRNA-IMPa4-25 PSPC1-A488 DAPI IMPa4-A546_f_TileScan_001 (Stage 6 of 49)	00-MThV92fE3uR6DYFfkbyZpi
158		Cell	1	0.000	1.000	605	1	siRNA-IMPa4-25 PSPC1-A488 IMPa4-A546 DAPI 8C2-siRNA-IMP-a2-a4 V2.00	0	28. siRNA-IMPa4-25 PSPC1-A488 DAPI IMPa4-A546_f_TileScan_001 (Stage 6 of 49)	00-MThV92fE3uR6DYFfkbyZpi
29		Cell	1	0.000	1.000	606	2	siRNA-IMPa4-25 PSPC1-A488 IMPa4-A546 DAPI 8C2-siRNA-IMP-a2-a4 V2.00	0	28. siRNA-IMPa4-25 PSPC1-A488 DAPI IMPa4-A546_f_TileScan_001 (Stage 6 of 49)	00-MThV92fE3uR6DYFfkbyZpi
23		Cell	1	0.000	1.000	607	3	siRNA-IMPa4-25 PSPC1-A488 IMPa4-A546 DAPI 8C2-siRNA-IMP-a2-a4 V2.00	0	28. siRNA-IMPa4-25 PSPC1-A488 DAPI IMPa4-A546_f_TileScan_001 (Stage 6 of 49)	00-MThV92fE3uR6DYFfkbyZpi
196		Cell	1	0.000	1.000	608	4	siRNA-IMPa4-25 PSPC1-A488 IMPa4-A546 DAPI 8C2-siRNA-IMP-a2-a4 V2.00	0	28. siRNA-IMPa4-25 PSPC1-A488 DAPI IMPa4-A546_f_TileScan_001 (Stage 6 of 49)	00-MThV92fE3uR6DYFfkbyZpi
10		Cell	1	0.000	1.000	609	5	siRNA-IMPa4-25 PSPC1-A488 IMPa4-A546 DAPI 8C2-siRNA-IMP-a2-a4 V2.00	0	28. siRNA-IMPa4-25 PSPC1-A488 DAPI IMPa4-A546_f_TileScan_001 (Stage 6 of 49)	00-MThV92fE3uR6DYFfkbyZpi
178		Cell	1	0.000	1.000	610	6	siRNA-IMPa4-25 PSPC1-A488 IMPa4-A546 DAPI 8C2-siRNA-IMP-a2-a4 V2.00	0	28. siRNA-IMPa4-25 PSPC1-A488 DAPI IMPa4-A546_f_TileScan_001 (Stage 6 of 49)	00-MThV92fE3uR6DYFfkbyZpi
129		Cell	1	0.000	1.000	611	7	siRNA-IMPa4-25 PSPC1-A488 IMPa4-A546 DAPI 8C2-siRNA-IMP-a2-a4 V2.00	0	28. siRNA-IMPa4-25 PSPC1-A488 DAPI IMPa4-A546_f_TileScan_001 (Stage 6 of 49)	00-MThV92fE3uR6DYFfkbyZpi
125		Cell	1	0.000	1.000	612	8	siRNA-IMPa4-25 PSPC1-A488 IMPa4-A546 DAPI 8C2-siRNA-IMP-a2-a4 V2.00	0	28. siRNA-IMPa4-25 PSPC1-A488 DAPI IMPa4-A546_f_TileScan_001 (Stage 6 of 49)	00-MThV92fE3uR6DYFfkbyZpi
147		Cell	1	0.000	1.000	613	9	siRNA-IMPa4-25 PSPC1-A488 IMPa4-A546 DAPI 8C2-siRNA-IMP-a2-a4 V2.00	0	28. siRNA-IMPa4-25 PSPC1-A488 DAPI IMPa4-A546_f_TileScan_001 (Stage 6 of 49)	00-MThV92fE3uR6DYFfkbyZpi
164		Cell	1	0.000	1.000	614	10	siRNA-IMPa4-25 PSPC1-A488 IMPa4-A546 DAPI 8C2-siRNA-IMP-a2-a4 V2.00	0	28. siRNA-IMPa4-25 PSPC1-A488 DAPI IMPa4-A546_f_TileScan_001 (Stage 6 of 49)	00-MThV92fE3uR6DYFfkbyZpi
186		Cell	1	0.000	1.000	615	11	siRNA-IMPa4-25 PSPC1-A488 IMPa4-A546 DAPI 8C2-siRNA-IMP-a2-a4 V2.00	0	28. siRNA-IMPa4-25 PSPC1-A488 DAPI IMPa4-A546_f_TileScan_001 (Stage 6 of 49)	00-MThV92fE3uR6DYFfkbyZpi
77		Cell	1	0.000	1.000	616	12	siRNA-IMPa4-25 PSPC1-A488 IMPa4-A546 DAPI 8C2-siRNA-IMP-a2-a4 V2.00	0	28. siRNA-IMPa4-25 PSPC1-A488 DAPI IMPa4-A546_f_TileScan_001 (Stage 6 of 49)	00-MThV92fE3uR6DYFfkbyZpi
148		Cell	1	0.000	1.000	617	13	siRNA-IMPa4-25 PSPC1-A488 IMPa4-A546 DAPI 8C2-siRNA-IMP-a2-a4 V2.00	0	28. siRNA-IMPa4-25 PSPC1-A488 DAPI IMPa4-A546_f_TileScan_001 (Stage 6 of 49)	00-MThV92fE3uR6DYFfkbyZpi
117		Cell	1	0.000	1.000	618	14	siRNA-IMPa4-25 PSPC1-A488 IMPa4-A546 DAPI 8C2-siRNA-IMP-a2-a4 V2.00	0	28. siRNA-IMPa4-25 PSPC1-A488 DAPI IMPa4-A546_f_TileScan_001 (Stage 6 of 49)	00-MThV92fE3uR6DYFfkbyZpi
194		Cell	1	0.000	1.000	619	15	siRNA-IMPa4-25 PSPC1-A488 IMPa4-A546 DAPI 8C2-siRNA-IMP-a2-a4 V2.00	0	28. siRNA-IMPa4-25 PSPC1-A488 DAPI IMPa4-A546_f_TileScan_001 (Stage 6 of 49)	00-MThV92fE3uR6DYFfkbyZpi
170		Cell	1	0.000	1.000	620	0	siRNA-IMPa4-25 PSPC1-A488 IMPa4-A546 DAPI 8C2-siRNA-IMP-a2-a4 V2.00	0	28. siRNA-IMPa4-25 PSPC1-A488 DAPI IMPa4-A546_g_TileScan_001 (Stage 7 of 49)	00-eZ5oUWhLYcxVzPt459qTYm
9		Cell	1	0.000	1.000	621	1	siRNA-IMPa4-25 PSPC1-A488 IMPa4-A546 DAPI 8C2-siRNA-IMP-a2-a4 V2.00	0	28. siRNA-IMPa4-25 PSPC1-A488 DAPI IMPa4-A546_g_TileScan_001 (Stage 7 of 49)	00-eZ5oUWhLYcxVzPt459qTYm
14		Cell	1	0.000	1.000	622	2	siRNA-IMPa4-25 PSPC1-A488 IMPa4-A546 DAPI 8C2-siRNA-IMP-a2-a4 V2.00	0	28. siRNA-IMPa4-25 PSPC1-A488 DAPI IMPa4-A546_g_TileScan_001 (Stage 7 of 49)	00-eZ5oUWhLYcxVzPt459qTYm
12		Cell	1	0.000	1.000	623	3	siRNA-IMPa4-25 PSPC1-A488 IMPa4-A546 DAPI 8C2-siRNA-IMP-a2-a4 V2.00	0	28. siRNA-IMPa4-25 PSPC1-A488 DAPI IMPa4-A546_g_TileScan_001 (Stage 7 of 49)	00-eZ5oUWhLYcxVzPt459qTYm
173		Cell	1	0.000	1.000	624	4	siRNA-IMPa4-25 PSPC1-A488 IMPa4-A546 DAPI 8C2-siRNA-IMP-a2-a4 V2.00	0	28. siRNA-IMPa4-25 PSPC1-A488 DAPI IMPa4-A546_g_TileScan_001 (Stage 7 of 49)	00-eZ5oUWhLYcxVzPt459qTYm
23		Cell	1	0.000	1.000	625	5	siRNA-IMPa4-25 PSPC1-A488 IMPa4-A546 DAPI 8C2-siRNA-IMP-a2-a4 V2.00	0	28. siRNA-IMPa4-25 PSPC1-A488 DAPI IMPa4-A546_g_TileScan_001 (Stage 7 of 49)	00-eZ5oUWhLYcxVzPt459qTYm
17		Cell	1	0.000	1.000	626	6	siRNA-IMPa4-25 PSPC1-A488 IMPa4-A546 DAPI 8C2-siRNA-IMP-a2-a4 V2.00	0	28. siRNA-IMPa4-25 PSPC1-A488 DAPI IMPa4-A546_g_TileScan_001 (Stage 7 of 49)	00-eZ5oUWhLYcxVzPt459qTYm
18		Cell	1	0.000	1.000	627	7	siRNA-IMPa4-25 PSPC1-A488 IMPa4-A546 DAPI 8C2-siRNA-IMP-a2-a4 V2.00	0	28. siRNA-IMPa4-25 PSPC1-A488 DAPI IMPa4-A546_g_TileScan_001 (Stage 7 of 49)	00-eZ5oUWhLYcxVzPt459qTYm
140		Cell	1	0.000	1.000	628	8	siRNA-IMPa4-25 PSPC1-A488 IMPa4-A546 DAPI 8C2-siRNA-IMP-a2-a4 V2.00	0	28. siRNA-IMPa4-25 PSPC1-A488 DAPI IMPa4-A546_g_TileScan_001 (Stage 7 of 49)	00-eZ5oUWhLYcxVzPt459qTYm
6		Cell	1	0.000	1.000	629	9	siRNA-IMPa4-25 PSPC1-A488 IMPa4-A546 DAPI 8C2-siRNA-IMP-a2-a4 V2.00	0	28. siRNA-IMPa4-25 PSPC1-A488 DAPI IMPa4-A546_g_TileScan_001 (Stage 7 of 49)	00-eZ5oUWhLYcxVzPt459qTYm
64		Cell	1	0.000	1.000	630	10	siRNA-IMPa4-25 PSPC1-A488 IMPa4-A546 DAPI 8C2-siRNA-IMP-a2-a4 V2.00	0	28. siRNA-IMPa4-25 PSPC1-A488 DAPI IMPa4-A546_g_TileScan_001 (Stage 7 of 49)	00-eZ5oUWhLYcxVzPt459qTYm
174		Cell	1	0.000	1.000	631	11	siRNA-IMPa4-25 PSPC1-A488 IMPa4-A546 DAPI 8C2-siRNA-IMP-a2-a4 V2.00	0	28. siRNA-IMPa4-25 PSPC1-A488 DAPI IMPa4-A546_g_TileScan_001 (Stage 7 of 49)	00-eZ5oUWhLYcxVzPt459qTYm
26		Cell	1	0.000	1.000	632	12	siRNA-IMPa4-25 PSPC1-A488 IMPa4-A546 DAPI 8C2-siRNA-IMP-a2-a4 V2.00	0	28. siRNA-IMPa4-25 PSPC1-A488 DAPI IMPa4-A546_g_TileScan_001 (Stage 7 of 49)	00-eZ5oUWhLYcxVzPt459qTYm
2		Cell	1	0.000	1.000	633	0	siRNA-IMPa4-25 PSPC1-A488 IMPa4-A546 DAPI 8C2-siRNA-IMP-a2-a4 V2.00	0	28. siRNA-IMPa4-25 PSPC1-A488 DAPI IMPa4-A546_h_TileScan_001 (Stage 8 of 49)	00-3ozUAdyrppaza73GVW8oZ3
146		Cell	1	0.000	1.000	634	1	siRNA-IMPa4-25 PSPC1-A488 IMPa4-A546 DAPI 8C2-siRNA-IMP-a2-a4 V2.00	0	28. siRNA-IMPa4-25 PSPC1-A488 DAPI IMPa4-A546_h_TileScan_001 (Stage 8 of 49)	00-3ozUAdyrppaza73GVW8oZ3
2		Cell	1	0.000	1.000	635	2	siRNA-IMPa4-25 PSPC1-A488 IMPa4-A546 DAPI 8C2-siRNA-IMP-a2-a4 V2.00	0	28. siRNA-IMPa4-25 PSPC1-A488 DAPI IMPa4-A546_h_TileScan_001 (Stage 8 of 49)	00-3ozUAdyrppaza73GVW8oZ3
11		Cell	1	0.000	1.000	636	3	siRNA-IMPa4-25 PSPC1-A488 IMPa4-A546 DAPI 8C2-siRNA-IMP-a2-a4 V2.00	0	28. siRNA-IMPa4-25 PSPC1-A488 DAPI IMPa4-A546_h_TileScan_001 (Stage 8 of 49)	00-3ozUAdyrppaza73GVW8oZ3
159		Cell	1	0.000	1.000	637	4	siRNA-IMPa4-25 PSPC1-A488 IMPa4-A546 DAPI 8C2-siRNA-IMP-a2-a4 V2.00	0	28. siRNA-IMPa4-25 PSPC1-A488 DAPI IMPa4-A546_h_TileScan_001 (Stage 8 of 49)	00-3ozUAdyrppaza73GVW8oZ3
13		Cell	1	0.000	1.000	638	5	siRNA-IMPa4-25 PSPC1-A488 IMPa4-A546 DAPI 8C2-siRNA-IMP-a2-a4 V2.00	0	28. siRNA-IMPa4-25 PSPC1-A488 DAPI IMPa4-A546_h_TileScan_001 (Stage 8 of 49)	00-3ozUAdyrppaza73GVW8oZ3
94		Cell	1	0.000	1.000	639	6	siRNA-IMPa4-25 PSPC1-A488 IMPa4-A546 DAPI 8C2-siRNA-IMP-a2-a4 V2.00	0	28. siRNA-IMPa4-25 PSPC1-A488 DAPI IMPa4-A546_h_TileScan_001 (Stage 8 of 49)	00-3ozUAdyrppaza73GVW8oZ3
1		Cell	1	0.000	1.000	640	7	siRNA-IMPa4-25 PSPC1-A488 IMPa4-A546 DAPI 8C2-siRNA-IMP-a2-a4 V2.00	0	28. siRNA-IMPa4-25 PSPC1-A488 DAPI IMPa4-A546_h_TileScan_001 (Stage 8 of 49)	00-3ozUAdyrppaza73GVW8oZ3
197		Cell	1	0.000	1.000	641	8	siRNA-IMPa4-25 PSPC1-A488 IMPa4-A546 DAPI 8C2-siRNA-IMP-a2-a4 V2.00	0	28. siRNA-IMPa4-25 PSPC1-A488 DAPI IMPa4-A546_h_TileScan_001 (Stage 8 of 49)	00-3ozUAdyrppaza73GVW8oZ3
94		Cell	1	0.000	1.000	642	9	siRNA-IMPa4-25 PSPC1-A488 IMPa4-A546 DAPI 8C2-siRNA-IMP-a2-a4 V2.00	0	28. siRNA-IMPa4-25 PSPC1-A488 DAPI IMPa4-A546_h_TileScan_001 (Stage 8 of 49)	00-3ozUAdyrppaza73GVW8oZ3
195		Cell	1	0.000	1.000	643	10	siRNA-IMPa4-25 PSPC1-A488 IMPa4-A546 DAPI 8C2-siRNA-IMP-a2-a4 V2.00	0	28. siRNA-IMPa4-25 PSPC1-A488 DAPI IMPa4-A546_h_TileScan_001 (Stage 8 of 49)	00-3ozUAdyrppaza73GVW8oZ3
173		Cell	1	0.000	1.000	644	11	siRNA-IMPa4-25 PSPC1-A488 IMPa4-A546 DAPI 8C2-siRNA-IMP-a2-a4 V2.00	0	28. siRNA-IMPa4-25 PSPC1-A488 DAPI IMPa4-A546_h_TileScan_001 (Stage 8 of 49)	00-3ozUAdyrppaza73GVW8oZ3
16		Cell	1	0.000	1.000	645	12	siRNA-IMPa4-25 PSPC1-A488 IMPa4-A546 DAPI 8C2-siRNA-IMP-a2-a4 V2.00	0	28. siRNA-IMPa4-25 PSPC1-A488 DAPI IMPa4-A546_h_TileScan_001 (Stage 8 of 49)	00-3ozUAdyrppaza73GVW8oZ3
121		Cell	1	0.000	1.000	646	13	siRNA-IMPa4-25 PSPC1-A488 IMPa4-A546 DAPI 8C2-siRNA-IMP-a2-a4 V2.00	0	28. siRNA-IMPa4-25 PSPC1-A488 DAPI IMPa4-A546_h_TileScan_001 (Stage 8 of 49)	00-3ozUAdyrppaza73GVW8oZ3
98		Cell	1	0.000	1.000	647	14	siRNA-IMPa4-25 PSPC1-A488 IMPa4-A546 DAPI 8C2-siRNA-IMP-a2-a4 V2.00	0	28. siRNA-IMPa4-25 PSPC1-A488 DAPI IMPa4-A546_h_TileScan_001 (Stage 8 of 49)	00-3ozUAdyrppaza73GVW8oZ3
26		Cell	1	0.000	1.000	648	15	siRNA-IMPa4-25 PSPC1-A488 IMPa4-A546 DAPI 8C2-siRNA-IMP-a2-a4 V2.00	0	28. siRNA-IMPa4-25 PSPC1-A488 DAPI IMPa4-A546_h_TileScan_001 (Stage 8 of 49)	00-3ozUAdyrppaza73GVW8oZ3
122		Cell	1	0.000	1.000	649	16	siRNA-IMPa4-25 PSPC1-A488 IMPa4-A546 DAPI 8C2-siRNA-IMP-a2-a4 V2.00	0	28. siRNA-IMPa4-25 PSPC1-A488 DAPI IMPa4-A546_h_TileScan_001 (Stage 8 of 49)	00-3ozUAdyrppaza73GVW8oZ3
7		Cell	1	0.000	1.000	650	0	siRNA-IMPa4-25 PSPC1-A488 IMPa4-A546 DAPI 8C2-siRNA-IMP-a2-a4 V2.00	0	28. siRNA-IMPa4-25 PSPC1-A488 DAPI IMPa4-A546_i_TileScan_001 (Stage 9 of 49)	00-uaixTfe7cQj7t7UK6uuHdZ
54		Cell	1	0.000	1.000	651	1	siRNA-IMPa4-25 PSPC1-A488 IMPa4-A546 DAPI 8C2-siRNA-IMP-a2-a4 V2.00	0	28. siRNA-IMPa4-25 PSPC1-A488 DAPI IMPa4-A546_i_TileScan_001 (Stage 9 of 49)	00-uaixTfe7cQj7t7UK6uuHdZ
25		Cell	1	0.000	1.000	652	2	siRNA-IMPa4-25 PSPC1-A488 IMPa4-A546 DAPI 8C2-siRNA-IMP-a2-a4 V2.00	0	28. siRNA-IMPa4-25 PSPC1-A488 DAPI IMPa4-A546_i_TileScan_001 (Stage 9 of 49)	00-uaixTfe7cQj7t7UK6uuHdZ
148		Cell	1	0.000	1.000	653	3	siRNA-IMPa4-25 PSPC1-A488 IMPa4-A546 DAPI 8C2-siRNA-IMP-a2-a4 V2.00	0	28. siRNA-IMPa4-25 PSPC1-A488 DAPI IMPa4-A546_i_TileScan_001 (Stage 9 of 49)	00-uaixTfe7cQj7t7UK6uuHdZ
186		Cell	1	0.000	1.000	654	4	siRNA-IMPa4-25 PSPC1-A488 IMPa4-A546 DAPI 8C2-siRNA-IMP-a2-a4 V2.00	0	28. siRNA-IMPa4-25 PSPC1-A488 DAPI IMPa4-A546_i_TileScan_001 (Stage 9 of 49)	00-uaixTfe7cQj7t7UK6uuHdZ
140		Cell	1	0.000	1.000	655	5	siRNA-IMPa4-25 PSPC1-A488 IMPa4-A546 DAPI 8C2-siRNA-IMP-a2-a4 V2.00	0	28. siRNA-IMPa4-25 PSPC1-A488 DAPI IMPa4-A546_i_TileScan_001 (Stage 9 of 49)	00-uaixTfe7cQj7t7UK6uuHdZ
83		Cell	1	0.000	1.000	656	6	siRNA-IMPa4-25 PSPC1-A488 IMPa4-A546 DAPI 8C2-siRNA-IMP-a2-a4 V2.00	0	28. siRNA-IMPa4-25 PSPC1-A488 DAPI IMPa4-A546_i_TileScan_001 (Stage 9 of 49)	00-uaixTfe7cQj7t7UK6uuHdZ
24		Cell	1	0.000	1.000	657	7	siRNA-IMPa4-25 PSPC1-A488 IMPa4-A546 DAPI 8C2-siRNA-IMP-a2-a4 V2.00	0	28. siRNA-IMPa4-25 PSPC1-A488 DAPI IMPa4-A546_i_TileScan_001 (Stage 9 of 49)	00-uaixTfe7cQj7t7UK6uuHdZ
97		Cell	1	0.000	1.000	658	8	siRNA-IMPa4-25 PSPC1-A488 IMPa4-A546 DAPI 8C2-siRNA-IMP-a2-a4 V2.00	0	28. siRNA-IMPa4-25 PSPC1-A488 DAPI IMPa4-A546_i_TileScan_001 (Stage 9 of 49)	00-uaixTfe7cQj7t7UK6uuHdZ
14		Cell	1	0.000	1.000	659	9	siRNA-IMPa4-25 PSPC1-A488 IMPa4-A546 DAPI 8C2-siRNA-IMP-a2-a4 V2.00	0	28. siRNA-IMPa4-25 PSPC1-A488 DAPI IMPa4-A546_i_TileScan_001 (Stage 9 of 49)	00-uaixTfe7cQj7t7UK6uuHdZ
9		Cell	1	0.000	1.000	660	10	siRNA-IMPa4-25 PSPC1-A488 IMPa4-A546 DAPI 8C2-siRNA-IMP-a2-a4 V2.00	0	28. siRNA-IMPa4-25 PSPC1-A488 DAPI IMPa4-A546_i_TileScan_001 (Stage 9 of 49)	00-uaixTfe7cQj7t7UK6uuHdZ
107		Cell	1	0.000	1.000	661	11	siRNA-IMPa4-25 PSPC1-A488 IMPa4-A546 DAPI 8C2-siRNA-IMP-a2-a4 V2.00	0	28. siRNA-IMPa4-25 PSPC1-A488 DAPI IMPa4-A546_i_TileScan_001 (Stage 9 of 49)	00-uaixTfe7cQj7t7UK6uuHdZ
61		Cell	1	0.000	1.000	662	12	siRNA-IMPa4-25 PSPC1-A488 IMPa4-A546 DAPI 8C2-siRNA-IMP-a2-a4 V2.00	0	28. siRNA-IMPa4-25 PSPC1-A488 DAPI IMPa4-A546_i_TileScan_001 (Stage 9 of 49)	00-uaixTfe7cQj7t7UK6uuHdZ
30		Cell	1	0.000	1.000	663	13	siRNA-IMPa4-25 PSPC1-A488 IMPa4-A546 DAPI 8C2-siRNA-IMP-a2-a4 V2.00	0	28. siRNA-IMPa4-25 PSPC1-A488 DAPI IMPa4-A546_i_TileScan_001 (Stage 9 of 49)	00-uaixTfe7cQj7t7UK6uuHdZ
213		Cell	1	0.000	1.000	664	14	siRNA-IMPa4-25 PSPC1-A488 IMPa4-A546 DAPI 8C2-siRNA-IMP-a2-a4 V2.00	0	28. siRNA-IMPa4-25 PSPC1-A488 DAPI IMPa4-A546_i_TileScan_001 (Stage 9 of 49)	00-uaixTfe7cQj7t7UK6uuHdZ
143		Cell	1	0.000	1.000	665	15	siRNA-IMPa4-25 PSPC1-A488 IMPa4-A546 DAPI 8C2-siRNA-IMP-a2-a4 V2.00	0	28. siRNA-IMPa4-25 PSPC1-A488 DAPI IMPa4-A546_i_TileScan_001 (Stage 9 of 49)	00-uaixTfe7cQj7t7UK6uuHdZ
115		Cell	1	0.000	1.000	666	16	siRNA-IMPa4-25 PSPC1-A488 IMPa4-A546 DAPI 8C2-siRNA-IMP-a2-a4 V2.00	0	28. siRNA-IMPa4-25 PSPC1-A488 DAPI IMPa4-A546_i_TileScan_001 (Stage 9 of 49)	00-uaixTfe7cQj7t7UK6uuHdZ
5		Cell	1	0.000	1.000	667	17	siRNA-IMPa4-25 PSPC1-A488 IMPa4-A546 DAPI 8C2-siRNA-IMP-a2-a4 V2.00	0	28. siRNA-IMPa4-25 PSPC1-A488 DAPI IMPa4-A546_i_TileScan_001 (Stage 9 of 49)	00-uaixTfe7cQj7t7UK6uuHdZ
14		Cell	1	0.000	1.000	668	18	siRNA-IMPa4-25 PSPC1-A488 IMPa4-A546 DAPI 8C2-siRNA-IMP-a2-a4 V2.00	0	28. siRNA-IMPa4-25 PSPC1-A488 DAPI IMPa4-A546_i_TileScan_001 (Stage 9 of 49)	00-uaixTfe7cQj7t7UK6uuHdZ
10		Cell	1	0.000	1.000	669	19	siRNA-IMPa4-25 PSPC1-A488 IMPa4-A546 DAPI 8C2-siRNA-IMP-a2-a4 V2.00	0	28. siRNA-IMPa4-25 PSPC1-A488 DAPI IMPa4-A546_i_TileScan_001 (Stage 9 of 49)	00-uaixTfe7cQj7t7UK6uuHdZ
7		Cell	1	0.000	1.000	670	20	siRNA-IMPa4-25 PSPC1-A488 IMPa4-A546 DAPI 8C2-siRNA-IMP-a2-a4 V2.00	0	28. siRNA-IMPa4-25 PSPC1-A488 DAPI IMPa4-A546_i_TileScan_001 (Stage 9 of 49)	00-uaixTfe7cQj7t7UK6uuHdZ
164		Cell	1	0.000	1.000	671	21	siRNA-IMPa4-25 PSPC1-A488 IMPa4-A546 DAPI 8C2-siRNA-IMP-a2-a4 V2.00	0	28. siRNA-IMPa4-25 PSPC1-A488 DAPI IMPa4-A546_i_TileScan_001 (Stage 9 of 49)	00-uaixTfe7cQj7t7UK6uuHdZ
56		Cell	1	0.000	1.000	672	22	siRNA-IMPa4-25 PSPC1-A488 IMPa4-A546 DAPI 8C2-siRNA-IMP-a2-a4 V2.00	0	28. siRNA-IMPa4-25 PSPC1-A488 DAPI IMPa4-A546_i_TileScan_001 (Stage 9 of 49)	00-uaixTfe7cQj7t7UK6uuHdZ
101		Cell	1	0.000	1.000	673	23	siRNA-IMPa4-25 PSPC1-A488 IMPa4-A546 DAPI 8C2-siRNA-IMP-a2-a4 V2.00	0	28. siRNA-IMPa4-25 PSPC1-A488 DAPI IMPa4-A546_i_TileScan_001 (Stage 9 of 49)	00-uaixTfe7cQj7t7UK6uuHdZ
18		Cell	1	0.000	1.000	674	24	siRNA-IMPa4-25 PSPC1-A488 IMPa4-A546 DAPI 8C2-siRNA-IMP-a2-a4 V2.00	0	28. siRNA-IMPa4-25 PSPC1-A488 DAPI IMPa4-A546_i_TileScan_001 (Stage 9 of 49)	00-uaixTfe7cQj7t7UK6uuHdZ
18		Cell	1	0.000	1.000	675	25	siRNA-IMPa4-25 PSPC1-A488 IMPa4-A546 DAPI 8C2-siRNA-IMP-a2-a4 V2.00	0	28. siRNA-IMPa4-25 PSPC1-A488 DAPI IMPa4-A546_i_TileScan_001 (Stage 9 of 49)	00-uaixTfe7cQj7t7UK6uuHdZ
80		Cell	1	0.000	1.000	676	26	siRNA-IMPa4-25 PSPC1-A488 IMPa4-A546 DAPI 8C2-siRNA-IMP-a2-a4 V2.00	0	28. siRNA-IMPa4-25 PSPC1-A488 DAPI IMPa4-A546_i_TileScan_001 (Stage 9 of 49)	00-uaixTfe7cQj7t7UK6uuHdZ
129		Cell	1	0.000	1.000	677	27	siRNA-IMPa4-25 PSPC1-A488 IMPa4-A546 DAPI 8C2-siRNA-IMP-a2-a4 V2.00	0	28. siRNA-IMPa4-25 PSPC1-A488 DAPI IMPa4-A546_i_TileScan_001 (Stage 9 of 49)	00-uaixTfe7cQj7t7UK6uuHdZ
172		Cell	1	0.000	1.000	678	28	siRNA-IMPa4-25 PSPC1-A488 IMPa4-A546 DAPI 8C2-siRNA-IMP-a2-a4 V2.00	0	28. siRNA-IMPa4-25 PSPC1-A488 DAPI IMPa4-A546_i_TileScan_001 (Stage 9 of 49)	00-uaixTfe7cQj7t7UK6uuHdZ
11		Cell	1	0.000	1.000	679	0	siRNA-IMPa4-25 PSPC1-A488 IMPa4-A546 DAPI 8C2-siRNA-IMP-a2-a4 V2.00	0	28. siRNA-IMPa4-25 PSPC1-A488 DAPI IMPa4-A546_j_TileScan_001 (Stage 10 of 49)	00-zh52p2oteYynvEpX3ofASj
86		Cell	1	0.000	1.000	680	1	siRNA-IMPa4-25 PSPC1-A488 IMPa4-A546 DAPI 8C2-siRNA-IMP-a2-a4 V2.00	0	28. siRNA-IMPa4-25 PSPC1-A488 DAPI IMPa4-A546_j_TileScan_001 (Stage 10 of 49)	00-zh52p2oteYynvEpX3ofASj
106		Cell	1	0.000	1.000	681	2	siRNA-IMPa4-25 PSPC1-A488 IMPa4-A546 DAPI 8C2-siRNA-IMP-a2-a4 V2.00	0	28. siRNA-IMPa4-25 PSPC1-A488 DAPI IMPa4-A546_j_TileScan_001 (Stage 10 of 49)	00-zh52p2oteYynvEpX3ofASj
45		Cell	1	0.000	1.000	682	3	siRNA-IMPa4-25 PSPC1-A488 IMPa4-A546 DAPI 8C2-siRNA-IMP-a2-a4 V2.00	0	28. siRNA-IMPa4-25 PSPC1-A488 DAPI IMPa4-A546_j_TileScan_001 (Stage 10 of 49)	00-zh52p2oteYynvEpX3ofASj
120		Cell	1	0.000	1.000	683	4	siRNA-IMPa4-25 PSPC1-A488 IMPa4-A546 DAPI 8C2-siRNA-IMP-a2-a4 V2.00	0	28. siRNA-IMPa4-25 PSPC1-A488 DAPI IMPa4-A546_j_TileScan_001 (Stage 10 of 49)	00-zh52p2oteYynvEpX3ofASj
67		Cell	1	0.000	1.000	684	5	siRNA-IMPa4-25 PSPC1-A488 IMPa4-A546 DAPI 8C2-siRNA-IMP-a2-a4 V2.00	0	28. siRNA-IMPa4-25 PSPC1-A488 DAPI IMPa4-A546_j_TileScan_001 (Stage 10 of 49)	00-zh52p2oteYynvEpX3ofASj
181		Cell	1	0.000	1.000	685	6	siRNA-IMPa4-25 PSPC1-A488 IMPa4-A546 DAPI 8C2-siRNA-IMP-a2-a4 V2.00	0	28. siRNA-IMPa4-25 PSPC1-A488 DAPI IMPa4-A546_j_TileScan_001 (Stage 10 of 49)	00-zh52p2oteYynvEpX3ofASj
141		Cell	1	0.000	1.000	686	7	siRNA-IMPa4-25 PSPC1-A488 IMPa4-A546 DAPI 8C2-siRNA-IMP-a2-a4 V2.00	0	28. siRNA-IMPa4-25 PSPC1-A488 DAPI IMPa4-A546_j_TileScan_001 (Stage 10 of 49)	00-zh52p2oteYynvEpX3ofASj
78		Cell	1	0.000	1.000	687	8	siRNA-IMPa4-25 PSPC1-A488 IMPa4-A546 DAPI 8C2-siRNA-IMP-a2-a4 V2.00	0	28. siRNA-IMPa4-25 PSPC1-A488 DAPI IMPa4-A546_j_TileScan_001 (Stage 10 of 49)	00-zh52p2oteYynvEpX3ofASj
87		Cell	1	0.000	1.000	688	9	siRNA-IMPa4-25 PSPC1-A488 IMPa4-A546 DAPI 8C2-siRNA-IMP-a2-a4 V2.00	0	28. siRNA-IMPa4-25 PSPC1-A488 DAPI IMPa4-A546_j_TileScan_001 (Stage 10 of 49)	00-zh52p2oteYynvEpX3ofASj
75		Cell	1	0.000	1.000	689	10	siRNA-IMPa4-25 PSPC1-A488 IMPa4-A546 DAPI 8C2-siRNA-IMP-a2-a4 V2.00	0	28. siRNA-IMPa4-25 PSPC1-A488 DAPI IMPa4-A546_j_TileScan_001 (Stage 10 of 49)	00-zh52p2oteYynvEpX3ofASj
96		Cell	1	0.000	1.000	690	11	siRNA-IMPa4-25 PSPC1-A488 IMPa4-A546 DAPI 8C2-siRNA-IMP-a2-a4 V2.00	0	28. siRNA-IMPa4-25 PSPC1-A488 DAPI IMPa4-A546_j_TileScan_001 (Stage 10 of 49)	00-zh52p2oteYynvEpX3ofASj
216		Cell	1	0.000	1.000	691	12	siRNA-IMPa4-25 PSPC1-A488 IMPa4-A546 DAPI 8C2-siRNA-IMP-a2-a4 V2.00	0	28. siRNA-IMPa4-25 PSPC1-A488 DAPI IMPa4-A546_j_TileScan_001 (Stage 10 of 49)	00-zh52p2oteYynvEpX3ofASj
168		Cell	1	0.000	1.000	692	13	siRNA-IMPa4-25 PSPC1-A488 IMPa4-A546 DAPI 8C2-siRNA-IMP-a2-a4 V2.00	0	28. siRNA-IMPa4-25 PSPC1-A488 DAPI IMPa4-A546_j_TileScan_001 (Stage 10 of 49)	00-zh52p2oteYynvEpX3ofASj
127		Cell	1	0.000	1.000	693	14	siRNA-IMPa4-25 PSPC1-A488 IMPa4-A546 DAPI 8C2-siRNA-IMP-a2-a4 V2.00	0	28. siRNA-IMPa4-25 PSPC1-A488 DAPI IMPa4-A546_j_TileScan_001 (Stage 10 of 49)	00-zh52p2oteYynvEpX3ofASj
95		Cell	1	0.000	1.000	694	15	siRNA-IMPa4-25 PSPC1-A488 IMPa4-A546 DAPI 8C2-siRNA-IMP-a2-a4 V2.00	0	28. siRNA-IMPa4-25 PSPC1-A488 DAPI IMPa4-A546_j_TileScan_001 (Stage 10 of 49)	00-zh52p2oteYynvEpX3ofASj
45		Cell	1	0.000	1.000	695	16	siRNA-IMPa4-25 PSPC1-A488 IMPa4-A546 DAPI 8C2-siRNA-IMP-a2-a4 V2.00	0	28. siRNA-IMPa4-25 PSPC1-A488 DAPI IMPa4-A546_j_TileScan_001 (Stage 10 of 49)	00-zh52p2oteYynvEpX3ofASj
147		Cell	1	0.000	1.000	696	17	siRNA-IMPa4-25 PSPC1-A488 IMPa4-A546 DAPI 8C2-siRNA-IMP-a2-a4 V2.00	0	28. siRNA-IMPa4-25 PSPC1-A488 DAPI IMPa4-A546_j_TileScan_001 (Stage 10 of 49)	00-zh52p2oteYynvEpX3ofASj
182		Cell	1	0.000	1.000	697	18	siRNA-IMPa4-25 PSPC1-A488 IMPa4-A546 DAPI 8C2-siRNA-IMP-a2-a4 V2.00	0	28. siRNA-IMPa4-25 PSPC1-A488 DAPI IMPa4-A546_j_TileScan_001 (Stage 10 of 49)	00-zh52p2oteYynvEpX3ofASj
140		Cell	1	0.000	1.000	698	19	siRNA-IMPa4-25 PSPC1-A488 IMPa4-A546 DAPI 8C2-siRNA-IMP-a2-a4 V2.00	0	28. siRNA-IMPa4-25 PSPC1-A488 DAPI IMPa4-A546_j_TileScan_001 (Stage 10 of 49)	00-zh52p2oteYynvEpX3ofASj
85		Cell	1	0.000	1.000	699	20	siRNA-IMPa4-25 PSPC1-A488 IMPa4-A546 DAPI 8C2-siRNA-IMP-a2-a4 V2.00	0	28. siRNA-IMPa4-25 PSPC1-A488 DAPI IMPa4-A546_j_TileScan_001 (Stage 10 of 49)	00-zh52p2oteYynvEpX3ofASj
99		Cell	1	0.000	1.000	700	21	siRNA-IMPa4-25 PSPC1-A488 IMPa4-A546 DAPI 8C2-siRNA-IMP-a2-a4 V2.00	0	28. siRNA-IMPa4-25 PSPC1-A488 DAPI IMPa4-A546_j_TileScan_001 (Stage 10 of 49)	00-zh52p2oteYynvEpX3ofASj
15		Cell	1	0.000	1.000	701	22	siRNA-IMPa4-25 PSPC1-A488 IMPa4-A546 DAPI 8C2-siRNA-IMP-a2-a4 V2.00	0	28. siRNA-IMPa4-25 PSPC1-A488 DAPI IMPa4-A546_j_TileScan_001 (Stage 10 of 49)	00-zh52p2oteYynvEpX3ofASj
190		Cell	1	0.000	1.000	702	23	siRNA-IMPa4-25 PSPC1-A488 IMPa4-A546 DAPI 8C2-siRNA-IMP-a2-a4 V2.00	0	28. siRNA-IMPa4-25 PSPC1-A488 DAPI IMPa4-A546_j_TileScan_001 (Stage 10 of 49)	00-zh52p2oteYynvEpX3ofASj
19		Cell	1	0.000	1.000	703	24	siRNA-IMPa4-25 PSPC1-A488 IMPa4-A546 DAPI 8C2-siRNA-IMP-a2-a4 V2.00	0	28. siRNA-IMPa4-25 PSPC1-A488 DAPI IMPa4-A546_j_TileScan_001 (Stage 10 of 49)	00-zh52p2oteYynvEpX3ofASj
44		Cell	1	0.000	1.000	704	25	siRNA-IMPa4-25 PSPC1-A488 IMPa4-A546 DAPI 8C2-siRNA-IMP-a2-a4 V2.00	0	28. siRNA-IMPa4-25 PSPC1-A488 DAPI IMPa4-A546_j_TileScan_001 (Stage 10 of 49)	00-zh52p2oteYynvEpX3ofASj
112		Cell	1	0.000	1.000	705	26	siRNA-IMPa4-25 PSPC1-A488 IMPa4-A546 DAPI 8C2-siRNA-IMP-a2-a4 V2.00	0	28. siRNA-IMPa4-25 PSPC1-A488 DAPI IMPa4-A546_j_TileScan_001 (Stage 10 of 49)	00-zh52p2oteYynvEpX3ofASj
98		Cell	1	0.000	1.000	706	27	siRNA-IMPa4-25 PSPC1-A488 IMPa4-A546 DAPI 8C2-siRNA-IMP-a2-a4 V2.00	0	28. siRNA-IMPa4-25 PSPC1-A488 DAPI IMPa4-A546_j_TileScan_001 (Stage 10 of 49)	00-zh52p2oteYynvEpX3ofASj
24		Cell	1	0.000	1.000	707	28	siRNA-IMPa4-25 PSPC1-A488 IMPa4-A546 DAPI 8C2-siRNA-IMP-a2-a4 V2.00	0	28. siRNA-IMPa4-25 PSPC1-A488 DAPI IMPa4-A546_j_TileScan_001 (Stage 10 of 49)	00-zh52p2oteYynvEpX3ofASj
3		Cell	1	0.000	1.000	708	0	siRNA-IMPa4-25 PSPC1-A488 IMPa4-A546 DAPI 8C2-siRNA-IMP-a2-a4 V2.00	0	28. siRNA-IMPa4-25 PSPC1-A488 DAPI IMPa4-A546_k_TileScan_001 (Stage 11 of 49)	00-KEGy8TF59HnzgWySu8HYBJ
140		Cell	1	0.000	1.000	709	1	siRNA-IMPa4-25 PSPC1-A488 IMPa4-A546 DAPI 8C2-siRNA-IMP-a2-a4 V2.00	0	28. siRNA-IMPa4-25 PSPC1-A488 DAPI IMPa4-A546_k_TileScan_001 (Stage 11 of 49)	00-KEGy8TF59HnzgWySu8HYBJ
65		Cell	1	0.000	1.000	710	2	siRNA-IMPa4-25 PSPC1-A488 IMPa4-A546 DAPI 8C2-siRNA-IMP-a2-a4 V2.00	0	28. siRNA-IMPa4-25 PSPC1-A488 DAPI IMPa4-A546_k_TileScan_001 (Stage 11 of 49)	00-KEGy8TF59HnzgWySu8HYBJ
45		Cell	1	0.000	1.000	711	3	siRNA-IMPa4-25 PSPC1-A488 IMPa4-A546 DAPI 8C2-siRNA-IMP-a2-a4 V2.00	0	28. siRNA-IMPa4-25 PSPC1-A488 DAPI IMPa4-A546_k_TileScan_001 (Stage 11 of 49)	00-KEGy8TF59HnzgWySu8HYBJ
103		Cell	1	0.000	1.000	712	4	siRNA-IMPa4-25 PSPC1-A488 IMPa4-A546 DAPI 8C2-siRNA-IMP-a2-a4 V2.00	0	28. siRNA-IMPa4-25 PSPC1-A488 DAPI IMPa4-A546_k_TileScan_001 (Stage 11 of 49)	00-KEGy8TF59HnzgWySu8HYBJ
6		Cell	1	0.000	1.000	713	5	siRNA-IMPa4-25 PSPC1-A488 IMPa4-A546 DAPI 8C2-siRNA-IMP-a2-a4 V2.00	0	28. siRNA-IMPa4-25 PSPC1-A488 DAPI IMPa4-A546_k_TileScan_001 (Stage 11 of 49)	00-KEGy8TF59HnzgWySu8HYBJ
8		Cell	1	0.000	1.000	714	6	siRNA-IMPa4-25 PSPC1-A488 IMPa4-A546 DAPI 8C2-siRNA-IMP-a2-a4 V2.00	0	28. siRNA-IMPa4-25 PSPC1-A488 DAPI IMPa4-A546_k_TileScan_001 (Stage 11 of 49)	00-KEGy8TF59HnzgWySu8HYBJ
40		Cell	1	0.000	1.000	715	7	siRNA-IMPa4-25 PSPC1-A488 IMPa4-A546 DAPI 8C2-siRNA-IMP-a2-a4 V2.00	0	28. siRNA-IMPa4-25 PSPC1-A488 DAPI IMPa4-A546_k_TileScan_001 (Stage 11 of 49)	00-KEGy8TF59HnzgWySu8HYBJ
27		Cell	1	0.000	1.000	716	8	siRNA-IMPa4-25 PSPC1-A488 IMPa4-A546 DAPI 8C2-siRNA-IMP-a2-a4 V2.00	0	28. siRNA-IMPa4-25 PSPC1-A488 DAPI IMPa4-A546_k_TileScan_001 (Stage 11 of 49)	00-KEGy8TF59HnzgWySu8HYBJ
22		Cell	1	0.000	1.000	717	9	siRNA-IMPa4-25 PSPC1-A488 IMPa4-A546 DAPI 8C2-siRNA-IMP-a2-a4 V2.00	0	28. siRNA-IMPa4-25 PSPC1-A488 DAPI IMPa4-A546_k_TileScan_001 (Stage 11 of 49)	00-KEGy8TF59HnzgWySu8HYBJ
151		Cell	1	0.000	1.000	718	10	siRNA-IMPa4-25 PSPC1-A488 IMPa4-A546 DAPI 8C2-siRNA-IMP-a2-a4 V2.00	0	28. siRNA-IMPa4-25 PSPC1-A488 DAPI IMPa4-A546_k_TileScan_001 (Stage 11 of 49)	00-KEGy8TF59HnzgWySu8HYBJ
176		Cell	1	0.000	1.000	719	11	siRNA-IMPa4-25 PSPC1-A488 IMPa4-A546 DAPI 8C2-siRNA-IMP-a2-a4 V2.00	0	28. siRNA-IMPa4-25 PSPC1-A488 DAPI IMPa4-A546_k_TileScan_001 (Stage 11 of 49)	00-KEGy8TF59HnzgWySu8HYBJ
46		Cell	1	0.000	1.000	720	12	siRNA-IMPa4-25 PSPC1-A488 IMPa4-A546 DAPI 8C2-siRNA-IMP-a2-a4 V2.00	0	28. siRNA-IMPa4-25 PSPC1-A488 DAPI IMPa4-A546_k_TileScan_001 (Stage 11 of 49)	00-KEGy8TF59HnzgWySu8HYBJ
119		Cell	1	0.000	1.000	721	13	siRNA-IMPa4-25 PSPC1-A488 IMPa4-A546 DAPI 8C2-siRNA-IMP-a2-a4 V2.00	0	28. siRNA-IMPa4-25 PSPC1-A488 DAPI IMPa4-A546_k_TileScan_001 (Stage 11 of 49)	00-KEGy8TF59HnzgWySu8HYBJ
32		Cell	1	0.000	1.000	722	14	siRNA-IMPa4-25 PSPC1-A488 IMPa4-A546 DAPI 8C2-siRNA-IMP-a2-a4 V2.00	0	28. siRNA-IMPa4-25 PSPC1-A488 DAPI IMPa4-A546_k_TileScan_001 (Stage 11 of 49)	00-KEGy8TF59HnzgWySu8HYBJ
13		Cell	1	0.000	1.000	723	15	siRNA-IMPa4-25 PSPC1-A488 IMPa4-A546 DAPI 8C2-siRNA-IMP-a2-a4 V2.00	0	28. siRNA-IMPa4-25 PSPC1-A488 DAPI IMPa4-A546_k_TileScan_001 (Stage 11 of 49)	00-KEGy8TF59HnzgWySu8HYBJ
10		Cell	1	0.000	1.000	724	16	siRNA-IMPa4-25 PSPC1-A488 IMPa4-A546 DAPI 8C2-siRNA-IMP-a2-a4 V2.00	0	28. siRNA-IMPa4-25 PSPC1-A488 DAPI IMPa4-A546_k_TileScan_001 (Stage 11 of 49)	00-KEGy8TF59HnzgWySu8HYBJ
9		Cell	1	0.000	1.000	725	17	siRNA-IMPa4-25 PSPC1-A488 IMPa4-A546 DAPI 8C2-siRNA-IMP-a2-a4 V2.00	0	28. siRNA-IMPa4-25 PSPC1-A488 DAPI IMPa4-A546_k_TileScan_001 (Stage 11 of 49)	00-KEGy8TF59HnzgWySu8HYBJ
51		Cell	1	0.000	1.000	726	18	siRNA-IMPa4-25 PSPC1-A488 IMPa4-A546 DAPI 8C2-siRNA-IMP-a2-a4 V2.00	0	28. siRNA-IMPa4-25 PSPC1-A488 DAPI IMPa4-A546_k_TileScan_001 (Stage 11 of 49)	00-KEGy8TF59HnzgWySu8HYBJ
74		Cell	1	0.000	1.000	727	19	siRNA-IMPa4-25 PSPC1-A488 IMPa4-A546 DAPI 8C2-siRNA-IMP-a2-a4 V2.00	0	28. siRNA-IMPa4-25 PSPC1-A488 DAPI IMPa4-A546_k_TileScan_001 (Stage 11 of 49)	00-KEGy8TF59HnzgWySu8HYBJ
33		Cell	1	0.000	1.000	728	20	siRNA-IMPa4-25 PSPC1-A488 IMPa4-A546 DAPI 8C2-siRNA-IMP-a2-a4 V2.00	0	28. siRNA-IMPa4-25 PSPC1-A488 DAPI IMPa4-A546_k_TileScan_001 (Stage 11 of 49)	00-KEGy8TF59HnzgWySu8HYBJ
82		Cell	1	0.000	1.000	729	0	siRNA-IMPa4-25 PSPC1-A488 IMPa4-A546 DAPI 8C2-siRNA-IMP-a2-a4 V2.00	0	28. siRNA-IMPa4-25 PSPC1-A488 DAPI IMPa4-A546_l_TileScan_001 (Stage 12 of 49)	00-Yxq4hKV4qohRkeHp5uqJV7
109		Cell	1	0.000	1.000	730	1	siRNA-IMPa4-25 PSPC1-A488 IMPa4-A546 DAPI 8C2-siRNA-IMP-a2-a4 V2.00	0	28. siRNA-IMPa4-25 PSPC1-A488 DAPI IMPa4-A546_l_TileScan_001 (Stage 12 of 49)	00-Yxq4hKV4qohRkeHp5uqJV7
80		Cell	1	0.000	1.000	731	2	siRNA-IMPa4-25 PSPC1-A488 IMPa4-A546 DAPI 8C2-siRNA-IMP-a2-a4 V2.00	0	28. siRNA-IMPa4-25 PSPC1-A488 DAPI IMPa4-A546_l_TileScan_001 (Stage 12 of 49)	00-Yxq4hKV4qohRkeHp5uqJV7
62		Cell	1	0.000	1.000	732	3	siRNA-IMPa4-25 PSPC1-A488 IMPa4-A546 DAPI 8C2-siRNA-IMP-a2-a4 V2.00	0	28. siRNA-IMPa4-25 PSPC1-A488 DAPI IMPa4-A546_l_TileScan_001 (Stage 12 of 49)	00-Yxq4hKV4qohRkeHp5uqJV7
103		Cell	1	0.000	1.000	733	4	siRNA-IMPa4-25 PSPC1-A488 IMPa4-A546 DAPI 8C2-siRNA-IMP-a2-a4 V2.00	0	28. siRNA-IMPa4-25 PSPC1-A488 DAPI IMPa4-A546_l_TileScan_001 (Stage 12 of 49)	00-Yxq4hKV4qohRkeHp5uqJV7
113		Cell	1	0.000	1.000	734	5	siRNA-IMPa4-25 PSPC1-A488 IMPa4-A546 DAPI 8C2-siRNA-IMP-a2-a4 V2.00	0	28. siRNA-IMPa4-25 PSPC1-A488 DAPI IMPa4-A546_l_TileScan_001 (Stage 12 of 49)	00-Yxq4hKV4qohRkeHp5uqJV7
109		Cell	1	0.000	1.000	735	6	siRNA-IMPa4-25 PSPC1-A488 IMPa4-A546 DAPI 8C2-siRNA-IMP-a2-a4 V2.00	0	28. siRNA-IMPa4-25 PSPC1-A488 DAPI IMPa4-A546_l_TileScan_001 (Stage 12 of 49)	00-Yxq4hKV4qohRkeHp5uqJV7
37		Cell	1	0.000	1.000	736	7	siRNA-IMPa4-25 PSPC1-A488 IMPa4-A546 DAPI 8C2-siRNA-IMP-a2-a4 V2.00	0	28. siRNA-IMPa4-25 PSPC1-A488 DAPI IMPa4-A546_l_TileScan_001 (Stage 12 of 49)	00-Yxq4hKV4qohRkeHp5uqJV7
22		Cell	1	0.000	1.000	737	8	siRNA-IMPa4-25 PSPC1-A488 IMPa4-A546 DAPI 8C2-siRNA-IMP-a2-a4 V2.00	0	28. siRNA-IMPa4-25 PSPC1-A488 DAPI IMPa4-A546_l_TileScan_001 (Stage 12 of 49)	00-Yxq4hKV4qohRkeHp5uqJV7
11		Cell	1	0.000	1.000	738	9	siRNA-IMPa4-25 PSPC1-A488 IMPa4-A546 DAPI 8C2-siRNA-IMP-a2-a4 V2.00	0	28. siRNA-IMPa4-25 PSPC1-A488 DAPI IMPa4-A546_l_TileScan_001 (Stage 12 of 49)	00-Yxq4hKV4qohRkeHp5uqJV7
101		Cell	1	0.000	1.000	739	10	siRNA-IMPa4-25 PSPC1-A488 IMPa4-A546 DAPI 8C2-siRNA-IMP-a2-a4 V2.00	0	28. siRNA-IMPa4-25 PSPC1-A488 DAPI IMPa4-A546_l_TileScan_001 (Stage 12 of 49)	00-Yxq4hKV4qohRkeHp5uqJV7
62		Cell	1	0.000	1.000	740	11	siRNA-IMPa4-25 PSPC1-A488 IMPa4-A546 DAPI 8C2-siRNA-IMP-a2-a4 V2.00	0	28. siRNA-IMPa4-25 PSPC1-A488 DAPI IMPa4-A546_l_TileScan_001 (Stage 12 of 49)	00-Yxq4hKV4qohRkeHp5uqJV7
11		Cell	1	0.000	1.000	741	12	siRNA-IMPa4-25 PSPC1-A488 IMPa4-A546 DAPI 8C2-siRNA-IMP-a2-a4 V2.00	0	28. siRNA-IMPa4-25 PSPC1-A488 DAPI IMPa4-A546_l_TileScan_001 (Stage 12 of 49)	00-Yxq4hKV4qohRkeHp5uqJV7
70		Cell	1	0.000	1.000	742	13	siRNA-IMPa4-25 PSPC1-A488 IMPa4-A546 DAPI 8C2-siRNA-IMP-a2-a4 V2.00	0	28. siRNA-IMPa4-25 PSPC1-A488 DAPI IMPa4-A546_l_TileScan_001 (Stage 12 of 49)	00-Yxq4hKV4qohRkeHp5uqJV7
14		Cell	1	0.000	1.000	743	14	siRNA-IMPa4-25 PSPC1-A488 IMPa4-A546 DAPI 8C2-siRNA-IMP-a2-a4 V2.00	0	28. siRNA-IMPa4-25 PSPC1-A488 DAPI IMPa4-A546_l_TileScan_001 (Stage 12 of 49)	00-Yxq4hKV4qohRkeHp5uqJV7
27		Cell	1	0.000	1.000	744	15	siRNA-IMPa4-25 PSPC1-A488 IMPa4-A546 DAPI 8C2-siRNA-IMP-a2-a4 V2.00	0	28. siRNA-IMPa4-25 PSPC1-A488 DAPI IMPa4-A546_l_TileScan_001 (Stage 12 of 49)	00-Yxq4hKV4qohRkeHp5uqJV7
108		Cell	1	0.000	1.000	745	16	siRNA-IMPa4-25 PSPC1-A488 IMPa4-A546 DAPI 8C2-siRNA-IMP-a2-a4 V2.00	0	28. siRNA-IMPa4-25 PSPC1-A488 DAPI IMPa4-A546_l_TileScan_001 (Stage 12 of 49)	00-Yxq4hKV4qohRkeHp5uqJV7
41		Cell	1	0.000	1.000	746	17	siRNA-IMPa4-25 PSPC1-A488 IMPa4-A546 DAPI 8C2-siRNA-IMP-a2-a4 V2.00	0	28. siRNA-IMPa4-25 PSPC1-A488 DAPI IMPa4-A546_l_TileScan_001 (Stage 12 of 49)	00-Yxq4hKV4qohRkeHp5uqJV7
22		Cell	1	0.000	1.000	747	18	siRNA-IMPa4-25 PSPC1-A488 IMPa4-A546 DAPI 8C2-siRNA-IMP-a2-a4 V2.00	0	28. siRNA-IMPa4-25 PSPC1-A488 DAPI IMPa4-A546_l_TileScan_001 (Stage 12 of 49)	00-Yxq4hKV4qohRkeHp5uqJV7
113		Cell	1	0.000	1.000	748	19	siRNA-IMPa4-25 PSPC1-A488 IMPa4-A546 DAPI 8C2-siRNA-IMP-a2-a4 V2.00	0	28. siRNA-IMPa4-25 PSPC1-A488 DAPI IMPa4-A546_l_TileScan_001 (Stage 12 of 49)	00-Yxq4hKV4qohRkeHp5uqJV7
65		Cell	1	0.000	1.000	749	20	siRNA-IMPa4-25 PSPC1-A488 IMPa4-A546 DAPI 8C2-siRNA-IMP-a2-a4 V2.00	0	28. siRNA-IMPa4-25 PSPC1-A488 DAPI IMPa4-A546_l_TileScan_001 (Stage 12 of 49)	00-Yxq4hKV4qohRkeHp5uqJV7
64		Cell	1	0.000	1.000	750	21	siRNA-IMPa4-25 PSPC1-A488 IMPa4-A546 DAPI 8C2-siRNA-IMP-a2-a4 V2.00	0	28. siRNA-IMPa4-25 PSPC1-A488 DAPI IMPa4-A546_l_TileScan_001 (Stage 12 of 49)	00-Yxq4hKV4qohRkeHp5uqJV7
7		Cell	1	0.000	1.000	751	22	siRNA-IMPa4-25 PSPC1-A488 IMPa4-A546 DAPI 8C2-siRNA-IMP-a2-a4 V2.00	0	28. siRNA-IMPa4-25 PSPC1-A488 DAPI IMPa4-A546_l_TileScan_001 (Stage 12 of 49)	00-Yxq4hKV4qohRkeHp5uqJV7
85		Cell	1	0.000	1.000	752	23	siRNA-IMPa4-25 PSPC1-A488 IMPa4-A546 DAPI 8C2-siRNA-IMP-a2-a4 V2.00	0	28. siRNA-IMPa4-25 PSPC1-A488 DAPI IMPa4-A546_l_TileScan_001 (Stage 12 of 49)	00-Yxq4hKV4qohRkeHp5uqJV7
97		Cell	1	0.000	1.000	753	24	siRNA-IMPa4-25 PSPC1-A488 IMPa4-A546 DAPI 8C2-siRNA-IMP-a2-a4 V2.00	0	28. siRNA-IMPa4-25 PSPC1-A488 DAPI IMPa4-A546_l_TileScan_001 (Stage 12 of 49)	00-Yxq4hKV4qohRkeHp5uqJV7
70		Cell	1	0.000	1.000	754	25	siRNA-IMPa4-25 PSPC1-A488 IMPa4-A546 DAPI 8C2-siRNA-IMP-a2-a4 V2.00	0	28. siRNA-IMPa4-25 PSPC1-A488 DAPI IMPa4-A546_l_TileScan_001 (Stage 12 of 49)	00-Yxq4hKV4qohRkeHp5uqJV7
175		Cell	1	0.000	1.000	755	26	siRNA-IMPa4-25 PSPC1-A488 IMPa4-A546 DAPI 8C2-siRNA-IMP-a2-a4 V2.00	0	28. siRNA-IMPa4-25 PSPC1-A488 DAPI IMPa4-A546_l_TileScan_001 (Stage 12 of 49)	00-Yxq4hKV4qohRkeHp5uqJV7
13		Cell	1	0.000	1.000	756	27	siRNA-IMPa4-25 PSPC1-A488 IMPa4-A546 DAPI 8C2-siRNA-IMP-a2-a4 V2.00	0	28. siRNA-IMPa4-25 PSPC1-A488 DAPI IMPa4-A546_l_TileScan_001 (Stage 12 of 49)	00-Yxq4hKV4qohRkeHp5uqJV7
208		Cell	1	0.000	1.000	757	28	siRNA-IMPa4-25 PSPC1-A488 IMPa4-A546 DAPI 8C2-siRNA-IMP-a2-a4 V2.00	0	28. siRNA-IMPa4-25 PSPC1-A488 DAPI IMPa4-A546_l_TileScan_001 (Stage 12 of 49)	00-Yxq4hKV4qohRkeHp5uqJV7
91		Cell	1	0.000	1.000	758	29	siRNA-IMPa4-25 PSPC1-A488 IMPa4-A546 DAPI 8C2-siRNA-IMP-a2-a4 V2.00	0	28. siRNA-IMPa4-25 PSPC1-A488 DAPI IMPa4-A546_l_TileScan_001 (Stage 12 of 49)	00-Yxq4hKV4qohRkeHp5uqJV7
184		Cell	1	0.000	1.000	759	30	siRNA-IMPa4-25 PSPC1-A488 IMPa4-A546 DAPI 8C2-siRNA-IMP-a2-a4 V2.00	0	28. siRNA-IMPa4-25 PSPC1-A488 DAPI IMPa4-A546_l_TileScan_001 (Stage 12 of 49)	00-Yxq4hKV4qohRkeHp5uqJV7
44		Cell	1	0.000	1.000	760	0	siRNA-IMPa4-25 PSPC1-A488 IMPa4-A546 DAPI 8C2-siRNA-IMP-a2-a4 V2.00	0	28. siRNA-IMPa4-25 PSPC1-A488 DAPI IMPa4-A546_m_TileScan_001 (Stage 13 of 49)	00-zYbgXzCvYi4uoG7RQJTft6
35		Cell	1	0.000	1.000	761	1	siRNA-IMPa4-25 PSPC1-A488 IMPa4-A546 DAPI 8C2-siRNA-IMP-a2-a4 V2.00	0	28. siRNA-IMPa4-25 PSPC1-A488 DAPI IMPa4-A546_m_TileScan_001 (Stage 13 of 49)	00-zYbgXzCvYi4uoG7RQJTft6
4		Cell	1	0.000	1.000	762	2	siRNA-IMPa4-25 PSPC1-A488 IMPa4-A546 DAPI 8C2-siRNA-IMP-a2-a4 V2.00	0	28. siRNA-IMPa4-25 PSPC1-A488 DAPI IMPa4-A546_m_TileScan_001 (Stage 13 of 49)	00-zYbgXzCvYi4uoG7RQJTft6
153		Cell	1	0.000	1.000	763	3	siRNA-IMPa4-25 PSPC1-A488 IMPa4-A546 DAPI 8C2-siRNA-IMP-a2-a4 V2.00	0	28. siRNA-IMPa4-25 PSPC1-A488 DAPI IMPa4-A546_m_TileScan_001 (Stage 13 of 49)	00-zYbgXzCvYi4uoG7RQJTft6
177		Cell	1	0.000	1.000	764	4	siRNA-IMPa4-25 PSPC1-A488 IMPa4-A546 DAPI 8C2-siRNA-IMP-a2-a4 V2.00	0	28. siRNA-IMPa4-25 PSPC1-A488 DAPI IMPa4-A546_m_TileScan_001 (Stage 13 of 49)	00-zYbgXzCvYi4uoG7RQJTft6
209		Cell	1	0.000	1.000	765	5	siRNA-IMPa4-25 PSPC1-A488 IMPa4-A546 DAPI 8C2-siRNA-IMP-a2-a4 V2.00	0	28. siRNA-IMPa4-25 PSPC1-A488 DAPI IMPa4-A546_m_TileScan_001 (Stage 13 of 49)	00-zYbgXzCvYi4uoG7RQJTft6
92		Cell	1	0.000	1.000	766	6	siRNA-IMPa4-25 PSPC1-A488 IMPa4-A546 DAPI 8C2-siRNA-IMP-a2-a4 V2.00	0	28. siRNA-IMPa4-25 PSPC1-A488 DAPI IMPa4-A546_m_TileScan_001 (Stage 13 of 49)	00-zYbgXzCvYi4uoG7RQJTft6
14		Cell	1	0.000	1.000	767	7	siRNA-IMPa4-25 PSPC1-A488 IMPa4-A546 DAPI 8C2-siRNA-IMP-a2-a4 V2.00	0	28. siRNA-IMPa4-25 PSPC1-A488 DAPI IMPa4-A546_m_TileScan_001 (Stage 13 of 49)	00-zYbgXzCvYi4uoG7RQJTft6
91		Cell	1	0.000	1.000	768	8	siRNA-IMPa4-25 PSPC1-A488 IMPa4-A546 DAPI 8C2-siRNA-IMP-a2-a4 V2.00	0	28. siRNA-IMPa4-25 PSPC1-A488 DAPI IMPa4-A546_m_TileScan_001 (Stage 13 of 49)	00-zYbgXzCvYi4uoG7RQJTft6
110		Cell	1	0.000	1.000	769	9	siRNA-IMPa4-25 PSPC1-A488 IMPa4-A546 DAPI 8C2-siRNA-IMP-a2-a4 V2.00	0	28. siRNA-IMPa4-25 PSPC1-A488 DAPI IMPa4-A546_m_TileScan_001 (Stage 13 of 49)	00-zYbgXzCvYi4uoG7RQJTft6
115		Cell	1	0.000	1.000	770	10	siRNA-IMPa4-25 PSPC1-A488 IMPa4-A546 DAPI 8C2-siRNA-IMP-a2-a4 V2.00	0	28. siRNA-IMPa4-25 PSPC1-A488 DAPI IMPa4-A546_m_TileScan_001 (Stage 13 of 49)	00-zYbgXzCvYi4uoG7RQJTft6
152		Cell	1	0.000	1.000	771	11	siRNA-IMPa4-25 PSPC1-A488 IMPa4-A546 DAPI 8C2-siRNA-IMP-a2-a4 V2.00	0	28. siRNA-IMPa4-25 PSPC1-A488 DAPI IMPa4-A546_m_TileScan_001 (Stage 13 of 49)	00-zYbgXzCvYi4uoG7RQJTft6
85		Cell	1	0.000	1.000	772	12	siRNA-IMPa4-25 PSPC1-A488 IMPa4-A546 DAPI 8C2-siRNA-IMP-a2-a4 V2.00	0	28. siRNA-IMPa4-25 PSPC1-A488 DAPI IMPa4-A546_m_TileScan_001 (Stage 13 of 49)	00-zYbgXzCvYi4uoG7RQJTft6
9		Cell	1	0.000	1.000	773	13	siRNA-IMPa4-25 PSPC1-A488 IMPa4-A546 DAPI 8C2-siRNA-IMP-a2-a4 V2.00	0	28. siRNA-IMPa4-25 PSPC1-A488 DAPI IMPa4-A546_m_TileScan_001 (Stage 13 of 49)	00-zYbgXzCvYi4uoG7RQJTft6
183		Cell	1	0.000	1.000	774	14	siRNA-IMPa4-25 PSPC1-A488 IMPa4-A546 DAPI 8C2-siRNA-IMP-a2-a4 V2.00	0	28. siRNA-IMPa4-25 PSPC1-A488 DAPI IMPa4-A546_m_TileScan_001 (Stage 13 of 49)	00-zYbgXzCvYi4uoG7RQJTft6
19		Cell	1	0.000	1.000	775	15	siRNA-IMPa4-25 PSPC1-A488 IMPa4-A546 DAPI 8C2-siRNA-IMP-a2-a4 V2.00	0	28. siRNA-IMPa4-25 PSPC1-A488 DAPI IMPa4-A546_m_TileScan_001 (Stage 13 of 49)	00-zYbgXzCvYi4uoG7RQJTft6
154		Cell	1	0.000	1.000	776	16	siRNA-IMPa4-25 PSPC1-A488 IMPa4-A546 DAPI 8C2-siRNA-IMP-a2-a4 V2.00	0	28. siRNA-IMPa4-25 PSPC1-A488 DAPI IMPa4-A546_m_TileScan_001 (Stage 13 of 49)	00-zYbgXzCvYi4uoG7RQJTft6
35		Cell	1	0.000	1.000	777	17	siRNA-IMPa4-25 PSPC1-A488 IMPa4-A546 DAPI 8C2-siRNA-IMP-a2-a4 V2.00	0	28. siRNA-IMPa4-25 PSPC1-A488 DAPI IMPa4-A546_m_TileScan_001 (Stage 13 of 49)	00-zYbgXzCvYi4uoG7RQJTft6
121		Cell	1	0.000	1.000	778	18	siRNA-IMPa4-25 PSPC1-A488 IMPa4-A546 DAPI 8C2-siRNA-IMP-a2-a4 V2.00	0	28. siRNA-IMPa4-25 PSPC1-A488 DAPI IMPa4-A546_m_TileScan_001 (Stage 13 of 49)	00-zYbgXzCvYi4uoG7RQJTft6
25		Cell	1	0.000	1.000	779	19	siRNA-IMPa4-25 PSPC1-A488 IMPa4-A546 DAPI 8C2-siRNA-IMP-a2-a4 V2.00	0	28. siRNA-IMPa4-25 PSPC1-A488 DAPI IMPa4-A546_m_TileScan_001 (Stage 13 of 49)	00-zYbgXzCvYi4uoG7RQJTft6
105		Cell	1	0.000	1.000	780	20	siRNA-IMPa4-25 PSPC1-A488 IMPa4-A546 DAPI 8C2-siRNA-IMP-a2-a4 V2.00	0	28. siRNA-IMPa4-25 PSPC1-A488 DAPI IMPa4-A546_m_TileScan_001 (Stage 13 of 49)	00-zYbgXzCvYi4uoG7RQJTft6
107		Cell	1	0.000	1.000	781	21	siRNA-IMPa4-25 PSPC1-A488 IMPa4-A546 DAPI 8C2-siRNA-IMP-a2-a4 V2.00	0	28. siRNA-IMPa4-25 PSPC1-A488 DAPI IMPa4-A546_m_TileScan_001 (Stage 13 of 49)	00-zYbgXzCvYi4uoG7RQJTft6
47		Cell	1	0.000	1.000	782	0	siRNA-IMPa4-25 PSPC1-A488 IMPa4-A546 DAPI 8C2-siRNA-IMP-a2-a4 V2.00	0	28. siRNA-IMPa4-25 PSPC1-A488 DAPI IMPa4-A546_n_TileScan_001 (Stage 14 of 49)	00-xtXn6vH5pohWfjtkwHjdZU
7		Cell	1	0.000	1.000	783	1	siRNA-IMPa4-25 PSPC1-A488 IMPa4-A546 DAPI 8C2-siRNA-IMP-a2-a4 V2.00	0	28. siRNA-IMPa4-25 PSPC1-A488 DAPI IMPa4-A546_n_TileScan_001 (Stage 14 of 49)	00-xtXn6vH5pohWfjtkwHjdZU
76		Cell	1	0.000	1.000	784	2	siRNA-IMPa4-25 PSPC1-A488 IMPa4-A546 DAPI 8C2-siRNA-IMP-a2-a4 V2.00	0	28. siRNA-IMPa4-25 PSPC1-A488 DAPI IMPa4-A546_n_TileScan_001 (Stage 14 of 49)	00-xtXn6vH5pohWfjtkwHjdZU
54		Cell	1	0.000	1.000	785	3	siRNA-IMPa4-25 PSPC1-A488 IMPa4-A546 DAPI 8C2-siRNA-IMP-a2-a4 V2.00	0	28. siRNA-IMPa4-25 PSPC1-A488 DAPI IMPa4-A546_n_TileScan_001 (Stage 14 of 49)	00-xtXn6vH5pohWfjtkwHjdZU
20		Cell	1	0.000	1.000	786	4	siRNA-IMPa4-25 PSPC1-A488 IMPa4-A546 DAPI 8C2-siRNA-IMP-a2-a4 V2.00	0	28. siRNA-IMPa4-25 PSPC1-A488 DAPI IMPa4-A546_n_TileScan_001 (Stage 14 of 49)	00-xtXn6vH5pohWfjtkwHjdZU
143		Cell	1	0.000	1.000	787	5	siRNA-IMPa4-25 PSPC1-A488 IMPa4-A546 DAPI 8C2-siRNA-IMP-a2-a4 V2.00	0	28. siRNA-IMPa4-25 PSPC1-A488 DAPI IMPa4-A546_n_TileScan_001 (Stage 14 of 49)	00-xtXn6vH5pohWfjtkwHjdZU
152		Cell	1	0.000	1.000	788	6	siRNA-IMPa4-25 PSPC1-A488 IMPa4-A546 DAPI 8C2-siRNA-IMP-a2-a4 V2.00	0	28. siRNA-IMPa4-25 PSPC1-A488 DAPI IMPa4-A546_n_TileScan_001 (Stage 14 of 49)	00-xtXn6vH5pohWfjtkwHjdZU
103		Cell	1	0.000	1.000	789	7	siRNA-IMPa4-25 PSPC1-A488 IMPa4-A546 DAPI 8C2-siRNA-IMP-a2-a4 V2.00	0	28. siRNA-IMPa4-25 PSPC1-A488 DAPI IMPa4-A546_n_TileScan_001 (Stage 14 of 49)	00-xtXn6vH5pohWfjtkwHjdZU
30		Cell	1	0.000	1.000	790	8	siRNA-IMPa4-25 PSPC1-A488 IMPa4-A546 DAPI 8C2-siRNA-IMP-a2-a4 V2.00	0	28. siRNA-IMPa4-25 PSPC1-A488 DAPI IMPa4-A546_n_TileScan_001 (Stage 14 of 49)	00-xtXn6vH5pohWfjtkwHjdZU
88		Cell	1	0.000	1.000	791	9	siRNA-IMPa4-25 PSPC1-A488 IMPa4-A546 DAPI 8C2-siRNA-IMP-a2-a4 V2.00	0	28. siRNA-IMPa4-25 PSPC1-A488 DAPI IMPa4-A546_n_TileScan_001 (Stage 14 of 49)	00-xtXn6vH5pohWfjtkwHjdZU
165		Cell	1	0.000	1.000	792	10	siRNA-IMPa4-25 PSPC1-A488 IMPa4-A546 DAPI 8C2-siRNA-IMP-a2-a4 V2.00	0	28. siRNA-IMPa4-25 PSPC1-A488 DAPI IMPa4-A546_n_TileScan_001 (Stage 14 of 49)	00-xtXn6vH5pohWfjtkwHjdZU
17		Cell	1	0.000	1.000	793	11	siRNA-IMPa4-25 PSPC1-A488 IMPa4-A546 DAPI 8C2-siRNA-IMP-a2-a4 V2.00	0	28. siRNA-IMPa4-25 PSPC1-A488 DAPI IMPa4-A546_n_TileScan_001 (Stage 14 of 49)	00-xtXn6vH5pohWfjtkwHjdZU
14		Cell	1	0.000	1.000	794	12	siRNA-IMPa4-25 PSPC1-A488 IMPa4-A546 DAPI 8C2-siRNA-IMP-a2-a4 V2.00	0	28. siRNA-IMPa4-25 PSPC1-A488 DAPI IMPa4-A546_n_TileScan_001 (Stage 14 of 49)	00-xtXn6vH5pohWfjtkwHjdZU
4		Cell	1	0.000	1.000	795	13	siRNA-IMPa4-25 PSPC1-A488 IMPa4-A546 DAPI 8C2-siRNA-IMP-a2-a4 V2.00	0	28. siRNA-IMPa4-25 PSPC1-A488 DAPI IMPa4-A546_n_TileScan_001 (Stage 14 of 49)	00-xtXn6vH5pohWfjtkwHjdZU
8		Cell	1	0.000	1.000	796	14	siRNA-IMPa4-25 PSPC1-A488 IMPa4-A546 DAPI 8C2-siRNA-IMP-a2-a4 V2.00	0	28. siRNA-IMPa4-25 PSPC1-A488 DAPI IMPa4-A546_n_TileScan_001 (Stage 14 of 49)	00-xtXn6vH5pohWfjtkwHjdZU
19		Cell	1	0.000	1.000	797	15	siRNA-IMPa4-25 PSPC1-A488 IMPa4-A546 DAPI 8C2-siRNA-IMP-a2-a4 V2.00	0	28. siRNA-IMPa4-25 PSPC1-A488 DAPI IMPa4-A546_n_TileScan_001 (Stage 14 of 49)	00-xtXn6vH5pohWfjtkwHjdZU
133		Cell	1	0.000	1.000	798	16	siRNA-IMPa4-25 PSPC1-A488 IMPa4-A546 DAPI 8C2-siRNA-IMP-a2-a4 V2.00	0	28. siRNA-IMPa4-25 PSPC1-A488 DAPI IMPa4-A546_n_TileScan_001 (Stage 14 of 49)	00-xtXn6vH5pohWfjtkwHjdZU
103		Cell	1	0.000	1.000	799	17	siRNA-IMPa4-25 PSPC1-A488 IMPa4-A546 DAPI 8C2-siRNA-IMP-a2-a4 V2.00	0	28. siRNA-IMPa4-25 PSPC1-A488 DAPI IMPa4-A546_n_TileScan_001 (Stage 14 of 49)	00-xtXn6vH5pohWfjtkwHjdZU
42		Cell	1	0.000	1.000	800	18	siRNA-IMPa4-25 PSPC1-A488 IMPa4-A546 DAPI 8C2-siRNA-IMP-a2-a4 V2.00	0	28. siRNA-IMPa4-25 PSPC1-A488 DAPI IMPa4-A546_n_TileScan_001 (Stage 14 of 49)	00-xtXn6vH5pohWfjtkwHjdZU
75		Cell	1	0.000	1.000	801	19	siRNA-IMPa4-25 PSPC1-A488 IMPa4-A546 DAPI 8C2-siRNA-IMP-a2-a4 V2.00	0	28. siRNA-IMPa4-25 PSPC1-A488 DAPI IMPa4-A546_n_TileScan_001 (Stage 14 of 49)	00-xtXn6vH5pohWfjtkwHjdZU
84		Cell	1	0.000	1.000	802	0	siRNA-IMPa4-25 PSPC1-A488 IMPa4-A546 DAPI 8C2-siRNA-IMP-a2-a4 V2.00	0	28. siRNA-IMPa4-25 PSPC1-A488 DAPI IMPa4-A546_o_TileScan_001 (Stage 15 of 49)	00-pkVczbpffeQTBejSgjZUfA
20		Cell	1	0.000	1.000	803	1	siRNA-IMPa4-25 PSPC1-A488 IMPa4-A546 DAPI 8C2-siRNA-IMP-a2-a4 V2.00	0	28. siRNA-IMPa4-25 PSPC1-A488 DAPI IMPa4-A546_o_TileScan_001 (Stage 15 of 49)	00-pkVczbpffeQTBejSgjZUfA
47		Cell	1	0.000	1.000	804	2	siRNA-IMPa4-25 PSPC1-A488 IMPa4-A546 DAPI 8C2-siRNA-IMP-a2-a4 V2.00	0	28. siRNA-IMPa4-25 PSPC1-A488 DAPI IMPa4-A546_o_TileScan_001 (Stage 15 of 49)	00-pkVczbpffeQTBejSgjZUfA
171		Cell	1	0.000	1.000	805	3	siRNA-IMPa4-25 PSPC1-A488 IMPa4-A546 DAPI 8C2-siRNA-IMP-a2-a4 V2.00	0	28. siRNA-IMPa4-25 PSPC1-A488 DAPI IMPa4-A546_o_TileScan_001 (Stage 15 of 49)	00-pkVczbpffeQTBejSgjZUfA
13		Cell	1	0.000	1.000	806	4	siRNA-IMPa4-25 PSPC1-A488 IMPa4-A546 DAPI 8C2-siRNA-IMP-a2-a4 V2.00	0	28. siRNA-IMPa4-25 PSPC1-A488 DAPI IMPa4-A546_o_TileScan_001 (Stage 15 of 49)	00-pkVczbpffeQTBejSgjZUfA
73		Cell	1	0.000	1.000	807	5	siRNA-IMPa4-25 PSPC1-A488 IMPa4-A546 DAPI 8C2-siRNA-IMP-a2-a4 V2.00	0	28. siRNA-IMPa4-25 PSPC1-A488 DAPI IMPa4-A546_o_TileScan_001 (Stage 15 of 49)	00-pkVczbpffeQTBejSgjZUfA
6		Cell	1	0.000	1.000	808	6	siRNA-IMPa4-25 PSPC1-A488 IMPa4-A546 DAPI 8C2-siRNA-IMP-a2-a4 V2.00	0	28. siRNA-IMPa4-25 PSPC1-A488 DAPI IMPa4-A546_o_TileScan_001 (Stage 15 of 49)	00-pkVczbpffeQTBejSgjZUfA
159		Cell	1	0.000	1.000	809	7	siRNA-IMPa4-25 PSPC1-A488 IMPa4-A546 DAPI 8C2-siRNA-IMP-a2-a4 V2.00	0	28. siRNA-IMPa4-25 PSPC1-A488 DAPI IMPa4-A546_o_TileScan_001 (Stage 15 of 49)	00-pkVczbpffeQTBejSgjZUfA
180		Cell	1	0.000	1.000	810	8	siRNA-IMPa4-25 PSPC1-A488 IMPa4-A546 DAPI 8C2-siRNA-IMP-a2-a4 V2.00	0	28. siRNA-IMPa4-25 PSPC1-A488 DAPI IMPa4-A546_o_TileScan_001 (Stage 15 of 49)	00-pkVczbpffeQTBejSgjZUfA
95		Cell	1	0.000	1.000	811	9	siRNA-IMPa4-25 PSPC1-A488 IMPa4-A546 DAPI 8C2-siRNA-IMP-a2-a4 V2.00	0	28. siRNA-IMPa4-25 PSPC1-A488 DAPI IMPa4-A546_o_TileScan_001 (Stage 15 of 49)	00-pkVczbpffeQTBejSgjZUfA
120		Cell	1	0.000	1.000	812	10	siRNA-IMPa4-25 PSPC1-A488 IMPa4-A546 DAPI 8C2-siRNA-IMP-a2-a4 V2.00	0	28. siRNA-IMPa4-25 PSPC1-A488 DAPI IMPa4-A546_o_TileScan_001 (Stage 15 of 49)	00-pkVczbpffeQTBejSgjZUfA
13		Cell	1	0.000	1.000	813	11	siRNA-IMPa4-25 PSPC1-A488 IMPa4-A546 DAPI 8C2-siRNA-IMP-a2-a4 V2.00	0	28. siRNA-IMPa4-25 PSPC1-A488 DAPI IMPa4-A546_o_TileScan_001 (Stage 15 of 49)	00-pkVczbpffeQTBejSgjZUfA
193		Cell	1	0.000	1.000	814	12	siRNA-IMPa4-25 PSPC1-A488 IMPa4-A546 DAPI 8C2-siRNA-IMP-a2-a4 V2.00	0	28. siRNA-IMPa4-25 PSPC1-A488 DAPI IMPa4-A546_o_TileScan_001 (Stage 15 of 49)	00-pkVczbpffeQTBejSgjZUfA
83		Cell	1	0.000	1.000	815	13	siRNA-IMPa4-25 PSPC1-A488 IMPa4-A546 DAPI 8C2-siRNA-IMP-a2-a4 V2.00	0	28. siRNA-IMPa4-25 PSPC1-A488 DAPI IMPa4-A546_o_TileScan_001 (Stage 15 of 49)	00-pkVczbpffeQTBejSgjZUfA
25		Cell	1	0.000	1.000	816	14	siRNA-IMPa4-25 PSPC1-A488 IMPa4-A546 DAPI 8C2-siRNA-IMP-a2-a4 V2.00	0	28. siRNA-IMPa4-25 PSPC1-A488 DAPI IMPa4-A546_o_TileScan_001 (Stage 15 of 49)	00-pkVczbpffeQTBejSgjZUfA
1		Cell	1	0.000	1.000	817	15	siRNA-IMPa4-25 PSPC1-A488 IMPa4-A546 DAPI 8C2-siRNA-IMP-a2-a4 V2.00	0	28. siRNA-IMPa4-25 PSPC1-A488 DAPI IMPa4-A546_o_TileScan_001 (Stage 15 of 49)	00-pkVczbpffeQTBejSgjZUfA
75		Cell	1	0.000	1.000	818	16	siRNA-IMPa4-25 PSPC1-A488 IMPa4-A546 DAPI 8C2-siRNA-IMP-a2-a4 V2.00	0	28. siRNA-IMPa4-25 PSPC1-A488 DAPI IMPa4-A546_o_TileScan_001 (Stage 15 of 49)	00-pkVczbpffeQTBejSgjZUfA
50		Cell	1	0.000	1.000	819	17	siRNA-IMPa4-25 PSPC1-A488 IMPa4-A546 DAPI 8C2-siRNA-IMP-a2-a4 V2.00	0	28. siRNA-IMPa4-25 PSPC1-A488 DAPI IMPa4-A546_o_TileScan_001 (Stage 15 of 49)	00-pkVczbpffeQTBejSgjZUfA
136		Cell	1	0.000	1.000	820	18	siRNA-IMPa4-25 PSPC1-A488 IMPa4-A546 DAPI 8C2-siRNA-IMP-a2-a4 V2.00	0	28. siRNA-IMPa4-25 PSPC1-A488 DAPI IMPa4-A546_o_TileScan_001 (Stage 15 of 49)	00-pkVczbpffeQTBejSgjZUfA
114		Cell	1	0.000	1.000	821	19	siRNA-IMPa4-25 PSPC1-A488 IMPa4-A546 DAPI 8C2-siRNA-IMP-a2-a4 V2.00	0	28. siRNA-IMPa4-25 PSPC1-A488 DAPI IMPa4-A546_o_TileScan_001 (Stage 15 of 49)	00-pkVczbpffeQTBejSgjZUfA
23		Cell	1	0.000	1.000	822	20	siRNA-IMPa4-25 PSPC1-A488 IMPa4-A546 DAPI 8C2-siRNA-IMP-a2-a4 V2.00	0	28. siRNA-IMPa4-25 PSPC1-A488 DAPI IMPa4-A546_o_TileScan_001 (Stage 15 of 49)	00-pkVczbpffeQTBejSgjZUfA
23		Cell	1	0.000	1.000	823	21	siRNA-IMPa4-25 PSPC1-A488 IMPa4-A546 DAPI 8C2-siRNA-IMP-a2-a4 V2.00	0	28. siRNA-IMPa4-25 PSPC1-A488 DAPI IMPa4-A546_o_TileScan_001 (Stage 15 of 49)	00-pkVczbpffeQTBejSgjZUfA
80		Cell	1	0.000	1.000	824	22	siRNA-IMPa4-25 PSPC1-A488 IMPa4-A546 DAPI 8C2-siRNA-IMP-a2-a4 V2.00	0	28. siRNA-IMPa4-25 PSPC1-A488 DAPI IMPa4-A546_o_TileScan_001 (Stage 15 of 49)	00-pkVczbpffeQTBejSgjZUfA
41		Cell	1	0.000	1.000	825	23	siRNA-IMPa4-25 PSPC1-A488 IMPa4-A546 DAPI 8C2-siRNA-IMP-a2-a4 V2.00	0	28. siRNA-IMPa4-25 PSPC1-A488 DAPI IMPa4-A546_o_TileScan_001 (Stage 15 of 49)	00-pkVczbpffeQTBejSgjZUfA
213		Cell	1	0.000	1.000	826	24	siRNA-IMPa4-25 PSPC1-A488 IMPa4-A546 DAPI 8C2-siRNA-IMP-a2-a4 V2.00	0	28. siRNA-IMPa4-25 PSPC1-A488 DAPI IMPa4-A546_o_TileScan_001 (Stage 15 of 49)	00-pkVczbpffeQTBejSgjZUfA
23		Cell	1	0.000	1.000	827	25	siRNA-IMPa4-25 PSPC1-A488 IMPa4-A546 DAPI 8C2-siRNA-IMP-a2-a4 V2.00	0	28. siRNA-IMPa4-25 PSPC1-A488 DAPI IMPa4-A546_o_TileScan_001 (Stage 15 of 49)	00-pkVczbpffeQTBejSgjZUfA
37		Cell	1	0.000	1.000	828	26	siRNA-IMPa4-25 PSPC1-A488 IMPa4-A546 DAPI 8C2-siRNA-IMP-a2-a4 V2.00	0	28. siRNA-IMPa4-25 PSPC1-A488 DAPI IMPa4-A546_o_TileScan_001 (Stage 15 of 49)	00-pkVczbpffeQTBejSgjZUfA
14		Cell	1	0.000	1.000	829	27	siRNA-IMPa4-25 PSPC1-A488 IMPa4-A546 DAPI 8C2-siRNA-IMP-a2-a4 V2.00	0	28. siRNA-IMPa4-25 PSPC1-A488 DAPI IMPa4-A546_o_TileScan_001 (Stage 15 of 49)	00-pkVczbpffeQTBejSgjZUfA
21		Cell	1	0.000	1.000	830	0	siRNA-IMPa4-25 PSPC1-A488 IMPa4-A546 DAPI 8C2-siRNA-IMP-a2-a4 V2.00	0	28. siRNA-IMPa4-25 PSPC1-A488 DAPI IMPa4-A546_p_TileScan_001 (Stage 16 of 49)	00-Dw85aSjiLfhj23dppLdQDF
21		Cell	1	0.000	1.000	831	1	siRNA-IMPa4-25 PSPC1-A488 IMPa4-A546 DAPI 8C2-siRNA-IMP-a2-a4 V2.00	0	28. siRNA-IMPa4-25 PSPC1-A488 DAPI IMPa4-A546_p_TileScan_001 (Stage 16 of 49)	00-Dw85aSjiLfhj23dppLdQDF
165		Cell	1	0.000	1.000	832	2	siRNA-IMPa4-25 PSPC1-A488 IMPa4-A546 DAPI 8C2-siRNA-IMP-a2-a4 V2.00	0	28. siRNA-IMPa4-25 PSPC1-A488 DAPI IMPa4-A546_p_TileScan_001 (Stage 16 of 49)	00-Dw85aSjiLfhj23dppLdQDF
75		Cell	1	0.000	1.000	833	3	siRNA-IMPa4-25 PSPC1-A488 IMPa4-A546 DAPI 8C2-siRNA-IMP-a2-a4 V2.00	0	28. siRNA-IMPa4-25 PSPC1-A488 DAPI IMPa4-A546_p_TileScan_001 (Stage 16 of 49)	00-Dw85aSjiLfhj23dppLdQDF
71		Cell	1	0.000	1.000	834	4	siRNA-IMPa4-25 PSPC1-A488 IMPa4-A546 DAPI 8C2-siRNA-IMP-a2-a4 V2.00	0	28. siRNA-IMPa4-25 PSPC1-A488 DAPI IMPa4-A546_p_TileScan_001 (Stage 16 of 49)	00-Dw85aSjiLfhj23dppLdQDF
118		Cell	1	0.000	1.000	835	5	siRNA-IMPa4-25 PSPC1-A488 IMPa4-A546 DAPI 8C2-siRNA-IMP-a2-a4 V2.00	0	28. siRNA-IMPa4-25 PSPC1-A488 DAPI IMPa4-A546_p_TileScan_001 (Stage 16 of 49)	00-Dw85aSjiLfhj23dppLdQDF
116		Cell	1	0.000	1.000	836	6	siRNA-IMPa4-25 PSPC1-A488 IMPa4-A546 DAPI 8C2-siRNA-IMP-a2-a4 V2.00	0	28. siRNA-IMPa4-25 PSPC1-A488 DAPI IMPa4-A546_p_TileScan_001 (Stage 16 of 49)	00-Dw85aSjiLfhj23dppLdQDF
153		Cell	1	0.000	1.000	837	7	siRNA-IMPa4-25 PSPC1-A488 IMPa4-A546 DAPI 8C2-siRNA-IMP-a2-a4 V2.00	0	28. siRNA-IMPa4-25 PSPC1-A488 DAPI IMPa4-A546_p_TileScan_001 (Stage 16 of 49)	00-Dw85aSjiLfhj23dppLdQDF
44		Cell	1	0.000	1.000	838	8	siRNA-IMPa4-25 PSPC1-A488 IMPa4-A546 DAPI 8C2-siRNA-IMP-a2-a4 V2.00	0	28. siRNA-IMPa4-25 PSPC1-A488 DAPI IMPa4-A546_p_TileScan_001 (Stage 16 of 49)	00-Dw85aSjiLfhj23dppLdQDF
18		Cell	1	0.000	1.000	839	9	siRNA-IMPa4-25 PSPC1-A488 IMPa4-A546 DAPI 8C2-siRNA-IMP-a2-a4 V2.00	0	28. siRNA-IMPa4-25 PSPC1-A488 DAPI IMPa4-A546_p_TileScan_001 (Stage 16 of 49)	00-Dw85aSjiLfhj23dppLdQDF
14		Cell	1	0.000	1.000	840	10	siRNA-IMPa4-25 PSPC1-A488 IMPa4-A546 DAPI 8C2-siRNA-IMP-a2-a4 V2.00	0	28. siRNA-IMPa4-25 PSPC1-A488 DAPI IMPa4-A546_p_TileScan_001 (Stage 16 of 49)	00-Dw85aSjiLfhj23dppLdQDF
126		Cell	1	0.000	1.000	841	11	siRNA-IMPa4-25 PSPC1-A488 IMPa4-A546 DAPI 8C2-siRNA-IMP-a2-a4 V2.00	0	28. siRNA-IMPa4-25 PSPC1-A488 DAPI IMPa4-A546_p_TileScan_001 (Stage 16 of 49)	00-Dw85aSjiLfhj23dppLdQDF
100		Cell	1	0.000	1.000	842	12	siRNA-IMPa4-25 PSPC1-A488 IMPa4-A546 DAPI 8C2-siRNA-IMP-a2-a4 V2.00	0	28. siRNA-IMPa4-25 PSPC1-A488 DAPI IMPa4-A546_p_TileScan_001 (Stage 16 of 49)	00-Dw85aSjiLfhj23dppLdQDF
242		Cell	1	0.000	1.000	843	13	siRNA-IMPa4-25 PSPC1-A488 IMPa4-A546 DAPI 8C2-siRNA-IMP-a2-a4 V2.00	0	28. siRNA-IMPa4-25 PSPC1-A488 DAPI IMPa4-A546_p_TileScan_001 (Stage 16 of 49)	00-Dw85aSjiLfhj23dppLdQDF
203		Cell	1	0.000	1.000	844	14	siRNA-IMPa4-25 PSPC1-A488 IMPa4-A546 DAPI 8C2-siRNA-IMP-a2-a4 V2.00	0	28. siRNA-IMPa4-25 PSPC1-A488 DAPI IMPa4-A546_p_TileScan_001 (Stage 16 of 49)	00-Dw85aSjiLfhj23dppLdQDF
225		Cell	1	0.000	1.000	845	15	siRNA-IMPa4-25 PSPC1-A488 IMPa4-A546 DAPI 8C2-siRNA-IMP-a2-a4 V2.00	0	28. siRNA-IMPa4-25 PSPC1-A488 DAPI IMPa4-A546_p_TileScan_001 (Stage 16 of 49)	00-Dw85aSjiLfhj23dppLdQDF
34		Cell	1	0.000	1.000	846	16	siRNA-IMPa4-25 PSPC1-A488 IMPa4-A546 DAPI 8C2-siRNA-IMP-a2-a4 V2.00	0	28. siRNA-IMPa4-25 PSPC1-A488 DAPI IMPa4-A546_p_TileScan_001 (Stage 16 of 49)	00-Dw85aSjiLfhj23dppLdQDF
135		Cell	1	0.000	1.000	847	17	siRNA-IMPa4-25 PSPC1-A488 IMPa4-A546 DAPI 8C2-siRNA-IMP-a2-a4 V2.00	0	28. siRNA-IMPa4-25 PSPC1-A488 DAPI IMPa4-A546_p_TileScan_001 (Stage 16 of 49)	00-Dw85aSjiLfhj23dppLdQDF
17		Cell	1	0.000	1.000	848	18	siRNA-IMPa4-25 PSPC1-A488 IMPa4-A546 DAPI 8C2-siRNA-IMP-a2-a4 V2.00	0	28. siRNA-IMPa4-25 PSPC1-A488 DAPI IMPa4-A546_p_TileScan_001 (Stage 16 of 49)	00-Dw85aSjiLfhj23dppLdQDF
24		Cell	1	0.000	1.000	849	19	siRNA-IMPa4-25 PSPC1-A488 IMPa4-A546 DAPI 8C2-siRNA-IMP-a2-a4 V2.00	0	28. siRNA-IMPa4-25 PSPC1-A488 DAPI IMPa4-A546_p_TileScan_001 (Stage 16 of 49)	00-Dw85aSjiLfhj23dppLdQDF
72		Cell	1	0.000	1.000	850	20	siRNA-IMPa4-25 PSPC1-A488 IMPa4-A546 DAPI 8C2-siRNA-IMP-a2-a4 V2.00	0	28. siRNA-IMPa4-25 PSPC1-A488 DAPI IMPa4-A546_p_TileScan_001 (Stage 16 of 49)	00-Dw85aSjiLfhj23dppLdQDF
48		Cell	1	0.000	1.000	851	21	siRNA-IMPa4-25 PSPC1-A488 IMPa4-A546 DAPI 8C2-siRNA-IMP-a2-a4 V2.00	0	28. siRNA-IMPa4-25 PSPC1-A488 DAPI IMPa4-A546_p_TileScan_001 (Stage 16 of 49)	00-Dw85aSjiLfhj23dppLdQDF
70		Cell	1	0.000	1.000	852	22	siRNA-IMPa4-25 PSPC1-A488 IMPa4-A546 DAPI 8C2-siRNA-IMP-a2-a4 V2.00	0	28. siRNA-IMPa4-25 PSPC1-A488 DAPI IMPa4-A546_p_TileScan_001 (Stage 16 of 49)	00-Dw85aSjiLfhj23dppLdQDF
203		Cell	1	0.000	1.000	853	23	siRNA-IMPa4-25 PSPC1-A488 IMPa4-A546 DAPI 8C2-siRNA-IMP-a2-a4 V2.00	0	28. siRNA-IMPa4-25 PSPC1-A488 DAPI IMPa4-A546_p_TileScan_001 (Stage 16 of 49)	00-Dw85aSjiLfhj23dppLdQDF
52		Cell	1	0.000	1.000	854	24	siRNA-IMPa4-25 PSPC1-A488 IMPa4-A546 DAPI 8C2-siRNA-IMP-a2-a4 V2.00	0	28. siRNA-IMPa4-25 PSPC1-A488 DAPI IMPa4-A546_p_TileScan_001 (Stage 16 of 49)	00-Dw85aSjiLfhj23dppLdQDF
8		Cell	1	0.000	1.000	855	25	siRNA-IMPa4-25 PSPC1-A488 IMPa4-A546 DAPI 8C2-siRNA-IMP-a2-a4 V2.00	0	28. siRNA-IMPa4-25 PSPC1-A488 DAPI IMPa4-A546_p_TileScan_001 (Stage 16 of 49)	00-Dw85aSjiLfhj23dppLdQDF
225		Cell	1	0.000	1.000	856	26	siRNA-IMPa4-25 PSPC1-A488 IMPa4-A546 DAPI 8C2-siRNA-IMP-a2-a4 V2.00	0	28. siRNA-IMPa4-25 PSPC1-A488 DAPI IMPa4-A546_p_TileScan_001 (Stage 16 of 49)	00-Dw85aSjiLfhj23dppLdQDF
218		Cell	1	0.000	1.000	857	27	siRNA-IMPa4-25 PSPC1-A488 IMPa4-A546 DAPI 8C2-siRNA-IMP-a2-a4 V2.00	0	28. siRNA-IMPa4-25 PSPC1-A488 DAPI IMPa4-A546_p_TileScan_001 (Stage 16 of 49)	00-Dw85aSjiLfhj23dppLdQDF
53		Cell	1	0.000	1.000	858	28	siRNA-IMPa4-25 PSPC1-A488 IMPa4-A546 DAPI 8C2-siRNA-IMP-a2-a4 V2.00	0	28. siRNA-IMPa4-25 PSPC1-A488 DAPI IMPa4-A546_p_TileScan_001 (Stage 16 of 49)	00-Dw85aSjiLfhj23dppLdQDF
166		Cell	1	0.000	1.000	859	29	siRNA-IMPa4-25 PSPC1-A488 IMPa4-A546 DAPI 8C2-siRNA-IMP-a2-a4 V2.00	0	28. siRNA-IMPa4-25 PSPC1-A488 DAPI IMPa4-A546_p_TileScan_001 (Stage 16 of 49)	00-Dw85aSjiLfhj23dppLdQDF
55		Cell	1	0.000	1.000	860	30	siRNA-IMPa4-25 PSPC1-A488 IMPa4-A546 DAPI 8C2-siRNA-IMP-a2-a4 V2.00	0	28. siRNA-IMPa4-25 PSPC1-A488 DAPI IMPa4-A546_p_TileScan_001 (Stage 16 of 49)	00-Dw85aSjiLfhj23dppLdQDF
149		Cell	1	0.000	1.000	861	31	siRNA-IMPa4-25 PSPC1-A488 IMPa4-A546 DAPI 8C2-siRNA-IMP-a2-a4 V2.00	0	28. siRNA-IMPa4-25 PSPC1-A488 DAPI IMPa4-A546_p_TileScan_001 (Stage 16 of 49)	00-Dw85aSjiLfhj23dppLdQDF
18		Cell	1	0.000	1.000	862	32	siRNA-IMPa4-25 PSPC1-A488 IMPa4-A546 DAPI 8C2-siRNA-IMP-a2-a4 V2.00	0	28. siRNA-IMPa4-25 PSPC1-A488 DAPI IMPa4-A546_p_TileScan_001 (Stage 16 of 49)	00-Dw85aSjiLfhj23dppLdQDF
147		Cell	1	0.000	1.000	863	33	siRNA-IMPa4-25 PSPC1-A488 IMPa4-A546 DAPI 8C2-siRNA-IMP-a2-a4 V2.00	0	28. siRNA-IMPa4-25 PSPC1-A488 DAPI IMPa4-A546_p_TileScan_001 (Stage 16 of 49)	00-Dw85aSjiLfhj23dppLdQDF
115		Cell	1	0.000	1.000	864	0	siRNA-IMPa4-25 PSPC1-A488 IMPa4-A546 DAPI 8C2-siRNA-IMP-a2-a4 V2.00	0	28. siRNA-IMPa4-25 PSPC1-A488 DAPI IMPa4-A546_q_TileScan_001 (Stage 17 of 49)	00-W348yoYVGvhJmaeqGG4Jo6
21		Cell	1	0.000	1.000	865	1	siRNA-IMPa4-25 PSPC1-A488 IMPa4-A546 DAPI 8C2-siRNA-IMP-a2-a4 V2.00	0	28. siRNA-IMPa4-25 PSPC1-A488 DAPI IMPa4-A546_q_TileScan_001 (Stage 17 of 49)	00-W348yoYVGvhJmaeqGG4Jo6
113		Cell	1	0.000	1.000	866	2	siRNA-IMPa4-25 PSPC1-A488 IMPa4-A546 DAPI 8C2-siRNA-IMP-a2-a4 V2.00	0	28. siRNA-IMPa4-25 PSPC1-A488 DAPI IMPa4-A546_q_TileScan_001 (Stage 17 of 49)	00-W348yoYVGvhJmaeqGG4Jo6
30		Cell	1	0.000	1.000	867	3	siRNA-IMPa4-25 PSPC1-A488 IMPa4-A546 DAPI 8C2-siRNA-IMP-a2-a4 V2.00	0	28. siRNA-IMPa4-25 PSPC1-A488 DAPI IMPa4-A546_q_TileScan_001 (Stage 17 of 49)	00-W348yoYVGvhJmaeqGG4Jo6
119		Cell	1	0.000	1.000	868	4	siRNA-IMPa4-25 PSPC1-A488 IMPa4-A546 DAPI 8C2-siRNA-IMP-a2-a4 V2.00	0	28. siRNA-IMPa4-25 PSPC1-A488 DAPI IMPa4-A546_q_TileScan_001 (Stage 17 of 49)	00-W348yoYVGvhJmaeqGG4Jo6
113		Cell	1	0.000	1.000	869	5	siRNA-IMPa4-25 PSPC1-A488 IMPa4-A546 DAPI 8C2-siRNA-IMP-a2-a4 V2.00	0	28. siRNA-IMPa4-25 PSPC1-A488 DAPI IMPa4-A546_q_TileScan_001 (Stage 17 of 49)	00-W348yoYVGvhJmaeqGG4Jo6
167		Cell	1	0.000	1.000	870	6	siRNA-IMPa4-25 PSPC1-A488 IMPa4-A546 DAPI 8C2-siRNA-IMP-a2-a4 V2.00	0	28. siRNA-IMPa4-25 PSPC1-A488 DAPI IMPa4-A546_q_TileScan_001 (Stage 17 of 49)	00-W348yoYVGvhJmaeqGG4Jo6
209		Cell	1	0.000	1.000	871	7	siRNA-IMPa4-25 PSPC1-A488 IMPa4-A546 DAPI 8C2-siRNA-IMP-a2-a4 V2.00	0	28. siRNA-IMPa4-25 PSPC1-A488 DAPI IMPa4-A546_q_TileScan_001 (Stage 17 of 49)	00-W348yoYVGvhJmaeqGG4Jo6
155		Cell	1	0.000	1.000	872	8	siRNA-IMPa4-25 PSPC1-A488 IMPa4-A546 DAPI 8C2-siRNA-IMP-a2-a4 V2.00	0	28. siRNA-IMPa4-25 PSPC1-A488 DAPI IMPa4-A546_q_TileScan_001 (Stage 17 of 49)	00-W348yoYVGvhJmaeqGG4Jo6
135		Cell	1	0.000	1.000	873	9	siRNA-IMPa4-25 PSPC1-A488 IMPa4-A546 DAPI 8C2-siRNA-IMP-a2-a4 V2.00	0	28. siRNA-IMPa4-25 PSPC1-A488 DAPI IMPa4-A546_q_TileScan_001 (Stage 17 of 49)	00-W348yoYVGvhJmaeqGG4Jo6
38		Cell	1	0.000	1.000	874	10	siRNA-IMPa4-25 PSPC1-A488 IMPa4-A546 DAPI 8C2-siRNA-IMP-a2-a4 V2.00	0	28. siRNA-IMPa4-25 PSPC1-A488 DAPI IMPa4-A546_q_TileScan_001 (Stage 17 of 49)	00-W348yoYVGvhJmaeqGG4Jo6
234		Cell	1	0.000	1.000	875	11	siRNA-IMPa4-25 PSPC1-A488 IMPa4-A546 DAPI 8C2-siRNA-IMP-a2-a4 V2.00	0	28. siRNA-IMPa4-25 PSPC1-A488 DAPI IMPa4-A546_q_TileScan_001 (Stage 17 of 49)	00-W348yoYVGvhJmaeqGG4Jo6
144		Cell	1	0.000	1.000	876	12	siRNA-IMPa4-25 PSPC1-A488 IMPa4-A546 DAPI 8C2-siRNA-IMP-a2-a4 V2.00	0	28. siRNA-IMPa4-25 PSPC1-A488 DAPI IMPa4-A546_q_TileScan_001 (Stage 17 of 49)	00-W348yoYVGvhJmaeqGG4Jo6
164		Cell	1	0.000	1.000	877	13	siRNA-IMPa4-25 PSPC1-A488 IMPa4-A546 DAPI 8C2-siRNA-IMP-a2-a4 V2.00	0	28. siRNA-IMPa4-25 PSPC1-A488 DAPI IMPa4-A546_q_TileScan_001 (Stage 17 of 49)	00-W348yoYVGvhJmaeqGG4Jo6
154		Cell	1	0.000	1.000	878	14	siRNA-IMPa4-25 PSPC1-A488 IMPa4-A546 DAPI 8C2-siRNA-IMP-a2-a4 V2.00	0	28. siRNA-IMPa4-25 PSPC1-A488 DAPI IMPa4-A546_q_TileScan_001 (Stage 17 of 49)	00-W348yoYVGvhJmaeqGG4Jo6
89		Cell	1	0.000	1.000	879	15	siRNA-IMPa4-25 PSPC1-A488 IMPa4-A546 DAPI 8C2-siRNA-IMP-a2-a4 V2.00	0	28. siRNA-IMPa4-25 PSPC1-A488 DAPI IMPa4-A546_q_TileScan_001 (Stage 17 of 49)	00-W348yoYVGvhJmaeqGG4Jo6
31		Cell	1	0.000	1.000	880	16	siRNA-IMPa4-25 PSPC1-A488 IMPa4-A546 DAPI 8C2-siRNA-IMP-a2-a4 V2.00	0	28. siRNA-IMPa4-25 PSPC1-A488 DAPI IMPa4-A546_q_TileScan_001 (Stage 17 of 49)	00-W348yoYVGvhJmaeqGG4Jo6
231		Cell	1	0.000	1.000	881	17	siRNA-IMPa4-25 PSPC1-A488 IMPa4-A546 DAPI 8C2-siRNA-IMP-a2-a4 V2.00	0	28. siRNA-IMPa4-25 PSPC1-A488 DAPI IMPa4-A546_q_TileScan_001 (Stage 17 of 49)	00-W348yoYVGvhJmaeqGG4Jo6
119		Cell	1	0.000	1.000	882	18	siRNA-IMPa4-25 PSPC1-A488 IMPa4-A546 DAPI 8C2-siRNA-IMP-a2-a4 V2.00	0	28. siRNA-IMPa4-25 PSPC1-A488 DAPI IMPa4-A546_q_TileScan_001 (Stage 17 of 49)	00-W348yoYVGvhJmaeqGG4Jo6
185		Cell	1	0.000	1.000	883	19	siRNA-IMPa4-25 PSPC1-A488 IMPa4-A546 DAPI 8C2-siRNA-IMP-a2-a4 V2.00	0	28. siRNA-IMPa4-25 PSPC1-A488 DAPI IMPa4-A546_q_TileScan_001 (Stage 17 of 49)	00-W348yoYVGvhJmaeqGG4Jo6
41		Cell	1	0.000	1.000	884	20	siRNA-IMPa4-25 PSPC1-A488 IMPa4-A546 DAPI 8C2-siRNA-IMP-a2-a4 V2.00	0	28. siRNA-IMPa4-25 PSPC1-A488 DAPI IMPa4-A546_q_TileScan_001 (Stage 17 of 49)	00-W348yoYVGvhJmaeqGG4Jo6
189		Cell	1	0.000	1.000	885	21	siRNA-IMPa4-25 PSPC1-A488 IMPa4-A546 DAPI 8C2-siRNA-IMP-a2-a4 V2.00	0	28. siRNA-IMPa4-25 PSPC1-A488 DAPI IMPa4-A546_q_TileScan_001 (Stage 17 of 49)	00-W348yoYVGvhJmaeqGG4Jo6
164		Cell	1	0.000	1.000	886	22	siRNA-IMPa4-25 PSPC1-A488 IMPa4-A546 DAPI 8C2-siRNA-IMP-a2-a4 V2.00	0	28. siRNA-IMPa4-25 PSPC1-A488 DAPI IMPa4-A546_q_TileScan_001 (Stage 17 of 49)	00-W348yoYVGvhJmaeqGG4Jo6
113		Cell	1	0.000	1.000	887	23	siRNA-IMPa4-25 PSPC1-A488 IMPa4-A546 DAPI 8C2-siRNA-IMP-a2-a4 V2.00	0	28. siRNA-IMPa4-25 PSPC1-A488 DAPI IMPa4-A546_q_TileScan_001 (Stage 17 of 49)	00-W348yoYVGvhJmaeqGG4Jo6
163		Cell	1	0.000	1.000	888	24	siRNA-IMPa4-25 PSPC1-A488 IMPa4-A546 DAPI 8C2-siRNA-IMP-a2-a4 V2.00	0	28. siRNA-IMPa4-25 PSPC1-A488 DAPI IMPa4-A546_q_TileScan_001 (Stage 17 of 49)	00-W348yoYVGvhJmaeqGG4Jo6
59		Cell	1	0.000	1.000	889	25	siRNA-IMPa4-25 PSPC1-A488 IMPa4-A546 DAPI 8C2-siRNA-IMP-a2-a4 V2.00	0	28. siRNA-IMPa4-25 PSPC1-A488 DAPI IMPa4-A546_q_TileScan_001 (Stage 17 of 49)	00-W348yoYVGvhJmaeqGG4Jo6
30		Cell	1	0.000	1.000	890	26	siRNA-IMPa4-25 PSPC1-A488 IMPa4-A546 DAPI 8C2-siRNA-IMP-a2-a4 V2.00	0	28. siRNA-IMPa4-25 PSPC1-A488 DAPI IMPa4-A546_q_TileScan_001 (Stage 17 of 49)	00-W348yoYVGvhJmaeqGG4Jo6
200		Cell	1	0.000	1.000	891	27	siRNA-IMPa4-25 PSPC1-A488 IMPa4-A546 DAPI 8C2-siRNA-IMP-a2-a4 V2.00	0	28. siRNA-IMPa4-25 PSPC1-A488 DAPI IMPa4-A546_q_TileScan_001 (Stage 17 of 49)	00-W348yoYVGvhJmaeqGG4Jo6
17		Cell	1	0.000	1.000	892	28	siRNA-IMPa4-25 PSPC1-A488 IMPa4-A546 DAPI 8C2-siRNA-IMP-a2-a4 V2.00	0	28. siRNA-IMPa4-25 PSPC1-A488 DAPI IMPa4-A546_q_TileScan_001 (Stage 17 of 49)	00-W348yoYVGvhJmaeqGG4Jo6
196		Cell	1	0.000	1.000	893	29	siRNA-IMPa4-25 PSPC1-A488 IMPa4-A546 DAPI 8C2-siRNA-IMP-a2-a4 V2.00	0	28. siRNA-IMPa4-25 PSPC1-A488 DAPI IMPa4-A546_q_TileScan_001 (Stage 17 of 49)	00-W348yoYVGvhJmaeqGG4Jo6
229		Cell	1	0.000	1.000	894	0	siRNA-IMPa4-25 PSPC1-A488 IMPa4-A546 DAPI 8C2-siRNA-IMP-a2-a4 V2.00	0	28. siRNA-IMPa4-25 PSPC1-A488 DAPI IMPa4-A546_r_TileScan_001 (Stage 18 of 49)	00-EfionyWoYUL8PhsAdNEtcM
31		Cell	1	0.000	1.000	895	1	siRNA-IMPa4-25 PSPC1-A488 IMPa4-A546 DAPI 8C2-siRNA-IMP-a2-a4 V2.00	0	28. siRNA-IMPa4-25 PSPC1-A488 DAPI IMPa4-A546_r_TileScan_001 (Stage 18 of 49)	00-EfionyWoYUL8PhsAdNEtcM
13		Cell	1	0.000	1.000	896	2	siRNA-IMPa4-25 PSPC1-A488 IMPa4-A546 DAPI 8C2-siRNA-IMP-a2-a4 V2.00	0	28. siRNA-IMPa4-25 PSPC1-A488 DAPI IMPa4-A546_r_TileScan_001 (Stage 18 of 49)	00-EfionyWoYUL8PhsAdNEtcM
145		Cell	1	0.000	1.000	897	3	siRNA-IMPa4-25 PSPC1-A488 IMPa4-A546 DAPI 8C2-siRNA-IMP-a2-a4 V2.00	0	28. siRNA-IMPa4-25 PSPC1-A488 DAPI IMPa4-A546_r_TileScan_001 (Stage 18 of 49)	00-EfionyWoYUL8PhsAdNEtcM
118		Cell	1	0.000	1.000	898	4	siRNA-IMPa4-25 PSPC1-A488 IMPa4-A546 DAPI 8C2-siRNA-IMP-a2-a4 V2.00	0	28. siRNA-IMPa4-25 PSPC1-A488 DAPI IMPa4-A546_r_TileScan_001 (Stage 18 of 49)	00-EfionyWoYUL8PhsAdNEtcM
18		Cell	1	0.000	1.000	899	5	siRNA-IMPa4-25 PSPC1-A488 IMPa4-A546 DAPI 8C2-siRNA-IMP-a2-a4 V2.00	0	28. siRNA-IMPa4-25 PSPC1-A488 DAPI IMPa4-A546_r_TileScan_001 (Stage 18 of 49)	00-EfionyWoYUL8PhsAdNEtcM
158		Cell	1	0.000	1.000	900	6	siRNA-IMPa4-25 PSPC1-A488 IMPa4-A546 DAPI 8C2-siRNA-IMP-a2-a4 V2.00	0	28. siRNA-IMPa4-25 PSPC1-A488 DAPI IMPa4-A546_r_TileScan_001 (Stage 18 of 49)	00-EfionyWoYUL8PhsAdNEtcM
40		Cell	1	0.000	1.000	901	7	siRNA-IMPa4-25 PSPC1-A488 IMPa4-A546 DAPI 8C2-siRNA-IMP-a2-a4 V2.00	0	28. siRNA-IMPa4-25 PSPC1-A488 DAPI IMPa4-A546_r_TileScan_001 (Stage 18 of 49)	00-EfionyWoYUL8PhsAdNEtcM
63		Cell	1	0.000	1.000	902	8	siRNA-IMPa4-25 PSPC1-A488 IMPa4-A546 DAPI 8C2-siRNA-IMP-a2-a4 V2.00	0	28. siRNA-IMPa4-25 PSPC1-A488 DAPI IMPa4-A546_r_TileScan_001 (Stage 18 of 49)	00-EfionyWoYUL8PhsAdNEtcM
114		Cell	1	0.000	1.000	903	9	siRNA-IMPa4-25 PSPC1-A488 IMPa4-A546 DAPI 8C2-siRNA-IMP-a2-a4 V2.00	0	28. siRNA-IMPa4-25 PSPC1-A488 DAPI IMPa4-A546_r_TileScan_001 (Stage 18 of 49)	00-EfionyWoYUL8PhsAdNEtcM
19		Cell	1	0.000	1.000	904	10	siRNA-IMPa4-25 PSPC1-A488 IMPa4-A546 DAPI 8C2-siRNA-IMP-a2-a4 V2.00	0	28. siRNA-IMPa4-25 PSPC1-A488 DAPI IMPa4-A546_r_TileScan_001 (Stage 18 of 49)	00-EfionyWoYUL8PhsAdNEtcM
224		Cell	1	0.000	1.000	905	11	siRNA-IMPa4-25 PSPC1-A488 IMPa4-A546 DAPI 8C2-siRNA-IMP-a2-a4 V2.00	0	28. siRNA-IMPa4-25 PSPC1-A488 DAPI IMPa4-A546_r_TileScan_001 (Stage 18 of 49)	00-EfionyWoYUL8PhsAdNEtcM
167		Cell	1	0.000	1.000	906	12	siRNA-IMPa4-25 PSPC1-A488 IMPa4-A546 DAPI 8C2-siRNA-IMP-a2-a4 V2.00	0	28. siRNA-IMPa4-25 PSPC1-A488 DAPI IMPa4-A546_r_TileScan_001 (Stage 18 of 49)	00-EfionyWoYUL8PhsAdNEtcM
66		Cell	1	0.000	1.000	907	13	siRNA-IMPa4-25 PSPC1-A488 IMPa4-A546 DAPI 8C2-siRNA-IMP-a2-a4 V2.00	0	28. siRNA-IMPa4-25 PSPC1-A488 DAPI IMPa4-A546_r_TileScan_001 (Stage 18 of 49)	00-EfionyWoYUL8PhsAdNEtcM
17		Cell	1	0.000	1.000	908	14	siRNA-IMPa4-25 PSPC1-A488 IMPa4-A546 DAPI 8C2-siRNA-IMP-a2-a4 V2.00	0	28. siRNA-IMPa4-25 PSPC1-A488 DAPI IMPa4-A546_r_TileScan_001 (Stage 18 of 49)	00-EfionyWoYUL8PhsAdNEtcM
152		Cell	1	0.000	1.000	909	15	siRNA-IMPa4-25 PSPC1-A488 IMPa4-A546 DAPI 8C2-siRNA-IMP-a2-a4 V2.00	0	28. siRNA-IMPa4-25 PSPC1-A488 DAPI IMPa4-A546_r_TileScan_001 (Stage 18 of 49)	00-EfionyWoYUL8PhsAdNEtcM
174		Cell	1	0.000	1.000	910	16	siRNA-IMPa4-25 PSPC1-A488 IMPa4-A546 DAPI 8C2-siRNA-IMP-a2-a4 V2.00	0	28. siRNA-IMPa4-25 PSPC1-A488 DAPI IMPa4-A546_r_TileScan_001 (Stage 18 of 49)	00-EfionyWoYUL8PhsAdNEtcM
27		Cell	1	0.000	1.000	911	17	siRNA-IMPa4-25 PSPC1-A488 IMPa4-A546 DAPI 8C2-siRNA-IMP-a2-a4 V2.00	0	28. siRNA-IMPa4-25 PSPC1-A488 DAPI IMPa4-A546_r_TileScan_001 (Stage 18 of 49)	00-EfionyWoYUL8PhsAdNEtcM
24		Cell	1	0.000	1.000	912	0	siRNA-IMPa4-25 PSPC1-A488 IMPa4-A546 DAPI 8C2-siRNA-IMP-a2-a4 V2.00	0	28. siRNA-IMPa4-25 PSPC1-A488 DAPI IMPa4-A546_s_TileScan_001 (Stage 19 of 49)	00-pf8h2LgvTZmmzckFkJuE7f
31		Cell	1	0.000	1.000	913	1	siRNA-IMPa4-25 PSPC1-A488 IMPa4-A546 DAPI 8C2-siRNA-IMP-a2-a4 V2.00	0	28. siRNA-IMPa4-25 PSPC1-A488 DAPI IMPa4-A546_s_TileScan_001 (Stage 19 of 49)	00-pf8h2LgvTZmmzckFkJuE7f
125		Cell	1	0.000	1.000	914	2	siRNA-IMPa4-25 PSPC1-A488 IMPa4-A546 DAPI 8C2-siRNA-IMP-a2-a4 V2.00	0	28. siRNA-IMPa4-25 PSPC1-A488 DAPI IMPa4-A546_s_TileScan_001 (Stage 19 of 49)	00-pf8h2LgvTZmmzckFkJuE7f
131		Cell	1	0.000	1.000	915	3	siRNA-IMPa4-25 PSPC1-A488 IMPa4-A546 DAPI 8C2-siRNA-IMP-a2-a4 V2.00	0	28. siRNA-IMPa4-25 PSPC1-A488 DAPI IMPa4-A546_s_TileScan_001 (Stage 19 of 49)	00-pf8h2LgvTZmmzckFkJuE7f
17		Cell	1	0.000	1.000	916	4	siRNA-IMPa4-25 PSPC1-A488 IMPa4-A546 DAPI 8C2-siRNA-IMP-a2-a4 V2.00	0	28. siRNA-IMPa4-25 PSPC1-A488 DAPI IMPa4-A546_s_TileScan_001 (Stage 19 of 49)	00-pf8h2LgvTZmmzckFkJuE7f
185		Cell	1	0.000	1.000	917	5	siRNA-IMPa4-25 PSPC1-A488 IMPa4-A546 DAPI 8C2-siRNA-IMP-a2-a4 V2.00	0	28. siRNA-IMPa4-25 PSPC1-A488 DAPI IMPa4-A546_s_TileScan_001 (Stage 19 of 49)	00-pf8h2LgvTZmmzckFkJuE7f
196		Cell	1	0.000	1.000	918	6	siRNA-IMPa4-25 PSPC1-A488 IMPa4-A546 DAPI 8C2-siRNA-IMP-a2-a4 V2.00	0	28. siRNA-IMPa4-25 PSPC1-A488 DAPI IMPa4-A546_s_TileScan_001 (Stage 19 of 49)	00-pf8h2LgvTZmmzckFkJuE7f
152		Cell	1	0.000	1.000	919	7	siRNA-IMPa4-25 PSPC1-A488 IMPa4-A546 DAPI 8C2-siRNA-IMP-a2-a4 V2.00	0	28. siRNA-IMPa4-25 PSPC1-A488 DAPI IMPa4-A546_s_TileScan_001 (Stage 19 of 49)	00-pf8h2LgvTZmmzckFkJuE7f
91		Cell	1	0.000	1.000	920	8	siRNA-IMPa4-25 PSPC1-A488 IMPa4-A546 DAPI 8C2-siRNA-IMP-a2-a4 V2.00	0	28. siRNA-IMPa4-25 PSPC1-A488 DAPI IMPa4-A546_s_TileScan_001 (Stage 19 of 49)	00-pf8h2LgvTZmmzckFkJuE7f
101		Cell	1	0.000	1.000	921	9	siRNA-IMPa4-25 PSPC1-A488 IMPa4-A546 DAPI 8C2-siRNA-IMP-a2-a4 V2.00	0	28. siRNA-IMPa4-25 PSPC1-A488 DAPI IMPa4-A546_s_TileScan_001 (Stage 19 of 49)	00-pf8h2LgvTZmmzckFkJuE7f
10		Cell	1	0.000	1.000	922	10	siRNA-IMPa4-25 PSPC1-A488 IMPa4-A546 DAPI 8C2-siRNA-IMP-a2-a4 V2.00	0	28. siRNA-IMPa4-25 PSPC1-A488 DAPI IMPa4-A546_s_TileScan_001 (Stage 19 of 49)	00-pf8h2LgvTZmmzckFkJuE7f
26		Cell	1	0.000	1.000	923	11	siRNA-IMPa4-25 PSPC1-A488 IMPa4-A546 DAPI 8C2-siRNA-IMP-a2-a4 V2.00	0	28. siRNA-IMPa4-25 PSPC1-A488 DAPI IMPa4-A546_s_TileScan_001 (Stage 19 of 49)	00-pf8h2LgvTZmmzckFkJuE7f
67		Cell	1	0.000	1.000	924	12	siRNA-IMPa4-25 PSPC1-A488 IMPa4-A546 DAPI 8C2-siRNA-IMP-a2-a4 V2.00	0	28. siRNA-IMPa4-25 PSPC1-A488 DAPI IMPa4-A546_s_TileScan_001 (Stage 19 of 49)	00-pf8h2LgvTZmmzckFkJuE7f
74		Cell	1	0.000	1.000	925	13	siRNA-IMPa4-25 PSPC1-A488 IMPa4-A546 DAPI 8C2-siRNA-IMP-a2-a4 V2.00	0	28. siRNA-IMPa4-25 PSPC1-A488 DAPI IMPa4-A546_s_TileScan_001 (Stage 19 of 49)	00-pf8h2LgvTZmmzckFkJuE7f
160		Cell	1	0.000	1.000	926	14	siRNA-IMPa4-25 PSPC1-A488 IMPa4-A546 DAPI 8C2-siRNA-IMP-a2-a4 V2.00	0	28. siRNA-IMPa4-25 PSPC1-A488 DAPI IMPa4-A546_s_TileScan_001 (Stage 19 of 49)	00-pf8h2LgvTZmmzckFkJuE7f
118		Cell	1	0.000	1.000	927	15	siRNA-IMPa4-25 PSPC1-A488 IMPa4-A546 DAPI 8C2-siRNA-IMP-a2-a4 V2.00	0	28. siRNA-IMPa4-25 PSPC1-A488 DAPI IMPa4-A546_s_TileScan_001 (Stage 19 of 49)	00-pf8h2LgvTZmmzckFkJuE7f
16		Cell	1	0.000	1.000	928	16	siRNA-IMPa4-25 PSPC1-A488 IMPa4-A546 DAPI 8C2-siRNA-IMP-a2-a4 V2.00	0	28. siRNA-IMPa4-25 PSPC1-A488 DAPI IMPa4-A546_s_TileScan_001 (Stage 19 of 49)	00-pf8h2LgvTZmmzckFkJuE7f
14		Cell	1	0.000	1.000	929	17	siRNA-IMPa4-25 PSPC1-A488 IMPa4-A546 DAPI 8C2-siRNA-IMP-a2-a4 V2.00	0	28. siRNA-IMPa4-25 PSPC1-A488 DAPI IMPa4-A546_s_TileScan_001 (Stage 19 of 49)	00-pf8h2LgvTZmmzckFkJuE7f
68		Cell	1	0.000	1.000	930	18	siRNA-IMPa4-25 PSPC1-A488 IMPa4-A546 DAPI 8C2-siRNA-IMP-a2-a4 V2.00	0	28. siRNA-IMPa4-25 PSPC1-A488 DAPI IMPa4-A546_s_TileScan_001 (Stage 19 of 49)	00-pf8h2LgvTZmmzckFkJuE7f
16		Cell	1	0.000	1.000	931	19	siRNA-IMPa4-25 PSPC1-A488 IMPa4-A546 DAPI 8C2-siRNA-IMP-a2-a4 V2.00	0	28. siRNA-IMPa4-25 PSPC1-A488 DAPI IMPa4-A546_s_TileScan_001 (Stage 19 of 49)	00-pf8h2LgvTZmmzckFkJuE7f
20		Cell	1	0.000	1.000	932	20	siRNA-IMPa4-25 PSPC1-A488 IMPa4-A546 DAPI 8C2-siRNA-IMP-a2-a4 V2.00	0	28. siRNA-IMPa4-25 PSPC1-A488 DAPI IMPa4-A546_s_TileScan_001 (Stage 19 of 49)	00-pf8h2LgvTZmmzckFkJuE7f
102		Cell	1	0.000	1.000	933	21	siRNA-IMPa4-25 PSPC1-A488 IMPa4-A546 DAPI 8C2-siRNA-IMP-a2-a4 V2.00	0	28. siRNA-IMPa4-25 PSPC1-A488 DAPI IMPa4-A546_s_TileScan_001 (Stage 19 of 49)	00-pf8h2LgvTZmmzckFkJuE7f
47		Cell	1	0.000	1.000	934	22	siRNA-IMPa4-25 PSPC1-A488 IMPa4-A546 DAPI 8C2-siRNA-IMP-a2-a4 V2.00	0	28. siRNA-IMPa4-25 PSPC1-A488 DAPI IMPa4-A546_s_TileScan_001 (Stage 19 of 49)	00-pf8h2LgvTZmmzckFkJuE7f
53		Cell	1	0.000	1.000	935	23	siRNA-IMPa4-25 PSPC1-A488 IMPa4-A546 DAPI 8C2-siRNA-IMP-a2-a4 V2.00	0	28. siRNA-IMPa4-25 PSPC1-A488 DAPI IMPa4-A546_s_TileScan_001 (Stage 19 of 49)	00-pf8h2LgvTZmmzckFkJuE7f
88		Cell	1	0.000	1.000	936	24	siRNA-IMPa4-25 PSPC1-A488 IMPa4-A546 DAPI 8C2-siRNA-IMP-a2-a4 V2.00	0	28. siRNA-IMPa4-25 PSPC1-A488 DAPI IMPa4-A546_s_TileScan_001 (Stage 19 of 49)	00-pf8h2LgvTZmmzckFkJuE7f
175		Cell	1	0.000	1.000	937	25	siRNA-IMPa4-25 PSPC1-A488 IMPa4-A546 DAPI 8C2-siRNA-IMP-a2-a4 V2.00	0	28. siRNA-IMPa4-25 PSPC1-A488 DAPI IMPa4-A546_s_TileScan_001 (Stage 19 of 49)	00-pf8h2LgvTZmmzckFkJuE7f
53		Cell	1	0.000	1.000	938	26	siRNA-IMPa4-25 PSPC1-A488 IMPa4-A546 DAPI 8C2-siRNA-IMP-a2-a4 V2.00	0	28. siRNA-IMPa4-25 PSPC1-A488 DAPI IMPa4-A546_s_TileScan_001 (Stage 19 of 49)	00-pf8h2LgvTZmmzckFkJuE7f
7		Cell	1	0.000	1.000	939	0	siRNA-IMPa4-25 PSPC1-A488 IMPa4-A546 DAPI 8C2-siRNA-IMP-a2-a4 V2.00	0	28. siRNA-IMPa4-25 PSPC1-A488 DAPI IMPa4-A546_t_TileScan_001 (Stage 20 of 49)	00-my97EubGKpiJu6TUeoeyJf
109		Cell	1	0.000	1.000	940	1	siRNA-IMPa4-25 PSPC1-A488 IMPa4-A546 DAPI 8C2-siRNA-IMP-a2-a4 V2.00	0	28. siRNA-IMPa4-25 PSPC1-A488 DAPI IMPa4-A546_t_TileScan_001 (Stage 20 of 49)	00-my97EubGKpiJu6TUeoeyJf
67		Cell	1	0.000	1.000	941	2	siRNA-IMPa4-25 PSPC1-A488 IMPa4-A546 DAPI 8C2-siRNA-IMP-a2-a4 V2.00	0	28. siRNA-IMPa4-25 PSPC1-A488 DAPI IMPa4-A546_t_TileScan_001 (Stage 20 of 49)	00-my97EubGKpiJu6TUeoeyJf
162		Cell	1	0.000	1.000	942	3	siRNA-IMPa4-25 PSPC1-A488 IMPa4-A546 DAPI 8C2-siRNA-IMP-a2-a4 V2.00	0	28. siRNA-IMPa4-25 PSPC1-A488 DAPI IMPa4-A546_t_TileScan_001 (Stage 20 of 49)	00-my97EubGKpiJu6TUeoeyJf
27		Cell	1	0.000	1.000	943	4	siRNA-IMPa4-25 PSPC1-A488 IMPa4-A546 DAPI 8C2-siRNA-IMP-a2-a4 V2.00	0	28. siRNA-IMPa4-25 PSPC1-A488 DAPI IMPa4-A546_t_TileScan_001 (Stage 20 of 49)	00-my97EubGKpiJu6TUeoeyJf
85		Cell	1	0.000	1.000	944	5	siRNA-IMPa4-25 PSPC1-A488 IMPa4-A546 DAPI 8C2-siRNA-IMP-a2-a4 V2.00	0	28. siRNA-IMPa4-25 PSPC1-A488 DAPI IMPa4-A546_t_TileScan_001 (Stage 20 of 49)	00-my97EubGKpiJu6TUeoeyJf
153		Cell	1	0.000	1.000	945	6	siRNA-IMPa4-25 PSPC1-A488 IMPa4-A546 DAPI 8C2-siRNA-IMP-a2-a4 V2.00	0	28. siRNA-IMPa4-25 PSPC1-A488 DAPI IMPa4-A546_t_TileScan_001 (Stage 20 of 49)	00-my97EubGKpiJu6TUeoeyJf
82		Cell	1	0.000	1.000	946	7	siRNA-IMPa4-25 PSPC1-A488 IMPa4-A546 DAPI 8C2-siRNA-IMP-a2-a4 V2.00	0	28. siRNA-IMPa4-25 PSPC1-A488 DAPI IMPa4-A546_t_TileScan_001 (Stage 20 of 49)	00-my97EubGKpiJu6TUeoeyJf
188		Cell	1	0.000	1.000	947	8	siRNA-IMPa4-25 PSPC1-A488 IMPa4-A546 DAPI 8C2-siRNA-IMP-a2-a4 V2.00	0	28. siRNA-IMPa4-25 PSPC1-A488 DAPI IMPa4-A546_t_TileScan_001 (Stage 20 of 49)	00-my97EubGKpiJu6TUeoeyJf
166		Cell	1	0.000	1.000	948	9	siRNA-IMPa4-25 PSPC1-A488 IMPa4-A546 DAPI 8C2-siRNA-IMP-a2-a4 V2.00	0	28. siRNA-IMPa4-25 PSPC1-A488 DAPI IMPa4-A546_t_TileScan_001 (Stage 20 of 49)	00-my97EubGKpiJu6TUeoeyJf
161		Cell	1	0.000	1.000	949	10	siRNA-IMPa4-25 PSPC1-A488 IMPa4-A546 DAPI 8C2-siRNA-IMP-a2-a4 V2.00	0	28. siRNA-IMPa4-25 PSPC1-A488 DAPI IMPa4-A546_t_TileScan_001 (Stage 20 of 49)	00-my97EubGKpiJu6TUeoeyJf
115		Cell	1	0.000	1.000	950	11	siRNA-IMPa4-25 PSPC1-A488 IMPa4-A546 DAPI 8C2-siRNA-IMP-a2-a4 V2.00	0	28. siRNA-IMPa4-25 PSPC1-A488 DAPI IMPa4-A546_t_TileScan_001 (Stage 20 of 49)	00-my97EubGKpiJu6TUeoeyJf
11		Cell	1	0.000	1.000	951	12	siRNA-IMPa4-25 PSPC1-A488 IMPa4-A546 DAPI 8C2-siRNA-IMP-a2-a4 V2.00	0	28. siRNA-IMPa4-25 PSPC1-A488 DAPI IMPa4-A546_t_TileScan_001 (Stage 20 of 49)	00-my97EubGKpiJu6TUeoeyJf
20		Cell	1	0.000	1.000	952	13	siRNA-IMPa4-25 PSPC1-A488 IMPa4-A546 DAPI 8C2-siRNA-IMP-a2-a4 V2.00	0	28. siRNA-IMPa4-25 PSPC1-A488 DAPI IMPa4-A546_t_TileScan_001 (Stage 20 of 49)	00-my97EubGKpiJu6TUeoeyJf
129		Cell	1	0.000	1.000	953	14	siRNA-IMPa4-25 PSPC1-A488 IMPa4-A546 DAPI 8C2-siRNA-IMP-a2-a4 V2.00	0	28. siRNA-IMPa4-25 PSPC1-A488 DAPI IMPa4-A546_t_TileScan_001 (Stage 20 of 49)	00-my97EubGKpiJu6TUeoeyJf
82		Cell	1	0.000	1.000	954	15	siRNA-IMPa4-25 PSPC1-A488 IMPa4-A546 DAPI 8C2-siRNA-IMP-a2-a4 V2.00	0	28. siRNA-IMPa4-25 PSPC1-A488 DAPI IMPa4-A546_t_TileScan_001 (Stage 20 of 49)	00-my97EubGKpiJu6TUeoeyJf
8		Cell	1	0.000	1.000	955	16	siRNA-IMPa4-25 PSPC1-A488 IMPa4-A546 DAPI 8C2-siRNA-IMP-a2-a4 V2.00	0	28. siRNA-IMPa4-25 PSPC1-A488 DAPI IMPa4-A546_t_TileScan_001 (Stage 20 of 49)	00-my97EubGKpiJu6TUeoeyJf
19		Cell	1	0.000	1.000	956	17	siRNA-IMPa4-25 PSPC1-A488 IMPa4-A546 DAPI 8C2-siRNA-IMP-a2-a4 V2.00	0	28. siRNA-IMPa4-25 PSPC1-A488 DAPI IMPa4-A546_t_TileScan_001 (Stage 20 of 49)	00-my97EubGKpiJu6TUeoeyJf
85		Cell	1	0.000	1.000	957	18	siRNA-IMPa4-25 PSPC1-A488 IMPa4-A546 DAPI 8C2-siRNA-IMP-a2-a4 V2.00	0	28. siRNA-IMPa4-25 PSPC1-A488 DAPI IMPa4-A546_t_TileScan_001 (Stage 20 of 49)	00-my97EubGKpiJu6TUeoeyJf
46		Cell	1	0.000	1.000	958	19	siRNA-IMPa4-25 PSPC1-A488 IMPa4-A546 DAPI 8C2-siRNA-IMP-a2-a4 V2.00	0	28. siRNA-IMPa4-25 PSPC1-A488 DAPI IMPa4-A546_t_TileScan_001 (Stage 20 of 49)	00-my97EubGKpiJu6TUeoeyJf
48		Cell	1	0.000	1.000	959	20	siRNA-IMPa4-25 PSPC1-A488 IMPa4-A546 DAPI 8C2-siRNA-IMP-a2-a4 V2.00	0	28. siRNA-IMPa4-25 PSPC1-A488 DAPI IMPa4-A546_t_TileScan_001 (Stage 20 of 49)	00-my97EubGKpiJu6TUeoeyJf
23		Cell	1	0.000	1.000	960	21	siRNA-IMPa4-25 PSPC1-A488 IMPa4-A546 DAPI 8C2-siRNA-IMP-a2-a4 V2.00	0	28. siRNA-IMPa4-25 PSPC1-A488 DAPI IMPa4-A546_t_TileScan_001 (Stage 20 of 49)	00-my97EubGKpiJu6TUeoeyJf
66		Cell	1	0.000	1.000	961	22	siRNA-IMPa4-25 PSPC1-A488 IMPa4-A546 DAPI 8C2-siRNA-IMP-a2-a4 V2.00	0	28. siRNA-IMPa4-25 PSPC1-A488 DAPI IMPa4-A546_t_TileScan_001 (Stage 20 of 49)	00-my97EubGKpiJu6TUeoeyJf
38		Cell	1	0.000	1.000	962	23	siRNA-IMPa4-25 PSPC1-A488 IMPa4-A546 DAPI 8C2-siRNA-IMP-a2-a4 V2.00	0	28. siRNA-IMPa4-25 PSPC1-A488 DAPI IMPa4-A546_t_TileScan_001 (Stage 20 of 49)	00-my97EubGKpiJu6TUeoeyJf
18		Cell	1	0.000	1.000	963	24	siRNA-IMPa4-25 PSPC1-A488 IMPa4-A546 DAPI 8C2-siRNA-IMP-a2-a4 V2.00	0	28. siRNA-IMPa4-25 PSPC1-A488 DAPI IMPa4-A546_t_TileScan_001 (Stage 20 of 49)	00-my97EubGKpiJu6TUeoeyJf
233		Cell	1	0.000	1.000	964	25	siRNA-IMPa4-25 PSPC1-A488 IMPa4-A546 DAPI 8C2-siRNA-IMP-a2-a4 V2.00	0	28. siRNA-IMPa4-25 PSPC1-A488 DAPI IMPa4-A546_t_TileScan_001 (Stage 20 of 49)	00-my97EubGKpiJu6TUeoeyJf
105		Cell	1	0.000	1.000	965	26	siRNA-IMPa4-25 PSPC1-A488 IMPa4-A546 DAPI 8C2-siRNA-IMP-a2-a4 V2.00	0	28. siRNA-IMPa4-25 PSPC1-A488 DAPI IMPa4-A546_t_TileScan_001 (Stage 20 of 49)	00-my97EubGKpiJu6TUeoeyJf
15		Cell	1	0.000	1.000	966	27	siRNA-IMPa4-25 PSPC1-A488 IMPa4-A546 DAPI 8C2-siRNA-IMP-a2-a4 V2.00	0	28. siRNA-IMPa4-25 PSPC1-A488 DAPI IMPa4-A546_t_TileScan_001 (Stage 20 of 49)	00-my97EubGKpiJu6TUeoeyJf
133		Cell	1	0.000	1.000	967	0	siRNA-IMPa4-25 PSPC1-A488 IMPa4-A546 DAPI 8C2-siRNA-IMP-a2-a4 V2.00	0	28. siRNA-IMPa4-25 PSPC1-A488 DAPI IMPa4-A546_u_TileScan_001 (Stage 21 of 49)	00-ngztmZBixZHiyYtp8qSpQg
128		Cell	1	0.000	1.000	968	1	siRNA-IMPa4-25 PSPC1-A488 IMPa4-A546 DAPI 8C2-siRNA-IMP-a2-a4 V2.00	0	28. siRNA-IMPa4-25 PSPC1-A488 DAPI IMPa4-A546_u_TileScan_001 (Stage 21 of 49)	00-ngztmZBixZHiyYtp8qSpQg
115		Cell	1	0.000	1.000	969	2	siRNA-IMPa4-25 PSPC1-A488 IMPa4-A546 DAPI 8C2-siRNA-IMP-a2-a4 V2.00	0	28. siRNA-IMPa4-25 PSPC1-A488 DAPI IMPa4-A546_u_TileScan_001 (Stage 21 of 49)	00-ngztmZBixZHiyYtp8qSpQg
29		Cell	1	0.000	1.000	970	3	siRNA-IMPa4-25 PSPC1-A488 IMPa4-A546 DAPI 8C2-siRNA-IMP-a2-a4 V2.00	0	28. siRNA-IMPa4-25 PSPC1-A488 DAPI IMPa4-A546_u_TileScan_001 (Stage 21 of 49)	00-ngztmZBixZHiyYtp8qSpQg
183		Cell	1	0.000	1.000	971	4	siRNA-IMPa4-25 PSPC1-A488 IMPa4-A546 DAPI 8C2-siRNA-IMP-a2-a4 V2.00	0	28. siRNA-IMPa4-25 PSPC1-A488 DAPI IMPa4-A546_u_TileScan_001 (Stage 21 of 49)	00-ngztmZBixZHiyYtp8qSpQg
151		Cell	1	0.000	1.000	972	5	siRNA-IMPa4-25 PSPC1-A488 IMPa4-A546 DAPI 8C2-siRNA-IMP-a2-a4 V2.00	0	28. siRNA-IMPa4-25 PSPC1-A488 DAPI IMPa4-A546_u_TileScan_001 (Stage 21 of 49)	00-ngztmZBixZHiyYtp8qSpQg
209		Cell	1	0.000	1.000	973	6	siRNA-IMPa4-25 PSPC1-A488 IMPa4-A546 DAPI 8C2-siRNA-IMP-a2-a4 V2.00	0	28. siRNA-IMPa4-25 PSPC1-A488 DAPI IMPa4-A546_u_TileScan_001 (Stage 21 of 49)	00-ngztmZBixZHiyYtp8qSpQg
124		Cell	1	0.000	1.000	974	7	siRNA-IMPa4-25 PSPC1-A488 IMPa4-A546 DAPI 8C2-siRNA-IMP-a2-a4 V2.00	0	28. siRNA-IMPa4-25 PSPC1-A488 DAPI IMPa4-A546_u_TileScan_001 (Stage 21 of 49)	00-ngztmZBixZHiyYtp8qSpQg
111		Cell	1	0.000	1.000	975	8	siRNA-IMPa4-25 PSPC1-A488 IMPa4-A546 DAPI 8C2-siRNA-IMP-a2-a4 V2.00	0	28. siRNA-IMPa4-25 PSPC1-A488 DAPI IMPa4-A546_u_TileScan_001 (Stage 21 of 49)	00-ngztmZBixZHiyYtp8qSpQg
70		Cell	1	0.000	1.000	976	9	siRNA-IMPa4-25 PSPC1-A488 IMPa4-A546 DAPI 8C2-siRNA-IMP-a2-a4 V2.00	0	28. siRNA-IMPa4-25 PSPC1-A488 DAPI IMPa4-A546_u_TileScan_001 (Stage 21 of 49)	00-ngztmZBixZHiyYtp8qSpQg
163		Cell	1	0.000	1.000	977	10	siRNA-IMPa4-25 PSPC1-A488 IMPa4-A546 DAPI 8C2-siRNA-IMP-a2-a4 V2.00	0	28. siRNA-IMPa4-25 PSPC1-A488 DAPI IMPa4-A546_u_TileScan_001 (Stage 21 of 49)	00-ngztmZBixZHiyYtp8qSpQg
201		Cell	1	0.000	1.000	978	11	siRNA-IMPa4-25 PSPC1-A488 IMPa4-A546 DAPI 8C2-siRNA-IMP-a2-a4 V2.00	0	28. siRNA-IMPa4-25 PSPC1-A488 DAPI IMPa4-A546_u_TileScan_001 (Stage 21 of 49)	00-ngztmZBixZHiyYtp8qSpQg
44		Cell	1	0.000	1.000	979	12	siRNA-IMPa4-25 PSPC1-A488 IMPa4-A546 DAPI 8C2-siRNA-IMP-a2-a4 V2.00	0	28. siRNA-IMPa4-25 PSPC1-A488 DAPI IMPa4-A546_u_TileScan_001 (Stage 21 of 49)	00-ngztmZBixZHiyYtp8qSpQg
19		Cell	1	0.000	1.000	980	13	siRNA-IMPa4-25 PSPC1-A488 IMPa4-A546 DAPI 8C2-siRNA-IMP-a2-a4 V2.00	0	28. siRNA-IMPa4-25 PSPC1-A488 DAPI IMPa4-A546_u_TileScan_001 (Stage 21 of 49)	00-ngztmZBixZHiyYtp8qSpQg
31		Cell	1	0.000	1.000	981	14	siRNA-IMPa4-25 PSPC1-A488 IMPa4-A546 DAPI 8C2-siRNA-IMP-a2-a4 V2.00	0	28. siRNA-IMPa4-25 PSPC1-A488 DAPI IMPa4-A546_u_TileScan_001 (Stage 21 of 49)	00-ngztmZBixZHiyYtp8qSpQg
150		Cell	1	0.000	1.000	982	15	siRNA-IMPa4-25 PSPC1-A488 IMPa4-A546 DAPI 8C2-siRNA-IMP-a2-a4 V2.00	0	28. siRNA-IMPa4-25 PSPC1-A488 DAPI IMPa4-A546_u_TileScan_001 (Stage 21 of 49)	00-ngztmZBixZHiyYtp8qSpQg
88		Cell	1	0.000	1.000	983	16	siRNA-IMPa4-25 PSPC1-A488 IMPa4-A546 DAPI 8C2-siRNA-IMP-a2-a4 V2.00	0	28. siRNA-IMPa4-25 PSPC1-A488 DAPI IMPa4-A546_u_TileScan_001 (Stage 21 of 49)	00-ngztmZBixZHiyYtp8qSpQg
166		Cell	1	0.000	1.000	984	17	siRNA-IMPa4-25 PSPC1-A488 IMPa4-A546 DAPI 8C2-siRNA-IMP-a2-a4 V2.00	0	28. siRNA-IMPa4-25 PSPC1-A488 DAPI IMPa4-A546_u_TileScan_001 (Stage 21 of 49)	00-ngztmZBixZHiyYtp8qSpQg
173		Cell	1	0.000	1.000	985	18	siRNA-IMPa4-25 PSPC1-A488 IMPa4-A546 DAPI 8C2-siRNA-IMP-a2-a4 V2.00	0	28. siRNA-IMPa4-25 PSPC1-A488 DAPI IMPa4-A546_u_TileScan_001 (Stage 21 of 49)	00-ngztmZBixZHiyYtp8qSpQg
9		Cell	1	0.000	1.000	986	19	siRNA-IMPa4-25 PSPC1-A488 IMPa4-A546 DAPI 8C2-siRNA-IMP-a2-a4 V2.00	0	28. siRNA-IMPa4-25 PSPC1-A488 DAPI IMPa4-A546_u_TileScan_001 (Stage 21 of 49)	00-ngztmZBixZHiyYtp8qSpQg
20		Cell	1	0.000	1.000	987	20	siRNA-IMPa4-25 PSPC1-A488 IMPa4-A546 DAPI 8C2-siRNA-IMP-a2-a4 V2.00	0	28. siRNA-IMPa4-25 PSPC1-A488 DAPI IMPa4-A546_u_TileScan_001 (Stage 21 of 49)	00-ngztmZBixZHiyYtp8qSpQg
27		Cell	1	0.000	1.000	988	21	siRNA-IMPa4-25 PSPC1-A488 IMPa4-A546 DAPI 8C2-siRNA-IMP-a2-a4 V2.00	0	28. siRNA-IMPa4-25 PSPC1-A488 DAPI IMPa4-A546_u_TileScan_001 (Stage 21 of 49)	00-ngztmZBixZHiyYtp8qSpQg
72		Cell	1	0.000	1.000	989	22	siRNA-IMPa4-25 PSPC1-A488 IMPa4-A546 DAPI 8C2-siRNA-IMP-a2-a4 V2.00	0	28. siRNA-IMPa4-25 PSPC1-A488 DAPI IMPa4-A546_u_TileScan_001 (Stage 21 of 49)	00-ngztmZBixZHiyYtp8qSpQg
70		Cell	1	0.000	1.000	990	23	siRNA-IMPa4-25 PSPC1-A488 IMPa4-A546 DAPI 8C2-siRNA-IMP-a2-a4 V2.00	0	28. siRNA-IMPa4-25 PSPC1-A488 DAPI IMPa4-A546_u_TileScan_001 (Stage 21 of 49)	00-ngztmZBixZHiyYtp8qSpQg
132		Cell	1	0.000	1.000	991	24	siRNA-IMPa4-25 PSPC1-A488 IMPa4-A546 DAPI 8C2-siRNA-IMP-a2-a4 V2.00	0	28. siRNA-IMPa4-25 PSPC1-A488 DAPI IMPa4-A546_u_TileScan_001 (Stage 21 of 49)	00-ngztmZBixZHiyYtp8qSpQg
30		Cell	1	0.000	1.000	992	25	siRNA-IMPa4-25 PSPC1-A488 IMPa4-A546 DAPI 8C2-siRNA-IMP-a2-a4 V2.00	0	28. siRNA-IMPa4-25 PSPC1-A488 DAPI IMPa4-A546_u_TileScan_001 (Stage 21 of 49)	00-ngztmZBixZHiyYtp8qSpQg
144		Cell	1	0.000	1.000	993	26	siRNA-IMPa4-25 PSPC1-A488 IMPa4-A546 DAPI 8C2-siRNA-IMP-a2-a4 V2.00	0	28. siRNA-IMPa4-25 PSPC1-A488 DAPI IMPa4-A546_u_TileScan_001 (Stage 21 of 49)	00-ngztmZBixZHiyYtp8qSpQg
150		Cell	1	0.000	1.000	994	27	siRNA-IMPa4-25 PSPC1-A488 IMPa4-A546 DAPI 8C2-siRNA-IMP-a2-a4 V2.00	0	28. siRNA-IMPa4-25 PSPC1-A488 DAPI IMPa4-A546_u_TileScan_001 (Stage 21 of 49)	00-ngztmZBixZHiyYtp8qSpQg
68		Cell	1	0.000	1.000	995	28	siRNA-IMPa4-25 PSPC1-A488 IMPa4-A546 DAPI 8C2-siRNA-IMP-a2-a4 V2.00	0	28. siRNA-IMPa4-25 PSPC1-A488 DAPI IMPa4-A546_u_TileScan_001 (Stage 21 of 49)	00-ngztmZBixZHiyYtp8qSpQg
158		Cell	1	0.000	1.000	996	29	siRNA-IMPa4-25 PSPC1-A488 IMPa4-A546 DAPI 8C2-siRNA-IMP-a2-a4 V2.00	0	28. siRNA-IMPa4-25 PSPC1-A488 DAPI IMPa4-A546_u_TileScan_001 (Stage 21 of 49)	00-ngztmZBixZHiyYtp8qSpQg
16		Cell	1	0.000	1.000	997	0	siRNA-IMPa4-25 PSPC1-A488 IMPa4-A546 DAPI 8C2-siRNA-IMP-a2-a4 V2.00	0	28. siRNA-IMPa4-25 PSPC1-A488 DAPI IMPa4-A546_v_TileScan_001 (Stage 22 of 49)	00-xTXFyeY5ZBoW3MF7d8eGnd
46		Cell	1	0.000	1.000	998	1	siRNA-IMPa4-25 PSPC1-A488 IMPa4-A546 DAPI 8C2-siRNA-IMP-a2-a4 V2.00	0	28. siRNA-IMPa4-25 PSPC1-A488 DAPI IMPa4-A546_v_TileScan_001 (Stage 22 of 49)	00-xTXFyeY5ZBoW3MF7d8eGnd
56		Cell	1	0.000	1.000	999	2	siRNA-IMPa4-25 PSPC1-A488 IMPa4-A546 DAPI 8C2-siRNA-IMP-a2-a4 V2.00	0	28. siRNA-IMPa4-25 PSPC1-A488 DAPI IMPa4-A546_v_TileScan_001 (Stage 22 of 49)	00-xTXFyeY5ZBoW3MF7d8eGnd
80		Cell	1	0.000	1.000	1000	3	siRNA-IMPa4-25 PSPC1-A488 IMPa4-A546 DAPI 8C2-siRNA-IMP-a2-a4 V2.00	0	28. siRNA-IMPa4-25 PSPC1-A488 DAPI IMPa4-A546_v_TileScan_001 (Stage 22 of 49)	00-xTXFyeY5ZBoW3MF7d8eGnd
17		Cell	1	0.000	1.000	1001	4	siRNA-IMPa4-25 PSPC1-A488 IMPa4-A546 DAPI 8C2-siRNA-IMP-a2-a4 V2.00	0	28. siRNA-IMPa4-25 PSPC1-A488 DAPI IMPa4-A546_v_TileScan_001 (Stage 22 of 49)	00-xTXFyeY5ZBoW3MF7d8eGnd
20		Cell	1	0.000	1.000	1002	5	siRNA-IMPa4-25 PSPC1-A488 IMPa4-A546 DAPI 8C2-siRNA-IMP-a2-a4 V2.00	0	28. siRNA-IMPa4-25 PSPC1-A488 DAPI IMPa4-A546_v_TileScan_001 (Stage 22 of 49)	00-xTXFyeY5ZBoW3MF7d8eGnd
99		Cell	1	0.000	1.000	1003	6	siRNA-IMPa4-25 PSPC1-A488 IMPa4-A546 DAPI 8C2-siRNA-IMP-a2-a4 V2.00	0	28. siRNA-IMPa4-25 PSPC1-A488 DAPI IMPa4-A546_v_TileScan_001 (Stage 22 of 49)	00-xTXFyeY5ZBoW3MF7d8eGnd
117		Cell	1	0.000	1.000	1004	7	siRNA-IMPa4-25 PSPC1-A488 IMPa4-A546 DAPI 8C2-siRNA-IMP-a2-a4 V2.00	0	28. siRNA-IMPa4-25 PSPC1-A488 DAPI IMPa4-A546_v_TileScan_001 (Stage 22 of 49)	00-xTXFyeY5ZBoW3MF7d8eGnd
20		Cell	1	0.000	1.000	1005	8	siRNA-IMPa4-25 PSPC1-A488 IMPa4-A546 DAPI 8C2-siRNA-IMP-a2-a4 V2.00	0	28. siRNA-IMPa4-25 PSPC1-A488 DAPI IMPa4-A546_v_TileScan_001 (Stage 22 of 49)	00-xTXFyeY5ZBoW3MF7d8eGnd
202		Cell	1	0.000	1.000	1006	9	siRNA-IMPa4-25 PSPC1-A488 IMPa4-A546 DAPI 8C2-siRNA-IMP-a2-a4 V2.00	0	28. siRNA-IMPa4-25 PSPC1-A488 DAPI IMPa4-A546_v_TileScan_001 (Stage 22 of 49)	00-xTXFyeY5ZBoW3MF7d8eGnd
187		Cell	1	0.000	1.000	1007	10	siRNA-IMPa4-25 PSPC1-A488 IMPa4-A546 DAPI 8C2-siRNA-IMP-a2-a4 V2.00	0	28. siRNA-IMPa4-25 PSPC1-A488 DAPI IMPa4-A546_v_TileScan_001 (Stage 22 of 49)	00-xTXFyeY5ZBoW3MF7d8eGnd
116		Cell	1	0.000	1.000	1008	11	siRNA-IMPa4-25 PSPC1-A488 IMPa4-A546 DAPI 8C2-siRNA-IMP-a2-a4 V2.00	0	28. siRNA-IMPa4-25 PSPC1-A488 DAPI IMPa4-A546_v_TileScan_001 (Stage 22 of 49)	00-xTXFyeY5ZBoW3MF7d8eGnd
223		Cell	1	0.000	1.000	1009	12	siRNA-IMPa4-25 PSPC1-A488 IMPa4-A546 DAPI 8C2-siRNA-IMP-a2-a4 V2.00	0	28. siRNA-IMPa4-25 PSPC1-A488 DAPI IMPa4-A546_v_TileScan_001 (Stage 22 of 49)	00-xTXFyeY5ZBoW3MF7d8eGnd
21		Cell	1	0.000	1.000	1010	13	siRNA-IMPa4-25 PSPC1-A488 IMPa4-A546 DAPI 8C2-siRNA-IMP-a2-a4 V2.00	0	28. siRNA-IMPa4-25 PSPC1-A488 DAPI IMPa4-A546_v_TileScan_001 (Stage 22 of 49)	00-xTXFyeY5ZBoW3MF7d8eGnd
242		Cell	1	0.000	1.000	1011	14	siRNA-IMPa4-25 PSPC1-A488 IMPa4-A546 DAPI 8C2-siRNA-IMP-a2-a4 V2.00	0	28. siRNA-IMPa4-25 PSPC1-A488 DAPI IMPa4-A546_v_TileScan_001 (Stage 22 of 49)	00-xTXFyeY5ZBoW3MF7d8eGnd
168		Cell	1	0.000	1.000	1012	15	siRNA-IMPa4-25 PSPC1-A488 IMPa4-A546 DAPI 8C2-siRNA-IMP-a2-a4 V2.00	0	28. siRNA-IMPa4-25 PSPC1-A488 DAPI IMPa4-A546_v_TileScan_001 (Stage 22 of 49)	00-xTXFyeY5ZBoW3MF7d8eGnd
21		Cell	1	0.000	1.000	1013	0	siRNA-IMPa4-25 PSPC1-A488 IMPa4-A546 DAPI 8C2-siRNA-IMP-a2-a4 V2.00	0	28. siRNA-IMPa4-25 PSPC1-A488 DAPI IMPa4-A546_w_TileScan_001 (Stage 23 of 49)	00-RFtSdybh6Z9kVYjfqYmaYa
106		Cell	1	0.000	1.000	1014	1	siRNA-IMPa4-25 PSPC1-A488 IMPa4-A546 DAPI 8C2-siRNA-IMP-a2-a4 V2.00	0	28. siRNA-IMPa4-25 PSPC1-A488 DAPI IMPa4-A546_w_TileScan_001 (Stage 23 of 49)	00-RFtSdybh6Z9kVYjfqYmaYa
37		Cell	1	0.000	1.000	1015	2	siRNA-IMPa4-25 PSPC1-A488 IMPa4-A546 DAPI 8C2-siRNA-IMP-a2-a4 V2.00	0	28. siRNA-IMPa4-25 PSPC1-A488 DAPI IMPa4-A546_w_TileScan_001 (Stage 23 of 49)	00-RFtSdybh6Z9kVYjfqYmaYa
15		Cell	1	0.000	1.000	1016	3	siRNA-IMPa4-25 PSPC1-A488 IMPa4-A546 DAPI 8C2-siRNA-IMP-a2-a4 V2.00	0	28. siRNA-IMPa4-25 PSPC1-A488 DAPI IMPa4-A546_w_TileScan_001 (Stage 23 of 49)	00-RFtSdybh6Z9kVYjfqYmaYa
70		Cell	1	0.000	1.000	1017	4	siRNA-IMPa4-25 PSPC1-A488 IMPa4-A546 DAPI 8C2-siRNA-IMP-a2-a4 V2.00	0	28. siRNA-IMPa4-25 PSPC1-A488 DAPI IMPa4-A546_w_TileScan_001 (Stage 23 of 49)	00-RFtSdybh6Z9kVYjfqYmaYa
107		Cell	1	0.000	1.000	1018	5	siRNA-IMPa4-25 PSPC1-A488 IMPa4-A546 DAPI 8C2-siRNA-IMP-a2-a4 V2.00	0	28. siRNA-IMPa4-25 PSPC1-A488 DAPI IMPa4-A546_w_TileScan_001 (Stage 23 of 49)	00-RFtSdybh6Z9kVYjfqYmaYa
36		Cell	1	0.000	1.000	1019	6	siRNA-IMPa4-25 PSPC1-A488 IMPa4-A546 DAPI 8C2-siRNA-IMP-a2-a4 V2.00	0	28. siRNA-IMPa4-25 PSPC1-A488 DAPI IMPa4-A546_w_TileScan_001 (Stage 23 of 49)	00-RFtSdybh6Z9kVYjfqYmaYa
27		Cell	1	0.000	1.000	1020	7	siRNA-IMPa4-25 PSPC1-A488 IMPa4-A546 DAPI 8C2-siRNA-IMP-a2-a4 V2.00	0	28. siRNA-IMPa4-25 PSPC1-A488 DAPI IMPa4-A546_w_TileScan_001 (Stage 23 of 49)	00-RFtSdybh6Z9kVYjfqYmaYa
19		Cell	1	0.000	1.000	1021	8	siRNA-IMPa4-25 PSPC1-A488 IMPa4-A546 DAPI 8C2-siRNA-IMP-a2-a4 V2.00	0	28. siRNA-IMPa4-25 PSPC1-A488 DAPI IMPa4-A546_w_TileScan_001 (Stage 23 of 49)	00-RFtSdybh6Z9kVYjfqYmaYa
58		Cell	1	0.000	1.000	1022	9	siRNA-IMPa4-25 PSPC1-A488 IMPa4-A546 DAPI 8C2-siRNA-IMP-a2-a4 V2.00	0	28. siRNA-IMPa4-25 PSPC1-A488 DAPI IMPa4-A546_w_TileScan_001 (Stage 23 of 49)	00-RFtSdybh6Z9kVYjfqYmaYa
75		Cell	1	0.000	1.000	1023	10	siRNA-IMPa4-25 PSPC1-A488 IMPa4-A546 DAPI 8C2-siRNA-IMP-a2-a4 V2.00	0	28. siRNA-IMPa4-25 PSPC1-A488 DAPI IMPa4-A546_w_TileScan_001 (Stage 23 of 49)	00-RFtSdybh6Z9kVYjfqYmaYa
69		Cell	1	0.000	1.000	1024	11	siRNA-IMPa4-25 PSPC1-A488 IMPa4-A546 DAPI 8C2-siRNA-IMP-a2-a4 V2.00	0	28. siRNA-IMPa4-25 PSPC1-A488 DAPI IMPa4-A546_w_TileScan_001 (Stage 23 of 49)	00-RFtSdybh6Z9kVYjfqYmaYa
89		Cell	1	0.000	1.000	1025	12	siRNA-IMPa4-25 PSPC1-A488 IMPa4-A546 DAPI 8C2-siRNA-IMP-a2-a4 V2.00	0	28. siRNA-IMPa4-25 PSPC1-A488 DAPI IMPa4-A546_w_TileScan_001 (Stage 23 of 49)	00-RFtSdybh6Z9kVYjfqYmaYa
51		Cell	1	0.000	1.000	1026	13	siRNA-IMPa4-25 PSPC1-A488 IMPa4-A546 DAPI 8C2-siRNA-IMP-a2-a4 V2.00	0	28. siRNA-IMPa4-25 PSPC1-A488 DAPI IMPa4-A546_w_TileScan_001 (Stage 23 of 49)	00-RFtSdybh6Z9kVYjfqYmaYa
68		Cell	1	0.000	1.000	1027	14	siRNA-IMPa4-25 PSPC1-A488 IMPa4-A546 DAPI 8C2-siRNA-IMP-a2-a4 V2.00	0	28. siRNA-IMPa4-25 PSPC1-A488 DAPI IMPa4-A546_w_TileScan_001 (Stage 23 of 49)	00-RFtSdybh6Z9kVYjfqYmaYa
74		Cell	1	0.000	1.000	1028	15	siRNA-IMPa4-25 PSPC1-A488 IMPa4-A546 DAPI 8C2-siRNA-IMP-a2-a4 V2.00	0	28. siRNA-IMPa4-25 PSPC1-A488 DAPI IMPa4-A546_w_TileScan_001 (Stage 23 of 49)	00-RFtSdybh6Z9kVYjfqYmaYa
130		Cell	1	0.000	1.000	1029	16	siRNA-IMPa4-25 PSPC1-A488 IMPa4-A546 DAPI 8C2-siRNA-IMP-a2-a4 V2.00	0	28. siRNA-IMPa4-25 PSPC1-A488 DAPI IMPa4-A546_w_TileScan_001 (Stage 23 of 49)	00-RFtSdybh6Z9kVYjfqYmaYa
22		Cell	1	0.000	1.000	1030	17	siRNA-IMPa4-25 PSPC1-A488 IMPa4-A546 DAPI 8C2-siRNA-IMP-a2-a4 V2.00	0	28. siRNA-IMPa4-25 PSPC1-A488 DAPI IMPa4-A546_w_TileScan_001 (Stage 23 of 49)	00-RFtSdybh6Z9kVYjfqYmaYa
94		Cell	1	0.000	1.000	1031	18	siRNA-IMPa4-25 PSPC1-A488 IMPa4-A546 DAPI 8C2-siRNA-IMP-a2-a4 V2.00	0	28. siRNA-IMPa4-25 PSPC1-A488 DAPI IMPa4-A546_w_TileScan_001 (Stage 23 of 49)	00-RFtSdybh6Z9kVYjfqYmaYa
175		Cell	1	0.000	1.000	1032	19	siRNA-IMPa4-25 PSPC1-A488 IMPa4-A546 DAPI 8C2-siRNA-IMP-a2-a4 V2.00	0	28. siRNA-IMPa4-25 PSPC1-A488 DAPI IMPa4-A546_w_TileScan_001 (Stage 23 of 49)	00-RFtSdybh6Z9kVYjfqYmaYa
19		Cell	1	0.000	1.000	1033	20	siRNA-IMPa4-25 PSPC1-A488 IMPa4-A546 DAPI 8C2-siRNA-IMP-a2-a4 V2.00	0	28. siRNA-IMPa4-25 PSPC1-A488 DAPI IMPa4-A546_w_TileScan_001 (Stage 23 of 49)	00-RFtSdybh6Z9kVYjfqYmaYa
89		Cell	1	0.000	1.000	1034	21	siRNA-IMPa4-25 PSPC1-A488 IMPa4-A546 DAPI 8C2-siRNA-IMP-a2-a4 V2.00	0	28. siRNA-IMPa4-25 PSPC1-A488 DAPI IMPa4-A546_w_TileScan_001 (Stage 23 of 49)	00-RFtSdybh6Z9kVYjfqYmaYa
79		Cell	1	0.000	1.000	1035	22	siRNA-IMPa4-25 PSPC1-A488 IMPa4-A546 DAPI 8C2-siRNA-IMP-a2-a4 V2.00	0	28. siRNA-IMPa4-25 PSPC1-A488 DAPI IMPa4-A546_w_TileScan_001 (Stage 23 of 49)	00-RFtSdybh6Z9kVYjfqYmaYa
37		Cell	1	0.000	1.000	1036	23	siRNA-IMPa4-25 PSPC1-A488 IMPa4-A546 DAPI 8C2-siRNA-IMP-a2-a4 V2.00	0	28. siRNA-IMPa4-25 PSPC1-A488 DAPI IMPa4-A546_w_TileScan_001 (Stage 23 of 49)	00-RFtSdybh6Z9kVYjfqYmaYa
170		Cell	1	0.000	1.000	1037	24	siRNA-IMPa4-25 PSPC1-A488 IMPa4-A546 DAPI 8C2-siRNA-IMP-a2-a4 V2.00	0	28. siRNA-IMPa4-25 PSPC1-A488 DAPI IMPa4-A546_w_TileScan_001 (Stage 23 of 49)	00-RFtSdybh6Z9kVYjfqYmaYa
120		Cell	1	0.000	1.000	1038	25	siRNA-IMPa4-25 PSPC1-A488 IMPa4-A546 DAPI 8C2-siRNA-IMP-a2-a4 V2.00	0	28. siRNA-IMPa4-25 PSPC1-A488 DAPI IMPa4-A546_w_TileScan_001 (Stage 23 of 49)	00-RFtSdybh6Z9kVYjfqYmaYa
21		Cell	1	0.000	1.000	1039	26	siRNA-IMPa4-25 PSPC1-A488 IMPa4-A546 DAPI 8C2-siRNA-IMP-a2-a4 V2.00	0	28. siRNA-IMPa4-25 PSPC1-A488 DAPI IMPa4-A546_w_TileScan_001 (Stage 23 of 49)	00-RFtSdybh6Z9kVYjfqYmaYa
7		Cell	1	0.000	1.000	1040	27	siRNA-IMPa4-25 PSPC1-A488 IMPa4-A546 DAPI 8C2-siRNA-IMP-a2-a4 V2.00	0	28. siRNA-IMPa4-25 PSPC1-A488 DAPI IMPa4-A546_w_TileScan_001 (Stage 23 of 49)	00-RFtSdybh6Z9kVYjfqYmaYa
25		Cell	1	0.000	1.000	1041	28	siRNA-IMPa4-25 PSPC1-A488 IMPa4-A546 DAPI 8C2-siRNA-IMP-a2-a4 V2.00	0	28. siRNA-IMPa4-25 PSPC1-A488 DAPI IMPa4-A546_w_TileScan_001 (Stage 23 of 49)	00-RFtSdybh6Z9kVYjfqYmaYa
158		Cell	1	0.000	1.000	1042	29	siRNA-IMPa4-25 PSPC1-A488 IMPa4-A546 DAPI 8C2-siRNA-IMP-a2-a4 V2.00	0	28. siRNA-IMPa4-25 PSPC1-A488 DAPI IMPa4-A546_w_TileScan_001 (Stage 23 of 49)	00-RFtSdybh6Z9kVYjfqYmaYa
148		Cell	1	0.000	1.000	1043	30	siRNA-IMPa4-25 PSPC1-A488 IMPa4-A546 DAPI 8C2-siRNA-IMP-a2-a4 V2.00	0	28. siRNA-IMPa4-25 PSPC1-A488 DAPI IMPa4-A546_w_TileScan_001 (Stage 23 of 49)	00-RFtSdybh6Z9kVYjfqYmaYa
64		Cell	1	0.000	1.000	1044	0	siRNA-IMPa4-25 PSPC1-A488 IMPa4-A546 DAPI 8C2-siRNA-IMP-a2-a4 V2.00	0	28. siRNA-IMPa4-25 PSPC1-A488 DAPI IMPa4-A546_x_TileScan_001 (Stage 24 of 49)	00-7BtGq45MYF6xeh2eyuS5gn
140		Cell	1	0.000	1.000	1045	1	siRNA-IMPa4-25 PSPC1-A488 IMPa4-A546 DAPI 8C2-siRNA-IMP-a2-a4 V2.00	0	28. siRNA-IMPa4-25 PSPC1-A488 DAPI IMPa4-A546_x_TileScan_001 (Stage 24 of 49)	00-7BtGq45MYF6xeh2eyuS5gn
101		Cell	1	0.000	1.000	1046	2	siRNA-IMPa4-25 PSPC1-A488 IMPa4-A546 DAPI 8C2-siRNA-IMP-a2-a4 V2.00	0	28. siRNA-IMPa4-25 PSPC1-A488 DAPI IMPa4-A546_x_TileScan_001 (Stage 24 of 49)	00-7BtGq45MYF6xeh2eyuS5gn
25		Cell	1	0.000	1.000	1047	3	siRNA-IMPa4-25 PSPC1-A488 IMPa4-A546 DAPI 8C2-siRNA-IMP-a2-a4 V2.00	0	28. siRNA-IMPa4-25 PSPC1-A488 DAPI IMPa4-A546_x_TileScan_001 (Stage 24 of 49)	00-7BtGq45MYF6xeh2eyuS5gn
19		Cell	1	0.000	1.000	1048	4	siRNA-IMPa4-25 PSPC1-A488 IMPa4-A546 DAPI 8C2-siRNA-IMP-a2-a4 V2.00	0	28. siRNA-IMPa4-25 PSPC1-A488 DAPI IMPa4-A546_x_TileScan_001 (Stage 24 of 49)	00-7BtGq45MYF6xeh2eyuS5gn
52		Cell	1	0.000	1.000	1049	5	siRNA-IMPa4-25 PSPC1-A488 IMPa4-A546 DAPI 8C2-siRNA-IMP-a2-a4 V2.00	0	28. siRNA-IMPa4-25 PSPC1-A488 DAPI IMPa4-A546_x_TileScan_001 (Stage 24 of 49)	00-7BtGq45MYF6xeh2eyuS5gn
85		Cell	1	0.000	1.000	1050	6	siRNA-IMPa4-25 PSPC1-A488 IMPa4-A546 DAPI 8C2-siRNA-IMP-a2-a4 V2.00	0	28. siRNA-IMPa4-25 PSPC1-A488 DAPI IMPa4-A546_x_TileScan_001 (Stage 24 of 49)	00-7BtGq45MYF6xeh2eyuS5gn
58		Cell	1	0.000	1.000	1051	7	siRNA-IMPa4-25 PSPC1-A488 IMPa4-A546 DAPI 8C2-siRNA-IMP-a2-a4 V2.00	0	28. siRNA-IMPa4-25 PSPC1-A488 DAPI IMPa4-A546_x_TileScan_001 (Stage 24 of 49)	00-7BtGq45MYF6xeh2eyuS5gn
19		Cell	1	0.000	1.000	1052	8	siRNA-IMPa4-25 PSPC1-A488 IMPa4-A546 DAPI 8C2-siRNA-IMP-a2-a4 V2.00	0	28. siRNA-IMPa4-25 PSPC1-A488 DAPI IMPa4-A546_x_TileScan_001 (Stage 24 of 49)	00-7BtGq45MYF6xeh2eyuS5gn
95		Cell	1	0.000	1.000	1053	9	siRNA-IMPa4-25 PSPC1-A488 IMPa4-A546 DAPI 8C2-siRNA-IMP-a2-a4 V2.00	0	28. siRNA-IMPa4-25 PSPC1-A488 DAPI IMPa4-A546_x_TileScan_001 (Stage 24 of 49)	00-7BtGq45MYF6xeh2eyuS5gn
27		Cell	1	0.000	1.000	1054	10	siRNA-IMPa4-25 PSPC1-A488 IMPa4-A546 DAPI 8C2-siRNA-IMP-a2-a4 V2.00	0	28. siRNA-IMPa4-25 PSPC1-A488 DAPI IMPa4-A546_x_TileScan_001 (Stage 24 of 49)	00-7BtGq45MYF6xeh2eyuS5gn
16		Cell	1	0.000	1.000	1055	11	siRNA-IMPa4-25 PSPC1-A488 IMPa4-A546 DAPI 8C2-siRNA-IMP-a2-a4 V2.00	0	28. siRNA-IMPa4-25 PSPC1-A488 DAPI IMPa4-A546_x_TileScan_001 (Stage 24 of 49)	00-7BtGq45MYF6xeh2eyuS5gn
139		Cell	1	0.000	1.000	1056	12	siRNA-IMPa4-25 PSPC1-A488 IMPa4-A546 DAPI 8C2-siRNA-IMP-a2-a4 V2.00	0	28. siRNA-IMPa4-25 PSPC1-A488 DAPI IMPa4-A546_x_TileScan_001 (Stage 24 of 49)	00-7BtGq45MYF6xeh2eyuS5gn
202		Cell	1	0.000	1.000	1057	13	siRNA-IMPa4-25 PSPC1-A488 IMPa4-A546 DAPI 8C2-siRNA-IMP-a2-a4 V2.00	0	28. siRNA-IMPa4-25 PSPC1-A488 DAPI IMPa4-A546_x_TileScan_001 (Stage 24 of 49)	00-7BtGq45MYF6xeh2eyuS5gn
146		Cell	1	0.000	1.000	1058	14	siRNA-IMPa4-25 PSPC1-A488 IMPa4-A546 DAPI 8C2-siRNA-IMP-a2-a4 V2.00	0	28. siRNA-IMPa4-25 PSPC1-A488 DAPI IMPa4-A546_x_TileScan_001 (Stage 24 of 49)	00-7BtGq45MYF6xeh2eyuS5gn
36		Cell	1	0.000	1.000	1059	15	siRNA-IMPa4-25 PSPC1-A488 IMPa4-A546 DAPI 8C2-siRNA-IMP-a2-a4 V2.00	0	28. siRNA-IMPa4-25 PSPC1-A488 DAPI IMPa4-A546_x_TileScan_001 (Stage 24 of 49)	00-7BtGq45MYF6xeh2eyuS5gn
13		Cell	1	0.000	1.000	1060	16	siRNA-IMPa4-25 PSPC1-A488 IMPa4-A546 DAPI 8C2-siRNA-IMP-a2-a4 V2.00	0	28. siRNA-IMPa4-25 PSPC1-A488 DAPI IMPa4-A546_x_TileScan_001 (Stage 24 of 49)	00-7BtGq45MYF6xeh2eyuS5gn
42		Cell	1	0.000	1.000	1061	17	siRNA-IMPa4-25 PSPC1-A488 IMPa4-A546 DAPI 8C2-siRNA-IMP-a2-a4 V2.00	0	28. siRNA-IMPa4-25 PSPC1-A488 DAPI IMPa4-A546_x_TileScan_001 (Stage 24 of 49)	00-7BtGq45MYF6xeh2eyuS5gn
42		Cell	1	0.000	1.000	1062	18	siRNA-IMPa4-25 PSPC1-A488 IMPa4-A546 DAPI 8C2-siRNA-IMP-a2-a4 V2.00	0	28. siRNA-IMPa4-25 PSPC1-A488 DAPI IMPa4-A546_x_TileScan_001 (Stage 24 of 49)	00-7BtGq45MYF6xeh2eyuS5gn
23		Cell	1	0.000	1.000	1063	19	siRNA-IMPa4-25 PSPC1-A488 IMPa4-A546 DAPI 8C2-siRNA-IMP-a2-a4 V2.00	0	28. siRNA-IMPa4-25 PSPC1-A488 DAPI IMPa4-A546_x_TileScan_001 (Stage 24 of 49)	00-7BtGq45MYF6xeh2eyuS5gn
200		Cell	1	0.000	1.000	1064	20	siRNA-IMPa4-25 PSPC1-A488 IMPa4-A546 DAPI 8C2-siRNA-IMP-a2-a4 V2.00	0	28. siRNA-IMPa4-25 PSPC1-A488 DAPI IMPa4-A546_x_TileScan_001 (Stage 24 of 49)	00-7BtGq45MYF6xeh2eyuS5gn
216		Cell	1	0.000	1.000	1065	21	siRNA-IMPa4-25 PSPC1-A488 IMPa4-A546 DAPI 8C2-siRNA-IMP-a2-a4 V2.00	0	28. siRNA-IMPa4-25 PSPC1-A488 DAPI IMPa4-A546_x_TileScan_001 (Stage 24 of 49)	00-7BtGq45MYF6xeh2eyuS5gn
51		Cell	1	0.000	1.000	1066	22	siRNA-IMPa4-25 PSPC1-A488 IMPa4-A546 DAPI 8C2-siRNA-IMP-a2-a4 V2.00	0	28. siRNA-IMPa4-25 PSPC1-A488 DAPI IMPa4-A546_x_TileScan_001 (Stage 24 of 49)	00-7BtGq45MYF6xeh2eyuS5gn
10		Cell	1	0.000	1.000	1067	23	siRNA-IMPa4-25 PSPC1-A488 IMPa4-A546 DAPI 8C2-siRNA-IMP-a2-a4 V2.00	0	28. siRNA-IMPa4-25 PSPC1-A488 DAPI IMPa4-A546_x_TileScan_001 (Stage 24 of 49)	00-7BtGq45MYF6xeh2eyuS5gn
87		Cell	1	0.000	1.000	1068	24	siRNA-IMPa4-25 PSPC1-A488 IMPa4-A546 DAPI 8C2-siRNA-IMP-a2-a4 V2.00	0	28. siRNA-IMPa4-25 PSPC1-A488 DAPI IMPa4-A546_x_TileScan_001 (Stage 24 of 49)	00-7BtGq45MYF6xeh2eyuS5gn
40		Cell	1	0.000	1.000	1069	25	siRNA-IMPa4-25 PSPC1-A488 IMPa4-A546 DAPI 8C2-siRNA-IMP-a2-a4 V2.00	0	28. siRNA-IMPa4-25 PSPC1-A488 DAPI IMPa4-A546_x_TileScan_001 (Stage 24 of 49)	00-7BtGq45MYF6xeh2eyuS5gn
67		Cell	1	0.000	1.000	1070	0	siRNA-IMPa4-25 PSPC1-A488 IMPa4-A546 DAPI 8C2-siRNA-IMP-a2-a4 V2.00	0	28. siRNA-IMPa4-25 PSPC1-A488 DAPI IMPa4-A546_y_TileScan_001 (Stage 25 of 49)	00-83hSCg4QrVDxMawq2ZeazM
124		Cell	1	0.000	1.000	1071	1	siRNA-IMPa4-25 PSPC1-A488 IMPa4-A546 DAPI 8C2-siRNA-IMP-a2-a4 V2.00	0	28. siRNA-IMPa4-25 PSPC1-A488 DAPI IMPa4-A546_y_TileScan_001 (Stage 25 of 49)	00-83hSCg4QrVDxMawq2ZeazM
31		Cell	1	0.000	1.000	1072	2	siRNA-IMPa4-25 PSPC1-A488 IMPa4-A546 DAPI 8C2-siRNA-IMP-a2-a4 V2.00	0	28. siRNA-IMPa4-25 PSPC1-A488 DAPI IMPa4-A546_y_TileScan_001 (Stage 25 of 49)	00-83hSCg4QrVDxMawq2ZeazM
131		Cell	1	0.000	1.000	1073	3	siRNA-IMPa4-25 PSPC1-A488 IMPa4-A546 DAPI 8C2-siRNA-IMP-a2-a4 V2.00	0	28. siRNA-IMPa4-25 PSPC1-A488 DAPI IMPa4-A546_y_TileScan_001 (Stage 25 of 49)	00-83hSCg4QrVDxMawq2ZeazM
116		Cell	1	0.000	1.000	1074	4	siRNA-IMPa4-25 PSPC1-A488 IMPa4-A546 DAPI 8C2-siRNA-IMP-a2-a4 V2.00	0	28. siRNA-IMPa4-25 PSPC1-A488 DAPI IMPa4-A546_y_TileScan_001 (Stage 25 of 49)	00-83hSCg4QrVDxMawq2ZeazM
21		Cell	1	0.000	1.000	1075	5	siRNA-IMPa4-25 PSPC1-A488 IMPa4-A546 DAPI 8C2-siRNA-IMP-a2-a4 V2.00	0	28. siRNA-IMPa4-25 PSPC1-A488 DAPI IMPa4-A546_y_TileScan_001 (Stage 25 of 49)	00-83hSCg4QrVDxMawq2ZeazM
49		Cell	1	0.000	1.000	1076	6	siRNA-IMPa4-25 PSPC1-A488 IMPa4-A546 DAPI 8C2-siRNA-IMP-a2-a4 V2.00	0	28. siRNA-IMPa4-25 PSPC1-A488 DAPI IMPa4-A546_y_TileScan_001 (Stage 25 of 49)	00-83hSCg4QrVDxMawq2ZeazM
24		Cell	1	0.000	1.000	1077	7	siRNA-IMPa4-25 PSPC1-A488 IMPa4-A546 DAPI 8C2-siRNA-IMP-a2-a4 V2.00	0	28. siRNA-IMPa4-25 PSPC1-A488 DAPI IMPa4-A546_y_TileScan_001 (Stage 25 of 49)	00-83hSCg4QrVDxMawq2ZeazM
133		Cell	1	0.000	1.000	1078	8	siRNA-IMPa4-25 PSPC1-A488 IMPa4-A546 DAPI 8C2-siRNA-IMP-a2-a4 V2.00	0	28. siRNA-IMPa4-25 PSPC1-A488 DAPI IMPa4-A546_y_TileScan_001 (Stage 25 of 49)	00-83hSCg4QrVDxMawq2ZeazM
124		Cell	1	0.000	1.000	1079	9	siRNA-IMPa4-25 PSPC1-A488 IMPa4-A546 DAPI 8C2-siRNA-IMP-a2-a4 V2.00	0	28. siRNA-IMPa4-25 PSPC1-A488 DAPI IMPa4-A546_y_TileScan_001 (Stage 25 of 49)	00-83hSCg4QrVDxMawq2ZeazM
106		Cell	1	0.000	1.000	1080	10	siRNA-IMPa4-25 PSPC1-A488 IMPa4-A546 DAPI 8C2-siRNA-IMP-a2-a4 V2.00	0	28. siRNA-IMPa4-25 PSPC1-A488 DAPI IMPa4-A546_y_TileScan_001 (Stage 25 of 49)	00-83hSCg4QrVDxMawq2ZeazM
121		Cell	1	0.000	1.000	1081	11	siRNA-IMPa4-25 PSPC1-A488 IMPa4-A546 DAPI 8C2-siRNA-IMP-a2-a4 V2.00	0	28. siRNA-IMPa4-25 PSPC1-A488 DAPI IMPa4-A546_y_TileScan_001 (Stage 25 of 49)	00-83hSCg4QrVDxMawq2ZeazM
221		Cell	1	0.000	1.000	1082	12	siRNA-IMPa4-25 PSPC1-A488 IMPa4-A546 DAPI 8C2-siRNA-IMP-a2-a4 V2.00	0	28. siRNA-IMPa4-25 PSPC1-A488 DAPI IMPa4-A546_y_TileScan_001 (Stage 25 of 49)	00-83hSCg4QrVDxMawq2ZeazM
27		Cell	1	0.000	1.000	1083	13	siRNA-IMPa4-25 PSPC1-A488 IMPa4-A546 DAPI 8C2-siRNA-IMP-a2-a4 V2.00	0	28. siRNA-IMPa4-25 PSPC1-A488 DAPI IMPa4-A546_y_TileScan_001 (Stage 25 of 49)	00-83hSCg4QrVDxMawq2ZeazM
80		Cell	1	0.000	1.000	1084	14	siRNA-IMPa4-25 PSPC1-A488 IMPa4-A546 DAPI 8C2-siRNA-IMP-a2-a4 V2.00	0	28. siRNA-IMPa4-25 PSPC1-A488 DAPI IMPa4-A546_y_TileScan_001 (Stage 25 of 49)	00-83hSCg4QrVDxMawq2ZeazM
19		Cell	1	0.000	1.000	1085	15	siRNA-IMPa4-25 PSPC1-A488 IMPa4-A546 DAPI 8C2-siRNA-IMP-a2-a4 V2.00	0	28. siRNA-IMPa4-25 PSPC1-A488 DAPI IMPa4-A546_y_TileScan_001 (Stage 25 of 49)	00-83hSCg4QrVDxMawq2ZeazM
61		Cell	1	0.000	1.000	1086	16	siRNA-IMPa4-25 PSPC1-A488 IMPa4-A546 DAPI 8C2-siRNA-IMP-a2-a4 V2.00	0	28. siRNA-IMPa4-25 PSPC1-A488 DAPI IMPa4-A546_y_TileScan_001 (Stage 25 of 49)	00-83hSCg4QrVDxMawq2ZeazM
107		Cell	1	0.000	1.000	1087	17	siRNA-IMPa4-25 PSPC1-A488 IMPa4-A546 DAPI 8C2-siRNA-IMP-a2-a4 V2.00	0	28. siRNA-IMPa4-25 PSPC1-A488 DAPI IMPa4-A546_y_TileScan_001 (Stage 25 of 49)	00-83hSCg4QrVDxMawq2ZeazM
39		Cell	1	0.000	1.000	1088	18	siRNA-IMPa4-25 PSPC1-A488 IMPa4-A546 DAPI 8C2-siRNA-IMP-a2-a4 V2.00	0	28. siRNA-IMPa4-25 PSPC1-A488 DAPI IMPa4-A546_y_TileScan_001 (Stage 25 of 49)	00-83hSCg4QrVDxMawq2ZeazM
20		Cell	1	0.000	1.000	1089	19	siRNA-IMPa4-25 PSPC1-A488 IMPa4-A546 DAPI 8C2-siRNA-IMP-a2-a4 V2.00	0	28. siRNA-IMPa4-25 PSPC1-A488 DAPI IMPa4-A546_y_TileScan_001 (Stage 25 of 49)	00-83hSCg4QrVDxMawq2ZeazM
24		Cell	1	0.000	1.000	1090	0	siRNA-IMPa4-25 PSPC1-A488 IMPa4-A546 DAPI 8C2-siRNA-IMP-a2-a4 V2.00	0	28. siRNA-IMPa4-25 PSPC1-A488 DAPI IMPa4-A546_z_TileScan_001 (Stage 26 of 49)	00-tejA37PHnDzYpTMeFxmWC3
93		Cell	1	0.000	1.000	1091	1	siRNA-IMPa4-25 PSPC1-A488 IMPa4-A546 DAPI 8C2-siRNA-IMP-a2-a4 V2.00	0	28. siRNA-IMPa4-25 PSPC1-A488 DAPI IMPa4-A546_z_TileScan_001 (Stage 26 of 49)	00-tejA37PHnDzYpTMeFxmWC3
118		Cell	1	0.000	1.000	1092	2	siRNA-IMPa4-25 PSPC1-A488 IMPa4-A546 DAPI 8C2-siRNA-IMP-a2-a4 V2.00	0	28. siRNA-IMPa4-25 PSPC1-A488 DAPI IMPa4-A546_z_TileScan_001 (Stage 26 of 49)	00-tejA37PHnDzYpTMeFxmWC3
95		Cell	1	0.000	1.000	1093	3	siRNA-IMPa4-25 PSPC1-A488 IMPa4-A546 DAPI 8C2-siRNA-IMP-a2-a4 V2.00	0	28. siRNA-IMPa4-25 PSPC1-A488 DAPI IMPa4-A546_z_TileScan_001 (Stage 26 of 49)	00-tejA37PHnDzYpTMeFxmWC3
14		Cell	1	0.000	1.000	1094	4	siRNA-IMPa4-25 PSPC1-A488 IMPa4-A546 DAPI 8C2-siRNA-IMP-a2-a4 V2.00	0	28. siRNA-IMPa4-25 PSPC1-A488 DAPI IMPa4-A546_z_TileScan_001 (Stage 26 of 49)	00-tejA37PHnDzYpTMeFxmWC3
55		Cell	1	0.000	1.000	1095	5	siRNA-IMPa4-25 PSPC1-A488 IMPa4-A546 DAPI 8C2-siRNA-IMP-a2-a4 V2.00	0	28. siRNA-IMPa4-25 PSPC1-A488 DAPI IMPa4-A546_z_TileScan_001 (Stage 26 of 49)	00-tejA37PHnDzYpTMeFxmWC3
62		Cell	1	0.000	1.000	1096	6	siRNA-IMPa4-25 PSPC1-A488 IMPa4-A546 DAPI 8C2-siRNA-IMP-a2-a4 V2.00	0	28. siRNA-IMPa4-25 PSPC1-A488 DAPI IMPa4-A546_z_TileScan_001 (Stage 26 of 49)	00-tejA37PHnDzYpTMeFxmWC3
120		Cell	1	0.000	1.000	1097	7	siRNA-IMPa4-25 PSPC1-A488 IMPa4-A546 DAPI 8C2-siRNA-IMP-a2-a4 V2.00	0	28. siRNA-IMPa4-25 PSPC1-A488 DAPI IMPa4-A546_z_TileScan_001 (Stage 26 of 49)	00-tejA37PHnDzYpTMeFxmWC3
158		Cell	1	0.000	1.000	1098	8	siRNA-IMPa4-25 PSPC1-A488 IMPa4-A546 DAPI 8C2-siRNA-IMP-a2-a4 V2.00	0	28. siRNA-IMPa4-25 PSPC1-A488 DAPI IMPa4-A546_z_TileScan_001 (Stage 26 of 49)	00-tejA37PHnDzYpTMeFxmWC3
86		Cell	1	0.000	1.000	1099	9	siRNA-IMPa4-25 PSPC1-A488 IMPa4-A546 DAPI 8C2-siRNA-IMP-a2-a4 V2.00	0	28. siRNA-IMPa4-25 PSPC1-A488 DAPI IMPa4-A546_z_TileScan_001 (Stage 26 of 49)	00-tejA37PHnDzYpTMeFxmWC3
31		Cell	1	0.000	1.000	1100	10	siRNA-IMPa4-25 PSPC1-A488 IMPa4-A546 DAPI 8C2-siRNA-IMP-a2-a4 V2.00	0	28. siRNA-IMPa4-25 PSPC1-A488 DAPI IMPa4-A546_z_TileScan_001 (Stage 26 of 49)	00-tejA37PHnDzYpTMeFxmWC3
63		Cell	1	0.000	1.000	1101	11	siRNA-IMPa4-25 PSPC1-A488 IMPa4-A546 DAPI 8C2-siRNA-IMP-a2-a4 V2.00	0	28. siRNA-IMPa4-25 PSPC1-A488 DAPI IMPa4-A546_z_TileScan_001 (Stage 26 of 49)	00-tejA37PHnDzYpTMeFxmWC3
27		Cell	1	0.000	1.000	1102	12	siRNA-IMPa4-25 PSPC1-A488 IMPa4-A546 DAPI 8C2-siRNA-IMP-a2-a4 V2.00	0	28. siRNA-IMPa4-25 PSPC1-A488 DAPI IMPa4-A546_z_TileScan_001 (Stage 26 of 49)	00-tejA37PHnDzYpTMeFxmWC3
18		Cell	1	0.000	1.000	1103	13	siRNA-IMPa4-25 PSPC1-A488 IMPa4-A546 DAPI 8C2-siRNA-IMP-a2-a4 V2.00	0	28. siRNA-IMPa4-25 PSPC1-A488 DAPI IMPa4-A546_z_TileScan_001 (Stage 26 of 49)	00-tejA37PHnDzYpTMeFxmWC3
74		Cell	1	0.000	1.000	1104	14	siRNA-IMPa4-25 PSPC1-A488 IMPa4-A546 DAPI 8C2-siRNA-IMP-a2-a4 V2.00	0	28. siRNA-IMPa4-25 PSPC1-A488 DAPI IMPa4-A546_z_TileScan_001 (Stage 26 of 49)	00-tejA37PHnDzYpTMeFxmWC3
86		Cell	1	0.000	1.000	1105	15	siRNA-IMPa4-25 PSPC1-A488 IMPa4-A546 DAPI 8C2-siRNA-IMP-a2-a4 V2.00	0	28. siRNA-IMPa4-25 PSPC1-A488 DAPI IMPa4-A546_z_TileScan_001 (Stage 26 of 49)	00-tejA37PHnDzYpTMeFxmWC3
132		Cell	1	0.000	1.000	1106	16	siRNA-IMPa4-25 PSPC1-A488 IMPa4-A546 DAPI 8C2-siRNA-IMP-a2-a4 V2.00	0	28. siRNA-IMPa4-25 PSPC1-A488 DAPI IMPa4-A546_z_TileScan_001 (Stage 26 of 49)	00-tejA37PHnDzYpTMeFxmWC3
37		Cell	1	0.000	1.000	1107	17	siRNA-IMPa4-25 PSPC1-A488 IMPa4-A546 DAPI 8C2-siRNA-IMP-a2-a4 V2.00	0	28. siRNA-IMPa4-25 PSPC1-A488 DAPI IMPa4-A546_z_TileScan_001 (Stage 26 of 49)	00-tejA37PHnDzYpTMeFxmWC3
200		Cell	1	0.000	1.000	1108	18	siRNA-IMPa4-25 PSPC1-A488 IMPa4-A546 DAPI 8C2-siRNA-IMP-a2-a4 V2.00	0	28. siRNA-IMPa4-25 PSPC1-A488 DAPI IMPa4-A546_z_TileScan_001 (Stage 26 of 49)	00-tejA37PHnDzYpTMeFxmWC3
115		Cell	1	0.000	1.000	1109	19	siRNA-IMPa4-25 PSPC1-A488 IMPa4-A546 DAPI 8C2-siRNA-IMP-a2-a4 V2.00	0	28. siRNA-IMPa4-25 PSPC1-A488 DAPI IMPa4-A546_z_TileScan_001 (Stage 26 of 49)	00-tejA37PHnDzYpTMeFxmWC3
107		Cell	1	0.000	1.000	1110	20	siRNA-IMPa4-25 PSPC1-A488 IMPa4-A546 DAPI 8C2-siRNA-IMP-a2-a4 V2.00	0	28. siRNA-IMPa4-25 PSPC1-A488 DAPI IMPa4-A546_z_TileScan_001 (Stage 26 of 49)	00-tejA37PHnDzYpTMeFxmWC3
