# Supplementary material for: Development of a pipeline for automated, high-throughput analysis of paraspeckle proteins reveals specific roles for importin α proteins
Source: Sci Rep. 2017 Feb 27;7:43323. doi: 10.1038/srep43323 (PMC5379994; doi:10.1038/srep43323)
Supplement: Supplementary Dataset SD1-L [file srep43323-s14.zip › I8P/8C2-siRNA-IMPa4-PSPC1/_/siRNA-IMPa4-25 PSPC1-A488 IMPa4-A546 DAPI 8C2-siRNA-IMP-a2-a4 V2.00_Statistics/siRNA-IMPa4-25 PSPC1-A488 IMPa4-A546 DAPI 8C2-siRNA-IMP-a2-a4 V2.00_Nucleus_Ellipticity_(oblate).csv]

Nucleus Ellipticity (oblate)
====================
Value	Unit	Category	Birth [s]	Death [s]	CellID	ID	OriginalID	Original Component Name	Original Component ID	Original Image Name	Original Image ID
0.698974		Nucleus	0.000	1.000	0	100000000	100000000	siRNA-IMPa4-25 PSPC1-A488 IMPa4-A546 DAPI 8C2-siRNA-IMP-a2-a4 V2.00	0	28. siRNA-IMPa4-25 PSPC1-A488 DAPI IMPa4-A546_a_TileScan_001 (Stage 1 of 49)	00-kRebo8v8jq7VUbzjx7JAVY
0.423224		Nucleus	0.000	1.000	1	100000001	100000001	siRNA-IMPa4-25 PSPC1-A488 IMPa4-A546 DAPI 8C2-siRNA-IMP-a2-a4 V2.00	0	28. siRNA-IMPa4-25 PSPC1-A488 DAPI IMPa4-A546_a_TileScan_001 (Stage 1 of 49)	00-kRebo8v8jq7VUbzjx7JAVY
0.279387		Nucleus	0.000	1.000	2	100000002	100000002	siRNA-IMPa4-25 PSPC1-A488 IMPa4-A546 DAPI 8C2-siRNA-IMP-a2-a4 V2.00	0	28. siRNA-IMPa4-25 PSPC1-A488 DAPI IMPa4-A546_a_TileScan_001 (Stage 1 of 49)	00-kRebo8v8jq7VUbzjx7JAVY
0.302258		Nucleus	0.000	1.000	3	100000003	100000003	siRNA-IMPa4-25 PSPC1-A488 IMPa4-A546 DAPI 8C2-siRNA-IMP-a2-a4 V2.00	0	28. siRNA-IMPa4-25 PSPC1-A488 DAPI IMPa4-A546_a_TileScan_001 (Stage 1 of 49)	00-kRebo8v8jq7VUbzjx7JAVY
0.214926		Nucleus	0.000	1.000	4	100000004	100000004	siRNA-IMPa4-25 PSPC1-A488 IMPa4-A546 DAPI 8C2-siRNA-IMP-a2-a4 V2.00	0	28. siRNA-IMPa4-25 PSPC1-A488 DAPI IMPa4-A546_a_TileScan_001 (Stage 1 of 49)	00-kRebo8v8jq7VUbzjx7JAVY
0.434628		Nucleus	0.000	1.000	5	100000005	100000005	siRNA-IMPa4-25 PSPC1-A488 IMPa4-A546 DAPI 8C2-siRNA-IMP-a2-a4 V2.00	0	28. siRNA-IMPa4-25 PSPC1-A488 DAPI IMPa4-A546_a_TileScan_001 (Stage 1 of 49)	00-kRebo8v8jq7VUbzjx7JAVY
0.50501		Nucleus	0.000	1.000	6	100000006	100000006	siRNA-IMPa4-25 PSPC1-A488 IMPa4-A546 DAPI 8C2-siRNA-IMP-a2-a4 V2.00	0	28. siRNA-IMPa4-25 PSPC1-A488 DAPI IMPa4-A546_a_TileScan_001 (Stage 1 of 49)	00-kRebo8v8jq7VUbzjx7JAVY
0.507939		Nucleus	0.000	1.000	7	100000007	100000007	siRNA-IMPa4-25 PSPC1-A488 IMPa4-A546 DAPI 8C2-siRNA-IMP-a2-a4 V2.00	0	28. siRNA-IMPa4-25 PSPC1-A488 DAPI IMPa4-A546_a_TileScan_001 (Stage 1 of 49)	00-kRebo8v8jq7VUbzjx7JAVY
0.612398		Nucleus	0.000	1.000	11	100000008	100000008	siRNA-IMPa4-25 PSPC1-A488 IMPa4-A546 DAPI 8C2-siRNA-IMP-a2-a4 V2.00	0	28. siRNA-IMPa4-25 PSPC1-A488 DAPI IMPa4-A546_a_TileScan_001 (Stage 1 of 49)	00-kRebo8v8jq7VUbzjx7JAVY
0.689409		Nucleus	0.000	1.000	12	100000009	100000009	siRNA-IMPa4-25 PSPC1-A488 IMPa4-A546 DAPI 8C2-siRNA-IMP-a2-a4 V2.00	0	28. siRNA-IMPa4-25 PSPC1-A488 DAPI IMPa4-A546_a_TileScan_001 (Stage 1 of 49)	00-kRebo8v8jq7VUbzjx7JAVY
0.306847		Nucleus	0.000	1.000	13	100000010	100000010	siRNA-IMPa4-25 PSPC1-A488 IMPa4-A546 DAPI 8C2-siRNA-IMP-a2-a4 V2.00	0	28. siRNA-IMPa4-25 PSPC1-A488 DAPI IMPa4-A546_a_TileScan_001 (Stage 1 of 49)	00-kRebo8v8jq7VUbzjx7JAVY
0.723372		Nucleus	0.000	1.000	15	100000011	100000011	siRNA-IMPa4-25 PSPC1-A488 IMPa4-A546 DAPI 8C2-siRNA-IMP-a2-a4 V2.00	0	28. siRNA-IMPa4-25 PSPC1-A488 DAPI IMPa4-A546_a_TileScan_001 (Stage 1 of 49)	00-kRebo8v8jq7VUbzjx7JAVY
0.671005		Nucleus	0.000	1.000	16	100000012	100000012	siRNA-IMPa4-25 PSPC1-A488 IMPa4-A546 DAPI 8C2-siRNA-IMP-a2-a4 V2.00	0	28. siRNA-IMPa4-25 PSPC1-A488 DAPI IMPa4-A546_a_TileScan_001 (Stage 1 of 49)	00-kRebo8v8jq7VUbzjx7JAVY
0.413193		Nucleus	0.000	1.000	19	100000013	100000000	siRNA-IMPa4-25 PSPC1-A488 IMPa4-A546 DAPI 8C2-siRNA-IMP-a2-a4 V2.00	0	28. siRNA-IMPa4-25 PSPC1-A488 DAPI IMPa4-A546_aa_TileScan_001 (Stage 27 of 49)	00-C7MBBahBvPw2V4PeMBgGSi
0.500354		Nucleus	0.000	1.000	21	100000014	100000001	siRNA-IMPa4-25 PSPC1-A488 IMPa4-A546 DAPI 8C2-siRNA-IMP-a2-a4 V2.00	0	28. siRNA-IMPa4-25 PSPC1-A488 DAPI IMPa4-A546_aa_TileScan_001 (Stage 27 of 49)	00-C7MBBahBvPw2V4PeMBgGSi
0.516187		Nucleus	0.000	1.000	22	100000015	100000002	siRNA-IMPa4-25 PSPC1-A488 IMPa4-A546 DAPI 8C2-siRNA-IMP-a2-a4 V2.00	0	28. siRNA-IMPa4-25 PSPC1-A488 DAPI IMPa4-A546_aa_TileScan_001 (Stage 27 of 49)	00-C7MBBahBvPw2V4PeMBgGSi
0.625972		Nucleus	0.000	1.000	23	100000016	100000003	siRNA-IMPa4-25 PSPC1-A488 IMPa4-A546 DAPI 8C2-siRNA-IMP-a2-a4 V2.00	0	28. siRNA-IMPa4-25 PSPC1-A488 DAPI IMPa4-A546_aa_TileScan_001 (Stage 27 of 49)	00-C7MBBahBvPw2V4PeMBgGSi
0.184126		Nucleus	0.000	1.000	24	100000017	100000004	siRNA-IMPa4-25 PSPC1-A488 IMPa4-A546 DAPI 8C2-siRNA-IMP-a2-a4 V2.00	0	28. siRNA-IMPa4-25 PSPC1-A488 DAPI IMPa4-A546_aa_TileScan_001 (Stage 27 of 49)	00-C7MBBahBvPw2V4PeMBgGSi
0.521437		Nucleus	0.000	1.000	26	100000018	100000005	siRNA-IMPa4-25 PSPC1-A488 IMPa4-A546 DAPI 8C2-siRNA-IMP-a2-a4 V2.00	0	28. siRNA-IMPa4-25 PSPC1-A488 DAPI IMPa4-A546_aa_TileScan_001 (Stage 27 of 49)	00-C7MBBahBvPw2V4PeMBgGSi
0.833858		Nucleus	0.000	1.000	27	100000019	100000006	siRNA-IMPa4-25 PSPC1-A488 IMPa4-A546 DAPI 8C2-siRNA-IMP-a2-a4 V2.00	0	28. siRNA-IMPa4-25 PSPC1-A488 DAPI IMPa4-A546_aa_TileScan_001 (Stage 27 of 49)	00-C7MBBahBvPw2V4PeMBgGSi
0.57104		Nucleus	0.000	1.000	28	100000020	100000007	siRNA-IMPa4-25 PSPC1-A488 IMPa4-A546 DAPI 8C2-siRNA-IMP-a2-a4 V2.00	0	28. siRNA-IMPa4-25 PSPC1-A488 DAPI IMPa4-A546_aa_TileScan_001 (Stage 27 of 49)	00-C7MBBahBvPw2V4PeMBgGSi
0.298355		Nucleus	0.000	1.000	29	100000021	100000008	siRNA-IMPa4-25 PSPC1-A488 IMPa4-A546 DAPI 8C2-siRNA-IMP-a2-a4 V2.00	0	28. siRNA-IMPa4-25 PSPC1-A488 DAPI IMPa4-A546_aa_TileScan_001 (Stage 27 of 49)	00-C7MBBahBvPw2V4PeMBgGSi
0.327356		Nucleus	0.000	1.000	30	100000022	100000009	siRNA-IMPa4-25 PSPC1-A488 IMPa4-A546 DAPI 8C2-siRNA-IMP-a2-a4 V2.00	0	28. siRNA-IMPa4-25 PSPC1-A488 DAPI IMPa4-A546_aa_TileScan_001 (Stage 27 of 49)	00-C7MBBahBvPw2V4PeMBgGSi
0.52711		Nucleus	0.000	1.000	31	100000023	100000010	siRNA-IMPa4-25 PSPC1-A488 IMPa4-A546 DAPI 8C2-siRNA-IMP-a2-a4 V2.00	0	28. siRNA-IMPa4-25 PSPC1-A488 DAPI IMPa4-A546_aa_TileScan_001 (Stage 27 of 49)	00-C7MBBahBvPw2V4PeMBgGSi
0.423398		Nucleus	0.000	1.000	33	100000024	100000011	siRNA-IMPa4-25 PSPC1-A488 IMPa4-A546 DAPI 8C2-siRNA-IMP-a2-a4 V2.00	0	28. siRNA-IMPa4-25 PSPC1-A488 DAPI IMPa4-A546_aa_TileScan_001 (Stage 27 of 49)	00-C7MBBahBvPw2V4PeMBgGSi
0.518651		Nucleus	0.000	1.000	36	100000025	100000012	siRNA-IMPa4-25 PSPC1-A488 IMPa4-A546 DAPI 8C2-siRNA-IMP-a2-a4 V2.00	0	28. siRNA-IMPa4-25 PSPC1-A488 DAPI IMPa4-A546_aa_TileScan_001 (Stage 27 of 49)	00-C7MBBahBvPw2V4PeMBgGSi
0.546461		Nucleus	0.000	1.000	37	100000026	100000000	siRNA-IMPa4-25 PSPC1-A488 IMPa4-A546 DAPI 8C2-siRNA-IMP-a2-a4 V2.00	0	28. siRNA-IMPa4-25 PSPC1-A488 DAPI IMPa4-A546_ab_TileScan_001 (Stage 28 of 49)	00-ErfQaqZf99oGJpEVnYfE35
0.268683		Nucleus	0.000	1.000	38	100000027	100000001	siRNA-IMPa4-25 PSPC1-A488 IMPa4-A546 DAPI 8C2-siRNA-IMP-a2-a4 V2.00	0	28. siRNA-IMPa4-25 PSPC1-A488 DAPI IMPa4-A546_ab_TileScan_001 (Stage 28 of 49)	00-ErfQaqZf99oGJpEVnYfE35
0.47425		Nucleus	0.000	1.000	39	100000028	100000002	siRNA-IMPa4-25 PSPC1-A488 IMPa4-A546 DAPI 8C2-siRNA-IMP-a2-a4 V2.00	0	28. siRNA-IMPa4-25 PSPC1-A488 DAPI IMPa4-A546_ab_TileScan_001 (Stage 28 of 49)	00-ErfQaqZf99oGJpEVnYfE35
0.0987433		Nucleus	0.000	1.000	40	100000029	100000003	siRNA-IMPa4-25 PSPC1-A488 IMPa4-A546 DAPI 8C2-siRNA-IMP-a2-a4 V2.00	0	28. siRNA-IMPa4-25 PSPC1-A488 DAPI IMPa4-A546_ab_TileScan_001 (Stage 28 of 49)	00-ErfQaqZf99oGJpEVnYfE35
0.425098		Nucleus	0.000	1.000	41	100000030	100000004	siRNA-IMPa4-25 PSPC1-A488 IMPa4-A546 DAPI 8C2-siRNA-IMP-a2-a4 V2.00	0	28. siRNA-IMPa4-25 PSPC1-A488 DAPI IMPa4-A546_ab_TileScan_001 (Stage 28 of 49)	00-ErfQaqZf99oGJpEVnYfE35
0.557134		Nucleus	0.000	1.000	42	100000031	100000005	siRNA-IMPa4-25 PSPC1-A488 IMPa4-A546 DAPI 8C2-siRNA-IMP-a2-a4 V2.00	0	28. siRNA-IMPa4-25 PSPC1-A488 DAPI IMPa4-A546_ab_TileScan_001 (Stage 28 of 49)	00-ErfQaqZf99oGJpEVnYfE35
0.501222		Nucleus	0.000	1.000	43	100000032	100000006	siRNA-IMPa4-25 PSPC1-A488 IMPa4-A546 DAPI 8C2-siRNA-IMP-a2-a4 V2.00	0	28. siRNA-IMPa4-25 PSPC1-A488 DAPI IMPa4-A546_ab_TileScan_001 (Stage 28 of 49)	00-ErfQaqZf99oGJpEVnYfE35
0.448089		Nucleus	0.000	1.000	44	100000033	100000007	siRNA-IMPa4-25 PSPC1-A488 IMPa4-A546 DAPI 8C2-siRNA-IMP-a2-a4 V2.00	0	28. siRNA-IMPa4-25 PSPC1-A488 DAPI IMPa4-A546_ab_TileScan_001 (Stage 28 of 49)	00-ErfQaqZf99oGJpEVnYfE35
0.384089		Nucleus	0.000	1.000	45	100000034	100000008	siRNA-IMPa4-25 PSPC1-A488 IMPa4-A546 DAPI 8C2-siRNA-IMP-a2-a4 V2.00	0	28. siRNA-IMPa4-25 PSPC1-A488 DAPI IMPa4-A546_ab_TileScan_001 (Stage 28 of 49)	00-ErfQaqZf99oGJpEVnYfE35
0.598088		Nucleus	0.000	1.000	46	100000035	100000009	siRNA-IMPa4-25 PSPC1-A488 IMPa4-A546 DAPI 8C2-siRNA-IMP-a2-a4 V2.00	0	28. siRNA-IMPa4-25 PSPC1-A488 DAPI IMPa4-A546_ab_TileScan_001 (Stage 28 of 49)	00-ErfQaqZf99oGJpEVnYfE35
0.585272		Nucleus	0.000	1.000	47	100000036	100000010	siRNA-IMPa4-25 PSPC1-A488 IMPa4-A546 DAPI 8C2-siRNA-IMP-a2-a4 V2.00	0	28. siRNA-IMPa4-25 PSPC1-A488 DAPI IMPa4-A546_ab_TileScan_001 (Stage 28 of 49)	00-ErfQaqZf99oGJpEVnYfE35
0.309554		Nucleus	0.000	1.000	48	100000037	100000011	siRNA-IMPa4-25 PSPC1-A488 IMPa4-A546 DAPI 8C2-siRNA-IMP-a2-a4 V2.00	0	28. siRNA-IMPa4-25 PSPC1-A488 DAPI IMPa4-A546_ab_TileScan_001 (Stage 28 of 49)	00-ErfQaqZf99oGJpEVnYfE35
0.265309		Nucleus	0.000	1.000	49	100000038	100000012	siRNA-IMPa4-25 PSPC1-A488 IMPa4-A546 DAPI 8C2-siRNA-IMP-a2-a4 V2.00	0	28. siRNA-IMPa4-25 PSPC1-A488 DAPI IMPa4-A546_ab_TileScan_001 (Stage 28 of 49)	00-ErfQaqZf99oGJpEVnYfE35
0.386014		Nucleus	0.000	1.000	52	100000039	100000013	siRNA-IMPa4-25 PSPC1-A488 IMPa4-A546 DAPI 8C2-siRNA-IMP-a2-a4 V2.00	0	28. siRNA-IMPa4-25 PSPC1-A488 DAPI IMPa4-A546_ab_TileScan_001 (Stage 28 of 49)	00-ErfQaqZf99oGJpEVnYfE35
0.371979		Nucleus	0.000	1.000	53	100000040	100000014	siRNA-IMPa4-25 PSPC1-A488 IMPa4-A546 DAPI 8C2-siRNA-IMP-a2-a4 V2.00	0	28. siRNA-IMPa4-25 PSPC1-A488 DAPI IMPa4-A546_ab_TileScan_001 (Stage 28 of 49)	00-ErfQaqZf99oGJpEVnYfE35
0.595568		Nucleus	0.000	1.000	54	100000041	100000015	siRNA-IMPa4-25 PSPC1-A488 IMPa4-A546 DAPI 8C2-siRNA-IMP-a2-a4 V2.00	0	28. siRNA-IMPa4-25 PSPC1-A488 DAPI IMPa4-A546_ab_TileScan_001 (Stage 28 of 49)	00-ErfQaqZf99oGJpEVnYfE35
0.339024		Nucleus	0.000	1.000	55	100000042	100000016	siRNA-IMPa4-25 PSPC1-A488 IMPa4-A546 DAPI 8C2-siRNA-IMP-a2-a4 V2.00	0	28. siRNA-IMPa4-25 PSPC1-A488 DAPI IMPa4-A546_ab_TileScan_001 (Stage 28 of 49)	00-ErfQaqZf99oGJpEVnYfE35
0.208308		Nucleus	0.000	1.000	56	100000043	100000017	siRNA-IMPa4-25 PSPC1-A488 IMPa4-A546 DAPI 8C2-siRNA-IMP-a2-a4 V2.00	0	28. siRNA-IMPa4-25 PSPC1-A488 DAPI IMPa4-A546_ab_TileScan_001 (Stage 28 of 49)	00-ErfQaqZf99oGJpEVnYfE35
0.373546		Nucleus	0.000	1.000	57	100000044	100000018	siRNA-IMPa4-25 PSPC1-A488 IMPa4-A546 DAPI 8C2-siRNA-IMP-a2-a4 V2.00	0	28. siRNA-IMPa4-25 PSPC1-A488 DAPI IMPa4-A546_ab_TileScan_001 (Stage 28 of 49)	00-ErfQaqZf99oGJpEVnYfE35
0.628717		Nucleus	0.000	1.000	58	100000045	100000000	siRNA-IMPa4-25 PSPC1-A488 IMPa4-A546 DAPI 8C2-siRNA-IMP-a2-a4 V2.00	0	28. siRNA-IMPa4-25 PSPC1-A488 DAPI IMPa4-A546_ac_TileScan_001 (Stage 29 of 49)	00-JXBSF3YfYq8w6ZgAWAaHHg
0.213715		Nucleus	0.000	1.000	59	100000046	100000001	siRNA-IMPa4-25 PSPC1-A488 IMPa4-A546 DAPI 8C2-siRNA-IMP-a2-a4 V2.00	0	28. siRNA-IMPa4-25 PSPC1-A488 DAPI IMPa4-A546_ac_TileScan_001 (Stage 29 of 49)	00-JXBSF3YfYq8w6ZgAWAaHHg
0.630915		Nucleus	0.000	1.000	60	100000047	100000002	siRNA-IMPa4-25 PSPC1-A488 IMPa4-A546 DAPI 8C2-siRNA-IMP-a2-a4 V2.00	0	28. siRNA-IMPa4-25 PSPC1-A488 DAPI IMPa4-A546_ac_TileScan_001 (Stage 29 of 49)	00-JXBSF3YfYq8w6ZgAWAaHHg
0.343589		Nucleus	0.000	1.000	61	100000048	100000003	siRNA-IMPa4-25 PSPC1-A488 IMPa4-A546 DAPI 8C2-siRNA-IMP-a2-a4 V2.00	0	28. siRNA-IMPa4-25 PSPC1-A488 DAPI IMPa4-A546_ac_TileScan_001 (Stage 29 of 49)	00-JXBSF3YfYq8w6ZgAWAaHHg
0.558995		Nucleus	0.000	1.000	63	100000049	100000004	siRNA-IMPa4-25 PSPC1-A488 IMPa4-A546 DAPI 8C2-siRNA-IMP-a2-a4 V2.00	0	28. siRNA-IMPa4-25 PSPC1-A488 DAPI IMPa4-A546_ac_TileScan_001 (Stage 29 of 49)	00-JXBSF3YfYq8w6ZgAWAaHHg
0.756183		Nucleus	0.000	1.000	64	100000050	100000005	siRNA-IMPa4-25 PSPC1-A488 IMPa4-A546 DAPI 8C2-siRNA-IMP-a2-a4 V2.00	0	28. siRNA-IMPa4-25 PSPC1-A488 DAPI IMPa4-A546_ac_TileScan_001 (Stage 29 of 49)	00-JXBSF3YfYq8w6ZgAWAaHHg
0.487206		Nucleus	0.000	1.000	65	100000051	100000006	siRNA-IMPa4-25 PSPC1-A488 IMPa4-A546 DAPI 8C2-siRNA-IMP-a2-a4 V2.00	0	28. siRNA-IMPa4-25 PSPC1-A488 DAPI IMPa4-A546_ac_TileScan_001 (Stage 29 of 49)	00-JXBSF3YfYq8w6ZgAWAaHHg
0.468991		Nucleus	0.000	1.000	66	100000052	100000007	siRNA-IMPa4-25 PSPC1-A488 IMPa4-A546 DAPI 8C2-siRNA-IMP-a2-a4 V2.00	0	28. siRNA-IMPa4-25 PSPC1-A488 DAPI IMPa4-A546_ac_TileScan_001 (Stage 29 of 49)	00-JXBSF3YfYq8w6ZgAWAaHHg
0.537167		Nucleus	0.000	1.000	67	100000053	100000008	siRNA-IMPa4-25 PSPC1-A488 IMPa4-A546 DAPI 8C2-siRNA-IMP-a2-a4 V2.00	0	28. siRNA-IMPa4-25 PSPC1-A488 DAPI IMPa4-A546_ac_TileScan_001 (Stage 29 of 49)	00-JXBSF3YfYq8w6ZgAWAaHHg
0.391347		Nucleus	0.000	1.000	68	100000054	100000009	siRNA-IMPa4-25 PSPC1-A488 IMPa4-A546 DAPI 8C2-siRNA-IMP-a2-a4 V2.00	0	28. siRNA-IMPa4-25 PSPC1-A488 DAPI IMPa4-A546_ac_TileScan_001 (Stage 29 of 49)	00-JXBSF3YfYq8w6ZgAWAaHHg
0.549257		Nucleus	0.000	1.000	69	100000055	100000010	siRNA-IMPa4-25 PSPC1-A488 IMPa4-A546 DAPI 8C2-siRNA-IMP-a2-a4 V2.00	0	28. siRNA-IMPa4-25 PSPC1-A488 DAPI IMPa4-A546_ac_TileScan_001 (Stage 29 of 49)	00-JXBSF3YfYq8w6ZgAWAaHHg
0.313386		Nucleus	0.000	1.000	70	100000056	100000011	siRNA-IMPa4-25 PSPC1-A488 IMPa4-A546 DAPI 8C2-siRNA-IMP-a2-a4 V2.00	0	28. siRNA-IMPa4-25 PSPC1-A488 DAPI IMPa4-A546_ac_TileScan_001 (Stage 29 of 49)	00-JXBSF3YfYq8w6ZgAWAaHHg
0.572612		Nucleus	0.000	1.000	71	100000057	100000012	siRNA-IMPa4-25 PSPC1-A488 IMPa4-A546 DAPI 8C2-siRNA-IMP-a2-a4 V2.00	0	28. siRNA-IMPa4-25 PSPC1-A488 DAPI IMPa4-A546_ac_TileScan_001 (Stage 29 of 49)	00-JXBSF3YfYq8w6ZgAWAaHHg
0.412546		Nucleus	0.000	1.000	72	100000058	100000013	siRNA-IMPa4-25 PSPC1-A488 IMPa4-A546 DAPI 8C2-siRNA-IMP-a2-a4 V2.00	0	28. siRNA-IMPa4-25 PSPC1-A488 DAPI IMPa4-A546_ac_TileScan_001 (Stage 29 of 49)	00-JXBSF3YfYq8w6ZgAWAaHHg
0.738294		Nucleus	0.000	1.000	73	100000059	100000014	siRNA-IMPa4-25 PSPC1-A488 IMPa4-A546 DAPI 8C2-siRNA-IMP-a2-a4 V2.00	0	28. siRNA-IMPa4-25 PSPC1-A488 DAPI IMPa4-A546_ac_TileScan_001 (Stage 29 of 49)	00-JXBSF3YfYq8w6ZgAWAaHHg
0.316058		Nucleus	0.000	1.000	75	100000060	100000015	siRNA-IMPa4-25 PSPC1-A488 IMPa4-A546 DAPI 8C2-siRNA-IMP-a2-a4 V2.00	0	28. siRNA-IMPa4-25 PSPC1-A488 DAPI IMPa4-A546_ac_TileScan_001 (Stage 29 of 49)	00-JXBSF3YfYq8w6ZgAWAaHHg
0.303813		Nucleus	0.000	1.000	76	100000061	100000016	siRNA-IMPa4-25 PSPC1-A488 IMPa4-A546 DAPI 8C2-siRNA-IMP-a2-a4 V2.00	0	28. siRNA-IMPa4-25 PSPC1-A488 DAPI IMPa4-A546_ac_TileScan_001 (Stage 29 of 49)	00-JXBSF3YfYq8w6ZgAWAaHHg
0.567859		Nucleus	0.000	1.000	78	100000062	100000000	siRNA-IMPa4-25 PSPC1-A488 IMPa4-A546 DAPI 8C2-siRNA-IMP-a2-a4 V2.00	0	28. siRNA-IMPa4-25 PSPC1-A488 DAPI IMPa4-A546_ad_TileScan_001 (Stage 30 of 49)	00-r9k5vAK9WQPgtGv6kDhqFX
0.456494		Nucleus	0.000	1.000	79	100000063	100000001	siRNA-IMPa4-25 PSPC1-A488 IMPa4-A546 DAPI 8C2-siRNA-IMP-a2-a4 V2.00	0	28. siRNA-IMPa4-25 PSPC1-A488 DAPI IMPa4-A546_ad_TileScan_001 (Stage 30 of 49)	00-r9k5vAK9WQPgtGv6kDhqFX
0.6224		Nucleus	0.000	1.000	80	100000064	100000002	siRNA-IMPa4-25 PSPC1-A488 IMPa4-A546 DAPI 8C2-siRNA-IMP-a2-a4 V2.00	0	28. siRNA-IMPa4-25 PSPC1-A488 DAPI IMPa4-A546_ad_TileScan_001 (Stage 30 of 49)	00-r9k5vAK9WQPgtGv6kDhqFX
0.547119		Nucleus	0.000	1.000	81	100000065	100000003	siRNA-IMPa4-25 PSPC1-A488 IMPa4-A546 DAPI 8C2-siRNA-IMP-a2-a4 V2.00	0	28. siRNA-IMPa4-25 PSPC1-A488 DAPI IMPa4-A546_ad_TileScan_001 (Stage 30 of 49)	00-r9k5vAK9WQPgtGv6kDhqFX
0.486471		Nucleus	0.000	1.000	82	100000066	100000004	siRNA-IMPa4-25 PSPC1-A488 IMPa4-A546 DAPI 8C2-siRNA-IMP-a2-a4 V2.00	0	28. siRNA-IMPa4-25 PSPC1-A488 DAPI IMPa4-A546_ad_TileScan_001 (Stage 30 of 49)	00-r9k5vAK9WQPgtGv6kDhqFX
0.899596		Nucleus	0.000	1.000	82	100000067	100000005	siRNA-IMPa4-25 PSPC1-A488 IMPa4-A546 DAPI 8C2-siRNA-IMP-a2-a4 V2.00	0	28. siRNA-IMPa4-25 PSPC1-A488 DAPI IMPa4-A546_ad_TileScan_001 (Stage 30 of 49)	00-r9k5vAK9WQPgtGv6kDhqFX
0.554647		Nucleus	0.000	1.000	83	100000068	100000006	siRNA-IMPa4-25 PSPC1-A488 IMPa4-A546 DAPI 8C2-siRNA-IMP-a2-a4 V2.00	0	28. siRNA-IMPa4-25 PSPC1-A488 DAPI IMPa4-A546_ad_TileScan_001 (Stage 30 of 49)	00-r9k5vAK9WQPgtGv6kDhqFX
0.330556		Nucleus	0.000	1.000	85	100000069	100000007	siRNA-IMPa4-25 PSPC1-A488 IMPa4-A546 DAPI 8C2-siRNA-IMP-a2-a4 V2.00	0	28. siRNA-IMPa4-25 PSPC1-A488 DAPI IMPa4-A546_ad_TileScan_001 (Stage 30 of 49)	00-r9k5vAK9WQPgtGv6kDhqFX
0.290724		Nucleus	0.000	1.000	85	100000070	100000008	siRNA-IMPa4-25 PSPC1-A488 IMPa4-A546 DAPI 8C2-siRNA-IMP-a2-a4 V2.00	0	28. siRNA-IMPa4-25 PSPC1-A488 DAPI IMPa4-A546_ad_TileScan_001 (Stage 30 of 49)	00-r9k5vAK9WQPgtGv6kDhqFX
0.577552		Nucleus	0.000	1.000	86	100000071	100000009	siRNA-IMPa4-25 PSPC1-A488 IMPa4-A546 DAPI 8C2-siRNA-IMP-a2-a4 V2.00	0	28. siRNA-IMPa4-25 PSPC1-A488 DAPI IMPa4-A546_ad_TileScan_001 (Stage 30 of 49)	00-r9k5vAK9WQPgtGv6kDhqFX
0.5463		Nucleus	0.000	1.000	87	100000072	100000010	siRNA-IMPa4-25 PSPC1-A488 IMPa4-A546 DAPI 8C2-siRNA-IMP-a2-a4 V2.00	0	28. siRNA-IMPa4-25 PSPC1-A488 DAPI IMPa4-A546_ad_TileScan_001 (Stage 30 of 49)	00-r9k5vAK9WQPgtGv6kDhqFX
0.496277		Nucleus	0.000	1.000	88	100000073	100000011	siRNA-IMPa4-25 PSPC1-A488 IMPa4-A546 DAPI 8C2-siRNA-IMP-a2-a4 V2.00	0	28. siRNA-IMPa4-25 PSPC1-A488 DAPI IMPa4-A546_ad_TileScan_001 (Stage 30 of 49)	00-r9k5vAK9WQPgtGv6kDhqFX
0.275899		Nucleus	0.000	1.000	89	100000074	100000012	siRNA-IMPa4-25 PSPC1-A488 IMPa4-A546 DAPI 8C2-siRNA-IMP-a2-a4 V2.00	0	28. siRNA-IMPa4-25 PSPC1-A488 DAPI IMPa4-A546_ad_TileScan_001 (Stage 30 of 49)	00-r9k5vAK9WQPgtGv6kDhqFX
0.506953		Nucleus	0.000	1.000	90	100000075	100000013	siRNA-IMPa4-25 PSPC1-A488 IMPa4-A546 DAPI 8C2-siRNA-IMP-a2-a4 V2.00	0	28. siRNA-IMPa4-25 PSPC1-A488 DAPI IMPa4-A546_ad_TileScan_001 (Stage 30 of 49)	00-r9k5vAK9WQPgtGv6kDhqFX
0.554405		Nucleus	0.000	1.000	91	100000076	100000014	siRNA-IMPa4-25 PSPC1-A488 IMPa4-A546 DAPI 8C2-siRNA-IMP-a2-a4 V2.00	0	28. siRNA-IMPa4-25 PSPC1-A488 DAPI IMPa4-A546_ad_TileScan_001 (Stage 30 of 49)	00-r9k5vAK9WQPgtGv6kDhqFX
0.238655		Nucleus	0.000	1.000	92	100000077	100000015	siRNA-IMPa4-25 PSPC1-A488 IMPa4-A546 DAPI 8C2-siRNA-IMP-a2-a4 V2.00	0	28. siRNA-IMPa4-25 PSPC1-A488 DAPI IMPa4-A546_ad_TileScan_001 (Stage 30 of 49)	00-r9k5vAK9WQPgtGv6kDhqFX
0.63967		Nucleus	0.000	1.000	93	100000078	100000016	siRNA-IMPa4-25 PSPC1-A488 IMPa4-A546 DAPI 8C2-siRNA-IMP-a2-a4 V2.00	0	28. siRNA-IMPa4-25 PSPC1-A488 DAPI IMPa4-A546_ad_TileScan_001 (Stage 30 of 49)	00-r9k5vAK9WQPgtGv6kDhqFX
0.294579		Nucleus	0.000	1.000	94	100000079	100000017	siRNA-IMPa4-25 PSPC1-A488 IMPa4-A546 DAPI 8C2-siRNA-IMP-a2-a4 V2.00	0	28. siRNA-IMPa4-25 PSPC1-A488 DAPI IMPa4-A546_ad_TileScan_001 (Stage 30 of 49)	00-r9k5vAK9WQPgtGv6kDhqFX
0.564443		Nucleus	0.000	1.000	95	100000080	100000018	siRNA-IMPa4-25 PSPC1-A488 IMPa4-A546 DAPI 8C2-siRNA-IMP-a2-a4 V2.00	0	28. siRNA-IMPa4-25 PSPC1-A488 DAPI IMPa4-A546_ad_TileScan_001 (Stage 30 of 49)	00-r9k5vAK9WQPgtGv6kDhqFX
0.622667		Nucleus	0.000	1.000	96	100000081	100000019	siRNA-IMPa4-25 PSPC1-A488 IMPa4-A546 DAPI 8C2-siRNA-IMP-a2-a4 V2.00	0	28. siRNA-IMPa4-25 PSPC1-A488 DAPI IMPa4-A546_ad_TileScan_001 (Stage 30 of 49)	00-r9k5vAK9WQPgtGv6kDhqFX
0.539661		Nucleus	0.000	1.000	98	100000082	100000020	siRNA-IMPa4-25 PSPC1-A488 IMPa4-A546 DAPI 8C2-siRNA-IMP-a2-a4 V2.00	0	28. siRNA-IMPa4-25 PSPC1-A488 DAPI IMPa4-A546_ad_TileScan_001 (Stage 30 of 49)	00-r9k5vAK9WQPgtGv6kDhqFX
0.450106		Nucleus	0.000	1.000	99	100000083	100000021	siRNA-IMPa4-25 PSPC1-A488 IMPa4-A546 DAPI 8C2-siRNA-IMP-a2-a4 V2.00	0	28. siRNA-IMPa4-25 PSPC1-A488 DAPI IMPa4-A546_ad_TileScan_001 (Stage 30 of 49)	00-r9k5vAK9WQPgtGv6kDhqFX
0.0516387		Nucleus	0.000	1.000	99	100000084	100000022	siRNA-IMPa4-25 PSPC1-A488 IMPa4-A546 DAPI 8C2-siRNA-IMP-a2-a4 V2.00	0	28. siRNA-IMPa4-25 PSPC1-A488 DAPI IMPa4-A546_ad_TileScan_001 (Stage 30 of 49)	00-r9k5vAK9WQPgtGv6kDhqFX
0.873876		Nucleus	0.000	1.000	100	100000085	100000023	siRNA-IMPa4-25 PSPC1-A488 IMPa4-A546 DAPI 8C2-siRNA-IMP-a2-a4 V2.00	0	28. siRNA-IMPa4-25 PSPC1-A488 DAPI IMPa4-A546_ad_TileScan_001 (Stage 30 of 49)	00-r9k5vAK9WQPgtGv6kDhqFX
0.464136		Nucleus	0.000	1.000	100	100000086	100000024	siRNA-IMPa4-25 PSPC1-A488 IMPa4-A546 DAPI 8C2-siRNA-IMP-a2-a4 V2.00	0	28. siRNA-IMPa4-25 PSPC1-A488 DAPI IMPa4-A546_ad_TileScan_001 (Stage 30 of 49)	00-r9k5vAK9WQPgtGv6kDhqFX
0.536464		Nucleus	0.000	1.000	101	100000087	100000025	siRNA-IMPa4-25 PSPC1-A488 IMPa4-A546 DAPI 8C2-siRNA-IMP-a2-a4 V2.00	0	28. siRNA-IMPa4-25 PSPC1-A488 DAPI IMPa4-A546_ad_TileScan_001 (Stage 30 of 49)	00-r9k5vAK9WQPgtGv6kDhqFX
0.238117		Nucleus	0.000	1.000	102	100000088	100000026	siRNA-IMPa4-25 PSPC1-A488 IMPa4-A546 DAPI 8C2-siRNA-IMP-a2-a4 V2.00	0	28. siRNA-IMPa4-25 PSPC1-A488 DAPI IMPa4-A546_ad_TileScan_001 (Stage 30 of 49)	00-r9k5vAK9WQPgtGv6kDhqFX
0.403125		Nucleus	0.000	1.000	103	100000089	100000027	siRNA-IMPa4-25 PSPC1-A488 IMPa4-A546 DAPI 8C2-siRNA-IMP-a2-a4 V2.00	0	28. siRNA-IMPa4-25 PSPC1-A488 DAPI IMPa4-A546_ad_TileScan_001 (Stage 30 of 49)	00-r9k5vAK9WQPgtGv6kDhqFX
0.452615		Nucleus	0.000	1.000	104	100000090	100000028	siRNA-IMPa4-25 PSPC1-A488 IMPa4-A546 DAPI 8C2-siRNA-IMP-a2-a4 V2.00	0	28. siRNA-IMPa4-25 PSPC1-A488 DAPI IMPa4-A546_ad_TileScan_001 (Stage 30 of 49)	00-r9k5vAK9WQPgtGv6kDhqFX
0.278502		Nucleus	0.000	1.000	105	100000091	100000029	siRNA-IMPa4-25 PSPC1-A488 IMPa4-A546 DAPI 8C2-siRNA-IMP-a2-a4 V2.00	0	28. siRNA-IMPa4-25 PSPC1-A488 DAPI IMPa4-A546_ad_TileScan_001 (Stage 30 of 49)	00-r9k5vAK9WQPgtGv6kDhqFX
0.401566		Nucleus	0.000	1.000	106	100000092	100000030	siRNA-IMPa4-25 PSPC1-A488 IMPa4-A546 DAPI 8C2-siRNA-IMP-a2-a4 V2.00	0	28. siRNA-IMPa4-25 PSPC1-A488 DAPI IMPa4-A546_ad_TileScan_001 (Stage 30 of 49)	00-r9k5vAK9WQPgtGv6kDhqFX
0.637538		Nucleus	0.000	1.000	107	100000093	100000031	siRNA-IMPa4-25 PSPC1-A488 IMPa4-A546 DAPI 8C2-siRNA-IMP-a2-a4 V2.00	0	28. siRNA-IMPa4-25 PSPC1-A488 DAPI IMPa4-A546_ad_TileScan_001 (Stage 30 of 49)	00-r9k5vAK9WQPgtGv6kDhqFX
0.300288		Nucleus	0.000	1.000	108	100000094	100000000	siRNA-IMPa4-25 PSPC1-A488 IMPa4-A546 DAPI 8C2-siRNA-IMP-a2-a4 V2.00	0	28. siRNA-IMPa4-25 PSPC1-A488 DAPI IMPa4-A546_ae_TileScan_001 (Stage 31 of 49)	00-7QXgCmiNMMAt538CTTxTdL
0.362234		Nucleus	0.000	1.000	110	100000095	100000001	siRNA-IMPa4-25 PSPC1-A488 IMPa4-A546 DAPI 8C2-siRNA-IMP-a2-a4 V2.00	0	28. siRNA-IMPa4-25 PSPC1-A488 DAPI IMPa4-A546_ae_TileScan_001 (Stage 31 of 49)	00-7QXgCmiNMMAt538CTTxTdL
0.564178		Nucleus	0.000	1.000	111	100000096	100000002	siRNA-IMPa4-25 PSPC1-A488 IMPa4-A546 DAPI 8C2-siRNA-IMP-a2-a4 V2.00	0	28. siRNA-IMPa4-25 PSPC1-A488 DAPI IMPa4-A546_ae_TileScan_001 (Stage 31 of 49)	00-7QXgCmiNMMAt538CTTxTdL
0.416648		Nucleus	0.000	1.000	112	100000097	100000003	siRNA-IMPa4-25 PSPC1-A488 IMPa4-A546 DAPI 8C2-siRNA-IMP-a2-a4 V2.00	0	28. siRNA-IMPa4-25 PSPC1-A488 DAPI IMPa4-A546_ae_TileScan_001 (Stage 31 of 49)	00-7QXgCmiNMMAt538CTTxTdL
0.252464		Nucleus	0.000	1.000	113	100000098	100000004	siRNA-IMPa4-25 PSPC1-A488 IMPa4-A546 DAPI 8C2-siRNA-IMP-a2-a4 V2.00	0	28. siRNA-IMPa4-25 PSPC1-A488 DAPI IMPa4-A546_ae_TileScan_001 (Stage 31 of 49)	00-7QXgCmiNMMAt538CTTxTdL
0.55477		Nucleus	0.000	1.000	114	100000099	100000005	siRNA-IMPa4-25 PSPC1-A488 IMPa4-A546 DAPI 8C2-siRNA-IMP-a2-a4 V2.00	0	28. siRNA-IMPa4-25 PSPC1-A488 DAPI IMPa4-A546_ae_TileScan_001 (Stage 31 of 49)	00-7QXgCmiNMMAt538CTTxTdL
0.69013		Nucleus	0.000	1.000	115	100000100	100000006	siRNA-IMPa4-25 PSPC1-A488 IMPa4-A546 DAPI 8C2-siRNA-IMP-a2-a4 V2.00	0	28. siRNA-IMPa4-25 PSPC1-A488 DAPI IMPa4-A546_ae_TileScan_001 (Stage 31 of 49)	00-7QXgCmiNMMAt538CTTxTdL
0.481409		Nucleus	0.000	1.000	116	100000101	100000007	siRNA-IMPa4-25 PSPC1-A488 IMPa4-A546 DAPI 8C2-siRNA-IMP-a2-a4 V2.00	0	28. siRNA-IMPa4-25 PSPC1-A488 DAPI IMPa4-A546_ae_TileScan_001 (Stage 31 of 49)	00-7QXgCmiNMMAt538CTTxTdL
0.468026		Nucleus	0.000	1.000	117	100000102	100000008	siRNA-IMPa4-25 PSPC1-A488 IMPa4-A546 DAPI 8C2-siRNA-IMP-a2-a4 V2.00	0	28. siRNA-IMPa4-25 PSPC1-A488 DAPI IMPa4-A546_ae_TileScan_001 (Stage 31 of 49)	00-7QXgCmiNMMAt538CTTxTdL
0.372058		Nucleus	0.000	1.000	118	100000103	100000009	siRNA-IMPa4-25 PSPC1-A488 IMPa4-A546 DAPI 8C2-siRNA-IMP-a2-a4 V2.00	0	28. siRNA-IMPa4-25 PSPC1-A488 DAPI IMPa4-A546_ae_TileScan_001 (Stage 31 of 49)	00-7QXgCmiNMMAt538CTTxTdL
0.210721		Nucleus	0.000	1.000	119	100000104	100000010	siRNA-IMPa4-25 PSPC1-A488 IMPa4-A546 DAPI 8C2-siRNA-IMP-a2-a4 V2.00	0	28. siRNA-IMPa4-25 PSPC1-A488 DAPI IMPa4-A546_ae_TileScan_001 (Stage 31 of 49)	00-7QXgCmiNMMAt538CTTxTdL
0.494498		Nucleus	0.000	1.000	121	100000105	100000011	siRNA-IMPa4-25 PSPC1-A488 IMPa4-A546 DAPI 8C2-siRNA-IMP-a2-a4 V2.00	0	28. siRNA-IMPa4-25 PSPC1-A488 DAPI IMPa4-A546_ae_TileScan_001 (Stage 31 of 49)	00-7QXgCmiNMMAt538CTTxTdL
0.273763		Nucleus	0.000	1.000	122	100000106	100000012	siRNA-IMPa4-25 PSPC1-A488 IMPa4-A546 DAPI 8C2-siRNA-IMP-a2-a4 V2.00	0	28. siRNA-IMPa4-25 PSPC1-A488 DAPI IMPa4-A546_ae_TileScan_001 (Stage 31 of 49)	00-7QXgCmiNMMAt538CTTxTdL
0.519474		Nucleus	0.000	1.000	123	100000107	100000013	siRNA-IMPa4-25 PSPC1-A488 IMPa4-A546 DAPI 8C2-siRNA-IMP-a2-a4 V2.00	0	28. siRNA-IMPa4-25 PSPC1-A488 DAPI IMPa4-A546_ae_TileScan_001 (Stage 31 of 49)	00-7QXgCmiNMMAt538CTTxTdL
0.449995		Nucleus	0.000	1.000	124	100000108	100000014	siRNA-IMPa4-25 PSPC1-A488 IMPa4-A546 DAPI 8C2-siRNA-IMP-a2-a4 V2.00	0	28. siRNA-IMPa4-25 PSPC1-A488 DAPI IMPa4-A546_ae_TileScan_001 (Stage 31 of 49)	00-7QXgCmiNMMAt538CTTxTdL
0.360694		Nucleus	0.000	1.000	125	100000109	100000015	siRNA-IMPa4-25 PSPC1-A488 IMPa4-A546 DAPI 8C2-siRNA-IMP-a2-a4 V2.00	0	28. siRNA-IMPa4-25 PSPC1-A488 DAPI IMPa4-A546_ae_TileScan_001 (Stage 31 of 49)	00-7QXgCmiNMMAt538CTTxTdL
0.403866		Nucleus	0.000	1.000	126	100000110	100000016	siRNA-IMPa4-25 PSPC1-A488 IMPa4-A546 DAPI 8C2-siRNA-IMP-a2-a4 V2.00	0	28. siRNA-IMPa4-25 PSPC1-A488 DAPI IMPa4-A546_ae_TileScan_001 (Stage 31 of 49)	00-7QXgCmiNMMAt538CTTxTdL
0.464472		Nucleus	0.000	1.000	127	100000111	100000017	siRNA-IMPa4-25 PSPC1-A488 IMPa4-A546 DAPI 8C2-siRNA-IMP-a2-a4 V2.00	0	28. siRNA-IMPa4-25 PSPC1-A488 DAPI IMPa4-A546_ae_TileScan_001 (Stage 31 of 49)	00-7QXgCmiNMMAt538CTTxTdL
0.379851		Nucleus	0.000	1.000	127	100000112	100000018	siRNA-IMPa4-25 PSPC1-A488 IMPa4-A546 DAPI 8C2-siRNA-IMP-a2-a4 V2.00	0	28. siRNA-IMPa4-25 PSPC1-A488 DAPI IMPa4-A546_ae_TileScan_001 (Stage 31 of 49)	00-7QXgCmiNMMAt538CTTxTdL
0.618374		Nucleus	0.000	1.000	128	100000113	100000019	siRNA-IMPa4-25 PSPC1-A488 IMPa4-A546 DAPI 8C2-siRNA-IMP-a2-a4 V2.00	0	28. siRNA-IMPa4-25 PSPC1-A488 DAPI IMPa4-A546_ae_TileScan_001 (Stage 31 of 49)	00-7QXgCmiNMMAt538CTTxTdL
0.385796		Nucleus	0.000	1.000	129	100000114	100000020	siRNA-IMPa4-25 PSPC1-A488 IMPa4-A546 DAPI 8C2-siRNA-IMP-a2-a4 V2.00	0	28. siRNA-IMPa4-25 PSPC1-A488 DAPI IMPa4-A546_ae_TileScan_001 (Stage 31 of 49)	00-7QXgCmiNMMAt538CTTxTdL
0.233065		Nucleus	0.000	1.000	130	100000115	100000021	siRNA-IMPa4-25 PSPC1-A488 IMPa4-A546 DAPI 8C2-siRNA-IMP-a2-a4 V2.00	0	28. siRNA-IMPa4-25 PSPC1-A488 DAPI IMPa4-A546_ae_TileScan_001 (Stage 31 of 49)	00-7QXgCmiNMMAt538CTTxTdL
0.288391		Nucleus	0.000	1.000	131	100000116	100000022	siRNA-IMPa4-25 PSPC1-A488 IMPa4-A546 DAPI 8C2-siRNA-IMP-a2-a4 V2.00	0	28. siRNA-IMPa4-25 PSPC1-A488 DAPI IMPa4-A546_ae_TileScan_001 (Stage 31 of 49)	00-7QXgCmiNMMAt538CTTxTdL
0.380299		Nucleus	0.000	1.000	132	100000117	100000023	siRNA-IMPa4-25 PSPC1-A488 IMPa4-A546 DAPI 8C2-siRNA-IMP-a2-a4 V2.00	0	28. siRNA-IMPa4-25 PSPC1-A488 DAPI IMPa4-A546_ae_TileScan_001 (Stage 31 of 49)	00-7QXgCmiNMMAt538CTTxTdL
0.619335		Nucleus	0.000	1.000	134	100000118	100000024	siRNA-IMPa4-25 PSPC1-A488 IMPa4-A546 DAPI 8C2-siRNA-IMP-a2-a4 V2.00	0	28. siRNA-IMPa4-25 PSPC1-A488 DAPI IMPa4-A546_ae_TileScan_001 (Stage 31 of 49)	00-7QXgCmiNMMAt538CTTxTdL
0.620713		Nucleus	0.000	1.000	135	100000119	100000025	siRNA-IMPa4-25 PSPC1-A488 IMPa4-A546 DAPI 8C2-siRNA-IMP-a2-a4 V2.00	0	28. siRNA-IMPa4-25 PSPC1-A488 DAPI IMPa4-A546_ae_TileScan_001 (Stage 31 of 49)	00-7QXgCmiNMMAt538CTTxTdL
0.37195		Nucleus	0.000	1.000	137	100000120	100000026	siRNA-IMPa4-25 PSPC1-A488 IMPa4-A546 DAPI 8C2-siRNA-IMP-a2-a4 V2.00	0	28. siRNA-IMPa4-25 PSPC1-A488 DAPI IMPa4-A546_ae_TileScan_001 (Stage 31 of 49)	00-7QXgCmiNMMAt538CTTxTdL
0.418729		Nucleus	0.000	1.000	138	100000121	100000027	siRNA-IMPa4-25 PSPC1-A488 IMPa4-A546 DAPI 8C2-siRNA-IMP-a2-a4 V2.00	0	28. siRNA-IMPa4-25 PSPC1-A488 DAPI IMPa4-A546_ae_TileScan_001 (Stage 31 of 49)	00-7QXgCmiNMMAt538CTTxTdL
0.417086		Nucleus	0.000	1.000	139	100000122	100000028	siRNA-IMPa4-25 PSPC1-A488 IMPa4-A546 DAPI 8C2-siRNA-IMP-a2-a4 V2.00	0	28. siRNA-IMPa4-25 PSPC1-A488 DAPI IMPa4-A546_ae_TileScan_001 (Stage 31 of 49)	00-7QXgCmiNMMAt538CTTxTdL
0.245009		Nucleus	0.000	1.000	140	100000123	100000029	siRNA-IMPa4-25 PSPC1-A488 IMPa4-A546 DAPI 8C2-siRNA-IMP-a2-a4 V2.00	0	28. siRNA-IMPa4-25 PSPC1-A488 DAPI IMPa4-A546_ae_TileScan_001 (Stage 31 of 49)	00-7QXgCmiNMMAt538CTTxTdL
0.355296		Nucleus	0.000	1.000	141	100000124	100000030	siRNA-IMPa4-25 PSPC1-A488 IMPa4-A546 DAPI 8C2-siRNA-IMP-a2-a4 V2.00	0	28. siRNA-IMPa4-25 PSPC1-A488 DAPI IMPa4-A546_ae_TileScan_001 (Stage 31 of 49)	00-7QXgCmiNMMAt538CTTxTdL
0.301782		Nucleus	0.000	1.000	142	100000125	100000031	siRNA-IMPa4-25 PSPC1-A488 IMPa4-A546 DAPI 8C2-siRNA-IMP-a2-a4 V2.00	0	28. siRNA-IMPa4-25 PSPC1-A488 DAPI IMPa4-A546_ae_TileScan_001 (Stage 31 of 49)	00-7QXgCmiNMMAt538CTTxTdL
0.426483		Nucleus	0.000	1.000	143	100000126	100000000	siRNA-IMPa4-25 PSPC1-A488 IMPa4-A546 DAPI 8C2-siRNA-IMP-a2-a4 V2.00	0	28. siRNA-IMPa4-25 PSPC1-A488 DAPI IMPa4-A546_af_TileScan_001 (Stage 32 of 49)	00-AkmGxQwud5TnpVzAqw2meD
0.515182		Nucleus	0.000	1.000	144	100000127	100000001	siRNA-IMPa4-25 PSPC1-A488 IMPa4-A546 DAPI 8C2-siRNA-IMP-a2-a4 V2.00	0	28. siRNA-IMPa4-25 PSPC1-A488 DAPI IMPa4-A546_af_TileScan_001 (Stage 32 of 49)	00-AkmGxQwud5TnpVzAqw2meD
0.544507		Nucleus	0.000	1.000	145	100000128	100000002	siRNA-IMPa4-25 PSPC1-A488 IMPa4-A546 DAPI 8C2-siRNA-IMP-a2-a4 V2.00	0	28. siRNA-IMPa4-25 PSPC1-A488 DAPI IMPa4-A546_af_TileScan_001 (Stage 32 of 49)	00-AkmGxQwud5TnpVzAqw2meD
0.316623		Nucleus	0.000	1.000	147	100000129	100000003	siRNA-IMPa4-25 PSPC1-A488 IMPa4-A546 DAPI 8C2-siRNA-IMP-a2-a4 V2.00	0	28. siRNA-IMPa4-25 PSPC1-A488 DAPI IMPa4-A546_af_TileScan_001 (Stage 32 of 49)	00-AkmGxQwud5TnpVzAqw2meD
0.607054		Nucleus	0.000	1.000	148	100000130	100000004	siRNA-IMPa4-25 PSPC1-A488 IMPa4-A546 DAPI 8C2-siRNA-IMP-a2-a4 V2.00	0	28. siRNA-IMPa4-25 PSPC1-A488 DAPI IMPa4-A546_af_TileScan_001 (Stage 32 of 49)	00-AkmGxQwud5TnpVzAqw2meD
0.615489		Nucleus	0.000	1.000	149	100000131	100000005	siRNA-IMPa4-25 PSPC1-A488 IMPa4-A546 DAPI 8C2-siRNA-IMP-a2-a4 V2.00	0	28. siRNA-IMPa4-25 PSPC1-A488 DAPI IMPa4-A546_af_TileScan_001 (Stage 32 of 49)	00-AkmGxQwud5TnpVzAqw2meD
0.365411		Nucleus	0.000	1.000	150	100000132	100000006	siRNA-IMPa4-25 PSPC1-A488 IMPa4-A546 DAPI 8C2-siRNA-IMP-a2-a4 V2.00	0	28. siRNA-IMPa4-25 PSPC1-A488 DAPI IMPa4-A546_af_TileScan_001 (Stage 32 of 49)	00-AkmGxQwud5TnpVzAqw2meD
0.494343		Nucleus	0.000	1.000	150	100000133	100000007	siRNA-IMPa4-25 PSPC1-A488 IMPa4-A546 DAPI 8C2-siRNA-IMP-a2-a4 V2.00	0	28. siRNA-IMPa4-25 PSPC1-A488 DAPI IMPa4-A546_af_TileScan_001 (Stage 32 of 49)	00-AkmGxQwud5TnpVzAqw2meD
0.450229		Nucleus	0.000	1.000	151	100000134	100000008	siRNA-IMPa4-25 PSPC1-A488 IMPa4-A546 DAPI 8C2-siRNA-IMP-a2-a4 V2.00	0	28. siRNA-IMPa4-25 PSPC1-A488 DAPI IMPa4-A546_af_TileScan_001 (Stage 32 of 49)	00-AkmGxQwud5TnpVzAqw2meD
0.258728		Nucleus	0.000	1.000	152	100000135	100000009	siRNA-IMPa4-25 PSPC1-A488 IMPa4-A546 DAPI 8C2-siRNA-IMP-a2-a4 V2.00	0	28. siRNA-IMPa4-25 PSPC1-A488 DAPI IMPa4-A546_af_TileScan_001 (Stage 32 of 49)	00-AkmGxQwud5TnpVzAqw2meD
0.536045		Nucleus	0.000	1.000	153	100000136	100000010	siRNA-IMPa4-25 PSPC1-A488 IMPa4-A546 DAPI 8C2-siRNA-IMP-a2-a4 V2.00	0	28. siRNA-IMPa4-25 PSPC1-A488 DAPI IMPa4-A546_af_TileScan_001 (Stage 32 of 49)	00-AkmGxQwud5TnpVzAqw2meD
0.473912		Nucleus	0.000	1.000	154	100000137	100000011	siRNA-IMPa4-25 PSPC1-A488 IMPa4-A546 DAPI 8C2-siRNA-IMP-a2-a4 V2.00	0	28. siRNA-IMPa4-25 PSPC1-A488 DAPI IMPa4-A546_af_TileScan_001 (Stage 32 of 49)	00-AkmGxQwud5TnpVzAqw2meD
0.276746		Nucleus	0.000	1.000	155	100000138	100000012	siRNA-IMPa4-25 PSPC1-A488 IMPa4-A546 DAPI 8C2-siRNA-IMP-a2-a4 V2.00	0	28. siRNA-IMPa4-25 PSPC1-A488 DAPI IMPa4-A546_af_TileScan_001 (Stage 32 of 49)	00-AkmGxQwud5TnpVzAqw2meD
0.292974		Nucleus	0.000	1.000	156	100000139	100000013	siRNA-IMPa4-25 PSPC1-A488 IMPa4-A546 DAPI 8C2-siRNA-IMP-a2-a4 V2.00	0	28. siRNA-IMPa4-25 PSPC1-A488 DAPI IMPa4-A546_af_TileScan_001 (Stage 32 of 49)	00-AkmGxQwud5TnpVzAqw2meD
0.54212		Nucleus	0.000	1.000	157	100000140	100000014	siRNA-IMPa4-25 PSPC1-A488 IMPa4-A546 DAPI 8C2-siRNA-IMP-a2-a4 V2.00	0	28. siRNA-IMPa4-25 PSPC1-A488 DAPI IMPa4-A546_af_TileScan_001 (Stage 32 of 49)	00-AkmGxQwud5TnpVzAqw2meD
0.458947		Nucleus	0.000	1.000	158	100000141	100000015	siRNA-IMPa4-25 PSPC1-A488 IMPa4-A546 DAPI 8C2-siRNA-IMP-a2-a4 V2.00	0	28. siRNA-IMPa4-25 PSPC1-A488 DAPI IMPa4-A546_af_TileScan_001 (Stage 32 of 49)	00-AkmGxQwud5TnpVzAqw2meD
0.674657		Nucleus	0.000	1.000	160	100000142	100000016	siRNA-IMPa4-25 PSPC1-A488 IMPa4-A546 DAPI 8C2-siRNA-IMP-a2-a4 V2.00	0	28. siRNA-IMPa4-25 PSPC1-A488 DAPI IMPa4-A546_af_TileScan_001 (Stage 32 of 49)	00-AkmGxQwud5TnpVzAqw2meD
0.416491		Nucleus	0.000	1.000	161	100000143	100000017	siRNA-IMPa4-25 PSPC1-A488 IMPa4-A546 DAPI 8C2-siRNA-IMP-a2-a4 V2.00	0	28. siRNA-IMPa4-25 PSPC1-A488 DAPI IMPa4-A546_af_TileScan_001 (Stage 32 of 49)	00-AkmGxQwud5TnpVzAqw2meD
0.247168		Nucleus	0.000	1.000	162	100000144	100000018	siRNA-IMPa4-25 PSPC1-A488 IMPa4-A546 DAPI 8C2-siRNA-IMP-a2-a4 V2.00	0	28. siRNA-IMPa4-25 PSPC1-A488 DAPI IMPa4-A546_af_TileScan_001 (Stage 32 of 49)	00-AkmGxQwud5TnpVzAqw2meD
0.260522		Nucleus	0.000	1.000	163	100000145	100000019	siRNA-IMPa4-25 PSPC1-A488 IMPa4-A546 DAPI 8C2-siRNA-IMP-a2-a4 V2.00	0	28. siRNA-IMPa4-25 PSPC1-A488 DAPI IMPa4-A546_af_TileScan_001 (Stage 32 of 49)	00-AkmGxQwud5TnpVzAqw2meD
0.716663		Nucleus	0.000	1.000	164	100000146	100000000	siRNA-IMPa4-25 PSPC1-A488 IMPa4-A546 DAPI 8C2-siRNA-IMP-a2-a4 V2.00	0	28. siRNA-IMPa4-25 PSPC1-A488 DAPI IMPa4-A546_ag_TileScan_001 (Stage 33 of 49)	00-BKFYCUD7htrsLeKkEPKB8J
0.702518		Nucleus	0.000	1.000	165	100000147	100000001	siRNA-IMPa4-25 PSPC1-A488 IMPa4-A546 DAPI 8C2-siRNA-IMP-a2-a4 V2.00	0	28. siRNA-IMPa4-25 PSPC1-A488 DAPI IMPa4-A546_ag_TileScan_001 (Stage 33 of 49)	00-BKFYCUD7htrsLeKkEPKB8J
0.541385		Nucleus	0.000	1.000	167	100000148	100000002	siRNA-IMPa4-25 PSPC1-A488 IMPa4-A546 DAPI 8C2-siRNA-IMP-a2-a4 V2.00	0	28. siRNA-IMPa4-25 PSPC1-A488 DAPI IMPa4-A546_ag_TileScan_001 (Stage 33 of 49)	00-BKFYCUD7htrsLeKkEPKB8J
0.317826		Nucleus	0.000	1.000	168	100000149	100000003	siRNA-IMPa4-25 PSPC1-A488 IMPa4-A546 DAPI 8C2-siRNA-IMP-a2-a4 V2.00	0	28. siRNA-IMPa4-25 PSPC1-A488 DAPI IMPa4-A546_ag_TileScan_001 (Stage 33 of 49)	00-BKFYCUD7htrsLeKkEPKB8J
0.271802		Nucleus	0.000	1.000	169	100000150	100000004	siRNA-IMPa4-25 PSPC1-A488 IMPa4-A546 DAPI 8C2-siRNA-IMP-a2-a4 V2.00	0	28. siRNA-IMPa4-25 PSPC1-A488 DAPI IMPa4-A546_ag_TileScan_001 (Stage 33 of 49)	00-BKFYCUD7htrsLeKkEPKB8J
0.240204		Nucleus	0.000	1.000	170	100000151	100000005	siRNA-IMPa4-25 PSPC1-A488 IMPa4-A546 DAPI 8C2-siRNA-IMP-a2-a4 V2.00	0	28. siRNA-IMPa4-25 PSPC1-A488 DAPI IMPa4-A546_ag_TileScan_001 (Stage 33 of 49)	00-BKFYCUD7htrsLeKkEPKB8J
0.554335		Nucleus	0.000	1.000	171	100000152	100000006	siRNA-IMPa4-25 PSPC1-A488 IMPa4-A546 DAPI 8C2-siRNA-IMP-a2-a4 V2.00	0	28. siRNA-IMPa4-25 PSPC1-A488 DAPI IMPa4-A546_ag_TileScan_001 (Stage 33 of 49)	00-BKFYCUD7htrsLeKkEPKB8J
0.507773		Nucleus	0.000	1.000	173	100000153	100000007	siRNA-IMPa4-25 PSPC1-A488 IMPa4-A546 DAPI 8C2-siRNA-IMP-a2-a4 V2.00	0	28. siRNA-IMPa4-25 PSPC1-A488 DAPI IMPa4-A546_ag_TileScan_001 (Stage 33 of 49)	00-BKFYCUD7htrsLeKkEPKB8J
0.410856		Nucleus	0.000	1.000	174	100000154	100000008	siRNA-IMPa4-25 PSPC1-A488 IMPa4-A546 DAPI 8C2-siRNA-IMP-a2-a4 V2.00	0	28. siRNA-IMPa4-25 PSPC1-A488 DAPI IMPa4-A546_ag_TileScan_001 (Stage 33 of 49)	00-BKFYCUD7htrsLeKkEPKB8J
0.408397		Nucleus	0.000	1.000	175	100000155	100000009	siRNA-IMPa4-25 PSPC1-A488 IMPa4-A546 DAPI 8C2-siRNA-IMP-a2-a4 V2.00	0	28. siRNA-IMPa4-25 PSPC1-A488 DAPI IMPa4-A546_ag_TileScan_001 (Stage 33 of 49)	00-BKFYCUD7htrsLeKkEPKB8J
0.463239		Nucleus	0.000	1.000	177	100000156	100000010	siRNA-IMPa4-25 PSPC1-A488 IMPa4-A546 DAPI 8C2-siRNA-IMP-a2-a4 V2.00	0	28. siRNA-IMPa4-25 PSPC1-A488 DAPI IMPa4-A546_ag_TileScan_001 (Stage 33 of 49)	00-BKFYCUD7htrsLeKkEPKB8J
0.288232		Nucleus	0.000	1.000	178	100000157	100000011	siRNA-IMPa4-25 PSPC1-A488 IMPa4-A546 DAPI 8C2-siRNA-IMP-a2-a4 V2.00	0	28. siRNA-IMPa4-25 PSPC1-A488 DAPI IMPa4-A546_ag_TileScan_001 (Stage 33 of 49)	00-BKFYCUD7htrsLeKkEPKB8J
0.218194		Nucleus	0.000	1.000	179	100000158	100000012	siRNA-IMPa4-25 PSPC1-A488 IMPa4-A546 DAPI 8C2-siRNA-IMP-a2-a4 V2.00	0	28. siRNA-IMPa4-25 PSPC1-A488 DAPI IMPa4-A546_ag_TileScan_001 (Stage 33 of 49)	00-BKFYCUD7htrsLeKkEPKB8J
0.445794		Nucleus	0.000	1.000	180	100000159	100000013	siRNA-IMPa4-25 PSPC1-A488 IMPa4-A546 DAPI 8C2-siRNA-IMP-a2-a4 V2.00	0	28. siRNA-IMPa4-25 PSPC1-A488 DAPI IMPa4-A546_ag_TileScan_001 (Stage 33 of 49)	00-BKFYCUD7htrsLeKkEPKB8J
0.22155		Nucleus	0.000	1.000	181	100000160	100000014	siRNA-IMPa4-25 PSPC1-A488 IMPa4-A546 DAPI 8C2-siRNA-IMP-a2-a4 V2.00	0	28. siRNA-IMPa4-25 PSPC1-A488 DAPI IMPa4-A546_ag_TileScan_001 (Stage 33 of 49)	00-BKFYCUD7htrsLeKkEPKB8J
0.496726		Nucleus	0.000	1.000	182	100000161	100000015	siRNA-IMPa4-25 PSPC1-A488 IMPa4-A546 DAPI 8C2-siRNA-IMP-a2-a4 V2.00	0	28. siRNA-IMPa4-25 PSPC1-A488 DAPI IMPa4-A546_ag_TileScan_001 (Stage 33 of 49)	00-BKFYCUD7htrsLeKkEPKB8J
0.81331		Nucleus	0.000	1.000	182	100000162	100000016	siRNA-IMPa4-25 PSPC1-A488 IMPa4-A546 DAPI 8C2-siRNA-IMP-a2-a4 V2.00	0	28. siRNA-IMPa4-25 PSPC1-A488 DAPI IMPa4-A546_ag_TileScan_001 (Stage 33 of 49)	00-BKFYCUD7htrsLeKkEPKB8J
0.765945		Nucleus	0.000	1.000	185	100000163	100000017	siRNA-IMPa4-25 PSPC1-A488 IMPa4-A546 DAPI 8C2-siRNA-IMP-a2-a4 V2.00	0	28. siRNA-IMPa4-25 PSPC1-A488 DAPI IMPa4-A546_ag_TileScan_001 (Stage 33 of 49)	00-BKFYCUD7htrsLeKkEPKB8J
0.618193		Nucleus	0.000	1.000	186	100000164	100000018	siRNA-IMPa4-25 PSPC1-A488 IMPa4-A546 DAPI 8C2-siRNA-IMP-a2-a4 V2.00	0	28. siRNA-IMPa4-25 PSPC1-A488 DAPI IMPa4-A546_ag_TileScan_001 (Stage 33 of 49)	00-BKFYCUD7htrsLeKkEPKB8J
0.182205		Nucleus	0.000	1.000	188	100000165	100000000	siRNA-IMPa4-25 PSPC1-A488 IMPa4-A546 DAPI 8C2-siRNA-IMP-a2-a4 V2.00	0	28. siRNA-IMPa4-25 PSPC1-A488 DAPI IMPa4-A546_ah_TileScan_001 (Stage 34 of 49)	00-68TsVxV5LEh4Zj3WrSHgH9
0.501493		Nucleus	0.000	1.000	188	100000166	100000001	siRNA-IMPa4-25 PSPC1-A488 IMPa4-A546 DAPI 8C2-siRNA-IMP-a2-a4 V2.00	0	28. siRNA-IMPa4-25 PSPC1-A488 DAPI IMPa4-A546_ah_TileScan_001 (Stage 34 of 49)	00-68TsVxV5LEh4Zj3WrSHgH9
0.73516		Nucleus	0.000	1.000	189	100000167	100000002	siRNA-IMPa4-25 PSPC1-A488 IMPa4-A546 DAPI 8C2-siRNA-IMP-a2-a4 V2.00	0	28. siRNA-IMPa4-25 PSPC1-A488 DAPI IMPa4-A546_ah_TileScan_001 (Stage 34 of 49)	00-68TsVxV5LEh4Zj3WrSHgH9
0.491603		Nucleus	0.000	1.000	190	100000168	100000003	siRNA-IMPa4-25 PSPC1-A488 IMPa4-A546 DAPI 8C2-siRNA-IMP-a2-a4 V2.00	0	28. siRNA-IMPa4-25 PSPC1-A488 DAPI IMPa4-A546_ah_TileScan_001 (Stage 34 of 49)	00-68TsVxV5LEh4Zj3WrSHgH9
0.549233		Nucleus	0.000	1.000	191	100000169	100000004	siRNA-IMPa4-25 PSPC1-A488 IMPa4-A546 DAPI 8C2-siRNA-IMP-a2-a4 V2.00	0	28. siRNA-IMPa4-25 PSPC1-A488 DAPI IMPa4-A546_ah_TileScan_001 (Stage 34 of 49)	00-68TsVxV5LEh4Zj3WrSHgH9
0.463035		Nucleus	0.000	1.000	192	100000170	100000005	siRNA-IMPa4-25 PSPC1-A488 IMPa4-A546 DAPI 8C2-siRNA-IMP-a2-a4 V2.00	0	28. siRNA-IMPa4-25 PSPC1-A488 DAPI IMPa4-A546_ah_TileScan_001 (Stage 34 of 49)	00-68TsVxV5LEh4Zj3WrSHgH9
0.280996		Nucleus	0.000	1.000	194	100000171	100000006	siRNA-IMPa4-25 PSPC1-A488 IMPa4-A546 DAPI 8C2-siRNA-IMP-a2-a4 V2.00	0	28. siRNA-IMPa4-25 PSPC1-A488 DAPI IMPa4-A546_ah_TileScan_001 (Stage 34 of 49)	00-68TsVxV5LEh4Zj3WrSHgH9
0.450499		Nucleus	0.000	1.000	195	100000172	100000007	siRNA-IMPa4-25 PSPC1-A488 IMPa4-A546 DAPI 8C2-siRNA-IMP-a2-a4 V2.00	0	28. siRNA-IMPa4-25 PSPC1-A488 DAPI IMPa4-A546_ah_TileScan_001 (Stage 34 of 49)	00-68TsVxV5LEh4Zj3WrSHgH9
0.553727		Nucleus	0.000	1.000	196	100000173	100000008	siRNA-IMPa4-25 PSPC1-A488 IMPa4-A546 DAPI 8C2-siRNA-IMP-a2-a4 V2.00	0	28. siRNA-IMPa4-25 PSPC1-A488 DAPI IMPa4-A546_ah_TileScan_001 (Stage 34 of 49)	00-68TsVxV5LEh4Zj3WrSHgH9
0.675695		Nucleus	0.000	1.000	197	100000174	100000009	siRNA-IMPa4-25 PSPC1-A488 IMPa4-A546 DAPI 8C2-siRNA-IMP-a2-a4 V2.00	0	28. siRNA-IMPa4-25 PSPC1-A488 DAPI IMPa4-A546_ah_TileScan_001 (Stage 34 of 49)	00-68TsVxV5LEh4Zj3WrSHgH9
0.766071		Nucleus	0.000	1.000	198	100000175	100000010	siRNA-IMPa4-25 PSPC1-A488 IMPa4-A546 DAPI 8C2-siRNA-IMP-a2-a4 V2.00	0	28. siRNA-IMPa4-25 PSPC1-A488 DAPI IMPa4-A546_ah_TileScan_001 (Stage 34 of 49)	00-68TsVxV5LEh4Zj3WrSHgH9
0.652325		Nucleus	0.000	1.000	200	100000176	100000011	siRNA-IMPa4-25 PSPC1-A488 IMPa4-A546 DAPI 8C2-siRNA-IMP-a2-a4 V2.00	0	28. siRNA-IMPa4-25 PSPC1-A488 DAPI IMPa4-A546_ah_TileScan_001 (Stage 34 of 49)	00-68TsVxV5LEh4Zj3WrSHgH9
0.825441		Nucleus	0.000	1.000	201	100000177	100000012	siRNA-IMPa4-25 PSPC1-A488 IMPa4-A546 DAPI 8C2-siRNA-IMP-a2-a4 V2.00	0	28. siRNA-IMPa4-25 PSPC1-A488 DAPI IMPa4-A546_ah_TileScan_001 (Stage 34 of 49)	00-68TsVxV5LEh4Zj3WrSHgH9
0.585071		Nucleus	0.000	1.000	202	100000178	100000013	siRNA-IMPa4-25 PSPC1-A488 IMPa4-A546 DAPI 8C2-siRNA-IMP-a2-a4 V2.00	0	28. siRNA-IMPa4-25 PSPC1-A488 DAPI IMPa4-A546_ah_TileScan_001 (Stage 34 of 49)	00-68TsVxV5LEh4Zj3WrSHgH9
0.387484		Nucleus	0.000	1.000	204	100000179	100000014	siRNA-IMPa4-25 PSPC1-A488 IMPa4-A546 DAPI 8C2-siRNA-IMP-a2-a4 V2.00	0	28. siRNA-IMPa4-25 PSPC1-A488 DAPI IMPa4-A546_ah_TileScan_001 (Stage 34 of 49)	00-68TsVxV5LEh4Zj3WrSHgH9
0.342742		Nucleus	0.000	1.000	205	100000180	100000015	siRNA-IMPa4-25 PSPC1-A488 IMPa4-A546 DAPI 8C2-siRNA-IMP-a2-a4 V2.00	0	28. siRNA-IMPa4-25 PSPC1-A488 DAPI IMPa4-A546_ah_TileScan_001 (Stage 34 of 49)	00-68TsVxV5LEh4Zj3WrSHgH9
0.252754		Nucleus	0.000	1.000	206	100000181	100000016	siRNA-IMPa4-25 PSPC1-A488 IMPa4-A546 DAPI 8C2-siRNA-IMP-a2-a4 V2.00	0	28. siRNA-IMPa4-25 PSPC1-A488 DAPI IMPa4-A546_ah_TileScan_001 (Stage 34 of 49)	00-68TsVxV5LEh4Zj3WrSHgH9
0.336144		Nucleus	0.000	1.000	207	100000182	100000017	siRNA-IMPa4-25 PSPC1-A488 IMPa4-A546 DAPI 8C2-siRNA-IMP-a2-a4 V2.00	0	28. siRNA-IMPa4-25 PSPC1-A488 DAPI IMPa4-A546_ah_TileScan_001 (Stage 34 of 49)	00-68TsVxV5LEh4Zj3WrSHgH9
0.506366		Nucleus	0.000	1.000	208	100000183	100000018	siRNA-IMPa4-25 PSPC1-A488 IMPa4-A546 DAPI 8C2-siRNA-IMP-a2-a4 V2.00	0	28. siRNA-IMPa4-25 PSPC1-A488 DAPI IMPa4-A546_ah_TileScan_001 (Stage 34 of 49)	00-68TsVxV5LEh4Zj3WrSHgH9
0.381447		Nucleus	0.000	1.000	210	100000184	100000000	siRNA-IMPa4-25 PSPC1-A488 IMPa4-A546 DAPI 8C2-siRNA-IMP-a2-a4 V2.00	0	28. siRNA-IMPa4-25 PSPC1-A488 DAPI IMPa4-A546_ai_TileScan_001 (Stage 35 of 49)	00-UYNbN38K9kZ6zcjiTyouTe
0.52426		Nucleus	0.000	1.000	212	100000185	100000001	siRNA-IMPa4-25 PSPC1-A488 IMPa4-A546 DAPI 8C2-siRNA-IMP-a2-a4 V2.00	0	28. siRNA-IMPa4-25 PSPC1-A488 DAPI IMPa4-A546_ai_TileScan_001 (Stage 35 of 49)	00-UYNbN38K9kZ6zcjiTyouTe
0.390853		Nucleus	0.000	1.000	213	100000186	100000002	siRNA-IMPa4-25 PSPC1-A488 IMPa4-A546 DAPI 8C2-siRNA-IMP-a2-a4 V2.00	0	28. siRNA-IMPa4-25 PSPC1-A488 DAPI IMPa4-A546_ai_TileScan_001 (Stage 35 of 49)	00-UYNbN38K9kZ6zcjiTyouTe
0.721167		Nucleus	0.000	1.000	213	100000187	100000003	siRNA-IMPa4-25 PSPC1-A488 IMPa4-A546 DAPI 8C2-siRNA-IMP-a2-a4 V2.00	0	28. siRNA-IMPa4-25 PSPC1-A488 DAPI IMPa4-A546_ai_TileScan_001 (Stage 35 of 49)	00-UYNbN38K9kZ6zcjiTyouTe
0.408899		Nucleus	0.000	1.000	214	100000188	100000004	siRNA-IMPa4-25 PSPC1-A488 IMPa4-A546 DAPI 8C2-siRNA-IMP-a2-a4 V2.00	0	28. siRNA-IMPa4-25 PSPC1-A488 DAPI IMPa4-A546_ai_TileScan_001 (Stage 35 of 49)	00-UYNbN38K9kZ6zcjiTyouTe
0.390968		Nucleus	0.000	1.000	215	100000189	100000005	siRNA-IMPa4-25 PSPC1-A488 IMPa4-A546 DAPI 8C2-siRNA-IMP-a2-a4 V2.00	0	28. siRNA-IMPa4-25 PSPC1-A488 DAPI IMPa4-A546_ai_TileScan_001 (Stage 35 of 49)	00-UYNbN38K9kZ6zcjiTyouTe
0.500005		Nucleus	0.000	1.000	216	100000190	100000006	siRNA-IMPa4-25 PSPC1-A488 IMPa4-A546 DAPI 8C2-siRNA-IMP-a2-a4 V2.00	0	28. siRNA-IMPa4-25 PSPC1-A488 DAPI IMPa4-A546_ai_TileScan_001 (Stage 35 of 49)	00-UYNbN38K9kZ6zcjiTyouTe
0.30742		Nucleus	0.000	1.000	217	100000191	100000007	siRNA-IMPa4-25 PSPC1-A488 IMPa4-A546 DAPI 8C2-siRNA-IMP-a2-a4 V2.00	0	28. siRNA-IMPa4-25 PSPC1-A488 DAPI IMPa4-A546_ai_TileScan_001 (Stage 35 of 49)	00-UYNbN38K9kZ6zcjiTyouTe
0.280286		Nucleus	0.000	1.000	218	100000192	100000008	siRNA-IMPa4-25 PSPC1-A488 IMPa4-A546 DAPI 8C2-siRNA-IMP-a2-a4 V2.00	0	28. siRNA-IMPa4-25 PSPC1-A488 DAPI IMPa4-A546_ai_TileScan_001 (Stage 35 of 49)	00-UYNbN38K9kZ6zcjiTyouTe
0.642188		Nucleus	0.000	1.000	219	100000193	100000009	siRNA-IMPa4-25 PSPC1-A488 IMPa4-A546 DAPI 8C2-siRNA-IMP-a2-a4 V2.00	0	28. siRNA-IMPa4-25 PSPC1-A488 DAPI IMPa4-A546_ai_TileScan_001 (Stage 35 of 49)	00-UYNbN38K9kZ6zcjiTyouTe
0.232644		Nucleus	0.000	1.000	220	100000194	100000010	siRNA-IMPa4-25 PSPC1-A488 IMPa4-A546 DAPI 8C2-siRNA-IMP-a2-a4 V2.00	0	28. siRNA-IMPa4-25 PSPC1-A488 DAPI IMPa4-A546_ai_TileScan_001 (Stage 35 of 49)	00-UYNbN38K9kZ6zcjiTyouTe
0.410261		Nucleus	0.000	1.000	220	100000195	100000011	siRNA-IMPa4-25 PSPC1-A488 IMPa4-A546 DAPI 8C2-siRNA-IMP-a2-a4 V2.00	0	28. siRNA-IMPa4-25 PSPC1-A488 DAPI IMPa4-A546_ai_TileScan_001 (Stage 35 of 49)	00-UYNbN38K9kZ6zcjiTyouTe
0.326319		Nucleus	0.000	1.000	221	100000196	100000012	siRNA-IMPa4-25 PSPC1-A488 IMPa4-A546 DAPI 8C2-siRNA-IMP-a2-a4 V2.00	0	28. siRNA-IMPa4-25 PSPC1-A488 DAPI IMPa4-A546_ai_TileScan_001 (Stage 35 of 49)	00-UYNbN38K9kZ6zcjiTyouTe
0.317579		Nucleus	0.000	1.000	221	100000197	100000013	siRNA-IMPa4-25 PSPC1-A488 IMPa4-A546 DAPI 8C2-siRNA-IMP-a2-a4 V2.00	0	28. siRNA-IMPa4-25 PSPC1-A488 DAPI IMPa4-A546_ai_TileScan_001 (Stage 35 of 49)	00-UYNbN38K9kZ6zcjiTyouTe
0.269945		Nucleus	0.000	1.000	222	100000198	100000014	siRNA-IMPa4-25 PSPC1-A488 IMPa4-A546 DAPI 8C2-siRNA-IMP-a2-a4 V2.00	0	28. siRNA-IMPa4-25 PSPC1-A488 DAPI IMPa4-A546_ai_TileScan_001 (Stage 35 of 49)	00-UYNbN38K9kZ6zcjiTyouTe
0.521695		Nucleus	0.000	1.000	224	100000199	100000015	siRNA-IMPa4-25 PSPC1-A488 IMPa4-A546 DAPI 8C2-siRNA-IMP-a2-a4 V2.00	0	28. siRNA-IMPa4-25 PSPC1-A488 DAPI IMPa4-A546_ai_TileScan_001 (Stage 35 of 49)	00-UYNbN38K9kZ6zcjiTyouTe
0.478789		Nucleus	0.000	1.000	225	100000200	100000016	siRNA-IMPa4-25 PSPC1-A488 IMPa4-A546 DAPI 8C2-siRNA-IMP-a2-a4 V2.00	0	28. siRNA-IMPa4-25 PSPC1-A488 DAPI IMPa4-A546_ai_TileScan_001 (Stage 35 of 49)	00-UYNbN38K9kZ6zcjiTyouTe
0.287209		Nucleus	0.000	1.000	225	100000201	100000017	siRNA-IMPa4-25 PSPC1-A488 IMPa4-A546 DAPI 8C2-siRNA-IMP-a2-a4 V2.00	0	28. siRNA-IMPa4-25 PSPC1-A488 DAPI IMPa4-A546_ai_TileScan_001 (Stage 35 of 49)	00-UYNbN38K9kZ6zcjiTyouTe
0.632921		Nucleus	0.000	1.000	226	100000202	100000018	siRNA-IMPa4-25 PSPC1-A488 IMPa4-A546 DAPI 8C2-siRNA-IMP-a2-a4 V2.00	0	28. siRNA-IMPa4-25 PSPC1-A488 DAPI IMPa4-A546_ai_TileScan_001 (Stage 35 of 49)	00-UYNbN38K9kZ6zcjiTyouTe
0.252061		Nucleus	0.000	1.000	227	100000203	100000019	siRNA-IMPa4-25 PSPC1-A488 IMPa4-A546 DAPI 8C2-siRNA-IMP-a2-a4 V2.00	0	28. siRNA-IMPa4-25 PSPC1-A488 DAPI IMPa4-A546_ai_TileScan_001 (Stage 35 of 49)	00-UYNbN38K9kZ6zcjiTyouTe
0.386085		Nucleus	0.000	1.000	228	100000204	100000020	siRNA-IMPa4-25 PSPC1-A488 IMPa4-A546 DAPI 8C2-siRNA-IMP-a2-a4 V2.00	0	28. siRNA-IMPa4-25 PSPC1-A488 DAPI IMPa4-A546_ai_TileScan_001 (Stage 35 of 49)	00-UYNbN38K9kZ6zcjiTyouTe
0.426882		Nucleus	0.000	1.000	228	100000205	100000021	siRNA-IMPa4-25 PSPC1-A488 IMPa4-A546 DAPI 8C2-siRNA-IMP-a2-a4 V2.00	0	28. siRNA-IMPa4-25 PSPC1-A488 DAPI IMPa4-A546_ai_TileScan_001 (Stage 35 of 49)	00-UYNbN38K9kZ6zcjiTyouTe
0.363135		Nucleus	0.000	1.000	229	100000206	100000022	siRNA-IMPa4-25 PSPC1-A488 IMPa4-A546 DAPI 8C2-siRNA-IMP-a2-a4 V2.00	0	28. siRNA-IMPa4-25 PSPC1-A488 DAPI IMPa4-A546_ai_TileScan_001 (Stage 35 of 49)	00-UYNbN38K9kZ6zcjiTyouTe
0.590016		Nucleus	0.000	1.000	230	100000207	100000000	siRNA-IMPa4-25 PSPC1-A488 IMPa4-A546 DAPI 8C2-siRNA-IMP-a2-a4 V2.00	0	28. siRNA-IMPa4-25 PSPC1-A488 DAPI IMPa4-A546_aj_TileScan_001 (Stage 36 of 49)	00-YrNasGY3u6vgqe5oq4ZLE8
0.414315		Nucleus	0.000	1.000	230	100000208	100000001	siRNA-IMPa4-25 PSPC1-A488 IMPa4-A546 DAPI 8C2-siRNA-IMP-a2-a4 V2.00	0	28. siRNA-IMPa4-25 PSPC1-A488 DAPI IMPa4-A546_aj_TileScan_001 (Stage 36 of 49)	00-YrNasGY3u6vgqe5oq4ZLE8
0.25065		Nucleus	0.000	1.000	231	100000209	100000002	siRNA-IMPa4-25 PSPC1-A488 IMPa4-A546 DAPI 8C2-siRNA-IMP-a2-a4 V2.00	0	28. siRNA-IMPa4-25 PSPC1-A488 DAPI IMPa4-A546_aj_TileScan_001 (Stage 36 of 49)	00-YrNasGY3u6vgqe5oq4ZLE8
0.260842		Nucleus	0.000	1.000	232	100000210	100000003	siRNA-IMPa4-25 PSPC1-A488 IMPa4-A546 DAPI 8C2-siRNA-IMP-a2-a4 V2.00	0	28. siRNA-IMPa4-25 PSPC1-A488 DAPI IMPa4-A546_aj_TileScan_001 (Stage 36 of 49)	00-YrNasGY3u6vgqe5oq4ZLE8
0.376244		Nucleus	0.000	1.000	233	100000211	100000004	siRNA-IMPa4-25 PSPC1-A488 IMPa4-A546 DAPI 8C2-siRNA-IMP-a2-a4 V2.00	0	28. siRNA-IMPa4-25 PSPC1-A488 DAPI IMPa4-A546_aj_TileScan_001 (Stage 36 of 49)	00-YrNasGY3u6vgqe5oq4ZLE8
0.334663		Nucleus	0.000	1.000	234	100000212	100000005	siRNA-IMPa4-25 PSPC1-A488 IMPa4-A546 DAPI 8C2-siRNA-IMP-a2-a4 V2.00	0	28. siRNA-IMPa4-25 PSPC1-A488 DAPI IMPa4-A546_aj_TileScan_001 (Stage 36 of 49)	00-YrNasGY3u6vgqe5oq4ZLE8
0.680221		Nucleus	0.000	1.000	235	100000213	100000006	siRNA-IMPa4-25 PSPC1-A488 IMPa4-A546 DAPI 8C2-siRNA-IMP-a2-a4 V2.00	0	28. siRNA-IMPa4-25 PSPC1-A488 DAPI IMPa4-A546_aj_TileScan_001 (Stage 36 of 49)	00-YrNasGY3u6vgqe5oq4ZLE8
0.488855		Nucleus	0.000	1.000	237	100000214	100000007	siRNA-IMPa4-25 PSPC1-A488 IMPa4-A546 DAPI 8C2-siRNA-IMP-a2-a4 V2.00	0	28. siRNA-IMPa4-25 PSPC1-A488 DAPI IMPa4-A546_aj_TileScan_001 (Stage 36 of 49)	00-YrNasGY3u6vgqe5oq4ZLE8
0.62063		Nucleus	0.000	1.000	238	100000215	100000008	siRNA-IMPa4-25 PSPC1-A488 IMPa4-A546 DAPI 8C2-siRNA-IMP-a2-a4 V2.00	0	28. siRNA-IMPa4-25 PSPC1-A488 DAPI IMPa4-A546_aj_TileScan_001 (Stage 36 of 49)	00-YrNasGY3u6vgqe5oq4ZLE8
0.747455		Nucleus	0.000	1.000	240	100000216	100000009	siRNA-IMPa4-25 PSPC1-A488 IMPa4-A546 DAPI 8C2-siRNA-IMP-a2-a4 V2.00	0	28. siRNA-IMPa4-25 PSPC1-A488 DAPI IMPa4-A546_aj_TileScan_001 (Stage 36 of 49)	00-YrNasGY3u6vgqe5oq4ZLE8
0.626008		Nucleus	0.000	1.000	242	100000217	100000010	siRNA-IMPa4-25 PSPC1-A488 IMPa4-A546 DAPI 8C2-siRNA-IMP-a2-a4 V2.00	0	28. siRNA-IMPa4-25 PSPC1-A488 DAPI IMPa4-A546_aj_TileScan_001 (Stage 36 of 49)	00-YrNasGY3u6vgqe5oq4ZLE8
0.267923		Nucleus	0.000	1.000	243	100000218	100000011	siRNA-IMPa4-25 PSPC1-A488 IMPa4-A546 DAPI 8C2-siRNA-IMP-a2-a4 V2.00	0	28. siRNA-IMPa4-25 PSPC1-A488 DAPI IMPa4-A546_aj_TileScan_001 (Stage 36 of 49)	00-YrNasGY3u6vgqe5oq4ZLE8
0.463844		Nucleus	0.000	1.000	244	100000219	100000012	siRNA-IMPa4-25 PSPC1-A488 IMPa4-A546 DAPI 8C2-siRNA-IMP-a2-a4 V2.00	0	28. siRNA-IMPa4-25 PSPC1-A488 DAPI IMPa4-A546_aj_TileScan_001 (Stage 36 of 49)	00-YrNasGY3u6vgqe5oq4ZLE8
0.540881		Nucleus	0.000	1.000	245	100000220	100000013	siRNA-IMPa4-25 PSPC1-A488 IMPa4-A546 DAPI 8C2-siRNA-IMP-a2-a4 V2.00	0	28. siRNA-IMPa4-25 PSPC1-A488 DAPI IMPa4-A546_aj_TileScan_001 (Stage 36 of 49)	00-YrNasGY3u6vgqe5oq4ZLE8
0.437018		Nucleus	0.000	1.000	246	100000221	100000000	siRNA-IMPa4-25 PSPC1-A488 IMPa4-A546 DAPI 8C2-siRNA-IMP-a2-a4 V2.00	0	28. siRNA-IMPa4-25 PSPC1-A488 DAPI IMPa4-A546_ak_TileScan_001 (Stage 37 of 49)	00-jJ7X9cvuwD3whJYJveGMdn
0.351383		Nucleus	0.000	1.000	247	100000222	100000001	siRNA-IMPa4-25 PSPC1-A488 IMPa4-A546 DAPI 8C2-siRNA-IMP-a2-a4 V2.00	0	28. siRNA-IMPa4-25 PSPC1-A488 DAPI IMPa4-A546_ak_TileScan_001 (Stage 37 of 49)	00-jJ7X9cvuwD3whJYJveGMdn
0.38828		Nucleus	0.000	1.000	248	100000223	100000002	siRNA-IMPa4-25 PSPC1-A488 IMPa4-A546 DAPI 8C2-siRNA-IMP-a2-a4 V2.00	0	28. siRNA-IMPa4-25 PSPC1-A488 DAPI IMPa4-A546_ak_TileScan_001 (Stage 37 of 49)	00-jJ7X9cvuwD3whJYJveGMdn
0.639289		Nucleus	0.000	1.000	250	100000224	100000003	siRNA-IMPa4-25 PSPC1-A488 IMPa4-A546 DAPI 8C2-siRNA-IMP-a2-a4 V2.00	0	28. siRNA-IMPa4-25 PSPC1-A488 DAPI IMPa4-A546_ak_TileScan_001 (Stage 37 of 49)	00-jJ7X9cvuwD3whJYJveGMdn
0.658992		Nucleus	0.000	1.000	251	100000225	100000004	siRNA-IMPa4-25 PSPC1-A488 IMPa4-A546 DAPI 8C2-siRNA-IMP-a2-a4 V2.00	0	28. siRNA-IMPa4-25 PSPC1-A488 DAPI IMPa4-A546_ak_TileScan_001 (Stage 37 of 49)	00-jJ7X9cvuwD3whJYJveGMdn
0.4227		Nucleus	0.000	1.000	252	100000226	100000005	siRNA-IMPa4-25 PSPC1-A488 IMPa4-A546 DAPI 8C2-siRNA-IMP-a2-a4 V2.00	0	28. siRNA-IMPa4-25 PSPC1-A488 DAPI IMPa4-A546_ak_TileScan_001 (Stage 37 of 49)	00-jJ7X9cvuwD3whJYJveGMdn
0.637109		Nucleus	0.000	1.000	253	100000227	100000006	siRNA-IMPa4-25 PSPC1-A488 IMPa4-A546 DAPI 8C2-siRNA-IMP-a2-a4 V2.00	0	28. siRNA-IMPa4-25 PSPC1-A488 DAPI IMPa4-A546_ak_TileScan_001 (Stage 37 of 49)	00-jJ7X9cvuwD3whJYJveGMdn
0.576287		Nucleus	0.000	1.000	254	100000228	100000007	siRNA-IMPa4-25 PSPC1-A488 IMPa4-A546 DAPI 8C2-siRNA-IMP-a2-a4 V2.00	0	28. siRNA-IMPa4-25 PSPC1-A488 DAPI IMPa4-A546_ak_TileScan_001 (Stage 37 of 49)	00-jJ7X9cvuwD3whJYJveGMdn
0.425581		Nucleus	0.000	1.000	255	100000229	100000008	siRNA-IMPa4-25 PSPC1-A488 IMPa4-A546 DAPI 8C2-siRNA-IMP-a2-a4 V2.00	0	28. siRNA-IMPa4-25 PSPC1-A488 DAPI IMPa4-A546_ak_TileScan_001 (Stage 37 of 49)	00-jJ7X9cvuwD3whJYJveGMdn
0.886524		Nucleus	0.000	1.000	255	100000230	100000009	siRNA-IMPa4-25 PSPC1-A488 IMPa4-A546 DAPI 8C2-siRNA-IMP-a2-a4 V2.00	0	28. siRNA-IMPa4-25 PSPC1-A488 DAPI IMPa4-A546_ak_TileScan_001 (Stage 37 of 49)	00-jJ7X9cvuwD3whJYJveGMdn
0.267903		Nucleus	0.000	1.000	256	100000231	100000010	siRNA-IMPa4-25 PSPC1-A488 IMPa4-A546 DAPI 8C2-siRNA-IMP-a2-a4 V2.00	0	28. siRNA-IMPa4-25 PSPC1-A488 DAPI IMPa4-A546_ak_TileScan_001 (Stage 37 of 49)	00-jJ7X9cvuwD3whJYJveGMdn
0.325656		Nucleus	0.000	1.000	257	100000232	100000011	siRNA-IMPa4-25 PSPC1-A488 IMPa4-A546 DAPI 8C2-siRNA-IMP-a2-a4 V2.00	0	28. siRNA-IMPa4-25 PSPC1-A488 DAPI IMPa4-A546_ak_TileScan_001 (Stage 37 of 49)	00-jJ7X9cvuwD3whJYJveGMdn
0.345316		Nucleus	0.000	1.000	258	100000233	100000012	siRNA-IMPa4-25 PSPC1-A488 IMPa4-A546 DAPI 8C2-siRNA-IMP-a2-a4 V2.00	0	28. siRNA-IMPa4-25 PSPC1-A488 DAPI IMPa4-A546_ak_TileScan_001 (Stage 37 of 49)	00-jJ7X9cvuwD3whJYJveGMdn
0.36975		Nucleus	0.000	1.000	258	100000234	100000013	siRNA-IMPa4-25 PSPC1-A488 IMPa4-A546 DAPI 8C2-siRNA-IMP-a2-a4 V2.00	0	28. siRNA-IMPa4-25 PSPC1-A488 DAPI IMPa4-A546_ak_TileScan_001 (Stage 37 of 49)	00-jJ7X9cvuwD3whJYJveGMdn
0.685538		Nucleus	0.000	1.000	259	100000235	100000014	siRNA-IMPa4-25 PSPC1-A488 IMPa4-A546 DAPI 8C2-siRNA-IMP-a2-a4 V2.00	0	28. siRNA-IMPa4-25 PSPC1-A488 DAPI IMPa4-A546_ak_TileScan_001 (Stage 37 of 49)	00-jJ7X9cvuwD3whJYJveGMdn
0.609871		Nucleus	0.000	1.000	260	100000236	100000015	siRNA-IMPa4-25 PSPC1-A488 IMPa4-A546 DAPI 8C2-siRNA-IMP-a2-a4 V2.00	0	28. siRNA-IMPa4-25 PSPC1-A488 DAPI IMPa4-A546_ak_TileScan_001 (Stage 37 of 49)	00-jJ7X9cvuwD3whJYJveGMdn
0.552013		Nucleus	0.000	1.000	261	100000237	100000016	siRNA-IMPa4-25 PSPC1-A488 IMPa4-A546 DAPI 8C2-siRNA-IMP-a2-a4 V2.00	0	28. siRNA-IMPa4-25 PSPC1-A488 DAPI IMPa4-A546_ak_TileScan_001 (Stage 37 of 49)	00-jJ7X9cvuwD3whJYJveGMdn
0.5703		Nucleus	0.000	1.000	262	100000238	100000017	siRNA-IMPa4-25 PSPC1-A488 IMPa4-A546 DAPI 8C2-siRNA-IMP-a2-a4 V2.00	0	28. siRNA-IMPa4-25 PSPC1-A488 DAPI IMPa4-A546_ak_TileScan_001 (Stage 37 of 49)	00-jJ7X9cvuwD3whJYJveGMdn
0.632656		Nucleus	0.000	1.000	264	100000239	100000018	siRNA-IMPa4-25 PSPC1-A488 IMPa4-A546 DAPI 8C2-siRNA-IMP-a2-a4 V2.00	0	28. siRNA-IMPa4-25 PSPC1-A488 DAPI IMPa4-A546_ak_TileScan_001 (Stage 37 of 49)	00-jJ7X9cvuwD3whJYJveGMdn
0.228979		Nucleus	0.000	1.000	265	100000240	100000000	siRNA-IMPa4-25 PSPC1-A488 IMPa4-A546 DAPI 8C2-siRNA-IMP-a2-a4 V2.00	0	28. siRNA-IMPa4-25 PSPC1-A488 DAPI IMPa4-A546_al_TileScan_001 (Stage 38 of 49)	00-m3Q3ce5tAuZ6EoeBvbLTme
0.4188		Nucleus	0.000	1.000	267	100000241	100000001	siRNA-IMPa4-25 PSPC1-A488 IMPa4-A546 DAPI 8C2-siRNA-IMP-a2-a4 V2.00	0	28. siRNA-IMPa4-25 PSPC1-A488 DAPI IMPa4-A546_al_TileScan_001 (Stage 38 of 49)	00-m3Q3ce5tAuZ6EoeBvbLTme
0.361114		Nucleus	0.000	1.000	268	100000242	100000002	siRNA-IMPa4-25 PSPC1-A488 IMPa4-A546 DAPI 8C2-siRNA-IMP-a2-a4 V2.00	0	28. siRNA-IMPa4-25 PSPC1-A488 DAPI IMPa4-A546_al_TileScan_001 (Stage 38 of 49)	00-m3Q3ce5tAuZ6EoeBvbLTme
0.269468		Nucleus	0.000	1.000	270	100000243	100000003	siRNA-IMPa4-25 PSPC1-A488 IMPa4-A546 DAPI 8C2-siRNA-IMP-a2-a4 V2.00	0	28. siRNA-IMPa4-25 PSPC1-A488 DAPI IMPa4-A546_al_TileScan_001 (Stage 38 of 49)	00-m3Q3ce5tAuZ6EoeBvbLTme
0.232921		Nucleus	0.000	1.000	271	100000244	100000004	siRNA-IMPa4-25 PSPC1-A488 IMPa4-A546 DAPI 8C2-siRNA-IMP-a2-a4 V2.00	0	28. siRNA-IMPa4-25 PSPC1-A488 DAPI IMPa4-A546_al_TileScan_001 (Stage 38 of 49)	00-m3Q3ce5tAuZ6EoeBvbLTme
0.392344		Nucleus	0.000	1.000	272	100000245	100000005	siRNA-IMPa4-25 PSPC1-A488 IMPa4-A546 DAPI 8C2-siRNA-IMP-a2-a4 V2.00	0	28. siRNA-IMPa4-25 PSPC1-A488 DAPI IMPa4-A546_al_TileScan_001 (Stage 38 of 49)	00-m3Q3ce5tAuZ6EoeBvbLTme
0.353877		Nucleus	0.000	1.000	275	100000246	100000006	siRNA-IMPa4-25 PSPC1-A488 IMPa4-A546 DAPI 8C2-siRNA-IMP-a2-a4 V2.00	0	28. siRNA-IMPa4-25 PSPC1-A488 DAPI IMPa4-A546_al_TileScan_001 (Stage 38 of 49)	00-m3Q3ce5tAuZ6EoeBvbLTme
0.6375		Nucleus	0.000	1.000	276	100000247	100000007	siRNA-IMPa4-25 PSPC1-A488 IMPa4-A546 DAPI 8C2-siRNA-IMP-a2-a4 V2.00	0	28. siRNA-IMPa4-25 PSPC1-A488 DAPI IMPa4-A546_al_TileScan_001 (Stage 38 of 49)	00-m3Q3ce5tAuZ6EoeBvbLTme
0.17678		Nucleus	0.000	1.000	277	100000248	100000008	siRNA-IMPa4-25 PSPC1-A488 IMPa4-A546 DAPI 8C2-siRNA-IMP-a2-a4 V2.00	0	28. siRNA-IMPa4-25 PSPC1-A488 DAPI IMPa4-A546_al_TileScan_001 (Stage 38 of 49)	00-m3Q3ce5tAuZ6EoeBvbLTme
0.338505		Nucleus	0.000	1.000	278	100000249	100000009	siRNA-IMPa4-25 PSPC1-A488 IMPa4-A546 DAPI 8C2-siRNA-IMP-a2-a4 V2.00	0	28. siRNA-IMPa4-25 PSPC1-A488 DAPI IMPa4-A546_al_TileScan_001 (Stage 38 of 49)	00-m3Q3ce5tAuZ6EoeBvbLTme
0.536548		Nucleus	0.000	1.000	279	100000250	100000010	siRNA-IMPa4-25 PSPC1-A488 IMPa4-A546 DAPI 8C2-siRNA-IMP-a2-a4 V2.00	0	28. siRNA-IMPa4-25 PSPC1-A488 DAPI IMPa4-A546_al_TileScan_001 (Stage 38 of 49)	00-m3Q3ce5tAuZ6EoeBvbLTme
0.375242		Nucleus	0.000	1.000	282	100000251	100000011	siRNA-IMPa4-25 PSPC1-A488 IMPa4-A546 DAPI 8C2-siRNA-IMP-a2-a4 V2.00	0	28. siRNA-IMPa4-25 PSPC1-A488 DAPI IMPa4-A546_al_TileScan_001 (Stage 38 of 49)	00-m3Q3ce5tAuZ6EoeBvbLTme
0.169848		Nucleus	0.000	1.000	283	100000252	100000012	siRNA-IMPa4-25 PSPC1-A488 IMPa4-A546 DAPI 8C2-siRNA-IMP-a2-a4 V2.00	0	28. siRNA-IMPa4-25 PSPC1-A488 DAPI IMPa4-A546_al_TileScan_001 (Stage 38 of 49)	00-m3Q3ce5tAuZ6EoeBvbLTme
0.503983		Nucleus	0.000	1.000	284	100000253	100000000	siRNA-IMPa4-25 PSPC1-A488 IMPa4-A546 DAPI 8C2-siRNA-IMP-a2-a4 V2.00	0	28. siRNA-IMPa4-25 PSPC1-A488 DAPI IMPa4-A546_am_TileScan_001 (Stage 39 of 49)	00-27HzErHxRhkStzHzTdWsEQ
0.303138		Nucleus	0.000	1.000	285	100000254	100000001	siRNA-IMPa4-25 PSPC1-A488 IMPa4-A546 DAPI 8C2-siRNA-IMP-a2-a4 V2.00	0	28. siRNA-IMPa4-25 PSPC1-A488 DAPI IMPa4-A546_am_TileScan_001 (Stage 39 of 49)	00-27HzErHxRhkStzHzTdWsEQ
0.390796		Nucleus	0.000	1.000	286	100000255	100000002	siRNA-IMPa4-25 PSPC1-A488 IMPa4-A546 DAPI 8C2-siRNA-IMP-a2-a4 V2.00	0	28. siRNA-IMPa4-25 PSPC1-A488 DAPI IMPa4-A546_am_TileScan_001 (Stage 39 of 49)	00-27HzErHxRhkStzHzTdWsEQ
0.59407		Nucleus	0.000	1.000	287	100000256	100000003	siRNA-IMPa4-25 PSPC1-A488 IMPa4-A546 DAPI 8C2-siRNA-IMP-a2-a4 V2.00	0	28. siRNA-IMPa4-25 PSPC1-A488 DAPI IMPa4-A546_am_TileScan_001 (Stage 39 of 49)	00-27HzErHxRhkStzHzTdWsEQ
0.278725		Nucleus	0.000	1.000	288	100000257	100000004	siRNA-IMPa4-25 PSPC1-A488 IMPa4-A546 DAPI 8C2-siRNA-IMP-a2-a4 V2.00	0	28. siRNA-IMPa4-25 PSPC1-A488 DAPI IMPa4-A546_am_TileScan_001 (Stage 39 of 49)	00-27HzErHxRhkStzHzTdWsEQ
0.589069		Nucleus	0.000	1.000	289	100000258	100000005	siRNA-IMPa4-25 PSPC1-A488 IMPa4-A546 DAPI 8C2-siRNA-IMP-a2-a4 V2.00	0	28. siRNA-IMPa4-25 PSPC1-A488 DAPI IMPa4-A546_am_TileScan_001 (Stage 39 of 49)	00-27HzErHxRhkStzHzTdWsEQ
0.566078		Nucleus	0.000	1.000	290	100000259	100000006	siRNA-IMPa4-25 PSPC1-A488 IMPa4-A546 DAPI 8C2-siRNA-IMP-a2-a4 V2.00	0	28. siRNA-IMPa4-25 PSPC1-A488 DAPI IMPa4-A546_am_TileScan_001 (Stage 39 of 49)	00-27HzErHxRhkStzHzTdWsEQ
0.449962		Nucleus	0.000	1.000	291	100000260	100000007	siRNA-IMPa4-25 PSPC1-A488 IMPa4-A546 DAPI 8C2-siRNA-IMP-a2-a4 V2.00	0	28. siRNA-IMPa4-25 PSPC1-A488 DAPI IMPa4-A546_am_TileScan_001 (Stage 39 of 49)	00-27HzErHxRhkStzHzTdWsEQ
0.377878		Nucleus	0.000	1.000	292	100000261	100000008	siRNA-IMPa4-25 PSPC1-A488 IMPa4-A546 DAPI 8C2-siRNA-IMP-a2-a4 V2.00	0	28. siRNA-IMPa4-25 PSPC1-A488 DAPI IMPa4-A546_am_TileScan_001 (Stage 39 of 49)	00-27HzErHxRhkStzHzTdWsEQ
0.523858		Nucleus	0.000	1.000	293	100000262	100000009	siRNA-IMPa4-25 PSPC1-A488 IMPa4-A546 DAPI 8C2-siRNA-IMP-a2-a4 V2.00	0	28. siRNA-IMPa4-25 PSPC1-A488 DAPI IMPa4-A546_am_TileScan_001 (Stage 39 of 49)	00-27HzErHxRhkStzHzTdWsEQ
0.619161		Nucleus	0.000	1.000	295	100000263	100000010	siRNA-IMPa4-25 PSPC1-A488 IMPa4-A546 DAPI 8C2-siRNA-IMP-a2-a4 V2.00	0	28. siRNA-IMPa4-25 PSPC1-A488 DAPI IMPa4-A546_am_TileScan_001 (Stage 39 of 49)	00-27HzErHxRhkStzHzTdWsEQ
0.437796		Nucleus	0.000	1.000	297	100000264	100000011	siRNA-IMPa4-25 PSPC1-A488 IMPa4-A546 DAPI 8C2-siRNA-IMP-a2-a4 V2.00	0	28. siRNA-IMPa4-25 PSPC1-A488 DAPI IMPa4-A546_am_TileScan_001 (Stage 39 of 49)	00-27HzErHxRhkStzHzTdWsEQ
0.220276		Nucleus	0.000	1.000	298	100000265	100000012	siRNA-IMPa4-25 PSPC1-A488 IMPa4-A546 DAPI 8C2-siRNA-IMP-a2-a4 V2.00	0	28. siRNA-IMPa4-25 PSPC1-A488 DAPI IMPa4-A546_am_TileScan_001 (Stage 39 of 49)	00-27HzErHxRhkStzHzTdWsEQ
0.636596		Nucleus	0.000	1.000	300	100000266	100000013	siRNA-IMPa4-25 PSPC1-A488 IMPa4-A546 DAPI 8C2-siRNA-IMP-a2-a4 V2.00	0	28. siRNA-IMPa4-25 PSPC1-A488 DAPI IMPa4-A546_am_TileScan_001 (Stage 39 of 49)	00-27HzErHxRhkStzHzTdWsEQ
0.389181		Nucleus	0.000	1.000	301	100000267	100000014	siRNA-IMPa4-25 PSPC1-A488 IMPa4-A546 DAPI 8C2-siRNA-IMP-a2-a4 V2.00	0	28. siRNA-IMPa4-25 PSPC1-A488 DAPI IMPa4-A546_am_TileScan_001 (Stage 39 of 49)	00-27HzErHxRhkStzHzTdWsEQ
0.405386		Nucleus	0.000	1.000	304	100000268	100000000	siRNA-IMPa4-25 PSPC1-A488 IMPa4-A546 DAPI 8C2-siRNA-IMP-a2-a4 V2.00	0	28. siRNA-IMPa4-25 PSPC1-A488 DAPI IMPa4-A546_an_TileScan_001 (Stage 40 of 49)	00-T67YBjCjBKAeXvMDjUwZyG
0.354925		Nucleus	0.000	1.000	305	100000269	100000001	siRNA-IMPa4-25 PSPC1-A488 IMPa4-A546 DAPI 8C2-siRNA-IMP-a2-a4 V2.00	0	28. siRNA-IMPa4-25 PSPC1-A488 DAPI IMPa4-A546_an_TileScan_001 (Stage 40 of 49)	00-T67YBjCjBKAeXvMDjUwZyG
0.378686		Nucleus	0.000	1.000	306	100000270	100000002	siRNA-IMPa4-25 PSPC1-A488 IMPa4-A546 DAPI 8C2-siRNA-IMP-a2-a4 V2.00	0	28. siRNA-IMPa4-25 PSPC1-A488 DAPI IMPa4-A546_an_TileScan_001 (Stage 40 of 49)	00-T67YBjCjBKAeXvMDjUwZyG
0.669984		Nucleus	0.000	1.000	307	100000271	100000003	siRNA-IMPa4-25 PSPC1-A488 IMPa4-A546 DAPI 8C2-siRNA-IMP-a2-a4 V2.00	0	28. siRNA-IMPa4-25 PSPC1-A488 DAPI IMPa4-A546_an_TileScan_001 (Stage 40 of 49)	00-T67YBjCjBKAeXvMDjUwZyG
0.39626		Nucleus	0.000	1.000	308	100000272	100000004	siRNA-IMPa4-25 PSPC1-A488 IMPa4-A546 DAPI 8C2-siRNA-IMP-a2-a4 V2.00	0	28. siRNA-IMPa4-25 PSPC1-A488 DAPI IMPa4-A546_an_TileScan_001 (Stage 40 of 49)	00-T67YBjCjBKAeXvMDjUwZyG
0.465108		Nucleus	0.000	1.000	310	100000273	100000005	siRNA-IMPa4-25 PSPC1-A488 IMPa4-A546 DAPI 8C2-siRNA-IMP-a2-a4 V2.00	0	28. siRNA-IMPa4-25 PSPC1-A488 DAPI IMPa4-A546_an_TileScan_001 (Stage 40 of 49)	00-T67YBjCjBKAeXvMDjUwZyG
0.177358		Nucleus	0.000	1.000	312	100000274	100000006	siRNA-IMPa4-25 PSPC1-A488 IMPa4-A546 DAPI 8C2-siRNA-IMP-a2-a4 V2.00	0	28. siRNA-IMPa4-25 PSPC1-A488 DAPI IMPa4-A546_an_TileScan_001 (Stage 40 of 49)	00-T67YBjCjBKAeXvMDjUwZyG
0.37215		Nucleus	0.000	1.000	313	100000275	100000007	siRNA-IMPa4-25 PSPC1-A488 IMPa4-A546 DAPI 8C2-siRNA-IMP-a2-a4 V2.00	0	28. siRNA-IMPa4-25 PSPC1-A488 DAPI IMPa4-A546_an_TileScan_001 (Stage 40 of 49)	00-T67YBjCjBKAeXvMDjUwZyG
0.75633		Nucleus	0.000	1.000	314	100000276	100000008	siRNA-IMPa4-25 PSPC1-A488 IMPa4-A546 DAPI 8C2-siRNA-IMP-a2-a4 V2.00	0	28. siRNA-IMPa4-25 PSPC1-A488 DAPI IMPa4-A546_an_TileScan_001 (Stage 40 of 49)	00-T67YBjCjBKAeXvMDjUwZyG
0.509191		Nucleus	0.000	1.000	315	100000277	100000009	siRNA-IMPa4-25 PSPC1-A488 IMPa4-A546 DAPI 8C2-siRNA-IMP-a2-a4 V2.00	0	28. siRNA-IMPa4-25 PSPC1-A488 DAPI IMPa4-A546_an_TileScan_001 (Stage 40 of 49)	00-T67YBjCjBKAeXvMDjUwZyG
0.384584		Nucleus	0.000	1.000	316	100000278	100000010	siRNA-IMPa4-25 PSPC1-A488 IMPa4-A546 DAPI 8C2-siRNA-IMP-a2-a4 V2.00	0	28. siRNA-IMPa4-25 PSPC1-A488 DAPI IMPa4-A546_an_TileScan_001 (Stage 40 of 49)	00-T67YBjCjBKAeXvMDjUwZyG
0.312993		Nucleus	0.000	1.000	318	100000279	100000011	siRNA-IMPa4-25 PSPC1-A488 IMPa4-A546 DAPI 8C2-siRNA-IMP-a2-a4 V2.00	0	28. siRNA-IMPa4-25 PSPC1-A488 DAPI IMPa4-A546_an_TileScan_001 (Stage 40 of 49)	00-T67YBjCjBKAeXvMDjUwZyG
0.416916		Nucleus	0.000	1.000	319	100000280	100000012	siRNA-IMPa4-25 PSPC1-A488 IMPa4-A546 DAPI 8C2-siRNA-IMP-a2-a4 V2.00	0	28. siRNA-IMPa4-25 PSPC1-A488 DAPI IMPa4-A546_an_TileScan_001 (Stage 40 of 49)	00-T67YBjCjBKAeXvMDjUwZyG
0.606976		Nucleus	0.000	1.000	320	100000281	100000013	siRNA-IMPa4-25 PSPC1-A488 IMPa4-A546 DAPI 8C2-siRNA-IMP-a2-a4 V2.00	0	28. siRNA-IMPa4-25 PSPC1-A488 DAPI IMPa4-A546_an_TileScan_001 (Stage 40 of 49)	00-T67YBjCjBKAeXvMDjUwZyG
0.462981		Nucleus	0.000	1.000	321	100000282	100000014	siRNA-IMPa4-25 PSPC1-A488 IMPa4-A546 DAPI 8C2-siRNA-IMP-a2-a4 V2.00	0	28. siRNA-IMPa4-25 PSPC1-A488 DAPI IMPa4-A546_an_TileScan_001 (Stage 40 of 49)	00-T67YBjCjBKAeXvMDjUwZyG
0.351204		Nucleus	0.000	1.000	322	100000283	100000015	siRNA-IMPa4-25 PSPC1-A488 IMPa4-A546 DAPI 8C2-siRNA-IMP-a2-a4 V2.00	0	28. siRNA-IMPa4-25 PSPC1-A488 DAPI IMPa4-A546_an_TileScan_001 (Stage 40 of 49)	00-T67YBjCjBKAeXvMDjUwZyG
0.565089		Nucleus	0.000	1.000	323	100000284	100000016	siRNA-IMPa4-25 PSPC1-A488 IMPa4-A546 DAPI 8C2-siRNA-IMP-a2-a4 V2.00	0	28. siRNA-IMPa4-25 PSPC1-A488 DAPI IMPa4-A546_an_TileScan_001 (Stage 40 of 49)	00-T67YBjCjBKAeXvMDjUwZyG
0.756263		Nucleus	0.000	1.000	324	100000285	100000017	siRNA-IMPa4-25 PSPC1-A488 IMPa4-A546 DAPI 8C2-siRNA-IMP-a2-a4 V2.00	0	28. siRNA-IMPa4-25 PSPC1-A488 DAPI IMPa4-A546_an_TileScan_001 (Stage 40 of 49)	00-T67YBjCjBKAeXvMDjUwZyG
0.293338		Nucleus	0.000	1.000	325	100000286	100000018	siRNA-IMPa4-25 PSPC1-A488 IMPa4-A546 DAPI 8C2-siRNA-IMP-a2-a4 V2.00	0	28. siRNA-IMPa4-25 PSPC1-A488 DAPI IMPa4-A546_an_TileScan_001 (Stage 40 of 49)	00-T67YBjCjBKAeXvMDjUwZyG
0.517633		Nucleus	0.000	1.000	326	100000287	100000019	siRNA-IMPa4-25 PSPC1-A488 IMPa4-A546 DAPI 8C2-siRNA-IMP-a2-a4 V2.00	0	28. siRNA-IMPa4-25 PSPC1-A488 DAPI IMPa4-A546_an_TileScan_001 (Stage 40 of 49)	00-T67YBjCjBKAeXvMDjUwZyG
0.585303		Nucleus	0.000	1.000	328	100000288	100000020	siRNA-IMPa4-25 PSPC1-A488 IMPa4-A546 DAPI 8C2-siRNA-IMP-a2-a4 V2.00	0	28. siRNA-IMPa4-25 PSPC1-A488 DAPI IMPa4-A546_an_TileScan_001 (Stage 40 of 49)	00-T67YBjCjBKAeXvMDjUwZyG
0.567998		Nucleus	0.000	1.000	329	100000289	100000021	siRNA-IMPa4-25 PSPC1-A488 IMPa4-A546 DAPI 8C2-siRNA-IMP-a2-a4 V2.00	0	28. siRNA-IMPa4-25 PSPC1-A488 DAPI IMPa4-A546_an_TileScan_001 (Stage 40 of 49)	00-T67YBjCjBKAeXvMDjUwZyG
0.441469		Nucleus	0.000	1.000	331	100000290	100000022	siRNA-IMPa4-25 PSPC1-A488 IMPa4-A546 DAPI 8C2-siRNA-IMP-a2-a4 V2.00	0	28. siRNA-IMPa4-25 PSPC1-A488 DAPI IMPa4-A546_an_TileScan_001 (Stage 40 of 49)	00-T67YBjCjBKAeXvMDjUwZyG
0.490535		Nucleus	0.000	1.000	332	100000291	100000023	siRNA-IMPa4-25 PSPC1-A488 IMPa4-A546 DAPI 8C2-siRNA-IMP-a2-a4 V2.00	0	28. siRNA-IMPa4-25 PSPC1-A488 DAPI IMPa4-A546_an_TileScan_001 (Stage 40 of 49)	00-T67YBjCjBKAeXvMDjUwZyG
0.433883		Nucleus	0.000	1.000	333	100000292	100000000	siRNA-IMPa4-25 PSPC1-A488 IMPa4-A546 DAPI 8C2-siRNA-IMP-a2-a4 V2.00	0	28. siRNA-IMPa4-25 PSPC1-A488 DAPI IMPa4-A546_ao_TileScan_001 (Stage 41 of 49)	00-9viop38h86SrVVMBP798EC
0.730435		Nucleus	0.000	1.000	334	100000293	100000001	siRNA-IMPa4-25 PSPC1-A488 IMPa4-A546 DAPI 8C2-siRNA-IMP-a2-a4 V2.00	0	28. siRNA-IMPa4-25 PSPC1-A488 DAPI IMPa4-A546_ao_TileScan_001 (Stage 41 of 49)	00-9viop38h86SrVVMBP798EC
0.230837		Nucleus	0.000	1.000	335	100000294	100000002	siRNA-IMPa4-25 PSPC1-A488 IMPa4-A546 DAPI 8C2-siRNA-IMP-a2-a4 V2.00	0	28. siRNA-IMPa4-25 PSPC1-A488 DAPI IMPa4-A546_ao_TileScan_001 (Stage 41 of 49)	00-9viop38h86SrVVMBP798EC
0.446567		Nucleus	0.000	1.000	336	100000295	100000003	siRNA-IMPa4-25 PSPC1-A488 IMPa4-A546 DAPI 8C2-siRNA-IMP-a2-a4 V2.00	0	28. siRNA-IMPa4-25 PSPC1-A488 DAPI IMPa4-A546_ao_TileScan_001 (Stage 41 of 49)	00-9viop38h86SrVVMBP798EC
0.603345		Nucleus	0.000	1.000	337	100000296	100000004	siRNA-IMPa4-25 PSPC1-A488 IMPa4-A546 DAPI 8C2-siRNA-IMP-a2-a4 V2.00	0	28. siRNA-IMPa4-25 PSPC1-A488 DAPI IMPa4-A546_ao_TileScan_001 (Stage 41 of 49)	00-9viop38h86SrVVMBP798EC
0.563416		Nucleus	0.000	1.000	337	100000297	100000005	siRNA-IMPa4-25 PSPC1-A488 IMPa4-A546 DAPI 8C2-siRNA-IMP-a2-a4 V2.00	0	28. siRNA-IMPa4-25 PSPC1-A488 DAPI IMPa4-A546_ao_TileScan_001 (Stage 41 of 49)	00-9viop38h86SrVVMBP798EC
0.598452		Nucleus	0.000	1.000	338	100000298	100000006	siRNA-IMPa4-25 PSPC1-A488 IMPa4-A546 DAPI 8C2-siRNA-IMP-a2-a4 V2.00	0	28. siRNA-IMPa4-25 PSPC1-A488 DAPI IMPa4-A546_ao_TileScan_001 (Stage 41 of 49)	00-9viop38h86SrVVMBP798EC
0.518909		Nucleus	0.000	1.000	338	100000299	100000007	siRNA-IMPa4-25 PSPC1-A488 IMPa4-A546 DAPI 8C2-siRNA-IMP-a2-a4 V2.00	0	28. siRNA-IMPa4-25 PSPC1-A488 DAPI IMPa4-A546_ao_TileScan_001 (Stage 41 of 49)	00-9viop38h86SrVVMBP798EC
0.259004		Nucleus	0.000	1.000	339	100000300	100000008	siRNA-IMPa4-25 PSPC1-A488 IMPa4-A546 DAPI 8C2-siRNA-IMP-a2-a4 V2.00	0	28. siRNA-IMPa4-25 PSPC1-A488 DAPI IMPa4-A546_ao_TileScan_001 (Stage 41 of 49)	00-9viop38h86SrVVMBP798EC
0.286958		Nucleus	0.000	1.000	340	100000301	100000009	siRNA-IMPa4-25 PSPC1-A488 IMPa4-A546 DAPI 8C2-siRNA-IMP-a2-a4 V2.00	0	28. siRNA-IMPa4-25 PSPC1-A488 DAPI IMPa4-A546_ao_TileScan_001 (Stage 41 of 49)	00-9viop38h86SrVVMBP798EC
0.433293		Nucleus	0.000	1.000	341	100000302	100000010	siRNA-IMPa4-25 PSPC1-A488 IMPa4-A546 DAPI 8C2-siRNA-IMP-a2-a4 V2.00	0	28. siRNA-IMPa4-25 PSPC1-A488 DAPI IMPa4-A546_ao_TileScan_001 (Stage 41 of 49)	00-9viop38h86SrVVMBP798EC
0.42895		Nucleus	0.000	1.000	343	100000303	100000011	siRNA-IMPa4-25 PSPC1-A488 IMPa4-A546 DAPI 8C2-siRNA-IMP-a2-a4 V2.00	0	28. siRNA-IMPa4-25 PSPC1-A488 DAPI IMPa4-A546_ao_TileScan_001 (Stage 41 of 49)	00-9viop38h86SrVVMBP798EC
0.393035		Nucleus	0.000	1.000	344	100000304	100000012	siRNA-IMPa4-25 PSPC1-A488 IMPa4-A546 DAPI 8C2-siRNA-IMP-a2-a4 V2.00	0	28. siRNA-IMPa4-25 PSPC1-A488 DAPI IMPa4-A546_ao_TileScan_001 (Stage 41 of 49)	00-9viop38h86SrVVMBP798EC
0.316983		Nucleus	0.000	1.000	345	100000305	100000013	siRNA-IMPa4-25 PSPC1-A488 IMPa4-A546 DAPI 8C2-siRNA-IMP-a2-a4 V2.00	0	28. siRNA-IMPa4-25 PSPC1-A488 DAPI IMPa4-A546_ao_TileScan_001 (Stage 41 of 49)	00-9viop38h86SrVVMBP798EC
0.196846		Nucleus	0.000	1.000	346	100000306	100000014	siRNA-IMPa4-25 PSPC1-A488 IMPa4-A546 DAPI 8C2-siRNA-IMP-a2-a4 V2.00	0	28. siRNA-IMPa4-25 PSPC1-A488 DAPI IMPa4-A546_ao_TileScan_001 (Stage 41 of 49)	00-9viop38h86SrVVMBP798EC
0.465284		Nucleus	0.000	1.000	347	100000307	100000015	siRNA-IMPa4-25 PSPC1-A488 IMPa4-A546 DAPI 8C2-siRNA-IMP-a2-a4 V2.00	0	28. siRNA-IMPa4-25 PSPC1-A488 DAPI IMPa4-A546_ao_TileScan_001 (Stage 41 of 49)	00-9viop38h86SrVVMBP798EC
0.486843		Nucleus	0.000	1.000	348	100000308	100000016	siRNA-IMPa4-25 PSPC1-A488 IMPa4-A546 DAPI 8C2-siRNA-IMP-a2-a4 V2.00	0	28. siRNA-IMPa4-25 PSPC1-A488 DAPI IMPa4-A546_ao_TileScan_001 (Stage 41 of 49)	00-9viop38h86SrVVMBP798EC
0.291068		Nucleus	0.000	1.000	348	100000309	100000017	siRNA-IMPa4-25 PSPC1-A488 IMPa4-A546 DAPI 8C2-siRNA-IMP-a2-a4 V2.00	0	28. siRNA-IMPa4-25 PSPC1-A488 DAPI IMPa4-A546_ao_TileScan_001 (Stage 41 of 49)	00-9viop38h86SrVVMBP798EC
0.466028		Nucleus	0.000	1.000	349	100000310	100000018	siRNA-IMPa4-25 PSPC1-A488 IMPa4-A546 DAPI 8C2-siRNA-IMP-a2-a4 V2.00	0	28. siRNA-IMPa4-25 PSPC1-A488 DAPI IMPa4-A546_ao_TileScan_001 (Stage 41 of 49)	00-9viop38h86SrVVMBP798EC
0.36814		Nucleus	0.000	1.000	349	100000311	100000019	siRNA-IMPa4-25 PSPC1-A488 IMPa4-A546 DAPI 8C2-siRNA-IMP-a2-a4 V2.00	0	28. siRNA-IMPa4-25 PSPC1-A488 DAPI IMPa4-A546_ao_TileScan_001 (Stage 41 of 49)	00-9viop38h86SrVVMBP798EC
0.734227		Nucleus	0.000	1.000	350	100000312	100000020	siRNA-IMPa4-25 PSPC1-A488 IMPa4-A546 DAPI 8C2-siRNA-IMP-a2-a4 V2.00	0	28. siRNA-IMPa4-25 PSPC1-A488 DAPI IMPa4-A546_ao_TileScan_001 (Stage 41 of 49)	00-9viop38h86SrVVMBP798EC
0.24074		Nucleus	0.000	1.000	350	100000313	100000021	siRNA-IMPa4-25 PSPC1-A488 IMPa4-A546 DAPI 8C2-siRNA-IMP-a2-a4 V2.00	0	28. siRNA-IMPa4-25 PSPC1-A488 DAPI IMPa4-A546_ao_TileScan_001 (Stage 41 of 49)	00-9viop38h86SrVVMBP798EC
0.535839		Nucleus	0.000	1.000	352	100000314	100000022	siRNA-IMPa4-25 PSPC1-A488 IMPa4-A546 DAPI 8C2-siRNA-IMP-a2-a4 V2.00	0	28. siRNA-IMPa4-25 PSPC1-A488 DAPI IMPa4-A546_ao_TileScan_001 (Stage 41 of 49)	00-9viop38h86SrVVMBP798EC
0.362706		Nucleus	0.000	1.000	353	100000315	100000023	siRNA-IMPa4-25 PSPC1-A488 IMPa4-A546 DAPI 8C2-siRNA-IMP-a2-a4 V2.00	0	28. siRNA-IMPa4-25 PSPC1-A488 DAPI IMPa4-A546_ao_TileScan_001 (Stage 41 of 49)	00-9viop38h86SrVVMBP798EC
0.240322		Nucleus	0.000	1.000	354	100000316	100000024	siRNA-IMPa4-25 PSPC1-A488 IMPa4-A546 DAPI 8C2-siRNA-IMP-a2-a4 V2.00	0	28. siRNA-IMPa4-25 PSPC1-A488 DAPI IMPa4-A546_ao_TileScan_001 (Stage 41 of 49)	00-9viop38h86SrVVMBP798EC
0.193574		Nucleus	0.000	1.000	354	100000317	100000025	siRNA-IMPa4-25 PSPC1-A488 IMPa4-A546 DAPI 8C2-siRNA-IMP-a2-a4 V2.00	0	28. siRNA-IMPa4-25 PSPC1-A488 DAPI IMPa4-A546_ao_TileScan_001 (Stage 41 of 49)	00-9viop38h86SrVVMBP798EC
0.272227		Nucleus	0.000	1.000	355	100000318	100000026	siRNA-IMPa4-25 PSPC1-A488 IMPa4-A546 DAPI 8C2-siRNA-IMP-a2-a4 V2.00	0	28. siRNA-IMPa4-25 PSPC1-A488 DAPI IMPa4-A546_ao_TileScan_001 (Stage 41 of 49)	00-9viop38h86SrVVMBP798EC
0.461014		Nucleus	0.000	1.000	356	100000319	100000027	siRNA-IMPa4-25 PSPC1-A488 IMPa4-A546 DAPI 8C2-siRNA-IMP-a2-a4 V2.00	0	28. siRNA-IMPa4-25 PSPC1-A488 DAPI IMPa4-A546_ao_TileScan_001 (Stage 41 of 49)	00-9viop38h86SrVVMBP798EC
0.395705		Nucleus	0.000	1.000	359	100000320	100000028	siRNA-IMPa4-25 PSPC1-A488 IMPa4-A546 DAPI 8C2-siRNA-IMP-a2-a4 V2.00	0	28. siRNA-IMPa4-25 PSPC1-A488 DAPI IMPa4-A546_ao_TileScan_001 (Stage 41 of 49)	00-9viop38h86SrVVMBP798EC
0.402708		Nucleus	0.000	1.000	360	100000321	100000029	siRNA-IMPa4-25 PSPC1-A488 IMPa4-A546 DAPI 8C2-siRNA-IMP-a2-a4 V2.00	0	28. siRNA-IMPa4-25 PSPC1-A488 DAPI IMPa4-A546_ao_TileScan_001 (Stage 41 of 49)	00-9viop38h86SrVVMBP798EC
0.500428		Nucleus	0.000	1.000	361	100000322	100000030	siRNA-IMPa4-25 PSPC1-A488 IMPa4-A546 DAPI 8C2-siRNA-IMP-a2-a4 V2.00	0	28. siRNA-IMPa4-25 PSPC1-A488 DAPI IMPa4-A546_ao_TileScan_001 (Stage 41 of 49)	00-9viop38h86SrVVMBP798EC
0.690181		Nucleus	0.000	1.000	362	100000323	100000031	siRNA-IMPa4-25 PSPC1-A488 IMPa4-A546 DAPI 8C2-siRNA-IMP-a2-a4 V2.00	0	28. siRNA-IMPa4-25 PSPC1-A488 DAPI IMPa4-A546_ao_TileScan_001 (Stage 41 of 49)	00-9viop38h86SrVVMBP798EC
0.287499		Nucleus	0.000	1.000	363	100000324	100000032	siRNA-IMPa4-25 PSPC1-A488 IMPa4-A546 DAPI 8C2-siRNA-IMP-a2-a4 V2.00	0	28. siRNA-IMPa4-25 PSPC1-A488 DAPI IMPa4-A546_ao_TileScan_001 (Stage 41 of 49)	00-9viop38h86SrVVMBP798EC
0.582501		Nucleus	0.000	1.000	364	100000325	100000033	siRNA-IMPa4-25 PSPC1-A488 IMPa4-A546 DAPI 8C2-siRNA-IMP-a2-a4 V2.00	0	28. siRNA-IMPa4-25 PSPC1-A488 DAPI IMPa4-A546_ao_TileScan_001 (Stage 41 of 49)	00-9viop38h86SrVVMBP798EC
0.583875		Nucleus	0.000	1.000	365	100000326	100000000	siRNA-IMPa4-25 PSPC1-A488 IMPa4-A546 DAPI 8C2-siRNA-IMP-a2-a4 V2.00	0	28. siRNA-IMPa4-25 PSPC1-A488 DAPI IMPa4-A546_ap_TileScan_001 (Stage 42 of 49)	00-tEP6xjgmpzT9dreuGhkW5S
0.584744		Nucleus	0.000	1.000	366	100000327	100000001	siRNA-IMPa4-25 PSPC1-A488 IMPa4-A546 DAPI 8C2-siRNA-IMP-a2-a4 V2.00	0	28. siRNA-IMPa4-25 PSPC1-A488 DAPI IMPa4-A546_ap_TileScan_001 (Stage 42 of 49)	00-tEP6xjgmpzT9dreuGhkW5S
0.385827		Nucleus	0.000	1.000	367	100000328	100000002	siRNA-IMPa4-25 PSPC1-A488 IMPa4-A546 DAPI 8C2-siRNA-IMP-a2-a4 V2.00	0	28. siRNA-IMPa4-25 PSPC1-A488 DAPI IMPa4-A546_ap_TileScan_001 (Stage 42 of 49)	00-tEP6xjgmpzT9dreuGhkW5S
0.427933		Nucleus	0.000	1.000	368	100000329	100000003	siRNA-IMPa4-25 PSPC1-A488 IMPa4-A546 DAPI 8C2-siRNA-IMP-a2-a4 V2.00	0	28. siRNA-IMPa4-25 PSPC1-A488 DAPI IMPa4-A546_ap_TileScan_001 (Stage 42 of 49)	00-tEP6xjgmpzT9dreuGhkW5S
0.585582		Nucleus	0.000	1.000	369	100000330	100000004	siRNA-IMPa4-25 PSPC1-A488 IMPa4-A546 DAPI 8C2-siRNA-IMP-a2-a4 V2.00	0	28. siRNA-IMPa4-25 PSPC1-A488 DAPI IMPa4-A546_ap_TileScan_001 (Stage 42 of 49)	00-tEP6xjgmpzT9dreuGhkW5S
0.426048		Nucleus	0.000	1.000	370	100000331	100000005	siRNA-IMPa4-25 PSPC1-A488 IMPa4-A546 DAPI 8C2-siRNA-IMP-a2-a4 V2.00	0	28. siRNA-IMPa4-25 PSPC1-A488 DAPI IMPa4-A546_ap_TileScan_001 (Stage 42 of 49)	00-tEP6xjgmpzT9dreuGhkW5S
0.379488		Nucleus	0.000	1.000	370	100000332	100000006	siRNA-IMPa4-25 PSPC1-A488 IMPa4-A546 DAPI 8C2-siRNA-IMP-a2-a4 V2.00	0	28. siRNA-IMPa4-25 PSPC1-A488 DAPI IMPa4-A546_ap_TileScan_001 (Stage 42 of 49)	00-tEP6xjgmpzT9dreuGhkW5S
0.339828		Nucleus	0.000	1.000	371	100000333	100000007	siRNA-IMPa4-25 PSPC1-A488 IMPa4-A546 DAPI 8C2-siRNA-IMP-a2-a4 V2.00	0	28. siRNA-IMPa4-25 PSPC1-A488 DAPI IMPa4-A546_ap_TileScan_001 (Stage 42 of 49)	00-tEP6xjgmpzT9dreuGhkW5S
0.385467		Nucleus	0.000	1.000	372	100000334	100000008	siRNA-IMPa4-25 PSPC1-A488 IMPa4-A546 DAPI 8C2-siRNA-IMP-a2-a4 V2.00	0	28. siRNA-IMPa4-25 PSPC1-A488 DAPI IMPa4-A546_ap_TileScan_001 (Stage 42 of 49)	00-tEP6xjgmpzT9dreuGhkW5S
0.308282		Nucleus	0.000	1.000	373	100000335	100000009	siRNA-IMPa4-25 PSPC1-A488 IMPa4-A546 DAPI 8C2-siRNA-IMP-a2-a4 V2.00	0	28. siRNA-IMPa4-25 PSPC1-A488 DAPI IMPa4-A546_ap_TileScan_001 (Stage 42 of 49)	00-tEP6xjgmpzT9dreuGhkW5S
0.591978		Nucleus	0.000	1.000	374	100000336	100000010	siRNA-IMPa4-25 PSPC1-A488 IMPa4-A546 DAPI 8C2-siRNA-IMP-a2-a4 V2.00	0	28. siRNA-IMPa4-25 PSPC1-A488 DAPI IMPa4-A546_ap_TileScan_001 (Stage 42 of 49)	00-tEP6xjgmpzT9dreuGhkW5S
0.419606		Nucleus	0.000	1.000	375	100000337	100000011	siRNA-IMPa4-25 PSPC1-A488 IMPa4-A546 DAPI 8C2-siRNA-IMP-a2-a4 V2.00	0	28. siRNA-IMPa4-25 PSPC1-A488 DAPI IMPa4-A546_ap_TileScan_001 (Stage 42 of 49)	00-tEP6xjgmpzT9dreuGhkW5S
0.581031		Nucleus	0.000	1.000	376	100000338	100000012	siRNA-IMPa4-25 PSPC1-A488 IMPa4-A546 DAPI 8C2-siRNA-IMP-a2-a4 V2.00	0	28. siRNA-IMPa4-25 PSPC1-A488 DAPI IMPa4-A546_ap_TileScan_001 (Stage 42 of 49)	00-tEP6xjgmpzT9dreuGhkW5S
0.474737		Nucleus	0.000	1.000	377	100000339	100000013	siRNA-IMPa4-25 PSPC1-A488 IMPa4-A546 DAPI 8C2-siRNA-IMP-a2-a4 V2.00	0	28. siRNA-IMPa4-25 PSPC1-A488 DAPI IMPa4-A546_ap_TileScan_001 (Stage 42 of 49)	00-tEP6xjgmpzT9dreuGhkW5S
0.393928		Nucleus	0.000	1.000	378	100000340	100000014	siRNA-IMPa4-25 PSPC1-A488 IMPa4-A546 DAPI 8C2-siRNA-IMP-a2-a4 V2.00	0	28. siRNA-IMPa4-25 PSPC1-A488 DAPI IMPa4-A546_ap_TileScan_001 (Stage 42 of 49)	00-tEP6xjgmpzT9dreuGhkW5S
0.488539		Nucleus	0.000	1.000	379	100000341	100000015	siRNA-IMPa4-25 PSPC1-A488 IMPa4-A546 DAPI 8C2-siRNA-IMP-a2-a4 V2.00	0	28. siRNA-IMPa4-25 PSPC1-A488 DAPI IMPa4-A546_ap_TileScan_001 (Stage 42 of 49)	00-tEP6xjgmpzT9dreuGhkW5S
0.29221		Nucleus	0.000	1.000	379	100000342	100000016	siRNA-IMPa4-25 PSPC1-A488 IMPa4-A546 DAPI 8C2-siRNA-IMP-a2-a4 V2.00	0	28. siRNA-IMPa4-25 PSPC1-A488 DAPI IMPa4-A546_ap_TileScan_001 (Stage 42 of 49)	00-tEP6xjgmpzT9dreuGhkW5S
0.460685		Nucleus	0.000	1.000	380	100000343	100000017	siRNA-IMPa4-25 PSPC1-A488 IMPa4-A546 DAPI 8C2-siRNA-IMP-a2-a4 V2.00	0	28. siRNA-IMPa4-25 PSPC1-A488 DAPI IMPa4-A546_ap_TileScan_001 (Stage 42 of 49)	00-tEP6xjgmpzT9dreuGhkW5S
0.505494		Nucleus	0.000	1.000	381	100000344	100000018	siRNA-IMPa4-25 PSPC1-A488 IMPa4-A546 DAPI 8C2-siRNA-IMP-a2-a4 V2.00	0	28. siRNA-IMPa4-25 PSPC1-A488 DAPI IMPa4-A546_ap_TileScan_001 (Stage 42 of 49)	00-tEP6xjgmpzT9dreuGhkW5S
0.315718		Nucleus	0.000	1.000	382	100000345	100000019	siRNA-IMPa4-25 PSPC1-A488 IMPa4-A546 DAPI 8C2-siRNA-IMP-a2-a4 V2.00	0	28. siRNA-IMPa4-25 PSPC1-A488 DAPI IMPa4-A546_ap_TileScan_001 (Stage 42 of 49)	00-tEP6xjgmpzT9dreuGhkW5S
0.674677		Nucleus	0.000	1.000	382	100000346	100000020	siRNA-IMPa4-25 PSPC1-A488 IMPa4-A546 DAPI 8C2-siRNA-IMP-a2-a4 V2.00	0	28. siRNA-IMPa4-25 PSPC1-A488 DAPI IMPa4-A546_ap_TileScan_001 (Stage 42 of 49)	00-tEP6xjgmpzT9dreuGhkW5S
0.53157		Nucleus	0.000	1.000	383	100000347	100000021	siRNA-IMPa4-25 PSPC1-A488 IMPa4-A546 DAPI 8C2-siRNA-IMP-a2-a4 V2.00	0	28. siRNA-IMPa4-25 PSPC1-A488 DAPI IMPa4-A546_ap_TileScan_001 (Stage 42 of 49)	00-tEP6xjgmpzT9dreuGhkW5S
0.514131		Nucleus	0.000	1.000	384	100000348	100000022	siRNA-IMPa4-25 PSPC1-A488 IMPa4-A546 DAPI 8C2-siRNA-IMP-a2-a4 V2.00	0	28. siRNA-IMPa4-25 PSPC1-A488 DAPI IMPa4-A546_ap_TileScan_001 (Stage 42 of 49)	00-tEP6xjgmpzT9dreuGhkW5S
0.303797		Nucleus	0.000	1.000	386	100000349	100000023	siRNA-IMPa4-25 PSPC1-A488 IMPa4-A546 DAPI 8C2-siRNA-IMP-a2-a4 V2.00	0	28. siRNA-IMPa4-25 PSPC1-A488 DAPI IMPa4-A546_ap_TileScan_001 (Stage 42 of 49)	00-tEP6xjgmpzT9dreuGhkW5S
0.73152		Nucleus	0.000	1.000	387	100000350	100000024	siRNA-IMPa4-25 PSPC1-A488 IMPa4-A546 DAPI 8C2-siRNA-IMP-a2-a4 V2.00	0	28. siRNA-IMPa4-25 PSPC1-A488 DAPI IMPa4-A546_ap_TileScan_001 (Stage 42 of 49)	00-tEP6xjgmpzT9dreuGhkW5S
0.415878		Nucleus	0.000	1.000	388	100000351	100000025	siRNA-IMPa4-25 PSPC1-A488 IMPa4-A546 DAPI 8C2-siRNA-IMP-a2-a4 V2.00	0	28. siRNA-IMPa4-25 PSPC1-A488 DAPI IMPa4-A546_ap_TileScan_001 (Stage 42 of 49)	00-tEP6xjgmpzT9dreuGhkW5S
0.807079		Nucleus	0.000	1.000	388	100000352	100000026	siRNA-IMPa4-25 PSPC1-A488 IMPa4-A546 DAPI 8C2-siRNA-IMP-a2-a4 V2.00	0	28. siRNA-IMPa4-25 PSPC1-A488 DAPI IMPa4-A546_ap_TileScan_001 (Stage 42 of 49)	00-tEP6xjgmpzT9dreuGhkW5S
0.341279		Nucleus	0.000	1.000	389	100000353	100000027	siRNA-IMPa4-25 PSPC1-A488 IMPa4-A546 DAPI 8C2-siRNA-IMP-a2-a4 V2.00	0	28. siRNA-IMPa4-25 PSPC1-A488 DAPI IMPa4-A546_ap_TileScan_001 (Stage 42 of 49)	00-tEP6xjgmpzT9dreuGhkW5S
0.267036		Nucleus	0.000	1.000	391	100000354	100000028	siRNA-IMPa4-25 PSPC1-A488 IMPa4-A546 DAPI 8C2-siRNA-IMP-a2-a4 V2.00	0	28. siRNA-IMPa4-25 PSPC1-A488 DAPI IMPa4-A546_ap_TileScan_001 (Stage 42 of 49)	00-tEP6xjgmpzT9dreuGhkW5S
0.273447		Nucleus	0.000	1.000	394	100000355	100000000	siRNA-IMPa4-25 PSPC1-A488 IMPa4-A546 DAPI 8C2-siRNA-IMP-a2-a4 V2.00	0	28. siRNA-IMPa4-25 PSPC1-A488 DAPI IMPa4-A546_aq_TileScan_001 (Stage 43 of 49)	00-wUtAa8aLRiV9fhXdWPsjGo
0.247001		Nucleus	0.000	1.000	395	100000356	100000001	siRNA-IMPa4-25 PSPC1-A488 IMPa4-A546 DAPI 8C2-siRNA-IMP-a2-a4 V2.00	0	28. siRNA-IMPa4-25 PSPC1-A488 DAPI IMPa4-A546_aq_TileScan_001 (Stage 43 of 49)	00-wUtAa8aLRiV9fhXdWPsjGo
0.496361		Nucleus	0.000	1.000	396	100000357	100000002	siRNA-IMPa4-25 PSPC1-A488 IMPa4-A546 DAPI 8C2-siRNA-IMP-a2-a4 V2.00	0	28. siRNA-IMPa4-25 PSPC1-A488 DAPI IMPa4-A546_aq_TileScan_001 (Stage 43 of 49)	00-wUtAa8aLRiV9fhXdWPsjGo
0.285417		Nucleus	0.000	1.000	397	100000358	100000003	siRNA-IMPa4-25 PSPC1-A488 IMPa4-A546 DAPI 8C2-siRNA-IMP-a2-a4 V2.00	0	28. siRNA-IMPa4-25 PSPC1-A488 DAPI IMPa4-A546_aq_TileScan_001 (Stage 43 of 49)	00-wUtAa8aLRiV9fhXdWPsjGo
0.54264		Nucleus	0.000	1.000	398	100000359	100000004	siRNA-IMPa4-25 PSPC1-A488 IMPa4-A546 DAPI 8C2-siRNA-IMP-a2-a4 V2.00	0	28. siRNA-IMPa4-25 PSPC1-A488 DAPI IMPa4-A546_aq_TileScan_001 (Stage 43 of 49)	00-wUtAa8aLRiV9fhXdWPsjGo
0.489524		Nucleus	0.000	1.000	400	100000360	100000005	siRNA-IMPa4-25 PSPC1-A488 IMPa4-A546 DAPI 8C2-siRNA-IMP-a2-a4 V2.00	0	28. siRNA-IMPa4-25 PSPC1-A488 DAPI IMPa4-A546_aq_TileScan_001 (Stage 43 of 49)	00-wUtAa8aLRiV9fhXdWPsjGo
0.356159		Nucleus	0.000	1.000	402	100000361	100000006	siRNA-IMPa4-25 PSPC1-A488 IMPa4-A546 DAPI 8C2-siRNA-IMP-a2-a4 V2.00	0	28. siRNA-IMPa4-25 PSPC1-A488 DAPI IMPa4-A546_aq_TileScan_001 (Stage 43 of 49)	00-wUtAa8aLRiV9fhXdWPsjGo
0.468113		Nucleus	0.000	1.000	403	100000362	100000007	siRNA-IMPa4-25 PSPC1-A488 IMPa4-A546 DAPI 8C2-siRNA-IMP-a2-a4 V2.00	0	28. siRNA-IMPa4-25 PSPC1-A488 DAPI IMPa4-A546_aq_TileScan_001 (Stage 43 of 49)	00-wUtAa8aLRiV9fhXdWPsjGo
0.388289		Nucleus	0.000	1.000	404	100000363	100000008	siRNA-IMPa4-25 PSPC1-A488 IMPa4-A546 DAPI 8C2-siRNA-IMP-a2-a4 V2.00	0	28. siRNA-IMPa4-25 PSPC1-A488 DAPI IMPa4-A546_aq_TileScan_001 (Stage 43 of 49)	00-wUtAa8aLRiV9fhXdWPsjGo
0.28699		Nucleus	0.000	1.000	405	100000364	100000009	siRNA-IMPa4-25 PSPC1-A488 IMPa4-A546 DAPI 8C2-siRNA-IMP-a2-a4 V2.00	0	28. siRNA-IMPa4-25 PSPC1-A488 DAPI IMPa4-A546_aq_TileScan_001 (Stage 43 of 49)	00-wUtAa8aLRiV9fhXdWPsjGo
0.475875		Nucleus	0.000	1.000	406	100000365	100000010	siRNA-IMPa4-25 PSPC1-A488 IMPa4-A546 DAPI 8C2-siRNA-IMP-a2-a4 V2.00	0	28. siRNA-IMPa4-25 PSPC1-A488 DAPI IMPa4-A546_aq_TileScan_001 (Stage 43 of 49)	00-wUtAa8aLRiV9fhXdWPsjGo
0.529488		Nucleus	0.000	1.000	407	100000366	100000011	siRNA-IMPa4-25 PSPC1-A488 IMPa4-A546 DAPI 8C2-siRNA-IMP-a2-a4 V2.00	0	28. siRNA-IMPa4-25 PSPC1-A488 DAPI IMPa4-A546_aq_TileScan_001 (Stage 43 of 49)	00-wUtAa8aLRiV9fhXdWPsjGo
0.494374		Nucleus	0.000	1.000	408	100000367	100000012	siRNA-IMPa4-25 PSPC1-A488 IMPa4-A546 DAPI 8C2-siRNA-IMP-a2-a4 V2.00	0	28. siRNA-IMPa4-25 PSPC1-A488 DAPI IMPa4-A546_aq_TileScan_001 (Stage 43 of 49)	00-wUtAa8aLRiV9fhXdWPsjGo
0.304628		Nucleus	0.000	1.000	409	100000368	100000013	siRNA-IMPa4-25 PSPC1-A488 IMPa4-A546 DAPI 8C2-siRNA-IMP-a2-a4 V2.00	0	28. siRNA-IMPa4-25 PSPC1-A488 DAPI IMPa4-A546_aq_TileScan_001 (Stage 43 of 49)	00-wUtAa8aLRiV9fhXdWPsjGo
0.428346		Nucleus	0.000	1.000	410	100000369	100000014	siRNA-IMPa4-25 PSPC1-A488 IMPa4-A546 DAPI 8C2-siRNA-IMP-a2-a4 V2.00	0	28. siRNA-IMPa4-25 PSPC1-A488 DAPI IMPa4-A546_aq_TileScan_001 (Stage 43 of 49)	00-wUtAa8aLRiV9fhXdWPsjGo
0.376212		Nucleus	0.000	1.000	411	100000370	100000015	siRNA-IMPa4-25 PSPC1-A488 IMPa4-A546 DAPI 8C2-siRNA-IMP-a2-a4 V2.00	0	28. siRNA-IMPa4-25 PSPC1-A488 DAPI IMPa4-A546_aq_TileScan_001 (Stage 43 of 49)	00-wUtAa8aLRiV9fhXdWPsjGo
0.314204		Nucleus	0.000	1.000	412	100000371	100000016	siRNA-IMPa4-25 PSPC1-A488 IMPa4-A546 DAPI 8C2-siRNA-IMP-a2-a4 V2.00	0	28. siRNA-IMPa4-25 PSPC1-A488 DAPI IMPa4-A546_aq_TileScan_001 (Stage 43 of 49)	00-wUtAa8aLRiV9fhXdWPsjGo
0.407368		Nucleus	0.000	1.000	412	100000372	100000017	siRNA-IMPa4-25 PSPC1-A488 IMPa4-A546 DAPI 8C2-siRNA-IMP-a2-a4 V2.00	0	28. siRNA-IMPa4-25 PSPC1-A488 DAPI IMPa4-A546_aq_TileScan_001 (Stage 43 of 49)	00-wUtAa8aLRiV9fhXdWPsjGo
0.484053		Nucleus	0.000	1.000	413	100000373	100000018	siRNA-IMPa4-25 PSPC1-A488 IMPa4-A546 DAPI 8C2-siRNA-IMP-a2-a4 V2.00	0	28. siRNA-IMPa4-25 PSPC1-A488 DAPI IMPa4-A546_aq_TileScan_001 (Stage 43 of 49)	00-wUtAa8aLRiV9fhXdWPsjGo
0.55769		Nucleus	0.000	1.000	414	100000374	100000019	siRNA-IMPa4-25 PSPC1-A488 IMPa4-A546 DAPI 8C2-siRNA-IMP-a2-a4 V2.00	0	28. siRNA-IMPa4-25 PSPC1-A488 DAPI IMPa4-A546_aq_TileScan_001 (Stage 43 of 49)	00-wUtAa8aLRiV9fhXdWPsjGo
0.767056		Nucleus	0.000	1.000	416	100000375	100000020	siRNA-IMPa4-25 PSPC1-A488 IMPa4-A546 DAPI 8C2-siRNA-IMP-a2-a4 V2.00	0	28. siRNA-IMPa4-25 PSPC1-A488 DAPI IMPa4-A546_aq_TileScan_001 (Stage 43 of 49)	00-wUtAa8aLRiV9fhXdWPsjGo
0.514375		Nucleus	0.000	1.000	417	100000376	100000021	siRNA-IMPa4-25 PSPC1-A488 IMPa4-A546 DAPI 8C2-siRNA-IMP-a2-a4 V2.00	0	28. siRNA-IMPa4-25 PSPC1-A488 DAPI IMPa4-A546_aq_TileScan_001 (Stage 43 of 49)	00-wUtAa8aLRiV9fhXdWPsjGo
0.682141		Nucleus	0.000	1.000	418	100000377	100000022	siRNA-IMPa4-25 PSPC1-A488 IMPa4-A546 DAPI 8C2-siRNA-IMP-a2-a4 V2.00	0	28. siRNA-IMPa4-25 PSPC1-A488 DAPI IMPa4-A546_aq_TileScan_001 (Stage 43 of 49)	00-wUtAa8aLRiV9fhXdWPsjGo
0.420108		Nucleus	0.000	1.000	419	100000378	100000023	siRNA-IMPa4-25 PSPC1-A488 IMPa4-A546 DAPI 8C2-siRNA-IMP-a2-a4 V2.00	0	28. siRNA-IMPa4-25 PSPC1-A488 DAPI IMPa4-A546_aq_TileScan_001 (Stage 43 of 49)	00-wUtAa8aLRiV9fhXdWPsjGo
0.332936		Nucleus	0.000	1.000	420	100000379	100000024	siRNA-IMPa4-25 PSPC1-A488 IMPa4-A546 DAPI 8C2-siRNA-IMP-a2-a4 V2.00	0	28. siRNA-IMPa4-25 PSPC1-A488 DAPI IMPa4-A546_aq_TileScan_001 (Stage 43 of 49)	00-wUtAa8aLRiV9fhXdWPsjGo
0.312995		Nucleus	0.000	1.000	422	100000380	100000000	siRNA-IMPa4-25 PSPC1-A488 IMPa4-A546 DAPI 8C2-siRNA-IMP-a2-a4 V2.00	0	28. siRNA-IMPa4-25 PSPC1-A488 DAPI IMPa4-A546_ar_TileScan_001 (Stage 44 of 49)	00-3p2W8Qr5WocG5YVRFpNwZ6
0.385884		Nucleus	0.000	1.000	423	100000381	100000001	siRNA-IMPa4-25 PSPC1-A488 IMPa4-A546 DAPI 8C2-siRNA-IMP-a2-a4 V2.00	0	28. siRNA-IMPa4-25 PSPC1-A488 DAPI IMPa4-A546_ar_TileScan_001 (Stage 44 of 49)	00-3p2W8Qr5WocG5YVRFpNwZ6
0.242775		Nucleus	0.000	1.000	424	100000382	100000002	siRNA-IMPa4-25 PSPC1-A488 IMPa4-A546 DAPI 8C2-siRNA-IMP-a2-a4 V2.00	0	28. siRNA-IMPa4-25 PSPC1-A488 DAPI IMPa4-A546_ar_TileScan_001 (Stage 44 of 49)	00-3p2W8Qr5WocG5YVRFpNwZ6
0.331341		Nucleus	0.000	1.000	425	100000383	100000003	siRNA-IMPa4-25 PSPC1-A488 IMPa4-A546 DAPI 8C2-siRNA-IMP-a2-a4 V2.00	0	28. siRNA-IMPa4-25 PSPC1-A488 DAPI IMPa4-A546_ar_TileScan_001 (Stage 44 of 49)	00-3p2W8Qr5WocG5YVRFpNwZ6
0.472038		Nucleus	0.000	1.000	426	100000384	100000004	siRNA-IMPa4-25 PSPC1-A488 IMPa4-A546 DAPI 8C2-siRNA-IMP-a2-a4 V2.00	0	28. siRNA-IMPa4-25 PSPC1-A488 DAPI IMPa4-A546_ar_TileScan_001 (Stage 44 of 49)	00-3p2W8Qr5WocG5YVRFpNwZ6
0.710379		Nucleus	0.000	1.000	427	100000385	100000005	siRNA-IMPa4-25 PSPC1-A488 IMPa4-A546 DAPI 8C2-siRNA-IMP-a2-a4 V2.00	0	28. siRNA-IMPa4-25 PSPC1-A488 DAPI IMPa4-A546_ar_TileScan_001 (Stage 44 of 49)	00-3p2W8Qr5WocG5YVRFpNwZ6
0.294433		Nucleus	0.000	1.000	428	100000386	100000006	siRNA-IMPa4-25 PSPC1-A488 IMPa4-A546 DAPI 8C2-siRNA-IMP-a2-a4 V2.00	0	28. siRNA-IMPa4-25 PSPC1-A488 DAPI IMPa4-A546_ar_TileScan_001 (Stage 44 of 49)	00-3p2W8Qr5WocG5YVRFpNwZ6
0.535697		Nucleus	0.000	1.000	432	100000387	100000007	siRNA-IMPa4-25 PSPC1-A488 IMPa4-A546 DAPI 8C2-siRNA-IMP-a2-a4 V2.00	0	28. siRNA-IMPa4-25 PSPC1-A488 DAPI IMPa4-A546_ar_TileScan_001 (Stage 44 of 49)	00-3p2W8Qr5WocG5YVRFpNwZ6
0.554985		Nucleus	0.000	1.000	433	100000388	100000008	siRNA-IMPa4-25 PSPC1-A488 IMPa4-A546 DAPI 8C2-siRNA-IMP-a2-a4 V2.00	0	28. siRNA-IMPa4-25 PSPC1-A488 DAPI IMPa4-A546_ar_TileScan_001 (Stage 44 of 49)	00-3p2W8Qr5WocG5YVRFpNwZ6
0.345327		Nucleus	0.000	1.000	434	100000389	100000009	siRNA-IMPa4-25 PSPC1-A488 IMPa4-A546 DAPI 8C2-siRNA-IMP-a2-a4 V2.00	0	28. siRNA-IMPa4-25 PSPC1-A488 DAPI IMPa4-A546_ar_TileScan_001 (Stage 44 of 49)	00-3p2W8Qr5WocG5YVRFpNwZ6
0.550583		Nucleus	0.000	1.000	436	100000390	100000010	siRNA-IMPa4-25 PSPC1-A488 IMPa4-A546 DAPI 8C2-siRNA-IMP-a2-a4 V2.00	0	28. siRNA-IMPa4-25 PSPC1-A488 DAPI IMPa4-A546_ar_TileScan_001 (Stage 44 of 49)	00-3p2W8Qr5WocG5YVRFpNwZ6
0.389878		Nucleus	0.000	1.000	437	100000391	100000011	siRNA-IMPa4-25 PSPC1-A488 IMPa4-A546 DAPI 8C2-siRNA-IMP-a2-a4 V2.00	0	28. siRNA-IMPa4-25 PSPC1-A488 DAPI IMPa4-A546_ar_TileScan_001 (Stage 44 of 49)	00-3p2W8Qr5WocG5YVRFpNwZ6
0.311619		Nucleus	0.000	1.000	438	100000392	100000012	siRNA-IMPa4-25 PSPC1-A488 IMPa4-A546 DAPI 8C2-siRNA-IMP-a2-a4 V2.00	0	28. siRNA-IMPa4-25 PSPC1-A488 DAPI IMPa4-A546_ar_TileScan_001 (Stage 44 of 49)	00-3p2W8Qr5WocG5YVRFpNwZ6
0.61175		Nucleus	0.000	1.000	439	100000393	100000013	siRNA-IMPa4-25 PSPC1-A488 IMPa4-A546 DAPI 8C2-siRNA-IMP-a2-a4 V2.00	0	28. siRNA-IMPa4-25 PSPC1-A488 DAPI IMPa4-A546_ar_TileScan_001 (Stage 44 of 49)	00-3p2W8Qr5WocG5YVRFpNwZ6
0.546145		Nucleus	0.000	1.000	445	100000394	100000000	siRNA-IMPa4-25 PSPC1-A488 IMPa4-A546 DAPI 8C2-siRNA-IMP-a2-a4 V2.00	0	28. siRNA-IMPa4-25 PSPC1-A488 DAPI IMPa4-A546_as_TileScan_001 (Stage 45 of 49)	00-W5WoFSsVLMeFwsPgCYhZfK
0.254111		Nucleus	0.000	1.000	446	100000395	100000001	siRNA-IMPa4-25 PSPC1-A488 IMPa4-A546 DAPI 8C2-siRNA-IMP-a2-a4 V2.00	0	28. siRNA-IMPa4-25 PSPC1-A488 DAPI IMPa4-A546_as_TileScan_001 (Stage 45 of 49)	00-W5WoFSsVLMeFwsPgCYhZfK
0.458208		Nucleus	0.000	1.000	446	100000396	100000002	siRNA-IMPa4-25 PSPC1-A488 IMPa4-A546 DAPI 8C2-siRNA-IMP-a2-a4 V2.00	0	28. siRNA-IMPa4-25 PSPC1-A488 DAPI IMPa4-A546_as_TileScan_001 (Stage 45 of 49)	00-W5WoFSsVLMeFwsPgCYhZfK
0.570994		Nucleus	0.000	1.000	447	100000397	100000003	siRNA-IMPa4-25 PSPC1-A488 IMPa4-A546 DAPI 8C2-siRNA-IMP-a2-a4 V2.00	0	28. siRNA-IMPa4-25 PSPC1-A488 DAPI IMPa4-A546_as_TileScan_001 (Stage 45 of 49)	00-W5WoFSsVLMeFwsPgCYhZfK
0.375309		Nucleus	0.000	1.000	452	100000398	100000004	siRNA-IMPa4-25 PSPC1-A488 IMPa4-A546 DAPI 8C2-siRNA-IMP-a2-a4 V2.00	0	28. siRNA-IMPa4-25 PSPC1-A488 DAPI IMPa4-A546_as_TileScan_001 (Stage 45 of 49)	00-W5WoFSsVLMeFwsPgCYhZfK
0.292337		Nucleus	0.000	1.000	454	100000399	100000005	siRNA-IMPa4-25 PSPC1-A488 IMPa4-A546 DAPI 8C2-siRNA-IMP-a2-a4 V2.00	0	28. siRNA-IMPa4-25 PSPC1-A488 DAPI IMPa4-A546_as_TileScan_001 (Stage 45 of 49)	00-W5WoFSsVLMeFwsPgCYhZfK
0.250438		Nucleus	0.000	1.000	455	100000400	100000006	siRNA-IMPa4-25 PSPC1-A488 IMPa4-A546 DAPI 8C2-siRNA-IMP-a2-a4 V2.00	0	28. siRNA-IMPa4-25 PSPC1-A488 DAPI IMPa4-A546_as_TileScan_001 (Stage 45 of 49)	00-W5WoFSsVLMeFwsPgCYhZfK
0.394415		Nucleus	0.000	1.000	456	100000401	100000007	siRNA-IMPa4-25 PSPC1-A488 IMPa4-A546 DAPI 8C2-siRNA-IMP-a2-a4 V2.00	0	28. siRNA-IMPa4-25 PSPC1-A488 DAPI IMPa4-A546_as_TileScan_001 (Stage 45 of 49)	00-W5WoFSsVLMeFwsPgCYhZfK
0.420204		Nucleus	0.000	1.000	457	100000402	100000008	siRNA-IMPa4-25 PSPC1-A488 IMPa4-A546 DAPI 8C2-siRNA-IMP-a2-a4 V2.00	0	28. siRNA-IMPa4-25 PSPC1-A488 DAPI IMPa4-A546_as_TileScan_001 (Stage 45 of 49)	00-W5WoFSsVLMeFwsPgCYhZfK
0.383707		Nucleus	0.000	1.000	459	100000403	100000009	siRNA-IMPa4-25 PSPC1-A488 IMPa4-A546 DAPI 8C2-siRNA-IMP-a2-a4 V2.00	0	28. siRNA-IMPa4-25 PSPC1-A488 DAPI IMPa4-A546_as_TileScan_001 (Stage 45 of 49)	00-W5WoFSsVLMeFwsPgCYhZfK
0.213563		Nucleus	0.000	1.000	460	100000404	100000010	siRNA-IMPa4-25 PSPC1-A488 IMPa4-A546 DAPI 8C2-siRNA-IMP-a2-a4 V2.00	0	28. siRNA-IMPa4-25 PSPC1-A488 DAPI IMPa4-A546_as_TileScan_001 (Stage 45 of 49)	00-W5WoFSsVLMeFwsPgCYhZfK
0.170357		Nucleus	0.000	1.000	461	100000405	100000011	siRNA-IMPa4-25 PSPC1-A488 IMPa4-A546 DAPI 8C2-siRNA-IMP-a2-a4 V2.00	0	28. siRNA-IMPa4-25 PSPC1-A488 DAPI IMPa4-A546_as_TileScan_001 (Stage 45 of 49)	00-W5WoFSsVLMeFwsPgCYhZfK
0.320256		Nucleus	0.000	1.000	463	100000406	100000000	siRNA-IMPa4-25 PSPC1-A488 IMPa4-A546 DAPI 8C2-siRNA-IMP-a2-a4 V2.00	0	28. siRNA-IMPa4-25 PSPC1-A488 DAPI IMPa4-A546_at_TileScan_001 (Stage 46 of 49)	00-gf8eGbdWau2MDZsSQMLcXP
0.107015		Nucleus	0.000	1.000	464	100000407	100000001	siRNA-IMPa4-25 PSPC1-A488 IMPa4-A546 DAPI 8C2-siRNA-IMP-a2-a4 V2.00	0	28. siRNA-IMPa4-25 PSPC1-A488 DAPI IMPa4-A546_at_TileScan_001 (Stage 46 of 49)	00-gf8eGbdWau2MDZsSQMLcXP
0.559864		Nucleus	0.000	1.000	465	100000408	100000002	siRNA-IMPa4-25 PSPC1-A488 IMPa4-A546 DAPI 8C2-siRNA-IMP-a2-a4 V2.00	0	28. siRNA-IMPa4-25 PSPC1-A488 DAPI IMPa4-A546_at_TileScan_001 (Stage 46 of 49)	00-gf8eGbdWau2MDZsSQMLcXP
0.802238		Nucleus	0.000	1.000	466	100000409	100000003	siRNA-IMPa4-25 PSPC1-A488 IMPa4-A546 DAPI 8C2-siRNA-IMP-a2-a4 V2.00	0	28. siRNA-IMPa4-25 PSPC1-A488 DAPI IMPa4-A546_at_TileScan_001 (Stage 46 of 49)	00-gf8eGbdWau2MDZsSQMLcXP
0.300072		Nucleus	0.000	1.000	468	100000410	100000004	siRNA-IMPa4-25 PSPC1-A488 IMPa4-A546 DAPI 8C2-siRNA-IMP-a2-a4 V2.00	0	28. siRNA-IMPa4-25 PSPC1-A488 DAPI IMPa4-A546_at_TileScan_001 (Stage 46 of 49)	00-gf8eGbdWau2MDZsSQMLcXP
0.480732		Nucleus	0.000	1.000	469	100000411	100000005	siRNA-IMPa4-25 PSPC1-A488 IMPa4-A546 DAPI 8C2-siRNA-IMP-a2-a4 V2.00	0	28. siRNA-IMPa4-25 PSPC1-A488 DAPI IMPa4-A546_at_TileScan_001 (Stage 46 of 49)	00-gf8eGbdWau2MDZsSQMLcXP
0.400019		Nucleus	0.000	1.000	470	100000412	100000006	siRNA-IMPa4-25 PSPC1-A488 IMPa4-A546 DAPI 8C2-siRNA-IMP-a2-a4 V2.00	0	28. siRNA-IMPa4-25 PSPC1-A488 DAPI IMPa4-A546_at_TileScan_001 (Stage 46 of 49)	00-gf8eGbdWau2MDZsSQMLcXP
0.222755		Nucleus	0.000	1.000	471	100000413	100000007	siRNA-IMPa4-25 PSPC1-A488 IMPa4-A546 DAPI 8C2-siRNA-IMP-a2-a4 V2.00	0	28. siRNA-IMPa4-25 PSPC1-A488 DAPI IMPa4-A546_at_TileScan_001 (Stage 46 of 49)	00-gf8eGbdWau2MDZsSQMLcXP
0.326249		Nucleus	0.000	1.000	472	100000414	100000008	siRNA-IMPa4-25 PSPC1-A488 IMPa4-A546 DAPI 8C2-siRNA-IMP-a2-a4 V2.00	0	28. siRNA-IMPa4-25 PSPC1-A488 DAPI IMPa4-A546_at_TileScan_001 (Stage 46 of 49)	00-gf8eGbdWau2MDZsSQMLcXP
0.370359		Nucleus	0.000	1.000	474	100000415	100000009	siRNA-IMPa4-25 PSPC1-A488 IMPa4-A546 DAPI 8C2-siRNA-IMP-a2-a4 V2.00	0	28. siRNA-IMPa4-25 PSPC1-A488 DAPI IMPa4-A546_at_TileScan_001 (Stage 46 of 49)	00-gf8eGbdWau2MDZsSQMLcXP
0.298654		Nucleus	0.000	1.000	475	100000416	100000010	siRNA-IMPa4-25 PSPC1-A488 IMPa4-A546 DAPI 8C2-siRNA-IMP-a2-a4 V2.00	0	28. siRNA-IMPa4-25 PSPC1-A488 DAPI IMPa4-A546_at_TileScan_001 (Stage 46 of 49)	00-gf8eGbdWau2MDZsSQMLcXP
0.255598		Nucleus	0.000	1.000	481	100000417	100000000	siRNA-IMPa4-25 PSPC1-A488 IMPa4-A546 DAPI 8C2-siRNA-IMP-a2-a4 V2.00	0	28. siRNA-IMPa4-25 PSPC1-A488 DAPI IMPa4-A546_au_TileScan_001 (Stage 47 of 49)	00-eB8sd6U8eEASXE7A6BLbxg
0.484929		Nucleus	0.000	1.000	482	100000418	100000001	siRNA-IMPa4-25 PSPC1-A488 IMPa4-A546 DAPI 8C2-siRNA-IMP-a2-a4 V2.00	0	28. siRNA-IMPa4-25 PSPC1-A488 DAPI IMPa4-A546_au_TileScan_001 (Stage 47 of 49)	00-eB8sd6U8eEASXE7A6BLbxg
0.494559		Nucleus	0.000	1.000	483	100000419	100000002	siRNA-IMPa4-25 PSPC1-A488 IMPa4-A546 DAPI 8C2-siRNA-IMP-a2-a4 V2.00	0	28. siRNA-IMPa4-25 PSPC1-A488 DAPI IMPa4-A546_au_TileScan_001 (Stage 47 of 49)	00-eB8sd6U8eEASXE7A6BLbxg
0.546935		Nucleus	0.000	1.000	484	100000420	100000003	siRNA-IMPa4-25 PSPC1-A488 IMPa4-A546 DAPI 8C2-siRNA-IMP-a2-a4 V2.00	0	28. siRNA-IMPa4-25 PSPC1-A488 DAPI IMPa4-A546_au_TileScan_001 (Stage 47 of 49)	00-eB8sd6U8eEASXE7A6BLbxg
0.474982		Nucleus	0.000	1.000	485	100000421	100000004	siRNA-IMPa4-25 PSPC1-A488 IMPa4-A546 DAPI 8C2-siRNA-IMP-a2-a4 V2.00	0	28. siRNA-IMPa4-25 PSPC1-A488 DAPI IMPa4-A546_au_TileScan_001 (Stage 47 of 49)	00-eB8sd6U8eEASXE7A6BLbxg
0.22122		Nucleus	0.000	1.000	486	100000422	100000005	siRNA-IMPa4-25 PSPC1-A488 IMPa4-A546 DAPI 8C2-siRNA-IMP-a2-a4 V2.00	0	28. siRNA-IMPa4-25 PSPC1-A488 DAPI IMPa4-A546_au_TileScan_001 (Stage 47 of 49)	00-eB8sd6U8eEASXE7A6BLbxg
0.765291		Nucleus	0.000	1.000	488	100000423	100000006	siRNA-IMPa4-25 PSPC1-A488 IMPa4-A546 DAPI 8C2-siRNA-IMP-a2-a4 V2.00	0	28. siRNA-IMPa4-25 PSPC1-A488 DAPI IMPa4-A546_au_TileScan_001 (Stage 47 of 49)	00-eB8sd6U8eEASXE7A6BLbxg
0.00522006		Nucleus	0.000	1.000	490	100000424	100000007	siRNA-IMPa4-25 PSPC1-A488 IMPa4-A546 DAPI 8C2-siRNA-IMP-a2-a4 V2.00	0	28. siRNA-IMPa4-25 PSPC1-A488 DAPI IMPa4-A546_au_TileScan_001 (Stage 47 of 49)	00-eB8sd6U8eEASXE7A6BLbxg
0.514617		Nucleus	0.000	1.000	490	100000425	100000008	siRNA-IMPa4-25 PSPC1-A488 IMPa4-A546 DAPI 8C2-siRNA-IMP-a2-a4 V2.00	0	28. siRNA-IMPa4-25 PSPC1-A488 DAPI IMPa4-A546_au_TileScan_001 (Stage 47 of 49)	00-eB8sd6U8eEASXE7A6BLbxg
0.508677		Nucleus	0.000	1.000	490	100000426	100000009	siRNA-IMPa4-25 PSPC1-A488 IMPa4-A546 DAPI 8C2-siRNA-IMP-a2-a4 V2.00	0	28. siRNA-IMPa4-25 PSPC1-A488 DAPI IMPa4-A546_au_TileScan_001 (Stage 47 of 49)	00-eB8sd6U8eEASXE7A6BLbxg
0.493046		Nucleus	0.000	1.000	491	100000427	100000010	siRNA-IMPa4-25 PSPC1-A488 IMPa4-A546 DAPI 8C2-siRNA-IMP-a2-a4 V2.00	0	28. siRNA-IMPa4-25 PSPC1-A488 DAPI IMPa4-A546_au_TileScan_001 (Stage 47 of 49)	00-eB8sd6U8eEASXE7A6BLbxg
0.406665		Nucleus	0.000	1.000	492	100000428	100000011	siRNA-IMPa4-25 PSPC1-A488 IMPa4-A546 DAPI 8C2-siRNA-IMP-a2-a4 V2.00	0	28. siRNA-IMPa4-25 PSPC1-A488 DAPI IMPa4-A546_au_TileScan_001 (Stage 47 of 49)	00-eB8sd6U8eEASXE7A6BLbxg
0.449263		Nucleus	0.000	1.000	494	100000429	100000012	siRNA-IMPa4-25 PSPC1-A488 IMPa4-A546 DAPI 8C2-siRNA-IMP-a2-a4 V2.00	0	28. siRNA-IMPa4-25 PSPC1-A488 DAPI IMPa4-A546_au_TileScan_001 (Stage 47 of 49)	00-eB8sd6U8eEASXE7A6BLbxg
0.433419		Nucleus	0.000	1.000	497	100000430	100000000	siRNA-IMPa4-25 PSPC1-A488 IMPa4-A546 DAPI 8C2-siRNA-IMP-a2-a4 V2.00	0	28. siRNA-IMPa4-25 PSPC1-A488 DAPI IMPa4-A546_av_TileScan_001 (Stage 48 of 49)	00-kGUBagTKu2yBnSvXoBaaxK
0.405805		Nucleus	0.000	1.000	498	100000431	100000001	siRNA-IMPa4-25 PSPC1-A488 IMPa4-A546 DAPI 8C2-siRNA-IMP-a2-a4 V2.00	0	28. siRNA-IMPa4-25 PSPC1-A488 DAPI IMPa4-A546_av_TileScan_001 (Stage 48 of 49)	00-kGUBagTKu2yBnSvXoBaaxK
0.323037		Nucleus	0.000	1.000	499	100000432	100000002	siRNA-IMPa4-25 PSPC1-A488 IMPa4-A546 DAPI 8C2-siRNA-IMP-a2-a4 V2.00	0	28. siRNA-IMPa4-25 PSPC1-A488 DAPI IMPa4-A546_av_TileScan_001 (Stage 48 of 49)	00-kGUBagTKu2yBnSvXoBaaxK
0.311041		Nucleus	0.000	1.000	500	100000433	100000003	siRNA-IMPa4-25 PSPC1-A488 IMPa4-A546 DAPI 8C2-siRNA-IMP-a2-a4 V2.00	0	28. siRNA-IMPa4-25 PSPC1-A488 DAPI IMPa4-A546_av_TileScan_001 (Stage 48 of 49)	00-kGUBagTKu2yBnSvXoBaaxK
0.268558		Nucleus	0.000	1.000	502	100000434	100000004	siRNA-IMPa4-25 PSPC1-A488 IMPa4-A546 DAPI 8C2-siRNA-IMP-a2-a4 V2.00	0	28. siRNA-IMPa4-25 PSPC1-A488 DAPI IMPa4-A546_av_TileScan_001 (Stage 48 of 49)	00-kGUBagTKu2yBnSvXoBaaxK
0.241766		Nucleus	0.000	1.000	503	100000435	100000005	siRNA-IMPa4-25 PSPC1-A488 IMPa4-A546 DAPI 8C2-siRNA-IMP-a2-a4 V2.00	0	28. siRNA-IMPa4-25 PSPC1-A488 DAPI IMPa4-A546_av_TileScan_001 (Stage 48 of 49)	00-kGUBagTKu2yBnSvXoBaaxK
0.177545		Nucleus	0.000	1.000	504	100000436	100000006	siRNA-IMPa4-25 PSPC1-A488 IMPa4-A546 DAPI 8C2-siRNA-IMP-a2-a4 V2.00	0	28. siRNA-IMPa4-25 PSPC1-A488 DAPI IMPa4-A546_av_TileScan_001 (Stage 48 of 49)	00-kGUBagTKu2yBnSvXoBaaxK
0.248154		Nucleus	0.000	1.000	505	100000437	100000007	siRNA-IMPa4-25 PSPC1-A488 IMPa4-A546 DAPI 8C2-siRNA-IMP-a2-a4 V2.00	0	28. siRNA-IMPa4-25 PSPC1-A488 DAPI IMPa4-A546_av_TileScan_001 (Stage 48 of 49)	00-kGUBagTKu2yBnSvXoBaaxK
0.330486		Nucleus	0.000	1.000	506	100000438	100000008	siRNA-IMPa4-25 PSPC1-A488 IMPa4-A546 DAPI 8C2-siRNA-IMP-a2-a4 V2.00	0	28. siRNA-IMPa4-25 PSPC1-A488 DAPI IMPa4-A546_av_TileScan_001 (Stage 48 of 49)	00-kGUBagTKu2yBnSvXoBaaxK
0.320591		Nucleus	0.000	1.000	507	100000439	100000009	siRNA-IMPa4-25 PSPC1-A488 IMPa4-A546 DAPI 8C2-siRNA-IMP-a2-a4 V2.00	0	28. siRNA-IMPa4-25 PSPC1-A488 DAPI IMPa4-A546_av_TileScan_001 (Stage 48 of 49)	00-kGUBagTKu2yBnSvXoBaaxK
0.562061		Nucleus	0.000	1.000	508	100000440	100000010	siRNA-IMPa4-25 PSPC1-A488 IMPa4-A546 DAPI 8C2-siRNA-IMP-a2-a4 V2.00	0	28. siRNA-IMPa4-25 PSPC1-A488 DAPI IMPa4-A546_av_TileScan_001 (Stage 48 of 49)	00-kGUBagTKu2yBnSvXoBaaxK
0.461977		Nucleus	0.000	1.000	509	100000441	100000011	siRNA-IMPa4-25 PSPC1-A488 IMPa4-A546 DAPI 8C2-siRNA-IMP-a2-a4 V2.00	0	28. siRNA-IMPa4-25 PSPC1-A488 DAPI IMPa4-A546_av_TileScan_001 (Stage 48 of 49)	00-kGUBagTKu2yBnSvXoBaaxK
0.564884		Nucleus	0.000	1.000	510	100000442	100000012	siRNA-IMPa4-25 PSPC1-A488 IMPa4-A546 DAPI 8C2-siRNA-IMP-a2-a4 V2.00	0	28. siRNA-IMPa4-25 PSPC1-A488 DAPI IMPa4-A546_av_TileScan_001 (Stage 48 of 49)	00-kGUBagTKu2yBnSvXoBaaxK
0.307909		Nucleus	0.000	1.000	511	100000443	100000013	siRNA-IMPa4-25 PSPC1-A488 IMPa4-A546 DAPI 8C2-siRNA-IMP-a2-a4 V2.00	0	28. siRNA-IMPa4-25 PSPC1-A488 DAPI IMPa4-A546_av_TileScan_001 (Stage 48 of 49)	00-kGUBagTKu2yBnSvXoBaaxK
0.2946		Nucleus	0.000	1.000	513	100000444	100000014	siRNA-IMPa4-25 PSPC1-A488 IMPa4-A546 DAPI 8C2-siRNA-IMP-a2-a4 V2.00	0	28. siRNA-IMPa4-25 PSPC1-A488 DAPI IMPa4-A546_av_TileScan_001 (Stage 48 of 49)	00-kGUBagTKu2yBnSvXoBaaxK
0.211276		Nucleus	0.000	1.000	514	100000445	100000015	siRNA-IMPa4-25 PSPC1-A488 IMPa4-A546 DAPI 8C2-siRNA-IMP-a2-a4 V2.00	0	28. siRNA-IMPa4-25 PSPC1-A488 DAPI IMPa4-A546_av_TileScan_001 (Stage 48 of 49)	00-kGUBagTKu2yBnSvXoBaaxK
0.154343		Nucleus	0.000	1.000	515	100000446	100000016	siRNA-IMPa4-25 PSPC1-A488 IMPa4-A546 DAPI 8C2-siRNA-IMP-a2-a4 V2.00	0	28. siRNA-IMPa4-25 PSPC1-A488 DAPI IMPa4-A546_av_TileScan_001 (Stage 48 of 49)	00-kGUBagTKu2yBnSvXoBaaxK
0.301904		Nucleus	0.000	1.000	516	100000447	100000017	siRNA-IMPa4-25 PSPC1-A488 IMPa4-A546 DAPI 8C2-siRNA-IMP-a2-a4 V2.00	0	28. siRNA-IMPa4-25 PSPC1-A488 DAPI IMPa4-A546_av_TileScan_001 (Stage 48 of 49)	00-kGUBagTKu2yBnSvXoBaaxK
0.578987		Nucleus	0.000	1.000	518	100000448	100000000	siRNA-IMPa4-25 PSPC1-A488 IMPa4-A546 DAPI 8C2-siRNA-IMP-a2-a4 V2.00	0	28. siRNA-IMPa4-25 PSPC1-A488 DAPI IMPa4-A546_aw_TileScan_001 (Stage 49 of 49)	00-ugpqkCRZ3fTXmhw5dEfWoL
0.433574		Nucleus	0.000	1.000	519	100000449	100000001	siRNA-IMPa4-25 PSPC1-A488 IMPa4-A546 DAPI 8C2-siRNA-IMP-a2-a4 V2.00	0	28. siRNA-IMPa4-25 PSPC1-A488 DAPI IMPa4-A546_aw_TileScan_001 (Stage 49 of 49)	00-ugpqkCRZ3fTXmhw5dEfWoL
0.503735		Nucleus	0.000	1.000	519	100000450	100000002	siRNA-IMPa4-25 PSPC1-A488 IMPa4-A546 DAPI 8C2-siRNA-IMP-a2-a4 V2.00	0	28. siRNA-IMPa4-25 PSPC1-A488 DAPI IMPa4-A546_aw_TileScan_001 (Stage 49 of 49)	00-ugpqkCRZ3fTXmhw5dEfWoL
0.322102		Nucleus	0.000	1.000	520	100000451	100000003	siRNA-IMPa4-25 PSPC1-A488 IMPa4-A546 DAPI 8C2-siRNA-IMP-a2-a4 V2.00	0	28. siRNA-IMPa4-25 PSPC1-A488 DAPI IMPa4-A546_aw_TileScan_001 (Stage 49 of 49)	00-ugpqkCRZ3fTXmhw5dEfWoL
0.303487		Nucleus	0.000	1.000	521	100000452	100000004	siRNA-IMPa4-25 PSPC1-A488 IMPa4-A546 DAPI 8C2-siRNA-IMP-a2-a4 V2.00	0	28. siRNA-IMPa4-25 PSPC1-A488 DAPI IMPa4-A546_aw_TileScan_001 (Stage 49 of 49)	00-ugpqkCRZ3fTXmhw5dEfWoL
0.30823		Nucleus	0.000	1.000	522	100000453	100000005	siRNA-IMPa4-25 PSPC1-A488 IMPa4-A546 DAPI 8C2-siRNA-IMP-a2-a4 V2.00	0	28. siRNA-IMPa4-25 PSPC1-A488 DAPI IMPa4-A546_aw_TileScan_001 (Stage 49 of 49)	00-ugpqkCRZ3fTXmhw5dEfWoL
0.678711		Nucleus	0.000	1.000	522	100000454	100000006	siRNA-IMPa4-25 PSPC1-A488 IMPa4-A546 DAPI 8C2-siRNA-IMP-a2-a4 V2.00	0	28. siRNA-IMPa4-25 PSPC1-A488 DAPI IMPa4-A546_aw_TileScan_001 (Stage 49 of 49)	00-ugpqkCRZ3fTXmhw5dEfWoL
0.303049		Nucleus	0.000	1.000	523	100000455	100000007	siRNA-IMPa4-25 PSPC1-A488 IMPa4-A546 DAPI 8C2-siRNA-IMP-a2-a4 V2.00	0	28. siRNA-IMPa4-25 PSPC1-A488 DAPI IMPa4-A546_aw_TileScan_001 (Stage 49 of 49)	00-ugpqkCRZ3fTXmhw5dEfWoL
0.503156		Nucleus	0.000	1.000	523	100000456	100000008	siRNA-IMPa4-25 PSPC1-A488 IMPa4-A546 DAPI 8C2-siRNA-IMP-a2-a4 V2.00	0	28. siRNA-IMPa4-25 PSPC1-A488 DAPI IMPa4-A546_aw_TileScan_001 (Stage 49 of 49)	00-ugpqkCRZ3fTXmhw5dEfWoL
0.531982		Nucleus	0.000	1.000	523	100000457	100000009	siRNA-IMPa4-25 PSPC1-A488 IMPa4-A546 DAPI 8C2-siRNA-IMP-a2-a4 V2.00	0	28. siRNA-IMPa4-25 PSPC1-A488 DAPI IMPa4-A546_aw_TileScan_001 (Stage 49 of 49)	00-ugpqkCRZ3fTXmhw5dEfWoL
0.388639		Nucleus	0.000	1.000	525	100000458	100000010	siRNA-IMPa4-25 PSPC1-A488 IMPa4-A546 DAPI 8C2-siRNA-IMP-a2-a4 V2.00	0	28. siRNA-IMPa4-25 PSPC1-A488 DAPI IMPa4-A546_aw_TileScan_001 (Stage 49 of 49)	00-ugpqkCRZ3fTXmhw5dEfWoL
0.424131		Nucleus	0.000	1.000	526	100000459	100000011	siRNA-IMPa4-25 PSPC1-A488 IMPa4-A546 DAPI 8C2-siRNA-IMP-a2-a4 V2.00	0	28. siRNA-IMPa4-25 PSPC1-A488 DAPI IMPa4-A546_aw_TileScan_001 (Stage 49 of 49)	00-ugpqkCRZ3fTXmhw5dEfWoL
0.315972		Nucleus	0.000	1.000	527	100000460	100000012	siRNA-IMPa4-25 PSPC1-A488 IMPa4-A546 DAPI 8C2-siRNA-IMP-a2-a4 V2.00	0	28. siRNA-IMPa4-25 PSPC1-A488 DAPI IMPa4-A546_aw_TileScan_001 (Stage 49 of 49)	00-ugpqkCRZ3fTXmhw5dEfWoL
0.311875		Nucleus	0.000	1.000	528	100000461	100000013	siRNA-IMPa4-25 PSPC1-A488 IMPa4-A546 DAPI 8C2-siRNA-IMP-a2-a4 V2.00	0	28. siRNA-IMPa4-25 PSPC1-A488 DAPI IMPa4-A546_aw_TileScan_001 (Stage 49 of 49)	00-ugpqkCRZ3fTXmhw5dEfWoL
0.251199		Nucleus	0.000	1.000	530	100000462	100000014	siRNA-IMPa4-25 PSPC1-A488 IMPa4-A546 DAPI 8C2-siRNA-IMP-a2-a4 V2.00	0	28. siRNA-IMPa4-25 PSPC1-A488 DAPI IMPa4-A546_aw_TileScan_001 (Stage 49 of 49)	00-ugpqkCRZ3fTXmhw5dEfWoL
0.677984		Nucleus	0.000	1.000	534	100000463	100000000	siRNA-IMPa4-25 PSPC1-A488 IMPa4-A546 DAPI 8C2-siRNA-IMP-a2-a4 V2.00	0	28. siRNA-IMPa4-25 PSPC1-A488 DAPI IMPa4-A546_b_TileScan_001 (Stage 2 of 49)	00-LWAwYeRfFBFqf2mVN8MUga
0.548592		Nucleus	0.000	1.000	535	100000464	100000001	siRNA-IMPa4-25 PSPC1-A488 IMPa4-A546 DAPI 8C2-siRNA-IMP-a2-a4 V2.00	0	28. siRNA-IMPa4-25 PSPC1-A488 DAPI IMPa4-A546_b_TileScan_001 (Stage 2 of 49)	00-LWAwYeRfFBFqf2mVN8MUga
0.549889		Nucleus	0.000	1.000	536	100000465	100000002	siRNA-IMPa4-25 PSPC1-A488 IMPa4-A546 DAPI 8C2-siRNA-IMP-a2-a4 V2.00	0	28. siRNA-IMPa4-25 PSPC1-A488 DAPI IMPa4-A546_b_TileScan_001 (Stage 2 of 49)	00-LWAwYeRfFBFqf2mVN8MUga
0.459123		Nucleus	0.000	1.000	538	100000466	100000003	siRNA-IMPa4-25 PSPC1-A488 IMPa4-A546 DAPI 8C2-siRNA-IMP-a2-a4 V2.00	0	28. siRNA-IMPa4-25 PSPC1-A488 DAPI IMPa4-A546_b_TileScan_001 (Stage 2 of 49)	00-LWAwYeRfFBFqf2mVN8MUga
0.579789		Nucleus	0.000	1.000	540	100000467	100000004	siRNA-IMPa4-25 PSPC1-A488 IMPa4-A546 DAPI 8C2-siRNA-IMP-a2-a4 V2.00	0	28. siRNA-IMPa4-25 PSPC1-A488 DAPI IMPa4-A546_b_TileScan_001 (Stage 2 of 49)	00-LWAwYeRfFBFqf2mVN8MUga
0.453195		Nucleus	0.000	1.000	542	100000468	100000005	siRNA-IMPa4-25 PSPC1-A488 IMPa4-A546 DAPI 8C2-siRNA-IMP-a2-a4 V2.00	0	28. siRNA-IMPa4-25 PSPC1-A488 DAPI IMPa4-A546_b_TileScan_001 (Stage 2 of 49)	00-LWAwYeRfFBFqf2mVN8MUga
0.380032		Nucleus	0.000	1.000	544	100000469	100000006	siRNA-IMPa4-25 PSPC1-A488 IMPa4-A546 DAPI 8C2-siRNA-IMP-a2-a4 V2.00	0	28. siRNA-IMPa4-25 PSPC1-A488 DAPI IMPa4-A546_b_TileScan_001 (Stage 2 of 49)	00-LWAwYeRfFBFqf2mVN8MUga
0.371729		Nucleus	0.000	1.000	546	100000470	100000000	siRNA-IMPa4-25 PSPC1-A488 IMPa4-A546 DAPI 8C2-siRNA-IMP-a2-a4 V2.00	0	28. siRNA-IMPa4-25 PSPC1-A488 DAPI IMPa4-A546_c_TileScan_001 (Stage 3 of 49)	00-e8UZXsW9nXQbRY3gwndTQV
0.58873		Nucleus	0.000	1.000	548	100000471	100000001	siRNA-IMPa4-25 PSPC1-A488 IMPa4-A546 DAPI 8C2-siRNA-IMP-a2-a4 V2.00	0	28. siRNA-IMPa4-25 PSPC1-A488 DAPI IMPa4-A546_c_TileScan_001 (Stage 3 of 49)	00-e8UZXsW9nXQbRY3gwndTQV
0.461803		Nucleus	0.000	1.000	549	100000472	100000002	siRNA-IMPa4-25 PSPC1-A488 IMPa4-A546 DAPI 8C2-siRNA-IMP-a2-a4 V2.00	0	28. siRNA-IMPa4-25 PSPC1-A488 DAPI IMPa4-A546_c_TileScan_001 (Stage 3 of 49)	00-e8UZXsW9nXQbRY3gwndTQV
0.464126		Nucleus	0.000	1.000	550	100000473	100000003	siRNA-IMPa4-25 PSPC1-A488 IMPa4-A546 DAPI 8C2-siRNA-IMP-a2-a4 V2.00	0	28. siRNA-IMPa4-25 PSPC1-A488 DAPI IMPa4-A546_c_TileScan_001 (Stage 3 of 49)	00-e8UZXsW9nXQbRY3gwndTQV
0.506658		Nucleus	0.000	1.000	551	100000474	100000004	siRNA-IMPa4-25 PSPC1-A488 IMPa4-A546 DAPI 8C2-siRNA-IMP-a2-a4 V2.00	0	28. siRNA-IMPa4-25 PSPC1-A488 DAPI IMPa4-A546_c_TileScan_001 (Stage 3 of 49)	00-e8UZXsW9nXQbRY3gwndTQV
0.360233		Nucleus	0.000	1.000	552	100000475	100000005	siRNA-IMPa4-25 PSPC1-A488 IMPa4-A546 DAPI 8C2-siRNA-IMP-a2-a4 V2.00	0	28. siRNA-IMPa4-25 PSPC1-A488 DAPI IMPa4-A546_c_TileScan_001 (Stage 3 of 49)	00-e8UZXsW9nXQbRY3gwndTQV
0.710406		Nucleus	0.000	1.000	553	100000476	100000006	siRNA-IMPa4-25 PSPC1-A488 IMPa4-A546 DAPI 8C2-siRNA-IMP-a2-a4 V2.00	0	28. siRNA-IMPa4-25 PSPC1-A488 DAPI IMPa4-A546_c_TileScan_001 (Stage 3 of 49)	00-e8UZXsW9nXQbRY3gwndTQV
0.15601		Nucleus	0.000	1.000	554	100000477	100000007	siRNA-IMPa4-25 PSPC1-A488 IMPa4-A546 DAPI 8C2-siRNA-IMP-a2-a4 V2.00	0	28. siRNA-IMPa4-25 PSPC1-A488 DAPI IMPa4-A546_c_TileScan_001 (Stage 3 of 49)	00-e8UZXsW9nXQbRY3gwndTQV
0.231474		Nucleus	0.000	1.000	555	100000478	100000008	siRNA-IMPa4-25 PSPC1-A488 IMPa4-A546 DAPI 8C2-siRNA-IMP-a2-a4 V2.00	0	28. siRNA-IMPa4-25 PSPC1-A488 DAPI IMPa4-A546_c_TileScan_001 (Stage 3 of 49)	00-e8UZXsW9nXQbRY3gwndTQV
0.333604		Nucleus	0.000	1.000	555	100000479	100000009	siRNA-IMPa4-25 PSPC1-A488 IMPa4-A546 DAPI 8C2-siRNA-IMP-a2-a4 V2.00	0	28. siRNA-IMPa4-25 PSPC1-A488 DAPI IMPa4-A546_c_TileScan_001 (Stage 3 of 49)	00-e8UZXsW9nXQbRY3gwndTQV
0.344803		Nucleus	0.000	1.000	556	100000480	100000010	siRNA-IMPa4-25 PSPC1-A488 IMPa4-A546 DAPI 8C2-siRNA-IMP-a2-a4 V2.00	0	28. siRNA-IMPa4-25 PSPC1-A488 DAPI IMPa4-A546_c_TileScan_001 (Stage 3 of 49)	00-e8UZXsW9nXQbRY3gwndTQV
0.273221		Nucleus	0.000	1.000	556	100000481	100000011	siRNA-IMPa4-25 PSPC1-A488 IMPa4-A546 DAPI 8C2-siRNA-IMP-a2-a4 V2.00	0	28. siRNA-IMPa4-25 PSPC1-A488 DAPI IMPa4-A546_c_TileScan_001 (Stage 3 of 49)	00-e8UZXsW9nXQbRY3gwndTQV
0.329499		Nucleus	0.000	1.000	558	100000482	100000012	siRNA-IMPa4-25 PSPC1-A488 IMPa4-A546 DAPI 8C2-siRNA-IMP-a2-a4 V2.00	0	28. siRNA-IMPa4-25 PSPC1-A488 DAPI IMPa4-A546_c_TileScan_001 (Stage 3 of 49)	00-e8UZXsW9nXQbRY3gwndTQV
0.518991		Nucleus	0.000	1.000	560	100000483	100000013	siRNA-IMPa4-25 PSPC1-A488 IMPa4-A546 DAPI 8C2-siRNA-IMP-a2-a4 V2.00	0	28. siRNA-IMPa4-25 PSPC1-A488 DAPI IMPa4-A546_c_TileScan_001 (Stage 3 of 49)	00-e8UZXsW9nXQbRY3gwndTQV
0.724197		Nucleus	0.000	1.000	561	100000484	100000014	siRNA-IMPa4-25 PSPC1-A488 IMPa4-A546 DAPI 8C2-siRNA-IMP-a2-a4 V2.00	0	28. siRNA-IMPa4-25 PSPC1-A488 DAPI IMPa4-A546_c_TileScan_001 (Stage 3 of 49)	00-e8UZXsW9nXQbRY3gwndTQV
0.765646		Nucleus	0.000	1.000	562	100000485	100000015	siRNA-IMPa4-25 PSPC1-A488 IMPa4-A546 DAPI 8C2-siRNA-IMP-a2-a4 V2.00	0	28. siRNA-IMPa4-25 PSPC1-A488 DAPI IMPa4-A546_c_TileScan_001 (Stage 3 of 49)	00-e8UZXsW9nXQbRY3gwndTQV
0.477944		Nucleus	0.000	1.000	563	100000486	100000016	siRNA-IMPa4-25 PSPC1-A488 IMPa4-A546 DAPI 8C2-siRNA-IMP-a2-a4 V2.00	0	28. siRNA-IMPa4-25 PSPC1-A488 DAPI IMPa4-A546_c_TileScan_001 (Stage 3 of 49)	00-e8UZXsW9nXQbRY3gwndTQV
0.324051		Nucleus	0.000	1.000	566	100000487	100000000	siRNA-IMPa4-25 PSPC1-A488 IMPa4-A546 DAPI 8C2-siRNA-IMP-a2-a4 V2.00	0	28. siRNA-IMPa4-25 PSPC1-A488 DAPI IMPa4-A546_d_TileScan_001 (Stage 4 of 49)	00-J37P6YkXXEhmAXGUxRcm49
0.345144		Nucleus	0.000	1.000	567	100000488	100000001	siRNA-IMPa4-25 PSPC1-A488 IMPa4-A546 DAPI 8C2-siRNA-IMP-a2-a4 V2.00	0	28. siRNA-IMPa4-25 PSPC1-A488 DAPI IMPa4-A546_d_TileScan_001 (Stage 4 of 49)	00-J37P6YkXXEhmAXGUxRcm49
0.388363		Nucleus	0.000	1.000	568	100000489	100000002	siRNA-IMPa4-25 PSPC1-A488 IMPa4-A546 DAPI 8C2-siRNA-IMP-a2-a4 V2.00	0	28. siRNA-IMPa4-25 PSPC1-A488 DAPI IMPa4-A546_d_TileScan_001 (Stage 4 of 49)	00-J37P6YkXXEhmAXGUxRcm49
0.329299		Nucleus	0.000	1.000	570	100000490	100000003	siRNA-IMPa4-25 PSPC1-A488 IMPa4-A546 DAPI 8C2-siRNA-IMP-a2-a4 V2.00	0	28. siRNA-IMPa4-25 PSPC1-A488 DAPI IMPa4-A546_d_TileScan_001 (Stage 4 of 49)	00-J37P6YkXXEhmAXGUxRcm49
0.566858		Nucleus	0.000	1.000	572	100000491	100000004	siRNA-IMPa4-25 PSPC1-A488 IMPa4-A546 DAPI 8C2-siRNA-IMP-a2-a4 V2.00	0	28. siRNA-IMPa4-25 PSPC1-A488 DAPI IMPa4-A546_d_TileScan_001 (Stage 4 of 49)	00-J37P6YkXXEhmAXGUxRcm49
0.640058		Nucleus	0.000	1.000	573	100000492	100000005	siRNA-IMPa4-25 PSPC1-A488 IMPa4-A546 DAPI 8C2-siRNA-IMP-a2-a4 V2.00	0	28. siRNA-IMPa4-25 PSPC1-A488 DAPI IMPa4-A546_d_TileScan_001 (Stage 4 of 49)	00-J37P6YkXXEhmAXGUxRcm49
0.189377		Nucleus	0.000	1.000	574	100000493	100000006	siRNA-IMPa4-25 PSPC1-A488 IMPa4-A546 DAPI 8C2-siRNA-IMP-a2-a4 V2.00	0	28. siRNA-IMPa4-25 PSPC1-A488 DAPI IMPa4-A546_d_TileScan_001 (Stage 4 of 49)	00-J37P6YkXXEhmAXGUxRcm49
0.445307		Nucleus	0.000	1.000	575	100000494	100000007	siRNA-IMPa4-25 PSPC1-A488 IMPa4-A546 DAPI 8C2-siRNA-IMP-a2-a4 V2.00	0	28. siRNA-IMPa4-25 PSPC1-A488 DAPI IMPa4-A546_d_TileScan_001 (Stage 4 of 49)	00-J37P6YkXXEhmAXGUxRcm49
0.498083		Nucleus	0.000	1.000	575	100000495	100000008	siRNA-IMPa4-25 PSPC1-A488 IMPa4-A546 DAPI 8C2-siRNA-IMP-a2-a4 V2.00	0	28. siRNA-IMPa4-25 PSPC1-A488 DAPI IMPa4-A546_d_TileScan_001 (Stage 4 of 49)	00-J37P6YkXXEhmAXGUxRcm49
0.70534		Nucleus	0.000	1.000	577	100000496	100000009	siRNA-IMPa4-25 PSPC1-A488 IMPa4-A546 DAPI 8C2-siRNA-IMP-a2-a4 V2.00	0	28. siRNA-IMPa4-25 PSPC1-A488 DAPI IMPa4-A546_d_TileScan_001 (Stage 4 of 49)	00-J37P6YkXXEhmAXGUxRcm49
0.319609		Nucleus	0.000	1.000	579	100000497	100000010	siRNA-IMPa4-25 PSPC1-A488 IMPa4-A546 DAPI 8C2-siRNA-IMP-a2-a4 V2.00	0	28. siRNA-IMPa4-25 PSPC1-A488 DAPI IMPa4-A546_d_TileScan_001 (Stage 4 of 49)	00-J37P6YkXXEhmAXGUxRcm49
0.428983		Nucleus	0.000	1.000	580	100000498	100000011	siRNA-IMPa4-25 PSPC1-A488 IMPa4-A546 DAPI 8C2-siRNA-IMP-a2-a4 V2.00	0	28. siRNA-IMPa4-25 PSPC1-A488 DAPI IMPa4-A546_d_TileScan_001 (Stage 4 of 49)	00-J37P6YkXXEhmAXGUxRcm49
0.329115		Nucleus	0.000	1.000	581	100000499	100000012	siRNA-IMPa4-25 PSPC1-A488 IMPa4-A546 DAPI 8C2-siRNA-IMP-a2-a4 V2.00	0	28. siRNA-IMPa4-25 PSPC1-A488 DAPI IMPa4-A546_d_TileScan_001 (Stage 4 of 49)	00-J37P6YkXXEhmAXGUxRcm49
0.429228		Nucleus	0.000	1.000	582	100000500	100000013	siRNA-IMPa4-25 PSPC1-A488 IMPa4-A546 DAPI 8C2-siRNA-IMP-a2-a4 V2.00	0	28. siRNA-IMPa4-25 PSPC1-A488 DAPI IMPa4-A546_d_TileScan_001 (Stage 4 of 49)	00-J37P6YkXXEhmAXGUxRcm49
0.402125		Nucleus	0.000	1.000	585	100000501	100000000	siRNA-IMPa4-25 PSPC1-A488 IMPa4-A546 DAPI 8C2-siRNA-IMP-a2-a4 V2.00	0	28. siRNA-IMPa4-25 PSPC1-A488 DAPI IMPa4-A546_e_TileScan_001 (Stage 5 of 49)	00-pAKpTeedoDgHRTwAfTAJVD
0.525909		Nucleus	0.000	1.000	587	100000502	100000001	siRNA-IMPa4-25 PSPC1-A488 IMPa4-A546 DAPI 8C2-siRNA-IMP-a2-a4 V2.00	0	28. siRNA-IMPa4-25 PSPC1-A488 DAPI IMPa4-A546_e_TileScan_001 (Stage 5 of 49)	00-pAKpTeedoDgHRTwAfTAJVD
0.408225		Nucleus	0.000	1.000	588	100000503	100000002	siRNA-IMPa4-25 PSPC1-A488 IMPa4-A546 DAPI 8C2-siRNA-IMP-a2-a4 V2.00	0	28. siRNA-IMPa4-25 PSPC1-A488 DAPI IMPa4-A546_e_TileScan_001 (Stage 5 of 49)	00-pAKpTeedoDgHRTwAfTAJVD
0.556447		Nucleus	0.000	1.000	590	100000504	100000003	siRNA-IMPa4-25 PSPC1-A488 IMPa4-A546 DAPI 8C2-siRNA-IMP-a2-a4 V2.00	0	28. siRNA-IMPa4-25 PSPC1-A488 DAPI IMPa4-A546_e_TileScan_001 (Stage 5 of 49)	00-pAKpTeedoDgHRTwAfTAJVD
0.219885		Nucleus	0.000	1.000	591	100000505	100000004	siRNA-IMPa4-25 PSPC1-A488 IMPa4-A546 DAPI 8C2-siRNA-IMP-a2-a4 V2.00	0	28. siRNA-IMPa4-25 PSPC1-A488 DAPI IMPa4-A546_e_TileScan_001 (Stage 5 of 49)	00-pAKpTeedoDgHRTwAfTAJVD
0.568327		Nucleus	0.000	1.000	592	100000506	100000005	siRNA-IMPa4-25 PSPC1-A488 IMPa4-A546 DAPI 8C2-siRNA-IMP-a2-a4 V2.00	0	28. siRNA-IMPa4-25 PSPC1-A488 DAPI IMPa4-A546_e_TileScan_001 (Stage 5 of 49)	00-pAKpTeedoDgHRTwAfTAJVD
0.83178		Nucleus	0.000	1.000	594	100000507	100000006	siRNA-IMPa4-25 PSPC1-A488 IMPa4-A546 DAPI 8C2-siRNA-IMP-a2-a4 V2.00	0	28. siRNA-IMPa4-25 PSPC1-A488 DAPI IMPa4-A546_e_TileScan_001 (Stage 5 of 49)	00-pAKpTeedoDgHRTwAfTAJVD
0.404965		Nucleus	0.000	1.000	595	100000508	100000007	siRNA-IMPa4-25 PSPC1-A488 IMPa4-A546 DAPI 8C2-siRNA-IMP-a2-a4 V2.00	0	28. siRNA-IMPa4-25 PSPC1-A488 DAPI IMPa4-A546_e_TileScan_001 (Stage 5 of 49)	00-pAKpTeedoDgHRTwAfTAJVD
0.32714		Nucleus	0.000	1.000	596	100000509	100000008	siRNA-IMPa4-25 PSPC1-A488 IMPa4-A546 DAPI 8C2-siRNA-IMP-a2-a4 V2.00	0	28. siRNA-IMPa4-25 PSPC1-A488 DAPI IMPa4-A546_e_TileScan_001 (Stage 5 of 49)	00-pAKpTeedoDgHRTwAfTAJVD
0.461232		Nucleus	0.000	1.000	600	100000510	100000009	siRNA-IMPa4-25 PSPC1-A488 IMPa4-A546 DAPI 8C2-siRNA-IMP-a2-a4 V2.00	0	28. siRNA-IMPa4-25 PSPC1-A488 DAPI IMPa4-A546_e_TileScan_001 (Stage 5 of 49)	00-pAKpTeedoDgHRTwAfTAJVD
0.442973		Nucleus	0.000	1.000	601	100000511	100000010	siRNA-IMPa4-25 PSPC1-A488 IMPa4-A546 DAPI 8C2-siRNA-IMP-a2-a4 V2.00	0	28. siRNA-IMPa4-25 PSPC1-A488 DAPI IMPa4-A546_e_TileScan_001 (Stage 5 of 49)	00-pAKpTeedoDgHRTwAfTAJVD
0.482582		Nucleus	0.000	1.000	602	100000512	100000011	siRNA-IMPa4-25 PSPC1-A488 IMPa4-A546 DAPI 8C2-siRNA-IMP-a2-a4 V2.00	0	28. siRNA-IMPa4-25 PSPC1-A488 DAPI IMPa4-A546_e_TileScan_001 (Stage 5 of 49)	00-pAKpTeedoDgHRTwAfTAJVD
0.517781		Nucleus	0.000	1.000	604	100000513	100000000	siRNA-IMPa4-25 PSPC1-A488 IMPa4-A546 DAPI 8C2-siRNA-IMP-a2-a4 V2.00	0	28. siRNA-IMPa4-25 PSPC1-A488 DAPI IMPa4-A546_f_TileScan_001 (Stage 6 of 49)	00-MThV92fE3uR6DYFfkbyZpi
0.382754		Nucleus	0.000	1.000	605	100000514	100000001	siRNA-IMPa4-25 PSPC1-A488 IMPa4-A546 DAPI 8C2-siRNA-IMP-a2-a4 V2.00	0	28. siRNA-IMPa4-25 PSPC1-A488 DAPI IMPa4-A546_f_TileScan_001 (Stage 6 of 49)	00-MThV92fE3uR6DYFfkbyZpi
0.500347		Nucleus	0.000	1.000	608	100000515	100000002	siRNA-IMPa4-25 PSPC1-A488 IMPa4-A546 DAPI 8C2-siRNA-IMP-a2-a4 V2.00	0	28. siRNA-IMPa4-25 PSPC1-A488 DAPI IMPa4-A546_f_TileScan_001 (Stage 6 of 49)	00-MThV92fE3uR6DYFfkbyZpi
0.414729		Nucleus	0.000	1.000	610	100000516	100000003	siRNA-IMPa4-25 PSPC1-A488 IMPa4-A546 DAPI 8C2-siRNA-IMP-a2-a4 V2.00	0	28. siRNA-IMPa4-25 PSPC1-A488 DAPI IMPa4-A546_f_TileScan_001 (Stage 6 of 49)	00-MThV92fE3uR6DYFfkbyZpi
0.360754		Nucleus	0.000	1.000	611	100000517	100000004	siRNA-IMPa4-25 PSPC1-A488 IMPa4-A546 DAPI 8C2-siRNA-IMP-a2-a4 V2.00	0	28. siRNA-IMPa4-25 PSPC1-A488 DAPI IMPa4-A546_f_TileScan_001 (Stage 6 of 49)	00-MThV92fE3uR6DYFfkbyZpi
0.573497		Nucleus	0.000	1.000	612	100000518	100000005	siRNA-IMPa4-25 PSPC1-A488 IMPa4-A546 DAPI 8C2-siRNA-IMP-a2-a4 V2.00	0	28. siRNA-IMPa4-25 PSPC1-A488 DAPI IMPa4-A546_f_TileScan_001 (Stage 6 of 49)	00-MThV92fE3uR6DYFfkbyZpi
0.359756		Nucleus	0.000	1.000	613	100000519	100000006	siRNA-IMPa4-25 PSPC1-A488 IMPa4-A546 DAPI 8C2-siRNA-IMP-a2-a4 V2.00	0	28. siRNA-IMPa4-25 PSPC1-A488 DAPI IMPa4-A546_f_TileScan_001 (Stage 6 of 49)	00-MThV92fE3uR6DYFfkbyZpi
0.367862		Nucleus	0.000	1.000	614	100000520	100000007	siRNA-IMPa4-25 PSPC1-A488 IMPa4-A546 DAPI 8C2-siRNA-IMP-a2-a4 V2.00	0	28. siRNA-IMPa4-25 PSPC1-A488 DAPI IMPa4-A546_f_TileScan_001 (Stage 6 of 49)	00-MThV92fE3uR6DYFfkbyZpi
0.44393		Nucleus	0.000	1.000	615	100000521	100000008	siRNA-IMPa4-25 PSPC1-A488 IMPa4-A546 DAPI 8C2-siRNA-IMP-a2-a4 V2.00	0	28. siRNA-IMPa4-25 PSPC1-A488 DAPI IMPa4-A546_f_TileScan_001 (Stage 6 of 49)	00-MThV92fE3uR6DYFfkbyZpi
0.483857		Nucleus	0.000	1.000	616	100000522	100000009	siRNA-IMPa4-25 PSPC1-A488 IMPa4-A546 DAPI 8C2-siRNA-IMP-a2-a4 V2.00	0	28. siRNA-IMPa4-25 PSPC1-A488 DAPI IMPa4-A546_f_TileScan_001 (Stage 6 of 49)	00-MThV92fE3uR6DYFfkbyZpi
0.307064		Nucleus	0.000	1.000	617	100000523	100000010	siRNA-IMPa4-25 PSPC1-A488 IMPa4-A546 DAPI 8C2-siRNA-IMP-a2-a4 V2.00	0	28. siRNA-IMPa4-25 PSPC1-A488 DAPI IMPa4-A546_f_TileScan_001 (Stage 6 of 49)	00-MThV92fE3uR6DYFfkbyZpi
0.355566		Nucleus	0.000	1.000	618	100000524	100000011	siRNA-IMPa4-25 PSPC1-A488 IMPa4-A546 DAPI 8C2-siRNA-IMP-a2-a4 V2.00	0	28. siRNA-IMPa4-25 PSPC1-A488 DAPI IMPa4-A546_f_TileScan_001 (Stage 6 of 49)	00-MThV92fE3uR6DYFfkbyZpi
0.215371		Nucleus	0.000	1.000	619	100000525	100000012	siRNA-IMPa4-25 PSPC1-A488 IMPa4-A546 DAPI 8C2-siRNA-IMP-a2-a4 V2.00	0	28. siRNA-IMPa4-25 PSPC1-A488 DAPI IMPa4-A546_f_TileScan_001 (Stage 6 of 49)	00-MThV92fE3uR6DYFfkbyZpi
0.57883		Nucleus	0.000	1.000	622	100000526	100000000	siRNA-IMPa4-25 PSPC1-A488 IMPa4-A546 DAPI 8C2-siRNA-IMP-a2-a4 V2.00	0	28. siRNA-IMPa4-25 PSPC1-A488 DAPI IMPa4-A546_g_TileScan_001 (Stage 7 of 49)	00-eZ5oUWhLYcxVzPt459qTYm
0.839056		Nucleus	0.000	1.000	622	100000527	100000001	siRNA-IMPa4-25 PSPC1-A488 IMPa4-A546 DAPI 8C2-siRNA-IMP-a2-a4 V2.00	0	28. siRNA-IMPa4-25 PSPC1-A488 DAPI IMPa4-A546_g_TileScan_001 (Stage 7 of 49)	00-eZ5oUWhLYcxVzPt459qTYm
0.40354		Nucleus	0.000	1.000	624	100000528	100000002	siRNA-IMPa4-25 PSPC1-A488 IMPa4-A546 DAPI 8C2-siRNA-IMP-a2-a4 V2.00	0	28. siRNA-IMPa4-25 PSPC1-A488 DAPI IMPa4-A546_g_TileScan_001 (Stage 7 of 49)	00-eZ5oUWhLYcxVzPt459qTYm
0.471479		Nucleus	0.000	1.000	626	100000529	100000003	siRNA-IMPa4-25 PSPC1-A488 IMPa4-A546 DAPI 8C2-siRNA-IMP-a2-a4 V2.00	0	28. siRNA-IMPa4-25 PSPC1-A488 DAPI IMPa4-A546_g_TileScan_001 (Stage 7 of 49)	00-eZ5oUWhLYcxVzPt459qTYm
0.227824		Nucleus	0.000	1.000	628	100000530	100000004	siRNA-IMPa4-25 PSPC1-A488 IMPa4-A546 DAPI 8C2-siRNA-IMP-a2-a4 V2.00	0	28. siRNA-IMPa4-25 PSPC1-A488 DAPI IMPa4-A546_g_TileScan_001 (Stage 7 of 49)	00-eZ5oUWhLYcxVzPt459qTYm
0.368528		Nucleus	0.000	1.000	630	100000531	100000005	siRNA-IMPa4-25 PSPC1-A488 IMPa4-A546 DAPI 8C2-siRNA-IMP-a2-a4 V2.00	0	28. siRNA-IMPa4-25 PSPC1-A488 DAPI IMPa4-A546_g_TileScan_001 (Stage 7 of 49)	00-eZ5oUWhLYcxVzPt459qTYm
0.281917		Nucleus	0.000	1.000	631	100000532	100000006	siRNA-IMPa4-25 PSPC1-A488 IMPa4-A546 DAPI 8C2-siRNA-IMP-a2-a4 V2.00	0	28. siRNA-IMPa4-25 PSPC1-A488 DAPI IMPa4-A546_g_TileScan_001 (Stage 7 of 49)	00-eZ5oUWhLYcxVzPt459qTYm
0.408115		Nucleus	0.000	1.000	632	100000533	100000007	siRNA-IMPa4-25 PSPC1-A488 IMPa4-A546 DAPI 8C2-siRNA-IMP-a2-a4 V2.00	0	28. siRNA-IMPa4-25 PSPC1-A488 DAPI IMPa4-A546_g_TileScan_001 (Stage 7 of 49)	00-eZ5oUWhLYcxVzPt459qTYm
0.4439		Nucleus	0.000	1.000	634	100000534	100000000	siRNA-IMPa4-25 PSPC1-A488 IMPa4-A546 DAPI 8C2-siRNA-IMP-a2-a4 V2.00	0	28. siRNA-IMPa4-25 PSPC1-A488 DAPI IMPa4-A546_h_TileScan_001 (Stage 8 of 49)	00-3ozUAdyrppaza73GVW8oZ3
0.202761		Nucleus	0.000	1.000	635	100000535	100000001	siRNA-IMPa4-25 PSPC1-A488 IMPa4-A546 DAPI 8C2-siRNA-IMP-a2-a4 V2.00	0	28. siRNA-IMPa4-25 PSPC1-A488 DAPI IMPa4-A546_h_TileScan_001 (Stage 8 of 49)	00-3ozUAdyrppaza73GVW8oZ3
0.186623		Nucleus	0.000	1.000	636	100000536	100000002	siRNA-IMPa4-25 PSPC1-A488 IMPa4-A546 DAPI 8C2-siRNA-IMP-a2-a4 V2.00	0	28. siRNA-IMPa4-25 PSPC1-A488 DAPI IMPa4-A546_h_TileScan_001 (Stage 8 of 49)	00-3ozUAdyrppaza73GVW8oZ3
0.352104		Nucleus	0.000	1.000	637	100000537	100000003	siRNA-IMPa4-25 PSPC1-A488 IMPa4-A546 DAPI 8C2-siRNA-IMP-a2-a4 V2.00	0	28. siRNA-IMPa4-25 PSPC1-A488 DAPI IMPa4-A546_h_TileScan_001 (Stage 8 of 49)	00-3ozUAdyrppaza73GVW8oZ3
0.334196		Nucleus	0.000	1.000	638	100000538	100000004	siRNA-IMPa4-25 PSPC1-A488 IMPa4-A546 DAPI 8C2-siRNA-IMP-a2-a4 V2.00	0	28. siRNA-IMPa4-25 PSPC1-A488 DAPI IMPa4-A546_h_TileScan_001 (Stage 8 of 49)	00-3ozUAdyrppaza73GVW8oZ3
0.229043		Nucleus	0.000	1.000	639	100000539	100000005	siRNA-IMPa4-25 PSPC1-A488 IMPa4-A546 DAPI 8C2-siRNA-IMP-a2-a4 V2.00	0	28. siRNA-IMPa4-25 PSPC1-A488 DAPI IMPa4-A546_h_TileScan_001 (Stage 8 of 49)	00-3ozUAdyrppaza73GVW8oZ3
0.757187		Nucleus	0.000	1.000	641	100000540	100000006	siRNA-IMPa4-25 PSPC1-A488 IMPa4-A546 DAPI 8C2-siRNA-IMP-a2-a4 V2.00	0	28. siRNA-IMPa4-25 PSPC1-A488 DAPI IMPa4-A546_h_TileScan_001 (Stage 8 of 49)	00-3ozUAdyrppaza73GVW8oZ3
0.340829		Nucleus	0.000	1.000	642	100000541	100000007	siRNA-IMPa4-25 PSPC1-A488 IMPa4-A546 DAPI 8C2-siRNA-IMP-a2-a4 V2.00	0	28. siRNA-IMPa4-25 PSPC1-A488 DAPI IMPa4-A546_h_TileScan_001 (Stage 8 of 49)	00-3ozUAdyrppaza73GVW8oZ3
0.432525		Nucleus	0.000	1.000	643	100000542	100000008	siRNA-IMPa4-25 PSPC1-A488 IMPa4-A546 DAPI 8C2-siRNA-IMP-a2-a4 V2.00	0	28. siRNA-IMPa4-25 PSPC1-A488 DAPI IMPa4-A546_h_TileScan_001 (Stage 8 of 49)	00-3ozUAdyrppaza73GVW8oZ3
0.215427		Nucleus	0.000	1.000	644	100000543	100000009	siRNA-IMPa4-25 PSPC1-A488 IMPa4-A546 DAPI 8C2-siRNA-IMP-a2-a4 V2.00	0	28. siRNA-IMPa4-25 PSPC1-A488 DAPI IMPa4-A546_h_TileScan_001 (Stage 8 of 49)	00-3ozUAdyrppaza73GVW8oZ3
0.626407		Nucleus	0.000	1.000	646	100000544	100000010	siRNA-IMPa4-25 PSPC1-A488 IMPa4-A546 DAPI 8C2-siRNA-IMP-a2-a4 V2.00	0	28. siRNA-IMPa4-25 PSPC1-A488 DAPI IMPa4-A546_h_TileScan_001 (Stage 8 of 49)	00-3ozUAdyrppaza73GVW8oZ3
0.713722		Nucleus	0.000	1.000	647	100000545	100000011	siRNA-IMPa4-25 PSPC1-A488 IMPa4-A546 DAPI 8C2-siRNA-IMP-a2-a4 V2.00	0	28. siRNA-IMPa4-25 PSPC1-A488 DAPI IMPa4-A546_h_TileScan_001 (Stage 8 of 49)	00-3ozUAdyrppaza73GVW8oZ3
0.185324		Nucleus	0.000	1.000	648	100000546	100000012	siRNA-IMPa4-25 PSPC1-A488 IMPa4-A546 DAPI 8C2-siRNA-IMP-a2-a4 V2.00	0	28. siRNA-IMPa4-25 PSPC1-A488 DAPI IMPa4-A546_h_TileScan_001 (Stage 8 of 49)	00-3ozUAdyrppaza73GVW8oZ3
0.403222		Nucleus	0.000	1.000	649	100000547	100000013	siRNA-IMPa4-25 PSPC1-A488 IMPa4-A546 DAPI 8C2-siRNA-IMP-a2-a4 V2.00	0	28. siRNA-IMPa4-25 PSPC1-A488 DAPI IMPa4-A546_h_TileScan_001 (Stage 8 of 49)	00-3ozUAdyrppaza73GVW8oZ3
0.345676		Nucleus	0.000	1.000	651	100000548	100000000	siRNA-IMPa4-25 PSPC1-A488 IMPa4-A546 DAPI 8C2-siRNA-IMP-a2-a4 V2.00	0	28. siRNA-IMPa4-25 PSPC1-A488 DAPI IMPa4-A546_i_TileScan_001 (Stage 9 of 49)	00-uaixTfe7cQj7t7UK6uuHdZ
0.488314		Nucleus	0.000	1.000	653	100000549	100000001	siRNA-IMPa4-25 PSPC1-A488 IMPa4-A546 DAPI 8C2-siRNA-IMP-a2-a4 V2.00	0	28. siRNA-IMPa4-25 PSPC1-A488 DAPI IMPa4-A546_i_TileScan_001 (Stage 9 of 49)	00-uaixTfe7cQj7t7UK6uuHdZ
0.491201		Nucleus	0.000	1.000	654	100000550	100000002	siRNA-IMPa4-25 PSPC1-A488 IMPa4-A546 DAPI 8C2-siRNA-IMP-a2-a4 V2.00	0	28. siRNA-IMPa4-25 PSPC1-A488 DAPI IMPa4-A546_i_TileScan_001 (Stage 9 of 49)	00-uaixTfe7cQj7t7UK6uuHdZ
0.412679		Nucleus	0.000	1.000	655	100000551	100000003	siRNA-IMPa4-25 PSPC1-A488 IMPa4-A546 DAPI 8C2-siRNA-IMP-a2-a4 V2.00	0	28. siRNA-IMPa4-25 PSPC1-A488 DAPI IMPa4-A546_i_TileScan_001 (Stage 9 of 49)	00-uaixTfe7cQj7t7UK6uuHdZ
0.45144		Nucleus	0.000	1.000	656	100000552	100000004	siRNA-IMPa4-25 PSPC1-A488 IMPa4-A546 DAPI 8C2-siRNA-IMP-a2-a4 V2.00	0	28. siRNA-IMPa4-25 PSPC1-A488 DAPI IMPa4-A546_i_TileScan_001 (Stage 9 of 49)	00-uaixTfe7cQj7t7UK6uuHdZ
0.166871		Nucleus	0.000	1.000	657	100000553	100000005	siRNA-IMPa4-25 PSPC1-A488 IMPa4-A546 DAPI 8C2-siRNA-IMP-a2-a4 V2.00	0	28. siRNA-IMPa4-25 PSPC1-A488 DAPI IMPa4-A546_i_TileScan_001 (Stage 9 of 49)	00-uaixTfe7cQj7t7UK6uuHdZ
0.27566		Nucleus	0.000	1.000	658	100000554	100000006	siRNA-IMPa4-25 PSPC1-A488 IMPa4-A546 DAPI 8C2-siRNA-IMP-a2-a4 V2.00	0	28. siRNA-IMPa4-25 PSPC1-A488 DAPI IMPa4-A546_i_TileScan_001 (Stage 9 of 49)	00-uaixTfe7cQj7t7UK6uuHdZ
0.511461		Nucleus	0.000	1.000	659	100000555	100000007	siRNA-IMPa4-25 PSPC1-A488 IMPa4-A546 DAPI 8C2-siRNA-IMP-a2-a4 V2.00	0	28. siRNA-IMPa4-25 PSPC1-A488 DAPI IMPa4-A546_i_TileScan_001 (Stage 9 of 49)	00-uaixTfe7cQj7t7UK6uuHdZ
0.286392		Nucleus	0.000	1.000	661	100000556	100000008	siRNA-IMPa4-25 PSPC1-A488 IMPa4-A546 DAPI 8C2-siRNA-IMP-a2-a4 V2.00	0	28. siRNA-IMPa4-25 PSPC1-A488 DAPI IMPa4-A546_i_TileScan_001 (Stage 9 of 49)	00-uaixTfe7cQj7t7UK6uuHdZ
0.42472		Nucleus	0.000	1.000	662	100000557	100000009	siRNA-IMPa4-25 PSPC1-A488 IMPa4-A546 DAPI 8C2-siRNA-IMP-a2-a4 V2.00	0	28. siRNA-IMPa4-25 PSPC1-A488 DAPI IMPa4-A546_i_TileScan_001 (Stage 9 of 49)	00-uaixTfe7cQj7t7UK6uuHdZ
0.471428		Nucleus	0.000	1.000	664	100000558	100000010	siRNA-IMPa4-25 PSPC1-A488 IMPa4-A546 DAPI 8C2-siRNA-IMP-a2-a4 V2.00	0	28. siRNA-IMPa4-25 PSPC1-A488 DAPI IMPa4-A546_i_TileScan_001 (Stage 9 of 49)	00-uaixTfe7cQj7t7UK6uuHdZ
0.272417		Nucleus	0.000	1.000	665	100000559	100000011	siRNA-IMPa4-25 PSPC1-A488 IMPa4-A546 DAPI 8C2-siRNA-IMP-a2-a4 V2.00	0	28. siRNA-IMPa4-25 PSPC1-A488 DAPI IMPa4-A546_i_TileScan_001 (Stage 9 of 49)	00-uaixTfe7cQj7t7UK6uuHdZ
0.30711		Nucleus	0.000	1.000	666	100000560	100000012	siRNA-IMPa4-25 PSPC1-A488 IMPa4-A546 DAPI 8C2-siRNA-IMP-a2-a4 V2.00	0	28. siRNA-IMPa4-25 PSPC1-A488 DAPI IMPa4-A546_i_TileScan_001 (Stage 9 of 49)	00-uaixTfe7cQj7t7UK6uuHdZ
0.221442		Nucleus	0.000	1.000	667	100000561	100000013	siRNA-IMPa4-25 PSPC1-A488 IMPa4-A546 DAPI 8C2-siRNA-IMP-a2-a4 V2.00	0	28. siRNA-IMPa4-25 PSPC1-A488 DAPI IMPa4-A546_i_TileScan_001 (Stage 9 of 49)	00-uaixTfe7cQj7t7UK6uuHdZ
0.258563		Nucleus	0.000	1.000	667	100000562	100000014	siRNA-IMPa4-25 PSPC1-A488 IMPa4-A546 DAPI 8C2-siRNA-IMP-a2-a4 V2.00	0	28. siRNA-IMPa4-25 PSPC1-A488 DAPI IMPa4-A546_i_TileScan_001 (Stage 9 of 49)	00-uaixTfe7cQj7t7UK6uuHdZ
0.306984		Nucleus	0.000	1.000	667	100000563	100000015	siRNA-IMPa4-25 PSPC1-A488 IMPa4-A546 DAPI 8C2-siRNA-IMP-a2-a4 V2.00	0	28. siRNA-IMPa4-25 PSPC1-A488 DAPI IMPa4-A546_i_TileScan_001 (Stage 9 of 49)	00-uaixTfe7cQj7t7UK6uuHdZ
0.603366		Nucleus	0.000	1.000	668	100000564	100000016	siRNA-IMPa4-25 PSPC1-A488 IMPa4-A546 DAPI 8C2-siRNA-IMP-a2-a4 V2.00	0	28. siRNA-IMPa4-25 PSPC1-A488 DAPI IMPa4-A546_i_TileScan_001 (Stage 9 of 49)	00-uaixTfe7cQj7t7UK6uuHdZ
0.631433		Nucleus	0.000	1.000	668	100000565	100000017	siRNA-IMPa4-25 PSPC1-A488 IMPa4-A546 DAPI 8C2-siRNA-IMP-a2-a4 V2.00	0	28. siRNA-IMPa4-25 PSPC1-A488 DAPI IMPa4-A546_i_TileScan_001 (Stage 9 of 49)	00-uaixTfe7cQj7t7UK6uuHdZ
0.36517		Nucleus	0.000	1.000	670	100000566	100000018	siRNA-IMPa4-25 PSPC1-A488 IMPa4-A546 DAPI 8C2-siRNA-IMP-a2-a4 V2.00	0	28. siRNA-IMPa4-25 PSPC1-A488 DAPI IMPa4-A546_i_TileScan_001 (Stage 9 of 49)	00-uaixTfe7cQj7t7UK6uuHdZ
0.429006		Nucleus	0.000	1.000	670	100000567	100000019	siRNA-IMPa4-25 PSPC1-A488 IMPa4-A546 DAPI 8C2-siRNA-IMP-a2-a4 V2.00	0	28. siRNA-IMPa4-25 PSPC1-A488 DAPI IMPa4-A546_i_TileScan_001 (Stage 9 of 49)	00-uaixTfe7cQj7t7UK6uuHdZ
0.40194		Nucleus	0.000	1.000	670	100000568	100000020	siRNA-IMPa4-25 PSPC1-A488 IMPa4-A546 DAPI 8C2-siRNA-IMP-a2-a4 V2.00	0	28. siRNA-IMPa4-25 PSPC1-A488 DAPI IMPa4-A546_i_TileScan_001 (Stage 9 of 49)	00-uaixTfe7cQj7t7UK6uuHdZ
0.324377		Nucleus	0.000	1.000	670	100000569	100000021	siRNA-IMPa4-25 PSPC1-A488 IMPa4-A546 DAPI 8C2-siRNA-IMP-a2-a4 V2.00	0	28. siRNA-IMPa4-25 PSPC1-A488 DAPI IMPa4-A546_i_TileScan_001 (Stage 9 of 49)	00-uaixTfe7cQj7t7UK6uuHdZ
0.29418		Nucleus	0.000	1.000	671	100000570	100000022	siRNA-IMPa4-25 PSPC1-A488 IMPa4-A546 DAPI 8C2-siRNA-IMP-a2-a4 V2.00	0	28. siRNA-IMPa4-25 PSPC1-A488 DAPI IMPa4-A546_i_TileScan_001 (Stage 9 of 49)	00-uaixTfe7cQj7t7UK6uuHdZ
0.683296		Nucleus	0.000	1.000	673	100000571	100000023	siRNA-IMPa4-25 PSPC1-A488 IMPa4-A546 DAPI 8C2-siRNA-IMP-a2-a4 V2.00	0	28. siRNA-IMPa4-25 PSPC1-A488 DAPI IMPa4-A546_i_TileScan_001 (Stage 9 of 49)	00-uaixTfe7cQj7t7UK6uuHdZ
0.545494		Nucleus	0.000	1.000	674	100000572	100000024	siRNA-IMPa4-25 PSPC1-A488 IMPa4-A546 DAPI 8C2-siRNA-IMP-a2-a4 V2.00	0	28. siRNA-IMPa4-25 PSPC1-A488 DAPI IMPa4-A546_i_TileScan_001 (Stage 9 of 49)	00-uaixTfe7cQj7t7UK6uuHdZ
0.550427		Nucleus	0.000	1.000	675	100000573	100000025	siRNA-IMPa4-25 PSPC1-A488 IMPa4-A546 DAPI 8C2-siRNA-IMP-a2-a4 V2.00	0	28. siRNA-IMPa4-25 PSPC1-A488 DAPI IMPa4-A546_i_TileScan_001 (Stage 9 of 49)	00-uaixTfe7cQj7t7UK6uuHdZ
0.295169		Nucleus	0.000	1.000	676	100000574	100000026	siRNA-IMPa4-25 PSPC1-A488 IMPa4-A546 DAPI 8C2-siRNA-IMP-a2-a4 V2.00	0	28. siRNA-IMPa4-25 PSPC1-A488 DAPI IMPa4-A546_i_TileScan_001 (Stage 9 of 49)	00-uaixTfe7cQj7t7UK6uuHdZ
0.454338		Nucleus	0.000	1.000	677	100000575	100000027	siRNA-IMPa4-25 PSPC1-A488 IMPa4-A546 DAPI 8C2-siRNA-IMP-a2-a4 V2.00	0	28. siRNA-IMPa4-25 PSPC1-A488 DAPI IMPa4-A546_i_TileScan_001 (Stage 9 of 49)	00-uaixTfe7cQj7t7UK6uuHdZ
0.312329		Nucleus	0.000	1.000	678	100000576	100000028	siRNA-IMPa4-25 PSPC1-A488 IMPa4-A546 DAPI 8C2-siRNA-IMP-a2-a4 V2.00	0	28. siRNA-IMPa4-25 PSPC1-A488 DAPI IMPa4-A546_i_TileScan_001 (Stage 9 of 49)	00-uaixTfe7cQj7t7UK6uuHdZ
0.530459		Nucleus	0.000	1.000	680	100000577	100000000	siRNA-IMPa4-25 PSPC1-A488 IMPa4-A546 DAPI 8C2-siRNA-IMP-a2-a4 V2.00	0	28. siRNA-IMPa4-25 PSPC1-A488 DAPI IMPa4-A546_j_TileScan_001 (Stage 10 of 49)	00-zh52p2oteYynvEpX3ofASj
0.400693		Nucleus	0.000	1.000	681	100000578	100000001	siRNA-IMPa4-25 PSPC1-A488 IMPa4-A546 DAPI 8C2-siRNA-IMP-a2-a4 V2.00	0	28. siRNA-IMPa4-25 PSPC1-A488 DAPI IMPa4-A546_j_TileScan_001 (Stage 10 of 49)	00-zh52p2oteYynvEpX3ofASj
0.291056		Nucleus	0.000	1.000	682	100000579	100000002	siRNA-IMPa4-25 PSPC1-A488 IMPa4-A546 DAPI 8C2-siRNA-IMP-a2-a4 V2.00	0	28. siRNA-IMPa4-25 PSPC1-A488 DAPI IMPa4-A546_j_TileScan_001 (Stage 10 of 49)	00-zh52p2oteYynvEpX3ofASj
0.330312		Nucleus	0.000	1.000	683	100000580	100000003	siRNA-IMPa4-25 PSPC1-A488 IMPa4-A546 DAPI 8C2-siRNA-IMP-a2-a4 V2.00	0	28. siRNA-IMPa4-25 PSPC1-A488 DAPI IMPa4-A546_j_TileScan_001 (Stage 10 of 49)	00-zh52p2oteYynvEpX3ofASj
0.606666		Nucleus	0.000	1.000	684	100000581	100000004	siRNA-IMPa4-25 PSPC1-A488 IMPa4-A546 DAPI 8C2-siRNA-IMP-a2-a4 V2.00	0	28. siRNA-IMPa4-25 PSPC1-A488 DAPI IMPa4-A546_j_TileScan_001 (Stage 10 of 49)	00-zh52p2oteYynvEpX3ofASj
0.465682		Nucleus	0.000	1.000	685	100000582	100000005	siRNA-IMPa4-25 PSPC1-A488 IMPa4-A546 DAPI 8C2-siRNA-IMP-a2-a4 V2.00	0	28. siRNA-IMPa4-25 PSPC1-A488 DAPI IMPa4-A546_j_TileScan_001 (Stage 10 of 49)	00-zh52p2oteYynvEpX3ofASj
0.220312		Nucleus	0.000	1.000	686	100000583	100000006	siRNA-IMPa4-25 PSPC1-A488 IMPa4-A546 DAPI 8C2-siRNA-IMP-a2-a4 V2.00	0	28. siRNA-IMPa4-25 PSPC1-A488 DAPI IMPa4-A546_j_TileScan_001 (Stage 10 of 49)	00-zh52p2oteYynvEpX3ofASj
0.61748		Nucleus	0.000	1.000	687	100000584	100000007	siRNA-IMPa4-25 PSPC1-A488 IMPa4-A546 DAPI 8C2-siRNA-IMP-a2-a4 V2.00	0	28. siRNA-IMPa4-25 PSPC1-A488 DAPI IMPa4-A546_j_TileScan_001 (Stage 10 of 49)	00-zh52p2oteYynvEpX3ofASj
0.448617		Nucleus	0.000	1.000	688	100000585	100000008	siRNA-IMPa4-25 PSPC1-A488 IMPa4-A546 DAPI 8C2-siRNA-IMP-a2-a4 V2.00	0	28. siRNA-IMPa4-25 PSPC1-A488 DAPI IMPa4-A546_j_TileScan_001 (Stage 10 of 49)	00-zh52p2oteYynvEpX3ofASj
0.404749		Nucleus	0.000	1.000	689	100000586	100000009	siRNA-IMPa4-25 PSPC1-A488 IMPa4-A546 DAPI 8C2-siRNA-IMP-a2-a4 V2.00	0	28. siRNA-IMPa4-25 PSPC1-A488 DAPI IMPa4-A546_j_TileScan_001 (Stage 10 of 49)	00-zh52p2oteYynvEpX3ofASj
0.355401		Nucleus	0.000	1.000	690	100000587	100000010	siRNA-IMPa4-25 PSPC1-A488 IMPa4-A546 DAPI 8C2-siRNA-IMP-a2-a4 V2.00	0	28. siRNA-IMPa4-25 PSPC1-A488 DAPI IMPa4-A546_j_TileScan_001 (Stage 10 of 49)	00-zh52p2oteYynvEpX3ofASj
0.255838		Nucleus	0.000	1.000	691	100000588	100000011	siRNA-IMPa4-25 PSPC1-A488 IMPa4-A546 DAPI 8C2-siRNA-IMP-a2-a4 V2.00	0	28. siRNA-IMPa4-25 PSPC1-A488 DAPI IMPa4-A546_j_TileScan_001 (Stage 10 of 49)	00-zh52p2oteYynvEpX3ofASj
0.450733		Nucleus	0.000	1.000	692	100000589	100000012	siRNA-IMPa4-25 PSPC1-A488 IMPa4-A546 DAPI 8C2-siRNA-IMP-a2-a4 V2.00	0	28. siRNA-IMPa4-25 PSPC1-A488 DAPI IMPa4-A546_j_TileScan_001 (Stage 10 of 49)	00-zh52p2oteYynvEpX3ofASj
0.310241		Nucleus	0.000	1.000	692	100000590	100000013	siRNA-IMPa4-25 PSPC1-A488 IMPa4-A546 DAPI 8C2-siRNA-IMP-a2-a4 V2.00	0	28. siRNA-IMPa4-25 PSPC1-A488 DAPI IMPa4-A546_j_TileScan_001 (Stage 10 of 49)	00-zh52p2oteYynvEpX3ofASj
0.275702		Nucleus	0.000	1.000	693	100000591	100000014	siRNA-IMPa4-25 PSPC1-A488 IMPa4-A546 DAPI 8C2-siRNA-IMP-a2-a4 V2.00	0	28. siRNA-IMPa4-25 PSPC1-A488 DAPI IMPa4-A546_j_TileScan_001 (Stage 10 of 49)	00-zh52p2oteYynvEpX3ofASj
0.297898		Nucleus	0.000	1.000	694	100000592	100000015	siRNA-IMPa4-25 PSPC1-A488 IMPa4-A546 DAPI 8C2-siRNA-IMP-a2-a4 V2.00	0	28. siRNA-IMPa4-25 PSPC1-A488 DAPI IMPa4-A546_j_TileScan_001 (Stage 10 of 49)	00-zh52p2oteYynvEpX3ofASj
0.521151		Nucleus	0.000	1.000	695	100000593	100000016	siRNA-IMPa4-25 PSPC1-A488 IMPa4-A546 DAPI 8C2-siRNA-IMP-a2-a4 V2.00	0	28. siRNA-IMPa4-25 PSPC1-A488 DAPI IMPa4-A546_j_TileScan_001 (Stage 10 of 49)	00-zh52p2oteYynvEpX3ofASj
0.31013		Nucleus	0.000	1.000	696	100000594	100000017	siRNA-IMPa4-25 PSPC1-A488 IMPa4-A546 DAPI 8C2-siRNA-IMP-a2-a4 V2.00	0	28. siRNA-IMPa4-25 PSPC1-A488 DAPI IMPa4-A546_j_TileScan_001 (Stage 10 of 49)	00-zh52p2oteYynvEpX3ofASj
0.638941		Nucleus	0.000	1.000	697	100000595	100000018	siRNA-IMPa4-25 PSPC1-A488 IMPa4-A546 DAPI 8C2-siRNA-IMP-a2-a4 V2.00	0	28. siRNA-IMPa4-25 PSPC1-A488 DAPI IMPa4-A546_j_TileScan_001 (Stage 10 of 49)	00-zh52p2oteYynvEpX3ofASj
0.604686		Nucleus	0.000	1.000	698	100000596	100000019	siRNA-IMPa4-25 PSPC1-A488 IMPa4-A546 DAPI 8C2-siRNA-IMP-a2-a4 V2.00	0	28. siRNA-IMPa4-25 PSPC1-A488 DAPI IMPa4-A546_j_TileScan_001 (Stage 10 of 49)	00-zh52p2oteYynvEpX3ofASj
0.4731		Nucleus	0.000	1.000	699	100000597	100000020	siRNA-IMPa4-25 PSPC1-A488 IMPa4-A546 DAPI 8C2-siRNA-IMP-a2-a4 V2.00	0	28. siRNA-IMPa4-25 PSPC1-A488 DAPI IMPa4-A546_j_TileScan_001 (Stage 10 of 49)	00-zh52p2oteYynvEpX3ofASj
0.457779		Nucleus	0.000	1.000	700	100000598	100000021	siRNA-IMPa4-25 PSPC1-A488 IMPa4-A546 DAPI 8C2-siRNA-IMP-a2-a4 V2.00	0	28. siRNA-IMPa4-25 PSPC1-A488 DAPI IMPa4-A546_j_TileScan_001 (Stage 10 of 49)	00-zh52p2oteYynvEpX3ofASj
0.307397		Nucleus	0.000	1.000	702	100000599	100000022	siRNA-IMPa4-25 PSPC1-A488 IMPa4-A546 DAPI 8C2-siRNA-IMP-a2-a4 V2.00	0	28. siRNA-IMPa4-25 PSPC1-A488 DAPI IMPa4-A546_j_TileScan_001 (Stage 10 of 49)	00-zh52p2oteYynvEpX3ofASj
0.707906		Nucleus	0.000	1.000	704	100000600	100000023	siRNA-IMPa4-25 PSPC1-A488 IMPa4-A546 DAPI 8C2-siRNA-IMP-a2-a4 V2.00	0	28. siRNA-IMPa4-25 PSPC1-A488 DAPI IMPa4-A546_j_TileScan_001 (Stage 10 of 49)	00-zh52p2oteYynvEpX3ofASj
0.611291		Nucleus	0.000	1.000	705	100000601	100000024	siRNA-IMPa4-25 PSPC1-A488 IMPa4-A546 DAPI 8C2-siRNA-IMP-a2-a4 V2.00	0	28. siRNA-IMPa4-25 PSPC1-A488 DAPI IMPa4-A546_j_TileScan_001 (Stage 10 of 49)	00-zh52p2oteYynvEpX3ofASj
0.364633		Nucleus	0.000	1.000	706	100000602	100000025	siRNA-IMPa4-25 PSPC1-A488 IMPa4-A546 DAPI 8C2-siRNA-IMP-a2-a4 V2.00	0	28. siRNA-IMPa4-25 PSPC1-A488 DAPI IMPa4-A546_j_TileScan_001 (Stage 10 of 49)	00-zh52p2oteYynvEpX3ofASj
0.365466		Nucleus	0.000	1.000	709	100000603	100000000	siRNA-IMPa4-25 PSPC1-A488 IMPa4-A546 DAPI 8C2-siRNA-IMP-a2-a4 V2.00	0	28. siRNA-IMPa4-25 PSPC1-A488 DAPI IMPa4-A546_k_TileScan_001 (Stage 11 of 49)	00-KEGy8TF59HnzgWySu8HYBJ
0.579527		Nucleus	0.000	1.000	710	100000604	100000001	siRNA-IMPa4-25 PSPC1-A488 IMPa4-A546 DAPI 8C2-siRNA-IMP-a2-a4 V2.00	0	28. siRNA-IMPa4-25 PSPC1-A488 DAPI IMPa4-A546_k_TileScan_001 (Stage 11 of 49)	00-KEGy8TF59HnzgWySu8HYBJ
0.405688		Nucleus	0.000	1.000	711	100000605	100000002	siRNA-IMPa4-25 PSPC1-A488 IMPa4-A546 DAPI 8C2-siRNA-IMP-a2-a4 V2.00	0	28. siRNA-IMPa4-25 PSPC1-A488 DAPI IMPa4-A546_k_TileScan_001 (Stage 11 of 49)	00-KEGy8TF59HnzgWySu8HYBJ
0.388788		Nucleus	0.000	1.000	712	100000606	100000003	siRNA-IMPa4-25 PSPC1-A488 IMPa4-A546 DAPI 8C2-siRNA-IMP-a2-a4 V2.00	0	28. siRNA-IMPa4-25 PSPC1-A488 DAPI IMPa4-A546_k_TileScan_001 (Stage 11 of 49)	00-KEGy8TF59HnzgWySu8HYBJ
0.506076		Nucleus	0.000	1.000	715	100000607	100000004	siRNA-IMPa4-25 PSPC1-A488 IMPa4-A546 DAPI 8C2-siRNA-IMP-a2-a4 V2.00	0	28. siRNA-IMPa4-25 PSPC1-A488 DAPI IMPa4-A546_k_TileScan_001 (Stage 11 of 49)	00-KEGy8TF59HnzgWySu8HYBJ
0.420603		Nucleus	0.000	1.000	716	100000608	100000005	siRNA-IMPa4-25 PSPC1-A488 IMPa4-A546 DAPI 8C2-siRNA-IMP-a2-a4 V2.00	0	28. siRNA-IMPa4-25 PSPC1-A488 DAPI IMPa4-A546_k_TileScan_001 (Stage 11 of 49)	00-KEGy8TF59HnzgWySu8HYBJ
0.763796		Nucleus	0.000	1.000	718	100000609	100000006	siRNA-IMPa4-25 PSPC1-A488 IMPa4-A546 DAPI 8C2-siRNA-IMP-a2-a4 V2.00	0	28. siRNA-IMPa4-25 PSPC1-A488 DAPI IMPa4-A546_k_TileScan_001 (Stage 11 of 49)	00-KEGy8TF59HnzgWySu8HYBJ
0.331273		Nucleus	0.000	1.000	718	100000610	100000007	siRNA-IMPa4-25 PSPC1-A488 IMPa4-A546 DAPI 8C2-siRNA-IMP-a2-a4 V2.00	0	28. siRNA-IMPa4-25 PSPC1-A488 DAPI IMPa4-A546_k_TileScan_001 (Stage 11 of 49)	00-KEGy8TF59HnzgWySu8HYBJ
0.622995		Nucleus	0.000	1.000	719	100000611	100000008	siRNA-IMPa4-25 PSPC1-A488 IMPa4-A546 DAPI 8C2-siRNA-IMP-a2-a4 V2.00	0	28. siRNA-IMPa4-25 PSPC1-A488 DAPI IMPa4-A546_k_TileScan_001 (Stage 11 of 49)	00-KEGy8TF59HnzgWySu8HYBJ
0.580055		Nucleus	0.000	1.000	720	100000612	100000009	siRNA-IMPa4-25 PSPC1-A488 IMPa4-A546 DAPI 8C2-siRNA-IMP-a2-a4 V2.00	0	28. siRNA-IMPa4-25 PSPC1-A488 DAPI IMPa4-A546_k_TileScan_001 (Stage 11 of 49)	00-KEGy8TF59HnzgWySu8HYBJ
0.359946		Nucleus	0.000	1.000	721	100000613	100000010	siRNA-IMPa4-25 PSPC1-A488 IMPa4-A546 DAPI 8C2-siRNA-IMP-a2-a4 V2.00	0	28. siRNA-IMPa4-25 PSPC1-A488 DAPI IMPa4-A546_k_TileScan_001 (Stage 11 of 49)	00-KEGy8TF59HnzgWySu8HYBJ
0.320644		Nucleus	0.000	1.000	724	100000614	100000011	siRNA-IMPa4-25 PSPC1-A488 IMPa4-A546 DAPI 8C2-siRNA-IMP-a2-a4 V2.00	0	28. siRNA-IMPa4-25 PSPC1-A488 DAPI IMPa4-A546_k_TileScan_001 (Stage 11 of 49)	00-KEGy8TF59HnzgWySu8HYBJ
0.478348		Nucleus	0.000	1.000	726	100000615	100000012	siRNA-IMPa4-25 PSPC1-A488 IMPa4-A546 DAPI 8C2-siRNA-IMP-a2-a4 V2.00	0	28. siRNA-IMPa4-25 PSPC1-A488 DAPI IMPa4-A546_k_TileScan_001 (Stage 11 of 49)	00-KEGy8TF59HnzgWySu8HYBJ
0.241256		Nucleus	0.000	1.000	726	100000616	100000013	siRNA-IMPa4-25 PSPC1-A488 IMPa4-A546 DAPI 8C2-siRNA-IMP-a2-a4 V2.00	0	28. siRNA-IMPa4-25 PSPC1-A488 DAPI IMPa4-A546_k_TileScan_001 (Stage 11 of 49)	00-KEGy8TF59HnzgWySu8HYBJ
0.660717		Nucleus	0.000	1.000	727	100000617	100000014	siRNA-IMPa4-25 PSPC1-A488 IMPa4-A546 DAPI 8C2-siRNA-IMP-a2-a4 V2.00	0	28. siRNA-IMPa4-25 PSPC1-A488 DAPI IMPa4-A546_k_TileScan_001 (Stage 11 of 49)	00-KEGy8TF59HnzgWySu8HYBJ
0.419496		Nucleus	0.000	1.000	728	100000618	100000015	siRNA-IMPa4-25 PSPC1-A488 IMPa4-A546 DAPI 8C2-siRNA-IMP-a2-a4 V2.00	0	28. siRNA-IMPa4-25 PSPC1-A488 DAPI IMPa4-A546_k_TileScan_001 (Stage 11 of 49)	00-KEGy8TF59HnzgWySu8HYBJ
0.631873		Nucleus	0.000	1.000	729	100000619	100000000	siRNA-IMPa4-25 PSPC1-A488 IMPa4-A546 DAPI 8C2-siRNA-IMP-a2-a4 V2.00	0	28. siRNA-IMPa4-25 PSPC1-A488 DAPI IMPa4-A546_l_TileScan_001 (Stage 12 of 49)	00-Yxq4hKV4qohRkeHp5uqJV7
0.706961		Nucleus	0.000	1.000	730	100000620	100000001	siRNA-IMPa4-25 PSPC1-A488 IMPa4-A546 DAPI 8C2-siRNA-IMP-a2-a4 V2.00	0	28. siRNA-IMPa4-25 PSPC1-A488 DAPI IMPa4-A546_l_TileScan_001 (Stage 12 of 49)	00-Yxq4hKV4qohRkeHp5uqJV7
0.54735		Nucleus	0.000	1.000	731	100000621	100000002	siRNA-IMPa4-25 PSPC1-A488 IMPa4-A546 DAPI 8C2-siRNA-IMP-a2-a4 V2.00	0	28. siRNA-IMPa4-25 PSPC1-A488 DAPI IMPa4-A546_l_TileScan_001 (Stage 12 of 49)	00-Yxq4hKV4qohRkeHp5uqJV7
0.503582		Nucleus	0.000	1.000	732	100000622	100000003	siRNA-IMPa4-25 PSPC1-A488 IMPa4-A546 DAPI 8C2-siRNA-IMP-a2-a4 V2.00	0	28. siRNA-IMPa4-25 PSPC1-A488 DAPI IMPa4-A546_l_TileScan_001 (Stage 12 of 49)	00-Yxq4hKV4qohRkeHp5uqJV7
0.504374		Nucleus	0.000	1.000	733	100000623	100000004	siRNA-IMPa4-25 PSPC1-A488 IMPa4-A546 DAPI 8C2-siRNA-IMP-a2-a4 V2.00	0	28. siRNA-IMPa4-25 PSPC1-A488 DAPI IMPa4-A546_l_TileScan_001 (Stage 12 of 49)	00-Yxq4hKV4qohRkeHp5uqJV7
0.274524		Nucleus	0.000	1.000	734	100000624	100000005	siRNA-IMPa4-25 PSPC1-A488 IMPa4-A546 DAPI 8C2-siRNA-IMP-a2-a4 V2.00	0	28. siRNA-IMPa4-25 PSPC1-A488 DAPI IMPa4-A546_l_TileScan_001 (Stage 12 of 49)	00-Yxq4hKV4qohRkeHp5uqJV7
0.369245		Nucleus	0.000	1.000	735	100000625	100000006	siRNA-IMPa4-25 PSPC1-A488 IMPa4-A546 DAPI 8C2-siRNA-IMP-a2-a4 V2.00	0	28. siRNA-IMPa4-25 PSPC1-A488 DAPI IMPa4-A546_l_TileScan_001 (Stage 12 of 49)	00-Yxq4hKV4qohRkeHp5uqJV7
0.40361		Nucleus	0.000	1.000	736	100000626	100000007	siRNA-IMPa4-25 PSPC1-A488 IMPa4-A546 DAPI 8C2-siRNA-IMP-a2-a4 V2.00	0	28. siRNA-IMPa4-25 PSPC1-A488 DAPI IMPa4-A546_l_TileScan_001 (Stage 12 of 49)	00-Yxq4hKV4qohRkeHp5uqJV7
0.498018		Nucleus	0.000	1.000	737	100000627	100000008	siRNA-IMPa4-25 PSPC1-A488 IMPa4-A546 DAPI 8C2-siRNA-IMP-a2-a4 V2.00	0	28. siRNA-IMPa4-25 PSPC1-A488 DAPI IMPa4-A546_l_TileScan_001 (Stage 12 of 49)	00-Yxq4hKV4qohRkeHp5uqJV7
0.364342		Nucleus	0.000	1.000	739	100000628	100000009	siRNA-IMPa4-25 PSPC1-A488 IMPa4-A546 DAPI 8C2-siRNA-IMP-a2-a4 V2.00	0	28. siRNA-IMPa4-25 PSPC1-A488 DAPI IMPa4-A546_l_TileScan_001 (Stage 12 of 49)	00-Yxq4hKV4qohRkeHp5uqJV7
0.644908		Nucleus	0.000	1.000	740	100000629	100000010	siRNA-IMPa4-25 PSPC1-A488 IMPa4-A546 DAPI 8C2-siRNA-IMP-a2-a4 V2.00	0	28. siRNA-IMPa4-25 PSPC1-A488 DAPI IMPa4-A546_l_TileScan_001 (Stage 12 of 49)	00-Yxq4hKV4qohRkeHp5uqJV7
0.296102		Nucleus	0.000	1.000	742	100000630	100000011	siRNA-IMPa4-25 PSPC1-A488 IMPa4-A546 DAPI 8C2-siRNA-IMP-a2-a4 V2.00	0	28. siRNA-IMPa4-25 PSPC1-A488 DAPI IMPa4-A546_l_TileScan_001 (Stage 12 of 49)	00-Yxq4hKV4qohRkeHp5uqJV7
0.564418		Nucleus	0.000	1.000	742	100000631	100000012	siRNA-IMPa4-25 PSPC1-A488 IMPa4-A546 DAPI 8C2-siRNA-IMP-a2-a4 V2.00	0	28. siRNA-IMPa4-25 PSPC1-A488 DAPI IMPa4-A546_l_TileScan_001 (Stage 12 of 49)	00-Yxq4hKV4qohRkeHp5uqJV7
0.5611		Nucleus	0.000	1.000	743	100000632	100000013	siRNA-IMPa4-25 PSPC1-A488 IMPa4-A546 DAPI 8C2-siRNA-IMP-a2-a4 V2.00	0	28. siRNA-IMPa4-25 PSPC1-A488 DAPI IMPa4-A546_l_TileScan_001 (Stage 12 of 49)	00-Yxq4hKV4qohRkeHp5uqJV7
0.573643		Nucleus	0.000	1.000	743	100000633	100000014	siRNA-IMPa4-25 PSPC1-A488 IMPa4-A546 DAPI 8C2-siRNA-IMP-a2-a4 V2.00	0	28. siRNA-IMPa4-25 PSPC1-A488 DAPI IMPa4-A546_l_TileScan_001 (Stage 12 of 49)	00-Yxq4hKV4qohRkeHp5uqJV7
0.297671		Nucleus	0.000	1.000	743	100000634	100000015	siRNA-IMPa4-25 PSPC1-A488 IMPa4-A546 DAPI 8C2-siRNA-IMP-a2-a4 V2.00	0	28. siRNA-IMPa4-25 PSPC1-A488 DAPI IMPa4-A546_l_TileScan_001 (Stage 12 of 49)	00-Yxq4hKV4qohRkeHp5uqJV7
0.342029		Nucleus	0.000	1.000	743	100000635	100000016	siRNA-IMPa4-25 PSPC1-A488 IMPa4-A546 DAPI 8C2-siRNA-IMP-a2-a4 V2.00	0	28. siRNA-IMPa4-25 PSPC1-A488 DAPI IMPa4-A546_l_TileScan_001 (Stage 12 of 49)	00-Yxq4hKV4qohRkeHp5uqJV7
0.473471		Nucleus	0.000	1.000	745	100000636	100000017	siRNA-IMPa4-25 PSPC1-A488 IMPa4-A546 DAPI 8C2-siRNA-IMP-a2-a4 V2.00	0	28. siRNA-IMPa4-25 PSPC1-A488 DAPI IMPa4-A546_l_TileScan_001 (Stage 12 of 49)	00-Yxq4hKV4qohRkeHp5uqJV7
0.388		Nucleus	0.000	1.000	746	100000637	100000018	siRNA-IMPa4-25 PSPC1-A488 IMPa4-A546 DAPI 8C2-siRNA-IMP-a2-a4 V2.00	0	28. siRNA-IMPa4-25 PSPC1-A488 DAPI IMPa4-A546_l_TileScan_001 (Stage 12 of 49)	00-Yxq4hKV4qohRkeHp5uqJV7
0.559386		Nucleus	0.000	1.000	747	100000638	100000019	siRNA-IMPa4-25 PSPC1-A488 IMPa4-A546 DAPI 8C2-siRNA-IMP-a2-a4 V2.00	0	28. siRNA-IMPa4-25 PSPC1-A488 DAPI IMPa4-A546_l_TileScan_001 (Stage 12 of 49)	00-Yxq4hKV4qohRkeHp5uqJV7
0.396025		Nucleus	0.000	1.000	748	100000639	100000020	siRNA-IMPa4-25 PSPC1-A488 IMPa4-A546 DAPI 8C2-siRNA-IMP-a2-a4 V2.00	0	28. siRNA-IMPa4-25 PSPC1-A488 DAPI IMPa4-A546_l_TileScan_001 (Stage 12 of 49)	00-Yxq4hKV4qohRkeHp5uqJV7
0.523885		Nucleus	0.000	1.000	749	100000640	100000021	siRNA-IMPa4-25 PSPC1-A488 IMPa4-A546 DAPI 8C2-siRNA-IMP-a2-a4 V2.00	0	28. siRNA-IMPa4-25 PSPC1-A488 DAPI IMPa4-A546_l_TileScan_001 (Stage 12 of 49)	00-Yxq4hKV4qohRkeHp5uqJV7
0.406145		Nucleus	0.000	1.000	750	100000641	100000022	siRNA-IMPa4-25 PSPC1-A488 IMPa4-A546 DAPI 8C2-siRNA-IMP-a2-a4 V2.00	0	28. siRNA-IMPa4-25 PSPC1-A488 DAPI IMPa4-A546_l_TileScan_001 (Stage 12 of 49)	00-Yxq4hKV4qohRkeHp5uqJV7
0.503487		Nucleus	0.000	1.000	752	100000642	100000023	siRNA-IMPa4-25 PSPC1-A488 IMPa4-A546 DAPI 8C2-siRNA-IMP-a2-a4 V2.00	0	28. siRNA-IMPa4-25 PSPC1-A488 DAPI IMPa4-A546_l_TileScan_001 (Stage 12 of 49)	00-Yxq4hKV4qohRkeHp5uqJV7
0.628731		Nucleus	0.000	1.000	753	100000643	100000024	siRNA-IMPa4-25 PSPC1-A488 IMPa4-A546 DAPI 8C2-siRNA-IMP-a2-a4 V2.00	0	28. siRNA-IMPa4-25 PSPC1-A488 DAPI IMPa4-A546_l_TileScan_001 (Stage 12 of 49)	00-Yxq4hKV4qohRkeHp5uqJV7
0.502014		Nucleus	0.000	1.000	753	100000644	100000025	siRNA-IMPa4-25 PSPC1-A488 IMPa4-A546 DAPI 8C2-siRNA-IMP-a2-a4 V2.00	0	28. siRNA-IMPa4-25 PSPC1-A488 DAPI IMPa4-A546_l_TileScan_001 (Stage 12 of 49)	00-Yxq4hKV4qohRkeHp5uqJV7
0.291402		Nucleus	0.000	1.000	754	100000645	100000026	siRNA-IMPa4-25 PSPC1-A488 IMPa4-A546 DAPI 8C2-siRNA-IMP-a2-a4 V2.00	0	28. siRNA-IMPa4-25 PSPC1-A488 DAPI IMPa4-A546_l_TileScan_001 (Stage 12 of 49)	00-Yxq4hKV4qohRkeHp5uqJV7
0.407159		Nucleus	0.000	1.000	755	100000646	100000027	siRNA-IMPa4-25 PSPC1-A488 IMPa4-A546 DAPI 8C2-siRNA-IMP-a2-a4 V2.00	0	28. siRNA-IMPa4-25 PSPC1-A488 DAPI IMPa4-A546_l_TileScan_001 (Stage 12 of 49)	00-Yxq4hKV4qohRkeHp5uqJV7
0.290404		Nucleus	0.000	1.000	756	100000647	100000028	siRNA-IMPa4-25 PSPC1-A488 IMPa4-A546 DAPI 8C2-siRNA-IMP-a2-a4 V2.00	0	28. siRNA-IMPa4-25 PSPC1-A488 DAPI IMPa4-A546_l_TileScan_001 (Stage 12 of 49)	00-Yxq4hKV4qohRkeHp5uqJV7
0.437412		Nucleus	0.000	1.000	756	100000648	100000029	siRNA-IMPa4-25 PSPC1-A488 IMPa4-A546 DAPI 8C2-siRNA-IMP-a2-a4 V2.00	0	28. siRNA-IMPa4-25 PSPC1-A488 DAPI IMPa4-A546_l_TileScan_001 (Stage 12 of 49)	00-Yxq4hKV4qohRkeHp5uqJV7
0.449867		Nucleus	0.000	1.000	757	100000649	100000030	siRNA-IMPa4-25 PSPC1-A488 IMPa4-A546 DAPI 8C2-siRNA-IMP-a2-a4 V2.00	0	28. siRNA-IMPa4-25 PSPC1-A488 DAPI IMPa4-A546_l_TileScan_001 (Stage 12 of 49)	00-Yxq4hKV4qohRkeHp5uqJV7
0.267519		Nucleus	0.000	1.000	758	100000650	100000031	siRNA-IMPa4-25 PSPC1-A488 IMPa4-A546 DAPI 8C2-siRNA-IMP-a2-a4 V2.00	0	28. siRNA-IMPa4-25 PSPC1-A488 DAPI IMPa4-A546_l_TileScan_001 (Stage 12 of 49)	00-Yxq4hKV4qohRkeHp5uqJV7
0.259195		Nucleus	0.000	1.000	759	100000651	100000032	siRNA-IMPa4-25 PSPC1-A488 IMPa4-A546 DAPI 8C2-siRNA-IMP-a2-a4 V2.00	0	28. siRNA-IMPa4-25 PSPC1-A488 DAPI IMPa4-A546_l_TileScan_001 (Stage 12 of 49)	00-Yxq4hKV4qohRkeHp5uqJV7
0.29897		Nucleus	0.000	1.000	759	100000652	100000033	siRNA-IMPa4-25 PSPC1-A488 IMPa4-A546 DAPI 8C2-siRNA-IMP-a2-a4 V2.00	0	28. siRNA-IMPa4-25 PSPC1-A488 DAPI IMPa4-A546_l_TileScan_001 (Stage 12 of 49)	00-Yxq4hKV4qohRkeHp5uqJV7
0.385265		Nucleus	0.000	1.000	760	100000653	100000000	siRNA-IMPa4-25 PSPC1-A488 IMPa4-A546 DAPI 8C2-siRNA-IMP-a2-a4 V2.00	0	28. siRNA-IMPa4-25 PSPC1-A488 DAPI IMPa4-A546_m_TileScan_001 (Stage 13 of 49)	00-zYbgXzCvYi4uoG7RQJTft6
0.700306		Nucleus	0.000	1.000	761	100000654	100000001	siRNA-IMPa4-25 PSPC1-A488 IMPa4-A546 DAPI 8C2-siRNA-IMP-a2-a4 V2.00	0	28. siRNA-IMPa4-25 PSPC1-A488 DAPI IMPa4-A546_m_TileScan_001 (Stage 13 of 49)	00-zYbgXzCvYi4uoG7RQJTft6
0.410721		Nucleus	0.000	1.000	763	100000655	100000002	siRNA-IMPa4-25 PSPC1-A488 IMPa4-A546 DAPI 8C2-siRNA-IMP-a2-a4 V2.00	0	28. siRNA-IMPa4-25 PSPC1-A488 DAPI IMPa4-A546_m_TileScan_001 (Stage 13 of 49)	00-zYbgXzCvYi4uoG7RQJTft6
0.506942		Nucleus	0.000	1.000	764	100000656	100000003	siRNA-IMPa4-25 PSPC1-A488 IMPa4-A546 DAPI 8C2-siRNA-IMP-a2-a4 V2.00	0	28. siRNA-IMPa4-25 PSPC1-A488 DAPI IMPa4-A546_m_TileScan_001 (Stage 13 of 49)	00-zYbgXzCvYi4uoG7RQJTft6
0.329964		Nucleus	0.000	1.000	765	100000657	100000004	siRNA-IMPa4-25 PSPC1-A488 IMPa4-A546 DAPI 8C2-siRNA-IMP-a2-a4 V2.00	0	28. siRNA-IMPa4-25 PSPC1-A488 DAPI IMPa4-A546_m_TileScan_001 (Stage 13 of 49)	00-zYbgXzCvYi4uoG7RQJTft6
0.589729		Nucleus	0.000	1.000	766	100000658	100000005	siRNA-IMPa4-25 PSPC1-A488 IMPa4-A546 DAPI 8C2-siRNA-IMP-a2-a4 V2.00	0	28. siRNA-IMPa4-25 PSPC1-A488 DAPI IMPa4-A546_m_TileScan_001 (Stage 13 of 49)	00-zYbgXzCvYi4uoG7RQJTft6
0.430231		Nucleus	0.000	1.000	768	100000659	100000006	siRNA-IMPa4-25 PSPC1-A488 IMPa4-A546 DAPI 8C2-siRNA-IMP-a2-a4 V2.00	0	28. siRNA-IMPa4-25 PSPC1-A488 DAPI IMPa4-A546_m_TileScan_001 (Stage 13 of 49)	00-zYbgXzCvYi4uoG7RQJTft6
0.483986		Nucleus	0.000	1.000	769	100000660	100000007	siRNA-IMPa4-25 PSPC1-A488 IMPa4-A546 DAPI 8C2-siRNA-IMP-a2-a4 V2.00	0	28. siRNA-IMPa4-25 PSPC1-A488 DAPI IMPa4-A546_m_TileScan_001 (Stage 13 of 49)	00-zYbgXzCvYi4uoG7RQJTft6
0.603776		Nucleus	0.000	1.000	770	100000661	100000008	siRNA-IMPa4-25 PSPC1-A488 IMPa4-A546 DAPI 8C2-siRNA-IMP-a2-a4 V2.00	0	28. siRNA-IMPa4-25 PSPC1-A488 DAPI IMPa4-A546_m_TileScan_001 (Stage 13 of 49)	00-zYbgXzCvYi4uoG7RQJTft6
0.317131		Nucleus	0.000	1.000	771	100000662	100000009	siRNA-IMPa4-25 PSPC1-A488 IMPa4-A546 DAPI 8C2-siRNA-IMP-a2-a4 V2.00	0	28. siRNA-IMPa4-25 PSPC1-A488 DAPI IMPa4-A546_m_TileScan_001 (Stage 13 of 49)	00-zYbgXzCvYi4uoG7RQJTft6
0.54148		Nucleus	0.000	1.000	772	100000663	100000010	siRNA-IMPa4-25 PSPC1-A488 IMPa4-A546 DAPI 8C2-siRNA-IMP-a2-a4 V2.00	0	28. siRNA-IMPa4-25 PSPC1-A488 DAPI IMPa4-A546_m_TileScan_001 (Stage 13 of 49)	00-zYbgXzCvYi4uoG7RQJTft6
0.360064		Nucleus	0.000	1.000	774	100000664	100000011	siRNA-IMPa4-25 PSPC1-A488 IMPa4-A546 DAPI 8C2-siRNA-IMP-a2-a4 V2.00	0	28. siRNA-IMPa4-25 PSPC1-A488 DAPI IMPa4-A546_m_TileScan_001 (Stage 13 of 49)	00-zYbgXzCvYi4uoG7RQJTft6
0.500592		Nucleus	0.000	1.000	775	100000665	100000012	siRNA-IMPa4-25 PSPC1-A488 IMPa4-A546 DAPI 8C2-siRNA-IMP-a2-a4 V2.00	0	28. siRNA-IMPa4-25 PSPC1-A488 DAPI IMPa4-A546_m_TileScan_001 (Stage 13 of 49)	00-zYbgXzCvYi4uoG7RQJTft6
0.559257		Nucleus	0.000	1.000	776	100000666	100000013	siRNA-IMPa4-25 PSPC1-A488 IMPa4-A546 DAPI 8C2-siRNA-IMP-a2-a4 V2.00	0	28. siRNA-IMPa4-25 PSPC1-A488 DAPI IMPa4-A546_m_TileScan_001 (Stage 13 of 49)	00-zYbgXzCvYi4uoG7RQJTft6
0.420641		Nucleus	0.000	1.000	777	100000667	100000014	siRNA-IMPa4-25 PSPC1-A488 IMPa4-A546 DAPI 8C2-siRNA-IMP-a2-a4 V2.00	0	28. siRNA-IMPa4-25 PSPC1-A488 DAPI IMPa4-A546_m_TileScan_001 (Stage 13 of 49)	00-zYbgXzCvYi4uoG7RQJTft6
0.545759		Nucleus	0.000	1.000	778	100000668	100000015	siRNA-IMPa4-25 PSPC1-A488 IMPa4-A546 DAPI 8C2-siRNA-IMP-a2-a4 V2.00	0	28. siRNA-IMPa4-25 PSPC1-A488 DAPI IMPa4-A546_m_TileScan_001 (Stage 13 of 49)	00-zYbgXzCvYi4uoG7RQJTft6
0.431127		Nucleus	0.000	1.000	780	100000669	100000016	siRNA-IMPa4-25 PSPC1-A488 IMPa4-A546 DAPI 8C2-siRNA-IMP-a2-a4 V2.00	0	28. siRNA-IMPa4-25 PSPC1-A488 DAPI IMPa4-A546_m_TileScan_001 (Stage 13 of 49)	00-zYbgXzCvYi4uoG7RQJTft6
0.325679		Nucleus	0.000	1.000	781	100000670	100000017	siRNA-IMPa4-25 PSPC1-A488 IMPa4-A546 DAPI 8C2-siRNA-IMP-a2-a4 V2.00	0	28. siRNA-IMPa4-25 PSPC1-A488 DAPI IMPa4-A546_m_TileScan_001 (Stage 13 of 49)	00-zYbgXzCvYi4uoG7RQJTft6
0.606147		Nucleus	0.000	1.000	782	100000671	100000000	siRNA-IMPa4-25 PSPC1-A488 IMPa4-A546 DAPI 8C2-siRNA-IMP-a2-a4 V2.00	0	28. siRNA-IMPa4-25 PSPC1-A488 DAPI IMPa4-A546_n_TileScan_001 (Stage 14 of 49)	00-xtXn6vH5pohWfjtkwHjdZU
0.532442		Nucleus	0.000	1.000	784	100000672	100000001	siRNA-IMPa4-25 PSPC1-A488 IMPa4-A546 DAPI 8C2-siRNA-IMP-a2-a4 V2.00	0	28. siRNA-IMPa4-25 PSPC1-A488 DAPI IMPa4-A546_n_TileScan_001 (Stage 14 of 49)	00-xtXn6vH5pohWfjtkwHjdZU
0.34114		Nucleus	0.000	1.000	785	100000673	100000002	siRNA-IMPa4-25 PSPC1-A488 IMPa4-A546 DAPI 8C2-siRNA-IMP-a2-a4 V2.00	0	28. siRNA-IMPa4-25 PSPC1-A488 DAPI IMPa4-A546_n_TileScan_001 (Stage 14 of 49)	00-xtXn6vH5pohWfjtkwHjdZU
0.344447		Nucleus	0.000	1.000	786	100000674	100000003	siRNA-IMPa4-25 PSPC1-A488 IMPa4-A546 DAPI 8C2-siRNA-IMP-a2-a4 V2.00	0	28. siRNA-IMPa4-25 PSPC1-A488 DAPI IMPa4-A546_n_TileScan_001 (Stage 14 of 49)	00-xtXn6vH5pohWfjtkwHjdZU
0.307638		Nucleus	0.000	1.000	787	100000675	100000004	siRNA-IMPa4-25 PSPC1-A488 IMPa4-A546 DAPI 8C2-siRNA-IMP-a2-a4 V2.00	0	28. siRNA-IMPa4-25 PSPC1-A488 DAPI IMPa4-A546_n_TileScan_001 (Stage 14 of 49)	00-xtXn6vH5pohWfjtkwHjdZU
0.554888		Nucleus	0.000	1.000	788	100000676	100000005	siRNA-IMPa4-25 PSPC1-A488 IMPa4-A546 DAPI 8C2-siRNA-IMP-a2-a4 V2.00	0	28. siRNA-IMPa4-25 PSPC1-A488 DAPI IMPa4-A546_n_TileScan_001 (Stage 14 of 49)	00-xtXn6vH5pohWfjtkwHjdZU
0.582454		Nucleus	0.000	1.000	789	100000677	100000006	siRNA-IMPa4-25 PSPC1-A488 IMPa4-A546 DAPI 8C2-siRNA-IMP-a2-a4 V2.00	0	28. siRNA-IMPa4-25 PSPC1-A488 DAPI IMPa4-A546_n_TileScan_001 (Stage 14 of 49)	00-xtXn6vH5pohWfjtkwHjdZU
0.546497		Nucleus	0.000	1.000	790	100000678	100000007	siRNA-IMPa4-25 PSPC1-A488 IMPa4-A546 DAPI 8C2-siRNA-IMP-a2-a4 V2.00	0	28. siRNA-IMPa4-25 PSPC1-A488 DAPI IMPa4-A546_n_TileScan_001 (Stage 14 of 49)	00-xtXn6vH5pohWfjtkwHjdZU
0.471948		Nucleus	0.000	1.000	791	100000679	100000008	siRNA-IMPa4-25 PSPC1-A488 IMPa4-A546 DAPI 8C2-siRNA-IMP-a2-a4 V2.00	0	28. siRNA-IMPa4-25 PSPC1-A488 DAPI IMPa4-A546_n_TileScan_001 (Stage 14 of 49)	00-xtXn6vH5pohWfjtkwHjdZU
0.502207		Nucleus	0.000	1.000	792	100000680	100000009	siRNA-IMPa4-25 PSPC1-A488 IMPa4-A546 DAPI 8C2-siRNA-IMP-a2-a4 V2.00	0	28. siRNA-IMPa4-25 PSPC1-A488 DAPI IMPa4-A546_n_TileScan_001 (Stage 14 of 49)	00-xtXn6vH5pohWfjtkwHjdZU
0.781194		Nucleus	0.000	1.000	793	100000681	100000010	siRNA-IMPa4-25 PSPC1-A488 IMPa4-A546 DAPI 8C2-siRNA-IMP-a2-a4 V2.00	0	28. siRNA-IMPa4-25 PSPC1-A488 DAPI IMPa4-A546_n_TileScan_001 (Stage 14 of 49)	00-xtXn6vH5pohWfjtkwHjdZU
0.583525		Nucleus	0.000	1.000	793	100000682	100000011	siRNA-IMPa4-25 PSPC1-A488 IMPa4-A546 DAPI 8C2-siRNA-IMP-a2-a4 V2.00	0	28. siRNA-IMPa4-25 PSPC1-A488 DAPI IMPa4-A546_n_TileScan_001 (Stage 14 of 49)	00-xtXn6vH5pohWfjtkwHjdZU
0.672023		Nucleus	0.000	1.000	796	100000683	100000012	siRNA-IMPa4-25 PSPC1-A488 IMPa4-A546 DAPI 8C2-siRNA-IMP-a2-a4 V2.00	0	28. siRNA-IMPa4-25 PSPC1-A488 DAPI IMPa4-A546_n_TileScan_001 (Stage 14 of 49)	00-xtXn6vH5pohWfjtkwHjdZU
0.144956		Nucleus	0.000	1.000	798	100000684	100000013	siRNA-IMPa4-25 PSPC1-A488 IMPa4-A546 DAPI 8C2-siRNA-IMP-a2-a4 V2.00	0	28. siRNA-IMPa4-25 PSPC1-A488 DAPI IMPa4-A546_n_TileScan_001 (Stage 14 of 49)	00-xtXn6vH5pohWfjtkwHjdZU
0.422096		Nucleus	0.000	1.000	799	100000685	100000014	siRNA-IMPa4-25 PSPC1-A488 IMPa4-A546 DAPI 8C2-siRNA-IMP-a2-a4 V2.00	0	28. siRNA-IMPa4-25 PSPC1-A488 DAPI IMPa4-A546_n_TileScan_001 (Stage 14 of 49)	00-xtXn6vH5pohWfjtkwHjdZU
0.715669		Nucleus	0.000	1.000	801	100000686	100000015	siRNA-IMPa4-25 PSPC1-A488 IMPa4-A546 DAPI 8C2-siRNA-IMP-a2-a4 V2.00	0	28. siRNA-IMPa4-25 PSPC1-A488 DAPI IMPa4-A546_n_TileScan_001 (Stage 14 of 49)	00-xtXn6vH5pohWfjtkwHjdZU
0.299629		Nucleus	0.000	1.000	801	100000687	100000016	siRNA-IMPa4-25 PSPC1-A488 IMPa4-A546 DAPI 8C2-siRNA-IMP-a2-a4 V2.00	0	28. siRNA-IMPa4-25 PSPC1-A488 DAPI IMPa4-A546_n_TileScan_001 (Stage 14 of 49)	00-xtXn6vH5pohWfjtkwHjdZU
0.375909		Nucleus	0.000	1.000	802	100000688	100000000	siRNA-IMPa4-25 PSPC1-A488 IMPa4-A546 DAPI 8C2-siRNA-IMP-a2-a4 V2.00	0	28. siRNA-IMPa4-25 PSPC1-A488 DAPI IMPa4-A546_o_TileScan_001 (Stage 15 of 49)	00-pkVczbpffeQTBejSgjZUfA
0.650363		Nucleus	0.000	1.000	803	100000689	100000001	siRNA-IMPa4-25 PSPC1-A488 IMPa4-A546 DAPI 8C2-siRNA-IMP-a2-a4 V2.00	0	28. siRNA-IMPa4-25 PSPC1-A488 DAPI IMPa4-A546_o_TileScan_001 (Stage 15 of 49)	00-pkVczbpffeQTBejSgjZUfA
0.240795		Nucleus	0.000	1.000	804	100000690	100000002	siRNA-IMPa4-25 PSPC1-A488 IMPa4-A546 DAPI 8C2-siRNA-IMP-a2-a4 V2.00	0	28. siRNA-IMPa4-25 PSPC1-A488 DAPI IMPa4-A546_o_TileScan_001 (Stage 15 of 49)	00-pkVczbpffeQTBejSgjZUfA
0.35636		Nucleus	0.000	1.000	805	100000691	100000003	siRNA-IMPa4-25 PSPC1-A488 IMPa4-A546 DAPI 8C2-siRNA-IMP-a2-a4 V2.00	0	28. siRNA-IMPa4-25 PSPC1-A488 DAPI IMPa4-A546_o_TileScan_001 (Stage 15 of 49)	00-pkVczbpffeQTBejSgjZUfA
0.234538		Nucleus	0.000	1.000	806	100000692	100000004	siRNA-IMPa4-25 PSPC1-A488 IMPa4-A546 DAPI 8C2-siRNA-IMP-a2-a4 V2.00	0	28. siRNA-IMPa4-25 PSPC1-A488 DAPI IMPa4-A546_o_TileScan_001 (Stage 15 of 49)	00-pkVczbpffeQTBejSgjZUfA
0.657153		Nucleus	0.000	1.000	807	100000693	100000005	siRNA-IMPa4-25 PSPC1-A488 IMPa4-A546 DAPI 8C2-siRNA-IMP-a2-a4 V2.00	0	28. siRNA-IMPa4-25 PSPC1-A488 DAPI IMPa4-A546_o_TileScan_001 (Stage 15 of 49)	00-pkVczbpffeQTBejSgjZUfA
0.493246		Nucleus	0.000	1.000	809	100000694	100000006	siRNA-IMPa4-25 PSPC1-A488 IMPa4-A546 DAPI 8C2-siRNA-IMP-a2-a4 V2.00	0	28. siRNA-IMPa4-25 PSPC1-A488 DAPI IMPa4-A546_o_TileScan_001 (Stage 15 of 49)	00-pkVczbpffeQTBejSgjZUfA
0.528649		Nucleus	0.000	1.000	810	100000695	100000007	siRNA-IMPa4-25 PSPC1-A488 IMPa4-A546 DAPI 8C2-siRNA-IMP-a2-a4 V2.00	0	28. siRNA-IMPa4-25 PSPC1-A488 DAPI IMPa4-A546_o_TileScan_001 (Stage 15 of 49)	00-pkVczbpffeQTBejSgjZUfA
0.340831		Nucleus	0.000	1.000	811	100000696	100000008	siRNA-IMPa4-25 PSPC1-A488 IMPa4-A546 DAPI 8C2-siRNA-IMP-a2-a4 V2.00	0	28. siRNA-IMPa4-25 PSPC1-A488 DAPI IMPa4-A546_o_TileScan_001 (Stage 15 of 49)	00-pkVczbpffeQTBejSgjZUfA
0.272183		Nucleus	0.000	1.000	812	100000697	100000009	siRNA-IMPa4-25 PSPC1-A488 IMPa4-A546 DAPI 8C2-siRNA-IMP-a2-a4 V2.00	0	28. siRNA-IMPa4-25 PSPC1-A488 DAPI IMPa4-A546_o_TileScan_001 (Stage 15 of 49)	00-pkVczbpffeQTBejSgjZUfA
0.293318		Nucleus	0.000	1.000	813	100000698	100000010	siRNA-IMPa4-25 PSPC1-A488 IMPa4-A546 DAPI 8C2-siRNA-IMP-a2-a4 V2.00	0	28. siRNA-IMPa4-25 PSPC1-A488 DAPI IMPa4-A546_o_TileScan_001 (Stage 15 of 49)	00-pkVczbpffeQTBejSgjZUfA
0.526439		Nucleus	0.000	1.000	814	100000699	100000011	siRNA-IMPa4-25 PSPC1-A488 IMPa4-A546 DAPI 8C2-siRNA-IMP-a2-a4 V2.00	0	28. siRNA-IMPa4-25 PSPC1-A488 DAPI IMPa4-A546_o_TileScan_001 (Stage 15 of 49)	00-pkVczbpffeQTBejSgjZUfA
0.350829		Nucleus	0.000	1.000	815	100000700	100000012	siRNA-IMPa4-25 PSPC1-A488 IMPa4-A546 DAPI 8C2-siRNA-IMP-a2-a4 V2.00	0	28. siRNA-IMPa4-25 PSPC1-A488 DAPI IMPa4-A546_o_TileScan_001 (Stage 15 of 49)	00-pkVczbpffeQTBejSgjZUfA
0.451354		Nucleus	0.000	1.000	818	100000701	100000013	siRNA-IMPa4-25 PSPC1-A488 IMPa4-A546 DAPI 8C2-siRNA-IMP-a2-a4 V2.00	0	28. siRNA-IMPa4-25 PSPC1-A488 DAPI IMPa4-A546_o_TileScan_001 (Stage 15 of 49)	00-pkVczbpffeQTBejSgjZUfA
0.397615		Nucleus	0.000	1.000	819	100000702	100000014	siRNA-IMPa4-25 PSPC1-A488 IMPa4-A546 DAPI 8C2-siRNA-IMP-a2-a4 V2.00	0	28. siRNA-IMPa4-25 PSPC1-A488 DAPI IMPa4-A546_o_TileScan_001 (Stage 15 of 49)	00-pkVczbpffeQTBejSgjZUfA
0.611712		Nucleus	0.000	1.000	820	100000703	100000015	siRNA-IMPa4-25 PSPC1-A488 IMPa4-A546 DAPI 8C2-siRNA-IMP-a2-a4 V2.00	0	28. siRNA-IMPa4-25 PSPC1-A488 DAPI IMPa4-A546_o_TileScan_001 (Stage 15 of 49)	00-pkVczbpffeQTBejSgjZUfA
0.536935		Nucleus	0.000	1.000	821	100000704	100000016	siRNA-IMPa4-25 PSPC1-A488 IMPa4-A546 DAPI 8C2-siRNA-IMP-a2-a4 V2.00	0	28. siRNA-IMPa4-25 PSPC1-A488 DAPI IMPa4-A546_o_TileScan_001 (Stage 15 of 49)	00-pkVczbpffeQTBejSgjZUfA
0.38647		Nucleus	0.000	1.000	822	100000705	100000017	siRNA-IMPa4-25 PSPC1-A488 IMPa4-A546 DAPI 8C2-siRNA-IMP-a2-a4 V2.00	0	28. siRNA-IMPa4-25 PSPC1-A488 DAPI IMPa4-A546_o_TileScan_001 (Stage 15 of 49)	00-pkVczbpffeQTBejSgjZUfA
0.472565		Nucleus	0.000	1.000	823	100000706	100000018	siRNA-IMPa4-25 PSPC1-A488 IMPa4-A546 DAPI 8C2-siRNA-IMP-a2-a4 V2.00	0	28. siRNA-IMPa4-25 PSPC1-A488 DAPI IMPa4-A546_o_TileScan_001 (Stage 15 of 49)	00-pkVczbpffeQTBejSgjZUfA
0.446782		Nucleus	0.000	1.000	824	100000707	100000019	siRNA-IMPa4-25 PSPC1-A488 IMPa4-A546 DAPI 8C2-siRNA-IMP-a2-a4 V2.00	0	28. siRNA-IMPa4-25 PSPC1-A488 DAPI IMPa4-A546_o_TileScan_001 (Stage 15 of 49)	00-pkVczbpffeQTBejSgjZUfA
0.410472		Nucleus	0.000	1.000	825	100000708	100000020	siRNA-IMPa4-25 PSPC1-A488 IMPa4-A546 DAPI 8C2-siRNA-IMP-a2-a4 V2.00	0	28. siRNA-IMPa4-25 PSPC1-A488 DAPI IMPa4-A546_o_TileScan_001 (Stage 15 of 49)	00-pkVczbpffeQTBejSgjZUfA
0.630177		Nucleus	0.000	1.000	826	100000709	100000021	siRNA-IMPa4-25 PSPC1-A488 IMPa4-A546 DAPI 8C2-siRNA-IMP-a2-a4 V2.00	0	28. siRNA-IMPa4-25 PSPC1-A488 DAPI IMPa4-A546_o_TileScan_001 (Stage 15 of 49)	00-pkVczbpffeQTBejSgjZUfA
0.479443		Nucleus	0.000	1.000	827	100000710	100000022	siRNA-IMPa4-25 PSPC1-A488 IMPa4-A546 DAPI 8C2-siRNA-IMP-a2-a4 V2.00	0	28. siRNA-IMPa4-25 PSPC1-A488 DAPI IMPa4-A546_o_TileScan_001 (Stage 15 of 49)	00-pkVczbpffeQTBejSgjZUfA
0.294284		Nucleus	0.000	1.000	827	100000711	100000023	siRNA-IMPa4-25 PSPC1-A488 IMPa4-A546 DAPI 8C2-siRNA-IMP-a2-a4 V2.00	0	28. siRNA-IMPa4-25 PSPC1-A488 DAPI IMPa4-A546_o_TileScan_001 (Stage 15 of 49)	00-pkVczbpffeQTBejSgjZUfA
0.680159		Nucleus	0.000	1.000	828	100000712	100000024	siRNA-IMPa4-25 PSPC1-A488 IMPa4-A546 DAPI 8C2-siRNA-IMP-a2-a4 V2.00	0	28. siRNA-IMPa4-25 PSPC1-A488 DAPI IMPa4-A546_o_TileScan_001 (Stage 15 of 49)	00-pkVczbpffeQTBejSgjZUfA
0.467293		Nucleus	0.000	1.000	832	100000713	100000000	siRNA-IMPa4-25 PSPC1-A488 IMPa4-A546 DAPI 8C2-siRNA-IMP-a2-a4 V2.00	0	28. siRNA-IMPa4-25 PSPC1-A488 DAPI IMPa4-A546_p_TileScan_001 (Stage 16 of 49)	00-Dw85aSjiLfhj23dppLdQDF
0.524597		Nucleus	0.000	1.000	833	100000714	100000001	siRNA-IMPa4-25 PSPC1-A488 IMPa4-A546 DAPI 8C2-siRNA-IMP-a2-a4 V2.00	0	28. siRNA-IMPa4-25 PSPC1-A488 DAPI IMPa4-A546_p_TileScan_001 (Stage 16 of 49)	00-Dw85aSjiLfhj23dppLdQDF
0.541556		Nucleus	0.000	1.000	834	100000715	100000002	siRNA-IMPa4-25 PSPC1-A488 IMPa4-A546 DAPI 8C2-siRNA-IMP-a2-a4 V2.00	0	28. siRNA-IMPa4-25 PSPC1-A488 DAPI IMPa4-A546_p_TileScan_001 (Stage 16 of 49)	00-Dw85aSjiLfhj23dppLdQDF
0.518642		Nucleus	0.000	1.000	835	100000716	100000003	siRNA-IMPa4-25 PSPC1-A488 IMPa4-A546 DAPI 8C2-siRNA-IMP-a2-a4 V2.00	0	28. siRNA-IMPa4-25 PSPC1-A488 DAPI IMPa4-A546_p_TileScan_001 (Stage 16 of 49)	00-Dw85aSjiLfhj23dppLdQDF
0.383403		Nucleus	0.000	1.000	836	100000717	100000004	siRNA-IMPa4-25 PSPC1-A488 IMPa4-A546 DAPI 8C2-siRNA-IMP-a2-a4 V2.00	0	28. siRNA-IMPa4-25 PSPC1-A488 DAPI IMPa4-A546_p_TileScan_001 (Stage 16 of 49)	00-Dw85aSjiLfhj23dppLdQDF
0.36089		Nucleus	0.000	1.000	837	100000718	100000005	siRNA-IMPa4-25 PSPC1-A488 IMPa4-A546 DAPI 8C2-siRNA-IMP-a2-a4 V2.00	0	28. siRNA-IMPa4-25 PSPC1-A488 DAPI IMPa4-A546_p_TileScan_001 (Stage 16 of 49)	00-Dw85aSjiLfhj23dppLdQDF
0.328011		Nucleus	0.000	1.000	838	100000719	100000006	siRNA-IMPa4-25 PSPC1-A488 IMPa4-A546 DAPI 8C2-siRNA-IMP-a2-a4 V2.00	0	28. siRNA-IMPa4-25 PSPC1-A488 DAPI IMPa4-A546_p_TileScan_001 (Stage 16 of 49)	00-Dw85aSjiLfhj23dppLdQDF
0.421394		Nucleus	0.000	1.000	841	100000720	100000007	siRNA-IMPa4-25 PSPC1-A488 IMPa4-A546 DAPI 8C2-siRNA-IMP-a2-a4 V2.00	0	28. siRNA-IMPa4-25 PSPC1-A488 DAPI IMPa4-A546_p_TileScan_001 (Stage 16 of 49)	00-Dw85aSjiLfhj23dppLdQDF
0.636882		Nucleus	0.000	1.000	842	100000721	100000008	siRNA-IMPa4-25 PSPC1-A488 IMPa4-A546 DAPI 8C2-siRNA-IMP-a2-a4 V2.00	0	28. siRNA-IMPa4-25 PSPC1-A488 DAPI IMPa4-A546_p_TileScan_001 (Stage 16 of 49)	00-Dw85aSjiLfhj23dppLdQDF
0.320759		Nucleus	0.000	1.000	843	100000722	100000009	siRNA-IMPa4-25 PSPC1-A488 IMPa4-A546 DAPI 8C2-siRNA-IMP-a2-a4 V2.00	0	28. siRNA-IMPa4-25 PSPC1-A488 DAPI IMPa4-A546_p_TileScan_001 (Stage 16 of 49)	00-Dw85aSjiLfhj23dppLdQDF
0.297507		Nucleus	0.000	1.000	844	100000723	100000010	siRNA-IMPa4-25 PSPC1-A488 IMPa4-A546 DAPI 8C2-siRNA-IMP-a2-a4 V2.00	0	28. siRNA-IMPa4-25 PSPC1-A488 DAPI IMPa4-A546_p_TileScan_001 (Stage 16 of 49)	00-Dw85aSjiLfhj23dppLdQDF
0.55263		Nucleus	0.000	1.000	845	100000724	100000011	siRNA-IMPa4-25 PSPC1-A488 IMPa4-A546 DAPI 8C2-siRNA-IMP-a2-a4 V2.00	0	28. siRNA-IMPa4-25 PSPC1-A488 DAPI IMPa4-A546_p_TileScan_001 (Stage 16 of 49)	00-Dw85aSjiLfhj23dppLdQDF
0.539075		Nucleus	0.000	1.000	846	100000725	100000012	siRNA-IMPa4-25 PSPC1-A488 IMPa4-A546 DAPI 8C2-siRNA-IMP-a2-a4 V2.00	0	28. siRNA-IMPa4-25 PSPC1-A488 DAPI IMPa4-A546_p_TileScan_001 (Stage 16 of 49)	00-Dw85aSjiLfhj23dppLdQDF
0.609774		Nucleus	0.000	1.000	847	100000726	100000013	siRNA-IMPa4-25 PSPC1-A488 IMPa4-A546 DAPI 8C2-siRNA-IMP-a2-a4 V2.00	0	28. siRNA-IMPa4-25 PSPC1-A488 DAPI IMPa4-A546_p_TileScan_001 (Stage 16 of 49)	00-Dw85aSjiLfhj23dppLdQDF
0.564449		Nucleus	0.000	1.000	849	100000727	100000014	siRNA-IMPa4-25 PSPC1-A488 IMPa4-A546 DAPI 8C2-siRNA-IMP-a2-a4 V2.00	0	28. siRNA-IMPa4-25 PSPC1-A488 DAPI IMPa4-A546_p_TileScan_001 (Stage 16 of 49)	00-Dw85aSjiLfhj23dppLdQDF
0.617731		Nucleus	0.000	1.000	850	100000728	100000015	siRNA-IMPa4-25 PSPC1-A488 IMPa4-A546 DAPI 8C2-siRNA-IMP-a2-a4 V2.00	0	28. siRNA-IMPa4-25 PSPC1-A488 DAPI IMPa4-A546_p_TileScan_001 (Stage 16 of 49)	00-Dw85aSjiLfhj23dppLdQDF
0.533611		Nucleus	0.000	1.000	851	100000729	100000016	siRNA-IMPa4-25 PSPC1-A488 IMPa4-A546 DAPI 8C2-siRNA-IMP-a2-a4 V2.00	0	28. siRNA-IMPa4-25 PSPC1-A488 DAPI IMPa4-A546_p_TileScan_001 (Stage 16 of 49)	00-Dw85aSjiLfhj23dppLdQDF
0.427459		Nucleus	0.000	1.000	852	100000730	100000017	siRNA-IMPa4-25 PSPC1-A488 IMPa4-A546 DAPI 8C2-siRNA-IMP-a2-a4 V2.00	0	28. siRNA-IMPa4-25 PSPC1-A488 DAPI IMPa4-A546_p_TileScan_001 (Stage 16 of 49)	00-Dw85aSjiLfhj23dppLdQDF
0.602864		Nucleus	0.000	1.000	853	100000731	100000018	siRNA-IMPa4-25 PSPC1-A488 IMPa4-A546 DAPI 8C2-siRNA-IMP-a2-a4 V2.00	0	28. siRNA-IMPa4-25 PSPC1-A488 DAPI IMPa4-A546_p_TileScan_001 (Stage 16 of 49)	00-Dw85aSjiLfhj23dppLdQDF
0.372589		Nucleus	0.000	1.000	854	100000732	100000019	siRNA-IMPa4-25 PSPC1-A488 IMPa4-A546 DAPI 8C2-siRNA-IMP-a2-a4 V2.00	0	28. siRNA-IMPa4-25 PSPC1-A488 DAPI IMPa4-A546_p_TileScan_001 (Stage 16 of 49)	00-Dw85aSjiLfhj23dppLdQDF
0.512389		Nucleus	0.000	1.000	856	100000733	100000020	siRNA-IMPa4-25 PSPC1-A488 IMPa4-A546 DAPI 8C2-siRNA-IMP-a2-a4 V2.00	0	28. siRNA-IMPa4-25 PSPC1-A488 DAPI IMPa4-A546_p_TileScan_001 (Stage 16 of 49)	00-Dw85aSjiLfhj23dppLdQDF
0.523276		Nucleus	0.000	1.000	857	100000734	100000021	siRNA-IMPa4-25 PSPC1-A488 IMPa4-A546 DAPI 8C2-siRNA-IMP-a2-a4 V2.00	0	28. siRNA-IMPa4-25 PSPC1-A488 DAPI IMPa4-A546_p_TileScan_001 (Stage 16 of 49)	00-Dw85aSjiLfhj23dppLdQDF
0.476141		Nucleus	0.000	1.000	858	100000735	100000022	siRNA-IMPa4-25 PSPC1-A488 IMPa4-A546 DAPI 8C2-siRNA-IMP-a2-a4 V2.00	0	28. siRNA-IMPa4-25 PSPC1-A488 DAPI IMPa4-A546_p_TileScan_001 (Stage 16 of 49)	00-Dw85aSjiLfhj23dppLdQDF
0.6934		Nucleus	0.000	1.000	859	100000736	100000023	siRNA-IMPa4-25 PSPC1-A488 IMPa4-A546 DAPI 8C2-siRNA-IMP-a2-a4 V2.00	0	28. siRNA-IMPa4-25 PSPC1-A488 DAPI IMPa4-A546_p_TileScan_001 (Stage 16 of 49)	00-Dw85aSjiLfhj23dppLdQDF
0.492364		Nucleus	0.000	1.000	860	100000737	100000024	siRNA-IMPa4-25 PSPC1-A488 IMPa4-A546 DAPI 8C2-siRNA-IMP-a2-a4 V2.00	0	28. siRNA-IMPa4-25 PSPC1-A488 DAPI IMPa4-A546_p_TileScan_001 (Stage 16 of 49)	00-Dw85aSjiLfhj23dppLdQDF
0.478031		Nucleus	0.000	1.000	860	100000738	100000025	siRNA-IMPa4-25 PSPC1-A488 IMPa4-A546 DAPI 8C2-siRNA-IMP-a2-a4 V2.00	0	28. siRNA-IMPa4-25 PSPC1-A488 DAPI IMPa4-A546_p_TileScan_001 (Stage 16 of 49)	00-Dw85aSjiLfhj23dppLdQDF
0.212157		Nucleus	0.000	1.000	861	100000739	100000026	siRNA-IMPa4-25 PSPC1-A488 IMPa4-A546 DAPI 8C2-siRNA-IMP-a2-a4 V2.00	0	28. siRNA-IMPa4-25 PSPC1-A488 DAPI IMPa4-A546_p_TileScan_001 (Stage 16 of 49)	00-Dw85aSjiLfhj23dppLdQDF
0.109176		Nucleus	0.000	1.000	862	100000740	100000027	siRNA-IMPa4-25 PSPC1-A488 IMPa4-A546 DAPI 8C2-siRNA-IMP-a2-a4 V2.00	0	28. siRNA-IMPa4-25 PSPC1-A488 DAPI IMPa4-A546_p_TileScan_001 (Stage 16 of 49)	00-Dw85aSjiLfhj23dppLdQDF
0.235606		Nucleus	0.000	1.000	862	100000741	100000028	siRNA-IMPa4-25 PSPC1-A488 IMPa4-A546 DAPI 8C2-siRNA-IMP-a2-a4 V2.00	0	28. siRNA-IMPa4-25 PSPC1-A488 DAPI IMPa4-A546_p_TileScan_001 (Stage 16 of 49)	00-Dw85aSjiLfhj23dppLdQDF
0.545417		Nucleus	0.000	1.000	863	100000742	100000029	siRNA-IMPa4-25 PSPC1-A488 IMPa4-A546 DAPI 8C2-siRNA-IMP-a2-a4 V2.00	0	28. siRNA-IMPa4-25 PSPC1-A488 DAPI IMPa4-A546_p_TileScan_001 (Stage 16 of 49)	00-Dw85aSjiLfhj23dppLdQDF
0.497474		Nucleus	0.000	1.000	864	100000743	100000000	siRNA-IMPa4-25 PSPC1-A488 IMPa4-A546 DAPI 8C2-siRNA-IMP-a2-a4 V2.00	0	28. siRNA-IMPa4-25 PSPC1-A488 DAPI IMPa4-A546_q_TileScan_001 (Stage 17 of 49)	00-W348yoYVGvhJmaeqGG4Jo6
0.644063		Nucleus	0.000	1.000	866	100000744	100000001	siRNA-IMPa4-25 PSPC1-A488 IMPa4-A546 DAPI 8C2-siRNA-IMP-a2-a4 V2.00	0	28. siRNA-IMPa4-25 PSPC1-A488 DAPI IMPa4-A546_q_TileScan_001 (Stage 17 of 49)	00-W348yoYVGvhJmaeqGG4Jo6
0.416394		Nucleus	0.000	1.000	867	100000745	100000002	siRNA-IMPa4-25 PSPC1-A488 IMPa4-A546 DAPI 8C2-siRNA-IMP-a2-a4 V2.00	0	28. siRNA-IMPa4-25 PSPC1-A488 DAPI IMPa4-A546_q_TileScan_001 (Stage 17 of 49)	00-W348yoYVGvhJmaeqGG4Jo6
0.686302		Nucleus	0.000	1.000	868	100000746	100000003	siRNA-IMPa4-25 PSPC1-A488 IMPa4-A546 DAPI 8C2-siRNA-IMP-a2-a4 V2.00	0	28. siRNA-IMPa4-25 PSPC1-A488 DAPI IMPa4-A546_q_TileScan_001 (Stage 17 of 49)	00-W348yoYVGvhJmaeqGG4Jo6
0.336087		Nucleus	0.000	1.000	869	100000747	100000004	siRNA-IMPa4-25 PSPC1-A488 IMPa4-A546 DAPI 8C2-siRNA-IMP-a2-a4 V2.00	0	28. siRNA-IMPa4-25 PSPC1-A488 DAPI IMPa4-A546_q_TileScan_001 (Stage 17 of 49)	00-W348yoYVGvhJmaeqGG4Jo6
0.65406		Nucleus	0.000	1.000	870	100000748	100000005	siRNA-IMPa4-25 PSPC1-A488 IMPa4-A546 DAPI 8C2-siRNA-IMP-a2-a4 V2.00	0	28. siRNA-IMPa4-25 PSPC1-A488 DAPI IMPa4-A546_q_TileScan_001 (Stage 17 of 49)	00-W348yoYVGvhJmaeqGG4Jo6
0.509325		Nucleus	0.000	1.000	871	100000749	100000006	siRNA-IMPa4-25 PSPC1-A488 IMPa4-A546 DAPI 8C2-siRNA-IMP-a2-a4 V2.00	0	28. siRNA-IMPa4-25 PSPC1-A488 DAPI IMPa4-A546_q_TileScan_001 (Stage 17 of 49)	00-W348yoYVGvhJmaeqGG4Jo6
0.405628		Nucleus	0.000	1.000	872	100000750	100000007	siRNA-IMPa4-25 PSPC1-A488 IMPa4-A546 DAPI 8C2-siRNA-IMP-a2-a4 V2.00	0	28. siRNA-IMPa4-25 PSPC1-A488 DAPI IMPa4-A546_q_TileScan_001 (Stage 17 of 49)	00-W348yoYVGvhJmaeqGG4Jo6
0.214543		Nucleus	0.000	1.000	873	100000751	100000008	siRNA-IMPa4-25 PSPC1-A488 IMPa4-A546 DAPI 8C2-siRNA-IMP-a2-a4 V2.00	0	28. siRNA-IMPa4-25 PSPC1-A488 DAPI IMPa4-A546_q_TileScan_001 (Stage 17 of 49)	00-W348yoYVGvhJmaeqGG4Jo6
0.334229		Nucleus	0.000	1.000	874	100000752	100000009	siRNA-IMPa4-25 PSPC1-A488 IMPa4-A546 DAPI 8C2-siRNA-IMP-a2-a4 V2.00	0	28. siRNA-IMPa4-25 PSPC1-A488 DAPI IMPa4-A546_q_TileScan_001 (Stage 17 of 49)	00-W348yoYVGvhJmaeqGG4Jo6
0.844104		Nucleus	0.000	1.000	874	100000753	100000010	siRNA-IMPa4-25 PSPC1-A488 IMPa4-A546 DAPI 8C2-siRNA-IMP-a2-a4 V2.00	0	28. siRNA-IMPa4-25 PSPC1-A488 DAPI IMPa4-A546_q_TileScan_001 (Stage 17 of 49)	00-W348yoYVGvhJmaeqGG4Jo6
0.707874		Nucleus	0.000	1.000	875	100000754	100000011	siRNA-IMPa4-25 PSPC1-A488 IMPa4-A546 DAPI 8C2-siRNA-IMP-a2-a4 V2.00	0	28. siRNA-IMPa4-25 PSPC1-A488 DAPI IMPa4-A546_q_TileScan_001 (Stage 17 of 49)	00-W348yoYVGvhJmaeqGG4Jo6
0.577681		Nucleus	0.000	1.000	875	100000755	100000012	siRNA-IMPa4-25 PSPC1-A488 IMPa4-A546 DAPI 8C2-siRNA-IMP-a2-a4 V2.00	0	28. siRNA-IMPa4-25 PSPC1-A488 DAPI IMPa4-A546_q_TileScan_001 (Stage 17 of 49)	00-W348yoYVGvhJmaeqGG4Jo6
0.243578		Nucleus	0.000	1.000	876	100000756	100000013	siRNA-IMPa4-25 PSPC1-A488 IMPa4-A546 DAPI 8C2-siRNA-IMP-a2-a4 V2.00	0	28. siRNA-IMPa4-25 PSPC1-A488 DAPI IMPa4-A546_q_TileScan_001 (Stage 17 of 49)	00-W348yoYVGvhJmaeqGG4Jo6
0.531018		Nucleus	0.000	1.000	877	100000757	100000014	siRNA-IMPa4-25 PSPC1-A488 IMPa4-A546 DAPI 8C2-siRNA-IMP-a2-a4 V2.00	0	28. siRNA-IMPa4-25 PSPC1-A488 DAPI IMPa4-A546_q_TileScan_001 (Stage 17 of 49)	00-W348yoYVGvhJmaeqGG4Jo6
0.561593		Nucleus	0.000	1.000	878	100000758	100000015	siRNA-IMPa4-25 PSPC1-A488 IMPa4-A546 DAPI 8C2-siRNA-IMP-a2-a4 V2.00	0	28. siRNA-IMPa4-25 PSPC1-A488 DAPI IMPa4-A546_q_TileScan_001 (Stage 17 of 49)	00-W348yoYVGvhJmaeqGG4Jo6
0.538764		Nucleus	0.000	1.000	879	100000759	100000016	siRNA-IMPa4-25 PSPC1-A488 IMPa4-A546 DAPI 8C2-siRNA-IMP-a2-a4 V2.00	0	28. siRNA-IMPa4-25 PSPC1-A488 DAPI IMPa4-A546_q_TileScan_001 (Stage 17 of 49)	00-W348yoYVGvhJmaeqGG4Jo6
0.537432		Nucleus	0.000	1.000	881	100000760	100000017	siRNA-IMPa4-25 PSPC1-A488 IMPa4-A546 DAPI 8C2-siRNA-IMP-a2-a4 V2.00	0	28. siRNA-IMPa4-25 PSPC1-A488 DAPI IMPa4-A546_q_TileScan_001 (Stage 17 of 49)	00-W348yoYVGvhJmaeqGG4Jo6
0.458799		Nucleus	0.000	1.000	882	100000761	100000018	siRNA-IMPa4-25 PSPC1-A488 IMPa4-A546 DAPI 8C2-siRNA-IMP-a2-a4 V2.00	0	28. siRNA-IMPa4-25 PSPC1-A488 DAPI IMPa4-A546_q_TileScan_001 (Stage 17 of 49)	00-W348yoYVGvhJmaeqGG4Jo6
0.38585		Nucleus	0.000	1.000	883	100000762	100000019	siRNA-IMPa4-25 PSPC1-A488 IMPa4-A546 DAPI 8C2-siRNA-IMP-a2-a4 V2.00	0	28. siRNA-IMPa4-25 PSPC1-A488 DAPI IMPa4-A546_q_TileScan_001 (Stage 17 of 49)	00-W348yoYVGvhJmaeqGG4Jo6
0.60578		Nucleus	0.000	1.000	884	100000763	100000020	siRNA-IMPa4-25 PSPC1-A488 IMPa4-A546 DAPI 8C2-siRNA-IMP-a2-a4 V2.00	0	28. siRNA-IMPa4-25 PSPC1-A488 DAPI IMPa4-A546_q_TileScan_001 (Stage 17 of 49)	00-W348yoYVGvhJmaeqGG4Jo6
0.389134		Nucleus	0.000	1.000	885	100000764	100000021	siRNA-IMPa4-25 PSPC1-A488 IMPa4-A546 DAPI 8C2-siRNA-IMP-a2-a4 V2.00	0	28. siRNA-IMPa4-25 PSPC1-A488 DAPI IMPa4-A546_q_TileScan_001 (Stage 17 of 49)	00-W348yoYVGvhJmaeqGG4Jo6
0.530282		Nucleus	0.000	1.000	886	100000765	100000022	siRNA-IMPa4-25 PSPC1-A488 IMPa4-A546 DAPI 8C2-siRNA-IMP-a2-a4 V2.00	0	28. siRNA-IMPa4-25 PSPC1-A488 DAPI IMPa4-A546_q_TileScan_001 (Stage 17 of 49)	00-W348yoYVGvhJmaeqGG4Jo6
0.247179		Nucleus	0.000	1.000	887	100000766	100000023	siRNA-IMPa4-25 PSPC1-A488 IMPa4-A546 DAPI 8C2-siRNA-IMP-a2-a4 V2.00	0	28. siRNA-IMPa4-25 PSPC1-A488 DAPI IMPa4-A546_q_TileScan_001 (Stage 17 of 49)	00-W348yoYVGvhJmaeqGG4Jo6
0.255697		Nucleus	0.000	1.000	888	100000767	100000024	siRNA-IMPa4-25 PSPC1-A488 IMPa4-A546 DAPI 8C2-siRNA-IMP-a2-a4 V2.00	0	28. siRNA-IMPa4-25 PSPC1-A488 DAPI IMPa4-A546_q_TileScan_001 (Stage 17 of 49)	00-W348yoYVGvhJmaeqGG4Jo6
0.446264		Nucleus	0.000	1.000	889	100000768	100000025	siRNA-IMPa4-25 PSPC1-A488 IMPa4-A546 DAPI 8C2-siRNA-IMP-a2-a4 V2.00	0	28. siRNA-IMPa4-25 PSPC1-A488 DAPI IMPa4-A546_q_TileScan_001 (Stage 17 of 49)	00-W348yoYVGvhJmaeqGG4Jo6
0.284192		Nucleus	0.000	1.000	890	100000769	100000026	siRNA-IMPa4-25 PSPC1-A488 IMPa4-A546 DAPI 8C2-siRNA-IMP-a2-a4 V2.00	0	28. siRNA-IMPa4-25 PSPC1-A488 DAPI IMPa4-A546_q_TileScan_001 (Stage 17 of 49)	00-W348yoYVGvhJmaeqGG4Jo6
0.278337		Nucleus	0.000	1.000	891	100000770	100000027	siRNA-IMPa4-25 PSPC1-A488 IMPa4-A546 DAPI 8C2-siRNA-IMP-a2-a4 V2.00	0	28. siRNA-IMPa4-25 PSPC1-A488 DAPI IMPa4-A546_q_TileScan_001 (Stage 17 of 49)	00-W348yoYVGvhJmaeqGG4Jo6
0.402357		Nucleus	0.000	1.000	893	100000771	100000028	siRNA-IMPa4-25 PSPC1-A488 IMPa4-A546 DAPI 8C2-siRNA-IMP-a2-a4 V2.00	0	28. siRNA-IMPa4-25 PSPC1-A488 DAPI IMPa4-A546_q_TileScan_001 (Stage 17 of 49)	00-W348yoYVGvhJmaeqGG4Jo6
0.42029		Nucleus	0.000	1.000	894	100000772	100000000	siRNA-IMPa4-25 PSPC1-A488 IMPa4-A546 DAPI 8C2-siRNA-IMP-a2-a4 V2.00	0	28. siRNA-IMPa4-25 PSPC1-A488 DAPI IMPa4-A546_r_TileScan_001 (Stage 18 of 49)	00-EfionyWoYUL8PhsAdNEtcM
0.35686		Nucleus	0.000	1.000	896	100000773	100000001	siRNA-IMPa4-25 PSPC1-A488 IMPa4-A546 DAPI 8C2-siRNA-IMP-a2-a4 V2.00	0	28. siRNA-IMPa4-25 PSPC1-A488 DAPI IMPa4-A546_r_TileScan_001 (Stage 18 of 49)	00-EfionyWoYUL8PhsAdNEtcM
0.296176		Nucleus	0.000	1.000	897	100000774	100000002	siRNA-IMPa4-25 PSPC1-A488 IMPa4-A546 DAPI 8C2-siRNA-IMP-a2-a4 V2.00	0	28. siRNA-IMPa4-25 PSPC1-A488 DAPI IMPa4-A546_r_TileScan_001 (Stage 18 of 49)	00-EfionyWoYUL8PhsAdNEtcM
0.363099		Nucleus	0.000	1.000	898	100000775	100000003	siRNA-IMPa4-25 PSPC1-A488 IMPa4-A546 DAPI 8C2-siRNA-IMP-a2-a4 V2.00	0	28. siRNA-IMPa4-25 PSPC1-A488 DAPI IMPa4-A546_r_TileScan_001 (Stage 18 of 49)	00-EfionyWoYUL8PhsAdNEtcM
0.274889		Nucleus	0.000	1.000	900	100000776	100000004	siRNA-IMPa4-25 PSPC1-A488 IMPa4-A546 DAPI 8C2-siRNA-IMP-a2-a4 V2.00	0	28. siRNA-IMPa4-25 PSPC1-A488 DAPI IMPa4-A546_r_TileScan_001 (Stage 18 of 49)	00-EfionyWoYUL8PhsAdNEtcM
0.745426		Nucleus	0.000	1.000	901	100000777	100000005	siRNA-IMPa4-25 PSPC1-A488 IMPa4-A546 DAPI 8C2-siRNA-IMP-a2-a4 V2.00	0	28. siRNA-IMPa4-25 PSPC1-A488 DAPI IMPa4-A546_r_TileScan_001 (Stage 18 of 49)	00-EfionyWoYUL8PhsAdNEtcM
0.524096		Nucleus	0.000	1.000	902	100000778	100000006	siRNA-IMPa4-25 PSPC1-A488 IMPa4-A546 DAPI 8C2-siRNA-IMP-a2-a4 V2.00	0	28. siRNA-IMPa4-25 PSPC1-A488 DAPI IMPa4-A546_r_TileScan_001 (Stage 18 of 49)	00-EfionyWoYUL8PhsAdNEtcM
0.306025		Nucleus	0.000	1.000	903	100000779	100000007	siRNA-IMPa4-25 PSPC1-A488 IMPa4-A546 DAPI 8C2-siRNA-IMP-a2-a4 V2.00	0	28. siRNA-IMPa4-25 PSPC1-A488 DAPI IMPa4-A546_r_TileScan_001 (Stage 18 of 49)	00-EfionyWoYUL8PhsAdNEtcM
0.202998		Nucleus	0.000	1.000	904	100000780	100000008	siRNA-IMPa4-25 PSPC1-A488 IMPa4-A546 DAPI 8C2-siRNA-IMP-a2-a4 V2.00	0	28. siRNA-IMPa4-25 PSPC1-A488 DAPI IMPa4-A546_r_TileScan_001 (Stage 18 of 49)	00-EfionyWoYUL8PhsAdNEtcM
0.384714		Nucleus	0.000	1.000	905	100000781	100000009	siRNA-IMPa4-25 PSPC1-A488 IMPa4-A546 DAPI 8C2-siRNA-IMP-a2-a4 V2.00	0	28. siRNA-IMPa4-25 PSPC1-A488 DAPI IMPa4-A546_r_TileScan_001 (Stage 18 of 49)	00-EfionyWoYUL8PhsAdNEtcM
0.437694		Nucleus	0.000	1.000	906	100000782	100000010	siRNA-IMPa4-25 PSPC1-A488 IMPa4-A546 DAPI 8C2-siRNA-IMP-a2-a4 V2.00	0	28. siRNA-IMPa4-25 PSPC1-A488 DAPI IMPa4-A546_r_TileScan_001 (Stage 18 of 49)	00-EfionyWoYUL8PhsAdNEtcM
0.73463		Nucleus	0.000	1.000	907	100000783	100000011	siRNA-IMPa4-25 PSPC1-A488 IMPa4-A546 DAPI 8C2-siRNA-IMP-a2-a4 V2.00	0	28. siRNA-IMPa4-25 PSPC1-A488 DAPI IMPa4-A546_r_TileScan_001 (Stage 18 of 49)	00-EfionyWoYUL8PhsAdNEtcM
0.718364		Nucleus	0.000	1.000	909	100000784	100000012	siRNA-IMPa4-25 PSPC1-A488 IMPa4-A546 DAPI 8C2-siRNA-IMP-a2-a4 V2.00	0	28. siRNA-IMPa4-25 PSPC1-A488 DAPI IMPa4-A546_r_TileScan_001 (Stage 18 of 49)	00-EfionyWoYUL8PhsAdNEtcM
0.511008		Nucleus	0.000	1.000	910	100000785	100000013	siRNA-IMPa4-25 PSPC1-A488 IMPa4-A546 DAPI 8C2-siRNA-IMP-a2-a4 V2.00	0	28. siRNA-IMPa4-25 PSPC1-A488 DAPI IMPa4-A546_r_TileScan_001 (Stage 18 of 49)	00-EfionyWoYUL8PhsAdNEtcM
0.431273		Nucleus	0.000	1.000	911	100000786	100000014	siRNA-IMPa4-25 PSPC1-A488 IMPa4-A546 DAPI 8C2-siRNA-IMP-a2-a4 V2.00	0	28. siRNA-IMPa4-25 PSPC1-A488 DAPI IMPa4-A546_r_TileScan_001 (Stage 18 of 49)	00-EfionyWoYUL8PhsAdNEtcM
0.6217		Nucleus	0.000	1.000	913	100000787	100000000	siRNA-IMPa4-25 PSPC1-A488 IMPa4-A546 DAPI 8C2-siRNA-IMP-a2-a4 V2.00	0	28. siRNA-IMPa4-25 PSPC1-A488 DAPI IMPa4-A546_s_TileScan_001 (Stage 19 of 49)	00-pf8h2LgvTZmmzckFkJuE7f
0.410172		Nucleus	0.000	1.000	914	100000788	100000001	siRNA-IMPa4-25 PSPC1-A488 IMPa4-A546 DAPI 8C2-siRNA-IMP-a2-a4 V2.00	0	28. siRNA-IMPa4-25 PSPC1-A488 DAPI IMPa4-A546_s_TileScan_001 (Stage 19 of 49)	00-pf8h2LgvTZmmzckFkJuE7f
0.655809		Nucleus	0.000	1.000	915	100000789	100000002	siRNA-IMPa4-25 PSPC1-A488 IMPa4-A546 DAPI 8C2-siRNA-IMP-a2-a4 V2.00	0	28. siRNA-IMPa4-25 PSPC1-A488 DAPI IMPa4-A546_s_TileScan_001 (Stage 19 of 49)	00-pf8h2LgvTZmmzckFkJuE7f
0.514893		Nucleus	0.000	1.000	915	100000790	100000003	siRNA-IMPa4-25 PSPC1-A488 IMPa4-A546 DAPI 8C2-siRNA-IMP-a2-a4 V2.00	0	28. siRNA-IMPa4-25 PSPC1-A488 DAPI IMPa4-A546_s_TileScan_001 (Stage 19 of 49)	00-pf8h2LgvTZmmzckFkJuE7f
0.44639		Nucleus	0.000	1.000	916	100000791	100000004	siRNA-IMPa4-25 PSPC1-A488 IMPa4-A546 DAPI 8C2-siRNA-IMP-a2-a4 V2.00	0	28. siRNA-IMPa4-25 PSPC1-A488 DAPI IMPa4-A546_s_TileScan_001 (Stage 19 of 49)	00-pf8h2LgvTZmmzckFkJuE7f
0.231297		Nucleus	0.000	1.000	916	100000792	100000005	siRNA-IMPa4-25 PSPC1-A488 IMPa4-A546 DAPI 8C2-siRNA-IMP-a2-a4 V2.00	0	28. siRNA-IMPa4-25 PSPC1-A488 DAPI IMPa4-A546_s_TileScan_001 (Stage 19 of 49)	00-pf8h2LgvTZmmzckFkJuE7f
0.357983		Nucleus	0.000	1.000	917	100000793	100000006	siRNA-IMPa4-25 PSPC1-A488 IMPa4-A546 DAPI 8C2-siRNA-IMP-a2-a4 V2.00	0	28. siRNA-IMPa4-25 PSPC1-A488 DAPI IMPa4-A546_s_TileScan_001 (Stage 19 of 49)	00-pf8h2LgvTZmmzckFkJuE7f
0.221506		Nucleus	0.000	1.000	918	100000794	100000007	siRNA-IMPa4-25 PSPC1-A488 IMPa4-A546 DAPI 8C2-siRNA-IMP-a2-a4 V2.00	0	28. siRNA-IMPa4-25 PSPC1-A488 DAPI IMPa4-A546_s_TileScan_001 (Stage 19 of 49)	00-pf8h2LgvTZmmzckFkJuE7f
0.647397		Nucleus	0.000	1.000	919	100000795	100000008	siRNA-IMPa4-25 PSPC1-A488 IMPa4-A546 DAPI 8C2-siRNA-IMP-a2-a4 V2.00	0	28. siRNA-IMPa4-25 PSPC1-A488 DAPI IMPa4-A546_s_TileScan_001 (Stage 19 of 49)	00-pf8h2LgvTZmmzckFkJuE7f
0.641904		Nucleus	0.000	1.000	920	100000796	100000009	siRNA-IMPa4-25 PSPC1-A488 IMPa4-A546 DAPI 8C2-siRNA-IMP-a2-a4 V2.00	0	28. siRNA-IMPa4-25 PSPC1-A488 DAPI IMPa4-A546_s_TileScan_001 (Stage 19 of 49)	00-pf8h2LgvTZmmzckFkJuE7f
0.637559		Nucleus	0.000	1.000	921	100000797	100000010	siRNA-IMPa4-25 PSPC1-A488 IMPa4-A546 DAPI 8C2-siRNA-IMP-a2-a4 V2.00	0	28. siRNA-IMPa4-25 PSPC1-A488 DAPI IMPa4-A546_s_TileScan_001 (Stage 19 of 49)	00-pf8h2LgvTZmmzckFkJuE7f
0.544057		Nucleus	0.000	1.000	923	100000798	100000011	siRNA-IMPa4-25 PSPC1-A488 IMPa4-A546 DAPI 8C2-siRNA-IMP-a2-a4 V2.00	0	28. siRNA-IMPa4-25 PSPC1-A488 DAPI IMPa4-A546_s_TileScan_001 (Stage 19 of 49)	00-pf8h2LgvTZmmzckFkJuE7f
0.507498		Nucleus	0.000	1.000	924	100000799	100000012	siRNA-IMPa4-25 PSPC1-A488 IMPa4-A546 DAPI 8C2-siRNA-IMP-a2-a4 V2.00	0	28. siRNA-IMPa4-25 PSPC1-A488 DAPI IMPa4-A546_s_TileScan_001 (Stage 19 of 49)	00-pf8h2LgvTZmmzckFkJuE7f
0.562608		Nucleus	0.000	1.000	925	100000800	100000013	siRNA-IMPa4-25 PSPC1-A488 IMPa4-A546 DAPI 8C2-siRNA-IMP-a2-a4 V2.00	0	28. siRNA-IMPa4-25 PSPC1-A488 DAPI IMPa4-A546_s_TileScan_001 (Stage 19 of 49)	00-pf8h2LgvTZmmzckFkJuE7f
0.734246		Nucleus	0.000	1.000	926	100000801	100000014	siRNA-IMPa4-25 PSPC1-A488 IMPa4-A546 DAPI 8C2-siRNA-IMP-a2-a4 V2.00	0	28. siRNA-IMPa4-25 PSPC1-A488 DAPI IMPa4-A546_s_TileScan_001 (Stage 19 of 49)	00-pf8h2LgvTZmmzckFkJuE7f
0.394879		Nucleus	0.000	1.000	927	100000802	100000015	siRNA-IMPa4-25 PSPC1-A488 IMPa4-A546 DAPI 8C2-siRNA-IMP-a2-a4 V2.00	0	28. siRNA-IMPa4-25 PSPC1-A488 DAPI IMPa4-A546_s_TileScan_001 (Stage 19 of 49)	00-pf8h2LgvTZmmzckFkJuE7f
0.448185		Nucleus	0.000	1.000	929	100000803	100000016	siRNA-IMPa4-25 PSPC1-A488 IMPa4-A546 DAPI 8C2-siRNA-IMP-a2-a4 V2.00	0	28. siRNA-IMPa4-25 PSPC1-A488 DAPI IMPa4-A546_s_TileScan_001 (Stage 19 of 49)	00-pf8h2LgvTZmmzckFkJuE7f
0.595889		Nucleus	0.000	1.000	930	100000804	100000017	siRNA-IMPa4-25 PSPC1-A488 IMPa4-A546 DAPI 8C2-siRNA-IMP-a2-a4 V2.00	0	28. siRNA-IMPa4-25 PSPC1-A488 DAPI IMPa4-A546_s_TileScan_001 (Stage 19 of 49)	00-pf8h2LgvTZmmzckFkJuE7f
0		Nucleus	0.000	1.000	930	100000805	100000018	siRNA-IMPa4-25 PSPC1-A488 IMPa4-A546 DAPI 8C2-siRNA-IMP-a2-a4 V2.00	0	28. siRNA-IMPa4-25 PSPC1-A488 DAPI IMPa4-A546_s_TileScan_001 (Stage 19 of 49)	00-pf8h2LgvTZmmzckFkJuE7f
0.330589		Nucleus	0.000	1.000	931	100000806	100000019	siRNA-IMPa4-25 PSPC1-A488 IMPa4-A546 DAPI 8C2-siRNA-IMP-a2-a4 V2.00	0	28. siRNA-IMPa4-25 PSPC1-A488 DAPI IMPa4-A546_s_TileScan_001 (Stage 19 of 49)	00-pf8h2LgvTZmmzckFkJuE7f
0.556252		Nucleus	0.000	1.000	932	100000807	100000020	siRNA-IMPa4-25 PSPC1-A488 IMPa4-A546 DAPI 8C2-siRNA-IMP-a2-a4 V2.00	0	28. siRNA-IMPa4-25 PSPC1-A488 DAPI IMPa4-A546_s_TileScan_001 (Stage 19 of 49)	00-pf8h2LgvTZmmzckFkJuE7f
0.517951		Nucleus	0.000	1.000	933	100000808	100000021	siRNA-IMPa4-25 PSPC1-A488 IMPa4-A546 DAPI 8C2-siRNA-IMP-a2-a4 V2.00	0	28. siRNA-IMPa4-25 PSPC1-A488 DAPI IMPa4-A546_s_TileScan_001 (Stage 19 of 49)	00-pf8h2LgvTZmmzckFkJuE7f
0.356645		Nucleus	0.000	1.000	934	100000809	100000022	siRNA-IMPa4-25 PSPC1-A488 IMPa4-A546 DAPI 8C2-siRNA-IMP-a2-a4 V2.00	0	28. siRNA-IMPa4-25 PSPC1-A488 DAPI IMPa4-A546_s_TileScan_001 (Stage 19 of 49)	00-pf8h2LgvTZmmzckFkJuE7f
0.414193		Nucleus	0.000	1.000	935	100000810	100000023	siRNA-IMPa4-25 PSPC1-A488 IMPa4-A546 DAPI 8C2-siRNA-IMP-a2-a4 V2.00	0	28. siRNA-IMPa4-25 PSPC1-A488 DAPI IMPa4-A546_s_TileScan_001 (Stage 19 of 49)	00-pf8h2LgvTZmmzckFkJuE7f
0.511981		Nucleus	0.000	1.000	936	100000811	100000024	siRNA-IMPa4-25 PSPC1-A488 IMPa4-A546 DAPI 8C2-siRNA-IMP-a2-a4 V2.00	0	28. siRNA-IMPa4-25 PSPC1-A488 DAPI IMPa4-A546_s_TileScan_001 (Stage 19 of 49)	00-pf8h2LgvTZmmzckFkJuE7f
0.51467		Nucleus	0.000	1.000	937	100000812	100000025	siRNA-IMPa4-25 PSPC1-A488 IMPa4-A546 DAPI 8C2-siRNA-IMP-a2-a4 V2.00	0	28. siRNA-IMPa4-25 PSPC1-A488 DAPI IMPa4-A546_s_TileScan_001 (Stage 19 of 49)	00-pf8h2LgvTZmmzckFkJuE7f
0.359932		Nucleus	0.000	1.000	938	100000813	100000026	siRNA-IMPa4-25 PSPC1-A488 IMPa4-A546 DAPI 8C2-siRNA-IMP-a2-a4 V2.00	0	28. siRNA-IMPa4-25 PSPC1-A488 DAPI IMPa4-A546_s_TileScan_001 (Stage 19 of 49)	00-pf8h2LgvTZmmzckFkJuE7f
0.811823		Nucleus	0.000	1.000	938	100000814	100000027	siRNA-IMPa4-25 PSPC1-A488 IMPa4-A546 DAPI 8C2-siRNA-IMP-a2-a4 V2.00	0	28. siRNA-IMPa4-25 PSPC1-A488 DAPI IMPa4-A546_s_TileScan_001 (Stage 19 of 49)	00-pf8h2LgvTZmmzckFkJuE7f
0.374777		Nucleus	0.000	1.000	940	100000815	100000000	siRNA-IMPa4-25 PSPC1-A488 IMPa4-A546 DAPI 8C2-siRNA-IMP-a2-a4 V2.00	0	28. siRNA-IMPa4-25 PSPC1-A488 DAPI IMPa4-A546_t_TileScan_001 (Stage 20 of 49)	00-my97EubGKpiJu6TUeoeyJf
0.548677		Nucleus	0.000	1.000	941	100000816	100000001	siRNA-IMPa4-25 PSPC1-A488 IMPa4-A546 DAPI 8C2-siRNA-IMP-a2-a4 V2.00	0	28. siRNA-IMPa4-25 PSPC1-A488 DAPI IMPa4-A546_t_TileScan_001 (Stage 20 of 49)	00-my97EubGKpiJu6TUeoeyJf
0.363261		Nucleus	0.000	1.000	942	100000817	100000002	siRNA-IMPa4-25 PSPC1-A488 IMPa4-A546 DAPI 8C2-siRNA-IMP-a2-a4 V2.00	0	28. siRNA-IMPa4-25 PSPC1-A488 DAPI IMPa4-A546_t_TileScan_001 (Stage 20 of 49)	00-my97EubGKpiJu6TUeoeyJf
0.454337		Nucleus	0.000	1.000	943	100000818	100000003	siRNA-IMPa4-25 PSPC1-A488 IMPa4-A546 DAPI 8C2-siRNA-IMP-a2-a4 V2.00	0	28. siRNA-IMPa4-25 PSPC1-A488 DAPI IMPa4-A546_t_TileScan_001 (Stage 20 of 49)	00-my97EubGKpiJu6TUeoeyJf
0.499253		Nucleus	0.000	1.000	944	100000819	100000004	siRNA-IMPa4-25 PSPC1-A488 IMPa4-A546 DAPI 8C2-siRNA-IMP-a2-a4 V2.00	0	28. siRNA-IMPa4-25 PSPC1-A488 DAPI IMPa4-A546_t_TileScan_001 (Stage 20 of 49)	00-my97EubGKpiJu6TUeoeyJf
0.731705		Nucleus	0.000	1.000	945	100000820	100000005	siRNA-IMPa4-25 PSPC1-A488 IMPa4-A546 DAPI 8C2-siRNA-IMP-a2-a4 V2.00	0	28. siRNA-IMPa4-25 PSPC1-A488 DAPI IMPa4-A546_t_TileScan_001 (Stage 20 of 49)	00-my97EubGKpiJu6TUeoeyJf
0.326962		Nucleus	0.000	1.000	946	100000821	100000006	siRNA-IMPa4-25 PSPC1-A488 IMPa4-A546 DAPI 8C2-siRNA-IMP-a2-a4 V2.00	0	28. siRNA-IMPa4-25 PSPC1-A488 DAPI IMPa4-A546_t_TileScan_001 (Stage 20 of 49)	00-my97EubGKpiJu6TUeoeyJf
0.538602		Nucleus	0.000	1.000	947	100000822	100000007	siRNA-IMPa4-25 PSPC1-A488 IMPa4-A546 DAPI 8C2-siRNA-IMP-a2-a4 V2.00	0	28. siRNA-IMPa4-25 PSPC1-A488 DAPI IMPa4-A546_t_TileScan_001 (Stage 20 of 49)	00-my97EubGKpiJu6TUeoeyJf
0.462724		Nucleus	0.000	1.000	948	100000823	100000008	siRNA-IMPa4-25 PSPC1-A488 IMPa4-A546 DAPI 8C2-siRNA-IMP-a2-a4 V2.00	0	28. siRNA-IMPa4-25 PSPC1-A488 DAPI IMPa4-A546_t_TileScan_001 (Stage 20 of 49)	00-my97EubGKpiJu6TUeoeyJf
0.376909		Nucleus	0.000	1.000	949	100000824	100000009	siRNA-IMPa4-25 PSPC1-A488 IMPa4-A546 DAPI 8C2-siRNA-IMP-a2-a4 V2.00	0	28. siRNA-IMPa4-25 PSPC1-A488 DAPI IMPa4-A546_t_TileScan_001 (Stage 20 of 49)	00-my97EubGKpiJu6TUeoeyJf
0.460855		Nucleus	0.000	1.000	950	100000825	100000010	siRNA-IMPa4-25 PSPC1-A488 IMPa4-A546 DAPI 8C2-siRNA-IMP-a2-a4 V2.00	0	28. siRNA-IMPa4-25 PSPC1-A488 DAPI IMPa4-A546_t_TileScan_001 (Stage 20 of 49)	00-my97EubGKpiJu6TUeoeyJf
0.472779		Nucleus	0.000	1.000	952	100000826	100000011	siRNA-IMPa4-25 PSPC1-A488 IMPa4-A546 DAPI 8C2-siRNA-IMP-a2-a4 V2.00	0	28. siRNA-IMPa4-25 PSPC1-A488 DAPI IMPa4-A546_t_TileScan_001 (Stage 20 of 49)	00-my97EubGKpiJu6TUeoeyJf
0.750683		Nucleus	0.000	1.000	953	100000827	100000012	siRNA-IMPa4-25 PSPC1-A488 IMPa4-A546 DAPI 8C2-siRNA-IMP-a2-a4 V2.00	0	28. siRNA-IMPa4-25 PSPC1-A488 DAPI IMPa4-A546_t_TileScan_001 (Stage 20 of 49)	00-my97EubGKpiJu6TUeoeyJf
0.451921		Nucleus	0.000	1.000	954	100000828	100000013	siRNA-IMPa4-25 PSPC1-A488 IMPa4-A546 DAPI 8C2-siRNA-IMP-a2-a4 V2.00	0	28. siRNA-IMPa4-25 PSPC1-A488 DAPI IMPa4-A546_t_TileScan_001 (Stage 20 of 49)	00-my97EubGKpiJu6TUeoeyJf
0.389535		Nucleus	0.000	1.000	957	100000829	100000014	siRNA-IMPa4-25 PSPC1-A488 IMPa4-A546 DAPI 8C2-siRNA-IMP-a2-a4 V2.00	0	28. siRNA-IMPa4-25 PSPC1-A488 DAPI IMPa4-A546_t_TileScan_001 (Stage 20 of 49)	00-my97EubGKpiJu6TUeoeyJf
0.697584		Nucleus	0.000	1.000	958	100000830	100000015	siRNA-IMPa4-25 PSPC1-A488 IMPa4-A546 DAPI 8C2-siRNA-IMP-a2-a4 V2.00	0	28. siRNA-IMPa4-25 PSPC1-A488 DAPI IMPa4-A546_t_TileScan_001 (Stage 20 of 49)	00-my97EubGKpiJu6TUeoeyJf
0.4214		Nucleus	0.000	1.000	959	100000831	100000016	siRNA-IMPa4-25 PSPC1-A488 IMPa4-A546 DAPI 8C2-siRNA-IMP-a2-a4 V2.00	0	28. siRNA-IMPa4-25 PSPC1-A488 DAPI IMPa4-A546_t_TileScan_001 (Stage 20 of 49)	00-my97EubGKpiJu6TUeoeyJf
0.490683		Nucleus	0.000	1.000	960	100000832	100000017	siRNA-IMPa4-25 PSPC1-A488 IMPa4-A546 DAPI 8C2-siRNA-IMP-a2-a4 V2.00	0	28. siRNA-IMPa4-25 PSPC1-A488 DAPI IMPa4-A546_t_TileScan_001 (Stage 20 of 49)	00-my97EubGKpiJu6TUeoeyJf
0.322893		Nucleus	0.000	1.000	961	100000833	100000018	siRNA-IMPa4-25 PSPC1-A488 IMPa4-A546 DAPI 8C2-siRNA-IMP-a2-a4 V2.00	0	28. siRNA-IMPa4-25 PSPC1-A488 DAPI IMPa4-A546_t_TileScan_001 (Stage 20 of 49)	00-my97EubGKpiJu6TUeoeyJf
0.52654		Nucleus	0.000	1.000	962	100000834	100000019	siRNA-IMPa4-25 PSPC1-A488 IMPa4-A546 DAPI 8C2-siRNA-IMP-a2-a4 V2.00	0	28. siRNA-IMPa4-25 PSPC1-A488 DAPI IMPa4-A546_t_TileScan_001 (Stage 20 of 49)	00-my97EubGKpiJu6TUeoeyJf
0.391448		Nucleus	0.000	1.000	962	100000835	100000020	siRNA-IMPa4-25 PSPC1-A488 IMPa4-A546 DAPI 8C2-siRNA-IMP-a2-a4 V2.00	0	28. siRNA-IMPa4-25 PSPC1-A488 DAPI IMPa4-A546_t_TileScan_001 (Stage 20 of 49)	00-my97EubGKpiJu6TUeoeyJf
0.316419		Nucleus	0.000	1.000	962	100000836	100000021	siRNA-IMPa4-25 PSPC1-A488 IMPa4-A546 DAPI 8C2-siRNA-IMP-a2-a4 V2.00	0	28. siRNA-IMPa4-25 PSPC1-A488 DAPI IMPa4-A546_t_TileScan_001 (Stage 20 of 49)	00-my97EubGKpiJu6TUeoeyJf
0.435229		Nucleus	0.000	1.000	964	100000837	100000022	siRNA-IMPa4-25 PSPC1-A488 IMPa4-A546 DAPI 8C2-siRNA-IMP-a2-a4 V2.00	0	28. siRNA-IMPa4-25 PSPC1-A488 DAPI IMPa4-A546_t_TileScan_001 (Stage 20 of 49)	00-my97EubGKpiJu6TUeoeyJf
0.58549		Nucleus	0.000	1.000	965	100000838	100000023	siRNA-IMPa4-25 PSPC1-A488 IMPa4-A546 DAPI 8C2-siRNA-IMP-a2-a4 V2.00	0	28. siRNA-IMPa4-25 PSPC1-A488 DAPI IMPa4-A546_t_TileScan_001 (Stage 20 of 49)	00-my97EubGKpiJu6TUeoeyJf
0.370424		Nucleus	0.000	1.000	967	100000839	100000000	siRNA-IMPa4-25 PSPC1-A488 IMPa4-A546 DAPI 8C2-siRNA-IMP-a2-a4 V2.00	0	28. siRNA-IMPa4-25 PSPC1-A488 DAPI IMPa4-A546_u_TileScan_001 (Stage 21 of 49)	00-ngztmZBixZHiyYtp8qSpQg
0.433198		Nucleus	0.000	1.000	968	100000840	100000001	siRNA-IMPa4-25 PSPC1-A488 IMPa4-A546 DAPI 8C2-siRNA-IMP-a2-a4 V2.00	0	28. siRNA-IMPa4-25 PSPC1-A488 DAPI IMPa4-A546_u_TileScan_001 (Stage 21 of 49)	00-ngztmZBixZHiyYtp8qSpQg
0.51315		Nucleus	0.000	1.000	969	100000841	100000002	siRNA-IMPa4-25 PSPC1-A488 IMPa4-A546 DAPI 8C2-siRNA-IMP-a2-a4 V2.00	0	28. siRNA-IMPa4-25 PSPC1-A488 DAPI IMPa4-A546_u_TileScan_001 (Stage 21 of 49)	00-ngztmZBixZHiyYtp8qSpQg
0.383784		Nucleus	0.000	1.000	970	100000842	100000003	siRNA-IMPa4-25 PSPC1-A488 IMPa4-A546 DAPI 8C2-siRNA-IMP-a2-a4 V2.00	0	28. siRNA-IMPa4-25 PSPC1-A488 DAPI IMPa4-A546_u_TileScan_001 (Stage 21 of 49)	00-ngztmZBixZHiyYtp8qSpQg
0.600972		Nucleus	0.000	1.000	970	100000843	100000004	siRNA-IMPa4-25 PSPC1-A488 IMPa4-A546 DAPI 8C2-siRNA-IMP-a2-a4 V2.00	0	28. siRNA-IMPa4-25 PSPC1-A488 DAPI IMPa4-A546_u_TileScan_001 (Stage 21 of 49)	00-ngztmZBixZHiyYtp8qSpQg
0.408479		Nucleus	0.000	1.000	971	100000844	100000005	siRNA-IMPa4-25 PSPC1-A488 IMPa4-A546 DAPI 8C2-siRNA-IMP-a2-a4 V2.00	0	28. siRNA-IMPa4-25 PSPC1-A488 DAPI IMPa4-A546_u_TileScan_001 (Stage 21 of 49)	00-ngztmZBixZHiyYtp8qSpQg
0.222273		Nucleus	0.000	1.000	972	100000845	100000006	siRNA-IMPa4-25 PSPC1-A488 IMPa4-A546 DAPI 8C2-siRNA-IMP-a2-a4 V2.00	0	28. siRNA-IMPa4-25 PSPC1-A488 DAPI IMPa4-A546_u_TileScan_001 (Stage 21 of 49)	00-ngztmZBixZHiyYtp8qSpQg
0.270615		Nucleus	0.000	1.000	973	100000846	100000007	siRNA-IMPa4-25 PSPC1-A488 IMPa4-A546 DAPI 8C2-siRNA-IMP-a2-a4 V2.00	0	28. siRNA-IMPa4-25 PSPC1-A488 DAPI IMPa4-A546_u_TileScan_001 (Stage 21 of 49)	00-ngztmZBixZHiyYtp8qSpQg
0.334845		Nucleus	0.000	1.000	974	100000847	100000008	siRNA-IMPa4-25 PSPC1-A488 IMPa4-A546 DAPI 8C2-siRNA-IMP-a2-a4 V2.00	0	28. siRNA-IMPa4-25 PSPC1-A488 DAPI IMPa4-A546_u_TileScan_001 (Stage 21 of 49)	00-ngztmZBixZHiyYtp8qSpQg
0.566528		Nucleus	0.000	1.000	975	100000848	100000009	siRNA-IMPa4-25 PSPC1-A488 IMPa4-A546 DAPI 8C2-siRNA-IMP-a2-a4 V2.00	0	28. siRNA-IMPa4-25 PSPC1-A488 DAPI IMPa4-A546_u_TileScan_001 (Stage 21 of 49)	00-ngztmZBixZHiyYtp8qSpQg
0.377321		Nucleus	0.000	1.000	976	100000849	100000010	siRNA-IMPa4-25 PSPC1-A488 IMPa4-A546 DAPI 8C2-siRNA-IMP-a2-a4 V2.00	0	28. siRNA-IMPa4-25 PSPC1-A488 DAPI IMPa4-A546_u_TileScan_001 (Stage 21 of 49)	00-ngztmZBixZHiyYtp8qSpQg
0.440915		Nucleus	0.000	1.000	977	100000850	100000011	siRNA-IMPa4-25 PSPC1-A488 IMPa4-A546 DAPI 8C2-siRNA-IMP-a2-a4 V2.00	0	28. siRNA-IMPa4-25 PSPC1-A488 DAPI IMPa4-A546_u_TileScan_001 (Stage 21 of 49)	00-ngztmZBixZHiyYtp8qSpQg
0.33538		Nucleus	0.000	1.000	978	100000851	100000012	siRNA-IMPa4-25 PSPC1-A488 IMPa4-A546 DAPI 8C2-siRNA-IMP-a2-a4 V2.00	0	28. siRNA-IMPa4-25 PSPC1-A488 DAPI IMPa4-A546_u_TileScan_001 (Stage 21 of 49)	00-ngztmZBixZHiyYtp8qSpQg
0.591954		Nucleus	0.000	1.000	979	100000852	100000013	siRNA-IMPa4-25 PSPC1-A488 IMPa4-A546 DAPI 8C2-siRNA-IMP-a2-a4 V2.00	0	28. siRNA-IMPa4-25 PSPC1-A488 DAPI IMPa4-A546_u_TileScan_001 (Stage 21 of 49)	00-ngztmZBixZHiyYtp8qSpQg
0.367988		Nucleus	0.000	1.000	981	100000853	100000014	siRNA-IMPa4-25 PSPC1-A488 IMPa4-A546 DAPI 8C2-siRNA-IMP-a2-a4 V2.00	0	28. siRNA-IMPa4-25 PSPC1-A488 DAPI IMPa4-A546_u_TileScan_001 (Stage 21 of 49)	00-ngztmZBixZHiyYtp8qSpQg
0.363345		Nucleus	0.000	1.000	982	100000854	100000015	siRNA-IMPa4-25 PSPC1-A488 IMPa4-A546 DAPI 8C2-siRNA-IMP-a2-a4 V2.00	0	28. siRNA-IMPa4-25 PSPC1-A488 DAPI IMPa4-A546_u_TileScan_001 (Stage 21 of 49)	00-ngztmZBixZHiyYtp8qSpQg
0.410129		Nucleus	0.000	1.000	983	100000855	100000016	siRNA-IMPa4-25 PSPC1-A488 IMPa4-A546 DAPI 8C2-siRNA-IMP-a2-a4 V2.00	0	28. siRNA-IMPa4-25 PSPC1-A488 DAPI IMPa4-A546_u_TileScan_001 (Stage 21 of 49)	00-ngztmZBixZHiyYtp8qSpQg
0.438206		Nucleus	0.000	1.000	984	100000856	100000017	siRNA-IMPa4-25 PSPC1-A488 IMPa4-A546 DAPI 8C2-siRNA-IMP-a2-a4 V2.00	0	28. siRNA-IMPa4-25 PSPC1-A488 DAPI IMPa4-A546_u_TileScan_001 (Stage 21 of 49)	00-ngztmZBixZHiyYtp8qSpQg
0.797942		Nucleus	0.000	1.000	985	100000857	100000018	siRNA-IMPa4-25 PSPC1-A488 IMPa4-A546 DAPI 8C2-siRNA-IMP-a2-a4 V2.00	0	28. siRNA-IMPa4-25 PSPC1-A488 DAPI IMPa4-A546_u_TileScan_001 (Stage 21 of 49)	00-ngztmZBixZHiyYtp8qSpQg
0.632121		Nucleus	0.000	1.000	987	100000858	100000019	siRNA-IMPa4-25 PSPC1-A488 IMPa4-A546 DAPI 8C2-siRNA-IMP-a2-a4 V2.00	0	28. siRNA-IMPa4-25 PSPC1-A488 DAPI IMPa4-A546_u_TileScan_001 (Stage 21 of 49)	00-ngztmZBixZHiyYtp8qSpQg
0.219981		Nucleus	0.000	1.000	988	100000859	100000020	siRNA-IMPa4-25 PSPC1-A488 IMPa4-A546 DAPI 8C2-siRNA-IMP-a2-a4 V2.00	0	28. siRNA-IMPa4-25 PSPC1-A488 DAPI IMPa4-A546_u_TileScan_001 (Stage 21 of 49)	00-ngztmZBixZHiyYtp8qSpQg
0.415774		Nucleus	0.000	1.000	989	100000860	100000021	siRNA-IMPa4-25 PSPC1-A488 IMPa4-A546 DAPI 8C2-siRNA-IMP-a2-a4 V2.00	0	28. siRNA-IMPa4-25 PSPC1-A488 DAPI IMPa4-A546_u_TileScan_001 (Stage 21 of 49)	00-ngztmZBixZHiyYtp8qSpQg
0.530565		Nucleus	0.000	1.000	990	100000861	100000022	siRNA-IMPa4-25 PSPC1-A488 IMPa4-A546 DAPI 8C2-siRNA-IMP-a2-a4 V2.00	0	28. siRNA-IMPa4-25 PSPC1-A488 DAPI IMPa4-A546_u_TileScan_001 (Stage 21 of 49)	00-ngztmZBixZHiyYtp8qSpQg
0.704754		Nucleus	0.000	1.000	991	100000862	100000023	siRNA-IMPa4-25 PSPC1-A488 IMPa4-A546 DAPI 8C2-siRNA-IMP-a2-a4 V2.00	0	28. siRNA-IMPa4-25 PSPC1-A488 DAPI IMPa4-A546_u_TileScan_001 (Stage 21 of 49)	00-ngztmZBixZHiyYtp8qSpQg
0.768176		Nucleus	0.000	1.000	993	100000863	100000024	siRNA-IMPa4-25 PSPC1-A488 IMPa4-A546 DAPI 8C2-siRNA-IMP-a2-a4 V2.00	0	28. siRNA-IMPa4-25 PSPC1-A488 DAPI IMPa4-A546_u_TileScan_001 (Stage 21 of 49)	00-ngztmZBixZHiyYtp8qSpQg
0.54394		Nucleus	0.000	1.000	994	100000864	100000025	siRNA-IMPa4-25 PSPC1-A488 IMPa4-A546 DAPI 8C2-siRNA-IMP-a2-a4 V2.00	0	28. siRNA-IMPa4-25 PSPC1-A488 DAPI IMPa4-A546_u_TileScan_001 (Stage 21 of 49)	00-ngztmZBixZHiyYtp8qSpQg
0.467943		Nucleus	0.000	1.000	995	100000865	100000026	siRNA-IMPa4-25 PSPC1-A488 IMPa4-A546 DAPI 8C2-siRNA-IMP-a2-a4 V2.00	0	28. siRNA-IMPa4-25 PSPC1-A488 DAPI IMPa4-A546_u_TileScan_001 (Stage 21 of 49)	00-ngztmZBixZHiyYtp8qSpQg
0.511218		Nucleus	0.000	1.000	996	100000866	100000027	siRNA-IMPa4-25 PSPC1-A488 IMPa4-A546 DAPI 8C2-siRNA-IMP-a2-a4 V2.00	0	28. siRNA-IMPa4-25 PSPC1-A488 DAPI IMPa4-A546_u_TileScan_001 (Stage 21 of 49)	00-ngztmZBixZHiyYtp8qSpQg
0.323696		Nucleus	0.000	1.000	997	100000867	100000000	siRNA-IMPa4-25 PSPC1-A488 IMPa4-A546 DAPI 8C2-siRNA-IMP-a2-a4 V2.00	0	28. siRNA-IMPa4-25 PSPC1-A488 DAPI IMPa4-A546_v_TileScan_001 (Stage 22 of 49)	00-xTXFyeY5ZBoW3MF7d8eGnd
0.528996		Nucleus	0.000	1.000	998	100000868	100000001	siRNA-IMPa4-25 PSPC1-A488 IMPa4-A546 DAPI 8C2-siRNA-IMP-a2-a4 V2.00	0	28. siRNA-IMPa4-25 PSPC1-A488 DAPI IMPa4-A546_v_TileScan_001 (Stage 22 of 49)	00-xTXFyeY5ZBoW3MF7d8eGnd
0.298833		Nucleus	0.000	1.000	999	100000869	100000002	siRNA-IMPa4-25 PSPC1-A488 IMPa4-A546 DAPI 8C2-siRNA-IMP-a2-a4 V2.00	0	28. siRNA-IMPa4-25 PSPC1-A488 DAPI IMPa4-A546_v_TileScan_001 (Stage 22 of 49)	00-xTXFyeY5ZBoW3MF7d8eGnd
0.455942		Nucleus	0.000	1.000	1000	100000870	100000003	siRNA-IMPa4-25 PSPC1-A488 IMPa4-A546 DAPI 8C2-siRNA-IMP-a2-a4 V2.00	0	28. siRNA-IMPa4-25 PSPC1-A488 DAPI IMPa4-A546_v_TileScan_001 (Stage 22 of 49)	00-xTXFyeY5ZBoW3MF7d8eGnd
0.25771		Nucleus	0.000	1.000	1001	100000871	100000004	siRNA-IMPa4-25 PSPC1-A488 IMPa4-A546 DAPI 8C2-siRNA-IMP-a2-a4 V2.00	0	28. siRNA-IMPa4-25 PSPC1-A488 DAPI IMPa4-A546_v_TileScan_001 (Stage 22 of 49)	00-xTXFyeY5ZBoW3MF7d8eGnd
0.441549		Nucleus	0.000	1.000	1003	100000872	100000005	siRNA-IMPa4-25 PSPC1-A488 IMPa4-A546 DAPI 8C2-siRNA-IMP-a2-a4 V2.00	0	28. siRNA-IMPa4-25 PSPC1-A488 DAPI IMPa4-A546_v_TileScan_001 (Stage 22 of 49)	00-xTXFyeY5ZBoW3MF7d8eGnd
0.641972		Nucleus	0.000	1.000	1004	100000873	100000006	siRNA-IMPa4-25 PSPC1-A488 IMPa4-A546 DAPI 8C2-siRNA-IMP-a2-a4 V2.00	0	28. siRNA-IMPa4-25 PSPC1-A488 DAPI IMPa4-A546_v_TileScan_001 (Stage 22 of 49)	00-xTXFyeY5ZBoW3MF7d8eGnd
0.476265		Nucleus	0.000	1.000	1006	100000874	100000007	siRNA-IMPa4-25 PSPC1-A488 IMPa4-A546 DAPI 8C2-siRNA-IMP-a2-a4 V2.00	0	28. siRNA-IMPa4-25 PSPC1-A488 DAPI IMPa4-A546_v_TileScan_001 (Stage 22 of 49)	00-xTXFyeY5ZBoW3MF7d8eGnd
0.381954		Nucleus	0.000	1.000	1007	100000875	100000008	siRNA-IMPa4-25 PSPC1-A488 IMPa4-A546 DAPI 8C2-siRNA-IMP-a2-a4 V2.00	0	28. siRNA-IMPa4-25 PSPC1-A488 DAPI IMPa4-A546_v_TileScan_001 (Stage 22 of 49)	00-xTXFyeY5ZBoW3MF7d8eGnd
0.640283		Nucleus	0.000	1.000	1008	100000876	100000009	siRNA-IMPa4-25 PSPC1-A488 IMPa4-A546 DAPI 8C2-siRNA-IMP-a2-a4 V2.00	0	28. siRNA-IMPa4-25 PSPC1-A488 DAPI IMPa4-A546_v_TileScan_001 (Stage 22 of 49)	00-xTXFyeY5ZBoW3MF7d8eGnd
0.555625		Nucleus	0.000	1.000	1009	100000877	100000010	siRNA-IMPa4-25 PSPC1-A488 IMPa4-A546 DAPI 8C2-siRNA-IMP-a2-a4 V2.00	0	28. siRNA-IMPa4-25 PSPC1-A488 DAPI IMPa4-A546_v_TileScan_001 (Stage 22 of 49)	00-xTXFyeY5ZBoW3MF7d8eGnd
0.537902		Nucleus	0.000	1.000	1011	100000878	100000011	siRNA-IMPa4-25 PSPC1-A488 IMPa4-A546 DAPI 8C2-siRNA-IMP-a2-a4 V2.00	0	28. siRNA-IMPa4-25 PSPC1-A488 DAPI IMPa4-A546_v_TileScan_001 (Stage 22 of 49)	00-xTXFyeY5ZBoW3MF7d8eGnd
0.299633		Nucleus	0.000	1.000	1012	100000879	100000012	siRNA-IMPa4-25 PSPC1-A488 IMPa4-A546 DAPI 8C2-siRNA-IMP-a2-a4 V2.00	0	28. siRNA-IMPa4-25 PSPC1-A488 DAPI IMPa4-A546_v_TileScan_001 (Stage 22 of 49)	00-xTXFyeY5ZBoW3MF7d8eGnd
0.249247		Nucleus	0.000	1.000	1013	100000880	100000000	siRNA-IMPa4-25 PSPC1-A488 IMPa4-A546 DAPI 8C2-siRNA-IMP-a2-a4 V2.00	0	28. siRNA-IMPa4-25 PSPC1-A488 DAPI IMPa4-A546_w_TileScan_001 (Stage 23 of 49)	00-RFtSdybh6Z9kVYjfqYmaYa
0.29001		Nucleus	0.000	1.000	1014	100000881	100000001	siRNA-IMPa4-25 PSPC1-A488 IMPa4-A546 DAPI 8C2-siRNA-IMP-a2-a4 V2.00	0	28. siRNA-IMPa4-25 PSPC1-A488 DAPI IMPa4-A546_w_TileScan_001 (Stage 23 of 49)	00-RFtSdybh6Z9kVYjfqYmaYa
0.551817		Nucleus	0.000	1.000	1015	100000882	100000002	siRNA-IMPa4-25 PSPC1-A488 IMPa4-A546 DAPI 8C2-siRNA-IMP-a2-a4 V2.00	0	28. siRNA-IMPa4-25 PSPC1-A488 DAPI IMPa4-A546_w_TileScan_001 (Stage 23 of 49)	00-RFtSdybh6Z9kVYjfqYmaYa
0.612866		Nucleus	0.000	1.000	1016	100000883	100000003	siRNA-IMPa4-25 PSPC1-A488 IMPa4-A546 DAPI 8C2-siRNA-IMP-a2-a4 V2.00	0	28. siRNA-IMPa4-25 PSPC1-A488 DAPI IMPa4-A546_w_TileScan_001 (Stage 23 of 49)	00-RFtSdybh6Z9kVYjfqYmaYa
0.387572		Nucleus	0.000	1.000	1017	100000884	100000004	siRNA-IMPa4-25 PSPC1-A488 IMPa4-A546 DAPI 8C2-siRNA-IMP-a2-a4 V2.00	0	28. siRNA-IMPa4-25 PSPC1-A488 DAPI IMPa4-A546_w_TileScan_001 (Stage 23 of 49)	00-RFtSdybh6Z9kVYjfqYmaYa
0.64429		Nucleus	0.000	1.000	1018	100000885	100000005	siRNA-IMPa4-25 PSPC1-A488 IMPa4-A546 DAPI 8C2-siRNA-IMP-a2-a4 V2.00	0	28. siRNA-IMPa4-25 PSPC1-A488 DAPI IMPa4-A546_w_TileScan_001 (Stage 23 of 49)	00-RFtSdybh6Z9kVYjfqYmaYa
0.520227		Nucleus	0.000	1.000	1019	100000886	100000006	siRNA-IMPa4-25 PSPC1-A488 IMPa4-A546 DAPI 8C2-siRNA-IMP-a2-a4 V2.00	0	28. siRNA-IMPa4-25 PSPC1-A488 DAPI IMPa4-A546_w_TileScan_001 (Stage 23 of 49)	00-RFtSdybh6Z9kVYjfqYmaYa
0.385119		Nucleus	0.000	1.000	1022	100000887	100000007	siRNA-IMPa4-25 PSPC1-A488 IMPa4-A546 DAPI 8C2-siRNA-IMP-a2-a4 V2.00	0	28. siRNA-IMPa4-25 PSPC1-A488 DAPI IMPa4-A546_w_TileScan_001 (Stage 23 of 49)	00-RFtSdybh6Z9kVYjfqYmaYa
0.440847		Nucleus	0.000	1.000	1023	100000888	100000008	siRNA-IMPa4-25 PSPC1-A488 IMPa4-A546 DAPI 8C2-siRNA-IMP-a2-a4 V2.00	0	28. siRNA-IMPa4-25 PSPC1-A488 DAPI IMPa4-A546_w_TileScan_001 (Stage 23 of 49)	00-RFtSdybh6Z9kVYjfqYmaYa
0.460212		Nucleus	0.000	1.000	1024	100000889	100000009	siRNA-IMPa4-25 PSPC1-A488 IMPa4-A546 DAPI 8C2-siRNA-IMP-a2-a4 V2.00	0	28. siRNA-IMPa4-25 PSPC1-A488 DAPI IMPa4-A546_w_TileScan_001 (Stage 23 of 49)	00-RFtSdybh6Z9kVYjfqYmaYa
0.336767		Nucleus	0.000	1.000	1025	100000890	100000010	siRNA-IMPa4-25 PSPC1-A488 IMPa4-A546 DAPI 8C2-siRNA-IMP-a2-a4 V2.00	0	28. siRNA-IMPa4-25 PSPC1-A488 DAPI IMPa4-A546_w_TileScan_001 (Stage 23 of 49)	00-RFtSdybh6Z9kVYjfqYmaYa
0.409848		Nucleus	0.000	1.000	1026	100000891	100000011	siRNA-IMPa4-25 PSPC1-A488 IMPa4-A546 DAPI 8C2-siRNA-IMP-a2-a4 V2.00	0	28. siRNA-IMPa4-25 PSPC1-A488 DAPI IMPa4-A546_w_TileScan_001 (Stage 23 of 49)	00-RFtSdybh6Z9kVYjfqYmaYa
0.395752		Nucleus	0.000	1.000	1027	100000892	100000012	siRNA-IMPa4-25 PSPC1-A488 IMPa4-A546 DAPI 8C2-siRNA-IMP-a2-a4 V2.00	0	28. siRNA-IMPa4-25 PSPC1-A488 DAPI IMPa4-A546_w_TileScan_001 (Stage 23 of 49)	00-RFtSdybh6Z9kVYjfqYmaYa
0.482259		Nucleus	0.000	1.000	1028	100000893	100000013	siRNA-IMPa4-25 PSPC1-A488 IMPa4-A546 DAPI 8C2-siRNA-IMP-a2-a4 V2.00	0	28. siRNA-IMPa4-25 PSPC1-A488 DAPI IMPa4-A546_w_TileScan_001 (Stage 23 of 49)	00-RFtSdybh6Z9kVYjfqYmaYa
0.615947		Nucleus	0.000	1.000	1029	100000894	100000014	siRNA-IMPa4-25 PSPC1-A488 IMPa4-A546 DAPI 8C2-siRNA-IMP-a2-a4 V2.00	0	28. siRNA-IMPa4-25 PSPC1-A488 DAPI IMPa4-A546_w_TileScan_001 (Stage 23 of 49)	00-RFtSdybh6Z9kVYjfqYmaYa
0.491993		Nucleus	0.000	1.000	1031	100000895	100000015	siRNA-IMPa4-25 PSPC1-A488 IMPa4-A546 DAPI 8C2-siRNA-IMP-a2-a4 V2.00	0	28. siRNA-IMPa4-25 PSPC1-A488 DAPI IMPa4-A546_w_TileScan_001 (Stage 23 of 49)	00-RFtSdybh6Z9kVYjfqYmaYa
0.45764		Nucleus	0.000	1.000	1032	100000896	100000016	siRNA-IMPa4-25 PSPC1-A488 IMPa4-A546 DAPI 8C2-siRNA-IMP-a2-a4 V2.00	0	28. siRNA-IMPa4-25 PSPC1-A488 DAPI IMPa4-A546_w_TileScan_001 (Stage 23 of 49)	00-RFtSdybh6Z9kVYjfqYmaYa
0.533584		Nucleus	0.000	1.000	1033	100000897	100000017	siRNA-IMPa4-25 PSPC1-A488 IMPa4-A546 DAPI 8C2-siRNA-IMP-a2-a4 V2.00	0	28. siRNA-IMPa4-25 PSPC1-A488 DAPI IMPa4-A546_w_TileScan_001 (Stage 23 of 49)	00-RFtSdybh6Z9kVYjfqYmaYa
0.513599		Nucleus	0.000	1.000	1034	100000898	100000018	siRNA-IMPa4-25 PSPC1-A488 IMPa4-A546 DAPI 8C2-siRNA-IMP-a2-a4 V2.00	0	28. siRNA-IMPa4-25 PSPC1-A488 DAPI IMPa4-A546_w_TileScan_001 (Stage 23 of 49)	00-RFtSdybh6Z9kVYjfqYmaYa
0.316609		Nucleus	0.000	1.000	1035	100000899	100000019	siRNA-IMPa4-25 PSPC1-A488 IMPa4-A546 DAPI 8C2-siRNA-IMP-a2-a4 V2.00	0	28. siRNA-IMPa4-25 PSPC1-A488 DAPI IMPa4-A546_w_TileScan_001 (Stage 23 of 49)	00-RFtSdybh6Z9kVYjfqYmaYa
0.548775		Nucleus	0.000	1.000	1036	100000900	100000020	siRNA-IMPa4-25 PSPC1-A488 IMPa4-A546 DAPI 8C2-siRNA-IMP-a2-a4 V2.00	0	28. siRNA-IMPa4-25 PSPC1-A488 DAPI IMPa4-A546_w_TileScan_001 (Stage 23 of 49)	00-RFtSdybh6Z9kVYjfqYmaYa
0.568973		Nucleus	0.000	1.000	1037	100000901	100000021	siRNA-IMPa4-25 PSPC1-A488 IMPa4-A546 DAPI 8C2-siRNA-IMP-a2-a4 V2.00	0	28. siRNA-IMPa4-25 PSPC1-A488 DAPI IMPa4-A546_w_TileScan_001 (Stage 23 of 49)	00-RFtSdybh6Z9kVYjfqYmaYa
0.6482		Nucleus	0.000	1.000	1038	100000902	100000022	siRNA-IMPa4-25 PSPC1-A488 IMPa4-A546 DAPI 8C2-siRNA-IMP-a2-a4 V2.00	0	28. siRNA-IMPa4-25 PSPC1-A488 DAPI IMPa4-A546_w_TileScan_001 (Stage 23 of 49)	00-RFtSdybh6Z9kVYjfqYmaYa
0.457932		Nucleus	0.000	1.000	1042	100000903	100000023	siRNA-IMPa4-25 PSPC1-A488 IMPa4-A546 DAPI 8C2-siRNA-IMP-a2-a4 V2.00	0	28. siRNA-IMPa4-25 PSPC1-A488 DAPI IMPa4-A546_w_TileScan_001 (Stage 23 of 49)	00-RFtSdybh6Z9kVYjfqYmaYa
0.299037		Nucleus	0.000	1.000	1043	100000904	100000024	siRNA-IMPa4-25 PSPC1-A488 IMPa4-A546 DAPI 8C2-siRNA-IMP-a2-a4 V2.00	0	28. siRNA-IMPa4-25 PSPC1-A488 DAPI IMPa4-A546_w_TileScan_001 (Stage 23 of 49)	00-RFtSdybh6Z9kVYjfqYmaYa
0.393157		Nucleus	0.000	1.000	1044	100000905	100000000	siRNA-IMPa4-25 PSPC1-A488 IMPa4-A546 DAPI 8C2-siRNA-IMP-a2-a4 V2.00	0	28. siRNA-IMPa4-25 PSPC1-A488 DAPI IMPa4-A546_x_TileScan_001 (Stage 24 of 49)	00-7BtGq45MYF6xeh2eyuS5gn
0.542629		Nucleus	0.000	1.000	1045	100000906	100000001	siRNA-IMPa4-25 PSPC1-A488 IMPa4-A546 DAPI 8C2-siRNA-IMP-a2-a4 V2.00	0	28. siRNA-IMPa4-25 PSPC1-A488 DAPI IMPa4-A546_x_TileScan_001 (Stage 24 of 49)	00-7BtGq45MYF6xeh2eyuS5gn
0.340379		Nucleus	0.000	1.000	1047	100000907	100000002	siRNA-IMPa4-25 PSPC1-A488 IMPa4-A546 DAPI 8C2-siRNA-IMP-a2-a4 V2.00	0	28. siRNA-IMPa4-25 PSPC1-A488 DAPI IMPa4-A546_x_TileScan_001 (Stage 24 of 49)	00-7BtGq45MYF6xeh2eyuS5gn
0.286135		Nucleus	0.000	1.000	1048	100000908	100000003	siRNA-IMPa4-25 PSPC1-A488 IMPa4-A546 DAPI 8C2-siRNA-IMP-a2-a4 V2.00	0	28. siRNA-IMPa4-25 PSPC1-A488 DAPI IMPa4-A546_x_TileScan_001 (Stage 24 of 49)	00-7BtGq45MYF6xeh2eyuS5gn
0.260429		Nucleus	0.000	1.000	1049	100000909	100000004	siRNA-IMPa4-25 PSPC1-A488 IMPa4-A546 DAPI 8C2-siRNA-IMP-a2-a4 V2.00	0	28. siRNA-IMPa4-25 PSPC1-A488 DAPI IMPa4-A546_x_TileScan_001 (Stage 24 of 49)	00-7BtGq45MYF6xeh2eyuS5gn
0.340784		Nucleus	0.000	1.000	1050	100000910	100000005	siRNA-IMPa4-25 PSPC1-A488 IMPa4-A546 DAPI 8C2-siRNA-IMP-a2-a4 V2.00	0	28. siRNA-IMPa4-25 PSPC1-A488 DAPI IMPa4-A546_x_TileScan_001 (Stage 24 of 49)	00-7BtGq45MYF6xeh2eyuS5gn
0.7108		Nucleus	0.000	1.000	1051	100000911	100000006	siRNA-IMPa4-25 PSPC1-A488 IMPa4-A546 DAPI 8C2-siRNA-IMP-a2-a4 V2.00	0	28. siRNA-IMPa4-25 PSPC1-A488 DAPI IMPa4-A546_x_TileScan_001 (Stage 24 of 49)	00-7BtGq45MYF6xeh2eyuS5gn
0.506046		Nucleus	0.000	1.000	1052	100000912	100000007	siRNA-IMPa4-25 PSPC1-A488 IMPa4-A546 DAPI 8C2-siRNA-IMP-a2-a4 V2.00	0	28. siRNA-IMPa4-25 PSPC1-A488 DAPI IMPa4-A546_x_TileScan_001 (Stage 24 of 49)	00-7BtGq45MYF6xeh2eyuS5gn
0.467791		Nucleus	0.000	1.000	1053	100000913	100000008	siRNA-IMPa4-25 PSPC1-A488 IMPa4-A546 DAPI 8C2-siRNA-IMP-a2-a4 V2.00	0	28. siRNA-IMPa4-25 PSPC1-A488 DAPI IMPa4-A546_x_TileScan_001 (Stage 24 of 49)	00-7BtGq45MYF6xeh2eyuS5gn
0.312488		Nucleus	0.000	1.000	1056	100000914	100000009	siRNA-IMPa4-25 PSPC1-A488 IMPa4-A546 DAPI 8C2-siRNA-IMP-a2-a4 V2.00	0	28. siRNA-IMPa4-25 PSPC1-A488 DAPI IMPa4-A546_x_TileScan_001 (Stage 24 of 49)	00-7BtGq45MYF6xeh2eyuS5gn
0.308749		Nucleus	0.000	1.000	1057	100000915	100000010	siRNA-IMPa4-25 PSPC1-A488 IMPa4-A546 DAPI 8C2-siRNA-IMP-a2-a4 V2.00	0	28. siRNA-IMPa4-25 PSPC1-A488 DAPI IMPa4-A546_x_TileScan_001 (Stage 24 of 49)	00-7BtGq45MYF6xeh2eyuS5gn
0.324288		Nucleus	0.000	1.000	1058	100000916	100000011	siRNA-IMPa4-25 PSPC1-A488 IMPa4-A546 DAPI 8C2-siRNA-IMP-a2-a4 V2.00	0	28. siRNA-IMPa4-25 PSPC1-A488 DAPI IMPa4-A546_x_TileScan_001 (Stage 24 of 49)	00-7BtGq45MYF6xeh2eyuS5gn
0.50613		Nucleus	0.000	1.000	1059	100000917	100000012	siRNA-IMPa4-25 PSPC1-A488 IMPa4-A546 DAPI 8C2-siRNA-IMP-a2-a4 V2.00	0	28. siRNA-IMPa4-25 PSPC1-A488 DAPI IMPa4-A546_x_TileScan_001 (Stage 24 of 49)	00-7BtGq45MYF6xeh2eyuS5gn
0.439124		Nucleus	0.000	1.000	1061	100000918	100000013	siRNA-IMPa4-25 PSPC1-A488 IMPa4-A546 DAPI 8C2-siRNA-IMP-a2-a4 V2.00	0	28. siRNA-IMPa4-25 PSPC1-A488 DAPI IMPa4-A546_x_TileScan_001 (Stage 24 of 49)	00-7BtGq45MYF6xeh2eyuS5gn
0.363009		Nucleus	0.000	1.000	1062	100000919	100000014	siRNA-IMPa4-25 PSPC1-A488 IMPa4-A546 DAPI 8C2-siRNA-IMP-a2-a4 V2.00	0	28. siRNA-IMPa4-25 PSPC1-A488 DAPI IMPa4-A546_x_TileScan_001 (Stage 24 of 49)	00-7BtGq45MYF6xeh2eyuS5gn
0.457316		Nucleus	0.000	1.000	1063	100000920	100000015	siRNA-IMPa4-25 PSPC1-A488 IMPa4-A546 DAPI 8C2-siRNA-IMP-a2-a4 V2.00	0	28. siRNA-IMPa4-25 PSPC1-A488 DAPI IMPa4-A546_x_TileScan_001 (Stage 24 of 49)	00-7BtGq45MYF6xeh2eyuS5gn
0.515286		Nucleus	0.000	1.000	1064	100000921	100000016	siRNA-IMPa4-25 PSPC1-A488 IMPa4-A546 DAPI 8C2-siRNA-IMP-a2-a4 V2.00	0	28. siRNA-IMPa4-25 PSPC1-A488 DAPI IMPa4-A546_x_TileScan_001 (Stage 24 of 49)	00-7BtGq45MYF6xeh2eyuS5gn
0.413623		Nucleus	0.000	1.000	1065	100000922	100000017	siRNA-IMPa4-25 PSPC1-A488 IMPa4-A546 DAPI 8C2-siRNA-IMP-a2-a4 V2.00	0	28. siRNA-IMPa4-25 PSPC1-A488 DAPI IMPa4-A546_x_TileScan_001 (Stage 24 of 49)	00-7BtGq45MYF6xeh2eyuS5gn
0.351212		Nucleus	0.000	1.000	1066	100000923	100000018	siRNA-IMPa4-25 PSPC1-A488 IMPa4-A546 DAPI 8C2-siRNA-IMP-a2-a4 V2.00	0	28. siRNA-IMPa4-25 PSPC1-A488 DAPI IMPa4-A546_x_TileScan_001 (Stage 24 of 49)	00-7BtGq45MYF6xeh2eyuS5gn
0.528804		Nucleus	0.000	1.000	1067	100000924	100000019	siRNA-IMPa4-25 PSPC1-A488 IMPa4-A546 DAPI 8C2-siRNA-IMP-a2-a4 V2.00	0	28. siRNA-IMPa4-25 PSPC1-A488 DAPI IMPa4-A546_x_TileScan_001 (Stage 24 of 49)	00-7BtGq45MYF6xeh2eyuS5gn
0.454887		Nucleus	0.000	1.000	1068	100000925	100000020	siRNA-IMPa4-25 PSPC1-A488 IMPa4-A546 DAPI 8C2-siRNA-IMP-a2-a4 V2.00	0	28. siRNA-IMPa4-25 PSPC1-A488 DAPI IMPa4-A546_x_TileScan_001 (Stage 24 of 49)	00-7BtGq45MYF6xeh2eyuS5gn
0.278819		Nucleus	0.000	1.000	1069	100000926	100000021	siRNA-IMPa4-25 PSPC1-A488 IMPa4-A546 DAPI 8C2-siRNA-IMP-a2-a4 V2.00	0	28. siRNA-IMPa4-25 PSPC1-A488 DAPI IMPa4-A546_x_TileScan_001 (Stage 24 of 49)	00-7BtGq45MYF6xeh2eyuS5gn
0.527525		Nucleus	0.000	1.000	1070	100000927	100000000	siRNA-IMPa4-25 PSPC1-A488 IMPa4-A546 DAPI 8C2-siRNA-IMP-a2-a4 V2.00	0	28. siRNA-IMPa4-25 PSPC1-A488 DAPI IMPa4-A546_y_TileScan_001 (Stage 25 of 49)	00-83hSCg4QrVDxMawq2ZeazM
0.518453		Nucleus	0.000	1.000	1071	100000928	100000001	siRNA-IMPa4-25 PSPC1-A488 IMPa4-A546 DAPI 8C2-siRNA-IMP-a2-a4 V2.00	0	28. siRNA-IMPa4-25 PSPC1-A488 DAPI IMPa4-A546_y_TileScan_001 (Stage 25 of 49)	00-83hSCg4QrVDxMawq2ZeazM
0.250994		Nucleus	0.000	1.000	1072	100000929	100000002	siRNA-IMPa4-25 PSPC1-A488 IMPa4-A546 DAPI 8C2-siRNA-IMP-a2-a4 V2.00	0	28. siRNA-IMPa4-25 PSPC1-A488 DAPI IMPa4-A546_y_TileScan_001 (Stage 25 of 49)	00-83hSCg4QrVDxMawq2ZeazM
0.608939		Nucleus	0.000	1.000	1073	100000930	100000003	siRNA-IMPa4-25 PSPC1-A488 IMPa4-A546 DAPI 8C2-siRNA-IMP-a2-a4 V2.00	0	28. siRNA-IMPa4-25 PSPC1-A488 DAPI IMPa4-A546_y_TileScan_001 (Stage 25 of 49)	00-83hSCg4QrVDxMawq2ZeazM
0.4657		Nucleus	0.000	1.000	1074	100000931	100000004	siRNA-IMPa4-25 PSPC1-A488 IMPa4-A546 DAPI 8C2-siRNA-IMP-a2-a4 V2.00	0	28. siRNA-IMPa4-25 PSPC1-A488 DAPI IMPa4-A546_y_TileScan_001 (Stage 25 of 49)	00-83hSCg4QrVDxMawq2ZeazM
0.465628		Nucleus	0.000	1.000	1076	100000932	100000005	siRNA-IMPa4-25 PSPC1-A488 IMPa4-A546 DAPI 8C2-siRNA-IMP-a2-a4 V2.00	0	28. siRNA-IMPa4-25 PSPC1-A488 DAPI IMPa4-A546_y_TileScan_001 (Stage 25 of 49)	00-83hSCg4QrVDxMawq2ZeazM
0.459095		Nucleus	0.000	1.000	1077	100000933	100000006	siRNA-IMPa4-25 PSPC1-A488 IMPa4-A546 DAPI 8C2-siRNA-IMP-a2-a4 V2.00	0	28. siRNA-IMPa4-25 PSPC1-A488 DAPI IMPa4-A546_y_TileScan_001 (Stage 25 of 49)	00-83hSCg4QrVDxMawq2ZeazM
0.22558		Nucleus	0.000	1.000	1078	100000934	100000007	siRNA-IMPa4-25 PSPC1-A488 IMPa4-A546 DAPI 8C2-siRNA-IMP-a2-a4 V2.00	0	28. siRNA-IMPa4-25 PSPC1-A488 DAPI IMPa4-A546_y_TileScan_001 (Stage 25 of 49)	00-83hSCg4QrVDxMawq2ZeazM
0.257882		Nucleus	0.000	1.000	1079	100000935	100000008	siRNA-IMPa4-25 PSPC1-A488 IMPa4-A546 DAPI 8C2-siRNA-IMP-a2-a4 V2.00	0	28. siRNA-IMPa4-25 PSPC1-A488 DAPI IMPa4-A546_y_TileScan_001 (Stage 25 of 49)	00-83hSCg4QrVDxMawq2ZeazM
0.605636		Nucleus	0.000	1.000	1080	100000936	100000009	siRNA-IMPa4-25 PSPC1-A488 IMPa4-A546 DAPI 8C2-siRNA-IMP-a2-a4 V2.00	0	28. siRNA-IMPa4-25 PSPC1-A488 DAPI IMPa4-A546_y_TileScan_001 (Stage 25 of 49)	00-83hSCg4QrVDxMawq2ZeazM
0.764525		Nucleus	0.000	1.000	1081	100000937	100000010	siRNA-IMPa4-25 PSPC1-A488 IMPa4-A546 DAPI 8C2-siRNA-IMP-a2-a4 V2.00	0	28. siRNA-IMPa4-25 PSPC1-A488 DAPI IMPa4-A546_y_TileScan_001 (Stage 25 of 49)	00-83hSCg4QrVDxMawq2ZeazM
0.585513		Nucleus	0.000	1.000	1082	100000938	100000011	siRNA-IMPa4-25 PSPC1-A488 IMPa4-A546 DAPI 8C2-siRNA-IMP-a2-a4 V2.00	0	28. siRNA-IMPa4-25 PSPC1-A488 DAPI IMPa4-A546_y_TileScan_001 (Stage 25 of 49)	00-83hSCg4QrVDxMawq2ZeazM
0.502175		Nucleus	0.000	1.000	1083	100000939	100000012	siRNA-IMPa4-25 PSPC1-A488 IMPa4-A546 DAPI 8C2-siRNA-IMP-a2-a4 V2.00	0	28. siRNA-IMPa4-25 PSPC1-A488 DAPI IMPa4-A546_y_TileScan_001 (Stage 25 of 49)	00-83hSCg4QrVDxMawq2ZeazM
0.685948		Nucleus	0.000	1.000	1084	100000940	100000013	siRNA-IMPa4-25 PSPC1-A488 IMPa4-A546 DAPI 8C2-siRNA-IMP-a2-a4 V2.00	0	28. siRNA-IMPa4-25 PSPC1-A488 DAPI IMPa4-A546_y_TileScan_001 (Stage 25 of 49)	00-83hSCg4QrVDxMawq2ZeazM
0.38583		Nucleus	0.000	1.000	1085	100000941	100000014	siRNA-IMPa4-25 PSPC1-A488 IMPa4-A546 DAPI 8C2-siRNA-IMP-a2-a4 V2.00	0	28. siRNA-IMPa4-25 PSPC1-A488 DAPI IMPa4-A546_y_TileScan_001 (Stage 25 of 49)	00-83hSCg4QrVDxMawq2ZeazM
0.566204		Nucleus	0.000	1.000	1086	100000942	100000015	siRNA-IMPa4-25 PSPC1-A488 IMPa4-A546 DAPI 8C2-siRNA-IMP-a2-a4 V2.00	0	28. siRNA-IMPa4-25 PSPC1-A488 DAPI IMPa4-A546_y_TileScan_001 (Stage 25 of 49)	00-83hSCg4QrVDxMawq2ZeazM
0.414323		Nucleus	0.000	1.000	1087	100000943	100000016	siRNA-IMPa4-25 PSPC1-A488 IMPa4-A546 DAPI 8C2-siRNA-IMP-a2-a4 V2.00	0	28. siRNA-IMPa4-25 PSPC1-A488 DAPI IMPa4-A546_y_TileScan_001 (Stage 25 of 49)	00-83hSCg4QrVDxMawq2ZeazM
0.286182		Nucleus	0.000	1.000	1088	100000944	100000017	siRNA-IMPa4-25 PSPC1-A488 IMPa4-A546 DAPI 8C2-siRNA-IMP-a2-a4 V2.00	0	28. siRNA-IMPa4-25 PSPC1-A488 DAPI IMPa4-A546_y_TileScan_001 (Stage 25 of 49)	00-83hSCg4QrVDxMawq2ZeazM
0.42136		Nucleus	0.000	1.000	1089	100000945	100000018	siRNA-IMPa4-25 PSPC1-A488 IMPa4-A546 DAPI 8C2-siRNA-IMP-a2-a4 V2.00	0	28. siRNA-IMPa4-25 PSPC1-A488 DAPI IMPa4-A546_y_TileScan_001 (Stage 25 of 49)	00-83hSCg4QrVDxMawq2ZeazM
0.313766		Nucleus	0.000	1.000	1091	100000946	100000000	siRNA-IMPa4-25 PSPC1-A488 IMPa4-A546 DAPI 8C2-siRNA-IMP-a2-a4 V2.00	0	28. siRNA-IMPa4-25 PSPC1-A488 DAPI IMPa4-A546_z_TileScan_001 (Stage 26 of 49)	00-tejA37PHnDzYpTMeFxmWC3
0.432092		Nucleus	0.000	1.000	1092	100000947	100000001	siRNA-IMPa4-25 PSPC1-A488 IMPa4-A546 DAPI 8C2-siRNA-IMP-a2-a4 V2.00	0	28. siRNA-IMPa4-25 PSPC1-A488 DAPI IMPa4-A546_z_TileScan_001 (Stage 26 of 49)	00-tejA37PHnDzYpTMeFxmWC3
0.787279		Nucleus	0.000	1.000	1093	100000948	100000002	siRNA-IMPa4-25 PSPC1-A488 IMPa4-A546 DAPI 8C2-siRNA-IMP-a2-a4 V2.00	0	28. siRNA-IMPa4-25 PSPC1-A488 DAPI IMPa4-A546_z_TileScan_001 (Stage 26 of 49)	00-tejA37PHnDzYpTMeFxmWC3
0.816689		Nucleus	0.000	1.000	1093	100000949	100000003	siRNA-IMPa4-25 PSPC1-A488 IMPa4-A546 DAPI 8C2-siRNA-IMP-a2-a4 V2.00	0	28. siRNA-IMPa4-25 PSPC1-A488 DAPI IMPa4-A546_z_TileScan_001 (Stage 26 of 49)	00-tejA37PHnDzYpTMeFxmWC3
0.423324		Nucleus	0.000	1.000	1095	100000950	100000004	siRNA-IMPa4-25 PSPC1-A488 IMPa4-A546 DAPI 8C2-siRNA-IMP-a2-a4 V2.00	0	28. siRNA-IMPa4-25 PSPC1-A488 DAPI IMPa4-A546_z_TileScan_001 (Stage 26 of 49)	00-tejA37PHnDzYpTMeFxmWC3
0.460523		Nucleus	0.000	1.000	1096	100000951	100000005	siRNA-IMPa4-25 PSPC1-A488 IMPa4-A546 DAPI 8C2-siRNA-IMP-a2-a4 V2.00	0	28. siRNA-IMPa4-25 PSPC1-A488 DAPI IMPa4-A546_z_TileScan_001 (Stage 26 of 49)	00-tejA37PHnDzYpTMeFxmWC3
0.721475		Nucleus	0.000	1.000	1097	100000952	100000006	siRNA-IMPa4-25 PSPC1-A488 IMPa4-A546 DAPI 8C2-siRNA-IMP-a2-a4 V2.00	0	28. siRNA-IMPa4-25 PSPC1-A488 DAPI IMPa4-A546_z_TileScan_001 (Stage 26 of 49)	00-tejA37PHnDzYpTMeFxmWC3
0.278515		Nucleus	0.000	1.000	1098	100000953	100000007	siRNA-IMPa4-25 PSPC1-A488 IMPa4-A546 DAPI 8C2-siRNA-IMP-a2-a4 V2.00	0	28. siRNA-IMPa4-25 PSPC1-A488 DAPI IMPa4-A546_z_TileScan_001 (Stage 26 of 49)	00-tejA37PHnDzYpTMeFxmWC3
0.248877		Nucleus	0.000	1.000	1099	100000954	100000008	siRNA-IMPa4-25 PSPC1-A488 IMPa4-A546 DAPI 8C2-siRNA-IMP-a2-a4 V2.00	0	28. siRNA-IMPa4-25 PSPC1-A488 DAPI IMPa4-A546_z_TileScan_001 (Stage 26 of 49)	00-tejA37PHnDzYpTMeFxmWC3
0.455798		Nucleus	0.000	1.000	1100	100000955	100000009	siRNA-IMPa4-25 PSPC1-A488 IMPa4-A546 DAPI 8C2-siRNA-IMP-a2-a4 V2.00	0	28. siRNA-IMPa4-25 PSPC1-A488 DAPI IMPa4-A546_z_TileScan_001 (Stage 26 of 49)	00-tejA37PHnDzYpTMeFxmWC3
0.137113		Nucleus	0.000	1.000	1101	100000956	100000010	siRNA-IMPa4-25 PSPC1-A488 IMPa4-A546 DAPI 8C2-siRNA-IMP-a2-a4 V2.00	0	28. siRNA-IMPa4-25 PSPC1-A488 DAPI IMPa4-A546_z_TileScan_001 (Stage 26 of 49)	00-tejA37PHnDzYpTMeFxmWC3
0.301633		Nucleus	0.000	1.000	1102	100000957	100000011	siRNA-IMPa4-25 PSPC1-A488 IMPa4-A546 DAPI 8C2-siRNA-IMP-a2-a4 V2.00	0	28. siRNA-IMPa4-25 PSPC1-A488 DAPI IMPa4-A546_z_TileScan_001 (Stage 26 of 49)	00-tejA37PHnDzYpTMeFxmWC3
0.359116		Nucleus	0.000	1.000	1103	100000958	100000012	siRNA-IMPa4-25 PSPC1-A488 IMPa4-A546 DAPI 8C2-siRNA-IMP-a2-a4 V2.00	0	28. siRNA-IMPa4-25 PSPC1-A488 DAPI IMPa4-A546_z_TileScan_001 (Stage 26 of 49)	00-tejA37PHnDzYpTMeFxmWC3
0.594745		Nucleus	0.000	1.000	1103	100000959	100000013	siRNA-IMPa4-25 PSPC1-A488 IMPa4-A546 DAPI 8C2-siRNA-IMP-a2-a4 V2.00	0	28. siRNA-IMPa4-25 PSPC1-A488 DAPI IMPa4-A546_z_TileScan_001 (Stage 26 of 49)	00-tejA37PHnDzYpTMeFxmWC3
0.568395		Nucleus	0.000	1.000	1103	100000960	100000014	siRNA-IMPa4-25 PSPC1-A488 IMPa4-A546 DAPI 8C2-siRNA-IMP-a2-a4 V2.00	0	28. siRNA-IMPa4-25 PSPC1-A488 DAPI IMPa4-A546_z_TileScan_001 (Stage 26 of 49)	00-tejA37PHnDzYpTMeFxmWC3
0.54558		Nucleus	0.000	1.000	1104	100000961	100000015	siRNA-IMPa4-25 PSPC1-A488 IMPa4-A546 DAPI 8C2-siRNA-IMP-a2-a4 V2.00	0	28. siRNA-IMPa4-25 PSPC1-A488 DAPI IMPa4-A546_z_TileScan_001 (Stage 26 of 49)	00-tejA37PHnDzYpTMeFxmWC3
0.259423		Nucleus	0.000	1.000	1105	100000962	100000016	siRNA-IMPa4-25 PSPC1-A488 IMPa4-A546 DAPI 8C2-siRNA-IMP-a2-a4 V2.00	0	28. siRNA-IMPa4-25 PSPC1-A488 DAPI IMPa4-A546_z_TileScan_001 (Stage 26 of 49)	00-tejA37PHnDzYpTMeFxmWC3
0.5334		Nucleus	0.000	1.000	1106	100000963	100000017	siRNA-IMPa4-25 PSPC1-A488 IMPa4-A546 DAPI 8C2-siRNA-IMP-a2-a4 V2.00	0	28. siRNA-IMPa4-25 PSPC1-A488 DAPI IMPa4-A546_z_TileScan_001 (Stage 26 of 49)	00-tejA37PHnDzYpTMeFxmWC3
0.405463		Nucleus	0.000	1.000	1107	100000964	100000018	siRNA-IMPa4-25 PSPC1-A488 IMPa4-A546 DAPI 8C2-siRNA-IMP-a2-a4 V2.00	0	28. siRNA-IMPa4-25 PSPC1-A488 DAPI IMPa4-A546_z_TileScan_001 (Stage 26 of 49)	00-tejA37PHnDzYpTMeFxmWC3
0.474161		Nucleus	0.000	1.000	1108	100000965	100000019	siRNA-IMPa4-25 PSPC1-A488 IMPa4-A546 DAPI 8C2-siRNA-IMP-a2-a4 V2.00	0	28. siRNA-IMPa4-25 PSPC1-A488 DAPI IMPa4-A546_z_TileScan_001 (Stage 26 of 49)	00-tejA37PHnDzYpTMeFxmWC3
0.65222		Nucleus	0.000	1.000	1109	100000966	100000020	siRNA-IMPa4-25 PSPC1-A488 IMPa4-A546 DAPI 8C2-siRNA-IMP-a2-a4 V2.00	0	28. siRNA-IMPa4-25 PSPC1-A488 DAPI IMPa4-A546_z_TileScan_001 (Stage 26 of 49)	00-tejA37PHnDzYpTMeFxmWC3
0.639779		Nucleus	0.000	1.000	1110	100000967	100000021	siRNA-IMPa4-25 PSPC1-A488 IMPa4-A546 DAPI 8C2-siRNA-IMP-a2-a4 V2.00	0	28. siRNA-IMPa4-25 PSPC1-A488 DAPI IMPa4-A546_z_TileScan_001 (Stage 26 of 49)	00-tejA37PHnDzYpTMeFxmWC3
