# Supplementary material for: Development of a pipeline for automated, high-throughput analysis of paraspeckle proteins reveals specific roles for importin α proteins
Source: Sci Rep. 2017 Feb 27;7:43323. doi: 10.1038/srep43323 (PMC5379994; doi:10.1038/srep43323)
Supplement: Supplementary Dataset SD1-L [file srep43323-s14.zip › I8P/8C2-siRNA-IMPa4-PSPC1/_/siRNA-IMPa4-25 PSPC1-A488 IMPa4-A546 DAPI 8C2-siRNA-IMP-a2-a4 V2.00_Statistics/siRNA-IMPa4-25 PSPC1-A488 IMPa4-A546 DAPI 8C2-siRNA-IMP-a2-a4 V2.00_Nucleus_Intensity_StdDev_Ch=3.csv]

Nucleus Intensity StdDev Ch=3
====================
Value	Unit	Category	Channel	Birth [s]	Death [s]	CellID	ID	OriginalID	Original Component Name	Original Component ID	Original Image Name	Original Image ID
62.9864		Nucleus	3	0.000	1.000	0	100000000	100000000	siRNA-IMPa4-25 PSPC1-A488 IMPa4-A546 DAPI 8C2-siRNA-IMP-a2-a4 V2.00	0	28. siRNA-IMPa4-25 PSPC1-A488 DAPI IMPa4-A546_a_TileScan_001 (Stage 1 of 49)	00-kRebo8v8jq7VUbzjx7JAVY
57.7109		Nucleus	3	0.000	1.000	1	100000001	100000001	siRNA-IMPa4-25 PSPC1-A488 IMPa4-A546 DAPI 8C2-siRNA-IMP-a2-a4 V2.00	0	28. siRNA-IMPa4-25 PSPC1-A488 DAPI IMPa4-A546_a_TileScan_001 (Stage 1 of 49)	00-kRebo8v8jq7VUbzjx7JAVY
73.2193		Nucleus	3	0.000	1.000	2	100000002	100000002	siRNA-IMPa4-25 PSPC1-A488 IMPa4-A546 DAPI 8C2-siRNA-IMP-a2-a4 V2.00	0	28. siRNA-IMPa4-25 PSPC1-A488 DAPI IMPa4-A546_a_TileScan_001 (Stage 1 of 49)	00-kRebo8v8jq7VUbzjx7JAVY
56.7526		Nucleus	3	0.000	1.000	3	100000003	100000003	siRNA-IMPa4-25 PSPC1-A488 IMPa4-A546 DAPI 8C2-siRNA-IMP-a2-a4 V2.00	0	28. siRNA-IMPa4-25 PSPC1-A488 DAPI IMPa4-A546_a_TileScan_001 (Stage 1 of 49)	00-kRebo8v8jq7VUbzjx7JAVY
61.1507		Nucleus	3	0.000	1.000	4	100000004	100000004	siRNA-IMPa4-25 PSPC1-A488 IMPa4-A546 DAPI 8C2-siRNA-IMP-a2-a4 V2.00	0	28. siRNA-IMPa4-25 PSPC1-A488 DAPI IMPa4-A546_a_TileScan_001 (Stage 1 of 49)	00-kRebo8v8jq7VUbzjx7JAVY
57.5391		Nucleus	3	0.000	1.000	5	100000005	100000005	siRNA-IMPa4-25 PSPC1-A488 IMPa4-A546 DAPI 8C2-siRNA-IMP-a2-a4 V2.00	0	28. siRNA-IMPa4-25 PSPC1-A488 DAPI IMPa4-A546_a_TileScan_001 (Stage 1 of 49)	00-kRebo8v8jq7VUbzjx7JAVY
62.8351		Nucleus	3	0.000	1.000	6	100000006	100000006	siRNA-IMPa4-25 PSPC1-A488 IMPa4-A546 DAPI 8C2-siRNA-IMP-a2-a4 V2.00	0	28. siRNA-IMPa4-25 PSPC1-A488 DAPI IMPa4-A546_a_TileScan_001 (Stage 1 of 49)	00-kRebo8v8jq7VUbzjx7JAVY
63.8281		Nucleus	3	0.000	1.000	7	100000007	100000007	siRNA-IMPa4-25 PSPC1-A488 IMPa4-A546 DAPI 8C2-siRNA-IMP-a2-a4 V2.00	0	28. siRNA-IMPa4-25 PSPC1-A488 DAPI IMPa4-A546_a_TileScan_001 (Stage 1 of 49)	00-kRebo8v8jq7VUbzjx7JAVY
57.8622		Nucleus	3	0.000	1.000	11	100000008	100000008	siRNA-IMPa4-25 PSPC1-A488 IMPa4-A546 DAPI 8C2-siRNA-IMP-a2-a4 V2.00	0	28. siRNA-IMPa4-25 PSPC1-A488 DAPI IMPa4-A546_a_TileScan_001 (Stage 1 of 49)	00-kRebo8v8jq7VUbzjx7JAVY
59.0301		Nucleus	3	0.000	1.000	12	100000009	100000009	siRNA-IMPa4-25 PSPC1-A488 IMPa4-A546 DAPI 8C2-siRNA-IMP-a2-a4 V2.00	0	28. siRNA-IMPa4-25 PSPC1-A488 DAPI IMPa4-A546_a_TileScan_001 (Stage 1 of 49)	00-kRebo8v8jq7VUbzjx7JAVY
64.0361		Nucleus	3	0.000	1.000	13	100000010	100000010	siRNA-IMPa4-25 PSPC1-A488 IMPa4-A546 DAPI 8C2-siRNA-IMP-a2-a4 V2.00	0	28. siRNA-IMPa4-25 PSPC1-A488 DAPI IMPa4-A546_a_TileScan_001 (Stage 1 of 49)	00-kRebo8v8jq7VUbzjx7JAVY
60.1153		Nucleus	3	0.000	1.000	15	100000011	100000011	siRNA-IMPa4-25 PSPC1-A488 IMPa4-A546 DAPI 8C2-siRNA-IMP-a2-a4 V2.00	0	28. siRNA-IMPa4-25 PSPC1-A488 DAPI IMPa4-A546_a_TileScan_001 (Stage 1 of 49)	00-kRebo8v8jq7VUbzjx7JAVY
65.0871		Nucleus	3	0.000	1.000	16	100000012	100000012	siRNA-IMPa4-25 PSPC1-A488 IMPa4-A546 DAPI 8C2-siRNA-IMP-a2-a4 V2.00	0	28. siRNA-IMPa4-25 PSPC1-A488 DAPI IMPa4-A546_a_TileScan_001 (Stage 1 of 49)	00-kRebo8v8jq7VUbzjx7JAVY
66.342		Nucleus	3	0.000	1.000	19	100000013	100000000	siRNA-IMPa4-25 PSPC1-A488 IMPa4-A546 DAPI 8C2-siRNA-IMP-a2-a4 V2.00	0	28. siRNA-IMPa4-25 PSPC1-A488 DAPI IMPa4-A546_aa_TileScan_001 (Stage 27 of 49)	00-C7MBBahBvPw2V4PeMBgGSi
62.3713		Nucleus	3	0.000	1.000	21	100000014	100000001	siRNA-IMPa4-25 PSPC1-A488 IMPa4-A546 DAPI 8C2-siRNA-IMP-a2-a4 V2.00	0	28. siRNA-IMPa4-25 PSPC1-A488 DAPI IMPa4-A546_aa_TileScan_001 (Stage 27 of 49)	00-C7MBBahBvPw2V4PeMBgGSi
64.4259		Nucleus	3	0.000	1.000	22	100000015	100000002	siRNA-IMPa4-25 PSPC1-A488 IMPa4-A546 DAPI 8C2-siRNA-IMP-a2-a4 V2.00	0	28. siRNA-IMPa4-25 PSPC1-A488 DAPI IMPa4-A546_aa_TileScan_001 (Stage 27 of 49)	00-C7MBBahBvPw2V4PeMBgGSi
50.5774		Nucleus	3	0.000	1.000	23	100000016	100000003	siRNA-IMPa4-25 PSPC1-A488 IMPa4-A546 DAPI 8C2-siRNA-IMP-a2-a4 V2.00	0	28. siRNA-IMPa4-25 PSPC1-A488 DAPI IMPa4-A546_aa_TileScan_001 (Stage 27 of 49)	00-C7MBBahBvPw2V4PeMBgGSi
52.6654		Nucleus	3	0.000	1.000	24	100000017	100000004	siRNA-IMPa4-25 PSPC1-A488 IMPa4-A546 DAPI 8C2-siRNA-IMP-a2-a4 V2.00	0	28. siRNA-IMPa4-25 PSPC1-A488 DAPI IMPa4-A546_aa_TileScan_001 (Stage 27 of 49)	00-C7MBBahBvPw2V4PeMBgGSi
64.4173		Nucleus	3	0.000	1.000	26	100000018	100000005	siRNA-IMPa4-25 PSPC1-A488 IMPa4-A546 DAPI 8C2-siRNA-IMP-a2-a4 V2.00	0	28. siRNA-IMPa4-25 PSPC1-A488 DAPI IMPa4-A546_aa_TileScan_001 (Stage 27 of 49)	00-C7MBBahBvPw2V4PeMBgGSi
57.0655		Nucleus	3	0.000	1.000	27	100000019	100000006	siRNA-IMPa4-25 PSPC1-A488 IMPa4-A546 DAPI 8C2-siRNA-IMP-a2-a4 V2.00	0	28. siRNA-IMPa4-25 PSPC1-A488 DAPI IMPa4-A546_aa_TileScan_001 (Stage 27 of 49)	00-C7MBBahBvPw2V4PeMBgGSi
75.01		Nucleus	3	0.000	1.000	28	100000020	100000007	siRNA-IMPa4-25 PSPC1-A488 IMPa4-A546 DAPI 8C2-siRNA-IMP-a2-a4 V2.00	0	28. siRNA-IMPa4-25 PSPC1-A488 DAPI IMPa4-A546_aa_TileScan_001 (Stage 27 of 49)	00-C7MBBahBvPw2V4PeMBgGSi
74.2008		Nucleus	3	0.000	1.000	29	100000021	100000008	siRNA-IMPa4-25 PSPC1-A488 IMPa4-A546 DAPI 8C2-siRNA-IMP-a2-a4 V2.00	0	28. siRNA-IMPa4-25 PSPC1-A488 DAPI IMPa4-A546_aa_TileScan_001 (Stage 27 of 49)	00-C7MBBahBvPw2V4PeMBgGSi
70.555		Nucleus	3	0.000	1.000	30	100000022	100000009	siRNA-IMPa4-25 PSPC1-A488 IMPa4-A546 DAPI 8C2-siRNA-IMP-a2-a4 V2.00	0	28. siRNA-IMPa4-25 PSPC1-A488 DAPI IMPa4-A546_aa_TileScan_001 (Stage 27 of 49)	00-C7MBBahBvPw2V4PeMBgGSi
62.1497		Nucleus	3	0.000	1.000	31	100000023	100000010	siRNA-IMPa4-25 PSPC1-A488 IMPa4-A546 DAPI 8C2-siRNA-IMP-a2-a4 V2.00	0	28. siRNA-IMPa4-25 PSPC1-A488 DAPI IMPa4-A546_aa_TileScan_001 (Stage 27 of 49)	00-C7MBBahBvPw2V4PeMBgGSi
62.9802		Nucleus	3	0.000	1.000	33	100000024	100000011	siRNA-IMPa4-25 PSPC1-A488 IMPa4-A546 DAPI 8C2-siRNA-IMP-a2-a4 V2.00	0	28. siRNA-IMPa4-25 PSPC1-A488 DAPI IMPa4-A546_aa_TileScan_001 (Stage 27 of 49)	00-C7MBBahBvPw2V4PeMBgGSi
65.0371		Nucleus	3	0.000	1.000	36	100000025	100000012	siRNA-IMPa4-25 PSPC1-A488 IMPa4-A546 DAPI 8C2-siRNA-IMP-a2-a4 V2.00	0	28. siRNA-IMPa4-25 PSPC1-A488 DAPI IMPa4-A546_aa_TileScan_001 (Stage 27 of 49)	00-C7MBBahBvPw2V4PeMBgGSi
56.6201		Nucleus	3	0.000	1.000	37	100000026	100000000	siRNA-IMPa4-25 PSPC1-A488 IMPa4-A546 DAPI 8C2-siRNA-IMP-a2-a4 V2.00	0	28. siRNA-IMPa4-25 PSPC1-A488 DAPI IMPa4-A546_ab_TileScan_001 (Stage 28 of 49)	00-ErfQaqZf99oGJpEVnYfE35
57.8408		Nucleus	3	0.000	1.000	38	100000027	100000001	siRNA-IMPa4-25 PSPC1-A488 IMPa4-A546 DAPI 8C2-siRNA-IMP-a2-a4 V2.00	0	28. siRNA-IMPa4-25 PSPC1-A488 DAPI IMPa4-A546_ab_TileScan_001 (Stage 28 of 49)	00-ErfQaqZf99oGJpEVnYfE35
65.0484		Nucleus	3	0.000	1.000	39	100000028	100000002	siRNA-IMPa4-25 PSPC1-A488 IMPa4-A546 DAPI 8C2-siRNA-IMP-a2-a4 V2.00	0	28. siRNA-IMPa4-25 PSPC1-A488 DAPI IMPa4-A546_ab_TileScan_001 (Stage 28 of 49)	00-ErfQaqZf99oGJpEVnYfE35
59.5646		Nucleus	3	0.000	1.000	40	100000029	100000003	siRNA-IMPa4-25 PSPC1-A488 IMPa4-A546 DAPI 8C2-siRNA-IMP-a2-a4 V2.00	0	28. siRNA-IMPa4-25 PSPC1-A488 DAPI IMPa4-A546_ab_TileScan_001 (Stage 28 of 49)	00-ErfQaqZf99oGJpEVnYfE35
63.7741		Nucleus	3	0.000	1.000	41	100000030	100000004	siRNA-IMPa4-25 PSPC1-A488 IMPa4-A546 DAPI 8C2-siRNA-IMP-a2-a4 V2.00	0	28. siRNA-IMPa4-25 PSPC1-A488 DAPI IMPa4-A546_ab_TileScan_001 (Stage 28 of 49)	00-ErfQaqZf99oGJpEVnYfE35
67.8586		Nucleus	3	0.000	1.000	42	100000031	100000005	siRNA-IMPa4-25 PSPC1-A488 IMPa4-A546 DAPI 8C2-siRNA-IMP-a2-a4 V2.00	0	28. siRNA-IMPa4-25 PSPC1-A488 DAPI IMPa4-A546_ab_TileScan_001 (Stage 28 of 49)	00-ErfQaqZf99oGJpEVnYfE35
71.189		Nucleus	3	0.000	1.000	43	100000032	100000006	siRNA-IMPa4-25 PSPC1-A488 IMPa4-A546 DAPI 8C2-siRNA-IMP-a2-a4 V2.00	0	28. siRNA-IMPa4-25 PSPC1-A488 DAPI IMPa4-A546_ab_TileScan_001 (Stage 28 of 49)	00-ErfQaqZf99oGJpEVnYfE35
50.9349		Nucleus	3	0.000	1.000	44	100000033	100000007	siRNA-IMPa4-25 PSPC1-A488 IMPa4-A546 DAPI 8C2-siRNA-IMP-a2-a4 V2.00	0	28. siRNA-IMPa4-25 PSPC1-A488 DAPI IMPa4-A546_ab_TileScan_001 (Stage 28 of 49)	00-ErfQaqZf99oGJpEVnYfE35
60.3683		Nucleus	3	0.000	1.000	45	100000034	100000008	siRNA-IMPa4-25 PSPC1-A488 IMPa4-A546 DAPI 8C2-siRNA-IMP-a2-a4 V2.00	0	28. siRNA-IMPa4-25 PSPC1-A488 DAPI IMPa4-A546_ab_TileScan_001 (Stage 28 of 49)	00-ErfQaqZf99oGJpEVnYfE35
52.3284		Nucleus	3	0.000	1.000	46	100000035	100000009	siRNA-IMPa4-25 PSPC1-A488 IMPa4-A546 DAPI 8C2-siRNA-IMP-a2-a4 V2.00	0	28. siRNA-IMPa4-25 PSPC1-A488 DAPI IMPa4-A546_ab_TileScan_001 (Stage 28 of 49)	00-ErfQaqZf99oGJpEVnYfE35
67.3997		Nucleus	3	0.000	1.000	47	100000036	100000010	siRNA-IMPa4-25 PSPC1-A488 IMPa4-A546 DAPI 8C2-siRNA-IMP-a2-a4 V2.00	0	28. siRNA-IMPa4-25 PSPC1-A488 DAPI IMPa4-A546_ab_TileScan_001 (Stage 28 of 49)	00-ErfQaqZf99oGJpEVnYfE35
72.5801		Nucleus	3	0.000	1.000	48	100000037	100000011	siRNA-IMPa4-25 PSPC1-A488 IMPa4-A546 DAPI 8C2-siRNA-IMP-a2-a4 V2.00	0	28. siRNA-IMPa4-25 PSPC1-A488 DAPI IMPa4-A546_ab_TileScan_001 (Stage 28 of 49)	00-ErfQaqZf99oGJpEVnYfE35
79.5045		Nucleus	3	0.000	1.000	49	100000038	100000012	siRNA-IMPa4-25 PSPC1-A488 IMPa4-A546 DAPI 8C2-siRNA-IMP-a2-a4 V2.00	0	28. siRNA-IMPa4-25 PSPC1-A488 DAPI IMPa4-A546_ab_TileScan_001 (Stage 28 of 49)	00-ErfQaqZf99oGJpEVnYfE35
60.2653		Nucleus	3	0.000	1.000	52	100000039	100000013	siRNA-IMPa4-25 PSPC1-A488 IMPa4-A546 DAPI 8C2-siRNA-IMP-a2-a4 V2.00	0	28. siRNA-IMPa4-25 PSPC1-A488 DAPI IMPa4-A546_ab_TileScan_001 (Stage 28 of 49)	00-ErfQaqZf99oGJpEVnYfE35
60.619		Nucleus	3	0.000	1.000	53	100000040	100000014	siRNA-IMPa4-25 PSPC1-A488 IMPa4-A546 DAPI 8C2-siRNA-IMP-a2-a4 V2.00	0	28. siRNA-IMPa4-25 PSPC1-A488 DAPI IMPa4-A546_ab_TileScan_001 (Stage 28 of 49)	00-ErfQaqZf99oGJpEVnYfE35
68.1991		Nucleus	3	0.000	1.000	54	100000041	100000015	siRNA-IMPa4-25 PSPC1-A488 IMPa4-A546 DAPI 8C2-siRNA-IMP-a2-a4 V2.00	0	28. siRNA-IMPa4-25 PSPC1-A488 DAPI IMPa4-A546_ab_TileScan_001 (Stage 28 of 49)	00-ErfQaqZf99oGJpEVnYfE35
59.9036		Nucleus	3	0.000	1.000	55	100000042	100000016	siRNA-IMPa4-25 PSPC1-A488 IMPa4-A546 DAPI 8C2-siRNA-IMP-a2-a4 V2.00	0	28. siRNA-IMPa4-25 PSPC1-A488 DAPI IMPa4-A546_ab_TileScan_001 (Stage 28 of 49)	00-ErfQaqZf99oGJpEVnYfE35
62.5932		Nucleus	3	0.000	1.000	56	100000043	100000017	siRNA-IMPa4-25 PSPC1-A488 IMPa4-A546 DAPI 8C2-siRNA-IMP-a2-a4 V2.00	0	28. siRNA-IMPa4-25 PSPC1-A488 DAPI IMPa4-A546_ab_TileScan_001 (Stage 28 of 49)	00-ErfQaqZf99oGJpEVnYfE35
73.401		Nucleus	3	0.000	1.000	57	100000044	100000018	siRNA-IMPa4-25 PSPC1-A488 IMPa4-A546 DAPI 8C2-siRNA-IMP-a2-a4 V2.00	0	28. siRNA-IMPa4-25 PSPC1-A488 DAPI IMPa4-A546_ab_TileScan_001 (Stage 28 of 49)	00-ErfQaqZf99oGJpEVnYfE35
73.3169		Nucleus	3	0.000	1.000	58	100000045	100000000	siRNA-IMPa4-25 PSPC1-A488 IMPa4-A546 DAPI 8C2-siRNA-IMP-a2-a4 V2.00	0	28. siRNA-IMPa4-25 PSPC1-A488 DAPI IMPa4-A546_ac_TileScan_001 (Stage 29 of 49)	00-JXBSF3YfYq8w6ZgAWAaHHg
75.4801		Nucleus	3	0.000	1.000	59	100000046	100000001	siRNA-IMPa4-25 PSPC1-A488 IMPa4-A546 DAPI 8C2-siRNA-IMP-a2-a4 V2.00	0	28. siRNA-IMPa4-25 PSPC1-A488 DAPI IMPa4-A546_ac_TileScan_001 (Stage 29 of 49)	00-JXBSF3YfYq8w6ZgAWAaHHg
51.7759		Nucleus	3	0.000	1.000	60	100000047	100000002	siRNA-IMPa4-25 PSPC1-A488 IMPa4-A546 DAPI 8C2-siRNA-IMP-a2-a4 V2.00	0	28. siRNA-IMPa4-25 PSPC1-A488 DAPI IMPa4-A546_ac_TileScan_001 (Stage 29 of 49)	00-JXBSF3YfYq8w6ZgAWAaHHg
61.5309		Nucleus	3	0.000	1.000	61	100000048	100000003	siRNA-IMPa4-25 PSPC1-A488 IMPa4-A546 DAPI 8C2-siRNA-IMP-a2-a4 V2.00	0	28. siRNA-IMPa4-25 PSPC1-A488 DAPI IMPa4-A546_ac_TileScan_001 (Stage 29 of 49)	00-JXBSF3YfYq8w6ZgAWAaHHg
65.5971		Nucleus	3	0.000	1.000	63	100000049	100000004	siRNA-IMPa4-25 PSPC1-A488 IMPa4-A546 DAPI 8C2-siRNA-IMP-a2-a4 V2.00	0	28. siRNA-IMPa4-25 PSPC1-A488 DAPI IMPa4-A546_ac_TileScan_001 (Stage 29 of 49)	00-JXBSF3YfYq8w6ZgAWAaHHg
20.1215		Nucleus	3	0.000	1.000	64	100000050	100000005	siRNA-IMPa4-25 PSPC1-A488 IMPa4-A546 DAPI 8C2-siRNA-IMP-a2-a4 V2.00	0	28. siRNA-IMPa4-25 PSPC1-A488 DAPI IMPa4-A546_ac_TileScan_001 (Stage 29 of 49)	00-JXBSF3YfYq8w6ZgAWAaHHg
65.3662		Nucleus	3	0.000	1.000	65	100000051	100000006	siRNA-IMPa4-25 PSPC1-A488 IMPa4-A546 DAPI 8C2-siRNA-IMP-a2-a4 V2.00	0	28. siRNA-IMPa4-25 PSPC1-A488 DAPI IMPa4-A546_ac_TileScan_001 (Stage 29 of 49)	00-JXBSF3YfYq8w6ZgAWAaHHg
59.8969		Nucleus	3	0.000	1.000	66	100000052	100000007	siRNA-IMPa4-25 PSPC1-A488 IMPa4-A546 DAPI 8C2-siRNA-IMP-a2-a4 V2.00	0	28. siRNA-IMPa4-25 PSPC1-A488 DAPI IMPa4-A546_ac_TileScan_001 (Stage 29 of 49)	00-JXBSF3YfYq8w6ZgAWAaHHg
67.4525		Nucleus	3	0.000	1.000	67	100000053	100000008	siRNA-IMPa4-25 PSPC1-A488 IMPa4-A546 DAPI 8C2-siRNA-IMP-a2-a4 V2.00	0	28. siRNA-IMPa4-25 PSPC1-A488 DAPI IMPa4-A546_ac_TileScan_001 (Stage 29 of 49)	00-JXBSF3YfYq8w6ZgAWAaHHg
62.7932		Nucleus	3	0.000	1.000	68	100000054	100000009	siRNA-IMPa4-25 PSPC1-A488 IMPa4-A546 DAPI 8C2-siRNA-IMP-a2-a4 V2.00	0	28. siRNA-IMPa4-25 PSPC1-A488 DAPI IMPa4-A546_ac_TileScan_001 (Stage 29 of 49)	00-JXBSF3YfYq8w6ZgAWAaHHg
62.6557		Nucleus	3	0.000	1.000	69	100000055	100000010	siRNA-IMPa4-25 PSPC1-A488 IMPa4-A546 DAPI 8C2-siRNA-IMP-a2-a4 V2.00	0	28. siRNA-IMPa4-25 PSPC1-A488 DAPI IMPa4-A546_ac_TileScan_001 (Stage 29 of 49)	00-JXBSF3YfYq8w6ZgAWAaHHg
65.8224		Nucleus	3	0.000	1.000	70	100000056	100000011	siRNA-IMPa4-25 PSPC1-A488 IMPa4-A546 DAPI 8C2-siRNA-IMP-a2-a4 V2.00	0	28. siRNA-IMPa4-25 PSPC1-A488 DAPI IMPa4-A546_ac_TileScan_001 (Stage 29 of 49)	00-JXBSF3YfYq8w6ZgAWAaHHg
56.7023		Nucleus	3	0.000	1.000	71	100000057	100000012	siRNA-IMPa4-25 PSPC1-A488 IMPa4-A546 DAPI 8C2-siRNA-IMP-a2-a4 V2.00	0	28. siRNA-IMPa4-25 PSPC1-A488 DAPI IMPa4-A546_ac_TileScan_001 (Stage 29 of 49)	00-JXBSF3YfYq8w6ZgAWAaHHg
51.0321		Nucleus	3	0.000	1.000	72	100000058	100000013	siRNA-IMPa4-25 PSPC1-A488 IMPa4-A546 DAPI 8C2-siRNA-IMP-a2-a4 V2.00	0	28. siRNA-IMPa4-25 PSPC1-A488 DAPI IMPa4-A546_ac_TileScan_001 (Stage 29 of 49)	00-JXBSF3YfYq8w6ZgAWAaHHg
48.584		Nucleus	3	0.000	1.000	73	100000059	100000014	siRNA-IMPa4-25 PSPC1-A488 IMPa4-A546 DAPI 8C2-siRNA-IMP-a2-a4 V2.00	0	28. siRNA-IMPa4-25 PSPC1-A488 DAPI IMPa4-A546_ac_TileScan_001 (Stage 29 of 49)	00-JXBSF3YfYq8w6ZgAWAaHHg
61.8886		Nucleus	3	0.000	1.000	75	100000060	100000015	siRNA-IMPa4-25 PSPC1-A488 IMPa4-A546 DAPI 8C2-siRNA-IMP-a2-a4 V2.00	0	28. siRNA-IMPa4-25 PSPC1-A488 DAPI IMPa4-A546_ac_TileScan_001 (Stage 29 of 49)	00-JXBSF3YfYq8w6ZgAWAaHHg
75.234		Nucleus	3	0.000	1.000	76	100000061	100000016	siRNA-IMPa4-25 PSPC1-A488 IMPa4-A546 DAPI 8C2-siRNA-IMP-a2-a4 V2.00	0	28. siRNA-IMPa4-25 PSPC1-A488 DAPI IMPa4-A546_ac_TileScan_001 (Stage 29 of 49)	00-JXBSF3YfYq8w6ZgAWAaHHg
60.151		Nucleus	3	0.000	1.000	78	100000062	100000000	siRNA-IMPa4-25 PSPC1-A488 IMPa4-A546 DAPI 8C2-siRNA-IMP-a2-a4 V2.00	0	28. siRNA-IMPa4-25 PSPC1-A488 DAPI IMPa4-A546_ad_TileScan_001 (Stage 30 of 49)	00-r9k5vAK9WQPgtGv6kDhqFX
61.8671		Nucleus	3	0.000	1.000	79	100000063	100000001	siRNA-IMPa4-25 PSPC1-A488 IMPa4-A546 DAPI 8C2-siRNA-IMP-a2-a4 V2.00	0	28. siRNA-IMPa4-25 PSPC1-A488 DAPI IMPa4-A546_ad_TileScan_001 (Stage 30 of 49)	00-r9k5vAK9WQPgtGv6kDhqFX
57.8117		Nucleus	3	0.000	1.000	80	100000064	100000002	siRNA-IMPa4-25 PSPC1-A488 IMPa4-A546 DAPI 8C2-siRNA-IMP-a2-a4 V2.00	0	28. siRNA-IMPa4-25 PSPC1-A488 DAPI IMPa4-A546_ad_TileScan_001 (Stage 30 of 49)	00-r9k5vAK9WQPgtGv6kDhqFX
65.3244		Nucleus	3	0.000	1.000	81	100000065	100000003	siRNA-IMPa4-25 PSPC1-A488 IMPa4-A546 DAPI 8C2-siRNA-IMP-a2-a4 V2.00	0	28. siRNA-IMPa4-25 PSPC1-A488 DAPI IMPa4-A546_ad_TileScan_001 (Stage 30 of 49)	00-r9k5vAK9WQPgtGv6kDhqFX
56.2103		Nucleus	3	0.000	1.000	82	100000066	100000004	siRNA-IMPa4-25 PSPC1-A488 IMPa4-A546 DAPI 8C2-siRNA-IMP-a2-a4 V2.00	0	28. siRNA-IMPa4-25 PSPC1-A488 DAPI IMPa4-A546_ad_TileScan_001 (Stage 30 of 49)	00-r9k5vAK9WQPgtGv6kDhqFX
22.7701		Nucleus	3	0.000	1.000	82	100000067	100000005	siRNA-IMPa4-25 PSPC1-A488 IMPa4-A546 DAPI 8C2-siRNA-IMP-a2-a4 V2.00	0	28. siRNA-IMPa4-25 PSPC1-A488 DAPI IMPa4-A546_ad_TileScan_001 (Stage 30 of 49)	00-r9k5vAK9WQPgtGv6kDhqFX
62.275		Nucleus	3	0.000	1.000	83	100000068	100000006	siRNA-IMPa4-25 PSPC1-A488 IMPa4-A546 DAPI 8C2-siRNA-IMP-a2-a4 V2.00	0	28. siRNA-IMPa4-25 PSPC1-A488 DAPI IMPa4-A546_ad_TileScan_001 (Stage 30 of 49)	00-r9k5vAK9WQPgtGv6kDhqFX
76.1529		Nucleus	3	0.000	1.000	85	100000069	100000007	siRNA-IMPa4-25 PSPC1-A488 IMPa4-A546 DAPI 8C2-siRNA-IMP-a2-a4 V2.00	0	28. siRNA-IMPa4-25 PSPC1-A488 DAPI IMPa4-A546_ad_TileScan_001 (Stage 30 of 49)	00-r9k5vAK9WQPgtGv6kDhqFX
74.9743		Nucleus	3	0.000	1.000	85	100000070	100000008	siRNA-IMPa4-25 PSPC1-A488 IMPa4-A546 DAPI 8C2-siRNA-IMP-a2-a4 V2.00	0	28. siRNA-IMPa4-25 PSPC1-A488 DAPI IMPa4-A546_ad_TileScan_001 (Stage 30 of 49)	00-r9k5vAK9WQPgtGv6kDhqFX
56.1363		Nucleus	3	0.000	1.000	86	100000071	100000009	siRNA-IMPa4-25 PSPC1-A488 IMPa4-A546 DAPI 8C2-siRNA-IMP-a2-a4 V2.00	0	28. siRNA-IMPa4-25 PSPC1-A488 DAPI IMPa4-A546_ad_TileScan_001 (Stage 30 of 49)	00-r9k5vAK9WQPgtGv6kDhqFX
58.9735		Nucleus	3	0.000	1.000	87	100000072	100000010	siRNA-IMPa4-25 PSPC1-A488 IMPa4-A546 DAPI 8C2-siRNA-IMP-a2-a4 V2.00	0	28. siRNA-IMPa4-25 PSPC1-A488 DAPI IMPa4-A546_ad_TileScan_001 (Stage 30 of 49)	00-r9k5vAK9WQPgtGv6kDhqFX
65.4162		Nucleus	3	0.000	1.000	88	100000073	100000011	siRNA-IMPa4-25 PSPC1-A488 IMPa4-A546 DAPI 8C2-siRNA-IMP-a2-a4 V2.00	0	28. siRNA-IMPa4-25 PSPC1-A488 DAPI IMPa4-A546_ad_TileScan_001 (Stage 30 of 49)	00-r9k5vAK9WQPgtGv6kDhqFX
61.0749		Nucleus	3	0.000	1.000	89	100000074	100000012	siRNA-IMPa4-25 PSPC1-A488 IMPa4-A546 DAPI 8C2-siRNA-IMP-a2-a4 V2.00	0	28. siRNA-IMPa4-25 PSPC1-A488 DAPI IMPa4-A546_ad_TileScan_001 (Stage 30 of 49)	00-r9k5vAK9WQPgtGv6kDhqFX
53.9408		Nucleus	3	0.000	1.000	90	100000075	100000013	siRNA-IMPa4-25 PSPC1-A488 IMPa4-A546 DAPI 8C2-siRNA-IMP-a2-a4 V2.00	0	28. siRNA-IMPa4-25 PSPC1-A488 DAPI IMPa4-A546_ad_TileScan_001 (Stage 30 of 49)	00-r9k5vAK9WQPgtGv6kDhqFX
66.5636		Nucleus	3	0.000	1.000	91	100000076	100000014	siRNA-IMPa4-25 PSPC1-A488 IMPa4-A546 DAPI 8C2-siRNA-IMP-a2-a4 V2.00	0	28. siRNA-IMPa4-25 PSPC1-A488 DAPI IMPa4-A546_ad_TileScan_001 (Stage 30 of 49)	00-r9k5vAK9WQPgtGv6kDhqFX
62.4573		Nucleus	3	0.000	1.000	92	100000077	100000015	siRNA-IMPa4-25 PSPC1-A488 IMPa4-A546 DAPI 8C2-siRNA-IMP-a2-a4 V2.00	0	28. siRNA-IMPa4-25 PSPC1-A488 DAPI IMPa4-A546_ad_TileScan_001 (Stage 30 of 49)	00-r9k5vAK9WQPgtGv6kDhqFX
49.9271		Nucleus	3	0.000	1.000	93	100000078	100000016	siRNA-IMPa4-25 PSPC1-A488 IMPa4-A546 DAPI 8C2-siRNA-IMP-a2-a4 V2.00	0	28. siRNA-IMPa4-25 PSPC1-A488 DAPI IMPa4-A546_ad_TileScan_001 (Stage 30 of 49)	00-r9k5vAK9WQPgtGv6kDhqFX
52.1792		Nucleus	3	0.000	1.000	94	100000079	100000017	siRNA-IMPa4-25 PSPC1-A488 IMPa4-A546 DAPI 8C2-siRNA-IMP-a2-a4 V2.00	0	28. siRNA-IMPa4-25 PSPC1-A488 DAPI IMPa4-A546_ad_TileScan_001 (Stage 30 of 49)	00-r9k5vAK9WQPgtGv6kDhqFX
58.9993		Nucleus	3	0.000	1.000	95	100000080	100000018	siRNA-IMPa4-25 PSPC1-A488 IMPa4-A546 DAPI 8C2-siRNA-IMP-a2-a4 V2.00	0	28. siRNA-IMPa4-25 PSPC1-A488 DAPI IMPa4-A546_ad_TileScan_001 (Stage 30 of 49)	00-r9k5vAK9WQPgtGv6kDhqFX
61.3888		Nucleus	3	0.000	1.000	96	100000081	100000019	siRNA-IMPa4-25 PSPC1-A488 IMPa4-A546 DAPI 8C2-siRNA-IMP-a2-a4 V2.00	0	28. siRNA-IMPa4-25 PSPC1-A488 DAPI IMPa4-A546_ad_TileScan_001 (Stage 30 of 49)	00-r9k5vAK9WQPgtGv6kDhqFX
52.7703		Nucleus	3	0.000	1.000	98	100000082	100000020	siRNA-IMPa4-25 PSPC1-A488 IMPa4-A546 DAPI 8C2-siRNA-IMP-a2-a4 V2.00	0	28. siRNA-IMPa4-25 PSPC1-A488 DAPI IMPa4-A546_ad_TileScan_001 (Stage 30 of 49)	00-r9k5vAK9WQPgtGv6kDhqFX
65.3806		Nucleus	3	0.000	1.000	99	100000083	100000021	siRNA-IMPa4-25 PSPC1-A488 IMPa4-A546 DAPI 8C2-siRNA-IMP-a2-a4 V2.00	0	28. siRNA-IMPa4-25 PSPC1-A488 DAPI IMPa4-A546_ad_TileScan_001 (Stage 30 of 49)	00-r9k5vAK9WQPgtGv6kDhqFX
21.5		Nucleus	3	0.000	1.000	99	100000084	100000022	siRNA-IMPa4-25 PSPC1-A488 IMPa4-A546 DAPI 8C2-siRNA-IMP-a2-a4 V2.00	0	28. siRNA-IMPa4-25 PSPC1-A488 DAPI IMPa4-A546_ad_TileScan_001 (Stage 30 of 49)	00-r9k5vAK9WQPgtGv6kDhqFX
11.4673		Nucleus	3	0.000	1.000	100	100000085	100000023	siRNA-IMPa4-25 PSPC1-A488 IMPa4-A546 DAPI 8C2-siRNA-IMP-a2-a4 V2.00	0	28. siRNA-IMPa4-25 PSPC1-A488 DAPI IMPa4-A546_ad_TileScan_001 (Stage 30 of 49)	00-r9k5vAK9WQPgtGv6kDhqFX
59.7137		Nucleus	3	0.000	1.000	100	100000086	100000024	siRNA-IMPa4-25 PSPC1-A488 IMPa4-A546 DAPI 8C2-siRNA-IMP-a2-a4 V2.00	0	28. siRNA-IMPa4-25 PSPC1-A488 DAPI IMPa4-A546_ad_TileScan_001 (Stage 30 of 49)	00-r9k5vAK9WQPgtGv6kDhqFX
57.7693		Nucleus	3	0.000	1.000	101	100000087	100000025	siRNA-IMPa4-25 PSPC1-A488 IMPa4-A546 DAPI 8C2-siRNA-IMP-a2-a4 V2.00	0	28. siRNA-IMPa4-25 PSPC1-A488 DAPI IMPa4-A546_ad_TileScan_001 (Stage 30 of 49)	00-r9k5vAK9WQPgtGv6kDhqFX
48.6474		Nucleus	3	0.000	1.000	102	100000088	100000026	siRNA-IMPa4-25 PSPC1-A488 IMPa4-A546 DAPI 8C2-siRNA-IMP-a2-a4 V2.00	0	28. siRNA-IMPa4-25 PSPC1-A488 DAPI IMPa4-A546_ad_TileScan_001 (Stage 30 of 49)	00-r9k5vAK9WQPgtGv6kDhqFX
63.2843		Nucleus	3	0.000	1.000	103	100000089	100000027	siRNA-IMPa4-25 PSPC1-A488 IMPa4-A546 DAPI 8C2-siRNA-IMP-a2-a4 V2.00	0	28. siRNA-IMPa4-25 PSPC1-A488 DAPI IMPa4-A546_ad_TileScan_001 (Stage 30 of 49)	00-r9k5vAK9WQPgtGv6kDhqFX
61.4945		Nucleus	3	0.000	1.000	104	100000090	100000028	siRNA-IMPa4-25 PSPC1-A488 IMPa4-A546 DAPI 8C2-siRNA-IMP-a2-a4 V2.00	0	28. siRNA-IMPa4-25 PSPC1-A488 DAPI IMPa4-A546_ad_TileScan_001 (Stage 30 of 49)	00-r9k5vAK9WQPgtGv6kDhqFX
62.6574		Nucleus	3	0.000	1.000	105	100000091	100000029	siRNA-IMPa4-25 PSPC1-A488 IMPa4-A546 DAPI 8C2-siRNA-IMP-a2-a4 V2.00	0	28. siRNA-IMPa4-25 PSPC1-A488 DAPI IMPa4-A546_ad_TileScan_001 (Stage 30 of 49)	00-r9k5vAK9WQPgtGv6kDhqFX
59.5024		Nucleus	3	0.000	1.000	106	100000092	100000030	siRNA-IMPa4-25 PSPC1-A488 IMPa4-A546 DAPI 8C2-siRNA-IMP-a2-a4 V2.00	0	28. siRNA-IMPa4-25 PSPC1-A488 DAPI IMPa4-A546_ad_TileScan_001 (Stage 30 of 49)	00-r9k5vAK9WQPgtGv6kDhqFX
68.642		Nucleus	3	0.000	1.000	107	100000093	100000031	siRNA-IMPa4-25 PSPC1-A488 IMPa4-A546 DAPI 8C2-siRNA-IMP-a2-a4 V2.00	0	28. siRNA-IMPa4-25 PSPC1-A488 DAPI IMPa4-A546_ad_TileScan_001 (Stage 30 of 49)	00-r9k5vAK9WQPgtGv6kDhqFX
57.9636		Nucleus	3	0.000	1.000	108	100000094	100000000	siRNA-IMPa4-25 PSPC1-A488 IMPa4-A546 DAPI 8C2-siRNA-IMP-a2-a4 V2.00	0	28. siRNA-IMPa4-25 PSPC1-A488 DAPI IMPa4-A546_ae_TileScan_001 (Stage 31 of 49)	00-7QXgCmiNMMAt538CTTxTdL
64.9197		Nucleus	3	0.000	1.000	110	100000095	100000001	siRNA-IMPa4-25 PSPC1-A488 IMPa4-A546 DAPI 8C2-siRNA-IMP-a2-a4 V2.00	0	28. siRNA-IMPa4-25 PSPC1-A488 DAPI IMPa4-A546_ae_TileScan_001 (Stage 31 of 49)	00-7QXgCmiNMMAt538CTTxTdL
59.7714		Nucleus	3	0.000	1.000	111	100000096	100000002	siRNA-IMPa4-25 PSPC1-A488 IMPa4-A546 DAPI 8C2-siRNA-IMP-a2-a4 V2.00	0	28. siRNA-IMPa4-25 PSPC1-A488 DAPI IMPa4-A546_ae_TileScan_001 (Stage 31 of 49)	00-7QXgCmiNMMAt538CTTxTdL
60.6525		Nucleus	3	0.000	1.000	112	100000097	100000003	siRNA-IMPa4-25 PSPC1-A488 IMPa4-A546 DAPI 8C2-siRNA-IMP-a2-a4 V2.00	0	28. siRNA-IMPa4-25 PSPC1-A488 DAPI IMPa4-A546_ae_TileScan_001 (Stage 31 of 49)	00-7QXgCmiNMMAt538CTTxTdL
61.2611		Nucleus	3	0.000	1.000	113	100000098	100000004	siRNA-IMPa4-25 PSPC1-A488 IMPa4-A546 DAPI 8C2-siRNA-IMP-a2-a4 V2.00	0	28. siRNA-IMPa4-25 PSPC1-A488 DAPI IMPa4-A546_ae_TileScan_001 (Stage 31 of 49)	00-7QXgCmiNMMAt538CTTxTdL
62.3252		Nucleus	3	0.000	1.000	114	100000099	100000005	siRNA-IMPa4-25 PSPC1-A488 IMPa4-A546 DAPI 8C2-siRNA-IMP-a2-a4 V2.00	0	28. siRNA-IMPa4-25 PSPC1-A488 DAPI IMPa4-A546_ae_TileScan_001 (Stage 31 of 49)	00-7QXgCmiNMMAt538CTTxTdL
63.6594		Nucleus	3	0.000	1.000	115	100000100	100000006	siRNA-IMPa4-25 PSPC1-A488 IMPa4-A546 DAPI 8C2-siRNA-IMP-a2-a4 V2.00	0	28. siRNA-IMPa4-25 PSPC1-A488 DAPI IMPa4-A546_ae_TileScan_001 (Stage 31 of 49)	00-7QXgCmiNMMAt538CTTxTdL
59.1276		Nucleus	3	0.000	1.000	116	100000101	100000007	siRNA-IMPa4-25 PSPC1-A488 IMPa4-A546 DAPI 8C2-siRNA-IMP-a2-a4 V2.00	0	28. siRNA-IMPa4-25 PSPC1-A488 DAPI IMPa4-A546_ae_TileScan_001 (Stage 31 of 49)	00-7QXgCmiNMMAt538CTTxTdL
62.7253		Nucleus	3	0.000	1.000	117	100000102	100000008	siRNA-IMPa4-25 PSPC1-A488 IMPa4-A546 DAPI 8C2-siRNA-IMP-a2-a4 V2.00	0	28. siRNA-IMPa4-25 PSPC1-A488 DAPI IMPa4-A546_ae_TileScan_001 (Stage 31 of 49)	00-7QXgCmiNMMAt538CTTxTdL
61.2518		Nucleus	3	0.000	1.000	118	100000103	100000009	siRNA-IMPa4-25 PSPC1-A488 IMPa4-A546 DAPI 8C2-siRNA-IMP-a2-a4 V2.00	0	28. siRNA-IMPa4-25 PSPC1-A488 DAPI IMPa4-A546_ae_TileScan_001 (Stage 31 of 49)	00-7QXgCmiNMMAt538CTTxTdL
68.9432		Nucleus	3	0.000	1.000	119	100000104	100000010	siRNA-IMPa4-25 PSPC1-A488 IMPa4-A546 DAPI 8C2-siRNA-IMP-a2-a4 V2.00	0	28. siRNA-IMPa4-25 PSPC1-A488 DAPI IMPa4-A546_ae_TileScan_001 (Stage 31 of 49)	00-7QXgCmiNMMAt538CTTxTdL
61.7716		Nucleus	3	0.000	1.000	121	100000105	100000011	siRNA-IMPa4-25 PSPC1-A488 IMPa4-A546 DAPI 8C2-siRNA-IMP-a2-a4 V2.00	0	28. siRNA-IMPa4-25 PSPC1-A488 DAPI IMPa4-A546_ae_TileScan_001 (Stage 31 of 49)	00-7QXgCmiNMMAt538CTTxTdL
68.5661		Nucleus	3	0.000	1.000	122	100000106	100000012	siRNA-IMPa4-25 PSPC1-A488 IMPa4-A546 DAPI 8C2-siRNA-IMP-a2-a4 V2.00	0	28. siRNA-IMPa4-25 PSPC1-A488 DAPI IMPa4-A546_ae_TileScan_001 (Stage 31 of 49)	00-7QXgCmiNMMAt538CTTxTdL
61.7264		Nucleus	3	0.000	1.000	123	100000107	100000013	siRNA-IMPa4-25 PSPC1-A488 IMPa4-A546 DAPI 8C2-siRNA-IMP-a2-a4 V2.00	0	28. siRNA-IMPa4-25 PSPC1-A488 DAPI IMPa4-A546_ae_TileScan_001 (Stage 31 of 49)	00-7QXgCmiNMMAt538CTTxTdL
70.9438		Nucleus	3	0.000	1.000	124	100000108	100000014	siRNA-IMPa4-25 PSPC1-A488 IMPa4-A546 DAPI 8C2-siRNA-IMP-a2-a4 V2.00	0	28. siRNA-IMPa4-25 PSPC1-A488 DAPI IMPa4-A546_ae_TileScan_001 (Stage 31 of 49)	00-7QXgCmiNMMAt538CTTxTdL
63.7425		Nucleus	3	0.000	1.000	125	100000109	100000015	siRNA-IMPa4-25 PSPC1-A488 IMPa4-A546 DAPI 8C2-siRNA-IMP-a2-a4 V2.00	0	28. siRNA-IMPa4-25 PSPC1-A488 DAPI IMPa4-A546_ae_TileScan_001 (Stage 31 of 49)	00-7QXgCmiNMMAt538CTTxTdL
68.6163		Nucleus	3	0.000	1.000	126	100000110	100000016	siRNA-IMPa4-25 PSPC1-A488 IMPa4-A546 DAPI 8C2-siRNA-IMP-a2-a4 V2.00	0	28. siRNA-IMPa4-25 PSPC1-A488 DAPI IMPa4-A546_ae_TileScan_001 (Stage 31 of 49)	00-7QXgCmiNMMAt538CTTxTdL
61.4772		Nucleus	3	0.000	1.000	127	100000111	100000017	siRNA-IMPa4-25 PSPC1-A488 IMPa4-A546 DAPI 8C2-siRNA-IMP-a2-a4 V2.00	0	28. siRNA-IMPa4-25 PSPC1-A488 DAPI IMPa4-A546_ae_TileScan_001 (Stage 31 of 49)	00-7QXgCmiNMMAt538CTTxTdL
28.2349		Nucleus	3	0.000	1.000	127	100000112	100000018	siRNA-IMPa4-25 PSPC1-A488 IMPa4-A546 DAPI 8C2-siRNA-IMP-a2-a4 V2.00	0	28. siRNA-IMPa4-25 PSPC1-A488 DAPI IMPa4-A546_ae_TileScan_001 (Stage 31 of 49)	00-7QXgCmiNMMAt538CTTxTdL
61.4557		Nucleus	3	0.000	1.000	128	100000113	100000019	siRNA-IMPa4-25 PSPC1-A488 IMPa4-A546 DAPI 8C2-siRNA-IMP-a2-a4 V2.00	0	28. siRNA-IMPa4-25 PSPC1-A488 DAPI IMPa4-A546_ae_TileScan_001 (Stage 31 of 49)	00-7QXgCmiNMMAt538CTTxTdL
64.0111		Nucleus	3	0.000	1.000	129	100000114	100000020	siRNA-IMPa4-25 PSPC1-A488 IMPa4-A546 DAPI 8C2-siRNA-IMP-a2-a4 V2.00	0	28. siRNA-IMPa4-25 PSPC1-A488 DAPI IMPa4-A546_ae_TileScan_001 (Stage 31 of 49)	00-7QXgCmiNMMAt538CTTxTdL
67.5098		Nucleus	3	0.000	1.000	130	100000115	100000021	siRNA-IMPa4-25 PSPC1-A488 IMPa4-A546 DAPI 8C2-siRNA-IMP-a2-a4 V2.00	0	28. siRNA-IMPa4-25 PSPC1-A488 DAPI IMPa4-A546_ae_TileScan_001 (Stage 31 of 49)	00-7QXgCmiNMMAt538CTTxTdL
65.8892		Nucleus	3	0.000	1.000	131	100000116	100000022	siRNA-IMPa4-25 PSPC1-A488 IMPa4-A546 DAPI 8C2-siRNA-IMP-a2-a4 V2.00	0	28. siRNA-IMPa4-25 PSPC1-A488 DAPI IMPa4-A546_ae_TileScan_001 (Stage 31 of 49)	00-7QXgCmiNMMAt538CTTxTdL
59.9858		Nucleus	3	0.000	1.000	132	100000117	100000023	siRNA-IMPa4-25 PSPC1-A488 IMPa4-A546 DAPI 8C2-siRNA-IMP-a2-a4 V2.00	0	28. siRNA-IMPa4-25 PSPC1-A488 DAPI IMPa4-A546_ae_TileScan_001 (Stage 31 of 49)	00-7QXgCmiNMMAt538CTTxTdL
63.2431		Nucleus	3	0.000	1.000	134	100000118	100000024	siRNA-IMPa4-25 PSPC1-A488 IMPa4-A546 DAPI 8C2-siRNA-IMP-a2-a4 V2.00	0	28. siRNA-IMPa4-25 PSPC1-A488 DAPI IMPa4-A546_ae_TileScan_001 (Stage 31 of 49)	00-7QXgCmiNMMAt538CTTxTdL
57.4192		Nucleus	3	0.000	1.000	135	100000119	100000025	siRNA-IMPa4-25 PSPC1-A488 IMPa4-A546 DAPI 8C2-siRNA-IMP-a2-a4 V2.00	0	28. siRNA-IMPa4-25 PSPC1-A488 DAPI IMPa4-A546_ae_TileScan_001 (Stage 31 of 49)	00-7QXgCmiNMMAt538CTTxTdL
65.9794		Nucleus	3	0.000	1.000	137	100000120	100000026	siRNA-IMPa4-25 PSPC1-A488 IMPa4-A546 DAPI 8C2-siRNA-IMP-a2-a4 V2.00	0	28. siRNA-IMPa4-25 PSPC1-A488 DAPI IMPa4-A546_ae_TileScan_001 (Stage 31 of 49)	00-7QXgCmiNMMAt538CTTxTdL
66.3843		Nucleus	3	0.000	1.000	138	100000121	100000027	siRNA-IMPa4-25 PSPC1-A488 IMPa4-A546 DAPI 8C2-siRNA-IMP-a2-a4 V2.00	0	28. siRNA-IMPa4-25 PSPC1-A488 DAPI IMPa4-A546_ae_TileScan_001 (Stage 31 of 49)	00-7QXgCmiNMMAt538CTTxTdL
68.0066		Nucleus	3	0.000	1.000	139	100000122	100000028	siRNA-IMPa4-25 PSPC1-A488 IMPa4-A546 DAPI 8C2-siRNA-IMP-a2-a4 V2.00	0	28. siRNA-IMPa4-25 PSPC1-A488 DAPI IMPa4-A546_ae_TileScan_001 (Stage 31 of 49)	00-7QXgCmiNMMAt538CTTxTdL
68.0395		Nucleus	3	0.000	1.000	140	100000123	100000029	siRNA-IMPa4-25 PSPC1-A488 IMPa4-A546 DAPI 8C2-siRNA-IMP-a2-a4 V2.00	0	28. siRNA-IMPa4-25 PSPC1-A488 DAPI IMPa4-A546_ae_TileScan_001 (Stage 31 of 49)	00-7QXgCmiNMMAt538CTTxTdL
72.3231		Nucleus	3	0.000	1.000	141	100000124	100000030	siRNA-IMPa4-25 PSPC1-A488 IMPa4-A546 DAPI 8C2-siRNA-IMP-a2-a4 V2.00	0	28. siRNA-IMPa4-25 PSPC1-A488 DAPI IMPa4-A546_ae_TileScan_001 (Stage 31 of 49)	00-7QXgCmiNMMAt538CTTxTdL
69.5456		Nucleus	3	0.000	1.000	142	100000125	100000031	siRNA-IMPa4-25 PSPC1-A488 IMPa4-A546 DAPI 8C2-siRNA-IMP-a2-a4 V2.00	0	28. siRNA-IMPa4-25 PSPC1-A488 DAPI IMPa4-A546_ae_TileScan_001 (Stage 31 of 49)	00-7QXgCmiNMMAt538CTTxTdL
52.6423		Nucleus	3	0.000	1.000	143	100000126	100000000	siRNA-IMPa4-25 PSPC1-A488 IMPa4-A546 DAPI 8C2-siRNA-IMP-a2-a4 V2.00	0	28. siRNA-IMPa4-25 PSPC1-A488 DAPI IMPa4-A546_af_TileScan_001 (Stage 32 of 49)	00-AkmGxQwud5TnpVzAqw2meD
55.8832		Nucleus	3	0.000	1.000	144	100000127	100000001	siRNA-IMPa4-25 PSPC1-A488 IMPa4-A546 DAPI 8C2-siRNA-IMP-a2-a4 V2.00	0	28. siRNA-IMPa4-25 PSPC1-A488 DAPI IMPa4-A546_af_TileScan_001 (Stage 32 of 49)	00-AkmGxQwud5TnpVzAqw2meD
72.671		Nucleus	3	0.000	1.000	145	100000128	100000002	siRNA-IMPa4-25 PSPC1-A488 IMPa4-A546 DAPI 8C2-siRNA-IMP-a2-a4 V2.00	0	28. siRNA-IMPa4-25 PSPC1-A488 DAPI IMPa4-A546_af_TileScan_001 (Stage 32 of 49)	00-AkmGxQwud5TnpVzAqw2meD
52.7435		Nucleus	3	0.000	1.000	147	100000129	100000003	siRNA-IMPa4-25 PSPC1-A488 IMPa4-A546 DAPI 8C2-siRNA-IMP-a2-a4 V2.00	0	28. siRNA-IMPa4-25 PSPC1-A488 DAPI IMPa4-A546_af_TileScan_001 (Stage 32 of 49)	00-AkmGxQwud5TnpVzAqw2meD
56.1813		Nucleus	3	0.000	1.000	148	100000130	100000004	siRNA-IMPa4-25 PSPC1-A488 IMPa4-A546 DAPI 8C2-siRNA-IMP-a2-a4 V2.00	0	28. siRNA-IMPa4-25 PSPC1-A488 DAPI IMPa4-A546_af_TileScan_001 (Stage 32 of 49)	00-AkmGxQwud5TnpVzAqw2meD
58.4166		Nucleus	3	0.000	1.000	149	100000131	100000005	siRNA-IMPa4-25 PSPC1-A488 IMPa4-A546 DAPI 8C2-siRNA-IMP-a2-a4 V2.00	0	28. siRNA-IMPa4-25 PSPC1-A488 DAPI IMPa4-A546_af_TileScan_001 (Stage 32 of 49)	00-AkmGxQwud5TnpVzAqw2meD
73.9814		Nucleus	3	0.000	1.000	150	100000132	100000006	siRNA-IMPa4-25 PSPC1-A488 IMPa4-A546 DAPI 8C2-siRNA-IMP-a2-a4 V2.00	0	28. siRNA-IMPa4-25 PSPC1-A488 DAPI IMPa4-A546_af_TileScan_001 (Stage 32 of 49)	00-AkmGxQwud5TnpVzAqw2meD
62.6629		Nucleus	3	0.000	1.000	150	100000133	100000007	siRNA-IMPa4-25 PSPC1-A488 IMPa4-A546 DAPI 8C2-siRNA-IMP-a2-a4 V2.00	0	28. siRNA-IMPa4-25 PSPC1-A488 DAPI IMPa4-A546_af_TileScan_001 (Stage 32 of 49)	00-AkmGxQwud5TnpVzAqw2meD
63.0049		Nucleus	3	0.000	1.000	151	100000134	100000008	siRNA-IMPa4-25 PSPC1-A488 IMPa4-A546 DAPI 8C2-siRNA-IMP-a2-a4 V2.00	0	28. siRNA-IMPa4-25 PSPC1-A488 DAPI IMPa4-A546_af_TileScan_001 (Stage 32 of 49)	00-AkmGxQwud5TnpVzAqw2meD
59.6856		Nucleus	3	0.000	1.000	152	100000135	100000009	siRNA-IMPa4-25 PSPC1-A488 IMPa4-A546 DAPI 8C2-siRNA-IMP-a2-a4 V2.00	0	28. siRNA-IMPa4-25 PSPC1-A488 DAPI IMPa4-A546_af_TileScan_001 (Stage 32 of 49)	00-AkmGxQwud5TnpVzAqw2meD
65.4007		Nucleus	3	0.000	1.000	153	100000136	100000010	siRNA-IMPa4-25 PSPC1-A488 IMPa4-A546 DAPI 8C2-siRNA-IMP-a2-a4 V2.00	0	28. siRNA-IMPa4-25 PSPC1-A488 DAPI IMPa4-A546_af_TileScan_001 (Stage 32 of 49)	00-AkmGxQwud5TnpVzAqw2meD
67.3536		Nucleus	3	0.000	1.000	154	100000137	100000011	siRNA-IMPa4-25 PSPC1-A488 IMPa4-A546 DAPI 8C2-siRNA-IMP-a2-a4 V2.00	0	28. siRNA-IMPa4-25 PSPC1-A488 DAPI IMPa4-A546_af_TileScan_001 (Stage 32 of 49)	00-AkmGxQwud5TnpVzAqw2meD
67.5175		Nucleus	3	0.000	1.000	155	100000138	100000012	siRNA-IMPa4-25 PSPC1-A488 IMPa4-A546 DAPI 8C2-siRNA-IMP-a2-a4 V2.00	0	28. siRNA-IMPa4-25 PSPC1-A488 DAPI IMPa4-A546_af_TileScan_001 (Stage 32 of 49)	00-AkmGxQwud5TnpVzAqw2meD
65.8052		Nucleus	3	0.000	1.000	156	100000139	100000013	siRNA-IMPa4-25 PSPC1-A488 IMPa4-A546 DAPI 8C2-siRNA-IMP-a2-a4 V2.00	0	28. siRNA-IMPa4-25 PSPC1-A488 DAPI IMPa4-A546_af_TileScan_001 (Stage 32 of 49)	00-AkmGxQwud5TnpVzAqw2meD
71.8402		Nucleus	3	0.000	1.000	157	100000140	100000014	siRNA-IMPa4-25 PSPC1-A488 IMPa4-A546 DAPI 8C2-siRNA-IMP-a2-a4 V2.00	0	28. siRNA-IMPa4-25 PSPC1-A488 DAPI IMPa4-A546_af_TileScan_001 (Stage 32 of 49)	00-AkmGxQwud5TnpVzAqw2meD
53.6015		Nucleus	3	0.000	1.000	158	100000141	100000015	siRNA-IMPa4-25 PSPC1-A488 IMPa4-A546 DAPI 8C2-siRNA-IMP-a2-a4 V2.00	0	28. siRNA-IMPa4-25 PSPC1-A488 DAPI IMPa4-A546_af_TileScan_001 (Stage 32 of 49)	00-AkmGxQwud5TnpVzAqw2meD
53.5693		Nucleus	3	0.000	1.000	160	100000142	100000016	siRNA-IMPa4-25 PSPC1-A488 IMPa4-A546 DAPI 8C2-siRNA-IMP-a2-a4 V2.00	0	28. siRNA-IMPa4-25 PSPC1-A488 DAPI IMPa4-A546_af_TileScan_001 (Stage 32 of 49)	00-AkmGxQwud5TnpVzAqw2meD
67.2986		Nucleus	3	0.000	1.000	161	100000143	100000017	siRNA-IMPa4-25 PSPC1-A488 IMPa4-A546 DAPI 8C2-siRNA-IMP-a2-a4 V2.00	0	28. siRNA-IMPa4-25 PSPC1-A488 DAPI IMPa4-A546_af_TileScan_001 (Stage 32 of 49)	00-AkmGxQwud5TnpVzAqw2meD
61.4132		Nucleus	3	0.000	1.000	162	100000144	100000018	siRNA-IMPa4-25 PSPC1-A488 IMPa4-A546 DAPI 8C2-siRNA-IMP-a2-a4 V2.00	0	28. siRNA-IMPa4-25 PSPC1-A488 DAPI IMPa4-A546_af_TileScan_001 (Stage 32 of 49)	00-AkmGxQwud5TnpVzAqw2meD
66.0251		Nucleus	3	0.000	1.000	163	100000145	100000019	siRNA-IMPa4-25 PSPC1-A488 IMPa4-A546 DAPI 8C2-siRNA-IMP-a2-a4 V2.00	0	28. siRNA-IMPa4-25 PSPC1-A488 DAPI IMPa4-A546_af_TileScan_001 (Stage 32 of 49)	00-AkmGxQwud5TnpVzAqw2meD
55.1861		Nucleus	3	0.000	1.000	164	100000146	100000000	siRNA-IMPa4-25 PSPC1-A488 IMPa4-A546 DAPI 8C2-siRNA-IMP-a2-a4 V2.00	0	28. siRNA-IMPa4-25 PSPC1-A488 DAPI IMPa4-A546_ag_TileScan_001 (Stage 33 of 49)	00-BKFYCUD7htrsLeKkEPKB8J
52.7782		Nucleus	3	0.000	1.000	165	100000147	100000001	siRNA-IMPa4-25 PSPC1-A488 IMPa4-A546 DAPI 8C2-siRNA-IMP-a2-a4 V2.00	0	28. siRNA-IMPa4-25 PSPC1-A488 DAPI IMPa4-A546_ag_TileScan_001 (Stage 33 of 49)	00-BKFYCUD7htrsLeKkEPKB8J
63.4754		Nucleus	3	0.000	1.000	167	100000148	100000002	siRNA-IMPa4-25 PSPC1-A488 IMPa4-A546 DAPI 8C2-siRNA-IMP-a2-a4 V2.00	0	28. siRNA-IMPa4-25 PSPC1-A488 DAPI IMPa4-A546_ag_TileScan_001 (Stage 33 of 49)	00-BKFYCUD7htrsLeKkEPKB8J
68.9776		Nucleus	3	0.000	1.000	168	100000149	100000003	siRNA-IMPa4-25 PSPC1-A488 IMPa4-A546 DAPI 8C2-siRNA-IMP-a2-a4 V2.00	0	28. siRNA-IMPa4-25 PSPC1-A488 DAPI IMPa4-A546_ag_TileScan_001 (Stage 33 of 49)	00-BKFYCUD7htrsLeKkEPKB8J
61.7072		Nucleus	3	0.000	1.000	169	100000150	100000004	siRNA-IMPa4-25 PSPC1-A488 IMPa4-A546 DAPI 8C2-siRNA-IMP-a2-a4 V2.00	0	28. siRNA-IMPa4-25 PSPC1-A488 DAPI IMPa4-A546_ag_TileScan_001 (Stage 33 of 49)	00-BKFYCUD7htrsLeKkEPKB8J
72.2344		Nucleus	3	0.000	1.000	170	100000151	100000005	siRNA-IMPa4-25 PSPC1-A488 IMPa4-A546 DAPI 8C2-siRNA-IMP-a2-a4 V2.00	0	28. siRNA-IMPa4-25 PSPC1-A488 DAPI IMPa4-A546_ag_TileScan_001 (Stage 33 of 49)	00-BKFYCUD7htrsLeKkEPKB8J
55.6861		Nucleus	3	0.000	1.000	171	100000152	100000006	siRNA-IMPa4-25 PSPC1-A488 IMPa4-A546 DAPI 8C2-siRNA-IMP-a2-a4 V2.00	0	28. siRNA-IMPa4-25 PSPC1-A488 DAPI IMPa4-A546_ag_TileScan_001 (Stage 33 of 49)	00-BKFYCUD7htrsLeKkEPKB8J
63.086		Nucleus	3	0.000	1.000	173	100000153	100000007	siRNA-IMPa4-25 PSPC1-A488 IMPa4-A546 DAPI 8C2-siRNA-IMP-a2-a4 V2.00	0	28. siRNA-IMPa4-25 PSPC1-A488 DAPI IMPa4-A546_ag_TileScan_001 (Stage 33 of 49)	00-BKFYCUD7htrsLeKkEPKB8J
59.6008		Nucleus	3	0.000	1.000	174	100000154	100000008	siRNA-IMPa4-25 PSPC1-A488 IMPa4-A546 DAPI 8C2-siRNA-IMP-a2-a4 V2.00	0	28. siRNA-IMPa4-25 PSPC1-A488 DAPI IMPa4-A546_ag_TileScan_001 (Stage 33 of 49)	00-BKFYCUD7htrsLeKkEPKB8J
65.0895		Nucleus	3	0.000	1.000	175	100000155	100000009	siRNA-IMPa4-25 PSPC1-A488 IMPa4-A546 DAPI 8C2-siRNA-IMP-a2-a4 V2.00	0	28. siRNA-IMPa4-25 PSPC1-A488 DAPI IMPa4-A546_ag_TileScan_001 (Stage 33 of 49)	00-BKFYCUD7htrsLeKkEPKB8J
63.5812		Nucleus	3	0.000	1.000	177	100000156	100000010	siRNA-IMPa4-25 PSPC1-A488 IMPa4-A546 DAPI 8C2-siRNA-IMP-a2-a4 V2.00	0	28. siRNA-IMPa4-25 PSPC1-A488 DAPI IMPa4-A546_ag_TileScan_001 (Stage 33 of 49)	00-BKFYCUD7htrsLeKkEPKB8J
85.1757		Nucleus	3	0.000	1.000	178	100000157	100000011	siRNA-IMPa4-25 PSPC1-A488 IMPa4-A546 DAPI 8C2-siRNA-IMP-a2-a4 V2.00	0	28. siRNA-IMPa4-25 PSPC1-A488 DAPI IMPa4-A546_ag_TileScan_001 (Stage 33 of 49)	00-BKFYCUD7htrsLeKkEPKB8J
49.7431		Nucleus	3	0.000	1.000	179	100000158	100000012	siRNA-IMPa4-25 PSPC1-A488 IMPa4-A546 DAPI 8C2-siRNA-IMP-a2-a4 V2.00	0	28. siRNA-IMPa4-25 PSPC1-A488 DAPI IMPa4-A546_ag_TileScan_001 (Stage 33 of 49)	00-BKFYCUD7htrsLeKkEPKB8J
54.6654		Nucleus	3	0.000	1.000	180	100000159	100000013	siRNA-IMPa4-25 PSPC1-A488 IMPa4-A546 DAPI 8C2-siRNA-IMP-a2-a4 V2.00	0	28. siRNA-IMPa4-25 PSPC1-A488 DAPI IMPa4-A546_ag_TileScan_001 (Stage 33 of 49)	00-BKFYCUD7htrsLeKkEPKB8J
57.9955		Nucleus	3	0.000	1.000	181	100000160	100000014	siRNA-IMPa4-25 PSPC1-A488 IMPa4-A546 DAPI 8C2-siRNA-IMP-a2-a4 V2.00	0	28. siRNA-IMPa4-25 PSPC1-A488 DAPI IMPa4-A546_ag_TileScan_001 (Stage 33 of 49)	00-BKFYCUD7htrsLeKkEPKB8J
54.4435		Nucleus	3	0.000	1.000	182	100000161	100000015	siRNA-IMPa4-25 PSPC1-A488 IMPa4-A546 DAPI 8C2-siRNA-IMP-a2-a4 V2.00	0	28. siRNA-IMPa4-25 PSPC1-A488 DAPI IMPa4-A546_ag_TileScan_001 (Stage 33 of 49)	00-BKFYCUD7htrsLeKkEPKB8J
63.5162		Nucleus	3	0.000	1.000	182	100000162	100000016	siRNA-IMPa4-25 PSPC1-A488 IMPa4-A546 DAPI 8C2-siRNA-IMP-a2-a4 V2.00	0	28. siRNA-IMPa4-25 PSPC1-A488 DAPI IMPa4-A546_ag_TileScan_001 (Stage 33 of 49)	00-BKFYCUD7htrsLeKkEPKB8J
55.6483		Nucleus	3	0.000	1.000	185	100000163	100000017	siRNA-IMPa4-25 PSPC1-A488 IMPa4-A546 DAPI 8C2-siRNA-IMP-a2-a4 V2.00	0	28. siRNA-IMPa4-25 PSPC1-A488 DAPI IMPa4-A546_ag_TileScan_001 (Stage 33 of 49)	00-BKFYCUD7htrsLeKkEPKB8J
51.5108		Nucleus	3	0.000	1.000	186	100000164	100000018	siRNA-IMPa4-25 PSPC1-A488 IMPa4-A546 DAPI 8C2-siRNA-IMP-a2-a4 V2.00	0	28. siRNA-IMPa4-25 PSPC1-A488 DAPI IMPa4-A546_ag_TileScan_001 (Stage 33 of 49)	00-BKFYCUD7htrsLeKkEPKB8J
48.0126		Nucleus	3	0.000	1.000	188	100000165	100000000	siRNA-IMPa4-25 PSPC1-A488 IMPa4-A546 DAPI 8C2-siRNA-IMP-a2-a4 V2.00	0	28. siRNA-IMPa4-25 PSPC1-A488 DAPI IMPa4-A546_ah_TileScan_001 (Stage 34 of 49)	00-68TsVxV5LEh4Zj3WrSHgH9
49.4342		Nucleus	3	0.000	1.000	188	100000166	100000001	siRNA-IMPa4-25 PSPC1-A488 IMPa4-A546 DAPI 8C2-siRNA-IMP-a2-a4 V2.00	0	28. siRNA-IMPa4-25 PSPC1-A488 DAPI IMPa4-A546_ah_TileScan_001 (Stage 34 of 49)	00-68TsVxV5LEh4Zj3WrSHgH9
62.6625		Nucleus	3	0.000	1.000	189	100000167	100000002	siRNA-IMPa4-25 PSPC1-A488 IMPa4-A546 DAPI 8C2-siRNA-IMP-a2-a4 V2.00	0	28. siRNA-IMPa4-25 PSPC1-A488 DAPI IMPa4-A546_ah_TileScan_001 (Stage 34 of 49)	00-68TsVxV5LEh4Zj3WrSHgH9
66.4207		Nucleus	3	0.000	1.000	190	100000168	100000003	siRNA-IMPa4-25 PSPC1-A488 IMPa4-A546 DAPI 8C2-siRNA-IMP-a2-a4 V2.00	0	28. siRNA-IMPa4-25 PSPC1-A488 DAPI IMPa4-A546_ah_TileScan_001 (Stage 34 of 49)	00-68TsVxV5LEh4Zj3WrSHgH9
64.7312		Nucleus	3	0.000	1.000	191	100000169	100000004	siRNA-IMPa4-25 PSPC1-A488 IMPa4-A546 DAPI 8C2-siRNA-IMP-a2-a4 V2.00	0	28. siRNA-IMPa4-25 PSPC1-A488 DAPI IMPa4-A546_ah_TileScan_001 (Stage 34 of 49)	00-68TsVxV5LEh4Zj3WrSHgH9
86.1652		Nucleus	3	0.000	1.000	192	100000170	100000005	siRNA-IMPa4-25 PSPC1-A488 IMPa4-A546 DAPI 8C2-siRNA-IMP-a2-a4 V2.00	0	28. siRNA-IMPa4-25 PSPC1-A488 DAPI IMPa4-A546_ah_TileScan_001 (Stage 34 of 49)	00-68TsVxV5LEh4Zj3WrSHgH9
59.7793		Nucleus	3	0.000	1.000	194	100000171	100000006	siRNA-IMPa4-25 PSPC1-A488 IMPa4-A546 DAPI 8C2-siRNA-IMP-a2-a4 V2.00	0	28. siRNA-IMPa4-25 PSPC1-A488 DAPI IMPa4-A546_ah_TileScan_001 (Stage 34 of 49)	00-68TsVxV5LEh4Zj3WrSHgH9
57.0009		Nucleus	3	0.000	1.000	195	100000172	100000007	siRNA-IMPa4-25 PSPC1-A488 IMPa4-A546 DAPI 8C2-siRNA-IMP-a2-a4 V2.00	0	28. siRNA-IMPa4-25 PSPC1-A488 DAPI IMPa4-A546_ah_TileScan_001 (Stage 34 of 49)	00-68TsVxV5LEh4Zj3WrSHgH9
51.4892		Nucleus	3	0.000	1.000	196	100000173	100000008	siRNA-IMPa4-25 PSPC1-A488 IMPa4-A546 DAPI 8C2-siRNA-IMP-a2-a4 V2.00	0	28. siRNA-IMPa4-25 PSPC1-A488 DAPI IMPa4-A546_ah_TileScan_001 (Stage 34 of 49)	00-68TsVxV5LEh4Zj3WrSHgH9
60.5552		Nucleus	3	0.000	1.000	197	100000174	100000009	siRNA-IMPa4-25 PSPC1-A488 IMPa4-A546 DAPI 8C2-siRNA-IMP-a2-a4 V2.00	0	28. siRNA-IMPa4-25 PSPC1-A488 DAPI IMPa4-A546_ah_TileScan_001 (Stage 34 of 49)	00-68TsVxV5LEh4Zj3WrSHgH9
53.4466		Nucleus	3	0.000	1.000	198	100000175	100000010	siRNA-IMPa4-25 PSPC1-A488 IMPa4-A546 DAPI 8C2-siRNA-IMP-a2-a4 V2.00	0	28. siRNA-IMPa4-25 PSPC1-A488 DAPI IMPa4-A546_ah_TileScan_001 (Stage 34 of 49)	00-68TsVxV5LEh4Zj3WrSHgH9
60.3691		Nucleus	3	0.000	1.000	200	100000176	100000011	siRNA-IMPa4-25 PSPC1-A488 IMPa4-A546 DAPI 8C2-siRNA-IMP-a2-a4 V2.00	0	28. siRNA-IMPa4-25 PSPC1-A488 DAPI IMPa4-A546_ah_TileScan_001 (Stage 34 of 49)	00-68TsVxV5LEh4Zj3WrSHgH9
55.2523		Nucleus	3	0.000	1.000	201	100000177	100000012	siRNA-IMPa4-25 PSPC1-A488 IMPa4-A546 DAPI 8C2-siRNA-IMP-a2-a4 V2.00	0	28. siRNA-IMPa4-25 PSPC1-A488 DAPI IMPa4-A546_ah_TileScan_001 (Stage 34 of 49)	00-68TsVxV5LEh4Zj3WrSHgH9
63.8064		Nucleus	3	0.000	1.000	202	100000178	100000013	siRNA-IMPa4-25 PSPC1-A488 IMPa4-A546 DAPI 8C2-siRNA-IMP-a2-a4 V2.00	0	28. siRNA-IMPa4-25 PSPC1-A488 DAPI IMPa4-A546_ah_TileScan_001 (Stage 34 of 49)	00-68TsVxV5LEh4Zj3WrSHgH9
57.1844		Nucleus	3	0.000	1.000	204	100000179	100000014	siRNA-IMPa4-25 PSPC1-A488 IMPa4-A546 DAPI 8C2-siRNA-IMP-a2-a4 V2.00	0	28. siRNA-IMPa4-25 PSPC1-A488 DAPI IMPa4-A546_ah_TileScan_001 (Stage 34 of 49)	00-68TsVxV5LEh4Zj3WrSHgH9
48.3135		Nucleus	3	0.000	1.000	205	100000180	100000015	siRNA-IMPa4-25 PSPC1-A488 IMPa4-A546 DAPI 8C2-siRNA-IMP-a2-a4 V2.00	0	28. siRNA-IMPa4-25 PSPC1-A488 DAPI IMPa4-A546_ah_TileScan_001 (Stage 34 of 49)	00-68TsVxV5LEh4Zj3WrSHgH9
65.0092		Nucleus	3	0.000	1.000	206	100000181	100000016	siRNA-IMPa4-25 PSPC1-A488 IMPa4-A546 DAPI 8C2-siRNA-IMP-a2-a4 V2.00	0	28. siRNA-IMPa4-25 PSPC1-A488 DAPI IMPa4-A546_ah_TileScan_001 (Stage 34 of 49)	00-68TsVxV5LEh4Zj3WrSHgH9
68.3359		Nucleus	3	0.000	1.000	207	100000182	100000017	siRNA-IMPa4-25 PSPC1-A488 IMPa4-A546 DAPI 8C2-siRNA-IMP-a2-a4 V2.00	0	28. siRNA-IMPa4-25 PSPC1-A488 DAPI IMPa4-A546_ah_TileScan_001 (Stage 34 of 49)	00-68TsVxV5LEh4Zj3WrSHgH9
63.9416		Nucleus	3	0.000	1.000	208	100000183	100000018	siRNA-IMPa4-25 PSPC1-A488 IMPa4-A546 DAPI 8C2-siRNA-IMP-a2-a4 V2.00	0	28. siRNA-IMPa4-25 PSPC1-A488 DAPI IMPa4-A546_ah_TileScan_001 (Stage 34 of 49)	00-68TsVxV5LEh4Zj3WrSHgH9
60.763		Nucleus	3	0.000	1.000	210	100000184	100000000	siRNA-IMPa4-25 PSPC1-A488 IMPa4-A546 DAPI 8C2-siRNA-IMP-a2-a4 V2.00	0	28. siRNA-IMPa4-25 PSPC1-A488 DAPI IMPa4-A546_ai_TileScan_001 (Stage 35 of 49)	00-UYNbN38K9kZ6zcjiTyouTe
57.5148		Nucleus	3	0.000	1.000	212	100000185	100000001	siRNA-IMPa4-25 PSPC1-A488 IMPa4-A546 DAPI 8C2-siRNA-IMP-a2-a4 V2.00	0	28. siRNA-IMPa4-25 PSPC1-A488 DAPI IMPa4-A546_ai_TileScan_001 (Stage 35 of 49)	00-UYNbN38K9kZ6zcjiTyouTe
61.2186		Nucleus	3	0.000	1.000	213	100000186	100000002	siRNA-IMPa4-25 PSPC1-A488 IMPa4-A546 DAPI 8C2-siRNA-IMP-a2-a4 V2.00	0	28. siRNA-IMPa4-25 PSPC1-A488 DAPI IMPa4-A546_ai_TileScan_001 (Stage 35 of 49)	00-UYNbN38K9kZ6zcjiTyouTe
16.8268		Nucleus	3	0.000	1.000	213	100000187	100000003	siRNA-IMPa4-25 PSPC1-A488 IMPa4-A546 DAPI 8C2-siRNA-IMP-a2-a4 V2.00	0	28. siRNA-IMPa4-25 PSPC1-A488 DAPI IMPa4-A546_ai_TileScan_001 (Stage 35 of 49)	00-UYNbN38K9kZ6zcjiTyouTe
58.372		Nucleus	3	0.000	1.000	214	100000188	100000004	siRNA-IMPa4-25 PSPC1-A488 IMPa4-A546 DAPI 8C2-siRNA-IMP-a2-a4 V2.00	0	28. siRNA-IMPa4-25 PSPC1-A488 DAPI IMPa4-A546_ai_TileScan_001 (Stage 35 of 49)	00-UYNbN38K9kZ6zcjiTyouTe
65.7748		Nucleus	3	0.000	1.000	215	100000189	100000005	siRNA-IMPa4-25 PSPC1-A488 IMPa4-A546 DAPI 8C2-siRNA-IMP-a2-a4 V2.00	0	28. siRNA-IMPa4-25 PSPC1-A488 DAPI IMPa4-A546_ai_TileScan_001 (Stage 35 of 49)	00-UYNbN38K9kZ6zcjiTyouTe
54.8568		Nucleus	3	0.000	1.000	216	100000190	100000006	siRNA-IMPa4-25 PSPC1-A488 IMPa4-A546 DAPI 8C2-siRNA-IMP-a2-a4 V2.00	0	28. siRNA-IMPa4-25 PSPC1-A488 DAPI IMPa4-A546_ai_TileScan_001 (Stage 35 of 49)	00-UYNbN38K9kZ6zcjiTyouTe
68.8028		Nucleus	3	0.000	1.000	217	100000191	100000007	siRNA-IMPa4-25 PSPC1-A488 IMPa4-A546 DAPI 8C2-siRNA-IMP-a2-a4 V2.00	0	28. siRNA-IMPa4-25 PSPC1-A488 DAPI IMPa4-A546_ai_TileScan_001 (Stage 35 of 49)	00-UYNbN38K9kZ6zcjiTyouTe
60.9149		Nucleus	3	0.000	1.000	218	100000192	100000008	siRNA-IMPa4-25 PSPC1-A488 IMPa4-A546 DAPI 8C2-siRNA-IMP-a2-a4 V2.00	0	28. siRNA-IMPa4-25 PSPC1-A488 DAPI IMPa4-A546_ai_TileScan_001 (Stage 35 of 49)	00-UYNbN38K9kZ6zcjiTyouTe
58.3081		Nucleus	3	0.000	1.000	219	100000193	100000009	siRNA-IMPa4-25 PSPC1-A488 IMPa4-A546 DAPI 8C2-siRNA-IMP-a2-a4 V2.00	0	28. siRNA-IMPa4-25 PSPC1-A488 DAPI IMPa4-A546_ai_TileScan_001 (Stage 35 of 49)	00-UYNbN38K9kZ6zcjiTyouTe
58.9076		Nucleus	3	0.000	1.000	220	100000194	100000010	siRNA-IMPa4-25 PSPC1-A488 IMPa4-A546 DAPI 8C2-siRNA-IMP-a2-a4 V2.00	0	28. siRNA-IMPa4-25 PSPC1-A488 DAPI IMPa4-A546_ai_TileScan_001 (Stage 35 of 49)	00-UYNbN38K9kZ6zcjiTyouTe
62.8485		Nucleus	3	0.000	1.000	220	100000195	100000011	siRNA-IMPa4-25 PSPC1-A488 IMPa4-A546 DAPI 8C2-siRNA-IMP-a2-a4 V2.00	0	28. siRNA-IMPa4-25 PSPC1-A488 DAPI IMPa4-A546_ai_TileScan_001 (Stage 35 of 49)	00-UYNbN38K9kZ6zcjiTyouTe
69.7352		Nucleus	3	0.000	1.000	221	100000196	100000012	siRNA-IMPa4-25 PSPC1-A488 IMPa4-A546 DAPI 8C2-siRNA-IMP-a2-a4 V2.00	0	28. siRNA-IMPa4-25 PSPC1-A488 DAPI IMPa4-A546_ai_TileScan_001 (Stage 35 of 49)	00-UYNbN38K9kZ6zcjiTyouTe
45.3208		Nucleus	3	0.000	1.000	221	100000197	100000013	siRNA-IMPa4-25 PSPC1-A488 IMPa4-A546 DAPI 8C2-siRNA-IMP-a2-a4 V2.00	0	28. siRNA-IMPa4-25 PSPC1-A488 DAPI IMPa4-A546_ai_TileScan_001 (Stage 35 of 49)	00-UYNbN38K9kZ6zcjiTyouTe
67.1401		Nucleus	3	0.000	1.000	222	100000198	100000014	siRNA-IMPa4-25 PSPC1-A488 IMPa4-A546 DAPI 8C2-siRNA-IMP-a2-a4 V2.00	0	28. siRNA-IMPa4-25 PSPC1-A488 DAPI IMPa4-A546_ai_TileScan_001 (Stage 35 of 49)	00-UYNbN38K9kZ6zcjiTyouTe
68.4597		Nucleus	3	0.000	1.000	224	100000199	100000015	siRNA-IMPa4-25 PSPC1-A488 IMPa4-A546 DAPI 8C2-siRNA-IMP-a2-a4 V2.00	0	28. siRNA-IMPa4-25 PSPC1-A488 DAPI IMPa4-A546_ai_TileScan_001 (Stage 35 of 49)	00-UYNbN38K9kZ6zcjiTyouTe
78.4602		Nucleus	3	0.000	1.000	225	100000200	100000016	siRNA-IMPa4-25 PSPC1-A488 IMPa4-A546 DAPI 8C2-siRNA-IMP-a2-a4 V2.00	0	28. siRNA-IMPa4-25 PSPC1-A488 DAPI IMPa4-A546_ai_TileScan_001 (Stage 35 of 49)	00-UYNbN38K9kZ6zcjiTyouTe
70.5213		Nucleus	3	0.000	1.000	225	100000201	100000017	siRNA-IMPa4-25 PSPC1-A488 IMPa4-A546 DAPI 8C2-siRNA-IMP-a2-a4 V2.00	0	28. siRNA-IMPa4-25 PSPC1-A488 DAPI IMPa4-A546_ai_TileScan_001 (Stage 35 of 49)	00-UYNbN38K9kZ6zcjiTyouTe
53.8763		Nucleus	3	0.000	1.000	226	100000202	100000018	siRNA-IMPa4-25 PSPC1-A488 IMPa4-A546 DAPI 8C2-siRNA-IMP-a2-a4 V2.00	0	28. siRNA-IMPa4-25 PSPC1-A488 DAPI IMPa4-A546_ai_TileScan_001 (Stage 35 of 49)	00-UYNbN38K9kZ6zcjiTyouTe
58.6507		Nucleus	3	0.000	1.000	227	100000203	100000019	siRNA-IMPa4-25 PSPC1-A488 IMPa4-A546 DAPI 8C2-siRNA-IMP-a2-a4 V2.00	0	28. siRNA-IMPa4-25 PSPC1-A488 DAPI IMPa4-A546_ai_TileScan_001 (Stage 35 of 49)	00-UYNbN38K9kZ6zcjiTyouTe
67.677		Nucleus	3	0.000	1.000	228	100000204	100000020	siRNA-IMPa4-25 PSPC1-A488 IMPa4-A546 DAPI 8C2-siRNA-IMP-a2-a4 V2.00	0	28. siRNA-IMPa4-25 PSPC1-A488 DAPI IMPa4-A546_ai_TileScan_001 (Stage 35 of 49)	00-UYNbN38K9kZ6zcjiTyouTe
72.9697		Nucleus	3	0.000	1.000	228	100000205	100000021	siRNA-IMPa4-25 PSPC1-A488 IMPa4-A546 DAPI 8C2-siRNA-IMP-a2-a4 V2.00	0	28. siRNA-IMPa4-25 PSPC1-A488 DAPI IMPa4-A546_ai_TileScan_001 (Stage 35 of 49)	00-UYNbN38K9kZ6zcjiTyouTe
66.3683		Nucleus	3	0.000	1.000	229	100000206	100000022	siRNA-IMPa4-25 PSPC1-A488 IMPa4-A546 DAPI 8C2-siRNA-IMP-a2-a4 V2.00	0	28. siRNA-IMPa4-25 PSPC1-A488 DAPI IMPa4-A546_ai_TileScan_001 (Stage 35 of 49)	00-UYNbN38K9kZ6zcjiTyouTe
61.8951		Nucleus	3	0.000	1.000	230	100000207	100000000	siRNA-IMPa4-25 PSPC1-A488 IMPa4-A546 DAPI 8C2-siRNA-IMP-a2-a4 V2.00	0	28. siRNA-IMPa4-25 PSPC1-A488 DAPI IMPa4-A546_aj_TileScan_001 (Stage 36 of 49)	00-YrNasGY3u6vgqe5oq4ZLE8
71.7553		Nucleus	3	0.000	1.000	230	100000208	100000001	siRNA-IMPa4-25 PSPC1-A488 IMPa4-A546 DAPI 8C2-siRNA-IMP-a2-a4 V2.00	0	28. siRNA-IMPa4-25 PSPC1-A488 DAPI IMPa4-A546_aj_TileScan_001 (Stage 36 of 49)	00-YrNasGY3u6vgqe5oq4ZLE8
57.6939		Nucleus	3	0.000	1.000	231	100000209	100000002	siRNA-IMPa4-25 PSPC1-A488 IMPa4-A546 DAPI 8C2-siRNA-IMP-a2-a4 V2.00	0	28. siRNA-IMPa4-25 PSPC1-A488 DAPI IMPa4-A546_aj_TileScan_001 (Stage 36 of 49)	00-YrNasGY3u6vgqe5oq4ZLE8
60.8619		Nucleus	3	0.000	1.000	232	100000210	100000003	siRNA-IMPa4-25 PSPC1-A488 IMPa4-A546 DAPI 8C2-siRNA-IMP-a2-a4 V2.00	0	28. siRNA-IMPa4-25 PSPC1-A488 DAPI IMPa4-A546_aj_TileScan_001 (Stage 36 of 49)	00-YrNasGY3u6vgqe5oq4ZLE8
58.1019		Nucleus	3	0.000	1.000	233	100000211	100000004	siRNA-IMPa4-25 PSPC1-A488 IMPa4-A546 DAPI 8C2-siRNA-IMP-a2-a4 V2.00	0	28. siRNA-IMPa4-25 PSPC1-A488 DAPI IMPa4-A546_aj_TileScan_001 (Stage 36 of 49)	00-YrNasGY3u6vgqe5oq4ZLE8
67.7117		Nucleus	3	0.000	1.000	234	100000212	100000005	siRNA-IMPa4-25 PSPC1-A488 IMPa4-A546 DAPI 8C2-siRNA-IMP-a2-a4 V2.00	0	28. siRNA-IMPa4-25 PSPC1-A488 DAPI IMPa4-A546_aj_TileScan_001 (Stage 36 of 49)	00-YrNasGY3u6vgqe5oq4ZLE8
62.6101		Nucleus	3	0.000	1.000	235	100000213	100000006	siRNA-IMPa4-25 PSPC1-A488 IMPa4-A546 DAPI 8C2-siRNA-IMP-a2-a4 V2.00	0	28. siRNA-IMPa4-25 PSPC1-A488 DAPI IMPa4-A546_aj_TileScan_001 (Stage 36 of 49)	00-YrNasGY3u6vgqe5oq4ZLE8
58.8628		Nucleus	3	0.000	1.000	237	100000214	100000007	siRNA-IMPa4-25 PSPC1-A488 IMPa4-A546 DAPI 8C2-siRNA-IMP-a2-a4 V2.00	0	28. siRNA-IMPa4-25 PSPC1-A488 DAPI IMPa4-A546_aj_TileScan_001 (Stage 36 of 49)	00-YrNasGY3u6vgqe5oq4ZLE8
73.1214		Nucleus	3	0.000	1.000	238	100000215	100000008	siRNA-IMPa4-25 PSPC1-A488 IMPa4-A546 DAPI 8C2-siRNA-IMP-a2-a4 V2.00	0	28. siRNA-IMPa4-25 PSPC1-A488 DAPI IMPa4-A546_aj_TileScan_001 (Stage 36 of 49)	00-YrNasGY3u6vgqe5oq4ZLE8
63.8495		Nucleus	3	0.000	1.000	240	100000216	100000009	siRNA-IMPa4-25 PSPC1-A488 IMPa4-A546 DAPI 8C2-siRNA-IMP-a2-a4 V2.00	0	28. siRNA-IMPa4-25 PSPC1-A488 DAPI IMPa4-A546_aj_TileScan_001 (Stage 36 of 49)	00-YrNasGY3u6vgqe5oq4ZLE8
52.315		Nucleus	3	0.000	1.000	242	100000217	100000010	siRNA-IMPa4-25 PSPC1-A488 IMPa4-A546 DAPI 8C2-siRNA-IMP-a2-a4 V2.00	0	28. siRNA-IMPa4-25 PSPC1-A488 DAPI IMPa4-A546_aj_TileScan_001 (Stage 36 of 49)	00-YrNasGY3u6vgqe5oq4ZLE8
75.8076		Nucleus	3	0.000	1.000	243	100000218	100000011	siRNA-IMPa4-25 PSPC1-A488 IMPa4-A546 DAPI 8C2-siRNA-IMP-a2-a4 V2.00	0	28. siRNA-IMPa4-25 PSPC1-A488 DAPI IMPa4-A546_aj_TileScan_001 (Stage 36 of 49)	00-YrNasGY3u6vgqe5oq4ZLE8
67.4007		Nucleus	3	0.000	1.000	244	100000219	100000012	siRNA-IMPa4-25 PSPC1-A488 IMPa4-A546 DAPI 8C2-siRNA-IMP-a2-a4 V2.00	0	28. siRNA-IMPa4-25 PSPC1-A488 DAPI IMPa4-A546_aj_TileScan_001 (Stage 36 of 49)	00-YrNasGY3u6vgqe5oq4ZLE8
66.4312		Nucleus	3	0.000	1.000	245	100000220	100000013	siRNA-IMPa4-25 PSPC1-A488 IMPa4-A546 DAPI 8C2-siRNA-IMP-a2-a4 V2.00	0	28. siRNA-IMPa4-25 PSPC1-A488 DAPI IMPa4-A546_aj_TileScan_001 (Stage 36 of 49)	00-YrNasGY3u6vgqe5oq4ZLE8
54.6004		Nucleus	3	0.000	1.000	246	100000221	100000000	siRNA-IMPa4-25 PSPC1-A488 IMPa4-A546 DAPI 8C2-siRNA-IMP-a2-a4 V2.00	0	28. siRNA-IMPa4-25 PSPC1-A488 DAPI IMPa4-A546_ak_TileScan_001 (Stage 37 of 49)	00-jJ7X9cvuwD3whJYJveGMdn
69.3428		Nucleus	3	0.000	1.000	247	100000222	100000001	siRNA-IMPa4-25 PSPC1-A488 IMPa4-A546 DAPI 8C2-siRNA-IMP-a2-a4 V2.00	0	28. siRNA-IMPa4-25 PSPC1-A488 DAPI IMPa4-A546_ak_TileScan_001 (Stage 37 of 49)	00-jJ7X9cvuwD3whJYJveGMdn
56.2712		Nucleus	3	0.000	1.000	248	100000223	100000002	siRNA-IMPa4-25 PSPC1-A488 IMPa4-A546 DAPI 8C2-siRNA-IMP-a2-a4 V2.00	0	28. siRNA-IMPa4-25 PSPC1-A488 DAPI IMPa4-A546_ak_TileScan_001 (Stage 37 of 49)	00-jJ7X9cvuwD3whJYJveGMdn
55.4149		Nucleus	3	0.000	1.000	250	100000224	100000003	siRNA-IMPa4-25 PSPC1-A488 IMPa4-A546 DAPI 8C2-siRNA-IMP-a2-a4 V2.00	0	28. siRNA-IMPa4-25 PSPC1-A488 DAPI IMPa4-A546_ak_TileScan_001 (Stage 37 of 49)	00-jJ7X9cvuwD3whJYJveGMdn
57.7433		Nucleus	3	0.000	1.000	251	100000225	100000004	siRNA-IMPa4-25 PSPC1-A488 IMPa4-A546 DAPI 8C2-siRNA-IMP-a2-a4 V2.00	0	28. siRNA-IMPa4-25 PSPC1-A488 DAPI IMPa4-A546_ak_TileScan_001 (Stage 37 of 49)	00-jJ7X9cvuwD3whJYJveGMdn
57.8224		Nucleus	3	0.000	1.000	252	100000226	100000005	siRNA-IMPa4-25 PSPC1-A488 IMPa4-A546 DAPI 8C2-siRNA-IMP-a2-a4 V2.00	0	28. siRNA-IMPa4-25 PSPC1-A488 DAPI IMPa4-A546_ak_TileScan_001 (Stage 37 of 49)	00-jJ7X9cvuwD3whJYJveGMdn
58.8107		Nucleus	3	0.000	1.000	253	100000227	100000006	siRNA-IMPa4-25 PSPC1-A488 IMPa4-A546 DAPI 8C2-siRNA-IMP-a2-a4 V2.00	0	28. siRNA-IMPa4-25 PSPC1-A488 DAPI IMPa4-A546_ak_TileScan_001 (Stage 37 of 49)	00-jJ7X9cvuwD3whJYJveGMdn
68.0755		Nucleus	3	0.000	1.000	254	100000228	100000007	siRNA-IMPa4-25 PSPC1-A488 IMPa4-A546 DAPI 8C2-siRNA-IMP-a2-a4 V2.00	0	28. siRNA-IMPa4-25 PSPC1-A488 DAPI IMPa4-A546_ak_TileScan_001 (Stage 37 of 49)	00-jJ7X9cvuwD3whJYJveGMdn
57.9072		Nucleus	3	0.000	1.000	255	100000229	100000008	siRNA-IMPa4-25 PSPC1-A488 IMPa4-A546 DAPI 8C2-siRNA-IMP-a2-a4 V2.00	0	28. siRNA-IMPa4-25 PSPC1-A488 DAPI IMPa4-A546_ak_TileScan_001 (Stage 37 of 49)	00-jJ7X9cvuwD3whJYJveGMdn
23.0807		Nucleus	3	0.000	1.000	255	100000230	100000009	siRNA-IMPa4-25 PSPC1-A488 IMPa4-A546 DAPI 8C2-siRNA-IMP-a2-a4 V2.00	0	28. siRNA-IMPa4-25 PSPC1-A488 DAPI IMPa4-A546_ak_TileScan_001 (Stage 37 of 49)	00-jJ7X9cvuwD3whJYJveGMdn
79.2624		Nucleus	3	0.000	1.000	256	100000231	100000010	siRNA-IMPa4-25 PSPC1-A488 IMPa4-A546 DAPI 8C2-siRNA-IMP-a2-a4 V2.00	0	28. siRNA-IMPa4-25 PSPC1-A488 DAPI IMPa4-A546_ak_TileScan_001 (Stage 37 of 49)	00-jJ7X9cvuwD3whJYJveGMdn
73.7945		Nucleus	3	0.000	1.000	257	100000232	100000011	siRNA-IMPa4-25 PSPC1-A488 IMPa4-A546 DAPI 8C2-siRNA-IMP-a2-a4 V2.00	0	28. siRNA-IMPa4-25 PSPC1-A488 DAPI IMPa4-A546_ak_TileScan_001 (Stage 37 of 49)	00-jJ7X9cvuwD3whJYJveGMdn
77.301		Nucleus	3	0.000	1.000	258	100000233	100000012	siRNA-IMPa4-25 PSPC1-A488 IMPa4-A546 DAPI 8C2-siRNA-IMP-a2-a4 V2.00	0	28. siRNA-IMPa4-25 PSPC1-A488 DAPI IMPa4-A546_ak_TileScan_001 (Stage 37 of 49)	00-jJ7X9cvuwD3whJYJveGMdn
78.3815		Nucleus	3	0.000	1.000	258	100000234	100000013	siRNA-IMPa4-25 PSPC1-A488 IMPa4-A546 DAPI 8C2-siRNA-IMP-a2-a4 V2.00	0	28. siRNA-IMPa4-25 PSPC1-A488 DAPI IMPa4-A546_ak_TileScan_001 (Stage 37 of 49)	00-jJ7X9cvuwD3whJYJveGMdn
51.7473		Nucleus	3	0.000	1.000	259	100000235	100000014	siRNA-IMPa4-25 PSPC1-A488 IMPa4-A546 DAPI 8C2-siRNA-IMP-a2-a4 V2.00	0	28. siRNA-IMPa4-25 PSPC1-A488 DAPI IMPa4-A546_ak_TileScan_001 (Stage 37 of 49)	00-jJ7X9cvuwD3whJYJveGMdn
54.8438		Nucleus	3	0.000	1.000	260	100000236	100000015	siRNA-IMPa4-25 PSPC1-A488 IMPa4-A546 DAPI 8C2-siRNA-IMP-a2-a4 V2.00	0	28. siRNA-IMPa4-25 PSPC1-A488 DAPI IMPa4-A546_ak_TileScan_001 (Stage 37 of 49)	00-jJ7X9cvuwD3whJYJveGMdn
56.2294		Nucleus	3	0.000	1.000	261	100000237	100000016	siRNA-IMPa4-25 PSPC1-A488 IMPa4-A546 DAPI 8C2-siRNA-IMP-a2-a4 V2.00	0	28. siRNA-IMPa4-25 PSPC1-A488 DAPI IMPa4-A546_ak_TileScan_001 (Stage 37 of 49)	00-jJ7X9cvuwD3whJYJveGMdn
59.9933		Nucleus	3	0.000	1.000	262	100000238	100000017	siRNA-IMPa4-25 PSPC1-A488 IMPa4-A546 DAPI 8C2-siRNA-IMP-a2-a4 V2.00	0	28. siRNA-IMPa4-25 PSPC1-A488 DAPI IMPa4-A546_ak_TileScan_001 (Stage 37 of 49)	00-jJ7X9cvuwD3whJYJveGMdn
56.9712		Nucleus	3	0.000	1.000	264	100000239	100000018	siRNA-IMPa4-25 PSPC1-A488 IMPa4-A546 DAPI 8C2-siRNA-IMP-a2-a4 V2.00	0	28. siRNA-IMPa4-25 PSPC1-A488 DAPI IMPa4-A546_ak_TileScan_001 (Stage 37 of 49)	00-jJ7X9cvuwD3whJYJveGMdn
63.3818		Nucleus	3	0.000	1.000	265	100000240	100000000	siRNA-IMPa4-25 PSPC1-A488 IMPa4-A546 DAPI 8C2-siRNA-IMP-a2-a4 V2.00	0	28. siRNA-IMPa4-25 PSPC1-A488 DAPI IMPa4-A546_al_TileScan_001 (Stage 38 of 49)	00-m3Q3ce5tAuZ6EoeBvbLTme
85.2516		Nucleus	3	0.000	1.000	267	100000241	100000001	siRNA-IMPa4-25 PSPC1-A488 IMPa4-A546 DAPI 8C2-siRNA-IMP-a2-a4 V2.00	0	28. siRNA-IMPa4-25 PSPC1-A488 DAPI IMPa4-A546_al_TileScan_001 (Stage 38 of 49)	00-m3Q3ce5tAuZ6EoeBvbLTme
58.8392		Nucleus	3	0.000	1.000	268	100000242	100000002	siRNA-IMPa4-25 PSPC1-A488 IMPa4-A546 DAPI 8C2-siRNA-IMP-a2-a4 V2.00	0	28. siRNA-IMPa4-25 PSPC1-A488 DAPI IMPa4-A546_al_TileScan_001 (Stage 38 of 49)	00-m3Q3ce5tAuZ6EoeBvbLTme
58.4807		Nucleus	3	0.000	1.000	270	100000243	100000003	siRNA-IMPa4-25 PSPC1-A488 IMPa4-A546 DAPI 8C2-siRNA-IMP-a2-a4 V2.00	0	28. siRNA-IMPa4-25 PSPC1-A488 DAPI IMPa4-A546_al_TileScan_001 (Stage 38 of 49)	00-m3Q3ce5tAuZ6EoeBvbLTme
59.4536		Nucleus	3	0.000	1.000	271	100000244	100000004	siRNA-IMPa4-25 PSPC1-A488 IMPa4-A546 DAPI 8C2-siRNA-IMP-a2-a4 V2.00	0	28. siRNA-IMPa4-25 PSPC1-A488 DAPI IMPa4-A546_al_TileScan_001 (Stage 38 of 49)	00-m3Q3ce5tAuZ6EoeBvbLTme
67.9744		Nucleus	3	0.000	1.000	272	100000245	100000005	siRNA-IMPa4-25 PSPC1-A488 IMPa4-A546 DAPI 8C2-siRNA-IMP-a2-a4 V2.00	0	28. siRNA-IMPa4-25 PSPC1-A488 DAPI IMPa4-A546_al_TileScan_001 (Stage 38 of 49)	00-m3Q3ce5tAuZ6EoeBvbLTme
65.7032		Nucleus	3	0.000	1.000	275	100000246	100000006	siRNA-IMPa4-25 PSPC1-A488 IMPa4-A546 DAPI 8C2-siRNA-IMP-a2-a4 V2.00	0	28. siRNA-IMPa4-25 PSPC1-A488 DAPI IMPa4-A546_al_TileScan_001 (Stage 38 of 49)	00-m3Q3ce5tAuZ6EoeBvbLTme
55.7819		Nucleus	3	0.000	1.000	276	100000247	100000007	siRNA-IMPa4-25 PSPC1-A488 IMPa4-A546 DAPI 8C2-siRNA-IMP-a2-a4 V2.00	0	28. siRNA-IMPa4-25 PSPC1-A488 DAPI IMPa4-A546_al_TileScan_001 (Stage 38 of 49)	00-m3Q3ce5tAuZ6EoeBvbLTme
64.0638		Nucleus	3	0.000	1.000	277	100000248	100000008	siRNA-IMPa4-25 PSPC1-A488 IMPa4-A546 DAPI 8C2-siRNA-IMP-a2-a4 V2.00	0	28. siRNA-IMPa4-25 PSPC1-A488 DAPI IMPa4-A546_al_TileScan_001 (Stage 38 of 49)	00-m3Q3ce5tAuZ6EoeBvbLTme
65.6095		Nucleus	3	0.000	1.000	278	100000249	100000009	siRNA-IMPa4-25 PSPC1-A488 IMPa4-A546 DAPI 8C2-siRNA-IMP-a2-a4 V2.00	0	28. siRNA-IMPa4-25 PSPC1-A488 DAPI IMPa4-A546_al_TileScan_001 (Stage 38 of 49)	00-m3Q3ce5tAuZ6EoeBvbLTme
61.7964		Nucleus	3	0.000	1.000	279	100000250	100000010	siRNA-IMPa4-25 PSPC1-A488 IMPa4-A546 DAPI 8C2-siRNA-IMP-a2-a4 V2.00	0	28. siRNA-IMPa4-25 PSPC1-A488 DAPI IMPa4-A546_al_TileScan_001 (Stage 38 of 49)	00-m3Q3ce5tAuZ6EoeBvbLTme
52.2644		Nucleus	3	0.000	1.000	282	100000251	100000011	siRNA-IMPa4-25 PSPC1-A488 IMPa4-A546 DAPI 8C2-siRNA-IMP-a2-a4 V2.00	0	28. siRNA-IMPa4-25 PSPC1-A488 DAPI IMPa4-A546_al_TileScan_001 (Stage 38 of 49)	00-m3Q3ce5tAuZ6EoeBvbLTme
71.4293		Nucleus	3	0.000	1.000	283	100000252	100000012	siRNA-IMPa4-25 PSPC1-A488 IMPa4-A546 DAPI 8C2-siRNA-IMP-a2-a4 V2.00	0	28. siRNA-IMPa4-25 PSPC1-A488 DAPI IMPa4-A546_al_TileScan_001 (Stage 38 of 49)	00-m3Q3ce5tAuZ6EoeBvbLTme
60.6165		Nucleus	3	0.000	1.000	284	100000253	100000000	siRNA-IMPa4-25 PSPC1-A488 IMPa4-A546 DAPI 8C2-siRNA-IMP-a2-a4 V2.00	0	28. siRNA-IMPa4-25 PSPC1-A488 DAPI IMPa4-A546_am_TileScan_001 (Stage 39 of 49)	00-27HzErHxRhkStzHzTdWsEQ
58.8786		Nucleus	3	0.000	1.000	285	100000254	100000001	siRNA-IMPa4-25 PSPC1-A488 IMPa4-A546 DAPI 8C2-siRNA-IMP-a2-a4 V2.00	0	28. siRNA-IMPa4-25 PSPC1-A488 DAPI IMPa4-A546_am_TileScan_001 (Stage 39 of 49)	00-27HzErHxRhkStzHzTdWsEQ
54.9495		Nucleus	3	0.000	1.000	286	100000255	100000002	siRNA-IMPa4-25 PSPC1-A488 IMPa4-A546 DAPI 8C2-siRNA-IMP-a2-a4 V2.00	0	28. siRNA-IMPa4-25 PSPC1-A488 DAPI IMPa4-A546_am_TileScan_001 (Stage 39 of 49)	00-27HzErHxRhkStzHzTdWsEQ
56.62		Nucleus	3	0.000	1.000	287	100000256	100000003	siRNA-IMPa4-25 PSPC1-A488 IMPa4-A546 DAPI 8C2-siRNA-IMP-a2-a4 V2.00	0	28. siRNA-IMPa4-25 PSPC1-A488 DAPI IMPa4-A546_am_TileScan_001 (Stage 39 of 49)	00-27HzErHxRhkStzHzTdWsEQ
58.7026		Nucleus	3	0.000	1.000	288	100000257	100000004	siRNA-IMPa4-25 PSPC1-A488 IMPa4-A546 DAPI 8C2-siRNA-IMP-a2-a4 V2.00	0	28. siRNA-IMPa4-25 PSPC1-A488 DAPI IMPa4-A546_am_TileScan_001 (Stage 39 of 49)	00-27HzErHxRhkStzHzTdWsEQ
63.3641		Nucleus	3	0.000	1.000	289	100000258	100000005	siRNA-IMPa4-25 PSPC1-A488 IMPa4-A546 DAPI 8C2-siRNA-IMP-a2-a4 V2.00	0	28. siRNA-IMPa4-25 PSPC1-A488 DAPI IMPa4-A546_am_TileScan_001 (Stage 39 of 49)	00-27HzErHxRhkStzHzTdWsEQ
62.2381		Nucleus	3	0.000	1.000	290	100000259	100000006	siRNA-IMPa4-25 PSPC1-A488 IMPa4-A546 DAPI 8C2-siRNA-IMP-a2-a4 V2.00	0	28. siRNA-IMPa4-25 PSPC1-A488 DAPI IMPa4-A546_am_TileScan_001 (Stage 39 of 49)	00-27HzErHxRhkStzHzTdWsEQ
66.714		Nucleus	3	0.000	1.000	291	100000260	100000007	siRNA-IMPa4-25 PSPC1-A488 IMPa4-A546 DAPI 8C2-siRNA-IMP-a2-a4 V2.00	0	28. siRNA-IMPa4-25 PSPC1-A488 DAPI IMPa4-A546_am_TileScan_001 (Stage 39 of 49)	00-27HzErHxRhkStzHzTdWsEQ
73.9719		Nucleus	3	0.000	1.000	292	100000261	100000008	siRNA-IMPa4-25 PSPC1-A488 IMPa4-A546 DAPI 8C2-siRNA-IMP-a2-a4 V2.00	0	28. siRNA-IMPa4-25 PSPC1-A488 DAPI IMPa4-A546_am_TileScan_001 (Stage 39 of 49)	00-27HzErHxRhkStzHzTdWsEQ
81.3875		Nucleus	3	0.000	1.000	293	100000262	100000009	siRNA-IMPa4-25 PSPC1-A488 IMPa4-A546 DAPI 8C2-siRNA-IMP-a2-a4 V2.00	0	28. siRNA-IMPa4-25 PSPC1-A488 DAPI IMPa4-A546_am_TileScan_001 (Stage 39 of 49)	00-27HzErHxRhkStzHzTdWsEQ
62.0575		Nucleus	3	0.000	1.000	295	100000263	100000010	siRNA-IMPa4-25 PSPC1-A488 IMPa4-A546 DAPI 8C2-siRNA-IMP-a2-a4 V2.00	0	28. siRNA-IMPa4-25 PSPC1-A488 DAPI IMPa4-A546_am_TileScan_001 (Stage 39 of 49)	00-27HzErHxRhkStzHzTdWsEQ
56.6417		Nucleus	3	0.000	1.000	297	100000264	100000011	siRNA-IMPa4-25 PSPC1-A488 IMPa4-A546 DAPI 8C2-siRNA-IMP-a2-a4 V2.00	0	28. siRNA-IMPa4-25 PSPC1-A488 DAPI IMPa4-A546_am_TileScan_001 (Stage 39 of 49)	00-27HzErHxRhkStzHzTdWsEQ
58.9837		Nucleus	3	0.000	1.000	298	100000265	100000012	siRNA-IMPa4-25 PSPC1-A488 IMPa4-A546 DAPI 8C2-siRNA-IMP-a2-a4 V2.00	0	28. siRNA-IMPa4-25 PSPC1-A488 DAPI IMPa4-A546_am_TileScan_001 (Stage 39 of 49)	00-27HzErHxRhkStzHzTdWsEQ
57.2801		Nucleus	3	0.000	1.000	300	100000266	100000013	siRNA-IMPa4-25 PSPC1-A488 IMPa4-A546 DAPI 8C2-siRNA-IMP-a2-a4 V2.00	0	28. siRNA-IMPa4-25 PSPC1-A488 DAPI IMPa4-A546_am_TileScan_001 (Stage 39 of 49)	00-27HzErHxRhkStzHzTdWsEQ
71.3551		Nucleus	3	0.000	1.000	301	100000267	100000014	siRNA-IMPa4-25 PSPC1-A488 IMPa4-A546 DAPI 8C2-siRNA-IMP-a2-a4 V2.00	0	28. siRNA-IMPa4-25 PSPC1-A488 DAPI IMPa4-A546_am_TileScan_001 (Stage 39 of 49)	00-27HzErHxRhkStzHzTdWsEQ
56.5267		Nucleus	3	0.000	1.000	304	100000268	100000000	siRNA-IMPa4-25 PSPC1-A488 IMPa4-A546 DAPI 8C2-siRNA-IMP-a2-a4 V2.00	0	28. siRNA-IMPa4-25 PSPC1-A488 DAPI IMPa4-A546_an_TileScan_001 (Stage 40 of 49)	00-T67YBjCjBKAeXvMDjUwZyG
66.4525		Nucleus	3	0.000	1.000	305	100000269	100000001	siRNA-IMPa4-25 PSPC1-A488 IMPa4-A546 DAPI 8C2-siRNA-IMP-a2-a4 V2.00	0	28. siRNA-IMPa4-25 PSPC1-A488 DAPI IMPa4-A546_an_TileScan_001 (Stage 40 of 49)	00-T67YBjCjBKAeXvMDjUwZyG
65.7833		Nucleus	3	0.000	1.000	306	100000270	100000002	siRNA-IMPa4-25 PSPC1-A488 IMPa4-A546 DAPI 8C2-siRNA-IMP-a2-a4 V2.00	0	28. siRNA-IMPa4-25 PSPC1-A488 DAPI IMPa4-A546_an_TileScan_001 (Stage 40 of 49)	00-T67YBjCjBKAeXvMDjUwZyG
76.2058		Nucleus	3	0.000	1.000	307	100000271	100000003	siRNA-IMPa4-25 PSPC1-A488 IMPa4-A546 DAPI 8C2-siRNA-IMP-a2-a4 V2.00	0	28. siRNA-IMPa4-25 PSPC1-A488 DAPI IMPa4-A546_an_TileScan_001 (Stage 40 of 49)	00-T67YBjCjBKAeXvMDjUwZyG
82.442		Nucleus	3	0.000	1.000	308	100000272	100000004	siRNA-IMPa4-25 PSPC1-A488 IMPa4-A546 DAPI 8C2-siRNA-IMP-a2-a4 V2.00	0	28. siRNA-IMPa4-25 PSPC1-A488 DAPI IMPa4-A546_an_TileScan_001 (Stage 40 of 49)	00-T67YBjCjBKAeXvMDjUwZyG
61.1933		Nucleus	3	0.000	1.000	310	100000273	100000005	siRNA-IMPa4-25 PSPC1-A488 IMPa4-A546 DAPI 8C2-siRNA-IMP-a2-a4 V2.00	0	28. siRNA-IMPa4-25 PSPC1-A488 DAPI IMPa4-A546_an_TileScan_001 (Stage 40 of 49)	00-T67YBjCjBKAeXvMDjUwZyG
57.0567		Nucleus	3	0.000	1.000	312	100000274	100000006	siRNA-IMPa4-25 PSPC1-A488 IMPa4-A546 DAPI 8C2-siRNA-IMP-a2-a4 V2.00	0	28. siRNA-IMPa4-25 PSPC1-A488 DAPI IMPa4-A546_an_TileScan_001 (Stage 40 of 49)	00-T67YBjCjBKAeXvMDjUwZyG
54.2315		Nucleus	3	0.000	1.000	313	100000275	100000007	siRNA-IMPa4-25 PSPC1-A488 IMPa4-A546 DAPI 8C2-siRNA-IMP-a2-a4 V2.00	0	28. siRNA-IMPa4-25 PSPC1-A488 DAPI IMPa4-A546_an_TileScan_001 (Stage 40 of 49)	00-T67YBjCjBKAeXvMDjUwZyG
54.5104		Nucleus	3	0.000	1.000	314	100000276	100000008	siRNA-IMPa4-25 PSPC1-A488 IMPa4-A546 DAPI 8C2-siRNA-IMP-a2-a4 V2.00	0	28. siRNA-IMPa4-25 PSPC1-A488 DAPI IMPa4-A546_an_TileScan_001 (Stage 40 of 49)	00-T67YBjCjBKAeXvMDjUwZyG
57.8798		Nucleus	3	0.000	1.000	315	100000277	100000009	siRNA-IMPa4-25 PSPC1-A488 IMPa4-A546 DAPI 8C2-siRNA-IMP-a2-a4 V2.00	0	28. siRNA-IMPa4-25 PSPC1-A488 DAPI IMPa4-A546_an_TileScan_001 (Stage 40 of 49)	00-T67YBjCjBKAeXvMDjUwZyG
65.4476		Nucleus	3	0.000	1.000	316	100000278	100000010	siRNA-IMPa4-25 PSPC1-A488 IMPa4-A546 DAPI 8C2-siRNA-IMP-a2-a4 V2.00	0	28. siRNA-IMPa4-25 PSPC1-A488 DAPI IMPa4-A546_an_TileScan_001 (Stage 40 of 49)	00-T67YBjCjBKAeXvMDjUwZyG
59.1808		Nucleus	3	0.000	1.000	318	100000279	100000011	siRNA-IMPa4-25 PSPC1-A488 IMPa4-A546 DAPI 8C2-siRNA-IMP-a2-a4 V2.00	0	28. siRNA-IMPa4-25 PSPC1-A488 DAPI IMPa4-A546_an_TileScan_001 (Stage 40 of 49)	00-T67YBjCjBKAeXvMDjUwZyG
67.3804		Nucleus	3	0.000	1.000	319	100000280	100000012	siRNA-IMPa4-25 PSPC1-A488 IMPa4-A546 DAPI 8C2-siRNA-IMP-a2-a4 V2.00	0	28. siRNA-IMPa4-25 PSPC1-A488 DAPI IMPa4-A546_an_TileScan_001 (Stage 40 of 49)	00-T67YBjCjBKAeXvMDjUwZyG
65.8582		Nucleus	3	0.000	1.000	320	100000281	100000013	siRNA-IMPa4-25 PSPC1-A488 IMPa4-A546 DAPI 8C2-siRNA-IMP-a2-a4 V2.00	0	28. siRNA-IMPa4-25 PSPC1-A488 DAPI IMPa4-A546_an_TileScan_001 (Stage 40 of 49)	00-T67YBjCjBKAeXvMDjUwZyG
68.8673		Nucleus	3	0.000	1.000	321	100000282	100000014	siRNA-IMPa4-25 PSPC1-A488 IMPa4-A546 DAPI 8C2-siRNA-IMP-a2-a4 V2.00	0	28. siRNA-IMPa4-25 PSPC1-A488 DAPI IMPa4-A546_an_TileScan_001 (Stage 40 of 49)	00-T67YBjCjBKAeXvMDjUwZyG
61.6865		Nucleus	3	0.000	1.000	322	100000283	100000015	siRNA-IMPa4-25 PSPC1-A488 IMPa4-A546 DAPI 8C2-siRNA-IMP-a2-a4 V2.00	0	28. siRNA-IMPa4-25 PSPC1-A488 DAPI IMPa4-A546_an_TileScan_001 (Stage 40 of 49)	00-T67YBjCjBKAeXvMDjUwZyG
63.9267		Nucleus	3	0.000	1.000	323	100000284	100000016	siRNA-IMPa4-25 PSPC1-A488 IMPa4-A546 DAPI 8C2-siRNA-IMP-a2-a4 V2.00	0	28. siRNA-IMPa4-25 PSPC1-A488 DAPI IMPa4-A546_an_TileScan_001 (Stage 40 of 49)	00-T67YBjCjBKAeXvMDjUwZyG
57.1513		Nucleus	3	0.000	1.000	324	100000285	100000017	siRNA-IMPa4-25 PSPC1-A488 IMPa4-A546 DAPI 8C2-siRNA-IMP-a2-a4 V2.00	0	28. siRNA-IMPa4-25 PSPC1-A488 DAPI IMPa4-A546_an_TileScan_001 (Stage 40 of 49)	00-T67YBjCjBKAeXvMDjUwZyG
53.9204		Nucleus	3	0.000	1.000	325	100000286	100000018	siRNA-IMPa4-25 PSPC1-A488 IMPa4-A546 DAPI 8C2-siRNA-IMP-a2-a4 V2.00	0	28. siRNA-IMPa4-25 PSPC1-A488 DAPI IMPa4-A546_an_TileScan_001 (Stage 40 of 49)	00-T67YBjCjBKAeXvMDjUwZyG
54.7287		Nucleus	3	0.000	1.000	326	100000287	100000019	siRNA-IMPa4-25 PSPC1-A488 IMPa4-A546 DAPI 8C2-siRNA-IMP-a2-a4 V2.00	0	28. siRNA-IMPa4-25 PSPC1-A488 DAPI IMPa4-A546_an_TileScan_001 (Stage 40 of 49)	00-T67YBjCjBKAeXvMDjUwZyG
62.2197		Nucleus	3	0.000	1.000	328	100000288	100000020	siRNA-IMPa4-25 PSPC1-A488 IMPa4-A546 DAPI 8C2-siRNA-IMP-a2-a4 V2.00	0	28. siRNA-IMPa4-25 PSPC1-A488 DAPI IMPa4-A546_an_TileScan_001 (Stage 40 of 49)	00-T67YBjCjBKAeXvMDjUwZyG
56.7419		Nucleus	3	0.000	1.000	329	100000289	100000021	siRNA-IMPa4-25 PSPC1-A488 IMPa4-A546 DAPI 8C2-siRNA-IMP-a2-a4 V2.00	0	28. siRNA-IMPa4-25 PSPC1-A488 DAPI IMPa4-A546_an_TileScan_001 (Stage 40 of 49)	00-T67YBjCjBKAeXvMDjUwZyG
65.2544		Nucleus	3	0.000	1.000	331	100000290	100000022	siRNA-IMPa4-25 PSPC1-A488 IMPa4-A546 DAPI 8C2-siRNA-IMP-a2-a4 V2.00	0	28. siRNA-IMPa4-25 PSPC1-A488 DAPI IMPa4-A546_an_TileScan_001 (Stage 40 of 49)	00-T67YBjCjBKAeXvMDjUwZyG
64.4979		Nucleus	3	0.000	1.000	332	100000291	100000023	siRNA-IMPa4-25 PSPC1-A488 IMPa4-A546 DAPI 8C2-siRNA-IMP-a2-a4 V2.00	0	28. siRNA-IMPa4-25 PSPC1-A488 DAPI IMPa4-A546_an_TileScan_001 (Stage 40 of 49)	00-T67YBjCjBKAeXvMDjUwZyG
58.5647		Nucleus	3	0.000	1.000	333	100000292	100000000	siRNA-IMPa4-25 PSPC1-A488 IMPa4-A546 DAPI 8C2-siRNA-IMP-a2-a4 V2.00	0	28. siRNA-IMPa4-25 PSPC1-A488 DAPI IMPa4-A546_ao_TileScan_001 (Stage 41 of 49)	00-9viop38h86SrVVMBP798EC
60.1297		Nucleus	3	0.000	1.000	334	100000293	100000001	siRNA-IMPa4-25 PSPC1-A488 IMPa4-A546 DAPI 8C2-siRNA-IMP-a2-a4 V2.00	0	28. siRNA-IMPa4-25 PSPC1-A488 DAPI IMPa4-A546_ao_TileScan_001 (Stage 41 of 49)	00-9viop38h86SrVVMBP798EC
58.5692		Nucleus	3	0.000	1.000	335	100000294	100000002	siRNA-IMPa4-25 PSPC1-A488 IMPa4-A546 DAPI 8C2-siRNA-IMP-a2-a4 V2.00	0	28. siRNA-IMPa4-25 PSPC1-A488 DAPI IMPa4-A546_ao_TileScan_001 (Stage 41 of 49)	00-9viop38h86SrVVMBP798EC
69.8178		Nucleus	3	0.000	1.000	336	100000295	100000003	siRNA-IMPa4-25 PSPC1-A488 IMPa4-A546 DAPI 8C2-siRNA-IMP-a2-a4 V2.00	0	28. siRNA-IMPa4-25 PSPC1-A488 DAPI IMPa4-A546_ao_TileScan_001 (Stage 41 of 49)	00-9viop38h86SrVVMBP798EC
13.7405		Nucleus	3	0.000	1.000	337	100000296	100000004	siRNA-IMPa4-25 PSPC1-A488 IMPa4-A546 DAPI 8C2-siRNA-IMP-a2-a4 V2.00	0	28. siRNA-IMPa4-25 PSPC1-A488 DAPI IMPa4-A546_ao_TileScan_001 (Stage 41 of 49)	00-9viop38h86SrVVMBP798EC
69.4247		Nucleus	3	0.000	1.000	337	100000297	100000005	siRNA-IMPa4-25 PSPC1-A488 IMPa4-A546 DAPI 8C2-siRNA-IMP-a2-a4 V2.00	0	28. siRNA-IMPa4-25 PSPC1-A488 DAPI IMPa4-A546_ao_TileScan_001 (Stage 41 of 49)	00-9viop38h86SrVVMBP798EC
58.5751		Nucleus	3	0.000	1.000	338	100000298	100000006	siRNA-IMPa4-25 PSPC1-A488 IMPa4-A546 DAPI 8C2-siRNA-IMP-a2-a4 V2.00	0	28. siRNA-IMPa4-25 PSPC1-A488 DAPI IMPa4-A546_ao_TileScan_001 (Stage 41 of 49)	00-9viop38h86SrVVMBP798EC
54.6943		Nucleus	3	0.000	1.000	338	100000299	100000007	siRNA-IMPa4-25 PSPC1-A488 IMPa4-A546 DAPI 8C2-siRNA-IMP-a2-a4 V2.00	0	28. siRNA-IMPa4-25 PSPC1-A488 DAPI IMPa4-A546_ao_TileScan_001 (Stage 41 of 49)	00-9viop38h86SrVVMBP798EC
79.0298		Nucleus	3	0.000	1.000	339	100000300	100000008	siRNA-IMPa4-25 PSPC1-A488 IMPa4-A546 DAPI 8C2-siRNA-IMP-a2-a4 V2.00	0	28. siRNA-IMPa4-25 PSPC1-A488 DAPI IMPa4-A546_ao_TileScan_001 (Stage 41 of 49)	00-9viop38h86SrVVMBP798EC
57.966		Nucleus	3	0.000	1.000	340	100000301	100000009	siRNA-IMPa4-25 PSPC1-A488 IMPa4-A546 DAPI 8C2-siRNA-IMP-a2-a4 V2.00	0	28. siRNA-IMPa4-25 PSPC1-A488 DAPI IMPa4-A546_ao_TileScan_001 (Stage 41 of 49)	00-9viop38h86SrVVMBP798EC
65.1569		Nucleus	3	0.000	1.000	341	100000302	100000010	siRNA-IMPa4-25 PSPC1-A488 IMPa4-A546 DAPI 8C2-siRNA-IMP-a2-a4 V2.00	0	28. siRNA-IMPa4-25 PSPC1-A488 DAPI IMPa4-A546_ao_TileScan_001 (Stage 41 of 49)	00-9viop38h86SrVVMBP798EC
72.319		Nucleus	3	0.000	1.000	343	100000303	100000011	siRNA-IMPa4-25 PSPC1-A488 IMPa4-A546 DAPI 8C2-siRNA-IMP-a2-a4 V2.00	0	28. siRNA-IMPa4-25 PSPC1-A488 DAPI IMPa4-A546_ao_TileScan_001 (Stage 41 of 49)	00-9viop38h86SrVVMBP798EC
59.4873		Nucleus	3	0.000	1.000	344	100000304	100000012	siRNA-IMPa4-25 PSPC1-A488 IMPa4-A546 DAPI 8C2-siRNA-IMP-a2-a4 V2.00	0	28. siRNA-IMPa4-25 PSPC1-A488 DAPI IMPa4-A546_ao_TileScan_001 (Stage 41 of 49)	00-9viop38h86SrVVMBP798EC
73.9466		Nucleus	3	0.000	1.000	345	100000305	100000013	siRNA-IMPa4-25 PSPC1-A488 IMPa4-A546 DAPI 8C2-siRNA-IMP-a2-a4 V2.00	0	28. siRNA-IMPa4-25 PSPC1-A488 DAPI IMPa4-A546_ao_TileScan_001 (Stage 41 of 49)	00-9viop38h86SrVVMBP798EC
60.8002		Nucleus	3	0.000	1.000	346	100000306	100000014	siRNA-IMPa4-25 PSPC1-A488 IMPa4-A546 DAPI 8C2-siRNA-IMP-a2-a4 V2.00	0	28. siRNA-IMPa4-25 PSPC1-A488 DAPI IMPa4-A546_ao_TileScan_001 (Stage 41 of 49)	00-9viop38h86SrVVMBP798EC
51.2493		Nucleus	3	0.000	1.000	347	100000307	100000015	siRNA-IMPa4-25 PSPC1-A488 IMPa4-A546 DAPI 8C2-siRNA-IMP-a2-a4 V2.00	0	28. siRNA-IMPa4-25 PSPC1-A488 DAPI IMPa4-A546_ao_TileScan_001 (Stage 41 of 49)	00-9viop38h86SrVVMBP798EC
51.6528		Nucleus	3	0.000	1.000	348	100000308	100000016	siRNA-IMPa4-25 PSPC1-A488 IMPa4-A546 DAPI 8C2-siRNA-IMP-a2-a4 V2.00	0	28. siRNA-IMPa4-25 PSPC1-A488 DAPI IMPa4-A546_ao_TileScan_001 (Stage 41 of 49)	00-9viop38h86SrVVMBP798EC
17.4802		Nucleus	3	0.000	1.000	348	100000309	100000017	siRNA-IMPa4-25 PSPC1-A488 IMPa4-A546 DAPI 8C2-siRNA-IMP-a2-a4 V2.00	0	28. siRNA-IMPa4-25 PSPC1-A488 DAPI IMPa4-A546_ao_TileScan_001 (Stage 41 of 49)	00-9viop38h86SrVVMBP798EC
28.1844		Nucleus	3	0.000	1.000	349	100000310	100000018	siRNA-IMPa4-25 PSPC1-A488 IMPa4-A546 DAPI 8C2-siRNA-IMP-a2-a4 V2.00	0	28. siRNA-IMPa4-25 PSPC1-A488 DAPI IMPa4-A546_ao_TileScan_001 (Stage 41 of 49)	00-9viop38h86SrVVMBP798EC
55.1636		Nucleus	3	0.000	1.000	349	100000311	100000019	siRNA-IMPa4-25 PSPC1-A488 IMPa4-A546 DAPI 8C2-siRNA-IMP-a2-a4 V2.00	0	28. siRNA-IMPa4-25 PSPC1-A488 DAPI IMPa4-A546_ao_TileScan_001 (Stage 41 of 49)	00-9viop38h86SrVVMBP798EC
64.6862		Nucleus	3	0.000	1.000	350	100000312	100000020	siRNA-IMPa4-25 PSPC1-A488 IMPa4-A546 DAPI 8C2-siRNA-IMP-a2-a4 V2.00	0	28. siRNA-IMPa4-25 PSPC1-A488 DAPI IMPa4-A546_ao_TileScan_001 (Stage 41 of 49)	00-9viop38h86SrVVMBP798EC
53.4524		Nucleus	3	0.000	1.000	350	100000313	100000021	siRNA-IMPa4-25 PSPC1-A488 IMPa4-A546 DAPI 8C2-siRNA-IMP-a2-a4 V2.00	0	28. siRNA-IMPa4-25 PSPC1-A488 DAPI IMPa4-A546_ao_TileScan_001 (Stage 41 of 49)	00-9viop38h86SrVVMBP798EC
68.7403		Nucleus	3	0.000	1.000	352	100000314	100000022	siRNA-IMPa4-25 PSPC1-A488 IMPa4-A546 DAPI 8C2-siRNA-IMP-a2-a4 V2.00	0	28. siRNA-IMPa4-25 PSPC1-A488 DAPI IMPa4-A546_ao_TileScan_001 (Stage 41 of 49)	00-9viop38h86SrVVMBP798EC
76.1088		Nucleus	3	0.000	1.000	353	100000315	100000023	siRNA-IMPa4-25 PSPC1-A488 IMPa4-A546 DAPI 8C2-siRNA-IMP-a2-a4 V2.00	0	28. siRNA-IMPa4-25 PSPC1-A488 DAPI IMPa4-A546_ao_TileScan_001 (Stage 41 of 49)	00-9viop38h86SrVVMBP798EC
69.2628		Nucleus	3	0.000	1.000	354	100000316	100000024	siRNA-IMPa4-25 PSPC1-A488 IMPa4-A546 DAPI 8C2-siRNA-IMP-a2-a4 V2.00	0	28. siRNA-IMPa4-25 PSPC1-A488 DAPI IMPa4-A546_ao_TileScan_001 (Stage 41 of 49)	00-9viop38h86SrVVMBP798EC
52.0178		Nucleus	3	0.000	1.000	354	100000317	100000025	siRNA-IMPa4-25 PSPC1-A488 IMPa4-A546 DAPI 8C2-siRNA-IMP-a2-a4 V2.00	0	28. siRNA-IMPa4-25 PSPC1-A488 DAPI IMPa4-A546_ao_TileScan_001 (Stage 41 of 49)	00-9viop38h86SrVVMBP798EC
63.786		Nucleus	3	0.000	1.000	355	100000318	100000026	siRNA-IMPa4-25 PSPC1-A488 IMPa4-A546 DAPI 8C2-siRNA-IMP-a2-a4 V2.00	0	28. siRNA-IMPa4-25 PSPC1-A488 DAPI IMPa4-A546_ao_TileScan_001 (Stage 41 of 49)	00-9viop38h86SrVVMBP798EC
70.6481		Nucleus	3	0.000	1.000	356	100000319	100000027	siRNA-IMPa4-25 PSPC1-A488 IMPa4-A546 DAPI 8C2-siRNA-IMP-a2-a4 V2.00	0	28. siRNA-IMPa4-25 PSPC1-A488 DAPI IMPa4-A546_ao_TileScan_001 (Stage 41 of 49)	00-9viop38h86SrVVMBP798EC
48.8298		Nucleus	3	0.000	1.000	359	100000320	100000028	siRNA-IMPa4-25 PSPC1-A488 IMPa4-A546 DAPI 8C2-siRNA-IMP-a2-a4 V2.00	0	28. siRNA-IMPa4-25 PSPC1-A488 DAPI IMPa4-A546_ao_TileScan_001 (Stage 41 of 49)	00-9viop38h86SrVVMBP798EC
71.4903		Nucleus	3	0.000	1.000	360	100000321	100000029	siRNA-IMPa4-25 PSPC1-A488 IMPa4-A546 DAPI 8C2-siRNA-IMP-a2-a4 V2.00	0	28. siRNA-IMPa4-25 PSPC1-A488 DAPI IMPa4-A546_ao_TileScan_001 (Stage 41 of 49)	00-9viop38h86SrVVMBP798EC
70.3271		Nucleus	3	0.000	1.000	361	100000322	100000030	siRNA-IMPa4-25 PSPC1-A488 IMPa4-A546 DAPI 8C2-siRNA-IMP-a2-a4 V2.00	0	28. siRNA-IMPa4-25 PSPC1-A488 DAPI IMPa4-A546_ao_TileScan_001 (Stage 41 of 49)	00-9viop38h86SrVVMBP798EC
64.4691		Nucleus	3	0.000	1.000	362	100000323	100000031	siRNA-IMPa4-25 PSPC1-A488 IMPa4-A546 DAPI 8C2-siRNA-IMP-a2-a4 V2.00	0	28. siRNA-IMPa4-25 PSPC1-A488 DAPI IMPa4-A546_ao_TileScan_001 (Stage 41 of 49)	00-9viop38h86SrVVMBP798EC
62.3649		Nucleus	3	0.000	1.000	363	100000324	100000032	siRNA-IMPa4-25 PSPC1-A488 IMPa4-A546 DAPI 8C2-siRNA-IMP-a2-a4 V2.00	0	28. siRNA-IMPa4-25 PSPC1-A488 DAPI IMPa4-A546_ao_TileScan_001 (Stage 41 of 49)	00-9viop38h86SrVVMBP798EC
58.436		Nucleus	3	0.000	1.000	364	100000325	100000033	siRNA-IMPa4-25 PSPC1-A488 IMPa4-A546 DAPI 8C2-siRNA-IMP-a2-a4 V2.00	0	28. siRNA-IMPa4-25 PSPC1-A488 DAPI IMPa4-A546_ao_TileScan_001 (Stage 41 of 49)	00-9viop38h86SrVVMBP798EC
67.0562		Nucleus	3	0.000	1.000	365	100000326	100000000	siRNA-IMPa4-25 PSPC1-A488 IMPa4-A546 DAPI 8C2-siRNA-IMP-a2-a4 V2.00	0	28. siRNA-IMPa4-25 PSPC1-A488 DAPI IMPa4-A546_ap_TileScan_001 (Stage 42 of 49)	00-tEP6xjgmpzT9dreuGhkW5S
48.6364		Nucleus	3	0.000	1.000	366	100000327	100000001	siRNA-IMPa4-25 PSPC1-A488 IMPa4-A546 DAPI 8C2-siRNA-IMP-a2-a4 V2.00	0	28. siRNA-IMPa4-25 PSPC1-A488 DAPI IMPa4-A546_ap_TileScan_001 (Stage 42 of 49)	00-tEP6xjgmpzT9dreuGhkW5S
62.7815		Nucleus	3	0.000	1.000	367	100000328	100000002	siRNA-IMPa4-25 PSPC1-A488 IMPa4-A546 DAPI 8C2-siRNA-IMP-a2-a4 V2.00	0	28. siRNA-IMPa4-25 PSPC1-A488 DAPI IMPa4-A546_ap_TileScan_001 (Stage 42 of 49)	00-tEP6xjgmpzT9dreuGhkW5S
67.7494		Nucleus	3	0.000	1.000	368	100000329	100000003	siRNA-IMPa4-25 PSPC1-A488 IMPa4-A546 DAPI 8C2-siRNA-IMP-a2-a4 V2.00	0	28. siRNA-IMPa4-25 PSPC1-A488 DAPI IMPa4-A546_ap_TileScan_001 (Stage 42 of 49)	00-tEP6xjgmpzT9dreuGhkW5S
67.6566		Nucleus	3	0.000	1.000	369	100000330	100000004	siRNA-IMPa4-25 PSPC1-A488 IMPa4-A546 DAPI 8C2-siRNA-IMP-a2-a4 V2.00	0	28. siRNA-IMPa4-25 PSPC1-A488 DAPI IMPa4-A546_ap_TileScan_001 (Stage 42 of 49)	00-tEP6xjgmpzT9dreuGhkW5S
70.4906		Nucleus	3	0.000	1.000	370	100000331	100000005	siRNA-IMPa4-25 PSPC1-A488 IMPa4-A546 DAPI 8C2-siRNA-IMP-a2-a4 V2.00	0	28. siRNA-IMPa4-25 PSPC1-A488 DAPI IMPa4-A546_ap_TileScan_001 (Stage 42 of 49)	00-tEP6xjgmpzT9dreuGhkW5S
22.6018		Nucleus	3	0.000	1.000	370	100000332	100000006	siRNA-IMPa4-25 PSPC1-A488 IMPa4-A546 DAPI 8C2-siRNA-IMP-a2-a4 V2.00	0	28. siRNA-IMPa4-25 PSPC1-A488 DAPI IMPa4-A546_ap_TileScan_001 (Stage 42 of 49)	00-tEP6xjgmpzT9dreuGhkW5S
74.2856		Nucleus	3	0.000	1.000	371	100000333	100000007	siRNA-IMPa4-25 PSPC1-A488 IMPa4-A546 DAPI 8C2-siRNA-IMP-a2-a4 V2.00	0	28. siRNA-IMPa4-25 PSPC1-A488 DAPI IMPa4-A546_ap_TileScan_001 (Stage 42 of 49)	00-tEP6xjgmpzT9dreuGhkW5S
61.1125		Nucleus	3	0.000	1.000	372	100000334	100000008	siRNA-IMPa4-25 PSPC1-A488 IMPa4-A546 DAPI 8C2-siRNA-IMP-a2-a4 V2.00	0	28. siRNA-IMPa4-25 PSPC1-A488 DAPI IMPa4-A546_ap_TileScan_001 (Stage 42 of 49)	00-tEP6xjgmpzT9dreuGhkW5S
65.9089		Nucleus	3	0.000	1.000	373	100000335	100000009	siRNA-IMPa4-25 PSPC1-A488 IMPa4-A546 DAPI 8C2-siRNA-IMP-a2-a4 V2.00	0	28. siRNA-IMPa4-25 PSPC1-A488 DAPI IMPa4-A546_ap_TileScan_001 (Stage 42 of 49)	00-tEP6xjgmpzT9dreuGhkW5S
57.3477		Nucleus	3	0.000	1.000	374	100000336	100000010	siRNA-IMPa4-25 PSPC1-A488 IMPa4-A546 DAPI 8C2-siRNA-IMP-a2-a4 V2.00	0	28. siRNA-IMPa4-25 PSPC1-A488 DAPI IMPa4-A546_ap_TileScan_001 (Stage 42 of 49)	00-tEP6xjgmpzT9dreuGhkW5S
58.7792		Nucleus	3	0.000	1.000	375	100000337	100000011	siRNA-IMPa4-25 PSPC1-A488 IMPa4-A546 DAPI 8C2-siRNA-IMP-a2-a4 V2.00	0	28. siRNA-IMPa4-25 PSPC1-A488 DAPI IMPa4-A546_ap_TileScan_001 (Stage 42 of 49)	00-tEP6xjgmpzT9dreuGhkW5S
58.9143		Nucleus	3	0.000	1.000	376	100000338	100000012	siRNA-IMPa4-25 PSPC1-A488 IMPa4-A546 DAPI 8C2-siRNA-IMP-a2-a4 V2.00	0	28. siRNA-IMPa4-25 PSPC1-A488 DAPI IMPa4-A546_ap_TileScan_001 (Stage 42 of 49)	00-tEP6xjgmpzT9dreuGhkW5S
61.1259		Nucleus	3	0.000	1.000	377	100000339	100000013	siRNA-IMPa4-25 PSPC1-A488 IMPa4-A546 DAPI 8C2-siRNA-IMP-a2-a4 V2.00	0	28. siRNA-IMPa4-25 PSPC1-A488 DAPI IMPa4-A546_ap_TileScan_001 (Stage 42 of 49)	00-tEP6xjgmpzT9dreuGhkW5S
60.5766		Nucleus	3	0.000	1.000	378	100000340	100000014	siRNA-IMPa4-25 PSPC1-A488 IMPa4-A546 DAPI 8C2-siRNA-IMP-a2-a4 V2.00	0	28. siRNA-IMPa4-25 PSPC1-A488 DAPI IMPa4-A546_ap_TileScan_001 (Stage 42 of 49)	00-tEP6xjgmpzT9dreuGhkW5S
36.9057		Nucleus	3	0.000	1.000	379	100000341	100000015	siRNA-IMPa4-25 PSPC1-A488 IMPa4-A546 DAPI 8C2-siRNA-IMP-a2-a4 V2.00	0	28. siRNA-IMPa4-25 PSPC1-A488 DAPI IMPa4-A546_ap_TileScan_001 (Stage 42 of 49)	00-tEP6xjgmpzT9dreuGhkW5S
61.8924		Nucleus	3	0.000	1.000	379	100000342	100000016	siRNA-IMPa4-25 PSPC1-A488 IMPa4-A546 DAPI 8C2-siRNA-IMP-a2-a4 V2.00	0	28. siRNA-IMPa4-25 PSPC1-A488 DAPI IMPa4-A546_ap_TileScan_001 (Stage 42 of 49)	00-tEP6xjgmpzT9dreuGhkW5S
66.6482		Nucleus	3	0.000	1.000	380	100000343	100000017	siRNA-IMPa4-25 PSPC1-A488 IMPa4-A546 DAPI 8C2-siRNA-IMP-a2-a4 V2.00	0	28. siRNA-IMPa4-25 PSPC1-A488 DAPI IMPa4-A546_ap_TileScan_001 (Stage 42 of 49)	00-tEP6xjgmpzT9dreuGhkW5S
73.3727		Nucleus	3	0.000	1.000	381	100000344	100000018	siRNA-IMPa4-25 PSPC1-A488 IMPa4-A546 DAPI 8C2-siRNA-IMP-a2-a4 V2.00	0	28. siRNA-IMPa4-25 PSPC1-A488 DAPI IMPa4-A546_ap_TileScan_001 (Stage 42 of 49)	00-tEP6xjgmpzT9dreuGhkW5S
67.7012		Nucleus	3	0.000	1.000	382	100000345	100000019	siRNA-IMPa4-25 PSPC1-A488 IMPa4-A546 DAPI 8C2-siRNA-IMP-a2-a4 V2.00	0	28. siRNA-IMPa4-25 PSPC1-A488 DAPI IMPa4-A546_ap_TileScan_001 (Stage 42 of 49)	00-tEP6xjgmpzT9dreuGhkW5S
22.3935		Nucleus	3	0.000	1.000	382	100000346	100000020	siRNA-IMPa4-25 PSPC1-A488 IMPa4-A546 DAPI 8C2-siRNA-IMP-a2-a4 V2.00	0	28. siRNA-IMPa4-25 PSPC1-A488 DAPI IMPa4-A546_ap_TileScan_001 (Stage 42 of 49)	00-tEP6xjgmpzT9dreuGhkW5S
58.1659		Nucleus	3	0.000	1.000	383	100000347	100000021	siRNA-IMPa4-25 PSPC1-A488 IMPa4-A546 DAPI 8C2-siRNA-IMP-a2-a4 V2.00	0	28. siRNA-IMPa4-25 PSPC1-A488 DAPI IMPa4-A546_ap_TileScan_001 (Stage 42 of 49)	00-tEP6xjgmpzT9dreuGhkW5S
63.8433		Nucleus	3	0.000	1.000	384	100000348	100000022	siRNA-IMPa4-25 PSPC1-A488 IMPa4-A546 DAPI 8C2-siRNA-IMP-a2-a4 V2.00	0	28. siRNA-IMPa4-25 PSPC1-A488 DAPI IMPa4-A546_ap_TileScan_001 (Stage 42 of 49)	00-tEP6xjgmpzT9dreuGhkW5S
63.0764		Nucleus	3	0.000	1.000	386	100000349	100000023	siRNA-IMPa4-25 PSPC1-A488 IMPa4-A546 DAPI 8C2-siRNA-IMP-a2-a4 V2.00	0	28. siRNA-IMPa4-25 PSPC1-A488 DAPI IMPa4-A546_ap_TileScan_001 (Stage 42 of 49)	00-tEP6xjgmpzT9dreuGhkW5S
67.3796		Nucleus	3	0.000	1.000	387	100000350	100000024	siRNA-IMPa4-25 PSPC1-A488 IMPa4-A546 DAPI 8C2-siRNA-IMP-a2-a4 V2.00	0	28. siRNA-IMPa4-25 PSPC1-A488 DAPI IMPa4-A546_ap_TileScan_001 (Stage 42 of 49)	00-tEP6xjgmpzT9dreuGhkW5S
62.8074		Nucleus	3	0.000	1.000	388	100000351	100000025	siRNA-IMPa4-25 PSPC1-A488 IMPa4-A546 DAPI 8C2-siRNA-IMP-a2-a4 V2.00	0	28. siRNA-IMPa4-25 PSPC1-A488 DAPI IMPa4-A546_ap_TileScan_001 (Stage 42 of 49)	00-tEP6xjgmpzT9dreuGhkW5S
47.4707		Nucleus	3	0.000	1.000	388	100000352	100000026	siRNA-IMPa4-25 PSPC1-A488 IMPa4-A546 DAPI 8C2-siRNA-IMP-a2-a4 V2.00	0	28. siRNA-IMPa4-25 PSPC1-A488 DAPI IMPa4-A546_ap_TileScan_001 (Stage 42 of 49)	00-tEP6xjgmpzT9dreuGhkW5S
68.6021		Nucleus	3	0.000	1.000	389	100000353	100000027	siRNA-IMPa4-25 PSPC1-A488 IMPa4-A546 DAPI 8C2-siRNA-IMP-a2-a4 V2.00	0	28. siRNA-IMPa4-25 PSPC1-A488 DAPI IMPa4-A546_ap_TileScan_001 (Stage 42 of 49)	00-tEP6xjgmpzT9dreuGhkW5S
73.6971		Nucleus	3	0.000	1.000	391	100000354	100000028	siRNA-IMPa4-25 PSPC1-A488 IMPa4-A546 DAPI 8C2-siRNA-IMP-a2-a4 V2.00	0	28. siRNA-IMPa4-25 PSPC1-A488 DAPI IMPa4-A546_ap_TileScan_001 (Stage 42 of 49)	00-tEP6xjgmpzT9dreuGhkW5S
64.1114		Nucleus	3	0.000	1.000	394	100000355	100000000	siRNA-IMPa4-25 PSPC1-A488 IMPa4-A546 DAPI 8C2-siRNA-IMP-a2-a4 V2.00	0	28. siRNA-IMPa4-25 PSPC1-A488 DAPI IMPa4-A546_aq_TileScan_001 (Stage 43 of 49)	00-wUtAa8aLRiV9fhXdWPsjGo
58.783		Nucleus	3	0.000	1.000	395	100000356	100000001	siRNA-IMPa4-25 PSPC1-A488 IMPa4-A546 DAPI 8C2-siRNA-IMP-a2-a4 V2.00	0	28. siRNA-IMPa4-25 PSPC1-A488 DAPI IMPa4-A546_aq_TileScan_001 (Stage 43 of 49)	00-wUtAa8aLRiV9fhXdWPsjGo
62.362		Nucleus	3	0.000	1.000	396	100000357	100000002	siRNA-IMPa4-25 PSPC1-A488 IMPa4-A546 DAPI 8C2-siRNA-IMP-a2-a4 V2.00	0	28. siRNA-IMPa4-25 PSPC1-A488 DAPI IMPa4-A546_aq_TileScan_001 (Stage 43 of 49)	00-wUtAa8aLRiV9fhXdWPsjGo
70.1658		Nucleus	3	0.000	1.000	397	100000358	100000003	siRNA-IMPa4-25 PSPC1-A488 IMPa4-A546 DAPI 8C2-siRNA-IMP-a2-a4 V2.00	0	28. siRNA-IMPa4-25 PSPC1-A488 DAPI IMPa4-A546_aq_TileScan_001 (Stage 43 of 49)	00-wUtAa8aLRiV9fhXdWPsjGo
66.5257		Nucleus	3	0.000	1.000	398	100000359	100000004	siRNA-IMPa4-25 PSPC1-A488 IMPa4-A546 DAPI 8C2-siRNA-IMP-a2-a4 V2.00	0	28. siRNA-IMPa4-25 PSPC1-A488 DAPI IMPa4-A546_aq_TileScan_001 (Stage 43 of 49)	00-wUtAa8aLRiV9fhXdWPsjGo
64.2515		Nucleus	3	0.000	1.000	400	100000360	100000005	siRNA-IMPa4-25 PSPC1-A488 IMPa4-A546 DAPI 8C2-siRNA-IMP-a2-a4 V2.00	0	28. siRNA-IMPa4-25 PSPC1-A488 DAPI IMPa4-A546_aq_TileScan_001 (Stage 43 of 49)	00-wUtAa8aLRiV9fhXdWPsjGo
65.1092		Nucleus	3	0.000	1.000	402	100000361	100000006	siRNA-IMPa4-25 PSPC1-A488 IMPa4-A546 DAPI 8C2-siRNA-IMP-a2-a4 V2.00	0	28. siRNA-IMPa4-25 PSPC1-A488 DAPI IMPa4-A546_aq_TileScan_001 (Stage 43 of 49)	00-wUtAa8aLRiV9fhXdWPsjGo
63.8252		Nucleus	3	0.000	1.000	403	100000362	100000007	siRNA-IMPa4-25 PSPC1-A488 IMPa4-A546 DAPI 8C2-siRNA-IMP-a2-a4 V2.00	0	28. siRNA-IMPa4-25 PSPC1-A488 DAPI IMPa4-A546_aq_TileScan_001 (Stage 43 of 49)	00-wUtAa8aLRiV9fhXdWPsjGo
66.0774		Nucleus	3	0.000	1.000	404	100000363	100000008	siRNA-IMPa4-25 PSPC1-A488 IMPa4-A546 DAPI 8C2-siRNA-IMP-a2-a4 V2.00	0	28. siRNA-IMPa4-25 PSPC1-A488 DAPI IMPa4-A546_aq_TileScan_001 (Stage 43 of 49)	00-wUtAa8aLRiV9fhXdWPsjGo
75.2253		Nucleus	3	0.000	1.000	405	100000364	100000009	siRNA-IMPa4-25 PSPC1-A488 IMPa4-A546 DAPI 8C2-siRNA-IMP-a2-a4 V2.00	0	28. siRNA-IMPa4-25 PSPC1-A488 DAPI IMPa4-A546_aq_TileScan_001 (Stage 43 of 49)	00-wUtAa8aLRiV9fhXdWPsjGo
63.5485		Nucleus	3	0.000	1.000	406	100000365	100000010	siRNA-IMPa4-25 PSPC1-A488 IMPa4-A546 DAPI 8C2-siRNA-IMP-a2-a4 V2.00	0	28. siRNA-IMPa4-25 PSPC1-A488 DAPI IMPa4-A546_aq_TileScan_001 (Stage 43 of 49)	00-wUtAa8aLRiV9fhXdWPsjGo
61.8485		Nucleus	3	0.000	1.000	407	100000366	100000011	siRNA-IMPa4-25 PSPC1-A488 IMPa4-A546 DAPI 8C2-siRNA-IMP-a2-a4 V2.00	0	28. siRNA-IMPa4-25 PSPC1-A488 DAPI IMPa4-A546_aq_TileScan_001 (Stage 43 of 49)	00-wUtAa8aLRiV9fhXdWPsjGo
63.9483		Nucleus	3	0.000	1.000	408	100000367	100000012	siRNA-IMPa4-25 PSPC1-A488 IMPa4-A546 DAPI 8C2-siRNA-IMP-a2-a4 V2.00	0	28. siRNA-IMPa4-25 PSPC1-A488 DAPI IMPa4-A546_aq_TileScan_001 (Stage 43 of 49)	00-wUtAa8aLRiV9fhXdWPsjGo
68.2064		Nucleus	3	0.000	1.000	409	100000368	100000013	siRNA-IMPa4-25 PSPC1-A488 IMPa4-A546 DAPI 8C2-siRNA-IMP-a2-a4 V2.00	0	28. siRNA-IMPa4-25 PSPC1-A488 DAPI IMPa4-A546_aq_TileScan_001 (Stage 43 of 49)	00-wUtAa8aLRiV9fhXdWPsjGo
69.4614		Nucleus	3	0.000	1.000	410	100000369	100000014	siRNA-IMPa4-25 PSPC1-A488 IMPa4-A546 DAPI 8C2-siRNA-IMP-a2-a4 V2.00	0	28. siRNA-IMPa4-25 PSPC1-A488 DAPI IMPa4-A546_aq_TileScan_001 (Stage 43 of 49)	00-wUtAa8aLRiV9fhXdWPsjGo
69.7079		Nucleus	3	0.000	1.000	411	100000370	100000015	siRNA-IMPa4-25 PSPC1-A488 IMPa4-A546 DAPI 8C2-siRNA-IMP-a2-a4 V2.00	0	28. siRNA-IMPa4-25 PSPC1-A488 DAPI IMPa4-A546_aq_TileScan_001 (Stage 43 of 49)	00-wUtAa8aLRiV9fhXdWPsjGo
79.2988		Nucleus	3	0.000	1.000	412	100000371	100000016	siRNA-IMPa4-25 PSPC1-A488 IMPa4-A546 DAPI 8C2-siRNA-IMP-a2-a4 V2.00	0	28. siRNA-IMPa4-25 PSPC1-A488 DAPI IMPa4-A546_aq_TileScan_001 (Stage 43 of 49)	00-wUtAa8aLRiV9fhXdWPsjGo
73.6583		Nucleus	3	0.000	1.000	412	100000372	100000017	siRNA-IMPa4-25 PSPC1-A488 IMPa4-A546 DAPI 8C2-siRNA-IMP-a2-a4 V2.00	0	28. siRNA-IMPa4-25 PSPC1-A488 DAPI IMPa4-A546_aq_TileScan_001 (Stage 43 of 49)	00-wUtAa8aLRiV9fhXdWPsjGo
63.5096		Nucleus	3	0.000	1.000	413	100000373	100000018	siRNA-IMPa4-25 PSPC1-A488 IMPa4-A546 DAPI 8C2-siRNA-IMP-a2-a4 V2.00	0	28. siRNA-IMPa4-25 PSPC1-A488 DAPI IMPa4-A546_aq_TileScan_001 (Stage 43 of 49)	00-wUtAa8aLRiV9fhXdWPsjGo
59.9711		Nucleus	3	0.000	1.000	414	100000374	100000019	siRNA-IMPa4-25 PSPC1-A488 IMPa4-A546 DAPI 8C2-siRNA-IMP-a2-a4 V2.00	0	28. siRNA-IMPa4-25 PSPC1-A488 DAPI IMPa4-A546_aq_TileScan_001 (Stage 43 of 49)	00-wUtAa8aLRiV9fhXdWPsjGo
54.0988		Nucleus	3	0.000	1.000	416	100000375	100000020	siRNA-IMPa4-25 PSPC1-A488 IMPa4-A546 DAPI 8C2-siRNA-IMP-a2-a4 V2.00	0	28. siRNA-IMPa4-25 PSPC1-A488 DAPI IMPa4-A546_aq_TileScan_001 (Stage 43 of 49)	00-wUtAa8aLRiV9fhXdWPsjGo
60.0693		Nucleus	3	0.000	1.000	417	100000376	100000021	siRNA-IMPa4-25 PSPC1-A488 IMPa4-A546 DAPI 8C2-siRNA-IMP-a2-a4 V2.00	0	28. siRNA-IMPa4-25 PSPC1-A488 DAPI IMPa4-A546_aq_TileScan_001 (Stage 43 of 49)	00-wUtAa8aLRiV9fhXdWPsjGo
60.1836		Nucleus	3	0.000	1.000	418	100000377	100000022	siRNA-IMPa4-25 PSPC1-A488 IMPa4-A546 DAPI 8C2-siRNA-IMP-a2-a4 V2.00	0	28. siRNA-IMPa4-25 PSPC1-A488 DAPI IMPa4-A546_aq_TileScan_001 (Stage 43 of 49)	00-wUtAa8aLRiV9fhXdWPsjGo
64.7661		Nucleus	3	0.000	1.000	419	100000378	100000023	siRNA-IMPa4-25 PSPC1-A488 IMPa4-A546 DAPI 8C2-siRNA-IMP-a2-a4 V2.00	0	28. siRNA-IMPa4-25 PSPC1-A488 DAPI IMPa4-A546_aq_TileScan_001 (Stage 43 of 49)	00-wUtAa8aLRiV9fhXdWPsjGo
68.5704		Nucleus	3	0.000	1.000	420	100000379	100000024	siRNA-IMPa4-25 PSPC1-A488 IMPa4-A546 DAPI 8C2-siRNA-IMP-a2-a4 V2.00	0	28. siRNA-IMPa4-25 PSPC1-A488 DAPI IMPa4-A546_aq_TileScan_001 (Stage 43 of 49)	00-wUtAa8aLRiV9fhXdWPsjGo
68.0544		Nucleus	3	0.000	1.000	422	100000380	100000000	siRNA-IMPa4-25 PSPC1-A488 IMPa4-A546 DAPI 8C2-siRNA-IMP-a2-a4 V2.00	0	28. siRNA-IMPa4-25 PSPC1-A488 DAPI IMPa4-A546_ar_TileScan_001 (Stage 44 of 49)	00-3p2W8Qr5WocG5YVRFpNwZ6
68.5515		Nucleus	3	0.000	1.000	423	100000381	100000001	siRNA-IMPa4-25 PSPC1-A488 IMPa4-A546 DAPI 8C2-siRNA-IMP-a2-a4 V2.00	0	28. siRNA-IMPa4-25 PSPC1-A488 DAPI IMPa4-A546_ar_TileScan_001 (Stage 44 of 49)	00-3p2W8Qr5WocG5YVRFpNwZ6
75.2743		Nucleus	3	0.000	1.000	424	100000382	100000002	siRNA-IMPa4-25 PSPC1-A488 IMPa4-A546 DAPI 8C2-siRNA-IMP-a2-a4 V2.00	0	28. siRNA-IMPa4-25 PSPC1-A488 DAPI IMPa4-A546_ar_TileScan_001 (Stage 44 of 49)	00-3p2W8Qr5WocG5YVRFpNwZ6
77.0503		Nucleus	3	0.000	1.000	425	100000383	100000003	siRNA-IMPa4-25 PSPC1-A488 IMPa4-A546 DAPI 8C2-siRNA-IMP-a2-a4 V2.00	0	28. siRNA-IMPa4-25 PSPC1-A488 DAPI IMPa4-A546_ar_TileScan_001 (Stage 44 of 49)	00-3p2W8Qr5WocG5YVRFpNwZ6
54.2415		Nucleus	3	0.000	1.000	426	100000384	100000004	siRNA-IMPa4-25 PSPC1-A488 IMPa4-A546 DAPI 8C2-siRNA-IMP-a2-a4 V2.00	0	28. siRNA-IMPa4-25 PSPC1-A488 DAPI IMPa4-A546_ar_TileScan_001 (Stage 44 of 49)	00-3p2W8Qr5WocG5YVRFpNwZ6
48.954		Nucleus	3	0.000	1.000	427	100000385	100000005	siRNA-IMPa4-25 PSPC1-A488 IMPa4-A546 DAPI 8C2-siRNA-IMP-a2-a4 V2.00	0	28. siRNA-IMPa4-25 PSPC1-A488 DAPI IMPa4-A546_ar_TileScan_001 (Stage 44 of 49)	00-3p2W8Qr5WocG5YVRFpNwZ6
66.0448		Nucleus	3	0.000	1.000	428	100000386	100000006	siRNA-IMPa4-25 PSPC1-A488 IMPa4-A546 DAPI 8C2-siRNA-IMP-a2-a4 V2.00	0	28. siRNA-IMPa4-25 PSPC1-A488 DAPI IMPa4-A546_ar_TileScan_001 (Stage 44 of 49)	00-3p2W8Qr5WocG5YVRFpNwZ6
65.497		Nucleus	3	0.000	1.000	432	100000387	100000007	siRNA-IMPa4-25 PSPC1-A488 IMPa4-A546 DAPI 8C2-siRNA-IMP-a2-a4 V2.00	0	28. siRNA-IMPa4-25 PSPC1-A488 DAPI IMPa4-A546_ar_TileScan_001 (Stage 44 of 49)	00-3p2W8Qr5WocG5YVRFpNwZ6
65.6125		Nucleus	3	0.000	1.000	433	100000388	100000008	siRNA-IMPa4-25 PSPC1-A488 IMPa4-A546 DAPI 8C2-siRNA-IMP-a2-a4 V2.00	0	28. siRNA-IMPa4-25 PSPC1-A488 DAPI IMPa4-A546_ar_TileScan_001 (Stage 44 of 49)	00-3p2W8Qr5WocG5YVRFpNwZ6
71.5962		Nucleus	3	0.000	1.000	434	100000389	100000009	siRNA-IMPa4-25 PSPC1-A488 IMPa4-A546 DAPI 8C2-siRNA-IMP-a2-a4 V2.00	0	28. siRNA-IMPa4-25 PSPC1-A488 DAPI IMPa4-A546_ar_TileScan_001 (Stage 44 of 49)	00-3p2W8Qr5WocG5YVRFpNwZ6
55.1446		Nucleus	3	0.000	1.000	436	100000390	100000010	siRNA-IMPa4-25 PSPC1-A488 IMPa4-A546 DAPI 8C2-siRNA-IMP-a2-a4 V2.00	0	28. siRNA-IMPa4-25 PSPC1-A488 DAPI IMPa4-A546_ar_TileScan_001 (Stage 44 of 49)	00-3p2W8Qr5WocG5YVRFpNwZ6
58.3726		Nucleus	3	0.000	1.000	437	100000391	100000011	siRNA-IMPa4-25 PSPC1-A488 IMPa4-A546 DAPI 8C2-siRNA-IMP-a2-a4 V2.00	0	28. siRNA-IMPa4-25 PSPC1-A488 DAPI IMPa4-A546_ar_TileScan_001 (Stage 44 of 49)	00-3p2W8Qr5WocG5YVRFpNwZ6
64.8071		Nucleus	3	0.000	1.000	438	100000392	100000012	siRNA-IMPa4-25 PSPC1-A488 IMPa4-A546 DAPI 8C2-siRNA-IMP-a2-a4 V2.00	0	28. siRNA-IMPa4-25 PSPC1-A488 DAPI IMPa4-A546_ar_TileScan_001 (Stage 44 of 49)	00-3p2W8Qr5WocG5YVRFpNwZ6
62.2368		Nucleus	3	0.000	1.000	439	100000393	100000013	siRNA-IMPa4-25 PSPC1-A488 IMPa4-A546 DAPI 8C2-siRNA-IMP-a2-a4 V2.00	0	28. siRNA-IMPa4-25 PSPC1-A488 DAPI IMPa4-A546_ar_TileScan_001 (Stage 44 of 49)	00-3p2W8Qr5WocG5YVRFpNwZ6
56.5078		Nucleus	3	0.000	1.000	445	100000394	100000000	siRNA-IMPa4-25 PSPC1-A488 IMPa4-A546 DAPI 8C2-siRNA-IMP-a2-a4 V2.00	0	28. siRNA-IMPa4-25 PSPC1-A488 DAPI IMPa4-A546_as_TileScan_001 (Stage 45 of 49)	00-W5WoFSsVLMeFwsPgCYhZfK
48.5691		Nucleus	3	0.000	1.000	446	100000395	100000001	siRNA-IMPa4-25 PSPC1-A488 IMPa4-A546 DAPI 8C2-siRNA-IMP-a2-a4 V2.00	0	28. siRNA-IMPa4-25 PSPC1-A488 DAPI IMPa4-A546_as_TileScan_001 (Stage 45 of 49)	00-W5WoFSsVLMeFwsPgCYhZfK
50.6974		Nucleus	3	0.000	1.000	446	100000396	100000002	siRNA-IMPa4-25 PSPC1-A488 IMPa4-A546 DAPI 8C2-siRNA-IMP-a2-a4 V2.00	0	28. siRNA-IMPa4-25 PSPC1-A488 DAPI IMPa4-A546_as_TileScan_001 (Stage 45 of 49)	00-W5WoFSsVLMeFwsPgCYhZfK
54.28		Nucleus	3	0.000	1.000	447	100000397	100000003	siRNA-IMPa4-25 PSPC1-A488 IMPa4-A546 DAPI 8C2-siRNA-IMP-a2-a4 V2.00	0	28. siRNA-IMPa4-25 PSPC1-A488 DAPI IMPa4-A546_as_TileScan_001 (Stage 45 of 49)	00-W5WoFSsVLMeFwsPgCYhZfK
71.5404		Nucleus	3	0.000	1.000	452	100000398	100000004	siRNA-IMPa4-25 PSPC1-A488 IMPa4-A546 DAPI 8C2-siRNA-IMP-a2-a4 V2.00	0	28. siRNA-IMPa4-25 PSPC1-A488 DAPI IMPa4-A546_as_TileScan_001 (Stage 45 of 49)	00-W5WoFSsVLMeFwsPgCYhZfK
58.1598		Nucleus	3	0.000	1.000	454	100000399	100000005	siRNA-IMPa4-25 PSPC1-A488 IMPa4-A546 DAPI 8C2-siRNA-IMP-a2-a4 V2.00	0	28. siRNA-IMPa4-25 PSPC1-A488 DAPI IMPa4-A546_as_TileScan_001 (Stage 45 of 49)	00-W5WoFSsVLMeFwsPgCYhZfK
59.1851		Nucleus	3	0.000	1.000	455	100000400	100000006	siRNA-IMPa4-25 PSPC1-A488 IMPa4-A546 DAPI 8C2-siRNA-IMP-a2-a4 V2.00	0	28. siRNA-IMPa4-25 PSPC1-A488 DAPI IMPa4-A546_as_TileScan_001 (Stage 45 of 49)	00-W5WoFSsVLMeFwsPgCYhZfK
63.3632		Nucleus	3	0.000	1.000	456	100000401	100000007	siRNA-IMPa4-25 PSPC1-A488 IMPa4-A546 DAPI 8C2-siRNA-IMP-a2-a4 V2.00	0	28. siRNA-IMPa4-25 PSPC1-A488 DAPI IMPa4-A546_as_TileScan_001 (Stage 45 of 49)	00-W5WoFSsVLMeFwsPgCYhZfK
83.9312		Nucleus	3	0.000	1.000	457	100000402	100000008	siRNA-IMPa4-25 PSPC1-A488 IMPa4-A546 DAPI 8C2-siRNA-IMP-a2-a4 V2.00	0	28. siRNA-IMPa4-25 PSPC1-A488 DAPI IMPa4-A546_as_TileScan_001 (Stage 45 of 49)	00-W5WoFSsVLMeFwsPgCYhZfK
56.788		Nucleus	3	0.000	1.000	459	100000403	100000009	siRNA-IMPa4-25 PSPC1-A488 IMPa4-A546 DAPI 8C2-siRNA-IMP-a2-a4 V2.00	0	28. siRNA-IMPa4-25 PSPC1-A488 DAPI IMPa4-A546_as_TileScan_001 (Stage 45 of 49)	00-W5WoFSsVLMeFwsPgCYhZfK
73.1458		Nucleus	3	0.000	1.000	460	100000404	100000010	siRNA-IMPa4-25 PSPC1-A488 IMPa4-A546 DAPI 8C2-siRNA-IMP-a2-a4 V2.00	0	28. siRNA-IMPa4-25 PSPC1-A488 DAPI IMPa4-A546_as_TileScan_001 (Stage 45 of 49)	00-W5WoFSsVLMeFwsPgCYhZfK
63.2124		Nucleus	3	0.000	1.000	461	100000405	100000011	siRNA-IMPa4-25 PSPC1-A488 IMPa4-A546 DAPI 8C2-siRNA-IMP-a2-a4 V2.00	0	28. siRNA-IMPa4-25 PSPC1-A488 DAPI IMPa4-A546_as_TileScan_001 (Stage 45 of 49)	00-W5WoFSsVLMeFwsPgCYhZfK
58.8961		Nucleus	3	0.000	1.000	463	100000406	100000000	siRNA-IMPa4-25 PSPC1-A488 IMPa4-A546 DAPI 8C2-siRNA-IMP-a2-a4 V2.00	0	28. siRNA-IMPa4-25 PSPC1-A488 DAPI IMPa4-A546_at_TileScan_001 (Stage 46 of 49)	00-gf8eGbdWau2MDZsSQMLcXP
76.1853		Nucleus	3	0.000	1.000	464	100000407	100000001	siRNA-IMPa4-25 PSPC1-A488 IMPa4-A546 DAPI 8C2-siRNA-IMP-a2-a4 V2.00	0	28. siRNA-IMPa4-25 PSPC1-A488 DAPI IMPa4-A546_at_TileScan_001 (Stage 46 of 49)	00-gf8eGbdWau2MDZsSQMLcXP
59.7781		Nucleus	3	0.000	1.000	465	100000408	100000002	siRNA-IMPa4-25 PSPC1-A488 IMPa4-A546 DAPI 8C2-siRNA-IMP-a2-a4 V2.00	0	28. siRNA-IMPa4-25 PSPC1-A488 DAPI IMPa4-A546_at_TileScan_001 (Stage 46 of 49)	00-gf8eGbdWau2MDZsSQMLcXP
72.6007		Nucleus	3	0.000	1.000	466	100000409	100000003	siRNA-IMPa4-25 PSPC1-A488 IMPa4-A546 DAPI 8C2-siRNA-IMP-a2-a4 V2.00	0	28. siRNA-IMPa4-25 PSPC1-A488 DAPI IMPa4-A546_at_TileScan_001 (Stage 46 of 49)	00-gf8eGbdWau2MDZsSQMLcXP
59.5612		Nucleus	3	0.000	1.000	468	100000410	100000004	siRNA-IMPa4-25 PSPC1-A488 IMPa4-A546 DAPI 8C2-siRNA-IMP-a2-a4 V2.00	0	28. siRNA-IMPa4-25 PSPC1-A488 DAPI IMPa4-A546_at_TileScan_001 (Stage 46 of 49)	00-gf8eGbdWau2MDZsSQMLcXP
51.5118		Nucleus	3	0.000	1.000	469	100000411	100000005	siRNA-IMPa4-25 PSPC1-A488 IMPa4-A546 DAPI 8C2-siRNA-IMP-a2-a4 V2.00	0	28. siRNA-IMPa4-25 PSPC1-A488 DAPI IMPa4-A546_at_TileScan_001 (Stage 46 of 49)	00-gf8eGbdWau2MDZsSQMLcXP
57.5684		Nucleus	3	0.000	1.000	470	100000412	100000006	siRNA-IMPa4-25 PSPC1-A488 IMPa4-A546 DAPI 8C2-siRNA-IMP-a2-a4 V2.00	0	28. siRNA-IMPa4-25 PSPC1-A488 DAPI IMPa4-A546_at_TileScan_001 (Stage 46 of 49)	00-gf8eGbdWau2MDZsSQMLcXP
60.5474		Nucleus	3	0.000	1.000	471	100000413	100000007	siRNA-IMPa4-25 PSPC1-A488 IMPa4-A546 DAPI 8C2-siRNA-IMP-a2-a4 V2.00	0	28. siRNA-IMPa4-25 PSPC1-A488 DAPI IMPa4-A546_at_TileScan_001 (Stage 46 of 49)	00-gf8eGbdWau2MDZsSQMLcXP
58.4839		Nucleus	3	0.000	1.000	472	100000414	100000008	siRNA-IMPa4-25 PSPC1-A488 IMPa4-A546 DAPI 8C2-siRNA-IMP-a2-a4 V2.00	0	28. siRNA-IMPa4-25 PSPC1-A488 DAPI IMPa4-A546_at_TileScan_001 (Stage 46 of 49)	00-gf8eGbdWau2MDZsSQMLcXP
59.8007		Nucleus	3	0.000	1.000	474	100000415	100000009	siRNA-IMPa4-25 PSPC1-A488 IMPa4-A546 DAPI 8C2-siRNA-IMP-a2-a4 V2.00	0	28. siRNA-IMPa4-25 PSPC1-A488 DAPI IMPa4-A546_at_TileScan_001 (Stage 46 of 49)	00-gf8eGbdWau2MDZsSQMLcXP
76.5488		Nucleus	3	0.000	1.000	475	100000416	100000010	siRNA-IMPa4-25 PSPC1-A488 IMPa4-A546 DAPI 8C2-siRNA-IMP-a2-a4 V2.00	0	28. siRNA-IMPa4-25 PSPC1-A488 DAPI IMPa4-A546_at_TileScan_001 (Stage 46 of 49)	00-gf8eGbdWau2MDZsSQMLcXP
56.7239		Nucleus	3	0.000	1.000	481	100000417	100000000	siRNA-IMPa4-25 PSPC1-A488 IMPa4-A546 DAPI 8C2-siRNA-IMP-a2-a4 V2.00	0	28. siRNA-IMPa4-25 PSPC1-A488 DAPI IMPa4-A546_au_TileScan_001 (Stage 47 of 49)	00-eB8sd6U8eEASXE7A6BLbxg
58.2095		Nucleus	3	0.000	1.000	482	100000418	100000001	siRNA-IMPa4-25 PSPC1-A488 IMPa4-A546 DAPI 8C2-siRNA-IMP-a2-a4 V2.00	0	28. siRNA-IMPa4-25 PSPC1-A488 DAPI IMPa4-A546_au_TileScan_001 (Stage 47 of 49)	00-eB8sd6U8eEASXE7A6BLbxg
58.9614		Nucleus	3	0.000	1.000	483	100000419	100000002	siRNA-IMPa4-25 PSPC1-A488 IMPa4-A546 DAPI 8C2-siRNA-IMP-a2-a4 V2.00	0	28. siRNA-IMPa4-25 PSPC1-A488 DAPI IMPa4-A546_au_TileScan_001 (Stage 47 of 49)	00-eB8sd6U8eEASXE7A6BLbxg
55.9028		Nucleus	3	0.000	1.000	484	100000420	100000003	siRNA-IMPa4-25 PSPC1-A488 IMPa4-A546 DAPI 8C2-siRNA-IMP-a2-a4 V2.00	0	28. siRNA-IMPa4-25 PSPC1-A488 DAPI IMPa4-A546_au_TileScan_001 (Stage 47 of 49)	00-eB8sd6U8eEASXE7A6BLbxg
54.5732		Nucleus	3	0.000	1.000	485	100000421	100000004	siRNA-IMPa4-25 PSPC1-A488 IMPa4-A546 DAPI 8C2-siRNA-IMP-a2-a4 V2.00	0	28. siRNA-IMPa4-25 PSPC1-A488 DAPI IMPa4-A546_au_TileScan_001 (Stage 47 of 49)	00-eB8sd6U8eEASXE7A6BLbxg
75.5686		Nucleus	3	0.000	1.000	486	100000422	100000005	siRNA-IMPa4-25 PSPC1-A488 IMPa4-A546 DAPI 8C2-siRNA-IMP-a2-a4 V2.00	0	28. siRNA-IMPa4-25 PSPC1-A488 DAPI IMPa4-A546_au_TileScan_001 (Stage 47 of 49)	00-eB8sd6U8eEASXE7A6BLbxg
57.5937		Nucleus	3	0.000	1.000	488	100000423	100000006	siRNA-IMPa4-25 PSPC1-A488 IMPa4-A546 DAPI 8C2-siRNA-IMP-a2-a4 V2.00	0	28. siRNA-IMPa4-25 PSPC1-A488 DAPI IMPa4-A546_au_TileScan_001 (Stage 47 of 49)	00-eB8sd6U8eEASXE7A6BLbxg
28.2442		Nucleus	3	0.000	1.000	490	100000424	100000007	siRNA-IMPa4-25 PSPC1-A488 IMPa4-A546 DAPI 8C2-siRNA-IMP-a2-a4 V2.00	0	28. siRNA-IMPa4-25 PSPC1-A488 DAPI IMPa4-A546_au_TileScan_001 (Stage 47 of 49)	00-eB8sd6U8eEASXE7A6BLbxg
60.8191		Nucleus	3	0.000	1.000	490	100000425	100000008	siRNA-IMPa4-25 PSPC1-A488 IMPa4-A546 DAPI 8C2-siRNA-IMP-a2-a4 V2.00	0	28. siRNA-IMPa4-25 PSPC1-A488 DAPI IMPa4-A546_au_TileScan_001 (Stage 47 of 49)	00-eB8sd6U8eEASXE7A6BLbxg
66.6668		Nucleus	3	0.000	1.000	490	100000426	100000009	siRNA-IMPa4-25 PSPC1-A488 IMPa4-A546 DAPI 8C2-siRNA-IMP-a2-a4 V2.00	0	28. siRNA-IMPa4-25 PSPC1-A488 DAPI IMPa4-A546_au_TileScan_001 (Stage 47 of 49)	00-eB8sd6U8eEASXE7A6BLbxg
63.6784		Nucleus	3	0.000	1.000	491	100000427	100000010	siRNA-IMPa4-25 PSPC1-A488 IMPa4-A546 DAPI 8C2-siRNA-IMP-a2-a4 V2.00	0	28. siRNA-IMPa4-25 PSPC1-A488 DAPI IMPa4-A546_au_TileScan_001 (Stage 47 of 49)	00-eB8sd6U8eEASXE7A6BLbxg
56.6252		Nucleus	3	0.000	1.000	492	100000428	100000011	siRNA-IMPa4-25 PSPC1-A488 IMPa4-A546 DAPI 8C2-siRNA-IMP-a2-a4 V2.00	0	28. siRNA-IMPa4-25 PSPC1-A488 DAPI IMPa4-A546_au_TileScan_001 (Stage 47 of 49)	00-eB8sd6U8eEASXE7A6BLbxg
62.8463		Nucleus	3	0.000	1.000	494	100000429	100000012	siRNA-IMPa4-25 PSPC1-A488 IMPa4-A546 DAPI 8C2-siRNA-IMP-a2-a4 V2.00	0	28. siRNA-IMPa4-25 PSPC1-A488 DAPI IMPa4-A546_au_TileScan_001 (Stage 47 of 49)	00-eB8sd6U8eEASXE7A6BLbxg
56.0739		Nucleus	3	0.000	1.000	497	100000430	100000000	siRNA-IMPa4-25 PSPC1-A488 IMPa4-A546 DAPI 8C2-siRNA-IMP-a2-a4 V2.00	0	28. siRNA-IMPa4-25 PSPC1-A488 DAPI IMPa4-A546_av_TileScan_001 (Stage 48 of 49)	00-kGUBagTKu2yBnSvXoBaaxK
74.0174		Nucleus	3	0.000	1.000	498	100000431	100000001	siRNA-IMPa4-25 PSPC1-A488 IMPa4-A546 DAPI 8C2-siRNA-IMP-a2-a4 V2.00	0	28. siRNA-IMPa4-25 PSPC1-A488 DAPI IMPa4-A546_av_TileScan_001 (Stage 48 of 49)	00-kGUBagTKu2yBnSvXoBaaxK
75.6121		Nucleus	3	0.000	1.000	499	100000432	100000002	siRNA-IMPa4-25 PSPC1-A488 IMPa4-A546 DAPI 8C2-siRNA-IMP-a2-a4 V2.00	0	28. siRNA-IMPa4-25 PSPC1-A488 DAPI IMPa4-A546_av_TileScan_001 (Stage 48 of 49)	00-kGUBagTKu2yBnSvXoBaaxK
70.1319		Nucleus	3	0.000	1.000	500	100000433	100000003	siRNA-IMPa4-25 PSPC1-A488 IMPa4-A546 DAPI 8C2-siRNA-IMP-a2-a4 V2.00	0	28. siRNA-IMPa4-25 PSPC1-A488 DAPI IMPa4-A546_av_TileScan_001 (Stage 48 of 49)	00-kGUBagTKu2yBnSvXoBaaxK
69.5353		Nucleus	3	0.000	1.000	502	100000434	100000004	siRNA-IMPa4-25 PSPC1-A488 IMPa4-A546 DAPI 8C2-siRNA-IMP-a2-a4 V2.00	0	28. siRNA-IMPa4-25 PSPC1-A488 DAPI IMPa4-A546_av_TileScan_001 (Stage 48 of 49)	00-kGUBagTKu2yBnSvXoBaaxK
71.4916		Nucleus	3	0.000	1.000	503	100000435	100000005	siRNA-IMPa4-25 PSPC1-A488 IMPa4-A546 DAPI 8C2-siRNA-IMP-a2-a4 V2.00	0	28. siRNA-IMPa4-25 PSPC1-A488 DAPI IMPa4-A546_av_TileScan_001 (Stage 48 of 49)	00-kGUBagTKu2yBnSvXoBaaxK
59.7784		Nucleus	3	0.000	1.000	504	100000436	100000006	siRNA-IMPa4-25 PSPC1-A488 IMPa4-A546 DAPI 8C2-siRNA-IMP-a2-a4 V2.00	0	28. siRNA-IMPa4-25 PSPC1-A488 DAPI IMPa4-A546_av_TileScan_001 (Stage 48 of 49)	00-kGUBagTKu2yBnSvXoBaaxK
70.6811		Nucleus	3	0.000	1.000	505	100000437	100000007	siRNA-IMPa4-25 PSPC1-A488 IMPa4-A546 DAPI 8C2-siRNA-IMP-a2-a4 V2.00	0	28. siRNA-IMPa4-25 PSPC1-A488 DAPI IMPa4-A546_av_TileScan_001 (Stage 48 of 49)	00-kGUBagTKu2yBnSvXoBaaxK
81.1476		Nucleus	3	0.000	1.000	506	100000438	100000008	siRNA-IMPa4-25 PSPC1-A488 IMPa4-A546 DAPI 8C2-siRNA-IMP-a2-a4 V2.00	0	28. siRNA-IMPa4-25 PSPC1-A488 DAPI IMPa4-A546_av_TileScan_001 (Stage 48 of 49)	00-kGUBagTKu2yBnSvXoBaaxK
62.5376		Nucleus	3	0.000	1.000	507	100000439	100000009	siRNA-IMPa4-25 PSPC1-A488 IMPa4-A546 DAPI 8C2-siRNA-IMP-a2-a4 V2.00	0	28. siRNA-IMPa4-25 PSPC1-A488 DAPI IMPa4-A546_av_TileScan_001 (Stage 48 of 49)	00-kGUBagTKu2yBnSvXoBaaxK
60.4014		Nucleus	3	0.000	1.000	508	100000440	100000010	siRNA-IMPa4-25 PSPC1-A488 IMPa4-A546 DAPI 8C2-siRNA-IMP-a2-a4 V2.00	0	28. siRNA-IMPa4-25 PSPC1-A488 DAPI IMPa4-A546_av_TileScan_001 (Stage 48 of 49)	00-kGUBagTKu2yBnSvXoBaaxK
72.706		Nucleus	3	0.000	1.000	509	100000441	100000011	siRNA-IMPa4-25 PSPC1-A488 IMPa4-A546 DAPI 8C2-siRNA-IMP-a2-a4 V2.00	0	28. siRNA-IMPa4-25 PSPC1-A488 DAPI IMPa4-A546_av_TileScan_001 (Stage 48 of 49)	00-kGUBagTKu2yBnSvXoBaaxK
75.0886		Nucleus	3	0.000	1.000	510	100000442	100000012	siRNA-IMPa4-25 PSPC1-A488 IMPa4-A546 DAPI 8C2-siRNA-IMP-a2-a4 V2.00	0	28. siRNA-IMPa4-25 PSPC1-A488 DAPI IMPa4-A546_av_TileScan_001 (Stage 48 of 49)	00-kGUBagTKu2yBnSvXoBaaxK
68.443		Nucleus	3	0.000	1.000	511	100000443	100000013	siRNA-IMPa4-25 PSPC1-A488 IMPa4-A546 DAPI 8C2-siRNA-IMP-a2-a4 V2.00	0	28. siRNA-IMPa4-25 PSPC1-A488 DAPI IMPa4-A546_av_TileScan_001 (Stage 48 of 49)	00-kGUBagTKu2yBnSvXoBaaxK
62.5221		Nucleus	3	0.000	1.000	513	100000444	100000014	siRNA-IMPa4-25 PSPC1-A488 IMPa4-A546 DAPI 8C2-siRNA-IMP-a2-a4 V2.00	0	28. siRNA-IMPa4-25 PSPC1-A488 DAPI IMPa4-A546_av_TileScan_001 (Stage 48 of 49)	00-kGUBagTKu2yBnSvXoBaaxK
71.2769		Nucleus	3	0.000	1.000	514	100000445	100000015	siRNA-IMPa4-25 PSPC1-A488 IMPa4-A546 DAPI 8C2-siRNA-IMP-a2-a4 V2.00	0	28. siRNA-IMPa4-25 PSPC1-A488 DAPI IMPa4-A546_av_TileScan_001 (Stage 48 of 49)	00-kGUBagTKu2yBnSvXoBaaxK
73.1102		Nucleus	3	0.000	1.000	515	100000446	100000016	siRNA-IMPa4-25 PSPC1-A488 IMPa4-A546 DAPI 8C2-siRNA-IMP-a2-a4 V2.00	0	28. siRNA-IMPa4-25 PSPC1-A488 DAPI IMPa4-A546_av_TileScan_001 (Stage 48 of 49)	00-kGUBagTKu2yBnSvXoBaaxK
73.4193		Nucleus	3	0.000	1.000	516	100000447	100000017	siRNA-IMPa4-25 PSPC1-A488 IMPa4-A546 DAPI 8C2-siRNA-IMP-a2-a4 V2.00	0	28. siRNA-IMPa4-25 PSPC1-A488 DAPI IMPa4-A546_av_TileScan_001 (Stage 48 of 49)	00-kGUBagTKu2yBnSvXoBaaxK
63.8832		Nucleus	3	0.000	1.000	518	100000448	100000000	siRNA-IMPa4-25 PSPC1-A488 IMPa4-A546 DAPI 8C2-siRNA-IMP-a2-a4 V2.00	0	28. siRNA-IMPa4-25 PSPC1-A488 DAPI IMPa4-A546_aw_TileScan_001 (Stage 49 of 49)	00-ugpqkCRZ3fTXmhw5dEfWoL
63.6244		Nucleus	3	0.000	1.000	519	100000449	100000001	siRNA-IMPa4-25 PSPC1-A488 IMPa4-A546 DAPI 8C2-siRNA-IMP-a2-a4 V2.00	0	28. siRNA-IMPa4-25 PSPC1-A488 DAPI IMPa4-A546_aw_TileScan_001 (Stage 49 of 49)	00-ugpqkCRZ3fTXmhw5dEfWoL
47.3541		Nucleus	3	0.000	1.000	519	100000450	100000002	siRNA-IMPa4-25 PSPC1-A488 IMPa4-A546 DAPI 8C2-siRNA-IMP-a2-a4 V2.00	0	28. siRNA-IMPa4-25 PSPC1-A488 DAPI IMPa4-A546_aw_TileScan_001 (Stage 49 of 49)	00-ugpqkCRZ3fTXmhw5dEfWoL
59.9629		Nucleus	3	0.000	1.000	520	100000451	100000003	siRNA-IMPa4-25 PSPC1-A488 IMPa4-A546 DAPI 8C2-siRNA-IMP-a2-a4 V2.00	0	28. siRNA-IMPa4-25 PSPC1-A488 DAPI IMPa4-A546_aw_TileScan_001 (Stage 49 of 49)	00-ugpqkCRZ3fTXmhw5dEfWoL
72.5876		Nucleus	3	0.000	1.000	521	100000452	100000004	siRNA-IMPa4-25 PSPC1-A488 IMPa4-A546 DAPI 8C2-siRNA-IMP-a2-a4 V2.00	0	28. siRNA-IMPa4-25 PSPC1-A488 DAPI IMPa4-A546_aw_TileScan_001 (Stage 49 of 49)	00-ugpqkCRZ3fTXmhw5dEfWoL
48.5812		Nucleus	3	0.000	1.000	522	100000453	100000005	siRNA-IMPa4-25 PSPC1-A488 IMPa4-A546 DAPI 8C2-siRNA-IMP-a2-a4 V2.00	0	28. siRNA-IMPa4-25 PSPC1-A488 DAPI IMPa4-A546_aw_TileScan_001 (Stage 49 of 49)	00-ugpqkCRZ3fTXmhw5dEfWoL
53.4533		Nucleus	3	0.000	1.000	522	100000454	100000006	siRNA-IMPa4-25 PSPC1-A488 IMPa4-A546 DAPI 8C2-siRNA-IMP-a2-a4 V2.00	0	28. siRNA-IMPa4-25 PSPC1-A488 DAPI IMPa4-A546_aw_TileScan_001 (Stage 49 of 49)	00-ugpqkCRZ3fTXmhw5dEfWoL
54.1919		Nucleus	3	0.000	1.000	523	100000455	100000007	siRNA-IMPa4-25 PSPC1-A488 IMPa4-A546 DAPI 8C2-siRNA-IMP-a2-a4 V2.00	0	28. siRNA-IMPa4-25 PSPC1-A488 DAPI IMPa4-A546_aw_TileScan_001 (Stage 49 of 49)	00-ugpqkCRZ3fTXmhw5dEfWoL
54.3705		Nucleus	3	0.000	1.000	523	100000456	100000008	siRNA-IMPa4-25 PSPC1-A488 IMPa4-A546 DAPI 8C2-siRNA-IMP-a2-a4 V2.00	0	28. siRNA-IMPa4-25 PSPC1-A488 DAPI IMPa4-A546_aw_TileScan_001 (Stage 49 of 49)	00-ugpqkCRZ3fTXmhw5dEfWoL
50.343		Nucleus	3	0.000	1.000	523	100000457	100000009	siRNA-IMPa4-25 PSPC1-A488 IMPa4-A546 DAPI 8C2-siRNA-IMP-a2-a4 V2.00	0	28. siRNA-IMPa4-25 PSPC1-A488 DAPI IMPa4-A546_aw_TileScan_001 (Stage 49 of 49)	00-ugpqkCRZ3fTXmhw5dEfWoL
48.8187		Nucleus	3	0.000	1.000	525	100000458	100000010	siRNA-IMPa4-25 PSPC1-A488 IMPa4-A546 DAPI 8C2-siRNA-IMP-a2-a4 V2.00	0	28. siRNA-IMPa4-25 PSPC1-A488 DAPI IMPa4-A546_aw_TileScan_001 (Stage 49 of 49)	00-ugpqkCRZ3fTXmhw5dEfWoL
65.047		Nucleus	3	0.000	1.000	526	100000459	100000011	siRNA-IMPa4-25 PSPC1-A488 IMPa4-A546 DAPI 8C2-siRNA-IMP-a2-a4 V2.00	0	28. siRNA-IMPa4-25 PSPC1-A488 DAPI IMPa4-A546_aw_TileScan_001 (Stage 49 of 49)	00-ugpqkCRZ3fTXmhw5dEfWoL
75.8688		Nucleus	3	0.000	1.000	527	100000460	100000012	siRNA-IMPa4-25 PSPC1-A488 IMPa4-A546 DAPI 8C2-siRNA-IMP-a2-a4 V2.00	0	28. siRNA-IMPa4-25 PSPC1-A488 DAPI IMPa4-A546_aw_TileScan_001 (Stage 49 of 49)	00-ugpqkCRZ3fTXmhw5dEfWoL
80.5379		Nucleus	3	0.000	1.000	528	100000461	100000013	siRNA-IMPa4-25 PSPC1-A488 IMPa4-A546 DAPI 8C2-siRNA-IMP-a2-a4 V2.00	0	28. siRNA-IMPa4-25 PSPC1-A488 DAPI IMPa4-A546_aw_TileScan_001 (Stage 49 of 49)	00-ugpqkCRZ3fTXmhw5dEfWoL
63.9124		Nucleus	3	0.000	1.000	530	100000462	100000014	siRNA-IMPa4-25 PSPC1-A488 IMPa4-A546 DAPI 8C2-siRNA-IMP-a2-a4 V2.00	0	28. siRNA-IMPa4-25 PSPC1-A488 DAPI IMPa4-A546_aw_TileScan_001 (Stage 49 of 49)	00-ugpqkCRZ3fTXmhw5dEfWoL
53.9694		Nucleus	3	0.000	1.000	534	100000463	100000000	siRNA-IMPa4-25 PSPC1-A488 IMPa4-A546 DAPI 8C2-siRNA-IMP-a2-a4 V2.00	0	28. siRNA-IMPa4-25 PSPC1-A488 DAPI IMPa4-A546_b_TileScan_001 (Stage 2 of 49)	00-LWAwYeRfFBFqf2mVN8MUga
58.3908		Nucleus	3	0.000	1.000	535	100000464	100000001	siRNA-IMPa4-25 PSPC1-A488 IMPa4-A546 DAPI 8C2-siRNA-IMP-a2-a4 V2.00	0	28. siRNA-IMPa4-25 PSPC1-A488 DAPI IMPa4-A546_b_TileScan_001 (Stage 2 of 49)	00-LWAwYeRfFBFqf2mVN8MUga
67.9243		Nucleus	3	0.000	1.000	536	100000465	100000002	siRNA-IMPa4-25 PSPC1-A488 IMPa4-A546 DAPI 8C2-siRNA-IMP-a2-a4 V2.00	0	28. siRNA-IMPa4-25 PSPC1-A488 DAPI IMPa4-A546_b_TileScan_001 (Stage 2 of 49)	00-LWAwYeRfFBFqf2mVN8MUga
65.1905		Nucleus	3	0.000	1.000	538	100000466	100000003	siRNA-IMPa4-25 PSPC1-A488 IMPa4-A546 DAPI 8C2-siRNA-IMP-a2-a4 V2.00	0	28. siRNA-IMPa4-25 PSPC1-A488 DAPI IMPa4-A546_b_TileScan_001 (Stage 2 of 49)	00-LWAwYeRfFBFqf2mVN8MUga
69.9295		Nucleus	3	0.000	1.000	540	100000467	100000004	siRNA-IMPa4-25 PSPC1-A488 IMPa4-A546 DAPI 8C2-siRNA-IMP-a2-a4 V2.00	0	28. siRNA-IMPa4-25 PSPC1-A488 DAPI IMPa4-A546_b_TileScan_001 (Stage 2 of 49)	00-LWAwYeRfFBFqf2mVN8MUga
56.3418		Nucleus	3	0.000	1.000	542	100000468	100000005	siRNA-IMPa4-25 PSPC1-A488 IMPa4-A546 DAPI 8C2-siRNA-IMP-a2-a4 V2.00	0	28. siRNA-IMPa4-25 PSPC1-A488 DAPI IMPa4-A546_b_TileScan_001 (Stage 2 of 49)	00-LWAwYeRfFBFqf2mVN8MUga
57.883		Nucleus	3	0.000	1.000	544	100000469	100000006	siRNA-IMPa4-25 PSPC1-A488 IMPa4-A546 DAPI 8C2-siRNA-IMP-a2-a4 V2.00	0	28. siRNA-IMPa4-25 PSPC1-A488 DAPI IMPa4-A546_b_TileScan_001 (Stage 2 of 49)	00-LWAwYeRfFBFqf2mVN8MUga
43.3157		Nucleus	3	0.000	1.000	546	100000470	100000000	siRNA-IMPa4-25 PSPC1-A488 IMPa4-A546 DAPI 8C2-siRNA-IMP-a2-a4 V2.00	0	28. siRNA-IMPa4-25 PSPC1-A488 DAPI IMPa4-A546_c_TileScan_001 (Stage 3 of 49)	00-e8UZXsW9nXQbRY3gwndTQV
55.7206		Nucleus	3	0.000	1.000	548	100000471	100000001	siRNA-IMPa4-25 PSPC1-A488 IMPa4-A546 DAPI 8C2-siRNA-IMP-a2-a4 V2.00	0	28. siRNA-IMPa4-25 PSPC1-A488 DAPI IMPa4-A546_c_TileScan_001 (Stage 3 of 49)	00-e8UZXsW9nXQbRY3gwndTQV
64.6938		Nucleus	3	0.000	1.000	549	100000472	100000002	siRNA-IMPa4-25 PSPC1-A488 IMPa4-A546 DAPI 8C2-siRNA-IMP-a2-a4 V2.00	0	28. siRNA-IMPa4-25 PSPC1-A488 DAPI IMPa4-A546_c_TileScan_001 (Stage 3 of 49)	00-e8UZXsW9nXQbRY3gwndTQV
65.3443		Nucleus	3	0.000	1.000	550	100000473	100000003	siRNA-IMPa4-25 PSPC1-A488 IMPa4-A546 DAPI 8C2-siRNA-IMP-a2-a4 V2.00	0	28. siRNA-IMPa4-25 PSPC1-A488 DAPI IMPa4-A546_c_TileScan_001 (Stage 3 of 49)	00-e8UZXsW9nXQbRY3gwndTQV
75.1994		Nucleus	3	0.000	1.000	551	100000474	100000004	siRNA-IMPa4-25 PSPC1-A488 IMPa4-A546 DAPI 8C2-siRNA-IMP-a2-a4 V2.00	0	28. siRNA-IMPa4-25 PSPC1-A488 DAPI IMPa4-A546_c_TileScan_001 (Stage 3 of 49)	00-e8UZXsW9nXQbRY3gwndTQV
49.9734		Nucleus	3	0.000	1.000	552	100000475	100000005	siRNA-IMPa4-25 PSPC1-A488 IMPa4-A546 DAPI 8C2-siRNA-IMP-a2-a4 V2.00	0	28. siRNA-IMPa4-25 PSPC1-A488 DAPI IMPa4-A546_c_TileScan_001 (Stage 3 of 49)	00-e8UZXsW9nXQbRY3gwndTQV
68.5133		Nucleus	3	0.000	1.000	553	100000476	100000006	siRNA-IMPa4-25 PSPC1-A488 IMPa4-A546 DAPI 8C2-siRNA-IMP-a2-a4 V2.00	0	28. siRNA-IMPa4-25 PSPC1-A488 DAPI IMPa4-A546_c_TileScan_001 (Stage 3 of 49)	00-e8UZXsW9nXQbRY3gwndTQV
65.8		Nucleus	3	0.000	1.000	554	100000477	100000007	siRNA-IMPa4-25 PSPC1-A488 IMPa4-A546 DAPI 8C2-siRNA-IMP-a2-a4 V2.00	0	28. siRNA-IMPa4-25 PSPC1-A488 DAPI IMPa4-A546_c_TileScan_001 (Stage 3 of 49)	00-e8UZXsW9nXQbRY3gwndTQV
52.3044		Nucleus	3	0.000	1.000	555	100000478	100000008	siRNA-IMPa4-25 PSPC1-A488 IMPa4-A546 DAPI 8C2-siRNA-IMP-a2-a4 V2.00	0	28. siRNA-IMPa4-25 PSPC1-A488 DAPI IMPa4-A546_c_TileScan_001 (Stage 3 of 49)	00-e8UZXsW9nXQbRY3gwndTQV
54.7158		Nucleus	3	0.000	1.000	555	100000479	100000009	siRNA-IMPa4-25 PSPC1-A488 IMPa4-A546 DAPI 8C2-siRNA-IMP-a2-a4 V2.00	0	28. siRNA-IMPa4-25 PSPC1-A488 DAPI IMPa4-A546_c_TileScan_001 (Stage 3 of 49)	00-e8UZXsW9nXQbRY3gwndTQV
61.7955		Nucleus	3	0.000	1.000	556	100000480	100000010	siRNA-IMPa4-25 PSPC1-A488 IMPa4-A546 DAPI 8C2-siRNA-IMP-a2-a4 V2.00	0	28. siRNA-IMPa4-25 PSPC1-A488 DAPI IMPa4-A546_c_TileScan_001 (Stage 3 of 49)	00-e8UZXsW9nXQbRY3gwndTQV
56.1907		Nucleus	3	0.000	1.000	556	100000481	100000011	siRNA-IMPa4-25 PSPC1-A488 IMPa4-A546 DAPI 8C2-siRNA-IMP-a2-a4 V2.00	0	28. siRNA-IMPa4-25 PSPC1-A488 DAPI IMPa4-A546_c_TileScan_001 (Stage 3 of 49)	00-e8UZXsW9nXQbRY3gwndTQV
68.5794		Nucleus	3	0.000	1.000	558	100000482	100000012	siRNA-IMPa4-25 PSPC1-A488 IMPa4-A546 DAPI 8C2-siRNA-IMP-a2-a4 V2.00	0	28. siRNA-IMPa4-25 PSPC1-A488 DAPI IMPa4-A546_c_TileScan_001 (Stage 3 of 49)	00-e8UZXsW9nXQbRY3gwndTQV
55.2298		Nucleus	3	0.000	1.000	560	100000483	100000013	siRNA-IMPa4-25 PSPC1-A488 IMPa4-A546 DAPI 8C2-siRNA-IMP-a2-a4 V2.00	0	28. siRNA-IMPa4-25 PSPC1-A488 DAPI IMPa4-A546_c_TileScan_001 (Stage 3 of 49)	00-e8UZXsW9nXQbRY3gwndTQV
52.8221		Nucleus	3	0.000	1.000	561	100000484	100000014	siRNA-IMPa4-25 PSPC1-A488 IMPa4-A546 DAPI 8C2-siRNA-IMP-a2-a4 V2.00	0	28. siRNA-IMPa4-25 PSPC1-A488 DAPI IMPa4-A546_c_TileScan_001 (Stage 3 of 49)	00-e8UZXsW9nXQbRY3gwndTQV
46.4954		Nucleus	3	0.000	1.000	562	100000485	100000015	siRNA-IMPa4-25 PSPC1-A488 IMPa4-A546 DAPI 8C2-siRNA-IMP-a2-a4 V2.00	0	28. siRNA-IMPa4-25 PSPC1-A488 DAPI IMPa4-A546_c_TileScan_001 (Stage 3 of 49)	00-e8UZXsW9nXQbRY3gwndTQV
45.0304		Nucleus	3	0.000	1.000	563	100000486	100000016	siRNA-IMPa4-25 PSPC1-A488 IMPa4-A546 DAPI 8C2-siRNA-IMP-a2-a4 V2.00	0	28. siRNA-IMPa4-25 PSPC1-A488 DAPI IMPa4-A546_c_TileScan_001 (Stage 3 of 49)	00-e8UZXsW9nXQbRY3gwndTQV
47.2552		Nucleus	3	0.000	1.000	566	100000487	100000000	siRNA-IMPa4-25 PSPC1-A488 IMPa4-A546 DAPI 8C2-siRNA-IMP-a2-a4 V2.00	0	28. siRNA-IMPa4-25 PSPC1-A488 DAPI IMPa4-A546_d_TileScan_001 (Stage 4 of 49)	00-J37P6YkXXEhmAXGUxRcm49
63.4345		Nucleus	3	0.000	1.000	567	100000488	100000001	siRNA-IMPa4-25 PSPC1-A488 IMPa4-A546 DAPI 8C2-siRNA-IMP-a2-a4 V2.00	0	28. siRNA-IMPa4-25 PSPC1-A488 DAPI IMPa4-A546_d_TileScan_001 (Stage 4 of 49)	00-J37P6YkXXEhmAXGUxRcm49
69.4739		Nucleus	3	0.000	1.000	568	100000489	100000002	siRNA-IMPa4-25 PSPC1-A488 IMPa4-A546 DAPI 8C2-siRNA-IMP-a2-a4 V2.00	0	28. siRNA-IMPa4-25 PSPC1-A488 DAPI IMPa4-A546_d_TileScan_001 (Stage 4 of 49)	00-J37P6YkXXEhmAXGUxRcm49
63.7831		Nucleus	3	0.000	1.000	570	100000490	100000003	siRNA-IMPa4-25 PSPC1-A488 IMPa4-A546 DAPI 8C2-siRNA-IMP-a2-a4 V2.00	0	28. siRNA-IMPa4-25 PSPC1-A488 DAPI IMPa4-A546_d_TileScan_001 (Stage 4 of 49)	00-J37P6YkXXEhmAXGUxRcm49
54.6401		Nucleus	3	0.000	1.000	572	100000491	100000004	siRNA-IMPa4-25 PSPC1-A488 IMPa4-A546 DAPI 8C2-siRNA-IMP-a2-a4 V2.00	0	28. siRNA-IMPa4-25 PSPC1-A488 DAPI IMPa4-A546_d_TileScan_001 (Stage 4 of 49)	00-J37P6YkXXEhmAXGUxRcm49
61.5155		Nucleus	3	0.000	1.000	573	100000492	100000005	siRNA-IMPa4-25 PSPC1-A488 IMPa4-A546 DAPI 8C2-siRNA-IMP-a2-a4 V2.00	0	28. siRNA-IMPa4-25 PSPC1-A488 DAPI IMPa4-A546_d_TileScan_001 (Stage 4 of 49)	00-J37P6YkXXEhmAXGUxRcm49
48.1775		Nucleus	3	0.000	1.000	574	100000493	100000006	siRNA-IMPa4-25 PSPC1-A488 IMPa4-A546 DAPI 8C2-siRNA-IMP-a2-a4 V2.00	0	28. siRNA-IMPa4-25 PSPC1-A488 DAPI IMPa4-A546_d_TileScan_001 (Stage 4 of 49)	00-J37P6YkXXEhmAXGUxRcm49
69.4639		Nucleus	3	0.000	1.000	575	100000494	100000007	siRNA-IMPa4-25 PSPC1-A488 IMPa4-A546 DAPI 8C2-siRNA-IMP-a2-a4 V2.00	0	28. siRNA-IMPa4-25 PSPC1-A488 DAPI IMPa4-A546_d_TileScan_001 (Stage 4 of 49)	00-J37P6YkXXEhmAXGUxRcm49
70.6227		Nucleus	3	0.000	1.000	575	100000495	100000008	siRNA-IMPa4-25 PSPC1-A488 IMPa4-A546 DAPI 8C2-siRNA-IMP-a2-a4 V2.00	0	28. siRNA-IMPa4-25 PSPC1-A488 DAPI IMPa4-A546_d_TileScan_001 (Stage 4 of 49)	00-J37P6YkXXEhmAXGUxRcm49
58.273		Nucleus	3	0.000	1.000	577	100000496	100000009	siRNA-IMPa4-25 PSPC1-A488 IMPa4-A546 DAPI 8C2-siRNA-IMP-a2-a4 V2.00	0	28. siRNA-IMPa4-25 PSPC1-A488 DAPI IMPa4-A546_d_TileScan_001 (Stage 4 of 49)	00-J37P6YkXXEhmAXGUxRcm49
73.3445		Nucleus	3	0.000	1.000	579	100000497	100000010	siRNA-IMPa4-25 PSPC1-A488 IMPa4-A546 DAPI 8C2-siRNA-IMP-a2-a4 V2.00	0	28. siRNA-IMPa4-25 PSPC1-A488 DAPI IMPa4-A546_d_TileScan_001 (Stage 4 of 49)	00-J37P6YkXXEhmAXGUxRcm49
69.105		Nucleus	3	0.000	1.000	580	100000498	100000011	siRNA-IMPa4-25 PSPC1-A488 IMPa4-A546 DAPI 8C2-siRNA-IMP-a2-a4 V2.00	0	28. siRNA-IMPa4-25 PSPC1-A488 DAPI IMPa4-A546_d_TileScan_001 (Stage 4 of 49)	00-J37P6YkXXEhmAXGUxRcm49
63.1992		Nucleus	3	0.000	1.000	581	100000499	100000012	siRNA-IMPa4-25 PSPC1-A488 IMPa4-A546 DAPI 8C2-siRNA-IMP-a2-a4 V2.00	0	28. siRNA-IMPa4-25 PSPC1-A488 DAPI IMPa4-A546_d_TileScan_001 (Stage 4 of 49)	00-J37P6YkXXEhmAXGUxRcm49
74.7035		Nucleus	3	0.000	1.000	582	100000500	100000013	siRNA-IMPa4-25 PSPC1-A488 IMPa4-A546 DAPI 8C2-siRNA-IMP-a2-a4 V2.00	0	28. siRNA-IMPa4-25 PSPC1-A488 DAPI IMPa4-A546_d_TileScan_001 (Stage 4 of 49)	00-J37P6YkXXEhmAXGUxRcm49
47.1505		Nucleus	3	0.000	1.000	585	100000501	100000000	siRNA-IMPa4-25 PSPC1-A488 IMPa4-A546 DAPI 8C2-siRNA-IMP-a2-a4 V2.00	0	28. siRNA-IMPa4-25 PSPC1-A488 DAPI IMPa4-A546_e_TileScan_001 (Stage 5 of 49)	00-pAKpTeedoDgHRTwAfTAJVD
58.8859		Nucleus	3	0.000	1.000	587	100000502	100000001	siRNA-IMPa4-25 PSPC1-A488 IMPa4-A546 DAPI 8C2-siRNA-IMP-a2-a4 V2.00	0	28. siRNA-IMPa4-25 PSPC1-A488 DAPI IMPa4-A546_e_TileScan_001 (Stage 5 of 49)	00-pAKpTeedoDgHRTwAfTAJVD
54.3169		Nucleus	3	0.000	1.000	588	100000503	100000002	siRNA-IMPa4-25 PSPC1-A488 IMPa4-A546 DAPI 8C2-siRNA-IMP-a2-a4 V2.00	0	28. siRNA-IMPa4-25 PSPC1-A488 DAPI IMPa4-A546_e_TileScan_001 (Stage 5 of 49)	00-pAKpTeedoDgHRTwAfTAJVD
54.232		Nucleus	3	0.000	1.000	590	100000504	100000003	siRNA-IMPa4-25 PSPC1-A488 IMPa4-A546 DAPI 8C2-siRNA-IMP-a2-a4 V2.00	0	28. siRNA-IMPa4-25 PSPC1-A488 DAPI IMPa4-A546_e_TileScan_001 (Stage 5 of 49)	00-pAKpTeedoDgHRTwAfTAJVD
65.2278		Nucleus	3	0.000	1.000	591	100000505	100000004	siRNA-IMPa4-25 PSPC1-A488 IMPa4-A546 DAPI 8C2-siRNA-IMP-a2-a4 V2.00	0	28. siRNA-IMPa4-25 PSPC1-A488 DAPI IMPa4-A546_e_TileScan_001 (Stage 5 of 49)	00-pAKpTeedoDgHRTwAfTAJVD
72.0738		Nucleus	3	0.000	1.000	592	100000506	100000005	siRNA-IMPa4-25 PSPC1-A488 IMPa4-A546 DAPI 8C2-siRNA-IMP-a2-a4 V2.00	0	28. siRNA-IMPa4-25 PSPC1-A488 DAPI IMPa4-A546_e_TileScan_001 (Stage 5 of 49)	00-pAKpTeedoDgHRTwAfTAJVD
62.1642		Nucleus	3	0.000	1.000	594	100000507	100000006	siRNA-IMPa4-25 PSPC1-A488 IMPa4-A546 DAPI 8C2-siRNA-IMP-a2-a4 V2.00	0	28. siRNA-IMPa4-25 PSPC1-A488 DAPI IMPa4-A546_e_TileScan_001 (Stage 5 of 49)	00-pAKpTeedoDgHRTwAfTAJVD
67.0664		Nucleus	3	0.000	1.000	595	100000508	100000007	siRNA-IMPa4-25 PSPC1-A488 IMPa4-A546 DAPI 8C2-siRNA-IMP-a2-a4 V2.00	0	28. siRNA-IMPa4-25 PSPC1-A488 DAPI IMPa4-A546_e_TileScan_001 (Stage 5 of 49)	00-pAKpTeedoDgHRTwAfTAJVD
78.3871		Nucleus	3	0.000	1.000	596	100000509	100000008	siRNA-IMPa4-25 PSPC1-A488 IMPa4-A546 DAPI 8C2-siRNA-IMP-a2-a4 V2.00	0	28. siRNA-IMPa4-25 PSPC1-A488 DAPI IMPa4-A546_e_TileScan_001 (Stage 5 of 49)	00-pAKpTeedoDgHRTwAfTAJVD
61.6265		Nucleus	3	0.000	1.000	600	100000510	100000009	siRNA-IMPa4-25 PSPC1-A488 IMPa4-A546 DAPI 8C2-siRNA-IMP-a2-a4 V2.00	0	28. siRNA-IMPa4-25 PSPC1-A488 DAPI IMPa4-A546_e_TileScan_001 (Stage 5 of 49)	00-pAKpTeedoDgHRTwAfTAJVD
75.0927		Nucleus	3	0.000	1.000	601	100000511	100000010	siRNA-IMPa4-25 PSPC1-A488 IMPa4-A546 DAPI 8C2-siRNA-IMP-a2-a4 V2.00	0	28. siRNA-IMPa4-25 PSPC1-A488 DAPI IMPa4-A546_e_TileScan_001 (Stage 5 of 49)	00-pAKpTeedoDgHRTwAfTAJVD
65.9979		Nucleus	3	0.000	1.000	602	100000512	100000011	siRNA-IMPa4-25 PSPC1-A488 IMPa4-A546 DAPI 8C2-siRNA-IMP-a2-a4 V2.00	0	28. siRNA-IMPa4-25 PSPC1-A488 DAPI IMPa4-A546_e_TileScan_001 (Stage 5 of 49)	00-pAKpTeedoDgHRTwAfTAJVD
57.9331		Nucleus	3	0.000	1.000	604	100000513	100000000	siRNA-IMPa4-25 PSPC1-A488 IMPa4-A546 DAPI 8C2-siRNA-IMP-a2-a4 V2.00	0	28. siRNA-IMPa4-25 PSPC1-A488 DAPI IMPa4-A546_f_TileScan_001 (Stage 6 of 49)	00-MThV92fE3uR6DYFfkbyZpi
66.4883		Nucleus	3	0.000	1.000	605	100000514	100000001	siRNA-IMPa4-25 PSPC1-A488 IMPa4-A546 DAPI 8C2-siRNA-IMP-a2-a4 V2.00	0	28. siRNA-IMPa4-25 PSPC1-A488 DAPI IMPa4-A546_f_TileScan_001 (Stage 6 of 49)	00-MThV92fE3uR6DYFfkbyZpi
76.0247		Nucleus	3	0.000	1.000	608	100000515	100000002	siRNA-IMPa4-25 PSPC1-A488 IMPa4-A546 DAPI 8C2-siRNA-IMP-a2-a4 V2.00	0	28. siRNA-IMPa4-25 PSPC1-A488 DAPI IMPa4-A546_f_TileScan_001 (Stage 6 of 49)	00-MThV92fE3uR6DYFfkbyZpi
66.9589		Nucleus	3	0.000	1.000	610	100000516	100000003	siRNA-IMPa4-25 PSPC1-A488 IMPa4-A546 DAPI 8C2-siRNA-IMP-a2-a4 V2.00	0	28. siRNA-IMPa4-25 PSPC1-A488 DAPI IMPa4-A546_f_TileScan_001 (Stage 6 of 49)	00-MThV92fE3uR6DYFfkbyZpi
68.0742		Nucleus	3	0.000	1.000	611	100000517	100000004	siRNA-IMPa4-25 PSPC1-A488 IMPa4-A546 DAPI 8C2-siRNA-IMP-a2-a4 V2.00	0	28. siRNA-IMPa4-25 PSPC1-A488 DAPI IMPa4-A546_f_TileScan_001 (Stage 6 of 49)	00-MThV92fE3uR6DYFfkbyZpi
64.4666		Nucleus	3	0.000	1.000	612	100000518	100000005	siRNA-IMPa4-25 PSPC1-A488 IMPa4-A546 DAPI 8C2-siRNA-IMP-a2-a4 V2.00	0	28. siRNA-IMPa4-25 PSPC1-A488 DAPI IMPa4-A546_f_TileScan_001 (Stage 6 of 49)	00-MThV92fE3uR6DYFfkbyZpi
65.9819		Nucleus	3	0.000	1.000	613	100000519	100000006	siRNA-IMPa4-25 PSPC1-A488 IMPa4-A546 DAPI 8C2-siRNA-IMP-a2-a4 V2.00	0	28. siRNA-IMPa4-25 PSPC1-A488 DAPI IMPa4-A546_f_TileScan_001 (Stage 6 of 49)	00-MThV92fE3uR6DYFfkbyZpi
80.8633		Nucleus	3	0.000	1.000	614	100000520	100000007	siRNA-IMPa4-25 PSPC1-A488 IMPa4-A546 DAPI 8C2-siRNA-IMP-a2-a4 V2.00	0	28. siRNA-IMPa4-25 PSPC1-A488 DAPI IMPa4-A546_f_TileScan_001 (Stage 6 of 49)	00-MThV92fE3uR6DYFfkbyZpi
78.0275		Nucleus	3	0.000	1.000	615	100000521	100000008	siRNA-IMPa4-25 PSPC1-A488 IMPa4-A546 DAPI 8C2-siRNA-IMP-a2-a4 V2.00	0	28. siRNA-IMPa4-25 PSPC1-A488 DAPI IMPa4-A546_f_TileScan_001 (Stage 6 of 49)	00-MThV92fE3uR6DYFfkbyZpi
51.9994		Nucleus	3	0.000	1.000	616	100000522	100000009	siRNA-IMPa4-25 PSPC1-A488 IMPa4-A546 DAPI 8C2-siRNA-IMP-a2-a4 V2.00	0	28. siRNA-IMPa4-25 PSPC1-A488 DAPI IMPa4-A546_f_TileScan_001 (Stage 6 of 49)	00-MThV92fE3uR6DYFfkbyZpi
60.9824		Nucleus	3	0.000	1.000	617	100000523	100000010	siRNA-IMPa4-25 PSPC1-A488 IMPa4-A546 DAPI 8C2-siRNA-IMP-a2-a4 V2.00	0	28. siRNA-IMPa4-25 PSPC1-A488 DAPI IMPa4-A546_f_TileScan_001 (Stage 6 of 49)	00-MThV92fE3uR6DYFfkbyZpi
60.4733		Nucleus	3	0.000	1.000	618	100000524	100000011	siRNA-IMPa4-25 PSPC1-A488 IMPa4-A546 DAPI 8C2-siRNA-IMP-a2-a4 V2.00	0	28. siRNA-IMPa4-25 PSPC1-A488 DAPI IMPa4-A546_f_TileScan_001 (Stage 6 of 49)	00-MThV92fE3uR6DYFfkbyZpi
67.6575		Nucleus	3	0.000	1.000	619	100000525	100000012	siRNA-IMPa4-25 PSPC1-A488 IMPa4-A546 DAPI 8C2-siRNA-IMP-a2-a4 V2.00	0	28. siRNA-IMPa4-25 PSPC1-A488 DAPI IMPa4-A546_f_TileScan_001 (Stage 6 of 49)	00-MThV92fE3uR6DYFfkbyZpi
47.5716		Nucleus	3	0.000	1.000	622	100000526	100000000	siRNA-IMPa4-25 PSPC1-A488 IMPa4-A546 DAPI 8C2-siRNA-IMP-a2-a4 V2.00	0	28. siRNA-IMPa4-25 PSPC1-A488 DAPI IMPa4-A546_g_TileScan_001 (Stage 7 of 49)	00-eZ5oUWhLYcxVzPt459qTYm
44.5693		Nucleus	3	0.000	1.000	622	100000527	100000001	siRNA-IMPa4-25 PSPC1-A488 IMPa4-A546 DAPI 8C2-siRNA-IMP-a2-a4 V2.00	0	28. siRNA-IMPa4-25 PSPC1-A488 DAPI IMPa4-A546_g_TileScan_001 (Stage 7 of 49)	00-eZ5oUWhLYcxVzPt459qTYm
64.0387		Nucleus	3	0.000	1.000	624	100000528	100000002	siRNA-IMPa4-25 PSPC1-A488 IMPa4-A546 DAPI 8C2-siRNA-IMP-a2-a4 V2.00	0	28. siRNA-IMPa4-25 PSPC1-A488 DAPI IMPa4-A546_g_TileScan_001 (Stage 7 of 49)	00-eZ5oUWhLYcxVzPt459qTYm
70.8007		Nucleus	3	0.000	1.000	626	100000529	100000003	siRNA-IMPa4-25 PSPC1-A488 IMPa4-A546 DAPI 8C2-siRNA-IMP-a2-a4 V2.00	0	28. siRNA-IMPa4-25 PSPC1-A488 DAPI IMPa4-A546_g_TileScan_001 (Stage 7 of 49)	00-eZ5oUWhLYcxVzPt459qTYm
79.064		Nucleus	3	0.000	1.000	628	100000530	100000004	siRNA-IMPa4-25 PSPC1-A488 IMPa4-A546 DAPI 8C2-siRNA-IMP-a2-a4 V2.00	0	28. siRNA-IMPa4-25 PSPC1-A488 DAPI IMPa4-A546_g_TileScan_001 (Stage 7 of 49)	00-eZ5oUWhLYcxVzPt459qTYm
63.8493		Nucleus	3	0.000	1.000	630	100000531	100000005	siRNA-IMPa4-25 PSPC1-A488 IMPa4-A546 DAPI 8C2-siRNA-IMP-a2-a4 V2.00	0	28. siRNA-IMPa4-25 PSPC1-A488 DAPI IMPa4-A546_g_TileScan_001 (Stage 7 of 49)	00-eZ5oUWhLYcxVzPt459qTYm
68.4908		Nucleus	3	0.000	1.000	631	100000532	100000006	siRNA-IMPa4-25 PSPC1-A488 IMPa4-A546 DAPI 8C2-siRNA-IMP-a2-a4 V2.00	0	28. siRNA-IMPa4-25 PSPC1-A488 DAPI IMPa4-A546_g_TileScan_001 (Stage 7 of 49)	00-eZ5oUWhLYcxVzPt459qTYm
80.1194		Nucleus	3	0.000	1.000	632	100000533	100000007	siRNA-IMPa4-25 PSPC1-A488 IMPa4-A546 DAPI 8C2-siRNA-IMP-a2-a4 V2.00	0	28. siRNA-IMPa4-25 PSPC1-A488 DAPI IMPa4-A546_g_TileScan_001 (Stage 7 of 49)	00-eZ5oUWhLYcxVzPt459qTYm
58.5804		Nucleus	3	0.000	1.000	634	100000534	100000000	siRNA-IMPa4-25 PSPC1-A488 IMPa4-A546 DAPI 8C2-siRNA-IMP-a2-a4 V2.00	0	28. siRNA-IMPa4-25 PSPC1-A488 DAPI IMPa4-A546_h_TileScan_001 (Stage 8 of 49)	00-3ozUAdyrppaza73GVW8oZ3
47.0691		Nucleus	3	0.000	1.000	635	100000535	100000001	siRNA-IMPa4-25 PSPC1-A488 IMPa4-A546 DAPI 8C2-siRNA-IMP-a2-a4 V2.00	0	28. siRNA-IMPa4-25 PSPC1-A488 DAPI IMPa4-A546_h_TileScan_001 (Stage 8 of 49)	00-3ozUAdyrppaza73GVW8oZ3
58.983		Nucleus	3	0.000	1.000	636	100000536	100000002	siRNA-IMPa4-25 PSPC1-A488 IMPa4-A546 DAPI 8C2-siRNA-IMP-a2-a4 V2.00	0	28. siRNA-IMPa4-25 PSPC1-A488 DAPI IMPa4-A546_h_TileScan_001 (Stage 8 of 49)	00-3ozUAdyrppaza73GVW8oZ3
56.3985		Nucleus	3	0.000	1.000	637	100000537	100000003	siRNA-IMPa4-25 PSPC1-A488 IMPa4-A546 DAPI 8C2-siRNA-IMP-a2-a4 V2.00	0	28. siRNA-IMPa4-25 PSPC1-A488 DAPI IMPa4-A546_h_TileScan_001 (Stage 8 of 49)	00-3ozUAdyrppaza73GVW8oZ3
61.432		Nucleus	3	0.000	1.000	638	100000538	100000004	siRNA-IMPa4-25 PSPC1-A488 IMPa4-A546 DAPI 8C2-siRNA-IMP-a2-a4 V2.00	0	28. siRNA-IMPa4-25 PSPC1-A488 DAPI IMPa4-A546_h_TileScan_001 (Stage 8 of 49)	00-3ozUAdyrppaza73GVW8oZ3
69.9408		Nucleus	3	0.000	1.000	639	100000539	100000005	siRNA-IMPa4-25 PSPC1-A488 IMPa4-A546 DAPI 8C2-siRNA-IMP-a2-a4 V2.00	0	28. siRNA-IMPa4-25 PSPC1-A488 DAPI IMPa4-A546_h_TileScan_001 (Stage 8 of 49)	00-3ozUAdyrppaza73GVW8oZ3
56.3483		Nucleus	3	0.000	1.000	641	100000540	100000006	siRNA-IMPa4-25 PSPC1-A488 IMPa4-A546 DAPI 8C2-siRNA-IMP-a2-a4 V2.00	0	28. siRNA-IMPa4-25 PSPC1-A488 DAPI IMPa4-A546_h_TileScan_001 (Stage 8 of 49)	00-3ozUAdyrppaza73GVW8oZ3
61.4288		Nucleus	3	0.000	1.000	642	100000541	100000007	siRNA-IMPa4-25 PSPC1-A488 IMPa4-A546 DAPI 8C2-siRNA-IMP-a2-a4 V2.00	0	28. siRNA-IMPa4-25 PSPC1-A488 DAPI IMPa4-A546_h_TileScan_001 (Stage 8 of 49)	00-3ozUAdyrppaza73GVW8oZ3
71.2292		Nucleus	3	0.000	1.000	643	100000542	100000008	siRNA-IMPa4-25 PSPC1-A488 IMPa4-A546 DAPI 8C2-siRNA-IMP-a2-a4 V2.00	0	28. siRNA-IMPa4-25 PSPC1-A488 DAPI IMPa4-A546_h_TileScan_001 (Stage 8 of 49)	00-3ozUAdyrppaza73GVW8oZ3
71.148		Nucleus	3	0.000	1.000	644	100000543	100000009	siRNA-IMPa4-25 PSPC1-A488 IMPa4-A546 DAPI 8C2-siRNA-IMP-a2-a4 V2.00	0	28. siRNA-IMPa4-25 PSPC1-A488 DAPI IMPa4-A546_h_TileScan_001 (Stage 8 of 49)	00-3ozUAdyrppaza73GVW8oZ3
63.4934		Nucleus	3	0.000	1.000	646	100000544	100000010	siRNA-IMPa4-25 PSPC1-A488 IMPa4-A546 DAPI 8C2-siRNA-IMP-a2-a4 V2.00	0	28. siRNA-IMPa4-25 PSPC1-A488 DAPI IMPa4-A546_h_TileScan_001 (Stage 8 of 49)	00-3ozUAdyrppaza73GVW8oZ3
63.0471		Nucleus	3	0.000	1.000	647	100000545	100000011	siRNA-IMPa4-25 PSPC1-A488 IMPa4-A546 DAPI 8C2-siRNA-IMP-a2-a4 V2.00	0	28. siRNA-IMPa4-25 PSPC1-A488 DAPI IMPa4-A546_h_TileScan_001 (Stage 8 of 49)	00-3ozUAdyrppaza73GVW8oZ3
60.7392		Nucleus	3	0.000	1.000	648	100000546	100000012	siRNA-IMPa4-25 PSPC1-A488 IMPa4-A546 DAPI 8C2-siRNA-IMP-a2-a4 V2.00	0	28. siRNA-IMPa4-25 PSPC1-A488 DAPI IMPa4-A546_h_TileScan_001 (Stage 8 of 49)	00-3ozUAdyrppaza73GVW8oZ3
59.4195		Nucleus	3	0.000	1.000	649	100000547	100000013	siRNA-IMPa4-25 PSPC1-A488 IMPa4-A546 DAPI 8C2-siRNA-IMP-a2-a4 V2.00	0	28. siRNA-IMPa4-25 PSPC1-A488 DAPI IMPa4-A546_h_TileScan_001 (Stage 8 of 49)	00-3ozUAdyrppaza73GVW8oZ3
57.4574		Nucleus	3	0.000	1.000	651	100000548	100000000	siRNA-IMPa4-25 PSPC1-A488 IMPa4-A546 DAPI 8C2-siRNA-IMP-a2-a4 V2.00	0	28. siRNA-IMPa4-25 PSPC1-A488 DAPI IMPa4-A546_i_TileScan_001 (Stage 9 of 49)	00-uaixTfe7cQj7t7UK6uuHdZ
68.5243		Nucleus	3	0.000	1.000	653	100000549	100000001	siRNA-IMPa4-25 PSPC1-A488 IMPa4-A546 DAPI 8C2-siRNA-IMP-a2-a4 V2.00	0	28. siRNA-IMPa4-25 PSPC1-A488 DAPI IMPa4-A546_i_TileScan_001 (Stage 9 of 49)	00-uaixTfe7cQj7t7UK6uuHdZ
69.0143		Nucleus	3	0.000	1.000	654	100000550	100000002	siRNA-IMPa4-25 PSPC1-A488 IMPa4-A546 DAPI 8C2-siRNA-IMP-a2-a4 V2.00	0	28. siRNA-IMPa4-25 PSPC1-A488 DAPI IMPa4-A546_i_TileScan_001 (Stage 9 of 49)	00-uaixTfe7cQj7t7UK6uuHdZ
73.7489		Nucleus	3	0.000	1.000	655	100000551	100000003	siRNA-IMPa4-25 PSPC1-A488 IMPa4-A546 DAPI 8C2-siRNA-IMP-a2-a4 V2.00	0	28. siRNA-IMPa4-25 PSPC1-A488 DAPI IMPa4-A546_i_TileScan_001 (Stage 9 of 49)	00-uaixTfe7cQj7t7UK6uuHdZ
58.7063		Nucleus	3	0.000	1.000	656	100000552	100000004	siRNA-IMPa4-25 PSPC1-A488 IMPa4-A546 DAPI 8C2-siRNA-IMP-a2-a4 V2.00	0	28. siRNA-IMPa4-25 PSPC1-A488 DAPI IMPa4-A546_i_TileScan_001 (Stage 9 of 49)	00-uaixTfe7cQj7t7UK6uuHdZ
68.3114		Nucleus	3	0.000	1.000	657	100000553	100000005	siRNA-IMPa4-25 PSPC1-A488 IMPa4-A546 DAPI 8C2-siRNA-IMP-a2-a4 V2.00	0	28. siRNA-IMPa4-25 PSPC1-A488 DAPI IMPa4-A546_i_TileScan_001 (Stage 9 of 49)	00-uaixTfe7cQj7t7UK6uuHdZ
72.9115		Nucleus	3	0.000	1.000	658	100000554	100000006	siRNA-IMPa4-25 PSPC1-A488 IMPa4-A546 DAPI 8C2-siRNA-IMP-a2-a4 V2.00	0	28. siRNA-IMPa4-25 PSPC1-A488 DAPI IMPa4-A546_i_TileScan_001 (Stage 9 of 49)	00-uaixTfe7cQj7t7UK6uuHdZ
74.3307		Nucleus	3	0.000	1.000	659	100000555	100000007	siRNA-IMPa4-25 PSPC1-A488 IMPa4-A546 DAPI 8C2-siRNA-IMP-a2-a4 V2.00	0	28. siRNA-IMPa4-25 PSPC1-A488 DAPI IMPa4-A546_i_TileScan_001 (Stage 9 of 49)	00-uaixTfe7cQj7t7UK6uuHdZ
63.4106		Nucleus	3	0.000	1.000	661	100000556	100000008	siRNA-IMPa4-25 PSPC1-A488 IMPa4-A546 DAPI 8C2-siRNA-IMP-a2-a4 V2.00	0	28. siRNA-IMPa4-25 PSPC1-A488 DAPI IMPa4-A546_i_TileScan_001 (Stage 9 of 49)	00-uaixTfe7cQj7t7UK6uuHdZ
60.7587		Nucleus	3	0.000	1.000	662	100000557	100000009	siRNA-IMPa4-25 PSPC1-A488 IMPa4-A546 DAPI 8C2-siRNA-IMP-a2-a4 V2.00	0	28. siRNA-IMPa4-25 PSPC1-A488 DAPI IMPa4-A546_i_TileScan_001 (Stage 9 of 49)	00-uaixTfe7cQj7t7UK6uuHdZ
71.7313		Nucleus	3	0.000	1.000	664	100000558	100000010	siRNA-IMPa4-25 PSPC1-A488 IMPa4-A546 DAPI 8C2-siRNA-IMP-a2-a4 V2.00	0	28. siRNA-IMPa4-25 PSPC1-A488 DAPI IMPa4-A546_i_TileScan_001 (Stage 9 of 49)	00-uaixTfe7cQj7t7UK6uuHdZ
69.0467		Nucleus	3	0.000	1.000	665	100000559	100000011	siRNA-IMPa4-25 PSPC1-A488 IMPa4-A546 DAPI 8C2-siRNA-IMP-a2-a4 V2.00	0	28. siRNA-IMPa4-25 PSPC1-A488 DAPI IMPa4-A546_i_TileScan_001 (Stage 9 of 49)	00-uaixTfe7cQj7t7UK6uuHdZ
69.5264		Nucleus	3	0.000	1.000	666	100000560	100000012	siRNA-IMPa4-25 PSPC1-A488 IMPa4-A546 DAPI 8C2-siRNA-IMP-a2-a4 V2.00	0	28. siRNA-IMPa4-25 PSPC1-A488 DAPI IMPa4-A546_i_TileScan_001 (Stage 9 of 49)	00-uaixTfe7cQj7t7UK6uuHdZ
68.8431		Nucleus	3	0.000	1.000	667	100000561	100000013	siRNA-IMPa4-25 PSPC1-A488 IMPa4-A546 DAPI 8C2-siRNA-IMP-a2-a4 V2.00	0	28. siRNA-IMPa4-25 PSPC1-A488 DAPI IMPa4-A546_i_TileScan_001 (Stage 9 of 49)	00-uaixTfe7cQj7t7UK6uuHdZ
69.1518		Nucleus	3	0.000	1.000	667	100000562	100000014	siRNA-IMPa4-25 PSPC1-A488 IMPa4-A546 DAPI 8C2-siRNA-IMP-a2-a4 V2.00	0	28. siRNA-IMPa4-25 PSPC1-A488 DAPI IMPa4-A546_i_TileScan_001 (Stage 9 of 49)	00-uaixTfe7cQj7t7UK6uuHdZ
67.7582		Nucleus	3	0.000	1.000	667	100000563	100000015	siRNA-IMPa4-25 PSPC1-A488 IMPa4-A546 DAPI 8C2-siRNA-IMP-a2-a4 V2.00	0	28. siRNA-IMPa4-25 PSPC1-A488 DAPI IMPa4-A546_i_TileScan_001 (Stage 9 of 49)	00-uaixTfe7cQj7t7UK6uuHdZ
65.5851		Nucleus	3	0.000	1.000	668	100000564	100000016	siRNA-IMPa4-25 PSPC1-A488 IMPa4-A546 DAPI 8C2-siRNA-IMP-a2-a4 V2.00	0	28. siRNA-IMPa4-25 PSPC1-A488 DAPI IMPa4-A546_i_TileScan_001 (Stage 9 of 49)	00-uaixTfe7cQj7t7UK6uuHdZ
32.9869		Nucleus	3	0.000	1.000	668	100000565	100000017	siRNA-IMPa4-25 PSPC1-A488 IMPa4-A546 DAPI 8C2-siRNA-IMP-a2-a4 V2.00	0	28. siRNA-IMPa4-25 PSPC1-A488 DAPI IMPa4-A546_i_TileScan_001 (Stage 9 of 49)	00-uaixTfe7cQj7t7UK6uuHdZ
73.7976		Nucleus	3	0.000	1.000	670	100000566	100000018	siRNA-IMPa4-25 PSPC1-A488 IMPa4-A546 DAPI 8C2-siRNA-IMP-a2-a4 V2.00	0	28. siRNA-IMPa4-25 PSPC1-A488 DAPI IMPa4-A546_i_TileScan_001 (Stage 9 of 49)	00-uaixTfe7cQj7t7UK6uuHdZ
28.8194		Nucleus	3	0.000	1.000	670	100000567	100000019	siRNA-IMPa4-25 PSPC1-A488 IMPa4-A546 DAPI 8C2-siRNA-IMP-a2-a4 V2.00	0	28. siRNA-IMPa4-25 PSPC1-A488 DAPI IMPa4-A546_i_TileScan_001 (Stage 9 of 49)	00-uaixTfe7cQj7t7UK6uuHdZ
62.1167		Nucleus	3	0.000	1.000	670	100000568	100000020	siRNA-IMPa4-25 PSPC1-A488 IMPa4-A546 DAPI 8C2-siRNA-IMP-a2-a4 V2.00	0	28. siRNA-IMPa4-25 PSPC1-A488 DAPI IMPa4-A546_i_TileScan_001 (Stage 9 of 49)	00-uaixTfe7cQj7t7UK6uuHdZ
78.2575		Nucleus	3	0.000	1.000	670	100000569	100000021	siRNA-IMPa4-25 PSPC1-A488 IMPa4-A546 DAPI 8C2-siRNA-IMP-a2-a4 V2.00	0	28. siRNA-IMPa4-25 PSPC1-A488 DAPI IMPa4-A546_i_TileScan_001 (Stage 9 of 49)	00-uaixTfe7cQj7t7UK6uuHdZ
66.0047		Nucleus	3	0.000	1.000	671	100000570	100000022	siRNA-IMPa4-25 PSPC1-A488 IMPa4-A546 DAPI 8C2-siRNA-IMP-a2-a4 V2.00	0	28. siRNA-IMPa4-25 PSPC1-A488 DAPI IMPa4-A546_i_TileScan_001 (Stage 9 of 49)	00-uaixTfe7cQj7t7UK6uuHdZ
54.5112		Nucleus	3	0.000	1.000	673	100000571	100000023	siRNA-IMPa4-25 PSPC1-A488 IMPa4-A546 DAPI 8C2-siRNA-IMP-a2-a4 V2.00	0	28. siRNA-IMPa4-25 PSPC1-A488 DAPI IMPa4-A546_i_TileScan_001 (Stage 9 of 49)	00-uaixTfe7cQj7t7UK6uuHdZ
58.7851		Nucleus	3	0.000	1.000	674	100000572	100000024	siRNA-IMPa4-25 PSPC1-A488 IMPa4-A546 DAPI 8C2-siRNA-IMP-a2-a4 V2.00	0	28. siRNA-IMPa4-25 PSPC1-A488 DAPI IMPa4-A546_i_TileScan_001 (Stage 9 of 49)	00-uaixTfe7cQj7t7UK6uuHdZ
76.1174		Nucleus	3	0.000	1.000	675	100000573	100000025	siRNA-IMPa4-25 PSPC1-A488 IMPa4-A546 DAPI 8C2-siRNA-IMP-a2-a4 V2.00	0	28. siRNA-IMPa4-25 PSPC1-A488 DAPI IMPa4-A546_i_TileScan_001 (Stage 9 of 49)	00-uaixTfe7cQj7t7UK6uuHdZ
68.6636		Nucleus	3	0.000	1.000	676	100000574	100000026	siRNA-IMPa4-25 PSPC1-A488 IMPa4-A546 DAPI 8C2-siRNA-IMP-a2-a4 V2.00	0	28. siRNA-IMPa4-25 PSPC1-A488 DAPI IMPa4-A546_i_TileScan_001 (Stage 9 of 49)	00-uaixTfe7cQj7t7UK6uuHdZ
72.7819		Nucleus	3	0.000	1.000	677	100000575	100000027	siRNA-IMPa4-25 PSPC1-A488 IMPa4-A546 DAPI 8C2-siRNA-IMP-a2-a4 V2.00	0	28. siRNA-IMPa4-25 PSPC1-A488 DAPI IMPa4-A546_i_TileScan_001 (Stage 9 of 49)	00-uaixTfe7cQj7t7UK6uuHdZ
74.306		Nucleus	3	0.000	1.000	678	100000576	100000028	siRNA-IMPa4-25 PSPC1-A488 IMPa4-A546 DAPI 8C2-siRNA-IMP-a2-a4 V2.00	0	28. siRNA-IMPa4-25 PSPC1-A488 DAPI IMPa4-A546_i_TileScan_001 (Stage 9 of 49)	00-uaixTfe7cQj7t7UK6uuHdZ
61.9403		Nucleus	3	0.000	1.000	680	100000577	100000000	siRNA-IMPa4-25 PSPC1-A488 IMPa4-A546 DAPI 8C2-siRNA-IMP-a2-a4 V2.00	0	28. siRNA-IMPa4-25 PSPC1-A488 DAPI IMPa4-A546_j_TileScan_001 (Stage 10 of 49)	00-zh52p2oteYynvEpX3ofASj
61.9196		Nucleus	3	0.000	1.000	681	100000578	100000001	siRNA-IMPa4-25 PSPC1-A488 IMPa4-A546 DAPI 8C2-siRNA-IMP-a2-a4 V2.00	0	28. siRNA-IMPa4-25 PSPC1-A488 DAPI IMPa4-A546_j_TileScan_001 (Stage 10 of 49)	00-zh52p2oteYynvEpX3ofASj
65.7378		Nucleus	3	0.000	1.000	682	100000579	100000002	siRNA-IMPa4-25 PSPC1-A488 IMPa4-A546 DAPI 8C2-siRNA-IMP-a2-a4 V2.00	0	28. siRNA-IMPa4-25 PSPC1-A488 DAPI IMPa4-A546_j_TileScan_001 (Stage 10 of 49)	00-zh52p2oteYynvEpX3ofASj
62.8103		Nucleus	3	0.000	1.000	683	100000580	100000003	siRNA-IMPa4-25 PSPC1-A488 IMPa4-A546 DAPI 8C2-siRNA-IMP-a2-a4 V2.00	0	28. siRNA-IMPa4-25 PSPC1-A488 DAPI IMPa4-A546_j_TileScan_001 (Stage 10 of 49)	00-zh52p2oteYynvEpX3ofASj
69.0633		Nucleus	3	0.000	1.000	684	100000581	100000004	siRNA-IMPa4-25 PSPC1-A488 IMPa4-A546 DAPI 8C2-siRNA-IMP-a2-a4 V2.00	0	28. siRNA-IMPa4-25 PSPC1-A488 DAPI IMPa4-A546_j_TileScan_001 (Stage 10 of 49)	00-zh52p2oteYynvEpX3ofASj
73.2921		Nucleus	3	0.000	1.000	685	100000582	100000005	siRNA-IMPa4-25 PSPC1-A488 IMPa4-A546 DAPI 8C2-siRNA-IMP-a2-a4 V2.00	0	28. siRNA-IMPa4-25 PSPC1-A488 DAPI IMPa4-A546_j_TileScan_001 (Stage 10 of 49)	00-zh52p2oteYynvEpX3ofASj
67.8873		Nucleus	3	0.000	1.000	686	100000583	100000006	siRNA-IMPa4-25 PSPC1-A488 IMPa4-A546 DAPI 8C2-siRNA-IMP-a2-a4 V2.00	0	28. siRNA-IMPa4-25 PSPC1-A488 DAPI IMPa4-A546_j_TileScan_001 (Stage 10 of 49)	00-zh52p2oteYynvEpX3ofASj
67.3533		Nucleus	3	0.000	1.000	687	100000584	100000007	siRNA-IMPa4-25 PSPC1-A488 IMPa4-A546 DAPI 8C2-siRNA-IMP-a2-a4 V2.00	0	28. siRNA-IMPa4-25 PSPC1-A488 DAPI IMPa4-A546_j_TileScan_001 (Stage 10 of 49)	00-zh52p2oteYynvEpX3ofASj
60.6001		Nucleus	3	0.000	1.000	688	100000585	100000008	siRNA-IMPa4-25 PSPC1-A488 IMPa4-A546 DAPI 8C2-siRNA-IMP-a2-a4 V2.00	0	28. siRNA-IMPa4-25 PSPC1-A488 DAPI IMPa4-A546_j_TileScan_001 (Stage 10 of 49)	00-zh52p2oteYynvEpX3ofASj
71.2041		Nucleus	3	0.000	1.000	689	100000586	100000009	siRNA-IMPa4-25 PSPC1-A488 IMPa4-A546 DAPI 8C2-siRNA-IMP-a2-a4 V2.00	0	28. siRNA-IMPa4-25 PSPC1-A488 DAPI IMPa4-A546_j_TileScan_001 (Stage 10 of 49)	00-zh52p2oteYynvEpX3ofASj
71.3191		Nucleus	3	0.000	1.000	690	100000587	100000010	siRNA-IMPa4-25 PSPC1-A488 IMPa4-A546 DAPI 8C2-siRNA-IMP-a2-a4 V2.00	0	28. siRNA-IMPa4-25 PSPC1-A488 DAPI IMPa4-A546_j_TileScan_001 (Stage 10 of 49)	00-zh52p2oteYynvEpX3ofASj
68.0047		Nucleus	3	0.000	1.000	691	100000588	100000011	siRNA-IMPa4-25 PSPC1-A488 IMPa4-A546 DAPI 8C2-siRNA-IMP-a2-a4 V2.00	0	28. siRNA-IMPa4-25 PSPC1-A488 DAPI IMPa4-A546_j_TileScan_001 (Stage 10 of 49)	00-zh52p2oteYynvEpX3ofASj
77.0925		Nucleus	3	0.000	1.000	692	100000589	100000012	siRNA-IMPa4-25 PSPC1-A488 IMPa4-A546 DAPI 8C2-siRNA-IMP-a2-a4 V2.00	0	28. siRNA-IMPa4-25 PSPC1-A488 DAPI IMPa4-A546_j_TileScan_001 (Stage 10 of 49)	00-zh52p2oteYynvEpX3ofASj
64.7267		Nucleus	3	0.000	1.000	692	100000590	100000013	siRNA-IMPa4-25 PSPC1-A488 IMPa4-A546 DAPI 8C2-siRNA-IMP-a2-a4 V2.00	0	28. siRNA-IMPa4-25 PSPC1-A488 DAPI IMPa4-A546_j_TileScan_001 (Stage 10 of 49)	00-zh52p2oteYynvEpX3ofASj
73.0693		Nucleus	3	0.000	1.000	693	100000591	100000014	siRNA-IMPa4-25 PSPC1-A488 IMPa4-A546 DAPI 8C2-siRNA-IMP-a2-a4 V2.00	0	28. siRNA-IMPa4-25 PSPC1-A488 DAPI IMPa4-A546_j_TileScan_001 (Stage 10 of 49)	00-zh52p2oteYynvEpX3ofASj
80.6265		Nucleus	3	0.000	1.000	694	100000592	100000015	siRNA-IMPa4-25 PSPC1-A488 IMPa4-A546 DAPI 8C2-siRNA-IMP-a2-a4 V2.00	0	28. siRNA-IMPa4-25 PSPC1-A488 DAPI IMPa4-A546_j_TileScan_001 (Stage 10 of 49)	00-zh52p2oteYynvEpX3ofASj
44.691		Nucleus	3	0.000	1.000	695	100000593	100000016	siRNA-IMPa4-25 PSPC1-A488 IMPa4-A546 DAPI 8C2-siRNA-IMP-a2-a4 V2.00	0	28. siRNA-IMPa4-25 PSPC1-A488 DAPI IMPa4-A546_j_TileScan_001 (Stage 10 of 49)	00-zh52p2oteYynvEpX3ofASj
65.6019		Nucleus	3	0.000	1.000	696	100000594	100000017	siRNA-IMPa4-25 PSPC1-A488 IMPa4-A546 DAPI 8C2-siRNA-IMP-a2-a4 V2.00	0	28. siRNA-IMPa4-25 PSPC1-A488 DAPI IMPa4-A546_j_TileScan_001 (Stage 10 of 49)	00-zh52p2oteYynvEpX3ofASj
57.1199		Nucleus	3	0.000	1.000	697	100000595	100000018	siRNA-IMPa4-25 PSPC1-A488 IMPa4-A546 DAPI 8C2-siRNA-IMP-a2-a4 V2.00	0	28. siRNA-IMPa4-25 PSPC1-A488 DAPI IMPa4-A546_j_TileScan_001 (Stage 10 of 49)	00-zh52p2oteYynvEpX3ofASj
58.0562		Nucleus	3	0.000	1.000	698	100000596	100000019	siRNA-IMPa4-25 PSPC1-A488 IMPa4-A546 DAPI 8C2-siRNA-IMP-a2-a4 V2.00	0	28. siRNA-IMPa4-25 PSPC1-A488 DAPI IMPa4-A546_j_TileScan_001 (Stage 10 of 49)	00-zh52p2oteYynvEpX3ofASj
66.6324		Nucleus	3	0.000	1.000	699	100000597	100000020	siRNA-IMPa4-25 PSPC1-A488 IMPa4-A546 DAPI 8C2-siRNA-IMP-a2-a4 V2.00	0	28. siRNA-IMPa4-25 PSPC1-A488 DAPI IMPa4-A546_j_TileScan_001 (Stage 10 of 49)	00-zh52p2oteYynvEpX3ofASj
44.9708		Nucleus	3	0.000	1.000	700	100000598	100000021	siRNA-IMPa4-25 PSPC1-A488 IMPa4-A546 DAPI 8C2-siRNA-IMP-a2-a4 V2.00	0	28. siRNA-IMPa4-25 PSPC1-A488 DAPI IMPa4-A546_j_TileScan_001 (Stage 10 of 49)	00-zh52p2oteYynvEpX3ofASj
78.4396		Nucleus	3	0.000	1.000	702	100000599	100000022	siRNA-IMPa4-25 PSPC1-A488 IMPa4-A546 DAPI 8C2-siRNA-IMP-a2-a4 V2.00	0	28. siRNA-IMPa4-25 PSPC1-A488 DAPI IMPa4-A546_j_TileScan_001 (Stage 10 of 49)	00-zh52p2oteYynvEpX3ofASj
59.4494		Nucleus	3	0.000	1.000	704	100000600	100000023	siRNA-IMPa4-25 PSPC1-A488 IMPa4-A546 DAPI 8C2-siRNA-IMP-a2-a4 V2.00	0	28. siRNA-IMPa4-25 PSPC1-A488 DAPI IMPa4-A546_j_TileScan_001 (Stage 10 of 49)	00-zh52p2oteYynvEpX3ofASj
57.4751		Nucleus	3	0.000	1.000	705	100000601	100000024	siRNA-IMPa4-25 PSPC1-A488 IMPa4-A546 DAPI 8C2-siRNA-IMP-a2-a4 V2.00	0	28. siRNA-IMPa4-25 PSPC1-A488 DAPI IMPa4-A546_j_TileScan_001 (Stage 10 of 49)	00-zh52p2oteYynvEpX3ofASj
51.2913		Nucleus	3	0.000	1.000	706	100000602	100000025	siRNA-IMPa4-25 PSPC1-A488 IMPa4-A546 DAPI 8C2-siRNA-IMP-a2-a4 V2.00	0	28. siRNA-IMPa4-25 PSPC1-A488 DAPI IMPa4-A546_j_TileScan_001 (Stage 10 of 49)	00-zh52p2oteYynvEpX3ofASj
50.62		Nucleus	3	0.000	1.000	709	100000603	100000000	siRNA-IMPa4-25 PSPC1-A488 IMPa4-A546 DAPI 8C2-siRNA-IMP-a2-a4 V2.00	0	28. siRNA-IMPa4-25 PSPC1-A488 DAPI IMPa4-A546_k_TileScan_001 (Stage 11 of 49)	00-KEGy8TF59HnzgWySu8HYBJ
60.4524		Nucleus	3	0.000	1.000	710	100000604	100000001	siRNA-IMPa4-25 PSPC1-A488 IMPa4-A546 DAPI 8C2-siRNA-IMP-a2-a4 V2.00	0	28. siRNA-IMPa4-25 PSPC1-A488 DAPI IMPa4-A546_k_TileScan_001 (Stage 11 of 49)	00-KEGy8TF59HnzgWySu8HYBJ
60.7555		Nucleus	3	0.000	1.000	711	100000605	100000002	siRNA-IMPa4-25 PSPC1-A488 IMPa4-A546 DAPI 8C2-siRNA-IMP-a2-a4 V2.00	0	28. siRNA-IMPa4-25 PSPC1-A488 DAPI IMPa4-A546_k_TileScan_001 (Stage 11 of 49)	00-KEGy8TF59HnzgWySu8HYBJ
74.6866		Nucleus	3	0.000	1.000	712	100000606	100000003	siRNA-IMPa4-25 PSPC1-A488 IMPa4-A546 DAPI 8C2-siRNA-IMP-a2-a4 V2.00	0	28. siRNA-IMPa4-25 PSPC1-A488 DAPI IMPa4-A546_k_TileScan_001 (Stage 11 of 49)	00-KEGy8TF59HnzgWySu8HYBJ
66.7138		Nucleus	3	0.000	1.000	715	100000607	100000004	siRNA-IMPa4-25 PSPC1-A488 IMPa4-A546 DAPI 8C2-siRNA-IMP-a2-a4 V2.00	0	28. siRNA-IMPa4-25 PSPC1-A488 DAPI IMPa4-A546_k_TileScan_001 (Stage 11 of 49)	00-KEGy8TF59HnzgWySu8HYBJ
58.2067		Nucleus	3	0.000	1.000	716	100000608	100000005	siRNA-IMPa4-25 PSPC1-A488 IMPa4-A546 DAPI 8C2-siRNA-IMP-a2-a4 V2.00	0	28. siRNA-IMPa4-25 PSPC1-A488 DAPI IMPa4-A546_k_TileScan_001 (Stage 11 of 49)	00-KEGy8TF59HnzgWySu8HYBJ
67.5496		Nucleus	3	0.000	1.000	718	100000609	100000006	siRNA-IMPa4-25 PSPC1-A488 IMPa4-A546 DAPI 8C2-siRNA-IMP-a2-a4 V2.00	0	28. siRNA-IMPa4-25 PSPC1-A488 DAPI IMPa4-A546_k_TileScan_001 (Stage 11 of 49)	00-KEGy8TF59HnzgWySu8HYBJ
64.2383		Nucleus	3	0.000	1.000	718	100000610	100000007	siRNA-IMPa4-25 PSPC1-A488 IMPa4-A546 DAPI 8C2-siRNA-IMP-a2-a4 V2.00	0	28. siRNA-IMPa4-25 PSPC1-A488 DAPI IMPa4-A546_k_TileScan_001 (Stage 11 of 49)	00-KEGy8TF59HnzgWySu8HYBJ
47.5733		Nucleus	3	0.000	1.000	719	100000611	100000008	siRNA-IMPa4-25 PSPC1-A488 IMPa4-A546 DAPI 8C2-siRNA-IMP-a2-a4 V2.00	0	28. siRNA-IMPa4-25 PSPC1-A488 DAPI IMPa4-A546_k_TileScan_001 (Stage 11 of 49)	00-KEGy8TF59HnzgWySu8HYBJ
63.651		Nucleus	3	0.000	1.000	720	100000612	100000009	siRNA-IMPa4-25 PSPC1-A488 IMPa4-A546 DAPI 8C2-siRNA-IMP-a2-a4 V2.00	0	28. siRNA-IMPa4-25 PSPC1-A488 DAPI IMPa4-A546_k_TileScan_001 (Stage 11 of 49)	00-KEGy8TF59HnzgWySu8HYBJ
63.3462		Nucleus	3	0.000	1.000	721	100000613	100000010	siRNA-IMPa4-25 PSPC1-A488 IMPa4-A546 DAPI 8C2-siRNA-IMP-a2-a4 V2.00	0	28. siRNA-IMPa4-25 PSPC1-A488 DAPI IMPa4-A546_k_TileScan_001 (Stage 11 of 49)	00-KEGy8TF59HnzgWySu8HYBJ
63.5409		Nucleus	3	0.000	1.000	724	100000614	100000011	siRNA-IMPa4-25 PSPC1-A488 IMPa4-A546 DAPI 8C2-siRNA-IMP-a2-a4 V2.00	0	28. siRNA-IMPa4-25 PSPC1-A488 DAPI IMPa4-A546_k_TileScan_001 (Stage 11 of 49)	00-KEGy8TF59HnzgWySu8HYBJ
49.0037		Nucleus	3	0.000	1.000	726	100000615	100000012	siRNA-IMPa4-25 PSPC1-A488 IMPa4-A546 DAPI 8C2-siRNA-IMP-a2-a4 V2.00	0	28. siRNA-IMPa4-25 PSPC1-A488 DAPI IMPa4-A546_k_TileScan_001 (Stage 11 of 49)	00-KEGy8TF59HnzgWySu8HYBJ
45.881		Nucleus	3	0.000	1.000	726	100000616	100000013	siRNA-IMPa4-25 PSPC1-A488 IMPa4-A546 DAPI 8C2-siRNA-IMP-a2-a4 V2.00	0	28. siRNA-IMPa4-25 PSPC1-A488 DAPI IMPa4-A546_k_TileScan_001 (Stage 11 of 49)	00-KEGy8TF59HnzgWySu8HYBJ
60.4785		Nucleus	3	0.000	1.000	727	100000617	100000014	siRNA-IMPa4-25 PSPC1-A488 IMPa4-A546 DAPI 8C2-siRNA-IMP-a2-a4 V2.00	0	28. siRNA-IMPa4-25 PSPC1-A488 DAPI IMPa4-A546_k_TileScan_001 (Stage 11 of 49)	00-KEGy8TF59HnzgWySu8HYBJ
69.9402		Nucleus	3	0.000	1.000	728	100000618	100000015	siRNA-IMPa4-25 PSPC1-A488 IMPa4-A546 DAPI 8C2-siRNA-IMP-a2-a4 V2.00	0	28. siRNA-IMPa4-25 PSPC1-A488 DAPI IMPa4-A546_k_TileScan_001 (Stage 11 of 49)	00-KEGy8TF59HnzgWySu8HYBJ
60.9205		Nucleus	3	0.000	1.000	729	100000619	100000000	siRNA-IMPa4-25 PSPC1-A488 IMPa4-A546 DAPI 8C2-siRNA-IMP-a2-a4 V2.00	0	28. siRNA-IMPa4-25 PSPC1-A488 DAPI IMPa4-A546_l_TileScan_001 (Stage 12 of 49)	00-Yxq4hKV4qohRkeHp5uqJV7
56.0464		Nucleus	3	0.000	1.000	730	100000620	100000001	siRNA-IMPa4-25 PSPC1-A488 IMPa4-A546 DAPI 8C2-siRNA-IMP-a2-a4 V2.00	0	28. siRNA-IMPa4-25 PSPC1-A488 DAPI IMPa4-A546_l_TileScan_001 (Stage 12 of 49)	00-Yxq4hKV4qohRkeHp5uqJV7
60.8441		Nucleus	3	0.000	1.000	731	100000621	100000002	siRNA-IMPa4-25 PSPC1-A488 IMPa4-A546 DAPI 8C2-siRNA-IMP-a2-a4 V2.00	0	28. siRNA-IMPa4-25 PSPC1-A488 DAPI IMPa4-A546_l_TileScan_001 (Stage 12 of 49)	00-Yxq4hKV4qohRkeHp5uqJV7
66.2768		Nucleus	3	0.000	1.000	732	100000622	100000003	siRNA-IMPa4-25 PSPC1-A488 IMPa4-A546 DAPI 8C2-siRNA-IMP-a2-a4 V2.00	0	28. siRNA-IMPa4-25 PSPC1-A488 DAPI IMPa4-A546_l_TileScan_001 (Stage 12 of 49)	00-Yxq4hKV4qohRkeHp5uqJV7
61.0225		Nucleus	3	0.000	1.000	733	100000623	100000004	siRNA-IMPa4-25 PSPC1-A488 IMPa4-A546 DAPI 8C2-siRNA-IMP-a2-a4 V2.00	0	28. siRNA-IMPa4-25 PSPC1-A488 DAPI IMPa4-A546_l_TileScan_001 (Stage 12 of 49)	00-Yxq4hKV4qohRkeHp5uqJV7
69.5317		Nucleus	3	0.000	1.000	734	100000624	100000005	siRNA-IMPa4-25 PSPC1-A488 IMPa4-A546 DAPI 8C2-siRNA-IMP-a2-a4 V2.00	0	28. siRNA-IMPa4-25 PSPC1-A488 DAPI IMPa4-A546_l_TileScan_001 (Stage 12 of 49)	00-Yxq4hKV4qohRkeHp5uqJV7
70.4535		Nucleus	3	0.000	1.000	735	100000625	100000006	siRNA-IMPa4-25 PSPC1-A488 IMPa4-A546 DAPI 8C2-siRNA-IMP-a2-a4 V2.00	0	28. siRNA-IMPa4-25 PSPC1-A488 DAPI IMPa4-A546_l_TileScan_001 (Stage 12 of 49)	00-Yxq4hKV4qohRkeHp5uqJV7
69.1822		Nucleus	3	0.000	1.000	736	100000626	100000007	siRNA-IMPa4-25 PSPC1-A488 IMPa4-A546 DAPI 8C2-siRNA-IMP-a2-a4 V2.00	0	28. siRNA-IMPa4-25 PSPC1-A488 DAPI IMPa4-A546_l_TileScan_001 (Stage 12 of 49)	00-Yxq4hKV4qohRkeHp5uqJV7
54.1121		Nucleus	3	0.000	1.000	737	100000627	100000008	siRNA-IMPa4-25 PSPC1-A488 IMPa4-A546 DAPI 8C2-siRNA-IMP-a2-a4 V2.00	0	28. siRNA-IMPa4-25 PSPC1-A488 DAPI IMPa4-A546_l_TileScan_001 (Stage 12 of 49)	00-Yxq4hKV4qohRkeHp5uqJV7
57.2507		Nucleus	3	0.000	1.000	739	100000628	100000009	siRNA-IMPa4-25 PSPC1-A488 IMPa4-A546 DAPI 8C2-siRNA-IMP-a2-a4 V2.00	0	28. siRNA-IMPa4-25 PSPC1-A488 DAPI IMPa4-A546_l_TileScan_001 (Stage 12 of 49)	00-Yxq4hKV4qohRkeHp5uqJV7
51.1003		Nucleus	3	0.000	1.000	740	100000629	100000010	siRNA-IMPa4-25 PSPC1-A488 IMPa4-A546 DAPI 8C2-siRNA-IMP-a2-a4 V2.00	0	28. siRNA-IMPa4-25 PSPC1-A488 DAPI IMPa4-A546_l_TileScan_001 (Stage 12 of 49)	00-Yxq4hKV4qohRkeHp5uqJV7
68.2035		Nucleus	3	0.000	1.000	742	100000630	100000011	siRNA-IMPa4-25 PSPC1-A488 IMPa4-A546 DAPI 8C2-siRNA-IMP-a2-a4 V2.00	0	28. siRNA-IMPa4-25 PSPC1-A488 DAPI IMPa4-A546_l_TileScan_001 (Stage 12 of 49)	00-Yxq4hKV4qohRkeHp5uqJV7
18.8245		Nucleus	3	0.000	1.000	742	100000631	100000012	siRNA-IMPa4-25 PSPC1-A488 IMPa4-A546 DAPI 8C2-siRNA-IMP-a2-a4 V2.00	0	28. siRNA-IMPa4-25 PSPC1-A488 DAPI IMPa4-A546_l_TileScan_001 (Stage 12 of 49)	00-Yxq4hKV4qohRkeHp5uqJV7
47.9817		Nucleus	3	0.000	1.000	743	100000632	100000013	siRNA-IMPa4-25 PSPC1-A488 IMPa4-A546 DAPI 8C2-siRNA-IMP-a2-a4 V2.00	0	28. siRNA-IMPa4-25 PSPC1-A488 DAPI IMPa4-A546_l_TileScan_001 (Stage 12 of 49)	00-Yxq4hKV4qohRkeHp5uqJV7
45.502		Nucleus	3	0.000	1.000	743	100000633	100000014	siRNA-IMPa4-25 PSPC1-A488 IMPa4-A546 DAPI 8C2-siRNA-IMP-a2-a4 V2.00	0	28. siRNA-IMPa4-25 PSPC1-A488 DAPI IMPa4-A546_l_TileScan_001 (Stage 12 of 49)	00-Yxq4hKV4qohRkeHp5uqJV7
20.8564		Nucleus	3	0.000	1.000	743	100000634	100000015	siRNA-IMPa4-25 PSPC1-A488 IMPa4-A546 DAPI 8C2-siRNA-IMP-a2-a4 V2.00	0	28. siRNA-IMPa4-25 PSPC1-A488 DAPI IMPa4-A546_l_TileScan_001 (Stage 12 of 49)	00-Yxq4hKV4qohRkeHp5uqJV7
64.7279		Nucleus	3	0.000	1.000	743	100000635	100000016	siRNA-IMPa4-25 PSPC1-A488 IMPa4-A546 DAPI 8C2-siRNA-IMP-a2-a4 V2.00	0	28. siRNA-IMPa4-25 PSPC1-A488 DAPI IMPa4-A546_l_TileScan_001 (Stage 12 of 49)	00-Yxq4hKV4qohRkeHp5uqJV7
67.1804		Nucleus	3	0.000	1.000	745	100000636	100000017	siRNA-IMPa4-25 PSPC1-A488 IMPa4-A546 DAPI 8C2-siRNA-IMP-a2-a4 V2.00	0	28. siRNA-IMPa4-25 PSPC1-A488 DAPI IMPa4-A546_l_TileScan_001 (Stage 12 of 49)	00-Yxq4hKV4qohRkeHp5uqJV7
67.0929		Nucleus	3	0.000	1.000	746	100000637	100000018	siRNA-IMPa4-25 PSPC1-A488 IMPa4-A546 DAPI 8C2-siRNA-IMP-a2-a4 V2.00	0	28. siRNA-IMPa4-25 PSPC1-A488 DAPI IMPa4-A546_l_TileScan_001 (Stage 12 of 49)	00-Yxq4hKV4qohRkeHp5uqJV7
68.3302		Nucleus	3	0.000	1.000	747	100000638	100000019	siRNA-IMPa4-25 PSPC1-A488 IMPa4-A546 DAPI 8C2-siRNA-IMP-a2-a4 V2.00	0	28. siRNA-IMPa4-25 PSPC1-A488 DAPI IMPa4-A546_l_TileScan_001 (Stage 12 of 49)	00-Yxq4hKV4qohRkeHp5uqJV7
50.6953		Nucleus	3	0.000	1.000	748	100000639	100000020	siRNA-IMPa4-25 PSPC1-A488 IMPa4-A546 DAPI 8C2-siRNA-IMP-a2-a4 V2.00	0	28. siRNA-IMPa4-25 PSPC1-A488 DAPI IMPa4-A546_l_TileScan_001 (Stage 12 of 49)	00-Yxq4hKV4qohRkeHp5uqJV7
59.7641		Nucleus	3	0.000	1.000	749	100000640	100000021	siRNA-IMPa4-25 PSPC1-A488 IMPa4-A546 DAPI 8C2-siRNA-IMP-a2-a4 V2.00	0	28. siRNA-IMPa4-25 PSPC1-A488 DAPI IMPa4-A546_l_TileScan_001 (Stage 12 of 49)	00-Yxq4hKV4qohRkeHp5uqJV7
55.1501		Nucleus	3	0.000	1.000	750	100000641	100000022	siRNA-IMPa4-25 PSPC1-A488 IMPa4-A546 DAPI 8C2-siRNA-IMP-a2-a4 V2.00	0	28. siRNA-IMPa4-25 PSPC1-A488 DAPI IMPa4-A546_l_TileScan_001 (Stage 12 of 49)	00-Yxq4hKV4qohRkeHp5uqJV7
65.4886		Nucleus	3	0.000	1.000	752	100000642	100000023	siRNA-IMPa4-25 PSPC1-A488 IMPa4-A546 DAPI 8C2-siRNA-IMP-a2-a4 V2.00	0	28. siRNA-IMPa4-25 PSPC1-A488 DAPI IMPa4-A546_l_TileScan_001 (Stage 12 of 49)	00-Yxq4hKV4qohRkeHp5uqJV7
69.0461		Nucleus	3	0.000	1.000	753	100000643	100000024	siRNA-IMPa4-25 PSPC1-A488 IMPa4-A546 DAPI 8C2-siRNA-IMP-a2-a4 V2.00	0	28. siRNA-IMPa4-25 PSPC1-A488 DAPI IMPa4-A546_l_TileScan_001 (Stage 12 of 49)	00-Yxq4hKV4qohRkeHp5uqJV7
65.5584		Nucleus	3	0.000	1.000	753	100000644	100000025	siRNA-IMPa4-25 PSPC1-A488 IMPa4-A546 DAPI 8C2-siRNA-IMP-a2-a4 V2.00	0	28. siRNA-IMPa4-25 PSPC1-A488 DAPI IMPa4-A546_l_TileScan_001 (Stage 12 of 49)	00-Yxq4hKV4qohRkeHp5uqJV7
53.4103		Nucleus	3	0.000	1.000	754	100000645	100000026	siRNA-IMPa4-25 PSPC1-A488 IMPa4-A546 DAPI 8C2-siRNA-IMP-a2-a4 V2.00	0	28. siRNA-IMPa4-25 PSPC1-A488 DAPI IMPa4-A546_l_TileScan_001 (Stage 12 of 49)	00-Yxq4hKV4qohRkeHp5uqJV7
71.2976		Nucleus	3	0.000	1.000	755	100000646	100000027	siRNA-IMPa4-25 PSPC1-A488 IMPa4-A546 DAPI 8C2-siRNA-IMP-a2-a4 V2.00	0	28. siRNA-IMPa4-25 PSPC1-A488 DAPI IMPa4-A546_l_TileScan_001 (Stage 12 of 49)	00-Yxq4hKV4qohRkeHp5uqJV7
78.566		Nucleus	3	0.000	1.000	756	100000647	100000028	siRNA-IMPa4-25 PSPC1-A488 IMPa4-A546 DAPI 8C2-siRNA-IMP-a2-a4 V2.00	0	28. siRNA-IMPa4-25 PSPC1-A488 DAPI IMPa4-A546_l_TileScan_001 (Stage 12 of 49)	00-Yxq4hKV4qohRkeHp5uqJV7
66.1193		Nucleus	3	0.000	1.000	756	100000648	100000029	siRNA-IMPa4-25 PSPC1-A488 IMPa4-A546 DAPI 8C2-siRNA-IMP-a2-a4 V2.00	0	28. siRNA-IMPa4-25 PSPC1-A488 DAPI IMPa4-A546_l_TileScan_001 (Stage 12 of 49)	00-Yxq4hKV4qohRkeHp5uqJV7
64.7641		Nucleus	3	0.000	1.000	757	100000649	100000030	siRNA-IMPa4-25 PSPC1-A488 IMPa4-A546 DAPI 8C2-siRNA-IMP-a2-a4 V2.00	0	28. siRNA-IMPa4-25 PSPC1-A488 DAPI IMPa4-A546_l_TileScan_001 (Stage 12 of 49)	00-Yxq4hKV4qohRkeHp5uqJV7
66.0789		Nucleus	3	0.000	1.000	758	100000650	100000031	siRNA-IMPa4-25 PSPC1-A488 IMPa4-A546 DAPI 8C2-siRNA-IMP-a2-a4 V2.00	0	28. siRNA-IMPa4-25 PSPC1-A488 DAPI IMPa4-A546_l_TileScan_001 (Stage 12 of 49)	00-Yxq4hKV4qohRkeHp5uqJV7
73.195		Nucleus	3	0.000	1.000	759	100000651	100000032	siRNA-IMPa4-25 PSPC1-A488 IMPa4-A546 DAPI 8C2-siRNA-IMP-a2-a4 V2.00	0	28. siRNA-IMPa4-25 PSPC1-A488 DAPI IMPa4-A546_l_TileScan_001 (Stage 12 of 49)	00-Yxq4hKV4qohRkeHp5uqJV7
73.7897		Nucleus	3	0.000	1.000	759	100000652	100000033	siRNA-IMPa4-25 PSPC1-A488 IMPa4-A546 DAPI 8C2-siRNA-IMP-a2-a4 V2.00	0	28. siRNA-IMPa4-25 PSPC1-A488 DAPI IMPa4-A546_l_TileScan_001 (Stage 12 of 49)	00-Yxq4hKV4qohRkeHp5uqJV7
68.9358		Nucleus	3	0.000	1.000	760	100000653	100000000	siRNA-IMPa4-25 PSPC1-A488 IMPa4-A546 DAPI 8C2-siRNA-IMP-a2-a4 V2.00	0	28. siRNA-IMPa4-25 PSPC1-A488 DAPI IMPa4-A546_m_TileScan_001 (Stage 13 of 49)	00-zYbgXzCvYi4uoG7RQJTft6
65.0684		Nucleus	3	0.000	1.000	761	100000654	100000001	siRNA-IMPa4-25 PSPC1-A488 IMPa4-A546 DAPI 8C2-siRNA-IMP-a2-a4 V2.00	0	28. siRNA-IMPa4-25 PSPC1-A488 DAPI IMPa4-A546_m_TileScan_001 (Stage 13 of 49)	00-zYbgXzCvYi4uoG7RQJTft6
50.5366		Nucleus	3	0.000	1.000	763	100000655	100000002	siRNA-IMPa4-25 PSPC1-A488 IMPa4-A546 DAPI 8C2-siRNA-IMP-a2-a4 V2.00	0	28. siRNA-IMPa4-25 PSPC1-A488 DAPI IMPa4-A546_m_TileScan_001 (Stage 13 of 49)	00-zYbgXzCvYi4uoG7RQJTft6
70.4184		Nucleus	3	0.000	1.000	764	100000656	100000003	siRNA-IMPa4-25 PSPC1-A488 IMPa4-A546 DAPI 8C2-siRNA-IMP-a2-a4 V2.00	0	28. siRNA-IMPa4-25 PSPC1-A488 DAPI IMPa4-A546_m_TileScan_001 (Stage 13 of 49)	00-zYbgXzCvYi4uoG7RQJTft6
66.7648		Nucleus	3	0.000	1.000	765	100000657	100000004	siRNA-IMPa4-25 PSPC1-A488 IMPa4-A546 DAPI 8C2-siRNA-IMP-a2-a4 V2.00	0	28. siRNA-IMPa4-25 PSPC1-A488 DAPI IMPa4-A546_m_TileScan_001 (Stage 13 of 49)	00-zYbgXzCvYi4uoG7RQJTft6
70.0902		Nucleus	3	0.000	1.000	766	100000658	100000005	siRNA-IMPa4-25 PSPC1-A488 IMPa4-A546 DAPI 8C2-siRNA-IMP-a2-a4 V2.00	0	28. siRNA-IMPa4-25 PSPC1-A488 DAPI IMPa4-A546_m_TileScan_001 (Stage 13 of 49)	00-zYbgXzCvYi4uoG7RQJTft6
51.5407		Nucleus	3	0.000	1.000	768	100000659	100000006	siRNA-IMPa4-25 PSPC1-A488 IMPa4-A546 DAPI 8C2-siRNA-IMP-a2-a4 V2.00	0	28. siRNA-IMPa4-25 PSPC1-A488 DAPI IMPa4-A546_m_TileScan_001 (Stage 13 of 49)	00-zYbgXzCvYi4uoG7RQJTft6
54.0375		Nucleus	3	0.000	1.000	769	100000660	100000007	siRNA-IMPa4-25 PSPC1-A488 IMPa4-A546 DAPI 8C2-siRNA-IMP-a2-a4 V2.00	0	28. siRNA-IMPa4-25 PSPC1-A488 DAPI IMPa4-A546_m_TileScan_001 (Stage 13 of 49)	00-zYbgXzCvYi4uoG7RQJTft6
59.83		Nucleus	3	0.000	1.000	770	100000661	100000008	siRNA-IMPa4-25 PSPC1-A488 IMPa4-A546 DAPI 8C2-siRNA-IMP-a2-a4 V2.00	0	28. siRNA-IMPa4-25 PSPC1-A488 DAPI IMPa4-A546_m_TileScan_001 (Stage 13 of 49)	00-zYbgXzCvYi4uoG7RQJTft6
49.3004		Nucleus	3	0.000	1.000	771	100000662	100000009	siRNA-IMPa4-25 PSPC1-A488 IMPa4-A546 DAPI 8C2-siRNA-IMP-a2-a4 V2.00	0	28. siRNA-IMPa4-25 PSPC1-A488 DAPI IMPa4-A546_m_TileScan_001 (Stage 13 of 49)	00-zYbgXzCvYi4uoG7RQJTft6
59.9963		Nucleus	3	0.000	1.000	772	100000663	100000010	siRNA-IMPa4-25 PSPC1-A488 IMPa4-A546 DAPI 8C2-siRNA-IMP-a2-a4 V2.00	0	28. siRNA-IMPa4-25 PSPC1-A488 DAPI IMPa4-A546_m_TileScan_001 (Stage 13 of 49)	00-zYbgXzCvYi4uoG7RQJTft6
68.7384		Nucleus	3	0.000	1.000	774	100000664	100000011	siRNA-IMPa4-25 PSPC1-A488 IMPa4-A546 DAPI 8C2-siRNA-IMP-a2-a4 V2.00	0	28. siRNA-IMPa4-25 PSPC1-A488 DAPI IMPa4-A546_m_TileScan_001 (Stage 13 of 49)	00-zYbgXzCvYi4uoG7RQJTft6
58.8676		Nucleus	3	0.000	1.000	775	100000665	100000012	siRNA-IMPa4-25 PSPC1-A488 IMPa4-A546 DAPI 8C2-siRNA-IMP-a2-a4 V2.00	0	28. siRNA-IMPa4-25 PSPC1-A488 DAPI IMPa4-A546_m_TileScan_001 (Stage 13 of 49)	00-zYbgXzCvYi4uoG7RQJTft6
59.0254		Nucleus	3	0.000	1.000	776	100000666	100000013	siRNA-IMPa4-25 PSPC1-A488 IMPa4-A546 DAPI 8C2-siRNA-IMP-a2-a4 V2.00	0	28. siRNA-IMPa4-25 PSPC1-A488 DAPI IMPa4-A546_m_TileScan_001 (Stage 13 of 49)	00-zYbgXzCvYi4uoG7RQJTft6
72.8185		Nucleus	3	0.000	1.000	777	100000667	100000014	siRNA-IMPa4-25 PSPC1-A488 IMPa4-A546 DAPI 8C2-siRNA-IMP-a2-a4 V2.00	0	28. siRNA-IMPa4-25 PSPC1-A488 DAPI IMPa4-A546_m_TileScan_001 (Stage 13 of 49)	00-zYbgXzCvYi4uoG7RQJTft6
76.0752		Nucleus	3	0.000	1.000	778	100000668	100000015	siRNA-IMPa4-25 PSPC1-A488 IMPa4-A546 DAPI 8C2-siRNA-IMP-a2-a4 V2.00	0	28. siRNA-IMPa4-25 PSPC1-A488 DAPI IMPa4-A546_m_TileScan_001 (Stage 13 of 49)	00-zYbgXzCvYi4uoG7RQJTft6
67.4039		Nucleus	3	0.000	1.000	780	100000669	100000016	siRNA-IMPa4-25 PSPC1-A488 IMPa4-A546 DAPI 8C2-siRNA-IMP-a2-a4 V2.00	0	28. siRNA-IMPa4-25 PSPC1-A488 DAPI IMPa4-A546_m_TileScan_001 (Stage 13 of 49)	00-zYbgXzCvYi4uoG7RQJTft6
69.1927		Nucleus	3	0.000	1.000	781	100000670	100000017	siRNA-IMPa4-25 PSPC1-A488 IMPa4-A546 DAPI 8C2-siRNA-IMP-a2-a4 V2.00	0	28. siRNA-IMPa4-25 PSPC1-A488 DAPI IMPa4-A546_m_TileScan_001 (Stage 13 of 49)	00-zYbgXzCvYi4uoG7RQJTft6
52.3035		Nucleus	3	0.000	1.000	782	100000671	100000000	siRNA-IMPa4-25 PSPC1-A488 IMPa4-A546 DAPI 8C2-siRNA-IMP-a2-a4 V2.00	0	28. siRNA-IMPa4-25 PSPC1-A488 DAPI IMPa4-A546_n_TileScan_001 (Stage 14 of 49)	00-xtXn6vH5pohWfjtkwHjdZU
52.2684		Nucleus	3	0.000	1.000	784	100000672	100000001	siRNA-IMPa4-25 PSPC1-A488 IMPa4-A546 DAPI 8C2-siRNA-IMP-a2-a4 V2.00	0	28. siRNA-IMPa4-25 PSPC1-A488 DAPI IMPa4-A546_n_TileScan_001 (Stage 14 of 49)	00-xtXn6vH5pohWfjtkwHjdZU
40.5839		Nucleus	3	0.000	1.000	785	100000673	100000002	siRNA-IMPa4-25 PSPC1-A488 IMPa4-A546 DAPI 8C2-siRNA-IMP-a2-a4 V2.00	0	28. siRNA-IMPa4-25 PSPC1-A488 DAPI IMPa4-A546_n_TileScan_001 (Stage 14 of 49)	00-xtXn6vH5pohWfjtkwHjdZU
49.0868		Nucleus	3	0.000	1.000	786	100000674	100000003	siRNA-IMPa4-25 PSPC1-A488 IMPa4-A546 DAPI 8C2-siRNA-IMP-a2-a4 V2.00	0	28. siRNA-IMPa4-25 PSPC1-A488 DAPI IMPa4-A546_n_TileScan_001 (Stage 14 of 49)	00-xtXn6vH5pohWfjtkwHjdZU
58.2131		Nucleus	3	0.000	1.000	787	100000675	100000004	siRNA-IMPa4-25 PSPC1-A488 IMPa4-A546 DAPI 8C2-siRNA-IMP-a2-a4 V2.00	0	28. siRNA-IMPa4-25 PSPC1-A488 DAPI IMPa4-A546_n_TileScan_001 (Stage 14 of 49)	00-xtXn6vH5pohWfjtkwHjdZU
47.3913		Nucleus	3	0.000	1.000	788	100000676	100000005	siRNA-IMPa4-25 PSPC1-A488 IMPa4-A546 DAPI 8C2-siRNA-IMP-a2-a4 V2.00	0	28. siRNA-IMPa4-25 PSPC1-A488 DAPI IMPa4-A546_n_TileScan_001 (Stage 14 of 49)	00-xtXn6vH5pohWfjtkwHjdZU
51.8466		Nucleus	3	0.000	1.000	789	100000677	100000006	siRNA-IMPa4-25 PSPC1-A488 IMPa4-A546 DAPI 8C2-siRNA-IMP-a2-a4 V2.00	0	28. siRNA-IMPa4-25 PSPC1-A488 DAPI IMPa4-A546_n_TileScan_001 (Stage 14 of 49)	00-xtXn6vH5pohWfjtkwHjdZU
51.1982		Nucleus	3	0.000	1.000	790	100000678	100000007	siRNA-IMPa4-25 PSPC1-A488 IMPa4-A546 DAPI 8C2-siRNA-IMP-a2-a4 V2.00	0	28. siRNA-IMPa4-25 PSPC1-A488 DAPI IMPa4-A546_n_TileScan_001 (Stage 14 of 49)	00-xtXn6vH5pohWfjtkwHjdZU
51.8809		Nucleus	3	0.000	1.000	791	100000679	100000008	siRNA-IMPa4-25 PSPC1-A488 IMPa4-A546 DAPI 8C2-siRNA-IMP-a2-a4 V2.00	0	28. siRNA-IMPa4-25 PSPC1-A488 DAPI IMPa4-A546_n_TileScan_001 (Stage 14 of 49)	00-xtXn6vH5pohWfjtkwHjdZU
67.7906		Nucleus	3	0.000	1.000	792	100000680	100000009	siRNA-IMPa4-25 PSPC1-A488 IMPa4-A546 DAPI 8C2-siRNA-IMP-a2-a4 V2.00	0	28. siRNA-IMPa4-25 PSPC1-A488 DAPI IMPa4-A546_n_TileScan_001 (Stage 14 of 49)	00-xtXn6vH5pohWfjtkwHjdZU
46.4153		Nucleus	3	0.000	1.000	793	100000681	100000010	siRNA-IMPa4-25 PSPC1-A488 IMPa4-A546 DAPI 8C2-siRNA-IMP-a2-a4 V2.00	0	28. siRNA-IMPa4-25 PSPC1-A488 DAPI IMPa4-A546_n_TileScan_001 (Stage 14 of 49)	00-xtXn6vH5pohWfjtkwHjdZU
50.4262		Nucleus	3	0.000	1.000	793	100000682	100000011	siRNA-IMPa4-25 PSPC1-A488 IMPa4-A546 DAPI 8C2-siRNA-IMP-a2-a4 V2.00	0	28. siRNA-IMPa4-25 PSPC1-A488 DAPI IMPa4-A546_n_TileScan_001 (Stage 14 of 49)	00-xtXn6vH5pohWfjtkwHjdZU
48.8362		Nucleus	3	0.000	1.000	796	100000683	100000012	siRNA-IMPa4-25 PSPC1-A488 IMPa4-A546 DAPI 8C2-siRNA-IMP-a2-a4 V2.00	0	28. siRNA-IMPa4-25 PSPC1-A488 DAPI IMPa4-A546_n_TileScan_001 (Stage 14 of 49)	00-xtXn6vH5pohWfjtkwHjdZU
69.4485		Nucleus	3	0.000	1.000	798	100000684	100000013	siRNA-IMPa4-25 PSPC1-A488 IMPa4-A546 DAPI 8C2-siRNA-IMP-a2-a4 V2.00	0	28. siRNA-IMPa4-25 PSPC1-A488 DAPI IMPa4-A546_n_TileScan_001 (Stage 14 of 49)	00-xtXn6vH5pohWfjtkwHjdZU
63.3824		Nucleus	3	0.000	1.000	799	100000685	100000014	siRNA-IMPa4-25 PSPC1-A488 IMPa4-A546 DAPI 8C2-siRNA-IMP-a2-a4 V2.00	0	28. siRNA-IMPa4-25 PSPC1-A488 DAPI IMPa4-A546_n_TileScan_001 (Stage 14 of 49)	00-xtXn6vH5pohWfjtkwHjdZU
63.7365		Nucleus	3	0.000	1.000	801	100000686	100000015	siRNA-IMPa4-25 PSPC1-A488 IMPa4-A546 DAPI 8C2-siRNA-IMP-a2-a4 V2.00	0	28. siRNA-IMPa4-25 PSPC1-A488 DAPI IMPa4-A546_n_TileScan_001 (Stage 14 of 49)	00-xtXn6vH5pohWfjtkwHjdZU
71.7213		Nucleus	3	0.000	1.000	801	100000687	100000016	siRNA-IMPa4-25 PSPC1-A488 IMPa4-A546 DAPI 8C2-siRNA-IMP-a2-a4 V2.00	0	28. siRNA-IMPa4-25 PSPC1-A488 DAPI IMPa4-A546_n_TileScan_001 (Stage 14 of 49)	00-xtXn6vH5pohWfjtkwHjdZU
56.5745		Nucleus	3	0.000	1.000	802	100000688	100000000	siRNA-IMPa4-25 PSPC1-A488 IMPa4-A546 DAPI 8C2-siRNA-IMP-a2-a4 V2.00	0	28. siRNA-IMPa4-25 PSPC1-A488 DAPI IMPa4-A546_o_TileScan_001 (Stage 15 of 49)	00-pkVczbpffeQTBejSgjZUfA
51.3761		Nucleus	3	0.000	1.000	803	100000689	100000001	siRNA-IMPa4-25 PSPC1-A488 IMPa4-A546 DAPI 8C2-siRNA-IMP-a2-a4 V2.00	0	28. siRNA-IMPa4-25 PSPC1-A488 DAPI IMPa4-A546_o_TileScan_001 (Stage 15 of 49)	00-pkVczbpffeQTBejSgjZUfA
54.0669		Nucleus	3	0.000	1.000	804	100000690	100000002	siRNA-IMPa4-25 PSPC1-A488 IMPa4-A546 DAPI 8C2-siRNA-IMP-a2-a4 V2.00	0	28. siRNA-IMPa4-25 PSPC1-A488 DAPI IMPa4-A546_o_TileScan_001 (Stage 15 of 49)	00-pkVczbpffeQTBejSgjZUfA
62.2526		Nucleus	3	0.000	1.000	805	100000691	100000003	siRNA-IMPa4-25 PSPC1-A488 IMPa4-A546 DAPI 8C2-siRNA-IMP-a2-a4 V2.00	0	28. siRNA-IMPa4-25 PSPC1-A488 DAPI IMPa4-A546_o_TileScan_001 (Stage 15 of 49)	00-pkVczbpffeQTBejSgjZUfA
59.831		Nucleus	3	0.000	1.000	806	100000692	100000004	siRNA-IMPa4-25 PSPC1-A488 IMPa4-A546 DAPI 8C2-siRNA-IMP-a2-a4 V2.00	0	28. siRNA-IMPa4-25 PSPC1-A488 DAPI IMPa4-A546_o_TileScan_001 (Stage 15 of 49)	00-pkVczbpffeQTBejSgjZUfA
73.0384		Nucleus	3	0.000	1.000	807	100000693	100000005	siRNA-IMPa4-25 PSPC1-A488 IMPa4-A546 DAPI 8C2-siRNA-IMP-a2-a4 V2.00	0	28. siRNA-IMPa4-25 PSPC1-A488 DAPI IMPa4-A546_o_TileScan_001 (Stage 15 of 49)	00-pkVczbpffeQTBejSgjZUfA
60.7106		Nucleus	3	0.000	1.000	809	100000694	100000006	siRNA-IMPa4-25 PSPC1-A488 IMPa4-A546 DAPI 8C2-siRNA-IMP-a2-a4 V2.00	0	28. siRNA-IMPa4-25 PSPC1-A488 DAPI IMPa4-A546_o_TileScan_001 (Stage 15 of 49)	00-pkVczbpffeQTBejSgjZUfA
62.6419		Nucleus	3	0.000	1.000	810	100000695	100000007	siRNA-IMPa4-25 PSPC1-A488 IMPa4-A546 DAPI 8C2-siRNA-IMP-a2-a4 V2.00	0	28. siRNA-IMPa4-25 PSPC1-A488 DAPI IMPa4-A546_o_TileScan_001 (Stage 15 of 49)	00-pkVczbpffeQTBejSgjZUfA
57.7925		Nucleus	3	0.000	1.000	811	100000696	100000008	siRNA-IMPa4-25 PSPC1-A488 IMPa4-A546 DAPI 8C2-siRNA-IMP-a2-a4 V2.00	0	28. siRNA-IMPa4-25 PSPC1-A488 DAPI IMPa4-A546_o_TileScan_001 (Stage 15 of 49)	00-pkVczbpffeQTBejSgjZUfA
62.9568		Nucleus	3	0.000	1.000	812	100000697	100000009	siRNA-IMPa4-25 PSPC1-A488 IMPa4-A546 DAPI 8C2-siRNA-IMP-a2-a4 V2.00	0	28. siRNA-IMPa4-25 PSPC1-A488 DAPI IMPa4-A546_o_TileScan_001 (Stage 15 of 49)	00-pkVczbpffeQTBejSgjZUfA
65.5553		Nucleus	3	0.000	1.000	813	100000698	100000010	siRNA-IMPa4-25 PSPC1-A488 IMPa4-A546 DAPI 8C2-siRNA-IMP-a2-a4 V2.00	0	28. siRNA-IMPa4-25 PSPC1-A488 DAPI IMPa4-A546_o_TileScan_001 (Stage 15 of 49)	00-pkVczbpffeQTBejSgjZUfA
67.655		Nucleus	3	0.000	1.000	814	100000699	100000011	siRNA-IMPa4-25 PSPC1-A488 IMPa4-A546 DAPI 8C2-siRNA-IMP-a2-a4 V2.00	0	28. siRNA-IMPa4-25 PSPC1-A488 DAPI IMPa4-A546_o_TileScan_001 (Stage 15 of 49)	00-pkVczbpffeQTBejSgjZUfA
70.282		Nucleus	3	0.000	1.000	815	100000700	100000012	siRNA-IMPa4-25 PSPC1-A488 IMPa4-A546 DAPI 8C2-siRNA-IMP-a2-a4 V2.00	0	28. siRNA-IMPa4-25 PSPC1-A488 DAPI IMPa4-A546_o_TileScan_001 (Stage 15 of 49)	00-pkVczbpffeQTBejSgjZUfA
63.3037		Nucleus	3	0.000	1.000	818	100000701	100000013	siRNA-IMPa4-25 PSPC1-A488 IMPa4-A546 DAPI 8C2-siRNA-IMP-a2-a4 V2.00	0	28. siRNA-IMPa4-25 PSPC1-A488 DAPI IMPa4-A546_o_TileScan_001 (Stage 15 of 49)	00-pkVczbpffeQTBejSgjZUfA
69.0492		Nucleus	3	0.000	1.000	819	100000702	100000014	siRNA-IMPa4-25 PSPC1-A488 IMPa4-A546 DAPI 8C2-siRNA-IMP-a2-a4 V2.00	0	28. siRNA-IMPa4-25 PSPC1-A488 DAPI IMPa4-A546_o_TileScan_001 (Stage 15 of 49)	00-pkVczbpffeQTBejSgjZUfA
55.9557		Nucleus	3	0.000	1.000	820	100000703	100000015	siRNA-IMPa4-25 PSPC1-A488 IMPa4-A546 DAPI 8C2-siRNA-IMP-a2-a4 V2.00	0	28. siRNA-IMPa4-25 PSPC1-A488 DAPI IMPa4-A546_o_TileScan_001 (Stage 15 of 49)	00-pkVczbpffeQTBejSgjZUfA
62.1837		Nucleus	3	0.000	1.000	821	100000704	100000016	siRNA-IMPa4-25 PSPC1-A488 IMPa4-A546 DAPI 8C2-siRNA-IMP-a2-a4 V2.00	0	28. siRNA-IMPa4-25 PSPC1-A488 DAPI IMPa4-A546_o_TileScan_001 (Stage 15 of 49)	00-pkVczbpffeQTBejSgjZUfA
62.6805		Nucleus	3	0.000	1.000	822	100000705	100000017	siRNA-IMPa4-25 PSPC1-A488 IMPa4-A546 DAPI 8C2-siRNA-IMP-a2-a4 V2.00	0	28. siRNA-IMPa4-25 PSPC1-A488 DAPI IMPa4-A546_o_TileScan_001 (Stage 15 of 49)	00-pkVczbpffeQTBejSgjZUfA
57.7741		Nucleus	3	0.000	1.000	823	100000706	100000018	siRNA-IMPa4-25 PSPC1-A488 IMPa4-A546 DAPI 8C2-siRNA-IMP-a2-a4 V2.00	0	28. siRNA-IMPa4-25 PSPC1-A488 DAPI IMPa4-A546_o_TileScan_001 (Stage 15 of 49)	00-pkVczbpffeQTBejSgjZUfA
54.5289		Nucleus	3	0.000	1.000	824	100000707	100000019	siRNA-IMPa4-25 PSPC1-A488 IMPa4-A546 DAPI 8C2-siRNA-IMP-a2-a4 V2.00	0	28. siRNA-IMPa4-25 PSPC1-A488 DAPI IMPa4-A546_o_TileScan_001 (Stage 15 of 49)	00-pkVczbpffeQTBejSgjZUfA
65.7723		Nucleus	3	0.000	1.000	825	100000708	100000020	siRNA-IMPa4-25 PSPC1-A488 IMPa4-A546 DAPI 8C2-siRNA-IMP-a2-a4 V2.00	0	28. siRNA-IMPa4-25 PSPC1-A488 DAPI IMPa4-A546_o_TileScan_001 (Stage 15 of 49)	00-pkVczbpffeQTBejSgjZUfA
56.6483		Nucleus	3	0.000	1.000	826	100000709	100000021	siRNA-IMPa4-25 PSPC1-A488 IMPa4-A546 DAPI 8C2-siRNA-IMP-a2-a4 V2.00	0	28. siRNA-IMPa4-25 PSPC1-A488 DAPI IMPa4-A546_o_TileScan_001 (Stage 15 of 49)	00-pkVczbpffeQTBejSgjZUfA
53.4946		Nucleus	3	0.000	1.000	827	100000710	100000022	siRNA-IMPa4-25 PSPC1-A488 IMPa4-A546 DAPI 8C2-siRNA-IMP-a2-a4 V2.00	0	28. siRNA-IMPa4-25 PSPC1-A488 DAPI IMPa4-A546_o_TileScan_001 (Stage 15 of 49)	00-pkVczbpffeQTBejSgjZUfA
67.3934		Nucleus	3	0.000	1.000	827	100000711	100000023	siRNA-IMPa4-25 PSPC1-A488 IMPa4-A546 DAPI 8C2-siRNA-IMP-a2-a4 V2.00	0	28. siRNA-IMPa4-25 PSPC1-A488 DAPI IMPa4-A546_o_TileScan_001 (Stage 15 of 49)	00-pkVczbpffeQTBejSgjZUfA
59.0441		Nucleus	3	0.000	1.000	828	100000712	100000024	siRNA-IMPa4-25 PSPC1-A488 IMPa4-A546 DAPI 8C2-siRNA-IMP-a2-a4 V2.00	0	28. siRNA-IMPa4-25 PSPC1-A488 DAPI IMPa4-A546_o_TileScan_001 (Stage 15 of 49)	00-pkVczbpffeQTBejSgjZUfA
60.896		Nucleus	3	0.000	1.000	832	100000713	100000000	siRNA-IMPa4-25 PSPC1-A488 IMPa4-A546 DAPI 8C2-siRNA-IMP-a2-a4 V2.00	0	28. siRNA-IMPa4-25 PSPC1-A488 DAPI IMPa4-A546_p_TileScan_001 (Stage 16 of 49)	00-Dw85aSjiLfhj23dppLdQDF
55.3967		Nucleus	3	0.000	1.000	833	100000714	100000001	siRNA-IMPa4-25 PSPC1-A488 IMPa4-A546 DAPI 8C2-siRNA-IMP-a2-a4 V2.00	0	28. siRNA-IMPa4-25 PSPC1-A488 DAPI IMPa4-A546_p_TileScan_001 (Stage 16 of 49)	00-Dw85aSjiLfhj23dppLdQDF
65.9298		Nucleus	3	0.000	1.000	834	100000715	100000002	siRNA-IMPa4-25 PSPC1-A488 IMPa4-A546 DAPI 8C2-siRNA-IMP-a2-a4 V2.00	0	28. siRNA-IMPa4-25 PSPC1-A488 DAPI IMPa4-A546_p_TileScan_001 (Stage 16 of 49)	00-Dw85aSjiLfhj23dppLdQDF
67.8896		Nucleus	3	0.000	1.000	835	100000716	100000003	siRNA-IMPa4-25 PSPC1-A488 IMPa4-A546 DAPI 8C2-siRNA-IMP-a2-a4 V2.00	0	28. siRNA-IMPa4-25 PSPC1-A488 DAPI IMPa4-A546_p_TileScan_001 (Stage 16 of 49)	00-Dw85aSjiLfhj23dppLdQDF
67.1981		Nucleus	3	0.000	1.000	836	100000717	100000004	siRNA-IMPa4-25 PSPC1-A488 IMPa4-A546 DAPI 8C2-siRNA-IMP-a2-a4 V2.00	0	28. siRNA-IMPa4-25 PSPC1-A488 DAPI IMPa4-A546_p_TileScan_001 (Stage 16 of 49)	00-Dw85aSjiLfhj23dppLdQDF
67.9365		Nucleus	3	0.000	1.000	837	100000718	100000005	siRNA-IMPa4-25 PSPC1-A488 IMPa4-A546 DAPI 8C2-siRNA-IMP-a2-a4 V2.00	0	28. siRNA-IMPa4-25 PSPC1-A488 DAPI IMPa4-A546_p_TileScan_001 (Stage 16 of 49)	00-Dw85aSjiLfhj23dppLdQDF
73.7256		Nucleus	3	0.000	1.000	838	100000719	100000006	siRNA-IMPa4-25 PSPC1-A488 IMPa4-A546 DAPI 8C2-siRNA-IMP-a2-a4 V2.00	0	28. siRNA-IMPa4-25 PSPC1-A488 DAPI IMPa4-A546_p_TileScan_001 (Stage 16 of 49)	00-Dw85aSjiLfhj23dppLdQDF
59.0142		Nucleus	3	0.000	1.000	841	100000720	100000007	siRNA-IMPa4-25 PSPC1-A488 IMPa4-A546 DAPI 8C2-siRNA-IMP-a2-a4 V2.00	0	28. siRNA-IMPa4-25 PSPC1-A488 DAPI IMPa4-A546_p_TileScan_001 (Stage 16 of 49)	00-Dw85aSjiLfhj23dppLdQDF
59.6973		Nucleus	3	0.000	1.000	842	100000721	100000008	siRNA-IMPa4-25 PSPC1-A488 IMPa4-A546 DAPI 8C2-siRNA-IMP-a2-a4 V2.00	0	28. siRNA-IMPa4-25 PSPC1-A488 DAPI IMPa4-A546_p_TileScan_001 (Stage 16 of 49)	00-Dw85aSjiLfhj23dppLdQDF
71.9766		Nucleus	3	0.000	1.000	843	100000722	100000009	siRNA-IMPa4-25 PSPC1-A488 IMPa4-A546 DAPI 8C2-siRNA-IMP-a2-a4 V2.00	0	28. siRNA-IMPa4-25 PSPC1-A488 DAPI IMPa4-A546_p_TileScan_001 (Stage 16 of 49)	00-Dw85aSjiLfhj23dppLdQDF
72.548		Nucleus	3	0.000	1.000	844	100000723	100000010	siRNA-IMPa4-25 PSPC1-A488 IMPa4-A546 DAPI 8C2-siRNA-IMP-a2-a4 V2.00	0	28. siRNA-IMPa4-25 PSPC1-A488 DAPI IMPa4-A546_p_TileScan_001 (Stage 16 of 49)	00-Dw85aSjiLfhj23dppLdQDF
67.5243		Nucleus	3	0.000	1.000	845	100000724	100000011	siRNA-IMPa4-25 PSPC1-A488 IMPa4-A546 DAPI 8C2-siRNA-IMP-a2-a4 V2.00	0	28. siRNA-IMPa4-25 PSPC1-A488 DAPI IMPa4-A546_p_TileScan_001 (Stage 16 of 49)	00-Dw85aSjiLfhj23dppLdQDF
60.3687		Nucleus	3	0.000	1.000	846	100000725	100000012	siRNA-IMPa4-25 PSPC1-A488 IMPa4-A546 DAPI 8C2-siRNA-IMP-a2-a4 V2.00	0	28. siRNA-IMPa4-25 PSPC1-A488 DAPI IMPa4-A546_p_TileScan_001 (Stage 16 of 49)	00-Dw85aSjiLfhj23dppLdQDF
57.059		Nucleus	3	0.000	1.000	847	100000726	100000013	siRNA-IMPa4-25 PSPC1-A488 IMPa4-A546 DAPI 8C2-siRNA-IMP-a2-a4 V2.00	0	28. siRNA-IMPa4-25 PSPC1-A488 DAPI IMPa4-A546_p_TileScan_001 (Stage 16 of 49)	00-Dw85aSjiLfhj23dppLdQDF
60.5489		Nucleus	3	0.000	1.000	849	100000727	100000014	siRNA-IMPa4-25 PSPC1-A488 IMPa4-A546 DAPI 8C2-siRNA-IMP-a2-a4 V2.00	0	28. siRNA-IMPa4-25 PSPC1-A488 DAPI IMPa4-A546_p_TileScan_001 (Stage 16 of 49)	00-Dw85aSjiLfhj23dppLdQDF
62.0406		Nucleus	3	0.000	1.000	850	100000728	100000015	siRNA-IMPa4-25 PSPC1-A488 IMPa4-A546 DAPI 8C2-siRNA-IMP-a2-a4 V2.00	0	28. siRNA-IMPa4-25 PSPC1-A488 DAPI IMPa4-A546_p_TileScan_001 (Stage 16 of 49)	00-Dw85aSjiLfhj23dppLdQDF
64.2551		Nucleus	3	0.000	1.000	851	100000729	100000016	siRNA-IMPa4-25 PSPC1-A488 IMPa4-A546 DAPI 8C2-siRNA-IMP-a2-a4 V2.00	0	28. siRNA-IMPa4-25 PSPC1-A488 DAPI IMPa4-A546_p_TileScan_001 (Stage 16 of 49)	00-Dw85aSjiLfhj23dppLdQDF
68.8059		Nucleus	3	0.000	1.000	852	100000730	100000017	siRNA-IMPa4-25 PSPC1-A488 IMPa4-A546 DAPI 8C2-siRNA-IMP-a2-a4 V2.00	0	28. siRNA-IMPa4-25 PSPC1-A488 DAPI IMPa4-A546_p_TileScan_001 (Stage 16 of 49)	00-Dw85aSjiLfhj23dppLdQDF
69.2717		Nucleus	3	0.000	1.000	853	100000731	100000018	siRNA-IMPa4-25 PSPC1-A488 IMPa4-A546 DAPI 8C2-siRNA-IMP-a2-a4 V2.00	0	28. siRNA-IMPa4-25 PSPC1-A488 DAPI IMPa4-A546_p_TileScan_001 (Stage 16 of 49)	00-Dw85aSjiLfhj23dppLdQDF
59.3823		Nucleus	3	0.000	1.000	854	100000732	100000019	siRNA-IMPa4-25 PSPC1-A488 IMPa4-A546 DAPI 8C2-siRNA-IMP-a2-a4 V2.00	0	28. siRNA-IMPa4-25 PSPC1-A488 DAPI IMPa4-A546_p_TileScan_001 (Stage 16 of 49)	00-Dw85aSjiLfhj23dppLdQDF
70.9712		Nucleus	3	0.000	1.000	856	100000733	100000020	siRNA-IMPa4-25 PSPC1-A488 IMPa4-A546 DAPI 8C2-siRNA-IMP-a2-a4 V2.00	0	28. siRNA-IMPa4-25 PSPC1-A488 DAPI IMPa4-A546_p_TileScan_001 (Stage 16 of 49)	00-Dw85aSjiLfhj23dppLdQDF
66.3324		Nucleus	3	0.000	1.000	857	100000734	100000021	siRNA-IMPa4-25 PSPC1-A488 IMPa4-A546 DAPI 8C2-siRNA-IMP-a2-a4 V2.00	0	28. siRNA-IMPa4-25 PSPC1-A488 DAPI IMPa4-A546_p_TileScan_001 (Stage 16 of 49)	00-Dw85aSjiLfhj23dppLdQDF
57.9198		Nucleus	3	0.000	1.000	858	100000735	100000022	siRNA-IMPa4-25 PSPC1-A488 IMPa4-A546 DAPI 8C2-siRNA-IMP-a2-a4 V2.00	0	28. siRNA-IMPa4-25 PSPC1-A488 DAPI IMPa4-A546_p_TileScan_001 (Stage 16 of 49)	00-Dw85aSjiLfhj23dppLdQDF
63.8625		Nucleus	3	0.000	1.000	859	100000736	100000023	siRNA-IMPa4-25 PSPC1-A488 IMPa4-A546 DAPI 8C2-siRNA-IMP-a2-a4 V2.00	0	28. siRNA-IMPa4-25 PSPC1-A488 DAPI IMPa4-A546_p_TileScan_001 (Stage 16 of 49)	00-Dw85aSjiLfhj23dppLdQDF
68.2825		Nucleus	3	0.000	1.000	860	100000737	100000024	siRNA-IMPa4-25 PSPC1-A488 IMPa4-A546 DAPI 8C2-siRNA-IMP-a2-a4 V2.00	0	28. siRNA-IMPa4-25 PSPC1-A488 DAPI IMPa4-A546_p_TileScan_001 (Stage 16 of 49)	00-Dw85aSjiLfhj23dppLdQDF
17.5056		Nucleus	3	0.000	1.000	860	100000738	100000025	siRNA-IMPa4-25 PSPC1-A488 IMPa4-A546 DAPI 8C2-siRNA-IMP-a2-a4 V2.00	0	28. siRNA-IMPa4-25 PSPC1-A488 DAPI IMPa4-A546_p_TileScan_001 (Stage 16 of 49)	00-Dw85aSjiLfhj23dppLdQDF
73.7924		Nucleus	3	0.000	1.000	861	100000739	100000026	siRNA-IMPa4-25 PSPC1-A488 IMPa4-A546 DAPI 8C2-siRNA-IMP-a2-a4 V2.00	0	28. siRNA-IMPa4-25 PSPC1-A488 DAPI IMPa4-A546_p_TileScan_001 (Stage 16 of 49)	00-Dw85aSjiLfhj23dppLdQDF
70.8387		Nucleus	3	0.000	1.000	862	100000740	100000027	siRNA-IMPa4-25 PSPC1-A488 IMPa4-A546 DAPI 8C2-siRNA-IMP-a2-a4 V2.00	0	28. siRNA-IMPa4-25 PSPC1-A488 DAPI IMPa4-A546_p_TileScan_001 (Stage 16 of 49)	00-Dw85aSjiLfhj23dppLdQDF
68.3685		Nucleus	3	0.000	1.000	862	100000741	100000028	siRNA-IMPa4-25 PSPC1-A488 IMPa4-A546 DAPI 8C2-siRNA-IMP-a2-a4 V2.00	0	28. siRNA-IMPa4-25 PSPC1-A488 DAPI IMPa4-A546_p_TileScan_001 (Stage 16 of 49)	00-Dw85aSjiLfhj23dppLdQDF
71.8421		Nucleus	3	0.000	1.000	863	100000742	100000029	siRNA-IMPa4-25 PSPC1-A488 IMPa4-A546 DAPI 8C2-siRNA-IMP-a2-a4 V2.00	0	28. siRNA-IMPa4-25 PSPC1-A488 DAPI IMPa4-A546_p_TileScan_001 (Stage 16 of 49)	00-Dw85aSjiLfhj23dppLdQDF
53.8865		Nucleus	3	0.000	1.000	864	100000743	100000000	siRNA-IMPa4-25 PSPC1-A488 IMPa4-A546 DAPI 8C2-siRNA-IMP-a2-a4 V2.00	0	28. siRNA-IMPa4-25 PSPC1-A488 DAPI IMPa4-A546_q_TileScan_001 (Stage 17 of 49)	00-W348yoYVGvhJmaeqGG4Jo6
60.1117		Nucleus	3	0.000	1.000	866	100000744	100000001	siRNA-IMPa4-25 PSPC1-A488 IMPa4-A546 DAPI 8C2-siRNA-IMP-a2-a4 V2.00	0	28. siRNA-IMPa4-25 PSPC1-A488 DAPI IMPa4-A546_q_TileScan_001 (Stage 17 of 49)	00-W348yoYVGvhJmaeqGG4Jo6
59.9945		Nucleus	3	0.000	1.000	867	100000745	100000002	siRNA-IMPa4-25 PSPC1-A488 IMPa4-A546 DAPI 8C2-siRNA-IMP-a2-a4 V2.00	0	28. siRNA-IMPa4-25 PSPC1-A488 DAPI IMPa4-A546_q_TileScan_001 (Stage 17 of 49)	00-W348yoYVGvhJmaeqGG4Jo6
46.1834		Nucleus	3	0.000	1.000	868	100000746	100000003	siRNA-IMPa4-25 PSPC1-A488 IMPa4-A546 DAPI 8C2-siRNA-IMP-a2-a4 V2.00	0	28. siRNA-IMPa4-25 PSPC1-A488 DAPI IMPa4-A546_q_TileScan_001 (Stage 17 of 49)	00-W348yoYVGvhJmaeqGG4Jo6
60.9082		Nucleus	3	0.000	1.000	869	100000747	100000004	siRNA-IMPa4-25 PSPC1-A488 IMPa4-A546 DAPI 8C2-siRNA-IMP-a2-a4 V2.00	0	28. siRNA-IMPa4-25 PSPC1-A488 DAPI IMPa4-A546_q_TileScan_001 (Stage 17 of 49)	00-W348yoYVGvhJmaeqGG4Jo6
64.4759		Nucleus	3	0.000	1.000	870	100000748	100000005	siRNA-IMPa4-25 PSPC1-A488 IMPa4-A546 DAPI 8C2-siRNA-IMP-a2-a4 V2.00	0	28. siRNA-IMPa4-25 PSPC1-A488 DAPI IMPa4-A546_q_TileScan_001 (Stage 17 of 49)	00-W348yoYVGvhJmaeqGG4Jo6
72.1252		Nucleus	3	0.000	1.000	871	100000749	100000006	siRNA-IMPa4-25 PSPC1-A488 IMPa4-A546 DAPI 8C2-siRNA-IMP-a2-a4 V2.00	0	28. siRNA-IMPa4-25 PSPC1-A488 DAPI IMPa4-A546_q_TileScan_001 (Stage 17 of 49)	00-W348yoYVGvhJmaeqGG4Jo6
69.5558		Nucleus	3	0.000	1.000	872	100000750	100000007	siRNA-IMPa4-25 PSPC1-A488 IMPa4-A546 DAPI 8C2-siRNA-IMP-a2-a4 V2.00	0	28. siRNA-IMPa4-25 PSPC1-A488 DAPI IMPa4-A546_q_TileScan_001 (Stage 17 of 49)	00-W348yoYVGvhJmaeqGG4Jo6
69.7468		Nucleus	3	0.000	1.000	873	100000751	100000008	siRNA-IMPa4-25 PSPC1-A488 IMPa4-A546 DAPI 8C2-siRNA-IMP-a2-a4 V2.00	0	28. siRNA-IMPa4-25 PSPC1-A488 DAPI IMPa4-A546_q_TileScan_001 (Stage 17 of 49)	00-W348yoYVGvhJmaeqGG4Jo6
63.1657		Nucleus	3	0.000	1.000	874	100000752	100000009	siRNA-IMPa4-25 PSPC1-A488 IMPa4-A546 DAPI 8C2-siRNA-IMP-a2-a4 V2.00	0	28. siRNA-IMPa4-25 PSPC1-A488 DAPI IMPa4-A546_q_TileScan_001 (Stage 17 of 49)	00-W348yoYVGvhJmaeqGG4Jo6
43.048		Nucleus	3	0.000	1.000	874	100000753	100000010	siRNA-IMPa4-25 PSPC1-A488 IMPa4-A546 DAPI 8C2-siRNA-IMP-a2-a4 V2.00	0	28. siRNA-IMPa4-25 PSPC1-A488 DAPI IMPa4-A546_q_TileScan_001 (Stage 17 of 49)	00-W348yoYVGvhJmaeqGG4Jo6
20.0822		Nucleus	3	0.000	1.000	875	100000754	100000011	siRNA-IMPa4-25 PSPC1-A488 IMPa4-A546 DAPI 8C2-siRNA-IMP-a2-a4 V2.00	0	28. siRNA-IMPa4-25 PSPC1-A488 DAPI IMPa4-A546_q_TileScan_001 (Stage 17 of 49)	00-W348yoYVGvhJmaeqGG4Jo6
66.3476		Nucleus	3	0.000	1.000	875	100000755	100000012	siRNA-IMPa4-25 PSPC1-A488 IMPa4-A546 DAPI 8C2-siRNA-IMP-a2-a4 V2.00	0	28. siRNA-IMPa4-25 PSPC1-A488 DAPI IMPa4-A546_q_TileScan_001 (Stage 17 of 49)	00-W348yoYVGvhJmaeqGG4Jo6
76.8537		Nucleus	3	0.000	1.000	876	100000756	100000013	siRNA-IMPa4-25 PSPC1-A488 IMPa4-A546 DAPI 8C2-siRNA-IMP-a2-a4 V2.00	0	28. siRNA-IMPa4-25 PSPC1-A488 DAPI IMPa4-A546_q_TileScan_001 (Stage 17 of 49)	00-W348yoYVGvhJmaeqGG4Jo6
52.3572		Nucleus	3	0.000	1.000	877	100000757	100000014	siRNA-IMPa4-25 PSPC1-A488 IMPa4-A546 DAPI 8C2-siRNA-IMP-a2-a4 V2.00	0	28. siRNA-IMPa4-25 PSPC1-A488 DAPI IMPa4-A546_q_TileScan_001 (Stage 17 of 49)	00-W348yoYVGvhJmaeqGG4Jo6
69.3978		Nucleus	3	0.000	1.000	878	100000758	100000015	siRNA-IMPa4-25 PSPC1-A488 IMPa4-A546 DAPI 8C2-siRNA-IMP-a2-a4 V2.00	0	28. siRNA-IMPa4-25 PSPC1-A488 DAPI IMPa4-A546_q_TileScan_001 (Stage 17 of 49)	00-W348yoYVGvhJmaeqGG4Jo6
63.4585		Nucleus	3	0.000	1.000	879	100000759	100000016	siRNA-IMPa4-25 PSPC1-A488 IMPa4-A546 DAPI 8C2-siRNA-IMP-a2-a4 V2.00	0	28. siRNA-IMPa4-25 PSPC1-A488 DAPI IMPa4-A546_q_TileScan_001 (Stage 17 of 49)	00-W348yoYVGvhJmaeqGG4Jo6
68.0727		Nucleus	3	0.000	1.000	881	100000760	100000017	siRNA-IMPa4-25 PSPC1-A488 IMPa4-A546 DAPI 8C2-siRNA-IMP-a2-a4 V2.00	0	28. siRNA-IMPa4-25 PSPC1-A488 DAPI IMPa4-A546_q_TileScan_001 (Stage 17 of 49)	00-W348yoYVGvhJmaeqGG4Jo6
69.0434		Nucleus	3	0.000	1.000	882	100000761	100000018	siRNA-IMPa4-25 PSPC1-A488 IMPa4-A546 DAPI 8C2-siRNA-IMP-a2-a4 V2.00	0	28. siRNA-IMPa4-25 PSPC1-A488 DAPI IMPa4-A546_q_TileScan_001 (Stage 17 of 49)	00-W348yoYVGvhJmaeqGG4Jo6
72.8715		Nucleus	3	0.000	1.000	883	100000762	100000019	siRNA-IMPa4-25 PSPC1-A488 IMPa4-A546 DAPI 8C2-siRNA-IMP-a2-a4 V2.00	0	28. siRNA-IMPa4-25 PSPC1-A488 DAPI IMPa4-A546_q_TileScan_001 (Stage 17 of 49)	00-W348yoYVGvhJmaeqGG4Jo6
64.7983		Nucleus	3	0.000	1.000	884	100000763	100000020	siRNA-IMPa4-25 PSPC1-A488 IMPa4-A546 DAPI 8C2-siRNA-IMP-a2-a4 V2.00	0	28. siRNA-IMPa4-25 PSPC1-A488 DAPI IMPa4-A546_q_TileScan_001 (Stage 17 of 49)	00-W348yoYVGvhJmaeqGG4Jo6
68.6084		Nucleus	3	0.000	1.000	885	100000764	100000021	siRNA-IMPa4-25 PSPC1-A488 IMPa4-A546 DAPI 8C2-siRNA-IMP-a2-a4 V2.00	0	28. siRNA-IMPa4-25 PSPC1-A488 DAPI IMPa4-A546_q_TileScan_001 (Stage 17 of 49)	00-W348yoYVGvhJmaeqGG4Jo6
66.5655		Nucleus	3	0.000	1.000	886	100000765	100000022	siRNA-IMPa4-25 PSPC1-A488 IMPa4-A546 DAPI 8C2-siRNA-IMP-a2-a4 V2.00	0	28. siRNA-IMPa4-25 PSPC1-A488 DAPI IMPa4-A546_q_TileScan_001 (Stage 17 of 49)	00-W348yoYVGvhJmaeqGG4Jo6
68.7429		Nucleus	3	0.000	1.000	887	100000766	100000023	siRNA-IMPa4-25 PSPC1-A488 IMPa4-A546 DAPI 8C2-siRNA-IMP-a2-a4 V2.00	0	28. siRNA-IMPa4-25 PSPC1-A488 DAPI IMPa4-A546_q_TileScan_001 (Stage 17 of 49)	00-W348yoYVGvhJmaeqGG4Jo6
69.7484		Nucleus	3	0.000	1.000	888	100000767	100000024	siRNA-IMPa4-25 PSPC1-A488 IMPa4-A546 DAPI 8C2-siRNA-IMP-a2-a4 V2.00	0	28. siRNA-IMPa4-25 PSPC1-A488 DAPI IMPa4-A546_q_TileScan_001 (Stage 17 of 49)	00-W348yoYVGvhJmaeqGG4Jo6
62.4214		Nucleus	3	0.000	1.000	889	100000768	100000025	siRNA-IMPa4-25 PSPC1-A488 IMPa4-A546 DAPI 8C2-siRNA-IMP-a2-a4 V2.00	0	28. siRNA-IMPa4-25 PSPC1-A488 DAPI IMPa4-A546_q_TileScan_001 (Stage 17 of 49)	00-W348yoYVGvhJmaeqGG4Jo6
67.1728		Nucleus	3	0.000	1.000	890	100000769	100000026	siRNA-IMPa4-25 PSPC1-A488 IMPa4-A546 DAPI 8C2-siRNA-IMP-a2-a4 V2.00	0	28. siRNA-IMPa4-25 PSPC1-A488 DAPI IMPa4-A546_q_TileScan_001 (Stage 17 of 49)	00-W348yoYVGvhJmaeqGG4Jo6
74.5797		Nucleus	3	0.000	1.000	891	100000770	100000027	siRNA-IMPa4-25 PSPC1-A488 IMPa4-A546 DAPI 8C2-siRNA-IMP-a2-a4 V2.00	0	28. siRNA-IMPa4-25 PSPC1-A488 DAPI IMPa4-A546_q_TileScan_001 (Stage 17 of 49)	00-W348yoYVGvhJmaeqGG4Jo6
64.2374		Nucleus	3	0.000	1.000	893	100000771	100000028	siRNA-IMPa4-25 PSPC1-A488 IMPa4-A546 DAPI 8C2-siRNA-IMP-a2-a4 V2.00	0	28. siRNA-IMPa4-25 PSPC1-A488 DAPI IMPa4-A546_q_TileScan_001 (Stage 17 of 49)	00-W348yoYVGvhJmaeqGG4Jo6
72.0395		Nucleus	3	0.000	1.000	894	100000772	100000000	siRNA-IMPa4-25 PSPC1-A488 IMPa4-A546 DAPI 8C2-siRNA-IMP-a2-a4 V2.00	0	28. siRNA-IMPa4-25 PSPC1-A488 DAPI IMPa4-A546_r_TileScan_001 (Stage 18 of 49)	00-EfionyWoYUL8PhsAdNEtcM
67.9969		Nucleus	3	0.000	1.000	896	100000773	100000001	siRNA-IMPa4-25 PSPC1-A488 IMPa4-A546 DAPI 8C2-siRNA-IMP-a2-a4 V2.00	0	28. siRNA-IMPa4-25 PSPC1-A488 DAPI IMPa4-A546_r_TileScan_001 (Stage 18 of 49)	00-EfionyWoYUL8PhsAdNEtcM
66.4629		Nucleus	3	0.000	1.000	897	100000774	100000002	siRNA-IMPa4-25 PSPC1-A488 IMPa4-A546 DAPI 8C2-siRNA-IMP-a2-a4 V2.00	0	28. siRNA-IMPa4-25 PSPC1-A488 DAPI IMPa4-A546_r_TileScan_001 (Stage 18 of 49)	00-EfionyWoYUL8PhsAdNEtcM
62.5103		Nucleus	3	0.000	1.000	898	100000775	100000003	siRNA-IMPa4-25 PSPC1-A488 IMPa4-A546 DAPI 8C2-siRNA-IMP-a2-a4 V2.00	0	28. siRNA-IMPa4-25 PSPC1-A488 DAPI IMPa4-A546_r_TileScan_001 (Stage 18 of 49)	00-EfionyWoYUL8PhsAdNEtcM
65.4024		Nucleus	3	0.000	1.000	900	100000776	100000004	siRNA-IMPa4-25 PSPC1-A488 IMPa4-A546 DAPI 8C2-siRNA-IMP-a2-a4 V2.00	0	28. siRNA-IMPa4-25 PSPC1-A488 DAPI IMPa4-A546_r_TileScan_001 (Stage 18 of 49)	00-EfionyWoYUL8PhsAdNEtcM
68.9543		Nucleus	3	0.000	1.000	901	100000777	100000005	siRNA-IMPa4-25 PSPC1-A488 IMPa4-A546 DAPI 8C2-siRNA-IMP-a2-a4 V2.00	0	28. siRNA-IMPa4-25 PSPC1-A488 DAPI IMPa4-A546_r_TileScan_001 (Stage 18 of 49)	00-EfionyWoYUL8PhsAdNEtcM
52.1179		Nucleus	3	0.000	1.000	902	100000778	100000006	siRNA-IMPa4-25 PSPC1-A488 IMPa4-A546 DAPI 8C2-siRNA-IMP-a2-a4 V2.00	0	28. siRNA-IMPa4-25 PSPC1-A488 DAPI IMPa4-A546_r_TileScan_001 (Stage 18 of 49)	00-EfionyWoYUL8PhsAdNEtcM
63.6858		Nucleus	3	0.000	1.000	903	100000779	100000007	siRNA-IMPa4-25 PSPC1-A488 IMPa4-A546 DAPI 8C2-siRNA-IMP-a2-a4 V2.00	0	28. siRNA-IMPa4-25 PSPC1-A488 DAPI IMPa4-A546_r_TileScan_001 (Stage 18 of 49)	00-EfionyWoYUL8PhsAdNEtcM
53.9083		Nucleus	3	0.000	1.000	904	100000780	100000008	siRNA-IMPa4-25 PSPC1-A488 IMPa4-A546 DAPI 8C2-siRNA-IMP-a2-a4 V2.00	0	28. siRNA-IMPa4-25 PSPC1-A488 DAPI IMPa4-A546_r_TileScan_001 (Stage 18 of 49)	00-EfionyWoYUL8PhsAdNEtcM
73.4631		Nucleus	3	0.000	1.000	905	100000781	100000009	siRNA-IMPa4-25 PSPC1-A488 IMPa4-A546 DAPI 8C2-siRNA-IMP-a2-a4 V2.00	0	28. siRNA-IMPa4-25 PSPC1-A488 DAPI IMPa4-A546_r_TileScan_001 (Stage 18 of 49)	00-EfionyWoYUL8PhsAdNEtcM
69.4043		Nucleus	3	0.000	1.000	906	100000782	100000010	siRNA-IMPa4-25 PSPC1-A488 IMPa4-A546 DAPI 8C2-siRNA-IMP-a2-a4 V2.00	0	28. siRNA-IMPa4-25 PSPC1-A488 DAPI IMPa4-A546_r_TileScan_001 (Stage 18 of 49)	00-EfionyWoYUL8PhsAdNEtcM
50.1383		Nucleus	3	0.000	1.000	907	100000783	100000011	siRNA-IMPa4-25 PSPC1-A488 IMPa4-A546 DAPI 8C2-siRNA-IMP-a2-a4 V2.00	0	28. siRNA-IMPa4-25 PSPC1-A488 DAPI IMPa4-A546_r_TileScan_001 (Stage 18 of 49)	00-EfionyWoYUL8PhsAdNEtcM
60.3514		Nucleus	3	0.000	1.000	909	100000784	100000012	siRNA-IMPa4-25 PSPC1-A488 IMPa4-A546 DAPI 8C2-siRNA-IMP-a2-a4 V2.00	0	28. siRNA-IMPa4-25 PSPC1-A488 DAPI IMPa4-A546_r_TileScan_001 (Stage 18 of 49)	00-EfionyWoYUL8PhsAdNEtcM
69.6442		Nucleus	3	0.000	1.000	910	100000785	100000013	siRNA-IMPa4-25 PSPC1-A488 IMPa4-A546 DAPI 8C2-siRNA-IMP-a2-a4 V2.00	0	28. siRNA-IMPa4-25 PSPC1-A488 DAPI IMPa4-A546_r_TileScan_001 (Stage 18 of 49)	00-EfionyWoYUL8PhsAdNEtcM
68.1011		Nucleus	3	0.000	1.000	911	100000786	100000014	siRNA-IMPa4-25 PSPC1-A488 IMPa4-A546 DAPI 8C2-siRNA-IMP-a2-a4 V2.00	0	28. siRNA-IMPa4-25 PSPC1-A488 DAPI IMPa4-A546_r_TileScan_001 (Stage 18 of 49)	00-EfionyWoYUL8PhsAdNEtcM
61.1315		Nucleus	3	0.000	1.000	913	100000787	100000000	siRNA-IMPa4-25 PSPC1-A488 IMPa4-A546 DAPI 8C2-siRNA-IMP-a2-a4 V2.00	0	28. siRNA-IMPa4-25 PSPC1-A488 DAPI IMPa4-A546_s_TileScan_001 (Stage 19 of 49)	00-pf8h2LgvTZmmzckFkJuE7f
67.6952		Nucleus	3	0.000	1.000	914	100000788	100000001	siRNA-IMPa4-25 PSPC1-A488 IMPa4-A546 DAPI 8C2-siRNA-IMP-a2-a4 V2.00	0	28. siRNA-IMPa4-25 PSPC1-A488 DAPI IMPa4-A546_s_TileScan_001 (Stage 19 of 49)	00-pf8h2LgvTZmmzckFkJuE7f
68.3929		Nucleus	3	0.000	1.000	915	100000789	100000002	siRNA-IMPa4-25 PSPC1-A488 IMPa4-A546 DAPI 8C2-siRNA-IMP-a2-a4 V2.00	0	28. siRNA-IMPa4-25 PSPC1-A488 DAPI IMPa4-A546_s_TileScan_001 (Stage 19 of 49)	00-pf8h2LgvTZmmzckFkJuE7f
68.8048		Nucleus	3	0.000	1.000	915	100000790	100000003	siRNA-IMPa4-25 PSPC1-A488 IMPa4-A546 DAPI 8C2-siRNA-IMP-a2-a4 V2.00	0	28. siRNA-IMPa4-25 PSPC1-A488 DAPI IMPa4-A546_s_TileScan_001 (Stage 19 of 49)	00-pf8h2LgvTZmmzckFkJuE7f
58.2636		Nucleus	3	0.000	1.000	916	100000791	100000004	siRNA-IMPa4-25 PSPC1-A488 IMPa4-A546 DAPI 8C2-siRNA-IMP-a2-a4 V2.00	0	28. siRNA-IMPa4-25 PSPC1-A488 DAPI IMPa4-A546_s_TileScan_001 (Stage 19 of 49)	00-pf8h2LgvTZmmzckFkJuE7f
61.5319		Nucleus	3	0.000	1.000	916	100000792	100000005	siRNA-IMPa4-25 PSPC1-A488 IMPa4-A546 DAPI 8C2-siRNA-IMP-a2-a4 V2.00	0	28. siRNA-IMPa4-25 PSPC1-A488 DAPI IMPa4-A546_s_TileScan_001 (Stage 19 of 49)	00-pf8h2LgvTZmmzckFkJuE7f
66.6125		Nucleus	3	0.000	1.000	917	100000793	100000006	siRNA-IMPa4-25 PSPC1-A488 IMPa4-A546 DAPI 8C2-siRNA-IMP-a2-a4 V2.00	0	28. siRNA-IMPa4-25 PSPC1-A488 DAPI IMPa4-A546_s_TileScan_001 (Stage 19 of 49)	00-pf8h2LgvTZmmzckFkJuE7f
52.7165		Nucleus	3	0.000	1.000	918	100000794	100000007	siRNA-IMPa4-25 PSPC1-A488 IMPa4-A546 DAPI 8C2-siRNA-IMP-a2-a4 V2.00	0	28. siRNA-IMPa4-25 PSPC1-A488 DAPI IMPa4-A546_s_TileScan_001 (Stage 19 of 49)	00-pf8h2LgvTZmmzckFkJuE7f
57.9561		Nucleus	3	0.000	1.000	919	100000795	100000008	siRNA-IMPa4-25 PSPC1-A488 IMPa4-A546 DAPI 8C2-siRNA-IMP-a2-a4 V2.00	0	28. siRNA-IMPa4-25 PSPC1-A488 DAPI IMPa4-A546_s_TileScan_001 (Stage 19 of 49)	00-pf8h2LgvTZmmzckFkJuE7f
67.4155		Nucleus	3	0.000	1.000	920	100000796	100000009	siRNA-IMPa4-25 PSPC1-A488 IMPa4-A546 DAPI 8C2-siRNA-IMP-a2-a4 V2.00	0	28. siRNA-IMPa4-25 PSPC1-A488 DAPI IMPa4-A546_s_TileScan_001 (Stage 19 of 49)	00-pf8h2LgvTZmmzckFkJuE7f
65.4615		Nucleus	3	0.000	1.000	921	100000797	100000010	siRNA-IMPa4-25 PSPC1-A488 IMPa4-A546 DAPI 8C2-siRNA-IMP-a2-a4 V2.00	0	28. siRNA-IMPa4-25 PSPC1-A488 DAPI IMPa4-A546_s_TileScan_001 (Stage 19 of 49)	00-pf8h2LgvTZmmzckFkJuE7f
63.238		Nucleus	3	0.000	1.000	923	100000798	100000011	siRNA-IMPa4-25 PSPC1-A488 IMPa4-A546 DAPI 8C2-siRNA-IMP-a2-a4 V2.00	0	28. siRNA-IMPa4-25 PSPC1-A488 DAPI IMPa4-A546_s_TileScan_001 (Stage 19 of 49)	00-pf8h2LgvTZmmzckFkJuE7f
63.8929		Nucleus	3	0.000	1.000	924	100000799	100000012	siRNA-IMPa4-25 PSPC1-A488 IMPa4-A546 DAPI 8C2-siRNA-IMP-a2-a4 V2.00	0	28. siRNA-IMPa4-25 PSPC1-A488 DAPI IMPa4-A546_s_TileScan_001 (Stage 19 of 49)	00-pf8h2LgvTZmmzckFkJuE7f
61.5704		Nucleus	3	0.000	1.000	925	100000800	100000013	siRNA-IMPa4-25 PSPC1-A488 IMPa4-A546 DAPI 8C2-siRNA-IMP-a2-a4 V2.00	0	28. siRNA-IMPa4-25 PSPC1-A488 DAPI IMPa4-A546_s_TileScan_001 (Stage 19 of 49)	00-pf8h2LgvTZmmzckFkJuE7f
57.8648		Nucleus	3	0.000	1.000	926	100000801	100000014	siRNA-IMPa4-25 PSPC1-A488 IMPa4-A546 DAPI 8C2-siRNA-IMP-a2-a4 V2.00	0	28. siRNA-IMPa4-25 PSPC1-A488 DAPI IMPa4-A546_s_TileScan_001 (Stage 19 of 49)	00-pf8h2LgvTZmmzckFkJuE7f
66.6785		Nucleus	3	0.000	1.000	927	100000802	100000015	siRNA-IMPa4-25 PSPC1-A488 IMPa4-A546 DAPI 8C2-siRNA-IMP-a2-a4 V2.00	0	28. siRNA-IMPa4-25 PSPC1-A488 DAPI IMPa4-A546_s_TileScan_001 (Stage 19 of 49)	00-pf8h2LgvTZmmzckFkJuE7f
57.247		Nucleus	3	0.000	1.000	929	100000803	100000016	siRNA-IMPa4-25 PSPC1-A488 IMPa4-A546 DAPI 8C2-siRNA-IMP-a2-a4 V2.00	0	28. siRNA-IMPa4-25 PSPC1-A488 DAPI IMPa4-A546_s_TileScan_001 (Stage 19 of 49)	00-pf8h2LgvTZmmzckFkJuE7f
57.0083		Nucleus	3	0.000	1.000	930	100000804	100000017	siRNA-IMPa4-25 PSPC1-A488 IMPa4-A546 DAPI 8C2-siRNA-IMP-a2-a4 V2.00	0	28. siRNA-IMPa4-25 PSPC1-A488 DAPI IMPa4-A546_s_TileScan_001 (Stage 19 of 49)	00-pf8h2LgvTZmmzckFkJuE7f
0		Nucleus	3	0.000	1.000	930	100000805	100000018	siRNA-IMPa4-25 PSPC1-A488 IMPa4-A546 DAPI 8C2-siRNA-IMP-a2-a4 V2.00	0	28. siRNA-IMPa4-25 PSPC1-A488 DAPI IMPa4-A546_s_TileScan_001 (Stage 19 of 49)	00-pf8h2LgvTZmmzckFkJuE7f
55.6907		Nucleus	3	0.000	1.000	931	100000806	100000019	siRNA-IMPa4-25 PSPC1-A488 IMPa4-A546 DAPI 8C2-siRNA-IMP-a2-a4 V2.00	0	28. siRNA-IMPa4-25 PSPC1-A488 DAPI IMPa4-A546_s_TileScan_001 (Stage 19 of 49)	00-pf8h2LgvTZmmzckFkJuE7f
62.2036		Nucleus	3	0.000	1.000	932	100000807	100000020	siRNA-IMPa4-25 PSPC1-A488 IMPa4-A546 DAPI 8C2-siRNA-IMP-a2-a4 V2.00	0	28. siRNA-IMPa4-25 PSPC1-A488 DAPI IMPa4-A546_s_TileScan_001 (Stage 19 of 49)	00-pf8h2LgvTZmmzckFkJuE7f
55.4169		Nucleus	3	0.000	1.000	933	100000808	100000021	siRNA-IMPa4-25 PSPC1-A488 IMPa4-A546 DAPI 8C2-siRNA-IMP-a2-a4 V2.00	0	28. siRNA-IMPa4-25 PSPC1-A488 DAPI IMPa4-A546_s_TileScan_001 (Stage 19 of 49)	00-pf8h2LgvTZmmzckFkJuE7f
65.9043		Nucleus	3	0.000	1.000	934	100000809	100000022	siRNA-IMPa4-25 PSPC1-A488 IMPa4-A546 DAPI 8C2-siRNA-IMP-a2-a4 V2.00	0	28. siRNA-IMPa4-25 PSPC1-A488 DAPI IMPa4-A546_s_TileScan_001 (Stage 19 of 49)	00-pf8h2LgvTZmmzckFkJuE7f
51.9856		Nucleus	3	0.000	1.000	935	100000810	100000023	siRNA-IMPa4-25 PSPC1-A488 IMPa4-A546 DAPI 8C2-siRNA-IMP-a2-a4 V2.00	0	28. siRNA-IMPa4-25 PSPC1-A488 DAPI IMPa4-A546_s_TileScan_001 (Stage 19 of 49)	00-pf8h2LgvTZmmzckFkJuE7f
56.7622		Nucleus	3	0.000	1.000	936	100000811	100000024	siRNA-IMPa4-25 PSPC1-A488 IMPa4-A546 DAPI 8C2-siRNA-IMP-a2-a4 V2.00	0	28. siRNA-IMPa4-25 PSPC1-A488 DAPI IMPa4-A546_s_TileScan_001 (Stage 19 of 49)	00-pf8h2LgvTZmmzckFkJuE7f
66.103		Nucleus	3	0.000	1.000	937	100000812	100000025	siRNA-IMPa4-25 PSPC1-A488 IMPa4-A546 DAPI 8C2-siRNA-IMP-a2-a4 V2.00	0	28. siRNA-IMPa4-25 PSPC1-A488 DAPI IMPa4-A546_s_TileScan_001 (Stage 19 of 49)	00-pf8h2LgvTZmmzckFkJuE7f
69.1316		Nucleus	3	0.000	1.000	938	100000813	100000026	siRNA-IMPa4-25 PSPC1-A488 IMPa4-A546 DAPI 8C2-siRNA-IMP-a2-a4 V2.00	0	28. siRNA-IMPa4-25 PSPC1-A488 DAPI IMPa4-A546_s_TileScan_001 (Stage 19 of 49)	00-pf8h2LgvTZmmzckFkJuE7f
24.0567		Nucleus	3	0.000	1.000	938	100000814	100000027	siRNA-IMPa4-25 PSPC1-A488 IMPa4-A546 DAPI 8C2-siRNA-IMP-a2-a4 V2.00	0	28. siRNA-IMPa4-25 PSPC1-A488 DAPI IMPa4-A546_s_TileScan_001 (Stage 19 of 49)	00-pf8h2LgvTZmmzckFkJuE7f
69.5209		Nucleus	3	0.000	1.000	940	100000815	100000000	siRNA-IMPa4-25 PSPC1-A488 IMPa4-A546 DAPI 8C2-siRNA-IMP-a2-a4 V2.00	0	28. siRNA-IMPa4-25 PSPC1-A488 DAPI IMPa4-A546_t_TileScan_001 (Stage 20 of 49)	00-my97EubGKpiJu6TUeoeyJf
73.7171		Nucleus	3	0.000	1.000	941	100000816	100000001	siRNA-IMPa4-25 PSPC1-A488 IMPa4-A546 DAPI 8C2-siRNA-IMP-a2-a4 V2.00	0	28. siRNA-IMPa4-25 PSPC1-A488 DAPI IMPa4-A546_t_TileScan_001 (Stage 20 of 49)	00-my97EubGKpiJu6TUeoeyJf
76.8045		Nucleus	3	0.000	1.000	942	100000817	100000002	siRNA-IMPa4-25 PSPC1-A488 IMPa4-A546 DAPI 8C2-siRNA-IMP-a2-a4 V2.00	0	28. siRNA-IMPa4-25 PSPC1-A488 DAPI IMPa4-A546_t_TileScan_001 (Stage 20 of 49)	00-my97EubGKpiJu6TUeoeyJf
64.0735		Nucleus	3	0.000	1.000	943	100000818	100000003	siRNA-IMPa4-25 PSPC1-A488 IMPa4-A546 DAPI 8C2-siRNA-IMP-a2-a4 V2.00	0	28. siRNA-IMPa4-25 PSPC1-A488 DAPI IMPa4-A546_t_TileScan_001 (Stage 20 of 49)	00-my97EubGKpiJu6TUeoeyJf
67.1239		Nucleus	3	0.000	1.000	944	100000819	100000004	siRNA-IMPa4-25 PSPC1-A488 IMPa4-A546 DAPI 8C2-siRNA-IMP-a2-a4 V2.00	0	28. siRNA-IMPa4-25 PSPC1-A488 DAPI IMPa4-A546_t_TileScan_001 (Stage 20 of 49)	00-my97EubGKpiJu6TUeoeyJf
61.2623		Nucleus	3	0.000	1.000	945	100000820	100000005	siRNA-IMPa4-25 PSPC1-A488 IMPa4-A546 DAPI 8C2-siRNA-IMP-a2-a4 V2.00	0	28. siRNA-IMPa4-25 PSPC1-A488 DAPI IMPa4-A546_t_TileScan_001 (Stage 20 of 49)	00-my97EubGKpiJu6TUeoeyJf
46.8889		Nucleus	3	0.000	1.000	946	100000821	100000006	siRNA-IMPa4-25 PSPC1-A488 IMPa4-A546 DAPI 8C2-siRNA-IMP-a2-a4 V2.00	0	28. siRNA-IMPa4-25 PSPC1-A488 DAPI IMPa4-A546_t_TileScan_001 (Stage 20 of 49)	00-my97EubGKpiJu6TUeoeyJf
60.2984		Nucleus	3	0.000	1.000	947	100000822	100000007	siRNA-IMPa4-25 PSPC1-A488 IMPa4-A546 DAPI 8C2-siRNA-IMP-a2-a4 V2.00	0	28. siRNA-IMPa4-25 PSPC1-A488 DAPI IMPa4-A546_t_TileScan_001 (Stage 20 of 49)	00-my97EubGKpiJu6TUeoeyJf
67.3913		Nucleus	3	0.000	1.000	948	100000823	100000008	siRNA-IMPa4-25 PSPC1-A488 IMPa4-A546 DAPI 8C2-siRNA-IMP-a2-a4 V2.00	0	28. siRNA-IMPa4-25 PSPC1-A488 DAPI IMPa4-A546_t_TileScan_001 (Stage 20 of 49)	00-my97EubGKpiJu6TUeoeyJf
73.5848		Nucleus	3	0.000	1.000	949	100000824	100000009	siRNA-IMPa4-25 PSPC1-A488 IMPa4-A546 DAPI 8C2-siRNA-IMP-a2-a4 V2.00	0	28. siRNA-IMPa4-25 PSPC1-A488 DAPI IMPa4-A546_t_TileScan_001 (Stage 20 of 49)	00-my97EubGKpiJu6TUeoeyJf
76.9585		Nucleus	3	0.000	1.000	950	100000825	100000010	siRNA-IMPa4-25 PSPC1-A488 IMPa4-A546 DAPI 8C2-siRNA-IMP-a2-a4 V2.00	0	28. siRNA-IMPa4-25 PSPC1-A488 DAPI IMPa4-A546_t_TileScan_001 (Stage 20 of 49)	00-my97EubGKpiJu6TUeoeyJf
63.6469		Nucleus	3	0.000	1.000	952	100000826	100000011	siRNA-IMPa4-25 PSPC1-A488 IMPa4-A546 DAPI 8C2-siRNA-IMP-a2-a4 V2.00	0	28. siRNA-IMPa4-25 PSPC1-A488 DAPI IMPa4-A546_t_TileScan_001 (Stage 20 of 49)	00-my97EubGKpiJu6TUeoeyJf
60.9856		Nucleus	3	0.000	1.000	953	100000827	100000012	siRNA-IMPa4-25 PSPC1-A488 IMPa4-A546 DAPI 8C2-siRNA-IMP-a2-a4 V2.00	0	28. siRNA-IMPa4-25 PSPC1-A488 DAPI IMPa4-A546_t_TileScan_001 (Stage 20 of 49)	00-my97EubGKpiJu6TUeoeyJf
64.405		Nucleus	3	0.000	1.000	954	100000828	100000013	siRNA-IMPa4-25 PSPC1-A488 IMPa4-A546 DAPI 8C2-siRNA-IMP-a2-a4 V2.00	0	28. siRNA-IMPa4-25 PSPC1-A488 DAPI IMPa4-A546_t_TileScan_001 (Stage 20 of 49)	00-my97EubGKpiJu6TUeoeyJf
71.3518		Nucleus	3	0.000	1.000	957	100000829	100000014	siRNA-IMPa4-25 PSPC1-A488 IMPa4-A546 DAPI 8C2-siRNA-IMP-a2-a4 V2.00	0	28. siRNA-IMPa4-25 PSPC1-A488 DAPI IMPa4-A546_t_TileScan_001 (Stage 20 of 49)	00-my97EubGKpiJu6TUeoeyJf
66.5893		Nucleus	3	0.000	1.000	958	100000830	100000015	siRNA-IMPa4-25 PSPC1-A488 IMPa4-A546 DAPI 8C2-siRNA-IMP-a2-a4 V2.00	0	28. siRNA-IMPa4-25 PSPC1-A488 DAPI IMPa4-A546_t_TileScan_001 (Stage 20 of 49)	00-my97EubGKpiJu6TUeoeyJf
72.2141		Nucleus	3	0.000	1.000	959	100000831	100000016	siRNA-IMPa4-25 PSPC1-A488 IMPa4-A546 DAPI 8C2-siRNA-IMP-a2-a4 V2.00	0	28. siRNA-IMPa4-25 PSPC1-A488 DAPI IMPa4-A546_t_TileScan_001 (Stage 20 of 49)	00-my97EubGKpiJu6TUeoeyJf
71.2325		Nucleus	3	0.000	1.000	960	100000832	100000017	siRNA-IMPa4-25 PSPC1-A488 IMPa4-A546 DAPI 8C2-siRNA-IMP-a2-a4 V2.00	0	28. siRNA-IMPa4-25 PSPC1-A488 DAPI IMPa4-A546_t_TileScan_001 (Stage 20 of 49)	00-my97EubGKpiJu6TUeoeyJf
52.6648		Nucleus	3	0.000	1.000	961	100000833	100000018	siRNA-IMPa4-25 PSPC1-A488 IMPa4-A546 DAPI 8C2-siRNA-IMP-a2-a4 V2.00	0	28. siRNA-IMPa4-25 PSPC1-A488 DAPI IMPa4-A546_t_TileScan_001 (Stage 20 of 49)	00-my97EubGKpiJu6TUeoeyJf
53.2175		Nucleus	3	0.000	1.000	962	100000834	100000019	siRNA-IMPa4-25 PSPC1-A488 IMPa4-A546 DAPI 8C2-siRNA-IMP-a2-a4 V2.00	0	28. siRNA-IMPa4-25 PSPC1-A488 DAPI IMPa4-A546_t_TileScan_001 (Stage 20 of 49)	00-my97EubGKpiJu6TUeoeyJf
53.2641		Nucleus	3	0.000	1.000	962	100000835	100000020	siRNA-IMPa4-25 PSPC1-A488 IMPa4-A546 DAPI 8C2-siRNA-IMP-a2-a4 V2.00	0	28. siRNA-IMPa4-25 PSPC1-A488 DAPI IMPa4-A546_t_TileScan_001 (Stage 20 of 49)	00-my97EubGKpiJu6TUeoeyJf
54.3656		Nucleus	3	0.000	1.000	962	100000836	100000021	siRNA-IMPa4-25 PSPC1-A488 IMPa4-A546 DAPI 8C2-siRNA-IMP-a2-a4 V2.00	0	28. siRNA-IMPa4-25 PSPC1-A488 DAPI IMPa4-A546_t_TileScan_001 (Stage 20 of 49)	00-my97EubGKpiJu6TUeoeyJf
60.1487		Nucleus	3	0.000	1.000	964	100000837	100000022	siRNA-IMPa4-25 PSPC1-A488 IMPa4-A546 DAPI 8C2-siRNA-IMP-a2-a4 V2.00	0	28. siRNA-IMPa4-25 PSPC1-A488 DAPI IMPa4-A546_t_TileScan_001 (Stage 20 of 49)	00-my97EubGKpiJu6TUeoeyJf
60.9882		Nucleus	3	0.000	1.000	965	100000838	100000023	siRNA-IMPa4-25 PSPC1-A488 IMPa4-A546 DAPI 8C2-siRNA-IMP-a2-a4 V2.00	0	28. siRNA-IMPa4-25 PSPC1-A488 DAPI IMPa4-A546_t_TileScan_001 (Stage 20 of 49)	00-my97EubGKpiJu6TUeoeyJf
57.648		Nucleus	3	0.000	1.000	967	100000839	100000000	siRNA-IMPa4-25 PSPC1-A488 IMPa4-A546 DAPI 8C2-siRNA-IMP-a2-a4 V2.00	0	28. siRNA-IMPa4-25 PSPC1-A488 DAPI IMPa4-A546_u_TileScan_001 (Stage 21 of 49)	00-ngztmZBixZHiyYtp8qSpQg
58.6363		Nucleus	3	0.000	1.000	968	100000840	100000001	siRNA-IMPa4-25 PSPC1-A488 IMPa4-A546 DAPI 8C2-siRNA-IMP-a2-a4 V2.00	0	28. siRNA-IMPa4-25 PSPC1-A488 DAPI IMPa4-A546_u_TileScan_001 (Stage 21 of 49)	00-ngztmZBixZHiyYtp8qSpQg
55.6251		Nucleus	3	0.000	1.000	969	100000841	100000002	siRNA-IMPa4-25 PSPC1-A488 IMPa4-A546 DAPI 8C2-siRNA-IMP-a2-a4 V2.00	0	28. siRNA-IMPa4-25 PSPC1-A488 DAPI IMPa4-A546_u_TileScan_001 (Stage 21 of 49)	00-ngztmZBixZHiyYtp8qSpQg
58.0612		Nucleus	3	0.000	1.000	970	100000842	100000003	siRNA-IMPa4-25 PSPC1-A488 IMPa4-A546 DAPI 8C2-siRNA-IMP-a2-a4 V2.00	0	28. siRNA-IMPa4-25 PSPC1-A488 DAPI IMPa4-A546_u_TileScan_001 (Stage 21 of 49)	00-ngztmZBixZHiyYtp8qSpQg
50.3371		Nucleus	3	0.000	1.000	970	100000843	100000004	siRNA-IMPa4-25 PSPC1-A488 IMPa4-A546 DAPI 8C2-siRNA-IMP-a2-a4 V2.00	0	28. siRNA-IMPa4-25 PSPC1-A488 DAPI IMPa4-A546_u_TileScan_001 (Stage 21 of 49)	00-ngztmZBixZHiyYtp8qSpQg
71.4244		Nucleus	3	0.000	1.000	971	100000844	100000005	siRNA-IMPa4-25 PSPC1-A488 IMPa4-A546 DAPI 8C2-siRNA-IMP-a2-a4 V2.00	0	28. siRNA-IMPa4-25 PSPC1-A488 DAPI IMPa4-A546_u_TileScan_001 (Stage 21 of 49)	00-ngztmZBixZHiyYtp8qSpQg
63.4507		Nucleus	3	0.000	1.000	972	100000845	100000006	siRNA-IMPa4-25 PSPC1-A488 IMPa4-A546 DAPI 8C2-siRNA-IMP-a2-a4 V2.00	0	28. siRNA-IMPa4-25 PSPC1-A488 DAPI IMPa4-A546_u_TileScan_001 (Stage 21 of 49)	00-ngztmZBixZHiyYtp8qSpQg
78.9162		Nucleus	3	0.000	1.000	973	100000846	100000007	siRNA-IMPa4-25 PSPC1-A488 IMPa4-A546 DAPI 8C2-siRNA-IMP-a2-a4 V2.00	0	28. siRNA-IMPa4-25 PSPC1-A488 DAPI IMPa4-A546_u_TileScan_001 (Stage 21 of 49)	00-ngztmZBixZHiyYtp8qSpQg
57.4165		Nucleus	3	0.000	1.000	974	100000847	100000008	siRNA-IMPa4-25 PSPC1-A488 IMPa4-A546 DAPI 8C2-siRNA-IMP-a2-a4 V2.00	0	28. siRNA-IMPa4-25 PSPC1-A488 DAPI IMPa4-A546_u_TileScan_001 (Stage 21 of 49)	00-ngztmZBixZHiyYtp8qSpQg
53.6694		Nucleus	3	0.000	1.000	975	100000848	100000009	siRNA-IMPa4-25 PSPC1-A488 IMPa4-A546 DAPI 8C2-siRNA-IMP-a2-a4 V2.00	0	28. siRNA-IMPa4-25 PSPC1-A488 DAPI IMPa4-A546_u_TileScan_001 (Stage 21 of 49)	00-ngztmZBixZHiyYtp8qSpQg
58.6485		Nucleus	3	0.000	1.000	976	100000849	100000010	siRNA-IMPa4-25 PSPC1-A488 IMPa4-A546 DAPI 8C2-siRNA-IMP-a2-a4 V2.00	0	28. siRNA-IMPa4-25 PSPC1-A488 DAPI IMPa4-A546_u_TileScan_001 (Stage 21 of 49)	00-ngztmZBixZHiyYtp8qSpQg
57.8153		Nucleus	3	0.000	1.000	977	100000850	100000011	siRNA-IMPa4-25 PSPC1-A488 IMPa4-A546 DAPI 8C2-siRNA-IMP-a2-a4 V2.00	0	28. siRNA-IMPa4-25 PSPC1-A488 DAPI IMPa4-A546_u_TileScan_001 (Stage 21 of 49)	00-ngztmZBixZHiyYtp8qSpQg
58.3914		Nucleus	3	0.000	1.000	978	100000851	100000012	siRNA-IMPa4-25 PSPC1-A488 IMPa4-A546 DAPI 8C2-siRNA-IMP-a2-a4 V2.00	0	28. siRNA-IMPa4-25 PSPC1-A488 DAPI IMPa4-A546_u_TileScan_001 (Stage 21 of 49)	00-ngztmZBixZHiyYtp8qSpQg
57.4901		Nucleus	3	0.000	1.000	979	100000852	100000013	siRNA-IMPa4-25 PSPC1-A488 IMPa4-A546 DAPI 8C2-siRNA-IMP-a2-a4 V2.00	0	28. siRNA-IMPa4-25 PSPC1-A488 DAPI IMPa4-A546_u_TileScan_001 (Stage 21 of 49)	00-ngztmZBixZHiyYtp8qSpQg
73.7883		Nucleus	3	0.000	1.000	981	100000853	100000014	siRNA-IMPa4-25 PSPC1-A488 IMPa4-A546 DAPI 8C2-siRNA-IMP-a2-a4 V2.00	0	28. siRNA-IMPa4-25 PSPC1-A488 DAPI IMPa4-A546_u_TileScan_001 (Stage 21 of 49)	00-ngztmZBixZHiyYtp8qSpQg
71.5729		Nucleus	3	0.000	1.000	982	100000854	100000015	siRNA-IMPa4-25 PSPC1-A488 IMPa4-A546 DAPI 8C2-siRNA-IMP-a2-a4 V2.00	0	28. siRNA-IMPa4-25 PSPC1-A488 DAPI IMPa4-A546_u_TileScan_001 (Stage 21 of 49)	00-ngztmZBixZHiyYtp8qSpQg
63.2031		Nucleus	3	0.000	1.000	983	100000855	100000016	siRNA-IMPa4-25 PSPC1-A488 IMPa4-A546 DAPI 8C2-siRNA-IMP-a2-a4 V2.00	0	28. siRNA-IMPa4-25 PSPC1-A488 DAPI IMPa4-A546_u_TileScan_001 (Stage 21 of 49)	00-ngztmZBixZHiyYtp8qSpQg
64.7931		Nucleus	3	0.000	1.000	984	100000856	100000017	siRNA-IMPa4-25 PSPC1-A488 IMPa4-A546 DAPI 8C2-siRNA-IMP-a2-a4 V2.00	0	28. siRNA-IMPa4-25 PSPC1-A488 DAPI IMPa4-A546_u_TileScan_001 (Stage 21 of 49)	00-ngztmZBixZHiyYtp8qSpQg
62.4874		Nucleus	3	0.000	1.000	985	100000857	100000018	siRNA-IMPa4-25 PSPC1-A488 IMPa4-A546 DAPI 8C2-siRNA-IMP-a2-a4 V2.00	0	28. siRNA-IMPa4-25 PSPC1-A488 DAPI IMPa4-A546_u_TileScan_001 (Stage 21 of 49)	00-ngztmZBixZHiyYtp8qSpQg
55.6102		Nucleus	3	0.000	1.000	987	100000858	100000019	siRNA-IMPa4-25 PSPC1-A488 IMPa4-A546 DAPI 8C2-siRNA-IMP-a2-a4 V2.00	0	28. siRNA-IMPa4-25 PSPC1-A488 DAPI IMPa4-A546_u_TileScan_001 (Stage 21 of 49)	00-ngztmZBixZHiyYtp8qSpQg
57.0049		Nucleus	3	0.000	1.000	988	100000859	100000020	siRNA-IMPa4-25 PSPC1-A488 IMPa4-A546 DAPI 8C2-siRNA-IMP-a2-a4 V2.00	0	28. siRNA-IMPa4-25 PSPC1-A488 DAPI IMPa4-A546_u_TileScan_001 (Stage 21 of 49)	00-ngztmZBixZHiyYtp8qSpQg
64.4756		Nucleus	3	0.000	1.000	989	100000860	100000021	siRNA-IMPa4-25 PSPC1-A488 IMPa4-A546 DAPI 8C2-siRNA-IMP-a2-a4 V2.00	0	28. siRNA-IMPa4-25 PSPC1-A488 DAPI IMPa4-A546_u_TileScan_001 (Stage 21 of 49)	00-ngztmZBixZHiyYtp8qSpQg
62.4876		Nucleus	3	0.000	1.000	990	100000861	100000022	siRNA-IMPa4-25 PSPC1-A488 IMPa4-A546 DAPI 8C2-siRNA-IMP-a2-a4 V2.00	0	28. siRNA-IMPa4-25 PSPC1-A488 DAPI IMPa4-A546_u_TileScan_001 (Stage 21 of 49)	00-ngztmZBixZHiyYtp8qSpQg
63.3196		Nucleus	3	0.000	1.000	991	100000862	100000023	siRNA-IMPa4-25 PSPC1-A488 IMPa4-A546 DAPI 8C2-siRNA-IMP-a2-a4 V2.00	0	28. siRNA-IMPa4-25 PSPC1-A488 DAPI IMPa4-A546_u_TileScan_001 (Stage 21 of 49)	00-ngztmZBixZHiyYtp8qSpQg
54.2016		Nucleus	3	0.000	1.000	993	100000863	100000024	siRNA-IMPa4-25 PSPC1-A488 IMPa4-A546 DAPI 8C2-siRNA-IMP-a2-a4 V2.00	0	28. siRNA-IMPa4-25 PSPC1-A488 DAPI IMPa4-A546_u_TileScan_001 (Stage 21 of 49)	00-ngztmZBixZHiyYtp8qSpQg
54.5608		Nucleus	3	0.000	1.000	994	100000864	100000025	siRNA-IMPa4-25 PSPC1-A488 IMPa4-A546 DAPI 8C2-siRNA-IMP-a2-a4 V2.00	0	28. siRNA-IMPa4-25 PSPC1-A488 DAPI IMPa4-A546_u_TileScan_001 (Stage 21 of 49)	00-ngztmZBixZHiyYtp8qSpQg
66.1498		Nucleus	3	0.000	1.000	995	100000865	100000026	siRNA-IMPa4-25 PSPC1-A488 IMPa4-A546 DAPI 8C2-siRNA-IMP-a2-a4 V2.00	0	28. siRNA-IMPa4-25 PSPC1-A488 DAPI IMPa4-A546_u_TileScan_001 (Stage 21 of 49)	00-ngztmZBixZHiyYtp8qSpQg
67.4452		Nucleus	3	0.000	1.000	996	100000866	100000027	siRNA-IMPa4-25 PSPC1-A488 IMPa4-A546 DAPI 8C2-siRNA-IMP-a2-a4 V2.00	0	28. siRNA-IMPa4-25 PSPC1-A488 DAPI IMPa4-A546_u_TileScan_001 (Stage 21 of 49)	00-ngztmZBixZHiyYtp8qSpQg
58.1182		Nucleus	3	0.000	1.000	997	100000867	100000000	siRNA-IMPa4-25 PSPC1-A488 IMPa4-A546 DAPI 8C2-siRNA-IMP-a2-a4 V2.00	0	28. siRNA-IMPa4-25 PSPC1-A488 DAPI IMPa4-A546_v_TileScan_001 (Stage 22 of 49)	00-xTXFyeY5ZBoW3MF7d8eGnd
60.7		Nucleus	3	0.000	1.000	998	100000868	100000001	siRNA-IMPa4-25 PSPC1-A488 IMPa4-A546 DAPI 8C2-siRNA-IMP-a2-a4 V2.00	0	28. siRNA-IMPa4-25 PSPC1-A488 DAPI IMPa4-A546_v_TileScan_001 (Stage 22 of 49)	00-xTXFyeY5ZBoW3MF7d8eGnd
61.5885		Nucleus	3	0.000	1.000	999	100000869	100000002	siRNA-IMPa4-25 PSPC1-A488 IMPa4-A546 DAPI 8C2-siRNA-IMP-a2-a4 V2.00	0	28. siRNA-IMPa4-25 PSPC1-A488 DAPI IMPa4-A546_v_TileScan_001 (Stage 22 of 49)	00-xTXFyeY5ZBoW3MF7d8eGnd
46.3621		Nucleus	3	0.000	1.000	1000	100000870	100000003	siRNA-IMPa4-25 PSPC1-A488 IMPa4-A546 DAPI 8C2-siRNA-IMP-a2-a4 V2.00	0	28. siRNA-IMPa4-25 PSPC1-A488 DAPI IMPa4-A546_v_TileScan_001 (Stage 22 of 49)	00-xTXFyeY5ZBoW3MF7d8eGnd
47.565		Nucleus	3	0.000	1.000	1001	100000871	100000004	siRNA-IMPa4-25 PSPC1-A488 IMPa4-A546 DAPI 8C2-siRNA-IMP-a2-a4 V2.00	0	28. siRNA-IMPa4-25 PSPC1-A488 DAPI IMPa4-A546_v_TileScan_001 (Stage 22 of 49)	00-xTXFyeY5ZBoW3MF7d8eGnd
60.3482		Nucleus	3	0.000	1.000	1003	100000872	100000005	siRNA-IMPa4-25 PSPC1-A488 IMPa4-A546 DAPI 8C2-siRNA-IMP-a2-a4 V2.00	0	28. siRNA-IMPa4-25 PSPC1-A488 DAPI IMPa4-A546_v_TileScan_001 (Stage 22 of 49)	00-xTXFyeY5ZBoW3MF7d8eGnd
57.525		Nucleus	3	0.000	1.000	1004	100000873	100000006	siRNA-IMPa4-25 PSPC1-A488 IMPa4-A546 DAPI 8C2-siRNA-IMP-a2-a4 V2.00	0	28. siRNA-IMPa4-25 PSPC1-A488 DAPI IMPa4-A546_v_TileScan_001 (Stage 22 of 49)	00-xTXFyeY5ZBoW3MF7d8eGnd
64.6588		Nucleus	3	0.000	1.000	1006	100000874	100000007	siRNA-IMPa4-25 PSPC1-A488 IMPa4-A546 DAPI 8C2-siRNA-IMP-a2-a4 V2.00	0	28. siRNA-IMPa4-25 PSPC1-A488 DAPI IMPa4-A546_v_TileScan_001 (Stage 22 of 49)	00-xTXFyeY5ZBoW3MF7d8eGnd
58.5774		Nucleus	3	0.000	1.000	1007	100000875	100000008	siRNA-IMPa4-25 PSPC1-A488 IMPa4-A546 DAPI 8C2-siRNA-IMP-a2-a4 V2.00	0	28. siRNA-IMPa4-25 PSPC1-A488 DAPI IMPa4-A546_v_TileScan_001 (Stage 22 of 49)	00-xTXFyeY5ZBoW3MF7d8eGnd
61.1554		Nucleus	3	0.000	1.000	1008	100000876	100000009	siRNA-IMPa4-25 PSPC1-A488 IMPa4-A546 DAPI 8C2-siRNA-IMP-a2-a4 V2.00	0	28. siRNA-IMPa4-25 PSPC1-A488 DAPI IMPa4-A546_v_TileScan_001 (Stage 22 of 49)	00-xTXFyeY5ZBoW3MF7d8eGnd
63.9255		Nucleus	3	0.000	1.000	1009	100000877	100000010	siRNA-IMPa4-25 PSPC1-A488 IMPa4-A546 DAPI 8C2-siRNA-IMP-a2-a4 V2.00	0	28. siRNA-IMPa4-25 PSPC1-A488 DAPI IMPa4-A546_v_TileScan_001 (Stage 22 of 49)	00-xTXFyeY5ZBoW3MF7d8eGnd
68.7593		Nucleus	3	0.000	1.000	1011	100000878	100000011	siRNA-IMPa4-25 PSPC1-A488 IMPa4-A546 DAPI 8C2-siRNA-IMP-a2-a4 V2.00	0	28. siRNA-IMPa4-25 PSPC1-A488 DAPI IMPa4-A546_v_TileScan_001 (Stage 22 of 49)	00-xTXFyeY5ZBoW3MF7d8eGnd
70.2838		Nucleus	3	0.000	1.000	1012	100000879	100000012	siRNA-IMPa4-25 PSPC1-A488 IMPa4-A546 DAPI 8C2-siRNA-IMP-a2-a4 V2.00	0	28. siRNA-IMPa4-25 PSPC1-A488 DAPI IMPa4-A546_v_TileScan_001 (Stage 22 of 49)	00-xTXFyeY5ZBoW3MF7d8eGnd
60.57		Nucleus	3	0.000	1.000	1013	100000880	100000000	siRNA-IMPa4-25 PSPC1-A488 IMPa4-A546 DAPI 8C2-siRNA-IMP-a2-a4 V2.00	0	28. siRNA-IMPa4-25 PSPC1-A488 DAPI IMPa4-A546_w_TileScan_001 (Stage 23 of 49)	00-RFtSdybh6Z9kVYjfqYmaYa
47.9712		Nucleus	3	0.000	1.000	1014	100000881	100000001	siRNA-IMPa4-25 PSPC1-A488 IMPa4-A546 DAPI 8C2-siRNA-IMP-a2-a4 V2.00	0	28. siRNA-IMPa4-25 PSPC1-A488 DAPI IMPa4-A546_w_TileScan_001 (Stage 23 of 49)	00-RFtSdybh6Z9kVYjfqYmaYa
57.9311		Nucleus	3	0.000	1.000	1015	100000882	100000002	siRNA-IMPa4-25 PSPC1-A488 IMPa4-A546 DAPI 8C2-siRNA-IMP-a2-a4 V2.00	0	28. siRNA-IMPa4-25 PSPC1-A488 DAPI IMPa4-A546_w_TileScan_001 (Stage 23 of 49)	00-RFtSdybh6Z9kVYjfqYmaYa
59.3159		Nucleus	3	0.000	1.000	1016	100000883	100000003	siRNA-IMPa4-25 PSPC1-A488 IMPa4-A546 DAPI 8C2-siRNA-IMP-a2-a4 V2.00	0	28. siRNA-IMPa4-25 PSPC1-A488 DAPI IMPa4-A546_w_TileScan_001 (Stage 23 of 49)	00-RFtSdybh6Z9kVYjfqYmaYa
68.3739		Nucleus	3	0.000	1.000	1017	100000884	100000004	siRNA-IMPa4-25 PSPC1-A488 IMPa4-A546 DAPI 8C2-siRNA-IMP-a2-a4 V2.00	0	28. siRNA-IMPa4-25 PSPC1-A488 DAPI IMPa4-A546_w_TileScan_001 (Stage 23 of 49)	00-RFtSdybh6Z9kVYjfqYmaYa
59.0811		Nucleus	3	0.000	1.000	1018	100000885	100000005	siRNA-IMPa4-25 PSPC1-A488 IMPa4-A546 DAPI 8C2-siRNA-IMP-a2-a4 V2.00	0	28. siRNA-IMPa4-25 PSPC1-A488 DAPI IMPa4-A546_w_TileScan_001 (Stage 23 of 49)	00-RFtSdybh6Z9kVYjfqYmaYa
57.6472		Nucleus	3	0.000	1.000	1019	100000886	100000006	siRNA-IMPa4-25 PSPC1-A488 IMPa4-A546 DAPI 8C2-siRNA-IMP-a2-a4 V2.00	0	28. siRNA-IMPa4-25 PSPC1-A488 DAPI IMPa4-A546_w_TileScan_001 (Stage 23 of 49)	00-RFtSdybh6Z9kVYjfqYmaYa
62.4991		Nucleus	3	0.000	1.000	1022	100000887	100000007	siRNA-IMPa4-25 PSPC1-A488 IMPa4-A546 DAPI 8C2-siRNA-IMP-a2-a4 V2.00	0	28. siRNA-IMPa4-25 PSPC1-A488 DAPI IMPa4-A546_w_TileScan_001 (Stage 23 of 49)	00-RFtSdybh6Z9kVYjfqYmaYa
60.7484		Nucleus	3	0.000	1.000	1023	100000888	100000008	siRNA-IMPa4-25 PSPC1-A488 IMPa4-A546 DAPI 8C2-siRNA-IMP-a2-a4 V2.00	0	28. siRNA-IMPa4-25 PSPC1-A488 DAPI IMPa4-A546_w_TileScan_001 (Stage 23 of 49)	00-RFtSdybh6Z9kVYjfqYmaYa
60.8975		Nucleus	3	0.000	1.000	1024	100000889	100000009	siRNA-IMPa4-25 PSPC1-A488 IMPa4-A546 DAPI 8C2-siRNA-IMP-a2-a4 V2.00	0	28. siRNA-IMPa4-25 PSPC1-A488 DAPI IMPa4-A546_w_TileScan_001 (Stage 23 of 49)	00-RFtSdybh6Z9kVYjfqYmaYa
68.6335		Nucleus	3	0.000	1.000	1025	100000890	100000010	siRNA-IMPa4-25 PSPC1-A488 IMPa4-A546 DAPI 8C2-siRNA-IMP-a2-a4 V2.00	0	28. siRNA-IMPa4-25 PSPC1-A488 DAPI IMPa4-A546_w_TileScan_001 (Stage 23 of 49)	00-RFtSdybh6Z9kVYjfqYmaYa
65.9872		Nucleus	3	0.000	1.000	1026	100000891	100000011	siRNA-IMPa4-25 PSPC1-A488 IMPa4-A546 DAPI 8C2-siRNA-IMP-a2-a4 V2.00	0	28. siRNA-IMPa4-25 PSPC1-A488 DAPI IMPa4-A546_w_TileScan_001 (Stage 23 of 49)	00-RFtSdybh6Z9kVYjfqYmaYa
63.1079		Nucleus	3	0.000	1.000	1027	100000892	100000012	siRNA-IMPa4-25 PSPC1-A488 IMPa4-A546 DAPI 8C2-siRNA-IMP-a2-a4 V2.00	0	28. siRNA-IMPa4-25 PSPC1-A488 DAPI IMPa4-A546_w_TileScan_001 (Stage 23 of 49)	00-RFtSdybh6Z9kVYjfqYmaYa
60.9961		Nucleus	3	0.000	1.000	1028	100000893	100000013	siRNA-IMPa4-25 PSPC1-A488 IMPa4-A546 DAPI 8C2-siRNA-IMP-a2-a4 V2.00	0	28. siRNA-IMPa4-25 PSPC1-A488 DAPI IMPa4-A546_w_TileScan_001 (Stage 23 of 49)	00-RFtSdybh6Z9kVYjfqYmaYa
71.4028		Nucleus	3	0.000	1.000	1029	100000894	100000014	siRNA-IMPa4-25 PSPC1-A488 IMPa4-A546 DAPI 8C2-siRNA-IMP-a2-a4 V2.00	0	28. siRNA-IMPa4-25 PSPC1-A488 DAPI IMPa4-A546_w_TileScan_001 (Stage 23 of 49)	00-RFtSdybh6Z9kVYjfqYmaYa
59.7474		Nucleus	3	0.000	1.000	1031	100000895	100000015	siRNA-IMPa4-25 PSPC1-A488 IMPa4-A546 DAPI 8C2-siRNA-IMP-a2-a4 V2.00	0	28. siRNA-IMPa4-25 PSPC1-A488 DAPI IMPa4-A546_w_TileScan_001 (Stage 23 of 49)	00-RFtSdybh6Z9kVYjfqYmaYa
59.8638		Nucleus	3	0.000	1.000	1032	100000896	100000016	siRNA-IMPa4-25 PSPC1-A488 IMPa4-A546 DAPI 8C2-siRNA-IMP-a2-a4 V2.00	0	28. siRNA-IMPa4-25 PSPC1-A488 DAPI IMPa4-A546_w_TileScan_001 (Stage 23 of 49)	00-RFtSdybh6Z9kVYjfqYmaYa
67.4795		Nucleus	3	0.000	1.000	1033	100000897	100000017	siRNA-IMPa4-25 PSPC1-A488 IMPa4-A546 DAPI 8C2-siRNA-IMP-a2-a4 V2.00	0	28. siRNA-IMPa4-25 PSPC1-A488 DAPI IMPa4-A546_w_TileScan_001 (Stage 23 of 49)	00-RFtSdybh6Z9kVYjfqYmaYa
68.5668		Nucleus	3	0.000	1.000	1034	100000898	100000018	siRNA-IMPa4-25 PSPC1-A488 IMPa4-A546 DAPI 8C2-siRNA-IMP-a2-a4 V2.00	0	28. siRNA-IMPa4-25 PSPC1-A488 DAPI IMPa4-A546_w_TileScan_001 (Stage 23 of 49)	00-RFtSdybh6Z9kVYjfqYmaYa
74.1802		Nucleus	3	0.000	1.000	1035	100000899	100000019	siRNA-IMPa4-25 PSPC1-A488 IMPa4-A546 DAPI 8C2-siRNA-IMP-a2-a4 V2.00	0	28. siRNA-IMPa4-25 PSPC1-A488 DAPI IMPa4-A546_w_TileScan_001 (Stage 23 of 49)	00-RFtSdybh6Z9kVYjfqYmaYa
55.9082		Nucleus	3	0.000	1.000	1036	100000900	100000020	siRNA-IMPa4-25 PSPC1-A488 IMPa4-A546 DAPI 8C2-siRNA-IMP-a2-a4 V2.00	0	28. siRNA-IMPa4-25 PSPC1-A488 DAPI IMPa4-A546_w_TileScan_001 (Stage 23 of 49)	00-RFtSdybh6Z9kVYjfqYmaYa
56.7386		Nucleus	3	0.000	1.000	1037	100000901	100000021	siRNA-IMPa4-25 PSPC1-A488 IMPa4-A546 DAPI 8C2-siRNA-IMP-a2-a4 V2.00	0	28. siRNA-IMPa4-25 PSPC1-A488 DAPI IMPa4-A546_w_TileScan_001 (Stage 23 of 49)	00-RFtSdybh6Z9kVYjfqYmaYa
56.4106		Nucleus	3	0.000	1.000	1038	100000902	100000022	siRNA-IMPa4-25 PSPC1-A488 IMPa4-A546 DAPI 8C2-siRNA-IMP-a2-a4 V2.00	0	28. siRNA-IMPa4-25 PSPC1-A488 DAPI IMPa4-A546_w_TileScan_001 (Stage 23 of 49)	00-RFtSdybh6Z9kVYjfqYmaYa
72.7477		Nucleus	3	0.000	1.000	1042	100000903	100000023	siRNA-IMPa4-25 PSPC1-A488 IMPa4-A546 DAPI 8C2-siRNA-IMP-a2-a4 V2.00	0	28. siRNA-IMPa4-25 PSPC1-A488 DAPI IMPa4-A546_w_TileScan_001 (Stage 23 of 49)	00-RFtSdybh6Z9kVYjfqYmaYa
74.124		Nucleus	3	0.000	1.000	1043	100000904	100000024	siRNA-IMPa4-25 PSPC1-A488 IMPa4-A546 DAPI 8C2-siRNA-IMP-a2-a4 V2.00	0	28. siRNA-IMPa4-25 PSPC1-A488 DAPI IMPa4-A546_w_TileScan_001 (Stage 23 of 49)	00-RFtSdybh6Z9kVYjfqYmaYa
62.1868		Nucleus	3	0.000	1.000	1044	100000905	100000000	siRNA-IMPa4-25 PSPC1-A488 IMPa4-A546 DAPI 8C2-siRNA-IMP-a2-a4 V2.00	0	28. siRNA-IMPa4-25 PSPC1-A488 DAPI IMPa4-A546_x_TileScan_001 (Stage 24 of 49)	00-7BtGq45MYF6xeh2eyuS5gn
59.1772		Nucleus	3	0.000	1.000	1045	100000906	100000001	siRNA-IMPa4-25 PSPC1-A488 IMPa4-A546 DAPI 8C2-siRNA-IMP-a2-a4 V2.00	0	28. siRNA-IMPa4-25 PSPC1-A488 DAPI IMPa4-A546_x_TileScan_001 (Stage 24 of 49)	00-7BtGq45MYF6xeh2eyuS5gn
65.0696		Nucleus	3	0.000	1.000	1047	100000907	100000002	siRNA-IMPa4-25 PSPC1-A488 IMPa4-A546 DAPI 8C2-siRNA-IMP-a2-a4 V2.00	0	28. siRNA-IMPa4-25 PSPC1-A488 DAPI IMPa4-A546_x_TileScan_001 (Stage 24 of 49)	00-7BtGq45MYF6xeh2eyuS5gn
65.2052		Nucleus	3	0.000	1.000	1048	100000908	100000003	siRNA-IMPa4-25 PSPC1-A488 IMPa4-A546 DAPI 8C2-siRNA-IMP-a2-a4 V2.00	0	28. siRNA-IMPa4-25 PSPC1-A488 DAPI IMPa4-A546_x_TileScan_001 (Stage 24 of 49)	00-7BtGq45MYF6xeh2eyuS5gn
63.7476		Nucleus	3	0.000	1.000	1049	100000909	100000004	siRNA-IMPa4-25 PSPC1-A488 IMPa4-A546 DAPI 8C2-siRNA-IMP-a2-a4 V2.00	0	28. siRNA-IMPa4-25 PSPC1-A488 DAPI IMPa4-A546_x_TileScan_001 (Stage 24 of 49)	00-7BtGq45MYF6xeh2eyuS5gn
58.4815		Nucleus	3	0.000	1.000	1050	100000910	100000005	siRNA-IMPa4-25 PSPC1-A488 IMPa4-A546 DAPI 8C2-siRNA-IMP-a2-a4 V2.00	0	28. siRNA-IMPa4-25 PSPC1-A488 DAPI IMPa4-A546_x_TileScan_001 (Stage 24 of 49)	00-7BtGq45MYF6xeh2eyuS5gn
65.8232		Nucleus	3	0.000	1.000	1051	100000911	100000006	siRNA-IMPa4-25 PSPC1-A488 IMPa4-A546 DAPI 8C2-siRNA-IMP-a2-a4 V2.00	0	28. siRNA-IMPa4-25 PSPC1-A488 DAPI IMPa4-A546_x_TileScan_001 (Stage 24 of 49)	00-7BtGq45MYF6xeh2eyuS5gn
59.3817		Nucleus	3	0.000	1.000	1052	100000912	100000007	siRNA-IMPa4-25 PSPC1-A488 IMPa4-A546 DAPI 8C2-siRNA-IMP-a2-a4 V2.00	0	28. siRNA-IMPa4-25 PSPC1-A488 DAPI IMPa4-A546_x_TileScan_001 (Stage 24 of 49)	00-7BtGq45MYF6xeh2eyuS5gn
73.6999		Nucleus	3	0.000	1.000	1053	100000913	100000008	siRNA-IMPa4-25 PSPC1-A488 IMPa4-A546 DAPI 8C2-siRNA-IMP-a2-a4 V2.00	0	28. siRNA-IMPa4-25 PSPC1-A488 DAPI IMPa4-A546_x_TileScan_001 (Stage 24 of 49)	00-7BtGq45MYF6xeh2eyuS5gn
67.5294		Nucleus	3	0.000	1.000	1056	100000914	100000009	siRNA-IMPa4-25 PSPC1-A488 IMPa4-A546 DAPI 8C2-siRNA-IMP-a2-a4 V2.00	0	28. siRNA-IMPa4-25 PSPC1-A488 DAPI IMPa4-A546_x_TileScan_001 (Stage 24 of 49)	00-7BtGq45MYF6xeh2eyuS5gn
63.5634		Nucleus	3	0.000	1.000	1057	100000915	100000010	siRNA-IMPa4-25 PSPC1-A488 IMPa4-A546 DAPI 8C2-siRNA-IMP-a2-a4 V2.00	0	28. siRNA-IMPa4-25 PSPC1-A488 DAPI IMPa4-A546_x_TileScan_001 (Stage 24 of 49)	00-7BtGq45MYF6xeh2eyuS5gn
70.8404		Nucleus	3	0.000	1.000	1058	100000916	100000011	siRNA-IMPa4-25 PSPC1-A488 IMPa4-A546 DAPI 8C2-siRNA-IMP-a2-a4 V2.00	0	28. siRNA-IMPa4-25 PSPC1-A488 DAPI IMPa4-A546_x_TileScan_001 (Stage 24 of 49)	00-7BtGq45MYF6xeh2eyuS5gn
69.8084		Nucleus	3	0.000	1.000	1059	100000917	100000012	siRNA-IMPa4-25 PSPC1-A488 IMPa4-A546 DAPI 8C2-siRNA-IMP-a2-a4 V2.00	0	28. siRNA-IMPa4-25 PSPC1-A488 DAPI IMPa4-A546_x_TileScan_001 (Stage 24 of 49)	00-7BtGq45MYF6xeh2eyuS5gn
59.9317		Nucleus	3	0.000	1.000	1061	100000918	100000013	siRNA-IMPa4-25 PSPC1-A488 IMPa4-A546 DAPI 8C2-siRNA-IMP-a2-a4 V2.00	0	28. siRNA-IMPa4-25 PSPC1-A488 DAPI IMPa4-A546_x_TileScan_001 (Stage 24 of 49)	00-7BtGq45MYF6xeh2eyuS5gn
69.0207		Nucleus	3	0.000	1.000	1062	100000919	100000014	siRNA-IMPa4-25 PSPC1-A488 IMPa4-A546 DAPI 8C2-siRNA-IMP-a2-a4 V2.00	0	28. siRNA-IMPa4-25 PSPC1-A488 DAPI IMPa4-A546_x_TileScan_001 (Stage 24 of 49)	00-7BtGq45MYF6xeh2eyuS5gn
62.2751		Nucleus	3	0.000	1.000	1063	100000920	100000015	siRNA-IMPa4-25 PSPC1-A488 IMPa4-A546 DAPI 8C2-siRNA-IMP-a2-a4 V2.00	0	28. siRNA-IMPa4-25 PSPC1-A488 DAPI IMPa4-A546_x_TileScan_001 (Stage 24 of 49)	00-7BtGq45MYF6xeh2eyuS5gn
72.6828		Nucleus	3	0.000	1.000	1064	100000921	100000016	siRNA-IMPa4-25 PSPC1-A488 IMPa4-A546 DAPI 8C2-siRNA-IMP-a2-a4 V2.00	0	28. siRNA-IMPa4-25 PSPC1-A488 DAPI IMPa4-A546_x_TileScan_001 (Stage 24 of 49)	00-7BtGq45MYF6xeh2eyuS5gn
70.7598		Nucleus	3	0.000	1.000	1065	100000922	100000017	siRNA-IMPa4-25 PSPC1-A488 IMPa4-A546 DAPI 8C2-siRNA-IMP-a2-a4 V2.00	0	28. siRNA-IMPa4-25 PSPC1-A488 DAPI IMPa4-A546_x_TileScan_001 (Stage 24 of 49)	00-7BtGq45MYF6xeh2eyuS5gn
61.2559		Nucleus	3	0.000	1.000	1066	100000923	100000018	siRNA-IMPa4-25 PSPC1-A488 IMPa4-A546 DAPI 8C2-siRNA-IMP-a2-a4 V2.00	0	28. siRNA-IMPa4-25 PSPC1-A488 DAPI IMPa4-A546_x_TileScan_001 (Stage 24 of 49)	00-7BtGq45MYF6xeh2eyuS5gn
53.9137		Nucleus	3	0.000	1.000	1067	100000924	100000019	siRNA-IMPa4-25 PSPC1-A488 IMPa4-A546 DAPI 8C2-siRNA-IMP-a2-a4 V2.00	0	28. siRNA-IMPa4-25 PSPC1-A488 DAPI IMPa4-A546_x_TileScan_001 (Stage 24 of 49)	00-7BtGq45MYF6xeh2eyuS5gn
59.7584		Nucleus	3	0.000	1.000	1068	100000925	100000020	siRNA-IMPa4-25 PSPC1-A488 IMPa4-A546 DAPI 8C2-siRNA-IMP-a2-a4 V2.00	0	28. siRNA-IMPa4-25 PSPC1-A488 DAPI IMPa4-A546_x_TileScan_001 (Stage 24 of 49)	00-7BtGq45MYF6xeh2eyuS5gn
65.1562		Nucleus	3	0.000	1.000	1069	100000926	100000021	siRNA-IMPa4-25 PSPC1-A488 IMPa4-A546 DAPI 8C2-siRNA-IMP-a2-a4 V2.00	0	28. siRNA-IMPa4-25 PSPC1-A488 DAPI IMPa4-A546_x_TileScan_001 (Stage 24 of 49)	00-7BtGq45MYF6xeh2eyuS5gn
49.6078		Nucleus	3	0.000	1.000	1070	100000927	100000000	siRNA-IMPa4-25 PSPC1-A488 IMPa4-A546 DAPI 8C2-siRNA-IMP-a2-a4 V2.00	0	28. siRNA-IMPa4-25 PSPC1-A488 DAPI IMPa4-A546_y_TileScan_001 (Stage 25 of 49)	00-83hSCg4QrVDxMawq2ZeazM
57.9078		Nucleus	3	0.000	1.000	1071	100000928	100000001	siRNA-IMPa4-25 PSPC1-A488 IMPa4-A546 DAPI 8C2-siRNA-IMP-a2-a4 V2.00	0	28. siRNA-IMPa4-25 PSPC1-A488 DAPI IMPa4-A546_y_TileScan_001 (Stage 25 of 49)	00-83hSCg4QrVDxMawq2ZeazM
66.5132		Nucleus	3	0.000	1.000	1072	100000929	100000002	siRNA-IMPa4-25 PSPC1-A488 IMPa4-A546 DAPI 8C2-siRNA-IMP-a2-a4 V2.00	0	28. siRNA-IMPa4-25 PSPC1-A488 DAPI IMPa4-A546_y_TileScan_001 (Stage 25 of 49)	00-83hSCg4QrVDxMawq2ZeazM
65.4921		Nucleus	3	0.000	1.000	1073	100000930	100000003	siRNA-IMPa4-25 PSPC1-A488 IMPa4-A546 DAPI 8C2-siRNA-IMP-a2-a4 V2.00	0	28. siRNA-IMPa4-25 PSPC1-A488 DAPI IMPa4-A546_y_TileScan_001 (Stage 25 of 49)	00-83hSCg4QrVDxMawq2ZeazM
67.1612		Nucleus	3	0.000	1.000	1074	100000931	100000004	siRNA-IMPa4-25 PSPC1-A488 IMPa4-A546 DAPI 8C2-siRNA-IMP-a2-a4 V2.00	0	28. siRNA-IMPa4-25 PSPC1-A488 DAPI IMPa4-A546_y_TileScan_001 (Stage 25 of 49)	00-83hSCg4QrVDxMawq2ZeazM
53.0439		Nucleus	3	0.000	1.000	1076	100000932	100000005	siRNA-IMPa4-25 PSPC1-A488 IMPa4-A546 DAPI 8C2-siRNA-IMP-a2-a4 V2.00	0	28. siRNA-IMPa4-25 PSPC1-A488 DAPI IMPa4-A546_y_TileScan_001 (Stage 25 of 49)	00-83hSCg4QrVDxMawq2ZeazM
51.7892		Nucleus	3	0.000	1.000	1077	100000933	100000006	siRNA-IMPa4-25 PSPC1-A488 IMPa4-A546 DAPI 8C2-siRNA-IMP-a2-a4 V2.00	0	28. siRNA-IMPa4-25 PSPC1-A488 DAPI IMPa4-A546_y_TileScan_001 (Stage 25 of 49)	00-83hSCg4QrVDxMawq2ZeazM
59.1426		Nucleus	3	0.000	1.000	1078	100000934	100000007	siRNA-IMPa4-25 PSPC1-A488 IMPa4-A546 DAPI 8C2-siRNA-IMP-a2-a4 V2.00	0	28. siRNA-IMPa4-25 PSPC1-A488 DAPI IMPa4-A546_y_TileScan_001 (Stage 25 of 49)	00-83hSCg4QrVDxMawq2ZeazM
65.4175		Nucleus	3	0.000	1.000	1079	100000935	100000008	siRNA-IMPa4-25 PSPC1-A488 IMPa4-A546 DAPI 8C2-siRNA-IMP-a2-a4 V2.00	0	28. siRNA-IMPa4-25 PSPC1-A488 DAPI IMPa4-A546_y_TileScan_001 (Stage 25 of 49)	00-83hSCg4QrVDxMawq2ZeazM
57.8134		Nucleus	3	0.000	1.000	1080	100000936	100000009	siRNA-IMPa4-25 PSPC1-A488 IMPa4-A546 DAPI 8C2-siRNA-IMP-a2-a4 V2.00	0	28. siRNA-IMPa4-25 PSPC1-A488 DAPI IMPa4-A546_y_TileScan_001 (Stage 25 of 49)	00-83hSCg4QrVDxMawq2ZeazM
62.1892		Nucleus	3	0.000	1.000	1081	100000937	100000010	siRNA-IMPa4-25 PSPC1-A488 IMPa4-A546 DAPI 8C2-siRNA-IMP-a2-a4 V2.00	0	28. siRNA-IMPa4-25 PSPC1-A488 DAPI IMPa4-A546_y_TileScan_001 (Stage 25 of 49)	00-83hSCg4QrVDxMawq2ZeazM
55.0529		Nucleus	3	0.000	1.000	1082	100000938	100000011	siRNA-IMPa4-25 PSPC1-A488 IMPa4-A546 DAPI 8C2-siRNA-IMP-a2-a4 V2.00	0	28. siRNA-IMPa4-25 PSPC1-A488 DAPI IMPa4-A546_y_TileScan_001 (Stage 25 of 49)	00-83hSCg4QrVDxMawq2ZeazM
71.5583		Nucleus	3	0.000	1.000	1083	100000939	100000012	siRNA-IMPa4-25 PSPC1-A488 IMPa4-A546 DAPI 8C2-siRNA-IMP-a2-a4 V2.00	0	28. siRNA-IMPa4-25 PSPC1-A488 DAPI IMPa4-A546_y_TileScan_001 (Stage 25 of 49)	00-83hSCg4QrVDxMawq2ZeazM
56.0032		Nucleus	3	0.000	1.000	1084	100000940	100000013	siRNA-IMPa4-25 PSPC1-A488 IMPa4-A546 DAPI 8C2-siRNA-IMP-a2-a4 V2.00	0	28. siRNA-IMPa4-25 PSPC1-A488 DAPI IMPa4-A546_y_TileScan_001 (Stage 25 of 49)	00-83hSCg4QrVDxMawq2ZeazM
60.956		Nucleus	3	0.000	1.000	1085	100000941	100000014	siRNA-IMPa4-25 PSPC1-A488 IMPa4-A546 DAPI 8C2-siRNA-IMP-a2-a4 V2.00	0	28. siRNA-IMPa4-25 PSPC1-A488 DAPI IMPa4-A546_y_TileScan_001 (Stage 25 of 49)	00-83hSCg4QrVDxMawq2ZeazM
61.2376		Nucleus	3	0.000	1.000	1086	100000942	100000015	siRNA-IMPa4-25 PSPC1-A488 IMPa4-A546 DAPI 8C2-siRNA-IMP-a2-a4 V2.00	0	28. siRNA-IMPa4-25 PSPC1-A488 DAPI IMPa4-A546_y_TileScan_001 (Stage 25 of 49)	00-83hSCg4QrVDxMawq2ZeazM
63.0303		Nucleus	3	0.000	1.000	1087	100000943	100000016	siRNA-IMPa4-25 PSPC1-A488 IMPa4-A546 DAPI 8C2-siRNA-IMP-a2-a4 V2.00	0	28. siRNA-IMPa4-25 PSPC1-A488 DAPI IMPa4-A546_y_TileScan_001 (Stage 25 of 49)	00-83hSCg4QrVDxMawq2ZeazM
60.9565		Nucleus	3	0.000	1.000	1088	100000944	100000017	siRNA-IMPa4-25 PSPC1-A488 IMPa4-A546 DAPI 8C2-siRNA-IMP-a2-a4 V2.00	0	28. siRNA-IMPa4-25 PSPC1-A488 DAPI IMPa4-A546_y_TileScan_001 (Stage 25 of 49)	00-83hSCg4QrVDxMawq2ZeazM
67.8055		Nucleus	3	0.000	1.000	1089	100000945	100000018	siRNA-IMPa4-25 PSPC1-A488 IMPa4-A546 DAPI 8C2-siRNA-IMP-a2-a4 V2.00	0	28. siRNA-IMPa4-25 PSPC1-A488 DAPI IMPa4-A546_y_TileScan_001 (Stage 25 of 49)	00-83hSCg4QrVDxMawq2ZeazM
61.4936		Nucleus	3	0.000	1.000	1091	100000946	100000000	siRNA-IMPa4-25 PSPC1-A488 IMPa4-A546 DAPI 8C2-siRNA-IMP-a2-a4 V2.00	0	28. siRNA-IMPa4-25 PSPC1-A488 DAPI IMPa4-A546_z_TileScan_001 (Stage 26 of 49)	00-tejA37PHnDzYpTMeFxmWC3
53.06		Nucleus	3	0.000	1.000	1092	100000947	100000001	siRNA-IMPa4-25 PSPC1-A488 IMPa4-A546 DAPI 8C2-siRNA-IMP-a2-a4 V2.00	0	28. siRNA-IMPa4-25 PSPC1-A488 DAPI IMPa4-A546_z_TileScan_001 (Stage 26 of 49)	00-tejA37PHnDzYpTMeFxmWC3
52.5632		Nucleus	3	0.000	1.000	1093	100000948	100000002	siRNA-IMPa4-25 PSPC1-A488 IMPa4-A546 DAPI 8C2-siRNA-IMP-a2-a4 V2.00	0	28. siRNA-IMPa4-25 PSPC1-A488 DAPI IMPa4-A546_z_TileScan_001 (Stage 26 of 49)	00-tejA37PHnDzYpTMeFxmWC3
51.975		Nucleus	3	0.000	1.000	1093	100000949	100000003	siRNA-IMPa4-25 PSPC1-A488 IMPa4-A546 DAPI 8C2-siRNA-IMP-a2-a4 V2.00	0	28. siRNA-IMPa4-25 PSPC1-A488 DAPI IMPa4-A546_z_TileScan_001 (Stage 26 of 49)	00-tejA37PHnDzYpTMeFxmWC3
50.5411		Nucleus	3	0.000	1.000	1095	100000950	100000004	siRNA-IMPa4-25 PSPC1-A488 IMPa4-A546 DAPI 8C2-siRNA-IMP-a2-a4 V2.00	0	28. siRNA-IMPa4-25 PSPC1-A488 DAPI IMPa4-A546_z_TileScan_001 (Stage 26 of 49)	00-tejA37PHnDzYpTMeFxmWC3
61.4628		Nucleus	3	0.000	1.000	1096	100000951	100000005	siRNA-IMPa4-25 PSPC1-A488 IMPa4-A546 DAPI 8C2-siRNA-IMP-a2-a4 V2.00	0	28. siRNA-IMPa4-25 PSPC1-A488 DAPI IMPa4-A546_z_TileScan_001 (Stage 26 of 49)	00-tejA37PHnDzYpTMeFxmWC3
57.1378		Nucleus	3	0.000	1.000	1097	100000952	100000006	siRNA-IMPa4-25 PSPC1-A488 IMPa4-A546 DAPI 8C2-siRNA-IMP-a2-a4 V2.00	0	28. siRNA-IMPa4-25 PSPC1-A488 DAPI IMPa4-A546_z_TileScan_001 (Stage 26 of 49)	00-tejA37PHnDzYpTMeFxmWC3
65.6001		Nucleus	3	0.000	1.000	1098	100000953	100000007	siRNA-IMPa4-25 PSPC1-A488 IMPa4-A546 DAPI 8C2-siRNA-IMP-a2-a4 V2.00	0	28. siRNA-IMPa4-25 PSPC1-A488 DAPI IMPa4-A546_z_TileScan_001 (Stage 26 of 49)	00-tejA37PHnDzYpTMeFxmWC3
64.4545		Nucleus	3	0.000	1.000	1099	100000954	100000008	siRNA-IMPa4-25 PSPC1-A488 IMPa4-A546 DAPI 8C2-siRNA-IMP-a2-a4 V2.00	0	28. siRNA-IMPa4-25 PSPC1-A488 DAPI IMPa4-A546_z_TileScan_001 (Stage 26 of 49)	00-tejA37PHnDzYpTMeFxmWC3
64.6586		Nucleus	3	0.000	1.000	1100	100000955	100000009	siRNA-IMPa4-25 PSPC1-A488 IMPa4-A546 DAPI 8C2-siRNA-IMP-a2-a4 V2.00	0	28. siRNA-IMPa4-25 PSPC1-A488 DAPI IMPa4-A546_z_TileScan_001 (Stage 26 of 49)	00-tejA37PHnDzYpTMeFxmWC3
61.7802		Nucleus	3	0.000	1.000	1101	100000956	100000010	siRNA-IMPa4-25 PSPC1-A488 IMPa4-A546 DAPI 8C2-siRNA-IMP-a2-a4 V2.00	0	28. siRNA-IMPa4-25 PSPC1-A488 DAPI IMPa4-A546_z_TileScan_001 (Stage 26 of 49)	00-tejA37PHnDzYpTMeFxmWC3
61.9975		Nucleus	3	0.000	1.000	1102	100000957	100000011	siRNA-IMPa4-25 PSPC1-A488 IMPa4-A546 DAPI 8C2-siRNA-IMP-a2-a4 V2.00	0	28. siRNA-IMPa4-25 PSPC1-A488 DAPI IMPa4-A546_z_TileScan_001 (Stage 26 of 49)	00-tejA37PHnDzYpTMeFxmWC3
60.6646		Nucleus	3	0.000	1.000	1103	100000958	100000012	siRNA-IMPa4-25 PSPC1-A488 IMPa4-A546 DAPI 8C2-siRNA-IMP-a2-a4 V2.00	0	28. siRNA-IMPa4-25 PSPC1-A488 DAPI IMPa4-A546_z_TileScan_001 (Stage 26 of 49)	00-tejA37PHnDzYpTMeFxmWC3
61.635		Nucleus	3	0.000	1.000	1103	100000959	100000013	siRNA-IMPa4-25 PSPC1-A488 IMPa4-A546 DAPI 8C2-siRNA-IMP-a2-a4 V2.00	0	28. siRNA-IMPa4-25 PSPC1-A488 DAPI IMPa4-A546_z_TileScan_001 (Stage 26 of 49)	00-tejA37PHnDzYpTMeFxmWC3
62.8824		Nucleus	3	0.000	1.000	1103	100000960	100000014	siRNA-IMPa4-25 PSPC1-A488 IMPa4-A546 DAPI 8C2-siRNA-IMP-a2-a4 V2.00	0	28. siRNA-IMPa4-25 PSPC1-A488 DAPI IMPa4-A546_z_TileScan_001 (Stage 26 of 49)	00-tejA37PHnDzYpTMeFxmWC3
71.6329		Nucleus	3	0.000	1.000	1104	100000961	100000015	siRNA-IMPa4-25 PSPC1-A488 IMPa4-A546 DAPI 8C2-siRNA-IMP-a2-a4 V2.00	0	28. siRNA-IMPa4-25 PSPC1-A488 DAPI IMPa4-A546_z_TileScan_001 (Stage 26 of 49)	00-tejA37PHnDzYpTMeFxmWC3
52.723		Nucleus	3	0.000	1.000	1105	100000962	100000016	siRNA-IMPa4-25 PSPC1-A488 IMPa4-A546 DAPI 8C2-siRNA-IMP-a2-a4 V2.00	0	28. siRNA-IMPa4-25 PSPC1-A488 DAPI IMPa4-A546_z_TileScan_001 (Stage 26 of 49)	00-tejA37PHnDzYpTMeFxmWC3
53.4852		Nucleus	3	0.000	1.000	1106	100000963	100000017	siRNA-IMPa4-25 PSPC1-A488 IMPa4-A546 DAPI 8C2-siRNA-IMP-a2-a4 V2.00	0	28. siRNA-IMPa4-25 PSPC1-A488 DAPI IMPa4-A546_z_TileScan_001 (Stage 26 of 49)	00-tejA37PHnDzYpTMeFxmWC3
62.9432		Nucleus	3	0.000	1.000	1107	100000964	100000018	siRNA-IMPa4-25 PSPC1-A488 IMPa4-A546 DAPI 8C2-siRNA-IMP-a2-a4 V2.00	0	28. siRNA-IMPa4-25 PSPC1-A488 DAPI IMPa4-A546_z_TileScan_001 (Stage 26 of 49)	00-tejA37PHnDzYpTMeFxmWC3
70.4325		Nucleus	3	0.000	1.000	1108	100000965	100000019	siRNA-IMPa4-25 PSPC1-A488 IMPa4-A546 DAPI 8C2-siRNA-IMP-a2-a4 V2.00	0	28. siRNA-IMPa4-25 PSPC1-A488 DAPI IMPa4-A546_z_TileScan_001 (Stage 26 of 49)	00-tejA37PHnDzYpTMeFxmWC3
68.1251		Nucleus	3	0.000	1.000	1109	100000966	100000020	siRNA-IMPa4-25 PSPC1-A488 IMPa4-A546 DAPI 8C2-siRNA-IMP-a2-a4 V2.00	0	28. siRNA-IMPa4-25 PSPC1-A488 DAPI IMPa4-A546_z_TileScan_001 (Stage 26 of 49)	00-tejA37PHnDzYpTMeFxmWC3
65.657		Nucleus	3	0.000	1.000	1110	100000967	100000021	siRNA-IMPa4-25 PSPC1-A488 IMPa4-A546 DAPI 8C2-siRNA-IMP-a2-a4 V2.00	0	28. siRNA-IMPa4-25 PSPC1-A488 DAPI IMPa4-A546_z_TileScan_001 (Stage 26 of 49)	00-tejA37PHnDzYpTMeFxmWC3
