# Supplementary material for: Development of a pipeline for automated, high-throughput analysis of paraspeckle proteins reveals specific roles for importin α proteins
Source: Sci Rep. 2017 Feb 27;7:43323. doi: 10.1038/srep43323 (PMC5379994; doi:10.1038/srep43323)
Supplement: Supplementary Dataset SD1-L [file srep43323-s14.zip › I8P/8C2-siRNA-IMPa4-PSPC1/_/siRNA-IMPa4-25 PSPC1-A488 IMPa4-A546 DAPI 8C2-siRNA-IMP-a2-a4 V2.00_Statistics/siRNA-IMPa4-25 PSPC1-A488 IMPa4-A546 DAPI 8C2-siRNA-IMP-a2-a4 V2.00_Overall.csv]

Overall
====================
Variable	Value	Unit	Birth [s]	Death [s]	ID
Number of Cells per Time Point	18		0.000	1.000
Number of Cells per Time Point	19		0.000	1.000
Number of Cells per Time Point	21		0.000	1.000
Number of Cells per Time Point	19		0.000	1.000
Number of Cells per Time Point	31		0.000	1.000
Number of Cells per Time Point	35		0.000	1.000
Number of Cells per Time Point	21		0.000	1.000
Number of Cells per Time Point	23		0.000	1.000
Number of Cells per Time Point	22		0.000	1.000
Number of Cells per Time Point	21		0.000	1.000
Number of Cells per Time Point	16		0.000	1.000
Number of Cells per Time Point	19		0.000	1.000
Number of Cells per Time Point	19		0.000	1.000
Number of Cells per Time Point	18		0.000	1.000
Number of Cells per Time Point	31		0.000	1.000
Number of Cells per Time Point	32		0.000	1.000
Number of Cells per Time Point	27		0.000	1.000
Number of Cells per Time Point	29		0.000	1.000
Number of Cells per Time Point	19		0.000	1.000
Number of Cells per Time Point	22		0.000	1.000
Number of Cells per Time Point	17		0.000	1.000
Number of Cells per Time Point	16		0.000	1.000
Number of Cells per Time Point	22		0.000	1.000
Number of Cells per Time Point	14		0.000	1.000
Number of Cells per Time Point	14		0.000	1.000
Number of Cells per Time Point	19		0.000	1.000
Number of Cells per Time Point	19		0.000	1.000
Number of Cells per Time Point	21		0.000	1.000
Number of Cells per Time Point	16		0.000	1.000
Number of Cells per Time Point	13		0.000	1.000
Number of Cells per Time Point	17		0.000	1.000
Number of Cells per Time Point	29		0.000	1.000
Number of Cells per Time Point	29		0.000	1.000
Number of Cells per Time Point	21		0.000	1.000
Number of Cells per Time Point	31		0.000	1.000
Number of Cells per Time Point	22		0.000	1.000
Number of Cells per Time Point	20		0.000	1.000
Number of Cells per Time Point	28		0.000	1.000
Number of Cells per Time Point	34		0.000	1.000
Number of Cells per Time Point	30		0.000	1.000
Number of Cells per Time Point	18		0.000	1.000
Number of Cells per Time Point	27		0.000	1.000
Number of Cells per Time Point	28		0.000	1.000
Number of Cells per Time Point	30		0.000	1.000
Number of Cells per Time Point	16		0.000	1.000
Number of Cells per Time Point	31		0.000	1.000
Number of Cells per Time Point	26		0.000	1.000
Number of Cells per Time Point	20		0.000	1.000
Number of Cells per Time Point	21		0.000	1.000
Number of Nuclei per Time Point	13		0.000	1.000
Number of Nuclei per Time Point	13		0.000	1.000
Number of Nuclei per Time Point	19		0.000	1.000
Number of Nuclei per Time Point	17		0.000	1.000
Number of Nuclei per Time Point	32		0.000	1.000
Number of Nuclei per Time Point	32		0.000	1.000
Number of Nuclei per Time Point	20		0.000	1.000
Number of Nuclei per Time Point	19		0.000	1.000
Number of Nuclei per Time Point	19		0.000	1.000
Number of Nuclei per Time Point	23		0.000	1.000
Number of Nuclei per Time Point	14		0.000	1.000
Number of Nuclei per Time Point	19		0.000	1.000
Number of Nuclei per Time Point	13		0.000	1.000
Number of Nuclei per Time Point	15		0.000	1.000
Number of Nuclei per Time Point	24		0.000	1.000
Number of Nuclei per Time Point	34		0.000	1.000
Number of Nuclei per Time Point	29		0.000	1.000
Number of Nuclei per Time Point	25		0.000	1.000
Number of Nuclei per Time Point	14		0.000	1.000
Number of Nuclei per Time Point	12		0.000	1.000
Number of Nuclei per Time Point	11		0.000	1.000
Number of Nuclei per Time Point	13		0.000	1.000
Number of Nuclei per Time Point	18		0.000	1.000
Number of Nuclei per Time Point	15		0.000	1.000
Number of Nuclei per Time Point	7		0.000	1.000
Number of Nuclei per Time Point	17		0.000	1.000
Number of Nuclei per Time Point	14		0.000	1.000
Number of Nuclei per Time Point	12		0.000	1.000
Number of Nuclei per Time Point	13		0.000	1.000
Number of Nuclei per Time Point	8		0.000	1.000
Number of Nuclei per Time Point	14		0.000	1.000
Number of Nuclei per Time Point	29		0.000	1.000
Number of Nuclei per Time Point	26		0.000	1.000
Number of Nuclei per Time Point	16		0.000	1.000
Number of Nuclei per Time Point	34		0.000	1.000
Number of Nuclei per Time Point	18		0.000	1.000
Number of Nuclei per Time Point	17		0.000	1.000
Number of Nuclei per Time Point	25		0.000	1.000
Number of Nuclei per Time Point	30		0.000	1.000
Number of Nuclei per Time Point	29		0.000	1.000
Number of Nuclei per Time Point	15		0.000	1.000
Number of Nuclei per Time Point	28		0.000	1.000
Number of Nuclei per Time Point	24		0.000	1.000
Number of Nuclei per Time Point	28		0.000	1.000
Number of Nuclei per Time Point	13		0.000	1.000
Number of Nuclei per Time Point	25		0.000	1.000
Number of Nuclei per Time Point	22		0.000	1.000
Number of Nuclei per Time Point	19		0.000	1.000
Number of Nuclei per Time Point	22		0.000	1.000
Number of Vesicles Paraspeckles per Time Point	141		0.000	1.000
Number of Vesicles Paraspeckles per Time Point	49		0.000	1.000
Number of Vesicles Paraspeckles per Time Point	108		0.000	1.000
Number of Vesicles Paraspeckles per Time Point	149		0.000	1.000
Number of Vesicles Paraspeckles per Time Point	340		0.000	1.000
Number of Vesicles Paraspeckles per Time Point	255		0.000	1.000
Number of Vesicles Paraspeckles per Time Point	148		0.000	1.000
Number of Vesicles Paraspeckles per Time Point	206		0.000	1.000
Number of Vesicles Paraspeckles per Time Point	255		0.000	1.000
Number of Vesicles Paraspeckles per Time Point	144		0.000	1.000
Number of Vesicles Paraspeckles per Time Point	97		0.000	1.000
Number of Vesicles Paraspeckles per Time Point	208		0.000	1.000
Number of Vesicles Paraspeckles per Time Point	89		0.000	1.000
Number of Vesicles Paraspeckles per Time Point	180		0.000	1.000
Number of Vesicles Paraspeckles per Time Point	272		0.000	1.000
Number of Vesicles Paraspeckles per Time Point	225		0.000	1.000
Number of Vesicles Paraspeckles per Time Point	279		0.000	1.000
Number of Vesicles Paraspeckles per Time Point	221		0.000	1.000
Number of Vesicles Paraspeckles per Time Point	144		0.000	1.000
Number of Vesicles Paraspeckles per Time Point	65		0.000	1.000
Number of Vesicles Paraspeckles per Time Point	82		0.000	1.000
Number of Vesicles Paraspeckles per Time Point	97		0.000	1.000
Number of Vesicles Paraspeckles per Time Point	103		0.000	1.000
Number of Vesicles Paraspeckles per Time Point	276		0.000	1.000
Number of Vesicles Paraspeckles per Time Point	58		0.000	1.000
Number of Vesicles Paraspeckles per Time Point	265		0.000	1.000
Number of Vesicles Paraspeckles per Time Point	190		0.000	1.000
Number of Vesicles Paraspeckles per Time Point	151		0.000	1.000
Number of Vesicles Paraspeckles per Time Point	112		0.000	1.000
Number of Vesicles Paraspeckles per Time Point	48		0.000	1.000
Number of Vesicles Paraspeckles per Time Point	95		0.000	1.000
Number of Vesicles Paraspeckles per Time Point	115		0.000	1.000
Number of Vesicles Paraspeckles per Time Point	224		0.000	1.000
Number of Vesicles Paraspeckles per Time Point	223		0.000	1.000
Number of Vesicles Paraspeckles per Time Point	314		0.000	1.000
Number of Vesicles Paraspeckles per Time Point	217		0.000	1.000
Number of Vesicles Paraspeckles per Time Point	242		0.000	1.000
Number of Vesicles Paraspeckles per Time Point	192		0.000	1.000
Number of Vesicles Paraspeckles per Time Point	216		0.000	1.000
Number of Vesicles Paraspeckles per Time Point	134		0.000	1.000
Number of Vesicles Paraspeckles per Time Point	96		0.000	1.000
Number of Vesicles Paraspeckles per Time Point	284		0.000	1.000
Number of Vesicles Paraspeckles per Time Point	266		0.000	1.000
Number of Vesicles Paraspeckles per Time Point	376		0.000	1.000
Number of Vesicles Paraspeckles per Time Point	149		0.000	1.000
Number of Vesicles Paraspeckles per Time Point	304		0.000	1.000
Number of Vesicles Paraspeckles per Time Point	99		0.000	1.000
Number of Vesicles Paraspeckles per Time Point	151		0.000	1.000
Number of Vesicles Paraspeckles per Time Point	164		0.000	1.000
Total Number of Cells	1111
Total Number of Nuclei	968
Total Number of Vesicles Paraspeckles	8818
