# Supplementary material for: Development of a pipeline for automated, high-throughput analysis of paraspeckle proteins reveals specific roles for importin α proteins
Source: Sci Rep. 2017 Feb 27;7:43323. doi: 10.1038/srep43323 (PMC5379994; doi:10.1038/srep43323)
Supplement: Supplementary Dataset SD1-L [file srep43323-s14.zip › I8P/8C2-siRNA-IMPa4-PSPC1/_/siRNA-IMPa4-25 PSPC1-A488 IMPa4-A546 DAPI 8C2-siRNA-IMP-a2-a4 V2.00_Statistics/siRNA-IMPa4-25 PSPC1-A488 IMPa4-A546 DAPI 8C2-siRNA-IMP-a2-a4 V2.00_Vesicles_Paraspeckle_Distance_to_Cell_Membrane.csv]

Vesicles Paraspeckle Distance to Cell Membrane
====================
Value	Unit	Category	Birth [s]	Death [s]	CellID	ID	OriginalID	Original Component Name	Original Component ID	Original Image Name	Original Image ID
3.17046	um	Vesicles Paraspeckle	0.000	1.000	0	200000000	200000000	siRNA-IMPa4-25 PSPC1-A488 IMPa4-A546 DAPI 8C2-siRNA-IMP-a2-a4 V2.00	0	28. siRNA-IMPa4-25 PSPC1-A488 DAPI IMPa4-A546_a_TileScan_001 (Stage 1 of 49)	00-kRebo8v8jq7VUbzjx7JAVY
2.26593	um	Vesicles Paraspeckle	0.000	1.000	0	200000001	200000001	siRNA-IMPa4-25 PSPC1-A488 IMPa4-A546 DAPI 8C2-siRNA-IMP-a2-a4 V2.00	0	28. siRNA-IMPa4-25 PSPC1-A488 DAPI IMPa4-A546_a_TileScan_001 (Stage 1 of 49)	00-kRebo8v8jq7VUbzjx7JAVY
2.64359	um	Vesicles Paraspeckle	0.000	1.000	0	200000002	200000002	siRNA-IMPa4-25 PSPC1-A488 IMPa4-A546 DAPI 8C2-siRNA-IMP-a2-a4 V2.00	0	28. siRNA-IMPa4-25 PSPC1-A488 DAPI IMPa4-A546_a_TileScan_001 (Stage 1 of 49)	00-kRebo8v8jq7VUbzjx7JAVY
1.96365	um	Vesicles Paraspeckle	0.000	1.000	0	200000003	200000003	siRNA-IMPa4-25 PSPC1-A488 IMPa4-A546 DAPI 8C2-siRNA-IMP-a2-a4 V2.00	0	28. siRNA-IMPa4-25 PSPC1-A488 DAPI IMPa4-A546_a_TileScan_001 (Stage 1 of 49)	00-kRebo8v8jq7VUbzjx7JAVY
1.88828	um	Vesicles Paraspeckle	0.000	1.000	0	200000004	200000004	siRNA-IMPa4-25 PSPC1-A488 IMPa4-A546 DAPI 8C2-siRNA-IMP-a2-a4 V2.00	0	28. siRNA-IMPa4-25 PSPC1-A488 DAPI IMPa4-A546_a_TileScan_001 (Stage 1 of 49)	00-kRebo8v8jq7VUbzjx7JAVY
1.91391	um	Vesicles Paraspeckle	0.000	1.000	0	200000005	200000005	siRNA-IMPa4-25 PSPC1-A488 IMPa4-A546 DAPI 8C2-siRNA-IMP-a2-a4 V2.00	0	28. siRNA-IMPa4-25 PSPC1-A488 DAPI IMPa4-A546_a_TileScan_001 (Stage 1 of 49)	00-kRebo8v8jq7VUbzjx7JAVY
2.26593	um	Vesicles Paraspeckle	0.000	1.000	0	200000006	200000006	siRNA-IMPa4-25 PSPC1-A488 IMPa4-A546 DAPI 8C2-siRNA-IMP-a2-a4 V2.00	0	28. siRNA-IMPa4-25 PSPC1-A488 DAPI IMPa4-A546_a_TileScan_001 (Stage 1 of 49)	00-kRebo8v8jq7VUbzjx7JAVY
1.99083	um	Vesicles Paraspeckle	0.000	1.000	0	200000007	200000007	siRNA-IMPa4-25 PSPC1-A488 IMPa4-A546 DAPI 8C2-siRNA-IMP-a2-a4 V2.00	0	28. siRNA-IMPa4-25 PSPC1-A488 DAPI IMPa4-A546_a_TileScan_001 (Stage 1 of 49)	00-kRebo8v8jq7VUbzjx7JAVY
2.15796	um	Vesicles Paraspeckle	0.000	1.000	0	200000008	200000008	siRNA-IMPa4-25 PSPC1-A488 IMPa4-A546 DAPI 8C2-siRNA-IMP-a2-a4 V2.00	0	28. siRNA-IMPa4-25 PSPC1-A488 DAPI IMPa4-A546_a_TileScan_001 (Stage 1 of 49)	00-kRebo8v8jq7VUbzjx7JAVY
2.15797	um	Vesicles Paraspeckle	0.000	1.000	0	200000009	200000009	siRNA-IMPa4-25 PSPC1-A488 IMPa4-A546 DAPI 8C2-siRNA-IMP-a2-a4 V2.00	0	28. siRNA-IMPa4-25 PSPC1-A488 DAPI IMPa4-A546_a_TileScan_001 (Stage 1 of 49)	00-kRebo8v8jq7VUbzjx7JAVY
1.88828	um	Vesicles Paraspeckle	0.000	1.000	0	200000010	200000010	siRNA-IMPa4-25 PSPC1-A488 IMPa4-A546 DAPI 8C2-siRNA-IMP-a2-a4 V2.00	0	28. siRNA-IMPa4-25 PSPC1-A488 DAPI IMPa4-A546_a_TileScan_001 (Stage 1 of 49)	00-kRebo8v8jq7VUbzjx7JAVY
1.61317	um	Vesicles Paraspeckle	0.000	1.000	0	200000011	200000011	siRNA-IMPa4-25 PSPC1-A488 IMPa4-A546 DAPI 8C2-siRNA-IMP-a2-a4 V2.00	0	28. siRNA-IMPa4-25 PSPC1-A488 DAPI IMPa4-A546_a_TileScan_001 (Stage 1 of 49)	00-kRebo8v8jq7VUbzjx7JAVY
2.26593	um	Vesicles Paraspeckle	0.000	1.000	1	200000012	200000012	siRNA-IMPa4-25 PSPC1-A488 IMPa4-A546 DAPI 8C2-siRNA-IMP-a2-a4 V2.00	0	28. siRNA-IMPa4-25 PSPC1-A488 DAPI IMPa4-A546_a_TileScan_001 (Stage 1 of 49)	00-kRebo8v8jq7VUbzjx7JAVY
2.7974	um	Vesicles Paraspeckle	0.000	1.000	1	200000013	200000013	siRNA-IMPa4-25 PSPC1-A488 IMPa4-A546 DAPI 8C2-siRNA-IMP-a2-a4 V2.00	0	28. siRNA-IMPa4-25 PSPC1-A488 DAPI IMPa4-A546_a_TileScan_001 (Stage 1 of 49)	00-kRebo8v8jq7VUbzjx7JAVY
2.64359	um	Vesicles Paraspeckle	0.000	1.000	1	200000014	200000014	siRNA-IMPa4-25 PSPC1-A488 IMPa4-A546 DAPI 8C2-siRNA-IMP-a2-a4 V2.00	0	28. siRNA-IMPa4-25 PSPC1-A488 DAPI IMPa4-A546_a_TileScan_001 (Stage 1 of 49)	00-kRebo8v8jq7VUbzjx7JAVY
2.64359	um	Vesicles Paraspeckle	0.000	1.000	1	200000015	200000015	siRNA-IMPa4-25 PSPC1-A488 IMPa4-A546 DAPI 8C2-siRNA-IMP-a2-a4 V2.00	0	28. siRNA-IMPa4-25 PSPC1-A488 DAPI IMPa4-A546_a_TileScan_001 (Stage 1 of 49)	00-kRebo8v8jq7VUbzjx7JAVY
1.88828	um	Vesicles Paraspeckle	0.000	1.000	1	200000016	200000016	siRNA-IMPa4-25 PSPC1-A488 IMPa4-A546 DAPI 8C2-siRNA-IMP-a2-a4 V2.00	0	28. siRNA-IMPa4-25 PSPC1-A488 DAPI IMPa4-A546_a_TileScan_001 (Stage 1 of 49)	00-kRebo8v8jq7VUbzjx7JAVY
1.96518	um	Vesicles Paraspeckle	0.000	1.000	1	200000017	200000017	siRNA-IMPa4-25 PSPC1-A488 IMPa4-A546 DAPI 8C2-siRNA-IMP-a2-a4 V2.00	0	28. siRNA-IMPa4-25 PSPC1-A488 DAPI IMPa4-A546_a_TileScan_001 (Stage 1 of 49)	00-kRebo8v8jq7VUbzjx7JAVY
2.01646	um	Vesicles Paraspeckle	0.000	1.000	1	200000018	200000018	siRNA-IMPa4-25 PSPC1-A488 IMPa4-A546 DAPI 8C2-siRNA-IMP-a2-a4 V2.00	0	28. siRNA-IMPa4-25 PSPC1-A488 DAPI IMPa4-A546_a_TileScan_001 (Stage 1 of 49)	00-kRebo8v8jq7VUbzjx7JAVY
2.26593	um	Vesicles Paraspeckle	0.000	1.000	1	200000019	200000019	siRNA-IMPa4-25 PSPC1-A488 IMPa4-A546 DAPI 8C2-siRNA-IMP-a2-a4 V2.00	0	28. siRNA-IMPa4-25 PSPC1-A488 DAPI IMPa4-A546_a_TileScan_001 (Stage 1 of 49)	00-kRebo8v8jq7VUbzjx7JAVY
1.99083	um	Vesicles Paraspeckle	0.000	1.000	1	200000020	200000020	siRNA-IMPa4-25 PSPC1-A488 IMPa4-A546 DAPI 8C2-siRNA-IMP-a2-a4 V2.00	0	28. siRNA-IMPa4-25 PSPC1-A488 DAPI IMPa4-A546_a_TileScan_001 (Stage 1 of 49)	00-kRebo8v8jq7VUbzjx7JAVY
2.26593	um	Vesicles Paraspeckle	0.000	1.000	1	200000021	200000021	siRNA-IMPa4-25 PSPC1-A488 IMPa4-A546 DAPI 8C2-siRNA-IMP-a2-a4 V2.00	0	28. siRNA-IMPa4-25 PSPC1-A488 DAPI IMPa4-A546_a_TileScan_001 (Stage 1 of 49)	00-kRebo8v8jq7VUbzjx7JAVY
1.88828	um	Vesicles Paraspeckle	0.000	1.000	1	200000022	200000022	siRNA-IMPa4-25 PSPC1-A488 IMPa4-A546 DAPI 8C2-siRNA-IMP-a2-a4 V2.00	0	28. siRNA-IMPa4-25 PSPC1-A488 DAPI IMPa4-A546_a_TileScan_001 (Stage 1 of 49)	00-kRebo8v8jq7VUbzjx7JAVY
1.88828	um	Vesicles Paraspeckle	0.000	1.000	1	200000023	200000023	siRNA-IMPa4-25 PSPC1-A488 IMPa4-A546 DAPI 8C2-siRNA-IMP-a2-a4 V2.00	0	28. siRNA-IMPa4-25 PSPC1-A488 DAPI IMPa4-A546_a_TileScan_001 (Stage 1 of 49)	00-kRebo8v8jq7VUbzjx7JAVY
1.88828	um	Vesicles Paraspeckle	0.000	1.000	1	200000024	200000024	siRNA-IMPa4-25 PSPC1-A488 IMPa4-A546 DAPI 8C2-siRNA-IMP-a2-a4 V2.00	0	28. siRNA-IMPa4-25 PSPC1-A488 DAPI IMPa4-A546_a_TileScan_001 (Stage 1 of 49)	00-kRebo8v8jq7VUbzjx7JAVY
1.53626	um	Vesicles Paraspeckle	0.000	1.000	1	200000025	200000025	siRNA-IMPa4-25 PSPC1-A488 IMPa4-A546 DAPI 8C2-siRNA-IMP-a2-a4 V2.00	0	28. siRNA-IMPa4-25 PSPC1-A488 DAPI IMPa4-A546_a_TileScan_001 (Stage 1 of 49)	00-kRebo8v8jq7VUbzjx7JAVY
2.40557	um	Vesicles Paraspeckle	0.000	1.000	3	200000026	200000026	siRNA-IMPa4-25 PSPC1-A488 IMPa4-A546 DAPI 8C2-siRNA-IMP-a2-a4 V2.00	0	28. siRNA-IMPa4-25 PSPC1-A488 DAPI IMPa4-A546_a_TileScan_001 (Stage 1 of 49)	00-kRebo8v8jq7VUbzjx7JAVY
2.09831	um	Vesicles Paraspeckle	0.000	1.000	3	200000027	200000027	siRNA-IMPa4-25 PSPC1-A488 IMPa4-A546 DAPI 8C2-siRNA-IMP-a2-a4 V2.00	0	28. siRNA-IMPa4-25 PSPC1-A488 DAPI IMPa4-A546_a_TileScan_001 (Stage 1 of 49)	00-kRebo8v8jq7VUbzjx7JAVY
1.13205	um	Vesicles Paraspeckle	0.000	1.000	3	200000028	200000028	siRNA-IMPa4-25 PSPC1-A488 IMPa4-A546 DAPI 8C2-siRNA-IMP-a2-a4 V2.00	0	28. siRNA-IMPa4-25 PSPC1-A488 DAPI IMPa4-A546_a_TileScan_001 (Stage 1 of 49)	00-kRebo8v8jq7VUbzjx7JAVY
0.990527	um	Vesicles Paraspeckle	0.000	1.000	3	200000029	200000029	siRNA-IMPa4-25 PSPC1-A488 IMPa4-A546 DAPI 8C2-siRNA-IMP-a2-a4 V2.00	0	28. siRNA-IMPa4-25 PSPC1-A488 DAPI IMPa4-A546_a_TileScan_001 (Stage 1 of 49)	00-kRebo8v8jq7VUbzjx7JAVY
0.942003	um	Vesicles Paraspeckle	0.000	1.000	4	200000030	200000030	siRNA-IMPa4-25 PSPC1-A488 IMPa4-A546 DAPI 8C2-siRNA-IMP-a2-a4 V2.00	0	28. siRNA-IMPa4-25 PSPC1-A488 DAPI IMPa4-A546_a_TileScan_001 (Stage 1 of 49)	00-kRebo8v8jq7VUbzjx7JAVY
1.69807	um	Vesicles Paraspeckle	0.000	1.000	4	200000031	200000031	siRNA-IMPa4-25 PSPC1-A488 IMPa4-A546 DAPI 8C2-siRNA-IMP-a2-a4 V2.00	0	28. siRNA-IMPa4-25 PSPC1-A488 DAPI IMPa4-A546_a_TileScan_001 (Stage 1 of 49)	00-kRebo8v8jq7VUbzjx7JAVY
1.91392	um	Vesicles Paraspeckle	0.000	1.000	4	200000032	200000032	siRNA-IMPa4-25 PSPC1-A488 IMPa4-A546 DAPI 8C2-siRNA-IMP-a2-a4 V2.00	0	28. siRNA-IMPa4-25 PSPC1-A488 DAPI IMPa4-A546_a_TileScan_001 (Stage 1 of 49)	00-kRebo8v8jq7VUbzjx7JAVY
1.51062	um	Vesicles Paraspeckle	0.000	1.000	4	200000033	200000033	siRNA-IMPa4-25 PSPC1-A488 IMPa4-A546 DAPI 8C2-siRNA-IMP-a2-a4 V2.00	0	28. siRNA-IMPa4-25 PSPC1-A488 DAPI IMPa4-A546_a_TileScan_001 (Stage 1 of 49)	00-kRebo8v8jq7VUbzjx7JAVY
2.32272	um	Vesicles Paraspeckle	0.000	1.000	5	200000034	200000034	siRNA-IMPa4-25 PSPC1-A488 IMPa4-A546 DAPI 8C2-siRNA-IMP-a2-a4 V2.00	0	28. siRNA-IMPa4-25 PSPC1-A488 DAPI IMPa4-A546_a_TileScan_001 (Stage 1 of 49)	00-kRebo8v8jq7VUbzjx7JAVY
0.400234	um	Vesicles Paraspeckle	0.000	1.000	5	200000035	200000035	siRNA-IMPa4-25 PSPC1-A488 IMPa4-A546 DAPI 8C2-siRNA-IMP-a2-a4 V2.00	0	28. siRNA-IMPa4-25 PSPC1-A488 DAPI IMPa4-A546_a_TileScan_001 (Stage 1 of 49)	00-kRebo8v8jq7VUbzjx7JAVY
0.200117	um	Vesicles Paraspeckle	0.000	1.000	5	200000036	200000036	siRNA-IMPa4-25 PSPC1-A488 IMPa4-A546 DAPI 8C2-siRNA-IMP-a2-a4 V2.00	0	28. siRNA-IMPa4-25 PSPC1-A488 DAPI IMPa4-A546_a_TileScan_001 (Stage 1 of 49)	00-kRebo8v8jq7VUbzjx7JAVY
1.88828	um	Vesicles Paraspeckle	0.000	1.000	5	200000037	200000037	siRNA-IMPa4-25 PSPC1-A488 IMPa4-A546 DAPI 8C2-siRNA-IMP-a2-a4 V2.00	0	28. siRNA-IMPa4-25 PSPC1-A488 DAPI IMPa4-A546_a_TileScan_001 (Stage 1 of 49)	00-kRebo8v8jq7VUbzjx7JAVY
2.44387	um	Vesicles Paraspeckle	0.000	1.000	5	200000038	200000038	siRNA-IMPa4-25 PSPC1-A488 IMPa4-A546 DAPI 8C2-siRNA-IMP-a2-a4 V2.00	0	28. siRNA-IMPa4-25 PSPC1-A488 DAPI IMPa4-A546_a_TileScan_001 (Stage 1 of 49)	00-kRebo8v8jq7VUbzjx7JAVY
2.79743	um	Vesicles Paraspeckle	0.000	1.000	6	200000039	200000039	siRNA-IMPa4-25 PSPC1-A488 IMPa4-A546 DAPI 8C2-siRNA-IMP-a2-a4 V2.00	0	28. siRNA-IMPa4-25 PSPC1-A488 DAPI IMPa4-A546_a_TileScan_001 (Stage 1 of 49)	00-kRebo8v8jq7VUbzjx7JAVY
2.96463	um	Vesicles Paraspeckle	0.000	1.000	6	200000040	200000040	siRNA-IMPa4-25 PSPC1-A488 IMPa4-A546 DAPI 8C2-siRNA-IMP-a2-a4 V2.00	0	28. siRNA-IMPa4-25 PSPC1-A488 DAPI IMPa4-A546_a_TileScan_001 (Stage 1 of 49)	00-kRebo8v8jq7VUbzjx7JAVY
2.34131	um	Vesicles Paraspeckle	0.000	1.000	6	200000041	200000041	siRNA-IMPa4-25 PSPC1-A488 IMPa4-A546 DAPI 8C2-siRNA-IMP-a2-a4 V2.00	0	28. siRNA-IMPa4-25 PSPC1-A488 DAPI IMPa4-A546_a_TileScan_001 (Stage 1 of 49)	00-kRebo8v8jq7VUbzjx7JAVY
2.26593	um	Vesicles Paraspeckle	0.000	1.000	6	200000042	200000042	siRNA-IMPa4-25 PSPC1-A488 IMPa4-A546 DAPI 8C2-siRNA-IMP-a2-a4 V2.00	0	28. siRNA-IMPa4-25 PSPC1-A488 DAPI IMPa4-A546_a_TileScan_001 (Stage 1 of 49)	00-kRebo8v8jq7VUbzjx7JAVY
2.26593	um	Vesicles Paraspeckle	0.000	1.000	6	200000043	200000043	siRNA-IMPa4-25 PSPC1-A488 IMPa4-A546 DAPI 8C2-siRNA-IMP-a2-a4 V2.00	0	28. siRNA-IMPa4-25 PSPC1-A488 DAPI IMPa4-A546_a_TileScan_001 (Stage 1 of 49)	00-kRebo8v8jq7VUbzjx7JAVY
1.99083	um	Vesicles Paraspeckle	0.000	1.000	6	200000044	200000044	siRNA-IMPa4-25 PSPC1-A488 IMPa4-A546 DAPI 8C2-siRNA-IMP-a2-a4 V2.00	0	28. siRNA-IMPa4-25 PSPC1-A488 DAPI IMPa4-A546_a_TileScan_001 (Stage 1 of 49)	00-kRebo8v8jq7VUbzjx7JAVY
2.15798	um	Vesicles Paraspeckle	0.000	1.000	6	200000045	200000045	siRNA-IMPa4-25 PSPC1-A488 IMPa4-A546 DAPI 8C2-siRNA-IMP-a2-a4 V2.00	0	28. siRNA-IMPa4-25 PSPC1-A488 DAPI IMPa4-A546_a_TileScan_001 (Stage 1 of 49)	00-kRebo8v8jq7VUbzjx7JAVY
1.88828	um	Vesicles Paraspeckle	0.000	1.000	6	200000046	200000046	siRNA-IMPa4-25 PSPC1-A488 IMPa4-A546 DAPI 8C2-siRNA-IMP-a2-a4 V2.00	0	28. siRNA-IMPa4-25 PSPC1-A488 DAPI IMPa4-A546_a_TileScan_001 (Stage 1 of 49)	00-kRebo8v8jq7VUbzjx7JAVY
1.586	um	Vesicles Paraspeckle	0.000	1.000	6	200000047	200000047	siRNA-IMPa4-25 PSPC1-A488 IMPa4-A546 DAPI 8C2-siRNA-IMP-a2-a4 V2.00	0	28. siRNA-IMPa4-25 PSPC1-A488 DAPI IMPa4-A546_a_TileScan_001 (Stage 1 of 49)	00-kRebo8v8jq7VUbzjx7JAVY
1.65985	um	Vesicles Paraspeckle	0.000	1.000	6	200000048	200000048	siRNA-IMPa4-25 PSPC1-A488 IMPa4-A546 DAPI 8C2-siRNA-IMP-a2-a4 V2.00	0	28. siRNA-IMPa4-25 PSPC1-A488 DAPI IMPa4-A546_a_TileScan_001 (Stage 1 of 49)	00-kRebo8v8jq7VUbzjx7JAVY
1.25809	um	Vesicles Paraspeckle	0.000	1.000	6	200000049	200000049	siRNA-IMPa4-25 PSPC1-A488 IMPa4-A546 DAPI 8C2-siRNA-IMP-a2-a4 V2.00	0	28. siRNA-IMPa4-25 PSPC1-A488 DAPI IMPa4-A546_a_TileScan_001 (Stage 1 of 49)	00-kRebo8v8jq7VUbzjx7JAVY
1.88828	um	Vesicles Paraspeckle	0.000	1.000	6	200000050	200000050	siRNA-IMPa4-25 PSPC1-A488 IMPa4-A546 DAPI 8C2-siRNA-IMP-a2-a4 V2.00	0	28. siRNA-IMPa4-25 PSPC1-A488 DAPI IMPa4-A546_a_TileScan_001 (Stage 1 of 49)	00-kRebo8v8jq7VUbzjx7JAVY
3.02124	um	Vesicles Paraspeckle	0.000	1.000	6	200000051	200000051	siRNA-IMPa4-25 PSPC1-A488 IMPa4-A546 DAPI 8C2-siRNA-IMP-a2-a4 V2.00	0	28. siRNA-IMPa4-25 PSPC1-A488 DAPI IMPa4-A546_a_TileScan_001 (Stage 1 of 49)	00-kRebo8v8jq7VUbzjx7JAVY
2.75099	um	Vesicles Paraspeckle	0.000	1.000	6	200000052	200000052	siRNA-IMPa4-25 PSPC1-A488 IMPa4-A546 DAPI 8C2-siRNA-IMP-a2-a4 V2.00	0	28. siRNA-IMPa4-25 PSPC1-A488 DAPI IMPa4-A546_a_TileScan_001 (Stage 1 of 49)	00-kRebo8v8jq7VUbzjx7JAVY
1.88828	um	Vesicles Paraspeckle	0.000	1.000	6	200000053	200000053	siRNA-IMPa4-25 PSPC1-A488 IMPa4-A546 DAPI 8C2-siRNA-IMP-a2-a4 V2.00	0	28. siRNA-IMPa4-25 PSPC1-A488 DAPI IMPa4-A546_a_TileScan_001 (Stage 1 of 49)	00-kRebo8v8jq7VUbzjx7JAVY
2.26593	um	Vesicles Paraspeckle	0.000	1.000	6	200000054	200000054	siRNA-IMPa4-25 PSPC1-A488 IMPa4-A546 DAPI 8C2-siRNA-IMP-a2-a4 V2.00	0	28. siRNA-IMPa4-25 PSPC1-A488 DAPI IMPa4-A546_a_TileScan_001 (Stage 1 of 49)	00-kRebo8v8jq7VUbzjx7JAVY
2.15798	um	Vesicles Paraspeckle	0.000	1.000	6	200000055	200000055	siRNA-IMPa4-25 PSPC1-A488 IMPa4-A546 DAPI 8C2-siRNA-IMP-a2-a4 V2.00	0	28. siRNA-IMPa4-25 PSPC1-A488 DAPI IMPa4-A546_a_TileScan_001 (Stage 1 of 49)	00-kRebo8v8jq7VUbzjx7JAVY
1.13297	um	Vesicles Paraspeckle	0.000	1.000	6	200000056	200000056	siRNA-IMPa4-25 PSPC1-A488 IMPa4-A546 DAPI 8C2-siRNA-IMP-a2-a4 V2.00	0	28. siRNA-IMPa4-25 PSPC1-A488 DAPI IMPa4-A546_a_TileScan_001 (Stage 1 of 49)	00-kRebo8v8jq7VUbzjx7JAVY
3.02124	um	Vesicles Paraspeckle	0.000	1.000	7	200000057	200000057	siRNA-IMPa4-25 PSPC1-A488 IMPa4-A546 DAPI 8C2-siRNA-IMP-a2-a4 V2.00	0	28. siRNA-IMPa4-25 PSPC1-A488 DAPI IMPa4-A546_a_TileScan_001 (Stage 1 of 49)	00-kRebo8v8jq7VUbzjx7JAVY
2.64359	um	Vesicles Paraspeckle	0.000	1.000	7	200000058	200000058	siRNA-IMPa4-25 PSPC1-A488 IMPa4-A546 DAPI 8C2-siRNA-IMP-a2-a4 V2.00	0	28. siRNA-IMPa4-25 PSPC1-A488 DAPI IMPa4-A546_a_TileScan_001 (Stage 1 of 49)	00-kRebo8v8jq7VUbzjx7JAVY
1.74237	um	Vesicles Paraspeckle	0.000	1.000	7	200000059	200000059	siRNA-IMPa4-25 PSPC1-A488 IMPa4-A546 DAPI 8C2-siRNA-IMP-a2-a4 V2.00	0	28. siRNA-IMPa4-25 PSPC1-A488 DAPI IMPa4-A546_a_TileScan_001 (Stage 1 of 49)	00-kRebo8v8jq7VUbzjx7JAVY
2.26593	um	Vesicles Paraspeckle	0.000	1.000	7	200000060	200000060	siRNA-IMPa4-25 PSPC1-A488 IMPa4-A546 DAPI 8C2-siRNA-IMP-a2-a4 V2.00	0	28. siRNA-IMPa4-25 PSPC1-A488 DAPI IMPa4-A546_a_TileScan_001 (Stage 1 of 49)	00-kRebo8v8jq7VUbzjx7JAVY
2.26593	um	Vesicles Paraspeckle	0.000	1.000	7	200000061	200000061	siRNA-IMPa4-25 PSPC1-A488 IMPa4-A546 DAPI 8C2-siRNA-IMP-a2-a4 V2.00	0	28. siRNA-IMPa4-25 PSPC1-A488 DAPI IMPa4-A546_a_TileScan_001 (Stage 1 of 49)	00-kRebo8v8jq7VUbzjx7JAVY
1.96519	um	Vesicles Paraspeckle	0.000	1.000	7	200000062	200000062	siRNA-IMPa4-25 PSPC1-A488 IMPa4-A546 DAPI 8C2-siRNA-IMP-a2-a4 V2.00	0	28. siRNA-IMPa4-25 PSPC1-A488 DAPI IMPa4-A546_a_TileScan_001 (Stage 1 of 49)	00-kRebo8v8jq7VUbzjx7JAVY
1.586	um	Vesicles Paraspeckle	0.000	1.000	7	200000063	200000063	siRNA-IMPa4-25 PSPC1-A488 IMPa4-A546 DAPI 8C2-siRNA-IMP-a2-a4 V2.00	0	28. siRNA-IMPa4-25 PSPC1-A488 DAPI IMPa4-A546_a_TileScan_001 (Stage 1 of 49)	00-kRebo8v8jq7VUbzjx7JAVY
1.586	um	Vesicles Paraspeckle	0.000	1.000	7	200000064	200000064	siRNA-IMPa4-25 PSPC1-A488 IMPa4-A546 DAPI 8C2-siRNA-IMP-a2-a4 V2.00	0	28. siRNA-IMPa4-25 PSPC1-A488 DAPI IMPa4-A546_a_TileScan_001 (Stage 1 of 49)	00-kRebo8v8jq7VUbzjx7JAVY
2.64359	um	Vesicles Paraspeckle	0.000	1.000	7	200000065	200000065	siRNA-IMPa4-25 PSPC1-A488 IMPa4-A546 DAPI 8C2-siRNA-IMP-a2-a4 V2.00	0	28. siRNA-IMPa4-25 PSPC1-A488 DAPI IMPa4-A546_a_TileScan_001 (Stage 1 of 49)	00-kRebo8v8jq7VUbzjx7JAVY
2.79741	um	Vesicles Paraspeckle	0.000	1.000	7	200000066	200000066	siRNA-IMPa4-25 PSPC1-A488 IMPa4-A546 DAPI 8C2-siRNA-IMP-a2-a4 V2.00	0	28. siRNA-IMPa4-25 PSPC1-A488 DAPI IMPa4-A546_a_TileScan_001 (Stage 1 of 49)	00-kRebo8v8jq7VUbzjx7JAVY
2.11288	um	Vesicles Paraspeckle	0.000	1.000	7	200000067	200000067	siRNA-IMPa4-25 PSPC1-A488 IMPa4-A546 DAPI 8C2-siRNA-IMP-a2-a4 V2.00	0	28. siRNA-IMPa4-25 PSPC1-A488 DAPI IMPa4-A546_a_TileScan_001 (Stage 1 of 49)	00-kRebo8v8jq7VUbzjx7JAVY
2.31721	um	Vesicles Paraspeckle	0.000	1.000	7	200000068	200000068	siRNA-IMPa4-25 PSPC1-A488 IMPa4-A546 DAPI 8C2-siRNA-IMP-a2-a4 V2.00	0	28. siRNA-IMPa4-25 PSPC1-A488 DAPI IMPa4-A546_a_TileScan_001 (Stage 1 of 49)	00-kRebo8v8jq7VUbzjx7JAVY
2.34285	um	Vesicles Paraspeckle	0.000	1.000	7	200000069	200000069	siRNA-IMPa4-25 PSPC1-A488 IMPa4-A546 DAPI 8C2-siRNA-IMP-a2-a4 V2.00	0	28. siRNA-IMPa4-25 PSPC1-A488 DAPI IMPa4-A546_a_TileScan_001 (Stage 1 of 49)	00-kRebo8v8jq7VUbzjx7JAVY
2.26593	um	Vesicles Paraspeckle	0.000	1.000	7	200000070	200000070	siRNA-IMPa4-25 PSPC1-A488 IMPa4-A546 DAPI 8C2-siRNA-IMP-a2-a4 V2.00	0	28. siRNA-IMPa4-25 PSPC1-A488 DAPI IMPa4-A546_a_TileScan_001 (Stage 1 of 49)	00-kRebo8v8jq7VUbzjx7JAVY
1.88828	um	Vesicles Paraspeckle	0.000	1.000	7	200000071	200000071	siRNA-IMPa4-25 PSPC1-A488 IMPa4-A546 DAPI 8C2-siRNA-IMP-a2-a4 V2.00	0	28. siRNA-IMPa4-25 PSPC1-A488 DAPI IMPa4-A546_a_TileScan_001 (Stage 1 of 49)	00-kRebo8v8jq7VUbzjx7JAVY
1.51062	um	Vesicles Paraspeckle	0.000	1.000	7	200000072	200000072	siRNA-IMPa4-25 PSPC1-A488 IMPa4-A546 DAPI 8C2-siRNA-IMP-a2-a4 V2.00	0	28. siRNA-IMPa4-25 PSPC1-A488 DAPI IMPa4-A546_a_TileScan_001 (Stage 1 of 49)	00-kRebo8v8jq7VUbzjx7JAVY
2.68857	um	Vesicles Paraspeckle	0.000	1.000	11	200000073	200000073	siRNA-IMPa4-25 PSPC1-A488 IMPa4-A546 DAPI 8C2-siRNA-IMP-a2-a4 V2.00	0	28. siRNA-IMPa4-25 PSPC1-A488 DAPI IMPa4-A546_a_TileScan_001 (Stage 1 of 49)	00-kRebo8v8jq7VUbzjx7JAVY
2.31568	um	Vesicles Paraspeckle	0.000	1.000	11	200000074	200000074	siRNA-IMPa4-25 PSPC1-A488 IMPa4-A546 DAPI 8C2-siRNA-IMP-a2-a4 V2.00	0	28. siRNA-IMPa4-25 PSPC1-A488 DAPI IMPa4-A546_a_TileScan_001 (Stage 1 of 49)	00-kRebo8v8jq7VUbzjx7JAVY
2.54029	um	Vesicles Paraspeckle	0.000	1.000	11	200000075	200000075	siRNA-IMPa4-25 PSPC1-A488 IMPa4-A546 DAPI 8C2-siRNA-IMP-a2-a4 V2.00	0	28. siRNA-IMPa4-25 PSPC1-A488 DAPI IMPa4-A546_a_TileScan_001 (Stage 1 of 49)	00-kRebo8v8jq7VUbzjx7JAVY
2.69487	um	Vesicles Paraspeckle	0.000	1.000	11	200000076	200000076	siRNA-IMPa4-25 PSPC1-A488 IMPa4-A546 DAPI 8C2-siRNA-IMP-a2-a4 V2.00	0	28. siRNA-IMPa4-25 PSPC1-A488 DAPI IMPa4-A546_a_TileScan_001 (Stage 1 of 49)	00-kRebo8v8jq7VUbzjx7JAVY
1.36936	um	Vesicles Paraspeckle	0.000	1.000	11	200000077	200000077	siRNA-IMPa4-25 PSPC1-A488 IMPa4-A546 DAPI 8C2-siRNA-IMP-a2-a4 V2.00	0	28. siRNA-IMPa4-25 PSPC1-A488 DAPI IMPa4-A546_a_TileScan_001 (Stage 1 of 49)	00-kRebo8v8jq7VUbzjx7JAVY
1.88828	um	Vesicles Paraspeckle	0.000	1.000	11	200000078	200000078	siRNA-IMPa4-25 PSPC1-A488 IMPa4-A546 DAPI 8C2-siRNA-IMP-a2-a4 V2.00	0	28. siRNA-IMPa4-25 PSPC1-A488 DAPI IMPa4-A546_a_TileScan_001 (Stage 1 of 49)	00-kRebo8v8jq7VUbzjx7JAVY
2.25439	um	Vesicles Paraspeckle	0.000	1.000	11	200000079	200000079	siRNA-IMPa4-25 PSPC1-A488 IMPa4-A546 DAPI 8C2-siRNA-IMP-a2-a4 V2.00	0	28. siRNA-IMPa4-25 PSPC1-A488 DAPI IMPa4-A546_a_TileScan_001 (Stage 1 of 49)	00-kRebo8v8jq7VUbzjx7JAVY
2.11289	um	Vesicles Paraspeckle	0.000	1.000	11	200000080	200000080	siRNA-IMPa4-25 PSPC1-A488 IMPa4-A546 DAPI 8C2-siRNA-IMP-a2-a4 V2.00	0	28. siRNA-IMPa4-25 PSPC1-A488 DAPI IMPa4-A546_a_TileScan_001 (Stage 1 of 49)	00-kRebo8v8jq7VUbzjx7JAVY
1.96366	um	Vesicles Paraspeckle	0.000	1.000	11	200000081	200000081	siRNA-IMPa4-25 PSPC1-A488 IMPa4-A546 DAPI 8C2-siRNA-IMP-a2-a4 V2.00	0	28. siRNA-IMPa4-25 PSPC1-A488 DAPI IMPa4-A546_a_TileScan_001 (Stage 1 of 49)	00-kRebo8v8jq7VUbzjx7JAVY
1.88828	um	Vesicles Paraspeckle	0.000	1.000	11	200000082	200000082	siRNA-IMPa4-25 PSPC1-A488 IMPa4-A546 DAPI 8C2-siRNA-IMP-a2-a4 V2.00	0	28. siRNA-IMPa4-25 PSPC1-A488 DAPI IMPa4-A546_a_TileScan_001 (Stage 1 of 49)	00-kRebo8v8jq7VUbzjx7JAVY
1.88828	um	Vesicles Paraspeckle	0.000	1.000	11	200000083	200000083	siRNA-IMPa4-25 PSPC1-A488 IMPa4-A546 DAPI 8C2-siRNA-IMP-a2-a4 V2.00	0	28. siRNA-IMPa4-25 PSPC1-A488 DAPI IMPa4-A546_a_TileScan_001 (Stage 1 of 49)	00-kRebo8v8jq7VUbzjx7JAVY
1.88828	um	Vesicles Paraspeckle	0.000	1.000	11	200000084	200000084	siRNA-IMPa4-25 PSPC1-A488 IMPa4-A546 DAPI 8C2-siRNA-IMP-a2-a4 V2.00	0	28. siRNA-IMPa4-25 PSPC1-A488 DAPI IMPa4-A546_a_TileScan_001 (Stage 1 of 49)	00-kRebo8v8jq7VUbzjx7JAVY
1.88828	um	Vesicles Paraspeckle	0.000	1.000	11	200000085	200000085	siRNA-IMPa4-25 PSPC1-A488 IMPa4-A546 DAPI 8C2-siRNA-IMP-a2-a4 V2.00	0	28. siRNA-IMPa4-25 PSPC1-A488 DAPI IMPa4-A546_a_TileScan_001 (Stage 1 of 49)	00-kRebo8v8jq7VUbzjx7JAVY
1.93955	um	Vesicles Paraspeckle	0.000	1.000	11	200000086	200000086	siRNA-IMPa4-25 PSPC1-A488 IMPa4-A546 DAPI 8C2-siRNA-IMP-a2-a4 V2.00	0	28. siRNA-IMPa4-25 PSPC1-A488 DAPI IMPa4-A546_a_TileScan_001 (Stage 1 of 49)	00-kRebo8v8jq7VUbzjx7JAVY
1.83955	um	Vesicles Paraspeckle	0.000	1.000	11	200000087	200000087	siRNA-IMPa4-25 PSPC1-A488 IMPa4-A546 DAPI 8C2-siRNA-IMP-a2-a4 V2.00	0	28. siRNA-IMPa4-25 PSPC1-A488 DAPI IMPa4-A546_a_TileScan_001 (Stage 1 of 49)	00-kRebo8v8jq7VUbzjx7JAVY
1.8511	um	Vesicles Paraspeckle	0.000	1.000	11	200000088	200000088	siRNA-IMPa4-25 PSPC1-A488 IMPa4-A546 DAPI 8C2-siRNA-IMP-a2-a4 V2.00	0	28. siRNA-IMPa4-25 PSPC1-A488 DAPI IMPa4-A546_a_TileScan_001 (Stage 1 of 49)	00-kRebo8v8jq7VUbzjx7JAVY
1.53626	um	Vesicles Paraspeckle	0.000	1.000	11	200000089	200000089	siRNA-IMPa4-25 PSPC1-A488 IMPa4-A546 DAPI 8C2-siRNA-IMP-a2-a4 V2.00	0	28. siRNA-IMPa4-25 PSPC1-A488 DAPI IMPa4-A546_a_TileScan_001 (Stage 1 of 49)	00-kRebo8v8jq7VUbzjx7JAVY
1.51062	um	Vesicles Paraspeckle	0.000	1.000	11	200000090	200000090	siRNA-IMPa4-25 PSPC1-A488 IMPa4-A546 DAPI 8C2-siRNA-IMP-a2-a4 V2.00	0	28. siRNA-IMPa4-25 PSPC1-A488 DAPI IMPa4-A546_a_TileScan_001 (Stage 1 of 49)	00-kRebo8v8jq7VUbzjx7JAVY
1.27354	um	Vesicles Paraspeckle	0.000	1.000	11	200000091	200000091	siRNA-IMPa4-25 PSPC1-A488 IMPa4-A546 DAPI 8C2-siRNA-IMP-a2-a4 V2.00	0	28. siRNA-IMPa4-25 PSPC1-A488 DAPI IMPa4-A546_a_TileScan_001 (Stage 1 of 49)	00-kRebo8v8jq7VUbzjx7JAVY
1.05491	um	Vesicles Paraspeckle	0.000	1.000	11	200000092	200000092	siRNA-IMPa4-25 PSPC1-A488 IMPa4-A546 DAPI 8C2-siRNA-IMP-a2-a4 V2.00	0	28. siRNA-IMPa4-25 PSPC1-A488 DAPI IMPa4-A546_a_TileScan_001 (Stage 1 of 49)	00-kRebo8v8jq7VUbzjx7JAVY
1.88828	um	Vesicles Paraspeckle	0.000	1.000	12	200000093	200000093	siRNA-IMPa4-25 PSPC1-A488 IMPa4-A546 DAPI 8C2-siRNA-IMP-a2-a4 V2.00	0	28. siRNA-IMPa4-25 PSPC1-A488 DAPI IMPa4-A546_a_TileScan_001 (Stage 1 of 49)	00-kRebo8v8jq7VUbzjx7JAVY
2.36542	um	Vesicles Paraspeckle	0.000	1.000	12	200000094	200000094	siRNA-IMPa4-25 PSPC1-A488 IMPa4-A546 DAPI 8C2-siRNA-IMP-a2-a4 V2.00	0	28. siRNA-IMPa4-25 PSPC1-A488 DAPI IMPa4-A546_a_TileScan_001 (Stage 1 of 49)	00-kRebo8v8jq7VUbzjx7JAVY
1.58754	um	Vesicles Paraspeckle	0.000	1.000	12	200000095	200000095	siRNA-IMPa4-25 PSPC1-A488 IMPa4-A546 DAPI 8C2-siRNA-IMP-a2-a4 V2.00	0	28. siRNA-IMPa4-25 PSPC1-A488 DAPI IMPa4-A546_a_TileScan_001 (Stage 1 of 49)	00-kRebo8v8jq7VUbzjx7JAVY
1.93802	um	Vesicles Paraspeckle	0.000	1.000	12	200000096	200000096	siRNA-IMPa4-25 PSPC1-A488 IMPa4-A546 DAPI 8C2-siRNA-IMP-a2-a4 V2.00	0	28. siRNA-IMPa4-25 PSPC1-A488 DAPI IMPa4-A546_a_TileScan_001 (Stage 1 of 49)	00-kRebo8v8jq7VUbzjx7JAVY
1.34218	um	Vesicles Paraspeckle	0.000	1.000	12	200000097	200000097	siRNA-IMPa4-25 PSPC1-A488 IMPa4-A546 DAPI 8C2-siRNA-IMP-a2-a4 V2.00	0	28. siRNA-IMPa4-25 PSPC1-A488 DAPI IMPa4-A546_a_TileScan_001 (Stage 1 of 49)	00-kRebo8v8jq7VUbzjx7JAVY
2.64359	um	Vesicles Paraspeckle	0.000	1.000	12	200000098	200000098	siRNA-IMPa4-25 PSPC1-A488 IMPa4-A546 DAPI 8C2-siRNA-IMP-a2-a4 V2.00	0	28. siRNA-IMPa4-25 PSPC1-A488 DAPI IMPa4-A546_a_TileScan_001 (Stage 1 of 49)	00-kRebo8v8jq7VUbzjx7JAVY
2.26593	um	Vesicles Paraspeckle	0.000	1.000	12	200000099	200000099	siRNA-IMPa4-25 PSPC1-A488 IMPa4-A546 DAPI 8C2-siRNA-IMP-a2-a4 V2.00	0	28. siRNA-IMPa4-25 PSPC1-A488 DAPI IMPa4-A546_a_TileScan_001 (Stage 1 of 49)	00-kRebo8v8jq7VUbzjx7JAVY
1.88828	um	Vesicles Paraspeckle	0.000	1.000	12	200000100	200000100	siRNA-IMPa4-25 PSPC1-A488 IMPa4-A546 DAPI 8C2-siRNA-IMP-a2-a4 V2.00	0	28. siRNA-IMPa4-25 PSPC1-A488 DAPI IMPa4-A546_a_TileScan_001 (Stage 1 of 49)	00-kRebo8v8jq7VUbzjx7JAVY
0.283005	um	Vesicles Paraspeckle	0.000	1.000	12	200000101	200000101	siRNA-IMPa4-25 PSPC1-A488 IMPa4-A546 DAPI 8C2-siRNA-IMP-a2-a4 V2.00	0	28. siRNA-IMPa4-25 PSPC1-A488 DAPI IMPa4-A546_a_TileScan_001 (Stage 1 of 49)	00-kRebo8v8jq7VUbzjx7JAVY
2.4198	um	Vesicles Paraspeckle	0.000	1.000	13	200000102	200000102	siRNA-IMPa4-25 PSPC1-A488 IMPa4-A546 DAPI 8C2-siRNA-IMP-a2-a4 V2.00	0	28. siRNA-IMPa4-25 PSPC1-A488 DAPI IMPa4-A546_a_TileScan_001 (Stage 1 of 49)	00-kRebo8v8jq7VUbzjx7JAVY
3.3989	um	Vesicles Paraspeckle	0.000	1.000	13	200000103	200000103	siRNA-IMPa4-25 PSPC1-A488 IMPa4-A546 DAPI 8C2-siRNA-IMP-a2-a4 V2.00	0	28. siRNA-IMPa4-25 PSPC1-A488 DAPI IMPa4-A546_a_TileScan_001 (Stage 1 of 49)	00-kRebo8v8jq7VUbzjx7JAVY
2.89541	um	Vesicles Paraspeckle	0.000	1.000	13	200000104	200000104	siRNA-IMPa4-25 PSPC1-A488 IMPa4-A546 DAPI 8C2-siRNA-IMP-a2-a4 V2.00	0	28. siRNA-IMPa4-25 PSPC1-A488 DAPI IMPa4-A546_a_TileScan_001 (Stage 1 of 49)	00-kRebo8v8jq7VUbzjx7JAVY
2.13702	um	Vesicles Paraspeckle	0.000	1.000	13	200000105	200000105	siRNA-IMPa4-25 PSPC1-A488 IMPa4-A546 DAPI 8C2-siRNA-IMP-a2-a4 V2.00	0	28. siRNA-IMPa4-25 PSPC1-A488 DAPI IMPa4-A546_a_TileScan_001 (Stage 1 of 49)	00-kRebo8v8jq7VUbzjx7JAVY
2.46493	um	Vesicles Paraspeckle	0.000	1.000	13	200000106	200000106	siRNA-IMPa4-25 PSPC1-A488 IMPa4-A546 DAPI 8C2-siRNA-IMP-a2-a4 V2.00	0	28. siRNA-IMPa4-25 PSPC1-A488 DAPI IMPa4-A546_a_TileScan_001 (Stage 1 of 49)	00-kRebo8v8jq7VUbzjx7JAVY
1.9893	um	Vesicles Paraspeckle	0.000	1.000	13	200000107	200000107	siRNA-IMPa4-25 PSPC1-A488 IMPa4-A546 DAPI 8C2-siRNA-IMP-a2-a4 V2.00	0	28. siRNA-IMPa4-25 PSPC1-A488 DAPI IMPa4-A546_a_TileScan_001 (Stage 1 of 49)	00-kRebo8v8jq7VUbzjx7JAVY
2.00126	um	Vesicles Paraspeckle	0.000	1.000	13	200000108	200000108	siRNA-IMPa4-25 PSPC1-A488 IMPa4-A546 DAPI 8C2-siRNA-IMP-a2-a4 V2.00	0	28. siRNA-IMPa4-25 PSPC1-A488 DAPI IMPa4-A546_a_TileScan_001 (Stage 1 of 49)	00-kRebo8v8jq7VUbzjx7JAVY
1.88828	um	Vesicles Paraspeckle	0.000	1.000	13	200000109	200000109	siRNA-IMPa4-25 PSPC1-A488 IMPa4-A546 DAPI 8C2-siRNA-IMP-a2-a4 V2.00	0	28. siRNA-IMPa4-25 PSPC1-A488 DAPI IMPa4-A546_a_TileScan_001 (Stage 1 of 49)	00-kRebo8v8jq7VUbzjx7JAVY
2.06471	um	Vesicles Paraspeckle	0.000	1.000	13	200000110	200000110	siRNA-IMPa4-25 PSPC1-A488 IMPa4-A546 DAPI 8C2-siRNA-IMP-a2-a4 V2.00	0	28. siRNA-IMPa4-25 PSPC1-A488 DAPI IMPa4-A546_a_TileScan_001 (Stage 1 of 49)	00-kRebo8v8jq7VUbzjx7JAVY
1.13297	um	Vesicles Paraspeckle	0.000	1.000	13	200000111	200000111	siRNA-IMPa4-25 PSPC1-A488 IMPa4-A546 DAPI 8C2-siRNA-IMP-a2-a4 V2.00	0	28. siRNA-IMPa4-25 PSPC1-A488 DAPI IMPa4-A546_a_TileScan_001 (Stage 1 of 49)	00-kRebo8v8jq7VUbzjx7JAVY
3.09663	um	Vesicles Paraspeckle	0.000	1.000	15	200000112	200000112	siRNA-IMPa4-25 PSPC1-A488 IMPa4-A546 DAPI 8C2-siRNA-IMP-a2-a4 V2.00	0	28. siRNA-IMPa4-25 PSPC1-A488 DAPI IMPa4-A546_a_TileScan_001 (Stage 1 of 49)	00-kRebo8v8jq7VUbzjx7JAVY
3.02124	um	Vesicles Paraspeckle	0.000	1.000	15	200000113	200000113	siRNA-IMPa4-25 PSPC1-A488 IMPa4-A546 DAPI 8C2-siRNA-IMP-a2-a4 V2.00	0	28. siRNA-IMPa4-25 PSPC1-A488 DAPI IMPa4-A546_a_TileScan_001 (Stage 1 of 49)	00-kRebo8v8jq7VUbzjx7JAVY
3.20072	um	Vesicles Paraspeckle	0.000	1.000	15	200000114	200000114	siRNA-IMPa4-25 PSPC1-A488 IMPa4-A546 DAPI 8C2-siRNA-IMP-a2-a4 V2.00	0	28. siRNA-IMPa4-25 PSPC1-A488 DAPI IMPa4-A546_a_TileScan_001 (Stage 1 of 49)	00-kRebo8v8jq7VUbzjx7JAVY
2.26593	um	Vesicles Paraspeckle	0.000	1.000	15	200000115	200000115	siRNA-IMPa4-25 PSPC1-A488 IMPa4-A546 DAPI 8C2-siRNA-IMP-a2-a4 V2.00	0	28. siRNA-IMPa4-25 PSPC1-A488 DAPI IMPa4-A546_a_TileScan_001 (Stage 1 of 49)	00-kRebo8v8jq7VUbzjx7JAVY
2.25443	um	Vesicles Paraspeckle	0.000	1.000	15	200000116	200000116	siRNA-IMPa4-25 PSPC1-A488 IMPa4-A546 DAPI 8C2-siRNA-IMP-a2-a4 V2.00	0	28. siRNA-IMPa4-25 PSPC1-A488 DAPI IMPa4-A546_a_TileScan_001 (Stage 1 of 49)	00-kRebo8v8jq7VUbzjx7JAVY
2.26593	um	Vesicles Paraspeckle	0.000	1.000	15	200000117	200000117	siRNA-IMPa4-25 PSPC1-A488 IMPa4-A546 DAPI 8C2-siRNA-IMP-a2-a4 V2.00	0	28. siRNA-IMPa4-25 PSPC1-A488 DAPI IMPa4-A546_a_TileScan_001 (Stage 1 of 49)	00-kRebo8v8jq7VUbzjx7JAVY
2.18208	um	Vesicles Paraspeckle	0.000	1.000	15	200000118	200000118	siRNA-IMPa4-25 PSPC1-A488 IMPa4-A546 DAPI 8C2-siRNA-IMP-a2-a4 V2.00	0	28. siRNA-IMPa4-25 PSPC1-A488 DAPI IMPa4-A546_a_TileScan_001 (Stage 1 of 49)	00-kRebo8v8jq7VUbzjx7JAVY
2.64359	um	Vesicles Paraspeckle	0.000	1.000	15	200000119	200000119	siRNA-IMPa4-25 PSPC1-A488 IMPa4-A546 DAPI 8C2-siRNA-IMP-a2-a4 V2.00	0	28. siRNA-IMPa4-25 PSPC1-A488 DAPI IMPa4-A546_a_TileScan_001 (Stage 1 of 49)	00-kRebo8v8jq7VUbzjx7JAVY
1.99083	um	Vesicles Paraspeckle	0.000	1.000	15	200000120	200000120	siRNA-IMPa4-25 PSPC1-A488 IMPa4-A546 DAPI 8C2-siRNA-IMP-a2-a4 V2.00	0	28. siRNA-IMPa4-25 PSPC1-A488 DAPI IMPa4-A546_a_TileScan_001 (Stage 1 of 49)	00-kRebo8v8jq7VUbzjx7JAVY
1.93802	um	Vesicles Paraspeckle	0.000	1.000	15	200000121	200000121	siRNA-IMPa4-25 PSPC1-A488 IMPa4-A546 DAPI 8C2-siRNA-IMP-a2-a4 V2.00	0	28. siRNA-IMPa4-25 PSPC1-A488 DAPI IMPa4-A546_a_TileScan_001 (Stage 1 of 49)	00-kRebo8v8jq7VUbzjx7JAVY
2.29158	um	Vesicles Paraspeckle	0.000	1.000	15	200000122	200000122	siRNA-IMPa4-25 PSPC1-A488 IMPa4-A546 DAPI 8C2-siRNA-IMP-a2-a4 V2.00	0	28. siRNA-IMPa4-25 PSPC1-A488 DAPI IMPa4-A546_a_TileScan_001 (Stage 1 of 49)	00-kRebo8v8jq7VUbzjx7JAVY
2.26593	um	Vesicles Paraspeckle	0.000	1.000	15	200000123	200000123	siRNA-IMPa4-25 PSPC1-A488 IMPa4-A546 DAPI 8C2-siRNA-IMP-a2-a4 V2.00	0	28. siRNA-IMPa4-25 PSPC1-A488 DAPI IMPa4-A546_a_TileScan_001 (Stage 1 of 49)	00-kRebo8v8jq7VUbzjx7JAVY
2.34286	um	Vesicles Paraspeckle	0.000	1.000	15	200000124	200000124	siRNA-IMPa4-25 PSPC1-A488 IMPa4-A546 DAPI 8C2-siRNA-IMP-a2-a4 V2.00	0	28. siRNA-IMPa4-25 PSPC1-A488 DAPI IMPa4-A546_a_TileScan_001 (Stage 1 of 49)	00-kRebo8v8jq7VUbzjx7JAVY
2.64359	um	Vesicles Paraspeckle	0.000	1.000	15	200000125	200000125	siRNA-IMPa4-25 PSPC1-A488 IMPa4-A546 DAPI 8C2-siRNA-IMP-a2-a4 V2.00	0	28. siRNA-IMPa4-25 PSPC1-A488 DAPI IMPa4-A546_a_TileScan_001 (Stage 1 of 49)	00-kRebo8v8jq7VUbzjx7JAVY
1.88828	um	Vesicles Paraspeckle	0.000	1.000	15	200000126	200000126	siRNA-IMPa4-25 PSPC1-A488 IMPa4-A546 DAPI 8C2-siRNA-IMP-a2-a4 V2.00	0	28. siRNA-IMPa4-25 PSPC1-A488 DAPI IMPa4-A546_a_TileScan_001 (Stage 1 of 49)	00-kRebo8v8jq7VUbzjx7JAVY
1.6855	um	Vesicles Paraspeckle	0.000	1.000	15	200000127	200000127	siRNA-IMPa4-25 PSPC1-A488 IMPa4-A546 DAPI 8C2-siRNA-IMP-a2-a4 V2.00	0	28. siRNA-IMPa4-25 PSPC1-A488 DAPI IMPa4-A546_a_TileScan_001 (Stage 1 of 49)	00-kRebo8v8jq7VUbzjx7JAVY
2.13701	um	Vesicles Paraspeckle	0.000	1.000	15	200000128	200000128	siRNA-IMPa4-25 PSPC1-A488 IMPa4-A546 DAPI 8C2-siRNA-IMP-a2-a4 V2.00	0	28. siRNA-IMPa4-25 PSPC1-A488 DAPI IMPa4-A546_a_TileScan_001 (Stage 1 of 49)	00-kRebo8v8jq7VUbzjx7JAVY
1.2581	um	Vesicles Paraspeckle	0.000	1.000	15	200000129	200000129	siRNA-IMPa4-25 PSPC1-A488 IMPa4-A546 DAPI 8C2-siRNA-IMP-a2-a4 V2.00	0	28. siRNA-IMPa4-25 PSPC1-A488 DAPI IMPa4-A546_a_TileScan_001 (Stage 1 of 49)	00-kRebo8v8jq7VUbzjx7JAVY
2.91793	um	Vesicles Paraspeckle	0.000	1.000	16	200000130	200000130	siRNA-IMPa4-25 PSPC1-A488 IMPa4-A546 DAPI 8C2-siRNA-IMP-a2-a4 V2.00	0	28. siRNA-IMPa4-25 PSPC1-A488 DAPI IMPa4-A546_a_TileScan_001 (Stage 1 of 49)	00-kRebo8v8jq7VUbzjx7JAVY
3.02124	um	Vesicles Paraspeckle	0.000	1.000	16	200000131	200000131	siRNA-IMPa4-25 PSPC1-A488 IMPa4-A546 DAPI 8C2-siRNA-IMP-a2-a4 V2.00	0	28. siRNA-IMPa4-25 PSPC1-A488 DAPI IMPa4-A546_a_TileScan_001 (Stage 1 of 49)	00-kRebo8v8jq7VUbzjx7JAVY
3.07098	um	Vesicles Paraspeckle	0.000	1.000	16	200000132	200000132	siRNA-IMPa4-25 PSPC1-A488 IMPa4-A546 DAPI 8C2-siRNA-IMP-a2-a4 V2.00	0	28. siRNA-IMPa4-25 PSPC1-A488 DAPI IMPa4-A546_a_TileScan_001 (Stage 1 of 49)	00-kRebo8v8jq7VUbzjx7JAVY
2.64359	um	Vesicles Paraspeckle	0.000	1.000	16	200000133	200000133	siRNA-IMPa4-25 PSPC1-A488 IMPa4-A546 DAPI 8C2-siRNA-IMP-a2-a4 V2.00	0	28. siRNA-IMPa4-25 PSPC1-A488 DAPI IMPa4-A546_a_TileScan_001 (Stage 1 of 49)	00-kRebo8v8jq7VUbzjx7JAVY
2.34284	um	Vesicles Paraspeckle	0.000	1.000	16	200000134	200000134	siRNA-IMPa4-25 PSPC1-A488 IMPa4-A546 DAPI 8C2-siRNA-IMP-a2-a4 V2.00	0	28. siRNA-IMPa4-25 PSPC1-A488 DAPI IMPa4-A546_a_TileScan_001 (Stage 1 of 49)	00-kRebo8v8jq7VUbzjx7JAVY
2.34131	um	Vesicles Paraspeckle	0.000	1.000	16	200000135	200000135	siRNA-IMPa4-25 PSPC1-A488 IMPa4-A546 DAPI 8C2-siRNA-IMP-a2-a4 V2.00	0	28. siRNA-IMPa4-25 PSPC1-A488 DAPI IMPa4-A546_a_TileScan_001 (Stage 1 of 49)	00-kRebo8v8jq7VUbzjx7JAVY
2.51464	um	Vesicles Paraspeckle	0.000	1.000	16	200000136	200000136	siRNA-IMPa4-25 PSPC1-A488 IMPa4-A546 DAPI 8C2-siRNA-IMP-a2-a4 V2.00	0	28. siRNA-IMPa4-25 PSPC1-A488 DAPI IMPa4-A546_a_TileScan_001 (Stage 1 of 49)	00-kRebo8v8jq7VUbzjx7JAVY
2.64359	um	Vesicles Paraspeckle	0.000	1.000	16	200000137	200000137	siRNA-IMPa4-25 PSPC1-A488 IMPa4-A546 DAPI 8C2-siRNA-IMP-a2-a4 V2.00	0	28. siRNA-IMPa4-25 PSPC1-A488 DAPI IMPa4-A546_a_TileScan_001 (Stage 1 of 49)	00-kRebo8v8jq7VUbzjx7JAVY
1.9652	um	Vesicles Paraspeckle	0.000	1.000	16	200000138	200000138	siRNA-IMPa4-25 PSPC1-A488 IMPa4-A546 DAPI 8C2-siRNA-IMP-a2-a4 V2.00	0	28. siRNA-IMPa4-25 PSPC1-A488 DAPI IMPa4-A546_a_TileScan_001 (Stage 1 of 49)	00-kRebo8v8jq7VUbzjx7JAVY
1.1586	um	Vesicles Paraspeckle	0.000	1.000	16	200000139	200000139	siRNA-IMPa4-25 PSPC1-A488 IMPa4-A546 DAPI 8C2-siRNA-IMP-a2-a4 V2.00	0	28. siRNA-IMPa4-25 PSPC1-A488 DAPI IMPa4-A546_a_TileScan_001 (Stage 1 of 49)	00-kRebo8v8jq7VUbzjx7JAVY
0.14151	um	Vesicles Paraspeckle	0.000	1.000	17	200000140	200000140	siRNA-IMPa4-25 PSPC1-A488 IMPa4-A546 DAPI 8C2-siRNA-IMP-a2-a4 V2.00	0	28. siRNA-IMPa4-25 PSPC1-A488 DAPI IMPa4-A546_a_TileScan_001 (Stage 1 of 49)	00-kRebo8v8jq7VUbzjx7JAVY
2.25438	um	Vesicles Paraspeckle	0.000	1.000	19	200000141	200000000	siRNA-IMPa4-25 PSPC1-A488 IMPa4-A546 DAPI 8C2-siRNA-IMP-a2-a4 V2.00	0	28. siRNA-IMPa4-25 PSPC1-A488 DAPI IMPa4-A546_aa_TileScan_001 (Stage 27 of 49)	00-C7MBBahBvPw2V4PeMBgGSi
1.88828	um	Vesicles Paraspeckle	0.000	1.000	19	200000142	200000001	siRNA-IMPa4-25 PSPC1-A488 IMPa4-A546 DAPI 8C2-siRNA-IMP-a2-a4 V2.00	0	28. siRNA-IMPa4-25 PSPC1-A488 DAPI IMPa4-A546_aa_TileScan_001 (Stage 27 of 49)	00-C7MBBahBvPw2V4PeMBgGSi
1.6132	um	Vesicles Paraspeckle	0.000	1.000	19	200000143	200000002	siRNA-IMPa4-25 PSPC1-A488 IMPa4-A546 DAPI 8C2-siRNA-IMP-a2-a4 V2.00	0	28. siRNA-IMPa4-25 PSPC1-A488 DAPI IMPa4-A546_aa_TileScan_001 (Stage 27 of 49)	00-C7MBBahBvPw2V4PeMBgGSi
2.40559	um	Vesicles Paraspeckle	0.000	1.000	21	200000144	200000003	siRNA-IMPa4-25 PSPC1-A488 IMPa4-A546 DAPI 8C2-siRNA-IMP-a2-a4 V2.00	0	28. siRNA-IMPa4-25 PSPC1-A488 DAPI IMPa4-A546_aa_TileScan_001 (Stage 27 of 49)	00-C7MBBahBvPw2V4PeMBgGSi
2.26593	um	Vesicles Paraspeckle	0.000	1.000	21	200000145	200000004	siRNA-IMPa4-25 PSPC1-A488 IMPa4-A546 DAPI 8C2-siRNA-IMP-a2-a4 V2.00	0	28. siRNA-IMPa4-25 PSPC1-A488 DAPI IMPa4-A546_aa_TileScan_001 (Stage 27 of 49)	00-C7MBBahBvPw2V4PeMBgGSi
2.26593	um	Vesicles Paraspeckle	0.000	1.000	21	200000146	200000005	siRNA-IMPa4-25 PSPC1-A488 IMPa4-A546 DAPI 8C2-siRNA-IMP-a2-a4 V2.00	0	28. siRNA-IMPa4-25 PSPC1-A488 DAPI IMPa4-A546_aa_TileScan_001 (Stage 27 of 49)	00-C7MBBahBvPw2V4PeMBgGSi
1.51062	um	Vesicles Paraspeckle	0.000	1.000	21	200000147	200000006	siRNA-IMPa4-25 PSPC1-A488 IMPa4-A546 DAPI 8C2-siRNA-IMP-a2-a4 V2.00	0	28. siRNA-IMPa4-25 PSPC1-A488 DAPI IMPa4-A546_aa_TileScan_001 (Stage 27 of 49)	00-C7MBBahBvPw2V4PeMBgGSi
2.06315	um	Vesicles Paraspeckle	0.000	1.000	21	200000148	200000007	siRNA-IMPa4-25 PSPC1-A488 IMPa4-A546 DAPI 8C2-siRNA-IMP-a2-a4 V2.00	0	28. siRNA-IMPa4-25 PSPC1-A488 DAPI IMPa4-A546_aa_TileScan_001 (Stage 27 of 49)	00-C7MBBahBvPw2V4PeMBgGSi
2.77181	um	Vesicles Paraspeckle	0.000	1.000	22	200000149	200000008	siRNA-IMPa4-25 PSPC1-A488 IMPa4-A546 DAPI 8C2-siRNA-IMP-a2-a4 V2.00	0	28. siRNA-IMPa4-25 PSPC1-A488 DAPI IMPa4-A546_aa_TileScan_001 (Stage 27 of 49)	00-C7MBBahBvPw2V4PeMBgGSi
2.03906	um	Vesicles Paraspeckle	0.000	1.000	22	200000150	200000009	siRNA-IMPa4-25 PSPC1-A488 IMPa4-A546 DAPI 8C2-siRNA-IMP-a2-a4 V2.00	0	28. siRNA-IMPa4-25 PSPC1-A488 DAPI IMPa4-A546_aa_TileScan_001 (Stage 27 of 49)	00-C7MBBahBvPw2V4PeMBgGSi
0.941988	um	Vesicles Paraspeckle	0.000	1.000	23	200000151	200000010	siRNA-IMPa4-25 PSPC1-A488 IMPa4-A546 DAPI 8C2-siRNA-IMP-a2-a4 V2.00	0	28. siRNA-IMPa4-25 PSPC1-A488 DAPI IMPa4-A546_aa_TileScan_001 (Stage 27 of 49)	00-C7MBBahBvPw2V4PeMBgGSi
2.26593	um	Vesicles Paraspeckle	0.000	1.000	23	200000152	200000011	siRNA-IMPa4-25 PSPC1-A488 IMPa4-A546 DAPI 8C2-siRNA-IMP-a2-a4 V2.00	0	28. siRNA-IMPa4-25 PSPC1-A488 DAPI IMPa4-A546_aa_TileScan_001 (Stage 27 of 49)	00-C7MBBahBvPw2V4PeMBgGSi
1.00061	um	Vesicles Paraspeckle	0.000	1.000	23	200000153	200000012	siRNA-IMPa4-25 PSPC1-A488 IMPa4-A546 DAPI 8C2-siRNA-IMP-a2-a4 V2.00	0	28. siRNA-IMPa4-25 PSPC1-A488 DAPI IMPa4-A546_aa_TileScan_001 (Stage 27 of 49)	00-C7MBBahBvPw2V4PeMBgGSi
1.1078	um	Vesicles Paraspeckle	0.000	1.000	24	200000154	200000013	siRNA-IMPa4-25 PSPC1-A488 IMPa4-A546 DAPI 8C2-siRNA-IMP-a2-a4 V2.00	0	28. siRNA-IMPa4-25 PSPC1-A488 DAPI IMPa4-A546_aa_TileScan_001 (Stage 27 of 49)	00-C7MBBahBvPw2V4PeMBgGSi
2.04059	um	Vesicles Paraspeckle	0.000	1.000	24	200000155	200000014	siRNA-IMPa4-25 PSPC1-A488 IMPa4-A546 DAPI 8C2-siRNA-IMP-a2-a4 V2.00	0	28. siRNA-IMPa4-25 PSPC1-A488 DAPI IMPa4-A546_aa_TileScan_001 (Stage 27 of 49)	00-C7MBBahBvPw2V4PeMBgGSi
1.88828	um	Vesicles Paraspeckle	0.000	1.000	24	200000156	200000015	siRNA-IMPa4-25 PSPC1-A488 IMPa4-A546 DAPI 8C2-siRNA-IMP-a2-a4 V2.00	0	28. siRNA-IMPa4-25 PSPC1-A488 DAPI IMPa4-A546_aa_TileScan_001 (Stage 27 of 49)	00-C7MBBahBvPw2V4PeMBgGSi
2.44386	um	Vesicles Paraspeckle	0.000	1.000	26	200000157	200000016	siRNA-IMPa4-25 PSPC1-A488 IMPa4-A546 DAPI 8C2-siRNA-IMP-a2-a4 V2.00	0	28. siRNA-IMPa4-25 PSPC1-A488 DAPI IMPa4-A546_aa_TileScan_001 (Stage 27 of 49)	00-C7MBBahBvPw2V4PeMBgGSi
2.26593	um	Vesicles Paraspeckle	0.000	1.000	26	200000158	200000017	siRNA-IMPa4-25 PSPC1-A488 IMPa4-A546 DAPI 8C2-siRNA-IMP-a2-a4 V2.00	0	28. siRNA-IMPa4-25 PSPC1-A488 DAPI IMPa4-A546_aa_TileScan_001 (Stage 27 of 49)	00-C7MBBahBvPw2V4PeMBgGSi
2.01493	um	Vesicles Paraspeckle	0.000	1.000	26	200000159	200000018	siRNA-IMPa4-25 PSPC1-A488 IMPa4-A546 DAPI 8C2-siRNA-IMP-a2-a4 V2.00	0	28. siRNA-IMPa4-25 PSPC1-A488 DAPI IMPa4-A546_aa_TileScan_001 (Stage 27 of 49)	00-C7MBBahBvPw2V4PeMBgGSi
1.51062	um	Vesicles Paraspeckle	0.000	1.000	26	200000160	200000019	siRNA-IMPa4-25 PSPC1-A488 IMPa4-A546 DAPI 8C2-siRNA-IMP-a2-a4 V2.00	0	28. siRNA-IMPa4-25 PSPC1-A488 DAPI IMPa4-A546_aa_TileScan_001 (Stage 27 of 49)	00-C7MBBahBvPw2V4PeMBgGSi
1.88828	um	Vesicles Paraspeckle	0.000	1.000	26	200000161	200000020	siRNA-IMPa4-25 PSPC1-A488 IMPa4-A546 DAPI 8C2-siRNA-IMP-a2-a4 V2.00	0	28. siRNA-IMPa4-25 PSPC1-A488 DAPI IMPa4-A546_aa_TileScan_001 (Stage 27 of 49)	00-C7MBBahBvPw2V4PeMBgGSi
1.88828	um	Vesicles Paraspeckle	0.000	1.000	27	200000162	200000021	siRNA-IMPa4-25 PSPC1-A488 IMPa4-A546 DAPI 8C2-siRNA-IMP-a2-a4 V2.00	0	28. siRNA-IMPa4-25 PSPC1-A488 DAPI IMPa4-A546_aa_TileScan_001 (Stage 27 of 49)	00-C7MBBahBvPw2V4PeMBgGSi
1.58601	um	Vesicles Paraspeckle	0.000	1.000	27	200000163	200000022	siRNA-IMPa4-25 PSPC1-A488 IMPa4-A546 DAPI 8C2-siRNA-IMP-a2-a4 V2.00	0	28. siRNA-IMPa4-25 PSPC1-A488 DAPI IMPa4-A546_aa_TileScan_001 (Stage 27 of 49)	00-C7MBBahBvPw2V4PeMBgGSi
1.37549	um	Vesicles Paraspeckle	0.000	1.000	27	200000164	200000023	siRNA-IMPa4-25 PSPC1-A488 IMPa4-A546 DAPI 8C2-siRNA-IMP-a2-a4 V2.00	0	28. siRNA-IMPa4-25 PSPC1-A488 DAPI IMPa4-A546_aa_TileScan_001 (Stage 27 of 49)	00-C7MBBahBvPw2V4PeMBgGSi
1.13297	um	Vesicles Paraspeckle	0.000	1.000	27	200000165	200000024	siRNA-IMPa4-25 PSPC1-A488 IMPa4-A546 DAPI 8C2-siRNA-IMP-a2-a4 V2.00	0	28. siRNA-IMPa4-25 PSPC1-A488 DAPI IMPa4-A546_aa_TileScan_001 (Stage 27 of 49)	00-C7MBBahBvPw2V4PeMBgGSi
2.01494	um	Vesicles Paraspeckle	0.000	1.000	27	200000166	200000025	siRNA-IMPa4-25 PSPC1-A488 IMPa4-A546 DAPI 8C2-siRNA-IMP-a2-a4 V2.00	0	28. siRNA-IMPa4-25 PSPC1-A488 DAPI IMPa4-A546_aa_TileScan_001 (Stage 27 of 49)	00-C7MBBahBvPw2V4PeMBgGSi
2.39413	um	Vesicles Paraspeckle	0.000	1.000	27	200000167	200000026	siRNA-IMPa4-25 PSPC1-A488 IMPa4-A546 DAPI 8C2-siRNA-IMP-a2-a4 V2.00	0	28. siRNA-IMPa4-25 PSPC1-A488 DAPI IMPa4-A546_aa_TileScan_001 (Stage 27 of 49)	00-C7MBBahBvPw2V4PeMBgGSi
1.96519	um	Vesicles Paraspeckle	0.000	1.000	27	200000168	200000027	siRNA-IMPa4-25 PSPC1-A488 IMPa4-A546 DAPI 8C2-siRNA-IMP-a2-a4 V2.00	0	28. siRNA-IMPa4-25 PSPC1-A488 DAPI IMPa4-A546_aa_TileScan_001 (Stage 27 of 49)	00-C7MBBahBvPw2V4PeMBgGSi
1.88828	um	Vesicles Paraspeckle	0.000	1.000	27	200000169	200000028	siRNA-IMPa4-25 PSPC1-A488 IMPa4-A546 DAPI 8C2-siRNA-IMP-a2-a4 V2.00	0	28. siRNA-IMPa4-25 PSPC1-A488 DAPI IMPa4-A546_aa_TileScan_001 (Stage 27 of 49)	00-C7MBBahBvPw2V4PeMBgGSi
1.51062	um	Vesicles Paraspeckle	0.000	1.000	27	200000170	200000029	siRNA-IMPa4-25 PSPC1-A488 IMPa4-A546 DAPI 8C2-siRNA-IMP-a2-a4 V2.00	0	28. siRNA-IMPa4-25 PSPC1-A488 DAPI IMPa4-A546_aa_TileScan_001 (Stage 27 of 49)	00-C7MBBahBvPw2V4PeMBgGSi
1.56037	um	Vesicles Paraspeckle	0.000	1.000	27	200000171	200000030	siRNA-IMPa4-25 PSPC1-A488 IMPa4-A546 DAPI 8C2-siRNA-IMP-a2-a4 V2.00	0	28. siRNA-IMPa4-25 PSPC1-A488 DAPI IMPa4-A546_aa_TileScan_001 (Stage 27 of 49)	00-C7MBBahBvPw2V4PeMBgGSi
1.58601	um	Vesicles Paraspeckle	0.000	1.000	27	200000172	200000031	siRNA-IMPa4-25 PSPC1-A488 IMPa4-A546 DAPI 8C2-siRNA-IMP-a2-a4 V2.00	0	28. siRNA-IMPa4-25 PSPC1-A488 DAPI IMPa4-A546_aa_TileScan_001 (Stage 27 of 49)	00-C7MBBahBvPw2V4PeMBgGSi
1.15861	um	Vesicles Paraspeckle	0.000	1.000	27	200000173	200000032	siRNA-IMPa4-25 PSPC1-A488 IMPa4-A546 DAPI 8C2-siRNA-IMP-a2-a4 V2.00	0	28. siRNA-IMPa4-25 PSPC1-A488 DAPI IMPa4-A546_aa_TileScan_001 (Stage 27 of 49)	00-C7MBBahBvPw2V4PeMBgGSi
2.5403	um	Vesicles Paraspeckle	0.000	1.000	28	200000174	200000033	siRNA-IMPa4-25 PSPC1-A488 IMPa4-A546 DAPI 8C2-siRNA-IMP-a2-a4 V2.00	0	28. siRNA-IMPa4-25 PSPC1-A488 DAPI IMPa4-A546_aa_TileScan_001 (Stage 27 of 49)	00-C7MBBahBvPw2V4PeMBgGSi
1.9652	um	Vesicles Paraspeckle	0.000	1.000	28	200000175	200000034	siRNA-IMPa4-25 PSPC1-A488 IMPa4-A546 DAPI 8C2-siRNA-IMP-a2-a4 V2.00	0	28. siRNA-IMPa4-25 PSPC1-A488 DAPI IMPa4-A546_aa_TileScan_001 (Stage 27 of 49)	00-C7MBBahBvPw2V4PeMBgGSi
2.74615	um	Vesicles Paraspeckle	0.000	1.000	28	200000176	200000035	siRNA-IMPa4-25 PSPC1-A488 IMPa4-A546 DAPI 8C2-siRNA-IMP-a2-a4 V2.00	0	28. siRNA-IMPa4-25 PSPC1-A488 DAPI IMPa4-A546_aa_TileScan_001 (Stage 27 of 49)	00-C7MBBahBvPw2V4PeMBgGSi
2.79585	um	Vesicles Paraspeckle	0.000	1.000	30	200000177	200000036	siRNA-IMPa4-25 PSPC1-A488 IMPa4-A546 DAPI 8C2-siRNA-IMP-a2-a4 V2.00	0	28. siRNA-IMPa4-25 PSPC1-A488 DAPI IMPa4-A546_aa_TileScan_001 (Stage 27 of 49)	00-C7MBBahBvPw2V4PeMBgGSi
1.88828	um	Vesicles Paraspeckle	0.000	1.000	31	200000178	200000037	siRNA-IMPa4-25 PSPC1-A488 IMPa4-A546 DAPI 8C2-siRNA-IMP-a2-a4 V2.00	0	28. siRNA-IMPa4-25 PSPC1-A488 DAPI IMPa4-A546_aa_TileScan_001 (Stage 27 of 49)	00-C7MBBahBvPw2V4PeMBgGSi
2.0375	um	Vesicles Paraspeckle	0.000	1.000	32	200000179	200000038	siRNA-IMPa4-25 PSPC1-A488 IMPa4-A546 DAPI 8C2-siRNA-IMP-a2-a4 V2.00	0	28. siRNA-IMPa4-25 PSPC1-A488 DAPI IMPa4-A546_aa_TileScan_001 (Stage 27 of 49)	00-C7MBBahBvPw2V4PeMBgGSi
1.41507	um	Vesicles Paraspeckle	0.000	1.000	32	200000180	200000039	siRNA-IMPa4-25 PSPC1-A488 IMPa4-A546 DAPI 8C2-siRNA-IMP-a2-a4 V2.00	0	28. siRNA-IMPa4-25 PSPC1-A488 DAPI IMPa4-A546_aa_TileScan_001 (Stage 27 of 49)	00-C7MBBahBvPw2V4PeMBgGSi
1.41507	um	Vesicles Paraspeckle	0.000	1.000	32	200000181	200000040	siRNA-IMPa4-25 PSPC1-A488 IMPa4-A546 DAPI 8C2-siRNA-IMP-a2-a4 V2.00	0	28. siRNA-IMPa4-25 PSPC1-A488 DAPI IMPa4-A546_aa_TileScan_001 (Stage 27 of 49)	00-C7MBBahBvPw2V4PeMBgGSi
1.13206	um	Vesicles Paraspeckle	0.000	1.000	32	200000182	200000041	siRNA-IMPa4-25 PSPC1-A488 IMPa4-A546 DAPI 8C2-siRNA-IMP-a2-a4 V2.00	0	28. siRNA-IMPa4-25 PSPC1-A488 DAPI IMPa4-A546_aa_TileScan_001 (Stage 27 of 49)	00-C7MBBahBvPw2V4PeMBgGSi
1.20057	um	Vesicles Paraspeckle	0.000	1.000	34	200000183	200000042	siRNA-IMPa4-25 PSPC1-A488 IMPa4-A546 DAPI 8C2-siRNA-IMP-a2-a4 V2.00	0	28. siRNA-IMPa4-25 PSPC1-A488 DAPI IMPa4-A546_aa_TileScan_001 (Stage 27 of 49)	00-C7MBBahBvPw2V4PeMBgGSi
2.13698	um	Vesicles Paraspeckle	0.000	1.000	35	200000184	200000043	siRNA-IMPa4-25 PSPC1-A488 IMPa4-A546 DAPI 8C2-siRNA-IMP-a2-a4 V2.00	0	28. siRNA-IMPa4-25 PSPC1-A488 DAPI IMPa4-A546_aa_TileScan_001 (Stage 27 of 49)	00-C7MBBahBvPw2V4PeMBgGSi
1.41498	um	Vesicles Paraspeckle	0.000	1.000	35	200000185	200000044	siRNA-IMPa4-25 PSPC1-A488 IMPa4-A546 DAPI 8C2-siRNA-IMP-a2-a4 V2.00	0	28. siRNA-IMPa4-25 PSPC1-A488 DAPI IMPa4-A546_aa_TileScan_001 (Stage 27 of 49)	00-C7MBBahBvPw2V4PeMBgGSi
1.70958	um	Vesicles Paraspeckle	0.000	1.000	35	200000186	200000045	siRNA-IMPa4-25 PSPC1-A488 IMPa4-A546 DAPI 8C2-siRNA-IMP-a2-a4 V2.00	0	28. siRNA-IMPa4-25 PSPC1-A488 DAPI IMPa4-A546_aa_TileScan_001 (Stage 27 of 49)	00-C7MBBahBvPw2V4PeMBgGSi
1.13198	um	Vesicles Paraspeckle	0.000	1.000	35	200000187	200000046	siRNA-IMPa4-25 PSPC1-A488 IMPa4-A546 DAPI 8C2-siRNA-IMP-a2-a4 V2.00	0	28. siRNA-IMPa4-25 PSPC1-A488 DAPI IMPa4-A546_aa_TileScan_001 (Stage 27 of 49)	00-C7MBBahBvPw2V4PeMBgGSi
1.99082	um	Vesicles Paraspeckle	0.000	1.000	36	200000188	200000047	siRNA-IMPa4-25 PSPC1-A488 IMPa4-A546 DAPI 8C2-siRNA-IMP-a2-a4 V2.00	0	28. siRNA-IMPa4-25 PSPC1-A488 DAPI IMPa4-A546_aa_TileScan_001 (Stage 27 of 49)	00-C7MBBahBvPw2V4PeMBgGSi
0.755311	um	Vesicles Paraspeckle	0.000	1.000	36	200000189	200000048	siRNA-IMPa4-25 PSPC1-A488 IMPa4-A546 DAPI 8C2-siRNA-IMP-a2-a4 V2.00	0	28. siRNA-IMPa4-25 PSPC1-A488 DAPI IMPa4-A546_aa_TileScan_001 (Stage 27 of 49)	00-C7MBBahBvPw2V4PeMBgGSi
2.26593	um	Vesicles Paraspeckle	0.000	1.000	37	200000190	200000000	siRNA-IMPa4-25 PSPC1-A488 IMPa4-A546 DAPI 8C2-siRNA-IMP-a2-a4 V2.00	0	28. siRNA-IMPa4-25 PSPC1-A488 DAPI IMPa4-A546_ab_TileScan_001 (Stage 28 of 49)	00-ErfQaqZf99oGJpEVnYfE35
2.26593	um	Vesicles Paraspeckle	0.000	1.000	37	200000191	200000001	siRNA-IMPa4-25 PSPC1-A488 IMPa4-A546 DAPI 8C2-siRNA-IMP-a2-a4 V2.00	0	28. siRNA-IMPa4-25 PSPC1-A488 DAPI IMPa4-A546_ab_TileScan_001 (Stage 28 of 49)	00-ErfQaqZf99oGJpEVnYfE35
2.34131	um	Vesicles Paraspeckle	0.000	1.000	37	200000192	200000002	siRNA-IMPa4-25 PSPC1-A488 IMPa4-A546 DAPI 8C2-siRNA-IMP-a2-a4 V2.00	0	28. siRNA-IMPa4-25 PSPC1-A488 DAPI IMPa4-A546_ab_TileScan_001 (Stage 28 of 49)	00-ErfQaqZf99oGJpEVnYfE35
0.424479	um	Vesicles Paraspeckle	0.000	1.000	37	200000193	200000003	siRNA-IMPa4-25 PSPC1-A488 IMPa4-A546 DAPI 8C2-siRNA-IMP-a2-a4 V2.00	0	28. siRNA-IMPa4-25 PSPC1-A488 DAPI IMPa4-A546_ab_TileScan_001 (Stage 28 of 49)	00-ErfQaqZf99oGJpEVnYfE35
2.26593	um	Vesicles Paraspeckle	0.000	1.000	37	200000194	200000004	siRNA-IMPa4-25 PSPC1-A488 IMPa4-A546 DAPI 8C2-siRNA-IMP-a2-a4 V2.00	0	28. siRNA-IMPa4-25 PSPC1-A488 DAPI IMPa4-A546_ab_TileScan_001 (Stage 28 of 49)	00-ErfQaqZf99oGJpEVnYfE35
1.88828	um	Vesicles Paraspeckle	0.000	1.000	37	200000195	200000005	siRNA-IMPa4-25 PSPC1-A488 IMPa4-A546 DAPI 8C2-siRNA-IMP-a2-a4 V2.00	0	28. siRNA-IMPa4-25 PSPC1-A488 DAPI IMPa4-A546_ab_TileScan_001 (Stage 28 of 49)	00-ErfQaqZf99oGJpEVnYfE35
1.5619	um	Vesicles Paraspeckle	0.000	1.000	37	200000196	200000006	siRNA-IMPa4-25 PSPC1-A488 IMPa4-A546 DAPI 8C2-siRNA-IMP-a2-a4 V2.00	0	28. siRNA-IMPa4-25 PSPC1-A488 DAPI IMPa4-A546_ab_TileScan_001 (Stage 28 of 49)	00-ErfQaqZf99oGJpEVnYfE35
0.600394	um	Vesicles Paraspeckle	0.000	1.000	38	200000197	200000007	siRNA-IMPa4-25 PSPC1-A488 IMPa4-A546 DAPI 8C2-siRNA-IMP-a2-a4 V2.00	0	28. siRNA-IMPa4-25 PSPC1-A488 DAPI IMPa4-A546_ab_TileScan_001 (Stage 28 of 49)	00-ErfQaqZf99oGJpEVnYfE35
3.02124	um	Vesicles Paraspeckle	0.000	1.000	38	200000198	200000008	siRNA-IMPa4-25 PSPC1-A488 IMPa4-A546 DAPI 8C2-siRNA-IMP-a2-a4 V2.00	0	28. siRNA-IMPa4-25 PSPC1-A488 DAPI IMPa4-A546_ab_TileScan_001 (Stage 28 of 49)	00-ErfQaqZf99oGJpEVnYfE35
2.18125	um	Vesicles Paraspeckle	0.000	1.000	38	200000199	200000009	siRNA-IMPa4-25 PSPC1-A488 IMPa4-A546 DAPI 8C2-siRNA-IMP-a2-a4 V2.00	0	28. siRNA-IMPa4-25 PSPC1-A488 DAPI IMPa4-A546_ab_TileScan_001 (Stage 28 of 49)	00-ErfQaqZf99oGJpEVnYfE35
2.31722	um	Vesicles Paraspeckle	0.000	1.000	38	200000200	200000010	siRNA-IMPa4-25 PSPC1-A488 IMPa4-A546 DAPI 8C2-siRNA-IMP-a2-a4 V2.00	0	28. siRNA-IMPa4-25 PSPC1-A488 DAPI IMPa4-A546_ab_TileScan_001 (Stage 28 of 49)	00-ErfQaqZf99oGJpEVnYfE35
2.49212	um	Vesicles Paraspeckle	0.000	1.000	38	200000201	200000011	siRNA-IMPa4-25 PSPC1-A488 IMPa4-A546 DAPI 8C2-siRNA-IMP-a2-a4 V2.00	0	28. siRNA-IMPa4-25 PSPC1-A488 DAPI IMPa4-A546_ab_TileScan_001 (Stage 28 of 49)	00-ErfQaqZf99oGJpEVnYfE35
1.98112	um	Vesicles Paraspeckle	0.000	1.000	38	200000202	200000012	siRNA-IMPa4-25 PSPC1-A488 IMPa4-A546 DAPI 8C2-siRNA-IMP-a2-a4 V2.00	0	28. siRNA-IMPa4-25 PSPC1-A488 DAPI IMPa4-A546_ab_TileScan_001 (Stage 28 of 49)	00-ErfQaqZf99oGJpEVnYfE35
2.36848	um	Vesicles Paraspeckle	0.000	1.000	39	200000203	200000013	siRNA-IMPa4-25 PSPC1-A488 IMPa4-A546 DAPI 8C2-siRNA-IMP-a2-a4 V2.00	0	28. siRNA-IMPa4-25 PSPC1-A488 DAPI IMPa4-A546_ab_TileScan_001 (Stage 28 of 49)	00-ErfQaqZf99oGJpEVnYfE35
1.88828	um	Vesicles Paraspeckle	0.000	1.000	39	200000204	200000014	siRNA-IMPa4-25 PSPC1-A488 IMPa4-A546 DAPI 8C2-siRNA-IMP-a2-a4 V2.00	0	28. siRNA-IMPa4-25 PSPC1-A488 DAPI IMPa4-A546_ab_TileScan_001 (Stage 28 of 49)	00-ErfQaqZf99oGJpEVnYfE35
1.88828	um	Vesicles Paraspeckle	0.000	1.000	39	200000205	200000015	siRNA-IMPa4-25 PSPC1-A488 IMPa4-A546 DAPI 8C2-siRNA-IMP-a2-a4 V2.00	0	28. siRNA-IMPa4-25 PSPC1-A488 DAPI IMPa4-A546_ab_TileScan_001 (Stage 28 of 49)	00-ErfQaqZf99oGJpEVnYfE35
1.51062	um	Vesicles Paraspeckle	0.000	1.000	39	200000206	200000016	siRNA-IMPa4-25 PSPC1-A488 IMPa4-A546 DAPI 8C2-siRNA-IMP-a2-a4 V2.00	0	28. siRNA-IMPa4-25 PSPC1-A488 DAPI IMPa4-A546_ab_TileScan_001 (Stage 28 of 49)	00-ErfQaqZf99oGJpEVnYfE35
1.51062	um	Vesicles Paraspeckle	0.000	1.000	39	200000207	200000017	siRNA-IMPa4-25 PSPC1-A488 IMPa4-A546 DAPI 8C2-siRNA-IMP-a2-a4 V2.00	0	28. siRNA-IMPa4-25 PSPC1-A488 DAPI IMPa4-A546_ab_TileScan_001 (Stage 28 of 49)	00-ErfQaqZf99oGJpEVnYfE35
1.41512	um	Vesicles Paraspeckle	0.000	1.000	40	200000208	200000018	siRNA-IMPa4-25 PSPC1-A488 IMPa4-A546 DAPI 8C2-siRNA-IMP-a2-a4 V2.00	0	28. siRNA-IMPa4-25 PSPC1-A488 DAPI IMPa4-A546_ab_TileScan_001 (Stage 28 of 49)	00-ErfQaqZf99oGJpEVnYfE35
2.29157	um	Vesicles Paraspeckle	0.000	1.000	40	200000209	200000019	siRNA-IMPa4-25 PSPC1-A488 IMPa4-A546 DAPI 8C2-siRNA-IMP-a2-a4 V2.00	0	28. siRNA-IMPa4-25 PSPC1-A488 DAPI IMPa4-A546_ab_TileScan_001 (Stage 28 of 49)	00-ErfQaqZf99oGJpEVnYfE35
1.53235	um	Vesicles Paraspeckle	0.000	1.000	40	200000210	200000020	siRNA-IMPa4-25 PSPC1-A488 IMPa4-A546 DAPI 8C2-siRNA-IMP-a2-a4 V2.00	0	28. siRNA-IMPa4-25 PSPC1-A488 DAPI IMPa4-A546_ab_TileScan_001 (Stage 28 of 49)	00-ErfQaqZf99oGJpEVnYfE35
1.69814	um	Vesicles Paraspeckle	0.000	1.000	40	200000211	200000021	siRNA-IMPa4-25 PSPC1-A488 IMPa4-A546 DAPI 8C2-siRNA-IMP-a2-a4 V2.00	0	28. siRNA-IMPa4-25 PSPC1-A488 DAPI IMPa4-A546_ab_TileScan_001 (Stage 28 of 49)	00-ErfQaqZf99oGJpEVnYfE35
1.88828	um	Vesicles Paraspeckle	0.000	1.000	40	200000212	200000022	siRNA-IMPa4-25 PSPC1-A488 IMPa4-A546 DAPI 8C2-siRNA-IMP-a2-a4 V2.00	0	28. siRNA-IMPa4-25 PSPC1-A488 DAPI IMPa4-A546_ab_TileScan_001 (Stage 28 of 49)	00-ErfQaqZf99oGJpEVnYfE35
1.234	um	Vesicles Paraspeckle	0.000	1.000	40	200000213	200000023	siRNA-IMPa4-25 PSPC1-A488 IMPa4-A546 DAPI 8C2-siRNA-IMP-a2-a4 V2.00	0	28. siRNA-IMPa4-25 PSPC1-A488 DAPI IMPa4-A546_ab_TileScan_001 (Stage 28 of 49)	00-ErfQaqZf99oGJpEVnYfE35
1.9652	um	Vesicles Paraspeckle	0.000	1.000	41	200000214	200000024	siRNA-IMPa4-25 PSPC1-A488 IMPa4-A546 DAPI 8C2-siRNA-IMP-a2-a4 V2.00	0	28. siRNA-IMPa4-25 PSPC1-A488 DAPI IMPa4-A546_ab_TileScan_001 (Stage 28 of 49)	00-ErfQaqZf99oGJpEVnYfE35
1.88828	um	Vesicles Paraspeckle	0.000	1.000	41	200000215	200000025	siRNA-IMPa4-25 PSPC1-A488 IMPa4-A546 DAPI 8C2-siRNA-IMP-a2-a4 V2.00	0	28. siRNA-IMPa4-25 PSPC1-A488 DAPI IMPa4-A546_ab_TileScan_001 (Stage 28 of 49)	00-ErfQaqZf99oGJpEVnYfE35
1.91392	um	Vesicles Paraspeckle	0.000	1.000	41	200000216	200000026	siRNA-IMPa4-25 PSPC1-A488 IMPa4-A546 DAPI 8C2-siRNA-IMP-a2-a4 V2.00	0	28. siRNA-IMPa4-25 PSPC1-A488 DAPI IMPa4-A546_ab_TileScan_001 (Stage 28 of 49)	00-ErfQaqZf99oGJpEVnYfE35
1.91392	um	Vesicles Paraspeckle	0.000	1.000	41	200000217	200000027	siRNA-IMPa4-25 PSPC1-A488 IMPa4-A546 DAPI 8C2-siRNA-IMP-a2-a4 V2.00	0	28. siRNA-IMPa4-25 PSPC1-A488 DAPI IMPa4-A546_ab_TileScan_001 (Stage 28 of 49)	00-ErfQaqZf99oGJpEVnYfE35
2.40138	um	Vesicles Paraspeckle	0.000	1.000	41	200000218	200000028	siRNA-IMPa4-25 PSPC1-A488 IMPa4-A546 DAPI 8C2-siRNA-IMP-a2-a4 V2.00	0	28. siRNA-IMPa4-25 PSPC1-A488 DAPI IMPa4-A546_ab_TileScan_001 (Stage 28 of 49)	00-ErfQaqZf99oGJpEVnYfE35
2.64359	um	Vesicles Paraspeckle	0.000	1.000	41	200000219	200000029	siRNA-IMPa4-25 PSPC1-A488 IMPa4-A546 DAPI 8C2-siRNA-IMP-a2-a4 V2.00	0	28. siRNA-IMPa4-25 PSPC1-A488 DAPI IMPa4-A546_ab_TileScan_001 (Stage 28 of 49)	00-ErfQaqZf99oGJpEVnYfE35
2.64359	um	Vesicles Paraspeckle	0.000	1.000	41	200000220	200000030	siRNA-IMPa4-25 PSPC1-A488 IMPa4-A546 DAPI 8C2-siRNA-IMP-a2-a4 V2.00	0	28. siRNA-IMPa4-25 PSPC1-A488 DAPI IMPa4-A546_ab_TileScan_001 (Stage 28 of 49)	00-ErfQaqZf99oGJpEVnYfE35
2.41516	um	Vesicles Paraspeckle	0.000	1.000	41	200000221	200000031	siRNA-IMPa4-25 PSPC1-A488 IMPa4-A546 DAPI 8C2-siRNA-IMP-a2-a4 V2.00	0	28. siRNA-IMPa4-25 PSPC1-A488 DAPI IMPa4-A546_ab_TileScan_001 (Stage 28 of 49)	00-ErfQaqZf99oGJpEVnYfE35
1.20988	um	Vesicles Paraspeckle	0.000	1.000	41	200000222	200000032	siRNA-IMPa4-25 PSPC1-A488 IMPa4-A546 DAPI 8C2-siRNA-IMP-a2-a4 V2.00	0	28. siRNA-IMPa4-25 PSPC1-A488 DAPI IMPa4-A546_ab_TileScan_001 (Stage 28 of 49)	00-ErfQaqZf99oGJpEVnYfE35
1.63728	um	Vesicles Paraspeckle	0.000	1.000	41	200000223	200000033	siRNA-IMPa4-25 PSPC1-A488 IMPa4-A546 DAPI 8C2-siRNA-IMP-a2-a4 V2.00	0	28. siRNA-IMPa4-25 PSPC1-A488 DAPI IMPa4-A546_ab_TileScan_001 (Stage 28 of 49)	00-ErfQaqZf99oGJpEVnYfE35
1.51062	um	Vesicles Paraspeckle	0.000	1.000	41	200000224	200000034	siRNA-IMPa4-25 PSPC1-A488 IMPa4-A546 DAPI 8C2-siRNA-IMP-a2-a4 V2.00	0	28. siRNA-IMPa4-25 PSPC1-A488 DAPI IMPa4-A546_ab_TileScan_001 (Stage 28 of 49)	00-ErfQaqZf99oGJpEVnYfE35
2.3926	um	Vesicles Paraspeckle	0.000	1.000	42	200000225	200000035	siRNA-IMPa4-25 PSPC1-A488 IMPa4-A546 DAPI 8C2-siRNA-IMP-a2-a4 V2.00	0	28. siRNA-IMPa4-25 PSPC1-A488 DAPI IMPa4-A546_ab_TileScan_001 (Stage 28 of 49)	00-ErfQaqZf99oGJpEVnYfE35
1.88828	um	Vesicles Paraspeckle	0.000	1.000	42	200000226	200000036	siRNA-IMPa4-25 PSPC1-A488 IMPa4-A546 DAPI 8C2-siRNA-IMP-a2-a4 V2.00	0	28. siRNA-IMPa4-25 PSPC1-A488 DAPI IMPa4-A546_ab_TileScan_001 (Stage 28 of 49)	00-ErfQaqZf99oGJpEVnYfE35
2.26593	um	Vesicles Paraspeckle	0.000	1.000	42	200000227	200000037	siRNA-IMPa4-25 PSPC1-A488 IMPa4-A546 DAPI 8C2-siRNA-IMP-a2-a4 V2.00	0	28. siRNA-IMPa4-25 PSPC1-A488 DAPI IMPa4-A546_ab_TileScan_001 (Stage 28 of 49)	00-ErfQaqZf99oGJpEVnYfE35
2.64359	um	Vesicles Paraspeckle	0.000	1.000	44	200000228	200000038	siRNA-IMPa4-25 PSPC1-A488 IMPa4-A546 DAPI 8C2-siRNA-IMP-a2-a4 V2.00	0	28. siRNA-IMPa4-25 PSPC1-A488 DAPI IMPa4-A546_ab_TileScan_001 (Stage 28 of 49)	00-ErfQaqZf99oGJpEVnYfE35
2.41823	um	Vesicles Paraspeckle	0.000	1.000	44	200000229	200000039	siRNA-IMPa4-25 PSPC1-A488 IMPa4-A546 DAPI 8C2-siRNA-IMP-a2-a4 V2.00	0	28. siRNA-IMPa4-25 PSPC1-A488 DAPI IMPa4-A546_ab_TileScan_001 (Stage 28 of 49)	00-ErfQaqZf99oGJpEVnYfE35
1.827	um	Vesicles Paraspeckle	0.000	1.000	44	200000230	200000040	siRNA-IMPa4-25 PSPC1-A488 IMPa4-A546 DAPI 8C2-siRNA-IMP-a2-a4 V2.00	0	28. siRNA-IMPa4-25 PSPC1-A488 DAPI IMPa4-A546_ab_TileScan_001 (Stage 28 of 49)	00-ErfQaqZf99oGJpEVnYfE35
2.64359	um	Vesicles Paraspeckle	0.000	1.000	44	200000231	200000041	siRNA-IMPa4-25 PSPC1-A488 IMPa4-A546 DAPI 8C2-siRNA-IMP-a2-a4 V2.00	0	28. siRNA-IMPa4-25 PSPC1-A488 DAPI IMPa4-A546_ab_TileScan_001 (Stage 28 of 49)	00-ErfQaqZf99oGJpEVnYfE35
2.00116	um	Vesicles Paraspeckle	0.000	1.000	44	200000232	200000042	siRNA-IMPa4-25 PSPC1-A488 IMPa4-A546 DAPI 8C2-siRNA-IMP-a2-a4 V2.00	0	28. siRNA-IMPa4-25 PSPC1-A488 DAPI IMPa4-A546_ab_TileScan_001 (Stage 28 of 49)	00-ErfQaqZf99oGJpEVnYfE35
1.88828	um	Vesicles Paraspeckle	0.000	1.000	44	200000233	200000043	siRNA-IMPa4-25 PSPC1-A488 IMPa4-A546 DAPI 8C2-siRNA-IMP-a2-a4 V2.00	0	28. siRNA-IMPa4-25 PSPC1-A488 DAPI IMPa4-A546_ab_TileScan_001 (Stage 28 of 49)	00-ErfQaqZf99oGJpEVnYfE35
1.88828	um	Vesicles Paraspeckle	0.000	1.000	44	200000234	200000044	siRNA-IMPa4-25 PSPC1-A488 IMPa4-A546 DAPI 8C2-siRNA-IMP-a2-a4 V2.00	0	28. siRNA-IMPa4-25 PSPC1-A488 DAPI IMPa4-A546_ab_TileScan_001 (Stage 28 of 49)	00-ErfQaqZf99oGJpEVnYfE35
1.51062	um	Vesicles Paraspeckle	0.000	1.000	44	200000235	200000045	siRNA-IMPa4-25 PSPC1-A488 IMPa4-A546 DAPI 8C2-siRNA-IMP-a2-a4 V2.00	0	28. siRNA-IMPa4-25 PSPC1-A488 DAPI IMPa4-A546_ab_TileScan_001 (Stage 28 of 49)	00-ErfQaqZf99oGJpEVnYfE35
2.01494	um	Vesicles Paraspeckle	0.000	1.000	44	200000236	200000046	siRNA-IMPa4-25 PSPC1-A488 IMPa4-A546 DAPI 8C2-siRNA-IMP-a2-a4 V2.00	0	28. siRNA-IMPa4-25 PSPC1-A488 DAPI IMPa4-A546_ab_TileScan_001 (Stage 28 of 49)	00-ErfQaqZf99oGJpEVnYfE35
2.26593	um	Vesicles Paraspeckle	0.000	1.000	44	200000237	200000047	siRNA-IMPa4-25 PSPC1-A488 IMPa4-A546 DAPI 8C2-siRNA-IMP-a2-a4 V2.00	0	28. siRNA-IMPa4-25 PSPC1-A488 DAPI IMPa4-A546_ab_TileScan_001 (Stage 28 of 49)	00-ErfQaqZf99oGJpEVnYfE35
1.51062	um	Vesicles Paraspeckle	0.000	1.000	44	200000238	200000048	siRNA-IMPa4-25 PSPC1-A488 IMPa4-A546 DAPI 8C2-siRNA-IMP-a2-a4 V2.00	0	28. siRNA-IMPa4-25 PSPC1-A488 DAPI IMPa4-A546_ab_TileScan_001 (Stage 28 of 49)	00-ErfQaqZf99oGJpEVnYfE35
1.13297	um	Vesicles Paraspeckle	0.000	1.000	44	200000239	200000049	siRNA-IMPa4-25 PSPC1-A488 IMPa4-A546 DAPI 8C2-siRNA-IMP-a2-a4 V2.00	0	28. siRNA-IMPa4-25 PSPC1-A488 DAPI IMPa4-A546_ab_TileScan_001 (Stage 28 of 49)	00-ErfQaqZf99oGJpEVnYfE35
1.51062	um	Vesicles Paraspeckle	0.000	1.000	44	200000240	200000050	siRNA-IMPa4-25 PSPC1-A488 IMPa4-A546 DAPI 8C2-siRNA-IMP-a2-a4 V2.00	0	28. siRNA-IMPa4-25 PSPC1-A488 DAPI IMPa4-A546_ab_TileScan_001 (Stage 28 of 49)	00-ErfQaqZf99oGJpEVnYfE35
1.13297	um	Vesicles Paraspeckle	0.000	1.000	44	200000241	200000051	siRNA-IMPa4-25 PSPC1-A488 IMPa4-A546 DAPI 8C2-siRNA-IMP-a2-a4 V2.00	0	28. siRNA-IMPa4-25 PSPC1-A488 DAPI IMPa4-A546_ab_TileScan_001 (Stage 28 of 49)	00-ErfQaqZf99oGJpEVnYfE35
1.13297	um	Vesicles Paraspeckle	0.000	1.000	44	200000242	200000052	siRNA-IMPa4-25 PSPC1-A488 IMPa4-A546 DAPI 8C2-siRNA-IMP-a2-a4 V2.00	0	28. siRNA-IMPa4-25 PSPC1-A488 DAPI IMPa4-A546_ab_TileScan_001 (Stage 28 of 49)	00-ErfQaqZf99oGJpEVnYfE35
1.13297	um	Vesicles Paraspeckle	0.000	1.000	44	200000243	200000053	siRNA-IMPa4-25 PSPC1-A488 IMPa4-A546 DAPI 8C2-siRNA-IMP-a2-a4 V2.00	0	28. siRNA-IMPa4-25 PSPC1-A488 DAPI IMPa4-A546_ab_TileScan_001 (Stage 28 of 49)	00-ErfQaqZf99oGJpEVnYfE35
1.88828	um	Vesicles Paraspeckle	0.000	1.000	45	200000244	200000054	siRNA-IMPa4-25 PSPC1-A488 IMPa4-A546 DAPI 8C2-siRNA-IMP-a2-a4 V2.00	0	28. siRNA-IMPa4-25 PSPC1-A488 DAPI IMPa4-A546_ab_TileScan_001 (Stage 28 of 49)	00-ErfQaqZf99oGJpEVnYfE35
1.9652	um	Vesicles Paraspeckle	0.000	1.000	45	200000245	200000055	siRNA-IMPa4-25 PSPC1-A488 IMPa4-A546 DAPI 8C2-siRNA-IMP-a2-a4 V2.00	0	28. siRNA-IMPa4-25 PSPC1-A488 DAPI IMPa4-A546_ab_TileScan_001 (Stage 28 of 49)	00-ErfQaqZf99oGJpEVnYfE35
1.41489	um	Vesicles Paraspeckle	0.000	1.000	45	200000246	200000056	siRNA-IMPa4-25 PSPC1-A488 IMPa4-A546 DAPI 8C2-siRNA-IMP-a2-a4 V2.00	0	28. siRNA-IMPa4-25 PSPC1-A488 DAPI IMPa4-A546_ab_TileScan_001 (Stage 28 of 49)	00-ErfQaqZf99oGJpEVnYfE35
1.85107	um	Vesicles Paraspeckle	0.000	1.000	45	200000247	200000057	siRNA-IMPa4-25 PSPC1-A488 IMPa4-A546 DAPI 8C2-siRNA-IMP-a2-a4 V2.00	0	28. siRNA-IMPa4-25 PSPC1-A488 DAPI IMPa4-A546_ab_TileScan_001 (Stage 28 of 49)	00-ErfQaqZf99oGJpEVnYfE35
1.70958	um	Vesicles Paraspeckle	0.000	1.000	45	200000248	200000058	siRNA-IMPa4-25 PSPC1-A488 IMPa4-A546 DAPI 8C2-siRNA-IMP-a2-a4 V2.00	0	28. siRNA-IMPa4-25 PSPC1-A488 DAPI IMPa4-A546_ab_TileScan_001 (Stage 28 of 49)	00-ErfQaqZf99oGJpEVnYfE35
2.83006	um	Vesicles Paraspeckle	0.000	1.000	46	200000249	200000059	siRNA-IMPa4-25 PSPC1-A488 IMPa4-A546 DAPI 8C2-siRNA-IMP-a2-a4 V2.00	0	28. siRNA-IMPa4-25 PSPC1-A488 DAPI IMPa4-A546_ab_TileScan_001 (Stage 28 of 49)	00-ErfQaqZf99oGJpEVnYfE35
2.34285	um	Vesicles Paraspeckle	0.000	1.000	46	200000250	200000060	siRNA-IMPa4-25 PSPC1-A488 IMPa4-A546 DAPI 8C2-siRNA-IMP-a2-a4 V2.00	0	28. siRNA-IMPa4-25 PSPC1-A488 DAPI IMPa4-A546_ab_TileScan_001 (Stage 28 of 49)	00-ErfQaqZf99oGJpEVnYfE35
2.01647	um	Vesicles Paraspeckle	0.000	1.000	46	200000251	200000061	siRNA-IMPa4-25 PSPC1-A488 IMPa4-A546 DAPI 8C2-siRNA-IMP-a2-a4 V2.00	0	28. siRNA-IMPa4-25 PSPC1-A488 DAPI IMPa4-A546_ab_TileScan_001 (Stage 28 of 49)	00-ErfQaqZf99oGJpEVnYfE35
1.70961	um	Vesicles Paraspeckle	0.000	1.000	46	200000252	200000062	siRNA-IMPa4-25 PSPC1-A488 IMPa4-A546 DAPI 8C2-siRNA-IMP-a2-a4 V2.00	0	28. siRNA-IMPa4-25 PSPC1-A488 DAPI IMPa4-A546_ab_TileScan_001 (Stage 28 of 49)	00-ErfQaqZf99oGJpEVnYfE35
1.88828	um	Vesicles Paraspeckle	0.000	1.000	46	200000253	200000063	siRNA-IMPa4-25 PSPC1-A488 IMPa4-A546 DAPI 8C2-siRNA-IMP-a2-a4 V2.00	0	28. siRNA-IMPa4-25 PSPC1-A488 DAPI IMPa4-A546_ab_TileScan_001 (Stage 28 of 49)	00-ErfQaqZf99oGJpEVnYfE35
0.99052	um	Vesicles Paraspeckle	0.000	1.000	46	200000254	200000064	siRNA-IMPa4-25 PSPC1-A488 IMPa4-A546 DAPI 8C2-siRNA-IMP-a2-a4 V2.00	0	28. siRNA-IMPa4-25 PSPC1-A488 DAPI IMPa4-A546_ab_TileScan_001 (Stage 28 of 49)	00-ErfQaqZf99oGJpEVnYfE35
1.51062	um	Vesicles Paraspeckle	0.000	1.000	46	200000255	200000065	siRNA-IMPa4-25 PSPC1-A488 IMPa4-A546 DAPI 8C2-siRNA-IMP-a2-a4 V2.00	0	28. siRNA-IMPa4-25 PSPC1-A488 DAPI IMPa4-A546_ab_TileScan_001 (Stage 28 of 49)	00-ErfQaqZf99oGJpEVnYfE35
1.51062	um	Vesicles Paraspeckle	0.000	1.000	46	200000256	200000066	siRNA-IMPa4-25 PSPC1-A488 IMPa4-A546 DAPI 8C2-siRNA-IMP-a2-a4 V2.00	0	28. siRNA-IMPa4-25 PSPC1-A488 DAPI IMPa4-A546_ab_TileScan_001 (Stage 28 of 49)	00-ErfQaqZf99oGJpEVnYfE35
1.13297	um	Vesicles Paraspeckle	0.000	1.000	46	200000257	200000067	siRNA-IMPa4-25 PSPC1-A488 IMPa4-A546 DAPI 8C2-siRNA-IMP-a2-a4 V2.00	0	28. siRNA-IMPa4-25 PSPC1-A488 DAPI IMPa4-A546_ab_TileScan_001 (Stage 28 of 49)	00-ErfQaqZf99oGJpEVnYfE35
1.61318	um	Vesicles Paraspeckle	0.000	1.000	46	200000258	200000068	siRNA-IMPa4-25 PSPC1-A488 IMPa4-A546 DAPI 8C2-siRNA-IMP-a2-a4 V2.00	0	28. siRNA-IMPa4-25 PSPC1-A488 DAPI IMPa4-A546_ab_TileScan_001 (Stage 28 of 49)	00-ErfQaqZf99oGJpEVnYfE35
1.51062	um	Vesicles Paraspeckle	0.000	1.000	46	200000259	200000069	siRNA-IMPa4-25 PSPC1-A488 IMPa4-A546 DAPI 8C2-siRNA-IMP-a2-a4 V2.00	0	28. siRNA-IMPa4-25 PSPC1-A488 DAPI IMPa4-A546_ab_TileScan_001 (Stage 28 of 49)	00-ErfQaqZf99oGJpEVnYfE35
2.64359	um	Vesicles Paraspeckle	0.000	1.000	47	200000260	200000070	siRNA-IMPa4-25 PSPC1-A488 IMPa4-A546 DAPI 8C2-siRNA-IMP-a2-a4 V2.00	0	28. siRNA-IMPa4-25 PSPC1-A488 DAPI IMPa4-A546_ab_TileScan_001 (Stage 28 of 49)	00-ErfQaqZf99oGJpEVnYfE35
2.26593	um	Vesicles Paraspeckle	0.000	1.000	47	200000261	200000071	siRNA-IMPa4-25 PSPC1-A488 IMPa4-A546 DAPI 8C2-siRNA-IMP-a2-a4 V2.00	0	28. siRNA-IMPa4-25 PSPC1-A488 DAPI IMPa4-A546_ab_TileScan_001 (Stage 28 of 49)	00-ErfQaqZf99oGJpEVnYfE35
1.58601	um	Vesicles Paraspeckle	0.000	1.000	47	200000262	200000072	siRNA-IMPa4-25 PSPC1-A488 IMPa4-A546 DAPI 8C2-siRNA-IMP-a2-a4 V2.00	0	28. siRNA-IMPa4-25 PSPC1-A488 DAPI IMPa4-A546_ab_TileScan_001 (Stage 28 of 49)	00-ErfQaqZf99oGJpEVnYfE35
2.25436	um	Vesicles Paraspeckle	0.000	1.000	48	200000263	200000073	siRNA-IMPa4-25 PSPC1-A488 IMPa4-A546 DAPI 8C2-siRNA-IMP-a2-a4 V2.00	0	28. siRNA-IMPa4-25 PSPC1-A488 DAPI IMPa4-A546_ab_TileScan_001 (Stage 28 of 49)	00-ErfQaqZf99oGJpEVnYfE35
2.41821	um	Vesicles Paraspeckle	0.000	1.000	48	200000264	200000074	siRNA-IMPa4-25 PSPC1-A488 IMPa4-A546 DAPI 8C2-siRNA-IMP-a2-a4 V2.00	0	28. siRNA-IMPa4-25 PSPC1-A488 DAPI IMPa4-A546_ab_TileScan_001 (Stage 28 of 49)	00-ErfQaqZf99oGJpEVnYfE35
1.96366	um	Vesicles Paraspeckle	0.000	1.000	48	200000265	200000075	siRNA-IMPa4-25 PSPC1-A488 IMPa4-A546 DAPI 8C2-siRNA-IMP-a2-a4 V2.00	0	28. siRNA-IMPa4-25 PSPC1-A488 DAPI IMPa4-A546_ab_TileScan_001 (Stage 28 of 49)	00-ErfQaqZf99oGJpEVnYfE35
1.20066	um	Vesicles Paraspeckle	0.000	1.000	49	200000266	200000076	siRNA-IMPa4-25 PSPC1-A488 IMPa4-A546 DAPI 8C2-siRNA-IMP-a2-a4 V2.00	0	28. siRNA-IMPa4-25 PSPC1-A488 DAPI IMPa4-A546_ab_TileScan_001 (Stage 28 of 49)	00-ErfQaqZf99oGJpEVnYfE35
2.26392	um	Vesicles Paraspeckle	0.000	1.000	49	200000267	200000077	siRNA-IMPa4-25 PSPC1-A488 IMPa4-A546 DAPI 8C2-siRNA-IMP-a2-a4 V2.00	0	28. siRNA-IMPa4-25 PSPC1-A488 DAPI IMPa4-A546_ab_TileScan_001 (Stage 28 of 49)	00-ErfQaqZf99oGJpEVnYfE35
1.53626	um	Vesicles Paraspeckle	0.000	1.000	52	200000268	200000078	siRNA-IMPa4-25 PSPC1-A488 IMPa4-A546 DAPI 8C2-siRNA-IMP-a2-a4 V2.00	0	28. siRNA-IMPa4-25 PSPC1-A488 DAPI IMPa4-A546_ab_TileScan_001 (Stage 28 of 49)	00-ErfQaqZf99oGJpEVnYfE35
1.51062	um	Vesicles Paraspeckle	0.000	1.000	52	200000269	200000079	siRNA-IMPa4-25 PSPC1-A488 IMPa4-A546 DAPI 8C2-siRNA-IMP-a2-a4 V2.00	0	28. siRNA-IMPa4-25 PSPC1-A488 DAPI IMPa4-A546_ab_TileScan_001 (Stage 28 of 49)	00-ErfQaqZf99oGJpEVnYfE35
1.73818	um	Vesicles Paraspeckle	0.000	1.000	53	200000270	200000080	siRNA-IMPa4-25 PSPC1-A488 IMPa4-A546 DAPI 8C2-siRNA-IMP-a2-a4 V2.00	0	28. siRNA-IMPa4-25 PSPC1-A488 DAPI IMPa4-A546_ab_TileScan_001 (Stage 28 of 49)	00-ErfQaqZf99oGJpEVnYfE35
1.2493	um	Vesicles Paraspeckle	0.000	1.000	53	200000271	200000081	siRNA-IMPa4-25 PSPC1-A488 IMPa4-A546 DAPI 8C2-siRNA-IMP-a2-a4 V2.00	0	28. siRNA-IMPa4-25 PSPC1-A488 DAPI IMPa4-A546_ab_TileScan_001 (Stage 28 of 49)	00-ErfQaqZf99oGJpEVnYfE35
2.74461	um	Vesicles Paraspeckle	0.000	1.000	53	200000272	200000082	siRNA-IMPa4-25 PSPC1-A488 IMPa4-A546 DAPI 8C2-siRNA-IMP-a2-a4 V2.00	0	28. siRNA-IMPa4-25 PSPC1-A488 DAPI IMPa4-A546_ab_TileScan_001 (Stage 28 of 49)	00-ErfQaqZf99oGJpEVnYfE35
2.64359	um	Vesicles Paraspeckle	0.000	1.000	53	200000273	200000083	siRNA-IMPa4-25 PSPC1-A488 IMPa4-A546 DAPI 8C2-siRNA-IMP-a2-a4 V2.00	0	28. siRNA-IMPa4-25 PSPC1-A488 DAPI IMPa4-A546_ab_TileScan_001 (Stage 28 of 49)	00-ErfQaqZf99oGJpEVnYfE35
2.60155	um	Vesicles Paraspeckle	0.000	1.000	53	200000274	200000084	siRNA-IMPa4-25 PSPC1-A488 IMPa4-A546 DAPI 8C2-siRNA-IMP-a2-a4 V2.00	0	28. siRNA-IMPa4-25 PSPC1-A488 DAPI IMPa4-A546_ab_TileScan_001 (Stage 28 of 49)	00-ErfQaqZf99oGJpEVnYfE35
2.51466	um	Vesicles Paraspeckle	0.000	1.000	53	200000275	200000085	siRNA-IMPa4-25 PSPC1-A488 IMPa4-A546 DAPI 8C2-siRNA-IMP-a2-a4 V2.00	0	28. siRNA-IMPa4-25 PSPC1-A488 DAPI IMPa4-A546_ab_TileScan_001 (Stage 28 of 49)	00-ErfQaqZf99oGJpEVnYfE35
2.82306	um	Vesicles Paraspeckle	0.000	1.000	53	200000276	200000086	siRNA-IMPa4-25 PSPC1-A488 IMPa4-A546 DAPI 8C2-siRNA-IMP-a2-a4 V2.00	0	28. siRNA-IMPa4-25 PSPC1-A488 DAPI IMPa4-A546_ab_TileScan_001 (Stage 28 of 49)	00-ErfQaqZf99oGJpEVnYfE35
1.39961	um	Vesicles Paraspeckle	0.000	1.000	53	200000277	200000087	siRNA-IMPa4-25 PSPC1-A488 IMPa4-A546 DAPI 8C2-siRNA-IMP-a2-a4 V2.00	0	28. siRNA-IMPa4-25 PSPC1-A488 DAPI IMPa4-A546_ab_TileScan_001 (Stage 28 of 49)	00-ErfQaqZf99oGJpEVnYfE35
1.42371	um	Vesicles Paraspeckle	0.000	1.000	53	200000278	200000088	siRNA-IMPa4-25 PSPC1-A488 IMPa4-A546 DAPI 8C2-siRNA-IMP-a2-a4 V2.00	0	28. siRNA-IMPa4-25 PSPC1-A488 DAPI IMPa4-A546_ab_TileScan_001 (Stage 28 of 49)	00-ErfQaqZf99oGJpEVnYfE35
2.2785	um	Vesicles Paraspeckle	0.000	1.000	53	200000279	200000089	siRNA-IMPa4-25 PSPC1-A488 IMPa4-A546 DAPI 8C2-siRNA-IMP-a2-a4 V2.00	0	28. siRNA-IMPa4-25 PSPC1-A488 DAPI IMPa4-A546_ab_TileScan_001 (Stage 28 of 49)	00-ErfQaqZf99oGJpEVnYfE35
1.88828	um	Vesicles Paraspeckle	0.000	1.000	53	200000280	200000090	siRNA-IMPa4-25 PSPC1-A488 IMPa4-A546 DAPI 8C2-siRNA-IMP-a2-a4 V2.00	0	28. siRNA-IMPa4-25 PSPC1-A488 DAPI IMPa4-A546_ab_TileScan_001 (Stage 28 of 49)	00-ErfQaqZf99oGJpEVnYfE35
1.88828	um	Vesicles Paraspeckle	0.000	1.000	53	200000281	200000091	siRNA-IMPa4-25 PSPC1-A488 IMPa4-A546 DAPI 8C2-siRNA-IMP-a2-a4 V2.00	0	28. siRNA-IMPa4-25 PSPC1-A488 DAPI IMPa4-A546_ab_TileScan_001 (Stage 28 of 49)	00-ErfQaqZf99oGJpEVnYfE35
0.686317	um	Vesicles Paraspeckle	0.000	1.000	53	200000282	200000092	siRNA-IMPa4-25 PSPC1-A488 IMPa4-A546 DAPI 8C2-siRNA-IMP-a2-a4 V2.00	0	28. siRNA-IMPa4-25 PSPC1-A488 DAPI IMPa4-A546_ab_TileScan_001 (Stage 28 of 49)	00-ErfQaqZf99oGJpEVnYfE35
2.34131	um	Vesicles Paraspeckle	0.000	1.000	54	200000283	200000093	siRNA-IMPa4-25 PSPC1-A488 IMPa4-A546 DAPI 8C2-siRNA-IMP-a2-a4 V2.00	0	28. siRNA-IMPa4-25 PSPC1-A488 DAPI IMPa4-A546_ab_TileScan_001 (Stage 28 of 49)	00-ErfQaqZf99oGJpEVnYfE35
2.20617	um	Vesicles Paraspeckle	0.000	1.000	54	200000284	200000094	siRNA-IMPa4-25 PSPC1-A488 IMPa4-A546 DAPI 8C2-siRNA-IMP-a2-a4 V2.00	0	28. siRNA-IMPa4-25 PSPC1-A488 DAPI IMPa4-A546_ab_TileScan_001 (Stage 28 of 49)	00-ErfQaqZf99oGJpEVnYfE35
2.41668	um	Vesicles Paraspeckle	0.000	1.000	54	200000285	200000095	siRNA-IMPa4-25 PSPC1-A488 IMPa4-A546 DAPI 8C2-siRNA-IMP-a2-a4 V2.00	0	28. siRNA-IMPa4-25 PSPC1-A488 DAPI IMPa4-A546_ab_TileScan_001 (Stage 28 of 49)	00-ErfQaqZf99oGJpEVnYfE35
1.62512	um	Vesicles Paraspeckle	0.000	1.000	54	200000286	200000096	siRNA-IMPa4-25 PSPC1-A488 IMPa4-A546 DAPI 8C2-siRNA-IMP-a2-a4 V2.00	0	28. siRNA-IMPa4-25 PSPC1-A488 DAPI IMPa4-A546_ab_TileScan_001 (Stage 28 of 49)	00-ErfQaqZf99oGJpEVnYfE35
2.20118	um	Vesicles Paraspeckle	0.000	1.000	54	200000287	200000097	siRNA-IMPa4-25 PSPC1-A488 IMPa4-A546 DAPI 8C2-siRNA-IMP-a2-a4 V2.00	0	28. siRNA-IMPa4-25 PSPC1-A488 DAPI IMPa4-A546_ab_TileScan_001 (Stage 28 of 49)	00-ErfQaqZf99oGJpEVnYfE35
1.88828	um	Vesicles Paraspeckle	0.000	1.000	54	200000288	200000098	siRNA-IMPa4-25 PSPC1-A488 IMPa4-A546 DAPI 8C2-siRNA-IMP-a2-a4 V2.00	0	28. siRNA-IMPa4-25 PSPC1-A488 DAPI IMPa4-A546_ab_TileScan_001 (Stage 28 of 49)	00-ErfQaqZf99oGJpEVnYfE35
2.25439	um	Vesicles Paraspeckle	0.000	1.000	55	200000289	200000099	siRNA-IMPa4-25 PSPC1-A488 IMPa4-A546 DAPI 8C2-siRNA-IMP-a2-a4 V2.00	0	28. siRNA-IMPa4-25 PSPC1-A488 DAPI IMPa4-A546_ab_TileScan_001 (Stage 28 of 49)	00-ErfQaqZf99oGJpEVnYfE35
1.3996	um	Vesicles Paraspeckle	0.000	1.000	55	200000290	200000100	siRNA-IMPa4-25 PSPC1-A488 IMPa4-A546 DAPI 8C2-siRNA-IMP-a2-a4 V2.00	0	28. siRNA-IMPa4-25 PSPC1-A488 DAPI IMPa4-A546_ab_TileScan_001 (Stage 28 of 49)	00-ErfQaqZf99oGJpEVnYfE35
1.51062	um	Vesicles Paraspeckle	0.000	1.000	55	200000291	200000101	siRNA-IMPa4-25 PSPC1-A488 IMPa4-A546 DAPI 8C2-siRNA-IMP-a2-a4 V2.00	0	28. siRNA-IMPa4-25 PSPC1-A488 DAPI IMPa4-A546_ab_TileScan_001 (Stage 28 of 49)	00-ErfQaqZf99oGJpEVnYfE35
2.12244	um	Vesicles Paraspeckle	0.000	1.000	56	200000292	200000102	siRNA-IMPa4-25 PSPC1-A488 IMPa4-A546 DAPI 8C2-siRNA-IMP-a2-a4 V2.00	0	28. siRNA-IMPa4-25 PSPC1-A488 DAPI IMPa4-A546_ab_TileScan_001 (Stage 28 of 49)	00-ErfQaqZf99oGJpEVnYfE35
1.41496	um	Vesicles Paraspeckle	0.000	1.000	56	200000293	200000103	siRNA-IMPa4-25 PSPC1-A488 IMPa4-A546 DAPI 8C2-siRNA-IMP-a2-a4 V2.00	0	28. siRNA-IMPa4-25 PSPC1-A488 DAPI IMPa4-A546_ab_TileScan_001 (Stage 28 of 49)	00-ErfQaqZf99oGJpEVnYfE35
0.141496	um	Vesicles Paraspeckle	0.000	1.000	56	200000294	200000104	siRNA-IMPa4-25 PSPC1-A488 IMPa4-A546 DAPI 8C2-siRNA-IMP-a2-a4 V2.00	0	28. siRNA-IMPa4-25 PSPC1-A488 DAPI IMPa4-A546_ab_TileScan_001 (Stage 28 of 49)	00-ErfQaqZf99oGJpEVnYfE35
2.26593	um	Vesicles Paraspeckle	0.000	1.000	56	200000295	200000105	siRNA-IMPa4-25 PSPC1-A488 IMPa4-A546 DAPI 8C2-siRNA-IMP-a2-a4 V2.00	0	28. siRNA-IMPa4-25 PSPC1-A488 DAPI IMPa4-A546_ab_TileScan_001 (Stage 28 of 49)	00-ErfQaqZf99oGJpEVnYfE35
2.26593	um	Vesicles Paraspeckle	0.000	1.000	56	200000296	200000106	siRNA-IMPa4-25 PSPC1-A488 IMPa4-A546 DAPI 8C2-siRNA-IMP-a2-a4 V2.00	0	28. siRNA-IMPa4-25 PSPC1-A488 DAPI IMPa4-A546_ab_TileScan_001 (Stage 28 of 49)	00-ErfQaqZf99oGJpEVnYfE35
2.54727	um	Vesicles Paraspeckle	0.000	1.000	57	200000297	200000107	siRNA-IMPa4-25 PSPC1-A488 IMPa4-A546 DAPI 8C2-siRNA-IMP-a2-a4 V2.00	0	28. siRNA-IMPa4-25 PSPC1-A488 DAPI IMPa4-A546_ab_TileScan_001 (Stage 28 of 49)	00-ErfQaqZf99oGJpEVnYfE35
3.29869	um	Vesicles Paraspeckle	0.000	1.000	58	200000298	200000000	siRNA-IMPa4-25 PSPC1-A488 IMPa4-A546 DAPI 8C2-siRNA-IMP-a2-a4 V2.00	0	28. siRNA-IMPa4-25 PSPC1-A488 DAPI IMPa4-A546_ac_TileScan_001 (Stage 29 of 49)	00-JXBSF3YfYq8w6ZgAWAaHHg
2.82	um	Vesicles Paraspeckle	0.000	1.000	58	200000299	200000001	siRNA-IMPa4-25 PSPC1-A488 IMPa4-A546 DAPI 8C2-siRNA-IMP-a2-a4 V2.00	0	28. siRNA-IMPa4-25 PSPC1-A488 DAPI IMPa4-A546_ac_TileScan_001 (Stage 29 of 49)	00-JXBSF3YfYq8w6ZgAWAaHHg
1.76676	um	Vesicles Paraspeckle	0.000	1.000	58	200000300	200000002	siRNA-IMPa4-25 PSPC1-A488 IMPa4-A546 DAPI 8C2-siRNA-IMP-a2-a4 V2.00	0	28. siRNA-IMPa4-25 PSPC1-A488 DAPI IMPa4-A546_ac_TileScan_001 (Stage 29 of 49)	00-JXBSF3YfYq8w6ZgAWAaHHg
2.26593	um	Vesicles Paraspeckle	0.000	1.000	58	200000301	200000003	siRNA-IMPa4-25 PSPC1-A488 IMPa4-A546 DAPI 8C2-siRNA-IMP-a2-a4 V2.00	0	28. siRNA-IMPa4-25 PSPC1-A488 DAPI IMPa4-A546_ac_TileScan_001 (Stage 29 of 49)	00-JXBSF3YfYq8w6ZgAWAaHHg
1.53626	um	Vesicles Paraspeckle	0.000	1.000	58	200000302	200000004	siRNA-IMPa4-25 PSPC1-A488 IMPa4-A546 DAPI 8C2-siRNA-IMP-a2-a4 V2.00	0	28. siRNA-IMPa4-25 PSPC1-A488 DAPI IMPa4-A546_ac_TileScan_001 (Stage 29 of 49)	00-JXBSF3YfYq8w6ZgAWAaHHg
1.88828	um	Vesicles Paraspeckle	0.000	1.000	58	200000303	200000005	siRNA-IMPa4-25 PSPC1-A488 IMPa4-A546 DAPI 8C2-siRNA-IMP-a2-a4 V2.00	0	28. siRNA-IMPa4-25 PSPC1-A488 DAPI IMPa4-A546_ac_TileScan_001 (Stage 29 of 49)	00-JXBSF3YfYq8w6ZgAWAaHHg
1.88828	um	Vesicles Paraspeckle	0.000	1.000	60	200000304	200000006	siRNA-IMPa4-25 PSPC1-A488 IMPa4-A546 DAPI 8C2-siRNA-IMP-a2-a4 V2.00	0	28. siRNA-IMPa4-25 PSPC1-A488 DAPI IMPa4-A546_ac_TileScan_001 (Stage 29 of 49)	00-JXBSF3YfYq8w6ZgAWAaHHg
2.26593	um	Vesicles Paraspeckle	0.000	1.000	60	200000305	200000007	siRNA-IMPa4-25 PSPC1-A488 IMPa4-A546 DAPI 8C2-siRNA-IMP-a2-a4 V2.00	0	28. siRNA-IMPa4-25 PSPC1-A488 DAPI IMPa4-A546_ac_TileScan_001 (Stage 29 of 49)	00-JXBSF3YfYq8w6ZgAWAaHHg
1.98776	um	Vesicles Paraspeckle	0.000	1.000	60	200000306	200000008	siRNA-IMPa4-25 PSPC1-A488 IMPa4-A546 DAPI 8C2-siRNA-IMP-a2-a4 V2.00	0	28. siRNA-IMPa4-25 PSPC1-A488 DAPI IMPa4-A546_ac_TileScan_001 (Stage 29 of 49)	00-JXBSF3YfYq8w6ZgAWAaHHg
2.41976	um	Vesicles Paraspeckle	0.000	1.000	61	200000307	200000009	siRNA-IMPa4-25 PSPC1-A488 IMPa4-A546 DAPI 8C2-siRNA-IMP-a2-a4 V2.00	0	28. siRNA-IMPa4-25 PSPC1-A488 DAPI IMPa4-A546_ac_TileScan_001 (Stage 29 of 49)	00-JXBSF3YfYq8w6ZgAWAaHHg
2.26593	um	Vesicles Paraspeckle	0.000	1.000	61	200000308	200000010	siRNA-IMPa4-25 PSPC1-A488 IMPa4-A546 DAPI 8C2-siRNA-IMP-a2-a4 V2.00	0	28. siRNA-IMPa4-25 PSPC1-A488 DAPI IMPa4-A546_ac_TileScan_001 (Stage 29 of 49)	00-JXBSF3YfYq8w6ZgAWAaHHg
0.141513	um	Vesicles Paraspeckle	0.000	1.000	62	200000309	200000011	siRNA-IMPa4-25 PSPC1-A488 IMPa4-A546 DAPI 8C2-siRNA-IMP-a2-a4 V2.00	0	28. siRNA-IMPa4-25 PSPC1-A488 DAPI IMPa4-A546_ac_TileScan_001 (Stage 29 of 49)	00-JXBSF3YfYq8w6ZgAWAaHHg
0.141513	um	Vesicles Paraspeckle	0.000	1.000	62	200000310	200000012	siRNA-IMPa4-25 PSPC1-A488 IMPa4-A546 DAPI 8C2-siRNA-IMP-a2-a4 V2.00	0	28. siRNA-IMPa4-25 PSPC1-A488 DAPI IMPa4-A546_ac_TileScan_001 (Stage 29 of 49)	00-JXBSF3YfYq8w6ZgAWAaHHg
2.49207	um	Vesicles Paraspeckle	0.000	1.000	63	200000311	200000013	siRNA-IMPa4-25 PSPC1-A488 IMPa4-A546 DAPI 8C2-siRNA-IMP-a2-a4 V2.00	0	28. siRNA-IMPa4-25 PSPC1-A488 DAPI IMPa4-A546_ac_TileScan_001 (Stage 29 of 49)	00-JXBSF3YfYq8w6ZgAWAaHHg
2.01647	um	Vesicles Paraspeckle	0.000	1.000	63	200000312	200000014	siRNA-IMPa4-25 PSPC1-A488 IMPa4-A546 DAPI 8C2-siRNA-IMP-a2-a4 V2.00	0	28. siRNA-IMPa4-25 PSPC1-A488 DAPI IMPa4-A546_ac_TileScan_001 (Stage 29 of 49)	00-JXBSF3YfYq8w6ZgAWAaHHg
2.13698	um	Vesicles Paraspeckle	0.000	1.000	63	200000313	200000015	siRNA-IMPa4-25 PSPC1-A488 IMPa4-A546 DAPI 8C2-siRNA-IMP-a2-a4 V2.00	0	28. siRNA-IMPa4-25 PSPC1-A488 DAPI IMPa4-A546_ac_TileScan_001 (Stage 29 of 49)	00-JXBSF3YfYq8w6ZgAWAaHHg
2.87125	um	Vesicles Paraspeckle	0.000	1.000	65	200000314	200000016	siRNA-IMPa4-25 PSPC1-A488 IMPa4-A546 DAPI 8C2-siRNA-IMP-a2-a4 V2.00	0	28. siRNA-IMPa4-25 PSPC1-A488 DAPI IMPa4-A546_ac_TileScan_001 (Stage 29 of 49)	00-JXBSF3YfYq8w6ZgAWAaHHg
2.41976	um	Vesicles Paraspeckle	0.000	1.000	65	200000315	200000017	siRNA-IMPa4-25 PSPC1-A488 IMPa4-A546 DAPI 8C2-siRNA-IMP-a2-a4 V2.00	0	28. siRNA-IMPa4-25 PSPC1-A488 DAPI IMPa4-A546_ac_TileScan_001 (Stage 29 of 49)	00-JXBSF3YfYq8w6ZgAWAaHHg
1.4823	um	Vesicles Paraspeckle	0.000	1.000	65	200000316	200000018	siRNA-IMPa4-25 PSPC1-A488 IMPa4-A546 DAPI 8C2-siRNA-IMP-a2-a4 V2.00	0	28. siRNA-IMPa4-25 PSPC1-A488 DAPI IMPa4-A546_ac_TileScan_001 (Stage 29 of 49)	00-JXBSF3YfYq8w6ZgAWAaHHg
2.27848	um	Vesicles Paraspeckle	0.000	1.000	65	200000317	200000019	siRNA-IMPa4-25 PSPC1-A488 IMPa4-A546 DAPI 8C2-siRNA-IMP-a2-a4 V2.00	0	28. siRNA-IMPa4-25 PSPC1-A488 DAPI IMPa4-A546_ac_TileScan_001 (Stage 29 of 49)	00-JXBSF3YfYq8w6ZgAWAaHHg
1.83945	um	Vesicles Paraspeckle	0.000	1.000	65	200000318	200000020	siRNA-IMPa4-25 PSPC1-A488 IMPa4-A546 DAPI 8C2-siRNA-IMP-a2-a4 V2.00	0	28. siRNA-IMPa4-25 PSPC1-A488 DAPI IMPa4-A546_ac_TileScan_001 (Stage 29 of 49)	00-JXBSF3YfYq8w6ZgAWAaHHg
2.41669	um	Vesicles Paraspeckle	0.000	1.000	65	200000319	200000021	siRNA-IMPa4-25 PSPC1-A488 IMPa4-A546 DAPI 8C2-siRNA-IMP-a2-a4 V2.00	0	28. siRNA-IMPa4-25 PSPC1-A488 DAPI IMPa4-A546_ac_TileScan_001 (Stage 29 of 49)	00-JXBSF3YfYq8w6ZgAWAaHHg
1.5619	um	Vesicles Paraspeckle	0.000	1.000	65	200000320	200000022	siRNA-IMPa4-25 PSPC1-A488 IMPa4-A546 DAPI 8C2-siRNA-IMP-a2-a4 V2.00	0	28. siRNA-IMPa4-25 PSPC1-A488 DAPI IMPa4-A546_ac_TileScan_001 (Stage 29 of 49)	00-JXBSF3YfYq8w6ZgAWAaHHg
2.69487	um	Vesicles Paraspeckle	0.000	1.000	66	200000321	200000023	siRNA-IMPa4-25 PSPC1-A488 IMPa4-A546 DAPI 8C2-siRNA-IMP-a2-a4 V2.00	0	28. siRNA-IMPa4-25 PSPC1-A488 DAPI IMPa4-A546_ac_TileScan_001 (Stage 29 of 49)	00-JXBSF3YfYq8w6ZgAWAaHHg
2.29157	um	Vesicles Paraspeckle	0.000	1.000	66	200000322	200000024	siRNA-IMPa4-25 PSPC1-A488 IMPa4-A546 DAPI 8C2-siRNA-IMP-a2-a4 V2.00	0	28. siRNA-IMPa4-25 PSPC1-A488 DAPI IMPa4-A546_ac_TileScan_001 (Stage 29 of 49)	00-JXBSF3YfYq8w6ZgAWAaHHg
2.36849	um	Vesicles Paraspeckle	0.000	1.000	66	200000323	200000025	siRNA-IMPa4-25 PSPC1-A488 IMPa4-A546 DAPI 8C2-siRNA-IMP-a2-a4 V2.00	0	28. siRNA-IMPa4-25 PSPC1-A488 DAPI IMPa4-A546_ac_TileScan_001 (Stage 29 of 49)	00-JXBSF3YfYq8w6ZgAWAaHHg
2.29157	um	Vesicles Paraspeckle	0.000	1.000	66	200000324	200000026	siRNA-IMPa4-25 PSPC1-A488 IMPa4-A546 DAPI 8C2-siRNA-IMP-a2-a4 V2.00	0	28. siRNA-IMPa4-25 PSPC1-A488 DAPI IMPa4-A546_ac_TileScan_001 (Stage 29 of 49)	00-JXBSF3YfYq8w6ZgAWAaHHg
2.41669	um	Vesicles Paraspeckle	0.000	1.000	66	200000325	200000027	siRNA-IMPa4-25 PSPC1-A488 IMPa4-A546 DAPI 8C2-siRNA-IMP-a2-a4 V2.00	0	28. siRNA-IMPa4-25 PSPC1-A488 DAPI IMPa4-A546_ac_TileScan_001 (Stage 29 of 49)	00-JXBSF3YfYq8w6ZgAWAaHHg
1.80099	um	Vesicles Paraspeckle	0.000	1.000	66	200000326	200000028	siRNA-IMPa4-25 PSPC1-A488 IMPa4-A546 DAPI 8C2-siRNA-IMP-a2-a4 V2.00	0	28. siRNA-IMPa4-25 PSPC1-A488 DAPI IMPa4-A546_ac_TileScan_001 (Stage 29 of 49)	00-JXBSF3YfYq8w6ZgAWAaHHg
2.26593	um	Vesicles Paraspeckle	0.000	1.000	66	200000327	200000029	siRNA-IMPa4-25 PSPC1-A488 IMPa4-A546 DAPI 8C2-siRNA-IMP-a2-a4 V2.00	0	28. siRNA-IMPa4-25 PSPC1-A488 DAPI IMPa4-A546_ac_TileScan_001 (Stage 29 of 49)	00-JXBSF3YfYq8w6ZgAWAaHHg
1.82699	um	Vesicles Paraspeckle	0.000	1.000	66	200000328	200000030	siRNA-IMPa4-25 PSPC1-A488 IMPa4-A546 DAPI 8C2-siRNA-IMP-a2-a4 V2.00	0	28. siRNA-IMPa4-25 PSPC1-A488 DAPI IMPa4-A546_ac_TileScan_001 (Stage 29 of 49)	00-JXBSF3YfYq8w6ZgAWAaHHg
1.88828	um	Vesicles Paraspeckle	0.000	1.000	66	200000329	200000031	siRNA-IMPa4-25 PSPC1-A488 IMPa4-A546 DAPI 8C2-siRNA-IMP-a2-a4 V2.00	0	28. siRNA-IMPa4-25 PSPC1-A488 DAPI IMPa4-A546_ac_TileScan_001 (Stage 29 of 49)	00-JXBSF3YfYq8w6ZgAWAaHHg
2.23028	um	Vesicles Paraspeckle	0.000	1.000	66	200000330	200000032	siRNA-IMPa4-25 PSPC1-A488 IMPa4-A546 DAPI 8C2-siRNA-IMP-a2-a4 V2.00	0	28. siRNA-IMPa4-25 PSPC1-A488 DAPI IMPa4-A546_ac_TileScan_001 (Stage 29 of 49)	00-JXBSF3YfYq8w6ZgAWAaHHg
1.51062	um	Vesicles Paraspeckle	0.000	1.000	66	200000331	200000033	siRNA-IMPa4-25 PSPC1-A488 IMPa4-A546 DAPI 8C2-siRNA-IMP-a2-a4 V2.00	0	28. siRNA-IMPa4-25 PSPC1-A488 DAPI IMPa4-A546_ac_TileScan_001 (Stage 29 of 49)	00-JXBSF3YfYq8w6ZgAWAaHHg
2.66923	um	Vesicles Paraspeckle	0.000	1.000	67	200000332	200000034	siRNA-IMPa4-25 PSPC1-A488 IMPa4-A546 DAPI 8C2-siRNA-IMP-a2-a4 V2.00	0	28. siRNA-IMPa4-25 PSPC1-A488 DAPI IMPa4-A546_ac_TileScan_001 (Stage 29 of 49)	00-JXBSF3YfYq8w6ZgAWAaHHg
2.64359	um	Vesicles Paraspeckle	0.000	1.000	67	200000333	200000035	siRNA-IMPa4-25 PSPC1-A488 IMPa4-A546 DAPI 8C2-siRNA-IMP-a2-a4 V2.00	0	28. siRNA-IMPa4-25 PSPC1-A488 DAPI IMPa4-A546_ac_TileScan_001 (Stage 29 of 49)	00-JXBSF3YfYq8w6ZgAWAaHHg
2.15797	um	Vesicles Paraspeckle	0.000	1.000	67	200000334	200000036	siRNA-IMPa4-25 PSPC1-A488 IMPa4-A546 DAPI 8C2-siRNA-IMP-a2-a4 V2.00	0	28. siRNA-IMPa4-25 PSPC1-A488 DAPI IMPa4-A546_ac_TileScan_001 (Stage 29 of 49)	00-JXBSF3YfYq8w6ZgAWAaHHg
2.60949	um	Vesicles Paraspeckle	0.000	1.000	67	200000335	200000037	siRNA-IMPa4-25 PSPC1-A488 IMPa4-A546 DAPI 8C2-siRNA-IMP-a2-a4 V2.00	0	28. siRNA-IMPa4-25 PSPC1-A488 DAPI IMPa4-A546_ac_TileScan_001 (Stage 29 of 49)	00-JXBSF3YfYq8w6ZgAWAaHHg
2.84716	um	Vesicles Paraspeckle	0.000	1.000	67	200000336	200000038	siRNA-IMPa4-25 PSPC1-A488 IMPa4-A546 DAPI 8C2-siRNA-IMP-a2-a4 V2.00	0	28. siRNA-IMPa4-25 PSPC1-A488 DAPI IMPa4-A546_ac_TileScan_001 (Stage 29 of 49)	00-JXBSF3YfYq8w6ZgAWAaHHg
2.64359	um	Vesicles Paraspeckle	0.000	1.000	67	200000337	200000039	siRNA-IMPa4-25 PSPC1-A488 IMPa4-A546 DAPI 8C2-siRNA-IMP-a2-a4 V2.00	0	28. siRNA-IMPa4-25 PSPC1-A488 DAPI IMPa4-A546_ac_TileScan_001 (Stage 29 of 49)	00-JXBSF3YfYq8w6ZgAWAaHHg
2.77178	um	Vesicles Paraspeckle	0.000	1.000	67	200000338	200000040	siRNA-IMPa4-25 PSPC1-A488 IMPa4-A546 DAPI 8C2-siRNA-IMP-a2-a4 V2.00	0	28. siRNA-IMPa4-25 PSPC1-A488 DAPI IMPa4-A546_ac_TileScan_001 (Stage 29 of 49)	00-JXBSF3YfYq8w6ZgAWAaHHg
2.64359	um	Vesicles Paraspeckle	0.000	1.000	67	200000339	200000041	siRNA-IMPa4-25 PSPC1-A488 IMPa4-A546 DAPI 8C2-siRNA-IMP-a2-a4 V2.00	0	28. siRNA-IMPa4-25 PSPC1-A488 DAPI IMPa4-A546_ac_TileScan_001 (Stage 29 of 49)	00-JXBSF3YfYq8w6ZgAWAaHHg
2.26593	um	Vesicles Paraspeckle	0.000	1.000	67	200000340	200000042	siRNA-IMPa4-25 PSPC1-A488 IMPa4-A546 DAPI 8C2-siRNA-IMP-a2-a4 V2.00	0	28. siRNA-IMPa4-25 PSPC1-A488 DAPI IMPa4-A546_ac_TileScan_001 (Stage 29 of 49)	00-JXBSF3YfYq8w6ZgAWAaHHg
2.41977	um	Vesicles Paraspeckle	0.000	1.000	67	200000341	200000043	siRNA-IMPa4-25 PSPC1-A488 IMPa4-A546 DAPI 8C2-siRNA-IMP-a2-a4 V2.00	0	28. siRNA-IMPa4-25 PSPC1-A488 DAPI IMPa4-A546_ac_TileScan_001 (Stage 29 of 49)	00-JXBSF3YfYq8w6ZgAWAaHHg
2.2303	um	Vesicles Paraspeckle	0.000	1.000	67	200000342	200000044	siRNA-IMPa4-25 PSPC1-A488 IMPa4-A546 DAPI 8C2-siRNA-IMP-a2-a4 V2.00	0	28. siRNA-IMPa4-25 PSPC1-A488 DAPI IMPa4-A546_ac_TileScan_001 (Stage 29 of 49)	00-JXBSF3YfYq8w6ZgAWAaHHg
2.64359	um	Vesicles Paraspeckle	0.000	1.000	67	200000343	200000045	siRNA-IMPa4-25 PSPC1-A488 IMPa4-A546 DAPI 8C2-siRNA-IMP-a2-a4 V2.00	0	28. siRNA-IMPa4-25 PSPC1-A488 DAPI IMPa4-A546_ac_TileScan_001 (Stage 29 of 49)	00-JXBSF3YfYq8w6ZgAWAaHHg
2.64359	um	Vesicles Paraspeckle	0.000	1.000	67	200000344	200000046	siRNA-IMPa4-25 PSPC1-A488 IMPa4-A546 DAPI 8C2-siRNA-IMP-a2-a4 V2.00	0	28. siRNA-IMPa4-25 PSPC1-A488 DAPI IMPa4-A546_ac_TileScan_001 (Stage 29 of 49)	00-JXBSF3YfYq8w6ZgAWAaHHg
2.64359	um	Vesicles Paraspeckle	0.000	1.000	67	200000345	200000047	siRNA-IMPa4-25 PSPC1-A488 IMPa4-A546 DAPI 8C2-siRNA-IMP-a2-a4 V2.00	0	28. siRNA-IMPa4-25 PSPC1-A488 DAPI IMPa4-A546_ac_TileScan_001 (Stage 29 of 49)	00-JXBSF3YfYq8w6ZgAWAaHHg
2.26593	um	Vesicles Paraspeckle	0.000	1.000	67	200000346	200000048	siRNA-IMPa4-25 PSPC1-A488 IMPa4-A546 DAPI 8C2-siRNA-IMP-a2-a4 V2.00	0	28. siRNA-IMPa4-25 PSPC1-A488 DAPI IMPa4-A546_ac_TileScan_001 (Stage 29 of 49)	00-JXBSF3YfYq8w6ZgAWAaHHg
1.88828	um	Vesicles Paraspeckle	0.000	1.000	67	200000347	200000049	siRNA-IMPa4-25 PSPC1-A488 IMPa4-A546 DAPI 8C2-siRNA-IMP-a2-a4 V2.00	0	28. siRNA-IMPa4-25 PSPC1-A488 DAPI IMPa4-A546_ac_TileScan_001 (Stage 29 of 49)	00-JXBSF3YfYq8w6ZgAWAaHHg
1.88828	um	Vesicles Paraspeckle	0.000	1.000	67	200000348	200000050	siRNA-IMPa4-25 PSPC1-A488 IMPa4-A546 DAPI 8C2-siRNA-IMP-a2-a4 V2.00	0	28. siRNA-IMPa4-25 PSPC1-A488 DAPI IMPa4-A546_ac_TileScan_001 (Stage 29 of 49)	00-JXBSF3YfYq8w6ZgAWAaHHg
1.77879	um	Vesicles Paraspeckle	0.000	1.000	67	200000349	200000051	siRNA-IMPa4-25 PSPC1-A488 IMPa4-A546 DAPI 8C2-siRNA-IMP-a2-a4 V2.00	0	28. siRNA-IMPa4-25 PSPC1-A488 DAPI IMPa4-A546_ac_TileScan_001 (Stage 29 of 49)	00-JXBSF3YfYq8w6ZgAWAaHHg
2.04058	um	Vesicles Paraspeckle	0.000	1.000	67	200000350	200000052	siRNA-IMPa4-25 PSPC1-A488 IMPa4-A546 DAPI 8C2-siRNA-IMP-a2-a4 V2.00	0	28. siRNA-IMPa4-25 PSPC1-A488 DAPI IMPa4-A546_ac_TileScan_001 (Stage 29 of 49)	00-JXBSF3YfYq8w6ZgAWAaHHg
2.01647	um	Vesicles Paraspeckle	0.000	1.000	67	200000351	200000053	siRNA-IMPa4-25 PSPC1-A488 IMPa4-A546 DAPI 8C2-siRNA-IMP-a2-a4 V2.00	0	28. siRNA-IMPa4-25 PSPC1-A488 DAPI IMPa4-A546_ac_TileScan_001 (Stage 29 of 49)	00-JXBSF3YfYq8w6ZgAWAaHHg
1.99084	um	Vesicles Paraspeckle	0.000	1.000	67	200000352	200000054	siRNA-IMPa4-25 PSPC1-A488 IMPa4-A546 DAPI 8C2-siRNA-IMP-a2-a4 V2.00	0	28. siRNA-IMPa4-25 PSPC1-A488 DAPI IMPa4-A546_ac_TileScan_001 (Stage 29 of 49)	00-JXBSF3YfYq8w6ZgAWAaHHg
1.51062	um	Vesicles Paraspeckle	0.000	1.000	67	200000353	200000055	siRNA-IMPa4-25 PSPC1-A488 IMPa4-A546 DAPI 8C2-siRNA-IMP-a2-a4 V2.00	0	28. siRNA-IMPa4-25 PSPC1-A488 DAPI IMPa4-A546_ac_TileScan_001 (Stage 29 of 49)	00-JXBSF3YfYq8w6ZgAWAaHHg
1.63728	um	Vesicles Paraspeckle	0.000	1.000	67	200000354	200000056	siRNA-IMPa4-25 PSPC1-A488 IMPa4-A546 DAPI 8C2-siRNA-IMP-a2-a4 V2.00	0	28. siRNA-IMPa4-25 PSPC1-A488 DAPI IMPa4-A546_ac_TileScan_001 (Stage 29 of 49)	00-JXBSF3YfYq8w6ZgAWAaHHg
1.56037	um	Vesicles Paraspeckle	0.000	1.000	67	200000355	200000057	siRNA-IMPa4-25 PSPC1-A488 IMPa4-A546 DAPI 8C2-siRNA-IMP-a2-a4 V2.00	0	28. siRNA-IMPa4-25 PSPC1-A488 DAPI IMPa4-A546_ac_TileScan_001 (Stage 29 of 49)	00-JXBSF3YfYq8w6ZgAWAaHHg
2.64359	um	Vesicles Paraspeckle	0.000	1.000	68	200000356	200000058	siRNA-IMPa4-25 PSPC1-A488 IMPa4-A546 DAPI 8C2-siRNA-IMP-a2-a4 V2.00	0	28. siRNA-IMPa4-25 PSPC1-A488 DAPI IMPa4-A546_ac_TileScan_001 (Stage 29 of 49)	00-JXBSF3YfYq8w6ZgAWAaHHg
2.64359	um	Vesicles Paraspeckle	0.000	1.000	68	200000357	200000059	siRNA-IMPa4-25 PSPC1-A488 IMPa4-A546 DAPI 8C2-siRNA-IMP-a2-a4 V2.00	0	28. siRNA-IMPa4-25 PSPC1-A488 DAPI IMPa4-A546_ac_TileScan_001 (Stage 29 of 49)	00-JXBSF3YfYq8w6ZgAWAaHHg
2.26593	um	Vesicles Paraspeckle	0.000	1.000	68	200000358	200000060	siRNA-IMPa4-25 PSPC1-A488 IMPa4-A546 DAPI 8C2-siRNA-IMP-a2-a4 V2.00	0	28. siRNA-IMPa4-25 PSPC1-A488 DAPI IMPa4-A546_ac_TileScan_001 (Stage 29 of 49)	00-JXBSF3YfYq8w6ZgAWAaHHg
2.34284	um	Vesicles Paraspeckle	0.000	1.000	68	200000359	200000061	siRNA-IMPa4-25 PSPC1-A488 IMPa4-A546 DAPI 8C2-siRNA-IMP-a2-a4 V2.00	0	28. siRNA-IMPa4-25 PSPC1-A488 DAPI IMPa4-A546_ac_TileScan_001 (Stage 29 of 49)	00-JXBSF3YfYq8w6ZgAWAaHHg
1.91391	um	Vesicles Paraspeckle	0.000	1.000	68	200000360	200000062	siRNA-IMPa4-25 PSPC1-A488 IMPa4-A546 DAPI 8C2-siRNA-IMP-a2-a4 V2.00	0	28. siRNA-IMPa4-25 PSPC1-A488 DAPI IMPa4-A546_ac_TileScan_001 (Stage 29 of 49)	00-JXBSF3YfYq8w6ZgAWAaHHg
2.01646	um	Vesicles Paraspeckle	0.000	1.000	68	200000361	200000063	siRNA-IMPa4-25 PSPC1-A488 IMPa4-A546 DAPI 8C2-siRNA-IMP-a2-a4 V2.00	0	28. siRNA-IMPa4-25 PSPC1-A488 DAPI IMPa4-A546_ac_TileScan_001 (Stage 29 of 49)	00-JXBSF3YfYq8w6ZgAWAaHHg
1.88828	um	Vesicles Paraspeckle	0.000	1.000	68	200000362	200000064	siRNA-IMPa4-25 PSPC1-A488 IMPa4-A546 DAPI 8C2-siRNA-IMP-a2-a4 V2.00	0	28. siRNA-IMPa4-25 PSPC1-A488 DAPI IMPa4-A546_ac_TileScan_001 (Stage 29 of 49)	00-JXBSF3YfYq8w6ZgAWAaHHg
1.58753	um	Vesicles Paraspeckle	0.000	1.000	68	200000363	200000065	siRNA-IMPa4-25 PSPC1-A488 IMPa4-A546 DAPI 8C2-siRNA-IMP-a2-a4 V2.00	0	28. siRNA-IMPa4-25 PSPC1-A488 DAPI IMPa4-A546_ac_TileScan_001 (Stage 29 of 49)	00-JXBSF3YfYq8w6ZgAWAaHHg
2.41977	um	Vesicles Paraspeckle	0.000	1.000	69	200000364	200000066	siRNA-IMPa4-25 PSPC1-A488 IMPa4-A546 DAPI 8C2-siRNA-IMP-a2-a4 V2.00	0	28. siRNA-IMPa4-25 PSPC1-A488 DAPI IMPa4-A546_ac_TileScan_001 (Stage 29 of 49)	00-JXBSF3YfYq8w6ZgAWAaHHg
3.09663	um	Vesicles Paraspeckle	0.000	1.000	69	200000365	200000067	siRNA-IMPa4-25 PSPC1-A488 IMPa4-A546 DAPI 8C2-siRNA-IMP-a2-a4 V2.00	0	28. siRNA-IMPa4-25 PSPC1-A488 DAPI IMPa4-A546_ac_TileScan_001 (Stage 29 of 49)	00-JXBSF3YfYq8w6ZgAWAaHHg
3.04688	um	Vesicles Paraspeckle	0.000	1.000	69	200000366	200000068	siRNA-IMPa4-25 PSPC1-A488 IMPa4-A546 DAPI 8C2-siRNA-IMP-a2-a4 V2.00	0	28. siRNA-IMPa4-25 PSPC1-A488 DAPI IMPa4-A546_ac_TileScan_001 (Stage 29 of 49)	00-JXBSF3YfYq8w6ZgAWAaHHg
3.02124	um	Vesicles Paraspeckle	0.000	1.000	69	200000367	200000069	siRNA-IMPa4-25 PSPC1-A488 IMPa4-A546 DAPI 8C2-siRNA-IMP-a2-a4 V2.00	0	28. siRNA-IMPa4-25 PSPC1-A488 DAPI IMPa4-A546_ac_TileScan_001 (Stage 29 of 49)	00-JXBSF3YfYq8w6ZgAWAaHHg
2.64359	um	Vesicles Paraspeckle	0.000	1.000	69	200000368	200000070	siRNA-IMPa4-25 PSPC1-A488 IMPa4-A546 DAPI 8C2-siRNA-IMP-a2-a4 V2.00	0	28. siRNA-IMPa4-25 PSPC1-A488 DAPI IMPa4-A546_ac_TileScan_001 (Stage 29 of 49)	00-JXBSF3YfYq8w6ZgAWAaHHg
2.64359	um	Vesicles Paraspeckle	0.000	1.000	69	200000369	200000071	siRNA-IMPa4-25 PSPC1-A488 IMPa4-A546 DAPI 8C2-siRNA-IMP-a2-a4 V2.00	0	28. siRNA-IMPa4-25 PSPC1-A488 DAPI IMPa4-A546_ac_TileScan_001 (Stage 29 of 49)	00-JXBSF3YfYq8w6ZgAWAaHHg
2.64359	um	Vesicles Paraspeckle	0.000	1.000	69	200000370	200000072	siRNA-IMPa4-25 PSPC1-A488 IMPa4-A546 DAPI 8C2-siRNA-IMP-a2-a4 V2.00	0	28. siRNA-IMPa4-25 PSPC1-A488 DAPI IMPa4-A546_ac_TileScan_001 (Stage 29 of 49)	00-JXBSF3YfYq8w6ZgAWAaHHg
2.34132	um	Vesicles Paraspeckle	0.000	1.000	69	200000371	200000073	siRNA-IMPa4-25 PSPC1-A488 IMPa4-A546 DAPI 8C2-siRNA-IMP-a2-a4 V2.00	0	28. siRNA-IMPa4-25 PSPC1-A488 DAPI IMPa4-A546_ac_TileScan_001 (Stage 29 of 49)	00-JXBSF3YfYq8w6ZgAWAaHHg
2.5644	um	Vesicles Paraspeckle	0.000	1.000	69	200000372	200000074	siRNA-IMPa4-25 PSPC1-A488 IMPa4-A546 DAPI 8C2-siRNA-IMP-a2-a4 V2.00	0	28. siRNA-IMPa4-25 PSPC1-A488 DAPI IMPa4-A546_ac_TileScan_001 (Stage 29 of 49)	00-JXBSF3YfYq8w6ZgAWAaHHg
2.5403	um	Vesicles Paraspeckle	0.000	1.000	69	200000373	200000075	siRNA-IMPa4-25 PSPC1-A488 IMPa4-A546 DAPI 8C2-siRNA-IMP-a2-a4 V2.00	0	28. siRNA-IMPa4-25 PSPC1-A488 DAPI IMPa4-A546_ac_TileScan_001 (Stage 29 of 49)	00-JXBSF3YfYq8w6ZgAWAaHHg
1.88828	um	Vesicles Paraspeckle	0.000	1.000	69	200000374	200000076	siRNA-IMPa4-25 PSPC1-A488 IMPa4-A546 DAPI 8C2-siRNA-IMP-a2-a4 V2.00	0	28. siRNA-IMPa4-25 PSPC1-A488 DAPI IMPa4-A546_ac_TileScan_001 (Stage 29 of 49)	00-JXBSF3YfYq8w6ZgAWAaHHg
1.88828	um	Vesicles Paraspeckle	0.000	1.000	69	200000375	200000077	siRNA-IMPa4-25 PSPC1-A488 IMPa4-A546 DAPI 8C2-siRNA-IMP-a2-a4 V2.00	0	28. siRNA-IMPa4-25 PSPC1-A488 DAPI IMPa4-A546_ac_TileScan_001 (Stage 29 of 49)	00-JXBSF3YfYq8w6ZgAWAaHHg
1.9893	um	Vesicles Paraspeckle	0.000	1.000	69	200000376	200000078	siRNA-IMPa4-25 PSPC1-A488 IMPa4-A546 DAPI 8C2-siRNA-IMP-a2-a4 V2.00	0	28. siRNA-IMPa4-25 PSPC1-A488 DAPI IMPa4-A546_ac_TileScan_001 (Stage 29 of 49)	00-JXBSF3YfYq8w6ZgAWAaHHg
2.01648	um	Vesicles Paraspeckle	0.000	1.000	69	200000377	200000079	siRNA-IMPa4-25 PSPC1-A488 IMPa4-A546 DAPI 8C2-siRNA-IMP-a2-a4 V2.00	0	28. siRNA-IMPa4-25 PSPC1-A488 DAPI IMPa4-A546_ac_TileScan_001 (Stage 29 of 49)	00-JXBSF3YfYq8w6ZgAWAaHHg
2.26593	um	Vesicles Paraspeckle	0.000	1.000	69	200000378	200000080	siRNA-IMPa4-25 PSPC1-A488 IMPa4-A546 DAPI 8C2-siRNA-IMP-a2-a4 V2.00	0	28. siRNA-IMPa4-25 PSPC1-A488 DAPI IMPa4-A546_ac_TileScan_001 (Stage 29 of 49)	00-JXBSF3YfYq8w6ZgAWAaHHg
1.88828	um	Vesicles Paraspeckle	0.000	1.000	69	200000379	200000081	siRNA-IMPa4-25 PSPC1-A488 IMPa4-A546 DAPI 8C2-siRNA-IMP-a2-a4 V2.00	0	28. siRNA-IMPa4-25 PSPC1-A488 DAPI IMPa4-A546_ac_TileScan_001 (Stage 29 of 49)	00-JXBSF3YfYq8w6ZgAWAaHHg
1.58754	um	Vesicles Paraspeckle	0.000	1.000	69	200000380	200000082	siRNA-IMPa4-25 PSPC1-A488 IMPa4-A546 DAPI 8C2-siRNA-IMP-a2-a4 V2.00	0	28. siRNA-IMPa4-25 PSPC1-A488 DAPI IMPa4-A546_ac_TileScan_001 (Stage 29 of 49)	00-JXBSF3YfYq8w6ZgAWAaHHg
2.74461	um	Vesicles Paraspeckle	0.000	1.000	70	200000381	200000083	siRNA-IMPa4-25 PSPC1-A488 IMPa4-A546 DAPI 8C2-siRNA-IMP-a2-a4 V2.00	0	28. siRNA-IMPa4-25 PSPC1-A488 DAPI IMPa4-A546_ac_TileScan_001 (Stage 29 of 49)	00-JXBSF3YfYq8w6ZgAWAaHHg
2.71897	um	Vesicles Paraspeckle	0.000	1.000	70	200000382	200000084	siRNA-IMPa4-25 PSPC1-A488 IMPa4-A546 DAPI 8C2-siRNA-IMP-a2-a4 V2.00	0	28. siRNA-IMPa4-25 PSPC1-A488 DAPI IMPa4-A546_ac_TileScan_001 (Stage 29 of 49)	00-JXBSF3YfYq8w6ZgAWAaHHg
2.26593	um	Vesicles Paraspeckle	0.000	1.000	70	200000383	200000085	siRNA-IMPa4-25 PSPC1-A488 IMPa4-A546 DAPI 8C2-siRNA-IMP-a2-a4 V2.00	0	28. siRNA-IMPa4-25 PSPC1-A488 DAPI IMPa4-A546_ac_TileScan_001 (Stage 29 of 49)	00-JXBSF3YfYq8w6ZgAWAaHHg
2.34132	um	Vesicles Paraspeckle	0.000	1.000	70	200000384	200000086	siRNA-IMPa4-25 PSPC1-A488 IMPa4-A546 DAPI 8C2-siRNA-IMP-a2-a4 V2.00	0	28. siRNA-IMPa4-25 PSPC1-A488 DAPI IMPa4-A546_ac_TileScan_001 (Stage 29 of 49)	00-JXBSF3YfYq8w6ZgAWAaHHg
1.69808	um	Vesicles Paraspeckle	0.000	1.000	70	200000385	200000087	siRNA-IMPa4-25 PSPC1-A488 IMPa4-A546 DAPI 8C2-siRNA-IMP-a2-a4 V2.00	0	28. siRNA-IMPa4-25 PSPC1-A488 DAPI IMPa4-A546_ac_TileScan_001 (Stage 29 of 49)	00-JXBSF3YfYq8w6ZgAWAaHHg
1.96366	um	Vesicles Paraspeckle	0.000	1.000	70	200000386	200000088	siRNA-IMPa4-25 PSPC1-A488 IMPa4-A546 DAPI 8C2-siRNA-IMP-a2-a4 V2.00	0	28. siRNA-IMPa4-25 PSPC1-A488 DAPI IMPa4-A546_ac_TileScan_001 (Stage 29 of 49)	00-JXBSF3YfYq8w6ZgAWAaHHg
2.03751	um	Vesicles Paraspeckle	0.000	1.000	71	200000387	200000089	siRNA-IMPa4-25 PSPC1-A488 IMPa4-A546 DAPI 8C2-siRNA-IMP-a2-a4 V2.00	0	28. siRNA-IMPa4-25 PSPC1-A488 DAPI IMPa4-A546_ac_TileScan_001 (Stage 29 of 49)	00-JXBSF3YfYq8w6ZgAWAaHHg
2.26593	um	Vesicles Paraspeckle	0.000	1.000	71	200000388	200000090	siRNA-IMPa4-25 PSPC1-A488 IMPa4-A546 DAPI 8C2-siRNA-IMP-a2-a4 V2.00	0	28. siRNA-IMPa4-25 PSPC1-A488 DAPI IMPa4-A546_ac_TileScan_001 (Stage 29 of 49)	00-JXBSF3YfYq8w6ZgAWAaHHg
1.88828	um	Vesicles Paraspeckle	0.000	1.000	71	200000389	200000091	siRNA-IMPa4-25 PSPC1-A488 IMPa4-A546 DAPI 8C2-siRNA-IMP-a2-a4 V2.00	0	28. siRNA-IMPa4-25 PSPC1-A488 DAPI IMPa4-A546_ac_TileScan_001 (Stage 29 of 49)	00-JXBSF3YfYq8w6ZgAWAaHHg
1.88828	um	Vesicles Paraspeckle	0.000	1.000	71	200000390	200000092	siRNA-IMPa4-25 PSPC1-A488 IMPa4-A546 DAPI 8C2-siRNA-IMP-a2-a4 V2.00	0	28. siRNA-IMPa4-25 PSPC1-A488 DAPI IMPa4-A546_ac_TileScan_001 (Stage 29 of 49)	00-JXBSF3YfYq8w6ZgAWAaHHg
1.88828	um	Vesicles Paraspeckle	0.000	1.000	71	200000391	200000093	siRNA-IMPa4-25 PSPC1-A488 IMPa4-A546 DAPI 8C2-siRNA-IMP-a2-a4 V2.00	0	28. siRNA-IMPa4-25 PSPC1-A488 DAPI IMPa4-A546_ac_TileScan_001 (Stage 29 of 49)	00-JXBSF3YfYq8w6ZgAWAaHHg
1.88828	um	Vesicles Paraspeckle	0.000	1.000	71	200000392	200000094	siRNA-IMPa4-25 PSPC1-A488 IMPa4-A546 DAPI 8C2-siRNA-IMP-a2-a4 V2.00	0	28. siRNA-IMPa4-25 PSPC1-A488 DAPI IMPa4-A546_ac_TileScan_001 (Stage 29 of 49)	00-JXBSF3YfYq8w6ZgAWAaHHg
1.51062	um	Vesicles Paraspeckle	0.000	1.000	71	200000393	200000095	siRNA-IMPa4-25 PSPC1-A488 IMPa4-A546 DAPI 8C2-siRNA-IMP-a2-a4 V2.00	0	28. siRNA-IMPa4-25 PSPC1-A488 DAPI IMPa4-A546_ac_TileScan_001 (Stage 29 of 49)	00-JXBSF3YfYq8w6ZgAWAaHHg
1.51062	um	Vesicles Paraspeckle	0.000	1.000	71	200000394	200000096	siRNA-IMPa4-25 PSPC1-A488 IMPa4-A546 DAPI 8C2-siRNA-IMP-a2-a4 V2.00	0	28. siRNA-IMPa4-25 PSPC1-A488 DAPI IMPa4-A546_ac_TileScan_001 (Stage 29 of 49)	00-JXBSF3YfYq8w6ZgAWAaHHg
1.51062	um	Vesicles Paraspeckle	0.000	1.000	71	200000395	200000097	siRNA-IMPa4-25 PSPC1-A488 IMPa4-A546 DAPI 8C2-siRNA-IMP-a2-a4 V2.00	0	28. siRNA-IMPa4-25 PSPC1-A488 DAPI IMPa4-A546_ac_TileScan_001 (Stage 29 of 49)	00-JXBSF3YfYq8w6ZgAWAaHHg
3.02124	um	Vesicles Paraspeckle	0.000	1.000	72	200000396	200000098	siRNA-IMPa4-25 PSPC1-A488 IMPa4-A546 DAPI 8C2-siRNA-IMP-a2-a4 V2.00	0	28. siRNA-IMPa4-25 PSPC1-A488 DAPI IMPa4-A546_ac_TileScan_001 (Stage 29 of 49)	00-JXBSF3YfYq8w6ZgAWAaHHg
0.141499	um	Vesicles Paraspeckle	0.000	1.000	72	200000397	200000099	siRNA-IMPa4-25 PSPC1-A488 IMPa4-A546 DAPI 8C2-siRNA-IMP-a2-a4 V2.00	0	28. siRNA-IMPa4-25 PSPC1-A488 DAPI IMPa4-A546_ac_TileScan_001 (Stage 29 of 49)	00-JXBSF3YfYq8w6ZgAWAaHHg
2.34132	um	Vesicles Paraspeckle	0.000	1.000	72	200000398	200000100	siRNA-IMPa4-25 PSPC1-A488 IMPa4-A546 DAPI 8C2-siRNA-IMP-a2-a4 V2.00	0	28. siRNA-IMPa4-25 PSPC1-A488 DAPI IMPa4-A546_ac_TileScan_001 (Stage 29 of 49)	00-JXBSF3YfYq8w6ZgAWAaHHg
2.29157	um	Vesicles Paraspeckle	0.000	1.000	72	200000399	200000101	siRNA-IMPa4-25 PSPC1-A488 IMPa4-A546 DAPI 8C2-siRNA-IMP-a2-a4 V2.00	0	28. siRNA-IMPa4-25 PSPC1-A488 DAPI IMPa4-A546_ac_TileScan_001 (Stage 29 of 49)	00-JXBSF3YfYq8w6ZgAWAaHHg
1.99084	um	Vesicles Paraspeckle	0.000	1.000	72	200000400	200000102	siRNA-IMPa4-25 PSPC1-A488 IMPa4-A546 DAPI 8C2-siRNA-IMP-a2-a4 V2.00	0	28. siRNA-IMPa4-25 PSPC1-A488 DAPI IMPa4-A546_ac_TileScan_001 (Stage 29 of 49)	00-JXBSF3YfYq8w6ZgAWAaHHg
2.64359	um	Vesicles Paraspeckle	0.000	1.000	72	200000401	200000103	siRNA-IMPa4-25 PSPC1-A488 IMPa4-A546 DAPI 8C2-siRNA-IMP-a2-a4 V2.00	0	28. siRNA-IMPa4-25 PSPC1-A488 DAPI IMPa4-A546_ac_TileScan_001 (Stage 29 of 49)	00-JXBSF3YfYq8w6ZgAWAaHHg
2.26593	um	Vesicles Paraspeckle	0.000	1.000	72	200000402	200000104	siRNA-IMPa4-25 PSPC1-A488 IMPa4-A546 DAPI 8C2-siRNA-IMP-a2-a4 V2.00	0	28. siRNA-IMPa4-25 PSPC1-A488 DAPI IMPa4-A546_ac_TileScan_001 (Stage 29 of 49)	00-JXBSF3YfYq8w6ZgAWAaHHg
1.88828	um	Vesicles Paraspeckle	0.000	1.000	72	200000403	200000105	siRNA-IMPa4-25 PSPC1-A488 IMPa4-A546 DAPI 8C2-siRNA-IMP-a2-a4 V2.00	0	28. siRNA-IMPa4-25 PSPC1-A488 DAPI IMPa4-A546_ac_TileScan_001 (Stage 29 of 49)	00-JXBSF3YfYq8w6ZgAWAaHHg
2.04058	um	Vesicles Paraspeckle	0.000	1.000	72	200000404	200000106	siRNA-IMPa4-25 PSPC1-A488 IMPa4-A546 DAPI 8C2-siRNA-IMP-a2-a4 V2.00	0	28. siRNA-IMPa4-25 PSPC1-A488 DAPI IMPa4-A546_ac_TileScan_001 (Stage 29 of 49)	00-JXBSF3YfYq8w6ZgAWAaHHg
2.01494	um	Vesicles Paraspeckle	0.000	1.000	72	200000405	200000107	siRNA-IMPa4-25 PSPC1-A488 IMPa4-A546 DAPI 8C2-siRNA-IMP-a2-a4 V2.00	0	28. siRNA-IMPa4-25 PSPC1-A488 DAPI IMPa4-A546_ac_TileScan_001 (Stage 29 of 49)	00-JXBSF3YfYq8w6ZgAWAaHHg
1.88828	um	Vesicles Paraspeckle	0.000	1.000	72	200000406	200000108	siRNA-IMPa4-25 PSPC1-A488 IMPa4-A546 DAPI 8C2-siRNA-IMP-a2-a4 V2.00	0	28. siRNA-IMPa4-25 PSPC1-A488 DAPI IMPa4-A546_ac_TileScan_001 (Stage 29 of 49)	00-JXBSF3YfYq8w6ZgAWAaHHg
2.01647	um	Vesicles Paraspeckle	0.000	1.000	72	200000407	200000109	siRNA-IMPa4-25 PSPC1-A488 IMPa4-A546 DAPI 8C2-siRNA-IMP-a2-a4 V2.00	0	28. siRNA-IMPa4-25 PSPC1-A488 DAPI IMPa4-A546_ac_TileScan_001 (Stage 29 of 49)	00-JXBSF3YfYq8w6ZgAWAaHHg
1.586	um	Vesicles Paraspeckle	0.000	1.000	72	200000408	200000110	siRNA-IMPa4-25 PSPC1-A488 IMPa4-A546 DAPI 8C2-siRNA-IMP-a2-a4 V2.00	0	28. siRNA-IMPa4-25 PSPC1-A488 DAPI IMPa4-A546_ac_TileScan_001 (Stage 29 of 49)	00-JXBSF3YfYq8w6ZgAWAaHHg
1.88828	um	Vesicles Paraspeckle	0.000	1.000	72	200000409	200000111	siRNA-IMPa4-25 PSPC1-A488 IMPa4-A546 DAPI 8C2-siRNA-IMP-a2-a4 V2.00	0	28. siRNA-IMPa4-25 PSPC1-A488 DAPI IMPa4-A546_ac_TileScan_001 (Stage 29 of 49)	00-JXBSF3YfYq8w6ZgAWAaHHg
1.88828	um	Vesicles Paraspeckle	0.000	1.000	72	200000410	200000112	siRNA-IMPa4-25 PSPC1-A488 IMPa4-A546 DAPI 8C2-siRNA-IMP-a2-a4 V2.00	0	28. siRNA-IMPa4-25 PSPC1-A488 DAPI IMPa4-A546_ac_TileScan_001 (Stage 29 of 49)	00-JXBSF3YfYq8w6ZgAWAaHHg
1.90971	um	Vesicles Paraspeckle	0.000	1.000	72	200000411	200000113	siRNA-IMPa4-25 PSPC1-A488 IMPa4-A546 DAPI 8C2-siRNA-IMP-a2-a4 V2.00	0	28. siRNA-IMPa4-25 PSPC1-A488 DAPI IMPa4-A546_ac_TileScan_001 (Stage 29 of 49)	00-JXBSF3YfYq8w6ZgAWAaHHg
1.56036	um	Vesicles Paraspeckle	0.000	1.000	72	200000412	200000114	siRNA-IMPa4-25 PSPC1-A488 IMPa4-A546 DAPI 8C2-siRNA-IMP-a2-a4 V2.00	0	28. siRNA-IMPa4-25 PSPC1-A488 DAPI IMPa4-A546_ac_TileScan_001 (Stage 29 of 49)	00-JXBSF3YfYq8w6ZgAWAaHHg
1.51062	um	Vesicles Paraspeckle	0.000	1.000	72	200000413	200000115	siRNA-IMPa4-25 PSPC1-A488 IMPa4-A546 DAPI 8C2-siRNA-IMP-a2-a4 V2.00	0	28. siRNA-IMPa4-25 PSPC1-A488 DAPI IMPa4-A546_ac_TileScan_001 (Stage 29 of 49)	00-JXBSF3YfYq8w6ZgAWAaHHg
1.51062	um	Vesicles Paraspeckle	0.000	1.000	72	200000414	200000116	siRNA-IMPa4-25 PSPC1-A488 IMPa4-A546 DAPI 8C2-siRNA-IMP-a2-a4 V2.00	0	28. siRNA-IMPa4-25 PSPC1-A488 DAPI IMPa4-A546_ac_TileScan_001 (Stage 29 of 49)	00-JXBSF3YfYq8w6ZgAWAaHHg
1.88828	um	Vesicles Paraspeckle	0.000	1.000	72	200000415	200000117	siRNA-IMPa4-25 PSPC1-A488 IMPa4-A546 DAPI 8C2-siRNA-IMP-a2-a4 V2.00	0	28. siRNA-IMPa4-25 PSPC1-A488 DAPI IMPa4-A546_ac_TileScan_001 (Stage 29 of 49)	00-JXBSF3YfYq8w6ZgAWAaHHg
1.58754	um	Vesicles Paraspeckle	0.000	1.000	72	200000416	200000118	siRNA-IMPa4-25 PSPC1-A488 IMPa4-A546 DAPI 8C2-siRNA-IMP-a2-a4 V2.00	0	28. siRNA-IMPa4-25 PSPC1-A488 DAPI IMPa4-A546_ac_TileScan_001 (Stage 29 of 49)	00-JXBSF3YfYq8w6ZgAWAaHHg
1.51062	um	Vesicles Paraspeckle	0.000	1.000	72	200000417	200000119	siRNA-IMPa4-25 PSPC1-A488 IMPa4-A546 DAPI 8C2-siRNA-IMP-a2-a4 V2.00	0	28. siRNA-IMPa4-25 PSPC1-A488 DAPI IMPa4-A546_ac_TileScan_001 (Stage 29 of 49)	00-JXBSF3YfYq8w6ZgAWAaHHg
1.51062	um	Vesicles Paraspeckle	0.000	1.000	72	200000418	200000120	siRNA-IMPa4-25 PSPC1-A488 IMPa4-A546 DAPI 8C2-siRNA-IMP-a2-a4 V2.00	0	28. siRNA-IMPa4-25 PSPC1-A488 DAPI IMPa4-A546_ac_TileScan_001 (Stage 29 of 49)	00-JXBSF3YfYq8w6ZgAWAaHHg
1.51062	um	Vesicles Paraspeckle	0.000	1.000	72	200000419	200000121	siRNA-IMPa4-25 PSPC1-A488 IMPa4-A546 DAPI 8C2-siRNA-IMP-a2-a4 V2.00	0	28. siRNA-IMPa4-25 PSPC1-A488 DAPI IMPa4-A546_ac_TileScan_001 (Stage 29 of 49)	00-JXBSF3YfYq8w6ZgAWAaHHg
1.51062	um	Vesicles Paraspeckle	0.000	1.000	72	200000420	200000122	siRNA-IMPa4-25 PSPC1-A488 IMPa4-A546 DAPI 8C2-siRNA-IMP-a2-a4 V2.00	0	28. siRNA-IMPa4-25 PSPC1-A488 DAPI IMPa4-A546_ac_TileScan_001 (Stage 29 of 49)	00-JXBSF3YfYq8w6ZgAWAaHHg
1.51062	um	Vesicles Paraspeckle	0.000	1.000	72	200000421	200000123	siRNA-IMPa4-25 PSPC1-A488 IMPa4-A546 DAPI 8C2-siRNA-IMP-a2-a4 V2.00	0	28. siRNA-IMPa4-25 PSPC1-A488 DAPI IMPa4-A546_ac_TileScan_001 (Stage 29 of 49)	00-JXBSF3YfYq8w6ZgAWAaHHg
1.51062	um	Vesicles Paraspeckle	0.000	1.000	72	200000422	200000124	siRNA-IMPa4-25 PSPC1-A488 IMPa4-A546 DAPI 8C2-siRNA-IMP-a2-a4 V2.00	0	28. siRNA-IMPa4-25 PSPC1-A488 DAPI IMPa4-A546_ac_TileScan_001 (Stage 29 of 49)	00-JXBSF3YfYq8w6ZgAWAaHHg
1.37549	um	Vesicles Paraspeckle	0.000	1.000	72	200000423	200000125	siRNA-IMPa4-25 PSPC1-A488 IMPa4-A546 DAPI 8C2-siRNA-IMP-a2-a4 V2.00	0	28. siRNA-IMPa4-25 PSPC1-A488 DAPI IMPa4-A546_ac_TileScan_001 (Stage 29 of 49)	00-JXBSF3YfYq8w6ZgAWAaHHg
2.64359	um	Vesicles Paraspeckle	0.000	1.000	73	200000424	200000126	siRNA-IMPa4-25 PSPC1-A488 IMPa4-A546 DAPI 8C2-siRNA-IMP-a2-a4 V2.00	0	28. siRNA-IMPa4-25 PSPC1-A488 DAPI IMPa4-A546_ac_TileScan_001 (Stage 29 of 49)	00-JXBSF3YfYq8w6ZgAWAaHHg
2.26593	um	Vesicles Paraspeckle	0.000	1.000	73	200000425	200000127	siRNA-IMPa4-25 PSPC1-A488 IMPa4-A546 DAPI 8C2-siRNA-IMP-a2-a4 V2.00	0	28. siRNA-IMPa4-25 PSPC1-A488 DAPI IMPa4-A546_ac_TileScan_001 (Stage 29 of 49)	00-JXBSF3YfYq8w6ZgAWAaHHg
2.26593	um	Vesicles Paraspeckle	0.000	1.000	73	200000426	200000128	siRNA-IMPa4-25 PSPC1-A488 IMPa4-A546 DAPI 8C2-siRNA-IMP-a2-a4 V2.00	0	28. siRNA-IMPa4-25 PSPC1-A488 DAPI IMPa4-A546_ac_TileScan_001 (Stage 29 of 49)	00-JXBSF3YfYq8w6ZgAWAaHHg
2.03751	um	Vesicles Paraspeckle	0.000	1.000	73	200000427	200000129	siRNA-IMPa4-25 PSPC1-A488 IMPa4-A546 DAPI 8C2-siRNA-IMP-a2-a4 V2.00	0	28. siRNA-IMPa4-25 PSPC1-A488 DAPI IMPa4-A546_ac_TileScan_001 (Stage 29 of 49)	00-JXBSF3YfYq8w6ZgAWAaHHg
1.88828	um	Vesicles Paraspeckle	0.000	1.000	73	200000428	200000130	siRNA-IMPa4-25 PSPC1-A488 IMPa4-A546 DAPI 8C2-siRNA-IMP-a2-a4 V2.00	0	28. siRNA-IMPa4-25 PSPC1-A488 DAPI IMPa4-A546_ac_TileScan_001 (Stage 29 of 49)	00-JXBSF3YfYq8w6ZgAWAaHHg
1.88828	um	Vesicles Paraspeckle	0.000	1.000	73	200000429	200000131	siRNA-IMPa4-25 PSPC1-A488 IMPa4-A546 DAPI 8C2-siRNA-IMP-a2-a4 V2.00	0	28. siRNA-IMPa4-25 PSPC1-A488 DAPI IMPa4-A546_ac_TileScan_001 (Stage 29 of 49)	00-JXBSF3YfYq8w6ZgAWAaHHg
1.63575	um	Vesicles Paraspeckle	0.000	1.000	73	200000430	200000132	siRNA-IMPa4-25 PSPC1-A488 IMPa4-A546 DAPI 8C2-siRNA-IMP-a2-a4 V2.00	0	28. siRNA-IMPa4-25 PSPC1-A488 DAPI IMPa4-A546_ac_TileScan_001 (Stage 29 of 49)	00-JXBSF3YfYq8w6ZgAWAaHHg
1.88828	um	Vesicles Paraspeckle	0.000	1.000	73	200000431	200000133	siRNA-IMPa4-25 PSPC1-A488 IMPa4-A546 DAPI 8C2-siRNA-IMP-a2-a4 V2.00	0	28. siRNA-IMPa4-25 PSPC1-A488 DAPI IMPa4-A546_ac_TileScan_001 (Stage 29 of 49)	00-JXBSF3YfYq8w6ZgAWAaHHg
1.51062	um	Vesicles Paraspeckle	0.000	1.000	73	200000432	200000134	siRNA-IMPa4-25 PSPC1-A488 IMPa4-A546 DAPI 8C2-siRNA-IMP-a2-a4 V2.00	0	28. siRNA-IMPa4-25 PSPC1-A488 DAPI IMPa4-A546_ac_TileScan_001 (Stage 29 of 49)	00-JXBSF3YfYq8w6ZgAWAaHHg
1.2581	um	Vesicles Paraspeckle	0.000	1.000	73	200000433	200000135	siRNA-IMPa4-25 PSPC1-A488 IMPa4-A546 DAPI 8C2-siRNA-IMP-a2-a4 V2.00	0	28. siRNA-IMPa4-25 PSPC1-A488 DAPI IMPa4-A546_ac_TileScan_001 (Stage 29 of 49)	00-JXBSF3YfYq8w6ZgAWAaHHg
1.51062	um	Vesicles Paraspeckle	0.000	1.000	73	200000434	200000136	siRNA-IMPa4-25 PSPC1-A488 IMPa4-A546 DAPI 8C2-siRNA-IMP-a2-a4 V2.00	0	28. siRNA-IMPa4-25 PSPC1-A488 DAPI IMPa4-A546_ac_TileScan_001 (Stage 29 of 49)	00-JXBSF3YfYq8w6ZgAWAaHHg
1.53626	um	Vesicles Paraspeckle	0.000	1.000	73	200000435	200000137	siRNA-IMPa4-25 PSPC1-A488 IMPa4-A546 DAPI 8C2-siRNA-IMP-a2-a4 V2.00	0	28. siRNA-IMPa4-25 PSPC1-A488 DAPI IMPa4-A546_ac_TileScan_001 (Stage 29 of 49)	00-JXBSF3YfYq8w6ZgAWAaHHg
1.51062	um	Vesicles Paraspeckle	0.000	1.000	73	200000436	200000138	siRNA-IMPa4-25 PSPC1-A488 IMPa4-A546 DAPI 8C2-siRNA-IMP-a2-a4 V2.00	0	28. siRNA-IMPa4-25 PSPC1-A488 DAPI IMPa4-A546_ac_TileScan_001 (Stage 29 of 49)	00-JXBSF3YfYq8w6ZgAWAaHHg
1.13297	um	Vesicles Paraspeckle	0.000	1.000	73	200000437	200000139	siRNA-IMPa4-25 PSPC1-A488 IMPa4-A546 DAPI 8C2-siRNA-IMP-a2-a4 V2.00	0	28. siRNA-IMPa4-25 PSPC1-A488 DAPI IMPa4-A546_ac_TileScan_001 (Stage 29 of 49)	00-JXBSF3YfYq8w6ZgAWAaHHg
2.13702	um	Vesicles Paraspeckle	0.000	1.000	75	200000438	200000140	siRNA-IMPa4-25 PSPC1-A488 IMPa4-A546 DAPI 8C2-siRNA-IMP-a2-a4 V2.00	0	28. siRNA-IMPa4-25 PSPC1-A488 DAPI IMPa4-A546_ac_TileScan_001 (Stage 29 of 49)	00-JXBSF3YfYq8w6ZgAWAaHHg
1.55662	um	Vesicles Paraspeckle	0.000	1.000	75	200000439	200000141	siRNA-IMPa4-25 PSPC1-A488 IMPa4-A546 DAPI 8C2-siRNA-IMP-a2-a4 V2.00	0	28. siRNA-IMPa4-25 PSPC1-A488 DAPI IMPa4-A546_ac_TileScan_001 (Stage 29 of 49)	00-JXBSF3YfYq8w6ZgAWAaHHg
2.26593	um	Vesicles Paraspeckle	0.000	1.000	75	200000440	200000142	siRNA-IMPa4-25 PSPC1-A488 IMPa4-A546 DAPI 8C2-siRNA-IMP-a2-a4 V2.00	0	28. siRNA-IMPa4-25 PSPC1-A488 DAPI IMPa4-A546_ac_TileScan_001 (Stage 29 of 49)	00-JXBSF3YfYq8w6ZgAWAaHHg
1.88828	um	Vesicles Paraspeckle	0.000	1.000	75	200000441	200000143	siRNA-IMPa4-25 PSPC1-A488 IMPa4-A546 DAPI 8C2-siRNA-IMP-a2-a4 V2.00	0	28. siRNA-IMPa4-25 PSPC1-A488 DAPI IMPa4-A546_ac_TileScan_001 (Stage 29 of 49)	00-JXBSF3YfYq8w6ZgAWAaHHg
1.13209	um	Vesicles Paraspeckle	0.000	1.000	75	200000442	200000144	siRNA-IMPa4-25 PSPC1-A488 IMPa4-A546 DAPI 8C2-siRNA-IMP-a2-a4 V2.00	0	28. siRNA-IMPa4-25 PSPC1-A488 DAPI IMPa4-A546_ac_TileScan_001 (Stage 29 of 49)	00-JXBSF3YfYq8w6ZgAWAaHHg
1.41511	um	Vesicles Paraspeckle	0.000	1.000	75	200000443	200000145	siRNA-IMPa4-25 PSPC1-A488 IMPa4-A546 DAPI 8C2-siRNA-IMP-a2-a4 V2.00	0	28. siRNA-IMPa4-25 PSPC1-A488 DAPI IMPa4-A546_ac_TileScan_001 (Stage 29 of 49)	00-JXBSF3YfYq8w6ZgAWAaHHg
3.2302	um	Vesicles Paraspeckle	0.000	1.000	76	200000444	200000146	siRNA-IMPa4-25 PSPC1-A488 IMPa4-A546 DAPI 8C2-siRNA-IMP-a2-a4 V2.00	0	28. siRNA-IMPa4-25 PSPC1-A488 DAPI IMPa4-A546_ac_TileScan_001 (Stage 29 of 49)	00-JXBSF3YfYq8w6ZgAWAaHHg
1.77878	um	Vesicles Paraspeckle	0.000	1.000	76	200000445	200000147	siRNA-IMPa4-25 PSPC1-A488 IMPa4-A546 DAPI 8C2-siRNA-IMP-a2-a4 V2.00	0	28. siRNA-IMPa4-25 PSPC1-A488 DAPI IMPa4-A546_ac_TileScan_001 (Stage 29 of 49)	00-JXBSF3YfYq8w6ZgAWAaHHg
1.5619	um	Vesicles Paraspeckle	0.000	1.000	76	200000446	200000148	siRNA-IMPa4-25 PSPC1-A488 IMPa4-A546 DAPI 8C2-siRNA-IMP-a2-a4 V2.00	0	28. siRNA-IMPa4-25 PSPC1-A488 DAPI IMPa4-A546_ac_TileScan_001 (Stage 29 of 49)	00-JXBSF3YfYq8w6ZgAWAaHHg
1.41456	um	Vesicles Paraspeckle	0.000	1.000	77	200000447	200000000	siRNA-IMPa4-25 PSPC1-A488 IMPa4-A546 DAPI 8C2-siRNA-IMP-a2-a4 V2.00	0	28. siRNA-IMPa4-25 PSPC1-A488 DAPI IMPa4-A546_ad_TileScan_001 (Stage 30 of 49)	00-r9k5vAK9WQPgtGv6kDhqFX
1.93202	um	Vesicles Paraspeckle	0.000	1.000	77	200000448	200000001	siRNA-IMPa4-25 PSPC1-A488 IMPa4-A546 DAPI 8C2-siRNA-IMP-a2-a4 V2.00	0	28. siRNA-IMPa4-25 PSPC1-A488 DAPI IMPa4-A546_ad_TileScan_001 (Stage 30 of 49)	00-r9k5vAK9WQPgtGv6kDhqFX
0.848737	um	Vesicles Paraspeckle	0.000	1.000	77	200000449	200000002	siRNA-IMPa4-25 PSPC1-A488 IMPa4-A546 DAPI 8C2-siRNA-IMP-a2-a4 V2.00	0	28. siRNA-IMPa4-25 PSPC1-A488 DAPI IMPa4-A546_ad_TileScan_001 (Stage 30 of 49)	00-r9k5vAK9WQPgtGv6kDhqFX
0.707281	um	Vesicles Paraspeckle	0.000	1.000	77	200000450	200000003	siRNA-IMPa4-25 PSPC1-A488 IMPa4-A546 DAPI 8C2-siRNA-IMP-a2-a4 V2.00	0	28. siRNA-IMPa4-25 PSPC1-A488 DAPI IMPa4-A546_ad_TileScan_001 (Stage 30 of 49)	00-r9k5vAK9WQPgtGv6kDhqFX
0.848737	um	Vesicles Paraspeckle	0.000	1.000	77	200000451	200000004	siRNA-IMPa4-25 PSPC1-A488 IMPa4-A546 DAPI 8C2-siRNA-IMP-a2-a4 V2.00	0	28. siRNA-IMPa4-25 PSPC1-A488 DAPI IMPa4-A546_ad_TileScan_001 (Stage 30 of 49)	00-r9k5vAK9WQPgtGv6kDhqFX
2.29157	um	Vesicles Paraspeckle	0.000	1.000	78	200000452	200000005	siRNA-IMPa4-25 PSPC1-A488 IMPa4-A546 DAPI 8C2-siRNA-IMP-a2-a4 V2.00	0	28. siRNA-IMPa4-25 PSPC1-A488 DAPI IMPa4-A546_ad_TileScan_001 (Stage 30 of 49)	00-r9k5vAK9WQPgtGv6kDhqFX
1.88828	um	Vesicles Paraspeckle	0.000	1.000	78	200000453	200000006	siRNA-IMPa4-25 PSPC1-A488 IMPa4-A546 DAPI 8C2-siRNA-IMP-a2-a4 V2.00	0	28. siRNA-IMPa4-25 PSPC1-A488 DAPI IMPa4-A546_ad_TileScan_001 (Stage 30 of 49)	00-r9k5vAK9WQPgtGv6kDhqFX
1.51062	um	Vesicles Paraspeckle	0.000	1.000	78	200000454	200000007	siRNA-IMPa4-25 PSPC1-A488 IMPa4-A546 DAPI 8C2-siRNA-IMP-a2-a4 V2.00	0	28. siRNA-IMPa4-25 PSPC1-A488 DAPI IMPa4-A546_ad_TileScan_001 (Stage 30 of 49)	00-r9k5vAK9WQPgtGv6kDhqFX
1.51062	um	Vesicles Paraspeckle	0.000	1.000	78	200000455	200000008	siRNA-IMPa4-25 PSPC1-A488 IMPa4-A546 DAPI 8C2-siRNA-IMP-a2-a4 V2.00	0	28. siRNA-IMPa4-25 PSPC1-A488 DAPI IMPa4-A546_ad_TileScan_001 (Stage 30 of 49)	00-r9k5vAK9WQPgtGv6kDhqFX
2.69486	um	Vesicles Paraspeckle	0.000	1.000	79	200000456	200000009	siRNA-IMPa4-25 PSPC1-A488 IMPa4-A546 DAPI 8C2-siRNA-IMP-a2-a4 V2.00	0	28. siRNA-IMPa4-25 PSPC1-A488 DAPI IMPa4-A546_ad_TileScan_001 (Stage 30 of 49)	00-r9k5vAK9WQPgtGv6kDhqFX
2.39259	um	Vesicles Paraspeckle	0.000	1.000	79	200000457	200000010	siRNA-IMPa4-25 PSPC1-A488 IMPa4-A546 DAPI 8C2-siRNA-IMP-a2-a4 V2.00	0	28. siRNA-IMPa4-25 PSPC1-A488 DAPI IMPa4-A546_ad_TileScan_001 (Stage 30 of 49)	00-r9k5vAK9WQPgtGv6kDhqFX
2.29157	um	Vesicles Paraspeckle	0.000	1.000	79	200000458	200000011	siRNA-IMPa4-25 PSPC1-A488 IMPa4-A546 DAPI 8C2-siRNA-IMP-a2-a4 V2.00	0	28. siRNA-IMPa4-25 PSPC1-A488 DAPI IMPa4-A546_ad_TileScan_001 (Stage 30 of 49)	00-r9k5vAK9WQPgtGv6kDhqFX
2.64359	um	Vesicles Paraspeckle	0.000	1.000	79	200000459	200000012	siRNA-IMPa4-25 PSPC1-A488 IMPa4-A546 DAPI 8C2-siRNA-IMP-a2-a4 V2.00	0	28. siRNA-IMPa4-25 PSPC1-A488 DAPI IMPa4-A546_ad_TileScan_001 (Stage 30 of 49)	00-r9k5vAK9WQPgtGv6kDhqFX
1.80104	um	Vesicles Paraspeckle	0.000	1.000	79	200000460	200000013	siRNA-IMPa4-25 PSPC1-A488 IMPa4-A546 DAPI 8C2-siRNA-IMP-a2-a4 V2.00	0	28. siRNA-IMPa4-25 PSPC1-A488 DAPI IMPa4-A546_ad_TileScan_001 (Stage 30 of 49)	00-r9k5vAK9WQPgtGv6kDhqFX
2.06315	um	Vesicles Paraspeckle	0.000	1.000	79	200000461	200000014	siRNA-IMPa4-25 PSPC1-A488 IMPa4-A546 DAPI 8C2-siRNA-IMP-a2-a4 V2.00	0	28. siRNA-IMPa4-25 PSPC1-A488 DAPI IMPa4-A546_ad_TileScan_001 (Stage 30 of 49)	00-r9k5vAK9WQPgtGv6kDhqFX
1.827	um	Vesicles Paraspeckle	0.000	1.000	79	200000462	200000015	siRNA-IMPa4-25 PSPC1-A488 IMPa4-A546 DAPI 8C2-siRNA-IMP-a2-a4 V2.00	0	28. siRNA-IMPa4-25 PSPC1-A488 DAPI IMPa4-A546_ad_TileScan_001 (Stage 30 of 49)	00-r9k5vAK9WQPgtGv6kDhqFX
2.08879	um	Vesicles Paraspeckle	0.000	1.000	79	200000463	200000016	siRNA-IMPa4-25 PSPC1-A488 IMPa4-A546 DAPI 8C2-siRNA-IMP-a2-a4 V2.00	0	28. siRNA-IMPa4-25 PSPC1-A488 DAPI IMPa4-A546_ad_TileScan_001 (Stage 30 of 49)	00-r9k5vAK9WQPgtGv6kDhqFX
1.51062	um	Vesicles Paraspeckle	0.000	1.000	79	200000464	200000017	siRNA-IMPa4-25 PSPC1-A488 IMPa4-A546 DAPI 8C2-siRNA-IMP-a2-a4 V2.00	0	28. siRNA-IMPa4-25 PSPC1-A488 DAPI IMPa4-A546_ad_TileScan_001 (Stage 30 of 49)	00-r9k5vAK9WQPgtGv6kDhqFX
1.56037	um	Vesicles Paraspeckle	0.000	1.000	79	200000465	200000018	siRNA-IMPa4-25 PSPC1-A488 IMPa4-A546 DAPI 8C2-siRNA-IMP-a2-a4 V2.00	0	28. siRNA-IMPa4-25 PSPC1-A488 DAPI IMPa4-A546_ad_TileScan_001 (Stage 30 of 49)	00-r9k5vAK9WQPgtGv6kDhqFX
2.13698	um	Vesicles Paraspeckle	0.000	1.000	80	200000466	200000019	siRNA-IMPa4-25 PSPC1-A488 IMPa4-A546 DAPI 8C2-siRNA-IMP-a2-a4 V2.00	0	28. siRNA-IMPa4-25 PSPC1-A488 DAPI IMPa4-A546_ad_TileScan_001 (Stage 30 of 49)	00-r9k5vAK9WQPgtGv6kDhqFX
2.26593	um	Vesicles Paraspeckle	0.000	1.000	80	200000467	200000020	siRNA-IMPa4-25 PSPC1-A488 IMPa4-A546 DAPI 8C2-siRNA-IMP-a2-a4 V2.00	0	28. siRNA-IMPa4-25 PSPC1-A488 DAPI IMPa4-A546_ad_TileScan_001 (Stage 30 of 49)	00-r9k5vAK9WQPgtGv6kDhqFX
1.88828	um	Vesicles Paraspeckle	0.000	1.000	80	200000468	200000021	siRNA-IMPa4-25 PSPC1-A488 IMPa4-A546 DAPI 8C2-siRNA-IMP-a2-a4 V2.00	0	28. siRNA-IMPa4-25 PSPC1-A488 DAPI IMPa4-A546_ad_TileScan_001 (Stage 30 of 49)	00-r9k5vAK9WQPgtGv6kDhqFX
1.70958	um	Vesicles Paraspeckle	0.000	1.000	80	200000469	200000022	siRNA-IMPa4-25 PSPC1-A488 IMPa4-A546 DAPI 8C2-siRNA-IMP-a2-a4 V2.00	0	28. siRNA-IMPa4-25 PSPC1-A488 DAPI IMPa4-A546_ad_TileScan_001 (Stage 30 of 49)	00-r9k5vAK9WQPgtGv6kDhqFX
2.39412	um	Vesicles Paraspeckle	0.000	1.000	81	200000470	200000023	siRNA-IMPa4-25 PSPC1-A488 IMPa4-A546 DAPI 8C2-siRNA-IMP-a2-a4 V2.00	0	28. siRNA-IMPa4-25 PSPC1-A488 DAPI IMPa4-A546_ad_TileScan_001 (Stage 30 of 49)	00-r9k5vAK9WQPgtGv6kDhqFX
2.01646	um	Vesicles Paraspeckle	0.000	1.000	81	200000471	200000024	siRNA-IMPa4-25 PSPC1-A488 IMPa4-A546 DAPI 8C2-siRNA-IMP-a2-a4 V2.00	0	28. siRNA-IMPa4-25 PSPC1-A488 DAPI IMPa4-A546_ad_TileScan_001 (Stage 30 of 49)	00-r9k5vAK9WQPgtGv6kDhqFX
2.41976	um	Vesicles Paraspeckle	0.000	1.000	81	200000472	200000025	siRNA-IMPa4-25 PSPC1-A488 IMPa4-A546 DAPI 8C2-siRNA-IMP-a2-a4 V2.00	0	28. siRNA-IMPa4-25 PSPC1-A488 DAPI IMPa4-A546_ad_TileScan_001 (Stage 30 of 49)	00-r9k5vAK9WQPgtGv6kDhqFX
1.88828	um	Vesicles Paraspeckle	0.000	1.000	81	200000473	200000026	siRNA-IMPa4-25 PSPC1-A488 IMPa4-A546 DAPI 8C2-siRNA-IMP-a2-a4 V2.00	0	28. siRNA-IMPa4-25 PSPC1-A488 DAPI IMPa4-A546_ad_TileScan_001 (Stage 30 of 49)	00-r9k5vAK9WQPgtGv6kDhqFX
2.26593	um	Vesicles Paraspeckle	0.000	1.000	82	200000474	200000027	siRNA-IMPa4-25 PSPC1-A488 IMPa4-A546 DAPI 8C2-siRNA-IMP-a2-a4 V2.00	0	28. siRNA-IMPa4-25 PSPC1-A488 DAPI IMPa4-A546_ad_TileScan_001 (Stage 30 of 49)	00-r9k5vAK9WQPgtGv6kDhqFX
1.88828	um	Vesicles Paraspeckle	0.000	1.000	82	200000475	200000028	siRNA-IMPa4-25 PSPC1-A488 IMPa4-A546 DAPI 8C2-siRNA-IMP-a2-a4 V2.00	0	28. siRNA-IMPa4-25 PSPC1-A488 DAPI IMPa4-A546_ad_TileScan_001 (Stage 30 of 49)	00-r9k5vAK9WQPgtGv6kDhqFX
1.4237	um	Vesicles Paraspeckle	0.000	1.000	82	200000476	200000029	siRNA-IMPa4-25 PSPC1-A488 IMPa4-A546 DAPI 8C2-siRNA-IMP-a2-a4 V2.00	0	28. siRNA-IMPa4-25 PSPC1-A488 DAPI IMPa4-A546_ad_TileScan_001 (Stage 30 of 49)	00-r9k5vAK9WQPgtGv6kDhqFX
1.51062	um	Vesicles Paraspeckle	0.000	1.000	82	200000477	200000030	siRNA-IMPa4-25 PSPC1-A488 IMPa4-A546 DAPI 8C2-siRNA-IMP-a2-a4 V2.00	0	28. siRNA-IMPa4-25 PSPC1-A488 DAPI IMPa4-A546_ad_TileScan_001 (Stage 30 of 49)	00-r9k5vAK9WQPgtGv6kDhqFX
1.51062	um	Vesicles Paraspeckle	0.000	1.000	82	200000478	200000031	siRNA-IMPa4-25 PSPC1-A488 IMPa4-A546 DAPI 8C2-siRNA-IMP-a2-a4 V2.00	0	28. siRNA-IMPa4-25 PSPC1-A488 DAPI IMPa4-A546_ad_TileScan_001 (Stage 30 of 49)	00-r9k5vAK9WQPgtGv6kDhqFX
1.88828	um	Vesicles Paraspeckle	0.000	1.000	82	200000479	200000032	siRNA-IMPa4-25 PSPC1-A488 IMPa4-A546 DAPI 8C2-siRNA-IMP-a2-a4 V2.00	0	28. siRNA-IMPa4-25 PSPC1-A488 DAPI IMPa4-A546_ad_TileScan_001 (Stage 30 of 49)	00-r9k5vAK9WQPgtGv6kDhqFX
1.586	um	Vesicles Paraspeckle	0.000	1.000	82	200000480	200000033	siRNA-IMPa4-25 PSPC1-A488 IMPa4-A546 DAPI 8C2-siRNA-IMP-a2-a4 V2.00	0	28. siRNA-IMPa4-25 PSPC1-A488 DAPI IMPa4-A546_ad_TileScan_001 (Stage 30 of 49)	00-r9k5vAK9WQPgtGv6kDhqFX
1.13297	um	Vesicles Paraspeckle	0.000	1.000	82	200000481	200000034	siRNA-IMPa4-25 PSPC1-A488 IMPa4-A546 DAPI 8C2-siRNA-IMP-a2-a4 V2.00	0	28. siRNA-IMPa4-25 PSPC1-A488 DAPI IMPa4-A546_ad_TileScan_001 (Stage 30 of 49)	00-r9k5vAK9WQPgtGv6kDhqFX
1.14208	um	Vesicles Paraspeckle	0.000	1.000	83	200000482	200000035	siRNA-IMPa4-25 PSPC1-A488 IMPa4-A546 DAPI 8C2-siRNA-IMP-a2-a4 V2.00	0	28. siRNA-IMPa4-25 PSPC1-A488 DAPI IMPa4-A546_ad_TileScan_001 (Stage 30 of 49)	00-r9k5vAK9WQPgtGv6kDhqFX
1.586	um	Vesicles Paraspeckle	0.000	1.000	83	200000483	200000036	siRNA-IMPa4-25 PSPC1-A488 IMPa4-A546 DAPI 8C2-siRNA-IMP-a2-a4 V2.00	0	28. siRNA-IMPa4-25 PSPC1-A488 DAPI IMPa4-A546_ad_TileScan_001 (Stage 30 of 49)	00-r9k5vAK9WQPgtGv6kDhqFX
1.99083	um	Vesicles Paraspeckle	0.000	1.000	83	200000484	200000037	siRNA-IMPa4-25 PSPC1-A488 IMPa4-A546 DAPI 8C2-siRNA-IMP-a2-a4 V2.00	0	28. siRNA-IMPa4-25 PSPC1-A488 DAPI IMPa4-A546_ad_TileScan_001 (Stage 30 of 49)	00-r9k5vAK9WQPgtGv6kDhqFX
1.99083	um	Vesicles Paraspeckle	0.000	1.000	83	200000485	200000038	siRNA-IMPa4-25 PSPC1-A488 IMPa4-A546 DAPI 8C2-siRNA-IMP-a2-a4 V2.00	0	28. siRNA-IMPa4-25 PSPC1-A488 DAPI IMPa4-A546_ad_TileScan_001 (Stage 30 of 49)	00-r9k5vAK9WQPgtGv6kDhqFX
2.27849	um	Vesicles Paraspeckle	0.000	1.000	83	200000486	200000039	siRNA-IMPa4-25 PSPC1-A488 IMPa4-A546 DAPI 8C2-siRNA-IMP-a2-a4 V2.00	0	28. siRNA-IMPa4-25 PSPC1-A488 DAPI IMPa4-A546_ad_TileScan_001 (Stage 30 of 49)	00-r9k5vAK9WQPgtGv6kDhqFX
2.26593	um	Vesicles Paraspeckle	0.000	1.000	83	200000487	200000040	siRNA-IMPa4-25 PSPC1-A488 IMPa4-A546 DAPI 8C2-siRNA-IMP-a2-a4 V2.00	0	28. siRNA-IMPa4-25 PSPC1-A488 DAPI IMPa4-A546_ad_TileScan_001 (Stage 30 of 49)	00-r9k5vAK9WQPgtGv6kDhqFX
2.29157	um	Vesicles Paraspeckle	0.000	1.000	83	200000488	200000041	siRNA-IMPa4-25 PSPC1-A488 IMPa4-A546 DAPI 8C2-siRNA-IMP-a2-a4 V2.00	0	28. siRNA-IMPa4-25 PSPC1-A488 DAPI IMPa4-A546_ad_TileScan_001 (Stage 30 of 49)	00-r9k5vAK9WQPgtGv6kDhqFX
2.36542	um	Vesicles Paraspeckle	0.000	1.000	83	200000489	200000042	siRNA-IMPa4-25 PSPC1-A488 IMPa4-A546 DAPI 8C2-siRNA-IMP-a2-a4 V2.00	0	28. siRNA-IMPa4-25 PSPC1-A488 DAPI IMPa4-A546_ad_TileScan_001 (Stage 30 of 49)	00-r9k5vAK9WQPgtGv6kDhqFX
1.41499	um	Vesicles Paraspeckle	0.000	1.000	84	200000490	200000043	siRNA-IMPa4-25 PSPC1-A488 IMPa4-A546 DAPI 8C2-siRNA-IMP-a2-a4 V2.00	0	28. siRNA-IMPa4-25 PSPC1-A488 DAPI IMPa4-A546_ad_TileScan_001 (Stage 30 of 49)	00-r9k5vAK9WQPgtGv6kDhqFX
0.707494	um	Vesicles Paraspeckle	0.000	1.000	84	200000491	200000044	siRNA-IMPa4-25 PSPC1-A488 IMPa4-A546 DAPI 8C2-siRNA-IMP-a2-a4 V2.00	0	28. siRNA-IMPa4-25 PSPC1-A488 DAPI IMPa4-A546_ad_TileScan_001 (Stage 30 of 49)	00-r9k5vAK9WQPgtGv6kDhqFX
1.55649	um	Vesicles Paraspeckle	0.000	1.000	84	200000492	200000045	siRNA-IMPa4-25 PSPC1-A488 IMPa4-A546 DAPI 8C2-siRNA-IMP-a2-a4 V2.00	0	28. siRNA-IMPa4-25 PSPC1-A488 DAPI IMPa4-A546_ad_TileScan_001 (Stage 30 of 49)	00-r9k5vAK9WQPgtGv6kDhqFX
1.27361	um	Vesicles Paraspeckle	0.000	1.000	85	200000493	200000046	siRNA-IMPa4-25 PSPC1-A488 IMPa4-A546 DAPI 8C2-siRNA-IMP-a2-a4 V2.00	0	28. siRNA-IMPa4-25 PSPC1-A488 DAPI IMPa4-A546_ad_TileScan_001 (Stage 30 of 49)	00-r9k5vAK9WQPgtGv6kDhqFX
0.141513	um	Vesicles Paraspeckle	0.000	1.000	85	200000494	200000047	siRNA-IMPa4-25 PSPC1-A488 IMPa4-A546 DAPI 8C2-siRNA-IMP-a2-a4 V2.00	0	28. siRNA-IMPa4-25 PSPC1-A488 DAPI IMPa4-A546_ad_TileScan_001 (Stage 30 of 49)	00-r9k5vAK9WQPgtGv6kDhqFX
2.69487	um	Vesicles Paraspeckle	0.000	1.000	85	200000495	200000048	siRNA-IMPa4-25 PSPC1-A488 IMPa4-A546 DAPI 8C2-siRNA-IMP-a2-a4 V2.00	0	28. siRNA-IMPa4-25 PSPC1-A488 DAPI IMPa4-A546_ad_TileScan_001 (Stage 30 of 49)	00-r9k5vAK9WQPgtGv6kDhqFX
2.41979	um	Vesicles Paraspeckle	0.000	1.000	85	200000496	200000049	siRNA-IMPa4-25 PSPC1-A488 IMPa4-A546 DAPI 8C2-siRNA-IMP-a2-a4 V2.00	0	28. siRNA-IMPa4-25 PSPC1-A488 DAPI IMPa4-A546_ad_TileScan_001 (Stage 30 of 49)	00-r9k5vAK9WQPgtGv6kDhqFX
2.64359	um	Vesicles Paraspeckle	0.000	1.000	86	200000497	200000050	siRNA-IMPa4-25 PSPC1-A488 IMPa4-A546 DAPI 8C2-siRNA-IMP-a2-a4 V2.00	0	28. siRNA-IMPa4-25 PSPC1-A488 DAPI IMPa4-A546_ad_TileScan_001 (Stage 30 of 49)	00-r9k5vAK9WQPgtGv6kDhqFX
2.44081	um	Vesicles Paraspeckle	0.000	1.000	86	200000498	200000051	siRNA-IMPa4-25 PSPC1-A488 IMPa4-A546 DAPI 8C2-siRNA-IMP-a2-a4 V2.00	0	28. siRNA-IMPa4-25 PSPC1-A488 DAPI IMPa4-A546_ad_TileScan_001 (Stage 30 of 49)	00-r9k5vAK9WQPgtGv6kDhqFX
2.34285	um	Vesicles Paraspeckle	0.000	1.000	86	200000499	200000052	siRNA-IMPa4-25 PSPC1-A488 IMPa4-A546 DAPI 8C2-siRNA-IMP-a2-a4 V2.00	0	28. siRNA-IMPa4-25 PSPC1-A488 DAPI IMPa4-A546_ad_TileScan_001 (Stage 30 of 49)	00-r9k5vAK9WQPgtGv6kDhqFX
2.26593	um	Vesicles Paraspeckle	0.000	1.000	86	200000500	200000053	siRNA-IMPa4-25 PSPC1-A488 IMPa4-A546 DAPI 8C2-siRNA-IMP-a2-a4 V2.00	0	28. siRNA-IMPa4-25 PSPC1-A488 DAPI IMPa4-A546_ad_TileScan_001 (Stage 30 of 49)	00-r9k5vAK9WQPgtGv6kDhqFX
2.26593	um	Vesicles Paraspeckle	0.000	1.000	86	200000501	200000054	siRNA-IMPa4-25 PSPC1-A488 IMPa4-A546 DAPI 8C2-siRNA-IMP-a2-a4 V2.00	0	28. siRNA-IMPa4-25 PSPC1-A488 DAPI IMPa4-A546_ad_TileScan_001 (Stage 30 of 49)	00-r9k5vAK9WQPgtGv6kDhqFX
2.26593	um	Vesicles Paraspeckle	0.000	1.000	86	200000502	200000055	siRNA-IMPa4-25 PSPC1-A488 IMPa4-A546 DAPI 8C2-siRNA-IMP-a2-a4 V2.00	0	28. siRNA-IMPa4-25 PSPC1-A488 DAPI IMPa4-A546_ad_TileScan_001 (Stage 30 of 49)	00-r9k5vAK9WQPgtGv6kDhqFX
2.26593	um	Vesicles Paraspeckle	0.000	1.000	86	200000503	200000056	siRNA-IMPa4-25 PSPC1-A488 IMPa4-A546 DAPI 8C2-siRNA-IMP-a2-a4 V2.00	0	28. siRNA-IMPa4-25 PSPC1-A488 DAPI IMPa4-A546_ad_TileScan_001 (Stage 30 of 49)	00-r9k5vAK9WQPgtGv6kDhqFX
2.39415	um	Vesicles Paraspeckle	0.000	1.000	86	200000504	200000057	siRNA-IMPa4-25 PSPC1-A488 IMPa4-A546 DAPI 8C2-siRNA-IMP-a2-a4 V2.00	0	28. siRNA-IMPa4-25 PSPC1-A488 DAPI IMPa4-A546_ad_TileScan_001 (Stage 30 of 49)	00-r9k5vAK9WQPgtGv6kDhqFX
1.69818	um	Vesicles Paraspeckle	0.000	1.000	86	200000505	200000058	siRNA-IMPa4-25 PSPC1-A488 IMPa4-A546 DAPI 8C2-siRNA-IMP-a2-a4 V2.00	0	28. siRNA-IMPa4-25 PSPC1-A488 DAPI IMPa4-A546_ad_TileScan_001 (Stage 30 of 49)	00-r9k5vAK9WQPgtGv6kDhqFX
1.68551	um	Vesicles Paraspeckle	0.000	1.000	86	200000506	200000059	siRNA-IMPa4-25 PSPC1-A488 IMPa4-A546 DAPI 8C2-siRNA-IMP-a2-a4 V2.00	0	28. siRNA-IMPa4-25 PSPC1-A488 DAPI IMPa4-A546_ad_TileScan_001 (Stage 30 of 49)	00-r9k5vAK9WQPgtGv6kDhqFX
1.88828	um	Vesicles Paraspeckle	0.000	1.000	86	200000507	200000060	siRNA-IMPa4-25 PSPC1-A488 IMPa4-A546 DAPI 8C2-siRNA-IMP-a2-a4 V2.00	0	28. siRNA-IMPa4-25 PSPC1-A488 DAPI IMPa4-A546_ad_TileScan_001 (Stage 30 of 49)	00-r9k5vAK9WQPgtGv6kDhqFX
1.54238	um	Vesicles Paraspeckle	0.000	1.000	86	200000508	200000061	siRNA-IMPa4-25 PSPC1-A488 IMPa4-A546 DAPI 8C2-siRNA-IMP-a2-a4 V2.00	0	28. siRNA-IMPa4-25 PSPC1-A488 DAPI IMPa4-A546_ad_TileScan_001 (Stage 30 of 49)	00-r9k5vAK9WQPgtGv6kDhqFX
1.40087	um	Vesicles Paraspeckle	0.000	1.000	86	200000509	200000062	siRNA-IMPa4-25 PSPC1-A488 IMPa4-A546 DAPI 8C2-siRNA-IMP-a2-a4 V2.00	0	28. siRNA-IMPa4-25 PSPC1-A488 DAPI IMPa4-A546_ad_TileScan_001 (Stage 30 of 49)	00-r9k5vAK9WQPgtGv6kDhqFX
1.88828	um	Vesicles Paraspeckle	0.000	1.000	86	200000510	200000063	siRNA-IMPa4-25 PSPC1-A488 IMPa4-A546 DAPI 8C2-siRNA-IMP-a2-a4 V2.00	0	28. siRNA-IMPa4-25 PSPC1-A488 DAPI IMPa4-A546_ad_TileScan_001 (Stage 30 of 49)	00-r9k5vAK9WQPgtGv6kDhqFX
1.88828	um	Vesicles Paraspeckle	0.000	1.000	86	200000511	200000064	siRNA-IMPa4-25 PSPC1-A488 IMPa4-A546 DAPI 8C2-siRNA-IMP-a2-a4 V2.00	0	28. siRNA-IMPa4-25 PSPC1-A488 DAPI IMPa4-A546_ad_TileScan_001 (Stage 30 of 49)	00-r9k5vAK9WQPgtGv6kDhqFX
1.56037	um	Vesicles Paraspeckle	0.000	1.000	86	200000512	200000065	siRNA-IMPa4-25 PSPC1-A488 IMPa4-A546 DAPI 8C2-siRNA-IMP-a2-a4 V2.00	0	28. siRNA-IMPa4-25 PSPC1-A488 DAPI IMPa4-A546_ad_TileScan_001 (Stage 30 of 49)	00-r9k5vAK9WQPgtGv6kDhqFX
1.88828	um	Vesicles Paraspeckle	0.000	1.000	86	200000513	200000066	siRNA-IMPa4-25 PSPC1-A488 IMPa4-A546 DAPI 8C2-siRNA-IMP-a2-a4 V2.00	0	28. siRNA-IMPa4-25 PSPC1-A488 DAPI IMPa4-A546_ad_TileScan_001 (Stage 30 of 49)	00-r9k5vAK9WQPgtGv6kDhqFX
1.58601	um	Vesicles Paraspeckle	0.000	1.000	86	200000514	200000067	siRNA-IMPa4-25 PSPC1-A488 IMPa4-A546 DAPI 8C2-siRNA-IMP-a2-a4 V2.00	0	28. siRNA-IMPa4-25 PSPC1-A488 DAPI IMPa4-A546_ad_TileScan_001 (Stage 30 of 49)	00-r9k5vAK9WQPgtGv6kDhqFX
1.61166	um	Vesicles Paraspeckle	0.000	1.000	86	200000515	200000068	siRNA-IMPa4-25 PSPC1-A488 IMPa4-A546 DAPI 8C2-siRNA-IMP-a2-a4 V2.00	0	28. siRNA-IMPa4-25 PSPC1-A488 DAPI IMPa4-A546_ad_TileScan_001 (Stage 30 of 49)	00-r9k5vAK9WQPgtGv6kDhqFX
1.66139	um	Vesicles Paraspeckle	0.000	1.000	86	200000516	200000069	siRNA-IMPa4-25 PSPC1-A488 IMPa4-A546 DAPI 8C2-siRNA-IMP-a2-a4 V2.00	0	28. siRNA-IMPa4-25 PSPC1-A488 DAPI IMPa4-A546_ad_TileScan_001 (Stage 30 of 49)	00-r9k5vAK9WQPgtGv6kDhqFX
1.51062	um	Vesicles Paraspeckle	0.000	1.000	86	200000517	200000070	siRNA-IMPa4-25 PSPC1-A488 IMPa4-A546 DAPI 8C2-siRNA-IMP-a2-a4 V2.00	0	28. siRNA-IMPa4-25 PSPC1-A488 DAPI IMPa4-A546_ad_TileScan_001 (Stage 30 of 49)	00-r9k5vAK9WQPgtGv6kDhqFX
1.28221	um	Vesicles Paraspeckle	0.000	1.000	86	200000518	200000071	siRNA-IMPa4-25 PSPC1-A488 IMPa4-A546 DAPI 8C2-siRNA-IMP-a2-a4 V2.00	0	28. siRNA-IMPa4-25 PSPC1-A488 DAPI IMPa4-A546_ad_TileScan_001 (Stage 30 of 49)	00-r9k5vAK9WQPgtGv6kDhqFX
1.48233	um	Vesicles Paraspeckle	0.000	1.000	86	200000519	200000072	siRNA-IMPa4-25 PSPC1-A488 IMPa4-A546 DAPI 8C2-siRNA-IMP-a2-a4 V2.00	0	28. siRNA-IMPa4-25 PSPC1-A488 DAPI IMPa4-A546_ad_TileScan_001 (Stage 30 of 49)	00-r9k5vAK9WQPgtGv6kDhqFX
1.13297	um	Vesicles Paraspeckle	0.000	1.000	86	200000520	200000073	siRNA-IMPa4-25 PSPC1-A488 IMPa4-A546 DAPI 8C2-siRNA-IMP-a2-a4 V2.00	0	28. siRNA-IMPa4-25 PSPC1-A488 DAPI IMPa4-A546_ad_TileScan_001 (Stage 30 of 49)	00-r9k5vAK9WQPgtGv6kDhqFX
1.13297	um	Vesicles Paraspeckle	0.000	1.000	86	200000521	200000074	siRNA-IMPa4-25 PSPC1-A488 IMPa4-A546 DAPI 8C2-siRNA-IMP-a2-a4 V2.00	0	28. siRNA-IMPa4-25 PSPC1-A488 DAPI IMPa4-A546_ad_TileScan_001 (Stage 30 of 49)	00-r9k5vAK9WQPgtGv6kDhqFX
0.755311	um	Vesicles Paraspeckle	0.000	1.000	86	200000522	200000075	siRNA-IMPa4-25 PSPC1-A488 IMPa4-A546 DAPI 8C2-siRNA-IMP-a2-a4 V2.00	0	28. siRNA-IMPa4-25 PSPC1-A488 DAPI IMPa4-A546_ad_TileScan_001 (Stage 30 of 49)	00-r9k5vAK9WQPgtGv6kDhqFX
3.02124	um	Vesicles Paraspeckle	0.000	1.000	87	200000523	200000076	siRNA-IMPa4-25 PSPC1-A488 IMPa4-A546 DAPI 8C2-siRNA-IMP-a2-a4 V2.00	0	28. siRNA-IMPa4-25 PSPC1-A488 DAPI IMPa4-A546_ad_TileScan_001 (Stage 30 of 49)	00-r9k5vAK9WQPgtGv6kDhqFX
2.64359	um	Vesicles Paraspeckle	0.000	1.000	87	200000524	200000077	siRNA-IMPa4-25 PSPC1-A488 IMPa4-A546 DAPI 8C2-siRNA-IMP-a2-a4 V2.00	0	28. siRNA-IMPa4-25 PSPC1-A488 DAPI IMPa4-A546_ad_TileScan_001 (Stage 30 of 49)	00-r9k5vAK9WQPgtGv6kDhqFX
2.20124	um	Vesicles Paraspeckle	0.000	1.000	87	200000525	200000078	siRNA-IMPa4-25 PSPC1-A488 IMPa4-A546 DAPI 8C2-siRNA-IMP-a2-a4 V2.00	0	28. siRNA-IMPa4-25 PSPC1-A488 DAPI IMPa4-A546_ad_TileScan_001 (Stage 30 of 49)	00-r9k5vAK9WQPgtGv6kDhqFX
1.83958	um	Vesicles Paraspeckle	0.000	1.000	87	200000526	200000079	siRNA-IMPa4-25 PSPC1-A488 IMPa4-A546 DAPI 8C2-siRNA-IMP-a2-a4 V2.00	0	28. siRNA-IMPa4-25 PSPC1-A488 DAPI IMPa4-A546_ad_TileScan_001 (Stage 30 of 49)	00-r9k5vAK9WQPgtGv6kDhqFX
2.03969	um	Vesicles Paraspeckle	0.000	1.000	87	200000527	200000080	siRNA-IMPa4-25 PSPC1-A488 IMPa4-A546 DAPI 8C2-siRNA-IMP-a2-a4 V2.00	0	28. siRNA-IMPa4-25 PSPC1-A488 DAPI IMPa4-A546_ad_TileScan_001 (Stage 30 of 49)	00-r9k5vAK9WQPgtGv6kDhqFX
1.70959	um	Vesicles Paraspeckle	0.000	1.000	87	200000528	200000081	siRNA-IMPa4-25 PSPC1-A488 IMPa4-A546 DAPI 8C2-siRNA-IMP-a2-a4 V2.00	0	28. siRNA-IMPa4-25 PSPC1-A488 DAPI IMPa4-A546_ad_TileScan_001 (Stage 30 of 49)	00-r9k5vAK9WQPgtGv6kDhqFX
2.26593	um	Vesicles Paraspeckle	0.000	1.000	87	200000529	200000082	siRNA-IMPa4-25 PSPC1-A488 IMPa4-A546 DAPI 8C2-siRNA-IMP-a2-a4 V2.00	0	28. siRNA-IMPa4-25 PSPC1-A488 DAPI IMPa4-A546_ad_TileScan_001 (Stage 30 of 49)	00-r9k5vAK9WQPgtGv6kDhqFX
1.9097	um	Vesicles Paraspeckle	0.000	1.000	87	200000530	200000083	siRNA-IMPa4-25 PSPC1-A488 IMPa4-A546 DAPI 8C2-siRNA-IMP-a2-a4 V2.00	0	28. siRNA-IMPa4-25 PSPC1-A488 DAPI IMPa4-A546_ad_TileScan_001 (Stage 30 of 49)	00-r9k5vAK9WQPgtGv6kDhqFX
1.70959	um	Vesicles Paraspeckle	0.000	1.000	87	200000531	200000084	siRNA-IMPa4-25 PSPC1-A488 IMPa4-A546 DAPI 8C2-siRNA-IMP-a2-a4 V2.00	0	28. siRNA-IMPa4-25 PSPC1-A488 DAPI IMPa4-A546_ad_TileScan_001 (Stage 30 of 49)	00-r9k5vAK9WQPgtGv6kDhqFX
1.88828	um	Vesicles Paraspeckle	0.000	1.000	87	200000532	200000085	siRNA-IMPa4-25 PSPC1-A488 IMPa4-A546 DAPI 8C2-siRNA-IMP-a2-a4 V2.00	0	28. siRNA-IMPa4-25 PSPC1-A488 DAPI IMPa4-A546_ad_TileScan_001 (Stage 30 of 49)	00-r9k5vAK9WQPgtGv6kDhqFX
1.48367	um	Vesicles Paraspeckle	0.000	1.000	87	200000533	200000086	siRNA-IMPa4-25 PSPC1-A488 IMPa4-A546 DAPI 8C2-siRNA-IMP-a2-a4 V2.00	0	28. siRNA-IMPa4-25 PSPC1-A488 DAPI IMPa4-A546_ad_TileScan_001 (Stage 30 of 49)	00-r9k5vAK9WQPgtGv6kDhqFX
1.51062	um	Vesicles Paraspeckle	0.000	1.000	87	200000534	200000087	siRNA-IMPa4-25 PSPC1-A488 IMPa4-A546 DAPI 8C2-siRNA-IMP-a2-a4 V2.00	0	28. siRNA-IMPa4-25 PSPC1-A488 DAPI IMPa4-A546_ad_TileScan_001 (Stage 30 of 49)	00-r9k5vAK9WQPgtGv6kDhqFX
1.51062	um	Vesicles Paraspeckle	0.000	1.000	87	200000535	200000088	siRNA-IMPa4-25 PSPC1-A488 IMPa4-A546 DAPI 8C2-siRNA-IMP-a2-a4 V2.00	0	28. siRNA-IMPa4-25 PSPC1-A488 DAPI IMPa4-A546_ad_TileScan_001 (Stage 30 of 49)	00-r9k5vAK9WQPgtGv6kDhqFX
1.51062	um	Vesicles Paraspeckle	0.000	1.000	87	200000536	200000089	siRNA-IMPa4-25 PSPC1-A488 IMPa4-A546 DAPI 8C2-siRNA-IMP-a2-a4 V2.00	0	28. siRNA-IMPa4-25 PSPC1-A488 DAPI IMPa4-A546_ad_TileScan_001 (Stage 30 of 49)	00-r9k5vAK9WQPgtGv6kDhqFX
1.51062	um	Vesicles Paraspeckle	0.000	1.000	87	200000537	200000090	siRNA-IMPa4-25 PSPC1-A488 IMPa4-A546 DAPI 8C2-siRNA-IMP-a2-a4 V2.00	0	28. siRNA-IMPa4-25 PSPC1-A488 DAPI IMPa4-A546_ad_TileScan_001 (Stage 30 of 49)	00-r9k5vAK9WQPgtGv6kDhqFX
1.51062	um	Vesicles Paraspeckle	0.000	1.000	87	200000538	200000091	siRNA-IMPa4-25 PSPC1-A488 IMPa4-A546 DAPI 8C2-siRNA-IMP-a2-a4 V2.00	0	28. siRNA-IMPa4-25 PSPC1-A488 DAPI IMPa4-A546_ad_TileScan_001 (Stage 30 of 49)	00-r9k5vAK9WQPgtGv6kDhqFX
1.51062	um	Vesicles Paraspeckle	0.000	1.000	87	200000539	200000092	siRNA-IMPa4-25 PSPC1-A488 IMPa4-A546 DAPI 8C2-siRNA-IMP-a2-a4 V2.00	0	28. siRNA-IMPa4-25 PSPC1-A488 DAPI IMPa4-A546_ad_TileScan_001 (Stage 30 of 49)	00-r9k5vAK9WQPgtGv6kDhqFX
1.61011	um	Vesicles Paraspeckle	0.000	1.000	87	200000540	200000093	siRNA-IMPa4-25 PSPC1-A488 IMPa4-A546 DAPI 8C2-siRNA-IMP-a2-a4 V2.00	0	28. siRNA-IMPa4-25 PSPC1-A488 DAPI IMPa4-A546_ad_TileScan_001 (Stage 30 of 49)	00-r9k5vAK9WQPgtGv6kDhqFX
1.51062	um	Vesicles Paraspeckle	0.000	1.000	87	200000541	200000094	siRNA-IMPa4-25 PSPC1-A488 IMPa4-A546 DAPI 8C2-siRNA-IMP-a2-a4 V2.00	0	28. siRNA-IMPa4-25 PSPC1-A488 DAPI IMPa4-A546_ad_TileScan_001 (Stage 30 of 49)	00-r9k5vAK9WQPgtGv6kDhqFX
1.13297	um	Vesicles Paraspeckle	0.000	1.000	87	200000542	200000095	siRNA-IMPa4-25 PSPC1-A488 IMPa4-A546 DAPI 8C2-siRNA-IMP-a2-a4 V2.00	0	28. siRNA-IMPa4-25 PSPC1-A488 DAPI IMPa4-A546_ad_TileScan_001 (Stage 30 of 49)	00-r9k5vAK9WQPgtGv6kDhqFX
1.13297	um	Vesicles Paraspeckle	0.000	1.000	87	200000543	200000096	siRNA-IMPa4-25 PSPC1-A488 IMPa4-A546 DAPI 8C2-siRNA-IMP-a2-a4 V2.00	0	28. siRNA-IMPa4-25 PSPC1-A488 DAPI IMPa4-A546_ad_TileScan_001 (Stage 30 of 49)	00-r9k5vAK9WQPgtGv6kDhqFX
1.13297	um	Vesicles Paraspeckle	0.000	1.000	87	200000544	200000097	siRNA-IMPa4-25 PSPC1-A488 IMPa4-A546 DAPI 8C2-siRNA-IMP-a2-a4 V2.00	0	28. siRNA-IMPa4-25 PSPC1-A488 DAPI IMPa4-A546_ad_TileScan_001 (Stage 30 of 49)	00-r9k5vAK9WQPgtGv6kDhqFX
1.13297	um	Vesicles Paraspeckle	0.000	1.000	87	200000545	200000098	siRNA-IMPa4-25 PSPC1-A488 IMPa4-A546 DAPI 8C2-siRNA-IMP-a2-a4 V2.00	0	28. siRNA-IMPa4-25 PSPC1-A488 DAPI IMPa4-A546_ad_TileScan_001 (Stage 30 of 49)	00-r9k5vAK9WQPgtGv6kDhqFX
3.3989	um	Vesicles Paraspeckle	0.000	1.000	88	200000546	200000099	siRNA-IMPa4-25 PSPC1-A488 IMPa4-A546 DAPI 8C2-siRNA-IMP-a2-a4 V2.00	0	28. siRNA-IMPa4-25 PSPC1-A488 DAPI IMPa4-A546_ad_TileScan_001 (Stage 30 of 49)	00-r9k5vAK9WQPgtGv6kDhqFX
2.89383	um	Vesicles Paraspeckle	0.000	1.000	88	200000547	200000100	siRNA-IMPa4-25 PSPC1-A488 IMPa4-A546 DAPI 8C2-siRNA-IMP-a2-a4 V2.00	0	28. siRNA-IMPa4-25 PSPC1-A488 DAPI IMPa4-A546_ad_TileScan_001 (Stage 30 of 49)	00-r9k5vAK9WQPgtGv6kDhqFX
2.81845	um	Vesicles Paraspeckle	0.000	1.000	88	200000548	200000101	siRNA-IMPa4-25 PSPC1-A488 IMPa4-A546 DAPI 8C2-siRNA-IMP-a2-a4 V2.00	0	28. siRNA-IMPa4-25 PSPC1-A488 DAPI IMPa4-A546_ad_TileScan_001 (Stage 30 of 49)	00-r9k5vAK9WQPgtGv6kDhqFX
1.66138	um	Vesicles Paraspeckle	0.000	1.000	88	200000549	200000102	siRNA-IMPa4-25 PSPC1-A488 IMPa4-A546 DAPI 8C2-siRNA-IMP-a2-a4 V2.00	0	28. siRNA-IMPa4-25 PSPC1-A488 DAPI IMPa4-A546_ad_TileScan_001 (Stage 30 of 49)	00-r9k5vAK9WQPgtGv6kDhqFX
1.4008	um	Vesicles Paraspeckle	0.000	1.000	88	200000550	200000103	siRNA-IMPa4-25 PSPC1-A488 IMPa4-A546 DAPI 8C2-siRNA-IMP-a2-a4 V2.00	0	28. siRNA-IMPa4-25 PSPC1-A488 DAPI IMPa4-A546_ad_TileScan_001 (Stage 30 of 49)	00-r9k5vAK9WQPgtGv6kDhqFX
1.68549	um	Vesicles Paraspeckle	0.000	1.000	88	200000551	200000104	siRNA-IMPa4-25 PSPC1-A488 IMPa4-A546 DAPI 8C2-siRNA-IMP-a2-a4 V2.00	0	28. siRNA-IMPa4-25 PSPC1-A488 DAPI IMPa4-A546_ad_TileScan_001 (Stage 30 of 49)	00-r9k5vAK9WQPgtGv6kDhqFX
2.26593	um	Vesicles Paraspeckle	0.000	1.000	88	200000552	200000105	siRNA-IMPa4-25 PSPC1-A488 IMPa4-A546 DAPI 8C2-siRNA-IMP-a2-a4 V2.00	0	28. siRNA-IMPa4-25 PSPC1-A488 DAPI IMPa4-A546_ad_TileScan_001 (Stage 30 of 49)	00-r9k5vAK9WQPgtGv6kDhqFX
1.88828	um	Vesicles Paraspeckle	0.000	1.000	88	200000553	200000106	siRNA-IMPa4-25 PSPC1-A488 IMPa4-A546 DAPI 8C2-siRNA-IMP-a2-a4 V2.00	0	28. siRNA-IMPa4-25 PSPC1-A488 DAPI IMPa4-A546_ad_TileScan_001 (Stage 30 of 49)	00-r9k5vAK9WQPgtGv6kDhqFX
1.88828	um	Vesicles Paraspeckle	0.000	1.000	88	200000554	200000107	siRNA-IMPa4-25 PSPC1-A488 IMPa4-A546 DAPI 8C2-siRNA-IMP-a2-a4 V2.00	0	28. siRNA-IMPa4-25 PSPC1-A488 DAPI IMPa4-A546_ad_TileScan_001 (Stage 30 of 49)	00-r9k5vAK9WQPgtGv6kDhqFX
1.19641	um	Vesicles Paraspeckle	0.000	1.000	88	200000555	200000108	siRNA-IMPa4-25 PSPC1-A488 IMPa4-A546 DAPI 8C2-siRNA-IMP-a2-a4 V2.00	0	28. siRNA-IMPa4-25 PSPC1-A488 DAPI IMPa4-A546_ad_TileScan_001 (Stage 30 of 49)	00-r9k5vAK9WQPgtGv6kDhqFX
1.91391	um	Vesicles Paraspeckle	0.000	1.000	88	200000556	200000109	siRNA-IMPa4-25 PSPC1-A488 IMPa4-A546 DAPI 8C2-siRNA-IMP-a2-a4 V2.00	0	28. siRNA-IMPa4-25 PSPC1-A488 DAPI IMPa4-A546_ad_TileScan_001 (Stage 30 of 49)	00-r9k5vAK9WQPgtGv6kDhqFX
1.88828	um	Vesicles Paraspeckle	0.000	1.000	88	200000557	200000110	siRNA-IMPa4-25 PSPC1-A488 IMPa4-A546 DAPI 8C2-siRNA-IMP-a2-a4 V2.00	0	28. siRNA-IMPa4-25 PSPC1-A488 DAPI IMPa4-A546_ad_TileScan_001 (Stage 30 of 49)	00-r9k5vAK9WQPgtGv6kDhqFX
1.51062	um	Vesicles Paraspeckle	0.000	1.000	88	200000558	200000111	siRNA-IMPa4-25 PSPC1-A488 IMPa4-A546 DAPI 8C2-siRNA-IMP-a2-a4 V2.00	0	28. siRNA-IMPa4-25 PSPC1-A488 DAPI IMPa4-A546_ad_TileScan_001 (Stage 30 of 49)	00-r9k5vAK9WQPgtGv6kDhqFX
1.68549	um	Vesicles Paraspeckle	0.000	1.000	88	200000559	200000112	siRNA-IMPa4-25 PSPC1-A488 IMPa4-A546 DAPI 8C2-siRNA-IMP-a2-a4 V2.00	0	28. siRNA-IMPa4-25 PSPC1-A488 DAPI IMPa4-A546_ad_TileScan_001 (Stage 30 of 49)	00-r9k5vAK9WQPgtGv6kDhqFX
1.88828	um	Vesicles Paraspeckle	0.000	1.000	88	200000560	200000113	siRNA-IMPa4-25 PSPC1-A488 IMPa4-A546 DAPI 8C2-siRNA-IMP-a2-a4 V2.00	0	28. siRNA-IMPa4-25 PSPC1-A488 DAPI IMPa4-A546_ad_TileScan_001 (Stage 30 of 49)	00-r9k5vAK9WQPgtGv6kDhqFX
1.13297	um	Vesicles Paraspeckle	0.000	1.000	88	200000561	200000114	siRNA-IMPa4-25 PSPC1-A488 IMPa4-A546 DAPI 8C2-siRNA-IMP-a2-a4 V2.00	0	28. siRNA-IMPa4-25 PSPC1-A488 DAPI IMPa4-A546_ad_TileScan_001 (Stage 30 of 49)	00-r9k5vAK9WQPgtGv6kDhqFX
1.13297	um	Vesicles Paraspeckle	0.000	1.000	88	200000562	200000115	siRNA-IMPa4-25 PSPC1-A488 IMPa4-A546 DAPI 8C2-siRNA-IMP-a2-a4 V2.00	0	28. siRNA-IMPa4-25 PSPC1-A488 DAPI IMPa4-A546_ad_TileScan_001 (Stage 30 of 49)	00-r9k5vAK9WQPgtGv6kDhqFX
1.51062	um	Vesicles Paraspeckle	0.000	1.000	88	200000563	200000116	siRNA-IMPa4-25 PSPC1-A488 IMPa4-A546 DAPI 8C2-siRNA-IMP-a2-a4 V2.00	0	28. siRNA-IMPa4-25 PSPC1-A488 DAPI IMPa4-A546_ad_TileScan_001 (Stage 30 of 49)	00-r9k5vAK9WQPgtGv6kDhqFX
1.51062	um	Vesicles Paraspeckle	0.000	1.000	88	200000564	200000117	siRNA-IMPa4-25 PSPC1-A488 IMPa4-A546 DAPI 8C2-siRNA-IMP-a2-a4 V2.00	0	28. siRNA-IMPa4-25 PSPC1-A488 DAPI IMPa4-A546_ad_TileScan_001 (Stage 30 of 49)	00-r9k5vAK9WQPgtGv6kDhqFX
0.755311	um	Vesicles Paraspeckle	0.000	1.000	88	200000565	200000118	siRNA-IMPa4-25 PSPC1-A488 IMPa4-A546 DAPI 8C2-siRNA-IMP-a2-a4 V2.00	0	28. siRNA-IMPa4-25 PSPC1-A488 DAPI IMPa4-A546_ad_TileScan_001 (Stage 30 of 49)	00-r9k5vAK9WQPgtGv6kDhqFX
0.707529	um	Vesicles Paraspeckle	0.000	1.000	89	200000566	200000119	siRNA-IMPa4-25 PSPC1-A488 IMPa4-A546 DAPI 8C2-siRNA-IMP-a2-a4 V2.00	0	28. siRNA-IMPa4-25 PSPC1-A488 DAPI IMPa4-A546_ad_TileScan_001 (Stage 30 of 49)	00-r9k5vAK9WQPgtGv6kDhqFX
2.44388	um	Vesicles Paraspeckle	0.000	1.000	89	200000567	200000120	siRNA-IMPa4-25 PSPC1-A488 IMPa4-A546 DAPI 8C2-siRNA-IMP-a2-a4 V2.00	0	28. siRNA-IMPa4-25 PSPC1-A488 DAPI IMPa4-A546_ad_TileScan_001 (Stage 30 of 49)	00-r9k5vAK9WQPgtGv6kDhqFX
2.49055	um	Vesicles Paraspeckle	0.000	1.000	89	200000568	200000121	siRNA-IMPa4-25 PSPC1-A488 IMPa4-A546 DAPI 8C2-siRNA-IMP-a2-a4 V2.00	0	28. siRNA-IMPa4-25 PSPC1-A488 DAPI IMPa4-A546_ad_TileScan_001 (Stage 30 of 49)	00-r9k5vAK9WQPgtGv6kDhqFX
2.26593	um	Vesicles Paraspeckle	0.000	1.000	89	200000569	200000122	siRNA-IMPa4-25 PSPC1-A488 IMPa4-A546 DAPI 8C2-siRNA-IMP-a2-a4 V2.00	0	28. siRNA-IMPa4-25 PSPC1-A488 DAPI IMPa4-A546_ad_TileScan_001 (Stage 30 of 49)	00-r9k5vAK9WQPgtGv6kDhqFX
1.9652	um	Vesicles Paraspeckle	0.000	1.000	89	200000570	200000123	siRNA-IMPa4-25 PSPC1-A488 IMPa4-A546 DAPI 8C2-siRNA-IMP-a2-a4 V2.00	0	28. siRNA-IMPa4-25 PSPC1-A488 DAPI IMPa4-A546_ad_TileScan_001 (Stage 30 of 49)	00-r9k5vAK9WQPgtGv6kDhqFX
1.91392	um	Vesicles Paraspeckle	0.000	1.000	89	200000571	200000124	siRNA-IMPa4-25 PSPC1-A488 IMPa4-A546 DAPI 8C2-siRNA-IMP-a2-a4 V2.00	0	28. siRNA-IMPa4-25 PSPC1-A488 DAPI IMPa4-A546_ad_TileScan_001 (Stage 30 of 49)	00-r9k5vAK9WQPgtGv6kDhqFX
1.88828	um	Vesicles Paraspeckle	0.000	1.000	89	200000572	200000125	siRNA-IMPa4-25 PSPC1-A488 IMPa4-A546 DAPI 8C2-siRNA-IMP-a2-a4 V2.00	0	28. siRNA-IMPa4-25 PSPC1-A488 DAPI IMPa4-A546_ad_TileScan_001 (Stage 30 of 49)	00-r9k5vAK9WQPgtGv6kDhqFX
1.51062	um	Vesicles Paraspeckle	0.000	1.000	89	200000573	200000126	siRNA-IMPa4-25 PSPC1-A488 IMPa4-A546 DAPI 8C2-siRNA-IMP-a2-a4 V2.00	0	28. siRNA-IMPa4-25 PSPC1-A488 DAPI IMPa4-A546_ad_TileScan_001 (Stage 30 of 49)	00-r9k5vAK9WQPgtGv6kDhqFX
0.707529	um	Vesicles Paraspeckle	0.000	1.000	89	200000574	200000127	siRNA-IMPa4-25 PSPC1-A488 IMPa4-A546 DAPI 8C2-siRNA-IMP-a2-a4 V2.00	0	28. siRNA-IMPa4-25 PSPC1-A488 DAPI IMPa4-A546_ad_TileScan_001 (Stage 30 of 49)	00-r9k5vAK9WQPgtGv6kDhqFX
1.13297	um	Vesicles Paraspeckle	0.000	1.000	89	200000575	200000128	siRNA-IMPa4-25 PSPC1-A488 IMPa4-A546 DAPI 8C2-siRNA-IMP-a2-a4 V2.00	0	28. siRNA-IMPa4-25 PSPC1-A488 DAPI IMPa4-A546_ad_TileScan_001 (Stage 30 of 49)	00-r9k5vAK9WQPgtGv6kDhqFX
2.64359	um	Vesicles Paraspeckle	0.000	1.000	90	200000576	200000129	siRNA-IMPa4-25 PSPC1-A488 IMPa4-A546 DAPI 8C2-siRNA-IMP-a2-a4 V2.00	0	28. siRNA-IMPa4-25 PSPC1-A488 DAPI IMPa4-A546_ad_TileScan_001 (Stage 30 of 49)	00-r9k5vAK9WQPgtGv6kDhqFX
2.64359	um	Vesicles Paraspeckle	0.000	1.000	90	200000577	200000130	siRNA-IMPa4-25 PSPC1-A488 IMPa4-A546 DAPI 8C2-siRNA-IMP-a2-a4 V2.00	0	28. siRNA-IMPa4-25 PSPC1-A488 DAPI IMPa4-A546_ad_TileScan_001 (Stage 30 of 49)	00-r9k5vAK9WQPgtGv6kDhqFX
2.26593	um	Vesicles Paraspeckle	0.000	1.000	90	200000578	200000131	siRNA-IMPa4-25 PSPC1-A488 IMPa4-A546 DAPI 8C2-siRNA-IMP-a2-a4 V2.00	0	28. siRNA-IMPa4-25 PSPC1-A488 DAPI IMPa4-A546_ad_TileScan_001 (Stage 30 of 49)	00-r9k5vAK9WQPgtGv6kDhqFX
1.89618	um	Vesicles Paraspeckle	0.000	1.000	90	200000579	200000132	siRNA-IMPa4-25 PSPC1-A488 IMPa4-A546 DAPI 8C2-siRNA-IMP-a2-a4 V2.00	0	28. siRNA-IMPa4-25 PSPC1-A488 DAPI IMPa4-A546_ad_TileScan_001 (Stage 30 of 49)	00-r9k5vAK9WQPgtGv6kDhqFX
1.88828	um	Vesicles Paraspeckle	0.000	1.000	90	200000580	200000133	siRNA-IMPa4-25 PSPC1-A488 IMPa4-A546 DAPI 8C2-siRNA-IMP-a2-a4 V2.00	0	28. siRNA-IMPa4-25 PSPC1-A488 DAPI IMPa4-A546_ad_TileScan_001 (Stage 30 of 49)	00-r9k5vAK9WQPgtGv6kDhqFX
1.70957	um	Vesicles Paraspeckle	0.000	1.000	90	200000581	200000134	siRNA-IMPa4-25 PSPC1-A488 IMPa4-A546 DAPI 8C2-siRNA-IMP-a2-a4 V2.00	0	28. siRNA-IMPa4-25 PSPC1-A488 DAPI IMPa4-A546_ad_TileScan_001 (Stage 30 of 49)	00-r9k5vAK9WQPgtGv6kDhqFX
1.70957	um	Vesicles Paraspeckle	0.000	1.000	90	200000582	200000135	siRNA-IMPa4-25 PSPC1-A488 IMPa4-A546 DAPI 8C2-siRNA-IMP-a2-a4 V2.00	0	28. siRNA-IMPa4-25 PSPC1-A488 DAPI IMPa4-A546_ad_TileScan_001 (Stage 30 of 49)	00-r9k5vAK9WQPgtGv6kDhqFX
1.51062	um	Vesicles Paraspeckle	0.000	1.000	90	200000583	200000136	siRNA-IMPa4-25 PSPC1-A488 IMPa4-A546 DAPI 8C2-siRNA-IMP-a2-a4 V2.00	0	28. siRNA-IMPa4-25 PSPC1-A488 DAPI IMPa4-A546_ad_TileScan_001 (Stage 30 of 49)	00-r9k5vAK9WQPgtGv6kDhqFX
1.51062	um	Vesicles Paraspeckle	0.000	1.000	90	200000584	200000137	siRNA-IMPa4-25 PSPC1-A488 IMPa4-A546 DAPI 8C2-siRNA-IMP-a2-a4 V2.00	0	28. siRNA-IMPa4-25 PSPC1-A488 DAPI IMPa4-A546_ad_TileScan_001 (Stage 30 of 49)	00-r9k5vAK9WQPgtGv6kDhqFX
1.51062	um	Vesicles Paraspeckle	0.000	1.000	90	200000585	200000138	siRNA-IMPa4-25 PSPC1-A488 IMPa4-A546 DAPI 8C2-siRNA-IMP-a2-a4 V2.00	0	28. siRNA-IMPa4-25 PSPC1-A488 DAPI IMPa4-A546_ad_TileScan_001 (Stage 30 of 49)	00-r9k5vAK9WQPgtGv6kDhqFX
2.91945	um	Vesicles Paraspeckle	0.000	1.000	91	200000586	200000139	siRNA-IMPa4-25 PSPC1-A488 IMPa4-A546 DAPI 8C2-siRNA-IMP-a2-a4 V2.00	0	28. siRNA-IMPa4-25 PSPC1-A488 DAPI IMPa4-A546_ad_TileScan_001 (Stage 30 of 49)	00-r9k5vAK9WQPgtGv6kDhqFX
2.08723	um	Vesicles Paraspeckle	0.000	1.000	91	200000587	200000140	siRNA-IMPa4-25 PSPC1-A488 IMPa4-A546 DAPI 8C2-siRNA-IMP-a2-a4 V2.00	0	28. siRNA-IMPa4-25 PSPC1-A488 DAPI IMPa4-A546_ad_TileScan_001 (Stage 30 of 49)	00-r9k5vAK9WQPgtGv6kDhqFX
2.41974	um	Vesicles Paraspeckle	0.000	1.000	91	200000588	200000141	siRNA-IMPa4-25 PSPC1-A488 IMPa4-A546 DAPI 8C2-siRNA-IMP-a2-a4 V2.00	0	28. siRNA-IMPa4-25 PSPC1-A488 DAPI IMPa4-A546_ad_TileScan_001 (Stage 30 of 49)	00-r9k5vAK9WQPgtGv6kDhqFX
1.70957	um	Vesicles Paraspeckle	0.000	1.000	91	200000589	200000142	siRNA-IMPa4-25 PSPC1-A488 IMPa4-A546 DAPI 8C2-siRNA-IMP-a2-a4 V2.00	0	28. siRNA-IMPa4-25 PSPC1-A488 DAPI IMPa4-A546_ad_TileScan_001 (Stage 30 of 49)	00-r9k5vAK9WQPgtGv6kDhqFX
1.93801	um	Vesicles Paraspeckle	0.000	1.000	91	200000590	200000143	siRNA-IMPa4-25 PSPC1-A488 IMPa4-A546 DAPI 8C2-siRNA-IMP-a2-a4 V2.00	0	28. siRNA-IMPa4-25 PSPC1-A488 DAPI IMPa4-A546_ad_TileScan_001 (Stage 30 of 49)	00-r9k5vAK9WQPgtGv6kDhqFX
2.06312	um	Vesicles Paraspeckle	0.000	1.000	91	200000591	200000144	siRNA-IMPa4-25 PSPC1-A488 IMPa4-A546 DAPI 8C2-siRNA-IMP-a2-a4 V2.00	0	28. siRNA-IMPa4-25 PSPC1-A488 DAPI IMPa4-A546_ad_TileScan_001 (Stage 30 of 49)	00-r9k5vAK9WQPgtGv6kDhqFX
1.51062	um	Vesicles Paraspeckle	0.000	1.000	91	200000592	200000145	siRNA-IMPa4-25 PSPC1-A488 IMPa4-A546 DAPI 8C2-siRNA-IMP-a2-a4 V2.00	0	28. siRNA-IMPa4-25 PSPC1-A488 DAPI IMPa4-A546_ad_TileScan_001 (Stage 30 of 49)	00-r9k5vAK9WQPgtGv6kDhqFX
1.20834	um	Vesicles Paraspeckle	0.000	1.000	91	200000593	200000146	siRNA-IMPa4-25 PSPC1-A488 IMPa4-A546 DAPI 8C2-siRNA-IMP-a2-a4 V2.00	0	28. siRNA-IMPa4-25 PSPC1-A488 DAPI IMPa4-A546_ad_TileScan_001 (Stage 30 of 49)	00-r9k5vAK9WQPgtGv6kDhqFX
1.51062	um	Vesicles Paraspeckle	0.000	1.000	91	200000594	200000147	siRNA-IMPa4-25 PSPC1-A488 IMPa4-A546 DAPI 8C2-siRNA-IMP-a2-a4 V2.00	0	28. siRNA-IMPa4-25 PSPC1-A488 DAPI IMPa4-A546_ad_TileScan_001 (Stage 30 of 49)	00-r9k5vAK9WQPgtGv6kDhqFX
0.755311	um	Vesicles Paraspeckle	0.000	1.000	91	200000595	200000148	siRNA-IMPa4-25 PSPC1-A488 IMPa4-A546 DAPI 8C2-siRNA-IMP-a2-a4 V2.00	0	28. siRNA-IMPa4-25 PSPC1-A488 DAPI IMPa4-A546_ad_TileScan_001 (Stage 30 of 49)	00-r9k5vAK9WQPgtGv6kDhqFX
2.69486	um	Vesicles Paraspeckle	0.000	1.000	92	200000596	200000149	siRNA-IMPa4-25 PSPC1-A488 IMPa4-A546 DAPI 8C2-siRNA-IMP-a2-a4 V2.00	0	28. siRNA-IMPa4-25 PSPC1-A488 DAPI IMPa4-A546_ad_TileScan_001 (Stage 30 of 49)	00-r9k5vAK9WQPgtGv6kDhqFX
2.26593	um	Vesicles Paraspeckle	0.000	1.000	92	200000597	200000150	siRNA-IMPa4-25 PSPC1-A488 IMPa4-A546 DAPI 8C2-siRNA-IMP-a2-a4 V2.00	0	28. siRNA-IMPa4-25 PSPC1-A488 DAPI IMPa4-A546_ad_TileScan_001 (Stage 30 of 49)	00-r9k5vAK9WQPgtGv6kDhqFX
1.88828	um	Vesicles Paraspeckle	0.000	1.000	92	200000598	200000151	siRNA-IMPa4-25 PSPC1-A488 IMPa4-A546 DAPI 8C2-siRNA-IMP-a2-a4 V2.00	0	28. siRNA-IMPa4-25 PSPC1-A488 DAPI IMPa4-A546_ad_TileScan_001 (Stage 30 of 49)	00-r9k5vAK9WQPgtGv6kDhqFX
1.58754	um	Vesicles Paraspeckle	0.000	1.000	92	200000599	200000152	siRNA-IMPa4-25 PSPC1-A488 IMPa4-A546 DAPI 8C2-siRNA-IMP-a2-a4 V2.00	0	28. siRNA-IMPa4-25 PSPC1-A488 DAPI IMPa4-A546_ad_TileScan_001 (Stage 30 of 49)	00-r9k5vAK9WQPgtGv6kDhqFX
1.51062	um	Vesicles Paraspeckle	0.000	1.000	92	200000600	200000153	siRNA-IMPa4-25 PSPC1-A488 IMPa4-A546 DAPI 8C2-siRNA-IMP-a2-a4 V2.00	0	28. siRNA-IMPa4-25 PSPC1-A488 DAPI IMPa4-A546_ad_TileScan_001 (Stage 30 of 49)	00-r9k5vAK9WQPgtGv6kDhqFX
2.26593	um	Vesicles Paraspeckle	0.000	1.000	93	200000601	200000154	siRNA-IMPa4-25 PSPC1-A488 IMPa4-A546 DAPI 8C2-siRNA-IMP-a2-a4 V2.00	0	28. siRNA-IMPa4-25 PSPC1-A488 DAPI IMPa4-A546_ad_TileScan_001 (Stage 30 of 49)	00-r9k5vAK9WQPgtGv6kDhqFX
1.93956	um	Vesicles Paraspeckle	0.000	1.000	93	200000602	200000155	siRNA-IMPa4-25 PSPC1-A488 IMPa4-A546 DAPI 8C2-siRNA-IMP-a2-a4 V2.00	0	28. siRNA-IMPa4-25 PSPC1-A488 DAPI IMPa4-A546_ad_TileScan_001 (Stage 30 of 49)	00-r9k5vAK9WQPgtGv6kDhqFX
1.93802	um	Vesicles Paraspeckle	0.000	1.000	93	200000603	200000156	siRNA-IMPa4-25 PSPC1-A488 IMPa4-A546 DAPI 8C2-siRNA-IMP-a2-a4 V2.00	0	28. siRNA-IMPa4-25 PSPC1-A488 DAPI IMPa4-A546_ad_TileScan_001 (Stage 30 of 49)	00-r9k5vAK9WQPgtGv6kDhqFX
0.99052	um	Vesicles Paraspeckle	0.000	1.000	93	200000604	200000157	siRNA-IMPa4-25 PSPC1-A488 IMPa4-A546 DAPI 8C2-siRNA-IMP-a2-a4 V2.00	0	28. siRNA-IMPa4-25 PSPC1-A488 DAPI IMPa4-A546_ad_TileScan_001 (Stage 30 of 49)	00-r9k5vAK9WQPgtGv6kDhqFX
1.5619	um	Vesicles Paraspeckle	0.000	1.000	93	200000605	200000158	siRNA-IMPa4-25 PSPC1-A488 IMPa4-A546 DAPI 8C2-siRNA-IMP-a2-a4 V2.00	0	28. siRNA-IMPa4-25 PSPC1-A488 DAPI IMPa4-A546_ad_TileScan_001 (Stage 30 of 49)	00-r9k5vAK9WQPgtGv6kDhqFX
2.26593	um	Vesicles Paraspeckle	0.000	1.000	93	200000606	200000159	siRNA-IMPa4-25 PSPC1-A488 IMPa4-A546 DAPI 8C2-siRNA-IMP-a2-a4 V2.00	0	28. siRNA-IMPa4-25 PSPC1-A488 DAPI IMPa4-A546_ad_TileScan_001 (Stage 30 of 49)	00-r9k5vAK9WQPgtGv6kDhqFX
2.26593	um	Vesicles Paraspeckle	0.000	1.000	93	200000607	200000160	siRNA-IMPa4-25 PSPC1-A488 IMPa4-A546 DAPI 8C2-siRNA-IMP-a2-a4 V2.00	0	28. siRNA-IMPa4-25 PSPC1-A488 DAPI IMPa4-A546_ad_TileScan_001 (Stage 30 of 49)	00-r9k5vAK9WQPgtGv6kDhqFX
1.08349	um	Vesicles Paraspeckle	0.000	1.000	93	200000608	200000161	siRNA-IMPa4-25 PSPC1-A488 IMPa4-A546 DAPI 8C2-siRNA-IMP-a2-a4 V2.00	0	28. siRNA-IMPa4-25 PSPC1-A488 DAPI IMPa4-A546_ad_TileScan_001 (Stage 30 of 49)	00-r9k5vAK9WQPgtGv6kDhqFX
2.91796	um	Vesicles Paraspeckle	0.000	1.000	94	200000609	200000162	siRNA-IMPa4-25 PSPC1-A488 IMPa4-A546 DAPI 8C2-siRNA-IMP-a2-a4 V2.00	0	28. siRNA-IMPa4-25 PSPC1-A488 DAPI IMPa4-A546_ad_TileScan_001 (Stage 30 of 49)	00-r9k5vAK9WQPgtGv6kDhqFX
2.64359	um	Vesicles Paraspeckle	0.000	1.000	94	200000610	200000163	siRNA-IMPa4-25 PSPC1-A488 IMPa4-A546 DAPI 8C2-siRNA-IMP-a2-a4 V2.00	0	28. siRNA-IMPa4-25 PSPC1-A488 DAPI IMPa4-A546_ad_TileScan_001 (Stage 30 of 49)	00-r9k5vAK9WQPgtGv6kDhqFX
1.91392	um	Vesicles Paraspeckle	0.000	1.000	94	200000611	200000164	siRNA-IMPa4-25 PSPC1-A488 IMPa4-A546 DAPI 8C2-siRNA-IMP-a2-a4 V2.00	0	28. siRNA-IMPa4-25 PSPC1-A488 DAPI IMPa4-A546_ad_TileScan_001 (Stage 30 of 49)	00-r9k5vAK9WQPgtGv6kDhqFX
2.26593	um	Vesicles Paraspeckle	0.000	1.000	94	200000612	200000165	siRNA-IMPa4-25 PSPC1-A488 IMPa4-A546 DAPI 8C2-siRNA-IMP-a2-a4 V2.00	0	28. siRNA-IMPa4-25 PSPC1-A488 DAPI IMPa4-A546_ad_TileScan_001 (Stage 30 of 49)	00-r9k5vAK9WQPgtGv6kDhqFX
1.88828	um	Vesicles Paraspeckle	0.000	1.000	94	200000613	200000166	siRNA-IMPa4-25 PSPC1-A488 IMPa4-A546 DAPI 8C2-siRNA-IMP-a2-a4 V2.00	0	28. siRNA-IMPa4-25 PSPC1-A488 DAPI IMPa4-A546_ad_TileScan_001 (Stage 30 of 49)	00-r9k5vAK9WQPgtGv6kDhqFX
2.26593	um	Vesicles Paraspeckle	0.000	1.000	94	200000614	200000167	siRNA-IMPa4-25 PSPC1-A488 IMPa4-A546 DAPI 8C2-siRNA-IMP-a2-a4 V2.00	0	28. siRNA-IMPa4-25 PSPC1-A488 DAPI IMPa4-A546_ad_TileScan_001 (Stage 30 of 49)	00-r9k5vAK9WQPgtGv6kDhqFX
1.93956	um	Vesicles Paraspeckle	0.000	1.000	94	200000615	200000168	siRNA-IMPa4-25 PSPC1-A488 IMPa4-A546 DAPI 8C2-siRNA-IMP-a2-a4 V2.00	0	28. siRNA-IMPa4-25 PSPC1-A488 DAPI IMPa4-A546_ad_TileScan_001 (Stage 30 of 49)	00-r9k5vAK9WQPgtGv6kDhqFX
1.9893	um	Vesicles Paraspeckle	0.000	1.000	94	200000616	200000169	siRNA-IMPa4-25 PSPC1-A488 IMPa4-A546 DAPI 8C2-siRNA-IMP-a2-a4 V2.00	0	28. siRNA-IMPa4-25 PSPC1-A488 DAPI IMPa4-A546_ad_TileScan_001 (Stage 30 of 49)	00-r9k5vAK9WQPgtGv6kDhqFX
2.26593	um	Vesicles Paraspeckle	0.000	1.000	94	200000617	200000170	siRNA-IMPa4-25 PSPC1-A488 IMPa4-A546 DAPI 8C2-siRNA-IMP-a2-a4 V2.00	0	28. siRNA-IMPa4-25 PSPC1-A488 DAPI IMPa4-A546_ad_TileScan_001 (Stage 30 of 49)	00-r9k5vAK9WQPgtGv6kDhqFX
1.88828	um	Vesicles Paraspeckle	0.000	1.000	94	200000618	200000171	siRNA-IMPa4-25 PSPC1-A488 IMPa4-A546 DAPI 8C2-siRNA-IMP-a2-a4 V2.00	0	28. siRNA-IMPa4-25 PSPC1-A488 DAPI IMPa4-A546_ad_TileScan_001 (Stage 30 of 49)	00-r9k5vAK9WQPgtGv6kDhqFX
2.06315	um	Vesicles Paraspeckle	0.000	1.000	94	200000619	200000172	siRNA-IMPa4-25 PSPC1-A488 IMPa4-A546 DAPI 8C2-siRNA-IMP-a2-a4 V2.00	0	28. siRNA-IMPa4-25 PSPC1-A488 DAPI IMPa4-A546_ad_TileScan_001 (Stage 30 of 49)	00-r9k5vAK9WQPgtGv6kDhqFX
2.26593	um	Vesicles Paraspeckle	0.000	1.000	94	200000620	200000173	siRNA-IMPa4-25 PSPC1-A488 IMPa4-A546 DAPI 8C2-siRNA-IMP-a2-a4 V2.00	0	28. siRNA-IMPa4-25 PSPC1-A488 DAPI IMPa4-A546_ad_TileScan_001 (Stage 30 of 49)	00-r9k5vAK9WQPgtGv6kDhqFX
1.61319	um	Vesicles Paraspeckle	0.000	1.000	94	200000621	200000174	siRNA-IMPa4-25 PSPC1-A488 IMPa4-A546 DAPI 8C2-siRNA-IMP-a2-a4 V2.00	0	28. siRNA-IMPa4-25 PSPC1-A488 DAPI IMPa4-A546_ad_TileScan_001 (Stage 30 of 49)	00-r9k5vAK9WQPgtGv6kDhqFX
1.88828	um	Vesicles Paraspeckle	0.000	1.000	94	200000622	200000175	siRNA-IMPa4-25 PSPC1-A488 IMPa4-A546 DAPI 8C2-siRNA-IMP-a2-a4 V2.00	0	28. siRNA-IMPa4-25 PSPC1-A488 DAPI IMPa4-A546_ad_TileScan_001 (Stage 30 of 49)	00-r9k5vAK9WQPgtGv6kDhqFX
1.88828	um	Vesicles Paraspeckle	0.000	1.000	94	200000623	200000176	siRNA-IMPa4-25 PSPC1-A488 IMPa4-A546 DAPI 8C2-siRNA-IMP-a2-a4 V2.00	0	28. siRNA-IMPa4-25 PSPC1-A488 DAPI IMPa4-A546_ad_TileScan_001 (Stage 30 of 49)	00-r9k5vAK9WQPgtGv6kDhqFX
1.88828	um	Vesicles Paraspeckle	0.000	1.000	94	200000624	200000177	siRNA-IMPa4-25 PSPC1-A488 IMPa4-A546 DAPI 8C2-siRNA-IMP-a2-a4 V2.00	0	28. siRNA-IMPa4-25 PSPC1-A488 DAPI IMPa4-A546_ad_TileScan_001 (Stage 30 of 49)	00-r9k5vAK9WQPgtGv6kDhqFX
1.96366	um	Vesicles Paraspeckle	0.000	1.000	94	200000625	200000178	siRNA-IMPa4-25 PSPC1-A488 IMPa4-A546 DAPI 8C2-siRNA-IMP-a2-a4 V2.00	0	28. siRNA-IMPa4-25 PSPC1-A488 DAPI IMPa4-A546_ad_TileScan_001 (Stage 30 of 49)	00-r9k5vAK9WQPgtGv6kDhqFX
1.88828	um	Vesicles Paraspeckle	0.000	1.000	94	200000626	200000179	siRNA-IMPa4-25 PSPC1-A488 IMPa4-A546 DAPI 8C2-siRNA-IMP-a2-a4 V2.00	0	28. siRNA-IMPa4-25 PSPC1-A488 DAPI IMPa4-A546_ad_TileScan_001 (Stage 30 of 49)	00-r9k5vAK9WQPgtGv6kDhqFX
1.88828	um	Vesicles Paraspeckle	0.000	1.000	94	200000627	200000180	siRNA-IMPa4-25 PSPC1-A488 IMPa4-A546 DAPI 8C2-siRNA-IMP-a2-a4 V2.00	0	28. siRNA-IMPa4-25 PSPC1-A488 DAPI IMPa4-A546_ad_TileScan_001 (Stage 30 of 49)	00-r9k5vAK9WQPgtGv6kDhqFX
1.91392	um	Vesicles Paraspeckle	0.000	1.000	94	200000628	200000181	siRNA-IMPa4-25 PSPC1-A488 IMPa4-A546 DAPI 8C2-siRNA-IMP-a2-a4 V2.00	0	28. siRNA-IMPa4-25 PSPC1-A488 DAPI IMPa4-A546_ad_TileScan_001 (Stage 30 of 49)	00-r9k5vAK9WQPgtGv6kDhqFX
1.56037	um	Vesicles Paraspeckle	0.000	1.000	94	200000629	200000182	siRNA-IMPa4-25 PSPC1-A488 IMPa4-A546 DAPI 8C2-siRNA-IMP-a2-a4 V2.00	0	28. siRNA-IMPa4-25 PSPC1-A488 DAPI IMPa4-A546_ad_TileScan_001 (Stage 30 of 49)	00-r9k5vAK9WQPgtGv6kDhqFX
1.88828	um	Vesicles Paraspeckle	0.000	1.000	94	200000630	200000183	siRNA-IMPa4-25 PSPC1-A488 IMPa4-A546 DAPI 8C2-siRNA-IMP-a2-a4 V2.00	0	28. siRNA-IMPa4-25 PSPC1-A488 DAPI IMPa4-A546_ad_TileScan_001 (Stage 30 of 49)	00-r9k5vAK9WQPgtGv6kDhqFX
1.61011	um	Vesicles Paraspeckle	0.000	1.000	94	200000631	200000184	siRNA-IMPa4-25 PSPC1-A488 IMPa4-A546 DAPI 8C2-siRNA-IMP-a2-a4 V2.00	0	28. siRNA-IMPa4-25 PSPC1-A488 DAPI IMPa4-A546_ad_TileScan_001 (Stage 30 of 49)	00-r9k5vAK9WQPgtGv6kDhqFX
1.88828	um	Vesicles Paraspeckle	0.000	1.000	94	200000632	200000185	siRNA-IMPa4-25 PSPC1-A488 IMPa4-A546 DAPI 8C2-siRNA-IMP-a2-a4 V2.00	0	28. siRNA-IMPa4-25 PSPC1-A488 DAPI IMPa4-A546_ad_TileScan_001 (Stage 30 of 49)	00-r9k5vAK9WQPgtGv6kDhqFX
1.53626	um	Vesicles Paraspeckle	0.000	1.000	94	200000633	200000186	siRNA-IMPa4-25 PSPC1-A488 IMPa4-A546 DAPI 8C2-siRNA-IMP-a2-a4 V2.00	0	28. siRNA-IMPa4-25 PSPC1-A488 DAPI IMPa4-A546_ad_TileScan_001 (Stage 30 of 49)	00-r9k5vAK9WQPgtGv6kDhqFX
1.51062	um	Vesicles Paraspeckle	0.000	1.000	94	200000634	200000187	siRNA-IMPa4-25 PSPC1-A488 IMPa4-A546 DAPI 8C2-siRNA-IMP-a2-a4 V2.00	0	28. siRNA-IMPa4-25 PSPC1-A488 DAPI IMPa4-A546_ad_TileScan_001 (Stage 30 of 49)	00-r9k5vAK9WQPgtGv6kDhqFX
1.51062	um	Vesicles Paraspeckle	0.000	1.000	94	200000635	200000188	siRNA-IMPa4-25 PSPC1-A488 IMPa4-A546 DAPI 8C2-siRNA-IMP-a2-a4 V2.00	0	28. siRNA-IMPa4-25 PSPC1-A488 DAPI IMPa4-A546_ad_TileScan_001 (Stage 30 of 49)	00-r9k5vAK9WQPgtGv6kDhqFX
1.58755	um	Vesicles Paraspeckle	0.000	1.000	94	200000636	200000189	siRNA-IMPa4-25 PSPC1-A488 IMPa4-A546 DAPI 8C2-siRNA-IMP-a2-a4 V2.00	0	28. siRNA-IMPa4-25 PSPC1-A488 DAPI IMPa4-A546_ad_TileScan_001 (Stage 30 of 49)	00-r9k5vAK9WQPgtGv6kDhqFX
1.51062	um	Vesicles Paraspeckle	0.000	1.000	94	200000637	200000190	siRNA-IMPa4-25 PSPC1-A488 IMPa4-A546 DAPI 8C2-siRNA-IMP-a2-a4 V2.00	0	28. siRNA-IMPa4-25 PSPC1-A488 DAPI IMPa4-A546_ad_TileScan_001 (Stage 30 of 49)	00-r9k5vAK9WQPgtGv6kDhqFX
1.20835	um	Vesicles Paraspeckle	0.000	1.000	94	200000638	200000191	siRNA-IMPa4-25 PSPC1-A488 IMPa4-A546 DAPI 8C2-siRNA-IMP-a2-a4 V2.00	0	28. siRNA-IMPa4-25 PSPC1-A488 DAPI IMPa4-A546_ad_TileScan_001 (Stage 30 of 49)	00-r9k5vAK9WQPgtGv6kDhqFX
1.20835	um	Vesicles Paraspeckle	0.000	1.000	94	200000639	200000192	siRNA-IMPa4-25 PSPC1-A488 IMPa4-A546 DAPI 8C2-siRNA-IMP-a2-a4 V2.00	0	28. siRNA-IMPa4-25 PSPC1-A488 DAPI IMPa4-A546_ad_TileScan_001 (Stage 30 of 49)	00-r9k5vAK9WQPgtGv6kDhqFX
1.51062	um	Vesicles Paraspeckle	0.000	1.000	94	200000640	200000193	siRNA-IMPa4-25 PSPC1-A488 IMPa4-A546 DAPI 8C2-siRNA-IMP-a2-a4 V2.00	0	28. siRNA-IMPa4-25 PSPC1-A488 DAPI IMPa4-A546_ad_TileScan_001 (Stage 30 of 49)	00-r9k5vAK9WQPgtGv6kDhqFX
1.13297	um	Vesicles Paraspeckle	0.000	1.000	94	200000641	200000194	siRNA-IMPa4-25 PSPC1-A488 IMPa4-A546 DAPI 8C2-siRNA-IMP-a2-a4 V2.00	0	28. siRNA-IMPa4-25 PSPC1-A488 DAPI IMPa4-A546_ad_TileScan_001 (Stage 30 of 49)	00-r9k5vAK9WQPgtGv6kDhqFX
1.51062	um	Vesicles Paraspeckle	0.000	1.000	94	200000642	200000195	siRNA-IMPa4-25 PSPC1-A488 IMPa4-A546 DAPI 8C2-siRNA-IMP-a2-a4 V2.00	0	28. siRNA-IMPa4-25 PSPC1-A488 DAPI IMPa4-A546_ad_TileScan_001 (Stage 30 of 49)	00-r9k5vAK9WQPgtGv6kDhqFX
1.51062	um	Vesicles Paraspeckle	0.000	1.000	94	200000643	200000196	siRNA-IMPa4-25 PSPC1-A488 IMPa4-A546 DAPI 8C2-siRNA-IMP-a2-a4 V2.00	0	28. siRNA-IMPa4-25 PSPC1-A488 DAPI IMPa4-A546_ad_TileScan_001 (Stage 30 of 49)	00-r9k5vAK9WQPgtGv6kDhqFX
3.02124	um	Vesicles Paraspeckle	0.000	1.000	95	200000644	200000197	siRNA-IMPa4-25 PSPC1-A488 IMPa4-A546 DAPI 8C2-siRNA-IMP-a2-a4 V2.00	0	28. siRNA-IMPa4-25 PSPC1-A488 DAPI IMPa4-A546_ad_TileScan_001 (Stage 30 of 49)	00-r9k5vAK9WQPgtGv6kDhqFX
2.34284	um	Vesicles Paraspeckle	0.000	1.000	95	200000645	200000198	siRNA-IMPa4-25 PSPC1-A488 IMPa4-A546 DAPI 8C2-siRNA-IMP-a2-a4 V2.00	0	28. siRNA-IMPa4-25 PSPC1-A488 DAPI IMPa4-A546_ad_TileScan_001 (Stage 30 of 49)	00-r9k5vAK9WQPgtGv6kDhqFX
2.64359	um	Vesicles Paraspeckle	0.000	1.000	95	200000646	200000199	siRNA-IMPa4-25 PSPC1-A488 IMPa4-A546 DAPI 8C2-siRNA-IMP-a2-a4 V2.00	0	28. siRNA-IMPa4-25 PSPC1-A488 DAPI IMPa4-A546_ad_TileScan_001 (Stage 30 of 49)	00-r9k5vAK9WQPgtGv6kDhqFX
2.64359	um	Vesicles Paraspeckle	0.000	1.000	95	200000647	200000200	siRNA-IMPa4-25 PSPC1-A488 IMPa4-A546 DAPI 8C2-siRNA-IMP-a2-a4 V2.00	0	28. siRNA-IMPa4-25 PSPC1-A488 DAPI IMPa4-A546_ad_TileScan_001 (Stage 30 of 49)	00-r9k5vAK9WQPgtGv6kDhqFX
2.44234	um	Vesicles Paraspeckle	0.000	1.000	95	200000648	200000201	siRNA-IMPa4-25 PSPC1-A488 IMPa4-A546 DAPI 8C2-siRNA-IMP-a2-a4 V2.00	0	28. siRNA-IMPa4-25 PSPC1-A488 DAPI IMPa4-A546_ad_TileScan_001 (Stage 30 of 49)	00-r9k5vAK9WQPgtGv6kDhqFX
2.26593	um	Vesicles Paraspeckle	0.000	1.000	95	200000649	200000202	siRNA-IMPa4-25 PSPC1-A488 IMPa4-A546 DAPI 8C2-siRNA-IMP-a2-a4 V2.00	0	28. siRNA-IMPa4-25 PSPC1-A488 DAPI IMPa4-A546_ad_TileScan_001 (Stage 30 of 49)	00-r9k5vAK9WQPgtGv6kDhqFX
1.88828	um	Vesicles Paraspeckle	0.000	1.000	95	200000650	200000203	siRNA-IMPa4-25 PSPC1-A488 IMPa4-A546 DAPI 8C2-siRNA-IMP-a2-a4 V2.00	0	28. siRNA-IMPa4-25 PSPC1-A488 DAPI IMPa4-A546_ad_TileScan_001 (Stage 30 of 49)	00-r9k5vAK9WQPgtGv6kDhqFX
1.88828	um	Vesicles Paraspeckle	0.000	1.000	95	200000651	200000204	siRNA-IMPa4-25 PSPC1-A488 IMPa4-A546 DAPI 8C2-siRNA-IMP-a2-a4 V2.00	0	28. siRNA-IMPa4-25 PSPC1-A488 DAPI IMPa4-A546_ad_TileScan_001 (Stage 30 of 49)	00-r9k5vAK9WQPgtGv6kDhqFX
1.88828	um	Vesicles Paraspeckle	0.000	1.000	95	200000652	200000205	siRNA-IMPa4-25 PSPC1-A488 IMPa4-A546 DAPI 8C2-siRNA-IMP-a2-a4 V2.00	0	28. siRNA-IMPa4-25 PSPC1-A488 DAPI IMPa4-A546_ad_TileScan_001 (Stage 30 of 49)	00-r9k5vAK9WQPgtGv6kDhqFX
2.26593	um	Vesicles Paraspeckle	0.000	1.000	95	200000653	200000206	siRNA-IMPa4-25 PSPC1-A488 IMPa4-A546 DAPI 8C2-siRNA-IMP-a2-a4 V2.00	0	28. siRNA-IMPa4-25 PSPC1-A488 DAPI IMPa4-A546_ad_TileScan_001 (Stage 30 of 49)	00-r9k5vAK9WQPgtGv6kDhqFX
1.88828	um	Vesicles Paraspeckle	0.000	1.000	95	200000654	200000207	siRNA-IMPa4-25 PSPC1-A488 IMPa4-A546 DAPI 8C2-siRNA-IMP-a2-a4 V2.00	0	28. siRNA-IMPa4-25 PSPC1-A488 DAPI IMPa4-A546_ad_TileScan_001 (Stage 30 of 49)	00-r9k5vAK9WQPgtGv6kDhqFX
1.88828	um	Vesicles Paraspeckle	0.000	1.000	95	200000655	200000208	siRNA-IMPa4-25 PSPC1-A488 IMPa4-A546 DAPI 8C2-siRNA-IMP-a2-a4 V2.00	0	28. siRNA-IMPa4-25 PSPC1-A488 DAPI IMPa4-A546_ad_TileScan_001 (Stage 30 of 49)	00-r9k5vAK9WQPgtGv6kDhqFX
1.88828	um	Vesicles Paraspeckle	0.000	1.000	95	200000656	200000209	siRNA-IMPa4-25 PSPC1-A488 IMPa4-A546 DAPI 8C2-siRNA-IMP-a2-a4 V2.00	0	28. siRNA-IMPa4-25 PSPC1-A488 DAPI IMPa4-A546_ad_TileScan_001 (Stage 30 of 49)	00-r9k5vAK9WQPgtGv6kDhqFX
1.51062	um	Vesicles Paraspeckle	0.000	1.000	95	200000657	200000210	siRNA-IMPa4-25 PSPC1-A488 IMPa4-A546 DAPI 8C2-siRNA-IMP-a2-a4 V2.00	0	28. siRNA-IMPa4-25 PSPC1-A488 DAPI IMPa4-A546_ad_TileScan_001 (Stage 30 of 49)	00-r9k5vAK9WQPgtGv6kDhqFX
1.88828	um	Vesicles Paraspeckle	0.000	1.000	95	200000658	200000211	siRNA-IMPa4-25 PSPC1-A488 IMPa4-A546 DAPI 8C2-siRNA-IMP-a2-a4 V2.00	0	28. siRNA-IMPa4-25 PSPC1-A488 DAPI IMPa4-A546_ad_TileScan_001 (Stage 30 of 49)	00-r9k5vAK9WQPgtGv6kDhqFX
1.51062	um	Vesicles Paraspeckle	0.000	1.000	95	200000659	200000212	siRNA-IMPa4-25 PSPC1-A488 IMPa4-A546 DAPI 8C2-siRNA-IMP-a2-a4 V2.00	0	28. siRNA-IMPa4-25 PSPC1-A488 DAPI IMPa4-A546_ad_TileScan_001 (Stage 30 of 49)	00-r9k5vAK9WQPgtGv6kDhqFX
1.51062	um	Vesicles Paraspeckle	0.000	1.000	95	200000660	200000213	siRNA-IMPa4-25 PSPC1-A488 IMPa4-A546 DAPI 8C2-siRNA-IMP-a2-a4 V2.00	0	28. siRNA-IMPa4-25 PSPC1-A488 DAPI IMPa4-A546_ad_TileScan_001 (Stage 30 of 49)	00-r9k5vAK9WQPgtGv6kDhqFX
1.51062	um	Vesicles Paraspeckle	0.000	1.000	95	200000661	200000214	siRNA-IMPa4-25 PSPC1-A488 IMPa4-A546 DAPI 8C2-siRNA-IMP-a2-a4 V2.00	0	28. siRNA-IMPa4-25 PSPC1-A488 DAPI IMPa4-A546_ad_TileScan_001 (Stage 30 of 49)	00-r9k5vAK9WQPgtGv6kDhqFX
1.51062	um	Vesicles Paraspeckle	0.000	1.000	95	200000662	200000215	siRNA-IMPa4-25 PSPC1-A488 IMPa4-A546 DAPI 8C2-siRNA-IMP-a2-a4 V2.00	0	28. siRNA-IMPa4-25 PSPC1-A488 DAPI IMPa4-A546_ad_TileScan_001 (Stage 30 of 49)	00-r9k5vAK9WQPgtGv6kDhqFX
1.3996	um	Vesicles Paraspeckle	0.000	1.000	95	200000663	200000216	siRNA-IMPa4-25 PSPC1-A488 IMPa4-A546 DAPI 8C2-siRNA-IMP-a2-a4 V2.00	0	28. siRNA-IMPa4-25 PSPC1-A488 DAPI IMPa4-A546_ad_TileScan_001 (Stage 30 of 49)	00-r9k5vAK9WQPgtGv6kDhqFX
2.2785	um	Vesicles Paraspeckle	0.000	1.000	96	200000664	200000217	siRNA-IMPa4-25 PSPC1-A488 IMPa4-A546 DAPI 8C2-siRNA-IMP-a2-a4 V2.00	0	28. siRNA-IMPa4-25 PSPC1-A488 DAPI IMPa4-A546_ad_TileScan_001 (Stage 30 of 49)	00-r9k5vAK9WQPgtGv6kDhqFX
1.88828	um	Vesicles Paraspeckle	0.000	1.000	96	200000665	200000218	siRNA-IMPa4-25 PSPC1-A488 IMPa4-A546 DAPI 8C2-siRNA-IMP-a2-a4 V2.00	0	28. siRNA-IMPa4-25 PSPC1-A488 DAPI IMPa4-A546_ad_TileScan_001 (Stage 30 of 49)	00-r9k5vAK9WQPgtGv6kDhqFX
2.01494	um	Vesicles Paraspeckle	0.000	1.000	96	200000666	200000219	siRNA-IMPa4-25 PSPC1-A488 IMPa4-A546 DAPI 8C2-siRNA-IMP-a2-a4 V2.00	0	28. siRNA-IMPa4-25 PSPC1-A488 DAPI IMPa4-A546_ad_TileScan_001 (Stage 30 of 49)	00-r9k5vAK9WQPgtGv6kDhqFX
1.88828	um	Vesicles Paraspeckle	0.000	1.000	96	200000667	200000220	siRNA-IMPa4-25 PSPC1-A488 IMPa4-A546 DAPI 8C2-siRNA-IMP-a2-a4 V2.00	0	28. siRNA-IMPa4-25 PSPC1-A488 DAPI IMPa4-A546_ad_TileScan_001 (Stage 30 of 49)	00-r9k5vAK9WQPgtGv6kDhqFX
1.88828	um	Vesicles Paraspeckle	0.000	1.000	96	200000668	200000221	siRNA-IMPa4-25 PSPC1-A488 IMPa4-A546 DAPI 8C2-siRNA-IMP-a2-a4 V2.00	0	28. siRNA-IMPa4-25 PSPC1-A488 DAPI IMPa4-A546_ad_TileScan_001 (Stage 30 of 49)	00-r9k5vAK9WQPgtGv6kDhqFX
2.29157	um	Vesicles Paraspeckle	0.000	1.000	96	200000669	200000222	siRNA-IMPa4-25 PSPC1-A488 IMPa4-A546 DAPI 8C2-siRNA-IMP-a2-a4 V2.00	0	28. siRNA-IMPa4-25 PSPC1-A488 DAPI IMPa4-A546_ad_TileScan_001 (Stage 30 of 49)	00-r9k5vAK9WQPgtGv6kDhqFX
1.8511	um	Vesicles Paraspeckle	0.000	1.000	96	200000670	200000223	siRNA-IMPa4-25 PSPC1-A488 IMPa4-A546 DAPI 8C2-siRNA-IMP-a2-a4 V2.00	0	28. siRNA-IMPa4-25 PSPC1-A488 DAPI IMPa4-A546_ad_TileScan_001 (Stage 30 of 49)	00-r9k5vAK9WQPgtGv6kDhqFX
1.61318	um	Vesicles Paraspeckle	0.000	1.000	96	200000671	200000224	siRNA-IMPa4-25 PSPC1-A488 IMPa4-A546 DAPI 8C2-siRNA-IMP-a2-a4 V2.00	0	28. siRNA-IMPa4-25 PSPC1-A488 DAPI IMPa4-A546_ad_TileScan_001 (Stage 30 of 49)	00-r9k5vAK9WQPgtGv6kDhqFX
2.01648	um	Vesicles Paraspeckle	0.000	1.000	96	200000672	200000225	siRNA-IMPa4-25 PSPC1-A488 IMPa4-A546 DAPI 8C2-siRNA-IMP-a2-a4 V2.00	0	28. siRNA-IMPa4-25 PSPC1-A488 DAPI IMPa4-A546_ad_TileScan_001 (Stage 30 of 49)	00-r9k5vAK9WQPgtGv6kDhqFX
1.88828	um	Vesicles Paraspeckle	0.000	1.000	96	200000673	200000226	siRNA-IMPa4-25 PSPC1-A488 IMPa4-A546 DAPI 8C2-siRNA-IMP-a2-a4 V2.00	0	28. siRNA-IMPa4-25 PSPC1-A488 DAPI IMPa4-A546_ad_TileScan_001 (Stage 30 of 49)	00-r9k5vAK9WQPgtGv6kDhqFX
1.48232	um	Vesicles Paraspeckle	0.000	1.000	96	200000674	200000227	siRNA-IMPa4-25 PSPC1-A488 IMPa4-A546 DAPI 8C2-siRNA-IMP-a2-a4 V2.00	0	28. siRNA-IMPa4-25 PSPC1-A488 DAPI IMPa4-A546_ad_TileScan_001 (Stage 30 of 49)	00-r9k5vAK9WQPgtGv6kDhqFX
1.48232	um	Vesicles Paraspeckle	0.000	1.000	96	200000675	200000228	siRNA-IMPa4-25 PSPC1-A488 IMPa4-A546 DAPI 8C2-siRNA-IMP-a2-a4 V2.00	0	28. siRNA-IMPa4-25 PSPC1-A488 DAPI IMPa4-A546_ad_TileScan_001 (Stage 30 of 49)	00-r9k5vAK9WQPgtGv6kDhqFX
0.424479	um	Vesicles Paraspeckle	0.000	1.000	97	200000676	200000229	siRNA-IMPa4-25 PSPC1-A488 IMPa4-A546 DAPI 8C2-siRNA-IMP-a2-a4 V2.00	0	28. siRNA-IMPa4-25 PSPC1-A488 DAPI IMPa4-A546_ad_TileScan_001 (Stage 30 of 49)	00-r9k5vAK9WQPgtGv6kDhqFX
2.26593	um	Vesicles Paraspeckle	0.000	1.000	98	200000677	200000230	siRNA-IMPa4-25 PSPC1-A488 IMPa4-A546 DAPI 8C2-siRNA-IMP-a2-a4 V2.00	0	28. siRNA-IMPa4-25 PSPC1-A488 DAPI IMPa4-A546_ad_TileScan_001 (Stage 30 of 49)	00-r9k5vAK9WQPgtGv6kDhqFX
1.88828	um	Vesicles Paraspeckle	0.000	1.000	98	200000678	200000231	siRNA-IMPa4-25 PSPC1-A488 IMPa4-A546 DAPI 8C2-siRNA-IMP-a2-a4 V2.00	0	28. siRNA-IMPa4-25 PSPC1-A488 DAPI IMPa4-A546_ad_TileScan_001 (Stage 30 of 49)	00-r9k5vAK9WQPgtGv6kDhqFX
1.88828	um	Vesicles Paraspeckle	0.000	1.000	98	200000679	200000232	siRNA-IMPa4-25 PSPC1-A488 IMPa4-A546 DAPI 8C2-siRNA-IMP-a2-a4 V2.00	0	28. siRNA-IMPa4-25 PSPC1-A488 DAPI IMPa4-A546_ad_TileScan_001 (Stage 30 of 49)	00-r9k5vAK9WQPgtGv6kDhqFX
1.91392	um	Vesicles Paraspeckle	0.000	1.000	98	200000680	200000233	siRNA-IMPa4-25 PSPC1-A488 IMPa4-A546 DAPI 8C2-siRNA-IMP-a2-a4 V2.00	0	28. siRNA-IMPa4-25 PSPC1-A488 DAPI IMPa4-A546_ad_TileScan_001 (Stage 30 of 49)	00-r9k5vAK9WQPgtGv6kDhqFX
1.96366	um	Vesicles Paraspeckle	0.000	1.000	98	200000681	200000234	siRNA-IMPa4-25 PSPC1-A488 IMPa4-A546 DAPI 8C2-siRNA-IMP-a2-a4 V2.00	0	28. siRNA-IMPa4-25 PSPC1-A488 DAPI IMPa4-A546_ad_TileScan_001 (Stage 30 of 49)	00-r9k5vAK9WQPgtGv6kDhqFX
1.88828	um	Vesicles Paraspeckle	0.000	1.000	98	200000682	200000235	siRNA-IMPa4-25 PSPC1-A488 IMPa4-A546 DAPI 8C2-siRNA-IMP-a2-a4 V2.00	0	28. siRNA-IMPa4-25 PSPC1-A488 DAPI IMPa4-A546_ad_TileScan_001 (Stage 30 of 49)	00-r9k5vAK9WQPgtGv6kDhqFX
1.51062	um	Vesicles Paraspeckle	0.000	1.000	98	200000683	200000236	siRNA-IMPa4-25 PSPC1-A488 IMPa4-A546 DAPI 8C2-siRNA-IMP-a2-a4 V2.00	0	28. siRNA-IMPa4-25 PSPC1-A488 DAPI IMPa4-A546_ad_TileScan_001 (Stage 30 of 49)	00-r9k5vAK9WQPgtGv6kDhqFX
1.51062	um	Vesicles Paraspeckle	0.000	1.000	98	200000684	200000237	siRNA-IMPa4-25 PSPC1-A488 IMPa4-A546 DAPI 8C2-siRNA-IMP-a2-a4 V2.00	0	28. siRNA-IMPa4-25 PSPC1-A488 DAPI IMPa4-A546_ad_TileScan_001 (Stage 30 of 49)	00-r9k5vAK9WQPgtGv6kDhqFX
1.51062	um	Vesicles Paraspeckle	0.000	1.000	98	200000685	200000238	siRNA-IMPa4-25 PSPC1-A488 IMPa4-A546 DAPI 8C2-siRNA-IMP-a2-a4 V2.00	0	28. siRNA-IMPa4-25 PSPC1-A488 DAPI IMPa4-A546_ad_TileScan_001 (Stage 30 of 49)	00-r9k5vAK9WQPgtGv6kDhqFX
1.51062	um	Vesicles Paraspeckle	0.000	1.000	98	200000686	200000239	siRNA-IMPa4-25 PSPC1-A488 IMPa4-A546 DAPI 8C2-siRNA-IMP-a2-a4 V2.00	0	28. siRNA-IMPa4-25 PSPC1-A488 DAPI IMPa4-A546_ad_TileScan_001 (Stage 30 of 49)	00-r9k5vAK9WQPgtGv6kDhqFX
1.48232	um	Vesicles Paraspeckle	0.000	1.000	98	200000687	200000240	siRNA-IMPa4-25 PSPC1-A488 IMPa4-A546 DAPI 8C2-siRNA-IMP-a2-a4 V2.00	0	28. siRNA-IMPa4-25 PSPC1-A488 DAPI IMPa4-A546_ad_TileScan_001 (Stage 30 of 49)	00-r9k5vAK9WQPgtGv6kDhqFX
1.13297	um	Vesicles Paraspeckle	0.000	1.000	98	200000688	200000241	siRNA-IMPa4-25 PSPC1-A488 IMPa4-A546 DAPI 8C2-siRNA-IMP-a2-a4 V2.00	0	28. siRNA-IMPa4-25 PSPC1-A488 DAPI IMPa4-A546_ad_TileScan_001 (Stage 30 of 49)	00-r9k5vAK9WQPgtGv6kDhqFX
1.15861	um	Vesicles Paraspeckle	0.000	1.000	98	200000689	200000242	siRNA-IMPa4-25 PSPC1-A488 IMPa4-A546 DAPI 8C2-siRNA-IMP-a2-a4 V2.00	0	28. siRNA-IMPa4-25 PSPC1-A488 DAPI IMPa4-A546_ad_TileScan_001 (Stage 30 of 49)	00-r9k5vAK9WQPgtGv6kDhqFX
1.79084	um	Vesicles Paraspeckle	0.000	1.000	99	200000690	200000243	siRNA-IMPa4-25 PSPC1-A488 IMPa4-A546 DAPI 8C2-siRNA-IMP-a2-a4 V2.00	0	28. siRNA-IMPa4-25 PSPC1-A488 DAPI IMPa4-A546_ad_TileScan_001 (Stage 30 of 49)	00-r9k5vAK9WQPgtGv6kDhqFX
1.88828	um	Vesicles Paraspeckle	0.000	1.000	99	200000691	200000244	siRNA-IMPa4-25 PSPC1-A488 IMPa4-A546 DAPI 8C2-siRNA-IMP-a2-a4 V2.00	0	28. siRNA-IMPa4-25 PSPC1-A488 DAPI IMPa4-A546_ad_TileScan_001 (Stage 30 of 49)	00-r9k5vAK9WQPgtGv6kDhqFX
2.64359	um	Vesicles Paraspeckle	0.000	1.000	100	200000692	200000245	siRNA-IMPa4-25 PSPC1-A488 IMPa4-A546 DAPI 8C2-siRNA-IMP-a2-a4 V2.00	0	28. siRNA-IMPa4-25 PSPC1-A488 DAPI IMPa4-A546_ad_TileScan_001 (Stage 30 of 49)	00-r9k5vAK9WQPgtGv6kDhqFX
2.39412	um	Vesicles Paraspeckle	0.000	1.000	100	200000693	200000246	siRNA-IMPa4-25 PSPC1-A488 IMPa4-A546 DAPI 8C2-siRNA-IMP-a2-a4 V2.00	0	28. siRNA-IMPa4-25 PSPC1-A488 DAPI IMPa4-A546_ad_TileScan_001 (Stage 30 of 49)	00-r9k5vAK9WQPgtGv6kDhqFX
2.26593	um	Vesicles Paraspeckle	0.000	1.000	100	200000694	200000247	siRNA-IMPa4-25 PSPC1-A488 IMPa4-A546 DAPI 8C2-siRNA-IMP-a2-a4 V2.00	0	28. siRNA-IMPa4-25 PSPC1-A488 DAPI IMPa4-A546_ad_TileScan_001 (Stage 30 of 49)	00-r9k5vAK9WQPgtGv6kDhqFX
1.801	um	Vesicles Paraspeckle	0.000	1.000	100	200000695	200000248	siRNA-IMPa4-25 PSPC1-A488 IMPa4-A546 DAPI 8C2-siRNA-IMP-a2-a4 V2.00	0	28. siRNA-IMPa4-25 PSPC1-A488 DAPI IMPa4-A546_ad_TileScan_001 (Stage 30 of 49)	00-r9k5vAK9WQPgtGv6kDhqFX
2.26593	um	Vesicles Paraspeckle	0.000	1.000	100	200000696	200000249	siRNA-IMPa4-25 PSPC1-A488 IMPa4-A546 DAPI 8C2-siRNA-IMP-a2-a4 V2.00	0	28. siRNA-IMPa4-25 PSPC1-A488 DAPI IMPa4-A546_ad_TileScan_001 (Stage 30 of 49)	00-r9k5vAK9WQPgtGv6kDhqFX
1.51062	um	Vesicles Paraspeckle	0.000	1.000	100	200000697	200000250	siRNA-IMPa4-25 PSPC1-A488 IMPa4-A546 DAPI 8C2-siRNA-IMP-a2-a4 V2.00	0	28. siRNA-IMPa4-25 PSPC1-A488 DAPI IMPa4-A546_ad_TileScan_001 (Stage 30 of 49)	00-r9k5vAK9WQPgtGv6kDhqFX
1.88828	um	Vesicles Paraspeckle	0.000	1.000	100	200000698	200000251	siRNA-IMPa4-25 PSPC1-A488 IMPa4-A546 DAPI 8C2-siRNA-IMP-a2-a4 V2.00	0	28. siRNA-IMPa4-25 PSPC1-A488 DAPI IMPa4-A546_ad_TileScan_001 (Stage 30 of 49)	00-r9k5vAK9WQPgtGv6kDhqFX
1.88828	um	Vesicles Paraspeckle	0.000	1.000	100	200000699	200000252	siRNA-IMPa4-25 PSPC1-A488 IMPa4-A546 DAPI 8C2-siRNA-IMP-a2-a4 V2.00	0	28. siRNA-IMPa4-25 PSPC1-A488 DAPI IMPa4-A546_ad_TileScan_001 (Stage 30 of 49)	00-r9k5vAK9WQPgtGv6kDhqFX
1.13297	um	Vesicles Paraspeckle	0.000	1.000	100	200000700	200000253	siRNA-IMPa4-25 PSPC1-A488 IMPa4-A546 DAPI 8C2-siRNA-IMP-a2-a4 V2.00	0	28. siRNA-IMPa4-25 PSPC1-A488 DAPI IMPa4-A546_ad_TileScan_001 (Stage 30 of 49)	00-r9k5vAK9WQPgtGv6kDhqFX
1.51062	um	Vesicles Paraspeckle	0.000	1.000	100	200000701	200000254	siRNA-IMPa4-25 PSPC1-A488 IMPa4-A546 DAPI 8C2-siRNA-IMP-a2-a4 V2.00	0	28. siRNA-IMPa4-25 PSPC1-A488 DAPI IMPa4-A546_ad_TileScan_001 (Stage 30 of 49)	00-r9k5vAK9WQPgtGv6kDhqFX
2.51619	um	Vesicles Paraspeckle	0.000	1.000	101	200000702	200000255	siRNA-IMPa4-25 PSPC1-A488 IMPa4-A546 DAPI 8C2-siRNA-IMP-a2-a4 V2.00	0	28. siRNA-IMPa4-25 PSPC1-A488 DAPI IMPa4-A546_ad_TileScan_001 (Stage 30 of 49)	00-r9k5vAK9WQPgtGv6kDhqFX
1.88828	um	Vesicles Paraspeckle	0.000	1.000	101	200000703	200000256	siRNA-IMPa4-25 PSPC1-A488 IMPa4-A546 DAPI 8C2-siRNA-IMP-a2-a4 V2.00	0	28. siRNA-IMPa4-25 PSPC1-A488 DAPI IMPa4-A546_ad_TileScan_001 (Stage 30 of 49)	00-r9k5vAK9WQPgtGv6kDhqFX
2.26593	um	Vesicles Paraspeckle	0.000	1.000	101	200000704	200000257	siRNA-IMPa4-25 PSPC1-A488 IMPa4-A546 DAPI 8C2-siRNA-IMP-a2-a4 V2.00	0	28. siRNA-IMPa4-25 PSPC1-A488 DAPI IMPa4-A546_ad_TileScan_001 (Stage 30 of 49)	00-r9k5vAK9WQPgtGv6kDhqFX
1.88828	um	Vesicles Paraspeckle	0.000	1.000	101	200000705	200000258	siRNA-IMPa4-25 PSPC1-A488 IMPa4-A546 DAPI 8C2-siRNA-IMP-a2-a4 V2.00	0	28. siRNA-IMPa4-25 PSPC1-A488 DAPI IMPa4-A546_ad_TileScan_001 (Stage 30 of 49)	00-r9k5vAK9WQPgtGv6kDhqFX
1.88828	um	Vesicles Paraspeckle	0.000	1.000	101	200000706	200000259	siRNA-IMPa4-25 PSPC1-A488 IMPa4-A546 DAPI 8C2-siRNA-IMP-a2-a4 V2.00	0	28. siRNA-IMPa4-25 PSPC1-A488 DAPI IMPa4-A546_ad_TileScan_001 (Stage 30 of 49)	00-r9k5vAK9WQPgtGv6kDhqFX
1.88828	um	Vesicles Paraspeckle	0.000	1.000	101	200000707	200000260	siRNA-IMPa4-25 PSPC1-A488 IMPa4-A546 DAPI 8C2-siRNA-IMP-a2-a4 V2.00	0	28. siRNA-IMPa4-25 PSPC1-A488 DAPI IMPa4-A546_ad_TileScan_001 (Stage 30 of 49)	00-r9k5vAK9WQPgtGv6kDhqFX
1.88828	um	Vesicles Paraspeckle	0.000	1.000	101	200000708	200000261	siRNA-IMPa4-25 PSPC1-A488 IMPa4-A546 DAPI 8C2-siRNA-IMP-a2-a4 V2.00	0	28. siRNA-IMPa4-25 PSPC1-A488 DAPI IMPa4-A546_ad_TileScan_001 (Stage 30 of 49)	00-r9k5vAK9WQPgtGv6kDhqFX
1.9652	um	Vesicles Paraspeckle	0.000	1.000	101	200000709	200000262	siRNA-IMPa4-25 PSPC1-A488 IMPa4-A546 DAPI 8C2-siRNA-IMP-a2-a4 V2.00	0	28. siRNA-IMPa4-25 PSPC1-A488 DAPI IMPa4-A546_ad_TileScan_001 (Stage 30 of 49)	00-r9k5vAK9WQPgtGv6kDhqFX
1.8511	um	Vesicles Paraspeckle	0.000	1.000	101	200000710	200000263	siRNA-IMPa4-25 PSPC1-A488 IMPa4-A546 DAPI 8C2-siRNA-IMP-a2-a4 V2.00	0	28. siRNA-IMPa4-25 PSPC1-A488 DAPI IMPa4-A546_ad_TileScan_001 (Stage 30 of 49)	00-r9k5vAK9WQPgtGv6kDhqFX
1.58755	um	Vesicles Paraspeckle	0.000	1.000	101	200000711	200000264	siRNA-IMPa4-25 PSPC1-A488 IMPa4-A546 DAPI 8C2-siRNA-IMP-a2-a4 V2.00	0	28. siRNA-IMPa4-25 PSPC1-A488 DAPI IMPa4-A546_ad_TileScan_001 (Stage 30 of 49)	00-r9k5vAK9WQPgtGv6kDhqFX
1.88828	um	Vesicles Paraspeckle	0.000	1.000	101	200000712	200000265	siRNA-IMPa4-25 PSPC1-A488 IMPa4-A546 DAPI 8C2-siRNA-IMP-a2-a4 V2.00	0	28. siRNA-IMPa4-25 PSPC1-A488 DAPI IMPa4-A546_ad_TileScan_001 (Stage 30 of 49)	00-r9k5vAK9WQPgtGv6kDhqFX
1.51062	um	Vesicles Paraspeckle	0.000	1.000	101	200000713	200000266	siRNA-IMPa4-25 PSPC1-A488 IMPa4-A546 DAPI 8C2-siRNA-IMP-a2-a4 V2.00	0	28. siRNA-IMPa4-25 PSPC1-A488 DAPI IMPa4-A546_ad_TileScan_001 (Stage 30 of 49)	00-r9k5vAK9WQPgtGv6kDhqFX
1.13297	um	Vesicles Paraspeckle	0.000	1.000	101	200000714	200000267	siRNA-IMPa4-25 PSPC1-A488 IMPa4-A546 DAPI 8C2-siRNA-IMP-a2-a4 V2.00	0	28. siRNA-IMPa4-25 PSPC1-A488 DAPI IMPa4-A546_ad_TileScan_001 (Stage 30 of 49)	00-r9k5vAK9WQPgtGv6kDhqFX
1.13297	um	Vesicles Paraspeckle	0.000	1.000	101	200000715	200000268	siRNA-IMPa4-25 PSPC1-A488 IMPa4-A546 DAPI 8C2-siRNA-IMP-a2-a4 V2.00	0	28. siRNA-IMPa4-25 PSPC1-A488 DAPI IMPa4-A546_ad_TileScan_001 (Stage 30 of 49)	00-r9k5vAK9WQPgtGv6kDhqFX
0.566114	um	Vesicles Paraspeckle	0.000	1.000	102	200000716	200000269	siRNA-IMPa4-25 PSPC1-A488 IMPa4-A546 DAPI 8C2-siRNA-IMP-a2-a4 V2.00	0	28. siRNA-IMPa4-25 PSPC1-A488 DAPI IMPa4-A546_ad_TileScan_001 (Stage 30 of 49)	00-r9k5vAK9WQPgtGv6kDhqFX
1.20082	um	Vesicles Paraspeckle	0.000	1.000	102	200000717	200000270	siRNA-IMPa4-25 PSPC1-A488 IMPa4-A546 DAPI 8C2-siRNA-IMP-a2-a4 V2.00	0	28. siRNA-IMPa4-25 PSPC1-A488 DAPI IMPa4-A546_ad_TileScan_001 (Stage 30 of 49)	00-r9k5vAK9WQPgtGv6kDhqFX
1.88828	um	Vesicles Paraspeckle	0.000	1.000	102	200000718	200000271	siRNA-IMPa4-25 PSPC1-A488 IMPa4-A546 DAPI 8C2-siRNA-IMP-a2-a4 V2.00	0	28. siRNA-IMPa4-25 PSPC1-A488 DAPI IMPa4-A546_ad_TileScan_001 (Stage 30 of 49)	00-r9k5vAK9WQPgtGv6kDhqFX
1.00069	um	Vesicles Paraspeckle	0.000	1.000	102	200000719	200000272	siRNA-IMPa4-25 PSPC1-A488 IMPa4-A546 DAPI 8C2-siRNA-IMP-a2-a4 V2.00	0	28. siRNA-IMPa4-25 PSPC1-A488 DAPI IMPa4-A546_ad_TileScan_001 (Stage 30 of 49)	00-r9k5vAK9WQPgtGv6kDhqFX
0.990561	um	Vesicles Paraspeckle	0.000	1.000	102	200000720	200000273	siRNA-IMPa4-25 PSPC1-A488 IMPa4-A546 DAPI 8C2-siRNA-IMP-a2-a4 V2.00	0	28. siRNA-IMPa4-25 PSPC1-A488 DAPI IMPa4-A546_ad_TileScan_001 (Stage 30 of 49)	00-r9k5vAK9WQPgtGv6kDhqFX
1.88828	um	Vesicles Paraspeckle	0.000	1.000	102	200000721	200000274	siRNA-IMPa4-25 PSPC1-A488 IMPa4-A546 DAPI 8C2-siRNA-IMP-a2-a4 V2.00	0	28. siRNA-IMPa4-25 PSPC1-A488 DAPI IMPa4-A546_ad_TileScan_001 (Stage 30 of 49)	00-r9k5vAK9WQPgtGv6kDhqFX
1.88828	um	Vesicles Paraspeckle	0.000	1.000	102	200000722	200000275	siRNA-IMPa4-25 PSPC1-A488 IMPa4-A546 DAPI 8C2-siRNA-IMP-a2-a4 V2.00	0	28. siRNA-IMPa4-25 PSPC1-A488 DAPI IMPa4-A546_ad_TileScan_001 (Stage 30 of 49)	00-r9k5vAK9WQPgtGv6kDhqFX
0.849171	um	Vesicles Paraspeckle	0.000	1.000	102	200000723	200000276	siRNA-IMPa4-25 PSPC1-A488 IMPa4-A546 DAPI 8C2-siRNA-IMP-a2-a4 V2.00	0	28. siRNA-IMPa4-25 PSPC1-A488 DAPI IMPa4-A546_ad_TileScan_001 (Stage 30 of 49)	00-r9k5vAK9WQPgtGv6kDhqFX
1.00069	um	Vesicles Paraspeckle	0.000	1.000	102	200000724	200000277	siRNA-IMPa4-25 PSPC1-A488 IMPa4-A546 DAPI 8C2-siRNA-IMP-a2-a4 V2.00	0	28. siRNA-IMPa4-25 PSPC1-A488 DAPI IMPa4-A546_ad_TileScan_001 (Stage 30 of 49)	00-r9k5vAK9WQPgtGv6kDhqFX
2.16713	um	Vesicles Paraspeckle	0.000	1.000	102	200000725	200000278	siRNA-IMPa4-25 PSPC1-A488 IMPa4-A546 DAPI 8C2-siRNA-IMP-a2-a4 V2.00	0	28. siRNA-IMPa4-25 PSPC1-A488 DAPI IMPa4-A546_ad_TileScan_001 (Stage 30 of 49)	00-r9k5vAK9WQPgtGv6kDhqFX
1.88828	um	Vesicles Paraspeckle	0.000	1.000	102	200000726	200000279	siRNA-IMPa4-25 PSPC1-A488 IMPa4-A546 DAPI 8C2-siRNA-IMP-a2-a4 V2.00	0	28. siRNA-IMPa4-25 PSPC1-A488 DAPI IMPa4-A546_ad_TileScan_001 (Stage 30 of 49)	00-r9k5vAK9WQPgtGv6kDhqFX
1.88828	um	Vesicles Paraspeckle	0.000	1.000	102	200000727	200000280	siRNA-IMPa4-25 PSPC1-A488 IMPa4-A546 DAPI 8C2-siRNA-IMP-a2-a4 V2.00	0	28. siRNA-IMPa4-25 PSPC1-A488 DAPI IMPa4-A546_ad_TileScan_001 (Stage 30 of 49)	00-r9k5vAK9WQPgtGv6kDhqFX
1.51062	um	Vesicles Paraspeckle	0.000	1.000	102	200000728	200000281	siRNA-IMPa4-25 PSPC1-A488 IMPa4-A546 DAPI 8C2-siRNA-IMP-a2-a4 V2.00	0	28. siRNA-IMPa4-25 PSPC1-A488 DAPI IMPa4-A546_ad_TileScan_001 (Stage 30 of 49)	00-r9k5vAK9WQPgtGv6kDhqFX
2.66923	um	Vesicles Paraspeckle	0.000	1.000	103	200000729	200000282	siRNA-IMPa4-25 PSPC1-A488 IMPa4-A546 DAPI 8C2-siRNA-IMP-a2-a4 V2.00	0	28. siRNA-IMPa4-25 PSPC1-A488 DAPI IMPa4-A546_ad_TileScan_001 (Stage 30 of 49)	00-r9k5vAK9WQPgtGv6kDhqFX
2.39414	um	Vesicles Paraspeckle	0.000	1.000	103	200000730	200000283	siRNA-IMPa4-25 PSPC1-A488 IMPa4-A546 DAPI 8C2-siRNA-IMP-a2-a4 V2.00	0	28. siRNA-IMPa4-25 PSPC1-A488 DAPI IMPa4-A546_ad_TileScan_001 (Stage 30 of 49)	00-r9k5vAK9WQPgtGv6kDhqFX
1.91392	um	Vesicles Paraspeckle	0.000	1.000	103	200000731	200000284	siRNA-IMPa4-25 PSPC1-A488 IMPa4-A546 DAPI 8C2-siRNA-IMP-a2-a4 V2.00	0	28. siRNA-IMPa4-25 PSPC1-A488 DAPI IMPa4-A546_ad_TileScan_001 (Stage 30 of 49)	00-r9k5vAK9WQPgtGv6kDhqFX
1.90977	um	Vesicles Paraspeckle	0.000	1.000	103	200000732	200000285	siRNA-IMPa4-25 PSPC1-A488 IMPa4-A546 DAPI 8C2-siRNA-IMP-a2-a4 V2.00	0	28. siRNA-IMPa4-25 PSPC1-A488 DAPI IMPa4-A546_ad_TileScan_001 (Stage 30 of 49)	00-r9k5vAK9WQPgtGv6kDhqFX
1.51062	um	Vesicles Paraspeckle	0.000	1.000	103	200000733	200000286	siRNA-IMPa4-25 PSPC1-A488 IMPa4-A546 DAPI 8C2-siRNA-IMP-a2-a4 V2.00	0	28. siRNA-IMPa4-25 PSPC1-A488 DAPI IMPa4-A546_ad_TileScan_001 (Stage 30 of 49)	00-r9k5vAK9WQPgtGv6kDhqFX
2.08883	um	Vesicles Paraspeckle	0.000	1.000	103	200000734	200000287	siRNA-IMPa4-25 PSPC1-A488 IMPa4-A546 DAPI 8C2-siRNA-IMP-a2-a4 V2.00	0	28. siRNA-IMPa4-25 PSPC1-A488 DAPI IMPa4-A546_ad_TileScan_001 (Stage 30 of 49)	00-r9k5vAK9WQPgtGv6kDhqFX
1.98932	um	Vesicles Paraspeckle	0.000	1.000	103	200000735	200000288	siRNA-IMPa4-25 PSPC1-A488 IMPa4-A546 DAPI 8C2-siRNA-IMP-a2-a4 V2.00	0	28. siRNA-IMPa4-25 PSPC1-A488 DAPI IMPa4-A546_ad_TileScan_001 (Stage 30 of 49)	00-r9k5vAK9WQPgtGv6kDhqFX
1.61166	um	Vesicles Paraspeckle	0.000	1.000	103	200000736	200000289	siRNA-IMPa4-25 PSPC1-A488 IMPa4-A546 DAPI 8C2-siRNA-IMP-a2-a4 V2.00	0	28. siRNA-IMPa4-25 PSPC1-A488 DAPI IMPa4-A546_ad_TileScan_001 (Stage 30 of 49)	00-r9k5vAK9WQPgtGv6kDhqFX
1.93803	um	Vesicles Paraspeckle	0.000	1.000	103	200000737	200000290	siRNA-IMPa4-25 PSPC1-A488 IMPa4-A546 DAPI 8C2-siRNA-IMP-a2-a4 V2.00	0	28. siRNA-IMPa4-25 PSPC1-A488 DAPI IMPa4-A546_ad_TileScan_001 (Stage 30 of 49)	00-r9k5vAK9WQPgtGv6kDhqFX
1.39962	um	Vesicles Paraspeckle	0.000	1.000	103	200000738	200000291	siRNA-IMPa4-25 PSPC1-A488 IMPa4-A546 DAPI 8C2-siRNA-IMP-a2-a4 V2.00	0	28. siRNA-IMPa4-25 PSPC1-A488 DAPI IMPa4-A546_ad_TileScan_001 (Stage 30 of 49)	00-r9k5vAK9WQPgtGv6kDhqFX
1.18272	um	Vesicles Paraspeckle	0.000	1.000	103	200000739	200000292	siRNA-IMPa4-25 PSPC1-A488 IMPa4-A546 DAPI 8C2-siRNA-IMP-a2-a4 V2.00	0	28. siRNA-IMPa4-25 PSPC1-A488 DAPI IMPa4-A546_ad_TileScan_001 (Stage 30 of 49)	00-r9k5vAK9WQPgtGv6kDhqFX
1.15861	um	Vesicles Paraspeckle	0.000	1.000	103	200000740	200000293	siRNA-IMPa4-25 PSPC1-A488 IMPa4-A546 DAPI 8C2-siRNA-IMP-a2-a4 V2.00	0	28. siRNA-IMPa4-25 PSPC1-A488 DAPI IMPa4-A546_ad_TileScan_001 (Stage 30 of 49)	00-r9k5vAK9WQPgtGv6kDhqFX
1.63577	um	Vesicles Paraspeckle	0.000	1.000	103	200000741	200000294	siRNA-IMPa4-25 PSPC1-A488 IMPa4-A546 DAPI 8C2-siRNA-IMP-a2-a4 V2.00	0	28. siRNA-IMPa4-25 PSPC1-A488 DAPI IMPa4-A546_ad_TileScan_001 (Stage 30 of 49)	00-r9k5vAK9WQPgtGv6kDhqFX
1.55659	um	Vesicles Paraspeckle	0.000	1.000	104	200000742	200000295	siRNA-IMPa4-25 PSPC1-A488 IMPa4-A546 DAPI 8C2-siRNA-IMP-a2-a4 V2.00	0	28. siRNA-IMPa4-25 PSPC1-A488 DAPI IMPa4-A546_ad_TileScan_001 (Stage 30 of 49)	00-r9k5vAK9WQPgtGv6kDhqFX
2.56129	um	Vesicles Paraspeckle	0.000	1.000	104	200000743	200000296	siRNA-IMPa4-25 PSPC1-A488 IMPa4-A546 DAPI 8C2-siRNA-IMP-a2-a4 V2.00	0	28. siRNA-IMPa4-25 PSPC1-A488 DAPI IMPa4-A546_ad_TileScan_001 (Stage 30 of 49)	00-r9k5vAK9WQPgtGv6kDhqFX
1.55659	um	Vesicles Paraspeckle	0.000	1.000	104	200000744	200000297	siRNA-IMPa4-25 PSPC1-A488 IMPa4-A546 DAPI 8C2-siRNA-IMP-a2-a4 V2.00	0	28. siRNA-IMPa4-25 PSPC1-A488 DAPI IMPa4-A546_ad_TileScan_001 (Stage 30 of 49)	00-r9k5vAK9WQPgtGv6kDhqFX
1.60096	um	Vesicles Paraspeckle	0.000	1.000	104	200000745	200000298	siRNA-IMPa4-25 PSPC1-A488 IMPa4-A546 DAPI 8C2-siRNA-IMP-a2-a4 V2.00	0	28. siRNA-IMPa4-25 PSPC1-A488 DAPI IMPa4-A546_ad_TileScan_001 (Stage 30 of 49)	00-r9k5vAK9WQPgtGv6kDhqFX
1.54235	um	Vesicles Paraspeckle	0.000	1.000	104	200000746	200000299	siRNA-IMPa4-25 PSPC1-A488 IMPa4-A546 DAPI 8C2-siRNA-IMP-a2-a4 V2.00	0	28. siRNA-IMPa4-25 PSPC1-A488 DAPI IMPa4-A546_ad_TileScan_001 (Stage 30 of 49)	00-r9k5vAK9WQPgtGv6kDhqFX
1.88828	um	Vesicles Paraspeckle	0.000	1.000	104	200000747	200000300	siRNA-IMPa4-25 PSPC1-A488 IMPa4-A546 DAPI 8C2-siRNA-IMP-a2-a4 V2.00	0	28. siRNA-IMPa4-25 PSPC1-A488 DAPI IMPa4-A546_ad_TileScan_001 (Stage 30 of 49)	00-r9k5vAK9WQPgtGv6kDhqFX
1.39961	um	Vesicles Paraspeckle	0.000	1.000	104	200000748	200000301	siRNA-IMPa4-25 PSPC1-A488 IMPa4-A546 DAPI 8C2-siRNA-IMP-a2-a4 V2.00	0	28. siRNA-IMPa4-25 PSPC1-A488 DAPI IMPa4-A546_ad_TileScan_001 (Stage 30 of 49)	00-r9k5vAK9WQPgtGv6kDhqFX
1.77879	um	Vesicles Paraspeckle	0.000	1.000	104	200000749	200000302	siRNA-IMPa4-25 PSPC1-A488 IMPa4-A546 DAPI 8C2-siRNA-IMP-a2-a4 V2.00	0	28. siRNA-IMPa4-25 PSPC1-A488 DAPI IMPa4-A546_ad_TileScan_001 (Stage 30 of 49)	00-r9k5vAK9WQPgtGv6kDhqFX
1.88828	um	Vesicles Paraspeckle	0.000	1.000	104	200000750	200000303	siRNA-IMPa4-25 PSPC1-A488 IMPa4-A546 DAPI 8C2-siRNA-IMP-a2-a4 V2.00	0	28. siRNA-IMPa4-25 PSPC1-A488 DAPI IMPa4-A546_ad_TileScan_001 (Stage 30 of 49)	00-r9k5vAK9WQPgtGv6kDhqFX
1.99084	um	Vesicles Paraspeckle	0.000	1.000	104	200000751	200000304	siRNA-IMPa4-25 PSPC1-A488 IMPa4-A546 DAPI 8C2-siRNA-IMP-a2-a4 V2.00	0	28. siRNA-IMPa4-25 PSPC1-A488 DAPI IMPa4-A546_ad_TileScan_001 (Stage 30 of 49)	00-r9k5vAK9WQPgtGv6kDhqFX
1.51062	um	Vesicles Paraspeckle	0.000	1.000	104	200000752	200000305	siRNA-IMPa4-25 PSPC1-A488 IMPa4-A546 DAPI 8C2-siRNA-IMP-a2-a4 V2.00	0	28. siRNA-IMPa4-25 PSPC1-A488 DAPI IMPa4-A546_ad_TileScan_001 (Stage 30 of 49)	00-r9k5vAK9WQPgtGv6kDhqFX
1.13297	um	Vesicles Paraspeckle	0.000	1.000	104	200000753	200000306	siRNA-IMPa4-25 PSPC1-A488 IMPa4-A546 DAPI 8C2-siRNA-IMP-a2-a4 V2.00	0	28. siRNA-IMPa4-25 PSPC1-A488 DAPI IMPa4-A546_ad_TileScan_001 (Stage 30 of 49)	00-r9k5vAK9WQPgtGv6kDhqFX
1.13297	um	Vesicles Paraspeckle	0.000	1.000	104	200000754	200000307	siRNA-IMPa4-25 PSPC1-A488 IMPa4-A546 DAPI 8C2-siRNA-IMP-a2-a4 V2.00	0	28. siRNA-IMPa4-25 PSPC1-A488 DAPI IMPa4-A546_ad_TileScan_001 (Stage 30 of 49)	00-r9k5vAK9WQPgtGv6kDhqFX
2.64359	um	Vesicles Paraspeckle	0.000	1.000	105	200000755	200000308	siRNA-IMPa4-25 PSPC1-A488 IMPa4-A546 DAPI 8C2-siRNA-IMP-a2-a4 V2.00	0	28. siRNA-IMPa4-25 PSPC1-A488 DAPI IMPa4-A546_ad_TileScan_001 (Stage 30 of 49)	00-r9k5vAK9WQPgtGv6kDhqFX
2.12256	um	Vesicles Paraspeckle	0.000	1.000	105	200000756	200000309	siRNA-IMPa4-25 PSPC1-A488 IMPa4-A546 DAPI 8C2-siRNA-IMP-a2-a4 V2.00	0	28. siRNA-IMPa4-25 PSPC1-A488 DAPI IMPa4-A546_ad_TileScan_001 (Stage 30 of 49)	00-r9k5vAK9WQPgtGv6kDhqFX
2.40557	um	Vesicles Paraspeckle	0.000	1.000	105	200000757	200000310	siRNA-IMPa4-25 PSPC1-A488 IMPa4-A546 DAPI 8C2-siRNA-IMP-a2-a4 V2.00	0	28. siRNA-IMPa4-25 PSPC1-A488 DAPI IMPa4-A546_ad_TileScan_001 (Stage 30 of 49)	00-r9k5vAK9WQPgtGv6kDhqFX
2.26593	um	Vesicles Paraspeckle	0.000	1.000	105	200000758	200000311	siRNA-IMPa4-25 PSPC1-A488 IMPa4-A546 DAPI 8C2-siRNA-IMP-a2-a4 V2.00	0	28. siRNA-IMPa4-25 PSPC1-A488 DAPI IMPa4-A546_ad_TileScan_001 (Stage 30 of 49)	00-r9k5vAK9WQPgtGv6kDhqFX
1.58754	um	Vesicles Paraspeckle	0.000	1.000	105	200000759	200000312	siRNA-IMPa4-25 PSPC1-A488 IMPa4-A546 DAPI 8C2-siRNA-IMP-a2-a4 V2.00	0	28. siRNA-IMPa4-25 PSPC1-A488 DAPI IMPa4-A546_ad_TileScan_001 (Stage 30 of 49)	00-r9k5vAK9WQPgtGv6kDhqFX
1.13297	um	Vesicles Paraspeckle	0.000	1.000	105	200000760	200000313	siRNA-IMPa4-25 PSPC1-A488 IMPa4-A546 DAPI 8C2-siRNA-IMP-a2-a4 V2.00	0	28. siRNA-IMPa4-25 PSPC1-A488 DAPI IMPa4-A546_ad_TileScan_001 (Stage 30 of 49)	00-r9k5vAK9WQPgtGv6kDhqFX
1.80291	um	Vesicles Paraspeckle	0.000	1.000	105	200000761	200000314	siRNA-IMPa4-25 PSPC1-A488 IMPa4-A546 DAPI 8C2-siRNA-IMP-a2-a4 V2.00	0	28. siRNA-IMPa4-25 PSPC1-A488 DAPI IMPa4-A546_ad_TileScan_001 (Stage 30 of 49)	00-r9k5vAK9WQPgtGv6kDhqFX
1.51062	um	Vesicles Paraspeckle	0.000	1.000	105	200000762	200000315	siRNA-IMPa4-25 PSPC1-A488 IMPa4-A546 DAPI 8C2-siRNA-IMP-a2-a4 V2.00	0	28. siRNA-IMPa4-25 PSPC1-A488 DAPI IMPa4-A546_ad_TileScan_001 (Stage 30 of 49)	00-r9k5vAK9WQPgtGv6kDhqFX
1.13297	um	Vesicles Paraspeckle	0.000	1.000	105	200000763	200000316	siRNA-IMPa4-25 PSPC1-A488 IMPa4-A546 DAPI 8C2-siRNA-IMP-a2-a4 V2.00	0	28. siRNA-IMPa4-25 PSPC1-A488 DAPI IMPa4-A546_ad_TileScan_001 (Stage 30 of 49)	00-r9k5vAK9WQPgtGv6kDhqFX
2.64359	um	Vesicles Paraspeckle	0.000	1.000	106	200000764	200000317	siRNA-IMPa4-25 PSPC1-A488 IMPa4-A546 DAPI 8C2-siRNA-IMP-a2-a4 V2.00	0	28. siRNA-IMPa4-25 PSPC1-A488 DAPI IMPa4-A546_ad_TileScan_001 (Stage 30 of 49)	00-r9k5vAK9WQPgtGv6kDhqFX
1.68548	um	Vesicles Paraspeckle	0.000	1.000	106	200000765	200000318	siRNA-IMPa4-25 PSPC1-A488 IMPa4-A546 DAPI 8C2-siRNA-IMP-a2-a4 V2.00	0	28. siRNA-IMPa4-25 PSPC1-A488 DAPI IMPa4-A546_ad_TileScan_001 (Stage 30 of 49)	00-r9k5vAK9WQPgtGv6kDhqFX
0.56601	um	Vesicles Paraspeckle	0.000	1.000	106	200000766	200000319	siRNA-IMPa4-25 PSPC1-A488 IMPa4-A546 DAPI 8C2-siRNA-IMP-a2-a4 V2.00	0	28. siRNA-IMPa4-25 PSPC1-A488 DAPI IMPa4-A546_ad_TileScan_001 (Stage 30 of 49)	00-r9k5vAK9WQPgtGv6kDhqFX
1.53626	um	Vesicles Paraspeckle	0.000	1.000	106	200000767	200000320	siRNA-IMPa4-25 PSPC1-A488 IMPa4-A546 DAPI 8C2-siRNA-IMP-a2-a4 V2.00	0	28. siRNA-IMPa4-25 PSPC1-A488 DAPI IMPa4-A546_ad_TileScan_001 (Stage 30 of 49)	00-r9k5vAK9WQPgtGv6kDhqFX
1.51062	um	Vesicles Paraspeckle	0.000	1.000	106	200000768	200000321	siRNA-IMPa4-25 PSPC1-A488 IMPa4-A546 DAPI 8C2-siRNA-IMP-a2-a4 V2.00	0	28. siRNA-IMPa4-25 PSPC1-A488 DAPI IMPa4-A546_ad_TileScan_001 (Stage 30 of 49)	00-r9k5vAK9WQPgtGv6kDhqFX
1.63727	um	Vesicles Paraspeckle	0.000	1.000	106	200000769	200000322	siRNA-IMPa4-25 PSPC1-A488 IMPa4-A546 DAPI 8C2-siRNA-IMP-a2-a4 V2.00	0	28. siRNA-IMPa4-25 PSPC1-A488 DAPI IMPa4-A546_ad_TileScan_001 (Stage 30 of 49)	00-r9k5vAK9WQPgtGv6kDhqFX
1.51062	um	Vesicles Paraspeckle	0.000	1.000	106	200000770	200000323	siRNA-IMPa4-25 PSPC1-A488 IMPa4-A546 DAPI 8C2-siRNA-IMP-a2-a4 V2.00	0	28. siRNA-IMPa4-25 PSPC1-A488 DAPI IMPa4-A546_ad_TileScan_001 (Stage 30 of 49)	00-r9k5vAK9WQPgtGv6kDhqFX
2.31567	um	Vesicles Paraspeckle	0.000	1.000	106	200000771	200000324	siRNA-IMPa4-25 PSPC1-A488 IMPa4-A546 DAPI 8C2-siRNA-IMP-a2-a4 V2.00	0	28. siRNA-IMPa4-25 PSPC1-A488 DAPI IMPa4-A546_ad_TileScan_001 (Stage 30 of 49)	00-r9k5vAK9WQPgtGv6kDhqFX
1.88828	um	Vesicles Paraspeckle	0.000	1.000	106	200000772	200000325	siRNA-IMPa4-25 PSPC1-A488 IMPa4-A546 DAPI 8C2-siRNA-IMP-a2-a4 V2.00	0	28. siRNA-IMPa4-25 PSPC1-A488 DAPI IMPa4-A546_ad_TileScan_001 (Stage 30 of 49)	00-r9k5vAK9WQPgtGv6kDhqFX
1.51062	um	Vesicles Paraspeckle	0.000	1.000	106	200000773	200000326	siRNA-IMPa4-25 PSPC1-A488 IMPa4-A546 DAPI 8C2-siRNA-IMP-a2-a4 V2.00	0	28. siRNA-IMPa4-25 PSPC1-A488 DAPI IMPa4-A546_ad_TileScan_001 (Stage 30 of 49)	00-r9k5vAK9WQPgtGv6kDhqFX
1.51062	um	Vesicles Paraspeckle	0.000	1.000	106	200000774	200000327	siRNA-IMPa4-25 PSPC1-A488 IMPa4-A546 DAPI 8C2-siRNA-IMP-a2-a4 V2.00	0	28. siRNA-IMPa4-25 PSPC1-A488 DAPI IMPa4-A546_ad_TileScan_001 (Stage 30 of 49)	00-r9k5vAK9WQPgtGv6kDhqFX
1.13297	um	Vesicles Paraspeckle	0.000	1.000	106	200000775	200000328	siRNA-IMPa4-25 PSPC1-A488 IMPa4-A546 DAPI 8C2-siRNA-IMP-a2-a4 V2.00	0	28. siRNA-IMPa4-25 PSPC1-A488 DAPI IMPa4-A546_ad_TileScan_001 (Stage 30 of 49)	00-r9k5vAK9WQPgtGv6kDhqFX
2.82308	um	Vesicles Paraspeckle	0.000	1.000	107	200000776	200000329	siRNA-IMPa4-25 PSPC1-A488 IMPa4-A546 DAPI 8C2-siRNA-IMP-a2-a4 V2.00	0	28. siRNA-IMPa4-25 PSPC1-A488 DAPI IMPa4-A546_ad_TileScan_001 (Stage 30 of 49)	00-r9k5vAK9WQPgtGv6kDhqFX
2.26593	um	Vesicles Paraspeckle	0.000	1.000	107	200000777	200000330	siRNA-IMPa4-25 PSPC1-A488 IMPa4-A546 DAPI 8C2-siRNA-IMP-a2-a4 V2.00	0	28. siRNA-IMPa4-25 PSPC1-A488 DAPI IMPa4-A546_ad_TileScan_001 (Stage 30 of 49)	00-r9k5vAK9WQPgtGv6kDhqFX
2.14271	um	Vesicles Paraspeckle	0.000	1.000	107	200000778	200000331	siRNA-IMPa4-25 PSPC1-A488 IMPa4-A546 DAPI 8C2-siRNA-IMP-a2-a4 V2.00	0	28. siRNA-IMPa4-25 PSPC1-A488 DAPI IMPa4-A546_ad_TileScan_001 (Stage 30 of 49)	00-r9k5vAK9WQPgtGv6kDhqFX
3.3989	um	Vesicles Paraspeckle	0.000	1.000	107	200000779	200000332	siRNA-IMPa4-25 PSPC1-A488 IMPa4-A546 DAPI 8C2-siRNA-IMP-a2-a4 V2.00	0	28. siRNA-IMPa4-25 PSPC1-A488 DAPI IMPa4-A546_ad_TileScan_001 (Stage 30 of 49)	00-r9k5vAK9WQPgtGv6kDhqFX
3.12381	um	Vesicles Paraspeckle	0.000	1.000	107	200000780	200000333	siRNA-IMPa4-25 PSPC1-A488 IMPa4-A546 DAPI 8C2-siRNA-IMP-a2-a4 V2.00	0	28. siRNA-IMPa4-25 PSPC1-A488 DAPI IMPa4-A546_ad_TileScan_001 (Stage 30 of 49)	00-r9k5vAK9WQPgtGv6kDhqFX
2.64359	um	Vesicles Paraspeckle	0.000	1.000	107	200000781	200000334	siRNA-IMPa4-25 PSPC1-A488 IMPa4-A546 DAPI 8C2-siRNA-IMP-a2-a4 V2.00	0	28. siRNA-IMPa4-25 PSPC1-A488 DAPI IMPa4-A546_ad_TileScan_001 (Stage 30 of 49)	00-r9k5vAK9WQPgtGv6kDhqFX
2.74615	um	Vesicles Paraspeckle	0.000	1.000	107	200000782	200000335	siRNA-IMPa4-25 PSPC1-A488 IMPa4-A546 DAPI 8C2-siRNA-IMP-a2-a4 V2.00	0	28. siRNA-IMPa4-25 PSPC1-A488 DAPI IMPa4-A546_ad_TileScan_001 (Stage 30 of 49)	00-r9k5vAK9WQPgtGv6kDhqFX
2.39592	um	Vesicles Paraspeckle	0.000	1.000	107	200000783	200000336	siRNA-IMPa4-25 PSPC1-A488 IMPa4-A546 DAPI 8C2-siRNA-IMP-a2-a4 V2.00	0	28. siRNA-IMPa4-25 PSPC1-A488 DAPI IMPa4-A546_ad_TileScan_001 (Stage 30 of 49)	00-r9k5vAK9WQPgtGv6kDhqFX
1.5619	um	Vesicles Paraspeckle	0.000	1.000	107	200000784	200000337	siRNA-IMPa4-25 PSPC1-A488 IMPa4-A546 DAPI 8C2-siRNA-IMP-a2-a4 V2.00	0	28. siRNA-IMPa4-25 PSPC1-A488 DAPI IMPa4-A546_ad_TileScan_001 (Stage 30 of 49)	00-r9k5vAK9WQPgtGv6kDhqFX
1.53626	um	Vesicles Paraspeckle	0.000	1.000	107	200000785	200000338	siRNA-IMPa4-25 PSPC1-A488 IMPa4-A546 DAPI 8C2-siRNA-IMP-a2-a4 V2.00	0	28. siRNA-IMPa4-25 PSPC1-A488 DAPI IMPa4-A546_ad_TileScan_001 (Stage 30 of 49)	00-r9k5vAK9WQPgtGv6kDhqFX
1.56521	um	Vesicles Paraspeckle	0.000	1.000	107	200000786	200000339	siRNA-IMPa4-25 PSPC1-A488 IMPa4-A546 DAPI 8C2-siRNA-IMP-a2-a4 V2.00	0	28. siRNA-IMPa4-25 PSPC1-A488 DAPI IMPa4-A546_ad_TileScan_001 (Stage 30 of 49)	00-r9k5vAK9WQPgtGv6kDhqFX
2.26408	um	Vesicles Paraspeckle	0.000	1.000	108	200000787	200000000	siRNA-IMPa4-25 PSPC1-A488 IMPa4-A546 DAPI 8C2-siRNA-IMP-a2-a4 V2.00	0	28. siRNA-IMPa4-25 PSPC1-A488 DAPI IMPa4-A546_ae_TileScan_001 (Stage 31 of 49)	00-7QXgCmiNMMAt538CTTxTdL
0.849032	um	Vesicles Paraspeckle	0.000	1.000	108	200000788	200000001	siRNA-IMPa4-25 PSPC1-A488 IMPa4-A546 DAPI 8C2-siRNA-IMP-a2-a4 V2.00	0	28. siRNA-IMPa4-25 PSPC1-A488 DAPI IMPa4-A546_ae_TileScan_001 (Stage 31 of 49)	00-7QXgCmiNMMAt538CTTxTdL
2.26593	um	Vesicles Paraspeckle	0.000	1.000	108	200000789	200000002	siRNA-IMPa4-25 PSPC1-A488 IMPa4-A546 DAPI 8C2-siRNA-IMP-a2-a4 V2.00	0	28. siRNA-IMPa4-25 PSPC1-A488 DAPI IMPa4-A546_ae_TileScan_001 (Stage 31 of 49)	00-7QXgCmiNMMAt538CTTxTdL
2.26593	um	Vesicles Paraspeckle	0.000	1.000	108	200000790	200000003	siRNA-IMPa4-25 PSPC1-A488 IMPa4-A546 DAPI 8C2-siRNA-IMP-a2-a4 V2.00	0	28. siRNA-IMPa4-25 PSPC1-A488 DAPI IMPa4-A546_ae_TileScan_001 (Stage 31 of 49)	00-7QXgCmiNMMAt538CTTxTdL
0.141505	um	Vesicles Paraspeckle	0.000	1.000	108	200000791	200000004	siRNA-IMPa4-25 PSPC1-A488 IMPa4-A546 DAPI 8C2-siRNA-IMP-a2-a4 V2.00	0	28. siRNA-IMPa4-25 PSPC1-A488 DAPI IMPa4-A546_ae_TileScan_001 (Stage 31 of 49)	00-7QXgCmiNMMAt538CTTxTdL
1.51062	um	Vesicles Paraspeckle	0.000	1.000	108	200000792	200000005	siRNA-IMPa4-25 PSPC1-A488 IMPa4-A546 DAPI 8C2-siRNA-IMP-a2-a4 V2.00	0	28. siRNA-IMPa4-25 PSPC1-A488 DAPI IMPa4-A546_ae_TileScan_001 (Stage 31 of 49)	00-7QXgCmiNMMAt538CTTxTdL
0.141503	um	Vesicles Paraspeckle	0.000	1.000	109	200000793	200000006	siRNA-IMPa4-25 PSPC1-A488 IMPa4-A546 DAPI 8C2-siRNA-IMP-a2-a4 V2.00	0	28. siRNA-IMPa4-25 PSPC1-A488 DAPI IMPa4-A546_ae_TileScan_001 (Stage 31 of 49)	00-7QXgCmiNMMAt538CTTxTdL
2.54706	um	Vesicles Paraspeckle	0.000	1.000	109	200000794	200000007	siRNA-IMPa4-25 PSPC1-A488 IMPa4-A546 DAPI 8C2-siRNA-IMP-a2-a4 V2.00	0	28. siRNA-IMPa4-25 PSPC1-A488 DAPI IMPa4-A546_ae_TileScan_001 (Stage 31 of 49)	00-7QXgCmiNMMAt538CTTxTdL
2.12255	um	Vesicles Paraspeckle	0.000	1.000	109	200000795	200000008	siRNA-IMPa4-25 PSPC1-A488 IMPa4-A546 DAPI 8C2-siRNA-IMP-a2-a4 V2.00	0	28. siRNA-IMPa4-25 PSPC1-A488 DAPI IMPa4-A546_ae_TileScan_001 (Stage 31 of 49)	00-7QXgCmiNMMAt538CTTxTdL
0.849019	um	Vesicles Paraspeckle	0.000	1.000	109	200000796	200000009	siRNA-IMPa4-25 PSPC1-A488 IMPa4-A546 DAPI 8C2-siRNA-IMP-a2-a4 V2.00	0	28. siRNA-IMPa4-25 PSPC1-A488 DAPI IMPa4-A546_ae_TileScan_001 (Stage 31 of 49)	00-7QXgCmiNMMAt538CTTxTdL
0.283006	um	Vesicles Paraspeckle	0.000	1.000	109	200000797	200000010	siRNA-IMPa4-25 PSPC1-A488 IMPa4-A546 DAPI 8C2-siRNA-IMP-a2-a4 V2.00	0	28. siRNA-IMPa4-25 PSPC1-A488 DAPI IMPa4-A546_ae_TileScan_001 (Stage 31 of 49)	00-7QXgCmiNMMAt538CTTxTdL
3.17201	um	Vesicles Paraspeckle	0.000	1.000	110	200000798	200000011	siRNA-IMPa4-25 PSPC1-A488 IMPa4-A546 DAPI 8C2-siRNA-IMP-a2-a4 V2.00	0	28. siRNA-IMPa4-25 PSPC1-A488 DAPI IMPa4-A546_ae_TileScan_001 (Stage 31 of 49)	00-7QXgCmiNMMAt538CTTxTdL
1.88394	um	Vesicles Paraspeckle	0.000	1.000	110	200000799	200000012	siRNA-IMPa4-25 PSPC1-A488 IMPa4-A546 DAPI 8C2-siRNA-IMP-a2-a4 V2.00	0	28. siRNA-IMPa4-25 PSPC1-A488 DAPI IMPa4-A546_ae_TileScan_001 (Stage 31 of 49)	00-7QXgCmiNMMAt538CTTxTdL
2.91949	um	Vesicles Paraspeckle	0.000	1.000	110	200000800	200000013	siRNA-IMPa4-25 PSPC1-A488 IMPa4-A546 DAPI 8C2-siRNA-IMP-a2-a4 V2.00	0	28. siRNA-IMPa4-25 PSPC1-A488 DAPI IMPa4-A546_ae_TileScan_001 (Stage 31 of 49)	00-7QXgCmiNMMAt538CTTxTdL
1.80106	um	Vesicles Paraspeckle	0.000	1.000	110	200000801	200000014	siRNA-IMPa4-25 PSPC1-A488 IMPa4-A546 DAPI 8C2-siRNA-IMP-a2-a4 V2.00	0	28. siRNA-IMPa4-25 PSPC1-A488 DAPI IMPa4-A546_ae_TileScan_001 (Stage 31 of 49)	00-7QXgCmiNMMAt538CTTxTdL
2.36695	um	Vesicles Paraspeckle	0.000	1.000	110	200000802	200000015	siRNA-IMPa4-25 PSPC1-A488 IMPa4-A546 DAPI 8C2-siRNA-IMP-a2-a4 V2.00	0	28. siRNA-IMPa4-25 PSPC1-A488 DAPI IMPa4-A546_ae_TileScan_001 (Stage 31 of 49)	00-7QXgCmiNMMAt538CTTxTdL
2.11289	um	Vesicles Paraspeckle	0.000	1.000	110	200000803	200000016	siRNA-IMPa4-25 PSPC1-A488 IMPa4-A546 DAPI 8C2-siRNA-IMP-a2-a4 V2.00	0	28. siRNA-IMPa4-25 PSPC1-A488 DAPI IMPa4-A546_ae_TileScan_001 (Stage 31 of 49)	00-7QXgCmiNMMAt538CTTxTdL
1.67371	um	Vesicles Paraspeckle	0.000	1.000	110	200000804	200000017	siRNA-IMPa4-25 PSPC1-A488 IMPa4-A546 DAPI 8C2-siRNA-IMP-a2-a4 V2.00	0	28. siRNA-IMPa4-25 PSPC1-A488 DAPI IMPa4-A546_ae_TileScan_001 (Stage 31 of 49)	00-7QXgCmiNMMAt538CTTxTdL
2.04059	um	Vesicles Paraspeckle	0.000	1.000	110	200000805	200000018	siRNA-IMPa4-25 PSPC1-A488 IMPa4-A546 DAPI 8C2-siRNA-IMP-a2-a4 V2.00	0	28. siRNA-IMPa4-25 PSPC1-A488 DAPI IMPa4-A546_ae_TileScan_001 (Stage 31 of 49)	00-7QXgCmiNMMAt538CTTxTdL
1.63575	um	Vesicles Paraspeckle	0.000	1.000	110	200000806	200000019	siRNA-IMPa4-25 PSPC1-A488 IMPa4-A546 DAPI 8C2-siRNA-IMP-a2-a4 V2.00	0	28. siRNA-IMPa4-25 PSPC1-A488 DAPI IMPa4-A546_ae_TileScan_001 (Stage 31 of 49)	00-7QXgCmiNMMAt538CTTxTdL
2.06469	um	Vesicles Paraspeckle	0.000	1.000	110	200000807	200000020	siRNA-IMPa4-25 PSPC1-A488 IMPa4-A546 DAPI 8C2-siRNA-IMP-a2-a4 V2.00	0	28. siRNA-IMPa4-25 PSPC1-A488 DAPI IMPa4-A546_ae_TileScan_001 (Stage 31 of 49)	00-7QXgCmiNMMAt538CTTxTdL
1.91391	um	Vesicles Paraspeckle	0.000	1.000	110	200000808	200000021	siRNA-IMPa4-25 PSPC1-A488 IMPa4-A546 DAPI 8C2-siRNA-IMP-a2-a4 V2.00	0	28. siRNA-IMPa4-25 PSPC1-A488 DAPI IMPa4-A546_ae_TileScan_001 (Stage 31 of 49)	00-7QXgCmiNMMAt538CTTxTdL
1.88828	um	Vesicles Paraspeckle	0.000	1.000	110	200000809	200000022	siRNA-IMPa4-25 PSPC1-A488 IMPa4-A546 DAPI 8C2-siRNA-IMP-a2-a4 V2.00	0	28. siRNA-IMPa4-25 PSPC1-A488 DAPI IMPa4-A546_ae_TileScan_001 (Stage 31 of 49)	00-7QXgCmiNMMAt538CTTxTdL
3.3989	um	Vesicles Paraspeckle	0.000	1.000	111	200000810	200000023	siRNA-IMPa4-25 PSPC1-A488 IMPa4-A546 DAPI 8C2-siRNA-IMP-a2-a4 V2.00	0	28. siRNA-IMPa4-25 PSPC1-A488 DAPI IMPa4-A546_ae_TileScan_001 (Stage 31 of 49)	00-7QXgCmiNMMAt538CTTxTdL
1.90972	um	Vesicles Paraspeckle	0.000	1.000	111	200000811	200000024	siRNA-IMPa4-25 PSPC1-A488 IMPa4-A546 DAPI 8C2-siRNA-IMP-a2-a4 V2.00	0	28. siRNA-IMPa4-25 PSPC1-A488 DAPI IMPa4-A546_ae_TileScan_001 (Stage 31 of 49)	00-7QXgCmiNMMAt538CTTxTdL
2.31721	um	Vesicles Paraspeckle	0.000	1.000	111	200000812	200000025	siRNA-IMPa4-25 PSPC1-A488 IMPa4-A546 DAPI 8C2-siRNA-IMP-a2-a4 V2.00	0	28. siRNA-IMPa4-25 PSPC1-A488 DAPI IMPa4-A546_ae_TileScan_001 (Stage 31 of 49)	00-7QXgCmiNMMAt538CTTxTdL
2.26593	um	Vesicles Paraspeckle	0.000	1.000	111	200000813	200000026	siRNA-IMPa4-25 PSPC1-A488 IMPa4-A546 DAPI 8C2-siRNA-IMP-a2-a4 V2.00	0	28. siRNA-IMPa4-25 PSPC1-A488 DAPI IMPa4-A546_ae_TileScan_001 (Stage 31 of 49)	00-7QXgCmiNMMAt538CTTxTdL
2.08879	um	Vesicles Paraspeckle	0.000	1.000	111	200000814	200000027	siRNA-IMPa4-25 PSPC1-A488 IMPa4-A546 DAPI 8C2-siRNA-IMP-a2-a4 V2.00	0	28. siRNA-IMPa4-25 PSPC1-A488 DAPI IMPa4-A546_ae_TileScan_001 (Stage 31 of 49)	00-7QXgCmiNMMAt538CTTxTdL
1.63728	um	Vesicles Paraspeckle	0.000	1.000	111	200000815	200000028	siRNA-IMPa4-25 PSPC1-A488 IMPa4-A546 DAPI 8C2-siRNA-IMP-a2-a4 V2.00	0	28. siRNA-IMPa4-25 PSPC1-A488 DAPI IMPa4-A546_ae_TileScan_001 (Stage 31 of 49)	00-7QXgCmiNMMAt538CTTxTdL
1.4237	um	Vesicles Paraspeckle	0.000	1.000	111	200000816	200000029	siRNA-IMPa4-25 PSPC1-A488 IMPa4-A546 DAPI 8C2-siRNA-IMP-a2-a4 V2.00	0	28. siRNA-IMPa4-25 PSPC1-A488 DAPI IMPa4-A546_ae_TileScan_001 (Stage 31 of 49)	00-7QXgCmiNMMAt538CTTxTdL
1.5619	um	Vesicles Paraspeckle	0.000	1.000	111	200000817	200000030	siRNA-IMPa4-25 PSPC1-A488 IMPa4-A546 DAPI 8C2-siRNA-IMP-a2-a4 V2.00	0	28. siRNA-IMPa4-25 PSPC1-A488 DAPI IMPa4-A546_ae_TileScan_001 (Stage 31 of 49)	00-7QXgCmiNMMAt538CTTxTdL
1.13297	um	Vesicles Paraspeckle	0.000	1.000	111	200000818	200000031	siRNA-IMPa4-25 PSPC1-A488 IMPa4-A546 DAPI 8C2-siRNA-IMP-a2-a4 V2.00	0	28. siRNA-IMPa4-25 PSPC1-A488 DAPI IMPa4-A546_ae_TileScan_001 (Stage 31 of 49)	00-7QXgCmiNMMAt538CTTxTdL
1.13297	um	Vesicles Paraspeckle	0.000	1.000	111	200000819	200000032	siRNA-IMPa4-25 PSPC1-A488 IMPa4-A546 DAPI 8C2-siRNA-IMP-a2-a4 V2.00	0	28. siRNA-IMPa4-25 PSPC1-A488 DAPI IMPa4-A546_ae_TileScan_001 (Stage 31 of 49)	00-7QXgCmiNMMAt538CTTxTdL
2.26593	um	Vesicles Paraspeckle	0.000	1.000	112	200000820	200000033	siRNA-IMPa4-25 PSPC1-A488 IMPa4-A546 DAPI 8C2-siRNA-IMP-a2-a4 V2.00	0	28. siRNA-IMPa4-25 PSPC1-A488 DAPI IMPa4-A546_ae_TileScan_001 (Stage 31 of 49)	00-7QXgCmiNMMAt538CTTxTdL
2.26593	um	Vesicles Paraspeckle	0.000	1.000	112	200000821	200000034	siRNA-IMPa4-25 PSPC1-A488 IMPa4-A546 DAPI 8C2-siRNA-IMP-a2-a4 V2.00	0	28. siRNA-IMPa4-25 PSPC1-A488 DAPI IMPa4-A546_ae_TileScan_001 (Stage 31 of 49)	00-7QXgCmiNMMAt538CTTxTdL
1.88828	um	Vesicles Paraspeckle	0.000	1.000	112	200000822	200000035	siRNA-IMPa4-25 PSPC1-A488 IMPa4-A546 DAPI 8C2-siRNA-IMP-a2-a4 V2.00	0	28. siRNA-IMPa4-25 PSPC1-A488 DAPI IMPa4-A546_ae_TileScan_001 (Stage 31 of 49)	00-7QXgCmiNMMAt538CTTxTdL
2.18136	um	Vesicles Paraspeckle	0.000	1.000	112	200000823	200000036	siRNA-IMPa4-25 PSPC1-A488 IMPa4-A546 DAPI 8C2-siRNA-IMP-a2-a4 V2.00	0	28. siRNA-IMPa4-25 PSPC1-A488 DAPI IMPa4-A546_ae_TileScan_001 (Stage 31 of 49)	00-7QXgCmiNMMAt538CTTxTdL
1.54246	um	Vesicles Paraspeckle	0.000	1.000	112	200000824	200000037	siRNA-IMPa4-25 PSPC1-A488 IMPa4-A546 DAPI 8C2-siRNA-IMP-a2-a4 V2.00	0	28. siRNA-IMPa4-25 PSPC1-A488 DAPI IMPa4-A546_ae_TileScan_001 (Stage 31 of 49)	00-7QXgCmiNMMAt538CTTxTdL
1.60108	um	Vesicles Paraspeckle	0.000	1.000	112	200000825	200000038	siRNA-IMPa4-25 PSPC1-A488 IMPa4-A546 DAPI 8C2-siRNA-IMP-a2-a4 V2.00	0	28. siRNA-IMPa4-25 PSPC1-A488 DAPI IMPa4-A546_ae_TileScan_001 (Stage 31 of 49)	00-7QXgCmiNMMAt538CTTxTdL
1.66142	um	Vesicles Paraspeckle	0.000	1.000	112	200000826	200000039	siRNA-IMPa4-25 PSPC1-A488 IMPa4-A546 DAPI 8C2-siRNA-IMP-a2-a4 V2.00	0	28. siRNA-IMPa4-25 PSPC1-A488 DAPI IMPa4-A546_ae_TileScan_001 (Stage 31 of 49)	00-7QXgCmiNMMAt538CTTxTdL
1.13297	um	Vesicles Paraspeckle	0.000	1.000	112	200000827	200000040	siRNA-IMPa4-25 PSPC1-A488 IMPa4-A546 DAPI 8C2-siRNA-IMP-a2-a4 V2.00	0	28. siRNA-IMPa4-25 PSPC1-A488 DAPI IMPa4-A546_ae_TileScan_001 (Stage 31 of 49)	00-7QXgCmiNMMAt538CTTxTdL
2.46643	um	Vesicles Paraspeckle	0.000	1.000	113	200000828	200000041	siRNA-IMPa4-25 PSPC1-A488 IMPa4-A546 DAPI 8C2-siRNA-IMP-a2-a4 V2.00	0	28. siRNA-IMPa4-25 PSPC1-A488 DAPI IMPa4-A546_ae_TileScan_001 (Stage 31 of 49)	00-7QXgCmiNMMAt538CTTxTdL
2.64359	um	Vesicles Paraspeckle	0.000	1.000	113	200000829	200000042	siRNA-IMPa4-25 PSPC1-A488 IMPa4-A546 DAPI 8C2-siRNA-IMP-a2-a4 V2.00	0	28. siRNA-IMPa4-25 PSPC1-A488 DAPI IMPa4-A546_ae_TileScan_001 (Stage 31 of 49)	00-7QXgCmiNMMAt538CTTxTdL
2.4649	um	Vesicles Paraspeckle	0.000	1.000	113	200000830	200000043	siRNA-IMPa4-25 PSPC1-A488 IMPa4-A546 DAPI 8C2-siRNA-IMP-a2-a4 V2.00	0	28. siRNA-IMPa4-25 PSPC1-A488 DAPI IMPa4-A546_ae_TileScan_001 (Stage 31 of 49)	00-7QXgCmiNMMAt538CTTxTdL
2.64359	um	Vesicles Paraspeckle	0.000	1.000	113	200000831	200000044	siRNA-IMPa4-25 PSPC1-A488 IMPa4-A546 DAPI 8C2-siRNA-IMP-a2-a4 V2.00	0	28. siRNA-IMPa4-25 PSPC1-A488 DAPI IMPa4-A546_ae_TileScan_001 (Stage 31 of 49)	00-7QXgCmiNMMAt538CTTxTdL
2.64359	um	Vesicles Paraspeckle	0.000	1.000	113	200000832	200000045	siRNA-IMPa4-25 PSPC1-A488 IMPa4-A546 DAPI 8C2-siRNA-IMP-a2-a4 V2.00	0	28. siRNA-IMPa4-25 PSPC1-A488 DAPI IMPa4-A546_ae_TileScan_001 (Stage 31 of 49)	00-7QXgCmiNMMAt538CTTxTdL
2.26593	um	Vesicles Paraspeckle	0.000	1.000	113	200000833	200000046	siRNA-IMPa4-25 PSPC1-A488 IMPa4-A546 DAPI 8C2-siRNA-IMP-a2-a4 V2.00	0	28. siRNA-IMPa4-25 PSPC1-A488 DAPI IMPa4-A546_ae_TileScan_001 (Stage 31 of 49)	00-7QXgCmiNMMAt538CTTxTdL
2.11288	um	Vesicles Paraspeckle	0.000	1.000	113	200000834	200000047	siRNA-IMPa4-25 PSPC1-A488 IMPa4-A546 DAPI 8C2-siRNA-IMP-a2-a4 V2.00	0	28. siRNA-IMPa4-25 PSPC1-A488 DAPI IMPa4-A546_ae_TileScan_001 (Stage 31 of 49)	00-7QXgCmiNMMAt538CTTxTdL
1.33215	um	Vesicles Paraspeckle	0.000	1.000	113	200000835	200000048	siRNA-IMPa4-25 PSPC1-A488 IMPa4-A546 DAPI 8C2-siRNA-IMP-a2-a4 V2.00	0	28. siRNA-IMPa4-25 PSPC1-A488 DAPI IMPa4-A546_ae_TileScan_001 (Stage 31 of 49)	00-7QXgCmiNMMAt538CTTxTdL
2.06314	um	Vesicles Paraspeckle	0.000	1.000	113	200000836	200000049	siRNA-IMPa4-25 PSPC1-A488 IMPa4-A546 DAPI 8C2-siRNA-IMP-a2-a4 V2.00	0	28. siRNA-IMPa4-25 PSPC1-A488 DAPI IMPa4-A546_ae_TileScan_001 (Stage 31 of 49)	00-7QXgCmiNMMAt538CTTxTdL
1.51062	um	Vesicles Paraspeckle	0.000	1.000	113	200000837	200000050	siRNA-IMPa4-25 PSPC1-A488 IMPa4-A546 DAPI 8C2-siRNA-IMP-a2-a4 V2.00	0	28. siRNA-IMPa4-25 PSPC1-A488 DAPI IMPa4-A546_ae_TileScan_001 (Stage 31 of 49)	00-7QXgCmiNMMAt538CTTxTdL
1.51062	um	Vesicles Paraspeckle	0.000	1.000	113	200000838	200000051	siRNA-IMPa4-25 PSPC1-A488 IMPa4-A546 DAPI 8C2-siRNA-IMP-a2-a4 V2.00	0	28. siRNA-IMPa4-25 PSPC1-A488 DAPI IMPa4-A546_ae_TileScan_001 (Stage 31 of 49)	00-7QXgCmiNMMAt538CTTxTdL
1.51062	um	Vesicles Paraspeckle	0.000	1.000	113	200000839	200000052	siRNA-IMPa4-25 PSPC1-A488 IMPa4-A546 DAPI 8C2-siRNA-IMP-a2-a4 V2.00	0	28. siRNA-IMPa4-25 PSPC1-A488 DAPI IMPa4-A546_ae_TileScan_001 (Stage 31 of 49)	00-7QXgCmiNMMAt538CTTxTdL
1.13297	um	Vesicles Paraspeckle	0.000	1.000	113	200000840	200000053	siRNA-IMPa4-25 PSPC1-A488 IMPa4-A546 DAPI 8C2-siRNA-IMP-a2-a4 V2.00	0	28. siRNA-IMPa4-25 PSPC1-A488 DAPI IMPa4-A546_ae_TileScan_001 (Stage 31 of 49)	00-7QXgCmiNMMAt538CTTxTdL
3.19186	um	Vesicles Paraspeckle	0.000	1.000	114	200000841	200000054	siRNA-IMPa4-25 PSPC1-A488 IMPa4-A546 DAPI 8C2-siRNA-IMP-a2-a4 V2.00	0	28. siRNA-IMPa4-25 PSPC1-A488 DAPI IMPa4-A546_ae_TileScan_001 (Stage 31 of 49)	00-7QXgCmiNMMAt538CTTxTdL
2.11287	um	Vesicles Paraspeckle	0.000	1.000	114	200000842	200000055	siRNA-IMPa4-25 PSPC1-A488 IMPa4-A546 DAPI 8C2-siRNA-IMP-a2-a4 V2.00	0	28. siRNA-IMPa4-25 PSPC1-A488 DAPI IMPa4-A546_ae_TileScan_001 (Stage 31 of 49)	00-7QXgCmiNMMAt538CTTxTdL
1.80095	um	Vesicles Paraspeckle	0.000	1.000	114	200000843	200000056	siRNA-IMPa4-25 PSPC1-A488 IMPa4-A546 DAPI 8C2-siRNA-IMP-a2-a4 V2.00	0	28. siRNA-IMPa4-25 PSPC1-A488 DAPI IMPa4-A546_ae_TileScan_001 (Stage 31 of 49)	00-7QXgCmiNMMAt538CTTxTdL
1.74235	um	Vesicles Paraspeckle	0.000	1.000	114	200000844	200000057	siRNA-IMPa4-25 PSPC1-A488 IMPa4-A546 DAPI 8C2-siRNA-IMP-a2-a4 V2.00	0	28. siRNA-IMPa4-25 PSPC1-A488 DAPI IMPa4-A546_ae_TileScan_001 (Stage 31 of 49)	00-7QXgCmiNMMAt538CTTxTdL
3.02124	um	Vesicles Paraspeckle	0.000	1.000	114	200000845	200000058	siRNA-IMPa4-25 PSPC1-A488 IMPa4-A546 DAPI 8C2-siRNA-IMP-a2-a4 V2.00	0	28. siRNA-IMPa4-25 PSPC1-A488 DAPI IMPa4-A546_ae_TileScan_001 (Stage 31 of 49)	00-7QXgCmiNMMAt538CTTxTdL
2.08876	um	Vesicles Paraspeckle	0.000	1.000	114	200000846	200000059	siRNA-IMPa4-25 PSPC1-A488 IMPa4-A546 DAPI 8C2-siRNA-IMP-a2-a4 V2.00	0	28. siRNA-IMPa4-25 PSPC1-A488 DAPI IMPa4-A546_ae_TileScan_001 (Stage 31 of 49)	00-7QXgCmiNMMAt538CTTxTdL
1.74235	um	Vesicles Paraspeckle	0.000	1.000	114	200000847	200000060	siRNA-IMPa4-25 PSPC1-A488 IMPa4-A546 DAPI 8C2-siRNA-IMP-a2-a4 V2.00	0	28. siRNA-IMPa4-25 PSPC1-A488 DAPI IMPa4-A546_ae_TileScan_001 (Stage 31 of 49)	00-7QXgCmiNMMAt538CTTxTdL
2.01645	um	Vesicles Paraspeckle	0.000	1.000	114	200000848	200000061	siRNA-IMPa4-25 PSPC1-A488 IMPa4-A546 DAPI 8C2-siRNA-IMP-a2-a4 V2.00	0	28. siRNA-IMPa4-25 PSPC1-A488 DAPI IMPa4-A546_ae_TileScan_001 (Stage 31 of 49)	00-7QXgCmiNMMAt538CTTxTdL
1.88828	um	Vesicles Paraspeckle	0.000	1.000	114	200000849	200000062	siRNA-IMPa4-25 PSPC1-A488 IMPa4-A546 DAPI 8C2-siRNA-IMP-a2-a4 V2.00	0	28. siRNA-IMPa4-25 PSPC1-A488 DAPI IMPa4-A546_ae_TileScan_001 (Stage 31 of 49)	00-7QXgCmiNMMAt538CTTxTdL
1.51062	um	Vesicles Paraspeckle	0.000	1.000	114	200000850	200000063	siRNA-IMPa4-25 PSPC1-A488 IMPa4-A546 DAPI 8C2-siRNA-IMP-a2-a4 V2.00	0	28. siRNA-IMPa4-25 PSPC1-A488 DAPI IMPa4-A546_ae_TileScan_001 (Stage 31 of 49)	00-7QXgCmiNMMAt538CTTxTdL
1.48229	um	Vesicles Paraspeckle	0.000	1.000	114	200000851	200000064	siRNA-IMPa4-25 PSPC1-A488 IMPa4-A546 DAPI 8C2-siRNA-IMP-a2-a4 V2.00	0	28. siRNA-IMPa4-25 PSPC1-A488 DAPI IMPa4-A546_ae_TileScan_001 (Stage 31 of 49)	00-7QXgCmiNMMAt538CTTxTdL
1.48229	um	Vesicles Paraspeckle	0.000	1.000	114	200000852	200000065	siRNA-IMPa4-25 PSPC1-A488 IMPa4-A546 DAPI 8C2-siRNA-IMP-a2-a4 V2.00	0	28. siRNA-IMPa4-25 PSPC1-A488 DAPI IMPa4-A546_ae_TileScan_001 (Stage 31 of 49)	00-7QXgCmiNMMAt538CTTxTdL
1.13297	um	Vesicles Paraspeckle	0.000	1.000	114	200000853	200000066	siRNA-IMPa4-25 PSPC1-A488 IMPa4-A546 DAPI 8C2-siRNA-IMP-a2-a4 V2.00	0	28. siRNA-IMPa4-25 PSPC1-A488 DAPI IMPa4-A546_ae_TileScan_001 (Stage 31 of 49)	00-7QXgCmiNMMAt538CTTxTdL
1.1827	um	Vesicles Paraspeckle	0.000	1.000	114	200000854	200000067	siRNA-IMPa4-25 PSPC1-A488 IMPa4-A546 DAPI 8C2-siRNA-IMP-a2-a4 V2.00	0	28. siRNA-IMPa4-25 PSPC1-A488 DAPI IMPa4-A546_ae_TileScan_001 (Stage 31 of 49)	00-7QXgCmiNMMAt538CTTxTdL
2.82156	um	Vesicles Paraspeckle	0.000	1.000	115	200000855	200000068	siRNA-IMPa4-25 PSPC1-A488 IMPa4-A546 DAPI 8C2-siRNA-IMP-a2-a4 V2.00	0	28. siRNA-IMPa4-25 PSPC1-A488 DAPI IMPa4-A546_ae_TileScan_001 (Stage 31 of 49)	00-7QXgCmiNMMAt538CTTxTdL
2.36851	um	Vesicles Paraspeckle	0.000	1.000	115	200000856	200000069	siRNA-IMPa4-25 PSPC1-A488 IMPa4-A546 DAPI 8C2-siRNA-IMP-a2-a4 V2.00	0	28. siRNA-IMPa4-25 PSPC1-A488 DAPI IMPa4-A546_ae_TileScan_001 (Stage 31 of 49)	00-7QXgCmiNMMAt538CTTxTdL
2.26593	um	Vesicles Paraspeckle	0.000	1.000	115	200000857	200000070	siRNA-IMPa4-25 PSPC1-A488 IMPa4-A546 DAPI 8C2-siRNA-IMP-a2-a4 V2.00	0	28. siRNA-IMPa4-25 PSPC1-A488 DAPI IMPa4-A546_ae_TileScan_001 (Stage 31 of 49)	00-7QXgCmiNMMAt538CTTxTdL
2.36848	um	Vesicles Paraspeckle	0.000	1.000	115	200000858	200000071	siRNA-IMPa4-25 PSPC1-A488 IMPa4-A546 DAPI 8C2-siRNA-IMP-a2-a4 V2.00	0	28. siRNA-IMPa4-25 PSPC1-A488 DAPI IMPa4-A546_ae_TileScan_001 (Stage 31 of 49)	00-7QXgCmiNMMAt538CTTxTdL
2.49055	um	Vesicles Paraspeckle	0.000	1.000	115	200000859	200000072	siRNA-IMPa4-25 PSPC1-A488 IMPa4-A546 DAPI 8C2-siRNA-IMP-a2-a4 V2.00	0	28. siRNA-IMPa4-25 PSPC1-A488 DAPI IMPa4-A546_ae_TileScan_001 (Stage 31 of 49)	00-7QXgCmiNMMAt538CTTxTdL
2.64359	um	Vesicles Paraspeckle	0.000	1.000	115	200000860	200000073	siRNA-IMPa4-25 PSPC1-A488 IMPa4-A546 DAPI 8C2-siRNA-IMP-a2-a4 V2.00	0	28. siRNA-IMPa4-25 PSPC1-A488 DAPI IMPa4-A546_ae_TileScan_001 (Stage 31 of 49)	00-7QXgCmiNMMAt538CTTxTdL
2.0406	um	Vesicles Paraspeckle	0.000	1.000	115	200000861	200000074	siRNA-IMPa4-25 PSPC1-A488 IMPa4-A546 DAPI 8C2-siRNA-IMP-a2-a4 V2.00	0	28. siRNA-IMPa4-25 PSPC1-A488 DAPI IMPa4-A546_ae_TileScan_001 (Stage 31 of 49)	00-7QXgCmiNMMAt538CTTxTdL
2.31721	um	Vesicles Paraspeckle	0.000	1.000	115	200000862	200000075	siRNA-IMPa4-25 PSPC1-A488 IMPa4-A546 DAPI 8C2-siRNA-IMP-a2-a4 V2.00	0	28. siRNA-IMPa4-25 PSPC1-A488 DAPI IMPa4-A546_ae_TileScan_001 (Stage 31 of 49)	00-7QXgCmiNMMAt538CTTxTdL
1.49294	um	Vesicles Paraspeckle	0.000	1.000	115	200000863	200000076	siRNA-IMPa4-25 PSPC1-A488 IMPa4-A546 DAPI 8C2-siRNA-IMP-a2-a4 V2.00	0	28. siRNA-IMPa4-25 PSPC1-A488 DAPI IMPa4-A546_ae_TileScan_001 (Stage 31 of 49)	00-7QXgCmiNMMAt538CTTxTdL
1.51062	um	Vesicles Paraspeckle	0.000	1.000	115	200000864	200000077	siRNA-IMPa4-25 PSPC1-A488 IMPa4-A546 DAPI 8C2-siRNA-IMP-a2-a4 V2.00	0	28. siRNA-IMPa4-25 PSPC1-A488 DAPI IMPa4-A546_ae_TileScan_001 (Stage 31 of 49)	00-7QXgCmiNMMAt538CTTxTdL
1.13297	um	Vesicles Paraspeckle	0.000	1.000	115	200000865	200000078	siRNA-IMPa4-25 PSPC1-A488 IMPa4-A546 DAPI 8C2-siRNA-IMP-a2-a4 V2.00	0	28. siRNA-IMPa4-25 PSPC1-A488 DAPI IMPa4-A546_ae_TileScan_001 (Stage 31 of 49)	00-7QXgCmiNMMAt538CTTxTdL
2.82308	um	Vesicles Paraspeckle	0.000	1.000	116	200000866	200000079	siRNA-IMPa4-25 PSPC1-A488 IMPa4-A546 DAPI 8C2-siRNA-IMP-a2-a4 V2.00	0	28. siRNA-IMPa4-25 PSPC1-A488 DAPI IMPa4-A546_ae_TileScan_001 (Stage 31 of 49)	00-7QXgCmiNMMAt538CTTxTdL
3.04688	um	Vesicles Paraspeckle	0.000	1.000	116	200000867	200000080	siRNA-IMPa4-25 PSPC1-A488 IMPa4-A546 DAPI 8C2-siRNA-IMP-a2-a4 V2.00	0	28. siRNA-IMPa4-25 PSPC1-A488 DAPI IMPa4-A546_ae_TileScan_001 (Stage 31 of 49)	00-7QXgCmiNMMAt538CTTxTdL
1.74235	um	Vesicles Paraspeckle	0.000	1.000	116	200000868	200000081	siRNA-IMPa4-25 PSPC1-A488 IMPa4-A546 DAPI 8C2-siRNA-IMP-a2-a4 V2.00	0	28. siRNA-IMPa4-25 PSPC1-A488 DAPI IMPa4-A546_ae_TileScan_001 (Stage 31 of 49)	00-7QXgCmiNMMAt538CTTxTdL
2.3941	um	Vesicles Paraspeckle	0.000	1.000	116	200000869	200000082	siRNA-IMPa4-25 PSPC1-A488 IMPa4-A546 DAPI 8C2-siRNA-IMP-a2-a4 V2.00	0	28. siRNA-IMPa4-25 PSPC1-A488 DAPI IMPa4-A546_ae_TileScan_001 (Stage 31 of 49)	00-7QXgCmiNMMAt538CTTxTdL
2.64359	um	Vesicles Paraspeckle	0.000	1.000	116	200000870	200000083	siRNA-IMPa4-25 PSPC1-A488 IMPa4-A546 DAPI 8C2-siRNA-IMP-a2-a4 V2.00	0	28. siRNA-IMPa4-25 PSPC1-A488 DAPI IMPa4-A546_ae_TileScan_001 (Stage 31 of 49)	00-7QXgCmiNMMAt538CTTxTdL
1.74235	um	Vesicles Paraspeckle	0.000	1.000	116	200000871	200000084	siRNA-IMPa4-25 PSPC1-A488 IMPa4-A546 DAPI 8C2-siRNA-IMP-a2-a4 V2.00	0	28. siRNA-IMPa4-25 PSPC1-A488 DAPI IMPa4-A546_ae_TileScan_001 (Stage 31 of 49)	00-7QXgCmiNMMAt538CTTxTdL
1.54224	um	Vesicles Paraspeckle	0.000	1.000	116	200000872	200000085	siRNA-IMPa4-25 PSPC1-A488 IMPa4-A546 DAPI 8C2-siRNA-IMP-a2-a4 V2.00	0	28. siRNA-IMPa4-25 PSPC1-A488 DAPI IMPa4-A546_ae_TileScan_001 (Stage 31 of 49)	00-7QXgCmiNMMAt538CTTxTdL
1.96365	um	Vesicles Paraspeckle	0.000	1.000	116	200000873	200000086	siRNA-IMPa4-25 PSPC1-A488 IMPa4-A546 DAPI 8C2-siRNA-IMP-a2-a4 V2.00	0	28. siRNA-IMPa4-25 PSPC1-A488 DAPI IMPa4-A546_ae_TileScan_001 (Stage 31 of 49)	00-7QXgCmiNMMAt538CTTxTdL
1.51062	um	Vesicles Paraspeckle	0.000	1.000	116	200000874	200000087	siRNA-IMPa4-25 PSPC1-A488 IMPa4-A546 DAPI 8C2-siRNA-IMP-a2-a4 V2.00	0	28. siRNA-IMPa4-25 PSPC1-A488 DAPI IMPa4-A546_ae_TileScan_001 (Stage 31 of 49)	00-7QXgCmiNMMAt538CTTxTdL
3.04688	um	Vesicles Paraspeckle	0.000	1.000	117	200000875	200000088	siRNA-IMPa4-25 PSPC1-A488 IMPa4-A546 DAPI 8C2-siRNA-IMP-a2-a4 V2.00	0	28. siRNA-IMPa4-25 PSPC1-A488 DAPI IMPa4-A546_ae_TileScan_001 (Stage 31 of 49)	00-7QXgCmiNMMAt538CTTxTdL
2.29948	um	Vesicles Paraspeckle	0.000	1.000	117	200000876	200000089	siRNA-IMPa4-25 PSPC1-A488 IMPa4-A546 DAPI 8C2-siRNA-IMP-a2-a4 V2.00	0	28. siRNA-IMPa4-25 PSPC1-A488 DAPI IMPa4-A546_ae_TileScan_001 (Stage 31 of 49)	00-7QXgCmiNMMAt538CTTxTdL
2.27847	um	Vesicles Paraspeckle	0.000	1.000	117	200000877	200000090	siRNA-IMPa4-25 PSPC1-A488 IMPa4-A546 DAPI 8C2-siRNA-IMP-a2-a4 V2.00	0	28. siRNA-IMPa4-25 PSPC1-A488 DAPI IMPa4-A546_ae_TileScan_001 (Stage 31 of 49)	00-7QXgCmiNMMAt538CTTxTdL
2.66922	um	Vesicles Paraspeckle	0.000	1.000	117	200000878	200000091	siRNA-IMPa4-25 PSPC1-A488 IMPa4-A546 DAPI 8C2-siRNA-IMP-a2-a4 V2.00	0	28. siRNA-IMPa4-25 PSPC1-A488 DAPI IMPa4-A546_ae_TileScan_001 (Stage 31 of 49)	00-7QXgCmiNMMAt538CTTxTdL
2.39258	um	Vesicles Paraspeckle	0.000	1.000	117	200000879	200000092	siRNA-IMPa4-25 PSPC1-A488 IMPa4-A546 DAPI 8C2-siRNA-IMP-a2-a4 V2.00	0	28. siRNA-IMPa4-25 PSPC1-A488 DAPI IMPa4-A546_ae_TileScan_001 (Stage 31 of 49)	00-7QXgCmiNMMAt538CTTxTdL
2.69333	um	Vesicles Paraspeckle	0.000	1.000	117	200000880	200000093	siRNA-IMPa4-25 PSPC1-A488 IMPa4-A546 DAPI 8C2-siRNA-IMP-a2-a4 V2.00	0	28. siRNA-IMPa4-25 PSPC1-A488 DAPI IMPa4-A546_ae_TileScan_001 (Stage 31 of 49)	00-7QXgCmiNMMAt538CTTxTdL
2.26593	um	Vesicles Paraspeckle	0.000	1.000	117	200000881	200000094	siRNA-IMPa4-25 PSPC1-A488 IMPa4-A546 DAPI 8C2-siRNA-IMP-a2-a4 V2.00	0	28. siRNA-IMPa4-25 PSPC1-A488 DAPI IMPa4-A546_ae_TileScan_001 (Stage 31 of 49)	00-7QXgCmiNMMAt538CTTxTdL
2.26593	um	Vesicles Paraspeckle	0.000	1.000	117	200000882	200000095	siRNA-IMPa4-25 PSPC1-A488 IMPa4-A546 DAPI 8C2-siRNA-IMP-a2-a4 V2.00	0	28. siRNA-IMPa4-25 PSPC1-A488 DAPI IMPa4-A546_ae_TileScan_001 (Stage 31 of 49)	00-7QXgCmiNMMAt538CTTxTdL
1.88828	um	Vesicles Paraspeckle	0.000	1.000	117	200000883	200000096	siRNA-IMPa4-25 PSPC1-A488 IMPa4-A546 DAPI 8C2-siRNA-IMP-a2-a4 V2.00	0	28. siRNA-IMPa4-25 PSPC1-A488 DAPI IMPa4-A546_ae_TileScan_001 (Stage 31 of 49)	00-7QXgCmiNMMAt538CTTxTdL
1.51062	um	Vesicles Paraspeckle	0.000	1.000	117	200000884	200000097	siRNA-IMPa4-25 PSPC1-A488 IMPa4-A546 DAPI 8C2-siRNA-IMP-a2-a4 V2.00	0	28. siRNA-IMPa4-25 PSPC1-A488 DAPI IMPa4-A546_ae_TileScan_001 (Stage 31 of 49)	00-7QXgCmiNMMAt538CTTxTdL
1.1586	um	Vesicles Paraspeckle	0.000	1.000	117	200000885	200000098	siRNA-IMPa4-25 PSPC1-A488 IMPa4-A546 DAPI 8C2-siRNA-IMP-a2-a4 V2.00	0	28. siRNA-IMPa4-25 PSPC1-A488 DAPI IMPa4-A546_ae_TileScan_001 (Stage 31 of 49)	00-7QXgCmiNMMAt538CTTxTdL
2.79744	um	Vesicles Paraspeckle	0.000	1.000	118	200000886	200000099	siRNA-IMPa4-25 PSPC1-A488 IMPa4-A546 DAPI 8C2-siRNA-IMP-a2-a4 V2.00	0	28. siRNA-IMPa4-25 PSPC1-A488 DAPI IMPa4-A546_ae_TileScan_001 (Stage 31 of 49)	00-7QXgCmiNMMAt538CTTxTdL
1.94261	um	Vesicles Paraspeckle	0.000	1.000	118	200000887	200000100	siRNA-IMPa4-25 PSPC1-A488 IMPa4-A546 DAPI 8C2-siRNA-IMP-a2-a4 V2.00	0	28. siRNA-IMPa4-25 PSPC1-A488 DAPI IMPa4-A546_ae_TileScan_001 (Stage 31 of 49)	00-7QXgCmiNMMAt538CTTxTdL
2.26593	um	Vesicles Paraspeckle	0.000	1.000	118	200000888	200000101	siRNA-IMPa4-25 PSPC1-A488 IMPa4-A546 DAPI 8C2-siRNA-IMP-a2-a4 V2.00	0	28. siRNA-IMPa4-25 PSPC1-A488 DAPI IMPa4-A546_ae_TileScan_001 (Stage 31 of 49)	00-7QXgCmiNMMAt538CTTxTdL
1.88828	um	Vesicles Paraspeckle	0.000	1.000	119	200000889	200000102	siRNA-IMPa4-25 PSPC1-A488 IMPa4-A546 DAPI 8C2-siRNA-IMP-a2-a4 V2.00	0	28. siRNA-IMPa4-25 PSPC1-A488 DAPI IMPa4-A546_ae_TileScan_001 (Stage 31 of 49)	00-7QXgCmiNMMAt538CTTxTdL
1.34221	um	Vesicles Paraspeckle	0.000	1.000	119	200000890	200000103	siRNA-IMPa4-25 PSPC1-A488 IMPa4-A546 DAPI 8C2-siRNA-IMP-a2-a4 V2.00	0	28. siRNA-IMPa4-25 PSPC1-A488 DAPI IMPa4-A546_ae_TileScan_001 (Stage 31 of 49)	00-7QXgCmiNMMAt538CTTxTdL
0.990491	um	Vesicles Paraspeckle	0.000	1.000	120	200000891	200000104	siRNA-IMPa4-25 PSPC1-A488 IMPa4-A546 DAPI 8C2-siRNA-IMP-a2-a4 V2.00	0	28. siRNA-IMPa4-25 PSPC1-A488 DAPI IMPa4-A546_ae_TileScan_001 (Stage 31 of 49)	00-7QXgCmiNMMAt538CTTxTdL
0.141499	um	Vesicles Paraspeckle	0.000	1.000	120	200000892	200000105	siRNA-IMPa4-25 PSPC1-A488 IMPa4-A546 DAPI 8C2-siRNA-IMP-a2-a4 V2.00	0	28. siRNA-IMPa4-25 PSPC1-A488 DAPI IMPa4-A546_ae_TileScan_001 (Stage 31 of 49)	00-7QXgCmiNMMAt538CTTxTdL
1.13199	um	Vesicles Paraspeckle	0.000	1.000	120	200000893	200000106	siRNA-IMPa4-25 PSPC1-A488 IMPa4-A546 DAPI 8C2-siRNA-IMP-a2-a4 V2.00	0	28. siRNA-IMPa4-25 PSPC1-A488 DAPI IMPa4-A546_ae_TileScan_001 (Stage 31 of 49)	00-7QXgCmiNMMAt538CTTxTdL
2.74614	um	Vesicles Paraspeckle	0.000	1.000	121	200000894	200000107	siRNA-IMPa4-25 PSPC1-A488 IMPa4-A546 DAPI 8C2-siRNA-IMP-a2-a4 V2.00	0	28. siRNA-IMPa4-25 PSPC1-A488 DAPI IMPa4-A546_ae_TileScan_001 (Stage 31 of 49)	00-7QXgCmiNMMAt538CTTxTdL
2.77178	um	Vesicles Paraspeckle	0.000	1.000	121	200000895	200000108	siRNA-IMPa4-25 PSPC1-A488 IMPa4-A546 DAPI 8C2-siRNA-IMP-a2-a4 V2.00	0	28. siRNA-IMPa4-25 PSPC1-A488 DAPI IMPa4-A546_ae_TileScan_001 (Stage 31 of 49)	00-7QXgCmiNMMAt538CTTxTdL
2.66923	um	Vesicles Paraspeckle	0.000	1.000	121	200000896	200000109	siRNA-IMPa4-25 PSPC1-A488 IMPa4-A546 DAPI 8C2-siRNA-IMP-a2-a4 V2.00	0	28. siRNA-IMPa4-25 PSPC1-A488 DAPI IMPa4-A546_ae_TileScan_001 (Stage 31 of 49)	00-7QXgCmiNMMAt538CTTxTdL
3.17507	um	Vesicles Paraspeckle	0.000	1.000	121	200000897	200000110	siRNA-IMPa4-25 PSPC1-A488 IMPa4-A546 DAPI 8C2-siRNA-IMP-a2-a4 V2.00	0	28. siRNA-IMPa4-25 PSPC1-A488 DAPI IMPa4-A546_ae_TileScan_001 (Stage 31 of 49)	00-7QXgCmiNMMAt538CTTxTdL
2.26593	um	Vesicles Paraspeckle	0.000	1.000	121	200000898	200000111	siRNA-IMPa4-25 PSPC1-A488 IMPa4-A546 DAPI 8C2-siRNA-IMP-a2-a4 V2.00	0	28. siRNA-IMPa4-25 PSPC1-A488 DAPI IMPa4-A546_ae_TileScan_001 (Stage 31 of 49)	00-7QXgCmiNMMAt538CTTxTdL
2.64359	um	Vesicles Paraspeckle	0.000	1.000	121	200000899	200000112	siRNA-IMPa4-25 PSPC1-A488 IMPa4-A546 DAPI 8C2-siRNA-IMP-a2-a4 V2.00	0	28. siRNA-IMPa4-25 PSPC1-A488 DAPI IMPa4-A546_ae_TileScan_001 (Stage 31 of 49)	00-7QXgCmiNMMAt538CTTxTdL
2.51464	um	Vesicles Paraspeckle	0.000	1.000	121	200000900	200000113	siRNA-IMPa4-25 PSPC1-A488 IMPa4-A546 DAPI 8C2-siRNA-IMP-a2-a4 V2.00	0	28. siRNA-IMPa4-25 PSPC1-A488 DAPI IMPa4-A546_ae_TileScan_001 (Stage 31 of 49)	00-7QXgCmiNMMAt538CTTxTdL
1.91392	um	Vesicles Paraspeckle	0.000	1.000	121	200000901	200000114	siRNA-IMPa4-25 PSPC1-A488 IMPa4-A546 DAPI 8C2-siRNA-IMP-a2-a4 V2.00	0	28. siRNA-IMPa4-25 PSPC1-A488 DAPI IMPa4-A546_ae_TileScan_001 (Stage 31 of 49)	00-7QXgCmiNMMAt538CTTxTdL
2.33709	um	Vesicles Paraspeckle	0.000	1.000	121	200000902	200000115	siRNA-IMPa4-25 PSPC1-A488 IMPa4-A546 DAPI 8C2-siRNA-IMP-a2-a4 V2.00	0	28. siRNA-IMPa4-25 PSPC1-A488 DAPI IMPa4-A546_ae_TileScan_001 (Stage 31 of 49)	00-7QXgCmiNMMAt538CTTxTdL
2.46797	um	Vesicles Paraspeckle	0.000	1.000	121	200000903	200000116	siRNA-IMPa4-25 PSPC1-A488 IMPa4-A546 DAPI 8C2-siRNA-IMP-a2-a4 V2.00	0	28. siRNA-IMPa4-25 PSPC1-A488 DAPI IMPa4-A546_ae_TileScan_001 (Stage 31 of 49)	00-7QXgCmiNMMAt538CTTxTdL
1.51062	um	Vesicles Paraspeckle	0.000	1.000	121	200000904	200000117	siRNA-IMPa4-25 PSPC1-A488 IMPa4-A546 DAPI 8C2-siRNA-IMP-a2-a4 V2.00	0	28. siRNA-IMPa4-25 PSPC1-A488 DAPI IMPa4-A546_ae_TileScan_001 (Stage 31 of 49)	00-7QXgCmiNMMAt538CTTxTdL
1.9097	um	Vesicles Paraspeckle	0.000	1.000	121	200000905	200000118	siRNA-IMPa4-25 PSPC1-A488 IMPa4-A546 DAPI 8C2-siRNA-IMP-a2-a4 V2.00	0	28. siRNA-IMPa4-25 PSPC1-A488 DAPI IMPa4-A546_ae_TileScan_001 (Stage 31 of 49)	00-7QXgCmiNMMAt538CTTxTdL
2.64359	um	Vesicles Paraspeckle	0.000	1.000	121	200000906	200000119	siRNA-IMPa4-25 PSPC1-A488 IMPa4-A546 DAPI 8C2-siRNA-IMP-a2-a4 V2.00	0	28. siRNA-IMPa4-25 PSPC1-A488 DAPI IMPa4-A546_ae_TileScan_001 (Stage 31 of 49)	00-7QXgCmiNMMAt538CTTxTdL
2.11288	um	Vesicles Paraspeckle	0.000	1.000	121	200000907	200000120	siRNA-IMPa4-25 PSPC1-A488 IMPa4-A546 DAPI 8C2-siRNA-IMP-a2-a4 V2.00	0	28. siRNA-IMPa4-25 PSPC1-A488 DAPI IMPa4-A546_ae_TileScan_001 (Stage 31 of 49)	00-7QXgCmiNMMAt538CTTxTdL
1.99258	um	Vesicles Paraspeckle	0.000	1.000	121	200000908	200000121	siRNA-IMPa4-25 PSPC1-A488 IMPa4-A546 DAPI 8C2-siRNA-IMP-a2-a4 V2.00	0	28. siRNA-IMPa4-25 PSPC1-A488 DAPI IMPa4-A546_ae_TileScan_001 (Stage 31 of 49)	00-7QXgCmiNMMAt538CTTxTdL
1.54228	um	Vesicles Paraspeckle	0.000	1.000	121	200000909	200000122	siRNA-IMPa4-25 PSPC1-A488 IMPa4-A546 DAPI 8C2-siRNA-IMP-a2-a4 V2.00	0	28. siRNA-IMPa4-25 PSPC1-A488 DAPI IMPa4-A546_ae_TileScan_001 (Stage 31 of 49)	00-7QXgCmiNMMAt538CTTxTdL
1.15861	um	Vesicles Paraspeckle	0.000	1.000	121	200000910	200000123	siRNA-IMPa4-25 PSPC1-A488 IMPa4-A546 DAPI 8C2-siRNA-IMP-a2-a4 V2.00	0	28. siRNA-IMPa4-25 PSPC1-A488 DAPI IMPa4-A546_ae_TileScan_001 (Stage 31 of 49)	00-7QXgCmiNMMAt538CTTxTdL
1.66138	um	Vesicles Paraspeckle	0.000	1.000	121	200000911	200000124	siRNA-IMPa4-25 PSPC1-A488 IMPa4-A546 DAPI 8C2-siRNA-IMP-a2-a4 V2.00	0	28. siRNA-IMPa4-25 PSPC1-A488 DAPI IMPa4-A546_ae_TileScan_001 (Stage 31 of 49)	00-7QXgCmiNMMAt538CTTxTdL
1.51062	um	Vesicles Paraspeckle	0.000	1.000	121	200000912	200000125	siRNA-IMPa4-25 PSPC1-A488 IMPa4-A546 DAPI 8C2-siRNA-IMP-a2-a4 V2.00	0	28. siRNA-IMPa4-25 PSPC1-A488 DAPI IMPa4-A546_ae_TileScan_001 (Stage 31 of 49)	00-7QXgCmiNMMAt538CTTxTdL
1.85108	um	Vesicles Paraspeckle	0.000	1.000	122	200000913	200000126	siRNA-IMPa4-25 PSPC1-A488 IMPa4-A546 DAPI 8C2-siRNA-IMP-a2-a4 V2.00	0	28. siRNA-IMPa4-25 PSPC1-A488 DAPI IMPa4-A546_ae_TileScan_001 (Stage 31 of 49)	00-7QXgCmiNMMAt538CTTxTdL
2.79589	um	Vesicles Paraspeckle	0.000	1.000	123	200000914	200000127	siRNA-IMPa4-25 PSPC1-A488 IMPa4-A546 DAPI 8C2-siRNA-IMP-a2-a4 V2.00	0	28. siRNA-IMPa4-25 PSPC1-A488 DAPI IMPa4-A546_ae_TileScan_001 (Stage 31 of 49)	00-7QXgCmiNMMAt538CTTxTdL
1.99084	um	Vesicles Paraspeckle	0.000	1.000	123	200000915	200000128	siRNA-IMPa4-25 PSPC1-A488 IMPa4-A546 DAPI 8C2-siRNA-IMP-a2-a4 V2.00	0	28. siRNA-IMPa4-25 PSPC1-A488 DAPI IMPa4-A546_ae_TileScan_001 (Stage 31 of 49)	00-7QXgCmiNMMAt538CTTxTdL
1.88828	um	Vesicles Paraspeckle	0.000	1.000	123	200000916	200000129	siRNA-IMPa4-25 PSPC1-A488 IMPa4-A546 DAPI 8C2-siRNA-IMP-a2-a4 V2.00	0	28. siRNA-IMPa4-25 PSPC1-A488 DAPI IMPa4-A546_ae_TileScan_001 (Stage 31 of 49)	00-7QXgCmiNMMAt538CTTxTdL
2.26593	um	Vesicles Paraspeckle	0.000	1.000	123	200000917	200000130	siRNA-IMPa4-25 PSPC1-A488 IMPa4-A546 DAPI 8C2-siRNA-IMP-a2-a4 V2.00	0	28. siRNA-IMPa4-25 PSPC1-A488 DAPI IMPa4-A546_ae_TileScan_001 (Stage 31 of 49)	00-7QXgCmiNMMAt538CTTxTdL
2.41824	um	Vesicles Paraspeckle	0.000	1.000	123	200000918	200000131	siRNA-IMPa4-25 PSPC1-A488 IMPa4-A546 DAPI 8C2-siRNA-IMP-a2-a4 V2.00	0	28. siRNA-IMPa4-25 PSPC1-A488 DAPI IMPa4-A546_ae_TileScan_001 (Stage 31 of 49)	00-7QXgCmiNMMAt538CTTxTdL
1.91392	um	Vesicles Paraspeckle	0.000	1.000	123	200000919	200000132	siRNA-IMPa4-25 PSPC1-A488 IMPa4-A546 DAPI 8C2-siRNA-IMP-a2-a4 V2.00	0	28. siRNA-IMPa4-25 PSPC1-A488 DAPI IMPa4-A546_ae_TileScan_001 (Stage 31 of 49)	00-7QXgCmiNMMAt538CTTxTdL
1.51062	um	Vesicles Paraspeckle	0.000	1.000	123	200000920	200000133	siRNA-IMPa4-25 PSPC1-A488 IMPa4-A546 DAPI 8C2-siRNA-IMP-a2-a4 V2.00	0	28. siRNA-IMPa4-25 PSPC1-A488 DAPI IMPa4-A546_ae_TileScan_001 (Stage 31 of 49)	00-7QXgCmiNMMAt538CTTxTdL
1.80289	um	Vesicles Paraspeckle	0.000	1.000	123	200000921	200000134	siRNA-IMPa4-25 PSPC1-A488 IMPa4-A546 DAPI 8C2-siRNA-IMP-a2-a4 V2.00	0	28. siRNA-IMPa4-25 PSPC1-A488 DAPI IMPa4-A546_ae_TileScan_001 (Stage 31 of 49)	00-7QXgCmiNMMAt538CTTxTdL
1.61318	um	Vesicles Paraspeckle	0.000	1.000	123	200000922	200000135	siRNA-IMPa4-25 PSPC1-A488 IMPa4-A546 DAPI 8C2-siRNA-IMP-a2-a4 V2.00	0	28. siRNA-IMPa4-25 PSPC1-A488 DAPI IMPa4-A546_ae_TileScan_001 (Stage 31 of 49)	00-7QXgCmiNMMAt538CTTxTdL
2.74616	um	Vesicles Paraspeckle	0.000	1.000	125	200000923	200000136	siRNA-IMPa4-25 PSPC1-A488 IMPa4-A546 DAPI 8C2-siRNA-IMP-a2-a4 V2.00	0	28. siRNA-IMPa4-25 PSPC1-A488 DAPI IMPa4-A546_ae_TileScan_001 (Stage 31 of 49)	00-7QXgCmiNMMAt538CTTxTdL
2.41825	um	Vesicles Paraspeckle	0.000	1.000	125	200000924	200000137	siRNA-IMPa4-25 PSPC1-A488 IMPa4-A546 DAPI 8C2-siRNA-IMP-a2-a4 V2.00	0	28. siRNA-IMPa4-25 PSPC1-A488 DAPI IMPa4-A546_ae_TileScan_001 (Stage 31 of 49)	00-7QXgCmiNMMAt538CTTxTdL
2.31722	um	Vesicles Paraspeckle	0.000	1.000	125	200000925	200000138	siRNA-IMPa4-25 PSPC1-A488 IMPa4-A546 DAPI 8C2-siRNA-IMP-a2-a4 V2.00	0	28. siRNA-IMPa4-25 PSPC1-A488 DAPI IMPa4-A546_ae_TileScan_001 (Stage 31 of 49)	00-7QXgCmiNMMAt538CTTxTdL
2.26593	um	Vesicles Paraspeckle	0.000	1.000	125	200000926	200000139	siRNA-IMPa4-25 PSPC1-A488 IMPa4-A546 DAPI 8C2-siRNA-IMP-a2-a4 V2.00	0	28. siRNA-IMPa4-25 PSPC1-A488 DAPI IMPa4-A546_ae_TileScan_001 (Stage 31 of 49)	00-7QXgCmiNMMAt538CTTxTdL
2.25442	um	Vesicles Paraspeckle	0.000	1.000	125	200000927	200000140	siRNA-IMPa4-25 PSPC1-A488 IMPa4-A546 DAPI 8C2-siRNA-IMP-a2-a4 V2.00	0	28. siRNA-IMPa4-25 PSPC1-A488 DAPI IMPa4-A546_ae_TileScan_001 (Stage 31 of 49)	00-7QXgCmiNMMAt538CTTxTdL
2.01649	um	Vesicles Paraspeckle	0.000	1.000	125	200000928	200000141	siRNA-IMPa4-25 PSPC1-A488 IMPa4-A546 DAPI 8C2-siRNA-IMP-a2-a4 V2.00	0	28. siRNA-IMPa4-25 PSPC1-A488 DAPI IMPa4-A546_ae_TileScan_001 (Stage 31 of 49)	00-7QXgCmiNMMAt538CTTxTdL
1.48234	um	Vesicles Paraspeckle	0.000	1.000	125	200000929	200000142	siRNA-IMPa4-25 PSPC1-A488 IMPa4-A546 DAPI 8C2-siRNA-IMP-a2-a4 V2.00	0	28. siRNA-IMPa4-25 PSPC1-A488 DAPI IMPa4-A546_ae_TileScan_001 (Stage 31 of 49)	00-7QXgCmiNMMAt538CTTxTdL
1.88828	um	Vesicles Paraspeckle	0.000	1.000	125	200000930	200000143	siRNA-IMPa4-25 PSPC1-A488 IMPa4-A546 DAPI 8C2-siRNA-IMP-a2-a4 V2.00	0	28. siRNA-IMPa4-25 PSPC1-A488 DAPI IMPa4-A546_ae_TileScan_001 (Stage 31 of 49)	00-7QXgCmiNMMAt538CTTxTdL
2.54715	um	Vesicles Paraspeckle	0.000	1.000	126	200000931	200000144	siRNA-IMPa4-25 PSPC1-A488 IMPa4-A546 DAPI 8C2-siRNA-IMP-a2-a4 V2.00	0	28. siRNA-IMPa4-25 PSPC1-A488 DAPI IMPa4-A546_ae_TileScan_001 (Stage 31 of 49)	00-7QXgCmiNMMAt538CTTxTdL
1.41509	um	Vesicles Paraspeckle	0.000	1.000	126	200000932	200000145	siRNA-IMPa4-25 PSPC1-A488 IMPa4-A546 DAPI 8C2-siRNA-IMP-a2-a4 V2.00	0	28. siRNA-IMPa4-25 PSPC1-A488 DAPI IMPa4-A546_ae_TileScan_001 (Stage 31 of 49)	00-7QXgCmiNMMAt538CTTxTdL
2.26593	um	Vesicles Paraspeckle	0.000	1.000	126	200000933	200000146	siRNA-IMPa4-25 PSPC1-A488 IMPa4-A546 DAPI 8C2-siRNA-IMP-a2-a4 V2.00	0	28. siRNA-IMPa4-25 PSPC1-A488 DAPI IMPa4-A546_ae_TileScan_001 (Stage 31 of 49)	00-7QXgCmiNMMAt538CTTxTdL
2.26593	um	Vesicles Paraspeckle	0.000	1.000	126	200000934	200000147	siRNA-IMPa4-25 PSPC1-A488 IMPa4-A546 DAPI 8C2-siRNA-IMP-a2-a4 V2.00	0	28. siRNA-IMPa4-25 PSPC1-A488 DAPI IMPa4-A546_ae_TileScan_001 (Stage 31 of 49)	00-7QXgCmiNMMAt538CTTxTdL
2.00128	um	Vesicles Paraspeckle	0.000	1.000	126	200000935	200000148	siRNA-IMPa4-25 PSPC1-A488 IMPa4-A546 DAPI 8C2-siRNA-IMP-a2-a4 V2.00	0	28. siRNA-IMPa4-25 PSPC1-A488 DAPI IMPa4-A546_ae_TileScan_001 (Stage 31 of 49)	00-7QXgCmiNMMAt538CTTxTdL
1.88828	um	Vesicles Paraspeckle	0.000	1.000	126	200000936	200000149	siRNA-IMPa4-25 PSPC1-A488 IMPa4-A546 DAPI 8C2-siRNA-IMP-a2-a4 V2.00	0	28. siRNA-IMPa4-25 PSPC1-A488 DAPI IMPa4-A546_ae_TileScan_001 (Stage 31 of 49)	00-7QXgCmiNMMAt538CTTxTdL
1.54112	um	Vesicles Paraspeckle	0.000	1.000	126	200000937	200000150	siRNA-IMPa4-25 PSPC1-A488 IMPa4-A546 DAPI 8C2-siRNA-IMP-a2-a4 V2.00	0	28. siRNA-IMPa4-25 PSPC1-A488 DAPI IMPa4-A546_ae_TileScan_001 (Stage 31 of 49)	00-7QXgCmiNMMAt538CTTxTdL
2.81844	um	Vesicles Paraspeckle	0.000	1.000	127	200000938	200000151	siRNA-IMPa4-25 PSPC1-A488 IMPa4-A546 DAPI 8C2-siRNA-IMP-a2-a4 V2.00	0	28. siRNA-IMPa4-25 PSPC1-A488 DAPI IMPa4-A546_ae_TileScan_001 (Stage 31 of 49)	00-7QXgCmiNMMAt538CTTxTdL
2.54027	um	Vesicles Paraspeckle	0.000	1.000	127	200000939	200000152	siRNA-IMPa4-25 PSPC1-A488 IMPa4-A546 DAPI 8C2-siRNA-IMP-a2-a4 V2.00	0	28. siRNA-IMPa4-25 PSPC1-A488 DAPI IMPa4-A546_ae_TileScan_001 (Stage 31 of 49)	00-7QXgCmiNMMAt538CTTxTdL
2.08877	um	Vesicles Paraspeckle	0.000	1.000	127	200000940	200000153	siRNA-IMPa4-25 PSPC1-A488 IMPa4-A546 DAPI 8C2-siRNA-IMP-a2-a4 V2.00	0	28. siRNA-IMPa4-25 PSPC1-A488 DAPI IMPa4-A546_ae_TileScan_001 (Stage 31 of 49)	00-7QXgCmiNMMAt538CTTxTdL
1.8395	um	Vesicles Paraspeckle	0.000	1.000	127	200000941	200000154	siRNA-IMPa4-25 PSPC1-A488 IMPa4-A546 DAPI 8C2-siRNA-IMP-a2-a4 V2.00	0	28. siRNA-IMPa4-25 PSPC1-A488 DAPI IMPa4-A546_ae_TileScan_001 (Stage 31 of 49)	00-7QXgCmiNMMAt538CTTxTdL
1.88828	um	Vesicles Paraspeckle	0.000	1.000	127	200000942	200000155	siRNA-IMPa4-25 PSPC1-A488 IMPa4-A546 DAPI 8C2-siRNA-IMP-a2-a4 V2.00	0	28. siRNA-IMPa4-25 PSPC1-A488 DAPI IMPa4-A546_ae_TileScan_001 (Stage 31 of 49)	00-7QXgCmiNMMAt538CTTxTdL
1.93955	um	Vesicles Paraspeckle	0.000	1.000	127	200000943	200000156	siRNA-IMPa4-25 PSPC1-A488 IMPa4-A546 DAPI 8C2-siRNA-IMP-a2-a4 V2.00	0	28. siRNA-IMPa4-25 PSPC1-A488 DAPI IMPa4-A546_ae_TileScan_001 (Stage 31 of 49)	00-7QXgCmiNMMAt538CTTxTdL
2.39258	um	Vesicles Paraspeckle	0.000	1.000	127	200000944	200000157	siRNA-IMPa4-25 PSPC1-A488 IMPa4-A546 DAPI 8C2-siRNA-IMP-a2-a4 V2.00	0	28. siRNA-IMPa4-25 PSPC1-A488 DAPI IMPa4-A546_ae_TileScan_001 (Stage 31 of 49)	00-7QXgCmiNMMAt538CTTxTdL
1.63727	um	Vesicles Paraspeckle	0.000	1.000	127	200000945	200000158	siRNA-IMPa4-25 PSPC1-A488 IMPa4-A546 DAPI 8C2-siRNA-IMP-a2-a4 V2.00	0	28. siRNA-IMPa4-25 PSPC1-A488 DAPI IMPa4-A546_ae_TileScan_001 (Stage 31 of 49)	00-7QXgCmiNMMAt538CTTxTdL
3.22022	um	Vesicles Paraspeckle	0.000	1.000	128	200000946	200000159	siRNA-IMPa4-25 PSPC1-A488 IMPa4-A546 DAPI 8C2-siRNA-IMP-a2-a4 V2.00	0	28. siRNA-IMPa4-25 PSPC1-A488 DAPI IMPa4-A546_ae_TileScan_001 (Stage 31 of 49)	00-7QXgCmiNMMAt538CTTxTdL
2.51619	um	Vesicles Paraspeckle	0.000	1.000	128	200000947	200000160	siRNA-IMPa4-25 PSPC1-A488 IMPa4-A546 DAPI 8C2-siRNA-IMP-a2-a4 V2.00	0	28. siRNA-IMPa4-25 PSPC1-A488 DAPI IMPa4-A546_ae_TileScan_001 (Stage 31 of 49)	00-7QXgCmiNMMAt538CTTxTdL
2.64359	um	Vesicles Paraspeckle	0.000	1.000	128	200000948	200000161	siRNA-IMPa4-25 PSPC1-A488 IMPa4-A546 DAPI 8C2-siRNA-IMP-a2-a4 V2.00	0	28. siRNA-IMPa4-25 PSPC1-A488 DAPI IMPa4-A546_ae_TileScan_001 (Stage 31 of 49)	00-7QXgCmiNMMAt538CTTxTdL
2.46644	um	Vesicles Paraspeckle	0.000	1.000	128	200000949	200000162	siRNA-IMPa4-25 PSPC1-A488 IMPa4-A546 DAPI 8C2-siRNA-IMP-a2-a4 V2.00	0	28. siRNA-IMPa4-25 PSPC1-A488 DAPI IMPa4-A546_ae_TileScan_001 (Stage 31 of 49)	00-7QXgCmiNMMAt538CTTxTdL
2.46645	um	Vesicles Paraspeckle	0.000	1.000	128	200000950	200000163	siRNA-IMPa4-25 PSPC1-A488 IMPa4-A546 DAPI 8C2-siRNA-IMP-a2-a4 V2.00	0	28. siRNA-IMPa4-25 PSPC1-A488 DAPI IMPa4-A546_ae_TileScan_001 (Stage 31 of 49)	00-7QXgCmiNMMAt538CTTxTdL
2.41978	um	Vesicles Paraspeckle	0.000	1.000	128	200000951	200000164	siRNA-IMPa4-25 PSPC1-A488 IMPa4-A546 DAPI 8C2-siRNA-IMP-a2-a4 V2.00	0	28. siRNA-IMPa4-25 PSPC1-A488 DAPI IMPa4-A546_ae_TileScan_001 (Stage 31 of 49)	00-7QXgCmiNMMAt538CTTxTdL
2.19126	um	Vesicles Paraspeckle	0.000	1.000	128	200000952	200000165	siRNA-IMPa4-25 PSPC1-A488 IMPa4-A546 DAPI 8C2-siRNA-IMP-a2-a4 V2.00	0	28. siRNA-IMPa4-25 PSPC1-A488 DAPI IMPa4-A546_ae_TileScan_001 (Stage 31 of 49)	00-7QXgCmiNMMAt538CTTxTdL
1.54233	um	Vesicles Paraspeckle	0.000	1.000	128	200000953	200000166	siRNA-IMPa4-25 PSPC1-A488 IMPa4-A546 DAPI 8C2-siRNA-IMP-a2-a4 V2.00	0	28. siRNA-IMPa4-25 PSPC1-A488 DAPI IMPa4-A546_ae_TileScan_001 (Stage 31 of 49)	00-7QXgCmiNMMAt538CTTxTdL
1.9652	um	Vesicles Paraspeckle	0.000	1.000	128	200000954	200000167	siRNA-IMPa4-25 PSPC1-A488 IMPa4-A546 DAPI 8C2-siRNA-IMP-a2-a4 V2.00	0	28. siRNA-IMPa4-25 PSPC1-A488 DAPI IMPa4-A546_ae_TileScan_001 (Stage 31 of 49)	00-7QXgCmiNMMAt538CTTxTdL
2.26593	um	Vesicles Paraspeckle	0.000	1.000	128	200000955	200000168	siRNA-IMPa4-25 PSPC1-A488 IMPa4-A546 DAPI 8C2-siRNA-IMP-a2-a4 V2.00	0	28. siRNA-IMPa4-25 PSPC1-A488 DAPI IMPa4-A546_ae_TileScan_001 (Stage 31 of 49)	00-7QXgCmiNMMAt538CTTxTdL
2.26593	um	Vesicles Paraspeckle	0.000	1.000	128	200000956	200000169	siRNA-IMPa4-25 PSPC1-A488 IMPa4-A546 DAPI 8C2-siRNA-IMP-a2-a4 V2.00	0	28. siRNA-IMPa4-25 PSPC1-A488 DAPI IMPa4-A546_ae_TileScan_001 (Stage 31 of 49)	00-7QXgCmiNMMAt538CTTxTdL
1.99083	um	Vesicles Paraspeckle	0.000	1.000	128	200000957	200000170	siRNA-IMPa4-25 PSPC1-A488 IMPa4-A546 DAPI 8C2-siRNA-IMP-a2-a4 V2.00	0	28. siRNA-IMPa4-25 PSPC1-A488 DAPI IMPa4-A546_ae_TileScan_001 (Stage 31 of 49)	00-7QXgCmiNMMAt538CTTxTdL
1.88828	um	Vesicles Paraspeckle	0.000	1.000	128	200000958	200000171	siRNA-IMPa4-25 PSPC1-A488 IMPa4-A546 DAPI 8C2-siRNA-IMP-a2-a4 V2.00	0	28. siRNA-IMPa4-25 PSPC1-A488 DAPI IMPa4-A546_ae_TileScan_001 (Stage 31 of 49)	00-7QXgCmiNMMAt538CTTxTdL
1.88828	um	Vesicles Paraspeckle	0.000	1.000	128	200000959	200000172	siRNA-IMPa4-25 PSPC1-A488 IMPa4-A546 DAPI 8C2-siRNA-IMP-a2-a4 V2.00	0	28. siRNA-IMPa4-25 PSPC1-A488 DAPI IMPa4-A546_ae_TileScan_001 (Stage 31 of 49)	00-7QXgCmiNMMAt538CTTxTdL
1.53626	um	Vesicles Paraspeckle	0.000	1.000	128	200000960	200000173	siRNA-IMPa4-25 PSPC1-A488 IMPa4-A546 DAPI 8C2-siRNA-IMP-a2-a4 V2.00	0	28. siRNA-IMPa4-25 PSPC1-A488 DAPI IMPa4-A546_ae_TileScan_001 (Stage 31 of 49)	00-7QXgCmiNMMAt538CTTxTdL
1.51062	um	Vesicles Paraspeckle	0.000	1.000	128	200000961	200000174	siRNA-IMPa4-25 PSPC1-A488 IMPa4-A546 DAPI 8C2-siRNA-IMP-a2-a4 V2.00	0	28. siRNA-IMPa4-25 PSPC1-A488 DAPI IMPa4-A546_ae_TileScan_001 (Stage 31 of 49)	00-7QXgCmiNMMAt538CTTxTdL
1.13297	um	Vesicles Paraspeckle	0.000	1.000	128	200000962	200000175	siRNA-IMPa4-25 PSPC1-A488 IMPa4-A546 DAPI 8C2-siRNA-IMP-a2-a4 V2.00	0	28. siRNA-IMPa4-25 PSPC1-A488 DAPI IMPa4-A546_ae_TileScan_001 (Stage 31 of 49)	00-7QXgCmiNMMAt538CTTxTdL
2.06469	um	Vesicles Paraspeckle	0.000	1.000	129	200000963	200000176	siRNA-IMPa4-25 PSPC1-A488 IMPa4-A546 DAPI 8C2-siRNA-IMP-a2-a4 V2.00	0	28. siRNA-IMPa4-25 PSPC1-A488 DAPI IMPa4-A546_ae_TileScan_001 (Stage 31 of 49)	00-7QXgCmiNMMAt538CTTxTdL
2.51619	um	Vesicles Paraspeckle	0.000	1.000	129	200000964	200000177	siRNA-IMPa4-25 PSPC1-A488 IMPa4-A546 DAPI 8C2-siRNA-IMP-a2-a4 V2.00	0	28. siRNA-IMPa4-25 PSPC1-A488 DAPI IMPa4-A546_ae_TileScan_001 (Stage 31 of 49)	00-7QXgCmiNMMAt538CTTxTdL
2.39412	um	Vesicles Paraspeckle	0.000	1.000	129	200000965	200000178	siRNA-IMPa4-25 PSPC1-A488 IMPa4-A546 DAPI 8C2-siRNA-IMP-a2-a4 V2.00	0	28. siRNA-IMPa4-25 PSPC1-A488 DAPI IMPa4-A546_ae_TileScan_001 (Stage 31 of 49)	00-7QXgCmiNMMAt538CTTxTdL
2.36695	um	Vesicles Paraspeckle	0.000	1.000	129	200000966	200000179	siRNA-IMPa4-25 PSPC1-A488 IMPa4-A546 DAPI 8C2-siRNA-IMP-a2-a4 V2.00	0	28. siRNA-IMPa4-25 PSPC1-A488 DAPI IMPa4-A546_ae_TileScan_001 (Stage 31 of 49)	00-7QXgCmiNMMAt538CTTxTdL
2.26593	um	Vesicles Paraspeckle	0.000	1.000	129	200000967	200000180	siRNA-IMPa4-25 PSPC1-A488 IMPa4-A546 DAPI 8C2-siRNA-IMP-a2-a4 V2.00	0	28. siRNA-IMPa4-25 PSPC1-A488 DAPI IMPa4-A546_ae_TileScan_001 (Stage 31 of 49)	00-7QXgCmiNMMAt538CTTxTdL
2.26593	um	Vesicles Paraspeckle	0.000	1.000	129	200000968	200000181	siRNA-IMPa4-25 PSPC1-A488 IMPa4-A546 DAPI 8C2-siRNA-IMP-a2-a4 V2.00	0	28. siRNA-IMPa4-25 PSPC1-A488 DAPI IMPa4-A546_ae_TileScan_001 (Stage 31 of 49)	00-7QXgCmiNMMAt538CTTxTdL
1.49291	um	Vesicles Paraspeckle	0.000	1.000	129	200000969	200000182	siRNA-IMPa4-25 PSPC1-A488 IMPa4-A546 DAPI 8C2-siRNA-IMP-a2-a4 V2.00	0	28. siRNA-IMPa4-25 PSPC1-A488 DAPI IMPa4-A546_ae_TileScan_001 (Stage 31 of 49)	00-7QXgCmiNMMAt538CTTxTdL
1.83944	um	Vesicles Paraspeckle	0.000	1.000	130	200000970	200000183	siRNA-IMPa4-25 PSPC1-A488 IMPa4-A546 DAPI 8C2-siRNA-IMP-a2-a4 V2.00	0	28. siRNA-IMPa4-25 PSPC1-A488 DAPI IMPa4-A546_ae_TileScan_001 (Stage 31 of 49)	00-7QXgCmiNMMAt538CTTxTdL
2.26593	um	Vesicles Paraspeckle	0.000	1.000	130	200000971	200000184	siRNA-IMPa4-25 PSPC1-A488 IMPa4-A546 DAPI 8C2-siRNA-IMP-a2-a4 V2.00	0	28. siRNA-IMPa4-25 PSPC1-A488 DAPI IMPa4-A546_ae_TileScan_001 (Stage 31 of 49)	00-7QXgCmiNMMAt538CTTxTdL
1.41504	um	Vesicles Paraspeckle	0.000	1.000	130	200000972	200000185	siRNA-IMPa4-25 PSPC1-A488 IMPa4-A546 DAPI 8C2-siRNA-IMP-a2-a4 V2.00	0	28. siRNA-IMPa4-25 PSPC1-A488 DAPI IMPa4-A546_ae_TileScan_001 (Stage 31 of 49)	00-7QXgCmiNMMAt538CTTxTdL
2.26593	um	Vesicles Paraspeckle	0.000	1.000	130	200000973	200000186	siRNA-IMPa4-25 PSPC1-A488 IMPa4-A546 DAPI 8C2-siRNA-IMP-a2-a4 V2.00	0	28. siRNA-IMPa4-25 PSPC1-A488 DAPI IMPa4-A546_ae_TileScan_001 (Stage 31 of 49)	00-7QXgCmiNMMAt538CTTxTdL
1.13297	um	Vesicles Paraspeckle	0.000	1.000	130	200000974	200000187	siRNA-IMPa4-25 PSPC1-A488 IMPa4-A546 DAPI 8C2-siRNA-IMP-a2-a4 V2.00	0	28. siRNA-IMPa4-25 PSPC1-A488 DAPI IMPa4-A546_ae_TileScan_001 (Stage 31 of 49)	00-7QXgCmiNMMAt538CTTxTdL
2.27846	um	Vesicles Paraspeckle	0.000	1.000	131	200000975	200000188	siRNA-IMPa4-25 PSPC1-A488 IMPa4-A546 DAPI 8C2-siRNA-IMP-a2-a4 V2.00	0	28. siRNA-IMPa4-25 PSPC1-A488 DAPI IMPa4-A546_ae_TileScan_001 (Stage 31 of 49)	00-7QXgCmiNMMAt538CTTxTdL
1.93801	um	Vesicles Paraspeckle	0.000	1.000	131	200000976	200000189	siRNA-IMPa4-25 PSPC1-A488 IMPa4-A546 DAPI 8C2-siRNA-IMP-a2-a4 V2.00	0	28. siRNA-IMPa4-25 PSPC1-A488 DAPI IMPa4-A546_ae_TileScan_001 (Stage 31 of 49)	00-7QXgCmiNMMAt538CTTxTdL
1.96518	um	Vesicles Paraspeckle	0.000	1.000	131	200000977	200000190	siRNA-IMPa4-25 PSPC1-A488 IMPa4-A546 DAPI 8C2-siRNA-IMP-a2-a4 V2.00	0	28. siRNA-IMPa4-25 PSPC1-A488 DAPI IMPa4-A546_ae_TileScan_001 (Stage 31 of 49)	00-7QXgCmiNMMAt538CTTxTdL
1.7081	um	Vesicles Paraspeckle	0.000	1.000	132	200000978	200000191	siRNA-IMPa4-25 PSPC1-A488 IMPa4-A546 DAPI 8C2-siRNA-IMP-a2-a4 V2.00	0	28. siRNA-IMPa4-25 PSPC1-A488 DAPI IMPa4-A546_ae_TileScan_001 (Stage 31 of 49)	00-7QXgCmiNMMAt538CTTxTdL
1.74241	um	Vesicles Paraspeckle	0.000	1.000	132	200000979	200000192	siRNA-IMPa4-25 PSPC1-A488 IMPa4-A546 DAPI 8C2-siRNA-IMP-a2-a4 V2.00	0	28. siRNA-IMPa4-25 PSPC1-A488 DAPI IMPa4-A546_ae_TileScan_001 (Stage 31 of 49)	00-7QXgCmiNMMAt538CTTxTdL
2.66922	um	Vesicles Paraspeckle	0.000	1.000	132	200000980	200000193	siRNA-IMPa4-25 PSPC1-A488 IMPa4-A546 DAPI 8C2-siRNA-IMP-a2-a4 V2.00	0	28. siRNA-IMPa4-25 PSPC1-A488 DAPI IMPa4-A546_ae_TileScan_001 (Stage 31 of 49)	00-7QXgCmiNMMAt538CTTxTdL
2.31721	um	Vesicles Paraspeckle	0.000	1.000	132	200000981	200000194	siRNA-IMPa4-25 PSPC1-A488 IMPa4-A546 DAPI 8C2-siRNA-IMP-a2-a4 V2.00	0	28. siRNA-IMPa4-25 PSPC1-A488 DAPI IMPa4-A546_ae_TileScan_001 (Stage 31 of 49)	00-7QXgCmiNMMAt538CTTxTdL
0.141493	um	Vesicles Paraspeckle	0.000	1.000	133	200000982	200000195	siRNA-IMPa4-25 PSPC1-A488 IMPa4-A546 DAPI 8C2-siRNA-IMP-a2-a4 V2.00	0	28. siRNA-IMPa4-25 PSPC1-A488 DAPI IMPa4-A546_ae_TileScan_001 (Stage 31 of 49)	00-7QXgCmiNMMAt538CTTxTdL
0.141493	um	Vesicles Paraspeckle	0.000	1.000	133	200000983	200000196	siRNA-IMPa4-25 PSPC1-A488 IMPa4-A546 DAPI 8C2-siRNA-IMP-a2-a4 V2.00	0	28. siRNA-IMPa4-25 PSPC1-A488 DAPI IMPa4-A546_ae_TileScan_001 (Stage 31 of 49)	00-7QXgCmiNMMAt538CTTxTdL
2.86821	um	Vesicles Paraspeckle	0.000	1.000	134	200000984	200000197	siRNA-IMPa4-25 PSPC1-A488 IMPa4-A546 DAPI 8C2-siRNA-IMP-a2-a4 V2.00	0	28. siRNA-IMPa4-25 PSPC1-A488 DAPI IMPa4-A546_ae_TileScan_001 (Stage 31 of 49)	00-7QXgCmiNMMAt538CTTxTdL
2.31722	um	Vesicles Paraspeckle	0.000	1.000	134	200000985	200000198	siRNA-IMPa4-25 PSPC1-A488 IMPa4-A546 DAPI 8C2-siRNA-IMP-a2-a4 V2.00	0	28. siRNA-IMPa4-25 PSPC1-A488 DAPI IMPa4-A546_ae_TileScan_001 (Stage 31 of 49)	00-7QXgCmiNMMAt538CTTxTdL
2.41977	um	Vesicles Paraspeckle	0.000	1.000	134	200000986	200000199	siRNA-IMPa4-25 PSPC1-A488 IMPa4-A546 DAPI 8C2-siRNA-IMP-a2-a4 V2.00	0	28. siRNA-IMPa4-25 PSPC1-A488 DAPI IMPa4-A546_ae_TileScan_001 (Stage 31 of 49)	00-7QXgCmiNMMAt538CTTxTdL
2.26593	um	Vesicles Paraspeckle	0.000	1.000	134	200000987	200000200	siRNA-IMPa4-25 PSPC1-A488 IMPa4-A546 DAPI 8C2-siRNA-IMP-a2-a4 V2.00	0	28. siRNA-IMPa4-25 PSPC1-A488 DAPI IMPa4-A546_ae_TileScan_001 (Stage 31 of 49)	00-7QXgCmiNMMAt538CTTxTdL
2.26593	um	Vesicles Paraspeckle	0.000	1.000	134	200000988	200000201	siRNA-IMPa4-25 PSPC1-A488 IMPa4-A546 DAPI 8C2-siRNA-IMP-a2-a4 V2.00	0	28. siRNA-IMPa4-25 PSPC1-A488 DAPI IMPa4-A546_ae_TileScan_001 (Stage 31 of 49)	00-7QXgCmiNMMAt538CTTxTdL
2.26593	um	Vesicles Paraspeckle	0.000	1.000	134	200000989	200000202	siRNA-IMPa4-25 PSPC1-A488 IMPa4-A546 DAPI 8C2-siRNA-IMP-a2-a4 V2.00	0	28. siRNA-IMPa4-25 PSPC1-A488 DAPI IMPa4-A546_ae_TileScan_001 (Stage 31 of 49)	00-7QXgCmiNMMAt538CTTxTdL
2.26593	um	Vesicles Paraspeckle	0.000	1.000	134	200000990	200000203	siRNA-IMPa4-25 PSPC1-A488 IMPa4-A546 DAPI 8C2-siRNA-IMP-a2-a4 V2.00	0	28. siRNA-IMPa4-25 PSPC1-A488 DAPI IMPa4-A546_ae_TileScan_001 (Stage 31 of 49)	00-7QXgCmiNMMAt538CTTxTdL
2.41517	um	Vesicles Paraspeckle	0.000	1.000	134	200000991	200000204	siRNA-IMPa4-25 PSPC1-A488 IMPa4-A546 DAPI 8C2-siRNA-IMP-a2-a4 V2.00	0	28. siRNA-IMPa4-25 PSPC1-A488 DAPI IMPa4-A546_ae_TileScan_001 (Stage 31 of 49)	00-7QXgCmiNMMAt538CTTxTdL
2.26593	um	Vesicles Paraspeckle	0.000	1.000	134	200000992	200000205	siRNA-IMPa4-25 PSPC1-A488 IMPa4-A546 DAPI 8C2-siRNA-IMP-a2-a4 V2.00	0	28. siRNA-IMPa4-25 PSPC1-A488 DAPI IMPa4-A546_ae_TileScan_001 (Stage 31 of 49)	00-7QXgCmiNMMAt538CTTxTdL
2.01647	um	Vesicles Paraspeckle	0.000	1.000	134	200000993	200000206	siRNA-IMPa4-25 PSPC1-A488 IMPa4-A546 DAPI 8C2-siRNA-IMP-a2-a4 V2.00	0	28. siRNA-IMPa4-25 PSPC1-A488 DAPI IMPa4-A546_ae_TileScan_001 (Stage 31 of 49)	00-7QXgCmiNMMAt538CTTxTdL
1.88828	um	Vesicles Paraspeckle	0.000	1.000	134	200000994	200000207	siRNA-IMPa4-25 PSPC1-A488 IMPa4-A546 DAPI 8C2-siRNA-IMP-a2-a4 V2.00	0	28. siRNA-IMPa4-25 PSPC1-A488 DAPI IMPa4-A546_ae_TileScan_001 (Stage 31 of 49)	00-7QXgCmiNMMAt538CTTxTdL
2.31568	um	Vesicles Paraspeckle	0.000	1.000	134	200000995	200000208	siRNA-IMPa4-25 PSPC1-A488 IMPa4-A546 DAPI 8C2-siRNA-IMP-a2-a4 V2.00	0	28. siRNA-IMPa4-25 PSPC1-A488 DAPI IMPa4-A546_ae_TileScan_001 (Stage 31 of 49)	00-7QXgCmiNMMAt538CTTxTdL
1.98931	um	Vesicles Paraspeckle	0.000	1.000	134	200000996	200000209	siRNA-IMPa4-25 PSPC1-A488 IMPa4-A546 DAPI 8C2-siRNA-IMP-a2-a4 V2.00	0	28. siRNA-IMPa4-25 PSPC1-A488 DAPI IMPa4-A546_ae_TileScan_001 (Stage 31 of 49)	00-7QXgCmiNMMAt538CTTxTdL
1.51062	um	Vesicles Paraspeckle	0.000	1.000	134	200000997	200000210	siRNA-IMPa4-25 PSPC1-A488 IMPa4-A546 DAPI 8C2-siRNA-IMP-a2-a4 V2.00	0	28. siRNA-IMPa4-25 PSPC1-A488 DAPI IMPa4-A546_ae_TileScan_001 (Stage 31 of 49)	00-7QXgCmiNMMAt538CTTxTdL
2.15794	um	Vesicles Paraspeckle	0.000	1.000	135	200000998	200000211	siRNA-IMPa4-25 PSPC1-A488 IMPa4-A546 DAPI 8C2-siRNA-IMP-a2-a4 V2.00	0	28. siRNA-IMPa4-25 PSPC1-A488 DAPI IMPa4-A546_ae_TileScan_001 (Stage 31 of 49)	00-7QXgCmiNMMAt538CTTxTdL
2.20111	um	Vesicles Paraspeckle	0.000	1.000	135	200000999	200000212	siRNA-IMPa4-25 PSPC1-A488 IMPa4-A546 DAPI 8C2-siRNA-IMP-a2-a4 V2.00	0	28. siRNA-IMPa4-25 PSPC1-A488 DAPI IMPa4-A546_ae_TileScan_001 (Stage 31 of 49)	00-7QXgCmiNMMAt538CTTxTdL
1.99083	um	Vesicles Paraspeckle	0.000	1.000	135	200001000	200000213	siRNA-IMPa4-25 PSPC1-A488 IMPa4-A546 DAPI 8C2-siRNA-IMP-a2-a4 V2.00	0	28. siRNA-IMPa4-25 PSPC1-A488 DAPI IMPa4-A546_ae_TileScan_001 (Stage 31 of 49)	00-7QXgCmiNMMAt538CTTxTdL
1.96365	um	Vesicles Paraspeckle	0.000	1.000	135	200001001	200000214	siRNA-IMPa4-25 PSPC1-A488 IMPa4-A546 DAPI 8C2-siRNA-IMP-a2-a4 V2.00	0	28. siRNA-IMPa4-25 PSPC1-A488 DAPI IMPa4-A546_ae_TileScan_001 (Stage 31 of 49)	00-7QXgCmiNMMAt538CTTxTdL
1.67359	um	Vesicles Paraspeckle	0.000	1.000	135	200001002	200000215	siRNA-IMPa4-25 PSPC1-A488 IMPa4-A546 DAPI 8C2-siRNA-IMP-a2-a4 V2.00	0	28. siRNA-IMPa4-25 PSPC1-A488 DAPI IMPa4-A546_ae_TileScan_001 (Stage 31 of 49)	00-7QXgCmiNMMAt538CTTxTdL
1.05488	um	Vesicles Paraspeckle	0.000	1.000	135	200001003	200000216	siRNA-IMPa4-25 PSPC1-A488 IMPa4-A546 DAPI 8C2-siRNA-IMP-a2-a4 V2.00	0	28. siRNA-IMPa4-25 PSPC1-A488 DAPI IMPa4-A546_ae_TileScan_001 (Stage 31 of 49)	00-7QXgCmiNMMAt538CTTxTdL
2.64359	um	Vesicles Paraspeckle	0.000	1.000	135	200001004	200000217	siRNA-IMPa4-25 PSPC1-A488 IMPa4-A546 DAPI 8C2-siRNA-IMP-a2-a4 V2.00	0	28. siRNA-IMPa4-25 PSPC1-A488 DAPI IMPa4-A546_ae_TileScan_001 (Stage 31 of 49)	00-7QXgCmiNMMAt538CTTxTdL
2.64359	um	Vesicles Paraspeckle	0.000	1.000	135	200001005	200000218	siRNA-IMPa4-25 PSPC1-A488 IMPa4-A546 DAPI 8C2-siRNA-IMP-a2-a4 V2.00	0	28. siRNA-IMPa4-25 PSPC1-A488 DAPI IMPa4-A546_ae_TileScan_001 (Stage 31 of 49)	00-7QXgCmiNMMAt538CTTxTdL
2.34283	um	Vesicles Paraspeckle	0.000	1.000	135	200001006	200000219	siRNA-IMPa4-25 PSPC1-A488 IMPa4-A546 DAPI 8C2-siRNA-IMP-a2-a4 V2.00	0	28. siRNA-IMPa4-25 PSPC1-A488 DAPI IMPa4-A546_ae_TileScan_001 (Stage 31 of 49)	00-7QXgCmiNMMAt538CTTxTdL
2.34283	um	Vesicles Paraspeckle	0.000	1.000	135	200001007	200000220	siRNA-IMPa4-25 PSPC1-A488 IMPa4-A546 DAPI 8C2-siRNA-IMP-a2-a4 V2.00	0	28. siRNA-IMPa4-25 PSPC1-A488 DAPI IMPa4-A546_ae_TileScan_001 (Stage 31 of 49)	00-7QXgCmiNMMAt538CTTxTdL
1.88828	um	Vesicles Paraspeckle	0.000	1.000	135	200001008	200000221	siRNA-IMPa4-25 PSPC1-A488 IMPa4-A546 DAPI 8C2-siRNA-IMP-a2-a4 V2.00	0	28. siRNA-IMPa4-25 PSPC1-A488 DAPI IMPa4-A546_ae_TileScan_001 (Stage 31 of 49)	00-7QXgCmiNMMAt538CTTxTdL
1.88828	um	Vesicles Paraspeckle	0.000	1.000	135	200001009	200000222	siRNA-IMPa4-25 PSPC1-A488 IMPa4-A546 DAPI 8C2-siRNA-IMP-a2-a4 V2.00	0	28. siRNA-IMPa4-25 PSPC1-A488 DAPI IMPa4-A546_ae_TileScan_001 (Stage 31 of 49)	00-7QXgCmiNMMAt538CTTxTdL
1.93955	um	Vesicles Paraspeckle	0.000	1.000	135	200001010	200000223	siRNA-IMPa4-25 PSPC1-A488 IMPa4-A546 DAPI 8C2-siRNA-IMP-a2-a4 V2.00	0	28. siRNA-IMPa4-25 PSPC1-A488 DAPI IMPa4-A546_ae_TileScan_001 (Stage 31 of 49)	00-7QXgCmiNMMAt538CTTxTdL
1.56189	um	Vesicles Paraspeckle	0.000	1.000	135	200001011	200000224	siRNA-IMPa4-25 PSPC1-A488 IMPa4-A546 DAPI 8C2-siRNA-IMP-a2-a4 V2.00	0	28. siRNA-IMPa4-25 PSPC1-A488 DAPI IMPa4-A546_ae_TileScan_001 (Stage 31 of 49)	00-7QXgCmiNMMAt538CTTxTdL
1.51062	um	Vesicles Paraspeckle	0.000	1.000	135	200001012	200000225	siRNA-IMPa4-25 PSPC1-A488 IMPa4-A546 DAPI 8C2-siRNA-IMP-a2-a4 V2.00	0	28. siRNA-IMPa4-25 PSPC1-A488 DAPI IMPa4-A546_ae_TileScan_001 (Stage 31 of 49)	00-7QXgCmiNMMAt538CTTxTdL
1.51062	um	Vesicles Paraspeckle	0.000	1.000	135	200001013	200000226	siRNA-IMPa4-25 PSPC1-A488 IMPa4-A546 DAPI 8C2-siRNA-IMP-a2-a4 V2.00	0	28. siRNA-IMPa4-25 PSPC1-A488 DAPI IMPa4-A546_ae_TileScan_001 (Stage 31 of 49)	00-7QXgCmiNMMAt538CTTxTdL
1.51062	um	Vesicles Paraspeckle	0.000	1.000	135	200001014	200000227	siRNA-IMPa4-25 PSPC1-A488 IMPa4-A546 DAPI 8C2-siRNA-IMP-a2-a4 V2.00	0	28. siRNA-IMPa4-25 PSPC1-A488 DAPI IMPa4-A546_ae_TileScan_001 (Stage 31 of 49)	00-7QXgCmiNMMAt538CTTxTdL
3.60402	um	Vesicles Paraspeckle	0.000	1.000	137	200001015	200000228	siRNA-IMPa4-25 PSPC1-A488 IMPa4-A546 DAPI 8C2-siRNA-IMP-a2-a4 V2.00	0	28. siRNA-IMPa4-25 PSPC1-A488 DAPI IMPa4-A546_ae_TileScan_001 (Stage 31 of 49)	00-7QXgCmiNMMAt538CTTxTdL
3.27481	um	Vesicles Paraspeckle	0.000	1.000	137	200001016	200000229	siRNA-IMPa4-25 PSPC1-A488 IMPa4-A546 DAPI 8C2-siRNA-IMP-a2-a4 V2.00	0	28. siRNA-IMPa4-25 PSPC1-A488 DAPI IMPa4-A546_ae_TileScan_001 (Stage 31 of 49)	00-7QXgCmiNMMAt538CTTxTdL
2.51466	um	Vesicles Paraspeckle	0.000	1.000	137	200001017	200000230	siRNA-IMPa4-25 PSPC1-A488 IMPa4-A546 DAPI 8C2-siRNA-IMP-a2-a4 V2.00	0	28. siRNA-IMPa4-25 PSPC1-A488 DAPI IMPa4-A546_ae_TileScan_001 (Stage 31 of 49)	00-7QXgCmiNMMAt538CTTxTdL
2.64359	um	Vesicles Paraspeckle	0.000	1.000	137	200001018	200000231	siRNA-IMPa4-25 PSPC1-A488 IMPa4-A546 DAPI 8C2-siRNA-IMP-a2-a4 V2.00	0	28. siRNA-IMPa4-25 PSPC1-A488 DAPI IMPa4-A546_ae_TileScan_001 (Stage 31 of 49)	00-7QXgCmiNMMAt538CTTxTdL
2.3236	um	Vesicles Paraspeckle	0.000	1.000	137	200001019	200000232	siRNA-IMPa4-25 PSPC1-A488 IMPa4-A546 DAPI 8C2-siRNA-IMP-a2-a4 V2.00	0	28. siRNA-IMPa4-25 PSPC1-A488 DAPI IMPa4-A546_ae_TileScan_001 (Stage 31 of 49)	00-7QXgCmiNMMAt538CTTxTdL
3.1238	um	Vesicles Paraspeckle	0.000	1.000	137	200001020	200000233	siRNA-IMPa4-25 PSPC1-A488 IMPa4-A546 DAPI 8C2-siRNA-IMP-a2-a4 V2.00	0	28. siRNA-IMPa4-25 PSPC1-A488 DAPI IMPa4-A546_ae_TileScan_001 (Stage 31 of 49)	00-7QXgCmiNMMAt538CTTxTdL
2.56128	um	Vesicles Paraspeckle	0.000	1.000	137	200001021	200000234	siRNA-IMPa4-25 PSPC1-A488 IMPa4-A546 DAPI 8C2-siRNA-IMP-a2-a4 V2.00	0	28. siRNA-IMPa4-25 PSPC1-A488 DAPI IMPa4-A546_ae_TileScan_001 (Stage 31 of 49)	00-7QXgCmiNMMAt538CTTxTdL
2.06469	um	Vesicles Paraspeckle	0.000	1.000	137	200001022	200000235	siRNA-IMPa4-25 PSPC1-A488 IMPa4-A546 DAPI 8C2-siRNA-IMP-a2-a4 V2.00	0	28. siRNA-IMPa4-25 PSPC1-A488 DAPI IMPa4-A546_ae_TileScan_001 (Stage 31 of 49)	00-7QXgCmiNMMAt538CTTxTdL
1.9652	um	Vesicles Paraspeckle	0.000	1.000	137	200001023	200000236	siRNA-IMPa4-25 PSPC1-A488 IMPa4-A546 DAPI 8C2-siRNA-IMP-a2-a4 V2.00	0	28. siRNA-IMPa4-25 PSPC1-A488 DAPI IMPa4-A546_ae_TileScan_001 (Stage 31 of 49)	00-7QXgCmiNMMAt538CTTxTdL
1.51062	um	Vesicles Paraspeckle	0.000	1.000	137	200001024	200000237	siRNA-IMPa4-25 PSPC1-A488 IMPa4-A546 DAPI 8C2-siRNA-IMP-a2-a4 V2.00	0	28. siRNA-IMPa4-25 PSPC1-A488 DAPI IMPa4-A546_ae_TileScan_001 (Stage 31 of 49)	00-7QXgCmiNMMAt538CTTxTdL
2.01648	um	Vesicles Paraspeckle	0.000	1.000	137	200001025	200000238	siRNA-IMPa4-25 PSPC1-A488 IMPa4-A546 DAPI 8C2-siRNA-IMP-a2-a4 V2.00	0	28. siRNA-IMPa4-25 PSPC1-A488 DAPI IMPa4-A546_ae_TileScan_001 (Stage 31 of 49)	00-7QXgCmiNMMAt538CTTxTdL
3.79684	um	Vesicles Paraspeckle	0.000	1.000	138	200001026	200000239	siRNA-IMPa4-25 PSPC1-A488 IMPa4-A546 DAPI 8C2-siRNA-IMP-a2-a4 V2.00	0	28. siRNA-IMPa4-25 PSPC1-A488 DAPI IMPa4-A546_ae_TileScan_001 (Stage 31 of 49)	00-7QXgCmiNMMAt538CTTxTdL
1.95665	um	Vesicles Paraspeckle	0.000	1.000	138	200001027	200000240	siRNA-IMPa4-25 PSPC1-A488 IMPa4-A546 DAPI 8C2-siRNA-IMP-a2-a4 V2.00	0	28. siRNA-IMPa4-25 PSPC1-A488 DAPI IMPa4-A546_ae_TileScan_001 (Stage 31 of 49)	00-7QXgCmiNMMAt538CTTxTdL
2.33711	um	Vesicles Paraspeckle	0.000	1.000	138	200001028	200000241	siRNA-IMPa4-25 PSPC1-A488 IMPa4-A546 DAPI 8C2-siRNA-IMP-a2-a4 V2.00	0	28. siRNA-IMPa4-25 PSPC1-A488 DAPI IMPa4-A546_ae_TileScan_001 (Stage 31 of 49)	00-7QXgCmiNMMAt538CTTxTdL
2.56439	um	Vesicles Paraspeckle	0.000	1.000	138	200001029	200000242	siRNA-IMPa4-25 PSPC1-A488 IMPa4-A546 DAPI 8C2-siRNA-IMP-a2-a4 V2.00	0	28. siRNA-IMPa4-25 PSPC1-A488 DAPI IMPa4-A546_ae_TileScan_001 (Stage 31 of 49)	00-7QXgCmiNMMAt538CTTxTdL
1.88828	um	Vesicles Paraspeckle	0.000	1.000	138	200001030	200000243	siRNA-IMPa4-25 PSPC1-A488 IMPa4-A546 DAPI 8C2-siRNA-IMP-a2-a4 V2.00	0	28. siRNA-IMPa4-25 PSPC1-A488 DAPI IMPa4-A546_ae_TileScan_001 (Stage 31 of 49)	00-7QXgCmiNMMAt538CTTxTdL
1.75654	um	Vesicles Paraspeckle	0.000	1.000	138	200001031	200000244	siRNA-IMPa4-25 PSPC1-A488 IMPa4-A546 DAPI 8C2-siRNA-IMP-a2-a4 V2.00	0	28. siRNA-IMPa4-25 PSPC1-A488 DAPI IMPa4-A546_ae_TileScan_001 (Stage 31 of 49)	00-7QXgCmiNMMAt538CTTxTdL
2.08725	um	Vesicles Paraspeckle	0.000	1.000	138	200001032	200000245	siRNA-IMPa4-25 PSPC1-A488 IMPa4-A546 DAPI 8C2-siRNA-IMP-a2-a4 V2.00	0	28. siRNA-IMPa4-25 PSPC1-A488 DAPI IMPa4-A546_ae_TileScan_001 (Stage 31 of 49)	00-7QXgCmiNMMAt538CTTxTdL
2.683	um	Vesicles Paraspeckle	0.000	1.000	139	200001033	200000246	siRNA-IMPa4-25 PSPC1-A488 IMPa4-A546 DAPI 8C2-siRNA-IMP-a2-a4 V2.00	0	28. siRNA-IMPa4-25 PSPC1-A488 DAPI IMPa4-A546_ae_TileScan_001 (Stage 31 of 49)	00-7QXgCmiNMMAt538CTTxTdL
2.08878	um	Vesicles Paraspeckle	0.000	1.000	139	200001034	200000247	siRNA-IMPa4-25 PSPC1-A488 IMPa4-A546 DAPI 8C2-siRNA-IMP-a2-a4 V2.00	0	28. siRNA-IMPa4-25 PSPC1-A488 DAPI IMPa4-A546_ae_TileScan_001 (Stage 31 of 49)	00-7QXgCmiNMMAt538CTTxTdL
1.58753	um	Vesicles Paraspeckle	0.000	1.000	139	200001035	200000248	siRNA-IMPa4-25 PSPC1-A488 IMPa4-A546 DAPI 8C2-siRNA-IMP-a2-a4 V2.00	0	28. siRNA-IMPa4-25 PSPC1-A488 DAPI IMPa4-A546_ae_TileScan_001 (Stage 31 of 49)	00-7QXgCmiNMMAt538CTTxTdL
1.51062	um	Vesicles Paraspeckle	0.000	1.000	139	200001036	200000249	siRNA-IMPa4-25 PSPC1-A488 IMPa4-A546 DAPI 8C2-siRNA-IMP-a2-a4 V2.00	0	28. siRNA-IMPa4-25 PSPC1-A488 DAPI IMPa4-A546_ae_TileScan_001 (Stage 31 of 49)	00-7QXgCmiNMMAt538CTTxTdL
2.39412	um	Vesicles Paraspeckle	0.000	1.000	141	200001037	200000250	siRNA-IMPa4-25 PSPC1-A488 IMPa4-A546 DAPI 8C2-siRNA-IMP-a2-a4 V2.00	0	28. siRNA-IMPa4-25 PSPC1-A488 DAPI IMPa4-A546_ae_TileScan_001 (Stage 31 of 49)	00-7QXgCmiNMMAt538CTTxTdL
1.18424	um	Vesicles Paraspeckle	0.000	1.000	141	200001038	200000251	siRNA-IMPa4-25 PSPC1-A488 IMPa4-A546 DAPI 8C2-siRNA-IMP-a2-a4 V2.00	0	28. siRNA-IMPa4-25 PSPC1-A488 DAPI IMPa4-A546_ae_TileScan_001 (Stage 31 of 49)	00-7QXgCmiNMMAt538CTTxTdL
1.83975	um	Vesicles Paraspeckle	0.000	1.000	142	200001039	200000252	siRNA-IMPa4-25 PSPC1-A488 IMPa4-A546 DAPI 8C2-siRNA-IMP-a2-a4 V2.00	0	28. siRNA-IMPa4-25 PSPC1-A488 DAPI IMPa4-A546_ae_TileScan_001 (Stage 31 of 49)	00-7QXgCmiNMMAt538CTTxTdL
2.12279	um	Vesicles Paraspeckle	0.000	1.000	142	200001040	200000253	siRNA-IMPa4-25 PSPC1-A488 IMPa4-A546 DAPI 8C2-siRNA-IMP-a2-a4 V2.00	0	28. siRNA-IMPa4-25 PSPC1-A488 DAPI IMPa4-A546_ae_TileScan_001 (Stage 31 of 49)	00-7QXgCmiNMMAt538CTTxTdL
1.85113	um	Vesicles Paraspeckle	0.000	1.000	142	200001041	200000254	siRNA-IMPa4-25 PSPC1-A488 IMPa4-A546 DAPI 8C2-siRNA-IMP-a2-a4 V2.00	0	28. siRNA-IMPa4-25 PSPC1-A488 DAPI IMPa4-A546_ae_TileScan_001 (Stage 31 of 49)	00-7QXgCmiNMMAt538CTTxTdL
2.84409	um	Vesicles Paraspeckle	0.000	1.000	143	200001042	200000000	siRNA-IMPa4-25 PSPC1-A488 IMPa4-A546 DAPI 8C2-siRNA-IMP-a2-a4 V2.00	0	28. siRNA-IMPa4-25 PSPC1-A488 DAPI IMPa4-A546_af_TileScan_001 (Stage 32 of 49)	00-AkmGxQwud5TnpVzAqw2meD
2.64359	um	Vesicles Paraspeckle	0.000	1.000	143	200001043	200000001	siRNA-IMPa4-25 PSPC1-A488 IMPa4-A546 DAPI 8C2-siRNA-IMP-a2-a4 V2.00	0	28. siRNA-IMPa4-25 PSPC1-A488 DAPI IMPa4-A546_af_TileScan_001 (Stage 32 of 49)	00-AkmGxQwud5TnpVzAqw2meD
2.44389	um	Vesicles Paraspeckle	0.000	1.000	143	200001044	200000002	siRNA-IMPa4-25 PSPC1-A488 IMPa4-A546 DAPI 8C2-siRNA-IMP-a2-a4 V2.00	0	28. siRNA-IMPa4-25 PSPC1-A488 DAPI IMPa4-A546_af_TileScan_001 (Stage 32 of 49)	00-AkmGxQwud5TnpVzAqw2meD
1.98931	um	Vesicles Paraspeckle	0.000	1.000	143	200001045	200000003	siRNA-IMPa4-25 PSPC1-A488 IMPa4-A546 DAPI 8C2-siRNA-IMP-a2-a4 V2.00	0	28. siRNA-IMPa4-25 PSPC1-A488 DAPI IMPa4-A546_af_TileScan_001 (Stage 32 of 49)	00-AkmGxQwud5TnpVzAqw2meD
2.3685	um	Vesicles Paraspeckle	0.000	1.000	143	200001046	200000004	siRNA-IMPa4-25 PSPC1-A488 IMPa4-A546 DAPI 8C2-siRNA-IMP-a2-a4 V2.00	0	28. siRNA-IMPa4-25 PSPC1-A488 DAPI IMPa4-A546_af_TileScan_001 (Stage 32 of 49)	00-AkmGxQwud5TnpVzAqw2meD
2.26593	um	Vesicles Paraspeckle	0.000	1.000	143	200001047	200000005	siRNA-IMPa4-25 PSPC1-A488 IMPa4-A546 DAPI 8C2-siRNA-IMP-a2-a4 V2.00	0	28. siRNA-IMPa4-25 PSPC1-A488 DAPI IMPa4-A546_af_TileScan_001 (Stage 32 of 49)	00-AkmGxQwud5TnpVzAqw2meD
2.26593	um	Vesicles Paraspeckle	0.000	1.000	143	200001048	200000006	siRNA-IMPa4-25 PSPC1-A488 IMPa4-A546 DAPI 8C2-siRNA-IMP-a2-a4 V2.00	0	28. siRNA-IMPa4-25 PSPC1-A488 DAPI IMPa4-A546_af_TileScan_001 (Stage 32 of 49)	00-AkmGxQwud5TnpVzAqw2meD
2.26593	um	Vesicles Paraspeckle	0.000	1.000	143	200001049	200000007	siRNA-IMPa4-25 PSPC1-A488 IMPa4-A546 DAPI 8C2-siRNA-IMP-a2-a4 V2.00	0	28. siRNA-IMPa4-25 PSPC1-A488 DAPI IMPa4-A546_af_TileScan_001 (Stage 32 of 49)	00-AkmGxQwud5TnpVzAqw2meD
2.36848	um	Vesicles Paraspeckle	0.000	1.000	143	200001050	200000008	siRNA-IMPa4-25 PSPC1-A488 IMPa4-A546 DAPI 8C2-siRNA-IMP-a2-a4 V2.00	0	28. siRNA-IMPa4-25 PSPC1-A488 DAPI IMPa4-A546_af_TileScan_001 (Stage 32 of 49)	00-AkmGxQwud5TnpVzAqw2meD
2.26593	um	Vesicles Paraspeckle	0.000	1.000	143	200001051	200000009	siRNA-IMPa4-25 PSPC1-A488 IMPa4-A546 DAPI 8C2-siRNA-IMP-a2-a4 V2.00	0	28. siRNA-IMPa4-25 PSPC1-A488 DAPI IMPa4-A546_af_TileScan_001 (Stage 32 of 49)	00-AkmGxQwud5TnpVzAqw2meD
2.04057	um	Vesicles Paraspeckle	0.000	1.000	143	200001052	200000010	siRNA-IMPa4-25 PSPC1-A488 IMPa4-A546 DAPI 8C2-siRNA-IMP-a2-a4 V2.00	0	28. siRNA-IMPa4-25 PSPC1-A488 DAPI IMPa4-A546_af_TileScan_001 (Stage 32 of 49)	00-AkmGxQwud5TnpVzAqw2meD
2.26593	um	Vesicles Paraspeckle	0.000	1.000	143	200001053	200000011	siRNA-IMPa4-25 PSPC1-A488 IMPa4-A546 DAPI 8C2-siRNA-IMP-a2-a4 V2.00	0	28. siRNA-IMPa4-25 PSPC1-A488 DAPI IMPa4-A546_af_TileScan_001 (Stage 32 of 49)	00-AkmGxQwud5TnpVzAqw2meD
2.31721	um	Vesicles Paraspeckle	0.000	1.000	143	200001054	200000012	siRNA-IMPa4-25 PSPC1-A488 IMPa4-A546 DAPI 8C2-siRNA-IMP-a2-a4 V2.00	0	28. siRNA-IMPa4-25 PSPC1-A488 DAPI IMPa4-A546_af_TileScan_001 (Stage 32 of 49)	00-AkmGxQwud5TnpVzAqw2meD
2.41825	um	Vesicles Paraspeckle	0.000	1.000	143	200001055	200000013	siRNA-IMPa4-25 PSPC1-A488 IMPa4-A546 DAPI 8C2-siRNA-IMP-a2-a4 V2.00	0	28. siRNA-IMPa4-25 PSPC1-A488 DAPI IMPa4-A546_af_TileScan_001 (Stage 32 of 49)	00-AkmGxQwud5TnpVzAqw2meD
2.34286	um	Vesicles Paraspeckle	0.000	1.000	143	200001056	200000014	siRNA-IMPa4-25 PSPC1-A488 IMPa4-A546 DAPI 8C2-siRNA-IMP-a2-a4 V2.00	0	28. siRNA-IMPa4-25 PSPC1-A488 DAPI IMPa4-A546_af_TileScan_001 (Stage 32 of 49)	00-AkmGxQwud5TnpVzAqw2meD
2.26593	um	Vesicles Paraspeckle	0.000	1.000	143	200001057	200000015	siRNA-IMPa4-25 PSPC1-A488 IMPa4-A546 DAPI 8C2-siRNA-IMP-a2-a4 V2.00	0	28. siRNA-IMPa4-25 PSPC1-A488 DAPI IMPa4-A546_af_TileScan_001 (Stage 32 of 49)	00-AkmGxQwud5TnpVzAqw2meD
2.25439	um	Vesicles Paraspeckle	0.000	1.000	143	200001058	200000016	siRNA-IMPa4-25 PSPC1-A488 IMPa4-A546 DAPI 8C2-siRNA-IMP-a2-a4 V2.00	0	28. siRNA-IMPa4-25 PSPC1-A488 DAPI IMPa4-A546_af_TileScan_001 (Stage 32 of 49)	00-AkmGxQwud5TnpVzAqw2meD
1.88828	um	Vesicles Paraspeckle	0.000	1.000	143	200001059	200000017	siRNA-IMPa4-25 PSPC1-A488 IMPa4-A546 DAPI 8C2-siRNA-IMP-a2-a4 V2.00	0	28. siRNA-IMPa4-25 PSPC1-A488 DAPI IMPa4-A546_af_TileScan_001 (Stage 32 of 49)	00-AkmGxQwud5TnpVzAqw2meD
1.88828	um	Vesicles Paraspeckle	0.000	1.000	143	200001060	200000018	siRNA-IMPa4-25 PSPC1-A488 IMPa4-A546 DAPI 8C2-siRNA-IMP-a2-a4 V2.00	0	28. siRNA-IMPa4-25 PSPC1-A488 DAPI IMPa4-A546_af_TileScan_001 (Stage 32 of 49)	00-AkmGxQwud5TnpVzAqw2meD
1.56037	um	Vesicles Paraspeckle	0.000	1.000	143	200001061	200000019	siRNA-IMPa4-25 PSPC1-A488 IMPa4-A546 DAPI 8C2-siRNA-IMP-a2-a4 V2.00	0	28. siRNA-IMPa4-25 PSPC1-A488 DAPI IMPa4-A546_af_TileScan_001 (Stage 32 of 49)	00-AkmGxQwud5TnpVzAqw2meD
1.51062	um	Vesicles Paraspeckle	0.000	1.000	143	200001062	200000020	siRNA-IMPa4-25 PSPC1-A488 IMPa4-A546 DAPI 8C2-siRNA-IMP-a2-a4 V2.00	0	28. siRNA-IMPa4-25 PSPC1-A488 DAPI IMPa4-A546_af_TileScan_001 (Stage 32 of 49)	00-AkmGxQwud5TnpVzAqw2meD
1.85111	um	Vesicles Paraspeckle	0.000	1.000	143	200001063	200000021	siRNA-IMPa4-25 PSPC1-A488 IMPa4-A546 DAPI 8C2-siRNA-IMP-a2-a4 V2.00	0	28. siRNA-IMPa4-25 PSPC1-A488 DAPI IMPa4-A546_af_TileScan_001 (Stage 32 of 49)	00-AkmGxQwud5TnpVzAqw2meD
1.85111	um	Vesicles Paraspeckle	0.000	1.000	143	200001064	200000022	siRNA-IMPa4-25 PSPC1-A488 IMPa4-A546 DAPI 8C2-siRNA-IMP-a2-a4 V2.00	0	28. siRNA-IMPa4-25 PSPC1-A488 DAPI IMPa4-A546_af_TileScan_001 (Stage 32 of 49)	00-AkmGxQwud5TnpVzAqw2meD
1.51062	um	Vesicles Paraspeckle	0.000	1.000	143	200001065	200000023	siRNA-IMPa4-25 PSPC1-A488 IMPa4-A546 DAPI 8C2-siRNA-IMP-a2-a4 V2.00	0	28. siRNA-IMPa4-25 PSPC1-A488 DAPI IMPa4-A546_af_TileScan_001 (Stage 32 of 49)	00-AkmGxQwud5TnpVzAqw2meD
1.51062	um	Vesicles Paraspeckle	0.000	1.000	143	200001066	200000024	siRNA-IMPa4-25 PSPC1-A488 IMPa4-A546 DAPI 8C2-siRNA-IMP-a2-a4 V2.00	0	28. siRNA-IMPa4-25 PSPC1-A488 DAPI IMPa4-A546_af_TileScan_001 (Stage 32 of 49)	00-AkmGxQwud5TnpVzAqw2meD
1.51062	um	Vesicles Paraspeckle	0.000	1.000	143	200001067	200000025	siRNA-IMPa4-25 PSPC1-A488 IMPa4-A546 DAPI 8C2-siRNA-IMP-a2-a4 V2.00	0	28. siRNA-IMPa4-25 PSPC1-A488 DAPI IMPa4-A546_af_TileScan_001 (Stage 32 of 49)	00-AkmGxQwud5TnpVzAqw2meD
1.51062	um	Vesicles Paraspeckle	0.000	1.000	143	200001068	200000026	siRNA-IMPa4-25 PSPC1-A488 IMPa4-A546 DAPI 8C2-siRNA-IMP-a2-a4 V2.00	0	28. siRNA-IMPa4-25 PSPC1-A488 DAPI IMPa4-A546_af_TileScan_001 (Stage 32 of 49)	00-AkmGxQwud5TnpVzAqw2meD
3.02124	um	Vesicles Paraspeckle	0.000	1.000	144	200001069	200000027	siRNA-IMPa4-25 PSPC1-A488 IMPa4-A546 DAPI 8C2-siRNA-IMP-a2-a4 V2.00	0	28. siRNA-IMPa4-25 PSPC1-A488 DAPI IMPa4-A546_af_TileScan_001 (Stage 32 of 49)	00-AkmGxQwud5TnpVzAqw2meD
2.26593	um	Vesicles Paraspeckle	0.000	1.000	144	200001070	200000028	siRNA-IMPa4-25 PSPC1-A488 IMPa4-A546 DAPI 8C2-siRNA-IMP-a2-a4 V2.00	0	28. siRNA-IMPa4-25 PSPC1-A488 DAPI IMPa4-A546_af_TileScan_001 (Stage 32 of 49)	00-AkmGxQwud5TnpVzAqw2meD
1.88828	um	Vesicles Paraspeckle	0.000	1.000	144	200001071	200000029	siRNA-IMPa4-25 PSPC1-A488 IMPa4-A546 DAPI 8C2-siRNA-IMP-a2-a4 V2.00	0	28. siRNA-IMPa4-25 PSPC1-A488 DAPI IMPa4-A546_af_TileScan_001 (Stage 32 of 49)	00-AkmGxQwud5TnpVzAqw2meD
1.88828	um	Vesicles Paraspeckle	0.000	1.000	144	200001072	200000030	siRNA-IMPa4-25 PSPC1-A488 IMPa4-A546 DAPI 8C2-siRNA-IMP-a2-a4 V2.00	0	28. siRNA-IMPa4-25 PSPC1-A488 DAPI IMPa4-A546_af_TileScan_001 (Stage 32 of 49)	00-AkmGxQwud5TnpVzAqw2meD
2.31568	um	Vesicles Paraspeckle	0.000	1.000	144	200001073	200000031	siRNA-IMPa4-25 PSPC1-A488 IMPa4-A546 DAPI 8C2-siRNA-IMP-a2-a4 V2.00	0	28. siRNA-IMPa4-25 PSPC1-A488 DAPI IMPa4-A546_af_TileScan_001 (Stage 32 of 49)	00-AkmGxQwud5TnpVzAqw2meD
3.25049	um	Vesicles Paraspeckle	0.000	1.000	145	200001074	200000032	siRNA-IMPa4-25 PSPC1-A488 IMPa4-A546 DAPI 8C2-siRNA-IMP-a2-a4 V2.00	0	28. siRNA-IMPa4-25 PSPC1-A488 DAPI IMPa4-A546_af_TileScan_001 (Stage 32 of 49)	00-AkmGxQwud5TnpVzAqw2meD
2.31722	um	Vesicles Paraspeckle	0.000	1.000	145	200001075	200000033	siRNA-IMPa4-25 PSPC1-A488 IMPa4-A546 DAPI 8C2-siRNA-IMP-a2-a4 V2.00	0	28. siRNA-IMPa4-25 PSPC1-A488 DAPI IMPa4-A546_af_TileScan_001 (Stage 32 of 49)	00-AkmGxQwud5TnpVzAqw2meD
2.94361	um	Vesicles Paraspeckle	0.000	1.000	145	200001076	200000034	siRNA-IMPa4-25 PSPC1-A488 IMPa4-A546 DAPI 8C2-siRNA-IMP-a2-a4 V2.00	0	28. siRNA-IMPa4-25 PSPC1-A488 DAPI IMPa4-A546_af_TileScan_001 (Stage 32 of 49)	00-AkmGxQwud5TnpVzAqw2meD
1.9652	um	Vesicles Paraspeckle	0.000	1.000	145	200001077	200000035	siRNA-IMPa4-25 PSPC1-A488 IMPa4-A546 DAPI 8C2-siRNA-IMP-a2-a4 V2.00	0	28. siRNA-IMPa4-25 PSPC1-A488 DAPI IMPa4-A546_af_TileScan_001 (Stage 32 of 49)	00-AkmGxQwud5TnpVzAqw2meD
2.56442	um	Vesicles Paraspeckle	0.000	1.000	145	200001078	200000036	siRNA-IMPa4-25 PSPC1-A488 IMPa4-A546 DAPI 8C2-siRNA-IMP-a2-a4 V2.00	0	28. siRNA-IMPa4-25 PSPC1-A488 DAPI IMPa4-A546_af_TileScan_001 (Stage 32 of 49)	00-AkmGxQwud5TnpVzAqw2meD
1.88828	um	Vesicles Paraspeckle	0.000	1.000	145	200001079	200000037	siRNA-IMPa4-25 PSPC1-A488 IMPa4-A546 DAPI 8C2-siRNA-IMP-a2-a4 V2.00	0	28. siRNA-IMPa4-25 PSPC1-A488 DAPI IMPa4-A546_af_TileScan_001 (Stage 32 of 49)	00-AkmGxQwud5TnpVzAqw2meD
2.26593	um	Vesicles Paraspeckle	0.000	1.000	145	200001080	200000038	siRNA-IMPa4-25 PSPC1-A488 IMPa4-A546 DAPI 8C2-siRNA-IMP-a2-a4 V2.00	0	28. siRNA-IMPa4-25 PSPC1-A488 DAPI IMPa4-A546_af_TileScan_001 (Stage 32 of 49)	00-AkmGxQwud5TnpVzAqw2meD
2.01647	um	Vesicles Paraspeckle	0.000	1.000	147	200001081	200000039	siRNA-IMPa4-25 PSPC1-A488 IMPa4-A546 DAPI 8C2-siRNA-IMP-a2-a4 V2.00	0	28. siRNA-IMPa4-25 PSPC1-A488 DAPI IMPa4-A546_af_TileScan_001 (Stage 32 of 49)	00-AkmGxQwud5TnpVzAqw2meD
2.64359	um	Vesicles Paraspeckle	0.000	1.000	147	200001082	200000040	siRNA-IMPa4-25 PSPC1-A488 IMPa4-A546 DAPI 8C2-siRNA-IMP-a2-a4 V2.00	0	28. siRNA-IMPa4-25 PSPC1-A488 DAPI IMPa4-A546_af_TileScan_001 (Stage 32 of 49)	00-AkmGxQwud5TnpVzAqw2meD
1.93802	um	Vesicles Paraspeckle	0.000	1.000	147	200001083	200000041	siRNA-IMPa4-25 PSPC1-A488 IMPa4-A546 DAPI 8C2-siRNA-IMP-a2-a4 V2.00	0	28. siRNA-IMPa4-25 PSPC1-A488 DAPI IMPa4-A546_af_TileScan_001 (Stage 32 of 49)	00-AkmGxQwud5TnpVzAqw2meD
1.7096	um	Vesicles Paraspeckle	0.000	1.000	147	200001084	200000042	siRNA-IMPa4-25 PSPC1-A488 IMPa4-A546 DAPI 8C2-siRNA-IMP-a2-a4 V2.00	0	28. siRNA-IMPa4-25 PSPC1-A488 DAPI IMPa4-A546_af_TileScan_001 (Stage 32 of 49)	00-AkmGxQwud5TnpVzAqw2meD
1.5619	um	Vesicles Paraspeckle	0.000	1.000	147	200001085	200000043	siRNA-IMPa4-25 PSPC1-A488 IMPa4-A546 DAPI 8C2-siRNA-IMP-a2-a4 V2.00	0	28. siRNA-IMPa4-25 PSPC1-A488 DAPI IMPa4-A546_af_TileScan_001 (Stage 32 of 49)	00-AkmGxQwud5TnpVzAqw2meD
1.99083	um	Vesicles Paraspeckle	0.000	1.000	147	200001086	200000044	siRNA-IMPa4-25 PSPC1-A488 IMPa4-A546 DAPI 8C2-siRNA-IMP-a2-a4 V2.00	0	28. siRNA-IMPa4-25 PSPC1-A488 DAPI IMPa4-A546_af_TileScan_001 (Stage 32 of 49)	00-AkmGxQwud5TnpVzAqw2meD
2.137	um	Vesicles Paraspeckle	0.000	1.000	147	200001087	200000045	siRNA-IMPa4-25 PSPC1-A488 IMPa4-A546 DAPI 8C2-siRNA-IMP-a2-a4 V2.00	0	28. siRNA-IMPa4-25 PSPC1-A488 DAPI IMPa4-A546_af_TileScan_001 (Stage 32 of 49)	00-AkmGxQwud5TnpVzAqw2meD
2.01648	um	Vesicles Paraspeckle	0.000	1.000	147	200001088	200000046	siRNA-IMPa4-25 PSPC1-A488 IMPa4-A546 DAPI 8C2-siRNA-IMP-a2-a4 V2.00	0	28. siRNA-IMPa4-25 PSPC1-A488 DAPI IMPa4-A546_af_TileScan_001 (Stage 32 of 49)	00-AkmGxQwud5TnpVzAqw2meD
1.4237	um	Vesicles Paraspeckle	0.000	1.000	147	200001089	200000047	siRNA-IMPa4-25 PSPC1-A488 IMPa4-A546 DAPI 8C2-siRNA-IMP-a2-a4 V2.00	0	28. siRNA-IMPa4-25 PSPC1-A488 DAPI IMPa4-A546_af_TileScan_001 (Stage 32 of 49)	00-AkmGxQwud5TnpVzAqw2meD
1.58754	um	Vesicles Paraspeckle	0.000	1.000	147	200001090	200000048	siRNA-IMPa4-25 PSPC1-A488 IMPa4-A546 DAPI 8C2-siRNA-IMP-a2-a4 V2.00	0	28. siRNA-IMPa4-25 PSPC1-A488 DAPI IMPa4-A546_af_TileScan_001 (Stage 32 of 49)	00-AkmGxQwud5TnpVzAqw2meD
1.37548	um	Vesicles Paraspeckle	0.000	1.000	147	200001091	200000049	siRNA-IMPa4-25 PSPC1-A488 IMPa4-A546 DAPI 8C2-siRNA-IMP-a2-a4 V2.00	0	28. siRNA-IMPa4-25 PSPC1-A488 DAPI IMPa4-A546_af_TileScan_001 (Stage 32 of 49)	00-AkmGxQwud5TnpVzAqw2meD
1.88828	um	Vesicles Paraspeckle	0.000	1.000	147	200001092	200000050	siRNA-IMPa4-25 PSPC1-A488 IMPa4-A546 DAPI 8C2-siRNA-IMP-a2-a4 V2.00	0	28. siRNA-IMPa4-25 PSPC1-A488 DAPI IMPa4-A546_af_TileScan_001 (Stage 32 of 49)	00-AkmGxQwud5TnpVzAqw2meD
1.58754	um	Vesicles Paraspeckle	0.000	1.000	147	200001093	200000051	siRNA-IMPa4-25 PSPC1-A488 IMPa4-A546 DAPI 8C2-siRNA-IMP-a2-a4 V2.00	0	28. siRNA-IMPa4-25 PSPC1-A488 DAPI IMPa4-A546_af_TileScan_001 (Stage 32 of 49)	00-AkmGxQwud5TnpVzAqw2meD
1.90972	um	Vesicles Paraspeckle	0.000	1.000	148	200001094	200000052	siRNA-IMPa4-25 PSPC1-A488 IMPa4-A546 DAPI 8C2-siRNA-IMP-a2-a4 V2.00	0	28. siRNA-IMPa4-25 PSPC1-A488 DAPI IMPa4-A546_af_TileScan_001 (Stage 32 of 49)	00-AkmGxQwud5TnpVzAqw2meD
1.88828	um	Vesicles Paraspeckle	0.000	1.000	148	200001095	200000053	siRNA-IMPa4-25 PSPC1-A488 IMPa4-A546 DAPI 8C2-siRNA-IMP-a2-a4 V2.00	0	28. siRNA-IMPa4-25 PSPC1-A488 DAPI IMPa4-A546_af_TileScan_001 (Stage 32 of 49)	00-AkmGxQwud5TnpVzAqw2meD
2.06315	um	Vesicles Paraspeckle	0.000	1.000	148	200001096	200000054	siRNA-IMPa4-25 PSPC1-A488 IMPa4-A546 DAPI 8C2-siRNA-IMP-a2-a4 V2.00	0	28. siRNA-IMPa4-25 PSPC1-A488 DAPI IMPa4-A546_af_TileScan_001 (Stage 32 of 49)	00-AkmGxQwud5TnpVzAqw2meD
1.60096	um	Vesicles Paraspeckle	0.000	1.000	148	200001097	200000055	siRNA-IMPa4-25 PSPC1-A488 IMPa4-A546 DAPI 8C2-siRNA-IMP-a2-a4 V2.00	0	28. siRNA-IMPa4-25 PSPC1-A488 DAPI IMPa4-A546_af_TileScan_001 (Stage 32 of 49)	00-AkmGxQwud5TnpVzAqw2meD
2.31721	um	Vesicles Paraspeckle	0.000	1.000	148	200001098	200000056	siRNA-IMPa4-25 PSPC1-A488 IMPa4-A546 DAPI 8C2-siRNA-IMP-a2-a4 V2.00	0	28. siRNA-IMPa4-25 PSPC1-A488 DAPI IMPa4-A546_af_TileScan_001 (Stage 32 of 49)	00-AkmGxQwud5TnpVzAqw2meD
1.94258	um	Vesicles Paraspeckle	0.000	1.000	148	200001099	200000057	siRNA-IMPa4-25 PSPC1-A488 IMPa4-A546 DAPI 8C2-siRNA-IMP-a2-a4 V2.00	0	28. siRNA-IMPa4-25 PSPC1-A488 DAPI IMPa4-A546_af_TileScan_001 (Stage 32 of 49)	00-AkmGxQwud5TnpVzAqw2meD
1.94258	um	Vesicles Paraspeckle	0.000	1.000	148	200001100	200000058	siRNA-IMPa4-25 PSPC1-A488 IMPa4-A546 DAPI 8C2-siRNA-IMP-a2-a4 V2.00	0	28. siRNA-IMPa4-25 PSPC1-A488 DAPI IMPa4-A546_af_TileScan_001 (Stage 32 of 49)	00-AkmGxQwud5TnpVzAqw2meD
1.88828	um	Vesicles Paraspeckle	0.000	1.000	148	200001101	200000059	siRNA-IMPa4-25 PSPC1-A488 IMPa4-A546 DAPI 8C2-siRNA-IMP-a2-a4 V2.00	0	28. siRNA-IMPa4-25 PSPC1-A488 DAPI IMPa4-A546_af_TileScan_001 (Stage 32 of 49)	00-AkmGxQwud5TnpVzAqw2meD
1.20835	um	Vesicles Paraspeckle	0.000	1.000	148	200001102	200000060	siRNA-IMPa4-25 PSPC1-A488 IMPa4-A546 DAPI 8C2-siRNA-IMP-a2-a4 V2.00	0	28. siRNA-IMPa4-25 PSPC1-A488 DAPI IMPa4-A546_af_TileScan_001 (Stage 32 of 49)	00-AkmGxQwud5TnpVzAqw2meD
1.51062	um	Vesicles Paraspeckle	0.000	1.000	148	200001103	200000061	siRNA-IMPa4-25 PSPC1-A488 IMPa4-A546 DAPI 8C2-siRNA-IMP-a2-a4 V2.00	0	28. siRNA-IMPa4-25 PSPC1-A488 DAPI IMPa4-A546_af_TileScan_001 (Stage 32 of 49)	00-AkmGxQwud5TnpVzAqw2meD
1.83945	um	Vesicles Paraspeckle	0.000	1.000	149	200001104	200000062	siRNA-IMPa4-25 PSPC1-A488 IMPa4-A546 DAPI 8C2-siRNA-IMP-a2-a4 V2.00	0	28. siRNA-IMPa4-25 PSPC1-A488 DAPI IMPa4-A546_af_TileScan_001 (Stage 32 of 49)	00-AkmGxQwud5TnpVzAqw2meD
2.27847	um	Vesicles Paraspeckle	0.000	1.000	149	200001105	200000063	siRNA-IMPa4-25 PSPC1-A488 IMPa4-A546 DAPI 8C2-siRNA-IMP-a2-a4 V2.00	0	28. siRNA-IMPa4-25 PSPC1-A488 DAPI IMPa4-A546_af_TileScan_001 (Stage 32 of 49)	00-AkmGxQwud5TnpVzAqw2meD
1.99082	um	Vesicles Paraspeckle	0.000	1.000	149	200001106	200000064	siRNA-IMPa4-25 PSPC1-A488 IMPa4-A546 DAPI 8C2-siRNA-IMP-a2-a4 V2.00	0	28. siRNA-IMPa4-25 PSPC1-A488 DAPI IMPa4-A546_af_TileScan_001 (Stage 32 of 49)	00-AkmGxQwud5TnpVzAqw2meD
2.91948	um	Vesicles Paraspeckle	0.000	1.000	150	200001107	200000065	siRNA-IMPa4-25 PSPC1-A488 IMPa4-A546 DAPI 8C2-siRNA-IMP-a2-a4 V2.00	0	28. siRNA-IMPa4-25 PSPC1-A488 DAPI IMPa4-A546_af_TileScan_001 (Stage 32 of 49)	00-AkmGxQwud5TnpVzAqw2meD
1.68242	um	Vesicles Paraspeckle	0.000	1.000	150	200001108	200000066	siRNA-IMPa4-25 PSPC1-A488 IMPa4-A546 DAPI 8C2-siRNA-IMP-a2-a4 V2.00	0	28. siRNA-IMPa4-25 PSPC1-A488 DAPI IMPa4-A546_af_TileScan_001 (Stage 32 of 49)	00-AkmGxQwud5TnpVzAqw2meD
1.14208	um	Vesicles Paraspeckle	0.000	1.000	150	200001109	200000067	siRNA-IMPa4-25 PSPC1-A488 IMPa4-A546 DAPI 8C2-siRNA-IMP-a2-a4 V2.00	0	28. siRNA-IMPa4-25 PSPC1-A488 DAPI IMPa4-A546_af_TileScan_001 (Stage 32 of 49)	00-AkmGxQwud5TnpVzAqw2meD
2.54028	um	Vesicles Paraspeckle	0.000	1.000	151	200001110	200000068	siRNA-IMPa4-25 PSPC1-A488 IMPa4-A546 DAPI 8C2-siRNA-IMP-a2-a4 V2.00	0	28. siRNA-IMPa4-25 PSPC1-A488 DAPI IMPa4-A546_af_TileScan_001 (Stage 32 of 49)	00-AkmGxQwud5TnpVzAqw2meD
1.47363	um	Vesicles Paraspeckle	0.000	1.000	151	200001111	200000069	siRNA-IMPa4-25 PSPC1-A488 IMPa4-A546 DAPI 8C2-siRNA-IMP-a2-a4 V2.00	0	28. siRNA-IMPa4-25 PSPC1-A488 DAPI IMPa4-A546_af_TileScan_001 (Stage 32 of 49)	00-AkmGxQwud5TnpVzAqw2meD
2.46797	um	Vesicles Paraspeckle	0.000	1.000	151	200001112	200000070	siRNA-IMPa4-25 PSPC1-A488 IMPa4-A546 DAPI 8C2-siRNA-IMP-a2-a4 V2.00	0	28. siRNA-IMPa4-25 PSPC1-A488 DAPI IMPa4-A546_af_TileScan_001 (Stage 32 of 49)	00-AkmGxQwud5TnpVzAqw2meD
2.41823	um	Vesicles Paraspeckle	0.000	1.000	151	200001113	200000071	siRNA-IMPa4-25 PSPC1-A488 IMPa4-A546 DAPI 8C2-siRNA-IMP-a2-a4 V2.00	0	28. siRNA-IMPa4-25 PSPC1-A488 DAPI IMPa4-A546_af_TileScan_001 (Stage 32 of 49)	00-AkmGxQwud5TnpVzAqw2meD
1.13297	um	Vesicles Paraspeckle	0.000	1.000	151	200001114	200000072	siRNA-IMPa4-25 PSPC1-A488 IMPa4-A546 DAPI 8C2-siRNA-IMP-a2-a4 V2.00	0	28. siRNA-IMPa4-25 PSPC1-A488 DAPI IMPa4-A546_af_TileScan_001 (Stage 32 of 49)	00-AkmGxQwud5TnpVzAqw2meD
0.972215	um	Vesicles Paraspeckle	0.000	1.000	152	200001115	200000073	siRNA-IMPa4-25 PSPC1-A488 IMPa4-A546 DAPI 8C2-siRNA-IMP-a2-a4 V2.00	0	28. siRNA-IMPa4-25 PSPC1-A488 DAPI IMPa4-A546_af_TileScan_001 (Stage 32 of 49)	00-AkmGxQwud5TnpVzAqw2meD
1.53626	um	Vesicles Paraspeckle	0.000	1.000	152	200001116	200000074	siRNA-IMPa4-25 PSPC1-A488 IMPa4-A546 DAPI 8C2-siRNA-IMP-a2-a4 V2.00	0	28. siRNA-IMPa4-25 PSPC1-A488 DAPI IMPa4-A546_af_TileScan_001 (Stage 32 of 49)	00-AkmGxQwud5TnpVzAqw2meD
2.11291	um	Vesicles Paraspeckle	0.000	1.000	152	200001117	200000075	siRNA-IMPa4-25 PSPC1-A488 IMPa4-A546 DAPI 8C2-siRNA-IMP-a2-a4 V2.00	0	28. siRNA-IMPa4-25 PSPC1-A488 DAPI IMPa4-A546_af_TileScan_001 (Stage 32 of 49)	00-AkmGxQwud5TnpVzAqw2meD
1.96521	um	Vesicles Paraspeckle	0.000	1.000	152	200001118	200000076	siRNA-IMPa4-25 PSPC1-A488 IMPa4-A546 DAPI 8C2-siRNA-IMP-a2-a4 V2.00	0	28. siRNA-IMPa4-25 PSPC1-A488 DAPI IMPa4-A546_af_TileScan_001 (Stage 32 of 49)	00-AkmGxQwud5TnpVzAqw2meD
0.400247	um	Vesicles Paraspeckle	0.000	1.000	152	200001119	200000077	siRNA-IMPa4-25 PSPC1-A488 IMPa4-A546 DAPI 8C2-siRNA-IMP-a2-a4 V2.00	0	28. siRNA-IMPa4-25 PSPC1-A488 DAPI IMPa4-A546_af_TileScan_001 (Stage 32 of 49)	00-AkmGxQwud5TnpVzAqw2meD
0.627526	um	Vesicles Paraspeckle	0.000	1.000	152	200001120	200000078	siRNA-IMPa4-25 PSPC1-A488 IMPa4-A546 DAPI 8C2-siRNA-IMP-a2-a4 V2.00	0	28. siRNA-IMPa4-25 PSPC1-A488 DAPI IMPa4-A546_af_TileScan_001 (Stage 32 of 49)	00-AkmGxQwud5TnpVzAqw2meD
1.94263	um	Vesicles Paraspeckle	0.000	1.000	152	200001121	200000079	siRNA-IMPa4-25 PSPC1-A488 IMPa4-A546 DAPI 8C2-siRNA-IMP-a2-a4 V2.00	0	28. siRNA-IMPa4-25 PSPC1-A488 DAPI IMPa4-A546_af_TileScan_001 (Stage 32 of 49)	00-AkmGxQwud5TnpVzAqw2meD
1.80111	um	Vesicles Paraspeckle	0.000	1.000	152	200001122	200000080	siRNA-IMPa4-25 PSPC1-A488 IMPa4-A546 DAPI 8C2-siRNA-IMP-a2-a4 V2.00	0	28. siRNA-IMPa4-25 PSPC1-A488 DAPI IMPa4-A546_af_TileScan_001 (Stage 32 of 49)	00-AkmGxQwud5TnpVzAqw2meD
2.39107	um	Vesicles Paraspeckle	0.000	1.000	152	200001123	200000081	siRNA-IMPa4-25 PSPC1-A488 IMPa4-A546 DAPI 8C2-siRNA-IMP-a2-a4 V2.00	0	28. siRNA-IMPa4-25 PSPC1-A488 DAPI IMPa4-A546_af_TileScan_001 (Stage 32 of 49)	00-AkmGxQwud5TnpVzAqw2meD
2.64359	um	Vesicles Paraspeckle	0.000	1.000	152	200001124	200000082	siRNA-IMPa4-25 PSPC1-A488 IMPa4-A546 DAPI 8C2-siRNA-IMP-a2-a4 V2.00	0	28. siRNA-IMPa4-25 PSPC1-A488 DAPI IMPa4-A546_af_TileScan_001 (Stage 32 of 49)	00-AkmGxQwud5TnpVzAqw2meD
2.20136	um	Vesicles Paraspeckle	0.000	1.000	152	200001125	200000083	siRNA-IMPa4-25 PSPC1-A488 IMPa4-A546 DAPI 8C2-siRNA-IMP-a2-a4 V2.00	0	28. siRNA-IMPa4-25 PSPC1-A488 DAPI IMPa4-A546_af_TileScan_001 (Stage 32 of 49)	00-AkmGxQwud5TnpVzAqw2meD
2.36848	um	Vesicles Paraspeckle	0.000	1.000	153	200001126	200000084	siRNA-IMPa4-25 PSPC1-A488 IMPa4-A546 DAPI 8C2-siRNA-IMP-a2-a4 V2.00	0	28. siRNA-IMPa4-25 PSPC1-A488 DAPI IMPa4-A546_af_TileScan_001 (Stage 32 of 49)	00-AkmGxQwud5TnpVzAqw2meD
2.25437	um	Vesicles Paraspeckle	0.000	1.000	153	200001127	200000085	siRNA-IMPa4-25 PSPC1-A488 IMPa4-A546 DAPI 8C2-siRNA-IMP-a2-a4 V2.00	0	28. siRNA-IMPa4-25 PSPC1-A488 DAPI IMPa4-A546_af_TileScan_001 (Stage 32 of 49)	00-AkmGxQwud5TnpVzAqw2meD
1.91392	um	Vesicles Paraspeckle	0.000	1.000	154	200001128	200000086	siRNA-IMPa4-25 PSPC1-A488 IMPa4-A546 DAPI 8C2-siRNA-IMP-a2-a4 V2.00	0	28. siRNA-IMPa4-25 PSPC1-A488 DAPI IMPa4-A546_af_TileScan_001 (Stage 32 of 49)	00-AkmGxQwud5TnpVzAqw2meD
1.6855	um	Vesicles Paraspeckle	0.000	1.000	154	200001129	200000087	siRNA-IMPa4-25 PSPC1-A488 IMPa4-A546 DAPI 8C2-siRNA-IMP-a2-a4 V2.00	0	28. siRNA-IMPa4-25 PSPC1-A488 DAPI IMPa4-A546_af_TileScan_001 (Stage 32 of 49)	00-AkmGxQwud5TnpVzAqw2meD
1.62383	um	Vesicles Paraspeckle	0.000	1.000	154	200001130	200000088	siRNA-IMPa4-25 PSPC1-A488 IMPa4-A546 DAPI 8C2-siRNA-IMP-a2-a4 V2.00	0	28. siRNA-IMPa4-25 PSPC1-A488 DAPI IMPa4-A546_af_TileScan_001 (Stage 32 of 49)	00-AkmGxQwud5TnpVzAqw2meD
1.99262	um	Vesicles Paraspeckle	0.000	1.000	154	200001131	200000089	siRNA-IMPa4-25 PSPC1-A488 IMPa4-A546 DAPI 8C2-siRNA-IMP-a2-a4 V2.00	0	28. siRNA-IMPa4-25 PSPC1-A488 DAPI IMPa4-A546_af_TileScan_001 (Stage 32 of 49)	00-AkmGxQwud5TnpVzAqw2meD
2.64359	um	Vesicles Paraspeckle	0.000	1.000	154	200001132	200000090	siRNA-IMPa4-25 PSPC1-A488 IMPa4-A546 DAPI 8C2-siRNA-IMP-a2-a4 V2.00	0	28. siRNA-IMPa4-25 PSPC1-A488 DAPI IMPa4-A546_af_TileScan_001 (Stage 32 of 49)	00-AkmGxQwud5TnpVzAqw2meD
1.7096	um	Vesicles Paraspeckle	0.000	1.000	154	200001133	200000091	siRNA-IMPa4-25 PSPC1-A488 IMPa4-A546 DAPI 8C2-siRNA-IMP-a2-a4 V2.00	0	28. siRNA-IMPa4-25 PSPC1-A488 DAPI IMPa4-A546_af_TileScan_001 (Stage 32 of 49)	00-AkmGxQwud5TnpVzAqw2meD
2.01495	um	Vesicles Paraspeckle	0.000	1.000	154	200001134	200000092	siRNA-IMPa4-25 PSPC1-A488 IMPa4-A546 DAPI 8C2-siRNA-IMP-a2-a4 V2.00	0	28. siRNA-IMPa4-25 PSPC1-A488 DAPI IMPa4-A546_af_TileScan_001 (Stage 32 of 49)	00-AkmGxQwud5TnpVzAqw2meD
1.85111	um	Vesicles Paraspeckle	0.000	1.000	154	200001135	200000093	siRNA-IMPa4-25 PSPC1-A488 IMPa4-A546 DAPI 8C2-siRNA-IMP-a2-a4 V2.00	0	28. siRNA-IMPa4-25 PSPC1-A488 DAPI IMPa4-A546_af_TileScan_001 (Stage 32 of 49)	00-AkmGxQwud5TnpVzAqw2meD
1.6855	um	Vesicles Paraspeckle	0.000	1.000	154	200001136	200000094	siRNA-IMPa4-25 PSPC1-A488 IMPa4-A546 DAPI 8C2-siRNA-IMP-a2-a4 V2.00	0	28. siRNA-IMPa4-25 PSPC1-A488 DAPI IMPa4-A546_af_TileScan_001 (Stage 32 of 49)	00-AkmGxQwud5TnpVzAqw2meD
1.51062	um	Vesicles Paraspeckle	0.000	1.000	154	200001137	200000095	siRNA-IMPa4-25 PSPC1-A488 IMPa4-A546 DAPI 8C2-siRNA-IMP-a2-a4 V2.00	0	28. siRNA-IMPa4-25 PSPC1-A488 DAPI IMPa4-A546_af_TileScan_001 (Stage 32 of 49)	00-AkmGxQwud5TnpVzAqw2meD
2.96464	um	Vesicles Paraspeckle	0.000	1.000	155	200001138	200000096	siRNA-IMPa4-25 PSPC1-A488 IMPa4-A546 DAPI 8C2-siRNA-IMP-a2-a4 V2.00	0	28. siRNA-IMPa4-25 PSPC1-A488 DAPI IMPa4-A546_af_TileScan_001 (Stage 32 of 49)	00-AkmGxQwud5TnpVzAqw2meD
2.44233	um	Vesicles Paraspeckle	0.000	1.000	155	200001139	200000097	siRNA-IMPa4-25 PSPC1-A488 IMPa4-A546 DAPI 8C2-siRNA-IMP-a2-a4 V2.00	0	28. siRNA-IMPa4-25 PSPC1-A488 DAPI IMPa4-A546_af_TileScan_001 (Stage 32 of 49)	00-AkmGxQwud5TnpVzAqw2meD
1.98122	um	Vesicles Paraspeckle	0.000	1.000	155	200001140	200000098	siRNA-IMPa4-25 PSPC1-A488 IMPa4-A546 DAPI 8C2-siRNA-IMP-a2-a4 V2.00	0	28. siRNA-IMPa4-25 PSPC1-A488 DAPI IMPa4-A546_af_TileScan_001 (Stage 32 of 49)	00-AkmGxQwud5TnpVzAqw2meD
0.566062	um	Vesicles Paraspeckle	0.000	1.000	155	200001141	200000099	siRNA-IMPa4-25 PSPC1-A488 IMPa4-A546 DAPI 8C2-siRNA-IMP-a2-a4 V2.00	0	28. siRNA-IMPa4-25 PSPC1-A488 DAPI IMPa4-A546_af_TileScan_001 (Stage 32 of 49)	00-AkmGxQwud5TnpVzAqw2meD
2.54718	um	Vesicles Paraspeckle	0.000	1.000	156	200001142	200000100	siRNA-IMPa4-25 PSPC1-A488 IMPa4-A546 DAPI 8C2-siRNA-IMP-a2-a4 V2.00	0	28. siRNA-IMPa4-25 PSPC1-A488 DAPI IMPa4-A546_af_TileScan_001 (Stage 32 of 49)	00-AkmGxQwud5TnpVzAqw2meD
2.64359	um	Vesicles Paraspeckle	0.000	1.000	156	200001143	200000101	siRNA-IMPa4-25 PSPC1-A488 IMPa4-A546 DAPI 8C2-siRNA-IMP-a2-a4 V2.00	0	28. siRNA-IMPa4-25 PSPC1-A488 DAPI IMPa4-A546_af_TileScan_001 (Stage 32 of 49)	00-AkmGxQwud5TnpVzAqw2meD
2.7718	um	Vesicles Paraspeckle	0.000	1.000	156	200001144	200000102	siRNA-IMPa4-25 PSPC1-A488 IMPa4-A546 DAPI 8C2-siRNA-IMP-a2-a4 V2.00	0	28. siRNA-IMPa4-25 PSPC1-A488 DAPI IMPa4-A546_af_TileScan_001 (Stage 32 of 49)	00-AkmGxQwud5TnpVzAqw2meD
2.00112	um	Vesicles Paraspeckle	0.000	1.000	156	200001145	200000103	siRNA-IMPa4-25 PSPC1-A488 IMPa4-A546 DAPI 8C2-siRNA-IMP-a2-a4 V2.00	0	28. siRNA-IMPa4-25 PSPC1-A488 DAPI IMPa4-A546_af_TileScan_001 (Stage 32 of 49)	00-AkmGxQwud5TnpVzAqw2meD
0.707549	um	Vesicles Paraspeckle	0.000	1.000	156	200001146	200000104	siRNA-IMPa4-25 PSPC1-A488 IMPa4-A546 DAPI 8C2-siRNA-IMP-a2-a4 V2.00	0	28. siRNA-IMPa4-25 PSPC1-A488 DAPI IMPa4-A546_af_TileScan_001 (Stage 32 of 49)	00-AkmGxQwud5TnpVzAqw2meD
1.61319	um	Vesicles Paraspeckle	0.000	1.000	156	200001147	200000105	siRNA-IMPa4-25 PSPC1-A488 IMPa4-A546 DAPI 8C2-siRNA-IMP-a2-a4 V2.00	0	28. siRNA-IMPa4-25 PSPC1-A488 DAPI IMPa4-A546_af_TileScan_001 (Stage 32 of 49)	00-AkmGxQwud5TnpVzAqw2meD
2.7959	um	Vesicles Paraspeckle	0.000	1.000	158	200001148	200000106	siRNA-IMPa4-25 PSPC1-A488 IMPa4-A546 DAPI 8C2-siRNA-IMP-a2-a4 V2.00	0	28. siRNA-IMPa4-25 PSPC1-A488 DAPI IMPa4-A546_af_TileScan_001 (Stage 32 of 49)	00-AkmGxQwud5TnpVzAqw2meD
2.3926	um	Vesicles Paraspeckle	0.000	1.000	158	200001149	200000107	siRNA-IMPa4-25 PSPC1-A488 IMPa4-A546 DAPI 8C2-siRNA-IMP-a2-a4 V2.00	0	28. siRNA-IMPa4-25 PSPC1-A488 DAPI IMPa4-A546_af_TileScan_001 (Stage 32 of 49)	00-AkmGxQwud5TnpVzAqw2meD
2.26593	um	Vesicles Paraspeckle	0.000	1.000	158	200001150	200000108	siRNA-IMPa4-25 PSPC1-A488 IMPa4-A546 DAPI 8C2-siRNA-IMP-a2-a4 V2.00	0	28. siRNA-IMPa4-25 PSPC1-A488 DAPI IMPa4-A546_af_TileScan_001 (Stage 32 of 49)	00-AkmGxQwud5TnpVzAqw2meD
2.08726	um	Vesicles Paraspeckle	0.000	1.000	158	200001151	200000109	siRNA-IMPa4-25 PSPC1-A488 IMPa4-A546 DAPI 8C2-siRNA-IMP-a2-a4 V2.00	0	28. siRNA-IMPa4-25 PSPC1-A488 DAPI IMPa4-A546_af_TileScan_001 (Stage 32 of 49)	00-AkmGxQwud5TnpVzAqw2meD
2.26593	um	Vesicles Paraspeckle	0.000	1.000	158	200001152	200000110	siRNA-IMPa4-25 PSPC1-A488 IMPa4-A546 DAPI 8C2-siRNA-IMP-a2-a4 V2.00	0	28. siRNA-IMPa4-25 PSPC1-A488 DAPI IMPa4-A546_af_TileScan_001 (Stage 32 of 49)	00-AkmGxQwud5TnpVzAqw2meD
2.06469	um	Vesicles Paraspeckle	0.000	1.000	158	200001153	200000111	siRNA-IMPa4-25 PSPC1-A488 IMPa4-A546 DAPI 8C2-siRNA-IMP-a2-a4 V2.00	0	28. siRNA-IMPa4-25 PSPC1-A488 DAPI IMPa4-A546_af_TileScan_001 (Stage 32 of 49)	00-AkmGxQwud5TnpVzAqw2meD
1.85111	um	Vesicles Paraspeckle	0.000	1.000	158	200001154	200000112	siRNA-IMPa4-25 PSPC1-A488 IMPa4-A546 DAPI 8C2-siRNA-IMP-a2-a4 V2.00	0	28. siRNA-IMPa4-25 PSPC1-A488 DAPI IMPa4-A546_af_TileScan_001 (Stage 32 of 49)	00-AkmGxQwud5TnpVzAqw2meD
1.88828	um	Vesicles Paraspeckle	0.000	1.000	158	200001155	200000113	siRNA-IMPa4-25 PSPC1-A488 IMPa4-A546 DAPI 8C2-siRNA-IMP-a2-a4 V2.00	0	28. siRNA-IMPa4-25 PSPC1-A488 DAPI IMPa4-A546_af_TileScan_001 (Stage 32 of 49)	00-AkmGxQwud5TnpVzAqw2meD
1.51062	um	Vesicles Paraspeckle	0.000	1.000	158	200001156	200000114	siRNA-IMPa4-25 PSPC1-A488 IMPa4-A546 DAPI 8C2-siRNA-IMP-a2-a4 V2.00	0	28. siRNA-IMPa4-25 PSPC1-A488 DAPI IMPa4-A546_af_TileScan_001 (Stage 32 of 49)	00-AkmGxQwud5TnpVzAqw2meD
2.01646	um	Vesicles Paraspeckle	0.000	1.000	159	200001157	200000115	siRNA-IMPa4-25 PSPC1-A488 IMPa4-A546 DAPI 8C2-siRNA-IMP-a2-a4 V2.00	0	28. siRNA-IMPa4-25 PSPC1-A488 DAPI IMPa4-A546_af_TileScan_001 (Stage 32 of 49)	00-AkmGxQwud5TnpVzAqw2meD
1.20987	um	Vesicles Paraspeckle	0.000	1.000	159	200001158	200000116	siRNA-IMPa4-25 PSPC1-A488 IMPa4-A546 DAPI 8C2-siRNA-IMP-a2-a4 V2.00	0	28. siRNA-IMPa4-25 PSPC1-A488 DAPI IMPa4-A546_af_TileScan_001 (Stage 32 of 49)	00-AkmGxQwud5TnpVzAqw2meD
2.06469	um	Vesicles Paraspeckle	0.000	1.000	160	200001159	200000117	siRNA-IMPa4-25 PSPC1-A488 IMPa4-A546 DAPI 8C2-siRNA-IMP-a2-a4 V2.00	0	28. siRNA-IMPa4-25 PSPC1-A488 DAPI IMPa4-A546_af_TileScan_001 (Stage 32 of 49)	00-AkmGxQwud5TnpVzAqw2meD
1.93956	um	Vesicles Paraspeckle	0.000	1.000	160	200001160	200000118	siRNA-IMPa4-25 PSPC1-A488 IMPa4-A546 DAPI 8C2-siRNA-IMP-a2-a4 V2.00	0	28. siRNA-IMPa4-25 PSPC1-A488 DAPI IMPa4-A546_af_TileScan_001 (Stage 32 of 49)	00-AkmGxQwud5TnpVzAqw2meD
1.88828	um	Vesicles Paraspeckle	0.000	1.000	160	200001161	200000119	siRNA-IMPa4-25 PSPC1-A488 IMPa4-A546 DAPI 8C2-siRNA-IMP-a2-a4 V2.00	0	28. siRNA-IMPa4-25 PSPC1-A488 DAPI IMPa4-A546_af_TileScan_001 (Stage 32 of 49)	00-AkmGxQwud5TnpVzAqw2meD
1.51062	um	Vesicles Paraspeckle	0.000	1.000	160	200001162	200000120	siRNA-IMPa4-25 PSPC1-A488 IMPa4-A546 DAPI 8C2-siRNA-IMP-a2-a4 V2.00	0	28. siRNA-IMPa4-25 PSPC1-A488 DAPI IMPa4-A546_af_TileScan_001 (Stage 32 of 49)	00-AkmGxQwud5TnpVzAqw2meD
1.13297	um	Vesicles Paraspeckle	0.000	1.000	160	200001163	200000121	siRNA-IMPa4-25 PSPC1-A488 IMPa4-A546 DAPI 8C2-siRNA-IMP-a2-a4 V2.00	0	28. siRNA-IMPa4-25 PSPC1-A488 DAPI IMPa4-A546_af_TileScan_001 (Stage 32 of 49)	00-AkmGxQwud5TnpVzAqw2meD
2.64359	um	Vesicles Paraspeckle	0.000	1.000	160	200001164	200000122	siRNA-IMPa4-25 PSPC1-A488 IMPa4-A546 DAPI 8C2-siRNA-IMP-a2-a4 V2.00	0	28. siRNA-IMPa4-25 PSPC1-A488 DAPI IMPa4-A546_af_TileScan_001 (Stage 32 of 49)	00-AkmGxQwud5TnpVzAqw2meD
1.13206	um	Vesicles Paraspeckle	0.000	1.000	160	200001165	200000123	siRNA-IMPa4-25 PSPC1-A488 IMPa4-A546 DAPI 8C2-siRNA-IMP-a2-a4 V2.00	0	28. siRNA-IMPa4-25 PSPC1-A488 DAPI IMPa4-A546_af_TileScan_001 (Stage 32 of 49)	00-AkmGxQwud5TnpVzAqw2meD
3.02124	um	Vesicles Paraspeckle	0.000	1.000	160	200001166	200000124	siRNA-IMPa4-25 PSPC1-A488 IMPa4-A546 DAPI 8C2-siRNA-IMP-a2-a4 V2.00	0	28. siRNA-IMPa4-25 PSPC1-A488 DAPI IMPa4-A546_af_TileScan_001 (Stage 32 of 49)	00-AkmGxQwud5TnpVzAqw2meD
1.91392	um	Vesicles Paraspeckle	0.000	1.000	160	200001167	200000125	siRNA-IMPa4-25 PSPC1-A488 IMPa4-A546 DAPI 8C2-siRNA-IMP-a2-a4 V2.00	0	28. siRNA-IMPa4-25 PSPC1-A488 DAPI IMPa4-A546_af_TileScan_001 (Stage 32 of 49)	00-AkmGxQwud5TnpVzAqw2meD
2.64359	um	Vesicles Paraspeckle	0.000	1.000	160	200001168	200000126	siRNA-IMPa4-25 PSPC1-A488 IMPa4-A546 DAPI 8C2-siRNA-IMP-a2-a4 V2.00	0	28. siRNA-IMPa4-25 PSPC1-A488 DAPI IMPa4-A546_af_TileScan_001 (Stage 32 of 49)	00-AkmGxQwud5TnpVzAqw2meD
1.88828	um	Vesicles Paraspeckle	0.000	1.000	160	200001169	200000127	siRNA-IMPa4-25 PSPC1-A488 IMPa4-A546 DAPI 8C2-siRNA-IMP-a2-a4 V2.00	0	28. siRNA-IMPa4-25 PSPC1-A488 DAPI IMPa4-A546_af_TileScan_001 (Stage 32 of 49)	00-AkmGxQwud5TnpVzAqw2meD
1.51062	um	Vesicles Paraspeckle	0.000	1.000	160	200001170	200000128	siRNA-IMPa4-25 PSPC1-A488 IMPa4-A546 DAPI 8C2-siRNA-IMP-a2-a4 V2.00	0	28. siRNA-IMPa4-25 PSPC1-A488 DAPI IMPa4-A546_af_TileScan_001 (Stage 32 of 49)	00-AkmGxQwud5TnpVzAqw2meD
1.51062	um	Vesicles Paraspeckle	0.000	1.000	160	200001171	200000129	siRNA-IMPa4-25 PSPC1-A488 IMPa4-A546 DAPI 8C2-siRNA-IMP-a2-a4 V2.00	0	28. siRNA-IMPa4-25 PSPC1-A488 DAPI IMPa4-A546_af_TileScan_001 (Stage 32 of 49)	00-AkmGxQwud5TnpVzAqw2meD
1.51062	um	Vesicles Paraspeckle	0.000	1.000	160	200001172	200000130	siRNA-IMPa4-25 PSPC1-A488 IMPa4-A546 DAPI 8C2-siRNA-IMP-a2-a4 V2.00	0	28. siRNA-IMPa4-25 PSPC1-A488 DAPI IMPa4-A546_af_TileScan_001 (Stage 32 of 49)	00-AkmGxQwud5TnpVzAqw2meD
1.13297	um	Vesicles Paraspeckle	0.000	1.000	160	200001173	200000131	siRNA-IMPa4-25 PSPC1-A488 IMPa4-A546 DAPI 8C2-siRNA-IMP-a2-a4 V2.00	0	28. siRNA-IMPa4-25 PSPC1-A488 DAPI IMPa4-A546_af_TileScan_001 (Stage 32 of 49)	00-AkmGxQwud5TnpVzAqw2meD
2.31568	um	Vesicles Paraspeckle	0.000	1.000	161	200001174	200000132	siRNA-IMPa4-25 PSPC1-A488 IMPa4-A546 DAPI 8C2-siRNA-IMP-a2-a4 V2.00	0	28. siRNA-IMPa4-25 PSPC1-A488 DAPI IMPa4-A546_af_TileScan_001 (Stage 32 of 49)	00-AkmGxQwud5TnpVzAqw2meD
2.70279	um	Vesicles Paraspeckle	0.000	1.000	161	200001175	200000133	siRNA-IMPa4-25 PSPC1-A488 IMPa4-A546 DAPI 8C2-siRNA-IMP-a2-a4 V2.00	0	28. siRNA-IMPa4-25 PSPC1-A488 DAPI IMPa4-A546_af_TileScan_001 (Stage 32 of 49)	00-AkmGxQwud5TnpVzAqw2meD
1.88828	um	Vesicles Paraspeckle	0.000	1.000	161	200001176	200000134	siRNA-IMPa4-25 PSPC1-A488 IMPa4-A546 DAPI 8C2-siRNA-IMP-a2-a4 V2.00	0	28. siRNA-IMPa4-25 PSPC1-A488 DAPI IMPa4-A546_af_TileScan_001 (Stage 32 of 49)	00-AkmGxQwud5TnpVzAqw2meD
2.23031	um	Vesicles Paraspeckle	0.000	1.000	161	200001177	200000135	siRNA-IMPa4-25 PSPC1-A488 IMPa4-A546 DAPI 8C2-siRNA-IMP-a2-a4 V2.00	0	28. siRNA-IMPa4-25 PSPC1-A488 DAPI IMPa4-A546_af_TileScan_001 (Stage 32 of 49)	00-AkmGxQwud5TnpVzAqw2meD
0.755311	um	Vesicles Paraspeckle	0.000	1.000	161	200001178	200000136	siRNA-IMPa4-25 PSPC1-A488 IMPa4-A546 DAPI 8C2-siRNA-IMP-a2-a4 V2.00	0	28. siRNA-IMPa4-25 PSPC1-A488 DAPI IMPa4-A546_af_TileScan_001 (Stage 32 of 49)	00-AkmGxQwud5TnpVzAqw2meD
2.25442	um	Vesicles Paraspeckle	0.000	1.000	162	200001179	200000137	siRNA-IMPa4-25 PSPC1-A488 IMPa4-A546 DAPI 8C2-siRNA-IMP-a2-a4 V2.00	0	28. siRNA-IMPa4-25 PSPC1-A488 DAPI IMPa4-A546_af_TileScan_001 (Stage 32 of 49)	00-AkmGxQwud5TnpVzAqw2meD
2.01495	um	Vesicles Paraspeckle	0.000	1.000	162	200001180	200000138	siRNA-IMPa4-25 PSPC1-A488 IMPa4-A546 DAPI 8C2-siRNA-IMP-a2-a4 V2.00	0	28. siRNA-IMPa4-25 PSPC1-A488 DAPI IMPa4-A546_af_TileScan_001 (Stage 32 of 49)	00-AkmGxQwud5TnpVzAqw2meD
1.98931	um	Vesicles Paraspeckle	0.000	1.000	162	200001181	200000139	siRNA-IMPa4-25 PSPC1-A488 IMPa4-A546 DAPI 8C2-siRNA-IMP-a2-a4 V2.00	0	28. siRNA-IMPa4-25 PSPC1-A488 DAPI IMPa4-A546_af_TileScan_001 (Stage 32 of 49)	00-AkmGxQwud5TnpVzAqw2meD
2.3685	um	Vesicles Paraspeckle	0.000	1.000	163	200001182	200000140	siRNA-IMPa4-25 PSPC1-A488 IMPa4-A546 DAPI 8C2-siRNA-IMP-a2-a4 V2.00	0	28. siRNA-IMPa4-25 PSPC1-A488 DAPI IMPa4-A546_af_TileScan_001 (Stage 32 of 49)	00-AkmGxQwud5TnpVzAqw2meD
1.13206	um	Vesicles Paraspeckle	0.000	1.000	163	200001183	200000141	siRNA-IMPa4-25 PSPC1-A488 IMPa4-A546 DAPI 8C2-siRNA-IMP-a2-a4 V2.00	0	28. siRNA-IMPa4-25 PSPC1-A488 DAPI IMPa4-A546_af_TileScan_001 (Stage 32 of 49)	00-AkmGxQwud5TnpVzAqw2meD
0.70754	um	Vesicles Paraspeckle	0.000	1.000	163	200001184	200000142	siRNA-IMPa4-25 PSPC1-A488 IMPa4-A546 DAPI 8C2-siRNA-IMP-a2-a4 V2.00	0	28. siRNA-IMPa4-25 PSPC1-A488 DAPI IMPa4-A546_af_TileScan_001 (Stage 32 of 49)	00-AkmGxQwud5TnpVzAqw2meD
1.61319	um	Vesicles Paraspeckle	0.000	1.000	163	200001185	200000143	siRNA-IMPa4-25 PSPC1-A488 IMPa4-A546 DAPI 8C2-siRNA-IMP-a2-a4 V2.00	0	28. siRNA-IMPa4-25 PSPC1-A488 DAPI IMPa4-A546_af_TileScan_001 (Stage 32 of 49)	00-AkmGxQwud5TnpVzAqw2meD
1.98111	um	Vesicles Paraspeckle	0.000	1.000	163	200001186	200000144	siRNA-IMPa4-25 PSPC1-A488 IMPa4-A546 DAPI 8C2-siRNA-IMP-a2-a4 V2.00	0	28. siRNA-IMPa4-25 PSPC1-A488 DAPI IMPa4-A546_af_TileScan_001 (Stage 32 of 49)	00-AkmGxQwud5TnpVzAqw2meD
0.70754	um	Vesicles Paraspeckle	0.000	1.000	163	200001187	200000145	siRNA-IMPa4-25 PSPC1-A488 IMPa4-A546 DAPI 8C2-siRNA-IMP-a2-a4 V2.00	0	28. siRNA-IMPa4-25 PSPC1-A488 DAPI IMPa4-A546_af_TileScan_001 (Stage 32 of 49)	00-AkmGxQwud5TnpVzAqw2meD
2.26413	um	Vesicles Paraspeckle	0.000	1.000	163	200001188	200000146	siRNA-IMPa4-25 PSPC1-A488 IMPa4-A546 DAPI 8C2-siRNA-IMP-a2-a4 V2.00	0	28. siRNA-IMPa4-25 PSPC1-A488 DAPI IMPa4-A546_af_TileScan_001 (Stage 32 of 49)	00-AkmGxQwud5TnpVzAqw2meD
1.7788	um	Vesicles Paraspeckle	0.000	1.000	163	200001189	200000147	siRNA-IMPa4-25 PSPC1-A488 IMPa4-A546 DAPI 8C2-siRNA-IMP-a2-a4 V2.00	0	28. siRNA-IMPa4-25 PSPC1-A488 DAPI IMPa4-A546_af_TileScan_001 (Stage 32 of 49)	00-AkmGxQwud5TnpVzAqw2meD
2.26593	um	Vesicles Paraspeckle	0.000	1.000	164	200001190	200000000	siRNA-IMPa4-25 PSPC1-A488 IMPa4-A546 DAPI 8C2-siRNA-IMP-a2-a4 V2.00	0	28. siRNA-IMPa4-25 PSPC1-A488 DAPI IMPa4-A546_ag_TileScan_001 (Stage 33 of 49)	00-BKFYCUD7htrsLeKkEPKB8J
2.25442	um	Vesicles Paraspeckle	0.000	1.000	164	200001191	200000001	siRNA-IMPa4-25 PSPC1-A488 IMPa4-A546 DAPI 8C2-siRNA-IMP-a2-a4 V2.00	0	28. siRNA-IMPa4-25 PSPC1-A488 DAPI IMPa4-A546_ag_TileScan_001 (Stage 33 of 49)	00-BKFYCUD7htrsLeKkEPKB8J
1.88828	um	Vesicles Paraspeckle	0.000	1.000	164	200001192	200000002	siRNA-IMPa4-25 PSPC1-A488 IMPa4-A546 DAPI 8C2-siRNA-IMP-a2-a4 V2.00	0	28. siRNA-IMPa4-25 PSPC1-A488 DAPI IMPa4-A546_ag_TileScan_001 (Stage 33 of 49)	00-BKFYCUD7htrsLeKkEPKB8J
2.26593	um	Vesicles Paraspeckle	0.000	1.000	164	200001193	200000003	siRNA-IMPa4-25 PSPC1-A488 IMPa4-A546 DAPI 8C2-siRNA-IMP-a2-a4 V2.00	0	28. siRNA-IMPa4-25 PSPC1-A488 DAPI IMPa4-A546_ag_TileScan_001 (Stage 33 of 49)	00-BKFYCUD7htrsLeKkEPKB8J
1.61319	um	Vesicles Paraspeckle	0.000	1.000	164	200001194	200000004	siRNA-IMPa4-25 PSPC1-A488 IMPa4-A546 DAPI 8C2-siRNA-IMP-a2-a4 V2.00	0	28. siRNA-IMPa4-25 PSPC1-A488 DAPI IMPa4-A546_ag_TileScan_001 (Stage 33 of 49)	00-BKFYCUD7htrsLeKkEPKB8J
0.755311	um	Vesicles Paraspeckle	0.000	1.000	164	200001195	200000005	siRNA-IMPa4-25 PSPC1-A488 IMPa4-A546 DAPI 8C2-siRNA-IMP-a2-a4 V2.00	0	28. siRNA-IMPa4-25 PSPC1-A488 DAPI IMPa4-A546_ag_TileScan_001 (Stage 33 of 49)	00-BKFYCUD7htrsLeKkEPKB8J
2.29158	um	Vesicles Paraspeckle	0.000	1.000	165	200001196	200000006	siRNA-IMPa4-25 PSPC1-A488 IMPa4-A546 DAPI 8C2-siRNA-IMP-a2-a4 V2.00	0	28. siRNA-IMPa4-25 PSPC1-A488 DAPI IMPa4-A546_ag_TileScan_001 (Stage 33 of 49)	00-BKFYCUD7htrsLeKkEPKB8J
2.0888	um	Vesicles Paraspeckle	0.000	1.000	165	200001197	200000007	siRNA-IMPa4-25 PSPC1-A488 IMPa4-A546 DAPI 8C2-siRNA-IMP-a2-a4 V2.00	0	28. siRNA-IMPa4-25 PSPC1-A488 DAPI IMPa4-A546_ag_TileScan_001 (Stage 33 of 49)	00-BKFYCUD7htrsLeKkEPKB8J
1.88828	um	Vesicles Paraspeckle	0.000	1.000	165	200001198	200000008	siRNA-IMPa4-25 PSPC1-A488 IMPa4-A546 DAPI 8C2-siRNA-IMP-a2-a4 V2.00	0	28. siRNA-IMPa4-25 PSPC1-A488 DAPI IMPa4-A546_ag_TileScan_001 (Stage 33 of 49)	00-BKFYCUD7htrsLeKkEPKB8J
1.88828	um	Vesicles Paraspeckle	0.000	1.000	165	200001199	200000009	siRNA-IMPa4-25 PSPC1-A488 IMPa4-A546 DAPI 8C2-siRNA-IMP-a2-a4 V2.00	0	28. siRNA-IMPa4-25 PSPC1-A488 DAPI IMPa4-A546_ag_TileScan_001 (Stage 33 of 49)	00-BKFYCUD7htrsLeKkEPKB8J
1.91392	um	Vesicles Paraspeckle	0.000	1.000	165	200001200	200000010	siRNA-IMPa4-25 PSPC1-A488 IMPa4-A546 DAPI 8C2-siRNA-IMP-a2-a4 V2.00	0	28. siRNA-IMPa4-25 PSPC1-A488 DAPI IMPa4-A546_ag_TileScan_001 (Stage 33 of 49)	00-BKFYCUD7htrsLeKkEPKB8J
1.93802	um	Vesicles Paraspeckle	0.000	1.000	165	200001201	200000011	siRNA-IMPa4-25 PSPC1-A488 IMPa4-A546 DAPI 8C2-siRNA-IMP-a2-a4 V2.00	0	28. siRNA-IMPa4-25 PSPC1-A488 DAPI IMPa4-A546_ag_TileScan_001 (Stage 33 of 49)	00-BKFYCUD7htrsLeKkEPKB8J
1.56189	um	Vesicles Paraspeckle	0.000	1.000	165	200001202	200000012	siRNA-IMPa4-25 PSPC1-A488 IMPa4-A546 DAPI 8C2-siRNA-IMP-a2-a4 V2.00	0	28. siRNA-IMPa4-25 PSPC1-A488 DAPI IMPa4-A546_ag_TileScan_001 (Stage 33 of 49)	00-BKFYCUD7htrsLeKkEPKB8J
2.39412	um	Vesicles Paraspeckle	0.000	1.000	165	200001203	200000013	siRNA-IMPa4-25 PSPC1-A488 IMPa4-A546 DAPI 8C2-siRNA-IMP-a2-a4 V2.00	0	28. siRNA-IMPa4-25 PSPC1-A488 DAPI IMPa4-A546_ag_TileScan_001 (Stage 33 of 49)	00-BKFYCUD7htrsLeKkEPKB8J
2.1129	um	Vesicles Paraspeckle	0.000	1.000	165	200001204	200000014	siRNA-IMPa4-25 PSPC1-A488 IMPa4-A546 DAPI 8C2-siRNA-IMP-a2-a4 V2.00	0	28. siRNA-IMPa4-25 PSPC1-A488 DAPI IMPa4-A546_ag_TileScan_001 (Stage 33 of 49)	00-BKFYCUD7htrsLeKkEPKB8J
2.01646	um	Vesicles Paraspeckle	0.000	1.000	165	200001205	200000015	siRNA-IMPa4-25 PSPC1-A488 IMPa4-A546 DAPI 8C2-siRNA-IMP-a2-a4 V2.00	0	28. siRNA-IMPa4-25 PSPC1-A488 DAPI IMPa4-A546_ag_TileScan_001 (Stage 33 of 49)	00-BKFYCUD7htrsLeKkEPKB8J
1.91392	um	Vesicles Paraspeckle	0.000	1.000	165	200001206	200000016	siRNA-IMPa4-25 PSPC1-A488 IMPa4-A546 DAPI 8C2-siRNA-IMP-a2-a4 V2.00	0	28. siRNA-IMPa4-25 PSPC1-A488 DAPI IMPa4-A546_ag_TileScan_001 (Stage 33 of 49)	00-BKFYCUD7htrsLeKkEPKB8J
2.0888	um	Vesicles Paraspeckle	0.000	1.000	165	200001207	200000017	siRNA-IMPa4-25 PSPC1-A488 IMPa4-A546 DAPI 8C2-siRNA-IMP-a2-a4 V2.00	0	28. siRNA-IMPa4-25 PSPC1-A488 DAPI IMPa4-A546_ag_TileScan_001 (Stage 33 of 49)	00-BKFYCUD7htrsLeKkEPKB8J
2.1129	um	Vesicles Paraspeckle	0.000	1.000	165	200001208	200000018	siRNA-IMPa4-25 PSPC1-A488 IMPa4-A546 DAPI 8C2-siRNA-IMP-a2-a4 V2.00	0	28. siRNA-IMPa4-25 PSPC1-A488 DAPI IMPa4-A546_ag_TileScan_001 (Stage 33 of 49)	00-BKFYCUD7htrsLeKkEPKB8J
2.36695	um	Vesicles Paraspeckle	0.000	1.000	165	200001209	200000019	siRNA-IMPa4-25 PSPC1-A488 IMPa4-A546 DAPI 8C2-siRNA-IMP-a2-a4 V2.00	0	28. siRNA-IMPa4-25 PSPC1-A488 DAPI IMPa4-A546_ag_TileScan_001 (Stage 33 of 49)	00-BKFYCUD7htrsLeKkEPKB8J
1.99082	um	Vesicles Paraspeckle	0.000	1.000	165	200001210	200000020	siRNA-IMPa4-25 PSPC1-A488 IMPa4-A546 DAPI 8C2-siRNA-IMP-a2-a4 V2.00	0	28. siRNA-IMPa4-25 PSPC1-A488 DAPI IMPa4-A546_ag_TileScan_001 (Stage 33 of 49)	00-BKFYCUD7htrsLeKkEPKB8J
1.88828	um	Vesicles Paraspeckle	0.000	1.000	165	200001211	200000021	siRNA-IMPa4-25 PSPC1-A488 IMPa4-A546 DAPI 8C2-siRNA-IMP-a2-a4 V2.00	0	28. siRNA-IMPa4-25 PSPC1-A488 DAPI IMPa4-A546_ag_TileScan_001 (Stage 33 of 49)	00-BKFYCUD7htrsLeKkEPKB8J
1.88828	um	Vesicles Paraspeckle	0.000	1.000	165	200001212	200000022	siRNA-IMPa4-25 PSPC1-A488 IMPa4-A546 DAPI 8C2-siRNA-IMP-a2-a4 V2.00	0	28. siRNA-IMPa4-25 PSPC1-A488 DAPI IMPa4-A546_ag_TileScan_001 (Stage 33 of 49)	00-BKFYCUD7htrsLeKkEPKB8J
1.13297	um	Vesicles Paraspeckle	0.000	1.000	165	200001213	200000023	siRNA-IMPa4-25 PSPC1-A488 IMPa4-A546 DAPI 8C2-siRNA-IMP-a2-a4 V2.00	0	28. siRNA-IMPa4-25 PSPC1-A488 DAPI IMPa4-A546_ag_TileScan_001 (Stage 33 of 49)	00-BKFYCUD7htrsLeKkEPKB8J
1.2822	um	Vesicles Paraspeckle	0.000	1.000	165	200001214	200000024	siRNA-IMPa4-25 PSPC1-A488 IMPa4-A546 DAPI 8C2-siRNA-IMP-a2-a4 V2.00	0	28. siRNA-IMPa4-25 PSPC1-A488 DAPI IMPa4-A546_ag_TileScan_001 (Stage 33 of 49)	00-BKFYCUD7htrsLeKkEPKB8J
0.282992	um	Vesicles Paraspeckle	0.000	1.000	166	200001215	200000025	siRNA-IMPa4-25 PSPC1-A488 IMPa4-A546 DAPI 8C2-siRNA-IMP-a2-a4 V2.00	0	28. siRNA-IMPa4-25 PSPC1-A488 DAPI IMPa4-A546_ag_TileScan_001 (Stage 33 of 49)	00-BKFYCUD7htrsLeKkEPKB8J
1.96519	um	Vesicles Paraspeckle	0.000	1.000	166	200001216	200000026	siRNA-IMPa4-25 PSPC1-A488 IMPa4-A546 DAPI 8C2-siRNA-IMP-a2-a4 V2.00	0	28. siRNA-IMPa4-25 PSPC1-A488 DAPI IMPa4-A546_ag_TileScan_001 (Stage 33 of 49)	00-BKFYCUD7htrsLeKkEPKB8J
3.02124	um	Vesicles Paraspeckle	0.000	1.000	167	200001217	200000027	siRNA-IMPa4-25 PSPC1-A488 IMPa4-A546 DAPI 8C2-siRNA-IMP-a2-a4 V2.00	0	28. siRNA-IMPa4-25 PSPC1-A488 DAPI IMPa4-A546_ag_TileScan_001 (Stage 33 of 49)	00-BKFYCUD7htrsLeKkEPKB8J
2.26593	um	Vesicles Paraspeckle	0.000	1.000	167	200001218	200000028	siRNA-IMPa4-25 PSPC1-A488 IMPa4-A546 DAPI 8C2-siRNA-IMP-a2-a4 V2.00	0	28. siRNA-IMPa4-25 PSPC1-A488 DAPI IMPa4-A546_ag_TileScan_001 (Stage 33 of 49)	00-BKFYCUD7htrsLeKkEPKB8J
2.11288	um	Vesicles Paraspeckle	0.000	1.000	167	200001219	200000029	siRNA-IMPa4-25 PSPC1-A488 IMPa4-A546 DAPI 8C2-siRNA-IMP-a2-a4 V2.00	0	28. siRNA-IMPa4-25 PSPC1-A488 DAPI IMPa4-A546_ag_TileScan_001 (Stage 33 of 49)	00-BKFYCUD7htrsLeKkEPKB8J
1.13297	um	Vesicles Paraspeckle	0.000	1.000	167	200001220	200000030	siRNA-IMPa4-25 PSPC1-A488 IMPa4-A546 DAPI 8C2-siRNA-IMP-a2-a4 V2.00	0	28. siRNA-IMPa4-25 PSPC1-A488 DAPI IMPa4-A546_ag_TileScan_001 (Stage 33 of 49)	00-BKFYCUD7htrsLeKkEPKB8J
1.13297	um	Vesicles Paraspeckle	0.000	1.000	167	200001221	200000031	siRNA-IMPa4-25 PSPC1-A488 IMPa4-A546 DAPI 8C2-siRNA-IMP-a2-a4 V2.00	0	28. siRNA-IMPa4-25 PSPC1-A488 DAPI IMPa4-A546_ag_TileScan_001 (Stage 33 of 49)	00-BKFYCUD7htrsLeKkEPKB8J
0.99056	um	Vesicles Paraspeckle	0.000	1.000	169	200001222	200000032	siRNA-IMPa4-25 PSPC1-A488 IMPa4-A546 DAPI 8C2-siRNA-IMP-a2-a4 V2.00	0	28. siRNA-IMPa4-25 PSPC1-A488 DAPI IMPa4-A546_ag_TileScan_001 (Stage 33 of 49)	00-BKFYCUD7htrsLeKkEPKB8J
2.31721	um	Vesicles Paraspeckle	0.000	1.000	169	200001223	200000033	siRNA-IMPa4-25 PSPC1-A488 IMPa4-A546 DAPI 8C2-siRNA-IMP-a2-a4 V2.00	0	28. siRNA-IMPa4-25 PSPC1-A488 DAPI IMPa4-A546_ag_TileScan_001 (Stage 33 of 49)	00-BKFYCUD7htrsLeKkEPKB8J
1.13207	um	Vesicles Paraspeckle	0.000	1.000	169	200001224	200000034	siRNA-IMPa4-25 PSPC1-A488 IMPa4-A546 DAPI 8C2-siRNA-IMP-a2-a4 V2.00	0	28. siRNA-IMPa4-25 PSPC1-A488 DAPI IMPa4-A546_ag_TileScan_001 (Stage 33 of 49)	00-BKFYCUD7htrsLeKkEPKB8J
1.85111	um	Vesicles Paraspeckle	0.000	1.000	169	200001225	200000035	siRNA-IMPa4-25 PSPC1-A488 IMPa4-A546 DAPI 8C2-siRNA-IMP-a2-a4 V2.00	0	28. siRNA-IMPa4-25 PSPC1-A488 DAPI IMPa4-A546_ag_TileScan_001 (Stage 33 of 49)	00-BKFYCUD7htrsLeKkEPKB8J
1.55634	um	Vesicles Paraspeckle	0.000	1.000	170	200001226	200000036	siRNA-IMPa4-25 PSPC1-A488 IMPa4-A546 DAPI 8C2-siRNA-IMP-a2-a4 V2.00	0	28. siRNA-IMPa4-25 PSPC1-A488 DAPI IMPa4-A546_ag_TileScan_001 (Stage 33 of 49)	00-BKFYCUD7htrsLeKkEPKB8J
1.55634	um	Vesicles Paraspeckle	0.000	1.000	170	200001227	200000037	siRNA-IMPa4-25 PSPC1-A488 IMPa4-A546 DAPI 8C2-siRNA-IMP-a2-a4 V2.00	0	28. siRNA-IMPa4-25 PSPC1-A488 DAPI IMPa4-A546_ag_TileScan_001 (Stage 33 of 49)	00-BKFYCUD7htrsLeKkEPKB8J
2.77178	um	Vesicles Paraspeckle	0.000	1.000	171	200001228	200000038	siRNA-IMPa4-25 PSPC1-A488 IMPa4-A546 DAPI 8C2-siRNA-IMP-a2-a4 V2.00	0	28. siRNA-IMPa4-25 PSPC1-A488 DAPI IMPa4-A546_ag_TileScan_001 (Stage 33 of 49)	00-BKFYCUD7htrsLeKkEPKB8J
2.82306	um	Vesicles Paraspeckle	0.000	1.000	171	200001229	200000039	siRNA-IMPa4-25 PSPC1-A488 IMPa4-A546 DAPI 8C2-siRNA-IMP-a2-a4 V2.00	0	28. siRNA-IMPa4-25 PSPC1-A488 DAPI IMPa4-A546_ag_TileScan_001 (Stage 33 of 49)	00-BKFYCUD7htrsLeKkEPKB8J
2.64359	um	Vesicles Paraspeckle	0.000	1.000	171	200001230	200000040	siRNA-IMPa4-25 PSPC1-A488 IMPa4-A546 DAPI 8C2-siRNA-IMP-a2-a4 V2.00	0	28. siRNA-IMPa4-25 PSPC1-A488 DAPI IMPa4-A546_ag_TileScan_001 (Stage 33 of 49)	00-BKFYCUD7htrsLeKkEPKB8J
2.64359	um	Vesicles Paraspeckle	0.000	1.000	171	200001231	200000041	siRNA-IMPa4-25 PSPC1-A488 IMPa4-A546 DAPI 8C2-siRNA-IMP-a2-a4 V2.00	0	28. siRNA-IMPa4-25 PSPC1-A488 DAPI IMPa4-A546_ag_TileScan_001 (Stage 33 of 49)	00-BKFYCUD7htrsLeKkEPKB8J
1.94253	um	Vesicles Paraspeckle	0.000	1.000	171	200001232	200000042	siRNA-IMPa4-25 PSPC1-A488 IMPa4-A546 DAPI 8C2-siRNA-IMP-a2-a4 V2.00	0	28. siRNA-IMPa4-25 PSPC1-A488 DAPI IMPa4-A546_ag_TileScan_001 (Stage 33 of 49)	00-BKFYCUD7htrsLeKkEPKB8J
2.40137	um	Vesicles Paraspeckle	0.000	1.000	171	200001233	200000043	siRNA-IMPa4-25 PSPC1-A488 IMPa4-A546 DAPI 8C2-siRNA-IMP-a2-a4 V2.00	0	28. siRNA-IMPa4-25 PSPC1-A488 DAPI IMPa4-A546_ag_TileScan_001 (Stage 33 of 49)	00-BKFYCUD7htrsLeKkEPKB8J
2.14264	um	Vesicles Paraspeckle	0.000	1.000	171	200001234	200000044	siRNA-IMPa4-25 PSPC1-A488 IMPa4-A546 DAPI 8C2-siRNA-IMP-a2-a4 V2.00	0	28. siRNA-IMPa4-25 PSPC1-A488 DAPI IMPa4-A546_ag_TileScan_001 (Stage 33 of 49)	00-BKFYCUD7htrsLeKkEPKB8J
1.48369	um	Vesicles Paraspeckle	0.000	1.000	171	200001235	200000045	siRNA-IMPa4-25 PSPC1-A488 IMPa4-A546 DAPI 8C2-siRNA-IMP-a2-a4 V2.00	0	28. siRNA-IMPa4-25 PSPC1-A488 DAPI IMPa4-A546_ag_TileScan_001 (Stage 33 of 49)	00-BKFYCUD7htrsLeKkEPKB8J
2.30842	um	Vesicles Paraspeckle	0.000	1.000	171	200001236	200000046	siRNA-IMPa4-25 PSPC1-A488 IMPa4-A546 DAPI 8C2-siRNA-IMP-a2-a4 V2.00	0	28. siRNA-IMPa4-25 PSPC1-A488 DAPI IMPa4-A546_ag_TileScan_001 (Stage 33 of 49)	00-BKFYCUD7htrsLeKkEPKB8J
2.39413	um	Vesicles Paraspeckle	0.000	1.000	171	200001237	200000047	siRNA-IMPa4-25 PSPC1-A488 IMPa4-A546 DAPI 8C2-siRNA-IMP-a2-a4 V2.00	0	28. siRNA-IMPa4-25 PSPC1-A488 DAPI IMPa4-A546_ag_TileScan_001 (Stage 33 of 49)	00-BKFYCUD7htrsLeKkEPKB8J
1.93802	um	Vesicles Paraspeckle	0.000	1.000	171	200001238	200000048	siRNA-IMPa4-25 PSPC1-A488 IMPa4-A546 DAPI 8C2-siRNA-IMP-a2-a4 V2.00	0	28. siRNA-IMPa4-25 PSPC1-A488 DAPI IMPa4-A546_ag_TileScan_001 (Stage 33 of 49)	00-BKFYCUD7htrsLeKkEPKB8J
1.88828	um	Vesicles Paraspeckle	0.000	1.000	171	200001239	200000049	siRNA-IMPa4-25 PSPC1-A488 IMPa4-A546 DAPI 8C2-siRNA-IMP-a2-a4 V2.00	0	28. siRNA-IMPa4-25 PSPC1-A488 DAPI IMPa4-A546_ag_TileScan_001 (Stage 33 of 49)	00-BKFYCUD7htrsLeKkEPKB8J
1.88828	um	Vesicles Paraspeckle	0.000	1.000	171	200001240	200000050	siRNA-IMPa4-25 PSPC1-A488 IMPa4-A546 DAPI 8C2-siRNA-IMP-a2-a4 V2.00	0	28. siRNA-IMPa4-25 PSPC1-A488 DAPI IMPa4-A546_ag_TileScan_001 (Stage 33 of 49)	00-BKFYCUD7htrsLeKkEPKB8J
1.88828	um	Vesicles Paraspeckle	0.000	1.000	171	200001241	200000051	siRNA-IMPa4-25 PSPC1-A488 IMPa4-A546 DAPI 8C2-siRNA-IMP-a2-a4 V2.00	0	28. siRNA-IMPa4-25 PSPC1-A488 DAPI IMPa4-A546_ag_TileScan_001 (Stage 33 of 49)	00-BKFYCUD7htrsLeKkEPKB8J
1.51062	um	Vesicles Paraspeckle	0.000	1.000	171	200001242	200000052	siRNA-IMPa4-25 PSPC1-A488 IMPa4-A546 DAPI 8C2-siRNA-IMP-a2-a4 V2.00	0	28. siRNA-IMPa4-25 PSPC1-A488 DAPI IMPa4-A546_ag_TileScan_001 (Stage 33 of 49)	00-BKFYCUD7htrsLeKkEPKB8J
1.51062	um	Vesicles Paraspeckle	0.000	1.000	171	200001243	200000053	siRNA-IMPa4-25 PSPC1-A488 IMPa4-A546 DAPI 8C2-siRNA-IMP-a2-a4 V2.00	0	28. siRNA-IMPa4-25 PSPC1-A488 DAPI IMPa4-A546_ag_TileScan_001 (Stage 33 of 49)	00-BKFYCUD7htrsLeKkEPKB8J
1.51062	um	Vesicles Paraspeckle	0.000	1.000	171	200001244	200000054	siRNA-IMPa4-25 PSPC1-A488 IMPa4-A546 DAPI 8C2-siRNA-IMP-a2-a4 V2.00	0	28. siRNA-IMPa4-25 PSPC1-A488 DAPI IMPa4-A546_ag_TileScan_001 (Stage 33 of 49)	00-BKFYCUD7htrsLeKkEPKB8J
1.88828	um	Vesicles Paraspeckle	0.000	1.000	171	200001245	200000055	siRNA-IMPa4-25 PSPC1-A488 IMPa4-A546 DAPI 8C2-siRNA-IMP-a2-a4 V2.00	0	28. siRNA-IMPa4-25 PSPC1-A488 DAPI IMPa4-A546_ag_TileScan_001 (Stage 33 of 49)	00-BKFYCUD7htrsLeKkEPKB8J
1.88828	um	Vesicles Paraspeckle	0.000	1.000	171	200001246	200000056	siRNA-IMPa4-25 PSPC1-A488 IMPa4-A546 DAPI 8C2-siRNA-IMP-a2-a4 V2.00	0	28. siRNA-IMPa4-25 PSPC1-A488 DAPI IMPa4-A546_ag_TileScan_001 (Stage 33 of 49)	00-BKFYCUD7htrsLeKkEPKB8J
1.51062	um	Vesicles Paraspeckle	0.000	1.000	171	200001247	200000057	siRNA-IMPa4-25 PSPC1-A488 IMPa4-A546 DAPI 8C2-siRNA-IMP-a2-a4 V2.00	0	28. siRNA-IMPa4-25 PSPC1-A488 DAPI IMPa4-A546_ag_TileScan_001 (Stage 33 of 49)	00-BKFYCUD7htrsLeKkEPKB8J
1.15861	um	Vesicles Paraspeckle	0.000	1.000	171	200001248	200000058	siRNA-IMPa4-25 PSPC1-A488 IMPa4-A546 DAPI 8C2-siRNA-IMP-a2-a4 V2.00	0	28. siRNA-IMPa4-25 PSPC1-A488 DAPI IMPa4-A546_ag_TileScan_001 (Stage 33 of 49)	00-BKFYCUD7htrsLeKkEPKB8J
1.15861	um	Vesicles Paraspeckle	0.000	1.000	171	200001249	200000059	siRNA-IMPa4-25 PSPC1-A488 IMPa4-A546 DAPI 8C2-siRNA-IMP-a2-a4 V2.00	0	28. siRNA-IMPa4-25 PSPC1-A488 DAPI IMPa4-A546_ag_TileScan_001 (Stage 33 of 49)	00-BKFYCUD7htrsLeKkEPKB8J
1.13297	um	Vesicles Paraspeckle	0.000	1.000	171	200001250	200000060	siRNA-IMPa4-25 PSPC1-A488 IMPa4-A546 DAPI 8C2-siRNA-IMP-a2-a4 V2.00	0	28. siRNA-IMPa4-25 PSPC1-A488 DAPI IMPa4-A546_ag_TileScan_001 (Stage 33 of 49)	00-BKFYCUD7htrsLeKkEPKB8J
0.424451	um	Vesicles Paraspeckle	0.000	1.000	172	200001251	200000061	siRNA-IMPa4-25 PSPC1-A488 IMPa4-A546 DAPI 8C2-siRNA-IMP-a2-a4 V2.00	0	28. siRNA-IMPa4-25 PSPC1-A488 DAPI IMPa4-A546_ag_TileScan_001 (Stage 33 of 49)	00-BKFYCUD7htrsLeKkEPKB8J
3.02124	um	Vesicles Paraspeckle	0.000	1.000	173	200001252	200000062	siRNA-IMPa4-25 PSPC1-A488 IMPa4-A546 DAPI 8C2-siRNA-IMP-a2-a4 V2.00	0	28. siRNA-IMPa4-25 PSPC1-A488 DAPI IMPa4-A546_ag_TileScan_001 (Stage 33 of 49)	00-BKFYCUD7htrsLeKkEPKB8J
2.46799	um	Vesicles Paraspeckle	0.000	1.000	173	200001253	200000063	siRNA-IMPa4-25 PSPC1-A488 IMPa4-A546 DAPI 8C2-siRNA-IMP-a2-a4 V2.00	0	28. siRNA-IMPa4-25 PSPC1-A488 DAPI IMPa4-A546_ag_TileScan_001 (Stage 33 of 49)	00-BKFYCUD7htrsLeKkEPKB8J
2.5403	um	Vesicles Paraspeckle	0.000	1.000	173	200001254	200000064	siRNA-IMPa4-25 PSPC1-A488 IMPa4-A546 DAPI 8C2-siRNA-IMP-a2-a4 V2.00	0	28. siRNA-IMPa4-25 PSPC1-A488 DAPI IMPa4-A546_ag_TileScan_001 (Stage 33 of 49)	00-BKFYCUD7htrsLeKkEPKB8J
2.137	um	Vesicles Paraspeckle	0.000	1.000	173	200001255	200000065	siRNA-IMPa4-25 PSPC1-A488 IMPa4-A546 DAPI 8C2-siRNA-IMP-a2-a4 V2.00	0	28. siRNA-IMPa4-25 PSPC1-A488 DAPI IMPa4-A546_ag_TileScan_001 (Stage 33 of 49)	00-BKFYCUD7htrsLeKkEPKB8J
2.69487	um	Vesicles Paraspeckle	0.000	1.000	173	200001256	200000066	siRNA-IMPa4-25 PSPC1-A488 IMPa4-A546 DAPI 8C2-siRNA-IMP-a2-a4 V2.00	0	28. siRNA-IMPa4-25 PSPC1-A488 DAPI IMPa4-A546_ag_TileScan_001 (Stage 33 of 49)	00-BKFYCUD7htrsLeKkEPKB8J
2.1129	um	Vesicles Paraspeckle	0.000	1.000	173	200001257	200000067	siRNA-IMPa4-25 PSPC1-A488 IMPa4-A546 DAPI 8C2-siRNA-IMP-a2-a4 V2.00	0	28. siRNA-IMPa4-25 PSPC1-A488 DAPI IMPa4-A546_ag_TileScan_001 (Stage 33 of 49)	00-BKFYCUD7htrsLeKkEPKB8J
2.29157	um	Vesicles Paraspeckle	0.000	1.000	173	200001258	200000068	siRNA-IMPa4-25 PSPC1-A488 IMPa4-A546 DAPI 8C2-siRNA-IMP-a2-a4 V2.00	0	28. siRNA-IMPa4-25 PSPC1-A488 DAPI IMPa4-A546_ag_TileScan_001 (Stage 33 of 49)	00-BKFYCUD7htrsLeKkEPKB8J
1.88828	um	Vesicles Paraspeckle	0.000	1.000	173	200001259	200000069	siRNA-IMPa4-25 PSPC1-A488 IMPa4-A546 DAPI 8C2-siRNA-IMP-a2-a4 V2.00	0	28. siRNA-IMPa4-25 PSPC1-A488 DAPI IMPa4-A546_ag_TileScan_001 (Stage 33 of 49)	00-BKFYCUD7htrsLeKkEPKB8J
1.88828	um	Vesicles Paraspeckle	0.000	1.000	173	200001260	200000070	siRNA-IMPa4-25 PSPC1-A488 IMPa4-A546 DAPI 8C2-siRNA-IMP-a2-a4 V2.00	0	28. siRNA-IMPa4-25 PSPC1-A488 DAPI IMPa4-A546_ag_TileScan_001 (Stage 33 of 49)	00-BKFYCUD7htrsLeKkEPKB8J
1.88828	um	Vesicles Paraspeckle	0.000	1.000	173	200001261	200000071	siRNA-IMPa4-25 PSPC1-A488 IMPa4-A546 DAPI 8C2-siRNA-IMP-a2-a4 V2.00	0	28. siRNA-IMPa4-25 PSPC1-A488 DAPI IMPa4-A546_ag_TileScan_001 (Stage 33 of 49)	00-BKFYCUD7htrsLeKkEPKB8J
1.53626	um	Vesicles Paraspeckle	0.000	1.000	173	200001262	200000072	siRNA-IMPa4-25 PSPC1-A488 IMPa4-A546 DAPI 8C2-siRNA-IMP-a2-a4 V2.00	0	28. siRNA-IMPa4-25 PSPC1-A488 DAPI IMPa4-A546_ag_TileScan_001 (Stage 33 of 49)	00-BKFYCUD7htrsLeKkEPKB8J
1.93802	um	Vesicles Paraspeckle	0.000	1.000	173	200001263	200000073	siRNA-IMPa4-25 PSPC1-A488 IMPa4-A546 DAPI 8C2-siRNA-IMP-a2-a4 V2.00	0	28. siRNA-IMPa4-25 PSPC1-A488 DAPI IMPa4-A546_ag_TileScan_001 (Stage 33 of 49)	00-BKFYCUD7htrsLeKkEPKB8J
2.26593	um	Vesicles Paraspeckle	0.000	1.000	173	200001264	200000074	siRNA-IMPa4-25 PSPC1-A488 IMPa4-A546 DAPI 8C2-siRNA-IMP-a2-a4 V2.00	0	28. siRNA-IMPa4-25 PSPC1-A488 DAPI IMPa4-A546_ag_TileScan_001 (Stage 33 of 49)	00-BKFYCUD7htrsLeKkEPKB8J
1.88828	um	Vesicles Paraspeckle	0.000	1.000	174	200001265	200000075	siRNA-IMPa4-25 PSPC1-A488 IMPa4-A546 DAPI 8C2-siRNA-IMP-a2-a4 V2.00	0	28. siRNA-IMPa4-25 PSPC1-A488 DAPI IMPa4-A546_ag_TileScan_001 (Stage 33 of 49)	00-BKFYCUD7htrsLeKkEPKB8J
1.88828	um	Vesicles Paraspeckle	0.000	1.000	174	200001266	200000076	siRNA-IMPa4-25 PSPC1-A488 IMPa4-A546 DAPI 8C2-siRNA-IMP-a2-a4 V2.00	0	28. siRNA-IMPa4-25 PSPC1-A488 DAPI IMPa4-A546_ag_TileScan_001 (Stage 33 of 49)	00-BKFYCUD7htrsLeKkEPKB8J
2.31721	um	Vesicles Paraspeckle	0.000	1.000	174	200001267	200000077	siRNA-IMPa4-25 PSPC1-A488 IMPa4-A546 DAPI 8C2-siRNA-IMP-a2-a4 V2.00	0	28. siRNA-IMPa4-25 PSPC1-A488 DAPI IMPa4-A546_ag_TileScan_001 (Stage 33 of 49)	00-BKFYCUD7htrsLeKkEPKB8J
2.04058	um	Vesicles Paraspeckle	0.000	1.000	174	200001268	200000078	siRNA-IMPa4-25 PSPC1-A488 IMPa4-A546 DAPI 8C2-siRNA-IMP-a2-a4 V2.00	0	28. siRNA-IMPa4-25 PSPC1-A488 DAPI IMPa4-A546_ag_TileScan_001 (Stage 33 of 49)	00-BKFYCUD7htrsLeKkEPKB8J
2.54029	um	Vesicles Paraspeckle	0.000	1.000	174	200001269	200000079	siRNA-IMPa4-25 PSPC1-A488 IMPa4-A546 DAPI 8C2-siRNA-IMP-a2-a4 V2.00	0	28. siRNA-IMPa4-25 PSPC1-A488 DAPI IMPa4-A546_ag_TileScan_001 (Stage 33 of 49)	00-BKFYCUD7htrsLeKkEPKB8J
1.68549	um	Vesicles Paraspeckle	0.000	1.000	174	200001270	200000080	siRNA-IMPa4-25 PSPC1-A488 IMPa4-A546 DAPI 8C2-siRNA-IMP-a2-a4 V2.00	0	28. siRNA-IMPa4-25 PSPC1-A488 DAPI IMPa4-A546_ag_TileScan_001 (Stage 33 of 49)	00-BKFYCUD7htrsLeKkEPKB8J
2.01647	um	Vesicles Paraspeckle	0.000	1.000	174	200001271	200000081	siRNA-IMPa4-25 PSPC1-A488 IMPa4-A546 DAPI 8C2-siRNA-IMP-a2-a4 V2.00	0	28. siRNA-IMPa4-25 PSPC1-A488 DAPI IMPa4-A546_ag_TileScan_001 (Stage 33 of 49)	00-BKFYCUD7htrsLeKkEPKB8J
1.98777	um	Vesicles Paraspeckle	0.000	1.000	174	200001272	200000082	siRNA-IMPa4-25 PSPC1-A488 IMPa4-A546 DAPI 8C2-siRNA-IMP-a2-a4 V2.00	0	28. siRNA-IMPa4-25 PSPC1-A488 DAPI IMPa4-A546_ag_TileScan_001 (Stage 33 of 49)	00-BKFYCUD7htrsLeKkEPKB8J
2.01647	um	Vesicles Paraspeckle	0.000	1.000	174	200001273	200000083	siRNA-IMPa4-25 PSPC1-A488 IMPa4-A546 DAPI 8C2-siRNA-IMP-a2-a4 V2.00	0	28. siRNA-IMPa4-25 PSPC1-A488 DAPI IMPa4-A546_ag_TileScan_001 (Stage 33 of 49)	00-BKFYCUD7htrsLeKkEPKB8J
1.69804	um	Vesicles Paraspeckle	0.000	1.000	174	200001274	200000084	siRNA-IMPa4-25 PSPC1-A488 IMPa4-A546 DAPI 8C2-siRNA-IMP-a2-a4 V2.00	0	28. siRNA-IMPa4-25 PSPC1-A488 DAPI IMPa4-A546_ag_TileScan_001 (Stage 33 of 49)	00-BKFYCUD7htrsLeKkEPKB8J
1.53226	um	Vesicles Paraspeckle	0.000	1.000	174	200001275	200000085	siRNA-IMPa4-25 PSPC1-A488 IMPa4-A546 DAPI 8C2-siRNA-IMP-a2-a4 V2.00	0	28. siRNA-IMPa4-25 PSPC1-A488 DAPI IMPa4-A546_ag_TileScan_001 (Stage 33 of 49)	00-BKFYCUD7htrsLeKkEPKB8J
1.88828	um	Vesicles Paraspeckle	0.000	1.000	174	200001276	200000086	siRNA-IMPa4-25 PSPC1-A488 IMPa4-A546 DAPI 8C2-siRNA-IMP-a2-a4 V2.00	0	28. siRNA-IMPa4-25 PSPC1-A488 DAPI IMPa4-A546_ag_TileScan_001 (Stage 33 of 49)	00-BKFYCUD7htrsLeKkEPKB8J
1.51062	um	Vesicles Paraspeckle	0.000	1.000	174	200001277	200000087	siRNA-IMPa4-25 PSPC1-A488 IMPa4-A546 DAPI 8C2-siRNA-IMP-a2-a4 V2.00	0	28. siRNA-IMPa4-25 PSPC1-A488 DAPI IMPa4-A546_ag_TileScan_001 (Stage 33 of 49)	00-BKFYCUD7htrsLeKkEPKB8J
2.26593	um	Vesicles Paraspeckle	0.000	1.000	175	200001278	200000088	siRNA-IMPa4-25 PSPC1-A488 IMPa4-A546 DAPI 8C2-siRNA-IMP-a2-a4 V2.00	0	28. siRNA-IMPa4-25 PSPC1-A488 DAPI IMPa4-A546_ag_TileScan_001 (Stage 33 of 49)	00-BKFYCUD7htrsLeKkEPKB8J
2.64359	um	Vesicles Paraspeckle	0.000	1.000	175	200001279	200000089	siRNA-IMPa4-25 PSPC1-A488 IMPa4-A546 DAPI 8C2-siRNA-IMP-a2-a4 V2.00	0	28. siRNA-IMPa4-25 PSPC1-A488 DAPI IMPa4-A546_ag_TileScan_001 (Stage 33 of 49)	00-BKFYCUD7htrsLeKkEPKB8J
1.75469	um	Vesicles Paraspeckle	0.000	1.000	175	200001280	200000090	siRNA-IMPa4-25 PSPC1-A488 IMPa4-A546 DAPI 8C2-siRNA-IMP-a2-a4 V2.00	0	28. siRNA-IMPa4-25 PSPC1-A488 DAPI IMPa4-A546_ag_TileScan_001 (Stage 33 of 49)	00-BKFYCUD7htrsLeKkEPKB8J
3.3989	um	Vesicles Paraspeckle	0.000	1.000	177	200001281	200000091	siRNA-IMPa4-25 PSPC1-A488 IMPa4-A546 DAPI 8C2-siRNA-IMP-a2-a4 V2.00	0	28. siRNA-IMPa4-25 PSPC1-A488 DAPI IMPa4-A546_ag_TileScan_001 (Stage 33 of 49)	00-BKFYCUD7htrsLeKkEPKB8J
3.26994	um	Vesicles Paraspeckle	0.000	1.000	177	200001282	200000092	siRNA-IMPa4-25 PSPC1-A488 IMPa4-A546 DAPI 8C2-siRNA-IMP-a2-a4 V2.00	0	28. siRNA-IMPa4-25 PSPC1-A488 DAPI IMPa4-A546_ag_TileScan_001 (Stage 33 of 49)	00-BKFYCUD7htrsLeKkEPKB8J
3.12072	um	Vesicles Paraspeckle	0.000	1.000	177	200001283	200000093	siRNA-IMPa4-25 PSPC1-A488 IMPa4-A546 DAPI 8C2-siRNA-IMP-a2-a4 V2.00	0	28. siRNA-IMPa4-25 PSPC1-A488 DAPI IMPa4-A546_ag_TileScan_001 (Stage 33 of 49)	00-BKFYCUD7htrsLeKkEPKB8J
0.400217	um	Vesicles Paraspeckle	0.000	1.000	177	200001284	200000094	siRNA-IMPa4-25 PSPC1-A488 IMPa4-A546 DAPI 8C2-siRNA-IMP-a2-a4 V2.00	0	28. siRNA-IMPa4-25 PSPC1-A488 DAPI IMPa4-A546_ag_TileScan_001 (Stage 33 of 49)	00-BKFYCUD7htrsLeKkEPKB8J
2.26593	um	Vesicles Paraspeckle	0.000	1.000	177	200001285	200000095	siRNA-IMPa4-25 PSPC1-A488 IMPa4-A546 DAPI 8C2-siRNA-IMP-a2-a4 V2.00	0	28. siRNA-IMPa4-25 PSPC1-A488 DAPI IMPa4-A546_ag_TileScan_001 (Stage 33 of 49)	00-BKFYCUD7htrsLeKkEPKB8J
2.26593	um	Vesicles Paraspeckle	0.000	1.000	177	200001286	200000096	siRNA-IMPa4-25 PSPC1-A488 IMPa4-A546 DAPI 8C2-siRNA-IMP-a2-a4 V2.00	0	28. siRNA-IMPa4-25 PSPC1-A488 DAPI IMPa4-A546_ag_TileScan_001 (Stage 33 of 49)	00-BKFYCUD7htrsLeKkEPKB8J
2.08877	um	Vesicles Paraspeckle	0.000	1.000	177	200001287	200000097	siRNA-IMPa4-25 PSPC1-A488 IMPa4-A546 DAPI 8C2-siRNA-IMP-a2-a4 V2.00	0	28. siRNA-IMPa4-25 PSPC1-A488 DAPI IMPa4-A546_ag_TileScan_001 (Stage 33 of 49)	00-BKFYCUD7htrsLeKkEPKB8J
2.27848	um	Vesicles Paraspeckle	0.000	1.000	177	200001288	200000098	siRNA-IMPa4-25 PSPC1-A488 IMPa4-A546 DAPI 8C2-siRNA-IMP-a2-a4 V2.00	0	28. siRNA-IMPa4-25 PSPC1-A488 DAPI IMPa4-A546_ag_TileScan_001 (Stage 33 of 49)	00-BKFYCUD7htrsLeKkEPKB8J
2.34285	um	Vesicles Paraspeckle	0.000	1.000	177	200001289	200000099	siRNA-IMPa4-25 PSPC1-A488 IMPa4-A546 DAPI 8C2-siRNA-IMP-a2-a4 V2.00	0	28. siRNA-IMPa4-25 PSPC1-A488 DAPI IMPa4-A546_ag_TileScan_001 (Stage 33 of 49)	00-BKFYCUD7htrsLeKkEPKB8J
2.46643	um	Vesicles Paraspeckle	0.000	1.000	177	200001290	200000100	siRNA-IMPa4-25 PSPC1-A488 IMPa4-A546 DAPI 8C2-siRNA-IMP-a2-a4 V2.00	0	28. siRNA-IMPa4-25 PSPC1-A488 DAPI IMPa4-A546_ag_TileScan_001 (Stage 33 of 49)	00-BKFYCUD7htrsLeKkEPKB8J
2.34285	um	Vesicles Paraspeckle	0.000	1.000	177	200001291	200000101	siRNA-IMPa4-25 PSPC1-A488 IMPa4-A546 DAPI 8C2-siRNA-IMP-a2-a4 V2.00	0	28. siRNA-IMPa4-25 PSPC1-A488 DAPI IMPa4-A546_ag_TileScan_001 (Stage 33 of 49)	00-BKFYCUD7htrsLeKkEPKB8J
2.26593	um	Vesicles Paraspeckle	0.000	1.000	177	200001292	200000102	siRNA-IMPa4-25 PSPC1-A488 IMPa4-A546 DAPI 8C2-siRNA-IMP-a2-a4 V2.00	0	28. siRNA-IMPa4-25 PSPC1-A488 DAPI IMPa4-A546_ag_TileScan_001 (Stage 33 of 49)	00-BKFYCUD7htrsLeKkEPKB8J
2.26593	um	Vesicles Paraspeckle	0.000	1.000	177	200001293	200000103	siRNA-IMPa4-25 PSPC1-A488 IMPa4-A546 DAPI 8C2-siRNA-IMP-a2-a4 V2.00	0	28. siRNA-IMPa4-25 PSPC1-A488 DAPI IMPa4-A546_ag_TileScan_001 (Stage 33 of 49)	00-BKFYCUD7htrsLeKkEPKB8J
1.80096	um	Vesicles Paraspeckle	0.000	1.000	178	200001294	200000104	siRNA-IMPa4-25 PSPC1-A488 IMPa4-A546 DAPI 8C2-siRNA-IMP-a2-a4 V2.00	0	28. siRNA-IMPa4-25 PSPC1-A488 DAPI IMPa4-A546_ag_TileScan_001 (Stage 33 of 49)	00-BKFYCUD7htrsLeKkEPKB8J
1.80096	um	Vesicles Paraspeckle	0.000	1.000	178	200001295	200000105	siRNA-IMPa4-25 PSPC1-A488 IMPa4-A546 DAPI 8C2-siRNA-IMP-a2-a4 V2.00	0	28. siRNA-IMPa4-25 PSPC1-A488 DAPI IMPa4-A546_ag_TileScan_001 (Stage 33 of 49)	00-BKFYCUD7htrsLeKkEPKB8J
2.20117	um	Vesicles Paraspeckle	0.000	1.000	178	200001296	200000106	siRNA-IMPa4-25 PSPC1-A488 IMPa4-A546 DAPI 8C2-siRNA-IMP-a2-a4 V2.00	0	28. siRNA-IMPa4-25 PSPC1-A488 DAPI IMPa4-A546_ag_TileScan_001 (Stage 33 of 49)	00-BKFYCUD7htrsLeKkEPKB8J
2.68856	um	Vesicles Paraspeckle	0.000	1.000	178	200001297	200000107	siRNA-IMPa4-25 PSPC1-A488 IMPa4-A546 DAPI 8C2-siRNA-IMP-a2-a4 V2.00	0	28. siRNA-IMPa4-25 PSPC1-A488 DAPI IMPa4-A546_ag_TileScan_001 (Stage 33 of 49)	00-BKFYCUD7htrsLeKkEPKB8J
2.40555	um	Vesicles Paraspeckle	0.000	1.000	178	200001298	200000108	siRNA-IMPa4-25 PSPC1-A488 IMPa4-A546 DAPI 8C2-siRNA-IMP-a2-a4 V2.00	0	28. siRNA-IMPa4-25 PSPC1-A488 DAPI IMPa4-A546_ag_TileScan_001 (Stage 33 of 49)	00-BKFYCUD7htrsLeKkEPKB8J
2.41671	um	Vesicles Paraspeckle	0.000	1.000	179	200001299	200000109	siRNA-IMPa4-25 PSPC1-A488 IMPa4-A546 DAPI 8C2-siRNA-IMP-a2-a4 V2.00	0	28. siRNA-IMPa4-25 PSPC1-A488 DAPI IMPa4-A546_ag_TileScan_001 (Stage 33 of 49)	00-BKFYCUD7htrsLeKkEPKB8J
2.36851	um	Vesicles Paraspeckle	0.000	1.000	179	200001300	200000110	siRNA-IMPa4-25 PSPC1-A488 IMPa4-A546 DAPI 8C2-siRNA-IMP-a2-a4 V2.00	0	28. siRNA-IMPa4-25 PSPC1-A488 DAPI IMPa4-A546_ag_TileScan_001 (Stage 33 of 49)	00-BKFYCUD7htrsLeKkEPKB8J
1.99084	um	Vesicles Paraspeckle	0.000	1.000	179	200001301	200000111	siRNA-IMPa4-25 PSPC1-A488 IMPa4-A546 DAPI 8C2-siRNA-IMP-a2-a4 V2.00	0	28. siRNA-IMPa4-25 PSPC1-A488 DAPI IMPa4-A546_ag_TileScan_001 (Stage 33 of 49)	00-BKFYCUD7htrsLeKkEPKB8J
2.26593	um	Vesicles Paraspeckle	0.000	1.000	179	200001302	200000112	siRNA-IMPa4-25 PSPC1-A488 IMPa4-A546 DAPI 8C2-siRNA-IMP-a2-a4 V2.00	0	28. siRNA-IMPa4-25 PSPC1-A488 DAPI IMPa4-A546_ag_TileScan_001 (Stage 33 of 49)	00-BKFYCUD7htrsLeKkEPKB8J
2.64359	um	Vesicles Paraspeckle	0.000	1.000	179	200001303	200000113	siRNA-IMPa4-25 PSPC1-A488 IMPa4-A546 DAPI 8C2-siRNA-IMP-a2-a4 V2.00	0	28. siRNA-IMPa4-25 PSPC1-A488 DAPI IMPa4-A546_ag_TileScan_001 (Stage 33 of 49)	00-BKFYCUD7htrsLeKkEPKB8J
1.88828	um	Vesicles Paraspeckle	0.000	1.000	179	200001304	200000114	siRNA-IMPa4-25 PSPC1-A488 IMPa4-A546 DAPI 8C2-siRNA-IMP-a2-a4 V2.00	0	28. siRNA-IMPa4-25 PSPC1-A488 DAPI IMPa4-A546_ag_TileScan_001 (Stage 33 of 49)	00-BKFYCUD7htrsLeKkEPKB8J
1.91392	um	Vesicles Paraspeckle	0.000	1.000	179	200001305	200000115	siRNA-IMPa4-25 PSPC1-A488 IMPa4-A546 DAPI 8C2-siRNA-IMP-a2-a4 V2.00	0	28. siRNA-IMPa4-25 PSPC1-A488 DAPI IMPa4-A546_ag_TileScan_001 (Stage 33 of 49)	00-BKFYCUD7htrsLeKkEPKB8J
2.26593	um	Vesicles Paraspeckle	0.000	1.000	179	200001306	200000116	siRNA-IMPa4-25 PSPC1-A488 IMPa4-A546 DAPI 8C2-siRNA-IMP-a2-a4 V2.00	0	28. siRNA-IMPa4-25 PSPC1-A488 DAPI IMPa4-A546_ag_TileScan_001 (Stage 33 of 49)	00-BKFYCUD7htrsLeKkEPKB8J
2.64359	um	Vesicles Paraspeckle	0.000	1.000	179	200001307	200000117	siRNA-IMPa4-25 PSPC1-A488 IMPa4-A546 DAPI 8C2-siRNA-IMP-a2-a4 V2.00	0	28. siRNA-IMPa4-25 PSPC1-A488 DAPI IMPa4-A546_ag_TileScan_001 (Stage 33 of 49)	00-BKFYCUD7htrsLeKkEPKB8J
2.41825	um	Vesicles Paraspeckle	0.000	1.000	179	200001308	200000118	siRNA-IMPa4-25 PSPC1-A488 IMPa4-A546 DAPI 8C2-siRNA-IMP-a2-a4 V2.00	0	28. siRNA-IMPa4-25 PSPC1-A488 DAPI IMPa4-A546_ag_TileScan_001 (Stage 33 of 49)	00-BKFYCUD7htrsLeKkEPKB8J
1.93956	um	Vesicles Paraspeckle	0.000	1.000	179	200001309	200000119	siRNA-IMPa4-25 PSPC1-A488 IMPa4-A546 DAPI 8C2-siRNA-IMP-a2-a4 V2.00	0	28. siRNA-IMPa4-25 PSPC1-A488 DAPI IMPa4-A546_ag_TileScan_001 (Stage 33 of 49)	00-BKFYCUD7htrsLeKkEPKB8J
2.41979	um	Vesicles Paraspeckle	0.000	1.000	179	200001310	200000120	siRNA-IMPa4-25 PSPC1-A488 IMPa4-A546 DAPI 8C2-siRNA-IMP-a2-a4 V2.00	0	28. siRNA-IMPa4-25 PSPC1-A488 DAPI IMPa4-A546_ag_TileScan_001 (Stage 33 of 49)	00-BKFYCUD7htrsLeKkEPKB8J
2.01649	um	Vesicles Paraspeckle	0.000	1.000	179	200001311	200000121	siRNA-IMPa4-25 PSPC1-A488 IMPa4-A546 DAPI 8C2-siRNA-IMP-a2-a4 V2.00	0	28. siRNA-IMPa4-25 PSPC1-A488 DAPI IMPa4-A546_ag_TileScan_001 (Stage 33 of 49)	00-BKFYCUD7htrsLeKkEPKB8J
1.88828	um	Vesicles Paraspeckle	0.000	1.000	179	200001312	200000122	siRNA-IMPa4-25 PSPC1-A488 IMPa4-A546 DAPI 8C2-siRNA-IMP-a2-a4 V2.00	0	28. siRNA-IMPa4-25 PSPC1-A488 DAPI IMPa4-A546_ag_TileScan_001 (Stage 33 of 49)	00-BKFYCUD7htrsLeKkEPKB8J
1.88828	um	Vesicles Paraspeckle	0.000	1.000	179	200001313	200000123	siRNA-IMPa4-25 PSPC1-A488 IMPa4-A546 DAPI 8C2-siRNA-IMP-a2-a4 V2.00	0	28. siRNA-IMPa4-25 PSPC1-A488 DAPI IMPa4-A546_ag_TileScan_001 (Stage 33 of 49)	00-BKFYCUD7htrsLeKkEPKB8J
1.51062	um	Vesicles Paraspeckle	0.000	1.000	179	200001314	200000124	siRNA-IMPa4-25 PSPC1-A488 IMPa4-A546 DAPI 8C2-siRNA-IMP-a2-a4 V2.00	0	28. siRNA-IMPa4-25 PSPC1-A488 DAPI IMPa4-A546_ag_TileScan_001 (Stage 33 of 49)	00-BKFYCUD7htrsLeKkEPKB8J
1.88828	um	Vesicles Paraspeckle	0.000	1.000	179	200001315	200000125	siRNA-IMPa4-25 PSPC1-A488 IMPa4-A546 DAPI 8C2-siRNA-IMP-a2-a4 V2.00	0	28. siRNA-IMPa4-25 PSPC1-A488 DAPI IMPa4-A546_ag_TileScan_001 (Stage 33 of 49)	00-BKFYCUD7htrsLeKkEPKB8J
1.70961	um	Vesicles Paraspeckle	0.000	1.000	179	200001316	200000126	siRNA-IMPa4-25 PSPC1-A488 IMPa4-A546 DAPI 8C2-siRNA-IMP-a2-a4 V2.00	0	28. siRNA-IMPa4-25 PSPC1-A488 DAPI IMPa4-A546_ag_TileScan_001 (Stage 33 of 49)	00-BKFYCUD7htrsLeKkEPKB8J
1.51062	um	Vesicles Paraspeckle	0.000	1.000	179	200001317	200000127	siRNA-IMPa4-25 PSPC1-A488 IMPa4-A546 DAPI 8C2-siRNA-IMP-a2-a4 V2.00	0	28. siRNA-IMPa4-25 PSPC1-A488 DAPI IMPa4-A546_ag_TileScan_001 (Stage 33 of 49)	00-BKFYCUD7htrsLeKkEPKB8J
1.35141	um	Vesicles Paraspeckle	0.000	1.000	179	200001318	200000128	siRNA-IMPa4-25 PSPC1-A488 IMPa4-A546 DAPI 8C2-siRNA-IMP-a2-a4 V2.00	0	28. siRNA-IMPa4-25 PSPC1-A488 DAPI IMPa4-A546_ag_TileScan_001 (Stage 33 of 49)	00-BKFYCUD7htrsLeKkEPKB8J
1.13297	um	Vesicles Paraspeckle	0.000	1.000	179	200001319	200000129	siRNA-IMPa4-25 PSPC1-A488 IMPa4-A546 DAPI 8C2-siRNA-IMP-a2-a4 V2.00	0	28. siRNA-IMPa4-25 PSPC1-A488 DAPI IMPa4-A546_ag_TileScan_001 (Stage 33 of 49)	00-BKFYCUD7htrsLeKkEPKB8J
1.53627	um	Vesicles Paraspeckle	0.000	1.000	179	200001320	200000130	siRNA-IMPa4-25 PSPC1-A488 IMPa4-A546 DAPI 8C2-siRNA-IMP-a2-a4 V2.00	0	28. siRNA-IMPa4-25 PSPC1-A488 DAPI IMPa4-A546_ag_TileScan_001 (Stage 33 of 49)	00-BKFYCUD7htrsLeKkEPKB8J
1.58755	um	Vesicles Paraspeckle	0.000	1.000	179	200001321	200000131	siRNA-IMPa4-25 PSPC1-A488 IMPa4-A546 DAPI 8C2-siRNA-IMP-a2-a4 V2.00	0	28. siRNA-IMPa4-25 PSPC1-A488 DAPI IMPa4-A546_ag_TileScan_001 (Stage 33 of 49)	00-BKFYCUD7htrsLeKkEPKB8J
1.13297	um	Vesicles Paraspeckle	0.000	1.000	179	200001322	200000132	siRNA-IMPa4-25 PSPC1-A488 IMPa4-A546 DAPI 8C2-siRNA-IMP-a2-a4 V2.00	0	28. siRNA-IMPa4-25 PSPC1-A488 DAPI IMPa4-A546_ag_TileScan_001 (Stage 33 of 49)	00-BKFYCUD7htrsLeKkEPKB8J
2.29157	um	Vesicles Paraspeckle	0.000	1.000	180	200001323	200000133	siRNA-IMPa4-25 PSPC1-A488 IMPa4-A546 DAPI 8C2-siRNA-IMP-a2-a4 V2.00	0	28. siRNA-IMPa4-25 PSPC1-A488 DAPI IMPa4-A546_ag_TileScan_001 (Stage 33 of 49)	00-BKFYCUD7htrsLeKkEPKB8J
2.36849	um	Vesicles Paraspeckle	0.000	1.000	180	200001324	200000134	siRNA-IMPa4-25 PSPC1-A488 IMPa4-A546 DAPI 8C2-siRNA-IMP-a2-a4 V2.00	0	28. siRNA-IMPa4-25 PSPC1-A488 DAPI IMPa4-A546_ag_TileScan_001 (Stage 33 of 49)	00-BKFYCUD7htrsLeKkEPKB8J
1.96519	um	Vesicles Paraspeckle	0.000	1.000	180	200001325	200000135	siRNA-IMPa4-25 PSPC1-A488 IMPa4-A546 DAPI 8C2-siRNA-IMP-a2-a4 V2.00	0	28. siRNA-IMPa4-25 PSPC1-A488 DAPI IMPa4-A546_ag_TileScan_001 (Stage 33 of 49)	00-BKFYCUD7htrsLeKkEPKB8J
1.53626	um	Vesicles Paraspeckle	0.000	1.000	180	200001326	200000136	siRNA-IMPa4-25 PSPC1-A488 IMPa4-A546 DAPI 8C2-siRNA-IMP-a2-a4 V2.00	0	28. siRNA-IMPa4-25 PSPC1-A488 DAPI IMPa4-A546_ag_TileScan_001 (Stage 33 of 49)	00-BKFYCUD7htrsLeKkEPKB8J
1.13297	um	Vesicles Paraspeckle	0.000	1.000	180	200001327	200000137	siRNA-IMPa4-25 PSPC1-A488 IMPa4-A546 DAPI 8C2-siRNA-IMP-a2-a4 V2.00	0	28. siRNA-IMPa4-25 PSPC1-A488 DAPI IMPa4-A546_ag_TileScan_001 (Stage 33 of 49)	00-BKFYCUD7htrsLeKkEPKB8J
0.755311	um	Vesicles Paraspeckle	0.000	1.000	180	200001328	200000138	siRNA-IMPa4-25 PSPC1-A488 IMPa4-A546 DAPI 8C2-siRNA-IMP-a2-a4 V2.00	0	28. siRNA-IMPa4-25 PSPC1-A488 DAPI IMPa4-A546_ag_TileScan_001 (Stage 33 of 49)	00-BKFYCUD7htrsLeKkEPKB8J
2.26593	um	Vesicles Paraspeckle	0.000	1.000	181	200001329	200000139	siRNA-IMPa4-25 PSPC1-A488 IMPa4-A546 DAPI 8C2-siRNA-IMP-a2-a4 V2.00	0	28. siRNA-IMPa4-25 PSPC1-A488 DAPI IMPa4-A546_ag_TileScan_001 (Stage 33 of 49)	00-BKFYCUD7htrsLeKkEPKB8J
1.88828	um	Vesicles Paraspeckle	0.000	1.000	181	200001330	200000140	siRNA-IMPa4-25 PSPC1-A488 IMPa4-A546 DAPI 8C2-siRNA-IMP-a2-a4 V2.00	0	28. siRNA-IMPa4-25 PSPC1-A488 DAPI IMPa4-A546_ag_TileScan_001 (Stage 33 of 49)	00-BKFYCUD7htrsLeKkEPKB8J
1.51062	um	Vesicles Paraspeckle	0.000	1.000	181	200001331	200000141	siRNA-IMPa4-25 PSPC1-A488 IMPa4-A546 DAPI 8C2-siRNA-IMP-a2-a4 V2.00	0	28. siRNA-IMPa4-25 PSPC1-A488 DAPI IMPa4-A546_ag_TileScan_001 (Stage 33 of 49)	00-BKFYCUD7htrsLeKkEPKB8J
1.51062	um	Vesicles Paraspeckle	0.000	1.000	181	200001332	200000142	siRNA-IMPa4-25 PSPC1-A488 IMPa4-A546 DAPI 8C2-siRNA-IMP-a2-a4 V2.00	0	28. siRNA-IMPa4-25 PSPC1-A488 DAPI IMPa4-A546_ag_TileScan_001 (Stage 33 of 49)	00-BKFYCUD7htrsLeKkEPKB8J
1.13297	um	Vesicles Paraspeckle	0.000	1.000	181	200001333	200000143	siRNA-IMPa4-25 PSPC1-A488 IMPa4-A546 DAPI 8C2-siRNA-IMP-a2-a4 V2.00	0	28. siRNA-IMPa4-25 PSPC1-A488 DAPI IMPa4-A546_ag_TileScan_001 (Stage 33 of 49)	00-BKFYCUD7htrsLeKkEPKB8J
1.23246	um	Vesicles Paraspeckle	0.000	1.000	181	200001334	200000144	siRNA-IMPa4-25 PSPC1-A488 IMPa4-A546 DAPI 8C2-siRNA-IMP-a2-a4 V2.00	0	28. siRNA-IMPa4-25 PSPC1-A488 DAPI IMPa4-A546_ag_TileScan_001 (Stage 33 of 49)	00-BKFYCUD7htrsLeKkEPKB8J
1.13297	um	Vesicles Paraspeckle	0.000	1.000	181	200001335	200000145	siRNA-IMPa4-25 PSPC1-A488 IMPa4-A546 DAPI 8C2-siRNA-IMP-a2-a4 V2.00	0	28. siRNA-IMPa4-25 PSPC1-A488 DAPI IMPa4-A546_ag_TileScan_001 (Stage 33 of 49)	00-BKFYCUD7htrsLeKkEPKB8J
2.41823	um	Vesicles Paraspeckle	0.000	1.000	182	200001336	200000146	siRNA-IMPa4-25 PSPC1-A488 IMPa4-A546 DAPI 8C2-siRNA-IMP-a2-a4 V2.00	0	28. siRNA-IMPa4-25 PSPC1-A488 DAPI IMPa4-A546_ag_TileScan_001 (Stage 33 of 49)	00-BKFYCUD7htrsLeKkEPKB8J
2.26593	um	Vesicles Paraspeckle	0.000	1.000	182	200001337	200000147	siRNA-IMPa4-25 PSPC1-A488 IMPa4-A546 DAPI 8C2-siRNA-IMP-a2-a4 V2.00	0	28. siRNA-IMPa4-25 PSPC1-A488 DAPI IMPa4-A546_ag_TileScan_001 (Stage 33 of 49)	00-BKFYCUD7htrsLeKkEPKB8J
2.26593	um	Vesicles Paraspeckle	0.000	1.000	182	200001338	200000148	siRNA-IMPa4-25 PSPC1-A488 IMPa4-A546 DAPI 8C2-siRNA-IMP-a2-a4 V2.00	0	28. siRNA-IMPa4-25 PSPC1-A488 DAPI IMPa4-A546_ag_TileScan_001 (Stage 33 of 49)	00-BKFYCUD7htrsLeKkEPKB8J
1.27355	um	Vesicles Paraspeckle	0.000	1.000	182	200001339	200000149	siRNA-IMPa4-25 PSPC1-A488 IMPa4-A546 DAPI 8C2-siRNA-IMP-a2-a4 V2.00	0	28. siRNA-IMPa4-25 PSPC1-A488 DAPI IMPa4-A546_ag_TileScan_001 (Stage 33 of 49)	00-BKFYCUD7htrsLeKkEPKB8J
1.88828	um	Vesicles Paraspeckle	0.000	1.000	182	200001340	200000150	siRNA-IMPa4-25 PSPC1-A488 IMPa4-A546 DAPI 8C2-siRNA-IMP-a2-a4 V2.00	0	28. siRNA-IMPa4-25 PSPC1-A488 DAPI IMPa4-A546_ag_TileScan_001 (Stage 33 of 49)	00-BKFYCUD7htrsLeKkEPKB8J
1.88828	um	Vesicles Paraspeckle	0.000	1.000	182	200001341	200000151	siRNA-IMPa4-25 PSPC1-A488 IMPa4-A546 DAPI 8C2-siRNA-IMP-a2-a4 V2.00	0	28. siRNA-IMPa4-25 PSPC1-A488 DAPI IMPa4-A546_ag_TileScan_001 (Stage 33 of 49)	00-BKFYCUD7htrsLeKkEPKB8J
1.93802	um	Vesicles Paraspeckle	0.000	1.000	182	200001342	200000152	siRNA-IMPa4-25 PSPC1-A488 IMPa4-A546 DAPI 8C2-siRNA-IMP-a2-a4 V2.00	0	28. siRNA-IMPa4-25 PSPC1-A488 DAPI IMPa4-A546_ag_TileScan_001 (Stage 33 of 49)	00-BKFYCUD7htrsLeKkEPKB8J
1.89618	um	Vesicles Paraspeckle	0.000	1.000	182	200001343	200000153	siRNA-IMPa4-25 PSPC1-A488 IMPa4-A546 DAPI 8C2-siRNA-IMP-a2-a4 V2.00	0	28. siRNA-IMPa4-25 PSPC1-A488 DAPI IMPa4-A546_ag_TileScan_001 (Stage 33 of 49)	00-BKFYCUD7htrsLeKkEPKB8J
2.26593	um	Vesicles Paraspeckle	0.000	1.000	182	200001344	200000154	siRNA-IMPa4-25 PSPC1-A488 IMPa4-A546 DAPI 8C2-siRNA-IMP-a2-a4 V2.00	0	28. siRNA-IMPa4-25 PSPC1-A488 DAPI IMPa4-A546_ag_TileScan_001 (Stage 33 of 49)	00-BKFYCUD7htrsLeKkEPKB8J
2.64359	um	Vesicles Paraspeckle	0.000	1.000	182	200001345	200000155	siRNA-IMPa4-25 PSPC1-A488 IMPa4-A546 DAPI 8C2-siRNA-IMP-a2-a4 V2.00	0	28. siRNA-IMPa4-25 PSPC1-A488 DAPI IMPa4-A546_ag_TileScan_001 (Stage 33 of 49)	00-BKFYCUD7htrsLeKkEPKB8J
2.01537	um	Vesicles Paraspeckle	0.000	1.000	182	200001346	200000156	siRNA-IMPa4-25 PSPC1-A488 IMPa4-A546 DAPI 8C2-siRNA-IMP-a2-a4 V2.00	0	28. siRNA-IMPa4-25 PSPC1-A488 DAPI IMPa4-A546_ag_TileScan_001 (Stage 33 of 49)	00-BKFYCUD7htrsLeKkEPKB8J
2.36542	um	Vesicles Paraspeckle	0.000	1.000	182	200001347	200000157	siRNA-IMPa4-25 PSPC1-A488 IMPa4-A546 DAPI 8C2-siRNA-IMP-a2-a4 V2.00	0	28. siRNA-IMPa4-25 PSPC1-A488 DAPI IMPa4-A546_ag_TileScan_001 (Stage 33 of 49)	00-BKFYCUD7htrsLeKkEPKB8J
2.26593	um	Vesicles Paraspeckle	0.000	1.000	182	200001348	200000158	siRNA-IMPa4-25 PSPC1-A488 IMPa4-A546 DAPI 8C2-siRNA-IMP-a2-a4 V2.00	0	28. siRNA-IMPa4-25 PSPC1-A488 DAPI IMPa4-A546_ag_TileScan_001 (Stage 33 of 49)	00-BKFYCUD7htrsLeKkEPKB8J
1.7096	um	Vesicles Paraspeckle	0.000	1.000	182	200001349	200000159	siRNA-IMPa4-25 PSPC1-A488 IMPa4-A546 DAPI 8C2-siRNA-IMP-a2-a4 V2.00	0	28. siRNA-IMPa4-25 PSPC1-A488 DAPI IMPa4-A546_ag_TileScan_001 (Stage 33 of 49)	00-BKFYCUD7htrsLeKkEPKB8J
1.18271	um	Vesicles Paraspeckle	0.000	1.000	182	200001350	200000160	siRNA-IMPa4-25 PSPC1-A488 IMPa4-A546 DAPI 8C2-siRNA-IMP-a2-a4 V2.00	0	28. siRNA-IMPa4-25 PSPC1-A488 DAPI IMPa4-A546_ag_TileScan_001 (Stage 33 of 49)	00-BKFYCUD7htrsLeKkEPKB8J
1.7096	um	Vesicles Paraspeckle	0.000	1.000	182	200001351	200000161	siRNA-IMPa4-25 PSPC1-A488 IMPa4-A546 DAPI 8C2-siRNA-IMP-a2-a4 V2.00	0	28. siRNA-IMPa4-25 PSPC1-A488 DAPI IMPa4-A546_ag_TileScan_001 (Stage 33 of 49)	00-BKFYCUD7htrsLeKkEPKB8J
1.51062	um	Vesicles Paraspeckle	0.000	1.000	182	200001352	200000162	siRNA-IMPa4-25 PSPC1-A488 IMPa4-A546 DAPI 8C2-siRNA-IMP-a2-a4 V2.00	0	28. siRNA-IMPa4-25 PSPC1-A488 DAPI IMPa4-A546_ag_TileScan_001 (Stage 33 of 49)	00-BKFYCUD7htrsLeKkEPKB8J
1.88828	um	Vesicles Paraspeckle	0.000	1.000	182	200001353	200000163	siRNA-IMPa4-25 PSPC1-A488 IMPa4-A546 DAPI 8C2-siRNA-IMP-a2-a4 V2.00	0	28. siRNA-IMPa4-25 PSPC1-A488 DAPI IMPa4-A546_ag_TileScan_001 (Stage 33 of 49)	00-BKFYCUD7htrsLeKkEPKB8J
1.51062	um	Vesicles Paraspeckle	0.000	1.000	182	200001354	200000164	siRNA-IMPa4-25 PSPC1-A488 IMPa4-A546 DAPI 8C2-siRNA-IMP-a2-a4 V2.00	0	28. siRNA-IMPa4-25 PSPC1-A488 DAPI IMPa4-A546_ag_TileScan_001 (Stage 33 of 49)	00-BKFYCUD7htrsLeKkEPKB8J
1.20988	um	Vesicles Paraspeckle	0.000	1.000	182	200001355	200000165	siRNA-IMPa4-25 PSPC1-A488 IMPa4-A546 DAPI 8C2-siRNA-IMP-a2-a4 V2.00	0	28. siRNA-IMPa4-25 PSPC1-A488 DAPI IMPa4-A546_ag_TileScan_001 (Stage 33 of 49)	00-BKFYCUD7htrsLeKkEPKB8J
0.141491	um	Vesicles Paraspeckle	0.000	1.000	183	200001356	200000166	siRNA-IMPa4-25 PSPC1-A488 IMPa4-A546 DAPI 8C2-siRNA-IMP-a2-a4 V2.00	0	28. siRNA-IMPa4-25 PSPC1-A488 DAPI IMPa4-A546_ag_TileScan_001 (Stage 33 of 49)	00-BKFYCUD7htrsLeKkEPKB8J
2.26593	um	Vesicles Paraspeckle	0.000	1.000	183	200001357	200000167	siRNA-IMPa4-25 PSPC1-A488 IMPa4-A546 DAPI 8C2-siRNA-IMP-a2-a4 V2.00	0	28. siRNA-IMPa4-25 PSPC1-A488 DAPI IMPa4-A546_ag_TileScan_001 (Stage 33 of 49)	00-BKFYCUD7htrsLeKkEPKB8J
2.26593	um	Vesicles Paraspeckle	0.000	1.000	183	200001358	200000168	siRNA-IMPa4-25 PSPC1-A488 IMPa4-A546 DAPI 8C2-siRNA-IMP-a2-a4 V2.00	0	28. siRNA-IMPa4-25 PSPC1-A488 DAPI IMPa4-A546_ag_TileScan_001 (Stage 33 of 49)	00-BKFYCUD7htrsLeKkEPKB8J
1.41491	um	Vesicles Paraspeckle	0.000	1.000	183	200001359	200000169	siRNA-IMPa4-25 PSPC1-A488 IMPa4-A546 DAPI 8C2-siRNA-IMP-a2-a4 V2.00	0	28. siRNA-IMPa4-25 PSPC1-A488 DAPI IMPa4-A546_ag_TileScan_001 (Stage 33 of 49)	00-BKFYCUD7htrsLeKkEPKB8J
0.282982	um	Vesicles Paraspeckle	0.000	1.000	183	200001360	200000170	siRNA-IMPa4-25 PSPC1-A488 IMPa4-A546 DAPI 8C2-siRNA-IMP-a2-a4 V2.00	0	28. siRNA-IMPa4-25 PSPC1-A488 DAPI IMPa4-A546_ag_TileScan_001 (Stage 33 of 49)	00-BKFYCUD7htrsLeKkEPKB8J
1.88828	um	Vesicles Paraspeckle	0.000	1.000	183	200001361	200000171	siRNA-IMPa4-25 PSPC1-A488 IMPa4-A546 DAPI 8C2-siRNA-IMP-a2-a4 V2.00	0	28. siRNA-IMPa4-25 PSPC1-A488 DAPI IMPa4-A546_ag_TileScan_001 (Stage 33 of 49)	00-BKFYCUD7htrsLeKkEPKB8J
1.51062	um	Vesicles Paraspeckle	0.000	1.000	183	200001362	200000172	siRNA-IMPa4-25 PSPC1-A488 IMPa4-A546 DAPI 8C2-siRNA-IMP-a2-a4 V2.00	0	28. siRNA-IMPa4-25 PSPC1-A488 DAPI IMPa4-A546_ag_TileScan_001 (Stage 33 of 49)	00-BKFYCUD7htrsLeKkEPKB8J
1.41491	um	Vesicles Paraspeckle	0.000	1.000	183	200001363	200000173	siRNA-IMPa4-25 PSPC1-A488 IMPa4-A546 DAPI 8C2-siRNA-IMP-a2-a4 V2.00	0	28. siRNA-IMPa4-25 PSPC1-A488 DAPI IMPa4-A546_ag_TileScan_001 (Stage 33 of 49)	00-BKFYCUD7htrsLeKkEPKB8J
2.07398	um	Vesicles Paraspeckle	0.000	1.000	185	200001364	200000174	siRNA-IMPa4-25 PSPC1-A488 IMPa4-A546 DAPI 8C2-siRNA-IMP-a2-a4 V2.00	0	28. siRNA-IMPa4-25 PSPC1-A488 DAPI IMPa4-A546_ag_TileScan_001 (Stage 33 of 49)	00-BKFYCUD7htrsLeKkEPKB8J
2.26593	um	Vesicles Paraspeckle	0.000	1.000	185	200001365	200000175	siRNA-IMPa4-25 PSPC1-A488 IMPa4-A546 DAPI 8C2-siRNA-IMP-a2-a4 V2.00	0	28. siRNA-IMPa4-25 PSPC1-A488 DAPI IMPa4-A546_ag_TileScan_001 (Stage 33 of 49)	00-BKFYCUD7htrsLeKkEPKB8J
2.26593	um	Vesicles Paraspeckle	0.000	1.000	185	200001366	200000176	siRNA-IMPa4-25 PSPC1-A488 IMPa4-A546 DAPI 8C2-siRNA-IMP-a2-a4 V2.00	0	28. siRNA-IMPa4-25 PSPC1-A488 DAPI IMPa4-A546_ag_TileScan_001 (Stage 33 of 49)	00-BKFYCUD7htrsLeKkEPKB8J
1.56659	um	Vesicles Paraspeckle	0.000	1.000	185	200001367	200000177	siRNA-IMPa4-25 PSPC1-A488 IMPa4-A546 DAPI 8C2-siRNA-IMP-a2-a4 V2.00	0	28. siRNA-IMPa4-25 PSPC1-A488 DAPI IMPa4-A546_ag_TileScan_001 (Stage 33 of 49)	00-BKFYCUD7htrsLeKkEPKB8J
1.19063	um	Vesicles Paraspeckle	0.000	1.000	185	200001368	200000178	siRNA-IMPa4-25 PSPC1-A488 IMPa4-A546 DAPI 8C2-siRNA-IMP-a2-a4 V2.00	0	28. siRNA-IMPa4-25 PSPC1-A488 DAPI IMPa4-A546_ag_TileScan_001 (Stage 33 of 49)	00-BKFYCUD7htrsLeKkEPKB8J
2.26593	um	Vesicles Paraspeckle	0.000	1.000	185	200001369	200000179	siRNA-IMPa4-25 PSPC1-A488 IMPa4-A546 DAPI 8C2-siRNA-IMP-a2-a4 V2.00	0	28. siRNA-IMPa4-25 PSPC1-A488 DAPI IMPa4-A546_ag_TileScan_001 (Stage 33 of 49)	00-BKFYCUD7htrsLeKkEPKB8J
1.88828	um	Vesicles Paraspeckle	0.000	1.000	185	200001370	200000180	siRNA-IMPa4-25 PSPC1-A488 IMPa4-A546 DAPI 8C2-siRNA-IMP-a2-a4 V2.00	0	28. siRNA-IMPa4-25 PSPC1-A488 DAPI IMPa4-A546_ag_TileScan_001 (Stage 33 of 49)	00-BKFYCUD7htrsLeKkEPKB8J
1.88828	um	Vesicles Paraspeckle	0.000	1.000	185	200001371	200000181	siRNA-IMPa4-25 PSPC1-A488 IMPa4-A546 DAPI 8C2-siRNA-IMP-a2-a4 V2.00	0	28. siRNA-IMPa4-25 PSPC1-A488 DAPI IMPa4-A546_ag_TileScan_001 (Stage 33 of 49)	00-BKFYCUD7htrsLeKkEPKB8J
2.01494	um	Vesicles Paraspeckle	0.000	1.000	185	200001372	200000182	siRNA-IMPa4-25 PSPC1-A488 IMPa4-A546 DAPI 8C2-siRNA-IMP-a2-a4 V2.00	0	28. siRNA-IMPa4-25 PSPC1-A488 DAPI IMPa4-A546_ag_TileScan_001 (Stage 33 of 49)	00-BKFYCUD7htrsLeKkEPKB8J
1.93802	um	Vesicles Paraspeckle	0.000	1.000	185	200001373	200000183	siRNA-IMPa4-25 PSPC1-A488 IMPa4-A546 DAPI 8C2-siRNA-IMP-a2-a4 V2.00	0	28. siRNA-IMPa4-25 PSPC1-A488 DAPI IMPa4-A546_ag_TileScan_001 (Stage 33 of 49)	00-BKFYCUD7htrsLeKkEPKB8J
1.63575	um	Vesicles Paraspeckle	0.000	1.000	185	200001374	200000184	siRNA-IMPa4-25 PSPC1-A488 IMPa4-A546 DAPI 8C2-siRNA-IMP-a2-a4 V2.00	0	28. siRNA-IMPa4-25 PSPC1-A488 DAPI IMPa4-A546_ag_TileScan_001 (Stage 33 of 49)	00-BKFYCUD7htrsLeKkEPKB8J
1.51062	um	Vesicles Paraspeckle	0.000	1.000	185	200001375	200000185	siRNA-IMPa4-25 PSPC1-A488 IMPa4-A546 DAPI 8C2-siRNA-IMP-a2-a4 V2.00	0	28. siRNA-IMPa4-25 PSPC1-A488 DAPI IMPa4-A546_ag_TileScan_001 (Stage 33 of 49)	00-BKFYCUD7htrsLeKkEPKB8J
1.90971	um	Vesicles Paraspeckle	0.000	1.000	185	200001376	200000186	siRNA-IMPa4-25 PSPC1-A488 IMPa4-A546 DAPI 8C2-siRNA-IMP-a2-a4 V2.00	0	28. siRNA-IMPa4-25 PSPC1-A488 DAPI IMPa4-A546_ag_TileScan_001 (Stage 33 of 49)	00-BKFYCUD7htrsLeKkEPKB8J
1.51062	um	Vesicles Paraspeckle	0.000	1.000	185	200001377	200000187	siRNA-IMPa4-25 PSPC1-A488 IMPa4-A546 DAPI 8C2-siRNA-IMP-a2-a4 V2.00	0	28. siRNA-IMPa4-25 PSPC1-A488 DAPI IMPa4-A546_ag_TileScan_001 (Stage 33 of 49)	00-BKFYCUD7htrsLeKkEPKB8J
1.08959	um	Vesicles Paraspeckle	0.000	1.000	185	200001378	200000188	siRNA-IMPa4-25 PSPC1-A488 IMPa4-A546 DAPI 8C2-siRNA-IMP-a2-a4 V2.00	0	28. siRNA-IMPa4-25 PSPC1-A488 DAPI IMPa4-A546_ag_TileScan_001 (Stage 33 of 49)	00-BKFYCUD7htrsLeKkEPKB8J
1.51062	um	Vesicles Paraspeckle	0.000	1.000	185	200001379	200000189	siRNA-IMPa4-25 PSPC1-A488 IMPa4-A546 DAPI 8C2-siRNA-IMP-a2-a4 V2.00	0	28. siRNA-IMPa4-25 PSPC1-A488 DAPI IMPa4-A546_ag_TileScan_001 (Stage 33 of 49)	00-BKFYCUD7htrsLeKkEPKB8J
1.51062	um	Vesicles Paraspeckle	0.000	1.000	185	200001380	200000190	siRNA-IMPa4-25 PSPC1-A488 IMPa4-A546 DAPI 8C2-siRNA-IMP-a2-a4 V2.00	0	28. siRNA-IMPa4-25 PSPC1-A488 DAPI IMPa4-A546_ag_TileScan_001 (Stage 33 of 49)	00-BKFYCUD7htrsLeKkEPKB8J
1.13297	um	Vesicles Paraspeckle	0.000	1.000	185	200001381	200000191	siRNA-IMPa4-25 PSPC1-A488 IMPa4-A546 DAPI 8C2-siRNA-IMP-a2-a4 V2.00	0	28. siRNA-IMPa4-25 PSPC1-A488 DAPI IMPa4-A546_ag_TileScan_001 (Stage 33 of 49)	00-BKFYCUD7htrsLeKkEPKB8J
1.13297	um	Vesicles Paraspeckle	0.000	1.000	185	200001382	200000192	siRNA-IMPa4-25 PSPC1-A488 IMPa4-A546 DAPI 8C2-siRNA-IMP-a2-a4 V2.00	0	28. siRNA-IMPa4-25 PSPC1-A488 DAPI IMPa4-A546_ag_TileScan_001 (Stage 33 of 49)	00-BKFYCUD7htrsLeKkEPKB8J
2.34286	um	Vesicles Paraspeckle	0.000	1.000	186	200001383	200000193	siRNA-IMPa4-25 PSPC1-A488 IMPa4-A546 DAPI 8C2-siRNA-IMP-a2-a4 V2.00	0	28. siRNA-IMPa4-25 PSPC1-A488 DAPI IMPa4-A546_ag_TileScan_001 (Stage 33 of 49)	00-BKFYCUD7htrsLeKkEPKB8J
2.26593	um	Vesicles Paraspeckle	0.000	1.000	186	200001384	200000194	siRNA-IMPa4-25 PSPC1-A488 IMPa4-A546 DAPI 8C2-siRNA-IMP-a2-a4 V2.00	0	28. siRNA-IMPa4-25 PSPC1-A488 DAPI IMPa4-A546_ag_TileScan_001 (Stage 33 of 49)	00-BKFYCUD7htrsLeKkEPKB8J
1.98931	um	Vesicles Paraspeckle	0.000	1.000	186	200001385	200000195	siRNA-IMPa4-25 PSPC1-A488 IMPa4-A546 DAPI 8C2-siRNA-IMP-a2-a4 V2.00	0	28. siRNA-IMPa4-25 PSPC1-A488 DAPI IMPa4-A546_ag_TileScan_001 (Stage 33 of 49)	00-BKFYCUD7htrsLeKkEPKB8J
2.01647	um	Vesicles Paraspeckle	0.000	1.000	186	200001386	200000196	siRNA-IMPa4-25 PSPC1-A488 IMPa4-A546 DAPI 8C2-siRNA-IMP-a2-a4 V2.00	0	28. siRNA-IMPa4-25 PSPC1-A488 DAPI IMPa4-A546_ag_TileScan_001 (Stage 33 of 49)	00-BKFYCUD7htrsLeKkEPKB8J
1.88828	um	Vesicles Paraspeckle	0.000	1.000	186	200001387	200000197	siRNA-IMPa4-25 PSPC1-A488 IMPa4-A546 DAPI 8C2-siRNA-IMP-a2-a4 V2.00	0	28. siRNA-IMPa4-25 PSPC1-A488 DAPI IMPa4-A546_ag_TileScan_001 (Stage 33 of 49)	00-BKFYCUD7htrsLeKkEPKB8J
2.26593	um	Vesicles Paraspeckle	0.000	1.000	186	200001388	200000198	siRNA-IMPa4-25 PSPC1-A488 IMPa4-A546 DAPI 8C2-siRNA-IMP-a2-a4 V2.00	0	28. siRNA-IMPa4-25 PSPC1-A488 DAPI IMPa4-A546_ag_TileScan_001 (Stage 33 of 49)	00-BKFYCUD7htrsLeKkEPKB8J
1.58755	um	Vesicles Paraspeckle	0.000	1.000	186	200001389	200000199	siRNA-IMPa4-25 PSPC1-A488 IMPa4-A546 DAPI 8C2-siRNA-IMP-a2-a4 V2.00	0	28. siRNA-IMPa4-25 PSPC1-A488 DAPI IMPa4-A546_ag_TileScan_001 (Stage 33 of 49)	00-BKFYCUD7htrsLeKkEPKB8J
2.31722	um	Vesicles Paraspeckle	0.000	1.000	186	200001390	200000200	siRNA-IMPa4-25 PSPC1-A488 IMPa4-A546 DAPI 8C2-siRNA-IMP-a2-a4 V2.00	0	28. siRNA-IMPa4-25 PSPC1-A488 DAPI IMPa4-A546_ag_TileScan_001 (Stage 33 of 49)	00-BKFYCUD7htrsLeKkEPKB8J
1.88828	um	Vesicles Paraspeckle	0.000	1.000	186	200001391	200000201	siRNA-IMPa4-25 PSPC1-A488 IMPa4-A546 DAPI 8C2-siRNA-IMP-a2-a4 V2.00	0	28. siRNA-IMPa4-25 PSPC1-A488 DAPI IMPa4-A546_ag_TileScan_001 (Stage 33 of 49)	00-BKFYCUD7htrsLeKkEPKB8J
1.85111	um	Vesicles Paraspeckle	0.000	1.000	186	200001392	200000202	siRNA-IMPa4-25 PSPC1-A488 IMPa4-A546 DAPI 8C2-siRNA-IMP-a2-a4 V2.00	0	28. siRNA-IMPa4-25 PSPC1-A488 DAPI IMPa4-A546_ag_TileScan_001 (Stage 33 of 49)	00-BKFYCUD7htrsLeKkEPKB8J
2.08726	um	Vesicles Paraspeckle	0.000	1.000	186	200001393	200000203	siRNA-IMPa4-25 PSPC1-A488 IMPa4-A546 DAPI 8C2-siRNA-IMP-a2-a4 V2.00	0	28. siRNA-IMPa4-25 PSPC1-A488 DAPI IMPa4-A546_ag_TileScan_001 (Stage 33 of 49)	00-BKFYCUD7htrsLeKkEPKB8J
1.3996	um	Vesicles Paraspeckle	0.000	1.000	186	200001394	200000204	siRNA-IMPa4-25 PSPC1-A488 IMPa4-A546 DAPI 8C2-siRNA-IMP-a2-a4 V2.00	0	28. siRNA-IMPa4-25 PSPC1-A488 DAPI IMPa4-A546_ag_TileScan_001 (Stage 33 of 49)	00-BKFYCUD7htrsLeKkEPKB8J
0.755311	um	Vesicles Paraspeckle	0.000	1.000	186	200001395	200000205	siRNA-IMPa4-25 PSPC1-A488 IMPa4-A546 DAPI 8C2-siRNA-IMP-a2-a4 V2.00	0	28. siRNA-IMPa4-25 PSPC1-A488 DAPI IMPa4-A546_ag_TileScan_001 (Stage 33 of 49)	00-BKFYCUD7htrsLeKkEPKB8J
1.55655	um	Vesicles Paraspeckle	0.000	1.000	187	200001396	200000000	siRNA-IMPa4-25 PSPC1-A488 IMPa4-A546 DAPI 8C2-siRNA-IMP-a2-a4 V2.00	0	28. siRNA-IMPa4-25 PSPC1-A488 DAPI IMPa4-A546_ah_TileScan_001 (Stage 34 of 49)	00-68TsVxV5LEh4Zj3WrSHgH9
1.53626	um	Vesicles Paraspeckle	0.000	1.000	187	200001397	200000001	siRNA-IMPa4-25 PSPC1-A488 IMPa4-A546 DAPI 8C2-siRNA-IMP-a2-a4 V2.00	0	28. siRNA-IMPa4-25 PSPC1-A488 DAPI IMPa4-A546_ah_TileScan_001 (Stage 34 of 49)	00-68TsVxV5LEh4Zj3WrSHgH9
2.64359	um	Vesicles Paraspeckle	0.000	1.000	188	200001398	200000002	siRNA-IMPa4-25 PSPC1-A488 IMPa4-A546 DAPI 8C2-siRNA-IMP-a2-a4 V2.00	0	28. siRNA-IMPa4-25 PSPC1-A488 DAPI IMPa4-A546_ah_TileScan_001 (Stage 34 of 49)	00-68TsVxV5LEh4Zj3WrSHgH9
2.64359	um	Vesicles Paraspeckle	0.000	1.000	188	200001399	200000003	siRNA-IMPa4-25 PSPC1-A488 IMPa4-A546 DAPI 8C2-siRNA-IMP-a2-a4 V2.00	0	28. siRNA-IMPa4-25 PSPC1-A488 DAPI IMPa4-A546_ah_TileScan_001 (Stage 34 of 49)	00-68TsVxV5LEh4Zj3WrSHgH9
2.64359	um	Vesicles Paraspeckle	0.000	1.000	188	200001400	200000004	siRNA-IMPa4-25 PSPC1-A488 IMPa4-A546 DAPI 8C2-siRNA-IMP-a2-a4 V2.00	0	28. siRNA-IMPa4-25 PSPC1-A488 DAPI IMPa4-A546_ah_TileScan_001 (Stage 34 of 49)	00-68TsVxV5LEh4Zj3WrSHgH9
0.424527	um	Vesicles Paraspeckle	0.000	1.000	188	200001401	200000005	siRNA-IMPa4-25 PSPC1-A488 IMPa4-A546 DAPI 8C2-siRNA-IMP-a2-a4 V2.00	0	28. siRNA-IMPa4-25 PSPC1-A488 DAPI IMPa4-A546_ah_TileScan_001 (Stage 34 of 49)	00-68TsVxV5LEh4Zj3WrSHgH9
0.566036	um	Vesicles Paraspeckle	0.000	1.000	188	200001402	200000006	siRNA-IMPa4-25 PSPC1-A488 IMPa4-A546 DAPI 8C2-siRNA-IMP-a2-a4 V2.00	0	28. siRNA-IMPa4-25 PSPC1-A488 DAPI IMPa4-A546_ah_TileScan_001 (Stage 34 of 49)	00-68TsVxV5LEh4Zj3WrSHgH9
2.26593	um	Vesicles Paraspeckle	0.000	1.000	188	200001403	200000007	siRNA-IMPa4-25 PSPC1-A488 IMPa4-A546 DAPI 8C2-siRNA-IMP-a2-a4 V2.00	0	28. siRNA-IMPa4-25 PSPC1-A488 DAPI IMPa4-A546_ah_TileScan_001 (Stage 34 of 49)	00-68TsVxV5LEh4Zj3WrSHgH9
2.26593	um	Vesicles Paraspeckle	0.000	1.000	188	200001404	200000008	siRNA-IMPa4-25 PSPC1-A488 IMPa4-A546 DAPI 8C2-siRNA-IMP-a2-a4 V2.00	0	28. siRNA-IMPa4-25 PSPC1-A488 DAPI IMPa4-A546_ah_TileScan_001 (Stage 34 of 49)	00-68TsVxV5LEh4Zj3WrSHgH9
2.26593	um	Vesicles Paraspeckle	0.000	1.000	188	200001405	200000009	siRNA-IMPa4-25 PSPC1-A488 IMPa4-A546 DAPI 8C2-siRNA-IMP-a2-a4 V2.00	0	28. siRNA-IMPa4-25 PSPC1-A488 DAPI IMPa4-A546_ah_TileScan_001 (Stage 34 of 49)	00-68TsVxV5LEh4Zj3WrSHgH9
2.10837	um	Vesicles Paraspeckle	0.000	1.000	188	200001406	200000010	siRNA-IMPa4-25 PSPC1-A488 IMPa4-A546 DAPI 8C2-siRNA-IMP-a2-a4 V2.00	0	28. siRNA-IMPa4-25 PSPC1-A488 DAPI IMPa4-A546_ah_TileScan_001 (Stage 34 of 49)	00-68TsVxV5LEh4Zj3WrSHgH9
2.26593	um	Vesicles Paraspeckle	0.000	1.000	188	200001407	200000011	siRNA-IMPa4-25 PSPC1-A488 IMPa4-A546 DAPI 8C2-siRNA-IMP-a2-a4 V2.00	0	28. siRNA-IMPa4-25 PSPC1-A488 DAPI IMPa4-A546_ah_TileScan_001 (Stage 34 of 49)	00-68TsVxV5LEh4Zj3WrSHgH9
1.27358	um	Vesicles Paraspeckle	0.000	1.000	188	200001408	200000012	siRNA-IMPa4-25 PSPC1-A488 IMPa4-A546 DAPI 8C2-siRNA-IMP-a2-a4 V2.00	0	28. siRNA-IMPa4-25 PSPC1-A488 DAPI IMPa4-A546_ah_TileScan_001 (Stage 34 of 49)	00-68TsVxV5LEh4Zj3WrSHgH9
1.51062	um	Vesicles Paraspeckle	0.000	1.000	188	200001409	200000013	siRNA-IMPa4-25 PSPC1-A488 IMPa4-A546 DAPI 8C2-siRNA-IMP-a2-a4 V2.00	0	28. siRNA-IMPa4-25 PSPC1-A488 DAPI IMPa4-A546_ah_TileScan_001 (Stage 34 of 49)	00-68TsVxV5LEh4Zj3WrSHgH9
1.51062	um	Vesicles Paraspeckle	0.000	1.000	188	200001410	200000014	siRNA-IMPa4-25 PSPC1-A488 IMPa4-A546 DAPI 8C2-siRNA-IMP-a2-a4 V2.00	0	28. siRNA-IMPa4-25 PSPC1-A488 DAPI IMPa4-A546_ah_TileScan_001 (Stage 34 of 49)	00-68TsVxV5LEh4Zj3WrSHgH9
1.88828	um	Vesicles Paraspeckle	0.000	1.000	188	200001411	200000015	siRNA-IMPa4-25 PSPC1-A488 IMPa4-A546 DAPI 8C2-siRNA-IMP-a2-a4 V2.00	0	28. siRNA-IMPa4-25 PSPC1-A488 DAPI IMPa4-A546_ah_TileScan_001 (Stage 34 of 49)	00-68TsVxV5LEh4Zj3WrSHgH9
1.88828	um	Vesicles Paraspeckle	0.000	1.000	188	200001412	200000016	siRNA-IMPa4-25 PSPC1-A488 IMPa4-A546 DAPI 8C2-siRNA-IMP-a2-a4 V2.00	0	28. siRNA-IMPa4-25 PSPC1-A488 DAPI IMPa4-A546_ah_TileScan_001 (Stage 34 of 49)	00-68TsVxV5LEh4Zj3WrSHgH9
1.91392	um	Vesicles Paraspeckle	0.000	1.000	188	200001413	200000017	siRNA-IMPa4-25 PSPC1-A488 IMPa4-A546 DAPI 8C2-siRNA-IMP-a2-a4 V2.00	0	28. siRNA-IMPa4-25 PSPC1-A488 DAPI IMPa4-A546_ah_TileScan_001 (Stage 34 of 49)	00-68TsVxV5LEh4Zj3WrSHgH9
1.93956	um	Vesicles Paraspeckle	0.000	1.000	188	200001414	200000018	siRNA-IMPa4-25 PSPC1-A488 IMPa4-A546 DAPI 8C2-siRNA-IMP-a2-a4 V2.00	0	28. siRNA-IMPa4-25 PSPC1-A488 DAPI IMPa4-A546_ah_TileScan_001 (Stage 34 of 49)	00-68TsVxV5LEh4Zj3WrSHgH9
0.800469	um	Vesicles Paraspeckle	0.000	1.000	188	200001415	200000019	siRNA-IMPa4-25 PSPC1-A488 IMPa4-A546 DAPI 8C2-siRNA-IMP-a2-a4 V2.00	0	28. siRNA-IMPa4-25 PSPC1-A488 DAPI IMPa4-A546_ah_TileScan_001 (Stage 34 of 49)	00-68TsVxV5LEh4Zj3WrSHgH9
1.88828	um	Vesicles Paraspeckle	0.000	1.000	188	200001416	200000020	siRNA-IMPa4-25 PSPC1-A488 IMPa4-A546 DAPI 8C2-siRNA-IMP-a2-a4 V2.00	0	28. siRNA-IMPa4-25 PSPC1-A488 DAPI IMPa4-A546_ah_TileScan_001 (Stage 34 of 49)	00-68TsVxV5LEh4Zj3WrSHgH9
1.74245	um	Vesicles Paraspeckle	0.000	1.000	188	200001417	200000021	siRNA-IMPa4-25 PSPC1-A488 IMPa4-A546 DAPI 8C2-siRNA-IMP-a2-a4 V2.00	0	28. siRNA-IMPa4-25 PSPC1-A488 DAPI IMPa4-A546_ah_TileScan_001 (Stage 34 of 49)	00-68TsVxV5LEh4Zj3WrSHgH9
1.88828	um	Vesicles Paraspeckle	0.000	1.000	188	200001418	200000022	siRNA-IMPa4-25 PSPC1-A488 IMPa4-A546 DAPI 8C2-siRNA-IMP-a2-a4 V2.00	0	28. siRNA-IMPa4-25 PSPC1-A488 DAPI IMPa4-A546_ah_TileScan_001 (Stage 34 of 49)	00-68TsVxV5LEh4Zj3WrSHgH9
1.88828	um	Vesicles Paraspeckle	0.000	1.000	188	200001419	200000023	siRNA-IMPa4-25 PSPC1-A488 IMPa4-A546 DAPI 8C2-siRNA-IMP-a2-a4 V2.00	0	28. siRNA-IMPa4-25 PSPC1-A488 DAPI IMPa4-A546_ah_TileScan_001 (Stage 34 of 49)	00-68TsVxV5LEh4Zj3WrSHgH9
0.200117	um	Vesicles Paraspeckle	0.000	1.000	188	200001420	200000024	siRNA-IMPa4-25 PSPC1-A488 IMPa4-A546 DAPI 8C2-siRNA-IMP-a2-a4 V2.00	0	28. siRNA-IMPa4-25 PSPC1-A488 DAPI IMPa4-A546_ah_TileScan_001 (Stage 34 of 49)	00-68TsVxV5LEh4Zj3WrSHgH9
1.13207	um	Vesicles Paraspeckle	0.000	1.000	188	200001421	200000025	siRNA-IMPa4-25 PSPC1-A488 IMPa4-A546 DAPI 8C2-siRNA-IMP-a2-a4 V2.00	0	28. siRNA-IMPa4-25 PSPC1-A488 DAPI IMPa4-A546_ah_TileScan_001 (Stage 34 of 49)	00-68TsVxV5LEh4Zj3WrSHgH9
0.849053	um	Vesicles Paraspeckle	0.000	1.000	188	200001422	200000026	siRNA-IMPa4-25 PSPC1-A488 IMPa4-A546 DAPI 8C2-siRNA-IMP-a2-a4 V2.00	0	28. siRNA-IMPa4-25 PSPC1-A488 DAPI IMPa4-A546_ah_TileScan_001 (Stage 34 of 49)	00-68TsVxV5LEh4Zj3WrSHgH9
1.51062	um	Vesicles Paraspeckle	0.000	1.000	188	200001423	200000027	siRNA-IMPa4-25 PSPC1-A488 IMPa4-A546 DAPI 8C2-siRNA-IMP-a2-a4 V2.00	0	28. siRNA-IMPa4-25 PSPC1-A488 DAPI IMPa4-A546_ah_TileScan_001 (Stage 34 of 49)	00-68TsVxV5LEh4Zj3WrSHgH9
1.51062	um	Vesicles Paraspeckle	0.000	1.000	188	200001424	200000028	siRNA-IMPa4-25 PSPC1-A488 IMPa4-A546 DAPI 8C2-siRNA-IMP-a2-a4 V2.00	0	28. siRNA-IMPa4-25 PSPC1-A488 DAPI IMPa4-A546_ah_TileScan_001 (Stage 34 of 49)	00-68TsVxV5LEh4Zj3WrSHgH9
1.586	um	Vesicles Paraspeckle	0.000	1.000	188	200001425	200000029	siRNA-IMPa4-25 PSPC1-A488 IMPa4-A546 DAPI 8C2-siRNA-IMP-a2-a4 V2.00	0	28. siRNA-IMPa4-25 PSPC1-A488 DAPI IMPa4-A546_ah_TileScan_001 (Stage 34 of 49)	00-68TsVxV5LEh4Zj3WrSHgH9
1.51062	um	Vesicles Paraspeckle	0.000	1.000	188	200001426	200000030	siRNA-IMPa4-25 PSPC1-A488 IMPa4-A546 DAPI 8C2-siRNA-IMP-a2-a4 V2.00	0	28. siRNA-IMPa4-25 PSPC1-A488 DAPI IMPa4-A546_ah_TileScan_001 (Stage 34 of 49)	00-68TsVxV5LEh4Zj3WrSHgH9
1.51062	um	Vesicles Paraspeckle	0.000	1.000	188	200001427	200000031	siRNA-IMPa4-25 PSPC1-A488 IMPa4-A546 DAPI 8C2-siRNA-IMP-a2-a4 V2.00	0	28. siRNA-IMPa4-25 PSPC1-A488 DAPI IMPa4-A546_ah_TileScan_001 (Stage 34 of 49)	00-68TsVxV5LEh4Zj3WrSHgH9
1.51062	um	Vesicles Paraspeckle	0.000	1.000	188	200001428	200000032	siRNA-IMPa4-25 PSPC1-A488 IMPa4-A546 DAPI 8C2-siRNA-IMP-a2-a4 V2.00	0	28. siRNA-IMPa4-25 PSPC1-A488 DAPI IMPa4-A546_ah_TileScan_001 (Stage 34 of 49)	00-68TsVxV5LEh4Zj3WrSHgH9
1.13297	um	Vesicles Paraspeckle	0.000	1.000	188	200001429	200000033	siRNA-IMPa4-25 PSPC1-A488 IMPa4-A546 DAPI 8C2-siRNA-IMP-a2-a4 V2.00	0	28. siRNA-IMPa4-25 PSPC1-A488 DAPI IMPa4-A546_ah_TileScan_001 (Stage 34 of 49)	00-68TsVxV5LEh4Zj3WrSHgH9
1.13297	um	Vesicles Paraspeckle	0.000	1.000	188	200001430	200000034	siRNA-IMPa4-25 PSPC1-A488 IMPa4-A546 DAPI 8C2-siRNA-IMP-a2-a4 V2.00	0	28. siRNA-IMPa4-25 PSPC1-A488 DAPI IMPa4-A546_ah_TileScan_001 (Stage 34 of 49)	00-68TsVxV5LEh4Zj3WrSHgH9
1.13297	um	Vesicles Paraspeckle	0.000	1.000	188	200001431	200000035	siRNA-IMPa4-25 PSPC1-A488 IMPa4-A546 DAPI 8C2-siRNA-IMP-a2-a4 V2.00	0	28. siRNA-IMPa4-25 PSPC1-A488 DAPI IMPa4-A546_ah_TileScan_001 (Stage 34 of 49)	00-68TsVxV5LEh4Zj3WrSHgH9
2.81998	um	Vesicles Paraspeckle	0.000	1.000	189	200001432	200000036	siRNA-IMPa4-25 PSPC1-A488 IMPa4-A546 DAPI 8C2-siRNA-IMP-a2-a4 V2.00	0	28. siRNA-IMPa4-25 PSPC1-A488 DAPI IMPa4-A546_ah_TileScan_001 (Stage 34 of 49)	00-68TsVxV5LEh4Zj3WrSHgH9
2.79742	um	Vesicles Paraspeckle	0.000	1.000	189	200001433	200000037	siRNA-IMPa4-25 PSPC1-A488 IMPa4-A546 DAPI 8C2-siRNA-IMP-a2-a4 V2.00	0	28. siRNA-IMPa4-25 PSPC1-A488 DAPI IMPa4-A546_ah_TileScan_001 (Stage 34 of 49)	00-68TsVxV5LEh4Zj3WrSHgH9
2.64359	um	Vesicles Paraspeckle	0.000	1.000	189	200001434	200000038	siRNA-IMPa4-25 PSPC1-A488 IMPa4-A546 DAPI 8C2-siRNA-IMP-a2-a4 V2.00	0	28. siRNA-IMPa4-25 PSPC1-A488 DAPI IMPa4-A546_ah_TileScan_001 (Stage 34 of 49)	00-68TsVxV5LEh4Zj3WrSHgH9
2.26593	um	Vesicles Paraspeckle	0.000	1.000	189	200001435	200000039	siRNA-IMPa4-25 PSPC1-A488 IMPa4-A546 DAPI 8C2-siRNA-IMP-a2-a4 V2.00	0	28. siRNA-IMPa4-25 PSPC1-A488 DAPI IMPa4-A546_ah_TileScan_001 (Stage 34 of 49)	00-68TsVxV5LEh4Zj3WrSHgH9
2.64359	um	Vesicles Paraspeckle	0.000	1.000	189	200001436	200000040	siRNA-IMPa4-25 PSPC1-A488 IMPa4-A546 DAPI 8C2-siRNA-IMP-a2-a4 V2.00	0	28. siRNA-IMPa4-25 PSPC1-A488 DAPI IMPa4-A546_ah_TileScan_001 (Stage 34 of 49)	00-68TsVxV5LEh4Zj3WrSHgH9
2.26593	um	Vesicles Paraspeckle	0.000	1.000	189	200001437	200000041	siRNA-IMPa4-25 PSPC1-A488 IMPa4-A546 DAPI 8C2-siRNA-IMP-a2-a4 V2.00	0	28. siRNA-IMPa4-25 PSPC1-A488 DAPI IMPa4-A546_ah_TileScan_001 (Stage 34 of 49)	00-68TsVxV5LEh4Zj3WrSHgH9
2.26593	um	Vesicles Paraspeckle	0.000	1.000	189	200001438	200000042	siRNA-IMPa4-25 PSPC1-A488 IMPa4-A546 DAPI 8C2-siRNA-IMP-a2-a4 V2.00	0	28. siRNA-IMPa4-25 PSPC1-A488 DAPI IMPa4-A546_ah_TileScan_001 (Stage 34 of 49)	00-68TsVxV5LEh4Zj3WrSHgH9
1.98929	um	Vesicles Paraspeckle	0.000	1.000	189	200001439	200000043	siRNA-IMPa4-25 PSPC1-A488 IMPa4-A546 DAPI 8C2-siRNA-IMP-a2-a4 V2.00	0	28. siRNA-IMPa4-25 PSPC1-A488 DAPI IMPa4-A546_ah_TileScan_001 (Stage 34 of 49)	00-68TsVxV5LEh4Zj3WrSHgH9
2.26593	um	Vesicles Paraspeckle	0.000	1.000	189	200001440	200000044	siRNA-IMPa4-25 PSPC1-A488 IMPa4-A546 DAPI 8C2-siRNA-IMP-a2-a4 V2.00	0	28. siRNA-IMPa4-25 PSPC1-A488 DAPI IMPa4-A546_ah_TileScan_001 (Stage 34 of 49)	00-68TsVxV5LEh4Zj3WrSHgH9
2.26593	um	Vesicles Paraspeckle	0.000	1.000	189	200001441	200000045	siRNA-IMPa4-25 PSPC1-A488 IMPa4-A546 DAPI 8C2-siRNA-IMP-a2-a4 V2.00	0	28. siRNA-IMPa4-25 PSPC1-A488 DAPI IMPa4-A546_ah_TileScan_001 (Stage 34 of 49)	00-68TsVxV5LEh4Zj3WrSHgH9
2.26593	um	Vesicles Paraspeckle	0.000	1.000	189	200001442	200000046	siRNA-IMPa4-25 PSPC1-A488 IMPa4-A546 DAPI 8C2-siRNA-IMP-a2-a4 V2.00	0	28. siRNA-IMPa4-25 PSPC1-A488 DAPI IMPa4-A546_ah_TileScan_001 (Stage 34 of 49)	00-68TsVxV5LEh4Zj3WrSHgH9
2.0134	um	Vesicles Paraspeckle	0.000	1.000	189	200001443	200000047	siRNA-IMPa4-25 PSPC1-A488 IMPa4-A546 DAPI 8C2-siRNA-IMP-a2-a4 V2.00	0	28. siRNA-IMPa4-25 PSPC1-A488 DAPI IMPa4-A546_ah_TileScan_001 (Stage 34 of 49)	00-68TsVxV5LEh4Zj3WrSHgH9
1.88828	um	Vesicles Paraspeckle	0.000	1.000	189	200001444	200000048	siRNA-IMPa4-25 PSPC1-A488 IMPa4-A546 DAPI 8C2-siRNA-IMP-a2-a4 V2.00	0	28. siRNA-IMPa4-25 PSPC1-A488 DAPI IMPa4-A546_ah_TileScan_001 (Stage 34 of 49)	00-68TsVxV5LEh4Zj3WrSHgH9
1.88828	um	Vesicles Paraspeckle	0.000	1.000	189	200001445	200000049	siRNA-IMPa4-25 PSPC1-A488 IMPa4-A546 DAPI 8C2-siRNA-IMP-a2-a4 V2.00	0	28. siRNA-IMPa4-25 PSPC1-A488 DAPI IMPa4-A546_ah_TileScan_001 (Stage 34 of 49)	00-68TsVxV5LEh4Zj3WrSHgH9
1.88828	um	Vesicles Paraspeckle	0.000	1.000	189	200001446	200000050	siRNA-IMPa4-25 PSPC1-A488 IMPa4-A546 DAPI 8C2-siRNA-IMP-a2-a4 V2.00	0	28. siRNA-IMPa4-25 PSPC1-A488 DAPI IMPa4-A546_ah_TileScan_001 (Stage 34 of 49)	00-68TsVxV5LEh4Zj3WrSHgH9
1.88828	um	Vesicles Paraspeckle	0.000	1.000	189	200001447	200000051	siRNA-IMPa4-25 PSPC1-A488 IMPa4-A546 DAPI 8C2-siRNA-IMP-a2-a4 V2.00	0	28. siRNA-IMPa4-25 PSPC1-A488 DAPI IMPa4-A546_ah_TileScan_001 (Stage 34 of 49)	00-68TsVxV5LEh4Zj3WrSHgH9
1.85109	um	Vesicles Paraspeckle	0.000	1.000	189	200001448	200000052	siRNA-IMPa4-25 PSPC1-A488 IMPa4-A546 DAPI 8C2-siRNA-IMP-a2-a4 V2.00	0	28. siRNA-IMPa4-25 PSPC1-A488 DAPI IMPa4-A546_ah_TileScan_001 (Stage 34 of 49)	00-68TsVxV5LEh4Zj3WrSHgH9
1.51062	um	Vesicles Paraspeckle	0.000	1.000	189	200001449	200000053	siRNA-IMPa4-25 PSPC1-A488 IMPa4-A546 DAPI 8C2-siRNA-IMP-a2-a4 V2.00	0	28. siRNA-IMPa4-25 PSPC1-A488 DAPI IMPa4-A546_ah_TileScan_001 (Stage 34 of 49)	00-68TsVxV5LEh4Zj3WrSHgH9
1.51062	um	Vesicles Paraspeckle	0.000	1.000	189	200001450	200000054	siRNA-IMPa4-25 PSPC1-A488 IMPa4-A546 DAPI 8C2-siRNA-IMP-a2-a4 V2.00	0	28. siRNA-IMPa4-25 PSPC1-A488 DAPI IMPa4-A546_ah_TileScan_001 (Stage 34 of 49)	00-68TsVxV5LEh4Zj3WrSHgH9
1.88828	um	Vesicles Paraspeckle	0.000	1.000	189	200001451	200000055	siRNA-IMPa4-25 PSPC1-A488 IMPa4-A546 DAPI 8C2-siRNA-IMP-a2-a4 V2.00	0	28. siRNA-IMPa4-25 PSPC1-A488 DAPI IMPa4-A546_ah_TileScan_001 (Stage 34 of 49)	00-68TsVxV5LEh4Zj3WrSHgH9
1.51062	um	Vesicles Paraspeckle	0.000	1.000	189	200001452	200000056	siRNA-IMPa4-25 PSPC1-A488 IMPa4-A546 DAPI 8C2-siRNA-IMP-a2-a4 V2.00	0	28. siRNA-IMPa4-25 PSPC1-A488 DAPI IMPa4-A546_ah_TileScan_001 (Stage 34 of 49)	00-68TsVxV5LEh4Zj3WrSHgH9
1.51062	um	Vesicles Paraspeckle	0.000	1.000	189	200001453	200000057	siRNA-IMPa4-25 PSPC1-A488 IMPa4-A546 DAPI 8C2-siRNA-IMP-a2-a4 V2.00	0	28. siRNA-IMPa4-25 PSPC1-A488 DAPI IMPa4-A546_ah_TileScan_001 (Stage 34 of 49)	00-68TsVxV5LEh4Zj3WrSHgH9
1.51062	um	Vesicles Paraspeckle	0.000	1.000	189	200001454	200000058	siRNA-IMPa4-25 PSPC1-A488 IMPa4-A546 DAPI 8C2-siRNA-IMP-a2-a4 V2.00	0	28. siRNA-IMPa4-25 PSPC1-A488 DAPI IMPa4-A546_ah_TileScan_001 (Stage 34 of 49)	00-68TsVxV5LEh4Zj3WrSHgH9
1.88828	um	Vesicles Paraspeckle	0.000	1.000	189	200001455	200000059	siRNA-IMPa4-25 PSPC1-A488 IMPa4-A546 DAPI 8C2-siRNA-IMP-a2-a4 V2.00	0	28. siRNA-IMPa4-25 PSPC1-A488 DAPI IMPa4-A546_ah_TileScan_001 (Stage 34 of 49)	00-68TsVxV5LEh4Zj3WrSHgH9
1.51062	um	Vesicles Paraspeckle	0.000	1.000	189	200001456	200000060	siRNA-IMPa4-25 PSPC1-A488 IMPa4-A546 DAPI 8C2-siRNA-IMP-a2-a4 V2.00	0	28. siRNA-IMPa4-25 PSPC1-A488 DAPI IMPa4-A546_ah_TileScan_001 (Stage 34 of 49)	00-68TsVxV5LEh4Zj3WrSHgH9
1.28219	um	Vesicles Paraspeckle	0.000	1.000	189	200001457	200000061	siRNA-IMPa4-25 PSPC1-A488 IMPa4-A546 DAPI 8C2-siRNA-IMP-a2-a4 V2.00	0	28. siRNA-IMPa4-25 PSPC1-A488 DAPI IMPa4-A546_ah_TileScan_001 (Stage 34 of 49)	00-68TsVxV5LEh4Zj3WrSHgH9
1.23398	um	Vesicles Paraspeckle	0.000	1.000	189	200001458	200000062	siRNA-IMPa4-25 PSPC1-A488 IMPa4-A546 DAPI 8C2-siRNA-IMP-a2-a4 V2.00	0	28. siRNA-IMPa4-25 PSPC1-A488 DAPI IMPa4-A546_ah_TileScan_001 (Stage 34 of 49)	00-68TsVxV5LEh4Zj3WrSHgH9
1.51062	um	Vesicles Paraspeckle	0.000	1.000	189	200001459	200000063	siRNA-IMPa4-25 PSPC1-A488 IMPa4-A546 DAPI 8C2-siRNA-IMP-a2-a4 V2.00	0	28. siRNA-IMPa4-25 PSPC1-A488 DAPI IMPa4-A546_ah_TileScan_001 (Stage 34 of 49)	00-68TsVxV5LEh4Zj3WrSHgH9
1.42369	um	Vesicles Paraspeckle	0.000	1.000	189	200001460	200000064	siRNA-IMPa4-25 PSPC1-A488 IMPa4-A546 DAPI 8C2-siRNA-IMP-a2-a4 V2.00	0	28. siRNA-IMPa4-25 PSPC1-A488 DAPI IMPa4-A546_ah_TileScan_001 (Stage 34 of 49)	00-68TsVxV5LEh4Zj3WrSHgH9
1.51062	um	Vesicles Paraspeckle	0.000	1.000	189	200001461	200000065	siRNA-IMPa4-25 PSPC1-A488 IMPa4-A546 DAPI 8C2-siRNA-IMP-a2-a4 V2.00	0	28. siRNA-IMPa4-25 PSPC1-A488 DAPI IMPa4-A546_ah_TileScan_001 (Stage 34 of 49)	00-68TsVxV5LEh4Zj3WrSHgH9
1.51062	um	Vesicles Paraspeckle	0.000	1.000	189	200001462	200000066	siRNA-IMPa4-25 PSPC1-A488 IMPa4-A546 DAPI 8C2-siRNA-IMP-a2-a4 V2.00	0	28. siRNA-IMPa4-25 PSPC1-A488 DAPI IMPa4-A546_ah_TileScan_001 (Stage 34 of 49)	00-68TsVxV5LEh4Zj3WrSHgH9
1.13297	um	Vesicles Paraspeckle	0.000	1.000	189	200001463	200000067	siRNA-IMPa4-25 PSPC1-A488 IMPa4-A546 DAPI 8C2-siRNA-IMP-a2-a4 V2.00	0	28. siRNA-IMPa4-25 PSPC1-A488 DAPI IMPa4-A546_ah_TileScan_001 (Stage 34 of 49)	00-68TsVxV5LEh4Zj3WrSHgH9
1.08958	um	Vesicles Paraspeckle	0.000	1.000	189	200001464	200000068	siRNA-IMPa4-25 PSPC1-A488 IMPa4-A546 DAPI 8C2-siRNA-IMP-a2-a4 V2.00	0	28. siRNA-IMPa4-25 PSPC1-A488 DAPI IMPa4-A546_ah_TileScan_001 (Stage 34 of 49)	00-68TsVxV5LEh4Zj3WrSHgH9
2.26593	um	Vesicles Paraspeckle	0.000	1.000	190	200001465	200000069	siRNA-IMPa4-25 PSPC1-A488 IMPa4-A546 DAPI 8C2-siRNA-IMP-a2-a4 V2.00	0	28. siRNA-IMPa4-25 PSPC1-A488 DAPI IMPa4-A546_ah_TileScan_001 (Stage 34 of 49)	00-68TsVxV5LEh4Zj3WrSHgH9
2.26593	um	Vesicles Paraspeckle	0.000	1.000	190	200001466	200000070	siRNA-IMPa4-25 PSPC1-A488 IMPa4-A546 DAPI 8C2-siRNA-IMP-a2-a4 V2.00	0	28. siRNA-IMPa4-25 PSPC1-A488 DAPI IMPa4-A546_ah_TileScan_001 (Stage 34 of 49)	00-68TsVxV5LEh4Zj3WrSHgH9
2.26593	um	Vesicles Paraspeckle	0.000	1.000	190	200001467	200000071	siRNA-IMPa4-25 PSPC1-A488 IMPa4-A546 DAPI 8C2-siRNA-IMP-a2-a4 V2.00	0	28. siRNA-IMPa4-25 PSPC1-A488 DAPI IMPa4-A546_ah_TileScan_001 (Stage 34 of 49)	00-68TsVxV5LEh4Zj3WrSHgH9
2.64359	um	Vesicles Paraspeckle	0.000	1.000	190	200001468	200000072	siRNA-IMPa4-25 PSPC1-A488 IMPa4-A546 DAPI 8C2-siRNA-IMP-a2-a4 V2.00	0	28. siRNA-IMPa4-25 PSPC1-A488 DAPI IMPa4-A546_ah_TileScan_001 (Stage 34 of 49)	00-68TsVxV5LEh4Zj3WrSHgH9
1.88828	um	Vesicles Paraspeckle	0.000	1.000	190	200001469	200000073	siRNA-IMPa4-25 PSPC1-A488 IMPa4-A546 DAPI 8C2-siRNA-IMP-a2-a4 V2.00	0	28. siRNA-IMPa4-25 PSPC1-A488 DAPI IMPa4-A546_ah_TileScan_001 (Stage 34 of 49)	00-68TsVxV5LEh4Zj3WrSHgH9
2.26593	um	Vesicles Paraspeckle	0.000	1.000	190	200001470	200000074	siRNA-IMPa4-25 PSPC1-A488 IMPa4-A546 DAPI 8C2-siRNA-IMP-a2-a4 V2.00	0	28. siRNA-IMPa4-25 PSPC1-A488 DAPI IMPa4-A546_ah_TileScan_001 (Stage 34 of 49)	00-68TsVxV5LEh4Zj3WrSHgH9
1.88828	um	Vesicles Paraspeckle	0.000	1.000	190	200001471	200000075	siRNA-IMPa4-25 PSPC1-A488 IMPa4-A546 DAPI 8C2-siRNA-IMP-a2-a4 V2.00	0	28. siRNA-IMPa4-25 PSPC1-A488 DAPI IMPa4-A546_ah_TileScan_001 (Stage 34 of 49)	00-68TsVxV5LEh4Zj3WrSHgH9
1.68551	um	Vesicles Paraspeckle	0.000	1.000	190	200001472	200000076	siRNA-IMPa4-25 PSPC1-A488 IMPa4-A546 DAPI 8C2-siRNA-IMP-a2-a4 V2.00	0	28. siRNA-IMPa4-25 PSPC1-A488 DAPI IMPa4-A546_ah_TileScan_001 (Stage 34 of 49)	00-68TsVxV5LEh4Zj3WrSHgH9
1.53626	um	Vesicles Paraspeckle	0.000	1.000	190	200001473	200000077	siRNA-IMPa4-25 PSPC1-A488 IMPa4-A546 DAPI 8C2-siRNA-IMP-a2-a4 V2.00	0	28. siRNA-IMPa4-25 PSPC1-A488 DAPI IMPa4-A546_ah_TileScan_001 (Stage 34 of 49)	00-68TsVxV5LEh4Zj3WrSHgH9
2.26593	um	Vesicles Paraspeckle	0.000	1.000	190	200001474	200000078	siRNA-IMPa4-25 PSPC1-A488 IMPa4-A546 DAPI 8C2-siRNA-IMP-a2-a4 V2.00	0	28. siRNA-IMPa4-25 PSPC1-A488 DAPI IMPa4-A546_ah_TileScan_001 (Stage 34 of 49)	00-68TsVxV5LEh4Zj3WrSHgH9
2.9918	um	Vesicles Paraspeckle	0.000	1.000	191	200001475	200000079	siRNA-IMPa4-25 PSPC1-A488 IMPa4-A546 DAPI 8C2-siRNA-IMP-a2-a4 V2.00	0	28. siRNA-IMPa4-25 PSPC1-A488 DAPI IMPa4-A546_ah_TileScan_001 (Stage 34 of 49)	00-68TsVxV5LEh4Zj3WrSHgH9
2.87128	um	Vesicles Paraspeckle	0.000	1.000	191	200001476	200000080	siRNA-IMPa4-25 PSPC1-A488 IMPa4-A546 DAPI 8C2-siRNA-IMP-a2-a4 V2.00	0	28. siRNA-IMPa4-25 PSPC1-A488 DAPI IMPa4-A546_ah_TileScan_001 (Stage 34 of 49)	00-68TsVxV5LEh4Zj3WrSHgH9
2.72051	um	Vesicles Paraspeckle	0.000	1.000	191	200001477	200000081	siRNA-IMPa4-25 PSPC1-A488 IMPa4-A546 DAPI 8C2-siRNA-IMP-a2-a4 V2.00	0	28. siRNA-IMPa4-25 PSPC1-A488 DAPI IMPa4-A546_ah_TileScan_001 (Stage 34 of 49)	00-68TsVxV5LEh4Zj3WrSHgH9
2.44388	um	Vesicles Paraspeckle	0.000	1.000	191	200001478	200000082	siRNA-IMPa4-25 PSPC1-A488 IMPa4-A546 DAPI 8C2-siRNA-IMP-a2-a4 V2.00	0	28. siRNA-IMPa4-25 PSPC1-A488 DAPI IMPa4-A546_ah_TileScan_001 (Stage 34 of 49)	00-68TsVxV5LEh4Zj3WrSHgH9
1.93956	um	Vesicles Paraspeckle	0.000	1.000	191	200001479	200000083	siRNA-IMPa4-25 PSPC1-A488 IMPa4-A546 DAPI 8C2-siRNA-IMP-a2-a4 V2.00	0	28. siRNA-IMPa4-25 PSPC1-A488 DAPI IMPa4-A546_ah_TileScan_001 (Stage 34 of 49)	00-68TsVxV5LEh4Zj3WrSHgH9
2.1129	um	Vesicles Paraspeckle	0.000	1.000	191	200001480	200000084	siRNA-IMPa4-25 PSPC1-A488 IMPa4-A546 DAPI 8C2-siRNA-IMP-a2-a4 V2.00	0	28. siRNA-IMPa4-25 PSPC1-A488 DAPI IMPa4-A546_ah_TileScan_001 (Stage 34 of 49)	00-68TsVxV5LEh4Zj3WrSHgH9
1.13204	um	Vesicles Paraspeckle	0.000	1.000	191	200001481	200000085	siRNA-IMPa4-25 PSPC1-A488 IMPa4-A546 DAPI 8C2-siRNA-IMP-a2-a4 V2.00	0	28. siRNA-IMPa4-25 PSPC1-A488 DAPI IMPa4-A546_ah_TileScan_001 (Stage 34 of 49)	00-68TsVxV5LEh4Zj3WrSHgH9
1.88828	um	Vesicles Paraspeckle	0.000	1.000	191	200001482	200000086	siRNA-IMPa4-25 PSPC1-A488 IMPa4-A546 DAPI 8C2-siRNA-IMP-a2-a4 V2.00	0	28. siRNA-IMPa4-25 PSPC1-A488 DAPI IMPa4-A546_ah_TileScan_001 (Stage 34 of 49)	00-68TsVxV5LEh4Zj3WrSHgH9
1.85111	um	Vesicles Paraspeckle	0.000	1.000	191	200001483	200000087	siRNA-IMPa4-25 PSPC1-A488 IMPa4-A546 DAPI 8C2-siRNA-IMP-a2-a4 V2.00	0	28. siRNA-IMPa4-25 PSPC1-A488 DAPI IMPa4-A546_ah_TileScan_001 (Stage 34 of 49)	00-68TsVxV5LEh4Zj3WrSHgH9
1.53626	um	Vesicles Paraspeckle	0.000	1.000	191	200001484	200000088	siRNA-IMPa4-25 PSPC1-A488 IMPa4-A546 DAPI 8C2-siRNA-IMP-a2-a4 V2.00	0	28. siRNA-IMPa4-25 PSPC1-A488 DAPI IMPa4-A546_ah_TileScan_001 (Stage 34 of 49)	00-68TsVxV5LEh4Zj3WrSHgH9
1.51062	um	Vesicles Paraspeckle	0.000	1.000	191	200001485	200000089	siRNA-IMPa4-25 PSPC1-A488 IMPa4-A546 DAPI 8C2-siRNA-IMP-a2-a4 V2.00	0	28. siRNA-IMPa4-25 PSPC1-A488 DAPI IMPa4-A546_ah_TileScan_001 (Stage 34 of 49)	00-68TsVxV5LEh4Zj3WrSHgH9
1.23399	um	Vesicles Paraspeckle	0.000	1.000	191	200001486	200000090	siRNA-IMPa4-25 PSPC1-A488 IMPa4-A546 DAPI 8C2-siRNA-IMP-a2-a4 V2.00	0	28. siRNA-IMPa4-25 PSPC1-A488 DAPI IMPa4-A546_ah_TileScan_001 (Stage 34 of 49)	00-68TsVxV5LEh4Zj3WrSHgH9
1.13297	um	Vesicles Paraspeckle	0.000	1.000	191	200001487	200000091	siRNA-IMPa4-25 PSPC1-A488 IMPa4-A546 DAPI 8C2-siRNA-IMP-a2-a4 V2.00	0	28. siRNA-IMPa4-25 PSPC1-A488 DAPI IMPa4-A546_ah_TileScan_001 (Stage 34 of 49)	00-68TsVxV5LEh4Zj3WrSHgH9
1.20835	um	Vesicles Paraspeckle	0.000	1.000	191	200001488	200000092	siRNA-IMPa4-25 PSPC1-A488 IMPa4-A546 DAPI 8C2-siRNA-IMP-a2-a4 V2.00	0	28. siRNA-IMPa4-25 PSPC1-A488 DAPI IMPa4-A546_ah_TileScan_001 (Stage 34 of 49)	00-68TsVxV5LEh4Zj3WrSHgH9
1.13297	um	Vesicles Paraspeckle	0.000	1.000	191	200001489	200000093	siRNA-IMPa4-25 PSPC1-A488 IMPa4-A546 DAPI 8C2-siRNA-IMP-a2-a4 V2.00	0	28. siRNA-IMPa4-25 PSPC1-A488 DAPI IMPa4-A546_ah_TileScan_001 (Stage 34 of 49)	00-68TsVxV5LEh4Zj3WrSHgH9
2.20113	um	Vesicles Paraspeckle	0.000	1.000	192	200001490	200000094	siRNA-IMPa4-25 PSPC1-A488 IMPa4-A546 DAPI 8C2-siRNA-IMP-a2-a4 V2.00	0	28. siRNA-IMPa4-25 PSPC1-A488 DAPI IMPa4-A546_ah_TileScan_001 (Stage 34 of 49)	00-68TsVxV5LEh4Zj3WrSHgH9
1.58754	um	Vesicles Paraspeckle	0.000	1.000	194	200001491	200000095	siRNA-IMPa4-25 PSPC1-A488 IMPa4-A546 DAPI 8C2-siRNA-IMP-a2-a4 V2.00	0	28. siRNA-IMPa4-25 PSPC1-A488 DAPI IMPa4-A546_ah_TileScan_001 (Stage 34 of 49)	00-68TsVxV5LEh4Zj3WrSHgH9
2.26593	um	Vesicles Paraspeckle	0.000	1.000	195	200001492	200000096	siRNA-IMPa4-25 PSPC1-A488 IMPa4-A546 DAPI 8C2-siRNA-IMP-a2-a4 V2.00	0	28. siRNA-IMPa4-25 PSPC1-A488 DAPI IMPa4-A546_ah_TileScan_001 (Stage 34 of 49)	00-68TsVxV5LEh4Zj3WrSHgH9
1.88828	um	Vesicles Paraspeckle	0.000	1.000	195	200001493	200000097	siRNA-IMPa4-25 PSPC1-A488 IMPa4-A546 DAPI 8C2-siRNA-IMP-a2-a4 V2.00	0	28. siRNA-IMPa4-25 PSPC1-A488 DAPI IMPa4-A546_ah_TileScan_001 (Stage 34 of 49)	00-68TsVxV5LEh4Zj3WrSHgH9
1.91392	um	Vesicles Paraspeckle	0.000	1.000	195	200001494	200000098	siRNA-IMPa4-25 PSPC1-A488 IMPa4-A546 DAPI 8C2-siRNA-IMP-a2-a4 V2.00	0	28. siRNA-IMPa4-25 PSPC1-A488 DAPI IMPa4-A546_ah_TileScan_001 (Stage 34 of 49)	00-68TsVxV5LEh4Zj3WrSHgH9
1.58754	um	Vesicles Paraspeckle	0.000	1.000	195	200001495	200000099	siRNA-IMPa4-25 PSPC1-A488 IMPa4-A546 DAPI 8C2-siRNA-IMP-a2-a4 V2.00	0	28. siRNA-IMPa4-25 PSPC1-A488 DAPI IMPa4-A546_ah_TileScan_001 (Stage 34 of 49)	00-68TsVxV5LEh4Zj3WrSHgH9
1.88828	um	Vesicles Paraspeckle	0.000	1.000	195	200001496	200000100	siRNA-IMPa4-25 PSPC1-A488 IMPa4-A546 DAPI 8C2-siRNA-IMP-a2-a4 V2.00	0	28. siRNA-IMPa4-25 PSPC1-A488 DAPI IMPa4-A546_ah_TileScan_001 (Stage 34 of 49)	00-68TsVxV5LEh4Zj3WrSHgH9
1.88828	um	Vesicles Paraspeckle	0.000	1.000	195	200001497	200000101	siRNA-IMPa4-25 PSPC1-A488 IMPa4-A546 DAPI 8C2-siRNA-IMP-a2-a4 V2.00	0	28. siRNA-IMPa4-25 PSPC1-A488 DAPI IMPa4-A546_ah_TileScan_001 (Stage 34 of 49)	00-68TsVxV5LEh4Zj3WrSHgH9
1.51062	um	Vesicles Paraspeckle	0.000	1.000	195	200001498	200000102	siRNA-IMPa4-25 PSPC1-A488 IMPa4-A546 DAPI 8C2-siRNA-IMP-a2-a4 V2.00	0	28. siRNA-IMPa4-25 PSPC1-A488 DAPI IMPa4-A546_ah_TileScan_001 (Stage 34 of 49)	00-68TsVxV5LEh4Zj3WrSHgH9
2.26593	um	Vesicles Paraspeckle	0.000	1.000	195	200001499	200000103	siRNA-IMPa4-25 PSPC1-A488 IMPa4-A546 DAPI 8C2-siRNA-IMP-a2-a4 V2.00	0	28. siRNA-IMPa4-25 PSPC1-A488 DAPI IMPa4-A546_ah_TileScan_001 (Stage 34 of 49)	00-68TsVxV5LEh4Zj3WrSHgH9
1.51062	um	Vesicles Paraspeckle	0.000	1.000	195	200001500	200000104	siRNA-IMPa4-25 PSPC1-A488 IMPa4-A546 DAPI 8C2-siRNA-IMP-a2-a4 V2.00	0	28. siRNA-IMPa4-25 PSPC1-A488 DAPI IMPa4-A546_ah_TileScan_001 (Stage 34 of 49)	00-68TsVxV5LEh4Zj3WrSHgH9
2.03905	um	Vesicles Paraspeckle	0.000	1.000	195	200001501	200000105	siRNA-IMPa4-25 PSPC1-A488 IMPa4-A546 DAPI 8C2-siRNA-IMP-a2-a4 V2.00	0	28. siRNA-IMPa4-25 PSPC1-A488 DAPI IMPa4-A546_ah_TileScan_001 (Stage 34 of 49)	00-68TsVxV5LEh4Zj3WrSHgH9
2.64359	um	Vesicles Paraspeckle	0.000	1.000	196	200001502	200000106	siRNA-IMPa4-25 PSPC1-A488 IMPa4-A546 DAPI 8C2-siRNA-IMP-a2-a4 V2.00	0	28. siRNA-IMPa4-25 PSPC1-A488 DAPI IMPa4-A546_ah_TileScan_001 (Stage 34 of 49)	00-68TsVxV5LEh4Zj3WrSHgH9
2.64359	um	Vesicles Paraspeckle	0.000	1.000	196	200001503	200000107	siRNA-IMPa4-25 PSPC1-A488 IMPa4-A546 DAPI 8C2-siRNA-IMP-a2-a4 V2.00	0	28. siRNA-IMPa4-25 PSPC1-A488 DAPI IMPa4-A546_ah_TileScan_001 (Stage 34 of 49)	00-68TsVxV5LEh4Zj3WrSHgH9
1.34224	um	Vesicles Paraspeckle	0.000	1.000	196	200001504	200000108	siRNA-IMPa4-25 PSPC1-A488 IMPa4-A546 DAPI 8C2-siRNA-IMP-a2-a4 V2.00	0	28. siRNA-IMPa4-25 PSPC1-A488 DAPI IMPa4-A546_ah_TileScan_001 (Stage 34 of 49)	00-68TsVxV5LEh4Zj3WrSHgH9
1.44937	um	Vesicles Paraspeckle	0.000	1.000	196	200001505	200000109	siRNA-IMPa4-25 PSPC1-A488 IMPa4-A546 DAPI 8C2-siRNA-IMP-a2-a4 V2.00	0	28. siRNA-IMPa4-25 PSPC1-A488 DAPI IMPa4-A546_ah_TileScan_001 (Stage 34 of 49)	00-68TsVxV5LEh4Zj3WrSHgH9
2.31722	um	Vesicles Paraspeckle	0.000	1.000	196	200001506	200000110	siRNA-IMPa4-25 PSPC1-A488 IMPa4-A546 DAPI 8C2-siRNA-IMP-a2-a4 V2.00	0	28. siRNA-IMPa4-25 PSPC1-A488 DAPI IMPa4-A546_ah_TileScan_001 (Stage 34 of 49)	00-68TsVxV5LEh4Zj3WrSHgH9
1.88828	um	Vesicles Paraspeckle	0.000	1.000	196	200001507	200000111	siRNA-IMPa4-25 PSPC1-A488 IMPa4-A546 DAPI 8C2-siRNA-IMP-a2-a4 V2.00	0	28. siRNA-IMPa4-25 PSPC1-A488 DAPI IMPa4-A546_ah_TileScan_001 (Stage 34 of 49)	00-68TsVxV5LEh4Zj3WrSHgH9
1.88828	um	Vesicles Paraspeckle	0.000	1.000	196	200001508	200000112	siRNA-IMPa4-25 PSPC1-A488 IMPa4-A546 DAPI 8C2-siRNA-IMP-a2-a4 V2.00	0	28. siRNA-IMPa4-25 PSPC1-A488 DAPI IMPa4-A546_ah_TileScan_001 (Stage 34 of 49)	00-68TsVxV5LEh4Zj3WrSHgH9
1.88828	um	Vesicles Paraspeckle	0.000	1.000	196	200001509	200000113	siRNA-IMPa4-25 PSPC1-A488 IMPa4-A546 DAPI 8C2-siRNA-IMP-a2-a4 V2.00	0	28. siRNA-IMPa4-25 PSPC1-A488 DAPI IMPa4-A546_ah_TileScan_001 (Stage 34 of 49)	00-68TsVxV5LEh4Zj3WrSHgH9
1.16929	um	Vesicles Paraspeckle	0.000	1.000	196	200001510	200000114	siRNA-IMPa4-25 PSPC1-A488 IMPa4-A546 DAPI 8C2-siRNA-IMP-a2-a4 V2.00	0	28. siRNA-IMPa4-25 PSPC1-A488 DAPI IMPa4-A546_ah_TileScan_001 (Stage 34 of 49)	00-68TsVxV5LEh4Zj3WrSHgH9
1.51062	um	Vesicles Paraspeckle	0.000	1.000	196	200001511	200000115	siRNA-IMPa4-25 PSPC1-A488 IMPa4-A546 DAPI 8C2-siRNA-IMP-a2-a4 V2.00	0	28. siRNA-IMPa4-25 PSPC1-A488 DAPI IMPa4-A546_ah_TileScan_001 (Stage 34 of 49)	00-68TsVxV5LEh4Zj3WrSHgH9
1.51062	um	Vesicles Paraspeckle	0.000	1.000	196	200001512	200000116	siRNA-IMPa4-25 PSPC1-A488 IMPa4-A546 DAPI 8C2-siRNA-IMP-a2-a4 V2.00	0	28. siRNA-IMPa4-25 PSPC1-A488 DAPI IMPa4-A546_ah_TileScan_001 (Stage 34 of 49)	00-68TsVxV5LEh4Zj3WrSHgH9
1.51062	um	Vesicles Paraspeckle	0.000	1.000	196	200001513	200000117	siRNA-IMPa4-25 PSPC1-A488 IMPa4-A546 DAPI 8C2-siRNA-IMP-a2-a4 V2.00	0	28. siRNA-IMPa4-25 PSPC1-A488 DAPI IMPa4-A546_ah_TileScan_001 (Stage 34 of 49)	00-68TsVxV5LEh4Zj3WrSHgH9
1.51062	um	Vesicles Paraspeckle	0.000	1.000	196	200001514	200000118	siRNA-IMPa4-25 PSPC1-A488 IMPa4-A546 DAPI 8C2-siRNA-IMP-a2-a4 V2.00	0	28. siRNA-IMPa4-25 PSPC1-A488 DAPI IMPa4-A546_ah_TileScan_001 (Stage 34 of 49)	00-68TsVxV5LEh4Zj3WrSHgH9
1.58755	um	Vesicles Paraspeckle	0.000	1.000	196	200001515	200000119	siRNA-IMPa4-25 PSPC1-A488 IMPa4-A546 DAPI 8C2-siRNA-IMP-a2-a4 V2.00	0	28. siRNA-IMPa4-25 PSPC1-A488 DAPI IMPa4-A546_ah_TileScan_001 (Stage 34 of 49)	00-68TsVxV5LEh4Zj3WrSHgH9
1.13297	um	Vesicles Paraspeckle	0.000	1.000	196	200001516	200000120	siRNA-IMPa4-25 PSPC1-A488 IMPa4-A546 DAPI 8C2-siRNA-IMP-a2-a4 V2.00	0	28. siRNA-IMPa4-25 PSPC1-A488 DAPI IMPa4-A546_ah_TileScan_001 (Stage 34 of 49)	00-68TsVxV5LEh4Zj3WrSHgH9
1.42372	um	Vesicles Paraspeckle	0.000	1.000	196	200001517	200000121	siRNA-IMPa4-25 PSPC1-A488 IMPa4-A546 DAPI 8C2-siRNA-IMP-a2-a4 V2.00	0	28. siRNA-IMPa4-25 PSPC1-A488 DAPI IMPa4-A546_ah_TileScan_001 (Stage 34 of 49)	00-68TsVxV5LEh4Zj3WrSHgH9
1.13297	um	Vesicles Paraspeckle	0.000	1.000	196	200001518	200000122	siRNA-IMPa4-25 PSPC1-A488 IMPa4-A546 DAPI 8C2-siRNA-IMP-a2-a4 V2.00	0	28. siRNA-IMPa4-25 PSPC1-A488 DAPI IMPa4-A546_ah_TileScan_001 (Stage 34 of 49)	00-68TsVxV5LEh4Zj3WrSHgH9
1.13297	um	Vesicles Paraspeckle	0.000	1.000	196	200001519	200000123	siRNA-IMPa4-25 PSPC1-A488 IMPa4-A546 DAPI 8C2-siRNA-IMP-a2-a4 V2.00	0	28. siRNA-IMPa4-25 PSPC1-A488 DAPI IMPa4-A546_ah_TileScan_001 (Stage 34 of 49)	00-68TsVxV5LEh4Zj3WrSHgH9
1.13297	um	Vesicles Paraspeckle	0.000	1.000	196	200001520	200000124	siRNA-IMPa4-25 PSPC1-A488 IMPa4-A546 DAPI 8C2-siRNA-IMP-a2-a4 V2.00	0	28. siRNA-IMPa4-25 PSPC1-A488 DAPI IMPa4-A546_ah_TileScan_001 (Stage 34 of 49)	00-68TsVxV5LEh4Zj3WrSHgH9
1.13297	um	Vesicles Paraspeckle	0.000	1.000	196	200001521	200000125	siRNA-IMPa4-25 PSPC1-A488 IMPa4-A546 DAPI 8C2-siRNA-IMP-a2-a4 V2.00	0	28. siRNA-IMPa4-25 PSPC1-A488 DAPI IMPa4-A546_ah_TileScan_001 (Stage 34 of 49)	00-68TsVxV5LEh4Zj3WrSHgH9
1.13297	um	Vesicles Paraspeckle	0.000	1.000	196	200001522	200000126	siRNA-IMPa4-25 PSPC1-A488 IMPa4-A546 DAPI 8C2-siRNA-IMP-a2-a4 V2.00	0	28. siRNA-IMPa4-25 PSPC1-A488 DAPI IMPa4-A546_ah_TileScan_001 (Stage 34 of 49)	00-68TsVxV5LEh4Zj3WrSHgH9
1.42372	um	Vesicles Paraspeckle	0.000	1.000	196	200001523	200000127	siRNA-IMPa4-25 PSPC1-A488 IMPa4-A546 DAPI 8C2-siRNA-IMP-a2-a4 V2.00	0	28. siRNA-IMPa4-25 PSPC1-A488 DAPI IMPa4-A546_ah_TileScan_001 (Stage 34 of 49)	00-68TsVxV5LEh4Zj3WrSHgH9
0.755311	um	Vesicles Paraspeckle	0.000	1.000	196	200001524	200000128	siRNA-IMPa4-25 PSPC1-A488 IMPa4-A546 DAPI 8C2-siRNA-IMP-a2-a4 V2.00	0	28. siRNA-IMPa4-25 PSPC1-A488 DAPI IMPa4-A546_ah_TileScan_001 (Stage 34 of 49)	00-68TsVxV5LEh4Zj3WrSHgH9
0.755311	um	Vesicles Paraspeckle	0.000	1.000	196	200001525	200000129	siRNA-IMPa4-25 PSPC1-A488 IMPa4-A546 DAPI 8C2-siRNA-IMP-a2-a4 V2.00	0	28. siRNA-IMPa4-25 PSPC1-A488 DAPI IMPa4-A546_ah_TileScan_001 (Stage 34 of 49)	00-68TsVxV5LEh4Zj3WrSHgH9
1.96367	um	Vesicles Paraspeckle	0.000	1.000	196	200001526	200000130	siRNA-IMPa4-25 PSPC1-A488 IMPa4-A546 DAPI 8C2-siRNA-IMP-a2-a4 V2.00	0	28. siRNA-IMPa4-25 PSPC1-A488 DAPI IMPa4-A546_ah_TileScan_001 (Stage 34 of 49)	00-68TsVxV5LEh4Zj3WrSHgH9
1.93802	um	Vesicles Paraspeckle	0.000	1.000	196	200001527	200000131	siRNA-IMPa4-25 PSPC1-A488 IMPa4-A546 DAPI 8C2-siRNA-IMP-a2-a4 V2.00	0	28. siRNA-IMPa4-25 PSPC1-A488 DAPI IMPa4-A546_ah_TileScan_001 (Stage 34 of 49)	00-68TsVxV5LEh4Zj3WrSHgH9
3.02124	um	Vesicles Paraspeckle	0.000	1.000	197	200001528	200000132	siRNA-IMPa4-25 PSPC1-A488 IMPa4-A546 DAPI 8C2-siRNA-IMP-a2-a4 V2.00	0	28. siRNA-IMPa4-25 PSPC1-A488 DAPI IMPa4-A546_ah_TileScan_001 (Stage 34 of 49)	00-68TsVxV5LEh4Zj3WrSHgH9
1.70962	um	Vesicles Paraspeckle	0.000	1.000	197	200001529	200000133	siRNA-IMPa4-25 PSPC1-A488 IMPa4-A546 DAPI 8C2-siRNA-IMP-a2-a4 V2.00	0	28. siRNA-IMPa4-25 PSPC1-A488 DAPI IMPa4-A546_ah_TileScan_001 (Stage 34 of 49)	00-68TsVxV5LEh4Zj3WrSHgH9
2.74463	um	Vesicles Paraspeckle	0.000	1.000	197	200001530	200000134	siRNA-IMPa4-25 PSPC1-A488 IMPa4-A546 DAPI 8C2-siRNA-IMP-a2-a4 V2.00	0	28. siRNA-IMPa4-25 PSPC1-A488 DAPI IMPa4-A546_ah_TileScan_001 (Stage 34 of 49)	00-68TsVxV5LEh4Zj3WrSHgH9
2.64359	um	Vesicles Paraspeckle	0.000	1.000	197	200001531	200000135	siRNA-IMPa4-25 PSPC1-A488 IMPa4-A546 DAPI 8C2-siRNA-IMP-a2-a4 V2.00	0	28. siRNA-IMPa4-25 PSPC1-A488 DAPI IMPa4-A546_ah_TileScan_001 (Stage 34 of 49)	00-68TsVxV5LEh4Zj3WrSHgH9
2.26593	um	Vesicles Paraspeckle	0.000	1.000	197	200001532	200000136	siRNA-IMPa4-25 PSPC1-A488 IMPa4-A546 DAPI 8C2-siRNA-IMP-a2-a4 V2.00	0	28. siRNA-IMPa4-25 PSPC1-A488 DAPI IMPa4-A546_ah_TileScan_001 (Stage 34 of 49)	00-68TsVxV5LEh4Zj3WrSHgH9
2.72053	um	Vesicles Paraspeckle	0.000	1.000	197	200001533	200000137	siRNA-IMPa4-25 PSPC1-A488 IMPa4-A546 DAPI 8C2-siRNA-IMP-a2-a4 V2.00	0	28. siRNA-IMPa4-25 PSPC1-A488 DAPI IMPa4-A546_ah_TileScan_001 (Stage 34 of 49)	00-68TsVxV5LEh4Zj3WrSHgH9
2.64359	um	Vesicles Paraspeckle	0.000	1.000	197	200001534	200000138	siRNA-IMPa4-25 PSPC1-A488 IMPa4-A546 DAPI 8C2-siRNA-IMP-a2-a4 V2.00	0	28. siRNA-IMPa4-25 PSPC1-A488 DAPI IMPa4-A546_ah_TileScan_001 (Stage 34 of 49)	00-68TsVxV5LEh4Zj3WrSHgH9
1.70962	um	Vesicles Paraspeckle	0.000	1.000	197	200001535	200000139	siRNA-IMPa4-25 PSPC1-A488 IMPa4-A546 DAPI 8C2-siRNA-IMP-a2-a4 V2.00	0	28. siRNA-IMPa4-25 PSPC1-A488 DAPI IMPa4-A546_ah_TileScan_001 (Stage 34 of 49)	00-68TsVxV5LEh4Zj3WrSHgH9
1.51062	um	Vesicles Paraspeckle	0.000	1.000	197	200001536	200000140	siRNA-IMPa4-25 PSPC1-A488 IMPa4-A546 DAPI 8C2-siRNA-IMP-a2-a4 V2.00	0	28. siRNA-IMPa4-25 PSPC1-A488 DAPI IMPa4-A546_ah_TileScan_001 (Stage 34 of 49)	00-68TsVxV5LEh4Zj3WrSHgH9
1.93957	um	Vesicles Paraspeckle	0.000	1.000	197	200001537	200000141	siRNA-IMPa4-25 PSPC1-A488 IMPa4-A546 DAPI 8C2-siRNA-IMP-a2-a4 V2.00	0	28. siRNA-IMPa4-25 PSPC1-A488 DAPI IMPa4-A546_ah_TileScan_001 (Stage 34 of 49)	00-68TsVxV5LEh4Zj3WrSHgH9
1.88828	um	Vesicles Paraspeckle	0.000	1.000	197	200001538	200000142	siRNA-IMPa4-25 PSPC1-A488 IMPa4-A546 DAPI 8C2-siRNA-IMP-a2-a4 V2.00	0	28. siRNA-IMPa4-25 PSPC1-A488 DAPI IMPa4-A546_ah_TileScan_001 (Stage 34 of 49)	00-68TsVxV5LEh4Zj3WrSHgH9
1.88828	um	Vesicles Paraspeckle	0.000	1.000	197	200001539	200000143	siRNA-IMPa4-25 PSPC1-A488 IMPa4-A546 DAPI 8C2-siRNA-IMP-a2-a4 V2.00	0	28. siRNA-IMPa4-25 PSPC1-A488 DAPI IMPa4-A546_ah_TileScan_001 (Stage 34 of 49)	00-68TsVxV5LEh4Zj3WrSHgH9
2.56439	um	Vesicles Paraspeckle	0.000	1.000	198	200001540	200000144	siRNA-IMPa4-25 PSPC1-A488 IMPa4-A546 DAPI 8C2-siRNA-IMP-a2-a4 V2.00	0	28. siRNA-IMPa4-25 PSPC1-A488 DAPI IMPa4-A546_ah_TileScan_001 (Stage 34 of 49)	00-68TsVxV5LEh4Zj3WrSHgH9
2.20125	um	Vesicles Paraspeckle	0.000	1.000	198	200001541	200000145	siRNA-IMPa4-25 PSPC1-A488 IMPa4-A546 DAPI 8C2-siRNA-IMP-a2-a4 V2.00	0	28. siRNA-IMPa4-25 PSPC1-A488 DAPI IMPa4-A546_ah_TileScan_001 (Stage 34 of 49)	00-68TsVxV5LEh4Zj3WrSHgH9
2.08725	um	Vesicles Paraspeckle	0.000	1.000	198	200001542	200000146	siRNA-IMPa4-25 PSPC1-A488 IMPa4-A546 DAPI 8C2-siRNA-IMP-a2-a4 V2.00	0	28. siRNA-IMPa4-25 PSPC1-A488 DAPI IMPa4-A546_ah_TileScan_001 (Stage 34 of 49)	00-68TsVxV5LEh4Zj3WrSHgH9
2.54028	um	Vesicles Paraspeckle	0.000	1.000	198	200001543	200000147	siRNA-IMPa4-25 PSPC1-A488 IMPa4-A546 DAPI 8C2-siRNA-IMP-a2-a4 V2.00	0	28. siRNA-IMPa4-25 PSPC1-A488 DAPI IMPa4-A546_ah_TileScan_001 (Stage 34 of 49)	00-68TsVxV5LEh4Zj3WrSHgH9
2.64359	um	Vesicles Paraspeckle	0.000	1.000	198	200001544	200000148	siRNA-IMPa4-25 PSPC1-A488 IMPa4-A546 DAPI 8C2-siRNA-IMP-a2-a4 V2.00	0	28. siRNA-IMPa4-25 PSPC1-A488 DAPI IMPa4-A546_ah_TileScan_001 (Stage 34 of 49)	00-68TsVxV5LEh4Zj3WrSHgH9
2.36848	um	Vesicles Paraspeckle	0.000	1.000	198	200001545	200000149	siRNA-IMPa4-25 PSPC1-A488 IMPa4-A546 DAPI 8C2-siRNA-IMP-a2-a4 V2.00	0	28. siRNA-IMPa4-25 PSPC1-A488 DAPI IMPa4-A546_ah_TileScan_001 (Stage 34 of 49)	00-68TsVxV5LEh4Zj3WrSHgH9
1.88828	um	Vesicles Paraspeckle	0.000	1.000	198	200001546	200000150	siRNA-IMPa4-25 PSPC1-A488 IMPa4-A546 DAPI 8C2-siRNA-IMP-a2-a4 V2.00	0	28. siRNA-IMPa4-25 PSPC1-A488 DAPI IMPa4-A546_ah_TileScan_001 (Stage 34 of 49)	00-68TsVxV5LEh4Zj3WrSHgH9
1.48231	um	Vesicles Paraspeckle	0.000	1.000	198	200001547	200000151	siRNA-IMPa4-25 PSPC1-A488 IMPa4-A546 DAPI 8C2-siRNA-IMP-a2-a4 V2.00	0	28. siRNA-IMPa4-25 PSPC1-A488 DAPI IMPa4-A546_ah_TileScan_001 (Stage 34 of 49)	00-68TsVxV5LEh4Zj3WrSHgH9
1.51062	um	Vesicles Paraspeckle	0.000	1.000	198	200001548	200000152	siRNA-IMPa4-25 PSPC1-A488 IMPa4-A546 DAPI 8C2-siRNA-IMP-a2-a4 V2.00	0	28. siRNA-IMPa4-25 PSPC1-A488 DAPI IMPa4-A546_ah_TileScan_001 (Stage 34 of 49)	00-68TsVxV5LEh4Zj3WrSHgH9
1.61317	um	Vesicles Paraspeckle	0.000	1.000	198	200001549	200000153	siRNA-IMPa4-25 PSPC1-A488 IMPa4-A546 DAPI 8C2-siRNA-IMP-a2-a4 V2.00	0	28. siRNA-IMPa4-25 PSPC1-A488 DAPI IMPa4-A546_ah_TileScan_001 (Stage 34 of 49)	00-68TsVxV5LEh4Zj3WrSHgH9
1.48231	um	Vesicles Paraspeckle	0.000	1.000	198	200001550	200000154	siRNA-IMPa4-25 PSPC1-A488 IMPa4-A546 DAPI 8C2-siRNA-IMP-a2-a4 V2.00	0	28. siRNA-IMPa4-25 PSPC1-A488 DAPI IMPa4-A546_ah_TileScan_001 (Stage 34 of 49)	00-68TsVxV5LEh4Zj3WrSHgH9
1.13297	um	Vesicles Paraspeckle	0.000	1.000	198	200001551	200000155	siRNA-IMPa4-25 PSPC1-A488 IMPa4-A546 DAPI 8C2-siRNA-IMP-a2-a4 V2.00	0	28. siRNA-IMPa4-25 PSPC1-A488 DAPI IMPa4-A546_ah_TileScan_001 (Stage 34 of 49)	00-68TsVxV5LEh4Zj3WrSHgH9
1.13297	um	Vesicles Paraspeckle	0.000	1.000	198	200001552	200000156	siRNA-IMPa4-25 PSPC1-A488 IMPa4-A546 DAPI 8C2-siRNA-IMP-a2-a4 V2.00	0	28. siRNA-IMPa4-25 PSPC1-A488 DAPI IMPa4-A546_ah_TileScan_001 (Stage 34 of 49)	00-68TsVxV5LEh4Zj3WrSHgH9
1.20835	um	Vesicles Paraspeckle	0.000	1.000	198	200001553	200000157	siRNA-IMPa4-25 PSPC1-A488 IMPa4-A546 DAPI 8C2-siRNA-IMP-a2-a4 V2.00	0	28. siRNA-IMPa4-25 PSPC1-A488 DAPI IMPa4-A546_ah_TileScan_001 (Stage 34 of 49)	00-68TsVxV5LEh4Zj3WrSHgH9
1.70959	um	Vesicles Paraspeckle	0.000	1.000	198	200001554	200000158	siRNA-IMPa4-25 PSPC1-A488 IMPa4-A546 DAPI 8C2-siRNA-IMP-a2-a4 V2.00	0	28. siRNA-IMPa4-25 PSPC1-A488 DAPI IMPa4-A546_ah_TileScan_001 (Stage 34 of 49)	00-68TsVxV5LEh4Zj3WrSHgH9
1.51062	um	Vesicles Paraspeckle	0.000	1.000	198	200001555	200000159	siRNA-IMPa4-25 PSPC1-A488 IMPa4-A546 DAPI 8C2-siRNA-IMP-a2-a4 V2.00	0	28. siRNA-IMPa4-25 PSPC1-A488 DAPI IMPa4-A546_ah_TileScan_001 (Stage 34 of 49)	00-68TsVxV5LEh4Zj3WrSHgH9
0.282986	um	Vesicles Paraspeckle	0.000	1.000	199	200001556	200000160	siRNA-IMPa4-25 PSPC1-A488 IMPa4-A546 DAPI 8C2-siRNA-IMP-a2-a4 V2.00	0	28. siRNA-IMPa4-25 PSPC1-A488 DAPI IMPa4-A546_ah_TileScan_001 (Stage 34 of 49)	00-68TsVxV5LEh4Zj3WrSHgH9
3.14945	um	Vesicles Paraspeckle	0.000	1.000	200	200001557	200000161	siRNA-IMPa4-25 PSPC1-A488 IMPa4-A546 DAPI 8C2-siRNA-IMP-a2-a4 V2.00	0	28. siRNA-IMPa4-25 PSPC1-A488 DAPI IMPa4-A546_ah_TileScan_001 (Stage 34 of 49)	00-68TsVxV5LEh4Zj3WrSHgH9
2.82154	um	Vesicles Paraspeckle	0.000	1.000	200	200001558	200000162	siRNA-IMPa4-25 PSPC1-A488 IMPa4-A546 DAPI 8C2-siRNA-IMP-a2-a4 V2.00	0	28. siRNA-IMPa4-25 PSPC1-A488 DAPI IMPa4-A546_ah_TileScan_001 (Stage 34 of 49)	00-68TsVxV5LEh4Zj3WrSHgH9
3.24588	um	Vesicles Paraspeckle	0.000	1.000	200	200001559	200000163	siRNA-IMPa4-25 PSPC1-A488 IMPa4-A546 DAPI 8C2-siRNA-IMP-a2-a4 V2.00	0	28. siRNA-IMPa4-25 PSPC1-A488 DAPI IMPa4-A546_ah_TileScan_001 (Stage 34 of 49)	00-68TsVxV5LEh4Zj3WrSHgH9
2.64359	um	Vesicles Paraspeckle	0.000	1.000	200	200001560	200000164	siRNA-IMPa4-25 PSPC1-A488 IMPa4-A546 DAPI 8C2-siRNA-IMP-a2-a4 V2.00	0	28. siRNA-IMPa4-25 PSPC1-A488 DAPI IMPa4-A546_ah_TileScan_001 (Stage 34 of 49)	00-68TsVxV5LEh4Zj3WrSHgH9
2.64359	um	Vesicles Paraspeckle	0.000	1.000	200	200001561	200000165	siRNA-IMPa4-25 PSPC1-A488 IMPa4-A546 DAPI 8C2-siRNA-IMP-a2-a4 V2.00	0	28. siRNA-IMPa4-25 PSPC1-A488 DAPI IMPa4-A546_ah_TileScan_001 (Stage 34 of 49)	00-68TsVxV5LEh4Zj3WrSHgH9
2.13702	um	Vesicles Paraspeckle	0.000	1.000	200	200001562	200000166	siRNA-IMPa4-25 PSPC1-A488 IMPa4-A546 DAPI 8C2-siRNA-IMP-a2-a4 V2.00	0	28. siRNA-IMPa4-25 PSPC1-A488 DAPI IMPa4-A546_ah_TileScan_001 (Stage 34 of 49)	00-68TsVxV5LEh4Zj3WrSHgH9
2.11291	um	Vesicles Paraspeckle	0.000	1.000	200	200001563	200000167	siRNA-IMPa4-25 PSPC1-A488 IMPa4-A546 DAPI 8C2-siRNA-IMP-a2-a4 V2.00	0	28. siRNA-IMPa4-25 PSPC1-A488 DAPI IMPa4-A546_ah_TileScan_001 (Stage 34 of 49)	00-68TsVxV5LEh4Zj3WrSHgH9
1.88828	um	Vesicles Paraspeckle	0.000	1.000	200	200001564	200000168	siRNA-IMPa4-25 PSPC1-A488 IMPa4-A546 DAPI 8C2-siRNA-IMP-a2-a4 V2.00	0	28. siRNA-IMPa4-25 PSPC1-A488 DAPI IMPa4-A546_ah_TileScan_001 (Stage 34 of 49)	00-68TsVxV5LEh4Zj3WrSHgH9
2.26593	um	Vesicles Paraspeckle	0.000	1.000	200	200001565	200000169	siRNA-IMPa4-25 PSPC1-A488 IMPa4-A546 DAPI 8C2-siRNA-IMP-a2-a4 V2.00	0	28. siRNA-IMPa4-25 PSPC1-A488 DAPI IMPa4-A546_ah_TileScan_001 (Stage 34 of 49)	00-68TsVxV5LEh4Zj3WrSHgH9
1.88828	um	Vesicles Paraspeckle	0.000	1.000	200	200001566	200000170	siRNA-IMPa4-25 PSPC1-A488 IMPa4-A546 DAPI 8C2-siRNA-IMP-a2-a4 V2.00	0	28. siRNA-IMPa4-25 PSPC1-A488 DAPI IMPa4-A546_ah_TileScan_001 (Stage 34 of 49)	00-68TsVxV5LEh4Zj3WrSHgH9
2.7718	um	Vesicles Paraspeckle	0.000	1.000	200	200001567	200000171	siRNA-IMPa4-25 PSPC1-A488 IMPa4-A546 DAPI 8C2-siRNA-IMP-a2-a4 V2.00	0	28. siRNA-IMPa4-25 PSPC1-A488 DAPI IMPa4-A546_ah_TileScan_001 (Stage 34 of 49)	00-68TsVxV5LEh4Zj3WrSHgH9
2.9195	um	Vesicles Paraspeckle	0.000	1.000	200	200001568	200000172	siRNA-IMPa4-25 PSPC1-A488 IMPa4-A546 DAPI 8C2-siRNA-IMP-a2-a4 V2.00	0	28. siRNA-IMPa4-25 PSPC1-A488 DAPI IMPa4-A546_ah_TileScan_001 (Stage 34 of 49)	00-68TsVxV5LEh4Zj3WrSHgH9
1.88828	um	Vesicles Paraspeckle	0.000	1.000	200	200001569	200000173	siRNA-IMPa4-25 PSPC1-A488 IMPa4-A546 DAPI 8C2-siRNA-IMP-a2-a4 V2.00	0	28. siRNA-IMPa4-25 PSPC1-A488 DAPI IMPa4-A546_ah_TileScan_001 (Stage 34 of 49)	00-68TsVxV5LEh4Zj3WrSHgH9
1.88828	um	Vesicles Paraspeckle	0.000	1.000	200	200001570	200000174	siRNA-IMPa4-25 PSPC1-A488 IMPa4-A546 DAPI 8C2-siRNA-IMP-a2-a4 V2.00	0	28. siRNA-IMPa4-25 PSPC1-A488 DAPI IMPa4-A546_ah_TileScan_001 (Stage 34 of 49)	00-68TsVxV5LEh4Zj3WrSHgH9
2.08727	um	Vesicles Paraspeckle	0.000	1.000	200	200001571	200000175	siRNA-IMPa4-25 PSPC1-A488 IMPa4-A546 DAPI 8C2-siRNA-IMP-a2-a4 V2.00	0	28. siRNA-IMPa4-25 PSPC1-A488 DAPI IMPa4-A546_ah_TileScan_001 (Stage 34 of 49)	00-68TsVxV5LEh4Zj3WrSHgH9
2.64359	um	Vesicles Paraspeckle	0.000	1.000	200	200001572	200000176	siRNA-IMPa4-25 PSPC1-A488 IMPa4-A546 DAPI 8C2-siRNA-IMP-a2-a4 V2.00	0	28. siRNA-IMPa4-25 PSPC1-A488 DAPI IMPa4-A546_ah_TileScan_001 (Stage 34 of 49)	00-68TsVxV5LEh4Zj3WrSHgH9
2.26593	um	Vesicles Paraspeckle	0.000	1.000	200	200001573	200000177	siRNA-IMPa4-25 PSPC1-A488 IMPa4-A546 DAPI 8C2-siRNA-IMP-a2-a4 V2.00	0	28. siRNA-IMPa4-25 PSPC1-A488 DAPI IMPa4-A546_ah_TileScan_001 (Stage 34 of 49)	00-68TsVxV5LEh4Zj3WrSHgH9
2.64359	um	Vesicles Paraspeckle	0.000	1.000	200	200001574	200000178	siRNA-IMPa4-25 PSPC1-A488 IMPa4-A546 DAPI 8C2-siRNA-IMP-a2-a4 V2.00	0	28. siRNA-IMPa4-25 PSPC1-A488 DAPI IMPa4-A546_ah_TileScan_001 (Stage 34 of 49)	00-68TsVxV5LEh4Zj3WrSHgH9
2.08881	um	Vesicles Paraspeckle	0.000	1.000	200	200001575	200000179	siRNA-IMPa4-25 PSPC1-A488 IMPa4-A546 DAPI 8C2-siRNA-IMP-a2-a4 V2.00	0	28. siRNA-IMPa4-25 PSPC1-A488 DAPI IMPa4-A546_ah_TileScan_001 (Stage 34 of 49)	00-68TsVxV5LEh4Zj3WrSHgH9
1.51062	um	Vesicles Paraspeckle	0.000	1.000	200	200001576	200000180	siRNA-IMPa4-25 PSPC1-A488 IMPa4-A546 DAPI 8C2-siRNA-IMP-a2-a4 V2.00	0	28. siRNA-IMPa4-25 PSPC1-A488 DAPI IMPa4-A546_ah_TileScan_001 (Stage 34 of 49)	00-68TsVxV5LEh4Zj3WrSHgH9
1.51062	um	Vesicles Paraspeckle	0.000	1.000	200	200001577	200000181	siRNA-IMPa4-25 PSPC1-A488 IMPa4-A546 DAPI 8C2-siRNA-IMP-a2-a4 V2.00	0	28. siRNA-IMPa4-25 PSPC1-A488 DAPI IMPa4-A546_ah_TileScan_001 (Stage 34 of 49)	00-68TsVxV5LEh4Zj3WrSHgH9
1.20989	um	Vesicles Paraspeckle	0.000	1.000	200	200001578	200000182	siRNA-IMPa4-25 PSPC1-A488 IMPa4-A546 DAPI 8C2-siRNA-IMP-a2-a4 V2.00	0	28. siRNA-IMPa4-25 PSPC1-A488 DAPI IMPa4-A546_ah_TileScan_001 (Stage 34 of 49)	00-68TsVxV5LEh4Zj3WrSHgH9
1.234	um	Vesicles Paraspeckle	0.000	1.000	200	200001579	200000183	siRNA-IMPa4-25 PSPC1-A488 IMPa4-A546 DAPI 8C2-siRNA-IMP-a2-a4 V2.00	0	28. siRNA-IMPa4-25 PSPC1-A488 DAPI IMPa4-A546_ah_TileScan_001 (Stage 34 of 49)	00-68TsVxV5LEh4Zj3WrSHgH9
1.51062	um	Vesicles Paraspeckle	0.000	1.000	200	200001580	200000184	siRNA-IMPa4-25 PSPC1-A488 IMPa4-A546 DAPI 8C2-siRNA-IMP-a2-a4 V2.00	0	28. siRNA-IMPa4-25 PSPC1-A488 DAPI IMPa4-A546_ah_TileScan_001 (Stage 34 of 49)	00-68TsVxV5LEh4Zj3WrSHgH9
2.84717	um	Vesicles Paraspeckle	0.000	1.000	201	200001581	200000185	siRNA-IMPa4-25 PSPC1-A488 IMPa4-A546 DAPI 8C2-siRNA-IMP-a2-a4 V2.00	0	28. siRNA-IMPa4-25 PSPC1-A488 DAPI IMPa4-A546_ah_TileScan_001 (Stage 34 of 49)	00-68TsVxV5LEh4Zj3WrSHgH9
1.68549	um	Vesicles Paraspeckle	0.000	1.000	201	200001582	200000186	siRNA-IMPa4-25 PSPC1-A488 IMPa4-A546 DAPI 8C2-siRNA-IMP-a2-a4 V2.00	0	28. siRNA-IMPa4-25 PSPC1-A488 DAPI IMPa4-A546_ah_TileScan_001 (Stage 34 of 49)	00-68TsVxV5LEh4Zj3WrSHgH9
2.26593	um	Vesicles Paraspeckle	0.000	1.000	201	200001583	200000187	siRNA-IMPa4-25 PSPC1-A488 IMPa4-A546 DAPI 8C2-siRNA-IMP-a2-a4 V2.00	0	28. siRNA-IMPa4-25 PSPC1-A488 DAPI IMPa4-A546_ah_TileScan_001 (Stage 34 of 49)	00-68TsVxV5LEh4Zj3WrSHgH9
2.26593	um	Vesicles Paraspeckle	0.000	1.000	201	200001584	200000188	siRNA-IMPa4-25 PSPC1-A488 IMPa4-A546 DAPI 8C2-siRNA-IMP-a2-a4 V2.00	0	28. siRNA-IMPa4-25 PSPC1-A488 DAPI IMPa4-A546_ah_TileScan_001 (Stage 34 of 49)	00-68TsVxV5LEh4Zj3WrSHgH9
2.01648	um	Vesicles Paraspeckle	0.000	1.000	201	200001585	200000189	siRNA-IMPa4-25 PSPC1-A488 IMPa4-A546 DAPI 8C2-siRNA-IMP-a2-a4 V2.00	0	28. siRNA-IMPa4-25 PSPC1-A488 DAPI IMPa4-A546_ah_TileScan_001 (Stage 34 of 49)	00-68TsVxV5LEh4Zj3WrSHgH9
2.26593	um	Vesicles Paraspeckle	0.000	1.000	201	200001586	200000190	siRNA-IMPa4-25 PSPC1-A488 IMPa4-A546 DAPI 8C2-siRNA-IMP-a2-a4 V2.00	0	28. siRNA-IMPa4-25 PSPC1-A488 DAPI IMPa4-A546_ah_TileScan_001 (Stage 34 of 49)	00-68TsVxV5LEh4Zj3WrSHgH9
2.26593	um	Vesicles Paraspeckle	0.000	1.000	201	200001587	200000191	siRNA-IMPa4-25 PSPC1-A488 IMPa4-A546 DAPI 8C2-siRNA-IMP-a2-a4 V2.00	0	28. siRNA-IMPa4-25 PSPC1-A488 DAPI IMPa4-A546_ah_TileScan_001 (Stage 34 of 49)	00-68TsVxV5LEh4Zj3WrSHgH9
1.88828	um	Vesicles Paraspeckle	0.000	1.000	201	200001588	200000192	siRNA-IMPa4-25 PSPC1-A488 IMPa4-A546 DAPI 8C2-siRNA-IMP-a2-a4 V2.00	0	28. siRNA-IMPa4-25 PSPC1-A488 DAPI IMPa4-A546_ah_TileScan_001 (Stage 34 of 49)	00-68TsVxV5LEh4Zj3WrSHgH9
1.88828	um	Vesicles Paraspeckle	0.000	1.000	201	200001589	200000193	siRNA-IMPa4-25 PSPC1-A488 IMPa4-A546 DAPI 8C2-siRNA-IMP-a2-a4 V2.00	0	28. siRNA-IMPa4-25 PSPC1-A488 DAPI IMPa4-A546_ah_TileScan_001 (Stage 34 of 49)	00-68TsVxV5LEh4Zj3WrSHgH9
1.88828	um	Vesicles Paraspeckle	0.000	1.000	201	200001590	200000194	siRNA-IMPa4-25 PSPC1-A488 IMPa4-A546 DAPI 8C2-siRNA-IMP-a2-a4 V2.00	0	28. siRNA-IMPa4-25 PSPC1-A488 DAPI IMPa4-A546_ah_TileScan_001 (Stage 34 of 49)	00-68TsVxV5LEh4Zj3WrSHgH9
1.68549	um	Vesicles Paraspeckle	0.000	1.000	201	200001591	200000195	siRNA-IMPa4-25 PSPC1-A488 IMPa4-A546 DAPI 8C2-siRNA-IMP-a2-a4 V2.00	0	28. siRNA-IMPa4-25 PSPC1-A488 DAPI IMPa4-A546_ah_TileScan_001 (Stage 34 of 49)	00-68TsVxV5LEh4Zj3WrSHgH9
1.88828	um	Vesicles Paraspeckle	0.000	1.000	201	200001592	200000196	siRNA-IMPa4-25 PSPC1-A488 IMPa4-A546 DAPI 8C2-siRNA-IMP-a2-a4 V2.00	0	28. siRNA-IMPa4-25 PSPC1-A488 DAPI IMPa4-A546_ah_TileScan_001 (Stage 34 of 49)	00-68TsVxV5LEh4Zj3WrSHgH9
1.13297	um	Vesicles Paraspeckle	0.000	1.000	201	200001593	200000197	siRNA-IMPa4-25 PSPC1-A488 IMPa4-A546 DAPI 8C2-siRNA-IMP-a2-a4 V2.00	0	28. siRNA-IMPa4-25 PSPC1-A488 DAPI IMPa4-A546_ah_TileScan_001 (Stage 34 of 49)	00-68TsVxV5LEh4Zj3WrSHgH9
0.755311	um	Vesicles Paraspeckle	0.000	1.000	201	200001594	200000198	siRNA-IMPa4-25 PSPC1-A488 IMPa4-A546 DAPI 8C2-siRNA-IMP-a2-a4 V2.00	0	28. siRNA-IMPa4-25 PSPC1-A488 DAPI IMPa4-A546_ah_TileScan_001 (Stage 34 of 49)	00-68TsVxV5LEh4Zj3WrSHgH9
1.05492	um	Vesicles Paraspeckle	0.000	1.000	201	200001595	200000199	siRNA-IMPa4-25 PSPC1-A488 IMPa4-A546 DAPI 8C2-siRNA-IMP-a2-a4 V2.00	0	28. siRNA-IMPa4-25 PSPC1-A488 DAPI IMPa4-A546_ah_TileScan_001 (Stage 34 of 49)	00-68TsVxV5LEh4Zj3WrSHgH9
1.13297	um	Vesicles Paraspeckle	0.000	1.000	201	200001596	200000200	siRNA-IMPa4-25 PSPC1-A488 IMPa4-A546 DAPI 8C2-siRNA-IMP-a2-a4 V2.00	0	28. siRNA-IMPa4-25 PSPC1-A488 DAPI IMPa4-A546_ah_TileScan_001 (Stage 34 of 49)	00-68TsVxV5LEh4Zj3WrSHgH9
1.13297	um	Vesicles Paraspeckle	0.000	1.000	201	200001597	200000201	siRNA-IMPa4-25 PSPC1-A488 IMPa4-A546 DAPI 8C2-siRNA-IMP-a2-a4 V2.00	0	28. siRNA-IMPa4-25 PSPC1-A488 DAPI IMPa4-A546_ah_TileScan_001 (Stage 34 of 49)	00-68TsVxV5LEh4Zj3WrSHgH9
2.29157	um	Vesicles Paraspeckle	0.000	1.000	202	200001598	200000202	siRNA-IMPa4-25 PSPC1-A488 IMPa4-A546 DAPI 8C2-siRNA-IMP-a2-a4 V2.00	0	28. siRNA-IMPa4-25 PSPC1-A488 DAPI IMPa4-A546_ah_TileScan_001 (Stage 34 of 49)	00-68TsVxV5LEh4Zj3WrSHgH9
2.64359	um	Vesicles Paraspeckle	0.000	1.000	202	200001599	200000203	siRNA-IMPa4-25 PSPC1-A488 IMPa4-A546 DAPI 8C2-siRNA-IMP-a2-a4 V2.00	0	28. siRNA-IMPa4-25 PSPC1-A488 DAPI IMPa4-A546_ah_TileScan_001 (Stage 34 of 49)	00-68TsVxV5LEh4Zj3WrSHgH9
2.64359	um	Vesicles Paraspeckle	0.000	1.000	202	200001600	200000204	siRNA-IMPa4-25 PSPC1-A488 IMPa4-A546 DAPI 8C2-siRNA-IMP-a2-a4 V2.00	0	28. siRNA-IMPa4-25 PSPC1-A488 DAPI IMPa4-A546_ah_TileScan_001 (Stage 34 of 49)	00-68TsVxV5LEh4Zj3WrSHgH9
2.26593	um	Vesicles Paraspeckle	0.000	1.000	202	200001601	200000205	siRNA-IMPa4-25 PSPC1-A488 IMPa4-A546 DAPI 8C2-siRNA-IMP-a2-a4 V2.00	0	28. siRNA-IMPa4-25 PSPC1-A488 DAPI IMPa4-A546_ah_TileScan_001 (Stage 34 of 49)	00-68TsVxV5LEh4Zj3WrSHgH9
2.26593	um	Vesicles Paraspeckle	0.000	1.000	202	200001602	200000206	siRNA-IMPa4-25 PSPC1-A488 IMPa4-A546 DAPI 8C2-siRNA-IMP-a2-a4 V2.00	0	28. siRNA-IMPa4-25 PSPC1-A488 DAPI IMPa4-A546_ah_TileScan_001 (Stage 34 of 49)	00-68TsVxV5LEh4Zj3WrSHgH9
2.26593	um	Vesicles Paraspeckle	0.000	1.000	202	200001603	200000207	siRNA-IMPa4-25 PSPC1-A488 IMPa4-A546 DAPI 8C2-siRNA-IMP-a2-a4 V2.00	0	28. siRNA-IMPa4-25 PSPC1-A488 DAPI IMPa4-A546_ah_TileScan_001 (Stage 34 of 49)	00-68TsVxV5LEh4Zj3WrSHgH9
2.08725	um	Vesicles Paraspeckle	0.000	1.000	202	200001604	200000208	siRNA-IMPa4-25 PSPC1-A488 IMPa4-A546 DAPI 8C2-siRNA-IMP-a2-a4 V2.00	0	28. siRNA-IMPa4-25 PSPC1-A488 DAPI IMPa4-A546_ah_TileScan_001 (Stage 34 of 49)	00-68TsVxV5LEh4Zj3WrSHgH9
2.26593	um	Vesicles Paraspeckle	0.000	1.000	202	200001605	200000209	siRNA-IMPa4-25 PSPC1-A488 IMPa4-A546 DAPI 8C2-siRNA-IMP-a2-a4 V2.00	0	28. siRNA-IMPa4-25 PSPC1-A488 DAPI IMPa4-A546_ah_TileScan_001 (Stage 34 of 49)	00-68TsVxV5LEh4Zj3WrSHgH9
1.88828	um	Vesicles Paraspeckle	0.000	1.000	202	200001606	200000210	siRNA-IMPa4-25 PSPC1-A488 IMPa4-A546 DAPI 8C2-siRNA-IMP-a2-a4 V2.00	0	28. siRNA-IMPa4-25 PSPC1-A488 DAPI IMPa4-A546_ah_TileScan_001 (Stage 34 of 49)	00-68TsVxV5LEh4Zj3WrSHgH9
1.42369	um	Vesicles Paraspeckle	0.000	1.000	202	200001607	200000211	siRNA-IMPa4-25 PSPC1-A488 IMPa4-A546 DAPI 8C2-siRNA-IMP-a2-a4 V2.00	0	28. siRNA-IMPa4-25 PSPC1-A488 DAPI IMPa4-A546_ah_TileScan_001 (Stage 34 of 49)	00-68TsVxV5LEh4Zj3WrSHgH9
1.28217	um	Vesicles Paraspeckle	0.000	1.000	203	200001608	200000212	siRNA-IMPa4-25 PSPC1-A488 IMPa4-A546 DAPI 8C2-siRNA-IMP-a2-a4 V2.00	0	28. siRNA-IMPa4-25 PSPC1-A488 DAPI IMPa4-A546_ah_TileScan_001 (Stage 34 of 49)	00-68TsVxV5LEh4Zj3WrSHgH9
2.54026	um	Vesicles Paraspeckle	0.000	1.000	204	200001609	200000213	siRNA-IMPa4-25 PSPC1-A488 IMPa4-A546 DAPI 8C2-siRNA-IMP-a2-a4 V2.00	0	28. siRNA-IMPa4-25 PSPC1-A488 DAPI IMPa4-A546_ah_TileScan_001 (Stage 34 of 49)	00-68TsVxV5LEh4Zj3WrSHgH9
1.98929	um	Vesicles Paraspeckle	0.000	1.000	204	200001610	200000214	siRNA-IMPa4-25 PSPC1-A488 IMPa4-A546 DAPI 8C2-siRNA-IMP-a2-a4 V2.00	0	28. siRNA-IMPa4-25 PSPC1-A488 DAPI IMPa4-A546_ah_TileScan_001 (Stage 34 of 49)	00-68TsVxV5LEh4Zj3WrSHgH9
2.26593	um	Vesicles Paraspeckle	0.000	1.000	204	200001611	200000215	siRNA-IMPa4-25 PSPC1-A488 IMPa4-A546 DAPI 8C2-siRNA-IMP-a2-a4 V2.00	0	28. siRNA-IMPa4-25 PSPC1-A488 DAPI IMPa4-A546_ah_TileScan_001 (Stage 34 of 49)	00-68TsVxV5LEh4Zj3WrSHgH9
1.96519	um	Vesicles Paraspeckle	0.000	1.000	204	200001612	200000216	siRNA-IMPa4-25 PSPC1-A488 IMPa4-A546 DAPI 8C2-siRNA-IMP-a2-a4 V2.00	0	28. siRNA-IMPa4-25 PSPC1-A488 DAPI IMPa4-A546_ah_TileScan_001 (Stage 34 of 49)	00-68TsVxV5LEh4Zj3WrSHgH9
1.88828	um	Vesicles Paraspeckle	0.000	1.000	204	200001613	200000217	siRNA-IMPa4-25 PSPC1-A488 IMPa4-A546 DAPI 8C2-siRNA-IMP-a2-a4 V2.00	0	28. siRNA-IMPa4-25 PSPC1-A488 DAPI IMPa4-A546_ah_TileScan_001 (Stage 34 of 49)	00-68TsVxV5LEh4Zj3WrSHgH9
1.51062	um	Vesicles Paraspeckle	0.000	1.000	204	200001614	200000218	siRNA-IMPa4-25 PSPC1-A488 IMPa4-A546 DAPI 8C2-siRNA-IMP-a2-a4 V2.00	0	28. siRNA-IMPa4-25 PSPC1-A488 DAPI IMPa4-A546_ah_TileScan_001 (Stage 34 of 49)	00-68TsVxV5LEh4Zj3WrSHgH9
2.82307	um	Vesicles Paraspeckle	0.000	1.000	205	200001615	200000219	siRNA-IMPa4-25 PSPC1-A488 IMPa4-A546 DAPI 8C2-siRNA-IMP-a2-a4 V2.00	0	28. siRNA-IMPa4-25 PSPC1-A488 DAPI IMPa4-A546_ah_TileScan_001 (Stage 34 of 49)	00-68TsVxV5LEh4Zj3WrSHgH9
2.46492	um	Vesicles Paraspeckle	0.000	1.000	205	200001616	200000220	siRNA-IMPa4-25 PSPC1-A488 IMPa4-A546 DAPI 8C2-siRNA-IMP-a2-a4 V2.00	0	28. siRNA-IMPa4-25 PSPC1-A488 DAPI IMPa4-A546_ah_TileScan_001 (Stage 34 of 49)	00-68TsVxV5LEh4Zj3WrSHgH9
2.31721	um	Vesicles Paraspeckle	0.000	1.000	205	200001617	200000221	siRNA-IMPa4-25 PSPC1-A488 IMPa4-A546 DAPI 8C2-siRNA-IMP-a2-a4 V2.00	0	28. siRNA-IMPa4-25 PSPC1-A488 DAPI IMPa4-A546_ah_TileScan_001 (Stage 34 of 49)	00-68TsVxV5LEh4Zj3WrSHgH9
2.26593	um	Vesicles Paraspeckle	0.000	1.000	205	200001618	200000222	siRNA-IMPa4-25 PSPC1-A488 IMPa4-A546 DAPI 8C2-siRNA-IMP-a2-a4 V2.00	0	28. siRNA-IMPa4-25 PSPC1-A488 DAPI IMPa4-A546_ah_TileScan_001 (Stage 34 of 49)	00-68TsVxV5LEh4Zj3WrSHgH9
2.26593	um	Vesicles Paraspeckle	0.000	1.000	205	200001619	200000223	siRNA-IMPa4-25 PSPC1-A488 IMPa4-A546 DAPI 8C2-siRNA-IMP-a2-a4 V2.00	0	28. siRNA-IMPa4-25 PSPC1-A488 DAPI IMPa4-A546_ah_TileScan_001 (Stage 34 of 49)	00-68TsVxV5LEh4Zj3WrSHgH9
2.0888	um	Vesicles Paraspeckle	0.000	1.000	205	200001620	200000224	siRNA-IMPa4-25 PSPC1-A488 IMPa4-A546 DAPI 8C2-siRNA-IMP-a2-a4 V2.00	0	28. siRNA-IMPa4-25 PSPC1-A488 DAPI IMPa4-A546_ah_TileScan_001 (Stage 34 of 49)	00-68TsVxV5LEh4Zj3WrSHgH9
2.26593	um	Vesicles Paraspeckle	0.000	1.000	205	200001621	200000225	siRNA-IMPa4-25 PSPC1-A488 IMPa4-A546 DAPI 8C2-siRNA-IMP-a2-a4 V2.00	0	28. siRNA-IMPa4-25 PSPC1-A488 DAPI IMPa4-A546_ah_TileScan_001 (Stage 34 of 49)	00-68TsVxV5LEh4Zj3WrSHgH9
2.26593	um	Vesicles Paraspeckle	0.000	1.000	205	200001622	200000226	siRNA-IMPa4-25 PSPC1-A488 IMPa4-A546 DAPI 8C2-siRNA-IMP-a2-a4 V2.00	0	28. siRNA-IMPa4-25 PSPC1-A488 DAPI IMPa4-A546_ah_TileScan_001 (Stage 34 of 49)	00-68TsVxV5LEh4Zj3WrSHgH9
2.26593	um	Vesicles Paraspeckle	0.000	1.000	205	200001623	200000227	siRNA-IMPa4-25 PSPC1-A488 IMPa4-A546 DAPI 8C2-siRNA-IMP-a2-a4 V2.00	0	28. siRNA-IMPa4-25 PSPC1-A488 DAPI IMPa4-A546_ah_TileScan_001 (Stage 34 of 49)	00-68TsVxV5LEh4Zj3WrSHgH9
1.9652	um	Vesicles Paraspeckle	0.000	1.000	205	200001624	200000228	siRNA-IMPa4-25 PSPC1-A488 IMPa4-A546 DAPI 8C2-siRNA-IMP-a2-a4 V2.00	0	28. siRNA-IMPa4-25 PSPC1-A488 DAPI IMPa4-A546_ah_TileScan_001 (Stage 34 of 49)	00-68TsVxV5LEh4Zj3WrSHgH9
2.26593	um	Vesicles Paraspeckle	0.000	1.000	205	200001625	200000229	siRNA-IMPa4-25 PSPC1-A488 IMPa4-A546 DAPI 8C2-siRNA-IMP-a2-a4 V2.00	0	28. siRNA-IMPa4-25 PSPC1-A488 DAPI IMPa4-A546_ah_TileScan_001 (Stage 34 of 49)	00-68TsVxV5LEh4Zj3WrSHgH9
1.93802	um	Vesicles Paraspeckle	0.000	1.000	205	200001626	200000230	siRNA-IMPa4-25 PSPC1-A488 IMPa4-A546 DAPI 8C2-siRNA-IMP-a2-a4 V2.00	0	28. siRNA-IMPa4-25 PSPC1-A488 DAPI IMPa4-A546_ah_TileScan_001 (Stage 34 of 49)	00-68TsVxV5LEh4Zj3WrSHgH9
1.90825	um	Vesicles Paraspeckle	0.000	1.000	205	200001627	200000231	siRNA-IMPa4-25 PSPC1-A488 IMPa4-A546 DAPI 8C2-siRNA-IMP-a2-a4 V2.00	0	28. siRNA-IMPa4-25 PSPC1-A488 DAPI IMPa4-A546_ah_TileScan_001 (Stage 34 of 49)	00-68TsVxV5LEh4Zj3WrSHgH9
2.01494	um	Vesicles Paraspeckle	0.000	1.000	205	200001628	200000232	siRNA-IMPa4-25 PSPC1-A488 IMPa4-A546 DAPI 8C2-siRNA-IMP-a2-a4 V2.00	0	28. siRNA-IMPa4-25 PSPC1-A488 DAPI IMPa4-A546_ah_TileScan_001 (Stage 34 of 49)	00-68TsVxV5LEh4Zj3WrSHgH9
1.93802	um	Vesicles Paraspeckle	0.000	1.000	205	200001629	200000233	siRNA-IMPa4-25 PSPC1-A488 IMPa4-A546 DAPI 8C2-siRNA-IMP-a2-a4 V2.00	0	28. siRNA-IMPa4-25 PSPC1-A488 DAPI IMPa4-A546_ah_TileScan_001 (Stage 34 of 49)	00-68TsVxV5LEh4Zj3WrSHgH9
1.88828	um	Vesicles Paraspeckle	0.000	1.000	205	200001630	200000234	siRNA-IMPa4-25 PSPC1-A488 IMPa4-A546 DAPI 8C2-siRNA-IMP-a2-a4 V2.00	0	28. siRNA-IMPa4-25 PSPC1-A488 DAPI IMPa4-A546_ah_TileScan_001 (Stage 34 of 49)	00-68TsVxV5LEh4Zj3WrSHgH9
1.51062	um	Vesicles Paraspeckle	0.000	1.000	205	200001631	200000235	siRNA-IMPa4-25 PSPC1-A488 IMPa4-A546 DAPI 8C2-siRNA-IMP-a2-a4 V2.00	0	28. siRNA-IMPa4-25 PSPC1-A488 DAPI IMPa4-A546_ah_TileScan_001 (Stage 34 of 49)	00-68TsVxV5LEh4Zj3WrSHgH9
[truncated: 7,186 more rows]
