# Supplementary material for: Development of a pipeline for automated, high-throughput analysis of paraspeckle proteins reveals specific roles for importin α proteins
Source: Sci Rep. 2017 Feb 27;7:43323. doi: 10.1038/srep43323 (PMC5379994; doi:10.1038/srep43323)
Supplement: Supplementary Dataset SD1-L [file srep43323-s14.zip › I8P/8C2-siRNA-IMPa4-PSPC1/_/siRNA-IMPa4-25 PSPC1-A488 IMPa4-A546 DAPI 8C2-siRNA-IMP-a2-a4 V2.00_Statistics/siRNA-IMPa4-25 PSPC1-A488 IMPa4-A546 DAPI 8C2-siRNA-IMP-a2-a4 V2.00_Vesicles_Paraspeckle_Distance_to_Image_Border_XY.csv]

Vesicles Paraspeckle Distance to Image Border XY
====================
Value	Unit	Category	Birth [s]	Death [s]	CellID	ID	OriginalID	Original Component Name	Original Component ID	Original Image Name	Original Image ID
5.65234	um	Vesicles Paraspeckle	0.000	1.000	0	200000000	200000000	siRNA-IMPa4-25 PSPC1-A488 IMPa4-A546 DAPI 8C2-siRNA-IMP-a2-a4 V2.00	0	28. siRNA-IMPa4-25 PSPC1-A488 DAPI IMPa4-A546_a_TileScan_001 (Stage 1 of 49)	00-kRebo8v8jq7VUbzjx7JAVY
7.00391	um	Vesicles Paraspeckle	0.000	1.000	0	200000001	200000001	siRNA-IMPa4-25 PSPC1-A488 IMPa4-A546 DAPI 8C2-siRNA-IMP-a2-a4 V2.00	0	28. siRNA-IMPa4-25 PSPC1-A488 DAPI IMPa4-A546_a_TileScan_001 (Stage 1 of 49)	00-kRebo8v8jq7VUbzjx7JAVY
11.6992	um	Vesicles Paraspeckle	0.000	1.000	0	200000002	200000002	siRNA-IMPa4-25 PSPC1-A488 IMPa4-A546 DAPI 8C2-siRNA-IMP-a2-a4 V2.00	0	28. siRNA-IMPa4-25 PSPC1-A488 DAPI IMPa4-A546_a_TileScan_001 (Stage 1 of 49)	00-kRebo8v8jq7VUbzjx7JAVY
2.88281	um	Vesicles Paraspeckle	0.000	1.000	0	200000003	200000003	siRNA-IMPa4-25 PSPC1-A488 IMPa4-A546 DAPI 8C2-siRNA-IMP-a2-a4 V2.00	0	28. siRNA-IMPa4-25 PSPC1-A488 DAPI IMPa4-A546_a_TileScan_001 (Stage 1 of 49)	00-kRebo8v8jq7VUbzjx7JAVY
5.87109	um	Vesicles Paraspeckle	0.000	1.000	0	200000004	200000004	siRNA-IMPa4-25 PSPC1-A488 IMPa4-A546 DAPI 8C2-siRNA-IMP-a2-a4 V2.00	0	28. siRNA-IMPa4-25 PSPC1-A488 DAPI IMPa4-A546_a_TileScan_001 (Stage 1 of 49)	00-kRebo8v8jq7VUbzjx7JAVY
9.11719	um	Vesicles Paraspeckle	0.000	1.000	0	200000005	200000005	siRNA-IMPa4-25 PSPC1-A488 IMPa4-A546 DAPI 8C2-siRNA-IMP-a2-a4 V2.00	0	28. siRNA-IMPa4-25 PSPC1-A488 DAPI IMPa4-A546_a_TileScan_001 (Stage 1 of 49)	00-kRebo8v8jq7VUbzjx7JAVY
10.3516	um	Vesicles Paraspeckle	0.000	1.000	0	200000006	200000006	siRNA-IMPa4-25 PSPC1-A488 IMPa4-A546 DAPI 8C2-siRNA-IMP-a2-a4 V2.00	0	28. siRNA-IMPa4-25 PSPC1-A488 DAPI IMPa4-A546_a_TileScan_001 (Stage 1 of 49)	00-kRebo8v8jq7VUbzjx7JAVY
13	um	Vesicles Paraspeckle	0.000	1.000	0	200000007	200000007	siRNA-IMPa4-25 PSPC1-A488 IMPa4-A546 DAPI 8C2-siRNA-IMP-a2-a4 V2.00	0	28. siRNA-IMPa4-25 PSPC1-A488 DAPI IMPa4-A546_a_TileScan_001 (Stage 1 of 49)	00-kRebo8v8jq7VUbzjx7JAVY
13.7383	um	Vesicles Paraspeckle	0.000	1.000	0	200000008	200000008	siRNA-IMPa4-25 PSPC1-A488 IMPa4-A546 DAPI 8C2-siRNA-IMP-a2-a4 V2.00	0	28. siRNA-IMPa4-25 PSPC1-A488 DAPI IMPa4-A546_a_TileScan_001 (Stage 1 of 49)	00-kRebo8v8jq7VUbzjx7JAVY
14.2539	um	Vesicles Paraspeckle	0.000	1.000	0	200000009	200000009	siRNA-IMPa4-25 PSPC1-A488 IMPa4-A546 DAPI 8C2-siRNA-IMP-a2-a4 V2.00	0	28. siRNA-IMPa4-25 PSPC1-A488 DAPI IMPa4-A546_a_TileScan_001 (Stage 1 of 49)	00-kRebo8v8jq7VUbzjx7JAVY
12.1289	um	Vesicles Paraspeckle	0.000	1.000	0	200000010	200000010	siRNA-IMPa4-25 PSPC1-A488 IMPa4-A546 DAPI 8C2-siRNA-IMP-a2-a4 V2.00	0	28. siRNA-IMPa4-25 PSPC1-A488 DAPI IMPa4-A546_a_TileScan_001 (Stage 1 of 49)	00-kRebo8v8jq7VUbzjx7JAVY
8.54297	um	Vesicles Paraspeckle	0.000	1.000	0	200000011	200000011	siRNA-IMPa4-25 PSPC1-A488 IMPa4-A546 DAPI 8C2-siRNA-IMP-a2-a4 V2.00	0	28. siRNA-IMPa4-25 PSPC1-A488 DAPI IMPa4-A546_a_TileScan_001 (Stage 1 of 49)	00-kRebo8v8jq7VUbzjx7JAVY
12.5039	um	Vesicles Paraspeckle	0.000	1.000	1	200000012	200000012	siRNA-IMPa4-25 PSPC1-A488 IMPa4-A546 DAPI 8C2-siRNA-IMP-a2-a4 V2.00	0	28. siRNA-IMPa4-25 PSPC1-A488 DAPI IMPa4-A546_a_TileScan_001 (Stage 1 of 49)	00-kRebo8v8jq7VUbzjx7JAVY
27.0391	um	Vesicles Paraspeckle	0.000	1.000	1	200000013	200000013	siRNA-IMPa4-25 PSPC1-A488 IMPa4-A546 DAPI 8C2-siRNA-IMP-a2-a4 V2.00	0	28. siRNA-IMPa4-25 PSPC1-A488 DAPI IMPa4-A546_a_TileScan_001 (Stage 1 of 49)	00-kRebo8v8jq7VUbzjx7JAVY
23.625	um	Vesicles Paraspeckle	0.000	1.000	1	200000014	200000014	siRNA-IMPa4-25 PSPC1-A488 IMPa4-A546 DAPI 8C2-siRNA-IMP-a2-a4 V2.00	0	28. siRNA-IMPa4-25 PSPC1-A488 DAPI IMPa4-A546_a_TileScan_001 (Stage 1 of 49)	00-kRebo8v8jq7VUbzjx7JAVY
29.1563	um	Vesicles Paraspeckle	0.000	1.000	1	200000015	200000015	siRNA-IMPa4-25 PSPC1-A488 IMPa4-A546 DAPI 8C2-siRNA-IMP-a2-a4 V2.00	0	28. siRNA-IMPa4-25 PSPC1-A488 DAPI IMPa4-A546_a_TileScan_001 (Stage 1 of 49)	00-kRebo8v8jq7VUbzjx7JAVY
19.5039	um	Vesicles Paraspeckle	0.000	1.000	1	200000016	200000016	siRNA-IMPa4-25 PSPC1-A488 IMPa4-A546 DAPI 8C2-siRNA-IMP-a2-a4 V2.00	0	28. siRNA-IMPa4-25 PSPC1-A488 DAPI IMPa4-A546_a_TileScan_001 (Stage 1 of 49)	00-kRebo8v8jq7VUbzjx7JAVY
26.8242	um	Vesicles Paraspeckle	0.000	1.000	1	200000017	200000017	siRNA-IMPa4-25 PSPC1-A488 IMPa4-A546 DAPI 8C2-siRNA-IMP-a2-a4 V2.00	0	28. siRNA-IMPa4-25 PSPC1-A488 DAPI IMPa4-A546_a_TileScan_001 (Stage 1 of 49)	00-kRebo8v8jq7VUbzjx7JAVY
27.4492	um	Vesicles Paraspeckle	0.000	1.000	1	200000018	200000018	siRNA-IMPa4-25 PSPC1-A488 IMPa4-A546 DAPI 8C2-siRNA-IMP-a2-a4 V2.00	0	28. siRNA-IMPa4-25 PSPC1-A488 DAPI IMPa4-A546_a_TileScan_001 (Stage 1 of 49)	00-kRebo8v8jq7VUbzjx7JAVY
22.8906	um	Vesicles Paraspeckle	0.000	1.000	1	200000019	200000019	siRNA-IMPa4-25 PSPC1-A488 IMPa4-A546 DAPI 8C2-siRNA-IMP-a2-a4 V2.00	0	28. siRNA-IMPa4-25 PSPC1-A488 DAPI IMPa4-A546_a_TileScan_001 (Stage 1 of 49)	00-kRebo8v8jq7VUbzjx7JAVY
9.51953	um	Vesicles Paraspeckle	0.000	1.000	1	200000020	200000020	siRNA-IMPa4-25 PSPC1-A488 IMPa4-A546 DAPI 8C2-siRNA-IMP-a2-a4 V2.00	0	28. siRNA-IMPa4-25 PSPC1-A488 DAPI IMPa4-A546_a_TileScan_001 (Stage 1 of 49)	00-kRebo8v8jq7VUbzjx7JAVY
25.9883	um	Vesicles Paraspeckle	0.000	1.000	1	200000021	200000021	siRNA-IMPa4-25 PSPC1-A488 IMPa4-A546 DAPI 8C2-siRNA-IMP-a2-a4 V2.00	0	28. siRNA-IMPa4-25 PSPC1-A488 DAPI IMPa4-A546_a_TileScan_001 (Stage 1 of 49)	00-kRebo8v8jq7VUbzjx7JAVY
28.7461	um	Vesicles Paraspeckle	0.000	1.000	1	200000022	200000022	siRNA-IMPa4-25 PSPC1-A488 IMPa4-A546 DAPI 8C2-siRNA-IMP-a2-a4 V2.00	0	28. siRNA-IMPa4-25 PSPC1-A488 DAPI IMPa4-A546_a_TileScan_001 (Stage 1 of 49)	00-kRebo8v8jq7VUbzjx7JAVY
26.9805	um	Vesicles Paraspeckle	0.000	1.000	1	200000023	200000023	siRNA-IMPa4-25 PSPC1-A488 IMPa4-A546 DAPI 8C2-siRNA-IMP-a2-a4 V2.00	0	28. siRNA-IMPa4-25 PSPC1-A488 DAPI IMPa4-A546_a_TileScan_001 (Stage 1 of 49)	00-kRebo8v8jq7VUbzjx7JAVY
25.0195	um	Vesicles Paraspeckle	0.000	1.000	1	200000024	200000024	siRNA-IMPa4-25 PSPC1-A488 IMPa4-A546 DAPI 8C2-siRNA-IMP-a2-a4 V2.00	0	28. siRNA-IMPa4-25 PSPC1-A488 DAPI IMPa4-A546_a_TileScan_001 (Stage 1 of 49)	00-kRebo8v8jq7VUbzjx7JAVY
22.8867	um	Vesicles Paraspeckle	0.000	1.000	1	200000025	200000025	siRNA-IMPa4-25 PSPC1-A488 IMPa4-A546 DAPI 8C2-siRNA-IMP-a2-a4 V2.00	0	28. siRNA-IMPa4-25 PSPC1-A488 DAPI IMPa4-A546_a_TileScan_001 (Stage 1 of 49)	00-kRebo8v8jq7VUbzjx7JAVY
2.07031	um	Vesicles Paraspeckle	0.000	1.000	3	200000026	200000026	siRNA-IMPa4-25 PSPC1-A488 IMPa4-A546 DAPI 8C2-siRNA-IMP-a2-a4 V2.00	0	28. siRNA-IMPa4-25 PSPC1-A488 DAPI IMPa4-A546_a_TileScan_001 (Stage 1 of 49)	00-kRebo8v8jq7VUbzjx7JAVY
5.09766	um	Vesicles Paraspeckle	0.000	1.000	3	200000027	200000027	siRNA-IMPa4-25 PSPC1-A488 IMPa4-A546 DAPI 8C2-siRNA-IMP-a2-a4 V2.00	0	28. siRNA-IMPa4-25 PSPC1-A488 DAPI IMPa4-A546_a_TileScan_001 (Stage 1 of 49)	00-kRebo8v8jq7VUbzjx7JAVY
6.27734	um	Vesicles Paraspeckle	0.000	1.000	3	200000028	200000028	siRNA-IMPa4-25 PSPC1-A488 IMPa4-A546 DAPI 8C2-siRNA-IMP-a2-a4 V2.00	0	28. siRNA-IMPa4-25 PSPC1-A488 DAPI IMPa4-A546_a_TileScan_001 (Stage 1 of 49)	00-kRebo8v8jq7VUbzjx7JAVY
0.558594	um	Vesicles Paraspeckle	0.000	1.000	3	200000029	200000029	siRNA-IMPa4-25 PSPC1-A488 IMPa4-A546 DAPI 8C2-siRNA-IMP-a2-a4 V2.00	0	28. siRNA-IMPa4-25 PSPC1-A488 DAPI IMPa4-A546_a_TileScan_001 (Stage 1 of 49)	00-kRebo8v8jq7VUbzjx7JAVY
5.33203	um	Vesicles Paraspeckle	0.000	1.000	4	200000030	200000030	siRNA-IMPa4-25 PSPC1-A488 IMPa4-A546 DAPI 8C2-siRNA-IMP-a2-a4 V2.00	0	28. siRNA-IMPa4-25 PSPC1-A488 DAPI IMPa4-A546_a_TileScan_001 (Stage 1 of 49)	00-kRebo8v8jq7VUbzjx7JAVY
3.16406	um	Vesicles Paraspeckle	0.000	1.000	4	200000031	200000031	siRNA-IMPa4-25 PSPC1-A488 IMPa4-A546 DAPI 8C2-siRNA-IMP-a2-a4 V2.00	0	28. siRNA-IMPa4-25 PSPC1-A488 DAPI IMPa4-A546_a_TileScan_001 (Stage 1 of 49)	00-kRebo8v8jq7VUbzjx7JAVY
5.25	um	Vesicles Paraspeckle	0.000	1.000	4	200000032	200000032	siRNA-IMPa4-25 PSPC1-A488 IMPa4-A546 DAPI 8C2-siRNA-IMP-a2-a4 V2.00	0	28. siRNA-IMPa4-25 PSPC1-A488 DAPI IMPa4-A546_a_TileScan_001 (Stage 1 of 49)	00-kRebo8v8jq7VUbzjx7JAVY
3.28906	um	Vesicles Paraspeckle	0.000	1.000	4	200000033	200000033	siRNA-IMPa4-25 PSPC1-A488 IMPa4-A546 DAPI 8C2-siRNA-IMP-a2-a4 V2.00	0	28. siRNA-IMPa4-25 PSPC1-A488 DAPI IMPa4-A546_a_TileScan_001 (Stage 1 of 49)	00-kRebo8v8jq7VUbzjx7JAVY
26.0117	um	Vesicles Paraspeckle	0.000	1.000	5	200000034	200000034	siRNA-IMPa4-25 PSPC1-A488 IMPa4-A546 DAPI 8C2-siRNA-IMP-a2-a4 V2.00	0	28. siRNA-IMPa4-25 PSPC1-A488 DAPI IMPa4-A546_a_TileScan_001 (Stage 1 of 49)	00-kRebo8v8jq7VUbzjx7JAVY
35.7656	um	Vesicles Paraspeckle	0.000	1.000	5	200000035	200000035	siRNA-IMPa4-25 PSPC1-A488 IMPa4-A546 DAPI 8C2-siRNA-IMP-a2-a4 V2.00	0	28. siRNA-IMPa4-25 PSPC1-A488 DAPI IMPa4-A546_a_TileScan_001 (Stage 1 of 49)	00-kRebo8v8jq7VUbzjx7JAVY
27.5781	um	Vesicles Paraspeckle	0.000	1.000	5	200000036	200000036	siRNA-IMPa4-25 PSPC1-A488 IMPa4-A546 DAPI 8C2-siRNA-IMP-a2-a4 V2.00	0	28. siRNA-IMPa4-25 PSPC1-A488 DAPI IMPa4-A546_a_TileScan_001 (Stage 1 of 49)	00-kRebo8v8jq7VUbzjx7JAVY
27.0508	um	Vesicles Paraspeckle	0.000	1.000	5	200000037	200000037	siRNA-IMPa4-25 PSPC1-A488 IMPa4-A546 DAPI 8C2-siRNA-IMP-a2-a4 V2.00	0	28. siRNA-IMPa4-25 PSPC1-A488 DAPI IMPa4-A546_a_TileScan_001 (Stage 1 of 49)	00-kRebo8v8jq7VUbzjx7JAVY
29.1406	um	Vesicles Paraspeckle	0.000	1.000	5	200000038	200000038	siRNA-IMPa4-25 PSPC1-A488 IMPa4-A546 DAPI 8C2-siRNA-IMP-a2-a4 V2.00	0	28. siRNA-IMPa4-25 PSPC1-A488 DAPI IMPa4-A546_a_TileScan_001 (Stage 1 of 49)	00-kRebo8v8jq7VUbzjx7JAVY
44.9063	um	Vesicles Paraspeckle	0.000	1.000	6	200000039	200000039	siRNA-IMPa4-25 PSPC1-A488 IMPa4-A546 DAPI 8C2-siRNA-IMP-a2-a4 V2.00	0	28. siRNA-IMPa4-25 PSPC1-A488 DAPI IMPa4-A546_a_TileScan_001 (Stage 1 of 49)	00-kRebo8v8jq7VUbzjx7JAVY
37.5742	um	Vesicles Paraspeckle	0.000	1.000	6	200000040	200000040	siRNA-IMPa4-25 PSPC1-A488 IMPa4-A546 DAPI 8C2-siRNA-IMP-a2-a4 V2.00	0	28. siRNA-IMPa4-25 PSPC1-A488 DAPI IMPa4-A546_a_TileScan_001 (Stage 1 of 49)	00-kRebo8v8jq7VUbzjx7JAVY
45.0859	um	Vesicles Paraspeckle	0.000	1.000	6	200000041	200000041	siRNA-IMPa4-25 PSPC1-A488 IMPa4-A546 DAPI 8C2-siRNA-IMP-a2-a4 V2.00	0	28. siRNA-IMPa4-25 PSPC1-A488 DAPI IMPa4-A546_a_TileScan_001 (Stage 1 of 49)	00-kRebo8v8jq7VUbzjx7JAVY
49.2461	um	Vesicles Paraspeckle	0.000	1.000	6	200000042	200000042	siRNA-IMPa4-25 PSPC1-A488 IMPa4-A546 DAPI 8C2-siRNA-IMP-a2-a4 V2.00	0	28. siRNA-IMPa4-25 PSPC1-A488 DAPI IMPa4-A546_a_TileScan_001 (Stage 1 of 49)	00-kRebo8v8jq7VUbzjx7JAVY
49.1328	um	Vesicles Paraspeckle	0.000	1.000	6	200000043	200000043	siRNA-IMPa4-25 PSPC1-A488 IMPa4-A546 DAPI 8C2-siRNA-IMP-a2-a4 V2.00	0	28. siRNA-IMPa4-25 PSPC1-A488 DAPI IMPa4-A546_a_TileScan_001 (Stage 1 of 49)	00-kRebo8v8jq7VUbzjx7JAVY
46.1172	um	Vesicles Paraspeckle	0.000	1.000	6	200000044	200000044	siRNA-IMPa4-25 PSPC1-A488 IMPa4-A546 DAPI 8C2-siRNA-IMP-a2-a4 V2.00	0	28. siRNA-IMPa4-25 PSPC1-A488 DAPI IMPa4-A546_a_TileScan_001 (Stage 1 of 49)	00-kRebo8v8jq7VUbzjx7JAVY
43.3672	um	Vesicles Paraspeckle	0.000	1.000	6	200000045	200000045	siRNA-IMPa4-25 PSPC1-A488 IMPa4-A546 DAPI 8C2-siRNA-IMP-a2-a4 V2.00	0	28. siRNA-IMPa4-25 PSPC1-A488 DAPI IMPa4-A546_a_TileScan_001 (Stage 1 of 49)	00-kRebo8v8jq7VUbzjx7JAVY
47.5469	um	Vesicles Paraspeckle	0.000	1.000	6	200000046	200000046	siRNA-IMPa4-25 PSPC1-A488 IMPa4-A546 DAPI 8C2-siRNA-IMP-a2-a4 V2.00	0	28. siRNA-IMPa4-25 PSPC1-A488 DAPI IMPa4-A546_a_TileScan_001 (Stage 1 of 49)	00-kRebo8v8jq7VUbzjx7JAVY
45.0469	um	Vesicles Paraspeckle	0.000	1.000	6	200000047	200000047	siRNA-IMPa4-25 PSPC1-A488 IMPa4-A546 DAPI 8C2-siRNA-IMP-a2-a4 V2.00	0	28. siRNA-IMPa4-25 PSPC1-A488 DAPI IMPa4-A546_a_TileScan_001 (Stage 1 of 49)	00-kRebo8v8jq7VUbzjx7JAVY
43.8984	um	Vesicles Paraspeckle	0.000	1.000	6	200000048	200000048	siRNA-IMPa4-25 PSPC1-A488 IMPa4-A546 DAPI 8C2-siRNA-IMP-a2-a4 V2.00	0	28. siRNA-IMPa4-25 PSPC1-A488 DAPI IMPa4-A546_a_TileScan_001 (Stage 1 of 49)	00-kRebo8v8jq7VUbzjx7JAVY
40.4805	um	Vesicles Paraspeckle	0.000	1.000	6	200000049	200000049	siRNA-IMPa4-25 PSPC1-A488 IMPa4-A546 DAPI 8C2-siRNA-IMP-a2-a4 V2.00	0	28. siRNA-IMPa4-25 PSPC1-A488 DAPI IMPa4-A546_a_TileScan_001 (Stage 1 of 49)	00-kRebo8v8jq7VUbzjx7JAVY
37.6289	um	Vesicles Paraspeckle	0.000	1.000	6	200000050	200000050	siRNA-IMPa4-25 PSPC1-A488 IMPa4-A546 DAPI 8C2-siRNA-IMP-a2-a4 V2.00	0	28. siRNA-IMPa4-25 PSPC1-A488 DAPI IMPa4-A546_a_TileScan_001 (Stage 1 of 49)	00-kRebo8v8jq7VUbzjx7JAVY
36.2422	um	Vesicles Paraspeckle	0.000	1.000	6	200000051	200000051	siRNA-IMPa4-25 PSPC1-A488 IMPa4-A546 DAPI 8C2-siRNA-IMP-a2-a4 V2.00	0	28. siRNA-IMPa4-25 PSPC1-A488 DAPI IMPa4-A546_a_TileScan_001 (Stage 1 of 49)	00-kRebo8v8jq7VUbzjx7JAVY
36.1484	um	Vesicles Paraspeckle	0.000	1.000	6	200000052	200000052	siRNA-IMPa4-25 PSPC1-A488 IMPa4-A546 DAPI 8C2-siRNA-IMP-a2-a4 V2.00	0	28. siRNA-IMPa4-25 PSPC1-A488 DAPI IMPa4-A546_a_TileScan_001 (Stage 1 of 49)	00-kRebo8v8jq7VUbzjx7JAVY
43.3047	um	Vesicles Paraspeckle	0.000	1.000	6	200000053	200000053	siRNA-IMPa4-25 PSPC1-A488 IMPa4-A546 DAPI 8C2-siRNA-IMP-a2-a4 V2.00	0	28. siRNA-IMPa4-25 PSPC1-A488 DAPI IMPa4-A546_a_TileScan_001 (Stage 1 of 49)	00-kRebo8v8jq7VUbzjx7JAVY
36.3711	um	Vesicles Paraspeckle	0.000	1.000	6	200000054	200000054	siRNA-IMPa4-25 PSPC1-A488 IMPa4-A546 DAPI 8C2-siRNA-IMP-a2-a4 V2.00	0	28. siRNA-IMPa4-25 PSPC1-A488 DAPI IMPa4-A546_a_TileScan_001 (Stage 1 of 49)	00-kRebo8v8jq7VUbzjx7JAVY
36.4453	um	Vesicles Paraspeckle	0.000	1.000	6	200000055	200000055	siRNA-IMPa4-25 PSPC1-A488 IMPa4-A546 DAPI 8C2-siRNA-IMP-a2-a4 V2.00	0	28. siRNA-IMPa4-25 PSPC1-A488 DAPI IMPa4-A546_a_TileScan_001 (Stage 1 of 49)	00-kRebo8v8jq7VUbzjx7JAVY
45.0508	um	Vesicles Paraspeckle	0.000	1.000	6	200000056	200000056	siRNA-IMPa4-25 PSPC1-A488 IMPa4-A546 DAPI 8C2-siRNA-IMP-a2-a4 V2.00	0	28. siRNA-IMPa4-25 PSPC1-A488 DAPI IMPa4-A546_a_TileScan_001 (Stage 1 of 49)	00-kRebo8v8jq7VUbzjx7JAVY
34.6563	um	Vesicles Paraspeckle	0.000	1.000	7	200000057	200000057	siRNA-IMPa4-25 PSPC1-A488 IMPa4-A546 DAPI 8C2-siRNA-IMP-a2-a4 V2.00	0	28. siRNA-IMPa4-25 PSPC1-A488 DAPI IMPa4-A546_a_TileScan_001 (Stage 1 of 49)	00-kRebo8v8jq7VUbzjx7JAVY
38.125	um	Vesicles Paraspeckle	0.000	1.000	7	200000058	200000058	siRNA-IMPa4-25 PSPC1-A488 IMPa4-A546 DAPI 8C2-siRNA-IMP-a2-a4 V2.00	0	28. siRNA-IMPa4-25 PSPC1-A488 DAPI IMPa4-A546_a_TileScan_001 (Stage 1 of 49)	00-kRebo8v8jq7VUbzjx7JAVY
42.5781	um	Vesicles Paraspeckle	0.000	1.000	7	200000059	200000059	siRNA-IMPa4-25 PSPC1-A488 IMPa4-A546 DAPI 8C2-siRNA-IMP-a2-a4 V2.00	0	28. siRNA-IMPa4-25 PSPC1-A488 DAPI IMPa4-A546_a_TileScan_001 (Stage 1 of 49)	00-kRebo8v8jq7VUbzjx7JAVY
41.3945	um	Vesicles Paraspeckle	0.000	1.000	7	200000060	200000060	siRNA-IMPa4-25 PSPC1-A488 IMPa4-A546 DAPI 8C2-siRNA-IMP-a2-a4 V2.00	0	28. siRNA-IMPa4-25 PSPC1-A488 DAPI IMPa4-A546_a_TileScan_001 (Stage 1 of 49)	00-kRebo8v8jq7VUbzjx7JAVY
41.3281	um	Vesicles Paraspeckle	0.000	1.000	7	200000061	200000061	siRNA-IMPa4-25 PSPC1-A488 IMPa4-A546 DAPI 8C2-siRNA-IMP-a2-a4 V2.00	0	28. siRNA-IMPa4-25 PSPC1-A488 DAPI IMPa4-A546_a_TileScan_001 (Stage 1 of 49)	00-kRebo8v8jq7VUbzjx7JAVY
41.6953	um	Vesicles Paraspeckle	0.000	1.000	7	200000062	200000062	siRNA-IMPa4-25 PSPC1-A488 IMPa4-A546 DAPI 8C2-siRNA-IMP-a2-a4 V2.00	0	28. siRNA-IMPa4-25 PSPC1-A488 DAPI IMPa4-A546_a_TileScan_001 (Stage 1 of 49)	00-kRebo8v8jq7VUbzjx7JAVY
38.5703	um	Vesicles Paraspeckle	0.000	1.000	7	200000063	200000063	siRNA-IMPa4-25 PSPC1-A488 IMPa4-A546 DAPI 8C2-siRNA-IMP-a2-a4 V2.00	0	28. siRNA-IMPa4-25 PSPC1-A488 DAPI IMPa4-A546_a_TileScan_001 (Stage 1 of 49)	00-kRebo8v8jq7VUbzjx7JAVY
37.4258	um	Vesicles Paraspeckle	0.000	1.000	7	200000064	200000064	siRNA-IMPa4-25 PSPC1-A488 IMPa4-A546 DAPI 8C2-siRNA-IMP-a2-a4 V2.00	0	28. siRNA-IMPa4-25 PSPC1-A488 DAPI IMPa4-A546_a_TileScan_001 (Stage 1 of 49)	00-kRebo8v8jq7VUbzjx7JAVY
35.7109	um	Vesicles Paraspeckle	0.000	1.000	7	200000065	200000065	siRNA-IMPa4-25 PSPC1-A488 IMPa4-A546 DAPI 8C2-siRNA-IMP-a2-a4 V2.00	0	28. siRNA-IMPa4-25 PSPC1-A488 DAPI IMPa4-A546_a_TileScan_001 (Stage 1 of 49)	00-kRebo8v8jq7VUbzjx7JAVY
32.2773	um	Vesicles Paraspeckle	0.000	1.000	7	200000066	200000066	siRNA-IMPa4-25 PSPC1-A488 IMPa4-A546 DAPI 8C2-siRNA-IMP-a2-a4 V2.00	0	28. siRNA-IMPa4-25 PSPC1-A488 DAPI IMPa4-A546_a_TileScan_001 (Stage 1 of 49)	00-kRebo8v8jq7VUbzjx7JAVY
34.418	um	Vesicles Paraspeckle	0.000	1.000	7	200000067	200000067	siRNA-IMPa4-25 PSPC1-A488 IMPa4-A546 DAPI 8C2-siRNA-IMP-a2-a4 V2.00	0	28. siRNA-IMPa4-25 PSPC1-A488 DAPI IMPa4-A546_a_TileScan_001 (Stage 1 of 49)	00-kRebo8v8jq7VUbzjx7JAVY
33.6563	um	Vesicles Paraspeckle	0.000	1.000	7	200000068	200000068	siRNA-IMPa4-25 PSPC1-A488 IMPa4-A546 DAPI 8C2-siRNA-IMP-a2-a4 V2.00	0	28. siRNA-IMPa4-25 PSPC1-A488 DAPI IMPa4-A546_a_TileScan_001 (Stage 1 of 49)	00-kRebo8v8jq7VUbzjx7JAVY
33.2305	um	Vesicles Paraspeckle	0.000	1.000	7	200000069	200000069	siRNA-IMPa4-25 PSPC1-A488 IMPa4-A546 DAPI 8C2-siRNA-IMP-a2-a4 V2.00	0	28. siRNA-IMPa4-25 PSPC1-A488 DAPI IMPa4-A546_a_TileScan_001 (Stage 1 of 49)	00-kRebo8v8jq7VUbzjx7JAVY
32.7227	um	Vesicles Paraspeckle	0.000	1.000	7	200000070	200000070	siRNA-IMPa4-25 PSPC1-A488 IMPa4-A546 DAPI 8C2-siRNA-IMP-a2-a4 V2.00	0	28. siRNA-IMPa4-25 PSPC1-A488 DAPI IMPa4-A546_a_TileScan_001 (Stage 1 of 49)	00-kRebo8v8jq7VUbzjx7JAVY
35.1797	um	Vesicles Paraspeckle	0.000	1.000	7	200000071	200000071	siRNA-IMPa4-25 PSPC1-A488 IMPa4-A546 DAPI 8C2-siRNA-IMP-a2-a4 V2.00	0	28. siRNA-IMPa4-25 PSPC1-A488 DAPI IMPa4-A546_a_TileScan_001 (Stage 1 of 49)	00-kRebo8v8jq7VUbzjx7JAVY
38.3945	um	Vesicles Paraspeckle	0.000	1.000	7	200000072	200000072	siRNA-IMPa4-25 PSPC1-A488 IMPa4-A546 DAPI 8C2-siRNA-IMP-a2-a4 V2.00	0	28. siRNA-IMPa4-25 PSPC1-A488 DAPI IMPa4-A546_a_TileScan_001 (Stage 1 of 49)	00-kRebo8v8jq7VUbzjx7JAVY
2.32813	um	Vesicles Paraspeckle	0.000	1.000	11	200000073	200000073	siRNA-IMPa4-25 PSPC1-A488 IMPa4-A546 DAPI 8C2-siRNA-IMP-a2-a4 V2.00	0	28. siRNA-IMPa4-25 PSPC1-A488 DAPI IMPa4-A546_a_TileScan_001 (Stage 1 of 49)	00-kRebo8v8jq7VUbzjx7JAVY
10.082	um	Vesicles Paraspeckle	0.000	1.000	11	200000074	200000074	siRNA-IMPa4-25 PSPC1-A488 IMPa4-A546 DAPI 8C2-siRNA-IMP-a2-a4 V2.00	0	28. siRNA-IMPa4-25 PSPC1-A488 DAPI IMPa4-A546_a_TileScan_001 (Stage 1 of 49)	00-kRebo8v8jq7VUbzjx7JAVY
4.53906	um	Vesicles Paraspeckle	0.000	1.000	11	200000075	200000075	siRNA-IMPa4-25 PSPC1-A488 IMPa4-A546 DAPI 8C2-siRNA-IMP-a2-a4 V2.00	0	28. siRNA-IMPa4-25 PSPC1-A488 DAPI IMPa4-A546_a_TileScan_001 (Stage 1 of 49)	00-kRebo8v8jq7VUbzjx7JAVY
3.44922	um	Vesicles Paraspeckle	0.000	1.000	11	200000076	200000076	siRNA-IMPa4-25 PSPC1-A488 IMPa4-A546 DAPI 8C2-siRNA-IMP-a2-a4 V2.00	0	28. siRNA-IMPa4-25 PSPC1-A488 DAPI IMPa4-A546_a_TileScan_001 (Stage 1 of 49)	00-kRebo8v8jq7VUbzjx7JAVY
13.6094	um	Vesicles Paraspeckle	0.000	1.000	11	200000077	200000077	siRNA-IMPa4-25 PSPC1-A488 IMPa4-A546 DAPI 8C2-siRNA-IMP-a2-a4 V2.00	0	28. siRNA-IMPa4-25 PSPC1-A488 DAPI IMPa4-A546_a_TileScan_001 (Stage 1 of 49)	00-kRebo8v8jq7VUbzjx7JAVY
9.21094	um	Vesicles Paraspeckle	0.000	1.000	11	200000078	200000078	siRNA-IMPa4-25 PSPC1-A488 IMPa4-A546 DAPI 8C2-siRNA-IMP-a2-a4 V2.00	0	28. siRNA-IMPa4-25 PSPC1-A488 DAPI IMPa4-A546_a_TileScan_001 (Stage 1 of 49)	00-kRebo8v8jq7VUbzjx7JAVY
8.41797	um	Vesicles Paraspeckle	0.000	1.000	11	200000079	200000079	siRNA-IMPa4-25 PSPC1-A488 IMPa4-A546 DAPI 8C2-siRNA-IMP-a2-a4 V2.00	0	28. siRNA-IMPa4-25 PSPC1-A488 DAPI IMPa4-A546_a_TileScan_001 (Stage 1 of 49)	00-kRebo8v8jq7VUbzjx7JAVY
7.16016	um	Vesicles Paraspeckle	0.000	1.000	11	200000080	200000080	siRNA-IMPa4-25 PSPC1-A488 IMPa4-A546 DAPI 8C2-siRNA-IMP-a2-a4 V2.00	0	28. siRNA-IMPa4-25 PSPC1-A488 DAPI IMPa4-A546_a_TileScan_001 (Stage 1 of 49)	00-kRebo8v8jq7VUbzjx7JAVY
7.27344	um	Vesicles Paraspeckle	0.000	1.000	11	200000081	200000081	siRNA-IMPa4-25 PSPC1-A488 IMPa4-A546 DAPI 8C2-siRNA-IMP-a2-a4 V2.00	0	28. siRNA-IMPa4-25 PSPC1-A488 DAPI IMPa4-A546_a_TileScan_001 (Stage 1 of 49)	00-kRebo8v8jq7VUbzjx7JAVY
5.78516	um	Vesicles Paraspeckle	0.000	1.000	11	200000082	200000082	siRNA-IMPa4-25 PSPC1-A488 IMPa4-A546 DAPI 8C2-siRNA-IMP-a2-a4 V2.00	0	28. siRNA-IMPa4-25 PSPC1-A488 DAPI IMPa4-A546_a_TileScan_001 (Stage 1 of 49)	00-kRebo8v8jq7VUbzjx7JAVY
5.67578	um	Vesicles Paraspeckle	0.000	1.000	11	200000083	200000083	siRNA-IMPa4-25 PSPC1-A488 IMPa4-A546 DAPI 8C2-siRNA-IMP-a2-a4 V2.00	0	28. siRNA-IMPa4-25 PSPC1-A488 DAPI IMPa4-A546_a_TileScan_001 (Stage 1 of 49)	00-kRebo8v8jq7VUbzjx7JAVY
5.60547	um	Vesicles Paraspeckle	0.000	1.000	11	200000084	200000084	siRNA-IMPa4-25 PSPC1-A488 IMPa4-A546 DAPI 8C2-siRNA-IMP-a2-a4 V2.00	0	28. siRNA-IMPa4-25 PSPC1-A488 DAPI IMPa4-A546_a_TileScan_001 (Stage 1 of 49)	00-kRebo8v8jq7VUbzjx7JAVY
3.92578	um	Vesicles Paraspeckle	0.000	1.000	11	200000085	200000085	siRNA-IMPa4-25 PSPC1-A488 IMPa4-A546 DAPI 8C2-siRNA-IMP-a2-a4 V2.00	0	28. siRNA-IMPa4-25 PSPC1-A488 DAPI IMPa4-A546_a_TileScan_001 (Stage 1 of 49)	00-kRebo8v8jq7VUbzjx7JAVY
3.20313	um	Vesicles Paraspeckle	0.000	1.000	11	200000086	200000086	siRNA-IMPa4-25 PSPC1-A488 IMPa4-A546 DAPI 8C2-siRNA-IMP-a2-a4 V2.00	0	28. siRNA-IMPa4-25 PSPC1-A488 DAPI IMPa4-A546_a_TileScan_001 (Stage 1 of 49)	00-kRebo8v8jq7VUbzjx7JAVY
1.33984	um	Vesicles Paraspeckle	0.000	1.000	11	200000087	200000087	siRNA-IMPa4-25 PSPC1-A488 IMPa4-A546 DAPI 8C2-siRNA-IMP-a2-a4 V2.00	0	28. siRNA-IMPa4-25 PSPC1-A488 DAPI IMPa4-A546_a_TileScan_001 (Stage 1 of 49)	00-kRebo8v8jq7VUbzjx7JAVY
3.3125	um	Vesicles Paraspeckle	0.000	1.000	11	200000088	200000088	siRNA-IMPa4-25 PSPC1-A488 IMPa4-A546 DAPI 8C2-siRNA-IMP-a2-a4 V2.00	0	28. siRNA-IMPa4-25 PSPC1-A488 DAPI IMPa4-A546_a_TileScan_001 (Stage 1 of 49)	00-kRebo8v8jq7VUbzjx7JAVY
2.04297	um	Vesicles Paraspeckle	0.000	1.000	11	200000089	200000089	siRNA-IMPa4-25 PSPC1-A488 IMPa4-A546 DAPI 8C2-siRNA-IMP-a2-a4 V2.00	0	28. siRNA-IMPa4-25 PSPC1-A488 DAPI IMPa4-A546_a_TileScan_001 (Stage 1 of 49)	00-kRebo8v8jq7VUbzjx7JAVY
2.19531	um	Vesicles Paraspeckle	0.000	1.000	11	200000090	200000090	siRNA-IMPa4-25 PSPC1-A488 IMPa4-A546 DAPI 8C2-siRNA-IMP-a2-a4 V2.00	0	28. siRNA-IMPa4-25 PSPC1-A488 DAPI IMPa4-A546_a_TileScan_001 (Stage 1 of 49)	00-kRebo8v8jq7VUbzjx7JAVY
0.953125	um	Vesicles Paraspeckle	0.000	1.000	11	200000091	200000091	siRNA-IMPa4-25 PSPC1-A488 IMPa4-A546 DAPI 8C2-siRNA-IMP-a2-a4 V2.00	0	28. siRNA-IMPa4-25 PSPC1-A488 DAPI IMPa4-A546_a_TileScan_001 (Stage 1 of 49)	00-kRebo8v8jq7VUbzjx7JAVY
11.3438	um	Vesicles Paraspeckle	0.000	1.000	11	200000092	200000092	siRNA-IMPa4-25 PSPC1-A488 IMPa4-A546 DAPI 8C2-siRNA-IMP-a2-a4 V2.00	0	28. siRNA-IMPa4-25 PSPC1-A488 DAPI IMPa4-A546_a_TileScan_001 (Stage 1 of 49)	00-kRebo8v8jq7VUbzjx7JAVY
35.4648	um	Vesicles Paraspeckle	0.000	1.000	12	200000093	200000093	siRNA-IMPa4-25 PSPC1-A488 IMPa4-A546 DAPI 8C2-siRNA-IMP-a2-a4 V2.00	0	28. siRNA-IMPa4-25 PSPC1-A488 DAPI IMPa4-A546_a_TileScan_001 (Stage 1 of 49)	00-kRebo8v8jq7VUbzjx7JAVY
39.5547	um	Vesicles Paraspeckle	0.000	1.000	12	200000094	200000094	siRNA-IMPa4-25 PSPC1-A488 IMPa4-A546 DAPI 8C2-siRNA-IMP-a2-a4 V2.00	0	28. siRNA-IMPa4-25 PSPC1-A488 DAPI IMPa4-A546_a_TileScan_001 (Stage 1 of 49)	00-kRebo8v8jq7VUbzjx7JAVY
39.9297	um	Vesicles Paraspeckle	0.000	1.000	12	200000095	200000095	siRNA-IMPa4-25 PSPC1-A488 IMPa4-A546 DAPI 8C2-siRNA-IMP-a2-a4 V2.00	0	28. siRNA-IMPa4-25 PSPC1-A488 DAPI IMPa4-A546_a_TileScan_001 (Stage 1 of 49)	00-kRebo8v8jq7VUbzjx7JAVY
31.9922	um	Vesicles Paraspeckle	0.000	1.000	12	200000096	200000096	siRNA-IMPa4-25 PSPC1-A488 IMPa4-A546 DAPI 8C2-siRNA-IMP-a2-a4 V2.00	0	28. siRNA-IMPa4-25 PSPC1-A488 DAPI IMPa4-A546_a_TileScan_001 (Stage 1 of 49)	00-kRebo8v8jq7VUbzjx7JAVY
30.2148	um	Vesicles Paraspeckle	0.000	1.000	12	200000097	200000097	siRNA-IMPa4-25 PSPC1-A488 IMPa4-A546 DAPI 8C2-siRNA-IMP-a2-a4 V2.00	0	28. siRNA-IMPa4-25 PSPC1-A488 DAPI IMPa4-A546_a_TileScan_001 (Stage 1 of 49)	00-kRebo8v8jq7VUbzjx7JAVY
45.9766	um	Vesicles Paraspeckle	0.000	1.000	12	200000098	200000098	siRNA-IMPa4-25 PSPC1-A488 IMPa4-A546 DAPI 8C2-siRNA-IMP-a2-a4 V2.00	0	28. siRNA-IMPa4-25 PSPC1-A488 DAPI IMPa4-A546_a_TileScan_001 (Stage 1 of 49)	00-kRebo8v8jq7VUbzjx7JAVY
45.5039	um	Vesicles Paraspeckle	0.000	1.000	12	200000099	200000099	siRNA-IMPa4-25 PSPC1-A488 IMPa4-A546 DAPI 8C2-siRNA-IMP-a2-a4 V2.00	0	28. siRNA-IMPa4-25 PSPC1-A488 DAPI IMPa4-A546_a_TileScan_001 (Stage 1 of 49)	00-kRebo8v8jq7VUbzjx7JAVY
46.5547	um	Vesicles Paraspeckle	0.000	1.000	12	200000100	200000100	siRNA-IMPa4-25 PSPC1-A488 IMPa4-A546 DAPI 8C2-siRNA-IMP-a2-a4 V2.00	0	28. siRNA-IMPa4-25 PSPC1-A488 DAPI IMPa4-A546_a_TileScan_001 (Stage 1 of 49)	00-kRebo8v8jq7VUbzjx7JAVY
28.7734	um	Vesicles Paraspeckle	0.000	1.000	12	200000101	200000101	siRNA-IMPa4-25 PSPC1-A488 IMPa4-A546 DAPI 8C2-siRNA-IMP-a2-a4 V2.00	0	28. siRNA-IMPa4-25 PSPC1-A488 DAPI IMPa4-A546_a_TileScan_001 (Stage 1 of 49)	00-kRebo8v8jq7VUbzjx7JAVY
15.4766	um	Vesicles Paraspeckle	0.000	1.000	13	200000102	200000102	siRNA-IMPa4-25 PSPC1-A488 IMPa4-A546 DAPI 8C2-siRNA-IMP-a2-a4 V2.00	0	28. siRNA-IMPa4-25 PSPC1-A488 DAPI IMPa4-A546_a_TileScan_001 (Stage 1 of 49)	00-kRebo8v8jq7VUbzjx7JAVY
19.0313	um	Vesicles Paraspeckle	0.000	1.000	13	200000103	200000103	siRNA-IMPa4-25 PSPC1-A488 IMPa4-A546 DAPI 8C2-siRNA-IMP-a2-a4 V2.00	0	28. siRNA-IMPa4-25 PSPC1-A488 DAPI IMPa4-A546_a_TileScan_001 (Stage 1 of 49)	00-kRebo8v8jq7VUbzjx7JAVY
19.125	um	Vesicles Paraspeckle	0.000	1.000	13	200000104	200000104	siRNA-IMPa4-25 PSPC1-A488 IMPa4-A546 DAPI 8C2-siRNA-IMP-a2-a4 V2.00	0	28. siRNA-IMPa4-25 PSPC1-A488 DAPI IMPa4-A546_a_TileScan_001 (Stage 1 of 49)	00-kRebo8v8jq7VUbzjx7JAVY
11.2227	um	Vesicles Paraspeckle	0.000	1.000	13	200000105	200000105	siRNA-IMPa4-25 PSPC1-A488 IMPa4-A546 DAPI 8C2-siRNA-IMP-a2-a4 V2.00	0	28. siRNA-IMPa4-25 PSPC1-A488 DAPI IMPa4-A546_a_TileScan_001 (Stage 1 of 49)	00-kRebo8v8jq7VUbzjx7JAVY
14.7227	um	Vesicles Paraspeckle	0.000	1.000	13	200000106	200000106	siRNA-IMPa4-25 PSPC1-A488 IMPa4-A546 DAPI 8C2-siRNA-IMP-a2-a4 V2.00	0	28. siRNA-IMPa4-25 PSPC1-A488 DAPI IMPa4-A546_a_TileScan_001 (Stage 1 of 49)	00-kRebo8v8jq7VUbzjx7JAVY
10.7344	um	Vesicles Paraspeckle	0.000	1.000	13	200000107	200000107	siRNA-IMPa4-25 PSPC1-A488 IMPa4-A546 DAPI 8C2-siRNA-IMP-a2-a4 V2.00	0	28. siRNA-IMPa4-25 PSPC1-A488 DAPI IMPa4-A546_a_TileScan_001 (Stage 1 of 49)	00-kRebo8v8jq7VUbzjx7JAVY
10.7891	um	Vesicles Paraspeckle	0.000	1.000	13	200000108	200000108	siRNA-IMPa4-25 PSPC1-A488 IMPa4-A546 DAPI 8C2-siRNA-IMP-a2-a4 V2.00	0	28. siRNA-IMPa4-25 PSPC1-A488 DAPI IMPa4-A546_a_TileScan_001 (Stage 1 of 49)	00-kRebo8v8jq7VUbzjx7JAVY
12.8164	um	Vesicles Paraspeckle	0.000	1.000	13	200000109	200000109	siRNA-IMPa4-25 PSPC1-A488 IMPa4-A546 DAPI 8C2-siRNA-IMP-a2-a4 V2.00	0	28. siRNA-IMPa4-25 PSPC1-A488 DAPI IMPa4-A546_a_TileScan_001 (Stage 1 of 49)	00-kRebo8v8jq7VUbzjx7JAVY
11.3672	um	Vesicles Paraspeckle	0.000	1.000	13	200000110	200000110	siRNA-IMPa4-25 PSPC1-A488 IMPa4-A546 DAPI 8C2-siRNA-IMP-a2-a4 V2.00	0	28. siRNA-IMPa4-25 PSPC1-A488 DAPI IMPa4-A546_a_TileScan_001 (Stage 1 of 49)	00-kRebo8v8jq7VUbzjx7JAVY
15.4883	um	Vesicles Paraspeckle	0.000	1.000	13	200000111	200000111	siRNA-IMPa4-25 PSPC1-A488 IMPa4-A546 DAPI 8C2-siRNA-IMP-a2-a4 V2.00	0	28. siRNA-IMPa4-25 PSPC1-A488 DAPI IMPa4-A546_a_TileScan_001 (Stage 1 of 49)	00-kRebo8v8jq7VUbzjx7JAVY
56.5625	um	Vesicles Paraspeckle	0.000	1.000	15	200000112	200000112	siRNA-IMPa4-25 PSPC1-A488 IMPa4-A546 DAPI 8C2-siRNA-IMP-a2-a4 V2.00	0	28. siRNA-IMPa4-25 PSPC1-A488 DAPI IMPa4-A546_a_TileScan_001 (Stage 1 of 49)	00-kRebo8v8jq7VUbzjx7JAVY
53.1406	um	Vesicles Paraspeckle	0.000	1.000	15	200000113	200000113	siRNA-IMPa4-25 PSPC1-A488 IMPa4-A546 DAPI 8C2-siRNA-IMP-a2-a4 V2.00	0	28. siRNA-IMPa4-25 PSPC1-A488 DAPI IMPa4-A546_a_TileScan_001 (Stage 1 of 49)	00-kRebo8v8jq7VUbzjx7JAVY
52	um	Vesicles Paraspeckle	0.000	1.000	15	200000114	200000114	siRNA-IMPa4-25 PSPC1-A488 IMPa4-A546 DAPI 8C2-siRNA-IMP-a2-a4 V2.00	0	28. siRNA-IMPa4-25 PSPC1-A488 DAPI IMPa4-A546_a_TileScan_001 (Stage 1 of 49)	00-kRebo8v8jq7VUbzjx7JAVY
54.9453	um	Vesicles Paraspeckle	0.000	1.000	15	200000115	200000115	siRNA-IMPa4-25 PSPC1-A488 IMPa4-A546 DAPI 8C2-siRNA-IMP-a2-a4 V2.00	0	28. siRNA-IMPa4-25 PSPC1-A488 DAPI IMPa4-A546_a_TileScan_001 (Stage 1 of 49)	00-kRebo8v8jq7VUbzjx7JAVY
58.5898	um	Vesicles Paraspeckle	0.000	1.000	15	200000116	200000116	siRNA-IMPa4-25 PSPC1-A488 IMPa4-A546 DAPI 8C2-siRNA-IMP-a2-a4 V2.00	0	28. siRNA-IMPa4-25 PSPC1-A488 DAPI IMPa4-A546_a_TileScan_001 (Stage 1 of 49)	00-kRebo8v8jq7VUbzjx7JAVY
50.8594	um	Vesicles Paraspeckle	0.000	1.000	15	200000117	200000117	siRNA-IMPa4-25 PSPC1-A488 IMPa4-A546 DAPI 8C2-siRNA-IMP-a2-a4 V2.00	0	28. siRNA-IMPa4-25 PSPC1-A488 DAPI IMPa4-A546_a_TileScan_001 (Stage 1 of 49)	00-kRebo8v8jq7VUbzjx7JAVY
54.1523	um	Vesicles Paraspeckle	0.000	1.000	15	200000118	200000118	siRNA-IMPa4-25 PSPC1-A488 IMPa4-A546 DAPI 8C2-siRNA-IMP-a2-a4 V2.00	0	28. siRNA-IMPa4-25 PSPC1-A488 DAPI IMPa4-A546_a_TileScan_001 (Stage 1 of 49)	00-kRebo8v8jq7VUbzjx7JAVY
52.1211	um	Vesicles Paraspeckle	0.000	1.000	15	200000119	200000119	siRNA-IMPa4-25 PSPC1-A488 IMPa4-A546 DAPI 8C2-siRNA-IMP-a2-a4 V2.00	0	28. siRNA-IMPa4-25 PSPC1-A488 DAPI IMPa4-A546_a_TileScan_001 (Stage 1 of 49)	00-kRebo8v8jq7VUbzjx7JAVY
58.5039	um	Vesicles Paraspeckle	0.000	1.000	15	200000120	200000120	siRNA-IMPa4-25 PSPC1-A488 IMPa4-A546 DAPI 8C2-siRNA-IMP-a2-a4 V2.00	0	28. siRNA-IMPa4-25 PSPC1-A488 DAPI IMPa4-A546_a_TileScan_001 (Stage 1 of 49)	00-kRebo8v8jq7VUbzjx7JAVY
57.5039	um	Vesicles Paraspeckle	0.000	1.000	15	200000121	200000121	siRNA-IMPa4-25 PSPC1-A488 IMPa4-A546 DAPI 8C2-siRNA-IMP-a2-a4 V2.00	0	28. siRNA-IMPa4-25 PSPC1-A488 DAPI IMPa4-A546_a_TileScan_001 (Stage 1 of 49)	00-kRebo8v8jq7VUbzjx7JAVY
55.3086	um	Vesicles Paraspeckle	0.000	1.000	15	200000122	200000122	siRNA-IMPa4-25 PSPC1-A488 IMPa4-A546 DAPI 8C2-siRNA-IMP-a2-a4 V2.00	0	28. siRNA-IMPa4-25 PSPC1-A488 DAPI IMPa4-A546_a_TileScan_001 (Stage 1 of 49)	00-kRebo8v8jq7VUbzjx7JAVY
52.8906	um	Vesicles Paraspeckle	0.000	1.000	15	200000123	200000123	siRNA-IMPa4-25 PSPC1-A488 IMPa4-A546 DAPI 8C2-siRNA-IMP-a2-a4 V2.00	0	28. siRNA-IMPa4-25 PSPC1-A488 DAPI IMPa4-A546_a_TileScan_001 (Stage 1 of 49)	00-kRebo8v8jq7VUbzjx7JAVY
52.1406	um	Vesicles Paraspeckle	0.000	1.000	15	200000124	200000124	siRNA-IMPa4-25 PSPC1-A488 IMPa4-A546 DAPI 8C2-siRNA-IMP-a2-a4 V2.00	0	28. siRNA-IMPa4-25 PSPC1-A488 DAPI IMPa4-A546_a_TileScan_001 (Stage 1 of 49)	00-kRebo8v8jq7VUbzjx7JAVY
50.5781	um	Vesicles Paraspeckle	0.000	1.000	15	200000125	200000125	siRNA-IMPa4-25 PSPC1-A488 IMPa4-A546 DAPI 8C2-siRNA-IMP-a2-a4 V2.00	0	28. siRNA-IMPa4-25 PSPC1-A488 DAPI IMPa4-A546_a_TileScan_001 (Stage 1 of 49)	00-kRebo8v8jq7VUbzjx7JAVY
58.8789	um	Vesicles Paraspeckle	0.000	1.000	15	200000126	200000126	siRNA-IMPa4-25 PSPC1-A488 IMPa4-A546 DAPI 8C2-siRNA-IMP-a2-a4 V2.00	0	28. siRNA-IMPa4-25 PSPC1-A488 DAPI IMPa4-A546_a_TileScan_001 (Stage 1 of 49)	00-kRebo8v8jq7VUbzjx7JAVY
51.5547	um	Vesicles Paraspeckle	0.000	1.000	15	200000127	200000127	siRNA-IMPa4-25 PSPC1-A488 IMPa4-A546 DAPI 8C2-siRNA-IMP-a2-a4 V2.00	0	28. siRNA-IMPa4-25 PSPC1-A488 DAPI IMPa4-A546_a_TileScan_001 (Stage 1 of 49)	00-kRebo8v8jq7VUbzjx7JAVY
53.1992	um	Vesicles Paraspeckle	0.000	1.000	15	200000128	200000128	siRNA-IMPa4-25 PSPC1-A488 IMPa4-A546 DAPI 8C2-siRNA-IMP-a2-a4 V2.00	0	28. siRNA-IMPa4-25 PSPC1-A488 DAPI IMPa4-A546_a_TileScan_001 (Stage 1 of 49)	00-kRebo8v8jq7VUbzjx7JAVY
56.6758	um	Vesicles Paraspeckle	0.000	1.000	15	200000129	200000129	siRNA-IMPa4-25 PSPC1-A488 IMPa4-A546 DAPI 8C2-siRNA-IMP-a2-a4 V2.00	0	28. siRNA-IMPa4-25 PSPC1-A488 DAPI IMPa4-A546_a_TileScan_001 (Stage 1 of 49)	00-kRebo8v8jq7VUbzjx7JAVY
26.125	um	Vesicles Paraspeckle	0.000	1.000	16	200000130	200000130	siRNA-IMPa4-25 PSPC1-A488 IMPa4-A546 DAPI 8C2-siRNA-IMP-a2-a4 V2.00	0	28. siRNA-IMPa4-25 PSPC1-A488 DAPI IMPa4-A546_a_TileScan_001 (Stage 1 of 49)	00-kRebo8v8jq7VUbzjx7JAVY
25.957	um	Vesicles Paraspeckle	0.000	1.000	16	200000131	200000131	siRNA-IMPa4-25 PSPC1-A488 IMPa4-A546 DAPI 8C2-siRNA-IMP-a2-a4 V2.00	0	28. siRNA-IMPa4-25 PSPC1-A488 DAPI IMPa4-A546_a_TileScan_001 (Stage 1 of 49)	00-kRebo8v8jq7VUbzjx7JAVY
22.8867	um	Vesicles Paraspeckle	0.000	1.000	16	200000132	200000132	siRNA-IMPa4-25 PSPC1-A488 IMPa4-A546 DAPI 8C2-siRNA-IMP-a2-a4 V2.00	0	28. siRNA-IMPa4-25 PSPC1-A488 DAPI IMPa4-A546_a_TileScan_001 (Stage 1 of 49)	00-kRebo8v8jq7VUbzjx7JAVY
20.4766	um	Vesicles Paraspeckle	0.000	1.000	16	200000133	200000133	siRNA-IMPa4-25 PSPC1-A488 IMPa4-A546 DAPI 8C2-siRNA-IMP-a2-a4 V2.00	0	28. siRNA-IMPa4-25 PSPC1-A488 DAPI IMPa4-A546_a_TileScan_001 (Stage 1 of 49)	00-kRebo8v8jq7VUbzjx7JAVY
17.5391	um	Vesicles Paraspeckle	0.000	1.000	16	200000134	200000134	siRNA-IMPa4-25 PSPC1-A488 IMPa4-A546 DAPI 8C2-siRNA-IMP-a2-a4 V2.00	0	28. siRNA-IMPa4-25 PSPC1-A488 DAPI IMPa4-A546_a_TileScan_001 (Stage 1 of 49)	00-kRebo8v8jq7VUbzjx7JAVY
15.1602	um	Vesicles Paraspeckle	0.000	1.000	16	200000135	200000135	siRNA-IMPa4-25 PSPC1-A488 IMPa4-A546 DAPI 8C2-siRNA-IMP-a2-a4 V2.00	0	28. siRNA-IMPa4-25 PSPC1-A488 DAPI IMPa4-A546_a_TileScan_001 (Stage 1 of 49)	00-kRebo8v8jq7VUbzjx7JAVY
25.7461	um	Vesicles Paraspeckle	0.000	1.000	16	200000136	200000136	siRNA-IMPa4-25 PSPC1-A488 IMPa4-A546 DAPI 8C2-siRNA-IMP-a2-a4 V2.00	0	28. siRNA-IMPa4-25 PSPC1-A488 DAPI IMPa4-A546_a_TileScan_001 (Stage 1 of 49)	00-kRebo8v8jq7VUbzjx7JAVY
20.5078	um	Vesicles Paraspeckle	0.000	1.000	16	200000137	200000137	siRNA-IMPa4-25 PSPC1-A488 IMPa4-A546 DAPI 8C2-siRNA-IMP-a2-a4 V2.00	0	28. siRNA-IMPa4-25 PSPC1-A488 DAPI IMPa4-A546_a_TileScan_001 (Stage 1 of 49)	00-kRebo8v8jq7VUbzjx7JAVY
26.0586	um	Vesicles Paraspeckle	0.000	1.000	16	200000138	200000138	siRNA-IMPa4-25 PSPC1-A488 IMPa4-A546 DAPI 8C2-siRNA-IMP-a2-a4 V2.00	0	28. siRNA-IMPa4-25 PSPC1-A488 DAPI IMPa4-A546_a_TileScan_001 (Stage 1 of 49)	00-kRebo8v8jq7VUbzjx7JAVY
22.9336	um	Vesicles Paraspeckle	0.000	1.000	16	200000139	200000139	siRNA-IMPa4-25 PSPC1-A488 IMPa4-A546 DAPI 8C2-siRNA-IMP-a2-a4 V2.00	0	28. siRNA-IMPa4-25 PSPC1-A488 DAPI IMPa4-A546_a_TileScan_001 (Stage 1 of 49)	00-kRebo8v8jq7VUbzjx7JAVY
0	um	Vesicles Paraspeckle	0.000	1.000	17	200000140	200000140	siRNA-IMPa4-25 PSPC1-A488 IMPa4-A546 DAPI 8C2-siRNA-IMP-a2-a4 V2.00	0	28. siRNA-IMPa4-25 PSPC1-A488 DAPI IMPa4-A546_a_TileScan_001 (Stage 1 of 49)	00-kRebo8v8jq7VUbzjx7JAVY
3.63672	um	Vesicles Paraspeckle	0.000	1.000	19	200000141	200000000	siRNA-IMPa4-25 PSPC1-A488 IMPa4-A546 DAPI 8C2-siRNA-IMP-a2-a4 V2.00	0	28. siRNA-IMPa4-25 PSPC1-A488 DAPI IMPa4-A546_aa_TileScan_001 (Stage 27 of 49)	00-C7MBBahBvPw2V4PeMBgGSi
3.03125	um	Vesicles Paraspeckle	0.000	1.000	19	200000142	200000001	siRNA-IMPa4-25 PSPC1-A488 IMPa4-A546 DAPI 8C2-siRNA-IMP-a2-a4 V2.00	0	28. siRNA-IMPa4-25 PSPC1-A488 DAPI IMPa4-A546_aa_TileScan_001 (Stage 27 of 49)	00-C7MBBahBvPw2V4PeMBgGSi
4.55859	um	Vesicles Paraspeckle	0.000	1.000	19	200000143	200000002	siRNA-IMPa4-25 PSPC1-A488 IMPa4-A546 DAPI 8C2-siRNA-IMP-a2-a4 V2.00	0	28. siRNA-IMPa4-25 PSPC1-A488 DAPI IMPa4-A546_aa_TileScan_001 (Stage 27 of 49)	00-C7MBBahBvPw2V4PeMBgGSi
1.83203	um	Vesicles Paraspeckle	0.000	1.000	21	200000144	200000003	siRNA-IMPa4-25 PSPC1-A488 IMPa4-A546 DAPI 8C2-siRNA-IMP-a2-a4 V2.00	0	28. siRNA-IMPa4-25 PSPC1-A488 DAPI IMPa4-A546_aa_TileScan_001 (Stage 27 of 49)	00-C7MBBahBvPw2V4PeMBgGSi
7.1875	um	Vesicles Paraspeckle	0.000	1.000	21	200000145	200000004	siRNA-IMPa4-25 PSPC1-A488 IMPa4-A546 DAPI 8C2-siRNA-IMP-a2-a4 V2.00	0	28. siRNA-IMPa4-25 PSPC1-A488 DAPI IMPa4-A546_aa_TileScan_001 (Stage 27 of 49)	00-C7MBBahBvPw2V4PeMBgGSi
10.668	um	Vesicles Paraspeckle	0.000	1.000	21	200000146	200000005	siRNA-IMPa4-25 PSPC1-A488 IMPa4-A546 DAPI 8C2-siRNA-IMP-a2-a4 V2.00	0	28. siRNA-IMPa4-25 PSPC1-A488 DAPI IMPa4-A546_aa_TileScan_001 (Stage 27 of 49)	00-C7MBBahBvPw2V4PeMBgGSi
1.70313	um	Vesicles Paraspeckle	0.000	1.000	21	200000147	200000006	siRNA-IMPa4-25 PSPC1-A488 IMPa4-A546 DAPI 8C2-siRNA-IMP-a2-a4 V2.00	0	28. siRNA-IMPa4-25 PSPC1-A488 DAPI IMPa4-A546_aa_TileScan_001 (Stage 27 of 49)	00-C7MBBahBvPw2V4PeMBgGSi
9.03906	um	Vesicles Paraspeckle	0.000	1.000	21	200000148	200000007	siRNA-IMPa4-25 PSPC1-A488 IMPa4-A546 DAPI 8C2-siRNA-IMP-a2-a4 V2.00	0	28. siRNA-IMPa4-25 PSPC1-A488 DAPI IMPa4-A546_aa_TileScan_001 (Stage 27 of 49)	00-C7MBBahBvPw2V4PeMBgGSi
37.3086	um	Vesicles Paraspeckle	0.000	1.000	22	200000149	200000008	siRNA-IMPa4-25 PSPC1-A488 IMPa4-A546 DAPI 8C2-siRNA-IMP-a2-a4 V2.00	0	28. siRNA-IMPa4-25 PSPC1-A488 DAPI IMPa4-A546_aa_TileScan_001 (Stage 27 of 49)	00-C7MBBahBvPw2V4PeMBgGSi
42.9961	um	Vesicles Paraspeckle	0.000	1.000	22	200000150	200000009	siRNA-IMPa4-25 PSPC1-A488 IMPa4-A546 DAPI 8C2-siRNA-IMP-a2-a4 V2.00	0	28. siRNA-IMPa4-25 PSPC1-A488 DAPI IMPa4-A546_aa_TileScan_001 (Stage 27 of 49)	00-C7MBBahBvPw2V4PeMBgGSi
33.4102	um	Vesicles Paraspeckle	0.000	1.000	23	200000151	200000010	siRNA-IMPa4-25 PSPC1-A488 IMPa4-A546 DAPI 8C2-siRNA-IMP-a2-a4 V2.00	0	28. siRNA-IMPa4-25 PSPC1-A488 DAPI IMPa4-A546_aa_TileScan_001 (Stage 27 of 49)	00-C7MBBahBvPw2V4PeMBgGSi
23.0742	um	Vesicles Paraspeckle	0.000	1.000	23	200000152	200000011	siRNA-IMPa4-25 PSPC1-A488 IMPa4-A546 DAPI 8C2-siRNA-IMP-a2-a4 V2.00	0	28. siRNA-IMPa4-25 PSPC1-A488 DAPI IMPa4-A546_aa_TileScan_001 (Stage 27 of 49)	00-C7MBBahBvPw2V4PeMBgGSi
33.375	um	Vesicles Paraspeckle	0.000	1.000	23	200000153	200000012	siRNA-IMPa4-25 PSPC1-A488 IMPa4-A546 DAPI 8C2-siRNA-IMP-a2-a4 V2.00	0	28. siRNA-IMPa4-25 PSPC1-A488 DAPI IMPa4-A546_aa_TileScan_001 (Stage 27 of 49)	00-C7MBBahBvPw2V4PeMBgGSi
36.0391	um	Vesicles Paraspeckle	0.000	1.000	24	200000154	200000013	siRNA-IMPa4-25 PSPC1-A488 IMPa4-A546 DAPI 8C2-siRNA-IMP-a2-a4 V2.00	0	28. siRNA-IMPa4-25 PSPC1-A488 DAPI IMPa4-A546_aa_TileScan_001 (Stage 27 of 49)	00-C7MBBahBvPw2V4PeMBgGSi
37.6602	um	Vesicles Paraspeckle	0.000	1.000	24	200000155	200000014	siRNA-IMPa4-25 PSPC1-A488 IMPa4-A546 DAPI 8C2-siRNA-IMP-a2-a4 V2.00	0	28. siRNA-IMPa4-25 PSPC1-A488 DAPI IMPa4-A546_aa_TileScan_001 (Stage 27 of 49)	00-C7MBBahBvPw2V4PeMBgGSi
33.7891	um	Vesicles Paraspeckle	0.000	1.000	24	200000156	200000015	siRNA-IMPa4-25 PSPC1-A488 IMPa4-A546 DAPI 8C2-siRNA-IMP-a2-a4 V2.00	0	28. siRNA-IMPa4-25 PSPC1-A488 DAPI IMPa4-A546_aa_TileScan_001 (Stage 27 of 49)	00-C7MBBahBvPw2V4PeMBgGSi
6.41016	um	Vesicles Paraspeckle	0.000	1.000	26	200000157	200000016	siRNA-IMPa4-25 PSPC1-A488 IMPa4-A546 DAPI 8C2-siRNA-IMP-a2-a4 V2.00	0	28. siRNA-IMPa4-25 PSPC1-A488 DAPI IMPa4-A546_aa_TileScan_001 (Stage 27 of 49)	00-C7MBBahBvPw2V4PeMBgGSi
7.66406	um	Vesicles Paraspeckle	0.000	1.000	26	200000158	200000017	siRNA-IMPa4-25 PSPC1-A488 IMPa4-A546 DAPI 8C2-siRNA-IMP-a2-a4 V2.00	0	28. siRNA-IMPa4-25 PSPC1-A488 DAPI IMPa4-A546_aa_TileScan_001 (Stage 27 of 49)	00-C7MBBahBvPw2V4PeMBgGSi
9.22656	um	Vesicles Paraspeckle	0.000	1.000	26	200000159	200000018	siRNA-IMPa4-25 PSPC1-A488 IMPa4-A546 DAPI 8C2-siRNA-IMP-a2-a4 V2.00	0	28. siRNA-IMPa4-25 PSPC1-A488 DAPI IMPa4-A546_aa_TileScan_001 (Stage 27 of 49)	00-C7MBBahBvPw2V4PeMBgGSi
4.20313	um	Vesicles Paraspeckle	0.000	1.000	26	200000160	200000019	siRNA-IMPa4-25 PSPC1-A488 IMPa4-A546 DAPI 8C2-siRNA-IMP-a2-a4 V2.00	0	28. siRNA-IMPa4-25 PSPC1-A488 DAPI IMPa4-A546_aa_TileScan_001 (Stage 27 of 49)	00-C7MBBahBvPw2V4PeMBgGSi
7.16016	um	Vesicles Paraspeckle	0.000	1.000	26	200000161	200000020	siRNA-IMPa4-25 PSPC1-A488 IMPa4-A546 DAPI 8C2-siRNA-IMP-a2-a4 V2.00	0	28. siRNA-IMPa4-25 PSPC1-A488 DAPI IMPa4-A546_aa_TileScan_001 (Stage 27 of 49)	00-C7MBBahBvPw2V4PeMBgGSi
32.1523	um	Vesicles Paraspeckle	0.000	1.000	27	200000162	200000021	siRNA-IMPa4-25 PSPC1-A488 IMPa4-A546 DAPI 8C2-siRNA-IMP-a2-a4 V2.00	0	28. siRNA-IMPa4-25 PSPC1-A488 DAPI IMPa4-A546_aa_TileScan_001 (Stage 27 of 49)	00-C7MBBahBvPw2V4PeMBgGSi
45.5039	um	Vesicles Paraspeckle	0.000	1.000	27	200000163	200000022	siRNA-IMPa4-25 PSPC1-A488 IMPa4-A546 DAPI 8C2-siRNA-IMP-a2-a4 V2.00	0	28. siRNA-IMPa4-25 PSPC1-A488 DAPI IMPa4-A546_aa_TileScan_001 (Stage 27 of 49)	00-C7MBBahBvPw2V4PeMBgGSi
46.0039	um	Vesicles Paraspeckle	0.000	1.000	27	200000164	200000023	siRNA-IMPa4-25 PSPC1-A488 IMPa4-A546 DAPI 8C2-siRNA-IMP-a2-a4 V2.00	0	28. siRNA-IMPa4-25 PSPC1-A488 DAPI IMPa4-A546_aa_TileScan_001 (Stage 27 of 49)	00-C7MBBahBvPw2V4PeMBgGSi
46.5039	um	Vesicles Paraspeckle	0.000	1.000	27	200000165	200000024	siRNA-IMPa4-25 PSPC1-A488 IMPa4-A546 DAPI 8C2-siRNA-IMP-a2-a4 V2.00	0	28. siRNA-IMPa4-25 PSPC1-A488 DAPI IMPa4-A546_aa_TileScan_001 (Stage 27 of 49)	00-C7MBBahBvPw2V4PeMBgGSi
47.4375	um	Vesicles Paraspeckle	0.000	1.000	27	200000166	200000025	siRNA-IMPa4-25 PSPC1-A488 IMPa4-A546 DAPI 8C2-siRNA-IMP-a2-a4 V2.00	0	28. siRNA-IMPa4-25 PSPC1-A488 DAPI IMPa4-A546_aa_TileScan_001 (Stage 27 of 49)	00-C7MBBahBvPw2V4PeMBgGSi
36.8711	um	Vesicles Paraspeckle	0.000	1.000	27	200000167	200000026	siRNA-IMPa4-25 PSPC1-A488 IMPa4-A546 DAPI 8C2-siRNA-IMP-a2-a4 V2.00	0	28. siRNA-IMPa4-25 PSPC1-A488 DAPI IMPa4-A546_aa_TileScan_001 (Stage 27 of 49)	00-C7MBBahBvPw2V4PeMBgGSi
45.0469	um	Vesicles Paraspeckle	0.000	1.000	27	200000168	200000027	siRNA-IMPa4-25 PSPC1-A488 IMPa4-A546 DAPI 8C2-siRNA-IMP-a2-a4 V2.00	0	28. siRNA-IMPa4-25 PSPC1-A488 DAPI IMPa4-A546_aa_TileScan_001 (Stage 27 of 49)	00-C7MBBahBvPw2V4PeMBgGSi
38.5898	um	Vesicles Paraspeckle	0.000	1.000	27	200000169	200000028	siRNA-IMPa4-25 PSPC1-A488 IMPa4-A546 DAPI 8C2-siRNA-IMP-a2-a4 V2.00	0	28. siRNA-IMPa4-25 PSPC1-A488 DAPI IMPa4-A546_aa_TileScan_001 (Stage 27 of 49)	00-C7MBBahBvPw2V4PeMBgGSi
45.9727	um	Vesicles Paraspeckle	0.000	1.000	27	200000170	200000029	siRNA-IMPa4-25 PSPC1-A488 IMPa4-A546 DAPI 8C2-siRNA-IMP-a2-a4 V2.00	0	28. siRNA-IMPa4-25 PSPC1-A488 DAPI IMPa4-A546_aa_TileScan_001 (Stage 27 of 49)	00-C7MBBahBvPw2V4PeMBgGSi
44.8477	um	Vesicles Paraspeckle	0.000	1.000	27	200000171	200000030	siRNA-IMPa4-25 PSPC1-A488 IMPa4-A546 DAPI 8C2-siRNA-IMP-a2-a4 V2.00	0	28. siRNA-IMPa4-25 PSPC1-A488 DAPI IMPa4-A546_aa_TileScan_001 (Stage 27 of 49)	00-C7MBBahBvPw2V4PeMBgGSi
39.2891	um	Vesicles Paraspeckle	0.000	1.000	27	200000172	200000031	siRNA-IMPa4-25 PSPC1-A488 IMPa4-A546 DAPI 8C2-siRNA-IMP-a2-a4 V2.00	0	28. siRNA-IMPa4-25 PSPC1-A488 DAPI IMPa4-A546_aa_TileScan_001 (Stage 27 of 49)	00-C7MBBahBvPw2V4PeMBgGSi
42.9727	um	Vesicles Paraspeckle	0.000	1.000	27	200000173	200000032	siRNA-IMPa4-25 PSPC1-A488 IMPa4-A546 DAPI 8C2-siRNA-IMP-a2-a4 V2.00	0	28. siRNA-IMPa4-25 PSPC1-A488 DAPI IMPa4-A546_aa_TileScan_001 (Stage 27 of 49)	00-C7MBBahBvPw2V4PeMBgGSi
14.4102	um	Vesicles Paraspeckle	0.000	1.000	28	200000174	200000033	siRNA-IMPa4-25 PSPC1-A488 IMPa4-A546 DAPI 8C2-siRNA-IMP-a2-a4 V2.00	0	28. siRNA-IMPa4-25 PSPC1-A488 DAPI IMPa4-A546_aa_TileScan_001 (Stage 27 of 49)	00-C7MBBahBvPw2V4PeMBgGSi
13.875	um	Vesicles Paraspeckle	0.000	1.000	28	200000175	200000034	siRNA-IMPa4-25 PSPC1-A488 IMPa4-A546 DAPI 8C2-siRNA-IMP-a2-a4 V2.00	0	28. siRNA-IMPa4-25 PSPC1-A488 DAPI IMPa4-A546_aa_TileScan_001 (Stage 27 of 49)	00-C7MBBahBvPw2V4PeMBgGSi
12	um	Vesicles Paraspeckle	0.000	1.000	28	200000176	200000035	siRNA-IMPa4-25 PSPC1-A488 IMPa4-A546 DAPI 8C2-siRNA-IMP-a2-a4 V2.00	0	28. siRNA-IMPa4-25 PSPC1-A488 DAPI IMPa4-A546_aa_TileScan_001 (Stage 27 of 49)	00-C7MBBahBvPw2V4PeMBgGSi
2.64844	um	Vesicles Paraspeckle	0.000	1.000	30	200000177	200000036	siRNA-IMPa4-25 PSPC1-A488 IMPa4-A546 DAPI 8C2-siRNA-IMP-a2-a4 V2.00	0	28. siRNA-IMPa4-25 PSPC1-A488 DAPI IMPa4-A546_aa_TileScan_001 (Stage 27 of 49)	00-C7MBBahBvPw2V4PeMBgGSi
31.5234	um	Vesicles Paraspeckle	0.000	1.000	31	200000178	200000037	siRNA-IMPa4-25 PSPC1-A488 IMPa4-A546 DAPI 8C2-siRNA-IMP-a2-a4 V2.00	0	28. siRNA-IMPa4-25 PSPC1-A488 DAPI IMPa4-A546_aa_TileScan_001 (Stage 27 of 49)	00-C7MBBahBvPw2V4PeMBgGSi
2.44531	um	Vesicles Paraspeckle	0.000	1.000	32	200000179	200000038	siRNA-IMPa4-25 PSPC1-A488 IMPa4-A546 DAPI 8C2-siRNA-IMP-a2-a4 V2.00	0	28. siRNA-IMPa4-25 PSPC1-A488 DAPI IMPa4-A546_aa_TileScan_001 (Stage 27 of 49)	00-C7MBBahBvPw2V4PeMBgGSi
1.07422	um	Vesicles Paraspeckle	0.000	1.000	32	200000180	200000039	siRNA-IMPa4-25 PSPC1-A488 IMPa4-A546 DAPI 8C2-siRNA-IMP-a2-a4 V2.00	0	28. siRNA-IMPa4-25 PSPC1-A488 DAPI IMPa4-A546_aa_TileScan_001 (Stage 27 of 49)	00-C7MBBahBvPw2V4PeMBgGSi
1.07031	um	Vesicles Paraspeckle	0.000	1.000	32	200000181	200000040	siRNA-IMPa4-25 PSPC1-A488 IMPa4-A546 DAPI 8C2-siRNA-IMP-a2-a4 V2.00	0	28. siRNA-IMPa4-25 PSPC1-A488 DAPI IMPa4-A546_aa_TileScan_001 (Stage 27 of 49)	00-C7MBBahBvPw2V4PeMBgGSi
0.769531	um	Vesicles Paraspeckle	0.000	1.000	32	200000182	200000041	siRNA-IMPa4-25 PSPC1-A488 IMPa4-A546 DAPI 8C2-siRNA-IMP-a2-a4 V2.00	0	28. siRNA-IMPa4-25 PSPC1-A488 DAPI IMPa4-A546_aa_TileScan_001 (Stage 27 of 49)	00-C7MBBahBvPw2V4PeMBgGSi
3.69922	um	Vesicles Paraspeckle	0.000	1.000	34	200000183	200000042	siRNA-IMPa4-25 PSPC1-A488 IMPa4-A546 DAPI 8C2-siRNA-IMP-a2-a4 V2.00	0	28. siRNA-IMPa4-25 PSPC1-A488 DAPI IMPa4-A546_aa_TileScan_001 (Stage 27 of 49)	00-C7MBBahBvPw2V4PeMBgGSi
2.08203	um	Vesicles Paraspeckle	0.000	1.000	35	200000184	200000043	siRNA-IMPa4-25 PSPC1-A488 IMPa4-A546 DAPI 8C2-siRNA-IMP-a2-a4 V2.00	0	28. siRNA-IMPa4-25 PSPC1-A488 DAPI IMPa4-A546_aa_TileScan_001 (Stage 27 of 49)	00-C7MBBahBvPw2V4PeMBgGSi
1.05859	um	Vesicles Paraspeckle	0.000	1.000	35	200000185	200000044	siRNA-IMPa4-25 PSPC1-A488 IMPa4-A546 DAPI 8C2-siRNA-IMP-a2-a4 V2.00	0	28. siRNA-IMPa4-25 PSPC1-A488 DAPI IMPa4-A546_aa_TileScan_001 (Stage 27 of 49)	00-C7MBBahBvPw2V4PeMBgGSi
2.32031	um	Vesicles Paraspeckle	0.000	1.000	35	200000186	200000045	siRNA-IMPa4-25 PSPC1-A488 IMPa4-A546 DAPI 8C2-siRNA-IMP-a2-a4 V2.00	0	28. siRNA-IMPa4-25 PSPC1-A488 DAPI IMPa4-A546_aa_TileScan_001 (Stage 27 of 49)	00-C7MBBahBvPw2V4PeMBgGSi
0.679688	um	Vesicles Paraspeckle	0.000	1.000	35	200000187	200000046	siRNA-IMPa4-25 PSPC1-A488 IMPa4-A546 DAPI 8C2-siRNA-IMP-a2-a4 V2.00	0	28. siRNA-IMPa4-25 PSPC1-A488 DAPI IMPa4-A546_aa_TileScan_001 (Stage 27 of 49)	00-C7MBBahBvPw2V4PeMBgGSi
4.34375	um	Vesicles Paraspeckle	0.000	1.000	36	200000188	200000047	siRNA-IMPa4-25 PSPC1-A488 IMPa4-A546 DAPI 8C2-siRNA-IMP-a2-a4 V2.00	0	28. siRNA-IMPa4-25 PSPC1-A488 DAPI IMPa4-A546_aa_TileScan_001 (Stage 27 of 49)	00-C7MBBahBvPw2V4PeMBgGSi
3.73828	um	Vesicles Paraspeckle	0.000	1.000	36	200000189	200000048	siRNA-IMPa4-25 PSPC1-A488 IMPa4-A546 DAPI 8C2-siRNA-IMP-a2-a4 V2.00	0	28. siRNA-IMPa4-25 PSPC1-A488 DAPI IMPa4-A546_aa_TileScan_001 (Stage 27 of 49)	00-C7MBBahBvPw2V4PeMBgGSi
48.1836	um	Vesicles Paraspeckle	0.000	1.000	37	200000190	200000000	siRNA-IMPa4-25 PSPC1-A488 IMPa4-A546 DAPI 8C2-siRNA-IMP-a2-a4 V2.00	0	28. siRNA-IMPa4-25 PSPC1-A488 DAPI IMPa4-A546_ab_TileScan_001 (Stage 28 of 49)	00-ErfQaqZf99oGJpEVnYfE35
43.2734	um	Vesicles Paraspeckle	0.000	1.000	37	200000191	200000001	siRNA-IMPa4-25 PSPC1-A488 IMPa4-A546 DAPI 8C2-siRNA-IMP-a2-a4 V2.00	0	28. siRNA-IMPa4-25 PSPC1-A488 DAPI IMPa4-A546_ab_TileScan_001 (Stage 28 of 49)	00-ErfQaqZf99oGJpEVnYfE35
44.0781	um	Vesicles Paraspeckle	0.000	1.000	37	200000192	200000002	siRNA-IMPa4-25 PSPC1-A488 IMPa4-A546 DAPI 8C2-siRNA-IMP-a2-a4 V2.00	0	28. siRNA-IMPa4-25 PSPC1-A488 DAPI IMPa4-A546_ab_TileScan_001 (Stage 28 of 49)	00-ErfQaqZf99oGJpEVnYfE35
48.1367	um	Vesicles Paraspeckle	0.000	1.000	37	200000193	200000003	siRNA-IMPa4-25 PSPC1-A488 IMPa4-A546 DAPI 8C2-siRNA-IMP-a2-a4 V2.00	0	28. siRNA-IMPa4-25 PSPC1-A488 DAPI IMPa4-A546_ab_TileScan_001 (Stage 28 of 49)	00-ErfQaqZf99oGJpEVnYfE35
46.7344	um	Vesicles Paraspeckle	0.000	1.000	37	200000194	200000004	siRNA-IMPa4-25 PSPC1-A488 IMPa4-A546 DAPI 8C2-siRNA-IMP-a2-a4 V2.00	0	28. siRNA-IMPa4-25 PSPC1-A488 DAPI IMPa4-A546_ab_TileScan_001 (Stage 28 of 49)	00-ErfQaqZf99oGJpEVnYfE35
45.9609	um	Vesicles Paraspeckle	0.000	1.000	37	200000195	200000005	siRNA-IMPa4-25 PSPC1-A488 IMPa4-A546 DAPI 8C2-siRNA-IMP-a2-a4 V2.00	0	28. siRNA-IMPa4-25 PSPC1-A488 DAPI IMPa4-A546_ab_TileScan_001 (Stage 28 of 49)	00-ErfQaqZf99oGJpEVnYfE35
46.5742	um	Vesicles Paraspeckle	0.000	1.000	37	200000196	200000006	siRNA-IMPa4-25 PSPC1-A488 IMPa4-A546 DAPI 8C2-siRNA-IMP-a2-a4 V2.00	0	28. siRNA-IMPa4-25 PSPC1-A488 DAPI IMPa4-A546_ab_TileScan_001 (Stage 28 of 49)	00-ErfQaqZf99oGJpEVnYfE35
51.832	um	Vesicles Paraspeckle	0.000	1.000	38	200000197	200000007	siRNA-IMPa4-25 PSPC1-A488 IMPa4-A546 DAPI 8C2-siRNA-IMP-a2-a4 V2.00	0	28. siRNA-IMPa4-25 PSPC1-A488 DAPI IMPa4-A546_ab_TileScan_001 (Stage 28 of 49)	00-ErfQaqZf99oGJpEVnYfE35
55.7422	um	Vesicles Paraspeckle	0.000	1.000	38	200000198	200000008	siRNA-IMPa4-25 PSPC1-A488 IMPa4-A546 DAPI 8C2-siRNA-IMP-a2-a4 V2.00	0	28. siRNA-IMPa4-25 PSPC1-A488 DAPI IMPa4-A546_ab_TileScan_001 (Stage 28 of 49)	00-ErfQaqZf99oGJpEVnYfE35
57.0742	um	Vesicles Paraspeckle	0.000	1.000	38	200000199	200000009	siRNA-IMPa4-25 PSPC1-A488 IMPa4-A546 DAPI 8C2-siRNA-IMP-a2-a4 V2.00	0	28. siRNA-IMPa4-25 PSPC1-A488 DAPI IMPa4-A546_ab_TileScan_001 (Stage 28 of 49)	00-ErfQaqZf99oGJpEVnYfE35
57.6758	um	Vesicles Paraspeckle	0.000	1.000	38	200000200	200000010	siRNA-IMPa4-25 PSPC1-A488 IMPa4-A546 DAPI 8C2-siRNA-IMP-a2-a4 V2.00	0	28. siRNA-IMPa4-25 PSPC1-A488 DAPI IMPa4-A546_ab_TileScan_001 (Stage 28 of 49)	00-ErfQaqZf99oGJpEVnYfE35
56.3594	um	Vesicles Paraspeckle	0.000	1.000	38	200000201	200000011	siRNA-IMPa4-25 PSPC1-A488 IMPa4-A546 DAPI 8C2-siRNA-IMP-a2-a4 V2.00	0	28. siRNA-IMPa4-25 PSPC1-A488 DAPI IMPa4-A546_ab_TileScan_001 (Stage 28 of 49)	00-ErfQaqZf99oGJpEVnYfE35
51.1367	um	Vesicles Paraspeckle	0.000	1.000	38	200000202	200000012	siRNA-IMPa4-25 PSPC1-A488 IMPa4-A546 DAPI 8C2-siRNA-IMP-a2-a4 V2.00	0	28. siRNA-IMPa4-25 PSPC1-A488 DAPI IMPa4-A546_ab_TileScan_001 (Stage 28 of 49)	00-ErfQaqZf99oGJpEVnYfE35
5.48438	um	Vesicles Paraspeckle	0.000	1.000	39	200000203	200000013	siRNA-IMPa4-25 PSPC1-A488 IMPa4-A546 DAPI 8C2-siRNA-IMP-a2-a4 V2.00	0	28. siRNA-IMPa4-25 PSPC1-A488 DAPI IMPa4-A546_ab_TileScan_001 (Stage 28 of 49)	00-ErfQaqZf99oGJpEVnYfE35
9.48438	um	Vesicles Paraspeckle	0.000	1.000	39	200000204	200000014	siRNA-IMPa4-25 PSPC1-A488 IMPa4-A546 DAPI 8C2-siRNA-IMP-a2-a4 V2.00	0	28. siRNA-IMPa4-25 PSPC1-A488 DAPI IMPa4-A546_ab_TileScan_001 (Stage 28 of 49)	00-ErfQaqZf99oGJpEVnYfE35
1.83203	um	Vesicles Paraspeckle	0.000	1.000	39	200000205	200000015	siRNA-IMPa4-25 PSPC1-A488 IMPa4-A546 DAPI 8C2-siRNA-IMP-a2-a4 V2.00	0	28. siRNA-IMPa4-25 PSPC1-A488 DAPI IMPa4-A546_ab_TileScan_001 (Stage 28 of 49)	00-ErfQaqZf99oGJpEVnYfE35
3.16406	um	Vesicles Paraspeckle	0.000	1.000	39	200000206	200000016	siRNA-IMPa4-25 PSPC1-A488 IMPa4-A546 DAPI 8C2-siRNA-IMP-a2-a4 V2.00	0	28. siRNA-IMPa4-25 PSPC1-A488 DAPI IMPa4-A546_ab_TileScan_001 (Stage 28 of 49)	00-ErfQaqZf99oGJpEVnYfE35
4.32813	um	Vesicles Paraspeckle	0.000	1.000	39	200000207	200000017	siRNA-IMPa4-25 PSPC1-A488 IMPa4-A546 DAPI 8C2-siRNA-IMP-a2-a4 V2.00	0	28. siRNA-IMPa4-25 PSPC1-A488 DAPI IMPa4-A546_ab_TileScan_001 (Stage 28 of 49)	00-ErfQaqZf99oGJpEVnYfE35
0.976563	um	Vesicles Paraspeckle	0.000	1.000	40	200000208	200000018	siRNA-IMPa4-25 PSPC1-A488 IMPa4-A546 DAPI 8C2-siRNA-IMP-a2-a4 V2.00	0	28. siRNA-IMPa4-25 PSPC1-A488 DAPI IMPa4-A546_ab_TileScan_001 (Stage 28 of 49)	00-ErfQaqZf99oGJpEVnYfE35
4.09766	um	Vesicles Paraspeckle	0.000	1.000	40	200000209	200000019	siRNA-IMPa4-25 PSPC1-A488 IMPa4-A546 DAPI 8C2-siRNA-IMP-a2-a4 V2.00	0	28. siRNA-IMPa4-25 PSPC1-A488 DAPI IMPa4-A546_ab_TileScan_001 (Stage 28 of 49)	00-ErfQaqZf99oGJpEVnYfE35
3.78516	um	Vesicles Paraspeckle	0.000	1.000	40	200000210	200000020	siRNA-IMPa4-25 PSPC1-A488 IMPa4-A546 DAPI 8C2-siRNA-IMP-a2-a4 V2.00	0	28. siRNA-IMPa4-25 PSPC1-A488 DAPI IMPa4-A546_ab_TileScan_001 (Stage 28 of 49)	00-ErfQaqZf99oGJpEVnYfE35
1.21875	um	Vesicles Paraspeckle	0.000	1.000	40	200000211	200000021	siRNA-IMPa4-25 PSPC1-A488 IMPa4-A546 DAPI 8C2-siRNA-IMP-a2-a4 V2.00	0	28. siRNA-IMPa4-25 PSPC1-A488 DAPI IMPa4-A546_ab_TileScan_001 (Stage 28 of 49)	00-ErfQaqZf99oGJpEVnYfE35
3.55469	um	Vesicles Paraspeckle	0.000	1.000	40	200000212	200000022	siRNA-IMPa4-25 PSPC1-A488 IMPa4-A546 DAPI 8C2-siRNA-IMP-a2-a4 V2.00	0	28. siRNA-IMPa4-25 PSPC1-A488 DAPI IMPa4-A546_ab_TileScan_001 (Stage 28 of 49)	00-ErfQaqZf99oGJpEVnYfE35
1.17969	um	Vesicles Paraspeckle	0.000	1.000	40	200000213	200000023	siRNA-IMPa4-25 PSPC1-A488 IMPa4-A546 DAPI 8C2-siRNA-IMP-a2-a4 V2.00	0	28. siRNA-IMPa4-25 PSPC1-A488 DAPI IMPa4-A546_ab_TileScan_001 (Stage 28 of 49)	00-ErfQaqZf99oGJpEVnYfE35
34.0898	um	Vesicles Paraspeckle	0.000	1.000	41	200000214	200000024	siRNA-IMPa4-25 PSPC1-A488 IMPa4-A546 DAPI 8C2-siRNA-IMP-a2-a4 V2.00	0	28. siRNA-IMPa4-25 PSPC1-A488 DAPI IMPa4-A546_ab_TileScan_001 (Stage 28 of 49)	00-ErfQaqZf99oGJpEVnYfE35
30.4453	um	Vesicles Paraspeckle	0.000	1.000	41	200000215	200000025	siRNA-IMPa4-25 PSPC1-A488 IMPa4-A546 DAPI 8C2-siRNA-IMP-a2-a4 V2.00	0	28. siRNA-IMPa4-25 PSPC1-A488 DAPI IMPa4-A546_ab_TileScan_001 (Stage 28 of 49)	00-ErfQaqZf99oGJpEVnYfE35
32.1836	um	Vesicles Paraspeckle	0.000	1.000	41	200000216	200000026	siRNA-IMPa4-25 PSPC1-A488 IMPa4-A546 DAPI 8C2-siRNA-IMP-a2-a4 V2.00	0	28. siRNA-IMPa4-25 PSPC1-A488 DAPI IMPa4-A546_ab_TileScan_001 (Stage 28 of 49)	00-ErfQaqZf99oGJpEVnYfE35
36.4727	um	Vesicles Paraspeckle	0.000	1.000	41	200000217	200000027	siRNA-IMPa4-25 PSPC1-A488 IMPa4-A546 DAPI 8C2-siRNA-IMP-a2-a4 V2.00	0	28. siRNA-IMPa4-25 PSPC1-A488 DAPI IMPa4-A546_ab_TileScan_001 (Stage 28 of 49)	00-ErfQaqZf99oGJpEVnYfE35
36.8633	um	Vesicles Paraspeckle	0.000	1.000	41	200000218	200000028	siRNA-IMPa4-25 PSPC1-A488 IMPa4-A546 DAPI 8C2-siRNA-IMP-a2-a4 V2.00	0	28. siRNA-IMPa4-25 PSPC1-A488 DAPI IMPa4-A546_ab_TileScan_001 (Stage 28 of 49)	00-ErfQaqZf99oGJpEVnYfE35
41.1914	um	Vesicles Paraspeckle	0.000	1.000	41	200000219	200000029	siRNA-IMPa4-25 PSPC1-A488 IMPa4-A546 DAPI 8C2-siRNA-IMP-a2-a4 V2.00	0	28. siRNA-IMPa4-25 PSPC1-A488 DAPI IMPa4-A546_ab_TileScan_001 (Stage 28 of 49)	00-ErfQaqZf99oGJpEVnYfE35
42.9375	um	Vesicles Paraspeckle	0.000	1.000	41	200000220	200000030	siRNA-IMPa4-25 PSPC1-A488 IMPa4-A546 DAPI 8C2-siRNA-IMP-a2-a4 V2.00	0	28. siRNA-IMPa4-25 PSPC1-A488 DAPI IMPa4-A546_ab_TileScan_001 (Stage 28 of 49)	00-ErfQaqZf99oGJpEVnYfE35
39.0273	um	Vesicles Paraspeckle	0.000	1.000	41	200000221	200000031	siRNA-IMPa4-25 PSPC1-A488 IMPa4-A546 DAPI 8C2-siRNA-IMP-a2-a4 V2.00	0	28. siRNA-IMPa4-25 PSPC1-A488 DAPI IMPa4-A546_ab_TileScan_001 (Stage 28 of 49)	00-ErfQaqZf99oGJpEVnYfE35
34.3516	um	Vesicles Paraspeckle	0.000	1.000	41	200000222	200000032	siRNA-IMPa4-25 PSPC1-A488 IMPa4-A546 DAPI 8C2-siRNA-IMP-a2-a4 V2.00	0	28. siRNA-IMPa4-25 PSPC1-A488 DAPI IMPa4-A546_ab_TileScan_001 (Stage 28 of 49)	00-ErfQaqZf99oGJpEVnYfE35
39.25	um	Vesicles Paraspeckle	0.000	1.000	41	200000223	200000033	siRNA-IMPa4-25 PSPC1-A488 IMPa4-A546 DAPI 8C2-siRNA-IMP-a2-a4 V2.00	0	28. siRNA-IMPa4-25 PSPC1-A488 DAPI IMPa4-A546_ab_TileScan_001 (Stage 28 of 49)	00-ErfQaqZf99oGJpEVnYfE35
40.2891	um	Vesicles Paraspeckle	0.000	1.000	41	200000224	200000034	siRNA-IMPa4-25 PSPC1-A488 IMPa4-A546 DAPI 8C2-siRNA-IMP-a2-a4 V2.00	0	28. siRNA-IMPa4-25 PSPC1-A488 DAPI IMPa4-A546_ab_TileScan_001 (Stage 28 of 49)	00-ErfQaqZf99oGJpEVnYfE35
29.1758	um	Vesicles Paraspeckle	0.000	1.000	42	200000225	200000035	siRNA-IMPa4-25 PSPC1-A488 IMPa4-A546 DAPI 8C2-siRNA-IMP-a2-a4 V2.00	0	28. siRNA-IMPa4-25 PSPC1-A488 DAPI IMPa4-A546_ab_TileScan_001 (Stage 28 of 49)	00-ErfQaqZf99oGJpEVnYfE35
29.2813	um	Vesicles Paraspeckle	0.000	1.000	42	200000226	200000036	siRNA-IMPa4-25 PSPC1-A488 IMPa4-A546 DAPI 8C2-siRNA-IMP-a2-a4 V2.00	0	28. siRNA-IMPa4-25 PSPC1-A488 DAPI IMPa4-A546_ab_TileScan_001 (Stage 28 of 49)	00-ErfQaqZf99oGJpEVnYfE35
23.0742	um	Vesicles Paraspeckle	0.000	1.000	42	200000227	200000037	siRNA-IMPa4-25 PSPC1-A488 IMPa4-A546 DAPI 8C2-siRNA-IMP-a2-a4 V2.00	0	28. siRNA-IMPa4-25 PSPC1-A488 DAPI IMPa4-A546_ab_TileScan_001 (Stage 28 of 49)	00-ErfQaqZf99oGJpEVnYfE35
47.9531	um	Vesicles Paraspeckle	0.000	1.000	44	200000228	200000038	siRNA-IMPa4-25 PSPC1-A488 IMPa4-A546 DAPI 8C2-siRNA-IMP-a2-a4 V2.00	0	28. siRNA-IMPa4-25 PSPC1-A488 DAPI IMPa4-A546_ab_TileScan_001 (Stage 28 of 49)	00-ErfQaqZf99oGJpEVnYfE35
43.8984	um	Vesicles Paraspeckle	0.000	1.000	44	200000229	200000039	siRNA-IMPa4-25 PSPC1-A488 IMPa4-A546 DAPI 8C2-siRNA-IMP-a2-a4 V2.00	0	28. siRNA-IMPa4-25 PSPC1-A488 DAPI IMPa4-A546_ab_TileScan_001 (Stage 28 of 49)	00-ErfQaqZf99oGJpEVnYfE35
46.1953	um	Vesicles Paraspeckle	0.000	1.000	44	200000230	200000040	siRNA-IMPa4-25 PSPC1-A488 IMPa4-A546 DAPI 8C2-siRNA-IMP-a2-a4 V2.00	0	28. siRNA-IMPa4-25 PSPC1-A488 DAPI IMPa4-A546_ab_TileScan_001 (Stage 28 of 49)	00-ErfQaqZf99oGJpEVnYfE35
37.8945	um	Vesicles Paraspeckle	0.000	1.000	44	200000231	200000041	siRNA-IMPa4-25 PSPC1-A488 IMPa4-A546 DAPI 8C2-siRNA-IMP-a2-a4 V2.00	0	28. siRNA-IMPa4-25 PSPC1-A488 DAPI IMPa4-A546_ab_TileScan_001 (Stage 28 of 49)	00-ErfQaqZf99oGJpEVnYfE35
37.1094	um	Vesicles Paraspeckle	0.000	1.000	44	200000232	200000042	siRNA-IMPa4-25 PSPC1-A488 IMPa4-A546 DAPI 8C2-siRNA-IMP-a2-a4 V2.00	0	28. siRNA-IMPa4-25 PSPC1-A488 DAPI IMPa4-A546_ab_TileScan_001 (Stage 28 of 49)	00-ErfQaqZf99oGJpEVnYfE35
46.332	um	Vesicles Paraspeckle	0.000	1.000	44	200000233	200000043	siRNA-IMPa4-25 PSPC1-A488 IMPa4-A546 DAPI 8C2-siRNA-IMP-a2-a4 V2.00	0	28. siRNA-IMPa4-25 PSPC1-A488 DAPI IMPa4-A546_ab_TileScan_001 (Stage 28 of 49)	00-ErfQaqZf99oGJpEVnYfE35
47.3906	um	Vesicles Paraspeckle	0.000	1.000	44	200000234	200000044	siRNA-IMPa4-25 PSPC1-A488 IMPa4-A546 DAPI 8C2-siRNA-IMP-a2-a4 V2.00	0	28. siRNA-IMPa4-25 PSPC1-A488 DAPI IMPa4-A546_ab_TileScan_001 (Stage 28 of 49)	00-ErfQaqZf99oGJpEVnYfE35
49.9688	um	Vesicles Paraspeckle	0.000	1.000	44	200000235	200000045	siRNA-IMPa4-25 PSPC1-A488 IMPa4-A546 DAPI 8C2-siRNA-IMP-a2-a4 V2.00	0	28. siRNA-IMPa4-25 PSPC1-A488 DAPI IMPa4-A546_ab_TileScan_001 (Stage 28 of 49)	00-ErfQaqZf99oGJpEVnYfE35
40.4805	um	Vesicles Paraspeckle	0.000	1.000	44	200000236	200000046	siRNA-IMPa4-25 PSPC1-A488 IMPa4-A546 DAPI 8C2-siRNA-IMP-a2-a4 V2.00	0	28. siRNA-IMPa4-25 PSPC1-A488 DAPI IMPa4-A546_ab_TileScan_001 (Stage 28 of 49)	00-ErfQaqZf99oGJpEVnYfE35
38.2617	um	Vesicles Paraspeckle	0.000	1.000	44	200000237	200000047	siRNA-IMPa4-25 PSPC1-A488 IMPa4-A546 DAPI 8C2-siRNA-IMP-a2-a4 V2.00	0	28. siRNA-IMPa4-25 PSPC1-A488 DAPI IMPa4-A546_ab_TileScan_001 (Stage 28 of 49)	00-ErfQaqZf99oGJpEVnYfE35
45.3086	um	Vesicles Paraspeckle	0.000	1.000	44	200000238	200000048	siRNA-IMPa4-25 PSPC1-A488 IMPa4-A546 DAPI 8C2-siRNA-IMP-a2-a4 V2.00	0	28. siRNA-IMPa4-25 PSPC1-A488 DAPI IMPa4-A546_ab_TileScan_001 (Stage 28 of 49)	00-ErfQaqZf99oGJpEVnYfE35
48.1016	um	Vesicles Paraspeckle	0.000	1.000	44	200000239	200000049	siRNA-IMPa4-25 PSPC1-A488 IMPa4-A546 DAPI 8C2-siRNA-IMP-a2-a4 V2.00	0	28. siRNA-IMPa4-25 PSPC1-A488 DAPI IMPa4-A546_ab_TileScan_001 (Stage 28 of 49)	00-ErfQaqZf99oGJpEVnYfE35
48.8477	um	Vesicles Paraspeckle	0.000	1.000	44	200000240	200000050	siRNA-IMPa4-25 PSPC1-A488 IMPa4-A546 DAPI 8C2-siRNA-IMP-a2-a4 V2.00	0	28. siRNA-IMPa4-25 PSPC1-A488 DAPI IMPa4-A546_ab_TileScan_001 (Stage 28 of 49)	00-ErfQaqZf99oGJpEVnYfE35
46.0352	um	Vesicles Paraspeckle	0.000	1.000	44	200000241	200000051	siRNA-IMPa4-25 PSPC1-A488 IMPa4-A546 DAPI 8C2-siRNA-IMP-a2-a4 V2.00	0	28. siRNA-IMPa4-25 PSPC1-A488 DAPI IMPa4-A546_ab_TileScan_001 (Stage 28 of 49)	00-ErfQaqZf99oGJpEVnYfE35
48.4609	um	Vesicles Paraspeckle	0.000	1.000	44	200000242	200000052	siRNA-IMPa4-25 PSPC1-A488 IMPa4-A546 DAPI 8C2-siRNA-IMP-a2-a4 V2.00	0	28. siRNA-IMPa4-25 PSPC1-A488 DAPI IMPa4-A546_ab_TileScan_001 (Stage 28 of 49)	00-ErfQaqZf99oGJpEVnYfE35
48.0977	um	Vesicles Paraspeckle	0.000	1.000	44	200000243	200000053	siRNA-IMPa4-25 PSPC1-A488 IMPa4-A546 DAPI 8C2-siRNA-IMP-a2-a4 V2.00	0	28. siRNA-IMPa4-25 PSPC1-A488 DAPI IMPa4-A546_ab_TileScan_001 (Stage 28 of 49)	00-ErfQaqZf99oGJpEVnYfE35
17.2266	um	Vesicles Paraspeckle	0.000	1.000	45	200000244	200000054	siRNA-IMPa4-25 PSPC1-A488 IMPa4-A546 DAPI 8C2-siRNA-IMP-a2-a4 V2.00	0	28. siRNA-IMPa4-25 PSPC1-A488 DAPI IMPa4-A546_ab_TileScan_001 (Stage 28 of 49)	00-ErfQaqZf99oGJpEVnYfE35
16.4648	um	Vesicles Paraspeckle	0.000	1.000	45	200000245	200000055	siRNA-IMPa4-25 PSPC1-A488 IMPa4-A546 DAPI 8C2-siRNA-IMP-a2-a4 V2.00	0	28. siRNA-IMPa4-25 PSPC1-A488 DAPI IMPa4-A546_ab_TileScan_001 (Stage 28 of 49)	00-ErfQaqZf99oGJpEVnYfE35
14.0859	um	Vesicles Paraspeckle	0.000	1.000	45	200000246	200000056	siRNA-IMPa4-25 PSPC1-A488 IMPa4-A546 DAPI 8C2-siRNA-IMP-a2-a4 V2.00	0	28. siRNA-IMPa4-25 PSPC1-A488 DAPI IMPa4-A546_ab_TileScan_001 (Stage 28 of 49)	00-ErfQaqZf99oGJpEVnYfE35
11.2656	um	Vesicles Paraspeckle	0.000	1.000	45	200000247	200000057	siRNA-IMPa4-25 PSPC1-A488 IMPa4-A546 DAPI 8C2-siRNA-IMP-a2-a4 V2.00	0	28. siRNA-IMPa4-25 PSPC1-A488 DAPI IMPa4-A546_ab_TileScan_001 (Stage 28 of 49)	00-ErfQaqZf99oGJpEVnYfE35
15.1875	um	Vesicles Paraspeckle	0.000	1.000	45	200000248	200000058	siRNA-IMPa4-25 PSPC1-A488 IMPa4-A546 DAPI 8C2-siRNA-IMP-a2-a4 V2.00	0	28. siRNA-IMPa4-25 PSPC1-A488 DAPI IMPa4-A546_ab_TileScan_001 (Stage 28 of 49)	00-ErfQaqZf99oGJpEVnYfE35
2.40234	um	Vesicles Paraspeckle	0.000	1.000	46	200000249	200000059	siRNA-IMPa4-25 PSPC1-A488 IMPa4-A546 DAPI 8C2-siRNA-IMP-a2-a4 V2.00	0	28. siRNA-IMPa4-25 PSPC1-A488 DAPI IMPa4-A546_ab_TileScan_001 (Stage 28 of 49)	00-ErfQaqZf99oGJpEVnYfE35
14.8633	um	Vesicles Paraspeckle	0.000	1.000	46	200000250	200000060	siRNA-IMPa4-25 PSPC1-A488 IMPa4-A546 DAPI 8C2-siRNA-IMP-a2-a4 V2.00	0	28. siRNA-IMPa4-25 PSPC1-A488 DAPI IMPa4-A546_ab_TileScan_001 (Stage 28 of 49)	00-ErfQaqZf99oGJpEVnYfE35
15.9922	um	Vesicles Paraspeckle	0.000	1.000	46	200000251	200000061	siRNA-IMPa4-25 PSPC1-A488 IMPa4-A546 DAPI 8C2-siRNA-IMP-a2-a4 V2.00	0	28. siRNA-IMPa4-25 PSPC1-A488 DAPI IMPa4-A546_ab_TileScan_001 (Stage 28 of 49)	00-ErfQaqZf99oGJpEVnYfE35
15.5625	um	Vesicles Paraspeckle	0.000	1.000	46	200000252	200000062	siRNA-IMPa4-25 PSPC1-A488 IMPa4-A546 DAPI 8C2-siRNA-IMP-a2-a4 V2.00	0	28. siRNA-IMPa4-25 PSPC1-A488 DAPI IMPa4-A546_ab_TileScan_001 (Stage 28 of 49)	00-ErfQaqZf99oGJpEVnYfE35
14.0859	um	Vesicles Paraspeckle	0.000	1.000	46	200000253	200000063	siRNA-IMPa4-25 PSPC1-A488 IMPa4-A546 DAPI 8C2-siRNA-IMP-a2-a4 V2.00	0	28. siRNA-IMPa4-25 PSPC1-A488 DAPI IMPa4-A546_ab_TileScan_001 (Stage 28 of 49)	00-ErfQaqZf99oGJpEVnYfE35
0.761719	um	Vesicles Paraspeckle	0.000	1.000	46	200000254	200000064	siRNA-IMPa4-25 PSPC1-A488 IMPa4-A546 DAPI 8C2-siRNA-IMP-a2-a4 V2.00	0	28. siRNA-IMPa4-25 PSPC1-A488 DAPI IMPa4-A546_ab_TileScan_001 (Stage 28 of 49)	00-ErfQaqZf99oGJpEVnYfE35
15.7539	um	Vesicles Paraspeckle	0.000	1.000	46	200000255	200000065	siRNA-IMPa4-25 PSPC1-A488 IMPa4-A546 DAPI 8C2-siRNA-IMP-a2-a4 V2.00	0	28. siRNA-IMPa4-25 PSPC1-A488 DAPI IMPa4-A546_ab_TileScan_001 (Stage 28 of 49)	00-ErfQaqZf99oGJpEVnYfE35
13.3086	um	Vesicles Paraspeckle	0.000	1.000	46	200000256	200000066	siRNA-IMPa4-25 PSPC1-A488 IMPa4-A546 DAPI 8C2-siRNA-IMP-a2-a4 V2.00	0	28. siRNA-IMPa4-25 PSPC1-A488 DAPI IMPa4-A546_ab_TileScan_001 (Stage 28 of 49)	00-ErfQaqZf99oGJpEVnYfE35
2.44922	um	Vesicles Paraspeckle	0.000	1.000	46	200000257	200000067	siRNA-IMPa4-25 PSPC1-A488 IMPa4-A546 DAPI 8C2-siRNA-IMP-a2-a4 V2.00	0	28. siRNA-IMPa4-25 PSPC1-A488 DAPI IMPa4-A546_ab_TileScan_001 (Stage 28 of 49)	00-ErfQaqZf99oGJpEVnYfE35
13.7695	um	Vesicles Paraspeckle	0.000	1.000	46	200000258	200000068	siRNA-IMPa4-25 PSPC1-A488 IMPa4-A546 DAPI 8C2-siRNA-IMP-a2-a4 V2.00	0	28. siRNA-IMPa4-25 PSPC1-A488 DAPI IMPa4-A546_ab_TileScan_001 (Stage 28 of 49)	00-ErfQaqZf99oGJpEVnYfE35
9.42578	um	Vesicles Paraspeckle	0.000	1.000	46	200000259	200000069	siRNA-IMPa4-25 PSPC1-A488 IMPa4-A546 DAPI 8C2-siRNA-IMP-a2-a4 V2.00	0	28. siRNA-IMPa4-25 PSPC1-A488 DAPI IMPa4-A546_ab_TileScan_001 (Stage 28 of 49)	00-ErfQaqZf99oGJpEVnYfE35
4.64844	um	Vesicles Paraspeckle	0.000	1.000	47	200000260	200000070	siRNA-IMPa4-25 PSPC1-A488 IMPa4-A546 DAPI 8C2-siRNA-IMP-a2-a4 V2.00	0	28. siRNA-IMPa4-25 PSPC1-A488 DAPI IMPa4-A546_ab_TileScan_001 (Stage 28 of 49)	00-ErfQaqZf99oGJpEVnYfE35
16.6328	um	Vesicles Paraspeckle	0.000	1.000	47	200000261	200000071	siRNA-IMPa4-25 PSPC1-A488 IMPa4-A546 DAPI 8C2-siRNA-IMP-a2-a4 V2.00	0	28. siRNA-IMPa4-25 PSPC1-A488 DAPI IMPa4-A546_ab_TileScan_001 (Stage 28 of 49)	00-ErfQaqZf99oGJpEVnYfE35
12.3242	um	Vesicles Paraspeckle	0.000	1.000	47	200000262	200000072	siRNA-IMPa4-25 PSPC1-A488 IMPa4-A546 DAPI 8C2-siRNA-IMP-a2-a4 V2.00	0	28. siRNA-IMPa4-25 PSPC1-A488 DAPI IMPa4-A546_ab_TileScan_001 (Stage 28 of 49)	00-ErfQaqZf99oGJpEVnYfE35
5.64844	um	Vesicles Paraspeckle	0.000	1.000	48	200000263	200000073	siRNA-IMPa4-25 PSPC1-A488 IMPa4-A546 DAPI 8C2-siRNA-IMP-a2-a4 V2.00	0	28. siRNA-IMPa4-25 PSPC1-A488 DAPI IMPa4-A546_ab_TileScan_001 (Stage 28 of 49)	00-ErfQaqZf99oGJpEVnYfE35
3.84766	um	Vesicles Paraspeckle	0.000	1.000	48	200000264	200000074	siRNA-IMPa4-25 PSPC1-A488 IMPa4-A546 DAPI 8C2-siRNA-IMP-a2-a4 V2.00	0	28. siRNA-IMPa4-25 PSPC1-A488 DAPI IMPa4-A546_ab_TileScan_001 (Stage 28 of 49)	00-ErfQaqZf99oGJpEVnYfE35
2.01953	um	Vesicles Paraspeckle	0.000	1.000	48	200000265	200000075	siRNA-IMPa4-25 PSPC1-A488 IMPa4-A546 DAPI 8C2-siRNA-IMP-a2-a4 V2.00	0	28. siRNA-IMPa4-25 PSPC1-A488 DAPI IMPa4-A546_ab_TileScan_001 (Stage 28 of 49)	00-ErfQaqZf99oGJpEVnYfE35
7.69531	um	Vesicles Paraspeckle	0.000	1.000	49	200000266	200000076	siRNA-IMPa4-25 PSPC1-A488 IMPa4-A546 DAPI 8C2-siRNA-IMP-a2-a4 V2.00	0	28. siRNA-IMPa4-25 PSPC1-A488 DAPI IMPa4-A546_ab_TileScan_001 (Stage 28 of 49)	00-ErfQaqZf99oGJpEVnYfE35
15.8711	um	Vesicles Paraspeckle	0.000	1.000	49	200000267	200000077	siRNA-IMPa4-25 PSPC1-A488 IMPa4-A546 DAPI 8C2-siRNA-IMP-a2-a4 V2.00	0	28. siRNA-IMPa4-25 PSPC1-A488 DAPI IMPa4-A546_ab_TileScan_001 (Stage 28 of 49)	00-ErfQaqZf99oGJpEVnYfE35
50.8008	um	Vesicles Paraspeckle	0.000	1.000	52	200000268	200000078	siRNA-IMPa4-25 PSPC1-A488 IMPa4-A546 DAPI 8C2-siRNA-IMP-a2-a4 V2.00	0	28. siRNA-IMPa4-25 PSPC1-A488 DAPI IMPa4-A546_ab_TileScan_001 (Stage 28 of 49)	00-ErfQaqZf99oGJpEVnYfE35
44.6914	um	Vesicles Paraspeckle	0.000	1.000	52	200000269	200000079	siRNA-IMPa4-25 PSPC1-A488 IMPa4-A546 DAPI 8C2-siRNA-IMP-a2-a4 V2.00	0	28. siRNA-IMPa4-25 PSPC1-A488 DAPI IMPa4-A546_ab_TileScan_001 (Stage 28 of 49)	00-ErfQaqZf99oGJpEVnYfE35
16.9727	um	Vesicles Paraspeckle	0.000	1.000	53	200000270	200000080	siRNA-IMPa4-25 PSPC1-A488 IMPa4-A546 DAPI 8C2-siRNA-IMP-a2-a4 V2.00	0	28. siRNA-IMPa4-25 PSPC1-A488 DAPI IMPa4-A546_ab_TileScan_001 (Stage 28 of 49)	00-ErfQaqZf99oGJpEVnYfE35
10.0938	um	Vesicles Paraspeckle	0.000	1.000	53	200000271	200000081	siRNA-IMPa4-25 PSPC1-A488 IMPa4-A546 DAPI 8C2-siRNA-IMP-a2-a4 V2.00	0	28. siRNA-IMPa4-25 PSPC1-A488 DAPI IMPa4-A546_ab_TileScan_001 (Stage 28 of 49)	00-ErfQaqZf99oGJpEVnYfE35
19.3477	um	Vesicles Paraspeckle	0.000	1.000	53	200000272	200000082	siRNA-IMPa4-25 PSPC1-A488 IMPa4-A546 DAPI 8C2-siRNA-IMP-a2-a4 V2.00	0	28. siRNA-IMPa4-25 PSPC1-A488 DAPI IMPa4-A546_ab_TileScan_001 (Stage 28 of 49)	00-ErfQaqZf99oGJpEVnYfE35
20.1328	um	Vesicles Paraspeckle	0.000	1.000	53	200000273	200000083	siRNA-IMPa4-25 PSPC1-A488 IMPa4-A546 DAPI 8C2-siRNA-IMP-a2-a4 V2.00	0	28. siRNA-IMPa4-25 PSPC1-A488 DAPI IMPa4-A546_ab_TileScan_001 (Stage 28 of 49)	00-ErfQaqZf99oGJpEVnYfE35
19.7695	um	Vesicles Paraspeckle	0.000	1.000	53	200000274	200000084	siRNA-IMPa4-25 PSPC1-A488 IMPa4-A546 DAPI 8C2-siRNA-IMP-a2-a4 V2.00	0	28. siRNA-IMPa4-25 PSPC1-A488 DAPI IMPa4-A546_ab_TileScan_001 (Stage 28 of 49)	00-ErfQaqZf99oGJpEVnYfE35
5.51953	um	Vesicles Paraspeckle	0.000	1.000	53	200000275	200000085	siRNA-IMPa4-25 PSPC1-A488 IMPa4-A546 DAPI 8C2-siRNA-IMP-a2-a4 V2.00	0	28. siRNA-IMPa4-25 PSPC1-A488 DAPI IMPa4-A546_ab_TileScan_001 (Stage 28 of 49)	00-ErfQaqZf99oGJpEVnYfE35
5.83594	um	Vesicles Paraspeckle	0.000	1.000	53	200000276	200000086	siRNA-IMPa4-25 PSPC1-A488 IMPa4-A546 DAPI 8C2-siRNA-IMP-a2-a4 V2.00	0	28. siRNA-IMPa4-25 PSPC1-A488 DAPI IMPa4-A546_ab_TileScan_001 (Stage 28 of 49)	00-ErfQaqZf99oGJpEVnYfE35
13.2461	um	Vesicles Paraspeckle	0.000	1.000	53	200000277	200000087	siRNA-IMPa4-25 PSPC1-A488 IMPa4-A546 DAPI 8C2-siRNA-IMP-a2-a4 V2.00	0	28. siRNA-IMPa4-25 PSPC1-A488 DAPI IMPa4-A546_ab_TileScan_001 (Stage 28 of 49)	00-ErfQaqZf99oGJpEVnYfE35
12.1328	um	Vesicles Paraspeckle	0.000	1.000	53	200000278	200000088	siRNA-IMPa4-25 PSPC1-A488 IMPa4-A546 DAPI 8C2-siRNA-IMP-a2-a4 V2.00	0	28. siRNA-IMPa4-25 PSPC1-A488 DAPI IMPa4-A546_ab_TileScan_001 (Stage 28 of 49)	00-ErfQaqZf99oGJpEVnYfE35
5.5625	um	Vesicles Paraspeckle	0.000	1.000	53	200000279	200000089	siRNA-IMPa4-25 PSPC1-A488 IMPa4-A546 DAPI 8C2-siRNA-IMP-a2-a4 V2.00	0	28. siRNA-IMPa4-25 PSPC1-A488 DAPI IMPa4-A546_ab_TileScan_001 (Stage 28 of 49)	00-ErfQaqZf99oGJpEVnYfE35
19.8594	um	Vesicles Paraspeckle	0.000	1.000	53	200000280	200000090	siRNA-IMPa4-25 PSPC1-A488 IMPa4-A546 DAPI 8C2-siRNA-IMP-a2-a4 V2.00	0	28. siRNA-IMPa4-25 PSPC1-A488 DAPI IMPa4-A546_ab_TileScan_001 (Stage 28 of 49)	00-ErfQaqZf99oGJpEVnYfE35
8.82031	um	Vesicles Paraspeckle	0.000	1.000	53	200000281	200000091	siRNA-IMPa4-25 PSPC1-A488 IMPa4-A546 DAPI 8C2-siRNA-IMP-a2-a4 V2.00	0	28. siRNA-IMPa4-25 PSPC1-A488 DAPI IMPa4-A546_ab_TileScan_001 (Stage 28 of 49)	00-ErfQaqZf99oGJpEVnYfE35
16.8516	um	Vesicles Paraspeckle	0.000	1.000	53	200000282	200000092	siRNA-IMPa4-25 PSPC1-A488 IMPa4-A546 DAPI 8C2-siRNA-IMP-a2-a4 V2.00	0	28. siRNA-IMPa4-25 PSPC1-A488 DAPI IMPa4-A546_ab_TileScan_001 (Stage 28 of 49)	00-ErfQaqZf99oGJpEVnYfE35
36.0391	um	Vesicles Paraspeckle	0.000	1.000	54	200000283	200000093	siRNA-IMPa4-25 PSPC1-A488 IMPa4-A546 DAPI 8C2-siRNA-IMP-a2-a4 V2.00	0	28. siRNA-IMPa4-25 PSPC1-A488 DAPI IMPa4-A546_ab_TileScan_001 (Stage 28 of 49)	00-ErfQaqZf99oGJpEVnYfE35
35.4922	um	Vesicles Paraspeckle	0.000	1.000	54	200000284	200000094	siRNA-IMPa4-25 PSPC1-A488 IMPa4-A546 DAPI 8C2-siRNA-IMP-a2-a4 V2.00	0	28. siRNA-IMPa4-25 PSPC1-A488 DAPI IMPa4-A546_ab_TileScan_001 (Stage 28 of 49)	00-ErfQaqZf99oGJpEVnYfE35
33.2539	um	Vesicles Paraspeckle	0.000	1.000	54	200000285	200000095	siRNA-IMPa4-25 PSPC1-A488 IMPa4-A546 DAPI 8C2-siRNA-IMP-a2-a4 V2.00	0	28. siRNA-IMPa4-25 PSPC1-A488 DAPI IMPa4-A546_ab_TileScan_001 (Stage 28 of 49)	00-ErfQaqZf99oGJpEVnYfE35
34.1641	um	Vesicles Paraspeckle	0.000	1.000	54	200000286	200000096	siRNA-IMPa4-25 PSPC1-A488 IMPa4-A546 DAPI 8C2-siRNA-IMP-a2-a4 V2.00	0	28. siRNA-IMPa4-25 PSPC1-A488 DAPI IMPa4-A546_ab_TileScan_001 (Stage 28 of 49)	00-ErfQaqZf99oGJpEVnYfE35
26.75	um	Vesicles Paraspeckle	0.000	1.000	54	200000287	200000097	siRNA-IMPa4-25 PSPC1-A488 IMPa4-A546 DAPI 8C2-siRNA-IMP-a2-a4 V2.00	0	28. siRNA-IMPa4-25 PSPC1-A488 DAPI IMPa4-A546_ab_TileScan_001 (Stage 28 of 49)	00-ErfQaqZf99oGJpEVnYfE35
33.125	um	Vesicles Paraspeckle	0.000	1.000	54	200000288	200000098	siRNA-IMPa4-25 PSPC1-A488 IMPa4-A546 DAPI 8C2-siRNA-IMP-a2-a4 V2.00	0	28. siRNA-IMPa4-25 PSPC1-A488 DAPI IMPa4-A546_ab_TileScan_001 (Stage 28 of 49)	00-ErfQaqZf99oGJpEVnYfE35
18.7031	um	Vesicles Paraspeckle	0.000	1.000	55	200000289	200000099	siRNA-IMPa4-25 PSPC1-A488 IMPa4-A546 DAPI 8C2-siRNA-IMP-a2-a4 V2.00	0	28. siRNA-IMPa4-25 PSPC1-A488 DAPI IMPa4-A546_ab_TileScan_001 (Stage 28 of 49)	00-ErfQaqZf99oGJpEVnYfE35
17.543	um	Vesicles Paraspeckle	0.000	1.000	55	200000290	200000100	siRNA-IMPa4-25 PSPC1-A488 IMPa4-A546 DAPI 8C2-siRNA-IMP-a2-a4 V2.00	0	28. siRNA-IMPa4-25 PSPC1-A488 DAPI IMPa4-A546_ab_TileScan_001 (Stage 28 of 49)	00-ErfQaqZf99oGJpEVnYfE35
16.1484	um	Vesicles Paraspeckle	0.000	1.000	55	200000291	200000101	siRNA-IMPa4-25 PSPC1-A488 IMPa4-A546 DAPI 8C2-siRNA-IMP-a2-a4 V2.00	0	28. siRNA-IMPa4-25 PSPC1-A488 DAPI IMPa4-A546_ab_TileScan_001 (Stage 28 of 49)	00-ErfQaqZf99oGJpEVnYfE35
1.72266	um	Vesicles Paraspeckle	0.000	1.000	56	200000292	200000102	siRNA-IMPa4-25 PSPC1-A488 IMPa4-A546 DAPI 8C2-siRNA-IMP-a2-a4 V2.00	0	28. siRNA-IMPa4-25 PSPC1-A488 DAPI IMPa4-A546_ab_TileScan_001 (Stage 28 of 49)	00-ErfQaqZf99oGJpEVnYfE35
0.835938	um	Vesicles Paraspeckle	0.000	1.000	56	200000293	200000103	siRNA-IMPa4-25 PSPC1-A488 IMPa4-A546 DAPI 8C2-siRNA-IMP-a2-a4 V2.00	0	28. siRNA-IMPa4-25 PSPC1-A488 DAPI IMPa4-A546_ab_TileScan_001 (Stage 28 of 49)	00-ErfQaqZf99oGJpEVnYfE35
0	um	Vesicles Paraspeckle	0.000	1.000	56	200000294	200000104	siRNA-IMPa4-25 PSPC1-A488 IMPa4-A546 DAPI 8C2-siRNA-IMP-a2-a4 V2.00	0	28. siRNA-IMPa4-25 PSPC1-A488 DAPI IMPa4-A546_ab_TileScan_001 (Stage 28 of 49)	00-ErfQaqZf99oGJpEVnYfE35
2.79297	um	Vesicles Paraspeckle	0.000	1.000	56	200000295	200000105	siRNA-IMPa4-25 PSPC1-A488 IMPa4-A546 DAPI 8C2-siRNA-IMP-a2-a4 V2.00	0	28. siRNA-IMPa4-25 PSPC1-A488 DAPI IMPa4-A546_ab_TileScan_001 (Stage 28 of 49)	00-ErfQaqZf99oGJpEVnYfE35
2.38672	um	Vesicles Paraspeckle	0.000	1.000	56	200000296	200000106	siRNA-IMPa4-25 PSPC1-A488 IMPa4-A546 DAPI 8C2-siRNA-IMP-a2-a4 V2.00	0	28. siRNA-IMPa4-25 PSPC1-A488 DAPI IMPa4-A546_ab_TileScan_001 (Stage 28 of 49)	00-ErfQaqZf99oGJpEVnYfE35
14.3281	um	Vesicles Paraspeckle	0.000	1.000	57	200000297	200000107	siRNA-IMPa4-25 PSPC1-A488 IMPa4-A546 DAPI 8C2-siRNA-IMP-a2-a4 V2.00	0	28. siRNA-IMPa4-25 PSPC1-A488 DAPI IMPa4-A546_ab_TileScan_001 (Stage 28 of 49)	00-ErfQaqZf99oGJpEVnYfE35
18.9297	um	Vesicles Paraspeckle	0.000	1.000	58	200000298	200000000	siRNA-IMPa4-25 PSPC1-A488 IMPa4-A546 DAPI 8C2-siRNA-IMP-a2-a4 V2.00	0	28. siRNA-IMPa4-25 PSPC1-A488 DAPI IMPa4-A546_ac_TileScan_001 (Stage 29 of 49)	00-JXBSF3YfYq8w6ZgAWAaHHg
19.4883	um	Vesicles Paraspeckle	0.000	1.000	58	200000299	200000001	siRNA-IMPa4-25 PSPC1-A488 IMPa4-A546 DAPI 8C2-siRNA-IMP-a2-a4 V2.00	0	28. siRNA-IMPa4-25 PSPC1-A488 DAPI IMPa4-A546_ac_TileScan_001 (Stage 29 of 49)	00-JXBSF3YfYq8w6ZgAWAaHHg
17.0117	um	Vesicles Paraspeckle	0.000	1.000	58	200000300	200000002	siRNA-IMPa4-25 PSPC1-A488 IMPa4-A546 DAPI 8C2-siRNA-IMP-a2-a4 V2.00	0	28. siRNA-IMPa4-25 PSPC1-A488 DAPI IMPa4-A546_ac_TileScan_001 (Stage 29 of 49)	00-JXBSF3YfYq8w6ZgAWAaHHg
18.8398	um	Vesicles Paraspeckle	0.000	1.000	58	200000301	200000003	siRNA-IMPa4-25 PSPC1-A488 IMPa4-A546 DAPI 8C2-siRNA-IMP-a2-a4 V2.00	0	28. siRNA-IMPa4-25 PSPC1-A488 DAPI IMPa4-A546_ac_TileScan_001 (Stage 29 of 49)	00-JXBSF3YfYq8w6ZgAWAaHHg
14.0547	um	Vesicles Paraspeckle	0.000	1.000	58	200000302	200000004	siRNA-IMPa4-25 PSPC1-A488 IMPa4-A546 DAPI 8C2-siRNA-IMP-a2-a4 V2.00	0	28. siRNA-IMPa4-25 PSPC1-A488 DAPI IMPa4-A546_ac_TileScan_001 (Stage 29 of 49)	00-JXBSF3YfYq8w6ZgAWAaHHg
15.6055	um	Vesicles Paraspeckle	0.000	1.000	58	200000303	200000005	siRNA-IMPa4-25 PSPC1-A488 IMPa4-A546 DAPI 8C2-siRNA-IMP-a2-a4 V2.00	0	28. siRNA-IMPa4-25 PSPC1-A488 DAPI IMPa4-A546_ac_TileScan_001 (Stage 29 of 49)	00-JXBSF3YfYq8w6ZgAWAaHHg
19.1055	um	Vesicles Paraspeckle	0.000	1.000	60	200000304	200000006	siRNA-IMPa4-25 PSPC1-A488 IMPa4-A546 DAPI 8C2-siRNA-IMP-a2-a4 V2.00	0	28. siRNA-IMPa4-25 PSPC1-A488 DAPI IMPa4-A546_ac_TileScan_001 (Stage 29 of 49)	00-JXBSF3YfYq8w6ZgAWAaHHg
13.8711	um	Vesicles Paraspeckle	0.000	1.000	60	200000305	200000007	siRNA-IMPa4-25 PSPC1-A488 IMPa4-A546 DAPI 8C2-siRNA-IMP-a2-a4 V2.00	0	28. siRNA-IMPa4-25 PSPC1-A488 DAPI IMPa4-A546_ac_TileScan_001 (Stage 29 of 49)	00-JXBSF3YfYq8w6ZgAWAaHHg
23.082	um	Vesicles Paraspeckle	0.000	1.000	60	200000306	200000008	siRNA-IMPa4-25 PSPC1-A488 IMPa4-A546 DAPI 8C2-siRNA-IMP-a2-a4 V2.00	0	28. siRNA-IMPa4-25 PSPC1-A488 DAPI IMPa4-A546_ac_TileScan_001 (Stage 29 of 49)	00-JXBSF3YfYq8w6ZgAWAaHHg
7.19922	um	Vesicles Paraspeckle	0.000	1.000	61	200000307	200000009	siRNA-IMPa4-25 PSPC1-A488 IMPa4-A546 DAPI 8C2-siRNA-IMP-a2-a4 V2.00	0	28. siRNA-IMPa4-25 PSPC1-A488 DAPI IMPa4-A546_ac_TileScan_001 (Stage 29 of 49)	00-JXBSF3YfYq8w6ZgAWAaHHg
7.43359	um	Vesicles Paraspeckle	0.000	1.000	61	200000308	200000010	siRNA-IMPa4-25 PSPC1-A488 IMPa4-A546 DAPI 8C2-siRNA-IMP-a2-a4 V2.00	0	28. siRNA-IMPa4-25 PSPC1-A488 DAPI IMPa4-A546_ac_TileScan_001 (Stage 29 of 49)	00-JXBSF3YfYq8w6ZgAWAaHHg
0	um	Vesicles Paraspeckle	0.000	1.000	62	200000309	200000011	siRNA-IMPa4-25 PSPC1-A488 IMPa4-A546 DAPI 8C2-siRNA-IMP-a2-a4 V2.00	0	28. siRNA-IMPa4-25 PSPC1-A488 DAPI IMPa4-A546_ac_TileScan_001 (Stage 29 of 49)	00-JXBSF3YfYq8w6ZgAWAaHHg
0	um	Vesicles Paraspeckle	0.000	1.000	62	200000310	200000012	siRNA-IMPa4-25 PSPC1-A488 IMPa4-A546 DAPI 8C2-siRNA-IMP-a2-a4 V2.00	0	28. siRNA-IMPa4-25 PSPC1-A488 DAPI IMPa4-A546_ac_TileScan_001 (Stage 29 of 49)	00-JXBSF3YfYq8w6ZgAWAaHHg
8.60156	um	Vesicles Paraspeckle	0.000	1.000	63	200000311	200000013	siRNA-IMPa4-25 PSPC1-A488 IMPa4-A546 DAPI 8C2-siRNA-IMP-a2-a4 V2.00	0	28. siRNA-IMPa4-25 PSPC1-A488 DAPI IMPa4-A546_ac_TileScan_001 (Stage 29 of 49)	00-JXBSF3YfYq8w6ZgAWAaHHg
6.30469	um	Vesicles Paraspeckle	0.000	1.000	63	200000312	200000014	siRNA-IMPa4-25 PSPC1-A488 IMPa4-A546 DAPI 8C2-siRNA-IMP-a2-a4 V2.00	0	28. siRNA-IMPa4-25 PSPC1-A488 DAPI IMPa4-A546_ac_TileScan_001 (Stage 29 of 49)	00-JXBSF3YfYq8w6ZgAWAaHHg
13.4375	um	Vesicles Paraspeckle	0.000	1.000	63	200000313	200000015	siRNA-IMPa4-25 PSPC1-A488 IMPa4-A546 DAPI 8C2-siRNA-IMP-a2-a4 V2.00	0	28. siRNA-IMPa4-25 PSPC1-A488 DAPI IMPa4-A546_ac_TileScan_001 (Stage 29 of 49)	00-JXBSF3YfYq8w6ZgAWAaHHg
37.4531	um	Vesicles Paraspeckle	0.000	1.000	65	200000314	200000016	siRNA-IMPa4-25 PSPC1-A488 IMPa4-A546 DAPI 8C2-siRNA-IMP-a2-a4 V2.00	0	28. siRNA-IMPa4-25 PSPC1-A488 DAPI IMPa4-A546_ac_TileScan_001 (Stage 29 of 49)	00-JXBSF3YfYq8w6ZgAWAaHHg
32.3594	um	Vesicles Paraspeckle	0.000	1.000	65	200000315	200000017	siRNA-IMPa4-25 PSPC1-A488 IMPa4-A546 DAPI 8C2-siRNA-IMP-a2-a4 V2.00	0	28. siRNA-IMPa4-25 PSPC1-A488 DAPI IMPa4-A546_ac_TileScan_001 (Stage 29 of 49)	00-JXBSF3YfYq8w6ZgAWAaHHg
30.1641	um	Vesicles Paraspeckle	0.000	1.000	65	200000316	200000018	siRNA-IMPa4-25 PSPC1-A488 IMPa4-A546 DAPI 8C2-siRNA-IMP-a2-a4 V2.00	0	28. siRNA-IMPa4-25 PSPC1-A488 DAPI IMPa4-A546_ac_TileScan_001 (Stage 29 of 49)	00-JXBSF3YfYq8w6ZgAWAaHHg
31.9453	um	Vesicles Paraspeckle	0.000	1.000	65	200000317	200000019	siRNA-IMPa4-25 PSPC1-A488 IMPa4-A546 DAPI 8C2-siRNA-IMP-a2-a4 V2.00	0	28. siRNA-IMPa4-25 PSPC1-A488 DAPI IMPa4-A546_ac_TileScan_001 (Stage 29 of 49)	00-JXBSF3YfYq8w6ZgAWAaHHg
28.8281	um	Vesicles Paraspeckle	0.000	1.000	65	200000318	200000020	siRNA-IMPa4-25 PSPC1-A488 IMPa4-A546 DAPI 8C2-siRNA-IMP-a2-a4 V2.00	0	28. siRNA-IMPa4-25 PSPC1-A488 DAPI IMPa4-A546_ac_TileScan_001 (Stage 29 of 49)	00-JXBSF3YfYq8w6ZgAWAaHHg
31.4219	um	Vesicles Paraspeckle	0.000	1.000	65	200000319	200000021	siRNA-IMPa4-25 PSPC1-A488 IMPa4-A546 DAPI 8C2-siRNA-IMP-a2-a4 V2.00	0	28. siRNA-IMPa4-25 PSPC1-A488 DAPI IMPa4-A546_ac_TileScan_001 (Stage 29 of 49)	00-JXBSF3YfYq8w6ZgAWAaHHg
32.2461	um	Vesicles Paraspeckle	0.000	1.000	65	200000320	200000022	siRNA-IMPa4-25 PSPC1-A488 IMPa4-A546 DAPI 8C2-siRNA-IMP-a2-a4 V2.00	0	28. siRNA-IMPa4-25 PSPC1-A488 DAPI IMPa4-A546_ac_TileScan_001 (Stage 29 of 49)	00-JXBSF3YfYq8w6ZgAWAaHHg
14.9609	um	Vesicles Paraspeckle	0.000	1.000	66	200000321	200000023	siRNA-IMPa4-25 PSPC1-A488 IMPa4-A546 DAPI 8C2-siRNA-IMP-a2-a4 V2.00	0	28. siRNA-IMPa4-25 PSPC1-A488 DAPI IMPa4-A546_ac_TileScan_001 (Stage 29 of 49)	00-JXBSF3YfYq8w6ZgAWAaHHg
10.1289	um	Vesicles Paraspeckle	0.000	1.000	66	200000322	200000024	siRNA-IMPa4-25 PSPC1-A488 IMPa4-A546 DAPI 8C2-siRNA-IMP-a2-a4 V2.00	0	28. siRNA-IMPa4-25 PSPC1-A488 DAPI IMPa4-A546_ac_TileScan_001 (Stage 29 of 49)	00-JXBSF3YfYq8w6ZgAWAaHHg
12.9727	um	Vesicles Paraspeckle	0.000	1.000	66	200000323	200000025	siRNA-IMPa4-25 PSPC1-A488 IMPa4-A546 DAPI 8C2-siRNA-IMP-a2-a4 V2.00	0	28. siRNA-IMPa4-25 PSPC1-A488 DAPI IMPa4-A546_ac_TileScan_001 (Stage 29 of 49)	00-JXBSF3YfYq8w6ZgAWAaHHg
15.9609	um	Vesicles Paraspeckle	0.000	1.000	66	200000324	200000026	siRNA-IMPa4-25 PSPC1-A488 IMPa4-A546 DAPI 8C2-siRNA-IMP-a2-a4 V2.00	0	28. siRNA-IMPa4-25 PSPC1-A488 DAPI IMPa4-A546_ac_TileScan_001 (Stage 29 of 49)	00-JXBSF3YfYq8w6ZgAWAaHHg
14.1367	um	Vesicles Paraspeckle	0.000	1.000	66	200000325	200000027	siRNA-IMPa4-25 PSPC1-A488 IMPa4-A546 DAPI 8C2-siRNA-IMP-a2-a4 V2.00	0	28. siRNA-IMPa4-25 PSPC1-A488 DAPI IMPa4-A546_ac_TileScan_001 (Stage 29 of 49)	00-JXBSF3YfYq8w6ZgAWAaHHg
4.14063	um	Vesicles Paraspeckle	0.000	1.000	66	200000326	200000028	siRNA-IMPa4-25 PSPC1-A488 IMPa4-A546 DAPI 8C2-siRNA-IMP-a2-a4 V2.00	0	28. siRNA-IMPa4-25 PSPC1-A488 DAPI IMPa4-A546_ac_TileScan_001 (Stage 29 of 49)	00-JXBSF3YfYq8w6ZgAWAaHHg
3.23047	um	Vesicles Paraspeckle	0.000	1.000	66	200000327	200000029	siRNA-IMPa4-25 PSPC1-A488 IMPa4-A546 DAPI 8C2-siRNA-IMP-a2-a4 V2.00	0	28. siRNA-IMPa4-25 PSPC1-A488 DAPI IMPa4-A546_ac_TileScan_001 (Stage 29 of 49)	00-JXBSF3YfYq8w6ZgAWAaHHg
14.0117	um	Vesicles Paraspeckle	0.000	1.000	66	200000328	200000030	siRNA-IMPa4-25 PSPC1-A488 IMPa4-A546 DAPI 8C2-siRNA-IMP-a2-a4 V2.00	0	28. siRNA-IMPa4-25 PSPC1-A488 DAPI IMPa4-A546_ac_TileScan_001 (Stage 29 of 49)	00-JXBSF3YfYq8w6ZgAWAaHHg
9.41016	um	Vesicles Paraspeckle	0.000	1.000	66	200000329	200000031	siRNA-IMPa4-25 PSPC1-A488 IMPa4-A546 DAPI 8C2-siRNA-IMP-a2-a4 V2.00	0	28. siRNA-IMPa4-25 PSPC1-A488 DAPI IMPa4-A546_ac_TileScan_001 (Stage 29 of 49)	00-JXBSF3YfYq8w6ZgAWAaHHg
6.54688	um	Vesicles Paraspeckle	0.000	1.000	66	200000330	200000032	siRNA-IMPa4-25 PSPC1-A488 IMPa4-A546 DAPI 8C2-siRNA-IMP-a2-a4 V2.00	0	28. siRNA-IMPa4-25 PSPC1-A488 DAPI IMPa4-A546_ac_TileScan_001 (Stage 29 of 49)	00-JXBSF3YfYq8w6ZgAWAaHHg
15.0859	um	Vesicles Paraspeckle	0.000	1.000	66	200000331	200000033	siRNA-IMPa4-25 PSPC1-A488 IMPa4-A546 DAPI 8C2-siRNA-IMP-a2-a4 V2.00	0	28. siRNA-IMPa4-25 PSPC1-A488 DAPI IMPa4-A546_ac_TileScan_001 (Stage 29 of 49)	00-JXBSF3YfYq8w6ZgAWAaHHg
38.1016	um	Vesicles Paraspeckle	0.000	1.000	67	200000332	200000034	siRNA-IMPa4-25 PSPC1-A488 IMPa4-A546 DAPI 8C2-siRNA-IMP-a2-a4 V2.00	0	28. siRNA-IMPa4-25 PSPC1-A488 DAPI IMPa4-A546_ac_TileScan_001 (Stage 29 of 49)	00-JXBSF3YfYq8w6ZgAWAaHHg
35.9336	um	Vesicles Paraspeckle	0.000	1.000	67	200000333	200000035	siRNA-IMPa4-25 PSPC1-A488 IMPa4-A546 DAPI 8C2-siRNA-IMP-a2-a4 V2.00	0	28. siRNA-IMPa4-25 PSPC1-A488 DAPI IMPa4-A546_ac_TileScan_001 (Stage 29 of 49)	00-JXBSF3YfYq8w6ZgAWAaHHg
44.2227	um	Vesicles Paraspeckle	0.000	1.000	67	200000334	200000036	siRNA-IMPa4-25 PSPC1-A488 IMPa4-A546 DAPI 8C2-siRNA-IMP-a2-a4 V2.00	0	28. siRNA-IMPa4-25 PSPC1-A488 DAPI IMPa4-A546_ac_TileScan_001 (Stage 29 of 49)	00-JXBSF3YfYq8w6ZgAWAaHHg
41.3008	um	Vesicles Paraspeckle	0.000	1.000	67	200000335	200000037	siRNA-IMPa4-25 PSPC1-A488 IMPa4-A546 DAPI 8C2-siRNA-IMP-a2-a4 V2.00	0	28. siRNA-IMPa4-25 PSPC1-A488 DAPI IMPa4-A546_ac_TileScan_001 (Stage 29 of 49)	00-JXBSF3YfYq8w6ZgAWAaHHg
40.7813	um	Vesicles Paraspeckle	0.000	1.000	67	200000336	200000038	siRNA-IMPa4-25 PSPC1-A488 IMPa4-A546 DAPI 8C2-siRNA-IMP-a2-a4 V2.00	0	28. siRNA-IMPa4-25 PSPC1-A488 DAPI IMPa4-A546_ac_TileScan_001 (Stage 29 of 49)	00-JXBSF3YfYq8w6ZgAWAaHHg
40.6953	um	Vesicles Paraspeckle	0.000	1.000	67	200000337	200000039	siRNA-IMPa4-25 PSPC1-A488 IMPa4-A546 DAPI 8C2-siRNA-IMP-a2-a4 V2.00	0	28. siRNA-IMPa4-25 PSPC1-A488 DAPI IMPa4-A546_ac_TileScan_001 (Stage 29 of 49)	00-JXBSF3YfYq8w6ZgAWAaHHg
38	um	Vesicles Paraspeckle	0.000	1.000	67	200000338	200000040	siRNA-IMPa4-25 PSPC1-A488 IMPa4-A546 DAPI 8C2-siRNA-IMP-a2-a4 V2.00	0	28. siRNA-IMPa4-25 PSPC1-A488 DAPI IMPa4-A546_ac_TileScan_001 (Stage 29 of 49)	00-JXBSF3YfYq8w6ZgAWAaHHg
37.0781	um	Vesicles Paraspeckle	0.000	1.000	67	200000339	200000041	siRNA-IMPa4-25 PSPC1-A488 IMPa4-A546 DAPI 8C2-siRNA-IMP-a2-a4 V2.00	0	28. siRNA-IMPa4-25 PSPC1-A488 DAPI IMPa4-A546_ac_TileScan_001 (Stage 29 of 49)	00-JXBSF3YfYq8w6ZgAWAaHHg
42.3203	um	Vesicles Paraspeckle	0.000	1.000	67	200000340	200000042	siRNA-IMPa4-25 PSPC1-A488 IMPa4-A546 DAPI 8C2-siRNA-IMP-a2-a4 V2.00	0	28. siRNA-IMPa4-25 PSPC1-A488 DAPI IMPa4-A546_ac_TileScan_001 (Stage 29 of 49)	00-JXBSF3YfYq8w6ZgAWAaHHg
38.6602	um	Vesicles Paraspeckle	0.000	1.000	67	200000341	200000043	siRNA-IMPa4-25 PSPC1-A488 IMPa4-A546 DAPI 8C2-siRNA-IMP-a2-a4 V2.00	0	28. siRNA-IMPa4-25 PSPC1-A488 DAPI IMPa4-A546_ac_TileScan_001 (Stage 29 of 49)	00-JXBSF3YfYq8w6ZgAWAaHHg
36.8477	um	Vesicles Paraspeckle	0.000	1.000	67	200000342	200000044	siRNA-IMPa4-25 PSPC1-A488 IMPa4-A546 DAPI 8C2-siRNA-IMP-a2-a4 V2.00	0	28. siRNA-IMPa4-25 PSPC1-A488 DAPI IMPa4-A546_ac_TileScan_001 (Stage 29 of 49)	00-JXBSF3YfYq8w6ZgAWAaHHg
36.0078	um	Vesicles Paraspeckle	0.000	1.000	67	200000343	200000045	siRNA-IMPa4-25 PSPC1-A488 IMPa4-A546 DAPI 8C2-siRNA-IMP-a2-a4 V2.00	0	28. siRNA-IMPa4-25 PSPC1-A488 DAPI IMPa4-A546_ac_TileScan_001 (Stage 29 of 49)	00-JXBSF3YfYq8w6ZgAWAaHHg
35.6328	um	Vesicles Paraspeckle	0.000	1.000	67	200000344	200000046	siRNA-IMPa4-25 PSPC1-A488 IMPa4-A546 DAPI 8C2-siRNA-IMP-a2-a4 V2.00	0	28. siRNA-IMPa4-25 PSPC1-A488 DAPI IMPa4-A546_ac_TileScan_001 (Stage 29 of 49)	00-JXBSF3YfYq8w6ZgAWAaHHg
34.0156	um	Vesicles Paraspeckle	0.000	1.000	67	200000345	200000047	siRNA-IMPa4-25 PSPC1-A488 IMPa4-A546 DAPI 8C2-siRNA-IMP-a2-a4 V2.00	0	28. siRNA-IMPa4-25 PSPC1-A488 DAPI IMPa4-A546_ac_TileScan_001 (Stage 29 of 49)	00-JXBSF3YfYq8w6ZgAWAaHHg
33.3203	um	Vesicles Paraspeckle	0.000	1.000	67	200000346	200000048	siRNA-IMPa4-25 PSPC1-A488 IMPa4-A546 DAPI 8C2-siRNA-IMP-a2-a4 V2.00	0	28. siRNA-IMPa4-25 PSPC1-A488 DAPI IMPa4-A546_ac_TileScan_001 (Stage 29 of 49)	00-JXBSF3YfYq8w6ZgAWAaHHg
35.4219	um	Vesicles Paraspeckle	0.000	1.000	67	200000347	200000049	siRNA-IMPa4-25 PSPC1-A488 IMPa4-A546 DAPI 8C2-siRNA-IMP-a2-a4 V2.00	0	28. siRNA-IMPa4-25 PSPC1-A488 DAPI IMPa4-A546_ac_TileScan_001 (Stage 29 of 49)	00-JXBSF3YfYq8w6ZgAWAaHHg
34.625	um	Vesicles Paraspeckle	0.000	1.000	67	200000348	200000050	siRNA-IMPa4-25 PSPC1-A488 IMPa4-A546 DAPI 8C2-siRNA-IMP-a2-a4 V2.00	0	28. siRNA-IMPa4-25 PSPC1-A488 DAPI IMPa4-A546_ac_TileScan_001 (Stage 29 of 49)	00-JXBSF3YfYq8w6ZgAWAaHHg
39.6797	um	Vesicles Paraspeckle	0.000	1.000	67	200000349	200000051	siRNA-IMPa4-25 PSPC1-A488 IMPa4-A546 DAPI 8C2-siRNA-IMP-a2-a4 V2.00	0	28. siRNA-IMPa4-25 PSPC1-A488 DAPI IMPa4-A546_ac_TileScan_001 (Stage 29 of 49)	00-JXBSF3YfYq8w6ZgAWAaHHg
38.4883	um	Vesicles Paraspeckle	0.000	1.000	67	200000350	200000052	siRNA-IMPa4-25 PSPC1-A488 IMPa4-A546 DAPI 8C2-siRNA-IMP-a2-a4 V2.00	0	28. siRNA-IMPa4-25 PSPC1-A488 DAPI IMPa4-A546_ac_TileScan_001 (Stage 29 of 49)	00-JXBSF3YfYq8w6ZgAWAaHHg
38.1641	um	Vesicles Paraspeckle	0.000	1.000	67	200000351	200000053	siRNA-IMPa4-25 PSPC1-A488 IMPa4-A546 DAPI 8C2-siRNA-IMP-a2-a4 V2.00	0	28. siRNA-IMPa4-25 PSPC1-A488 DAPI IMPa4-A546_ac_TileScan_001 (Stage 29 of 49)	00-JXBSF3YfYq8w6ZgAWAaHHg
36.1758	um	Vesicles Paraspeckle	0.000	1.000	67	200000352	200000054	siRNA-IMPa4-25 PSPC1-A488 IMPa4-A546 DAPI 8C2-siRNA-IMP-a2-a4 V2.00	0	28. siRNA-IMPa4-25 PSPC1-A488 DAPI IMPa4-A546_ac_TileScan_001 (Stage 29 of 49)	00-JXBSF3YfYq8w6ZgAWAaHHg
41.3359	um	Vesicles Paraspeckle	0.000	1.000	67	200000353	200000055	siRNA-IMPa4-25 PSPC1-A488 IMPa4-A546 DAPI 8C2-siRNA-IMP-a2-a4 V2.00	0	28. siRNA-IMPa4-25 PSPC1-A488 DAPI IMPa4-A546_ac_TileScan_001 (Stage 29 of 49)	00-JXBSF3YfYq8w6ZgAWAaHHg
40.8828	um	Vesicles Paraspeckle	0.000	1.000	67	200000354	200000056	siRNA-IMPa4-25 PSPC1-A488 IMPa4-A546 DAPI 8C2-siRNA-IMP-a2-a4 V2.00	0	28. siRNA-IMPa4-25 PSPC1-A488 DAPI IMPa4-A546_ac_TileScan_001 (Stage 29 of 49)	00-JXBSF3YfYq8w6ZgAWAaHHg
39.7109	um	Vesicles Paraspeckle	0.000	1.000	67	200000355	200000057	siRNA-IMPa4-25 PSPC1-A488 IMPa4-A546 DAPI 8C2-siRNA-IMP-a2-a4 V2.00	0	28. siRNA-IMPa4-25 PSPC1-A488 DAPI IMPa4-A546_ac_TileScan_001 (Stage 29 of 49)	00-JXBSF3YfYq8w6ZgAWAaHHg
19.1641	um	Vesicles Paraspeckle	0.000	1.000	68	200000356	200000058	siRNA-IMPa4-25 PSPC1-A488 IMPa4-A546 DAPI 8C2-siRNA-IMP-a2-a4 V2.00	0	28. siRNA-IMPa4-25 PSPC1-A488 DAPI IMPa4-A546_ac_TileScan_001 (Stage 29 of 49)	00-JXBSF3YfYq8w6ZgAWAaHHg
19.8047	um	Vesicles Paraspeckle	0.000	1.000	68	200000357	200000059	siRNA-IMPa4-25 PSPC1-A488 IMPa4-A546 DAPI 8C2-siRNA-IMP-a2-a4 V2.00	0	28. siRNA-IMPa4-25 PSPC1-A488 DAPI IMPa4-A546_ac_TileScan_001 (Stage 29 of 49)	00-JXBSF3YfYq8w6ZgAWAaHHg
22.3633	um	Vesicles Paraspeckle	0.000	1.000	68	200000358	200000060	siRNA-IMPa4-25 PSPC1-A488 IMPa4-A546 DAPI 8C2-siRNA-IMP-a2-a4 V2.00	0	28. siRNA-IMPa4-25 PSPC1-A488 DAPI IMPa4-A546_ac_TileScan_001 (Stage 29 of 49)	00-JXBSF3YfYq8w6ZgAWAaHHg
18.7422	um	Vesicles Paraspeckle	0.000	1.000	68	200000359	200000061	siRNA-IMPa4-25 PSPC1-A488 IMPa4-A546 DAPI 8C2-siRNA-IMP-a2-a4 V2.00	0	28. siRNA-IMPa4-25 PSPC1-A488 DAPI IMPa4-A546_ac_TileScan_001 (Stage 29 of 49)	00-JXBSF3YfYq8w6ZgAWAaHHg
18.9023	um	Vesicles Paraspeckle	0.000	1.000	68	200000360	200000062	siRNA-IMPa4-25 PSPC1-A488 IMPa4-A546 DAPI 8C2-siRNA-IMP-a2-a4 V2.00	0	28. siRNA-IMPa4-25 PSPC1-A488 DAPI IMPa4-A546_ac_TileScan_001 (Stage 29 of 49)	00-JXBSF3YfYq8w6ZgAWAaHHg
17.6406	um	Vesicles Paraspeckle	0.000	1.000	68	200000361	200000063	siRNA-IMPa4-25 PSPC1-A488 IMPa4-A546 DAPI 8C2-siRNA-IMP-a2-a4 V2.00	0	28. siRNA-IMPa4-25 PSPC1-A488 DAPI IMPa4-A546_ac_TileScan_001 (Stage 29 of 49)	00-JXBSF3YfYq8w6ZgAWAaHHg
20.7734	um	Vesicles Paraspeckle	0.000	1.000	68	200000362	200000064	siRNA-IMPa4-25 PSPC1-A488 IMPa4-A546 DAPI 8C2-siRNA-IMP-a2-a4 V2.00	0	28. siRNA-IMPa4-25 PSPC1-A488 DAPI IMPa4-A546_ac_TileScan_001 (Stage 29 of 49)	00-JXBSF3YfYq8w6ZgAWAaHHg
18.9492	um	Vesicles Paraspeckle	0.000	1.000	68	200000363	200000065	siRNA-IMPa4-25 PSPC1-A488 IMPa4-A546 DAPI 8C2-siRNA-IMP-a2-a4 V2.00	0	28. siRNA-IMPa4-25 PSPC1-A488 DAPI IMPa4-A546_ac_TileScan_001 (Stage 29 of 49)	00-JXBSF3YfYq8w6ZgAWAaHHg
18.4883	um	Vesicles Paraspeckle	0.000	1.000	69	200000364	200000066	siRNA-IMPa4-25 PSPC1-A488 IMPa4-A546 DAPI 8C2-siRNA-IMP-a2-a4 V2.00	0	28. siRNA-IMPa4-25 PSPC1-A488 DAPI IMPa4-A546_ac_TileScan_001 (Stage 29 of 49)	00-JXBSF3YfYq8w6ZgAWAaHHg
15.9375	um	Vesicles Paraspeckle	0.000	1.000	69	200000365	200000067	siRNA-IMPa4-25 PSPC1-A488 IMPa4-A546 DAPI 8C2-siRNA-IMP-a2-a4 V2.00	0	28. siRNA-IMPa4-25 PSPC1-A488 DAPI IMPa4-A546_ac_TileScan_001 (Stage 29 of 49)	00-JXBSF3YfYq8w6ZgAWAaHHg
15.2344	um	Vesicles Paraspeckle	0.000	1.000	69	200000366	200000068	siRNA-IMPa4-25 PSPC1-A488 IMPa4-A546 DAPI 8C2-siRNA-IMP-a2-a4 V2.00	0	28. siRNA-IMPa4-25 PSPC1-A488 DAPI IMPa4-A546_ac_TileScan_001 (Stage 29 of 49)	00-JXBSF3YfYq8w6ZgAWAaHHg
13.6992	um	Vesicles Paraspeckle	0.000	1.000	69	200000367	200000069	siRNA-IMPa4-25 PSPC1-A488 IMPa4-A546 DAPI 8C2-siRNA-IMP-a2-a4 V2.00	0	28. siRNA-IMPa4-25 PSPC1-A488 DAPI IMPa4-A546_ac_TileScan_001 (Stage 29 of 49)	00-JXBSF3YfYq8w6ZgAWAaHHg
15.1211	um	Vesicles Paraspeckle	0.000	1.000	69	200000368	200000070	siRNA-IMPa4-25 PSPC1-A488 IMPa4-A546 DAPI 8C2-siRNA-IMP-a2-a4 V2.00	0	28. siRNA-IMPa4-25 PSPC1-A488 DAPI IMPa4-A546_ac_TileScan_001 (Stage 29 of 49)	00-JXBSF3YfYq8w6ZgAWAaHHg
12.3242	um	Vesicles Paraspeckle	0.000	1.000	69	200000369	200000071	siRNA-IMPa4-25 PSPC1-A488 IMPa4-A546 DAPI 8C2-siRNA-IMP-a2-a4 V2.00	0	28. siRNA-IMPa4-25 PSPC1-A488 DAPI IMPa4-A546_ac_TileScan_001 (Stage 29 of 49)	00-JXBSF3YfYq8w6ZgAWAaHHg
11.8359	um	Vesicles Paraspeckle	0.000	1.000	69	200000370	200000072	siRNA-IMPa4-25 PSPC1-A488 IMPa4-A546 DAPI 8C2-siRNA-IMP-a2-a4 V2.00	0	28. siRNA-IMPa4-25 PSPC1-A488 DAPI IMPa4-A546_ac_TileScan_001 (Stage 29 of 49)	00-JXBSF3YfYq8w6ZgAWAaHHg
10.5039	um	Vesicles Paraspeckle	0.000	1.000	69	200000371	200000073	siRNA-IMPa4-25 PSPC1-A488 IMPa4-A546 DAPI 8C2-siRNA-IMP-a2-a4 V2.00	0	28. siRNA-IMPa4-25 PSPC1-A488 DAPI IMPa4-A546_ac_TileScan_001 (Stage 29 of 49)	00-JXBSF3YfYq8w6ZgAWAaHHg
10.2422	um	Vesicles Paraspeckle	0.000	1.000	69	200000372	200000074	siRNA-IMPa4-25 PSPC1-A488 IMPa4-A546 DAPI 8C2-siRNA-IMP-a2-a4 V2.00	0	28. siRNA-IMPa4-25 PSPC1-A488 DAPI IMPa4-A546_ac_TileScan_001 (Stage 29 of 49)	00-JXBSF3YfYq8w6ZgAWAaHHg
9.77344	um	Vesicles Paraspeckle	0.000	1.000	69	200000373	200000075	siRNA-IMPa4-25 PSPC1-A488 IMPa4-A546 DAPI 8C2-siRNA-IMP-a2-a4 V2.00	0	28. siRNA-IMPa4-25 PSPC1-A488 DAPI IMPa4-A546_ac_TileScan_001 (Stage 29 of 49)	00-JXBSF3YfYq8w6ZgAWAaHHg
17.2656	um	Vesicles Paraspeckle	0.000	1.000	69	200000374	200000076	siRNA-IMPa4-25 PSPC1-A488 IMPa4-A546 DAPI 8C2-siRNA-IMP-a2-a4 V2.00	0	28. siRNA-IMPa4-25 PSPC1-A488 DAPI IMPa4-A546_ac_TileScan_001 (Stage 29 of 49)	00-JXBSF3YfYq8w6ZgAWAaHHg
16.7813	um	Vesicles Paraspeckle	0.000	1.000	69	200000375	200000077	siRNA-IMPa4-25 PSPC1-A488 IMPa4-A546 DAPI 8C2-siRNA-IMP-a2-a4 V2.00	0	28. siRNA-IMPa4-25 PSPC1-A488 DAPI IMPa4-A546_ac_TileScan_001 (Stage 29 of 49)	00-JXBSF3YfYq8w6ZgAWAaHHg
15.8672	um	Vesicles Paraspeckle	0.000	1.000	69	200000376	200000078	siRNA-IMPa4-25 PSPC1-A488 IMPa4-A546 DAPI 8C2-siRNA-IMP-a2-a4 V2.00	0	28. siRNA-IMPa4-25 PSPC1-A488 DAPI IMPa4-A546_ac_TileScan_001 (Stage 29 of 49)	00-JXBSF3YfYq8w6ZgAWAaHHg
9.22266	um	Vesicles Paraspeckle	0.000	1.000	69	200000377	200000079	siRNA-IMPa4-25 PSPC1-A488 IMPa4-A546 DAPI 8C2-siRNA-IMP-a2-a4 V2.00	0	28. siRNA-IMPa4-25 PSPC1-A488 DAPI IMPa4-A546_ac_TileScan_001 (Stage 29 of 49)	00-JXBSF3YfYq8w6ZgAWAaHHg
14.6055	um	Vesicles Paraspeckle	0.000	1.000	69	200000378	200000080	siRNA-IMPa4-25 PSPC1-A488 IMPa4-A546 DAPI 8C2-siRNA-IMP-a2-a4 V2.00	0	28. siRNA-IMPa4-25 PSPC1-A488 DAPI IMPa4-A546_ac_TileScan_001 (Stage 29 of 49)	00-JXBSF3YfYq8w6ZgAWAaHHg
13.918	um	Vesicles Paraspeckle	0.000	1.000	69	200000379	200000081	siRNA-IMPa4-25 PSPC1-A488 IMPa4-A546 DAPI 8C2-siRNA-IMP-a2-a4 V2.00	0	28. siRNA-IMPa4-25 PSPC1-A488 DAPI IMPa4-A546_ac_TileScan_001 (Stage 29 of 49)	00-JXBSF3YfYq8w6ZgAWAaHHg
15.9492	um	Vesicles Paraspeckle	0.000	1.000	69	200000380	200000082	siRNA-IMPa4-25 PSPC1-A488 IMPa4-A546 DAPI 8C2-siRNA-IMP-a2-a4 V2.00	0	28. siRNA-IMPa4-25 PSPC1-A488 DAPI IMPa4-A546_ac_TileScan_001 (Stage 29 of 49)	00-JXBSF3YfYq8w6ZgAWAaHHg
3.08594	um	Vesicles Paraspeckle	0.000	1.000	70	200000381	200000083	siRNA-IMPa4-25 PSPC1-A488 IMPa4-A546 DAPI 8C2-siRNA-IMP-a2-a4 V2.00	0	28. siRNA-IMPa4-25 PSPC1-A488 DAPI IMPa4-A546_ac_TileScan_001 (Stage 29 of 49)	00-JXBSF3YfYq8w6ZgAWAaHHg
7.92578	um	Vesicles Paraspeckle	0.000	1.000	70	200000382	200000084	siRNA-IMPa4-25 PSPC1-A488 IMPa4-A546 DAPI 8C2-siRNA-IMP-a2-a4 V2.00	0	28. siRNA-IMPa4-25 PSPC1-A488 DAPI IMPa4-A546_ac_TileScan_001 (Stage 29 of 49)	00-JXBSF3YfYq8w6ZgAWAaHHg
3.63281	um	Vesicles Paraspeckle	0.000	1.000	70	200000383	200000085	siRNA-IMPa4-25 PSPC1-A488 IMPa4-A546 DAPI 8C2-siRNA-IMP-a2-a4 V2.00	0	28. siRNA-IMPa4-25 PSPC1-A488 DAPI IMPa4-A546_ac_TileScan_001 (Stage 29 of 49)	00-JXBSF3YfYq8w6ZgAWAaHHg
3.35938	um	Vesicles Paraspeckle	0.000	1.000	70	200000384	200000086	siRNA-IMPa4-25 PSPC1-A488 IMPa4-A546 DAPI 8C2-siRNA-IMP-a2-a4 V2.00	0	28. siRNA-IMPa4-25 PSPC1-A488 DAPI IMPa4-A546_ac_TileScan_001 (Stage 29 of 49)	00-JXBSF3YfYq8w6ZgAWAaHHg
1.08984	um	Vesicles Paraspeckle	0.000	1.000	70	200000385	200000087	siRNA-IMPa4-25 PSPC1-A488 IMPa4-A546 DAPI 8C2-siRNA-IMP-a2-a4 V2.00	0	28. siRNA-IMPa4-25 PSPC1-A488 DAPI IMPa4-A546_ac_TileScan_001 (Stage 29 of 49)	00-JXBSF3YfYq8w6ZgAWAaHHg
8.11719	um	Vesicles Paraspeckle	0.000	1.000	70	200000386	200000088	siRNA-IMPa4-25 PSPC1-A488 IMPa4-A546 DAPI 8C2-siRNA-IMP-a2-a4 V2.00	0	28. siRNA-IMPa4-25 PSPC1-A488 DAPI IMPa4-A546_ac_TileScan_001 (Stage 29 of 49)	00-JXBSF3YfYq8w6ZgAWAaHHg
61.6563	um	Vesicles Paraspeckle	0.000	1.000	71	200000387	200000089	siRNA-IMPa4-25 PSPC1-A488 IMPa4-A546 DAPI 8C2-siRNA-IMP-a2-a4 V2.00	0	28. siRNA-IMPa4-25 PSPC1-A488 DAPI IMPa4-A546_ac_TileScan_001 (Stage 29 of 49)	00-JXBSF3YfYq8w6ZgAWAaHHg
60.6484	um	Vesicles Paraspeckle	0.000	1.000	71	200000388	200000090	siRNA-IMPa4-25 PSPC1-A488 IMPa4-A546 DAPI 8C2-siRNA-IMP-a2-a4 V2.00	0	28. siRNA-IMPa4-25 PSPC1-A488 DAPI IMPa4-A546_ac_TileScan_001 (Stage 29 of 49)	00-JXBSF3YfYq8w6ZgAWAaHHg
61.4609	um	Vesicles Paraspeckle	0.000	1.000	71	200000389	200000091	siRNA-IMPa4-25 PSPC1-A488 IMPa4-A546 DAPI 8C2-siRNA-IMP-a2-a4 V2.00	0	28. siRNA-IMPa4-25 PSPC1-A488 DAPI IMPa4-A546_ac_TileScan_001 (Stage 29 of 49)	00-JXBSF3YfYq8w6ZgAWAaHHg
63.4961	um	Vesicles Paraspeckle	0.000	1.000	71	200000390	200000092	siRNA-IMPa4-25 PSPC1-A488 IMPa4-A546 DAPI 8C2-siRNA-IMP-a2-a4 V2.00	0	28. siRNA-IMPa4-25 PSPC1-A488 DAPI IMPa4-A546_ac_TileScan_001 (Stage 29 of 49)	00-JXBSF3YfYq8w6ZgAWAaHHg
60.9063	um	Vesicles Paraspeckle	0.000	1.000	71	200000391	200000093	siRNA-IMPa4-25 PSPC1-A488 IMPa4-A546 DAPI 8C2-siRNA-IMP-a2-a4 V2.00	0	28. siRNA-IMPa4-25 PSPC1-A488 DAPI IMPa4-A546_ac_TileScan_001 (Stage 29 of 49)	00-JXBSF3YfYq8w6ZgAWAaHHg
60.25	um	Vesicles Paraspeckle	0.000	1.000	71	200000392	200000094	siRNA-IMPa4-25 PSPC1-A488 IMPa4-A546 DAPI 8C2-siRNA-IMP-a2-a4 V2.00	0	28. siRNA-IMPa4-25 PSPC1-A488 DAPI IMPa4-A546_ac_TileScan_001 (Stage 29 of 49)	00-JXBSF3YfYq8w6ZgAWAaHHg
62.9063	um	Vesicles Paraspeckle	0.000	1.000	71	200000393	200000095	siRNA-IMPa4-25 PSPC1-A488 IMPa4-A546 DAPI 8C2-siRNA-IMP-a2-a4 V2.00	0	28. siRNA-IMPa4-25 PSPC1-A488 DAPI IMPa4-A546_ac_TileScan_001 (Stage 29 of 49)	00-JXBSF3YfYq8w6ZgAWAaHHg
61.9766	um	Vesicles Paraspeckle	0.000	1.000	71	200000394	200000096	siRNA-IMPa4-25 PSPC1-A488 IMPa4-A546 DAPI 8C2-siRNA-IMP-a2-a4 V2.00	0	28. siRNA-IMPa4-25 PSPC1-A488 DAPI IMPa4-A546_ac_TileScan_001 (Stage 29 of 49)	00-JXBSF3YfYq8w6ZgAWAaHHg
61.5273	um	Vesicles Paraspeckle	0.000	1.000	71	200000395	200000097	siRNA-IMPa4-25 PSPC1-A488 IMPa4-A546 DAPI 8C2-siRNA-IMP-a2-a4 V2.00	0	28. siRNA-IMPa4-25 PSPC1-A488 DAPI IMPa4-A546_ac_TileScan_001 (Stage 29 of 49)	00-JXBSF3YfYq8w6ZgAWAaHHg
4.67188	um	Vesicles Paraspeckle	0.000	1.000	72	200000396	200000098	siRNA-IMPa4-25 PSPC1-A488 IMPa4-A546 DAPI 8C2-siRNA-IMP-a2-a4 V2.00	0	28. siRNA-IMPa4-25 PSPC1-A488 DAPI IMPa4-A546_ac_TileScan_001 (Stage 29 of 49)	00-JXBSF3YfYq8w6ZgAWAaHHg
0	um	Vesicles Paraspeckle	0.000	1.000	72	200000397	200000099	siRNA-IMPa4-25 PSPC1-A488 IMPa4-A546 DAPI 8C2-siRNA-IMP-a2-a4 V2.00	0	28. siRNA-IMPa4-25 PSPC1-A488 DAPI IMPa4-A546_ac_TileScan_001 (Stage 29 of 49)	00-JXBSF3YfYq8w6ZgAWAaHHg
11.8203	um	Vesicles Paraspeckle	0.000	1.000	72	200000398	200000100	siRNA-IMPa4-25 PSPC1-A488 IMPa4-A546 DAPI 8C2-siRNA-IMP-a2-a4 V2.00	0	28. siRNA-IMPa4-25 PSPC1-A488 DAPI IMPa4-A546_ac_TileScan_001 (Stage 29 of 49)	00-JXBSF3YfYq8w6ZgAWAaHHg
15.1484	um	Vesicles Paraspeckle	0.000	1.000	72	200000399	200000101	siRNA-IMPa4-25 PSPC1-A488 IMPa4-A546 DAPI 8C2-siRNA-IMP-a2-a4 V2.00	0	28. siRNA-IMPa4-25 PSPC1-A488 DAPI IMPa4-A546_ac_TileScan_001 (Stage 29 of 49)	00-JXBSF3YfYq8w6ZgAWAaHHg
5.35938	um	Vesicles Paraspeckle	0.000	1.000	72	200000400	200000102	siRNA-IMPa4-25 PSPC1-A488 IMPa4-A546 DAPI 8C2-siRNA-IMP-a2-a4 V2.00	0	28. siRNA-IMPa4-25 PSPC1-A488 DAPI IMPa4-A546_ac_TileScan_001 (Stage 29 of 49)	00-JXBSF3YfYq8w6ZgAWAaHHg
9.67188	um	Vesicles Paraspeckle	0.000	1.000	72	200000401	200000103	siRNA-IMPa4-25 PSPC1-A488 IMPa4-A546 DAPI 8C2-siRNA-IMP-a2-a4 V2.00	0	28. siRNA-IMPa4-25 PSPC1-A488 DAPI IMPa4-A546_ac_TileScan_001 (Stage 29 of 49)	00-JXBSF3YfYq8w6ZgAWAaHHg
15.7227	um	Vesicles Paraspeckle	0.000	1.000	72	200000402	200000104	siRNA-IMPa4-25 PSPC1-A488 IMPa4-A546 DAPI 8C2-siRNA-IMP-a2-a4 V2.00	0	28. siRNA-IMPa4-25 PSPC1-A488 DAPI IMPa4-A546_ac_TileScan_001 (Stage 29 of 49)	00-JXBSF3YfYq8w6ZgAWAaHHg
7.42188	um	Vesicles Paraspeckle	0.000	1.000	72	200000403	200000105	siRNA-IMPa4-25 PSPC1-A488 IMPa4-A546 DAPI 8C2-siRNA-IMP-a2-a4 V2.00	0	28. siRNA-IMPa4-25 PSPC1-A488 DAPI IMPa4-A546_ac_TileScan_001 (Stage 29 of 49)	00-JXBSF3YfYq8w6ZgAWAaHHg
2.88281	um	Vesicles Paraspeckle	0.000	1.000	72	200000404	200000106	siRNA-IMPa4-25 PSPC1-A488 IMPa4-A546 DAPI 8C2-siRNA-IMP-a2-a4 V2.00	0	28. siRNA-IMPa4-25 PSPC1-A488 DAPI IMPa4-A546_ac_TileScan_001 (Stage 29 of 49)	00-JXBSF3YfYq8w6ZgAWAaHHg
11.6563	um	Vesicles Paraspeckle	0.000	1.000	72	200000405	200000107	siRNA-IMPa4-25 PSPC1-A488 IMPa4-A546 DAPI 8C2-siRNA-IMP-a2-a4 V2.00	0	28. siRNA-IMPa4-25 PSPC1-A488 DAPI IMPa4-A546_ac_TileScan_001 (Stage 29 of 49)	00-JXBSF3YfYq8w6ZgAWAaHHg
14.25	um	Vesicles Paraspeckle	0.000	1.000	72	200000406	200000108	siRNA-IMPa4-25 PSPC1-A488 IMPa4-A546 DAPI 8C2-siRNA-IMP-a2-a4 V2.00	0	28. siRNA-IMPa4-25 PSPC1-A488 DAPI IMPa4-A546_ac_TileScan_001 (Stage 29 of 49)	00-JXBSF3YfYq8w6ZgAWAaHHg
11.9688	um	Vesicles Paraspeckle	0.000	1.000	72	200000407	200000109	siRNA-IMPa4-25 PSPC1-A488 IMPa4-A546 DAPI 8C2-siRNA-IMP-a2-a4 V2.00	0	28. siRNA-IMPa4-25 PSPC1-A488 DAPI IMPa4-A546_ac_TileScan_001 (Stage 29 of 49)	00-JXBSF3YfYq8w6ZgAWAaHHg
6.83594	um	Vesicles Paraspeckle	0.000	1.000	72	200000408	200000110	siRNA-IMPa4-25 PSPC1-A488 IMPa4-A546 DAPI 8C2-siRNA-IMP-a2-a4 V2.00	0	28. siRNA-IMPa4-25 PSPC1-A488 DAPI IMPa4-A546_ac_TileScan_001 (Stage 29 of 49)	00-JXBSF3YfYq8w6ZgAWAaHHg
17.1836	um	Vesicles Paraspeckle	0.000	1.000	72	200000409	200000111	siRNA-IMPa4-25 PSPC1-A488 IMPa4-A546 DAPI 8C2-siRNA-IMP-a2-a4 V2.00	0	28. siRNA-IMPa4-25 PSPC1-A488 DAPI IMPa4-A546_ac_TileScan_001 (Stage 29 of 49)	00-JXBSF3YfYq8w6ZgAWAaHHg
15.3281	um	Vesicles Paraspeckle	0.000	1.000	72	200000410	200000112	siRNA-IMPa4-25 PSPC1-A488 IMPa4-A546 DAPI 8C2-siRNA-IMP-a2-a4 V2.00	0	28. siRNA-IMPa4-25 PSPC1-A488 DAPI IMPa4-A546_ac_TileScan_001 (Stage 29 of 49)	00-JXBSF3YfYq8w6ZgAWAaHHg
2.07813	um	Vesicles Paraspeckle	0.000	1.000	72	200000411	200000113	siRNA-IMPa4-25 PSPC1-A488 IMPa4-A546 DAPI 8C2-siRNA-IMP-a2-a4 V2.00	0	28. siRNA-IMPa4-25 PSPC1-A488 DAPI IMPa4-A546_ac_TileScan_001 (Stage 29 of 49)	00-JXBSF3YfYq8w6ZgAWAaHHg
8.93359	um	Vesicles Paraspeckle	0.000	1.000	72	200000412	200000114	siRNA-IMPa4-25 PSPC1-A488 IMPa4-A546 DAPI 8C2-siRNA-IMP-a2-a4 V2.00	0	28. siRNA-IMPa4-25 PSPC1-A488 DAPI IMPa4-A546_ac_TileScan_001 (Stage 29 of 49)	00-JXBSF3YfYq8w6ZgAWAaHHg
1.47266	um	Vesicles Paraspeckle	0.000	1.000	72	200000413	200000115	siRNA-IMPa4-25 PSPC1-A488 IMPa4-A546 DAPI 8C2-siRNA-IMP-a2-a4 V2.00	0	28. siRNA-IMPa4-25 PSPC1-A488 DAPI IMPa4-A546_ac_TileScan_001 (Stage 29 of 49)	00-JXBSF3YfYq8w6ZgAWAaHHg
6.44141	um	Vesicles Paraspeckle	0.000	1.000	72	200000414	200000116	siRNA-IMPa4-25 PSPC1-A488 IMPa4-A546 DAPI 8C2-siRNA-IMP-a2-a4 V2.00	0	28. siRNA-IMPa4-25 PSPC1-A488 DAPI IMPa4-A546_ac_TileScan_001 (Stage 29 of 49)	00-JXBSF3YfYq8w6ZgAWAaHHg
10.0938	um	Vesicles Paraspeckle	0.000	1.000	72	200000415	200000117	siRNA-IMPa4-25 PSPC1-A488 IMPa4-A546 DAPI 8C2-siRNA-IMP-a2-a4 V2.00	0	28. siRNA-IMPa4-25 PSPC1-A488 DAPI IMPa4-A546_ac_TileScan_001 (Stage 29 of 49)	00-JXBSF3YfYq8w6ZgAWAaHHg
12.9102	um	Vesicles Paraspeckle	0.000	1.000	72	200000416	200000118	siRNA-IMPa4-25 PSPC1-A488 IMPa4-A546 DAPI 8C2-siRNA-IMP-a2-a4 V2.00	0	28. siRNA-IMPa4-25 PSPC1-A488 DAPI IMPa4-A546_ac_TileScan_001 (Stage 29 of 49)	00-JXBSF3YfYq8w6ZgAWAaHHg
13.5078	um	Vesicles Paraspeckle	0.000	1.000	72	200000417	200000119	siRNA-IMPa4-25 PSPC1-A488 IMPa4-A546 DAPI 8C2-siRNA-IMP-a2-a4 V2.00	0	28. siRNA-IMPa4-25 PSPC1-A488 DAPI IMPa4-A546_ac_TileScan_001 (Stage 29 of 49)	00-JXBSF3YfYq8w6ZgAWAaHHg
13.9609	um	Vesicles Paraspeckle	0.000	1.000	72	200000418	200000120	siRNA-IMPa4-25 PSPC1-A488 IMPa4-A546 DAPI 8C2-siRNA-IMP-a2-a4 V2.00	0	28. siRNA-IMPa4-25 PSPC1-A488 DAPI IMPa4-A546_ac_TileScan_001 (Stage 29 of 49)	00-JXBSF3YfYq8w6ZgAWAaHHg
14.6953	um	Vesicles Paraspeckle	0.000	1.000	72	200000419	200000121	siRNA-IMPa4-25 PSPC1-A488 IMPa4-A546 DAPI 8C2-siRNA-IMP-a2-a4 V2.00	0	28. siRNA-IMPa4-25 PSPC1-A488 DAPI IMPa4-A546_ac_TileScan_001 (Stage 29 of 49)	00-JXBSF3YfYq8w6ZgAWAaHHg
3.42578	um	Vesicles Paraspeckle	0.000	1.000	72	200000420	200000122	siRNA-IMPa4-25 PSPC1-A488 IMPa4-A546 DAPI 8C2-siRNA-IMP-a2-a4 V2.00	0	28. siRNA-IMPa4-25 PSPC1-A488 DAPI IMPa4-A546_ac_TileScan_001 (Stage 29 of 49)	00-JXBSF3YfYq8w6ZgAWAaHHg
3.65234	um	Vesicles Paraspeckle	0.000	1.000	72	200000421	200000123	siRNA-IMPa4-25 PSPC1-A488 IMPa4-A546 DAPI 8C2-siRNA-IMP-a2-a4 V2.00	0	28. siRNA-IMPa4-25 PSPC1-A488 DAPI IMPa4-A546_ac_TileScan_001 (Stage 29 of 49)	00-JXBSF3YfYq8w6ZgAWAaHHg
5.40234	um	Vesicles Paraspeckle	0.000	1.000	72	200000422	200000124	siRNA-IMPa4-25 PSPC1-A488 IMPa4-A546 DAPI 8C2-siRNA-IMP-a2-a4 V2.00	0	28. siRNA-IMPa4-25 PSPC1-A488 DAPI IMPa4-A546_ac_TileScan_001 (Stage 29 of 49)	00-JXBSF3YfYq8w6ZgAWAaHHg
12.25	um	Vesicles Paraspeckle	0.000	1.000	72	200000423	200000125	siRNA-IMPa4-25 PSPC1-A488 IMPa4-A546 DAPI 8C2-siRNA-IMP-a2-a4 V2.00	0	28. siRNA-IMPa4-25 PSPC1-A488 DAPI IMPa4-A546_ac_TileScan_001 (Stage 29 of 49)	00-JXBSF3YfYq8w6ZgAWAaHHg
25.8008	um	Vesicles Paraspeckle	0.000	1.000	73	200000424	200000126	siRNA-IMPa4-25 PSPC1-A488 IMPa4-A546 DAPI 8C2-siRNA-IMP-a2-a4 V2.00	0	28. siRNA-IMPa4-25 PSPC1-A488 DAPI IMPa4-A546_ac_TileScan_001 (Stage 29 of 49)	00-JXBSF3YfYq8w6ZgAWAaHHg
24.7383	um	Vesicles Paraspeckle	0.000	1.000	73	200000425	200000127	siRNA-IMPa4-25 PSPC1-A488 IMPa4-A546 DAPI 8C2-siRNA-IMP-a2-a4 V2.00	0	28. siRNA-IMPa4-25 PSPC1-A488 DAPI IMPa4-A546_ac_TileScan_001 (Stage 29 of 49)	00-JXBSF3YfYq8w6ZgAWAaHHg
23.1211	um	Vesicles Paraspeckle	0.000	1.000	73	200000426	200000128	siRNA-IMPa4-25 PSPC1-A488 IMPa4-A546 DAPI 8C2-siRNA-IMP-a2-a4 V2.00	0	28. siRNA-IMPa4-25 PSPC1-A488 DAPI IMPa4-A546_ac_TileScan_001 (Stage 29 of 49)	00-JXBSF3YfYq8w6ZgAWAaHHg
22.332	um	Vesicles Paraspeckle	0.000	1.000	73	200000427	200000129	siRNA-IMPa4-25 PSPC1-A488 IMPa4-A546 DAPI 8C2-siRNA-IMP-a2-a4 V2.00	0	28. siRNA-IMPa4-25 PSPC1-A488 DAPI IMPa4-A546_ac_TileScan_001 (Stage 29 of 49)	00-JXBSF3YfYq8w6ZgAWAaHHg
32.4648	um	Vesicles Paraspeckle	0.000	1.000	73	200000428	200000130	siRNA-IMPa4-25 PSPC1-A488 IMPa4-A546 DAPI 8C2-siRNA-IMP-a2-a4 V2.00	0	28. siRNA-IMPa4-25 PSPC1-A488 DAPI IMPa4-A546_ac_TileScan_001 (Stage 29 of 49)	00-JXBSF3YfYq8w6ZgAWAaHHg
31.4805	um	Vesicles Paraspeckle	0.000	1.000	73	200000429	200000131	siRNA-IMPa4-25 PSPC1-A488 IMPa4-A546 DAPI 8C2-siRNA-IMP-a2-a4 V2.00	0	28. siRNA-IMPa4-25 PSPC1-A488 DAPI IMPa4-A546_ac_TileScan_001 (Stage 29 of 49)	00-JXBSF3YfYq8w6ZgAWAaHHg
20.9297	um	Vesicles Paraspeckle	0.000	1.000	73	200000430	200000132	siRNA-IMPa4-25 PSPC1-A488 IMPa4-A546 DAPI 8C2-siRNA-IMP-a2-a4 V2.00	0	28. siRNA-IMPa4-25 PSPC1-A488 DAPI IMPa4-A546_ac_TileScan_001 (Stage 29 of 49)	00-JXBSF3YfYq8w6ZgAWAaHHg
29.7188	um	Vesicles Paraspeckle	0.000	1.000	73	200000431	200000133	siRNA-IMPa4-25 PSPC1-A488 IMPa4-A546 DAPI 8C2-siRNA-IMP-a2-a4 V2.00	0	28. siRNA-IMPa4-25 PSPC1-A488 DAPI IMPa4-A546_ac_TileScan_001 (Stage 29 of 49)	00-JXBSF3YfYq8w6ZgAWAaHHg
24.8633	um	Vesicles Paraspeckle	0.000	1.000	73	200000432	200000134	siRNA-IMPa4-25 PSPC1-A488 IMPa4-A546 DAPI 8C2-siRNA-IMP-a2-a4 V2.00	0	28. siRNA-IMPa4-25 PSPC1-A488 DAPI IMPa4-A546_ac_TileScan_001 (Stage 29 of 49)	00-JXBSF3YfYq8w6ZgAWAaHHg
22.3203	um	Vesicles Paraspeckle	0.000	1.000	73	200000433	200000135	siRNA-IMPa4-25 PSPC1-A488 IMPa4-A546 DAPI 8C2-siRNA-IMP-a2-a4 V2.00	0	28. siRNA-IMPa4-25 PSPC1-A488 DAPI IMPa4-A546_ac_TileScan_001 (Stage 29 of 49)	00-JXBSF3YfYq8w6ZgAWAaHHg
20.6289	um	Vesicles Paraspeckle	0.000	1.000	73	200000434	200000136	siRNA-IMPa4-25 PSPC1-A488 IMPa4-A546 DAPI 8C2-siRNA-IMP-a2-a4 V2.00	0	28. siRNA-IMPa4-25 PSPC1-A488 DAPI IMPa4-A546_ac_TileScan_001 (Stage 29 of 49)	00-JXBSF3YfYq8w6ZgAWAaHHg
18.7969	um	Vesicles Paraspeckle	0.000	1.000	73	200000435	200000137	siRNA-IMPa4-25 PSPC1-A488 IMPa4-A546 DAPI 8C2-siRNA-IMP-a2-a4 V2.00	0	28. siRNA-IMPa4-25 PSPC1-A488 DAPI IMPa4-A546_ac_TileScan_001 (Stage 29 of 49)	00-JXBSF3YfYq8w6ZgAWAaHHg
30.3711	um	Vesicles Paraspeckle	0.000	1.000	73	200000436	200000138	siRNA-IMPa4-25 PSPC1-A488 IMPa4-A546 DAPI 8C2-siRNA-IMP-a2-a4 V2.00	0	28. siRNA-IMPa4-25 PSPC1-A488 DAPI IMPa4-A546_ac_TileScan_001 (Stage 29 of 49)	00-JXBSF3YfYq8w6ZgAWAaHHg
23.3516	um	Vesicles Paraspeckle	0.000	1.000	73	200000437	200000139	siRNA-IMPa4-25 PSPC1-A488 IMPa4-A546 DAPI 8C2-siRNA-IMP-a2-a4 V2.00	0	28. siRNA-IMPa4-25 PSPC1-A488 DAPI IMPa4-A546_ac_TileScan_001 (Stage 29 of 49)	00-JXBSF3YfYq8w6ZgAWAaHHg
1.77734	um	Vesicles Paraspeckle	0.000	1.000	75	200000438	200000140	siRNA-IMPa4-25 PSPC1-A488 IMPa4-A546 DAPI 8C2-siRNA-IMP-a2-a4 V2.00	0	28. siRNA-IMPa4-25 PSPC1-A488 DAPI IMPa4-A546_ac_TileScan_001 (Stage 29 of 49)	00-JXBSF3YfYq8w6ZgAWAaHHg
1.1875	um	Vesicles Paraspeckle	0.000	1.000	75	200000439	200000141	siRNA-IMPa4-25 PSPC1-A488 IMPa4-A546 DAPI 8C2-siRNA-IMP-a2-a4 V2.00	0	28. siRNA-IMPa4-25 PSPC1-A488 DAPI IMPa4-A546_ac_TileScan_001 (Stage 29 of 49)	00-JXBSF3YfYq8w6ZgAWAaHHg
6.49219	um	Vesicles Paraspeckle	0.000	1.000	75	200000440	200000142	siRNA-IMPa4-25 PSPC1-A488 IMPa4-A546 DAPI 8C2-siRNA-IMP-a2-a4 V2.00	0	28. siRNA-IMPa4-25 PSPC1-A488 DAPI IMPa4-A546_ac_TileScan_001 (Stage 29 of 49)	00-JXBSF3YfYq8w6ZgAWAaHHg
3.85156	um	Vesicles Paraspeckle	0.000	1.000	75	200000441	200000143	siRNA-IMPa4-25 PSPC1-A488 IMPa4-A546 DAPI 8C2-siRNA-IMP-a2-a4 V2.00	0	28. siRNA-IMPa4-25 PSPC1-A488 DAPI IMPa4-A546_ac_TileScan_001 (Stage 29 of 49)	00-JXBSF3YfYq8w6ZgAWAaHHg
0.695313	um	Vesicles Paraspeckle	0.000	1.000	75	200000442	200000144	siRNA-IMPa4-25 PSPC1-A488 IMPa4-A546 DAPI 8C2-siRNA-IMP-a2-a4 V2.00	0	28. siRNA-IMPa4-25 PSPC1-A488 DAPI IMPa4-A546_ac_TileScan_001 (Stage 29 of 49)	00-JXBSF3YfYq8w6ZgAWAaHHg
0.929688	um	Vesicles Paraspeckle	0.000	1.000	75	200000443	200000145	siRNA-IMPa4-25 PSPC1-A488 IMPa4-A546 DAPI 8C2-siRNA-IMP-a2-a4 V2.00	0	28. siRNA-IMPa4-25 PSPC1-A488 DAPI IMPa4-A546_ac_TileScan_001 (Stage 29 of 49)	00-JXBSF3YfYq8w6ZgAWAaHHg
26.5625	um	Vesicles Paraspeckle	0.000	1.000	76	200000444	200000146	siRNA-IMPa4-25 PSPC1-A488 IMPa4-A546 DAPI 8C2-siRNA-IMP-a2-a4 V2.00	0	28. siRNA-IMPa4-25 PSPC1-A488 DAPI IMPa4-A546_ac_TileScan_001 (Stage 29 of 49)	00-JXBSF3YfYq8w6ZgAWAaHHg
26.5352	um	Vesicles Paraspeckle	0.000	1.000	76	200000445	200000147	siRNA-IMPa4-25 PSPC1-A488 IMPa4-A546 DAPI 8C2-siRNA-IMP-a2-a4 V2.00	0	28. siRNA-IMPa4-25 PSPC1-A488 DAPI IMPa4-A546_ac_TileScan_001 (Stage 29 of 49)	00-JXBSF3YfYq8w6ZgAWAaHHg
23.3516	um	Vesicles Paraspeckle	0.000	1.000	76	200000446	200000148	siRNA-IMPa4-25 PSPC1-A488 IMPa4-A546 DAPI 8C2-siRNA-IMP-a2-a4 V2.00	0	28. siRNA-IMPa4-25 PSPC1-A488 DAPI IMPa4-A546_ac_TileScan_001 (Stage 29 of 49)	00-JXBSF3YfYq8w6ZgAWAaHHg
0.960938	um	Vesicles Paraspeckle	0.000	1.000	77	200000447	200000000	siRNA-IMPa4-25 PSPC1-A488 IMPa4-A546 DAPI 8C2-siRNA-IMP-a2-a4 V2.00	0	28. siRNA-IMPa4-25 PSPC1-A488 DAPI IMPa4-A546_ad_TileScan_001 (Stage 30 of 49)	00-r9k5vAK9WQPgtGv6kDhqFX
1.90625	um	Vesicles Paraspeckle	0.000	1.000	77	200000448	200000001	siRNA-IMPa4-25 PSPC1-A488 IMPa4-A546 DAPI 8C2-siRNA-IMP-a2-a4 V2.00	0	28. siRNA-IMPa4-25 PSPC1-A488 DAPI IMPa4-A546_ad_TileScan_001 (Stage 30 of 49)	00-r9k5vAK9WQPgtGv6kDhqFX
0.28125	um	Vesicles Paraspeckle	0.000	1.000	77	200000449	200000002	siRNA-IMPa4-25 PSPC1-A488 IMPa4-A546 DAPI 8C2-siRNA-IMP-a2-a4 V2.00	0	28. siRNA-IMPa4-25 PSPC1-A488 DAPI IMPa4-A546_ad_TileScan_001 (Stage 30 of 49)	00-r9k5vAK9WQPgtGv6kDhqFX
0.222656	um	Vesicles Paraspeckle	0.000	1.000	77	200000450	200000003	siRNA-IMPa4-25 PSPC1-A488 IMPa4-A546 DAPI 8C2-siRNA-IMP-a2-a4 V2.00	0	28. siRNA-IMPa4-25 PSPC1-A488 DAPI IMPa4-A546_ad_TileScan_001 (Stage 30 of 49)	00-r9k5vAK9WQPgtGv6kDhqFX
0.507813	um	Vesicles Paraspeckle	0.000	1.000	77	200000451	200000004	siRNA-IMPa4-25 PSPC1-A488 IMPa4-A546 DAPI 8C2-siRNA-IMP-a2-a4 V2.00	0	28. siRNA-IMPa4-25 PSPC1-A488 DAPI IMPa4-A546_ad_TileScan_001 (Stage 30 of 49)	00-r9k5vAK9WQPgtGv6kDhqFX
33.5547	um	Vesicles Paraspeckle	0.000	1.000	78	200000452	200000005	siRNA-IMPa4-25 PSPC1-A488 IMPa4-A546 DAPI 8C2-siRNA-IMP-a2-a4 V2.00	0	28. siRNA-IMPa4-25 PSPC1-A488 DAPI IMPa4-A546_ad_TileScan_001 (Stage 30 of 49)	00-r9k5vAK9WQPgtGv6kDhqFX
35.5898	um	Vesicles Paraspeckle	0.000	1.000	78	200000453	200000006	siRNA-IMPa4-25 PSPC1-A488 IMPa4-A546 DAPI 8C2-siRNA-IMP-a2-a4 V2.00	0	28. siRNA-IMPa4-25 PSPC1-A488 DAPI IMPa4-A546_ad_TileScan_001 (Stage 30 of 49)	00-r9k5vAK9WQPgtGv6kDhqFX
33.582	um	Vesicles Paraspeckle	0.000	1.000	78	200000454	200000007	siRNA-IMPa4-25 PSPC1-A488 IMPa4-A546 DAPI 8C2-siRNA-IMP-a2-a4 V2.00	0	28. siRNA-IMPa4-25 PSPC1-A488 DAPI IMPa4-A546_ad_TileScan_001 (Stage 30 of 49)	00-r9k5vAK9WQPgtGv6kDhqFX
40.5117	um	Vesicles Paraspeckle	0.000	1.000	78	200000455	200000008	siRNA-IMPa4-25 PSPC1-A488 IMPa4-A546 DAPI 8C2-siRNA-IMP-a2-a4 V2.00	0	28. siRNA-IMPa4-25 PSPC1-A488 DAPI IMPa4-A546_ad_TileScan_001 (Stage 30 of 49)	00-r9k5vAK9WQPgtGv6kDhqFX
18.4727	um	Vesicles Paraspeckle	0.000	1.000	79	200000456	200000009	siRNA-IMPa4-25 PSPC1-A488 IMPa4-A546 DAPI 8C2-siRNA-IMP-a2-a4 V2.00	0	28. siRNA-IMPa4-25 PSPC1-A488 DAPI IMPa4-A546_ad_TileScan_001 (Stage 30 of 49)	00-r9k5vAK9WQPgtGv6kDhqFX
20.7148	um	Vesicles Paraspeckle	0.000	1.000	79	200000457	200000010	siRNA-IMPa4-25 PSPC1-A488 IMPa4-A546 DAPI 8C2-siRNA-IMP-a2-a4 V2.00	0	28. siRNA-IMPa4-25 PSPC1-A488 DAPI IMPa4-A546_ad_TileScan_001 (Stage 30 of 49)	00-r9k5vAK9WQPgtGv6kDhqFX
12.0273	um	Vesicles Paraspeckle	0.000	1.000	79	200000458	200000011	siRNA-IMPa4-25 PSPC1-A488 IMPa4-A546 DAPI 8C2-siRNA-IMP-a2-a4 V2.00	0	28. siRNA-IMPa4-25 PSPC1-A488 DAPI IMPa4-A546_ad_TileScan_001 (Stage 30 of 49)	00-r9k5vAK9WQPgtGv6kDhqFX
9.51953	um	Vesicles Paraspeckle	0.000	1.000	79	200000459	200000012	siRNA-IMPa4-25 PSPC1-A488 IMPa4-A546 DAPI 8C2-siRNA-IMP-a2-a4 V2.00	0	28. siRNA-IMPa4-25 PSPC1-A488 DAPI IMPa4-A546_ad_TileScan_001 (Stage 30 of 49)	00-r9k5vAK9WQPgtGv6kDhqFX
20.75	um	Vesicles Paraspeckle	0.000	1.000	79	200000460	200000013	siRNA-IMPa4-25 PSPC1-A488 IMPa4-A546 DAPI 8C2-siRNA-IMP-a2-a4 V2.00	0	28. siRNA-IMPa4-25 PSPC1-A488 DAPI IMPa4-A546_ad_TileScan_001 (Stage 30 of 49)	00-r9k5vAK9WQPgtGv6kDhqFX
21.1914	um	Vesicles Paraspeckle	0.000	1.000	79	200000461	200000014	siRNA-IMPa4-25 PSPC1-A488 IMPa4-A546 DAPI 8C2-siRNA-IMP-a2-a4 V2.00	0	28. siRNA-IMPa4-25 PSPC1-A488 DAPI IMPa4-A546_ad_TileScan_001 (Stage 30 of 49)	00-r9k5vAK9WQPgtGv6kDhqFX
10.9375	um	Vesicles Paraspeckle	0.000	1.000	79	200000462	200000015	siRNA-IMPa4-25 PSPC1-A488 IMPa4-A546 DAPI 8C2-siRNA-IMP-a2-a4 V2.00	0	28. siRNA-IMPa4-25 PSPC1-A488 DAPI IMPa4-A546_ad_TileScan_001 (Stage 30 of 49)	00-r9k5vAK9WQPgtGv6kDhqFX
18.0078	um	Vesicles Paraspeckle	0.000	1.000	79	200000463	200000016	siRNA-IMPa4-25 PSPC1-A488 IMPa4-A546 DAPI 8C2-siRNA-IMP-a2-a4 V2.00	0	28. siRNA-IMPa4-25 PSPC1-A488 DAPI IMPa4-A546_ad_TileScan_001 (Stage 30 of 49)	00-r9k5vAK9WQPgtGv6kDhqFX
9.22656	um	Vesicles Paraspeckle	0.000	1.000	79	200000464	200000017	siRNA-IMPa4-25 PSPC1-A488 IMPa4-A546 DAPI 8C2-siRNA-IMP-a2-a4 V2.00	0	28. siRNA-IMPa4-25 PSPC1-A488 DAPI IMPa4-A546_ad_TileScan_001 (Stage 30 of 49)	00-r9k5vAK9WQPgtGv6kDhqFX
18.6484	um	Vesicles Paraspeckle	0.000	1.000	79	200000465	200000018	siRNA-IMPa4-25 PSPC1-A488 IMPa4-A546 DAPI 8C2-siRNA-IMP-a2-a4 V2.00	0	28. siRNA-IMPa4-25 PSPC1-A488 DAPI IMPa4-A546_ad_TileScan_001 (Stage 30 of 49)	00-r9k5vAK9WQPgtGv6kDhqFX
13.0352	um	Vesicles Paraspeckle	0.000	1.000	80	200000466	200000019	siRNA-IMPa4-25 PSPC1-A488 IMPa4-A546 DAPI 8C2-siRNA-IMP-a2-a4 V2.00	0	28. siRNA-IMPa4-25 PSPC1-A488 DAPI IMPa4-A546_ad_TileScan_001 (Stage 30 of 49)	00-r9k5vAK9WQPgtGv6kDhqFX
17.3906	um	Vesicles Paraspeckle	0.000	1.000	80	200000467	200000020	siRNA-IMPa4-25 PSPC1-A488 IMPa4-A546 DAPI 8C2-siRNA-IMP-a2-a4 V2.00	0	28. siRNA-IMPa4-25 PSPC1-A488 DAPI IMPa4-A546_ad_TileScan_001 (Stage 30 of 49)	00-r9k5vAK9WQPgtGv6kDhqFX
11.1875	um	Vesicles Paraspeckle	0.000	1.000	80	200000468	200000021	siRNA-IMPa4-25 PSPC1-A488 IMPa4-A546 DAPI 8C2-siRNA-IMP-a2-a4 V2.00	0	28. siRNA-IMPa4-25 PSPC1-A488 DAPI IMPa4-A546_ad_TileScan_001 (Stage 30 of 49)	00-r9k5vAK9WQPgtGv6kDhqFX
15.1289	um	Vesicles Paraspeckle	0.000	1.000	80	200000469	200000022	siRNA-IMPa4-25 PSPC1-A488 IMPa4-A546 DAPI 8C2-siRNA-IMP-a2-a4 V2.00	0	28. siRNA-IMPa4-25 PSPC1-A488 DAPI IMPa4-A546_ad_TileScan_001 (Stage 30 of 49)	00-r9k5vAK9WQPgtGv6kDhqFX
15.3789	um	Vesicles Paraspeckle	0.000	1.000	81	200000470	200000023	siRNA-IMPa4-25 PSPC1-A488 IMPa4-A546 DAPI 8C2-siRNA-IMP-a2-a4 V2.00	0	28. siRNA-IMPa4-25 PSPC1-A488 DAPI IMPa4-A546_ad_TileScan_001 (Stage 30 of 49)	00-r9k5vAK9WQPgtGv6kDhqFX
19.2461	um	Vesicles Paraspeckle	0.000	1.000	81	200000471	200000024	siRNA-IMPa4-25 PSPC1-A488 IMPa4-A546 DAPI 8C2-siRNA-IMP-a2-a4 V2.00	0	28. siRNA-IMPa4-25 PSPC1-A488 DAPI IMPa4-A546_ad_TileScan_001 (Stage 30 of 49)	00-r9k5vAK9WQPgtGv6kDhqFX
12.043	um	Vesicles Paraspeckle	0.000	1.000	81	200000472	200000025	siRNA-IMPa4-25 PSPC1-A488 IMPa4-A546 DAPI 8C2-siRNA-IMP-a2-a4 V2.00	0	28. siRNA-IMPa4-25 PSPC1-A488 DAPI IMPa4-A546_ad_TileScan_001 (Stage 30 of 49)	00-r9k5vAK9WQPgtGv6kDhqFX
12.0625	um	Vesicles Paraspeckle	0.000	1.000	81	200000473	200000026	siRNA-IMPa4-25 PSPC1-A488 IMPa4-A546 DAPI 8C2-siRNA-IMP-a2-a4 V2.00	0	28. siRNA-IMPa4-25 PSPC1-A488 DAPI IMPa4-A546_ad_TileScan_001 (Stage 30 of 49)	00-r9k5vAK9WQPgtGv6kDhqFX
21.6055	um	Vesicles Paraspeckle	0.000	1.000	82	200000474	200000027	siRNA-IMPa4-25 PSPC1-A488 IMPa4-A546 DAPI 8C2-siRNA-IMP-a2-a4 V2.00	0	28. siRNA-IMPa4-25 PSPC1-A488 DAPI IMPa4-A546_ad_TileScan_001 (Stage 30 of 49)	00-r9k5vAK9WQPgtGv6kDhqFX
20.8633	um	Vesicles Paraspeckle	0.000	1.000	82	200000475	200000028	siRNA-IMPa4-25 PSPC1-A488 IMPa4-A546 DAPI 8C2-siRNA-IMP-a2-a4 V2.00	0	28. siRNA-IMPa4-25 PSPC1-A488 DAPI IMPa4-A546_ad_TileScan_001 (Stage 30 of 49)	00-r9k5vAK9WQPgtGv6kDhqFX
22.293	um	Vesicles Paraspeckle	0.000	1.000	82	200000476	200000029	siRNA-IMPa4-25 PSPC1-A488 IMPa4-A546 DAPI 8C2-siRNA-IMP-a2-a4 V2.00	0	28. siRNA-IMPa4-25 PSPC1-A488 DAPI IMPa4-A546_ad_TileScan_001 (Stage 30 of 49)	00-r9k5vAK9WQPgtGv6kDhqFX
21.6641	um	Vesicles Paraspeckle	0.000	1.000	82	200000477	200000030	siRNA-IMPa4-25 PSPC1-A488 IMPa4-A546 DAPI 8C2-siRNA-IMP-a2-a4 V2.00	0	28. siRNA-IMPa4-25 PSPC1-A488 DAPI IMPa4-A546_ad_TileScan_001 (Stage 30 of 49)	00-r9k5vAK9WQPgtGv6kDhqFX
23.2813	um	Vesicles Paraspeckle	0.000	1.000	82	200000478	200000031	siRNA-IMPa4-25 PSPC1-A488 IMPa4-A546 DAPI 8C2-siRNA-IMP-a2-a4 V2.00	0	28. siRNA-IMPa4-25 PSPC1-A488 DAPI IMPa4-A546_ad_TileScan_001 (Stage 30 of 49)	00-r9k5vAK9WQPgtGv6kDhqFX
26.3047	um	Vesicles Paraspeckle	0.000	1.000	82	200000479	200000032	siRNA-IMPa4-25 PSPC1-A488 IMPa4-A546 DAPI 8C2-siRNA-IMP-a2-a4 V2.00	0	28. siRNA-IMPa4-25 PSPC1-A488 DAPI IMPa4-A546_ad_TileScan_001 (Stage 30 of 49)	00-r9k5vAK9WQPgtGv6kDhqFX
27.8945	um	Vesicles Paraspeckle	0.000	1.000	82	200000480	200000033	siRNA-IMPa4-25 PSPC1-A488 IMPa4-A546 DAPI 8C2-siRNA-IMP-a2-a4 V2.00	0	28. siRNA-IMPa4-25 PSPC1-A488 DAPI IMPa4-A546_ad_TileScan_001 (Stage 30 of 49)	00-r9k5vAK9WQPgtGv6kDhqFX
21.2266	um	Vesicles Paraspeckle	0.000	1.000	82	200000481	200000034	siRNA-IMPa4-25 PSPC1-A488 IMPa4-A546 DAPI 8C2-siRNA-IMP-a2-a4 V2.00	0	28. siRNA-IMPa4-25 PSPC1-A488 DAPI IMPa4-A546_ad_TileScan_001 (Stage 30 of 49)	00-r9k5vAK9WQPgtGv6kDhqFX
31.4297	um	Vesicles Paraspeckle	0.000	1.000	83	200000482	200000035	siRNA-IMPa4-25 PSPC1-A488 IMPa4-A546 DAPI 8C2-siRNA-IMP-a2-a4 V2.00	0	28. siRNA-IMPa4-25 PSPC1-A488 DAPI IMPa4-A546_ad_TileScan_001 (Stage 30 of 49)	00-r9k5vAK9WQPgtGv6kDhqFX
52.3711	um	Vesicles Paraspeckle	0.000	1.000	83	200000483	200000036	siRNA-IMPa4-25 PSPC1-A488 IMPa4-A546 DAPI 8C2-siRNA-IMP-a2-a4 V2.00	0	28. siRNA-IMPa4-25 PSPC1-A488 DAPI IMPa4-A546_ad_TileScan_001 (Stage 30 of 49)	00-r9k5vAK9WQPgtGv6kDhqFX
58.3555	um	Vesicles Paraspeckle	0.000	1.000	83	200000484	200000037	siRNA-IMPa4-25 PSPC1-A488 IMPa4-A546 DAPI 8C2-siRNA-IMP-a2-a4 V2.00	0	28. siRNA-IMPa4-25 PSPC1-A488 DAPI IMPa4-A546_ad_TileScan_001 (Stage 30 of 49)	00-r9k5vAK9WQPgtGv6kDhqFX
60.1484	um	Vesicles Paraspeckle	0.000	1.000	83	200000485	200000038	siRNA-IMPa4-25 PSPC1-A488 IMPa4-A546 DAPI 8C2-siRNA-IMP-a2-a4 V2.00	0	28. siRNA-IMPa4-25 PSPC1-A488 DAPI IMPa4-A546_ad_TileScan_001 (Stage 30 of 49)	00-r9k5vAK9WQPgtGv6kDhqFX
61.0117	um	Vesicles Paraspeckle	0.000	1.000	83	200000486	200000039	siRNA-IMPa4-25 PSPC1-A488 IMPa4-A546 DAPI 8C2-siRNA-IMP-a2-a4 V2.00	0	28. siRNA-IMPa4-25 PSPC1-A488 DAPI IMPa4-A546_ad_TileScan_001 (Stage 30 of 49)	00-r9k5vAK9WQPgtGv6kDhqFX
55.6016	um	Vesicles Paraspeckle	0.000	1.000	83	200000487	200000040	siRNA-IMPa4-25 PSPC1-A488 IMPa4-A546 DAPI 8C2-siRNA-IMP-a2-a4 V2.00	0	28. siRNA-IMPa4-25 PSPC1-A488 DAPI IMPa4-A546_ad_TileScan_001 (Stage 30 of 49)	00-r9k5vAK9WQPgtGv6kDhqFX
60.2422	um	Vesicles Paraspeckle	0.000	1.000	83	200000488	200000041	siRNA-IMPa4-25 PSPC1-A488 IMPa4-A546 DAPI 8C2-siRNA-IMP-a2-a4 V2.00	0	28. siRNA-IMPa4-25 PSPC1-A488 DAPI IMPa4-A546_ad_TileScan_001 (Stage 30 of 49)	00-r9k5vAK9WQPgtGv6kDhqFX
61.0664	um	Vesicles Paraspeckle	0.000	1.000	83	200000489	200000042	siRNA-IMPa4-25 PSPC1-A488 IMPa4-A546 DAPI 8C2-siRNA-IMP-a2-a4 V2.00	0	28. siRNA-IMPa4-25 PSPC1-A488 DAPI IMPa4-A546_ad_TileScan_001 (Stage 30 of 49)	00-r9k5vAK9WQPgtGv6kDhqFX
0.851563	um	Vesicles Paraspeckle	0.000	1.000	84	200000490	200000043	siRNA-IMPa4-25 PSPC1-A488 IMPa4-A546 DAPI 8C2-siRNA-IMP-a2-a4 V2.00	0	28. siRNA-IMPa4-25 PSPC1-A488 DAPI IMPa4-A546_ad_TileScan_001 (Stage 30 of 49)	00-r9k5vAK9WQPgtGv6kDhqFX
0.433594	um	Vesicles Paraspeckle	0.000	1.000	84	200000491	200000044	siRNA-IMPa4-25 PSPC1-A488 IMPa4-A546 DAPI 8C2-siRNA-IMP-a2-a4 V2.00	0	28. siRNA-IMPa4-25 PSPC1-A488 DAPI IMPa4-A546_ad_TileScan_001 (Stage 30 of 49)	00-r9k5vAK9WQPgtGv6kDhqFX
1.09766	um	Vesicles Paraspeckle	0.000	1.000	84	200000492	200000045	siRNA-IMPa4-25 PSPC1-A488 IMPa4-A546 DAPI 8C2-siRNA-IMP-a2-a4 V2.00	0	28. siRNA-IMPa4-25 PSPC1-A488 DAPI IMPa4-A546_ad_TileScan_001 (Stage 30 of 49)	00-r9k5vAK9WQPgtGv6kDhqFX
0.976563	um	Vesicles Paraspeckle	0.000	1.000	85	200000493	200000046	siRNA-IMPa4-25 PSPC1-A488 IMPa4-A546 DAPI 8C2-siRNA-IMP-a2-a4 V2.00	0	28. siRNA-IMPa4-25 PSPC1-A488 DAPI IMPa4-A546_ad_TileScan_001 (Stage 30 of 49)	00-r9k5vAK9WQPgtGv6kDhqFX
0	um	Vesicles Paraspeckle	0.000	1.000	85	200000494	200000047	siRNA-IMPa4-25 PSPC1-A488 IMPa4-A546 DAPI 8C2-siRNA-IMP-a2-a4 V2.00	0	28. siRNA-IMPa4-25 PSPC1-A488 DAPI IMPa4-A546_ad_TileScan_001 (Stage 30 of 49)	00-r9k5vAK9WQPgtGv6kDhqFX
3.875	um	Vesicles Paraspeckle	0.000	1.000	85	200000495	200000048	siRNA-IMPa4-25 PSPC1-A488 IMPa4-A546 DAPI 8C2-siRNA-IMP-a2-a4 V2.00	0	28. siRNA-IMPa4-25 PSPC1-A488 DAPI IMPa4-A546_ad_TileScan_001 (Stage 30 of 49)	00-r9k5vAK9WQPgtGv6kDhqFX
12.4453	um	Vesicles Paraspeckle	0.000	1.000	85	200000496	200000049	siRNA-IMPa4-25 PSPC1-A488 IMPa4-A546 DAPI 8C2-siRNA-IMP-a2-a4 V2.00	0	28. siRNA-IMPa4-25 PSPC1-A488 DAPI IMPa4-A546_ad_TileScan_001 (Stage 30 of 49)	00-r9k5vAK9WQPgtGv6kDhqFX
22.1523	um	Vesicles Paraspeckle	0.000	1.000	86	200000497	200000050	siRNA-IMPa4-25 PSPC1-A488 IMPa4-A546 DAPI 8C2-siRNA-IMP-a2-a4 V2.00	0	28. siRNA-IMPa4-25 PSPC1-A488 DAPI IMPa4-A546_ad_TileScan_001 (Stage 30 of 49)	00-r9k5vAK9WQPgtGv6kDhqFX
19.8438	um	Vesicles Paraspeckle	0.000	1.000	86	200000498	200000051	siRNA-IMPa4-25 PSPC1-A488 IMPa4-A546 DAPI 8C2-siRNA-IMP-a2-a4 V2.00	0	28. siRNA-IMPa4-25 PSPC1-A488 DAPI IMPa4-A546_ad_TileScan_001 (Stage 30 of 49)	00-r9k5vAK9WQPgtGv6kDhqFX
22.6953	um	Vesicles Paraspeckle	0.000	1.000	86	200000499	200000052	siRNA-IMPa4-25 PSPC1-A488 IMPa4-A546 DAPI 8C2-siRNA-IMP-a2-a4 V2.00	0	28. siRNA-IMPa4-25 PSPC1-A488 DAPI IMPa4-A546_ad_TileScan_001 (Stage 30 of 49)	00-r9k5vAK9WQPgtGv6kDhqFX
14.3359	um	Vesicles Paraspeckle	0.000	1.000	86	200000500	200000053	siRNA-IMPa4-25 PSPC1-A488 IMPa4-A546 DAPI 8C2-siRNA-IMP-a2-a4 V2.00	0	28. siRNA-IMPa4-25 PSPC1-A488 DAPI IMPa4-A546_ad_TileScan_001 (Stage 30 of 49)	00-r9k5vAK9WQPgtGv6kDhqFX
14.6445	um	Vesicles Paraspeckle	0.000	1.000	86	200000501	200000054	siRNA-IMPa4-25 PSPC1-A488 IMPa4-A546 DAPI 8C2-siRNA-IMP-a2-a4 V2.00	0	28. siRNA-IMPa4-25 PSPC1-A488 DAPI IMPa4-A546_ad_TileScan_001 (Stage 30 of 49)	00-r9k5vAK9WQPgtGv6kDhqFX
14.875	um	Vesicles Paraspeckle	0.000	1.000	86	200000502	200000055	siRNA-IMPa4-25 PSPC1-A488 IMPa4-A546 DAPI 8C2-siRNA-IMP-a2-a4 V2.00	0	28. siRNA-IMPa4-25 PSPC1-A488 DAPI IMPa4-A546_ad_TileScan_001 (Stage 30 of 49)	00-r9k5vAK9WQPgtGv6kDhqFX
15.9609	um	Vesicles Paraspeckle	0.000	1.000	86	200000503	200000056	siRNA-IMPa4-25 PSPC1-A488 IMPa4-A546 DAPI 8C2-siRNA-IMP-a2-a4 V2.00	0	28. siRNA-IMPa4-25 PSPC1-A488 DAPI IMPa4-A546_ad_TileScan_001 (Stage 30 of 49)	00-r9k5vAK9WQPgtGv6kDhqFX
16.0039	um	Vesicles Paraspeckle	0.000	1.000	86	200000504	200000057	siRNA-IMPa4-25 PSPC1-A488 IMPa4-A546 DAPI 8C2-siRNA-IMP-a2-a4 V2.00	0	28. siRNA-IMPa4-25 PSPC1-A488 DAPI IMPa4-A546_ad_TileScan_001 (Stage 30 of 49)	00-r9k5vAK9WQPgtGv6kDhqFX
18.3086	um	Vesicles Paraspeckle	0.000	1.000	86	200000505	200000058	siRNA-IMPa4-25 PSPC1-A488 IMPa4-A546 DAPI 8C2-siRNA-IMP-a2-a4 V2.00	0	28. siRNA-IMPa4-25 PSPC1-A488 DAPI IMPa4-A546_ad_TileScan_001 (Stage 30 of 49)	00-r9k5vAK9WQPgtGv6kDhqFX
18.4922	um	Vesicles Paraspeckle	0.000	1.000	86	200000506	200000059	siRNA-IMPa4-25 PSPC1-A488 IMPa4-A546 DAPI 8C2-siRNA-IMP-a2-a4 V2.00	0	28. siRNA-IMPa4-25 PSPC1-A488 DAPI IMPa4-A546_ad_TileScan_001 (Stage 30 of 49)	00-r9k5vAK9WQPgtGv6kDhqFX
22.6797	um	Vesicles Paraspeckle	0.000	1.000	86	200000507	200000060	siRNA-IMPa4-25 PSPC1-A488 IMPa4-A546 DAPI 8C2-siRNA-IMP-a2-a4 V2.00	0	28. siRNA-IMPa4-25 PSPC1-A488 DAPI IMPa4-A546_ad_TileScan_001 (Stage 30 of 49)	00-r9k5vAK9WQPgtGv6kDhqFX
17.9453	um	Vesicles Paraspeckle	0.000	1.000	86	200000508	200000061	siRNA-IMPa4-25 PSPC1-A488 IMPa4-A546 DAPI 8C2-siRNA-IMP-a2-a4 V2.00	0	28. siRNA-IMPa4-25 PSPC1-A488 DAPI IMPa4-A546_ad_TileScan_001 (Stage 30 of 49)	00-r9k5vAK9WQPgtGv6kDhqFX
17.7461	um	Vesicles Paraspeckle	0.000	1.000	86	200000509	200000062	siRNA-IMPa4-25 PSPC1-A488 IMPa4-A546 DAPI 8C2-siRNA-IMP-a2-a4 V2.00	0	28. siRNA-IMPa4-25 PSPC1-A488 DAPI IMPa4-A546_ad_TileScan_001 (Stage 30 of 49)	00-r9k5vAK9WQPgtGv6kDhqFX
23.6914	um	Vesicles Paraspeckle	0.000	1.000	86	200000510	200000063	siRNA-IMPa4-25 PSPC1-A488 IMPa4-A546 DAPI 8C2-siRNA-IMP-a2-a4 V2.00	0	28. siRNA-IMPa4-25 PSPC1-A488 DAPI IMPa4-A546_ad_TileScan_001 (Stage 30 of 49)	00-r9k5vAK9WQPgtGv6kDhqFX
14.5586	um	Vesicles Paraspeckle	0.000	1.000	86	200000511	200000064	siRNA-IMPa4-25 PSPC1-A488 IMPa4-A546 DAPI 8C2-siRNA-IMP-a2-a4 V2.00	0	28. siRNA-IMPa4-25 PSPC1-A488 DAPI IMPa4-A546_ad_TileScan_001 (Stage 30 of 49)	00-r9k5vAK9WQPgtGv6kDhqFX
17.1719	um	Vesicles Paraspeckle	0.000	1.000	86	200000512	200000065	siRNA-IMPa4-25 PSPC1-A488 IMPa4-A546 DAPI 8C2-siRNA-IMP-a2-a4 V2.00	0	28. siRNA-IMPa4-25 PSPC1-A488 DAPI IMPa4-A546_ad_TileScan_001 (Stage 30 of 49)	00-r9k5vAK9WQPgtGv6kDhqFX
18.7539	um	Vesicles Paraspeckle	0.000	1.000	86	200000513	200000066	siRNA-IMPa4-25 PSPC1-A488 IMPa4-A546 DAPI 8C2-siRNA-IMP-a2-a4 V2.00	0	28. siRNA-IMPa4-25 PSPC1-A488 DAPI IMPa4-A546_ad_TileScan_001 (Stage 30 of 49)	00-r9k5vAK9WQPgtGv6kDhqFX
21.0039	um	Vesicles Paraspeckle	0.000	1.000	86	200000514	200000067	siRNA-IMPa4-25 PSPC1-A488 IMPa4-A546 DAPI 8C2-siRNA-IMP-a2-a4 V2.00	0	28. siRNA-IMPa4-25 PSPC1-A488 DAPI IMPa4-A546_ad_TileScan_001 (Stage 30 of 49)	00-r9k5vAK9WQPgtGv6kDhqFX
19.082	um	Vesicles Paraspeckle	0.000	1.000	86	200000515	200000068	siRNA-IMPa4-25 PSPC1-A488 IMPa4-A546 DAPI 8C2-siRNA-IMP-a2-a4 V2.00	0	28. siRNA-IMPa4-25 PSPC1-A488 DAPI IMPa4-A546_ad_TileScan_001 (Stage 30 of 49)	00-r9k5vAK9WQPgtGv6kDhqFX
20.2695	um	Vesicles Paraspeckle	0.000	1.000	86	200000516	200000069	siRNA-IMPa4-25 PSPC1-A488 IMPa4-A546 DAPI 8C2-siRNA-IMP-a2-a4 V2.00	0	28. siRNA-IMPa4-25 PSPC1-A488 DAPI IMPa4-A546_ad_TileScan_001 (Stage 30 of 49)	00-r9k5vAK9WQPgtGv6kDhqFX
21.6133	um	Vesicles Paraspeckle	0.000	1.000	86	200000517	200000070	siRNA-IMPa4-25 PSPC1-A488 IMPa4-A546 DAPI 8C2-siRNA-IMP-a2-a4 V2.00	0	28. siRNA-IMPa4-25 PSPC1-A488 DAPI IMPa4-A546_ad_TileScan_001 (Stage 30 of 49)	00-r9k5vAK9WQPgtGv6kDhqFX
21.1953	um	Vesicles Paraspeckle	0.000	1.000	86	200000518	200000071	siRNA-IMPa4-25 PSPC1-A488 IMPa4-A546 DAPI 8C2-siRNA-IMP-a2-a4 V2.00	0	28. siRNA-IMPa4-25 PSPC1-A488 DAPI IMPa4-A546_ad_TileScan_001 (Stage 30 of 49)	00-r9k5vAK9WQPgtGv6kDhqFX
19.2773	um	Vesicles Paraspeckle	0.000	1.000	86	200000519	200000072	siRNA-IMPa4-25 PSPC1-A488 IMPa4-A546 DAPI 8C2-siRNA-IMP-a2-a4 V2.00	0	28. siRNA-IMPa4-25 PSPC1-A488 DAPI IMPa4-A546_ad_TileScan_001 (Stage 30 of 49)	00-r9k5vAK9WQPgtGv6kDhqFX
21.2773	um	Vesicles Paraspeckle	0.000	1.000	86	200000520	200000073	siRNA-IMPa4-25 PSPC1-A488 IMPa4-A546 DAPI 8C2-siRNA-IMP-a2-a4 V2.00	0	28. siRNA-IMPa4-25 PSPC1-A488 DAPI IMPa4-A546_ad_TileScan_001 (Stage 30 of 49)	00-r9k5vAK9WQPgtGv6kDhqFX
18.5547	um	Vesicles Paraspeckle	0.000	1.000	86	200000521	200000074	siRNA-IMPa4-25 PSPC1-A488 IMPa4-A546 DAPI 8C2-siRNA-IMP-a2-a4 V2.00	0	28. siRNA-IMPa4-25 PSPC1-A488 DAPI IMPa4-A546_ad_TileScan_001 (Stage 30 of 49)	00-r9k5vAK9WQPgtGv6kDhqFX
22.2461	um	Vesicles Paraspeckle	0.000	1.000	86	200000522	200000075	siRNA-IMPa4-25 PSPC1-A488 IMPa4-A546 DAPI 8C2-siRNA-IMP-a2-a4 V2.00	0	28. siRNA-IMPa4-25 PSPC1-A488 DAPI IMPa4-A546_ad_TileScan_001 (Stage 30 of 49)	00-r9k5vAK9WQPgtGv6kDhqFX
8.5625	um	Vesicles Paraspeckle	0.000	1.000	87	200000523	200000076	siRNA-IMPa4-25 PSPC1-A488 IMPa4-A546 DAPI 8C2-siRNA-IMP-a2-a4 V2.00	0	28. siRNA-IMPa4-25 PSPC1-A488 DAPI IMPa4-A546_ad_TileScan_001 (Stage 30 of 49)	00-r9k5vAK9WQPgtGv6kDhqFX
9.4375	um	Vesicles Paraspeckle	0.000	1.000	87	200000524	200000077	siRNA-IMPa4-25 PSPC1-A488 IMPa4-A546 DAPI 8C2-siRNA-IMP-a2-a4 V2.00	0	28. siRNA-IMPa4-25 PSPC1-A488 DAPI IMPa4-A546_ad_TileScan_001 (Stage 30 of 49)	00-r9k5vAK9WQPgtGv6kDhqFX
15.6289	um	Vesicles Paraspeckle	0.000	1.000	87	200000525	200000078	siRNA-IMPa4-25 PSPC1-A488 IMPa4-A546 DAPI 8C2-siRNA-IMP-a2-a4 V2.00	0	28. siRNA-IMPa4-25 PSPC1-A488 DAPI IMPa4-A546_ad_TileScan_001 (Stage 30 of 49)	00-r9k5vAK9WQPgtGv6kDhqFX
10.668	um	Vesicles Paraspeckle	0.000	1.000	87	200000526	200000079	siRNA-IMPa4-25 PSPC1-A488 IMPa4-A546 DAPI 8C2-siRNA-IMP-a2-a4 V2.00	0	28. siRNA-IMPa4-25 PSPC1-A488 DAPI IMPa4-A546_ad_TileScan_001 (Stage 30 of 49)	00-r9k5vAK9WQPgtGv6kDhqFX
9.94141	um	Vesicles Paraspeckle	0.000	1.000	87	200000527	200000080	siRNA-IMPa4-25 PSPC1-A488 IMPa4-A546 DAPI 8C2-siRNA-IMP-a2-a4 V2.00	0	28. siRNA-IMPa4-25 PSPC1-A488 DAPI IMPa4-A546_ad_TileScan_001 (Stage 30 of 49)	00-r9k5vAK9WQPgtGv6kDhqFX
9.93359	um	Vesicles Paraspeckle	0.000	1.000	87	200000528	200000081	siRNA-IMPa4-25 PSPC1-A488 IMPa4-A546 DAPI 8C2-siRNA-IMP-a2-a4 V2.00	0	28. siRNA-IMPa4-25 PSPC1-A488 DAPI IMPa4-A546_ad_TileScan_001 (Stage 30 of 49)	00-r9k5vAK9WQPgtGv6kDhqFX
11.7734	um	Vesicles Paraspeckle	0.000	1.000	87	200000529	200000082	siRNA-IMPa4-25 PSPC1-A488 IMPa4-A546 DAPI 8C2-siRNA-IMP-a2-a4 V2.00	0	28. siRNA-IMPa4-25 PSPC1-A488 DAPI IMPa4-A546_ad_TileScan_001 (Stage 30 of 49)	00-r9k5vAK9WQPgtGv6kDhqFX
14.5391	um	Vesicles Paraspeckle	0.000	1.000	87	200000530	200000083	siRNA-IMPa4-25 PSPC1-A488 IMPa4-A546 DAPI 8C2-siRNA-IMP-a2-a4 V2.00	0	28. siRNA-IMPa4-25 PSPC1-A488 DAPI IMPa4-A546_ad_TileScan_001 (Stage 30 of 49)	00-r9k5vAK9WQPgtGv6kDhqFX
15.9063	um	Vesicles Paraspeckle	0.000	1.000	87	200000531	200000084	siRNA-IMPa4-25 PSPC1-A488 IMPa4-A546 DAPI 8C2-siRNA-IMP-a2-a4 V2.00	0	28. siRNA-IMPa4-25 PSPC1-A488 DAPI IMPa4-A546_ad_TileScan_001 (Stage 30 of 49)	00-r9k5vAK9WQPgtGv6kDhqFX
6.37891	um	Vesicles Paraspeckle	0.000	1.000	87	200000532	200000085	siRNA-IMPa4-25 PSPC1-A488 IMPa4-A546 DAPI 8C2-siRNA-IMP-a2-a4 V2.00	0	28. siRNA-IMPa4-25 PSPC1-A488 DAPI IMPa4-A546_ad_TileScan_001 (Stage 30 of 49)	00-r9k5vAK9WQPgtGv6kDhqFX
12.4297	um	Vesicles Paraspeckle	0.000	1.000	87	200000533	200000086	siRNA-IMPa4-25 PSPC1-A488 IMPa4-A546 DAPI 8C2-siRNA-IMP-a2-a4 V2.00	0	28. siRNA-IMPa4-25 PSPC1-A488 DAPI IMPa4-A546_ad_TileScan_001 (Stage 30 of 49)	00-r9k5vAK9WQPgtGv6kDhqFX
8.31641	um	Vesicles Paraspeckle	0.000	1.000	87	200000534	200000087	siRNA-IMPa4-25 PSPC1-A488 IMPa4-A546 DAPI 8C2-siRNA-IMP-a2-a4 V2.00	0	28. siRNA-IMPa4-25 PSPC1-A488 DAPI IMPa4-A546_ad_TileScan_001 (Stage 30 of 49)	00-r9k5vAK9WQPgtGv6kDhqFX
13.7695	um	Vesicles Paraspeckle	0.000	1.000	87	200000535	200000088	siRNA-IMPa4-25 PSPC1-A488 IMPa4-A546 DAPI 8C2-siRNA-IMP-a2-a4 V2.00	0	28. siRNA-IMPa4-25 PSPC1-A488 DAPI IMPa4-A546_ad_TileScan_001 (Stage 30 of 49)	00-r9k5vAK9WQPgtGv6kDhqFX
8.24219	um	Vesicles Paraspeckle	0.000	1.000	87	200000536	200000089	siRNA-IMPa4-25 PSPC1-A488 IMPa4-A546 DAPI 8C2-siRNA-IMP-a2-a4 V2.00	0	28. siRNA-IMPa4-25 PSPC1-A488 DAPI IMPa4-A546_ad_TileScan_001 (Stage 30 of 49)	00-r9k5vAK9WQPgtGv6kDhqFX
8.40234	um	Vesicles Paraspeckle	0.000	1.000	87	200000537	200000090	siRNA-IMPa4-25 PSPC1-A488 IMPa4-A546 DAPI 8C2-siRNA-IMP-a2-a4 V2.00	0	28. siRNA-IMPa4-25 PSPC1-A488 DAPI IMPa4-A546_ad_TileScan_001 (Stage 30 of 49)	00-r9k5vAK9WQPgtGv6kDhqFX
15.5547	um	Vesicles Paraspeckle	0.000	1.000	87	200000538	200000091	siRNA-IMPa4-25 PSPC1-A488 IMPa4-A546 DAPI 8C2-siRNA-IMP-a2-a4 V2.00	0	28. siRNA-IMPa4-25 PSPC1-A488 DAPI IMPa4-A546_ad_TileScan_001 (Stage 30 of 49)	00-r9k5vAK9WQPgtGv6kDhqFX
9.58594	um	Vesicles Paraspeckle	0.000	1.000	87	200000539	200000092	siRNA-IMPa4-25 PSPC1-A488 IMPa4-A546 DAPI 8C2-siRNA-IMP-a2-a4 V2.00	0	28. siRNA-IMPa4-25 PSPC1-A488 DAPI IMPa4-A546_ad_TileScan_001 (Stage 30 of 49)	00-r9k5vAK9WQPgtGv6kDhqFX
15.5898	um	Vesicles Paraspeckle	0.000	1.000	87	200000540	200000093	siRNA-IMPa4-25 PSPC1-A488 IMPa4-A546 DAPI 8C2-siRNA-IMP-a2-a4 V2.00	0	28. siRNA-IMPa4-25 PSPC1-A488 DAPI IMPa4-A546_ad_TileScan_001 (Stage 30 of 49)	00-r9k5vAK9WQPgtGv6kDhqFX
13.0898	um	Vesicles Paraspeckle	0.000	1.000	87	200000541	200000094	siRNA-IMPa4-25 PSPC1-A488 IMPa4-A546 DAPI 8C2-siRNA-IMP-a2-a4 V2.00	0	28. siRNA-IMPa4-25 PSPC1-A488 DAPI IMPa4-A546_ad_TileScan_001 (Stage 30 of 49)	00-r9k5vAK9WQPgtGv6kDhqFX
13.5156	um	Vesicles Paraspeckle	0.000	1.000	87	200000542	200000095	siRNA-IMPa4-25 PSPC1-A488 IMPa4-A546 DAPI 8C2-siRNA-IMP-a2-a4 V2.00	0	28. siRNA-IMPa4-25 PSPC1-A488 DAPI IMPa4-A546_ad_TileScan_001 (Stage 30 of 49)	00-r9k5vAK9WQPgtGv6kDhqFX
9.55078	um	Vesicles Paraspeckle	0.000	1.000	87	200000543	200000096	siRNA-IMPa4-25 PSPC1-A488 IMPa4-A546 DAPI 8C2-siRNA-IMP-a2-a4 V2.00	0	28. siRNA-IMPa4-25 PSPC1-A488 DAPI IMPa4-A546_ad_TileScan_001 (Stage 30 of 49)	00-r9k5vAK9WQPgtGv6kDhqFX
9.28125	um	Vesicles Paraspeckle	0.000	1.000	87	200000544	200000097	siRNA-IMPa4-25 PSPC1-A488 IMPa4-A546 DAPI 8C2-siRNA-IMP-a2-a4 V2.00	0	28. siRNA-IMPa4-25 PSPC1-A488 DAPI IMPa4-A546_ad_TileScan_001 (Stage 30 of 49)	00-r9k5vAK9WQPgtGv6kDhqFX
11.0313	um	Vesicles Paraspeckle	0.000	1.000	87	200000545	200000098	siRNA-IMPa4-25 PSPC1-A488 IMPa4-A546 DAPI 8C2-siRNA-IMP-a2-a4 V2.00	0	28. siRNA-IMPa4-25 PSPC1-A488 DAPI IMPa4-A546_ad_TileScan_001 (Stage 30 of 49)	00-r9k5vAK9WQPgtGv6kDhqFX
43.4023	um	Vesicles Paraspeckle	0.000	1.000	88	200000546	200000099	siRNA-IMPa4-25 PSPC1-A488 IMPa4-A546 DAPI 8C2-siRNA-IMP-a2-a4 V2.00	0	28. siRNA-IMPa4-25 PSPC1-A488 DAPI IMPa4-A546_ad_TileScan_001 (Stage 30 of 49)	00-r9k5vAK9WQPgtGv6kDhqFX
45.0391	um	Vesicles Paraspeckle	0.000	1.000	88	200000547	200000100	siRNA-IMPa4-25 PSPC1-A488 IMPa4-A546 DAPI 8C2-siRNA-IMP-a2-a4 V2.00	0	28. siRNA-IMPa4-25 PSPC1-A488 DAPI IMPa4-A546_ad_TileScan_001 (Stage 30 of 49)	00-r9k5vAK9WQPgtGv6kDhqFX
46.4609	um	Vesicles Paraspeckle	0.000	1.000	88	200000548	200000101	siRNA-IMPa4-25 PSPC1-A488 IMPa4-A546 DAPI 8C2-siRNA-IMP-a2-a4 V2.00	0	28. siRNA-IMPa4-25 PSPC1-A488 DAPI IMPa4-A546_ad_TileScan_001 (Stage 30 of 49)	00-r9k5vAK9WQPgtGv6kDhqFX
37.7656	um	Vesicles Paraspeckle	0.000	1.000	88	200000549	200000102	siRNA-IMPa4-25 PSPC1-A488 IMPa4-A546 DAPI 8C2-siRNA-IMP-a2-a4 V2.00	0	28. siRNA-IMPa4-25 PSPC1-A488 DAPI IMPa4-A546_ad_TileScan_001 (Stage 30 of 49)	00-r9k5vAK9WQPgtGv6kDhqFX
41.4297	um	Vesicles Paraspeckle	0.000	1.000	88	200000550	200000103	siRNA-IMPa4-25 PSPC1-A488 IMPa4-A546 DAPI 8C2-siRNA-IMP-a2-a4 V2.00	0	28. siRNA-IMPa4-25 PSPC1-A488 DAPI IMPa4-A546_ad_TileScan_001 (Stage 30 of 49)	00-r9k5vAK9WQPgtGv6kDhqFX
43.3633	um	Vesicles Paraspeckle	0.000	1.000	88	200000551	200000104	siRNA-IMPa4-25 PSPC1-A488 IMPa4-A546 DAPI 8C2-siRNA-IMP-a2-a4 V2.00	0	28. siRNA-IMPa4-25 PSPC1-A488 DAPI IMPa4-A546_ad_TileScan_001 (Stage 30 of 49)	00-r9k5vAK9WQPgtGv6kDhqFX
46.6719	um	Vesicles Paraspeckle	0.000	1.000	88	200000552	200000105	siRNA-IMPa4-25 PSPC1-A488 IMPa4-A546 DAPI 8C2-siRNA-IMP-a2-a4 V2.00	0	28. siRNA-IMPa4-25 PSPC1-A488 DAPI IMPa4-A546_ad_TileScan_001 (Stage 30 of 49)	00-r9k5vAK9WQPgtGv6kDhqFX
42.6602	um	Vesicles Paraspeckle	0.000	1.000	88	200000553	200000106	siRNA-IMPa4-25 PSPC1-A488 IMPa4-A546 DAPI 8C2-siRNA-IMP-a2-a4 V2.00	0	28. siRNA-IMPa4-25 PSPC1-A488 DAPI IMPa4-A546_ad_TileScan_001 (Stage 30 of 49)	00-r9k5vAK9WQPgtGv6kDhqFX
48.0352	um	Vesicles Paraspeckle	0.000	1.000	88	200000554	200000107	siRNA-IMPa4-25 PSPC1-A488 IMPa4-A546 DAPI 8C2-siRNA-IMP-a2-a4 V2.00	0	28. siRNA-IMPa4-25 PSPC1-A488 DAPI IMPa4-A546_ad_TileScan_001 (Stage 30 of 49)	00-r9k5vAK9WQPgtGv6kDhqFX
40.3438	um	Vesicles Paraspeckle	0.000	1.000	88	200000555	200000108	siRNA-IMPa4-25 PSPC1-A488 IMPa4-A546 DAPI 8C2-siRNA-IMP-a2-a4 V2.00	0	28. siRNA-IMPa4-25 PSPC1-A488 DAPI IMPa4-A546_ad_TileScan_001 (Stage 30 of 49)	00-r9k5vAK9WQPgtGv6kDhqFX
44.9883	um	Vesicles Paraspeckle	0.000	1.000	88	200000556	200000109	siRNA-IMPa4-25 PSPC1-A488 IMPa4-A546 DAPI 8C2-siRNA-IMP-a2-a4 V2.00	0	28. siRNA-IMPa4-25 PSPC1-A488 DAPI IMPa4-A546_ad_TileScan_001 (Stage 30 of 49)	00-r9k5vAK9WQPgtGv6kDhqFX
45.2344	um	Vesicles Paraspeckle	0.000	1.000	88	200000557	200000110	siRNA-IMPa4-25 PSPC1-A488 IMPa4-A546 DAPI 8C2-siRNA-IMP-a2-a4 V2.00	0	28. siRNA-IMPa4-25 PSPC1-A488 DAPI IMPa4-A546_ad_TileScan_001 (Stage 30 of 49)	00-r9k5vAK9WQPgtGv6kDhqFX
45.5664	um	Vesicles Paraspeckle	0.000	1.000	88	200000558	200000111	siRNA-IMPa4-25 PSPC1-A488 IMPa4-A546 DAPI 8C2-siRNA-IMP-a2-a4 V2.00	0	28. siRNA-IMPa4-25 PSPC1-A488 DAPI IMPa4-A546_ad_TileScan_001 (Stage 30 of 49)	00-r9k5vAK9WQPgtGv6kDhqFX
46.4688	um	Vesicles Paraspeckle	0.000	1.000	88	200000559	200000112	siRNA-IMPa4-25 PSPC1-A488 IMPa4-A546 DAPI 8C2-siRNA-IMP-a2-a4 V2.00	0	28. siRNA-IMPa4-25 PSPC1-A488 DAPI IMPa4-A546_ad_TileScan_001 (Stage 30 of 49)	00-r9k5vAK9WQPgtGv6kDhqFX
46.8867	um	Vesicles Paraspeckle	0.000	1.000	88	200000560	200000113	siRNA-IMPa4-25 PSPC1-A488 IMPa4-A546 DAPI 8C2-siRNA-IMP-a2-a4 V2.00	0	28. siRNA-IMPa4-25 PSPC1-A488 DAPI IMPa4-A546_ad_TileScan_001 (Stage 30 of 49)	00-r9k5vAK9WQPgtGv6kDhqFX
39.1367	um	Vesicles Paraspeckle	0.000	1.000	88	200000561	200000114	siRNA-IMPa4-25 PSPC1-A488 IMPa4-A546 DAPI 8C2-siRNA-IMP-a2-a4 V2.00	0	28. siRNA-IMPa4-25 PSPC1-A488 DAPI IMPa4-A546_ad_TileScan_001 (Stage 30 of 49)	00-r9k5vAK9WQPgtGv6kDhqFX
39.6914	um	Vesicles Paraspeckle	0.000	1.000	88	200000562	200000115	siRNA-IMPa4-25 PSPC1-A488 IMPa4-A546 DAPI 8C2-siRNA-IMP-a2-a4 V2.00	0	28. siRNA-IMPa4-25 PSPC1-A488 DAPI IMPa4-A546_ad_TileScan_001 (Stage 30 of 49)	00-r9k5vAK9WQPgtGv6kDhqFX
43.6328	um	Vesicles Paraspeckle	0.000	1.000	88	200000563	200000116	siRNA-IMPa4-25 PSPC1-A488 IMPa4-A546 DAPI 8C2-siRNA-IMP-a2-a4 V2.00	0	28. siRNA-IMPa4-25 PSPC1-A488 DAPI IMPa4-A546_ad_TileScan_001 (Stage 30 of 49)	00-r9k5vAK9WQPgtGv6kDhqFX
45.4961	um	Vesicles Paraspeckle	0.000	1.000	88	200000564	200000117	siRNA-IMPa4-25 PSPC1-A488 IMPa4-A546 DAPI 8C2-siRNA-IMP-a2-a4 V2.00	0	28. siRNA-IMPa4-25 PSPC1-A488 DAPI IMPa4-A546_ad_TileScan_001 (Stage 30 of 49)	00-r9k5vAK9WQPgtGv6kDhqFX
40.4727	um	Vesicles Paraspeckle	0.000	1.000	88	200000565	200000118	siRNA-IMPa4-25 PSPC1-A488 IMPa4-A546 DAPI 8C2-siRNA-IMP-a2-a4 V2.00	0	28. siRNA-IMPa4-25 PSPC1-A488 DAPI IMPa4-A546_ad_TileScan_001 (Stage 30 of 49)	00-r9k5vAK9WQPgtGv6kDhqFX
0.277344	um	Vesicles Paraspeckle	0.000	1.000	89	200000566	200000119	siRNA-IMPa4-25 PSPC1-A488 IMPa4-A546 DAPI 8C2-siRNA-IMP-a2-a4 V2.00	0	28. siRNA-IMPa4-25 PSPC1-A488 DAPI IMPa4-A546_ad_TileScan_001 (Stage 30 of 49)	00-r9k5vAK9WQPgtGv6kDhqFX
2.94531	um	Vesicles Paraspeckle	0.000	1.000	89	200000567	200000120	siRNA-IMPa4-25 PSPC1-A488 IMPa4-A546 DAPI 8C2-siRNA-IMP-a2-a4 V2.00	0	28. siRNA-IMPa4-25 PSPC1-A488 DAPI IMPa4-A546_ad_TileScan_001 (Stage 30 of 49)	00-r9k5vAK9WQPgtGv6kDhqFX
3.8125	um	Vesicles Paraspeckle	0.000	1.000	89	200000568	200000121	siRNA-IMPa4-25 PSPC1-A488 IMPa4-A546 DAPI 8C2-siRNA-IMP-a2-a4 V2.00	0	28. siRNA-IMPa4-25 PSPC1-A488 DAPI IMPa4-A546_ad_TileScan_001 (Stage 30 of 49)	00-r9k5vAK9WQPgtGv6kDhqFX
2.62891	um	Vesicles Paraspeckle	0.000	1.000	89	200000569	200000122	siRNA-IMPa4-25 PSPC1-A488 IMPa4-A546 DAPI 8C2-siRNA-IMP-a2-a4 V2.00	0	28. siRNA-IMPa4-25 PSPC1-A488 DAPI IMPa4-A546_ad_TileScan_001 (Stage 30 of 49)	00-r9k5vAK9WQPgtGv6kDhqFX
4.66016	um	Vesicles Paraspeckle	0.000	1.000	89	200000570	200000123	siRNA-IMPa4-25 PSPC1-A488 IMPa4-A546 DAPI 8C2-siRNA-IMP-a2-a4 V2.00	0	28. siRNA-IMPa4-25 PSPC1-A488 DAPI IMPa4-A546_ad_TileScan_001 (Stage 30 of 49)	00-r9k5vAK9WQPgtGv6kDhqFX
3.29297	um	Vesicles Paraspeckle	0.000	1.000	89	200000571	200000124	siRNA-IMPa4-25 PSPC1-A488 IMPa4-A546 DAPI 8C2-siRNA-IMP-a2-a4 V2.00	0	28. siRNA-IMPa4-25 PSPC1-A488 DAPI IMPa4-A546_ad_TileScan_001 (Stage 30 of 49)	00-r9k5vAK9WQPgtGv6kDhqFX
2.01563	um	Vesicles Paraspeckle	0.000	1.000	89	200000572	200000125	siRNA-IMPa4-25 PSPC1-A488 IMPa4-A546 DAPI 8C2-siRNA-IMP-a2-a4 V2.00	0	28. siRNA-IMPa4-25 PSPC1-A488 DAPI IMPa4-A546_ad_TileScan_001 (Stage 30 of 49)	00-r9k5vAK9WQPgtGv6kDhqFX
2.72656	um	Vesicles Paraspeckle	0.000	1.000	89	200000573	200000126	siRNA-IMPa4-25 PSPC1-A488 IMPa4-A546 DAPI 8C2-siRNA-IMP-a2-a4 V2.00	0	28. siRNA-IMPa4-25 PSPC1-A488 DAPI IMPa4-A546_ad_TileScan_001 (Stage 30 of 49)	00-r9k5vAK9WQPgtGv6kDhqFX
0.351563	um	Vesicles Paraspeckle	0.000	1.000	89	200000574	200000127	siRNA-IMPa4-25 PSPC1-A488 IMPa4-A546 DAPI 8C2-siRNA-IMP-a2-a4 V2.00	0	28. siRNA-IMPa4-25 PSPC1-A488 DAPI IMPa4-A546_ad_TileScan_001 (Stage 30 of 49)	00-r9k5vAK9WQPgtGv6kDhqFX
1.12109	um	Vesicles Paraspeckle	0.000	1.000	89	200000575	200000128	siRNA-IMPa4-25 PSPC1-A488 IMPa4-A546 DAPI 8C2-siRNA-IMP-a2-a4 V2.00	0	28. siRNA-IMPa4-25 PSPC1-A488 DAPI IMPa4-A546_ad_TileScan_001 (Stage 30 of 49)	00-r9k5vAK9WQPgtGv6kDhqFX
8.58203	um	Vesicles Paraspeckle	0.000	1.000	90	200000576	200000129	siRNA-IMPa4-25 PSPC1-A488 IMPa4-A546 DAPI 8C2-siRNA-IMP-a2-a4 V2.00	0	28. siRNA-IMPa4-25 PSPC1-A488 DAPI IMPa4-A546_ad_TileScan_001 (Stage 30 of 49)	00-r9k5vAK9WQPgtGv6kDhqFX
10.668	um	Vesicles Paraspeckle	0.000	1.000	90	200000577	200000130	siRNA-IMPa4-25 PSPC1-A488 IMPa4-A546 DAPI 8C2-siRNA-IMP-a2-a4 V2.00	0	28. siRNA-IMPa4-25 PSPC1-A488 DAPI IMPa4-A546_ad_TileScan_001 (Stage 30 of 49)	00-r9k5vAK9WQPgtGv6kDhqFX
3.91016	um	Vesicles Paraspeckle	0.000	1.000	90	200000578	200000131	siRNA-IMPa4-25 PSPC1-A488 IMPa4-A546 DAPI 8C2-siRNA-IMP-a2-a4 V2.00	0	28. siRNA-IMPa4-25 PSPC1-A488 DAPI IMPa4-A546_ad_TileScan_001 (Stage 30 of 49)	00-r9k5vAK9WQPgtGv6kDhqFX
7.07813	um	Vesicles Paraspeckle	0.000	1.000	90	200000579	200000132	siRNA-IMPa4-25 PSPC1-A488 IMPa4-A546 DAPI 8C2-siRNA-IMP-a2-a4 V2.00	0	28. siRNA-IMPa4-25 PSPC1-A488 DAPI IMPa4-A546_ad_TileScan_001 (Stage 30 of 49)	00-r9k5vAK9WQPgtGv6kDhqFX
10.6875	um	Vesicles Paraspeckle	0.000	1.000	90	200000580	200000133	siRNA-IMPa4-25 PSPC1-A488 IMPa4-A546 DAPI 8C2-siRNA-IMP-a2-a4 V2.00	0	28. siRNA-IMPa4-25 PSPC1-A488 DAPI IMPa4-A546_ad_TileScan_001 (Stage 30 of 49)	00-r9k5vAK9WQPgtGv6kDhqFX
7.53125	um	Vesicles Paraspeckle	0.000	1.000	90	200000581	200000134	siRNA-IMPa4-25 PSPC1-A488 IMPa4-A546 DAPI 8C2-siRNA-IMP-a2-a4 V2.00	0	28. siRNA-IMPa4-25 PSPC1-A488 DAPI IMPa4-A546_ad_TileScan_001 (Stage 30 of 49)	00-r9k5vAK9WQPgtGv6kDhqFX
8.36328	um	Vesicles Paraspeckle	0.000	1.000	90	200000582	200000135	siRNA-IMPa4-25 PSPC1-A488 IMPa4-A546 DAPI 8C2-siRNA-IMP-a2-a4 V2.00	0	28. siRNA-IMPa4-25 PSPC1-A488 DAPI IMPa4-A546_ad_TileScan_001 (Stage 30 of 49)	00-r9k5vAK9WQPgtGv6kDhqFX
8.75391	um	Vesicles Paraspeckle	0.000	1.000	90	200000583	200000136	siRNA-IMPa4-25 PSPC1-A488 IMPa4-A546 DAPI 8C2-siRNA-IMP-a2-a4 V2.00	0	28. siRNA-IMPa4-25 PSPC1-A488 DAPI IMPa4-A546_ad_TileScan_001 (Stage 30 of 49)	00-r9k5vAK9WQPgtGv6kDhqFX
8.99219	um	Vesicles Paraspeckle	0.000	1.000	90	200000584	200000137	siRNA-IMPa4-25 PSPC1-A488 IMPa4-A546 DAPI 8C2-siRNA-IMP-a2-a4 V2.00	0	28. siRNA-IMPa4-25 PSPC1-A488 DAPI IMPa4-A546_ad_TileScan_001 (Stage 30 of 49)	00-r9k5vAK9WQPgtGv6kDhqFX
8.02734	um	Vesicles Paraspeckle	0.000	1.000	90	200000585	200000138	siRNA-IMPa4-25 PSPC1-A488 IMPa4-A546 DAPI 8C2-siRNA-IMP-a2-a4 V2.00	0	28. siRNA-IMPa4-25 PSPC1-A488 DAPI IMPa4-A546_ad_TileScan_001 (Stage 30 of 49)	00-r9k5vAK9WQPgtGv6kDhqFX
30.2344	um	Vesicles Paraspeckle	0.000	1.000	91	200000586	200000139	siRNA-IMPa4-25 PSPC1-A488 IMPa4-A546 DAPI 8C2-siRNA-IMP-a2-a4 V2.00	0	28. siRNA-IMPa4-25 PSPC1-A488 DAPI IMPa4-A546_ad_TileScan_001 (Stage 30 of 49)	00-r9k5vAK9WQPgtGv6kDhqFX
29.3594	um	Vesicles Paraspeckle	0.000	1.000	91	200000587	200000140	siRNA-IMPa4-25 PSPC1-A488 IMPa4-A546 DAPI 8C2-siRNA-IMP-a2-a4 V2.00	0	28. siRNA-IMPa4-25 PSPC1-A488 DAPI IMPa4-A546_ad_TileScan_001 (Stage 30 of 49)	00-r9k5vAK9WQPgtGv6kDhqFX
29.6875	um	Vesicles Paraspeckle	0.000	1.000	91	200000588	200000141	siRNA-IMPa4-25 PSPC1-A488 IMPa4-A546 DAPI 8C2-siRNA-IMP-a2-a4 V2.00	0	28. siRNA-IMPa4-25 PSPC1-A488 DAPI IMPa4-A546_ad_TileScan_001 (Stage 30 of 49)	00-r9k5vAK9WQPgtGv6kDhqFX
29.5781	um	Vesicles Paraspeckle	0.000	1.000	91	200000589	200000142	siRNA-IMPa4-25 PSPC1-A488 IMPa4-A546 DAPI 8C2-siRNA-IMP-a2-a4 V2.00	0	28. siRNA-IMPa4-25 PSPC1-A488 DAPI IMPa4-A546_ad_TileScan_001 (Stage 30 of 49)	00-r9k5vAK9WQPgtGv6kDhqFX
31.1055	um	Vesicles Paraspeckle	0.000	1.000	91	200000590	200000143	siRNA-IMPa4-25 PSPC1-A488 IMPa4-A546 DAPI 8C2-siRNA-IMP-a2-a4 V2.00	0	28. siRNA-IMPa4-25 PSPC1-A488 DAPI IMPa4-A546_ad_TileScan_001 (Stage 30 of 49)	00-r9k5vAK9WQPgtGv6kDhqFX
31.457	um	Vesicles Paraspeckle	0.000	1.000	91	200000591	200000144	siRNA-IMPa4-25 PSPC1-A488 IMPa4-A546 DAPI 8C2-siRNA-IMP-a2-a4 V2.00	0	28. siRNA-IMPa4-25 PSPC1-A488 DAPI IMPa4-A546_ad_TileScan_001 (Stage 30 of 49)	00-r9k5vAK9WQPgtGv6kDhqFX
30.4336	um	Vesicles Paraspeckle	0.000	1.000	91	200000592	200000145	siRNA-IMPa4-25 PSPC1-A488 IMPa4-A546 DAPI 8C2-siRNA-IMP-a2-a4 V2.00	0	28. siRNA-IMPa4-25 PSPC1-A488 DAPI IMPa4-A546_ad_TileScan_001 (Stage 30 of 49)	00-r9k5vAK9WQPgtGv6kDhqFX
31.625	um	Vesicles Paraspeckle	0.000	1.000	91	200000593	200000146	siRNA-IMPa4-25 PSPC1-A488 IMPa4-A546 DAPI 8C2-siRNA-IMP-a2-a4 V2.00	0	28. siRNA-IMPa4-25 PSPC1-A488 DAPI IMPa4-A546_ad_TileScan_001 (Stage 30 of 49)	00-r9k5vAK9WQPgtGv6kDhqFX
37.8594	um	Vesicles Paraspeckle	0.000	1.000	91	200000594	200000147	siRNA-IMPa4-25 PSPC1-A488 IMPa4-A546 DAPI 8C2-siRNA-IMP-a2-a4 V2.00	0	28. siRNA-IMPa4-25 PSPC1-A488 DAPI IMPa4-A546_ad_TileScan_001 (Stage 30 of 49)	00-r9k5vAK9WQPgtGv6kDhqFX
36.1953	um	Vesicles Paraspeckle	0.000	1.000	91	200000595	200000148	siRNA-IMPa4-25 PSPC1-A488 IMPa4-A546 DAPI 8C2-siRNA-IMP-a2-a4 V2.00	0	28. siRNA-IMPa4-25 PSPC1-A488 DAPI IMPa4-A546_ad_TileScan_001 (Stage 30 of 49)	00-r9k5vAK9WQPgtGv6kDhqFX
12.8945	um	Vesicles Paraspeckle	0.000	1.000	92	200000596	200000149	siRNA-IMPa4-25 PSPC1-A488 IMPa4-A546 DAPI 8C2-siRNA-IMP-a2-a4 V2.00	0	28. siRNA-IMPa4-25 PSPC1-A488 DAPI IMPa4-A546_ad_TileScan_001 (Stage 30 of 49)	00-r9k5vAK9WQPgtGv6kDhqFX
8.26172	um	Vesicles Paraspeckle	0.000	1.000	92	200000597	200000150	siRNA-IMPa4-25 PSPC1-A488 IMPa4-A546 DAPI 8C2-siRNA-IMP-a2-a4 V2.00	0	28. siRNA-IMPa4-25 PSPC1-A488 DAPI IMPa4-A546_ad_TileScan_001 (Stage 30 of 49)	00-r9k5vAK9WQPgtGv6kDhqFX
19.3672	um	Vesicles Paraspeckle	0.000	1.000	92	200000598	200000151	siRNA-IMPa4-25 PSPC1-A488 IMPa4-A546 DAPI 8C2-siRNA-IMP-a2-a4 V2.00	0	28. siRNA-IMPa4-25 PSPC1-A488 DAPI IMPa4-A546_ad_TileScan_001 (Stage 30 of 49)	00-r9k5vAK9WQPgtGv6kDhqFX
22.125	um	Vesicles Paraspeckle	0.000	1.000	92	200000599	200000152	siRNA-IMPa4-25 PSPC1-A488 IMPa4-A546 DAPI 8C2-siRNA-IMP-a2-a4 V2.00	0	28. siRNA-IMPa4-25 PSPC1-A488 DAPI IMPa4-A546_ad_TileScan_001 (Stage 30 of 49)	00-r9k5vAK9WQPgtGv6kDhqFX
3.32813	um	Vesicles Paraspeckle	0.000	1.000	92	200000600	200000153	siRNA-IMPa4-25 PSPC1-A488 IMPa4-A546 DAPI 8C2-siRNA-IMP-a2-a4 V2.00	0	28. siRNA-IMPa4-25 PSPC1-A488 DAPI IMPa4-A546_ad_TileScan_001 (Stage 30 of 49)	00-r9k5vAK9WQPgtGv6kDhqFX
52.0508	um	Vesicles Paraspeckle	0.000	1.000	93	200000601	200000154	siRNA-IMPa4-25 PSPC1-A488 IMPa4-A546 DAPI 8C2-siRNA-IMP-a2-a4 V2.00	0	28. siRNA-IMPa4-25 PSPC1-A488 DAPI IMPa4-A546_ad_TileScan_001 (Stage 30 of 49)	00-r9k5vAK9WQPgtGv6kDhqFX
43.8789	um	Vesicles Paraspeckle	0.000	1.000	93	200000602	200000155	siRNA-IMPa4-25 PSPC1-A488 IMPa4-A546 DAPI 8C2-siRNA-IMP-a2-a4 V2.00	0	28. siRNA-IMPa4-25 PSPC1-A488 DAPI IMPa4-A546_ad_TileScan_001 (Stage 30 of 49)	00-r9k5vAK9WQPgtGv6kDhqFX
43.7578	um	Vesicles Paraspeckle	0.000	1.000	93	200000603	200000156	siRNA-IMPa4-25 PSPC1-A488 IMPa4-A546 DAPI 8C2-siRNA-IMP-a2-a4 V2.00	0	28. siRNA-IMPa4-25 PSPC1-A488 DAPI IMPa4-A546_ad_TileScan_001 (Stage 30 of 49)	00-r9k5vAK9WQPgtGv6kDhqFX
39.1758	um	Vesicles Paraspeckle	0.000	1.000	93	200000604	200000157	siRNA-IMPa4-25 PSPC1-A488 IMPa4-A546 DAPI 8C2-siRNA-IMP-a2-a4 V2.00	0	28. siRNA-IMPa4-25 PSPC1-A488 DAPI IMPa4-A546_ad_TileScan_001 (Stage 30 of 49)	00-r9k5vAK9WQPgtGv6kDhqFX
48.4102	um	Vesicles Paraspeckle	0.000	1.000	93	200000605	200000158	siRNA-IMPa4-25 PSPC1-A488 IMPa4-A546 DAPI 8C2-siRNA-IMP-a2-a4 V2.00	0	28. siRNA-IMPa4-25 PSPC1-A488 DAPI IMPa4-A546_ad_TileScan_001 (Stage 30 of 49)	00-r9k5vAK9WQPgtGv6kDhqFX
45.9961	um	Vesicles Paraspeckle	0.000	1.000	93	200000606	200000159	siRNA-IMPa4-25 PSPC1-A488 IMPa4-A546 DAPI 8C2-siRNA-IMP-a2-a4 V2.00	0	28. siRNA-IMPa4-25 PSPC1-A488 DAPI IMPa4-A546_ad_TileScan_001 (Stage 30 of 49)	00-r9k5vAK9WQPgtGv6kDhqFX
45.2266	um	Vesicles Paraspeckle	0.000	1.000	93	200000607	200000160	siRNA-IMPa4-25 PSPC1-A488 IMPa4-A546 DAPI 8C2-siRNA-IMP-a2-a4 V2.00	0	28. siRNA-IMPa4-25 PSPC1-A488 DAPI IMPa4-A546_ad_TileScan_001 (Stage 30 of 49)	00-r9k5vAK9WQPgtGv6kDhqFX
43.625	um	Vesicles Paraspeckle	0.000	1.000	93	200000608	200000161	siRNA-IMPa4-25 PSPC1-A488 IMPa4-A546 DAPI 8C2-siRNA-IMP-a2-a4 V2.00	0	28. siRNA-IMPa4-25 PSPC1-A488 DAPI IMPa4-A546_ad_TileScan_001 (Stage 30 of 49)	00-r9k5vAK9WQPgtGv6kDhqFX
19.5273	um	Vesicles Paraspeckle	0.000	1.000	94	200000609	200000162	siRNA-IMPa4-25 PSPC1-A488 IMPa4-A546 DAPI 8C2-siRNA-IMP-a2-a4 V2.00	0	28. siRNA-IMPa4-25 PSPC1-A488 DAPI IMPa4-A546_ad_TileScan_001 (Stage 30 of 49)	00-r9k5vAK9WQPgtGv6kDhqFX
12.0547	um	Vesicles Paraspeckle	0.000	1.000	94	200000610	200000163	siRNA-IMPa4-25 PSPC1-A488 IMPa4-A546 DAPI 8C2-siRNA-IMP-a2-a4 V2.00	0	28. siRNA-IMPa4-25 PSPC1-A488 DAPI IMPa4-A546_ad_TileScan_001 (Stage 30 of 49)	00-r9k5vAK9WQPgtGv6kDhqFX
31.9922	um	Vesicles Paraspeckle	0.000	1.000	94	200000611	200000164	siRNA-IMPa4-25 PSPC1-A488 IMPa4-A546 DAPI 8C2-siRNA-IMP-a2-a4 V2.00	0	28. siRNA-IMPa4-25 PSPC1-A488 DAPI IMPa4-A546_ad_TileScan_001 (Stage 30 of 49)	00-r9k5vAK9WQPgtGv6kDhqFX
22.2852	um	Vesicles Paraspeckle	0.000	1.000	94	200000612	200000165	siRNA-IMPa4-25 PSPC1-A488 IMPa4-A546 DAPI 8C2-siRNA-IMP-a2-a4 V2.00	0	28. siRNA-IMPa4-25 PSPC1-A488 DAPI IMPa4-A546_ad_TileScan_001 (Stage 30 of 49)	00-r9k5vAK9WQPgtGv6kDhqFX
24.7422	um	Vesicles Paraspeckle	0.000	1.000	94	200000613	200000166	siRNA-IMPa4-25 PSPC1-A488 IMPa4-A546 DAPI 8C2-siRNA-IMP-a2-a4 V2.00	0	28. siRNA-IMPa4-25 PSPC1-A488 DAPI IMPa4-A546_ad_TileScan_001 (Stage 30 of 49)	00-r9k5vAK9WQPgtGv6kDhqFX
9.16016	um	Vesicles Paraspeckle	0.000	1.000	94	200000614	200000167	siRNA-IMPa4-25 PSPC1-A488 IMPa4-A546 DAPI 8C2-siRNA-IMP-a2-a4 V2.00	0	28. siRNA-IMPa4-25 PSPC1-A488 DAPI IMPa4-A546_ad_TileScan_001 (Stage 30 of 49)	00-r9k5vAK9WQPgtGv6kDhqFX
20.7891	um	Vesicles Paraspeckle	0.000	1.000	94	200000615	200000168	siRNA-IMPa4-25 PSPC1-A488 IMPa4-A546 DAPI 8C2-siRNA-IMP-a2-a4 V2.00	0	28. siRNA-IMPa4-25 PSPC1-A488 DAPI IMPa4-A546_ad_TileScan_001 (Stage 30 of 49)	00-r9k5vAK9WQPgtGv6kDhqFX
12.9063	um	Vesicles Paraspeckle	0.000	1.000	94	200000616	200000169	siRNA-IMPa4-25 PSPC1-A488 IMPa4-A546 DAPI 8C2-siRNA-IMP-a2-a4 V2.00	0	28. siRNA-IMPa4-25 PSPC1-A488 DAPI IMPa4-A546_ad_TileScan_001 (Stage 30 of 49)	00-r9k5vAK9WQPgtGv6kDhqFX
9.13281	um	Vesicles Paraspeckle	0.000	1.000	94	200000617	200000170	siRNA-IMPa4-25 PSPC1-A488 IMPa4-A546 DAPI 8C2-siRNA-IMP-a2-a4 V2.00	0	28. siRNA-IMPa4-25 PSPC1-A488 DAPI IMPa4-A546_ad_TileScan_001 (Stage 30 of 49)	00-r9k5vAK9WQPgtGv6kDhqFX
19.5352	um	Vesicles Paraspeckle	0.000	1.000	94	200000618	200000171	siRNA-IMPa4-25 PSPC1-A488 IMPa4-A546 DAPI 8C2-siRNA-IMP-a2-a4 V2.00	0	28. siRNA-IMPa4-25 PSPC1-A488 DAPI IMPa4-A546_ad_TileScan_001 (Stage 30 of 49)	00-r9k5vAK9WQPgtGv6kDhqFX
22.2422	um	Vesicles Paraspeckle	0.000	1.000	94	200000619	200000172	siRNA-IMPa4-25 PSPC1-A488 IMPa4-A546 DAPI 8C2-siRNA-IMP-a2-a4 V2.00	0	28. siRNA-IMPa4-25 PSPC1-A488 DAPI IMPa4-A546_ad_TileScan_001 (Stage 30 of 49)	00-r9k5vAK9WQPgtGv6kDhqFX
24.9258	um	Vesicles Paraspeckle	0.000	1.000	94	200000620	200000173	siRNA-IMPa4-25 PSPC1-A488 IMPa4-A546 DAPI 8C2-siRNA-IMP-a2-a4 V2.00	0	28. siRNA-IMPa4-25 PSPC1-A488 DAPI IMPa4-A546_ad_TileScan_001 (Stage 30 of 49)	00-r9k5vAK9WQPgtGv6kDhqFX
28.8516	um	Vesicles Paraspeckle	0.000	1.000	94	200000621	200000174	siRNA-IMPa4-25 PSPC1-A488 IMPa4-A546 DAPI 8C2-siRNA-IMP-a2-a4 V2.00	0	28. siRNA-IMPa4-25 PSPC1-A488 DAPI IMPa4-A546_ad_TileScan_001 (Stage 30 of 49)	00-r9k5vAK9WQPgtGv6kDhqFX
14.1875	um	Vesicles Paraspeckle	0.000	1.000	94	200000622	200000175	siRNA-IMPa4-25 PSPC1-A488 IMPa4-A546 DAPI 8C2-siRNA-IMP-a2-a4 V2.00	0	28. siRNA-IMPa4-25 PSPC1-A488 DAPI IMPa4-A546_ad_TileScan_001 (Stage 30 of 49)	00-r9k5vAK9WQPgtGv6kDhqFX
18.0195	um	Vesicles Paraspeckle	0.000	1.000	94	200000623	200000176	siRNA-IMPa4-25 PSPC1-A488 IMPa4-A546 DAPI 8C2-siRNA-IMP-a2-a4 V2.00	0	28. siRNA-IMPa4-25 PSPC1-A488 DAPI IMPa4-A546_ad_TileScan_001 (Stage 30 of 49)	00-r9k5vAK9WQPgtGv6kDhqFX
16.6836	um	Vesicles Paraspeckle	0.000	1.000	94	200000624	200000177	siRNA-IMPa4-25 PSPC1-A488 IMPa4-A546 DAPI 8C2-siRNA-IMP-a2-a4 V2.00	0	28. siRNA-IMPa4-25 PSPC1-A488 DAPI IMPa4-A546_ad_TileScan_001 (Stage 30 of 49)	00-r9k5vAK9WQPgtGv6kDhqFX
12.4805	um	Vesicles Paraspeckle	0.000	1.000	94	200000625	200000178	siRNA-IMPa4-25 PSPC1-A488 IMPa4-A546 DAPI 8C2-siRNA-IMP-a2-a4 V2.00	0	28. siRNA-IMPa4-25 PSPC1-A488 DAPI IMPa4-A546_ad_TileScan_001 (Stage 30 of 49)	00-r9k5vAK9WQPgtGv6kDhqFX
9.85938	um	Vesicles Paraspeckle	0.000	1.000	94	200000626	200000179	siRNA-IMPa4-25 PSPC1-A488 IMPa4-A546 DAPI 8C2-siRNA-IMP-a2-a4 V2.00	0	28. siRNA-IMPa4-25 PSPC1-A488 DAPI IMPa4-A546_ad_TileScan_001 (Stage 30 of 49)	00-r9k5vAK9WQPgtGv6kDhqFX
8.48438	um	Vesicles Paraspeckle	0.000	1.000	94	200000627	200000180	siRNA-IMPa4-25 PSPC1-A488 IMPa4-A546 DAPI 8C2-siRNA-IMP-a2-a4 V2.00	0	28. siRNA-IMPa4-25 PSPC1-A488 DAPI IMPa4-A546_ad_TileScan_001 (Stage 30 of 49)	00-r9k5vAK9WQPgtGv6kDhqFX
13.5117	um	Vesicles Paraspeckle	0.000	1.000	94	200000628	200000181	siRNA-IMPa4-25 PSPC1-A488 IMPa4-A546 DAPI 8C2-siRNA-IMP-a2-a4 V2.00	0	28. siRNA-IMPa4-25 PSPC1-A488 DAPI IMPa4-A546_ad_TileScan_001 (Stage 30 of 49)	00-r9k5vAK9WQPgtGv6kDhqFX
15.9258	um	Vesicles Paraspeckle	0.000	1.000	94	200000629	200000182	siRNA-IMPa4-25 PSPC1-A488 IMPa4-A546 DAPI 8C2-siRNA-IMP-a2-a4 V2.00	0	28. siRNA-IMPa4-25 PSPC1-A488 DAPI IMPa4-A546_ad_TileScan_001 (Stage 30 of 49)	00-r9k5vAK9WQPgtGv6kDhqFX
7.375	um	Vesicles Paraspeckle	0.000	1.000	94	200000630	200000183	siRNA-IMPa4-25 PSPC1-A488 IMPa4-A546 DAPI 8C2-siRNA-IMP-a2-a4 V2.00	0	28. siRNA-IMPa4-25 PSPC1-A488 DAPI IMPa4-A546_ad_TileScan_001 (Stage 30 of 49)	00-r9k5vAK9WQPgtGv6kDhqFX
26.3398	um	Vesicles Paraspeckle	0.000	1.000	94	200000631	200000184	siRNA-IMPa4-25 PSPC1-A488 IMPa4-A546 DAPI 8C2-siRNA-IMP-a2-a4 V2.00	0	28. siRNA-IMPa4-25 PSPC1-A488 DAPI IMPa4-A546_ad_TileScan_001 (Stage 30 of 49)	00-r9k5vAK9WQPgtGv6kDhqFX
21.1211	um	Vesicles Paraspeckle	0.000	1.000	94	200000632	200000185	siRNA-IMPa4-25 PSPC1-A488 IMPa4-A546 DAPI 8C2-siRNA-IMP-a2-a4 V2.00	0	28. siRNA-IMPa4-25 PSPC1-A488 DAPI IMPa4-A546_ad_TileScan_001 (Stage 30 of 49)	00-r9k5vAK9WQPgtGv6kDhqFX
23.957	um	Vesicles Paraspeckle	0.000	1.000	94	200000633	200000186	siRNA-IMPa4-25 PSPC1-A488 IMPa4-A546 DAPI 8C2-siRNA-IMP-a2-a4 V2.00	0	28. siRNA-IMPa4-25 PSPC1-A488 DAPI IMPa4-A546_ad_TileScan_001 (Stage 30 of 49)	00-r9k5vAK9WQPgtGv6kDhqFX
22.7188	um	Vesicles Paraspeckle	0.000	1.000	94	200000634	200000187	siRNA-IMPa4-25 PSPC1-A488 IMPa4-A546 DAPI 8C2-siRNA-IMP-a2-a4 V2.00	0	28. siRNA-IMPa4-25 PSPC1-A488 DAPI IMPa4-A546_ad_TileScan_001 (Stage 30 of 49)	00-r9k5vAK9WQPgtGv6kDhqFX
10.9297	um	Vesicles Paraspeckle	0.000	1.000	94	200000635	200000188	siRNA-IMPa4-25 PSPC1-A488 IMPa4-A546 DAPI 8C2-siRNA-IMP-a2-a4 V2.00	0	28. siRNA-IMPa4-25 PSPC1-A488 DAPI IMPa4-A546_ad_TileScan_001 (Stage 30 of 49)	00-r9k5vAK9WQPgtGv6kDhqFX
12.4844	um	Vesicles Paraspeckle	0.000	1.000	94	200000636	200000189	siRNA-IMPa4-25 PSPC1-A488 IMPa4-A546 DAPI 8C2-siRNA-IMP-a2-a4 V2.00	0	28. siRNA-IMPa4-25 PSPC1-A488 DAPI IMPa4-A546_ad_TileScan_001 (Stage 30 of 49)	00-r9k5vAK9WQPgtGv6kDhqFX
10.8359	um	Vesicles Paraspeckle	0.000	1.000	94	200000637	200000190	siRNA-IMPa4-25 PSPC1-A488 IMPa4-A546 DAPI 8C2-siRNA-IMP-a2-a4 V2.00	0	28. siRNA-IMPa4-25 PSPC1-A488 DAPI IMPa4-A546_ad_TileScan_001 (Stage 30 of 49)	00-r9k5vAK9WQPgtGv6kDhqFX
19.1133	um	Vesicles Paraspeckle	0.000	1.000	94	200000638	200000191	siRNA-IMPa4-25 PSPC1-A488 IMPa4-A546 DAPI 8C2-siRNA-IMP-a2-a4 V2.00	0	28. siRNA-IMPa4-25 PSPC1-A488 DAPI IMPa4-A546_ad_TileScan_001 (Stage 30 of 49)	00-r9k5vAK9WQPgtGv6kDhqFX
15.4297	um	Vesicles Paraspeckle	0.000	1.000	94	200000639	200000192	siRNA-IMPa4-25 PSPC1-A488 IMPa4-A546 DAPI 8C2-siRNA-IMP-a2-a4 V2.00	0	28. siRNA-IMPa4-25 PSPC1-A488 DAPI IMPa4-A546_ad_TileScan_001 (Stage 30 of 49)	00-r9k5vAK9WQPgtGv6kDhqFX
21	um	Vesicles Paraspeckle	0.000	1.000	94	200000640	200000193	siRNA-IMPa4-25 PSPC1-A488 IMPa4-A546 DAPI 8C2-siRNA-IMP-a2-a4 V2.00	0	28. siRNA-IMPa4-25 PSPC1-A488 DAPI IMPa4-A546_ad_TileScan_001 (Stage 30 of 49)	00-r9k5vAK9WQPgtGv6kDhqFX
18.2852	um	Vesicles Paraspeckle	0.000	1.000	94	200000641	200000194	siRNA-IMPa4-25 PSPC1-A488 IMPa4-A546 DAPI 8C2-siRNA-IMP-a2-a4 V2.00	0	28. siRNA-IMPa4-25 PSPC1-A488 DAPI IMPa4-A546_ad_TileScan_001 (Stage 30 of 49)	00-r9k5vAK9WQPgtGv6kDhqFX
19.5234	um	Vesicles Paraspeckle	0.000	1.000	94	200000642	200000195	siRNA-IMPa4-25 PSPC1-A488 IMPa4-A546 DAPI 8C2-siRNA-IMP-a2-a4 V2.00	0	28. siRNA-IMPa4-25 PSPC1-A488 DAPI IMPa4-A546_ad_TileScan_001 (Stage 30 of 49)	00-r9k5vAK9WQPgtGv6kDhqFX
14.2383	um	Vesicles Paraspeckle	0.000	1.000	94	200000643	200000196	siRNA-IMPa4-25 PSPC1-A488 IMPa4-A546 DAPI 8C2-siRNA-IMP-a2-a4 V2.00	0	28. siRNA-IMPa4-25 PSPC1-A488 DAPI IMPa4-A546_ad_TileScan_001 (Stage 30 of 49)	00-r9k5vAK9WQPgtGv6kDhqFX
15.418	um	Vesicles Paraspeckle	0.000	1.000	95	200000644	200000197	siRNA-IMPa4-25 PSPC1-A488 IMPa4-A546 DAPI 8C2-siRNA-IMP-a2-a4 V2.00	0	28. siRNA-IMPa4-25 PSPC1-A488 DAPI IMPa4-A546_ad_TileScan_001 (Stage 30 of 49)	00-r9k5vAK9WQPgtGv6kDhqFX
17.2734	um	Vesicles Paraspeckle	0.000	1.000	95	200000645	200000198	siRNA-IMPa4-25 PSPC1-A488 IMPa4-A546 DAPI 8C2-siRNA-IMP-a2-a4 V2.00	0	28. siRNA-IMPa4-25 PSPC1-A488 DAPI IMPa4-A546_ad_TileScan_001 (Stage 30 of 49)	00-r9k5vAK9WQPgtGv6kDhqFX
15.3828	um	Vesicles Paraspeckle	0.000	1.000	95	200000646	200000199	siRNA-IMPa4-25 PSPC1-A488 IMPa4-A546 DAPI 8C2-siRNA-IMP-a2-a4 V2.00	0	28. siRNA-IMPa4-25 PSPC1-A488 DAPI IMPa4-A546_ad_TileScan_001 (Stage 30 of 49)	00-r9k5vAK9WQPgtGv6kDhqFX
13.9961	um	Vesicles Paraspeckle	0.000	1.000	95	200000647	200000200	siRNA-IMPa4-25 PSPC1-A488 IMPa4-A546 DAPI 8C2-siRNA-IMP-a2-a4 V2.00	0	28. siRNA-IMPa4-25 PSPC1-A488 DAPI IMPa4-A546_ad_TileScan_001 (Stage 30 of 49)	00-r9k5vAK9WQPgtGv6kDhqFX
11.0117	um	Vesicles Paraspeckle	0.000	1.000	95	200000648	200000201	siRNA-IMPa4-25 PSPC1-A488 IMPa4-A546 DAPI 8C2-siRNA-IMP-a2-a4 V2.00	0	28. siRNA-IMPa4-25 PSPC1-A488 DAPI IMPa4-A546_ad_TileScan_001 (Stage 30 of 49)	00-r9k5vAK9WQPgtGv6kDhqFX
15.5547	um	Vesicles Paraspeckle	0.000	1.000	95	200000649	200000202	siRNA-IMPa4-25 PSPC1-A488 IMPa4-A546 DAPI 8C2-siRNA-IMP-a2-a4 V2.00	0	28. siRNA-IMPa4-25 PSPC1-A488 DAPI IMPa4-A546_ad_TileScan_001 (Stage 30 of 49)	00-r9k5vAK9WQPgtGv6kDhqFX
13.582	um	Vesicles Paraspeckle	0.000	1.000	95	200000650	200000203	siRNA-IMPa4-25 PSPC1-A488 IMPa4-A546 DAPI 8C2-siRNA-IMP-a2-a4 V2.00	0	28. siRNA-IMPa4-25 PSPC1-A488 DAPI IMPa4-A546_ad_TileScan_001 (Stage 30 of 49)	00-r9k5vAK9WQPgtGv6kDhqFX
10.793	um	Vesicles Paraspeckle	0.000	1.000	95	200000651	200000204	siRNA-IMPa4-25 PSPC1-A488 IMPa4-A546 DAPI 8C2-siRNA-IMP-a2-a4 V2.00	0	28. siRNA-IMPa4-25 PSPC1-A488 DAPI IMPa4-A546_ad_TileScan_001 (Stage 30 of 49)	00-r9k5vAK9WQPgtGv6kDhqFX
9.36328	um	Vesicles Paraspeckle	0.000	1.000	95	200000652	200000205	siRNA-IMPa4-25 PSPC1-A488 IMPa4-A546 DAPI 8C2-siRNA-IMP-a2-a4 V2.00	0	28. siRNA-IMPa4-25 PSPC1-A488 DAPI IMPa4-A546_ad_TileScan_001 (Stage 30 of 49)	00-r9k5vAK9WQPgtGv6kDhqFX
8.35938	um	Vesicles Paraspeckle	0.000	1.000	95	200000653	200000206	siRNA-IMPa4-25 PSPC1-A488 IMPa4-A546 DAPI 8C2-siRNA-IMP-a2-a4 V2.00	0	28. siRNA-IMPa4-25 PSPC1-A488 DAPI IMPa4-A546_ad_TileScan_001 (Stage 30 of 49)	00-r9k5vAK9WQPgtGv6kDhqFX
15.4766	um	Vesicles Paraspeckle	0.000	1.000	95	200000654	200000207	siRNA-IMPa4-25 PSPC1-A488 IMPa4-A546 DAPI 8C2-siRNA-IMP-a2-a4 V2.00	0	28. siRNA-IMPa4-25 PSPC1-A488 DAPI IMPa4-A546_ad_TileScan_001 (Stage 30 of 49)	00-r9k5vAK9WQPgtGv6kDhqFX
13.9141	um	Vesicles Paraspeckle	0.000	1.000	95	200000655	200000208	siRNA-IMPa4-25 PSPC1-A488 IMPa4-A546 DAPI 8C2-siRNA-IMP-a2-a4 V2.00	0	28. siRNA-IMPa4-25 PSPC1-A488 DAPI IMPa4-A546_ad_TileScan_001 (Stage 30 of 49)	00-r9k5vAK9WQPgtGv6kDhqFX
14.0742	um	Vesicles Paraspeckle	0.000	1.000	95	200000656	200000209	siRNA-IMPa4-25 PSPC1-A488 IMPa4-A546 DAPI 8C2-siRNA-IMP-a2-a4 V2.00	0	28. siRNA-IMPa4-25 PSPC1-A488 DAPI IMPa4-A546_ad_TileScan_001 (Stage 30 of 49)	00-r9k5vAK9WQPgtGv6kDhqFX
11.9063	um	Vesicles Paraspeckle	0.000	1.000	95	200000657	200000210	siRNA-IMPa4-25 PSPC1-A488 IMPa4-A546 DAPI 8C2-siRNA-IMP-a2-a4 V2.00	0	28. siRNA-IMPa4-25 PSPC1-A488 DAPI IMPa4-A546_ad_TileScan_001 (Stage 30 of 49)	00-r9k5vAK9WQPgtGv6kDhqFX
9.97656	um	Vesicles Paraspeckle	0.000	1.000	95	200000658	200000211	siRNA-IMPa4-25 PSPC1-A488 IMPa4-A546 DAPI 8C2-siRNA-IMP-a2-a4 V2.00	0	28. siRNA-IMPa4-25 PSPC1-A488 DAPI IMPa4-A546_ad_TileScan_001 (Stage 30 of 49)	00-r9k5vAK9WQPgtGv6kDhqFX
15.7617	um	Vesicles Paraspeckle	0.000	1.000	95	200000659	200000212	siRNA-IMPa4-25 PSPC1-A488 IMPa4-A546 DAPI 8C2-siRNA-IMP-a2-a4 V2.00	0	28. siRNA-IMPa4-25 PSPC1-A488 DAPI IMPa4-A546_ad_TileScan_001 (Stage 30 of 49)	00-r9k5vAK9WQPgtGv6kDhqFX
14.3086	um	Vesicles Paraspeckle	0.000	1.000	95	200000660	200000213	siRNA-IMPa4-25 PSPC1-A488 IMPa4-A546 DAPI 8C2-siRNA-IMP-a2-a4 V2.00	0	28. siRNA-IMPa4-25 PSPC1-A488 DAPI IMPa4-A546_ad_TileScan_001 (Stage 30 of 49)	00-r9k5vAK9WQPgtGv6kDhqFX
13.168	um	Vesicles Paraspeckle	0.000	1.000	95	200000661	200000214	siRNA-IMPa4-25 PSPC1-A488 IMPa4-A546 DAPI 8C2-siRNA-IMP-a2-a4 V2.00	0	28. siRNA-IMPa4-25 PSPC1-A488 DAPI IMPa4-A546_ad_TileScan_001 (Stage 30 of 49)	00-r9k5vAK9WQPgtGv6kDhqFX
12.8633	um	Vesicles Paraspeckle	0.000	1.000	95	200000662	200000215	siRNA-IMPa4-25 PSPC1-A488 IMPa4-A546 DAPI 8C2-siRNA-IMP-a2-a4 V2.00	0	28. siRNA-IMPa4-25 PSPC1-A488 DAPI IMPa4-A546_ad_TileScan_001 (Stage 30 of 49)	00-r9k5vAK9WQPgtGv6kDhqFX
11.1367	um	Vesicles Paraspeckle	0.000	1.000	95	200000663	200000216	siRNA-IMPa4-25 PSPC1-A488 IMPa4-A546 DAPI 8C2-siRNA-IMP-a2-a4 V2.00	0	28. siRNA-IMPa4-25 PSPC1-A488 DAPI IMPa4-A546_ad_TileScan_001 (Stage 30 of 49)	00-r9k5vAK9WQPgtGv6kDhqFX
11.2109	um	Vesicles Paraspeckle	0.000	1.000	96	200000664	200000217	siRNA-IMPa4-25 PSPC1-A488 IMPa4-A546 DAPI 8C2-siRNA-IMP-a2-a4 V2.00	0	28. siRNA-IMPa4-25 PSPC1-A488 DAPI IMPa4-A546_ad_TileScan_001 (Stage 30 of 49)	00-r9k5vAK9WQPgtGv6kDhqFX
7.95703	um	Vesicles Paraspeckle	0.000	1.000	96	200000665	200000218	siRNA-IMPa4-25 PSPC1-A488 IMPa4-A546 DAPI 8C2-siRNA-IMP-a2-a4 V2.00	0	28. siRNA-IMPa4-25 PSPC1-A488 DAPI IMPa4-A546_ad_TileScan_001 (Stage 30 of 49)	00-r9k5vAK9WQPgtGv6kDhqFX
6.48047	um	Vesicles Paraspeckle	0.000	1.000	96	200000666	200000219	siRNA-IMPa4-25 PSPC1-A488 IMPa4-A546 DAPI 8C2-siRNA-IMP-a2-a4 V2.00	0	28. siRNA-IMPa4-25 PSPC1-A488 DAPI IMPa4-A546_ad_TileScan_001 (Stage 30 of 49)	00-r9k5vAK9WQPgtGv6kDhqFX
6.29297	um	Vesicles Paraspeckle	0.000	1.000	96	200000667	200000220	siRNA-IMPa4-25 PSPC1-A488 IMPa4-A546 DAPI 8C2-siRNA-IMP-a2-a4 V2.00	0	28. siRNA-IMPa4-25 PSPC1-A488 DAPI IMPa4-A546_ad_TileScan_001 (Stage 30 of 49)	00-r9k5vAK9WQPgtGv6kDhqFX
4.88672	um	Vesicles Paraspeckle	0.000	1.000	96	200000668	200000221	siRNA-IMPa4-25 PSPC1-A488 IMPa4-A546 DAPI 8C2-siRNA-IMP-a2-a4 V2.00	0	28. siRNA-IMPa4-25 PSPC1-A488 DAPI IMPa4-A546_ad_TileScan_001 (Stage 30 of 49)	00-r9k5vAK9WQPgtGv6kDhqFX
4.81641	um	Vesicles Paraspeckle	0.000	1.000	96	200000669	200000222	siRNA-IMPa4-25 PSPC1-A488 IMPa4-A546 DAPI 8C2-siRNA-IMP-a2-a4 V2.00	0	28. siRNA-IMPa4-25 PSPC1-A488 DAPI IMPa4-A546_ad_TileScan_001 (Stage 30 of 49)	00-r9k5vAK9WQPgtGv6kDhqFX
2.46484	um	Vesicles Paraspeckle	0.000	1.000	96	200000670	200000223	siRNA-IMPa4-25 PSPC1-A488 IMPa4-A546 DAPI 8C2-siRNA-IMP-a2-a4 V2.00	0	28. siRNA-IMPa4-25 PSPC1-A488 DAPI IMPa4-A546_ad_TileScan_001 (Stage 30 of 49)	00-r9k5vAK9WQPgtGv6kDhqFX
7.32031	um	Vesicles Paraspeckle	0.000	1.000	96	200000671	200000224	siRNA-IMPa4-25 PSPC1-A488 IMPa4-A546 DAPI 8C2-siRNA-IMP-a2-a4 V2.00	0	28. siRNA-IMPa4-25 PSPC1-A488 DAPI IMPa4-A546_ad_TileScan_001 (Stage 30 of 49)	00-r9k5vAK9WQPgtGv6kDhqFX
5.24609	um	Vesicles Paraspeckle	0.000	1.000	96	200000672	200000225	siRNA-IMPa4-25 PSPC1-A488 IMPa4-A546 DAPI 8C2-siRNA-IMP-a2-a4 V2.00	0	28. siRNA-IMPa4-25 PSPC1-A488 DAPI IMPa4-A546_ad_TileScan_001 (Stage 30 of 49)	00-r9k5vAK9WQPgtGv6kDhqFX
8.65625	um	Vesicles Paraspeckle	0.000	1.000	96	200000673	200000226	siRNA-IMPa4-25 PSPC1-A488 IMPa4-A546 DAPI 8C2-siRNA-IMP-a2-a4 V2.00	0	28. siRNA-IMPa4-25 PSPC1-A488 DAPI IMPa4-A546_ad_TileScan_001 (Stage 30 of 49)	00-r9k5vAK9WQPgtGv6kDhqFX
10.8398	um	Vesicles Paraspeckle	0.000	1.000	96	200000674	200000227	siRNA-IMPa4-25 PSPC1-A488 IMPa4-A546 DAPI 8C2-siRNA-IMP-a2-a4 V2.00	0	28. siRNA-IMPa4-25 PSPC1-A488 DAPI IMPa4-A546_ad_TileScan_001 (Stage 30 of 49)	00-r9k5vAK9WQPgtGv6kDhqFX
10.1641	um	Vesicles Paraspeckle	0.000	1.000	96	200000675	200000228	siRNA-IMPa4-25 PSPC1-A488 IMPa4-A546 DAPI 8C2-siRNA-IMP-a2-a4 V2.00	0	28. siRNA-IMPa4-25 PSPC1-A488 DAPI IMPa4-A546_ad_TileScan_001 (Stage 30 of 49)	00-r9k5vAK9WQPgtGv6kDhqFX
0.167969	um	Vesicles Paraspeckle	0.000	1.000	97	200000676	200000229	siRNA-IMPa4-25 PSPC1-A488 IMPa4-A546 DAPI 8C2-siRNA-IMP-a2-a4 V2.00	0	28. siRNA-IMPa4-25 PSPC1-A488 DAPI IMPa4-A546_ad_TileScan_001 (Stage 30 of 49)	00-r9k5vAK9WQPgtGv6kDhqFX
46.3438	um	Vesicles Paraspeckle	0.000	1.000	98	200000677	200000230	siRNA-IMPa4-25 PSPC1-A488 IMPa4-A546 DAPI 8C2-siRNA-IMP-a2-a4 V2.00	0	28. siRNA-IMPa4-25 PSPC1-A488 DAPI IMPa4-A546_ad_TileScan_001 (Stage 30 of 49)	00-r9k5vAK9WQPgtGv6kDhqFX
46.4102	um	Vesicles Paraspeckle	0.000	1.000	98	200000678	200000231	siRNA-IMPa4-25 PSPC1-A488 IMPa4-A546 DAPI 8C2-siRNA-IMP-a2-a4 V2.00	0	28. siRNA-IMPa4-25 PSPC1-A488 DAPI IMPa4-A546_ad_TileScan_001 (Stage 30 of 49)	00-r9k5vAK9WQPgtGv6kDhqFX
48.3164	um	Vesicles Paraspeckle	0.000	1.000	98	200000679	200000232	siRNA-IMPa4-25 PSPC1-A488 IMPa4-A546 DAPI 8C2-siRNA-IMP-a2-a4 V2.00	0	28. siRNA-IMPa4-25 PSPC1-A488 DAPI IMPa4-A546_ad_TileScan_001 (Stage 30 of 49)	00-r9k5vAK9WQPgtGv6kDhqFX
38.6328	um	Vesicles Paraspeckle	0.000	1.000	98	200000680	200000233	siRNA-IMPa4-25 PSPC1-A488 IMPa4-A546 DAPI 8C2-siRNA-IMP-a2-a4 V2.00	0	28. siRNA-IMPa4-25 PSPC1-A488 DAPI IMPa4-A546_ad_TileScan_001 (Stage 30 of 49)	00-r9k5vAK9WQPgtGv6kDhqFX
37.0352	um	Vesicles Paraspeckle	0.000	1.000	98	200000681	200000234	siRNA-IMPa4-25 PSPC1-A488 IMPa4-A546 DAPI 8C2-siRNA-IMP-a2-a4 V2.00	0	28. siRNA-IMPa4-25 PSPC1-A488 DAPI IMPa4-A546_ad_TileScan_001 (Stage 30 of 49)	00-r9k5vAK9WQPgtGv6kDhqFX
48.3594	um	Vesicles Paraspeckle	0.000	1.000	98	200000682	200000235	siRNA-IMPa4-25 PSPC1-A488 IMPa4-A546 DAPI 8C2-siRNA-IMP-a2-a4 V2.00	0	28. siRNA-IMPa4-25 PSPC1-A488 DAPI IMPa4-A546_ad_TileScan_001 (Stage 30 of 49)	00-r9k5vAK9WQPgtGv6kDhqFX
45.1914	um	Vesicles Paraspeckle	0.000	1.000	98	200000683	200000236	siRNA-IMPa4-25 PSPC1-A488 IMPa4-A546 DAPI 8C2-siRNA-IMP-a2-a4 V2.00	0	28. siRNA-IMPa4-25 PSPC1-A488 DAPI IMPa4-A546_ad_TileScan_001 (Stage 30 of 49)	00-r9k5vAK9WQPgtGv6kDhqFX
46.5625	um	Vesicles Paraspeckle	0.000	1.000	98	200000684	200000237	siRNA-IMPa4-25 PSPC1-A488 IMPa4-A546 DAPI 8C2-siRNA-IMP-a2-a4 V2.00	0	28. siRNA-IMPa4-25 PSPC1-A488 DAPI IMPa4-A546_ad_TileScan_001 (Stage 30 of 49)	00-r9k5vAK9WQPgtGv6kDhqFX
48.3164	um	Vesicles Paraspeckle	0.000	1.000	98	200000685	200000238	siRNA-IMPa4-25 PSPC1-A488 IMPa4-A546 DAPI 8C2-siRNA-IMP-a2-a4 V2.00	0	28. siRNA-IMPa4-25 PSPC1-A488 DAPI IMPa4-A546_ad_TileScan_001 (Stage 30 of 49)	00-r9k5vAK9WQPgtGv6kDhqFX
45.4883	um	Vesicles Paraspeckle	0.000	1.000	98	200000686	200000239	siRNA-IMPa4-25 PSPC1-A488 IMPa4-A546 DAPI 8C2-siRNA-IMP-a2-a4 V2.00	0	28. siRNA-IMPa4-25 PSPC1-A488 DAPI IMPa4-A546_ad_TileScan_001 (Stage 30 of 49)	00-r9k5vAK9WQPgtGv6kDhqFX
40.4922	um	Vesicles Paraspeckle	0.000	1.000	98	200000687	200000240	siRNA-IMPa4-25 PSPC1-A488 IMPa4-A546 DAPI 8C2-siRNA-IMP-a2-a4 V2.00	0	28. siRNA-IMPa4-25 PSPC1-A488 DAPI IMPa4-A546_ad_TileScan_001 (Stage 30 of 49)	00-r9k5vAK9WQPgtGv6kDhqFX
40.0391	um	Vesicles Paraspeckle	0.000	1.000	98	200000688	200000241	siRNA-IMPa4-25 PSPC1-A488 IMPa4-A546 DAPI 8C2-siRNA-IMP-a2-a4 V2.00	0	28. siRNA-IMPa4-25 PSPC1-A488 DAPI IMPa4-A546_ad_TileScan_001 (Stage 30 of 49)	00-r9k5vAK9WQPgtGv6kDhqFX
40.0195	um	Vesicles Paraspeckle	0.000	1.000	98	200000689	200000242	siRNA-IMPa4-25 PSPC1-A488 IMPa4-A546 DAPI 8C2-siRNA-IMP-a2-a4 V2.00	0	28. siRNA-IMPa4-25 PSPC1-A488 DAPI IMPa4-A546_ad_TileScan_001 (Stage 30 of 49)	00-r9k5vAK9WQPgtGv6kDhqFX
60.8789	um	Vesicles Paraspeckle	0.000	1.000	99	200000690	200000243	siRNA-IMPa4-25 PSPC1-A488 IMPa4-A546 DAPI 8C2-siRNA-IMP-a2-a4 V2.00	0	28. siRNA-IMPa4-25 PSPC1-A488 DAPI IMPa4-A546_ad_TileScan_001 (Stage 30 of 49)	00-r9k5vAK9WQPgtGv6kDhqFX
63.8594	um	Vesicles Paraspeckle	0.000	1.000	99	200000691	200000244	siRNA-IMPa4-25 PSPC1-A488 IMPa4-A546 DAPI 8C2-siRNA-IMP-a2-a4 V2.00	0	28. siRNA-IMPa4-25 PSPC1-A488 DAPI IMPa4-A546_ad_TileScan_001 (Stage 30 of 49)	00-r9k5vAK9WQPgtGv6kDhqFX
56.4297	um	Vesicles Paraspeckle	0.000	1.000	100	200000692	200000245	siRNA-IMPa4-25 PSPC1-A488 IMPa4-A546 DAPI 8C2-siRNA-IMP-a2-a4 V2.00	0	28. siRNA-IMPa4-25 PSPC1-A488 DAPI IMPa4-A546_ad_TileScan_001 (Stage 30 of 49)	00-r9k5vAK9WQPgtGv6kDhqFX
58.0977	um	Vesicles Paraspeckle	0.000	1.000	100	200000693	200000246	siRNA-IMPa4-25 PSPC1-A488 IMPa4-A546 DAPI 8C2-siRNA-IMP-a2-a4 V2.00	0	28. siRNA-IMPa4-25 PSPC1-A488 DAPI IMPa4-A546_ad_TileScan_001 (Stage 30 of 49)	00-r9k5vAK9WQPgtGv6kDhqFX
49.8672	um	Vesicles Paraspeckle	0.000	1.000	100	200000694	200000247	siRNA-IMPa4-25 PSPC1-A488 IMPa4-A546 DAPI 8C2-siRNA-IMP-a2-a4 V2.00	0	28. siRNA-IMPa4-25 PSPC1-A488 DAPI IMPa4-A546_ad_TileScan_001 (Stage 30 of 49)	00-r9k5vAK9WQPgtGv6kDhqFX
56.5508	um	Vesicles Paraspeckle	0.000	1.000	100	200000695	200000248	siRNA-IMPa4-25 PSPC1-A488 IMPa4-A546 DAPI 8C2-siRNA-IMP-a2-a4 V2.00	0	28. siRNA-IMPa4-25 PSPC1-A488 DAPI IMPa4-A546_ad_TileScan_001 (Stage 30 of 49)	00-r9k5vAK9WQPgtGv6kDhqFX
55.4414	um	Vesicles Paraspeckle	0.000	1.000	100	200000696	200000249	siRNA-IMPa4-25 PSPC1-A488 IMPa4-A546 DAPI 8C2-siRNA-IMP-a2-a4 V2.00	0	28. siRNA-IMPa4-25 PSPC1-A488 DAPI IMPa4-A546_ad_TileScan_001 (Stage 30 of 49)	00-r9k5vAK9WQPgtGv6kDhqFX
49.8242	um	Vesicles Paraspeckle	0.000	1.000	100	200000697	200000250	siRNA-IMPa4-25 PSPC1-A488 IMPa4-A546 DAPI 8C2-siRNA-IMP-a2-a4 V2.00	0	28. siRNA-IMPa4-25 PSPC1-A488 DAPI IMPa4-A546_ad_TileScan_001 (Stage 30 of 49)	00-r9k5vAK9WQPgtGv6kDhqFX
56.7227	um	Vesicles Paraspeckle	0.000	1.000	100	200000698	200000251	siRNA-IMPa4-25 PSPC1-A488 IMPa4-A546 DAPI 8C2-siRNA-IMP-a2-a4 V2.00	0	28. siRNA-IMPa4-25 PSPC1-A488 DAPI IMPa4-A546_ad_TileScan_001 (Stage 30 of 49)	00-r9k5vAK9WQPgtGv6kDhqFX
54.6133	um	Vesicles Paraspeckle	0.000	1.000	100	200000699	200000252	siRNA-IMPa4-25 PSPC1-A488 IMPa4-A546 DAPI 8C2-siRNA-IMP-a2-a4 V2.00	0	28. siRNA-IMPa4-25 PSPC1-A488 DAPI IMPa4-A546_ad_TileScan_001 (Stage 30 of 49)	00-r9k5vAK9WQPgtGv6kDhqFX
46.6328	um	Vesicles Paraspeckle	0.000	1.000	100	200000700	200000253	siRNA-IMPa4-25 PSPC1-A488 IMPa4-A546 DAPI 8C2-siRNA-IMP-a2-a4 V2.00	0	28. siRNA-IMPa4-25 PSPC1-A488 DAPI IMPa4-A546_ad_TileScan_001 (Stage 30 of 49)	00-r9k5vAK9WQPgtGv6kDhqFX
55.5859	um	Vesicles Paraspeckle	0.000	1.000	100	200000701	200000254	siRNA-IMPa4-25 PSPC1-A488 IMPa4-A546 DAPI 8C2-siRNA-IMP-a2-a4 V2.00	0	28. siRNA-IMPa4-25 PSPC1-A488 DAPI IMPa4-A546_ad_TileScan_001 (Stage 30 of 49)	00-r9k5vAK9WQPgtGv6kDhqFX
32.6836	um	Vesicles Paraspeckle	0.000	1.000	101	200000702	200000255	siRNA-IMPa4-25 PSPC1-A488 IMPa4-A546 DAPI 8C2-siRNA-IMP-a2-a4 V2.00	0	28. siRNA-IMPa4-25 PSPC1-A488 DAPI IMPa4-A546_ad_TileScan_001 (Stage 30 of 49)	00-r9k5vAK9WQPgtGv6kDhqFX
32.293	um	Vesicles Paraspeckle	0.000	1.000	101	200000703	200000256	siRNA-IMPa4-25 PSPC1-A488 IMPa4-A546 DAPI 8C2-siRNA-IMP-a2-a4 V2.00	0	28. siRNA-IMPa4-25 PSPC1-A488 DAPI IMPa4-A546_ad_TileScan_001 (Stage 30 of 49)	00-r9k5vAK9WQPgtGv6kDhqFX
25.7148	um	Vesicles Paraspeckle	0.000	1.000	101	200000704	200000257	siRNA-IMPa4-25 PSPC1-A488 IMPa4-A546 DAPI 8C2-siRNA-IMP-a2-a4 V2.00	0	28. siRNA-IMPa4-25 PSPC1-A488 DAPI IMPa4-A546_ad_TileScan_001 (Stage 30 of 49)	00-r9k5vAK9WQPgtGv6kDhqFX
28.2773	um	Vesicles Paraspeckle	0.000	1.000	101	200000705	200000258	siRNA-IMPa4-25 PSPC1-A488 IMPa4-A546 DAPI 8C2-siRNA-IMP-a2-a4 V2.00	0	28. siRNA-IMPa4-25 PSPC1-A488 DAPI IMPa4-A546_ad_TileScan_001 (Stage 30 of 49)	00-r9k5vAK9WQPgtGv6kDhqFX
32.6367	um	Vesicles Paraspeckle	0.000	1.000	101	200000706	200000259	siRNA-IMPa4-25 PSPC1-A488 IMPa4-A546 DAPI 8C2-siRNA-IMP-a2-a4 V2.00	0	28. siRNA-IMPa4-25 PSPC1-A488 DAPI IMPa4-A546_ad_TileScan_001 (Stage 30 of 49)	00-r9k5vAK9WQPgtGv6kDhqFX
32.7266	um	Vesicles Paraspeckle	0.000	1.000	101	200000707	200000260	siRNA-IMPa4-25 PSPC1-A488 IMPa4-A546 DAPI 8C2-siRNA-IMP-a2-a4 V2.00	0	28. siRNA-IMPa4-25 PSPC1-A488 DAPI IMPa4-A546_ad_TileScan_001 (Stage 30 of 49)	00-r9k5vAK9WQPgtGv6kDhqFX
29.0781	um	Vesicles Paraspeckle	0.000	1.000	101	200000708	200000261	siRNA-IMPa4-25 PSPC1-A488 IMPa4-A546 DAPI 8C2-siRNA-IMP-a2-a4 V2.00	0	28. siRNA-IMPa4-25 PSPC1-A488 DAPI IMPa4-A546_ad_TileScan_001 (Stage 30 of 49)	00-r9k5vAK9WQPgtGv6kDhqFX
26.5625	um	Vesicles Paraspeckle	0.000	1.000	101	200000709	200000262	siRNA-IMPa4-25 PSPC1-A488 IMPa4-A546 DAPI 8C2-siRNA-IMP-a2-a4 V2.00	0	28. siRNA-IMPa4-25 PSPC1-A488 DAPI IMPa4-A546_ad_TileScan_001 (Stage 30 of 49)	00-r9k5vAK9WQPgtGv6kDhqFX
24.9688	um	Vesicles Paraspeckle	0.000	1.000	101	200000710	200000263	siRNA-IMPa4-25 PSPC1-A488 IMPa4-A546 DAPI 8C2-siRNA-IMP-a2-a4 V2.00	0	28. siRNA-IMPa4-25 PSPC1-A488 DAPI IMPa4-A546_ad_TileScan_001 (Stage 30 of 49)	00-r9k5vAK9WQPgtGv6kDhqFX
25.5703	um	Vesicles Paraspeckle	0.000	1.000	101	200000711	200000264	siRNA-IMPa4-25 PSPC1-A488 IMPa4-A546 DAPI 8C2-siRNA-IMP-a2-a4 V2.00	0	28. siRNA-IMPa4-25 PSPC1-A488 DAPI IMPa4-A546_ad_TileScan_001 (Stage 30 of 49)	00-r9k5vAK9WQPgtGv6kDhqFX
24.9141	um	Vesicles Paraspeckle	0.000	1.000	101	200000712	200000265	siRNA-IMPa4-25 PSPC1-A488 IMPa4-A546 DAPI 8C2-siRNA-IMP-a2-a4 V2.00	0	28. siRNA-IMPa4-25 PSPC1-A488 DAPI IMPa4-A546_ad_TileScan_001 (Stage 30 of 49)	00-r9k5vAK9WQPgtGv6kDhqFX
27.3359	um	Vesicles Paraspeckle	0.000	1.000	101	200000713	200000266	siRNA-IMPa4-25 PSPC1-A488 IMPa4-A546 DAPI 8C2-siRNA-IMP-a2-a4 V2.00	0	28. siRNA-IMPa4-25 PSPC1-A488 DAPI IMPa4-A546_ad_TileScan_001 (Stage 30 of 49)	00-r9k5vAK9WQPgtGv6kDhqFX
32.4023	um	Vesicles Paraspeckle	0.000	1.000	101	200000714	200000267	siRNA-IMPa4-25 PSPC1-A488 IMPa4-A546 DAPI 8C2-siRNA-IMP-a2-a4 V2.00	0	28. siRNA-IMPa4-25 PSPC1-A488 DAPI IMPa4-A546_ad_TileScan_001 (Stage 30 of 49)	00-r9k5vAK9WQPgtGv6kDhqFX
34.1797	um	Vesicles Paraspeckle	0.000	1.000	101	200000715	200000268	siRNA-IMPa4-25 PSPC1-A488 IMPa4-A546 DAPI 8C2-siRNA-IMP-a2-a4 V2.00	0	28. siRNA-IMPa4-25 PSPC1-A488 DAPI IMPa4-A546_ad_TileScan_001 (Stage 30 of 49)	00-r9k5vAK9WQPgtGv6kDhqFX
37.9531	um	Vesicles Paraspeckle	0.000	1.000	102	200000716	200000269	siRNA-IMPa4-25 PSPC1-A488 IMPa4-A546 DAPI 8C2-siRNA-IMP-a2-a4 V2.00	0	28. siRNA-IMPa4-25 PSPC1-A488 DAPI IMPa4-A546_ad_TileScan_001 (Stage 30 of 49)	00-r9k5vAK9WQPgtGv6kDhqFX
36.7188	um	Vesicles Paraspeckle	0.000	1.000	102	200000717	200000270	siRNA-IMPa4-25 PSPC1-A488 IMPa4-A546 DAPI 8C2-siRNA-IMP-a2-a4 V2.00	0	28. siRNA-IMPa4-25 PSPC1-A488 DAPI IMPa4-A546_ad_TileScan_001 (Stage 30 of 49)	00-r9k5vAK9WQPgtGv6kDhqFX
36.0391	um	Vesicles Paraspeckle	0.000	1.000	102	200000718	200000271	siRNA-IMPa4-25 PSPC1-A488 IMPa4-A546 DAPI 8C2-siRNA-IMP-a2-a4 V2.00	0	28. siRNA-IMPa4-25 PSPC1-A488 DAPI IMPa4-A546_ad_TileScan_001 (Stage 30 of 49)	00-r9k5vAK9WQPgtGv6kDhqFX
45.2813	um	Vesicles Paraspeckle	0.000	1.000	102	200000719	200000272	siRNA-IMPa4-25 PSPC1-A488 IMPa4-A546 DAPI 8C2-siRNA-IMP-a2-a4 V2.00	0	28. siRNA-IMPa4-25 PSPC1-A488 DAPI IMPa4-A546_ad_TileScan_001 (Stage 30 of 49)	00-r9k5vAK9WQPgtGv6kDhqFX
44.8516	um	Vesicles Paraspeckle	0.000	1.000	102	200000720	200000273	siRNA-IMPa4-25 PSPC1-A488 IMPa4-A546 DAPI 8C2-siRNA-IMP-a2-a4 V2.00	0	28. siRNA-IMPa4-25 PSPC1-A488 DAPI IMPa4-A546_ad_TileScan_001 (Stage 30 of 49)	00-r9k5vAK9WQPgtGv6kDhqFX
37.8047	um	Vesicles Paraspeckle	0.000	1.000	102	200000721	200000274	siRNA-IMPa4-25 PSPC1-A488 IMPa4-A546 DAPI 8C2-siRNA-IMP-a2-a4 V2.00	0	28. siRNA-IMPa4-25 PSPC1-A488 DAPI IMPa4-A546_ad_TileScan_001 (Stage 30 of 49)	00-r9k5vAK9WQPgtGv6kDhqFX
36.2148	um	Vesicles Paraspeckle	0.000	1.000	102	200000722	200000275	siRNA-IMPa4-25 PSPC1-A488 IMPa4-A546 DAPI 8C2-siRNA-IMP-a2-a4 V2.00	0	28. siRNA-IMPa4-25 PSPC1-A488 DAPI IMPa4-A546_ad_TileScan_001 (Stage 30 of 49)	00-r9k5vAK9WQPgtGv6kDhqFX
44.7227	um	Vesicles Paraspeckle	0.000	1.000	102	200000723	200000276	siRNA-IMPa4-25 PSPC1-A488 IMPa4-A546 DAPI 8C2-siRNA-IMP-a2-a4 V2.00	0	28. siRNA-IMPa4-25 PSPC1-A488 DAPI IMPa4-A546_ad_TileScan_001 (Stage 30 of 49)	00-r9k5vAK9WQPgtGv6kDhqFX
39.7773	um	Vesicles Paraspeckle	0.000	1.000	102	200000724	200000277	siRNA-IMPa4-25 PSPC1-A488 IMPa4-A546 DAPI 8C2-siRNA-IMP-a2-a4 V2.00	0	28. siRNA-IMPa4-25 PSPC1-A488 DAPI IMPa4-A546_ad_TileScan_001 (Stage 30 of 49)	00-r9k5vAK9WQPgtGv6kDhqFX
35.6445	um	Vesicles Paraspeckle	0.000	1.000	102	200000725	200000278	siRNA-IMPa4-25 PSPC1-A488 IMPa4-A546 DAPI 8C2-siRNA-IMP-a2-a4 V2.00	0	28. siRNA-IMPa4-25 PSPC1-A488 DAPI IMPa4-A546_ad_TileScan_001 (Stage 30 of 49)	00-r9k5vAK9WQPgtGv6kDhqFX
34.9258	um	Vesicles Paraspeckle	0.000	1.000	102	200000726	200000279	siRNA-IMPa4-25 PSPC1-A488 IMPa4-A546 DAPI 8C2-siRNA-IMP-a2-a4 V2.00	0	28. siRNA-IMPa4-25 PSPC1-A488 DAPI IMPa4-A546_ad_TileScan_001 (Stage 30 of 49)	00-r9k5vAK9WQPgtGv6kDhqFX
34.207	um	Vesicles Paraspeckle	0.000	1.000	102	200000727	200000280	siRNA-IMPa4-25 PSPC1-A488 IMPa4-A546 DAPI 8C2-siRNA-IMP-a2-a4 V2.00	0	28. siRNA-IMPa4-25 PSPC1-A488 DAPI IMPa4-A546_ad_TileScan_001 (Stage 30 of 49)	00-r9k5vAK9WQPgtGv6kDhqFX
34.4258	um	Vesicles Paraspeckle	0.000	1.000	102	200000728	200000281	siRNA-IMPa4-25 PSPC1-A488 IMPa4-A546 DAPI 8C2-siRNA-IMP-a2-a4 V2.00	0	28. siRNA-IMPa4-25 PSPC1-A488 DAPI IMPa4-A546_ad_TileScan_001 (Stage 30 of 49)	00-r9k5vAK9WQPgtGv6kDhqFX
13.75	um	Vesicles Paraspeckle	0.000	1.000	103	200000729	200000282	siRNA-IMPa4-25 PSPC1-A488 IMPa4-A546 DAPI 8C2-siRNA-IMP-a2-a4 V2.00	0	28. siRNA-IMPa4-25 PSPC1-A488 DAPI IMPa4-A546_ad_TileScan_001 (Stage 30 of 49)	00-r9k5vAK9WQPgtGv6kDhqFX
13.7734	um	Vesicles Paraspeckle	0.000	1.000	103	200000730	200000283	siRNA-IMPa4-25 PSPC1-A488 IMPa4-A546 DAPI 8C2-siRNA-IMP-a2-a4 V2.00	0	28. siRNA-IMPa4-25 PSPC1-A488 DAPI IMPa4-A546_ad_TileScan_001 (Stage 30 of 49)	00-r9k5vAK9WQPgtGv6kDhqFX
13.3242	um	Vesicles Paraspeckle	0.000	1.000	103	200000731	200000284	siRNA-IMPa4-25 PSPC1-A488 IMPa4-A546 DAPI 8C2-siRNA-IMP-a2-a4 V2.00	0	28. siRNA-IMPa4-25 PSPC1-A488 DAPI IMPa4-A546_ad_TileScan_001 (Stage 30 of 49)	00-r9k5vAK9WQPgtGv6kDhqFX
10.4219	um	Vesicles Paraspeckle	0.000	1.000	103	200000732	200000285	siRNA-IMPa4-25 PSPC1-A488 IMPa4-A546 DAPI 8C2-siRNA-IMP-a2-a4 V2.00	0	28. siRNA-IMPa4-25 PSPC1-A488 DAPI IMPa4-A546_ad_TileScan_001 (Stage 30 of 49)	00-r9k5vAK9WQPgtGv6kDhqFX
13.8711	um	Vesicles Paraspeckle	0.000	1.000	103	200000733	200000286	siRNA-IMPa4-25 PSPC1-A488 IMPa4-A546 DAPI 8C2-siRNA-IMP-a2-a4 V2.00	0	28. siRNA-IMPa4-25 PSPC1-A488 DAPI IMPa4-A546_ad_TileScan_001 (Stage 30 of 49)	00-r9k5vAK9WQPgtGv6kDhqFX
8.85938	um	Vesicles Paraspeckle	0.000	1.000	103	200000734	200000287	siRNA-IMPa4-25 PSPC1-A488 IMPa4-A546 DAPI 8C2-siRNA-IMP-a2-a4 V2.00	0	28. siRNA-IMPa4-25 PSPC1-A488 DAPI IMPa4-A546_ad_TileScan_001 (Stage 30 of 49)	00-r9k5vAK9WQPgtGv6kDhqFX
8.53516	um	Vesicles Paraspeckle	0.000	1.000	103	200000735	200000288	siRNA-IMPa4-25 PSPC1-A488 IMPa4-A546 DAPI 8C2-siRNA-IMP-a2-a4 V2.00	0	28. siRNA-IMPa4-25 PSPC1-A488 DAPI IMPa4-A546_ad_TileScan_001 (Stage 30 of 49)	00-r9k5vAK9WQPgtGv6kDhqFX
14.9336	um	Vesicles Paraspeckle	0.000	1.000	103	200000736	200000289	siRNA-IMPa4-25 PSPC1-A488 IMPa4-A546 DAPI 8C2-siRNA-IMP-a2-a4 V2.00	0	28. siRNA-IMPa4-25 PSPC1-A488 DAPI IMPa4-A546_ad_TileScan_001 (Stage 30 of 49)	00-r9k5vAK9WQPgtGv6kDhqFX
14.7227	um	Vesicles Paraspeckle	0.000	1.000	103	200000737	200000290	siRNA-IMPa4-25 PSPC1-A488 IMPa4-A546 DAPI 8C2-siRNA-IMP-a2-a4 V2.00	0	28. siRNA-IMPa4-25 PSPC1-A488 DAPI IMPa4-A546_ad_TileScan_001 (Stage 30 of 49)	00-r9k5vAK9WQPgtGv6kDhqFX
14.0977	um	Vesicles Paraspeckle	0.000	1.000	103	200000738	200000291	siRNA-IMPa4-25 PSPC1-A488 IMPa4-A546 DAPI 8C2-siRNA-IMP-a2-a4 V2.00	0	28. siRNA-IMPa4-25 PSPC1-A488 DAPI IMPa4-A546_ad_TileScan_001 (Stage 30 of 49)	00-r9k5vAK9WQPgtGv6kDhqFX
13.9258	um	Vesicles Paraspeckle	0.000	1.000	103	200000739	200000292	siRNA-IMPa4-25 PSPC1-A488 IMPa4-A546 DAPI 8C2-siRNA-IMP-a2-a4 V2.00	0	28. siRNA-IMPa4-25 PSPC1-A488 DAPI IMPa4-A546_ad_TileScan_001 (Stage 30 of 49)	00-r9k5vAK9WQPgtGv6kDhqFX
12.9727	um	Vesicles Paraspeckle	0.000	1.000	103	200000740	200000293	siRNA-IMPa4-25 PSPC1-A488 IMPa4-A546 DAPI 8C2-siRNA-IMP-a2-a4 V2.00	0	28. siRNA-IMPa4-25 PSPC1-A488 DAPI IMPa4-A546_ad_TileScan_001 (Stage 30 of 49)	00-r9k5vAK9WQPgtGv6kDhqFX
9.55078	um	Vesicles Paraspeckle	0.000	1.000	103	200000741	200000294	siRNA-IMPa4-25 PSPC1-A488 IMPa4-A546 DAPI 8C2-siRNA-IMP-a2-a4 V2.00	0	28. siRNA-IMPa4-25 PSPC1-A488 DAPI IMPa4-A546_ad_TileScan_001 (Stage 30 of 49)	00-r9k5vAK9WQPgtGv6kDhqFX
7.60547	um	Vesicles Paraspeckle	0.000	1.000	104	200000742	200000295	siRNA-IMPa4-25 PSPC1-A488 IMPa4-A546 DAPI 8C2-siRNA-IMP-a2-a4 V2.00	0	28. siRNA-IMPa4-25 PSPC1-A488 DAPI IMPa4-A546_ad_TileScan_001 (Stage 30 of 49)	00-r9k5vAK9WQPgtGv6kDhqFX
9.35156	um	Vesicles Paraspeckle	0.000	1.000	104	200000743	200000296	siRNA-IMPa4-25 PSPC1-A488 IMPa4-A546 DAPI 8C2-siRNA-IMP-a2-a4 V2.00	0	28. siRNA-IMPa4-25 PSPC1-A488 DAPI IMPa4-A546_ad_TileScan_001 (Stage 30 of 49)	00-r9k5vAK9WQPgtGv6kDhqFX
6.16016	um	Vesicles Paraspeckle	0.000	1.000	104	200000744	200000297	siRNA-IMPa4-25 PSPC1-A488 IMPa4-A546 DAPI 8C2-siRNA-IMP-a2-a4 V2.00	0	28. siRNA-IMPa4-25 PSPC1-A488 DAPI IMPa4-A546_ad_TileScan_001 (Stage 30 of 49)	00-r9k5vAK9WQPgtGv6kDhqFX
10.3828	um	Vesicles Paraspeckle	0.000	1.000	104	200000745	200000298	siRNA-IMPa4-25 PSPC1-A488 IMPa4-A546 DAPI 8C2-siRNA-IMP-a2-a4 V2.00	0	28. siRNA-IMPa4-25 PSPC1-A488 DAPI IMPa4-A546_ad_TileScan_001 (Stage 30 of 49)	00-r9k5vAK9WQPgtGv6kDhqFX
11.2969	um	Vesicles Paraspeckle	0.000	1.000	104	200000746	200000299	siRNA-IMPa4-25 PSPC1-A488 IMPa4-A546 DAPI 8C2-siRNA-IMP-a2-a4 V2.00	0	28. siRNA-IMPa4-25 PSPC1-A488 DAPI IMPa4-A546_ad_TileScan_001 (Stage 30 of 49)	00-r9k5vAK9WQPgtGv6kDhqFX
5.6875	um	Vesicles Paraspeckle	0.000	1.000	104	200000747	200000300	siRNA-IMPa4-25 PSPC1-A488 IMPa4-A546 DAPI 8C2-siRNA-IMP-a2-a4 V2.00	0	28. siRNA-IMPa4-25 PSPC1-A488 DAPI IMPa4-A546_ad_TileScan_001 (Stage 30 of 49)	00-r9k5vAK9WQPgtGv6kDhqFX
10.3984	um	Vesicles Paraspeckle	0.000	1.000	104	200000748	200000301	siRNA-IMPa4-25 PSPC1-A488 IMPa4-A546 DAPI 8C2-siRNA-IMP-a2-a4 V2.00	0	28. siRNA-IMPa4-25 PSPC1-A488 DAPI IMPa4-A546_ad_TileScan_001 (Stage 30 of 49)	00-r9k5vAK9WQPgtGv6kDhqFX
2.91406	um	Vesicles Paraspeckle	0.000	1.000	104	200000749	200000302	siRNA-IMPa4-25 PSPC1-A488 IMPa4-A546 DAPI 8C2-siRNA-IMP-a2-a4 V2.00	0	28. siRNA-IMPa4-25 PSPC1-A488 DAPI IMPa4-A546_ad_TileScan_001 (Stage 30 of 49)	00-r9k5vAK9WQPgtGv6kDhqFX
11.8242	um	Vesicles Paraspeckle	0.000	1.000	104	200000750	200000303	siRNA-IMPa4-25 PSPC1-A488 IMPa4-A546 DAPI 8C2-siRNA-IMP-a2-a4 V2.00	0	28. siRNA-IMPa4-25 PSPC1-A488 DAPI IMPa4-A546_ad_TileScan_001 (Stage 30 of 49)	00-r9k5vAK9WQPgtGv6kDhqFX
4.96875	um	Vesicles Paraspeckle	0.000	1.000	104	200000751	200000304	siRNA-IMPa4-25 PSPC1-A488 IMPa4-A546 DAPI 8C2-siRNA-IMP-a2-a4 V2.00	0	28. siRNA-IMPa4-25 PSPC1-A488 DAPI IMPa4-A546_ad_TileScan_001 (Stage 30 of 49)	00-r9k5vAK9WQPgtGv6kDhqFX
9.64844	um	Vesicles Paraspeckle	0.000	1.000	104	200000752	200000305	siRNA-IMPa4-25 PSPC1-A488 IMPa4-A546 DAPI 8C2-siRNA-IMP-a2-a4 V2.00	0	28. siRNA-IMPa4-25 PSPC1-A488 DAPI IMPa4-A546_ad_TileScan_001 (Stage 30 of 49)	00-r9k5vAK9WQPgtGv6kDhqFX
6.31641	um	Vesicles Paraspeckle	0.000	1.000	104	200000753	200000306	siRNA-IMPa4-25 PSPC1-A488 IMPa4-A546 DAPI 8C2-siRNA-IMP-a2-a4 V2.00	0	28. siRNA-IMPa4-25 PSPC1-A488 DAPI IMPa4-A546_ad_TileScan_001 (Stage 30 of 49)	00-r9k5vAK9WQPgtGv6kDhqFX
6.61719	um	Vesicles Paraspeckle	0.000	1.000	104	200000754	200000307	siRNA-IMPa4-25 PSPC1-A488 IMPa4-A546 DAPI 8C2-siRNA-IMP-a2-a4 V2.00	0	28. siRNA-IMPa4-25 PSPC1-A488 DAPI IMPa4-A546_ad_TileScan_001 (Stage 30 of 49)	00-r9k5vAK9WQPgtGv6kDhqFX
3.33594	um	Vesicles Paraspeckle	0.000	1.000	105	200000755	200000308	siRNA-IMPa4-25 PSPC1-A488 IMPa4-A546 DAPI 8C2-siRNA-IMP-a2-a4 V2.00	0	28. siRNA-IMPa4-25 PSPC1-A488 DAPI IMPa4-A546_ad_TileScan_001 (Stage 30 of 49)	00-r9k5vAK9WQPgtGv6kDhqFX
1.68359	um	Vesicles Paraspeckle	0.000	1.000	105	200000756	200000309	siRNA-IMPa4-25 PSPC1-A488 IMPa4-A546 DAPI 8C2-siRNA-IMP-a2-a4 V2.00	0	28. siRNA-IMPa4-25 PSPC1-A488 DAPI IMPa4-A546_ad_TileScan_001 (Stage 30 of 49)	00-r9k5vAK9WQPgtGv6kDhqFX
1.95703	um	Vesicles Paraspeckle	0.000	1.000	105	200000757	200000310	siRNA-IMPa4-25 PSPC1-A488 IMPa4-A546 DAPI 8C2-siRNA-IMP-a2-a4 V2.00	0	28. siRNA-IMPa4-25 PSPC1-A488 DAPI IMPa4-A546_ad_TileScan_001 (Stage 30 of 49)	00-r9k5vAK9WQPgtGv6kDhqFX
2.14844	um	Vesicles Paraspeckle	0.000	1.000	105	200000758	200000311	siRNA-IMPa4-25 PSPC1-A488 IMPa4-A546 DAPI 8C2-siRNA-IMP-a2-a4 V2.00	0	28. siRNA-IMPa4-25 PSPC1-A488 DAPI IMPa4-A546_ad_TileScan_001 (Stage 30 of 49)	00-r9k5vAK9WQPgtGv6kDhqFX
2.0625	um	Vesicles Paraspeckle	0.000	1.000	105	200000759	200000312	siRNA-IMPa4-25 PSPC1-A488 IMPa4-A546 DAPI 8C2-siRNA-IMP-a2-a4 V2.00	0	28. siRNA-IMPa4-25 PSPC1-A488 DAPI IMPa4-A546_ad_TileScan_001 (Stage 30 of 49)	00-r9k5vAK9WQPgtGv6kDhqFX
3.43359	um	Vesicles Paraspeckle	0.000	1.000	105	200000760	200000313	siRNA-IMPa4-25 PSPC1-A488 IMPa4-A546 DAPI 8C2-siRNA-IMP-a2-a4 V2.00	0	28. siRNA-IMPa4-25 PSPC1-A488 DAPI IMPa4-A546_ad_TileScan_001 (Stage 30 of 49)	00-r9k5vAK9WQPgtGv6kDhqFX
2.19531	um	Vesicles Paraspeckle	0.000	1.000	105	200000761	200000314	siRNA-IMPa4-25 PSPC1-A488 IMPa4-A546 DAPI 8C2-siRNA-IMP-a2-a4 V2.00	0	28. siRNA-IMPa4-25 PSPC1-A488 DAPI IMPa4-A546_ad_TileScan_001 (Stage 30 of 49)	00-r9k5vAK9WQPgtGv6kDhqFX
1.68359	um	Vesicles Paraspeckle	0.000	1.000	105	200000762	200000315	siRNA-IMPa4-25 PSPC1-A488 IMPa4-A546 DAPI 8C2-siRNA-IMP-a2-a4 V2.00	0	28. siRNA-IMPa4-25 PSPC1-A488 DAPI IMPa4-A546_ad_TileScan_001 (Stage 30 of 49)	00-r9k5vAK9WQPgtGv6kDhqFX
1.90234	um	Vesicles Paraspeckle	0.000	1.000	105	200000763	200000316	siRNA-IMPa4-25 PSPC1-A488 IMPa4-A546 DAPI 8C2-siRNA-IMP-a2-a4 V2.00	0	28. siRNA-IMPa4-25 PSPC1-A488 DAPI IMPa4-A546_ad_TileScan_001 (Stage 30 of 49)	00-r9k5vAK9WQPgtGv6kDhqFX
4.34375	um	Vesicles Paraspeckle	0.000	1.000	106	200000764	200000317	siRNA-IMPa4-25 PSPC1-A488 IMPa4-A546 DAPI 8C2-siRNA-IMP-a2-a4 V2.00	0	28. siRNA-IMPa4-25 PSPC1-A488 DAPI IMPa4-A546_ad_TileScan_001 (Stage 30 of 49)	00-r9k5vAK9WQPgtGv6kDhqFX
1.75391	um	Vesicles Paraspeckle	0.000	1.000	106	200000765	200000318	siRNA-IMPa4-25 PSPC1-A488 IMPa4-A546 DAPI 8C2-siRNA-IMP-a2-a4 V2.00	0	28. siRNA-IMPa4-25 PSPC1-A488 DAPI IMPa4-A546_ad_TileScan_001 (Stage 30 of 49)	00-r9k5vAK9WQPgtGv6kDhqFX
0.09375	um	Vesicles Paraspeckle	0.000	1.000	106	200000766	200000319	siRNA-IMPa4-25 PSPC1-A488 IMPa4-A546 DAPI 8C2-siRNA-IMP-a2-a4 V2.00	0	28. siRNA-IMPa4-25 PSPC1-A488 DAPI IMPa4-A546_ad_TileScan_001 (Stage 30 of 49)	00-r9k5vAK9WQPgtGv6kDhqFX
6.12891	um	Vesicles Paraspeckle	0.000	1.000	106	200000767	200000320	siRNA-IMPa4-25 PSPC1-A488 IMPa4-A546 DAPI 8C2-siRNA-IMP-a2-a4 V2.00	0	28. siRNA-IMPa4-25 PSPC1-A488 DAPI IMPa4-A546_ad_TileScan_001 (Stage 30 of 49)	00-r9k5vAK9WQPgtGv6kDhqFX
2.53516	um	Vesicles Paraspeckle	0.000	1.000	106	200000768	200000321	siRNA-IMPa4-25 PSPC1-A488 IMPa4-A546 DAPI 8C2-siRNA-IMP-a2-a4 V2.00	0	28. siRNA-IMPa4-25 PSPC1-A488 DAPI IMPa4-A546_ad_TileScan_001 (Stage 30 of 49)	00-r9k5vAK9WQPgtGv6kDhqFX
2.47656	um	Vesicles Paraspeckle	0.000	1.000	106	200000769	200000322	siRNA-IMPa4-25 PSPC1-A488 IMPa4-A546 DAPI 8C2-siRNA-IMP-a2-a4 V2.00	0	28. siRNA-IMPa4-25 PSPC1-A488 DAPI IMPa4-A546_ad_TileScan_001 (Stage 30 of 49)	00-r9k5vAK9WQPgtGv6kDhqFX
2.33984	um	Vesicles Paraspeckle	0.000	1.000	106	200000770	200000323	siRNA-IMPa4-25 PSPC1-A488 IMPa4-A546 DAPI 8C2-siRNA-IMP-a2-a4 V2.00	0	28. siRNA-IMPa4-25 PSPC1-A488 DAPI IMPa4-A546_ad_TileScan_001 (Stage 30 of 49)	00-r9k5vAK9WQPgtGv6kDhqFX
3.35156	um	Vesicles Paraspeckle	0.000	1.000	106	200000771	200000324	siRNA-IMPa4-25 PSPC1-A488 IMPa4-A546 DAPI 8C2-siRNA-IMP-a2-a4 V2.00	0	28. siRNA-IMPa4-25 PSPC1-A488 DAPI IMPa4-A546_ad_TileScan_001 (Stage 30 of 49)	00-r9k5vAK9WQPgtGv6kDhqFX
4.19531	um	Vesicles Paraspeckle	0.000	1.000	106	200000772	200000325	siRNA-IMPa4-25 PSPC1-A488 IMPa4-A546 DAPI 8C2-siRNA-IMP-a2-a4 V2.00	0	28. siRNA-IMPa4-25 PSPC1-A488 DAPI IMPa4-A546_ad_TileScan_001 (Stage 30 of 49)	00-r9k5vAK9WQPgtGv6kDhqFX
5.19141	um	Vesicles Paraspeckle	0.000	1.000	106	200000773	200000326	siRNA-IMPa4-25 PSPC1-A488 IMPa4-A546 DAPI 8C2-siRNA-IMP-a2-a4 V2.00	0	28. siRNA-IMPa4-25 PSPC1-A488 DAPI IMPa4-A546_ad_TileScan_001 (Stage 30 of 49)	00-r9k5vAK9WQPgtGv6kDhqFX
1.98438	um	Vesicles Paraspeckle	0.000	1.000	106	200000774	200000327	siRNA-IMPa4-25 PSPC1-A488 IMPa4-A546 DAPI 8C2-siRNA-IMP-a2-a4 V2.00	0	28. siRNA-IMPa4-25 PSPC1-A488 DAPI IMPa4-A546_ad_TileScan_001 (Stage 30 of 49)	00-r9k5vAK9WQPgtGv6kDhqFX
4.875	um	Vesicles Paraspeckle	0.000	1.000	106	200000775	200000328	siRNA-IMPa4-25 PSPC1-A488 IMPa4-A546 DAPI 8C2-siRNA-IMP-a2-a4 V2.00	0	28. siRNA-IMPa4-25 PSPC1-A488 DAPI IMPa4-A546_ad_TileScan_001 (Stage 30 of 49)	00-r9k5vAK9WQPgtGv6kDhqFX
12.3125	um	Vesicles Paraspeckle	0.000	1.000	107	200000776	200000329	siRNA-IMPa4-25 PSPC1-A488 IMPa4-A546 DAPI 8C2-siRNA-IMP-a2-a4 V2.00	0	28. siRNA-IMPa4-25 PSPC1-A488 DAPI IMPa4-A546_ad_TileScan_001 (Stage 30 of 49)	00-r9k5vAK9WQPgtGv6kDhqFX
4.31641	um	Vesicles Paraspeckle	0.000	1.000	107	200000777	200000330	siRNA-IMPa4-25 PSPC1-A488 IMPa4-A546 DAPI 8C2-siRNA-IMP-a2-a4 V2.00	0	28. siRNA-IMPa4-25 PSPC1-A488 DAPI IMPa4-A546_ad_TileScan_001 (Stage 30 of 49)	00-r9k5vAK9WQPgtGv6kDhqFX
2.94922	um	Vesicles Paraspeckle	0.000	1.000	107	200000778	200000331	siRNA-IMPa4-25 PSPC1-A488 IMPa4-A546 DAPI 8C2-siRNA-IMP-a2-a4 V2.00	0	28. siRNA-IMPa4-25 PSPC1-A488 DAPI IMPa4-A546_ad_TileScan_001 (Stage 30 of 49)	00-r9k5vAK9WQPgtGv6kDhqFX
10.3789	um	Vesicles Paraspeckle	0.000	1.000	107	200000779	200000332	siRNA-IMPa4-25 PSPC1-A488 IMPa4-A546 DAPI 8C2-siRNA-IMP-a2-a4 V2.00	0	28. siRNA-IMPa4-25 PSPC1-A488 DAPI IMPa4-A546_ad_TileScan_001 (Stage 30 of 49)	00-r9k5vAK9WQPgtGv6kDhqFX
10.4531	um	Vesicles Paraspeckle	0.000	1.000	107	200000780	200000333	siRNA-IMPa4-25 PSPC1-A488 IMPa4-A546 DAPI 8C2-siRNA-IMP-a2-a4 V2.00	0	28. siRNA-IMPa4-25 PSPC1-A488 DAPI IMPa4-A546_ad_TileScan_001 (Stage 30 of 49)	00-r9k5vAK9WQPgtGv6kDhqFX
10.7695	um	Vesicles Paraspeckle	0.000	1.000	107	200000781	200000334	siRNA-IMPa4-25 PSPC1-A488 IMPa4-A546 DAPI 8C2-siRNA-IMP-a2-a4 V2.00	0	28. siRNA-IMPa4-25 PSPC1-A488 DAPI IMPa4-A546_ad_TileScan_001 (Stage 30 of 49)	00-r9k5vAK9WQPgtGv6kDhqFX
11.7539	um	Vesicles Paraspeckle	0.000	1.000	107	200000782	200000335	siRNA-IMPa4-25 PSPC1-A488 IMPa4-A546 DAPI 8C2-siRNA-IMP-a2-a4 V2.00	0	28. siRNA-IMPa4-25 PSPC1-A488 DAPI IMPa4-A546_ad_TileScan_001 (Stage 30 of 49)	00-r9k5vAK9WQPgtGv6kDhqFX
7.84766	um	Vesicles Paraspeckle	0.000	1.000	107	200000783	200000336	siRNA-IMPa4-25 PSPC1-A488 IMPa4-A546 DAPI 8C2-siRNA-IMP-a2-a4 V2.00	0	28. siRNA-IMPa4-25 PSPC1-A488 DAPI IMPa4-A546_ad_TileScan_001 (Stage 30 of 49)	00-r9k5vAK9WQPgtGv6kDhqFX
2.58594	um	Vesicles Paraspeckle	0.000	1.000	107	200000784	200000337	siRNA-IMPa4-25 PSPC1-A488 IMPa4-A546 DAPI 8C2-siRNA-IMP-a2-a4 V2.00	0	28. siRNA-IMPa4-25 PSPC1-A488 DAPI IMPa4-A546_ad_TileScan_001 (Stage 30 of 49)	00-r9k5vAK9WQPgtGv6kDhqFX
6.69531	um	Vesicles Paraspeckle	0.000	1.000	107	200000785	200000338	siRNA-IMPa4-25 PSPC1-A488 IMPa4-A546 DAPI 8C2-siRNA-IMP-a2-a4 V2.00	0	28. siRNA-IMPa4-25 PSPC1-A488 DAPI IMPa4-A546_ad_TileScan_001 (Stage 30 of 49)	00-r9k5vAK9WQPgtGv6kDhqFX
3.10938	um	Vesicles Paraspeckle	0.000	1.000	107	200000786	200000339	siRNA-IMPa4-25 PSPC1-A488 IMPa4-A546 DAPI 8C2-siRNA-IMP-a2-a4 V2.00	0	28. siRNA-IMPa4-25 PSPC1-A488 DAPI IMPa4-A546_ad_TileScan_001 (Stage 30 of 49)	00-r9k5vAK9WQPgtGv6kDhqFX
1.77734	um	Vesicles Paraspeckle	0.000	1.000	108	200000787	200000000	siRNA-IMPa4-25 PSPC1-A488 IMPa4-A546 DAPI 8C2-siRNA-IMP-a2-a4 V2.00	0	28. siRNA-IMPa4-25 PSPC1-A488 DAPI IMPa4-A546_ae_TileScan_001 (Stage 31 of 49)	00-7QXgCmiNMMAt538CTTxTdL
0.390625	um	Vesicles Paraspeckle	0.000	1.000	108	200000788	200000001	siRNA-IMPa4-25 PSPC1-A488 IMPa4-A546 DAPI 8C2-siRNA-IMP-a2-a4 V2.00	0	28. siRNA-IMPa4-25 PSPC1-A488 DAPI IMPa4-A546_ae_TileScan_001 (Stage 31 of 49)	00-7QXgCmiNMMAt538CTTxTdL
2.25391	um	Vesicles Paraspeckle	0.000	1.000	108	200000789	200000002	siRNA-IMPa4-25 PSPC1-A488 IMPa4-A546 DAPI 8C2-siRNA-IMP-a2-a4 V2.00	0	28. siRNA-IMPa4-25 PSPC1-A488 DAPI IMPa4-A546_ae_TileScan_001 (Stage 31 of 49)	00-7QXgCmiNMMAt538CTTxTdL
2.98047	um	Vesicles Paraspeckle	0.000	1.000	108	200000790	200000003	siRNA-IMPa4-25 PSPC1-A488 IMPa4-A546 DAPI 8C2-siRNA-IMP-a2-a4 V2.00	0	28. siRNA-IMPa4-25 PSPC1-A488 DAPI IMPa4-A546_ae_TileScan_001 (Stage 31 of 49)	00-7QXgCmiNMMAt538CTTxTdL
0	um	Vesicles Paraspeckle	0.000	1.000	108	200000791	200000004	siRNA-IMPa4-25 PSPC1-A488 IMPa4-A546 DAPI 8C2-siRNA-IMP-a2-a4 V2.00	0	28. siRNA-IMPa4-25 PSPC1-A488 DAPI IMPa4-A546_ae_TileScan_001 (Stage 31 of 49)	00-7QXgCmiNMMAt538CTTxTdL
1.26563	um	Vesicles Paraspeckle	0.000	1.000	108	200000792	200000005	siRNA-IMPa4-25 PSPC1-A488 IMPa4-A546 DAPI 8C2-siRNA-IMP-a2-a4 V2.00	0	28. siRNA-IMPa4-25 PSPC1-A488 DAPI IMPa4-A546_ae_TileScan_001 (Stage 31 of 49)	00-7QXgCmiNMMAt538CTTxTdL
0	um	Vesicles Paraspeckle	0.000	1.000	109	200000793	200000006	siRNA-IMPa4-25 PSPC1-A488 IMPa4-A546 DAPI 8C2-siRNA-IMP-a2-a4 V2.00	0	28. siRNA-IMPa4-25 PSPC1-A488 DAPI IMPa4-A546_ae_TileScan_001 (Stage 31 of 49)	00-7QXgCmiNMMAt538CTTxTdL
1.96484	um	Vesicles Paraspeckle	0.000	1.000	109	200000794	200000007	siRNA-IMPa4-25 PSPC1-A488 IMPa4-A546 DAPI 8C2-siRNA-IMP-a2-a4 V2.00	0	28. siRNA-IMPa4-25 PSPC1-A488 DAPI IMPa4-A546_ae_TileScan_001 (Stage 31 of 49)	00-7QXgCmiNMMAt538CTTxTdL
1.67188	um	Vesicles Paraspeckle	0.000	1.000	109	200000795	200000008	siRNA-IMPa4-25 PSPC1-A488 IMPa4-A546 DAPI 8C2-siRNA-IMP-a2-a4 V2.00	0	28. siRNA-IMPa4-25 PSPC1-A488 DAPI IMPa4-A546_ae_TileScan_001 (Stage 31 of 49)	00-7QXgCmiNMMAt538CTTxTdL
0.480469	um	Vesicles Paraspeckle	0.000	1.000	109	200000796	200000009	siRNA-IMPa4-25 PSPC1-A488 IMPa4-A546 DAPI 8C2-siRNA-IMP-a2-a4 V2.00	0	28. siRNA-IMPa4-25 PSPC1-A488 DAPI IMPa4-A546_ae_TileScan_001 (Stage 31 of 49)	00-7QXgCmiNMMAt538CTTxTdL
0.0625	um	Vesicles Paraspeckle	0.000	1.000	109	200000797	200000010	siRNA-IMPa4-25 PSPC1-A488 IMPa4-A546 DAPI 8C2-siRNA-IMP-a2-a4 V2.00	0	28. siRNA-IMPa4-25 PSPC1-A488 DAPI IMPa4-A546_ae_TileScan_001 (Stage 31 of 49)	00-7QXgCmiNMMAt538CTTxTdL
18.1758	um	Vesicles Paraspeckle	0.000	1.000	110	200000798	200000011	siRNA-IMPa4-25 PSPC1-A488 IMPa4-A546 DAPI 8C2-siRNA-IMP-a2-a4 V2.00	0	28. siRNA-IMPa4-25 PSPC1-A488 DAPI IMPa4-A546_ae_TileScan_001 (Stage 31 of 49)	00-7QXgCmiNMMAt538CTTxTdL
18.2305	um	Vesicles Paraspeckle	0.000	1.000	110	200000799	200000012	siRNA-IMPa4-25 PSPC1-A488 IMPa4-A546 DAPI 8C2-siRNA-IMP-a2-a4 V2.00	0	28. siRNA-IMPa4-25 PSPC1-A488 DAPI IMPa4-A546_ae_TileScan_001 (Stage 31 of 49)	00-7QXgCmiNMMAt538CTTxTdL
21.9414	um	Vesicles Paraspeckle	0.000	1.000	110	200000800	200000013	siRNA-IMPa4-25 PSPC1-A488 IMPa4-A546 DAPI 8C2-siRNA-IMP-a2-a4 V2.00	0	28. siRNA-IMPa4-25 PSPC1-A488 DAPI IMPa4-A546_ae_TileScan_001 (Stage 31 of 49)	00-7QXgCmiNMMAt538CTTxTdL
22.7734	um	Vesicles Paraspeckle	0.000	1.000	110	200000801	200000014	siRNA-IMPa4-25 PSPC1-A488 IMPa4-A546 DAPI 8C2-siRNA-IMP-a2-a4 V2.00	0	28. siRNA-IMPa4-25 PSPC1-A488 DAPI IMPa4-A546_ae_TileScan_001 (Stage 31 of 49)	00-7QXgCmiNMMAt538CTTxTdL
16.7852	um	Vesicles Paraspeckle	0.000	1.000	110	200000802	200000015	siRNA-IMPa4-25 PSPC1-A488 IMPa4-A546 DAPI 8C2-siRNA-IMP-a2-a4 V2.00	0	28. siRNA-IMPa4-25 PSPC1-A488 DAPI IMPa4-A546_ae_TileScan_001 (Stage 31 of 49)	00-7QXgCmiNMMAt538CTTxTdL
17.7461	um	Vesicles Paraspeckle	0.000	1.000	110	200000803	200000016	siRNA-IMPa4-25 PSPC1-A488 IMPa4-A546 DAPI 8C2-siRNA-IMP-a2-a4 V2.00	0	28. siRNA-IMPa4-25 PSPC1-A488 DAPI IMPa4-A546_ae_TileScan_001 (Stage 31 of 49)	00-7QXgCmiNMMAt538CTTxTdL
19.0547	um	Vesicles Paraspeckle	0.000	1.000	110	200000804	200000017	siRNA-IMPa4-25 PSPC1-A488 IMPa4-A546 DAPI 8C2-siRNA-IMP-a2-a4 V2.00	0	28. siRNA-IMPa4-25 PSPC1-A488 DAPI IMPa4-A546_ae_TileScan_001 (Stage 31 of 49)	00-7QXgCmiNMMAt538CTTxTdL
23.2734	um	Vesicles Paraspeckle	0.000	1.000	110	200000805	200000018	siRNA-IMPa4-25 PSPC1-A488 IMPa4-A546 DAPI 8C2-siRNA-IMP-a2-a4 V2.00	0	28. siRNA-IMPa4-25 PSPC1-A488 DAPI IMPa4-A546_ae_TileScan_001 (Stage 31 of 49)	00-7QXgCmiNMMAt538CTTxTdL
18.3242	um	Vesicles Paraspeckle	0.000	1.000	110	200000806	200000019	siRNA-IMPa4-25 PSPC1-A488 IMPa4-A546 DAPI 8C2-siRNA-IMP-a2-a4 V2.00	0	28. siRNA-IMPa4-25 PSPC1-A488 DAPI IMPa4-A546_ae_TileScan_001 (Stage 31 of 49)	00-7QXgCmiNMMAt538CTTxTdL
22.4219	um	Vesicles Paraspeckle	0.000	1.000	110	200000807	200000020	siRNA-IMPa4-25 PSPC1-A488 IMPa4-A546 DAPI 8C2-siRNA-IMP-a2-a4 V2.00	0	28. siRNA-IMPa4-25 PSPC1-A488 DAPI IMPa4-A546_ae_TileScan_001 (Stage 31 of 49)	00-7QXgCmiNMMAt538CTTxTdL
22.6484	um	Vesicles Paraspeckle	0.000	1.000	110	200000808	200000021	siRNA-IMPa4-25 PSPC1-A488 IMPa4-A546 DAPI 8C2-siRNA-IMP-a2-a4 V2.00	0	28. siRNA-IMPa4-25 PSPC1-A488 DAPI IMPa4-A546_ae_TileScan_001 (Stage 31 of 49)	00-7QXgCmiNMMAt538CTTxTdL
17.1992	um	Vesicles Paraspeckle	0.000	1.000	110	200000809	200000022	siRNA-IMPa4-25 PSPC1-A488 IMPa4-A546 DAPI 8C2-siRNA-IMP-a2-a4 V2.00	0	28. siRNA-IMPa4-25 PSPC1-A488 DAPI IMPa4-A546_ae_TileScan_001 (Stage 31 of 49)	00-7QXgCmiNMMAt538CTTxTdL
16.6406	um	Vesicles Paraspeckle	0.000	1.000	111	200000810	200000023	siRNA-IMPa4-25 PSPC1-A488 IMPa4-A546 DAPI 8C2-siRNA-IMP-a2-a4 V2.00	0	28. siRNA-IMPa4-25 PSPC1-A488 DAPI IMPa4-A546_ae_TileScan_001 (Stage 31 of 49)	00-7QXgCmiNMMAt538CTTxTdL
11.1016	um	Vesicles Paraspeckle	0.000	1.000	111	200000811	200000024	siRNA-IMPa4-25 PSPC1-A488 IMPa4-A546 DAPI 8C2-siRNA-IMP-a2-a4 V2.00	0	28. siRNA-IMPa4-25 PSPC1-A488 DAPI IMPa4-A546_ae_TileScan_001 (Stage 31 of 49)	00-7QXgCmiNMMAt538CTTxTdL
14.7148	um	Vesicles Paraspeckle	0.000	1.000	111	200000812	200000025	siRNA-IMPa4-25 PSPC1-A488 IMPa4-A546 DAPI 8C2-siRNA-IMP-a2-a4 V2.00	0	28. siRNA-IMPa4-25 PSPC1-A488 DAPI IMPa4-A546_ae_TileScan_001 (Stage 31 of 49)	00-7QXgCmiNMMAt538CTTxTdL
16.4805	um	Vesicles Paraspeckle	0.000	1.000	111	200000813	200000026	siRNA-IMPa4-25 PSPC1-A488 IMPa4-A546 DAPI 8C2-siRNA-IMP-a2-a4 V2.00	0	28. siRNA-IMPa4-25 PSPC1-A488 DAPI IMPa4-A546_ae_TileScan_001 (Stage 31 of 49)	00-7QXgCmiNMMAt538CTTxTdL
22	um	Vesicles Paraspeckle	0.000	1.000	111	200000814	200000027	siRNA-IMPa4-25 PSPC1-A488 IMPa4-A546 DAPI 8C2-siRNA-IMP-a2-a4 V2.00	0	28. siRNA-IMPa4-25 PSPC1-A488 DAPI IMPa4-A546_ae_TileScan_001 (Stage 31 of 49)	00-7QXgCmiNMMAt538CTTxTdL
21.7969	um	Vesicles Paraspeckle	0.000	1.000	111	200000815	200000028	siRNA-IMPa4-25 PSPC1-A488 IMPa4-A546 DAPI 8C2-siRNA-IMP-a2-a4 V2.00	0	28. siRNA-IMPa4-25 PSPC1-A488 DAPI IMPa4-A546_ae_TileScan_001 (Stage 31 of 49)	00-7QXgCmiNMMAt538CTTxTdL
10.2734	um	Vesicles Paraspeckle	0.000	1.000	111	200000816	200000029	siRNA-IMPa4-25 PSPC1-A488 IMPa4-A546 DAPI 8C2-siRNA-IMP-a2-a4 V2.00	0	28. siRNA-IMPa4-25 PSPC1-A488 DAPI IMPa4-A546_ae_TileScan_001 (Stage 31 of 49)	00-7QXgCmiNMMAt538CTTxTdL
10.6406	um	Vesicles Paraspeckle	0.000	1.000	111	200000817	200000030	siRNA-IMPa4-25 PSPC1-A488 IMPa4-A546 DAPI 8C2-siRNA-IMP-a2-a4 V2.00	0	28. siRNA-IMPa4-25 PSPC1-A488 DAPI IMPa4-A546_ae_TileScan_001 (Stage 31 of 49)	00-7QXgCmiNMMAt538CTTxTdL
16.6016	um	Vesicles Paraspeckle	0.000	1.000	111	200000818	200000031	siRNA-IMPa4-25 PSPC1-A488 IMPa4-A546 DAPI 8C2-siRNA-IMP-a2-a4 V2.00	0	28. siRNA-IMPa4-25 PSPC1-A488 DAPI IMPa4-A546_ae_TileScan_001 (Stage 31 of 49)	00-7QXgCmiNMMAt538CTTxTdL
18.3008	um	Vesicles Paraspeckle	0.000	1.000	111	200000819	200000032	siRNA-IMPa4-25 PSPC1-A488 IMPa4-A546 DAPI 8C2-siRNA-IMP-a2-a4 V2.00	0	28. siRNA-IMPa4-25 PSPC1-A488 DAPI IMPa4-A546_ae_TileScan_001 (Stage 31 of 49)	00-7QXgCmiNMMAt538CTTxTdL
31.3164	um	Vesicles Paraspeckle	0.000	1.000	112	200000820	200000033	siRNA-IMPa4-25 PSPC1-A488 IMPa4-A546 DAPI 8C2-siRNA-IMP-a2-a4 V2.00	0	28. siRNA-IMPa4-25 PSPC1-A488 DAPI IMPa4-A546_ae_TileScan_001 (Stage 31 of 49)	00-7QXgCmiNMMAt538CTTxTdL
35.2656	um	Vesicles Paraspeckle	0.000	1.000	112	200000821	200000034	siRNA-IMPa4-25 PSPC1-A488 IMPa4-A546 DAPI 8C2-siRNA-IMP-a2-a4 V2.00	0	28. siRNA-IMPa4-25 PSPC1-A488 DAPI IMPa4-A546_ae_TileScan_001 (Stage 31 of 49)	00-7QXgCmiNMMAt538CTTxTdL
34.7305	um	Vesicles Paraspeckle	0.000	1.000	112	200000822	200000035	siRNA-IMPa4-25 PSPC1-A488 IMPa4-A546 DAPI 8C2-siRNA-IMP-a2-a4 V2.00	0	28. siRNA-IMPa4-25 PSPC1-A488 DAPI IMPa4-A546_ae_TileScan_001 (Stage 31 of 49)	00-7QXgCmiNMMAt538CTTxTdL
41.5117	um	Vesicles Paraspeckle	0.000	1.000	112	200000823	200000036	siRNA-IMPa4-25 PSPC1-A488 IMPa4-A546 DAPI 8C2-siRNA-IMP-a2-a4 V2.00	0	28. siRNA-IMPa4-25 PSPC1-A488 DAPI IMPa4-A546_ae_TileScan_001 (Stage 31 of 49)	00-7QXgCmiNMMAt538CTTxTdL
41.2852	um	Vesicles Paraspeckle	0.000	1.000	112	200000824	200000037	siRNA-IMPa4-25 PSPC1-A488 IMPa4-A546 DAPI 8C2-siRNA-IMP-a2-a4 V2.00	0	28. siRNA-IMPa4-25 PSPC1-A488 DAPI IMPa4-A546_ae_TileScan_001 (Stage 31 of 49)	00-7QXgCmiNMMAt538CTTxTdL
41.0352	um	Vesicles Paraspeckle	0.000	1.000	112	200000825	200000038	siRNA-IMPa4-25 PSPC1-A488 IMPa4-A546 DAPI 8C2-siRNA-IMP-a2-a4 V2.00	0	28. siRNA-IMPa4-25 PSPC1-A488 DAPI IMPa4-A546_ae_TileScan_001 (Stage 31 of 49)	00-7QXgCmiNMMAt538CTTxTdL
35.5391	um	Vesicles Paraspeckle	0.000	1.000	112	200000826	200000039	siRNA-IMPa4-25 PSPC1-A488 IMPa4-A546 DAPI 8C2-siRNA-IMP-a2-a4 V2.00	0	28. siRNA-IMPa4-25 PSPC1-A488 DAPI IMPa4-A546_ae_TileScan_001 (Stage 31 of 49)	00-7QXgCmiNMMAt538CTTxTdL
41.4063	um	Vesicles Paraspeckle	0.000	1.000	112	200000827	200000040	siRNA-IMPa4-25 PSPC1-A488 IMPa4-A546 DAPI 8C2-siRNA-IMP-a2-a4 V2.00	0	28. siRNA-IMPa4-25 PSPC1-A488 DAPI IMPa4-A546_ae_TileScan_001 (Stage 31 of 49)	00-7QXgCmiNMMAt538CTTxTdL
14.4766	um	Vesicles Paraspeckle	0.000	1.000	113	200000828	200000041	siRNA-IMPa4-25 PSPC1-A488 IMPa4-A546 DAPI 8C2-siRNA-IMP-a2-a4 V2.00	0	28. siRNA-IMPa4-25 PSPC1-A488 DAPI IMPa4-A546_ae_TileScan_001 (Stage 31 of 49)	00-7QXgCmiNMMAt538CTTxTdL
24.2695	um	Vesicles Paraspeckle	0.000	1.000	113	200000829	200000042	siRNA-IMPa4-25 PSPC1-A488 IMPa4-A546 DAPI 8C2-siRNA-IMP-a2-a4 V2.00	0	28. siRNA-IMPa4-25 PSPC1-A488 DAPI IMPa4-A546_ae_TileScan_001 (Stage 31 of 49)	00-7QXgCmiNMMAt538CTTxTdL
25.6641	um	Vesicles Paraspeckle	0.000	1.000	113	200000830	200000043	siRNA-IMPa4-25 PSPC1-A488 IMPa4-A546 DAPI 8C2-siRNA-IMP-a2-a4 V2.00	0	28. siRNA-IMPa4-25 PSPC1-A488 DAPI IMPa4-A546_ae_TileScan_001 (Stage 31 of 49)	00-7QXgCmiNMMAt538CTTxTdL
23.0508	um	Vesicles Paraspeckle	0.000	1.000	113	200000831	200000044	siRNA-IMPa4-25 PSPC1-A488 IMPa4-A546 DAPI 8C2-siRNA-IMP-a2-a4 V2.00	0	28. siRNA-IMPa4-25 PSPC1-A488 DAPI IMPa4-A546_ae_TileScan_001 (Stage 31 of 49)	00-7QXgCmiNMMAt538CTTxTdL
25.2344	um	Vesicles Paraspeckle	0.000	1.000	113	200000832	200000045	siRNA-IMPa4-25 PSPC1-A488 IMPa4-A546 DAPI 8C2-siRNA-IMP-a2-a4 V2.00	0	28. siRNA-IMPa4-25 PSPC1-A488 DAPI IMPa4-A546_ae_TileScan_001 (Stage 31 of 49)	00-7QXgCmiNMMAt538CTTxTdL
20.6875	um	Vesicles Paraspeckle	0.000	1.000	113	200000833	200000046	siRNA-IMPa4-25 PSPC1-A488 IMPa4-A546 DAPI 8C2-siRNA-IMP-a2-a4 V2.00	0	28. siRNA-IMPa4-25 PSPC1-A488 DAPI IMPa4-A546_ae_TileScan_001 (Stage 31 of 49)	00-7QXgCmiNMMAt538CTTxTdL
21.0352	um	Vesicles Paraspeckle	0.000	1.000	113	200000834	200000047	siRNA-IMPa4-25 PSPC1-A488 IMPa4-A546 DAPI 8C2-siRNA-IMP-a2-a4 V2.00	0	28. siRNA-IMPa4-25 PSPC1-A488 DAPI IMPa4-A546_ae_TileScan_001 (Stage 31 of 49)	00-7QXgCmiNMMAt538CTTxTdL
23.082	um	Vesicles Paraspeckle	0.000	1.000	113	200000835	200000048	siRNA-IMPa4-25 PSPC1-A488 IMPa4-A546 DAPI 8C2-siRNA-IMP-a2-a4 V2.00	0	28. siRNA-IMPa4-25 PSPC1-A488 DAPI IMPa4-A546_ae_TileScan_001 (Stage 31 of 49)	00-7QXgCmiNMMAt538CTTxTdL
17.8867	um	Vesicles Paraspeckle	0.000	1.000	113	200000836	200000049	siRNA-IMPa4-25 PSPC1-A488 IMPa4-A546 DAPI 8C2-siRNA-IMP-a2-a4 V2.00	0	28. siRNA-IMPa4-25 PSPC1-A488 DAPI IMPa4-A546_ae_TileScan_001 (Stage 31 of 49)	00-7QXgCmiNMMAt538CTTxTdL
18.8359	um	Vesicles Paraspeckle	0.000	1.000	113	200000837	200000050	siRNA-IMPa4-25 PSPC1-A488 IMPa4-A546 DAPI 8C2-siRNA-IMP-a2-a4 V2.00	0	28. siRNA-IMPa4-25 PSPC1-A488 DAPI IMPa4-A546_ae_TileScan_001 (Stage 31 of 49)	00-7QXgCmiNMMAt538CTTxTdL
26.1914	um	Vesicles Paraspeckle	0.000	1.000	113	200000838	200000051	siRNA-IMPa4-25 PSPC1-A488 IMPa4-A546 DAPI 8C2-siRNA-IMP-a2-a4 V2.00	0	28. siRNA-IMPa4-25 PSPC1-A488 DAPI IMPa4-A546_ae_TileScan_001 (Stage 31 of 49)	00-7QXgCmiNMMAt538CTTxTdL
25.5391	um	Vesicles Paraspeckle	0.000	1.000	113	200000839	200000052	siRNA-IMPa4-25 PSPC1-A488 IMPa4-A546 DAPI 8C2-siRNA-IMP-a2-a4 V2.00	0	28. siRNA-IMPa4-25 PSPC1-A488 DAPI IMPa4-A546_ae_TileScan_001 (Stage 31 of 49)	00-7QXgCmiNMMAt538CTTxTdL
23.4141	um	Vesicles Paraspeckle	0.000	1.000	113	200000840	200000053	siRNA-IMPa4-25 PSPC1-A488 IMPa4-A546 DAPI 8C2-siRNA-IMP-a2-a4 V2.00	0	28. siRNA-IMPa4-25 PSPC1-A488 DAPI IMPa4-A546_ae_TileScan_001 (Stage 31 of 49)	00-7QXgCmiNMMAt538CTTxTdL
43.7813	um	Vesicles Paraspeckle	0.000	1.000	114	200000841	200000054	siRNA-IMPa4-25 PSPC1-A488 IMPa4-A546 DAPI 8C2-siRNA-IMP-a2-a4 V2.00	0	28. siRNA-IMPa4-25 PSPC1-A488 DAPI IMPa4-A546_ae_TileScan_001 (Stage 31 of 49)	00-7QXgCmiNMMAt538CTTxTdL
35.3594	um	Vesicles Paraspeckle	0.000	1.000	114	200000842	200000055	siRNA-IMPa4-25 PSPC1-A488 IMPa4-A546 DAPI 8C2-siRNA-IMP-a2-a4 V2.00	0	28. siRNA-IMPa4-25 PSPC1-A488 DAPI IMPa4-A546_ae_TileScan_001 (Stage 31 of 49)	00-7QXgCmiNMMAt538CTTxTdL
35.7461	um	Vesicles Paraspeckle	0.000	1.000	114	200000843	200000056	siRNA-IMPa4-25 PSPC1-A488 IMPa4-A546 DAPI 8C2-siRNA-IMP-a2-a4 V2.00	0	28. siRNA-IMPa4-25 PSPC1-A488 DAPI IMPa4-A546_ae_TileScan_001 (Stage 31 of 49)	00-7QXgCmiNMMAt538CTTxTdL
38.6484	um	Vesicles Paraspeckle	0.000	1.000	114	200000844	200000057	siRNA-IMPa4-25 PSPC1-A488 IMPa4-A546 DAPI 8C2-siRNA-IMP-a2-a4 V2.00	0	28. siRNA-IMPa4-25 PSPC1-A488 DAPI IMPa4-A546_ae_TileScan_001 (Stage 31 of 49)	00-7QXgCmiNMMAt538CTTxTdL
43.6016	um	Vesicles Paraspeckle	0.000	1.000	114	200000845	200000058	siRNA-IMPa4-25 PSPC1-A488 IMPa4-A546 DAPI 8C2-siRNA-IMP-a2-a4 V2.00	0	28. siRNA-IMPa4-25 PSPC1-A488 DAPI IMPa4-A546_ae_TileScan_001 (Stage 31 of 49)	00-7QXgCmiNMMAt538CTTxTdL
45.9414	um	Vesicles Paraspeckle	0.000	1.000	114	200000846	200000059	siRNA-IMPa4-25 PSPC1-A488 IMPa4-A546 DAPI 8C2-siRNA-IMP-a2-a4 V2.00	0	28. siRNA-IMPa4-25 PSPC1-A488 DAPI IMPa4-A546_ae_TileScan_001 (Stage 31 of 49)	00-7QXgCmiNMMAt538CTTxTdL
38.6758	um	Vesicles Paraspeckle	0.000	1.000	114	200000847	200000060	siRNA-IMPa4-25 PSPC1-A488 IMPa4-A546 DAPI 8C2-siRNA-IMP-a2-a4 V2.00	0	28. siRNA-IMPa4-25 PSPC1-A488 DAPI IMPa4-A546_ae_TileScan_001 (Stage 31 of 49)	00-7QXgCmiNMMAt538CTTxTdL
46.4883	um	Vesicles Paraspeckle	0.000	1.000	114	200000848	200000061	siRNA-IMPa4-25 PSPC1-A488 IMPa4-A546 DAPI 8C2-siRNA-IMP-a2-a4 V2.00	0	28. siRNA-IMPa4-25 PSPC1-A488 DAPI IMPa4-A546_ae_TileScan_001 (Stage 31 of 49)	00-7QXgCmiNMMAt538CTTxTdL
43.6563	um	Vesicles Paraspeckle	0.000	1.000	114	200000849	200000062	siRNA-IMPa4-25 PSPC1-A488 IMPa4-A546 DAPI 8C2-siRNA-IMP-a2-a4 V2.00	0	28. siRNA-IMPa4-25 PSPC1-A488 DAPI IMPa4-A546_ae_TileScan_001 (Stage 31 of 49)	00-7QXgCmiNMMAt538CTTxTdL
43.6641	um	Vesicles Paraspeckle	0.000	1.000	114	200000850	200000063	siRNA-IMPa4-25 PSPC1-A488 IMPa4-A546 DAPI 8C2-siRNA-IMP-a2-a4 V2.00	0	28. siRNA-IMPa4-25 PSPC1-A488 DAPI IMPa4-A546_ae_TileScan_001 (Stage 31 of 49)	00-7QXgCmiNMMAt538CTTxTdL
45.9219	um	Vesicles Paraspeckle	0.000	1.000	114	200000851	200000064	siRNA-IMPa4-25 PSPC1-A488 IMPa4-A546 DAPI 8C2-siRNA-IMP-a2-a4 V2.00	0	28. siRNA-IMPa4-25 PSPC1-A488 DAPI IMPa4-A546_ae_TileScan_001 (Stage 31 of 49)	00-7QXgCmiNMMAt538CTTxTdL
38.0391	um	Vesicles Paraspeckle	0.000	1.000	114	200000852	200000065	siRNA-IMPa4-25 PSPC1-A488 IMPa4-A546 DAPI 8C2-siRNA-IMP-a2-a4 V2.00	0	28. siRNA-IMPa4-25 PSPC1-A488 DAPI IMPa4-A546_ae_TileScan_001 (Stage 31 of 49)	00-7QXgCmiNMMAt538CTTxTdL
43.9219	um	Vesicles Paraspeckle	0.000	1.000	114	200000853	200000066	siRNA-IMPa4-25 PSPC1-A488 IMPa4-A546 DAPI 8C2-siRNA-IMP-a2-a4 V2.00	0	28. siRNA-IMPa4-25 PSPC1-A488 DAPI IMPa4-A546_ae_TileScan_001 (Stage 31 of 49)	00-7QXgCmiNMMAt538CTTxTdL
44.6875	um	Vesicles Paraspeckle	0.000	1.000	114	200000854	200000067	siRNA-IMPa4-25 PSPC1-A488 IMPa4-A546 DAPI 8C2-siRNA-IMP-a2-a4 V2.00	0	28. siRNA-IMPa4-25 PSPC1-A488 DAPI IMPa4-A546_ae_TileScan_001 (Stage 31 of 49)	00-7QXgCmiNMMAt538CTTxTdL
7.98047	um	Vesicles Paraspeckle	0.000	1.000	115	200000855	200000068	siRNA-IMPa4-25 PSPC1-A488 IMPa4-A546 DAPI 8C2-siRNA-IMP-a2-a4 V2.00	0	28. siRNA-IMPa4-25 PSPC1-A488 DAPI IMPa4-A546_ae_TileScan_001 (Stage 31 of 49)	00-7QXgCmiNMMAt538CTTxTdL
5.38281	um	Vesicles Paraspeckle	0.000	1.000	115	200000856	200000069	siRNA-IMPa4-25 PSPC1-A488 IMPa4-A546 DAPI 8C2-siRNA-IMP-a2-a4 V2.00	0	28. siRNA-IMPa4-25 PSPC1-A488 DAPI IMPa4-A546_ae_TileScan_001 (Stage 31 of 49)	00-7QXgCmiNMMAt538CTTxTdL
3.32422	um	Vesicles Paraspeckle	0.000	1.000	115	200000857	200000070	siRNA-IMPa4-25 PSPC1-A488 IMPa4-A546 DAPI 8C2-siRNA-IMP-a2-a4 V2.00	0	28. siRNA-IMPa4-25 PSPC1-A488 DAPI IMPa4-A546_ae_TileScan_001 (Stage 31 of 49)	00-7QXgCmiNMMAt538CTTxTdL
4.22266	um	Vesicles Paraspeckle	0.000	1.000	115	200000858	200000071	siRNA-IMPa4-25 PSPC1-A488 IMPa4-A546 DAPI 8C2-siRNA-IMP-a2-a4 V2.00	0	28. siRNA-IMPa4-25 PSPC1-A488 DAPI IMPa4-A546_ae_TileScan_001 (Stage 31 of 49)	00-7QXgCmiNMMAt538CTTxTdL
5.08594	um	Vesicles Paraspeckle	0.000	1.000	115	200000859	200000072	siRNA-IMPa4-25 PSPC1-A488 IMPa4-A546 DAPI 8C2-siRNA-IMP-a2-a4 V2.00	0	28. siRNA-IMPa4-25 PSPC1-A488 DAPI IMPa4-A546_ae_TileScan_001 (Stage 31 of 49)	00-7QXgCmiNMMAt538CTTxTdL
6.60938	um	Vesicles Paraspeckle	0.000	1.000	115	200000860	200000073	siRNA-IMPa4-25 PSPC1-A488 IMPa4-A546 DAPI 8C2-siRNA-IMP-a2-a4 V2.00	0	28. siRNA-IMPa4-25 PSPC1-A488 DAPI IMPa4-A546_ae_TileScan_001 (Stage 31 of 49)	00-7QXgCmiNMMAt538CTTxTdL
8.9375	um	Vesicles Paraspeckle	0.000	1.000	115	200000861	200000074	siRNA-IMPa4-25 PSPC1-A488 IMPa4-A546 DAPI 8C2-siRNA-IMP-a2-a4 V2.00	0	28. siRNA-IMPa4-25 PSPC1-A488 DAPI IMPa4-A546_ae_TileScan_001 (Stage 31 of 49)	00-7QXgCmiNMMAt538CTTxTdL
4.17969	um	Vesicles Paraspeckle	0.000	1.000	115	200000862	200000075	siRNA-IMPa4-25 PSPC1-A488 IMPa4-A546 DAPI 8C2-siRNA-IMP-a2-a4 V2.00	0	28. siRNA-IMPa4-25 PSPC1-A488 DAPI IMPa4-A546_ae_TileScan_001 (Stage 31 of 49)	00-7QXgCmiNMMAt538CTTxTdL
5.85156	um	Vesicles Paraspeckle	0.000	1.000	115	200000863	200000076	siRNA-IMPa4-25 PSPC1-A488 IMPa4-A546 DAPI 8C2-siRNA-IMP-a2-a4 V2.00	0	28. siRNA-IMPa4-25 PSPC1-A488 DAPI IMPa4-A546_ae_TileScan_001 (Stage 31 of 49)	00-7QXgCmiNMMAt538CTTxTdL
8.17969	um	Vesicles Paraspeckle	0.000	1.000	115	200000864	200000077	siRNA-IMPa4-25 PSPC1-A488 IMPa4-A546 DAPI 8C2-siRNA-IMP-a2-a4 V2.00	0	28. siRNA-IMPa4-25 PSPC1-A488 DAPI IMPa4-A546_ae_TileScan_001 (Stage 31 of 49)	00-7QXgCmiNMMAt538CTTxTdL
7.0625	um	Vesicles Paraspeckle	0.000	1.000	115	200000865	200000078	siRNA-IMPa4-25 PSPC1-A488 IMPa4-A546 DAPI 8C2-siRNA-IMP-a2-a4 V2.00	0	28. siRNA-IMPa4-25 PSPC1-A488 DAPI IMPa4-A546_ae_TileScan_001 (Stage 31 of 49)	00-7QXgCmiNMMAt538CTTxTdL
47.418	um	Vesicles Paraspeckle	0.000	1.000	116	200000866	200000079	siRNA-IMPa4-25 PSPC1-A488 IMPa4-A546 DAPI 8C2-siRNA-IMP-a2-a4 V2.00	0	28. siRNA-IMPa4-25 PSPC1-A488 DAPI IMPa4-A546_ae_TileScan_001 (Stage 31 of 49)	00-7QXgCmiNMMAt538CTTxTdL
43.9258	um	Vesicles Paraspeckle	0.000	1.000	116	200000867	200000080	siRNA-IMPa4-25 PSPC1-A488 IMPa4-A546 DAPI 8C2-siRNA-IMP-a2-a4 V2.00	0	28. siRNA-IMPa4-25 PSPC1-A488 DAPI IMPa4-A546_ae_TileScan_001 (Stage 31 of 49)	00-7QXgCmiNMMAt538CTTxTdL
48.1172	um	Vesicles Paraspeckle	0.000	1.000	116	200000868	200000081	siRNA-IMPa4-25 PSPC1-A488 IMPa4-A546 DAPI 8C2-siRNA-IMP-a2-a4 V2.00	0	28. siRNA-IMPa4-25 PSPC1-A488 DAPI IMPa4-A546_ae_TileScan_001 (Stage 31 of 49)	00-7QXgCmiNMMAt538CTTxTdL
49.6992	um	Vesicles Paraspeckle	0.000	1.000	116	200000869	200000082	siRNA-IMPa4-25 PSPC1-A488 IMPa4-A546 DAPI 8C2-siRNA-IMP-a2-a4 V2.00	0	28. siRNA-IMPa4-25 PSPC1-A488 DAPI IMPa4-A546_ae_TileScan_001 (Stage 31 of 49)	00-7QXgCmiNMMAt538CTTxTdL
44.0039	um	Vesicles Paraspeckle	0.000	1.000	116	200000870	200000083	siRNA-IMPa4-25 PSPC1-A488 IMPa4-A546 DAPI 8C2-siRNA-IMP-a2-a4 V2.00	0	28. siRNA-IMPa4-25 PSPC1-A488 DAPI IMPa4-A546_ae_TileScan_001 (Stage 31 of 49)	00-7QXgCmiNMMAt538CTTxTdL
42.168	um	Vesicles Paraspeckle	0.000	1.000	116	200000871	200000084	siRNA-IMPa4-25 PSPC1-A488 IMPa4-A546 DAPI 8C2-siRNA-IMP-a2-a4 V2.00	0	28. siRNA-IMPa4-25 PSPC1-A488 DAPI IMPa4-A546_ae_TileScan_001 (Stage 31 of 49)	00-7QXgCmiNMMAt538CTTxTdL
41.4492	um	Vesicles Paraspeckle	0.000	1.000	116	200000872	200000085	siRNA-IMPa4-25 PSPC1-A488 IMPa4-A546 DAPI 8C2-siRNA-IMP-a2-a4 V2.00	0	28. siRNA-IMPa4-25 PSPC1-A488 DAPI IMPa4-A546_ae_TileScan_001 (Stage 31 of 49)	00-7QXgCmiNMMAt538CTTxTdL
43.4531	um	Vesicles Paraspeckle	0.000	1.000	116	200000873	200000086	siRNA-IMPa4-25 PSPC1-A488 IMPa4-A546 DAPI 8C2-siRNA-IMP-a2-a4 V2.00	0	28. siRNA-IMPa4-25 PSPC1-A488 DAPI IMPa4-A546_ae_TileScan_001 (Stage 31 of 49)	00-7QXgCmiNMMAt538CTTxTdL
47.4219	um	Vesicles Paraspeckle	0.000	1.000	116	200000874	200000087	siRNA-IMPa4-25 PSPC1-A488 IMPa4-A546 DAPI 8C2-siRNA-IMP-a2-a4 V2.00	0	28. siRNA-IMPa4-25 PSPC1-A488 DAPI IMPa4-A546_ae_TileScan_001 (Stage 31 of 49)	00-7QXgCmiNMMAt538CTTxTdL
29.4336	um	Vesicles Paraspeckle	0.000	1.000	117	200000875	200000088	siRNA-IMPa4-25 PSPC1-A488 IMPa4-A546 DAPI 8C2-siRNA-IMP-a2-a4 V2.00	0	28. siRNA-IMPa4-25 PSPC1-A488 DAPI IMPa4-A546_ae_TileScan_001 (Stage 31 of 49)	00-7QXgCmiNMMAt538CTTxTdL
33.1602	um	Vesicles Paraspeckle	0.000	1.000	117	200000876	200000089	siRNA-IMPa4-25 PSPC1-A488 IMPa4-A546 DAPI 8C2-siRNA-IMP-a2-a4 V2.00	0	28. siRNA-IMPa4-25 PSPC1-A488 DAPI IMPa4-A546_ae_TileScan_001 (Stage 31 of 49)	00-7QXgCmiNMMAt538CTTxTdL
34.4766	um	Vesicles Paraspeckle	0.000	1.000	117	200000877	200000090	siRNA-IMPa4-25 PSPC1-A488 IMPa4-A546 DAPI 8C2-siRNA-IMP-a2-a4 V2.00	0	28. siRNA-IMPa4-25 PSPC1-A488 DAPI IMPa4-A546_ae_TileScan_001 (Stage 31 of 49)	00-7QXgCmiNMMAt538CTTxTdL
35.0273	um	Vesicles Paraspeckle	0.000	1.000	117	200000878	200000091	siRNA-IMPa4-25 PSPC1-A488 IMPa4-A546 DAPI 8C2-siRNA-IMP-a2-a4 V2.00	0	28. siRNA-IMPa4-25 PSPC1-A488 DAPI IMPa4-A546_ae_TileScan_001 (Stage 31 of 49)	00-7QXgCmiNMMAt538CTTxTdL
27.6914	um	Vesicles Paraspeckle	0.000	1.000	117	200000879	200000092	siRNA-IMPa4-25 PSPC1-A488 IMPa4-A546 DAPI 8C2-siRNA-IMP-a2-a4 V2.00	0	28. siRNA-IMPa4-25 PSPC1-A488 DAPI IMPa4-A546_ae_TileScan_001 (Stage 31 of 49)	00-7QXgCmiNMMAt538CTTxTdL
30.2344	um	Vesicles Paraspeckle	0.000	1.000	117	200000880	200000093	siRNA-IMPa4-25 PSPC1-A488 IMPa4-A546 DAPI 8C2-siRNA-IMP-a2-a4 V2.00	0	28. siRNA-IMPa4-25 PSPC1-A488 DAPI IMPa4-A546_ae_TileScan_001 (Stage 31 of 49)	00-7QXgCmiNMMAt538CTTxTdL
35.5234	um	Vesicles Paraspeckle	0.000	1.000	117	200000881	200000094	siRNA-IMPa4-25 PSPC1-A488 IMPa4-A546 DAPI 8C2-siRNA-IMP-a2-a4 V2.00	0	28. siRNA-IMPa4-25 PSPC1-A488 DAPI IMPa4-A546_ae_TileScan_001 (Stage 31 of 49)	00-7QXgCmiNMMAt538CTTxTdL
29.7734	um	Vesicles Paraspeckle	0.000	1.000	117	200000882	200000095	siRNA-IMPa4-25 PSPC1-A488 IMPa4-A546 DAPI 8C2-siRNA-IMP-a2-a4 V2.00	0	28. siRNA-IMPa4-25 PSPC1-A488 DAPI IMPa4-A546_ae_TileScan_001 (Stage 31 of 49)	00-7QXgCmiNMMAt538CTTxTdL
28.2852	um	Vesicles Paraspeckle	0.000	1.000	117	200000883	200000096	siRNA-IMPa4-25 PSPC1-A488 IMPa4-A546 DAPI 8C2-siRNA-IMP-a2-a4 V2.00	0	28. siRNA-IMPa4-25 PSPC1-A488 DAPI IMPa4-A546_ae_TileScan_001 (Stage 31 of 49)	00-7QXgCmiNMMAt538CTTxTdL
32.5781	um	Vesicles Paraspeckle	0.000	1.000	117	200000884	200000097	siRNA-IMPa4-25 PSPC1-A488 IMPa4-A546 DAPI 8C2-siRNA-IMP-a2-a4 V2.00	0	28. siRNA-IMPa4-25 PSPC1-A488 DAPI IMPa4-A546_ae_TileScan_001 (Stage 31 of 49)	00-7QXgCmiNMMAt538CTTxTdL
29.6406	um	Vesicles Paraspeckle	0.000	1.000	117	200000885	200000098	siRNA-IMPa4-25 PSPC1-A488 IMPa4-A546 DAPI 8C2-siRNA-IMP-a2-a4 V2.00	0	28. siRNA-IMPa4-25 PSPC1-A488 DAPI IMPa4-A546_ae_TileScan_001 (Stage 31 of 49)	00-7QXgCmiNMMAt538CTTxTdL
68.0977	um	Vesicles Paraspeckle	0.000	1.000	118	200000886	200000099	siRNA-IMPa4-25 PSPC1-A488 IMPa4-A546 DAPI 8C2-siRNA-IMP-a2-a4 V2.00	0	28. siRNA-IMPa4-25 PSPC1-A488 DAPI IMPa4-A546_ae_TileScan_001 (Stage 31 of 49)	00-7QXgCmiNMMAt538CTTxTdL
68.9805	um	Vesicles Paraspeckle	0.000	1.000	118	200000887	200000100	siRNA-IMPa4-25 PSPC1-A488 IMPa4-A546 DAPI 8C2-siRNA-IMP-a2-a4 V2.00	0	28. siRNA-IMPa4-25 PSPC1-A488 DAPI IMPa4-A546_ae_TileScan_001 (Stage 31 of 49)	00-7QXgCmiNMMAt538CTTxTdL
68.5586	um	Vesicles Paraspeckle	0.000	1.000	118	200000888	200000101	siRNA-IMPa4-25 PSPC1-A488 IMPa4-A546 DAPI 8C2-siRNA-IMP-a2-a4 V2.00	0	28. siRNA-IMPa4-25 PSPC1-A488 DAPI IMPa4-A546_ae_TileScan_001 (Stage 31 of 49)	00-7QXgCmiNMMAt538CTTxTdL
5.27344	um	Vesicles Paraspeckle	0.000	1.000	119	200000889	200000102	siRNA-IMPa4-25 PSPC1-A488 IMPa4-A546 DAPI 8C2-siRNA-IMP-a2-a4 V2.00	0	28. siRNA-IMPa4-25 PSPC1-A488 DAPI IMPa4-A546_ae_TileScan_001 (Stage 31 of 49)	00-7QXgCmiNMMAt538CTTxTdL
19.0469	um	Vesicles Paraspeckle	0.000	1.000	119	200000890	200000103	siRNA-IMPa4-25 PSPC1-A488 IMPa4-A546 DAPI 8C2-siRNA-IMP-a2-a4 V2.00	0	28. siRNA-IMPa4-25 PSPC1-A488 DAPI IMPa4-A546_ae_TileScan_001 (Stage 31 of 49)	00-7QXgCmiNMMAt538CTTxTdL
0.558594	um	Vesicles Paraspeckle	0.000	1.000	120	200000891	200000104	siRNA-IMPa4-25 PSPC1-A488 IMPa4-A546 DAPI 8C2-siRNA-IMP-a2-a4 V2.00	0	28. siRNA-IMPa4-25 PSPC1-A488 DAPI IMPa4-A546_ae_TileScan_001 (Stage 31 of 49)	00-7QXgCmiNMMAt538CTTxTdL
0	um	Vesicles Paraspeckle	0.000	1.000	120	200000892	200000105	siRNA-IMPa4-25 PSPC1-A488 IMPa4-A546 DAPI 8C2-siRNA-IMP-a2-a4 V2.00	0	28. siRNA-IMPa4-25 PSPC1-A488 DAPI IMPa4-A546_ae_TileScan_001 (Stage 31 of 49)	00-7QXgCmiNMMAt538CTTxTdL
0.710938	um	Vesicles Paraspeckle	0.000	1.000	120	200000893	200000106	siRNA-IMPa4-25 PSPC1-A488 IMPa4-A546 DAPI 8C2-siRNA-IMP-a2-a4 V2.00	0	28. siRNA-IMPa4-25 PSPC1-A488 DAPI IMPa4-A546_ae_TileScan_001 (Stage 31 of 49)	00-7QXgCmiNMMAt538CTTxTdL
29.5547	um	Vesicles Paraspeckle	0.000	1.000	121	200000894	200000107	siRNA-IMPa4-25 PSPC1-A488 IMPa4-A546 DAPI 8C2-siRNA-IMP-a2-a4 V2.00	0	28. siRNA-IMPa4-25 PSPC1-A488 DAPI IMPa4-A546_ae_TileScan_001 (Stage 31 of 49)	00-7QXgCmiNMMAt538CTTxTdL
31.1328	um	Vesicles Paraspeckle	0.000	1.000	121	200000895	200000108	siRNA-IMPa4-25 PSPC1-A488 IMPa4-A546 DAPI 8C2-siRNA-IMP-a2-a4 V2.00	0	28. siRNA-IMPa4-25 PSPC1-A488 DAPI IMPa4-A546_ae_TileScan_001 (Stage 31 of 49)	00-7QXgCmiNMMAt538CTTxTdL
31.2422	um	Vesicles Paraspeckle	0.000	1.000	121	200000896	200000109	siRNA-IMPa4-25 PSPC1-A488 IMPa4-A546 DAPI 8C2-siRNA-IMP-a2-a4 V2.00	0	28. siRNA-IMPa4-25 PSPC1-A488 DAPI IMPa4-A546_ae_TileScan_001 (Stage 31 of 49)	00-7QXgCmiNMMAt538CTTxTdL
35.6055	um	Vesicles Paraspeckle	0.000	1.000	121	200000897	200000110	siRNA-IMPa4-25 PSPC1-A488 IMPa4-A546 DAPI 8C2-siRNA-IMP-a2-a4 V2.00	0	28. siRNA-IMPa4-25 PSPC1-A488 DAPI IMPa4-A546_ae_TileScan_001 (Stage 31 of 49)	00-7QXgCmiNMMAt538CTTxTdL
30.8516	um	Vesicles Paraspeckle	0.000	1.000	121	200000898	200000111	siRNA-IMPa4-25 PSPC1-A488 IMPa4-A546 DAPI 8C2-siRNA-IMP-a2-a4 V2.00	0	28. siRNA-IMPa4-25 PSPC1-A488 DAPI IMPa4-A546_ae_TileScan_001 (Stage 31 of 49)	00-7QXgCmiNMMAt538CTTxTdL
33.418	um	Vesicles Paraspeckle	0.000	1.000	121	200000899	200000112	siRNA-IMPa4-25 PSPC1-A488 IMPa4-A546 DAPI 8C2-siRNA-IMP-a2-a4 V2.00	0	28. siRNA-IMPa4-25 PSPC1-A488 DAPI IMPa4-A546_ae_TileScan_001 (Stage 31 of 49)	00-7QXgCmiNMMAt538CTTxTdL
34.7695	um	Vesicles Paraspeckle	0.000	1.000	121	200000900	200000113	siRNA-IMPa4-25 PSPC1-A488 IMPa4-A546 DAPI 8C2-siRNA-IMP-a2-a4 V2.00	0	28. siRNA-IMPa4-25 PSPC1-A488 DAPI IMPa4-A546_ae_TileScan_001 (Stage 31 of 49)	00-7QXgCmiNMMAt538CTTxTdL
31.3047	um	Vesicles Paraspeckle	0.000	1.000	121	200000901	200000114	siRNA-IMPa4-25 PSPC1-A488 IMPa4-A546 DAPI 8C2-siRNA-IMP-a2-a4 V2.00	0	28. siRNA-IMPa4-25 PSPC1-A488 DAPI IMPa4-A546_ae_TileScan_001 (Stage 31 of 49)	00-7QXgCmiNMMAt538CTTxTdL
32.3477	um	Vesicles Paraspeckle	0.000	1.000	121	200000902	200000115	siRNA-IMPa4-25 PSPC1-A488 IMPa4-A546 DAPI 8C2-siRNA-IMP-a2-a4 V2.00	0	28. siRNA-IMPa4-25 PSPC1-A488 DAPI IMPa4-A546_ae_TileScan_001 (Stage 31 of 49)	00-7QXgCmiNMMAt538CTTxTdL
35.3867	um	Vesicles Paraspeckle	0.000	1.000	121	200000903	200000116	siRNA-IMPa4-25 PSPC1-A488 IMPa4-A546 DAPI 8C2-siRNA-IMP-a2-a4 V2.00	0	28. siRNA-IMPa4-25 PSPC1-A488 DAPI IMPa4-A546_ae_TileScan_001 (Stage 31 of 49)	00-7QXgCmiNMMAt538CTTxTdL
31.1055	um	Vesicles Paraspeckle	0.000	1.000	121	200000904	200000117	siRNA-IMPa4-25 PSPC1-A488 IMPa4-A546 DAPI 8C2-siRNA-IMP-a2-a4 V2.00	0	28. siRNA-IMPa4-25 PSPC1-A488 DAPI IMPa4-A546_ae_TileScan_001 (Stage 31 of 49)	00-7QXgCmiNMMAt538CTTxTdL
34.668	um	Vesicles Paraspeckle	0.000	1.000	121	200000905	200000118	siRNA-IMPa4-25 PSPC1-A488 IMPa4-A546 DAPI 8C2-siRNA-IMP-a2-a4 V2.00	0	28. siRNA-IMPa4-25 PSPC1-A488 DAPI IMPa4-A546_ae_TileScan_001 (Stage 31 of 49)	00-7QXgCmiNMMAt538CTTxTdL
36.9883	um	Vesicles Paraspeckle	0.000	1.000	121	200000906	200000119	siRNA-IMPa4-25 PSPC1-A488 IMPa4-A546 DAPI 8C2-siRNA-IMP-a2-a4 V2.00	0	28. siRNA-IMPa4-25 PSPC1-A488 DAPI IMPa4-A546_ae_TileScan_001 (Stage 31 of 49)	00-7QXgCmiNMMAt538CTTxTdL
37.2461	um	Vesicles Paraspeckle	0.000	1.000	121	200000907	200000120	siRNA-IMPa4-25 PSPC1-A488 IMPa4-A546 DAPI 8C2-siRNA-IMP-a2-a4 V2.00	0	28. siRNA-IMPa4-25 PSPC1-A488 DAPI IMPa4-A546_ae_TileScan_001 (Stage 31 of 49)	00-7QXgCmiNMMAt538CTTxTdL
38.5234	um	Vesicles Paraspeckle	0.000	1.000	121	200000908	200000121	siRNA-IMPa4-25 PSPC1-A488 IMPa4-A546 DAPI 8C2-siRNA-IMP-a2-a4 V2.00	0	28. siRNA-IMPa4-25 PSPC1-A488 DAPI IMPa4-A546_ae_TileScan_001 (Stage 31 of 49)	00-7QXgCmiNMMAt538CTTxTdL
41.3594	um	Vesicles Paraspeckle	0.000	1.000	121	200000909	200000122	siRNA-IMPa4-25 PSPC1-A488 IMPa4-A546 DAPI 8C2-siRNA-IMP-a2-a4 V2.00	0	28. siRNA-IMPa4-25 PSPC1-A488 DAPI IMPa4-A546_ae_TileScan_001 (Stage 31 of 49)	00-7QXgCmiNMMAt538CTTxTdL
31.5039	um	Vesicles Paraspeckle	0.000	1.000	121	200000910	200000123	siRNA-IMPa4-25 PSPC1-A488 IMPa4-A546 DAPI 8C2-siRNA-IMP-a2-a4 V2.00	0	28. siRNA-IMPa4-25 PSPC1-A488 DAPI IMPa4-A546_ae_TileScan_001 (Stage 31 of 49)	00-7QXgCmiNMMAt538CTTxTdL
37.1328	um	Vesicles Paraspeckle	0.000	1.000	121	200000911	200000124	siRNA-IMPa4-25 PSPC1-A488 IMPa4-A546 DAPI 8C2-siRNA-IMP-a2-a4 V2.00	0	28. siRNA-IMPa4-25 PSPC1-A488 DAPI IMPa4-A546_ae_TileScan_001 (Stage 31 of 49)	00-7QXgCmiNMMAt538CTTxTdL
38.1211	um	Vesicles Paraspeckle	0.000	1.000	121	200000912	200000125	siRNA-IMPa4-25 PSPC1-A488 IMPa4-A546 DAPI 8C2-siRNA-IMP-a2-a4 V2.00	0	28. siRNA-IMPa4-25 PSPC1-A488 DAPI IMPa4-A546_ae_TileScan_001 (Stage 31 of 49)	00-7QXgCmiNMMAt538CTTxTdL
47.4492	um	Vesicles Paraspeckle	0.000	1.000	122	200000913	200000126	siRNA-IMPa4-25 PSPC1-A488 IMPa4-A546 DAPI 8C2-siRNA-IMP-a2-a4 V2.00	0	28. siRNA-IMPa4-25 PSPC1-A488 DAPI IMPa4-A546_ae_TileScan_001 (Stage 31 of 49)	00-7QXgCmiNMMAt538CTTxTdL
56.6367	um	Vesicles Paraspeckle	0.000	1.000	123	200000914	200000127	siRNA-IMPa4-25 PSPC1-A488 IMPa4-A546 DAPI 8C2-siRNA-IMP-a2-a4 V2.00	0	28. siRNA-IMPa4-25 PSPC1-A488 DAPI IMPa4-A546_ae_TileScan_001 (Stage 31 of 49)	00-7QXgCmiNMMAt538CTTxTdL
58.043	um	Vesicles Paraspeckle	0.000	1.000	123	200000915	200000128	siRNA-IMPa4-25 PSPC1-A488 IMPa4-A546 DAPI 8C2-siRNA-IMP-a2-a4 V2.00	0	28. siRNA-IMPa4-25 PSPC1-A488 DAPI IMPa4-A546_ae_TileScan_001 (Stage 31 of 49)	00-7QXgCmiNMMAt538CTTxTdL
50.6992	um	Vesicles Paraspeckle	0.000	1.000	123	200000916	200000129	siRNA-IMPa4-25 PSPC1-A488 IMPa4-A546 DAPI 8C2-siRNA-IMP-a2-a4 V2.00	0	28. siRNA-IMPa4-25 PSPC1-A488 DAPI IMPa4-A546_ae_TileScan_001 (Stage 31 of 49)	00-7QXgCmiNMMAt538CTTxTdL
53.4961	um	Vesicles Paraspeckle	0.000	1.000	123	200000917	200000130	siRNA-IMPa4-25 PSPC1-A488 IMPa4-A546 DAPI 8C2-siRNA-IMP-a2-a4 V2.00	0	28. siRNA-IMPa4-25 PSPC1-A488 DAPI IMPa4-A546_ae_TileScan_001 (Stage 31 of 49)	00-7QXgCmiNMMAt538CTTxTdL
59.7188	um	Vesicles Paraspeckle	0.000	1.000	123	200000918	200000131	siRNA-IMPa4-25 PSPC1-A488 IMPa4-A546 DAPI 8C2-siRNA-IMP-a2-a4 V2.00	0	28. siRNA-IMPa4-25 PSPC1-A488 DAPI IMPa4-A546_ae_TileScan_001 (Stage 31 of 49)	00-7QXgCmiNMMAt538CTTxTdL
57.9102	um	Vesicles Paraspeckle	0.000	1.000	123	200000919	200000132	siRNA-IMPa4-25 PSPC1-A488 IMPa4-A546 DAPI 8C2-siRNA-IMP-a2-a4 V2.00	0	28. siRNA-IMPa4-25 PSPC1-A488 DAPI IMPa4-A546_ae_TileScan_001 (Stage 31 of 49)	00-7QXgCmiNMMAt538CTTxTdL
53.6992	um	Vesicles Paraspeckle	0.000	1.000	123	200000920	200000133	siRNA-IMPa4-25 PSPC1-A488 IMPa4-A546 DAPI 8C2-siRNA-IMP-a2-a4 V2.00	0	28. siRNA-IMPa4-25 PSPC1-A488 DAPI IMPa4-A546_ae_TileScan_001 (Stage 31 of 49)	00-7QXgCmiNMMAt538CTTxTdL
56.7617	um	Vesicles Paraspeckle	0.000	1.000	123	200000921	200000134	siRNA-IMPa4-25 PSPC1-A488 IMPa4-A546 DAPI 8C2-siRNA-IMP-a2-a4 V2.00	0	28. siRNA-IMPa4-25 PSPC1-A488 DAPI IMPa4-A546_ae_TileScan_001 (Stage 31 of 49)	00-7QXgCmiNMMAt538CTTxTdL
58.6563	um	Vesicles Paraspeckle	0.000	1.000	123	200000922	200000135	siRNA-IMPa4-25 PSPC1-A488 IMPa4-A546 DAPI 8C2-siRNA-IMP-a2-a4 V2.00	0	28. siRNA-IMPa4-25 PSPC1-A488 DAPI IMPa4-A546_ae_TileScan_001 (Stage 31 of 49)	00-7QXgCmiNMMAt538CTTxTdL
34.3477	um	Vesicles Paraspeckle	0.000	1.000	125	200000923	200000136	siRNA-IMPa4-25 PSPC1-A488 IMPa4-A546 DAPI 8C2-siRNA-IMP-a2-a4 V2.00	0	28. siRNA-IMPa4-25 PSPC1-A488 DAPI IMPa4-A546_ae_TileScan_001 (Stage 31 of 49)	00-7QXgCmiNMMAt538CTTxTdL
31.2539	um	Vesicles Paraspeckle	0.000	1.000	125	200000924	200000137	siRNA-IMPa4-25 PSPC1-A488 IMPa4-A546 DAPI 8C2-siRNA-IMP-a2-a4 V2.00	0	28. siRNA-IMPa4-25 PSPC1-A488 DAPI IMPa4-A546_ae_TileScan_001 (Stage 31 of 49)	00-7QXgCmiNMMAt538CTTxTdL
30.3086	um	Vesicles Paraspeckle	0.000	1.000	125	200000925	200000138	siRNA-IMPa4-25 PSPC1-A488 IMPa4-A546 DAPI 8C2-siRNA-IMP-a2-a4 V2.00	0	28. siRNA-IMPa4-25 PSPC1-A488 DAPI IMPa4-A546_ae_TileScan_001 (Stage 31 of 49)	00-7QXgCmiNMMAt538CTTxTdL
27.8984	um	Vesicles Paraspeckle	0.000	1.000	125	200000926	200000139	siRNA-IMPa4-25 PSPC1-A488 IMPa4-A546 DAPI 8C2-siRNA-IMP-a2-a4 V2.00	0	28. siRNA-IMPa4-25 PSPC1-A488 DAPI IMPa4-A546_ae_TileScan_001 (Stage 31 of 49)	00-7QXgCmiNMMAt538CTTxTdL
29.2266	um	Vesicles Paraspeckle	0.000	1.000	125	200000927	200000140	siRNA-IMPa4-25 PSPC1-A488 IMPa4-A546 DAPI 8C2-siRNA-IMP-a2-a4 V2.00	0	28. siRNA-IMPa4-25 PSPC1-A488 DAPI IMPa4-A546_ae_TileScan_001 (Stage 31 of 49)	00-7QXgCmiNMMAt538CTTxTdL
29.9531	um	Vesicles Paraspeckle	0.000	1.000	125	200000928	200000141	siRNA-IMPa4-25 PSPC1-A488 IMPa4-A546 DAPI 8C2-siRNA-IMP-a2-a4 V2.00	0	28. siRNA-IMPa4-25 PSPC1-A488 DAPI IMPa4-A546_ae_TileScan_001 (Stage 31 of 49)	00-7QXgCmiNMMAt538CTTxTdL
27.418	um	Vesicles Paraspeckle	0.000	1.000	125	200000929	200000142	siRNA-IMPa4-25 PSPC1-A488 IMPa4-A546 DAPI 8C2-siRNA-IMP-a2-a4 V2.00	0	28. siRNA-IMPa4-25 PSPC1-A488 DAPI IMPa4-A546_ae_TileScan_001 (Stage 31 of 49)	00-7QXgCmiNMMAt538CTTxTdL
33.8516	um	Vesicles Paraspeckle	0.000	1.000	125	200000930	200000143	siRNA-IMPa4-25 PSPC1-A488 IMPa4-A546 DAPI 8C2-siRNA-IMP-a2-a4 V2.00	0	28. siRNA-IMPa4-25 PSPC1-A488 DAPI IMPa4-A546_ae_TileScan_001 (Stage 31 of 49)	00-7QXgCmiNMMAt538CTTxTdL
6.64844	um	Vesicles Paraspeckle	0.000	1.000	126	200000931	200000144	siRNA-IMPa4-25 PSPC1-A488 IMPa4-A546 DAPI 8C2-siRNA-IMP-a2-a4 V2.00	0	28. siRNA-IMPa4-25 PSPC1-A488 DAPI IMPa4-A546_ae_TileScan_001 (Stage 31 of 49)	00-7QXgCmiNMMAt538CTTxTdL
1.23828	um	Vesicles Paraspeckle	0.000	1.000	126	200000932	200000145	siRNA-IMPa4-25 PSPC1-A488 IMPa4-A546 DAPI 8C2-siRNA-IMP-a2-a4 V2.00	0	28. siRNA-IMPa4-25 PSPC1-A488 DAPI IMPa4-A546_ae_TileScan_001 (Stage 31 of 49)	00-7QXgCmiNMMAt538CTTxTdL
5.20703	um	Vesicles Paraspeckle	0.000	1.000	126	200000933	200000146	siRNA-IMPa4-25 PSPC1-A488 IMPa4-A546 DAPI 8C2-siRNA-IMP-a2-a4 V2.00	0	28. siRNA-IMPa4-25 PSPC1-A488 DAPI IMPa4-A546_ae_TileScan_001 (Stage 31 of 49)	00-7QXgCmiNMMAt538CTTxTdL
4.0625	um	Vesicles Paraspeckle	0.000	1.000	126	200000934	200000147	siRNA-IMPa4-25 PSPC1-A488 IMPa4-A546 DAPI 8C2-siRNA-IMP-a2-a4 V2.00	0	28. siRNA-IMPa4-25 PSPC1-A488 DAPI IMPa4-A546_ae_TileScan_001 (Stage 31 of 49)	00-7QXgCmiNMMAt538CTTxTdL
5.07031	um	Vesicles Paraspeckle	0.000	1.000	126	200000935	200000148	siRNA-IMPa4-25 PSPC1-A488 IMPa4-A546 DAPI 8C2-siRNA-IMP-a2-a4 V2.00	0	28. siRNA-IMPa4-25 PSPC1-A488 DAPI IMPa4-A546_ae_TileScan_001 (Stage 31 of 49)	00-7QXgCmiNMMAt538CTTxTdL
5.59375	um	Vesicles Paraspeckle	0.000	1.000	126	200000936	200000149	siRNA-IMPa4-25 PSPC1-A488 IMPa4-A546 DAPI 8C2-siRNA-IMP-a2-a4 V2.00	0	28. siRNA-IMPa4-25 PSPC1-A488 DAPI IMPa4-A546_ae_TileScan_001 (Stage 31 of 49)	00-7QXgCmiNMMAt538CTTxTdL
5.17969	um	Vesicles Paraspeckle	0.000	1.000	126	200000937	200000150	siRNA-IMPa4-25 PSPC1-A488 IMPa4-A546 DAPI 8C2-siRNA-IMP-a2-a4 V2.00	0	28. siRNA-IMPa4-25 PSPC1-A488 DAPI IMPa4-A546_ae_TileScan_001 (Stage 31 of 49)	00-7QXgCmiNMMAt538CTTxTdL
43.8281	um	Vesicles Paraspeckle	0.000	1.000	127	200000938	200000151	siRNA-IMPa4-25 PSPC1-A488 IMPa4-A546 DAPI 8C2-siRNA-IMP-a2-a4 V2.00	0	28. siRNA-IMPa4-25 PSPC1-A488 DAPI IMPa4-A546_ae_TileScan_001 (Stage 31 of 49)	00-7QXgCmiNMMAt538CTTxTdL
44.3516	um	Vesicles Paraspeckle	0.000	1.000	127	200000939	200000152	siRNA-IMPa4-25 PSPC1-A488 IMPa4-A546 DAPI 8C2-siRNA-IMP-a2-a4 V2.00	0	28. siRNA-IMPa4-25 PSPC1-A488 DAPI IMPa4-A546_ae_TileScan_001 (Stage 31 of 49)	00-7QXgCmiNMMAt538CTTxTdL
43.75	um	Vesicles Paraspeckle	0.000	1.000	127	200000940	200000153	siRNA-IMPa4-25 PSPC1-A488 IMPa4-A546 DAPI 8C2-siRNA-IMP-a2-a4 V2.00	0	28. siRNA-IMPa4-25 PSPC1-A488 DAPI IMPa4-A546_ae_TileScan_001 (Stage 31 of 49)	00-7QXgCmiNMMAt538CTTxTdL
42.0117	um	Vesicles Paraspeckle	0.000	1.000	127	200000941	200000154	siRNA-IMPa4-25 PSPC1-A488 IMPa4-A546 DAPI 8C2-siRNA-IMP-a2-a4 V2.00	0	28. siRNA-IMPa4-25 PSPC1-A488 DAPI IMPa4-A546_ae_TileScan_001 (Stage 31 of 49)	00-7QXgCmiNMMAt538CTTxTdL
40.8711	um	Vesicles Paraspeckle	0.000	1.000	127	200000942	200000155	siRNA-IMPa4-25 PSPC1-A488 IMPa4-A546 DAPI 8C2-siRNA-IMP-a2-a4 V2.00	0	28. siRNA-IMPa4-25 PSPC1-A488 DAPI IMPa4-A546_ae_TileScan_001 (Stage 31 of 49)	00-7QXgCmiNMMAt538CTTxTdL
37.4727	um	Vesicles Paraspeckle	0.000	1.000	127	200000943	200000156	siRNA-IMPa4-25 PSPC1-A488 IMPa4-A546 DAPI 8C2-siRNA-IMP-a2-a4 V2.00	0	28. siRNA-IMPa4-25 PSPC1-A488 DAPI IMPa4-A546_ae_TileScan_001 (Stage 31 of 49)	00-7QXgCmiNMMAt538CTTxTdL
35.418	um	Vesicles Paraspeckle	0.000	1.000	127	200000944	200000157	siRNA-IMPa4-25 PSPC1-A488 IMPa4-A546 DAPI 8C2-siRNA-IMP-a2-a4 V2.00	0	28. siRNA-IMPa4-25 PSPC1-A488 DAPI IMPa4-A546_ae_TileScan_001 (Stage 31 of 49)	00-7QXgCmiNMMAt538CTTxTdL
40.7813	um	Vesicles Paraspeckle	0.000	1.000	127	200000945	200000158	siRNA-IMPa4-25 PSPC1-A488 IMPa4-A546 DAPI 8C2-siRNA-IMP-a2-a4 V2.00	0	28. siRNA-IMPa4-25 PSPC1-A488 DAPI IMPa4-A546_ae_TileScan_001 (Stage 31 of 49)	00-7QXgCmiNMMAt538CTTxTdL
20.0078	um	Vesicles Paraspeckle	0.000	1.000	128	200000946	200000159	siRNA-IMPa4-25 PSPC1-A488 IMPa4-A546 DAPI 8C2-siRNA-IMP-a2-a4 V2.00	0	28. siRNA-IMPa4-25 PSPC1-A488 DAPI IMPa4-A546_ae_TileScan_001 (Stage 31 of 49)	00-7QXgCmiNMMAt538CTTxTdL
14.8945	um	Vesicles Paraspeckle	0.000	1.000	128	200000947	200000160	siRNA-IMPa4-25 PSPC1-A488 IMPa4-A546 DAPI 8C2-siRNA-IMP-a2-a4 V2.00	0	28. siRNA-IMPa4-25 PSPC1-A488 DAPI IMPa4-A546_ae_TileScan_001 (Stage 31 of 49)	00-7QXgCmiNMMAt538CTTxTdL
15.6445	um	Vesicles Paraspeckle	0.000	1.000	128	200000948	200000161	siRNA-IMPa4-25 PSPC1-A488 IMPa4-A546 DAPI 8C2-siRNA-IMP-a2-a4 V2.00	0	28. siRNA-IMPa4-25 PSPC1-A488 DAPI IMPa4-A546_ae_TileScan_001 (Stage 31 of 49)	00-7QXgCmiNMMAt538CTTxTdL
18.5859	um	Vesicles Paraspeckle	0.000	1.000	128	200000949	200000162	siRNA-IMPa4-25 PSPC1-A488 IMPa4-A546 DAPI 8C2-siRNA-IMP-a2-a4 V2.00	0	28. siRNA-IMPa4-25 PSPC1-A488 DAPI IMPa4-A546_ae_TileScan_001 (Stage 31 of 49)	00-7QXgCmiNMMAt538CTTxTdL
20.3633	um	Vesicles Paraspeckle	0.000	1.000	128	200000950	200000163	siRNA-IMPa4-25 PSPC1-A488 IMPa4-A546 DAPI 8C2-siRNA-IMP-a2-a4 V2.00	0	28. siRNA-IMPa4-25 PSPC1-A488 DAPI IMPa4-A546_ae_TileScan_001 (Stage 31 of 49)	00-7QXgCmiNMMAt538CTTxTdL
18.125	um	Vesicles Paraspeckle	0.000	1.000	128	200000951	200000164	siRNA-IMPa4-25 PSPC1-A488 IMPa4-A546 DAPI 8C2-siRNA-IMP-a2-a4 V2.00	0	28. siRNA-IMPa4-25 PSPC1-A488 DAPI IMPa4-A546_ae_TileScan_001 (Stage 31 of 49)	00-7QXgCmiNMMAt538CTTxTdL
13.8125	um	Vesicles Paraspeckle	0.000	1.000	128	200000952	200000165	siRNA-IMPa4-25 PSPC1-A488 IMPa4-A546 DAPI 8C2-siRNA-IMP-a2-a4 V2.00	0	28. siRNA-IMPa4-25 PSPC1-A488 DAPI IMPa4-A546_ae_TileScan_001 (Stage 31 of 49)	00-7QXgCmiNMMAt538CTTxTdL
12.0391	um	Vesicles Paraspeckle	0.000	1.000	128	200000953	200000166	siRNA-IMPa4-25 PSPC1-A488 IMPa4-A546 DAPI 8C2-siRNA-IMP-a2-a4 V2.00	0	28. siRNA-IMPa4-25 PSPC1-A488 DAPI IMPa4-A546_ae_TileScan_001 (Stage 31 of 49)	00-7QXgCmiNMMAt538CTTxTdL
12.1133	um	Vesicles Paraspeckle	0.000	1.000	128	200000954	200000167	siRNA-IMPa4-25 PSPC1-A488 IMPa4-A546 DAPI 8C2-siRNA-IMP-a2-a4 V2.00	0	28. siRNA-IMPa4-25 PSPC1-A488 DAPI IMPa4-A546_ae_TileScan_001 (Stage 31 of 49)	00-7QXgCmiNMMAt538CTTxTdL
23.3672	um	Vesicles Paraspeckle	0.000	1.000	128	200000955	200000168	siRNA-IMPa4-25 PSPC1-A488 IMPa4-A546 DAPI 8C2-siRNA-IMP-a2-a4 V2.00	0	28. siRNA-IMPa4-25 PSPC1-A488 DAPI IMPa4-A546_ae_TileScan_001 (Stage 31 of 49)	00-7QXgCmiNMMAt538CTTxTdL
24.0703	um	Vesicles Paraspeckle	0.000	1.000	128	200000956	200000169	siRNA-IMPa4-25 PSPC1-A488 IMPa4-A546 DAPI 8C2-siRNA-IMP-a2-a4 V2.00	0	28. siRNA-IMPa4-25 PSPC1-A488 DAPI IMPa4-A546_ae_TileScan_001 (Stage 31 of 49)	00-7QXgCmiNMMAt538CTTxTdL
16.5703	um	Vesicles Paraspeckle	0.000	1.000	128	200000957	200000170	siRNA-IMPa4-25 PSPC1-A488 IMPa4-A546 DAPI 8C2-siRNA-IMP-a2-a4 V2.00	0	28. siRNA-IMPa4-25 PSPC1-A488 DAPI IMPa4-A546_ae_TileScan_001 (Stage 31 of 49)	00-7QXgCmiNMMAt538CTTxTdL
15.7539	um	Vesicles Paraspeckle	0.000	1.000	128	200000958	200000171	siRNA-IMPa4-25 PSPC1-A488 IMPa4-A546 DAPI 8C2-siRNA-IMP-a2-a4 V2.00	0	28. siRNA-IMPa4-25 PSPC1-A488 DAPI IMPa4-A546_ae_TileScan_001 (Stage 31 of 49)	00-7QXgCmiNMMAt538CTTxTdL
24	um	Vesicles Paraspeckle	0.000	1.000	128	200000959	200000172	siRNA-IMPa4-25 PSPC1-A488 IMPa4-A546 DAPI 8C2-siRNA-IMP-a2-a4 V2.00	0	28. siRNA-IMPa4-25 PSPC1-A488 DAPI IMPa4-A546_ae_TileScan_001 (Stage 31 of 49)	00-7QXgCmiNMMAt538CTTxTdL
20.3594	um	Vesicles Paraspeckle	0.000	1.000	128	200000960	200000173	siRNA-IMPa4-25 PSPC1-A488 IMPa4-A546 DAPI 8C2-siRNA-IMP-a2-a4 V2.00	0	28. siRNA-IMPa4-25 PSPC1-A488 DAPI IMPa4-A546_ae_TileScan_001 (Stage 31 of 49)	00-7QXgCmiNMMAt538CTTxTdL
14.4219	um	Vesicles Paraspeckle	0.000	1.000	128	200000961	200000174	siRNA-IMPa4-25 PSPC1-A488 IMPa4-A546 DAPI 8C2-siRNA-IMP-a2-a4 V2.00	0	28. siRNA-IMPa4-25 PSPC1-A488 DAPI IMPa4-A546_ae_TileScan_001 (Stage 31 of 49)	00-7QXgCmiNMMAt538CTTxTdL
19.9648	um	Vesicles Paraspeckle	0.000	1.000	128	200000962	200000175	siRNA-IMPa4-25 PSPC1-A488 IMPa4-A546 DAPI 8C2-siRNA-IMP-a2-a4 V2.00	0	28. siRNA-IMPa4-25 PSPC1-A488 DAPI IMPa4-A546_ae_TileScan_001 (Stage 31 of 49)	00-7QXgCmiNMMAt538CTTxTdL
29.7109	um	Vesicles Paraspeckle	0.000	1.000	129	200000963	200000176	siRNA-IMPa4-25 PSPC1-A488 IMPa4-A546 DAPI 8C2-siRNA-IMP-a2-a4 V2.00	0	28. siRNA-IMPa4-25 PSPC1-A488 DAPI IMPa4-A546_ae_TileScan_001 (Stage 31 of 49)	00-7QXgCmiNMMAt538CTTxTdL
26.207	um	Vesicles Paraspeckle	0.000	1.000	129	200000964	200000177	siRNA-IMPa4-25 PSPC1-A488 IMPa4-A546 DAPI 8C2-siRNA-IMP-a2-a4 V2.00	0	28. siRNA-IMPa4-25 PSPC1-A488 DAPI IMPa4-A546_ae_TileScan_001 (Stage 31 of 49)	00-7QXgCmiNMMAt538CTTxTdL
25.7031	um	Vesicles Paraspeckle	0.000	1.000	129	200000965	200000178	siRNA-IMPa4-25 PSPC1-A488 IMPa4-A546 DAPI 8C2-siRNA-IMP-a2-a4 V2.00	0	28. siRNA-IMPa4-25 PSPC1-A488 DAPI IMPa4-A546_ae_TileScan_001 (Stage 31 of 49)	00-7QXgCmiNMMAt538CTTxTdL
25.1953	um	Vesicles Paraspeckle	0.000	1.000	129	200000966	200000179	siRNA-IMPa4-25 PSPC1-A488 IMPa4-A546 DAPI 8C2-siRNA-IMP-a2-a4 V2.00	0	28. siRNA-IMPa4-25 PSPC1-A488 DAPI IMPa4-A546_ae_TileScan_001 (Stage 31 of 49)	00-7QXgCmiNMMAt538CTTxTdL
23.7227	um	Vesicles Paraspeckle	0.000	1.000	129	200000967	200000180	siRNA-IMPa4-25 PSPC1-A488 IMPa4-A546 DAPI 8C2-siRNA-IMP-a2-a4 V2.00	0	28. siRNA-IMPa4-25 PSPC1-A488 DAPI IMPa4-A546_ae_TileScan_001 (Stage 31 of 49)	00-7QXgCmiNMMAt538CTTxTdL
27.082	um	Vesicles Paraspeckle	0.000	1.000	129	200000968	200000181	siRNA-IMPa4-25 PSPC1-A488 IMPa4-A546 DAPI 8C2-siRNA-IMP-a2-a4 V2.00	0	28. siRNA-IMPa4-25 PSPC1-A488 DAPI IMPa4-A546_ae_TileScan_001 (Stage 31 of 49)	00-7QXgCmiNMMAt538CTTxTdL
30.6797	um	Vesicles Paraspeckle	0.000	1.000	129	200000969	200000182	siRNA-IMPa4-25 PSPC1-A488 IMPa4-A546 DAPI 8C2-siRNA-IMP-a2-a4 V2.00	0	28. siRNA-IMPa4-25 PSPC1-A488 DAPI IMPa4-A546_ae_TileScan_001 (Stage 31 of 49)	00-7QXgCmiNMMAt538CTTxTdL
3.17188	um	Vesicles Paraspeckle	0.000	1.000	130	200000970	200000183	siRNA-IMPa4-25 PSPC1-A488 IMPa4-A546 DAPI 8C2-siRNA-IMP-a2-a4 V2.00	0	28. siRNA-IMPa4-25 PSPC1-A488 DAPI IMPa4-A546_ae_TileScan_001 (Stage 31 of 49)	00-7QXgCmiNMMAt538CTTxTdL
2.55078	um	Vesicles Paraspeckle	0.000	1.000	130	200000971	200000184	siRNA-IMPa4-25 PSPC1-A488 IMPa4-A546 DAPI 8C2-siRNA-IMP-a2-a4 V2.00	0	28. siRNA-IMPa4-25 PSPC1-A488 DAPI IMPa4-A546_ae_TileScan_001 (Stage 31 of 49)	00-7QXgCmiNMMAt538CTTxTdL
0.867188	um	Vesicles Paraspeckle	0.000	1.000	130	200000972	200000185	siRNA-IMPa4-25 PSPC1-A488 IMPa4-A546 DAPI 8C2-siRNA-IMP-a2-a4 V2.00	0	28. siRNA-IMPa4-25 PSPC1-A488 DAPI IMPa4-A546_ae_TileScan_001 (Stage 31 of 49)	00-7QXgCmiNMMAt538CTTxTdL
4.5625	um	Vesicles Paraspeckle	0.000	1.000	130	200000973	200000186	siRNA-IMPa4-25 PSPC1-A488 IMPa4-A546 DAPI 8C2-siRNA-IMP-a2-a4 V2.00	0	28. siRNA-IMPa4-25 PSPC1-A488 DAPI IMPa4-A546_ae_TileScan_001 (Stage 31 of 49)	00-7QXgCmiNMMAt538CTTxTdL
1.99609	um	Vesicles Paraspeckle	0.000	1.000	130	200000974	200000187	siRNA-IMPa4-25 PSPC1-A488 IMPa4-A546 DAPI 8C2-siRNA-IMP-a2-a4 V2.00	0	28. siRNA-IMPa4-25 PSPC1-A488 DAPI IMPa4-A546_ae_TileScan_001 (Stage 31 of 49)	00-7QXgCmiNMMAt538CTTxTdL
18.3633	um	Vesicles Paraspeckle	0.000	1.000	131	200000975	200000188	siRNA-IMPa4-25 PSPC1-A488 IMPa4-A546 DAPI 8C2-siRNA-IMP-a2-a4 V2.00	0	28. siRNA-IMPa4-25 PSPC1-A488 DAPI IMPa4-A546_ae_TileScan_001 (Stage 31 of 49)	00-7QXgCmiNMMAt538CTTxTdL
16.8359	um	Vesicles Paraspeckle	0.000	1.000	131	200000976	200000189	siRNA-IMPa4-25 PSPC1-A488 IMPa4-A546 DAPI 8C2-siRNA-IMP-a2-a4 V2.00	0	28. siRNA-IMPa4-25 PSPC1-A488 DAPI IMPa4-A546_ae_TileScan_001 (Stage 31 of 49)	00-7QXgCmiNMMAt538CTTxTdL
11.1289	um	Vesicles Paraspeckle	0.000	1.000	131	200000977	200000190	siRNA-IMPa4-25 PSPC1-A488 IMPa4-A546 DAPI 8C2-siRNA-IMP-a2-a4 V2.00	0	28. siRNA-IMPa4-25 PSPC1-A488 DAPI IMPa4-A546_ae_TileScan_001 (Stage 31 of 49)	00-7QXgCmiNMMAt538CTTxTdL
14.9453	um	Vesicles Paraspeckle	0.000	1.000	132	200000978	200000191	siRNA-IMPa4-25 PSPC1-A488 IMPa4-A546 DAPI 8C2-siRNA-IMP-a2-a4 V2.00	0	28. siRNA-IMPa4-25 PSPC1-A488 DAPI IMPa4-A546_ae_TileScan_001 (Stage 31 of 49)	00-7QXgCmiNMMAt538CTTxTdL
13.7891	um	Vesicles Paraspeckle	0.000	1.000	132	200000979	200000192	siRNA-IMPa4-25 PSPC1-A488 IMPa4-A546 DAPI 8C2-siRNA-IMP-a2-a4 V2.00	0	28. siRNA-IMPa4-25 PSPC1-A488 DAPI IMPa4-A546_ae_TileScan_001 (Stage 31 of 49)	00-7QXgCmiNMMAt538CTTxTdL
10.0547	um	Vesicles Paraspeckle	0.000	1.000	132	200000980	200000193	siRNA-IMPa4-25 PSPC1-A488 IMPa4-A546 DAPI 8C2-siRNA-IMP-a2-a4 V2.00	0	28. siRNA-IMPa4-25 PSPC1-A488 DAPI IMPa4-A546_ae_TileScan_001 (Stage 31 of 49)	00-7QXgCmiNMMAt538CTTxTdL
6.71094	um	Vesicles Paraspeckle	0.000	1.000	132	200000981	200000194	siRNA-IMPa4-25 PSPC1-A488 IMPa4-A546 DAPI 8C2-siRNA-IMP-a2-a4 V2.00	0	28. siRNA-IMPa4-25 PSPC1-A488 DAPI IMPa4-A546_ae_TileScan_001 (Stage 31 of 49)	00-7QXgCmiNMMAt538CTTxTdL
0	um	Vesicles Paraspeckle	0.000	1.000	133	200000982	200000195	siRNA-IMPa4-25 PSPC1-A488 IMPa4-A546 DAPI 8C2-siRNA-IMP-a2-a4 V2.00	0	28. siRNA-IMPa4-25 PSPC1-A488 DAPI IMPa4-A546_ae_TileScan_001 (Stage 31 of 49)	00-7QXgCmiNMMAt538CTTxTdL
0	um	Vesicles Paraspeckle	0.000	1.000	133	200000983	200000196	siRNA-IMPa4-25 PSPC1-A488 IMPa4-A546 DAPI 8C2-siRNA-IMP-a2-a4 V2.00	0	28. siRNA-IMPa4-25 PSPC1-A488 DAPI IMPa4-A546_ae_TileScan_001 (Stage 31 of 49)	00-7QXgCmiNMMAt538CTTxTdL
56.8906	um	Vesicles Paraspeckle	0.000	1.000	134	200000984	200000197	siRNA-IMPa4-25 PSPC1-A488 IMPa4-A546 DAPI 8C2-siRNA-IMP-a2-a4 V2.00	0	28. siRNA-IMPa4-25 PSPC1-A488 DAPI IMPa4-A546_ae_TileScan_001 (Stage 31 of 49)	00-7QXgCmiNMMAt538CTTxTdL
48.4141	um	Vesicles Paraspeckle	0.000	1.000	134	200000985	200000198	siRNA-IMPa4-25 PSPC1-A488 IMPa4-A546 DAPI 8C2-siRNA-IMP-a2-a4 V2.00	0	28. siRNA-IMPa4-25 PSPC1-A488 DAPI IMPa4-A546_ae_TileScan_001 (Stage 31 of 49)	00-7QXgCmiNMMAt538CTTxTdL
58.8945	um	Vesicles Paraspeckle	0.000	1.000	134	200000986	200000199	siRNA-IMPa4-25 PSPC1-A488 IMPa4-A546 DAPI 8C2-siRNA-IMP-a2-a4 V2.00	0	28. siRNA-IMPa4-25 PSPC1-A488 DAPI IMPa4-A546_ae_TileScan_001 (Stage 31 of 49)	00-7QXgCmiNMMAt538CTTxTdL
51.3867	um	Vesicles Paraspeckle	0.000	1.000	134	200000987	200000200	siRNA-IMPa4-25 PSPC1-A488 IMPa4-A546 DAPI 8C2-siRNA-IMP-a2-a4 V2.00	0	28. siRNA-IMPa4-25 PSPC1-A488 DAPI IMPa4-A546_ae_TileScan_001 (Stage 31 of 49)	00-7QXgCmiNMMAt538CTTxTdL
53.0078	um	Vesicles Paraspeckle	0.000	1.000	134	200000988	200000201	siRNA-IMPa4-25 PSPC1-A488 IMPa4-A546 DAPI 8C2-siRNA-IMP-a2-a4 V2.00	0	28. siRNA-IMPa4-25 PSPC1-A488 DAPI IMPa4-A546_ae_TileScan_001 (Stage 31 of 49)	00-7QXgCmiNMMAt538CTTxTdL
50.9531	um	Vesicles Paraspeckle	0.000	1.000	134	200000989	200000202	siRNA-IMPa4-25 PSPC1-A488 IMPa4-A546 DAPI 8C2-siRNA-IMP-a2-a4 V2.00	0	28. siRNA-IMPa4-25 PSPC1-A488 DAPI IMPa4-A546_ae_TileScan_001 (Stage 31 of 49)	00-7QXgCmiNMMAt538CTTxTdL
57.8477	um	Vesicles Paraspeckle	0.000	1.000	134	200000990	200000203	siRNA-IMPa4-25 PSPC1-A488 IMPa4-A546 DAPI 8C2-siRNA-IMP-a2-a4 V2.00	0	28. siRNA-IMPa4-25 PSPC1-A488 DAPI IMPa4-A546_ae_TileScan_001 (Stage 31 of 49)	00-7QXgCmiNMMAt538CTTxTdL
59.1563	um	Vesicles Paraspeckle	0.000	1.000	134	200000991	200000204	siRNA-IMPa4-25 PSPC1-A488 IMPa4-A546 DAPI 8C2-siRNA-IMP-a2-a4 V2.00	0	28. siRNA-IMPa4-25 PSPC1-A488 DAPI IMPa4-A546_ae_TileScan_001 (Stage 31 of 49)	00-7QXgCmiNMMAt538CTTxTdL
52.3359	um	Vesicles Paraspeckle	0.000	1.000	134	200000992	200000205	siRNA-IMPa4-25 PSPC1-A488 IMPa4-A546 DAPI 8C2-siRNA-IMP-a2-a4 V2.00	0	28. siRNA-IMPa4-25 PSPC1-A488 DAPI IMPa4-A546_ae_TileScan_001 (Stage 31 of 49)	00-7QXgCmiNMMAt538CTTxTdL
52.2109	um	Vesicles Paraspeckle	0.000	1.000	134	200000993	200000206	siRNA-IMPa4-25 PSPC1-A488 IMPa4-A546 DAPI 8C2-siRNA-IMP-a2-a4 V2.00	0	28. siRNA-IMPa4-25 PSPC1-A488 DAPI IMPa4-A546_ae_TileScan_001 (Stage 31 of 49)	00-7QXgCmiNMMAt538CTTxTdL
53.5352	um	Vesicles Paraspeckle	0.000	1.000	134	200000994	200000207	siRNA-IMPa4-25 PSPC1-A488 IMPa4-A546 DAPI 8C2-siRNA-IMP-a2-a4 V2.00	0	28. siRNA-IMPa4-25 PSPC1-A488 DAPI IMPa4-A546_ae_TileScan_001 (Stage 31 of 49)	00-7QXgCmiNMMAt538CTTxTdL
45.8164	um	Vesicles Paraspeckle	0.000	1.000	134	200000995	200000208	siRNA-IMPa4-25 PSPC1-A488 IMPa4-A546 DAPI 8C2-siRNA-IMP-a2-a4 V2.00	0	28. siRNA-IMPa4-25 PSPC1-A488 DAPI IMPa4-A546_ae_TileScan_001 (Stage 31 of 49)	00-7QXgCmiNMMAt538CTTxTdL
60.3398	um	Vesicles Paraspeckle	0.000	1.000	134	200000996	200000209	siRNA-IMPa4-25 PSPC1-A488 IMPa4-A546 DAPI 8C2-siRNA-IMP-a2-a4 V2.00	0	28. siRNA-IMPa4-25 PSPC1-A488 DAPI IMPa4-A546_ae_TileScan_001 (Stage 31 of 49)	00-7QXgCmiNMMAt538CTTxTdL
51.2891	um	Vesicles Paraspeckle	0.000	1.000	134	200000997	200000210	siRNA-IMPa4-25 PSPC1-A488 IMPa4-A546 DAPI 8C2-siRNA-IMP-a2-a4 V2.00	0	28. siRNA-IMPa4-25 PSPC1-A488 DAPI IMPa4-A546_ae_TileScan_001 (Stage 31 of 49)	00-7QXgCmiNMMAt538CTTxTdL
55.2109	um	Vesicles Paraspeckle	0.000	1.000	135	200000998	200000211	siRNA-IMPa4-25 PSPC1-A488 IMPa4-A546 DAPI 8C2-siRNA-IMP-a2-a4 V2.00	0	28. siRNA-IMPa4-25 PSPC1-A488 DAPI IMPa4-A546_ae_TileScan_001 (Stage 31 of 49)	00-7QXgCmiNMMAt538CTTxTdL
51.7539	um	Vesicles Paraspeckle	0.000	1.000	135	200000999	200000212	siRNA-IMPa4-25 PSPC1-A488 IMPa4-A546 DAPI 8C2-siRNA-IMP-a2-a4 V2.00	0	28. siRNA-IMPa4-25 PSPC1-A488 DAPI IMPa4-A546_ae_TileScan_001 (Stage 31 of 49)	00-7QXgCmiNMMAt538CTTxTdL
50.8281	um	Vesicles Paraspeckle	0.000	1.000	135	200001000	200000213	siRNA-IMPa4-25 PSPC1-A488 IMPa4-A546 DAPI 8C2-siRNA-IMP-a2-a4 V2.00	0	28. siRNA-IMPa4-25 PSPC1-A488 DAPI IMPa4-A546_ae_TileScan_001 (Stage 31 of 49)	00-7QXgCmiNMMAt538CTTxTdL
48.918	um	Vesicles Paraspeckle	0.000	1.000	135	200001001	200000214	siRNA-IMPa4-25 PSPC1-A488 IMPa4-A546 DAPI 8C2-siRNA-IMP-a2-a4 V2.00	0	28. siRNA-IMPa4-25 PSPC1-A488 DAPI IMPa4-A546_ae_TileScan_001 (Stage 31 of 49)	00-7QXgCmiNMMAt538CTTxTdL
45.4844	um	Vesicles Paraspeckle	0.000	1.000	135	200001002	200000215	siRNA-IMPa4-25 PSPC1-A488 IMPa4-A546 DAPI 8C2-siRNA-IMP-a2-a4 V2.00	0	28. siRNA-IMPa4-25 PSPC1-A488 DAPI IMPa4-A546_ae_TileScan_001 (Stage 31 of 49)	00-7QXgCmiNMMAt538CTTxTdL
42.0352	um	Vesicles Paraspeckle	0.000	1.000	135	200001003	200000216	siRNA-IMPa4-25 PSPC1-A488 IMPa4-A546 DAPI 8C2-siRNA-IMP-a2-a4 V2.00	0	28. siRNA-IMPa4-25 PSPC1-A488 DAPI IMPa4-A546_ae_TileScan_001 (Stage 31 of 49)	00-7QXgCmiNMMAt538CTTxTdL
52.9414	um	Vesicles Paraspeckle	0.000	1.000	135	200001004	200000217	siRNA-IMPa4-25 PSPC1-A488 IMPa4-A546 DAPI 8C2-siRNA-IMP-a2-a4 V2.00	0	28. siRNA-IMPa4-25 PSPC1-A488 DAPI IMPa4-A546_ae_TileScan_001 (Stage 31 of 49)	00-7QXgCmiNMMAt538CTTxTdL
53.1172	um	Vesicles Paraspeckle	0.000	1.000	135	200001005	200000218	siRNA-IMPa4-25 PSPC1-A488 IMPa4-A546 DAPI 8C2-siRNA-IMP-a2-a4 V2.00	0	28. siRNA-IMPa4-25 PSPC1-A488 DAPI IMPa4-A546_ae_TileScan_001 (Stage 31 of 49)	00-7QXgCmiNMMAt538CTTxTdL
55.1602	um	Vesicles Paraspeckle	0.000	1.000	135	200001006	200000219	siRNA-IMPa4-25 PSPC1-A488 IMPa4-A546 DAPI 8C2-siRNA-IMP-a2-a4 V2.00	0	28. siRNA-IMPa4-25 PSPC1-A488 DAPI IMPa4-A546_ae_TileScan_001 (Stage 31 of 49)	00-7QXgCmiNMMAt538CTTxTdL
45.6406	um	Vesicles Paraspeckle	0.000	1.000	135	200001007	200000220	siRNA-IMPa4-25 PSPC1-A488 IMPa4-A546 DAPI 8C2-siRNA-IMP-a2-a4 V2.00	0	28. siRNA-IMPa4-25 PSPC1-A488 DAPI IMPa4-A546_ae_TileScan_001 (Stage 31 of 49)	00-7QXgCmiNMMAt538CTTxTdL
53.1953	um	Vesicles Paraspeckle	0.000	1.000	135	200001008	200000221	siRNA-IMPa4-25 PSPC1-A488 IMPa4-A546 DAPI 8C2-siRNA-IMP-a2-a4 V2.00	0	28. siRNA-IMPa4-25 PSPC1-A488 DAPI IMPa4-A546_ae_TileScan_001 (Stage 31 of 49)	00-7QXgCmiNMMAt538CTTxTdL
51.0039	um	Vesicles Paraspeckle	0.000	1.000	135	200001009	200000222	siRNA-IMPa4-25 PSPC1-A488 IMPa4-A546 DAPI 8C2-siRNA-IMP-a2-a4 V2.00	0	28. siRNA-IMPa4-25 PSPC1-A488 DAPI IMPa4-A546_ae_TileScan_001 (Stage 31 of 49)	00-7QXgCmiNMMAt538CTTxTdL
44.9688	um	Vesicles Paraspeckle	0.000	1.000	135	200001010	200000223	siRNA-IMPa4-25 PSPC1-A488 IMPa4-A546 DAPI 8C2-siRNA-IMP-a2-a4 V2.00	0	28. siRNA-IMPa4-25 PSPC1-A488 DAPI IMPa4-A546_ae_TileScan_001 (Stage 31 of 49)	00-7QXgCmiNMMAt538CTTxTdL
55.0508	um	Vesicles Paraspeckle	0.000	1.000	135	200001011	200000224	siRNA-IMPa4-25 PSPC1-A488 IMPa4-A546 DAPI 8C2-siRNA-IMP-a2-a4 V2.00	0	28. siRNA-IMPa4-25 PSPC1-A488 DAPI IMPa4-A546_ae_TileScan_001 (Stage 31 of 49)	00-7QXgCmiNMMAt538CTTxTdL
53.1875	um	Vesicles Paraspeckle	0.000	1.000	135	200001012	200000225	siRNA-IMPa4-25 PSPC1-A488 IMPa4-A546 DAPI 8C2-siRNA-IMP-a2-a4 V2.00	0	28. siRNA-IMPa4-25 PSPC1-A488 DAPI IMPa4-A546_ae_TileScan_001 (Stage 31 of 49)	00-7QXgCmiNMMAt538CTTxTdL
50.9844	um	Vesicles Paraspeckle	0.000	1.000	135	200001013	200000226	siRNA-IMPa4-25 PSPC1-A488 IMPa4-A546 DAPI 8C2-siRNA-IMP-a2-a4 V2.00	0	28. siRNA-IMPa4-25 PSPC1-A488 DAPI IMPa4-A546_ae_TileScan_001 (Stage 31 of 49)	00-7QXgCmiNMMAt538CTTxTdL
50.2227	um	Vesicles Paraspeckle	0.000	1.000	135	200001014	200000227	siRNA-IMPa4-25 PSPC1-A488 IMPa4-A546 DAPI 8C2-siRNA-IMP-a2-a4 V2.00	0	28. siRNA-IMPa4-25 PSPC1-A488 DAPI IMPa4-A546_ae_TileScan_001 (Stage 31 of 49)	00-7QXgCmiNMMAt538CTTxTdL
40.7383	um	Vesicles Paraspeckle	0.000	1.000	137	200001015	200000228	siRNA-IMPa4-25 PSPC1-A488 IMPa4-A546 DAPI 8C2-siRNA-IMP-a2-a4 V2.00	0	28. siRNA-IMPa4-25 PSPC1-A488 DAPI IMPa4-A546_ae_TileScan_001 (Stage 31 of 49)	00-7QXgCmiNMMAt538CTTxTdL
42.0859	um	Vesicles Paraspeckle	0.000	1.000	137	200001016	200000229	siRNA-IMPa4-25 PSPC1-A488 IMPa4-A546 DAPI 8C2-siRNA-IMP-a2-a4 V2.00	0	28. siRNA-IMPa4-25 PSPC1-A488 DAPI IMPa4-A546_ae_TileScan_001 (Stage 31 of 49)	00-7QXgCmiNMMAt538CTTxTdL
42.3164	um	Vesicles Paraspeckle	0.000	1.000	137	200001017	200000230	siRNA-IMPa4-25 PSPC1-A488 IMPa4-A546 DAPI 8C2-siRNA-IMP-a2-a4 V2.00	0	28. siRNA-IMPa4-25 PSPC1-A488 DAPI IMPa4-A546_ae_TileScan_001 (Stage 31 of 49)	00-7QXgCmiNMMAt538CTTxTdL
40.7734	um	Vesicles Paraspeckle	0.000	1.000	137	200001018	200000231	siRNA-IMPa4-25 PSPC1-A488 IMPa4-A546 DAPI 8C2-siRNA-IMP-a2-a4 V2.00	0	28. siRNA-IMPa4-25 PSPC1-A488 DAPI IMPa4-A546_ae_TileScan_001 (Stage 31 of 49)	00-7QXgCmiNMMAt538CTTxTdL
39.9414	um	Vesicles Paraspeckle	0.000	1.000	137	200001019	200000232	siRNA-IMPa4-25 PSPC1-A488 IMPa4-A546 DAPI 8C2-siRNA-IMP-a2-a4 V2.00	0	28. siRNA-IMPa4-25 PSPC1-A488 DAPI IMPa4-A546_ae_TileScan_001 (Stage 31 of 49)	00-7QXgCmiNMMAt538CTTxTdL
34.2852	um	Vesicles Paraspeckle	0.000	1.000	137	200001020	200000233	siRNA-IMPa4-25 PSPC1-A488 IMPa4-A546 DAPI 8C2-siRNA-IMP-a2-a4 V2.00	0	28. siRNA-IMPa4-25 PSPC1-A488 DAPI IMPa4-A546_ae_TileScan_001 (Stage 31 of 49)	00-7QXgCmiNMMAt538CTTxTdL
29.3086	um	Vesicles Paraspeckle	0.000	1.000	137	200001021	200000234	siRNA-IMPa4-25 PSPC1-A488 IMPa4-A546 DAPI 8C2-siRNA-IMP-a2-a4 V2.00	0	28. siRNA-IMPa4-25 PSPC1-A488 DAPI IMPa4-A546_ae_TileScan_001 (Stage 31 of 49)	00-7QXgCmiNMMAt538CTTxTdL
34.5117	um	Vesicles Paraspeckle	0.000	1.000	137	200001022	200000235	siRNA-IMPa4-25 PSPC1-A488 IMPa4-A546 DAPI 8C2-siRNA-IMP-a2-a4 V2.00	0	28. siRNA-IMPa4-25 PSPC1-A488 DAPI IMPa4-A546_ae_TileScan_001 (Stage 31 of 49)	00-7QXgCmiNMMAt538CTTxTdL
36.7617	um	Vesicles Paraspeckle	0.000	1.000	137	200001023	200000236	siRNA-IMPa4-25 PSPC1-A488 IMPa4-A546 DAPI 8C2-siRNA-IMP-a2-a4 V2.00	0	28. siRNA-IMPa4-25 PSPC1-A488 DAPI IMPa4-A546_ae_TileScan_001 (Stage 31 of 49)	00-7QXgCmiNMMAt538CTTxTdL
36.5625	um	Vesicles Paraspeckle	0.000	1.000	137	200001024	200000237	siRNA-IMPa4-25 PSPC1-A488 IMPa4-A546 DAPI 8C2-siRNA-IMP-a2-a4 V2.00	0	28. siRNA-IMPa4-25 PSPC1-A488 DAPI IMPa4-A546_ae_TileScan_001 (Stage 31 of 49)	00-7QXgCmiNMMAt538CTTxTdL
34.2539	um	Vesicles Paraspeckle	0.000	1.000	137	200001025	200000238	siRNA-IMPa4-25 PSPC1-A488 IMPa4-A546 DAPI 8C2-siRNA-IMP-a2-a4 V2.00	0	28. siRNA-IMPa4-25 PSPC1-A488 DAPI IMPa4-A546_ae_TileScan_001 (Stage 31 of 49)	00-7QXgCmiNMMAt538CTTxTdL
37.6758	um	Vesicles Paraspeckle	0.000	1.000	138	200001026	200000239	siRNA-IMPa4-25 PSPC1-A488 IMPa4-A546 DAPI 8C2-siRNA-IMP-a2-a4 V2.00	0	28. siRNA-IMPa4-25 PSPC1-A488 DAPI IMPa4-A546_ae_TileScan_001 (Stage 31 of 49)	00-7QXgCmiNMMAt538CTTxTdL
42.1445	um	Vesicles Paraspeckle	0.000	1.000	138	200001027	200000240	siRNA-IMPa4-25 PSPC1-A488 IMPa4-A546 DAPI 8C2-siRNA-IMP-a2-a4 V2.00	0	28. siRNA-IMPa4-25 PSPC1-A488 DAPI IMPa4-A546_ae_TileScan_001 (Stage 31 of 49)	00-7QXgCmiNMMAt538CTTxTdL
43.5352	um	Vesicles Paraspeckle	0.000	1.000	138	200001028	200000241	siRNA-IMPa4-25 PSPC1-A488 IMPa4-A546 DAPI 8C2-siRNA-IMP-a2-a4 V2.00	0	28. siRNA-IMPa4-25 PSPC1-A488 DAPI IMPa4-A546_ae_TileScan_001 (Stage 31 of 49)	00-7QXgCmiNMMAt538CTTxTdL
36.082	um	Vesicles Paraspeckle	0.000	1.000	138	200001029	200000242	siRNA-IMPa4-25 PSPC1-A488 IMPa4-A546 DAPI 8C2-siRNA-IMP-a2-a4 V2.00	0	28. siRNA-IMPa4-25 PSPC1-A488 DAPI IMPa4-A546_ae_TileScan_001 (Stage 31 of 49)	00-7QXgCmiNMMAt538CTTxTdL
38.3945	um	Vesicles Paraspeckle	0.000	1.000	138	200001030	200000243	siRNA-IMPa4-25 PSPC1-A488 IMPa4-A546 DAPI 8C2-siRNA-IMP-a2-a4 V2.00	0	28. siRNA-IMPa4-25 PSPC1-A488 DAPI IMPa4-A546_ae_TileScan_001 (Stage 31 of 49)	00-7QXgCmiNMMAt538CTTxTdL
34.7305	um	Vesicles Paraspeckle	0.000	1.000	138	200001031	200000244	siRNA-IMPa4-25 PSPC1-A488 IMPa4-A546 DAPI 8C2-siRNA-IMP-a2-a4 V2.00	0	28. siRNA-IMPa4-25 PSPC1-A488 DAPI IMPa4-A546_ae_TileScan_001 (Stage 31 of 49)	00-7QXgCmiNMMAt538CTTxTdL
33.3711	um	Vesicles Paraspeckle	0.000	1.000	138	200001032	200000245	siRNA-IMPa4-25 PSPC1-A488 IMPa4-A546 DAPI 8C2-siRNA-IMP-a2-a4 V2.00	0	28. siRNA-IMPa4-25 PSPC1-A488 DAPI IMPa4-A546_ae_TileScan_001 (Stage 31 of 49)	00-7QXgCmiNMMAt538CTTxTdL
35.1641	um	Vesicles Paraspeckle	0.000	1.000	139	200001033	200000246	siRNA-IMPa4-25 PSPC1-A488 IMPa4-A546 DAPI 8C2-siRNA-IMP-a2-a4 V2.00	0	28. siRNA-IMPa4-25 PSPC1-A488 DAPI IMPa4-A546_ae_TileScan_001 (Stage 31 of 49)	00-7QXgCmiNMMAt538CTTxTdL
30.4922	um	Vesicles Paraspeckle	0.000	1.000	139	200001034	200000247	siRNA-IMPa4-25 PSPC1-A488 IMPa4-A546 DAPI 8C2-siRNA-IMP-a2-a4 V2.00	0	28. siRNA-IMPa4-25 PSPC1-A488 DAPI IMPa4-A546_ae_TileScan_001 (Stage 31 of 49)	00-7QXgCmiNMMAt538CTTxTdL
36.1406	um	Vesicles Paraspeckle	0.000	1.000	139	200001035	200000248	siRNA-IMPa4-25 PSPC1-A488 IMPa4-A546 DAPI 8C2-siRNA-IMP-a2-a4 V2.00	0	28. siRNA-IMPa4-25 PSPC1-A488 DAPI IMPa4-A546_ae_TileScan_001 (Stage 31 of 49)	00-7QXgCmiNMMAt538CTTxTdL
32.3633	um	Vesicles Paraspeckle	0.000	1.000	139	200001036	200000249	siRNA-IMPa4-25 PSPC1-A488 IMPa4-A546 DAPI 8C2-siRNA-IMP-a2-a4 V2.00	0	28. siRNA-IMPa4-25 PSPC1-A488 DAPI IMPa4-A546_ae_TileScan_001 (Stage 31 of 49)	00-7QXgCmiNMMAt538CTTxTdL
16.6094	um	Vesicles Paraspeckle	0.000	1.000	141	200001037	200000250	siRNA-IMPa4-25 PSPC1-A488 IMPa4-A546 DAPI 8C2-siRNA-IMP-a2-a4 V2.00	0	28. siRNA-IMPa4-25 PSPC1-A488 DAPI IMPa4-A546_ae_TileScan_001 (Stage 31 of 49)	00-7QXgCmiNMMAt538CTTxTdL
18.043	um	Vesicles Paraspeckle	0.000	1.000	141	200001038	200000251	siRNA-IMPa4-25 PSPC1-A488 IMPa4-A546 DAPI 8C2-siRNA-IMP-a2-a4 V2.00	0	28. siRNA-IMPa4-25 PSPC1-A488 DAPI IMPa4-A546_ae_TileScan_001 (Stage 31 of 49)	00-7QXgCmiNMMAt538CTTxTdL
1.45703	um	Vesicles Paraspeckle	0.000	1.000	142	200001039	200000252	siRNA-IMPa4-25 PSPC1-A488 IMPa4-A546 DAPI 8C2-siRNA-IMP-a2-a4 V2.00	0	28. siRNA-IMPa4-25 PSPC1-A488 DAPI IMPa4-A546_ae_TileScan_001 (Stage 31 of 49)	00-7QXgCmiNMMAt538CTTxTdL
1.78516	um	Vesicles Paraspeckle	0.000	1.000	142	200001040	200000253	siRNA-IMPa4-25 PSPC1-A488 IMPa4-A546 DAPI 8C2-siRNA-IMP-a2-a4 V2.00	0	28. siRNA-IMPa4-25 PSPC1-A488 DAPI IMPa4-A546_ae_TileScan_001 (Stage 31 of 49)	00-7QXgCmiNMMAt538CTTxTdL
1.73438	um	Vesicles Paraspeckle	0.000	1.000	142	200001041	200000254	siRNA-IMPa4-25 PSPC1-A488 IMPa4-A546 DAPI 8C2-siRNA-IMP-a2-a4 V2.00	0	28. siRNA-IMPa4-25 PSPC1-A488 DAPI IMPa4-A546_ae_TileScan_001 (Stage 31 of 49)	00-7QXgCmiNMMAt538CTTxTdL
14.1328	um	Vesicles Paraspeckle	0.000	1.000	143	200001042	200000000	siRNA-IMPa4-25 PSPC1-A488 IMPa4-A546 DAPI 8C2-siRNA-IMP-a2-a4 V2.00	0	28. siRNA-IMPa4-25 PSPC1-A488 DAPI IMPa4-A546_af_TileScan_001 (Stage 32 of 49)	00-AkmGxQwud5TnpVzAqw2meD
17.125	um	Vesicles Paraspeckle	0.000	1.000	143	200001043	200000001	siRNA-IMPa4-25 PSPC1-A488 IMPa4-A546 DAPI 8C2-siRNA-IMP-a2-a4 V2.00	0	28. siRNA-IMPa4-25 PSPC1-A488 DAPI IMPa4-A546_af_TileScan_001 (Stage 32 of 49)	00-AkmGxQwud5TnpVzAqw2meD
20.0469	um	Vesicles Paraspeckle	0.000	1.000	143	200001044	200000002	siRNA-IMPa4-25 PSPC1-A488 IMPa4-A546 DAPI 8C2-siRNA-IMP-a2-a4 V2.00	0	28. siRNA-IMPa4-25 PSPC1-A488 DAPI IMPa4-A546_af_TileScan_001 (Stage 32 of 49)	00-AkmGxQwud5TnpVzAqw2meD
4.6875	um	Vesicles Paraspeckle	0.000	1.000	143	200001045	200000003	siRNA-IMPa4-25 PSPC1-A488 IMPa4-A546 DAPI 8C2-siRNA-IMP-a2-a4 V2.00	0	28. siRNA-IMPa4-25 PSPC1-A488 DAPI IMPa4-A546_af_TileScan_001 (Stage 32 of 49)	00-AkmGxQwud5TnpVzAqw2meD
6.1875	um	Vesicles Paraspeckle	0.000	1.000	143	200001046	200000004	siRNA-IMPa4-25 PSPC1-A488 IMPa4-A546 DAPI 8C2-siRNA-IMP-a2-a4 V2.00	0	28. siRNA-IMPa4-25 PSPC1-A488 DAPI IMPa4-A546_af_TileScan_001 (Stage 32 of 49)	00-AkmGxQwud5TnpVzAqw2meD
7.51172	um	Vesicles Paraspeckle	0.000	1.000	143	200001047	200000005	siRNA-IMPa4-25 PSPC1-A488 IMPa4-A546 DAPI 8C2-siRNA-IMP-a2-a4 V2.00	0	28. siRNA-IMPa4-25 PSPC1-A488 DAPI IMPa4-A546_af_TileScan_001 (Stage 32 of 49)	00-AkmGxQwud5TnpVzAqw2meD
7.52734	um	Vesicles Paraspeckle	0.000	1.000	143	200001048	200000006	siRNA-IMPa4-25 PSPC1-A488 IMPa4-A546 DAPI 8C2-siRNA-IMP-a2-a4 V2.00	0	28. siRNA-IMPa4-25 PSPC1-A488 DAPI IMPa4-A546_af_TileScan_001 (Stage 32 of 49)	00-AkmGxQwud5TnpVzAqw2meD
8.54688	um	Vesicles Paraspeckle	0.000	1.000	143	200001049	200000007	siRNA-IMPa4-25 PSPC1-A488 IMPa4-A546 DAPI 8C2-siRNA-IMP-a2-a4 V2.00	0	28. siRNA-IMPa4-25 PSPC1-A488 DAPI IMPa4-A546_af_TileScan_001 (Stage 32 of 49)	00-AkmGxQwud5TnpVzAqw2meD
8.49219	um	Vesicles Paraspeckle	0.000	1.000	143	200001050	200000008	siRNA-IMPa4-25 PSPC1-A488 IMPa4-A546 DAPI 8C2-siRNA-IMP-a2-a4 V2.00	0	28. siRNA-IMPa4-25 PSPC1-A488 DAPI IMPa4-A546_af_TileScan_001 (Stage 32 of 49)	00-AkmGxQwud5TnpVzAqw2meD
11.9063	um	Vesicles Paraspeckle	0.000	1.000	143	200001051	200000009	siRNA-IMPa4-25 PSPC1-A488 IMPa4-A546 DAPI 8C2-siRNA-IMP-a2-a4 V2.00	0	28. siRNA-IMPa4-25 PSPC1-A488 DAPI IMPa4-A546_af_TileScan_001 (Stage 32 of 49)	00-AkmGxQwud5TnpVzAqw2meD
7.83203	um	Vesicles Paraspeckle	0.000	1.000	143	200001052	200000010	siRNA-IMPa4-25 PSPC1-A488 IMPa4-A546 DAPI 8C2-siRNA-IMP-a2-a4 V2.00	0	28. siRNA-IMPa4-25 PSPC1-A488 DAPI IMPa4-A546_af_TileScan_001 (Stage 32 of 49)	00-AkmGxQwud5TnpVzAqw2meD
13.2969	um	Vesicles Paraspeckle	0.000	1.000	143	200001053	200000011	siRNA-IMPa4-25 PSPC1-A488 IMPa4-A546 DAPI 8C2-siRNA-IMP-a2-a4 V2.00	0	28. siRNA-IMPa4-25 PSPC1-A488 DAPI IMPa4-A546_af_TileScan_001 (Stage 32 of 49)	00-AkmGxQwud5TnpVzAqw2meD
14.918	um	Vesicles Paraspeckle	0.000	1.000	143	200001054	200000012	siRNA-IMPa4-25 PSPC1-A488 IMPa4-A546 DAPI 8C2-siRNA-IMP-a2-a4 V2.00	0	28. siRNA-IMPa4-25 PSPC1-A488 DAPI IMPa4-A546_af_TileScan_001 (Stage 32 of 49)	00-AkmGxQwud5TnpVzAqw2meD
15.6133	um	Vesicles Paraspeckle	0.000	1.000	143	200001055	200000013	siRNA-IMPa4-25 PSPC1-A488 IMPa4-A546 DAPI 8C2-siRNA-IMP-a2-a4 V2.00	0	28. siRNA-IMPa4-25 PSPC1-A488 DAPI IMPa4-A546_af_TileScan_001 (Stage 32 of 49)	00-AkmGxQwud5TnpVzAqw2meD
15.5625	um	Vesicles Paraspeckle	0.000	1.000	143	200001056	200000014	siRNA-IMPa4-25 PSPC1-A488 IMPa4-A546 DAPI 8C2-siRNA-IMP-a2-a4 V2.00	0	28. siRNA-IMPa4-25 PSPC1-A488 DAPI IMPa4-A546_af_TileScan_001 (Stage 32 of 49)	00-AkmGxQwud5TnpVzAqw2meD
9.73047	um	Vesicles Paraspeckle	0.000	1.000	143	200001057	200000015	siRNA-IMPa4-25 PSPC1-A488 IMPa4-A546 DAPI 8C2-siRNA-IMP-a2-a4 V2.00	0	28. siRNA-IMPa4-25 PSPC1-A488 DAPI IMPa4-A546_af_TileScan_001 (Stage 32 of 49)	00-AkmGxQwud5TnpVzAqw2meD
18.9688	um	Vesicles Paraspeckle	0.000	1.000	143	200001058	200000016	siRNA-IMPa4-25 PSPC1-A488 IMPa4-A546 DAPI 8C2-siRNA-IMP-a2-a4 V2.00	0	28. siRNA-IMPa4-25 PSPC1-A488 DAPI IMPa4-A546_af_TileScan_001 (Stage 32 of 49)	00-AkmGxQwud5TnpVzAqw2meD
7.88672	um	Vesicles Paraspeckle	0.000	1.000	143	200001059	200000017	siRNA-IMPa4-25 PSPC1-A488 IMPa4-A546 DAPI 8C2-siRNA-IMP-a2-a4 V2.00	0	28. siRNA-IMPa4-25 PSPC1-A488 DAPI IMPa4-A546_af_TileScan_001 (Stage 32 of 49)	00-AkmGxQwud5TnpVzAqw2meD
8.20703	um	Vesicles Paraspeckle	0.000	1.000	143	200001060	200000018	siRNA-IMPa4-25 PSPC1-A488 IMPa4-A546 DAPI 8C2-siRNA-IMP-a2-a4 V2.00	0	28. siRNA-IMPa4-25 PSPC1-A488 DAPI IMPa4-A546_af_TileScan_001 (Stage 32 of 49)	00-AkmGxQwud5TnpVzAqw2meD
14.6445	um	Vesicles Paraspeckle	0.000	1.000	143	200001061	200000019	siRNA-IMPa4-25 PSPC1-A488 IMPa4-A546 DAPI 8C2-siRNA-IMP-a2-a4 V2.00	0	28. siRNA-IMPa4-25 PSPC1-A488 DAPI IMPa4-A546_af_TileScan_001 (Stage 32 of 49)	00-AkmGxQwud5TnpVzAqw2meD
18.0039	um	Vesicles Paraspeckle	0.000	1.000	143	200001062	200000020	siRNA-IMPa4-25 PSPC1-A488 IMPa4-A546 DAPI 8C2-siRNA-IMP-a2-a4 V2.00	0	28. siRNA-IMPa4-25 PSPC1-A488 DAPI IMPa4-A546_af_TileScan_001 (Stage 32 of 49)	00-AkmGxQwud5TnpVzAqw2meD
7.70313	um	Vesicles Paraspeckle	0.000	1.000	143	200001063	200000021	siRNA-IMPa4-25 PSPC1-A488 IMPa4-A546 DAPI 8C2-siRNA-IMP-a2-a4 V2.00	0	28. siRNA-IMPa4-25 PSPC1-A488 DAPI IMPa4-A546_af_TileScan_001 (Stage 32 of 49)	00-AkmGxQwud5TnpVzAqw2meD
9.00391	um	Vesicles Paraspeckle	0.000	1.000	143	200001064	200000022	siRNA-IMPa4-25 PSPC1-A488 IMPa4-A546 DAPI 8C2-siRNA-IMP-a2-a4 V2.00	0	28. siRNA-IMPa4-25 PSPC1-A488 DAPI IMPa4-A546_af_TileScan_001 (Stage 32 of 49)	00-AkmGxQwud5TnpVzAqw2meD
10.8281	um	Vesicles Paraspeckle	0.000	1.000	143	200001065	200000023	siRNA-IMPa4-25 PSPC1-A488 IMPa4-A546 DAPI 8C2-siRNA-IMP-a2-a4 V2.00	0	28. siRNA-IMPa4-25 PSPC1-A488 DAPI IMPa4-A546_af_TileScan_001 (Stage 32 of 49)	00-AkmGxQwud5TnpVzAqw2meD
17.2969	um	Vesicles Paraspeckle	0.000	1.000	143	200001066	200000024	siRNA-IMPa4-25 PSPC1-A488 IMPa4-A546 DAPI 8C2-siRNA-IMP-a2-a4 V2.00	0	28. siRNA-IMPa4-25 PSPC1-A488 DAPI IMPa4-A546_af_TileScan_001 (Stage 32 of 49)	00-AkmGxQwud5TnpVzAqw2meD
8.55078	um	Vesicles Paraspeckle	0.000	1.000	143	200001067	200000025	siRNA-IMPa4-25 PSPC1-A488 IMPa4-A546 DAPI 8C2-siRNA-IMP-a2-a4 V2.00	0	28. siRNA-IMPa4-25 PSPC1-A488 DAPI IMPa4-A546_af_TileScan_001 (Stage 32 of 49)	00-AkmGxQwud5TnpVzAqw2meD
9.8125	um	Vesicles Paraspeckle	0.000	1.000	143	200001068	200000026	siRNA-IMPa4-25 PSPC1-A488 IMPa4-A546 DAPI 8C2-siRNA-IMP-a2-a4 V2.00	0	28. siRNA-IMPa4-25 PSPC1-A488 DAPI IMPa4-A546_af_TileScan_001 (Stage 32 of 49)	00-AkmGxQwud5TnpVzAqw2meD
27.2305	um	Vesicles Paraspeckle	0.000	1.000	144	200001069	200000027	siRNA-IMPa4-25 PSPC1-A488 IMPa4-A546 DAPI 8C2-siRNA-IMP-a2-a4 V2.00	0	28. siRNA-IMPa4-25 PSPC1-A488 DAPI IMPa4-A546_af_TileScan_001 (Stage 32 of 49)	00-AkmGxQwud5TnpVzAqw2meD
25.4883	um	Vesicles Paraspeckle	0.000	1.000	144	200001070	200000028	siRNA-IMPa4-25 PSPC1-A488 IMPa4-A546 DAPI 8C2-siRNA-IMP-a2-a4 V2.00	0	28. siRNA-IMPa4-25 PSPC1-A488 DAPI IMPa4-A546_af_TileScan_001 (Stage 32 of 49)	00-AkmGxQwud5TnpVzAqw2meD
25.9609	um	Vesicles Paraspeckle	0.000	1.000	144	200001071	200000029	siRNA-IMPa4-25 PSPC1-A488 IMPa4-A546 DAPI 8C2-siRNA-IMP-a2-a4 V2.00	0	28. siRNA-IMPa4-25 PSPC1-A488 DAPI IMPa4-A546_af_TileScan_001 (Stage 32 of 49)	00-AkmGxQwud5TnpVzAqw2meD
32.7578	um	Vesicles Paraspeckle	0.000	1.000	144	200001072	200000030	siRNA-IMPa4-25 PSPC1-A488 IMPa4-A546 DAPI 8C2-siRNA-IMP-a2-a4 V2.00	0	28. siRNA-IMPa4-25 PSPC1-A488 DAPI IMPa4-A546_af_TileScan_001 (Stage 32 of 49)	00-AkmGxQwud5TnpVzAqw2meD
36.9492	um	Vesicles Paraspeckle	0.000	1.000	144	200001073	200000031	siRNA-IMPa4-25 PSPC1-A488 IMPa4-A546 DAPI 8C2-siRNA-IMP-a2-a4 V2.00	0	28. siRNA-IMPa4-25 PSPC1-A488 DAPI IMPa4-A546_af_TileScan_001 (Stage 32 of 49)	00-AkmGxQwud5TnpVzAqw2meD
21.4063	um	Vesicles Paraspeckle	0.000	1.000	145	200001074	200000032	siRNA-IMPa4-25 PSPC1-A488 IMPa4-A546 DAPI 8C2-siRNA-IMP-a2-a4 V2.00	0	28. siRNA-IMPa4-25 PSPC1-A488 DAPI IMPa4-A546_af_TileScan_001 (Stage 32 of 49)	00-AkmGxQwud5TnpVzAqw2meD
12.7344	um	Vesicles Paraspeckle	0.000	1.000	145	200001075	200000033	siRNA-IMPa4-25 PSPC1-A488 IMPa4-A546 DAPI 8C2-siRNA-IMP-a2-a4 V2.00	0	28. siRNA-IMPa4-25 PSPC1-A488 DAPI IMPa4-A546_af_TileScan_001 (Stage 32 of 49)	00-AkmGxQwud5TnpVzAqw2meD
26.875	um	Vesicles Paraspeckle	0.000	1.000	145	200001076	200000034	siRNA-IMPa4-25 PSPC1-A488 IMPa4-A546 DAPI 8C2-siRNA-IMP-a2-a4 V2.00	0	28. siRNA-IMPa4-25 PSPC1-A488 DAPI IMPa4-A546_af_TileScan_001 (Stage 32 of 49)	00-AkmGxQwud5TnpVzAqw2meD
12.5781	um	Vesicles Paraspeckle	0.000	1.000	145	200001077	200000035	siRNA-IMPa4-25 PSPC1-A488 IMPa4-A546 DAPI 8C2-siRNA-IMP-a2-a4 V2.00	0	28. siRNA-IMPa4-25 PSPC1-A488 DAPI IMPa4-A546_af_TileScan_001 (Stage 32 of 49)	00-AkmGxQwud5TnpVzAqw2meD
21.5352	um	Vesicles Paraspeckle	0.000	1.000	145	200001078	200000036	siRNA-IMPa4-25 PSPC1-A488 IMPa4-A546 DAPI 8C2-siRNA-IMP-a2-a4 V2.00	0	28. siRNA-IMPa4-25 PSPC1-A488 DAPI IMPa4-A546_af_TileScan_001 (Stage 32 of 49)	00-AkmGxQwud5TnpVzAqw2meD
14.6641	um	Vesicles Paraspeckle	0.000	1.000	145	200001079	200000037	siRNA-IMPa4-25 PSPC1-A488 IMPa4-A546 DAPI 8C2-siRNA-IMP-a2-a4 V2.00	0	28. siRNA-IMPa4-25 PSPC1-A488 DAPI IMPa4-A546_af_TileScan_001 (Stage 32 of 49)	00-AkmGxQwud5TnpVzAqw2meD
24.5156	um	Vesicles Paraspeckle	0.000	1.000	145	200001080	200000038	siRNA-IMPa4-25 PSPC1-A488 IMPa4-A546 DAPI 8C2-siRNA-IMP-a2-a4 V2.00	0	28. siRNA-IMPa4-25 PSPC1-A488 DAPI IMPa4-A546_af_TileScan_001 (Stage 32 of 49)	00-AkmGxQwud5TnpVzAqw2meD
27.4922	um	Vesicles Paraspeckle	0.000	1.000	147	200001081	200000039	siRNA-IMPa4-25 PSPC1-A488 IMPa4-A546 DAPI 8C2-siRNA-IMP-a2-a4 V2.00	0	28. siRNA-IMPa4-25 PSPC1-A488 DAPI IMPa4-A546_af_TileScan_001 (Stage 32 of 49)	00-AkmGxQwud5TnpVzAqw2meD
22.1758	um	Vesicles Paraspeckle	0.000	1.000	147	200001082	200000040	siRNA-IMPa4-25 PSPC1-A488 IMPa4-A546 DAPI 8C2-siRNA-IMP-a2-a4 V2.00	0	28. siRNA-IMPa4-25 PSPC1-A488 DAPI IMPa4-A546_af_TileScan_001 (Stage 32 of 49)	00-AkmGxQwud5TnpVzAqw2meD
26.0781	um	Vesicles Paraspeckle	0.000	1.000	147	200001083	200000041	siRNA-IMPa4-25 PSPC1-A488 IMPa4-A546 DAPI 8C2-siRNA-IMP-a2-a4 V2.00	0	28. siRNA-IMPa4-25 PSPC1-A488 DAPI IMPa4-A546_af_TileScan_001 (Stage 32 of 49)	00-AkmGxQwud5TnpVzAqw2meD
27.7031	um	Vesicles Paraspeckle	0.000	1.000	147	200001084	200000042	siRNA-IMPa4-25 PSPC1-A488 IMPa4-A546 DAPI 8C2-siRNA-IMP-a2-a4 V2.00	0	28. siRNA-IMPa4-25 PSPC1-A488 DAPI IMPa4-A546_af_TileScan_001 (Stage 32 of 49)	00-AkmGxQwud5TnpVzAqw2meD
25.9414	um	Vesicles Paraspeckle	0.000	1.000	147	200001085	200000043	siRNA-IMPa4-25 PSPC1-A488 IMPa4-A546 DAPI 8C2-siRNA-IMP-a2-a4 V2.00	0	28. siRNA-IMPa4-25 PSPC1-A488 DAPI IMPa4-A546_af_TileScan_001 (Stage 32 of 49)	00-AkmGxQwud5TnpVzAqw2meD
16.6797	um	Vesicles Paraspeckle	0.000	1.000	147	200001086	200000044	siRNA-IMPa4-25 PSPC1-A488 IMPa4-A546 DAPI 8C2-siRNA-IMP-a2-a4 V2.00	0	28. siRNA-IMPa4-25 PSPC1-A488 DAPI IMPa4-A546_af_TileScan_001 (Stage 32 of 49)	00-AkmGxQwud5TnpVzAqw2meD
20.3398	um	Vesicles Paraspeckle	0.000	1.000	147	200001087	200000045	siRNA-IMPa4-25 PSPC1-A488 IMPa4-A546 DAPI 8C2-siRNA-IMP-a2-a4 V2.00	0	28. siRNA-IMPa4-25 PSPC1-A488 DAPI IMPa4-A546_af_TileScan_001 (Stage 32 of 49)	00-AkmGxQwud5TnpVzAqw2meD
17.6289	um	Vesicles Paraspeckle	0.000	1.000	147	200001088	200000046	siRNA-IMPa4-25 PSPC1-A488 IMPa4-A546 DAPI 8C2-siRNA-IMP-a2-a4 V2.00	0	28. siRNA-IMPa4-25 PSPC1-A488 DAPI IMPa4-A546_af_TileScan_001 (Stage 32 of 49)	00-AkmGxQwud5TnpVzAqw2meD
17.0664	um	Vesicles Paraspeckle	0.000	1.000	147	200001089	200000047	siRNA-IMPa4-25 PSPC1-A488 IMPa4-A546 DAPI 8C2-siRNA-IMP-a2-a4 V2.00	0	28. siRNA-IMPa4-25 PSPC1-A488 DAPI IMPa4-A546_af_TileScan_001 (Stage 32 of 49)	00-AkmGxQwud5TnpVzAqw2meD
16.9453	um	Vesicles Paraspeckle	0.000	1.000	147	200001090	200000048	siRNA-IMPa4-25 PSPC1-A488 IMPa4-A546 DAPI 8C2-siRNA-IMP-a2-a4 V2.00	0	28. siRNA-IMPa4-25 PSPC1-A488 DAPI IMPa4-A546_af_TileScan_001 (Stage 32 of 49)	00-AkmGxQwud5TnpVzAqw2meD
15.543	um	Vesicles Paraspeckle	0.000	1.000	147	200001091	200000049	siRNA-IMPa4-25 PSPC1-A488 IMPa4-A546 DAPI 8C2-siRNA-IMP-a2-a4 V2.00	0	28. siRNA-IMPa4-25 PSPC1-A488 DAPI IMPa4-A546_af_TileScan_001 (Stage 32 of 49)	00-AkmGxQwud5TnpVzAqw2meD
20.7109	um	Vesicles Paraspeckle	0.000	1.000	147	200001092	200000050	siRNA-IMPa4-25 PSPC1-A488 IMPa4-A546 DAPI 8C2-siRNA-IMP-a2-a4 V2.00	0	28. siRNA-IMPa4-25 PSPC1-A488 DAPI IMPa4-A546_af_TileScan_001 (Stage 32 of 49)	00-AkmGxQwud5TnpVzAqw2meD
15.9805	um	Vesicles Paraspeckle	0.000	1.000	147	200001093	200000051	siRNA-IMPa4-25 PSPC1-A488 IMPa4-A546 DAPI 8C2-siRNA-IMP-a2-a4 V2.00	0	28. siRNA-IMPa4-25 PSPC1-A488 DAPI IMPa4-A546_af_TileScan_001 (Stage 32 of 49)	00-AkmGxQwud5TnpVzAqw2meD
3.22656	um	Vesicles Paraspeckle	0.000	1.000	148	200001094	200000052	siRNA-IMPa4-25 PSPC1-A488 IMPa4-A546 DAPI 8C2-siRNA-IMP-a2-a4 V2.00	0	28. siRNA-IMPa4-25 PSPC1-A488 DAPI IMPa4-A546_af_TileScan_001 (Stage 32 of 49)	00-AkmGxQwud5TnpVzAqw2meD
1.60156	um	Vesicles Paraspeckle	0.000	1.000	148	200001095	200000053	siRNA-IMPa4-25 PSPC1-A488 IMPa4-A546 DAPI 8C2-siRNA-IMP-a2-a4 V2.00	0	28. siRNA-IMPa4-25 PSPC1-A488 DAPI IMPa4-A546_af_TileScan_001 (Stage 32 of 49)	00-AkmGxQwud5TnpVzAqw2meD
2.85547	um	Vesicles Paraspeckle	0.000	1.000	148	200001096	200000054	siRNA-IMPa4-25 PSPC1-A488 IMPa4-A546 DAPI 8C2-siRNA-IMP-a2-a4 V2.00	0	28. siRNA-IMPa4-25 PSPC1-A488 DAPI IMPa4-A546_af_TileScan_001 (Stage 32 of 49)	00-AkmGxQwud5TnpVzAqw2meD
7.89844	um	Vesicles Paraspeckle	0.000	1.000	148	200001097	200000055	siRNA-IMPa4-25 PSPC1-A488 IMPa4-A546 DAPI 8C2-siRNA-IMP-a2-a4 V2.00	0	28. siRNA-IMPa4-25 PSPC1-A488 DAPI IMPa4-A546_af_TileScan_001 (Stage 32 of 49)	00-AkmGxQwud5TnpVzAqw2meD
4.98047	um	Vesicles Paraspeckle	0.000	1.000	148	200001098	200000056	siRNA-IMPa4-25 PSPC1-A488 IMPa4-A546 DAPI 8C2-siRNA-IMP-a2-a4 V2.00	0	28. siRNA-IMPa4-25 PSPC1-A488 DAPI IMPa4-A546_af_TileScan_001 (Stage 32 of 49)	00-AkmGxQwud5TnpVzAqw2meD
10.1133	um	Vesicles Paraspeckle	0.000	1.000	148	200001099	200000057	siRNA-IMPa4-25 PSPC1-A488 IMPa4-A546 DAPI 8C2-siRNA-IMP-a2-a4 V2.00	0	28. siRNA-IMPa4-25 PSPC1-A488 DAPI IMPa4-A546_af_TileScan_001 (Stage 32 of 49)	00-AkmGxQwud5TnpVzAqw2meD
11.3242	um	Vesicles Paraspeckle	0.000	1.000	148	200001100	200000058	siRNA-IMPa4-25 PSPC1-A488 IMPa4-A546 DAPI 8C2-siRNA-IMP-a2-a4 V2.00	0	28. siRNA-IMPa4-25 PSPC1-A488 DAPI IMPa4-A546_af_TileScan_001 (Stage 32 of 49)	00-AkmGxQwud5TnpVzAqw2meD
4.37109	um	Vesicles Paraspeckle	0.000	1.000	148	200001101	200000059	siRNA-IMPa4-25 PSPC1-A488 IMPa4-A546 DAPI 8C2-siRNA-IMP-a2-a4 V2.00	0	28. siRNA-IMPa4-25 PSPC1-A488 DAPI IMPa4-A546_af_TileScan_001 (Stage 32 of 49)	00-AkmGxQwud5TnpVzAqw2meD
3.78125	um	Vesicles Paraspeckle	0.000	1.000	148	200001102	200000060	siRNA-IMPa4-25 PSPC1-A488 IMPa4-A546 DAPI 8C2-siRNA-IMP-a2-a4 V2.00	0	28. siRNA-IMPa4-25 PSPC1-A488 DAPI IMPa4-A546_af_TileScan_001 (Stage 32 of 49)	00-AkmGxQwud5TnpVzAqw2meD
5.16797	um	Vesicles Paraspeckle	0.000	1.000	148	200001103	200000061	siRNA-IMPa4-25 PSPC1-A488 IMPa4-A546 DAPI 8C2-siRNA-IMP-a2-a4 V2.00	0	28. siRNA-IMPa4-25 PSPC1-A488 DAPI IMPa4-A546_af_TileScan_001 (Stage 32 of 49)	00-AkmGxQwud5TnpVzAqw2meD
1.64063	um	Vesicles Paraspeckle	0.000	1.000	149	200001104	200000062	siRNA-IMPa4-25 PSPC1-A488 IMPa4-A546 DAPI 8C2-siRNA-IMP-a2-a4 V2.00	0	28. siRNA-IMPa4-25 PSPC1-A488 DAPI IMPa4-A546_af_TileScan_001 (Stage 32 of 49)	00-AkmGxQwud5TnpVzAqw2meD
6.65625	um	Vesicles Paraspeckle	0.000	1.000	149	200001105	200000063	siRNA-IMPa4-25 PSPC1-A488 IMPa4-A546 DAPI 8C2-siRNA-IMP-a2-a4 V2.00	0	28. siRNA-IMPa4-25 PSPC1-A488 DAPI IMPa4-A546_af_TileScan_001 (Stage 32 of 49)	00-AkmGxQwud5TnpVzAqw2meD
2.61719	um	Vesicles Paraspeckle	0.000	1.000	149	200001106	200000064	siRNA-IMPa4-25 PSPC1-A488 IMPa4-A546 DAPI 8C2-siRNA-IMP-a2-a4 V2.00	0	28. siRNA-IMPa4-25 PSPC1-A488 DAPI IMPa4-A546_af_TileScan_001 (Stage 32 of 49)	00-AkmGxQwud5TnpVzAqw2meD
53.6836	um	Vesicles Paraspeckle	0.000	1.000	150	200001107	200000065	siRNA-IMPa4-25 PSPC1-A488 IMPa4-A546 DAPI 8C2-siRNA-IMP-a2-a4 V2.00	0	28. siRNA-IMPa4-25 PSPC1-A488 DAPI IMPa4-A546_af_TileScan_001 (Stage 32 of 49)	00-AkmGxQwud5TnpVzAqw2meD
50.8398	um	Vesicles Paraspeckle	0.000	1.000	150	200001108	200000066	siRNA-IMPa4-25 PSPC1-A488 IMPa4-A546 DAPI 8C2-siRNA-IMP-a2-a4 V2.00	0	28. siRNA-IMPa4-25 PSPC1-A488 DAPI IMPa4-A546_af_TileScan_001 (Stage 32 of 49)	00-AkmGxQwud5TnpVzAqw2meD
50.832	um	Vesicles Paraspeckle	0.000	1.000	150	200001109	200000067	siRNA-IMPa4-25 PSPC1-A488 IMPa4-A546 DAPI 8C2-siRNA-IMP-a2-a4 V2.00	0	28. siRNA-IMPa4-25 PSPC1-A488 DAPI IMPa4-A546_af_TileScan_001 (Stage 32 of 49)	00-AkmGxQwud5TnpVzAqw2meD
34.3672	um	Vesicles Paraspeckle	0.000	1.000	151	200001110	200000068	siRNA-IMPa4-25 PSPC1-A488 IMPa4-A546 DAPI 8C2-siRNA-IMP-a2-a4 V2.00	0	28. siRNA-IMPa4-25 PSPC1-A488 DAPI IMPa4-A546_af_TileScan_001 (Stage 32 of 49)	00-AkmGxQwud5TnpVzAqw2meD
38.0117	um	Vesicles Paraspeckle	0.000	1.000	151	200001111	200000069	siRNA-IMPa4-25 PSPC1-A488 IMPa4-A546 DAPI 8C2-siRNA-IMP-a2-a4 V2.00	0	28. siRNA-IMPa4-25 PSPC1-A488 DAPI IMPa4-A546_af_TileScan_001 (Stage 32 of 49)	00-AkmGxQwud5TnpVzAqw2meD
36.1367	um	Vesicles Paraspeckle	0.000	1.000	151	200001112	200000070	siRNA-IMPa4-25 PSPC1-A488 IMPa4-A546 DAPI 8C2-siRNA-IMP-a2-a4 V2.00	0	28. siRNA-IMPa4-25 PSPC1-A488 DAPI IMPa4-A546_af_TileScan_001 (Stage 32 of 49)	00-AkmGxQwud5TnpVzAqw2meD
34.4375	um	Vesicles Paraspeckle	0.000	1.000	151	200001113	200000071	siRNA-IMPa4-25 PSPC1-A488 IMPa4-A546 DAPI 8C2-siRNA-IMP-a2-a4 V2.00	0	28. siRNA-IMPa4-25 PSPC1-A488 DAPI IMPa4-A546_af_TileScan_001 (Stage 32 of 49)	00-AkmGxQwud5TnpVzAqw2meD
33.1016	um	Vesicles Paraspeckle	0.000	1.000	151	200001114	200000072	siRNA-IMPa4-25 PSPC1-A488 IMPa4-A546 DAPI 8C2-siRNA-IMP-a2-a4 V2.00	0	28. siRNA-IMPa4-25 PSPC1-A488 DAPI IMPa4-A546_af_TileScan_001 (Stage 32 of 49)	00-AkmGxQwud5TnpVzAqw2meD
49.9688	um	Vesicles Paraspeckle	0.000	1.000	152	200001115	200000073	siRNA-IMPa4-25 PSPC1-A488 IMPa4-A546 DAPI 8C2-siRNA-IMP-a2-a4 V2.00	0	28. siRNA-IMPa4-25 PSPC1-A488 DAPI IMPa4-A546_af_TileScan_001 (Stage 32 of 49)	00-AkmGxQwud5TnpVzAqw2meD
48.6016	um	Vesicles Paraspeckle	0.000	1.000	152	200001116	200000074	siRNA-IMPa4-25 PSPC1-A488 IMPa4-A546 DAPI 8C2-siRNA-IMP-a2-a4 V2.00	0	28. siRNA-IMPa4-25 PSPC1-A488 DAPI IMPa4-A546_af_TileScan_001 (Stage 32 of 49)	00-AkmGxQwud5TnpVzAqw2meD
40.2266	um	Vesicles Paraspeckle	0.000	1.000	152	200001117	200000075	siRNA-IMPa4-25 PSPC1-A488 IMPa4-A546 DAPI 8C2-siRNA-IMP-a2-a4 V2.00	0	28. siRNA-IMPa4-25 PSPC1-A488 DAPI IMPa4-A546_af_TileScan_001 (Stage 32 of 49)	00-AkmGxQwud5TnpVzAqw2meD
38.668	um	Vesicles Paraspeckle	0.000	1.000	152	200001118	200000076	siRNA-IMPa4-25 PSPC1-A488 IMPa4-A546 DAPI 8C2-siRNA-IMP-a2-a4 V2.00	0	28. siRNA-IMPa4-25 PSPC1-A488 DAPI IMPa4-A546_af_TileScan_001 (Stage 32 of 49)	00-AkmGxQwud5TnpVzAqw2meD
55.125	um	Vesicles Paraspeckle	0.000	1.000	152	200001119	200000077	siRNA-IMPa4-25 PSPC1-A488 IMPa4-A546 DAPI 8C2-siRNA-IMP-a2-a4 V2.00	0	28. siRNA-IMPa4-25 PSPC1-A488 DAPI IMPa4-A546_af_TileScan_001 (Stage 32 of 49)	00-AkmGxQwud5TnpVzAqw2meD
50.2109	um	Vesicles Paraspeckle	0.000	1.000	152	200001120	200000078	siRNA-IMPa4-25 PSPC1-A488 IMPa4-A546 DAPI 8C2-siRNA-IMP-a2-a4 V2.00	0	28. siRNA-IMPa4-25 PSPC1-A488 DAPI IMPa4-A546_af_TileScan_001 (Stage 32 of 49)	00-AkmGxQwud5TnpVzAqw2meD
34.293	um	Vesicles Paraspeckle	0.000	1.000	152	200001121	200000079	siRNA-IMPa4-25 PSPC1-A488 IMPa4-A546 DAPI 8C2-siRNA-IMP-a2-a4 V2.00	0	28. siRNA-IMPa4-25 PSPC1-A488 DAPI IMPa4-A546_af_TileScan_001 (Stage 32 of 49)	00-AkmGxQwud5TnpVzAqw2meD
32.8125	um	Vesicles Paraspeckle	0.000	1.000	152	200001122	200000080	siRNA-IMPa4-25 PSPC1-A488 IMPa4-A546 DAPI 8C2-siRNA-IMP-a2-a4 V2.00	0	28. siRNA-IMPa4-25 PSPC1-A488 DAPI IMPa4-A546_af_TileScan_001 (Stage 32 of 49)	00-AkmGxQwud5TnpVzAqw2meD
31.25	um	Vesicles Paraspeckle	0.000	1.000	152	200001123	200000081	siRNA-IMPa4-25 PSPC1-A488 IMPa4-A546 DAPI 8C2-siRNA-IMP-a2-a4 V2.00	0	28. siRNA-IMPa4-25 PSPC1-A488 DAPI IMPa4-A546_af_TileScan_001 (Stage 32 of 49)	00-AkmGxQwud5TnpVzAqw2meD
30.6797	um	Vesicles Paraspeckle	0.000	1.000	152	200001124	200000082	siRNA-IMPa4-25 PSPC1-A488 IMPa4-A546 DAPI 8C2-siRNA-IMP-a2-a4 V2.00	0	28. siRNA-IMPa4-25 PSPC1-A488 DAPI IMPa4-A546_af_TileScan_001 (Stage 32 of 49)	00-AkmGxQwud5TnpVzAqw2meD
30.6523	um	Vesicles Paraspeckle	0.000	1.000	152	200001125	200000083	siRNA-IMPa4-25 PSPC1-A488 IMPa4-A546 DAPI 8C2-siRNA-IMP-a2-a4 V2.00	0	28. siRNA-IMPa4-25 PSPC1-A488 DAPI IMPa4-A546_af_TileScan_001 (Stage 32 of 49)	00-AkmGxQwud5TnpVzAqw2meD
13.5234	um	Vesicles Paraspeckle	0.000	1.000	153	200001126	200000084	siRNA-IMPa4-25 PSPC1-A488 IMPa4-A546 DAPI 8C2-siRNA-IMP-a2-a4 V2.00	0	28. siRNA-IMPa4-25 PSPC1-A488 DAPI IMPa4-A546_af_TileScan_001 (Stage 32 of 49)	00-AkmGxQwud5TnpVzAqw2meD
4.67969	um	Vesicles Paraspeckle	0.000	1.000	153	200001127	200000085	siRNA-IMPa4-25 PSPC1-A488 IMPa4-A546 DAPI 8C2-siRNA-IMP-a2-a4 V2.00	0	28. siRNA-IMPa4-25 PSPC1-A488 DAPI IMPa4-A546_af_TileScan_001 (Stage 32 of 49)	00-AkmGxQwud5TnpVzAqw2meD
18.5977	um	Vesicles Paraspeckle	0.000	1.000	154	200001128	200000086	siRNA-IMPa4-25 PSPC1-A488 IMPa4-A546 DAPI 8C2-siRNA-IMP-a2-a4 V2.00	0	28. siRNA-IMPa4-25 PSPC1-A488 DAPI IMPa4-A546_af_TileScan_001 (Stage 32 of 49)	00-AkmGxQwud5TnpVzAqw2meD
20.1992	um	Vesicles Paraspeckle	0.000	1.000	154	200001129	200000087	siRNA-IMPa4-25 PSPC1-A488 IMPa4-A546 DAPI 8C2-siRNA-IMP-a2-a4 V2.00	0	28. siRNA-IMPa4-25 PSPC1-A488 DAPI IMPa4-A546_af_TileScan_001 (Stage 32 of 49)	00-AkmGxQwud5TnpVzAqw2meD
21.5469	um	Vesicles Paraspeckle	0.000	1.000	154	200001130	200000088	siRNA-IMPa4-25 PSPC1-A488 IMPa4-A546 DAPI 8C2-siRNA-IMP-a2-a4 V2.00	0	28. siRNA-IMPa4-25 PSPC1-A488 DAPI IMPa4-A546_af_TileScan_001 (Stage 32 of 49)	00-AkmGxQwud5TnpVzAqw2meD
23.4766	um	Vesicles Paraspeckle	0.000	1.000	154	200001131	200000089	siRNA-IMPa4-25 PSPC1-A488 IMPa4-A546 DAPI 8C2-siRNA-IMP-a2-a4 V2.00	0	28. siRNA-IMPa4-25 PSPC1-A488 DAPI IMPa4-A546_af_TileScan_001 (Stage 32 of 49)	00-AkmGxQwud5TnpVzAqw2meD
11.6953	um	Vesicles Paraspeckle	0.000	1.000	154	200001132	200000090	siRNA-IMPa4-25 PSPC1-A488 IMPa4-A546 DAPI 8C2-siRNA-IMP-a2-a4 V2.00	0	28. siRNA-IMPa4-25 PSPC1-A488 DAPI IMPa4-A546_af_TileScan_001 (Stage 32 of 49)	00-AkmGxQwud5TnpVzAqw2meD
25.2461	um	Vesicles Paraspeckle	0.000	1.000	154	200001133	200000091	siRNA-IMPa4-25 PSPC1-A488 IMPa4-A546 DAPI 8C2-siRNA-IMP-a2-a4 V2.00	0	28. siRNA-IMPa4-25 PSPC1-A488 DAPI IMPa4-A546_af_TileScan_001 (Stage 32 of 49)	00-AkmGxQwud5TnpVzAqw2meD
18.6719	um	Vesicles Paraspeckle	0.000	1.000	154	200001134	200000092	siRNA-IMPa4-25 PSPC1-A488 IMPa4-A546 DAPI 8C2-siRNA-IMP-a2-a4 V2.00	0	28. siRNA-IMPa4-25 PSPC1-A488 DAPI IMPa4-A546_af_TileScan_001 (Stage 32 of 49)	00-AkmGxQwud5TnpVzAqw2meD
21.6523	um	Vesicles Paraspeckle	0.000	1.000	154	200001135	200000093	siRNA-IMPa4-25 PSPC1-A488 IMPa4-A546 DAPI 8C2-siRNA-IMP-a2-a4 V2.00	0	28. siRNA-IMPa4-25 PSPC1-A488 DAPI IMPa4-A546_af_TileScan_001 (Stage 32 of 49)	00-AkmGxQwud5TnpVzAqw2meD
22.1758	um	Vesicles Paraspeckle	0.000	1.000	154	200001136	200000094	siRNA-IMPa4-25 PSPC1-A488 IMPa4-A546 DAPI 8C2-siRNA-IMP-a2-a4 V2.00	0	28. siRNA-IMPa4-25 PSPC1-A488 DAPI IMPa4-A546_af_TileScan_001 (Stage 32 of 49)	00-AkmGxQwud5TnpVzAqw2meD
18.5352	um	Vesicles Paraspeckle	0.000	1.000	154	200001137	200000095	siRNA-IMPa4-25 PSPC1-A488 IMPa4-A546 DAPI 8C2-siRNA-IMP-a2-a4 V2.00	0	28. siRNA-IMPa4-25 PSPC1-A488 DAPI IMPa4-A546_af_TileScan_001 (Stage 32 of 49)	00-AkmGxQwud5TnpVzAqw2meD
4.48047	um	Vesicles Paraspeckle	0.000	1.000	155	200001138	200000096	siRNA-IMPa4-25 PSPC1-A488 IMPa4-A546 DAPI 8C2-siRNA-IMP-a2-a4 V2.00	0	28. siRNA-IMPa4-25 PSPC1-A488 DAPI IMPa4-A546_af_TileScan_001 (Stage 32 of 49)	00-AkmGxQwud5TnpVzAqw2meD
4.36328	um	Vesicles Paraspeckle	0.000	1.000	155	200001139	200000097	siRNA-IMPa4-25 PSPC1-A488 IMPa4-A546 DAPI 8C2-siRNA-IMP-a2-a4 V2.00	0	28. siRNA-IMPa4-25 PSPC1-A488 DAPI IMPa4-A546_af_TileScan_001 (Stage 32 of 49)	00-AkmGxQwud5TnpVzAqw2meD
1.69531	um	Vesicles Paraspeckle	0.000	1.000	155	200001140	200000098	siRNA-IMPa4-25 PSPC1-A488 IMPa4-A546 DAPI 8C2-siRNA-IMP-a2-a4 V2.00	0	28. siRNA-IMPa4-25 PSPC1-A488 DAPI IMPa4-A546_af_TileScan_001 (Stage 32 of 49)	00-AkmGxQwud5TnpVzAqw2meD
0.183594	um	Vesicles Paraspeckle	0.000	1.000	155	200001141	200000099	siRNA-IMPa4-25 PSPC1-A488 IMPa4-A546 DAPI 8C2-siRNA-IMP-a2-a4 V2.00	0	28. siRNA-IMPa4-25 PSPC1-A488 DAPI IMPa4-A546_af_TileScan_001 (Stage 32 of 49)	00-AkmGxQwud5TnpVzAqw2meD
1.97266	um	Vesicles Paraspeckle	0.000	1.000	156	200001142	200000100	siRNA-IMPa4-25 PSPC1-A488 IMPa4-A546 DAPI 8C2-siRNA-IMP-a2-a4 V2.00	0	28. siRNA-IMPa4-25 PSPC1-A488 DAPI IMPa4-A546_af_TileScan_001 (Stage 32 of 49)	00-AkmGxQwud5TnpVzAqw2meD
5.83984	um	Vesicles Paraspeckle	0.000	1.000	156	200001143	200000101	siRNA-IMPa4-25 PSPC1-A488 IMPa4-A546 DAPI 8C2-siRNA-IMP-a2-a4 V2.00	0	28. siRNA-IMPa4-25 PSPC1-A488 DAPI IMPa4-A546_af_TileScan_001 (Stage 32 of 49)	00-AkmGxQwud5TnpVzAqw2meD
4.76953	um	Vesicles Paraspeckle	0.000	1.000	156	200001144	200000102	siRNA-IMPa4-25 PSPC1-A488 IMPa4-A546 DAPI 8C2-siRNA-IMP-a2-a4 V2.00	0	28. siRNA-IMPa4-25 PSPC1-A488 DAPI IMPa4-A546_af_TileScan_001 (Stage 32 of 49)	00-AkmGxQwud5TnpVzAqw2meD
4.72656	um	Vesicles Paraspeckle	0.000	1.000	156	200001145	200000103	siRNA-IMPa4-25 PSPC1-A488 IMPa4-A546 DAPI 8C2-siRNA-IMP-a2-a4 V2.00	0	28. siRNA-IMPa4-25 PSPC1-A488 DAPI IMPa4-A546_af_TileScan_001 (Stage 32 of 49)	00-AkmGxQwud5TnpVzAqw2meD
0.371094	um	Vesicles Paraspeckle	0.000	1.000	156	200001146	200000104	siRNA-IMPa4-25 PSPC1-A488 IMPa4-A546 DAPI 8C2-siRNA-IMP-a2-a4 V2.00	0	28. siRNA-IMPa4-25 PSPC1-A488 DAPI IMPa4-A546_af_TileScan_001 (Stage 32 of 49)	00-AkmGxQwud5TnpVzAqw2meD
1.95703	um	Vesicles Paraspeckle	0.000	1.000	156	200001147	200000105	siRNA-IMPa4-25 PSPC1-A488 IMPa4-A546 DAPI 8C2-siRNA-IMP-a2-a4 V2.00	0	28. siRNA-IMPa4-25 PSPC1-A488 DAPI IMPa4-A546_af_TileScan_001 (Stage 32 of 49)	00-AkmGxQwud5TnpVzAqw2meD
30.1484	um	Vesicles Paraspeckle	0.000	1.000	158	200001148	200000106	siRNA-IMPa4-25 PSPC1-A488 IMPa4-A546 DAPI 8C2-siRNA-IMP-a2-a4 V2.00	0	28. siRNA-IMPa4-25 PSPC1-A488 DAPI IMPa4-A546_af_TileScan_001 (Stage 32 of 49)	00-AkmGxQwud5TnpVzAqw2meD
33.9453	um	Vesicles Paraspeckle	0.000	1.000	158	200001149	200000107	siRNA-IMPa4-25 PSPC1-A488 IMPa4-A546 DAPI 8C2-siRNA-IMP-a2-a4 V2.00	0	28. siRNA-IMPa4-25 PSPC1-A488 DAPI IMPa4-A546_af_TileScan_001 (Stage 32 of 49)	00-AkmGxQwud5TnpVzAqw2meD
29.7383	um	Vesicles Paraspeckle	0.000	1.000	158	200001150	200000108	siRNA-IMPa4-25 PSPC1-A488 IMPa4-A546 DAPI 8C2-siRNA-IMP-a2-a4 V2.00	0	28. siRNA-IMPa4-25 PSPC1-A488 DAPI IMPa4-A546_af_TileScan_001 (Stage 32 of 49)	00-AkmGxQwud5TnpVzAqw2meD
33.1445	um	Vesicles Paraspeckle	0.000	1.000	158	200001151	200000109	siRNA-IMPa4-25 PSPC1-A488 IMPa4-A546 DAPI 8C2-siRNA-IMP-a2-a4 V2.00	0	28. siRNA-IMPa4-25 PSPC1-A488 DAPI IMPa4-A546_af_TileScan_001 (Stage 32 of 49)	00-AkmGxQwud5TnpVzAqw2meD
32.2656	um	Vesicles Paraspeckle	0.000	1.000	158	200001152	200000110	siRNA-IMPa4-25 PSPC1-A488 IMPa4-A546 DAPI 8C2-siRNA-IMP-a2-a4 V2.00	0	28. siRNA-IMPa4-25 PSPC1-A488 DAPI IMPa4-A546_af_TileScan_001 (Stage 32 of 49)	00-AkmGxQwud5TnpVzAqw2meD
30.2422	um	Vesicles Paraspeckle	0.000	1.000	158	200001153	200000111	siRNA-IMPa4-25 PSPC1-A488 IMPa4-A546 DAPI 8C2-siRNA-IMP-a2-a4 V2.00	0	28. siRNA-IMPa4-25 PSPC1-A488 DAPI IMPa4-A546_af_TileScan_001 (Stage 32 of 49)	00-AkmGxQwud5TnpVzAqw2meD
32.3125	um	Vesicles Paraspeckle	0.000	1.000	158	200001154	200000112	siRNA-IMPa4-25 PSPC1-A488 IMPa4-A546 DAPI 8C2-siRNA-IMP-a2-a4 V2.00	0	28. siRNA-IMPa4-25 PSPC1-A488 DAPI IMPa4-A546_af_TileScan_001 (Stage 32 of 49)	00-AkmGxQwud5TnpVzAqw2meD
30.0391	um	Vesicles Paraspeckle	0.000	1.000	158	200001155	200000113	siRNA-IMPa4-25 PSPC1-A488 IMPa4-A546 DAPI 8C2-siRNA-IMP-a2-a4 V2.00	0	28. siRNA-IMPa4-25 PSPC1-A488 DAPI IMPa4-A546_af_TileScan_001 (Stage 32 of 49)	00-AkmGxQwud5TnpVzAqw2meD
33.7969	um	Vesicles Paraspeckle	0.000	1.000	158	200001156	200000114	siRNA-IMPa4-25 PSPC1-A488 IMPa4-A546 DAPI 8C2-siRNA-IMP-a2-a4 V2.00	0	28. siRNA-IMPa4-25 PSPC1-A488 DAPI IMPa4-A546_af_TileScan_001 (Stage 32 of 49)	00-AkmGxQwud5TnpVzAqw2meD
2.23438	um	Vesicles Paraspeckle	0.000	1.000	159	200001157	200000115	siRNA-IMPa4-25 PSPC1-A488 IMPa4-A546 DAPI 8C2-siRNA-IMP-a2-a4 V2.00	0	28. siRNA-IMPa4-25 PSPC1-A488 DAPI IMPa4-A546_af_TileScan_001 (Stage 32 of 49)	00-AkmGxQwud5TnpVzAqw2meD
0.871094	um	Vesicles Paraspeckle	0.000	1.000	159	200001158	200000116	siRNA-IMPa4-25 PSPC1-A488 IMPa4-A546 DAPI 8C2-siRNA-IMP-a2-a4 V2.00	0	28. siRNA-IMPa4-25 PSPC1-A488 DAPI IMPa4-A546_af_TileScan_001 (Stage 32 of 49)	00-AkmGxQwud5TnpVzAqw2meD
2.75781	um	Vesicles Paraspeckle	0.000	1.000	160	200001159	200000117	siRNA-IMPa4-25 PSPC1-A488 IMPa4-A546 DAPI 8C2-siRNA-IMP-a2-a4 V2.00	0	28. siRNA-IMPa4-25 PSPC1-A488 DAPI IMPa4-A546_af_TileScan_001 (Stage 32 of 49)	00-AkmGxQwud5TnpVzAqw2meD
5.59766	um	Vesicles Paraspeckle	0.000	1.000	160	200001160	200000118	siRNA-IMPa4-25 PSPC1-A488 IMPa4-A546 DAPI 8C2-siRNA-IMP-a2-a4 V2.00	0	28. siRNA-IMPa4-25 PSPC1-A488 DAPI IMPa4-A546_af_TileScan_001 (Stage 32 of 49)	00-AkmGxQwud5TnpVzAqw2meD
2.41797	um	Vesicles Paraspeckle	0.000	1.000	160	200001161	200000119	siRNA-IMPa4-25 PSPC1-A488 IMPa4-A546 DAPI 8C2-siRNA-IMP-a2-a4 V2.00	0	28. siRNA-IMPa4-25 PSPC1-A488 DAPI IMPa4-A546_af_TileScan_001 (Stage 32 of 49)	00-AkmGxQwud5TnpVzAqw2meD
9.29688	um	Vesicles Paraspeckle	0.000	1.000	160	200001162	200000120	siRNA-IMPa4-25 PSPC1-A488 IMPa4-A546 DAPI 8C2-siRNA-IMP-a2-a4 V2.00	0	28. siRNA-IMPa4-25 PSPC1-A488 DAPI IMPa4-A546_af_TileScan_001 (Stage 32 of 49)	00-AkmGxQwud5TnpVzAqw2meD
3.75	um	Vesicles Paraspeckle	0.000	1.000	160	200001163	200000121	siRNA-IMPa4-25 PSPC1-A488 IMPa4-A546 DAPI 8C2-siRNA-IMP-a2-a4 V2.00	0	28. siRNA-IMPa4-25 PSPC1-A488 DAPI IMPa4-A546_af_TileScan_001 (Stage 32 of 49)	00-AkmGxQwud5TnpVzAqw2meD
16.5	um	Vesicles Paraspeckle	0.000	1.000	160	200001164	200000122	siRNA-IMPa4-25 PSPC1-A488 IMPa4-A546 DAPI 8C2-siRNA-IMP-a2-a4 V2.00	0	28. siRNA-IMPa4-25 PSPC1-A488 DAPI IMPa4-A546_af_TileScan_001 (Stage 32 of 49)	00-AkmGxQwud5TnpVzAqw2meD
0.890625	um	Vesicles Paraspeckle	0.000	1.000	160	200001165	200000123	siRNA-IMPa4-25 PSPC1-A488 IMPa4-A546 DAPI 8C2-siRNA-IMP-a2-a4 V2.00	0	28. siRNA-IMPa4-25 PSPC1-A488 DAPI IMPa4-A546_af_TileScan_001 (Stage 32 of 49)	00-AkmGxQwud5TnpVzAqw2meD
8.875	um	Vesicles Paraspeckle	0.000	1.000	160	200001166	200000124	siRNA-IMPa4-25 PSPC1-A488 IMPa4-A546 DAPI 8C2-siRNA-IMP-a2-a4 V2.00	0	28. siRNA-IMPa4-25 PSPC1-A488 DAPI IMPa4-A546_af_TileScan_001 (Stage 32 of 49)	00-AkmGxQwud5TnpVzAqw2meD
18.8008	um	Vesicles Paraspeckle	0.000	1.000	160	200001167	200000125	siRNA-IMPa4-25 PSPC1-A488 IMPa4-A546 DAPI 8C2-siRNA-IMP-a2-a4 V2.00	0	28. siRNA-IMPa4-25 PSPC1-A488 DAPI IMPa4-A546_af_TileScan_001 (Stage 32 of 49)	00-AkmGxQwud5TnpVzAqw2meD
6.80859	um	Vesicles Paraspeckle	0.000	1.000	160	200001168	200000126	siRNA-IMPa4-25 PSPC1-A488 IMPa4-A546 DAPI 8C2-siRNA-IMP-a2-a4 V2.00	0	28. siRNA-IMPa4-25 PSPC1-A488 DAPI IMPa4-A546_af_TileScan_001 (Stage 32 of 49)	00-AkmGxQwud5TnpVzAqw2meD
15.25	um	Vesicles Paraspeckle	0.000	1.000	160	200001169	200000127	siRNA-IMPa4-25 PSPC1-A488 IMPa4-A546 DAPI 8C2-siRNA-IMP-a2-a4 V2.00	0	28. siRNA-IMPa4-25 PSPC1-A488 DAPI IMPa4-A546_af_TileScan_001 (Stage 32 of 49)	00-AkmGxQwud5TnpVzAqw2meD
6.58984	um	Vesicles Paraspeckle	0.000	1.000	160	200001170	200000128	siRNA-IMPa4-25 PSPC1-A488 IMPa4-A546 DAPI 8C2-siRNA-IMP-a2-a4 V2.00	0	28. siRNA-IMPa4-25 PSPC1-A488 DAPI IMPa4-A546_af_TileScan_001 (Stage 32 of 49)	00-AkmGxQwud5TnpVzAqw2meD
2.58203	um	Vesicles Paraspeckle	0.000	1.000	160	200001171	200000129	siRNA-IMPa4-25 PSPC1-A488 IMPa4-A546 DAPI 8C2-siRNA-IMP-a2-a4 V2.00	0	28. siRNA-IMPa4-25 PSPC1-A488 DAPI IMPa4-A546_af_TileScan_001 (Stage 32 of 49)	00-AkmGxQwud5TnpVzAqw2meD
4.75781	um	Vesicles Paraspeckle	0.000	1.000	160	200001172	200000130	siRNA-IMPa4-25 PSPC1-A488 IMPa4-A546 DAPI 8C2-siRNA-IMP-a2-a4 V2.00	0	28. siRNA-IMPa4-25 PSPC1-A488 DAPI IMPa4-A546_af_TileScan_001 (Stage 32 of 49)	00-AkmGxQwud5TnpVzAqw2meD
7.53125	um	Vesicles Paraspeckle	0.000	1.000	160	200001173	200000131	siRNA-IMPa4-25 PSPC1-A488 IMPa4-A546 DAPI 8C2-siRNA-IMP-a2-a4 V2.00	0	28. siRNA-IMPa4-25 PSPC1-A488 DAPI IMPa4-A546_af_TileScan_001 (Stage 32 of 49)	00-AkmGxQwud5TnpVzAqw2meD
43.8086	um	Vesicles Paraspeckle	0.000	1.000	161	200001174	200000132	siRNA-IMPa4-25 PSPC1-A488 IMPa4-A546 DAPI 8C2-siRNA-IMP-a2-a4 V2.00	0	28. siRNA-IMPa4-25 PSPC1-A488 DAPI IMPa4-A546_af_TileScan_001 (Stage 32 of 49)	00-AkmGxQwud5TnpVzAqw2meD
49.9297	um	Vesicles Paraspeckle	0.000	1.000	161	200001175	200000133	siRNA-IMPa4-25 PSPC1-A488 IMPa4-A546 DAPI 8C2-siRNA-IMP-a2-a4 V2.00	0	28. siRNA-IMPa4-25 PSPC1-A488 DAPI IMPa4-A546_af_TileScan_001 (Stage 32 of 49)	00-AkmGxQwud5TnpVzAqw2meD
43.8516	um	Vesicles Paraspeckle	0.000	1.000	161	200001176	200000134	siRNA-IMPa4-25 PSPC1-A488 IMPa4-A546 DAPI 8C2-siRNA-IMP-a2-a4 V2.00	0	28. siRNA-IMPa4-25 PSPC1-A488 DAPI IMPa4-A546_af_TileScan_001 (Stage 32 of 49)	00-AkmGxQwud5TnpVzAqw2meD
51.1914	um	Vesicles Paraspeckle	0.000	1.000	161	200001177	200000135	siRNA-IMPa4-25 PSPC1-A488 IMPa4-A546 DAPI 8C2-siRNA-IMP-a2-a4 V2.00	0	28. siRNA-IMPa4-25 PSPC1-A488 DAPI IMPa4-A546_af_TileScan_001 (Stage 32 of 49)	00-AkmGxQwud5TnpVzAqw2meD
50.6289	um	Vesicles Paraspeckle	0.000	1.000	161	200001178	200000136	siRNA-IMPa4-25 PSPC1-A488 IMPa4-A546 DAPI 8C2-siRNA-IMP-a2-a4 V2.00	0	28. siRNA-IMPa4-25 PSPC1-A488 DAPI IMPa4-A546_af_TileScan_001 (Stage 32 of 49)	00-AkmGxQwud5TnpVzAqw2meD
29.8633	um	Vesicles Paraspeckle	0.000	1.000	162	200001179	200000137	siRNA-IMPa4-25 PSPC1-A488 IMPa4-A546 DAPI 8C2-siRNA-IMP-a2-a4 V2.00	0	28. siRNA-IMPa4-25 PSPC1-A488 DAPI IMPa4-A546_af_TileScan_001 (Stage 32 of 49)	00-AkmGxQwud5TnpVzAqw2meD
22.2734	um	Vesicles Paraspeckle	0.000	1.000	162	200001180	200000138	siRNA-IMPa4-25 PSPC1-A488 IMPa4-A546 DAPI 8C2-siRNA-IMP-a2-a4 V2.00	0	28. siRNA-IMPa4-25 PSPC1-A488 DAPI IMPa4-A546_af_TileScan_001 (Stage 32 of 49)	00-AkmGxQwud5TnpVzAqw2meD
29.457	um	Vesicles Paraspeckle	0.000	1.000	162	200001181	200000139	siRNA-IMPa4-25 PSPC1-A488 IMPa4-A546 DAPI 8C2-siRNA-IMP-a2-a4 V2.00	0	28. siRNA-IMPa4-25 PSPC1-A488 DAPI IMPa4-A546_af_TileScan_001 (Stage 32 of 49)	00-AkmGxQwud5TnpVzAqw2meD
2.04688	um	Vesicles Paraspeckle	0.000	1.000	163	200001182	200000140	siRNA-IMPa4-25 PSPC1-A488 IMPa4-A546 DAPI 8C2-siRNA-IMP-a2-a4 V2.00	0	28. siRNA-IMPa4-25 PSPC1-A488 DAPI IMPa4-A546_af_TileScan_001 (Stage 32 of 49)	00-AkmGxQwud5TnpVzAqw2meD
0.574219	um	Vesicles Paraspeckle	0.000	1.000	163	200001183	200000141	siRNA-IMPa4-25 PSPC1-A488 IMPa4-A546 DAPI 8C2-siRNA-IMP-a2-a4 V2.00	0	28. siRNA-IMPa4-25 PSPC1-A488 DAPI IMPa4-A546_af_TileScan_001 (Stage 32 of 49)	00-AkmGxQwud5TnpVzAqw2meD
0.175781	um	Vesicles Paraspeckle	0.000	1.000	163	200001184	200000142	siRNA-IMPa4-25 PSPC1-A488 IMPa4-A546 DAPI 8C2-siRNA-IMP-a2-a4 V2.00	0	28. siRNA-IMPa4-25 PSPC1-A488 DAPI IMPa4-A546_af_TileScan_001 (Stage 32 of 49)	00-AkmGxQwud5TnpVzAqw2meD
2.28125	um	Vesicles Paraspeckle	0.000	1.000	163	200001185	200000143	siRNA-IMPa4-25 PSPC1-A488 IMPa4-A546 DAPI 8C2-siRNA-IMP-a2-a4 V2.00	0	28. siRNA-IMPa4-25 PSPC1-A488 DAPI IMPa4-A546_af_TileScan_001 (Stage 32 of 49)	00-AkmGxQwud5TnpVzAqw2meD
1.54688	um	Vesicles Paraspeckle	0.000	1.000	163	200001186	200000144	siRNA-IMPa4-25 PSPC1-A488 IMPa4-A546 DAPI 8C2-siRNA-IMP-a2-a4 V2.00	0	28. siRNA-IMPa4-25 PSPC1-A488 DAPI IMPa4-A546_af_TileScan_001 (Stage 32 of 49)	00-AkmGxQwud5TnpVzAqw2meD
0.429688	um	Vesicles Paraspeckle	0.000	1.000	163	200001187	200000145	siRNA-IMPa4-25 PSPC1-A488 IMPa4-A546 DAPI 8C2-siRNA-IMP-a2-a4 V2.00	0	28. siRNA-IMPa4-25 PSPC1-A488 DAPI IMPa4-A546_af_TileScan_001 (Stage 32 of 49)	00-AkmGxQwud5TnpVzAqw2meD
8.13672	um	Vesicles Paraspeckle	0.000	1.000	163	200001188	200000146	siRNA-IMPa4-25 PSPC1-A488 IMPa4-A546 DAPI 8C2-siRNA-IMP-a2-a4 V2.00	0	28. siRNA-IMPa4-25 PSPC1-A488 DAPI IMPa4-A546_af_TileScan_001 (Stage 32 of 49)	00-AkmGxQwud5TnpVzAqw2meD
1.84375	um	Vesicles Paraspeckle	0.000	1.000	163	200001189	200000147	siRNA-IMPa4-25 PSPC1-A488 IMPa4-A546 DAPI 8C2-siRNA-IMP-a2-a4 V2.00	0	28. siRNA-IMPa4-25 PSPC1-A488 DAPI IMPa4-A546_af_TileScan_001 (Stage 32 of 49)	00-AkmGxQwud5TnpVzAqw2meD
19.0273	um	Vesicles Paraspeckle	0.000	1.000	164	200001190	200000000	siRNA-IMPa4-25 PSPC1-A488 IMPa4-A546 DAPI 8C2-siRNA-IMP-a2-a4 V2.00	0	28. siRNA-IMPa4-25 PSPC1-A488 DAPI IMPa4-A546_ag_TileScan_001 (Stage 33 of 49)	00-BKFYCUD7htrsLeKkEPKB8J
27.7344	um	Vesicles Paraspeckle	0.000	1.000	164	200001191	200000001	siRNA-IMPa4-25 PSPC1-A488 IMPa4-A546 DAPI 8C2-siRNA-IMP-a2-a4 V2.00	0	28. siRNA-IMPa4-25 PSPC1-A488 DAPI IMPa4-A546_ag_TileScan_001 (Stage 33 of 49)	00-BKFYCUD7htrsLeKkEPKB8J
29.2773	um	Vesicles Paraspeckle	0.000	1.000	164	200001192	200000002	siRNA-IMPa4-25 PSPC1-A488 IMPa4-A546 DAPI 8C2-siRNA-IMP-a2-a4 V2.00	0	28. siRNA-IMPa4-25 PSPC1-A488 DAPI IMPa4-A546_ag_TileScan_001 (Stage 33 of 49)	00-BKFYCUD7htrsLeKkEPKB8J
23.918	um	Vesicles Paraspeckle	0.000	1.000	164	200001193	200000003	siRNA-IMPa4-25 PSPC1-A488 IMPa4-A546 DAPI 8C2-siRNA-IMP-a2-a4 V2.00	0	28. siRNA-IMPa4-25 PSPC1-A488 DAPI IMPa4-A546_ag_TileScan_001 (Stage 33 of 49)	00-BKFYCUD7htrsLeKkEPKB8J
15.9375	um	Vesicles Paraspeckle	0.000	1.000	164	200001194	200000004	siRNA-IMPa4-25 PSPC1-A488 IMPa4-A546 DAPI 8C2-siRNA-IMP-a2-a4 V2.00	0	28. siRNA-IMPa4-25 PSPC1-A488 DAPI IMPa4-A546_ag_TileScan_001 (Stage 33 of 49)	00-BKFYCUD7htrsLeKkEPKB8J
18.3555	um	Vesicles Paraspeckle	0.000	1.000	164	200001195	200000005	siRNA-IMPa4-25 PSPC1-A488 IMPa4-A546 DAPI 8C2-siRNA-IMP-a2-a4 V2.00	0	28. siRNA-IMPa4-25 PSPC1-A488 DAPI IMPa4-A546_ag_TileScan_001 (Stage 33 of 49)	00-BKFYCUD7htrsLeKkEPKB8J
35.4219	um	Vesicles Paraspeckle	0.000	1.000	165	200001196	200000006	siRNA-IMPa4-25 PSPC1-A488 IMPa4-A546 DAPI 8C2-siRNA-IMP-a2-a4 V2.00	0	28. siRNA-IMPa4-25 PSPC1-A488 DAPI IMPa4-A546_ag_TileScan_001 (Stage 33 of 49)	00-BKFYCUD7htrsLeKkEPKB8J
29.6602	um	Vesicles Paraspeckle	0.000	1.000	165	200001197	200000007	siRNA-IMPa4-25 PSPC1-A488 IMPa4-A546 DAPI 8C2-siRNA-IMP-a2-a4 V2.00	0	28. siRNA-IMPa4-25 PSPC1-A488 DAPI IMPa4-A546_ag_TileScan_001 (Stage 33 of 49)	00-BKFYCUD7htrsLeKkEPKB8J
30.8711	um	Vesicles Paraspeckle	0.000	1.000	165	200001198	200000008	siRNA-IMPa4-25 PSPC1-A488 IMPa4-A546 DAPI 8C2-siRNA-IMP-a2-a4 V2.00	0	28. siRNA-IMPa4-25 PSPC1-A488 DAPI IMPa4-A546_ag_TileScan_001 (Stage 33 of 49)	00-BKFYCUD7htrsLeKkEPKB8J
33.0547	um	Vesicles Paraspeckle	0.000	1.000	165	200001199	200000009	siRNA-IMPa4-25 PSPC1-A488 IMPa4-A546 DAPI 8C2-siRNA-IMP-a2-a4 V2.00	0	28. siRNA-IMPa4-25 PSPC1-A488 DAPI IMPa4-A546_ag_TileScan_001 (Stage 33 of 49)	00-BKFYCUD7htrsLeKkEPKB8J
33.6367	um	Vesicles Paraspeckle	0.000	1.000	165	200001200	200000010	siRNA-IMPa4-25 PSPC1-A488 IMPa4-A546 DAPI 8C2-siRNA-IMP-a2-a4 V2.00	0	28. siRNA-IMPa4-25 PSPC1-A488 DAPI IMPa4-A546_ag_TileScan_001 (Stage 33 of 49)	00-BKFYCUD7htrsLeKkEPKB8J
29.5547	um	Vesicles Paraspeckle	0.000	1.000	165	200001201	200000011	siRNA-IMPa4-25 PSPC1-A488 IMPa4-A546 DAPI 8C2-siRNA-IMP-a2-a4 V2.00	0	28. siRNA-IMPa4-25 PSPC1-A488 DAPI IMPa4-A546_ag_TileScan_001 (Stage 33 of 49)	00-BKFYCUD7htrsLeKkEPKB8J
29.3555	um	Vesicles Paraspeckle	0.000	1.000	165	200001202	200000012	siRNA-IMPa4-25 PSPC1-A488 IMPa4-A546 DAPI 8C2-siRNA-IMP-a2-a4 V2.00	0	28. siRNA-IMPa4-25 PSPC1-A488 DAPI IMPa4-A546_ag_TileScan_001 (Stage 33 of 49)	00-BKFYCUD7htrsLeKkEPKB8J
42.707	um	Vesicles Paraspeckle	0.000	1.000	165	200001203	200000013	siRNA-IMPa4-25 PSPC1-A488 IMPa4-A546 DAPI 8C2-siRNA-IMP-a2-a4 V2.00	0	28. siRNA-IMPa4-25 PSPC1-A488 DAPI IMPa4-A546_ag_TileScan_001 (Stage 33 of 49)	00-BKFYCUD7htrsLeKkEPKB8J
43.1875	um	Vesicles Paraspeckle	0.000	1.000	165	200001204	200000014	siRNA-IMPa4-25 PSPC1-A488 IMPa4-A546 DAPI 8C2-siRNA-IMP-a2-a4 V2.00	0	28. siRNA-IMPa4-25 PSPC1-A488 DAPI IMPa4-A546_ag_TileScan_001 (Stage 33 of 49)	00-BKFYCUD7htrsLeKkEPKB8J
42.2383	um	Vesicles Paraspeckle	0.000	1.000	165	200001205	200000015	siRNA-IMPa4-25 PSPC1-A488 IMPa4-A546 DAPI 8C2-siRNA-IMP-a2-a4 V2.00	0	28. siRNA-IMPa4-25 PSPC1-A488 DAPI IMPa4-A546_ag_TileScan_001 (Stage 33 of 49)	00-BKFYCUD7htrsLeKkEPKB8J
37.7109	um	Vesicles Paraspeckle	0.000	1.000	165	200001206	200000016	siRNA-IMPa4-25 PSPC1-A488 IMPa4-A546 DAPI 8C2-siRNA-IMP-a2-a4 V2.00	0	28. siRNA-IMPa4-25 PSPC1-A488 DAPI IMPa4-A546_ag_TileScan_001 (Stage 33 of 49)	00-BKFYCUD7htrsLeKkEPKB8J
40.7422	um	Vesicles Paraspeckle	0.000	1.000	165	200001207	200000017	siRNA-IMPa4-25 PSPC1-A488 IMPa4-A546 DAPI 8C2-siRNA-IMP-a2-a4 V2.00	0	28. siRNA-IMPa4-25 PSPC1-A488 DAPI IMPa4-A546_ag_TileScan_001 (Stage 33 of 49)	00-BKFYCUD7htrsLeKkEPKB8J
38.2813	um	Vesicles Paraspeckle	0.000	1.000	165	200001208	200000018	siRNA-IMPa4-25 PSPC1-A488 IMPa4-A546 DAPI 8C2-siRNA-IMP-a2-a4 V2.00	0	28. siRNA-IMPa4-25 PSPC1-A488 DAPI IMPa4-A546_ag_TileScan_001 (Stage 33 of 49)	00-BKFYCUD7htrsLeKkEPKB8J
40.1797	um	Vesicles Paraspeckle	0.000	1.000	165	200001209	200000019	siRNA-IMPa4-25 PSPC1-A488 IMPa4-A546 DAPI 8C2-siRNA-IMP-a2-a4 V2.00	0	28. siRNA-IMPa4-25 PSPC1-A488 DAPI IMPa4-A546_ag_TileScan_001 (Stage 33 of 49)	00-BKFYCUD7htrsLeKkEPKB8J
42.5234	um	Vesicles Paraspeckle	0.000	1.000	165	200001210	200000020	siRNA-IMPa4-25 PSPC1-A488 IMPa4-A546 DAPI 8C2-siRNA-IMP-a2-a4 V2.00	0	28. siRNA-IMPa4-25 PSPC1-A488 DAPI IMPa4-A546_ag_TileScan_001 (Stage 33 of 49)	00-BKFYCUD7htrsLeKkEPKB8J
41.3203	um	Vesicles Paraspeckle	0.000	1.000	165	200001211	200000021	siRNA-IMPa4-25 PSPC1-A488 IMPa4-A546 DAPI 8C2-siRNA-IMP-a2-a4 V2.00	0	28. siRNA-IMPa4-25 PSPC1-A488 DAPI IMPa4-A546_ag_TileScan_001 (Stage 33 of 49)	00-BKFYCUD7htrsLeKkEPKB8J
29.6406	um	Vesicles Paraspeckle	0.000	1.000	165	200001212	200000022	siRNA-IMPa4-25 PSPC1-A488 IMPa4-A546 DAPI 8C2-siRNA-IMP-a2-a4 V2.00	0	28. siRNA-IMPa4-25 PSPC1-A488 DAPI IMPa4-A546_ag_TileScan_001 (Stage 33 of 49)	00-BKFYCUD7htrsLeKkEPKB8J
31.1367	um	Vesicles Paraspeckle	0.000	1.000	165	200001213	200000023	siRNA-IMPa4-25 PSPC1-A488 IMPa4-A546 DAPI 8C2-siRNA-IMP-a2-a4 V2.00	0	28. siRNA-IMPa4-25 PSPC1-A488 DAPI IMPa4-A546_ag_TileScan_001 (Stage 33 of 49)	00-BKFYCUD7htrsLeKkEPKB8J
39.8164	um	Vesicles Paraspeckle	0.000	1.000	165	200001214	200000024	siRNA-IMPa4-25 PSPC1-A488 IMPa4-A546 DAPI 8C2-siRNA-IMP-a2-a4 V2.00	0	28. siRNA-IMPa4-25 PSPC1-A488 DAPI IMPa4-A546_ag_TileScan_001 (Stage 33 of 49)	00-BKFYCUD7htrsLeKkEPKB8J
0	um	Vesicles Paraspeckle	0.000	1.000	166	200001215	200000025	siRNA-IMPa4-25 PSPC1-A488 IMPa4-A546 DAPI 8C2-siRNA-IMP-a2-a4 V2.00	0	28. siRNA-IMPa4-25 PSPC1-A488 DAPI IMPa4-A546_ag_TileScan_001 (Stage 33 of 49)	00-BKFYCUD7htrsLeKkEPKB8J
2.125	um	Vesicles Paraspeckle	0.000	1.000	166	200001216	200000026	siRNA-IMPa4-25 PSPC1-A488 IMPa4-A546 DAPI 8C2-siRNA-IMP-a2-a4 V2.00	0	28. siRNA-IMPa4-25 PSPC1-A488 DAPI IMPa4-A546_ag_TileScan_001 (Stage 33 of 49)	00-BKFYCUD7htrsLeKkEPKB8J
16.8008	um	Vesicles Paraspeckle	0.000	1.000	167	200001217	200000027	siRNA-IMPa4-25 PSPC1-A488 IMPa4-A546 DAPI 8C2-siRNA-IMP-a2-a4 V2.00	0	28. siRNA-IMPa4-25 PSPC1-A488 DAPI IMPa4-A546_ag_TileScan_001 (Stage 33 of 49)	00-BKFYCUD7htrsLeKkEPKB8J
19.2461	um	Vesicles Paraspeckle	0.000	1.000	167	200001218	200000028	siRNA-IMPa4-25 PSPC1-A488 IMPa4-A546 DAPI 8C2-siRNA-IMP-a2-a4 V2.00	0	28. siRNA-IMPa4-25 PSPC1-A488 DAPI IMPa4-A546_ag_TileScan_001 (Stage 33 of 49)	00-BKFYCUD7htrsLeKkEPKB8J
23.0156	um	Vesicles Paraspeckle	0.000	1.000	167	200001219	200000029	siRNA-IMPa4-25 PSPC1-A488 IMPa4-A546 DAPI 8C2-siRNA-IMP-a2-a4 V2.00	0	28. siRNA-IMPa4-25 PSPC1-A488 DAPI IMPa4-A546_ag_TileScan_001 (Stage 33 of 49)	00-BKFYCUD7htrsLeKkEPKB8J
13.1563	um	Vesicles Paraspeckle	0.000	1.000	167	200001220	200000030	siRNA-IMPa4-25 PSPC1-A488 IMPa4-A546 DAPI 8C2-siRNA-IMP-a2-a4 V2.00	0	28. siRNA-IMPa4-25 PSPC1-A488 DAPI IMPa4-A546_ag_TileScan_001 (Stage 33 of 49)	00-BKFYCUD7htrsLeKkEPKB8J
18.457	um	Vesicles Paraspeckle	0.000	1.000	167	200001221	200000031	siRNA-IMPa4-25 PSPC1-A488 IMPa4-A546 DAPI 8C2-siRNA-IMP-a2-a4 V2.00	0	28. siRNA-IMPa4-25 PSPC1-A488 DAPI IMPa4-A546_ag_TileScan_001 (Stage 33 of 49)	00-BKFYCUD7htrsLeKkEPKB8J
0.558594	um	Vesicles Paraspeckle	0.000	1.000	169	200001222	200000032	siRNA-IMPa4-25 PSPC1-A488 IMPa4-A546 DAPI 8C2-siRNA-IMP-a2-a4 V2.00	0	28. siRNA-IMPa4-25 PSPC1-A488 DAPI IMPa4-A546_ag_TileScan_001 (Stage 33 of 49)	00-BKFYCUD7htrsLeKkEPKB8J
2.14063	um	Vesicles Paraspeckle	0.000	1.000	169	200001223	200000033	siRNA-IMPa4-25 PSPC1-A488 IMPa4-A546 DAPI 8C2-siRNA-IMP-a2-a4 V2.00	0	28. siRNA-IMPa4-25 PSPC1-A488 DAPI IMPa4-A546_ag_TileScan_001 (Stage 33 of 49)	00-BKFYCUD7htrsLeKkEPKB8J
0.660156	um	Vesicles Paraspeckle	0.000	1.000	169	200001224	200000034	siRNA-IMPa4-25 PSPC1-A488 IMPa4-A546 DAPI 8C2-siRNA-IMP-a2-a4 V2.00	0	28. siRNA-IMPa4-25 PSPC1-A488 DAPI IMPa4-A546_ag_TileScan_001 (Stage 33 of 49)	00-BKFYCUD7htrsLeKkEPKB8J
4.70703	um	Vesicles Paraspeckle	0.000	1.000	169	200001225	200000035	siRNA-IMPa4-25 PSPC1-A488 IMPa4-A546 DAPI 8C2-siRNA-IMP-a2-a4 V2.00	0	28. siRNA-IMPa4-25 PSPC1-A488 DAPI IMPa4-A546_ag_TileScan_001 (Stage 33 of 49)	00-BKFYCUD7htrsLeKkEPKB8J
1.06641	um	Vesicles Paraspeckle	0.000	1.000	170	200001226	200000036	siRNA-IMPa4-25 PSPC1-A488 IMPa4-A546 DAPI 8C2-siRNA-IMP-a2-a4 V2.00	0	28. siRNA-IMPa4-25 PSPC1-A488 DAPI IMPa4-A546_ag_TileScan_001 (Stage 33 of 49)	00-BKFYCUD7htrsLeKkEPKB8J
1.05859	um	Vesicles Paraspeckle	0.000	1.000	170	200001227	200000037	siRNA-IMPa4-25 PSPC1-A488 IMPa4-A546 DAPI 8C2-siRNA-IMP-a2-a4 V2.00	0	28. siRNA-IMPa4-25 PSPC1-A488 DAPI IMPa4-A546_ag_TileScan_001 (Stage 33 of 49)	00-BKFYCUD7htrsLeKkEPKB8J
13.7031	um	Vesicles Paraspeckle	0.000	1.000	171	200001228	200000038	siRNA-IMPa4-25 PSPC1-A488 IMPa4-A546 DAPI 8C2-siRNA-IMP-a2-a4 V2.00	0	28. siRNA-IMPa4-25 PSPC1-A488 DAPI IMPa4-A546_ag_TileScan_001 (Stage 33 of 49)	00-BKFYCUD7htrsLeKkEPKB8J
13.5742	um	Vesicles Paraspeckle	0.000	1.000	171	200001229	200000039	siRNA-IMPa4-25 PSPC1-A488 IMPa4-A546 DAPI 8C2-siRNA-IMP-a2-a4 V2.00	0	28. siRNA-IMPa4-25 PSPC1-A488 DAPI IMPa4-A546_ag_TileScan_001 (Stage 33 of 49)	00-BKFYCUD7htrsLeKkEPKB8J
16.1836	um	Vesicles Paraspeckle	0.000	1.000	171	200001230	200000040	siRNA-IMPa4-25 PSPC1-A488 IMPa4-A546 DAPI 8C2-siRNA-IMP-a2-a4 V2.00	0	28. siRNA-IMPa4-25 PSPC1-A488 DAPI IMPa4-A546_ag_TileScan_001 (Stage 33 of 49)	00-BKFYCUD7htrsLeKkEPKB8J
17.5859	um	Vesicles Paraspeckle	0.000	1.000	171	200001231	200000041	siRNA-IMPa4-25 PSPC1-A488 IMPa4-A546 DAPI 8C2-siRNA-IMP-a2-a4 V2.00	0	28. siRNA-IMPa4-25 PSPC1-A488 DAPI IMPa4-A546_ag_TileScan_001 (Stage 33 of 49)	00-BKFYCUD7htrsLeKkEPKB8J
21.2031	um	Vesicles Paraspeckle	0.000	1.000	171	200001232	200000042	siRNA-IMPa4-25 PSPC1-A488 IMPa4-A546 DAPI 8C2-siRNA-IMP-a2-a4 V2.00	0	28. siRNA-IMPa4-25 PSPC1-A488 DAPI IMPa4-A546_ag_TileScan_001 (Stage 33 of 49)	00-BKFYCUD7htrsLeKkEPKB8J
13.6602	um	Vesicles Paraspeckle	0.000	1.000	171	200001233	200000043	siRNA-IMPa4-25 PSPC1-A488 IMPa4-A546 DAPI 8C2-siRNA-IMP-a2-a4 V2.00	0	28. siRNA-IMPa4-25 PSPC1-A488 DAPI IMPa4-A546_ag_TileScan_001 (Stage 33 of 49)	00-BKFYCUD7htrsLeKkEPKB8J
13.2539	um	Vesicles Paraspeckle	0.000	1.000	171	200001234	200000044	siRNA-IMPa4-25 PSPC1-A488 IMPa4-A546 DAPI 8C2-siRNA-IMP-a2-a4 V2.00	0	28. siRNA-IMPa4-25 PSPC1-A488 DAPI IMPa4-A546_ag_TileScan_001 (Stage 33 of 49)	00-BKFYCUD7htrsLeKkEPKB8J
19.7227	um	Vesicles Paraspeckle	0.000	1.000	171	200001235	200000045	siRNA-IMPa4-25 PSPC1-A488 IMPa4-A546 DAPI 8C2-siRNA-IMP-a2-a4 V2.00	0	28. siRNA-IMPa4-25 PSPC1-A488 DAPI IMPa4-A546_ag_TileScan_001 (Stage 33 of 49)	00-BKFYCUD7htrsLeKkEPKB8J
16.8281	um	Vesicles Paraspeckle	0.000	1.000	171	200001236	200000046	siRNA-IMPa4-25 PSPC1-A488 IMPa4-A546 DAPI 8C2-siRNA-IMP-a2-a4 V2.00	0	28. siRNA-IMPa4-25 PSPC1-A488 DAPI IMPa4-A546_ag_TileScan_001 (Stage 33 of 49)	00-BKFYCUD7htrsLeKkEPKB8J
23.1563	um	Vesicles Paraspeckle	0.000	1.000	171	200001237	200000047	siRNA-IMPa4-25 PSPC1-A488 IMPa4-A546 DAPI 8C2-siRNA-IMP-a2-a4 V2.00	0	28. siRNA-IMPa4-25 PSPC1-A488 DAPI IMPa4-A546_ag_TileScan_001 (Stage 33 of 49)	00-BKFYCUD7htrsLeKkEPKB8J
23.8203	um	Vesicles Paraspeckle	0.000	1.000	171	200001238	200000048	siRNA-IMPa4-25 PSPC1-A488 IMPa4-A546 DAPI 8C2-siRNA-IMP-a2-a4 V2.00	0	28. siRNA-IMPa4-25 PSPC1-A488 DAPI IMPa4-A546_ag_TileScan_001 (Stage 33 of 49)	00-BKFYCUD7htrsLeKkEPKB8J
13.5391	um	Vesicles Paraspeckle	0.000	1.000	171	200001239	200000049	siRNA-IMPa4-25 PSPC1-A488 IMPa4-A546 DAPI 8C2-siRNA-IMP-a2-a4 V2.00	0	28. siRNA-IMPa4-25 PSPC1-A488 DAPI IMPa4-A546_ag_TileScan_001 (Stage 33 of 49)	00-BKFYCUD7htrsLeKkEPKB8J
15.0078	um	Vesicles Paraspeckle	0.000	1.000	171	200001240	200000050	siRNA-IMPa4-25 PSPC1-A488 IMPa4-A546 DAPI 8C2-siRNA-IMP-a2-a4 V2.00	0	28. siRNA-IMPa4-25 PSPC1-A488 DAPI IMPa4-A546_ag_TileScan_001 (Stage 33 of 49)	00-BKFYCUD7htrsLeKkEPKB8J
22.9922	um	Vesicles Paraspeckle	0.000	1.000	171	200001241	200000051	siRNA-IMPa4-25 PSPC1-A488 IMPa4-A546 DAPI 8C2-siRNA-IMP-a2-a4 V2.00	0	28. siRNA-IMPa4-25 PSPC1-A488 DAPI IMPa4-A546_ag_TileScan_001 (Stage 33 of 49)	00-BKFYCUD7htrsLeKkEPKB8J
13.9688	um	Vesicles Paraspeckle	0.000	1.000	171	200001242	200000052	siRNA-IMPa4-25 PSPC1-A488 IMPa4-A546 DAPI 8C2-siRNA-IMP-a2-a4 V2.00	0	28. siRNA-IMPa4-25 PSPC1-A488 DAPI IMPa4-A546_ag_TileScan_001 (Stage 33 of 49)	00-BKFYCUD7htrsLeKkEPKB8J
16.2695	um	Vesicles Paraspeckle	0.000	1.000	171	200001243	200000053	siRNA-IMPa4-25 PSPC1-A488 IMPa4-A546 DAPI 8C2-siRNA-IMP-a2-a4 V2.00	0	28. siRNA-IMPa4-25 PSPC1-A488 DAPI IMPa4-A546_ag_TileScan_001 (Stage 33 of 49)	00-BKFYCUD7htrsLeKkEPKB8J
17.5234	um	Vesicles Paraspeckle	0.000	1.000	171	200001244	200000054	siRNA-IMPa4-25 PSPC1-A488 IMPa4-A546 DAPI 8C2-siRNA-IMP-a2-a4 V2.00	0	28. siRNA-IMPa4-25 PSPC1-A488 DAPI IMPa4-A546_ag_TileScan_001 (Stage 33 of 49)	00-BKFYCUD7htrsLeKkEPKB8J
20.9648	um	Vesicles Paraspeckle	0.000	1.000	171	200001245	200000055	siRNA-IMPa4-25 PSPC1-A488 IMPa4-A546 DAPI 8C2-siRNA-IMP-a2-a4 V2.00	0	28. siRNA-IMPa4-25 PSPC1-A488 DAPI IMPa4-A546_ag_TileScan_001 (Stage 33 of 49)	00-BKFYCUD7htrsLeKkEPKB8J
16.7422	um	Vesicles Paraspeckle	0.000	1.000	171	200001246	200000056	siRNA-IMPa4-25 PSPC1-A488 IMPa4-A546 DAPI 8C2-siRNA-IMP-a2-a4 V2.00	0	28. siRNA-IMPa4-25 PSPC1-A488 DAPI IMPa4-A546_ag_TileScan_001 (Stage 33 of 49)	00-BKFYCUD7htrsLeKkEPKB8J
22.3594	um	Vesicles Paraspeckle	0.000	1.000	171	200001247	200000057	siRNA-IMPa4-25 PSPC1-A488 IMPa4-A546 DAPI 8C2-siRNA-IMP-a2-a4 V2.00	0	28. siRNA-IMPa4-25 PSPC1-A488 DAPI IMPa4-A546_ag_TileScan_001 (Stage 33 of 49)	00-BKFYCUD7htrsLeKkEPKB8J
24.1406	um	Vesicles Paraspeckle	0.000	1.000	171	200001248	200000058	siRNA-IMPa4-25 PSPC1-A488 IMPa4-A546 DAPI 8C2-siRNA-IMP-a2-a4 V2.00	0	28. siRNA-IMPa4-25 PSPC1-A488 DAPI IMPa4-A546_ag_TileScan_001 (Stage 33 of 49)	00-BKFYCUD7htrsLeKkEPKB8J
13.5742	um	Vesicles Paraspeckle	0.000	1.000	171	200001249	200000059	siRNA-IMPa4-25 PSPC1-A488 IMPa4-A546 DAPI 8C2-siRNA-IMP-a2-a4 V2.00	0	28. siRNA-IMPa4-25 PSPC1-A488 DAPI IMPa4-A546_ag_TileScan_001 (Stage 33 of 49)	00-BKFYCUD7htrsLeKkEPKB8J
17.5547	um	Vesicles Paraspeckle	0.000	1.000	171	200001250	200000060	siRNA-IMPa4-25 PSPC1-A488 IMPa4-A546 DAPI 8C2-siRNA-IMP-a2-a4 V2.00	0	28. siRNA-IMPa4-25 PSPC1-A488 DAPI IMPa4-A546_ag_TileScan_001 (Stage 33 of 49)	00-BKFYCUD7htrsLeKkEPKB8J
0.210938	um	Vesicles Paraspeckle	0.000	1.000	172	200001251	200000061	siRNA-IMPa4-25 PSPC1-A488 IMPa4-A546 DAPI 8C2-siRNA-IMP-a2-a4 V2.00	0	28. siRNA-IMPa4-25 PSPC1-A488 DAPI IMPa4-A546_ag_TileScan_001 (Stage 33 of 49)	00-BKFYCUD7htrsLeKkEPKB8J
40.0977	um	Vesicles Paraspeckle	0.000	1.000	173	200001252	200000062	siRNA-IMPa4-25 PSPC1-A488 IMPa4-A546 DAPI 8C2-siRNA-IMP-a2-a4 V2.00	0	28. siRNA-IMPa4-25 PSPC1-A488 DAPI IMPa4-A546_ag_TileScan_001 (Stage 33 of 49)	00-BKFYCUD7htrsLeKkEPKB8J
43.5156	um	Vesicles Paraspeckle	0.000	1.000	173	200001253	200000063	siRNA-IMPa4-25 PSPC1-A488 IMPa4-A546 DAPI 8C2-siRNA-IMP-a2-a4 V2.00	0	28. siRNA-IMPa4-25 PSPC1-A488 DAPI IMPa4-A546_ag_TileScan_001 (Stage 33 of 49)	00-BKFYCUD7htrsLeKkEPKB8J
35.8008	um	Vesicles Paraspeckle	0.000	1.000	173	200001254	200000064	siRNA-IMPa4-25 PSPC1-A488 IMPa4-A546 DAPI 8C2-siRNA-IMP-a2-a4 V2.00	0	28. siRNA-IMPa4-25 PSPC1-A488 DAPI IMPa4-A546_ag_TileScan_001 (Stage 33 of 49)	00-BKFYCUD7htrsLeKkEPKB8J
45.2109	um	Vesicles Paraspeckle	0.000	1.000	173	200001255	200000065	siRNA-IMPa4-25 PSPC1-A488 IMPa4-A546 DAPI 8C2-siRNA-IMP-a2-a4 V2.00	0	28. siRNA-IMPa4-25 PSPC1-A488 DAPI IMPa4-A546_ag_TileScan_001 (Stage 33 of 49)	00-BKFYCUD7htrsLeKkEPKB8J
37.2891	um	Vesicles Paraspeckle	0.000	1.000	173	200001256	200000066	siRNA-IMPa4-25 PSPC1-A488 IMPa4-A546 DAPI 8C2-siRNA-IMP-a2-a4 V2.00	0	28. siRNA-IMPa4-25 PSPC1-A488 DAPI IMPa4-A546_ag_TileScan_001 (Stage 33 of 49)	00-BKFYCUD7htrsLeKkEPKB8J
41.8125	um	Vesicles Paraspeckle	0.000	1.000	173	200001257	200000067	siRNA-IMPa4-25 PSPC1-A488 IMPa4-A546 DAPI 8C2-siRNA-IMP-a2-a4 V2.00	0	28. siRNA-IMPa4-25 PSPC1-A488 DAPI IMPa4-A546_ag_TileScan_001 (Stage 33 of 49)	00-BKFYCUD7htrsLeKkEPKB8J
37.6133	um	Vesicles Paraspeckle	0.000	1.000	173	200001258	200000068	siRNA-IMPa4-25 PSPC1-A488 IMPa4-A546 DAPI 8C2-siRNA-IMP-a2-a4 V2.00	0	28. siRNA-IMPa4-25 PSPC1-A488 DAPI IMPa4-A546_ag_TileScan_001 (Stage 33 of 49)	00-BKFYCUD7htrsLeKkEPKB8J
39.7305	um	Vesicles Paraspeckle	0.000	1.000	173	200001259	200000069	siRNA-IMPa4-25 PSPC1-A488 IMPa4-A546 DAPI 8C2-siRNA-IMP-a2-a4 V2.00	0	28. siRNA-IMPa4-25 PSPC1-A488 DAPI IMPa4-A546_ag_TileScan_001 (Stage 33 of 49)	00-BKFYCUD7htrsLeKkEPKB8J
39.3555	um	Vesicles Paraspeckle	0.000	1.000	173	200001260	200000070	siRNA-IMPa4-25 PSPC1-A488 IMPa4-A546 DAPI 8C2-siRNA-IMP-a2-a4 V2.00	0	28. siRNA-IMPa4-25 PSPC1-A488 DAPI IMPa4-A546_ag_TileScan_001 (Stage 33 of 49)	00-BKFYCUD7htrsLeKkEPKB8J
43.3281	um	Vesicles Paraspeckle	0.000	1.000	173	200001261	200000071	siRNA-IMPa4-25 PSPC1-A488 IMPa4-A546 DAPI 8C2-siRNA-IMP-a2-a4 V2.00	0	28. siRNA-IMPa4-25 PSPC1-A488 DAPI IMPa4-A546_ag_TileScan_001 (Stage 33 of 49)	00-BKFYCUD7htrsLeKkEPKB8J
44.0039	um	Vesicles Paraspeckle	0.000	1.000	173	200001262	200000072	siRNA-IMPa4-25 PSPC1-A488 IMPa4-A546 DAPI 8C2-siRNA-IMP-a2-a4 V2.00	0	28. siRNA-IMPa4-25 PSPC1-A488 DAPI IMPa4-A546_ag_TileScan_001 (Stage 33 of 49)	00-BKFYCUD7htrsLeKkEPKB8J
37.6563	um	Vesicles Paraspeckle	0.000	1.000	173	200001263	200000073	siRNA-IMPa4-25 PSPC1-A488 IMPa4-A546 DAPI 8C2-siRNA-IMP-a2-a4 V2.00	0	28. siRNA-IMPa4-25 PSPC1-A488 DAPI IMPa4-A546_ag_TileScan_001 (Stage 33 of 49)	00-BKFYCUD7htrsLeKkEPKB8J
33.1797	um	Vesicles Paraspeckle	0.000	1.000	173	200001264	200000074	siRNA-IMPa4-25 PSPC1-A488 IMPa4-A546 DAPI 8C2-siRNA-IMP-a2-a4 V2.00	0	28. siRNA-IMPa4-25 PSPC1-A488 DAPI IMPa4-A546_ag_TileScan_001 (Stage 33 of 49)	00-BKFYCUD7htrsLeKkEPKB8J
57.707	um	Vesicles Paraspeckle	0.000	1.000	174	200001265	200000075	siRNA-IMPa4-25 PSPC1-A488 IMPa4-A546 DAPI 8C2-siRNA-IMP-a2-a4 V2.00	0	28. siRNA-IMPa4-25 PSPC1-A488 DAPI IMPa4-A546_ag_TileScan_001 (Stage 33 of 49)	00-BKFYCUD7htrsLeKkEPKB8J
59.7539	um	Vesicles Paraspeckle	0.000	1.000	174	200001266	200000076	siRNA-IMPa4-25 PSPC1-A488 IMPa4-A546 DAPI 8C2-siRNA-IMP-a2-a4 V2.00	0	28. siRNA-IMPa4-25 PSPC1-A488 DAPI IMPa4-A546_ag_TileScan_001 (Stage 33 of 49)	00-BKFYCUD7htrsLeKkEPKB8J
61.9258	um	Vesicles Paraspeckle	0.000	1.000	174	200001267	200000077	siRNA-IMPa4-25 PSPC1-A488 IMPa4-A546 DAPI 8C2-siRNA-IMP-a2-a4 V2.00	0	28. siRNA-IMPa4-25 PSPC1-A488 DAPI IMPa4-A546_ag_TileScan_001 (Stage 33 of 49)	00-BKFYCUD7htrsLeKkEPKB8J
57.5273	um	Vesicles Paraspeckle	0.000	1.000	174	200001268	200000078	siRNA-IMPa4-25 PSPC1-A488 IMPa4-A546 DAPI 8C2-siRNA-IMP-a2-a4 V2.00	0	28. siRNA-IMPa4-25 PSPC1-A488 DAPI IMPa4-A546_ag_TileScan_001 (Stage 33 of 49)	00-BKFYCUD7htrsLeKkEPKB8J
60.6289	um	Vesicles Paraspeckle	0.000	1.000	174	200001269	200000079	siRNA-IMPa4-25 PSPC1-A488 IMPa4-A546 DAPI 8C2-siRNA-IMP-a2-a4 V2.00	0	28. siRNA-IMPa4-25 PSPC1-A488 DAPI IMPa4-A546_ag_TileScan_001 (Stage 33 of 49)	00-BKFYCUD7htrsLeKkEPKB8J
60.7461	um	Vesicles Paraspeckle	0.000	1.000	174	200001270	200000080	siRNA-IMPa4-25 PSPC1-A488 IMPa4-A546 DAPI 8C2-siRNA-IMP-a2-a4 V2.00	0	28. siRNA-IMPa4-25 PSPC1-A488 DAPI IMPa4-A546_ag_TileScan_001 (Stage 33 of 49)	00-BKFYCUD7htrsLeKkEPKB8J
58.168	um	Vesicles Paraspeckle	0.000	1.000	174	200001271	200000081	siRNA-IMPa4-25 PSPC1-A488 IMPa4-A546 DAPI 8C2-siRNA-IMP-a2-a4 V2.00	0	28. siRNA-IMPa4-25 PSPC1-A488 DAPI IMPa4-A546_ag_TileScan_001 (Stage 33 of 49)	00-BKFYCUD7htrsLeKkEPKB8J
61.418	um	Vesicles Paraspeckle	0.000	1.000	174	200001272	200000082	siRNA-IMPa4-25 PSPC1-A488 IMPa4-A546 DAPI 8C2-siRNA-IMP-a2-a4 V2.00	0	28. siRNA-IMPa4-25 PSPC1-A488 DAPI IMPa4-A546_ag_TileScan_001 (Stage 33 of 49)	00-BKFYCUD7htrsLeKkEPKB8J
61.875	um	Vesicles Paraspeckle	0.000	1.000	174	200001273	200000083	siRNA-IMPa4-25 PSPC1-A488 IMPa4-A546 DAPI 8C2-siRNA-IMP-a2-a4 V2.00	0	28. siRNA-IMPa4-25 PSPC1-A488 DAPI IMPa4-A546_ag_TileScan_001 (Stage 33 of 49)	00-BKFYCUD7htrsLeKkEPKB8J
62.0938	um	Vesicles Paraspeckle	0.000	1.000	174	200001274	200000084	siRNA-IMPa4-25 PSPC1-A488 IMPa4-A546 DAPI 8C2-siRNA-IMP-a2-a4 V2.00	0	28. siRNA-IMPa4-25 PSPC1-A488 DAPI IMPa4-A546_ag_TileScan_001 (Stage 33 of 49)	00-BKFYCUD7htrsLeKkEPKB8J
62.1563	um	Vesicles Paraspeckle	0.000	1.000	174	200001275	200000085	siRNA-IMPa4-25 PSPC1-A488 IMPa4-A546 DAPI 8C2-siRNA-IMP-a2-a4 V2.00	0	28. siRNA-IMPa4-25 PSPC1-A488 DAPI IMPa4-A546_ag_TileScan_001 (Stage 33 of 49)	00-BKFYCUD7htrsLeKkEPKB8J
63.9883	um	Vesicles Paraspeckle	0.000	1.000	174	200001276	200000086	siRNA-IMPa4-25 PSPC1-A488 IMPa4-A546 DAPI 8C2-siRNA-IMP-a2-a4 V2.00	0	28. siRNA-IMPa4-25 PSPC1-A488 DAPI IMPa4-A546_ag_TileScan_001 (Stage 33 of 49)	00-BKFYCUD7htrsLeKkEPKB8J
65.5742	um	Vesicles Paraspeckle	0.000	1.000	174	200001277	200000087	siRNA-IMPa4-25 PSPC1-A488 IMPa4-A546 DAPI 8C2-siRNA-IMP-a2-a4 V2.00	0	28. siRNA-IMPa4-25 PSPC1-A488 DAPI IMPa4-A546_ag_TileScan_001 (Stage 33 of 49)	00-BKFYCUD7htrsLeKkEPKB8J
6.46484	um	Vesicles Paraspeckle	0.000	1.000	175	200001278	200000088	siRNA-IMPa4-25 PSPC1-A488 IMPa4-A546 DAPI 8C2-siRNA-IMP-a2-a4 V2.00	0	28. siRNA-IMPa4-25 PSPC1-A488 DAPI IMPa4-A546_ag_TileScan_001 (Stage 33 of 49)	00-BKFYCUD7htrsLeKkEPKB8J
6.80469	um	Vesicles Paraspeckle	0.000	1.000	175	200001279	200000089	siRNA-IMPa4-25 PSPC1-A488 IMPa4-A546 DAPI 8C2-siRNA-IMP-a2-a4 V2.00	0	28. siRNA-IMPa4-25 PSPC1-A488 DAPI IMPa4-A546_ag_TileScan_001 (Stage 33 of 49)	00-BKFYCUD7htrsLeKkEPKB8J
3.97266	um	Vesicles Paraspeckle	0.000	1.000	175	200001280	200000090	siRNA-IMPa4-25 PSPC1-A488 IMPa4-A546 DAPI 8C2-siRNA-IMP-a2-a4 V2.00	0	28. siRNA-IMPa4-25 PSPC1-A488 DAPI IMPa4-A546_ag_TileScan_001 (Stage 33 of 49)	00-BKFYCUD7htrsLeKkEPKB8J
20.2461	um	Vesicles Paraspeckle	0.000	1.000	177	200001281	200000091	siRNA-IMPa4-25 PSPC1-A488 IMPa4-A546 DAPI 8C2-siRNA-IMP-a2-a4 V2.00	0	28. siRNA-IMPa4-25 PSPC1-A488 DAPI IMPa4-A546_ag_TileScan_001 (Stage 33 of 49)	00-BKFYCUD7htrsLeKkEPKB8J
21.2891	um	Vesicles Paraspeckle	0.000	1.000	177	200001282	200000092	siRNA-IMPa4-25 PSPC1-A488 IMPa4-A546 DAPI 8C2-siRNA-IMP-a2-a4 V2.00	0	28. siRNA-IMPa4-25 PSPC1-A488 DAPI IMPa4-A546_ag_TileScan_001 (Stage 33 of 49)	00-BKFYCUD7htrsLeKkEPKB8J
18.5039	um	Vesicles Paraspeckle	0.000	1.000	177	200001283	200000093	siRNA-IMPa4-25 PSPC1-A488 IMPa4-A546 DAPI 8C2-siRNA-IMP-a2-a4 V2.00	0	28. siRNA-IMPa4-25 PSPC1-A488 DAPI IMPa4-A546_ag_TileScan_001 (Stage 33 of 49)	00-BKFYCUD7htrsLeKkEPKB8J
20.5586	um	Vesicles Paraspeckle	0.000	1.000	177	200001284	200000094	siRNA-IMPa4-25 PSPC1-A488 IMPa4-A546 DAPI 8C2-siRNA-IMP-a2-a4 V2.00	0	28. siRNA-IMPa4-25 PSPC1-A488 DAPI IMPa4-A546_ag_TileScan_001 (Stage 33 of 49)	00-BKFYCUD7htrsLeKkEPKB8J
14.7695	um	Vesicles Paraspeckle	0.000	1.000	177	200001285	200000095	siRNA-IMPa4-25 PSPC1-A488 IMPa4-A546 DAPI 8C2-siRNA-IMP-a2-a4 V2.00	0	28. siRNA-IMPa4-25 PSPC1-A488 DAPI IMPa4-A546_ag_TileScan_001 (Stage 33 of 49)	00-BKFYCUD7htrsLeKkEPKB8J
14.957	um	Vesicles Paraspeckle	0.000	1.000	177	200001286	200000096	siRNA-IMPa4-25 PSPC1-A488 IMPa4-A546 DAPI 8C2-siRNA-IMP-a2-a4 V2.00	0	28. siRNA-IMPa4-25 PSPC1-A488 DAPI IMPa4-A546_ag_TileScan_001 (Stage 33 of 49)	00-BKFYCUD7htrsLeKkEPKB8J
18.7148	um	Vesicles Paraspeckle	0.000	1.000	177	200001287	200000097	siRNA-IMPa4-25 PSPC1-A488 IMPa4-A546 DAPI 8C2-siRNA-IMP-a2-a4 V2.00	0	28. siRNA-IMPa4-25 PSPC1-A488 DAPI IMPa4-A546_ag_TileScan_001 (Stage 33 of 49)	00-BKFYCUD7htrsLeKkEPKB8J
19.7578	um	Vesicles Paraspeckle	0.000	1.000	177	200001288	200000098	siRNA-IMPa4-25 PSPC1-A488 IMPa4-A546 DAPI 8C2-siRNA-IMP-a2-a4 V2.00	0	28. siRNA-IMPa4-25 PSPC1-A488 DAPI IMPa4-A546_ag_TileScan_001 (Stage 33 of 49)	00-BKFYCUD7htrsLeKkEPKB8J
21.2969	um	Vesicles Paraspeckle	0.000	1.000	177	200001289	200000099	siRNA-IMPa4-25 PSPC1-A488 IMPa4-A546 DAPI 8C2-siRNA-IMP-a2-a4 V2.00	0	28. siRNA-IMPa4-25 PSPC1-A488 DAPI IMPa4-A546_ag_TileScan_001 (Stage 33 of 49)	00-BKFYCUD7htrsLeKkEPKB8J
21.418	um	Vesicles Paraspeckle	0.000	1.000	177	200001290	200000100	siRNA-IMPa4-25 PSPC1-A488 IMPa4-A546 DAPI 8C2-siRNA-IMP-a2-a4 V2.00	0	28. siRNA-IMPa4-25 PSPC1-A488 DAPI IMPa4-A546_ag_TileScan_001 (Stage 33 of 49)	00-BKFYCUD7htrsLeKkEPKB8J
18.1289	um	Vesicles Paraspeckle	0.000	1.000	177	200001291	200000101	siRNA-IMPa4-25 PSPC1-A488 IMPa4-A546 DAPI 8C2-siRNA-IMP-a2-a4 V2.00	0	28. siRNA-IMPa4-25 PSPC1-A488 DAPI IMPa4-A546_ag_TileScan_001 (Stage 33 of 49)	00-BKFYCUD7htrsLeKkEPKB8J
20.3711	um	Vesicles Paraspeckle	0.000	1.000	177	200001292	200000102	siRNA-IMPa4-25 PSPC1-A488 IMPa4-A546 DAPI 8C2-siRNA-IMP-a2-a4 V2.00	0	28. siRNA-IMPa4-25 PSPC1-A488 DAPI IMPa4-A546_ag_TileScan_001 (Stage 33 of 49)	00-BKFYCUD7htrsLeKkEPKB8J
20.7695	um	Vesicles Paraspeckle	0.000	1.000	177	200001293	200000103	siRNA-IMPa4-25 PSPC1-A488 IMPa4-A546 DAPI 8C2-siRNA-IMP-a2-a4 V2.00	0	28. siRNA-IMPa4-25 PSPC1-A488 DAPI IMPa4-A546_ag_TileScan_001 (Stage 33 of 49)	00-BKFYCUD7htrsLeKkEPKB8J
9.46484	um	Vesicles Paraspeckle	0.000	1.000	178	200001294	200000104	siRNA-IMPa4-25 PSPC1-A488 IMPa4-A546 DAPI 8C2-siRNA-IMP-a2-a4 V2.00	0	28. siRNA-IMPa4-25 PSPC1-A488 DAPI IMPa4-A546_ag_TileScan_001 (Stage 33 of 49)	00-BKFYCUD7htrsLeKkEPKB8J
9.65625	um	Vesicles Paraspeckle	0.000	1.000	178	200001295	200000105	siRNA-IMPa4-25 PSPC1-A488 IMPa4-A546 DAPI 8C2-siRNA-IMP-a2-a4 V2.00	0	28. siRNA-IMPa4-25 PSPC1-A488 DAPI IMPa4-A546_ag_TileScan_001 (Stage 33 of 49)	00-BKFYCUD7htrsLeKkEPKB8J
2.94141	um	Vesicles Paraspeckle	0.000	1.000	178	200001296	200000106	siRNA-IMPa4-25 PSPC1-A488 IMPa4-A546 DAPI 8C2-siRNA-IMP-a2-a4 V2.00	0	28. siRNA-IMPa4-25 PSPC1-A488 DAPI IMPa4-A546_ag_TileScan_001 (Stage 33 of 49)	00-BKFYCUD7htrsLeKkEPKB8J
7.53516	um	Vesicles Paraspeckle	0.000	1.000	178	200001297	200000107	siRNA-IMPa4-25 PSPC1-A488 IMPa4-A546 DAPI 8C2-siRNA-IMP-a2-a4 V2.00	0	28. siRNA-IMPa4-25 PSPC1-A488 DAPI IMPa4-A546_ag_TileScan_001 (Stage 33 of 49)	00-BKFYCUD7htrsLeKkEPKB8J
7.29688	um	Vesicles Paraspeckle	0.000	1.000	178	200001298	200000108	siRNA-IMPa4-25 PSPC1-A488 IMPa4-A546 DAPI 8C2-siRNA-IMP-a2-a4 V2.00	0	28. siRNA-IMPa4-25 PSPC1-A488 DAPI IMPa4-A546_ag_TileScan_001 (Stage 33 of 49)	00-BKFYCUD7htrsLeKkEPKB8J
48.2227	um	Vesicles Paraspeckle	0.000	1.000	179	200001299	200000109	siRNA-IMPa4-25 PSPC1-A488 IMPa4-A546 DAPI 8C2-siRNA-IMP-a2-a4 V2.00	0	28. siRNA-IMPa4-25 PSPC1-A488 DAPI IMPa4-A546_ag_TileScan_001 (Stage 33 of 49)	00-BKFYCUD7htrsLeKkEPKB8J
47.1602	um	Vesicles Paraspeckle	0.000	1.000	179	200001300	200000110	siRNA-IMPa4-25 PSPC1-A488 IMPa4-A546 DAPI 8C2-siRNA-IMP-a2-a4 V2.00	0	28. siRNA-IMPa4-25 PSPC1-A488 DAPI IMPa4-A546_ag_TileScan_001 (Stage 33 of 49)	00-BKFYCUD7htrsLeKkEPKB8J
44.6992	um	Vesicles Paraspeckle	0.000	1.000	179	200001301	200000111	siRNA-IMPa4-25 PSPC1-A488 IMPa4-A546 DAPI 8C2-siRNA-IMP-a2-a4 V2.00	0	28. siRNA-IMPa4-25 PSPC1-A488 DAPI IMPa4-A546_ag_TileScan_001 (Stage 33 of 49)	00-BKFYCUD7htrsLeKkEPKB8J
52.5547	um	Vesicles Paraspeckle	0.000	1.000	179	200001302	200000112	siRNA-IMPa4-25 PSPC1-A488 IMPa4-A546 DAPI 8C2-siRNA-IMP-a2-a4 V2.00	0	28. siRNA-IMPa4-25 PSPC1-A488 DAPI IMPa4-A546_ag_TileScan_001 (Stage 33 of 49)	00-BKFYCUD7htrsLeKkEPKB8J
52.0469	um	Vesicles Paraspeckle	0.000	1.000	179	200001303	200000113	siRNA-IMPa4-25 PSPC1-A488 IMPa4-A546 DAPI 8C2-siRNA-IMP-a2-a4 V2.00	0	28. siRNA-IMPa4-25 PSPC1-A488 DAPI IMPa4-A546_ag_TileScan_001 (Stage 33 of 49)	00-BKFYCUD7htrsLeKkEPKB8J
48.6367	um	Vesicles Paraspeckle	0.000	1.000	179	200001304	200000114	siRNA-IMPa4-25 PSPC1-A488 IMPa4-A546 DAPI 8C2-siRNA-IMP-a2-a4 V2.00	0	28. siRNA-IMPa4-25 PSPC1-A488 DAPI IMPa4-A546_ag_TileScan_001 (Stage 33 of 49)	00-BKFYCUD7htrsLeKkEPKB8J
52.6836	um	Vesicles Paraspeckle	0.000	1.000	179	200001305	200000115	siRNA-IMPa4-25 PSPC1-A488 IMPa4-A546 DAPI 8C2-siRNA-IMP-a2-a4 V2.00	0	28. siRNA-IMPa4-25 PSPC1-A488 DAPI IMPa4-A546_ag_TileScan_001 (Stage 33 of 49)	00-BKFYCUD7htrsLeKkEPKB8J
49.8789	um	Vesicles Paraspeckle	0.000	1.000	179	200001306	200000116	siRNA-IMPa4-25 PSPC1-A488 IMPa4-A546 DAPI 8C2-siRNA-IMP-a2-a4 V2.00	0	28. siRNA-IMPa4-25 PSPC1-A488 DAPI IMPa4-A546_ag_TileScan_001 (Stage 33 of 49)	00-BKFYCUD7htrsLeKkEPKB8J
45.3516	um	Vesicles Paraspeckle	0.000	1.000	179	200001307	200000117	siRNA-IMPa4-25 PSPC1-A488 IMPa4-A546 DAPI 8C2-siRNA-IMP-a2-a4 V2.00	0	28. siRNA-IMPa4-25 PSPC1-A488 DAPI IMPa4-A546_ag_TileScan_001 (Stage 33 of 49)	00-BKFYCUD7htrsLeKkEPKB8J
43.2852	um	Vesicles Paraspeckle	0.000	1.000	179	200001308	200000118	siRNA-IMPa4-25 PSPC1-A488 IMPa4-A546 DAPI 8C2-siRNA-IMP-a2-a4 V2.00	0	28. siRNA-IMPa4-25 PSPC1-A488 DAPI IMPa4-A546_ag_TileScan_001 (Stage 33 of 49)	00-BKFYCUD7htrsLeKkEPKB8J
51.3516	um	Vesicles Paraspeckle	0.000	1.000	179	200001309	200000119	siRNA-IMPa4-25 PSPC1-A488 IMPa4-A546 DAPI 8C2-siRNA-IMP-a2-a4 V2.00	0	28. siRNA-IMPa4-25 PSPC1-A488 DAPI IMPa4-A546_ag_TileScan_001 (Stage 33 of 49)	00-BKFYCUD7htrsLeKkEPKB8J
49.8086	um	Vesicles Paraspeckle	0.000	1.000	179	200001310	200000120	siRNA-IMPa4-25 PSPC1-A488 IMPa4-A546 DAPI 8C2-siRNA-IMP-a2-a4 V2.00	0	28. siRNA-IMPa4-25 PSPC1-A488 DAPI IMPa4-A546_ag_TileScan_001 (Stage 33 of 49)	00-BKFYCUD7htrsLeKkEPKB8J
44.7969	um	Vesicles Paraspeckle	0.000	1.000	179	200001311	200000121	siRNA-IMPa4-25 PSPC1-A488 IMPa4-A546 DAPI 8C2-siRNA-IMP-a2-a4 V2.00	0	28. siRNA-IMPa4-25 PSPC1-A488 DAPI IMPa4-A546_ag_TileScan_001 (Stage 33 of 49)	00-BKFYCUD7htrsLeKkEPKB8J
43.918	um	Vesicles Paraspeckle	0.000	1.000	179	200001312	200000122	siRNA-IMPa4-25 PSPC1-A488 IMPa4-A546 DAPI 8C2-siRNA-IMP-a2-a4 V2.00	0	28. siRNA-IMPa4-25 PSPC1-A488 DAPI IMPa4-A546_ag_TileScan_001 (Stage 33 of 49)	00-BKFYCUD7htrsLeKkEPKB8J
45.4414	um	Vesicles Paraspeckle	0.000	1.000	179	200001313	200000123	siRNA-IMPa4-25 PSPC1-A488 IMPa4-A546 DAPI 8C2-siRNA-IMP-a2-a4 V2.00	0	28. siRNA-IMPa4-25 PSPC1-A488 DAPI IMPa4-A546_ag_TileScan_001 (Stage 33 of 49)	00-BKFYCUD7htrsLeKkEPKB8J
43.5859	um	Vesicles Paraspeckle	0.000	1.000	179	200001314	200000124	siRNA-IMPa4-25 PSPC1-A488 IMPa4-A546 DAPI 8C2-siRNA-IMP-a2-a4 V2.00	0	28. siRNA-IMPa4-25 PSPC1-A488 DAPI IMPa4-A546_ag_TileScan_001 (Stage 33 of 49)	00-BKFYCUD7htrsLeKkEPKB8J
50.6172	um	Vesicles Paraspeckle	0.000	1.000	179	200001315	200000125	siRNA-IMPa4-25 PSPC1-A488 IMPa4-A546 DAPI 8C2-siRNA-IMP-a2-a4 V2.00	0	28. siRNA-IMPa4-25 PSPC1-A488 DAPI IMPa4-A546_ag_TileScan_001 (Stage 33 of 49)	00-BKFYCUD7htrsLeKkEPKB8J
48.1055	um	Vesicles Paraspeckle	0.000	1.000	179	200001316	200000126	siRNA-IMPa4-25 PSPC1-A488 IMPa4-A546 DAPI 8C2-siRNA-IMP-a2-a4 V2.00	0	28. siRNA-IMPa4-25 PSPC1-A488 DAPI IMPa4-A546_ag_TileScan_001 (Stage 33 of 49)	00-BKFYCUD7htrsLeKkEPKB8J
46.0664	um	Vesicles Paraspeckle	0.000	1.000	179	200001317	200000127	siRNA-IMPa4-25 PSPC1-A488 IMPa4-A546 DAPI 8C2-siRNA-IMP-a2-a4 V2.00	0	28. siRNA-IMPa4-25 PSPC1-A488 DAPI IMPa4-A546_ag_TileScan_001 (Stage 33 of 49)	00-BKFYCUD7htrsLeKkEPKB8J
44.8125	um	Vesicles Paraspeckle	0.000	1.000	179	200001318	200000128	siRNA-IMPa4-25 PSPC1-A488 IMPa4-A546 DAPI 8C2-siRNA-IMP-a2-a4 V2.00	0	28. siRNA-IMPa4-25 PSPC1-A488 DAPI IMPa4-A546_ag_TileScan_001 (Stage 33 of 49)	00-BKFYCUD7htrsLeKkEPKB8J
43.9727	um	Vesicles Paraspeckle	0.000	1.000	179	200001319	200000129	siRNA-IMPa4-25 PSPC1-A488 IMPa4-A546 DAPI 8C2-siRNA-IMP-a2-a4 V2.00	0	28. siRNA-IMPa4-25 PSPC1-A488 DAPI IMPa4-A546_ag_TileScan_001 (Stage 33 of 49)	00-BKFYCUD7htrsLeKkEPKB8J
43.3555	um	Vesicles Paraspeckle	0.000	1.000	179	200001320	200000130	siRNA-IMPa4-25 PSPC1-A488 IMPa4-A546 DAPI 8C2-siRNA-IMP-a2-a4 V2.00	0	28. siRNA-IMPa4-25 PSPC1-A488 DAPI IMPa4-A546_ag_TileScan_001 (Stage 33 of 49)	00-BKFYCUD7htrsLeKkEPKB8J
43.1758	um	Vesicles Paraspeckle	0.000	1.000	179	200001321	200000131	siRNA-IMPa4-25 PSPC1-A488 IMPa4-A546 DAPI 8C2-siRNA-IMP-a2-a4 V2.00	0	28. siRNA-IMPa4-25 PSPC1-A488 DAPI IMPa4-A546_ag_TileScan_001 (Stage 33 of 49)	00-BKFYCUD7htrsLeKkEPKB8J
46.582	um	Vesicles Paraspeckle	0.000	1.000	179	200001322	200000132	siRNA-IMPa4-25 PSPC1-A488 IMPa4-A546 DAPI 8C2-siRNA-IMP-a2-a4 V2.00	0	28. siRNA-IMPa4-25 PSPC1-A488 DAPI IMPa4-A546_ag_TileScan_001 (Stage 33 of 49)	00-BKFYCUD7htrsLeKkEPKB8J
11.4531	um	Vesicles Paraspeckle	0.000	1.000	180	200001323	200000133	siRNA-IMPa4-25 PSPC1-A488 IMPa4-A546 DAPI 8C2-siRNA-IMP-a2-a4 V2.00	0	28. siRNA-IMPa4-25 PSPC1-A488 DAPI IMPa4-A546_ag_TileScan_001 (Stage 33 of 49)	00-BKFYCUD7htrsLeKkEPKB8J
4.96875	um	Vesicles Paraspeckle	0.000	1.000	180	200001324	200000134	siRNA-IMPa4-25 PSPC1-A488 IMPa4-A546 DAPI 8C2-siRNA-IMP-a2-a4 V2.00	0	28. siRNA-IMPa4-25 PSPC1-A488 DAPI IMPa4-A546_ag_TileScan_001 (Stage 33 of 49)	00-BKFYCUD7htrsLeKkEPKB8J
7.72266	um	Vesicles Paraspeckle	0.000	1.000	180	200001325	200000135	siRNA-IMPa4-25 PSPC1-A488 IMPa4-A546 DAPI 8C2-siRNA-IMP-a2-a4 V2.00	0	28. siRNA-IMPa4-25 PSPC1-A488 DAPI IMPa4-A546_ag_TileScan_001 (Stage 33 of 49)	00-BKFYCUD7htrsLeKkEPKB8J
10.6016	um	Vesicles Paraspeckle	0.000	1.000	180	200001326	200000136	siRNA-IMPa4-25 PSPC1-A488 IMPa4-A546 DAPI 8C2-siRNA-IMP-a2-a4 V2.00	0	28. siRNA-IMPa4-25 PSPC1-A488 DAPI IMPa4-A546_ag_TileScan_001 (Stage 33 of 49)	00-BKFYCUD7htrsLeKkEPKB8J
11.6445	um	Vesicles Paraspeckle	0.000	1.000	180	200001327	200000137	siRNA-IMPa4-25 PSPC1-A488 IMPa4-A546 DAPI 8C2-siRNA-IMP-a2-a4 V2.00	0	28. siRNA-IMPa4-25 PSPC1-A488 DAPI IMPa4-A546_ag_TileScan_001 (Stage 33 of 49)	00-BKFYCUD7htrsLeKkEPKB8J
11.3633	um	Vesicles Paraspeckle	0.000	1.000	180	200001328	200000138	siRNA-IMPa4-25 PSPC1-A488 IMPa4-A546 DAPI 8C2-siRNA-IMP-a2-a4 V2.00	0	28. siRNA-IMPa4-25 PSPC1-A488 DAPI IMPa4-A546_ag_TileScan_001 (Stage 33 of 49)	00-BKFYCUD7htrsLeKkEPKB8J
5.36719	um	Vesicles Paraspeckle	0.000	1.000	181	200001329	200000139	siRNA-IMPa4-25 PSPC1-A488 IMPa4-A546 DAPI 8C2-siRNA-IMP-a2-a4 V2.00	0	28. siRNA-IMPa4-25 PSPC1-A488 DAPI IMPa4-A546_ag_TileScan_001 (Stage 33 of 49)	00-BKFYCUD7htrsLeKkEPKB8J
4.37109	um	Vesicles Paraspeckle	0.000	1.000	181	200001330	200000140	siRNA-IMPa4-25 PSPC1-A488 IMPa4-A546 DAPI 8C2-siRNA-IMP-a2-a4 V2.00	0	28. siRNA-IMPa4-25 PSPC1-A488 DAPI IMPa4-A546_ag_TileScan_001 (Stage 33 of 49)	00-BKFYCUD7htrsLeKkEPKB8J
4.39844	um	Vesicles Paraspeckle	0.000	1.000	181	200001331	200000141	siRNA-IMPa4-25 PSPC1-A488 IMPa4-A546 DAPI 8C2-siRNA-IMP-a2-a4 V2.00	0	28. siRNA-IMPa4-25 PSPC1-A488 DAPI IMPa4-A546_ag_TileScan_001 (Stage 33 of 49)	00-BKFYCUD7htrsLeKkEPKB8J
4.33594	um	Vesicles Paraspeckle	0.000	1.000	181	200001332	200000142	siRNA-IMPa4-25 PSPC1-A488 IMPa4-A546 DAPI 8C2-siRNA-IMP-a2-a4 V2.00	0	28. siRNA-IMPa4-25 PSPC1-A488 DAPI IMPa4-A546_ag_TileScan_001 (Stage 33 of 49)	00-BKFYCUD7htrsLeKkEPKB8J
3.63672	um	Vesicles Paraspeckle	0.000	1.000	181	200001333	200000143	siRNA-IMPa4-25 PSPC1-A488 IMPa4-A546 DAPI 8C2-siRNA-IMP-a2-a4 V2.00	0	28. siRNA-IMPa4-25 PSPC1-A488 DAPI IMPa4-A546_ag_TileScan_001 (Stage 33 of 49)	00-BKFYCUD7htrsLeKkEPKB8J
1.15625	um	Vesicles Paraspeckle	0.000	1.000	181	200001334	200000144	siRNA-IMPa4-25 PSPC1-A488 IMPa4-A546 DAPI 8C2-siRNA-IMP-a2-a4 V2.00	0	28. siRNA-IMPa4-25 PSPC1-A488 DAPI IMPa4-A546_ag_TileScan_001 (Stage 33 of 49)	00-BKFYCUD7htrsLeKkEPKB8J
2.79297	um	Vesicles Paraspeckle	0.000	1.000	181	200001335	200000145	siRNA-IMPa4-25 PSPC1-A488 IMPa4-A546 DAPI 8C2-siRNA-IMP-a2-a4 V2.00	0	28. siRNA-IMPa4-25 PSPC1-A488 DAPI IMPa4-A546_ag_TileScan_001 (Stage 33 of 49)	00-BKFYCUD7htrsLeKkEPKB8J
26.3125	um	Vesicles Paraspeckle	0.000	1.000	182	200001336	200000146	siRNA-IMPa4-25 PSPC1-A488 IMPa4-A546 DAPI 8C2-siRNA-IMP-a2-a4 V2.00	0	28. siRNA-IMPa4-25 PSPC1-A488 DAPI IMPa4-A546_ag_TileScan_001 (Stage 33 of 49)	00-BKFYCUD7htrsLeKkEPKB8J
20.6797	um	Vesicles Paraspeckle	0.000	1.000	182	200001337	200000147	siRNA-IMPa4-25 PSPC1-A488 IMPa4-A546 DAPI 8C2-siRNA-IMP-a2-a4 V2.00	0	28. siRNA-IMPa4-25 PSPC1-A488 DAPI IMPa4-A546_ag_TileScan_001 (Stage 33 of 49)	00-BKFYCUD7htrsLeKkEPKB8J
19.8906	um	Vesicles Paraspeckle	0.000	1.000	182	200001338	200000148	siRNA-IMPa4-25 PSPC1-A488 IMPa4-A546 DAPI 8C2-siRNA-IMP-a2-a4 V2.00	0	28. siRNA-IMPa4-25 PSPC1-A488 DAPI IMPa4-A546_ag_TileScan_001 (Stage 33 of 49)	00-BKFYCUD7htrsLeKkEPKB8J
3.39453	um	Vesicles Paraspeckle	0.000	1.000	182	200001339	200000149	siRNA-IMPa4-25 PSPC1-A488 IMPa4-A546 DAPI 8C2-siRNA-IMP-a2-a4 V2.00	0	28. siRNA-IMPa4-25 PSPC1-A488 DAPI IMPa4-A546_ag_TileScan_001 (Stage 33 of 49)	00-BKFYCUD7htrsLeKkEPKB8J
28.1484	um	Vesicles Paraspeckle	0.000	1.000	182	200001340	200000150	siRNA-IMPa4-25 PSPC1-A488 IMPa4-A546 DAPI 8C2-siRNA-IMP-a2-a4 V2.00	0	28. siRNA-IMPa4-25 PSPC1-A488 DAPI IMPa4-A546_ag_TileScan_001 (Stage 33 of 49)	00-BKFYCUD7htrsLeKkEPKB8J
22.4141	um	Vesicles Paraspeckle	0.000	1.000	182	200001341	200000151	siRNA-IMPa4-25 PSPC1-A488 IMPa4-A546 DAPI 8C2-siRNA-IMP-a2-a4 V2.00	0	28. siRNA-IMPa4-25 PSPC1-A488 DAPI IMPa4-A546_ag_TileScan_001 (Stage 33 of 49)	00-BKFYCUD7htrsLeKkEPKB8J
21.793	um	Vesicles Paraspeckle	0.000	1.000	182	200001342	200000152	siRNA-IMPa4-25 PSPC1-A488 IMPa4-A546 DAPI 8C2-siRNA-IMP-a2-a4 V2.00	0	28. siRNA-IMPa4-25 PSPC1-A488 DAPI IMPa4-A546_ag_TileScan_001 (Stage 33 of 49)	00-BKFYCUD7htrsLeKkEPKB8J
24.207	um	Vesicles Paraspeckle	0.000	1.000	182	200001343	200000153	siRNA-IMPa4-25 PSPC1-A488 IMPa4-A546 DAPI 8C2-siRNA-IMP-a2-a4 V2.00	0	28. siRNA-IMPa4-25 PSPC1-A488 DAPI IMPa4-A546_ag_TileScan_001 (Stage 33 of 49)	00-BKFYCUD7htrsLeKkEPKB8J
23.9219	um	Vesicles Paraspeckle	0.000	1.000	182	200001344	200000154	siRNA-IMPa4-25 PSPC1-A488 IMPa4-A546 DAPI 8C2-siRNA-IMP-a2-a4 V2.00	0	28. siRNA-IMPa4-25 PSPC1-A488 DAPI IMPa4-A546_ag_TileScan_001 (Stage 33 of 49)	00-BKFYCUD7htrsLeKkEPKB8J
18.2344	um	Vesicles Paraspeckle	0.000	1.000	182	200001345	200000155	siRNA-IMPa4-25 PSPC1-A488 IMPa4-A546 DAPI 8C2-siRNA-IMP-a2-a4 V2.00	0	28. siRNA-IMPa4-25 PSPC1-A488 DAPI IMPa4-A546_ag_TileScan_001 (Stage 33 of 49)	00-BKFYCUD7htrsLeKkEPKB8J
17.5703	um	Vesicles Paraspeckle	0.000	1.000	182	200001346	200000156	siRNA-IMPa4-25 PSPC1-A488 IMPa4-A546 DAPI 8C2-siRNA-IMP-a2-a4 V2.00	0	28. siRNA-IMPa4-25 PSPC1-A488 DAPI IMPa4-A546_ag_TileScan_001 (Stage 33 of 49)	00-BKFYCUD7htrsLeKkEPKB8J
17.6016	um	Vesicles Paraspeckle	0.000	1.000	182	200001347	200000157	siRNA-IMPa4-25 PSPC1-A488 IMPa4-A546 DAPI 8C2-siRNA-IMP-a2-a4 V2.00	0	28. siRNA-IMPa4-25 PSPC1-A488 DAPI IMPa4-A546_ag_TileScan_001 (Stage 33 of 49)	00-BKFYCUD7htrsLeKkEPKB8J
26.8594	um	Vesicles Paraspeckle	0.000	1.000	182	200001348	200000158	siRNA-IMPa4-25 PSPC1-A488 IMPa4-A546 DAPI 8C2-siRNA-IMP-a2-a4 V2.00	0	28. siRNA-IMPa4-25 PSPC1-A488 DAPI IMPa4-A546_ag_TileScan_001 (Stage 33 of 49)	00-BKFYCUD7htrsLeKkEPKB8J
23.75	um	Vesicles Paraspeckle	0.000	1.000	182	200001349	200000159	siRNA-IMPa4-25 PSPC1-A488 IMPa4-A546 DAPI 8C2-siRNA-IMP-a2-a4 V2.00	0	28. siRNA-IMPa4-25 PSPC1-A488 DAPI IMPa4-A546_ag_TileScan_001 (Stage 33 of 49)	00-BKFYCUD7htrsLeKkEPKB8J
22.582	um	Vesicles Paraspeckle	0.000	1.000	182	200001350	200000160	siRNA-IMPa4-25 PSPC1-A488 IMPa4-A546 DAPI 8C2-siRNA-IMP-a2-a4 V2.00	0	28. siRNA-IMPa4-25 PSPC1-A488 DAPI IMPa4-A546_ag_TileScan_001 (Stage 33 of 49)	00-BKFYCUD7htrsLeKkEPKB8J
20.4102	um	Vesicles Paraspeckle	0.000	1.000	182	200001351	200000161	siRNA-IMPa4-25 PSPC1-A488 IMPa4-A546 DAPI 8C2-siRNA-IMP-a2-a4 V2.00	0	28. siRNA-IMPa4-25 PSPC1-A488 DAPI IMPa4-A546_ag_TileScan_001 (Stage 33 of 49)	00-BKFYCUD7htrsLeKkEPKB8J
25.8281	um	Vesicles Paraspeckle	0.000	1.000	182	200001352	200000162	siRNA-IMPa4-25 PSPC1-A488 IMPa4-A546 DAPI 8C2-siRNA-IMP-a2-a4 V2.00	0	28. siRNA-IMPa4-25 PSPC1-A488 DAPI IMPa4-A546_ag_TileScan_001 (Stage 33 of 49)	00-BKFYCUD7htrsLeKkEPKB8J
22.9609	um	Vesicles Paraspeckle	0.000	1.000	182	200001353	200000163	siRNA-IMPa4-25 PSPC1-A488 IMPa4-A546 DAPI 8C2-siRNA-IMP-a2-a4 V2.00	0	28. siRNA-IMPa4-25 PSPC1-A488 DAPI IMPa4-A546_ag_TileScan_001 (Stage 33 of 49)	00-BKFYCUD7htrsLeKkEPKB8J
21.6328	um	Vesicles Paraspeckle	0.000	1.000	182	200001354	200000164	siRNA-IMPa4-25 PSPC1-A488 IMPa4-A546 DAPI 8C2-siRNA-IMP-a2-a4 V2.00	0	28. siRNA-IMPa4-25 PSPC1-A488 DAPI IMPa4-A546_ag_TileScan_001 (Stage 33 of 49)	00-BKFYCUD7htrsLeKkEPKB8J
20.1484	um	Vesicles Paraspeckle	0.000	1.000	182	200001355	200000165	siRNA-IMPa4-25 PSPC1-A488 IMPa4-A546 DAPI 8C2-siRNA-IMP-a2-a4 V2.00	0	28. siRNA-IMPa4-25 PSPC1-A488 DAPI IMPa4-A546_ag_TileScan_001 (Stage 33 of 49)	00-BKFYCUD7htrsLeKkEPKB8J
0	um	Vesicles Paraspeckle	0.000	1.000	183	200001356	200000166	siRNA-IMPa4-25 PSPC1-A488 IMPa4-A546 DAPI 8C2-siRNA-IMP-a2-a4 V2.00	0	28. siRNA-IMPa4-25 PSPC1-A488 DAPI IMPa4-A546_ag_TileScan_001 (Stage 33 of 49)	00-BKFYCUD7htrsLeKkEPKB8J
2.63672	um	Vesicles Paraspeckle	0.000	1.000	183	200001357	200000167	siRNA-IMPa4-25 PSPC1-A488 IMPa4-A546 DAPI 8C2-siRNA-IMP-a2-a4 V2.00	0	28. siRNA-IMPa4-25 PSPC1-A488 DAPI IMPa4-A546_ag_TileScan_001 (Stage 33 of 49)	00-BKFYCUD7htrsLeKkEPKB8J
2.32031	um	Vesicles Paraspeckle	0.000	1.000	183	200001358	200000168	siRNA-IMPa4-25 PSPC1-A488 IMPa4-A546 DAPI 8C2-siRNA-IMP-a2-a4 V2.00	0	28. siRNA-IMPa4-25 PSPC1-A488 DAPI IMPa4-A546_ag_TileScan_001 (Stage 33 of 49)	00-BKFYCUD7htrsLeKkEPKB8J
0.929688	um	Vesicles Paraspeckle	0.000	1.000	183	200001359	200000169	siRNA-IMPa4-25 PSPC1-A488 IMPa4-A546 DAPI 8C2-siRNA-IMP-a2-a4 V2.00	0	28. siRNA-IMPa4-25 PSPC1-A488 DAPI IMPa4-A546_ag_TileScan_001 (Stage 33 of 49)	00-BKFYCUD7htrsLeKkEPKB8J
0	um	Vesicles Paraspeckle	0.000	1.000	183	200001360	200000170	siRNA-IMPa4-25 PSPC1-A488 IMPa4-A546 DAPI 8C2-siRNA-IMP-a2-a4 V2.00	0	28. siRNA-IMPa4-25 PSPC1-A488 DAPI IMPa4-A546_ag_TileScan_001 (Stage 33 of 49)	00-BKFYCUD7htrsLeKkEPKB8J
1.90625	um	Vesicles Paraspeckle	0.000	1.000	183	200001361	200000171	siRNA-IMPa4-25 PSPC1-A488 IMPa4-A546 DAPI 8C2-siRNA-IMP-a2-a4 V2.00	0	28. siRNA-IMPa4-25 PSPC1-A488 DAPI IMPa4-A546_ag_TileScan_001 (Stage 33 of 49)	00-BKFYCUD7htrsLeKkEPKB8J
2.42969	um	Vesicles Paraspeckle	0.000	1.000	183	200001362	200000172	siRNA-IMPa4-25 PSPC1-A488 IMPa4-A546 DAPI 8C2-siRNA-IMP-a2-a4 V2.00	0	28. siRNA-IMPa4-25 PSPC1-A488 DAPI IMPa4-A546_ag_TileScan_001 (Stage 33 of 49)	00-BKFYCUD7htrsLeKkEPKB8J
1.1875	um	Vesicles Paraspeckle	0.000	1.000	183	200001363	200000173	siRNA-IMPa4-25 PSPC1-A488 IMPa4-A546 DAPI 8C2-siRNA-IMP-a2-a4 V2.00	0	28. siRNA-IMPa4-25 PSPC1-A488 DAPI IMPa4-A546_ag_TileScan_001 (Stage 33 of 49)	00-BKFYCUD7htrsLeKkEPKB8J
21.9883	um	Vesicles Paraspeckle	0.000	1.000	185	200001364	200000174	siRNA-IMPa4-25 PSPC1-A488 IMPa4-A546 DAPI 8C2-siRNA-IMP-a2-a4 V2.00	0	28. siRNA-IMPa4-25 PSPC1-A488 DAPI IMPa4-A546_ag_TileScan_001 (Stage 33 of 49)	00-BKFYCUD7htrsLeKkEPKB8J
17.4766	um	Vesicles Paraspeckle	0.000	1.000	185	200001365	200000175	siRNA-IMPa4-25 PSPC1-A488 IMPa4-A546 DAPI 8C2-siRNA-IMP-a2-a4 V2.00	0	28. siRNA-IMPa4-25 PSPC1-A488 DAPI IMPa4-A546_ag_TileScan_001 (Stage 33 of 49)	00-BKFYCUD7htrsLeKkEPKB8J
23.9805	um	Vesicles Paraspeckle	0.000	1.000	185	200001366	200000176	siRNA-IMPa4-25 PSPC1-A488 IMPa4-A546 DAPI 8C2-siRNA-IMP-a2-a4 V2.00	0	28. siRNA-IMPa4-25 PSPC1-A488 DAPI IMPa4-A546_ag_TileScan_001 (Stage 33 of 49)	00-BKFYCUD7htrsLeKkEPKB8J
6.19922	um	Vesicles Paraspeckle	0.000	1.000	185	200001367	200000177	siRNA-IMPa4-25 PSPC1-A488 IMPa4-A546 DAPI 8C2-siRNA-IMP-a2-a4 V2.00	0	28. siRNA-IMPa4-25 PSPC1-A488 DAPI IMPa4-A546_ag_TileScan_001 (Stage 33 of 49)	00-BKFYCUD7htrsLeKkEPKB8J
5.42578	um	Vesicles Paraspeckle	0.000	1.000	185	200001368	200000178	siRNA-IMPa4-25 PSPC1-A488 IMPa4-A546 DAPI 8C2-siRNA-IMP-a2-a4 V2.00	0	28. siRNA-IMPa4-25 PSPC1-A488 DAPI IMPa4-A546_ag_TileScan_001 (Stage 33 of 49)	00-BKFYCUD7htrsLeKkEPKB8J
21.4375	um	Vesicles Paraspeckle	0.000	1.000	185	200001369	200000179	siRNA-IMPa4-25 PSPC1-A488 IMPa4-A546 DAPI 8C2-siRNA-IMP-a2-a4 V2.00	0	28. siRNA-IMPa4-25 PSPC1-A488 DAPI IMPa4-A546_ag_TileScan_001 (Stage 33 of 49)	00-BKFYCUD7htrsLeKkEPKB8J
19.9023	um	Vesicles Paraspeckle	0.000	1.000	185	200001370	200000180	siRNA-IMPa4-25 PSPC1-A488 IMPa4-A546 DAPI 8C2-siRNA-IMP-a2-a4 V2.00	0	28. siRNA-IMPa4-25 PSPC1-A488 DAPI IMPa4-A546_ag_TileScan_001 (Stage 33 of 49)	00-BKFYCUD7htrsLeKkEPKB8J
15.8711	um	Vesicles Paraspeckle	0.000	1.000	185	200001371	200000181	siRNA-IMPa4-25 PSPC1-A488 IMPa4-A546 DAPI 8C2-siRNA-IMP-a2-a4 V2.00	0	28. siRNA-IMPa4-25 PSPC1-A488 DAPI IMPa4-A546_ag_TileScan_001 (Stage 33 of 49)	00-BKFYCUD7htrsLeKkEPKB8J
14.5195	um	Vesicles Paraspeckle	0.000	1.000	185	200001372	200000182	siRNA-IMPa4-25 PSPC1-A488 IMPa4-A546 DAPI 8C2-siRNA-IMP-a2-a4 V2.00	0	28. siRNA-IMPa4-25 PSPC1-A488 DAPI IMPa4-A546_ag_TileScan_001 (Stage 33 of 49)	00-BKFYCUD7htrsLeKkEPKB8J
8.82813	um	Vesicles Paraspeckle	0.000	1.000	185	200001373	200000183	siRNA-IMPa4-25 PSPC1-A488 IMPa4-A546 DAPI 8C2-siRNA-IMP-a2-a4 V2.00	0	28. siRNA-IMPa4-25 PSPC1-A488 DAPI IMPa4-A546_ag_TileScan_001 (Stage 33 of 49)	00-BKFYCUD7htrsLeKkEPKB8J
23.6289	um	Vesicles Paraspeckle	0.000	1.000	185	200001374	200000184	siRNA-IMPa4-25 PSPC1-A488 IMPa4-A546 DAPI 8C2-siRNA-IMP-a2-a4 V2.00	0	28. siRNA-IMPa4-25 PSPC1-A488 DAPI IMPa4-A546_ag_TileScan_001 (Stage 33 of 49)	00-BKFYCUD7htrsLeKkEPKB8J
19.5586	um	Vesicles Paraspeckle	0.000	1.000	185	200001375	200000185	siRNA-IMPa4-25 PSPC1-A488 IMPa4-A546 DAPI 8C2-siRNA-IMP-a2-a4 V2.00	0	28. siRNA-IMPa4-25 PSPC1-A488 DAPI IMPa4-A546_ag_TileScan_001 (Stage 33 of 49)	00-BKFYCUD7htrsLeKkEPKB8J
17.0469	um	Vesicles Paraspeckle	0.000	1.000	185	200001376	200000186	siRNA-IMPa4-25 PSPC1-A488 IMPa4-A546 DAPI 8C2-siRNA-IMP-a2-a4 V2.00	0	28. siRNA-IMPa4-25 PSPC1-A488 DAPI IMPa4-A546_ag_TileScan_001 (Stage 33 of 49)	00-BKFYCUD7htrsLeKkEPKB8J
21.9023	um	Vesicles Paraspeckle	0.000	1.000	185	200001377	200000187	siRNA-IMPa4-25 PSPC1-A488 IMPa4-A546 DAPI 8C2-siRNA-IMP-a2-a4 V2.00	0	28. siRNA-IMPa4-25 PSPC1-A488 DAPI IMPa4-A546_ag_TileScan_001 (Stage 33 of 49)	00-BKFYCUD7htrsLeKkEPKB8J
5.75391	um	Vesicles Paraspeckle	0.000	1.000	185	200001378	200000188	siRNA-IMPa4-25 PSPC1-A488 IMPa4-A546 DAPI 8C2-siRNA-IMP-a2-a4 V2.00	0	28. siRNA-IMPa4-25 PSPC1-A488 DAPI IMPa4-A546_ag_TileScan_001 (Stage 33 of 49)	00-BKFYCUD7htrsLeKkEPKB8J
20.4922	um	Vesicles Paraspeckle	0.000	1.000	185	200001379	200000189	siRNA-IMPa4-25 PSPC1-A488 IMPa4-A546 DAPI 8C2-siRNA-IMP-a2-a4 V2.00	0	28. siRNA-IMPa4-25 PSPC1-A488 DAPI IMPa4-A546_ag_TileScan_001 (Stage 33 of 49)	00-BKFYCUD7htrsLeKkEPKB8J
21.5547	um	Vesicles Paraspeckle	0.000	1.000	185	200001380	200000190	siRNA-IMPa4-25 PSPC1-A488 IMPa4-A546 DAPI 8C2-siRNA-IMP-a2-a4 V2.00	0	28. siRNA-IMPa4-25 PSPC1-A488 DAPI IMPa4-A546_ag_TileScan_001 (Stage 33 of 49)	00-BKFYCUD7htrsLeKkEPKB8J
19.9922	um	Vesicles Paraspeckle	0.000	1.000	185	200001381	200000191	siRNA-IMPa4-25 PSPC1-A488 IMPa4-A546 DAPI 8C2-siRNA-IMP-a2-a4 V2.00	0	28. siRNA-IMPa4-25 PSPC1-A488 DAPI IMPa4-A546_ag_TileScan_001 (Stage 33 of 49)	00-BKFYCUD7htrsLeKkEPKB8J
18.9883	um	Vesicles Paraspeckle	0.000	1.000	185	200001382	200000192	siRNA-IMPa4-25 PSPC1-A488 IMPa4-A546 DAPI 8C2-siRNA-IMP-a2-a4 V2.00	0	28. siRNA-IMPa4-25 PSPC1-A488 DAPI IMPa4-A546_ag_TileScan_001 (Stage 33 of 49)	00-BKFYCUD7htrsLeKkEPKB8J
26.7305	um	Vesicles Paraspeckle	0.000	1.000	186	200001383	200000193	siRNA-IMPa4-25 PSPC1-A488 IMPa4-A546 DAPI 8C2-siRNA-IMP-a2-a4 V2.00	0	28. siRNA-IMPa4-25 PSPC1-A488 DAPI IMPa4-A546_ag_TileScan_001 (Stage 33 of 49)	00-BKFYCUD7htrsLeKkEPKB8J
26.1563	um	Vesicles Paraspeckle	0.000	1.000	186	200001384	200000194	siRNA-IMPa4-25 PSPC1-A488 IMPa4-A546 DAPI 8C2-siRNA-IMP-a2-a4 V2.00	0	28. siRNA-IMPa4-25 PSPC1-A488 DAPI IMPa4-A546_ag_TileScan_001 (Stage 33 of 49)	00-BKFYCUD7htrsLeKkEPKB8J
23.2852	um	Vesicles Paraspeckle	0.000	1.000	186	200001385	200000195	siRNA-IMPa4-25 PSPC1-A488 IMPa4-A546 DAPI 8C2-siRNA-IMP-a2-a4 V2.00	0	28. siRNA-IMPa4-25 PSPC1-A488 DAPI IMPa4-A546_ag_TileScan_001 (Stage 33 of 49)	00-BKFYCUD7htrsLeKkEPKB8J
20.5664	um	Vesicles Paraspeckle	0.000	1.000	186	200001386	200000196	siRNA-IMPa4-25 PSPC1-A488 IMPa4-A546 DAPI 8C2-siRNA-IMP-a2-a4 V2.00	0	28. siRNA-IMPa4-25 PSPC1-A488 DAPI IMPa4-A546_ag_TileScan_001 (Stage 33 of 49)	00-BKFYCUD7htrsLeKkEPKB8J
20.2383	um	Vesicles Paraspeckle	0.000	1.000	186	200001387	200000197	siRNA-IMPa4-25 PSPC1-A488 IMPa4-A546 DAPI 8C2-siRNA-IMP-a2-a4 V2.00	0	28. siRNA-IMPa4-25 PSPC1-A488 DAPI IMPa4-A546_ag_TileScan_001 (Stage 33 of 49)	00-BKFYCUD7htrsLeKkEPKB8J
19.3594	um	Vesicles Paraspeckle	0.000	1.000	186	200001388	200000198	siRNA-IMPa4-25 PSPC1-A488 IMPa4-A546 DAPI 8C2-siRNA-IMP-a2-a4 V2.00	0	28. siRNA-IMPa4-25 PSPC1-A488 DAPI IMPa4-A546_ag_TileScan_001 (Stage 33 of 49)	00-BKFYCUD7htrsLeKkEPKB8J
26.4805	um	Vesicles Paraspeckle	0.000	1.000	186	200001389	200000199	siRNA-IMPa4-25 PSPC1-A488 IMPa4-A546 DAPI 8C2-siRNA-IMP-a2-a4 V2.00	0	28. siRNA-IMPa4-25 PSPC1-A488 DAPI IMPa4-A546_ag_TileScan_001 (Stage 33 of 49)	00-BKFYCUD7htrsLeKkEPKB8J
19.5078	um	Vesicles Paraspeckle	0.000	1.000	186	200001390	200000200	siRNA-IMPa4-25 PSPC1-A488 IMPa4-A546 DAPI 8C2-siRNA-IMP-a2-a4 V2.00	0	28. siRNA-IMPa4-25 PSPC1-A488 DAPI IMPa4-A546_ag_TileScan_001 (Stage 33 of 49)	00-BKFYCUD7htrsLeKkEPKB8J
25.0234	um	Vesicles Paraspeckle	0.000	1.000	186	200001391	200000201	siRNA-IMPa4-25 PSPC1-A488 IMPa4-A546 DAPI 8C2-siRNA-IMP-a2-a4 V2.00	0	28. siRNA-IMPa4-25 PSPC1-A488 DAPI IMPa4-A546_ag_TileScan_001 (Stage 33 of 49)	00-BKFYCUD7htrsLeKkEPKB8J
19.7109	um	Vesicles Paraspeckle	0.000	1.000	186	200001392	200000202	siRNA-IMPa4-25 PSPC1-A488 IMPa4-A546 DAPI 8C2-siRNA-IMP-a2-a4 V2.00	0	28. siRNA-IMPa4-25 PSPC1-A488 DAPI IMPa4-A546_ag_TileScan_001 (Stage 33 of 49)	00-BKFYCUD7htrsLeKkEPKB8J
22.2891	um	Vesicles Paraspeckle	0.000	1.000	186	200001393	200000203	siRNA-IMPa4-25 PSPC1-A488 IMPa4-A546 DAPI 8C2-siRNA-IMP-a2-a4 V2.00	0	28. siRNA-IMPa4-25 PSPC1-A488 DAPI IMPa4-A546_ag_TileScan_001 (Stage 33 of 49)	00-BKFYCUD7htrsLeKkEPKB8J
20.4883	um	Vesicles Paraspeckle	0.000	1.000	186	200001394	200000204	siRNA-IMPa4-25 PSPC1-A488 IMPa4-A546 DAPI 8C2-siRNA-IMP-a2-a4 V2.00	0	28. siRNA-IMPa4-25 PSPC1-A488 DAPI IMPa4-A546_ag_TileScan_001 (Stage 33 of 49)	00-BKFYCUD7htrsLeKkEPKB8J
25.3242	um	Vesicles Paraspeckle	0.000	1.000	186	200001395	200000205	siRNA-IMPa4-25 PSPC1-A488 IMPa4-A546 DAPI 8C2-siRNA-IMP-a2-a4 V2.00	0	28. siRNA-IMPa4-25 PSPC1-A488 DAPI IMPa4-A546_ag_TileScan_001 (Stage 33 of 49)	00-BKFYCUD7htrsLeKkEPKB8J
41.4883	um	Vesicles Paraspeckle	0.000	1.000	187	200001396	200000000	siRNA-IMPa4-25 PSPC1-A488 IMPa4-A546 DAPI 8C2-siRNA-IMP-a2-a4 V2.00	0	28. siRNA-IMPa4-25 PSPC1-A488 DAPI IMPa4-A546_ah_TileScan_001 (Stage 34 of 49)	00-68TsVxV5LEh4Zj3WrSHgH9
51.9648	um	Vesicles Paraspeckle	0.000	1.000	187	200001397	200000001	siRNA-IMPa4-25 PSPC1-A488 IMPa4-A546 DAPI 8C2-siRNA-IMP-a2-a4 V2.00	0	28. siRNA-IMPa4-25 PSPC1-A488 DAPI IMPa4-A546_ah_TileScan_001 (Stage 34 of 49)	00-68TsVxV5LEh4Zj3WrSHgH9
52.9727	um	Vesicles Paraspeckle	0.000	1.000	188	200001398	200000002	siRNA-IMPa4-25 PSPC1-A488 IMPa4-A546 DAPI 8C2-siRNA-IMP-a2-a4 V2.00	0	28. siRNA-IMPa4-25 PSPC1-A488 DAPI IMPa4-A546_ah_TileScan_001 (Stage 34 of 49)	00-68TsVxV5LEh4Zj3WrSHgH9
47.6719	um	Vesicles Paraspeckle	0.000	1.000	188	200001399	200000003	siRNA-IMPa4-25 PSPC1-A488 IMPa4-A546 DAPI 8C2-siRNA-IMP-a2-a4 V2.00	0	28. siRNA-IMPa4-25 PSPC1-A488 DAPI IMPa4-A546_ah_TileScan_001 (Stage 34 of 49)	00-68TsVxV5LEh4Zj3WrSHgH9
47.3516	um	Vesicles Paraspeckle	0.000	1.000	188	200001400	200000004	siRNA-IMPa4-25 PSPC1-A488 IMPa4-A546 DAPI 8C2-siRNA-IMP-a2-a4 V2.00	0	28. siRNA-IMPa4-25 PSPC1-A488 DAPI IMPa4-A546_ah_TileScan_001 (Stage 34 of 49)	00-68TsVxV5LEh4Zj3WrSHgH9
47.3008	um	Vesicles Paraspeckle	0.000	1.000	188	200001401	200000005	siRNA-IMPa4-25 PSPC1-A488 IMPa4-A546 DAPI 8C2-siRNA-IMP-a2-a4 V2.00	0	28. siRNA-IMPa4-25 PSPC1-A488 DAPI IMPa4-A546_ah_TileScan_001 (Stage 34 of 49)	00-68TsVxV5LEh4Zj3WrSHgH9
36.3281	um	Vesicles Paraspeckle	0.000	1.000	188	200001402	200000006	siRNA-IMPa4-25 PSPC1-A488 IMPa4-A546 DAPI 8C2-siRNA-IMP-a2-a4 V2.00	0	28. siRNA-IMPa4-25 PSPC1-A488 DAPI IMPa4-A546_ah_TileScan_001 (Stage 34 of 49)	00-68TsVxV5LEh4Zj3WrSHgH9
48.0586	um	Vesicles Paraspeckle	0.000	1.000	188	200001403	200000007	siRNA-IMPa4-25 PSPC1-A488 IMPa4-A546 DAPI 8C2-siRNA-IMP-a2-a4 V2.00	0	28. siRNA-IMPa4-25 PSPC1-A488 DAPI IMPa4-A546_ah_TileScan_001 (Stage 34 of 49)	00-68TsVxV5LEh4Zj3WrSHgH9
39.3008	um	Vesicles Paraspeckle	0.000	1.000	188	200001404	200000008	siRNA-IMPa4-25 PSPC1-A488 IMPa4-A546 DAPI 8C2-siRNA-IMP-a2-a4 V2.00	0	28. siRNA-IMPa4-25 PSPC1-A488 DAPI IMPa4-A546_ah_TileScan_001 (Stage 34 of 49)	00-68TsVxV5LEh4Zj3WrSHgH9
48.8555	um	Vesicles Paraspeckle	0.000	1.000	188	200001405	200000009	siRNA-IMPa4-25 PSPC1-A488 IMPa4-A546 DAPI 8C2-siRNA-IMP-a2-a4 V2.00	0	28. siRNA-IMPa4-25 PSPC1-A488 DAPI IMPa4-A546_ah_TileScan_001 (Stage 34 of 49)	00-68TsVxV5LEh4Zj3WrSHgH9
50.6641	um	Vesicles Paraspeckle	0.000	1.000	188	200001406	200000010	siRNA-IMPa4-25 PSPC1-A488 IMPa4-A546 DAPI 8C2-siRNA-IMP-a2-a4 V2.00	0	28. siRNA-IMPa4-25 PSPC1-A488 DAPI IMPa4-A546_ah_TileScan_001 (Stage 34 of 49)	00-68TsVxV5LEh4Zj3WrSHgH9
47.4805	um	Vesicles Paraspeckle	0.000	1.000	188	200001407	200000011	siRNA-IMPa4-25 PSPC1-A488 IMPa4-A546 DAPI 8C2-siRNA-IMP-a2-a4 V2.00	0	28. siRNA-IMPa4-25 PSPC1-A488 DAPI IMPa4-A546_ah_TileScan_001 (Stage 34 of 49)	00-68TsVxV5LEh4Zj3WrSHgH9
35.7383	um	Vesicles Paraspeckle	0.000	1.000	188	200001408	200000012	siRNA-IMPa4-25 PSPC1-A488 IMPa4-A546 DAPI 8C2-siRNA-IMP-a2-a4 V2.00	0	28. siRNA-IMPa4-25 PSPC1-A488 DAPI IMPa4-A546_ah_TileScan_001 (Stage 34 of 49)	00-68TsVxV5LEh4Zj3WrSHgH9
34.3164	um	Vesicles Paraspeckle	0.000	1.000	188	200001409	200000013	siRNA-IMPa4-25 PSPC1-A488 IMPa4-A546 DAPI 8C2-siRNA-IMP-a2-a4 V2.00	0	28. siRNA-IMPa4-25 PSPC1-A488 DAPI IMPa4-A546_ah_TileScan_001 (Stage 34 of 49)	00-68TsVxV5LEh4Zj3WrSHgH9
38.3594	um	Vesicles Paraspeckle	0.000	1.000	188	200001410	200000014	siRNA-IMPa4-25 PSPC1-A488 IMPa4-A546 DAPI 8C2-siRNA-IMP-a2-a4 V2.00	0	28. siRNA-IMPa4-25 PSPC1-A488 DAPI IMPa4-A546_ah_TileScan_001 (Stage 34 of 49)	00-68TsVxV5LEh4Zj3WrSHgH9
45.1016	um	Vesicles Paraspeckle	0.000	1.000	188	200001411	200000015	siRNA-IMPa4-25 PSPC1-A488 IMPa4-A546 DAPI 8C2-siRNA-IMP-a2-a4 V2.00	0	28. siRNA-IMPa4-25 PSPC1-A488 DAPI IMPa4-A546_ah_TileScan_001 (Stage 34 of 49)	00-68TsVxV5LEh4Zj3WrSHgH9
46.3828	um	Vesicles Paraspeckle	0.000	1.000	188	200001412	200000016	siRNA-IMPa4-25 PSPC1-A488 IMPa4-A546 DAPI 8C2-siRNA-IMP-a2-a4 V2.00	0	28. siRNA-IMPa4-25 PSPC1-A488 DAPI IMPa4-A546_ah_TileScan_001 (Stage 34 of 49)	00-68TsVxV5LEh4Zj3WrSHgH9
47.3711	um	Vesicles Paraspeckle	0.000	1.000	188	200001413	200000017	siRNA-IMPa4-25 PSPC1-A488 IMPa4-A546 DAPI 8C2-siRNA-IMP-a2-a4 V2.00	0	28. siRNA-IMPa4-25 PSPC1-A488 DAPI IMPa4-A546_ah_TileScan_001 (Stage 34 of 49)	00-68TsVxV5LEh4Zj3WrSHgH9
43.3516	um	Vesicles Paraspeckle	0.000	1.000	188	200001414	200000018	siRNA-IMPa4-25 PSPC1-A488 IMPa4-A546 DAPI 8C2-siRNA-IMP-a2-a4 V2.00	0	28. siRNA-IMPa4-25 PSPC1-A488 DAPI IMPa4-A546_ah_TileScan_001 (Stage 34 of 49)	00-68TsVxV5LEh4Zj3WrSHgH9
53.3555	um	Vesicles Paraspeckle	0.000	1.000	188	200001415	200000019	siRNA-IMPa4-25 PSPC1-A488 IMPa4-A546 DAPI 8C2-siRNA-IMP-a2-a4 V2.00	0	28. siRNA-IMPa4-25 PSPC1-A488 DAPI IMPa4-A546_ah_TileScan_001 (Stage 34 of 49)	00-68TsVxV5LEh4Zj3WrSHgH9
38.9297	um	Vesicles Paraspeckle	0.000	1.000	188	200001416	200000020	siRNA-IMPa4-25 PSPC1-A488 IMPa4-A546 DAPI 8C2-siRNA-IMP-a2-a4 V2.00	0	28. siRNA-IMPa4-25 PSPC1-A488 DAPI IMPa4-A546_ah_TileScan_001 (Stage 34 of 49)	00-68TsVxV5LEh4Zj3WrSHgH9
55.0508	um	Vesicles Paraspeckle	0.000	1.000	188	200001417	200000021	siRNA-IMPa4-25 PSPC1-A488 IMPa4-A546 DAPI 8C2-siRNA-IMP-a2-a4 V2.00	0	28. siRNA-IMPa4-25 PSPC1-A488 DAPI IMPa4-A546_ah_TileScan_001 (Stage 34 of 49)	00-68TsVxV5LEh4Zj3WrSHgH9
43.0117	um	Vesicles Paraspeckle	0.000	1.000	188	200001418	200000022	siRNA-IMPa4-25 PSPC1-A488 IMPa4-A546 DAPI 8C2-siRNA-IMP-a2-a4 V2.00	0	28. siRNA-IMPa4-25 PSPC1-A488 DAPI IMPa4-A546_ah_TileScan_001 (Stage 34 of 49)	00-68TsVxV5LEh4Zj3WrSHgH9
52.1953	um	Vesicles Paraspeckle	0.000	1.000	188	200001419	200000023	siRNA-IMPa4-25 PSPC1-A488 IMPa4-A546 DAPI 8C2-siRNA-IMP-a2-a4 V2.00	0	28. siRNA-IMPa4-25 PSPC1-A488 DAPI IMPa4-A546_ah_TileScan_001 (Stage 34 of 49)	00-68TsVxV5LEh4Zj3WrSHgH9
47.1563	um	Vesicles Paraspeckle	0.000	1.000	188	200001420	200000024	siRNA-IMPa4-25 PSPC1-A488 IMPa4-A546 DAPI 8C2-siRNA-IMP-a2-a4 V2.00	0	28. siRNA-IMPa4-25 PSPC1-A488 DAPI IMPa4-A546_ah_TileScan_001 (Stage 34 of 49)	00-68TsVxV5LEh4Zj3WrSHgH9
47.9492	um	Vesicles Paraspeckle	0.000	1.000	188	200001421	200000025	siRNA-IMPa4-25 PSPC1-A488 IMPa4-A546 DAPI 8C2-siRNA-IMP-a2-a4 V2.00	0	28. siRNA-IMPa4-25 PSPC1-A488 DAPI IMPa4-A546_ah_TileScan_001 (Stage 34 of 49)	00-68TsVxV5LEh4Zj3WrSHgH9
50.7578	um	Vesicles Paraspeckle	0.000	1.000	188	200001422	200000026	siRNA-IMPa4-25 PSPC1-A488 IMPa4-A546 DAPI 8C2-siRNA-IMP-a2-a4 V2.00	0	28. siRNA-IMPa4-25 PSPC1-A488 DAPI IMPa4-A546_ah_TileScan_001 (Stage 34 of 49)	00-68TsVxV5LEh4Zj3WrSHgH9
50.5156	um	Vesicles Paraspeckle	0.000	1.000	188	200001423	200000027	siRNA-IMPa4-25 PSPC1-A488 IMPa4-A546 DAPI 8C2-siRNA-IMP-a2-a4 V2.00	0	28. siRNA-IMPa4-25 PSPC1-A488 DAPI IMPa4-A546_ah_TileScan_001 (Stage 34 of 49)	00-68TsVxV5LEh4Zj3WrSHgH9
51.3125	um	Vesicles Paraspeckle	0.000	1.000	188	200001424	200000028	siRNA-IMPa4-25 PSPC1-A488 IMPa4-A546 DAPI 8C2-siRNA-IMP-a2-a4 V2.00	0	28. siRNA-IMPa4-25 PSPC1-A488 DAPI IMPa4-A546_ah_TileScan_001 (Stage 34 of 49)	00-68TsVxV5LEh4Zj3WrSHgH9
46.2969	um	Vesicles Paraspeckle	0.000	1.000	188	200001425	200000029	siRNA-IMPa4-25 PSPC1-A488 IMPa4-A546 DAPI 8C2-siRNA-IMP-a2-a4 V2.00	0	28. siRNA-IMPa4-25 PSPC1-A488 DAPI IMPa4-A546_ah_TileScan_001 (Stage 34 of 49)	00-68TsVxV5LEh4Zj3WrSHgH9
53.0586	um	Vesicles Paraspeckle	0.000	1.000	188	200001426	200000030	siRNA-IMPa4-25 PSPC1-A488 IMPa4-A546 DAPI 8C2-siRNA-IMP-a2-a4 V2.00	0	28. siRNA-IMPa4-25 PSPC1-A488 DAPI IMPa4-A546_ah_TileScan_001 (Stage 34 of 49)	00-68TsVxV5LEh4Zj3WrSHgH9
44.332	um	Vesicles Paraspeckle	0.000	1.000	188	200001427	200000031	siRNA-IMPa4-25 PSPC1-A488 IMPa4-A546 DAPI 8C2-siRNA-IMP-a2-a4 V2.00	0	28. siRNA-IMPa4-25 PSPC1-A488 DAPI IMPa4-A546_ah_TileScan_001 (Stage 34 of 49)	00-68TsVxV5LEh4Zj3WrSHgH9
47.8477	um	Vesicles Paraspeckle	0.000	1.000	188	200001428	200000032	siRNA-IMPa4-25 PSPC1-A488 IMPa4-A546 DAPI 8C2-siRNA-IMP-a2-a4 V2.00	0	28. siRNA-IMPa4-25 PSPC1-A488 DAPI IMPa4-A546_ah_TileScan_001 (Stage 34 of 49)	00-68TsVxV5LEh4Zj3WrSHgH9
51.7852	um	Vesicles Paraspeckle	0.000	1.000	188	200001429	200000033	siRNA-IMPa4-25 PSPC1-A488 IMPa4-A546 DAPI 8C2-siRNA-IMP-a2-a4 V2.00	0	28. siRNA-IMPa4-25 PSPC1-A488 DAPI IMPa4-A546_ah_TileScan_001 (Stage 34 of 49)	00-68TsVxV5LEh4Zj3WrSHgH9
49.1211	um	Vesicles Paraspeckle	0.000	1.000	188	200001430	200000034	siRNA-IMPa4-25 PSPC1-A488 IMPa4-A546 DAPI 8C2-siRNA-IMP-a2-a4 V2.00	0	28. siRNA-IMPa4-25 PSPC1-A488 DAPI IMPa4-A546_ah_TileScan_001 (Stage 34 of 49)	00-68TsVxV5LEh4Zj3WrSHgH9
47.0781	um	Vesicles Paraspeckle	0.000	1.000	188	200001431	200000035	siRNA-IMPa4-25 PSPC1-A488 IMPa4-A546 DAPI 8C2-siRNA-IMP-a2-a4 V2.00	0	28. siRNA-IMPa4-25 PSPC1-A488 DAPI IMPa4-A546_ah_TileScan_001 (Stage 34 of 49)	00-68TsVxV5LEh4Zj3WrSHgH9
9.71875	um	Vesicles Paraspeckle	0.000	1.000	189	200001432	200000036	siRNA-IMPa4-25 PSPC1-A488 IMPa4-A546 DAPI 8C2-siRNA-IMP-a2-a4 V2.00	0	28. siRNA-IMPa4-25 PSPC1-A488 DAPI IMPa4-A546_ah_TileScan_001 (Stage 34 of 49)	00-68TsVxV5LEh4Zj3WrSHgH9
5.88281	um	Vesicles Paraspeckle	0.000	1.000	189	200001433	200000037	siRNA-IMPa4-25 PSPC1-A488 IMPa4-A546 DAPI 8C2-siRNA-IMP-a2-a4 V2.00	0	28. siRNA-IMPa4-25 PSPC1-A488 DAPI IMPa4-A546_ah_TileScan_001 (Stage 34 of 49)	00-68TsVxV5LEh4Zj3WrSHgH9
7.05078	um	Vesicles Paraspeckle	0.000	1.000	189	200001434	200000038	siRNA-IMPa4-25 PSPC1-A488 IMPa4-A546 DAPI 8C2-siRNA-IMP-a2-a4 V2.00	0	28. siRNA-IMPa4-25 PSPC1-A488 DAPI IMPa4-A546_ah_TileScan_001 (Stage 34 of 49)	00-68TsVxV5LEh4Zj3WrSHgH9
13.332	um	Vesicles Paraspeckle	0.000	1.000	189	200001435	200000039	siRNA-IMPa4-25 PSPC1-A488 IMPa4-A546 DAPI 8C2-siRNA-IMP-a2-a4 V2.00	0	28. siRNA-IMPa4-25 PSPC1-A488 DAPI IMPa4-A546_ah_TileScan_001 (Stage 34 of 49)	00-68TsVxV5LEh4Zj3WrSHgH9
3.85156	um	Vesicles Paraspeckle	0.000	1.000	189	200001436	200000040	siRNA-IMPa4-25 PSPC1-A488 IMPa4-A546 DAPI 8C2-siRNA-IMP-a2-a4 V2.00	0	28. siRNA-IMPa4-25 PSPC1-A488 DAPI IMPa4-A546_ah_TileScan_001 (Stage 34 of 49)	00-68TsVxV5LEh4Zj3WrSHgH9
5.62891	um	Vesicles Paraspeckle	0.000	1.000	189	200001437	200000041	siRNA-IMPa4-25 PSPC1-A488 IMPa4-A546 DAPI 8C2-siRNA-IMP-a2-a4 V2.00	0	28. siRNA-IMPa4-25 PSPC1-A488 DAPI IMPa4-A546_ah_TileScan_001 (Stage 34 of 49)	00-68TsVxV5LEh4Zj3WrSHgH9
6.66797	um	Vesicles Paraspeckle	0.000	1.000	189	200001438	200000042	siRNA-IMPa4-25 PSPC1-A488 IMPa4-A546 DAPI 8C2-siRNA-IMP-a2-a4 V2.00	0	28. siRNA-IMPa4-25 PSPC1-A488 DAPI IMPa4-A546_ah_TileScan_001 (Stage 34 of 49)	00-68TsVxV5LEh4Zj3WrSHgH9
9.63281	um	Vesicles Paraspeckle	0.000	1.000	189	200001439	200000043	siRNA-IMPa4-25 PSPC1-A488 IMPa4-A546 DAPI 8C2-siRNA-IMP-a2-a4 V2.00	0	28. siRNA-IMPa4-25 PSPC1-A488 DAPI IMPa4-A546_ah_TileScan_001 (Stage 34 of 49)	00-68TsVxV5LEh4Zj3WrSHgH9
9.66797	um	Vesicles Paraspeckle	0.000	1.000	189	200001440	200000044	siRNA-IMPa4-25 PSPC1-A488 IMPa4-A546 DAPI 8C2-siRNA-IMP-a2-a4 V2.00	0	28. siRNA-IMPa4-25 PSPC1-A488 DAPI IMPa4-A546_ah_TileScan_001 (Stage 34 of 49)	00-68TsVxV5LEh4Zj3WrSHgH9
12.9688	um	Vesicles Paraspeckle	0.000	1.000	189	200001441	200000045	siRNA-IMPa4-25 PSPC1-A488 IMPa4-A546 DAPI 8C2-siRNA-IMP-a2-a4 V2.00	0	28. siRNA-IMPa4-25 PSPC1-A488 DAPI IMPa4-A546_ah_TileScan_001 (Stage 34 of 49)	00-68TsVxV5LEh4Zj3WrSHgH9
14.9258	um	Vesicles Paraspeckle	0.000	1.000	189	200001442	200000046	siRNA-IMPa4-25 PSPC1-A488 IMPa4-A546 DAPI 8C2-siRNA-IMP-a2-a4 V2.00	0	28. siRNA-IMPa4-25 PSPC1-A488 DAPI IMPa4-A546_ah_TileScan_001 (Stage 34 of 49)	00-68TsVxV5LEh4Zj3WrSHgH9
16.6289	um	Vesicles Paraspeckle	0.000	1.000	189	200001443	200000047	siRNA-IMPa4-25 PSPC1-A488 IMPa4-A546 DAPI 8C2-siRNA-IMP-a2-a4 V2.00	0	28. siRNA-IMPa4-25 PSPC1-A488 DAPI IMPa4-A546_ah_TileScan_001 (Stage 34 of 49)	00-68TsVxV5LEh4Zj3WrSHgH9
18.4141	um	Vesicles Paraspeckle	0.000	1.000	189	200001444	200000048	siRNA-IMPa4-25 PSPC1-A488 IMPa4-A546 DAPI 8C2-siRNA-IMP-a2-a4 V2.00	0	28. siRNA-IMPa4-25 PSPC1-A488 DAPI IMPa4-A546_ah_TileScan_001 (Stage 34 of 49)	00-68TsVxV5LEh4Zj3WrSHgH9
6.1875	um	Vesicles Paraspeckle	0.000	1.000	189	200001445	200000049	siRNA-IMPa4-25 PSPC1-A488 IMPa4-A546 DAPI 8C2-siRNA-IMP-a2-a4 V2.00	0	28. siRNA-IMPa4-25 PSPC1-A488 DAPI IMPa4-A546_ah_TileScan_001 (Stage 34 of 49)	00-68TsVxV5LEh4Zj3WrSHgH9
7.57031	um	Vesicles Paraspeckle	0.000	1.000	189	200001446	200000050	siRNA-IMPa4-25 PSPC1-A488 IMPa4-A546 DAPI 8C2-siRNA-IMP-a2-a4 V2.00	0	28. siRNA-IMPa4-25 PSPC1-A488 DAPI IMPa4-A546_ah_TileScan_001 (Stage 34 of 49)	00-68TsVxV5LEh4Zj3WrSHgH9
10.2109	um	Vesicles Paraspeckle	0.000	1.000	189	200001447	200000051	siRNA-IMPa4-25 PSPC1-A488 IMPa4-A546 DAPI 8C2-siRNA-IMP-a2-a4 V2.00	0	28. siRNA-IMPa4-25 PSPC1-A488 DAPI IMPa4-A546_ah_TileScan_001 (Stage 34 of 49)	00-68TsVxV5LEh4Zj3WrSHgH9
12.4844	um	Vesicles Paraspeckle	0.000	1.000	189	200001448	200000052	siRNA-IMPa4-25 PSPC1-A488 IMPa4-A546 DAPI 8C2-siRNA-IMP-a2-a4 V2.00	0	28. siRNA-IMPa4-25 PSPC1-A488 DAPI IMPa4-A546_ah_TileScan_001 (Stage 34 of 49)	00-68TsVxV5LEh4Zj3WrSHgH9
13.0156	um	Vesicles Paraspeckle	0.000	1.000	189	200001449	200000053	siRNA-IMPa4-25 PSPC1-A488 IMPa4-A546 DAPI 8C2-siRNA-IMP-a2-a4 V2.00	0	28. siRNA-IMPa4-25 PSPC1-A488 DAPI IMPa4-A546_ah_TileScan_001 (Stage 34 of 49)	00-68TsVxV5LEh4Zj3WrSHgH9
13.6328	um	Vesicles Paraspeckle	0.000	1.000	189	200001450	200000054	siRNA-IMPa4-25 PSPC1-A488 IMPa4-A546 DAPI 8C2-siRNA-IMP-a2-a4 V2.00	0	28. siRNA-IMPa4-25 PSPC1-A488 DAPI IMPa4-A546_ah_TileScan_001 (Stage 34 of 49)	00-68TsVxV5LEh4Zj3WrSHgH9
14.3398	um	Vesicles Paraspeckle	0.000	1.000	189	200001451	200000055	siRNA-IMPa4-25 PSPC1-A488 IMPa4-A546 DAPI 8C2-siRNA-IMP-a2-a4 V2.00	0	28. siRNA-IMPa4-25 PSPC1-A488 DAPI IMPa4-A546_ah_TileScan_001 (Stage 34 of 49)	00-68TsVxV5LEh4Zj3WrSHgH9
14.4922	um	Vesicles Paraspeckle	0.000	1.000	189	200001452	200000056	siRNA-IMPa4-25 PSPC1-A488 IMPa4-A546 DAPI 8C2-siRNA-IMP-a2-a4 V2.00	0	28. siRNA-IMPa4-25 PSPC1-A488 DAPI IMPa4-A546_ah_TileScan_001 (Stage 34 of 49)	00-68TsVxV5LEh4Zj3WrSHgH9
14.8594	um	Vesicles Paraspeckle	0.000	1.000	189	200001453	200000057	siRNA-IMPa4-25 PSPC1-A488 IMPa4-A546 DAPI 8C2-siRNA-IMP-a2-a4 V2.00	0	28. siRNA-IMPa4-25 PSPC1-A488 DAPI IMPa4-A546_ah_TileScan_001 (Stage 34 of 49)	00-68TsVxV5LEh4Zj3WrSHgH9
7.36719	um	Vesicles Paraspeckle	0.000	1.000	189	200001454	200000058	siRNA-IMPa4-25 PSPC1-A488 IMPa4-A546 DAPI 8C2-siRNA-IMP-a2-a4 V2.00	0	28. siRNA-IMPa4-25 PSPC1-A488 DAPI IMPa4-A546_ah_TileScan_001 (Stage 34 of 49)	00-68TsVxV5LEh4Zj3WrSHgH9
7.48438	um	Vesicles Paraspeckle	0.000	1.000	189	200001455	200000059	siRNA-IMPa4-25 PSPC1-A488 IMPa4-A546 DAPI 8C2-siRNA-IMP-a2-a4 V2.00	0	28. siRNA-IMPa4-25 PSPC1-A488 DAPI IMPa4-A546_ah_TileScan_001 (Stage 34 of 49)	00-68TsVxV5LEh4Zj3WrSHgH9
8.33594	um	Vesicles Paraspeckle	0.000	1.000	189	200001456	200000060	siRNA-IMPa4-25 PSPC1-A488 IMPa4-A546 DAPI 8C2-siRNA-IMP-a2-a4 V2.00	0	28. siRNA-IMPa4-25 PSPC1-A488 DAPI IMPa4-A546_ah_TileScan_001 (Stage 34 of 49)	00-68TsVxV5LEh4Zj3WrSHgH9
8.9375	um	Vesicles Paraspeckle	0.000	1.000	189	200001457	200000061	siRNA-IMPa4-25 PSPC1-A488 IMPa4-A546 DAPI 8C2-siRNA-IMP-a2-a4 V2.00	0	28. siRNA-IMPa4-25 PSPC1-A488 DAPI IMPa4-A546_ah_TileScan_001 (Stage 34 of 49)	00-68TsVxV5LEh4Zj3WrSHgH9
9.57031	um	Vesicles Paraspeckle	0.000	1.000	189	200001458	200000062	siRNA-IMPa4-25 PSPC1-A488 IMPa4-A546 DAPI 8C2-siRNA-IMP-a2-a4 V2.00	0	28. siRNA-IMPa4-25 PSPC1-A488 DAPI IMPa4-A546_ah_TileScan_001 (Stage 34 of 49)	00-68TsVxV5LEh4Zj3WrSHgH9
10.332	um	Vesicles Paraspeckle	0.000	1.000	189	200001459	200000063	siRNA-IMPa4-25 PSPC1-A488 IMPa4-A546 DAPI 8C2-siRNA-IMP-a2-a4 V2.00	0	28. siRNA-IMPa4-25 PSPC1-A488 DAPI IMPa4-A546_ah_TileScan_001 (Stage 34 of 49)	00-68TsVxV5LEh4Zj3WrSHgH9
12.1211	um	Vesicles Paraspeckle	0.000	1.000	189	200001460	200000064	siRNA-IMPa4-25 PSPC1-A488 IMPa4-A546 DAPI 8C2-siRNA-IMP-a2-a4 V2.00	0	28. siRNA-IMPa4-25 PSPC1-A488 DAPI IMPa4-A546_ah_TileScan_001 (Stage 34 of 49)	00-68TsVxV5LEh4Zj3WrSHgH9
12.375	um	Vesicles Paraspeckle	0.000	1.000	189	200001461	200000065	siRNA-IMPa4-25 PSPC1-A488 IMPa4-A546 DAPI 8C2-siRNA-IMP-a2-a4 V2.00	0	28. siRNA-IMPa4-25 PSPC1-A488 DAPI IMPa4-A546_ah_TileScan_001 (Stage 34 of 49)	00-68TsVxV5LEh4Zj3WrSHgH9
13.0625	um	Vesicles Paraspeckle	0.000	1.000	189	200001462	200000066	siRNA-IMPa4-25 PSPC1-A488 IMPa4-A546 DAPI 8C2-siRNA-IMP-a2-a4 V2.00	0	28. siRNA-IMPa4-25 PSPC1-A488 DAPI IMPa4-A546_ah_TileScan_001 (Stage 34 of 49)	00-68TsVxV5LEh4Zj3WrSHgH9
7.21875	um	Vesicles Paraspeckle	0.000	1.000	189	200001463	200000067	siRNA-IMPa4-25 PSPC1-A488 IMPa4-A546 DAPI 8C2-siRNA-IMP-a2-a4 V2.00	0	28. siRNA-IMPa4-25 PSPC1-A488 DAPI IMPa4-A546_ah_TileScan_001 (Stage 34 of 49)	00-68TsVxV5LEh4Zj3WrSHgH9
13.2734	um	Vesicles Paraspeckle	0.000	1.000	189	200001464	200000068	siRNA-IMPa4-25 PSPC1-A488 IMPa4-A546 DAPI 8C2-siRNA-IMP-a2-a4 V2.00	0	28. siRNA-IMPa4-25 PSPC1-A488 DAPI IMPa4-A546_ah_TileScan_001 (Stage 34 of 49)	00-68TsVxV5LEh4Zj3WrSHgH9
18.0234	um	Vesicles Paraspeckle	0.000	1.000	190	200001465	200000069	siRNA-IMPa4-25 PSPC1-A488 IMPa4-A546 DAPI 8C2-siRNA-IMP-a2-a4 V2.00	0	28. siRNA-IMPa4-25 PSPC1-A488 DAPI IMPa4-A546_ah_TileScan_001 (Stage 34 of 49)	00-68TsVxV5LEh4Zj3WrSHgH9
21.2227	um	Vesicles Paraspeckle	0.000	1.000	190	200001466	200000070	siRNA-IMPa4-25 PSPC1-A488 IMPa4-A546 DAPI 8C2-siRNA-IMP-a2-a4 V2.00	0	28. siRNA-IMPa4-25 PSPC1-A488 DAPI IMPa4-A546_ah_TileScan_001 (Stage 34 of 49)	00-68TsVxV5LEh4Zj3WrSHgH9
23.8984	um	Vesicles Paraspeckle	0.000	1.000	190	200001467	200000071	siRNA-IMPa4-25 PSPC1-A488 IMPa4-A546 DAPI 8C2-siRNA-IMP-a2-a4 V2.00	0	28. siRNA-IMPa4-25 PSPC1-A488 DAPI IMPa4-A546_ah_TileScan_001 (Stage 34 of 49)	00-68TsVxV5LEh4Zj3WrSHgH9
23.1445	um	Vesicles Paraspeckle	0.000	1.000	190	200001468	200000072	siRNA-IMPa4-25 PSPC1-A488 IMPa4-A546 DAPI 8C2-siRNA-IMP-a2-a4 V2.00	0	28. siRNA-IMPa4-25 PSPC1-A488 DAPI IMPa4-A546_ah_TileScan_001 (Stage 34 of 49)	00-68TsVxV5LEh4Zj3WrSHgH9
20.7891	um	Vesicles Paraspeckle	0.000	1.000	190	200001469	200000073	siRNA-IMPa4-25 PSPC1-A488 IMPa4-A546 DAPI 8C2-siRNA-IMP-a2-a4 V2.00	0	28. siRNA-IMPa4-25 PSPC1-A488 DAPI IMPa4-A546_ah_TileScan_001 (Stage 34 of 49)	00-68TsVxV5LEh4Zj3WrSHgH9
22.8125	um	Vesicles Paraspeckle	0.000	1.000	190	200001470	200000074	siRNA-IMPa4-25 PSPC1-A488 IMPa4-A546 DAPI 8C2-siRNA-IMP-a2-a4 V2.00	0	28. siRNA-IMPa4-25 PSPC1-A488 DAPI IMPa4-A546_ah_TileScan_001 (Stage 34 of 49)	00-68TsVxV5LEh4Zj3WrSHgH9
18.043	um	Vesicles Paraspeckle	0.000	1.000	190	200001471	200000075	siRNA-IMPa4-25 PSPC1-A488 IMPa4-A546 DAPI 8C2-siRNA-IMP-a2-a4 V2.00	0	28. siRNA-IMPa4-25 PSPC1-A488 DAPI IMPa4-A546_ah_TileScan_001 (Stage 34 of 49)	00-68TsVxV5LEh4Zj3WrSHgH9
19.8125	um	Vesicles Paraspeckle	0.000	1.000	190	200001472	200000076	siRNA-IMPa4-25 PSPC1-A488 IMPa4-A546 DAPI 8C2-siRNA-IMP-a2-a4 V2.00	0	28. siRNA-IMPa4-25 PSPC1-A488 DAPI IMPa4-A546_ah_TileScan_001 (Stage 34 of 49)	00-68TsVxV5LEh4Zj3WrSHgH9
21.707	um	Vesicles Paraspeckle	0.000	1.000	190	200001473	200000077	siRNA-IMPa4-25 PSPC1-A488 IMPa4-A546 DAPI 8C2-siRNA-IMP-a2-a4 V2.00	0	28. siRNA-IMPa4-25 PSPC1-A488 DAPI IMPa4-A546_ah_TileScan_001 (Stage 34 of 49)	00-68TsVxV5LEh4Zj3WrSHgH9
22.1172	um	Vesicles Paraspeckle	0.000	1.000	190	200001474	200000078	siRNA-IMPa4-25 PSPC1-A488 IMPa4-A546 DAPI 8C2-siRNA-IMP-a2-a4 V2.00	0	28. siRNA-IMPa4-25 PSPC1-A488 DAPI IMPa4-A546_ah_TileScan_001 (Stage 34 of 49)	00-68TsVxV5LEh4Zj3WrSHgH9
11.8555	um	Vesicles Paraspeckle	0.000	1.000	191	200001475	200000079	siRNA-IMPa4-25 PSPC1-A488 IMPa4-A546 DAPI 8C2-siRNA-IMP-a2-a4 V2.00	0	28. siRNA-IMPa4-25 PSPC1-A488 DAPI IMPa4-A546_ah_TileScan_001 (Stage 34 of 49)	00-68TsVxV5LEh4Zj3WrSHgH9
10.2188	um	Vesicles Paraspeckle	0.000	1.000	191	200001476	200000080	siRNA-IMPa4-25 PSPC1-A488 IMPa4-A546 DAPI 8C2-siRNA-IMP-a2-a4 V2.00	0	28. siRNA-IMPa4-25 PSPC1-A488 DAPI IMPa4-A546_ah_TileScan_001 (Stage 34 of 49)	00-68TsVxV5LEh4Zj3WrSHgH9
13.5508	um	Vesicles Paraspeckle	0.000	1.000	191	200001477	200000081	siRNA-IMPa4-25 PSPC1-A488 IMPa4-A546 DAPI 8C2-siRNA-IMP-a2-a4 V2.00	0	28. siRNA-IMPa4-25 PSPC1-A488 DAPI IMPa4-A546_ah_TileScan_001 (Stage 34 of 49)	00-68TsVxV5LEh4Zj3WrSHgH9
13.1055	um	Vesicles Paraspeckle	0.000	1.000	191	200001478	200000082	siRNA-IMPa4-25 PSPC1-A488 IMPa4-A546 DAPI 8C2-siRNA-IMP-a2-a4 V2.00	0	28. siRNA-IMPa4-25 PSPC1-A488 DAPI IMPa4-A546_ah_TileScan_001 (Stage 34 of 49)	00-68TsVxV5LEh4Zj3WrSHgH9
6.83594	um	Vesicles Paraspeckle	0.000	1.000	191	200001479	200000083	siRNA-IMPa4-25 PSPC1-A488 IMPa4-A546 DAPI 8C2-siRNA-IMP-a2-a4 V2.00	0	28. siRNA-IMPa4-25 PSPC1-A488 DAPI IMPa4-A546_ah_TileScan_001 (Stage 34 of 49)	00-68TsVxV5LEh4Zj3WrSHgH9
7.57422	um	Vesicles Paraspeckle	0.000	1.000	191	200001480	200000084	siRNA-IMPa4-25 PSPC1-A488 IMPa4-A546 DAPI 8C2-siRNA-IMP-a2-a4 V2.00	0	28. siRNA-IMPa4-25 PSPC1-A488 DAPI IMPa4-A546_ah_TileScan_001 (Stage 34 of 49)	00-68TsVxV5LEh4Zj3WrSHgH9
15.3789	um	Vesicles Paraspeckle	0.000	1.000	191	200001481	200000085	siRNA-IMPa4-25 PSPC1-A488 IMPa4-A546 DAPI 8C2-siRNA-IMP-a2-a4 V2.00	0	28. siRNA-IMPa4-25 PSPC1-A488 DAPI IMPa4-A546_ah_TileScan_001 (Stage 34 of 49)	00-68TsVxV5LEh4Zj3WrSHgH9
13.4375	um	Vesicles Paraspeckle	0.000	1.000	191	200001482	200000086	siRNA-IMPa4-25 PSPC1-A488 IMPa4-A546 DAPI 8C2-siRNA-IMP-a2-a4 V2.00	0	28. siRNA-IMPa4-25 PSPC1-A488 DAPI IMPa4-A546_ah_TileScan_001 (Stage 34 of 49)	00-68TsVxV5LEh4Zj3WrSHgH9
14.1133	um	Vesicles Paraspeckle	0.000	1.000	191	200001483	200000087	siRNA-IMPa4-25 PSPC1-A488 IMPa4-A546 DAPI 8C2-siRNA-IMP-a2-a4 V2.00	0	28. siRNA-IMPa4-25 PSPC1-A488 DAPI IMPa4-A546_ah_TileScan_001 (Stage 34 of 49)	00-68TsVxV5LEh4Zj3WrSHgH9
13.7539	um	Vesicles Paraspeckle	0.000	1.000	191	200001484	200000088	siRNA-IMPa4-25 PSPC1-A488 IMPa4-A546 DAPI 8C2-siRNA-IMP-a2-a4 V2.00	0	28. siRNA-IMPa4-25 PSPC1-A488 DAPI IMPa4-A546_ah_TileScan_001 (Stage 34 of 49)	00-68TsVxV5LEh4Zj3WrSHgH9
12.0508	um	Vesicles Paraspeckle	0.000	1.000	191	200001485	200000089	siRNA-IMPa4-25 PSPC1-A488 IMPa4-A546 DAPI 8C2-siRNA-IMP-a2-a4 V2.00	0	28. siRNA-IMPa4-25 PSPC1-A488 DAPI IMPa4-A546_ah_TileScan_001 (Stage 34 of 49)	00-68TsVxV5LEh4Zj3WrSHgH9
5.96484	um	Vesicles Paraspeckle	0.000	1.000	191	200001486	200000090	siRNA-IMPa4-25 PSPC1-A488 IMPa4-A546 DAPI 8C2-siRNA-IMP-a2-a4 V2.00	0	28. siRNA-IMPa4-25 PSPC1-A488 DAPI IMPa4-A546_ah_TileScan_001 (Stage 34 of 49)	00-68TsVxV5LEh4Zj3WrSHgH9
5.55078	um	Vesicles Paraspeckle	0.000	1.000	191	200001487	200000091	siRNA-IMPa4-25 PSPC1-A488 IMPa4-A546 DAPI 8C2-siRNA-IMP-a2-a4 V2.00	0	28. siRNA-IMPa4-25 PSPC1-A488 DAPI IMPa4-A546_ah_TileScan_001 (Stage 34 of 49)	00-68TsVxV5LEh4Zj3WrSHgH9
12.0195	um	Vesicles Paraspeckle	0.000	1.000	191	200001488	200000092	siRNA-IMPa4-25 PSPC1-A488 IMPa4-A546 DAPI 8C2-siRNA-IMP-a2-a4 V2.00	0	28. siRNA-IMPa4-25 PSPC1-A488 DAPI IMPa4-A546_ah_TileScan_001 (Stage 34 of 49)	00-68TsVxV5LEh4Zj3WrSHgH9
6.625	um	Vesicles Paraspeckle	0.000	1.000	191	200001489	200000093	siRNA-IMPa4-25 PSPC1-A488 IMPa4-A546 DAPI 8C2-siRNA-IMP-a2-a4 V2.00	0	28. siRNA-IMPa4-25 PSPC1-A488 DAPI IMPa4-A546_ah_TileScan_001 (Stage 34 of 49)	00-68TsVxV5LEh4Zj3WrSHgH9
2.39063	um	Vesicles Paraspeckle	0.000	1.000	192	200001490	200000094	siRNA-IMPa4-25 PSPC1-A488 IMPa4-A546 DAPI 8C2-siRNA-IMP-a2-a4 V2.00	0	28. siRNA-IMPa4-25 PSPC1-A488 DAPI IMPa4-A546_ah_TileScan_001 (Stage 34 of 49)	00-68TsVxV5LEh4Zj3WrSHgH9
1.25391	um	Vesicles Paraspeckle	0.000	1.000	194	200001491	200000095	siRNA-IMPa4-25 PSPC1-A488 IMPa4-A546 DAPI 8C2-siRNA-IMP-a2-a4 V2.00	0	28. siRNA-IMPa4-25 PSPC1-A488 DAPI IMPa4-A546_ah_TileScan_001 (Stage 34 of 49)	00-68TsVxV5LEh4Zj3WrSHgH9
27.7227	um	Vesicles Paraspeckle	0.000	1.000	195	200001492	200000096	siRNA-IMPa4-25 PSPC1-A488 IMPa4-A546 DAPI 8C2-siRNA-IMP-a2-a4 V2.00	0	28. siRNA-IMPa4-25 PSPC1-A488 DAPI IMPa4-A546_ah_TileScan_001 (Stage 34 of 49)	00-68TsVxV5LEh4Zj3WrSHgH9
29.8242	um	Vesicles Paraspeckle	0.000	1.000	195	200001493	200000097	siRNA-IMPa4-25 PSPC1-A488 IMPa4-A546 DAPI 8C2-siRNA-IMP-a2-a4 V2.00	0	28. siRNA-IMPa4-25 PSPC1-A488 DAPI IMPa4-A546_ah_TileScan_001 (Stage 34 of 49)	00-68TsVxV5LEh4Zj3WrSHgH9
31.2969	um	Vesicles Paraspeckle	0.000	1.000	195	200001494	200000098	siRNA-IMPa4-25 PSPC1-A488 IMPa4-A546 DAPI 8C2-siRNA-IMP-a2-a4 V2.00	0	28. siRNA-IMPa4-25 PSPC1-A488 DAPI IMPa4-A546_ah_TileScan_001 (Stage 34 of 49)	00-68TsVxV5LEh4Zj3WrSHgH9
24.0742	um	Vesicles Paraspeckle	0.000	1.000	195	200001495	200000099	siRNA-IMPa4-25 PSPC1-A488 IMPa4-A546 DAPI 8C2-siRNA-IMP-a2-a4 V2.00	0	28. siRNA-IMPa4-25 PSPC1-A488 DAPI IMPa4-A546_ah_TileScan_001 (Stage 34 of 49)	00-68TsVxV5LEh4Zj3WrSHgH9
25.0586	um	Vesicles Paraspeckle	0.000	1.000	195	200001496	200000100	siRNA-IMPa4-25 PSPC1-A488 IMPa4-A546 DAPI 8C2-siRNA-IMP-a2-a4 V2.00	0	28. siRNA-IMPa4-25 PSPC1-A488 DAPI IMPa4-A546_ah_TileScan_001 (Stage 34 of 49)	00-68TsVxV5LEh4Zj3WrSHgH9
27.0664	um	Vesicles Paraspeckle	0.000	1.000	195	200001497	200000101	siRNA-IMPa4-25 PSPC1-A488 IMPa4-A546 DAPI 8C2-siRNA-IMP-a2-a4 V2.00	0	28. siRNA-IMPa4-25 PSPC1-A488 DAPI IMPa4-A546_ah_TileScan_001 (Stage 34 of 49)	00-68TsVxV5LEh4Zj3WrSHgH9
25.2148	um	Vesicles Paraspeckle	0.000	1.000	195	200001498	200000102	siRNA-IMPa4-25 PSPC1-A488 IMPa4-A546 DAPI 8C2-siRNA-IMP-a2-a4 V2.00	0	28. siRNA-IMPa4-25 PSPC1-A488 DAPI IMPa4-A546_ah_TileScan_001 (Stage 34 of 49)	00-68TsVxV5LEh4Zj3WrSHgH9
30.2852	um	Vesicles Paraspeckle	0.000	1.000	195	200001499	200000103	siRNA-IMPa4-25 PSPC1-A488 IMPa4-A546 DAPI 8C2-siRNA-IMP-a2-a4 V2.00	0	28. siRNA-IMPa4-25 PSPC1-A488 DAPI IMPa4-A546_ah_TileScan_001 (Stage 34 of 49)	00-68TsVxV5LEh4Zj3WrSHgH9
36.8398	um	Vesicles Paraspeckle	0.000	1.000	195	200001500	200000104	siRNA-IMPa4-25 PSPC1-A488 IMPa4-A546 DAPI 8C2-siRNA-IMP-a2-a4 V2.00	0	28. siRNA-IMPa4-25 PSPC1-A488 DAPI IMPa4-A546_ah_TileScan_001 (Stage 34 of 49)	00-68TsVxV5LEh4Zj3WrSHgH9
35.8906	um	Vesicles Paraspeckle	0.000	1.000	195	200001501	200000105	siRNA-IMPa4-25 PSPC1-A488 IMPa4-A546 DAPI 8C2-siRNA-IMP-a2-a4 V2.00	0	28. siRNA-IMPa4-25 PSPC1-A488 DAPI IMPa4-A546_ah_TileScan_001 (Stage 34 of 49)	00-68TsVxV5LEh4Zj3WrSHgH9
31.6719	um	Vesicles Paraspeckle	0.000	1.000	196	200001502	200000106	siRNA-IMPa4-25 PSPC1-A488 IMPa4-A546 DAPI 8C2-siRNA-IMP-a2-a4 V2.00	0	28. siRNA-IMPa4-25 PSPC1-A488 DAPI IMPa4-A546_ah_TileScan_001 (Stage 34 of 49)	00-68TsVxV5LEh4Zj3WrSHgH9
33.3789	um	Vesicles Paraspeckle	0.000	1.000	196	200001503	200000107	siRNA-IMPa4-25 PSPC1-A488 IMPa4-A546 DAPI 8C2-siRNA-IMP-a2-a4 V2.00	0	28. siRNA-IMPa4-25 PSPC1-A488 DAPI IMPa4-A546_ah_TileScan_001 (Stage 34 of 49)	00-68TsVxV5LEh4Zj3WrSHgH9
34.8477	um	Vesicles Paraspeckle	0.000	1.000	196	200001504	200000108	siRNA-IMPa4-25 PSPC1-A488 IMPa4-A546 DAPI 8C2-siRNA-IMP-a2-a4 V2.00	0	28. siRNA-IMPa4-25 PSPC1-A488 DAPI IMPa4-A546_ah_TileScan_001 (Stage 34 of 49)	00-68TsVxV5LEh4Zj3WrSHgH9
33.6328	um	Vesicles Paraspeckle	0.000	1.000	196	200001505	200000109	siRNA-IMPa4-25 PSPC1-A488 IMPa4-A546 DAPI 8C2-siRNA-IMP-a2-a4 V2.00	0	28. siRNA-IMPa4-25 PSPC1-A488 DAPI IMPa4-A546_ah_TileScan_001 (Stage 34 of 49)	00-68TsVxV5LEh4Zj3WrSHgH9
35.6523	um	Vesicles Paraspeckle	0.000	1.000	196	200001506	200000110	siRNA-IMPa4-25 PSPC1-A488 IMPa4-A546 DAPI 8C2-siRNA-IMP-a2-a4 V2.00	0	28. siRNA-IMPa4-25 PSPC1-A488 DAPI IMPa4-A546_ah_TileScan_001 (Stage 34 of 49)	00-68TsVxV5LEh4Zj3WrSHgH9
27.4063	um	Vesicles Paraspeckle	0.000	1.000	196	200001507	200000111	siRNA-IMPa4-25 PSPC1-A488 IMPa4-A546 DAPI 8C2-siRNA-IMP-a2-a4 V2.00	0	28. siRNA-IMPa4-25 PSPC1-A488 DAPI IMPa4-A546_ah_TileScan_001 (Stage 34 of 49)	00-68TsVxV5LEh4Zj3WrSHgH9
27.3398	um	Vesicles Paraspeckle	0.000	1.000	196	200001508	200000112	siRNA-IMPa4-25 PSPC1-A488 IMPa4-A546 DAPI 8C2-siRNA-IMP-a2-a4 V2.00	0	28. siRNA-IMPa4-25 PSPC1-A488 DAPI IMPa4-A546_ah_TileScan_001 (Stage 34 of 49)	00-68TsVxV5LEh4Zj3WrSHgH9
28.0547	um	Vesicles Paraspeckle	0.000	1.000	196	200001509	200000113	siRNA-IMPa4-25 PSPC1-A488 IMPa4-A546 DAPI 8C2-siRNA-IMP-a2-a4 V2.00	0	28. siRNA-IMPa4-25 PSPC1-A488 DAPI IMPa4-A546_ah_TileScan_001 (Stage 34 of 49)	00-68TsVxV5LEh4Zj3WrSHgH9
34.8242	um	Vesicles Paraspeckle	0.000	1.000	196	200001510	200000114	siRNA-IMPa4-25 PSPC1-A488 IMPa4-A546 DAPI 8C2-siRNA-IMP-a2-a4 V2.00	0	28. siRNA-IMPa4-25 PSPC1-A488 DAPI IMPa4-A546_ah_TileScan_001 (Stage 34 of 49)	00-68TsVxV5LEh4Zj3WrSHgH9
31.9297	um	Vesicles Paraspeckle	0.000	1.000	196	200001511	200000115	siRNA-IMPa4-25 PSPC1-A488 IMPa4-A546 DAPI 8C2-siRNA-IMP-a2-a4 V2.00	0	28. siRNA-IMPa4-25 PSPC1-A488 DAPI IMPa4-A546_ah_TileScan_001 (Stage 34 of 49)	00-68TsVxV5LEh4Zj3WrSHgH9
31.5273	um	Vesicles Paraspeckle	0.000	1.000	196	200001512	200000116	siRNA-IMPa4-25 PSPC1-A488 IMPa4-A546 DAPI 8C2-siRNA-IMP-a2-a4 V2.00	0	28. siRNA-IMPa4-25 PSPC1-A488 DAPI IMPa4-A546_ah_TileScan_001 (Stage 34 of 49)	00-68TsVxV5LEh4Zj3WrSHgH9
33.7148	um	Vesicles Paraspeckle	0.000	1.000	196	200001513	200000117	siRNA-IMPa4-25 PSPC1-A488 IMPa4-A546 DAPI 8C2-siRNA-IMP-a2-a4 V2.00	0	28. siRNA-IMPa4-25 PSPC1-A488 DAPI IMPa4-A546_ah_TileScan_001 (Stage 34 of 49)	00-68TsVxV5LEh4Zj3WrSHgH9
34.832	um	Vesicles Paraspeckle	0.000	1.000	196	200001514	200000118	siRNA-IMPa4-25 PSPC1-A488 IMPa4-A546 DAPI 8C2-siRNA-IMP-a2-a4 V2.00	0	28. siRNA-IMPa4-25 PSPC1-A488 DAPI IMPa4-A546_ah_TileScan_001 (Stage 34 of 49)	00-68TsVxV5LEh4Zj3WrSHgH9
35.8086	um	Vesicles Paraspeckle	0.000	1.000	196	200001515	200000119	siRNA-IMPa4-25 PSPC1-A488 IMPa4-A546 DAPI 8C2-siRNA-IMP-a2-a4 V2.00	0	28. siRNA-IMPa4-25 PSPC1-A488 DAPI IMPa4-A546_ah_TileScan_001 (Stage 34 of 49)	00-68TsVxV5LEh4Zj3WrSHgH9
30.375	um	Vesicles Paraspeckle	0.000	1.000	196	200001516	200000120	siRNA-IMPa4-25 PSPC1-A488 IMPa4-A546 DAPI 8C2-siRNA-IMP-a2-a4 V2.00	0	28. siRNA-IMPa4-25 PSPC1-A488 DAPI IMPa4-A546_ah_TileScan_001 (Stage 34 of 49)	00-68TsVxV5LEh4Zj3WrSHgH9
30.8594	um	Vesicles Paraspeckle	0.000	1.000	196	200001517	200000121	siRNA-IMPa4-25 PSPC1-A488 IMPa4-A546 DAPI 8C2-siRNA-IMP-a2-a4 V2.00	0	28. siRNA-IMPa4-25 PSPC1-A488 DAPI IMPa4-A546_ah_TileScan_001 (Stage 34 of 49)	00-68TsVxV5LEh4Zj3WrSHgH9
31.2617	um	Vesicles Paraspeckle	0.000	1.000	196	200001518	200000122	siRNA-IMPa4-25 PSPC1-A488 IMPa4-A546 DAPI 8C2-siRNA-IMP-a2-a4 V2.00	0	28. siRNA-IMPa4-25 PSPC1-A488 DAPI IMPa4-A546_ah_TileScan_001 (Stage 34 of 49)	00-68TsVxV5LEh4Zj3WrSHgH9
32.1133	um	Vesicles Paraspeckle	0.000	1.000	196	200001519	200000123	siRNA-IMPa4-25 PSPC1-A488 IMPa4-A546 DAPI 8C2-siRNA-IMP-a2-a4 V2.00	0	28. siRNA-IMPa4-25 PSPC1-A488 DAPI IMPa4-A546_ah_TileScan_001 (Stage 34 of 49)	00-68TsVxV5LEh4Zj3WrSHgH9
31.8711	um	Vesicles Paraspeckle	0.000	1.000	196	200001520	200000124	siRNA-IMPa4-25 PSPC1-A488 IMPa4-A546 DAPI 8C2-siRNA-IMP-a2-a4 V2.00	0	28. siRNA-IMPa4-25 PSPC1-A488 DAPI IMPa4-A546_ah_TileScan_001 (Stage 34 of 49)	00-68TsVxV5LEh4Zj3WrSHgH9
32.9336	um	Vesicles Paraspeckle	0.000	1.000	196	200001521	200000125	siRNA-IMPa4-25 PSPC1-A488 IMPa4-A546 DAPI 8C2-siRNA-IMP-a2-a4 V2.00	0	28. siRNA-IMPa4-25 PSPC1-A488 DAPI IMPa4-A546_ah_TileScan_001 (Stage 34 of 49)	00-68TsVxV5LEh4Zj3WrSHgH9
33.6094	um	Vesicles Paraspeckle	0.000	1.000	196	200001522	200000126	siRNA-IMPa4-25 PSPC1-A488 IMPa4-A546 DAPI 8C2-siRNA-IMP-a2-a4 V2.00	0	28. siRNA-IMPa4-25 PSPC1-A488 DAPI IMPa4-A546_ah_TileScan_001 (Stage 34 of 49)	00-68TsVxV5LEh4Zj3WrSHgH9
29.9609	um	Vesicles Paraspeckle	0.000	1.000	196	200001523	200000127	siRNA-IMPa4-25 PSPC1-A488 IMPa4-A546 DAPI 8C2-siRNA-IMP-a2-a4 V2.00	0	28. siRNA-IMPa4-25 PSPC1-A488 DAPI IMPa4-A546_ah_TileScan_001 (Stage 34 of 49)	00-68TsVxV5LEh4Zj3WrSHgH9
32.0625	um	Vesicles Paraspeckle	0.000	1.000	196	200001524	200000128	siRNA-IMPa4-25 PSPC1-A488 IMPa4-A546 DAPI 8C2-siRNA-IMP-a2-a4 V2.00	0	28. siRNA-IMPa4-25 PSPC1-A488 DAPI IMPa4-A546_ah_TileScan_001 (Stage 34 of 49)	00-68TsVxV5LEh4Zj3WrSHgH9
32.1875	um	Vesicles Paraspeckle	0.000	1.000	196	200001525	200000129	siRNA-IMPa4-25 PSPC1-A488 IMPa4-A546 DAPI 8C2-siRNA-IMP-a2-a4 V2.00	0	28. siRNA-IMPa4-25 PSPC1-A488 DAPI IMPa4-A546_ah_TileScan_001 (Stage 34 of 49)	00-68TsVxV5LEh4Zj3WrSHgH9
36.2188	um	Vesicles Paraspeckle	0.000	1.000	196	200001526	200000130	siRNA-IMPa4-25 PSPC1-A488 IMPa4-A546 DAPI 8C2-siRNA-IMP-a2-a4 V2.00	0	28. siRNA-IMPa4-25 PSPC1-A488 DAPI IMPa4-A546_ah_TileScan_001 (Stage 34 of 49)	00-68TsVxV5LEh4Zj3WrSHgH9
37.0547	um	Vesicles Paraspeckle	0.000	1.000	196	200001527	200000131	siRNA-IMPa4-25 PSPC1-A488 IMPa4-A546 DAPI 8C2-siRNA-IMP-a2-a4 V2.00	0	28. siRNA-IMPa4-25 PSPC1-A488 DAPI IMPa4-A546_ah_TileScan_001 (Stage 34 of 49)	00-68TsVxV5LEh4Zj3WrSHgH9
6.89844	um	Vesicles Paraspeckle	0.000	1.000	197	200001528	200000132	siRNA-IMPa4-25 PSPC1-A488 IMPa4-A546 DAPI 8C2-siRNA-IMP-a2-a4 V2.00	0	28. siRNA-IMPa4-25 PSPC1-A488 DAPI IMPa4-A546_ah_TileScan_001 (Stage 34 of 49)	00-68TsVxV5LEh4Zj3WrSHgH9
18.3633	um	Vesicles Paraspeckle	0.000	1.000	197	200001529	200000133	siRNA-IMPa4-25 PSPC1-A488 IMPa4-A546 DAPI 8C2-siRNA-IMP-a2-a4 V2.00	0	28. siRNA-IMPa4-25 PSPC1-A488 DAPI IMPa4-A546_ah_TileScan_001 (Stage 34 of 49)	00-68TsVxV5LEh4Zj3WrSHgH9
9.83984	um	Vesicles Paraspeckle	0.000	1.000	197	200001530	200000134	siRNA-IMPa4-25 PSPC1-A488 IMPa4-A546 DAPI 8C2-siRNA-IMP-a2-a4 V2.00	0	28. siRNA-IMPa4-25 PSPC1-A488 DAPI IMPa4-A546_ah_TileScan_001 (Stage 34 of 49)	00-68TsVxV5LEh4Zj3WrSHgH9
7.91797	um	Vesicles Paraspeckle	0.000	1.000	197	200001531	200000135	siRNA-IMPa4-25 PSPC1-A488 IMPa4-A546 DAPI 8C2-siRNA-IMP-a2-a4 V2.00	0	28. siRNA-IMPa4-25 PSPC1-A488 DAPI IMPa4-A546_ah_TileScan_001 (Stage 34 of 49)	00-68TsVxV5LEh4Zj3WrSHgH9
4.64063	um	Vesicles Paraspeckle	0.000	1.000	197	200001532	200000136	siRNA-IMPa4-25 PSPC1-A488 IMPa4-A546 DAPI 8C2-siRNA-IMP-a2-a4 V2.00	0	28. siRNA-IMPa4-25 PSPC1-A488 DAPI IMPa4-A546_ah_TileScan_001 (Stage 34 of 49)	00-68TsVxV5LEh4Zj3WrSHgH9
18.6992	um	Vesicles Paraspeckle	0.000	1.000	197	200001533	200000137	siRNA-IMPa4-25 PSPC1-A488 IMPa4-A546 DAPI 8C2-siRNA-IMP-a2-a4 V2.00	0	28. siRNA-IMPa4-25 PSPC1-A488 DAPI IMPa4-A546_ah_TileScan_001 (Stage 34 of 49)	00-68TsVxV5LEh4Zj3WrSHgH9
10.5938	um	Vesicles Paraspeckle	0.000	1.000	197	200001534	200000138	siRNA-IMPa4-25 PSPC1-A488 IMPa4-A546 DAPI 8C2-siRNA-IMP-a2-a4 V2.00	0	28. siRNA-IMPa4-25 PSPC1-A488 DAPI IMPa4-A546_ah_TileScan_001 (Stage 34 of 49)	00-68TsVxV5LEh4Zj3WrSHgH9
15.8477	um	Vesicles Paraspeckle	0.000	1.000	197	200001535	200000139	siRNA-IMPa4-25 PSPC1-A488 IMPa4-A546 DAPI 8C2-siRNA-IMP-a2-a4 V2.00	0	28. siRNA-IMPa4-25 PSPC1-A488 DAPI IMPa4-A546_ah_TileScan_001 (Stage 34 of 49)	00-68TsVxV5LEh4Zj3WrSHgH9
11.5781	um	Vesicles Paraspeckle	0.000	1.000	197	200001536	200000140	siRNA-IMPa4-25 PSPC1-A488 IMPa4-A546 DAPI 8C2-siRNA-IMP-a2-a4 V2.00	0	28. siRNA-IMPa4-25 PSPC1-A488 DAPI IMPa4-A546_ah_TileScan_001 (Stage 34 of 49)	00-68TsVxV5LEh4Zj3WrSHgH9
18.8398	um	Vesicles Paraspeckle	0.000	1.000	197	200001537	200000141	siRNA-IMPa4-25 PSPC1-A488 IMPa4-A546 DAPI 8C2-siRNA-IMP-a2-a4 V2.00	0	28. siRNA-IMPa4-25 PSPC1-A488 DAPI IMPa4-A546_ah_TileScan_001 (Stage 34 of 49)	00-68TsVxV5LEh4Zj3WrSHgH9
10.5898	um	Vesicles Paraspeckle	0.000	1.000	197	200001538	200000142	siRNA-IMPa4-25 PSPC1-A488 IMPa4-A546 DAPI 8C2-siRNA-IMP-a2-a4 V2.00	0	28. siRNA-IMPa4-25 PSPC1-A488 DAPI IMPa4-A546_ah_TileScan_001 (Stage 34 of 49)	00-68TsVxV5LEh4Zj3WrSHgH9
15.7266	um	Vesicles Paraspeckle	0.000	1.000	197	200001539	200000143	siRNA-IMPa4-25 PSPC1-A488 IMPa4-A546 DAPI 8C2-siRNA-IMP-a2-a4 V2.00	0	28. siRNA-IMPa4-25 PSPC1-A488 DAPI IMPa4-A546_ah_TileScan_001 (Stage 34 of 49)	00-68TsVxV5LEh4Zj3WrSHgH9
61.2539	um	Vesicles Paraspeckle	0.000	1.000	198	200001540	200000144	siRNA-IMPa4-25 PSPC1-A488 IMPa4-A546 DAPI 8C2-siRNA-IMP-a2-a4 V2.00	0	28. siRNA-IMPa4-25 PSPC1-A488 DAPI IMPa4-A546_ah_TileScan_001 (Stage 34 of 49)	00-68TsVxV5LEh4Zj3WrSHgH9
60.4648	um	Vesicles Paraspeckle	0.000	1.000	198	200001541	200000145	siRNA-IMPa4-25 PSPC1-A488 IMPa4-A546 DAPI 8C2-siRNA-IMP-a2-a4 V2.00	0	28. siRNA-IMPa4-25 PSPC1-A488 DAPI IMPa4-A546_ah_TileScan_001 (Stage 34 of 49)	00-68TsVxV5LEh4Zj3WrSHgH9
60.4023	um	Vesicles Paraspeckle	0.000	1.000	198	200001542	200000146	siRNA-IMPa4-25 PSPC1-A488 IMPa4-A546 DAPI 8C2-siRNA-IMP-a2-a4 V2.00	0	28. siRNA-IMPa4-25 PSPC1-A488 DAPI IMPa4-A546_ah_TileScan_001 (Stage 34 of 49)	00-68TsVxV5LEh4Zj3WrSHgH9
67.7578	um	Vesicles Paraspeckle	0.000	1.000	198	200001543	200000147	siRNA-IMPa4-25 PSPC1-A488 IMPa4-A546 DAPI 8C2-siRNA-IMP-a2-a4 V2.00	0	28. siRNA-IMPa4-25 PSPC1-A488 DAPI IMPa4-A546_ah_TileScan_001 (Stage 34 of 49)	00-68TsVxV5LEh4Zj3WrSHgH9
64.7305	um	Vesicles Paraspeckle	0.000	1.000	198	200001544	200000148	siRNA-IMPa4-25 PSPC1-A488 IMPa4-A546 DAPI 8C2-siRNA-IMP-a2-a4 V2.00	0	28. siRNA-IMPa4-25 PSPC1-A488 DAPI IMPa4-A546_ah_TileScan_001 (Stage 34 of 49)	00-68TsVxV5LEh4Zj3WrSHgH9
62.0742	um	Vesicles Paraspeckle	0.000	1.000	198	200001545	200000149	siRNA-IMPa4-25 PSPC1-A488 IMPa4-A546 DAPI 8C2-siRNA-IMP-a2-a4 V2.00	0	28. siRNA-IMPa4-25 PSPC1-A488 DAPI IMPa4-A546_ah_TileScan_001 (Stage 34 of 49)	00-68TsVxV5LEh4Zj3WrSHgH9
58.6445	um	Vesicles Paraspeckle	0.000	1.000	198	200001546	200000150	siRNA-IMPa4-25 PSPC1-A488 IMPa4-A546 DAPI 8C2-siRNA-IMP-a2-a4 V2.00	0	28. siRNA-IMPa4-25 PSPC1-A488 DAPI IMPa4-A546_ah_TileScan_001 (Stage 34 of 49)	00-68TsVxV5LEh4Zj3WrSHgH9
57.9805	um	Vesicles Paraspeckle	0.000	1.000	198	200001547	200000151	siRNA-IMPa4-25 PSPC1-A488 IMPa4-A546 DAPI 8C2-siRNA-IMP-a2-a4 V2.00	0	28. siRNA-IMPa4-25 PSPC1-A488 DAPI IMPa4-A546_ah_TileScan_001 (Stage 34 of 49)	00-68TsVxV5LEh4Zj3WrSHgH9
58.8711	um	Vesicles Paraspeckle	0.000	1.000	198	200001548	200000152	siRNA-IMPa4-25 PSPC1-A488 IMPa4-A546 DAPI 8C2-siRNA-IMP-a2-a4 V2.00	0	28. siRNA-IMPa4-25 PSPC1-A488 DAPI IMPa4-A546_ah_TileScan_001 (Stage 34 of 49)	00-68TsVxV5LEh4Zj3WrSHgH9
60.5352	um	Vesicles Paraspeckle	0.000	1.000	198	200001549	200000153	siRNA-IMPa4-25 PSPC1-A488 IMPa4-A546 DAPI 8C2-siRNA-IMP-a2-a4 V2.00	0	28. siRNA-IMPa4-25 PSPC1-A488 DAPI IMPa4-A546_ah_TileScan_001 (Stage 34 of 49)	00-68TsVxV5LEh4Zj3WrSHgH9
60.1797	um	Vesicles Paraspeckle	0.000	1.000	198	200001550	200000154	siRNA-IMPa4-25 PSPC1-A488 IMPa4-A546 DAPI 8C2-siRNA-IMP-a2-a4 V2.00	0	28. siRNA-IMPa4-25 PSPC1-A488 DAPI IMPa4-A546_ah_TileScan_001 (Stage 34 of 49)	00-68TsVxV5LEh4Zj3WrSHgH9
61.3359	um	Vesicles Paraspeckle	0.000	1.000	198	200001551	200000155	siRNA-IMPa4-25 PSPC1-A488 IMPa4-A546 DAPI 8C2-siRNA-IMP-a2-a4 V2.00	0	28. siRNA-IMPa4-25 PSPC1-A488 DAPI IMPa4-A546_ah_TileScan_001 (Stage 34 of 49)	00-68TsVxV5LEh4Zj3WrSHgH9
61.5742	um	Vesicles Paraspeckle	0.000	1.000	198	200001552	200000156	siRNA-IMPa4-25 PSPC1-A488 IMPa4-A546 DAPI 8C2-siRNA-IMP-a2-a4 V2.00	0	28. siRNA-IMPa4-25 PSPC1-A488 DAPI IMPa4-A546_ah_TileScan_001 (Stage 34 of 49)	00-68TsVxV5LEh4Zj3WrSHgH9
65.5977	um	Vesicles Paraspeckle	0.000	1.000	198	200001553	200000157	siRNA-IMPa4-25 PSPC1-A488 IMPa4-A546 DAPI 8C2-siRNA-IMP-a2-a4 V2.00	0	28. siRNA-IMPa4-25 PSPC1-A488 DAPI IMPa4-A546_ah_TileScan_001 (Stage 34 of 49)	00-68TsVxV5LEh4Zj3WrSHgH9
59.0977	um	Vesicles Paraspeckle	0.000	1.000	198	200001554	200000158	siRNA-IMPa4-25 PSPC1-A488 IMPa4-A546 DAPI 8C2-siRNA-IMP-a2-a4 V2.00	0	28. siRNA-IMPa4-25 PSPC1-A488 DAPI IMPa4-A546_ah_TileScan_001 (Stage 34 of 49)	00-68TsVxV5LEh4Zj3WrSHgH9
64.4648	um	Vesicles Paraspeckle	0.000	1.000	198	200001555	200000159	siRNA-IMPa4-25 PSPC1-A488 IMPa4-A546 DAPI 8C2-siRNA-IMP-a2-a4 V2.00	0	28. siRNA-IMPa4-25 PSPC1-A488 DAPI IMPa4-A546_ah_TileScan_001 (Stage 34 of 49)	00-68TsVxV5LEh4Zj3WrSHgH9
0	um	Vesicles Paraspeckle	0.000	1.000	199	200001556	200000160	siRNA-IMPa4-25 PSPC1-A488 IMPa4-A546 DAPI 8C2-siRNA-IMP-a2-a4 V2.00	0	28. siRNA-IMPa4-25 PSPC1-A488 DAPI IMPa4-A546_ah_TileScan_001 (Stage 34 of 49)	00-68TsVxV5LEh4Zj3WrSHgH9
38.8516	um	Vesicles Paraspeckle	0.000	1.000	200	200001557	200000161	siRNA-IMPa4-25 PSPC1-A488 IMPa4-A546 DAPI 8C2-siRNA-IMP-a2-a4 V2.00	0	28. siRNA-IMPa4-25 PSPC1-A488 DAPI IMPa4-A546_ah_TileScan_001 (Stage 34 of 49)	00-68TsVxV5LEh4Zj3WrSHgH9
38.1914	um	Vesicles Paraspeckle	0.000	1.000	200	200001558	200000162	siRNA-IMPa4-25 PSPC1-A488 IMPa4-A546 DAPI 8C2-siRNA-IMP-a2-a4 V2.00	0	28. siRNA-IMPa4-25 PSPC1-A488 DAPI IMPa4-A546_ah_TileScan_001 (Stage 34 of 49)	00-68TsVxV5LEh4Zj3WrSHgH9
50.9492	um	Vesicles Paraspeckle	0.000	1.000	200	200001559	200000163	siRNA-IMPa4-25 PSPC1-A488 IMPa4-A546 DAPI 8C2-siRNA-IMP-a2-a4 V2.00	0	28. siRNA-IMPa4-25 PSPC1-A488 DAPI IMPa4-A546_ah_TileScan_001 (Stage 34 of 49)	00-68TsVxV5LEh4Zj3WrSHgH9
42.8984	um	Vesicles Paraspeckle	0.000	1.000	200	200001560	200000164	siRNA-IMPa4-25 PSPC1-A488 IMPa4-A546 DAPI 8C2-siRNA-IMP-a2-a4 V2.00	0	28. siRNA-IMPa4-25 PSPC1-A488 DAPI IMPa4-A546_ah_TileScan_001 (Stage 34 of 49)	00-68TsVxV5LEh4Zj3WrSHgH9
38.875	um	Vesicles Paraspeckle	0.000	1.000	200	200001561	200000165	siRNA-IMPa4-25 PSPC1-A488 IMPa4-A546 DAPI 8C2-siRNA-IMP-a2-a4 V2.00	0	28. siRNA-IMPa4-25 PSPC1-A488 DAPI IMPa4-A546_ah_TileScan_001 (Stage 34 of 49)	00-68TsVxV5LEh4Zj3WrSHgH9
54.1016	um	Vesicles Paraspeckle	0.000	1.000	200	200001562	200000166	siRNA-IMPa4-25 PSPC1-A488 IMPa4-A546 DAPI 8C2-siRNA-IMP-a2-a4 V2.00	0	28. siRNA-IMPa4-25 PSPC1-A488 DAPI IMPa4-A546_ah_TileScan_001 (Stage 34 of 49)	00-68TsVxV5LEh4Zj3WrSHgH9
51.0742	um	Vesicles Paraspeckle	0.000	1.000	200	200001563	200000167	siRNA-IMPa4-25 PSPC1-A488 IMPa4-A546 DAPI 8C2-siRNA-IMP-a2-a4 V2.00	0	28. siRNA-IMPa4-25 PSPC1-A488 DAPI IMPa4-A546_ah_TileScan_001 (Stage 34 of 49)	00-68TsVxV5LEh4Zj3WrSHgH9
35.582	um	Vesicles Paraspeckle	0.000	1.000	200	200001564	200000168	siRNA-IMPa4-25 PSPC1-A488 IMPa4-A546 DAPI 8C2-siRNA-IMP-a2-a4 V2.00	0	28. siRNA-IMPa4-25 PSPC1-A488 DAPI IMPa4-A546_ah_TileScan_001 (Stage 34 of 49)	00-68TsVxV5LEh4Zj3WrSHgH9
44.1016	um	Vesicles Paraspeckle	0.000	1.000	200	200001565	200000169	siRNA-IMPa4-25 PSPC1-A488 IMPa4-A546 DAPI 8C2-siRNA-IMP-a2-a4 V2.00	0	28. siRNA-IMPa4-25 PSPC1-A488 DAPI IMPa4-A546_ah_TileScan_001 (Stage 34 of 49)	00-68TsVxV5LEh4Zj3WrSHgH9
36.9023	um	Vesicles Paraspeckle	0.000	1.000	200	200001566	200000170	siRNA-IMPa4-25 PSPC1-A488 IMPa4-A546 DAPI 8C2-siRNA-IMP-a2-a4 V2.00	0	28. siRNA-IMPa4-25 PSPC1-A488 DAPI IMPa4-A546_ah_TileScan_001 (Stage 34 of 49)	00-68TsVxV5LEh4Zj3WrSHgH9
48.6992	um	Vesicles Paraspeckle	0.000	1.000	200	200001567	200000171	siRNA-IMPa4-25 PSPC1-A488 IMPa4-A546 DAPI 8C2-siRNA-IMP-a2-a4 V2.00	0	28. siRNA-IMPa4-25 PSPC1-A488 DAPI IMPa4-A546_ah_TileScan_001 (Stage 34 of 49)	00-68TsVxV5LEh4Zj3WrSHgH9
48.875	um	Vesicles Paraspeckle	0.000	1.000	200	200001568	200000172	siRNA-IMPa4-25 PSPC1-A488 IMPa4-A546 DAPI 8C2-siRNA-IMP-a2-a4 V2.00	0	28. siRNA-IMPa4-25 PSPC1-A488 DAPI IMPa4-A546_ah_TileScan_001 (Stage 34 of 49)	00-68TsVxV5LEh4Zj3WrSHgH9
40.4414	um	Vesicles Paraspeckle	0.000	1.000	200	200001569	200000173	siRNA-IMPa4-25 PSPC1-A488 IMPa4-A546 DAPI 8C2-siRNA-IMP-a2-a4 V2.00	0	28. siRNA-IMPa4-25 PSPC1-A488 DAPI IMPa4-A546_ah_TileScan_001 (Stage 34 of 49)	00-68TsVxV5LEh4Zj3WrSHgH9
41.0859	um	Vesicles Paraspeckle	0.000	1.000	200	200001570	200000174	siRNA-IMPa4-25 PSPC1-A488 IMPa4-A546 DAPI 8C2-siRNA-IMP-a2-a4 V2.00	0	28. siRNA-IMPa4-25 PSPC1-A488 DAPI IMPa4-A546_ah_TileScan_001 (Stage 34 of 49)	00-68TsVxV5LEh4Zj3WrSHgH9
45.3555	um	Vesicles Paraspeckle	0.000	1.000	200	200001571	200000175	siRNA-IMPa4-25 PSPC1-A488 IMPa4-A546 DAPI 8C2-siRNA-IMP-a2-a4 V2.00	0	28. siRNA-IMPa4-25 PSPC1-A488 DAPI IMPa4-A546_ah_TileScan_001 (Stage 34 of 49)	00-68TsVxV5LEh4Zj3WrSHgH9
48.9063	um	Vesicles Paraspeckle	0.000	1.000	200	200001572	200000176	siRNA-IMPa4-25 PSPC1-A488 IMPa4-A546 DAPI 8C2-siRNA-IMP-a2-a4 V2.00	0	28. siRNA-IMPa4-25 PSPC1-A488 DAPI IMPa4-A546_ah_TileScan_001 (Stage 34 of 49)	00-68TsVxV5LEh4Zj3WrSHgH9
50.832	um	Vesicles Paraspeckle	0.000	1.000	200	200001573	200000177	siRNA-IMPa4-25 PSPC1-A488 IMPa4-A546 DAPI 8C2-siRNA-IMP-a2-a4 V2.00	0	28. siRNA-IMPa4-25 PSPC1-A488 DAPI IMPa4-A546_ah_TileScan_001 (Stage 34 of 49)	00-68TsVxV5LEh4Zj3WrSHgH9
48.4883	um	Vesicles Paraspeckle	0.000	1.000	200	200001574	200000178	siRNA-IMPa4-25 PSPC1-A488 IMPa4-A546 DAPI 8C2-siRNA-IMP-a2-a4 V2.00	0	28. siRNA-IMPa4-25 PSPC1-A488 DAPI IMPa4-A546_ah_TileScan_001 (Stage 34 of 49)	00-68TsVxV5LEh4Zj3WrSHgH9
51.1523	um	Vesicles Paraspeckle	0.000	1.000	200	200001575	200000179	siRNA-IMPa4-25 PSPC1-A488 IMPa4-A546 DAPI 8C2-siRNA-IMP-a2-a4 V2.00	0	28. siRNA-IMPa4-25 PSPC1-A488 DAPI IMPa4-A546_ah_TileScan_001 (Stage 34 of 49)	00-68TsVxV5LEh4Zj3WrSHgH9
42.7852	um	Vesicles Paraspeckle	0.000	1.000	200	200001576	200000180	siRNA-IMPa4-25 PSPC1-A488 IMPa4-A546 DAPI 8C2-siRNA-IMP-a2-a4 V2.00	0	28. siRNA-IMPa4-25 PSPC1-A488 DAPI IMPa4-A546_ah_TileScan_001 (Stage 34 of 49)	00-68TsVxV5LEh4Zj3WrSHgH9
51.3125	um	Vesicles Paraspeckle	0.000	1.000	200	200001577	200000181	siRNA-IMPa4-25 PSPC1-A488 IMPa4-A546 DAPI 8C2-siRNA-IMP-a2-a4 V2.00	0	28. siRNA-IMPa4-25 PSPC1-A488 DAPI IMPa4-A546_ah_TileScan_001 (Stage 34 of 49)	00-68TsVxV5LEh4Zj3WrSHgH9
43.2813	um	Vesicles Paraspeckle	0.000	1.000	200	200001578	200000182	siRNA-IMPa4-25 PSPC1-A488 IMPa4-A546 DAPI 8C2-siRNA-IMP-a2-a4 V2.00	0	28. siRNA-IMPa4-25 PSPC1-A488 DAPI IMPa4-A546_ah_TileScan_001 (Stage 34 of 49)	00-68TsVxV5LEh4Zj3WrSHgH9
38.0586	um	Vesicles Paraspeckle	0.000	1.000	200	200001579	200000183	siRNA-IMPa4-25 PSPC1-A488 IMPa4-A546 DAPI 8C2-siRNA-IMP-a2-a4 V2.00	0	28. siRNA-IMPa4-25 PSPC1-A488 DAPI IMPa4-A546_ah_TileScan_001 (Stage 34 of 49)	00-68TsVxV5LEh4Zj3WrSHgH9
38.6328	um	Vesicles Paraspeckle	0.000	1.000	200	200001580	200000184	siRNA-IMPa4-25 PSPC1-A488 IMPa4-A546 DAPI 8C2-siRNA-IMP-a2-a4 V2.00	0	28. siRNA-IMPa4-25 PSPC1-A488 DAPI IMPa4-A546_ah_TileScan_001 (Stage 34 of 49)	00-68TsVxV5LEh4Zj3WrSHgH9
8.39844	um	Vesicles Paraspeckle	0.000	1.000	201	200001581	200000185	siRNA-IMPa4-25 PSPC1-A488 IMPa4-A546 DAPI 8C2-siRNA-IMP-a2-a4 V2.00	0	28. siRNA-IMPa4-25 PSPC1-A488 DAPI IMPa4-A546_ah_TileScan_001 (Stage 34 of 49)	00-68TsVxV5LEh4Zj3WrSHgH9
7.39453	um	Vesicles Paraspeckle	0.000	1.000	201	200001582	200000186	siRNA-IMPa4-25 PSPC1-A488 IMPa4-A546 DAPI 8C2-siRNA-IMP-a2-a4 V2.00	0	28. siRNA-IMPa4-25 PSPC1-A488 DAPI IMPa4-A546_ah_TileScan_001 (Stage 34 of 49)	00-68TsVxV5LEh4Zj3WrSHgH9
5.58203	um	Vesicles Paraspeckle	0.000	1.000	201	200001583	200000187	siRNA-IMPa4-25 PSPC1-A488 IMPa4-A546 DAPI 8C2-siRNA-IMP-a2-a4 V2.00	0	28. siRNA-IMPa4-25 PSPC1-A488 DAPI IMPa4-A546_ah_TileScan_001 (Stage 34 of 49)	00-68TsVxV5LEh4Zj3WrSHgH9
4.21094	um	Vesicles Paraspeckle	0.000	1.000	201	200001584	200000188	siRNA-IMPa4-25 PSPC1-A488 IMPa4-A546 DAPI 8C2-siRNA-IMP-a2-a4 V2.00	0	28. siRNA-IMPa4-25 PSPC1-A488 DAPI IMPa4-A546_ah_TileScan_001 (Stage 34 of 49)	00-68TsVxV5LEh4Zj3WrSHgH9
16.9258	um	Vesicles Paraspeckle	0.000	1.000	201	200001585	200000189	siRNA-IMPa4-25 PSPC1-A488 IMPa4-A546 DAPI 8C2-siRNA-IMP-a2-a4 V2.00	0	28. siRNA-IMPa4-25 PSPC1-A488 DAPI IMPa4-A546_ah_TileScan_001 (Stage 34 of 49)	00-68TsVxV5LEh4Zj3WrSHgH9
12.7852	um	Vesicles Paraspeckle	0.000	1.000	201	200001586	200000190	siRNA-IMPa4-25 PSPC1-A488 IMPa4-A546 DAPI 8C2-siRNA-IMP-a2-a4 V2.00	0	28. siRNA-IMPa4-25 PSPC1-A488 DAPI IMPa4-A546_ah_TileScan_001 (Stage 34 of 49)	00-68TsVxV5LEh4Zj3WrSHgH9
10.9375	um	Vesicles Paraspeckle	0.000	1.000	201	200001587	200000191	siRNA-IMPa4-25 PSPC1-A488 IMPa4-A546 DAPI 8C2-siRNA-IMP-a2-a4 V2.00	0	28. siRNA-IMPa4-25 PSPC1-A488 DAPI IMPa4-A546_ah_TileScan_001 (Stage 34 of 49)	00-68TsVxV5LEh4Zj3WrSHgH9
6.63672	um	Vesicles Paraspeckle	0.000	1.000	201	200001588	200000192	siRNA-IMPa4-25 PSPC1-A488 IMPa4-A546 DAPI 8C2-siRNA-IMP-a2-a4 V2.00	0	28. siRNA-IMPa4-25 PSPC1-A488 DAPI IMPa4-A546_ah_TileScan_001 (Stage 34 of 49)	00-68TsVxV5LEh4Zj3WrSHgH9
6.625	um	Vesicles Paraspeckle	0.000	1.000	201	200001589	200000193	siRNA-IMPa4-25 PSPC1-A488 IMPa4-A546 DAPI 8C2-siRNA-IMP-a2-a4 V2.00	0	28. siRNA-IMPa4-25 PSPC1-A488 DAPI IMPa4-A546_ah_TileScan_001 (Stage 34 of 49)	00-68TsVxV5LEh4Zj3WrSHgH9
19.4023	um	Vesicles Paraspeckle	0.000	1.000	201	200001590	200000194	siRNA-IMPa4-25 PSPC1-A488 IMPa4-A546 DAPI 8C2-siRNA-IMP-a2-a4 V2.00	0	28. siRNA-IMPa4-25 PSPC1-A488 DAPI IMPa4-A546_ah_TileScan_001 (Stage 34 of 49)	00-68TsVxV5LEh4Zj3WrSHgH9
3.82422	um	Vesicles Paraspeckle	0.000	1.000	201	200001591	200000195	siRNA-IMPa4-25 PSPC1-A488 IMPa4-A546 DAPI 8C2-siRNA-IMP-a2-a4 V2.00	0	28. siRNA-IMPa4-25 PSPC1-A488 DAPI IMPa4-A546_ah_TileScan_001 (Stage 34 of 49)	00-68TsVxV5LEh4Zj3WrSHgH9
6.67578	um	Vesicles Paraspeckle	0.000	1.000	201	200001592	200000196	siRNA-IMPa4-25 PSPC1-A488 IMPa4-A546 DAPI 8C2-siRNA-IMP-a2-a4 V2.00	0	28. siRNA-IMPa4-25 PSPC1-A488 DAPI IMPa4-A546_ah_TileScan_001 (Stage 34 of 49)	00-68TsVxV5LEh4Zj3WrSHgH9
6.04297	um	Vesicles Paraspeckle	0.000	1.000	201	200001593	200000197	siRNA-IMPa4-25 PSPC1-A488 IMPa4-A546 DAPI 8C2-siRNA-IMP-a2-a4 V2.00	0	28. siRNA-IMPa4-25 PSPC1-A488 DAPI IMPa4-A546_ah_TileScan_001 (Stage 34 of 49)	00-68TsVxV5LEh4Zj3WrSHgH9
7.16797	um	Vesicles Paraspeckle	0.000	1.000	201	200001594	200000198	siRNA-IMPa4-25 PSPC1-A488 IMPa4-A546 DAPI 8C2-siRNA-IMP-a2-a4 V2.00	0	28. siRNA-IMPa4-25 PSPC1-A488 DAPI IMPa4-A546_ah_TileScan_001 (Stage 34 of 49)	00-68TsVxV5LEh4Zj3WrSHgH9
13.7539	um	Vesicles Paraspeckle	0.000	1.000	201	200001595	200000199	siRNA-IMPa4-25 PSPC1-A488 IMPa4-A546 DAPI 8C2-siRNA-IMP-a2-a4 V2.00	0	28. siRNA-IMPa4-25 PSPC1-A488 DAPI IMPa4-A546_ah_TileScan_001 (Stage 34 of 49)	00-68TsVxV5LEh4Zj3WrSHgH9
8.94141	um	Vesicles Paraspeckle	0.000	1.000	201	200001596	200000200	siRNA-IMPa4-25 PSPC1-A488 IMPa4-A546 DAPI 8C2-siRNA-IMP-a2-a4 V2.00	0	28. siRNA-IMPa4-25 PSPC1-A488 DAPI IMPa4-A546_ah_TileScan_001 (Stage 34 of 49)	00-68TsVxV5LEh4Zj3WrSHgH9
8.55859	um	Vesicles Paraspeckle	0.000	1.000	201	200001597	200000201	siRNA-IMPa4-25 PSPC1-A488 IMPa4-A546 DAPI 8C2-siRNA-IMP-a2-a4 V2.00	0	28. siRNA-IMPa4-25 PSPC1-A488 DAPI IMPa4-A546_ah_TileScan_001 (Stage 34 of 49)	00-68TsVxV5LEh4Zj3WrSHgH9
23.2461	um	Vesicles Paraspeckle	0.000	1.000	202	200001598	200000202	siRNA-IMPa4-25 PSPC1-A488 IMPa4-A546 DAPI 8C2-siRNA-IMP-a2-a4 V2.00	0	28. siRNA-IMPa4-25 PSPC1-A488 DAPI IMPa4-A546_ah_TileScan_001 (Stage 34 of 49)	00-68TsVxV5LEh4Zj3WrSHgH9
17.9688	um	Vesicles Paraspeckle	0.000	1.000	202	200001599	200000203	siRNA-IMPa4-25 PSPC1-A488 IMPa4-A546 DAPI 8C2-siRNA-IMP-a2-a4 V2.00	0	28. siRNA-IMPa4-25 PSPC1-A488 DAPI IMPa4-A546_ah_TileScan_001 (Stage 34 of 49)	00-68TsVxV5LEh4Zj3WrSHgH9
14.4922	um	Vesicles Paraspeckle	0.000	1.000	202	200001600	200000204	siRNA-IMPa4-25 PSPC1-A488 IMPa4-A546 DAPI 8C2-siRNA-IMP-a2-a4 V2.00	0	28. siRNA-IMPa4-25 PSPC1-A488 DAPI IMPa4-A546_ah_TileScan_001 (Stage 34 of 49)	00-68TsVxV5LEh4Zj3WrSHgH9
17.9063	um	Vesicles Paraspeckle	0.000	1.000	202	200001601	200000205	siRNA-IMPa4-25 PSPC1-A488 IMPa4-A546 DAPI 8C2-siRNA-IMP-a2-a4 V2.00	0	28. siRNA-IMPa4-25 PSPC1-A488 DAPI IMPa4-A546_ah_TileScan_001 (Stage 34 of 49)	00-68TsVxV5LEh4Zj3WrSHgH9
17.3633	um	Vesicles Paraspeckle	0.000	1.000	202	200001602	200000206	siRNA-IMPa4-25 PSPC1-A488 IMPa4-A546 DAPI 8C2-siRNA-IMP-a2-a4 V2.00	0	28. siRNA-IMPa4-25 PSPC1-A488 DAPI IMPa4-A546_ah_TileScan_001 (Stage 34 of 49)	00-68TsVxV5LEh4Zj3WrSHgH9
13.9609	um	Vesicles Paraspeckle	0.000	1.000	202	200001603	200000207	siRNA-IMPa4-25 PSPC1-A488 IMPa4-A546 DAPI 8C2-siRNA-IMP-a2-a4 V2.00	0	28. siRNA-IMPa4-25 PSPC1-A488 DAPI IMPa4-A546_ah_TileScan_001 (Stage 34 of 49)	00-68TsVxV5LEh4Zj3WrSHgH9
22.5781	um	Vesicles Paraspeckle	0.000	1.000	202	200001604	200000208	siRNA-IMPa4-25 PSPC1-A488 IMPa4-A546 DAPI 8C2-siRNA-IMP-a2-a4 V2.00	0	28. siRNA-IMPa4-25 PSPC1-A488 DAPI IMPa4-A546_ah_TileScan_001 (Stage 34 of 49)	00-68TsVxV5LEh4Zj3WrSHgH9
22.1797	um	Vesicles Paraspeckle	0.000	1.000	202	200001605	200000209	siRNA-IMPa4-25 PSPC1-A488 IMPa4-A546 DAPI 8C2-siRNA-IMP-a2-a4 V2.00	0	28. siRNA-IMPa4-25 PSPC1-A488 DAPI IMPa4-A546_ah_TileScan_001 (Stage 34 of 49)	00-68TsVxV5LEh4Zj3WrSHgH9
15.9023	um	Vesicles Paraspeckle	0.000	1.000	202	200001606	200000210	siRNA-IMPa4-25 PSPC1-A488 IMPa4-A546 DAPI 8C2-siRNA-IMP-a2-a4 V2.00	0	28. siRNA-IMPa4-25 PSPC1-A488 DAPI IMPa4-A546_ah_TileScan_001 (Stage 34 of 49)	00-68TsVxV5LEh4Zj3WrSHgH9
20.3203	um	Vesicles Paraspeckle	0.000	1.000	202	200001607	200000211	siRNA-IMPa4-25 PSPC1-A488 IMPa4-A546 DAPI 8C2-siRNA-IMP-a2-a4 V2.00	0	28. siRNA-IMPa4-25 PSPC1-A488 DAPI IMPa4-A546_ah_TileScan_001 (Stage 34 of 49)	00-68TsVxV5LEh4Zj3WrSHgH9
4.16797	um	Vesicles Paraspeckle	0.000	1.000	203	200001608	200000212	siRNA-IMPa4-25 PSPC1-A488 IMPa4-A546 DAPI 8C2-siRNA-IMP-a2-a4 V2.00	0	28. siRNA-IMPa4-25 PSPC1-A488 DAPI IMPa4-A546_ah_TileScan_001 (Stage 34 of 49)	00-68TsVxV5LEh4Zj3WrSHgH9
34.3125	um	Vesicles Paraspeckle	0.000	1.000	204	200001609	200000213	siRNA-IMPa4-25 PSPC1-A488 IMPa4-A546 DAPI 8C2-siRNA-IMP-a2-a4 V2.00	0	28. siRNA-IMPa4-25 PSPC1-A488 DAPI IMPa4-A546_ah_TileScan_001 (Stage 34 of 49)	00-68TsVxV5LEh4Zj3WrSHgH9
28.043	um	Vesicles Paraspeckle	0.000	1.000	204	200001610	200000214	siRNA-IMPa4-25 PSPC1-A488 IMPa4-A546 DAPI 8C2-siRNA-IMP-a2-a4 V2.00	0	28. siRNA-IMPa4-25 PSPC1-A488 DAPI IMPa4-A546_ah_TileScan_001 (Stage 34 of 49)	00-68TsVxV5LEh4Zj3WrSHgH9
33.7188	um	Vesicles Paraspeckle	0.000	1.000	204	200001611	200000215	siRNA-IMPa4-25 PSPC1-A488 IMPa4-A546 DAPI 8C2-siRNA-IMP-a2-a4 V2.00	0	28. siRNA-IMPa4-25 PSPC1-A488 DAPI IMPa4-A546_ah_TileScan_001 (Stage 34 of 49)	00-68TsVxV5LEh4Zj3WrSHgH9
32.7031	um	Vesicles Paraspeckle	0.000	1.000	204	200001612	200000216	siRNA-IMPa4-25 PSPC1-A488 IMPa4-A546 DAPI 8C2-siRNA-IMP-a2-a4 V2.00	0	28. siRNA-IMPa4-25 PSPC1-A488 DAPI IMPa4-A546_ah_TileScan_001 (Stage 34 of 49)	00-68TsVxV5LEh4Zj3WrSHgH9
33.3789	um	Vesicles Paraspeckle	0.000	1.000	204	200001613	200000217	siRNA-IMPa4-25 PSPC1-A488 IMPa4-A546 DAPI 8C2-siRNA-IMP-a2-a4 V2.00	0	28. siRNA-IMPa4-25 PSPC1-A488 DAPI IMPa4-A546_ah_TileScan_001 (Stage 34 of 49)	00-68TsVxV5LEh4Zj3WrSHgH9
29.8438	um	Vesicles Paraspeckle	0.000	1.000	204	200001614	200000218	siRNA-IMPa4-25 PSPC1-A488 IMPa4-A546 DAPI 8C2-siRNA-IMP-a2-a4 V2.00	0	28. siRNA-IMPa4-25 PSPC1-A488 DAPI IMPa4-A546_ah_TileScan_001 (Stage 34 of 49)	00-68TsVxV5LEh4Zj3WrSHgH9
19.4258	um	Vesicles Paraspeckle	0.000	1.000	205	200001615	200000219	siRNA-IMPa4-25 PSPC1-A488 IMPa4-A546 DAPI 8C2-siRNA-IMP-a2-a4 V2.00	0	28. siRNA-IMPa4-25 PSPC1-A488 DAPI IMPa4-A546_ah_TileScan_001 (Stage 34 of 49)	00-68TsVxV5LEh4Zj3WrSHgH9
15.6094	um	Vesicles Paraspeckle	0.000	1.000	205	200001616	200000220	siRNA-IMPa4-25 PSPC1-A488 IMPa4-A546 DAPI 8C2-siRNA-IMP-a2-a4 V2.00	0	28. siRNA-IMPa4-25 PSPC1-A488 DAPI IMPa4-A546_ah_TileScan_001 (Stage 34 of 49)	00-68TsVxV5LEh4Zj3WrSHgH9
18.9531	um	Vesicles Paraspeckle	0.000	1.000	205	200001617	200000221	siRNA-IMPa4-25 PSPC1-A488 IMPa4-A546 DAPI 8C2-siRNA-IMP-a2-a4 V2.00	0	28. siRNA-IMPa4-25 PSPC1-A488 DAPI IMPa4-A546_ah_TileScan_001 (Stage 34 of 49)	00-68TsVxV5LEh4Zj3WrSHgH9
21.0625	um	Vesicles Paraspeckle	0.000	1.000	205	200001618	200000222	siRNA-IMPa4-25 PSPC1-A488 IMPa4-A546 DAPI 8C2-siRNA-IMP-a2-a4 V2.00	0	28. siRNA-IMPa4-25 PSPC1-A488 DAPI IMPa4-A546_ah_TileScan_001 (Stage 34 of 49)	00-68TsVxV5LEh4Zj3WrSHgH9
19.8281	um	Vesicles Paraspeckle	0.000	1.000	205	200001619	200000223	siRNA-IMPa4-25 PSPC1-A488 IMPa4-A546 DAPI 8C2-siRNA-IMP-a2-a4 V2.00	0	28. siRNA-IMPa4-25 PSPC1-A488 DAPI IMPa4-A546_ah_TileScan_001 (Stage 34 of 49)	00-68TsVxV5LEh4Zj3WrSHgH9
13.7461	um	Vesicles Paraspeckle	0.000	1.000	205	200001620	200000224	siRNA-IMPa4-25 PSPC1-A488 IMPa4-A546 DAPI 8C2-siRNA-IMP-a2-a4 V2.00	0	28. siRNA-IMPa4-25 PSPC1-A488 DAPI IMPa4-A546_ah_TileScan_001 (Stage 34 of 49)	00-68TsVxV5LEh4Zj3WrSHgH9
17.1563	um	Vesicles Paraspeckle	0.000	1.000	205	200001621	200000225	siRNA-IMPa4-25 PSPC1-A488 IMPa4-A546 DAPI 8C2-siRNA-IMP-a2-a4 V2.00	0	28. siRNA-IMPa4-25 PSPC1-A488 DAPI IMPa4-A546_ah_TileScan_001 (Stage 34 of 49)	00-68TsVxV5LEh4Zj3WrSHgH9
15.9688	um	Vesicles Paraspeckle	0.000	1.000	205	200001622	200000226	siRNA-IMPa4-25 PSPC1-A488 IMPa4-A546 DAPI 8C2-siRNA-IMP-a2-a4 V2.00	0	28. siRNA-IMPa4-25 PSPC1-A488 DAPI IMPa4-A546_ah_TileScan_001 (Stage 34 of 49)	00-68TsVxV5LEh4Zj3WrSHgH9
14.6836	um	Vesicles Paraspeckle	0.000	1.000	205	200001623	200000227	siRNA-IMPa4-25 PSPC1-A488 IMPa4-A546 DAPI 8C2-siRNA-IMP-a2-a4 V2.00	0	28. siRNA-IMPa4-25 PSPC1-A488 DAPI IMPa4-A546_ah_TileScan_001 (Stage 34 of 49)	00-68TsVxV5LEh4Zj3WrSHgH9
19.4336	um	Vesicles Paraspeckle	0.000	1.000	205	200001624	200000228	siRNA-IMPa4-25 PSPC1-A488 IMPa4-A546 DAPI 8C2-siRNA-IMP-a2-a4 V2.00	0	28. siRNA-IMPa4-25 PSPC1-A488 DAPI IMPa4-A546_ah_TileScan_001 (Stage 34 of 49)	00-68TsVxV5LEh4Zj3WrSHgH9
15.1328	um	Vesicles Paraspeckle	0.000	1.000	205	200001625	200000229	siRNA-IMPa4-25 PSPC1-A488 IMPa4-A546 DAPI 8C2-siRNA-IMP-a2-a4 V2.00	0	28. siRNA-IMPa4-25 PSPC1-A488 DAPI IMPa4-A546_ah_TileScan_001 (Stage 34 of 49)	00-68TsVxV5LEh4Zj3WrSHgH9
14.0508	um	Vesicles Paraspeckle	0.000	1.000	205	200001626	200000230	siRNA-IMPa4-25 PSPC1-A488 IMPa4-A546 DAPI 8C2-siRNA-IMP-a2-a4 V2.00	0	28. siRNA-IMPa4-25 PSPC1-A488 DAPI IMPa4-A546_ah_TileScan_001 (Stage 34 of 49)	00-68TsVxV5LEh4Zj3WrSHgH9
14.7383	um	Vesicles Paraspeckle	0.000	1.000	205	200001627	200000231	siRNA-IMPa4-25 PSPC1-A488 IMPa4-A546 DAPI 8C2-siRNA-IMP-a2-a4 V2.00	0	28. siRNA-IMPa4-25 PSPC1-A488 DAPI IMPa4-A546_ah_TileScan_001 (Stage 34 of 49)	00-68TsVxV5LEh4Zj3WrSHgH9
20.0977	um	Vesicles Paraspeckle	0.000	1.000	205	200001628	200000232	siRNA-IMPa4-25 PSPC1-A488 IMPa4-A546 DAPI 8C2-siRNA-IMP-a2-a4 V2.00	0	28. siRNA-IMPa4-25 PSPC1-A488 DAPI IMPa4-A546_ah_TileScan_001 (Stage 34 of 49)	00-68TsVxV5LEh4Zj3WrSHgH9
16.7422	um	Vesicles Paraspeckle	0.000	1.000	205	200001629	200000233	siRNA-IMPa4-25 PSPC1-A488 IMPa4-A546 DAPI 8C2-siRNA-IMP-a2-a4 V2.00	0	28. siRNA-IMPa4-25 PSPC1-A488 DAPI IMPa4-A546_ah_TileScan_001 (Stage 34 of 49)	00-68TsVxV5LEh4Zj3WrSHgH9
14.418	um	Vesicles Paraspeckle	0.000	1.000	205	200001630	200000234	siRNA-IMPa4-25 PSPC1-A488 IMPa4-A546 DAPI 8C2-siRNA-IMP-a2-a4 V2.00	0	28. siRNA-IMPa4-25 PSPC1-A488 DAPI IMPa4-A546_ah_TileScan_001 (Stage 34 of 49)	00-68TsVxV5LEh4Zj3WrSHgH9
12.4141	um	Vesicles Paraspeckle	0.000	1.000	205	200001631	200000235	siRNA-IMPa4-25 PSPC1-A488 IMPa4-A546 DAPI 8C2-siRNA-IMP-a2-a4 V2.00	0	28. siRNA-IMPa4-25 PSPC1-A488 DAPI IMPa4-A546_ah_TileScan_001 (Stage 34 of 49)	00-68TsVxV5LEh4Zj3WrSHgH9
14.75	um	Vesicles Paraspeckle	0.000	1.000	205	200001632	200000236	siRNA-IMPa4-25 PSPC1-A488 IMPa4-A546 DAPI 8C2-siRNA-IMP-a2-a4 V2.00	0	28. siRNA-IMPa4-25 PSPC1-A488 DAPI IMPa4-A546_ah_TileScan_001 (Stage 34 of 49)	00-68TsVxV5LEh4Zj3WrSHgH9
[truncated: 7,185 more rows]
