# Supplementary material for: Development of a pipeline for automated, high-throughput analysis of paraspeckle proteins reveals specific roles for importin α proteins
Source: Sci Rep. 2017 Feb 27;7:43323. doi: 10.1038/srep43323 (PMC5379994; doi:10.1038/srep43323)
Supplement: Supplementary Dataset SD1-L [file srep43323-s14.zip › I8P/8C2-siRNA-IMPa4-PSPC1/_/siRNA-SC-10 PSPC1-A488 IMPa4-A546 DAPI 8C2-siRNA-IMP-a2-a4 V2.00_Statistics/siRNA-SC-10 PSPC1-A488 IMPa4-A546 DAPI 8C2-siRNA-IMP-a2-a4 V2.00_Cell_Area.csv]

Cell Area
====================
Value	Unit	Category	Birth [s]	Death [s]	ID	OriginalID	Original Component Name	Original Component ID	Original Image Name	Original Image ID
593.597	um^2	Cell	0.000	1.000	0	0	siRNA-SC-10 PSPC1-A488 IMPa4-A546 DAPI 8C2-siRNA-IMP-a2-a4 V2.00	0	31. siRNA-SC-10 PSPC1-A488 DAPI IMPa4-A546_a_TileScan_001 (Stage 1 of 49)	00-CpEMKTK4NHNEbQL9KQ88rM
2426	um^2	Cell	0.000	1.000	1	1	siRNA-SC-10 PSPC1-A488 IMPa4-A546 DAPI 8C2-siRNA-IMP-a2-a4 V2.00	0	31. siRNA-SC-10 PSPC1-A488 DAPI IMPa4-A546_a_TileScan_001 (Stage 1 of 49)	00-CpEMKTK4NHNEbQL9KQ88rM
2231.38	um^2	Cell	0.000	1.000	2	2	siRNA-SC-10 PSPC1-A488 IMPa4-A546 DAPI 8C2-siRNA-IMP-a2-a4 V2.00	0	31. siRNA-SC-10 PSPC1-A488 DAPI IMPa4-A546_a_TileScan_001 (Stage 1 of 49)	00-CpEMKTK4NHNEbQL9KQ88rM
2322.65	um^2	Cell	0.000	1.000	3	3	siRNA-SC-10 PSPC1-A488 IMPa4-A546 DAPI 8C2-siRNA-IMP-a2-a4 V2.00	0	31. siRNA-SC-10 PSPC1-A488 DAPI IMPa4-A546_a_TileScan_001 (Stage 1 of 49)	00-CpEMKTK4NHNEbQL9KQ88rM
3612.54	um^2	Cell	0.000	1.000	4	4	siRNA-SC-10 PSPC1-A488 IMPa4-A546 DAPI 8C2-siRNA-IMP-a2-a4 V2.00	0	31. siRNA-SC-10 PSPC1-A488 DAPI IMPa4-A546_a_TileScan_001 (Stage 1 of 49)	00-CpEMKTK4NHNEbQL9KQ88rM
2137.32	um^2	Cell	0.000	1.000	5	5	siRNA-SC-10 PSPC1-A488 IMPa4-A546 DAPI 8C2-siRNA-IMP-a2-a4 V2.00	0	31. siRNA-SC-10 PSPC1-A488 DAPI IMPa4-A546_a_TileScan_001 (Stage 1 of 49)	00-CpEMKTK4NHNEbQL9KQ88rM
1133.57	um^2	Cell	0.000	1.000	6	6	siRNA-SC-10 PSPC1-A488 IMPa4-A546 DAPI 8C2-siRNA-IMP-a2-a4 V2.00	0	31. siRNA-SC-10 PSPC1-A488 DAPI IMPa4-A546_a_TileScan_001 (Stage 1 of 49)	00-CpEMKTK4NHNEbQL9KQ88rM
2571.49	um^2	Cell	0.000	1.000	7	7	siRNA-SC-10 PSPC1-A488 IMPa4-A546 DAPI 8C2-siRNA-IMP-a2-a4 V2.00	0	31. siRNA-SC-10 PSPC1-A488 DAPI IMPa4-A546_a_TileScan_001 (Stage 1 of 49)	00-CpEMKTK4NHNEbQL9KQ88rM
1871.1	um^2	Cell	0.000	1.000	8	8	siRNA-SC-10 PSPC1-A488 IMPa4-A546 DAPI 8C2-siRNA-IMP-a2-a4 V2.00	0	31. siRNA-SC-10 PSPC1-A488 DAPI IMPa4-A546_a_TileScan_001 (Stage 1 of 49)	00-CpEMKTK4NHNEbQL9KQ88rM
2234.74	um^2	Cell	0.000	1.000	9	9	siRNA-SC-10 PSPC1-A488 IMPa4-A546 DAPI 8C2-siRNA-IMP-a2-a4 V2.00	0	31. siRNA-SC-10 PSPC1-A488 DAPI IMPa4-A546_a_TileScan_001 (Stage 1 of 49)	00-CpEMKTK4NHNEbQL9KQ88rM
2170.05	um^2	Cell	0.000	1.000	10	10	siRNA-SC-10 PSPC1-A488 IMPa4-A546 DAPI 8C2-siRNA-IMP-a2-a4 V2.00	0	31. siRNA-SC-10 PSPC1-A488 DAPI IMPa4-A546_a_TileScan_001 (Stage 1 of 49)	00-CpEMKTK4NHNEbQL9KQ88rM
2067.96	um^2	Cell	0.000	1.000	11	11	siRNA-SC-10 PSPC1-A488 IMPa4-A546 DAPI 8C2-siRNA-IMP-a2-a4 V2.00	0	31. siRNA-SC-10 PSPC1-A488 DAPI IMPa4-A546_a_TileScan_001 (Stage 1 of 49)	00-CpEMKTK4NHNEbQL9KQ88rM
3490.75	um^2	Cell	0.000	1.000	12	12	siRNA-SC-10 PSPC1-A488 IMPa4-A546 DAPI 8C2-siRNA-IMP-a2-a4 V2.00	0	31. siRNA-SC-10 PSPC1-A488 DAPI IMPa4-A546_a_TileScan_001 (Stage 1 of 49)	00-CpEMKTK4NHNEbQL9KQ88rM
2275.82	um^2	Cell	0.000	1.000	13	13	siRNA-SC-10 PSPC1-A488 IMPa4-A546 DAPI 8C2-siRNA-IMP-a2-a4 V2.00	0	31. siRNA-SC-10 PSPC1-A488 DAPI IMPa4-A546_a_TileScan_001 (Stage 1 of 49)	00-CpEMKTK4NHNEbQL9KQ88rM
3246.97	um^2	Cell	0.000	1.000	14	14	siRNA-SC-10 PSPC1-A488 IMPa4-A546 DAPI 8C2-siRNA-IMP-a2-a4 V2.00	0	31. siRNA-SC-10 PSPC1-A488 DAPI IMPa4-A546_a_TileScan_001 (Stage 1 of 49)	00-CpEMKTK4NHNEbQL9KQ88rM
2172.36	um^2	Cell	0.000	1.000	15	15	siRNA-SC-10 PSPC1-A488 IMPa4-A546 DAPI 8C2-siRNA-IMP-a2-a4 V2.00	0	31. siRNA-SC-10 PSPC1-A488 DAPI IMPa4-A546_a_TileScan_001 (Stage 1 of 49)	00-CpEMKTK4NHNEbQL9KQ88rM
2408.14	um^2	Cell	0.000	1.000	16	16	siRNA-SC-10 PSPC1-A488 IMPa4-A546 DAPI 8C2-siRNA-IMP-a2-a4 V2.00	0	31. siRNA-SC-10 PSPC1-A488 DAPI IMPa4-A546_a_TileScan_001 (Stage 1 of 49)	00-CpEMKTK4NHNEbQL9KQ88rM
2345	um^2	Cell	0.000	1.000	17	17	siRNA-SC-10 PSPC1-A488 IMPa4-A546 DAPI 8C2-siRNA-IMP-a2-a4 V2.00	0	31. siRNA-SC-10 PSPC1-A488 DAPI IMPa4-A546_a_TileScan_001 (Stage 1 of 49)	00-CpEMKTK4NHNEbQL9KQ88rM
1469.19	um^2	Cell	0.000	1.000	18	18	siRNA-SC-10 PSPC1-A488 IMPa4-A546 DAPI 8C2-siRNA-IMP-a2-a4 V2.00	0	31. siRNA-SC-10 PSPC1-A488 DAPI IMPa4-A546_a_TileScan_001 (Stage 1 of 49)	00-CpEMKTK4NHNEbQL9KQ88rM
1009.01	um^2	Cell	0.000	1.000	19	19	siRNA-SC-10 PSPC1-A488 IMPa4-A546 DAPI 8C2-siRNA-IMP-a2-a4 V2.00	0	31. siRNA-SC-10 PSPC1-A488 DAPI IMPa4-A546_a_TileScan_001 (Stage 1 of 49)	00-CpEMKTK4NHNEbQL9KQ88rM
2002.66	um^2	Cell	0.000	1.000	20	0	siRNA-SC-10 PSPC1-A488 IMPa4-A546 DAPI 8C2-siRNA-IMP-a2-a4 V2.00	0	31. siRNA-SC-10 PSPC1-A488 DAPI IMPa4-A546_aa_TileScan_001 (Stage 27 of 49)	00-VGZKnWZBNacheL3T7kT2LK
1028.9	um^2	Cell	0.000	1.000	21	1	siRNA-SC-10 PSPC1-A488 IMPa4-A546 DAPI 8C2-siRNA-IMP-a2-a4 V2.00	0	31. siRNA-SC-10 PSPC1-A488 DAPI IMPa4-A546_aa_TileScan_001 (Stage 27 of 49)	00-VGZKnWZBNacheL3T7kT2LK
1106.04	um^2	Cell	0.000	1.000	22	2	siRNA-SC-10 PSPC1-A488 IMPa4-A546 DAPI 8C2-siRNA-IMP-a2-a4 V2.00	0	31. siRNA-SC-10 PSPC1-A488 DAPI IMPa4-A546_aa_TileScan_001 (Stage 27 of 49)	00-VGZKnWZBNacheL3T7kT2LK
976.632	um^2	Cell	0.000	1.000	23	3	siRNA-SC-10 PSPC1-A488 IMPa4-A546 DAPI 8C2-siRNA-IMP-a2-a4 V2.00	0	31. siRNA-SC-10 PSPC1-A488 DAPI IMPa4-A546_aa_TileScan_001 (Stage 27 of 49)	00-VGZKnWZBNacheL3T7kT2LK
1171.08	um^2	Cell	0.000	1.000	24	4	siRNA-SC-10 PSPC1-A488 IMPa4-A546 DAPI 8C2-siRNA-IMP-a2-a4 V2.00	0	31. siRNA-SC-10 PSPC1-A488 DAPI IMPa4-A546_aa_TileScan_001 (Stage 27 of 49)	00-VGZKnWZBNacheL3T7kT2LK
2750.8	um^2	Cell	0.000	1.000	25	5	siRNA-SC-10 PSPC1-A488 IMPa4-A546 DAPI 8C2-siRNA-IMP-a2-a4 V2.00	0	31. siRNA-SC-10 PSPC1-A488 DAPI IMPa4-A546_aa_TileScan_001 (Stage 27 of 49)	00-VGZKnWZBNacheL3T7kT2LK
2027.27	um^2	Cell	0.000	1.000	26	6	siRNA-SC-10 PSPC1-A488 IMPa4-A546 DAPI 8C2-siRNA-IMP-a2-a4 V2.00	0	31. siRNA-SC-10 PSPC1-A488 DAPI IMPa4-A546_aa_TileScan_001 (Stage 27 of 49)	00-VGZKnWZBNacheL3T7kT2LK
1816.42	um^2	Cell	0.000	1.000	27	7	siRNA-SC-10 PSPC1-A488 IMPa4-A546 DAPI 8C2-siRNA-IMP-a2-a4 V2.00	0	31. siRNA-SC-10 PSPC1-A488 DAPI IMPa4-A546_aa_TileScan_001 (Stage 27 of 49)	00-VGZKnWZBNacheL3T7kT2LK
1304.07	um^2	Cell	0.000	1.000	28	8	siRNA-SC-10 PSPC1-A488 IMPa4-A546 DAPI 8C2-siRNA-IMP-a2-a4 V2.00	0	31. siRNA-SC-10 PSPC1-A488 DAPI IMPa4-A546_aa_TileScan_001 (Stage 27 of 49)	00-VGZKnWZBNacheL3T7kT2LK
608.704	um^2	Cell	0.000	1.000	29	9	siRNA-SC-10 PSPC1-A488 IMPa4-A546 DAPI 8C2-siRNA-IMP-a2-a4 V2.00	0	31. siRNA-SC-10 PSPC1-A488 DAPI IMPa4-A546_aa_TileScan_001 (Stage 27 of 49)	00-VGZKnWZBNacheL3T7kT2LK
518.909	um^2	Cell	0.000	1.000	30	10	siRNA-SC-10 PSPC1-A488 IMPa4-A546 DAPI 8C2-siRNA-IMP-a2-a4 V2.00	0	31. siRNA-SC-10 PSPC1-A488 DAPI IMPa4-A546_aa_TileScan_001 (Stage 27 of 49)	00-VGZKnWZBNacheL3T7kT2LK
1598.63	um^2	Cell	0.000	1.000	31	11	siRNA-SC-10 PSPC1-A488 IMPa4-A546 DAPI 8C2-siRNA-IMP-a2-a4 V2.00	0	31. siRNA-SC-10 PSPC1-A488 DAPI IMPa4-A546_aa_TileScan_001 (Stage 27 of 49)	00-VGZKnWZBNacheL3T7kT2LK
1595.66	um^2	Cell	0.000	1.000	32	12	siRNA-SC-10 PSPC1-A488 IMPa4-A546 DAPI 8C2-siRNA-IMP-a2-a4 V2.00	0	31. siRNA-SC-10 PSPC1-A488 DAPI IMPa4-A546_aa_TileScan_001 (Stage 27 of 49)	00-VGZKnWZBNacheL3T7kT2LK
1783.22	um^2	Cell	0.000	1.000	33	13	siRNA-SC-10 PSPC1-A488 IMPa4-A546 DAPI 8C2-siRNA-IMP-a2-a4 V2.00	0	31. siRNA-SC-10 PSPC1-A488 DAPI IMPa4-A546_aa_TileScan_001 (Stage 27 of 49)	00-VGZKnWZBNacheL3T7kT2LK
1568.08	um^2	Cell	0.000	1.000	34	14	siRNA-SC-10 PSPC1-A488 IMPa4-A546 DAPI 8C2-siRNA-IMP-a2-a4 V2.00	0	31. siRNA-SC-10 PSPC1-A488 DAPI IMPa4-A546_aa_TileScan_001 (Stage 27 of 49)	00-VGZKnWZBNacheL3T7kT2LK
1326.41	um^2	Cell	0.000	1.000	35	15	siRNA-SC-10 PSPC1-A488 IMPa4-A546 DAPI 8C2-siRNA-IMP-a2-a4 V2.00	0	31. siRNA-SC-10 PSPC1-A488 DAPI IMPa4-A546_aa_TileScan_001 (Stage 27 of 49)	00-VGZKnWZBNacheL3T7kT2LK
683.543	um^2	Cell	0.000	1.000	36	16	siRNA-SC-10 PSPC1-A488 IMPa4-A546 DAPI 8C2-siRNA-IMP-a2-a4 V2.00	0	31. siRNA-SC-10 PSPC1-A488 DAPI IMPa4-A546_aa_TileScan_001 (Stage 27 of 49)	00-VGZKnWZBNacheL3T7kT2LK
2881.21	um^2	Cell	0.000	1.000	37	17	siRNA-SC-10 PSPC1-A488 IMPa4-A546 DAPI 8C2-siRNA-IMP-a2-a4 V2.00	0	31. siRNA-SC-10 PSPC1-A488 DAPI IMPa4-A546_aa_TileScan_001 (Stage 27 of 49)	00-VGZKnWZBNacheL3T7kT2LK
1751.83	um^2	Cell	0.000	1.000	38	18	siRNA-SC-10 PSPC1-A488 IMPa4-A546 DAPI 8C2-siRNA-IMP-a2-a4 V2.00	0	31. siRNA-SC-10 PSPC1-A488 DAPI IMPa4-A546_aa_TileScan_001 (Stage 27 of 49)	00-VGZKnWZBNacheL3T7kT2LK
1146.7	um^2	Cell	0.000	1.000	39	19	siRNA-SC-10 PSPC1-A488 IMPa4-A546 DAPI 8C2-siRNA-IMP-a2-a4 V2.00	0	31. siRNA-SC-10 PSPC1-A488 DAPI IMPa4-A546_aa_TileScan_001 (Stage 27 of 49)	00-VGZKnWZBNacheL3T7kT2LK
1663.93	um^2	Cell	0.000	1.000	40	20	siRNA-SC-10 PSPC1-A488 IMPa4-A546 DAPI 8C2-siRNA-IMP-a2-a4 V2.00	0	31. siRNA-SC-10 PSPC1-A488 DAPI IMPa4-A546_aa_TileScan_001 (Stage 27 of 49)	00-VGZKnWZBNacheL3T7kT2LK
2511.89	um^2	Cell	0.000	1.000	41	21	siRNA-SC-10 PSPC1-A488 IMPa4-A546 DAPI 8C2-siRNA-IMP-a2-a4 V2.00	0	31. siRNA-SC-10 PSPC1-A488 DAPI IMPa4-A546_aa_TileScan_001 (Stage 27 of 49)	00-VGZKnWZBNacheL3T7kT2LK
2247.6	um^2	Cell	0.000	1.000	42	22	siRNA-SC-10 PSPC1-A488 IMPa4-A546 DAPI 8C2-siRNA-IMP-a2-a4 V2.00	0	31. siRNA-SC-10 PSPC1-A488 DAPI IMPa4-A546_aa_TileScan_001 (Stage 27 of 49)	00-VGZKnWZBNacheL3T7kT2LK
694.601	um^2	Cell	0.000	1.000	43	23	siRNA-SC-10 PSPC1-A488 IMPa4-A546 DAPI 8C2-siRNA-IMP-a2-a4 V2.00	0	31. siRNA-SC-10 PSPC1-A488 DAPI IMPa4-A546_aa_TileScan_001 (Stage 27 of 49)	00-VGZKnWZBNacheL3T7kT2LK
3676.38	um^2	Cell	0.000	1.000	44	24	siRNA-SC-10 PSPC1-A488 IMPa4-A546 DAPI 8C2-siRNA-IMP-a2-a4 V2.00	0	31. siRNA-SC-10 PSPC1-A488 DAPI IMPa4-A546_aa_TileScan_001 (Stage 27 of 49)	00-VGZKnWZBNacheL3T7kT2LK
1900.9	um^2	Cell	0.000	1.000	45	25	siRNA-SC-10 PSPC1-A488 IMPa4-A546 DAPI 8C2-siRNA-IMP-a2-a4 V2.00	0	31. siRNA-SC-10 PSPC1-A488 DAPI IMPa4-A546_aa_TileScan_001 (Stage 27 of 49)	00-VGZKnWZBNacheL3T7kT2LK
1928.72	um^2	Cell	0.000	1.000	46	26	siRNA-SC-10 PSPC1-A488 IMPa4-A546 DAPI 8C2-siRNA-IMP-a2-a4 V2.00	0	31. siRNA-SC-10 PSPC1-A488 DAPI IMPa4-A546_aa_TileScan_001 (Stage 27 of 49)	00-VGZKnWZBNacheL3T7kT2LK
1297.93	um^2	Cell	0.000	1.000	47	27	siRNA-SC-10 PSPC1-A488 IMPa4-A546 DAPI 8C2-siRNA-IMP-a2-a4 V2.00	0	31. siRNA-SC-10 PSPC1-A488 DAPI IMPa4-A546_aa_TileScan_001 (Stage 27 of 49)	00-VGZKnWZBNacheL3T7kT2LK
529.535	um^2	Cell	0.000	1.000	48	0	siRNA-SC-10 PSPC1-A488 IMPa4-A546 DAPI 8C2-siRNA-IMP-a2-a4 V2.00	0	31. siRNA-SC-10 PSPC1-A488 DAPI IMPa4-A546_ab_TileScan_001 (Stage 28 of 49)	00-sv9Cfson4rdVdJxbP2cb8n
1978.18	um^2	Cell	0.000	1.000	49	1	siRNA-SC-10 PSPC1-A488 IMPa4-A546 DAPI 8C2-siRNA-IMP-a2-a4 V2.00	0	31. siRNA-SC-10 PSPC1-A488 DAPI IMPa4-A546_ab_TileScan_001 (Stage 28 of 49)	00-sv9Cfson4rdVdJxbP2cb8n
2324.62	um^2	Cell	0.000	1.000	50	2	siRNA-SC-10 PSPC1-A488 IMPa4-A546 DAPI 8C2-siRNA-IMP-a2-a4 V2.00	0	31. siRNA-SC-10 PSPC1-A488 DAPI IMPa4-A546_ab_TileScan_001 (Stage 28 of 49)	00-sv9Cfson4rdVdJxbP2cb8n
563.621	um^2	Cell	0.000	1.000	51	3	siRNA-SC-10 PSPC1-A488 IMPa4-A546 DAPI 8C2-siRNA-IMP-a2-a4 V2.00	0	31. siRNA-SC-10 PSPC1-A488 DAPI IMPa4-A546_ab_TileScan_001 (Stage 28 of 49)	00-sv9Cfson4rdVdJxbP2cb8n
2266.31	um^2	Cell	0.000	1.000	52	4	siRNA-SC-10 PSPC1-A488 IMPa4-A546 DAPI 8C2-siRNA-IMP-a2-a4 V2.00	0	31. siRNA-SC-10 PSPC1-A488 DAPI IMPa4-A546_ab_TileScan_001 (Stage 28 of 49)	00-sv9Cfson4rdVdJxbP2cb8n
1447.04	um^2	Cell	0.000	1.000	53	5	siRNA-SC-10 PSPC1-A488 IMPa4-A546 DAPI 8C2-siRNA-IMP-a2-a4 V2.00	0	31. siRNA-SC-10 PSPC1-A488 DAPI IMPa4-A546_ab_TileScan_001 (Stage 28 of 49)	00-sv9Cfson4rdVdJxbP2cb8n
2548.24	um^2	Cell	0.000	1.000	54	6	siRNA-SC-10 PSPC1-A488 IMPa4-A546 DAPI 8C2-siRNA-IMP-a2-a4 V2.00	0	31. siRNA-SC-10 PSPC1-A488 DAPI IMPa4-A546_ab_TileScan_001 (Stage 28 of 49)	00-sv9Cfson4rdVdJxbP2cb8n
3002.61	um^2	Cell	0.000	1.000	55	7	siRNA-SC-10 PSPC1-A488 IMPa4-A546 DAPI 8C2-siRNA-IMP-a2-a4 V2.00	0	31. siRNA-SC-10 PSPC1-A488 DAPI IMPa4-A546_ab_TileScan_001 (Stage 28 of 49)	00-sv9Cfson4rdVdJxbP2cb8n
1654.85	um^2	Cell	0.000	1.000	56	8	siRNA-SC-10 PSPC1-A488 IMPa4-A546 DAPI 8C2-siRNA-IMP-a2-a4 V2.00	0	31. siRNA-SC-10 PSPC1-A488 DAPI IMPa4-A546_ab_TileScan_001 (Stage 28 of 49)	00-sv9Cfson4rdVdJxbP2cb8n
896.82	um^2	Cell	0.000	1.000	57	9	siRNA-SC-10 PSPC1-A488 IMPa4-A546 DAPI 8C2-siRNA-IMP-a2-a4 V2.00	0	31. siRNA-SC-10 PSPC1-A488 DAPI IMPa4-A546_ab_TileScan_001 (Stage 28 of 49)	00-sv9Cfson4rdVdJxbP2cb8n
1406.14	um^2	Cell	0.000	1.000	58	10	siRNA-SC-10 PSPC1-A488 IMPa4-A546 DAPI 8C2-siRNA-IMP-a2-a4 V2.00	0	31. siRNA-SC-10 PSPC1-A488 DAPI IMPa4-A546_ab_TileScan_001 (Stage 28 of 49)	00-sv9Cfson4rdVdJxbP2cb8n
2053.79	um^2	Cell	0.000	1.000	59	11	siRNA-SC-10 PSPC1-A488 IMPa4-A546 DAPI 8C2-siRNA-IMP-a2-a4 V2.00	0	31. siRNA-SC-10 PSPC1-A488 DAPI IMPa4-A546_ab_TileScan_001 (Stage 28 of 49)	00-sv9Cfson4rdVdJxbP2cb8n
2153.74	um^2	Cell	0.000	1.000	60	12	siRNA-SC-10 PSPC1-A488 IMPa4-A546 DAPI 8C2-siRNA-IMP-a2-a4 V2.00	0	31. siRNA-SC-10 PSPC1-A488 DAPI IMPa4-A546_ab_TileScan_001 (Stage 28 of 49)	00-sv9Cfson4rdVdJxbP2cb8n
1962.91	um^2	Cell	0.000	1.000	61	13	siRNA-SC-10 PSPC1-A488 IMPa4-A546 DAPI 8C2-siRNA-IMP-a2-a4 V2.00	0	31. siRNA-SC-10 PSPC1-A488 DAPI IMPa4-A546_ab_TileScan_001 (Stage 28 of 49)	00-sv9Cfson4rdVdJxbP2cb8n
730.838	um^2	Cell	0.000	1.000	62	14	siRNA-SC-10 PSPC1-A488 IMPa4-A546 DAPI 8C2-siRNA-IMP-a2-a4 V2.00	0	31. siRNA-SC-10 PSPC1-A488 DAPI IMPa4-A546_ab_TileScan_001 (Stage 28 of 49)	00-sv9Cfson4rdVdJxbP2cb8n
625.974	um^2	Cell	0.000	1.000	63	15	siRNA-SC-10 PSPC1-A488 IMPa4-A546 DAPI 8C2-siRNA-IMP-a2-a4 V2.00	0	31. siRNA-SC-10 PSPC1-A488 DAPI IMPa4-A546_ab_TileScan_001 (Stage 28 of 49)	00-sv9Cfson4rdVdJxbP2cb8n
2304.44	um^2	Cell	0.000	1.000	64	16	siRNA-SC-10 PSPC1-A488 IMPa4-A546 DAPI 8C2-siRNA-IMP-a2-a4 V2.00	0	31. siRNA-SC-10 PSPC1-A488 DAPI IMPa4-A546_ab_TileScan_001 (Stage 28 of 49)	00-sv9Cfson4rdVdJxbP2cb8n
1604.13	um^2	Cell	0.000	1.000	65	17	siRNA-SC-10 PSPC1-A488 IMPa4-A546 DAPI 8C2-siRNA-IMP-a2-a4 V2.00	0	31. siRNA-SC-10 PSPC1-A488 DAPI IMPa4-A546_ab_TileScan_001 (Stage 28 of 49)	00-sv9Cfson4rdVdJxbP2cb8n
3733.48	um^2	Cell	0.000	1.000	66	18	siRNA-SC-10 PSPC1-A488 IMPa4-A546 DAPI 8C2-siRNA-IMP-a2-a4 V2.00	0	31. siRNA-SC-10 PSPC1-A488 DAPI IMPa4-A546_ab_TileScan_001 (Stage 28 of 49)	00-sv9Cfson4rdVdJxbP2cb8n
1284.43	um^2	Cell	0.000	1.000	67	19	siRNA-SC-10 PSPC1-A488 IMPa4-A546 DAPI 8C2-siRNA-IMP-a2-a4 V2.00	0	31. siRNA-SC-10 PSPC1-A488 DAPI IMPa4-A546_ab_TileScan_001 (Stage 28 of 49)	00-sv9Cfson4rdVdJxbP2cb8n
1243.32	um^2	Cell	0.000	1.000	68	20	siRNA-SC-10 PSPC1-A488 IMPa4-A546 DAPI 8C2-siRNA-IMP-a2-a4 V2.00	0	31. siRNA-SC-10 PSPC1-A488 DAPI IMPa4-A546_ab_TileScan_001 (Stage 28 of 49)	00-sv9Cfson4rdVdJxbP2cb8n
813.667	um^2	Cell	0.000	1.000	69	0	siRNA-SC-10 PSPC1-A488 IMPa4-A546 DAPI 8C2-siRNA-IMP-a2-a4 V2.00	0	31. siRNA-SC-10 PSPC1-A488 DAPI IMPa4-A546_ac_TileScan_001 (Stage 29 of 49)	00-oGjSumEdYh8xxhmWHiSMcS
1717.39	um^2	Cell	0.000	1.000	70	1	siRNA-SC-10 PSPC1-A488 IMPa4-A546 DAPI 8C2-siRNA-IMP-a2-a4 V2.00	0	31. siRNA-SC-10 PSPC1-A488 DAPI IMPa4-A546_ac_TileScan_001 (Stage 29 of 49)	00-oGjSumEdYh8xxhmWHiSMcS
980.23	um^2	Cell	0.000	1.000	71	2	siRNA-SC-10 PSPC1-A488 IMPa4-A546 DAPI 8C2-siRNA-IMP-a2-a4 V2.00	0	31. siRNA-SC-10 PSPC1-A488 DAPI IMPa4-A546_ac_TileScan_001 (Stage 29 of 49)	00-oGjSumEdYh8xxhmWHiSMcS
1435.51	um^2	Cell	0.000	1.000	72	3	siRNA-SC-10 PSPC1-A488 IMPa4-A546 DAPI 8C2-siRNA-IMP-a2-a4 V2.00	0	31. siRNA-SC-10 PSPC1-A488 DAPI IMPa4-A546_ac_TileScan_001 (Stage 29 of 49)	00-oGjSumEdYh8xxhmWHiSMcS
2275.46	um^2	Cell	0.000	1.000	73	4	siRNA-SC-10 PSPC1-A488 IMPa4-A546 DAPI 8C2-siRNA-IMP-a2-a4 V2.00	0	31. siRNA-SC-10 PSPC1-A488 DAPI IMPa4-A546_ac_TileScan_001 (Stage 29 of 49)	00-oGjSumEdYh8xxhmWHiSMcS
1109.69	um^2	Cell	0.000	1.000	74	5	siRNA-SC-10 PSPC1-A488 IMPa4-A546 DAPI 8C2-siRNA-IMP-a2-a4 V2.00	0	31. siRNA-SC-10 PSPC1-A488 DAPI IMPa4-A546_ac_TileScan_001 (Stage 29 of 49)	00-oGjSumEdYh8xxhmWHiSMcS
1399.5	um^2	Cell	0.000	1.000	75	6	siRNA-SC-10 PSPC1-A488 IMPa4-A546 DAPI 8C2-siRNA-IMP-a2-a4 V2.00	0	31. siRNA-SC-10 PSPC1-A488 DAPI IMPa4-A546_ac_TileScan_001 (Stage 29 of 49)	00-oGjSumEdYh8xxhmWHiSMcS
1432.96	um^2	Cell	0.000	1.000	76	7	siRNA-SC-10 PSPC1-A488 IMPa4-A546 DAPI 8C2-siRNA-IMP-a2-a4 V2.00	0	31. siRNA-SC-10 PSPC1-A488 DAPI IMPa4-A546_ac_TileScan_001 (Stage 29 of 49)	00-oGjSumEdYh8xxhmWHiSMcS
1768.37	um^2	Cell	0.000	1.000	77	8	siRNA-SC-10 PSPC1-A488 IMPa4-A546 DAPI 8C2-siRNA-IMP-a2-a4 V2.00	0	31. siRNA-SC-10 PSPC1-A488 DAPI IMPa4-A546_ac_TileScan_001 (Stage 29 of 49)	00-oGjSumEdYh8xxhmWHiSMcS
1931.93	um^2	Cell	0.000	1.000	78	9	siRNA-SC-10 PSPC1-A488 IMPa4-A546 DAPI 8C2-siRNA-IMP-a2-a4 V2.00	0	31. siRNA-SC-10 PSPC1-A488 DAPI IMPa4-A546_ac_TileScan_001 (Stage 29 of 49)	00-oGjSumEdYh8xxhmWHiSMcS
1142.47	um^2	Cell	0.000	1.000	79	10	siRNA-SC-10 PSPC1-A488 IMPa4-A546 DAPI 8C2-siRNA-IMP-a2-a4 V2.00	0	31. siRNA-SC-10 PSPC1-A488 DAPI IMPa4-A546_ac_TileScan_001 (Stage 29 of 49)	00-oGjSumEdYh8xxhmWHiSMcS
1310.03	um^2	Cell	0.000	1.000	80	11	siRNA-SC-10 PSPC1-A488 IMPa4-A546 DAPI 8C2-siRNA-IMP-a2-a4 V2.00	0	31. siRNA-SC-10 PSPC1-A488 DAPI IMPa4-A546_ac_TileScan_001 (Stage 29 of 49)	00-oGjSumEdYh8xxhmWHiSMcS
1982.2	um^2	Cell	0.000	1.000	81	12	siRNA-SC-10 PSPC1-A488 IMPa4-A546 DAPI 8C2-siRNA-IMP-a2-a4 V2.00	0	31. siRNA-SC-10 PSPC1-A488 DAPI IMPa4-A546_ac_TileScan_001 (Stage 29 of 49)	00-oGjSumEdYh8xxhmWHiSMcS
2806.38	um^2	Cell	0.000	1.000	82	13	siRNA-SC-10 PSPC1-A488 IMPa4-A546 DAPI 8C2-siRNA-IMP-a2-a4 V2.00	0	31. siRNA-SC-10 PSPC1-A488 DAPI IMPa4-A546_ac_TileScan_001 (Stage 29 of 49)	00-oGjSumEdYh8xxhmWHiSMcS
1493.39	um^2	Cell	0.000	1.000	83	14	siRNA-SC-10 PSPC1-A488 IMPa4-A546 DAPI 8C2-siRNA-IMP-a2-a4 V2.00	0	31. siRNA-SC-10 PSPC1-A488 DAPI IMPa4-A546_ac_TileScan_001 (Stage 29 of 49)	00-oGjSumEdYh8xxhmWHiSMcS
526.409	um^2	Cell	0.000	1.000	84	15	siRNA-SC-10 PSPC1-A488 IMPa4-A546 DAPI 8C2-siRNA-IMP-a2-a4 V2.00	0	31. siRNA-SC-10 PSPC1-A488 DAPI IMPa4-A546_ac_TileScan_001 (Stage 29 of 49)	00-oGjSumEdYh8xxhmWHiSMcS
2899.79	um^2	Cell	0.000	1.000	85	16	siRNA-SC-10 PSPC1-A488 IMPa4-A546 DAPI 8C2-siRNA-IMP-a2-a4 V2.00	0	31. siRNA-SC-10 PSPC1-A488 DAPI IMPa4-A546_ac_TileScan_001 (Stage 29 of 49)	00-oGjSumEdYh8xxhmWHiSMcS
1577.59	um^2	Cell	0.000	1.000	86	17	siRNA-SC-10 PSPC1-A488 IMPa4-A546 DAPI 8C2-siRNA-IMP-a2-a4 V2.00	0	31. siRNA-SC-10 PSPC1-A488 DAPI IMPa4-A546_ac_TileScan_001 (Stage 29 of 49)	00-oGjSumEdYh8xxhmWHiSMcS
5452.36	um^2	Cell	0.000	1.000	87	18	siRNA-SC-10 PSPC1-A488 IMPa4-A546 DAPI 8C2-siRNA-IMP-a2-a4 V2.00	0	31. siRNA-SC-10 PSPC1-A488 DAPI IMPa4-A546_ac_TileScan_001 (Stage 29 of 49)	00-oGjSumEdYh8xxhmWHiSMcS
1669.31	um^2	Cell	0.000	1.000	88	19	siRNA-SC-10 PSPC1-A488 IMPa4-A546 DAPI 8C2-siRNA-IMP-a2-a4 V2.00	0	31. siRNA-SC-10 PSPC1-A488 DAPI IMPa4-A546_ac_TileScan_001 (Stage 29 of 49)	00-oGjSumEdYh8xxhmWHiSMcS
1086.57	um^2	Cell	0.000	1.000	89	20	siRNA-SC-10 PSPC1-A488 IMPa4-A546 DAPI 8C2-siRNA-IMP-a2-a4 V2.00	0	31. siRNA-SC-10 PSPC1-A488 DAPI IMPa4-A546_ac_TileScan_001 (Stage 29 of 49)	00-oGjSumEdYh8xxhmWHiSMcS
2104.58	um^2	Cell	0.000	1.000	90	21	siRNA-SC-10 PSPC1-A488 IMPa4-A546 DAPI 8C2-siRNA-IMP-a2-a4 V2.00	0	31. siRNA-SC-10 PSPC1-A488 DAPI IMPa4-A546_ac_TileScan_001 (Stage 29 of 49)	00-oGjSumEdYh8xxhmWHiSMcS
2022.41	um^2	Cell	0.000	1.000	91	22	siRNA-SC-10 PSPC1-A488 IMPa4-A546 DAPI 8C2-siRNA-IMP-a2-a4 V2.00	0	31. siRNA-SC-10 PSPC1-A488 DAPI IMPa4-A546_ac_TileScan_001 (Stage 29 of 49)	00-oGjSumEdYh8xxhmWHiSMcS
2718.46	um^2	Cell	0.000	1.000	92	23	siRNA-SC-10 PSPC1-A488 IMPa4-A546 DAPI 8C2-siRNA-IMP-a2-a4 V2.00	0	31. siRNA-SC-10 PSPC1-A488 DAPI IMPa4-A546_ac_TileScan_001 (Stage 29 of 49)	00-oGjSumEdYh8xxhmWHiSMcS
1511.72	um^2	Cell	0.000	1.000	93	24	siRNA-SC-10 PSPC1-A488 IMPa4-A546 DAPI 8C2-siRNA-IMP-a2-a4 V2.00	0	31. siRNA-SC-10 PSPC1-A488 DAPI IMPa4-A546_ac_TileScan_001 (Stage 29 of 49)	00-oGjSumEdYh8xxhmWHiSMcS
2560.87	um^2	Cell	0.000	1.000	94	25	siRNA-SC-10 PSPC1-A488 IMPa4-A546 DAPI 8C2-siRNA-IMP-a2-a4 V2.00	0	31. siRNA-SC-10 PSPC1-A488 DAPI IMPa4-A546_ac_TileScan_001 (Stage 29 of 49)	00-oGjSumEdYh8xxhmWHiSMcS
642.119	um^2	Cell	0.000	1.000	95	0	siRNA-SC-10 PSPC1-A488 IMPa4-A546 DAPI 8C2-siRNA-IMP-a2-a4 V2.00	0	31. siRNA-SC-10 PSPC1-A488 DAPI IMPa4-A546_ad_TileScan_001 (Stage 30 of 49)	00-sCAEJoJ2ZTZqNDxJAtVSd
600.281	um^2	Cell	0.000	1.000	96	1	siRNA-SC-10 PSPC1-A488 IMPa4-A546 DAPI 8C2-siRNA-IMP-a2-a4 V2.00	0	31. siRNA-SC-10 PSPC1-A488 DAPI IMPa4-A546_ad_TileScan_001 (Stage 30 of 49)	00-sCAEJoJ2ZTZqNDxJAtVSd
2895.36	um^2	Cell	0.000	1.000	97	2	siRNA-SC-10 PSPC1-A488 IMPa4-A546 DAPI 8C2-siRNA-IMP-a2-a4 V2.00	0	31. siRNA-SC-10 PSPC1-A488 DAPI IMPa4-A546_ad_TileScan_001 (Stage 30 of 49)	00-sCAEJoJ2ZTZqNDxJAtVSd
1429.55	um^2	Cell	0.000	1.000	98	3	siRNA-SC-10 PSPC1-A488 IMPa4-A546 DAPI 8C2-siRNA-IMP-a2-a4 V2.00	0	31. siRNA-SC-10 PSPC1-A488 DAPI IMPa4-A546_ad_TileScan_001 (Stage 30 of 49)	00-sCAEJoJ2ZTZqNDxJAtVSd
2111.56	um^2	Cell	0.000	1.000	99	4	siRNA-SC-10 PSPC1-A488 IMPa4-A546 DAPI 8C2-siRNA-IMP-a2-a4 V2.00	0	31. siRNA-SC-10 PSPC1-A488 DAPI IMPa4-A546_ad_TileScan_001 (Stage 30 of 49)	00-sCAEJoJ2ZTZqNDxJAtVSd
1327.62	um^2	Cell	0.000	1.000	100	5	siRNA-SC-10 PSPC1-A488 IMPa4-A546 DAPI 8C2-siRNA-IMP-a2-a4 V2.00	0	31. siRNA-SC-10 PSPC1-A488 DAPI IMPa4-A546_ad_TileScan_001 (Stage 30 of 49)	00-sCAEJoJ2ZTZqNDxJAtVSd
1887.56	um^2	Cell	0.000	1.000	101	6	siRNA-SC-10 PSPC1-A488 IMPa4-A546 DAPI 8C2-siRNA-IMP-a2-a4 V2.00	0	31. siRNA-SC-10 PSPC1-A488 DAPI IMPa4-A546_ad_TileScan_001 (Stage 30 of 49)	00-sCAEJoJ2ZTZqNDxJAtVSd
1976.68	um^2	Cell	0.000	1.000	102	7	siRNA-SC-10 PSPC1-A488 IMPa4-A546 DAPI 8C2-siRNA-IMP-a2-a4 V2.00	0	31. siRNA-SC-10 PSPC1-A488 DAPI IMPa4-A546_ad_TileScan_001 (Stage 30 of 49)	00-sCAEJoJ2ZTZqNDxJAtVSd
2246.46	um^2	Cell	0.000	1.000	103	8	siRNA-SC-10 PSPC1-A488 IMPa4-A546 DAPI 8C2-siRNA-IMP-a2-a4 V2.00	0	31. siRNA-SC-10 PSPC1-A488 DAPI IMPa4-A546_ad_TileScan_001 (Stage 30 of 49)	00-sCAEJoJ2ZTZqNDxJAtVSd
387.531	um^2	Cell	0.000	1.000	104	9	siRNA-SC-10 PSPC1-A488 IMPa4-A546 DAPI 8C2-siRNA-IMP-a2-a4 V2.00	0	31. siRNA-SC-10 PSPC1-A488 DAPI IMPa4-A546_ad_TileScan_001 (Stage 30 of 49)	00-sCAEJoJ2ZTZqNDxJAtVSd
1452.83	um^2	Cell	0.000	1.000	105	10	siRNA-SC-10 PSPC1-A488 IMPa4-A546 DAPI 8C2-siRNA-IMP-a2-a4 V2.00	0	31. siRNA-SC-10 PSPC1-A488 DAPI IMPa4-A546_ad_TileScan_001 (Stage 30 of 49)	00-sCAEJoJ2ZTZqNDxJAtVSd
1660.77	um^2	Cell	0.000	1.000	106	11	siRNA-SC-10 PSPC1-A488 IMPa4-A546 DAPI 8C2-siRNA-IMP-a2-a4 V2.00	0	31. siRNA-SC-10 PSPC1-A488 DAPI IMPa4-A546_ad_TileScan_001 (Stage 30 of 49)	00-sCAEJoJ2ZTZqNDxJAtVSd
1007.16	um^2	Cell	0.000	1.000	107	12	siRNA-SC-10 PSPC1-A488 IMPa4-A546 DAPI 8C2-siRNA-IMP-a2-a4 V2.00	0	31. siRNA-SC-10 PSPC1-A488 DAPI IMPa4-A546_ad_TileScan_001 (Stage 30 of 49)	00-sCAEJoJ2ZTZqNDxJAtVSd
2687.7	um^2	Cell	0.000	1.000	108	13	siRNA-SC-10 PSPC1-A488 IMPa4-A546 DAPI 8C2-siRNA-IMP-a2-a4 V2.00	0	31. siRNA-SC-10 PSPC1-A488 DAPI IMPa4-A546_ad_TileScan_001 (Stage 30 of 49)	00-sCAEJoJ2ZTZqNDxJAtVSd
3513.43	um^2	Cell	0.000	1.000	109	14	siRNA-SC-10 PSPC1-A488 IMPa4-A546 DAPI 8C2-siRNA-IMP-a2-a4 V2.00	0	31. siRNA-SC-10 PSPC1-A488 DAPI IMPa4-A546_ad_TileScan_001 (Stage 30 of 49)	00-sCAEJoJ2ZTZqNDxJAtVSd
964.342	um^2	Cell	0.000	1.000	110	15	siRNA-SC-10 PSPC1-A488 IMPa4-A546 DAPI 8C2-siRNA-IMP-a2-a4 V2.00	0	31. siRNA-SC-10 PSPC1-A488 DAPI IMPa4-A546_ad_TileScan_001 (Stage 30 of 49)	00-sCAEJoJ2ZTZqNDxJAtVSd
1183.07	um^2	Cell	0.000	1.000	111	16	siRNA-SC-10 PSPC1-A488 IMPa4-A546 DAPI 8C2-siRNA-IMP-a2-a4 V2.00	0	31. siRNA-SC-10 PSPC1-A488 DAPI IMPa4-A546_ad_TileScan_001 (Stage 30 of 49)	00-sCAEJoJ2ZTZqNDxJAtVSd
3106.45	um^2	Cell	0.000	1.000	112	17	siRNA-SC-10 PSPC1-A488 IMPa4-A546 DAPI 8C2-siRNA-IMP-a2-a4 V2.00	0	31. siRNA-SC-10 PSPC1-A488 DAPI IMPa4-A546_ad_TileScan_001 (Stage 30 of 49)	00-sCAEJoJ2ZTZqNDxJAtVSd
2810.38	um^2	Cell	0.000	1.000	113	18	siRNA-SC-10 PSPC1-A488 IMPa4-A546 DAPI 8C2-siRNA-IMP-a2-a4 V2.00	0	31. siRNA-SC-10 PSPC1-A488 DAPI IMPa4-A546_ad_TileScan_001 (Stage 30 of 49)	00-sCAEJoJ2ZTZqNDxJAtVSd
884.35	um^2	Cell	0.000	1.000	114	19	siRNA-SC-10 PSPC1-A488 IMPa4-A546 DAPI 8C2-siRNA-IMP-a2-a4 V2.00	0	31. siRNA-SC-10 PSPC1-A488 DAPI IMPa4-A546_ad_TileScan_001 (Stage 30 of 49)	00-sCAEJoJ2ZTZqNDxJAtVSd
2705.69	um^2	Cell	0.000	1.000	115	20	siRNA-SC-10 PSPC1-A488 IMPa4-A546 DAPI 8C2-siRNA-IMP-a2-a4 V2.00	0	31. siRNA-SC-10 PSPC1-A488 DAPI IMPa4-A546_ad_TileScan_001 (Stage 30 of 49)	00-sCAEJoJ2ZTZqNDxJAtVSd
1182.3	um^2	Cell	0.000	1.000	116	21	siRNA-SC-10 PSPC1-A488 IMPa4-A546 DAPI 8C2-siRNA-IMP-a2-a4 V2.00	0	31. siRNA-SC-10 PSPC1-A488 DAPI IMPa4-A546_ad_TileScan_001 (Stage 30 of 49)	00-sCAEJoJ2ZTZqNDxJAtVSd
415.433	um^2	Cell	0.000	1.000	117	22	siRNA-SC-10 PSPC1-A488 IMPa4-A546 DAPI 8C2-siRNA-IMP-a2-a4 V2.00	0	31. siRNA-SC-10 PSPC1-A488 DAPI IMPa4-A546_ad_TileScan_001 (Stage 30 of 49)	00-sCAEJoJ2ZTZqNDxJAtVSd
824.991	um^2	Cell	0.000	1.000	118	23	siRNA-SC-10 PSPC1-A488 IMPa4-A546 DAPI 8C2-siRNA-IMP-a2-a4 V2.00	0	31. siRNA-SC-10 PSPC1-A488 DAPI IMPa4-A546_ad_TileScan_001 (Stage 30 of 49)	00-sCAEJoJ2ZTZqNDxJAtVSd
1564.26	um^2	Cell	0.000	1.000	119	24	siRNA-SC-10 PSPC1-A488 IMPa4-A546 DAPI 8C2-siRNA-IMP-a2-a4 V2.00	0	31. siRNA-SC-10 PSPC1-A488 DAPI IMPa4-A546_ad_TileScan_001 (Stage 30 of 49)	00-sCAEJoJ2ZTZqNDxJAtVSd
1328.01	um^2	Cell	0.000	1.000	120	25	siRNA-SC-10 PSPC1-A488 IMPa4-A546 DAPI 8C2-siRNA-IMP-a2-a4 V2.00	0	31. siRNA-SC-10 PSPC1-A488 DAPI IMPa4-A546_ad_TileScan_001 (Stage 30 of 49)	00-sCAEJoJ2ZTZqNDxJAtVSd
2465.36	um^2	Cell	0.000	1.000	121	26	siRNA-SC-10 PSPC1-A488 IMPa4-A546 DAPI 8C2-siRNA-IMP-a2-a4 V2.00	0	31. siRNA-SC-10 PSPC1-A488 DAPI IMPa4-A546_ad_TileScan_001 (Stage 30 of 49)	00-sCAEJoJ2ZTZqNDxJAtVSd
2106.69	um^2	Cell	0.000	1.000	122	27	siRNA-SC-10 PSPC1-A488 IMPa4-A546 DAPI 8C2-siRNA-IMP-a2-a4 V2.00	0	31. siRNA-SC-10 PSPC1-A488 DAPI IMPa4-A546_ad_TileScan_001 (Stage 30 of 49)	00-sCAEJoJ2ZTZqNDxJAtVSd
747.466	um^2	Cell	0.000	1.000	123	28	siRNA-SC-10 PSPC1-A488 IMPa4-A546 DAPI 8C2-siRNA-IMP-a2-a4 V2.00	0	31. siRNA-SC-10 PSPC1-A488 DAPI IMPa4-A546_ad_TileScan_001 (Stage 30 of 49)	00-sCAEJoJ2ZTZqNDxJAtVSd
867.342	um^2	Cell	0.000	1.000	124	29	siRNA-SC-10 PSPC1-A488 IMPa4-A546 DAPI 8C2-siRNA-IMP-a2-a4 V2.00	0	31. siRNA-SC-10 PSPC1-A488 DAPI IMPa4-A546_ad_TileScan_001 (Stage 30 of 49)	00-sCAEJoJ2ZTZqNDxJAtVSd
1490.54	um^2	Cell	0.000	1.000	125	30	siRNA-SC-10 PSPC1-A488 IMPa4-A546 DAPI 8C2-siRNA-IMP-a2-a4 V2.00	0	31. siRNA-SC-10 PSPC1-A488 DAPI IMPa4-A546_ad_TileScan_001 (Stage 30 of 49)	00-sCAEJoJ2ZTZqNDxJAtVSd
2051.71	um^2	Cell	0.000	1.000	126	31	siRNA-SC-10 PSPC1-A488 IMPa4-A546 DAPI 8C2-siRNA-IMP-a2-a4 V2.00	0	31. siRNA-SC-10 PSPC1-A488 DAPI IMPa4-A546_ad_TileScan_001 (Stage 30 of 49)	00-sCAEJoJ2ZTZqNDxJAtVSd
1058.36	um^2	Cell	0.000	1.000	127	32	siRNA-SC-10 PSPC1-A488 IMPa4-A546 DAPI 8C2-siRNA-IMP-a2-a4 V2.00	0	31. siRNA-SC-10 PSPC1-A488 DAPI IMPa4-A546_ad_TileScan_001 (Stage 30 of 49)	00-sCAEJoJ2ZTZqNDxJAtVSd
438.904	um^2	Cell	0.000	1.000	128	0	siRNA-SC-10 PSPC1-A488 IMPa4-A546 DAPI 8C2-siRNA-IMP-a2-a4 V2.00	0	31. siRNA-SC-10 PSPC1-A488 DAPI IMPa4-A546_ae_TileScan_001 (Stage 31 of 49)	00-6RFocA6VoVepMdCmxCnBJW
2683.93	um^2	Cell	0.000	1.000	129	1	siRNA-SC-10 PSPC1-A488 IMPa4-A546 DAPI 8C2-siRNA-IMP-a2-a4 V2.00	0	31. siRNA-SC-10 PSPC1-A488 DAPI IMPa4-A546_ae_TileScan_001 (Stage 31 of 49)	00-6RFocA6VoVepMdCmxCnBJW
930.582	um^2	Cell	0.000	1.000	130	2	siRNA-SC-10 PSPC1-A488 IMPa4-A546 DAPI 8C2-siRNA-IMP-a2-a4 V2.00	0	31. siRNA-SC-10 PSPC1-A488 DAPI IMPa4-A546_ae_TileScan_001 (Stage 31 of 49)	00-6RFocA6VoVepMdCmxCnBJW
2695.33	um^2	Cell	0.000	1.000	131	3	siRNA-SC-10 PSPC1-A488 IMPa4-A546 DAPI 8C2-siRNA-IMP-a2-a4 V2.00	0	31. siRNA-SC-10 PSPC1-A488 DAPI IMPa4-A546_ae_TileScan_001 (Stage 31 of 49)	00-6RFocA6VoVepMdCmxCnBJW
2967.75	um^2	Cell	0.000	1.000	132	4	siRNA-SC-10 PSPC1-A488 IMPa4-A546 DAPI 8C2-siRNA-IMP-a2-a4 V2.00	0	31. siRNA-SC-10 PSPC1-A488 DAPI IMPa4-A546_ae_TileScan_001 (Stage 31 of 49)	00-6RFocA6VoVepMdCmxCnBJW
1487.22	um^2	Cell	0.000	1.000	133	5	siRNA-SC-10 PSPC1-A488 IMPa4-A546 DAPI 8C2-siRNA-IMP-a2-a4 V2.00	0	31. siRNA-SC-10 PSPC1-A488 DAPI IMPa4-A546_ae_TileScan_001 (Stage 31 of 49)	00-6RFocA6VoVepMdCmxCnBJW
1522.72	um^2	Cell	0.000	1.000	134	6	siRNA-SC-10 PSPC1-A488 IMPa4-A546 DAPI 8C2-siRNA-IMP-a2-a4 V2.00	0	31. siRNA-SC-10 PSPC1-A488 DAPI IMPa4-A546_ae_TileScan_001 (Stage 31 of 49)	00-6RFocA6VoVepMdCmxCnBJW
1762.84	um^2	Cell	0.000	1.000	135	7	siRNA-SC-10 PSPC1-A488 IMPa4-A546 DAPI 8C2-siRNA-IMP-a2-a4 V2.00	0	31. siRNA-SC-10 PSPC1-A488 DAPI IMPa4-A546_ae_TileScan_001 (Stage 31 of 49)	00-6RFocA6VoVepMdCmxCnBJW
562.601	um^2	Cell	0.000	1.000	136	8	siRNA-SC-10 PSPC1-A488 IMPa4-A546 DAPI 8C2-siRNA-IMP-a2-a4 V2.00	0	31. siRNA-SC-10 PSPC1-A488 DAPI IMPa4-A546_ae_TileScan_001 (Stage 31 of 49)	00-6RFocA6VoVepMdCmxCnBJW
2714.21	um^2	Cell	0.000	1.000	137	9	siRNA-SC-10 PSPC1-A488 IMPa4-A546 DAPI 8C2-siRNA-IMP-a2-a4 V2.00	0	31. siRNA-SC-10 PSPC1-A488 DAPI IMPa4-A546_ae_TileScan_001 (Stage 31 of 49)	00-6RFocA6VoVepMdCmxCnBJW
1916.35	um^2	Cell	0.000	1.000	138	10	siRNA-SC-10 PSPC1-A488 IMPa4-A546 DAPI 8C2-siRNA-IMP-a2-a4 V2.00	0	31. siRNA-SC-10 PSPC1-A488 DAPI IMPa4-A546_ae_TileScan_001 (Stage 31 of 49)	00-6RFocA6VoVepMdCmxCnBJW
2961.2	um^2	Cell	0.000	1.000	139	11	siRNA-SC-10 PSPC1-A488 IMPa4-A546 DAPI 8C2-siRNA-IMP-a2-a4 V2.00	0	31. siRNA-SC-10 PSPC1-A488 DAPI IMPa4-A546_ae_TileScan_001 (Stage 31 of 49)	00-6RFocA6VoVepMdCmxCnBJW
1916.76	um^2	Cell	0.000	1.000	140	12	siRNA-SC-10 PSPC1-A488 IMPa4-A546 DAPI 8C2-siRNA-IMP-a2-a4 V2.00	0	31. siRNA-SC-10 PSPC1-A488 DAPI IMPa4-A546_ae_TileScan_001 (Stage 31 of 49)	00-6RFocA6VoVepMdCmxCnBJW
1193.51	um^2	Cell	0.000	1.000	141	13	siRNA-SC-10 PSPC1-A488 IMPa4-A546 DAPI 8C2-siRNA-IMP-a2-a4 V2.00	0	31. siRNA-SC-10 PSPC1-A488 DAPI IMPa4-A546_ae_TileScan_001 (Stage 31 of 49)	00-6RFocA6VoVepMdCmxCnBJW
789.609	um^2	Cell	0.000	1.000	142	14	siRNA-SC-10 PSPC1-A488 IMPa4-A546 DAPI 8C2-siRNA-IMP-a2-a4 V2.00	0	31. siRNA-SC-10 PSPC1-A488 DAPI IMPa4-A546_ae_TileScan_001 (Stage 31 of 49)	00-6RFocA6VoVepMdCmxCnBJW
2679.58	um^2	Cell	0.000	1.000	143	15	siRNA-SC-10 PSPC1-A488 IMPa4-A546 DAPI 8C2-siRNA-IMP-a2-a4 V2.00	0	31. siRNA-SC-10 PSPC1-A488 DAPI IMPa4-A546_ae_TileScan_001 (Stage 31 of 49)	00-6RFocA6VoVepMdCmxCnBJW
1387.17	um^2	Cell	0.000	1.000	144	16	siRNA-SC-10 PSPC1-A488 IMPa4-A546 DAPI 8C2-siRNA-IMP-a2-a4 V2.00	0	31. siRNA-SC-10 PSPC1-A488 DAPI IMPa4-A546_ae_TileScan_001 (Stage 31 of 49)	00-6RFocA6VoVepMdCmxCnBJW
2158.41	um^2	Cell	0.000	1.000	145	17	siRNA-SC-10 PSPC1-A488 IMPa4-A546 DAPI 8C2-siRNA-IMP-a2-a4 V2.00	0	31. siRNA-SC-10 PSPC1-A488 DAPI IMPa4-A546_ae_TileScan_001 (Stage 31 of 49)	00-6RFocA6VoVepMdCmxCnBJW
4059.7	um^2	Cell	0.000	1.000	146	18	siRNA-SC-10 PSPC1-A488 IMPa4-A546 DAPI 8C2-siRNA-IMP-a2-a4 V2.00	0	31. siRNA-SC-10 PSPC1-A488 DAPI IMPa4-A546_ae_TileScan_001 (Stage 31 of 49)	00-6RFocA6VoVepMdCmxCnBJW
1397.79	um^2	Cell	0.000	1.000	147	19	siRNA-SC-10 PSPC1-A488 IMPa4-A546 DAPI 8C2-siRNA-IMP-a2-a4 V2.00	0	31. siRNA-SC-10 PSPC1-A488 DAPI IMPa4-A546_ae_TileScan_001 (Stage 31 of 49)	00-6RFocA6VoVepMdCmxCnBJW
3195.23	um^2	Cell	0.000	1.000	148	20	siRNA-SC-10 PSPC1-A488 IMPa4-A546 DAPI 8C2-siRNA-IMP-a2-a4 V2.00	0	31. siRNA-SC-10 PSPC1-A488 DAPI IMPa4-A546_ae_TileScan_001 (Stage 31 of 49)	00-6RFocA6VoVepMdCmxCnBJW
1484.18	um^2	Cell	0.000	1.000	149	21	siRNA-SC-10 PSPC1-A488 IMPa4-A546 DAPI 8C2-siRNA-IMP-a2-a4 V2.00	0	31. siRNA-SC-10 PSPC1-A488 DAPI IMPa4-A546_ae_TileScan_001 (Stage 31 of 49)	00-6RFocA6VoVepMdCmxCnBJW
2098.66	um^2	Cell	0.000	1.000	150	22	siRNA-SC-10 PSPC1-A488 IMPa4-A546 DAPI 8C2-siRNA-IMP-a2-a4 V2.00	0	31. siRNA-SC-10 PSPC1-A488 DAPI IMPa4-A546_ae_TileScan_001 (Stage 31 of 49)	00-6RFocA6VoVepMdCmxCnBJW
1483.52	um^2	Cell	0.000	1.000	151	23	siRNA-SC-10 PSPC1-A488 IMPa4-A546 DAPI 8C2-siRNA-IMP-a2-a4 V2.00	0	31. siRNA-SC-10 PSPC1-A488 DAPI IMPa4-A546_ae_TileScan_001 (Stage 31 of 49)	00-6RFocA6VoVepMdCmxCnBJW
1339.54	um^2	Cell	0.000	1.000	152	24	siRNA-SC-10 PSPC1-A488 IMPa4-A546 DAPI 8C2-siRNA-IMP-a2-a4 V2.00	0	31. siRNA-SC-10 PSPC1-A488 DAPI IMPa4-A546_ae_TileScan_001 (Stage 31 of 49)	00-6RFocA6VoVepMdCmxCnBJW
768.705	um^2	Cell	0.000	1.000	153	25	siRNA-SC-10 PSPC1-A488 IMPa4-A546 DAPI 8C2-siRNA-IMP-a2-a4 V2.00	0	31. siRNA-SC-10 PSPC1-A488 DAPI IMPa4-A546_ae_TileScan_001 (Stage 31 of 49)	00-6RFocA6VoVepMdCmxCnBJW
1546.24	um^2	Cell	0.000	1.000	154	26	siRNA-SC-10 PSPC1-A488 IMPa4-A546 DAPI 8C2-siRNA-IMP-a2-a4 V2.00	0	31. siRNA-SC-10 PSPC1-A488 DAPI IMPa4-A546_ae_TileScan_001 (Stage 31 of 49)	00-6RFocA6VoVepMdCmxCnBJW
1803.11	um^2	Cell	0.000	1.000	155	27	siRNA-SC-10 PSPC1-A488 IMPa4-A546 DAPI 8C2-siRNA-IMP-a2-a4 V2.00	0	31. siRNA-SC-10 PSPC1-A488 DAPI IMPa4-A546_ae_TileScan_001 (Stage 31 of 49)	00-6RFocA6VoVepMdCmxCnBJW
509.484	um^2	Cell	0.000	1.000	156	0	siRNA-SC-10 PSPC1-A488 IMPa4-A546 DAPI 8C2-siRNA-IMP-a2-a4 V2.00	0	31. siRNA-SC-10 PSPC1-A488 DAPI IMPa4-A546_af_TileScan_001 (Stage 32 of 49)	00-MmCakBTGcquw2wLERnXhbg
1907.67	um^2	Cell	0.000	1.000	157	1	siRNA-SC-10 PSPC1-A488 IMPa4-A546 DAPI 8C2-siRNA-IMP-a2-a4 V2.00	0	31. siRNA-SC-10 PSPC1-A488 DAPI IMPa4-A546_af_TileScan_001 (Stage 32 of 49)	00-MmCakBTGcquw2wLERnXhbg
2212.06	um^2	Cell	0.000	1.000	158	2	siRNA-SC-10 PSPC1-A488 IMPa4-A546 DAPI 8C2-siRNA-IMP-a2-a4 V2.00	0	31. siRNA-SC-10 PSPC1-A488 DAPI IMPa4-A546_af_TileScan_001 (Stage 32 of 49)	00-MmCakBTGcquw2wLERnXhbg
1580.34	um^2	Cell	0.000	1.000	159	3	siRNA-SC-10 PSPC1-A488 IMPa4-A546 DAPI 8C2-siRNA-IMP-a2-a4 V2.00	0	31. siRNA-SC-10 PSPC1-A488 DAPI IMPa4-A546_af_TileScan_001 (Stage 32 of 49)	00-MmCakBTGcquw2wLERnXhbg
1978.42	um^2	Cell	0.000	1.000	160	4	siRNA-SC-10 PSPC1-A488 IMPa4-A546 DAPI 8C2-siRNA-IMP-a2-a4 V2.00	0	31. siRNA-SC-10 PSPC1-A488 DAPI IMPa4-A546_af_TileScan_001 (Stage 32 of 49)	00-MmCakBTGcquw2wLERnXhbg
2439.02	um^2	Cell	0.000	1.000	161	5	siRNA-SC-10 PSPC1-A488 IMPa4-A546 DAPI 8C2-siRNA-IMP-a2-a4 V2.00	0	31. siRNA-SC-10 PSPC1-A488 DAPI IMPa4-A546_af_TileScan_001 (Stage 32 of 49)	00-MmCakBTGcquw2wLERnXhbg
1619.7	um^2	Cell	0.000	1.000	162	6	siRNA-SC-10 PSPC1-A488 IMPa4-A546 DAPI 8C2-siRNA-IMP-a2-a4 V2.00	0	31. siRNA-SC-10 PSPC1-A488 DAPI IMPa4-A546_af_TileScan_001 (Stage 32 of 49)	00-MmCakBTGcquw2wLERnXhbg
1862.06	um^2	Cell	0.000	1.000	163	7	siRNA-SC-10 PSPC1-A488 IMPa4-A546 DAPI 8C2-siRNA-IMP-a2-a4 V2.00	0	31. siRNA-SC-10 PSPC1-A488 DAPI IMPa4-A546_af_TileScan_001 (Stage 32 of 49)	00-MmCakBTGcquw2wLERnXhbg
3174.13	um^2	Cell	0.000	1.000	164	8	siRNA-SC-10 PSPC1-A488 IMPa4-A546 DAPI 8C2-siRNA-IMP-a2-a4 V2.00	0	31. siRNA-SC-10 PSPC1-A488 DAPI IMPa4-A546_af_TileScan_001 (Stage 32 of 49)	00-MmCakBTGcquw2wLERnXhbg
1860.85	um^2	Cell	0.000	1.000	165	9	siRNA-SC-10 PSPC1-A488 IMPa4-A546 DAPI 8C2-siRNA-IMP-a2-a4 V2.00	0	31. siRNA-SC-10 PSPC1-A488 DAPI IMPa4-A546_af_TileScan_001 (Stage 32 of 49)	00-MmCakBTGcquw2wLERnXhbg
1445.93	um^2	Cell	0.000	1.000	166	10	siRNA-SC-10 PSPC1-A488 IMPa4-A546 DAPI 8C2-siRNA-IMP-a2-a4 V2.00	0	31. siRNA-SC-10 PSPC1-A488 DAPI IMPa4-A546_af_TileScan_001 (Stage 32 of 49)	00-MmCakBTGcquw2wLERnXhbg
1152.64	um^2	Cell	0.000	1.000	167	11	siRNA-SC-10 PSPC1-A488 IMPa4-A546 DAPI 8C2-siRNA-IMP-a2-a4 V2.00	0	31. siRNA-SC-10 PSPC1-A488 DAPI IMPa4-A546_af_TileScan_001 (Stage 32 of 49)	00-MmCakBTGcquw2wLERnXhbg
1691.09	um^2	Cell	0.000	1.000	168	12	siRNA-SC-10 PSPC1-A488 IMPa4-A546 DAPI 8C2-siRNA-IMP-a2-a4 V2.00	0	31. siRNA-SC-10 PSPC1-A488 DAPI IMPa4-A546_af_TileScan_001 (Stage 32 of 49)	00-MmCakBTGcquw2wLERnXhbg
2736.39	um^2	Cell	0.000	1.000	169	13	siRNA-SC-10 PSPC1-A488 IMPa4-A546 DAPI 8C2-siRNA-IMP-a2-a4 V2.00	0	31. siRNA-SC-10 PSPC1-A488 DAPI IMPa4-A546_af_TileScan_001 (Stage 32 of 49)	00-MmCakBTGcquw2wLERnXhbg
1867.75	um^2	Cell	0.000	1.000	170	14	siRNA-SC-10 PSPC1-A488 IMPa4-A546 DAPI 8C2-siRNA-IMP-a2-a4 V2.00	0	31. siRNA-SC-10 PSPC1-A488 DAPI IMPa4-A546_af_TileScan_001 (Stage 32 of 49)	00-MmCakBTGcquw2wLERnXhbg
1524.36	um^2	Cell	0.000	1.000	171	15	siRNA-SC-10 PSPC1-A488 IMPa4-A546 DAPI 8C2-siRNA-IMP-a2-a4 V2.00	0	31. siRNA-SC-10 PSPC1-A488 DAPI IMPa4-A546_af_TileScan_001 (Stage 32 of 49)	00-MmCakBTGcquw2wLERnXhbg
2784.95	um^2	Cell	0.000	1.000	172	16	siRNA-SC-10 PSPC1-A488 IMPa4-A546 DAPI 8C2-siRNA-IMP-a2-a4 V2.00	0	31. siRNA-SC-10 PSPC1-A488 DAPI IMPa4-A546_af_TileScan_001 (Stage 32 of 49)	00-MmCakBTGcquw2wLERnXhbg
1576.47	um^2	Cell	0.000	1.000	173	17	siRNA-SC-10 PSPC1-A488 IMPa4-A546 DAPI 8C2-siRNA-IMP-a2-a4 V2.00	0	31. siRNA-SC-10 PSPC1-A488 DAPI IMPa4-A546_af_TileScan_001 (Stage 32 of 49)	00-MmCakBTGcquw2wLERnXhbg
2140.29	um^2	Cell	0.000	1.000	174	18	siRNA-SC-10 PSPC1-A488 IMPa4-A546 DAPI 8C2-siRNA-IMP-a2-a4 V2.00	0	31. siRNA-SC-10 PSPC1-A488 DAPI IMPa4-A546_af_TileScan_001 (Stage 32 of 49)	00-MmCakBTGcquw2wLERnXhbg
1362.68	um^2	Cell	0.000	1.000	175	19	siRNA-SC-10 PSPC1-A488 IMPa4-A546 DAPI 8C2-siRNA-IMP-a2-a4 V2.00	0	31. siRNA-SC-10 PSPC1-A488 DAPI IMPa4-A546_af_TileScan_001 (Stage 32 of 49)	00-MmCakBTGcquw2wLERnXhbg
1362.54	um^2	Cell	0.000	1.000	176	20	siRNA-SC-10 PSPC1-A488 IMPa4-A546 DAPI 8C2-siRNA-IMP-a2-a4 V2.00	0	31. siRNA-SC-10 PSPC1-A488 DAPI IMPa4-A546_af_TileScan_001 (Stage 32 of 49)	00-MmCakBTGcquw2wLERnXhbg
537.741	um^2	Cell	0.000	1.000	177	21	siRNA-SC-10 PSPC1-A488 IMPa4-A546 DAPI 8C2-siRNA-IMP-a2-a4 V2.00	0	31. siRNA-SC-10 PSPC1-A488 DAPI IMPa4-A546_af_TileScan_001 (Stage 32 of 49)	00-MmCakBTGcquw2wLERnXhbg
1161.27	um^2	Cell	0.000	1.000	178	22	siRNA-SC-10 PSPC1-A488 IMPa4-A546 DAPI 8C2-siRNA-IMP-a2-a4 V2.00	0	31. siRNA-SC-10 PSPC1-A488 DAPI IMPa4-A546_af_TileScan_001 (Stage 32 of 49)	00-MmCakBTGcquw2wLERnXhbg
1753.59	um^2	Cell	0.000	1.000	179	23	siRNA-SC-10 PSPC1-A488 IMPa4-A546 DAPI 8C2-siRNA-IMP-a2-a4 V2.00	0	31. siRNA-SC-10 PSPC1-A488 DAPI IMPa4-A546_af_TileScan_001 (Stage 32 of 49)	00-MmCakBTGcquw2wLERnXhbg
549.679	um^2	Cell	0.000	1.000	180	0	siRNA-SC-10 PSPC1-A488 IMPa4-A546 DAPI 8C2-siRNA-IMP-a2-a4 V2.00	0	31. siRNA-SC-10 PSPC1-A488 DAPI IMPa4-A546_ag_TileScan_001 (Stage 33 of 49)	00-VYpuGLpardeprXF5tJDsDZ
993.579	um^2	Cell	0.000	1.000	181	1	siRNA-SC-10 PSPC1-A488 IMPa4-A546 DAPI 8C2-siRNA-IMP-a2-a4 V2.00	0	31. siRNA-SC-10 PSPC1-A488 DAPI IMPa4-A546_ag_TileScan_001 (Stage 33 of 49)	00-VYpuGLpardeprXF5tJDsDZ
1293.27	um^2	Cell	0.000	1.000	182	2	siRNA-SC-10 PSPC1-A488 IMPa4-A546 DAPI 8C2-siRNA-IMP-a2-a4 V2.00	0	31. siRNA-SC-10 PSPC1-A488 DAPI IMPa4-A546_ag_TileScan_001 (Stage 33 of 49)	00-VYpuGLpardeprXF5tJDsDZ
550.847	um^2	Cell	0.000	1.000	183	3	siRNA-SC-10 PSPC1-A488 IMPa4-A546 DAPI 8C2-siRNA-IMP-a2-a4 V2.00	0	31. siRNA-SC-10 PSPC1-A488 DAPI IMPa4-A546_ag_TileScan_001 (Stage 33 of 49)	00-VYpuGLpardeprXF5tJDsDZ
1108.67	um^2	Cell	0.000	1.000	184	4	siRNA-SC-10 PSPC1-A488 IMPa4-A546 DAPI 8C2-siRNA-IMP-a2-a4 V2.00	0	31. siRNA-SC-10 PSPC1-A488 DAPI IMPa4-A546_ag_TileScan_001 (Stage 33 of 49)	00-VYpuGLpardeprXF5tJDsDZ
1093.66	um^2	Cell	0.000	1.000	185	5	siRNA-SC-10 PSPC1-A488 IMPa4-A546 DAPI 8C2-siRNA-IMP-a2-a4 V2.00	0	31. siRNA-SC-10 PSPC1-A488 DAPI IMPa4-A546_ag_TileScan_001 (Stage 33 of 49)	00-VYpuGLpardeprXF5tJDsDZ
1319.75	um^2	Cell	0.000	1.000	186	6	siRNA-SC-10 PSPC1-A488 IMPa4-A546 DAPI 8C2-siRNA-IMP-a2-a4 V2.00	0	31. siRNA-SC-10 PSPC1-A488 DAPI IMPa4-A546_ag_TileScan_001 (Stage 33 of 49)	00-VYpuGLpardeprXF5tJDsDZ
1881.74	um^2	Cell	0.000	1.000	187	7	siRNA-SC-10 PSPC1-A488 IMPa4-A546 DAPI 8C2-siRNA-IMP-a2-a4 V2.00	0	31. siRNA-SC-10 PSPC1-A488 DAPI IMPa4-A546_ag_TileScan_001 (Stage 33 of 49)	00-VYpuGLpardeprXF5tJDsDZ
1031.49	um^2	Cell	0.000	1.000	188	8	siRNA-SC-10 PSPC1-A488 IMPa4-A546 DAPI 8C2-siRNA-IMP-a2-a4 V2.00	0	31. siRNA-SC-10 PSPC1-A488 DAPI IMPa4-A546_ag_TileScan_001 (Stage 33 of 49)	00-VYpuGLpardeprXF5tJDsDZ
1508.4	um^2	Cell	0.000	1.000	189	9	siRNA-SC-10 PSPC1-A488 IMPa4-A546 DAPI 8C2-siRNA-IMP-a2-a4 V2.00	0	31. siRNA-SC-10 PSPC1-A488 DAPI IMPa4-A546_ag_TileScan_001 (Stage 33 of 49)	00-VYpuGLpardeprXF5tJDsDZ
2871.91	um^2	Cell	0.000	1.000	190	10	siRNA-SC-10 PSPC1-A488 IMPa4-A546 DAPI 8C2-siRNA-IMP-a2-a4 V2.00	0	31. siRNA-SC-10 PSPC1-A488 DAPI IMPa4-A546_ag_TileScan_001 (Stage 33 of 49)	00-VYpuGLpardeprXF5tJDsDZ
2716.85	um^2	Cell	0.000	1.000	191	11	siRNA-SC-10 PSPC1-A488 IMPa4-A546 DAPI 8C2-siRNA-IMP-a2-a4 V2.00	0	31. siRNA-SC-10 PSPC1-A488 DAPI IMPa4-A546_ag_TileScan_001 (Stage 33 of 49)	00-VYpuGLpardeprXF5tJDsDZ
1503.52	um^2	Cell	0.000	1.000	192	12	siRNA-SC-10 PSPC1-A488 IMPa4-A546 DAPI 8C2-siRNA-IMP-a2-a4 V2.00	0	31. siRNA-SC-10 PSPC1-A488 DAPI IMPa4-A546_ag_TileScan_001 (Stage 33 of 49)	00-VYpuGLpardeprXF5tJDsDZ
1663.4	um^2	Cell	0.000	1.000	193	13	siRNA-SC-10 PSPC1-A488 IMPa4-A546 DAPI 8C2-siRNA-IMP-a2-a4 V2.00	0	31. siRNA-SC-10 PSPC1-A488 DAPI IMPa4-A546_ag_TileScan_001 (Stage 33 of 49)	00-VYpuGLpardeprXF5tJDsDZ
1392.59	um^2	Cell	0.000	1.000	194	14	siRNA-SC-10 PSPC1-A488 IMPa4-A546 DAPI 8C2-siRNA-IMP-a2-a4 V2.00	0	31. siRNA-SC-10 PSPC1-A488 DAPI IMPa4-A546_ag_TileScan_001 (Stage 33 of 49)	00-VYpuGLpardeprXF5tJDsDZ
1949.17	um^2	Cell	0.000	1.000	195	15	siRNA-SC-10 PSPC1-A488 IMPa4-A546 DAPI 8C2-siRNA-IMP-a2-a4 V2.00	0	31. siRNA-SC-10 PSPC1-A488 DAPI IMPa4-A546_ag_TileScan_001 (Stage 33 of 49)	00-VYpuGLpardeprXF5tJDsDZ
1800.57	um^2	Cell	0.000	1.000	196	16	siRNA-SC-10 PSPC1-A488 IMPa4-A546 DAPI 8C2-siRNA-IMP-a2-a4 V2.00	0	31. siRNA-SC-10 PSPC1-A488 DAPI IMPa4-A546_ag_TileScan_001 (Stage 33 of 49)	00-VYpuGLpardeprXF5tJDsDZ
3401.42	um^2	Cell	0.000	1.000	197	17	siRNA-SC-10 PSPC1-A488 IMPa4-A546 DAPI 8C2-siRNA-IMP-a2-a4 V2.00	0	31. siRNA-SC-10 PSPC1-A488 DAPI IMPa4-A546_ag_TileScan_001 (Stage 33 of 49)	00-VYpuGLpardeprXF5tJDsDZ
1601.84	um^2	Cell	0.000	1.000	198	18	siRNA-SC-10 PSPC1-A488 IMPa4-A546 DAPI 8C2-siRNA-IMP-a2-a4 V2.00	0	31. siRNA-SC-10 PSPC1-A488 DAPI IMPa4-A546_ag_TileScan_001 (Stage 33 of 49)	00-VYpuGLpardeprXF5tJDsDZ
1082.66	um^2	Cell	0.000	1.000	199	19	siRNA-SC-10 PSPC1-A488 IMPa4-A546 DAPI 8C2-siRNA-IMP-a2-a4 V2.00	0	31. siRNA-SC-10 PSPC1-A488 DAPI IMPa4-A546_ag_TileScan_001 (Stage 33 of 49)	00-VYpuGLpardeprXF5tJDsDZ
2333.69	um^2	Cell	0.000	1.000	200	20	siRNA-SC-10 PSPC1-A488 IMPa4-A546 DAPI 8C2-siRNA-IMP-a2-a4 V2.00	0	31. siRNA-SC-10 PSPC1-A488 DAPI IMPa4-A546_ag_TileScan_001 (Stage 33 of 49)	00-VYpuGLpardeprXF5tJDsDZ
1188.48	um^2	Cell	0.000	1.000	201	21	siRNA-SC-10 PSPC1-A488 IMPa4-A546 DAPI 8C2-siRNA-IMP-a2-a4 V2.00	0	31. siRNA-SC-10 PSPC1-A488 DAPI IMPa4-A546_ag_TileScan_001 (Stage 33 of 49)	00-VYpuGLpardeprXF5tJDsDZ
1520.31	um^2	Cell	0.000	1.000	202	22	siRNA-SC-10 PSPC1-A488 IMPa4-A546 DAPI 8C2-siRNA-IMP-a2-a4 V2.00	0	31. siRNA-SC-10 PSPC1-A488 DAPI IMPa4-A546_ag_TileScan_001 (Stage 33 of 49)	00-VYpuGLpardeprXF5tJDsDZ
1181.29	um^2	Cell	0.000	1.000	203	23	siRNA-SC-10 PSPC1-A488 IMPa4-A546 DAPI 8C2-siRNA-IMP-a2-a4 V2.00	0	31. siRNA-SC-10 PSPC1-A488 DAPI IMPa4-A546_ag_TileScan_001 (Stage 33 of 49)	00-VYpuGLpardeprXF5tJDsDZ
622.348	um^2	Cell	0.000	1.000	204	24	siRNA-SC-10 PSPC1-A488 IMPa4-A546 DAPI 8C2-siRNA-IMP-a2-a4 V2.00	0	31. siRNA-SC-10 PSPC1-A488 DAPI IMPa4-A546_ag_TileScan_001 (Stage 33 of 49)	00-VYpuGLpardeprXF5tJDsDZ
2252.99	um^2	Cell	0.000	1.000	205	25	siRNA-SC-10 PSPC1-A488 IMPa4-A546 DAPI 8C2-siRNA-IMP-a2-a4 V2.00	0	31. siRNA-SC-10 PSPC1-A488 DAPI IMPa4-A546_ag_TileScan_001 (Stage 33 of 49)	00-VYpuGLpardeprXF5tJDsDZ
1156.23	um^2	Cell	0.000	1.000	206	26	siRNA-SC-10 PSPC1-A488 IMPa4-A546 DAPI 8C2-siRNA-IMP-a2-a4 V2.00	0	31. siRNA-SC-10 PSPC1-A488 DAPI IMPa4-A546_ag_TileScan_001 (Stage 33 of 49)	00-VYpuGLpardeprXF5tJDsDZ
2870.04	um^2	Cell	0.000	1.000	207	27	siRNA-SC-10 PSPC1-A488 IMPa4-A546 DAPI 8C2-siRNA-IMP-a2-a4 V2.00	0	31. siRNA-SC-10 PSPC1-A488 DAPI IMPa4-A546_ag_TileScan_001 (Stage 33 of 49)	00-VYpuGLpardeprXF5tJDsDZ
1643.29	um^2	Cell	0.000	1.000	208	28	siRNA-SC-10 PSPC1-A488 IMPa4-A546 DAPI 8C2-siRNA-IMP-a2-a4 V2.00	0	31. siRNA-SC-10 PSPC1-A488 DAPI IMPa4-A546_ag_TileScan_001 (Stage 33 of 49)	00-VYpuGLpardeprXF5tJDsDZ
604.37	um^2	Cell	0.000	1.000	209	29	siRNA-SC-10 PSPC1-A488 IMPa4-A546 DAPI 8C2-siRNA-IMP-a2-a4 V2.00	0	31. siRNA-SC-10 PSPC1-A488 DAPI IMPa4-A546_ag_TileScan_001 (Stage 33 of 49)	00-VYpuGLpardeprXF5tJDsDZ
1604.37	um^2	Cell	0.000	1.000	210	30	siRNA-SC-10 PSPC1-A488 IMPa4-A546 DAPI 8C2-siRNA-IMP-a2-a4 V2.00	0	31. siRNA-SC-10 PSPC1-A488 DAPI IMPa4-A546_ag_TileScan_001 (Stage 33 of 49)	00-VYpuGLpardeprXF5tJDsDZ
704.577	um^2	Cell	0.000	1.000	211	31	siRNA-SC-10 PSPC1-A488 IMPa4-A546 DAPI 8C2-siRNA-IMP-a2-a4 V2.00	0	31. siRNA-SC-10 PSPC1-A488 DAPI IMPa4-A546_ag_TileScan_001 (Stage 33 of 49)	00-VYpuGLpardeprXF5tJDsDZ
474.125	um^2	Cell	0.000	1.000	212	0	siRNA-SC-10 PSPC1-A488 IMPa4-A546 DAPI 8C2-siRNA-IMP-a2-a4 V2.00	0	31. siRNA-SC-10 PSPC1-A488 DAPI IMPa4-A546_ah_TileScan_001 (Stage 34 of 49)	00-JqbzLDQ7mYA3UJ2DnKBPwJ
2187.51	um^2	Cell	0.000	1.000	213	1	siRNA-SC-10 PSPC1-A488 IMPa4-A546 DAPI 8C2-siRNA-IMP-a2-a4 V2.00	0	31. siRNA-SC-10 PSPC1-A488 DAPI IMPa4-A546_ah_TileScan_001 (Stage 34 of 49)	00-JqbzLDQ7mYA3UJ2DnKBPwJ
2423.53	um^2	Cell	0.000	1.000	214	2	siRNA-SC-10 PSPC1-A488 IMPa4-A546 DAPI 8C2-siRNA-IMP-a2-a4 V2.00	0	31. siRNA-SC-10 PSPC1-A488 DAPI IMPa4-A546_ah_TileScan_001 (Stage 34 of 49)	00-JqbzLDQ7mYA3UJ2DnKBPwJ
2122.13	um^2	Cell	0.000	1.000	215	3	siRNA-SC-10 PSPC1-A488 IMPa4-A546 DAPI 8C2-siRNA-IMP-a2-a4 V2.00	0	31. siRNA-SC-10 PSPC1-A488 DAPI IMPa4-A546_ah_TileScan_001 (Stage 34 of 49)	00-JqbzLDQ7mYA3UJ2DnKBPwJ
2031.53	um^2	Cell	0.000	1.000	216	4	siRNA-SC-10 PSPC1-A488 IMPa4-A546 DAPI 8C2-siRNA-IMP-a2-a4 V2.00	0	31. siRNA-SC-10 PSPC1-A488 DAPI IMPa4-A546_ah_TileScan_001 (Stage 34 of 49)	00-JqbzLDQ7mYA3UJ2DnKBPwJ
978.32	um^2	Cell	0.000	1.000	217	5	siRNA-SC-10 PSPC1-A488 IMPa4-A546 DAPI 8C2-siRNA-IMP-a2-a4 V2.00	0	31. siRNA-SC-10 PSPC1-A488 DAPI IMPa4-A546_ah_TileScan_001 (Stage 34 of 49)	00-JqbzLDQ7mYA3UJ2DnKBPwJ
2748.12	um^2	Cell	0.000	1.000	218	6	siRNA-SC-10 PSPC1-A488 IMPa4-A546 DAPI 8C2-siRNA-IMP-a2-a4 V2.00	0	31. siRNA-SC-10 PSPC1-A488 DAPI IMPa4-A546_ah_TileScan_001 (Stage 34 of 49)	00-JqbzLDQ7mYA3UJ2DnKBPwJ
801.937	um^2	Cell	0.000	1.000	219	7	siRNA-SC-10 PSPC1-A488 IMPa4-A546 DAPI 8C2-siRNA-IMP-a2-a4 V2.00	0	31. siRNA-SC-10 PSPC1-A488 DAPI IMPa4-A546_ah_TileScan_001 (Stage 34 of 49)	00-JqbzLDQ7mYA3UJ2DnKBPwJ
1200.2	um^2	Cell	0.000	1.000	220	8	siRNA-SC-10 PSPC1-A488 IMPa4-A546 DAPI 8C2-siRNA-IMP-a2-a4 V2.00	0	31. siRNA-SC-10 PSPC1-A488 DAPI IMPa4-A546_ah_TileScan_001 (Stage 34 of 49)	00-JqbzLDQ7mYA3UJ2DnKBPwJ
2269.3	um^2	Cell	0.000	1.000	221	9	siRNA-SC-10 PSPC1-A488 IMPa4-A546 DAPI 8C2-siRNA-IMP-a2-a4 V2.00	0	31. siRNA-SC-10 PSPC1-A488 DAPI IMPa4-A546_ah_TileScan_001 (Stage 34 of 49)	00-JqbzLDQ7mYA3UJ2DnKBPwJ
1806.13	um^2	Cell	0.000	1.000	222	10	siRNA-SC-10 PSPC1-A488 IMPa4-A546 DAPI 8C2-siRNA-IMP-a2-a4 V2.00	0	31. siRNA-SC-10 PSPC1-A488 DAPI IMPa4-A546_ah_TileScan_001 (Stage 34 of 49)	00-JqbzLDQ7mYA3UJ2DnKBPwJ
1316.3	um^2	Cell	0.000	1.000	223	11	siRNA-SC-10 PSPC1-A488 IMPa4-A546 DAPI 8C2-siRNA-IMP-a2-a4 V2.00	0	31. siRNA-SC-10 PSPC1-A488 DAPI IMPa4-A546_ah_TileScan_001 (Stage 34 of 49)	00-JqbzLDQ7mYA3UJ2DnKBPwJ
3256.21	um^2	Cell	0.000	1.000	224	12	siRNA-SC-10 PSPC1-A488 IMPa4-A546 DAPI 8C2-siRNA-IMP-a2-a4 V2.00	0	31. siRNA-SC-10 PSPC1-A488 DAPI IMPa4-A546_ah_TileScan_001 (Stage 34 of 49)	00-JqbzLDQ7mYA3UJ2DnKBPwJ
1637.62	um^2	Cell	0.000	1.000	225	13	siRNA-SC-10 PSPC1-A488 IMPa4-A546 DAPI 8C2-siRNA-IMP-a2-a4 V2.00	0	31. siRNA-SC-10 PSPC1-A488 DAPI IMPa4-A546_ah_TileScan_001 (Stage 34 of 49)	00-JqbzLDQ7mYA3UJ2DnKBPwJ
1059.16	um^2	Cell	0.000	1.000	226	14	siRNA-SC-10 PSPC1-A488 IMPa4-A546 DAPI 8C2-siRNA-IMP-a2-a4 V2.00	0	31. siRNA-SC-10 PSPC1-A488 DAPI IMPa4-A546_ah_TileScan_001 (Stage 34 of 49)	00-JqbzLDQ7mYA3UJ2DnKBPwJ
973.18	um^2	Cell	0.000	1.000	227	15	siRNA-SC-10 PSPC1-A488 IMPa4-A546 DAPI 8C2-siRNA-IMP-a2-a4 V2.00	0	31. siRNA-SC-10 PSPC1-A488 DAPI IMPa4-A546_ah_TileScan_001 (Stage 34 of 49)	00-JqbzLDQ7mYA3UJ2DnKBPwJ
1991.08	um^2	Cell	0.000	1.000	228	16	siRNA-SC-10 PSPC1-A488 IMPa4-A546 DAPI 8C2-siRNA-IMP-a2-a4 V2.00	0	31. siRNA-SC-10 PSPC1-A488 DAPI IMPa4-A546_ah_TileScan_001 (Stage 34 of 49)	00-JqbzLDQ7mYA3UJ2DnKBPwJ
3589.37	um^2	Cell	0.000	1.000	229	17	siRNA-SC-10 PSPC1-A488 IMPa4-A546 DAPI 8C2-siRNA-IMP-a2-a4 V2.00	0	31. siRNA-SC-10 PSPC1-A488 DAPI IMPa4-A546_ah_TileScan_001 (Stage 34 of 49)	00-JqbzLDQ7mYA3UJ2DnKBPwJ
1105.1	um^2	Cell	0.000	1.000	230	18	siRNA-SC-10 PSPC1-A488 IMPa4-A546 DAPI 8C2-siRNA-IMP-a2-a4 V2.00	0	31. siRNA-SC-10 PSPC1-A488 DAPI IMPa4-A546_ah_TileScan_001 (Stage 34 of 49)	00-JqbzLDQ7mYA3UJ2DnKBPwJ
978.67	um^2	Cell	0.000	1.000	231	19	siRNA-SC-10 PSPC1-A488 IMPa4-A546 DAPI 8C2-siRNA-IMP-a2-a4 V2.00	0	31. siRNA-SC-10 PSPC1-A488 DAPI IMPa4-A546_ah_TileScan_001 (Stage 34 of 49)	00-JqbzLDQ7mYA3UJ2DnKBPwJ
1176.28	um^2	Cell	0.000	1.000	232	20	siRNA-SC-10 PSPC1-A488 IMPa4-A546 DAPI 8C2-siRNA-IMP-a2-a4 V2.00	0	31. siRNA-SC-10 PSPC1-A488 DAPI IMPa4-A546_ah_TileScan_001 (Stage 34 of 49)	00-JqbzLDQ7mYA3UJ2DnKBPwJ
1307.3	um^2	Cell	0.000	1.000	233	21	siRNA-SC-10 PSPC1-A488 IMPa4-A546 DAPI 8C2-siRNA-IMP-a2-a4 V2.00	0	31. siRNA-SC-10 PSPC1-A488 DAPI IMPa4-A546_ah_TileScan_001 (Stage 34 of 49)	00-JqbzLDQ7mYA3UJ2DnKBPwJ
1635.68	um^2	Cell	0.000	1.000	234	22	siRNA-SC-10 PSPC1-A488 IMPa4-A546 DAPI 8C2-siRNA-IMP-a2-a4 V2.00	0	31. siRNA-SC-10 PSPC1-A488 DAPI IMPa4-A546_ah_TileScan_001 (Stage 34 of 49)	00-JqbzLDQ7mYA3UJ2DnKBPwJ
1871.47	um^2	Cell	0.000	1.000	235	23	siRNA-SC-10 PSPC1-A488 IMPa4-A546 DAPI 8C2-siRNA-IMP-a2-a4 V2.00	0	31. siRNA-SC-10 PSPC1-A488 DAPI IMPa4-A546_ah_TileScan_001 (Stage 34 of 49)	00-JqbzLDQ7mYA3UJ2DnKBPwJ
2784.63	um^2	Cell	0.000	1.000	236	24	siRNA-SC-10 PSPC1-A488 IMPa4-A546 DAPI 8C2-siRNA-IMP-a2-a4 V2.00	0	31. siRNA-SC-10 PSPC1-A488 DAPI IMPa4-A546_ah_TileScan_001 (Stage 34 of 49)	00-JqbzLDQ7mYA3UJ2DnKBPwJ
1596.26	um^2	Cell	0.000	1.000	237	25	siRNA-SC-10 PSPC1-A488 IMPa4-A546 DAPI 8C2-siRNA-IMP-a2-a4 V2.00	0	31. siRNA-SC-10 PSPC1-A488 DAPI IMPa4-A546_ah_TileScan_001 (Stage 34 of 49)	00-JqbzLDQ7mYA3UJ2DnKBPwJ
1611.52	um^2	Cell	0.000	1.000	238	26	siRNA-SC-10 PSPC1-A488 IMPa4-A546 DAPI 8C2-siRNA-IMP-a2-a4 V2.00	0	31. siRNA-SC-10 PSPC1-A488 DAPI IMPa4-A546_ah_TileScan_001 (Stage 34 of 49)	00-JqbzLDQ7mYA3UJ2DnKBPwJ
1546.78	um^2	Cell	0.000	1.000	239	27	siRNA-SC-10 PSPC1-A488 IMPa4-A546 DAPI 8C2-siRNA-IMP-a2-a4 V2.00	0	31. siRNA-SC-10 PSPC1-A488 DAPI IMPa4-A546_ah_TileScan_001 (Stage 34 of 49)	00-JqbzLDQ7mYA3UJ2DnKBPwJ
1791.44	um^2	Cell	0.000	1.000	240	28	siRNA-SC-10 PSPC1-A488 IMPa4-A546 DAPI 8C2-siRNA-IMP-a2-a4 V2.00	0	31. siRNA-SC-10 PSPC1-A488 DAPI IMPa4-A546_ah_TileScan_001 (Stage 34 of 49)	00-JqbzLDQ7mYA3UJ2DnKBPwJ
509.528	um^2	Cell	0.000	1.000	241	0	siRNA-SC-10 PSPC1-A488 IMPa4-A546 DAPI 8C2-siRNA-IMP-a2-a4 V2.00	0	31. siRNA-SC-10 PSPC1-A488 DAPI IMPa4-A546_ai_TileScan_001 (Stage 35 of 49)	00-2jHxRK4oHFvZoH7kAkdaW7
1178.17	um^2	Cell	0.000	1.000	242	1	siRNA-SC-10 PSPC1-A488 IMPa4-A546 DAPI 8C2-siRNA-IMP-a2-a4 V2.00	0	31. siRNA-SC-10 PSPC1-A488 DAPI IMPa4-A546_ai_TileScan_001 (Stage 35 of 49)	00-2jHxRK4oHFvZoH7kAkdaW7
1615.69	um^2	Cell	0.000	1.000	243	2	siRNA-SC-10 PSPC1-A488 IMPa4-A546 DAPI 8C2-siRNA-IMP-a2-a4 V2.00	0	31. siRNA-SC-10 PSPC1-A488 DAPI IMPa4-A546_ai_TileScan_001 (Stage 35 of 49)	00-2jHxRK4oHFvZoH7kAkdaW7
2328.95	um^2	Cell	0.000	1.000	244	3	siRNA-SC-10 PSPC1-A488 IMPa4-A546 DAPI 8C2-siRNA-IMP-a2-a4 V2.00	0	31. siRNA-SC-10 PSPC1-A488 DAPI IMPa4-A546_ai_TileScan_001 (Stage 35 of 49)	00-2jHxRK4oHFvZoH7kAkdaW7
853.428	um^2	Cell	0.000	1.000	245	4	siRNA-SC-10 PSPC1-A488 IMPa4-A546 DAPI 8C2-siRNA-IMP-a2-a4 V2.00	0	31. siRNA-SC-10 PSPC1-A488 DAPI IMPa4-A546_ai_TileScan_001 (Stage 35 of 49)	00-2jHxRK4oHFvZoH7kAkdaW7
1488.12	um^2	Cell	0.000	1.000	246	5	siRNA-SC-10 PSPC1-A488 IMPa4-A546 DAPI 8C2-siRNA-IMP-a2-a4 V2.00	0	31. siRNA-SC-10 PSPC1-A488 DAPI IMPa4-A546_ai_TileScan_001 (Stage 35 of 49)	00-2jHxRK4oHFvZoH7kAkdaW7
2161.42	um^2	Cell	0.000	1.000	247	6	siRNA-SC-10 PSPC1-A488 IMPa4-A546 DAPI 8C2-siRNA-IMP-a2-a4 V2.00	0	31. siRNA-SC-10 PSPC1-A488 DAPI IMPa4-A546_ai_TileScan_001 (Stage 35 of 49)	00-2jHxRK4oHFvZoH7kAkdaW7
1726.09	um^2	Cell	0.000	1.000	248	7	siRNA-SC-10 PSPC1-A488 IMPa4-A546 DAPI 8C2-siRNA-IMP-a2-a4 V2.00	0	31. siRNA-SC-10 PSPC1-A488 DAPI IMPa4-A546_ai_TileScan_001 (Stage 35 of 49)	00-2jHxRK4oHFvZoH7kAkdaW7
1669.04	um^2	Cell	0.000	1.000	249	8	siRNA-SC-10 PSPC1-A488 IMPa4-A546 DAPI 8C2-siRNA-IMP-a2-a4 V2.00	0	31. siRNA-SC-10 PSPC1-A488 DAPI IMPa4-A546_ai_TileScan_001 (Stage 35 of 49)	00-2jHxRK4oHFvZoH7kAkdaW7
1410.36	um^2	Cell	0.000	1.000	250	9	siRNA-SC-10 PSPC1-A488 IMPa4-A546 DAPI 8C2-siRNA-IMP-a2-a4 V2.00	0	31. siRNA-SC-10 PSPC1-A488 DAPI IMPa4-A546_ai_TileScan_001 (Stage 35 of 49)	00-2jHxRK4oHFvZoH7kAkdaW7
1522.74	um^2	Cell	0.000	1.000	251	10	siRNA-SC-10 PSPC1-A488 IMPa4-A546 DAPI 8C2-siRNA-IMP-a2-a4 V2.00	0	31. siRNA-SC-10 PSPC1-A488 DAPI IMPa4-A546_ai_TileScan_001 (Stage 35 of 49)	00-2jHxRK4oHFvZoH7kAkdaW7
2360.95	um^2	Cell	0.000	1.000	252	11	siRNA-SC-10 PSPC1-A488 IMPa4-A546 DAPI 8C2-siRNA-IMP-a2-a4 V2.00	0	31. siRNA-SC-10 PSPC1-A488 DAPI IMPa4-A546_ai_TileScan_001 (Stage 35 of 49)	00-2jHxRK4oHFvZoH7kAkdaW7
1455.38	um^2	Cell	0.000	1.000	253	12	siRNA-SC-10 PSPC1-A488 IMPa4-A546 DAPI 8C2-siRNA-IMP-a2-a4 V2.00	0	31. siRNA-SC-10 PSPC1-A488 DAPI IMPa4-A546_ai_TileScan_001 (Stage 35 of 49)	00-2jHxRK4oHFvZoH7kAkdaW7
3349.05	um^2	Cell	0.000	1.000	254	13	siRNA-SC-10 PSPC1-A488 IMPa4-A546 DAPI 8C2-siRNA-IMP-a2-a4 V2.00	0	31. siRNA-SC-10 PSPC1-A488 DAPI IMPa4-A546_ai_TileScan_001 (Stage 35 of 49)	00-2jHxRK4oHFvZoH7kAkdaW7
864.49	um^2	Cell	0.000	1.000	255	14	siRNA-SC-10 PSPC1-A488 IMPa4-A546 DAPI 8C2-siRNA-IMP-a2-a4 V2.00	0	31. siRNA-SC-10 PSPC1-A488 DAPI IMPa4-A546_ai_TileScan_001 (Stage 35 of 49)	00-2jHxRK4oHFvZoH7kAkdaW7
897.215	um^2	Cell	0.000	1.000	256	15	siRNA-SC-10 PSPC1-A488 IMPa4-A546 DAPI 8C2-siRNA-IMP-a2-a4 V2.00	0	31. siRNA-SC-10 PSPC1-A488 DAPI IMPa4-A546_ai_TileScan_001 (Stage 35 of 49)	00-2jHxRK4oHFvZoH7kAkdaW7
1634.99	um^2	Cell	0.000	1.000	257	16	siRNA-SC-10 PSPC1-A488 IMPa4-A546 DAPI 8C2-siRNA-IMP-a2-a4 V2.00	0	31. siRNA-SC-10 PSPC1-A488 DAPI IMPa4-A546_ai_TileScan_001 (Stage 35 of 49)	00-2jHxRK4oHFvZoH7kAkdaW7
2311.03	um^2	Cell	0.000	1.000	258	17	siRNA-SC-10 PSPC1-A488 IMPa4-A546 DAPI 8C2-siRNA-IMP-a2-a4 V2.00	0	31. siRNA-SC-10 PSPC1-A488 DAPI IMPa4-A546_ai_TileScan_001 (Stage 35 of 49)	00-2jHxRK4oHFvZoH7kAkdaW7
2317.34	um^2	Cell	0.000	1.000	259	18	siRNA-SC-10 PSPC1-A488 IMPa4-A546 DAPI 8C2-siRNA-IMP-a2-a4 V2.00	0	31. siRNA-SC-10 PSPC1-A488 DAPI IMPa4-A546_ai_TileScan_001 (Stage 35 of 49)	00-2jHxRK4oHFvZoH7kAkdaW7
1997.57	um^2	Cell	0.000	1.000	260	19	siRNA-SC-10 PSPC1-A488 IMPa4-A546 DAPI 8C2-siRNA-IMP-a2-a4 V2.00	0	31. siRNA-SC-10 PSPC1-A488 DAPI IMPa4-A546_ai_TileScan_001 (Stage 35 of 49)	00-2jHxRK4oHFvZoH7kAkdaW7
586.893	um^2	Cell	0.000	1.000	261	20	siRNA-SC-10 PSPC1-A488 IMPa4-A546 DAPI 8C2-siRNA-IMP-a2-a4 V2.00	0	31. siRNA-SC-10 PSPC1-A488 DAPI IMPa4-A546_ai_TileScan_001 (Stage 35 of 49)	00-2jHxRK4oHFvZoH7kAkdaW7
2998.38	um^2	Cell	0.000	1.000	262	21	siRNA-SC-10 PSPC1-A488 IMPa4-A546 DAPI 8C2-siRNA-IMP-a2-a4 V2.00	0	31. siRNA-SC-10 PSPC1-A488 DAPI IMPa4-A546_ai_TileScan_001 (Stage 35 of 49)	00-2jHxRK4oHFvZoH7kAkdaW7
1916.24	um^2	Cell	0.000	1.000	263	22	siRNA-SC-10 PSPC1-A488 IMPa4-A546 DAPI 8C2-siRNA-IMP-a2-a4 V2.00	0	31. siRNA-SC-10 PSPC1-A488 DAPI IMPa4-A546_ai_TileScan_001 (Stage 35 of 49)	00-2jHxRK4oHFvZoH7kAkdaW7
2716.66	um^2	Cell	0.000	1.000	264	23	siRNA-SC-10 PSPC1-A488 IMPa4-A546 DAPI 8C2-siRNA-IMP-a2-a4 V2.00	0	31. siRNA-SC-10 PSPC1-A488 DAPI IMPa4-A546_ai_TileScan_001 (Stage 35 of 49)	00-2jHxRK4oHFvZoH7kAkdaW7
1347.71	um^2	Cell	0.000	1.000	265	24	siRNA-SC-10 PSPC1-A488 IMPa4-A546 DAPI 8C2-siRNA-IMP-a2-a4 V2.00	0	31. siRNA-SC-10 PSPC1-A488 DAPI IMPa4-A546_ai_TileScan_001 (Stage 35 of 49)	00-2jHxRK4oHFvZoH7kAkdaW7
938.647	um^2	Cell	0.000	1.000	266	25	siRNA-SC-10 PSPC1-A488 IMPa4-A546 DAPI 8C2-siRNA-IMP-a2-a4 V2.00	0	31. siRNA-SC-10 PSPC1-A488 DAPI IMPa4-A546_ai_TileScan_001 (Stage 35 of 49)	00-2jHxRK4oHFvZoH7kAkdaW7
946.503	um^2	Cell	0.000	1.000	267	0	siRNA-SC-10 PSPC1-A488 IMPa4-A546 DAPI 8C2-siRNA-IMP-a2-a4 V2.00	0	31. siRNA-SC-10 PSPC1-A488 DAPI IMPa4-A546_aj_TileScan_001 (Stage 36 of 49)	00-FKvKgehfg63mxKebJb7hRJ
1267.01	um^2	Cell	0.000	1.000	268	1	siRNA-SC-10 PSPC1-A488 IMPa4-A546 DAPI 8C2-siRNA-IMP-a2-a4 V2.00	0	31. siRNA-SC-10 PSPC1-A488 DAPI IMPa4-A546_aj_TileScan_001 (Stage 36 of 49)	00-FKvKgehfg63mxKebJb7hRJ
4187.75	um^2	Cell	0.000	1.000	269	2	siRNA-SC-10 PSPC1-A488 IMPa4-A546 DAPI 8C2-siRNA-IMP-a2-a4 V2.00	0	31. siRNA-SC-10 PSPC1-A488 DAPI IMPa4-A546_aj_TileScan_001 (Stage 36 of 49)	00-FKvKgehfg63mxKebJb7hRJ
1775.83	um^2	Cell	0.000	1.000	270	3	siRNA-SC-10 PSPC1-A488 IMPa4-A546 DAPI 8C2-siRNA-IMP-a2-a4 V2.00	0	31. siRNA-SC-10 PSPC1-A488 DAPI IMPa4-A546_aj_TileScan_001 (Stage 36 of 49)	00-FKvKgehfg63mxKebJb7hRJ
1069.67	um^2	Cell	0.000	1.000	271	4	siRNA-SC-10 PSPC1-A488 IMPa4-A546 DAPI 8C2-siRNA-IMP-a2-a4 V2.00	0	31. siRNA-SC-10 PSPC1-A488 DAPI IMPa4-A546_aj_TileScan_001 (Stage 36 of 49)	00-FKvKgehfg63mxKebJb7hRJ
3919.78	um^2	Cell	0.000	1.000	272	5	siRNA-SC-10 PSPC1-A488 IMPa4-A546 DAPI 8C2-siRNA-IMP-a2-a4 V2.00	0	31. siRNA-SC-10 PSPC1-A488 DAPI IMPa4-A546_aj_TileScan_001 (Stage 36 of 49)	00-FKvKgehfg63mxKebJb7hRJ
876.511	um^2	Cell	0.000	1.000	273	6	siRNA-SC-10 PSPC1-A488 IMPa4-A546 DAPI 8C2-siRNA-IMP-a2-a4 V2.00	0	31. siRNA-SC-10 PSPC1-A488 DAPI IMPa4-A546_aj_TileScan_001 (Stage 36 of 49)	00-FKvKgehfg63mxKebJb7hRJ
1758.58	um^2	Cell	0.000	1.000	274	7	siRNA-SC-10 PSPC1-A488 IMPa4-A546 DAPI 8C2-siRNA-IMP-a2-a4 V2.00	0	31. siRNA-SC-10 PSPC1-A488 DAPI IMPa4-A546_aj_TileScan_001 (Stage 36 of 49)	00-FKvKgehfg63mxKebJb7hRJ
444.556	um^2	Cell	0.000	1.000	275	8	siRNA-SC-10 PSPC1-A488 IMPa4-A546 DAPI 8C2-siRNA-IMP-a2-a4 V2.00	0	31. siRNA-SC-10 PSPC1-A488 DAPI IMPa4-A546_aj_TileScan_001 (Stage 36 of 49)	00-FKvKgehfg63mxKebJb7hRJ
593.705	um^2	Cell	0.000	1.000	276	9	siRNA-SC-10 PSPC1-A488 IMPa4-A546 DAPI 8C2-siRNA-IMP-a2-a4 V2.00	0	31. siRNA-SC-10 PSPC1-A488 DAPI IMPa4-A546_aj_TileScan_001 (Stage 36 of 49)	00-FKvKgehfg63mxKebJb7hRJ
407.336	um^2	Cell	0.000	1.000	277	10	siRNA-SC-10 PSPC1-A488 IMPa4-A546 DAPI 8C2-siRNA-IMP-a2-a4 V2.00	0	31. siRNA-SC-10 PSPC1-A488 DAPI IMPa4-A546_aj_TileScan_001 (Stage 36 of 49)	00-FKvKgehfg63mxKebJb7hRJ
1797.7	um^2	Cell	0.000	1.000	278	11	siRNA-SC-10 PSPC1-A488 IMPa4-A546 DAPI 8C2-siRNA-IMP-a2-a4 V2.00	0	31. siRNA-SC-10 PSPC1-A488 DAPI IMPa4-A546_aj_TileScan_001 (Stage 36 of 49)	00-FKvKgehfg63mxKebJb7hRJ
1629.52	um^2	Cell	0.000	1.000	279	12	siRNA-SC-10 PSPC1-A488 IMPa4-A546 DAPI 8C2-siRNA-IMP-a2-a4 V2.00	0	31. siRNA-SC-10 PSPC1-A488 DAPI IMPa4-A546_aj_TileScan_001 (Stage 36 of 49)	00-FKvKgehfg63mxKebJb7hRJ
1449.78	um^2	Cell	0.000	1.000	280	13	siRNA-SC-10 PSPC1-A488 IMPa4-A546 DAPI 8C2-siRNA-IMP-a2-a4 V2.00	0	31. siRNA-SC-10 PSPC1-A488 DAPI IMPa4-A546_aj_TileScan_001 (Stage 36 of 49)	00-FKvKgehfg63mxKebJb7hRJ
936.632	um^2	Cell	0.000	1.000	281	14	siRNA-SC-10 PSPC1-A488 IMPa4-A546 DAPI 8C2-siRNA-IMP-a2-a4 V2.00	0	31. siRNA-SC-10 PSPC1-A488 DAPI IMPa4-A546_aj_TileScan_001 (Stage 36 of 49)	00-FKvKgehfg63mxKebJb7hRJ
1203.79	um^2	Cell	0.000	1.000	282	15	siRNA-SC-10 PSPC1-A488 IMPa4-A546 DAPI 8C2-siRNA-IMP-a2-a4 V2.00	0	31. siRNA-SC-10 PSPC1-A488 DAPI IMPa4-A546_aj_TileScan_001 (Stage 36 of 49)	00-FKvKgehfg63mxKebJb7hRJ
1295.34	um^2	Cell	0.000	1.000	283	16	siRNA-SC-10 PSPC1-A488 IMPa4-A546 DAPI 8C2-siRNA-IMP-a2-a4 V2.00	0	31. siRNA-SC-10 PSPC1-A488 DAPI IMPa4-A546_aj_TileScan_001 (Stage 36 of 49)	00-FKvKgehfg63mxKebJb7hRJ
1016.88	um^2	Cell	0.000	1.000	284	17	siRNA-SC-10 PSPC1-A488 IMPa4-A546 DAPI 8C2-siRNA-IMP-a2-a4 V2.00	0	31. siRNA-SC-10 PSPC1-A488 DAPI IMPa4-A546_aj_TileScan_001 (Stage 36 of 49)	00-FKvKgehfg63mxKebJb7hRJ
843.924	um^2	Cell	0.000	1.000	285	18	siRNA-SC-10 PSPC1-A488 IMPa4-A546 DAPI 8C2-siRNA-IMP-a2-a4 V2.00	0	31. siRNA-SC-10 PSPC1-A488 DAPI IMPa4-A546_aj_TileScan_001 (Stage 36 of 49)	00-FKvKgehfg63mxKebJb7hRJ
1079.79	um^2	Cell	0.000	1.000	286	19	siRNA-SC-10 PSPC1-A488 IMPa4-A546 DAPI 8C2-siRNA-IMP-a2-a4 V2.00	0	31. siRNA-SC-10 PSPC1-A488 DAPI IMPa4-A546_aj_TileScan_001 (Stage 36 of 49)	00-FKvKgehfg63mxKebJb7hRJ
4450.72	um^2	Cell	0.000	1.000	287	20	siRNA-SC-10 PSPC1-A488 IMPa4-A546 DAPI 8C2-siRNA-IMP-a2-a4 V2.00	0	31. siRNA-SC-10 PSPC1-A488 DAPI IMPa4-A546_aj_TileScan_001 (Stage 36 of 49)	00-FKvKgehfg63mxKebJb7hRJ
3257.8	um^2	Cell	0.000	1.000	288	21	siRNA-SC-10 PSPC1-A488 IMPa4-A546 DAPI 8C2-siRNA-IMP-a2-a4 V2.00	0	31. siRNA-SC-10 PSPC1-A488 DAPI IMPa4-A546_aj_TileScan_001 (Stage 36 of 49)	00-FKvKgehfg63mxKebJb7hRJ
1210.58	um^2	Cell	0.000	1.000	289	22	siRNA-SC-10 PSPC1-A488 IMPa4-A546 DAPI 8C2-siRNA-IMP-a2-a4 V2.00	0	31. siRNA-SC-10 PSPC1-A488 DAPI IMPa4-A546_aj_TileScan_001 (Stage 36 of 49)	00-FKvKgehfg63mxKebJb7hRJ
1459.94	um^2	Cell	0.000	1.000	290	23	siRNA-SC-10 PSPC1-A488 IMPa4-A546 DAPI 8C2-siRNA-IMP-a2-a4 V2.00	0	31. siRNA-SC-10 PSPC1-A488 DAPI IMPa4-A546_aj_TileScan_001 (Stage 36 of 49)	00-FKvKgehfg63mxKebJb7hRJ
584.726	um^2	Cell	0.000	1.000	291	24	siRNA-SC-10 PSPC1-A488 IMPa4-A546 DAPI 8C2-siRNA-IMP-a2-a4 V2.00	0	31. siRNA-SC-10 PSPC1-A488 DAPI IMPa4-A546_aj_TileScan_001 (Stage 36 of 49)	00-FKvKgehfg63mxKebJb7hRJ
1719.44	um^2	Cell	0.000	1.000	292	25	siRNA-SC-10 PSPC1-A488 IMPa4-A546 DAPI 8C2-siRNA-IMP-a2-a4 V2.00	0	31. siRNA-SC-10 PSPC1-A488 DAPI IMPa4-A546_aj_TileScan_001 (Stage 36 of 49)	00-FKvKgehfg63mxKebJb7hRJ
2376.48	um^2	Cell	0.000	1.000	293	26	siRNA-SC-10 PSPC1-A488 IMPa4-A546 DAPI 8C2-siRNA-IMP-a2-a4 V2.00	0	31. siRNA-SC-10 PSPC1-A488 DAPI IMPa4-A546_aj_TileScan_001 (Stage 36 of 49)	00-FKvKgehfg63mxKebJb7hRJ
1587.79	um^2	Cell	0.000	1.000	294	27	siRNA-SC-10 PSPC1-A488 IMPa4-A546 DAPI 8C2-siRNA-IMP-a2-a4 V2.00	0	31. siRNA-SC-10 PSPC1-A488 DAPI IMPa4-A546_aj_TileScan_001 (Stage 36 of 49)	00-FKvKgehfg63mxKebJb7hRJ
885.368	um^2	Cell	0.000	1.000	295	28	siRNA-SC-10 PSPC1-A488 IMPa4-A546 DAPI 8C2-siRNA-IMP-a2-a4 V2.00	0	31. siRNA-SC-10 PSPC1-A488 DAPI IMPa4-A546_aj_TileScan_001 (Stage 36 of 49)	00-FKvKgehfg63mxKebJb7hRJ
2166.74	um^2	Cell	0.000	1.000	296	29	siRNA-SC-10 PSPC1-A488 IMPa4-A546 DAPI 8C2-siRNA-IMP-a2-a4 V2.00	0	31. siRNA-SC-10 PSPC1-A488 DAPI IMPa4-A546_aj_TileScan_001 (Stage 36 of 49)	00-FKvKgehfg63mxKebJb7hRJ
420.853	um^2	Cell	0.000	1.000	297	30	siRNA-SC-10 PSPC1-A488 IMPa4-A546 DAPI 8C2-siRNA-IMP-a2-a4 V2.00	0	31. siRNA-SC-10 PSPC1-A488 DAPI IMPa4-A546_aj_TileScan_001 (Stage 36 of 49)	00-FKvKgehfg63mxKebJb7hRJ
1648.25	um^2	Cell	0.000	1.000	298	31	siRNA-SC-10 PSPC1-A488 IMPa4-A546 DAPI 8C2-siRNA-IMP-a2-a4 V2.00	0	31. siRNA-SC-10 PSPC1-A488 DAPI IMPa4-A546_aj_TileScan_001 (Stage 36 of 49)	00-FKvKgehfg63mxKebJb7hRJ
5162.24	um^2	Cell	0.000	1.000	299	32	siRNA-SC-10 PSPC1-A488 IMPa4-A546 DAPI 8C2-siRNA-IMP-a2-a4 V2.00	0	31. siRNA-SC-10 PSPC1-A488 DAPI IMPa4-A546_aj_TileScan_001 (Stage 36 of 49)	00-FKvKgehfg63mxKebJb7hRJ
985.659	um^2	Cell	0.000	1.000	300	33	siRNA-SC-10 PSPC1-A488 IMPa4-A546 DAPI 8C2-siRNA-IMP-a2-a4 V2.00	0	31. siRNA-SC-10 PSPC1-A488 DAPI IMPa4-A546_aj_TileScan_001 (Stage 36 of 49)	00-FKvKgehfg63mxKebJb7hRJ
1181.88	um^2	Cell	0.000	1.000	301	34	siRNA-SC-10 PSPC1-A488 IMPa4-A546 DAPI 8C2-siRNA-IMP-a2-a4 V2.00	0	31. siRNA-SC-10 PSPC1-A488 DAPI IMPa4-A546_aj_TileScan_001 (Stage 36 of 49)	00-FKvKgehfg63mxKebJb7hRJ
1007.07	um^2	Cell	0.000	1.000	302	35	siRNA-SC-10 PSPC1-A488 IMPa4-A546 DAPI 8C2-siRNA-IMP-a2-a4 V2.00	0	31. siRNA-SC-10 PSPC1-A488 DAPI IMPa4-A546_aj_TileScan_001 (Stage 36 of 49)	00-FKvKgehfg63mxKebJb7hRJ
5414.84	um^2	Cell	0.000	1.000	303	0	siRNA-SC-10 PSPC1-A488 IMPa4-A546 DAPI 8C2-siRNA-IMP-a2-a4 V2.00	0	31. siRNA-SC-10 PSPC1-A488 DAPI IMPa4-A546_ak_TileScan_001 (Stage 37 of 49)	00-NzkPxPtk2EGhJ7GhYD6qqH
933.424	um^2	Cell	0.000	1.000	304	1	siRNA-SC-10 PSPC1-A488 IMPa4-A546 DAPI 8C2-siRNA-IMP-a2-a4 V2.00	0	31. siRNA-SC-10 PSPC1-A488 DAPI IMPa4-A546_ak_TileScan_001 (Stage 37 of 49)	00-NzkPxPtk2EGhJ7GhYD6qqH
661.864	um^2	Cell	0.000	1.000	305	2	siRNA-SC-10 PSPC1-A488 IMPa4-A546 DAPI 8C2-siRNA-IMP-a2-a4 V2.00	0	31. siRNA-SC-10 PSPC1-A488 DAPI IMPa4-A546_ak_TileScan_001 (Stage 37 of 49)	00-NzkPxPtk2EGhJ7GhYD6qqH
1024.11	um^2	Cell	0.000	1.000	306	3	siRNA-SC-10 PSPC1-A488 IMPa4-A546 DAPI 8C2-siRNA-IMP-a2-a4 V2.00	0	31. siRNA-SC-10 PSPC1-A488 DAPI IMPa4-A546_ak_TileScan_001 (Stage 37 of 49)	00-NzkPxPtk2EGhJ7GhYD6qqH
1697.67	um^2	Cell	0.000	1.000	307	4	siRNA-SC-10 PSPC1-A488 IMPa4-A546 DAPI 8C2-siRNA-IMP-a2-a4 V2.00	0	31. siRNA-SC-10 PSPC1-A488 DAPI IMPa4-A546_ak_TileScan_001 (Stage 37 of 49)	00-NzkPxPtk2EGhJ7GhYD6qqH
1177.16	um^2	Cell	0.000	1.000	308	5	siRNA-SC-10 PSPC1-A488 IMPa4-A546 DAPI 8C2-siRNA-IMP-a2-a4 V2.00	0	31. siRNA-SC-10 PSPC1-A488 DAPI IMPa4-A546_ak_TileScan_001 (Stage 37 of 49)	00-NzkPxPtk2EGhJ7GhYD6qqH
801.85	um^2	Cell	0.000	1.000	309	6	siRNA-SC-10 PSPC1-A488 IMPa4-A546 DAPI 8C2-siRNA-IMP-a2-a4 V2.00	0	31. siRNA-SC-10 PSPC1-A488 DAPI IMPa4-A546_ak_TileScan_001 (Stage 37 of 49)	00-NzkPxPtk2EGhJ7GhYD6qqH
2705.62	um^2	Cell	0.000	1.000	310	7	siRNA-SC-10 PSPC1-A488 IMPa4-A546 DAPI 8C2-siRNA-IMP-a2-a4 V2.00	0	31. siRNA-SC-10 PSPC1-A488 DAPI IMPa4-A546_ak_TileScan_001 (Stage 37 of 49)	00-NzkPxPtk2EGhJ7GhYD6qqH
2337.93	um^2	Cell	0.000	1.000	311	8	siRNA-SC-10 PSPC1-A488 IMPa4-A546 DAPI 8C2-siRNA-IMP-a2-a4 V2.00	0	31. siRNA-SC-10 PSPC1-A488 DAPI IMPa4-A546_ak_TileScan_001 (Stage 37 of 49)	00-NzkPxPtk2EGhJ7GhYD6qqH
1516.99	um^2	Cell	0.000	1.000	312	9	siRNA-SC-10 PSPC1-A488 IMPa4-A546 DAPI 8C2-siRNA-IMP-a2-a4 V2.00	0	31. siRNA-SC-10 PSPC1-A488 DAPI IMPa4-A546_ak_TileScan_001 (Stage 37 of 49)	00-NzkPxPtk2EGhJ7GhYD6qqH
2330.36	um^2	Cell	0.000	1.000	313	10	siRNA-SC-10 PSPC1-A488 IMPa4-A546 DAPI 8C2-siRNA-IMP-a2-a4 V2.00	0	31. siRNA-SC-10 PSPC1-A488 DAPI IMPa4-A546_ak_TileScan_001 (Stage 37 of 49)	00-NzkPxPtk2EGhJ7GhYD6qqH
1718.14	um^2	Cell	0.000	1.000	314	11	siRNA-SC-10 PSPC1-A488 IMPa4-A546 DAPI 8C2-siRNA-IMP-a2-a4 V2.00	0	31. siRNA-SC-10 PSPC1-A488 DAPI IMPa4-A546_ak_TileScan_001 (Stage 37 of 49)	00-NzkPxPtk2EGhJ7GhYD6qqH
958.925	um^2	Cell	0.000	1.000	315	12	siRNA-SC-10 PSPC1-A488 IMPa4-A546 DAPI 8C2-siRNA-IMP-a2-a4 V2.00	0	31. siRNA-SC-10 PSPC1-A488 DAPI IMPa4-A546_ak_TileScan_001 (Stage 37 of 49)	00-NzkPxPtk2EGhJ7GhYD6qqH
4305.1	um^2	Cell	0.000	1.000	316	13	siRNA-SC-10 PSPC1-A488 IMPa4-A546 DAPI 8C2-siRNA-IMP-a2-a4 V2.00	0	31. siRNA-SC-10 PSPC1-A488 DAPI IMPa4-A546_ak_TileScan_001 (Stage 37 of 49)	00-NzkPxPtk2EGhJ7GhYD6qqH
366.086	um^2	Cell	0.000	1.000	317	14	siRNA-SC-10 PSPC1-A488 IMPa4-A546 DAPI 8C2-siRNA-IMP-a2-a4 V2.00	0	31. siRNA-SC-10 PSPC1-A488 DAPI IMPa4-A546_ak_TileScan_001 (Stage 37 of 49)	00-NzkPxPtk2EGhJ7GhYD6qqH
1647.6	um^2	Cell	0.000	1.000	318	15	siRNA-SC-10 PSPC1-A488 IMPa4-A546 DAPI 8C2-siRNA-IMP-a2-a4 V2.00	0	31. siRNA-SC-10 PSPC1-A488 DAPI IMPa4-A546_ak_TileScan_001 (Stage 37 of 49)	00-NzkPxPtk2EGhJ7GhYD6qqH
1966.69	um^2	Cell	0.000	1.000	319	16	siRNA-SC-10 PSPC1-A488 IMPa4-A546 DAPI 8C2-siRNA-IMP-a2-a4 V2.00	0	31. siRNA-SC-10 PSPC1-A488 DAPI IMPa4-A546_ak_TileScan_001 (Stage 37 of 49)	00-NzkPxPtk2EGhJ7GhYD6qqH
1867.85	um^2	Cell	0.000	1.000	320	17	siRNA-SC-10 PSPC1-A488 IMPa4-A546 DAPI 8C2-siRNA-IMP-a2-a4 V2.00	0	31. siRNA-SC-10 PSPC1-A488 DAPI IMPa4-A546_ak_TileScan_001 (Stage 37 of 49)	00-NzkPxPtk2EGhJ7GhYD6qqH
3574.9	um^2	Cell	0.000	1.000	321	18	siRNA-SC-10 PSPC1-A488 IMPa4-A546 DAPI 8C2-siRNA-IMP-a2-a4 V2.00	0	31. siRNA-SC-10 PSPC1-A488 DAPI IMPa4-A546_ak_TileScan_001 (Stage 37 of 49)	00-NzkPxPtk2EGhJ7GhYD6qqH
1766.3	um^2	Cell	0.000	1.000	322	19	siRNA-SC-10 PSPC1-A488 IMPa4-A546 DAPI 8C2-siRNA-IMP-a2-a4 V2.00	0	31. siRNA-SC-10 PSPC1-A488 DAPI IMPa4-A546_ak_TileScan_001 (Stage 37 of 49)	00-NzkPxPtk2EGhJ7GhYD6qqH
575.078	um^2	Cell	0.000	1.000	323	20	siRNA-SC-10 PSPC1-A488 IMPa4-A546 DAPI 8C2-siRNA-IMP-a2-a4 V2.00	0	31. siRNA-SC-10 PSPC1-A488 DAPI IMPa4-A546_ak_TileScan_001 (Stage 37 of 49)	00-NzkPxPtk2EGhJ7GhYD6qqH
874.659	um^2	Cell	0.000	1.000	324	21	siRNA-SC-10 PSPC1-A488 IMPa4-A546 DAPI 8C2-siRNA-IMP-a2-a4 V2.00	0	31. siRNA-SC-10 PSPC1-A488 DAPI IMPa4-A546_ak_TileScan_001 (Stage 37 of 49)	00-NzkPxPtk2EGhJ7GhYD6qqH
897.77	um^2	Cell	0.000	1.000	325	22	siRNA-SC-10 PSPC1-A488 IMPa4-A546 DAPI 8C2-siRNA-IMP-a2-a4 V2.00	0	31. siRNA-SC-10 PSPC1-A488 DAPI IMPa4-A546_ak_TileScan_001 (Stage 37 of 49)	00-NzkPxPtk2EGhJ7GhYD6qqH
1650.06	um^2	Cell	0.000	1.000	326	23	siRNA-SC-10 PSPC1-A488 IMPa4-A546 DAPI 8C2-siRNA-IMP-a2-a4 V2.00	0	31. siRNA-SC-10 PSPC1-A488 DAPI IMPa4-A546_ak_TileScan_001 (Stage 37 of 49)	00-NzkPxPtk2EGhJ7GhYD6qqH
608.214	um^2	Cell	0.000	1.000	327	24	siRNA-SC-10 PSPC1-A488 IMPa4-A546 DAPI 8C2-siRNA-IMP-a2-a4 V2.00	0	31. siRNA-SC-10 PSPC1-A488 DAPI IMPa4-A546_ak_TileScan_001 (Stage 37 of 49)	00-NzkPxPtk2EGhJ7GhYD6qqH
1868.57	um^2	Cell	0.000	1.000	328	25	siRNA-SC-10 PSPC1-A488 IMPa4-A546 DAPI 8C2-siRNA-IMP-a2-a4 V2.00	0	31. siRNA-SC-10 PSPC1-A488 DAPI IMPa4-A546_ak_TileScan_001 (Stage 37 of 49)	00-NzkPxPtk2EGhJ7GhYD6qqH
413.777	um^2	Cell	0.000	1.000	329	26	siRNA-SC-10 PSPC1-A488 IMPa4-A546 DAPI 8C2-siRNA-IMP-a2-a4 V2.00	0	31. siRNA-SC-10 PSPC1-A488 DAPI IMPa4-A546_ak_TileScan_001 (Stage 37 of 49)	00-NzkPxPtk2EGhJ7GhYD6qqH
1597.69	um^2	Cell	0.000	1.000	330	27	siRNA-SC-10 PSPC1-A488 IMPa4-A546 DAPI 8C2-siRNA-IMP-a2-a4 V2.00	0	31. siRNA-SC-10 PSPC1-A488 DAPI IMPa4-A546_ak_TileScan_001 (Stage 37 of 49)	00-NzkPxPtk2EGhJ7GhYD6qqH
2272.47	um^2	Cell	0.000	1.000	331	28	siRNA-SC-10 PSPC1-A488 IMPa4-A546 DAPI 8C2-siRNA-IMP-a2-a4 V2.00	0	31. siRNA-SC-10 PSPC1-A488 DAPI IMPa4-A546_ak_TileScan_001 (Stage 37 of 49)	00-NzkPxPtk2EGhJ7GhYD6qqH
1717.25	um^2	Cell	0.000	1.000	332	29	siRNA-SC-10 PSPC1-A488 IMPa4-A546 DAPI 8C2-siRNA-IMP-a2-a4 V2.00	0	31. siRNA-SC-10 PSPC1-A488 DAPI IMPa4-A546_ak_TileScan_001 (Stage 37 of 49)	00-NzkPxPtk2EGhJ7GhYD6qqH
1630.58	um^2	Cell	0.000	1.000	333	30	siRNA-SC-10 PSPC1-A488 IMPa4-A546 DAPI 8C2-siRNA-IMP-a2-a4 V2.00	0	31. siRNA-SC-10 PSPC1-A488 DAPI IMPa4-A546_ak_TileScan_001 (Stage 37 of 49)	00-NzkPxPtk2EGhJ7GhYD6qqH
2700.11	um^2	Cell	0.000	1.000	334	0	siRNA-SC-10 PSPC1-A488 IMPa4-A546 DAPI 8C2-siRNA-IMP-a2-a4 V2.00	0	31. siRNA-SC-10 PSPC1-A488 DAPI IMPa4-A546_al_TileScan_001 (Stage 38 of 49)	00-ptUSHKCbDRvLySHxrg6T3S
2242.11	um^2	Cell	0.000	1.000	335	1	siRNA-SC-10 PSPC1-A488 IMPa4-A546 DAPI 8C2-siRNA-IMP-a2-a4 V2.00	0	31. siRNA-SC-10 PSPC1-A488 DAPI IMPa4-A546_al_TileScan_001 (Stage 38 of 49)	00-ptUSHKCbDRvLySHxrg6T3S
1151.71	um^2	Cell	0.000	1.000	336	2	siRNA-SC-10 PSPC1-A488 IMPa4-A546 DAPI 8C2-siRNA-IMP-a2-a4 V2.00	0	31. siRNA-SC-10 PSPC1-A488 DAPI IMPa4-A546_al_TileScan_001 (Stage 38 of 49)	00-ptUSHKCbDRvLySHxrg6T3S
490.441	um^2	Cell	0.000	1.000	337	3	siRNA-SC-10 PSPC1-A488 IMPa4-A546 DAPI 8C2-siRNA-IMP-a2-a4 V2.00	0	31. siRNA-SC-10 PSPC1-A488 DAPI IMPa4-A546_al_TileScan_001 (Stage 38 of 49)	00-ptUSHKCbDRvLySHxrg6T3S
3568.55	um^2	Cell	0.000	1.000	338	4	siRNA-SC-10 PSPC1-A488 IMPa4-A546 DAPI 8C2-siRNA-IMP-a2-a4 V2.00	0	31. siRNA-SC-10 PSPC1-A488 DAPI IMPa4-A546_al_TileScan_001 (Stage 38 of 49)	00-ptUSHKCbDRvLySHxrg6T3S
1443.67	um^2	Cell	0.000	1.000	339	5	siRNA-SC-10 PSPC1-A488 IMPa4-A546 DAPI 8C2-siRNA-IMP-a2-a4 V2.00	0	31. siRNA-SC-10 PSPC1-A488 DAPI IMPa4-A546_al_TileScan_001 (Stage 38 of 49)	00-ptUSHKCbDRvLySHxrg6T3S
1209.22	um^2	Cell	0.000	1.000	340	6	siRNA-SC-10 PSPC1-A488 IMPa4-A546 DAPI 8C2-siRNA-IMP-a2-a4 V2.00	0	31. siRNA-SC-10 PSPC1-A488 DAPI IMPa4-A546_al_TileScan_001 (Stage 38 of 49)	00-ptUSHKCbDRvLySHxrg6T3S
1143.51	um^2	Cell	0.000	1.000	341	7	siRNA-SC-10 PSPC1-A488 IMPa4-A546 DAPI 8C2-siRNA-IMP-a2-a4 V2.00	0	31. siRNA-SC-10 PSPC1-A488 DAPI IMPa4-A546_al_TileScan_001 (Stage 38 of 49)	00-ptUSHKCbDRvLySHxrg6T3S
981.365	um^2	Cell	0.000	1.000	342	8	siRNA-SC-10 PSPC1-A488 IMPa4-A546 DAPI 8C2-siRNA-IMP-a2-a4 V2.00	0	31. siRNA-SC-10 PSPC1-A488 DAPI IMPa4-A546_al_TileScan_001 (Stage 38 of 49)	00-ptUSHKCbDRvLySHxrg6T3S
1679.05	um^2	Cell	0.000	1.000	343	9	siRNA-SC-10 PSPC1-A488 IMPa4-A546 DAPI 8C2-siRNA-IMP-a2-a4 V2.00	0	31. siRNA-SC-10 PSPC1-A488 DAPI IMPa4-A546_al_TileScan_001 (Stage 38 of 49)	00-ptUSHKCbDRvLySHxrg6T3S
542.426	um^2	Cell	0.000	1.000	344	10	siRNA-SC-10 PSPC1-A488 IMPa4-A546 DAPI 8C2-siRNA-IMP-a2-a4 V2.00	0	31. siRNA-SC-10 PSPC1-A488 DAPI IMPa4-A546_al_TileScan_001 (Stage 38 of 49)	00-ptUSHKCbDRvLySHxrg6T3S
924.862	um^2	Cell	0.000	1.000	345	11	siRNA-SC-10 PSPC1-A488 IMPa4-A546 DAPI 8C2-siRNA-IMP-a2-a4 V2.00	0	31. siRNA-SC-10 PSPC1-A488 DAPI IMPa4-A546_al_TileScan_001 (Stage 38 of 49)	00-ptUSHKCbDRvLySHxrg6T3S
654.518	um^2	Cell	0.000	1.000	346	12	siRNA-SC-10 PSPC1-A488 IMPa4-A546 DAPI 8C2-siRNA-IMP-a2-a4 V2.00	0	31. siRNA-SC-10 PSPC1-A488 DAPI IMPa4-A546_al_TileScan_001 (Stage 38 of 49)	00-ptUSHKCbDRvLySHxrg6T3S
1725.49	um^2	Cell	0.000	1.000	347	13	siRNA-SC-10 PSPC1-A488 IMPa4-A546 DAPI 8C2-siRNA-IMP-a2-a4 V2.00	0	31. siRNA-SC-10 PSPC1-A488 DAPI IMPa4-A546_al_TileScan_001 (Stage 38 of 49)	00-ptUSHKCbDRvLySHxrg6T3S
3549.04	um^2	Cell	0.000	1.000	348	14	siRNA-SC-10 PSPC1-A488 IMPa4-A546 DAPI 8C2-siRNA-IMP-a2-a4 V2.00	0	31. siRNA-SC-10 PSPC1-A488 DAPI IMPa4-A546_al_TileScan_001 (Stage 38 of 49)	00-ptUSHKCbDRvLySHxrg6T3S
1418.6	um^2	Cell	0.000	1.000	349	15	siRNA-SC-10 PSPC1-A488 IMPa4-A546 DAPI 8C2-siRNA-IMP-a2-a4 V2.00	0	31. siRNA-SC-10 PSPC1-A488 DAPI IMPa4-A546_al_TileScan_001 (Stage 38 of 49)	00-ptUSHKCbDRvLySHxrg6T3S
1297.41	um^2	Cell	0.000	1.000	350	16	siRNA-SC-10 PSPC1-A488 IMPa4-A546 DAPI 8C2-siRNA-IMP-a2-a4 V2.00	0	31. siRNA-SC-10 PSPC1-A488 DAPI IMPa4-A546_al_TileScan_001 (Stage 38 of 49)	00-ptUSHKCbDRvLySHxrg6T3S
1293.3	um^2	Cell	0.000	1.000	351	17	siRNA-SC-10 PSPC1-A488 IMPa4-A546 DAPI 8C2-siRNA-IMP-a2-a4 V2.00	0	31. siRNA-SC-10 PSPC1-A488 DAPI IMPa4-A546_al_TileScan_001 (Stage 38 of 49)	00-ptUSHKCbDRvLySHxrg6T3S
1044.21	um^2	Cell	0.000	1.000	352	18	siRNA-SC-10 PSPC1-A488 IMPa4-A546 DAPI 8C2-siRNA-IMP-a2-a4 V2.00	0	31. siRNA-SC-10 PSPC1-A488 DAPI IMPa4-A546_al_TileScan_001 (Stage 38 of 49)	00-ptUSHKCbDRvLySHxrg6T3S
1083.3	um^2	Cell	0.000	1.000	353	19	siRNA-SC-10 PSPC1-A488 IMPa4-A546 DAPI 8C2-siRNA-IMP-a2-a4 V2.00	0	31. siRNA-SC-10 PSPC1-A488 DAPI IMPa4-A546_al_TileScan_001 (Stage 38 of 49)	00-ptUSHKCbDRvLySHxrg6T3S
883.605	um^2	Cell	0.000	1.000	354	20	siRNA-SC-10 PSPC1-A488 IMPa4-A546 DAPI 8C2-siRNA-IMP-a2-a4 V2.00	0	31. siRNA-SC-10 PSPC1-A488 DAPI IMPa4-A546_al_TileScan_001 (Stage 38 of 49)	00-ptUSHKCbDRvLySHxrg6T3S
580.404	um^2	Cell	0.000	1.000	355	21	siRNA-SC-10 PSPC1-A488 IMPa4-A546 DAPI 8C2-siRNA-IMP-a2-a4 V2.00	0	31. siRNA-SC-10 PSPC1-A488 DAPI IMPa4-A546_al_TileScan_001 (Stage 38 of 49)	00-ptUSHKCbDRvLySHxrg6T3S
1912.39	um^2	Cell	0.000	1.000	356	22	siRNA-SC-10 PSPC1-A488 IMPa4-A546 DAPI 8C2-siRNA-IMP-a2-a4 V2.00	0	31. siRNA-SC-10 PSPC1-A488 DAPI IMPa4-A546_al_TileScan_001 (Stage 38 of 49)	00-ptUSHKCbDRvLySHxrg6T3S
1712	um^2	Cell	0.000	1.000	357	23	siRNA-SC-10 PSPC1-A488 IMPa4-A546 DAPI 8C2-siRNA-IMP-a2-a4 V2.00	0	31. siRNA-SC-10 PSPC1-A488 DAPI IMPa4-A546_al_TileScan_001 (Stage 38 of 49)	00-ptUSHKCbDRvLySHxrg6T3S
1772.95	um^2	Cell	0.000	1.000	358	24	siRNA-SC-10 PSPC1-A488 IMPa4-A546 DAPI 8C2-siRNA-IMP-a2-a4 V2.00	0	31. siRNA-SC-10 PSPC1-A488 DAPI IMPa4-A546_al_TileScan_001 (Stage 38 of 49)	00-ptUSHKCbDRvLySHxrg6T3S
2505.49	um^2	Cell	0.000	1.000	359	25	siRNA-SC-10 PSPC1-A488 IMPa4-A546 DAPI 8C2-siRNA-IMP-a2-a4 V2.00	0	31. siRNA-SC-10 PSPC1-A488 DAPI IMPa4-A546_al_TileScan_001 (Stage 38 of 49)	00-ptUSHKCbDRvLySHxrg6T3S
1524.17	um^2	Cell	0.000	1.000	360	26	siRNA-SC-10 PSPC1-A488 IMPa4-A546 DAPI 8C2-siRNA-IMP-a2-a4 V2.00	0	31. siRNA-SC-10 PSPC1-A488 DAPI IMPa4-A546_al_TileScan_001 (Stage 38 of 49)	00-ptUSHKCbDRvLySHxrg6T3S
1211.72	um^2	Cell	0.000	1.000	361	27	siRNA-SC-10 PSPC1-A488 IMPa4-A546 DAPI 8C2-siRNA-IMP-a2-a4 V2.00	0	31. siRNA-SC-10 PSPC1-A488 DAPI IMPa4-A546_al_TileScan_001 (Stage 38 of 49)	00-ptUSHKCbDRvLySHxrg6T3S
2604.17	um^2	Cell	0.000	1.000	362	28	siRNA-SC-10 PSPC1-A488 IMPa4-A546 DAPI 8C2-siRNA-IMP-a2-a4 V2.00	0	31. siRNA-SC-10 PSPC1-A488 DAPI IMPa4-A546_al_TileScan_001 (Stage 38 of 49)	00-ptUSHKCbDRvLySHxrg6T3S
1416.45	um^2	Cell	0.000	1.000	363	29	siRNA-SC-10 PSPC1-A488 IMPa4-A546 DAPI 8C2-siRNA-IMP-a2-a4 V2.00	0	31. siRNA-SC-10 PSPC1-A488 DAPI IMPa4-A546_al_TileScan_001 (Stage 38 of 49)	00-ptUSHKCbDRvLySHxrg6T3S
1602.68	um^2	Cell	0.000	1.000	364	30	siRNA-SC-10 PSPC1-A488 IMPa4-A546 DAPI 8C2-siRNA-IMP-a2-a4 V2.00	0	31. siRNA-SC-10 PSPC1-A488 DAPI IMPa4-A546_al_TileScan_001 (Stage 38 of 49)	00-ptUSHKCbDRvLySHxrg6T3S
1373	um^2	Cell	0.000	1.000	365	31	siRNA-SC-10 PSPC1-A488 IMPa4-A546 DAPI 8C2-siRNA-IMP-a2-a4 V2.00	0	31. siRNA-SC-10 PSPC1-A488 DAPI IMPa4-A546_al_TileScan_001 (Stage 38 of 49)	00-ptUSHKCbDRvLySHxrg6T3S
2277.43	um^2	Cell	0.000	1.000	366	32	siRNA-SC-10 PSPC1-A488 IMPa4-A546 DAPI 8C2-siRNA-IMP-a2-a4 V2.00	0	31. siRNA-SC-10 PSPC1-A488 DAPI IMPa4-A546_al_TileScan_001 (Stage 38 of 49)	00-ptUSHKCbDRvLySHxrg6T3S
1996.75	um^2	Cell	0.000	1.000	367	33	siRNA-SC-10 PSPC1-A488 IMPa4-A546 DAPI 8C2-siRNA-IMP-a2-a4 V2.00	0	31. siRNA-SC-10 PSPC1-A488 DAPI IMPa4-A546_al_TileScan_001 (Stage 38 of 49)	00-ptUSHKCbDRvLySHxrg6T3S
789.402	um^2	Cell	0.000	1.000	368	34	siRNA-SC-10 PSPC1-A488 IMPa4-A546 DAPI 8C2-siRNA-IMP-a2-a4 V2.00	0	31. siRNA-SC-10 PSPC1-A488 DAPI IMPa4-A546_al_TileScan_001 (Stage 38 of 49)	00-ptUSHKCbDRvLySHxrg6T3S
387.976	um^2	Cell	0.000	1.000	369	35	siRNA-SC-10 PSPC1-A488 IMPa4-A546 DAPI 8C2-siRNA-IMP-a2-a4 V2.00	0	31. siRNA-SC-10 PSPC1-A488 DAPI IMPa4-A546_al_TileScan_001 (Stage 38 of 49)	00-ptUSHKCbDRvLySHxrg6T3S
409.433	um^2	Cell	0.000	1.000	370	36	siRNA-SC-10 PSPC1-A488 IMPa4-A546 DAPI 8C2-siRNA-IMP-a2-a4 V2.00	0	31. siRNA-SC-10 PSPC1-A488 DAPI IMPa4-A546_al_TileScan_001 (Stage 38 of 49)	00-ptUSHKCbDRvLySHxrg6T3S
1045.22	um^2	Cell	0.000	1.000	371	0	siRNA-SC-10 PSPC1-A488 IMPa4-A546 DAPI 8C2-siRNA-IMP-a2-a4 V2.00	0	31. siRNA-SC-10 PSPC1-A488 DAPI IMPa4-A546_am_TileScan_001 (Stage 39 of 49)	00-X6y9dSp4qr6EBt77ByY7jd
1109.53	um^2	Cell	0.000	1.000	372	1	siRNA-SC-10 PSPC1-A488 IMPa4-A546 DAPI 8C2-siRNA-IMP-a2-a4 V2.00	0	31. siRNA-SC-10 PSPC1-A488 DAPI IMPa4-A546_am_TileScan_001 (Stage 39 of 49)	00-X6y9dSp4qr6EBt77ByY7jd
3123.77	um^2	Cell	0.000	1.000	373	2	siRNA-SC-10 PSPC1-A488 IMPa4-A546 DAPI 8C2-siRNA-IMP-a2-a4 V2.00	0	31. siRNA-SC-10 PSPC1-A488 DAPI IMPa4-A546_am_TileScan_001 (Stage 39 of 49)	00-X6y9dSp4qr6EBt77ByY7jd
2848.55	um^2	Cell	0.000	1.000	374	3	siRNA-SC-10 PSPC1-A488 IMPa4-A546 DAPI 8C2-siRNA-IMP-a2-a4 V2.00	0	31. siRNA-SC-10 PSPC1-A488 DAPI IMPa4-A546_am_TileScan_001 (Stage 39 of 49)	00-X6y9dSp4qr6EBt77ByY7jd
1126.93	um^2	Cell	0.000	1.000	375	4	siRNA-SC-10 PSPC1-A488 IMPa4-A546 DAPI 8C2-siRNA-IMP-a2-a4 V2.00	0	31. siRNA-SC-10 PSPC1-A488 DAPI IMPa4-A546_am_TileScan_001 (Stage 39 of 49)	00-X6y9dSp4qr6EBt77ByY7jd
2531.31	um^2	Cell	0.000	1.000	376	5	siRNA-SC-10 PSPC1-A488 IMPa4-A546 DAPI 8C2-siRNA-IMP-a2-a4 V2.00	0	31. siRNA-SC-10 PSPC1-A488 DAPI IMPa4-A546_am_TileScan_001 (Stage 39 of 49)	00-X6y9dSp4qr6EBt77ByY7jd
2478.48	um^2	Cell	0.000	1.000	377	6	siRNA-SC-10 PSPC1-A488 IMPa4-A546 DAPI 8C2-siRNA-IMP-a2-a4 V2.00	0	31. siRNA-SC-10 PSPC1-A488 DAPI IMPa4-A546_am_TileScan_001 (Stage 39 of 49)	00-X6y9dSp4qr6EBt77ByY7jd
1117.77	um^2	Cell	0.000	1.000	378	7	siRNA-SC-10 PSPC1-A488 IMPa4-A546 DAPI 8C2-siRNA-IMP-a2-a4 V2.00	0	31. siRNA-SC-10 PSPC1-A488 DAPI IMPa4-A546_am_TileScan_001 (Stage 39 of 49)	00-X6y9dSp4qr6EBt77ByY7jd
1584.92	um^2	Cell	0.000	1.000	379	8	siRNA-SC-10 PSPC1-A488 IMPa4-A546 DAPI 8C2-siRNA-IMP-a2-a4 V2.00	0	31. siRNA-SC-10 PSPC1-A488 DAPI IMPa4-A546_am_TileScan_001 (Stage 39 of 49)	00-X6y9dSp4qr6EBt77ByY7jd
2687.42	um^2	Cell	0.000	1.000	380	9	siRNA-SC-10 PSPC1-A488 IMPa4-A546 DAPI 8C2-siRNA-IMP-a2-a4 V2.00	0	31. siRNA-SC-10 PSPC1-A488 DAPI IMPa4-A546_am_TileScan_001 (Stage 39 of 49)	00-X6y9dSp4qr6EBt77ByY7jd
2985.43	um^2	Cell	0.000	1.000	381	10	siRNA-SC-10 PSPC1-A488 IMPa4-A546 DAPI 8C2-siRNA-IMP-a2-a4 V2.00	0	31. siRNA-SC-10 PSPC1-A488 DAPI IMPa4-A546_am_TileScan_001 (Stage 39 of 49)	00-X6y9dSp4qr6EBt77ByY7jd
2907.11	um^2	Cell	0.000	1.000	382	11	siRNA-SC-10 PSPC1-A488 IMPa4-A546 DAPI 8C2-siRNA-IMP-a2-a4 V2.00	0	31. siRNA-SC-10 PSPC1-A488 DAPI IMPa4-A546_am_TileScan_001 (Stage 39 of 49)	00-X6y9dSp4qr6EBt77ByY7jd
647.586	um^2	Cell	0.000	1.000	383	12	siRNA-SC-10 PSPC1-A488 IMPa4-A546 DAPI 8C2-siRNA-IMP-a2-a4 V2.00	0	31. siRNA-SC-10 PSPC1-A488 DAPI IMPa4-A546_am_TileScan_001 (Stage 39 of 49)	00-X6y9dSp4qr6EBt77ByY7jd
640.856	um^2	Cell	0.000	1.000	384	13	siRNA-SC-10 PSPC1-A488 IMPa4-A546 DAPI 8C2-siRNA-IMP-a2-a4 V2.00	0	31. siRNA-SC-10 PSPC1-A488 DAPI IMPa4-A546_am_TileScan_001 (Stage 39 of 49)	00-X6y9dSp4qr6EBt77ByY7jd
680.011	um^2	Cell	0.000	1.000	385	14	siRNA-SC-10 PSPC1-A488 IMPa4-A546 DAPI 8C2-siRNA-IMP-a2-a4 V2.00	0	31. siRNA-SC-10 PSPC1-A488 DAPI IMPa4-A546_am_TileScan_001 (Stage 39 of 49)	00-X6y9dSp4qr6EBt77ByY7jd
1192.81	um^2	Cell	0.000	1.000	386	15	siRNA-SC-10 PSPC1-A488 IMPa4-A546 DAPI 8C2-siRNA-IMP-a2-a4 V2.00	0	31. siRNA-SC-10 PSPC1-A488 DAPI IMPa4-A546_am_TileScan_001 (Stage 39 of 49)	00-X6y9dSp4qr6EBt77ByY7jd
3163.43	um^2	Cell	0.000	1.000	387	16	siRNA-SC-10 PSPC1-A488 IMPa4-A546 DAPI 8C2-siRNA-IMP-a2-a4 V2.00	0	31. siRNA-SC-10 PSPC1-A488 DAPI IMPa4-A546_am_TileScan_001 (Stage 39 of 49)	00-X6y9dSp4qr6EBt77ByY7jd
1388.4	um^2	Cell	0.000	1.000	388	17	siRNA-SC-10 PSPC1-A488 IMPa4-A546 DAPI 8C2-siRNA-IMP-a2-a4 V2.00	0	31. siRNA-SC-10 PSPC1-A488 DAPI IMPa4-A546_am_TileScan_001 (Stage 39 of 49)	00-X6y9dSp4qr6EBt77ByY7jd
1310.98	um^2	Cell	0.000	1.000	389	18	siRNA-SC-10 PSPC1-A488 IMPa4-A546 DAPI 8C2-siRNA-IMP-a2-a4 V2.00	0	31. siRNA-SC-10 PSPC1-A488 DAPI IMPa4-A546_am_TileScan_001 (Stage 39 of 49)	00-X6y9dSp4qr6EBt77ByY7jd
1913.29	um^2	Cell	0.000	1.000	390	19	siRNA-SC-10 PSPC1-A488 IMPa4-A546 DAPI 8C2-siRNA-IMP-a2-a4 V2.00	0	31. siRNA-SC-10 PSPC1-A488 DAPI IMPa4-A546_am_TileScan_001 (Stage 39 of 49)	00-X6y9dSp4qr6EBt77ByY7jd
1849.76	um^2	Cell	0.000	1.000	391	20	siRNA-SC-10 PSPC1-A488 IMPa4-A546 DAPI 8C2-siRNA-IMP-a2-a4 V2.00	0	31. siRNA-SC-10 PSPC1-A488 DAPI IMPa4-A546_am_TileScan_001 (Stage 39 of 49)	00-X6y9dSp4qr6EBt77ByY7jd
2274.81	um^2	Cell	0.000	1.000	392	21	siRNA-SC-10 PSPC1-A488 IMPa4-A546 DAPI 8C2-siRNA-IMP-a2-a4 V2.00	0	31. siRNA-SC-10 PSPC1-A488 DAPI IMPa4-A546_am_TileScan_001 (Stage 39 of 49)	00-X6y9dSp4qr6EBt77ByY7jd
442.675	um^2	Cell	0.000	1.000	393	22	siRNA-SC-10 PSPC1-A488 IMPa4-A546 DAPI 8C2-siRNA-IMP-a2-a4 V2.00	0	31. siRNA-SC-10 PSPC1-A488 DAPI IMPa4-A546_am_TileScan_001 (Stage 39 of 49)	00-X6y9dSp4qr6EBt77ByY7jd
3759.36	um^2	Cell	0.000	1.000	394	23	siRNA-SC-10 PSPC1-A488 IMPa4-A546 DAPI 8C2-siRNA-IMP-a2-a4 V2.00	0	31. siRNA-SC-10 PSPC1-A488 DAPI IMPa4-A546_am_TileScan_001 (Stage 39 of 49)	00-X6y9dSp4qr6EBt77ByY7jd
2107.25	um^2	Cell	0.000	1.000	395	24	siRNA-SC-10 PSPC1-A488 IMPa4-A546 DAPI 8C2-siRNA-IMP-a2-a4 V2.00	0	31. siRNA-SC-10 PSPC1-A488 DAPI IMPa4-A546_am_TileScan_001 (Stage 39 of 49)	00-X6y9dSp4qr6EBt77ByY7jd
1429.56	um^2	Cell	0.000	1.000	396	25	siRNA-SC-10 PSPC1-A488 IMPa4-A546 DAPI 8C2-siRNA-IMP-a2-a4 V2.00	0	31. siRNA-SC-10 PSPC1-A488 DAPI IMPa4-A546_am_TileScan_001 (Stage 39 of 49)	00-X6y9dSp4qr6EBt77ByY7jd
1815.72	um^2	Cell	0.000	1.000	397	26	siRNA-SC-10 PSPC1-A488 IMPa4-A546 DAPI 8C2-siRNA-IMP-a2-a4 V2.00	0	31. siRNA-SC-10 PSPC1-A488 DAPI IMPa4-A546_am_TileScan_001 (Stage 39 of 49)	00-X6y9dSp4qr6EBt77ByY7jd
601.104	um^2	Cell	0.000	1.000	398	0	siRNA-SC-10 PSPC1-A488 IMPa4-A546 DAPI 8C2-siRNA-IMP-a2-a4 V2.00	0	31. siRNA-SC-10 PSPC1-A488 DAPI IMPa4-A546_an_TileScan_001 (Stage 40 of 49)	00-72jK8vTvRbDodHDDAWLB9g
2941.65	um^2	Cell	0.000	1.000	399	1	siRNA-SC-10 PSPC1-A488 IMPa4-A546 DAPI 8C2-siRNA-IMP-a2-a4 V2.00	0	31. siRNA-SC-10 PSPC1-A488 DAPI IMPa4-A546_an_TileScan_001 (Stage 40 of 49)	00-72jK8vTvRbDodHDDAWLB9g
2241.79	um^2	Cell	0.000	1.000	400	2	siRNA-SC-10 PSPC1-A488 IMPa4-A546 DAPI 8C2-siRNA-IMP-a2-a4 V2.00	0	31. siRNA-SC-10 PSPC1-A488 DAPI IMPa4-A546_an_TileScan_001 (Stage 40 of 49)	00-72jK8vTvRbDodHDDAWLB9g
1082.58	um^2	Cell	0.000	1.000	401	3	siRNA-SC-10 PSPC1-A488 IMPa4-A546 DAPI 8C2-siRNA-IMP-a2-a4 V2.00	0	31. siRNA-SC-10 PSPC1-A488 DAPI IMPa4-A546_an_TileScan_001 (Stage 40 of 49)	00-72jK8vTvRbDodHDDAWLB9g
1764.54	um^2	Cell	0.000	1.000	402	4	siRNA-SC-10 PSPC1-A488 IMPa4-A546 DAPI 8C2-siRNA-IMP-a2-a4 V2.00	0	31. siRNA-SC-10 PSPC1-A488 DAPI IMPa4-A546_an_TileScan_001 (Stage 40 of 49)	00-72jK8vTvRbDodHDDAWLB9g
1591.98	um^2	Cell	0.000	1.000	403	5	siRNA-SC-10 PSPC1-A488 IMPa4-A546 DAPI 8C2-siRNA-IMP-a2-a4 V2.00	0	31. siRNA-SC-10 PSPC1-A488 DAPI IMPa4-A546_an_TileScan_001 (Stage 40 of 49)	00-72jK8vTvRbDodHDDAWLB9g
1761.23	um^2	Cell	0.000	1.000	404	6	siRNA-SC-10 PSPC1-A488 IMPa4-A546 DAPI 8C2-siRNA-IMP-a2-a4 V2.00	0	31. siRNA-SC-10 PSPC1-A488 DAPI IMPa4-A546_an_TileScan_001 (Stage 40 of 49)	00-72jK8vTvRbDodHDDAWLB9g
1753.3	um^2	Cell	0.000	1.000	405	7	siRNA-SC-10 PSPC1-A488 IMPa4-A546 DAPI 8C2-siRNA-IMP-a2-a4 V2.00	0	31. siRNA-SC-10 PSPC1-A488 DAPI IMPa4-A546_an_TileScan_001 (Stage 40 of 49)	00-72jK8vTvRbDodHDDAWLB9g
1955.28	um^2	Cell	0.000	1.000	406	8	siRNA-SC-10 PSPC1-A488 IMPa4-A546 DAPI 8C2-siRNA-IMP-a2-a4 V2.00	0	31. siRNA-SC-10 PSPC1-A488 DAPI IMPa4-A546_an_TileScan_001 (Stage 40 of 49)	00-72jK8vTvRbDodHDDAWLB9g
1362.66	um^2	Cell	0.000	1.000	407	9	siRNA-SC-10 PSPC1-A488 IMPa4-A546 DAPI 8C2-siRNA-IMP-a2-a4 V2.00	0	31. siRNA-SC-10 PSPC1-A488 DAPI IMPa4-A546_an_TileScan_001 (Stage 40 of 49)	00-72jK8vTvRbDodHDDAWLB9g
1836.45	um^2	Cell	0.000	1.000	408	10	siRNA-SC-10 PSPC1-A488 IMPa4-A546 DAPI 8C2-siRNA-IMP-a2-a4 V2.00	0	31. siRNA-SC-10 PSPC1-A488 DAPI IMPa4-A546_an_TileScan_001 (Stage 40 of 49)	00-72jK8vTvRbDodHDDAWLB9g
2760.5	um^2	Cell	0.000	1.000	409	11	siRNA-SC-10 PSPC1-A488 IMPa4-A546 DAPI 8C2-siRNA-IMP-a2-a4 V2.00	0	31. siRNA-SC-10 PSPC1-A488 DAPI IMPa4-A546_an_TileScan_001 (Stage 40 of 49)	00-72jK8vTvRbDodHDDAWLB9g
1851.66	um^2	Cell	0.000	1.000	410	12	siRNA-SC-10 PSPC1-A488 IMPa4-A546 DAPI 8C2-siRNA-IMP-a2-a4 V2.00	0	31. siRNA-SC-10 PSPC1-A488 DAPI IMPa4-A546_an_TileScan_001 (Stage 40 of 49)	00-72jK8vTvRbDodHDDAWLB9g
1504.54	um^2	Cell	0.000	1.000	411	13	siRNA-SC-10 PSPC1-A488 IMPa4-A546 DAPI 8C2-siRNA-IMP-a2-a4 V2.00	0	31. siRNA-SC-10 PSPC1-A488 DAPI IMPa4-A546_an_TileScan_001 (Stage 40 of 49)	00-72jK8vTvRbDodHDDAWLB9g
1032.03	um^2	Cell	0.000	1.000	412	14	siRNA-SC-10 PSPC1-A488 IMPa4-A546 DAPI 8C2-siRNA-IMP-a2-a4 V2.00	0	31. siRNA-SC-10 PSPC1-A488 DAPI IMPa4-A546_an_TileScan_001 (Stage 40 of 49)	00-72jK8vTvRbDodHDDAWLB9g
487.807	um^2	Cell	0.000	1.000	413	15	siRNA-SC-10 PSPC1-A488 IMPa4-A546 DAPI 8C2-siRNA-IMP-a2-a4 V2.00	0	31. siRNA-SC-10 PSPC1-A488 DAPI IMPa4-A546_an_TileScan_001 (Stage 40 of 49)	00-72jK8vTvRbDodHDDAWLB9g
2793.54	um^2	Cell	0.000	1.000	414	16	siRNA-SC-10 PSPC1-A488 IMPa4-A546 DAPI 8C2-siRNA-IMP-a2-a4 V2.00	0	31. siRNA-SC-10 PSPC1-A488 DAPI IMPa4-A546_an_TileScan_001 (Stage 40 of 49)	00-72jK8vTvRbDodHDDAWLB9g
1558.7	um^2	Cell	0.000	1.000	415	17	siRNA-SC-10 PSPC1-A488 IMPa4-A546 DAPI 8C2-siRNA-IMP-a2-a4 V2.00	0	31. siRNA-SC-10 PSPC1-A488 DAPI IMPa4-A546_an_TileScan_001 (Stage 40 of 49)	00-72jK8vTvRbDodHDDAWLB9g
447.317	um^2	Cell	0.000	1.000	416	18	siRNA-SC-10 PSPC1-A488 IMPa4-A546 DAPI 8C2-siRNA-IMP-a2-a4 V2.00	0	31. siRNA-SC-10 PSPC1-A488 DAPI IMPa4-A546_an_TileScan_001 (Stage 40 of 49)	00-72jK8vTvRbDodHDDAWLB9g
1958.27	um^2	Cell	0.000	1.000	417	19	siRNA-SC-10 PSPC1-A488 IMPa4-A546 DAPI 8C2-siRNA-IMP-a2-a4 V2.00	0	31. siRNA-SC-10 PSPC1-A488 DAPI IMPa4-A546_an_TileScan_001 (Stage 40 of 49)	00-72jK8vTvRbDodHDDAWLB9g
1372.76	um^2	Cell	0.000	1.000	418	20	siRNA-SC-10 PSPC1-A488 IMPa4-A546 DAPI 8C2-siRNA-IMP-a2-a4 V2.00	0	31. siRNA-SC-10 PSPC1-A488 DAPI IMPa4-A546_an_TileScan_001 (Stage 40 of 49)	00-72jK8vTvRbDodHDDAWLB9g
1489.86	um^2	Cell	0.000	1.000	419	21	siRNA-SC-10 PSPC1-A488 IMPa4-A546 DAPI 8C2-siRNA-IMP-a2-a4 V2.00	0	31. siRNA-SC-10 PSPC1-A488 DAPI IMPa4-A546_an_TileScan_001 (Stage 40 of 49)	00-72jK8vTvRbDodHDDAWLB9g
1659.15	um^2	Cell	0.000	1.000	420	22	siRNA-SC-10 PSPC1-A488 IMPa4-A546 DAPI 8C2-siRNA-IMP-a2-a4 V2.00	0	31. siRNA-SC-10 PSPC1-A488 DAPI IMPa4-A546_an_TileScan_001 (Stage 40 of 49)	00-72jK8vTvRbDodHDDAWLB9g
1516.85	um^2	Cell	0.000	1.000	421	23	siRNA-SC-10 PSPC1-A488 IMPa4-A546 DAPI 8C2-siRNA-IMP-a2-a4 V2.00	0	31. siRNA-SC-10 PSPC1-A488 DAPI IMPa4-A546_an_TileScan_001 (Stage 40 of 49)	00-72jK8vTvRbDodHDDAWLB9g
1121.09	um^2	Cell	0.000	1.000	422	24	siRNA-SC-10 PSPC1-A488 IMPa4-A546 DAPI 8C2-siRNA-IMP-a2-a4 V2.00	0	31. siRNA-SC-10 PSPC1-A488 DAPI IMPa4-A546_an_TileScan_001 (Stage 40 of 49)	00-72jK8vTvRbDodHDDAWLB9g
819.281	um^2	Cell	0.000	1.000	423	25	siRNA-SC-10 PSPC1-A488 IMPa4-A546 DAPI 8C2-siRNA-IMP-a2-a4 V2.00	0	31. siRNA-SC-10 PSPC1-A488 DAPI IMPa4-A546_an_TileScan_001 (Stage 40 of 49)	00-72jK8vTvRbDodHDDAWLB9g
1498.14	um^2	Cell	0.000	1.000	424	26	siRNA-SC-10 PSPC1-A488 IMPa4-A546 DAPI 8C2-siRNA-IMP-a2-a4 V2.00	0	31. siRNA-SC-10 PSPC1-A488 DAPI IMPa4-A546_an_TileScan_001 (Stage 40 of 49)	00-72jK8vTvRbDodHDDAWLB9g
1250.17	um^2	Cell	0.000	1.000	425	27	siRNA-SC-10 PSPC1-A488 IMPa4-A546 DAPI 8C2-siRNA-IMP-a2-a4 V2.00	0	31. siRNA-SC-10 PSPC1-A488 DAPI IMPa4-A546_an_TileScan_001 (Stage 40 of 49)	00-72jK8vTvRbDodHDDAWLB9g
3327.85	um^2	Cell	0.000	1.000	426	28	siRNA-SC-10 PSPC1-A488 IMPa4-A546 DAPI 8C2-siRNA-IMP-a2-a4 V2.00	0	31. siRNA-SC-10 PSPC1-A488 DAPI IMPa4-A546_an_TileScan_001 (Stage 40 of 49)	00-72jK8vTvRbDodHDDAWLB9g
2076.81	um^2	Cell	0.000	1.000	427	29	siRNA-SC-10 PSPC1-A488 IMPa4-A546 DAPI 8C2-siRNA-IMP-a2-a4 V2.00	0	31. siRNA-SC-10 PSPC1-A488 DAPI IMPa4-A546_an_TileScan_001 (Stage 40 of 49)	00-72jK8vTvRbDodHDDAWLB9g
2282.22	um^2	Cell	0.000	1.000	428	30	siRNA-SC-10 PSPC1-A488 IMPa4-A546 DAPI 8C2-siRNA-IMP-a2-a4 V2.00	0	31. siRNA-SC-10 PSPC1-A488 DAPI IMPa4-A546_an_TileScan_001 (Stage 40 of 49)	00-72jK8vTvRbDodHDDAWLB9g
1705.66	um^2	Cell	0.000	1.000	429	31	siRNA-SC-10 PSPC1-A488 IMPa4-A546 DAPI 8C2-siRNA-IMP-a2-a4 V2.00	0	31. siRNA-SC-10 PSPC1-A488 DAPI IMPa4-A546_an_TileScan_001 (Stage 40 of 49)	00-72jK8vTvRbDodHDDAWLB9g
456.21	um^2	Cell	0.000	1.000	430	0	siRNA-SC-10 PSPC1-A488 IMPa4-A546 DAPI 8C2-siRNA-IMP-a2-a4 V2.00	0	31. siRNA-SC-10 PSPC1-A488 DAPI IMPa4-A546_ao_TileScan_001 (Stage 41 of 49)	00-m5ajQWFDXrX9sBtY2jFAuk
1861.55	um^2	Cell	0.000	1.000	431	1	siRNA-SC-10 PSPC1-A488 IMPa4-A546 DAPI 8C2-siRNA-IMP-a2-a4 V2.00	0	31. siRNA-SC-10 PSPC1-A488 DAPI IMPa4-A546_ao_TileScan_001 (Stage 41 of 49)	00-m5ajQWFDXrX9sBtY2jFAuk
1530.83	um^2	Cell	0.000	1.000	432	2	siRNA-SC-10 PSPC1-A488 IMPa4-A546 DAPI 8C2-siRNA-IMP-a2-a4 V2.00	0	31. siRNA-SC-10 PSPC1-A488 DAPI IMPa4-A546_ao_TileScan_001 (Stage 41 of 49)	00-m5ajQWFDXrX9sBtY2jFAuk
543.88	um^2	Cell	0.000	1.000	433	3	siRNA-SC-10 PSPC1-A488 IMPa4-A546 DAPI 8C2-siRNA-IMP-a2-a4 V2.00	0	31. siRNA-SC-10 PSPC1-A488 DAPI IMPa4-A546_ao_TileScan_001 (Stage 41 of 49)	00-m5ajQWFDXrX9sBtY2jFAuk
1424.01	um^2	Cell	0.000	1.000	434	4	siRNA-SC-10 PSPC1-A488 IMPa4-A546 DAPI 8C2-siRNA-IMP-a2-a4 V2.00	0	31. siRNA-SC-10 PSPC1-A488 DAPI IMPa4-A546_ao_TileScan_001 (Stage 41 of 49)	00-m5ajQWFDXrX9sBtY2jFAuk
1358.69	um^2	Cell	0.000	1.000	435	5	siRNA-SC-10 PSPC1-A488 IMPa4-A546 DAPI 8C2-siRNA-IMP-a2-a4 V2.00	0	31. siRNA-SC-10 PSPC1-A488 DAPI IMPa4-A546_ao_TileScan_001 (Stage 41 of 49)	00-m5ajQWFDXrX9sBtY2jFAuk
1281.17	um^2	Cell	0.000	1.000	436	6	siRNA-SC-10 PSPC1-A488 IMPa4-A546 DAPI 8C2-siRNA-IMP-a2-a4 V2.00	0	31. siRNA-SC-10 PSPC1-A488 DAPI IMPa4-A546_ao_TileScan_001 (Stage 41 of 49)	00-m5ajQWFDXrX9sBtY2jFAuk
1523.17	um^2	Cell	0.000	1.000	437	7	siRNA-SC-10 PSPC1-A488 IMPa4-A546 DAPI 8C2-siRNA-IMP-a2-a4 V2.00	0	31. siRNA-SC-10 PSPC1-A488 DAPI IMPa4-A546_ao_TileScan_001 (Stage 41 of 49)	00-m5ajQWFDXrX9sBtY2jFAuk
1017.42	um^2	Cell	0.000	1.000	438	8	siRNA-SC-10 PSPC1-A488 IMPa4-A546 DAPI 8C2-siRNA-IMP-a2-a4 V2.00	0	31. siRNA-SC-10 PSPC1-A488 DAPI IMPa4-A546_ao_TileScan_001 (Stage 41 of 49)	00-m5ajQWFDXrX9sBtY2jFAuk
1095.24	um^2	Cell	0.000	1.000	439	9	siRNA-SC-10 PSPC1-A488 IMPa4-A546 DAPI 8C2-siRNA-IMP-a2-a4 V2.00	0	31. siRNA-SC-10 PSPC1-A488 DAPI IMPa4-A546_ao_TileScan_001 (Stage 41 of 49)	00-m5ajQWFDXrX9sBtY2jFAuk
901.027	um^2	Cell	0.000	1.000	440	10	siRNA-SC-10 PSPC1-A488 IMPa4-A546 DAPI 8C2-siRNA-IMP-a2-a4 V2.00	0	31. siRNA-SC-10 PSPC1-A488 DAPI IMPa4-A546_ao_TileScan_001 (Stage 41 of 49)	00-m5ajQWFDXrX9sBtY2jFAuk
585.054	um^2	Cell	0.000	1.000	441	11	siRNA-SC-10 PSPC1-A488 IMPa4-A546 DAPI 8C2-siRNA-IMP-a2-a4 V2.00	0	31. siRNA-SC-10 PSPC1-A488 DAPI IMPa4-A546_ao_TileScan_001 (Stage 41 of 49)	00-m5ajQWFDXrX9sBtY2jFAuk
486.052	um^2	Cell	0.000	1.000	442	12	siRNA-SC-10 PSPC1-A488 IMPa4-A546 DAPI 8C2-siRNA-IMP-a2-a4 V2.00	0	31. siRNA-SC-10 PSPC1-A488 DAPI IMPa4-A546_ao_TileScan_001 (Stage 41 of 49)	00-m5ajQWFDXrX9sBtY2jFAuk
1113.24	um^2	Cell	0.000	1.000	443	13	siRNA-SC-10 PSPC1-A488 IMPa4-A546 DAPI 8C2-siRNA-IMP-a2-a4 V2.00	0	31. siRNA-SC-10 PSPC1-A488 DAPI IMPa4-A546_ao_TileScan_001 (Stage 41 of 49)	00-m5ajQWFDXrX9sBtY2jFAuk
1951.92	um^2	Cell	0.000	1.000	444	14	siRNA-SC-10 PSPC1-A488 IMPa4-A546 DAPI 8C2-siRNA-IMP-a2-a4 V2.00	0	31. siRNA-SC-10 PSPC1-A488 DAPI IMPa4-A546_ao_TileScan_001 (Stage 41 of 49)	00-m5ajQWFDXrX9sBtY2jFAuk
1599.9	um^2	Cell	0.000	1.000	445	15	siRNA-SC-10 PSPC1-A488 IMPa4-A546 DAPI 8C2-siRNA-IMP-a2-a4 V2.00	0	31. siRNA-SC-10 PSPC1-A488 DAPI IMPa4-A546_ao_TileScan_001 (Stage 41 of 49)	00-m5ajQWFDXrX9sBtY2jFAuk
1645.64	um^2	Cell	0.000	1.000	446	16	siRNA-SC-10 PSPC1-A488 IMPa4-A546 DAPI 8C2-siRNA-IMP-a2-a4 V2.00	0	31. siRNA-SC-10 PSPC1-A488 DAPI IMPa4-A546_ao_TileScan_001 (Stage 41 of 49)	00-m5ajQWFDXrX9sBtY2jFAuk
1649.7	um^2	Cell	0.000	1.000	447	17	siRNA-SC-10 PSPC1-A488 IMPa4-A546 DAPI 8C2-siRNA-IMP-a2-a4 V2.00	0	31. siRNA-SC-10 PSPC1-A488 DAPI IMPa4-A546_ao_TileScan_001 (Stage 41 of 49)	00-m5ajQWFDXrX9sBtY2jFAuk
1697.99	um^2	Cell	0.000	1.000	448	18	siRNA-SC-10 PSPC1-A488 IMPa4-A546 DAPI 8C2-siRNA-IMP-a2-a4 V2.00	0	31. siRNA-SC-10 PSPC1-A488 DAPI IMPa4-A546_ao_TileScan_001 (Stage 41 of 49)	00-m5ajQWFDXrX9sBtY2jFAuk
1420.31	um^2	Cell	0.000	1.000	449	19	siRNA-SC-10 PSPC1-A488 IMPa4-A546 DAPI 8C2-siRNA-IMP-a2-a4 V2.00	0	31. siRNA-SC-10 PSPC1-A488 DAPI IMPa4-A546_ao_TileScan_001 (Stage 41 of 49)	00-m5ajQWFDXrX9sBtY2jFAuk
1261.03	um^2	Cell	0.000	1.000	450	20	siRNA-SC-10 PSPC1-A488 IMPa4-A546 DAPI 8C2-siRNA-IMP-a2-a4 V2.00	0	31. siRNA-SC-10 PSPC1-A488 DAPI IMPa4-A546_ao_TileScan_001 (Stage 41 of 49)	00-m5ajQWFDXrX9sBtY2jFAuk
557.978	um^2	Cell	0.000	1.000	451	21	siRNA-SC-10 PSPC1-A488 IMPa4-A546 DAPI 8C2-siRNA-IMP-a2-a4 V2.00	0	31. siRNA-SC-10 PSPC1-A488 DAPI IMPa4-A546_ao_TileScan_001 (Stage 41 of 49)	00-m5ajQWFDXrX9sBtY2jFAuk
2002.23	um^2	Cell	0.000	1.000	452	22	siRNA-SC-10 PSPC1-A488 IMPa4-A546 DAPI 8C2-siRNA-IMP-a2-a4 V2.00	0	31. siRNA-SC-10 PSPC1-A488 DAPI IMPa4-A546_ao_TileScan_001 (Stage 41 of 49)	00-m5ajQWFDXrX9sBtY2jFAuk
441.01	um^2	Cell	0.000	1.000	453	23	siRNA-SC-10 PSPC1-A488 IMPa4-A546 DAPI 8C2-siRNA-IMP-a2-a4 V2.00	0	31. siRNA-SC-10 PSPC1-A488 DAPI IMPa4-A546_ao_TileScan_001 (Stage 41 of 49)	00-m5ajQWFDXrX9sBtY2jFAuk
3932.9	um^2	Cell	0.000	1.000	454	24	siRNA-SC-10 PSPC1-A488 IMPa4-A546 DAPI 8C2-siRNA-IMP-a2-a4 V2.00	0	31. siRNA-SC-10 PSPC1-A488 DAPI IMPa4-A546_ao_TileScan_001 (Stage 41 of 49)	00-m5ajQWFDXrX9sBtY2jFAuk
1543.18	um^2	Cell	0.000	1.000	455	25	siRNA-SC-10 PSPC1-A488 IMPa4-A546 DAPI 8C2-siRNA-IMP-a2-a4 V2.00	0	31. siRNA-SC-10 PSPC1-A488 DAPI IMPa4-A546_ao_TileScan_001 (Stage 41 of 49)	00-m5ajQWFDXrX9sBtY2jFAuk
3244.88	um^2	Cell	0.000	1.000	456	26	siRNA-SC-10 PSPC1-A488 IMPa4-A546 DAPI 8C2-siRNA-IMP-a2-a4 V2.00	0	31. siRNA-SC-10 PSPC1-A488 DAPI IMPa4-A546_ao_TileScan_001 (Stage 41 of 49)	00-m5ajQWFDXrX9sBtY2jFAuk
1913.6	um^2	Cell	0.000	1.000	457	27	siRNA-SC-10 PSPC1-A488 IMPa4-A546 DAPI 8C2-siRNA-IMP-a2-a4 V2.00	0	31. siRNA-SC-10 PSPC1-A488 DAPI IMPa4-A546_ao_TileScan_001 (Stage 41 of 49)	00-m5ajQWFDXrX9sBtY2jFAuk
678.866	um^2	Cell	0.000	1.000	458	28	siRNA-SC-10 PSPC1-A488 IMPa4-A546 DAPI 8C2-siRNA-IMP-a2-a4 V2.00	0	31. siRNA-SC-10 PSPC1-A488 DAPI IMPa4-A546_ao_TileScan_001 (Stage 41 of 49)	00-m5ajQWFDXrX9sBtY2jFAuk
1013.29	um^2	Cell	0.000	1.000	459	29	siRNA-SC-10 PSPC1-A488 IMPa4-A546 DAPI 8C2-siRNA-IMP-a2-a4 V2.00	0	31. siRNA-SC-10 PSPC1-A488 DAPI IMPa4-A546_ao_TileScan_001 (Stage 41 of 49)	00-m5ajQWFDXrX9sBtY2jFAuk
3031.72	um^2	Cell	0.000	1.000	460	30	siRNA-SC-10 PSPC1-A488 IMPa4-A546 DAPI 8C2-siRNA-IMP-a2-a4 V2.00	0	31. siRNA-SC-10 PSPC1-A488 DAPI IMPa4-A546_ao_TileScan_001 (Stage 41 of 49)	00-m5ajQWFDXrX9sBtY2jFAuk
1248.48	um^2	Cell	0.000	1.000	461	31	siRNA-SC-10 PSPC1-A488 IMPa4-A546 DAPI 8C2-siRNA-IMP-a2-a4 V2.00	0	31. siRNA-SC-10 PSPC1-A488 DAPI IMPa4-A546_ao_TileScan_001 (Stage 41 of 49)	00-m5ajQWFDXrX9sBtY2jFAuk
1413.51	um^2	Cell	0.000	1.000	462	32	siRNA-SC-10 PSPC1-A488 IMPa4-A546 DAPI 8C2-siRNA-IMP-a2-a4 V2.00	0	31. siRNA-SC-10 PSPC1-A488 DAPI IMPa4-A546_ao_TileScan_001 (Stage 41 of 49)	00-m5ajQWFDXrX9sBtY2jFAuk
1851.25	um^2	Cell	0.000	1.000	463	33	siRNA-SC-10 PSPC1-A488 IMPa4-A546 DAPI 8C2-siRNA-IMP-a2-a4 V2.00	0	31. siRNA-SC-10 PSPC1-A488 DAPI IMPa4-A546_ao_TileScan_001 (Stage 41 of 49)	00-m5ajQWFDXrX9sBtY2jFAuk
1986.81	um^2	Cell	0.000	1.000	464	34	siRNA-SC-10 PSPC1-A488 IMPa4-A546 DAPI 8C2-siRNA-IMP-a2-a4 V2.00	0	31. siRNA-SC-10 PSPC1-A488 DAPI IMPa4-A546_ao_TileScan_001 (Stage 41 of 49)	00-m5ajQWFDXrX9sBtY2jFAuk
1508.54	um^2	Cell	0.000	1.000	465	35	siRNA-SC-10 PSPC1-A488 IMPa4-A546 DAPI 8C2-siRNA-IMP-a2-a4 V2.00	0	31. siRNA-SC-10 PSPC1-A488 DAPI IMPa4-A546_ao_TileScan_001 (Stage 41 of 49)	00-m5ajQWFDXrX9sBtY2jFAuk
2177.7	um^2	Cell	0.000	1.000	466	36	siRNA-SC-10 PSPC1-A488 IMPa4-A546 DAPI 8C2-siRNA-IMP-a2-a4 V2.00	0	31. siRNA-SC-10 PSPC1-A488 DAPI IMPa4-A546_ao_TileScan_001 (Stage 41 of 49)	00-m5ajQWFDXrX9sBtY2jFAuk
1603.78	um^2	Cell	0.000	1.000	467	0	siRNA-SC-10 PSPC1-A488 IMPa4-A546 DAPI 8C2-siRNA-IMP-a2-a4 V2.00	0	31. siRNA-SC-10 PSPC1-A488 DAPI IMPa4-A546_ap_TileScan_001 (Stage 42 of 49)	00-au84GSpfd3gVfQidD4gFHk
1570.29	um^2	Cell	0.000	1.000	468	1	siRNA-SC-10 PSPC1-A488 IMPa4-A546 DAPI 8C2-siRNA-IMP-a2-a4 V2.00	0	31. siRNA-SC-10 PSPC1-A488 DAPI IMPa4-A546_ap_TileScan_001 (Stage 42 of 49)	00-au84GSpfd3gVfQidD4gFHk
2044.47	um^2	Cell	0.000	1.000	469	2	siRNA-SC-10 PSPC1-A488 IMPa4-A546 DAPI 8C2-siRNA-IMP-a2-a4 V2.00	0	31. siRNA-SC-10 PSPC1-A488 DAPI IMPa4-A546_ap_TileScan_001 (Stage 42 of 49)	00-au84GSpfd3gVfQidD4gFHk
930.666	um^2	Cell	0.000	1.000	470	3	siRNA-SC-10 PSPC1-A488 IMPa4-A546 DAPI 8C2-siRNA-IMP-a2-a4 V2.00	0	31. siRNA-SC-10 PSPC1-A488 DAPI IMPa4-A546_ap_TileScan_001 (Stage 42 of 49)	00-au84GSpfd3gVfQidD4gFHk
2003.34	um^2	Cell	0.000	1.000	471	4	siRNA-SC-10 PSPC1-A488 IMPa4-A546 DAPI 8C2-siRNA-IMP-a2-a4 V2.00	0	31. siRNA-SC-10 PSPC1-A488 DAPI IMPa4-A546_ap_TileScan_001 (Stage 42 of 49)	00-au84GSpfd3gVfQidD4gFHk
2061.34	um^2	Cell	0.000	1.000	472	5	siRNA-SC-10 PSPC1-A488 IMPa4-A546 DAPI 8C2-siRNA-IMP-a2-a4 V2.00	0	31. siRNA-SC-10 PSPC1-A488 DAPI IMPa4-A546_ap_TileScan_001 (Stage 42 of 49)	00-au84GSpfd3gVfQidD4gFHk
1000.3	um^2	Cell	0.000	1.000	473	6	siRNA-SC-10 PSPC1-A488 IMPa4-A546 DAPI 8C2-siRNA-IMP-a2-a4 V2.00	0	31. siRNA-SC-10 PSPC1-A488 DAPI IMPa4-A546_ap_TileScan_001 (Stage 42 of 49)	00-au84GSpfd3gVfQidD4gFHk
2204.09	um^2	Cell	0.000	1.000	474	7	siRNA-SC-10 PSPC1-A488 IMPa4-A546 DAPI 8C2-siRNA-IMP-a2-a4 V2.00	0	31. siRNA-SC-10 PSPC1-A488 DAPI IMPa4-A546_ap_TileScan_001 (Stage 42 of 49)	00-au84GSpfd3gVfQidD4gFHk
625.573	um^2	Cell	0.000	1.000	475	8	siRNA-SC-10 PSPC1-A488 IMPa4-A546 DAPI 8C2-siRNA-IMP-a2-a4 V2.00	0	31. siRNA-SC-10 PSPC1-A488 DAPI IMPa4-A546_ap_TileScan_001 (Stage 42 of 49)	00-au84GSpfd3gVfQidD4gFHk
876.183	um^2	Cell	0.000	1.000	476	9	siRNA-SC-10 PSPC1-A488 IMPa4-A546 DAPI 8C2-siRNA-IMP-a2-a4 V2.00	0	31. siRNA-SC-10 PSPC1-A488 DAPI IMPa4-A546_ap_TileScan_001 (Stage 42 of 49)	00-au84GSpfd3gVfQidD4gFHk
2376.04	um^2	Cell	0.000	1.000	477	10	siRNA-SC-10 PSPC1-A488 IMPa4-A546 DAPI 8C2-siRNA-IMP-a2-a4 V2.00	0	31. siRNA-SC-10 PSPC1-A488 DAPI IMPa4-A546_ap_TileScan_001 (Stage 42 of 49)	00-au84GSpfd3gVfQidD4gFHk
3084.58	um^2	Cell	0.000	1.000	478	11	siRNA-SC-10 PSPC1-A488 IMPa4-A546 DAPI 8C2-siRNA-IMP-a2-a4 V2.00	0	31. siRNA-SC-10 PSPC1-A488 DAPI IMPa4-A546_ap_TileScan_001 (Stage 42 of 49)	00-au84GSpfd3gVfQidD4gFHk
1928.56	um^2	Cell	0.000	1.000	479	12	siRNA-SC-10 PSPC1-A488 IMPa4-A546 DAPI 8C2-siRNA-IMP-a2-a4 V2.00	0	31. siRNA-SC-10 PSPC1-A488 DAPI IMPa4-A546_ap_TileScan_001 (Stage 42 of 49)	00-au84GSpfd3gVfQidD4gFHk
821.578	um^2	Cell	0.000	1.000	480	13	siRNA-SC-10 PSPC1-A488 IMPa4-A546 DAPI 8C2-siRNA-IMP-a2-a4 V2.00	0	31. siRNA-SC-10 PSPC1-A488 DAPI IMPa4-A546_ap_TileScan_001 (Stage 42 of 49)	00-au84GSpfd3gVfQidD4gFHk
2046.85	um^2	Cell	0.000	1.000	481	14	siRNA-SC-10 PSPC1-A488 IMPa4-A546 DAPI 8C2-siRNA-IMP-a2-a4 V2.00	0	31. siRNA-SC-10 PSPC1-A488 DAPI IMPa4-A546_ap_TileScan_001 (Stage 42 of 49)	00-au84GSpfd3gVfQidD4gFHk
1515.1	um^2	Cell	0.000	1.000	482	15	siRNA-SC-10 PSPC1-A488 IMPa4-A546 DAPI 8C2-siRNA-IMP-a2-a4 V2.00	0	31. siRNA-SC-10 PSPC1-A488 DAPI IMPa4-A546_ap_TileScan_001 (Stage 42 of 49)	00-au84GSpfd3gVfQidD4gFHk
2665.4	um^2	Cell	0.000	1.000	483	16	siRNA-SC-10 PSPC1-A488 IMPa4-A546 DAPI 8C2-siRNA-IMP-a2-a4 V2.00	0	31. siRNA-SC-10 PSPC1-A488 DAPI IMPa4-A546_ap_TileScan_001 (Stage 42 of 49)	00-au84GSpfd3gVfQidD4gFHk
2197.25	um^2	Cell	0.000	1.000	484	17	siRNA-SC-10 PSPC1-A488 IMPa4-A546 DAPI 8C2-siRNA-IMP-a2-a4 V2.00	0	31. siRNA-SC-10 PSPC1-A488 DAPI IMPa4-A546_ap_TileScan_001 (Stage 42 of 49)	00-au84GSpfd3gVfQidD4gFHk
1569.23	um^2	Cell	0.000	1.000	485	18	siRNA-SC-10 PSPC1-A488 IMPa4-A546 DAPI 8C2-siRNA-IMP-a2-a4 V2.00	0	31. siRNA-SC-10 PSPC1-A488 DAPI IMPa4-A546_ap_TileScan_001 (Stage 42 of 49)	00-au84GSpfd3gVfQidD4gFHk
1254.72	um^2	Cell	0.000	1.000	486	19	siRNA-SC-10 PSPC1-A488 IMPa4-A546 DAPI 8C2-siRNA-IMP-a2-a4 V2.00	0	31. siRNA-SC-10 PSPC1-A488 DAPI IMPa4-A546_ap_TileScan_001 (Stage 42 of 49)	00-au84GSpfd3gVfQidD4gFHk
1986.59	um^2	Cell	0.000	1.000	487	20	siRNA-SC-10 PSPC1-A488 IMPa4-A546 DAPI 8C2-siRNA-IMP-a2-a4 V2.00	0	31. siRNA-SC-10 PSPC1-A488 DAPI IMPa4-A546_ap_TileScan_001 (Stage 42 of 49)	00-au84GSpfd3gVfQidD4gFHk
1396.85	um^2	Cell	0.000	1.000	488	21	siRNA-SC-10 PSPC1-A488 IMPa4-A546 DAPI 8C2-siRNA-IMP-a2-a4 V2.00	0	31. siRNA-SC-10 PSPC1-A488 DAPI IMPa4-A546_ap_TileScan_001 (Stage 42 of 49)	00-au84GSpfd3gVfQidD4gFHk
1102.48	um^2	Cell	0.000	1.000	489	22	siRNA-SC-10 PSPC1-A488 IMPa4-A546 DAPI 8C2-siRNA-IMP-a2-a4 V2.00	0	31. siRNA-SC-10 PSPC1-A488 DAPI IMPa4-A546_ap_TileScan_001 (Stage 42 of 49)	00-au84GSpfd3gVfQidD4gFHk
1426.11	um^2	Cell	0.000	1.000	490	23	siRNA-SC-10 PSPC1-A488 IMPa4-A546 DAPI 8C2-siRNA-IMP-a2-a4 V2.00	0	31. siRNA-SC-10 PSPC1-A488 DAPI IMPa4-A546_ap_TileScan_001 (Stage 42 of 49)	00-au84GSpfd3gVfQidD4gFHk
2020.63	um^2	Cell	0.000	1.000	491	24	siRNA-SC-10 PSPC1-A488 IMPa4-A546 DAPI 8C2-siRNA-IMP-a2-a4 V2.00	0	31. siRNA-SC-10 PSPC1-A488 DAPI IMPa4-A546_ap_TileScan_001 (Stage 42 of 49)	00-au84GSpfd3gVfQidD4gFHk
1454.36	um^2	Cell	0.000	1.000	492	25	siRNA-SC-10 PSPC1-A488 IMPa4-A546 DAPI 8C2-siRNA-IMP-a2-a4 V2.00	0	31. siRNA-SC-10 PSPC1-A488 DAPI IMPa4-A546_ap_TileScan_001 (Stage 42 of 49)	00-au84GSpfd3gVfQidD4gFHk
1160.59	um^2	Cell	0.000	1.000	493	26	siRNA-SC-10 PSPC1-A488 IMPa4-A546 DAPI 8C2-siRNA-IMP-a2-a4 V2.00	0	31. siRNA-SC-10 PSPC1-A488 DAPI IMPa4-A546_ap_TileScan_001 (Stage 42 of 49)	00-au84GSpfd3gVfQidD4gFHk
1246.41	um^2	Cell	0.000	1.000	494	27	siRNA-SC-10 PSPC1-A488 IMPa4-A546 DAPI 8C2-siRNA-IMP-a2-a4 V2.00	0	31. siRNA-SC-10 PSPC1-A488 DAPI IMPa4-A546_ap_TileScan_001 (Stage 42 of 49)	00-au84GSpfd3gVfQidD4gFHk
2187.51	um^2	Cell	0.000	1.000	495	28	siRNA-SC-10 PSPC1-A488 IMPa4-A546 DAPI 8C2-siRNA-IMP-a2-a4 V2.00	0	31. siRNA-SC-10 PSPC1-A488 DAPI IMPa4-A546_ap_TileScan_001 (Stage 42 of 49)	00-au84GSpfd3gVfQidD4gFHk
1939.72	um^2	Cell	0.000	1.000	496	29	siRNA-SC-10 PSPC1-A488 IMPa4-A546 DAPI 8C2-siRNA-IMP-a2-a4 V2.00	0	31. siRNA-SC-10 PSPC1-A488 DAPI IMPa4-A546_ap_TileScan_001 (Stage 42 of 49)	00-au84GSpfd3gVfQidD4gFHk
1293.73	um^2	Cell	0.000	1.000	497	30	siRNA-SC-10 PSPC1-A488 IMPa4-A546 DAPI 8C2-siRNA-IMP-a2-a4 V2.00	0	31. siRNA-SC-10 PSPC1-A488 DAPI IMPa4-A546_ap_TileScan_001 (Stage 42 of 49)	00-au84GSpfd3gVfQidD4gFHk
2091.36	um^2	Cell	0.000	1.000	498	31	siRNA-SC-10 PSPC1-A488 IMPa4-A546 DAPI 8C2-siRNA-IMP-a2-a4 V2.00	0	31. siRNA-SC-10 PSPC1-A488 DAPI IMPa4-A546_ap_TileScan_001 (Stage 42 of 49)	00-au84GSpfd3gVfQidD4gFHk
980.641	um^2	Cell	0.000	1.000	499	32	siRNA-SC-10 PSPC1-A488 IMPa4-A546 DAPI 8C2-siRNA-IMP-a2-a4 V2.00	0	31. siRNA-SC-10 PSPC1-A488 DAPI IMPa4-A546_ap_TileScan_001 (Stage 42 of 49)	00-au84GSpfd3gVfQidD4gFHk
1013.11	um^2	Cell	0.000	1.000	500	33	siRNA-SC-10 PSPC1-A488 IMPa4-A546 DAPI 8C2-siRNA-IMP-a2-a4 V2.00	0	31. siRNA-SC-10 PSPC1-A488 DAPI IMPa4-A546_ap_TileScan_001 (Stage 42 of 49)	00-au84GSpfd3gVfQidD4gFHk
609.714	um^2	Cell	0.000	1.000	501	0	siRNA-SC-10 PSPC1-A488 IMPa4-A546 DAPI 8C2-siRNA-IMP-a2-a4 V2.00	0	31. siRNA-SC-10 PSPC1-A488 DAPI IMPa4-A546_aq_TileScan_001 (Stage 43 of 49)	00-79oh4iG9AWSAXL6DwUzqfE
1724.27	um^2	Cell	0.000	1.000	502	1	siRNA-SC-10 PSPC1-A488 IMPa4-A546 DAPI 8C2-siRNA-IMP-a2-a4 V2.00	0	31. siRNA-SC-10 PSPC1-A488 DAPI IMPa4-A546_aq_TileScan_001 (Stage 43 of 49)	00-79oh4iG9AWSAXL6DwUzqfE
2040.08	um^2	Cell	0.000	1.000	503	2	siRNA-SC-10 PSPC1-A488 IMPa4-A546 DAPI 8C2-siRNA-IMP-a2-a4 V2.00	0	31. siRNA-SC-10 PSPC1-A488 DAPI IMPa4-A546_aq_TileScan_001 (Stage 43 of 49)	00-79oh4iG9AWSAXL6DwUzqfE
1843.73	um^2	Cell	0.000	1.000	504	3	siRNA-SC-10 PSPC1-A488 IMPa4-A546 DAPI 8C2-siRNA-IMP-a2-a4 V2.00	0	31. siRNA-SC-10 PSPC1-A488 DAPI IMPa4-A546_aq_TileScan_001 (Stage 43 of 49)	00-79oh4iG9AWSAXL6DwUzqfE
2262.44	um^2	Cell	0.000	1.000	505	4	siRNA-SC-10 PSPC1-A488 IMPa4-A546 DAPI 8C2-siRNA-IMP-a2-a4 V2.00	0	31. siRNA-SC-10 PSPC1-A488 DAPI IMPa4-A546_aq_TileScan_001 (Stage 43 of 49)	00-79oh4iG9AWSAXL6DwUzqfE
2220.92	um^2	Cell	0.000	1.000	506	5	siRNA-SC-10 PSPC1-A488 IMPa4-A546 DAPI 8C2-siRNA-IMP-a2-a4 V2.00	0	31. siRNA-SC-10 PSPC1-A488 DAPI IMPa4-A546_aq_TileScan_001 (Stage 43 of 49)	00-79oh4iG9AWSAXL6DwUzqfE
2028.77	um^2	Cell	0.000	1.000	507	6	siRNA-SC-10 PSPC1-A488 IMPa4-A546 DAPI 8C2-siRNA-IMP-a2-a4 V2.00	0	31. siRNA-SC-10 PSPC1-A488 DAPI IMPa4-A546_aq_TileScan_001 (Stage 43 of 49)	00-79oh4iG9AWSAXL6DwUzqfE
437.452	um^2	Cell	0.000	1.000	508	7	siRNA-SC-10 PSPC1-A488 IMPa4-A546 DAPI 8C2-siRNA-IMP-a2-a4 V2.00	0	31. siRNA-SC-10 PSPC1-A488 DAPI IMPa4-A546_aq_TileScan_001 (Stage 43 of 49)	00-79oh4iG9AWSAXL6DwUzqfE
2957.41	um^2	Cell	0.000	1.000	509	8	siRNA-SC-10 PSPC1-A488 IMPa4-A546 DAPI 8C2-siRNA-IMP-a2-a4 V2.00	0	31. siRNA-SC-10 PSPC1-A488 DAPI IMPa4-A546_aq_TileScan_001 (Stage 43 of 49)	00-79oh4iG9AWSAXL6DwUzqfE
1873.16	um^2	Cell	0.000	1.000	510	9	siRNA-SC-10 PSPC1-A488 IMPa4-A546 DAPI 8C2-siRNA-IMP-a2-a4 V2.00	0	31. siRNA-SC-10 PSPC1-A488 DAPI IMPa4-A546_aq_TileScan_001 (Stage 43 of 49)	00-79oh4iG9AWSAXL6DwUzqfE
2729.75	um^2	Cell	0.000	1.000	511	10	siRNA-SC-10 PSPC1-A488 IMPa4-A546 DAPI 8C2-siRNA-IMP-a2-a4 V2.00	0	31. siRNA-SC-10 PSPC1-A488 DAPI IMPa4-A546_aq_TileScan_001 (Stage 43 of 49)	00-79oh4iG9AWSAXL6DwUzqfE
568.4	um^2	Cell	0.000	1.000	512	11	siRNA-SC-10 PSPC1-A488 IMPa4-A546 DAPI 8C2-siRNA-IMP-a2-a4 V2.00	0	31. siRNA-SC-10 PSPC1-A488 DAPI IMPa4-A546_aq_TileScan_001 (Stage 43 of 49)	00-79oh4iG9AWSAXL6DwUzqfE
3193.69	um^2	Cell	0.000	1.000	513	12	siRNA-SC-10 PSPC1-A488 IMPa4-A546 DAPI 8C2-siRNA-IMP-a2-a4 V2.00	0	31. siRNA-SC-10 PSPC1-A488 DAPI IMPa4-A546_aq_TileScan_001 (Stage 43 of 49)	00-79oh4iG9AWSAXL6DwUzqfE
1575.08	um^2	Cell	0.000	1.000	514	13	siRNA-SC-10 PSPC1-A488 IMPa4-A546 DAPI 8C2-siRNA-IMP-a2-a4 V2.00	0	31. siRNA-SC-10 PSPC1-A488 DAPI IMPa4-A546_aq_TileScan_001 (Stage 43 of 49)	00-79oh4iG9AWSAXL6DwUzqfE
2051.89	um^2	Cell	0.000	1.000	515	14	siRNA-SC-10 PSPC1-A488 IMPa4-A546 DAPI 8C2-siRNA-IMP-a2-a4 V2.00	0	31. siRNA-SC-10 PSPC1-A488 DAPI IMPa4-A546_aq_TileScan_001 (Stage 43 of 49)	00-79oh4iG9AWSAXL6DwUzqfE
1735.27	um^2	Cell	0.000	1.000	516	15	siRNA-SC-10 PSPC1-A488 IMPa4-A546 DAPI 8C2-siRNA-IMP-a2-a4 V2.00	0	31. siRNA-SC-10 PSPC1-A488 DAPI IMPa4-A546_aq_TileScan_001 (Stage 43 of 49)	00-79oh4iG9AWSAXL6DwUzqfE
2116.27	um^2	Cell	0.000	1.000	517	16	siRNA-SC-10 PSPC1-A488 IMPa4-A546 DAPI 8C2-siRNA-IMP-a2-a4 V2.00	0	31. siRNA-SC-10 PSPC1-A488 DAPI IMPa4-A546_aq_TileScan_001 (Stage 43 of 49)	00-79oh4iG9AWSAXL6DwUzqfE
2136.48	um^2	Cell	0.000	1.000	518	17	siRNA-SC-10 PSPC1-A488 IMPa4-A546 DAPI 8C2-siRNA-IMP-a2-a4 V2.00	0	31. siRNA-SC-10 PSPC1-A488 DAPI IMPa4-A546_aq_TileScan_001 (Stage 43 of 49)	00-79oh4iG9AWSAXL6DwUzqfE
1346.1	um^2	Cell	0.000	1.000	519	18	siRNA-SC-10 PSPC1-A488 IMPa4-A546 DAPI 8C2-siRNA-IMP-a2-a4 V2.00	0	31. siRNA-SC-10 PSPC1-A488 DAPI IMPa4-A546_aq_TileScan_001 (Stage 43 of 49)	00-79oh4iG9AWSAXL6DwUzqfE
1899.16	um^2	Cell	0.000	1.000	520	19	siRNA-SC-10 PSPC1-A488 IMPa4-A546 DAPI 8C2-siRNA-IMP-a2-a4 V2.00	0	31. siRNA-SC-10 PSPC1-A488 DAPI IMPa4-A546_aq_TileScan_001 (Stage 43 of 49)	00-79oh4iG9AWSAXL6DwUzqfE
1557.78	um^2	Cell	0.000	1.000	521	20	siRNA-SC-10 PSPC1-A488 IMPa4-A546 DAPI 8C2-siRNA-IMP-a2-a4 V2.00	0	31. siRNA-SC-10 PSPC1-A488 DAPI IMPa4-A546_aq_TileScan_001 (Stage 43 of 49)	00-79oh4iG9AWSAXL6DwUzqfE
2036.94	um^2	Cell	0.000	1.000	522	21	siRNA-SC-10 PSPC1-A488 IMPa4-A546 DAPI 8C2-siRNA-IMP-a2-a4 V2.00	0	31. siRNA-SC-10 PSPC1-A488 DAPI IMPa4-A546_aq_TileScan_001 (Stage 43 of 49)	00-79oh4iG9AWSAXL6DwUzqfE
1073.44	um^2	Cell	0.000	1.000	523	22	siRNA-SC-10 PSPC1-A488 IMPa4-A546 DAPI 8C2-siRNA-IMP-a2-a4 V2.00	0	31. siRNA-SC-10 PSPC1-A488 DAPI IMPa4-A546_aq_TileScan_001 (Stage 43 of 49)	00-79oh4iG9AWSAXL6DwUzqfE
2118.75	um^2	Cell	0.000	1.000	524	23	siRNA-SC-10 PSPC1-A488 IMPa4-A546 DAPI 8C2-siRNA-IMP-a2-a4 V2.00	0	31. siRNA-SC-10 PSPC1-A488 DAPI IMPa4-A546_aq_TileScan_001 (Stage 43 of 49)	00-79oh4iG9AWSAXL6DwUzqfE
1456.78	um^2	Cell	0.000	1.000	525	24	siRNA-SC-10 PSPC1-A488 IMPa4-A546 DAPI 8C2-siRNA-IMP-a2-a4 V2.00	0	31. siRNA-SC-10 PSPC1-A488 DAPI IMPa4-A546_aq_TileScan_001 (Stage 43 of 49)	00-79oh4iG9AWSAXL6DwUzqfE
563.174	um^2	Cell	0.000	1.000	526	25	siRNA-SC-10 PSPC1-A488 IMPa4-A546 DAPI 8C2-siRNA-IMP-a2-a4 V2.00	0	31. siRNA-SC-10 PSPC1-A488 DAPI IMPa4-A546_aq_TileScan_001 (Stage 43 of 49)	00-79oh4iG9AWSAXL6DwUzqfE
1418.04	um^2	Cell	0.000	1.000	527	26	siRNA-SC-10 PSPC1-A488 IMPa4-A546 DAPI 8C2-siRNA-IMP-a2-a4 V2.00	0	31. siRNA-SC-10 PSPC1-A488 DAPI IMPa4-A546_aq_TileScan_001 (Stage 43 of 49)	00-79oh4iG9AWSAXL6DwUzqfE
1976.27	um^2	Cell	0.000	1.000	528	27	siRNA-SC-10 PSPC1-A488 IMPa4-A546 DAPI 8C2-siRNA-IMP-a2-a4 V2.00	0	31. siRNA-SC-10 PSPC1-A488 DAPI IMPa4-A546_aq_TileScan_001 (Stage 43 of 49)	00-79oh4iG9AWSAXL6DwUzqfE
1571.66	um^2	Cell	0.000	1.000	529	28	siRNA-SC-10 PSPC1-A488 IMPa4-A546 DAPI 8C2-siRNA-IMP-a2-a4 V2.00	0	31. siRNA-SC-10 PSPC1-A488 DAPI IMPa4-A546_aq_TileScan_001 (Stage 43 of 49)	00-79oh4iG9AWSAXL6DwUzqfE
1984.22	um^2	Cell	0.000	1.000	530	29	siRNA-SC-10 PSPC1-A488 IMPa4-A546 DAPI 8C2-siRNA-IMP-a2-a4 V2.00	0	31. siRNA-SC-10 PSPC1-A488 DAPI IMPa4-A546_aq_TileScan_001 (Stage 43 of 49)	00-79oh4iG9AWSAXL6DwUzqfE
583.602	um^2	Cell	0.000	1.000	531	30	siRNA-SC-10 PSPC1-A488 IMPa4-A546 DAPI 8C2-siRNA-IMP-a2-a4 V2.00	0	31. siRNA-SC-10 PSPC1-A488 DAPI IMPa4-A546_aq_TileScan_001 (Stage 43 of 49)	00-79oh4iG9AWSAXL6DwUzqfE
1827.6	um^2	Cell	0.000	1.000	532	31	siRNA-SC-10 PSPC1-A488 IMPa4-A546 DAPI 8C2-siRNA-IMP-a2-a4 V2.00	0	31. siRNA-SC-10 PSPC1-A488 DAPI IMPa4-A546_aq_TileScan_001 (Stage 43 of 49)	00-79oh4iG9AWSAXL6DwUzqfE
1100.65	um^2	Cell	0.000	1.000	533	32	siRNA-SC-10 PSPC1-A488 IMPa4-A546 DAPI 8C2-siRNA-IMP-a2-a4 V2.00	0	31. siRNA-SC-10 PSPC1-A488 DAPI IMPa4-A546_aq_TileScan_001 (Stage 43 of 49)	00-79oh4iG9AWSAXL6DwUzqfE
848.092	um^2	Cell	0.000	1.000	534	33	siRNA-SC-10 PSPC1-A488 IMPa4-A546 DAPI 8C2-siRNA-IMP-a2-a4 V2.00	0	31. siRNA-SC-10 PSPC1-A488 DAPI IMPa4-A546_aq_TileScan_001 (Stage 43 of 49)	00-79oh4iG9AWSAXL6DwUzqfE
573.649	um^2	Cell	0.000	1.000	535	0	siRNA-SC-10 PSPC1-A488 IMPa4-A546 DAPI 8C2-siRNA-IMP-a2-a4 V2.00	0	31. siRNA-SC-10 PSPC1-A488 DAPI IMPa4-A546_ar_TileScan_001 (Stage 44 of 49)	00-iNsykdTfauzpYA5vtttuSg
1893.72	um^2	Cell	0.000	1.000	536	1	siRNA-SC-10 PSPC1-A488 IMPa4-A546 DAPI 8C2-siRNA-IMP-a2-a4 V2.00	0	31. siRNA-SC-10 PSPC1-A488 DAPI IMPa4-A546_ar_TileScan_001 (Stage 44 of 49)	00-iNsykdTfauzpYA5vtttuSg
1512.34	um^2	Cell	0.000	1.000	537	2	siRNA-SC-10 PSPC1-A488 IMPa4-A546 DAPI 8C2-siRNA-IMP-a2-a4 V2.00	0	31. siRNA-SC-10 PSPC1-A488 DAPI IMPa4-A546_ar_TileScan_001 (Stage 44 of 49)	00-iNsykdTfauzpYA5vtttuSg
1318.16	um^2	Cell	0.000	1.000	538	3	siRNA-SC-10 PSPC1-A488 IMPa4-A546 DAPI 8C2-siRNA-IMP-a2-a4 V2.00	0	31. siRNA-SC-10 PSPC1-A488 DAPI IMPa4-A546_ar_TileScan_001 (Stage 44 of 49)	00-iNsykdTfauzpYA5vtttuSg
1197.71	um^2	Cell	0.000	1.000	539	4	siRNA-SC-10 PSPC1-A488 IMPa4-A546 DAPI 8C2-siRNA-IMP-a2-a4 V2.00	0	31. siRNA-SC-10 PSPC1-A488 DAPI IMPa4-A546_ar_TileScan_001 (Stage 44 of 49)	00-iNsykdTfauzpYA5vtttuSg
2110.58	um^2	Cell	0.000	1.000	540	5	siRNA-SC-10 PSPC1-A488 IMPa4-A546 DAPI 8C2-siRNA-IMP-a2-a4 V2.00	0	31. siRNA-SC-10 PSPC1-A488 DAPI IMPa4-A546_ar_TileScan_001 (Stage 44 of 49)	00-iNsykdTfauzpYA5vtttuSg
1837.3	um^2	Cell	0.000	1.000	541	6	siRNA-SC-10 PSPC1-A488 IMPa4-A546 DAPI 8C2-siRNA-IMP-a2-a4 V2.00	0	31. siRNA-SC-10 PSPC1-A488 DAPI IMPa4-A546_ar_TileScan_001 (Stage 44 of 49)	00-iNsykdTfauzpYA5vtttuSg
1131.79	um^2	Cell	0.000	1.000	542	7	siRNA-SC-10 PSPC1-A488 IMPa4-A546 DAPI 8C2-siRNA-IMP-a2-a4 V2.00	0	31. siRNA-SC-10 PSPC1-A488 DAPI IMPa4-A546_ar_TileScan_001 (Stage 44 of 49)	00-iNsykdTfauzpYA5vtttuSg
1223.85	um^2	Cell	0.000	1.000	543	8	siRNA-SC-10 PSPC1-A488 IMPa4-A546 DAPI 8C2-siRNA-IMP-a2-a4 V2.00	0	31. siRNA-SC-10 PSPC1-A488 DAPI IMPa4-A546_ar_TileScan_001 (Stage 44 of 49)	00-iNsykdTfauzpYA5vtttuSg
5623.43	um^2	Cell	0.000	1.000	544	9	siRNA-SC-10 PSPC1-A488 IMPa4-A546 DAPI 8C2-siRNA-IMP-a2-a4 V2.00	0	31. siRNA-SC-10 PSPC1-A488 DAPI IMPa4-A546_ar_TileScan_001 (Stage 44 of 49)	00-iNsykdTfauzpYA5vtttuSg
1417.47	um^2	Cell	0.000	1.000	545	10	siRNA-SC-10 PSPC1-A488 IMPa4-A546 DAPI 8C2-siRNA-IMP-a2-a4 V2.00	0	31. siRNA-SC-10 PSPC1-A488 DAPI IMPa4-A546_ar_TileScan_001 (Stage 44 of 49)	00-iNsykdTfauzpYA5vtttuSg
3081.45	um^2	Cell	0.000	1.000	546	11	siRNA-SC-10 PSPC1-A488 IMPa4-A546 DAPI 8C2-siRNA-IMP-a2-a4 V2.00	0	31. siRNA-SC-10 PSPC1-A488 DAPI IMPa4-A546_ar_TileScan_001 (Stage 44 of 49)	00-iNsykdTfauzpYA5vtttuSg
495.556	um^2	Cell	0.000	1.000	547	12	siRNA-SC-10 PSPC1-A488 IMPa4-A546 DAPI 8C2-siRNA-IMP-a2-a4 V2.00	0	31. siRNA-SC-10 PSPC1-A488 DAPI IMPa4-A546_ar_TileScan_001 (Stage 44 of 49)	00-iNsykdTfauzpYA5vtttuSg
1731.02	um^2	Cell	0.000	1.000	548	13	siRNA-SC-10 PSPC1-A488 IMPa4-A546 DAPI 8C2-siRNA-IMP-a2-a4 V2.00	0	31. siRNA-SC-10 PSPC1-A488 DAPI IMPa4-A546_ar_TileScan_001 (Stage 44 of 49)	00-iNsykdTfauzpYA5vtttuSg
1711.19	um^2	Cell	0.000	1.000	549	14	siRNA-SC-10 PSPC1-A488 IMPa4-A546 DAPI 8C2-siRNA-IMP-a2-a4 V2.00	0	31. siRNA-SC-10 PSPC1-A488 DAPI IMPa4-A546_ar_TileScan_001 (Stage 44 of 49)	00-iNsykdTfauzpYA5vtttuSg
1734.12	um^2	Cell	0.000	1.000	550	15	siRNA-SC-10 PSPC1-A488 IMPa4-A546 DAPI 8C2-siRNA-IMP-a2-a4 V2.00	0	31. siRNA-SC-10 PSPC1-A488 DAPI IMPa4-A546_ar_TileScan_001 (Stage 44 of 49)	00-iNsykdTfauzpYA5vtttuSg
1413.6	um^2	Cell	0.000	1.000	551	16	siRNA-SC-10 PSPC1-A488 IMPa4-A546 DAPI 8C2-siRNA-IMP-a2-a4 V2.00	0	31. siRNA-SC-10 PSPC1-A488 DAPI IMPa4-A546_ar_TileScan_001 (Stage 44 of 49)	00-iNsykdTfauzpYA5vtttuSg
1397.11	um^2	Cell	0.000	1.000	552	17	siRNA-SC-10 PSPC1-A488 IMPa4-A546 DAPI 8C2-siRNA-IMP-a2-a4 V2.00	0	31. siRNA-SC-10 PSPC1-A488 DAPI IMPa4-A546_ar_TileScan_001 (Stage 44 of 49)	00-iNsykdTfauzpYA5vtttuSg
459.227	um^2	Cell	0.000	1.000	553	18	siRNA-SC-10 PSPC1-A488 IMPa4-A546 DAPI 8C2-siRNA-IMP-a2-a4 V2.00	0	31. siRNA-SC-10 PSPC1-A488 DAPI IMPa4-A546_ar_TileScan_001 (Stage 44 of 49)	00-iNsykdTfauzpYA5vtttuSg
795.57	um^2	Cell	0.000	1.000	554	19	siRNA-SC-10 PSPC1-A488 IMPa4-A546 DAPI 8C2-siRNA-IMP-a2-a4 V2.00	0	31. siRNA-SC-10 PSPC1-A488 DAPI IMPa4-A546_ar_TileScan_001 (Stage 44 of 49)	00-iNsykdTfauzpYA5vtttuSg
1460.99	um^2	Cell	0.000	1.000	555	20	siRNA-SC-10 PSPC1-A488 IMPa4-A546 DAPI 8C2-siRNA-IMP-a2-a4 V2.00	0	31. siRNA-SC-10 PSPC1-A488 DAPI IMPa4-A546_ar_TileScan_001 (Stage 44 of 49)	00-iNsykdTfauzpYA5vtttuSg
2660.46	um^2	Cell	0.000	1.000	556	21	siRNA-SC-10 PSPC1-A488 IMPa4-A546 DAPI 8C2-siRNA-IMP-a2-a4 V2.00	0	31. siRNA-SC-10 PSPC1-A488 DAPI IMPa4-A546_ar_TileScan_001 (Stage 44 of 49)	00-iNsykdTfauzpYA5vtttuSg
702.698	um^2	Cell	0.000	1.000	557	22	siRNA-SC-10 PSPC1-A488 IMPa4-A546 DAPI 8C2-siRNA-IMP-a2-a4 V2.00	0	31. siRNA-SC-10 PSPC1-A488 DAPI IMPa4-A546_ar_TileScan_001 (Stage 44 of 49)	00-iNsykdTfauzpYA5vtttuSg
1674.09	um^2	Cell	0.000	1.000	558	23	siRNA-SC-10 PSPC1-A488 IMPa4-A546 DAPI 8C2-siRNA-IMP-a2-a4 V2.00	0	31. siRNA-SC-10 PSPC1-A488 DAPI IMPa4-A546_ar_TileScan_001 (Stage 44 of 49)	00-iNsykdTfauzpYA5vtttuSg
1223.05	um^2	Cell	0.000	1.000	559	24	siRNA-SC-10 PSPC1-A488 IMPa4-A546 DAPI 8C2-siRNA-IMP-a2-a4 V2.00	0	31. siRNA-SC-10 PSPC1-A488 DAPI IMPa4-A546_ar_TileScan_001 (Stage 44 of 49)	00-iNsykdTfauzpYA5vtttuSg
1381.13	um^2	Cell	0.000	1.000	560	25	siRNA-SC-10 PSPC1-A488 IMPa4-A546 DAPI 8C2-siRNA-IMP-a2-a4 V2.00	0	31. siRNA-SC-10 PSPC1-A488 DAPI IMPa4-A546_ar_TileScan_001 (Stage 44 of 49)	00-iNsykdTfauzpYA5vtttuSg
1556.83	um^2	Cell	0.000	1.000	561	26	siRNA-SC-10 PSPC1-A488 IMPa4-A546 DAPI 8C2-siRNA-IMP-a2-a4 V2.00	0	31. siRNA-SC-10 PSPC1-A488 DAPI IMPa4-A546_ar_TileScan_001 (Stage 44 of 49)	00-iNsykdTfauzpYA5vtttuSg
925.439	um^2	Cell	0.000	1.000	562	27	siRNA-SC-10 PSPC1-A488 IMPa4-A546 DAPI 8C2-siRNA-IMP-a2-a4 V2.00	0	31. siRNA-SC-10 PSPC1-A488 DAPI IMPa4-A546_ar_TileScan_001 (Stage 44 of 49)	00-iNsykdTfauzpYA5vtttuSg
1508.02	um^2	Cell	0.000	1.000	563	28	siRNA-SC-10 PSPC1-A488 IMPa4-A546 DAPI 8C2-siRNA-IMP-a2-a4 V2.00	0	31. siRNA-SC-10 PSPC1-A488 DAPI IMPa4-A546_ar_TileScan_001 (Stage 44 of 49)	00-iNsykdTfauzpYA5vtttuSg
1927.5	um^2	Cell	0.000	1.000	564	29	siRNA-SC-10 PSPC1-A488 IMPa4-A546 DAPI 8C2-siRNA-IMP-a2-a4 V2.00	0	31. siRNA-SC-10 PSPC1-A488 DAPI IMPa4-A546_ar_TileScan_001 (Stage 44 of 49)	00-iNsykdTfauzpYA5vtttuSg
1754.38	um^2	Cell	0.000	1.000	565	30	siRNA-SC-10 PSPC1-A488 IMPa4-A546 DAPI 8C2-siRNA-IMP-a2-a4 V2.00	0	31. siRNA-SC-10 PSPC1-A488 DAPI IMPa4-A546_ar_TileScan_001 (Stage 44 of 49)	00-iNsykdTfauzpYA5vtttuSg
2929.97	um^2	Cell	0.000	1.000	566	31	siRNA-SC-10 PSPC1-A488 IMPa4-A546 DAPI 8C2-siRNA-IMP-a2-a4 V2.00	0	31. siRNA-SC-10 PSPC1-A488 DAPI IMPa4-A546_ar_TileScan_001 (Stage 44 of 49)	00-iNsykdTfauzpYA5vtttuSg
1934.86	um^2	Cell	0.000	1.000	567	0	siRNA-SC-10 PSPC1-A488 IMPa4-A546 DAPI 8C2-siRNA-IMP-a2-a4 V2.00	0	31. siRNA-SC-10 PSPC1-A488 DAPI IMPa4-A546_as_TileScan_001 (Stage 45 of 49)	00-GGoz2M7VKCQArKzE3q6mnP
4635.27	um^2	Cell	0.000	1.000	568	1	siRNA-SC-10 PSPC1-A488 IMPa4-A546 DAPI 8C2-siRNA-IMP-a2-a4 V2.00	0	31. siRNA-SC-10 PSPC1-A488 DAPI IMPa4-A546_as_TileScan_001 (Stage 45 of 49)	00-GGoz2M7VKCQArKzE3q6mnP
1971.84	um^2	Cell	0.000	1.000	569	2	siRNA-SC-10 PSPC1-A488 IMPa4-A546 DAPI 8C2-siRNA-IMP-a2-a4 V2.00	0	31. siRNA-SC-10 PSPC1-A488 DAPI IMPa4-A546_as_TileScan_001 (Stage 45 of 49)	00-GGoz2M7VKCQArKzE3q6mnP
1411.19	um^2	Cell	0.000	1.000	570	3	siRNA-SC-10 PSPC1-A488 IMPa4-A546 DAPI 8C2-siRNA-IMP-a2-a4 V2.00	0	31. siRNA-SC-10 PSPC1-A488 DAPI IMPa4-A546_as_TileScan_001 (Stage 45 of 49)	00-GGoz2M7VKCQArKzE3q6mnP
2130.74	um^2	Cell	0.000	1.000	571	4	siRNA-SC-10 PSPC1-A488 IMPa4-A546 DAPI 8C2-siRNA-IMP-a2-a4 V2.00	0	31. siRNA-SC-10 PSPC1-A488 DAPI IMPa4-A546_as_TileScan_001 (Stage 45 of 49)	00-GGoz2M7VKCQArKzE3q6mnP
2363.49	um^2	Cell	0.000	1.000	572	5	siRNA-SC-10 PSPC1-A488 IMPa4-A546 DAPI 8C2-siRNA-IMP-a2-a4 V2.00	0	31. siRNA-SC-10 PSPC1-A488 DAPI IMPa4-A546_as_TileScan_001 (Stage 45 of 49)	00-GGoz2M7VKCQArKzE3q6mnP
981.293	um^2	Cell	0.000	1.000	573	6	siRNA-SC-10 PSPC1-A488 IMPa4-A546 DAPI 8C2-siRNA-IMP-a2-a4 V2.00	0	31. siRNA-SC-10 PSPC1-A488 DAPI IMPa4-A546_as_TileScan_001 (Stage 45 of 49)	00-GGoz2M7VKCQArKzE3q6mnP
951.448	um^2	Cell	0.000	1.000	574	7	siRNA-SC-10 PSPC1-A488 IMPa4-A546 DAPI 8C2-siRNA-IMP-a2-a4 V2.00	0	31. siRNA-SC-10 PSPC1-A488 DAPI IMPa4-A546_as_TileScan_001 (Stage 45 of 49)	00-GGoz2M7VKCQArKzE3q6mnP
2308.53	um^2	Cell	0.000	1.000	575	8	siRNA-SC-10 PSPC1-A488 IMPa4-A546 DAPI 8C2-siRNA-IMP-a2-a4 V2.00	0	31. siRNA-SC-10 PSPC1-A488 DAPI IMPa4-A546_as_TileScan_001 (Stage 45 of 49)	00-GGoz2M7VKCQArKzE3q6mnP
523.57	um^2	Cell	0.000	1.000	576	9	siRNA-SC-10 PSPC1-A488 IMPa4-A546 DAPI 8C2-siRNA-IMP-a2-a4 V2.00	0	31. siRNA-SC-10 PSPC1-A488 DAPI IMPa4-A546_as_TileScan_001 (Stage 45 of 49)	00-GGoz2M7VKCQArKzE3q6mnP
1829.19	um^2	Cell	0.000	1.000	577	10	siRNA-SC-10 PSPC1-A488 IMPa4-A546 DAPI 8C2-siRNA-IMP-a2-a4 V2.00	0	31. siRNA-SC-10 PSPC1-A488 DAPI IMPa4-A546_as_TileScan_001 (Stage 45 of 49)	00-GGoz2M7VKCQArKzE3q6mnP
390.102	um^2	Cell	0.000	1.000	578	11	siRNA-SC-10 PSPC1-A488 IMPa4-A546 DAPI 8C2-siRNA-IMP-a2-a4 V2.00	0	31. siRNA-SC-10 PSPC1-A488 DAPI IMPa4-A546_as_TileScan_001 (Stage 45 of 49)	00-GGoz2M7VKCQArKzE3q6mnP
653.564	um^2	Cell	0.000	1.000	579	12	siRNA-SC-10 PSPC1-A488 IMPa4-A546 DAPI 8C2-siRNA-IMP-a2-a4 V2.00	0	31. siRNA-SC-10 PSPC1-A488 DAPI IMPa4-A546_as_TileScan_001 (Stage 45 of 49)	00-GGoz2M7VKCQArKzE3q6mnP
721.058	um^2	Cell	0.000	1.000	580	13	siRNA-SC-10 PSPC1-A488 IMPa4-A546 DAPI 8C2-siRNA-IMP-a2-a4 V2.00	0	31. siRNA-SC-10 PSPC1-A488 DAPI IMPa4-A546_as_TileScan_001 (Stage 45 of 49)	00-GGoz2M7VKCQArKzE3q6mnP
1531.86	um^2	Cell	0.000	1.000	581	14	siRNA-SC-10 PSPC1-A488 IMPa4-A546 DAPI 8C2-siRNA-IMP-a2-a4 V2.00	0	31. siRNA-SC-10 PSPC1-A488 DAPI IMPa4-A546_as_TileScan_001 (Stage 45 of 49)	00-GGoz2M7VKCQArKzE3q6mnP
1007.3	um^2	Cell	0.000	1.000	582	15	siRNA-SC-10 PSPC1-A488 IMPa4-A546 DAPI 8C2-siRNA-IMP-a2-a4 V2.00	0	31. siRNA-SC-10 PSPC1-A488 DAPI IMPa4-A546_as_TileScan_001 (Stage 45 of 49)	00-GGoz2M7VKCQArKzE3q6mnP
2625.91	um^2	Cell	0.000	1.000	583	16	siRNA-SC-10 PSPC1-A488 IMPa4-A546 DAPI 8C2-siRNA-IMP-a2-a4 V2.00	0	31. siRNA-SC-10 PSPC1-A488 DAPI IMPa4-A546_as_TileScan_001 (Stage 45 of 49)	00-GGoz2M7VKCQArKzE3q6mnP
1442.19	um^2	Cell	0.000	1.000	584	17	siRNA-SC-10 PSPC1-A488 IMPa4-A546 DAPI 8C2-siRNA-IMP-a2-a4 V2.00	0	31. siRNA-SC-10 PSPC1-A488 DAPI IMPa4-A546_as_TileScan_001 (Stage 45 of 49)	00-GGoz2M7VKCQArKzE3q6mnP
1276.88	um^2	Cell	0.000	1.000	585	18	siRNA-SC-10 PSPC1-A488 IMPa4-A546 DAPI 8C2-siRNA-IMP-a2-a4 V2.00	0	31. siRNA-SC-10 PSPC1-A488 DAPI IMPa4-A546_as_TileScan_001 (Stage 45 of 49)	00-GGoz2M7VKCQArKzE3q6mnP
2563.57	um^2	Cell	0.000	1.000	586	19	siRNA-SC-10 PSPC1-A488 IMPa4-A546 DAPI 8C2-siRNA-IMP-a2-a4 V2.00	0	31. siRNA-SC-10 PSPC1-A488 DAPI IMPa4-A546_as_TileScan_001 (Stage 45 of 49)	00-GGoz2M7VKCQArKzE3q6mnP
1070.13	um^2	Cell	0.000	1.000	587	20	siRNA-SC-10 PSPC1-A488 IMPa4-A546 DAPI 8C2-siRNA-IMP-a2-a4 V2.00	0	31. siRNA-SC-10 PSPC1-A488 DAPI IMPa4-A546_as_TileScan_001 (Stage 45 of 49)	00-GGoz2M7VKCQArKzE3q6mnP
1382.71	um^2	Cell	0.000	1.000	588	21	siRNA-SC-10 PSPC1-A488 IMPa4-A546 DAPI 8C2-siRNA-IMP-a2-a4 V2.00	0	31. siRNA-SC-10 PSPC1-A488 DAPI IMPa4-A546_as_TileScan_001 (Stage 45 of 49)	00-GGoz2M7VKCQArKzE3q6mnP
2081.09	um^2	Cell	0.000	1.000	589	22	siRNA-SC-10 PSPC1-A488 IMPa4-A546 DAPI 8C2-siRNA-IMP-a2-a4 V2.00	0	31. siRNA-SC-10 PSPC1-A488 DAPI IMPa4-A546_as_TileScan_001 (Stage 45 of 49)	00-GGoz2M7VKCQArKzE3q6mnP
1105.21	um^2	Cell	0.000	1.000	590	23	siRNA-SC-10 PSPC1-A488 IMPa4-A546 DAPI 8C2-siRNA-IMP-a2-a4 V2.00	0	31. siRNA-SC-10 PSPC1-A488 DAPI IMPa4-A546_as_TileScan_001 (Stage 45 of 49)	00-GGoz2M7VKCQArKzE3q6mnP
1909.66	um^2	Cell	0.000	1.000	591	24	siRNA-SC-10 PSPC1-A488 IMPa4-A546 DAPI 8C2-siRNA-IMP-a2-a4 V2.00	0	31. siRNA-SC-10 PSPC1-A488 DAPI IMPa4-A546_as_TileScan_001 (Stage 45 of 49)	00-GGoz2M7VKCQArKzE3q6mnP
936.614	um^2	Cell	0.000	1.000	592	25	siRNA-SC-10 PSPC1-A488 IMPa4-A546 DAPI 8C2-siRNA-IMP-a2-a4 V2.00	0	31. siRNA-SC-10 PSPC1-A488 DAPI IMPa4-A546_as_TileScan_001 (Stage 45 of 49)	00-GGoz2M7VKCQArKzE3q6mnP
2613.59	um^2	Cell	0.000	1.000	593	26	siRNA-SC-10 PSPC1-A488 IMPa4-A546 DAPI 8C2-siRNA-IMP-a2-a4 V2.00	0	31. siRNA-SC-10 PSPC1-A488 DAPI IMPa4-A546_as_TileScan_001 (Stage 45 of 49)	00-GGoz2M7VKCQArKzE3q6mnP
1337.28	um^2	Cell	0.000	1.000	594	27	siRNA-SC-10 PSPC1-A488 IMPa4-A546 DAPI 8C2-siRNA-IMP-a2-a4 V2.00	0	31. siRNA-SC-10 PSPC1-A488 DAPI IMPa4-A546_as_TileScan_001 (Stage 45 of 49)	00-GGoz2M7VKCQArKzE3q6mnP
1803.78	um^2	Cell	0.000	1.000	595	28	siRNA-SC-10 PSPC1-A488 IMPa4-A546 DAPI 8C2-siRNA-IMP-a2-a4 V2.00	0	31. siRNA-SC-10 PSPC1-A488 DAPI IMPa4-A546_as_TileScan_001 (Stage 45 of 49)	00-GGoz2M7VKCQArKzE3q6mnP
1811.34	um^2	Cell	0.000	1.000	596	29	siRNA-SC-10 PSPC1-A488 IMPa4-A546 DAPI 8C2-siRNA-IMP-a2-a4 V2.00	0	31. siRNA-SC-10 PSPC1-A488 DAPI IMPa4-A546_as_TileScan_001 (Stage 45 of 49)	00-GGoz2M7VKCQArKzE3q6mnP
1435.12	um^2	Cell	0.000	1.000	597	30	siRNA-SC-10 PSPC1-A488 IMPa4-A546 DAPI 8C2-siRNA-IMP-a2-a4 V2.00	0	31. siRNA-SC-10 PSPC1-A488 DAPI IMPa4-A546_as_TileScan_001 (Stage 45 of 49)	00-GGoz2M7VKCQArKzE3q6mnP
1657.31	um^2	Cell	0.000	1.000	598	31	siRNA-SC-10 PSPC1-A488 IMPa4-A546 DAPI 8C2-siRNA-IMP-a2-a4 V2.00	0	31. siRNA-SC-10 PSPC1-A488 DAPI IMPa4-A546_as_TileScan_001 (Stage 45 of 49)	00-GGoz2M7VKCQArKzE3q6mnP
852.291	um^2	Cell	0.000	1.000	599	32	siRNA-SC-10 PSPC1-A488 IMPa4-A546 DAPI 8C2-siRNA-IMP-a2-a4 V2.00	0	31. siRNA-SC-10 PSPC1-A488 DAPI IMPa4-A546_as_TileScan_001 (Stage 45 of 49)	00-GGoz2M7VKCQArKzE3q6mnP
430.933	um^2	Cell	0.000	1.000	600	33	siRNA-SC-10 PSPC1-A488 IMPa4-A546 DAPI 8C2-siRNA-IMP-a2-a4 V2.00	0	31. siRNA-SC-10 PSPC1-A488 DAPI IMPa4-A546_as_TileScan_001 (Stage 45 of 49)	00-GGoz2M7VKCQArKzE3q6mnP
1151.91	um^2	Cell	0.000	1.000	601	34	siRNA-SC-10 PSPC1-A488 IMPa4-A546 DAPI 8C2-siRNA-IMP-a2-a4 V2.00	0	31. siRNA-SC-10 PSPC1-A488 DAPI IMPa4-A546_as_TileScan_001 (Stage 45 of 49)	00-GGoz2M7VKCQArKzE3q6mnP
1691.96	um^2	Cell	0.000	1.000	602	35	siRNA-SC-10 PSPC1-A488 IMPa4-A546 DAPI 8C2-siRNA-IMP-a2-a4 V2.00	0	31. siRNA-SC-10 PSPC1-A488 DAPI IMPa4-A546_as_TileScan_001 (Stage 45 of 49)	00-GGoz2M7VKCQArKzE3q6mnP
3292	um^2	Cell	0.000	1.000	603	36	siRNA-SC-10 PSPC1-A488 IMPa4-A546 DAPI 8C2-siRNA-IMP-a2-a4 V2.00	0	31. siRNA-SC-10 PSPC1-A488 DAPI IMPa4-A546_as_TileScan_001 (Stage 45 of 49)	00-GGoz2M7VKCQArKzE3q6mnP
868.866	um^2	Cell	0.000	1.000	604	37	siRNA-SC-10 PSPC1-A488 IMPa4-A546 DAPI 8C2-siRNA-IMP-a2-a4 V2.00	0	31. siRNA-SC-10 PSPC1-A488 DAPI IMPa4-A546_as_TileScan_001 (Stage 45 of 49)	00-GGoz2M7VKCQArKzE3q6mnP
1526.47	um^2	Cell	0.000	1.000	605	0	siRNA-SC-10 PSPC1-A488 IMPa4-A546 DAPI 8C2-siRNA-IMP-a2-a4 V2.00	0	31. siRNA-SC-10 PSPC1-A488 DAPI IMPa4-A546_at_TileScan_001 (Stage 46 of 49)	00-htwCowjwFUrk5ahHKQB9uL
1609.64	um^2	Cell	0.000	1.000	606	1	siRNA-SC-10 PSPC1-A488 IMPa4-A546 DAPI 8C2-siRNA-IMP-a2-a4 V2.00	0	31. siRNA-SC-10 PSPC1-A488 DAPI IMPa4-A546_at_TileScan_001 (Stage 46 of 49)	00-htwCowjwFUrk5ahHKQB9uL
782.086	um^2	Cell	0.000	1.000	607	2	siRNA-SC-10 PSPC1-A488 IMPa4-A546 DAPI 8C2-siRNA-IMP-a2-a4 V2.00	0	31. siRNA-SC-10 PSPC1-A488 DAPI IMPa4-A546_at_TileScan_001 (Stage 46 of 49)	00-htwCowjwFUrk5ahHKQB9uL
864.183	um^2	Cell	0.000	1.000	608	3	siRNA-SC-10 PSPC1-A488 IMPa4-A546 DAPI 8C2-siRNA-IMP-a2-a4 V2.00	0	31. siRNA-SC-10 PSPC1-A488 DAPI IMPa4-A546_at_TileScan_001 (Stage 46 of 49)	00-htwCowjwFUrk5ahHKQB9uL
435.533	um^2	Cell	0.000	1.000	609	4	siRNA-SC-10 PSPC1-A488 IMPa4-A546 DAPI 8C2-siRNA-IMP-a2-a4 V2.00	0	31. siRNA-SC-10 PSPC1-A488 DAPI IMPa4-A546_at_TileScan_001 (Stage 46 of 49)	00-htwCowjwFUrk5ahHKQB9uL
853.558	um^2	Cell	0.000	1.000	610	5	siRNA-SC-10 PSPC1-A488 IMPa4-A546 DAPI 8C2-siRNA-IMP-a2-a4 V2.00	0	31. siRNA-SC-10 PSPC1-A488 DAPI IMPa4-A546_at_TileScan_001 (Stage 46 of 49)	00-htwCowjwFUrk5ahHKQB9uL
1797	um^2	Cell	0.000	1.000	611	6	siRNA-SC-10 PSPC1-A488 IMPa4-A546 DAPI 8C2-siRNA-IMP-a2-a4 V2.00	0	31. siRNA-SC-10 PSPC1-A488 DAPI IMPa4-A546_at_TileScan_001 (Stage 46 of 49)	00-htwCowjwFUrk5ahHKQB9uL
1698.63	um^2	Cell	0.000	1.000	612	7	siRNA-SC-10 PSPC1-A488 IMPa4-A546 DAPI 8C2-siRNA-IMP-a2-a4 V2.00	0	31. siRNA-SC-10 PSPC1-A488 DAPI IMPa4-A546_at_TileScan_001 (Stage 46 of 49)	00-htwCowjwFUrk5ahHKQB9uL
1242.89	um^2	Cell	0.000	1.000	613	8	siRNA-SC-10 PSPC1-A488 IMPa4-A546 DAPI 8C2-siRNA-IMP-a2-a4 V2.00	0	31. siRNA-SC-10 PSPC1-A488 DAPI IMPa4-A546_at_TileScan_001 (Stage 46 of 49)	00-htwCowjwFUrk5ahHKQB9uL
1597.92	um^2	Cell	0.000	1.000	614	9	siRNA-SC-10 PSPC1-A488 IMPa4-A546 DAPI 8C2-siRNA-IMP-a2-a4 V2.00	0	31. siRNA-SC-10 PSPC1-A488 DAPI IMPa4-A546_at_TileScan_001 (Stage 46 of 49)	00-htwCowjwFUrk5ahHKQB9uL
1789.87	um^2	Cell	0.000	1.000	615	10	siRNA-SC-10 PSPC1-A488 IMPa4-A546 DAPI 8C2-siRNA-IMP-a2-a4 V2.00	0	31. siRNA-SC-10 PSPC1-A488 DAPI IMPa4-A546_at_TileScan_001 (Stage 46 of 49)	00-htwCowjwFUrk5ahHKQB9uL
890.232	um^2	Cell	0.000	1.000	616	11	siRNA-SC-10 PSPC1-A488 IMPa4-A546 DAPI 8C2-siRNA-IMP-a2-a4 V2.00	0	31. siRNA-SC-10 PSPC1-A488 DAPI IMPa4-A546_at_TileScan_001 (Stage 46 of 49)	00-htwCowjwFUrk5ahHKQB9uL
801.646	um^2	Cell	0.000	1.000	617	12	siRNA-SC-10 PSPC1-A488 IMPa4-A546 DAPI 8C2-siRNA-IMP-a2-a4 V2.00	0	31. siRNA-SC-10 PSPC1-A488 DAPI IMPa4-A546_at_TileScan_001 (Stage 46 of 49)	00-htwCowjwFUrk5ahHKQB9uL
1789.23	um^2	Cell	0.000	1.000	618	13	siRNA-SC-10 PSPC1-A488 IMPa4-A546 DAPI 8C2-siRNA-IMP-a2-a4 V2.00	0	31. siRNA-SC-10 PSPC1-A488 DAPI IMPa4-A546_at_TileScan_001 (Stage 46 of 49)	00-htwCowjwFUrk5ahHKQB9uL
1439.07	um^2	Cell	0.000	1.000	619	14	siRNA-SC-10 PSPC1-A488 IMPa4-A546 DAPI 8C2-siRNA-IMP-a2-a4 V2.00	0	31. siRNA-SC-10 PSPC1-A488 DAPI IMPa4-A546_at_TileScan_001 (Stage 46 of 49)	00-htwCowjwFUrk5ahHKQB9uL
513.614	um^2	Cell	0.000	1.000	620	15	siRNA-SC-10 PSPC1-A488 IMPa4-A546 DAPI 8C2-siRNA-IMP-a2-a4 V2.00	0	31. siRNA-SC-10 PSPC1-A488 DAPI IMPa4-A546_at_TileScan_001 (Stage 46 of 49)	00-htwCowjwFUrk5ahHKQB9uL
561.542	um^2	Cell	0.000	1.000	621	16	siRNA-SC-10 PSPC1-A488 IMPa4-A546 DAPI 8C2-siRNA-IMP-a2-a4 V2.00	0	31. siRNA-SC-10 PSPC1-A488 DAPI IMPa4-A546_at_TileScan_001 (Stage 46 of 49)	00-htwCowjwFUrk5ahHKQB9uL
4313.41	um^2	Cell	0.000	1.000	622	17	siRNA-SC-10 PSPC1-A488 IMPa4-A546 DAPI 8C2-siRNA-IMP-a2-a4 V2.00	0	31. siRNA-SC-10 PSPC1-A488 DAPI IMPa4-A546_at_TileScan_001 (Stage 46 of 49)	00-htwCowjwFUrk5ahHKQB9uL
1480.28	um^2	Cell	0.000	1.000	623	18	siRNA-SC-10 PSPC1-A488 IMPa4-A546 DAPI 8C2-siRNA-IMP-a2-a4 V2.00	0	31. siRNA-SC-10 PSPC1-A488 DAPI IMPa4-A546_at_TileScan_001 (Stage 46 of 49)	00-htwCowjwFUrk5ahHKQB9uL
3510.4	um^2	Cell	0.000	1.000	624	19	siRNA-SC-10 PSPC1-A488 IMPa4-A546 DAPI 8C2-siRNA-IMP-a2-a4 V2.00	0	31. siRNA-SC-10 PSPC1-A488 DAPI IMPa4-A546_at_TileScan_001 (Stage 46 of 49)	00-htwCowjwFUrk5ahHKQB9uL
1097.15	um^2	Cell	0.000	1.000	625	20	siRNA-SC-10 PSPC1-A488 IMPa4-A546 DAPI 8C2-siRNA-IMP-a2-a4 V2.00	0	31. siRNA-SC-10 PSPC1-A488 DAPI IMPa4-A546_at_TileScan_001 (Stage 46 of 49)	00-htwCowjwFUrk5ahHKQB9uL
2345.87	um^2	Cell	0.000	1.000	626	21	siRNA-SC-10 PSPC1-A488 IMPa4-A546 DAPI 8C2-siRNA-IMP-a2-a4 V2.00	0	31. siRNA-SC-10 PSPC1-A488 DAPI IMPa4-A546_at_TileScan_001 (Stage 46 of 49)	00-htwCowjwFUrk5ahHKQB9uL
2748.27	um^2	Cell	0.000	1.000	627	22	siRNA-SC-10 PSPC1-A488 IMPa4-A546 DAPI 8C2-siRNA-IMP-a2-a4 V2.00	0	31. siRNA-SC-10 PSPC1-A488 DAPI IMPa4-A546_at_TileScan_001 (Stage 46 of 49)	00-htwCowjwFUrk5ahHKQB9uL
1622.57	um^2	Cell	0.000	1.000	628	23	siRNA-SC-10 PSPC1-A488 IMPa4-A546 DAPI 8C2-siRNA-IMP-a2-a4 V2.00	0	31. siRNA-SC-10 PSPC1-A488 DAPI IMPa4-A546_at_TileScan_001 (Stage 46 of 49)	00-htwCowjwFUrk5ahHKQB9uL
2010.9	um^2	Cell	0.000	1.000	629	24	siRNA-SC-10 PSPC1-A488 IMPa4-A546 DAPI 8C2-siRNA-IMP-a2-a4 V2.00	0	31. siRNA-SC-10 PSPC1-A488 DAPI IMPa4-A546_at_TileScan_001 (Stage 46 of 49)	00-htwCowjwFUrk5ahHKQB9uL
1802.4	um^2	Cell	0.000	1.000	630	25	siRNA-SC-10 PSPC1-A488 IMPa4-A546 DAPI 8C2-siRNA-IMP-a2-a4 V2.00	0	31. siRNA-SC-10 PSPC1-A488 DAPI IMPa4-A546_at_TileScan_001 (Stage 46 of 49)	00-htwCowjwFUrk5ahHKQB9uL
2217.96	um^2	Cell	0.000	1.000	631	26	siRNA-SC-10 PSPC1-A488 IMPa4-A546 DAPI 8C2-siRNA-IMP-a2-a4 V2.00	0	31. siRNA-SC-10 PSPC1-A488 DAPI IMPa4-A546_at_TileScan_001 (Stage 46 of 49)	00-htwCowjwFUrk5ahHKQB9uL
1797.05	um^2	Cell	0.000	1.000	632	27	siRNA-SC-10 PSPC1-A488 IMPa4-A546 DAPI 8C2-siRNA-IMP-a2-a4 V2.00	0	31. siRNA-SC-10 PSPC1-A488 DAPI IMPa4-A546_at_TileScan_001 (Stage 46 of 49)	00-htwCowjwFUrk5ahHKQB9uL
2784.36	um^2	Cell	0.000	1.000	633	28	siRNA-SC-10 PSPC1-A488 IMPa4-A546 DAPI 8C2-siRNA-IMP-a2-a4 V2.00	0	31. siRNA-SC-10 PSPC1-A488 DAPI IMPa4-A546_at_TileScan_001 (Stage 46 of 49)	00-htwCowjwFUrk5ahHKQB9uL
2597.26	um^2	Cell	0.000	1.000	634	29	siRNA-SC-10 PSPC1-A488 IMPa4-A546 DAPI 8C2-siRNA-IMP-a2-a4 V2.00	0	31. siRNA-SC-10 PSPC1-A488 DAPI IMPa4-A546_at_TileScan_001 (Stage 46 of 49)	00-htwCowjwFUrk5ahHKQB9uL
2016.05	um^2	Cell	0.000	1.000	635	30	siRNA-SC-10 PSPC1-A488 IMPa4-A546 DAPI 8C2-siRNA-IMP-a2-a4 V2.00	0	31. siRNA-SC-10 PSPC1-A488 DAPI IMPa4-A546_at_TileScan_001 (Stage 46 of 49)	00-htwCowjwFUrk5ahHKQB9uL
1576.83	um^2	Cell	0.000	1.000	636	31	siRNA-SC-10 PSPC1-A488 IMPa4-A546 DAPI 8C2-siRNA-IMP-a2-a4 V2.00	0	31. siRNA-SC-10 PSPC1-A488 DAPI IMPa4-A546_at_TileScan_001 (Stage 46 of 49)	00-htwCowjwFUrk5ahHKQB9uL
627.066	um^2	Cell	0.000	1.000	637	32	siRNA-SC-10 PSPC1-A488 IMPa4-A546 DAPI 8C2-siRNA-IMP-a2-a4 V2.00	0	31. siRNA-SC-10 PSPC1-A488 DAPI IMPa4-A546_at_TileScan_001 (Stage 46 of 49)	00-htwCowjwFUrk5ahHKQB9uL
533.438	um^2	Cell	0.000	1.000	638	33	siRNA-SC-10 PSPC1-A488 IMPa4-A546 DAPI 8C2-siRNA-IMP-a2-a4 V2.00	0	31. siRNA-SC-10 PSPC1-A488 DAPI IMPa4-A546_at_TileScan_001 (Stage 46 of 49)	00-htwCowjwFUrk5ahHKQB9uL
751.71	um^2	Cell	0.000	1.000	639	34	siRNA-SC-10 PSPC1-A488 IMPa4-A546 DAPI 8C2-siRNA-IMP-a2-a4 V2.00	0	31. siRNA-SC-10 PSPC1-A488 DAPI IMPa4-A546_at_TileScan_001 (Stage 46 of 49)	00-htwCowjwFUrk5ahHKQB9uL
2795.45	um^2	Cell	0.000	1.000	640	0	siRNA-SC-10 PSPC1-A488 IMPa4-A546 DAPI 8C2-siRNA-IMP-a2-a4 V2.00	0	31. siRNA-SC-10 PSPC1-A488 DAPI IMPa4-A546_au_TileScan_001 (Stage 47 of 49)	00-pkU5ynAmqvU6zAUin4JtkS
1702.35	um^2	Cell	0.000	1.000	641	1	siRNA-SC-10 PSPC1-A488 IMPa4-A546 DAPI 8C2-siRNA-IMP-a2-a4 V2.00	0	31. siRNA-SC-10 PSPC1-A488 DAPI IMPa4-A546_au_TileScan_001 (Stage 47 of 49)	00-pkU5ynAmqvU6zAUin4JtkS
2331.81	um^2	Cell	0.000	1.000	642	2	siRNA-SC-10 PSPC1-A488 IMPa4-A546 DAPI 8C2-siRNA-IMP-a2-a4 V2.00	0	31. siRNA-SC-10 PSPC1-A488 DAPI IMPa4-A546_au_TileScan_001 (Stage 47 of 49)	00-pkU5ynAmqvU6zAUin4JtkS
902.055	um^2	Cell	0.000	1.000	643	3	siRNA-SC-10 PSPC1-A488 IMPa4-A546 DAPI 8C2-siRNA-IMP-a2-a4 V2.00	0	31. siRNA-SC-10 PSPC1-A488 DAPI IMPa4-A546_au_TileScan_001 (Stage 47 of 49)	00-pkU5ynAmqvU6zAUin4JtkS
965.587	um^2	Cell	0.000	1.000	644	4	siRNA-SC-10 PSPC1-A488 IMPa4-A546 DAPI 8C2-siRNA-IMP-a2-a4 V2.00	0	31. siRNA-SC-10 PSPC1-A488 DAPI IMPa4-A546_au_TileScan_001 (Stage 47 of 49)	00-pkU5ynAmqvU6zAUin4JtkS
870.653	um^2	Cell	0.000	1.000	645	5	siRNA-SC-10 PSPC1-A488 IMPa4-A546 DAPI 8C2-siRNA-IMP-a2-a4 V2.00	0	31. siRNA-SC-10 PSPC1-A488 DAPI IMPa4-A546_au_TileScan_001 (Stage 47 of 49)	00-pkU5ynAmqvU6zAUin4JtkS
1454.27	um^2	Cell	0.000	1.000	646	6	siRNA-SC-10 PSPC1-A488 IMPa4-A546 DAPI 8C2-siRNA-IMP-a2-a4 V2.00	0	31. siRNA-SC-10 PSPC1-A488 DAPI IMPa4-A546_au_TileScan_001 (Stage 47 of 49)	00-pkU5ynAmqvU6zAUin4JtkS
1280.57	um^2	Cell	0.000	1.000	647	7	siRNA-SC-10 PSPC1-A488 IMPa4-A546 DAPI 8C2-siRNA-IMP-a2-a4 V2.00	0	31. siRNA-SC-10 PSPC1-A488 DAPI IMPa4-A546_au_TileScan_001 (Stage 47 of 49)	00-pkU5ynAmqvU6zAUin4JtkS
2025.35	um^2	Cell	0.000	1.000	648	8	siRNA-SC-10 PSPC1-A488 IMPa4-A546 DAPI 8C2-siRNA-IMP-a2-a4 V2.00	0	31. siRNA-SC-10 PSPC1-A488 DAPI IMPa4-A546_au_TileScan_001 (Stage 47 of 49)	00-pkU5ynAmqvU6zAUin4JtkS
1128.58	um^2	Cell	0.000	1.000	649	9	siRNA-SC-10 PSPC1-A488 IMPa4-A546 DAPI 8C2-siRNA-IMP-a2-a4 V2.00	0	31. siRNA-SC-10 PSPC1-A488 DAPI IMPa4-A546_au_TileScan_001 (Stage 47 of 49)	00-pkU5ynAmqvU6zAUin4JtkS
2120.71	um^2	Cell	0.000	1.000	650	10	siRNA-SC-10 PSPC1-A488 IMPa4-A546 DAPI 8C2-siRNA-IMP-a2-a4 V2.00	0	31. siRNA-SC-10 PSPC1-A488 DAPI IMPa4-A546_au_TileScan_001 (Stage 47 of 49)	00-pkU5ynAmqvU6zAUin4JtkS
664.789	um^2	Cell	0.000	1.000	651	11	siRNA-SC-10 PSPC1-A488 IMPa4-A546 DAPI 8C2-siRNA-IMP-a2-a4 V2.00	0	31. siRNA-SC-10 PSPC1-A488 DAPI IMPa4-A546_au_TileScan_001 (Stage 47 of 49)	00-pkU5ynAmqvU6zAUin4JtkS
444.528	um^2	Cell	0.000	1.000	652	12	siRNA-SC-10 PSPC1-A488 IMPa4-A546 DAPI 8C2-siRNA-IMP-a2-a4 V2.00	0	31. siRNA-SC-10 PSPC1-A488 DAPI IMPa4-A546_au_TileScan_001 (Stage 47 of 49)	00-pkU5ynAmqvU6zAUin4JtkS
691.859	um^2	Cell	0.000	1.000	653	13	siRNA-SC-10 PSPC1-A488 IMPa4-A546 DAPI 8C2-siRNA-IMP-a2-a4 V2.00	0	31. siRNA-SC-10 PSPC1-A488 DAPI IMPa4-A546_au_TileScan_001 (Stage 47 of 49)	00-pkU5ynAmqvU6zAUin4JtkS
1659.78	um^2	Cell	0.000	1.000	654	14	siRNA-SC-10 PSPC1-A488 IMPa4-A546 DAPI 8C2-siRNA-IMP-a2-a4 V2.00	0	31. siRNA-SC-10 PSPC1-A488 DAPI IMPa4-A546_au_TileScan_001 (Stage 47 of 49)	00-pkU5ynAmqvU6zAUin4JtkS
1684.71	um^2	Cell	0.000	1.000	655	15	siRNA-SC-10 PSPC1-A488 IMPa4-A546 DAPI 8C2-siRNA-IMP-a2-a4 V2.00	0	31. siRNA-SC-10 PSPC1-A488 DAPI IMPa4-A546_au_TileScan_001 (Stage 47 of 49)	00-pkU5ynAmqvU6zAUin4JtkS
769.895	um^2	Cell	0.000	1.000	656	16	siRNA-SC-10 PSPC1-A488 IMPa4-A546 DAPI 8C2-siRNA-IMP-a2-a4 V2.00	0	31. siRNA-SC-10 PSPC1-A488 DAPI IMPa4-A546_au_TileScan_001 (Stage 47 of 49)	00-pkU5ynAmqvU6zAUin4JtkS
1922.02	um^2	Cell	0.000	1.000	657	17	siRNA-SC-10 PSPC1-A488 IMPa4-A546 DAPI 8C2-siRNA-IMP-a2-a4 V2.00	0	31. siRNA-SC-10 PSPC1-A488 DAPI IMPa4-A546_au_TileScan_001 (Stage 47 of 49)	00-pkU5ynAmqvU6zAUin4JtkS
1338.39	um^2	Cell	0.000	1.000	658	18	siRNA-SC-10 PSPC1-A488 IMPa4-A546 DAPI 8C2-siRNA-IMP-a2-a4 V2.00	0	31. siRNA-SC-10 PSPC1-A488 DAPI IMPa4-A546_au_TileScan_001 (Stage 47 of 49)	00-pkU5ynAmqvU6zAUin4JtkS
789.521	um^2	Cell	0.000	1.000	659	19	siRNA-SC-10 PSPC1-A488 IMPa4-A546 DAPI 8C2-siRNA-IMP-a2-a4 V2.00	0	31. siRNA-SC-10 PSPC1-A488 DAPI IMPa4-A546_au_TileScan_001 (Stage 47 of 49)	00-pkU5ynAmqvU6zAUin4JtkS
1452.36	um^2	Cell	0.000	1.000	660	20	siRNA-SC-10 PSPC1-A488 IMPa4-A546 DAPI 8C2-siRNA-IMP-a2-a4 V2.00	0	31. siRNA-SC-10 PSPC1-A488 DAPI IMPa4-A546_au_TileScan_001 (Stage 47 of 49)	00-pkU5ynAmqvU6zAUin4JtkS
2713.03	um^2	Cell	0.000	1.000	661	21	siRNA-SC-10 PSPC1-A488 IMPa4-A546 DAPI 8C2-siRNA-IMP-a2-a4 V2.00	0	31. siRNA-SC-10 PSPC1-A488 DAPI IMPa4-A546_au_TileScan_001 (Stage 47 of 49)	00-pkU5ynAmqvU6zAUin4JtkS
1820.91	um^2	Cell	0.000	1.000	662	22	siRNA-SC-10 PSPC1-A488 IMPa4-A546 DAPI 8C2-siRNA-IMP-a2-a4 V2.00	0	31. siRNA-SC-10 PSPC1-A488 DAPI IMPa4-A546_au_TileScan_001 (Stage 47 of 49)	00-pkU5ynAmqvU6zAUin4JtkS
1651.69	um^2	Cell	0.000	1.000	663	23	siRNA-SC-10 PSPC1-A488 IMPa4-A546 DAPI 8C2-siRNA-IMP-a2-a4 V2.00	0	31. siRNA-SC-10 PSPC1-A488 DAPI IMPa4-A546_au_TileScan_001 (Stage 47 of 49)	00-pkU5ynAmqvU6zAUin4JtkS
1311.11	um^2	Cell	0.000	1.000	664	24	siRNA-SC-10 PSPC1-A488 IMPa4-A546 DAPI 8C2-siRNA-IMP-a2-a4 V2.00	0	31. siRNA-SC-10 PSPC1-A488 DAPI IMPa4-A546_au_TileScan_001 (Stage 47 of 49)	00-pkU5ynAmqvU6zAUin4JtkS
1057.92	um^2	Cell	0.000	1.000	665	25	siRNA-SC-10 PSPC1-A488 IMPa4-A546 DAPI 8C2-siRNA-IMP-a2-a4 V2.00	0	31. siRNA-SC-10 PSPC1-A488 DAPI IMPa4-A546_au_TileScan_001 (Stage 47 of 49)	00-pkU5ynAmqvU6zAUin4JtkS
1400.28	um^2	Cell	0.000	1.000	666	26	siRNA-SC-10 PSPC1-A488 IMPa4-A546 DAPI 8C2-siRNA-IMP-a2-a4 V2.00	0	31. siRNA-SC-10 PSPC1-A488 DAPI IMPa4-A546_au_TileScan_001 (Stage 47 of 49)	00-pkU5ynAmqvU6zAUin4JtkS
745.882	um^2	Cell	0.000	1.000	667	27	siRNA-SC-10 PSPC1-A488 IMPa4-A546 DAPI 8C2-siRNA-IMP-a2-a4 V2.00	0	31. siRNA-SC-10 PSPC1-A488 DAPI IMPa4-A546_au_TileScan_001 (Stage 47 of 49)	00-pkU5ynAmqvU6zAUin4JtkS
1279.25	um^2	Cell	0.000	1.000	668	28	siRNA-SC-10 PSPC1-A488 IMPa4-A546 DAPI 8C2-siRNA-IMP-a2-a4 V2.00	0	31. siRNA-SC-10 PSPC1-A488 DAPI IMPa4-A546_au_TileScan_001 (Stage 47 of 49)	00-pkU5ynAmqvU6zAUin4JtkS
2651.03	um^2	Cell	0.000	1.000	669	29	siRNA-SC-10 PSPC1-A488 IMPa4-A546 DAPI 8C2-siRNA-IMP-a2-a4 V2.00	0	31. siRNA-SC-10 PSPC1-A488 DAPI IMPa4-A546_au_TileScan_001 (Stage 47 of 49)	00-pkU5ynAmqvU6zAUin4JtkS
2065.42	um^2	Cell	0.000	1.000	670	30	siRNA-SC-10 PSPC1-A488 IMPa4-A546 DAPI 8C2-siRNA-IMP-a2-a4 V2.00	0	31. siRNA-SC-10 PSPC1-A488 DAPI IMPa4-A546_au_TileScan_001 (Stage 47 of 49)	00-pkU5ynAmqvU6zAUin4JtkS
1091.94	um^2	Cell	0.000	1.000	671	31	siRNA-SC-10 PSPC1-A488 IMPa4-A546 DAPI 8C2-siRNA-IMP-a2-a4 V2.00	0	31. siRNA-SC-10 PSPC1-A488 DAPI IMPa4-A546_au_TileScan_001 (Stage 47 of 49)	00-pkU5ynAmqvU6zAUin4JtkS
2511.49	um^2	Cell	0.000	1.000	672	32	siRNA-SC-10 PSPC1-A488 IMPa4-A546 DAPI 8C2-siRNA-IMP-a2-a4 V2.00	0	31. siRNA-SC-10 PSPC1-A488 DAPI IMPa4-A546_au_TileScan_001 (Stage 47 of 49)	00-pkU5ynAmqvU6zAUin4JtkS
1788.7	um^2	Cell	0.000	1.000	673	33	siRNA-SC-10 PSPC1-A488 IMPa4-A546 DAPI 8C2-siRNA-IMP-a2-a4 V2.00	0	31. siRNA-SC-10 PSPC1-A488 DAPI IMPa4-A546_au_TileScan_001 (Stage 47 of 49)	00-pkU5ynAmqvU6zAUin4JtkS
1489.87	um^2	Cell	0.000	1.000	674	34	siRNA-SC-10 PSPC1-A488 IMPa4-A546 DAPI 8C2-siRNA-IMP-a2-a4 V2.00	0	31. siRNA-SC-10 PSPC1-A488 DAPI IMPa4-A546_au_TileScan_001 (Stage 47 of 49)	00-pkU5ynAmqvU6zAUin4JtkS
1924.84	um^2	Cell	0.000	1.000	675	35	siRNA-SC-10 PSPC1-A488 IMPa4-A546 DAPI 8C2-siRNA-IMP-a2-a4 V2.00	0	31. siRNA-SC-10 PSPC1-A488 DAPI IMPa4-A546_au_TileScan_001 (Stage 47 of 49)	00-pkU5ynAmqvU6zAUin4JtkS
1242.93	um^2	Cell	0.000	1.000	676	36	siRNA-SC-10 PSPC1-A488 IMPa4-A546 DAPI 8C2-siRNA-IMP-a2-a4 V2.00	0	31. siRNA-SC-10 PSPC1-A488 DAPI IMPa4-A546_au_TileScan_001 (Stage 47 of 49)	00-pkU5ynAmqvU6zAUin4JtkS
2880.78	um^2	Cell	0.000	1.000	677	37	siRNA-SC-10 PSPC1-A488 IMPa4-A546 DAPI 8C2-siRNA-IMP-a2-a4 V2.00	0	31. siRNA-SC-10 PSPC1-A488 DAPI IMPa4-A546_au_TileScan_001 (Stage 47 of 49)	00-pkU5ynAmqvU6zAUin4JtkS
504.506	um^2	Cell	0.000	1.000	678	38	siRNA-SC-10 PSPC1-A488 IMPa4-A546 DAPI 8C2-siRNA-IMP-a2-a4 V2.00	0	31. siRNA-SC-10 PSPC1-A488 DAPI IMPa4-A546_au_TileScan_001 (Stage 47 of 49)	00-pkU5ynAmqvU6zAUin4JtkS
1616.32	um^2	Cell	0.000	1.000	679	39	siRNA-SC-10 PSPC1-A488 IMPa4-A546 DAPI 8C2-siRNA-IMP-a2-a4 V2.00	0	31. siRNA-SC-10 PSPC1-A488 DAPI IMPa4-A546_au_TileScan_001 (Stage 47 of 49)	00-pkU5ynAmqvU6zAUin4JtkS
1778.05	um^2	Cell	0.000	1.000	680	40	siRNA-SC-10 PSPC1-A488 IMPa4-A546 DAPI 8C2-siRNA-IMP-a2-a4 V2.00	0	31. siRNA-SC-10 PSPC1-A488 DAPI IMPa4-A546_au_TileScan_001 (Stage 47 of 49)	00-pkU5ynAmqvU6zAUin4JtkS
671.744	um^2	Cell	0.000	1.000	681	41	siRNA-SC-10 PSPC1-A488 IMPa4-A546 DAPI 8C2-siRNA-IMP-a2-a4 V2.00	0	31. siRNA-SC-10 PSPC1-A488 DAPI IMPa4-A546_au_TileScan_001 (Stage 47 of 49)	00-pkU5ynAmqvU6zAUin4JtkS
1900.6	um^2	Cell	0.000	1.000	682	42	siRNA-SC-10 PSPC1-A488 IMPa4-A546 DAPI 8C2-siRNA-IMP-a2-a4 V2.00	0	31. siRNA-SC-10 PSPC1-A488 DAPI IMPa4-A546_au_TileScan_001 (Stage 47 of 49)	00-pkU5ynAmqvU6zAUin4JtkS
847.251	um^2	Cell	0.000	1.000	683	0	siRNA-SC-10 PSPC1-A488 IMPa4-A546 DAPI 8C2-siRNA-IMP-a2-a4 V2.00	0	31. siRNA-SC-10 PSPC1-A488 DAPI IMPa4-A546_av_TileScan_001 (Stage 48 of 49)	00-vuQhphV7pmzKYbYJgUofMb
1487.15	um^2	Cell	0.000	1.000	684	1	siRNA-SC-10 PSPC1-A488 IMPa4-A546 DAPI 8C2-siRNA-IMP-a2-a4 V2.00	0	31. siRNA-SC-10 PSPC1-A488 DAPI IMPa4-A546_av_TileScan_001 (Stage 48 of 49)	00-vuQhphV7pmzKYbYJgUofMb
1099.32	um^2	Cell	0.000	1.000	685	2	siRNA-SC-10 PSPC1-A488 IMPa4-A546 DAPI 8C2-siRNA-IMP-a2-a4 V2.00	0	31. siRNA-SC-10 PSPC1-A488 DAPI IMPa4-A546_av_TileScan_001 (Stage 48 of 49)	00-vuQhphV7pmzKYbYJgUofMb
1212.33	um^2	Cell	0.000	1.000	686	3	siRNA-SC-10 PSPC1-A488 IMPa4-A546 DAPI 8C2-siRNA-IMP-a2-a4 V2.00	0	31. siRNA-SC-10 PSPC1-A488 DAPI IMPa4-A546_av_TileScan_001 (Stage 48 of 49)	00-vuQhphV7pmzKYbYJgUofMb
1329.26	um^2	Cell	0.000	1.000	687	4	siRNA-SC-10 PSPC1-A488 IMPa4-A546 DAPI 8C2-siRNA-IMP-a2-a4 V2.00	0	31. siRNA-SC-10 PSPC1-A488 DAPI IMPa4-A546_av_TileScan_001 (Stage 48 of 49)	00-vuQhphV7pmzKYbYJgUofMb
981.5	um^2	Cell	0.000	1.000	688	5	siRNA-SC-10 PSPC1-A488 IMPa4-A546 DAPI 8C2-siRNA-IMP-a2-a4 V2.00	0	31. siRNA-SC-10 PSPC1-A488 DAPI IMPa4-A546_av_TileScan_001 (Stage 48 of 49)	00-vuQhphV7pmzKYbYJgUofMb
1324.63	um^2	Cell	0.000	1.000	689	6	siRNA-SC-10 PSPC1-A488 IMPa4-A546 DAPI 8C2-siRNA-IMP-a2-a4 V2.00	0	31. siRNA-SC-10 PSPC1-A488 DAPI IMPa4-A546_av_TileScan_001 (Stage 48 of 49)	00-vuQhphV7pmzKYbYJgUofMb
1386.71	um^2	Cell	0.000	1.000	690	7	siRNA-SC-10 PSPC1-A488 IMPa4-A546 DAPI 8C2-siRNA-IMP-a2-a4 V2.00	0	31. siRNA-SC-10 PSPC1-A488 DAPI IMPa4-A546_av_TileScan_001 (Stage 48 of 49)	00-vuQhphV7pmzKYbYJgUofMb
1409.43	um^2	Cell	0.000	1.000	691	8	siRNA-SC-10 PSPC1-A488 IMPa4-A546 DAPI 8C2-siRNA-IMP-a2-a4 V2.00	0	31. siRNA-SC-10 PSPC1-A488 DAPI IMPa4-A546_av_TileScan_001 (Stage 48 of 49)	00-vuQhphV7pmzKYbYJgUofMb
1215.13	um^2	Cell	0.000	1.000	692	9	siRNA-SC-10 PSPC1-A488 IMPa4-A546 DAPI 8C2-siRNA-IMP-a2-a4 V2.00	0	31. siRNA-SC-10 PSPC1-A488 DAPI IMPa4-A546_av_TileScan_001 (Stage 48 of 49)	00-vuQhphV7pmzKYbYJgUofMb
602.899	um^2	Cell	0.000	1.000	693	10	siRNA-SC-10 PSPC1-A488 IMPa4-A546 DAPI 8C2-siRNA-IMP-a2-a4 V2.00	0	31. siRNA-SC-10 PSPC1-A488 DAPI IMPa4-A546_av_TileScan_001 (Stage 48 of 49)	00-vuQhphV7pmzKYbYJgUofMb
739.463	um^2	Cell	0.000	1.000	694	11	siRNA-SC-10 PSPC1-A488 IMPa4-A546 DAPI 8C2-siRNA-IMP-a2-a4 V2.00	0	31. siRNA-SC-10 PSPC1-A488 DAPI IMPa4-A546_av_TileScan_001 (Stage 48 of 49)	00-vuQhphV7pmzKYbYJgUofMb
1119.55	um^2	Cell	0.000	1.000	695	12	siRNA-SC-10 PSPC1-A488 IMPa4-A546 DAPI 8C2-siRNA-IMP-a2-a4 V2.00	0	31. siRNA-SC-10 PSPC1-A488 DAPI IMPa4-A546_av_TileScan_001 (Stage 48 of 49)	00-vuQhphV7pmzKYbYJgUofMb
509.525	um^2	Cell	0.000	1.000	696	13	siRNA-SC-10 PSPC1-A488 IMPa4-A546 DAPI 8C2-siRNA-IMP-a2-a4 V2.00	0	31. siRNA-SC-10 PSPC1-A488 DAPI IMPa4-A546_av_TileScan_001 (Stage 48 of 49)	00-vuQhphV7pmzKYbYJgUofMb
1338.35	um^2	Cell	0.000	1.000	697	14	siRNA-SC-10 PSPC1-A488 IMPa4-A546 DAPI 8C2-siRNA-IMP-a2-a4 V2.00	0	31. siRNA-SC-10 PSPC1-A488 DAPI IMPa4-A546_av_TileScan_001 (Stage 48 of 49)	00-vuQhphV7pmzKYbYJgUofMb
1053.41	um^2	Cell	0.000	1.000	698	15	siRNA-SC-10 PSPC1-A488 IMPa4-A546 DAPI 8C2-siRNA-IMP-a2-a4 V2.00	0	31. siRNA-SC-10 PSPC1-A488 DAPI IMPa4-A546_av_TileScan_001 (Stage 48 of 49)	00-vuQhphV7pmzKYbYJgUofMb
1600.65	um^2	Cell	0.000	1.000	699	16	siRNA-SC-10 PSPC1-A488 IMPa4-A546 DAPI 8C2-siRNA-IMP-a2-a4 V2.00	0	31. siRNA-SC-10 PSPC1-A488 DAPI IMPa4-A546_av_TileScan_001 (Stage 48 of 49)	00-vuQhphV7pmzKYbYJgUofMb
1232.37	um^2	Cell	0.000	1.000	700	17	siRNA-SC-10 PSPC1-A488 IMPa4-A546 DAPI 8C2-siRNA-IMP-a2-a4 V2.00	0	31. siRNA-SC-10 PSPC1-A488 DAPI IMPa4-A546_av_TileScan_001 (Stage 48 of 49)	00-vuQhphV7pmzKYbYJgUofMb
1042.88	um^2	Cell	0.000	1.000	701	18	siRNA-SC-10 PSPC1-A488 IMPa4-A546 DAPI 8C2-siRNA-IMP-a2-a4 V2.00	0	31. siRNA-SC-10 PSPC1-A488 DAPI IMPa4-A546_av_TileScan_001 (Stage 48 of 49)	00-vuQhphV7pmzKYbYJgUofMb
1250.66	um^2	Cell	0.000	1.000	702	19	siRNA-SC-10 PSPC1-A488 IMPa4-A546 DAPI 8C2-siRNA-IMP-a2-a4 V2.00	0	31. siRNA-SC-10 PSPC1-A488 DAPI IMPa4-A546_av_TileScan_001 (Stage 48 of 49)	00-vuQhphV7pmzKYbYJgUofMb
1396.31	um^2	Cell	0.000	1.000	703	20	siRNA-SC-10 PSPC1-A488 IMPa4-A546 DAPI 8C2-siRNA-IMP-a2-a4 V2.00	0	31. siRNA-SC-10 PSPC1-A488 DAPI IMPa4-A546_av_TileScan_001 (Stage 48 of 49)	00-vuQhphV7pmzKYbYJgUofMb
1403.38	um^2	Cell	0.000	1.000	704	21	siRNA-SC-10 PSPC1-A488 IMPa4-A546 DAPI 8C2-siRNA-IMP-a2-a4 V2.00	0	31. siRNA-SC-10 PSPC1-A488 DAPI IMPa4-A546_av_TileScan_001 (Stage 48 of 49)	00-vuQhphV7pmzKYbYJgUofMb
2139.9	um^2	Cell	0.000	1.000	705	22	siRNA-SC-10 PSPC1-A488 IMPa4-A546 DAPI 8C2-siRNA-IMP-a2-a4 V2.00	0	31. siRNA-SC-10 PSPC1-A488 DAPI IMPa4-A546_av_TileScan_001 (Stage 48 of 49)	00-vuQhphV7pmzKYbYJgUofMb
1918.36	um^2	Cell	0.000	1.000	706	23	siRNA-SC-10 PSPC1-A488 IMPa4-A546 DAPI 8C2-siRNA-IMP-a2-a4 V2.00	0	31. siRNA-SC-10 PSPC1-A488 DAPI IMPa4-A546_av_TileScan_001 (Stage 48 of 49)	00-vuQhphV7pmzKYbYJgUofMb
336.4	um^2	Cell	0.000	1.000	707	24	siRNA-SC-10 PSPC1-A488 IMPa4-A546 DAPI 8C2-siRNA-IMP-a2-a4 V2.00	0	31. siRNA-SC-10 PSPC1-A488 DAPI IMPa4-A546_av_TileScan_001 (Stage 48 of 49)	00-vuQhphV7pmzKYbYJgUofMb
958.467	um^2	Cell	0.000	1.000	708	25	siRNA-SC-10 PSPC1-A488 IMPa4-A546 DAPI 8C2-siRNA-IMP-a2-a4 V2.00	0	31. siRNA-SC-10 PSPC1-A488 DAPI IMPa4-A546_av_TileScan_001 (Stage 48 of 49)	00-vuQhphV7pmzKYbYJgUofMb
1298.7	um^2	Cell	0.000	1.000	709	26	siRNA-SC-10 PSPC1-A488 IMPa4-A546 DAPI 8C2-siRNA-IMP-a2-a4 V2.00	0	31. siRNA-SC-10 PSPC1-A488 DAPI IMPa4-A546_av_TileScan_001 (Stage 48 of 49)	00-vuQhphV7pmzKYbYJgUofMb
1013.11	um^2	Cell	0.000	1.000	710	27	siRNA-SC-10 PSPC1-A488 IMPa4-A546 DAPI 8C2-siRNA-IMP-a2-a4 V2.00	0	31. siRNA-SC-10 PSPC1-A488 DAPI IMPa4-A546_av_TileScan_001 (Stage 48 of 49)	00-vuQhphV7pmzKYbYJgUofMb
1598.29	um^2	Cell	0.000	1.000	711	28	siRNA-SC-10 PSPC1-A488 IMPa4-A546 DAPI 8C2-siRNA-IMP-a2-a4 V2.00	0	31. siRNA-SC-10 PSPC1-A488 DAPI IMPa4-A546_av_TileScan_001 (Stage 48 of 49)	00-vuQhphV7pmzKYbYJgUofMb
1288.46	um^2	Cell	0.000	1.000	712	29	siRNA-SC-10 PSPC1-A488 IMPa4-A546 DAPI 8C2-siRNA-IMP-a2-a4 V2.00	0	31. siRNA-SC-10 PSPC1-A488 DAPI IMPa4-A546_av_TileScan_001 (Stage 48 of 49)	00-vuQhphV7pmzKYbYJgUofMb
2089.88	um^2	Cell	0.000	1.000	713	30	siRNA-SC-10 PSPC1-A488 IMPa4-A546 DAPI 8C2-siRNA-IMP-a2-a4 V2.00	0	31. siRNA-SC-10 PSPC1-A488 DAPI IMPa4-A546_av_TileScan_001 (Stage 48 of 49)	00-vuQhphV7pmzKYbYJgUofMb
1621.34	um^2	Cell	0.000	1.000	714	31	siRNA-SC-10 PSPC1-A488 IMPa4-A546 DAPI 8C2-siRNA-IMP-a2-a4 V2.00	0	31. siRNA-SC-10 PSPC1-A488 DAPI IMPa4-A546_av_TileScan_001 (Stage 48 of 49)	00-vuQhphV7pmzKYbYJgUofMb
2063.22	um^2	Cell	0.000	1.000	715	32	siRNA-SC-10 PSPC1-A488 IMPa4-A546 DAPI 8C2-siRNA-IMP-a2-a4 V2.00	0	31. siRNA-SC-10 PSPC1-A488 DAPI IMPa4-A546_av_TileScan_001 (Stage 48 of 49)	00-vuQhphV7pmzKYbYJgUofMb
1131.59	um^2	Cell	0.000	1.000	716	33	siRNA-SC-10 PSPC1-A488 IMPa4-A546 DAPI 8C2-siRNA-IMP-a2-a4 V2.00	0	31. siRNA-SC-10 PSPC1-A488 DAPI IMPa4-A546_av_TileScan_001 (Stage 48 of 49)	00-vuQhphV7pmzKYbYJgUofMb
1271.09	um^2	Cell	0.000	1.000	717	34	siRNA-SC-10 PSPC1-A488 IMPa4-A546 DAPI 8C2-siRNA-IMP-a2-a4 V2.00	0	31. siRNA-SC-10 PSPC1-A488 DAPI IMPa4-A546_av_TileScan_001 (Stage 48 of 49)	00-vuQhphV7pmzKYbYJgUofMb
642.246	um^2	Cell	0.000	1.000	718	35	siRNA-SC-10 PSPC1-A488 IMPa4-A546 DAPI 8C2-siRNA-IMP-a2-a4 V2.00	0	31. siRNA-SC-10 PSPC1-A488 DAPI IMPa4-A546_av_TileScan_001 (Stage 48 of 49)	00-vuQhphV7pmzKYbYJgUofMb
504.845	um^2	Cell	0.000	1.000	719	36	siRNA-SC-10 PSPC1-A488 IMPa4-A546 DAPI 8C2-siRNA-IMP-a2-a4 V2.00	0	31. siRNA-SC-10 PSPC1-A488 DAPI IMPa4-A546_av_TileScan_001 (Stage 48 of 49)	00-vuQhphV7pmzKYbYJgUofMb
1519.78	um^2	Cell	0.000	1.000	720	37	siRNA-SC-10 PSPC1-A488 IMPa4-A546 DAPI 8C2-siRNA-IMP-a2-a4 V2.00	0	31. siRNA-SC-10 PSPC1-A488 DAPI IMPa4-A546_av_TileScan_001 (Stage 48 of 49)	00-vuQhphV7pmzKYbYJgUofMb
1649.95	um^2	Cell	0.000	1.000	721	38	siRNA-SC-10 PSPC1-A488 IMPa4-A546 DAPI 8C2-siRNA-IMP-a2-a4 V2.00	0	31. siRNA-SC-10 PSPC1-A488 DAPI IMPa4-A546_av_TileScan_001 (Stage 48 of 49)	00-vuQhphV7pmzKYbYJgUofMb
2168.63	um^2	Cell	0.000	1.000	722	39	siRNA-SC-10 PSPC1-A488 IMPa4-A546 DAPI 8C2-siRNA-IMP-a2-a4 V2.00	0	31. siRNA-SC-10 PSPC1-A488 DAPI IMPa4-A546_av_TileScan_001 (Stage 48 of 49)	00-vuQhphV7pmzKYbYJgUofMb
2735.95	um^2	Cell	0.000	1.000	723	40	siRNA-SC-10 PSPC1-A488 IMPa4-A546 DAPI 8C2-siRNA-IMP-a2-a4 V2.00	0	31. siRNA-SC-10 PSPC1-A488 DAPI IMPa4-A546_av_TileScan_001 (Stage 48 of 49)	00-vuQhphV7pmzKYbYJgUofMb
889.611	um^2	Cell	0.000	1.000	724	41	siRNA-SC-10 PSPC1-A488 IMPa4-A546 DAPI 8C2-siRNA-IMP-a2-a4 V2.00	0	31. siRNA-SC-10 PSPC1-A488 DAPI IMPa4-A546_av_TileScan_001 (Stage 48 of 49)	00-vuQhphV7pmzKYbYJgUofMb
1358.91	um^2	Cell	0.000	1.000	725	42	siRNA-SC-10 PSPC1-A488 IMPa4-A546 DAPI 8C2-siRNA-IMP-a2-a4 V2.00	0	31. siRNA-SC-10 PSPC1-A488 DAPI IMPa4-A546_av_TileScan_001 (Stage 48 of 49)	00-vuQhphV7pmzKYbYJgUofMb
900.903	um^2	Cell	0.000	1.000	726	43	siRNA-SC-10 PSPC1-A488 IMPa4-A546 DAPI 8C2-siRNA-IMP-a2-a4 V2.00	0	31. siRNA-SC-10 PSPC1-A488 DAPI IMPa4-A546_av_TileScan_001 (Stage 48 of 49)	00-vuQhphV7pmzKYbYJgUofMb
391.206	um^2	Cell	0.000	1.000	727	0	siRNA-SC-10 PSPC1-A488 IMPa4-A546 DAPI 8C2-siRNA-IMP-a2-a4 V2.00	0	31. siRNA-SC-10 PSPC1-A488 DAPI IMPa4-A546_aw_TileScan_001 (Stage 49 of 49)	00-DLpdcJufvE3goLLVNmwQQF
692.549	um^2	Cell	0.000	1.000	728	1	siRNA-SC-10 PSPC1-A488 IMPa4-A546 DAPI 8C2-siRNA-IMP-a2-a4 V2.00	0	31. siRNA-SC-10 PSPC1-A488 DAPI IMPa4-A546_aw_TileScan_001 (Stage 49 of 49)	00-DLpdcJufvE3goLLVNmwQQF
1098.31	um^2	Cell	0.000	1.000	729	2	siRNA-SC-10 PSPC1-A488 IMPa4-A546 DAPI 8C2-siRNA-IMP-a2-a4 V2.00	0	31. siRNA-SC-10 PSPC1-A488 DAPI IMPa4-A546_aw_TileScan_001 (Stage 49 of 49)	00-DLpdcJufvE3goLLVNmwQQF
1657.94	um^2	Cell	0.000	1.000	730	3	siRNA-SC-10 PSPC1-A488 IMPa4-A546 DAPI 8C2-siRNA-IMP-a2-a4 V2.00	0	31. siRNA-SC-10 PSPC1-A488 DAPI IMPa4-A546_aw_TileScan_001 (Stage 49 of 49)	00-DLpdcJufvE3goLLVNmwQQF
1560.94	um^2	Cell	0.000	1.000	731	4	siRNA-SC-10 PSPC1-A488 IMPa4-A546 DAPI 8C2-siRNA-IMP-a2-a4 V2.00	0	31. siRNA-SC-10 PSPC1-A488 DAPI IMPa4-A546_aw_TileScan_001 (Stage 49 of 49)	00-DLpdcJufvE3goLLVNmwQQF
2022.29	um^2	Cell	0.000	1.000	732	5	siRNA-SC-10 PSPC1-A488 IMPa4-A546 DAPI 8C2-siRNA-IMP-a2-a4 V2.00	0	31. siRNA-SC-10 PSPC1-A488 DAPI IMPa4-A546_aw_TileScan_001 (Stage 49 of 49)	00-DLpdcJufvE3goLLVNmwQQF
2172.22	um^2	Cell	0.000	1.000	733	6	siRNA-SC-10 PSPC1-A488 IMPa4-A546 DAPI 8C2-siRNA-IMP-a2-a4 V2.00	0	31. siRNA-SC-10 PSPC1-A488 DAPI IMPa4-A546_aw_TileScan_001 (Stage 49 of 49)	00-DLpdcJufvE3goLLVNmwQQF
1857.52	um^2	Cell	0.000	1.000	734	7	siRNA-SC-10 PSPC1-A488 IMPa4-A546 DAPI 8C2-siRNA-IMP-a2-a4 V2.00	0	31. siRNA-SC-10 PSPC1-A488 DAPI IMPa4-A546_aw_TileScan_001 (Stage 49 of 49)	00-DLpdcJufvE3goLLVNmwQQF
1509.99	um^2	Cell	0.000	1.000	735	8	siRNA-SC-10 PSPC1-A488 IMPa4-A546 DAPI 8C2-siRNA-IMP-a2-a4 V2.00	0	31. siRNA-SC-10 PSPC1-A488 DAPI IMPa4-A546_aw_TileScan_001 (Stage 49 of 49)	00-DLpdcJufvE3goLLVNmwQQF
759.825	um^2	Cell	0.000	1.000	736	9	siRNA-SC-10 PSPC1-A488 IMPa4-A546 DAPI 8C2-siRNA-IMP-a2-a4 V2.00	0	31. siRNA-SC-10 PSPC1-A488 DAPI IMPa4-A546_aw_TileScan_001 (Stage 49 of 49)	00-DLpdcJufvE3goLLVNmwQQF
2243.83	um^2	Cell	0.000	1.000	737	10	siRNA-SC-10 PSPC1-A488 IMPa4-A546 DAPI 8C2-siRNA-IMP-a2-a4 V2.00	0	31. siRNA-SC-10 PSPC1-A488 DAPI IMPa4-A546_aw_TileScan_001 (Stage 49 of 49)	00-DLpdcJufvE3goLLVNmwQQF
2246.74	um^2	Cell	0.000	1.000	738	11	siRNA-SC-10 PSPC1-A488 IMPa4-A546 DAPI 8C2-siRNA-IMP-a2-a4 V2.00	0	31. siRNA-SC-10 PSPC1-A488 DAPI IMPa4-A546_aw_TileScan_001 (Stage 49 of 49)	00-DLpdcJufvE3goLLVNmwQQF
1498.22	um^2	Cell	0.000	1.000	739	12	siRNA-SC-10 PSPC1-A488 IMPa4-A546 DAPI 8C2-siRNA-IMP-a2-a4 V2.00	0	31. siRNA-SC-10 PSPC1-A488 DAPI IMPa4-A546_aw_TileScan_001 (Stage 49 of 49)	00-DLpdcJufvE3goLLVNmwQQF
1143.68	um^2	Cell	0.000	1.000	740	13	siRNA-SC-10 PSPC1-A488 IMPa4-A546 DAPI 8C2-siRNA-IMP-a2-a4 V2.00	0	31. siRNA-SC-10 PSPC1-A488 DAPI IMPa4-A546_aw_TileScan_001 (Stage 49 of 49)	00-DLpdcJufvE3goLLVNmwQQF
1685.26	um^2	Cell	0.000	1.000	741	14	siRNA-SC-10 PSPC1-A488 IMPa4-A546 DAPI 8C2-siRNA-IMP-a2-a4 V2.00	0	31. siRNA-SC-10 PSPC1-A488 DAPI IMPa4-A546_aw_TileScan_001 (Stage 49 of 49)	00-DLpdcJufvE3goLLVNmwQQF
1836.56	um^2	Cell	0.000	1.000	742	15	siRNA-SC-10 PSPC1-A488 IMPa4-A546 DAPI 8C2-siRNA-IMP-a2-a4 V2.00	0	31. siRNA-SC-10 PSPC1-A488 DAPI IMPa4-A546_aw_TileScan_001 (Stage 49 of 49)	00-DLpdcJufvE3goLLVNmwQQF
2518.77	um^2	Cell	0.000	1.000	743	16	siRNA-SC-10 PSPC1-A488 IMPa4-A546 DAPI 8C2-siRNA-IMP-a2-a4 V2.00	0	31. siRNA-SC-10 PSPC1-A488 DAPI IMPa4-A546_aw_TileScan_001 (Stage 49 of 49)	00-DLpdcJufvE3goLLVNmwQQF
1401.56	um^2	Cell	0.000	1.000	744	17	siRNA-SC-10 PSPC1-A488 IMPa4-A546 DAPI 8C2-siRNA-IMP-a2-a4 V2.00	0	31. siRNA-SC-10 PSPC1-A488 DAPI IMPa4-A546_aw_TileScan_001 (Stage 49 of 49)	00-DLpdcJufvE3goLLVNmwQQF
1340.04	um^2	Cell	0.000	1.000	745	18	siRNA-SC-10 PSPC1-A488 IMPa4-A546 DAPI 8C2-siRNA-IMP-a2-a4 V2.00	0	31. siRNA-SC-10 PSPC1-A488 DAPI IMPa4-A546_aw_TileScan_001 (Stage 49 of 49)	00-DLpdcJufvE3goLLVNmwQQF
894.207	um^2	Cell	0.000	1.000	746	19	siRNA-SC-10 PSPC1-A488 IMPa4-A546 DAPI 8C2-siRNA-IMP-a2-a4 V2.00	0	31. siRNA-SC-10 PSPC1-A488 DAPI IMPa4-A546_aw_TileScan_001 (Stage 49 of 49)	00-DLpdcJufvE3goLLVNmwQQF
784.02	um^2	Cell	0.000	1.000	747	20	siRNA-SC-10 PSPC1-A488 IMPa4-A546 DAPI 8C2-siRNA-IMP-a2-a4 V2.00	0	31. siRNA-SC-10 PSPC1-A488 DAPI IMPa4-A546_aw_TileScan_001 (Stage 49 of 49)	00-DLpdcJufvE3goLLVNmwQQF
960.903	um^2	Cell	0.000	1.000	748	21	siRNA-SC-10 PSPC1-A488 IMPa4-A546 DAPI 8C2-siRNA-IMP-a2-a4 V2.00	0	31. siRNA-SC-10 PSPC1-A488 DAPI IMPa4-A546_aw_TileScan_001 (Stage 49 of 49)	00-DLpdcJufvE3goLLVNmwQQF
1687.96	um^2	Cell	0.000	1.000	749	22	siRNA-SC-10 PSPC1-A488 IMPa4-A546 DAPI 8C2-siRNA-IMP-a2-a4 V2.00	0	31. siRNA-SC-10 PSPC1-A488 DAPI IMPa4-A546_aw_TileScan_001 (Stage 49 of 49)	00-DLpdcJufvE3goLLVNmwQQF
2053.33	um^2	Cell	0.000	1.000	750	23	siRNA-SC-10 PSPC1-A488 IMPa4-A546 DAPI 8C2-siRNA-IMP-a2-a4 V2.00	0	31. siRNA-SC-10 PSPC1-A488 DAPI IMPa4-A546_aw_TileScan_001 (Stage 49 of 49)	00-DLpdcJufvE3goLLVNmwQQF
2213.19	um^2	Cell	0.000	1.000	751	24	siRNA-SC-10 PSPC1-A488 IMPa4-A546 DAPI 8C2-siRNA-IMP-a2-a4 V2.00	0	31. siRNA-SC-10 PSPC1-A488 DAPI IMPa4-A546_aw_TileScan_001 (Stage 49 of 49)	00-DLpdcJufvE3goLLVNmwQQF
1130.41	um^2	Cell	0.000	1.000	752	25	siRNA-SC-10 PSPC1-A488 IMPa4-A546 DAPI 8C2-siRNA-IMP-a2-a4 V2.00	0	31. siRNA-SC-10 PSPC1-A488 DAPI IMPa4-A546_aw_TileScan_001 (Stage 49 of 49)	00-DLpdcJufvE3goLLVNmwQQF
1492.81	um^2	Cell	0.000	1.000	753	26	siRNA-SC-10 PSPC1-A488 IMPa4-A546 DAPI 8C2-siRNA-IMP-a2-a4 V2.00	0	31. siRNA-SC-10 PSPC1-A488 DAPI IMPa4-A546_aw_TileScan_001 (Stage 49 of 49)	00-DLpdcJufvE3goLLVNmwQQF
1324.42	um^2	Cell	0.000	1.000	754	27	siRNA-SC-10 PSPC1-A488 IMPa4-A546 DAPI 8C2-siRNA-IMP-a2-a4 V2.00	0	31. siRNA-SC-10 PSPC1-A488 DAPI IMPa4-A546_aw_TileScan_001 (Stage 49 of 49)	00-DLpdcJufvE3goLLVNmwQQF
2230.25	um^2	Cell	0.000	1.000	755	0	siRNA-SC-10 PSPC1-A488 IMPa4-A546 DAPI 8C2-siRNA-IMP-a2-a4 V2.00	0	31. siRNA-SC-10 PSPC1-A488 DAPI IMPa4-A546_b_TileScan_001 (Stage 2 of 49)	00-W7jnLxzJvXJ9K7B8agy3TF
1489.35	um^2	Cell	0.000	1.000	756	1	siRNA-SC-10 PSPC1-A488 IMPa4-A546 DAPI 8C2-siRNA-IMP-a2-a4 V2.00	0	31. siRNA-SC-10 PSPC1-A488 DAPI IMPa4-A546_b_TileScan_001 (Stage 2 of 49)	00-W7jnLxzJvXJ9K7B8agy3TF
2262.14	um^2	Cell	0.000	1.000	757	2	siRNA-SC-10 PSPC1-A488 IMPa4-A546 DAPI 8C2-siRNA-IMP-a2-a4 V2.00	0	31. siRNA-SC-10 PSPC1-A488 DAPI IMPa4-A546_b_TileScan_001 (Stage 2 of 49)	00-W7jnLxzJvXJ9K7B8agy3TF
2508.87	um^2	Cell	0.000	1.000	758	3	siRNA-SC-10 PSPC1-A488 IMPa4-A546 DAPI 8C2-siRNA-IMP-a2-a4 V2.00	0	31. siRNA-SC-10 PSPC1-A488 DAPI IMPa4-A546_b_TileScan_001 (Stage 2 of 49)	00-W7jnLxzJvXJ9K7B8agy3TF
1085.63	um^2	Cell	0.000	1.000	759	4	siRNA-SC-10 PSPC1-A488 IMPa4-A546 DAPI 8C2-siRNA-IMP-a2-a4 V2.00	0	31. siRNA-SC-10 PSPC1-A488 DAPI IMPa4-A546_b_TileScan_001 (Stage 2 of 49)	00-W7jnLxzJvXJ9K7B8agy3TF
600.506	um^2	Cell	0.000	1.000	760	5	siRNA-SC-10 PSPC1-A488 IMPa4-A546 DAPI 8C2-siRNA-IMP-a2-a4 V2.00	0	31. siRNA-SC-10 PSPC1-A488 DAPI IMPa4-A546_b_TileScan_001 (Stage 2 of 49)	00-W7jnLxzJvXJ9K7B8agy3TF
1428.24	um^2	Cell	0.000	1.000	761	6	siRNA-SC-10 PSPC1-A488 IMPa4-A546 DAPI 8C2-siRNA-IMP-a2-a4 V2.00	0	31. siRNA-SC-10 PSPC1-A488 DAPI IMPa4-A546_b_TileScan_001 (Stage 2 of 49)	00-W7jnLxzJvXJ9K7B8agy3TF
2377.84	um^2	Cell	0.000	1.000	762	7	siRNA-SC-10 PSPC1-A488 IMPa4-A546 DAPI 8C2-siRNA-IMP-a2-a4 V2.00	0	31. siRNA-SC-10 PSPC1-A488 DAPI IMPa4-A546_b_TileScan_001 (Stage 2 of 49)	00-W7jnLxzJvXJ9K7B8agy3TF
1075.65	um^2	Cell	0.000	1.000	763	8	siRNA-SC-10 PSPC1-A488 IMPa4-A546 DAPI 8C2-siRNA-IMP-a2-a4 V2.00	0	31. siRNA-SC-10 PSPC1-A488 DAPI IMPa4-A546_b_TileScan_001 (Stage 2 of 49)	00-W7jnLxzJvXJ9K7B8agy3TF
3363.72	um^2	Cell	0.000	1.000	764	9	siRNA-SC-10 PSPC1-A488 IMPa4-A546 DAPI 8C2-siRNA-IMP-a2-a4 V2.00	0	31. siRNA-SC-10 PSPC1-A488 DAPI IMPa4-A546_b_TileScan_001 (Stage 2 of 49)	00-W7jnLxzJvXJ9K7B8agy3TF
2452.51	um^2	Cell	0.000	1.000	765	10	siRNA-SC-10 PSPC1-A488 IMPa4-A546 DAPI 8C2-siRNA-IMP-a2-a4 V2.00	0	31. siRNA-SC-10 PSPC1-A488 DAPI IMPa4-A546_b_TileScan_001 (Stage 2 of 49)	00-W7jnLxzJvXJ9K7B8agy3TF
1233.47	um^2	Cell	0.000	1.000	766	11	siRNA-SC-10 PSPC1-A488 IMPa4-A546 DAPI 8C2-siRNA-IMP-a2-a4 V2.00	0	31. siRNA-SC-10 PSPC1-A488 DAPI IMPa4-A546_b_TileScan_001 (Stage 2 of 49)	00-W7jnLxzJvXJ9K7B8agy3TF
2570.33	um^2	Cell	0.000	1.000	767	12	siRNA-SC-10 PSPC1-A488 IMPa4-A546 DAPI 8C2-siRNA-IMP-a2-a4 V2.00	0	31. siRNA-SC-10 PSPC1-A488 DAPI IMPa4-A546_b_TileScan_001 (Stage 2 of 49)	00-W7jnLxzJvXJ9K7B8agy3TF
850.875	um^2	Cell	0.000	1.000	768	13	siRNA-SC-10 PSPC1-A488 IMPa4-A546 DAPI 8C2-siRNA-IMP-a2-a4 V2.00	0	31. siRNA-SC-10 PSPC1-A488 DAPI IMPa4-A546_b_TileScan_001 (Stage 2 of 49)	00-W7jnLxzJvXJ9K7B8agy3TF
3635.8	um^2	Cell	0.000	1.000	769	14	siRNA-SC-10 PSPC1-A488 IMPa4-A546 DAPI 8C2-siRNA-IMP-a2-a4 V2.00	0	31. siRNA-SC-10 PSPC1-A488 DAPI IMPa4-A546_b_TileScan_001 (Stage 2 of 49)	00-W7jnLxzJvXJ9K7B8agy3TF
605.602	um^2	Cell	0.000	1.000	770	15	siRNA-SC-10 PSPC1-A488 IMPa4-A546 DAPI 8C2-siRNA-IMP-a2-a4 V2.00	0	31. siRNA-SC-10 PSPC1-A488 DAPI IMPa4-A546_b_TileScan_001 (Stage 2 of 49)	00-W7jnLxzJvXJ9K7B8agy3TF
1823.71	um^2	Cell	0.000	1.000	771	16	siRNA-SC-10 PSPC1-A488 IMPa4-A546 DAPI 8C2-siRNA-IMP-a2-a4 V2.00	0	31. siRNA-SC-10 PSPC1-A488 DAPI IMPa4-A546_b_TileScan_001 (Stage 2 of 49)	00-W7jnLxzJvXJ9K7B8agy3TF
1052.76	um^2	Cell	0.000	1.000	772	17	siRNA-SC-10 PSPC1-A488 IMPa4-A546 DAPI 8C2-siRNA-IMP-a2-a4 V2.00	0	31. siRNA-SC-10 PSPC1-A488 DAPI IMPa4-A546_b_TileScan_001 (Stage 2 of 49)	00-W7jnLxzJvXJ9K7B8agy3TF
5146.78	um^2	Cell	0.000	1.000	773	18	siRNA-SC-10 PSPC1-A488 IMPa4-A546 DAPI 8C2-siRNA-IMP-a2-a4 V2.00	0	31. siRNA-SC-10 PSPC1-A488 DAPI IMPa4-A546_b_TileScan_001 (Stage 2 of 49)	00-W7jnLxzJvXJ9K7B8agy3TF
3046.61	um^2	Cell	0.000	1.000	774	19	siRNA-SC-10 PSPC1-A488 IMPa4-A546 DAPI 8C2-siRNA-IMP-a2-a4 V2.00	0	31. siRNA-SC-10 PSPC1-A488 DAPI IMPa4-A546_b_TileScan_001 (Stage 2 of 49)	00-W7jnLxzJvXJ9K7B8agy3TF
1170.18	um^2	Cell	0.000	1.000	775	20	siRNA-SC-10 PSPC1-A488 IMPa4-A546 DAPI 8C2-siRNA-IMP-a2-a4 V2.00	0	31. siRNA-SC-10 PSPC1-A488 DAPI IMPa4-A546_b_TileScan_001 (Stage 2 of 49)	00-W7jnLxzJvXJ9K7B8agy3TF
630.736	um^2	Cell	0.000	1.000	776	21	siRNA-SC-10 PSPC1-A488 IMPa4-A546 DAPI 8C2-siRNA-IMP-a2-a4 V2.00	0	31. siRNA-SC-10 PSPC1-A488 DAPI IMPa4-A546_b_TileScan_001 (Stage 2 of 49)	00-W7jnLxzJvXJ9K7B8agy3TF
841.282	um^2	Cell	0.000	1.000	777	0	siRNA-SC-10 PSPC1-A488 IMPa4-A546 DAPI 8C2-siRNA-IMP-a2-a4 V2.00	0	31. siRNA-SC-10 PSPC1-A488 DAPI IMPa4-A546_c_TileScan_001 (Stage 3 of 49)	00-JtYjVe5oTTUSmBau73iui5
670.515	um^2	Cell	0.000	1.000	778	1	siRNA-SC-10 PSPC1-A488 IMPa4-A546 DAPI 8C2-siRNA-IMP-a2-a4 V2.00	0	31. siRNA-SC-10 PSPC1-A488 DAPI IMPa4-A546_c_TileScan_001 (Stage 3 of 49)	00-JtYjVe5oTTUSmBau73iui5
1091.64	um^2	Cell	0.000	1.000	779	2	siRNA-SC-10 PSPC1-A488 IMPa4-A546 DAPI 8C2-siRNA-IMP-a2-a4 V2.00	0	31. siRNA-SC-10 PSPC1-A488 DAPI IMPa4-A546_c_TileScan_001 (Stage 3 of 49)	00-JtYjVe5oTTUSmBau73iui5
2365.37	um^2	Cell	0.000	1.000	780	3	siRNA-SC-10 PSPC1-A488 IMPa4-A546 DAPI 8C2-siRNA-IMP-a2-a4 V2.00	0	31. siRNA-SC-10 PSPC1-A488 DAPI IMPa4-A546_c_TileScan_001 (Stage 3 of 49)	00-JtYjVe5oTTUSmBau73iui5
1671.93	um^2	Cell	0.000	1.000	781	4	siRNA-SC-10 PSPC1-A488 IMPa4-A546 DAPI 8C2-siRNA-IMP-a2-a4 V2.00	0	31. siRNA-SC-10 PSPC1-A488 DAPI IMPa4-A546_c_TileScan_001 (Stage 3 of 49)	00-JtYjVe5oTTUSmBau73iui5
2419.09	um^2	Cell	0.000	1.000	782	5	siRNA-SC-10 PSPC1-A488 IMPa4-A546 DAPI 8C2-siRNA-IMP-a2-a4 V2.00	0	31. siRNA-SC-10 PSPC1-A488 DAPI IMPa4-A546_c_TileScan_001 (Stage 3 of 49)	00-JtYjVe5oTTUSmBau73iui5
1528.83	um^2	Cell	0.000	1.000	783	6	siRNA-SC-10 PSPC1-A488 IMPa4-A546 DAPI 8C2-siRNA-IMP-a2-a4 V2.00	0	31. siRNA-SC-10 PSPC1-A488 DAPI IMPa4-A546_c_TileScan_001 (Stage 3 of 49)	00-JtYjVe5oTTUSmBau73iui5
2261.21	um^2	Cell	0.000	1.000	784	7	siRNA-SC-10 PSPC1-A488 IMPa4-A546 DAPI 8C2-siRNA-IMP-a2-a4 V2.00	0	31. siRNA-SC-10 PSPC1-A488 DAPI IMPa4-A546_c_TileScan_001 (Stage 3 of 49)	00-JtYjVe5oTTUSmBau73iui5
713.139	um^2	Cell	0.000	1.000	785	8	siRNA-SC-10 PSPC1-A488 IMPa4-A546 DAPI 8C2-siRNA-IMP-a2-a4 V2.00	0	31. siRNA-SC-10 PSPC1-A488 DAPI IMPa4-A546_c_TileScan_001 (Stage 3 of 49)	00-JtYjVe5oTTUSmBau73iui5
2055.59	um^2	Cell	0.000	1.000	786	9	siRNA-SC-10 PSPC1-A488 IMPa4-A546 DAPI 8C2-siRNA-IMP-a2-a4 V2.00	0	31. siRNA-SC-10 PSPC1-A488 DAPI IMPa4-A546_c_TileScan_001 (Stage 3 of 49)	00-JtYjVe5oTTUSmBau73iui5
1782.65	um^2	Cell	0.000	1.000	787	10	siRNA-SC-10 PSPC1-A488 IMPa4-A546 DAPI 8C2-siRNA-IMP-a2-a4 V2.00	0	31. siRNA-SC-10 PSPC1-A488 DAPI IMPa4-A546_c_TileScan_001 (Stage 3 of 49)	00-JtYjVe5oTTUSmBau73iui5
375.439	um^2	Cell	0.000	1.000	788	11	siRNA-SC-10 PSPC1-A488 IMPa4-A546 DAPI 8C2-siRNA-IMP-a2-a4 V2.00	0	31. siRNA-SC-10 PSPC1-A488 DAPI IMPa4-A546_c_TileScan_001 (Stage 3 of 49)	00-JtYjVe5oTTUSmBau73iui5
3051.82	um^2	Cell	0.000	1.000	789	12	siRNA-SC-10 PSPC1-A488 IMPa4-A546 DAPI 8C2-siRNA-IMP-a2-a4 V2.00	0	31. siRNA-SC-10 PSPC1-A488 DAPI IMPa4-A546_c_TileScan_001 (Stage 3 of 49)	00-JtYjVe5oTTUSmBau73iui5
1973.37	um^2	Cell	0.000	1.000	790	13	siRNA-SC-10 PSPC1-A488 IMPa4-A546 DAPI 8C2-siRNA-IMP-a2-a4 V2.00	0	31. siRNA-SC-10 PSPC1-A488 DAPI IMPa4-A546_c_TileScan_001 (Stage 3 of 49)	00-JtYjVe5oTTUSmBau73iui5
1126.09	um^2	Cell	0.000	1.000	791	14	siRNA-SC-10 PSPC1-A488 IMPa4-A546 DAPI 8C2-siRNA-IMP-a2-a4 V2.00	0	31. siRNA-SC-10 PSPC1-A488 DAPI IMPa4-A546_c_TileScan_001 (Stage 3 of 49)	00-JtYjVe5oTTUSmBau73iui5
1530.21	um^2	Cell	0.000	1.000	792	15	siRNA-SC-10 PSPC1-A488 IMPa4-A546 DAPI 8C2-siRNA-IMP-a2-a4 V2.00	0	31. siRNA-SC-10 PSPC1-A488 DAPI IMPa4-A546_c_TileScan_001 (Stage 3 of 49)	00-JtYjVe5oTTUSmBau73iui5
2175.03	um^2	Cell	0.000	1.000	793	16	siRNA-SC-10 PSPC1-A488 IMPa4-A546 DAPI 8C2-siRNA-IMP-a2-a4 V2.00	0	31. siRNA-SC-10 PSPC1-A488 DAPI IMPa4-A546_c_TileScan_001 (Stage 3 of 49)	00-JtYjVe5oTTUSmBau73iui5
1818.72	um^2	Cell	0.000	1.000	794	17	siRNA-SC-10 PSPC1-A488 IMPa4-A546 DAPI 8C2-siRNA-IMP-a2-a4 V2.00	0	31. siRNA-SC-10 PSPC1-A488 DAPI IMPa4-A546_c_TileScan_001 (Stage 3 of 49)	00-JtYjVe5oTTUSmBau73iui5
1490.41	um^2	Cell	0.000	1.000	795	18	siRNA-SC-10 PSPC1-A488 IMPa4-A546 DAPI 8C2-siRNA-IMP-a2-a4 V2.00	0	31. siRNA-SC-10 PSPC1-A488 DAPI IMPa4-A546_c_TileScan_001 (Stage 3 of 49)	00-JtYjVe5oTTUSmBau73iui5
2243.84	um^2	Cell	0.000	1.000	796	19	siRNA-SC-10 PSPC1-A488 IMPa4-A546 DAPI 8C2-siRNA-IMP-a2-a4 V2.00	0	31. siRNA-SC-10 PSPC1-A488 DAPI IMPa4-A546_c_TileScan_001 (Stage 3 of 49)	00-JtYjVe5oTTUSmBau73iui5
3173.98	um^2	Cell	0.000	1.000	797	20	siRNA-SC-10 PSPC1-A488 IMPa4-A546 DAPI 8C2-siRNA-IMP-a2-a4 V2.00	0	31. siRNA-SC-10 PSPC1-A488 DAPI IMPa4-A546_c_TileScan_001 (Stage 3 of 49)	00-JtYjVe5oTTUSmBau73iui5
1225.9	um^2	Cell	0.000	1.000	798	21	siRNA-SC-10 PSPC1-A488 IMPa4-A546 DAPI 8C2-siRNA-IMP-a2-a4 V2.00	0	31. siRNA-SC-10 PSPC1-A488 DAPI IMPa4-A546_c_TileScan_001 (Stage 3 of 49)	00-JtYjVe5oTTUSmBau73iui5
1743.39	um^2	Cell	0.000	1.000	799	22	siRNA-SC-10 PSPC1-A488 IMPa4-A546 DAPI 8C2-siRNA-IMP-a2-a4 V2.00	0	31. siRNA-SC-10 PSPC1-A488 DAPI IMPa4-A546_c_TileScan_001 (Stage 3 of 49)	00-JtYjVe5oTTUSmBau73iui5
597.607	um^2	Cell	0.000	1.000	800	23	siRNA-SC-10 PSPC1-A488 IMPa4-A546 DAPI 8C2-siRNA-IMP-a2-a4 V2.00	0	31. siRNA-SC-10 PSPC1-A488 DAPI IMPa4-A546_c_TileScan_001 (Stage 3 of 49)	00-JtYjVe5oTTUSmBau73iui5
960.686	um^2	Cell	0.000	1.000	801	24	siRNA-SC-10 PSPC1-A488 IMPa4-A546 DAPI 8C2-siRNA-IMP-a2-a4 V2.00	0	31. siRNA-SC-10 PSPC1-A488 DAPI IMPa4-A546_c_TileScan_001 (Stage 3 of 49)	00-JtYjVe5oTTUSmBau73iui5
1581.91	um^2	Cell	0.000	1.000	802	25	siRNA-SC-10 PSPC1-A488 IMPa4-A546 DAPI 8C2-siRNA-IMP-a2-a4 V2.00	0	31. siRNA-SC-10 PSPC1-A488 DAPI IMPa4-A546_c_TileScan_001 (Stage 3 of 49)	00-JtYjVe5oTTUSmBau73iui5
879.502	um^2	Cell	0.000	1.000	803	26	siRNA-SC-10 PSPC1-A488 IMPa4-A546 DAPI 8C2-siRNA-IMP-a2-a4 V2.00	0	31. siRNA-SC-10 PSPC1-A488 DAPI IMPa4-A546_c_TileScan_001 (Stage 3 of 49)	00-JtYjVe5oTTUSmBau73iui5
1254.78	um^2	Cell	0.000	1.000	804	27	siRNA-SC-10 PSPC1-A488 IMPa4-A546 DAPI 8C2-siRNA-IMP-a2-a4 V2.00	0	31. siRNA-SC-10 PSPC1-A488 DAPI IMPa4-A546_c_TileScan_001 (Stage 3 of 49)	00-JtYjVe5oTTUSmBau73iui5
1377.04	um^2	Cell	0.000	1.000	805	28	siRNA-SC-10 PSPC1-A488 IMPa4-A546 DAPI 8C2-siRNA-IMP-a2-a4 V2.00	0	31. siRNA-SC-10 PSPC1-A488 DAPI IMPa4-A546_c_TileScan_001 (Stage 3 of 49)	00-JtYjVe5oTTUSmBau73iui5
526.086	um^2	Cell	0.000	1.000	806	0	siRNA-SC-10 PSPC1-A488 IMPa4-A546 DAPI 8C2-siRNA-IMP-a2-a4 V2.00	0	31. siRNA-SC-10 PSPC1-A488 DAPI IMPa4-A546_d_TileScan_001 (Stage 4 of 49)	00-HZALNBDCXe5H4q4aa4wK4N
1852.55	um^2	Cell	0.000	1.000	807	1	siRNA-SC-10 PSPC1-A488 IMPa4-A546 DAPI 8C2-siRNA-IMP-a2-a4 V2.00	0	31. siRNA-SC-10 PSPC1-A488 DAPI IMPa4-A546_d_TileScan_001 (Stage 4 of 49)	00-HZALNBDCXe5H4q4aa4wK4N
3228.79	um^2	Cell	0.000	1.000	808	2	siRNA-SC-10 PSPC1-A488 IMPa4-A546 DAPI 8C2-siRNA-IMP-a2-a4 V2.00	0	31. siRNA-SC-10 PSPC1-A488 DAPI IMPa4-A546_d_TileScan_001 (Stage 4 of 49)	00-HZALNBDCXe5H4q4aa4wK4N
1614.8	um^2	Cell	0.000	1.000	809	3	siRNA-SC-10 PSPC1-A488 IMPa4-A546 DAPI 8C2-siRNA-IMP-a2-a4 V2.00	0	31. siRNA-SC-10 PSPC1-A488 DAPI IMPa4-A546_d_TileScan_001 (Stage 4 of 49)	00-HZALNBDCXe5H4q4aa4wK4N
1629.04	um^2	Cell	0.000	1.000	810	4	siRNA-SC-10 PSPC1-A488 IMPa4-A546 DAPI 8C2-siRNA-IMP-a2-a4 V2.00	0	31. siRNA-SC-10 PSPC1-A488 DAPI IMPa4-A546_d_TileScan_001 (Stage 4 of 49)	00-HZALNBDCXe5H4q4aa4wK4N
4234.17	um^2	Cell	0.000	1.000	811	5	siRNA-SC-10 PSPC1-A488 IMPa4-A546 DAPI 8C2-siRNA-IMP-a2-a4 V2.00	0	31. siRNA-SC-10 PSPC1-A488 DAPI IMPa4-A546_d_TileScan_001 (Stage 4 of 49)	00-HZALNBDCXe5H4q4aa4wK4N
420.734	um^2	Cell	0.000	1.000	812	6	siRNA-SC-10 PSPC1-A488 IMPa4-A546 DAPI 8C2-siRNA-IMP-a2-a4 V2.00	0	31. siRNA-SC-10 PSPC1-A488 DAPI IMPa4-A546_d_TileScan_001 (Stage 4 of 49)	00-HZALNBDCXe5H4q4aa4wK4N
1308.6	um^2	Cell	0.000	1.000	813	7	siRNA-SC-10 PSPC1-A488 IMPa4-A546 DAPI 8C2-siRNA-IMP-a2-a4 V2.00	0	31. siRNA-SC-10 PSPC1-A488 DAPI IMPa4-A546_d_TileScan_001 (Stage 4 of 49)	00-HZALNBDCXe5H4q4aa4wK4N
2642.75	um^2	Cell	0.000	1.000	814	8	siRNA-SC-10 PSPC1-A488 IMPa4-A546 DAPI 8C2-siRNA-IMP-a2-a4 V2.00	0	31. siRNA-SC-10 PSPC1-A488 DAPI IMPa4-A546_d_TileScan_001 (Stage 4 of 49)	00-HZALNBDCXe5H4q4aa4wK4N
2727.21	um^2	Cell	0.000	1.000	815	9	siRNA-SC-10 PSPC1-A488 IMPa4-A546 DAPI 8C2-siRNA-IMP-a2-a4 V2.00	0	31. siRNA-SC-10 PSPC1-A488 DAPI IMPa4-A546_d_TileScan_001 (Stage 4 of 49)	00-HZALNBDCXe5H4q4aa4wK4N
1625.5	um^2	Cell	0.000	1.000	816	10	siRNA-SC-10 PSPC1-A488 IMPa4-A546 DAPI 8C2-siRNA-IMP-a2-a4 V2.00	0	31. siRNA-SC-10 PSPC1-A488 DAPI IMPa4-A546_d_TileScan_001 (Stage 4 of 49)	00-HZALNBDCXe5H4q4aa4wK4N
1220.39	um^2	Cell	0.000	1.000	817	11	siRNA-SC-10 PSPC1-A488 IMPa4-A546 DAPI 8C2-siRNA-IMP-a2-a4 V2.00	0	31. siRNA-SC-10 PSPC1-A488 DAPI IMPa4-A546_d_TileScan_001 (Stage 4 of 49)	00-HZALNBDCXe5H4q4aa4wK4N
1156.63	um^2	Cell	0.000	1.000	818	12	siRNA-SC-10 PSPC1-A488 IMPa4-A546 DAPI 8C2-siRNA-IMP-a2-a4 V2.00	0	31. siRNA-SC-10 PSPC1-A488 DAPI IMPa4-A546_d_TileScan_001 (Stage 4 of 49)	00-HZALNBDCXe5H4q4aa4wK4N
714.141	um^2	Cell	0.000	1.000	819	13	siRNA-SC-10 PSPC1-A488 IMPa4-A546 DAPI 8C2-siRNA-IMP-a2-a4 V2.00	0	31. siRNA-SC-10 PSPC1-A488 DAPI IMPa4-A546_d_TileScan_001 (Stage 4 of 49)	00-HZALNBDCXe5H4q4aa4wK4N
1390.6	um^2	Cell	0.000	1.000	820	14	siRNA-SC-10 PSPC1-A488 IMPa4-A546 DAPI 8C2-siRNA-IMP-a2-a4 V2.00	0	31. siRNA-SC-10 PSPC1-A488 DAPI IMPa4-A546_d_TileScan_001 (Stage 4 of 49)	00-HZALNBDCXe5H4q4aa4wK4N
1846.54	um^2	Cell	0.000	1.000	821	15	siRNA-SC-10 PSPC1-A488 IMPa4-A546 DAPI 8C2-siRNA-IMP-a2-a4 V2.00	0	31. siRNA-SC-10 PSPC1-A488 DAPI IMPa4-A546_d_TileScan_001 (Stage 4 of 49)	00-HZALNBDCXe5H4q4aa4wK4N
2810.8	um^2	Cell	0.000	1.000	822	16	siRNA-SC-10 PSPC1-A488 IMPa4-A546 DAPI 8C2-siRNA-IMP-a2-a4 V2.00	0	31. siRNA-SC-10 PSPC1-A488 DAPI IMPa4-A546_d_TileScan_001 (Stage 4 of 49)	00-HZALNBDCXe5H4q4aa4wK4N
2045.22	um^2	Cell	0.000	1.000	823	17	siRNA-SC-10 PSPC1-A488 IMPa4-A546 DAPI 8C2-siRNA-IMP-a2-a4 V2.00	0	31. siRNA-SC-10 PSPC1-A488 DAPI IMPa4-A546_d_TileScan_001 (Stage 4 of 49)	00-HZALNBDCXe5H4q4aa4wK4N
2964.41	um^2	Cell	0.000	1.000	824	18	siRNA-SC-10 PSPC1-A488 IMPa4-A546 DAPI 8C2-siRNA-IMP-a2-a4 V2.00	0	31. siRNA-SC-10 PSPC1-A488 DAPI IMPa4-A546_d_TileScan_001 (Stage 4 of 49)	00-HZALNBDCXe5H4q4aa4wK4N
1015.82	um^2	Cell	0.000	1.000	825	19	siRNA-SC-10 PSPC1-A488 IMPa4-A546 DAPI 8C2-siRNA-IMP-a2-a4 V2.00	0	31. siRNA-SC-10 PSPC1-A488 DAPI IMPa4-A546_d_TileScan_001 (Stage 4 of 49)	00-HZALNBDCXe5H4q4aa4wK4N
2910.25	um^2	Cell	0.000	1.000	826	20	siRNA-SC-10 PSPC1-A488 IMPa4-A546 DAPI 8C2-siRNA-IMP-a2-a4 V2.00	0	31. siRNA-SC-10 PSPC1-A488 DAPI IMPa4-A546_d_TileScan_001 (Stage 4 of 49)	00-HZALNBDCXe5H4q4aa4wK4N
1624.18	um^2	Cell	0.000	1.000	827	21	siRNA-SC-10 PSPC1-A488 IMPa4-A546 DAPI 8C2-siRNA-IMP-a2-a4 V2.00	0	31. siRNA-SC-10 PSPC1-A488 DAPI IMPa4-A546_d_TileScan_001 (Stage 4 of 49)	00-HZALNBDCXe5H4q4aa4wK4N
877.484	um^2	Cell	0.000	1.000	828	22	siRNA-SC-10 PSPC1-A488 IMPa4-A546 DAPI 8C2-siRNA-IMP-a2-a4 V2.00	0	31. siRNA-SC-10 PSPC1-A488 DAPI IMPa4-A546_d_TileScan_001 (Stage 4 of 49)	00-HZALNBDCXe5H4q4aa4wK4N
1582.79	um^2	Cell	0.000	1.000	829	23	siRNA-SC-10 PSPC1-A488 IMPa4-A546 DAPI 8C2-siRNA-IMP-a2-a4 V2.00	0	31. siRNA-SC-10 PSPC1-A488 DAPI IMPa4-A546_d_TileScan_001 (Stage 4 of 49)	00-HZALNBDCXe5H4q4aa4wK4N
1854.86	um^2	Cell	0.000	1.000	830	24	siRNA-SC-10 PSPC1-A488 IMPa4-A546 DAPI 8C2-siRNA-IMP-a2-a4 V2.00	0	31. siRNA-SC-10 PSPC1-A488 DAPI IMPa4-A546_d_TileScan_001 (Stage 4 of 49)	00-HZALNBDCXe5H4q4aa4wK4N
531.336	um^2	Cell	0.000	1.000	831	25	siRNA-SC-10 PSPC1-A488 IMPa4-A546 DAPI 8C2-siRNA-IMP-a2-a4 V2.00	0	31. siRNA-SC-10 PSPC1-A488 DAPI IMPa4-A546_d_TileScan_001 (Stage 4 of 49)	00-HZALNBDCXe5H4q4aa4wK4N
474.15	um^2	Cell	0.000	1.000	832	26	siRNA-SC-10 PSPC1-A488 IMPa4-A546 DAPI 8C2-siRNA-IMP-a2-a4 V2.00	0	31. siRNA-SC-10 PSPC1-A488 DAPI IMPa4-A546_d_TileScan_001 (Stage 4 of 49)	00-HZALNBDCXe5H4q4aa4wK4N
494.015	um^2	Cell	0.000	1.000	833	27	siRNA-SC-10 PSPC1-A488 IMPa4-A546 DAPI 8C2-siRNA-IMP-a2-a4 V2.00	0	31. siRNA-SC-10 PSPC1-A488 DAPI IMPa4-A546_d_TileScan_001 (Stage 4 of 49)	00-HZALNBDCXe5H4q4aa4wK4N
1489.67	um^2	Cell	0.000	1.000	834	28	siRNA-SC-10 PSPC1-A488 IMPa4-A546 DAPI 8C2-siRNA-IMP-a2-a4 V2.00	0	31. siRNA-SC-10 PSPC1-A488 DAPI IMPa4-A546_d_TileScan_001 (Stage 4 of 49)	00-HZALNBDCXe5H4q4aa4wK4N
1332.26	um^2	Cell	0.000	1.000	835	0	siRNA-SC-10 PSPC1-A488 IMPa4-A546 DAPI 8C2-siRNA-IMP-a2-a4 V2.00	0	31. siRNA-SC-10 PSPC1-A488 DAPI IMPa4-A546_e_TileScan_001 (Stage 5 of 49)	00-qyF7GsPuziWimMenY6WidD
425.331	um^2	Cell	0.000	1.000	836	1	siRNA-SC-10 PSPC1-A488 IMPa4-A546 DAPI 8C2-siRNA-IMP-a2-a4 V2.00	0	31. siRNA-SC-10 PSPC1-A488 DAPI IMPa4-A546_e_TileScan_001 (Stage 5 of 49)	00-qyF7GsPuziWimMenY6WidD
1194.88	um^2	Cell	0.000	1.000	837	2	siRNA-SC-10 PSPC1-A488 IMPa4-A546 DAPI 8C2-siRNA-IMP-a2-a4 V2.00	0	31. siRNA-SC-10 PSPC1-A488 DAPI IMPa4-A546_e_TileScan_001 (Stage 5 of 49)	00-qyF7GsPuziWimMenY6WidD
1579.12	um^2	Cell	0.000	1.000	838	3	siRNA-SC-10 PSPC1-A488 IMPa4-A546 DAPI 8C2-siRNA-IMP-a2-a4 V2.00	0	31. siRNA-SC-10 PSPC1-A488 DAPI IMPa4-A546_e_TileScan_001 (Stage 5 of 49)	00-qyF7GsPuziWimMenY6WidD
900.706	um^2	Cell	0.000	1.000	839	4	siRNA-SC-10 PSPC1-A488 IMPa4-A546 DAPI 8C2-siRNA-IMP-a2-a4 V2.00	0	31. siRNA-SC-10 PSPC1-A488 DAPI IMPa4-A546_e_TileScan_001 (Stage 5 of 49)	00-qyF7GsPuziWimMenY6WidD
1019.97	um^2	Cell	0.000	1.000	840	5	siRNA-SC-10 PSPC1-A488 IMPa4-A546 DAPI 8C2-siRNA-IMP-a2-a4 V2.00	0	31. siRNA-SC-10 PSPC1-A488 DAPI IMPa4-A546_e_TileScan_001 (Stage 5 of 49)	00-qyF7GsPuziWimMenY6WidD
8574.89	um^2	Cell	0.000	1.000	841	6	siRNA-SC-10 PSPC1-A488 IMPa4-A546 DAPI 8C2-siRNA-IMP-a2-a4 V2.00	0	31. siRNA-SC-10 PSPC1-A488 DAPI IMPa4-A546_e_TileScan_001 (Stage 5 of 49)	00-qyF7GsPuziWimMenY6WidD
2118.31	um^2	Cell	0.000	1.000	842	7	siRNA-SC-10 PSPC1-A488 IMPa4-A546 DAPI 8C2-siRNA-IMP-a2-a4 V2.00	0	31. siRNA-SC-10 PSPC1-A488 DAPI IMPa4-A546_e_TileScan_001 (Stage 5 of 49)	00-qyF7GsPuziWimMenY6WidD
1208.86	um^2	Cell	0.000	1.000	843	8	siRNA-SC-10 PSPC1-A488 IMPa4-A546 DAPI 8C2-siRNA-IMP-a2-a4 V2.00	0	31. siRNA-SC-10 PSPC1-A488 DAPI IMPa4-A546_e_TileScan_001 (Stage 5 of 49)	00-qyF7GsPuziWimMenY6WidD
2199.69	um^2	Cell	0.000	1.000	844	9	siRNA-SC-10 PSPC1-A488 IMPa4-A546 DAPI 8C2-siRNA-IMP-a2-a4 V2.00	0	31. siRNA-SC-10 PSPC1-A488 DAPI IMPa4-A546_e_TileScan_001 (Stage 5 of 49)	00-qyF7GsPuziWimMenY6WidD
1508.29	um^2	Cell	0.000	1.000	845	10	siRNA-SC-10 PSPC1-A488 IMPa4-A546 DAPI 8C2-siRNA-IMP-a2-a4 V2.00	0	31. siRNA-SC-10 PSPC1-A488 DAPI IMPa4-A546_e_TileScan_001 (Stage 5 of 49)	00-qyF7GsPuziWimMenY6WidD
2702.46	um^2	Cell	0.000	1.000	846	11	siRNA-SC-10 PSPC1-A488 IMPa4-A546 DAPI 8C2-siRNA-IMP-a2-a4 V2.00	0	31. siRNA-SC-10 PSPC1-A488 DAPI IMPa4-A546_e_TileScan_001 (Stage 5 of 49)	00-qyF7GsPuziWimMenY6WidD
2559.51	um^2	Cell	0.000	1.000	847	12	siRNA-SC-10 PSPC1-A488 IMPa4-A546 DAPI 8C2-siRNA-IMP-a2-a4 V2.00	0	31. siRNA-SC-10 PSPC1-A488 DAPI IMPa4-A546_e_TileScan_001 (Stage 5 of 49)	00-qyF7GsPuziWimMenY6WidD
1526.22	um^2	Cell	0.000	1.000	848	13	siRNA-SC-10 PSPC1-A488 IMPa4-A546 DAPI 8C2-siRNA-IMP-a2-a4 V2.00	0	31. siRNA-SC-10 PSPC1-A488 DAPI IMPa4-A546_e_TileScan_001 (Stage 5 of 49)	00-qyF7GsPuziWimMenY6WidD
2632.26	um^2	Cell	0.000	1.000	849	14	siRNA-SC-10 PSPC1-A488 IMPa4-A546 DAPI 8C2-siRNA-IMP-a2-a4 V2.00	0	31. siRNA-SC-10 PSPC1-A488 DAPI IMPa4-A546_e_TileScan_001 (Stage 5 of 49)	00-qyF7GsPuziWimMenY6WidD
1279.61	um^2	Cell	0.000	1.000	850	15	siRNA-SC-10 PSPC1-A488 IMPa4-A546 DAPI 8C2-siRNA-IMP-a2-a4 V2.00	0	31. siRNA-SC-10 PSPC1-A488 DAPI IMPa4-A546_e_TileScan_001 (Stage 5 of 49)	00-qyF7GsPuziWimMenY6WidD
1701	um^2	Cell	0.000	1.000	851	16	siRNA-SC-10 PSPC1-A488 IMPa4-A546 DAPI 8C2-siRNA-IMP-a2-a4 V2.00	0	31. siRNA-SC-10 PSPC1-A488 DAPI IMPa4-A546_e_TileScan_001 (Stage 5 of 49)	00-qyF7GsPuziWimMenY6WidD
1386.16	um^2	Cell	0.000	1.000	852	17	siRNA-SC-10 PSPC1-A488 IMPa4-A546 DAPI 8C2-siRNA-IMP-a2-a4 V2.00	0	31. siRNA-SC-10 PSPC1-A488 DAPI IMPa4-A546_e_TileScan_001 (Stage 5 of 49)	00-qyF7GsPuziWimMenY6WidD
583.131	um^2	Cell	0.000	1.000	853	18	siRNA-SC-10 PSPC1-A488 IMPa4-A546 DAPI 8C2-siRNA-IMP-a2-a4 V2.00	0	31. siRNA-SC-10 PSPC1-A488 DAPI IMPa4-A546_e_TileScan_001 (Stage 5 of 49)	00-qyF7GsPuziWimMenY6WidD
455.187	um^2	Cell	0.000	1.000	854	19	siRNA-SC-10 PSPC1-A488 IMPa4-A546 DAPI 8C2-siRNA-IMP-a2-a4 V2.00	0	31. siRNA-SC-10 PSPC1-A488 DAPI IMPa4-A546_e_TileScan_001 (Stage 5 of 49)	00-qyF7GsPuziWimMenY6WidD
468.159	um^2	Cell	0.000	1.000	855	20	siRNA-SC-10 PSPC1-A488 IMPa4-A546 DAPI 8C2-siRNA-IMP-a2-a4 V2.00	0	31. siRNA-SC-10 PSPC1-A488 DAPI IMPa4-A546_e_TileScan_001 (Stage 5 of 49)	00-qyF7GsPuziWimMenY6WidD
1987.5	um^2	Cell	0.000	1.000	856	21	siRNA-SC-10 PSPC1-A488 IMPa4-A546 DAPI 8C2-siRNA-IMP-a2-a4 V2.00	0	31. siRNA-SC-10 PSPC1-A488 DAPI IMPa4-A546_e_TileScan_001 (Stage 5 of 49)	00-qyF7GsPuziWimMenY6WidD
2191.12	um^2	Cell	0.000	1.000	857	22	siRNA-SC-10 PSPC1-A488 IMPa4-A546 DAPI 8C2-siRNA-IMP-a2-a4 V2.00	0	31. siRNA-SC-10 PSPC1-A488 DAPI IMPa4-A546_e_TileScan_001 (Stage 5 of 49)	00-qyF7GsPuziWimMenY6WidD
416.552	um^2	Cell	0.000	1.000	858	23	siRNA-SC-10 PSPC1-A488 IMPa4-A546 DAPI 8C2-siRNA-IMP-a2-a4 V2.00	0	31. siRNA-SC-10 PSPC1-A488 DAPI IMPa4-A546_e_TileScan_001 (Stage 5 of 49)	00-qyF7GsPuziWimMenY6WidD
2703.45	um^2	Cell	0.000	1.000	859	24	siRNA-SC-10 PSPC1-A488 IMPa4-A546 DAPI 8C2-siRNA-IMP-a2-a4 V2.00	0	31. siRNA-SC-10 PSPC1-A488 DAPI IMPa4-A546_e_TileScan_001 (Stage 5 of 49)	00-qyF7GsPuziWimMenY6WidD
2070.76	um^2	Cell	0.000	1.000	860	25	siRNA-SC-10 PSPC1-A488 IMPa4-A546 DAPI 8C2-siRNA-IMP-a2-a4 V2.00	0	31. siRNA-SC-10 PSPC1-A488 DAPI IMPa4-A546_e_TileScan_001 (Stage 5 of 49)	00-qyF7GsPuziWimMenY6WidD
1781.27	um^2	Cell	0.000	1.000	861	26	siRNA-SC-10 PSPC1-A488 IMPa4-A546 DAPI 8C2-siRNA-IMP-a2-a4 V2.00	0	31. siRNA-SC-10 PSPC1-A488 DAPI IMPa4-A546_e_TileScan_001 (Stage 5 of 49)	00-qyF7GsPuziWimMenY6WidD
1752.31	um^2	Cell	0.000	1.000	862	27	siRNA-SC-10 PSPC1-A488 IMPa4-A546 DAPI 8C2-siRNA-IMP-a2-a4 V2.00	0	31. siRNA-SC-10 PSPC1-A488 DAPI IMPa4-A546_e_TileScan_001 (Stage 5 of 49)	00-qyF7GsPuziWimMenY6WidD
451.018	um^2	Cell	0.000	1.000	863	28	siRNA-SC-10 PSPC1-A488 IMPa4-A546 DAPI 8C2-siRNA-IMP-a2-a4 V2.00	0	31. siRNA-SC-10 PSPC1-A488 DAPI IMPa4-A546_e_TileScan_001 (Stage 5 of 49)	00-qyF7GsPuziWimMenY6WidD
1445.95	um^2	Cell	0.000	1.000	864	29	siRNA-SC-10 PSPC1-A488 IMPa4-A546 DAPI 8C2-siRNA-IMP-a2-a4 V2.00	0	31. siRNA-SC-10 PSPC1-A488 DAPI IMPa4-A546_e_TileScan_001 (Stage 5 of 49)	00-qyF7GsPuziWimMenY6WidD
2125.72	um^2	Cell	0.000	1.000	865	30	siRNA-SC-10 PSPC1-A488 IMPa4-A546 DAPI 8C2-siRNA-IMP-a2-a4 V2.00	0	31. siRNA-SC-10 PSPC1-A488 DAPI IMPa4-A546_e_TileScan_001 (Stage 5 of 49)	00-qyF7GsPuziWimMenY6WidD
1641.72	um^2	Cell	0.000	1.000	866	31	siRNA-SC-10 PSPC1-A488 IMPa4-A546 DAPI 8C2-siRNA-IMP-a2-a4 V2.00	0	31. siRNA-SC-10 PSPC1-A488 DAPI IMPa4-A546_e_TileScan_001 (Stage 5 of 49)	00-qyF7GsPuziWimMenY6WidD
1023.92	um^2	Cell	0.000	1.000	867	0	siRNA-SC-10 PSPC1-A488 IMPa4-A546 DAPI 8C2-siRNA-IMP-a2-a4 V2.00	0	31. siRNA-SC-10 PSPC1-A488 DAPI IMPa4-A546_f_TileScan_001 (Stage 6 of 49)	00-ENw7MtpNc4WfvdA7pAHG9S
670.705	um^2	Cell	0.000	1.000	868	1	siRNA-SC-10 PSPC1-A488 IMPa4-A546 DAPI 8C2-siRNA-IMP-a2-a4 V2.00	0	31. siRNA-SC-10 PSPC1-A488 DAPI IMPa4-A546_f_TileScan_001 (Stage 6 of 49)	00-ENw7MtpNc4WfvdA7pAHG9S
1672.41	um^2	Cell	0.000	1.000	869	2	siRNA-SC-10 PSPC1-A488 IMPa4-A546 DAPI 8C2-siRNA-IMP-a2-a4 V2.00	0	31. siRNA-SC-10 PSPC1-A488 DAPI IMPa4-A546_f_TileScan_001 (Stage 6 of 49)	00-ENw7MtpNc4WfvdA7pAHG9S
2504.98	um^2	Cell	0.000	1.000	870	3	siRNA-SC-10 PSPC1-A488 IMPa4-A546 DAPI 8C2-siRNA-IMP-a2-a4 V2.00	0	31. siRNA-SC-10 PSPC1-A488 DAPI IMPa4-A546_f_TileScan_001 (Stage 6 of 49)	00-ENw7MtpNc4WfvdA7pAHG9S
1771.67	um^2	Cell	0.000	1.000	871	4	siRNA-SC-10 PSPC1-A488 IMPa4-A546 DAPI 8C2-siRNA-IMP-a2-a4 V2.00	0	31. siRNA-SC-10 PSPC1-A488 DAPI IMPa4-A546_f_TileScan_001 (Stage 6 of 49)	00-ENw7MtpNc4WfvdA7pAHG9S
2049.35	um^2	Cell	0.000	1.000	872	5	siRNA-SC-10 PSPC1-A488 IMPa4-A546 DAPI 8C2-siRNA-IMP-a2-a4 V2.00	0	31. siRNA-SC-10 PSPC1-A488 DAPI IMPa4-A546_f_TileScan_001 (Stage 6 of 49)	00-ENw7MtpNc4WfvdA7pAHG9S
1375.81	um^2	Cell	0.000	1.000	873	6	siRNA-SC-10 PSPC1-A488 IMPa4-A546 DAPI 8C2-siRNA-IMP-a2-a4 V2.00	0	31. siRNA-SC-10 PSPC1-A488 DAPI IMPa4-A546_f_TileScan_001 (Stage 6 of 49)	00-ENw7MtpNc4WfvdA7pAHG9S
1727.04	um^2	Cell	0.000	1.000	874	7	siRNA-SC-10 PSPC1-A488 IMPa4-A546 DAPI 8C2-siRNA-IMP-a2-a4 V2.00	0	31. siRNA-SC-10 PSPC1-A488 DAPI IMPa4-A546_f_TileScan_001 (Stage 6 of 49)	00-ENw7MtpNc4WfvdA7pAHG9S
1349.11	um^2	Cell	0.000	1.000	875	8	siRNA-SC-10 PSPC1-A488 IMPa4-A546 DAPI 8C2-siRNA-IMP-a2-a4 V2.00	0	31. siRNA-SC-10 PSPC1-A488 DAPI IMPa4-A546_f_TileScan_001 (Stage 6 of 49)	00-ENw7MtpNc4WfvdA7pAHG9S
1262.46	um^2	Cell	0.000	1.000	876	9	siRNA-SC-10 PSPC1-A488 IMPa4-A546 DAPI 8C2-siRNA-IMP-a2-a4 V2.00	0	31. siRNA-SC-10 PSPC1-A488 DAPI IMPa4-A546_f_TileScan_001 (Stage 6 of 49)	00-ENw7MtpNc4WfvdA7pAHG9S
1098.75	um^2	Cell	0.000	1.000	877	10	siRNA-SC-10 PSPC1-A488 IMPa4-A546 DAPI 8C2-siRNA-IMP-a2-a4 V2.00	0	31. siRNA-SC-10 PSPC1-A488 DAPI IMPa4-A546_f_TileScan_001 (Stage 6 of 49)	00-ENw7MtpNc4WfvdA7pAHG9S
1655.28	um^2	Cell	0.000	1.000	878	11	siRNA-SC-10 PSPC1-A488 IMPa4-A546 DAPI 8C2-siRNA-IMP-a2-a4 V2.00	0	31. siRNA-SC-10 PSPC1-A488 DAPI IMPa4-A546_f_TileScan_001 (Stage 6 of 49)	00-ENw7MtpNc4WfvdA7pAHG9S
1723.25	um^2	Cell	0.000	1.000	879	12	siRNA-SC-10 PSPC1-A488 IMPa4-A546 DAPI 8C2-siRNA-IMP-a2-a4 V2.00	0	31. siRNA-SC-10 PSPC1-A488 DAPI IMPa4-A546_f_TileScan_001 (Stage 6 of 49)	00-ENw7MtpNc4WfvdA7pAHG9S
1660.23	um^2	Cell	0.000	1.000	880	13	siRNA-SC-10 PSPC1-A488 IMPa4-A546 DAPI 8C2-siRNA-IMP-a2-a4 V2.00	0	31. siRNA-SC-10 PSPC1-A488 DAPI IMPa4-A546_f_TileScan_001 (Stage 6 of 49)	00-ENw7MtpNc4WfvdA7pAHG9S
1639.32	um^2	Cell	0.000	1.000	881	14	siRNA-SC-10 PSPC1-A488 IMPa4-A546 DAPI 8C2-siRNA-IMP-a2-a4 V2.00	0	31. siRNA-SC-10 PSPC1-A488 DAPI IMPa4-A546_f_TileScan_001 (Stage 6 of 49)	00-ENw7MtpNc4WfvdA7pAHG9S
1341.29	um^2	Cell	0.000	1.000	882	15	siRNA-SC-10 PSPC1-A488 IMPa4-A546 DAPI 8C2-siRNA-IMP-a2-a4 V2.00	0	31. siRNA-SC-10 PSPC1-A488 DAPI IMPa4-A546_f_TileScan_001 (Stage 6 of 49)	00-ENw7MtpNc4WfvdA7pAHG9S
1446.54	um^2	Cell	0.000	1.000	883	16	siRNA-SC-10 PSPC1-A488 IMPa4-A546 DAPI 8C2-siRNA-IMP-a2-a4 V2.00	0	31. siRNA-SC-10 PSPC1-A488 DAPI IMPa4-A546_f_TileScan_001 (Stage 6 of 49)	00-ENw7MtpNc4WfvdA7pAHG9S
1714.99	um^2	Cell	0.000	1.000	884	17	siRNA-SC-10 PSPC1-A488 IMPa4-A546 DAPI 8C2-siRNA-IMP-a2-a4 V2.00	0	31. siRNA-SC-10 PSPC1-A488 DAPI IMPa4-A546_f_TileScan_001 (Stage 6 of 49)	00-ENw7MtpNc4WfvdA7pAHG9S
1941.28	um^2	Cell	0.000	1.000	885	18	siRNA-SC-10 PSPC1-A488 IMPa4-A546 DAPI 8C2-siRNA-IMP-a2-a4 V2.00	0	31. siRNA-SC-10 PSPC1-A488 DAPI IMPa4-A546_f_TileScan_001 (Stage 6 of 49)	00-ENw7MtpNc4WfvdA7pAHG9S
1832.49	um^2	Cell	0.000	1.000	886	19	siRNA-SC-10 PSPC1-A488 IMPa4-A546 DAPI 8C2-siRNA-IMP-a2-a4 V2.00	0	31. siRNA-SC-10 PSPC1-A488 DAPI IMPa4-A546_f_TileScan_001 (Stage 6 of 49)	00-ENw7MtpNc4WfvdA7pAHG9S
797.697	um^2	Cell	0.000	1.000	887	20	siRNA-SC-10 PSPC1-A488 IMPa4-A546 DAPI 8C2-siRNA-IMP-a2-a4 V2.00	0	31. siRNA-SC-10 PSPC1-A488 DAPI IMPa4-A546_f_TileScan_001 (Stage 6 of 49)	00-ENw7MtpNc4WfvdA7pAHG9S
1969.54	um^2	Cell	0.000	1.000	888	21	siRNA-SC-10 PSPC1-A488 IMPa4-A546 DAPI 8C2-siRNA-IMP-a2-a4 V2.00	0	31. siRNA-SC-10 PSPC1-A488 DAPI IMPa4-A546_f_TileScan_001 (Stage 6 of 49)	00-ENw7MtpNc4WfvdA7pAHG9S
1836.02	um^2	Cell	0.000	1.000	889	22	siRNA-SC-10 PSPC1-A488 IMPa4-A546 DAPI 8C2-siRNA-IMP-a2-a4 V2.00	0	31. siRNA-SC-10 PSPC1-A488 DAPI IMPa4-A546_f_TileScan_001 (Stage 6 of 49)	00-ENw7MtpNc4WfvdA7pAHG9S
2189.49	um^2	Cell	0.000	1.000	890	23	siRNA-SC-10 PSPC1-A488 IMPa4-A546 DAPI 8C2-siRNA-IMP-a2-a4 V2.00	0	31. siRNA-SC-10 PSPC1-A488 DAPI IMPa4-A546_f_TileScan_001 (Stage 6 of 49)	00-ENw7MtpNc4WfvdA7pAHG9S
1677.3	um^2	Cell	0.000	1.000	891	24	siRNA-SC-10 PSPC1-A488 IMPa4-A546 DAPI 8C2-siRNA-IMP-a2-a4 V2.00	0	31. siRNA-SC-10 PSPC1-A488 DAPI IMPa4-A546_f_TileScan_001 (Stage 6 of 49)	00-ENw7MtpNc4WfvdA7pAHG9S
1385.83	um^2	Cell	0.000	1.000	892	25	siRNA-SC-10 PSPC1-A488 IMPa4-A546 DAPI 8C2-siRNA-IMP-a2-a4 V2.00	0	31. siRNA-SC-10 PSPC1-A488 DAPI IMPa4-A546_f_TileScan_001 (Stage 6 of 49)	00-ENw7MtpNc4WfvdA7pAHG9S
1147.33	um^2	Cell	0.000	1.000	893	26	siRNA-SC-10 PSPC1-A488 IMPa4-A546 DAPI 8C2-siRNA-IMP-a2-a4 V2.00	0	31. siRNA-SC-10 PSPC1-A488 DAPI IMPa4-A546_f_TileScan_001 (Stage 6 of 49)	00-ENw7MtpNc4WfvdA7pAHG9S
2048.72	um^2	Cell	0.000	1.000	894	27	siRNA-SC-10 PSPC1-A488 IMPa4-A546 DAPI 8C2-siRNA-IMP-a2-a4 V2.00	0	31. siRNA-SC-10 PSPC1-A488 DAPI IMPa4-A546_f_TileScan_001 (Stage 6 of 49)	00-ENw7MtpNc4WfvdA7pAHG9S
1625.19	um^2	Cell	0.000	1.000	895	28	siRNA-SC-10 PSPC1-A488 IMPa4-A546 DAPI 8C2-siRNA-IMP-a2-a4 V2.00	0	31. siRNA-SC-10 PSPC1-A488 DAPI IMPa4-A546_f_TileScan_001 (Stage 6 of 49)	00-ENw7MtpNc4WfvdA7pAHG9S
2068.76	um^2	Cell	0.000	1.000	896	29	siRNA-SC-10 PSPC1-A488 IMPa4-A546 DAPI 8C2-siRNA-IMP-a2-a4 V2.00	0	31. siRNA-SC-10 PSPC1-A488 DAPI IMPa4-A546_f_TileScan_001 (Stage 6 of 49)	00-ENw7MtpNc4WfvdA7pAHG9S
1649.33	um^2	Cell	0.000	1.000	897	30	siRNA-SC-10 PSPC1-A488 IMPa4-A546 DAPI 8C2-siRNA-IMP-a2-a4 V2.00	0	31. siRNA-SC-10 PSPC1-A488 DAPI IMPa4-A546_f_TileScan_001 (Stage 6 of 49)	00-ENw7MtpNc4WfvdA7pAHG9S
1385.26	um^2	Cell	0.000	1.000	898	31	siRNA-SC-10 PSPC1-A488 IMPa4-A546 DAPI 8C2-siRNA-IMP-a2-a4 V2.00	0	31. siRNA-SC-10 PSPC1-A488 DAPI IMPa4-A546_f_TileScan_001 (Stage 6 of 49)	00-ENw7MtpNc4WfvdA7pAHG9S
801.309	um^2	Cell	0.000	1.000	899	32	siRNA-SC-10 PSPC1-A488 IMPa4-A546 DAPI 8C2-siRNA-IMP-a2-a4 V2.00	0	31. siRNA-SC-10 PSPC1-A488 DAPI IMPa4-A546_f_TileScan_001 (Stage 6 of 49)	00-ENw7MtpNc4WfvdA7pAHG9S
2053.17	um^2	Cell	0.000	1.000	900	33	siRNA-SC-10 PSPC1-A488 IMPa4-A546 DAPI 8C2-siRNA-IMP-a2-a4 V2.00	0	31. siRNA-SC-10 PSPC1-A488 DAPI IMPa4-A546_f_TileScan_001 (Stage 6 of 49)	00-ENw7MtpNc4WfvdA7pAHG9S
1329.54	um^2	Cell	0.000	1.000	901	34	siRNA-SC-10 PSPC1-A488 IMPa4-A546 DAPI 8C2-siRNA-IMP-a2-a4 V2.00	0	31. siRNA-SC-10 PSPC1-A488 DAPI IMPa4-A546_f_TileScan_001 (Stage 6 of 49)	00-ENw7MtpNc4WfvdA7pAHG9S
1471.04	um^2	Cell	0.000	1.000	902	35	siRNA-SC-10 PSPC1-A488 IMPa4-A546 DAPI 8C2-siRNA-IMP-a2-a4 V2.00	0	31. siRNA-SC-10 PSPC1-A488 DAPI IMPa4-A546_f_TileScan_001 (Stage 6 of 49)	00-ENw7MtpNc4WfvdA7pAHG9S
1816.62	um^2	Cell	0.000	1.000	903	36	siRNA-SC-10 PSPC1-A488 IMPa4-A546 DAPI 8C2-siRNA-IMP-a2-a4 V2.00	0	31. siRNA-SC-10 PSPC1-A488 DAPI IMPa4-A546_f_TileScan_001 (Stage 6 of 49)	00-ENw7MtpNc4WfvdA7pAHG9S
1287.18	um^2	Cell	0.000	1.000	904	37	siRNA-SC-10 PSPC1-A488 IMPa4-A546 DAPI 8C2-siRNA-IMP-a2-a4 V2.00	0	31. siRNA-SC-10 PSPC1-A488 DAPI IMPa4-A546_f_TileScan_001 (Stage 6 of 49)	00-ENw7MtpNc4WfvdA7pAHG9S
4268.95	um^2	Cell	0.000	1.000	905	0	siRNA-SC-10 PSPC1-A488 IMPa4-A546 DAPI 8C2-siRNA-IMP-a2-a4 V2.00	0	31. siRNA-SC-10 PSPC1-A488 DAPI IMPa4-A546_g_TileScan_001 (Stage 7 of 49)	00-yf75ADfkyfVbBYjGjzBTvJ
1786.03	um^2	Cell	0.000	1.000	906	1	siRNA-SC-10 PSPC1-A488 IMPa4-A546 DAPI 8C2-siRNA-IMP-a2-a4 V2.00	0	31. siRNA-SC-10 PSPC1-A488 DAPI IMPa4-A546_g_TileScan_001 (Stage 7 of 49)	00-yf75ADfkyfVbBYjGjzBTvJ
823.333	um^2	Cell	0.000	1.000	907	2	siRNA-SC-10 PSPC1-A488 IMPa4-A546 DAPI 8C2-siRNA-IMP-a2-a4 V2.00	0	31. siRNA-SC-10 PSPC1-A488 DAPI IMPa4-A546_g_TileScan_001 (Stage 7 of 49)	00-yf75ADfkyfVbBYjGjzBTvJ
2420.28	um^2	Cell	0.000	1.000	908	3	siRNA-SC-10 PSPC1-A488 IMPa4-A546 DAPI 8C2-siRNA-IMP-a2-a4 V2.00	0	31. siRNA-SC-10 PSPC1-A488 DAPI IMPa4-A546_g_TileScan_001 (Stage 7 of 49)	00-yf75ADfkyfVbBYjGjzBTvJ
529.405	um^2	Cell	0.000	1.000	909	4	siRNA-SC-10 PSPC1-A488 IMPa4-A546 DAPI 8C2-siRNA-IMP-a2-a4 V2.00	0	31. siRNA-SC-10 PSPC1-A488 DAPI IMPa4-A546_g_TileScan_001 (Stage 7 of 49)	00-yf75ADfkyfVbBYjGjzBTvJ
4126.29	um^2	Cell	0.000	1.000	910	5	siRNA-SC-10 PSPC1-A488 IMPa4-A546 DAPI 8C2-siRNA-IMP-a2-a4 V2.00	0	31. siRNA-SC-10 PSPC1-A488 DAPI IMPa4-A546_g_TileScan_001 (Stage 7 of 49)	00-yf75ADfkyfVbBYjGjzBTvJ
679.68	um^2	Cell	0.000	1.000	911	6	siRNA-SC-10 PSPC1-A488 IMPa4-A546 DAPI 8C2-siRNA-IMP-a2-a4 V2.00	0	31. siRNA-SC-10 PSPC1-A488 DAPI IMPa4-A546_g_TileScan_001 (Stage 7 of 49)	00-yf75ADfkyfVbBYjGjzBTvJ
3014.43	um^2	Cell	0.000	1.000	912	7	siRNA-SC-10 PSPC1-A488 IMPa4-A546 DAPI 8C2-siRNA-IMP-a2-a4 V2.00	0	31. siRNA-SC-10 PSPC1-A488 DAPI IMPa4-A546_g_TileScan_001 (Stage 7 of 49)	00-yf75ADfkyfVbBYjGjzBTvJ
2379.51	um^2	Cell	0.000	1.000	913	8	siRNA-SC-10 PSPC1-A488 IMPa4-A546 DAPI 8C2-siRNA-IMP-a2-a4 V2.00	0	31. siRNA-SC-10 PSPC1-A488 DAPI IMPa4-A546_g_TileScan_001 (Stage 7 of 49)	00-yf75ADfkyfVbBYjGjzBTvJ
2148.34	um^2	Cell	0.000	1.000	914	9	siRNA-SC-10 PSPC1-A488 IMPa4-A546 DAPI 8C2-siRNA-IMP-a2-a4 V2.00	0	31. siRNA-SC-10 PSPC1-A488 DAPI IMPa4-A546_g_TileScan_001 (Stage 7 of 49)	00-yf75ADfkyfVbBYjGjzBTvJ
4132.63	um^2	Cell	0.000	1.000	915	10	siRNA-SC-10 PSPC1-A488 IMPa4-A546 DAPI 8C2-siRNA-IMP-a2-a4 V2.00	0	31. siRNA-SC-10 PSPC1-A488 DAPI IMPa4-A546_g_TileScan_001 (Stage 7 of 49)	00-yf75ADfkyfVbBYjGjzBTvJ
2397.14	um^2	Cell	0.000	1.000	916	11	siRNA-SC-10 PSPC1-A488 IMPa4-A546 DAPI 8C2-siRNA-IMP-a2-a4 V2.00	0	31. siRNA-SC-10 PSPC1-A488 DAPI IMPa4-A546_g_TileScan_001 (Stage 7 of 49)	00-yf75ADfkyfVbBYjGjzBTvJ
2184.73	um^2	Cell	0.000	1.000	917	12	siRNA-SC-10 PSPC1-A488 IMPa4-A546 DAPI 8C2-siRNA-IMP-a2-a4 V2.00	0	31. siRNA-SC-10 PSPC1-A488 DAPI IMPa4-A546_g_TileScan_001 (Stage 7 of 49)	00-yf75ADfkyfVbBYjGjzBTvJ
748.736	um^2	Cell	0.000	1.000	918	13	siRNA-SC-10 PSPC1-A488 IMPa4-A546 DAPI 8C2-siRNA-IMP-a2-a4 V2.00	0	31. siRNA-SC-10 PSPC1-A488 DAPI IMPa4-A546_g_TileScan_001 (Stage 7 of 49)	00-yf75ADfkyfVbBYjGjzBTvJ
2158.72	um^2	Cell	0.000	1.000	919	14	siRNA-SC-10 PSPC1-A488 IMPa4-A546 DAPI 8C2-siRNA-IMP-a2-a4 V2.00	0	31. siRNA-SC-10 PSPC1-A488 DAPI IMPa4-A546_g_TileScan_001 (Stage 7 of 49)	00-yf75ADfkyfVbBYjGjzBTvJ
1106.15	um^2	Cell	0.000	1.000	920	15	siRNA-SC-10 PSPC1-A488 IMPa4-A546 DAPI 8C2-siRNA-IMP-a2-a4 V2.00	0	31. siRNA-SC-10 PSPC1-A488 DAPI IMPa4-A546_g_TileScan_001 (Stage 7 of 49)	00-yf75ADfkyfVbBYjGjzBTvJ
2916.61	um^2	Cell	0.000	1.000	921	16	siRNA-SC-10 PSPC1-A488 IMPa4-A546 DAPI 8C2-siRNA-IMP-a2-a4 V2.00	0	31. siRNA-SC-10 PSPC1-A488 DAPI IMPa4-A546_g_TileScan_001 (Stage 7 of 49)	00-yf75ADfkyfVbBYjGjzBTvJ
1456.86	um^2	Cell	0.000	1.000	922	17	siRNA-SC-10 PSPC1-A488 IMPa4-A546 DAPI 8C2-siRNA-IMP-a2-a4 V2.00	0	31. siRNA-SC-10 PSPC1-A488 DAPI IMPa4-A546_g_TileScan_001 (Stage 7 of 49)	00-yf75ADfkyfVbBYjGjzBTvJ
595.493	um^2	Cell	0.000	1.000	923	18	siRNA-SC-10 PSPC1-A488 IMPa4-A546 DAPI 8C2-siRNA-IMP-a2-a4 V2.00	0	31. siRNA-SC-10 PSPC1-A488 DAPI IMPa4-A546_g_TileScan_001 (Stage 7 of 49)	00-yf75ADfkyfVbBYjGjzBTvJ
2464.05	um^2	Cell	0.000	1.000	924	19	siRNA-SC-10 PSPC1-A488 IMPa4-A546 DAPI 8C2-siRNA-IMP-a2-a4 V2.00	0	31. siRNA-SC-10 PSPC1-A488 DAPI IMPa4-A546_g_TileScan_001 (Stage 7 of 49)	00-yf75ADfkyfVbBYjGjzBTvJ
498.43	um^2	Cell	0.000	1.000	925	20	siRNA-SC-10 PSPC1-A488 IMPa4-A546 DAPI 8C2-siRNA-IMP-a2-a4 V2.00	0	31. siRNA-SC-10 PSPC1-A488 DAPI IMPa4-A546_g_TileScan_001 (Stage 7 of 49)	00-yf75ADfkyfVbBYjGjzBTvJ
613.115	um^2	Cell	0.000	1.000	926	21	siRNA-SC-10 PSPC1-A488 IMPa4-A546 DAPI 8C2-siRNA-IMP-a2-a4 V2.00	0	31. siRNA-SC-10 PSPC1-A488 DAPI IMPa4-A546_g_TileScan_001 (Stage 7 of 49)	00-yf75ADfkyfVbBYjGjzBTvJ
2332.54	um^2	Cell	0.000	1.000	927	22	siRNA-SC-10 PSPC1-A488 IMPa4-A546 DAPI 8C2-siRNA-IMP-a2-a4 V2.00	0	31. siRNA-SC-10 PSPC1-A488 DAPI IMPa4-A546_g_TileScan_001 (Stage 7 of 49)	00-yf75ADfkyfVbBYjGjzBTvJ
4020.15	um^2	Cell	0.000	1.000	928	23	siRNA-SC-10 PSPC1-A488 IMPa4-A546 DAPI 8C2-siRNA-IMP-a2-a4 V2.00	0	31. siRNA-SC-10 PSPC1-A488 DAPI IMPa4-A546_g_TileScan_001 (Stage 7 of 49)	00-yf75ADfkyfVbBYjGjzBTvJ
2087.22	um^2	Cell	0.000	1.000	929	24	siRNA-SC-10 PSPC1-A488 IMPa4-A546 DAPI 8C2-siRNA-IMP-a2-a4 V2.00	0	31. siRNA-SC-10 PSPC1-A488 DAPI IMPa4-A546_g_TileScan_001 (Stage 7 of 49)	00-yf75ADfkyfVbBYjGjzBTvJ
2537.53	um^2	Cell	0.000	1.000	930	25	siRNA-SC-10 PSPC1-A488 IMPa4-A546 DAPI 8C2-siRNA-IMP-a2-a4 V2.00	0	31. siRNA-SC-10 PSPC1-A488 DAPI IMPa4-A546_g_TileScan_001 (Stage 7 of 49)	00-yf75ADfkyfVbBYjGjzBTvJ
1185.94	um^2	Cell	0.000	1.000	931	26	siRNA-SC-10 PSPC1-A488 IMPa4-A546 DAPI 8C2-siRNA-IMP-a2-a4 V2.00	0	31. siRNA-SC-10 PSPC1-A488 DAPI IMPa4-A546_g_TileScan_001 (Stage 7 of 49)	00-yf75ADfkyfVbBYjGjzBTvJ
2044.47	um^2	Cell	0.000	1.000	932	27	siRNA-SC-10 PSPC1-A488 IMPa4-A546 DAPI 8C2-siRNA-IMP-a2-a4 V2.00	0	31. siRNA-SC-10 PSPC1-A488 DAPI IMPa4-A546_g_TileScan_001 (Stage 7 of 49)	00-yf75ADfkyfVbBYjGjzBTvJ
1258.47	um^2	Cell	0.000	1.000	933	0	siRNA-SC-10 PSPC1-A488 IMPa4-A546 DAPI 8C2-siRNA-IMP-a2-a4 V2.00	0	31. siRNA-SC-10 PSPC1-A488 DAPI IMPa4-A546_h_TileScan_001 (Stage 8 of 49)	00-GjxERidcwSRtkdcExZYw5c
2135.52	um^2	Cell	0.000	1.000	934	1	siRNA-SC-10 PSPC1-A488 IMPa4-A546 DAPI 8C2-siRNA-IMP-a2-a4 V2.00	0	31. siRNA-SC-10 PSPC1-A488 DAPI IMPa4-A546_h_TileScan_001 (Stage 8 of 49)	00-GjxERidcwSRtkdcExZYw5c
730.184	um^2	Cell	0.000	1.000	935	2	siRNA-SC-10 PSPC1-A488 IMPa4-A546 DAPI 8C2-siRNA-IMP-a2-a4 V2.00	0	31. siRNA-SC-10 PSPC1-A488 DAPI IMPa4-A546_h_TileScan_001 (Stage 8 of 49)	00-GjxERidcwSRtkdcExZYw5c
2104.61	um^2	Cell	0.000	1.000	936	3	siRNA-SC-10 PSPC1-A488 IMPa4-A546 DAPI 8C2-siRNA-IMP-a2-a4 V2.00	0	31. siRNA-SC-10 PSPC1-A488 DAPI IMPa4-A546_h_TileScan_001 (Stage 8 of 49)	00-GjxERidcwSRtkdcExZYw5c
2514.74	um^2	Cell	0.000	1.000	937	4	siRNA-SC-10 PSPC1-A488 IMPa4-A546 DAPI 8C2-siRNA-IMP-a2-a4 V2.00	0	31. siRNA-SC-10 PSPC1-A488 DAPI IMPa4-A546_h_TileScan_001 (Stage 8 of 49)	00-GjxERidcwSRtkdcExZYw5c
2088.09	um^2	Cell	0.000	1.000	938	5	siRNA-SC-10 PSPC1-A488 IMPa4-A546 DAPI 8C2-siRNA-IMP-a2-a4 V2.00	0	31. siRNA-SC-10 PSPC1-A488 DAPI IMPa4-A546_h_TileScan_001 (Stage 8 of 49)	00-GjxERidcwSRtkdcExZYw5c
1916.63	um^2	Cell	0.000	1.000	939	6	siRNA-SC-10 PSPC1-A488 IMPa4-A546 DAPI 8C2-siRNA-IMP-a2-a4 V2.00	0	31. siRNA-SC-10 PSPC1-A488 DAPI IMPa4-A546_h_TileScan_001 (Stage 8 of 49)	00-GjxERidcwSRtkdcExZYw5c
3406.37	um^2	Cell	0.000	1.000	940	7	siRNA-SC-10 PSPC1-A488 IMPa4-A546 DAPI 8C2-siRNA-IMP-a2-a4 V2.00	0	31. siRNA-SC-10 PSPC1-A488 DAPI IMPa4-A546_h_TileScan_001 (Stage 8 of 49)	00-GjxERidcwSRtkdcExZYw5c
3433.83	um^2	Cell	0.000	1.000	941	8	siRNA-SC-10 PSPC1-A488 IMPa4-A546 DAPI 8C2-siRNA-IMP-a2-a4 V2.00	0	31. siRNA-SC-10 PSPC1-A488 DAPI IMPa4-A546_h_TileScan_001 (Stage 8 of 49)	00-GjxERidcwSRtkdcExZYw5c
1357.57	um^2	Cell	0.000	1.000	942	9	siRNA-SC-10 PSPC1-A488 IMPa4-A546 DAPI 8C2-siRNA-IMP-a2-a4 V2.00	0	31. siRNA-SC-10 PSPC1-A488 DAPI IMPa4-A546_h_TileScan_001 (Stage 8 of 49)	00-GjxERidcwSRtkdcExZYw5c
1768.02	um^2	Cell	0.000	1.000	943	10	siRNA-SC-10 PSPC1-A488 IMPa4-A546 DAPI 8C2-siRNA-IMP-a2-a4 V2.00	0	31. siRNA-SC-10 PSPC1-A488 DAPI IMPa4-A546_h_TileScan_001 (Stage 8 of 49)	00-GjxERidcwSRtkdcExZYw5c
931.289	um^2	Cell	0.000	1.000	944	11	siRNA-SC-10 PSPC1-A488 IMPa4-A546 DAPI 8C2-siRNA-IMP-a2-a4 V2.00	0	31. siRNA-SC-10 PSPC1-A488 DAPI IMPa4-A546_h_TileScan_001 (Stage 8 of 49)	00-GjxERidcwSRtkdcExZYw5c
827.458	um^2	Cell	0.000	1.000	945	12	siRNA-SC-10 PSPC1-A488 IMPa4-A546 DAPI 8C2-siRNA-IMP-a2-a4 V2.00	0	31. siRNA-SC-10 PSPC1-A488 DAPI IMPa4-A546_h_TileScan_001 (Stage 8 of 49)	00-GjxERidcwSRtkdcExZYw5c
493.35	um^2	Cell	0.000	1.000	946	13	siRNA-SC-10 PSPC1-A488 IMPa4-A546 DAPI 8C2-siRNA-IMP-a2-a4 V2.00	0	31. siRNA-SC-10 PSPC1-A488 DAPI IMPa4-A546_h_TileScan_001 (Stage 8 of 49)	00-GjxERidcwSRtkdcExZYw5c
1969.15	um^2	Cell	0.000	1.000	947	14	siRNA-SC-10 PSPC1-A488 IMPa4-A546 DAPI 8C2-siRNA-IMP-a2-a4 V2.00	0	31. siRNA-SC-10 PSPC1-A488 DAPI IMPa4-A546_h_TileScan_001 (Stage 8 of 49)	00-GjxERidcwSRtkdcExZYw5c
3006.76	um^2	Cell	0.000	1.000	948	15	siRNA-SC-10 PSPC1-A488 IMPa4-A546 DAPI 8C2-siRNA-IMP-a2-a4 V2.00	0	31. siRNA-SC-10 PSPC1-A488 DAPI IMPa4-A546_h_TileScan_001 (Stage 8 of 49)	00-GjxERidcwSRtkdcExZYw5c
2335.81	um^2	Cell	0.000	1.000	949	16	siRNA-SC-10 PSPC1-A488 IMPa4-A546 DAPI 8C2-siRNA-IMP-a2-a4 V2.00	0	31. siRNA-SC-10 PSPC1-A488 DAPI IMPa4-A546_h_TileScan_001 (Stage 8 of 49)	00-GjxERidcwSRtkdcExZYw5c
1552.59	um^2	Cell	0.000	1.000	950	17	siRNA-SC-10 PSPC1-A488 IMPa4-A546 DAPI 8C2-siRNA-IMP-a2-a4 V2.00	0	31. siRNA-SC-10 PSPC1-A488 DAPI IMPa4-A546_h_TileScan_001 (Stage 8 of 49)	00-GjxERidcwSRtkdcExZYw5c
3656.44	um^2	Cell	0.000	1.000	951	18	siRNA-SC-10 PSPC1-A488 IMPa4-A546 DAPI 8C2-siRNA-IMP-a2-a4 V2.00	0	31. siRNA-SC-10 PSPC1-A488 DAPI IMPa4-A546_h_TileScan_001 (Stage 8 of 49)	00-GjxERidcwSRtkdcExZYw5c
2043.22	um^2	Cell	0.000	1.000	952	19	siRNA-SC-10 PSPC1-A488 IMPa4-A546 DAPI 8C2-siRNA-IMP-a2-a4 V2.00	0	31. siRNA-SC-10 PSPC1-A488 DAPI IMPa4-A546_h_TileScan_001 (Stage 8 of 49)	00-GjxERidcwSRtkdcExZYw5c
2030.76	um^2	Cell	0.000	1.000	953	20	siRNA-SC-10 PSPC1-A488 IMPa4-A546 DAPI 8C2-siRNA-IMP-a2-a4 V2.00	0	31. siRNA-SC-10 PSPC1-A488 DAPI IMPa4-A546_h_TileScan_001 (Stage 8 of 49)	00-GjxERidcwSRtkdcExZYw5c
1298.9	um^2	Cell	0.000	1.000	954	21	siRNA-SC-10 PSPC1-A488 IMPa4-A546 DAPI 8C2-siRNA-IMP-a2-a4 V2.00	0	31. siRNA-SC-10 PSPC1-A488 DAPI IMPa4-A546_h_TileScan_001 (Stage 8 of 49)	00-GjxERidcwSRtkdcExZYw5c
2291.15	um^2	Cell	0.000	1.000	955	22	siRNA-SC-10 PSPC1-A488 IMPa4-A546 DAPI 8C2-siRNA-IMP-a2-a4 V2.00	0	31. siRNA-SC-10 PSPC1-A488 DAPI IMPa4-A546_h_TileScan_001 (Stage 8 of 49)	00-GjxERidcwSRtkdcExZYw5c
1074.21	um^2	Cell	0.000	1.000	956	23	siRNA-SC-10 PSPC1-A488 IMPa4-A546 DAPI 8C2-siRNA-IMP-a2-a4 V2.00	0	31. siRNA-SC-10 PSPC1-A488 DAPI IMPa4-A546_h_TileScan_001 (Stage 8 of 49)	00-GjxERidcwSRtkdcExZYw5c
1245.47	um^2	Cell	0.000	1.000	957	24	siRNA-SC-10 PSPC1-A488 IMPa4-A546 DAPI 8C2-siRNA-IMP-a2-a4 V2.00	0	31. siRNA-SC-10 PSPC1-A488 DAPI IMPa4-A546_h_TileScan_001 (Stage 8 of 49)	00-GjxERidcwSRtkdcExZYw5c
3434.09	um^2	Cell	0.000	1.000	958	0	siRNA-SC-10 PSPC1-A488 IMPa4-A546 DAPI 8C2-siRNA-IMP-a2-a4 V2.00	0	31. siRNA-SC-10 PSPC1-A488 DAPI IMPa4-A546_i_TileScan_001 (Stage 9 of 49)	00-VxKRHjYmh5uZBC7CNfU4tR
2906.03	um^2	Cell	0.000	1.000	959	1	siRNA-SC-10 PSPC1-A488 IMPa4-A546 DAPI 8C2-siRNA-IMP-a2-a4 V2.00	0	31. siRNA-SC-10 PSPC1-A488 DAPI IMPa4-A546_i_TileScan_001 (Stage 9 of 49)	00-VxKRHjYmh5uZBC7CNfU4tR
1363.02	um^2	Cell	0.000	1.000	960	2	siRNA-SC-10 PSPC1-A488 IMPa4-A546 DAPI 8C2-siRNA-IMP-a2-a4 V2.00	0	31. siRNA-SC-10 PSPC1-A488 DAPI IMPa4-A546_i_TileScan_001 (Stage 9 of 49)	00-VxKRHjYmh5uZBC7CNfU4tR
1651.69	um^2	Cell	0.000	1.000	961	3	siRNA-SC-10 PSPC1-A488 IMPa4-A546 DAPI 8C2-siRNA-IMP-a2-a4 V2.00	0	31. siRNA-SC-10 PSPC1-A488 DAPI IMPa4-A546_i_TileScan_001 (Stage 9 of 49)	00-VxKRHjYmh5uZBC7CNfU4tR
1028.75	um^2	Cell	0.000	1.000	962	4	siRNA-SC-10 PSPC1-A488 IMPa4-A546 DAPI 8C2-siRNA-IMP-a2-a4 V2.00	0	31. siRNA-SC-10 PSPC1-A488 DAPI IMPa4-A546_i_TileScan_001 (Stage 9 of 49)	00-VxKRHjYmh5uZBC7CNfU4tR
409.223	um^2	Cell	0.000	1.000	963	5	siRNA-SC-10 PSPC1-A488 IMPa4-A546 DAPI 8C2-siRNA-IMP-a2-a4 V2.00	0	31. siRNA-SC-10 PSPC1-A488 DAPI IMPa4-A546_i_TileScan_001 (Stage 9 of 49)	00-VxKRHjYmh5uZBC7CNfU4tR
503.623	um^2	Cell	0.000	1.000	964	6	siRNA-SC-10 PSPC1-A488 IMPa4-A546 DAPI 8C2-siRNA-IMP-a2-a4 V2.00	0	31. siRNA-SC-10 PSPC1-A488 DAPI IMPa4-A546_i_TileScan_001 (Stage 9 of 49)	00-VxKRHjYmh5uZBC7CNfU4tR
1448.96	um^2	Cell	0.000	1.000	965	7	siRNA-SC-10 PSPC1-A488 IMPa4-A546 DAPI 8C2-siRNA-IMP-a2-a4 V2.00	0	31. siRNA-SC-10 PSPC1-A488 DAPI IMPa4-A546_i_TileScan_001 (Stage 9 of 49)	00-VxKRHjYmh5uZBC7CNfU4tR
708.794	um^2	Cell	0.000	1.000	966	8	siRNA-SC-10 PSPC1-A488 IMPa4-A546 DAPI 8C2-siRNA-IMP-a2-a4 V2.00	0	31. siRNA-SC-10 PSPC1-A488 DAPI IMPa4-A546_i_TileScan_001 (Stage 9 of 49)	00-VxKRHjYmh5uZBC7CNfU4tR
1460.04	um^2	Cell	0.000	1.000	967	9	siRNA-SC-10 PSPC1-A488 IMPa4-A546 DAPI 8C2-siRNA-IMP-a2-a4 V2.00	0	31. siRNA-SC-10 PSPC1-A488 DAPI IMPa4-A546_i_TileScan_001 (Stage 9 of 49)	00-VxKRHjYmh5uZBC7CNfU4tR
1376.84	um^2	Cell	0.000	1.000	968	10	siRNA-SC-10 PSPC1-A488 IMPa4-A546 DAPI 8C2-siRNA-IMP-a2-a4 V2.00	0	31. siRNA-SC-10 PSPC1-A488 DAPI IMPa4-A546_i_TileScan_001 (Stage 9 of 49)	00-VxKRHjYmh5uZBC7CNfU4tR
1135.25	um^2	Cell	0.000	1.000	969	11	siRNA-SC-10 PSPC1-A488 IMPa4-A546 DAPI 8C2-siRNA-IMP-a2-a4 V2.00	0	31. siRNA-SC-10 PSPC1-A488 DAPI IMPa4-A546_i_TileScan_001 (Stage 9 of 49)	00-VxKRHjYmh5uZBC7CNfU4tR
771.789	um^2	Cell	0.000	1.000	970	12	siRNA-SC-10 PSPC1-A488 IMPa4-A546 DAPI 8C2-siRNA-IMP-a2-a4 V2.00	0	31. siRNA-SC-10 PSPC1-A488 DAPI IMPa4-A546_i_TileScan_001 (Stage 9 of 49)	00-VxKRHjYmh5uZBC7CNfU4tR
1293.05	um^2	Cell	0.000	1.000	971	13	siRNA-SC-10 PSPC1-A488 IMPa4-A546 DAPI 8C2-siRNA-IMP-a2-a4 V2.00	0	31. siRNA-SC-10 PSPC1-A488 DAPI IMPa4-A546_i_TileScan_001 (Stage 9 of 49)	00-VxKRHjYmh5uZBC7CNfU4tR
2241.54	um^2	Cell	0.000	1.000	972	14	siRNA-SC-10 PSPC1-A488 IMPa4-A546 DAPI 8C2-siRNA-IMP-a2-a4 V2.00	0	31. siRNA-SC-10 PSPC1-A488 DAPI IMPa4-A546_i_TileScan_001 (Stage 9 of 49)	00-VxKRHjYmh5uZBC7CNfU4tR
1166.65	um^2	Cell	0.000	1.000	973	15	siRNA-SC-10 PSPC1-A488 IMPa4-A546 DAPI 8C2-siRNA-IMP-a2-a4 V2.00	0	31. siRNA-SC-10 PSPC1-A488 DAPI IMPa4-A546_i_TileScan_001 (Stage 9 of 49)	00-VxKRHjYmh5uZBC7CNfU4tR
2296.69	um^2	Cell	0.000	1.000	974	16	siRNA-SC-10 PSPC1-A488 IMPa4-A546 DAPI 8C2-siRNA-IMP-a2-a4 V2.00	0	31. siRNA-SC-10 PSPC1-A488 DAPI IMPa4-A546_i_TileScan_001 (Stage 9 of 49)	00-VxKRHjYmh5uZBC7CNfU4tR
2528.03	um^2	Cell	0.000	1.000	975	17	siRNA-SC-10 PSPC1-A488 IMPa4-A546 DAPI 8C2-siRNA-IMP-a2-a4 V2.00	0	31. siRNA-SC-10 PSPC1-A488 DAPI IMPa4-A546_i_TileScan_001 (Stage 9 of 49)	00-VxKRHjYmh5uZBC7CNfU4tR
1148.75	um^2	Cell	0.000	1.000	976	18	siRNA-SC-10 PSPC1-A488 IMPa4-A546 DAPI 8C2-siRNA-IMP-a2-a4 V2.00	0	31. siRNA-SC-10 PSPC1-A488 DAPI IMPa4-A546_i_TileScan_001 (Stage 9 of 49)	00-VxKRHjYmh5uZBC7CNfU4tR
1580.5	um^2	Cell	0.000	1.000	977	19	siRNA-SC-10 PSPC1-A488 IMPa4-A546 DAPI 8C2-siRNA-IMP-a2-a4 V2.00	0	31. siRNA-SC-10 PSPC1-A488 DAPI IMPa4-A546_i_TileScan_001 (Stage 9 of 49)	00-VxKRHjYmh5uZBC7CNfU4tR
2378.48	um^2	Cell	0.000	1.000	978	20	siRNA-SC-10 PSPC1-A488 IMPa4-A546 DAPI 8C2-siRNA-IMP-a2-a4 V2.00	0	31. siRNA-SC-10 PSPC1-A488 DAPI IMPa4-A546_i_TileScan_001 (Stage 9 of 49)	00-VxKRHjYmh5uZBC7CNfU4tR
2415.51	um^2	Cell	0.000	1.000	979	21	siRNA-SC-10 PSPC1-A488 IMPa4-A546 DAPI 8C2-siRNA-IMP-a2-a4 V2.00	0	31. siRNA-SC-10 PSPC1-A488 DAPI IMPa4-A546_i_TileScan_001 (Stage 9 of 49)	00-VxKRHjYmh5uZBC7CNfU4tR
1033.19	um^2	Cell	0.000	1.000	980	22	siRNA-SC-10 PSPC1-A488 IMPa4-A546 DAPI 8C2-siRNA-IMP-a2-a4 V2.00	0	31. siRNA-SC-10 PSPC1-A488 DAPI IMPa4-A546_i_TileScan_001 (Stage 9 of 49)	00-VxKRHjYmh5uZBC7CNfU4tR
3200.75	um^2	Cell	0.000	1.000	981	23	siRNA-SC-10 PSPC1-A488 IMPa4-A546 DAPI 8C2-siRNA-IMP-a2-a4 V2.00	0	31. siRNA-SC-10 PSPC1-A488 DAPI IMPa4-A546_i_TileScan_001 (Stage 9 of 49)	00-VxKRHjYmh5uZBC7CNfU4tR
1196.56	um^2	Cell	0.000	1.000	982	24	siRNA-SC-10 PSPC1-A488 IMPa4-A546 DAPI 8C2-siRNA-IMP-a2-a4 V2.00	0	31. siRNA-SC-10 PSPC1-A488 DAPI IMPa4-A546_i_TileScan_001 (Stage 9 of 49)	00-VxKRHjYmh5uZBC7CNfU4tR
1270.2	um^2	Cell	0.000	1.000	983	25	siRNA-SC-10 PSPC1-A488 IMPa4-A546 DAPI 8C2-siRNA-IMP-a2-a4 V2.00	0	31. siRNA-SC-10 PSPC1-A488 DAPI IMPa4-A546_i_TileScan_001 (Stage 9 of 49)	00-VxKRHjYmh5uZBC7CNfU4tR
1828.7	um^2	Cell	0.000	1.000	984	0	siRNA-SC-10 PSPC1-A488 IMPa4-A546 DAPI 8C2-siRNA-IMP-a2-a4 V2.00	0	31. siRNA-SC-10 PSPC1-A488 DAPI IMPa4-A546_j_TileScan_001 (Stage 10 of 49)	00-RWQNRgE5gCHxemtzXwcpxF
1587.66	um^2	Cell	0.000	1.000	985	1	siRNA-SC-10 PSPC1-A488 IMPa4-A546 DAPI 8C2-siRNA-IMP-a2-a4 V2.00	0	31. siRNA-SC-10 PSPC1-A488 DAPI IMPa4-A546_j_TileScan_001 (Stage 10 of 49)	00-RWQNRgE5gCHxemtzXwcpxF
1261.34	um^2	Cell	0.000	1.000	986	2	siRNA-SC-10 PSPC1-A488 IMPa4-A546 DAPI 8C2-siRNA-IMP-a2-a4 V2.00	0	31. siRNA-SC-10 PSPC1-A488 DAPI IMPa4-A546_j_TileScan_001 (Stage 10 of 49)	00-RWQNRgE5gCHxemtzXwcpxF
1092.29	um^2	Cell	0.000	1.000	987	3	siRNA-SC-10 PSPC1-A488 IMPa4-A546 DAPI 8C2-siRNA-IMP-a2-a4 V2.00	0	31. siRNA-SC-10 PSPC1-A488 DAPI IMPa4-A546_j_TileScan_001 (Stage 10 of 49)	00-RWQNRgE5gCHxemtzXwcpxF
1020.59	um^2	Cell	0.000	1.000	988	4	siRNA-SC-10 PSPC1-A488 IMPa4-A546 DAPI 8C2-siRNA-IMP-a2-a4 V2.00	0	31. siRNA-SC-10 PSPC1-A488 DAPI IMPa4-A546_j_TileScan_001 (Stage 10 of 49)	00-RWQNRgE5gCHxemtzXwcpxF
2085.18	um^2	Cell	0.000	1.000	989	5	siRNA-SC-10 PSPC1-A488 IMPa4-A546 DAPI 8C2-siRNA-IMP-a2-a4 V2.00	0	31. siRNA-SC-10 PSPC1-A488 DAPI IMPa4-A546_j_TileScan_001 (Stage 10 of 49)	00-RWQNRgE5gCHxemtzXwcpxF
2228.12	um^2	Cell	0.000	1.000	990	6	siRNA-SC-10 PSPC1-A488 IMPa4-A546 DAPI 8C2-siRNA-IMP-a2-a4 V2.00	0	31. siRNA-SC-10 PSPC1-A488 DAPI IMPa4-A546_j_TileScan_001 (Stage 10 of 49)	00-RWQNRgE5gCHxemtzXwcpxF
3839.48	um^2	Cell	0.000	1.000	991	7	siRNA-SC-10 PSPC1-A488 IMPa4-A546 DAPI 8C2-siRNA-IMP-a2-a4 V2.00	0	31. siRNA-SC-10 PSPC1-A488 DAPI IMPa4-A546_j_TileScan_001 (Stage 10 of 49)	00-RWQNRgE5gCHxemtzXwcpxF
1102.3	um^2	Cell	0.000	1.000	992	8	siRNA-SC-10 PSPC1-A488 IMPa4-A546 DAPI 8C2-siRNA-IMP-a2-a4 V2.00	0	31. siRNA-SC-10 PSPC1-A488 DAPI IMPa4-A546_j_TileScan_001 (Stage 10 of 49)	00-RWQNRgE5gCHxemtzXwcpxF
2490.48	um^2	Cell	0.000	1.000	993	9	siRNA-SC-10 PSPC1-A488 IMPa4-A546 DAPI 8C2-siRNA-IMP-a2-a4 V2.00	0	31. siRNA-SC-10 PSPC1-A488 DAPI IMPa4-A546_j_TileScan_001 (Stage 10 of 49)	00-RWQNRgE5gCHxemtzXwcpxF
589.419	um^2	Cell	0.000	1.000	994	10	siRNA-SC-10 PSPC1-A488 IMPa4-A546 DAPI 8C2-siRNA-IMP-a2-a4 V2.00	0	31. siRNA-SC-10 PSPC1-A488 DAPI IMPa4-A546_j_TileScan_001 (Stage 10 of 49)	00-RWQNRgE5gCHxemtzXwcpxF
3240.88	um^2	Cell	0.000	1.000	995	11	siRNA-SC-10 PSPC1-A488 IMPa4-A546 DAPI 8C2-siRNA-IMP-a2-a4 V2.00	0	31. siRNA-SC-10 PSPC1-A488 DAPI IMPa4-A546_j_TileScan_001 (Stage 10 of 49)	00-RWQNRgE5gCHxemtzXwcpxF
1028.84	um^2	Cell	0.000	1.000	996	12	siRNA-SC-10 PSPC1-A488 IMPa4-A546 DAPI 8C2-siRNA-IMP-a2-a4 V2.00	0	31. siRNA-SC-10 PSPC1-A488 DAPI IMPa4-A546_j_TileScan_001 (Stage 10 of 49)	00-RWQNRgE5gCHxemtzXwcpxF
1030.87	um^2	Cell	0.000	1.000	997	13	siRNA-SC-10 PSPC1-A488 IMPa4-A546 DAPI 8C2-siRNA-IMP-a2-a4 V2.00	0	31. siRNA-SC-10 PSPC1-A488 DAPI IMPa4-A546_j_TileScan_001 (Stage 10 of 49)	00-RWQNRgE5gCHxemtzXwcpxF
2460.25	um^2	Cell	0.000	1.000	998	14	siRNA-SC-10 PSPC1-A488 IMPa4-A546 DAPI 8C2-siRNA-IMP-a2-a4 V2.00	0	31. siRNA-SC-10 PSPC1-A488 DAPI IMPa4-A546_j_TileScan_001 (Stage 10 of 49)	00-RWQNRgE5gCHxemtzXwcpxF
2026.7	um^2	Cell	0.000	1.000	999	15	siRNA-SC-10 PSPC1-A488 IMPa4-A546 DAPI 8C2-siRNA-IMP-a2-a4 V2.00	0	31. siRNA-SC-10 PSPC1-A488 DAPI IMPa4-A546_j_TileScan_001 (Stage 10 of 49)	00-RWQNRgE5gCHxemtzXwcpxF
1915.73	um^2	Cell	0.000	1.000	1000	16	siRNA-SC-10 PSPC1-A488 IMPa4-A546 DAPI 8C2-siRNA-IMP-a2-a4 V2.00	0	31. siRNA-SC-10 PSPC1-A488 DAPI IMPa4-A546_j_TileScan_001 (Stage 10 of 49)	00-RWQNRgE5gCHxemtzXwcpxF
1093.44	um^2	Cell	0.000	1.000	1001	17	siRNA-SC-10 PSPC1-A488 IMPa4-A546 DAPI 8C2-siRNA-IMP-a2-a4 V2.00	0	31. siRNA-SC-10 PSPC1-A488 DAPI IMPa4-A546_j_TileScan_001 (Stage 10 of 49)	00-RWQNRgE5gCHxemtzXwcpxF
2379.44	um^2	Cell	0.000	1.000	1002	18	siRNA-SC-10 PSPC1-A488 IMPa4-A546 DAPI 8C2-siRNA-IMP-a2-a4 V2.00	0	31. siRNA-SC-10 PSPC1-A488 DAPI IMPa4-A546_j_TileScan_001 (Stage 10 of 49)	00-RWQNRgE5gCHxemtzXwcpxF
2000.04	um^2	Cell	0.000	1.000	1003	19	siRNA-SC-10 PSPC1-A488 IMPa4-A546 DAPI 8C2-siRNA-IMP-a2-a4 V2.00	0	31. siRNA-SC-10 PSPC1-A488 DAPI IMPa4-A546_j_TileScan_001 (Stage 10 of 49)	00-RWQNRgE5gCHxemtzXwcpxF
1021.02	um^2	Cell	0.000	1.000	1004	20	siRNA-SC-10 PSPC1-A488 IMPa4-A546 DAPI 8C2-siRNA-IMP-a2-a4 V2.00	0	31. siRNA-SC-10 PSPC1-A488 DAPI IMPa4-A546_j_TileScan_001 (Stage 10 of 49)	00-RWQNRgE5gCHxemtzXwcpxF
2457.81	um^2	Cell	0.000	1.000	1005	21	siRNA-SC-10 PSPC1-A488 IMPa4-A546 DAPI 8C2-siRNA-IMP-a2-a4 V2.00	0	31. siRNA-SC-10 PSPC1-A488 DAPI IMPa4-A546_j_TileScan_001 (Stage 10 of 49)	00-RWQNRgE5gCHxemtzXwcpxF
1518.73	um^2	Cell	0.000	1.000	1006	22	siRNA-SC-10 PSPC1-A488 IMPa4-A546 DAPI 8C2-siRNA-IMP-a2-a4 V2.00	0	31. siRNA-SC-10 PSPC1-A488 DAPI IMPa4-A546_j_TileScan_001 (Stage 10 of 49)	00-RWQNRgE5gCHxemtzXwcpxF
1053.6	um^2	Cell	0.000	1.000	1007	23	siRNA-SC-10 PSPC1-A488 IMPa4-A546 DAPI 8C2-siRNA-IMP-a2-a4 V2.00	0	31. siRNA-SC-10 PSPC1-A488 DAPI IMPa4-A546_j_TileScan_001 (Stage 10 of 49)	00-RWQNRgE5gCHxemtzXwcpxF
516.404	um^2	Cell	0.000	1.000	1008	24	siRNA-SC-10 PSPC1-A488 IMPa4-A546 DAPI 8C2-siRNA-IMP-a2-a4 V2.00	0	31. siRNA-SC-10 PSPC1-A488 DAPI IMPa4-A546_j_TileScan_001 (Stage 10 of 49)	00-RWQNRgE5gCHxemtzXwcpxF
914.906	um^2	Cell	0.000	1.000	1009	25	siRNA-SC-10 PSPC1-A488 IMPa4-A546 DAPI 8C2-siRNA-IMP-a2-a4 V2.00	0	31. siRNA-SC-10 PSPC1-A488 DAPI IMPa4-A546_j_TileScan_001 (Stage 10 of 49)	00-RWQNRgE5gCHxemtzXwcpxF
2067.57	um^2	Cell	0.000	1.000	1010	26	siRNA-SC-10 PSPC1-A488 IMPa4-A546 DAPI 8C2-siRNA-IMP-a2-a4 V2.00	0	31. siRNA-SC-10 PSPC1-A488 DAPI IMPa4-A546_j_TileScan_001 (Stage 10 of 49)	00-RWQNRgE5gCHxemtzXwcpxF
1736.25	um^2	Cell	0.000	1.000	1011	27	siRNA-SC-10 PSPC1-A488 IMPa4-A546 DAPI 8C2-siRNA-IMP-a2-a4 V2.00	0	31. siRNA-SC-10 PSPC1-A488 DAPI IMPa4-A546_j_TileScan_001 (Stage 10 of 49)	00-RWQNRgE5gCHxemtzXwcpxF
3039.58	um^2	Cell	0.000	1.000	1012	28	siRNA-SC-10 PSPC1-A488 IMPa4-A546 DAPI 8C2-siRNA-IMP-a2-a4 V2.00	0	31. siRNA-SC-10 PSPC1-A488 DAPI IMPa4-A546_j_TileScan_001 (Stage 10 of 49)	00-RWQNRgE5gCHxemtzXwcpxF
2007.38	um^2	Cell	0.000	1.000	1013	29	siRNA-SC-10 PSPC1-A488 IMPa4-A546 DAPI 8C2-siRNA-IMP-a2-a4 V2.00	0	31. siRNA-SC-10 PSPC1-A488 DAPI IMPa4-A546_j_TileScan_001 (Stage 10 of 49)	00-RWQNRgE5gCHxemtzXwcpxF
1960.63	um^2	Cell	0.000	1.000	1014	30	siRNA-SC-10 PSPC1-A488 IMPa4-A546 DAPI 8C2-siRNA-IMP-a2-a4 V2.00	0	31. siRNA-SC-10 PSPC1-A488 DAPI IMPa4-A546_j_TileScan_001 (Stage 10 of 49)	00-RWQNRgE5gCHxemtzXwcpxF
1957.54	um^2	Cell	0.000	1.000	1015	0	siRNA-SC-10 PSPC1-A488 IMPa4-A546 DAPI 8C2-siRNA-IMP-a2-a4 V2.00	0	31. siRNA-SC-10 PSPC1-A488 DAPI IMPa4-A546_k_TileScan_001 (Stage 11 of 49)	00-6xNuBhAo57fqxVau6t6s7e
2535.46	um^2	Cell	0.000	1.000	1016	1	siRNA-SC-10 PSPC1-A488 IMPa4-A546 DAPI 8C2-siRNA-IMP-a2-a4 V2.00	0	31. siRNA-SC-10 PSPC1-A488 DAPI IMPa4-A546_k_TileScan_001 (Stage 11 of 49)	00-6xNuBhAo57fqxVau6t6s7e
1833.27	um^2	Cell	0.000	1.000	1017	2	siRNA-SC-10 PSPC1-A488 IMPa4-A546 DAPI 8C2-siRNA-IMP-a2-a4 V2.00	0	31. siRNA-SC-10 PSPC1-A488 DAPI IMPa4-A546_k_TileScan_001 (Stage 11 of 49)	00-6xNuBhAo57fqxVau6t6s7e
2584.99	um^2	Cell	0.000	1.000	1018	3	siRNA-SC-10 PSPC1-A488 IMPa4-A546 DAPI 8C2-siRNA-IMP-a2-a4 V2.00	0	31. siRNA-SC-10 PSPC1-A488 DAPI IMPa4-A546_k_TileScan_001 (Stage 11 of 49)	00-6xNuBhAo57fqxVau6t6s7e
1509.16	um^2	Cell	0.000	1.000	1019	4	siRNA-SC-10 PSPC1-A488 IMPa4-A546 DAPI 8C2-siRNA-IMP-a2-a4 V2.00	0	31. siRNA-SC-10 PSPC1-A488 DAPI IMPa4-A546_k_TileScan_001 (Stage 11 of 49)	00-6xNuBhAo57fqxVau6t6s7e
1674.57	um^2	Cell	0.000	1.000	1020	5	siRNA-SC-10 PSPC1-A488 IMPa4-A546 DAPI 8C2-siRNA-IMP-a2-a4 V2.00	0	31. siRNA-SC-10 PSPC1-A488 DAPI IMPa4-A546_k_TileScan_001 (Stage 11 of 49)	00-6xNuBhAo57fqxVau6t6s7e
1430.51	um^2	Cell	0.000	1.000	1021	6	siRNA-SC-10 PSPC1-A488 IMPa4-A546 DAPI 8C2-siRNA-IMP-a2-a4 V2.00	0	31. siRNA-SC-10 PSPC1-A488 DAPI IMPa4-A546_k_TileScan_001 (Stage 11 of 49)	00-6xNuBhAo57fqxVau6t6s7e
1003.15	um^2	Cell	0.000	1.000	1022	7	siRNA-SC-10 PSPC1-A488 IMPa4-A546 DAPI 8C2-siRNA-IMP-a2-a4 V2.00	0	31. siRNA-SC-10 PSPC1-A488 DAPI IMPa4-A546_k_TileScan_001 (Stage 11 of 49)	00-6xNuBhAo57fqxVau6t6s7e
420.07	um^2	Cell	0.000	1.000	1023	8	siRNA-SC-10 PSPC1-A488 IMPa4-A546 DAPI 8C2-siRNA-IMP-a2-a4 V2.00	0	31. siRNA-SC-10 PSPC1-A488 DAPI IMPa4-A546_k_TileScan_001 (Stage 11 of 49)	00-6xNuBhAo57fqxVau6t6s7e
1193.79	um^2	Cell	0.000	1.000	1024	9	siRNA-SC-10 PSPC1-A488 IMPa4-A546 DAPI 8C2-siRNA-IMP-a2-a4 V2.00	0	31. siRNA-SC-10 PSPC1-A488 DAPI IMPa4-A546_k_TileScan_001 (Stage 11 of 49)	00-6xNuBhAo57fqxVau6t6s7e
2614.56	um^2	Cell	0.000	1.000	1025	10	siRNA-SC-10 PSPC1-A488 IMPa4-A546 DAPI 8C2-siRNA-IMP-a2-a4 V2.00	0	31. siRNA-SC-10 PSPC1-A488 DAPI IMPa4-A546_k_TileScan_001 (Stage 11 of 49)	00-6xNuBhAo57fqxVau6t6s7e
2120.71	um^2	Cell	0.000	1.000	1026	11	siRNA-SC-10 PSPC1-A488 IMPa4-A546 DAPI 8C2-siRNA-IMP-a2-a4 V2.00	0	31. siRNA-SC-10 PSPC1-A488 DAPI IMPa4-A546_k_TileScan_001 (Stage 11 of 49)	00-6xNuBhAo57fqxVau6t6s7e
2214.79	um^2	Cell	0.000	1.000	1027	12	siRNA-SC-10 PSPC1-A488 IMPa4-A546 DAPI 8C2-siRNA-IMP-a2-a4 V2.00	0	31. siRNA-SC-10 PSPC1-A488 DAPI IMPa4-A546_k_TileScan_001 (Stage 11 of 49)	00-6xNuBhAo57fqxVau6t6s7e
1776.74	um^2	Cell	0.000	1.000	1028	13	siRNA-SC-10 PSPC1-A488 IMPa4-A546 DAPI 8C2-siRNA-IMP-a2-a4 V2.00	0	31. siRNA-SC-10 PSPC1-A488 DAPI IMPa4-A546_k_TileScan_001 (Stage 11 of 49)	00-6xNuBhAo57fqxVau6t6s7e
572.258	um^2	Cell	0.000	1.000	1029	14	siRNA-SC-10 PSPC1-A488 IMPa4-A546 DAPI 8C2-siRNA-IMP-a2-a4 V2.00	0	31. siRNA-SC-10 PSPC1-A488 DAPI IMPa4-A546_k_TileScan_001 (Stage 11 of 49)	00-6xNuBhAo57fqxVau6t6s7e
1831.21	um^2	Cell	0.000	1.000	1030	15	siRNA-SC-10 PSPC1-A488 IMPa4-A546 DAPI 8C2-siRNA-IMP-a2-a4 V2.00	0	31. siRNA-SC-10 PSPC1-A488 DAPI IMPa4-A546_k_TileScan_001 (Stage 11 of 49)	00-6xNuBhAo57fqxVau6t6s7e
3773.28	um^2	Cell	0.000	1.000	1031	16	siRNA-SC-10 PSPC1-A488 IMPa4-A546 DAPI 8C2-siRNA-IMP-a2-a4 V2.00	0	31. siRNA-SC-10 PSPC1-A488 DAPI IMPa4-A546_k_TileScan_001 (Stage 11 of 49)	00-6xNuBhAo57fqxVau6t6s7e
1618.64	um^2	Cell	0.000	1.000	1032	17	siRNA-SC-10 PSPC1-A488 IMPa4-A546 DAPI 8C2-siRNA-IMP-a2-a4 V2.00	0	31. siRNA-SC-10 PSPC1-A488 DAPI IMPa4-A546_k_TileScan_001 (Stage 11 of 49)	00-6xNuBhAo57fqxVau6t6s7e
1648.06	um^2	Cell	0.000	1.000	1033	18	siRNA-SC-10 PSPC1-A488 IMPa4-A546 DAPI 8C2-siRNA-IMP-a2-a4 V2.00	0	31. siRNA-SC-10 PSPC1-A488 DAPI IMPa4-A546_k_TileScan_001 (Stage 11 of 49)	00-6xNuBhAo57fqxVau6t6s7e
1869.64	um^2	Cell	0.000	1.000	1034	19	siRNA-SC-10 PSPC1-A488 IMPa4-A546 DAPI 8C2-siRNA-IMP-a2-a4 V2.00	0	31. siRNA-SC-10 PSPC1-A488 DAPI IMPa4-A546_k_TileScan_001 (Stage 11 of 49)	00-6xNuBhAo57fqxVau6t6s7e
1830.33	um^2	Cell	0.000	1.000	1035	20	siRNA-SC-10 PSPC1-A488 IMPa4-A546 DAPI 8C2-siRNA-IMP-a2-a4 V2.00	0	31. siRNA-SC-10 PSPC1-A488 DAPI IMPa4-A546_k_TileScan_001 (Stage 11 of 49)	00-6xNuBhAo57fqxVau6t6s7e
748.415	um^2	Cell	0.000	1.000	1036	21	siRNA-SC-10 PSPC1-A488 IMPa4-A546 DAPI 8C2-siRNA-IMP-a2-a4 V2.00	0	31. siRNA-SC-10 PSPC1-A488 DAPI IMPa4-A546_k_TileScan_001 (Stage 11 of 49)	00-6xNuBhAo57fqxVau6t6s7e
2066.73	um^2	Cell	0.000	1.000	1037	22	siRNA-SC-10 PSPC1-A488 IMPa4-A546 DAPI 8C2-siRNA-IMP-a2-a4 V2.00	0	31. siRNA-SC-10 PSPC1-A488 DAPI IMPa4-A546_k_TileScan_001 (Stage 11 of 49)	00-6xNuBhAo57fqxVau6t6s7e
2650.53	um^2	Cell	0.000	1.000	1038	23	siRNA-SC-10 PSPC1-A488 IMPa4-A546 DAPI 8C2-siRNA-IMP-a2-a4 V2.00	0	31. siRNA-SC-10 PSPC1-A488 DAPI IMPa4-A546_k_TileScan_001 (Stage 11 of 49)	00-6xNuBhAo57fqxVau6t6s7e
1491.81	um^2	Cell	0.000	1.000	1039	24	siRNA-SC-10 PSPC1-A488 IMPa4-A546 DAPI 8C2-siRNA-IMP-a2-a4 V2.00	0	31. siRNA-SC-10 PSPC1-A488 DAPI IMPa4-A546_k_TileScan_001 (Stage 11 of 49)	00-6xNuBhAo57fqxVau6t6s7e
1756.66	um^2	Cell	0.000	1.000	1040	25	siRNA-SC-10 PSPC1-A488 IMPa4-A546 DAPI 8C2-siRNA-IMP-a2-a4 V2.00	0	31. siRNA-SC-10 PSPC1-A488 DAPI IMPa4-A546_k_TileScan_001 (Stage 11 of 49)	00-6xNuBhAo57fqxVau6t6s7e
658.763	um^2	Cell	0.000	1.000	1041	26	siRNA-SC-10 PSPC1-A488 IMPa4-A546 DAPI 8C2-siRNA-IMP-a2-a4 V2.00	0	31. siRNA-SC-10 PSPC1-A488 DAPI IMPa4-A546_k_TileScan_001 (Stage 11 of 49)	00-6xNuBhAo57fqxVau6t6s7e
2832.7	um^2	Cell	0.000	1.000	1042	27	siRNA-SC-10 PSPC1-A488 IMPa4-A546 DAPI 8C2-siRNA-IMP-a2-a4 V2.00	0	31. siRNA-SC-10 PSPC1-A488 DAPI IMPa4-A546_k_TileScan_001 (Stage 11 of 49)	00-6xNuBhAo57fqxVau6t6s7e
1395.99	um^2	Cell	0.000	1.000	1043	28	siRNA-SC-10 PSPC1-A488 IMPa4-A546 DAPI 8C2-siRNA-IMP-a2-a4 V2.00	0	31. siRNA-SC-10 PSPC1-A488 DAPI IMPa4-A546_k_TileScan_001 (Stage 11 of 49)	00-6xNuBhAo57fqxVau6t6s7e
1856.54	um^2	Cell	0.000	1.000	1044	29	siRNA-SC-10 PSPC1-A488 IMPa4-A546 DAPI 8C2-siRNA-IMP-a2-a4 V2.00	0	31. siRNA-SC-10 PSPC1-A488 DAPI IMPa4-A546_k_TileScan_001 (Stage 11 of 49)	00-6xNuBhAo57fqxVau6t6s7e
720.328	um^2	Cell	0.000	1.000	1045	30	siRNA-SC-10 PSPC1-A488 IMPa4-A546 DAPI 8C2-siRNA-IMP-a2-a4 V2.00	0	31. siRNA-SC-10 PSPC1-A488 DAPI IMPa4-A546_k_TileScan_001 (Stage 11 of 49)	00-6xNuBhAo57fqxVau6t6s7e
1161.88	um^2	Cell	0.000	1.000	1046	31	siRNA-SC-10 PSPC1-A488 IMPa4-A546 DAPI 8C2-siRNA-IMP-a2-a4 V2.00	0	31. siRNA-SC-10 PSPC1-A488 DAPI IMPa4-A546_k_TileScan_001 (Stage 11 of 49)	00-6xNuBhAo57fqxVau6t6s7e
2318.59	um^2	Cell	0.000	1.000	1047	0	siRNA-SC-10 PSPC1-A488 IMPa4-A546 DAPI 8C2-siRNA-IMP-a2-a4 V2.00	0	31. siRNA-SC-10 PSPC1-A488 DAPI IMPa4-A546_l_TileScan_001 (Stage 12 of 49)	00-3ioe68Kk3QaiuDaRohSaCZ
907.737	um^2	Cell	0.000	1.000	1048	1	siRNA-SC-10 PSPC1-A488 IMPa4-A546 DAPI 8C2-siRNA-IMP-a2-a4 V2.00	0	31. siRNA-SC-10 PSPC1-A488 DAPI IMPa4-A546_l_TileScan_001 (Stage 12 of 49)	00-3ioe68Kk3QaiuDaRohSaCZ
934.467	um^2	Cell	0.000	1.000	1049	2	siRNA-SC-10 PSPC1-A488 IMPa4-A546 DAPI 8C2-siRNA-IMP-a2-a4 V2.00	0	31. siRNA-SC-10 PSPC1-A488 DAPI IMPa4-A546_l_TileScan_001 (Stage 12 of 49)	00-3ioe68Kk3QaiuDaRohSaCZ
568.81	um^2	Cell	0.000	1.000	1050	3	siRNA-SC-10 PSPC1-A488 IMPa4-A546 DAPI 8C2-siRNA-IMP-a2-a4 V2.00	0	31. siRNA-SC-10 PSPC1-A488 DAPI IMPa4-A546_l_TileScan_001 (Stage 12 of 49)	00-3ioe68Kk3QaiuDaRohSaCZ
2217.36	um^2	Cell	0.000	1.000	1051	4	siRNA-SC-10 PSPC1-A488 IMPa4-A546 DAPI 8C2-siRNA-IMP-a2-a4 V2.00	0	31. siRNA-SC-10 PSPC1-A488 DAPI IMPa4-A546_l_TileScan_001 (Stage 12 of 49)	00-3ioe68Kk3QaiuDaRohSaCZ
1356.19	um^2	Cell	0.000	1.000	1052	5	siRNA-SC-10 PSPC1-A488 IMPa4-A546 DAPI 8C2-siRNA-IMP-a2-a4 V2.00	0	31. siRNA-SC-10 PSPC1-A488 DAPI IMPa4-A546_l_TileScan_001 (Stage 12 of 49)	00-3ioe68Kk3QaiuDaRohSaCZ
2009.9	um^2	Cell	0.000	1.000	1053	6	siRNA-SC-10 PSPC1-A488 IMPa4-A546 DAPI 8C2-siRNA-IMP-a2-a4 V2.00	0	31. siRNA-SC-10 PSPC1-A488 DAPI IMPa4-A546_l_TileScan_001 (Stage 12 of 49)	00-3ioe68Kk3QaiuDaRohSaCZ
2094.57	um^2	Cell	0.000	1.000	1054	7	siRNA-SC-10 PSPC1-A488 IMPa4-A546 DAPI 8C2-siRNA-IMP-a2-a4 V2.00	0	31. siRNA-SC-10 PSPC1-A488 DAPI IMPa4-A546_l_TileScan_001 (Stage 12 of 49)	00-3ioe68Kk3QaiuDaRohSaCZ
2007.98	um^2	Cell	0.000	1.000	1055	8	siRNA-SC-10 PSPC1-A488 IMPa4-A546 DAPI 8C2-siRNA-IMP-a2-a4 V2.00	0	31. siRNA-SC-10 PSPC1-A488 DAPI IMPa4-A546_l_TileScan_001 (Stage 12 of 49)	00-3ioe68Kk3QaiuDaRohSaCZ
2212.43	um^2	Cell	0.000	1.000	1056	9	siRNA-SC-10 PSPC1-A488 IMPa4-A546 DAPI 8C2-siRNA-IMP-a2-a4 V2.00	0	31. siRNA-SC-10 PSPC1-A488 DAPI IMPa4-A546_l_TileScan_001 (Stage 12 of 49)	00-3ioe68Kk3QaiuDaRohSaCZ
1896.03	um^2	Cell	0.000	1.000	1057	10	siRNA-SC-10 PSPC1-A488 IMPa4-A546 DAPI 8C2-siRNA-IMP-a2-a4 V2.00	0	31. siRNA-SC-10 PSPC1-A488 DAPI IMPa4-A546_l_TileScan_001 (Stage 12 of 49)	00-3ioe68Kk3QaiuDaRohSaCZ
1946.41	um^2	Cell	0.000	1.000	1058	11	siRNA-SC-10 PSPC1-A488 IMPa4-A546 DAPI 8C2-siRNA-IMP-a2-a4 V2.00	0	31. siRNA-SC-10 PSPC1-A488 DAPI IMPa4-A546_l_TileScan_001 (Stage 12 of 49)	00-3ioe68Kk3QaiuDaRohSaCZ
738.496	um^2	Cell	0.000	1.000	1059	12	siRNA-SC-10 PSPC1-A488 IMPa4-A546 DAPI 8C2-siRNA-IMP-a2-a4 V2.00	0	31. siRNA-SC-10 PSPC1-A488 DAPI IMPa4-A546_l_TileScan_001 (Stage 12 of 49)	00-3ioe68Kk3QaiuDaRohSaCZ
2089.4	um^2	Cell	0.000	1.000	1060	13	siRNA-SC-10 PSPC1-A488 IMPa4-A546 DAPI 8C2-siRNA-IMP-a2-a4 V2.00	0	31. siRNA-SC-10 PSPC1-A488 DAPI IMPa4-A546_l_TileScan_001 (Stage 12 of 49)	00-3ioe68Kk3QaiuDaRohSaCZ
1308.72	um^2	Cell	0.000	1.000	1061	14	siRNA-SC-10 PSPC1-A488 IMPa4-A546 DAPI 8C2-siRNA-IMP-a2-a4 V2.00	0	31. siRNA-SC-10 PSPC1-A488 DAPI IMPa4-A546_l_TileScan_001 (Stage 12 of 49)	00-3ioe68Kk3QaiuDaRohSaCZ
2853.31	um^2	Cell	0.000	1.000	1062	15	siRNA-SC-10 PSPC1-A488 IMPa4-A546 DAPI 8C2-siRNA-IMP-a2-a4 V2.00	0	31. siRNA-SC-10 PSPC1-A488 DAPI IMPa4-A546_l_TileScan_001 (Stage 12 of 49)	00-3ioe68Kk3QaiuDaRohSaCZ
927.602	um^2	Cell	0.000	1.000	1063	16	siRNA-SC-10 PSPC1-A488 IMPa4-A546 DAPI 8C2-siRNA-IMP-a2-a4 V2.00	0	31. siRNA-SC-10 PSPC1-A488 DAPI IMPa4-A546_l_TileScan_001 (Stage 12 of 49)	00-3ioe68Kk3QaiuDaRohSaCZ
989.792	um^2	Cell	0.000	1.000	1064	17	siRNA-SC-10 PSPC1-A488 IMPa4-A546 DAPI 8C2-siRNA-IMP-a2-a4 V2.00	0	31. siRNA-SC-10 PSPC1-A488 DAPI IMPa4-A546_l_TileScan_001 (Stage 12 of 49)	00-3ioe68Kk3QaiuDaRohSaCZ
6888.41	um^2	Cell	0.000	1.000	1065	18	siRNA-SC-10 PSPC1-A488 IMPa4-A546 DAPI 8C2-siRNA-IMP-a2-a4 V2.00	0	31. siRNA-SC-10 PSPC1-A488 DAPI IMPa4-A546_l_TileScan_001 (Stage 12 of 49)	00-3ioe68Kk3QaiuDaRohSaCZ
1093.37	um^2	Cell	0.000	1.000	1066	19	siRNA-SC-10 PSPC1-A488 IMPa4-A546 DAPI 8C2-siRNA-IMP-a2-a4 V2.00	0	31. siRNA-SC-10 PSPC1-A488 DAPI IMPa4-A546_l_TileScan_001 (Stage 12 of 49)	00-3ioe68Kk3QaiuDaRohSaCZ
1176.76	um^2	Cell	0.000	1.000	1067	20	siRNA-SC-10 PSPC1-A488 IMPa4-A546 DAPI 8C2-siRNA-IMP-a2-a4 V2.00	0	31. siRNA-SC-10 PSPC1-A488 DAPI IMPa4-A546_l_TileScan_001 (Stage 12 of 49)	00-3ioe68Kk3QaiuDaRohSaCZ
2067.12	um^2	Cell	0.000	1.000	1068	21	siRNA-SC-10 PSPC1-A488 IMPa4-A546 DAPI 8C2-siRNA-IMP-a2-a4 V2.00	0	31. siRNA-SC-10 PSPC1-A488 DAPI IMPa4-A546_l_TileScan_001 (Stage 12 of 49)	00-3ioe68Kk3QaiuDaRohSaCZ
2668.66	um^2	Cell	0.000	1.000	1069	22	siRNA-SC-10 PSPC1-A488 IMPa4-A546 DAPI 8C2-siRNA-IMP-a2-a4 V2.00	0	31. siRNA-SC-10 PSPC1-A488 DAPI IMPa4-A546_l_TileScan_001 (Stage 12 of 49)	00-3ioe68Kk3QaiuDaRohSaCZ
1669.76	um^2	Cell	0.000	1.000	1070	23	siRNA-SC-10 PSPC1-A488 IMPa4-A546 DAPI 8C2-siRNA-IMP-a2-a4 V2.00	0	31. siRNA-SC-10 PSPC1-A488 DAPI IMPa4-A546_l_TileScan_001 (Stage 12 of 49)	00-3ioe68Kk3QaiuDaRohSaCZ
1454.8	um^2	Cell	0.000	1.000	1071	24	siRNA-SC-10 PSPC1-A488 IMPa4-A546 DAPI 8C2-siRNA-IMP-a2-a4 V2.00	0	31. siRNA-SC-10 PSPC1-A488 DAPI IMPa4-A546_l_TileScan_001 (Stage 12 of 49)	00-3ioe68Kk3QaiuDaRohSaCZ
1255.73	um^2	Cell	0.000	1.000	1072	0	siRNA-SC-10 PSPC1-A488 IMPa4-A546 DAPI 8C2-siRNA-IMP-a2-a4 V2.00	0	31. siRNA-SC-10 PSPC1-A488 DAPI IMPa4-A546_m_TileScan_001 (Stage 13 of 49)	00-dNx7yQQ9i9EEjamJgDB46C
1195.09	um^2	Cell	0.000	1.000	1073	1	siRNA-SC-10 PSPC1-A488 IMPa4-A546 DAPI 8C2-siRNA-IMP-a2-a4 V2.00	0	31. siRNA-SC-10 PSPC1-A488 DAPI IMPa4-A546_m_TileScan_001 (Stage 13 of 49)	00-dNx7yQQ9i9EEjamJgDB46C
1160.78	um^2	Cell	0.000	1.000	1074	2	siRNA-SC-10 PSPC1-A488 IMPa4-A546 DAPI 8C2-siRNA-IMP-a2-a4 V2.00	0	31. siRNA-SC-10 PSPC1-A488 DAPI IMPa4-A546_m_TileScan_001 (Stage 13 of 49)	00-dNx7yQQ9i9EEjamJgDB46C
2365.64	um^2	Cell	0.000	1.000	1075	3	siRNA-SC-10 PSPC1-A488 IMPa4-A546 DAPI 8C2-siRNA-IMP-a2-a4 V2.00	0	31. siRNA-SC-10 PSPC1-A488 DAPI IMPa4-A546_m_TileScan_001 (Stage 13 of 49)	00-dNx7yQQ9i9EEjamJgDB46C
1998.14	um^2	Cell	0.000	1.000	1076	4	siRNA-SC-10 PSPC1-A488 IMPa4-A546 DAPI 8C2-siRNA-IMP-a2-a4 V2.00	0	31. siRNA-SC-10 PSPC1-A488 DAPI IMPa4-A546_m_TileScan_001 (Stage 13 of 49)	00-dNx7yQQ9i9EEjamJgDB46C
2433.95	um^2	Cell	0.000	1.000	1077	5	siRNA-SC-10 PSPC1-A488 IMPa4-A546 DAPI 8C2-siRNA-IMP-a2-a4 V2.00	0	31. siRNA-SC-10 PSPC1-A488 DAPI IMPa4-A546_m_TileScan_001 (Stage 13 of 49)	00-dNx7yQQ9i9EEjamJgDB46C
1572.11	um^2	Cell	0.000	1.000	1078	6	siRNA-SC-10 PSPC1-A488 IMPa4-A546 DAPI 8C2-siRNA-IMP-a2-a4 V2.00	0	31. siRNA-SC-10 PSPC1-A488 DAPI IMPa4-A546_m_TileScan_001 (Stage 13 of 49)	00-dNx7yQQ9i9EEjamJgDB46C
1946.22	um^2	Cell	0.000	1.000	1079	7	siRNA-SC-10 PSPC1-A488 IMPa4-A546 DAPI 8C2-siRNA-IMP-a2-a4 V2.00	0	31. siRNA-SC-10 PSPC1-A488 DAPI IMPa4-A546_m_TileScan_001 (Stage 13 of 49)	00-dNx7yQQ9i9EEjamJgDB46C
1524.68	um^2	Cell	0.000	1.000	1080	8	siRNA-SC-10 PSPC1-A488 IMPa4-A546 DAPI 8C2-siRNA-IMP-a2-a4 V2.00	0	31. siRNA-SC-10 PSPC1-A488 DAPI IMPa4-A546_m_TileScan_001 (Stage 13 of 49)	00-dNx7yQQ9i9EEjamJgDB46C
1244.46	um^2	Cell	0.000	1.000	1081	9	siRNA-SC-10 PSPC1-A488 IMPa4-A546 DAPI 8C2-siRNA-IMP-a2-a4 V2.00	0	31. siRNA-SC-10 PSPC1-A488 DAPI IMPa4-A546_m_TileScan_001 (Stage 13 of 49)	00-dNx7yQQ9i9EEjamJgDB46C
619.453	um^2	Cell	0.000	1.000	1082	10	siRNA-SC-10 PSPC1-A488 IMPa4-A546 DAPI 8C2-siRNA-IMP-a2-a4 V2.00	0	31. siRNA-SC-10 PSPC1-A488 DAPI IMPa4-A546_m_TileScan_001 (Stage 13 of 49)	00-dNx7yQQ9i9EEjamJgDB46C
1541.1	um^2	Cell	0.000	1.000	1083	11	siRNA-SC-10 PSPC1-A488 IMPa4-A546 DAPI 8C2-siRNA-IMP-a2-a4 V2.00	0	31. siRNA-SC-10 PSPC1-A488 DAPI IMPa4-A546_m_TileScan_001 (Stage 13 of 49)	00-dNx7yQQ9i9EEjamJgDB46C
1598.75	um^2	Cell	0.000	1.000	1084	12	siRNA-SC-10 PSPC1-A488 IMPa4-A546 DAPI 8C2-siRNA-IMP-a2-a4 V2.00	0	31. siRNA-SC-10 PSPC1-A488 DAPI IMPa4-A546_m_TileScan_001 (Stage 13 of 49)	00-dNx7yQQ9i9EEjamJgDB46C
2776.27	um^2	Cell	0.000	1.000	1085	13	siRNA-SC-10 PSPC1-A488 IMPa4-A546 DAPI 8C2-siRNA-IMP-a2-a4 V2.00	0	31. siRNA-SC-10 PSPC1-A488 DAPI IMPa4-A546_m_TileScan_001 (Stage 13 of 49)	00-dNx7yQQ9i9EEjamJgDB46C
1373.81	um^2	Cell	0.000	1.000	1086	14	siRNA-SC-10 PSPC1-A488 IMPa4-A546 DAPI 8C2-siRNA-IMP-a2-a4 V2.00	0	31. siRNA-SC-10 PSPC1-A488 DAPI IMPa4-A546_m_TileScan_001 (Stage 13 of 49)	00-dNx7yQQ9i9EEjamJgDB46C
1306.05	um^2	Cell	0.000	1.000	1087	15	siRNA-SC-10 PSPC1-A488 IMPa4-A546 DAPI 8C2-siRNA-IMP-a2-a4 V2.00	0	31. siRNA-SC-10 PSPC1-A488 DAPI IMPa4-A546_m_TileScan_001 (Stage 13 of 49)	00-dNx7yQQ9i9EEjamJgDB46C
1644.01	um^2	Cell	0.000	1.000	1088	16	siRNA-SC-10 PSPC1-A488 IMPa4-A546 DAPI 8C2-siRNA-IMP-a2-a4 V2.00	0	31. siRNA-SC-10 PSPC1-A488 DAPI IMPa4-A546_m_TileScan_001 (Stage 13 of 49)	00-dNx7yQQ9i9EEjamJgDB46C
2461.93	um^2	Cell	0.000	1.000	1089	17	siRNA-SC-10 PSPC1-A488 IMPa4-A546 DAPI 8C2-siRNA-IMP-a2-a4 V2.00	0	31. siRNA-SC-10 PSPC1-A488 DAPI IMPa4-A546_m_TileScan_001 (Stage 13 of 49)	00-dNx7yQQ9i9EEjamJgDB46C
2259.57	um^2	Cell	0.000	1.000	1090	18	siRNA-SC-10 PSPC1-A488 IMPa4-A546 DAPI 8C2-siRNA-IMP-a2-a4 V2.00	0	31. siRNA-SC-10 PSPC1-A488 DAPI IMPa4-A546_m_TileScan_001 (Stage 13 of 49)	00-dNx7yQQ9i9EEjamJgDB46C
368.881	um^2	Cell	0.000	1.000	1091	19	siRNA-SC-10 PSPC1-A488 IMPa4-A546 DAPI 8C2-siRNA-IMP-a2-a4 V2.00	0	31. siRNA-SC-10 PSPC1-A488 DAPI IMPa4-A546_m_TileScan_001 (Stage 13 of 49)	00-dNx7yQQ9i9EEjamJgDB46C
503.022	um^2	Cell	0.000	1.000	1092	20	siRNA-SC-10 PSPC1-A488 IMPa4-A546 DAPI 8C2-siRNA-IMP-a2-a4 V2.00	0	31. siRNA-SC-10 PSPC1-A488 DAPI IMPa4-A546_m_TileScan_001 (Stage 13 of 49)	00-dNx7yQQ9i9EEjamJgDB46C
1904.42	um^2	Cell	0.000	1.000	1093	21	siRNA-SC-10 PSPC1-A488 IMPa4-A546 DAPI 8C2-siRNA-IMP-a2-a4 V2.00	0	31. siRNA-SC-10 PSPC1-A488 DAPI IMPa4-A546_m_TileScan_001 (Stage 13 of 49)	00-dNx7yQQ9i9EEjamJgDB46C
693.707	um^2	Cell	0.000	1.000	1094	22	siRNA-SC-10 PSPC1-A488 IMPa4-A546 DAPI 8C2-siRNA-IMP-a2-a4 V2.00	0	31. siRNA-SC-10 PSPC1-A488 DAPI IMPa4-A546_m_TileScan_001 (Stage 13 of 49)	00-dNx7yQQ9i9EEjamJgDB46C
1731.53	um^2	Cell	0.000	1.000	1095	23	siRNA-SC-10 PSPC1-A488 IMPa4-A546 DAPI 8C2-siRNA-IMP-a2-a4 V2.00	0	31. siRNA-SC-10 PSPC1-A488 DAPI IMPa4-A546_m_TileScan_001 (Stage 13 of 49)	00-dNx7yQQ9i9EEjamJgDB46C
514.391	um^2	Cell	0.000	1.000	1096	24	siRNA-SC-10 PSPC1-A488 IMPa4-A546 DAPI 8C2-siRNA-IMP-a2-a4 V2.00	0	31. siRNA-SC-10 PSPC1-A488 DAPI IMPa4-A546_m_TileScan_001 (Stage 13 of 49)	00-dNx7yQQ9i9EEjamJgDB46C
1360.43	um^2	Cell	0.000	1.000	1097	25	siRNA-SC-10 PSPC1-A488 IMPa4-A546 DAPI 8C2-siRNA-IMP-a2-a4 V2.00	0	31. siRNA-SC-10 PSPC1-A488 DAPI IMPa4-A546_m_TileScan_001 (Stage 13 of 49)	00-dNx7yQQ9i9EEjamJgDB46C
1604.66	um^2	Cell	0.000	1.000	1098	26	siRNA-SC-10 PSPC1-A488 IMPa4-A546 DAPI 8C2-siRNA-IMP-a2-a4 V2.00	0	31. siRNA-SC-10 PSPC1-A488 DAPI IMPa4-A546_m_TileScan_001 (Stage 13 of 49)	00-dNx7yQQ9i9EEjamJgDB46C
1688.83	um^2	Cell	0.000	1.000	1099	27	siRNA-SC-10 PSPC1-A488 IMPa4-A546 DAPI 8C2-siRNA-IMP-a2-a4 V2.00	0	31. siRNA-SC-10 PSPC1-A488 DAPI IMPa4-A546_m_TileScan_001 (Stage 13 of 49)	00-dNx7yQQ9i9EEjamJgDB46C
1636.15	um^2	Cell	0.000	1.000	1100	28	siRNA-SC-10 PSPC1-A488 IMPa4-A546 DAPI 8C2-siRNA-IMP-a2-a4 V2.00	0	31. siRNA-SC-10 PSPC1-A488 DAPI IMPa4-A546_m_TileScan_001 (Stage 13 of 49)	00-dNx7yQQ9i9EEjamJgDB46C
913.442	um^2	Cell	0.000	1.000	1101	29	siRNA-SC-10 PSPC1-A488 IMPa4-A546 DAPI 8C2-siRNA-IMP-a2-a4 V2.00	0	31. siRNA-SC-10 PSPC1-A488 DAPI IMPa4-A546_m_TileScan_001 (Stage 13 of 49)	00-dNx7yQQ9i9EEjamJgDB46C
1278.5	um^2	Cell	0.000	1.000	1102	30	siRNA-SC-10 PSPC1-A488 IMPa4-A546 DAPI 8C2-siRNA-IMP-a2-a4 V2.00	0	31. siRNA-SC-10 PSPC1-A488 DAPI IMPa4-A546_m_TileScan_001 (Stage 13 of 49)	00-dNx7yQQ9i9EEjamJgDB46C
1133.15	um^2	Cell	0.000	1.000	1103	31	siRNA-SC-10 PSPC1-A488 IMPa4-A546 DAPI 8C2-siRNA-IMP-a2-a4 V2.00	0	31. siRNA-SC-10 PSPC1-A488 DAPI IMPa4-A546_m_TileScan_001 (Stage 13 of 49)	00-dNx7yQQ9i9EEjamJgDB46C
1359.5	um^2	Cell	0.000	1.000	1104	32	siRNA-SC-10 PSPC1-A488 IMPa4-A546 DAPI 8C2-siRNA-IMP-a2-a4 V2.00	0	31. siRNA-SC-10 PSPC1-A488 DAPI IMPa4-A546_m_TileScan_001 (Stage 13 of 49)	00-dNx7yQQ9i9EEjamJgDB46C
1692.32	um^2	Cell	0.000	1.000	1105	33	siRNA-SC-10 PSPC1-A488 IMPa4-A546 DAPI 8C2-siRNA-IMP-a2-a4 V2.00	0	31. siRNA-SC-10 PSPC1-A488 DAPI IMPa4-A546_m_TileScan_001 (Stage 13 of 49)	00-dNx7yQQ9i9EEjamJgDB46C
1580.9	um^2	Cell	0.000	1.000	1106	34	siRNA-SC-10 PSPC1-A488 IMPa4-A546 DAPI 8C2-siRNA-IMP-a2-a4 V2.00	0	31. siRNA-SC-10 PSPC1-A488 DAPI IMPa4-A546_m_TileScan_001 (Stage 13 of 49)	00-dNx7yQQ9i9EEjamJgDB46C
958.323	um^2	Cell	0.000	1.000	1107	0	siRNA-SC-10 PSPC1-A488 IMPa4-A546 DAPI 8C2-siRNA-IMP-a2-a4 V2.00	0	31. siRNA-SC-10 PSPC1-A488 DAPI IMPa4-A546_n_TileScan_001 (Stage 14 of 49)	00-YP3JiBHLjoBvuKtByBK2bK
2338.51	um^2	Cell	0.000	1.000	1108	1	siRNA-SC-10 PSPC1-A488 IMPa4-A546 DAPI 8C2-siRNA-IMP-a2-a4 V2.00	0	31. siRNA-SC-10 PSPC1-A488 DAPI IMPa4-A546_n_TileScan_001 (Stage 14 of 49)	00-YP3JiBHLjoBvuKtByBK2bK
1869.17	um^2	Cell	0.000	1.000	1109	2	siRNA-SC-10 PSPC1-A488 IMPa4-A546 DAPI 8C2-siRNA-IMP-a2-a4 V2.00	0	31. siRNA-SC-10 PSPC1-A488 DAPI IMPa4-A546_n_TileScan_001 (Stage 14 of 49)	00-YP3JiBHLjoBvuKtByBK2bK
1701.37	um^2	Cell	0.000	1.000	1110	3	siRNA-SC-10 PSPC1-A488 IMPa4-A546 DAPI 8C2-siRNA-IMP-a2-a4 V2.00	0	31. siRNA-SC-10 PSPC1-A488 DAPI IMPa4-A546_n_TileScan_001 (Stage 14 of 49)	00-YP3JiBHLjoBvuKtByBK2bK
3267.57	um^2	Cell	0.000	1.000	1111	4	siRNA-SC-10 PSPC1-A488 IMPa4-A546 DAPI 8C2-siRNA-IMP-a2-a4 V2.00	0	31. siRNA-SC-10 PSPC1-A488 DAPI IMPa4-A546_n_TileScan_001 (Stage 14 of 49)	00-YP3JiBHLjoBvuKtByBK2bK
1108.23	um^2	Cell	0.000	1.000	1112	5	siRNA-SC-10 PSPC1-A488 IMPa4-A546 DAPI 8C2-siRNA-IMP-a2-a4 V2.00	0	31. siRNA-SC-10 PSPC1-A488 DAPI IMPa4-A546_n_TileScan_001 (Stage 14 of 49)	00-YP3JiBHLjoBvuKtByBK2bK
1510.43	um^2	Cell	0.000	1.000	1113	6	siRNA-SC-10 PSPC1-A488 IMPa4-A546 DAPI 8C2-siRNA-IMP-a2-a4 V2.00	0	31. siRNA-SC-10 PSPC1-A488 DAPI IMPa4-A546_n_TileScan_001 (Stage 14 of 49)	00-YP3JiBHLjoBvuKtByBK2bK
351.575	um^2	Cell	0.000	1.000	1114	7	siRNA-SC-10 PSPC1-A488 IMPa4-A546 DAPI 8C2-siRNA-IMP-a2-a4 V2.00	0	31. siRNA-SC-10 PSPC1-A488 DAPI IMPa4-A546_n_TileScan_001 (Stage 14 of 49)	00-YP3JiBHLjoBvuKtByBK2bK
1353.05	um^2	Cell	0.000	1.000	1115	8	siRNA-SC-10 PSPC1-A488 IMPa4-A546 DAPI 8C2-siRNA-IMP-a2-a4 V2.00	0	31. siRNA-SC-10 PSPC1-A488 DAPI IMPa4-A546_n_TileScan_001 (Stage 14 of 49)	00-YP3JiBHLjoBvuKtByBK2bK
689.548	um^2	Cell	0.000	1.000	1116	9	siRNA-SC-10 PSPC1-A488 IMPa4-A546 DAPI 8C2-siRNA-IMP-a2-a4 V2.00	0	31. siRNA-SC-10 PSPC1-A488 DAPI IMPa4-A546_n_TileScan_001 (Stage 14 of 49)	00-YP3JiBHLjoBvuKtByBK2bK
631.76	um^2	Cell	0.000	1.000	1117	10	siRNA-SC-10 PSPC1-A488 IMPa4-A546 DAPI 8C2-siRNA-IMP-a2-a4 V2.00	0	31. siRNA-SC-10 PSPC1-A488 DAPI IMPa4-A546_n_TileScan_001 (Stage 14 of 49)	00-YP3JiBHLjoBvuKtByBK2bK
648.218	um^2	Cell	0.000	1.000	1118	11	siRNA-SC-10 PSPC1-A488 IMPa4-A546 DAPI 8C2-siRNA-IMP-a2-a4 V2.00	0	31. siRNA-SC-10 PSPC1-A488 DAPI IMPa4-A546_n_TileScan_001 (Stage 14 of 49)	00-YP3JiBHLjoBvuKtByBK2bK
2916.87	um^2	Cell	0.000	1.000	1119	12	siRNA-SC-10 PSPC1-A488 IMPa4-A546 DAPI 8C2-siRNA-IMP-a2-a4 V2.00	0	31. siRNA-SC-10 PSPC1-A488 DAPI IMPa4-A546_n_TileScan_001 (Stage 14 of 49)	00-YP3JiBHLjoBvuKtByBK2bK
2042.42	um^2	Cell	0.000	1.000	1120	13	siRNA-SC-10 PSPC1-A488 IMPa4-A546 DAPI 8C2-siRNA-IMP-a2-a4 V2.00	0	31. siRNA-SC-10 PSPC1-A488 DAPI IMPa4-A546_n_TileScan_001 (Stage 14 of 49)	00-YP3JiBHLjoBvuKtByBK2bK
810.944	um^2	Cell	0.000	1.000	1121	14	siRNA-SC-10 PSPC1-A488 IMPa4-A546 DAPI 8C2-siRNA-IMP-a2-a4 V2.00	0	31. siRNA-SC-10 PSPC1-A488 DAPI IMPa4-A546_n_TileScan_001 (Stage 14 of 49)	00-YP3JiBHLjoBvuKtByBK2bK
499.159	um^2	Cell	0.000	1.000	1122	15	siRNA-SC-10 PSPC1-A488 IMPa4-A546 DAPI 8C2-siRNA-IMP-a2-a4 V2.00	0	31. siRNA-SC-10 PSPC1-A488 DAPI IMPa4-A546_n_TileScan_001 (Stage 14 of 49)	00-YP3JiBHLjoBvuKtByBK2bK
1857.31	um^2	Cell	0.000	1.000	1123	16	siRNA-SC-10 PSPC1-A488 IMPa4-A546 DAPI 8C2-siRNA-IMP-a2-a4 V2.00	0	31. siRNA-SC-10 PSPC1-A488 DAPI IMPa4-A546_n_TileScan_001 (Stage 14 of 49)	00-YP3JiBHLjoBvuKtByBK2bK
2464.58	um^2	Cell	0.000	1.000	1124	17	siRNA-SC-10 PSPC1-A488 IMPa4-A546 DAPI 8C2-siRNA-IMP-a2-a4 V2.00	0	31. siRNA-SC-10 PSPC1-A488 DAPI IMPa4-A546_n_TileScan_001 (Stage 14 of 49)	00-YP3JiBHLjoBvuKtByBK2bK
2359.42	um^2	Cell	0.000	1.000	1125	18	siRNA-SC-10 PSPC1-A488 IMPa4-A546 DAPI 8C2-siRNA-IMP-a2-a4 V2.00	0	31. siRNA-SC-10 PSPC1-A488 DAPI IMPa4-A546_n_TileScan_001 (Stage 14 of 49)	00-YP3JiBHLjoBvuKtByBK2bK
384.665	um^2	Cell	0.000	1.000	1126	19	siRNA-SC-10 PSPC1-A488 IMPa4-A546 DAPI 8C2-siRNA-IMP-a2-a4 V2.00	0	31. siRNA-SC-10 PSPC1-A488 DAPI IMPa4-A546_n_TileScan_001 (Stage 14 of 49)	00-YP3JiBHLjoBvuKtByBK2bK
4068.32	um^2	Cell	0.000	1.000	1127	20	siRNA-SC-10 PSPC1-A488 IMPa4-A546 DAPI 8C2-siRNA-IMP-a2-a4 V2.00	0	31. siRNA-SC-10 PSPC1-A488 DAPI IMPa4-A546_n_TileScan_001 (Stage 14 of 49)	00-YP3JiBHLjoBvuKtByBK2bK
541.655	um^2	Cell	0.000	1.000	1128	21	siRNA-SC-10 PSPC1-A488 IMPa4-A546 DAPI 8C2-siRNA-IMP-a2-a4 V2.00	0	31. siRNA-SC-10 PSPC1-A488 DAPI IMPa4-A546_n_TileScan_001 (Stage 14 of 49)	00-YP3JiBHLjoBvuKtByBK2bK
887.353	um^2	Cell	0.000	1.000	1129	22	siRNA-SC-10 PSPC1-A488 IMPa4-A546 DAPI 8C2-siRNA-IMP-a2-a4 V2.00	0	31. siRNA-SC-10 PSPC1-A488 DAPI IMPa4-A546_n_TileScan_001 (Stage 14 of 49)	00-YP3JiBHLjoBvuKtByBK2bK
1722.07	um^2	Cell	0.000	1.000	1130	23	siRNA-SC-10 PSPC1-A488 IMPa4-A546 DAPI 8C2-siRNA-IMP-a2-a4 V2.00	0	31. siRNA-SC-10 PSPC1-A488 DAPI IMPa4-A546_n_TileScan_001 (Stage 14 of 49)	00-YP3JiBHLjoBvuKtByBK2bK
3304.3	um^2	Cell	0.000	1.000	1131	24	siRNA-SC-10 PSPC1-A488 IMPa4-A546 DAPI 8C2-siRNA-IMP-a2-a4 V2.00	0	31. siRNA-SC-10 PSPC1-A488 DAPI IMPa4-A546_n_TileScan_001 (Stage 14 of 49)	00-YP3JiBHLjoBvuKtByBK2bK
563.303	um^2	Cell	0.000	1.000	1132	25	siRNA-SC-10 PSPC1-A488 IMPa4-A546 DAPI 8C2-siRNA-IMP-a2-a4 V2.00	0	31. siRNA-SC-10 PSPC1-A488 DAPI IMPa4-A546_n_TileScan_001 (Stage 14 of 49)	00-YP3JiBHLjoBvuKtByBK2bK
4094.01	um^2	Cell	0.000	1.000	1133	26	siRNA-SC-10 PSPC1-A488 IMPa4-A546 DAPI 8C2-siRNA-IMP-a2-a4 V2.00	0	31. siRNA-SC-10 PSPC1-A488 DAPI IMPa4-A546_n_TileScan_001 (Stage 14 of 49)	00-YP3JiBHLjoBvuKtByBK2bK
3806.32	um^2	Cell	0.000	1.000	1134	27	siRNA-SC-10 PSPC1-A488 IMPa4-A546 DAPI 8C2-siRNA-IMP-a2-a4 V2.00	0	31. siRNA-SC-10 PSPC1-A488 DAPI IMPa4-A546_n_TileScan_001 (Stage 14 of 49)	00-YP3JiBHLjoBvuKtByBK2bK
2928.03	um^2	Cell	0.000	1.000	1135	28	siRNA-SC-10 PSPC1-A488 IMPa4-A546 DAPI 8C2-siRNA-IMP-a2-a4 V2.00	0	31. siRNA-SC-10 PSPC1-A488 DAPI IMPa4-A546_n_TileScan_001 (Stage 14 of 49)	00-YP3JiBHLjoBvuKtByBK2bK
2157.45	um^2	Cell	0.000	1.000	1136	29	siRNA-SC-10 PSPC1-A488 IMPa4-A546 DAPI 8C2-siRNA-IMP-a2-a4 V2.00	0	31. siRNA-SC-10 PSPC1-A488 DAPI IMPa4-A546_n_TileScan_001 (Stage 14 of 49)	00-YP3JiBHLjoBvuKtByBK2bK
824.164	um^2	Cell	0.000	1.000	1137	30	siRNA-SC-10 PSPC1-A488 IMPa4-A546 DAPI 8C2-siRNA-IMP-a2-a4 V2.00	0	31. siRNA-SC-10 PSPC1-A488 DAPI IMPa4-A546_n_TileScan_001 (Stage 14 of 49)	00-YP3JiBHLjoBvuKtByBK2bK
1918.51	um^2	Cell	0.000	1.000	1138	31	siRNA-SC-10 PSPC1-A488 IMPa4-A546 DAPI 8C2-siRNA-IMP-a2-a4 V2.00	0	31. siRNA-SC-10 PSPC1-A488 DAPI IMPa4-A546_n_TileScan_001 (Stage 14 of 49)	00-YP3JiBHLjoBvuKtByBK2bK
1663.42	um^2	Cell	0.000	1.000	1139	0	siRNA-SC-10 PSPC1-A488 IMPa4-A546 DAPI 8C2-siRNA-IMP-a2-a4 V2.00	0	31. siRNA-SC-10 PSPC1-A488 DAPI IMPa4-A546_o_TileScan_001 (Stage 15 of 49)	00-krRFspFjPpQKrX9zoc6Yx9
1900.13	um^2	Cell	0.000	1.000	1140	1	siRNA-SC-10 PSPC1-A488 IMPa4-A546 DAPI 8C2-siRNA-IMP-a2-a4 V2.00	0	31. siRNA-SC-10 PSPC1-A488 DAPI IMPa4-A546_o_TileScan_001 (Stage 15 of 49)	00-krRFspFjPpQKrX9zoc6Yx9
1562.63	um^2	Cell	0.000	1.000	1141	2	siRNA-SC-10 PSPC1-A488 IMPa4-A546 DAPI 8C2-siRNA-IMP-a2-a4 V2.00	0	31. siRNA-SC-10 PSPC1-A488 DAPI IMPa4-A546_o_TileScan_001 (Stage 15 of 49)	00-krRFspFjPpQKrX9zoc6Yx9
1924.4	um^2	Cell	0.000	1.000	1142	3	siRNA-SC-10 PSPC1-A488 IMPa4-A546 DAPI 8C2-siRNA-IMP-a2-a4 V2.00	0	31. siRNA-SC-10 PSPC1-A488 DAPI IMPa4-A546_o_TileScan_001 (Stage 15 of 49)	00-krRFspFjPpQKrX9zoc6Yx9
949.684	um^2	Cell	0.000	1.000	1143	4	siRNA-SC-10 PSPC1-A488 IMPa4-A546 DAPI 8C2-siRNA-IMP-a2-a4 V2.00	0	31. siRNA-SC-10 PSPC1-A488 DAPI IMPa4-A546_o_TileScan_001 (Stage 15 of 49)	00-krRFspFjPpQKrX9zoc6Yx9
2450.9	um^2	Cell	0.000	1.000	1144	5	siRNA-SC-10 PSPC1-A488 IMPa4-A546 DAPI 8C2-siRNA-IMP-a2-a4 V2.00	0	31. siRNA-SC-10 PSPC1-A488 DAPI IMPa4-A546_o_TileScan_001 (Stage 15 of 49)	00-krRFspFjPpQKrX9zoc6Yx9
1111.74	um^2	Cell	0.000	1.000	1145	6	siRNA-SC-10 PSPC1-A488 IMPa4-A546 DAPI 8C2-siRNA-IMP-a2-a4 V2.00	0	31. siRNA-SC-10 PSPC1-A488 DAPI IMPa4-A546_o_TileScan_001 (Stage 15 of 49)	00-krRFspFjPpQKrX9zoc6Yx9
3457.61	um^2	Cell	0.000	1.000	1146	7	siRNA-SC-10 PSPC1-A488 IMPa4-A546 DAPI 8C2-siRNA-IMP-a2-a4 V2.00	0	31. siRNA-SC-10 PSPC1-A488 DAPI IMPa4-A546_o_TileScan_001 (Stage 15 of 49)	00-krRFspFjPpQKrX9zoc6Yx9
2692.12	um^2	Cell	0.000	1.000	1147	8	siRNA-SC-10 PSPC1-A488 IMPa4-A546 DAPI 8C2-siRNA-IMP-a2-a4 V2.00	0	31. siRNA-SC-10 PSPC1-A488 DAPI IMPa4-A546_o_TileScan_001 (Stage 15 of 49)	00-krRFspFjPpQKrX9zoc6Yx9
1397.98	um^2	Cell	0.000	1.000	1148	9	siRNA-SC-10 PSPC1-A488 IMPa4-A546 DAPI 8C2-siRNA-IMP-a2-a4 V2.00	0	31. siRNA-SC-10 PSPC1-A488 DAPI IMPa4-A546_o_TileScan_001 (Stage 15 of 49)	00-krRFspFjPpQKrX9zoc6Yx9
2172.82	um^2	Cell	0.000	1.000	1149	10	siRNA-SC-10 PSPC1-A488 IMPa4-A546 DAPI 8C2-siRNA-IMP-a2-a4 V2.00	0	31. siRNA-SC-10 PSPC1-A488 DAPI IMPa4-A546_o_TileScan_001 (Stage 15 of 49)	00-krRFspFjPpQKrX9zoc6Yx9
1556.03	um^2	Cell	0.000	1.000	1150	11	siRNA-SC-10 PSPC1-A488 IMPa4-A546 DAPI 8C2-siRNA-IMP-a2-a4 V2.00	0	31. siRNA-SC-10 PSPC1-A488 DAPI IMPa4-A546_o_TileScan_001 (Stage 15 of 49)	00-krRFspFjPpQKrX9zoc6Yx9
1568.01	um^2	Cell	0.000	1.000	1151	12	siRNA-SC-10 PSPC1-A488 IMPa4-A546 DAPI 8C2-siRNA-IMP-a2-a4 V2.00	0	31. siRNA-SC-10 PSPC1-A488 DAPI IMPa4-A546_o_TileScan_001 (Stage 15 of 49)	00-krRFspFjPpQKrX9zoc6Yx9
1900.8	um^2	Cell	0.000	1.000	1152	13	siRNA-SC-10 PSPC1-A488 IMPa4-A546 DAPI 8C2-siRNA-IMP-a2-a4 V2.00	0	31. siRNA-SC-10 PSPC1-A488 DAPI IMPa4-A546_o_TileScan_001 (Stage 15 of 49)	00-krRFspFjPpQKrX9zoc6Yx9
2511.3	um^2	Cell	0.000	1.000	1153	14	siRNA-SC-10 PSPC1-A488 IMPa4-A546 DAPI 8C2-siRNA-IMP-a2-a4 V2.00	0	31. siRNA-SC-10 PSPC1-A488 DAPI IMPa4-A546_o_TileScan_001 (Stage 15 of 49)	00-krRFspFjPpQKrX9zoc6Yx9
2194.76	um^2	Cell	0.000	1.000	1154	15	siRNA-SC-10 PSPC1-A488 IMPa4-A546 DAPI 8C2-siRNA-IMP-a2-a4 V2.00	0	31. siRNA-SC-10 PSPC1-A488 DAPI IMPa4-A546_o_TileScan_001 (Stage 15 of 49)	00-krRFspFjPpQKrX9zoc6Yx9
869.552	um^2	Cell	0.000	1.000	1155	16	siRNA-SC-10 PSPC1-A488 IMPa4-A546 DAPI 8C2-siRNA-IMP-a2-a4 V2.00	0	31. siRNA-SC-10 PSPC1-A488 DAPI IMPa4-A546_o_TileScan_001 (Stage 15 of 49)	00-krRFspFjPpQKrX9zoc6Yx9
4049.04	um^2	Cell	0.000	1.000	1156	17	siRNA-SC-10 PSPC1-A488 IMPa4-A546 DAPI 8C2-siRNA-IMP-a2-a4 V2.00	0	31. siRNA-SC-10 PSPC1-A488 DAPI IMPa4-A546_o_TileScan_001 (Stage 15 of 49)	00-krRFspFjPpQKrX9zoc6Yx9
965.793	um^2	Cell	0.000	1.000	1157	18	siRNA-SC-10 PSPC1-A488 IMPa4-A546 DAPI 8C2-siRNA-IMP-a2-a4 V2.00	0	31. siRNA-SC-10 PSPC1-A488 DAPI IMPa4-A546_o_TileScan_001 (Stage 15 of 49)	00-krRFspFjPpQKrX9zoc6Yx9
2207.6	um^2	Cell	0.000	1.000	1158	19	siRNA-SC-10 PSPC1-A488 IMPa4-A546 DAPI 8C2-siRNA-IMP-a2-a4 V2.00	0	31. siRNA-SC-10 PSPC1-A488 DAPI IMPa4-A546_o_TileScan_001 (Stage 15 of 49)	00-krRFspFjPpQKrX9zoc6Yx9
862.982	um^2	Cell	0.000	1.000	1159	20	siRNA-SC-10 PSPC1-A488 IMPa4-A546 DAPI 8C2-siRNA-IMP-a2-a4 V2.00	0	31. siRNA-SC-10 PSPC1-A488 DAPI IMPa4-A546_o_TileScan_001 (Stage 15 of 49)	00-krRFspFjPpQKrX9zoc6Yx9
1658.75	um^2	Cell	0.000	1.000	1160	21	siRNA-SC-10 PSPC1-A488 IMPa4-A546 DAPI 8C2-siRNA-IMP-a2-a4 V2.00	0	31. siRNA-SC-10 PSPC1-A488 DAPI IMPa4-A546_o_TileScan_001 (Stage 15 of 49)	00-krRFspFjPpQKrX9zoc6Yx9
5599.82	um^2	Cell	0.000	1.000	1161	22	siRNA-SC-10 PSPC1-A488 IMPa4-A546 DAPI 8C2-siRNA-IMP-a2-a4 V2.00	0	31. siRNA-SC-10 PSPC1-A488 DAPI IMPa4-A546_o_TileScan_001 (Stage 15 of 49)	00-krRFspFjPpQKrX9zoc6Yx9
4287.15	um^2	Cell	0.000	1.000	1162	23	siRNA-SC-10 PSPC1-A488 IMPa4-A546 DAPI 8C2-siRNA-IMP-a2-a4 V2.00	0	31. siRNA-SC-10 PSPC1-A488 DAPI IMPa4-A546_o_TileScan_001 (Stage 15 of 49)	00-krRFspFjPpQKrX9zoc6Yx9
814.483	um^2	Cell	0.000	1.000	1163	24	siRNA-SC-10 PSPC1-A488 IMPa4-A546 DAPI 8C2-siRNA-IMP-a2-a4 V2.00	0	31. siRNA-SC-10 PSPC1-A488 DAPI IMPa4-A546_o_TileScan_001 (Stage 15 of 49)	00-krRFspFjPpQKrX9zoc6Yx9
485.336	um^2	Cell	0.000	1.000	1164	25	siRNA-SC-10 PSPC1-A488 IMPa4-A546 DAPI 8C2-siRNA-IMP-a2-a4 V2.00	0	31. siRNA-SC-10 PSPC1-A488 DAPI IMPa4-A546_o_TileScan_001 (Stage 15 of 49)	00-krRFspFjPpQKrX9zoc6Yx9
764.216	um^2	Cell	0.000	1.000	1165	0	siRNA-SC-10 PSPC1-A488 IMPa4-A546 DAPI 8C2-siRNA-IMP-a2-a4 V2.00	0	31. siRNA-SC-10 PSPC1-A488 DAPI IMPa4-A546_p_TileScan_001 (Stage 16 of 49)	00-2N8n2xxpL4Rp7DFqyhTbdB
4571.75	um^2	Cell	0.000	1.000	1166	1	siRNA-SC-10 PSPC1-A488 IMPa4-A546 DAPI 8C2-siRNA-IMP-a2-a4 V2.00	0	31. siRNA-SC-10 PSPC1-A488 DAPI IMPa4-A546_p_TileScan_001 (Stage 16 of 49)	00-2N8n2xxpL4Rp7DFqyhTbdB
1859.03	um^2	Cell	0.000	1.000	1167	2	siRNA-SC-10 PSPC1-A488 IMPa4-A546 DAPI 8C2-siRNA-IMP-a2-a4 V2.00	0	31. siRNA-SC-10 PSPC1-A488 DAPI IMPa4-A546_p_TileScan_001 (Stage 16 of 49)	00-2N8n2xxpL4Rp7DFqyhTbdB
2161.66	um^2	Cell	0.000	1.000	1168	3	siRNA-SC-10 PSPC1-A488 IMPa4-A546 DAPI 8C2-siRNA-IMP-a2-a4 V2.00	0	31. siRNA-SC-10 PSPC1-A488 DAPI IMPa4-A546_p_TileScan_001 (Stage 16 of 49)	00-2N8n2xxpL4Rp7DFqyhTbdB
861.056	um^2	Cell	0.000	1.000	1169	4	siRNA-SC-10 PSPC1-A488 IMPa4-A546 DAPI 8C2-siRNA-IMP-a2-a4 V2.00	0	31. siRNA-SC-10 PSPC1-A488 DAPI IMPa4-A546_p_TileScan_001 (Stage 16 of 49)	00-2N8n2xxpL4Rp7DFqyhTbdB
1666.98	um^2	Cell	0.000	1.000	1170	5	siRNA-SC-10 PSPC1-A488 IMPa4-A546 DAPI 8C2-siRNA-IMP-a2-a4 V2.00	0	31. siRNA-SC-10 PSPC1-A488 DAPI IMPa4-A546_p_TileScan_001 (Stage 16 of 49)	00-2N8n2xxpL4Rp7DFqyhTbdB
2927.79	um^2	Cell	0.000	1.000	1171	6	siRNA-SC-10 PSPC1-A488 IMPa4-A546 DAPI 8C2-siRNA-IMP-a2-a4 V2.00	0	31. siRNA-SC-10 PSPC1-A488 DAPI IMPa4-A546_p_TileScan_001 (Stage 16 of 49)	00-2N8n2xxpL4Rp7DFqyhTbdB
1489.43	um^2	Cell	0.000	1.000	1172	7	siRNA-SC-10 PSPC1-A488 IMPa4-A546 DAPI 8C2-siRNA-IMP-a2-a4 V2.00	0	31. siRNA-SC-10 PSPC1-A488 DAPI IMPa4-A546_p_TileScan_001 (Stage 16 of 49)	00-2N8n2xxpL4Rp7DFqyhTbdB
1353.64	um^2	Cell	0.000	1.000	1173	8	siRNA-SC-10 PSPC1-A488 IMPa4-A546 DAPI 8C2-siRNA-IMP-a2-a4 V2.00	0	31. siRNA-SC-10 PSPC1-A488 DAPI IMPa4-A546_p_TileScan_001 (Stage 16 of 49)	00-2N8n2xxpL4Rp7DFqyhTbdB
2518.92	um^2	Cell	0.000	1.000	1174	9	siRNA-SC-10 PSPC1-A488 IMPa4-A546 DAPI 8C2-siRNA-IMP-a2-a4 V2.00	0	31. siRNA-SC-10 PSPC1-A488 DAPI IMPa4-A546_p_TileScan_001 (Stage 16 of 49)	00-2N8n2xxpL4Rp7DFqyhTbdB
1091.32	um^2	Cell	0.000	1.000	1175	10	siRNA-SC-10 PSPC1-A488 IMPa4-A546 DAPI 8C2-siRNA-IMP-a2-a4 V2.00	0	31. siRNA-SC-10 PSPC1-A488 DAPI IMPa4-A546_p_TileScan_001 (Stage 16 of 49)	00-2N8n2xxpL4Rp7DFqyhTbdB
5409.85	um^2	Cell	0.000	1.000	1176	11	siRNA-SC-10 PSPC1-A488 IMPa4-A546 DAPI 8C2-siRNA-IMP-a2-a4 V2.00	0	31. siRNA-SC-10 PSPC1-A488 DAPI IMPa4-A546_p_TileScan_001 (Stage 16 of 49)	00-2N8n2xxpL4Rp7DFqyhTbdB
3144.7	um^2	Cell	0.000	1.000	1177	12	siRNA-SC-10 PSPC1-A488 IMPa4-A546 DAPI 8C2-siRNA-IMP-a2-a4 V2.00	0	31. siRNA-SC-10 PSPC1-A488 DAPI IMPa4-A546_p_TileScan_001 (Stage 16 of 49)	00-2N8n2xxpL4Rp7DFqyhTbdB
4101.02	um^2	Cell	0.000	1.000	1178	13	siRNA-SC-10 PSPC1-A488 IMPa4-A546 DAPI 8C2-siRNA-IMP-a2-a4 V2.00	0	31. siRNA-SC-10 PSPC1-A488 DAPI IMPa4-A546_p_TileScan_001 (Stage 16 of 49)	00-2N8n2xxpL4Rp7DFqyhTbdB
1889.05	um^2	Cell	0.000	1.000	1179	14	siRNA-SC-10 PSPC1-A488 IMPa4-A546 DAPI 8C2-siRNA-IMP-a2-a4 V2.00	0	31. siRNA-SC-10 PSPC1-A488 DAPI IMPa4-A546_p_TileScan_001 (Stage 16 of 49)	00-2N8n2xxpL4Rp7DFqyhTbdB
491.983	um^2	Cell	0.000	1.000	1180	15	siRNA-SC-10 PSPC1-A488 IMPa4-A546 DAPI 8C2-siRNA-IMP-a2-a4 V2.00	0	31. siRNA-SC-10 PSPC1-A488 DAPI IMPa4-A546_p_TileScan_001 (Stage 16 of 49)	00-2N8n2xxpL4Rp7DFqyhTbdB
516.338	um^2	Cell	0.000	1.000	1181	16	siRNA-SC-10 PSPC1-A488 IMPa4-A546 DAPI 8C2-siRNA-IMP-a2-a4 V2.00	0	31. siRNA-SC-10 PSPC1-A488 DAPI IMPa4-A546_p_TileScan_001 (Stage 16 of 49)	00-2N8n2xxpL4Rp7DFqyhTbdB
2509.5	um^2	Cell	0.000	1.000	1182	17	siRNA-SC-10 PSPC1-A488 IMPa4-A546 DAPI 8C2-siRNA-IMP-a2-a4 V2.00	0	31. siRNA-SC-10 PSPC1-A488 DAPI IMPa4-A546_p_TileScan_001 (Stage 16 of 49)	00-2N8n2xxpL4Rp7DFqyhTbdB
3295.22	um^2	Cell	0.000	1.000	1183	18	siRNA-SC-10 PSPC1-A488 IMPa4-A546 DAPI 8C2-siRNA-IMP-a2-a4 V2.00	0	31. siRNA-SC-10 PSPC1-A488 DAPI IMPa4-A546_p_TileScan_001 (Stage 16 of 49)	00-2N8n2xxpL4Rp7DFqyhTbdB
1688.05	um^2	Cell	0.000	1.000	1184	19	siRNA-SC-10 PSPC1-A488 IMPa4-A546 DAPI 8C2-siRNA-IMP-a2-a4 V2.00	0	31. siRNA-SC-10 PSPC1-A488 DAPI IMPa4-A546_p_TileScan_001 (Stage 16 of 49)	00-2N8n2xxpL4Rp7DFqyhTbdB
404.467	um^2	Cell	0.000	1.000	1185	20	siRNA-SC-10 PSPC1-A488 IMPa4-A546 DAPI 8C2-siRNA-IMP-a2-a4 V2.00	0	31. siRNA-SC-10 PSPC1-A488 DAPI IMPa4-A546_p_TileScan_001 (Stage 16 of 49)	00-2N8n2xxpL4Rp7DFqyhTbdB
1186.27	um^2	Cell	0.000	1.000	1186	21	siRNA-SC-10 PSPC1-A488 IMPa4-A546 DAPI 8C2-siRNA-IMP-a2-a4 V2.00	0	31. siRNA-SC-10 PSPC1-A488 DAPI IMPa4-A546_p_TileScan_001 (Stage 16 of 49)	00-2N8n2xxpL4Rp7DFqyhTbdB
3266.88	um^2	Cell	0.000	1.000	1187	0	siRNA-SC-10 PSPC1-A488 IMPa4-A546 DAPI 8C2-siRNA-IMP-a2-a4 V2.00	0	31. siRNA-SC-10 PSPC1-A488 DAPI IMPa4-A546_q_TileScan_001 (Stage 17 of 49)	00-UiTbWqcjrxFbsQWAbQgoTo
1112.48	um^2	Cell	0.000	1.000	1188	1	siRNA-SC-10 PSPC1-A488 IMPa4-A546 DAPI 8C2-siRNA-IMP-a2-a4 V2.00	0	31. siRNA-SC-10 PSPC1-A488 DAPI IMPa4-A546_q_TileScan_001 (Stage 17 of 49)	00-UiTbWqcjrxFbsQWAbQgoTo
1775.66	um^2	Cell	0.000	1.000	1189	2	siRNA-SC-10 PSPC1-A488 IMPa4-A546 DAPI 8C2-siRNA-IMP-a2-a4 V2.00	0	31. siRNA-SC-10 PSPC1-A488 DAPI IMPa4-A546_q_TileScan_001 (Stage 17 of 49)	00-UiTbWqcjrxFbsQWAbQgoTo
744.78	um^2	Cell	0.000	1.000	1190	3	siRNA-SC-10 PSPC1-A488 IMPa4-A546 DAPI 8C2-siRNA-IMP-a2-a4 V2.00	0	31. siRNA-SC-10 PSPC1-A488 DAPI IMPa4-A546_q_TileScan_001 (Stage 17 of 49)	00-UiTbWqcjrxFbsQWAbQgoTo
938.668	um^2	Cell	0.000	1.000	1191	4	siRNA-SC-10 PSPC1-A488 IMPa4-A546 DAPI 8C2-siRNA-IMP-a2-a4 V2.00	0	31. siRNA-SC-10 PSPC1-A488 DAPI IMPa4-A546_q_TileScan_001 (Stage 17 of 49)	00-UiTbWqcjrxFbsQWAbQgoTo
384.07	um^2	Cell	0.000	1.000	1192	5	siRNA-SC-10 PSPC1-A488 IMPa4-A546 DAPI 8C2-siRNA-IMP-a2-a4 V2.00	0	31. siRNA-SC-10 PSPC1-A488 DAPI IMPa4-A546_q_TileScan_001 (Stage 17 of 49)	00-UiTbWqcjrxFbsQWAbQgoTo
1675.92	um^2	Cell	0.000	1.000	1193	6	siRNA-SC-10 PSPC1-A488 IMPa4-A546 DAPI 8C2-siRNA-IMP-a2-a4 V2.00	0	31. siRNA-SC-10 PSPC1-A488 DAPI IMPa4-A546_q_TileScan_001 (Stage 17 of 49)	00-UiTbWqcjrxFbsQWAbQgoTo
1327.16	um^2	Cell	0.000	1.000	1194	7	siRNA-SC-10 PSPC1-A488 IMPa4-A546 DAPI 8C2-siRNA-IMP-a2-a4 V2.00	0	31. siRNA-SC-10 PSPC1-A488 DAPI IMPa4-A546_q_TileScan_001 (Stage 17 of 49)	00-UiTbWqcjrxFbsQWAbQgoTo
4450.7	um^2	Cell	0.000	1.000	1195	8	siRNA-SC-10 PSPC1-A488 IMPa4-A546 DAPI 8C2-siRNA-IMP-a2-a4 V2.00	0	31. siRNA-SC-10 PSPC1-A488 DAPI IMPa4-A546_q_TileScan_001 (Stage 17 of 49)	00-UiTbWqcjrxFbsQWAbQgoTo
1231.3	um^2	Cell	0.000	1.000	1196	9	siRNA-SC-10 PSPC1-A488 IMPa4-A546 DAPI 8C2-siRNA-IMP-a2-a4 V2.00	0	31. siRNA-SC-10 PSPC1-A488 DAPI IMPa4-A546_q_TileScan_001 (Stage 17 of 49)	00-UiTbWqcjrxFbsQWAbQgoTo
2039.38	um^2	Cell	0.000	1.000	1197	10	siRNA-SC-10 PSPC1-A488 IMPa4-A546 DAPI 8C2-siRNA-IMP-a2-a4 V2.00	0	31. siRNA-SC-10 PSPC1-A488 DAPI IMPa4-A546_q_TileScan_001 (Stage 17 of 49)	00-UiTbWqcjrxFbsQWAbQgoTo
2662.08	um^2	Cell	0.000	1.000	1198	11	siRNA-SC-10 PSPC1-A488 IMPa4-A546 DAPI 8C2-siRNA-IMP-a2-a4 V2.00	0	31. siRNA-SC-10 PSPC1-A488 DAPI IMPa4-A546_q_TileScan_001 (Stage 17 of 49)	00-UiTbWqcjrxFbsQWAbQgoTo
877.869	um^2	Cell	0.000	1.000	1199	12	siRNA-SC-10 PSPC1-A488 IMPa4-A546 DAPI 8C2-siRNA-IMP-a2-a4 V2.00	0	31. siRNA-SC-10 PSPC1-A488 DAPI IMPa4-A546_q_TileScan_001 (Stage 17 of 49)	00-UiTbWqcjrxFbsQWAbQgoTo
1652.76	um^2	Cell	0.000	1.000	1200	13	siRNA-SC-10 PSPC1-A488 IMPa4-A546 DAPI 8C2-siRNA-IMP-a2-a4 V2.00	0	31. siRNA-SC-10 PSPC1-A488 DAPI IMPa4-A546_q_TileScan_001 (Stage 17 of 49)	00-UiTbWqcjrxFbsQWAbQgoTo
2365.16	um^2	Cell	0.000	1.000	1201	14	siRNA-SC-10 PSPC1-A488 IMPa4-A546 DAPI 8C2-siRNA-IMP-a2-a4 V2.00	0	31. siRNA-SC-10 PSPC1-A488 DAPI IMPa4-A546_q_TileScan_001 (Stage 17 of 49)	00-UiTbWqcjrxFbsQWAbQgoTo
1535.66	um^2	Cell	0.000	1.000	1202	15	siRNA-SC-10 PSPC1-A488 IMPa4-A546 DAPI 8C2-siRNA-IMP-a2-a4 V2.00	0	31. siRNA-SC-10 PSPC1-A488 DAPI IMPa4-A546_q_TileScan_001 (Stage 17 of 49)	00-UiTbWqcjrxFbsQWAbQgoTo
2197.2	um^2	Cell	0.000	1.000	1203	16	siRNA-SC-10 PSPC1-A488 IMPa4-A546 DAPI 8C2-siRNA-IMP-a2-a4 V2.00	0	31. siRNA-SC-10 PSPC1-A488 DAPI IMPa4-A546_q_TileScan_001 (Stage 17 of 49)	00-UiTbWqcjrxFbsQWAbQgoTo
1883.9	um^2	Cell	0.000	1.000	1204	17	siRNA-SC-10 PSPC1-A488 IMPa4-A546 DAPI 8C2-siRNA-IMP-a2-a4 V2.00	0	31. siRNA-SC-10 PSPC1-A488 DAPI IMPa4-A546_q_TileScan_001 (Stage 17 of 49)	00-UiTbWqcjrxFbsQWAbQgoTo
2035.46	um^2	Cell	0.000	1.000	1205	18	siRNA-SC-10 PSPC1-A488 IMPa4-A546 DAPI 8C2-siRNA-IMP-a2-a4 V2.00	0	31. siRNA-SC-10 PSPC1-A488 DAPI IMPa4-A546_q_TileScan_001 (Stage 17 of 49)	00-UiTbWqcjrxFbsQWAbQgoTo
2028.05	um^2	Cell	0.000	1.000	1206	19	siRNA-SC-10 PSPC1-A488 IMPa4-A546 DAPI 8C2-siRNA-IMP-a2-a4 V2.00	0	31. siRNA-SC-10 PSPC1-A488 DAPI IMPa4-A546_q_TileScan_001 (Stage 17 of 49)	00-UiTbWqcjrxFbsQWAbQgoTo
859.996	um^2	Cell	0.000	1.000	1207	20	siRNA-SC-10 PSPC1-A488 IMPa4-A546 DAPI 8C2-siRNA-IMP-a2-a4 V2.00	0	31. siRNA-SC-10 PSPC1-A488 DAPI IMPa4-A546_q_TileScan_001 (Stage 17 of 49)	00-UiTbWqcjrxFbsQWAbQgoTo
1634.13	um^2	Cell	0.000	1.000	1208	21	siRNA-SC-10 PSPC1-A488 IMPa4-A546 DAPI 8C2-siRNA-IMP-a2-a4 V2.00	0	31. siRNA-SC-10 PSPC1-A488 DAPI IMPa4-A546_q_TileScan_001 (Stage 17 of 49)	00-UiTbWqcjrxFbsQWAbQgoTo
1176.16	um^2	Cell	0.000	1.000	1209	22	siRNA-SC-10 PSPC1-A488 IMPa4-A546 DAPI 8C2-siRNA-IMP-a2-a4 V2.00	0	31. siRNA-SC-10 PSPC1-A488 DAPI IMPa4-A546_q_TileScan_001 (Stage 17 of 49)	00-UiTbWqcjrxFbsQWAbQgoTo
1620.5	um^2	Cell	0.000	1.000	1210	23	siRNA-SC-10 PSPC1-A488 IMPa4-A546 DAPI 8C2-siRNA-IMP-a2-a4 V2.00	0	31. siRNA-SC-10 PSPC1-A488 DAPI IMPa4-A546_q_TileScan_001 (Stage 17 of 49)	00-UiTbWqcjrxFbsQWAbQgoTo
2066.15	um^2	Cell	0.000	1.000	1211	24	siRNA-SC-10 PSPC1-A488 IMPa4-A546 DAPI 8C2-siRNA-IMP-a2-a4 V2.00	0	31. siRNA-SC-10 PSPC1-A488 DAPI IMPa4-A546_q_TileScan_001 (Stage 17 of 49)	00-UiTbWqcjrxFbsQWAbQgoTo
2503.8	um^2	Cell	0.000	1.000	1212	25	siRNA-SC-10 PSPC1-A488 IMPa4-A546 DAPI 8C2-siRNA-IMP-a2-a4 V2.00	0	31. siRNA-SC-10 PSPC1-A488 DAPI IMPa4-A546_q_TileScan_001 (Stage 17 of 49)	00-UiTbWqcjrxFbsQWAbQgoTo
572.763	um^2	Cell	0.000	1.000	1213	26	siRNA-SC-10 PSPC1-A488 IMPa4-A546 DAPI 8C2-siRNA-IMP-a2-a4 V2.00	0	31. siRNA-SC-10 PSPC1-A488 DAPI IMPa4-A546_q_TileScan_001 (Stage 17 of 49)	00-UiTbWqcjrxFbsQWAbQgoTo
902.277	um^2	Cell	0.000	1.000	1214	27	siRNA-SC-10 PSPC1-A488 IMPa4-A546 DAPI 8C2-siRNA-IMP-a2-a4 V2.00	0	31. siRNA-SC-10 PSPC1-A488 DAPI IMPa4-A546_q_TileScan_001 (Stage 17 of 49)	00-UiTbWqcjrxFbsQWAbQgoTo
1337.19	um^2	Cell	0.000	1.000	1215	28	siRNA-SC-10 PSPC1-A488 IMPa4-A546 DAPI 8C2-siRNA-IMP-a2-a4 V2.00	0	31. siRNA-SC-10 PSPC1-A488 DAPI IMPa4-A546_q_TileScan_001 (Stage 17 of 49)	00-UiTbWqcjrxFbsQWAbQgoTo
3478.86	um^2	Cell	0.000	1.000	1216	29	siRNA-SC-10 PSPC1-A488 IMPa4-A546 DAPI 8C2-siRNA-IMP-a2-a4 V2.00	0	31. siRNA-SC-10 PSPC1-A488 DAPI IMPa4-A546_q_TileScan_001 (Stage 17 of 49)	00-UiTbWqcjrxFbsQWAbQgoTo
1177.43	um^2	Cell	0.000	1.000	1217	30	siRNA-SC-10 PSPC1-A488 IMPa4-A546 DAPI 8C2-siRNA-IMP-a2-a4 V2.00	0	31. siRNA-SC-10 PSPC1-A488 DAPI IMPa4-A546_q_TileScan_001 (Stage 17 of 49)	00-UiTbWqcjrxFbsQWAbQgoTo
1283.14	um^2	Cell	0.000	1.000	1218	31	siRNA-SC-10 PSPC1-A488 IMPa4-A546 DAPI 8C2-siRNA-IMP-a2-a4 V2.00	0	31. siRNA-SC-10 PSPC1-A488 DAPI IMPa4-A546_q_TileScan_001 (Stage 17 of 49)	00-UiTbWqcjrxFbsQWAbQgoTo
464.861	um^2	Cell	0.000	1.000	1219	0	siRNA-SC-10 PSPC1-A488 IMPa4-A546 DAPI 8C2-siRNA-IMP-a2-a4 V2.00	0	31. siRNA-SC-10 PSPC1-A488 DAPI IMPa4-A546_r_TileScan_001 (Stage 18 of 49)	00-i3ZLwrHN7BVeJgk7U7oSAn
1862.03	um^2	Cell	0.000	1.000	1220	1	siRNA-SC-10 PSPC1-A488 IMPa4-A546 DAPI 8C2-siRNA-IMP-a2-a4 V2.00	0	31. siRNA-SC-10 PSPC1-A488 DAPI IMPa4-A546_r_TileScan_001 (Stage 18 of 49)	00-i3ZLwrHN7BVeJgk7U7oSAn
899.522	um^2	Cell	0.000	1.000	1221	2	siRNA-SC-10 PSPC1-A488 IMPa4-A546 DAPI 8C2-siRNA-IMP-a2-a4 V2.00	0	31. siRNA-SC-10 PSPC1-A488 DAPI IMPa4-A546_r_TileScan_001 (Stage 18 of 49)	00-i3ZLwrHN7BVeJgk7U7oSAn
3715.46	um^2	Cell	0.000	1.000	1222	3	siRNA-SC-10 PSPC1-A488 IMPa4-A546 DAPI 8C2-siRNA-IMP-a2-a4 V2.00	0	31. siRNA-SC-10 PSPC1-A488 DAPI IMPa4-A546_r_TileScan_001 (Stage 18 of 49)	00-i3ZLwrHN7BVeJgk7U7oSAn
1060.45	um^2	Cell	0.000	1.000	1223	4	siRNA-SC-10 PSPC1-A488 IMPa4-A546 DAPI 8C2-siRNA-IMP-a2-a4 V2.00	0	31. siRNA-SC-10 PSPC1-A488 DAPI IMPa4-A546_r_TileScan_001 (Stage 18 of 49)	00-i3ZLwrHN7BVeJgk7U7oSAn
1133.47	um^2	Cell	0.000	1.000	1224	5	siRNA-SC-10 PSPC1-A488 IMPa4-A546 DAPI 8C2-siRNA-IMP-a2-a4 V2.00	0	31. siRNA-SC-10 PSPC1-A488 DAPI IMPa4-A546_r_TileScan_001 (Stage 18 of 49)	00-i3ZLwrHN7BVeJgk7U7oSAn
1067.61	um^2	Cell	0.000	1.000	1225	6	siRNA-SC-10 PSPC1-A488 IMPa4-A546 DAPI 8C2-siRNA-IMP-a2-a4 V2.00	0	31. siRNA-SC-10 PSPC1-A488 DAPI IMPa4-A546_r_TileScan_001 (Stage 18 of 49)	00-i3ZLwrHN7BVeJgk7U7oSAn
1464.76	um^2	Cell	0.000	1.000	1226	7	siRNA-SC-10 PSPC1-A488 IMPa4-A546 DAPI 8C2-siRNA-IMP-a2-a4 V2.00	0	31. siRNA-SC-10 PSPC1-A488 DAPI IMPa4-A546_r_TileScan_001 (Stage 18 of 49)	00-i3ZLwrHN7BVeJgk7U7oSAn
1180.04	um^2	Cell	0.000	1.000	1227	8	siRNA-SC-10 PSPC1-A488 IMPa4-A546 DAPI 8C2-siRNA-IMP-a2-a4 V2.00	0	31. siRNA-SC-10 PSPC1-A488 DAPI IMPa4-A546_r_TileScan_001 (Stage 18 of 49)	00-i3ZLwrHN7BVeJgk7U7oSAn
2598.79	um^2	Cell	0.000	1.000	1228	9	siRNA-SC-10 PSPC1-A488 IMPa4-A546 DAPI 8C2-siRNA-IMP-a2-a4 V2.00	0	31. siRNA-SC-10 PSPC1-A488 DAPI IMPa4-A546_r_TileScan_001 (Stage 18 of 49)	00-i3ZLwrHN7BVeJgk7U7oSAn
2416.39	um^2	Cell	0.000	1.000	1229	10	siRNA-SC-10 PSPC1-A488 IMPa4-A546 DAPI 8C2-siRNA-IMP-a2-a4 V2.00	0	31. siRNA-SC-10 PSPC1-A488 DAPI IMPa4-A546_r_TileScan_001 (Stage 18 of 49)	00-i3ZLwrHN7BVeJgk7U7oSAn
2712.6	um^2	Cell	0.000	1.000	1230	11	siRNA-SC-10 PSPC1-A488 IMPa4-A546 DAPI 8C2-siRNA-IMP-a2-a4 V2.00	0	31. siRNA-SC-10 PSPC1-A488 DAPI IMPa4-A546_r_TileScan_001 (Stage 18 of 49)	00-i3ZLwrHN7BVeJgk7U7oSAn
1861.05	um^2	Cell	0.000	1.000	1231	12	siRNA-SC-10 PSPC1-A488 IMPa4-A546 DAPI 8C2-siRNA-IMP-a2-a4 V2.00	0	31. siRNA-SC-10 PSPC1-A488 DAPI IMPa4-A546_r_TileScan_001 (Stage 18 of 49)	00-i3ZLwrHN7BVeJgk7U7oSAn
2403.92	um^2	Cell	0.000	1.000	1232	13	siRNA-SC-10 PSPC1-A488 IMPa4-A546 DAPI 8C2-siRNA-IMP-a2-a4 V2.00	0	31. siRNA-SC-10 PSPC1-A488 DAPI IMPa4-A546_r_TileScan_001 (Stage 18 of 49)	00-i3ZLwrHN7BVeJgk7U7oSAn
2005.06	um^2	Cell	0.000	1.000	1233	14	siRNA-SC-10 PSPC1-A488 IMPa4-A546 DAPI 8C2-siRNA-IMP-a2-a4 V2.00	0	31. siRNA-SC-10 PSPC1-A488 DAPI IMPa4-A546_r_TileScan_001 (Stage 18 of 49)	00-i3ZLwrHN7BVeJgk7U7oSAn
494.252	um^2	Cell	0.000	1.000	1234	15	siRNA-SC-10 PSPC1-A488 IMPa4-A546 DAPI 8C2-siRNA-IMP-a2-a4 V2.00	0	31. siRNA-SC-10 PSPC1-A488 DAPI IMPa4-A546_r_TileScan_001 (Stage 18 of 49)	00-i3ZLwrHN7BVeJgk7U7oSAn
559.691	um^2	Cell	0.000	1.000	1235	16	siRNA-SC-10 PSPC1-A488 IMPa4-A546 DAPI 8C2-siRNA-IMP-a2-a4 V2.00	0	31. siRNA-SC-10 PSPC1-A488 DAPI IMPa4-A546_r_TileScan_001 (Stage 18 of 49)	00-i3ZLwrHN7BVeJgk7U7oSAn
2382.07	um^2	Cell	0.000	1.000	1236	17	siRNA-SC-10 PSPC1-A488 IMPa4-A546 DAPI 8C2-siRNA-IMP-a2-a4 V2.00	0	31. siRNA-SC-10 PSPC1-A488 DAPI IMPa4-A546_r_TileScan_001 (Stage 18 of 49)	00-i3ZLwrHN7BVeJgk7U7oSAn
2094.57	um^2	Cell	0.000	1.000	1237	18	siRNA-SC-10 PSPC1-A488 IMPa4-A546 DAPI 8C2-siRNA-IMP-a2-a4 V2.00	0	31. siRNA-SC-10 PSPC1-A488 DAPI IMPa4-A546_r_TileScan_001 (Stage 18 of 49)	00-i3ZLwrHN7BVeJgk7U7oSAn
1849.08	um^2	Cell	0.000	1.000	1238	19	siRNA-SC-10 PSPC1-A488 IMPa4-A546 DAPI 8C2-siRNA-IMP-a2-a4 V2.00	0	31. siRNA-SC-10 PSPC1-A488 DAPI IMPa4-A546_r_TileScan_001 (Stage 18 of 49)	00-i3ZLwrHN7BVeJgk7U7oSAn
1996.63	um^2	Cell	0.000	1.000	1239	20	siRNA-SC-10 PSPC1-A488 IMPa4-A546 DAPI 8C2-siRNA-IMP-a2-a4 V2.00	0	31. siRNA-SC-10 PSPC1-A488 DAPI IMPa4-A546_r_TileScan_001 (Stage 18 of 49)	00-i3ZLwrHN7BVeJgk7U7oSAn
2640.81	um^2	Cell	0.000	1.000	1240	21	siRNA-SC-10 PSPC1-A488 IMPa4-A546 DAPI 8C2-siRNA-IMP-a2-a4 V2.00	0	31. siRNA-SC-10 PSPC1-A488 DAPI IMPa4-A546_r_TileScan_001 (Stage 18 of 49)	00-i3ZLwrHN7BVeJgk7U7oSAn
1880.05	um^2	Cell	0.000	1.000	1241	22	siRNA-SC-10 PSPC1-A488 IMPa4-A546 DAPI 8C2-siRNA-IMP-a2-a4 V2.00	0	31. siRNA-SC-10 PSPC1-A488 DAPI IMPa4-A546_r_TileScan_001 (Stage 18 of 49)	00-i3ZLwrHN7BVeJgk7U7oSAn
2054.5	um^2	Cell	0.000	1.000	1242	23	siRNA-SC-10 PSPC1-A488 IMPa4-A546 DAPI 8C2-siRNA-IMP-a2-a4 V2.00	0	31. siRNA-SC-10 PSPC1-A488 DAPI IMPa4-A546_r_TileScan_001 (Stage 18 of 49)	00-i3ZLwrHN7BVeJgk7U7oSAn
1736.91	um^2	Cell	0.000	1.000	1243	24	siRNA-SC-10 PSPC1-A488 IMPa4-A546 DAPI 8C2-siRNA-IMP-a2-a4 V2.00	0	31. siRNA-SC-10 PSPC1-A488 DAPI IMPa4-A546_r_TileScan_001 (Stage 18 of 49)	00-i3ZLwrHN7BVeJgk7U7oSAn
1359.56	um^2	Cell	0.000	1.000	1244	25	siRNA-SC-10 PSPC1-A488 IMPa4-A546 DAPI 8C2-siRNA-IMP-a2-a4 V2.00	0	31. siRNA-SC-10 PSPC1-A488 DAPI IMPa4-A546_r_TileScan_001 (Stage 18 of 49)	00-i3ZLwrHN7BVeJgk7U7oSAn
2551.27	um^2	Cell	0.000	1.000	1245	26	siRNA-SC-10 PSPC1-A488 IMPa4-A546 DAPI 8C2-siRNA-IMP-a2-a4 V2.00	0	31. siRNA-SC-10 PSPC1-A488 DAPI IMPa4-A546_r_TileScan_001 (Stage 18 of 49)	00-i3ZLwrHN7BVeJgk7U7oSAn
1280.49	um^2	Cell	0.000	1.000	1246	27	siRNA-SC-10 PSPC1-A488 IMPa4-A546 DAPI 8C2-siRNA-IMP-a2-a4 V2.00	0	31. siRNA-SC-10 PSPC1-A488 DAPI IMPa4-A546_r_TileScan_001 (Stage 18 of 49)	00-i3ZLwrHN7BVeJgk7U7oSAn
1435.19	um^2	Cell	0.000	1.000	1247	28	siRNA-SC-10 PSPC1-A488 IMPa4-A546 DAPI 8C2-siRNA-IMP-a2-a4 V2.00	0	31. siRNA-SC-10 PSPC1-A488 DAPI IMPa4-A546_r_TileScan_001 (Stage 18 of 49)	00-i3ZLwrHN7BVeJgk7U7oSAn
763.356	um^2	Cell	0.000	1.000	1248	0	siRNA-SC-10 PSPC1-A488 IMPa4-A546 DAPI 8C2-siRNA-IMP-a2-a4 V2.00	0	31. siRNA-SC-10 PSPC1-A488 DAPI IMPa4-A546_s_TileScan_001 (Stage 19 of 49)	00-H8R83WJ8TzrGDQ4VgcDmMf
2071.9	um^2	Cell	0.000	1.000	1249	1	siRNA-SC-10 PSPC1-A488 IMPa4-A546 DAPI 8C2-siRNA-IMP-a2-a4 V2.00	0	31. siRNA-SC-10 PSPC1-A488 DAPI IMPa4-A546_s_TileScan_001 (Stage 19 of 49)	00-H8R83WJ8TzrGDQ4VgcDmMf
2211.98	um^2	Cell	0.000	1.000	1250	2	siRNA-SC-10 PSPC1-A488 IMPa4-A546 DAPI 8C2-siRNA-IMP-a2-a4 V2.00	0	31. siRNA-SC-10 PSPC1-A488 DAPI IMPa4-A546_s_TileScan_001 (Stage 19 of 49)	00-H8R83WJ8TzrGDQ4VgcDmMf
2094.41	um^2	Cell	0.000	1.000	1251	3	siRNA-SC-10 PSPC1-A488 IMPa4-A546 DAPI 8C2-siRNA-IMP-a2-a4 V2.00	0	31. siRNA-SC-10 PSPC1-A488 DAPI IMPa4-A546_s_TileScan_001 (Stage 19 of 49)	00-H8R83WJ8TzrGDQ4VgcDmMf
2309.6	um^2	Cell	0.000	1.000	1252	4	siRNA-SC-10 PSPC1-A488 IMPa4-A546 DAPI 8C2-siRNA-IMP-a2-a4 V2.00	0	31. siRNA-SC-10 PSPC1-A488 DAPI IMPa4-A546_s_TileScan_001 (Stage 19 of 49)	00-H8R83WJ8TzrGDQ4VgcDmMf
1462.75	um^2	Cell	0.000	1.000	1253	5	siRNA-SC-10 PSPC1-A488 IMPa4-A546 DAPI 8C2-siRNA-IMP-a2-a4 V2.00	0	31. siRNA-SC-10 PSPC1-A488 DAPI IMPa4-A546_s_TileScan_001 (Stage 19 of 49)	00-H8R83WJ8TzrGDQ4VgcDmMf
1657.45	um^2	Cell	0.000	1.000	1254	6	siRNA-SC-10 PSPC1-A488 IMPa4-A546 DAPI 8C2-siRNA-IMP-a2-a4 V2.00	0	31. siRNA-SC-10 PSPC1-A488 DAPI IMPa4-A546_s_TileScan_001 (Stage 19 of 49)	00-H8R83WJ8TzrGDQ4VgcDmMf
2398.42	um^2	Cell	0.000	1.000	1255	7	siRNA-SC-10 PSPC1-A488 IMPa4-A546 DAPI 8C2-siRNA-IMP-a2-a4 V2.00	0	31. siRNA-SC-10 PSPC1-A488 DAPI IMPa4-A546_s_TileScan_001 (Stage 19 of 49)	00-H8R83WJ8TzrGDQ4VgcDmMf
1945.82	um^2	Cell	0.000	1.000	1256	8	siRNA-SC-10 PSPC1-A488 IMPa4-A546 DAPI 8C2-siRNA-IMP-a2-a4 V2.00	0	31. siRNA-SC-10 PSPC1-A488 DAPI IMPa4-A546_s_TileScan_001 (Stage 19 of 49)	00-H8R83WJ8TzrGDQ4VgcDmMf
1483.95	um^2	Cell	0.000	1.000	1257	9	siRNA-SC-10 PSPC1-A488 IMPa4-A546 DAPI 8C2-siRNA-IMP-a2-a4 V2.00	0	31. siRNA-SC-10 PSPC1-A488 DAPI IMPa4-A546_s_TileScan_001 (Stage 19 of 49)	00-H8R83WJ8TzrGDQ4VgcDmMf
1912.24	um^2	Cell	0.000	1.000	1258	10	siRNA-SC-10 PSPC1-A488 IMPa4-A546 DAPI 8C2-siRNA-IMP-a2-a4 V2.00	0	31. siRNA-SC-10 PSPC1-A488 DAPI IMPa4-A546_s_TileScan_001 (Stage 19 of 49)	00-H8R83WJ8TzrGDQ4VgcDmMf
1526.34	um^2	Cell	0.000	1.000	1259	11	siRNA-SC-10 PSPC1-A488 IMPa4-A546 DAPI 8C2-siRNA-IMP-a2-a4 V2.00	0	31. siRNA-SC-10 PSPC1-A488 DAPI IMPa4-A546_s_TileScan_001 (Stage 19 of 49)	00-H8R83WJ8TzrGDQ4VgcDmMf
5202.03	um^2	Cell	0.000	1.000	1260	12	siRNA-SC-10 PSPC1-A488 IMPa4-A546 DAPI 8C2-siRNA-IMP-a2-a4 V2.00	0	31. siRNA-SC-10 PSPC1-A488 DAPI IMPa4-A546_s_TileScan_001 (Stage 19 of 49)	00-H8R83WJ8TzrGDQ4VgcDmMf
1261.72	um^2	Cell	0.000	1.000	1261	13	siRNA-SC-10 PSPC1-A488 IMPa4-A546 DAPI 8C2-siRNA-IMP-a2-a4 V2.00	0	31. siRNA-SC-10 PSPC1-A488 DAPI IMPa4-A546_s_TileScan_001 (Stage 19 of 49)	00-H8R83WJ8TzrGDQ4VgcDmMf
2016.24	um^2	Cell	0.000	1.000	1262	14	siRNA-SC-10 PSPC1-A488 IMPa4-A546 DAPI 8C2-siRNA-IMP-a2-a4 V2.00	0	31. siRNA-SC-10 PSPC1-A488 DAPI IMPa4-A546_s_TileScan_001 (Stage 19 of 49)	00-H8R83WJ8TzrGDQ4VgcDmMf
1960.73	um^2	Cell	0.000	1.000	1263	15	siRNA-SC-10 PSPC1-A488 IMPa4-A546 DAPI 8C2-siRNA-IMP-a2-a4 V2.00	0	31. siRNA-SC-10 PSPC1-A488 DAPI IMPa4-A546_s_TileScan_001 (Stage 19 of 49)	00-H8R83WJ8TzrGDQ4VgcDmMf
1791.57	um^2	Cell	0.000	1.000	1264	16	siRNA-SC-10 PSPC1-A488 IMPa4-A546 DAPI 8C2-siRNA-IMP-a2-a4 V2.00	0	31. siRNA-SC-10 PSPC1-A488 DAPI IMPa4-A546_s_TileScan_001 (Stage 19 of 49)	00-H8R83WJ8TzrGDQ4VgcDmMf
653.707	um^2	Cell	0.000	1.000	1265	17	siRNA-SC-10 PSPC1-A488 IMPa4-A546 DAPI 8C2-siRNA-IMP-a2-a4 V2.00	0	31. siRNA-SC-10 PSPC1-A488 DAPI IMPa4-A546_s_TileScan_001 (Stage 19 of 49)	00-H8R83WJ8TzrGDQ4VgcDmMf
1467.29	um^2	Cell	0.000	1.000	1266	18	siRNA-SC-10 PSPC1-A488 IMPa4-A546 DAPI 8C2-siRNA-IMP-a2-a4 V2.00	0	31. siRNA-SC-10 PSPC1-A488 DAPI IMPa4-A546_s_TileScan_001 (Stage 19 of 49)	00-H8R83WJ8TzrGDQ4VgcDmMf
2357.08	um^2	Cell	0.000	1.000	1267	19	siRNA-SC-10 PSPC1-A488 IMPa4-A546 DAPI 8C2-siRNA-IMP-a2-a4 V2.00	0	31. siRNA-SC-10 PSPC1-A488 DAPI IMPa4-A546_s_TileScan_001 (Stage 19 of 49)	00-H8R83WJ8TzrGDQ4VgcDmMf
2833.89	um^2	Cell	0.000	1.000	1268	20	siRNA-SC-10 PSPC1-A488 IMPa4-A546 DAPI 8C2-siRNA-IMP-a2-a4 V2.00	0	31. siRNA-SC-10 PSPC1-A488 DAPI IMPa4-A546_s_TileScan_001 (Stage 19 of 49)	00-H8R83WJ8TzrGDQ4VgcDmMf
967.786	um^2	Cell	0.000	1.000	1269	21	siRNA-SC-10 PSPC1-A488 IMPa4-A546 DAPI 8C2-siRNA-IMP-a2-a4 V2.00	0	31. siRNA-SC-10 PSPC1-A488 DAPI IMPa4-A546_s_TileScan_001 (Stage 19 of 49)	00-H8R83WJ8TzrGDQ4VgcDmMf
880.715	um^2	Cell	0.000	1.000	1270	22	siRNA-SC-10 PSPC1-A488 IMPa4-A546 DAPI 8C2-siRNA-IMP-a2-a4 V2.00	0	31. siRNA-SC-10 PSPC1-A488 DAPI IMPa4-A546_s_TileScan_001 (Stage 19 of 49)	00-H8R83WJ8TzrGDQ4VgcDmMf
1879.8	um^2	Cell	0.000	1.000	1271	23	siRNA-SC-10 PSPC1-A488 IMPa4-A546 DAPI 8C2-siRNA-IMP-a2-a4 V2.00	0	31. siRNA-SC-10 PSPC1-A488 DAPI IMPa4-A546_s_TileScan_001 (Stage 19 of 49)	00-H8R83WJ8TzrGDQ4VgcDmMf
1150.67	um^2	Cell	0.000	1.000	1272	24	siRNA-SC-10 PSPC1-A488 IMPa4-A546 DAPI 8C2-siRNA-IMP-a2-a4 V2.00	0	31. siRNA-SC-10 PSPC1-A488 DAPI IMPa4-A546_s_TileScan_001 (Stage 19 of 49)	00-H8R83WJ8TzrGDQ4VgcDmMf
1333.71	um^2	Cell	0.000	1.000	1273	0	siRNA-SC-10 PSPC1-A488 IMPa4-A546 DAPI 8C2-siRNA-IMP-a2-a4 V2.00	0	31. siRNA-SC-10 PSPC1-A488 DAPI IMPa4-A546_t_TileScan_001 (Stage 20 of 49)	00-B8VtRrBSWRLzXsHp8cxgG3
847.435	um^2	Cell	0.000	1.000	1274	1	siRNA-SC-10 PSPC1-A488 IMPa4-A546 DAPI 8C2-siRNA-IMP-a2-a4 V2.00	0	31. siRNA-SC-10 PSPC1-A488 DAPI IMPa4-A546_t_TileScan_001 (Stage 20 of 49)	00-B8VtRrBSWRLzXsHp8cxgG3
1996.06	um^2	Cell	0.000	1.000	1275	2	siRNA-SC-10 PSPC1-A488 IMPa4-A546 DAPI 8C2-siRNA-IMP-a2-a4 V2.00	0	31. siRNA-SC-10 PSPC1-A488 DAPI IMPa4-A546_t_TileScan_001 (Stage 20 of 49)	00-B8VtRrBSWRLzXsHp8cxgG3
1994.96	um^2	Cell	0.000	1.000	1276	3	siRNA-SC-10 PSPC1-A488 IMPa4-A546 DAPI 8C2-siRNA-IMP-a2-a4 V2.00	0	31. siRNA-SC-10 PSPC1-A488 DAPI IMPa4-A546_t_TileScan_001 (Stage 20 of 49)	00-B8VtRrBSWRLzXsHp8cxgG3
843.335	um^2	Cell	0.000	1.000	1277	4	siRNA-SC-10 PSPC1-A488 IMPa4-A546 DAPI 8C2-siRNA-IMP-a2-a4 V2.00	0	31. siRNA-SC-10 PSPC1-A488 DAPI IMPa4-A546_t_TileScan_001 (Stage 20 of 49)	00-B8VtRrBSWRLzXsHp8cxgG3
2090.78	um^2	Cell	0.000	1.000	1278	5	siRNA-SC-10 PSPC1-A488 IMPa4-A546 DAPI 8C2-siRNA-IMP-a2-a4 V2.00	0	31. siRNA-SC-10 PSPC1-A488 DAPI IMPa4-A546_t_TileScan_001 (Stage 20 of 49)	00-B8VtRrBSWRLzXsHp8cxgG3
1568.46	um^2	Cell	0.000	1.000	1279	6	siRNA-SC-10 PSPC1-A488 IMPa4-A546 DAPI 8C2-siRNA-IMP-a2-a4 V2.00	0	31. siRNA-SC-10 PSPC1-A488 DAPI IMPa4-A546_t_TileScan_001 (Stage 20 of 49)	00-B8VtRrBSWRLzXsHp8cxgG3
663.513	um^2	Cell	0.000	1.000	1280	7	siRNA-SC-10 PSPC1-A488 IMPa4-A546 DAPI 8C2-siRNA-IMP-a2-a4 V2.00	0	31. siRNA-SC-10 PSPC1-A488 DAPI IMPa4-A546_t_TileScan_001 (Stage 20 of 49)	00-B8VtRrBSWRLzXsHp8cxgG3
1451.88	um^2	Cell	0.000	1.000	1281	8	siRNA-SC-10 PSPC1-A488 IMPa4-A546 DAPI 8C2-siRNA-IMP-a2-a4 V2.00	0	31. siRNA-SC-10 PSPC1-A488 DAPI IMPa4-A546_t_TileScan_001 (Stage 20 of 49)	00-B8VtRrBSWRLzXsHp8cxgG3
1165.3	um^2	Cell	0.000	1.000	1282	9	siRNA-SC-10 PSPC1-A488 IMPa4-A546 DAPI 8C2-siRNA-IMP-a2-a4 V2.00	0	31. siRNA-SC-10 PSPC1-A488 DAPI IMPa4-A546_t_TileScan_001 (Stage 20 of 49)	00-B8VtRrBSWRLzXsHp8cxgG3
968.269	um^2	Cell	0.000	1.000	1283	10	siRNA-SC-10 PSPC1-A488 IMPa4-A546 DAPI 8C2-siRNA-IMP-a2-a4 V2.00	0	31. siRNA-SC-10 PSPC1-A488 DAPI IMPa4-A546_t_TileScan_001 (Stage 20 of 49)	00-B8VtRrBSWRLzXsHp8cxgG3
969.476	um^2	Cell	0.000	1.000	1284	11	siRNA-SC-10 PSPC1-A488 IMPa4-A546 DAPI 8C2-siRNA-IMP-a2-a4 V2.00	0	31. siRNA-SC-10 PSPC1-A488 DAPI IMPa4-A546_t_TileScan_001 (Stage 20 of 49)	00-B8VtRrBSWRLzXsHp8cxgG3
1911.84	um^2	Cell	0.000	1.000	1285	12	siRNA-SC-10 PSPC1-A488 IMPa4-A546 DAPI 8C2-siRNA-IMP-a2-a4 V2.00	0	31. siRNA-SC-10 PSPC1-A488 DAPI IMPa4-A546_t_TileScan_001 (Stage 20 of 49)	00-B8VtRrBSWRLzXsHp8cxgG3
2078.69	um^2	Cell	0.000	1.000	1286	13	siRNA-SC-10 PSPC1-A488 IMPa4-A546 DAPI 8C2-siRNA-IMP-a2-a4 V2.00	0	31. siRNA-SC-10 PSPC1-A488 DAPI IMPa4-A546_t_TileScan_001 (Stage 20 of 49)	00-B8VtRrBSWRLzXsHp8cxgG3
1027.8	um^2	Cell	0.000	1.000	1287	14	siRNA-SC-10 PSPC1-A488 IMPa4-A546 DAPI 8C2-siRNA-IMP-a2-a4 V2.00	0	31. siRNA-SC-10 PSPC1-A488 DAPI IMPa4-A546_t_TileScan_001 (Stage 20 of 49)	00-B8VtRrBSWRLzXsHp8cxgG3
2000.76	um^2	Cell	0.000	1.000	1288	15	siRNA-SC-10 PSPC1-A488 IMPa4-A546 DAPI 8C2-siRNA-IMP-a2-a4 V2.00	0	31. siRNA-SC-10 PSPC1-A488 DAPI IMPa4-A546_t_TileScan_001 (Stage 20 of 49)	00-B8VtRrBSWRLzXsHp8cxgG3
296.777	um^2	Cell	0.000	1.000	1289	16	siRNA-SC-10 PSPC1-A488 IMPa4-A546 DAPI 8C2-siRNA-IMP-a2-a4 V2.00	0	31. siRNA-SC-10 PSPC1-A488 DAPI IMPa4-A546_t_TileScan_001 (Stage 20 of 49)	00-B8VtRrBSWRLzXsHp8cxgG3
1493.24	um^2	Cell	0.000	1.000	1290	17	siRNA-SC-10 PSPC1-A488 IMPa4-A546 DAPI 8C2-siRNA-IMP-a2-a4 V2.00	0	31. siRNA-SC-10 PSPC1-A488 DAPI IMPa4-A546_t_TileScan_001 (Stage 20 of 49)	00-B8VtRrBSWRLzXsHp8cxgG3
1326.92	um^2	Cell	0.000	1.000	1291	18	siRNA-SC-10 PSPC1-A488 IMPa4-A546 DAPI 8C2-siRNA-IMP-a2-a4 V2.00	0	31. siRNA-SC-10 PSPC1-A488 DAPI IMPa4-A546_t_TileScan_001 (Stage 20 of 49)	00-B8VtRrBSWRLzXsHp8cxgG3
915.113	um^2	Cell	0.000	1.000	1292	19	siRNA-SC-10 PSPC1-A488 IMPa4-A546 DAPI 8C2-siRNA-IMP-a2-a4 V2.00	0	31. siRNA-SC-10 PSPC1-A488 DAPI IMPa4-A546_t_TileScan_001 (Stage 20 of 49)	00-B8VtRrBSWRLzXsHp8cxgG3
1026.78	um^2	Cell	0.000	1.000	1293	20	siRNA-SC-10 PSPC1-A488 IMPa4-A546 DAPI 8C2-siRNA-IMP-a2-a4 V2.00	0	31. siRNA-SC-10 PSPC1-A488 DAPI IMPa4-A546_t_TileScan_001 (Stage 20 of 49)	00-B8VtRrBSWRLzXsHp8cxgG3
1886.5	um^2	Cell	0.000	1.000	1294	21	siRNA-SC-10 PSPC1-A488 IMPa4-A546 DAPI 8C2-siRNA-IMP-a2-a4 V2.00	0	31. siRNA-SC-10 PSPC1-A488 DAPI IMPa4-A546_t_TileScan_001 (Stage 20 of 49)	00-B8VtRrBSWRLzXsHp8cxgG3
1585.93	um^2	Cell	0.000	1.000	1295	22	siRNA-SC-10 PSPC1-A488 IMPa4-A546 DAPI 8C2-siRNA-IMP-a2-a4 V2.00	0	31. siRNA-SC-10 PSPC1-A488 DAPI IMPa4-A546_t_TileScan_001 (Stage 20 of 49)	00-B8VtRrBSWRLzXsHp8cxgG3
1310.49	um^2	Cell	0.000	1.000	1296	23	siRNA-SC-10 PSPC1-A488 IMPa4-A546 DAPI 8C2-siRNA-IMP-a2-a4 V2.00	0	31. siRNA-SC-10 PSPC1-A488 DAPI IMPa4-A546_t_TileScan_001 (Stage 20 of 49)	00-B8VtRrBSWRLzXsHp8cxgG3
1135.38	um^2	Cell	0.000	1.000	1297	24	siRNA-SC-10 PSPC1-A488 IMPa4-A546 DAPI 8C2-siRNA-IMP-a2-a4 V2.00	0	31. siRNA-SC-10 PSPC1-A488 DAPI IMPa4-A546_t_TileScan_001 (Stage 20 of 49)	00-B8VtRrBSWRLzXsHp8cxgG3
1492.64	um^2	Cell	0.000	1.000	1298	25	siRNA-SC-10 PSPC1-A488 IMPa4-A546 DAPI 8C2-siRNA-IMP-a2-a4 V2.00	0	31. siRNA-SC-10 PSPC1-A488 DAPI IMPa4-A546_t_TileScan_001 (Stage 20 of 49)	00-B8VtRrBSWRLzXsHp8cxgG3
952.314	um^2	Cell	0.000	1.000	1299	26	siRNA-SC-10 PSPC1-A488 IMPa4-A546 DAPI 8C2-siRNA-IMP-a2-a4 V2.00	0	31. siRNA-SC-10 PSPC1-A488 DAPI IMPa4-A546_t_TileScan_001 (Stage 20 of 49)	00-B8VtRrBSWRLzXsHp8cxgG3
872.763	um^2	Cell	0.000	1.000	1300	27	siRNA-SC-10 PSPC1-A488 IMPa4-A546 DAPI 8C2-siRNA-IMP-a2-a4 V2.00	0	31. siRNA-SC-10 PSPC1-A488 DAPI IMPa4-A546_t_TileScan_001 (Stage 20 of 49)	00-B8VtRrBSWRLzXsHp8cxgG3
1611.66	um^2	Cell	0.000	1.000	1301	28	siRNA-SC-10 PSPC1-A488 IMPa4-A546 DAPI 8C2-siRNA-IMP-a2-a4 V2.00	0	31. siRNA-SC-10 PSPC1-A488 DAPI IMPa4-A546_t_TileScan_001 (Stage 20 of 49)	00-B8VtRrBSWRLzXsHp8cxgG3
1826.63	um^2	Cell	0.000	1.000	1302	29	siRNA-SC-10 PSPC1-A488 IMPa4-A546 DAPI 8C2-siRNA-IMP-a2-a4 V2.00	0	31. siRNA-SC-10 PSPC1-A488 DAPI IMPa4-A546_t_TileScan_001 (Stage 20 of 49)	00-B8VtRrBSWRLzXsHp8cxgG3
1351.51	um^2	Cell	0.000	1.000	1303	30	siRNA-SC-10 PSPC1-A488 IMPa4-A546 DAPI 8C2-siRNA-IMP-a2-a4 V2.00	0	31. siRNA-SC-10 PSPC1-A488 DAPI IMPa4-A546_t_TileScan_001 (Stage 20 of 49)	00-B8VtRrBSWRLzXsHp8cxgG3
948.666	um^2	Cell	0.000	1.000	1304	31	siRNA-SC-10 PSPC1-A488 IMPa4-A546 DAPI 8C2-siRNA-IMP-a2-a4 V2.00	0	31. siRNA-SC-10 PSPC1-A488 DAPI IMPa4-A546_t_TileScan_001 (Stage 20 of 49)	00-B8VtRrBSWRLzXsHp8cxgG3
1320.72	um^2	Cell	0.000	1.000	1305	32	siRNA-SC-10 PSPC1-A488 IMPa4-A546 DAPI 8C2-siRNA-IMP-a2-a4 V2.00	0	31. siRNA-SC-10 PSPC1-A488 DAPI IMPa4-A546_t_TileScan_001 (Stage 20 of 49)	00-B8VtRrBSWRLzXsHp8cxgG3
514.148	um^2	Cell	0.000	1.000	1306	33	siRNA-SC-10 PSPC1-A488 IMPa4-A546 DAPI 8C2-siRNA-IMP-a2-a4 V2.00	0	31. siRNA-SC-10 PSPC1-A488 DAPI IMPa4-A546_t_TileScan_001 (Stage 20 of 49)	00-B8VtRrBSWRLzXsHp8cxgG3
2503.75	um^2	Cell	0.000	1.000	1307	34	siRNA-SC-10 PSPC1-A488 IMPa4-A546 DAPI 8C2-siRNA-IMP-a2-a4 V2.00	0	31. siRNA-SC-10 PSPC1-A488 DAPI IMPa4-A546_t_TileScan_001 (Stage 20 of 49)	00-B8VtRrBSWRLzXsHp8cxgG3
568.716	um^2	Cell	0.000	1.000	1308	35	siRNA-SC-10 PSPC1-A488 IMPa4-A546 DAPI 8C2-siRNA-IMP-a2-a4 V2.00	0	31. siRNA-SC-10 PSPC1-A488 DAPI IMPa4-A546_t_TileScan_001 (Stage 20 of 49)	00-B8VtRrBSWRLzXsHp8cxgG3
4114.36	um^2	Cell	0.000	1.000	1309	36	siRNA-SC-10 PSPC1-A488 IMPa4-A546 DAPI 8C2-siRNA-IMP-a2-a4 V2.00	0	31. siRNA-SC-10 PSPC1-A488 DAPI IMPa4-A546_t_TileScan_001 (Stage 20 of 49)	00-B8VtRrBSWRLzXsHp8cxgG3
714.687	um^2	Cell	0.000	1.000	1310	37	siRNA-SC-10 PSPC1-A488 IMPa4-A546 DAPI 8C2-siRNA-IMP-a2-a4 V2.00	0	31. siRNA-SC-10 PSPC1-A488 DAPI IMPa4-A546_t_TileScan_001 (Stage 20 of 49)	00-B8VtRrBSWRLzXsHp8cxgG3
1597.19	um^2	Cell	0.000	1.000	1311	38	siRNA-SC-10 PSPC1-A488 IMPa4-A546 DAPI 8C2-siRNA-IMP-a2-a4 V2.00	0	31. siRNA-SC-10 PSPC1-A488 DAPI IMPa4-A546_t_TileScan_001 (Stage 20 of 49)	00-B8VtRrBSWRLzXsHp8cxgG3
1535.61	um^2	Cell	0.000	1.000	1312	39	siRNA-SC-10 PSPC1-A488 IMPa4-A546 DAPI 8C2-siRNA-IMP-a2-a4 V2.00	0	31. siRNA-SC-10 PSPC1-A488 DAPI IMPa4-A546_t_TileScan_001 (Stage 20 of 49)	00-B8VtRrBSWRLzXsHp8cxgG3
1508.37	um^2	Cell	0.000	1.000	1313	40	siRNA-SC-10 PSPC1-A488 IMPa4-A546 DAPI 8C2-siRNA-IMP-a2-a4 V2.00	0	31. siRNA-SC-10 PSPC1-A488 DAPI IMPa4-A546_t_TileScan_001 (Stage 20 of 49)	00-B8VtRrBSWRLzXsHp8cxgG3
1455.81	um^2	Cell	0.000	1.000	1314	0	siRNA-SC-10 PSPC1-A488 IMPa4-A546 DAPI 8C2-siRNA-IMP-a2-a4 V2.00	0	31. siRNA-SC-10 PSPC1-A488 DAPI IMPa4-A546_u_TileScan_001 (Stage 21 of 49)	00-TU8MwmA2J7tbGGXYVwvTgF
825.314	um^2	Cell	0.000	1.000	1315	1	siRNA-SC-10 PSPC1-A488 IMPa4-A546 DAPI 8C2-siRNA-IMP-a2-a4 V2.00	0	31. siRNA-SC-10 PSPC1-A488 DAPI IMPa4-A546_u_TileScan_001 (Stage 21 of 49)	00-TU8MwmA2J7tbGGXYVwvTgF
1454.2	um^2	Cell	0.000	1.000	1316	2	siRNA-SC-10 PSPC1-A488 IMPa4-A546 DAPI 8C2-siRNA-IMP-a2-a4 V2.00	0	31. siRNA-SC-10 PSPC1-A488 DAPI IMPa4-A546_u_TileScan_001 (Stage 21 of 49)	00-TU8MwmA2J7tbGGXYVwvTgF
3160.04	um^2	Cell	0.000	1.000	1317	3	siRNA-SC-10 PSPC1-A488 IMPa4-A546 DAPI 8C2-siRNA-IMP-a2-a4 V2.00	0	31. siRNA-SC-10 PSPC1-A488 DAPI IMPa4-A546_u_TileScan_001 (Stage 21 of 49)	00-TU8MwmA2J7tbGGXYVwvTgF
1309.67	um^2	Cell	0.000	1.000	1318	4	siRNA-SC-10 PSPC1-A488 IMPa4-A546 DAPI 8C2-siRNA-IMP-a2-a4 V2.00	0	31. siRNA-SC-10 PSPC1-A488 DAPI IMPa4-A546_u_TileScan_001 (Stage 21 of 49)	00-TU8MwmA2J7tbGGXYVwvTgF
2136.6	um^2	Cell	0.000	1.000	1319	5	siRNA-SC-10 PSPC1-A488 IMPa4-A546 DAPI 8C2-siRNA-IMP-a2-a4 V2.00	0	31. siRNA-SC-10 PSPC1-A488 DAPI IMPa4-A546_u_TileScan_001 (Stage 21 of 49)	00-TU8MwmA2J7tbGGXYVwvTgF
1557.55	um^2	Cell	0.000	1.000	1320	6	siRNA-SC-10 PSPC1-A488 IMPa4-A546 DAPI 8C2-siRNA-IMP-a2-a4 V2.00	0	31. siRNA-SC-10 PSPC1-A488 DAPI IMPa4-A546_u_TileScan_001 (Stage 21 of 49)	00-TU8MwmA2J7tbGGXYVwvTgF
1681.16	um^2	Cell	0.000	1.000	1321	7	siRNA-SC-10 PSPC1-A488 IMPa4-A546 DAPI 8C2-siRNA-IMP-a2-a4 V2.00	0	31. siRNA-SC-10 PSPC1-A488 DAPI IMPa4-A546_u_TileScan_001 (Stage 21 of 49)	00-TU8MwmA2J7tbGGXYVwvTgF
2432.85	um^2	Cell	0.000	1.000	1322	8	siRNA-SC-10 PSPC1-A488 IMPa4-A546 DAPI 8C2-siRNA-IMP-a2-a4 V2.00	0	31. siRNA-SC-10 PSPC1-A488 DAPI IMPa4-A546_u_TileScan_001 (Stage 21 of 49)	00-TU8MwmA2J7tbGGXYVwvTgF
837.911	um^2	Cell	0.000	1.000	1323	9	siRNA-SC-10 PSPC1-A488 IMPa4-A546 DAPI 8C2-siRNA-IMP-a2-a4 V2.00	0	31. siRNA-SC-10 PSPC1-A488 DAPI IMPa4-A546_u_TileScan_001 (Stage 21 of 49)	00-TU8MwmA2J7tbGGXYVwvTgF
2715.39	um^2	Cell	0.000	1.000	1324	10	siRNA-SC-10 PSPC1-A488 IMPa4-A546 DAPI 8C2-siRNA-IMP-a2-a4 V2.00	0	31. siRNA-SC-10 PSPC1-A488 DAPI IMPa4-A546_u_TileScan_001 (Stage 21 of 49)	00-TU8MwmA2J7tbGGXYVwvTgF
2163.72	um^2	Cell	0.000	1.000	1325	11	siRNA-SC-10 PSPC1-A488 IMPa4-A546 DAPI 8C2-siRNA-IMP-a2-a4 V2.00	0	31. siRNA-SC-10 PSPC1-A488 DAPI IMPa4-A546_u_TileScan_001 (Stage 21 of 49)	00-TU8MwmA2J7tbGGXYVwvTgF
576.346	um^2	Cell	0.000	1.000	1326	12	siRNA-SC-10 PSPC1-A488 IMPa4-A546 DAPI 8C2-siRNA-IMP-a2-a4 V2.00	0	31. siRNA-SC-10 PSPC1-A488 DAPI IMPa4-A546_u_TileScan_001 (Stage 21 of 49)	00-TU8MwmA2J7tbGGXYVwvTgF
2370.96	um^2	Cell	0.000	1.000	1327	13	siRNA-SC-10 PSPC1-A488 IMPa4-A546 DAPI 8C2-siRNA-IMP-a2-a4 V2.00	0	31. siRNA-SC-10 PSPC1-A488 DAPI IMPa4-A546_u_TileScan_001 (Stage 21 of 49)	00-TU8MwmA2J7tbGGXYVwvTgF
1863.03	um^2	Cell	0.000	1.000	1328	14	siRNA-SC-10 PSPC1-A488 IMPa4-A546 DAPI 8C2-siRNA-IMP-a2-a4 V2.00	0	31. siRNA-SC-10 PSPC1-A488 DAPI IMPa4-A546_u_TileScan_001 (Stage 21 of 49)	00-TU8MwmA2J7tbGGXYVwvTgF
1183.3	um^2	Cell	0.000	1.000	1329	15	siRNA-SC-10 PSPC1-A488 IMPa4-A546 DAPI 8C2-siRNA-IMP-a2-a4 V2.00	0	31. siRNA-SC-10 PSPC1-A488 DAPI IMPa4-A546_u_TileScan_001 (Stage 21 of 49)	00-TU8MwmA2J7tbGGXYVwvTgF
859.362	um^2	Cell	0.000	1.000	1330	16	siRNA-SC-10 PSPC1-A488 IMPa4-A546 DAPI 8C2-siRNA-IMP-a2-a4 V2.00	0	31. siRNA-SC-10 PSPC1-A488 DAPI IMPa4-A546_u_TileScan_001 (Stage 21 of 49)	00-TU8MwmA2J7tbGGXYVwvTgF
1494.72	um^2	Cell	0.000	1.000	1331	17	siRNA-SC-10 PSPC1-A488 IMPa4-A546 DAPI 8C2-siRNA-IMP-a2-a4 V2.00	0	31. siRNA-SC-10 PSPC1-A488 DAPI IMPa4-A546_u_TileScan_001 (Stage 21 of 49)	00-TU8MwmA2J7tbGGXYVwvTgF
2334.09	um^2	Cell	0.000	1.000	1332	18	siRNA-SC-10 PSPC1-A488 IMPa4-A546 DAPI 8C2-siRNA-IMP-a2-a4 V2.00	0	31. siRNA-SC-10 PSPC1-A488 DAPI IMPa4-A546_u_TileScan_001 (Stage 21 of 49)	00-TU8MwmA2J7tbGGXYVwvTgF
1918.53	um^2	Cell	0.000	1.000	1333	19	siRNA-SC-10 PSPC1-A488 IMPa4-A546 DAPI 8C2-siRNA-IMP-a2-a4 V2.00	0	31. siRNA-SC-10 PSPC1-A488 DAPI IMPa4-A546_u_TileScan_001 (Stage 21 of 49)	00-TU8MwmA2J7tbGGXYVwvTgF
1783.56	um^2	Cell	0.000	1.000	1334	20	siRNA-SC-10 PSPC1-A488 IMPa4-A546 DAPI 8C2-siRNA-IMP-a2-a4 V2.00	0	31. siRNA-SC-10 PSPC1-A488 DAPI IMPa4-A546_u_TileScan_001 (Stage 21 of 49)	00-TU8MwmA2J7tbGGXYVwvTgF
1053.79	um^2	Cell	0.000	1.000	1335	21	siRNA-SC-10 PSPC1-A488 IMPa4-A546 DAPI 8C2-siRNA-IMP-a2-a4 V2.00	0	31. siRNA-SC-10 PSPC1-A488 DAPI IMPa4-A546_u_TileScan_001 (Stage 21 of 49)	00-TU8MwmA2J7tbGGXYVwvTgF
535.66	um^2	Cell	0.000	1.000	1336	22	siRNA-SC-10 PSPC1-A488 IMPa4-A546 DAPI 8C2-siRNA-IMP-a2-a4 V2.00	0	31. siRNA-SC-10 PSPC1-A488 DAPI IMPa4-A546_u_TileScan_001 (Stage 21 of 49)	00-TU8MwmA2J7tbGGXYVwvTgF
610.24	um^2	Cell	0.000	1.000	1337	23	siRNA-SC-10 PSPC1-A488 IMPa4-A546 DAPI 8C2-siRNA-IMP-a2-a4 V2.00	0	31. siRNA-SC-10 PSPC1-A488 DAPI IMPa4-A546_u_TileScan_001 (Stage 21 of 49)	00-TU8MwmA2J7tbGGXYVwvTgF
1110.49	um^2	Cell	0.000	1.000	1338	24	siRNA-SC-10 PSPC1-A488 IMPa4-A546 DAPI 8C2-siRNA-IMP-a2-a4 V2.00	0	31. siRNA-SC-10 PSPC1-A488 DAPI IMPa4-A546_u_TileScan_001 (Stage 21 of 49)	00-TU8MwmA2J7tbGGXYVwvTgF
2744.04	um^2	Cell	0.000	1.000	1339	25	siRNA-SC-10 PSPC1-A488 IMPa4-A546 DAPI 8C2-siRNA-IMP-a2-a4 V2.00	0	31. siRNA-SC-10 PSPC1-A488 DAPI IMPa4-A546_u_TileScan_001 (Stage 21 of 49)	00-TU8MwmA2J7tbGGXYVwvTgF
2301.79	um^2	Cell	0.000	1.000	1340	26	siRNA-SC-10 PSPC1-A488 IMPa4-A546 DAPI 8C2-siRNA-IMP-a2-a4 V2.00	0	31. siRNA-SC-10 PSPC1-A488 DAPI IMPa4-A546_u_TileScan_001 (Stage 21 of 49)	00-TU8MwmA2J7tbGGXYVwvTgF
2471.88	um^2	Cell	0.000	1.000	1341	27	siRNA-SC-10 PSPC1-A488 IMPa4-A546 DAPI 8C2-siRNA-IMP-a2-a4 V2.00	0	31. siRNA-SC-10 PSPC1-A488 DAPI IMPa4-A546_u_TileScan_001 (Stage 21 of 49)	00-TU8MwmA2J7tbGGXYVwvTgF
1485.43	um^2	Cell	0.000	1.000	1342	28	siRNA-SC-10 PSPC1-A488 IMPa4-A546 DAPI 8C2-siRNA-IMP-a2-a4 V2.00	0	31. siRNA-SC-10 PSPC1-A488 DAPI IMPa4-A546_u_TileScan_001 (Stage 21 of 49)	00-TU8MwmA2J7tbGGXYVwvTgF
2876.18	um^2	Cell	0.000	1.000	1343	29	siRNA-SC-10 PSPC1-A488 IMPa4-A546 DAPI 8C2-siRNA-IMP-a2-a4 V2.00	0	31. siRNA-SC-10 PSPC1-A488 DAPI IMPa4-A546_u_TileScan_001 (Stage 21 of 49)	00-TU8MwmA2J7tbGGXYVwvTgF
1536.84	um^2	Cell	0.000	1.000	1344	30	siRNA-SC-10 PSPC1-A488 IMPa4-A546 DAPI 8C2-siRNA-IMP-a2-a4 V2.00	0	31. siRNA-SC-10 PSPC1-A488 DAPI IMPa4-A546_u_TileScan_001 (Stage 21 of 49)	00-TU8MwmA2J7tbGGXYVwvTgF
1174.54	um^2	Cell	0.000	1.000	1345	0	siRNA-SC-10 PSPC1-A488 IMPa4-A546 DAPI 8C2-siRNA-IMP-a2-a4 V2.00	0	31. siRNA-SC-10 PSPC1-A488 DAPI IMPa4-A546_v_TileScan_001 (Stage 22 of 49)	00-R85YNdbf8HsMHdSeJAxB4n
2832.72	um^2	Cell	0.000	1.000	1346	1	siRNA-SC-10 PSPC1-A488 IMPa4-A546 DAPI 8C2-siRNA-IMP-a2-a4 V2.00	0	31. siRNA-SC-10 PSPC1-A488 DAPI IMPa4-A546_v_TileScan_001 (Stage 22 of 49)	00-R85YNdbf8HsMHdSeJAxB4n
1114.66	um^2	Cell	0.000	1.000	1347	2	siRNA-SC-10 PSPC1-A488 IMPa4-A546 DAPI 8C2-siRNA-IMP-a2-a4 V2.00	0	31. siRNA-SC-10 PSPC1-A488 DAPI IMPa4-A546_v_TileScan_001 (Stage 22 of 49)	00-R85YNdbf8HsMHdSeJAxB4n
2693.65	um^2	Cell	0.000	1.000	1348	3	siRNA-SC-10 PSPC1-A488 IMPa4-A546 DAPI 8C2-siRNA-IMP-a2-a4 V2.00	0	31. siRNA-SC-10 PSPC1-A488 DAPI IMPa4-A546_v_TileScan_001 (Stage 22 of 49)	00-R85YNdbf8HsMHdSeJAxB4n
1439.12	um^2	Cell	0.000	1.000	1349	4	siRNA-SC-10 PSPC1-A488 IMPa4-A546 DAPI 8C2-siRNA-IMP-a2-a4 V2.00	0	31. siRNA-SC-10 PSPC1-A488 DAPI IMPa4-A546_v_TileScan_001 (Stage 22 of 49)	00-R85YNdbf8HsMHdSeJAxB4n
1628.94	um^2	Cell	0.000	1.000	1350	5	siRNA-SC-10 PSPC1-A488 IMPa4-A546 DAPI 8C2-siRNA-IMP-a2-a4 V2.00	0	31. siRNA-SC-10 PSPC1-A488 DAPI IMPa4-A546_v_TileScan_001 (Stage 22 of 49)	00-R85YNdbf8HsMHdSeJAxB4n
5544.82	um^2	Cell	0.000	1.000	1351	6	siRNA-SC-10 PSPC1-A488 IMPa4-A546 DAPI 8C2-siRNA-IMP-a2-a4 V2.00	0	31. siRNA-SC-10 PSPC1-A488 DAPI IMPa4-A546_v_TileScan_001 (Stage 22 of 49)	00-R85YNdbf8HsMHdSeJAxB4n
602.811	um^2	Cell	0.000	1.000	1352	7	siRNA-SC-10 PSPC1-A488 IMPa4-A546 DAPI 8C2-siRNA-IMP-a2-a4 V2.00	0	31. siRNA-SC-10 PSPC1-A488 DAPI IMPa4-A546_v_TileScan_001 (Stage 22 of 49)	00-R85YNdbf8HsMHdSeJAxB4n
1929.31	um^2	Cell	0.000	1.000	1353	8	siRNA-SC-10 PSPC1-A488 IMPa4-A546 DAPI 8C2-siRNA-IMP-a2-a4 V2.00	0	31. siRNA-SC-10 PSPC1-A488 DAPI IMPa4-A546_v_TileScan_001 (Stage 22 of 49)	00-R85YNdbf8HsMHdSeJAxB4n
1813.17	um^2	Cell	0.000	1.000	1354	9	siRNA-SC-10 PSPC1-A488 IMPa4-A546 DAPI 8C2-siRNA-IMP-a2-a4 V2.00	0	31. siRNA-SC-10 PSPC1-A488 DAPI IMPa4-A546_v_TileScan_001 (Stage 22 of 49)	00-R85YNdbf8HsMHdSeJAxB4n
2498.49	um^2	Cell	0.000	1.000	1355	10	siRNA-SC-10 PSPC1-A488 IMPa4-A546 DAPI 8C2-siRNA-IMP-a2-a4 V2.00	0	31. siRNA-SC-10 PSPC1-A488 DAPI IMPa4-A546_v_TileScan_001 (Stage 22 of 49)	00-R85YNdbf8HsMHdSeJAxB4n
1646.5	um^2	Cell	0.000	1.000	1356	11	siRNA-SC-10 PSPC1-A488 IMPa4-A546 DAPI 8C2-siRNA-IMP-a2-a4 V2.00	0	31. siRNA-SC-10 PSPC1-A488 DAPI IMPa4-A546_v_TileScan_001 (Stage 22 of 49)	00-R85YNdbf8HsMHdSeJAxB4n
2827.12	um^2	Cell	0.000	1.000	1357	12	siRNA-SC-10 PSPC1-A488 IMPa4-A546 DAPI 8C2-siRNA-IMP-a2-a4 V2.00	0	31. siRNA-SC-10 PSPC1-A488 DAPI IMPa4-A546_v_TileScan_001 (Stage 22 of 49)	00-R85YNdbf8HsMHdSeJAxB4n
1931.43	um^2	Cell	0.000	1.000	1358	13	siRNA-SC-10 PSPC1-A488 IMPa4-A546 DAPI 8C2-siRNA-IMP-a2-a4 V2.00	0	31. siRNA-SC-10 PSPC1-A488 DAPI IMPa4-A546_v_TileScan_001 (Stage 22 of 49)	00-R85YNdbf8HsMHdSeJAxB4n
4469.91	um^2	Cell	0.000	1.000	1359	14	siRNA-SC-10 PSPC1-A488 IMPa4-A546 DAPI 8C2-siRNA-IMP-a2-a4 V2.00	0	31. siRNA-SC-10 PSPC1-A488 DAPI IMPa4-A546_v_TileScan_001 (Stage 22 of 49)	00-R85YNdbf8HsMHdSeJAxB4n
3328.02	um^2	Cell	0.000	1.000	1360	15	siRNA-SC-10 PSPC1-A488 IMPa4-A546 DAPI 8C2-siRNA-IMP-a2-a4 V2.00	0	31. siRNA-SC-10 PSPC1-A488 DAPI IMPa4-A546_v_TileScan_001 (Stage 22 of 49)	00-R85YNdbf8HsMHdSeJAxB4n
1343.51	um^2	Cell	0.000	1.000	1361	16	siRNA-SC-10 PSPC1-A488 IMPa4-A546 DAPI 8C2-siRNA-IMP-a2-a4 V2.00	0	31. siRNA-SC-10 PSPC1-A488 DAPI IMPa4-A546_v_TileScan_001 (Stage 22 of 49)	00-R85YNdbf8HsMHdSeJAxB4n
2482.67	um^2	Cell	0.000	1.000	1362	17	siRNA-SC-10 PSPC1-A488 IMPa4-A546 DAPI 8C2-siRNA-IMP-a2-a4 V2.00	0	31. siRNA-SC-10 PSPC1-A488 DAPI IMPa4-A546_v_TileScan_001 (Stage 22 of 49)	00-R85YNdbf8HsMHdSeJAxB4n
1957.22	um^2	Cell	0.000	1.000	1363	18	siRNA-SC-10 PSPC1-A488 IMPa4-A546 DAPI 8C2-siRNA-IMP-a2-a4 V2.00	0	31. siRNA-SC-10 PSPC1-A488 DAPI IMPa4-A546_v_TileScan_001 (Stage 22 of 49)	00-R85YNdbf8HsMHdSeJAxB4n
750.196	um^2	Cell	0.000	1.000	1364	19	siRNA-SC-10 PSPC1-A488 IMPa4-A546 DAPI 8C2-siRNA-IMP-a2-a4 V2.00	0	31. siRNA-SC-10 PSPC1-A488 DAPI IMPa4-A546_v_TileScan_001 (Stage 22 of 49)	00-R85YNdbf8HsMHdSeJAxB4n
1026.9	um^2	Cell	0.000	1.000	1365	20	siRNA-SC-10 PSPC1-A488 IMPa4-A546 DAPI 8C2-siRNA-IMP-a2-a4 V2.00	0	31. siRNA-SC-10 PSPC1-A488 DAPI IMPa4-A546_v_TileScan_001 (Stage 22 of 49)	00-R85YNdbf8HsMHdSeJAxB4n
789.351	um^2	Cell	0.000	1.000	1366	21	siRNA-SC-10 PSPC1-A488 IMPa4-A546 DAPI 8C2-siRNA-IMP-a2-a4 V2.00	0	31. siRNA-SC-10 PSPC1-A488 DAPI IMPa4-A546_v_TileScan_001 (Stage 22 of 49)	00-R85YNdbf8HsMHdSeJAxB4n
602.36	um^2	Cell	0.000	1.000	1367	22	siRNA-SC-10 PSPC1-A488 IMPa4-A546 DAPI 8C2-siRNA-IMP-a2-a4 V2.00	0	31. siRNA-SC-10 PSPC1-A488 DAPI IMPa4-A546_v_TileScan_001 (Stage 22 of 49)	00-R85YNdbf8HsMHdSeJAxB4n
2336.27	um^2	Cell	0.000	1.000	1368	23	siRNA-SC-10 PSPC1-A488 IMPa4-A546 DAPI 8C2-siRNA-IMP-a2-a4 V2.00	0	31. siRNA-SC-10 PSPC1-A488 DAPI IMPa4-A546_v_TileScan_001 (Stage 22 of 49)	00-R85YNdbf8HsMHdSeJAxB4n
1855.55	um^2	Cell	0.000	1.000	1369	24	siRNA-SC-10 PSPC1-A488 IMPa4-A546 DAPI 8C2-siRNA-IMP-a2-a4 V2.00	0	31. siRNA-SC-10 PSPC1-A488 DAPI IMPa4-A546_v_TileScan_001 (Stage 22 of 49)	00-R85YNdbf8HsMHdSeJAxB4n
1315.53	um^2	Cell	0.000	1.000	1370	25	siRNA-SC-10 PSPC1-A488 IMPa4-A546 DAPI 8C2-siRNA-IMP-a2-a4 V2.00	0	31. siRNA-SC-10 PSPC1-A488 DAPI IMPa4-A546_v_TileScan_001 (Stage 22 of 49)	00-R85YNdbf8HsMHdSeJAxB4n
1217.09	um^2	Cell	0.000	1.000	1371	26	siRNA-SC-10 PSPC1-A488 IMPa4-A546 DAPI 8C2-siRNA-IMP-a2-a4 V2.00	0	31. siRNA-SC-10 PSPC1-A488 DAPI IMPa4-A546_v_TileScan_001 (Stage 22 of 49)	00-R85YNdbf8HsMHdSeJAxB4n
1597.99	um^2	Cell	0.000	1.000	1372	27	siRNA-SC-10 PSPC1-A488 IMPa4-A546 DAPI 8C2-siRNA-IMP-a2-a4 V2.00	0	31. siRNA-SC-10 PSPC1-A488 DAPI IMPa4-A546_v_TileScan_001 (Stage 22 of 49)	00-R85YNdbf8HsMHdSeJAxB4n
2414.6	um^2	Cell	0.000	1.000	1373	0	siRNA-SC-10 PSPC1-A488 IMPa4-A546 DAPI 8C2-siRNA-IMP-a2-a4 V2.00	0	31. siRNA-SC-10 PSPC1-A488 DAPI IMPa4-A546_w_TileScan_001 (Stage 23 of 49)	00-zAYUJjCnAQL9pTrTpX7iRK
2860.16	um^2	Cell	0.000	1.000	1374	1	siRNA-SC-10 PSPC1-A488 IMPa4-A546 DAPI 8C2-siRNA-IMP-a2-a4 V2.00	0	31. siRNA-SC-10 PSPC1-A488 DAPI IMPa4-A546_w_TileScan_001 (Stage 23 of 49)	00-zAYUJjCnAQL9pTrTpX7iRK
379.198	um^2	Cell	0.000	1.000	1375	2	siRNA-SC-10 PSPC1-A488 IMPa4-A546 DAPI 8C2-siRNA-IMP-a2-a4 V2.00	0	31. siRNA-SC-10 PSPC1-A488 DAPI IMPa4-A546_w_TileScan_001 (Stage 23 of 49)	00-zAYUJjCnAQL9pTrTpX7iRK
2333.59	um^2	Cell	0.000	1.000	1376	3	siRNA-SC-10 PSPC1-A488 IMPa4-A546 DAPI 8C2-siRNA-IMP-a2-a4 V2.00	0	31. siRNA-SC-10 PSPC1-A488 DAPI IMPa4-A546_w_TileScan_001 (Stage 23 of 49)	00-zAYUJjCnAQL9pTrTpX7iRK
2462.33	um^2	Cell	0.000	1.000	1377	4	siRNA-SC-10 PSPC1-A488 IMPa4-A546 DAPI 8C2-siRNA-IMP-a2-a4 V2.00	0	31. siRNA-SC-10 PSPC1-A488 DAPI IMPa4-A546_w_TileScan_001 (Stage 23 of 49)	00-zAYUJjCnAQL9pTrTpX7iRK
1176.77	um^2	Cell	0.000	1.000	1378	5	siRNA-SC-10 PSPC1-A488 IMPa4-A546 DAPI 8C2-siRNA-IMP-a2-a4 V2.00	0	31. siRNA-SC-10 PSPC1-A488 DAPI IMPa4-A546_w_TileScan_001 (Stage 23 of 49)	00-zAYUJjCnAQL9pTrTpX7iRK
2458.24	um^2	Cell	0.000	1.000	1379	6	siRNA-SC-10 PSPC1-A488 IMPa4-A546 DAPI 8C2-siRNA-IMP-a2-a4 V2.00	0	31. siRNA-SC-10 PSPC1-A488 DAPI IMPa4-A546_w_TileScan_001 (Stage 23 of 49)	00-zAYUJjCnAQL9pTrTpX7iRK
1494.29	um^2	Cell	0.000	1.000	1380	7	siRNA-SC-10 PSPC1-A488 IMPa4-A546 DAPI 8C2-siRNA-IMP-a2-a4 V2.00	0	31. siRNA-SC-10 PSPC1-A488 DAPI IMPa4-A546_w_TileScan_001 (Stage 23 of 49)	00-zAYUJjCnAQL9pTrTpX7iRK
1470.77	um^2	Cell	0.000	1.000	1381	8	siRNA-SC-10 PSPC1-A488 IMPa4-A546 DAPI 8C2-siRNA-IMP-a2-a4 V2.00	0	31. siRNA-SC-10 PSPC1-A488 DAPI IMPa4-A546_w_TileScan_001 (Stage 23 of 49)	00-zAYUJjCnAQL9pTrTpX7iRK
1345.01	um^2	Cell	0.000	1.000	1382	9	siRNA-SC-10 PSPC1-A488 IMPa4-A546 DAPI 8C2-siRNA-IMP-a2-a4 V2.00	0	31. siRNA-SC-10 PSPC1-A488 DAPI IMPa4-A546_w_TileScan_001 (Stage 23 of 49)	00-zAYUJjCnAQL9pTrTpX7iRK
2043.48	um^2	Cell	0.000	1.000	1383	10	siRNA-SC-10 PSPC1-A488 IMPa4-A546 DAPI 8C2-siRNA-IMP-a2-a4 V2.00	0	31. siRNA-SC-10 PSPC1-A488 DAPI IMPa4-A546_w_TileScan_001 (Stage 23 of 49)	00-zAYUJjCnAQL9pTrTpX7iRK
2082.09	um^2	Cell	0.000	1.000	1384	11	siRNA-SC-10 PSPC1-A488 IMPa4-A546 DAPI 8C2-siRNA-IMP-a2-a4 V2.00	0	31. siRNA-SC-10 PSPC1-A488 DAPI IMPa4-A546_w_TileScan_001 (Stage 23 of 49)	00-zAYUJjCnAQL9pTrTpX7iRK
749.075	um^2	Cell	0.000	1.000	1385	12	siRNA-SC-10 PSPC1-A488 IMPa4-A546 DAPI 8C2-siRNA-IMP-a2-a4 V2.00	0	31. siRNA-SC-10 PSPC1-A488 DAPI IMPa4-A546_w_TileScan_001 (Stage 23 of 49)	00-zAYUJjCnAQL9pTrTpX7iRK
648.869	um^2	Cell	0.000	1.000	1386	13	siRNA-SC-10 PSPC1-A488 IMPa4-A546 DAPI 8C2-siRNA-IMP-a2-a4 V2.00	0	31. siRNA-SC-10 PSPC1-A488 DAPI IMPa4-A546_w_TileScan_001 (Stage 23 of 49)	00-zAYUJjCnAQL9pTrTpX7iRK
1099.66	um^2	Cell	0.000	1.000	1387	14	siRNA-SC-10 PSPC1-A488 IMPa4-A546 DAPI 8C2-siRNA-IMP-a2-a4 V2.00	0	31. siRNA-SC-10 PSPC1-A488 DAPI IMPa4-A546_w_TileScan_001 (Stage 23 of 49)	00-zAYUJjCnAQL9pTrTpX7iRK
4272.14	um^2	Cell	0.000	1.000	1388	15	siRNA-SC-10 PSPC1-A488 IMPa4-A546 DAPI 8C2-siRNA-IMP-a2-a4 V2.00	0	31. siRNA-SC-10 PSPC1-A488 DAPI IMPa4-A546_w_TileScan_001 (Stage 23 of 49)	00-zAYUJjCnAQL9pTrTpX7iRK
1931.54	um^2	Cell	0.000	1.000	1389	16	siRNA-SC-10 PSPC1-A488 IMPa4-A546 DAPI 8C2-siRNA-IMP-a2-a4 V2.00	0	31. siRNA-SC-10 PSPC1-A488 DAPI IMPa4-A546_w_TileScan_001 (Stage 23 of 49)	00-zAYUJjCnAQL9pTrTpX7iRK
673.014	um^2	Cell	0.000	1.000	1390	17	siRNA-SC-10 PSPC1-A488 IMPa4-A546 DAPI 8C2-siRNA-IMP-a2-a4 V2.00	0	31. siRNA-SC-10 PSPC1-A488 DAPI IMPa4-A546_w_TileScan_001 (Stage 23 of 49)	00-zAYUJjCnAQL9pTrTpX7iRK
2393.19	um^2	Cell	0.000	1.000	1391	18	siRNA-SC-10 PSPC1-A488 IMPa4-A546 DAPI 8C2-siRNA-IMP-a2-a4 V2.00	0	31. siRNA-SC-10 PSPC1-A488 DAPI IMPa4-A546_w_TileScan_001 (Stage 23 of 49)	00-zAYUJjCnAQL9pTrTpX7iRK
2771.37	um^2	Cell	0.000	1.000	1392	19	siRNA-SC-10 PSPC1-A488 IMPa4-A546 DAPI 8C2-siRNA-IMP-a2-a4 V2.00	0	31. siRNA-SC-10 PSPC1-A488 DAPI IMPa4-A546_w_TileScan_001 (Stage 23 of 49)	00-zAYUJjCnAQL9pTrTpX7iRK
2628.87	um^2	Cell	0.000	1.000	1393	20	siRNA-SC-10 PSPC1-A488 IMPa4-A546 DAPI 8C2-siRNA-IMP-a2-a4 V2.00	0	31. siRNA-SC-10 PSPC1-A488 DAPI IMPa4-A546_w_TileScan_001 (Stage 23 of 49)	00-zAYUJjCnAQL9pTrTpX7iRK
2917.9	um^2	Cell	0.000	1.000	1394	21	siRNA-SC-10 PSPC1-A488 IMPa4-A546 DAPI 8C2-siRNA-IMP-a2-a4 V2.00	0	31. siRNA-SC-10 PSPC1-A488 DAPI IMPa4-A546_w_TileScan_001 (Stage 23 of 49)	00-zAYUJjCnAQL9pTrTpX7iRK
1316.07	um^2	Cell	0.000	1.000	1395	22	siRNA-SC-10 PSPC1-A488 IMPa4-A546 DAPI 8C2-siRNA-IMP-a2-a4 V2.00	0	31. siRNA-SC-10 PSPC1-A488 DAPI IMPa4-A546_w_TileScan_001 (Stage 23 of 49)	00-zAYUJjCnAQL9pTrTpX7iRK
1390.37	um^2	Cell	0.000	1.000	1396	23	siRNA-SC-10 PSPC1-A488 IMPa4-A546 DAPI 8C2-siRNA-IMP-a2-a4 V2.00	0	31. siRNA-SC-10 PSPC1-A488 DAPI IMPa4-A546_w_TileScan_001 (Stage 23 of 49)	00-zAYUJjCnAQL9pTrTpX7iRK
4013.03	um^2	Cell	0.000	1.000	1397	24	siRNA-SC-10 PSPC1-A488 IMPa4-A546 DAPI 8C2-siRNA-IMP-a2-a4 V2.00	0	31. siRNA-SC-10 PSPC1-A488 DAPI IMPa4-A546_w_TileScan_001 (Stage 23 of 49)	00-zAYUJjCnAQL9pTrTpX7iRK
1453.81	um^2	Cell	0.000	1.000	1398	25	siRNA-SC-10 PSPC1-A488 IMPa4-A546 DAPI 8C2-siRNA-IMP-a2-a4 V2.00	0	31. siRNA-SC-10 PSPC1-A488 DAPI IMPa4-A546_w_TileScan_001 (Stage 23 of 49)	00-zAYUJjCnAQL9pTrTpX7iRK
1094.96	um^2	Cell	0.000	1.000	1399	26	siRNA-SC-10 PSPC1-A488 IMPa4-A546 DAPI 8C2-siRNA-IMP-a2-a4 V2.00	0	31. siRNA-SC-10 PSPC1-A488 DAPI IMPa4-A546_w_TileScan_001 (Stage 23 of 49)	00-zAYUJjCnAQL9pTrTpX7iRK
1400.78	um^2	Cell	0.000	1.000	1400	27	siRNA-SC-10 PSPC1-A488 IMPa4-A546 DAPI 8C2-siRNA-IMP-a2-a4 V2.00	0	31. siRNA-SC-10 PSPC1-A488 DAPI IMPa4-A546_w_TileScan_001 (Stage 23 of 49)	00-zAYUJjCnAQL9pTrTpX7iRK
726.459	um^2	Cell	0.000	1.000	1401	28	siRNA-SC-10 PSPC1-A488 IMPa4-A546 DAPI 8C2-siRNA-IMP-a2-a4 V2.00	0	31. siRNA-SC-10 PSPC1-A488 DAPI IMPa4-A546_w_TileScan_001 (Stage 23 of 49)	00-zAYUJjCnAQL9pTrTpX7iRK
721.309	um^2	Cell	0.000	1.000	1402	0	siRNA-SC-10 PSPC1-A488 IMPa4-A546 DAPI 8C2-siRNA-IMP-a2-a4 V2.00	0	31. siRNA-SC-10 PSPC1-A488 DAPI IMPa4-A546_x_TileScan_001 (Stage 24 of 49)	00-ZRXzvr9WQUx8RniECCRKJ4
1031.62	um^2	Cell	0.000	1.000	1403	1	siRNA-SC-10 PSPC1-A488 IMPa4-A546 DAPI 8C2-siRNA-IMP-a2-a4 V2.00	0	31. siRNA-SC-10 PSPC1-A488 DAPI IMPa4-A546_x_TileScan_001 (Stage 24 of 49)	00-ZRXzvr9WQUx8RniECCRKJ4
1468.7	um^2	Cell	0.000	1.000	1404	2	siRNA-SC-10 PSPC1-A488 IMPa4-A546 DAPI 8C2-siRNA-IMP-a2-a4 V2.00	0	31. siRNA-SC-10 PSPC1-A488 DAPI IMPa4-A546_x_TileScan_001 (Stage 24 of 49)	00-ZRXzvr9WQUx8RniECCRKJ4
1002.54	um^2	Cell	0.000	1.000	1405	3	siRNA-SC-10 PSPC1-A488 IMPa4-A546 DAPI 8C2-siRNA-IMP-a2-a4 V2.00	0	31. siRNA-SC-10 PSPC1-A488 DAPI IMPa4-A546_x_TileScan_001 (Stage 24 of 49)	00-ZRXzvr9WQUx8RniECCRKJ4
2128.76	um^2	Cell	0.000	1.000	1406	4	siRNA-SC-10 PSPC1-A488 IMPa4-A546 DAPI 8C2-siRNA-IMP-a2-a4 V2.00	0	31. siRNA-SC-10 PSPC1-A488 DAPI IMPa4-A546_x_TileScan_001 (Stage 24 of 49)	00-ZRXzvr9WQUx8RniECCRKJ4
3000.24	um^2	Cell	0.000	1.000	1407	5	siRNA-SC-10 PSPC1-A488 IMPa4-A546 DAPI 8C2-siRNA-IMP-a2-a4 V2.00	0	31. siRNA-SC-10 PSPC1-A488 DAPI IMPa4-A546_x_TileScan_001 (Stage 24 of 49)	00-ZRXzvr9WQUx8RniECCRKJ4
1389.77	um^2	Cell	0.000	1.000	1408	6	siRNA-SC-10 PSPC1-A488 IMPa4-A546 DAPI 8C2-siRNA-IMP-a2-a4 V2.00	0	31. siRNA-SC-10 PSPC1-A488 DAPI IMPa4-A546_x_TileScan_001 (Stage 24 of 49)	00-ZRXzvr9WQUx8RniECCRKJ4
4156.14	um^2	Cell	0.000	1.000	1409	7	siRNA-SC-10 PSPC1-A488 IMPa4-A546 DAPI 8C2-siRNA-IMP-a2-a4 V2.00	0	31. siRNA-SC-10 PSPC1-A488 DAPI IMPa4-A546_x_TileScan_001 (Stage 24 of 49)	00-ZRXzvr9WQUx8RniECCRKJ4
1476.13	um^2	Cell	0.000	1.000	1410	8	siRNA-SC-10 PSPC1-A488 IMPa4-A546 DAPI 8C2-siRNA-IMP-a2-a4 V2.00	0	31. siRNA-SC-10 PSPC1-A488 DAPI IMPa4-A546_x_TileScan_001 (Stage 24 of 49)	00-ZRXzvr9WQUx8RniECCRKJ4
2140.94	um^2	Cell	0.000	1.000	1411	9	siRNA-SC-10 PSPC1-A488 IMPa4-A546 DAPI 8C2-siRNA-IMP-a2-a4 V2.00	0	31. siRNA-SC-10 PSPC1-A488 DAPI IMPa4-A546_x_TileScan_001 (Stage 24 of 49)	00-ZRXzvr9WQUx8RniECCRKJ4
1516.88	um^2	Cell	0.000	1.000	1412	10	siRNA-SC-10 PSPC1-A488 IMPa4-A546 DAPI 8C2-siRNA-IMP-a2-a4 V2.00	0	31. siRNA-SC-10 PSPC1-A488 DAPI IMPa4-A546_x_TileScan_001 (Stage 24 of 49)	00-ZRXzvr9WQUx8RniECCRKJ4
1363.41	um^2	Cell	0.000	1.000	1413	11	siRNA-SC-10 PSPC1-A488 IMPa4-A546 DAPI 8C2-siRNA-IMP-a2-a4 V2.00	0	31. siRNA-SC-10 PSPC1-A488 DAPI IMPa4-A546_x_TileScan_001 (Stage 24 of 49)	00-ZRXzvr9WQUx8RniECCRKJ4
849.929	um^2	Cell	0.000	1.000	1414	12	siRNA-SC-10 PSPC1-A488 IMPa4-A546 DAPI 8C2-siRNA-IMP-a2-a4 V2.00	0	31. siRNA-SC-10 PSPC1-A488 DAPI IMPa4-A546_x_TileScan_001 (Stage 24 of 49)	00-ZRXzvr9WQUx8RniECCRKJ4
2861.58	um^2	Cell	0.000	1.000	1415	13	siRNA-SC-10 PSPC1-A488 IMPa4-A546 DAPI 8C2-siRNA-IMP-a2-a4 V2.00	0	31. siRNA-SC-10 PSPC1-A488 DAPI IMPa4-A546_x_TileScan_001 (Stage 24 of 49)	00-ZRXzvr9WQUx8RniECCRKJ4
2749.24	um^2	Cell	0.000	1.000	1416	14	siRNA-SC-10 PSPC1-A488 IMPa4-A546 DAPI 8C2-siRNA-IMP-a2-a4 V2.00	0	31. siRNA-SC-10 PSPC1-A488 DAPI IMPa4-A546_x_TileScan_001 (Stage 24 of 49)	00-ZRXzvr9WQUx8RniECCRKJ4
1967.97	um^2	Cell	0.000	1.000	1417	15	siRNA-SC-10 PSPC1-A488 IMPa4-A546 DAPI 8C2-siRNA-IMP-a2-a4 V2.00	0	31. siRNA-SC-10 PSPC1-A488 DAPI IMPa4-A546_x_TileScan_001 (Stage 24 of 49)	00-ZRXzvr9WQUx8RniECCRKJ4
1813.48	um^2	Cell	0.000	1.000	1418	16	siRNA-SC-10 PSPC1-A488 IMPa4-A546 DAPI 8C2-siRNA-IMP-a2-a4 V2.00	0	31. siRNA-SC-10 PSPC1-A488 DAPI IMPa4-A546_x_TileScan_001 (Stage 24 of 49)	00-ZRXzvr9WQUx8RniECCRKJ4
913.509	um^2	Cell	0.000	1.000	1419	17	siRNA-SC-10 PSPC1-A488 IMPa4-A546 DAPI 8C2-siRNA-IMP-a2-a4 V2.00	0	31. siRNA-SC-10 PSPC1-A488 DAPI IMPa4-A546_x_TileScan_001 (Stage 24 of 49)	00-ZRXzvr9WQUx8RniECCRKJ4
2605.68	um^2	Cell	0.000	1.000	1420	18	siRNA-SC-10 PSPC1-A488 IMPa4-A546 DAPI 8C2-siRNA-IMP-a2-a4 V2.00	0	31. siRNA-SC-10 PSPC1-A488 DAPI IMPa4-A546_x_TileScan_001 (Stage 24 of 49)	00-ZRXzvr9WQUx8RniECCRKJ4
1738.12	um^2	Cell	0.000	1.000	1421	19	siRNA-SC-10 PSPC1-A488 IMPa4-A546 DAPI 8C2-siRNA-IMP-a2-a4 V2.00	0	31. siRNA-SC-10 PSPC1-A488 DAPI IMPa4-A546_x_TileScan_001 (Stage 24 of 49)	00-ZRXzvr9WQUx8RniECCRKJ4
1404.93	um^2	Cell	0.000	1.000	1422	20	siRNA-SC-10 PSPC1-A488 IMPa4-A546 DAPI 8C2-siRNA-IMP-a2-a4 V2.00	0	31. siRNA-SC-10 PSPC1-A488 DAPI IMPa4-A546_x_TileScan_001 (Stage 24 of 49)	00-ZRXzvr9WQUx8RniECCRKJ4
934.594	um^2	Cell	0.000	1.000	1423	21	siRNA-SC-10 PSPC1-A488 IMPa4-A546 DAPI 8C2-siRNA-IMP-a2-a4 V2.00	0	31. siRNA-SC-10 PSPC1-A488 DAPI IMPa4-A546_x_TileScan_001 (Stage 24 of 49)	00-ZRXzvr9WQUx8RniECCRKJ4
986.324	um^2	Cell	0.000	1.000	1424	22	siRNA-SC-10 PSPC1-A488 IMPa4-A546 DAPI 8C2-siRNA-IMP-a2-a4 V2.00	0	31. siRNA-SC-10 PSPC1-A488 DAPI IMPa4-A546_x_TileScan_001 (Stage 24 of 49)	00-ZRXzvr9WQUx8RniECCRKJ4
1972.15	um^2	Cell	0.000	1.000	1425	23	siRNA-SC-10 PSPC1-A488 IMPa4-A546 DAPI 8C2-siRNA-IMP-a2-a4 V2.00	0	31. siRNA-SC-10 PSPC1-A488 DAPI IMPa4-A546_x_TileScan_001 (Stage 24 of 49)	00-ZRXzvr9WQUx8RniECCRKJ4
2810.33	um^2	Cell	0.000	1.000	1426	24	siRNA-SC-10 PSPC1-A488 IMPa4-A546 DAPI 8C2-siRNA-IMP-a2-a4 V2.00	0	31. siRNA-SC-10 PSPC1-A488 DAPI IMPa4-A546_x_TileScan_001 (Stage 24 of 49)	00-ZRXzvr9WQUx8RniECCRKJ4
3739.07	um^2	Cell	0.000	1.000	1427	25	siRNA-SC-10 PSPC1-A488 IMPa4-A546 DAPI 8C2-siRNA-IMP-a2-a4 V2.00	0	31. siRNA-SC-10 PSPC1-A488 DAPI IMPa4-A546_x_TileScan_001 (Stage 24 of 49)	00-ZRXzvr9WQUx8RniECCRKJ4
767.098	um^2	Cell	0.000	1.000	1428	26	siRNA-SC-10 PSPC1-A488 IMPa4-A546 DAPI 8C2-siRNA-IMP-a2-a4 V2.00	0	31. siRNA-SC-10 PSPC1-A488 DAPI IMPa4-A546_x_TileScan_001 (Stage 24 of 49)	00-ZRXzvr9WQUx8RniECCRKJ4
2823.45	um^2	Cell	0.000	1.000	1429	27	siRNA-SC-10 PSPC1-A488 IMPa4-A546 DAPI 8C2-siRNA-IMP-a2-a4 V2.00	0	31. siRNA-SC-10 PSPC1-A488 DAPI IMPa4-A546_x_TileScan_001 (Stage 24 of 49)	00-ZRXzvr9WQUx8RniECCRKJ4
2360.24	um^2	Cell	0.000	1.000	1430	0	siRNA-SC-10 PSPC1-A488 IMPa4-A546 DAPI 8C2-siRNA-IMP-a2-a4 V2.00	0	31. siRNA-SC-10 PSPC1-A488 DAPI IMPa4-A546_y_TileScan_001 (Stage 25 of 49)	00-w2Uj62iG4zGyXBc8TqQbCX
1553.95	um^2	Cell	0.000	1.000	1431	1	siRNA-SC-10 PSPC1-A488 IMPa4-A546 DAPI 8C2-siRNA-IMP-a2-a4 V2.00	0	31. siRNA-SC-10 PSPC1-A488 DAPI IMPa4-A546_y_TileScan_001 (Stage 25 of 49)	00-w2Uj62iG4zGyXBc8TqQbCX
1871.73	um^2	Cell	0.000	1.000	1432	2	siRNA-SC-10 PSPC1-A488 IMPa4-A546 DAPI 8C2-siRNA-IMP-a2-a4 V2.00	0	31. siRNA-SC-10 PSPC1-A488 DAPI IMPa4-A546_y_TileScan_001 (Stage 25 of 49)	00-w2Uj62iG4zGyXBc8TqQbCX
1382.99	um^2	Cell	0.000	1.000	1433	3	siRNA-SC-10 PSPC1-A488 IMPa4-A546 DAPI 8C2-siRNA-IMP-a2-a4 V2.00	0	31. siRNA-SC-10 PSPC1-A488 DAPI IMPa4-A546_y_TileScan_001 (Stage 25 of 49)	00-w2Uj62iG4zGyXBc8TqQbCX
3644.05	um^2	Cell	0.000	1.000	1434	4	siRNA-SC-10 PSPC1-A488 IMPa4-A546 DAPI 8C2-siRNA-IMP-a2-a4 V2.00	0	31. siRNA-SC-10 PSPC1-A488 DAPI IMPa4-A546_y_TileScan_001 (Stage 25 of 49)	00-w2Uj62iG4zGyXBc8TqQbCX
1626.89	um^2	Cell	0.000	1.000	1435	5	siRNA-SC-10 PSPC1-A488 IMPa4-A546 DAPI 8C2-siRNA-IMP-a2-a4 V2.00	0	31. siRNA-SC-10 PSPC1-A488 DAPI IMPa4-A546_y_TileScan_001 (Stage 25 of 49)	00-w2Uj62iG4zGyXBc8TqQbCX
2247.9	um^2	Cell	0.000	1.000	1436	6	siRNA-SC-10 PSPC1-A488 IMPa4-A546 DAPI 8C2-siRNA-IMP-a2-a4 V2.00	0	31. siRNA-SC-10 PSPC1-A488 DAPI IMPa4-A546_y_TileScan_001 (Stage 25 of 49)	00-w2Uj62iG4zGyXBc8TqQbCX
683.359	um^2	Cell	0.000	1.000	1437	7	siRNA-SC-10 PSPC1-A488 IMPa4-A546 DAPI 8C2-siRNA-IMP-a2-a4 V2.00	0	31. siRNA-SC-10 PSPC1-A488 DAPI IMPa4-A546_y_TileScan_001 (Stage 25 of 49)	00-w2Uj62iG4zGyXBc8TqQbCX
2249.7	um^2	Cell	0.000	1.000	1438	8	siRNA-SC-10 PSPC1-A488 IMPa4-A546 DAPI 8C2-siRNA-IMP-a2-a4 V2.00	0	31. siRNA-SC-10 PSPC1-A488 DAPI IMPa4-A546_y_TileScan_001 (Stage 25 of 49)	00-w2Uj62iG4zGyXBc8TqQbCX
1168.4	um^2	Cell	0.000	1.000	1439	9	siRNA-SC-10 PSPC1-A488 IMPa4-A546 DAPI 8C2-siRNA-IMP-a2-a4 V2.00	0	31. siRNA-SC-10 PSPC1-A488 DAPI IMPa4-A546_y_TileScan_001 (Stage 25 of 49)	00-w2Uj62iG4zGyXBc8TqQbCX
1382.44	um^2	Cell	0.000	1.000	1440	10	siRNA-SC-10 PSPC1-A488 IMPa4-A546 DAPI 8C2-siRNA-IMP-a2-a4 V2.00	0	31. siRNA-SC-10 PSPC1-A488 DAPI IMPa4-A546_y_TileScan_001 (Stage 25 of 49)	00-w2Uj62iG4zGyXBc8TqQbCX
1570.68	um^2	Cell	0.000	1.000	1441	11	siRNA-SC-10 PSPC1-A488 IMPa4-A546 DAPI 8C2-siRNA-IMP-a2-a4 V2.00	0	31. siRNA-SC-10 PSPC1-A488 DAPI IMPa4-A546_y_TileScan_001 (Stage 25 of 49)	00-w2Uj62iG4zGyXBc8TqQbCX
1821.3	um^2	Cell	0.000	1.000	1442	12	siRNA-SC-10 PSPC1-A488 IMPa4-A546 DAPI 8C2-siRNA-IMP-a2-a4 V2.00	0	31. siRNA-SC-10 PSPC1-A488 DAPI IMPa4-A546_y_TileScan_001 (Stage 25 of 49)	00-w2Uj62iG4zGyXBc8TqQbCX
427.74	um^2	Cell	0.000	1.000	1443	13	siRNA-SC-10 PSPC1-A488 IMPa4-A546 DAPI 8C2-siRNA-IMP-a2-a4 V2.00	0	31. siRNA-SC-10 PSPC1-A488 DAPI IMPa4-A546_y_TileScan_001 (Stage 25 of 49)	00-w2Uj62iG4zGyXBc8TqQbCX
1965.55	um^2	Cell	0.000	1.000	1444	14	siRNA-SC-10 PSPC1-A488 IMPa4-A546 DAPI 8C2-siRNA-IMP-a2-a4 V2.00	0	31. siRNA-SC-10 PSPC1-A488 DAPI IMPa4-A546_y_TileScan_001 (Stage 25 of 49)	00-w2Uj62iG4zGyXBc8TqQbCX
4429.51	um^2	Cell	0.000	1.000	1445	15	siRNA-SC-10 PSPC1-A488 IMPa4-A546 DAPI 8C2-siRNA-IMP-a2-a4 V2.00	0	31. siRNA-SC-10 PSPC1-A488 DAPI IMPa4-A546_y_TileScan_001 (Stage 25 of 49)	00-w2Uj62iG4zGyXBc8TqQbCX
1222.17	um^2	Cell	0.000	1.000	1446	16	siRNA-SC-10 PSPC1-A488 IMPa4-A546 DAPI 8C2-siRNA-IMP-a2-a4 V2.00	0	31. siRNA-SC-10 PSPC1-A488 DAPI IMPa4-A546_y_TileScan_001 (Stage 25 of 49)	00-w2Uj62iG4zGyXBc8TqQbCX
3438.07	um^2	Cell	0.000	1.000	1447	17	siRNA-SC-10 PSPC1-A488 IMPa4-A546 DAPI 8C2-siRNA-IMP-a2-a4 V2.00	0	31. siRNA-SC-10 PSPC1-A488 DAPI IMPa4-A546_y_TileScan_001 (Stage 25 of 49)	00-w2Uj62iG4zGyXBc8TqQbCX
3039.16	um^2	Cell	0.000	1.000	1448	18	siRNA-SC-10 PSPC1-A488 IMPa4-A546 DAPI 8C2-siRNA-IMP-a2-a4 V2.00	0	31. siRNA-SC-10 PSPC1-A488 DAPI IMPa4-A546_y_TileScan_001 (Stage 25 of 49)	00-w2Uj62iG4zGyXBc8TqQbCX
1365.04	um^2	Cell	0.000	1.000	1449	19	siRNA-SC-10 PSPC1-A488 IMPa4-A546 DAPI 8C2-siRNA-IMP-a2-a4 V2.00	0	31. siRNA-SC-10 PSPC1-A488 DAPI IMPa4-A546_y_TileScan_001 (Stage 25 of 49)	00-w2Uj62iG4zGyXBc8TqQbCX
2119.83	um^2	Cell	0.000	1.000	1450	20	siRNA-SC-10 PSPC1-A488 IMPa4-A546 DAPI 8C2-siRNA-IMP-a2-a4 V2.00	0	31. siRNA-SC-10 PSPC1-A488 DAPI IMPa4-A546_y_TileScan_001 (Stage 25 of 49)	00-w2Uj62iG4zGyXBc8TqQbCX
466.339	um^2	Cell	0.000	1.000	1451	21	siRNA-SC-10 PSPC1-A488 IMPa4-A546 DAPI 8C2-siRNA-IMP-a2-a4 V2.00	0	31. siRNA-SC-10 PSPC1-A488 DAPI IMPa4-A546_y_TileScan_001 (Stage 25 of 49)	00-w2Uj62iG4zGyXBc8TqQbCX
1609.48	um^2	Cell	0.000	1.000	1452	22	siRNA-SC-10 PSPC1-A488 IMPa4-A546 DAPI 8C2-siRNA-IMP-a2-a4 V2.00	0	31. siRNA-SC-10 PSPC1-A488 DAPI IMPa4-A546_y_TileScan_001 (Stage 25 of 49)	00-w2Uj62iG4zGyXBc8TqQbCX
1485.08	um^2	Cell	0.000	1.000	1453	23	siRNA-SC-10 PSPC1-A488 IMPa4-A546 DAPI 8C2-siRNA-IMP-a2-a4 V2.00	0	31. siRNA-SC-10 PSPC1-A488 DAPI IMPa4-A546_y_TileScan_001 (Stage 25 of 49)	00-w2Uj62iG4zGyXBc8TqQbCX
2206.06	um^2	Cell	0.000	1.000	1454	0	siRNA-SC-10 PSPC1-A488 IMPa4-A546 DAPI 8C2-siRNA-IMP-a2-a4 V2.00	0	31. siRNA-SC-10 PSPC1-A488 DAPI IMPa4-A546_z_TileScan_001 (Stage 26 of 49)	00-QUQ6vqsJozjSEYFkHoNuvb
989.545	um^2	Cell	0.000	1.000	1455	1	siRNA-SC-10 PSPC1-A488 IMPa4-A546 DAPI 8C2-siRNA-IMP-a2-a4 V2.00	0	31. siRNA-SC-10 PSPC1-A488 DAPI IMPa4-A546_z_TileScan_001 (Stage 26 of 49)	00-QUQ6vqsJozjSEYFkHoNuvb
2452.43	um^2	Cell	0.000	1.000	1456	2	siRNA-SC-10 PSPC1-A488 IMPa4-A546 DAPI 8C2-siRNA-IMP-a2-a4 V2.00	0	31. siRNA-SC-10 PSPC1-A488 DAPI IMPa4-A546_z_TileScan_001 (Stage 26 of 49)	00-QUQ6vqsJozjSEYFkHoNuvb
1326.25	um^2	Cell	0.000	1.000	1457	3	siRNA-SC-10 PSPC1-A488 IMPa4-A546 DAPI 8C2-siRNA-IMP-a2-a4 V2.00	0	31. siRNA-SC-10 PSPC1-A488 DAPI IMPa4-A546_z_TileScan_001 (Stage 26 of 49)	00-QUQ6vqsJozjSEYFkHoNuvb
1109.59	um^2	Cell	0.000	1.000	1458	4	siRNA-SC-10 PSPC1-A488 IMPa4-A546 DAPI 8C2-siRNA-IMP-a2-a4 V2.00	0	31. siRNA-SC-10 PSPC1-A488 DAPI IMPa4-A546_z_TileScan_001 (Stage 26 of 49)	00-QUQ6vqsJozjSEYFkHoNuvb
2388.77	um^2	Cell	0.000	1.000	1459	5	siRNA-SC-10 PSPC1-A488 IMPa4-A546 DAPI 8C2-siRNA-IMP-a2-a4 V2.00	0	31. siRNA-SC-10 PSPC1-A488 DAPI IMPa4-A546_z_TileScan_001 (Stage 26 of 49)	00-QUQ6vqsJozjSEYFkHoNuvb
1035.26	um^2	Cell	0.000	1.000	1460	6	siRNA-SC-10 PSPC1-A488 IMPa4-A546 DAPI 8C2-siRNA-IMP-a2-a4 V2.00	0	31. siRNA-SC-10 PSPC1-A488 DAPI IMPa4-A546_z_TileScan_001 (Stage 26 of 49)	00-QUQ6vqsJozjSEYFkHoNuvb
1503.99	um^2	Cell	0.000	1.000	1461	7	siRNA-SC-10 PSPC1-A488 IMPa4-A546 DAPI 8C2-siRNA-IMP-a2-a4 V2.00	0	31. siRNA-SC-10 PSPC1-A488 DAPI IMPa4-A546_z_TileScan_001 (Stage 26 of 49)	00-QUQ6vqsJozjSEYFkHoNuvb
1135.66	um^2	Cell	0.000	1.000	1462	8	siRNA-SC-10 PSPC1-A488 IMPa4-A546 DAPI 8C2-siRNA-IMP-a2-a4 V2.00	0	31. siRNA-SC-10 PSPC1-A488 DAPI IMPa4-A546_z_TileScan_001 (Stage 26 of 49)	00-QUQ6vqsJozjSEYFkHoNuvb
674.661	um^2	Cell	0.000	1.000	1463	9	siRNA-SC-10 PSPC1-A488 IMPa4-A546 DAPI 8C2-siRNA-IMP-a2-a4 V2.00	0	31. siRNA-SC-10 PSPC1-A488 DAPI IMPa4-A546_z_TileScan_001 (Stage 26 of 49)	00-QUQ6vqsJozjSEYFkHoNuvb
1172.81	um^2	Cell	0.000	1.000	1464	10	siRNA-SC-10 PSPC1-A488 IMPa4-A546 DAPI 8C2-siRNA-IMP-a2-a4 V2.00	0	31. siRNA-SC-10 PSPC1-A488 DAPI IMPa4-A546_z_TileScan_001 (Stage 26 of 49)	00-QUQ6vqsJozjSEYFkHoNuvb
2887.9	um^2	Cell	0.000	1.000	1465	11	siRNA-SC-10 PSPC1-A488 IMPa4-A546 DAPI 8C2-siRNA-IMP-a2-a4 V2.00	0	31. siRNA-SC-10 PSPC1-A488 DAPI IMPa4-A546_z_TileScan_001 (Stage 26 of 49)	00-QUQ6vqsJozjSEYFkHoNuvb
1771.96	um^2	Cell	0.000	1.000	1466	12	siRNA-SC-10 PSPC1-A488 IMPa4-A546 DAPI 8C2-siRNA-IMP-a2-a4 V2.00	0	31. siRNA-SC-10 PSPC1-A488 DAPI IMPa4-A546_z_TileScan_001 (Stage 26 of 49)	00-QUQ6vqsJozjSEYFkHoNuvb
1007.92	um^2	Cell	0.000	1.000	1467	13	siRNA-SC-10 PSPC1-A488 IMPa4-A546 DAPI 8C2-siRNA-IMP-a2-a4 V2.00	0	31. siRNA-SC-10 PSPC1-A488 DAPI IMPa4-A546_z_TileScan_001 (Stage 26 of 49)	00-QUQ6vqsJozjSEYFkHoNuvb
689.987	um^2	Cell	0.000	1.000	1468	14	siRNA-SC-10 PSPC1-A488 IMPa4-A546 DAPI 8C2-siRNA-IMP-a2-a4 V2.00	0	31. siRNA-SC-10 PSPC1-A488 DAPI IMPa4-A546_z_TileScan_001 (Stage 26 of 49)	00-QUQ6vqsJozjSEYFkHoNuvb
3070.28	um^2	Cell	0.000	1.000	1469	15	siRNA-SC-10 PSPC1-A488 IMPa4-A546 DAPI 8C2-siRNA-IMP-a2-a4 V2.00	0	31. siRNA-SC-10 PSPC1-A488 DAPI IMPa4-A546_z_TileScan_001 (Stage 26 of 49)	00-QUQ6vqsJozjSEYFkHoNuvb
1481.43	um^2	Cell	0.000	1.000	1470	16	siRNA-SC-10 PSPC1-A488 IMPa4-A546 DAPI 8C2-siRNA-IMP-a2-a4 V2.00	0	31. siRNA-SC-10 PSPC1-A488 DAPI IMPa4-A546_z_TileScan_001 (Stage 26 of 49)	00-QUQ6vqsJozjSEYFkHoNuvb
2112.39	um^2	Cell	0.000	1.000	1471	17	siRNA-SC-10 PSPC1-A488 IMPa4-A546 DAPI 8C2-siRNA-IMP-a2-a4 V2.00	0	31. siRNA-SC-10 PSPC1-A488 DAPI IMPa4-A546_z_TileScan_001 (Stage 26 of 49)	00-QUQ6vqsJozjSEYFkHoNuvb
1222.03	um^2	Cell	0.000	1.000	1472	18	siRNA-SC-10 PSPC1-A488 IMPa4-A546 DAPI 8C2-siRNA-IMP-a2-a4 V2.00	0	31. siRNA-SC-10 PSPC1-A488 DAPI IMPa4-A546_z_TileScan_001 (Stage 26 of 49)	00-QUQ6vqsJozjSEYFkHoNuvb
1066.8	um^2	Cell	0.000	1.000	1473	19	siRNA-SC-10 PSPC1-A488 IMPa4-A546 DAPI 8C2-siRNA-IMP-a2-a4 V2.00	0	31. siRNA-SC-10 PSPC1-A488 DAPI IMPa4-A546_z_TileScan_001 (Stage 26 of 49)	00-QUQ6vqsJozjSEYFkHoNuvb
1110.44	um^2	Cell	0.000	1.000	1474	20	siRNA-SC-10 PSPC1-A488 IMPa4-A546 DAPI 8C2-siRNA-IMP-a2-a4 V2.00	0	31. siRNA-SC-10 PSPC1-A488 DAPI IMPa4-A546_z_TileScan_001 (Stage 26 of 49)	00-QUQ6vqsJozjSEYFkHoNuvb
1249.12	um^2	Cell	0.000	1.000	1475	21	siRNA-SC-10 PSPC1-A488 IMPa4-A546 DAPI 8C2-siRNA-IMP-a2-a4 V2.00	0	31. siRNA-SC-10 PSPC1-A488 DAPI IMPa4-A546_z_TileScan_001 (Stage 26 of 49)	00-QUQ6vqsJozjSEYFkHoNuvb
582.13	um^2	Cell	0.000	1.000	1476	22	siRNA-SC-10 PSPC1-A488 IMPa4-A546 DAPI 8C2-siRNA-IMP-a2-a4 V2.00	0	31. siRNA-SC-10 PSPC1-A488 DAPI IMPa4-A546_z_TileScan_001 (Stage 26 of 49)	00-QUQ6vqsJozjSEYFkHoNuvb
1910.54	um^2	Cell	0.000	1.000	1477	23	siRNA-SC-10 PSPC1-A488 IMPa4-A546 DAPI 8C2-siRNA-IMP-a2-a4 V2.00	0	31. siRNA-SC-10 PSPC1-A488 DAPI IMPa4-A546_z_TileScan_001 (Stage 26 of 49)	00-QUQ6vqsJozjSEYFkHoNuvb
2457.22	um^2	Cell	0.000	1.000	1478	24	siRNA-SC-10 PSPC1-A488 IMPa4-A546 DAPI 8C2-siRNA-IMP-a2-a4 V2.00	0	31. siRNA-SC-10 PSPC1-A488 DAPI IMPa4-A546_z_TileScan_001 (Stage 26 of 49)	00-QUQ6vqsJozjSEYFkHoNuvb
1893.77	um^2	Cell	0.000	1.000	1479	25	siRNA-SC-10 PSPC1-A488 IMPa4-A546 DAPI 8C2-siRNA-IMP-a2-a4 V2.00	0	31. siRNA-SC-10 PSPC1-A488 DAPI IMPa4-A546_z_TileScan_001 (Stage 26 of 49)	00-QUQ6vqsJozjSEYFkHoNuvb
1556.2	um^2	Cell	0.000	1.000	1480	26	siRNA-SC-10 PSPC1-A488 IMPa4-A546 DAPI 8C2-siRNA-IMP-a2-a4 V2.00	0	31. siRNA-SC-10 PSPC1-A488 DAPI IMPa4-A546_z_TileScan_001 (Stage 26 of 49)	00-QUQ6vqsJozjSEYFkHoNuvb
1237.75	um^2	Cell	0.000	1.000	1481	27	siRNA-SC-10 PSPC1-A488 IMPa4-A546 DAPI 8C2-siRNA-IMP-a2-a4 V2.00	0	31. siRNA-SC-10 PSPC1-A488 DAPI IMPa4-A546_z_TileScan_001 (Stage 26 of 49)	00-QUQ6vqsJozjSEYFkHoNuvb
507.642	um^2	Cell	0.000	1.000	1482	28	siRNA-SC-10 PSPC1-A488 IMPa4-A546 DAPI 8C2-siRNA-IMP-a2-a4 V2.00	0	31. siRNA-SC-10 PSPC1-A488 DAPI IMPa4-A546_z_TileScan_001 (Stage 26 of 49)	00-QUQ6vqsJozjSEYFkHoNuvb
1226.95	um^2	Cell	0.000	1.000	1483	29	siRNA-SC-10 PSPC1-A488 IMPa4-A546 DAPI 8C2-siRNA-IMP-a2-a4 V2.00	0	31. siRNA-SC-10 PSPC1-A488 DAPI IMPa4-A546_z_TileScan_001 (Stage 26 of 49)	00-QUQ6vqsJozjSEYFkHoNuvb
1117.66	um^2	Cell	0.000	1.000	1484	30	siRNA-SC-10 PSPC1-A488 IMPa4-A546 DAPI 8C2-siRNA-IMP-a2-a4 V2.00	0	31. siRNA-SC-10 PSPC1-A488 DAPI IMPa4-A546_z_TileScan_001 (Stage 26 of 49)	00-QUQ6vqsJozjSEYFkHoNuvb
