# Supplementary material for: Development of a pipeline for automated, high-throughput analysis of paraspeckle proteins reveals specific roles for importin α proteins
Source: Sci Rep. 2017 Feb 27;7:43323. doi: 10.1038/srep43323 (PMC5379994; doi:10.1038/srep43323)
Supplement: Supplementary Dataset SD1-L [file srep43323-s14.zip › I8P/8C2-siRNA-IMPa4-PSPC1/_/siRNA-SC-10 PSPC1-A488 IMPa4-A546 DAPI 8C2-siRNA-IMP-a2-a4 V2.00_Statistics/siRNA-SC-10 PSPC1-A488 IMPa4-A546 DAPI 8C2-siRNA-IMP-a2-a4 V2.00_Cell_Center_of_Image_Mass_Ch=1.csv]

Cell Center of Image Mass Ch=1
====================
Cell Center of Image Mass X	Cell Center of Image Mass Y	Cell Center of Image Mass Z	Unit	Category	Channel	Collection	Birth [s]	Death [s]	ID	OriginalID	Original Component Name	Original Component ID	Original Image Name	Original Image ID
65488.7	41597.6	0.00993268	um	Cell	1	Cell Center of Image Mass	0.000	1.000	0	0	siRNA-SC-10 PSPC1-A488 IMPa4-A546 DAPI 8C2-siRNA-IMP-a2-a4 V2.00	0	31. siRNA-SC-10 PSPC1-A488 DAPI IMPa4-A546_a_TileScan_001 (Stage 1 of 49)	00-CpEMKTK4NHNEbQL9KQ88rM
65430.5	41604.1	0.00529258	um	Cell	1	Cell Center of Image Mass	0.000	1.000	1	1	siRNA-SC-10 PSPC1-A488 IMPa4-A546 DAPI 8C2-siRNA-IMP-a2-a4 V2.00	0	31. siRNA-SC-10 PSPC1-A488 DAPI IMPa4-A546_a_TileScan_001 (Stage 1 of 49)	00-CpEMKTK4NHNEbQL9KQ88rM
65464	41660.6	-0.0650686	um	Cell	1	Cell Center of Image Mass	0.000	1.000	2	2	siRNA-SC-10 PSPC1-A488 IMPa4-A546 DAPI 8C2-siRNA-IMP-a2-a4 V2.00	0	31. siRNA-SC-10 PSPC1-A488 DAPI IMPa4-A546_a_TileScan_001 (Stage 1 of 49)	00-CpEMKTK4NHNEbQL9KQ88rM
65472.5	41624.1	0.0879852	um	Cell	1	Cell Center of Image Mass	0.000	1.000	3	3	siRNA-SC-10 PSPC1-A488 IMPa4-A546 DAPI 8C2-siRNA-IMP-a2-a4 V2.00	0	31. siRNA-SC-10 PSPC1-A488 DAPI IMPa4-A546_a_TileScan_001 (Stage 1 of 49)	00-CpEMKTK4NHNEbQL9KQ88rM
65515.2	41620.9	0.0141937	um	Cell	1	Cell Center of Image Mass	0.000	1.000	4	4	siRNA-SC-10 PSPC1-A488 IMPa4-A546 DAPI 8C2-siRNA-IMP-a2-a4 V2.00	0	31. siRNA-SC-10 PSPC1-A488 DAPI IMPa4-A546_a_TileScan_001 (Stage 1 of 49)	00-CpEMKTK4NHNEbQL9KQ88rM
65493	41634.9	-0.120541	um	Cell	1	Cell Center of Image Mass	0.000	1.000	5	5	siRNA-SC-10 PSPC1-A488 IMPa4-A546 DAPI 8C2-siRNA-IMP-a2-a4 V2.00	0	31. siRNA-SC-10 PSPC1-A488 DAPI IMPa4-A546_a_TileScan_001 (Stage 1 of 49)	00-CpEMKTK4NHNEbQL9KQ88rM
65503.2	41636.6	-0.00633509	um	Cell	1	Cell Center of Image Mass	0.000	1.000	6	6	siRNA-SC-10 PSPC1-A488 IMPa4-A546 DAPI 8C2-siRNA-IMP-a2-a4 V2.00	0	31. siRNA-SC-10 PSPC1-A488 DAPI IMPa4-A546_a_TileScan_001 (Stage 1 of 49)	00-CpEMKTK4NHNEbQL9KQ88rM
65532	41645.7	-0.0323408	um	Cell	1	Cell Center of Image Mass	0.000	1.000	7	7	siRNA-SC-10 PSPC1-A488 IMPa4-A546 DAPI 8C2-siRNA-IMP-a2-a4 V2.00	0	31. siRNA-SC-10 PSPC1-A488 DAPI IMPa4-A546_a_TileScan_001 (Stage 1 of 49)	00-CpEMKTK4NHNEbQL9KQ88rM
65521.8	41659.6	-0.115337	um	Cell	1	Cell Center of Image Mass	0.000	1.000	8	8	siRNA-SC-10 PSPC1-A488 IMPa4-A546 DAPI 8C2-siRNA-IMP-a2-a4 V2.00	0	31. siRNA-SC-10 PSPC1-A488 DAPI IMPa4-A546_a_TileScan_001 (Stage 1 of 49)	00-CpEMKTK4NHNEbQL9KQ88rM
65553.5	41623.1	0.138939	um	Cell	1	Cell Center of Image Mass	0.000	1.000	9	9	siRNA-SC-10 PSPC1-A488 IMPa4-A546 DAPI 8C2-siRNA-IMP-a2-a4 V2.00	0	31. siRNA-SC-10 PSPC1-A488 DAPI IMPa4-A546_a_TileScan_001 (Stage 1 of 49)	00-CpEMKTK4NHNEbQL9KQ88rM
65459.4	41672.4	-0.279365	um	Cell	1	Cell Center of Image Mass	0.000	1.000	10	10	siRNA-SC-10 PSPC1-A488 IMPa4-A546 DAPI 8C2-siRNA-IMP-a2-a4 V2.00	0	31. siRNA-SC-10 PSPC1-A488 DAPI IMPa4-A546_a_TileScan_001 (Stage 1 of 49)	00-CpEMKTK4NHNEbQL9KQ88rM
65427.7	41695.8	-0.0228051	um	Cell	1	Cell Center of Image Mass	0.000	1.000	11	11	siRNA-SC-10 PSPC1-A488 IMPa4-A546 DAPI 8C2-siRNA-IMP-a2-a4 V2.00	0	31. siRNA-SC-10 PSPC1-A488 DAPI IMPa4-A546_a_TileScan_001 (Stage 1 of 49)	00-CpEMKTK4NHNEbQL9KQ88rM
65462.4	41710.9	0.00821035	um	Cell	1	Cell Center of Image Mass	0.000	1.000	12	12	siRNA-SC-10 PSPC1-A488 IMPa4-A546 DAPI 8C2-siRNA-IMP-a2-a4 V2.00	0	31. siRNA-SC-10 PSPC1-A488 DAPI IMPa4-A546_a_TileScan_001 (Stage 1 of 49)	00-CpEMKTK4NHNEbQL9KQ88rM
65488.7	41718.2	-0.094466	um	Cell	1	Cell Center of Image Mass	0.000	1.000	13	13	siRNA-SC-10 PSPC1-A488 IMPa4-A546 DAPI 8C2-siRNA-IMP-a2-a4 V2.00	0	31. siRNA-SC-10 PSPC1-A488 DAPI IMPa4-A546_a_TileScan_001 (Stage 1 of 49)	00-CpEMKTK4NHNEbQL9KQ88rM
65488.4	41671.2	-0.138203	um	Cell	1	Cell Center of Image Mass	0.000	1.000	14	14	siRNA-SC-10 PSPC1-A488 IMPa4-A546 DAPI 8C2-siRNA-IMP-a2-a4 V2.00	0	31. siRNA-SC-10 PSPC1-A488 DAPI IMPa4-A546_a_TileScan_001 (Stage 1 of 49)	00-CpEMKTK4NHNEbQL9KQ88rM
65536.7	41682.6	-0.0828727	um	Cell	1	Cell Center of Image Mass	0.000	1.000	15	15	siRNA-SC-10 PSPC1-A488 IMPa4-A546 DAPI 8C2-siRNA-IMP-a2-a4 V2.00	0	31. siRNA-SC-10 PSPC1-A488 DAPI IMPa4-A546_a_TileScan_001 (Stage 1 of 49)	00-CpEMKTK4NHNEbQL9KQ88rM
65494.9	41698	-0.0745343	um	Cell	1	Cell Center of Image Mass	0.000	1.000	16	16	siRNA-SC-10 PSPC1-A488 IMPa4-A546 DAPI 8C2-siRNA-IMP-a2-a4 V2.00	0	31. siRNA-SC-10 PSPC1-A488 DAPI IMPa4-A546_a_TileScan_001 (Stage 1 of 49)	00-CpEMKTK4NHNEbQL9KQ88rM
65540.3	41711.5	0.0186416	um	Cell	1	Cell Center of Image Mass	0.000	1.000	17	17	siRNA-SC-10 PSPC1-A488 IMPa4-A546 DAPI 8C2-siRNA-IMP-a2-a4 V2.00	0	31. siRNA-SC-10 PSPC1-A488 DAPI IMPa4-A546_a_TileScan_001 (Stage 1 of 49)	00-CpEMKTK4NHNEbQL9KQ88rM
65506.8	41736	-0.0865038	um	Cell	1	Cell Center of Image Mass	0.000	1.000	18	18	siRNA-SC-10 PSPC1-A488 IMPa4-A546 DAPI 8C2-siRNA-IMP-a2-a4 V2.00	0	31. siRNA-SC-10 PSPC1-A488 DAPI IMPa4-A546_a_TileScan_001 (Stage 1 of 49)	00-CpEMKTK4NHNEbQL9KQ88rM
65552.3	41735.6	0.179044	um	Cell	1	Cell Center of Image Mass	0.000	1.000	19	19	siRNA-SC-10 PSPC1-A488 IMPa4-A546 DAPI 8C2-siRNA-IMP-a2-a4 V2.00	0	31. siRNA-SC-10 PSPC1-A488 DAPI IMPa4-A546_a_TileScan_001 (Stage 1 of 49)	00-CpEMKTK4NHNEbQL9KQ88rM
65427.8	41661.9	1.19292	um	Cell	1	Cell Center of Image Mass	0.000	1.000	20	0	siRNA-SC-10 PSPC1-A488 IMPa4-A546 DAPI 8C2-siRNA-IMP-a2-a4 V2.00	0	31. siRNA-SC-10 PSPC1-A488 DAPI IMPa4-A546_aa_TileScan_001 (Stage 27 of 49)	00-VGZKnWZBNacheL3T7kT2LK
65423.2	41599.5	1.43476	um	Cell	1	Cell Center of Image Mass	0.000	1.000	21	1	siRNA-SC-10 PSPC1-A488 IMPa4-A546 DAPI 8C2-siRNA-IMP-a2-a4 V2.00	0	31. siRNA-SC-10 PSPC1-A488 DAPI IMPa4-A546_aa_TileScan_001 (Stage 27 of 49)	00-VGZKnWZBNacheL3T7kT2LK
65456.1	41613.3	1.55923	um	Cell	1	Cell Center of Image Mass	0.000	1.000	22	2	siRNA-SC-10 PSPC1-A488 IMPa4-A546 DAPI 8C2-siRNA-IMP-a2-a4 V2.00	0	31. siRNA-SC-10 PSPC1-A488 DAPI IMPa4-A546_aa_TileScan_001 (Stage 27 of 49)	00-VGZKnWZBNacheL3T7kT2LK
65476.7	41618.4	1.39447	um	Cell	1	Cell Center of Image Mass	0.000	1.000	23	3	siRNA-SC-10 PSPC1-A488 IMPa4-A546 DAPI 8C2-siRNA-IMP-a2-a4 V2.00	0	31. siRNA-SC-10 PSPC1-A488 DAPI IMPa4-A546_aa_TileScan_001 (Stage 27 of 49)	00-VGZKnWZBNacheL3T7kT2LK
65427	41621.2	1.50362	um	Cell	1	Cell Center of Image Mass	0.000	1.000	24	4	siRNA-SC-10 PSPC1-A488 IMPa4-A546 DAPI 8C2-siRNA-IMP-a2-a4 V2.00	0	31. siRNA-SC-10 PSPC1-A488 DAPI IMPa4-A546_aa_TileScan_001 (Stage 27 of 49)	00-VGZKnWZBNacheL3T7kT2LK
65442.8	41629.5	1.60787	um	Cell	1	Cell Center of Image Mass	0.000	1.000	25	5	siRNA-SC-10 PSPC1-A488 IMPa4-A546 DAPI 8C2-siRNA-IMP-a2-a4 V2.00	0	31. siRNA-SC-10 PSPC1-A488 DAPI IMPa4-A546_aa_TileScan_001 (Stage 27 of 49)	00-VGZKnWZBNacheL3T7kT2LK
65461.3	41650.7	1.35903	um	Cell	1	Cell Center of Image Mass	0.000	1.000	26	6	siRNA-SC-10 PSPC1-A488 IMPa4-A546 DAPI 8C2-siRNA-IMP-a2-a4 V2.00	0	31. siRNA-SC-10 PSPC1-A488 DAPI IMPa4-A546_aa_TileScan_001 (Stage 27 of 49)	00-VGZKnWZBNacheL3T7kT2LK
65469.6	41603.7	1.75798	um	Cell	1	Cell Center of Image Mass	0.000	1.000	27	7	siRNA-SC-10 PSPC1-A488 IMPa4-A546 DAPI 8C2-siRNA-IMP-a2-a4 V2.00	0	31. siRNA-SC-10 PSPC1-A488 DAPI IMPa4-A546_aa_TileScan_001 (Stage 27 of 49)	00-VGZKnWZBNacheL3T7kT2LK
65465.5	41632.3	1.68712	um	Cell	1	Cell Center of Image Mass	0.000	1.000	28	8	siRNA-SC-10 PSPC1-A488 IMPa4-A546 DAPI 8C2-siRNA-IMP-a2-a4 V2.00	0	31. siRNA-SC-10 PSPC1-A488 DAPI IMPa4-A546_aa_TileScan_001 (Stage 27 of 49)	00-VGZKnWZBNacheL3T7kT2LK
65439.1	41598.3	2.39793	um	Cell	1	Cell Center of Image Mass	0.000	1.000	29	9	siRNA-SC-10 PSPC1-A488 IMPa4-A546 DAPI 8C2-siRNA-IMP-a2-a4 V2.00	0	31. siRNA-SC-10 PSPC1-A488 DAPI IMPa4-A546_aa_TileScan_001 (Stage 27 of 49)	00-VGZKnWZBNacheL3T7kT2LK
65556.6	41619.8	1.14286	um	Cell	1	Cell Center of Image Mass	0.000	1.000	30	10	siRNA-SC-10 PSPC1-A488 IMPa4-A546 DAPI 8C2-siRNA-IMP-a2-a4 V2.00	0	31. siRNA-SC-10 PSPC1-A488 DAPI IMPa4-A546_aa_TileScan_001 (Stage 27 of 49)	00-VGZKnWZBNacheL3T7kT2LK
65504.3	41613.7	1.35768	um	Cell	1	Cell Center of Image Mass	0.000	1.000	31	11	siRNA-SC-10 PSPC1-A488 IMPa4-A546 DAPI 8C2-siRNA-IMP-a2-a4 V2.00	0	31. siRNA-SC-10 PSPC1-A488 DAPI IMPa4-A546_aa_TileScan_001 (Stage 27 of 49)	00-VGZKnWZBNacheL3T7kT2LK
65490.8	41634.9	1.50455	um	Cell	1	Cell Center of Image Mass	0.000	1.000	32	12	siRNA-SC-10 PSPC1-A488 IMPa4-A546 DAPI 8C2-siRNA-IMP-a2-a4 V2.00	0	31. siRNA-SC-10 PSPC1-A488 DAPI IMPa4-A546_aa_TileScan_001 (Stage 27 of 49)	00-VGZKnWZBNacheL3T7kT2LK
65535.3	41612.1	1.73631	um	Cell	1	Cell Center of Image Mass	0.000	1.000	33	13	siRNA-SC-10 PSPC1-A488 IMPa4-A546 DAPI 8C2-siRNA-IMP-a2-a4 V2.00	0	31. siRNA-SC-10 PSPC1-A488 DAPI IMPa4-A546_aa_TileScan_001 (Stage 27 of 49)	00-VGZKnWZBNacheL3T7kT2LK
65544.4	41638.5	1.62125	um	Cell	1	Cell Center of Image Mass	0.000	1.000	34	14	siRNA-SC-10 PSPC1-A488 IMPa4-A546 DAPI 8C2-siRNA-IMP-a2-a4 V2.00	0	31. siRNA-SC-10 PSPC1-A488 DAPI IMPa4-A546_aa_TileScan_001 (Stage 27 of 49)	00-VGZKnWZBNacheL3T7kT2LK
65493.9	41662.1	2.03388	um	Cell	1	Cell Center of Image Mass	0.000	1.000	35	15	siRNA-SC-10 PSPC1-A488 IMPa4-A546 DAPI 8C2-siRNA-IMP-a2-a4 V2.00	0	31. siRNA-SC-10 PSPC1-A488 DAPI IMPa4-A546_aa_TileScan_001 (Stage 27 of 49)	00-VGZKnWZBNacheL3T7kT2LK
65418.5	41687.6	1.21512	um	Cell	1	Cell Center of Image Mass	0.000	1.000	36	16	siRNA-SC-10 PSPC1-A488 IMPa4-A546 DAPI 8C2-siRNA-IMP-a2-a4 V2.00	0	31. siRNA-SC-10 PSPC1-A488 DAPI IMPa4-A546_aa_TileScan_001 (Stage 27 of 49)	00-VGZKnWZBNacheL3T7kT2LK
65478	41690.2	1.09006	um	Cell	1	Cell Center of Image Mass	0.000	1.000	37	17	siRNA-SC-10 PSPC1-A488 IMPa4-A546 DAPI 8C2-siRNA-IMP-a2-a4 V2.00	0	31. siRNA-SC-10 PSPC1-A488 DAPI IMPa4-A546_aa_TileScan_001 (Stage 27 of 49)	00-VGZKnWZBNacheL3T7kT2LK
65434.4	41687.3	1.25425	um	Cell	1	Cell Center of Image Mass	0.000	1.000	38	18	siRNA-SC-10 PSPC1-A488 IMPa4-A546 DAPI 8C2-siRNA-IMP-a2-a4 V2.00	0	31. siRNA-SC-10 PSPC1-A488 DAPI IMPa4-A546_aa_TileScan_001 (Stage 27 of 49)	00-VGZKnWZBNacheL3T7kT2LK
65458.5	41736.7	1.1982	um	Cell	1	Cell Center of Image Mass	0.000	1.000	39	19	siRNA-SC-10 PSPC1-A488 IMPa4-A546 DAPI 8C2-siRNA-IMP-a2-a4 V2.00	0	31. siRNA-SC-10 PSPC1-A488 DAPI IMPa4-A546_aa_TileScan_001 (Stage 27 of 49)	00-VGZKnWZBNacheL3T7kT2LK
65449.7	41675.6	1.42343	um	Cell	1	Cell Center of Image Mass	0.000	1.000	40	20	siRNA-SC-10 PSPC1-A488 IMPa4-A546 DAPI 8C2-siRNA-IMP-a2-a4 V2.00	0	31. siRNA-SC-10 PSPC1-A488 DAPI IMPa4-A546_aa_TileScan_001 (Stage 27 of 49)	00-VGZKnWZBNacheL3T7kT2LK
65445.6	41716	1.20158	um	Cell	1	Cell Center of Image Mass	0.000	1.000	41	21	siRNA-SC-10 PSPC1-A488 IMPa4-A546 DAPI 8C2-siRNA-IMP-a2-a4 V2.00	0	31. siRNA-SC-10 PSPC1-A488 DAPI IMPa4-A546_aa_TileScan_001 (Stage 27 of 49)	00-VGZKnWZBNacheL3T7kT2LK
65487.8	41730.5	1.21327	um	Cell	1	Cell Center of Image Mass	0.000	1.000	42	22	siRNA-SC-10 PSPC1-A488 IMPa4-A546 DAPI 8C2-siRNA-IMP-a2-a4 V2.00	0	31. siRNA-SC-10 PSPC1-A488 DAPI IMPa4-A546_aa_TileScan_001 (Stage 27 of 49)	00-VGZKnWZBNacheL3T7kT2LK
65419.1	41735.9	1.59123	um	Cell	1	Cell Center of Image Mass	0.000	1.000	43	23	siRNA-SC-10 PSPC1-A488 IMPa4-A546 DAPI 8C2-siRNA-IMP-a2-a4 V2.00	0	31. siRNA-SC-10 PSPC1-A488 DAPI IMPa4-A546_aa_TileScan_001 (Stage 27 of 49)	00-VGZKnWZBNacheL3T7kT2LK
65540.8	41728.1	1.10154	um	Cell	1	Cell Center of Image Mass	0.000	1.000	44	24	siRNA-SC-10 PSPC1-A488 IMPa4-A546 DAPI 8C2-siRNA-IMP-a2-a4 V2.00	0	31. siRNA-SC-10 PSPC1-A488 DAPI IMPa4-A546_aa_TileScan_001 (Stage 27 of 49)	00-VGZKnWZBNacheL3T7kT2LK
65524.6	41684.6	1.19892	um	Cell	1	Cell Center of Image Mass	0.000	1.000	45	25	siRNA-SC-10 PSPC1-A488 IMPa4-A546 DAPI 8C2-siRNA-IMP-a2-a4 V2.00	0	31. siRNA-SC-10 PSPC1-A488 DAPI IMPa4-A546_aa_TileScan_001 (Stage 27 of 49)	00-VGZKnWZBNacheL3T7kT2LK
65493.2	41706.2	1.1756	um	Cell	1	Cell Center of Image Mass	0.000	1.000	46	26	siRNA-SC-10 PSPC1-A488 IMPa4-A546 DAPI 8C2-siRNA-IMP-a2-a4 V2.00	0	31. siRNA-SC-10 PSPC1-A488 DAPI IMPa4-A546_aa_TileScan_001 (Stage 27 of 49)	00-VGZKnWZBNacheL3T7kT2LK
65518.1	41711.8	1.27302	um	Cell	1	Cell Center of Image Mass	0.000	1.000	47	27	siRNA-SC-10 PSPC1-A488 IMPa4-A546 DAPI 8C2-siRNA-IMP-a2-a4 V2.00	0	31. siRNA-SC-10 PSPC1-A488 DAPI IMPa4-A546_aa_TileScan_001 (Stage 27 of 49)	00-VGZKnWZBNacheL3T7kT2LK
65547.4	41605.2	1.07408	um	Cell	1	Cell Center of Image Mass	0.000	1.000	48	0	siRNA-SC-10 PSPC1-A488 IMPa4-A546 DAPI 8C2-siRNA-IMP-a2-a4 V2.00	0	31. siRNA-SC-10 PSPC1-A488 DAPI IMPa4-A546_ab_TileScan_001 (Stage 28 of 49)	00-sv9Cfson4rdVdJxbP2cb8n
65431.4	41621.4	1.18346	um	Cell	1	Cell Center of Image Mass	0.000	1.000	49	1	siRNA-SC-10 PSPC1-A488 IMPa4-A546 DAPI 8C2-siRNA-IMP-a2-a4 V2.00	0	31. siRNA-SC-10 PSPC1-A488 DAPI IMPa4-A546_ab_TileScan_001 (Stage 28 of 49)	00-sv9Cfson4rdVdJxbP2cb8n
65460	41627.7	1.05579	um	Cell	1	Cell Center of Image Mass	0.000	1.000	50	2	siRNA-SC-10 PSPC1-A488 IMPa4-A546 DAPI 8C2-siRNA-IMP-a2-a4 V2.00	0	31. siRNA-SC-10 PSPC1-A488 DAPI IMPa4-A546_ab_TileScan_001 (Stage 28 of 49)	00-sv9Cfson4rdVdJxbP2cb8n
65422.4	41638.4	1.13908	um	Cell	1	Cell Center of Image Mass	0.000	1.000	51	3	siRNA-SC-10 PSPC1-A488 IMPa4-A546 DAPI 8C2-siRNA-IMP-a2-a4 V2.00	0	31. siRNA-SC-10 PSPC1-A488 DAPI IMPa4-A546_ab_TileScan_001 (Stage 28 of 49)	00-sv9Cfson4rdVdJxbP2cb8n
65450.1	41649.3	1.04055	um	Cell	1	Cell Center of Image Mass	0.000	1.000	52	4	siRNA-SC-10 PSPC1-A488 IMPa4-A546 DAPI 8C2-siRNA-IMP-a2-a4 V2.00	0	31. siRNA-SC-10 PSPC1-A488 DAPI IMPa4-A546_ab_TileScan_001 (Stage 28 of 49)	00-sv9Cfson4rdVdJxbP2cb8n
65452.7	41667	1.52267	um	Cell	1	Cell Center of Image Mass	0.000	1.000	53	5	siRNA-SC-10 PSPC1-A488 IMPa4-A546 DAPI 8C2-siRNA-IMP-a2-a4 V2.00	0	31. siRNA-SC-10 PSPC1-A488 DAPI IMPa4-A546_ab_TileScan_001 (Stage 28 of 49)	00-sv9Cfson4rdVdJxbP2cb8n
65487.5	41655.3	0.902673	um	Cell	1	Cell Center of Image Mass	0.000	1.000	54	6	siRNA-SC-10 PSPC1-A488 IMPa4-A546 DAPI 8C2-siRNA-IMP-a2-a4 V2.00	0	31. siRNA-SC-10 PSPC1-A488 DAPI IMPa4-A546_ab_TileScan_001 (Stage 28 of 49)	00-sv9Cfson4rdVdJxbP2cb8n
65499.9	41617.5	0.965904	um	Cell	1	Cell Center of Image Mass	0.000	1.000	55	7	siRNA-SC-10 PSPC1-A488 IMPa4-A546 DAPI 8C2-siRNA-IMP-a2-a4 V2.00	0	31. siRNA-SC-10 PSPC1-A488 DAPI IMPa4-A546_ab_TileScan_001 (Stage 28 of 49)	00-sv9Cfson4rdVdJxbP2cb8n
65548.4	41657.4	1.18808	um	Cell	1	Cell Center of Image Mass	0.000	1.000	56	8	siRNA-SC-10 PSPC1-A488 IMPa4-A546 DAPI 8C2-siRNA-IMP-a2-a4 V2.00	0	31. siRNA-SC-10 PSPC1-A488 DAPI IMPa4-A546_ab_TileScan_001 (Stage 28 of 49)	00-sv9Cfson4rdVdJxbP2cb8n
65525.7	41598.7	1.06672	um	Cell	1	Cell Center of Image Mass	0.000	1.000	57	9	siRNA-SC-10 PSPC1-A488 IMPa4-A546 DAPI 8C2-siRNA-IMP-a2-a4 V2.00	0	31. siRNA-SC-10 PSPC1-A488 DAPI IMPa4-A546_ab_TileScan_001 (Stage 28 of 49)	00-sv9Cfson4rdVdJxbP2cb8n
65557.6	41620.9	1.37847	um	Cell	1	Cell Center of Image Mass	0.000	1.000	58	10	siRNA-SC-10 PSPC1-A488 IMPa4-A546 DAPI 8C2-siRNA-IMP-a2-a4 V2.00	0	31. siRNA-SC-10 PSPC1-A488 DAPI IMPa4-A546_ab_TileScan_001 (Stage 28 of 49)	00-sv9Cfson4rdVdJxbP2cb8n
65473.1	41673.5	0.974454	um	Cell	1	Cell Center of Image Mass	0.000	1.000	59	11	siRNA-SC-10 PSPC1-A488 IMPa4-A546 DAPI 8C2-siRNA-IMP-a2-a4 V2.00	0	31. siRNA-SC-10 PSPC1-A488 DAPI IMPa4-A546_ab_TileScan_001 (Stage 28 of 49)	00-sv9Cfson4rdVdJxbP2cb8n
65450.8	41719	1.18542	um	Cell	1	Cell Center of Image Mass	0.000	1.000	60	12	siRNA-SC-10 PSPC1-A488 IMPa4-A546 DAPI 8C2-siRNA-IMP-a2-a4 V2.00	0	31. siRNA-SC-10 PSPC1-A488 DAPI IMPa4-A546_ab_TileScan_001 (Stage 28 of 49)	00-sv9Cfson4rdVdJxbP2cb8n
65471.7	41730.5	1.2003	um	Cell	1	Cell Center of Image Mass	0.000	1.000	61	13	siRNA-SC-10 PSPC1-A488 IMPa4-A546 DAPI 8C2-siRNA-IMP-a2-a4 V2.00	0	31. siRNA-SC-10 PSPC1-A488 DAPI IMPa4-A546_ab_TileScan_001 (Stage 28 of 49)	00-sv9Cfson4rdVdJxbP2cb8n
65420.2	41732.3	1.07083	um	Cell	1	Cell Center of Image Mass	0.000	1.000	62	14	siRNA-SC-10 PSPC1-A488 IMPa4-A546 DAPI 8C2-siRNA-IMP-a2-a4 V2.00	0	31. siRNA-SC-10 PSPC1-A488 DAPI IMPa4-A546_ab_TileScan_001 (Stage 28 of 49)	00-sv9Cfson4rdVdJxbP2cb8n
65441.4	41735.9	1.07401	um	Cell	1	Cell Center of Image Mass	0.000	1.000	63	15	siRNA-SC-10 PSPC1-A488 IMPa4-A546 DAPI 8C2-siRNA-IMP-a2-a4 V2.00	0	31. siRNA-SC-10 PSPC1-A488 DAPI IMPa4-A546_ab_TileScan_001 (Stage 28 of 49)	00-sv9Cfson4rdVdJxbP2cb8n
65461.5	41697.3	1.19426	um	Cell	1	Cell Center of Image Mass	0.000	1.000	64	16	siRNA-SC-10 PSPC1-A488 IMPa4-A546 DAPI 8C2-siRNA-IMP-a2-a4 V2.00	0	31. siRNA-SC-10 PSPC1-A488 DAPI IMPa4-A546_ab_TileScan_001 (Stage 28 of 49)	00-sv9Cfson4rdVdJxbP2cb8n
65507.1	41672.2	1.09587	um	Cell	1	Cell Center of Image Mass	0.000	1.000	65	17	siRNA-SC-10 PSPC1-A488 IMPa4-A546 DAPI 8C2-siRNA-IMP-a2-a4 V2.00	0	31. siRNA-SC-10 PSPC1-A488 DAPI IMPa4-A546_ab_TileScan_001 (Stage 28 of 49)	00-sv9Cfson4rdVdJxbP2cb8n
65521.6	41718.8	0.944421	um	Cell	1	Cell Center of Image Mass	0.000	1.000	66	18	siRNA-SC-10 PSPC1-A488 IMPa4-A546 DAPI 8C2-siRNA-IMP-a2-a4 V2.00	0	31. siRNA-SC-10 PSPC1-A488 DAPI IMPa4-A546_ab_TileScan_001 (Stage 28 of 49)	00-sv9Cfson4rdVdJxbP2cb8n
65558.1	41730.4	1.09682	um	Cell	1	Cell Center of Image Mass	0.000	1.000	67	19	siRNA-SC-10 PSPC1-A488 IMPa4-A546 DAPI 8C2-siRNA-IMP-a2-a4 V2.00	0	31. siRNA-SC-10 PSPC1-A488 DAPI IMPa4-A546_ab_TileScan_001 (Stage 28 of 49)	00-sv9Cfson4rdVdJxbP2cb8n
65516.4	41736.5	0.939344	um	Cell	1	Cell Center of Image Mass	0.000	1.000	68	20	siRNA-SC-10 PSPC1-A488 IMPa4-A546 DAPI 8C2-siRNA-IMP-a2-a4 V2.00	0	31. siRNA-SC-10 PSPC1-A488 DAPI IMPa4-A546_ab_TileScan_001 (Stage 28 of 49)	00-sv9Cfson4rdVdJxbP2cb8n
65475.6	41597.7	0.728054	um	Cell	1	Cell Center of Image Mass	0.000	1.000	69	0	siRNA-SC-10 PSPC1-A488 IMPa4-A546 DAPI 8C2-siRNA-IMP-a2-a4 V2.00	0	31. siRNA-SC-10 PSPC1-A488 DAPI IMPa4-A546_ac_TileScan_001 (Stage 29 of 49)	00-oGjSumEdYh8xxhmWHiSMcS
65453.5	41631.5	0.777454	um	Cell	1	Cell Center of Image Mass	0.000	1.000	70	1	siRNA-SC-10 PSPC1-A488 IMPa4-A546 DAPI 8C2-siRNA-IMP-a2-a4 V2.00	0	31. siRNA-SC-10 PSPC1-A488 DAPI IMPa4-A546_ac_TileScan_001 (Stage 29 of 49)	00-oGjSumEdYh8xxhmWHiSMcS
65439.1	41602	1.12151	um	Cell	1	Cell Center of Image Mass	0.000	1.000	71	2	siRNA-SC-10 PSPC1-A488 IMPa4-A546 DAPI 8C2-siRNA-IMP-a2-a4 V2.00	0	31. siRNA-SC-10 PSPC1-A488 DAPI IMPa4-A546_ac_TileScan_001 (Stage 29 of 49)	00-oGjSumEdYh8xxhmWHiSMcS
65481.4	41607	0.824314	um	Cell	1	Cell Center of Image Mass	0.000	1.000	72	3	siRNA-SC-10 PSPC1-A488 IMPa4-A546 DAPI 8C2-siRNA-IMP-a2-a4 V2.00	0	31. siRNA-SC-10 PSPC1-A488 DAPI IMPa4-A546_ac_TileScan_001 (Stage 29 of 49)	00-oGjSumEdYh8xxhmWHiSMcS
65426.7	41616.2	0.932375	um	Cell	1	Cell Center of Image Mass	0.000	1.000	73	4	siRNA-SC-10 PSPC1-A488 IMPa4-A546 DAPI 8C2-siRNA-IMP-a2-a4 V2.00	0	31. siRNA-SC-10 PSPC1-A488 DAPI IMPa4-A546_ac_TileScan_001 (Stage 29 of 49)	00-oGjSumEdYh8xxhmWHiSMcS
65419.7	41647.9	1.36513	um	Cell	1	Cell Center of Image Mass	0.000	1.000	74	5	siRNA-SC-10 PSPC1-A488 IMPa4-A546 DAPI 8C2-siRNA-IMP-a2-a4 V2.00	0	31. siRNA-SC-10 PSPC1-A488 DAPI IMPa4-A546_ac_TileScan_001 (Stage 29 of 49)	00-oGjSumEdYh8xxhmWHiSMcS
65424.7	41663.6	1.19263	um	Cell	1	Cell Center of Image Mass	0.000	1.000	75	6	siRNA-SC-10 PSPC1-A488 IMPa4-A546 DAPI 8C2-siRNA-IMP-a2-a4 V2.00	0	31. siRNA-SC-10 PSPC1-A488 DAPI IMPa4-A546_ac_TileScan_001 (Stage 29 of 49)	00-oGjSumEdYh8xxhmWHiSMcS
65517.4	41600.6	0.905312	um	Cell	1	Cell Center of Image Mass	0.000	1.000	76	7	siRNA-SC-10 PSPC1-A488 IMPa4-A546 DAPI 8C2-siRNA-IMP-a2-a4 V2.00	0	31. siRNA-SC-10 PSPC1-A488 DAPI IMPa4-A546_ac_TileScan_001 (Stage 29 of 49)	00-oGjSumEdYh8xxhmWHiSMcS
65531.4	41631.5	0.780259	um	Cell	1	Cell Center of Image Mass	0.000	1.000	77	8	siRNA-SC-10 PSPC1-A488 IMPa4-A546 DAPI 8C2-siRNA-IMP-a2-a4 V2.00	0	31. siRNA-SC-10 PSPC1-A488 DAPI IMPa4-A546_ac_TileScan_001 (Stage 29 of 49)	00-oGjSumEdYh8xxhmWHiSMcS
65491.3	41632.7	0.696678	um	Cell	1	Cell Center of Image Mass	0.000	1.000	78	9	siRNA-SC-10 PSPC1-A488 IMPa4-A546 DAPI 8C2-siRNA-IMP-a2-a4 V2.00	0	31. siRNA-SC-10 PSPC1-A488 DAPI IMPa4-A546_ac_TileScan_001 (Stage 29 of 49)	00-oGjSumEdYh8xxhmWHiSMcS
65553.8	41649.5	0.841456	um	Cell	1	Cell Center of Image Mass	0.000	1.000	79	10	siRNA-SC-10 PSPC1-A488 IMPa4-A546 DAPI 8C2-siRNA-IMP-a2-a4 V2.00	0	31. siRNA-SC-10 PSPC1-A488 DAPI IMPa4-A546_ac_TileScan_001 (Stage 29 of 49)	00-oGjSumEdYh8xxhmWHiSMcS
65557.1	41616.1	0.927871	um	Cell	1	Cell Center of Image Mass	0.000	1.000	80	11	siRNA-SC-10 PSPC1-A488 IMPa4-A546 DAPI 8C2-siRNA-IMP-a2-a4 V2.00	0	31. siRNA-SC-10 PSPC1-A488 DAPI IMPa4-A546_ac_TileScan_001 (Stage 29 of 49)	00-oGjSumEdYh8xxhmWHiSMcS
65500.2	41662.6	0.757353	um	Cell	1	Cell Center of Image Mass	0.000	1.000	81	12	siRNA-SC-10 PSPC1-A488 IMPa4-A546 DAPI 8C2-siRNA-IMP-a2-a4 V2.00	0	31. siRNA-SC-10 PSPC1-A488 DAPI IMPa4-A546_ac_TileScan_001 (Stage 29 of 49)	00-oGjSumEdYh8xxhmWHiSMcS
65451.9	41722.5	0.71083	um	Cell	1	Cell Center of Image Mass	0.000	1.000	82	13	siRNA-SC-10 PSPC1-A488 IMPa4-A546 DAPI 8C2-siRNA-IMP-a2-a4 V2.00	0	31. siRNA-SC-10 PSPC1-A488 DAPI IMPa4-A546_ac_TileScan_001 (Stage 29 of 49)	00-oGjSumEdYh8xxhmWHiSMcS
65419.5	41716.1	0.795542	um	Cell	1	Cell Center of Image Mass	0.000	1.000	83	14	siRNA-SC-10 PSPC1-A488 IMPa4-A546 DAPI 8C2-siRNA-IMP-a2-a4 V2.00	0	31. siRNA-SC-10 PSPC1-A488 DAPI IMPa4-A546_ac_TileScan_001 (Stage 29 of 49)	00-oGjSumEdYh8xxhmWHiSMcS
65418.3	41735.5	0.868439	um	Cell	1	Cell Center of Image Mass	0.000	1.000	84	15	siRNA-SC-10 PSPC1-A488 IMPa4-A546 DAPI 8C2-siRNA-IMP-a2-a4 V2.00	0	31. siRNA-SC-10 PSPC1-A488 DAPI IMPa4-A546_ac_TileScan_001 (Stage 29 of 49)	00-oGjSumEdYh8xxhmWHiSMcS
65465.5	41670	0.763695	um	Cell	1	Cell Center of Image Mass	0.000	1.000	85	16	siRNA-SC-10 PSPC1-A488 IMPa4-A546 DAPI 8C2-siRNA-IMP-a2-a4 V2.00	0	31. siRNA-SC-10 PSPC1-A488 DAPI IMPa4-A546_ac_TileScan_001 (Stage 29 of 49)	00-oGjSumEdYh8xxhmWHiSMcS
65474.2	41730.7	1.14296	um	Cell	1	Cell Center of Image Mass	0.000	1.000	86	17	siRNA-SC-10 PSPC1-A488 IMPa4-A546 DAPI 8C2-siRNA-IMP-a2-a4 V2.00	0	31. siRNA-SC-10 PSPC1-A488 DAPI IMPa4-A546_ac_TileScan_001 (Stage 29 of 49)	00-oGjSumEdYh8xxhmWHiSMcS
65475	41699.1	1.116	um	Cell	1	Cell Center of Image Mass	0.000	1.000	87	18	siRNA-SC-10 PSPC1-A488 IMPa4-A546 DAPI 8C2-siRNA-IMP-a2-a4 V2.00	0	31. siRNA-SC-10 PSPC1-A488 DAPI IMPa4-A546_ac_TileScan_001 (Stage 29 of 49)	00-oGjSumEdYh8xxhmWHiSMcS
65556	41695.2	0.666082	um	Cell	1	Cell Center of Image Mass	0.000	1.000	88	19	siRNA-SC-10 PSPC1-A488 IMPa4-A546 DAPI 8C2-siRNA-IMP-a2-a4 V2.00	0	31. siRNA-SC-10 PSPC1-A488 DAPI IMPa4-A546_ac_TileScan_001 (Stage 29 of 49)	00-oGjSumEdYh8xxhmWHiSMcS
65555.4	41669.1	1.04819	um	Cell	1	Cell Center of Image Mass	0.000	1.000	89	20	siRNA-SC-10 PSPC1-A488 IMPa4-A546 DAPI 8C2-siRNA-IMP-a2-a4 V2.00	0	31. siRNA-SC-10 PSPC1-A488 DAPI IMPa4-A546_ac_TileScan_001 (Stage 29 of 49)	00-oGjSumEdYh8xxhmWHiSMcS
65528.4	41670.8	0.911956	um	Cell	1	Cell Center of Image Mass	0.000	1.000	90	21	siRNA-SC-10 PSPC1-A488 IMPa4-A546 DAPI 8C2-siRNA-IMP-a2-a4 V2.00	0	31. siRNA-SC-10 PSPC1-A488 DAPI IMPa4-A546_ac_TileScan_001 (Stage 29 of 49)	00-oGjSumEdYh8xxhmWHiSMcS
65484.5	41684.3	0.801977	um	Cell	1	Cell Center of Image Mass	0.000	1.000	91	22	siRNA-SC-10 PSPC1-A488 IMPa4-A546 DAPI 8C2-siRNA-IMP-a2-a4 V2.00	0	31. siRNA-SC-10 PSPC1-A488 DAPI IMPa4-A546_ac_TileScan_001 (Stage 29 of 49)	00-oGjSumEdYh8xxhmWHiSMcS
65528.5	41717	1.13357	um	Cell	1	Cell Center of Image Mass	0.000	1.000	92	23	siRNA-SC-10 PSPC1-A488 IMPa4-A546 DAPI 8C2-siRNA-IMP-a2-a4 V2.00	0	31. siRNA-SC-10 PSPC1-A488 DAPI IMPa4-A546_ac_TileScan_001 (Stage 29 of 49)	00-oGjSumEdYh8xxhmWHiSMcS
65556.4	41730.2	0.963224	um	Cell	1	Cell Center of Image Mass	0.000	1.000	93	24	siRNA-SC-10 PSPC1-A488 IMPa4-A546 DAPI 8C2-siRNA-IMP-a2-a4 V2.00	0	31. siRNA-SC-10 PSPC1-A488 DAPI IMPa4-A546_ac_TileScan_001 (Stage 29 of 49)	00-oGjSumEdYh8xxhmWHiSMcS
65506.5	41734.9	0.954558	um	Cell	1	Cell Center of Image Mass	0.000	1.000	94	25	siRNA-SC-10 PSPC1-A488 IMPa4-A546 DAPI 8C2-siRNA-IMP-a2-a4 V2.00	0	31. siRNA-SC-10 PSPC1-A488 DAPI IMPa4-A546_ac_TileScan_001 (Stage 29 of 49)	00-oGjSumEdYh8xxhmWHiSMcS
65545.4	41737	0.417148	um	Cell	1	Cell Center of Image Mass	0.000	1.000	95	0	siRNA-SC-10 PSPC1-A488 IMPa4-A546 DAPI 8C2-siRNA-IMP-a2-a4 V2.00	0	31. siRNA-SC-10 PSPC1-A488 DAPI IMPa4-A546_ad_TileScan_001 (Stage 30 of 49)	00-sCAEJoJ2ZTZqNDxJAtVSd
65439.4	41596.7	0.702687	um	Cell	1	Cell Center of Image Mass	0.000	1.000	96	1	siRNA-SC-10 PSPC1-A488 IMPa4-A546 DAPI 8C2-siRNA-IMP-a2-a4 V2.00	0	31. siRNA-SC-10 PSPC1-A488 DAPI IMPa4-A546_ad_TileScan_001 (Stage 30 of 49)	00-sCAEJoJ2ZTZqNDxJAtVSd
65465.1	41621.6	0.529956	um	Cell	1	Cell Center of Image Mass	0.000	1.000	97	2	siRNA-SC-10 PSPC1-A488 IMPa4-A546 DAPI 8C2-siRNA-IMP-a2-a4 V2.00	0	31. siRNA-SC-10 PSPC1-A488 DAPI IMPa4-A546_ad_TileScan_001 (Stage 30 of 49)	00-sCAEJoJ2ZTZqNDxJAtVSd
65427.2	41650.8	0.706894	um	Cell	1	Cell Center of Image Mass	0.000	1.000	98	3	siRNA-SC-10 PSPC1-A488 IMPa4-A546 DAPI 8C2-siRNA-IMP-a2-a4 V2.00	0	31. siRNA-SC-10 PSPC1-A488 DAPI IMPa4-A546_ad_TileScan_001 (Stage 30 of 49)	00-sCAEJoJ2ZTZqNDxJAtVSd
65454.9	41655.9	0.629411	um	Cell	1	Cell Center of Image Mass	0.000	1.000	99	4	siRNA-SC-10 PSPC1-A488 IMPa4-A546 DAPI 8C2-siRNA-IMP-a2-a4 V2.00	0	31. siRNA-SC-10 PSPC1-A488 DAPI IMPa4-A546_ad_TileScan_001 (Stage 30 of 49)	00-sCAEJoJ2ZTZqNDxJAtVSd
65479.1	41598.1	0.64372	um	Cell	1	Cell Center of Image Mass	0.000	1.000	100	5	siRNA-SC-10 PSPC1-A488 IMPa4-A546 DAPI 8C2-siRNA-IMP-a2-a4 V2.00	0	31. siRNA-SC-10 PSPC1-A488 DAPI IMPa4-A546_ad_TileScan_001 (Stage 30 of 49)	00-sCAEJoJ2ZTZqNDxJAtVSd
65432.9	41617.2	0.77394	um	Cell	1	Cell Center of Image Mass	0.000	1.000	101	6	siRNA-SC-10 PSPC1-A488 IMPa4-A546 DAPI 8C2-siRNA-IMP-a2-a4 V2.00	0	31. siRNA-SC-10 PSPC1-A488 DAPI IMPa4-A546_ad_TileScan_001 (Stage 30 of 49)	00-sCAEJoJ2ZTZqNDxJAtVSd
65432.6	41669.1	0.905386	um	Cell	1	Cell Center of Image Mass	0.000	1.000	102	7	siRNA-SC-10 PSPC1-A488 IMPa4-A546 DAPI 8C2-siRNA-IMP-a2-a4 V2.00	0	31. siRNA-SC-10 PSPC1-A488 DAPI IMPa4-A546_ad_TileScan_001 (Stage 30 of 49)	00-sCAEJoJ2ZTZqNDxJAtVSd
65515.8	41661.9	0.338825	um	Cell	1	Cell Center of Image Mass	0.000	1.000	103	8	siRNA-SC-10 PSPC1-A488 IMPa4-A546 DAPI 8C2-siRNA-IMP-a2-a4 V2.00	0	31. siRNA-SC-10 PSPC1-A488 DAPI IMPa4-A546_ad_TileScan_001 (Stage 30 of 49)	00-sCAEJoJ2ZTZqNDxJAtVSd
65559.3	41598.6	0.728081	um	Cell	1	Cell Center of Image Mass	0.000	1.000	104	9	siRNA-SC-10 PSPC1-A488 IMPa4-A546 DAPI 8C2-siRNA-IMP-a2-a4 V2.00	0	31. siRNA-SC-10 PSPC1-A488 DAPI IMPa4-A546_ad_TileScan_001 (Stage 30 of 49)	00-sCAEJoJ2ZTZqNDxJAtVSd
65509.2	41611.3	0.775695	um	Cell	1	Cell Center of Image Mass	0.000	1.000	105	10	siRNA-SC-10 PSPC1-A488 IMPa4-A546 DAPI 8C2-siRNA-IMP-a2-a4 V2.00	0	31. siRNA-SC-10 PSPC1-A488 DAPI IMPa4-A546_ad_TileScan_001 (Stage 30 of 49)	00-sCAEJoJ2ZTZqNDxJAtVSd
65524.4	41612.4	0.58578	um	Cell	1	Cell Center of Image Mass	0.000	1.000	106	11	siRNA-SC-10 PSPC1-A488 IMPa4-A546 DAPI 8C2-siRNA-IMP-a2-a4 V2.00	0	31. siRNA-SC-10 PSPC1-A488 DAPI IMPa4-A546_ad_TileScan_001 (Stage 30 of 49)	00-sCAEJoJ2ZTZqNDxJAtVSd
65556.7	41626.8	0.752442	um	Cell	1	Cell Center of Image Mass	0.000	1.000	107	12	siRNA-SC-10 PSPC1-A488 IMPa4-A546 DAPI 8C2-siRNA-IMP-a2-a4 V2.00	0	31. siRNA-SC-10 PSPC1-A488 DAPI IMPa4-A546_ad_TileScan_001 (Stage 30 of 49)	00-sCAEJoJ2ZTZqNDxJAtVSd
65538	41638.8	0.552242	um	Cell	1	Cell Center of Image Mass	0.000	1.000	108	13	siRNA-SC-10 PSPC1-A488 IMPa4-A546 DAPI 8C2-siRNA-IMP-a2-a4 V2.00	0	31. siRNA-SC-10 PSPC1-A488 DAPI IMPa4-A546_ad_TileScan_001 (Stage 30 of 49)	00-sCAEJoJ2ZTZqNDxJAtVSd
65487.1	41639.2	0.495884	um	Cell	1	Cell Center of Image Mass	0.000	1.000	109	14	siRNA-SC-10 PSPC1-A488 IMPa4-A546 DAPI 8C2-siRNA-IMP-a2-a4 V2.00	0	31. siRNA-SC-10 PSPC1-A488 DAPI IMPa4-A546_ad_TileScan_001 (Stage 30 of 49)	00-sCAEJoJ2ZTZqNDxJAtVSd
65557.5	41654.6	0.53053	um	Cell	1	Cell Center of Image Mass	0.000	1.000	110	15	siRNA-SC-10 PSPC1-A488 IMPa4-A546 DAPI 8C2-siRNA-IMP-a2-a4 V2.00	0	31. siRNA-SC-10 PSPC1-A488 DAPI IMPa4-A546_ad_TileScan_001 (Stage 30 of 49)	00-sCAEJoJ2ZTZqNDxJAtVSd
65536.6	41598.6	0.785699	um	Cell	1	Cell Center of Image Mass	0.000	1.000	111	16	siRNA-SC-10 PSPC1-A488 IMPa4-A546 DAPI 8C2-siRNA-IMP-a2-a4 V2.00	0	31. siRNA-SC-10 PSPC1-A488 DAPI IMPa4-A546_ad_TileScan_001 (Stage 30 of 49)	00-sCAEJoJ2ZTZqNDxJAtVSd
65477	41685.9	0.410211	um	Cell	1	Cell Center of Image Mass	0.000	1.000	112	17	siRNA-SC-10 PSPC1-A488 IMPa4-A546 DAPI 8C2-siRNA-IMP-a2-a4 V2.00	0	31. siRNA-SC-10 PSPC1-A488 DAPI IMPa4-A546_ad_TileScan_001 (Stage 30 of 49)	00-sCAEJoJ2ZTZqNDxJAtVSd
65464.7	41717.2	0.506126	um	Cell	1	Cell Center of Image Mass	0.000	1.000	113	18	siRNA-SC-10 PSPC1-A488 IMPa4-A546 DAPI 8C2-siRNA-IMP-a2-a4 V2.00	0	31. siRNA-SC-10 PSPC1-A488 DAPI IMPa4-A546_ad_TileScan_001 (Stage 30 of 49)	00-sCAEJoJ2ZTZqNDxJAtVSd
65484.4	41737.8	0.611518	um	Cell	1	Cell Center of Image Mass	0.000	1.000	114	19	siRNA-SC-10 PSPC1-A488 IMPa4-A546 DAPI 8C2-siRNA-IMP-a2-a4 V2.00	0	31. siRNA-SC-10 PSPC1-A488 DAPI IMPa4-A546_ad_TileScan_001 (Stage 30 of 49)	00-sCAEJoJ2ZTZqNDxJAtVSd
65434.1	41695.4	0.535675	um	Cell	1	Cell Center of Image Mass	0.000	1.000	115	20	siRNA-SC-10 PSPC1-A488 IMPa4-A546 DAPI 8C2-siRNA-IMP-a2-a4 V2.00	0	31. siRNA-SC-10 PSPC1-A488 DAPI IMPa4-A546_ad_TileScan_001 (Stage 30 of 49)	00-sCAEJoJ2ZTZqNDxJAtVSd
65481.9	41718.4	0.565525	um	Cell	1	Cell Center of Image Mass	0.000	1.000	116	21	siRNA-SC-10 PSPC1-A488 IMPa4-A546 DAPI 8C2-siRNA-IMP-a2-a4 V2.00	0	31. siRNA-SC-10 PSPC1-A488 DAPI IMPa4-A546_ad_TileScan_001 (Stage 30 of 49)	00-sCAEJoJ2ZTZqNDxJAtVSd
65420.1	41717.2	0.553446	um	Cell	1	Cell Center of Image Mass	0.000	1.000	117	22	siRNA-SC-10 PSPC1-A488 IMPa4-A546 DAPI 8C2-siRNA-IMP-a2-a4 V2.00	0	31. siRNA-SC-10 PSPC1-A488 DAPI IMPa4-A546_ad_TileScan_001 (Stage 30 of 49)	00-sCAEJoJ2ZTZqNDxJAtVSd
65447.7	41738	0.742847	um	Cell	1	Cell Center of Image Mass	0.000	1.000	118	23	siRNA-SC-10 PSPC1-A488 IMPa4-A546 DAPI 8C2-siRNA-IMP-a2-a4 V2.00	0	31. siRNA-SC-10 PSPC1-A488 DAPI IMPa4-A546_ad_TileScan_001 (Stage 30 of 49)	00-sCAEJoJ2ZTZqNDxJAtVSd
65433.4	41731.5	0.954771	um	Cell	1	Cell Center of Image Mass	0.000	1.000	119	24	siRNA-SC-10 PSPC1-A488 IMPa4-A546 DAPI 8C2-siRNA-IMP-a2-a4 V2.00	0	31. siRNA-SC-10 PSPC1-A488 DAPI IMPa4-A546_ad_TileScan_001 (Stage 30 of 49)	00-sCAEJoJ2ZTZqNDxJAtVSd
65508.6	41669	0.414704	um	Cell	1	Cell Center of Image Mass	0.000	1.000	120	25	siRNA-SC-10 PSPC1-A488 IMPa4-A546 DAPI 8C2-siRNA-IMP-a2-a4 V2.00	0	31. siRNA-SC-10 PSPC1-A488 DAPI IMPa4-A546_ad_TileScan_001 (Stage 30 of 49)	00-sCAEJoJ2ZTZqNDxJAtVSd
65526	41677.8	0.51355	um	Cell	1	Cell Center of Image Mass	0.000	1.000	121	26	siRNA-SC-10 PSPC1-A488 IMPa4-A546 DAPI 8C2-siRNA-IMP-a2-a4 V2.00	0	31. siRNA-SC-10 PSPC1-A488 DAPI IMPa4-A546_ad_TileScan_001 (Stage 30 of 49)	00-sCAEJoJ2ZTZqNDxJAtVSd
65500.5	41721	0.419166	um	Cell	1	Cell Center of Image Mass	0.000	1.000	122	27	siRNA-SC-10 PSPC1-A488 IMPa4-A546 DAPI 8C2-siRNA-IMP-a2-a4 V2.00	0	31. siRNA-SC-10 PSPC1-A488 DAPI IMPa4-A546_ad_TileScan_001 (Stage 30 of 49)	00-sCAEJoJ2ZTZqNDxJAtVSd
65553.1	41722	0.374919	um	Cell	1	Cell Center of Image Mass	0.000	1.000	123	28	siRNA-SC-10 PSPC1-A488 IMPa4-A546 DAPI 8C2-siRNA-IMP-a2-a4 V2.00	0	31. siRNA-SC-10 PSPC1-A488 DAPI IMPa4-A546_ad_TileScan_001 (Stage 30 of 49)	00-sCAEJoJ2ZTZqNDxJAtVSd
65505.2	41737.2	0.476099	um	Cell	1	Cell Center of Image Mass	0.000	1.000	124	29	siRNA-SC-10 PSPC1-A488 IMPa4-A546 DAPI 8C2-siRNA-IMP-a2-a4 V2.00	0	31. siRNA-SC-10 PSPC1-A488 DAPI IMPa4-A546_ad_TileScan_001 (Stage 30 of 49)	00-sCAEJoJ2ZTZqNDxJAtVSd
65550.1	41685.9	0.578969	um	Cell	1	Cell Center of Image Mass	0.000	1.000	125	30	siRNA-SC-10 PSPC1-A488 IMPa4-A546 DAPI 8C2-siRNA-IMP-a2-a4 V2.00	0	31. siRNA-SC-10 PSPC1-A488 DAPI IMPa4-A546_ad_TileScan_001 (Stage 30 of 49)	00-sCAEJoJ2ZTZqNDxJAtVSd
65515	41698.1	0.610851	um	Cell	1	Cell Center of Image Mass	0.000	1.000	126	31	siRNA-SC-10 PSPC1-A488 IMPa4-A546 DAPI 8C2-siRNA-IMP-a2-a4 V2.00	0	31. siRNA-SC-10 PSPC1-A488 DAPI IMPa4-A546_ad_TileScan_001 (Stage 30 of 49)	00-sCAEJoJ2ZTZqNDxJAtVSd
65555.9	41705.1	0.751467	um	Cell	1	Cell Center of Image Mass	0.000	1.000	127	32	siRNA-SC-10 PSPC1-A488 IMPa4-A546 DAPI 8C2-siRNA-IMP-a2-a4 V2.00	0	31. siRNA-SC-10 PSPC1-A488 DAPI IMPa4-A546_ad_TileScan_001 (Stage 30 of 49)	00-sCAEJoJ2ZTZqNDxJAtVSd
65420.1	41641.7	1.22449	um	Cell	1	Cell Center of Image Mass	0.000	1.000	128	0	siRNA-SC-10 PSPC1-A488 IMPa4-A546 DAPI 8C2-siRNA-IMP-a2-a4 V2.00	0	31. siRNA-SC-10 PSPC1-A488 DAPI IMPa4-A546_ae_TileScan_001 (Stage 31 of 49)	00-6RFocA6VoVepMdCmxCnBJW
65429.3	41655.2	1.1293	um	Cell	1	Cell Center of Image Mass	0.000	1.000	129	1	siRNA-SC-10 PSPC1-A488 IMPa4-A546 DAPI 8C2-siRNA-IMP-a2-a4 V2.00	0	31. siRNA-SC-10 PSPC1-A488 DAPI IMPa4-A546_ae_TileScan_001 (Stage 31 of 49)	00-6RFocA6VoVepMdCmxCnBJW
65430.8	41598.8	1.23264	um	Cell	1	Cell Center of Image Mass	0.000	1.000	130	2	siRNA-SC-10 PSPC1-A488 IMPa4-A546 DAPI 8C2-siRNA-IMP-a2-a4 V2.00	0	31. siRNA-SC-10 PSPC1-A488 DAPI IMPa4-A546_ae_TileScan_001 (Stage 31 of 49)	00-6RFocA6VoVepMdCmxCnBJW
65449.1	41608.7	1.38815	um	Cell	1	Cell Center of Image Mass	0.000	1.000	131	3	siRNA-SC-10 PSPC1-A488 IMPa4-A546 DAPI 8C2-siRNA-IMP-a2-a4 V2.00	0	31. siRNA-SC-10 PSPC1-A488 DAPI IMPa4-A546_ae_TileScan_001 (Stage 31 of 49)	00-6RFocA6VoVepMdCmxCnBJW
65470.9	41624.4	1.26287	um	Cell	1	Cell Center of Image Mass	0.000	1.000	132	4	siRNA-SC-10 PSPC1-A488 IMPa4-A546 DAPI 8C2-siRNA-IMP-a2-a4 V2.00	0	31. siRNA-SC-10 PSPC1-A488 DAPI IMPa4-A546_ae_TileScan_001 (Stage 31 of 49)	00-6RFocA6VoVepMdCmxCnBJW
65425.6	41629	1.35287	um	Cell	1	Cell Center of Image Mass	0.000	1.000	133	5	siRNA-SC-10 PSPC1-A488 IMPa4-A546 DAPI 8C2-siRNA-IMP-a2-a4 V2.00	0	31. siRNA-SC-10 PSPC1-A488 DAPI IMPa4-A546_ae_TileScan_001 (Stage 31 of 49)	00-6RFocA6VoVepMdCmxCnBJW
65538.5	41600	1.29779	um	Cell	1	Cell Center of Image Mass	0.000	1.000	134	6	siRNA-SC-10 PSPC1-A488 IMPa4-A546 DAPI 8C2-siRNA-IMP-a2-a4 V2.00	0	31. siRNA-SC-10 PSPC1-A488 DAPI IMPa4-A546_ae_TileScan_001 (Stage 31 of 49)	00-6RFocA6VoVepMdCmxCnBJW
65498.2	41600	1.20011	um	Cell	1	Cell Center of Image Mass	0.000	1.000	135	7	siRNA-SC-10 PSPC1-A488 IMPa4-A546 DAPI 8C2-siRNA-IMP-a2-a4 V2.00	0	31. siRNA-SC-10 PSPC1-A488 DAPI IMPa4-A546_ae_TileScan_001 (Stage 31 of 49)	00-6RFocA6VoVepMdCmxCnBJW
65558.6	41615.4	1.12529	um	Cell	1	Cell Center of Image Mass	0.000	1.000	136	8	siRNA-SC-10 PSPC1-A488 IMPa4-A546 DAPI 8C2-siRNA-IMP-a2-a4 V2.00	0	31. siRNA-SC-10 PSPC1-A488 DAPI IMPa4-A546_ae_TileScan_001 (Stage 31 of 49)	00-6RFocA6VoVepMdCmxCnBJW
65518.4	41630.2	1.05291	um	Cell	1	Cell Center of Image Mass	0.000	1.000	137	9	siRNA-SC-10 PSPC1-A488 IMPa4-A546 DAPI 8C2-siRNA-IMP-a2-a4 V2.00	0	31. siRNA-SC-10 PSPC1-A488 DAPI IMPa4-A546_ae_TileScan_001 (Stage 31 of 49)	00-6RFocA6VoVepMdCmxCnBJW
65537.5	41629.1	1.15363	um	Cell	1	Cell Center of Image Mass	0.000	1.000	138	10	siRNA-SC-10 PSPC1-A488 IMPa4-A546 DAPI 8C2-siRNA-IMP-a2-a4 V2.00	0	31. siRNA-SC-10 PSPC1-A488 DAPI IMPa4-A546_ae_TileScan_001 (Stage 31 of 49)	00-6RFocA6VoVepMdCmxCnBJW
65496.3	41646.5	1.09014	um	Cell	1	Cell Center of Image Mass	0.000	1.000	139	11	siRNA-SC-10 PSPC1-A488 IMPa4-A546 DAPI 8C2-siRNA-IMP-a2-a4 V2.00	0	31. siRNA-SC-10 PSPC1-A488 DAPI IMPa4-A546_ae_TileScan_001 (Stage 31 of 49)	00-6RFocA6VoVepMdCmxCnBJW
65530.9	41665.4	1.00344	um	Cell	1	Cell Center of Image Mass	0.000	1.000	140	12	siRNA-SC-10 PSPC1-A488 IMPa4-A546 DAPI 8C2-siRNA-IMP-a2-a4 V2.00	0	31. siRNA-SC-10 PSPC1-A488 DAPI IMPa4-A546_ae_TileScan_001 (Stage 31 of 49)	00-6RFocA6VoVepMdCmxCnBJW
65556	41646.8	1.33312	um	Cell	1	Cell Center of Image Mass	0.000	1.000	141	13	siRNA-SC-10 PSPC1-A488 IMPa4-A546 DAPI 8C2-siRNA-IMP-a2-a4 V2.00	0	31. siRNA-SC-10 PSPC1-A488 DAPI IMPa4-A546_ae_TileScan_001 (Stage 31 of 49)	00-6RFocA6VoVepMdCmxCnBJW
65471.9	41734.9	0.991049	um	Cell	1	Cell Center of Image Mass	0.000	1.000	142	14	siRNA-SC-10 PSPC1-A488 IMPa4-A546 DAPI 8C2-siRNA-IMP-a2-a4 V2.00	0	31. siRNA-SC-10 PSPC1-A488 DAPI IMPa4-A546_ae_TileScan_001 (Stage 31 of 49)	00-6RFocA6VoVepMdCmxCnBJW
65454.3	41671.8	1.01535	um	Cell	1	Cell Center of Image Mass	0.000	1.000	143	15	siRNA-SC-10 PSPC1-A488 IMPa4-A546 DAPI 8C2-siRNA-IMP-a2-a4 V2.00	0	31. siRNA-SC-10 PSPC1-A488 DAPI IMPa4-A546_ae_TileScan_001 (Stage 31 of 49)	00-6RFocA6VoVepMdCmxCnBJW
65422	41685.1	1.21178	um	Cell	1	Cell Center of Image Mass	0.000	1.000	144	16	siRNA-SC-10 PSPC1-A488 IMPa4-A546 DAPI 8C2-siRNA-IMP-a2-a4 V2.00	0	31. siRNA-SC-10 PSPC1-A488 DAPI IMPa4-A546_ae_TileScan_001 (Stage 31 of 49)	00-6RFocA6VoVepMdCmxCnBJW
65446.8	41735.5	1.10681	um	Cell	1	Cell Center of Image Mass	0.000	1.000	145	17	siRNA-SC-10 PSPC1-A488 IMPa4-A546 DAPI 8C2-siRNA-IMP-a2-a4 V2.00	0	31. siRNA-SC-10 PSPC1-A488 DAPI IMPa4-A546_ae_TileScan_001 (Stage 31 of 49)	00-6RFocA6VoVepMdCmxCnBJW
65457.9	41697.3	1.47288	um	Cell	1	Cell Center of Image Mass	0.000	1.000	146	18	siRNA-SC-10 PSPC1-A488 IMPa4-A546 DAPI 8C2-siRNA-IMP-a2-a4 V2.00	0	31. siRNA-SC-10 PSPC1-A488 DAPI IMPa4-A546_ae_TileScan_001 (Stage 31 of 49)	00-6RFocA6VoVepMdCmxCnBJW
65424.3	41706.2	1.36529	um	Cell	1	Cell Center of Image Mass	0.000	1.000	147	19	siRNA-SC-10 PSPC1-A488 IMPa4-A546 DAPI 8C2-siRNA-IMP-a2-a4 V2.00	0	31. siRNA-SC-10 PSPC1-A488 DAPI IMPa4-A546_ae_TileScan_001 (Stage 31 of 49)	00-6RFocA6VoVepMdCmxCnBJW
65489.2	41670	1.00574	um	Cell	1	Cell Center of Image Mass	0.000	1.000	148	20	siRNA-SC-10 PSPC1-A488 IMPa4-A546 DAPI 8C2-siRNA-IMP-a2-a4 V2.00	0	31. siRNA-SC-10 PSPC1-A488 DAPI IMPa4-A546_ae_TileScan_001 (Stage 31 of 49)	00-6RFocA6VoVepMdCmxCnBJW
65523.9	41690.4	1.03358	um	Cell	1	Cell Center of Image Mass	0.000	1.000	149	21	siRNA-SC-10 PSPC1-A488 IMPa4-A546 DAPI 8C2-siRNA-IMP-a2-a4 V2.00	0	31. siRNA-SC-10 PSPC1-A488 DAPI IMPa4-A546_ae_TileScan_001 (Stage 31 of 49)	00-6RFocA6VoVepMdCmxCnBJW
65552.7	41691.9	1.08899	um	Cell	1	Cell Center of Image Mass	0.000	1.000	150	22	siRNA-SC-10 PSPC1-A488 IMPa4-A546 DAPI 8C2-siRNA-IMP-a2-a4 V2.00	0	31. siRNA-SC-10 PSPC1-A488 DAPI IMPa4-A546_ae_TileScan_001 (Stage 31 of 49)	00-6RFocA6VoVepMdCmxCnBJW
65502.9	41704.9	1.06071	um	Cell	1	Cell Center of Image Mass	0.000	1.000	151	23	siRNA-SC-10 PSPC1-A488 IMPa4-A546 DAPI 8C2-siRNA-IMP-a2-a4 V2.00	0	31. siRNA-SC-10 PSPC1-A488 DAPI IMPa4-A546_ae_TileScan_001 (Stage 31 of 49)	00-6RFocA6VoVepMdCmxCnBJW
65525.5	41718.3	1.0645	um	Cell	1	Cell Center of Image Mass	0.000	1.000	152	24	siRNA-SC-10 PSPC1-A488 IMPa4-A546 DAPI 8C2-siRNA-IMP-a2-a4 V2.00	0	31. siRNA-SC-10 PSPC1-A488 DAPI IMPa4-A546_ae_TileScan_001 (Stage 31 of 49)	00-6RFocA6VoVepMdCmxCnBJW
65554.8	41715.4	1.06374	um	Cell	1	Cell Center of Image Mass	0.000	1.000	153	25	siRNA-SC-10 PSPC1-A488 IMPa4-A546 DAPI 8C2-siRNA-IMP-a2-a4 V2.00	0	31. siRNA-SC-10 PSPC1-A488 DAPI IMPa4-A546_ae_TileScan_001 (Stage 31 of 49)	00-6RFocA6VoVepMdCmxCnBJW
65501	41730.3	1.14748	um	Cell	1	Cell Center of Image Mass	0.000	1.000	154	26	siRNA-SC-10 PSPC1-A488 IMPa4-A546 DAPI 8C2-siRNA-IMP-a2-a4 V2.00	0	31. siRNA-SC-10 PSPC1-A488 DAPI IMPa4-A546_ae_TileScan_001 (Stage 31 of 49)	00-6RFocA6VoVepMdCmxCnBJW
65533.3	41736.2	1.27292	um	Cell	1	Cell Center of Image Mass	0.000	1.000	155	27	siRNA-SC-10 PSPC1-A488 IMPa4-A546 DAPI 8C2-siRNA-IMP-a2-a4 V2.00	0	31. siRNA-SC-10 PSPC1-A488 DAPI IMPa4-A546_ae_TileScan_001 (Stage 31 of 49)	00-6RFocA6VoVepMdCmxCnBJW
65554.3	41598.7	1.30599	um	Cell	1	Cell Center of Image Mass	0.000	1.000	156	0	siRNA-SC-10 PSPC1-A488 IMPa4-A546 DAPI 8C2-siRNA-IMP-a2-a4 V2.00	0	31. siRNA-SC-10 PSPC1-A488 DAPI IMPa4-A546_af_TileScan_001 (Stage 32 of 49)	00-MmCakBTGcquw2wLERnXhbg
65475.1	41601.9	1.22228	um	Cell	1	Cell Center of Image Mass	0.000	1.000	157	1	siRNA-SC-10 PSPC1-A488 IMPa4-A546 DAPI 8C2-siRNA-IMP-a2-a4 V2.00	0	31. siRNA-SC-10 PSPC1-A488 DAPI IMPa4-A546_af_TileScan_001 (Stage 32 of 49)	00-MmCakBTGcquw2wLERnXhbg
65437.7	41622.6	1.24519	um	Cell	1	Cell Center of Image Mass	0.000	1.000	158	2	siRNA-SC-10 PSPC1-A488 IMPa4-A546 DAPI 8C2-siRNA-IMP-a2-a4 V2.00	0	31. siRNA-SC-10 PSPC1-A488 DAPI IMPa4-A546_af_TileScan_001 (Stage 32 of 49)	00-MmCakBTGcquw2wLERnXhbg
65448.9	41602.2	1.40751	um	Cell	1	Cell Center of Image Mass	0.000	1.000	159	3	siRNA-SC-10 PSPC1-A488 IMPa4-A546 DAPI 8C2-siRNA-IMP-a2-a4 V2.00	0	31. siRNA-SC-10 PSPC1-A488 DAPI IMPa4-A546_af_TileScan_001 (Stage 32 of 49)	00-MmCakBTGcquw2wLERnXhbg
65488.3	41628.1	1.41795	um	Cell	1	Cell Center of Image Mass	0.000	1.000	160	4	siRNA-SC-10 PSPC1-A488 IMPa4-A546 DAPI 8C2-siRNA-IMP-a2-a4 V2.00	0	31. siRNA-SC-10 PSPC1-A488 DAPI IMPa4-A546_af_TileScan_001 (Stage 32 of 49)	00-MmCakBTGcquw2wLERnXhbg
65459.5	41642.6	1.23679	um	Cell	1	Cell Center of Image Mass	0.000	1.000	161	5	siRNA-SC-10 PSPC1-A488 IMPa4-A546 DAPI 8C2-siRNA-IMP-a2-a4 V2.00	0	31. siRNA-SC-10 PSPC1-A488 DAPI IMPa4-A546_af_TileScan_001 (Stage 32 of 49)	00-MmCakBTGcquw2wLERnXhbg
65458.6	41661.2	1.2788	um	Cell	1	Cell Center of Image Mass	0.000	1.000	162	6	siRNA-SC-10 PSPC1-A488 IMPa4-A546 DAPI 8C2-siRNA-IMP-a2-a4 V2.00	0	31. siRNA-SC-10 PSPC1-A488 DAPI IMPa4-A546_af_TileScan_001 (Stage 32 of 49)	00-MmCakBTGcquw2wLERnXhbg
65422.3	41647.7	1.39499	um	Cell	1	Cell Center of Image Mass	0.000	1.000	163	7	siRNA-SC-10 PSPC1-A488 IMPa4-A546 DAPI 8C2-siRNA-IMP-a2-a4 V2.00	0	31. siRNA-SC-10 PSPC1-A488 DAPI IMPa4-A546_af_TileScan_001 (Stage 32 of 49)	00-MmCakBTGcquw2wLERnXhbg
65497.4	41666.6	1.1058	um	Cell	1	Cell Center of Image Mass	0.000	1.000	164	8	siRNA-SC-10 PSPC1-A488 IMPa4-A546 DAPI 8C2-siRNA-IMP-a2-a4 V2.00	0	31. siRNA-SC-10 PSPC1-A488 DAPI IMPa4-A546_af_TileScan_001 (Stage 32 of 49)	00-MmCakBTGcquw2wLERnXhbg
65515	41644.8	1.35292	um	Cell	1	Cell Center of Image Mass	0.000	1.000	165	9	siRNA-SC-10 PSPC1-A488 IMPa4-A546 DAPI 8C2-siRNA-IMP-a2-a4 V2.00	0	31. siRNA-SC-10 PSPC1-A488 DAPI IMPa4-A546_af_TileScan_001 (Stage 32 of 49)	00-MmCakBTGcquw2wLERnXhbg
65555	41642.4	1.43387	um	Cell	1	Cell Center of Image Mass	0.000	1.000	166	10	siRNA-SC-10 PSPC1-A488 IMPa4-A546 DAPI 8C2-siRNA-IMP-a2-a4 V2.00	0	31. siRNA-SC-10 PSPC1-A488 DAPI IMPa4-A546_af_TileScan_001 (Stage 32 of 49)	00-MmCakBTGcquw2wLERnXhbg
65530.9	41668	1.55665	um	Cell	1	Cell Center of Image Mass	0.000	1.000	167	11	siRNA-SC-10 PSPC1-A488 IMPa4-A546 DAPI 8C2-siRNA-IMP-a2-a4 V2.00	0	31. siRNA-SC-10 PSPC1-A488 DAPI IMPa4-A546_af_TileScan_001 (Stage 32 of 49)	00-MmCakBTGcquw2wLERnXhbg
65525.9	41609.4	1.69279	um	Cell	1	Cell Center of Image Mass	0.000	1.000	168	12	siRNA-SC-10 PSPC1-A488 IMPa4-A546 DAPI 8C2-siRNA-IMP-a2-a4 V2.00	0	31. siRNA-SC-10 PSPC1-A488 DAPI IMPa4-A546_af_TileScan_001 (Stage 32 of 49)	00-MmCakBTGcquw2wLERnXhbg
65442.3	41676.6	1.21394	um	Cell	1	Cell Center of Image Mass	0.000	1.000	169	13	siRNA-SC-10 PSPC1-A488 IMPa4-A546 DAPI 8C2-siRNA-IMP-a2-a4 V2.00	0	31. siRNA-SC-10 PSPC1-A488 DAPI IMPa4-A546_af_TileScan_001 (Stage 32 of 49)	00-MmCakBTGcquw2wLERnXhbg
65471.5	41689.9	1.1652	um	Cell	1	Cell Center of Image Mass	0.000	1.000	170	14	siRNA-SC-10 PSPC1-A488 IMPa4-A546 DAPI 8C2-siRNA-IMP-a2-a4 V2.00	0	31. siRNA-SC-10 PSPC1-A488 DAPI IMPa4-A546_af_TileScan_001 (Stage 32 of 49)	00-MmCakBTGcquw2wLERnXhbg
65419.4	41692.6	1.23995	um	Cell	1	Cell Center of Image Mass	0.000	1.000	171	15	siRNA-SC-10 PSPC1-A488 IMPa4-A546 DAPI 8C2-siRNA-IMP-a2-a4 V2.00	0	31. siRNA-SC-10 PSPC1-A488 DAPI IMPa4-A546_af_TileScan_001 (Stage 32 of 49)	00-MmCakBTGcquw2wLERnXhbg
65483.6	41713.3	1.19105	um	Cell	1	Cell Center of Image Mass	0.000	1.000	172	16	siRNA-SC-10 PSPC1-A488 IMPa4-A546 DAPI 8C2-siRNA-IMP-a2-a4 V2.00	0	31. siRNA-SC-10 PSPC1-A488 DAPI IMPa4-A546_af_TileScan_001 (Stage 32 of 49)	00-MmCakBTGcquw2wLERnXhbg
65463.8	41720.8	1.28038	um	Cell	1	Cell Center of Image Mass	0.000	1.000	173	17	siRNA-SC-10 PSPC1-A488 IMPa4-A546 DAPI 8C2-siRNA-IMP-a2-a4 V2.00	0	31. siRNA-SC-10 PSPC1-A488 DAPI IMPa4-A546_af_TileScan_001 (Stage 32 of 49)	00-MmCakBTGcquw2wLERnXhbg
65444.1	41724.6	1.36929	um	Cell	1	Cell Center of Image Mass	0.000	1.000	174	18	siRNA-SC-10 PSPC1-A488 IMPa4-A546 DAPI 8C2-siRNA-IMP-a2-a4 V2.00	0	31. siRNA-SC-10 PSPC1-A488 DAPI IMPa4-A546_af_TileScan_001 (Stage 32 of 49)	00-MmCakBTGcquw2wLERnXhbg
65441.8	41735.9	1.36531	um	Cell	1	Cell Center of Image Mass	0.000	1.000	175	19	siRNA-SC-10 PSPC1-A488 IMPa4-A546 DAPI 8C2-siRNA-IMP-a2-a4 V2.00	0	31. siRNA-SC-10 PSPC1-A488 DAPI IMPa4-A546_af_TileScan_001 (Stage 32 of 49)	00-MmCakBTGcquw2wLERnXhbg
65556.1	41716.8	1.27063	um	Cell	1	Cell Center of Image Mass	0.000	1.000	176	20	siRNA-SC-10 PSPC1-A488 IMPa4-A546 DAPI 8C2-siRNA-IMP-a2-a4 V2.00	0	31. siRNA-SC-10 PSPC1-A488 DAPI IMPa4-A546_af_TileScan_001 (Stage 32 of 49)	00-MmCakBTGcquw2wLERnXhbg
65545.2	41738.1	1.2925	um	Cell	1	Cell Center of Image Mass	0.000	1.000	177	21	siRNA-SC-10 PSPC1-A488 IMPa4-A546 DAPI 8C2-siRNA-IMP-a2-a4 V2.00	0	31. siRNA-SC-10 PSPC1-A488 DAPI IMPa4-A546_af_TileScan_001 (Stage 32 of 49)	00-MmCakBTGcquw2wLERnXhbg
65555.8	41684	1.25082	um	Cell	1	Cell Center of Image Mass	0.000	1.000	178	22	siRNA-SC-10 PSPC1-A488 IMPa4-A546 DAPI 8C2-siRNA-IMP-a2-a4 V2.00	0	31. siRNA-SC-10 PSPC1-A488 DAPI IMPa4-A546_af_TileScan_001 (Stage 32 of 49)	00-MmCakBTGcquw2wLERnXhbg
65511.3	41727.2	1.27399	um	Cell	1	Cell Center of Image Mass	0.000	1.000	179	23	siRNA-SC-10 PSPC1-A488 IMPa4-A546 DAPI 8C2-siRNA-IMP-a2-a4 V2.00	0	31. siRNA-SC-10 PSPC1-A488 DAPI IMPa4-A546_af_TileScan_001 (Stage 32 of 49)	00-MmCakBTGcquw2wLERnXhbg
65422.5	41599.6	0.846161	um	Cell	1	Cell Center of Image Mass	0.000	1.000	180	0	siRNA-SC-10 PSPC1-A488 IMPa4-A546 DAPI 8C2-siRNA-IMP-a2-a4 V2.00	0	31. siRNA-SC-10 PSPC1-A488 DAPI IMPa4-A546_ag_TileScan_001 (Stage 33 of 49)	00-VYpuGLpardeprXF5tJDsDZ
65469.2	41633.1	0.821569	um	Cell	1	Cell Center of Image Mass	0.000	1.000	181	1	siRNA-SC-10 PSPC1-A488 IMPa4-A546 DAPI 8C2-siRNA-IMP-a2-a4 V2.00	0	31. siRNA-SC-10 PSPC1-A488 DAPI IMPa4-A546_ag_TileScan_001 (Stage 33 of 49)	00-VYpuGLpardeprXF5tJDsDZ
65468.6	41649.8	0.897182	um	Cell	1	Cell Center of Image Mass	0.000	1.000	182	2	siRNA-SC-10 PSPC1-A488 IMPa4-A546 DAPI 8C2-siRNA-IMP-a2-a4 V2.00	0	31. siRNA-SC-10 PSPC1-A488 DAPI IMPa4-A546_ag_TileScan_001 (Stage 33 of 49)	00-VYpuGLpardeprXF5tJDsDZ
65479.2	41596.8	1.22667	um	Cell	1	Cell Center of Image Mass	0.000	1.000	183	3	siRNA-SC-10 PSPC1-A488 IMPa4-A546 DAPI 8C2-siRNA-IMP-a2-a4 V2.00	0	31. siRNA-SC-10 PSPC1-A488 DAPI IMPa4-A546_ag_TileScan_001 (Stage 33 of 49)	00-VYpuGLpardeprXF5tJDsDZ
65443.1	41603.4	1.28577	um	Cell	1	Cell Center of Image Mass	0.000	1.000	184	4	siRNA-SC-10 PSPC1-A488 IMPa4-A546 DAPI 8C2-siRNA-IMP-a2-a4 V2.00	0	31. siRNA-SC-10 PSPC1-A488 DAPI IMPa4-A546_ag_TileScan_001 (Stage 33 of 49)	00-VYpuGLpardeprXF5tJDsDZ
65454.9	41612.6	1.30599	um	Cell	1	Cell Center of Image Mass	0.000	1.000	185	5	siRNA-SC-10 PSPC1-A488 IMPa4-A546 DAPI 8C2-siRNA-IMP-a2-a4 V2.00	0	31. siRNA-SC-10 PSPC1-A488 DAPI IMPa4-A546_ag_TileScan_001 (Stage 33 of 49)	00-VYpuGLpardeprXF5tJDsDZ
65433.5	41622	1.21052	um	Cell	1	Cell Center of Image Mass	0.000	1.000	186	6	siRNA-SC-10 PSPC1-A488 IMPa4-A546 DAPI 8C2-siRNA-IMP-a2-a4 V2.00	0	31. siRNA-SC-10 PSPC1-A488 DAPI IMPa4-A546_ag_TileScan_001 (Stage 33 of 49)	00-VYpuGLpardeprXF5tJDsDZ
65449.9	41645	1.09121	um	Cell	1	Cell Center of Image Mass	0.000	1.000	187	7	siRNA-SC-10 PSPC1-A488 IMPa4-A546 DAPI 8C2-siRNA-IMP-a2-a4 V2.00	0	31. siRNA-SC-10 PSPC1-A488 DAPI IMPa4-A546_ag_TileScan_001 (Stage 33 of 49)	00-VYpuGLpardeprXF5tJDsDZ
65421.3	41645.6	1.08737	um	Cell	1	Cell Center of Image Mass	0.000	1.000	188	8	siRNA-SC-10 PSPC1-A488 IMPa4-A546 DAPI 8C2-siRNA-IMP-a2-a4 V2.00	0	31. siRNA-SC-10 PSPC1-A488 DAPI IMPa4-A546_ag_TileScan_001 (Stage 33 of 49)	00-VYpuGLpardeprXF5tJDsDZ
65488	41605.5	1.21085	um	Cell	1	Cell Center of Image Mass	0.000	1.000	189	9	siRNA-SC-10 PSPC1-A488 IMPa4-A546 DAPI 8C2-siRNA-IMP-a2-a4 V2.00	0	31. siRNA-SC-10 PSPC1-A488 DAPI IMPa4-A546_ag_TileScan_001 (Stage 33 of 49)	00-VYpuGLpardeprXF5tJDsDZ
65488	41632.3	0.726839	um	Cell	1	Cell Center of Image Mass	0.000	1.000	190	10	siRNA-SC-10 PSPC1-A488 IMPa4-A546 DAPI 8C2-siRNA-IMP-a2-a4 V2.00	0	31. siRNA-SC-10 PSPC1-A488 DAPI IMPa4-A546_ag_TileScan_001 (Stage 33 of 49)	00-VYpuGLpardeprXF5tJDsDZ
65507.3	41663.9	0.595347	um	Cell	1	Cell Center of Image Mass	0.000	1.000	191	11	siRNA-SC-10 PSPC1-A488 IMPa4-A546 DAPI 8C2-siRNA-IMP-a2-a4 V2.00	0	31. siRNA-SC-10 PSPC1-A488 DAPI IMPa4-A546_ag_TileScan_001 (Stage 33 of 49)	00-VYpuGLpardeprXF5tJDsDZ
65537.5	41665.8	0.671797	um	Cell	1	Cell Center of Image Mass	0.000	1.000	192	12	siRNA-SC-10 PSPC1-A488 IMPa4-A546 DAPI 8C2-siRNA-IMP-a2-a4 V2.00	0	31. siRNA-SC-10 PSPC1-A488 DAPI IMPa4-A546_ag_TileScan_001 (Stage 33 of 49)	00-VYpuGLpardeprXF5tJDsDZ
65524.3	41599.9	1.00211	um	Cell	1	Cell Center of Image Mass	0.000	1.000	193	13	siRNA-SC-10 PSPC1-A488 IMPa4-A546 DAPI 8C2-siRNA-IMP-a2-a4 V2.00	0	31. siRNA-SC-10 PSPC1-A488 DAPI IMPa4-A546_ag_TileScan_001 (Stage 33 of 49)	00-VYpuGLpardeprXF5tJDsDZ
65542.4	41631.1	0.980188	um	Cell	1	Cell Center of Image Mass	0.000	1.000	194	14	siRNA-SC-10 PSPC1-A488 IMPa4-A546 DAPI 8C2-siRNA-IMP-a2-a4 V2.00	0	31. siRNA-SC-10 PSPC1-A488 DAPI IMPa4-A546_ag_TileScan_001 (Stage 33 of 49)	00-VYpuGLpardeprXF5tJDsDZ
65522.6	41641.6	0.835226	um	Cell	1	Cell Center of Image Mass	0.000	1.000	195	15	siRNA-SC-10 PSPC1-A488 IMPa4-A546 DAPI 8C2-siRNA-IMP-a2-a4 V2.00	0	31. siRNA-SC-10 PSPC1-A488 DAPI IMPa4-A546_ag_TileScan_001 (Stage 33 of 49)	00-VYpuGLpardeprXF5tJDsDZ
65547.7	41607.6	1.18099	um	Cell	1	Cell Center of Image Mass	0.000	1.000	196	16	siRNA-SC-10 PSPC1-A488 IMPa4-A546 DAPI 8C2-siRNA-IMP-a2-a4 V2.00	0	31. siRNA-SC-10 PSPC1-A488 DAPI IMPa4-A546_ag_TileScan_001 (Stage 33 of 49)	00-VYpuGLpardeprXF5tJDsDZ
65481.3	41683.9	0.701098	um	Cell	1	Cell Center of Image Mass	0.000	1.000	197	17	siRNA-SC-10 PSPC1-A488 IMPa4-A546 DAPI 8C2-siRNA-IMP-a2-a4 V2.00	0	31. siRNA-SC-10 PSPC1-A488 DAPI IMPa4-A546_ag_TileScan_001 (Stage 33 of 49)	00-VYpuGLpardeprXF5tJDsDZ
65423.7	41684.1	0.799778	um	Cell	1	Cell Center of Image Mass	0.000	1.000	198	18	siRNA-SC-10 PSPC1-A488 IMPa4-A546 DAPI 8C2-siRNA-IMP-a2-a4 V2.00	0	31. siRNA-SC-10 PSPC1-A488 DAPI IMPa4-A546_ag_TileScan_001 (Stage 33 of 49)	00-VYpuGLpardeprXF5tJDsDZ
65419.6	41719.5	0.869034	um	Cell	1	Cell Center of Image Mass	0.000	1.000	199	19	siRNA-SC-10 PSPC1-A488 IMPa4-A546 DAPI 8C2-siRNA-IMP-a2-a4 V2.00	0	31. siRNA-SC-10 PSPC1-A488 DAPI IMPa4-A546_ag_TileScan_001 (Stage 33 of 49)	00-VYpuGLpardeprXF5tJDsDZ
65468.8	41725.7	1.03241	um	Cell	1	Cell Center of Image Mass	0.000	1.000	200	20	siRNA-SC-10 PSPC1-A488 IMPa4-A546 DAPI 8C2-siRNA-IMP-a2-a4 V2.00	0	31. siRNA-SC-10 PSPC1-A488 DAPI IMPa4-A546_ag_TileScan_001 (Stage 33 of 49)	00-VYpuGLpardeprXF5tJDsDZ
65453.4	41735.7	1.13435	um	Cell	1	Cell Center of Image Mass	0.000	1.000	201	21	siRNA-SC-10 PSPC1-A488 IMPa4-A546 DAPI 8C2-siRNA-IMP-a2-a4 V2.00	0	31. siRNA-SC-10 PSPC1-A488 DAPI IMPa4-A546_ag_TileScan_001 (Stage 33 of 49)	00-VYpuGLpardeprXF5tJDsDZ
65531.1	41685	0.713734	um	Cell	1	Cell Center of Image Mass	0.000	1.000	202	22	siRNA-SC-10 PSPC1-A488 IMPa4-A546 DAPI 8C2-siRNA-IMP-a2-a4 V2.00	0	31. siRNA-SC-10 PSPC1-A488 DAPI IMPa4-A546_ag_TileScan_001 (Stage 33 of 49)	00-VYpuGLpardeprXF5tJDsDZ
65499.3	41694.9	0.605397	um	Cell	1	Cell Center of Image Mass	0.000	1.000	203	23	siRNA-SC-10 PSPC1-A488 IMPa4-A546 DAPI 8C2-siRNA-IMP-a2-a4 V2.00	0	31. siRNA-SC-10 PSPC1-A488 DAPI IMPa4-A546_ag_TileScan_001 (Stage 33 of 49)	00-VYpuGLpardeprXF5tJDsDZ
65558	41702.1	0.819036	um	Cell	1	Cell Center of Image Mass	0.000	1.000	204	24	siRNA-SC-10 PSPC1-A488 IMPa4-A546 DAPI 8C2-siRNA-IMP-a2-a4 V2.00	0	31. siRNA-SC-10 PSPC1-A488 DAPI IMPa4-A546_ag_TileScan_001 (Stage 33 of 49)	00-VYpuGLpardeprXF5tJDsDZ
65490.6	41703.6	0.668191	um	Cell	1	Cell Center of Image Mass	0.000	1.000	205	25	siRNA-SC-10 PSPC1-A488 IMPa4-A546 DAPI 8C2-siRNA-IMP-a2-a4 V2.00	0	31. siRNA-SC-10 PSPC1-A488 DAPI IMPa4-A546_ag_TileScan_001 (Stage 33 of 49)	00-VYpuGLpardeprXF5tJDsDZ
65546.5	41710.2	0.814365	um	Cell	1	Cell Center of Image Mass	0.000	1.000	206	26	siRNA-SC-10 PSPC1-A488 IMPa4-A546 DAPI 8C2-siRNA-IMP-a2-a4 V2.00	0	31. siRNA-SC-10 PSPC1-A488 DAPI IMPa4-A546_ag_TileScan_001 (Stage 33 of 49)	00-VYpuGLpardeprXF5tJDsDZ
65522.9	41709.7	0.735896	um	Cell	1	Cell Center of Image Mass	0.000	1.000	207	27	siRNA-SC-10 PSPC1-A488 IMPa4-A546 DAPI 8C2-siRNA-IMP-a2-a4 V2.00	0	31. siRNA-SC-10 PSPC1-A488 DAPI IMPa4-A546_ag_TileScan_001 (Stage 33 of 49)	00-VYpuGLpardeprXF5tJDsDZ
65527.9	41734.7	0.68231	um	Cell	1	Cell Center of Image Mass	0.000	1.000	208	28	siRNA-SC-10 PSPC1-A488 IMPa4-A546 DAPI 8C2-siRNA-IMP-a2-a4 V2.00	0	31. siRNA-SC-10 PSPC1-A488 DAPI IMPa4-A546_ag_TileScan_001 (Stage 33 of 49)	00-VYpuGLpardeprXF5tJDsDZ
65556.7	41735.6	0.81552	um	Cell	1	Cell Center of Image Mass	0.000	1.000	209	29	siRNA-SC-10 PSPC1-A488 IMPa4-A546 DAPI 8C2-siRNA-IMP-a2-a4 V2.00	0	31. siRNA-SC-10 PSPC1-A488 DAPI IMPa4-A546_ag_TileScan_001 (Stage 33 of 49)	00-VYpuGLpardeprXF5tJDsDZ
65557.5	41674.7	0.853401	um	Cell	1	Cell Center of Image Mass	0.000	1.000	210	30	siRNA-SC-10 PSPC1-A488 IMPa4-A546 DAPI 8C2-siRNA-IMP-a2-a4 V2.00	0	31. siRNA-SC-10 PSPC1-A488 DAPI IMPa4-A546_ag_TileScan_001 (Stage 33 of 49)	00-VYpuGLpardeprXF5tJDsDZ
65493.1	41738.8	0.828997	um	Cell	1	Cell Center of Image Mass	0.000	1.000	211	31	siRNA-SC-10 PSPC1-A488 IMPa4-A546 DAPI 8C2-siRNA-IMP-a2-a4 V2.00	0	31. siRNA-SC-10 PSPC1-A488 DAPI IMPa4-A546_ag_TileScan_001 (Stage 33 of 49)	00-VYpuGLpardeprXF5tJDsDZ
65556.7	41701.9	0.552037	um	Cell	1	Cell Center of Image Mass	0.000	1.000	212	0	siRNA-SC-10 PSPC1-A488 IMPa4-A546 DAPI 8C2-siRNA-IMP-a2-a4 V2.00	0	31. siRNA-SC-10 PSPC1-A488 DAPI IMPa4-A546_ah_TileScan_001 (Stage 34 of 49)	00-JqbzLDQ7mYA3UJ2DnKBPwJ
65460.2	41599.2	0.722111	um	Cell	1	Cell Center of Image Mass	0.000	1.000	213	1	siRNA-SC-10 PSPC1-A488 IMPa4-A546 DAPI 8C2-siRNA-IMP-a2-a4 V2.00	0	31. siRNA-SC-10 PSPC1-A488 DAPI IMPa4-A546_ah_TileScan_001 (Stage 34 of 49)	00-JqbzLDQ7mYA3UJ2DnKBPwJ
65484.9	41616.8	0.615477	um	Cell	1	Cell Center of Image Mass	0.000	1.000	214	2	siRNA-SC-10 PSPC1-A488 IMPa4-A546 DAPI 8C2-siRNA-IMP-a2-a4 V2.00	0	31. siRNA-SC-10 PSPC1-A488 DAPI IMPa4-A546_ah_TileScan_001 (Stage 34 of 49)	00-JqbzLDQ7mYA3UJ2DnKBPwJ
65477	41645.8	0.742863	um	Cell	1	Cell Center of Image Mass	0.000	1.000	215	3	siRNA-SC-10 PSPC1-A488 IMPa4-A546 DAPI 8C2-siRNA-IMP-a2-a4 V2.00	0	31. siRNA-SC-10 PSPC1-A488 DAPI IMPa4-A546_ah_TileScan_001 (Stage 34 of 49)	00-JqbzLDQ7mYA3UJ2DnKBPwJ
65443.9	41657	0.874731	um	Cell	1	Cell Center of Image Mass	0.000	1.000	216	4	siRNA-SC-10 PSPC1-A488 IMPa4-A546 DAPI 8C2-siRNA-IMP-a2-a4 V2.00	0	31. siRNA-SC-10 PSPC1-A488 DAPI IMPa4-A546_ah_TileScan_001 (Stage 34 of 49)	00-JqbzLDQ7mYA3UJ2DnKBPwJ
65421	41611.3	0.989043	um	Cell	1	Cell Center of Image Mass	0.000	1.000	217	5	siRNA-SC-10 PSPC1-A488 IMPa4-A546 DAPI 8C2-siRNA-IMP-a2-a4 V2.00	0	31. siRNA-SC-10 PSPC1-A488 DAPI IMPa4-A546_ah_TileScan_001 (Stage 34 of 49)	00-JqbzLDQ7mYA3UJ2DnKBPwJ
65444.8	41630	0.773214	um	Cell	1	Cell Center of Image Mass	0.000	1.000	218	6	siRNA-SC-10 PSPC1-A488 IMPa4-A546 DAPI 8C2-siRNA-IMP-a2-a4 V2.00	0	31. siRNA-SC-10 PSPC1-A488 DAPI IMPa4-A546_ah_TileScan_001 (Stage 34 of 49)	00-JqbzLDQ7mYA3UJ2DnKBPwJ
65501.1	41596.9	0.806498	um	Cell	1	Cell Center of Image Mass	0.000	1.000	219	7	siRNA-SC-10 PSPC1-A488 IMPa4-A546 DAPI 8C2-siRNA-IMP-a2-a4 V2.00	0	31. siRNA-SC-10 PSPC1-A488 DAPI IMPa4-A546_ah_TileScan_001 (Stage 34 of 49)	00-JqbzLDQ7mYA3UJ2DnKBPwJ
65551	41601.4	0.748995	um	Cell	1	Cell Center of Image Mass	0.000	1.000	220	8	siRNA-SC-10 PSPC1-A488 IMPa4-A546 DAPI 8C2-siRNA-IMP-a2-a4 V2.00	0	31. siRNA-SC-10 PSPC1-A488 DAPI IMPa4-A546_ah_TileScan_001 (Stage 34 of 49)	00-JqbzLDQ7mYA3UJ2DnKBPwJ
65531.8	41615.1	0.715847	um	Cell	1	Cell Center of Image Mass	0.000	1.000	221	9	siRNA-SC-10 PSPC1-A488 IMPa4-A546 DAPI 8C2-siRNA-IMP-a2-a4 V2.00	0	31. siRNA-SC-10 PSPC1-A488 DAPI IMPa4-A546_ah_TileScan_001 (Stage 34 of 49)	00-JqbzLDQ7mYA3UJ2DnKBPwJ
65526.6	41627.6	0.76377	um	Cell	1	Cell Center of Image Mass	0.000	1.000	222	10	siRNA-SC-10 PSPC1-A488 IMPa4-A546 DAPI 8C2-siRNA-IMP-a2-a4 V2.00	0	31. siRNA-SC-10 PSPC1-A488 DAPI IMPa4-A546_ah_TileScan_001 (Stage 34 of 49)	00-JqbzLDQ7mYA3UJ2DnKBPwJ
65548.9	41632.3	0.875833	um	Cell	1	Cell Center of Image Mass	0.000	1.000	223	11	siRNA-SC-10 PSPC1-A488 IMPa4-A546 DAPI 8C2-siRNA-IMP-a2-a4 V2.00	0	31. siRNA-SC-10 PSPC1-A488 DAPI IMPa4-A546_ah_TileScan_001 (Stage 34 of 49)	00-JqbzLDQ7mYA3UJ2DnKBPwJ
65526.8	41648.6	0.49509	um	Cell	1	Cell Center of Image Mass	0.000	1.000	224	12	siRNA-SC-10 PSPC1-A488 IMPa4-A546 DAPI 8C2-siRNA-IMP-a2-a4 V2.00	0	31. siRNA-SC-10 PSPC1-A488 DAPI IMPa4-A546_ah_TileScan_001 (Stage 34 of 49)	00-JqbzLDQ7mYA3UJ2DnKBPwJ
65494.4	41658.4	0.841543	um	Cell	1	Cell Center of Image Mass	0.000	1.000	225	13	siRNA-SC-10 PSPC1-A488 IMPa4-A546 DAPI 8C2-siRNA-IMP-a2-a4 V2.00	0	31. siRNA-SC-10 PSPC1-A488 DAPI IMPa4-A546_ah_TileScan_001 (Stage 34 of 49)	00-JqbzLDQ7mYA3UJ2DnKBPwJ
65531.2	41599.8	0.947146	um	Cell	1	Cell Center of Image Mass	0.000	1.000	226	14	siRNA-SC-10 PSPC1-A488 IMPa4-A546 DAPI 8C2-siRNA-IMP-a2-a4 V2.00	0	31. siRNA-SC-10 PSPC1-A488 DAPI IMPa4-A546_ah_TileScan_001 (Stage 34 of 49)	00-JqbzLDQ7mYA3UJ2DnKBPwJ
65427	41736.8	0.885216	um	Cell	1	Cell Center of Image Mass	0.000	1.000	227	15	siRNA-SC-10 PSPC1-A488 IMPa4-A546 DAPI 8C2-siRNA-IMP-a2-a4 V2.00	0	31. siRNA-SC-10 PSPC1-A488 DAPI IMPa4-A546_ah_TileScan_001 (Stage 34 of 49)	00-JqbzLDQ7mYA3UJ2DnKBPwJ
65423.4	41676.9	0.863974	um	Cell	1	Cell Center of Image Mass	0.000	1.000	228	16	siRNA-SC-10 PSPC1-A488 IMPa4-A546 DAPI 8C2-siRNA-IMP-a2-a4 V2.00	0	31. siRNA-SC-10 PSPC1-A488 DAPI IMPa4-A546_ah_TileScan_001 (Stage 34 of 49)	00-JqbzLDQ7mYA3UJ2DnKBPwJ
65467.4	41676.6	0.937472	um	Cell	1	Cell Center of Image Mass	0.000	1.000	229	17	siRNA-SC-10 PSPC1-A488 IMPa4-A546 DAPI 8C2-siRNA-IMP-a2-a4 V2.00	0	31. siRNA-SC-10 PSPC1-A488 DAPI IMPa4-A546_ah_TileScan_001 (Stage 34 of 49)	00-JqbzLDQ7mYA3UJ2DnKBPwJ
65456.8	41695.3	0.988914	um	Cell	1	Cell Center of Image Mass	0.000	1.000	230	18	siRNA-SC-10 PSPC1-A488 IMPa4-A546 DAPI 8C2-siRNA-IMP-a2-a4 V2.00	0	31. siRNA-SC-10 PSPC1-A488 DAPI IMPa4-A546_ah_TileScan_001 (Stage 34 of 49)	00-JqbzLDQ7mYA3UJ2DnKBPwJ
65477.4	41700.4	0.827451	um	Cell	1	Cell Center of Image Mass	0.000	1.000	231	19	siRNA-SC-10 PSPC1-A488 IMPa4-A546 DAPI 8C2-siRNA-IMP-a2-a4 V2.00	0	31. siRNA-SC-10 PSPC1-A488 DAPI IMPa4-A546_ah_TileScan_001 (Stage 34 of 49)	00-JqbzLDQ7mYA3UJ2DnKBPwJ
65427.8	41703	0.963734	um	Cell	1	Cell Center of Image Mass	0.000	1.000	232	20	siRNA-SC-10 PSPC1-A488 IMPa4-A546 DAPI 8C2-siRNA-IMP-a2-a4 V2.00	0	31. siRNA-SC-10 PSPC1-A488 DAPI IMPa4-A546_ah_TileScan_001 (Stage 34 of 49)	00-JqbzLDQ7mYA3UJ2DnKBPwJ
65466.2	41714.3	1.19188	um	Cell	1	Cell Center of Image Mass	0.000	1.000	233	21	siRNA-SC-10 PSPC1-A488 IMPa4-A546 DAPI 8C2-siRNA-IMP-a2-a4 V2.00	0	31. siRNA-SC-10 PSPC1-A488 DAPI IMPa4-A546_ah_TileScan_001 (Stage 34 of 49)	00-JqbzLDQ7mYA3UJ2DnKBPwJ
65461.8	41732.3	0.914731	um	Cell	1	Cell Center of Image Mass	0.000	1.000	234	22	siRNA-SC-10 PSPC1-A488 IMPa4-A546 DAPI 8C2-siRNA-IMP-a2-a4 V2.00	0	31. siRNA-SC-10 PSPC1-A488 DAPI IMPa4-A546_ah_TileScan_001 (Stage 34 of 49)	00-JqbzLDQ7mYA3UJ2DnKBPwJ
65441.4	41675	1.39353	um	Cell	1	Cell Center of Image Mass	0.000	1.000	235	23	siRNA-SC-10 PSPC1-A488 IMPa4-A546 DAPI 8C2-siRNA-IMP-a2-a4 V2.00	0	31. siRNA-SC-10 PSPC1-A488 DAPI IMPa4-A546_ah_TileScan_001 (Stage 34 of 49)	00-JqbzLDQ7mYA3UJ2DnKBPwJ
65443.6	41711.5	1.11023	um	Cell	1	Cell Center of Image Mass	0.000	1.000	236	24	siRNA-SC-10 PSPC1-A488 IMPa4-A546 DAPI 8C2-siRNA-IMP-a2-a4 V2.00	0	31. siRNA-SC-10 PSPC1-A488 DAPI IMPa4-A546_ah_TileScan_001 (Stage 34 of 49)	00-JqbzLDQ7mYA3UJ2DnKBPwJ
65505	41695.7	0.771458	um	Cell	1	Cell Center of Image Mass	0.000	1.000	237	25	siRNA-SC-10 PSPC1-A488 IMPa4-A546 DAPI 8C2-siRNA-IMP-a2-a4 V2.00	0	31. siRNA-SC-10 PSPC1-A488 DAPI IMPa4-A546_ah_TileScan_001 (Stage 34 of 49)	00-JqbzLDQ7mYA3UJ2DnKBPwJ
65491.5	41717	1.0176	um	Cell	1	Cell Center of Image Mass	0.000	1.000	238	26	siRNA-SC-10 PSPC1-A488 IMPa4-A546 DAPI 8C2-siRNA-IMP-a2-a4 V2.00	0	31. siRNA-SC-10 PSPC1-A488 DAPI IMPa4-A546_ah_TileScan_001 (Stage 34 of 49)	00-JqbzLDQ7mYA3UJ2DnKBPwJ
65545	41720.4	1.17528	um	Cell	1	Cell Center of Image Mass	0.000	1.000	239	27	siRNA-SC-10 PSPC1-A488 IMPa4-A546 DAPI 8C2-siRNA-IMP-a2-a4 V2.00	0	31. siRNA-SC-10 PSPC1-A488 DAPI IMPa4-A546_ah_TileScan_001 (Stage 34 of 49)	00-JqbzLDQ7mYA3UJ2DnKBPwJ
65536.1	41694	1.19669	um	Cell	1	Cell Center of Image Mass	0.000	1.000	240	28	siRNA-SC-10 PSPC1-A488 IMPa4-A546 DAPI 8C2-siRNA-IMP-a2-a4 V2.00	0	31. siRNA-SC-10 PSPC1-A488 DAPI IMPa4-A546_ah_TileScan_001 (Stage 34 of 49)	00-JqbzLDQ7mYA3UJ2DnKBPwJ
65548.1	41687	0.795486	um	Cell	1	Cell Center of Image Mass	0.000	1.000	241	0	siRNA-SC-10 PSPC1-A488 IMPa4-A546 DAPI 8C2-siRNA-IMP-a2-a4 V2.00	0	31. siRNA-SC-10 PSPC1-A488 DAPI IMPa4-A546_ai_TileScan_001 (Stage 35 of 49)	00-2jHxRK4oHFvZoH7kAkdaW7
65421.8	41609.9	1.03217	um	Cell	1	Cell Center of Image Mass	0.000	1.000	242	1	siRNA-SC-10 PSPC1-A488 IMPa4-A546 DAPI 8C2-siRNA-IMP-a2-a4 V2.00	0	31. siRNA-SC-10 PSPC1-A488 DAPI IMPa4-A546_ai_TileScan_001 (Stage 35 of 49)	00-2jHxRK4oHFvZoH7kAkdaW7
65432.5	41601.3	0.971056	um	Cell	1	Cell Center of Image Mass	0.000	1.000	243	2	siRNA-SC-10 PSPC1-A488 IMPa4-A546 DAPI 8C2-siRNA-IMP-a2-a4 V2.00	0	31. siRNA-SC-10 PSPC1-A488 DAPI IMPa4-A546_ai_TileScan_001 (Stage 35 of 49)	00-2jHxRK4oHFvZoH7kAkdaW7
65452.8	41618.4	0.903817	um	Cell	1	Cell Center of Image Mass	0.000	1.000	244	3	siRNA-SC-10 PSPC1-A488 IMPa4-A546 DAPI 8C2-siRNA-IMP-a2-a4 V2.00	0	31. siRNA-SC-10 PSPC1-A488 DAPI IMPa4-A546_ai_TileScan_001 (Stage 35 of 49)	00-2jHxRK4oHFvZoH7kAkdaW7
65421.4	41636.8	0.932784	um	Cell	1	Cell Center of Image Mass	0.000	1.000	245	4	siRNA-SC-10 PSPC1-A488 IMPa4-A546 DAPI 8C2-siRNA-IMP-a2-a4 V2.00	0	31. siRNA-SC-10 PSPC1-A488 DAPI IMPa4-A546_ai_TileScan_001 (Stage 35 of 49)	00-2jHxRK4oHFvZoH7kAkdaW7
65472.8	41639.1	0.921036	um	Cell	1	Cell Center of Image Mass	0.000	1.000	246	5	siRNA-SC-10 PSPC1-A488 IMPa4-A546 DAPI 8C2-siRNA-IMP-a2-a4 V2.00	0	31. siRNA-SC-10 PSPC1-A488 DAPI IMPa4-A546_ai_TileScan_001 (Stage 35 of 49)	00-2jHxRK4oHFvZoH7kAkdaW7
65450.5	41652.3	0.874507	um	Cell	1	Cell Center of Image Mass	0.000	1.000	247	6	siRNA-SC-10 PSPC1-A488 IMPa4-A546 DAPI 8C2-siRNA-IMP-a2-a4 V2.00	0	31. siRNA-SC-10 PSPC1-A488 DAPI IMPa4-A546_ai_TileScan_001 (Stage 35 of 49)	00-2jHxRK4oHFvZoH7kAkdaW7
65475.1	41616.4	1.11121	um	Cell	1	Cell Center of Image Mass	0.000	1.000	248	7	siRNA-SC-10 PSPC1-A488 IMPa4-A546 DAPI 8C2-siRNA-IMP-a2-a4 V2.00	0	31. siRNA-SC-10 PSPC1-A488 DAPI IMPa4-A546_ai_TileScan_001 (Stage 35 of 49)	00-2jHxRK4oHFvZoH7kAkdaW7
65556.5	41668.8	0.71928	um	Cell	1	Cell Center of Image Mass	0.000	1.000	249	8	siRNA-SC-10 PSPC1-A488 IMPa4-A546 DAPI 8C2-siRNA-IMP-a2-a4 V2.00	0	31. siRNA-SC-10 PSPC1-A488 DAPI IMPa4-A546_ai_TileScan_001 (Stage 35 of 49)	00-2jHxRK4oHFvZoH7kAkdaW7
65512.7	41599.6	1.13346	um	Cell	1	Cell Center of Image Mass	0.000	1.000	250	9	siRNA-SC-10 PSPC1-A488 IMPa4-A546 DAPI 8C2-siRNA-IMP-a2-a4 V2.00	0	31. siRNA-SC-10 PSPC1-A488 DAPI IMPa4-A546_ai_TileScan_001 (Stage 35 of 49)	00-2jHxRK4oHFvZoH7kAkdaW7
65497.7	41602.2	1.15251	um	Cell	1	Cell Center of Image Mass	0.000	1.000	251	10	siRNA-SC-10 PSPC1-A488 IMPa4-A546 DAPI 8C2-siRNA-IMP-a2-a4 V2.00	0	31. siRNA-SC-10 PSPC1-A488 DAPI IMPa4-A546_ai_TileScan_001 (Stage 35 of 49)	00-2jHxRK4oHFvZoH7kAkdaW7
65529.1	41620	1.17436	um	Cell	1	Cell Center of Image Mass	0.000	1.000	252	11	siRNA-SC-10 PSPC1-A488 IMPa4-A546 DAPI 8C2-siRNA-IMP-a2-a4 V2.00	0	31. siRNA-SC-10 PSPC1-A488 DAPI IMPa4-A546_ai_TileScan_001 (Stage 35 of 49)	00-2jHxRK4oHFvZoH7kAkdaW7
65555	41632.3	1.03448	um	Cell	1	Cell Center of Image Mass	0.000	1.000	253	12	siRNA-SC-10 PSPC1-A488 IMPa4-A546 DAPI 8C2-siRNA-IMP-a2-a4 V2.00	0	31. siRNA-SC-10 PSPC1-A488 DAPI IMPa4-A546_ai_TileScan_001 (Stage 35 of 49)	00-2jHxRK4oHFvZoH7kAkdaW7
65485.4	41650.5	1.00351	um	Cell	1	Cell Center of Image Mass	0.000	1.000	254	13	siRNA-SC-10 PSPC1-A488 IMPa4-A546 DAPI 8C2-siRNA-IMP-a2-a4 V2.00	0	31. siRNA-SC-10 PSPC1-A488 DAPI IMPa4-A546_ai_TileScan_001 (Stage 35 of 49)	00-2jHxRK4oHFvZoH7kAkdaW7
65546.3	41598.6	1.24512	um	Cell	1	Cell Center of Image Mass	0.000	1.000	255	14	siRNA-SC-10 PSPC1-A488 IMPa4-A546 DAPI 8C2-siRNA-IMP-a2-a4 V2.00	0	31. siRNA-SC-10 PSPC1-A488 DAPI IMPa4-A546_ai_TileScan_001 (Stage 35 of 49)	00-2jHxRK4oHFvZoH7kAkdaW7
65556.6	41606.2	1.38603	um	Cell	1	Cell Center of Image Mass	0.000	1.000	256	15	siRNA-SC-10 PSPC1-A488 IMPa4-A546 DAPI 8C2-siRNA-IMP-a2-a4 V2.00	0	31. siRNA-SC-10 PSPC1-A488 DAPI IMPa4-A546_ai_TileScan_001 (Stage 35 of 49)	00-2jHxRK4oHFvZoH7kAkdaW7
65501.9	41659.6	1.50231	um	Cell	1	Cell Center of Image Mass	0.000	1.000	257	16	siRNA-SC-10 PSPC1-A488 IMPa4-A546 DAPI 8C2-siRNA-IMP-a2-a4 V2.00	0	31. siRNA-SC-10 PSPC1-A488 DAPI IMPa4-A546_ai_TileScan_001 (Stage 35 of 49)	00-2jHxRK4oHFvZoH7kAkdaW7
65460.8	41709.7	0.800543	um	Cell	1	Cell Center of Image Mass	0.000	1.000	258	17	siRNA-SC-10 PSPC1-A488 IMPa4-A546 DAPI 8C2-siRNA-IMP-a2-a4 V2.00	0	31. siRNA-SC-10 PSPC1-A488 DAPI IMPa4-A546_ai_TileScan_001 (Stage 35 of 49)	00-2jHxRK4oHFvZoH7kAkdaW7
65450.8	41731.3	0.877545	um	Cell	1	Cell Center of Image Mass	0.000	1.000	259	18	siRNA-SC-10 PSPC1-A488 IMPa4-A546 DAPI 8C2-siRNA-IMP-a2-a4 V2.00	0	31. siRNA-SC-10 PSPC1-A488 DAPI IMPa4-A546_ai_TileScan_001 (Stage 35 of 49)	00-2jHxRK4oHFvZoH7kAkdaW7
65432.2	41703.4	0.931811	um	Cell	1	Cell Center of Image Mass	0.000	1.000	260	19	siRNA-SC-10 PSPC1-A488 IMPa4-A546 DAPI 8C2-siRNA-IMP-a2-a4 V2.00	0	31. siRNA-SC-10 PSPC1-A488 DAPI IMPa4-A546_ai_TileScan_001 (Stage 35 of 49)	00-2jHxRK4oHFvZoH7kAkdaW7
65422.8	41720.3	0.955941	um	Cell	1	Cell Center of Image Mass	0.000	1.000	261	20	siRNA-SC-10 PSPC1-A488 IMPa4-A546 DAPI 8C2-siRNA-IMP-a2-a4 V2.00	0	31. siRNA-SC-10 PSPC1-A488 DAPI IMPa4-A546_ai_TileScan_001 (Stage 35 of 49)	00-2jHxRK4oHFvZoH7kAkdaW7
65500.7	41699.6	0.675099	um	Cell	1	Cell Center of Image Mass	0.000	1.000	262	21	siRNA-SC-10 PSPC1-A488 IMPa4-A546 DAPI 8C2-siRNA-IMP-a2-a4 V2.00	0	31. siRNA-SC-10 PSPC1-A488 DAPI IMPa4-A546_ai_TileScan_001 (Stage 35 of 49)	00-2jHxRK4oHFvZoH7kAkdaW7
65487.6	41735	0.774986	um	Cell	1	Cell Center of Image Mass	0.000	1.000	263	22	siRNA-SC-10 PSPC1-A488 IMPa4-A546 DAPI 8C2-siRNA-IMP-a2-a4 V2.00	0	31. siRNA-SC-10 PSPC1-A488 DAPI IMPa4-A546_ai_TileScan_001 (Stage 35 of 49)	00-2jHxRK4oHFvZoH7kAkdaW7
65526.1	41672.3	0.780464	um	Cell	1	Cell Center of Image Mass	0.000	1.000	264	23	siRNA-SC-10 PSPC1-A488 IMPa4-A546 DAPI 8C2-siRNA-IMP-a2-a4 V2.00	0	31. siRNA-SC-10 PSPC1-A488 DAPI IMPa4-A546_ai_TileScan_001 (Stage 35 of 49)	00-2jHxRK4oHFvZoH7kAkdaW7
65557.7	41702.9	1.10316	um	Cell	1	Cell Center of Image Mass	0.000	1.000	265	24	siRNA-SC-10 PSPC1-A488 IMPa4-A546 DAPI 8C2-siRNA-IMP-a2-a4 V2.00	0	31. siRNA-SC-10 PSPC1-A488 DAPI IMPa4-A546_ai_TileScan_001 (Stage 35 of 49)	00-2jHxRK4oHFvZoH7kAkdaW7
65548.2	41737.3	1.12108	um	Cell	1	Cell Center of Image Mass	0.000	1.000	266	25	siRNA-SC-10 PSPC1-A488 IMPa4-A546 DAPI 8C2-siRNA-IMP-a2-a4 V2.00	0	31. siRNA-SC-10 PSPC1-A488 DAPI IMPa4-A546_ai_TileScan_001 (Stage 35 of 49)	00-2jHxRK4oHFvZoH7kAkdaW7
65423.7	41603.4	0.878579	um	Cell	1	Cell Center of Image Mass	0.000	1.000	267	0	siRNA-SC-10 PSPC1-A488 IMPa4-A546 DAPI 8C2-siRNA-IMP-a2-a4 V2.00	0	31. siRNA-SC-10 PSPC1-A488 DAPI IMPa4-A546_aj_TileScan_001 (Stage 36 of 49)	00-FKvKgehfg63mxKebJb7hRJ
65433.1	41600.6	0.776559	um	Cell	1	Cell Center of Image Mass	0.000	1.000	268	1	siRNA-SC-10 PSPC1-A488 IMPa4-A546 DAPI 8C2-siRNA-IMP-a2-a4 V2.00	0	31. siRNA-SC-10 PSPC1-A488 DAPI IMPa4-A546_aj_TileScan_001 (Stage 36 of 49)	00-FKvKgehfg63mxKebJb7hRJ
65435.2	41636.4	0.648693	um	Cell	1	Cell Center of Image Mass	0.000	1.000	269	2	siRNA-SC-10 PSPC1-A488 IMPa4-A546 DAPI 8C2-siRNA-IMP-a2-a4 V2.00	0	31. siRNA-SC-10 PSPC1-A488 DAPI IMPa4-A546_aj_TileScan_001 (Stage 36 of 49)	00-FKvKgehfg63mxKebJb7hRJ
65426.7	41666.2	0.730296	um	Cell	1	Cell Center of Image Mass	0.000	1.000	270	3	siRNA-SC-10 PSPC1-A488 IMPa4-A546 DAPI 8C2-siRNA-IMP-a2-a4 V2.00	0	31. siRNA-SC-10 PSPC1-A488 DAPI IMPa4-A546_aj_TileScan_001 (Stage 36 of 49)	00-FKvKgehfg63mxKebJb7hRJ
65453.9	41627.9	0.997216	um	Cell	1	Cell Center of Image Mass	0.000	1.000	271	4	siRNA-SC-10 PSPC1-A488 IMPa4-A546 DAPI 8C2-siRNA-IMP-a2-a4 V2.00	0	31. siRNA-SC-10 PSPC1-A488 DAPI IMPa4-A546_aj_TileScan_001 (Stage 36 of 49)	00-FKvKgehfg63mxKebJb7hRJ
65478.2	41619.9	0.828713	um	Cell	1	Cell Center of Image Mass	0.000	1.000	272	5	siRNA-SC-10 PSPC1-A488 IMPa4-A546 DAPI 8C2-siRNA-IMP-a2-a4 V2.00	0	31. siRNA-SC-10 PSPC1-A488 DAPI IMPa4-A546_aj_TileScan_001 (Stage 36 of 49)	00-FKvKgehfg63mxKebJb7hRJ
65463.1	41639	1.27512	um	Cell	1	Cell Center of Image Mass	0.000	1.000	273	6	siRNA-SC-10 PSPC1-A488 IMPa4-A546 DAPI 8C2-siRNA-IMP-a2-a4 V2.00	0	31. siRNA-SC-10 PSPC1-A488 DAPI IMPa4-A546_aj_TileScan_001 (Stage 36 of 49)	00-FKvKgehfg63mxKebJb7hRJ
65480.8	41642.9	1.12756	um	Cell	1	Cell Center of Image Mass	0.000	1.000	274	7	siRNA-SC-10 PSPC1-A488 IMPa4-A546 DAPI 8C2-siRNA-IMP-a2-a4 V2.00	0	31. siRNA-SC-10 PSPC1-A488 DAPI IMPa4-A546_aj_TileScan_001 (Stage 36 of 49)	00-FKvKgehfg63mxKebJb7hRJ
65495.7	41598.4	0.727262	um	Cell	1	Cell Center of Image Mass	0.000	1.000	275	8	siRNA-SC-10 PSPC1-A488 IMPa4-A546 DAPI 8C2-siRNA-IMP-a2-a4 V2.00	0	31. siRNA-SC-10 PSPC1-A488 DAPI IMPa4-A546_aj_TileScan_001 (Stage 36 of 49)	00-FKvKgehfg63mxKebJb7hRJ
65538	41597.4	0.723511	um	Cell	1	Cell Center of Image Mass	0.000	1.000	276	9	siRNA-SC-10 PSPC1-A488 IMPa4-A546 DAPI 8C2-siRNA-IMP-a2-a4 V2.00	0	31. siRNA-SC-10 PSPC1-A488 DAPI IMPa4-A546_aj_TileScan_001 (Stage 36 of 49)	00-FKvKgehfg63mxKebJb7hRJ
65557.9	41597.9	0.840673	um	Cell	1	Cell Center of Image Mass	0.000	1.000	277	10	siRNA-SC-10 PSPC1-A488 IMPa4-A546 DAPI 8C2-siRNA-IMP-a2-a4 V2.00	0	31. siRNA-SC-10 PSPC1-A488 DAPI IMPa4-A546_aj_TileScan_001 (Stage 36 of 49)	00-FKvKgehfg63mxKebJb7hRJ
65512.4	41606.2	0.788297	um	Cell	1	Cell Center of Image Mass	0.000	1.000	278	11	siRNA-SC-10 PSPC1-A488 IMPa4-A546 DAPI 8C2-siRNA-IMP-a2-a4 V2.00	0	31. siRNA-SC-10 PSPC1-A488 DAPI IMPa4-A546_aj_TileScan_001 (Stage 36 of 49)	00-FKvKgehfg63mxKebJb7hRJ
65544	41622.1	0.816575	um	Cell	1	Cell Center of Image Mass	0.000	1.000	279	12	siRNA-SC-10 PSPC1-A488 IMPa4-A546 DAPI 8C2-siRNA-IMP-a2-a4 V2.00	0	31. siRNA-SC-10 PSPC1-A488 DAPI IMPa4-A546_aj_TileScan_001 (Stage 36 of 49)	00-FKvKgehfg63mxKebJb7hRJ
65521.4	41633.4	0.917675	um	Cell	1	Cell Center of Image Mass	0.000	1.000	280	13	siRNA-SC-10 PSPC1-A488 IMPa4-A546 DAPI 8C2-siRNA-IMP-a2-a4 V2.00	0	31. siRNA-SC-10 PSPC1-A488 DAPI IMPa4-A546_aj_TileScan_001 (Stage 36 of 49)	00-FKvKgehfg63mxKebJb7hRJ
65558	41641.2	0.766421	um	Cell	1	Cell Center of Image Mass	0.000	1.000	281	14	siRNA-SC-10 PSPC1-A488 IMPa4-A546 DAPI 8C2-siRNA-IMP-a2-a4 V2.00	0	31. siRNA-SC-10 PSPC1-A488 DAPI IMPa4-A546_aj_TileScan_001 (Stage 36 of 49)	00-FKvKgehfg63mxKebJb7hRJ
65532.1	41659	0.807481	um	Cell	1	Cell Center of Image Mass	0.000	1.000	282	15	siRNA-SC-10 PSPC1-A488 IMPa4-A546 DAPI 8C2-siRNA-IMP-a2-a4 V2.00	0	31. siRNA-SC-10 PSPC1-A488 DAPI IMPa4-A546_aj_TileScan_001 (Stage 36 of 49)	00-FKvKgehfg63mxKebJb7hRJ
65507.1	41619.3	0.982008	um	Cell	1	Cell Center of Image Mass	0.000	1.000	283	16	siRNA-SC-10 PSPC1-A488 IMPa4-A546 DAPI 8C2-siRNA-IMP-a2-a4 V2.00	0	31. siRNA-SC-10 PSPC1-A488 DAPI IMPa4-A546_aj_TileScan_001 (Stage 36 of 49)	00-FKvKgehfg63mxKebJb7hRJ
65498.2	41634.8	1.12325	um	Cell	1	Cell Center of Image Mass	0.000	1.000	284	17	siRNA-SC-10 PSPC1-A488 IMPa4-A546 DAPI 8C2-siRNA-IMP-a2-a4 V2.00	0	31. siRNA-SC-10 PSPC1-A488 DAPI IMPa4-A546_aj_TileScan_001 (Stage 36 of 49)	00-FKvKgehfg63mxKebJb7hRJ
65506.7	41646.8	1.17863	um	Cell	1	Cell Center of Image Mass	0.000	1.000	285	18	siRNA-SC-10 PSPC1-A488 IMPa4-A546 DAPI 8C2-siRNA-IMP-a2-a4 V2.00	0	31. siRNA-SC-10 PSPC1-A488 DAPI IMPa4-A546_aj_TileScan_001 (Stage 36 of 49)	00-FKvKgehfg63mxKebJb7hRJ
65512	41659.3	0.970741	um	Cell	1	Cell Center of Image Mass	0.000	1.000	286	19	siRNA-SC-10 PSPC1-A488 IMPa4-A546 DAPI 8C2-siRNA-IMP-a2-a4 V2.00	0	31. siRNA-SC-10 PSPC1-A488 DAPI IMPa4-A546_aj_TileScan_001 (Stage 36 of 49)	00-FKvKgehfg63mxKebJb7hRJ
65482.2	41699.5	0.41058	um	Cell	1	Cell Center of Image Mass	0.000	1.000	287	20	siRNA-SC-10 PSPC1-A488 IMPa4-A546 DAPI 8C2-siRNA-IMP-a2-a4 V2.00	0	31. siRNA-SC-10 PSPC1-A488 DAPI IMPa4-A546_aj_TileScan_001 (Stage 36 of 49)	00-FKvKgehfg63mxKebJb7hRJ
65426.5	41680.4	0.565854	um	Cell	1	Cell Center of Image Mass	0.000	1.000	288	21	siRNA-SC-10 PSPC1-A488 IMPa4-A546 DAPI 8C2-siRNA-IMP-a2-a4 V2.00	0	31. siRNA-SC-10 PSPC1-A488 DAPI IMPa4-A546_aj_TileScan_001 (Stage 36 of 49)	00-FKvKgehfg63mxKebJb7hRJ
65440.2	41719.6	1.0134	um	Cell	1	Cell Center of Image Mass	0.000	1.000	289	22	siRNA-SC-10 PSPC1-A488 IMPa4-A546 DAPI 8C2-siRNA-IMP-a2-a4 V2.00	0	31. siRNA-SC-10 PSPC1-A488 DAPI IMPa4-A546_aj_TileScan_001 (Stage 36 of 49)	00-FKvKgehfg63mxKebJb7hRJ
65482.5	41725	0.721967	um	Cell	1	Cell Center of Image Mass	0.000	1.000	290	23	siRNA-SC-10 PSPC1-A488 IMPa4-A546 DAPI 8C2-siRNA-IMP-a2-a4 V2.00	0	31. siRNA-SC-10 PSPC1-A488 DAPI IMPa4-A546_aj_TileScan_001 (Stage 36 of 49)	00-FKvKgehfg63mxKebJb7hRJ
65454	41735.9	0.559759	um	Cell	1	Cell Center of Image Mass	0.000	1.000	291	24	siRNA-SC-10 PSPC1-A488 IMPa4-A546 DAPI 8C2-siRNA-IMP-a2-a4 V2.00	0	31. siRNA-SC-10 PSPC1-A488 DAPI IMPa4-A546_aj_TileScan_001 (Stage 36 of 49)	00-FKvKgehfg63mxKebJb7hRJ
65427	41732.5	0.875905	um	Cell	1	Cell Center of Image Mass	0.000	1.000	292	25	siRNA-SC-10 PSPC1-A488 IMPa4-A546 DAPI 8C2-siRNA-IMP-a2-a4 V2.00	0	31. siRNA-SC-10 PSPC1-A488 DAPI IMPa4-A546_aj_TileScan_001 (Stage 36 of 49)	00-FKvKgehfg63mxKebJb7hRJ
65519.3	41680.8	0.571104	um	Cell	1	Cell Center of Image Mass	0.000	1.000	293	26	siRNA-SC-10 PSPC1-A488 IMPa4-A546 DAPI 8C2-siRNA-IMP-a2-a4 V2.00	0	31. siRNA-SC-10 PSPC1-A488 DAPI IMPa4-A546_aj_TileScan_001 (Stage 36 of 49)	00-FKvKgehfg63mxKebJb7hRJ
65555.4	41674.1	0.589815	um	Cell	1	Cell Center of Image Mass	0.000	1.000	294	27	siRNA-SC-10 PSPC1-A488 IMPa4-A546 DAPI 8C2-siRNA-IMP-a2-a4 V2.00	0	31. siRNA-SC-10 PSPC1-A488 DAPI IMPa4-A546_aj_TileScan_001 (Stage 36 of 49)	00-FKvKgehfg63mxKebJb7hRJ
65532.6	41672.2	0.624147	um	Cell	1	Cell Center of Image Mass	0.000	1.000	295	28	siRNA-SC-10 PSPC1-A488 IMPa4-A546 DAPI 8C2-siRNA-IMP-a2-a4 V2.00	0	31. siRNA-SC-10 PSPC1-A488 DAPI IMPa4-A546_aj_TileScan_001 (Stage 36 of 49)	00-FKvKgehfg63mxKebJb7hRJ
65537.7	41680	0.537131	um	Cell	1	Cell Center of Image Mass	0.000	1.000	296	29	siRNA-SC-10 PSPC1-A488 IMPa4-A546 DAPI 8C2-siRNA-IMP-a2-a4 V2.00	0	31. siRNA-SC-10 PSPC1-A488 DAPI IMPa4-A546_aj_TileScan_001 (Stage 36 of 49)	00-FKvKgehfg63mxKebJb7hRJ
65559.7	41706.4	0.680343	um	Cell	1	Cell Center of Image Mass	0.000	1.000	297	30	siRNA-SC-10 PSPC1-A488 IMPa4-A546 DAPI 8C2-siRNA-IMP-a2-a4 V2.00	0	31. siRNA-SC-10 PSPC1-A488 DAPI IMPa4-A546_aj_TileScan_001 (Stage 36 of 49)	00-FKvKgehfg63mxKebJb7hRJ
65518.5	41718	0.739423	um	Cell	1	Cell Center of Image Mass	0.000	1.000	298	31	siRNA-SC-10 PSPC1-A488 IMPa4-A546 DAPI 8C2-siRNA-IMP-a2-a4 V2.00	0	31. siRNA-SC-10 PSPC1-A488 DAPI IMPa4-A546_aj_TileScan_001 (Stage 36 of 49)	00-FKvKgehfg63mxKebJb7hRJ
65472.5	41664.4	0.757232	um	Cell	1	Cell Center of Image Mass	0.000	1.000	299	32	siRNA-SC-10 PSPC1-A488 IMPa4-A546 DAPI 8C2-siRNA-IMP-a2-a4 V2.00	0	31. siRNA-SC-10 PSPC1-A488 DAPI IMPa4-A546_aj_TileScan_001 (Stage 36 of 49)	00-FKvKgehfg63mxKebJb7hRJ
65549.2	41706.4	1.11952	um	Cell	1	Cell Center of Image Mass	0.000	1.000	300	33	siRNA-SC-10 PSPC1-A488 IMPa4-A546 DAPI 8C2-siRNA-IMP-a2-a4 V2.00	0	31. siRNA-SC-10 PSPC1-A488 DAPI IMPa4-A546_aj_TileScan_001 (Stage 36 of 49)	00-FKvKgehfg63mxKebJb7hRJ
65557.6	41733.7	0.841212	um	Cell	1	Cell Center of Image Mass	0.000	1.000	301	34	siRNA-SC-10 PSPC1-A488 IMPa4-A546 DAPI 8C2-siRNA-IMP-a2-a4 V2.00	0	31. siRNA-SC-10 PSPC1-A488 DAPI IMPa4-A546_aj_TileScan_001 (Stage 36 of 49)	00-FKvKgehfg63mxKebJb7hRJ
65544.5	41694.2	1.44298	um	Cell	1	Cell Center of Image Mass	0.000	1.000	302	35	siRNA-SC-10 PSPC1-A488 IMPa4-A546 DAPI 8C2-siRNA-IMP-a2-a4 V2.00	0	31. siRNA-SC-10 PSPC1-A488 DAPI IMPa4-A546_aj_TileScan_001 (Stage 36 of 49)	00-FKvKgehfg63mxKebJb7hRJ
65466.3	41631.1	0.338925	um	Cell	1	Cell Center of Image Mass	0.000	1.000	303	0	siRNA-SC-10 PSPC1-A488 IMPa4-A546 DAPI 8C2-siRNA-IMP-a2-a4 V2.00	0	31. siRNA-SC-10 PSPC1-A488 DAPI IMPa4-A546_ak_TileScan_001 (Stage 37 of 49)	00-NzkPxPtk2EGhJ7GhYD6qqH
65435.2	41598	0.457252	um	Cell	1	Cell Center of Image Mass	0.000	1.000	304	1	siRNA-SC-10 PSPC1-A488 IMPa4-A546 DAPI 8C2-siRNA-IMP-a2-a4 V2.00	0	31. siRNA-SC-10 PSPC1-A488 DAPI IMPa4-A546_ak_TileScan_001 (Stage 37 of 49)	00-NzkPxPtk2EGhJ7GhYD6qqH
65478.4	41597.4	0.419644	um	Cell	1	Cell Center of Image Mass	0.000	1.000	305	2	siRNA-SC-10 PSPC1-A488 IMPa4-A546 DAPI 8C2-siRNA-IMP-a2-a4 V2.00	0	31. siRNA-SC-10 PSPC1-A488 DAPI IMPa4-A546_ak_TileScan_001 (Stage 37 of 49)	00-NzkPxPtk2EGhJ7GhYD6qqH
65420.3	41623.3	0.587069	um	Cell	1	Cell Center of Image Mass	0.000	1.000	306	3	siRNA-SC-10 PSPC1-A488 IMPa4-A546 DAPI 8C2-siRNA-IMP-a2-a4 V2.00	0	31. siRNA-SC-10 PSPC1-A488 DAPI IMPa4-A546_ak_TileScan_001 (Stage 37 of 49)	00-NzkPxPtk2EGhJ7GhYD6qqH
65435.7	41641.8	0.522073	um	Cell	1	Cell Center of Image Mass	0.000	1.000	307	4	siRNA-SC-10 PSPC1-A488 IMPa4-A546 DAPI 8C2-siRNA-IMP-a2-a4 V2.00	0	31. siRNA-SC-10 PSPC1-A488 DAPI IMPa4-A546_ak_TileScan_001 (Stage 37 of 49)	00-NzkPxPtk2EGhJ7GhYD6qqH
65444.3	41656.2	0.630036	um	Cell	1	Cell Center of Image Mass	0.000	1.000	308	5	siRNA-SC-10 PSPC1-A488 IMPa4-A546 DAPI 8C2-siRNA-IMP-a2-a4 V2.00	0	31. siRNA-SC-10 PSPC1-A488 DAPI IMPa4-A546_ak_TileScan_001 (Stage 37 of 49)	00-NzkPxPtk2EGhJ7GhYD6qqH
65558.6	41601.3	0.466633	um	Cell	1	Cell Center of Image Mass	0.000	1.000	309	6	siRNA-SC-10 PSPC1-A488 IMPa4-A546 DAPI 8C2-siRNA-IMP-a2-a4 V2.00	0	31. siRNA-SC-10 PSPC1-A488 DAPI IMPa4-A546_ak_TileScan_001 (Stage 37 of 49)	00-NzkPxPtk2EGhJ7GhYD6qqH
65527.8	41610.6	0.336474	um	Cell	1	Cell Center of Image Mass	0.000	1.000	310	7	siRNA-SC-10 PSPC1-A488 IMPa4-A546 DAPI 8C2-siRNA-IMP-a2-a4 V2.00	0	31. siRNA-SC-10 PSPC1-A488 DAPI IMPa4-A546_ak_TileScan_001 (Stage 37 of 49)	00-NzkPxPtk2EGhJ7GhYD6qqH
65510.1	41632.5	0.384938	um	Cell	1	Cell Center of Image Mass	0.000	1.000	311	8	siRNA-SC-10 PSPC1-A488 IMPa4-A546 DAPI 8C2-siRNA-IMP-a2-a4 V2.00	0	31. siRNA-SC-10 PSPC1-A488 DAPI IMPa4-A546_ak_TileScan_001 (Stage 37 of 49)	00-NzkPxPtk2EGhJ7GhYD6qqH
65545.3	41633.1	0.364389	um	Cell	1	Cell Center of Image Mass	0.000	1.000	312	9	siRNA-SC-10 PSPC1-A488 IMPa4-A546 DAPI 8C2-siRNA-IMP-a2-a4 V2.00	0	31. siRNA-SC-10 PSPC1-A488 DAPI IMPa4-A546_ak_TileScan_001 (Stage 37 of 49)	00-NzkPxPtk2EGhJ7GhYD6qqH
65530.8	41648.1	0.386915	um	Cell	1	Cell Center of Image Mass	0.000	1.000	313	10	siRNA-SC-10 PSPC1-A488 IMPa4-A546 DAPI 8C2-siRNA-IMP-a2-a4 V2.00	0	31. siRNA-SC-10 PSPC1-A488 DAPI IMPa4-A546_ak_TileScan_001 (Stage 37 of 49)	00-NzkPxPtk2EGhJ7GhYD6qqH
65492.7	41613.8	0.522793	um	Cell	1	Cell Center of Image Mass	0.000	1.000	314	11	siRNA-SC-10 PSPC1-A488 IMPa4-A546 DAPI 8C2-siRNA-IMP-a2-a4 V2.00	0	31. siRNA-SC-10 PSPC1-A488 DAPI IMPa4-A546_ak_TileScan_001 (Stage 37 of 49)	00-NzkPxPtk2EGhJ7GhYD6qqH
65556.1	41651.7	0.618407	um	Cell	1	Cell Center of Image Mass	0.000	1.000	315	12	siRNA-SC-10 PSPC1-A488 IMPa4-A546 DAPI 8C2-siRNA-IMP-a2-a4 V2.00	0	31. siRNA-SC-10 PSPC1-A488 DAPI IMPa4-A546_ak_TileScan_001 (Stage 37 of 49)	00-NzkPxPtk2EGhJ7GhYD6qqH
65434	41676.5	0.304413	um	Cell	1	Cell Center of Image Mass	0.000	1.000	316	13	siRNA-SC-10 PSPC1-A488 IMPa4-A546 DAPI 8C2-siRNA-IMP-a2-a4 V2.00	0	31. siRNA-SC-10 PSPC1-A488 DAPI IMPa4-A546_ak_TileScan_001 (Stage 37 of 49)	00-NzkPxPtk2EGhJ7GhYD6qqH
65417.4	41678.9	0.601311	um	Cell	1	Cell Center of Image Mass	0.000	1.000	317	14	siRNA-SC-10 PSPC1-A488 IMPa4-A546 DAPI 8C2-siRNA-IMP-a2-a4 V2.00	0	31. siRNA-SC-10 PSPC1-A488 DAPI IMPa4-A546_ak_TileScan_001 (Stage 37 of 49)	00-NzkPxPtk2EGhJ7GhYD6qqH
65440.5	41708.6	0.377239	um	Cell	1	Cell Center of Image Mass	0.000	1.000	318	15	siRNA-SC-10 PSPC1-A488 IMPa4-A546 DAPI 8C2-siRNA-IMP-a2-a4 V2.00	0	31. siRNA-SC-10 PSPC1-A488 DAPI IMPa4-A546_ak_TileScan_001 (Stage 37 of 49)	00-NzkPxPtk2EGhJ7GhYD6qqH
65479.9	41714.9	0.331162	um	Cell	1	Cell Center of Image Mass	0.000	1.000	319	16	siRNA-SC-10 PSPC1-A488 IMPa4-A546 DAPI 8C2-siRNA-IMP-a2-a4 V2.00	0	31. siRNA-SC-10 PSPC1-A488 DAPI IMPa4-A546_ak_TileScan_001 (Stage 37 of 49)	00-NzkPxPtk2EGhJ7GhYD6qqH
65470	41735.4	0.357129	um	Cell	1	Cell Center of Image Mass	0.000	1.000	320	17	siRNA-SC-10 PSPC1-A488 IMPa4-A546 DAPI 8C2-siRNA-IMP-a2-a4 V2.00	0	31. siRNA-SC-10 PSPC1-A488 DAPI IMPa4-A546_ak_TileScan_001 (Stage 37 of 49)	00-NzkPxPtk2EGhJ7GhYD6qqH
65487	41674.9	0.489924	um	Cell	1	Cell Center of Image Mass	0.000	1.000	321	18	siRNA-SC-10 PSPC1-A488 IMPa4-A546 DAPI 8C2-siRNA-IMP-a2-a4 V2.00	0	31. siRNA-SC-10 PSPC1-A488 DAPI IMPa4-A546_ak_TileScan_001 (Stage 37 of 49)	00-NzkPxPtk2EGhJ7GhYD6qqH
65434.2	41734.7	0.544192	um	Cell	1	Cell Center of Image Mass	0.000	1.000	322	19	siRNA-SC-10 PSPC1-A488 IMPa4-A546 DAPI 8C2-siRNA-IMP-a2-a4 V2.00	0	31. siRNA-SC-10 PSPC1-A488 DAPI IMPa4-A546_ak_TileScan_001 (Stage 37 of 49)	00-NzkPxPtk2EGhJ7GhYD6qqH
65419.8	41695.1	1.16384	um	Cell	1	Cell Center of Image Mass	0.000	1.000	323	20	siRNA-SC-10 PSPC1-A488 IMPa4-A546 DAPI 8C2-siRNA-IMP-a2-a4 V2.00	0	31. siRNA-SC-10 PSPC1-A488 DAPI IMPa4-A546_ak_TileScan_001 (Stage 37 of 49)	00-NzkPxPtk2EGhJ7GhYD6qqH
65422.3	41707.7	0.846945	um	Cell	1	Cell Center of Image Mass	0.000	1.000	324	21	siRNA-SC-10 PSPC1-A488 IMPa4-A546 DAPI 8C2-siRNA-IMP-a2-a4 V2.00	0	31. siRNA-SC-10 PSPC1-A488 DAPI IMPa4-A546_ak_TileScan_001 (Stage 37 of 49)	00-NzkPxPtk2EGhJ7GhYD6qqH
65554	41674	0.367797	um	Cell	1	Cell Center of Image Mass	0.000	1.000	325	22	siRNA-SC-10 PSPC1-A488 IMPa4-A546 DAPI 8C2-siRNA-IMP-a2-a4 V2.00	0	31. siRNA-SC-10 PSPC1-A488 DAPI IMPa4-A546_ak_TileScan_001 (Stage 37 of 49)	00-NzkPxPtk2EGhJ7GhYD6qqH
65532.2	41670.3	0.34993	um	Cell	1	Cell Center of Image Mass	0.000	1.000	326	23	siRNA-SC-10 PSPC1-A488 IMPa4-A546 DAPI 8C2-siRNA-IMP-a2-a4 V2.00	0	31. siRNA-SC-10 PSPC1-A488 DAPI IMPa4-A546_ak_TileScan_001 (Stage 37 of 49)	00-NzkPxPtk2EGhJ7GhYD6qqH
65559.7	41713.4	0.347686	um	Cell	1	Cell Center of Image Mass	0.000	1.000	327	24	siRNA-SC-10 PSPC1-A488 IMPa4-A546 DAPI 8C2-siRNA-IMP-a2-a4 V2.00	0	31. siRNA-SC-10 PSPC1-A488 DAPI IMPa4-A546_ak_TileScan_001 (Stage 37 of 49)	00-NzkPxPtk2EGhJ7GhYD6qqH
65525.3	41729.7	0.349507	um	Cell	1	Cell Center of Image Mass	0.000	1.000	328	25	siRNA-SC-10 PSPC1-A488 IMPa4-A546 DAPI 8C2-siRNA-IMP-a2-a4 V2.00	0	31. siRNA-SC-10 PSPC1-A488 DAPI IMPa4-A546_ak_TileScan_001 (Stage 37 of 49)	00-NzkPxPtk2EGhJ7GhYD6qqH
65553.2	41738.6	0.386738	um	Cell	1	Cell Center of Image Mass	0.000	1.000	329	26	siRNA-SC-10 PSPC1-A488 IMPa4-A546 DAPI 8C2-siRNA-IMP-a2-a4 V2.00	0	31. siRNA-SC-10 PSPC1-A488 DAPI IMPa4-A546_ak_TileScan_001 (Stage 37 of 49)	00-NzkPxPtk2EGhJ7GhYD6qqH
65512.5	41682.2	0.559529	um	Cell	1	Cell Center of Image Mass	0.000	1.000	330	27	siRNA-SC-10 PSPC1-A488 IMPa4-A546 DAPI 8C2-siRNA-IMP-a2-a4 V2.00	0	31. siRNA-SC-10 PSPC1-A488 DAPI IMPa4-A546_ak_TileScan_001 (Stage 37 of 49)	00-NzkPxPtk2EGhJ7GhYD6qqH
65536.7	41693.8	0.531459	um	Cell	1	Cell Center of Image Mass	0.000	1.000	331	28	siRNA-SC-10 PSPC1-A488 IMPa4-A546 DAPI 8C2-siRNA-IMP-a2-a4 V2.00	0	31. siRNA-SC-10 PSPC1-A488 DAPI IMPa4-A546_ak_TileScan_001 (Stage 37 of 49)	00-NzkPxPtk2EGhJ7GhYD6qqH
65537.4	41713.9	0.497113	um	Cell	1	Cell Center of Image Mass	0.000	1.000	332	29	siRNA-SC-10 PSPC1-A488 IMPa4-A546 DAPI 8C2-siRNA-IMP-a2-a4 V2.00	0	31. siRNA-SC-10 PSPC1-A488 DAPI IMPa4-A546_ak_TileScan_001 (Stage 37 of 49)	00-NzkPxPtk2EGhJ7GhYD6qqH
65510.3	41729.1	0.498984	um	Cell	1	Cell Center of Image Mass	0.000	1.000	333	30	siRNA-SC-10 PSPC1-A488 IMPa4-A546 DAPI 8C2-siRNA-IMP-a2-a4 V2.00	0	31. siRNA-SC-10 PSPC1-A488 DAPI IMPa4-A546_ak_TileScan_001 (Stage 37 of 49)	00-NzkPxPtk2EGhJ7GhYD6qqH
65469.9	41617.5	0.757786	um	Cell	1	Cell Center of Image Mass	0.000	1.000	334	0	siRNA-SC-10 PSPC1-A488 IMPa4-A546 DAPI 8C2-siRNA-IMP-a2-a4 V2.00	0	31. siRNA-SC-10 PSPC1-A488 DAPI IMPa4-A546_al_TileScan_001 (Stage 38 of 49)	00-ptUSHKCbDRvLySHxrg6T3S
65443.6	41623.4	0.875626	um	Cell	1	Cell Center of Image Mass	0.000	1.000	335	1	siRNA-SC-10 PSPC1-A488 IMPa4-A546 DAPI 8C2-siRNA-IMP-a2-a4 V2.00	0	31. siRNA-SC-10 PSPC1-A488 DAPI IMPa4-A546_al_TileScan_001 (Stage 38 of 49)	00-ptUSHKCbDRvLySHxrg6T3S
65467.1	41629.9	0.693889	um	Cell	1	Cell Center of Image Mass	0.000	1.000	336	2	siRNA-SC-10 PSPC1-A488 IMPa4-A546 DAPI 8C2-siRNA-IMP-a2-a4 V2.00	0	31. siRNA-SC-10 PSPC1-A488 DAPI IMPa4-A546_al_TileScan_001 (Stage 38 of 49)	00-ptUSHKCbDRvLySHxrg6T3S
65417.3	41631.7	0.852286	um	Cell	1	Cell Center of Image Mass	0.000	1.000	337	3	siRNA-SC-10 PSPC1-A488 IMPa4-A546 DAPI 8C2-siRNA-IMP-a2-a4 V2.00	0	31. siRNA-SC-10 PSPC1-A488 DAPI IMPa4-A546_al_TileScan_001 (Stage 38 of 49)	00-ptUSHKCbDRvLySHxrg6T3S
65463.2	41659	0.675304	um	Cell	1	Cell Center of Image Mass	0.000	1.000	338	4	siRNA-SC-10 PSPC1-A488 IMPa4-A546 DAPI 8C2-siRNA-IMP-a2-a4 V2.00	0	31. siRNA-SC-10 PSPC1-A488 DAPI IMPa4-A546_al_TileScan_001 (Stage 38 of 49)	00-ptUSHKCbDRvLySHxrg6T3S
65432	41600.6	0.933091	um	Cell	1	Cell Center of Image Mass	0.000	1.000	339	5	siRNA-SC-10 PSPC1-A488 IMPa4-A546 DAPI 8C2-siRNA-IMP-a2-a4 V2.00	0	31. siRNA-SC-10 PSPC1-A488 DAPI IMPa4-A546_al_TileScan_001 (Stage 38 of 49)	00-ptUSHKCbDRvLySHxrg6T3S
65447.9	41603.1	0.94469	um	Cell	1	Cell Center of Image Mass	0.000	1.000	340	6	siRNA-SC-10 PSPC1-A488 IMPa4-A546 DAPI 8C2-siRNA-IMP-a2-a4 V2.00	0	31. siRNA-SC-10 PSPC1-A488 DAPI IMPa4-A546_al_TileScan_001 (Stage 38 of 49)	00-ptUSHKCbDRvLySHxrg6T3S
65422.1	41653.2	1.00245	um	Cell	1	Cell Center of Image Mass	0.000	1.000	341	7	siRNA-SC-10 PSPC1-A488 IMPa4-A546 DAPI 8C2-siRNA-IMP-a2-a4 V2.00	0	31. siRNA-SC-10 PSPC1-A488 DAPI IMPa4-A546_al_TileScan_001 (Stage 38 of 49)	00-ptUSHKCbDRvLySHxrg6T3S
65483.7	41660.2	0.820056	um	Cell	1	Cell Center of Image Mass	0.000	1.000	342	8	siRNA-SC-10 PSPC1-A488 IMPa4-A546 DAPI 8C2-siRNA-IMP-a2-a4 V2.00	0	31. siRNA-SC-10 PSPC1-A488 DAPI IMPa4-A546_al_TileScan_001 (Stage 38 of 49)	00-ptUSHKCbDRvLySHxrg6T3S
65435.5	41661.7	0.734152	um	Cell	1	Cell Center of Image Mass	0.000	1.000	343	9	siRNA-SC-10 PSPC1-A488 IMPa4-A546 DAPI 8C2-siRNA-IMP-a2-a4 V2.00	0	31. siRNA-SC-10 PSPC1-A488 DAPI IMPa4-A546_al_TileScan_001 (Stage 38 of 49)	00-ptUSHKCbDRvLySHxrg6T3S
65508.2	41599.3	0.84067	um	Cell	1	Cell Center of Image Mass	0.000	1.000	344	10	siRNA-SC-10 PSPC1-A488 IMPa4-A546 DAPI 8C2-siRNA-IMP-a2-a4 V2.00	0	31. siRNA-SC-10 PSPC1-A488 DAPI IMPa4-A546_al_TileScan_001 (Stage 38 of 49)	00-ptUSHKCbDRvLySHxrg6T3S
65552.8	41601.4	0.80256	um	Cell	1	Cell Center of Image Mass	0.000	1.000	345	11	siRNA-SC-10 PSPC1-A488 IMPa4-A546 DAPI 8C2-siRNA-IMP-a2-a4 V2.00	0	31. siRNA-SC-10 PSPC1-A488 DAPI IMPa4-A546_al_TileScan_001 (Stage 38 of 49)	00-ptUSHKCbDRvLySHxrg6T3S
65527.2	41600.5	0.838012	um	Cell	1	Cell Center of Image Mass	0.000	1.000	346	12	siRNA-SC-10 PSPC1-A488 IMPa4-A546 DAPI 8C2-siRNA-IMP-a2-a4 V2.00	0	31. siRNA-SC-10 PSPC1-A488 DAPI IMPa4-A546_al_TileScan_001 (Stage 38 of 49)	00-ptUSHKCbDRvLySHxrg6T3S
65519	41604.3	0.779429	um	Cell	1	Cell Center of Image Mass	0.000	1.000	347	13	siRNA-SC-10 PSPC1-A488 IMPa4-A546 DAPI 8C2-siRNA-IMP-a2-a4 V2.00	0	31. siRNA-SC-10 PSPC1-A488 DAPI IMPa4-A546_al_TileScan_001 (Stage 38 of 49)	00-ptUSHKCbDRvLySHxrg6T3S
65497.1	41628.7	0.775172	um	Cell	1	Cell Center of Image Mass	0.000	1.000	348	14	siRNA-SC-10 PSPC1-A488 IMPa4-A546 DAPI 8C2-siRNA-IMP-a2-a4 V2.00	0	31. siRNA-SC-10 PSPC1-A488 DAPI IMPa4-A546_al_TileScan_001 (Stage 38 of 49)	00-ptUSHKCbDRvLySHxrg6T3S
65554.8	41630.3	0.634729	um	Cell	1	Cell Center of Image Mass	0.000	1.000	349	15	siRNA-SC-10 PSPC1-A488 IMPa4-A546 DAPI 8C2-siRNA-IMP-a2-a4 V2.00	0	31. siRNA-SC-10 PSPC1-A488 DAPI IMPa4-A546_al_TileScan_001 (Stage 38 of 49)	00-ptUSHKCbDRvLySHxrg6T3S
65537	41647.9	0.837791	um	Cell	1	Cell Center of Image Mass	0.000	1.000	350	16	siRNA-SC-10 PSPC1-A488 IMPa4-A546 DAPI 8C2-siRNA-IMP-a2-a4 V2.00	0	31. siRNA-SC-10 PSPC1-A488 DAPI IMPa4-A546_al_TileScan_001 (Stage 38 of 49)	00-ptUSHKCbDRvLySHxrg6T3S
65521.3	41656.7	0.734572	um	Cell	1	Cell Center of Image Mass	0.000	1.000	351	17	siRNA-SC-10 PSPC1-A488 IMPa4-A546 DAPI 8C2-siRNA-IMP-a2-a4 V2.00	0	31. siRNA-SC-10 PSPC1-A488 DAPI IMPa4-A546_al_TileScan_001 (Stage 38 of 49)	00-ptUSHKCbDRvLySHxrg6T3S
65506.2	41664.4	0.788859	um	Cell	1	Cell Center of Image Mass	0.000	1.000	352	18	siRNA-SC-10 PSPC1-A488 IMPa4-A546 DAPI 8C2-siRNA-IMP-a2-a4 V2.00	0	31. siRNA-SC-10 PSPC1-A488 DAPI IMPa4-A546_al_TileScan_001 (Stage 38 of 49)	00-ptUSHKCbDRvLySHxrg6T3S
65535.7	41615.4	0.987972	um	Cell	1	Cell Center of Image Mass	0.000	1.000	353	19	siRNA-SC-10 PSPC1-A488 IMPa4-A546 DAPI 8C2-siRNA-IMP-a2-a4 V2.00	0	31. siRNA-SC-10 PSPC1-A488 DAPI IMPa4-A546_al_TileScan_001 (Stage 38 of 49)	00-ptUSHKCbDRvLySHxrg6T3S
65536.6	41633.8	0.968164	um	Cell	1	Cell Center of Image Mass	0.000	1.000	354	20	siRNA-SC-10 PSPC1-A488 IMPa4-A546 DAPI 8C2-siRNA-IMP-a2-a4 V2.00	0	31. siRNA-SC-10 PSPC1-A488 DAPI IMPa4-A546_al_TileScan_001 (Stage 38 of 49)	00-ptUSHKCbDRvLySHxrg6T3S
65420.2	41688.7	0.797272	um	Cell	1	Cell Center of Image Mass	0.000	1.000	355	21	siRNA-SC-10 PSPC1-A488 IMPa4-A546 DAPI 8C2-siRNA-IMP-a2-a4 V2.00	0	31. siRNA-SC-10 PSPC1-A488 DAPI IMPa4-A546_al_TileScan_001 (Stage 38 of 49)	00-ptUSHKCbDRvLySHxrg6T3S
65475	41694.3	0.700308	um	Cell	1	Cell Center of Image Mass	0.000	1.000	356	22	siRNA-SC-10 PSPC1-A488 IMPa4-A546 DAPI 8C2-siRNA-IMP-a2-a4 V2.00	0	31. siRNA-SC-10 PSPC1-A488 DAPI IMPa4-A546_al_TileScan_001 (Stage 38 of 49)	00-ptUSHKCbDRvLySHxrg6T3S
65432.2	41713.6	0.693793	um	Cell	1	Cell Center of Image Mass	0.000	1.000	357	23	siRNA-SC-10 PSPC1-A488 IMPa4-A546 DAPI 8C2-siRNA-IMP-a2-a4 V2.00	0	31. siRNA-SC-10 PSPC1-A488 DAPI IMPa4-A546_al_TileScan_001 (Stage 38 of 49)	00-ptUSHKCbDRvLySHxrg6T3S
65435.5	41686.8	0.9125	um	Cell	1	Cell Center of Image Mass	0.000	1.000	358	24	siRNA-SC-10 PSPC1-A488 IMPa4-A546 DAPI 8C2-siRNA-IMP-a2-a4 V2.00	0	31. siRNA-SC-10 PSPC1-A488 DAPI IMPa4-A546_al_TileScan_001 (Stage 38 of 49)	00-ptUSHKCbDRvLySHxrg6T3S
65450.4	41726.4	0.911895	um	Cell	1	Cell Center of Image Mass	0.000	1.000	359	25	siRNA-SC-10 PSPC1-A488 IMPa4-A546 DAPI 8C2-siRNA-IMP-a2-a4 V2.00	0	31. siRNA-SC-10 PSPC1-A488 DAPI IMPa4-A546_al_TileScan_001 (Stage 38 of 49)	00-ptUSHKCbDRvLySHxrg6T3S
65474.3	41735	0.845123	um	Cell	1	Cell Center of Image Mass	0.000	1.000	360	26	siRNA-SC-10 PSPC1-A488 IMPa4-A546 DAPI 8C2-siRNA-IMP-a2-a4 V2.00	0	31. siRNA-SC-10 PSPC1-A488 DAPI IMPa4-A546_al_TileScan_001 (Stage 38 of 49)	00-ptUSHKCbDRvLySHxrg6T3S
65488.4	41674.1	0.73399	um	Cell	1	Cell Center of Image Mass	0.000	1.000	361	27	siRNA-SC-10 PSPC1-A488 IMPa4-A546 DAPI 8C2-siRNA-IMP-a2-a4 V2.00	0	31. siRNA-SC-10 PSPC1-A488 DAPI IMPa4-A546_al_TileScan_001 (Stage 38 of 49)	00-ptUSHKCbDRvLySHxrg6T3S
65524.2	41677.4	0.698505	um	Cell	1	Cell Center of Image Mass	0.000	1.000	362	28	siRNA-SC-10 PSPC1-A488 IMPa4-A546 DAPI 8C2-siRNA-IMP-a2-a4 V2.00	0	31. siRNA-SC-10 PSPC1-A488 DAPI IMPa4-A546_al_TileScan_001 (Stage 38 of 49)	00-ptUSHKCbDRvLySHxrg6T3S
65497.2	41693.8	0.781041	um	Cell	1	Cell Center of Image Mass	0.000	1.000	363	29	siRNA-SC-10 PSPC1-A488 IMPa4-A546 DAPI 8C2-siRNA-IMP-a2-a4 V2.00	0	31. siRNA-SC-10 PSPC1-A488 DAPI IMPa4-A546_al_TileScan_001 (Stage 38 of 49)	00-ptUSHKCbDRvLySHxrg6T3S
65523.7	41696.3	0.698258	um	Cell	1	Cell Center of Image Mass	0.000	1.000	364	30	siRNA-SC-10 PSPC1-A488 IMPa4-A546 DAPI 8C2-siRNA-IMP-a2-a4 V2.00	0	31. siRNA-SC-10 PSPC1-A488 DAPI IMPa4-A546_al_TileScan_001 (Stage 38 of 49)	00-ptUSHKCbDRvLySHxrg6T3S
65553.6	41706.3	0.753753	um	Cell	1	Cell Center of Image Mass	0.000	1.000	365	31	siRNA-SC-10 PSPC1-A488 IMPa4-A546 DAPI 8C2-siRNA-IMP-a2-a4 V2.00	0	31. siRNA-SC-10 PSPC1-A488 DAPI IMPa4-A546_al_TileScan_001 (Stage 38 of 49)	00-ptUSHKCbDRvLySHxrg6T3S
65499	41714.1	0.675589	um	Cell	1	Cell Center of Image Mass	0.000	1.000	366	32	siRNA-SC-10 PSPC1-A488 IMPa4-A546 DAPI 8C2-siRNA-IMP-a2-a4 V2.00	0	31. siRNA-SC-10 PSPC1-A488 DAPI IMPa4-A546_al_TileScan_001 (Stage 38 of 49)	00-ptUSHKCbDRvLySHxrg6T3S
65539.1	41715.2	0.731969	um	Cell	1	Cell Center of Image Mass	0.000	1.000	367	33	siRNA-SC-10 PSPC1-A488 IMPa4-A546 DAPI 8C2-siRNA-IMP-a2-a4 V2.00	0	31. siRNA-SC-10 PSPC1-A488 DAPI IMPa4-A546_al_TileScan_001 (Stage 38 of 49)	00-ptUSHKCbDRvLySHxrg6T3S
65518.2	41737.8	0.690264	um	Cell	1	Cell Center of Image Mass	0.000	1.000	368	34	siRNA-SC-10 PSPC1-A488 IMPa4-A546 DAPI 8C2-siRNA-IMP-a2-a4 V2.00	0	31. siRNA-SC-10 PSPC1-A488 DAPI IMPa4-A546_al_TileScan_001 (Stage 38 of 49)	00-ptUSHKCbDRvLySHxrg6T3S
65540.9	41739.1	0.715955	um	Cell	1	Cell Center of Image Mass	0.000	1.000	369	35	siRNA-SC-10 PSPC1-A488 IMPa4-A546 DAPI 8C2-siRNA-IMP-a2-a4 V2.00	0	31. siRNA-SC-10 PSPC1-A488 DAPI IMPa4-A546_al_TileScan_001 (Stage 38 of 49)	00-ptUSHKCbDRvLySHxrg6T3S
65559.1	41732.5	0.701823	um	Cell	1	Cell Center of Image Mass	0.000	1.000	370	36	siRNA-SC-10 PSPC1-A488 IMPa4-A546 DAPI 8C2-siRNA-IMP-a2-a4 V2.00	0	31. siRNA-SC-10 PSPC1-A488 DAPI IMPa4-A546_al_TileScan_001 (Stage 38 of 49)	00-ptUSHKCbDRvLySHxrg6T3S
65430	41600.6	0.327969	um	Cell	1	Cell Center of Image Mass	0.000	1.000	371	0	siRNA-SC-10 PSPC1-A488 IMPa4-A546 DAPI 8C2-siRNA-IMP-a2-a4 V2.00	0	31. siRNA-SC-10 PSPC1-A488 DAPI IMPa4-A546_am_TileScan_001 (Stage 39 of 49)	00-X6y9dSp4qr6EBt77ByY7jd
65456.2	41597.3	0.50836	um	Cell	1	Cell Center of Image Mass	0.000	1.000	372	1	siRNA-SC-10 PSPC1-A488 IMPa4-A546 DAPI 8C2-siRNA-IMP-a2-a4 V2.00	0	31. siRNA-SC-10 PSPC1-A488 DAPI IMPa4-A546_am_TileScan_001 (Stage 39 of 49)	00-X6y9dSp4qr6EBt77ByY7jd
65447.8	41612.4	0.253029	um	Cell	1	Cell Center of Image Mass	0.000	1.000	373	2	siRNA-SC-10 PSPC1-A488 IMPa4-A546 DAPI 8C2-siRNA-IMP-a2-a4 V2.00	0	31. siRNA-SC-10 PSPC1-A488 DAPI IMPa4-A546_am_TileScan_001 (Stage 39 of 49)	00-X6y9dSp4qr6EBt77ByY7jd
65480.6	41611.1	0.178114	um	Cell	1	Cell Center of Image Mass	0.000	1.000	374	3	siRNA-SC-10 PSPC1-A488 IMPa4-A546 DAPI 8C2-siRNA-IMP-a2-a4 V2.00	0	31. siRNA-SC-10 PSPC1-A488 DAPI IMPa4-A546_am_TileScan_001 (Stage 39 of 49)	00-X6y9dSp4qr6EBt77ByY7jd
65421.4	41632.7	0.292206	um	Cell	1	Cell Center of Image Mass	0.000	1.000	375	4	siRNA-SC-10 PSPC1-A488 IMPa4-A546 DAPI 8C2-siRNA-IMP-a2-a4 V2.00	0	31. siRNA-SC-10 PSPC1-A488 DAPI IMPa4-A546_am_TileScan_001 (Stage 39 of 49)	00-X6y9dSp4qr6EBt77ByY7jd
65468	41637.6	0.185013	um	Cell	1	Cell Center of Image Mass	0.000	1.000	376	5	siRNA-SC-10 PSPC1-A488 IMPa4-A546 DAPI 8C2-siRNA-IMP-a2-a4 V2.00	0	31. siRNA-SC-10 PSPC1-A488 DAPI IMPa4-A546_am_TileScan_001 (Stage 39 of 49)	00-X6y9dSp4qr6EBt77ByY7jd
65433.8	41650.8	0.244193	um	Cell	1	Cell Center of Image Mass	0.000	1.000	377	6	siRNA-SC-10 PSPC1-A488 IMPa4-A546 DAPI 8C2-siRNA-IMP-a2-a4 V2.00	0	31. siRNA-SC-10 PSPC1-A488 DAPI IMPa4-A546_am_TileScan_001 (Stage 39 of 49)	00-X6y9dSp4qr6EBt77ByY7jd
65453.4	41656	0.632214	um	Cell	1	Cell Center of Image Mass	0.000	1.000	378	7	siRNA-SC-10 PSPC1-A488 IMPa4-A546 DAPI 8C2-siRNA-IMP-a2-a4 V2.00	0	31. siRNA-SC-10 PSPC1-A488 DAPI IMPa4-A546_am_TileScan_001 (Stage 39 of 49)	00-X6y9dSp4qr6EBt77ByY7jd
65526.4	41599.5	0.266234	um	Cell	1	Cell Center of Image Mass	0.000	1.000	379	8	siRNA-SC-10 PSPC1-A488 IMPa4-A546 DAPI 8C2-siRNA-IMP-a2-a4 V2.00	0	31. siRNA-SC-10 PSPC1-A488 DAPI IMPa4-A546_am_TileScan_001 (Stage 39 of 49)	00-X6y9dSp4qr6EBt77ByY7jd
65506.1	41628.4	0.356556	um	Cell	1	Cell Center of Image Mass	0.000	1.000	380	9	siRNA-SC-10 PSPC1-A488 IMPa4-A546 DAPI 8C2-siRNA-IMP-a2-a4 V2.00	0	31. siRNA-SC-10 PSPC1-A488 DAPI IMPa4-A546_am_TileScan_001 (Stage 39 of 49)	00-X6y9dSp4qr6EBt77ByY7jd
65544.9	41638.1	0.29567	um	Cell	1	Cell Center of Image Mass	0.000	1.000	381	10	siRNA-SC-10 PSPC1-A488 IMPa4-A546 DAPI 8C2-siRNA-IMP-a2-a4 V2.00	0	31. siRNA-SC-10 PSPC1-A488 DAPI IMPa4-A546_am_TileScan_001 (Stage 39 of 49)	00-X6y9dSp4qr6EBt77ByY7jd
65497.9	41657.1	0.254799	um	Cell	1	Cell Center of Image Mass	0.000	1.000	382	11	siRNA-SC-10 PSPC1-A488 IMPa4-A546 DAPI 8C2-siRNA-IMP-a2-a4 V2.00	0	31. siRNA-SC-10 PSPC1-A488 DAPI IMPa4-A546_am_TileScan_001 (Stage 39 of 49)	00-X6y9dSp4qr6EBt77ByY7jd
65556.5	41658.8	0.280257	um	Cell	1	Cell Center of Image Mass	0.000	1.000	383	12	siRNA-SC-10 PSPC1-A488 IMPa4-A546 DAPI 8C2-siRNA-IMP-a2-a4 V2.00	0	31. siRNA-SC-10 PSPC1-A488 DAPI IMPa4-A546_am_TileScan_001 (Stage 39 of 49)	00-X6y9dSp4qr6EBt77ByY7jd
65496.3	41656	0.0589606	um	Cell	1	Cell Center of Image Mass	0.000	1.000	384	13	siRNA-SC-10 PSPC1-A488 IMPa4-A546 DAPI 8C2-siRNA-IMP-a2-a4 V2.00	0	31. siRNA-SC-10 PSPC1-A488 DAPI IMPa4-A546_am_TileScan_001 (Stage 39 of 49)	00-X6y9dSp4qr6EBt77ByY7jd
65547.6	41598.9	1.19431	um	Cell	1	Cell Center of Image Mass	0.000	1.000	385	14	siRNA-SC-10 PSPC1-A488 IMPa4-A546 DAPI 8C2-siRNA-IMP-a2-a4 V2.00	0	31. siRNA-SC-10 PSPC1-A488 DAPI IMPa4-A546_am_TileScan_001 (Stage 39 of 49)	00-X6y9dSp4qr6EBt77ByY7jd
65420.3	41707.4	0.430268	um	Cell	1	Cell Center of Image Mass	0.000	1.000	386	15	siRNA-SC-10 PSPC1-A488 IMPa4-A546 DAPI 8C2-siRNA-IMP-a2-a4 V2.00	0	31. siRNA-SC-10 PSPC1-A488 DAPI IMPa4-A546_am_TileScan_001 (Stage 39 of 49)	00-X6y9dSp4qr6EBt77ByY7jd
65477.3	41716.6	0.201706	um	Cell	1	Cell Center of Image Mass	0.000	1.000	387	16	siRNA-SC-10 PSPC1-A488 IMPa4-A546 DAPI 8C2-siRNA-IMP-a2-a4 V2.00	0	31. siRNA-SC-10 PSPC1-A488 DAPI IMPa4-A546_am_TileScan_001 (Stage 39 of 49)	00-X6y9dSp4qr6EBt77ByY7jd
65437.9	41736.6	0.352993	um	Cell	1	Cell Center of Image Mass	0.000	1.000	388	17	siRNA-SC-10 PSPC1-A488 IMPa4-A546 DAPI 8C2-siRNA-IMP-a2-a4 V2.00	0	31. siRNA-SC-10 PSPC1-A488 DAPI IMPa4-A546_am_TileScan_001 (Stage 39 of 49)	00-X6y9dSp4qr6EBt77ByY7jd
65454.6	41676.5	0.531552	um	Cell	1	Cell Center of Image Mass	0.000	1.000	389	18	siRNA-SC-10 PSPC1-A488 IMPa4-A546 DAPI 8C2-siRNA-IMP-a2-a4 V2.00	0	31. siRNA-SC-10 PSPC1-A488 DAPI IMPa4-A546_am_TileScan_001 (Stage 39 of 49)	00-X6y9dSp4qr6EBt77ByY7jd
65439.8	41687.1	0.568588	um	Cell	1	Cell Center of Image Mass	0.000	1.000	390	19	siRNA-SC-10 PSPC1-A488 IMPa4-A546 DAPI 8C2-siRNA-IMP-a2-a4 V2.00	0	31. siRNA-SC-10 PSPC1-A488 DAPI IMPa4-A546_am_TileScan_001 (Stage 39 of 49)	00-X6y9dSp4qr6EBt77ByY7jd
65466.4	41689.9	0.652425	um	Cell	1	Cell Center of Image Mass	0.000	1.000	391	20	siRNA-SC-10 PSPC1-A488 IMPa4-A546 DAPI 8C2-siRNA-IMP-a2-a4 V2.00	0	31. siRNA-SC-10 PSPC1-A488 DAPI IMPa4-A546_am_TileScan_001 (Stage 39 of 49)	00-X6y9dSp4qr6EBt77ByY7jd
65450	41718.6	0.461767	um	Cell	1	Cell Center of Image Mass	0.000	1.000	392	21	siRNA-SC-10 PSPC1-A488 IMPa4-A546 DAPI 8C2-siRNA-IMP-a2-a4 V2.00	0	31. siRNA-SC-10 PSPC1-A488 DAPI IMPa4-A546_am_TileScan_001 (Stage 39 of 49)	00-X6y9dSp4qr6EBt77ByY7jd
65485.1	41738.7	0.493669	um	Cell	1	Cell Center of Image Mass	0.000	1.000	393	22	siRNA-SC-10 PSPC1-A488 IMPa4-A546 DAPI 8C2-siRNA-IMP-a2-a4 V2.00	0	31. siRNA-SC-10 PSPC1-A488 DAPI IMPa4-A546_am_TileScan_001 (Stage 39 of 49)	00-X6y9dSp4qr6EBt77ByY7jd
65512.4	41678.9	0.140509	um	Cell	1	Cell Center of Image Mass	0.000	1.000	394	23	siRNA-SC-10 PSPC1-A488 IMPa4-A546 DAPI 8C2-siRNA-IMP-a2-a4 V2.00	0	31. siRNA-SC-10 PSPC1-A488 DAPI IMPa4-A546_am_TileScan_001 (Stage 39 of 49)	00-X6y9dSp4qr6EBt77ByY7jd
65551	41693.8	0.23744	um	Cell	1	Cell Center of Image Mass	0.000	1.000	395	24	siRNA-SC-10 PSPC1-A488 IMPa4-A546 DAPI 8C2-siRNA-IMP-a2-a4 V2.00	0	31. siRNA-SC-10 PSPC1-A488 DAPI IMPa4-A546_am_TileScan_001 (Stage 39 of 49)	00-X6y9dSp4qr6EBt77ByY7jd
65555.2	41702.8	0.203973	um	Cell	1	Cell Center of Image Mass	0.000	1.000	396	25	siRNA-SC-10 PSPC1-A488 IMPa4-A546 DAPI 8C2-siRNA-IMP-a2-a4 V2.00	0	31. siRNA-SC-10 PSPC1-A488 DAPI IMPa4-A546_am_TileScan_001 (Stage 39 of 49)	00-X6y9dSp4qr6EBt77ByY7jd
65526.8	41727.4	0.862746	um	Cell	1	Cell Center of Image Mass	0.000	1.000	397	26	siRNA-SC-10 PSPC1-A488 IMPa4-A546 DAPI 8C2-siRNA-IMP-a2-a4 V2.00	0	31. siRNA-SC-10 PSPC1-A488 DAPI IMPa4-A546_am_TileScan_001 (Stage 39 of 49)	00-X6y9dSp4qr6EBt77ByY7jd
65418.9	41636.2	0.753473	um	Cell	1	Cell Center of Image Mass	0.000	1.000	398	0	siRNA-SC-10 PSPC1-A488 IMPa4-A546 DAPI 8C2-siRNA-IMP-a2-a4 V2.00	0	31. siRNA-SC-10 PSPC1-A488 DAPI IMPa4-A546_an_TileScan_001 (Stage 40 of 49)	00-72jK8vTvRbDodHDDAWLB9g
65476.1	41668.1	0.662677	um	Cell	1	Cell Center of Image Mass	0.000	1.000	399	1	siRNA-SC-10 PSPC1-A488 IMPa4-A546 DAPI 8C2-siRNA-IMP-a2-a4 V2.00	0	31. siRNA-SC-10 PSPC1-A488 DAPI IMPa4-A546_an_TileScan_001 (Stage 40 of 49)	00-72jK8vTvRbDodHDDAWLB9g
65488.1	41627.1	0.992058	um	Cell	1	Cell Center of Image Mass	0.000	1.000	400	2	siRNA-SC-10 PSPC1-A488 IMPa4-A546 DAPI 8C2-siRNA-IMP-a2-a4 V2.00	0	31. siRNA-SC-10 PSPC1-A488 DAPI IMPa4-A546_an_TileScan_001 (Stage 40 of 49)	00-72jK8vTvRbDodHDDAWLB9g
65469.5	41637.4	0.953689	um	Cell	1	Cell Center of Image Mass	0.000	1.000	401	3	siRNA-SC-10 PSPC1-A488 IMPa4-A546 DAPI 8C2-siRNA-IMP-a2-a4 V2.00	0	31. siRNA-SC-10 PSPC1-A488 DAPI IMPa4-A546_an_TileScan_001 (Stage 40 of 49)	00-72jK8vTvRbDodHDDAWLB9g
65431.9	41649.3	1.16661	um	Cell	1	Cell Center of Image Mass	0.000	1.000	402	4	siRNA-SC-10 PSPC1-A488 IMPa4-A546 DAPI 8C2-siRNA-IMP-a2-a4 V2.00	0	31. siRNA-SC-10 PSPC1-A488 DAPI IMPa4-A546_an_TileScan_001 (Stage 40 of 49)	00-72jK8vTvRbDodHDDAWLB9g
65440.8	41610.9	1.18449	um	Cell	1	Cell Center of Image Mass	0.000	1.000	403	5	siRNA-SC-10 PSPC1-A488 IMPa4-A546 DAPI 8C2-siRNA-IMP-a2-a4 V2.00	0	31. siRNA-SC-10 PSPC1-A488 DAPI IMPa4-A546_an_TileScan_001 (Stage 40 of 49)	00-72jK8vTvRbDodHDDAWLB9g
65458.1	41624.2	1.44542	um	Cell	1	Cell Center of Image Mass	0.000	1.000	404	6	siRNA-SC-10 PSPC1-A488 IMPa4-A546 DAPI 8C2-siRNA-IMP-a2-a4 V2.00	0	31. siRNA-SC-10 PSPC1-A488 DAPI IMPa4-A546_an_TileScan_001 (Stage 40 of 49)	00-72jK8vTvRbDodHDDAWLB9g
65488	41647.6	0.629238	um	Cell	1	Cell Center of Image Mass	0.000	1.000	405	7	siRNA-SC-10 PSPC1-A488 IMPa4-A546 DAPI 8C2-siRNA-IMP-a2-a4 V2.00	0	31. siRNA-SC-10 PSPC1-A488 DAPI IMPa4-A546_an_TileScan_001 (Stage 40 of 49)	00-72jK8vTvRbDodHDDAWLB9g
65511.4	41606.9	0.82872	um	Cell	1	Cell Center of Image Mass	0.000	1.000	406	8	siRNA-SC-10 PSPC1-A488 IMPa4-A546 DAPI 8C2-siRNA-IMP-a2-a4 V2.00	0	31. siRNA-SC-10 PSPC1-A488 DAPI IMPa4-A546_an_TileScan_001 (Stage 40 of 49)	00-72jK8vTvRbDodHDDAWLB9g
65494.7	41606.4	0.959681	um	Cell	1	Cell Center of Image Mass	0.000	1.000	407	9	siRNA-SC-10 PSPC1-A488 IMPa4-A546 DAPI 8C2-siRNA-IMP-a2-a4 V2.00	0	31. siRNA-SC-10 PSPC1-A488 DAPI IMPa4-A546_an_TileScan_001 (Stage 40 of 49)	00-72jK8vTvRbDodHDDAWLB9g
65545.7	41611	0.815633	um	Cell	1	Cell Center of Image Mass	0.000	1.000	408	10	siRNA-SC-10 PSPC1-A488 IMPa4-A546 DAPI 8C2-siRNA-IMP-a2-a4 V2.00	0	31. siRNA-SC-10 PSPC1-A488 DAPI IMPa4-A546_an_TileScan_001 (Stage 40 of 49)	00-72jK8vTvRbDodHDDAWLB9g
65534.8	41627.9	0.846727	um	Cell	1	Cell Center of Image Mass	0.000	1.000	409	11	siRNA-SC-10 PSPC1-A488 IMPa4-A546 DAPI 8C2-siRNA-IMP-a2-a4 V2.00	0	31. siRNA-SC-10 PSPC1-A488 DAPI IMPa4-A546_an_TileScan_001 (Stage 40 of 49)	00-72jK8vTvRbDodHDDAWLB9g
65523.7	41648.8	0.920772	um	Cell	1	Cell Center of Image Mass	0.000	1.000	410	12	siRNA-SC-10 PSPC1-A488 IMPa4-A546 DAPI 8C2-siRNA-IMP-a2-a4 V2.00	0	31. siRNA-SC-10 PSPC1-A488 DAPI IMPa4-A546_an_TileScan_001 (Stage 40 of 49)	00-72jK8vTvRbDodHDDAWLB9g
65546.3	41656.2	0.850586	um	Cell	1	Cell Center of Image Mass	0.000	1.000	411	13	siRNA-SC-10 PSPC1-A488 IMPa4-A546 DAPI 8C2-siRNA-IMP-a2-a4 V2.00	0	31. siRNA-SC-10 PSPC1-A488 DAPI IMPa4-A546_an_TileScan_001 (Stage 40 of 49)	00-72jK8vTvRbDodHDDAWLB9g
65522.9	41662.5	0.970763	um	Cell	1	Cell Center of Image Mass	0.000	1.000	412	14	siRNA-SC-10 PSPC1-A488 IMPa4-A546 DAPI 8C2-siRNA-IMP-a2-a4 V2.00	0	31. siRNA-SC-10 PSPC1-A488 DAPI IMPa4-A546_an_TileScan_001 (Stage 40 of 49)	00-72jK8vTvRbDodHDDAWLB9g
65558.7	41599.1	1.11167	um	Cell	1	Cell Center of Image Mass	0.000	1.000	413	15	siRNA-SC-10 PSPC1-A488 IMPa4-A546 DAPI 8C2-siRNA-IMP-a2-a4 V2.00	0	31. siRNA-SC-10 PSPC1-A488 DAPI IMPa4-A546_an_TileScan_001 (Stage 40 of 49)	00-72jK8vTvRbDodHDDAWLB9g
65438	41683.4	0.63246	um	Cell	1	Cell Center of Image Mass	0.000	1.000	414	16	siRNA-SC-10 PSPC1-A488 IMPa4-A546 DAPI 8C2-siRNA-IMP-a2-a4 V2.00	0	31. siRNA-SC-10 PSPC1-A488 DAPI IMPa4-A546_an_TileScan_001 (Stage 40 of 49)	00-72jK8vTvRbDodHDDAWLB9g
65418.8	41699.7	0.669867	um	Cell	1	Cell Center of Image Mass	0.000	1.000	415	17	siRNA-SC-10 PSPC1-A488 IMPa4-A546 DAPI 8C2-siRNA-IMP-a2-a4 V2.00	0	31. siRNA-SC-10 PSPC1-A488 DAPI IMPa4-A546_an_TileScan_001 (Stage 40 of 49)	00-72jK8vTvRbDodHDDAWLB9g
65483.3	41737.9	0.680509	um	Cell	1	Cell Center of Image Mass	0.000	1.000	416	18	siRNA-SC-10 PSPC1-A488 IMPa4-A546 DAPI 8C2-siRNA-IMP-a2-a4 V2.00	0	31. siRNA-SC-10 PSPC1-A488 DAPI IMPa4-A546_an_TileScan_001 (Stage 40 of 49)	00-72jK8vTvRbDodHDDAWLB9g
65460.1	41672.9	0.833196	um	Cell	1	Cell Center of Image Mass	0.000	1.000	417	19	siRNA-SC-10 PSPC1-A488 IMPa4-A546 DAPI 8C2-siRNA-IMP-a2-a4 V2.00	0	31. siRNA-SC-10 PSPC1-A488 DAPI IMPa4-A546_an_TileScan_001 (Stage 40 of 49)	00-72jK8vTvRbDodHDDAWLB9g
65482.9	41698.5	0.919589	um	Cell	1	Cell Center of Image Mass	0.000	1.000	418	20	siRNA-SC-10 PSPC1-A488 IMPa4-A546 DAPI 8C2-siRNA-IMP-a2-a4 V2.00	0	31. siRNA-SC-10 PSPC1-A488 DAPI IMPa4-A546_an_TileScan_001 (Stage 40 of 49)	00-72jK8vTvRbDodHDDAWLB9g
65482.7	41710.2	1.0295	um	Cell	1	Cell Center of Image Mass	0.000	1.000	419	21	siRNA-SC-10 PSPC1-A488 IMPa4-A546 DAPI 8C2-siRNA-IMP-a2-a4 V2.00	0	31. siRNA-SC-10 PSPC1-A488 DAPI IMPa4-A546_an_TileScan_001 (Stage 40 of 49)	00-72jK8vTvRbDodHDDAWLB9g
65445.2	41720.1	1.13089	um	Cell	1	Cell Center of Image Mass	0.000	1.000	420	22	siRNA-SC-10 PSPC1-A488 IMPa4-A546 DAPI 8C2-siRNA-IMP-a2-a4 V2.00	0	31. siRNA-SC-10 PSPC1-A488 DAPI IMPa4-A546_an_TileScan_001 (Stage 40 of 49)	00-72jK8vTvRbDodHDDAWLB9g
65489.2	41723.8	1.10114	um	Cell	1	Cell Center of Image Mass	0.000	1.000	421	23	siRNA-SC-10 PSPC1-A488 IMPa4-A546 DAPI 8C2-siRNA-IMP-a2-a4 V2.00	0	31. siRNA-SC-10 PSPC1-A488 DAPI IMPa4-A546_an_TileScan_001 (Stage 40 of 49)	00-72jK8vTvRbDodHDDAWLB9g
65456.2	41730.8	1.22615	um	Cell	1	Cell Center of Image Mass	0.000	1.000	422	24	siRNA-SC-10 PSPC1-A488 IMPa4-A546 DAPI 8C2-siRNA-IMP-a2-a4 V2.00	0	31. siRNA-SC-10 PSPC1-A488 DAPI IMPa4-A546_an_TileScan_001 (Stage 40 of 49)	00-72jK8vTvRbDodHDDAWLB9g
65434.1	41737.2	1.23394	um	Cell	1	Cell Center of Image Mass	0.000	1.000	423	25	siRNA-SC-10 PSPC1-A488 IMPa4-A546 DAPI 8C2-siRNA-IMP-a2-a4 V2.00	0	31. siRNA-SC-10 PSPC1-A488 DAPI IMPa4-A546_an_TileScan_001 (Stage 40 of 49)	00-72jK8vTvRbDodHDDAWLB9g
65496.8	41682.3	0.731023	um	Cell	1	Cell Center of Image Mass	0.000	1.000	424	26	siRNA-SC-10 PSPC1-A488 IMPa4-A546 DAPI 8C2-siRNA-IMP-a2-a4 V2.00	0	31. siRNA-SC-10 PSPC1-A488 DAPI IMPa4-A546_an_TileScan_001 (Stage 40 of 49)	00-72jK8vTvRbDodHDDAWLB9g
65557.7	41702.6	0.592383	um	Cell	1	Cell Center of Image Mass	0.000	1.000	425	27	siRNA-SC-10 PSPC1-A488 IMPa4-A546 DAPI 8C2-siRNA-IMP-a2-a4 V2.00	0	31. siRNA-SC-10 PSPC1-A488 DAPI IMPa4-A546_an_TileScan_001 (Stage 40 of 49)	00-72jK8vTvRbDodHDDAWLB9g
65518.9	41676.1	1.04674	um	Cell	1	Cell Center of Image Mass	0.000	1.000	426	28	siRNA-SC-10 PSPC1-A488 IMPa4-A546 DAPI 8C2-siRNA-IMP-a2-a4 V2.00	0	31. siRNA-SC-10 PSPC1-A488 DAPI IMPa4-A546_an_TileScan_001 (Stage 40 of 49)	00-72jK8vTvRbDodHDDAWLB9g
65544.2	41688.7	0.792119	um	Cell	1	Cell Center of Image Mass	0.000	1.000	427	29	siRNA-SC-10 PSPC1-A488 IMPa4-A546 DAPI 8C2-siRNA-IMP-a2-a4 V2.00	0	31. siRNA-SC-10 PSPC1-A488 DAPI IMPa4-A546_an_TileScan_001 (Stage 40 of 49)	00-72jK8vTvRbDodHDDAWLB9g
65525.9	41716.9	0.848014	um	Cell	1	Cell Center of Image Mass	0.000	1.000	428	30	siRNA-SC-10 PSPC1-A488 IMPa4-A546 DAPI 8C2-siRNA-IMP-a2-a4 V2.00	0	31. siRNA-SC-10 PSPC1-A488 DAPI IMPa4-A546_an_TileScan_001 (Stage 40 of 49)	00-72jK8vTvRbDodHDDAWLB9g
65548.6	41725.8	1.08645	um	Cell	1	Cell Center of Image Mass	0.000	1.000	429	31	siRNA-SC-10 PSPC1-A488 IMPa4-A546 DAPI 8C2-siRNA-IMP-a2-a4 V2.00	0	31. siRNA-SC-10 PSPC1-A488 DAPI IMPa4-A546_an_TileScan_001 (Stage 40 of 49)	00-72jK8vTvRbDodHDDAWLB9g
65418.1	41621.8	0.579729	um	Cell	1	Cell Center of Image Mass	0.000	1.000	430	0	siRNA-SC-10 PSPC1-A488 IMPa4-A546 DAPI 8C2-siRNA-IMP-a2-a4 V2.00	0	31. siRNA-SC-10 PSPC1-A488 DAPI IMPa4-A546_ao_TileScan_001 (Stage 41 of 49)	00-m5ajQWFDXrX9sBtY2jFAuk
65447.8	41642.1	0.595385	um	Cell	1	Cell Center of Image Mass	0.000	1.000	431	1	siRNA-SC-10 PSPC1-A488 IMPa4-A546 DAPI 8C2-siRNA-IMP-a2-a4 V2.00	0	31. siRNA-SC-10 PSPC1-A488 DAPI IMPa4-A546_ao_TileScan_001 (Stage 41 of 49)	00-m5ajQWFDXrX9sBtY2jFAuk
65490.4	41657.1	0.516361	um	Cell	1	Cell Center of Image Mass	0.000	1.000	432	2	siRNA-SC-10 PSPC1-A488 IMPa4-A546 DAPI 8C2-siRNA-IMP-a2-a4 V2.00	0	31. siRNA-SC-10 PSPC1-A488 DAPI IMPa4-A546_ao_TileScan_001 (Stage 41 of 49)	00-m5ajQWFDXrX9sBtY2jFAuk
65418.7	41661.8	0.616349	um	Cell	1	Cell Center of Image Mass	0.000	1.000	433	3	siRNA-SC-10 PSPC1-A488 IMPa4-A546 DAPI 8C2-siRNA-IMP-a2-a4 V2.00	0	31. siRNA-SC-10 PSPC1-A488 DAPI IMPa4-A546_ao_TileScan_001 (Stage 41 of 49)	00-m5ajQWFDXrX9sBtY2jFAuk
65464.9	41666.6	0.625533	um	Cell	1	Cell Center of Image Mass	0.000	1.000	434	4	siRNA-SC-10 PSPC1-A488 IMPa4-A546 DAPI 8C2-siRNA-IMP-a2-a4 V2.00	0	31. siRNA-SC-10 PSPC1-A488 DAPI IMPa4-A546_ao_TileScan_001 (Stage 41 of 49)	00-m5ajQWFDXrX9sBtY2jFAuk
65463.3	41598.4	0.800924	um	Cell	1	Cell Center of Image Mass	0.000	1.000	435	5	siRNA-SC-10 PSPC1-A488 IMPa4-A546 DAPI 8C2-siRNA-IMP-a2-a4 V2.00	0	31. siRNA-SC-10 PSPC1-A488 DAPI IMPa4-A546_ao_TileScan_001 (Stage 41 of 49)	00-m5ajQWFDXrX9sBtY2jFAuk
65437.6	41612	0.781486	um	Cell	1	Cell Center of Image Mass	0.000	1.000	436	6	siRNA-SC-10 PSPC1-A488 IMPa4-A546 DAPI 8C2-siRNA-IMP-a2-a4 V2.00	0	31. siRNA-SC-10 PSPC1-A488 DAPI IMPa4-A546_ao_TileScan_001 (Stage 41 of 49)	00-m5ajQWFDXrX9sBtY2jFAuk
65444.8	41626.3	0.714498	um	Cell	1	Cell Center of Image Mass	0.000	1.000	437	7	siRNA-SC-10 PSPC1-A488 IMPa4-A546 DAPI 8C2-siRNA-IMP-a2-a4 V2.00	0	31. siRNA-SC-10 PSPC1-A488 DAPI IMPa4-A546_ao_TileScan_001 (Stage 41 of 49)	00-m5ajQWFDXrX9sBtY2jFAuk
65475.4	41629.6	1.11871	um	Cell	1	Cell Center of Image Mass	0.000	1.000	438	8	siRNA-SC-10 PSPC1-A488 IMPa4-A546 DAPI 8C2-siRNA-IMP-a2-a4 V2.00	0	31. siRNA-SC-10 PSPC1-A488 DAPI IMPa4-A546_ao_TileScan_001 (Stage 41 of 49)	00-m5ajQWFDXrX9sBtY2jFAuk
65479.4	41644.3	0.923403	um	Cell	1	Cell Center of Image Mass	0.000	1.000	439	9	siRNA-SC-10 PSPC1-A488 IMPa4-A546 DAPI 8C2-siRNA-IMP-a2-a4 V2.00	0	31. siRNA-SC-10 PSPC1-A488 DAPI IMPa4-A546_ao_TileScan_001 (Stage 41 of 49)	00-m5ajQWFDXrX9sBtY2jFAuk
65424.1	41600	1.01571	um	Cell	1	Cell Center of Image Mass	0.000	1.000	440	10	siRNA-SC-10 PSPC1-A488 IMPa4-A546 DAPI 8C2-siRNA-IMP-a2-a4 V2.00	0	31. siRNA-SC-10 PSPC1-A488 DAPI IMPa4-A546_ao_TileScan_001 (Stage 41 of 49)	00-m5ajQWFDXrX9sBtY2jFAuk
65559.4	41646.5	0.61901	um	Cell	1	Cell Center of Image Mass	0.000	1.000	441	11	siRNA-SC-10 PSPC1-A488 IMPa4-A546 DAPI 8C2-siRNA-IMP-a2-a4 V2.00	0	31. siRNA-SC-10 PSPC1-A488 DAPI IMPa4-A546_ao_TileScan_001 (Stage 41 of 49)	00-m5ajQWFDXrX9sBtY2jFAuk
65535.2	41597.3	0.657129	um	Cell	1	Cell Center of Image Mass	0.000	1.000	442	12	siRNA-SC-10 PSPC1-A488 IMPa4-A546 DAPI 8C2-siRNA-IMP-a2-a4 V2.00	0	31. siRNA-SC-10 PSPC1-A488 DAPI IMPa4-A546_ao_TileScan_001 (Stage 41 of 49)	00-m5ajQWFDXrX9sBtY2jFAuk
65515.6	41601.2	0.678791	um	Cell	1	Cell Center of Image Mass	0.000	1.000	443	13	siRNA-SC-10 PSPC1-A488 IMPa4-A546 DAPI 8C2-siRNA-IMP-a2-a4 V2.00	0	31. siRNA-SC-10 PSPC1-A488 DAPI IMPa4-A546_ao_TileScan_001 (Stage 41 of 49)	00-m5ajQWFDXrX9sBtY2jFAuk
65494.1	41603.2	0.725301	um	Cell	1	Cell Center of Image Mass	0.000	1.000	444	14	siRNA-SC-10 PSPC1-A488 IMPa4-A546 DAPI 8C2-siRNA-IMP-a2-a4 V2.00	0	31. siRNA-SC-10 PSPC1-A488 DAPI IMPa4-A546_ao_TileScan_001 (Stage 41 of 49)	00-m5ajQWFDXrX9sBtY2jFAuk
65543.1	41612.4	0.659342	um	Cell	1	Cell Center of Image Mass	0.000	1.000	445	15	siRNA-SC-10 PSPC1-A488 IMPa4-A546 DAPI 8C2-siRNA-IMP-a2-a4 V2.00	0	31. siRNA-SC-10 PSPC1-A488 DAPI IMPa4-A546_ao_TileScan_001 (Stage 41 of 49)	00-m5ajQWFDXrX9sBtY2jFAuk
65525.8	41614.3	0.721731	um	Cell	1	Cell Center of Image Mass	0.000	1.000	446	16	siRNA-SC-10 PSPC1-A488 IMPa4-A546 DAPI 8C2-siRNA-IMP-a2-a4 V2.00	0	31. siRNA-SC-10 PSPC1-A488 DAPI IMPa4-A546_ao_TileScan_001 (Stage 41 of 49)	00-m5ajQWFDXrX9sBtY2jFAuk
65509.8	41629.8	0.758192	um	Cell	1	Cell Center of Image Mass	0.000	1.000	447	17	siRNA-SC-10 PSPC1-A488 IMPa4-A546 DAPI 8C2-siRNA-IMP-a2-a4 V2.00	0	31. siRNA-SC-10 PSPC1-A488 DAPI IMPa4-A546_ao_TileScan_001 (Stage 41 of 49)	00-m5ajQWFDXrX9sBtY2jFAuk
65549.1	41637.7	0.674546	um	Cell	1	Cell Center of Image Mass	0.000	1.000	448	18	siRNA-SC-10 PSPC1-A488 IMPa4-A546 DAPI 8C2-siRNA-IMP-a2-a4 V2.00	0	31. siRNA-SC-10 PSPC1-A488 DAPI IMPa4-A546_ao_TileScan_001 (Stage 41 of 49)	00-m5ajQWFDXrX9sBtY2jFAuk
65511.1	41652.2	0.598657	um	Cell	1	Cell Center of Image Mass	0.000	1.000	449	19	siRNA-SC-10 PSPC1-A488 IMPa4-A546 DAPI 8C2-siRNA-IMP-a2-a4 V2.00	0	31. siRNA-SC-10 PSPC1-A488 DAPI IMPa4-A546_ao_TileScan_001 (Stage 41 of 49)	00-m5ajQWFDXrX9sBtY2jFAuk
65545.6	41668.5	0.601336	um	Cell	1	Cell Center of Image Mass	0.000	1.000	450	20	siRNA-SC-10 PSPC1-A488 IMPa4-A546 DAPI 8C2-siRNA-IMP-a2-a4 V2.00	0	31. siRNA-SC-10 PSPC1-A488 DAPI IMPa4-A546_ao_TileScan_001 (Stage 41 of 49)	00-m5ajQWFDXrX9sBtY2jFAuk
65559	41603.3	0.737074	um	Cell	1	Cell Center of Image Mass	0.000	1.000	451	21	siRNA-SC-10 PSPC1-A488 IMPa4-A546 DAPI 8C2-siRNA-IMP-a2-a4 V2.00	0	31. siRNA-SC-10 PSPC1-A488 DAPI IMPa4-A546_ao_TileScan_001 (Stage 41 of 49)	00-m5ajQWFDXrX9sBtY2jFAuk
65522.1	41664.8	0.944012	um	Cell	1	Cell Center of Image Mass	0.000	1.000	452	22	siRNA-SC-10 PSPC1-A488 IMPa4-A546 DAPI 8C2-siRNA-IMP-a2-a4 V2.00	0	31. siRNA-SC-10 PSPC1-A488 DAPI IMPa4-A546_ao_TileScan_001 (Stage 41 of 49)	00-m5ajQWFDXrX9sBtY2jFAuk
65418.6	41683.3	0.527314	um	Cell	1	Cell Center of Image Mass	0.000	1.000	453	23	siRNA-SC-10 PSPC1-A488 IMPa4-A546 DAPI 8C2-siRNA-IMP-a2-a4 V2.00	0	31. siRNA-SC-10 PSPC1-A488 DAPI IMPa4-A546_ao_TileScan_001 (Stage 41 of 49)	00-m5ajQWFDXrX9sBtY2jFAuk
65430.3	41701.6	0.431758	um	Cell	1	Cell Center of Image Mass	0.000	1.000	454	24	siRNA-SC-10 PSPC1-A488 IMPa4-A546 DAPI 8C2-siRNA-IMP-a2-a4 V2.00	0	31. siRNA-SC-10 PSPC1-A488 DAPI IMPa4-A546_ao_TileScan_001 (Stage 41 of 49)	00-m5ajQWFDXrX9sBtY2jFAuk
65446.7	41669.8	0.653839	um	Cell	1	Cell Center of Image Mass	0.000	1.000	455	25	siRNA-SC-10 PSPC1-A488 IMPa4-A546 DAPI 8C2-siRNA-IMP-a2-a4 V2.00	0	31. siRNA-SC-10 PSPC1-A488 DAPI IMPa4-A546_ao_TileScan_001 (Stage 41 of 49)	00-m5ajQWFDXrX9sBtY2jFAuk
65468.6	41710	0.493097	um	Cell	1	Cell Center of Image Mass	0.000	1.000	456	26	siRNA-SC-10 PSPC1-A488 IMPa4-A546 DAPI 8C2-siRNA-IMP-a2-a4 V2.00	0	31. siRNA-SC-10 PSPC1-A488 DAPI IMPa4-A546_ao_TileScan_001 (Stage 41 of 49)	00-m5ajQWFDXrX9sBtY2jFAuk
65487	41733.8	0.482248	um	Cell	1	Cell Center of Image Mass	0.000	1.000	457	27	siRNA-SC-10 PSPC1-A488 IMPa4-A546 DAPI 8C2-siRNA-IMP-a2-a4 V2.00	0	31. siRNA-SC-10 PSPC1-A488 DAPI IMPa4-A546_ao_TileScan_001 (Stage 41 of 49)	00-m5ajQWFDXrX9sBtY2jFAuk
65450.3	41738.7	0.56025	um	Cell	1	Cell Center of Image Mass	0.000	1.000	458	28	siRNA-SC-10 PSPC1-A488 IMPa4-A546 DAPI 8C2-siRNA-IMP-a2-a4 V2.00	0	31. siRNA-SC-10 PSPC1-A488 DAPI IMPa4-A546_ao_TileScan_001 (Stage 41 of 49)	00-m5ajQWFDXrX9sBtY2jFAuk
65420.9	41729	0.810792	um	Cell	1	Cell Center of Image Mass	0.000	1.000	459	29	siRNA-SC-10 PSPC1-A488 IMPa4-A546 DAPI 8C2-siRNA-IMP-a2-a4 V2.00	0	31. siRNA-SC-10 PSPC1-A488 DAPI IMPa4-A546_ao_TileScan_001 (Stage 41 of 49)	00-m5ajQWFDXrX9sBtY2jFAuk
65525.5	41695.1	0.378585	um	Cell	1	Cell Center of Image Mass	0.000	1.000	460	30	siRNA-SC-10 PSPC1-A488 IMPa4-A546 DAPI 8C2-siRNA-IMP-a2-a4 V2.00	0	31. siRNA-SC-10 PSPC1-A488 DAPI IMPa4-A546_ao_TileScan_001 (Stage 41 of 49)	00-m5ajQWFDXrX9sBtY2jFAuk
65492.8	41680.9	0.809588	um	Cell	1	Cell Center of Image Mass	0.000	1.000	461	31	siRNA-SC-10 PSPC1-A488 IMPa4-A546 DAPI 8C2-siRNA-IMP-a2-a4 V2.00	0	31. siRNA-SC-10 PSPC1-A488 DAPI IMPa4-A546_ao_TileScan_001 (Stage 41 of 49)	00-m5ajQWFDXrX9sBtY2jFAuk
65549.9	41685	0.774172	um	Cell	1	Cell Center of Image Mass	0.000	1.000	462	32	siRNA-SC-10 PSPC1-A488 IMPa4-A546 DAPI 8C2-siRNA-IMP-a2-a4 V2.00	0	31. siRNA-SC-10 PSPC1-A488 DAPI IMPa4-A546_ao_TileScan_001 (Stage 41 of 49)	00-m5ajQWFDXrX9sBtY2jFAuk
65505.3	41707.9	0.533209	um	Cell	1	Cell Center of Image Mass	0.000	1.000	463	33	siRNA-SC-10 PSPC1-A488 IMPa4-A546 DAPI 8C2-siRNA-IMP-a2-a4 V2.00	0	31. siRNA-SC-10 PSPC1-A488 DAPI IMPa4-A546_ao_TileScan_001 (Stage 41 of 49)	00-m5ajQWFDXrX9sBtY2jFAuk
65533.5	41715	0.65574	um	Cell	1	Cell Center of Image Mass	0.000	1.000	464	34	siRNA-SC-10 PSPC1-A488 IMPa4-A546 DAPI 8C2-siRNA-IMP-a2-a4 V2.00	0	31. siRNA-SC-10 PSPC1-A488 DAPI IMPa4-A546_ao_TileScan_001 (Stage 41 of 49)	00-m5ajQWFDXrX9sBtY2jFAuk
65552.1	41716.9	0.501213	um	Cell	1	Cell Center of Image Mass	0.000	1.000	465	35	siRNA-SC-10 PSPC1-A488 IMPa4-A546 DAPI 8C2-siRNA-IMP-a2-a4 V2.00	0	31. siRNA-SC-10 PSPC1-A488 DAPI IMPa4-A546_ao_TileScan_001 (Stage 41 of 49)	00-m5ajQWFDXrX9sBtY2jFAuk
65532.9	41733.4	0.534606	um	Cell	1	Cell Center of Image Mass	0.000	1.000	466	36	siRNA-SC-10 PSPC1-A488 IMPa4-A546 DAPI 8C2-siRNA-IMP-a2-a4 V2.00	0	31. siRNA-SC-10 PSPC1-A488 DAPI IMPa4-A546_ao_TileScan_001 (Stage 41 of 49)	00-m5ajQWFDXrX9sBtY2jFAuk
65436.1	41600.2	0.68431	um	Cell	1	Cell Center of Image Mass	0.000	1.000	467	0	siRNA-SC-10 PSPC1-A488 IMPa4-A546 DAPI 8C2-siRNA-IMP-a2-a4 V2.00	0	31. siRNA-SC-10 PSPC1-A488 DAPI IMPa4-A546_ap_TileScan_001 (Stage 42 of 49)	00-au84GSpfd3gVfQidD4gFHk
65446.9	41614.8	0.50242	um	Cell	1	Cell Center of Image Mass	0.000	1.000	468	1	siRNA-SC-10 PSPC1-A488 IMPa4-A546 DAPI 8C2-siRNA-IMP-a2-a4 V2.00	0	31. siRNA-SC-10 PSPC1-A488 DAPI IMPa4-A546_ap_TileScan_001 (Stage 42 of 49)	00-au84GSpfd3gVfQidD4gFHk
65469.1	41646.2	0.539782	um	Cell	1	Cell Center of Image Mass	0.000	1.000	469	2	siRNA-SC-10 PSPC1-A488 IMPa4-A546 DAPI 8C2-siRNA-IMP-a2-a4 V2.00	0	31. siRNA-SC-10 PSPC1-A488 DAPI IMPa4-A546_ap_TileScan_001 (Stage 42 of 49)	00-au84GSpfd3gVfQidD4gFHk
65421.4	41607.2	0.823183	um	Cell	1	Cell Center of Image Mass	0.000	1.000	470	3	siRNA-SC-10 PSPC1-A488 IMPa4-A546 DAPI 8C2-siRNA-IMP-a2-a4 V2.00	0	31. siRNA-SC-10 PSPC1-A488 DAPI IMPa4-A546_ap_TileScan_001 (Stage 42 of 49)	00-au84GSpfd3gVfQidD4gFHk
65439.2	41633.6	0.903531	um	Cell	1	Cell Center of Image Mass	0.000	1.000	471	4	siRNA-SC-10 PSPC1-A488 IMPa4-A546 DAPI 8C2-siRNA-IMP-a2-a4 V2.00	0	31. siRNA-SC-10 PSPC1-A488 DAPI IMPa4-A546_ap_TileScan_001 (Stage 42 of 49)	00-au84GSpfd3gVfQidD4gFHk
65428.8	41653.2	0.904504	um	Cell	1	Cell Center of Image Mass	0.000	1.000	472	5	siRNA-SC-10 PSPC1-A488 IMPa4-A546 DAPI 8C2-siRNA-IMP-a2-a4 V2.00	0	31. siRNA-SC-10 PSPC1-A488 DAPI IMPa4-A546_ap_TileScan_001 (Stage 42 of 49)	00-au84GSpfd3gVfQidD4gFHk
65475.1	41604.4	2.25873	um	Cell	1	Cell Center of Image Mass	0.000	1.000	473	6	siRNA-SC-10 PSPC1-A488 IMPa4-A546 DAPI 8C2-siRNA-IMP-a2-a4 V2.00	0	31. siRNA-SC-10 PSPC1-A488 DAPI IMPa4-A546_ap_TileScan_001 (Stage 42 of 49)	00-au84GSpfd3gVfQidD4gFHk
65500.9	41608.7	0.501881	um	Cell	1	Cell Center of Image Mass	0.000	1.000	474	7	siRNA-SC-10 PSPC1-A488 IMPa4-A546 DAPI 8C2-siRNA-IMP-a2-a4 V2.00	0	31. siRNA-SC-10 PSPC1-A488 DAPI IMPa4-A546_ap_TileScan_001 (Stage 42 of 49)	00-au84GSpfd3gVfQidD4gFHk
65528.4	41597.8	0.683085	um	Cell	1	Cell Center of Image Mass	0.000	1.000	475	8	siRNA-SC-10 PSPC1-A488 IMPa4-A546 DAPI 8C2-siRNA-IMP-a2-a4 V2.00	0	31. siRNA-SC-10 PSPC1-A488 DAPI IMPa4-A546_ap_TileScan_001 (Stage 42 of 49)	00-au84GSpfd3gVfQidD4gFHk
65554.8	41599.7	0.630562	um	Cell	1	Cell Center of Image Mass	0.000	1.000	476	9	siRNA-SC-10 PSPC1-A488 IMPa4-A546 DAPI 8C2-siRNA-IMP-a2-a4 V2.00	0	31. siRNA-SC-10 PSPC1-A488 DAPI IMPa4-A546_ap_TileScan_001 (Stage 42 of 49)	00-au84GSpfd3gVfQidD4gFHk
65521.6	41622	0.471816	um	Cell	1	Cell Center of Image Mass	0.000	1.000	477	10	siRNA-SC-10 PSPC1-A488 IMPa4-A546 DAPI 8C2-siRNA-IMP-a2-a4 V2.00	0	31. siRNA-SC-10 PSPC1-A488 DAPI IMPa4-A546_ap_TileScan_001 (Stage 42 of 49)	00-au84GSpfd3gVfQidD4gFHk
65549.9	41635.1	0.670671	um	Cell	1	Cell Center of Image Mass	0.000	1.000	478	11	siRNA-SC-10 PSPC1-A488 IMPa4-A546 DAPI 8C2-siRNA-IMP-a2-a4 V2.00	0	31. siRNA-SC-10 PSPC1-A488 DAPI IMPa4-A546_ap_TileScan_001 (Stage 42 of 49)	00-au84GSpfd3gVfQidD4gFHk
65509.9	41639	0.457447	um	Cell	1	Cell Center of Image Mass	0.000	1.000	479	12	siRNA-SC-10 PSPC1-A488 IMPa4-A546 DAPI 8C2-siRNA-IMP-a2-a4 V2.00	0	31. siRNA-SC-10 PSPC1-A488 DAPI IMPa4-A546_ap_TileScan_001 (Stage 42 of 49)	00-au84GSpfd3gVfQidD4gFHk
65558	41650.2	0.654706	um	Cell	1	Cell Center of Image Mass	0.000	1.000	480	13	siRNA-SC-10 PSPC1-A488 IMPa4-A546 DAPI 8C2-siRNA-IMP-a2-a4 V2.00	0	31. siRNA-SC-10 PSPC1-A488 DAPI IMPa4-A546_ap_TileScan_001 (Stage 42 of 49)	00-au84GSpfd3gVfQidD4gFHk
65505.7	41662.6	0.376663	um	Cell	1	Cell Center of Image Mass	0.000	1.000	481	14	siRNA-SC-10 PSPC1-A488 IMPa4-A546 DAPI 8C2-siRNA-IMP-a2-a4 V2.00	0	31. siRNA-SC-10 PSPC1-A488 DAPI IMPa4-A546_ap_TileScan_001 (Stage 42 of 49)	00-au84GSpfd3gVfQidD4gFHk
65459.3	41679.4	0.553561	um	Cell	1	Cell Center of Image Mass	0.000	1.000	482	15	siRNA-SC-10 PSPC1-A488 IMPa4-A546 DAPI 8C2-siRNA-IMP-a2-a4 V2.00	0	31. siRNA-SC-10 PSPC1-A488 DAPI IMPa4-A546_ap_TileScan_001 (Stage 42 of 49)	00-au84GSpfd3gVfQidD4gFHk
65434.3	41682.5	0.633312	um	Cell	1	Cell Center of Image Mass	0.000	1.000	483	16	siRNA-SC-10 PSPC1-A488 IMPa4-A546 DAPI 8C2-siRNA-IMP-a2-a4 V2.00	0	31. siRNA-SC-10 PSPC1-A488 DAPI IMPa4-A546_ap_TileScan_001 (Stage 42 of 49)	00-au84GSpfd3gVfQidD4gFHk
65481.6	41685.7	0.74165	um	Cell	1	Cell Center of Image Mass	0.000	1.000	484	17	siRNA-SC-10 PSPC1-A488 IMPa4-A546 DAPI 8C2-siRNA-IMP-a2-a4 V2.00	0	31. siRNA-SC-10 PSPC1-A488 DAPI IMPa4-A546_ap_TileScan_001 (Stage 42 of 49)	00-au84GSpfd3gVfQidD4gFHk
65455.2	41697.9	0.664448	um	Cell	1	Cell Center of Image Mass	0.000	1.000	485	18	siRNA-SC-10 PSPC1-A488 IMPa4-A546 DAPI 8C2-siRNA-IMP-a2-a4 V2.00	0	31. siRNA-SC-10 PSPC1-A488 DAPI IMPa4-A546_ap_TileScan_001 (Stage 42 of 49)	00-au84GSpfd3gVfQidD4gFHk
65420.4	41723.3	0.6288	um	Cell	1	Cell Center of Image Mass	0.000	1.000	486	19	siRNA-SC-10 PSPC1-A488 IMPa4-A546 DAPI 8C2-siRNA-IMP-a2-a4 V2.00	0	31. siRNA-SC-10 PSPC1-A488 DAPI IMPa4-A546_ap_TileScan_001 (Stage 42 of 49)	00-au84GSpfd3gVfQidD4gFHk
65433.7	41718.4	0.471351	um	Cell	1	Cell Center of Image Mass	0.000	1.000	487	20	siRNA-SC-10 PSPC1-A488 IMPa4-A546 DAPI 8C2-siRNA-IMP-a2-a4 V2.00	0	31. siRNA-SC-10 PSPC1-A488 DAPI IMPa4-A546_ap_TileScan_001 (Stage 42 of 49)	00-au84GSpfd3gVfQidD4gFHk
65454.3	41734.8	0.493657	um	Cell	1	Cell Center of Image Mass	0.000	1.000	488	21	siRNA-SC-10 PSPC1-A488 IMPa4-A546 DAPI 8C2-siRNA-IMP-a2-a4 V2.00	0	31. siRNA-SC-10 PSPC1-A488 DAPI IMPa4-A546_ap_TileScan_001 (Stage 42 of 49)	00-au84GSpfd3gVfQidD4gFHk
65488.4	41709.1	0.794395	um	Cell	1	Cell Center of Image Mass	0.000	1.000	489	22	siRNA-SC-10 PSPC1-A488 IMPa4-A546 DAPI 8C2-siRNA-IMP-a2-a4 V2.00	0	31. siRNA-SC-10 PSPC1-A488 DAPI IMPa4-A546_ap_TileScan_001 (Stage 42 of 49)	00-au84GSpfd3gVfQidD4gFHk
65476.5	41734.1	0.719083	um	Cell	1	Cell Center of Image Mass	0.000	1.000	490	23	siRNA-SC-10 PSPC1-A488 IMPa4-A546 DAPI 8C2-siRNA-IMP-a2-a4 V2.00	0	31. siRNA-SC-10 PSPC1-A488 DAPI IMPa4-A546_ap_TileScan_001 (Stage 42 of 49)	00-au84GSpfd3gVfQidD4gFHk
65533.3	41678	0.344171	um	Cell	1	Cell Center of Image Mass	0.000	1.000	491	24	siRNA-SC-10 PSPC1-A488 IMPa4-A546 DAPI 8C2-siRNA-IMP-a2-a4 V2.00	0	31. siRNA-SC-10 PSPC1-A488 DAPI IMPa4-A546_ap_TileScan_001 (Stage 42 of 49)	00-au84GSpfd3gVfQidD4gFHk
65534.7	41701.2	0.54238	um	Cell	1	Cell Center of Image Mass	0.000	1.000	492	25	siRNA-SC-10 PSPC1-A488 IMPa4-A546 DAPI 8C2-siRNA-IMP-a2-a4 V2.00	0	31. siRNA-SC-10 PSPC1-A488 DAPI IMPa4-A546_ap_TileScan_001 (Stage 42 of 49)	00-au84GSpfd3gVfQidD4gFHk
65553.8	41699.4	0.61873	um	Cell	1	Cell Center of Image Mass	0.000	1.000	493	26	siRNA-SC-10 PSPC1-A488 IMPa4-A546 DAPI 8C2-siRNA-IMP-a2-a4 V2.00	0	31. siRNA-SC-10 PSPC1-A488 DAPI IMPa4-A546_ap_TileScan_001 (Stage 42 of 49)	00-au84GSpfd3gVfQidD4gFHk
65547.7	41715.8	0.745299	um	Cell	1	Cell Center of Image Mass	0.000	1.000	494	27	siRNA-SC-10 PSPC1-A488 IMPa4-A546 DAPI 8C2-siRNA-IMP-a2-a4 V2.00	0	31. siRNA-SC-10 PSPC1-A488 DAPI IMPa4-A546_ap_TileScan_001 (Stage 42 of 49)	00-au84GSpfd3gVfQidD4gFHk
65513.1	41714.6	0.573649	um	Cell	1	Cell Center of Image Mass	0.000	1.000	495	28	siRNA-SC-10 PSPC1-A488 IMPa4-A546 DAPI 8C2-siRNA-IMP-a2-a4 V2.00	0	31. siRNA-SC-10 PSPC1-A488 DAPI IMPa4-A546_ap_TileScan_001 (Stage 42 of 49)	00-au84GSpfd3gVfQidD4gFHk
65498.8	41718.9	0.600034	um	Cell	1	Cell Center of Image Mass	0.000	1.000	496	29	siRNA-SC-10 PSPC1-A488 IMPa4-A546 DAPI 8C2-siRNA-IMP-a2-a4 V2.00	0	31. siRNA-SC-10 PSPC1-A488 DAPI IMPa4-A546_ap_TileScan_001 (Stage 42 of 49)	00-au84GSpfd3gVfQidD4gFHk
65531.1	41736.4	0.833869	um	Cell	1	Cell Center of Image Mass	0.000	1.000	497	30	siRNA-SC-10 PSPC1-A488 IMPa4-A546 DAPI 8C2-siRNA-IMP-a2-a4 V2.00	0	31. siRNA-SC-10 PSPC1-A488 DAPI IMPa4-A546_ap_TileScan_001 (Stage 42 of 49)	00-au84GSpfd3gVfQidD4gFHk
65512.8	41690.8	0.854933	um	Cell	1	Cell Center of Image Mass	0.000	1.000	498	31	siRNA-SC-10 PSPC1-A488 IMPa4-A546 DAPI 8C2-siRNA-IMP-a2-a4 V2.00	0	31. siRNA-SC-10 PSPC1-A488 DAPI IMPa4-A546_ap_TileScan_001 (Stage 42 of 49)	00-au84GSpfd3gVfQidD4gFHk
65557.1	41724.6	0.898651	um	Cell	1	Cell Center of Image Mass	0.000	1.000	499	32	siRNA-SC-10 PSPC1-A488 IMPa4-A546 DAPI 8C2-siRNA-IMP-a2-a4 V2.00	0	31. siRNA-SC-10 PSPC1-A488 DAPI IMPa4-A546_ap_TileScan_001 (Stage 42 of 49)	00-au84GSpfd3gVfQidD4gFHk
65554.8	41674.9	1.80209	um	Cell	1	Cell Center of Image Mass	0.000	1.000	500	33	siRNA-SC-10 PSPC1-A488 IMPa4-A546 DAPI 8C2-siRNA-IMP-a2-a4 V2.00	0	31. siRNA-SC-10 PSPC1-A488 DAPI IMPa4-A546_ap_TileScan_001 (Stage 42 of 49)	00-au84GSpfd3gVfQidD4gFHk
65420.6	41649.7	-0.158034	um	Cell	1	Cell Center of Image Mass	0.000	1.000	501	0	siRNA-SC-10 PSPC1-A488 IMPa4-A546 DAPI 8C2-siRNA-IMP-a2-a4 V2.00	0	31. siRNA-SC-10 PSPC1-A488 DAPI IMPa4-A546_aq_TileScan_001 (Stage 43 of 49)	00-79oh4iG9AWSAXL6DwUzqfE
65468.6	41639.7	-0.0811604	um	Cell	1	Cell Center of Image Mass	0.000	1.000	502	1	siRNA-SC-10 PSPC1-A488 IMPa4-A546 DAPI 8C2-siRNA-IMP-a2-a4 V2.00	0	31. siRNA-SC-10 PSPC1-A488 DAPI IMPa4-A546_aq_TileScan_001 (Stage 43 of 49)	00-79oh4iG9AWSAXL6DwUzqfE
65446	41664.8	-0.102116	um	Cell	1	Cell Center of Image Mass	0.000	1.000	503	2	siRNA-SC-10 PSPC1-A488 IMPa4-A546 DAPI 8C2-siRNA-IMP-a2-a4 V2.00	0	31. siRNA-SC-10 PSPC1-A488 DAPI IMPa4-A546_aq_TileScan_001 (Stage 43 of 49)	00-79oh4iG9AWSAXL6DwUzqfE
65472.6	41663	-0.147716	um	Cell	1	Cell Center of Image Mass	0.000	1.000	504	3	siRNA-SC-10 PSPC1-A488 IMPa4-A546 DAPI 8C2-siRNA-IMP-a2-a4 V2.00	0	31. siRNA-SC-10 PSPC1-A488 DAPI IMPa4-A546_aq_TileScan_001 (Stage 43 of 49)	00-79oh4iG9AWSAXL6DwUzqfE
65451.5	41599.1	0.0777714	um	Cell	1	Cell Center of Image Mass	0.000	1.000	505	4	siRNA-SC-10 PSPC1-A488 IMPa4-A546 DAPI 8C2-siRNA-IMP-a2-a4 V2.00	0	31. siRNA-SC-10 PSPC1-A488 DAPI IMPa4-A546_aq_TileScan_001 (Stage 43 of 49)	00-79oh4iG9AWSAXL6DwUzqfE
65426.1	41621.1	0.215184	um	Cell	1	Cell Center of Image Mass	0.000	1.000	506	5	siRNA-SC-10 PSPC1-A488 IMPa4-A546 DAPI 8C2-siRNA-IMP-a2-a4 V2.00	0	31. siRNA-SC-10 PSPC1-A488 DAPI IMPa4-A546_aq_TileScan_001 (Stage 43 of 49)	00-79oh4iG9AWSAXL6DwUzqfE
65450.6	41639	0.0180213	um	Cell	1	Cell Center of Image Mass	0.000	1.000	507	6	siRNA-SC-10 PSPC1-A488 IMPa4-A546 DAPI 8C2-siRNA-IMP-a2-a4 V2.00	0	31. siRNA-SC-10 PSPC1-A488 DAPI IMPa4-A546_aq_TileScan_001 (Stage 43 of 49)	00-79oh4iG9AWSAXL6DwUzqfE
65530.5	41601.3	0.041011	um	Cell	1	Cell Center of Image Mass	0.000	1.000	508	7	siRNA-SC-10 PSPC1-A488 IMPa4-A546 DAPI 8C2-siRNA-IMP-a2-a4 V2.00	0	31. siRNA-SC-10 PSPC1-A488 DAPI IMPa4-A546_aq_TileScan_001 (Stage 43 of 49)	00-79oh4iG9AWSAXL6DwUzqfE
65504.4	41641.2	-0.0994094	um	Cell	1	Cell Center of Image Mass	0.000	1.000	509	8	siRNA-SC-10 PSPC1-A488 IMPa4-A546 DAPI 8C2-siRNA-IMP-a2-a4 V2.00	0	31. siRNA-SC-10 PSPC1-A488 DAPI IMPa4-A546_aq_TileScan_001 (Stage 43 of 49)	00-79oh4iG9AWSAXL6DwUzqfE
65546.5	41660.9	-0.144031	um	Cell	1	Cell Center of Image Mass	0.000	1.000	510	9	siRNA-SC-10 PSPC1-A488 IMPa4-A546 DAPI 8C2-siRNA-IMP-a2-a4 V2.00	0	31. siRNA-SC-10 PSPC1-A488 DAPI IMPa4-A546_aq_TileScan_001 (Stage 43 of 49)	00-79oh4iG9AWSAXL6DwUzqfE
65495.5	41599.2	-0.000916794	um	Cell	1	Cell Center of Image Mass	0.000	1.000	511	10	siRNA-SC-10 PSPC1-A488 IMPa4-A546 DAPI 8C2-siRNA-IMP-a2-a4 V2.00	0	31. siRNA-SC-10 PSPC1-A488 DAPI IMPa4-A546_aq_TileScan_001 (Stage 43 of 49)	00-79oh4iG9AWSAXL6DwUzqfE
65558.9	41618	0.0663187	um	Cell	1	Cell Center of Image Mass	0.000	1.000	512	11	siRNA-SC-10 PSPC1-A488 IMPa4-A546 DAPI 8C2-siRNA-IMP-a2-a4 V2.00	0	31. siRNA-SC-10 PSPC1-A488 DAPI IMPa4-A546_aq_TileScan_001 (Stage 43 of 49)	00-79oh4iG9AWSAXL6DwUzqfE
65536.2	41630.1	0.245662	um	Cell	1	Cell Center of Image Mass	0.000	1.000	513	12	siRNA-SC-10 PSPC1-A488 IMPa4-A546 DAPI 8C2-siRNA-IMP-a2-a4 V2.00	0	31. siRNA-SC-10 PSPC1-A488 DAPI IMPa4-A546_aq_TileScan_001 (Stage 43 of 49)	00-79oh4iG9AWSAXL6DwUzqfE
65549.4	41603.1	0.357462	um	Cell	1	Cell Center of Image Mass	0.000	1.000	514	13	siRNA-SC-10 PSPC1-A488 IMPa4-A546 DAPI 8C2-siRNA-IMP-a2-a4 V2.00	0	31. siRNA-SC-10 PSPC1-A488 DAPI IMPa4-A546_aq_TileScan_001 (Stage 43 of 49)	00-79oh4iG9AWSAXL6DwUzqfE
65447.6	41680.3	-0.177434	um	Cell	1	Cell Center of Image Mass	0.000	1.000	515	14	siRNA-SC-10 PSPC1-A488 IMPa4-A546 DAPI 8C2-siRNA-IMP-a2-a4 V2.00	0	31. siRNA-SC-10 PSPC1-A488 DAPI IMPa4-A546_aq_TileScan_001 (Stage 43 of 49)	00-79oh4iG9AWSAXL6DwUzqfE
65481.3	41687.2	-0.193918	um	Cell	1	Cell Center of Image Mass	0.000	1.000	516	15	siRNA-SC-10 PSPC1-A488 IMPa4-A546 DAPI 8C2-siRNA-IMP-a2-a4 V2.00	0	31. siRNA-SC-10 PSPC1-A488 DAPI IMPa4-A546_aq_TileScan_001 (Stage 43 of 49)	00-79oh4iG9AWSAXL6DwUzqfE
65465.3	41700.6	-0.149137	um	Cell	1	Cell Center of Image Mass	0.000	1.000	517	16	siRNA-SC-10 PSPC1-A488 IMPa4-A546 DAPI 8C2-siRNA-IMP-a2-a4 V2.00	0	31. siRNA-SC-10 PSPC1-A488 DAPI IMPa4-A546_aq_TileScan_001 (Stage 43 of 49)	00-79oh4iG9AWSAXL6DwUzqfE
65428.4	41704.1	-0.0673965	um	Cell	1	Cell Center of Image Mass	0.000	1.000	518	17	siRNA-SC-10 PSPC1-A488 IMPa4-A546 DAPI 8C2-siRNA-IMP-a2-a4 V2.00	0	31. siRNA-SC-10 PSPC1-A488 DAPI IMPa4-A546_aq_TileScan_001 (Stage 43 of 49)	00-79oh4iG9AWSAXL6DwUzqfE
65426.3	41720.8	1.06543e-005	um	Cell	1	Cell Center of Image Mass	0.000	1.000	519	18	siRNA-SC-10 PSPC1-A488 IMPa4-A546 DAPI 8C2-siRNA-IMP-a2-a4 V2.00	0	31. siRNA-SC-10 PSPC1-A488 DAPI IMPa4-A546_aq_TileScan_001 (Stage 43 of 49)	00-79oh4iG9AWSAXL6DwUzqfE
65436.4	41716.2	-0.162987	um	Cell	1	Cell Center of Image Mass	0.000	1.000	520	19	siRNA-SC-10 PSPC1-A488 IMPa4-A546 DAPI 8C2-siRNA-IMP-a2-a4 V2.00	0	31. siRNA-SC-10 PSPC1-A488 DAPI IMPa4-A546_aq_TileScan_001 (Stage 43 of 49)	00-79oh4iG9AWSAXL6DwUzqfE
65466.7	41732.6	-0.0730022	um	Cell	1	Cell Center of Image Mass	0.000	1.000	521	20	siRNA-SC-10 PSPC1-A488 IMPa4-A546 DAPI 8C2-siRNA-IMP-a2-a4 V2.00	0	31. siRNA-SC-10 PSPC1-A488 DAPI IMPa4-A546_aq_TileScan_001 (Stage 43 of 49)	00-79oh4iG9AWSAXL6DwUzqfE
65484.4	41735.1	-0.0616892	um	Cell	1	Cell Center of Image Mass	0.000	1.000	522	21	siRNA-SC-10 PSPC1-A488 IMPa4-A546 DAPI 8C2-siRNA-IMP-a2-a4 V2.00	0	31. siRNA-SC-10 PSPC1-A488 DAPI IMPa4-A546_aq_TileScan_001 (Stage 43 of 49)	00-79oh4iG9AWSAXL6DwUzqfE
65437.2	41735.8	-0.151436	um	Cell	1	Cell Center of Image Mass	0.000	1.000	523	22	siRNA-SC-10 PSPC1-A488 IMPa4-A546 DAPI 8C2-siRNA-IMP-a2-a4 V2.00	0	31. siRNA-SC-10 PSPC1-A488 DAPI IMPa4-A546_aq_TileScan_001 (Stage 43 of 49)	00-79oh4iG9AWSAXL6DwUzqfE
65544.2	41709.3	-0.305686	um	Cell	1	Cell Center of Image Mass	0.000	1.000	524	23	siRNA-SC-10 PSPC1-A488 IMPa4-A546 DAPI 8C2-siRNA-IMP-a2-a4 V2.00	0	31. siRNA-SC-10 PSPC1-A488 DAPI IMPa4-A546_aq_TileScan_001 (Stage 43 of 49)	00-79oh4iG9AWSAXL6DwUzqfE
65500.1	41670.3	-0.215496	um	Cell	1	Cell Center of Image Mass	0.000	1.000	525	24	siRNA-SC-10 PSPC1-A488 IMPa4-A546 DAPI 8C2-siRNA-IMP-a2-a4 V2.00	0	31. siRNA-SC-10 PSPC1-A488 DAPI IMPa4-A546_aq_TileScan_001 (Stage 43 of 49)	00-79oh4iG9AWSAXL6DwUzqfE
65559.7	41673.2	-0.198037	um	Cell	1	Cell Center of Image Mass	0.000	1.000	526	25	siRNA-SC-10 PSPC1-A488 IMPa4-A546 DAPI 8C2-siRNA-IMP-a2-a4 V2.00	0	31. siRNA-SC-10 PSPC1-A488 DAPI IMPa4-A546_aq_TileScan_001 (Stage 43 of 49)	00-79oh4iG9AWSAXL6DwUzqfE
65523.7	41676.4	-0.0466493	um	Cell	1	Cell Center of Image Mass	0.000	1.000	527	26	siRNA-SC-10 PSPC1-A488 IMPa4-A546 DAPI 8C2-siRNA-IMP-a2-a4 V2.00	0	31. siRNA-SC-10 PSPC1-A488 DAPI IMPa4-A546_aq_TileScan_001 (Stage 43 of 49)	00-79oh4iG9AWSAXL6DwUzqfE
65505.9	41685.5	-0.266952	um	Cell	1	Cell Center of Image Mass	0.000	1.000	528	27	siRNA-SC-10 PSPC1-A488 IMPa4-A546 DAPI 8C2-siRNA-IMP-a2-a4 V2.00	0	31. siRNA-SC-10 PSPC1-A488 DAPI IMPa4-A546_aq_TileScan_001 (Stage 43 of 49)	00-79oh4iG9AWSAXL6DwUzqfE
65536.6	41692.4	-0.15067	um	Cell	1	Cell Center of Image Mass	0.000	1.000	529	28	siRNA-SC-10 PSPC1-A488 IMPa4-A546 DAPI 8C2-siRNA-IMP-a2-a4 V2.00	0	31. siRNA-SC-10 PSPC1-A488 DAPI IMPa4-A546_aq_TileScan_001 (Stage 43 of 49)	00-79oh4iG9AWSAXL6DwUzqfE
65495.6	41704.1	-0.236389	um	Cell	1	Cell Center of Image Mass	0.000	1.000	530	29	siRNA-SC-10 PSPC1-A488 IMPa4-A546 DAPI 8C2-siRNA-IMP-a2-a4 V2.00	0	31. siRNA-SC-10 PSPC1-A488 DAPI IMPa4-A546_aq_TileScan_001 (Stage 43 of 49)	00-79oh4iG9AWSAXL6DwUzqfE
65558.7	41713.4	-0.343488	um	Cell	1	Cell Center of Image Mass	0.000	1.000	531	30	siRNA-SC-10 PSPC1-A488 IMPa4-A546 DAPI 8C2-siRNA-IMP-a2-a4 V2.00	0	31. siRNA-SC-10 PSPC1-A488 DAPI IMPa4-A546_aq_TileScan_001 (Stage 43 of 49)	00-79oh4iG9AWSAXL6DwUzqfE
65513.9	41725.9	-0.119411	um	Cell	1	Cell Center of Image Mass	0.000	1.000	532	31	siRNA-SC-10 PSPC1-A488 IMPa4-A546 DAPI 8C2-siRNA-IMP-a2-a4 V2.00	0	31. siRNA-SC-10 PSPC1-A488 DAPI IMPa4-A546_aq_TileScan_001 (Stage 43 of 49)	00-79oh4iG9AWSAXL6DwUzqfE
65546	41737.2	0.0196997	um	Cell	1	Cell Center of Image Mass	0.000	1.000	533	32	siRNA-SC-10 PSPC1-A488 IMPa4-A546 DAPI 8C2-siRNA-IMP-a2-a4 V2.00	0	31. siRNA-SC-10 PSPC1-A488 DAPI IMPa4-A546_aq_TileScan_001 (Stage 43 of 49)	00-79oh4iG9AWSAXL6DwUzqfE
65507.9	41737.5	0.179307	um	Cell	1	Cell Center of Image Mass	0.000	1.000	534	33	siRNA-SC-10 PSPC1-A488 IMPa4-A546 DAPI 8C2-siRNA-IMP-a2-a4 V2.00	0	31. siRNA-SC-10 PSPC1-A488 DAPI IMPa4-A546_aq_TileScan_001 (Stage 43 of 49)	00-79oh4iG9AWSAXL6DwUzqfE
65446	41597.8	0.0938956	um	Cell	1	Cell Center of Image Mass	0.000	1.000	535	0	siRNA-SC-10 PSPC1-A488 IMPa4-A546 DAPI 8C2-siRNA-IMP-a2-a4 V2.00	0	31. siRNA-SC-10 PSPC1-A488 DAPI IMPa4-A546_ar_TileScan_001 (Stage 44 of 49)	00-iNsykdTfauzpYA5vtttuSg
65483	41608.2	-0.122994	um	Cell	1	Cell Center of Image Mass	0.000	1.000	536	1	siRNA-SC-10 PSPC1-A488 IMPa4-A546 DAPI 8C2-siRNA-IMP-a2-a4 V2.00	0	31. siRNA-SC-10 PSPC1-A488 DAPI IMPa4-A546_ar_TileScan_001 (Stage 44 of 49)	00-iNsykdTfauzpYA5vtttuSg
65420.4	41662.7	-0.106208	um	Cell	1	Cell Center of Image Mass	0.000	1.000	537	2	siRNA-SC-10 PSPC1-A488 IMPa4-A546 DAPI 8C2-siRNA-IMP-a2-a4 V2.00	0	31. siRNA-SC-10 PSPC1-A488 DAPI IMPa4-A546_ar_TileScan_001 (Stage 44 of 49)	00-iNsykdTfauzpYA5vtttuSg
65475.1	41664.2	-0.25788	um	Cell	1	Cell Center of Image Mass	0.000	1.000	538	3	siRNA-SC-10 PSPC1-A488 IMPa4-A546 DAPI 8C2-siRNA-IMP-a2-a4 V2.00	0	31. siRNA-SC-10 PSPC1-A488 DAPI IMPa4-A546_ar_TileScan_001 (Stage 44 of 49)	00-iNsykdTfauzpYA5vtttuSg
65423	41604.3	0.302505	um	Cell	1	Cell Center of Image Mass	0.000	1.000	539	4	siRNA-SC-10 PSPC1-A488 IMPa4-A546 DAPI 8C2-siRNA-IMP-a2-a4 V2.00	0	31. siRNA-SC-10 PSPC1-A488 DAPI IMPa4-A546_ar_TileScan_001 (Stage 44 of 49)	00-iNsykdTfauzpYA5vtttuSg
65464.7	41614	0.0855066	um	Cell	1	Cell Center of Image Mass	0.000	1.000	540	5	siRNA-SC-10 PSPC1-A488 IMPa4-A546 DAPI 8C2-siRNA-IMP-a2-a4 V2.00	0	31. siRNA-SC-10 PSPC1-A488 DAPI IMPa4-A546_ar_TileScan_001 (Stage 44 of 49)	00-iNsykdTfauzpYA5vtttuSg
65438.5	41623.7	0.10445	um	Cell	1	Cell Center of Image Mass	0.000	1.000	541	6	siRNA-SC-10 PSPC1-A488 IMPa4-A546 DAPI 8C2-siRNA-IMP-a2-a4 V2.00	0	31. siRNA-SC-10 PSPC1-A488 DAPI IMPa4-A546_ar_TileScan_001 (Stage 44 of 49)	00-iNsykdTfauzpYA5vtttuSg
65421.2	41634.5	0.119051	um	Cell	1	Cell Center of Image Mass	0.000	1.000	542	7	siRNA-SC-10 PSPC1-A488 IMPa4-A546 DAPI 8C2-siRNA-IMP-a2-a4 V2.00	0	31. siRNA-SC-10 PSPC1-A488 DAPI IMPa4-A546_ar_TileScan_001 (Stage 44 of 49)	00-iNsykdTfauzpYA5vtttuSg
65444	41650.5	0.285296	um	Cell	1	Cell Center of Image Mass	0.000	1.000	543	8	siRNA-SC-10 PSPC1-A488 IMPa4-A546 DAPI 8C2-siRNA-IMP-a2-a4 V2.00	0	31. siRNA-SC-10 PSPC1-A488 DAPI IMPa4-A546_ar_TileScan_001 (Stage 44 of 49)	00-iNsykdTfauzpYA5vtttuSg
65506	41638.8	-0.201519	um	Cell	1	Cell Center of Image Mass	0.000	1.000	544	9	siRNA-SC-10 PSPC1-A488 IMPa4-A546 DAPI 8C2-siRNA-IMP-a2-a4 V2.00	0	31. siRNA-SC-10 PSPC1-A488 DAPI IMPa4-A546_ar_TileScan_001 (Stage 44 of 49)	00-iNsykdTfauzpYA5vtttuSg
65500.6	41601.4	-0.105748	um	Cell	1	Cell Center of Image Mass	0.000	1.000	545	10	siRNA-SC-10 PSPC1-A488 IMPa4-A546 DAPI 8C2-siRNA-IMP-a2-a4 V2.00	0	31. siRNA-SC-10 PSPC1-A488 DAPI IMPa4-A546_ar_TileScan_001 (Stage 44 of 49)	00-iNsykdTfauzpYA5vtttuSg
65549.1	41609.3	-0.142416	um	Cell	1	Cell Center of Image Mass	0.000	1.000	546	11	siRNA-SC-10 PSPC1-A488 IMPa4-A546 DAPI 8C2-siRNA-IMP-a2-a4 V2.00	0	31. siRNA-SC-10 PSPC1-A488 DAPI IMPa4-A546_ar_TileScan_001 (Stage 44 of 49)	00-iNsykdTfauzpYA5vtttuSg
65515.3	41639.4	-0.192009	um	Cell	1	Cell Center of Image Mass	0.000	1.000	547	12	siRNA-SC-10 PSPC1-A488 IMPa4-A546 DAPI 8C2-siRNA-IMP-a2-a4 V2.00	0	31. siRNA-SC-10 PSPC1-A488 DAPI IMPa4-A546_ar_TileScan_001 (Stage 44 of 49)	00-iNsykdTfauzpYA5vtttuSg
65500.5	41658.2	-0.295278	um	Cell	1	Cell Center of Image Mass	0.000	1.000	548	13	siRNA-SC-10 PSPC1-A488 IMPa4-A546 DAPI 8C2-siRNA-IMP-a2-a4 V2.00	0	31. siRNA-SC-10 PSPC1-A488 DAPI IMPa4-A546_ar_TileScan_001 (Stage 44 of 49)	00-iNsykdTfauzpYA5vtttuSg
65554.9	41659.4	-0.0293897	um	Cell	1	Cell Center of Image Mass	0.000	1.000	549	14	siRNA-SC-10 PSPC1-A488 IMPa4-A546 DAPI 8C2-siRNA-IMP-a2-a4 V2.00	0	31. siRNA-SC-10 PSPC1-A488 DAPI IMPa4-A546_ar_TileScan_001 (Stage 44 of 49)	00-iNsykdTfauzpYA5vtttuSg
65461.2	41735.1	-0.207942	um	Cell	1	Cell Center of Image Mass	0.000	1.000	550	15	siRNA-SC-10 PSPC1-A488 IMPa4-A546 DAPI 8C2-siRNA-IMP-a2-a4 V2.00	0	31. siRNA-SC-10 PSPC1-A488 DAPI IMPa4-A546_ar_TileScan_001 (Stage 44 of 49)	00-iNsykdTfauzpYA5vtttuSg
65438	41672.9	-0.204308	um	Cell	1	Cell Center of Image Mass	0.000	1.000	551	16	siRNA-SC-10 PSPC1-A488 IMPa4-A546 DAPI 8C2-siRNA-IMP-a2-a4 V2.00	0	31. siRNA-SC-10 PSPC1-A488 DAPI IMPa4-A546_ar_TileScan_001 (Stage 44 of 49)	00-iNsykdTfauzpYA5vtttuSg
65465.9	41676.6	-0.219881	um	Cell	1	Cell Center of Image Mass	0.000	1.000	552	17	siRNA-SC-10 PSPC1-A488 IMPa4-A546 DAPI 8C2-siRNA-IMP-a2-a4 V2.00	0	31. siRNA-SC-10 PSPC1-A488 DAPI IMPa4-A546_ar_TileScan_001 (Stage 44 of 49)	00-iNsykdTfauzpYA5vtttuSg
65420.1	41694.9	-0.144492	um	Cell	1	Cell Center of Image Mass	0.000	1.000	553	18	siRNA-SC-10 PSPC1-A488 IMPa4-A546 DAPI 8C2-siRNA-IMP-a2-a4 V2.00	0	31. siRNA-SC-10 PSPC1-A488 DAPI IMPa4-A546_ar_TileScan_001 (Stage 44 of 49)	00-iNsykdTfauzpYA5vtttuSg
65421.6	41710.6	-0.273027	um	Cell	1	Cell Center of Image Mass	0.000	1.000	554	19	siRNA-SC-10 PSPC1-A488 IMPa4-A546 DAPI 8C2-siRNA-IMP-a2-a4 V2.00	0	31. siRNA-SC-10 PSPC1-A488 DAPI IMPa4-A546_ar_TileScan_001 (Stage 44 of 49)	00-iNsykdTfauzpYA5vtttuSg
65481.1	41714	-0.285034	um	Cell	1	Cell Center of Image Mass	0.000	1.000	555	20	siRNA-SC-10 PSPC1-A488 IMPa4-A546 DAPI 8C2-siRNA-IMP-a2-a4 V2.00	0	31. siRNA-SC-10 PSPC1-A488 DAPI IMPa4-A546_ar_TileScan_001 (Stage 44 of 49)	00-iNsykdTfauzpYA5vtttuSg
65440	41712.7	-0.269302	um	Cell	1	Cell Center of Image Mass	0.000	1.000	556	21	siRNA-SC-10 PSPC1-A488 IMPa4-A546 DAPI 8C2-siRNA-IMP-a2-a4 V2.00	0	31. siRNA-SC-10 PSPC1-A488 DAPI IMPa4-A546_ar_TileScan_001 (Stage 44 of 49)	00-iNsykdTfauzpYA5vtttuSg
65421.3	41736.7	0.109782	um	Cell	1	Cell Center of Image Mass	0.000	1.000	557	22	siRNA-SC-10 PSPC1-A488 IMPa4-A546 DAPI 8C2-siRNA-IMP-a2-a4 V2.00	0	31. siRNA-SC-10 PSPC1-A488 DAPI IMPa4-A546_ar_TileScan_001 (Stage 44 of 49)	00-iNsykdTfauzpYA5vtttuSg
65445.4	41693.4	-0.0376581	um	Cell	1	Cell Center of Image Mass	0.000	1.000	558	23	siRNA-SC-10 PSPC1-A488 IMPa4-A546 DAPI 8C2-siRNA-IMP-a2-a4 V2.00	0	31. siRNA-SC-10 PSPC1-A488 DAPI IMPa4-A546_ar_TileScan_001 (Stage 44 of 49)	00-iNsykdTfauzpYA5vtttuSg
65557.4	41706.9	-0.372893	um	Cell	1	Cell Center of Image Mass	0.000	1.000	559	24	siRNA-SC-10 PSPC1-A488 IMPa4-A546 DAPI 8C2-siRNA-IMP-a2-a4 V2.00	0	31. siRNA-SC-10 PSPC1-A488 DAPI IMPa4-A546_ar_TileScan_001 (Stage 44 of 49)	00-iNsykdTfauzpYA5vtttuSg
65511.8	41680.4	-0.241727	um	Cell	1	Cell Center of Image Mass	0.000	1.000	560	25	siRNA-SC-10 PSPC1-A488 IMPa4-A546 DAPI 8C2-siRNA-IMP-a2-a4 V2.00	0	31. siRNA-SC-10 PSPC1-A488 DAPI IMPa4-A546_ar_TileScan_001 (Stage 44 of 49)	00-iNsykdTfauzpYA5vtttuSg
65528.6	41683.5	-0.264457	um	Cell	1	Cell Center of Image Mass	0.000	1.000	561	26	siRNA-SC-10 PSPC1-A488 IMPa4-A546 DAPI 8C2-siRNA-IMP-a2-a4 V2.00	0	31. siRNA-SC-10 PSPC1-A488 DAPI IMPa4-A546_ar_TileScan_001 (Stage 44 of 49)	00-iNsykdTfauzpYA5vtttuSg
65552.5	41685.8	-0.0047849	um	Cell	1	Cell Center of Image Mass	0.000	1.000	562	27	siRNA-SC-10 PSPC1-A488 IMPa4-A546 DAPI 8C2-siRNA-IMP-a2-a4 V2.00	0	31. siRNA-SC-10 PSPC1-A488 DAPI IMPa4-A546_ar_TileScan_001 (Stage 44 of 49)	00-iNsykdTfauzpYA5vtttuSg
65489.9	41689.4	-0.268452	um	Cell	1	Cell Center of Image Mass	0.000	1.000	563	28	siRNA-SC-10 PSPC1-A488 IMPa4-A546 DAPI 8C2-siRNA-IMP-a2-a4 V2.00	0	31. siRNA-SC-10 PSPC1-A488 DAPI IMPa4-A546_ar_TileScan_001 (Stage 44 of 49)	00-iNsykdTfauzpYA5vtttuSg
65520.5	41706.8	-0.317918	um	Cell	1	Cell Center of Image Mass	0.000	1.000	564	29	siRNA-SC-10 PSPC1-A488 IMPa4-A546 DAPI 8C2-siRNA-IMP-a2-a4 V2.00	0	31. siRNA-SC-10 PSPC1-A488 DAPI IMPa4-A546_ar_TileScan_001 (Stage 44 of 49)	00-iNsykdTfauzpYA5vtttuSg
65494.7	41733.2	-0.127119	um	Cell	1	Cell Center of Image Mass	0.000	1.000	565	30	siRNA-SC-10 PSPC1-A488 IMPa4-A546 DAPI 8C2-siRNA-IMP-a2-a4 V2.00	0	31. siRNA-SC-10 PSPC1-A488 DAPI IMPa4-A546_ar_TileScan_001 (Stage 44 of 49)	00-iNsykdTfauzpYA5vtttuSg
65529.6	41730.2	-0.334732	um	Cell	1	Cell Center of Image Mass	0.000	1.000	566	31	siRNA-SC-10 PSPC1-A488 IMPa4-A546 DAPI 8C2-siRNA-IMP-a2-a4 V2.00	0	31. siRNA-SC-10 PSPC1-A488 DAPI IMPa4-A546_ar_TileScan_001 (Stage 44 of 49)	00-iNsykdTfauzpYA5vtttuSg
65468.1	41602.4	0.299337	um	Cell	1	Cell Center of Image Mass	0.000	1.000	567	0	siRNA-SC-10 PSPC1-A488 IMPa4-A546 DAPI 8C2-siRNA-IMP-a2-a4 V2.00	0	31. siRNA-SC-10 PSPC1-A488 DAPI IMPa4-A546_as_TileScan_001 (Stage 45 of 49)	00-GGoz2M7VKCQArKzE3q6mnP
65425.7	41614.4	0.312717	um	Cell	1	Cell Center of Image Mass	0.000	1.000	568	1	siRNA-SC-10 PSPC1-A488 IMPa4-A546 DAPI 8C2-siRNA-IMP-a2-a4 V2.00	0	31. siRNA-SC-10 PSPC1-A488 DAPI IMPa4-A546_as_TileScan_001 (Stage 45 of 49)	00-GGoz2M7VKCQArKzE3q6mnP
65487.4	41632	0.300334	um	Cell	1	Cell Center of Image Mass	0.000	1.000	569	2	siRNA-SC-10 PSPC1-A488 IMPa4-A546 DAPI 8C2-siRNA-IMP-a2-a4 V2.00	0	31. siRNA-SC-10 PSPC1-A488 DAPI IMPa4-A546_as_TileScan_001 (Stage 45 of 49)	00-GGoz2M7VKCQArKzE3q6mnP
65471.7	41645.1	0.168981	um	Cell	1	Cell Center of Image Mass	0.000	1.000	570	3	siRNA-SC-10 PSPC1-A488 IMPa4-A546 DAPI 8C2-siRNA-IMP-a2-a4 V2.00	0	31. siRNA-SC-10 PSPC1-A488 DAPI IMPa4-A546_as_TileScan_001 (Stage 45 of 49)	00-GGoz2M7VKCQArKzE3q6mnP
65472.7	41656.1	0.206641	um	Cell	1	Cell Center of Image Mass	0.000	1.000	571	4	siRNA-SC-10 PSPC1-A488 IMPa4-A546 DAPI 8C2-siRNA-IMP-a2-a4 V2.00	0	31. siRNA-SC-10 PSPC1-A488 DAPI IMPa4-A546_as_TileScan_001 (Stage 45 of 49)	00-GGoz2M7VKCQArKzE3q6mnP
65447.6	41657.4	0.330563	um	Cell	1	Cell Center of Image Mass	0.000	1.000	572	5	siRNA-SC-10 PSPC1-A488 IMPa4-A546 DAPI 8C2-siRNA-IMP-a2-a4 V2.00	0	31. siRNA-SC-10 PSPC1-A488 DAPI IMPa4-A546_as_TileScan_001 (Stage 45 of 49)	00-GGoz2M7VKCQArKzE3q6mnP
65421.3	41660.6	0.539297	um	Cell	1	Cell Center of Image Mass	0.000	1.000	573	6	siRNA-SC-10 PSPC1-A488 IMPa4-A546 DAPI 8C2-siRNA-IMP-a2-a4 V2.00	0	31. siRNA-SC-10 PSPC1-A488 DAPI IMPa4-A546_as_TileScan_001 (Stage 45 of 49)	00-GGoz2M7VKCQArKzE3q6mnP
65536.4	41652.7	0.074629	um	Cell	1	Cell Center of Image Mass	0.000	1.000	574	7	siRNA-SC-10 PSPC1-A488 IMPa4-A546 DAPI 8C2-siRNA-IMP-a2-a4 V2.00	0	31. siRNA-SC-10 PSPC1-A488 DAPI IMPa4-A546_as_TileScan_001 (Stage 45 of 49)	00-GGoz2M7VKCQArKzE3q6mnP
65494.2	41604.3	0.319728	um	Cell	1	Cell Center of Image Mass	0.000	1.000	575	8	siRNA-SC-10 PSPC1-A488 IMPa4-A546 DAPI 8C2-siRNA-IMP-a2-a4 V2.00	0	31. siRNA-SC-10 PSPC1-A488 DAPI IMPa4-A546_as_TileScan_001 (Stage 45 of 49)	00-GGoz2M7VKCQArKzE3q6mnP
65556.8	41623.4	0.194731	um	Cell	1	Cell Center of Image Mass	0.000	1.000	576	9	siRNA-SC-10 PSPC1-A488 IMPa4-A546 DAPI 8C2-siRNA-IMP-a2-a4 V2.00	0	31. siRNA-SC-10 PSPC1-A488 DAPI IMPa4-A546_as_TileScan_001 (Stage 45 of 49)	00-GGoz2M7VKCQArKzE3q6mnP
65521.8	41626.4	0.351045	um	Cell	1	Cell Center of Image Mass	0.000	1.000	577	10	siRNA-SC-10 PSPC1-A488 IMPa4-A546 DAPI 8C2-siRNA-IMP-a2-a4 V2.00	0	31. siRNA-SC-10 PSPC1-A488 DAPI IMPa4-A546_as_TileScan_001 (Stage 45 of 49)	00-GGoz2M7VKCQArKzE3q6mnP
65558.1	41633.7	0.117938	um	Cell	1	Cell Center of Image Mass	0.000	1.000	578	11	siRNA-SC-10 PSPC1-A488 IMPa4-A546 DAPI 8C2-siRNA-IMP-a2-a4 V2.00	0	31. siRNA-SC-10 PSPC1-A488 DAPI IMPa4-A546_as_TileScan_001 (Stage 45 of 49)	00-GGoz2M7VKCQArKzE3q6mnP
65558.8	41648.1	0.451043	um	Cell	1	Cell Center of Image Mass	0.000	1.000	579	12	siRNA-SC-10 PSPC1-A488 IMPa4-A546 DAPI 8C2-siRNA-IMP-a2-a4 V2.00	0	31. siRNA-SC-10 PSPC1-A488 DAPI IMPa4-A546_as_TileScan_001 (Stage 45 of 49)	00-GGoz2M7VKCQArKzE3q6mnP
65536.3	41598.8	0.638119	um	Cell	1	Cell Center of Image Mass	0.000	1.000	580	13	siRNA-SC-10 PSPC1-A488 IMPa4-A546 DAPI 8C2-siRNA-IMP-a2-a4 V2.00	0	31. siRNA-SC-10 PSPC1-A488 DAPI IMPa4-A546_as_TileScan_001 (Stage 45 of 49)	00-GGoz2M7VKCQArKzE3q6mnP
65525.1	41611.4	0.538476	um	Cell	1	Cell Center of Image Mass	0.000	1.000	581	14	siRNA-SC-10 PSPC1-A488 IMPa4-A546 DAPI 8C2-siRNA-IMP-a2-a4 V2.00	0	31. siRNA-SC-10 PSPC1-A488 DAPI IMPa4-A546_as_TileScan_001 (Stage 45 of 49)	00-GGoz2M7VKCQArKzE3q6mnP
65551.5	41610.1	0.686371	um	Cell	1	Cell Center of Image Mass	0.000	1.000	582	15	siRNA-SC-10 PSPC1-A488 IMPa4-A546 DAPI 8C2-siRNA-IMP-a2-a4 V2.00	0	31. siRNA-SC-10 PSPC1-A488 DAPI IMPa4-A546_as_TileScan_001 (Stage 45 of 49)	00-GGoz2M7VKCQArKzE3q6mnP
65501.8	41649.8	0.39273	um	Cell	1	Cell Center of Image Mass	0.000	1.000	583	16	siRNA-SC-10 PSPC1-A488 IMPa4-A546 DAPI 8C2-siRNA-IMP-a2-a4 V2.00	0	31. siRNA-SC-10 PSPC1-A488 DAPI IMPa4-A546_as_TileScan_001 (Stage 45 of 49)	00-GGoz2M7VKCQArKzE3q6mnP
65508.6	41663.8	0.755565	um	Cell	1	Cell Center of Image Mass	0.000	1.000	584	17	siRNA-SC-10 PSPC1-A488 IMPa4-A546 DAPI 8C2-siRNA-IMP-a2-a4 V2.00	0	31. siRNA-SC-10 PSPC1-A488 DAPI IMPa4-A546_as_TileScan_001 (Stage 45 of 49)	00-GGoz2M7VKCQArKzE3q6mnP
65463.5	41675.9	0.246298	um	Cell	1	Cell Center of Image Mass	0.000	1.000	585	18	siRNA-SC-10 PSPC1-A488 IMPa4-A546 DAPI 8C2-siRNA-IMP-a2-a4 V2.00	0	31. siRNA-SC-10 PSPC1-A488 DAPI IMPa4-A546_as_TileScan_001 (Stage 45 of 49)	00-GGoz2M7VKCQArKzE3q6mnP
65480.7	41690.3	0.20013	um	Cell	1	Cell Center of Image Mass	0.000	1.000	586	19	siRNA-SC-10 PSPC1-A488 IMPa4-A546 DAPI 8C2-siRNA-IMP-a2-a4 V2.00	0	31. siRNA-SC-10 PSPC1-A488 DAPI IMPa4-A546_as_TileScan_001 (Stage 45 of 49)	00-GGoz2M7VKCQArKzE3q6mnP
65459.4	41698.2	0.109327	um	Cell	1	Cell Center of Image Mass	0.000	1.000	587	20	siRNA-SC-10 PSPC1-A488 IMPa4-A546 DAPI 8C2-siRNA-IMP-a2-a4 V2.00	0	31. siRNA-SC-10 PSPC1-A488 DAPI IMPa4-A546_as_TileScan_001 (Stage 45 of 49)	00-GGoz2M7VKCQArKzE3q6mnP
65427.3	41706.8	0.129947	um	Cell	1	Cell Center of Image Mass	0.000	1.000	588	21	siRNA-SC-10 PSPC1-A488 IMPa4-A546 DAPI 8C2-siRNA-IMP-a2-a4 V2.00	0	31. siRNA-SC-10 PSPC1-A488 DAPI IMPa4-A546_as_TileScan_001 (Stage 45 of 49)	00-GGoz2M7VKCQArKzE3q6mnP
65473.4	41733.5	0.226352	um	Cell	1	Cell Center of Image Mass	0.000	1.000	589	22	siRNA-SC-10 PSPC1-A488 IMPa4-A546 DAPI 8C2-siRNA-IMP-a2-a4 V2.00	0	31. siRNA-SC-10 PSPC1-A488 DAPI IMPa4-A546_as_TileScan_001 (Stage 45 of 49)	00-GGoz2M7VKCQArKzE3q6mnP
65448.3	41736.9	0.247688	um	Cell	1	Cell Center of Image Mass	0.000	1.000	590	23	siRNA-SC-10 PSPC1-A488 IMPa4-A546 DAPI 8C2-siRNA-IMP-a2-a4 V2.00	0	31. siRNA-SC-10 PSPC1-A488 DAPI IMPa4-A546_as_TileScan_001 (Stage 45 of 49)	00-GGoz2M7VKCQArKzE3q6mnP
65446.8	41684.4	0.258897	um	Cell	1	Cell Center of Image Mass	0.000	1.000	591	24	siRNA-SC-10 PSPC1-A488 IMPa4-A546 DAPI 8C2-siRNA-IMP-a2-a4 V2.00	0	31. siRNA-SC-10 PSPC1-A488 DAPI IMPa4-A546_as_TileScan_001 (Stage 45 of 49)	00-GGoz2M7VKCQArKzE3q6mnP
65420.3	41687.2	0.587064	um	Cell	1	Cell Center of Image Mass	0.000	1.000	592	25	siRNA-SC-10 PSPC1-A488 IMPa4-A546 DAPI 8C2-siRNA-IMP-a2-a4 V2.00	0	31. siRNA-SC-10 PSPC1-A488 DAPI IMPa4-A546_as_TileScan_001 (Stage 45 of 49)	00-GGoz2M7VKCQArKzE3q6mnP
65437.8	41717.5	0.268346	um	Cell	1	Cell Center of Image Mass	0.000	1.000	593	26	siRNA-SC-10 PSPC1-A488 IMPa4-A546 DAPI 8C2-siRNA-IMP-a2-a4 V2.00	0	31. siRNA-SC-10 PSPC1-A488 DAPI IMPa4-A546_as_TileScan_001 (Stage 45 of 49)	00-GGoz2M7VKCQArKzE3q6mnP
65449.6	41722.5	0.335741	um	Cell	1	Cell Center of Image Mass	0.000	1.000	594	27	siRNA-SC-10 PSPC1-A488 IMPa4-A546 DAPI 8C2-siRNA-IMP-a2-a4 V2.00	0	31. siRNA-SC-10 PSPC1-A488 DAPI IMPa4-A546_as_TileScan_001 (Stage 45 of 49)	00-GGoz2M7VKCQArKzE3q6mnP
65528.3	41670.6	0.0969273	um	Cell	1	Cell Center of Image Mass	0.000	1.000	595	28	siRNA-SC-10 PSPC1-A488 IMPa4-A546 DAPI 8C2-siRNA-IMP-a2-a4 V2.00	0	31. siRNA-SC-10 PSPC1-A488 DAPI IMPa4-A546_as_TileScan_001 (Stage 45 of 49)	00-GGoz2M7VKCQArKzE3q6mnP
65555.3	41678.9	-0.0249279	um	Cell	1	Cell Center of Image Mass	0.000	1.000	596	29	siRNA-SC-10 PSPC1-A488 IMPa4-A546 DAPI 8C2-siRNA-IMP-a2-a4 V2.00	0	31. siRNA-SC-10 PSPC1-A488 DAPI IMPa4-A546_as_TileScan_001 (Stage 45 of 49)	00-GGoz2M7VKCQArKzE3q6mnP
65554.1	41715.7	0.076121	um	Cell	1	Cell Center of Image Mass	0.000	1.000	597	30	siRNA-SC-10 PSPC1-A488 IMPa4-A546 DAPI 8C2-siRNA-IMP-a2-a4 V2.00	0	31. siRNA-SC-10 PSPC1-A488 DAPI IMPa4-A546_as_TileScan_001 (Stage 45 of 49)	00-GGoz2M7VKCQArKzE3q6mnP
65521.2	41724.1	0.0771958	um	Cell	1	Cell Center of Image Mass	0.000	1.000	598	31	siRNA-SC-10 PSPC1-A488 IMPa4-A546 DAPI 8C2-siRNA-IMP-a2-a4 V2.00	0	31. siRNA-SC-10 PSPC1-A488 DAPI IMPa4-A546_as_TileScan_001 (Stage 45 of 49)	00-GGoz2M7VKCQArKzE3q6mnP
65498.7	41738.1	0.220296	um	Cell	1	Cell Center of Image Mass	0.000	1.000	599	32	siRNA-SC-10 PSPC1-A488 IMPa4-A546 DAPI 8C2-siRNA-IMP-a2-a4 V2.00	0	31. siRNA-SC-10 PSPC1-A488 DAPI IMPa4-A546_as_TileScan_001 (Stage 45 of 49)	00-GGoz2M7VKCQArKzE3q6mnP
65553.9	41737.2	0.111206	um	Cell	1	Cell Center of Image Mass	0.000	1.000	600	33	siRNA-SC-10 PSPC1-A488 IMPa4-A546 DAPI 8C2-siRNA-IMP-a2-a4 V2.00	0	31. siRNA-SC-10 PSPC1-A488 DAPI IMPa4-A546_as_TileScan_001 (Stage 45 of 49)	00-GGoz2M7VKCQArKzE3q6mnP
65509.7	41677.8	0.310475	um	Cell	1	Cell Center of Image Mass	0.000	1.000	601	34	siRNA-SC-10 PSPC1-A488 IMPa4-A546 DAPI 8C2-siRNA-IMP-a2-a4 V2.00	0	31. siRNA-SC-10 PSPC1-A488 DAPI IMPa4-A546_as_TileScan_001 (Stage 45 of 49)	00-GGoz2M7VKCQArKzE3q6mnP
65519.5	41682.5	0.250225	um	Cell	1	Cell Center of Image Mass	0.000	1.000	602	35	siRNA-SC-10 PSPC1-A488 IMPa4-A546 DAPI 8C2-siRNA-IMP-a2-a4 V2.00	0	31. siRNA-SC-10 PSPC1-A488 DAPI IMPa4-A546_as_TileScan_001 (Stage 45 of 49)	00-GGoz2M7VKCQArKzE3q6mnP
65521.1	41715.7	0.138453	um	Cell	1	Cell Center of Image Mass	0.000	1.000	603	36	siRNA-SC-10 PSPC1-A488 IMPa4-A546 DAPI 8C2-siRNA-IMP-a2-a4 V2.00	0	31. siRNA-SC-10 PSPC1-A488 DAPI IMPa4-A546_as_TileScan_001 (Stage 45 of 49)	00-GGoz2M7VKCQArKzE3q6mnP
65537.5	41734.4	0.436639	um	Cell	1	Cell Center of Image Mass	0.000	1.000	604	37	siRNA-SC-10 PSPC1-A488 IMPa4-A546 DAPI 8C2-siRNA-IMP-a2-a4 V2.00	0	31. siRNA-SC-10 PSPC1-A488 DAPI IMPa4-A546_as_TileScan_001 (Stage 45 of 49)	00-GGoz2M7VKCQArKzE3q6mnP
65483.2	41650.7	-0.612438	um	Cell	1	Cell Center of Image Mass	0.000	1.000	605	0	siRNA-SC-10 PSPC1-A488 IMPa4-A546 DAPI 8C2-siRNA-IMP-a2-a4 V2.00	0	31. siRNA-SC-10 PSPC1-A488 DAPI IMPa4-A546_at_TileScan_001 (Stage 46 of 49)	00-htwCowjwFUrk5ahHKQB9uL
65460.7	41650.2	-0.435119	um	Cell	1	Cell Center of Image Mass	0.000	1.000	606	1	siRNA-SC-10 PSPC1-A488 IMPa4-A546 DAPI 8C2-siRNA-IMP-a2-a4 V2.00	0	31. siRNA-SC-10 PSPC1-A488 DAPI IMPa4-A546_at_TileScan_001 (Stage 46 of 49)	00-htwCowjwFUrk5ahHKQB9uL
65458.3	41600.6	-0.00303634	um	Cell	1	Cell Center of Image Mass	0.000	1.000	607	2	siRNA-SC-10 PSPC1-A488 IMPa4-A546 DAPI 8C2-siRNA-IMP-a2-a4 V2.00	0	31. siRNA-SC-10 PSPC1-A488 DAPI IMPa4-A546_at_TileScan_001 (Stage 46 of 49)	00-htwCowjwFUrk5ahHKQB9uL
65429.5	41602.3	-0.114376	um	Cell	1	Cell Center of Image Mass	0.000	1.000	608	3	siRNA-SC-10 PSPC1-A488 IMPa4-A546 DAPI 8C2-siRNA-IMP-a2-a4 V2.00	0	31. siRNA-SC-10 PSPC1-A488 DAPI IMPa4-A546_at_TileScan_001 (Stage 46 of 49)	00-htwCowjwFUrk5ahHKQB9uL
65417.9	41610.5	0.00445573	um	Cell	1	Cell Center of Image Mass	0.000	1.000	609	4	siRNA-SC-10 PSPC1-A488 IMPa4-A546 DAPI 8C2-siRNA-IMP-a2-a4 V2.00	0	31. siRNA-SC-10 PSPC1-A488 DAPI IMPa4-A546_at_TileScan_001 (Stage 46 of 49)	00-htwCowjwFUrk5ahHKQB9uL
65449	41610.8	-0.256492	um	Cell	1	Cell Center of Image Mass	0.000	1.000	610	5	siRNA-SC-10 PSPC1-A488 IMPa4-A546 DAPI 8C2-siRNA-IMP-a2-a4 V2.00	0	31. siRNA-SC-10 PSPC1-A488 DAPI IMPa4-A546_at_TileScan_001 (Stage 46 of 49)	00-htwCowjwFUrk5ahHKQB9uL
65443.4	41620.3	-0.14787	um	Cell	1	Cell Center of Image Mass	0.000	1.000	611	6	siRNA-SC-10 PSPC1-A488 IMPa4-A546 DAPI 8C2-siRNA-IMP-a2-a4 V2.00	0	31. siRNA-SC-10 PSPC1-A488 DAPI IMPa4-A546_at_TileScan_001 (Stage 46 of 49)	00-htwCowjwFUrk5ahHKQB9uL
65455.5	41631.3	-0.287091	um	Cell	1	Cell Center of Image Mass	0.000	1.000	612	7	siRNA-SC-10 PSPC1-A488 IMPa4-A546 DAPI 8C2-siRNA-IMP-a2-a4 V2.00	0	31. siRNA-SC-10 PSPC1-A488 DAPI IMPa4-A546_at_TileScan_001 (Stage 46 of 49)	00-htwCowjwFUrk5ahHKQB9uL
65430.7	41632.2	-0.316381	um	Cell	1	Cell Center of Image Mass	0.000	1.000	613	8	siRNA-SC-10 PSPC1-A488 IMPa4-A546 DAPI 8C2-siRNA-IMP-a2-a4 V2.00	0	31. siRNA-SC-10 PSPC1-A488 DAPI IMPa4-A546_at_TileScan_001 (Stage 46 of 49)	00-htwCowjwFUrk5ahHKQB9uL
65429.3	41652.2	-0.160364	um	Cell	1	Cell Center of Image Mass	0.000	1.000	614	9	siRNA-SC-10 PSPC1-A488 IMPa4-A546 DAPI 8C2-siRNA-IMP-a2-a4 V2.00	0	31. siRNA-SC-10 PSPC1-A488 DAPI IMPa4-A546_at_TileScan_001 (Stage 46 of 49)	00-htwCowjwFUrk5ahHKQB9uL
65529.1	41609.2	-0.416599	um	Cell	1	Cell Center of Image Mass	0.000	1.000	615	10	siRNA-SC-10 PSPC1-A488 IMPa4-A546 DAPI 8C2-siRNA-IMP-a2-a4 V2.00	0	31. siRNA-SC-10 PSPC1-A488 DAPI IMPa4-A546_at_TileScan_001 (Stage 46 of 49)	00-htwCowjwFUrk5ahHKQB9uL
65557.7	41665.4	-0.403499	um	Cell	1	Cell Center of Image Mass	0.000	1.000	616	11	siRNA-SC-10 PSPC1-A488 IMPa4-A546 DAPI 8C2-siRNA-IMP-a2-a4 V2.00	0	31. siRNA-SC-10 PSPC1-A488 DAPI IMPa4-A546_at_TileScan_001 (Stage 46 of 49)	00-htwCowjwFUrk5ahHKQB9uL
65546.4	41603.8	-0.0644134	um	Cell	1	Cell Center of Image Mass	0.000	1.000	617	12	siRNA-SC-10 PSPC1-A488 IMPa4-A546 DAPI 8C2-siRNA-IMP-a2-a4 V2.00	0	31. siRNA-SC-10 PSPC1-A488 DAPI IMPa4-A546_at_TileScan_001 (Stage 46 of 49)	00-htwCowjwFUrk5ahHKQB9uL
65491.6	41605.2	-0.106695	um	Cell	1	Cell Center of Image Mass	0.000	1.000	618	13	siRNA-SC-10 PSPC1-A488 IMPa4-A546 DAPI 8C2-siRNA-IMP-a2-a4 V2.00	0	31. siRNA-SC-10 PSPC1-A488 DAPI IMPa4-A546_at_TileScan_001 (Stage 46 of 49)	00-htwCowjwFUrk5ahHKQB9uL
65501.4	41666.2	-0.260977	um	Cell	1	Cell Center of Image Mass	0.000	1.000	619	14	siRNA-SC-10 PSPC1-A488 IMPa4-A546 DAPI 8C2-siRNA-IMP-a2-a4 V2.00	0	31. siRNA-SC-10 PSPC1-A488 DAPI IMPa4-A546_at_TileScan_001 (Stage 46 of 49)	00-htwCowjwFUrk5ahHKQB9uL
65557.9	41603.6	0.432566	um	Cell	1	Cell Center of Image Mass	0.000	1.000	620	15	siRNA-SC-10 PSPC1-A488 IMPa4-A546 DAPI 8C2-siRNA-IMP-a2-a4 V2.00	0	31. siRNA-SC-10 PSPC1-A488 DAPI IMPa4-A546_at_TileScan_001 (Stage 46 of 49)	00-htwCowjwFUrk5ahHKQB9uL
65557	41615.4	1.02991	um	Cell	1	Cell Center of Image Mass	0.000	1.000	621	16	siRNA-SC-10 PSPC1-A488 IMPa4-A546 DAPI 8C2-siRNA-IMP-a2-a4 V2.00	0	31. siRNA-SC-10 PSPC1-A488 DAPI IMPa4-A546_at_TileScan_001 (Stage 46 of 49)	00-htwCowjwFUrk5ahHKQB9uL
65512.4	41635.5	-0.203615	um	Cell	1	Cell Center of Image Mass	0.000	1.000	622	17	siRNA-SC-10 PSPC1-A488 IMPa4-A546 DAPI 8C2-siRNA-IMP-a2-a4 V2.00	0	31. siRNA-SC-10 PSPC1-A488 DAPI IMPa4-A546_at_TileScan_001 (Stage 46 of 49)	00-htwCowjwFUrk5ahHKQB9uL
65540.2	41628.8	0.869421	um	Cell	1	Cell Center of Image Mass	0.000	1.000	623	18	siRNA-SC-10 PSPC1-A488 IMPa4-A546 DAPI 8C2-siRNA-IMP-a2-a4 V2.00	0	31. siRNA-SC-10 PSPC1-A488 DAPI IMPa4-A546_at_TileScan_001 (Stage 46 of 49)	00-htwCowjwFUrk5ahHKQB9uL
65540.8	41654.2	0.0367986	um	Cell	1	Cell Center of Image Mass	0.000	1.000	624	19	siRNA-SC-10 PSPC1-A488 IMPa4-A546 DAPI 8C2-siRNA-IMP-a2-a4 V2.00	0	31. siRNA-SC-10 PSPC1-A488 DAPI IMPa4-A546_at_TileScan_001 (Stage 46 of 49)	00-htwCowjwFUrk5ahHKQB9uL
65446.1	41677	-0.590964	um	Cell	1	Cell Center of Image Mass	0.000	1.000	625	20	siRNA-SC-10 PSPC1-A488 IMPa4-A546 DAPI 8C2-siRNA-IMP-a2-a4 V2.00	0	31. siRNA-SC-10 PSPC1-A488 DAPI IMPa4-A546_at_TileScan_001 (Stage 46 of 49)	00-htwCowjwFUrk5ahHKQB9uL
65482	41730.2	-0.721911	um	Cell	1	Cell Center of Image Mass	0.000	1.000	626	21	siRNA-SC-10 PSPC1-A488 IMPa4-A546 DAPI 8C2-siRNA-IMP-a2-a4 V2.00	0	31. siRNA-SC-10 PSPC1-A488 DAPI IMPa4-A546_at_TileScan_001 (Stage 46 of 49)	00-htwCowjwFUrk5ahHKQB9uL
65472.3	41681.6	-0.503068	um	Cell	1	Cell Center of Image Mass	0.000	1.000	627	22	siRNA-SC-10 PSPC1-A488 IMPa4-A546 DAPI 8C2-siRNA-IMP-a2-a4 V2.00	0	31. siRNA-SC-10 PSPC1-A488 DAPI IMPa4-A546_at_TileScan_001 (Stage 46 of 49)	00-htwCowjwFUrk5ahHKQB9uL
65420.1	41680.5	-0.612058	um	Cell	1	Cell Center of Image Mass	0.000	1.000	628	23	siRNA-SC-10 PSPC1-A488 IMPa4-A546 DAPI 8C2-siRNA-IMP-a2-a4 V2.00	0	31. siRNA-SC-10 PSPC1-A488 DAPI IMPa4-A546_at_TileScan_001 (Stage 46 of 49)	00-htwCowjwFUrk5ahHKQB9uL
65450.1	41692.5	-0.613985	um	Cell	1	Cell Center of Image Mass	0.000	1.000	629	24	siRNA-SC-10 PSPC1-A488 IMPa4-A546 DAPI 8C2-siRNA-IMP-a2-a4 V2.00	0	31. siRNA-SC-10 PSPC1-A488 DAPI IMPa4-A546_at_TileScan_001 (Stage 46 of 49)	00-htwCowjwFUrk5ahHKQB9uL
65431.4	41715.8	-0.613953	um	Cell	1	Cell Center of Image Mass	0.000	1.000	630	25	siRNA-SC-10 PSPC1-A488 IMPa4-A546 DAPI 8C2-siRNA-IMP-a2-a4 V2.00	0	31. siRNA-SC-10 PSPC1-A488 DAPI IMPa4-A546_at_TileScan_001 (Stage 46 of 49)	00-htwCowjwFUrk5ahHKQB9uL
65456.8	41712.1	-0.429621	um	Cell	1	Cell Center of Image Mass	0.000	1.000	631	26	siRNA-SC-10 PSPC1-A488 IMPa4-A546 DAPI 8C2-siRNA-IMP-a2-a4 V2.00	0	31. siRNA-SC-10 PSPC1-A488 DAPI IMPa4-A546_at_TileScan_001 (Stage 46 of 49)	00-htwCowjwFUrk5ahHKQB9uL
65449.5	41730.4	-0.648377	um	Cell	1	Cell Center of Image Mass	0.000	1.000	632	27	siRNA-SC-10 PSPC1-A488 IMPa4-A546 DAPI 8C2-siRNA-IMP-a2-a4 V2.00	0	31. siRNA-SC-10 PSPC1-A488 DAPI IMPa4-A546_at_TileScan_001 (Stage 46 of 49)	00-htwCowjwFUrk5ahHKQB9uL
65493.6	41700.2	-0.758846	um	Cell	1	Cell Center of Image Mass	0.000	1.000	633	28	siRNA-SC-10 PSPC1-A488 IMPa4-A546 DAPI 8C2-siRNA-IMP-a2-a4 V2.00	0	31. siRNA-SC-10 PSPC1-A488 DAPI IMPa4-A546_at_TileScan_001 (Stage 46 of 49)	00-htwCowjwFUrk5ahHKQB9uL
65526.8	41714.1	-0.755192	um	Cell	1	Cell Center of Image Mass	0.000	1.000	634	29	siRNA-SC-10 PSPC1-A488 IMPa4-A546 DAPI 8C2-siRNA-IMP-a2-a4 V2.00	0	31. siRNA-SC-10 PSPC1-A488 DAPI IMPa4-A546_at_TileScan_001 (Stage 46 of 49)	00-htwCowjwFUrk5ahHKQB9uL
65529.6	41673.6	-0.560475	um	Cell	1	Cell Center of Image Mass	0.000	1.000	635	30	siRNA-SC-10 PSPC1-A488 IMPa4-A546 DAPI 8C2-siRNA-IMP-a2-a4 V2.00	0	31. siRNA-SC-10 PSPC1-A488 DAPI IMPa4-A546_at_TileScan_001 (Stage 46 of 49)	00-htwCowjwFUrk5ahHKQB9uL
65551.8	41697.9	-0.42769	um	Cell	1	Cell Center of Image Mass	0.000	1.000	636	31	siRNA-SC-10 PSPC1-A488 IMPa4-A546 DAPI 8C2-siRNA-IMP-a2-a4 V2.00	0	31. siRNA-SC-10 PSPC1-A488 DAPI IMPa4-A546_at_TileScan_001 (Stage 46 of 49)	00-htwCowjwFUrk5ahHKQB9uL
65512.9	41738.1	-0.577841	um	Cell	1	Cell Center of Image Mass	0.000	1.000	637	32	siRNA-SC-10 PSPC1-A488 IMPa4-A546 DAPI 8C2-siRNA-IMP-a2-a4 V2.00	0	31. siRNA-SC-10 PSPC1-A488 DAPI IMPa4-A546_at_TileScan_001 (Stage 46 of 49)	00-htwCowjwFUrk5ahHKQB9uL
65557.5	41710.6	0.674031	um	Cell	1	Cell Center of Image Mass	0.000	1.000	638	33	siRNA-SC-10 PSPC1-A488 IMPa4-A546 DAPI 8C2-siRNA-IMP-a2-a4 V2.00	0	31. siRNA-SC-10 PSPC1-A488 DAPI IMPa4-A546_at_TileScan_001 (Stage 46 of 49)	00-htwCowjwFUrk5ahHKQB9uL
65548.9	41717.7	0.132166	um	Cell	1	Cell Center of Image Mass	0.000	1.000	639	34	siRNA-SC-10 PSPC1-A488 IMPa4-A546 DAPI 8C2-siRNA-IMP-a2-a4 V2.00	0	31. siRNA-SC-10 PSPC1-A488 DAPI IMPa4-A546_at_TileScan_001 (Stage 46 of 49)	00-htwCowjwFUrk5ahHKQB9uL
65481.4	41615.4	0.507142	um	Cell	1	Cell Center of Image Mass	0.000	1.000	640	0	siRNA-SC-10 PSPC1-A488 IMPa4-A546 DAPI 8C2-siRNA-IMP-a2-a4 V2.00	0	31. siRNA-SC-10 PSPC1-A488 DAPI IMPa4-A546_au_TileScan_001 (Stage 47 of 49)	00-pkU5ynAmqvU6zAUin4JtkS
65454.4	41628.5	0.466017	um	Cell	1	Cell Center of Image Mass	0.000	1.000	641	1	siRNA-SC-10 PSPC1-A488 IMPa4-A546 DAPI 8C2-siRNA-IMP-a2-a4 V2.00	0	31. siRNA-SC-10 PSPC1-A488 DAPI IMPa4-A546_au_TileScan_001 (Stage 47 of 49)	00-pkU5ynAmqvU6zAUin4JtkS
65480.1	41663.7	0.242782	um	Cell	1	Cell Center of Image Mass	0.000	1.000	642	2	siRNA-SC-10 PSPC1-A488 IMPa4-A546 DAPI 8C2-siRNA-IMP-a2-a4 V2.00	0	31. siRNA-SC-10 PSPC1-A488 DAPI IMPa4-A546_au_TileScan_001 (Stage 47 of 49)	00-pkU5ynAmqvU6zAUin4JtkS
65436	41602.5	0.559194	um	Cell	1	Cell Center of Image Mass	0.000	1.000	643	3	siRNA-SC-10 PSPC1-A488 IMPa4-A546 DAPI 8C2-siRNA-IMP-a2-a4 V2.00	0	31. siRNA-SC-10 PSPC1-A488 DAPI IMPa4-A546_au_TileScan_001 (Stage 47 of 49)	00-pkU5ynAmqvU6zAUin4JtkS
65472.9	41600.3	0.583731	um	Cell	1	Cell Center of Image Mass	0.000	1.000	644	4	siRNA-SC-10 PSPC1-A488 IMPa4-A546 DAPI 8C2-siRNA-IMP-a2-a4 V2.00	0	31. siRNA-SC-10 PSPC1-A488 DAPI IMPa4-A546_au_TileScan_001 (Stage 47 of 49)	00-pkU5ynAmqvU6zAUin4JtkS
65481.9	41600.5	0.591949	um	Cell	1	Cell Center of Image Mass	0.000	1.000	645	5	siRNA-SC-10 PSPC1-A488 IMPa4-A546 DAPI 8C2-siRNA-IMP-a2-a4 V2.00	0	31. siRNA-SC-10 PSPC1-A488 DAPI IMPa4-A546_au_TileScan_001 (Stage 47 of 49)	00-pkU5ynAmqvU6zAUin4JtkS
65449.2	41624.1	0.642346	um	Cell	1	Cell Center of Image Mass	0.000	1.000	646	6	siRNA-SC-10 PSPC1-A488 IMPa4-A546 DAPI 8C2-siRNA-IMP-a2-a4 V2.00	0	31. siRNA-SC-10 PSPC1-A488 DAPI IMPa4-A546_au_TileScan_001 (Stage 47 of 49)	00-pkU5ynAmqvU6zAUin4JtkS
65486.6	41641.9	0.465822	um	Cell	1	Cell Center of Image Mass	0.000	1.000	647	7	siRNA-SC-10 PSPC1-A488 IMPa4-A546 DAPI 8C2-siRNA-IMP-a2-a4 V2.00	0	31. siRNA-SC-10 PSPC1-A488 DAPI IMPa4-A546_au_TileScan_001 (Stage 47 of 49)	00-pkU5ynAmqvU6zAUin4JtkS
65435.1	41641.8	0.572422	um	Cell	1	Cell Center of Image Mass	0.000	1.000	648	8	siRNA-SC-10 PSPC1-A488 IMPa4-A546 DAPI 8C2-siRNA-IMP-a2-a4 V2.00	0	31. siRNA-SC-10 PSPC1-A488 DAPI IMPa4-A546_au_TileScan_001 (Stage 47 of 49)	00-pkU5ynAmqvU6zAUin4JtkS
65423.2	41603.3	1.04887	um	Cell	1	Cell Center of Image Mass	0.000	1.000	649	9	siRNA-SC-10 PSPC1-A488 IMPa4-A546 DAPI 8C2-siRNA-IMP-a2-a4 V2.00	0	31. siRNA-SC-10 PSPC1-A488 DAPI IMPa4-A546_au_TileScan_001 (Stage 47 of 49)	00-pkU5ynAmqvU6zAUin4JtkS
65428.3	41621.7	1.05178	um	Cell	1	Cell Center of Image Mass	0.000	1.000	650	10	siRNA-SC-10 PSPC1-A488 IMPa4-A546 DAPI 8C2-siRNA-IMP-a2-a4 V2.00	0	31. siRNA-SC-10 PSPC1-A488 DAPI IMPa4-A546_au_TileScan_001 (Stage 47 of 49)	00-pkU5ynAmqvU6zAUin4JtkS
65419.2	41651.8	0.927796	um	Cell	1	Cell Center of Image Mass	0.000	1.000	651	11	siRNA-SC-10 PSPC1-A488 IMPa4-A546 DAPI 8C2-siRNA-IMP-a2-a4 V2.00	0	31. siRNA-SC-10 PSPC1-A488 DAPI IMPa4-A546_au_TileScan_001 (Stage 47 of 49)	00-pkU5ynAmqvU6zAUin4JtkS
65512.6	41598.5	0.584354	um	Cell	1	Cell Center of Image Mass	0.000	1.000	652	12	siRNA-SC-10 PSPC1-A488 IMPa4-A546 DAPI 8C2-siRNA-IMP-a2-a4 V2.00	0	31. siRNA-SC-10 PSPC1-A488 DAPI IMPa4-A546_au_TileScan_001 (Stage 47 of 49)	00-pkU5ynAmqvU6zAUin4JtkS
65555.7	41602.6	0.636623	um	Cell	1	Cell Center of Image Mass	0.000	1.000	653	13	siRNA-SC-10 PSPC1-A488 IMPa4-A546 DAPI 8C2-siRNA-IMP-a2-a4 V2.00	0	31. siRNA-SC-10 PSPC1-A488 DAPI IMPa4-A546_au_TileScan_001 (Stage 47 of 49)	00-pkU5ynAmqvU6zAUin4JtkS
65524.4	41607.4	0.646915	um	Cell	1	Cell Center of Image Mass	0.000	1.000	654	14	siRNA-SC-10 PSPC1-A488 IMPa4-A546 DAPI 8C2-siRNA-IMP-a2-a4 V2.00	0	31. siRNA-SC-10 PSPC1-A488 DAPI IMPa4-A546_au_TileScan_001 (Stage 47 of 49)	00-pkU5ynAmqvU6zAUin4JtkS
65538.5	41614.9	0.507193	um	Cell	1	Cell Center of Image Mass	0.000	1.000	655	15	siRNA-SC-10 PSPC1-A488 IMPa4-A546 DAPI 8C2-siRNA-IMP-a2-a4 V2.00	0	31. siRNA-SC-10 PSPC1-A488 DAPI IMPa4-A546_au_TileScan_001 (Stage 47 of 49)	00-pkU5ynAmqvU6zAUin4JtkS
65558.2	41618.1	0.476506	um	Cell	1	Cell Center of Image Mass	0.000	1.000	656	16	siRNA-SC-10 PSPC1-A488 IMPa4-A546 DAPI 8C2-siRNA-IMP-a2-a4 V2.00	0	31. siRNA-SC-10 PSPC1-A488 DAPI IMPa4-A546_au_TileScan_001 (Stage 47 of 49)	00-pkU5ynAmqvU6zAUin4JtkS
65521.6	41642.8	0.510126	um	Cell	1	Cell Center of Image Mass	0.000	1.000	657	17	siRNA-SC-10 PSPC1-A488 IMPa4-A546 DAPI 8C2-siRNA-IMP-a2-a4 V2.00	0	31. siRNA-SC-10 PSPC1-A488 DAPI IMPa4-A546_au_TileScan_001 (Stage 47 of 49)	00-pkU5ynAmqvU6zAUin4JtkS
65506.6	41651.6	0.384248	um	Cell	1	Cell Center of Image Mass	0.000	1.000	658	18	siRNA-SC-10 PSPC1-A488 IMPa4-A546 DAPI 8C2-siRNA-IMP-a2-a4 V2.00	0	31. siRNA-SC-10 PSPC1-A488 DAPI IMPa4-A546_au_TileScan_001 (Stage 47 of 49)	00-pkU5ynAmqvU6zAUin4JtkS
65557.5	41654.7	0.506828	um	Cell	1	Cell Center of Image Mass	0.000	1.000	659	19	siRNA-SC-10 PSPC1-A488 IMPa4-A546 DAPI 8C2-siRNA-IMP-a2-a4 V2.00	0	31. siRNA-SC-10 PSPC1-A488 DAPI IMPa4-A546_au_TileScan_001 (Stage 47 of 49)	00-pkU5ynAmqvU6zAUin4JtkS
65548.3	41630.9	0.776037	um	Cell	1	Cell Center of Image Mass	0.000	1.000	660	20	siRNA-SC-10 PSPC1-A488 IMPa4-A546 DAPI 8C2-siRNA-IMP-a2-a4 V2.00	0	31. siRNA-SC-10 PSPC1-A488 DAPI IMPa4-A546_au_TileScan_001 (Stage 47 of 49)	00-pkU5ynAmqvU6zAUin4JtkS
65426.1	41666.9	0.518829	um	Cell	1	Cell Center of Image Mass	0.000	1.000	661	21	siRNA-SC-10 PSPC1-A488 IMPa4-A546 DAPI 8C2-siRNA-IMP-a2-a4 V2.00	0	31. siRNA-SC-10 PSPC1-A488 DAPI IMPa4-A546_au_TileScan_001 (Stage 47 of 49)	00-pkU5ynAmqvU6zAUin4JtkS
65440.4	41681.1	0.508882	um	Cell	1	Cell Center of Image Mass	0.000	1.000	662	22	siRNA-SC-10 PSPC1-A488 IMPa4-A546 DAPI 8C2-siRNA-IMP-a2-a4 V2.00	0	31. siRNA-SC-10 PSPC1-A488 DAPI IMPa4-A546_au_TileScan_001 (Stage 47 of 49)	00-pkU5ynAmqvU6zAUin4JtkS
65479.2	41688.5	0.615423	um	Cell	1	Cell Center of Image Mass	0.000	1.000	663	23	siRNA-SC-10 PSPC1-A488 IMPa4-A546 DAPI 8C2-siRNA-IMP-a2-a4 V2.00	0	31. siRNA-SC-10 PSPC1-A488 DAPI IMPa4-A546_au_TileScan_001 (Stage 47 of 49)	00-pkU5ynAmqvU6zAUin4JtkS
65457.1	41691.2	0.342871	um	Cell	1	Cell Center of Image Mass	0.000	1.000	664	24	siRNA-SC-10 PSPC1-A488 IMPa4-A546 DAPI 8C2-siRNA-IMP-a2-a4 V2.00	0	31. siRNA-SC-10 PSPC1-A488 DAPI IMPa4-A546_au_TileScan_001 (Stage 47 of 49)	00-pkU5ynAmqvU6zAUin4JtkS
65467.4	41711.6	0.525264	um	Cell	1	Cell Center of Image Mass	0.000	1.000	665	25	siRNA-SC-10 PSPC1-A488 IMPa4-A546 DAPI 8C2-siRNA-IMP-a2-a4 V2.00	0	31. siRNA-SC-10 PSPC1-A488 DAPI IMPa4-A546_au_TileScan_001 (Stage 47 of 49)	00-pkU5ynAmqvU6zAUin4JtkS
65442.4	41730.1	0.764038	um	Cell	1	Cell Center of Image Mass	0.000	1.000	666	26	siRNA-SC-10 PSPC1-A488 IMPa4-A546 DAPI 8C2-siRNA-IMP-a2-a4 V2.00	0	31. siRNA-SC-10 PSPC1-A488 DAPI IMPa4-A546_au_TileScan_001 (Stage 47 of 49)	00-pkU5ynAmqvU6zAUin4JtkS
65458.5	41737.6	1.037	um	Cell	1	Cell Center of Image Mass	0.000	1.000	667	27	siRNA-SC-10 PSPC1-A488 IMPa4-A546 DAPI 8C2-siRNA-IMP-a2-a4 V2.00	0	31. siRNA-SC-10 PSPC1-A488 DAPI IMPa4-A546_au_TileScan_001 (Stage 47 of 49)	00-pkU5ynAmqvU6zAUin4JtkS
65419.8	41709.1	1.15378	um	Cell	1	Cell Center of Image Mass	0.000	1.000	668	28	siRNA-SC-10 PSPC1-A488 IMPa4-A546 DAPI 8C2-siRNA-IMP-a2-a4 V2.00	0	31. siRNA-SC-10 PSPC1-A488 DAPI IMPa4-A546_au_TileScan_001 (Stage 47 of 49)	00-pkU5ynAmqvU6zAUin4JtkS
65444.3	41705.3	0.999054	um	Cell	1	Cell Center of Image Mass	0.000	1.000	669	29	siRNA-SC-10 PSPC1-A488 IMPa4-A546 DAPI 8C2-siRNA-IMP-a2-a4 V2.00	0	31. siRNA-SC-10 PSPC1-A488 DAPI IMPa4-A546_au_TileScan_001 (Stage 47 of 49)	00-pkU5ynAmqvU6zAUin4JtkS
65491.3	41697.3	0.307504	um	Cell	1	Cell Center of Image Mass	0.000	1.000	670	30	siRNA-SC-10 PSPC1-A488 IMPa4-A546 DAPI 8C2-siRNA-IMP-a2-a4 V2.00	0	31. siRNA-SC-10 PSPC1-A488 DAPI IMPa4-A546_au_TileScan_001 (Stage 47 of 49)	00-pkU5ynAmqvU6zAUin4JtkS
65537.5	41733.5	0.366525	um	Cell	1	Cell Center of Image Mass	0.000	1.000	671	31	siRNA-SC-10 PSPC1-A488 IMPa4-A546 DAPI 8C2-siRNA-IMP-a2-a4 V2.00	0	31. siRNA-SC-10 PSPC1-A488 DAPI IMPa4-A546_au_TileScan_001 (Stage 47 of 49)	00-pkU5ynAmqvU6zAUin4JtkS
65548.7	41670.6	0.538758	um	Cell	1	Cell Center of Image Mass	0.000	1.000	672	32	siRNA-SC-10 PSPC1-A488 IMPa4-A546 DAPI 8C2-siRNA-IMP-a2-a4 V2.00	0	31. siRNA-SC-10 PSPC1-A488 DAPI IMPa4-A546_au_TileScan_001 (Stage 47 of 49)	00-pkU5ynAmqvU6zAUin4JtkS
65518.8	41674.6	0.571252	um	Cell	1	Cell Center of Image Mass	0.000	1.000	673	33	siRNA-SC-10 PSPC1-A488 IMPa4-A546 DAPI 8C2-siRNA-IMP-a2-a4 V2.00	0	31. siRNA-SC-10 PSPC1-A488 DAPI IMPa4-A546_au_TileScan_001 (Stage 47 of 49)	00-pkU5ynAmqvU6zAUin4JtkS
65532.9	41678	0.579145	um	Cell	1	Cell Center of Image Mass	0.000	1.000	674	34	siRNA-SC-10 PSPC1-A488 IMPa4-A546 DAPI 8C2-siRNA-IMP-a2-a4 V2.00	0	31. siRNA-SC-10 PSPC1-A488 DAPI IMPa4-A546_au_TileScan_001 (Stage 47 of 49)	00-pkU5ynAmqvU6zAUin4JtkS
65503.8	41681.4	0.47577	um	Cell	1	Cell Center of Image Mass	0.000	1.000	675	35	siRNA-SC-10 PSPC1-A488 IMPa4-A546 DAPI 8C2-siRNA-IMP-a2-a4 V2.00	0	31. siRNA-SC-10 PSPC1-A488 DAPI IMPa4-A546_au_TileScan_001 (Stage 47 of 49)	00-pkU5ynAmqvU6zAUin4JtkS
65515.6	41698.5	0.45986	um	Cell	1	Cell Center of Image Mass	0.000	1.000	676	36	siRNA-SC-10 PSPC1-A488 IMPa4-A546 DAPI 8C2-siRNA-IMP-a2-a4 V2.00	0	31. siRNA-SC-10 PSPC1-A488 DAPI IMPa4-A546_au_TileScan_001 (Stage 47 of 49)	00-pkU5ynAmqvU6zAUin4JtkS
65520.6	41715.9	0.506972	um	Cell	1	Cell Center of Image Mass	0.000	1.000	677	37	siRNA-SC-10 PSPC1-A488 IMPa4-A546 DAPI 8C2-siRNA-IMP-a2-a4 V2.00	0	31. siRNA-SC-10 PSPC1-A488 DAPI IMPa4-A546_au_TileScan_001 (Stage 47 of 49)	00-pkU5ynAmqvU6zAUin4JtkS
65559.4	41717.2	0.698841	um	Cell	1	Cell Center of Image Mass	0.000	1.000	678	38	siRNA-SC-10 PSPC1-A488 IMPa4-A546 DAPI 8C2-siRNA-IMP-a2-a4 V2.00	0	31. siRNA-SC-10 PSPC1-A488 DAPI IMPa4-A546_au_TileScan_001 (Stage 47 of 49)	00-pkU5ynAmqvU6zAUin4JtkS
65496.3	41725.7	0.48646	um	Cell	1	Cell Center of Image Mass	0.000	1.000	679	39	siRNA-SC-10 PSPC1-A488 IMPa4-A546 DAPI 8C2-siRNA-IMP-a2-a4 V2.00	0	31. siRNA-SC-10 PSPC1-A488 DAPI IMPa4-A546_au_TileScan_001 (Stage 47 of 49)	00-pkU5ynAmqvU6zAUin4JtkS
65547.1	41729.9	0.379498	um	Cell	1	Cell Center of Image Mass	0.000	1.000	680	40	siRNA-SC-10 PSPC1-A488 IMPa4-A546 DAPI 8C2-siRNA-IMP-a2-a4 V2.00	0	31. siRNA-SC-10 PSPC1-A488 DAPI IMPa4-A546_au_TileScan_001 (Stage 47 of 49)	00-pkU5ynAmqvU6zAUin4JtkS
65557.4	41694.4	1.38047	um	Cell	1	Cell Center of Image Mass	0.000	1.000	681	41	siRNA-SC-10 PSPC1-A488 IMPa4-A546 DAPI 8C2-siRNA-IMP-a2-a4 V2.00	0	31. siRNA-SC-10 PSPC1-A488 DAPI IMPa4-A546_au_TileScan_001 (Stage 47 of 49)	00-pkU5ynAmqvU6zAUin4JtkS
65540.5	41696.3	0.956519	um	Cell	1	Cell Center of Image Mass	0.000	1.000	682	42	siRNA-SC-10 PSPC1-A488 IMPa4-A546 DAPI 8C2-siRNA-IMP-a2-a4 V2.00	0	31. siRNA-SC-10 PSPC1-A488 DAPI IMPa4-A546_au_TileScan_001 (Stage 47 of 49)	00-pkU5ynAmqvU6zAUin4JtkS
65467.3	41604.3	0.222183	um	Cell	1	Cell Center of Image Mass	0.000	1.000	683	0	siRNA-SC-10 PSPC1-A488 IMPa4-A546 DAPI 8C2-siRNA-IMP-a2-a4 V2.00	0	31. siRNA-SC-10 PSPC1-A488 DAPI IMPa4-A546_av_TileScan_001 (Stage 48 of 49)	00-vuQhphV7pmzKYbYJgUofMb
65434.3	41608.9	0.322818	um	Cell	1	Cell Center of Image Mass	0.000	1.000	684	1	siRNA-SC-10 PSPC1-A488 IMPa4-A546 DAPI 8C2-siRNA-IMP-a2-a4 V2.00	0	31. siRNA-SC-10 PSPC1-A488 DAPI IMPa4-A546_av_TileScan_001 (Stage 48 of 49)	00-vuQhphV7pmzKYbYJgUofMb
65454.1	41610.5	0.41097	um	Cell	1	Cell Center of Image Mass	0.000	1.000	685	2	siRNA-SC-10 PSPC1-A488 IMPa4-A546 DAPI 8C2-siRNA-IMP-a2-a4 V2.00	0	31. siRNA-SC-10 PSPC1-A488 DAPI IMPa4-A546_av_TileScan_001 (Stage 48 of 49)	00-vuQhphV7pmzKYbYJgUofMb
65423.2	41620	0.250495	um	Cell	1	Cell Center of Image Mass	0.000	1.000	686	3	siRNA-SC-10 PSPC1-A488 IMPa4-A546 DAPI 8C2-siRNA-IMP-a2-a4 V2.00	0	31. siRNA-SC-10 PSPC1-A488 DAPI IMPa4-A546_av_TileScan_001 (Stage 48 of 49)	00-vuQhphV7pmzKYbYJgUofMb
65476.6	41620.9	0.313937	um	Cell	1	Cell Center of Image Mass	0.000	1.000	687	4	siRNA-SC-10 PSPC1-A488 IMPa4-A546 DAPI 8C2-siRNA-IMP-a2-a4 V2.00	0	31. siRNA-SC-10 PSPC1-A488 DAPI IMPa4-A546_av_TileScan_001 (Stage 48 of 49)	00-vuQhphV7pmzKYbYJgUofMb
65461.5	41626.6	0.400839	um	Cell	1	Cell Center of Image Mass	0.000	1.000	688	5	siRNA-SC-10 PSPC1-A488 IMPa4-A546 DAPI 8C2-siRNA-IMP-a2-a4 V2.00	0	31. siRNA-SC-10 PSPC1-A488 DAPI IMPa4-A546_av_TileScan_001 (Stage 48 of 49)	00-vuQhphV7pmzKYbYJgUofMb
65455.7	41639	0.528749	um	Cell	1	Cell Center of Image Mass	0.000	1.000	689	6	siRNA-SC-10 PSPC1-A488 IMPa4-A546 DAPI 8C2-siRNA-IMP-a2-a4 V2.00	0	31. siRNA-SC-10 PSPC1-A488 DAPI IMPa4-A546_av_TileScan_001 (Stage 48 of 49)	00-vuQhphV7pmzKYbYJgUofMb
65471.5	41648.3	0.222161	um	Cell	1	Cell Center of Image Mass	0.000	1.000	690	7	siRNA-SC-10 PSPC1-A488 IMPa4-A546 DAPI 8C2-siRNA-IMP-a2-a4 V2.00	0	31. siRNA-SC-10 PSPC1-A488 DAPI IMPa4-A546_av_TileScan_001 (Stage 48 of 49)	00-vuQhphV7pmzKYbYJgUofMb
65422.8	41654.6	0.357061	um	Cell	1	Cell Center of Image Mass	0.000	1.000	691	8	siRNA-SC-10 PSPC1-A488 IMPa4-A546 DAPI 8C2-siRNA-IMP-a2-a4 V2.00	0	31. siRNA-SC-10 PSPC1-A488 DAPI IMPa4-A546_av_TileScan_001 (Stage 48 of 49)	00-vuQhphV7pmzKYbYJgUofMb
65483.5	41663.1	0.167249	um	Cell	1	Cell Center of Image Mass	0.000	1.000	692	9	siRNA-SC-10 PSPC1-A488 IMPa4-A546 DAPI 8C2-siRNA-IMP-a2-a4 V2.00	0	31. siRNA-SC-10 PSPC1-A488 DAPI IMPa4-A546_av_TileScan_001 (Stage 48 of 49)	00-vuQhphV7pmzKYbYJgUofMb
65426	41597.4	0.583506	um	Cell	1	Cell Center of Image Mass	0.000	1.000	693	10	siRNA-SC-10 PSPC1-A488 IMPa4-A546 DAPI 8C2-siRNA-IMP-a2-a4 V2.00	0	31. siRNA-SC-10 PSPC1-A488 DAPI IMPa4-A546_av_TileScan_001 (Stage 48 of 49)	00-vuQhphV7pmzKYbYJgUofMb
65448.9	41598.4	0.578935	um	Cell	1	Cell Center of Image Mass	0.000	1.000	694	11	siRNA-SC-10 PSPC1-A488 IMPa4-A546 DAPI 8C2-siRNA-IMP-a2-a4 V2.00	0	31. siRNA-SC-10 PSPC1-A488 DAPI IMPa4-A546_av_TileScan_001 (Stage 48 of 49)	00-vuQhphV7pmzKYbYJgUofMb
65442.4	41634.8	0.548421	um	Cell	1	Cell Center of Image Mass	0.000	1.000	695	12	siRNA-SC-10 PSPC1-A488 IMPa4-A546 DAPI 8C2-siRNA-IMP-a2-a4 V2.00	0	31. siRNA-SC-10 PSPC1-A488 DAPI IMPa4-A546_av_TileScan_001 (Stage 48 of 49)	00-vuQhphV7pmzKYbYJgUofMb
65503.5	41596.6	0.307446	um	Cell	1	Cell Center of Image Mass	0.000	1.000	696	13	siRNA-SC-10 PSPC1-A488 IMPa4-A546 DAPI 8C2-siRNA-IMP-a2-a4 V2.00	0	31. siRNA-SC-10 PSPC1-A488 DAPI IMPa4-A546_av_TileScan_001 (Stage 48 of 49)	00-vuQhphV7pmzKYbYJgUofMb
65513.9	41606.4	0.376102	um	Cell	1	Cell Center of Image Mass	0.000	1.000	697	14	siRNA-SC-10 PSPC1-A488 IMPa4-A546 DAPI 8C2-siRNA-IMP-a2-a4 V2.00	0	31. siRNA-SC-10 PSPC1-A488 DAPI IMPa4-A546_av_TileScan_001 (Stage 48 of 49)	00-vuQhphV7pmzKYbYJgUofMb
65531.7	41607.9	0.537974	um	Cell	1	Cell Center of Image Mass	0.000	1.000	698	15	siRNA-SC-10 PSPC1-A488 IMPa4-A546 DAPI 8C2-siRNA-IMP-a2-a4 V2.00	0	31. siRNA-SC-10 PSPC1-A488 DAPI IMPa4-A546_av_TileScan_001 (Stage 48 of 49)	00-vuQhphV7pmzKYbYJgUofMb
65489.9	41611.3	0.30079	um	Cell	1	Cell Center of Image Mass	0.000	1.000	699	16	siRNA-SC-10 PSPC1-A488 IMPa4-A546 DAPI 8C2-siRNA-IMP-a2-a4 V2.00	0	31. siRNA-SC-10 PSPC1-A488 DAPI IMPa4-A546_av_TileScan_001 (Stage 48 of 49)	00-vuQhphV7pmzKYbYJgUofMb
65543.9	41617.9	0.344014	um	Cell	1	Cell Center of Image Mass	0.000	1.000	700	17	siRNA-SC-10 PSPC1-A488 IMPa4-A546 DAPI 8C2-siRNA-IMP-a2-a4 V2.00	0	31. siRNA-SC-10 PSPC1-A488 DAPI IMPa4-A546_av_TileScan_001 (Stage 48 of 49)	00-vuQhphV7pmzKYbYJgUofMb
65500.3	41625.2	0.440726	um	Cell	1	Cell Center of Image Mass	0.000	1.000	701	18	siRNA-SC-10 PSPC1-A488 IMPa4-A546 DAPI 8C2-siRNA-IMP-a2-a4 V2.00	0	31. siRNA-SC-10 PSPC1-A488 DAPI IMPa4-A546_av_TileScan_001 (Stage 48 of 49)	00-vuQhphV7pmzKYbYJgUofMb
65513.1	41636	0.386903	um	Cell	1	Cell Center of Image Mass	0.000	1.000	702	19	siRNA-SC-10 PSPC1-A488 IMPa4-A546 DAPI 8C2-siRNA-IMP-a2-a4 V2.00	0	31. siRNA-SC-10 PSPC1-A488 DAPI IMPa4-A546_av_TileScan_001 (Stage 48 of 49)	00-vuQhphV7pmzKYbYJgUofMb
65542.8	41639.2	0.422302	um	Cell	1	Cell Center of Image Mass	0.000	1.000	703	20	siRNA-SC-10 PSPC1-A488 IMPa4-A546 DAPI 8C2-siRNA-IMP-a2-a4 V2.00	0	31. siRNA-SC-10 PSPC1-A488 DAPI IMPa4-A546_av_TileScan_001 (Stage 48 of 49)	00-vuQhphV7pmzKYbYJgUofMb
65498.8	41642	0.217785	um	Cell	1	Cell Center of Image Mass	0.000	1.000	704	21	siRNA-SC-10 PSPC1-A488 IMPa4-A546 DAPI 8C2-siRNA-IMP-a2-a4 V2.00	0	31. siRNA-SC-10 PSPC1-A488 DAPI IMPa4-A546_av_TileScan_001 (Stage 48 of 49)	00-vuQhphV7pmzKYbYJgUofMb
65526.5	41648.7	0.195408	um	Cell	1	Cell Center of Image Mass	0.000	1.000	705	22	siRNA-SC-10 PSPC1-A488 IMPa4-A546 DAPI 8C2-siRNA-IMP-a2-a4 V2.00	0	31. siRNA-SC-10 PSPC1-A488 DAPI IMPa4-A546_av_TileScan_001 (Stage 48 of 49)	00-vuQhphV7pmzKYbYJgUofMb
65503.1	41661.7	0.179666	um	Cell	1	Cell Center of Image Mass	0.000	1.000	706	23	siRNA-SC-10 PSPC1-A488 IMPa4-A546 DAPI 8C2-siRNA-IMP-a2-a4 V2.00	0	31. siRNA-SC-10 PSPC1-A488 DAPI IMPa4-A546_av_TileScan_001 (Stage 48 of 49)	00-vuQhphV7pmzKYbYJgUofMb
65544.8	41597.1	0.762596	um	Cell	1	Cell Center of Image Mass	0.000	1.000	707	24	siRNA-SC-10 PSPC1-A488 IMPa4-A546 DAPI 8C2-siRNA-IMP-a2-a4 V2.00	0	31. siRNA-SC-10 PSPC1-A488 DAPI IMPa4-A546_av_TileScan_001 (Stage 48 of 49)	00-vuQhphV7pmzKYbYJgUofMb
65554.3	41600.9	0.474442	um	Cell	1	Cell Center of Image Mass	0.000	1.000	708	25	siRNA-SC-10 PSPC1-A488 IMPa4-A546 DAPI 8C2-siRNA-IMP-a2-a4 V2.00	0	31. siRNA-SC-10 PSPC1-A488 DAPI IMPa4-A546_av_TileScan_001 (Stage 48 of 49)	00-vuQhphV7pmzKYbYJgUofMb
65437.8	41667.1	0.377003	um	Cell	1	Cell Center of Image Mass	0.000	1.000	709	26	siRNA-SC-10 PSPC1-A488 IMPa4-A546 DAPI 8C2-siRNA-IMP-a2-a4 V2.00	0	31. siRNA-SC-10 PSPC1-A488 DAPI IMPa4-A546_av_TileScan_001 (Stage 48 of 49)	00-vuQhphV7pmzKYbYJgUofMb
65422.1	41670.8	0.371576	um	Cell	1	Cell Center of Image Mass	0.000	1.000	710	27	siRNA-SC-10 PSPC1-A488 IMPa4-A546 DAPI 8C2-siRNA-IMP-a2-a4 V2.00	0	31. siRNA-SC-10 PSPC1-A488 DAPI IMPa4-A546_av_TileScan_001 (Stage 48 of 49)	00-vuQhphV7pmzKYbYJgUofMb
65453.3	41685.3	0.304875	um	Cell	1	Cell Center of Image Mass	0.000	1.000	711	28	siRNA-SC-10 PSPC1-A488 IMPa4-A546 DAPI 8C2-siRNA-IMP-a2-a4 V2.00	0	31. siRNA-SC-10 PSPC1-A488 DAPI IMPa4-A546_av_TileScan_001 (Stage 48 of 49)	00-vuQhphV7pmzKYbYJgUofMb
65467.1	41704.2	0.218293	um	Cell	1	Cell Center of Image Mass	0.000	1.000	712	29	siRNA-SC-10 PSPC1-A488 IMPa4-A546 DAPI 8C2-siRNA-IMP-a2-a4 V2.00	0	31. siRNA-SC-10 PSPC1-A488 DAPI IMPa4-A546_av_TileScan_001 (Stage 48 of 49)	00-vuQhphV7pmzKYbYJgUofMb
65461.9	41714.7	0.303483	um	Cell	1	Cell Center of Image Mass	0.000	1.000	713	30	siRNA-SC-10 PSPC1-A488 IMPa4-A546 DAPI 8C2-siRNA-IMP-a2-a4 V2.00	0	31. siRNA-SC-10 PSPC1-A488 DAPI IMPa4-A546_av_TileScan_001 (Stage 48 of 49)	00-vuQhphV7pmzKYbYJgUofMb
65472.5	41678	0.353704	um	Cell	1	Cell Center of Image Mass	0.000	1.000	714	31	siRNA-SC-10 PSPC1-A488 IMPa4-A546 DAPI 8C2-siRNA-IMP-a2-a4 V2.00	0	31. siRNA-SC-10 PSPC1-A488 DAPI IMPa4-A546_av_TileScan_001 (Stage 48 of 49)	00-vuQhphV7pmzKYbYJgUofMb
65433.7	41697.3	0.393977	um	Cell	1	Cell Center of Image Mass	0.000	1.000	715	32	siRNA-SC-10 PSPC1-A488 IMPa4-A546 DAPI 8C2-siRNA-IMP-a2-a4 V2.00	0	31. siRNA-SC-10 PSPC1-A488 DAPI IMPa4-A546_av_TileScan_001 (Stage 48 of 49)	00-vuQhphV7pmzKYbYJgUofMb
65425.6	41718.7	0.466631	um	Cell	1	Cell Center of Image Mass	0.000	1.000	716	33	siRNA-SC-10 PSPC1-A488 IMPa4-A546 DAPI 8C2-siRNA-IMP-a2-a4 V2.00	0	31. siRNA-SC-10 PSPC1-A488 DAPI IMPa4-A546_av_TileScan_001 (Stage 48 of 49)	00-vuQhphV7pmzKYbYJgUofMb
65439.2	41731.3	0.298732	um	Cell	1	Cell Center of Image Mass	0.000	1.000	717	34	siRNA-SC-10 PSPC1-A488 IMPa4-A546 DAPI 8C2-siRNA-IMP-a2-a4 V2.00	0	31. siRNA-SC-10 PSPC1-A488 DAPI IMPa4-A546_av_TileScan_001 (Stage 48 of 49)	00-vuQhphV7pmzKYbYJgUofMb
65420	41695.9	1.33991	um	Cell	1	Cell Center of Image Mass	0.000	1.000	718	35	siRNA-SC-10 PSPC1-A488 IMPa4-A546 DAPI 8C2-siRNA-IMP-a2-a4 V2.00	0	31. siRNA-SC-10 PSPC1-A488 DAPI IMPa4-A546_av_TileScan_001 (Stage 48 of 49)	00-vuQhphV7pmzKYbYJgUofMb
65559.2	41682	-0.106606	um	Cell	1	Cell Center of Image Mass	0.000	1.000	719	36	siRNA-SC-10 PSPC1-A488 IMPa4-A546 DAPI 8C2-siRNA-IMP-a2-a4 V2.00	0	31. siRNA-SC-10 PSPC1-A488 DAPI IMPa4-A546_av_TileScan_001 (Stage 48 of 49)	00-vuQhphV7pmzKYbYJgUofMb
65537.3	41712.7	0.104255	um	Cell	1	Cell Center of Image Mass	0.000	1.000	720	37	siRNA-SC-10 PSPC1-A488 IMPa4-A546 DAPI 8C2-siRNA-IMP-a2-a4 V2.00	0	31. siRNA-SC-10 PSPC1-A488 DAPI IMPa4-A546_av_TileScan_001 (Stage 48 of 49)	00-vuQhphV7pmzKYbYJgUofMb
65517	41719.7	0.0726992	um	Cell	1	Cell Center of Image Mass	0.000	1.000	721	38	siRNA-SC-10 PSPC1-A488 IMPa4-A546 DAPI 8C2-siRNA-IMP-a2-a4 V2.00	0	31. siRNA-SC-10 PSPC1-A488 DAPI IMPa4-A546_av_TileScan_001 (Stage 48 of 49)	00-vuQhphV7pmzKYbYJgUofMb
65503.5	41688.5	0.359693	um	Cell	1	Cell Center of Image Mass	0.000	1.000	722	39	siRNA-SC-10 PSPC1-A488 IMPa4-A546 DAPI 8C2-siRNA-IMP-a2-a4 V2.00	0	31. siRNA-SC-10 PSPC1-A488 DAPI IMPa4-A546_av_TileScan_001 (Stage 48 of 49)	00-vuQhphV7pmzKYbYJgUofMb
65495.3	41714.1	0.154577	um	Cell	1	Cell Center of Image Mass	0.000	1.000	723	40	siRNA-SC-10 PSPC1-A488 IMPa4-A546 DAPI 8C2-siRNA-IMP-a2-a4 V2.00	0	31. siRNA-SC-10 PSPC1-A488 DAPI IMPa4-A546_av_TileScan_001 (Stage 48 of 49)	00-vuQhphV7pmzKYbYJgUofMb
65559.1	41719.6	0.0716941	um	Cell	1	Cell Center of Image Mass	0.000	1.000	724	41	siRNA-SC-10 PSPC1-A488 IMPa4-A546 DAPI 8C2-siRNA-IMP-a2-a4 V2.00	0	31. siRNA-SC-10 PSPC1-A488 DAPI IMPa4-A546_av_TileScan_001 (Stage 48 of 49)	00-vuQhphV7pmzKYbYJgUofMb
65544.5	41731.3	0.100808	um	Cell	1	Cell Center of Image Mass	0.000	1.000	725	42	siRNA-SC-10 PSPC1-A488 IMPa4-A546 DAPI 8C2-siRNA-IMP-a2-a4 V2.00	0	31. siRNA-SC-10 PSPC1-A488 DAPI IMPa4-A546_av_TileScan_001 (Stage 48 of 49)	00-vuQhphV7pmzKYbYJgUofMb
65527.3	41732.3	0.219511	um	Cell	1	Cell Center of Image Mass	0.000	1.000	726	43	siRNA-SC-10 PSPC1-A488 IMPa4-A546 DAPI 8C2-siRNA-IMP-a2-a4 V2.00	0	31. siRNA-SC-10 PSPC1-A488 DAPI IMPa4-A546_av_TileScan_001 (Stage 48 of 49)	00-vuQhphV7pmzKYbYJgUofMb
65418.8	41645	0.390263	um	Cell	1	Cell Center of Image Mass	0.000	1.000	727	0	siRNA-SC-10 PSPC1-A488 IMPa4-A546 DAPI 8C2-siRNA-IMP-a2-a4 V2.00	0	31. siRNA-SC-10 PSPC1-A488 DAPI IMPa4-A546_aw_TileScan_001 (Stage 49 of 49)	00-DLpdcJufvE3goLLVNmwQQF
65419.2	41602.2	0.785618	um	Cell	1	Cell Center of Image Mass	0.000	1.000	728	1	siRNA-SC-10 PSPC1-A488 IMPa4-A546 DAPI 8C2-siRNA-IMP-a2-a4 V2.00	0	31. siRNA-SC-10 PSPC1-A488 DAPI IMPa4-A546_aw_TileScan_001 (Stage 49 of 49)	00-DLpdcJufvE3goLLVNmwQQF
65461.8	41601.5	0.697393	um	Cell	1	Cell Center of Image Mass	0.000	1.000	729	2	siRNA-SC-10 PSPC1-A488 IMPa4-A546 DAPI 8C2-siRNA-IMP-a2-a4 V2.00	0	31. siRNA-SC-10 PSPC1-A488 DAPI IMPa4-A546_aw_TileScan_001 (Stage 49 of 49)	00-DLpdcJufvE3goLLVNmwQQF
65433.5	41615.3	0.743574	um	Cell	1	Cell Center of Image Mass	0.000	1.000	730	3	siRNA-SC-10 PSPC1-A488 IMPa4-A546 DAPI 8C2-siRNA-IMP-a2-a4 V2.00	0	31. siRNA-SC-10 PSPC1-A488 DAPI IMPa4-A546_aw_TileScan_001 (Stage 49 of 49)	00-DLpdcJufvE3goLLVNmwQQF
65476.1	41616	0.449517	um	Cell	1	Cell Center of Image Mass	0.000	1.000	731	4	siRNA-SC-10 PSPC1-A488 IMPa4-A546 DAPI 8C2-siRNA-IMP-a2-a4 V2.00	0	31. siRNA-SC-10 PSPC1-A488 DAPI IMPa4-A546_aw_TileScan_001 (Stage 49 of 49)	00-DLpdcJufvE3goLLVNmwQQF
65439.4	41634.9	0.640447	um	Cell	1	Cell Center of Image Mass	0.000	1.000	732	5	siRNA-SC-10 PSPC1-A488 IMPa4-A546 DAPI 8C2-siRNA-IMP-a2-a4 V2.00	0	31. siRNA-SC-10 PSPC1-A488 DAPI IMPa4-A546_aw_TileScan_001 (Stage 49 of 49)	00-DLpdcJufvE3goLLVNmwQQF
65486.6	41641.7	0.369107	um	Cell	1	Cell Center of Image Mass	0.000	1.000	733	6	siRNA-SC-10 PSPC1-A488 IMPa4-A546 DAPI 8C2-siRNA-IMP-a2-a4 V2.00	0	31. siRNA-SC-10 PSPC1-A488 DAPI IMPa4-A546_aw_TileScan_001 (Stage 49 of 49)	00-DLpdcJufvE3goLLVNmwQQF
65552.5	41612	0.386351	um	Cell	1	Cell Center of Image Mass	0.000	1.000	734	7	siRNA-SC-10 PSPC1-A488 IMPa4-A546 DAPI 8C2-siRNA-IMP-a2-a4 V2.00	0	31. siRNA-SC-10 PSPC1-A488 DAPI IMPa4-A546_aw_TileScan_001 (Stage 49 of 49)	00-DLpdcJufvE3goLLVNmwQQF
65516	41620.9	0.478872	um	Cell	1	Cell Center of Image Mass	0.000	1.000	735	8	siRNA-SC-10 PSPC1-A488 IMPa4-A546 DAPI 8C2-siRNA-IMP-a2-a4 V2.00	0	31. siRNA-SC-10 PSPC1-A488 DAPI IMPa4-A546_aw_TileScan_001 (Stage 49 of 49)	00-DLpdcJufvE3goLLVNmwQQF
65555.7	41635.6	0.255851	um	Cell	1	Cell Center of Image Mass	0.000	1.000	736	9	siRNA-SC-10 PSPC1-A488 IMPa4-A546 DAPI 8C2-siRNA-IMP-a2-a4 V2.00	0	31. siRNA-SC-10 PSPC1-A488 DAPI IMPa4-A546_aw_TileScan_001 (Stage 49 of 49)	00-DLpdcJufvE3goLLVNmwQQF
65530	41641.2	0.195839	um	Cell	1	Cell Center of Image Mass	0.000	1.000	737	10	siRNA-SC-10 PSPC1-A488 IMPa4-A546 DAPI 8C2-siRNA-IMP-a2-a4 V2.00	0	31. siRNA-SC-10 PSPC1-A488 DAPI IMPa4-A546_aw_TileScan_001 (Stage 49 of 49)	00-DLpdcJufvE3goLLVNmwQQF
65557	41668.2	0.389784	um	Cell	1	Cell Center of Image Mass	0.000	1.000	738	11	siRNA-SC-10 PSPC1-A488 IMPa4-A546 DAPI 8C2-siRNA-IMP-a2-a4 V2.00	0	31. siRNA-SC-10 PSPC1-A488 DAPI IMPa4-A546_aw_TileScan_001 (Stage 49 of 49)	00-DLpdcJufvE3goLLVNmwQQF
65519.6	41599.4	0.389357	um	Cell	1	Cell Center of Image Mass	0.000	1.000	739	12	siRNA-SC-10 PSPC1-A488 IMPa4-A546 DAPI 8C2-siRNA-IMP-a2-a4 V2.00	0	31. siRNA-SC-10 PSPC1-A488 DAPI IMPa4-A546_aw_TileScan_001 (Stage 49 of 49)	00-DLpdcJufvE3goLLVNmwQQF
65492	41602	0.44148	um	Cell	1	Cell Center of Image Mass	0.000	1.000	740	13	siRNA-SC-10 PSPC1-A488 IMPa4-A546 DAPI 8C2-siRNA-IMP-a2-a4 V2.00	0	31. siRNA-SC-10 PSPC1-A488 DAPI IMPa4-A546_aw_TileScan_001 (Stage 49 of 49)	00-DLpdcJufvE3goLLVNmwQQF
65426.2	41680.3	0.395577	um	Cell	1	Cell Center of Image Mass	0.000	1.000	741	14	siRNA-SC-10 PSPC1-A488 IMPa4-A546 DAPI 8C2-siRNA-IMP-a2-a4 V2.00	0	31. siRNA-SC-10 PSPC1-A488 DAPI IMPa4-A546_aw_TileScan_001 (Stage 49 of 49)	00-DLpdcJufvE3goLLVNmwQQF
65448.7	41695.2	0.341106	um	Cell	1	Cell Center of Image Mass	0.000	1.000	742	15	siRNA-SC-10 PSPC1-A488 IMPa4-A546 DAPI 8C2-siRNA-IMP-a2-a4 V2.00	0	31. siRNA-SC-10 PSPC1-A488 DAPI IMPa4-A546_aw_TileScan_001 (Stage 49 of 49)	00-DLpdcJufvE3goLLVNmwQQF
65438.4	41717.6	0.343337	um	Cell	1	Cell Center of Image Mass	0.000	1.000	743	16	siRNA-SC-10 PSPC1-A488 IMPa4-A546 DAPI 8C2-siRNA-IMP-a2-a4 V2.00	0	31. siRNA-SC-10 PSPC1-A488 DAPI IMPa4-A546_aw_TileScan_001 (Stage 49 of 49)	00-DLpdcJufvE3goLLVNmwQQF
65448.8	41734.2	0.285707	um	Cell	1	Cell Center of Image Mass	0.000	1.000	744	17	siRNA-SC-10 PSPC1-A488 IMPa4-A546 DAPI 8C2-siRNA-IMP-a2-a4 V2.00	0	31. siRNA-SC-10 PSPC1-A488 DAPI IMPa4-A546_aw_TileScan_001 (Stage 49 of 49)	00-DLpdcJufvE3goLLVNmwQQF
65422.8	41726.1	0.52516	um	Cell	1	Cell Center of Image Mass	0.000	1.000	745	18	siRNA-SC-10 PSPC1-A488 IMPa4-A546 DAPI 8C2-siRNA-IMP-a2-a4 V2.00	0	31. siRNA-SC-10 PSPC1-A488 DAPI IMPa4-A546_aw_TileScan_001 (Stage 49 of 49)	00-DLpdcJufvE3goLLVNmwQQF
65474.9	41695.6	1.51938	um	Cell	1	Cell Center of Image Mass	0.000	1.000	746	19	siRNA-SC-10 PSPC1-A488 IMPa4-A546 DAPI 8C2-siRNA-IMP-a2-a4 V2.00	0	31. siRNA-SC-10 PSPC1-A488 DAPI IMPa4-A546_aw_TileScan_001 (Stage 49 of 49)	00-DLpdcJufvE3goLLVNmwQQF
65478.5	41709.8	1.53747	um	Cell	1	Cell Center of Image Mass	0.000	1.000	747	20	siRNA-SC-10 PSPC1-A488 IMPa4-A546 DAPI 8C2-siRNA-IMP-a2-a4 V2.00	0	31. siRNA-SC-10 PSPC1-A488 DAPI IMPa4-A546_aw_TileScan_001 (Stage 49 of 49)	00-DLpdcJufvE3goLLVNmwQQF
65476.8	41724	2.01417	um	Cell	1	Cell Center of Image Mass	0.000	1.000	748	21	siRNA-SC-10 PSPC1-A488 IMPa4-A546 DAPI 8C2-siRNA-IMP-a2-a4 V2.00	0	31. siRNA-SC-10 PSPC1-A488 DAPI IMPa4-A546_aw_TileScan_001 (Stage 49 of 49)	00-DLpdcJufvE3goLLVNmwQQF
65502.8	41727.8	0.257655	um	Cell	1	Cell Center of Image Mass	0.000	1.000	749	22	siRNA-SC-10 PSPC1-A488 IMPa4-A546 DAPI 8C2-siRNA-IMP-a2-a4 V2.00	0	31. siRNA-SC-10 PSPC1-A488 DAPI IMPa4-A546_aw_TileScan_001 (Stage 49 of 49)	00-DLpdcJufvE3goLLVNmwQQF
65524.5	41709.8	0.248037	um	Cell	1	Cell Center of Image Mass	0.000	1.000	750	23	siRNA-SC-10 PSPC1-A488 IMPa4-A546 DAPI 8C2-siRNA-IMP-a2-a4 V2.00	0	31. siRNA-SC-10 PSPC1-A488 DAPI IMPa4-A546_aw_TileScan_001 (Stage 49 of 49)	00-DLpdcJufvE3goLLVNmwQQF
65554.6	41716.1	0.276057	um	Cell	1	Cell Center of Image Mass	0.000	1.000	751	24	siRNA-SC-10 PSPC1-A488 IMPa4-A546 DAPI 8C2-siRNA-IMP-a2-a4 V2.00	0	31. siRNA-SC-10 PSPC1-A488 DAPI IMPa4-A546_aw_TileScan_001 (Stage 49 of 49)	00-DLpdcJufvE3goLLVNmwQQF
65523	41736.9	0.268975	um	Cell	1	Cell Center of Image Mass	0.000	1.000	752	25	siRNA-SC-10 PSPC1-A488 IMPa4-A546 DAPI 8C2-siRNA-IMP-a2-a4 V2.00	0	31. siRNA-SC-10 PSPC1-A488 DAPI IMPa4-A546_aw_TileScan_001 (Stage 49 of 49)	00-DLpdcJufvE3goLLVNmwQQF
65522.6	41689.1	0.364446	um	Cell	1	Cell Center of Image Mass	0.000	1.000	753	26	siRNA-SC-10 PSPC1-A488 IMPa4-A546 DAPI 8C2-siRNA-IMP-a2-a4 V2.00	0	31. siRNA-SC-10 PSPC1-A488 DAPI IMPa4-A546_aw_TileScan_001 (Stage 49 of 49)	00-DLpdcJufvE3goLLVNmwQQF
65493.9	41700	0.519678	um	Cell	1	Cell Center of Image Mass	0.000	1.000	754	27	siRNA-SC-10 PSPC1-A488 IMPa4-A546 DAPI 8C2-siRNA-IMP-a2-a4 V2.00	0	31. siRNA-SC-10 PSPC1-A488 DAPI IMPa4-A546_aw_TileScan_001 (Stage 49 of 49)	00-DLpdcJufvE3goLLVNmwQQF
65472.5	41637	-0.415056	um	Cell	1	Cell Center of Image Mass	0.000	1.000	755	0	siRNA-SC-10 PSPC1-A488 IMPa4-A546 DAPI 8C2-siRNA-IMP-a2-a4 V2.00	0	31. siRNA-SC-10 PSPC1-A488 DAPI IMPa4-A546_b_TileScan_001 (Stage 2 of 49)	00-W7jnLxzJvXJ9K7B8agy3TF
65424.1	41655.1	-0.271591	um	Cell	1	Cell Center of Image Mass	0.000	1.000	756	1	siRNA-SC-10 PSPC1-A488 IMPa4-A546 DAPI 8C2-siRNA-IMP-a2-a4 V2.00	0	31. siRNA-SC-10 PSPC1-A488 DAPI IMPa4-A546_b_TileScan_001 (Stage 2 of 49)	00-W7jnLxzJvXJ9K7B8agy3TF
65460.7	41615.7	-0.0443843	um	Cell	1	Cell Center of Image Mass	0.000	1.000	757	2	siRNA-SC-10 PSPC1-A488 IMPa4-A546 DAPI 8C2-siRNA-IMP-a2-a4 V2.00	0	31. siRNA-SC-10 PSPC1-A488 DAPI IMPa4-A546_b_TileScan_001 (Stage 2 of 49)	00-W7jnLxzJvXJ9K7B8agy3TF
65427.1	41624.6	-0.0510619	um	Cell	1	Cell Center of Image Mass	0.000	1.000	758	3	siRNA-SC-10 PSPC1-A488 IMPa4-A546 DAPI 8C2-siRNA-IMP-a2-a4 V2.00	0	31. siRNA-SC-10 PSPC1-A488 DAPI IMPa4-A546_b_TileScan_001 (Stage 2 of 49)	00-W7jnLxzJvXJ9K7B8agy3TF
65445.1	41645.7	-0.227032	um	Cell	1	Cell Center of Image Mass	0.000	1.000	759	4	siRNA-SC-10 PSPC1-A488 IMPa4-A546 DAPI 8C2-siRNA-IMP-a2-a4 V2.00	0	31. siRNA-SC-10 PSPC1-A488 DAPI IMPa4-A546_b_TileScan_001 (Stage 2 of 49)	00-W7jnLxzJvXJ9K7B8agy3TF
65559.3	41660.8	-0.218464	um	Cell	1	Cell Center of Image Mass	0.000	1.000	760	5	siRNA-SC-10 PSPC1-A488 IMPa4-A546 DAPI 8C2-siRNA-IMP-a2-a4 V2.00	0	31. siRNA-SC-10 PSPC1-A488 DAPI IMPa4-A546_b_TileScan_001 (Stage 2 of 49)	00-W7jnLxzJvXJ9K7B8agy3TF
65549.8	41599.6	-0.0914439	um	Cell	1	Cell Center of Image Mass	0.000	1.000	761	6	siRNA-SC-10 PSPC1-A488 IMPa4-A546 DAPI 8C2-siRNA-IMP-a2-a4 V2.00	0	31. siRNA-SC-10 PSPC1-A488 DAPI IMPa4-A546_b_TileScan_001 (Stage 2 of 49)	00-W7jnLxzJvXJ9K7B8agy3TF
65530.5	41628.7	-0.199529	um	Cell	1	Cell Center of Image Mass	0.000	1.000	762	7	siRNA-SC-10 PSPC1-A488 IMPa4-A546 DAPI 8C2-siRNA-IMP-a2-a4 V2.00	0	31. siRNA-SC-10 PSPC1-A488 DAPI IMPa4-A546_b_TileScan_001 (Stage 2 of 49)	00-W7jnLxzJvXJ9K7B8agy3TF
65557.7	41636.3	-0.105455	um	Cell	1	Cell Center of Image Mass	0.000	1.000	763	8	siRNA-SC-10 PSPC1-A488 IMPa4-A546 DAPI 8C2-siRNA-IMP-a2-a4 V2.00	0	31. siRNA-SC-10 PSPC1-A488 DAPI IMPa4-A546_b_TileScan_001 (Stage 2 of 49)	00-W7jnLxzJvXJ9K7B8agy3TF
65504.6	41651.6	-0.237756	um	Cell	1	Cell Center of Image Mass	0.000	1.000	764	9	siRNA-SC-10 PSPC1-A488 IMPa4-A546 DAPI 8C2-siRNA-IMP-a2-a4 V2.00	0	31. siRNA-SC-10 PSPC1-A488 DAPI IMPa4-A546_b_TileScan_001 (Stage 2 of 49)	00-W7jnLxzJvXJ9K7B8agy3TF
65544.8	41659.8	-0.195308	um	Cell	1	Cell Center of Image Mass	0.000	1.000	765	10	siRNA-SC-10 PSPC1-A488 IMPa4-A546 DAPI 8C2-siRNA-IMP-a2-a4 V2.00	0	31. siRNA-SC-10 PSPC1-A488 DAPI IMPa4-A546_b_TileScan_001 (Stage 2 of 49)	00-W7jnLxzJvXJ9K7B8agy3TF
65493.5	41620.3	0.449035	um	Cell	1	Cell Center of Image Mass	0.000	1.000	766	11	siRNA-SC-10 PSPC1-A488 IMPa4-A546 DAPI 8C2-siRNA-IMP-a2-a4 V2.00	0	31. siRNA-SC-10 PSPC1-A488 DAPI IMPa4-A546_b_TileScan_001 (Stage 2 of 49)	00-W7jnLxzJvXJ9K7B8agy3TF
65451.5	41729	-0.390709	um	Cell	1	Cell Center of Image Mass	0.000	1.000	767	12	siRNA-SC-10 PSPC1-A488 IMPa4-A546 DAPI 8C2-siRNA-IMP-a2-a4 V2.00	0	31. siRNA-SC-10 PSPC1-A488 DAPI IMPa4-A546_b_TileScan_001 (Stage 2 of 49)	00-W7jnLxzJvXJ9K7B8agy3TF
65419.7	41684.5	-0.217805	um	Cell	1	Cell Center of Image Mass	0.000	1.000	768	13	siRNA-SC-10 PSPC1-A488 IMPa4-A546 DAPI 8C2-siRNA-IMP-a2-a4 V2.00	0	31. siRNA-SC-10 PSPC1-A488 DAPI IMPa4-A546_b_TileScan_001 (Stage 2 of 49)	00-W7jnLxzJvXJ9K7B8agy3TF
65452.4	41682.7	-0.378278	um	Cell	1	Cell Center of Image Mass	0.000	1.000	769	14	siRNA-SC-10 PSPC1-A488 IMPa4-A546 DAPI 8C2-siRNA-IMP-a2-a4 V2.00	0	31. siRNA-SC-10 PSPC1-A488 DAPI IMPa4-A546_b_TileScan_001 (Stage 2 of 49)	00-W7jnLxzJvXJ9K7B8agy3TF
65418.4	41713.1	-0.291211	um	Cell	1	Cell Center of Image Mass	0.000	1.000	770	15	siRNA-SC-10 PSPC1-A488 IMPa4-A546 DAPI 8C2-siRNA-IMP-a2-a4 V2.00	0	31. siRNA-SC-10 PSPC1-A488 DAPI IMPa4-A546_b_TileScan_001 (Stage 2 of 49)	00-W7jnLxzJvXJ9K7B8agy3TF
65472.9	41728.9	-0.259066	um	Cell	1	Cell Center of Image Mass	0.000	1.000	771	16	siRNA-SC-10 PSPC1-A488 IMPa4-A546 DAPI 8C2-siRNA-IMP-a2-a4 V2.00	0	31. siRNA-SC-10 PSPC1-A488 DAPI IMPa4-A546_b_TileScan_001 (Stage 2 of 49)	00-W7jnLxzJvXJ9K7B8agy3TF
65425.8	41736.2	-0.0418976	um	Cell	1	Cell Center of Image Mass	0.000	1.000	772	17	siRNA-SC-10 PSPC1-A488 IMPa4-A546 DAPI 8C2-siRNA-IMP-a2-a4 V2.00	0	31. siRNA-SC-10 PSPC1-A488 DAPI IMPa4-A546_b_TileScan_001 (Stage 2 of 49)	00-W7jnLxzJvXJ9K7B8agy3TF
65509.7	41693.1	-0.375878	um	Cell	1	Cell Center of Image Mass	0.000	1.000	773	18	siRNA-SC-10 PSPC1-A488 IMPa4-A546 DAPI 8C2-siRNA-IMP-a2-a4 V2.00	0	31. siRNA-SC-10 PSPC1-A488 DAPI IMPa4-A546_b_TileScan_001 (Stage 2 of 49)	00-W7jnLxzJvXJ9K7B8agy3TF
65554.5	41703	-0.357665	um	Cell	1	Cell Center of Image Mass	0.000	1.000	774	19	siRNA-SC-10 PSPC1-A488 IMPa4-A546 DAPI 8C2-siRNA-IMP-a2-a4 V2.00	0	31. siRNA-SC-10 PSPC1-A488 DAPI IMPa4-A546_b_TileScan_001 (Stage 2 of 49)	00-W7jnLxzJvXJ9K7B8agy3TF
65525.2	41736.7	-0.0290201	um	Cell	1	Cell Center of Image Mass	0.000	1.000	775	20	siRNA-SC-10 PSPC1-A488 IMPa4-A546 DAPI 8C2-siRNA-IMP-a2-a4 V2.00	0	31. siRNA-SC-10 PSPC1-A488 DAPI IMPa4-A546_b_TileScan_001 (Stage 2 of 49)	00-W7jnLxzJvXJ9K7B8agy3TF
65504.2	41737.9	0.307725	um	Cell	1	Cell Center of Image Mass	0.000	1.000	776	21	siRNA-SC-10 PSPC1-A488 IMPa4-A546 DAPI 8C2-siRNA-IMP-a2-a4 V2.00	0	31. siRNA-SC-10 PSPC1-A488 DAPI IMPa4-A546_b_TileScan_001 (Stage 2 of 49)	00-W7jnLxzJvXJ9K7B8agy3TF
65441.7	41603.3	-0.770151	um	Cell	1	Cell Center of Image Mass	0.000	1.000	777	0	siRNA-SC-10 PSPC1-A488 IMPa4-A546 DAPI 8C2-siRNA-IMP-a2-a4 V2.00	0	31. siRNA-SC-10 PSPC1-A488 DAPI IMPa4-A546_c_TileScan_001 (Stage 3 of 49)	00-JtYjVe5oTTUSmBau73iui5
65484.4	41599.6	-0.828171	um	Cell	1	Cell Center of Image Mass	0.000	1.000	778	1	siRNA-SC-10 PSPC1-A488 IMPa4-A546 DAPI 8C2-siRNA-IMP-a2-a4 V2.00	0	31. siRNA-SC-10 PSPC1-A488 DAPI IMPa4-A546_c_TileScan_001 (Stage 3 of 49)	00-JtYjVe5oTTUSmBau73iui5
65460.6	41599.6	-0.798351	um	Cell	1	Cell Center of Image Mass	0.000	1.000	779	2	siRNA-SC-10 PSPC1-A488 IMPa4-A546 DAPI 8C2-siRNA-IMP-a2-a4 V2.00	0	31. siRNA-SC-10 PSPC1-A488 DAPI IMPa4-A546_c_TileScan_001 (Stage 3 of 49)	00-JtYjVe5oTTUSmBau73iui5
65476.8	41625.3	-0.905075	um	Cell	1	Cell Center of Image Mass	0.000	1.000	780	3	siRNA-SC-10 PSPC1-A488 IMPa4-A546 DAPI 8C2-siRNA-IMP-a2-a4 V2.00	0	31. siRNA-SC-10 PSPC1-A488 DAPI IMPa4-A546_c_TileScan_001 (Stage 3 of 49)	00-JtYjVe5oTTUSmBau73iui5
65431.3	41662.2	-0.706404	um	Cell	1	Cell Center of Image Mass	0.000	1.000	781	4	siRNA-SC-10 PSPC1-A488 IMPa4-A546 DAPI 8C2-siRNA-IMP-a2-a4 V2.00	0	31. siRNA-SC-10 PSPC1-A488 DAPI IMPa4-A546_c_TileScan_001 (Stage 3 of 49)	00-JtYjVe5oTTUSmBau73iui5
65432.3	41638.2	-0.577341	um	Cell	1	Cell Center of Image Mass	0.000	1.000	782	5	siRNA-SC-10 PSPC1-A488 IMPa4-A546 DAPI 8C2-siRNA-IMP-a2-a4 V2.00	0	31. siRNA-SC-10 PSPC1-A488 DAPI IMPa4-A546_c_TileScan_001 (Stage 3 of 49)	00-JtYjVe5oTTUSmBau73iui5
65473.1	41652.5	-0.650985	um	Cell	1	Cell Center of Image Mass	0.000	1.000	783	6	siRNA-SC-10 PSPC1-A488 IMPa4-A546 DAPI 8C2-siRNA-IMP-a2-a4 V2.00	0	31. siRNA-SC-10 PSPC1-A488 DAPI IMPa4-A546_c_TileScan_001 (Stage 3 of 49)	00-JtYjVe5oTTUSmBau73iui5
65446	41657	-0.625882	um	Cell	1	Cell Center of Image Mass	0.000	1.000	784	7	siRNA-SC-10 PSPC1-A488 IMPa4-A546 DAPI 8C2-siRNA-IMP-a2-a4 V2.00	0	31. siRNA-SC-10 PSPC1-A488 DAPI IMPa4-A546_c_TileScan_001 (Stage 3 of 49)	00-JtYjVe5oTTUSmBau73iui5
65419.2	41600.4	-0.557737	um	Cell	1	Cell Center of Image Mass	0.000	1.000	785	8	siRNA-SC-10 PSPC1-A488 IMPa4-A546 DAPI 8C2-siRNA-IMP-a2-a4 V2.00	0	31. siRNA-SC-10 PSPC1-A488 DAPI IMPa4-A546_c_TileScan_001 (Stage 3 of 49)	00-JtYjVe5oTTUSmBau73iui5
65502.7	41615.8	-0.812791	um	Cell	1	Cell Center of Image Mass	0.000	1.000	786	9	siRNA-SC-10 PSPC1-A488 IMPa4-A546 DAPI 8C2-siRNA-IMP-a2-a4 V2.00	0	31. siRNA-SC-10 PSPC1-A488 DAPI IMPa4-A546_c_TileScan_001 (Stage 3 of 49)	00-JtYjVe5oTTUSmBau73iui5
65543.9	41625.9	-0.679044	um	Cell	1	Cell Center of Image Mass	0.000	1.000	787	10	siRNA-SC-10 PSPC1-A488 IMPa4-A546 DAPI 8C2-siRNA-IMP-a2-a4 V2.00	0	31. siRNA-SC-10 PSPC1-A488 DAPI IMPa4-A546_c_TileScan_001 (Stage 3 of 49)	00-JtYjVe5oTTUSmBau73iui5
65559.3	41636.4	-0.621539	um	Cell	1	Cell Center of Image Mass	0.000	1.000	788	11	siRNA-SC-10 PSPC1-A488 IMPa4-A546 DAPI 8C2-siRNA-IMP-a2-a4 V2.00	0	31. siRNA-SC-10 PSPC1-A488 DAPI IMPa4-A546_c_TileScan_001 (Stage 3 of 49)	00-JtYjVe5oTTUSmBau73iui5
65520.2	41635.7	-0.455323	um	Cell	1	Cell Center of Image Mass	0.000	1.000	789	12	siRNA-SC-10 PSPC1-A488 IMPa4-A546 DAPI 8C2-siRNA-IMP-a2-a4 V2.00	0	31. siRNA-SC-10 PSPC1-A488 DAPI IMPa4-A546_c_TileScan_001 (Stage 3 of 49)	00-JtYjVe5oTTUSmBau73iui5
65539.4	41648.1	-0.735734	um	Cell	1	Cell Center of Image Mass	0.000	1.000	790	13	siRNA-SC-10 PSPC1-A488 IMPa4-A546 DAPI 8C2-siRNA-IMP-a2-a4 V2.00	0	31. siRNA-SC-10 PSPC1-A488 DAPI IMPa4-A546_c_TileScan_001 (Stage 3 of 49)	00-JtYjVe5oTTUSmBau73iui5
65507.5	41667.4	-0.633752	um	Cell	1	Cell Center of Image Mass	0.000	1.000	791	14	siRNA-SC-10 PSPC1-A488 IMPa4-A546 DAPI 8C2-siRNA-IMP-a2-a4 V2.00	0	31. siRNA-SC-10 PSPC1-A488 DAPI IMPa4-A546_c_TileScan_001 (Stage 3 of 49)	00-JtYjVe5oTTUSmBau73iui5
65541.2	41665.7	-0.572025	um	Cell	1	Cell Center of Image Mass	0.000	1.000	792	15	siRNA-SC-10 PSPC1-A488 IMPa4-A546 DAPI 8C2-siRNA-IMP-a2-a4 V2.00	0	31. siRNA-SC-10 PSPC1-A488 DAPI IMPa4-A546_c_TileScan_001 (Stage 3 of 49)	00-JtYjVe5oTTUSmBau73iui5
65553.4	41607.5	-0.140679	um	Cell	1	Cell Center of Image Mass	0.000	1.000	793	16	siRNA-SC-10 PSPC1-A488 IMPa4-A546 DAPI 8C2-siRNA-IMP-a2-a4 V2.00	0	31. siRNA-SC-10 PSPC1-A488 DAPI IMPa4-A546_c_TileScan_001 (Stage 3 of 49)	00-JtYjVe5oTTUSmBau73iui5
65422.6	41701	-0.799579	um	Cell	1	Cell Center of Image Mass	0.000	1.000	794	17	siRNA-SC-10 PSPC1-A488 IMPa4-A546 DAPI 8C2-siRNA-IMP-a2-a4 V2.00	0	31. siRNA-SC-10 PSPC1-A488 DAPI IMPa4-A546_c_TileScan_001 (Stage 3 of 49)	00-JtYjVe5oTTUSmBau73iui5
65423.5	41709.8	-1.14686	um	Cell	1	Cell Center of Image Mass	0.000	1.000	795	18	siRNA-SC-10 PSPC1-A488 IMPa4-A546 DAPI 8C2-siRNA-IMP-a2-a4 V2.00	0	31. siRNA-SC-10 PSPC1-A488 DAPI IMPa4-A546_c_TileScan_001 (Stage 3 of 49)	00-JtYjVe5oTTUSmBau73iui5
65478.4	41735.9	-0.848442	um	Cell	1	Cell Center of Image Mass	0.000	1.000	796	19	siRNA-SC-10 PSPC1-A488 IMPa4-A546 DAPI 8C2-siRNA-IMP-a2-a4 V2.00	0	31. siRNA-SC-10 PSPC1-A488 DAPI IMPa4-A546_c_TileScan_001 (Stage 3 of 49)	00-JtYjVe5oTTUSmBau73iui5
65467.6	41697.9	-0.899015	um	Cell	1	Cell Center of Image Mass	0.000	1.000	797	20	siRNA-SC-10 PSPC1-A488 IMPa4-A546 DAPI 8C2-siRNA-IMP-a2-a4 V2.00	0	31. siRNA-SC-10 PSPC1-A488 DAPI IMPa4-A546_c_TileScan_001 (Stage 3 of 49)	00-JtYjVe5oTTUSmBau73iui5
65443.2	41702.5	-0.412866	um	Cell	1	Cell Center of Image Mass	0.000	1.000	798	21	siRNA-SC-10 PSPC1-A488 IMPa4-A546 DAPI 8C2-siRNA-IMP-a2-a4 V2.00	0	31. siRNA-SC-10 PSPC1-A488 DAPI IMPa4-A546_c_TileScan_001 (Stage 3 of 49)	00-JtYjVe5oTTUSmBau73iui5
65442.2	41720.9	-0.778611	um	Cell	1	Cell Center of Image Mass	0.000	1.000	799	22	siRNA-SC-10 PSPC1-A488 IMPa4-A546 DAPI 8C2-siRNA-IMP-a2-a4 V2.00	0	31. siRNA-SC-10 PSPC1-A488 DAPI IMPa4-A546_c_TileScan_001 (Stage 3 of 49)	00-JtYjVe5oTTUSmBau73iui5
65429.7	41738.3	-0.744692	um	Cell	1	Cell Center of Image Mass	0.000	1.000	800	23	siRNA-SC-10 PSPC1-A488 IMPa4-A546 DAPI 8C2-siRNA-IMP-a2-a4 V2.00	0	31. siRNA-SC-10 PSPC1-A488 DAPI IMPa4-A546_c_TileScan_001 (Stage 3 of 49)	00-JtYjVe5oTTUSmBau73iui5
65445.8	41732.8	0.0892083	um	Cell	1	Cell Center of Image Mass	0.000	1.000	801	24	siRNA-SC-10 PSPC1-A488 IMPa4-A546 DAPI 8C2-siRNA-IMP-a2-a4 V2.00	0	31. siRNA-SC-10 PSPC1-A488 DAPI IMPa4-A546_c_TileScan_001 (Stage 3 of 49)	00-JtYjVe5oTTUSmBau73iui5
65520.4	41696.2	-0.804745	um	Cell	1	Cell Center of Image Mass	0.000	1.000	802	25	siRNA-SC-10 PSPC1-A488 IMPa4-A546 DAPI 8C2-siRNA-IMP-a2-a4 V2.00	0	31. siRNA-SC-10 PSPC1-A488 DAPI IMPa4-A546_c_TileScan_001 (Stage 3 of 49)	00-JtYjVe5oTTUSmBau73iui5
65507.1	41686.2	-0.453378	um	Cell	1	Cell Center of Image Mass	0.000	1.000	803	26	siRNA-SC-10 PSPC1-A488 IMPa4-A546 DAPI 8C2-siRNA-IMP-a2-a4 V2.00	0	31. siRNA-SC-10 PSPC1-A488 DAPI IMPa4-A546_c_TileScan_001 (Stage 3 of 49)	00-JtYjVe5oTTUSmBau73iui5
65491.6	41692	-0.426128	um	Cell	1	Cell Center of Image Mass	0.000	1.000	804	27	siRNA-SC-10 PSPC1-A488 IMPa4-A546 DAPI 8C2-siRNA-IMP-a2-a4 V2.00	0	31. siRNA-SC-10 PSPC1-A488 DAPI IMPa4-A546_c_TileScan_001 (Stage 3 of 49)	00-JtYjVe5oTTUSmBau73iui5
65544.9	41704.2	-0.408234	um	Cell	1	Cell Center of Image Mass	0.000	1.000	805	28	siRNA-SC-10 PSPC1-A488 IMPa4-A546 DAPI 8C2-siRNA-IMP-a2-a4 V2.00	0	31. siRNA-SC-10 PSPC1-A488 DAPI IMPa4-A546_c_TileScan_001 (Stage 3 of 49)	00-JtYjVe5oTTUSmBau73iui5
65420.8	41624.4	-0.463167	um	Cell	1	Cell Center of Image Mass	0.000	1.000	806	0	siRNA-SC-10 PSPC1-A488 IMPa4-A546 DAPI 8C2-siRNA-IMP-a2-a4 V2.00	0	31. siRNA-SC-10 PSPC1-A488 DAPI IMPa4-A546_d_TileScan_001 (Stage 4 of 49)	00-HZALNBDCXe5H4q4aa4wK4N
65427.3	41638.6	-0.443795	um	Cell	1	Cell Center of Image Mass	0.000	1.000	807	1	siRNA-SC-10 PSPC1-A488 IMPa4-A546 DAPI 8C2-siRNA-IMP-a2-a4 V2.00	0	31. siRNA-SC-10 PSPC1-A488 DAPI IMPa4-A546_d_TileScan_001 (Stage 4 of 49)	00-HZALNBDCXe5H4q4aa4wK4N
65450.7	41658.5	-0.511354	um	Cell	1	Cell Center of Image Mass	0.000	1.000	808	2	siRNA-SC-10 PSPC1-A488 IMPa4-A546 DAPI 8C2-siRNA-IMP-a2-a4 V2.00	0	31. siRNA-SC-10 PSPC1-A488 DAPI IMPa4-A546_d_TileScan_001 (Stage 4 of 49)	00-HZALNBDCXe5H4q4aa4wK4N
65476.2	41624.3	-0.558986	um	Cell	1	Cell Center of Image Mass	0.000	1.000	809	3	siRNA-SC-10 PSPC1-A488 IMPa4-A546 DAPI 8C2-siRNA-IMP-a2-a4 V2.00	0	31. siRNA-SC-10 PSPC1-A488 DAPI IMPa4-A546_d_TileScan_001 (Stage 4 of 49)	00-HZALNBDCXe5H4q4aa4wK4N
65456.1	41630.7	-0.390698	um	Cell	1	Cell Center of Image Mass	0.000	1.000	810	4	siRNA-SC-10 PSPC1-A488 IMPa4-A546 DAPI 8C2-siRNA-IMP-a2-a4 V2.00	0	31. siRNA-SC-10 PSPC1-A488 DAPI IMPa4-A546_d_TileScan_001 (Stage 4 of 49)	00-HZALNBDCXe5H4q4aa4wK4N
65439.6	41605.8	-0.277942	um	Cell	1	Cell Center of Image Mass	0.000	1.000	811	5	siRNA-SC-10 PSPC1-A488 IMPa4-A546 DAPI 8C2-siRNA-IMP-a2-a4 V2.00	0	31. siRNA-SC-10 PSPC1-A488 DAPI IMPa4-A546_d_TileScan_001 (Stage 4 of 49)	00-HZALNBDCXe5H4q4aa4wK4N
65513.1	41598.9	-0.469015	um	Cell	1	Cell Center of Image Mass	0.000	1.000	812	6	siRNA-SC-10 PSPC1-A488 IMPa4-A546 DAPI 8C2-siRNA-IMP-a2-a4 V2.00	0	31. siRNA-SC-10 PSPC1-A488 DAPI IMPa4-A546_d_TileScan_001 (Stage 4 of 49)	00-HZALNBDCXe5H4q4aa4wK4N
65542.9	41600.7	-0.428419	um	Cell	1	Cell Center of Image Mass	0.000	1.000	813	7	siRNA-SC-10 PSPC1-A488 IMPa4-A546 DAPI 8C2-siRNA-IMP-a2-a4 V2.00	0	31. siRNA-SC-10 PSPC1-A488 DAPI IMPa4-A546_d_TileScan_001 (Stage 4 of 49)	00-HZALNBDCXe5H4q4aa4wK4N
65521.1	41621.4	-0.426325	um	Cell	1	Cell Center of Image Mass	0.000	1.000	814	8	siRNA-SC-10 PSPC1-A488 IMPa4-A546 DAPI 8C2-siRNA-IMP-a2-a4 V2.00	0	31. siRNA-SC-10 PSPC1-A488 DAPI IMPa4-A546_d_TileScan_001 (Stage 4 of 49)	00-HZALNBDCXe5H4q4aa4wK4N
65538.6	41646.2	-0.504148	um	Cell	1	Cell Center of Image Mass	0.000	1.000	815	9	siRNA-SC-10 PSPC1-A488 IMPa4-A546 DAPI 8C2-siRNA-IMP-a2-a4 V2.00	0	31. siRNA-SC-10 PSPC1-A488 DAPI IMPa4-A546_d_TileScan_001 (Stage 4 of 49)	00-HZALNBDCXe5H4q4aa4wK4N
65556.6	41659	-0.515132	um	Cell	1	Cell Center of Image Mass	0.000	1.000	816	10	siRNA-SC-10 PSPC1-A488 IMPa4-A546 DAPI 8C2-siRNA-IMP-a2-a4 V2.00	0	31. siRNA-SC-10 PSPC1-A488 DAPI IMPa4-A546_d_TileScan_001 (Stage 4 of 49)	00-HZALNBDCXe5H4q4aa4wK4N
65489.5	41600.4	-0.35348	um	Cell	1	Cell Center of Image Mass	0.000	1.000	817	11	siRNA-SC-10 PSPC1-A488 IMPa4-A546 DAPI 8C2-siRNA-IMP-a2-a4 V2.00	0	31. siRNA-SC-10 PSPC1-A488 DAPI IMPa4-A546_d_TileScan_001 (Stage 4 of 49)	00-HZALNBDCXe5H4q4aa4wK4N
65506	41613.4	0.0921046	um	Cell	1	Cell Center of Image Mass	0.000	1.000	818	12	siRNA-SC-10 PSPC1-A488 IMPa4-A546 DAPI 8C2-siRNA-IMP-a2-a4 V2.00	0	31. siRNA-SC-10 PSPC1-A488 DAPI IMPa4-A546_d_TileScan_001 (Stage 4 of 49)	00-HZALNBDCXe5H4q4aa4wK4N
65557.7	41615.3	-0.258068	um	Cell	1	Cell Center of Image Mass	0.000	1.000	819	13	siRNA-SC-10 PSPC1-A488 IMPa4-A546 DAPI 8C2-siRNA-IMP-a2-a4 V2.00	0	31. siRNA-SC-10 PSPC1-A488 DAPI IMPa4-A546_d_TileScan_001 (Stage 4 of 49)	00-HZALNBDCXe5H4q4aa4wK4N
65488.1	41636.4	-0.261551	um	Cell	1	Cell Center of Image Mass	0.000	1.000	820	14	siRNA-SC-10 PSPC1-A488 IMPa4-A546 DAPI 8C2-siRNA-IMP-a2-a4 V2.00	0	31. siRNA-SC-10 PSPC1-A488 DAPI IMPa4-A546_d_TileScan_001 (Stage 4 of 49)	00-HZALNBDCXe5H4q4aa4wK4N
65522.4	41637	-0.30594	um	Cell	1	Cell Center of Image Mass	0.000	1.000	821	15	siRNA-SC-10 PSPC1-A488 IMPa4-A546 DAPI 8C2-siRNA-IMP-a2-a4 V2.00	0	31. siRNA-SC-10 PSPC1-A488 DAPI IMPa4-A546_d_TileScan_001 (Stage 4 of 49)	00-HZALNBDCXe5H4q4aa4wK4N
65454.8	41699.6	-0.425287	um	Cell	1	Cell Center of Image Mass	0.000	1.000	822	16	siRNA-SC-10 PSPC1-A488 IMPa4-A546 DAPI 8C2-siRNA-IMP-a2-a4 V2.00	0	31. siRNA-SC-10 PSPC1-A488 DAPI IMPa4-A546_d_TileScan_001 (Stage 4 of 49)	00-HZALNBDCXe5H4q4aa4wK4N
65452.5	41727.6	-0.219111	um	Cell	1	Cell Center of Image Mass	0.000	1.000	823	17	siRNA-SC-10 PSPC1-A488 IMPa4-A546 DAPI 8C2-siRNA-IMP-a2-a4 V2.00	0	31. siRNA-SC-10 PSPC1-A488 DAPI IMPa4-A546_d_TileScan_001 (Stage 4 of 49)	00-HZALNBDCXe5H4q4aa4wK4N
65489.2	41680.8	-0.516737	um	Cell	1	Cell Center of Image Mass	0.000	1.000	824	18	siRNA-SC-10 PSPC1-A488 IMPa4-A546 DAPI 8C2-siRNA-IMP-a2-a4 V2.00	0	31. siRNA-SC-10 PSPC1-A488 DAPI IMPa4-A546_d_TileScan_001 (Stage 4 of 49)	00-HZALNBDCXe5H4q4aa4wK4N
65557.5	41683.1	-0.570365	um	Cell	1	Cell Center of Image Mass	0.000	1.000	825	19	siRNA-SC-10 PSPC1-A488 IMPa4-A546 DAPI 8C2-siRNA-IMP-a2-a4 V2.00	0	31. siRNA-SC-10 PSPC1-A488 DAPI IMPa4-A546_d_TileScan_001 (Stage 4 of 49)	00-HZALNBDCXe5H4q4aa4wK4N
65536.6	41704	-0.710037	um	Cell	1	Cell Center of Image Mass	0.000	1.000	826	20	siRNA-SC-10 PSPC1-A488 IMPa4-A546 DAPI 8C2-siRNA-IMP-a2-a4 V2.00	0	31. siRNA-SC-10 PSPC1-A488 DAPI IMPa4-A546_d_TileScan_001 (Stage 4 of 49)	00-HZALNBDCXe5H4q4aa4wK4N
65503.7	41708.7	-0.613652	um	Cell	1	Cell Center of Image Mass	0.000	1.000	827	21	siRNA-SC-10 PSPC1-A488 IMPa4-A546 DAPI 8C2-siRNA-IMP-a2-a4 V2.00	0	31. siRNA-SC-10 PSPC1-A488 DAPI IMPa4-A546_d_TileScan_001 (Stage 4 of 49)	00-HZALNBDCXe5H4q4aa4wK4N
65556.3	41712.9	-0.553741	um	Cell	1	Cell Center of Image Mass	0.000	1.000	828	22	siRNA-SC-10 PSPC1-A488 IMPa4-A546 DAPI 8C2-siRNA-IMP-a2-a4 V2.00	0	31. siRNA-SC-10 PSPC1-A488 DAPI IMPa4-A546_d_TileScan_001 (Stage 4 of 49)	00-HZALNBDCXe5H4q4aa4wK4N
65536.8	41730.5	-0.624739	um	Cell	1	Cell Center of Image Mass	0.000	1.000	829	23	siRNA-SC-10 PSPC1-A488 IMPa4-A546 DAPI 8C2-siRNA-IMP-a2-a4 V2.00	0	31. siRNA-SC-10 PSPC1-A488 DAPI IMPa4-A546_d_TileScan_001 (Stage 4 of 49)	00-HZALNBDCXe5H4q4aa4wK4N
65505.2	41728.1	-0.502015	um	Cell	1	Cell Center of Image Mass	0.000	1.000	830	24	siRNA-SC-10 PSPC1-A488 IMPa4-A546 DAPI 8C2-siRNA-IMP-a2-a4 V2.00	0	31. siRNA-SC-10 PSPC1-A488 DAPI IMPa4-A546_d_TileScan_001 (Stage 4 of 49)	00-HZALNBDCXe5H4q4aa4wK4N
65500.5	41739.5	-0.418726	um	Cell	1	Cell Center of Image Mass	0.000	1.000	831	25	siRNA-SC-10 PSPC1-A488 IMPa4-A546 DAPI 8C2-siRNA-IMP-a2-a4 V2.00	0	31. siRNA-SC-10 PSPC1-A488 DAPI IMPa4-A546_d_TileScan_001 (Stage 4 of 49)	00-HZALNBDCXe5H4q4aa4wK4N
65527.7	41739	-0.483647	um	Cell	1	Cell Center of Image Mass	0.000	1.000	832	26	siRNA-SC-10 PSPC1-A488 IMPa4-A546 DAPI 8C2-siRNA-IMP-a2-a4 V2.00	0	31. siRNA-SC-10 PSPC1-A488 DAPI IMPa4-A546_d_TileScan_001 (Stage 4 of 49)	00-HZALNBDCXe5H4q4aa4wK4N
65556.8	41736.3	-0.52334	um	Cell	1	Cell Center of Image Mass	0.000	1.000	833	27	siRNA-SC-10 PSPC1-A488 IMPa4-A546 DAPI 8C2-siRNA-IMP-a2-a4 V2.00	0	31. siRNA-SC-10 PSPC1-A488 DAPI IMPa4-A546_d_TileScan_001 (Stage 4 of 49)	00-HZALNBDCXe5H4q4aa4wK4N
65529.9	41669.8	0.0640222	um	Cell	1	Cell Center of Image Mass	0.000	1.000	834	28	siRNA-SC-10 PSPC1-A488 IMPa4-A546 DAPI 8C2-siRNA-IMP-a2-a4 V2.00	0	31. siRNA-SC-10 PSPC1-A488 DAPI IMPa4-A546_d_TileScan_001 (Stage 4 of 49)	00-HZALNBDCXe5H4q4aa4wK4N
65444.8	41615.4	-0.274269	um	Cell	1	Cell Center of Image Mass	0.000	1.000	835	0	siRNA-SC-10 PSPC1-A488 IMPa4-A546 DAPI 8C2-siRNA-IMP-a2-a4 V2.00	0	31. siRNA-SC-10 PSPC1-A488 DAPI IMPa4-A546_e_TileScan_001 (Stage 5 of 49)	00-qyF7GsPuziWimMenY6WidD
65431.3	41598.4	-0.223874	um	Cell	1	Cell Center of Image Mass	0.000	1.000	836	1	siRNA-SC-10 PSPC1-A488 IMPa4-A546 DAPI 8C2-siRNA-IMP-a2-a4 V2.00	0	31. siRNA-SC-10 PSPC1-A488 DAPI IMPa4-A546_e_TileScan_001 (Stage 5 of 49)	00-qyF7GsPuziWimMenY6WidD
65456.4	41599.2	-0.360701	um	Cell	1	Cell Center of Image Mass	0.000	1.000	837	2	siRNA-SC-10 PSPC1-A488 IMPa4-A546 DAPI 8C2-siRNA-IMP-a2-a4 V2.00	0	31. siRNA-SC-10 PSPC1-A488 DAPI IMPa4-A546_e_TileScan_001 (Stage 5 of 49)	00-qyF7GsPuziWimMenY6WidD
65491.8	41603.8	-0.137866	um	Cell	1	Cell Center of Image Mass	0.000	1.000	838	3	siRNA-SC-10 PSPC1-A488 IMPa4-A546 DAPI 8C2-siRNA-IMP-a2-a4 V2.00	0	31. siRNA-SC-10 PSPC1-A488 DAPI IMPa4-A546_e_TileScan_001 (Stage 5 of 49)	00-qyF7GsPuziWimMenY6WidD
65420.3	41616.3	-0.026615	um	Cell	1	Cell Center of Image Mass	0.000	1.000	839	4	siRNA-SC-10 PSPC1-A488 IMPa4-A546 DAPI 8C2-siRNA-IMP-a2-a4 V2.00	0	31. siRNA-SC-10 PSPC1-A488 DAPI IMPa4-A546_e_TileScan_001 (Stage 5 of 49)	00-qyF7GsPuziWimMenY6WidD
65425.5	41633.3	0.190159	um	Cell	1	Cell Center of Image Mass	0.000	1.000	840	5	siRNA-SC-10 PSPC1-A488 IMPa4-A546 DAPI 8C2-siRNA-IMP-a2-a4 V2.00	0	31. siRNA-SC-10 PSPC1-A488 DAPI IMPa4-A546_e_TileScan_001 (Stage 5 of 49)	00-qyF7GsPuziWimMenY6WidD
65478.3	41646.4	-0.288036	um	Cell	1	Cell Center of Image Mass	0.000	1.000	841	6	siRNA-SC-10 PSPC1-A488 IMPa4-A546 DAPI 8C2-siRNA-IMP-a2-a4 V2.00	0	31. siRNA-SC-10 PSPC1-A488 DAPI IMPa4-A546_e_TileScan_001 (Stage 5 of 49)	00-qyF7GsPuziWimMenY6WidD
65424.5	41657.7	-0.2374	um	Cell	1	Cell Center of Image Mass	0.000	1.000	842	7	siRNA-SC-10 PSPC1-A488 IMPa4-A546 DAPI 8C2-siRNA-IMP-a2-a4 V2.00	0	31. siRNA-SC-10 PSPC1-A488 DAPI IMPa4-A546_e_TileScan_001 (Stage 5 of 49)	00-qyF7GsPuziWimMenY6WidD
65448.2	41628.5	0.0312192	um	Cell	1	Cell Center of Image Mass	0.000	1.000	843	8	siRNA-SC-10 PSPC1-A488 IMPa4-A546 DAPI 8C2-siRNA-IMP-a2-a4 V2.00	0	31. siRNA-SC-10 PSPC1-A488 DAPI IMPa4-A546_e_TileScan_001 (Stage 5 of 49)	00-qyF7GsPuziWimMenY6WidD
65547.3	41604.4	-0.293475	um	Cell	1	Cell Center of Image Mass	0.000	1.000	844	9	siRNA-SC-10 PSPC1-A488 IMPa4-A546 DAPI 8C2-siRNA-IMP-a2-a4 V2.00	0	31. siRNA-SC-10 PSPC1-A488 DAPI IMPa4-A546_e_TileScan_001 (Stage 5 of 49)	00-qyF7GsPuziWimMenY6WidD
65502.7	41600.7	-0.280824	um	Cell	1	Cell Center of Image Mass	0.000	1.000	845	10	siRNA-SC-10 PSPC1-A488 IMPa4-A546 DAPI 8C2-siRNA-IMP-a2-a4 V2.00	0	31. siRNA-SC-10 PSPC1-A488 DAPI IMPa4-A546_e_TileScan_001 (Stage 5 of 49)	00-qyF7GsPuziWimMenY6WidD
65513.4	41626.2	-0.168686	um	Cell	1	Cell Center of Image Mass	0.000	1.000	846	11	siRNA-SC-10 PSPC1-A488 IMPa4-A546 DAPI 8C2-siRNA-IMP-a2-a4 V2.00	0	31. siRNA-SC-10 PSPC1-A488 DAPI IMPa4-A546_e_TileScan_001 (Stage 5 of 49)	00-qyF7GsPuziWimMenY6WidD
65540.7	41654	-0.278488	um	Cell	1	Cell Center of Image Mass	0.000	1.000	847	12	siRNA-SC-10 PSPC1-A488 IMPa4-A546 DAPI 8C2-siRNA-IMP-a2-a4 V2.00	0	31. siRNA-SC-10 PSPC1-A488 DAPI IMPa4-A546_e_TileScan_001 (Stage 5 of 49)	00-qyF7GsPuziWimMenY6WidD
65553	41633.8	-0.084535	um	Cell	1	Cell Center of Image Mass	0.000	1.000	848	13	siRNA-SC-10 PSPC1-A488 IMPa4-A546 DAPI 8C2-siRNA-IMP-a2-a4 V2.00	0	31. siRNA-SC-10 PSPC1-A488 DAPI IMPa4-A546_e_TileScan_001 (Stage 5 of 49)	00-qyF7GsPuziWimMenY6WidD
65430	41682.6	-0.453604	um	Cell	1	Cell Center of Image Mass	0.000	1.000	849	14	siRNA-SC-10 PSPC1-A488 IMPa4-A546 DAPI 8C2-siRNA-IMP-a2-a4 V2.00	0	31. siRNA-SC-10 PSPC1-A488 DAPI IMPa4-A546_e_TileScan_001 (Stage 5 of 49)	00-qyF7GsPuziWimMenY6WidD
65421	41714.2	-0.362293	um	Cell	1	Cell Center of Image Mass	0.000	1.000	850	15	siRNA-SC-10 PSPC1-A488 IMPa4-A546 DAPI 8C2-siRNA-IMP-a2-a4 V2.00	0	31. siRNA-SC-10 PSPC1-A488 DAPI IMPa4-A546_e_TileScan_001 (Stage 5 of 49)	00-qyF7GsPuziWimMenY6WidD
65475.3	41724.1	-0.580684	um	Cell	1	Cell Center of Image Mass	0.000	1.000	851	16	siRNA-SC-10 PSPC1-A488 IMPa4-A546 DAPI 8C2-siRNA-IMP-a2-a4 V2.00	0	31. siRNA-SC-10 PSPC1-A488 DAPI IMPa4-A546_e_TileScan_001 (Stage 5 of 49)	00-qyF7GsPuziWimMenY6WidD
65445.1	41724.4	-0.560695	um	Cell	1	Cell Center of Image Mass	0.000	1.000	852	17	siRNA-SC-10 PSPC1-A488 IMPa4-A546 DAPI 8C2-siRNA-IMP-a2-a4 V2.00	0	31. siRNA-SC-10 PSPC1-A488 DAPI IMPa4-A546_e_TileScan_001 (Stage 5 of 49)	00-qyF7GsPuziWimMenY6WidD
65425.4	41738.5	-0.0925844	um	Cell	1	Cell Center of Image Mass	0.000	1.000	853	18	siRNA-SC-10 PSPC1-A488 IMPa4-A546 DAPI 8C2-siRNA-IMP-a2-a4 V2.00	0	31. siRNA-SC-10 PSPC1-A488 DAPI IMPa4-A546_e_TileScan_001 (Stage 5 of 49)	00-qyF7GsPuziWimMenY6WidD
65442.6	41738.3	-0.488036	um	Cell	1	Cell Center of Image Mass	0.000	1.000	854	19	siRNA-SC-10 PSPC1-A488 IMPa4-A546 DAPI 8C2-siRNA-IMP-a2-a4 V2.00	0	31. siRNA-SC-10 PSPC1-A488 DAPI IMPa4-A546_e_TileScan_001 (Stage 5 of 49)	00-qyF7GsPuziWimMenY6WidD
65463.6	41739.1	-0.400939	um	Cell	1	Cell Center of Image Mass	0.000	1.000	855	20	siRNA-SC-10 PSPC1-A488 IMPa4-A546 DAPI 8C2-siRNA-IMP-a2-a4 V2.00	0	31. siRNA-SC-10 PSPC1-A488 DAPI IMPa4-A546_e_TileScan_001 (Stage 5 of 49)	00-qyF7GsPuziWimMenY6WidD
65475.8	41690.8	-0.389043	um	Cell	1	Cell Center of Image Mass	0.000	1.000	856	21	siRNA-SC-10 PSPC1-A488 IMPa4-A546 DAPI 8C2-siRNA-IMP-a2-a4 V2.00	0	31. siRNA-SC-10 PSPC1-A488 DAPI IMPa4-A546_e_TileScan_001 (Stage 5 of 49)	00-qyF7GsPuziWimMenY6WidD
65456.3	41706.6	-0.357632	um	Cell	1	Cell Center of Image Mass	0.000	1.000	857	22	siRNA-SC-10 PSPC1-A488 IMPa4-A546 DAPI 8C2-siRNA-IMP-a2-a4 V2.00	0	31. siRNA-SC-10 PSPC1-A488 DAPI IMPa4-A546_e_TileScan_001 (Stage 5 of 49)	00-qyF7GsPuziWimMenY6WidD
65556.1	41673.9	-0.507155	um	Cell	1	Cell Center of Image Mass	0.000	1.000	858	23	siRNA-SC-10 PSPC1-A488 IMPa4-A546 DAPI 8C2-siRNA-IMP-a2-a4 V2.00	0	31. siRNA-SC-10 PSPC1-A488 DAPI IMPa4-A546_e_TileScan_001 (Stage 5 of 49)	00-qyF7GsPuziWimMenY6WidD
65511	41682.8	-0.421704	um	Cell	1	Cell Center of Image Mass	0.000	1.000	859	24	siRNA-SC-10 PSPC1-A488 IMPa4-A546 DAPI 8C2-siRNA-IMP-a2-a4 V2.00	0	31. siRNA-SC-10 PSPC1-A488 DAPI IMPa4-A546_e_TileScan_001 (Stage 5 of 49)	00-qyF7GsPuziWimMenY6WidD
65550.4	41686.1	-0.417063	um	Cell	1	Cell Center of Image Mass	0.000	1.000	860	25	siRNA-SC-10 PSPC1-A488 IMPa4-A546 DAPI 8C2-siRNA-IMP-a2-a4 V2.00	0	31. siRNA-SC-10 PSPC1-A488 DAPI IMPa4-A546_e_TileScan_001 (Stage 5 of 49)	00-qyF7GsPuziWimMenY6WidD
65539.4	41700.6	-0.499045	um	Cell	1	Cell Center of Image Mass	0.000	1.000	861	26	siRNA-SC-10 PSPC1-A488 IMPa4-A546 DAPI 8C2-siRNA-IMP-a2-a4 V2.00	0	31. siRNA-SC-10 PSPC1-A488 DAPI IMPa4-A546_e_TileScan_001 (Stage 5 of 49)	00-qyF7GsPuziWimMenY6WidD
65497.1	41701.6	-0.564153	um	Cell	1	Cell Center of Image Mass	0.000	1.000	862	27	siRNA-SC-10 PSPC1-A488 IMPa4-A546 DAPI 8C2-siRNA-IMP-a2-a4 V2.00	0	31. siRNA-SC-10 PSPC1-A488 DAPI IMPa4-A546_e_TileScan_001 (Stage 5 of 49)	00-qyF7GsPuziWimMenY6WidD
65558.1	41707.4	-0.405892	um	Cell	1	Cell Center of Image Mass	0.000	1.000	863	28	siRNA-SC-10 PSPC1-A488 IMPa4-A546 DAPI 8C2-siRNA-IMP-a2-a4 V2.00	0	31. siRNA-SC-10 PSPC1-A488 DAPI IMPa4-A546_e_TileScan_001 (Stage 5 of 49)	00-qyF7GsPuziWimMenY6WidD
65554.4	41723.6	-0.619807	um	Cell	1	Cell Center of Image Mass	0.000	1.000	864	29	siRNA-SC-10 PSPC1-A488 IMPa4-A546 DAPI 8C2-siRNA-IMP-a2-a4 V2.00	0	31. siRNA-SC-10 PSPC1-A488 DAPI IMPa4-A546_e_TileScan_001 (Stage 5 of 49)	00-qyF7GsPuziWimMenY6WidD
65522.1	41726.8	-0.591009	um	Cell	1	Cell Center of Image Mass	0.000	1.000	865	30	siRNA-SC-10 PSPC1-A488 IMPa4-A546 DAPI 8C2-siRNA-IMP-a2-a4 V2.00	0	31. siRNA-SC-10 PSPC1-A488 DAPI IMPa4-A546_e_TileScan_001 (Stage 5 of 49)	00-qyF7GsPuziWimMenY6WidD
65505.7	41733.6	-0.562618	um	Cell	1	Cell Center of Image Mass	0.000	1.000	866	31	siRNA-SC-10 PSPC1-A488 IMPa4-A546 DAPI 8C2-siRNA-IMP-a2-a4 V2.00	0	31. siRNA-SC-10 PSPC1-A488 DAPI IMPa4-A546_e_TileScan_001 (Stage 5 of 49)	00-qyF7GsPuziWimMenY6WidD
65486.8	41665.4	0.0721785	um	Cell	1	Cell Center of Image Mass	0.000	1.000	867	0	siRNA-SC-10 PSPC1-A488 IMPa4-A546 DAPI 8C2-siRNA-IMP-a2-a4 V2.00	0	31. siRNA-SC-10 PSPC1-A488 DAPI IMPa4-A546_f_TileScan_001 (Stage 6 of 49)	00-ENw7MtpNc4WfvdA7pAHG9S
65418.5	41604.9	0.557038	um	Cell	1	Cell Center of Image Mass	0.000	1.000	868	1	siRNA-SC-10 PSPC1-A488 IMPa4-A546 DAPI 8C2-siRNA-IMP-a2-a4 V2.00	0	31. siRNA-SC-10 PSPC1-A488 DAPI IMPa4-A546_f_TileScan_001 (Stage 6 of 49)	00-ENw7MtpNc4WfvdA7pAHG9S
65443.6	41607.2	0.192848	um	Cell	1	Cell Center of Image Mass	0.000	1.000	869	2	siRNA-SC-10 PSPC1-A488 IMPa4-A546 DAPI 8C2-siRNA-IMP-a2-a4 V2.00	0	31. siRNA-SC-10 PSPC1-A488 DAPI IMPa4-A546_f_TileScan_001 (Stage 6 of 49)	00-ENw7MtpNc4WfvdA7pAHG9S
65454.6	41620.4	0.356122	um	Cell	1	Cell Center of Image Mass	0.000	1.000	870	3	siRNA-SC-10 PSPC1-A488 IMPa4-A546 DAPI 8C2-siRNA-IMP-a2-a4 V2.00	0	31. siRNA-SC-10 PSPC1-A488 DAPI IMPa4-A546_f_TileScan_001 (Stage 6 of 49)	00-ENw7MtpNc4WfvdA7pAHG9S
65480.1	41624.7	0.327787	um	Cell	1	Cell Center of Image Mass	0.000	1.000	871	4	siRNA-SC-10 PSPC1-A488 IMPa4-A546 DAPI 8C2-siRNA-IMP-a2-a4 V2.00	0	31. siRNA-SC-10 PSPC1-A488 DAPI IMPa4-A546_f_TileScan_001 (Stage 6 of 49)	00-ENw7MtpNc4WfvdA7pAHG9S
65454.9	41642.9	0.299706	um	Cell	1	Cell Center of Image Mass	0.000	1.000	872	5	siRNA-SC-10 PSPC1-A488 IMPa4-A546 DAPI 8C2-siRNA-IMP-a2-a4 V2.00	0	31. siRNA-SC-10 PSPC1-A488 DAPI IMPa4-A546_f_TileScan_001 (Stage 6 of 49)	00-ENw7MtpNc4WfvdA7pAHG9S
65480	41601.1	0.537691	um	Cell	1	Cell Center of Image Mass	0.000	1.000	873	6	siRNA-SC-10 PSPC1-A488 IMPa4-A546 DAPI 8C2-siRNA-IMP-a2-a4 V2.00	0	31. siRNA-SC-10 PSPC1-A488 DAPI IMPa4-A546_f_TileScan_001 (Stage 6 of 49)	00-ENw7MtpNc4WfvdA7pAHG9S
65430.4	41663.6	0.54047	um	Cell	1	Cell Center of Image Mass	0.000	1.000	874	7	siRNA-SC-10 PSPC1-A488 IMPa4-A546 DAPI 8C2-siRNA-IMP-a2-a4 V2.00	0	31. siRNA-SC-10 PSPC1-A488 DAPI IMPa4-A546_f_TileScan_001 (Stage 6 of 49)	00-ENw7MtpNc4WfvdA7pAHG9S
65421	41637.7	0.654515	um	Cell	1	Cell Center of Image Mass	0.000	1.000	875	8	siRNA-SC-10 PSPC1-A488 IMPa4-A546 DAPI 8C2-siRNA-IMP-a2-a4 V2.00	0	31. siRNA-SC-10 PSPC1-A488 DAPI IMPa4-A546_f_TileScan_001 (Stage 6 of 49)	00-ENw7MtpNc4WfvdA7pAHG9S
65519.9	41601.6	0.45847	um	Cell	1	Cell Center of Image Mass	0.000	1.000	876	9	siRNA-SC-10 PSPC1-A488 IMPa4-A546 DAPI 8C2-siRNA-IMP-a2-a4 V2.00	0	31. siRNA-SC-10 PSPC1-A488 DAPI IMPa4-A546_f_TileScan_001 (Stage 6 of 49)	00-ENw7MtpNc4WfvdA7pAHG9S
65549.4	41601.4	0.396045	um	Cell	1	Cell Center of Image Mass	0.000	1.000	877	10	siRNA-SC-10 PSPC1-A488 IMPa4-A546 DAPI 8C2-siRNA-IMP-a2-a4 V2.00	0	31. siRNA-SC-10 PSPC1-A488 DAPI IMPa4-A546_f_TileScan_001 (Stage 6 of 49)	00-ENw7MtpNc4WfvdA7pAHG9S
65534.1	41613.4	0.287111	um	Cell	1	Cell Center of Image Mass	0.000	1.000	878	11	siRNA-SC-10 PSPC1-A488 IMPa4-A546 DAPI 8C2-siRNA-IMP-a2-a4 V2.00	0	31. siRNA-SC-10 PSPC1-A488 DAPI IMPa4-A546_f_TileScan_001 (Stage 6 of 49)	00-ENw7MtpNc4WfvdA7pAHG9S
65508	41615.2	0.254326	um	Cell	1	Cell Center of Image Mass	0.000	1.000	879	12	siRNA-SC-10 PSPC1-A488 IMPa4-A546 DAPI 8C2-siRNA-IMP-a2-a4 V2.00	0	31. siRNA-SC-10 PSPC1-A488 DAPI IMPa4-A546_f_TileScan_001 (Stage 6 of 49)	00-ENw7MtpNc4WfvdA7pAHG9S
65497.9	41645.6	0.154005	um	Cell	1	Cell Center of Image Mass	0.000	1.000	880	13	siRNA-SC-10 PSPC1-A488 IMPa4-A546 DAPI 8C2-siRNA-IMP-a2-a4 V2.00	0	31. siRNA-SC-10 PSPC1-A488 DAPI IMPa4-A546_f_TileScan_001 (Stage 6 of 49)	00-ENw7MtpNc4WfvdA7pAHG9S
65552.8	41645.2	0.176622	um	Cell	1	Cell Center of Image Mass	0.000	1.000	881	14	siRNA-SC-10 PSPC1-A488 IMPa4-A546 DAPI 8C2-siRNA-IMP-a2-a4 V2.00	0	31. siRNA-SC-10 PSPC1-A488 DAPI IMPa4-A546_f_TileScan_001 (Stage 6 of 49)	00-ENw7MtpNc4WfvdA7pAHG9S
65526.1	41663	0.207835	um	Cell	1	Cell Center of Image Mass	0.000	1.000	882	15	siRNA-SC-10 PSPC1-A488 IMPa4-A546 DAPI 8C2-siRNA-IMP-a2-a4 V2.00	0	31. siRNA-SC-10 PSPC1-A488 DAPI IMPa4-A546_f_TileScan_001 (Stage 6 of 49)	00-ENw7MtpNc4WfvdA7pAHG9S
65502.7	41633.6	0.588622	um	Cell	1	Cell Center of Image Mass	0.000	1.000	883	16	siRNA-SC-10 PSPC1-A488 IMPa4-A546 DAPI 8C2-siRNA-IMP-a2-a4 V2.00	0	31. siRNA-SC-10 PSPC1-A488 DAPI IMPa4-A546_f_TileScan_001 (Stage 6 of 49)	00-ENw7MtpNc4WfvdA7pAHG9S
65530	41634.6	0.608289	um	Cell	1	Cell Center of Image Mass	0.000	1.000	884	17	siRNA-SC-10 PSPC1-A488 IMPa4-A546 DAPI 8C2-siRNA-IMP-a2-a4 V2.00	0	31. siRNA-SC-10 PSPC1-A488 DAPI IMPa4-A546_f_TileScan_001 (Stage 6 of 49)	00-ENw7MtpNc4WfvdA7pAHG9S
65455.8	41669.2	0.222819	um	Cell	1	Cell Center of Image Mass	0.000	1.000	885	18	siRNA-SC-10 PSPC1-A488 IMPa4-A546 DAPI 8C2-siRNA-IMP-a2-a4 V2.00	0	31. siRNA-SC-10 PSPC1-A488 DAPI IMPa4-A546_f_TileScan_001 (Stage 6 of 49)	00-ENw7MtpNc4WfvdA7pAHG9S
65488	41681.9	0.28319	um	Cell	1	Cell Center of Image Mass	0.000	1.000	886	19	siRNA-SC-10 PSPC1-A488 IMPa4-A546 DAPI 8C2-siRNA-IMP-a2-a4 V2.00	0	31. siRNA-SC-10 PSPC1-A488 DAPI IMPa4-A546_f_TileScan_001 (Stage 6 of 49)	00-ENw7MtpNc4WfvdA7pAHG9S
65420	41689.2	0.324652	um	Cell	1	Cell Center of Image Mass	0.000	1.000	887	20	siRNA-SC-10 PSPC1-A488 IMPa4-A546 DAPI 8C2-siRNA-IMP-a2-a4 V2.00	0	31. siRNA-SC-10 PSPC1-A488 DAPI IMPa4-A546_f_TileScan_001 (Stage 6 of 49)	00-ENw7MtpNc4WfvdA7pAHG9S
65478.3	41698.6	0.275613	um	Cell	1	Cell Center of Image Mass	0.000	1.000	888	21	siRNA-SC-10 PSPC1-A488 IMPa4-A546 DAPI 8C2-siRNA-IMP-a2-a4 V2.00	0	31. siRNA-SC-10 PSPC1-A488 DAPI IMPa4-A546_f_TileScan_001 (Stage 6 of 49)	00-ENw7MtpNc4WfvdA7pAHG9S
65429.6	41704.6	0.245949	um	Cell	1	Cell Center of Image Mass	0.000	1.000	889	22	siRNA-SC-10 PSPC1-A488 IMPa4-A546 DAPI 8C2-siRNA-IMP-a2-a4 V2.00	0	31. siRNA-SC-10 PSPC1-A488 DAPI IMPa4-A546_f_TileScan_001 (Stage 6 of 49)	00-ENw7MtpNc4WfvdA7pAHG9S
65465.7	41723	0.405173	um	Cell	1	Cell Center of Image Mass	0.000	1.000	890	23	siRNA-SC-10 PSPC1-A488 IMPa4-A546 DAPI 8C2-siRNA-IMP-a2-a4 V2.00	0	31. siRNA-SC-10 PSPC1-A488 DAPI IMPa4-A546_f_TileScan_001 (Stage 6 of 49)	00-ENw7MtpNc4WfvdA7pAHG9S
65476.9	41727.1	0.157338	um	Cell	1	Cell Center of Image Mass	0.000	1.000	891	24	siRNA-SC-10 PSPC1-A488 IMPa4-A546 DAPI 8C2-siRNA-IMP-a2-a4 V2.00	0	31. siRNA-SC-10 PSPC1-A488 DAPI IMPa4-A546_f_TileScan_001 (Stage 6 of 49)	00-ENw7MtpNc4WfvdA7pAHG9S
65421.4	41724.7	0.189656	um	Cell	1	Cell Center of Image Mass	0.000	1.000	892	25	siRNA-SC-10 PSPC1-A488 IMPa4-A546 DAPI 8C2-siRNA-IMP-a2-a4 V2.00	0	31. siRNA-SC-10 PSPC1-A488 DAPI IMPa4-A546_f_TileScan_001 (Stage 6 of 49)	00-ENw7MtpNc4WfvdA7pAHG9S
65448.2	41738.2	0.138894	um	Cell	1	Cell Center of Image Mass	0.000	1.000	893	26	siRNA-SC-10 PSPC1-A488 IMPa4-A546 DAPI 8C2-siRNA-IMP-a2-a4 V2.00	0	31. siRNA-SC-10 PSPC1-A488 DAPI IMPa4-A546_f_TileScan_001 (Stage 6 of 49)	00-ENw7MtpNc4WfvdA7pAHG9S
65438.4	41683	0.444049	um	Cell	1	Cell Center of Image Mass	0.000	1.000	894	27	siRNA-SC-10 PSPC1-A488 IMPa4-A546 DAPI 8C2-siRNA-IMP-a2-a4 V2.00	0	31. siRNA-SC-10 PSPC1-A488 DAPI IMPa4-A546_f_TileScan_001 (Stage 6 of 49)	00-ENw7MtpNc4WfvdA7pAHG9S
65497.3	41670.3	-0.0642365	um	Cell	1	Cell Center of Image Mass	0.000	1.000	895	28	siRNA-SC-10 PSPC1-A488 IMPa4-A546 DAPI 8C2-siRNA-IMP-a2-a4 V2.00	0	31. siRNA-SC-10 PSPC1-A488 DAPI IMPa4-A546_f_TileScan_001 (Stage 6 of 49)	00-ENw7MtpNc4WfvdA7pAHG9S
65538.3	41674.7	0.163669	um	Cell	1	Cell Center of Image Mass	0.000	1.000	896	29	siRNA-SC-10 PSPC1-A488 IMPa4-A546 DAPI 8C2-siRNA-IMP-a2-a4 V2.00	0	31. siRNA-SC-10 PSPC1-A488 DAPI IMPa4-A546_f_TileScan_001 (Stage 6 of 49)	00-ENw7MtpNc4WfvdA7pAHG9S
65553.3	41679.8	0.187659	um	Cell	1	Cell Center of Image Mass	0.000	1.000	897	30	siRNA-SC-10 PSPC1-A488 IMPa4-A546 DAPI 8C2-siRNA-IMP-a2-a4 V2.00	0	31. siRNA-SC-10 PSPC1-A488 DAPI IMPa4-A546_f_TileScan_001 (Stage 6 of 49)	00-ENw7MtpNc4WfvdA7pAHG9S
65538.8	41702.8	0.0845882	um	Cell	1	Cell Center of Image Mass	0.000	1.000	898	31	siRNA-SC-10 PSPC1-A488 IMPa4-A546 DAPI 8C2-siRNA-IMP-a2-a4 V2.00	0	31. siRNA-SC-10 PSPC1-A488 DAPI IMPa4-A546_f_TileScan_001 (Stage 6 of 49)	00-ENw7MtpNc4WfvdA7pAHG9S
65557.6	41705.2	0.398155	um	Cell	1	Cell Center of Image Mass	0.000	1.000	899	32	siRNA-SC-10 PSPC1-A488 IMPa4-A546 DAPI 8C2-siRNA-IMP-a2-a4 V2.00	0	31. siRNA-SC-10 PSPC1-A488 DAPI IMPa4-A546_f_TileScan_001 (Stage 6 of 49)	00-ENw7MtpNc4WfvdA7pAHG9S
65519.5	41725.6	0.290723	um	Cell	1	Cell Center of Image Mass	0.000	1.000	900	33	siRNA-SC-10 PSPC1-A488 IMPa4-A546 DAPI 8C2-siRNA-IMP-a2-a4 V2.00	0	31. siRNA-SC-10 PSPC1-A488 DAPI IMPa4-A546_f_TileScan_001 (Stage 6 of 49)	00-ENw7MtpNc4WfvdA7pAHG9S
65555.2	41724.3	0.402725	um	Cell	1	Cell Center of Image Mass	0.000	1.000	901	34	siRNA-SC-10 PSPC1-A488 IMPa4-A546 DAPI 8C2-siRNA-IMP-a2-a4 V2.00	0	31. siRNA-SC-10 PSPC1-A488 DAPI IMPa4-A546_f_TileScan_001 (Stage 6 of 49)	00-ENw7MtpNc4WfvdA7pAHG9S
65520.8	41702.8	0.544256	um	Cell	1	Cell Center of Image Mass	0.000	1.000	902	35	siRNA-SC-10 PSPC1-A488 IMPa4-A546 DAPI 8C2-siRNA-IMP-a2-a4 V2.00	0	31. siRNA-SC-10 PSPC1-A488 DAPI IMPa4-A546_f_TileScan_001 (Stage 6 of 49)	00-ENw7MtpNc4WfvdA7pAHG9S
65503.7	41706.3	0.501145	um	Cell	1	Cell Center of Image Mass	0.000	1.000	903	36	siRNA-SC-10 PSPC1-A488 IMPa4-A546 DAPI 8C2-siRNA-IMP-a2-a4 V2.00	0	31. siRNA-SC-10 PSPC1-A488 DAPI IMPa4-A546_f_TileScan_001 (Stage 6 of 49)	00-ENw7MtpNc4WfvdA7pAHG9S
65504.8	41737.4	0.870624	um	Cell	1	Cell Center of Image Mass	0.000	1.000	904	37	siRNA-SC-10 PSPC1-A488 IMPa4-A546 DAPI 8C2-siRNA-IMP-a2-a4 V2.00	0	31. siRNA-SC-10 PSPC1-A488 DAPI IMPa4-A546_f_TileScan_001 (Stage 6 of 49)	00-ENw7MtpNc4WfvdA7pAHG9S
65431.3	41639.8	0.189408	um	Cell	1	Cell Center of Image Mass	0.000	1.000	905	0	siRNA-SC-10 PSPC1-A488 IMPa4-A546 DAPI 8C2-siRNA-IMP-a2-a4 V2.00	0	31. siRNA-SC-10 PSPC1-A488 DAPI IMPa4-A546_g_TileScan_001 (Stage 7 of 49)	00-yf75ADfkyfVbBYjGjzBTvJ
65451.9	41664.5	0.132351	um	Cell	1	Cell Center of Image Mass	0.000	1.000	906	1	siRNA-SC-10 PSPC1-A488 IMPa4-A546 DAPI 8C2-siRNA-IMP-a2-a4 V2.00	0	31. siRNA-SC-10 PSPC1-A488 DAPI IMPa4-A546_g_TileScan_001 (Stage 7 of 49)	00-yf75ADfkyfVbBYjGjzBTvJ
65442.2	41601.2	0.321662	um	Cell	1	Cell Center of Image Mass	0.000	1.000	907	2	siRNA-SC-10 PSPC1-A488 IMPa4-A546 DAPI 8C2-siRNA-IMP-a2-a4 V2.00	0	31. siRNA-SC-10 PSPC1-A488 DAPI IMPa4-A546_g_TileScan_001 (Stage 7 of 49)	00-yf75ADfkyfVbBYjGjzBTvJ
65465.2	41602.7	0.336904	um	Cell	1	Cell Center of Image Mass	0.000	1.000	908	3	siRNA-SC-10 PSPC1-A488 IMPa4-A546 DAPI 8C2-siRNA-IMP-a2-a4 V2.00	0	31. siRNA-SC-10 PSPC1-A488 DAPI IMPa4-A546_g_TileScan_001 (Stage 7 of 49)	00-yf75ADfkyfVbBYjGjzBTvJ
65418.6	41605.4	0.286844	um	Cell	1	Cell Center of Image Mass	0.000	1.000	909	4	siRNA-SC-10 PSPC1-A488 IMPa4-A546 DAPI 8C2-siRNA-IMP-a2-a4 V2.00	0	31. siRNA-SC-10 PSPC1-A488 DAPI IMPa4-A546_g_TileScan_001 (Stage 7 of 49)	00-yf75ADfkyfVbBYjGjzBTvJ
65481.4	41636.6	0.144827	um	Cell	1	Cell Center of Image Mass	0.000	1.000	910	5	siRNA-SC-10 PSPC1-A488 IMPa4-A546 DAPI 8C2-siRNA-IMP-a2-a4 V2.00	0	31. siRNA-SC-10 PSPC1-A488 DAPI IMPa4-A546_g_TileScan_001 (Stage 7 of 49)	00-yf75ADfkyfVbBYjGjzBTvJ
65532.3	41601.5	0.0327412	um	Cell	1	Cell Center of Image Mass	0.000	1.000	911	6	siRNA-SC-10 PSPC1-A488 IMPa4-A546 DAPI 8C2-siRNA-IMP-a2-a4 V2.00	0	31. siRNA-SC-10 PSPC1-A488 DAPI IMPa4-A546_g_TileScan_001 (Stage 7 of 49)	00-yf75ADfkyfVbBYjGjzBTvJ
65550.8	41643.3	0.0646345	um	Cell	1	Cell Center of Image Mass	0.000	1.000	912	7	siRNA-SC-10 PSPC1-A488 IMPa4-A546 DAPI 8C2-siRNA-IMP-a2-a4 V2.00	0	31. siRNA-SC-10 PSPC1-A488 DAPI IMPa4-A546_g_TileScan_001 (Stage 7 of 49)	00-yf75ADfkyfVbBYjGjzBTvJ
65499.8	41617.3	0.0866291	um	Cell	1	Cell Center of Image Mass	0.000	1.000	913	8	siRNA-SC-10 PSPC1-A488 IMPa4-A546 DAPI 8C2-siRNA-IMP-a2-a4 V2.00	0	31. siRNA-SC-10 PSPC1-A488 DAPI IMPa4-A546_g_TileScan_001 (Stage 7 of 49)	00-yf75ADfkyfVbBYjGjzBTvJ
65488.3	41615.5	-0.0365465	um	Cell	1	Cell Center of Image Mass	0.000	1.000	914	9	siRNA-SC-10 PSPC1-A488 IMPa4-A546 DAPI 8C2-siRNA-IMP-a2-a4 V2.00	0	31. siRNA-SC-10 PSPC1-A488 DAPI IMPa4-A546_g_TileScan_001 (Stage 7 of 49)	00-yf75ADfkyfVbBYjGjzBTvJ
65504.9	41653.8	0.236277	um	Cell	1	Cell Center of Image Mass	0.000	1.000	915	10	siRNA-SC-10 PSPC1-A488 IMPa4-A546 DAPI 8C2-siRNA-IMP-a2-a4 V2.00	0	31. siRNA-SC-10 PSPC1-A488 DAPI IMPa4-A546_g_TileScan_001 (Stage 7 of 49)	00-yf75ADfkyfVbBYjGjzBTvJ
65535.9	41652.3	1.14041	um	Cell	1	Cell Center of Image Mass	0.000	1.000	916	11	siRNA-SC-10 PSPC1-A488 IMPa4-A546 DAPI 8C2-siRNA-IMP-a2-a4 V2.00	0	31. siRNA-SC-10 PSPC1-A488 DAPI IMPa4-A546_g_TileScan_001 (Stage 7 of 49)	00-yf75ADfkyfVbBYjGjzBTvJ
65453.5	41684.1	0.0656425	um	Cell	1	Cell Center of Image Mass	0.000	1.000	917	12	siRNA-SC-10 PSPC1-A488 IMPa4-A546 DAPI 8C2-siRNA-IMP-a2-a4 V2.00	0	31. siRNA-SC-10 PSPC1-A488 DAPI IMPa4-A546_g_TileScan_001 (Stage 7 of 49)	00-yf75ADfkyfVbBYjGjzBTvJ
65418.4	41681.2	0.0217973	um	Cell	1	Cell Center of Image Mass	0.000	1.000	918	13	siRNA-SC-10 PSPC1-A488 IMPa4-A546 DAPI 8C2-siRNA-IMP-a2-a4 V2.00	0	31. siRNA-SC-10 PSPC1-A488 DAPI IMPa4-A546_g_TileScan_001 (Stage 7 of 49)	00-yf75ADfkyfVbBYjGjzBTvJ
65434.9	41680.9	0.0952045	um	Cell	1	Cell Center of Image Mass	0.000	1.000	919	14	siRNA-SC-10 PSPC1-A488 IMPa4-A546 DAPI 8C2-siRNA-IMP-a2-a4 V2.00	0	31. siRNA-SC-10 PSPC1-A488 DAPI IMPa4-A546_g_TileScan_001 (Stage 7 of 49)	00-yf75ADfkyfVbBYjGjzBTvJ
65419.8	41706.5	0.280687	um	Cell	1	Cell Center of Image Mass	0.000	1.000	920	15	siRNA-SC-10 PSPC1-A488 IMPa4-A546 DAPI 8C2-siRNA-IMP-a2-a4 V2.00	0	31. siRNA-SC-10 PSPC1-A488 DAPI IMPa4-A546_g_TileScan_001 (Stage 7 of 49)	00-yf75ADfkyfVbBYjGjzBTvJ
65473.1	41705.3	0.0547592	um	Cell	1	Cell Center of Image Mass	0.000	1.000	921	16	siRNA-SC-10 PSPC1-A488 IMPa4-A546 DAPI 8C2-siRNA-IMP-a2-a4 V2.00	0	31. siRNA-SC-10 PSPC1-A488 DAPI IMPa4-A546_g_TileScan_001 (Stage 7 of 49)	00-yf75ADfkyfVbBYjGjzBTvJ
65441.7	41726.6	0.355019	um	Cell	1	Cell Center of Image Mass	0.000	1.000	922	17	siRNA-SC-10 PSPC1-A488 IMPa4-A546 DAPI 8C2-siRNA-IMP-a2-a4 V2.00	0	31. siRNA-SC-10 PSPC1-A488 DAPI IMPa4-A546_g_TileScan_001 (Stage 7 of 49)	00-yf75ADfkyfVbBYjGjzBTvJ
65419.3	41726.4	0.31909	um	Cell	1	Cell Center of Image Mass	0.000	1.000	923	18	siRNA-SC-10 PSPC1-A488 IMPa4-A546 DAPI 8C2-siRNA-IMP-a2-a4 V2.00	0	31. siRNA-SC-10 PSPC1-A488 DAPI IMPa4-A546_g_TileScan_001 (Stage 7 of 49)	00-yf75ADfkyfVbBYjGjzBTvJ
65462.8	41733.4	-0.00906976	um	Cell	1	Cell Center of Image Mass	0.000	1.000	924	19	siRNA-SC-10 PSPC1-A488 IMPa4-A546 DAPI 8C2-siRNA-IMP-a2-a4 V2.00	0	31. siRNA-SC-10 PSPC1-A488 DAPI IMPa4-A546_g_TileScan_001 (Stage 7 of 49)	00-yf75ADfkyfVbBYjGjzBTvJ
65483.2	41738.6	0.669223	um	Cell	1	Cell Center of Image Mass	0.000	1.000	925	20	siRNA-SC-10 PSPC1-A488 IMPa4-A546 DAPI 8C2-siRNA-IMP-a2-a4 V2.00	0	31. siRNA-SC-10 PSPC1-A488 DAPI IMPa4-A546_g_TileScan_001 (Stage 7 of 49)	00-yf75ADfkyfVbBYjGjzBTvJ
65557.6	41729.9	-0.07105	um	Cell	1	Cell Center of Image Mass	0.000	1.000	926	21	siRNA-SC-10 PSPC1-A488 IMPa4-A546 DAPI 8C2-siRNA-IMP-a2-a4 V2.00	0	31. siRNA-SC-10 PSPC1-A488 DAPI IMPa4-A546_g_TileScan_001 (Stage 7 of 49)	00-yf75ADfkyfVbBYjGjzBTvJ
65493	41685.9	0.11071	um	Cell	1	Cell Center of Image Mass	0.000	1.000	927	22	siRNA-SC-10 PSPC1-A488 IMPa4-A546 DAPI 8C2-siRNA-IMP-a2-a4 V2.00	0	31. siRNA-SC-10 PSPC1-A488 DAPI IMPa4-A546_g_TileScan_001 (Stage 7 of 49)	00-yf75ADfkyfVbBYjGjzBTvJ
65544.6	41700.8	0.225155	um	Cell	1	Cell Center of Image Mass	0.000	1.000	928	23	siRNA-SC-10 PSPC1-A488 IMPa4-A546 DAPI 8C2-siRNA-IMP-a2-a4 V2.00	0	31. siRNA-SC-10 PSPC1-A488 DAPI IMPa4-A546_g_TileScan_001 (Stage 7 of 49)	00-yf75ADfkyfVbBYjGjzBTvJ
65501.4	41723.2	0.0694963	um	Cell	1	Cell Center of Image Mass	0.000	1.000	929	24	siRNA-SC-10 PSPC1-A488 IMPa4-A546 DAPI 8C2-siRNA-IMP-a2-a4 V2.00	0	31. siRNA-SC-10 PSPC1-A488 DAPI IMPa4-A546_g_TileScan_001 (Stage 7 of 49)	00-yf75ADfkyfVbBYjGjzBTvJ
65523.2	41729.8	0.0227133	um	Cell	1	Cell Center of Image Mass	0.000	1.000	930	25	siRNA-SC-10 PSPC1-A488 IMPa4-A546 DAPI 8C2-siRNA-IMP-a2-a4 V2.00	0	31. siRNA-SC-10 PSPC1-A488 DAPI IMPa4-A546_g_TileScan_001 (Stage 7 of 49)	00-yf75ADfkyfVbBYjGjzBTvJ
65531.6	41735.1	0.306336	um	Cell	1	Cell Center of Image Mass	0.000	1.000	931	26	siRNA-SC-10 PSPC1-A488 IMPa4-A546 DAPI 8C2-siRNA-IMP-a2-a4 V2.00	0	31. siRNA-SC-10 PSPC1-A488 DAPI IMPa4-A546_g_TileScan_001 (Stage 7 of 49)	00-yf75ADfkyfVbBYjGjzBTvJ
65525.1	41673.8	0.551053	um	Cell	1	Cell Center of Image Mass	0.000	1.000	932	27	siRNA-SC-10 PSPC1-A488 IMPa4-A546 DAPI 8C2-siRNA-IMP-a2-a4 V2.00	0	31. siRNA-SC-10 PSPC1-A488 DAPI IMPa4-A546_g_TileScan_001 (Stage 7 of 49)	00-yf75ADfkyfVbBYjGjzBTvJ
65466.3	41598.8	-0.310659	um	Cell	1	Cell Center of Image Mass	0.000	1.000	933	0	siRNA-SC-10 PSPC1-A488 IMPa4-A546 DAPI 8C2-siRNA-IMP-a2-a4 V2.00	0	31. siRNA-SC-10 PSPC1-A488 DAPI IMPa4-A546_h_TileScan_001 (Stage 8 of 49)	00-GjxERidcwSRtkdcExZYw5c
65433.2	41605.2	-0.492883	um	Cell	1	Cell Center of Image Mass	0.000	1.000	934	1	siRNA-SC-10 PSPC1-A488 IMPa4-A546 DAPI 8C2-siRNA-IMP-a2-a4 V2.00	0	31. siRNA-SC-10 PSPC1-A488 DAPI IMPa4-A546_h_TileScan_001 (Stage 8 of 49)	00-GjxERidcwSRtkdcExZYw5c
65423	41629.7	-0.469759	um	Cell	1	Cell Center of Image Mass	0.000	1.000	935	2	siRNA-SC-10 PSPC1-A488 IMPa4-A546 DAPI 8C2-siRNA-IMP-a2-a4 V2.00	0	31. siRNA-SC-10 PSPC1-A488 DAPI IMPa4-A546_h_TileScan_001 (Stage 8 of 49)	00-GjxERidcwSRtkdcExZYw5c
65489.7	41630.3	-0.514978	um	Cell	1	Cell Center of Image Mass	0.000	1.000	936	3	siRNA-SC-10 PSPC1-A488 IMPa4-A546 DAPI 8C2-siRNA-IMP-a2-a4 V2.00	0	31. siRNA-SC-10 PSPC1-A488 DAPI IMPa4-A546_h_TileScan_001 (Stage 8 of 49)	00-GjxERidcwSRtkdcExZYw5c
65454.1	41661.2	-0.558279	um	Cell	1	Cell Center of Image Mass	0.000	1.000	937	4	siRNA-SC-10 PSPC1-A488 IMPa4-A546 DAPI 8C2-siRNA-IMP-a2-a4 V2.00	0	31. siRNA-SC-10 PSPC1-A488 DAPI IMPa4-A546_h_TileScan_001 (Stage 8 of 49)	00-GjxERidcwSRtkdcExZYw5c
65467.6	41625	-0.27037	um	Cell	1	Cell Center of Image Mass	0.000	1.000	938	5	siRNA-SC-10 PSPC1-A488 IMPa4-A546 DAPI 8C2-siRNA-IMP-a2-a4 V2.00	0	31. siRNA-SC-10 PSPC1-A488 DAPI IMPa4-A546_h_TileScan_001 (Stage 8 of 49)	00-GjxERidcwSRtkdcExZYw5c
65424.8	41654.2	-0.130055	um	Cell	1	Cell Center of Image Mass	0.000	1.000	939	6	siRNA-SC-10 PSPC1-A488 IMPa4-A546 DAPI 8C2-siRNA-IMP-a2-a4 V2.00	0	31. siRNA-SC-10 PSPC1-A488 DAPI IMPa4-A546_h_TileScan_001 (Stage 8 of 49)	00-GjxERidcwSRtkdcExZYw5c
65510.4	41607.1	-0.399625	um	Cell	1	Cell Center of Image Mass	0.000	1.000	940	7	siRNA-SC-10 PSPC1-A488 IMPa4-A546 DAPI 8C2-siRNA-IMP-a2-a4 V2.00	0	31. siRNA-SC-10 PSPC1-A488 DAPI IMPa4-A546_h_TileScan_001 (Stage 8 of 49)	00-GjxERidcwSRtkdcExZYw5c
65503.9	41661.1	-0.538861	um	Cell	1	Cell Center of Image Mass	0.000	1.000	941	8	siRNA-SC-10 PSPC1-A488 IMPa4-A546 DAPI 8C2-siRNA-IMP-a2-a4 V2.00	0	31. siRNA-SC-10 PSPC1-A488 DAPI IMPa4-A546_h_TileScan_001 (Stage 8 of 49)	00-GjxERidcwSRtkdcExZYw5c
65533.5	41628.8	-0.258681	um	Cell	1	Cell Center of Image Mass	0.000	1.000	942	9	siRNA-SC-10 PSPC1-A488 IMPa4-A546 DAPI 8C2-siRNA-IMP-a2-a4 V2.00	0	31. siRNA-SC-10 PSPC1-A488 DAPI IMPa4-A546_h_TileScan_001 (Stage 8 of 49)	00-GjxERidcwSRtkdcExZYw5c
65554.7	41646.4	-0.273187	um	Cell	1	Cell Center of Image Mass	0.000	1.000	943	10	siRNA-SC-10 PSPC1-A488 IMPa4-A546 DAPI 8C2-siRNA-IMP-a2-a4 V2.00	0	31. siRNA-SC-10 PSPC1-A488 DAPI IMPa4-A546_h_TileScan_001 (Stage 8 of 49)	00-GjxERidcwSRtkdcExZYw5c
65554	41622.7	0.124946	um	Cell	1	Cell Center of Image Mass	0.000	1.000	944	11	siRNA-SC-10 PSPC1-A488 IMPa4-A546 DAPI 8C2-siRNA-IMP-a2-a4 V2.00	0	31. siRNA-SC-10 PSPC1-A488 DAPI IMPa4-A546_h_TileScan_001 (Stage 8 of 49)	00-GjxERidcwSRtkdcExZYw5c
65541.7	41610.4	0.728358	um	Cell	1	Cell Center of Image Mass	0.000	1.000	945	12	siRNA-SC-10 PSPC1-A488 IMPa4-A546 DAPI 8C2-siRNA-IMP-a2-a4 V2.00	0	31. siRNA-SC-10 PSPC1-A488 DAPI IMPa4-A546_h_TileScan_001 (Stage 8 of 49)	00-GjxERidcwSRtkdcExZYw5c
65485.6	41736.8	-0.604315	um	Cell	1	Cell Center of Image Mass	0.000	1.000	946	13	siRNA-SC-10 PSPC1-A488 IMPa4-A546 DAPI 8C2-siRNA-IMP-a2-a4 V2.00	0	31. siRNA-SC-10 PSPC1-A488 DAPI IMPa4-A546_h_TileScan_001 (Stage 8 of 49)	00-GjxERidcwSRtkdcExZYw5c
65470.4	41667.6	-0.412174	um	Cell	1	Cell Center of Image Mass	0.000	1.000	947	14	siRNA-SC-10 PSPC1-A488 IMPa4-A546 DAPI 8C2-siRNA-IMP-a2-a4 V2.00	0	31. siRNA-SC-10 PSPC1-A488 DAPI IMPa4-A546_h_TileScan_001 (Stage 8 of 49)	00-GjxERidcwSRtkdcExZYw5c
65431.5	41683.3	-0.616568	um	Cell	1	Cell Center of Image Mass	0.000	1.000	948	15	siRNA-SC-10 PSPC1-A488 IMPa4-A546 DAPI 8C2-siRNA-IMP-a2-a4 V2.00	0	31. siRNA-SC-10 PSPC1-A488 DAPI IMPa4-A546_h_TileScan_001 (Stage 8 of 49)	00-GjxERidcwSRtkdcExZYw5c
65473.5	41704	-0.488781	um	Cell	1	Cell Center of Image Mass	0.000	1.000	949	16	siRNA-SC-10 PSPC1-A488 IMPa4-A546 DAPI 8C2-siRNA-IMP-a2-a4 V2.00	0	31. siRNA-SC-10 PSPC1-A488 DAPI IMPa4-A546_h_TileScan_001 (Stage 8 of 49)	00-GjxERidcwSRtkdcExZYw5c
65463.6	41735.7	-0.540901	um	Cell	1	Cell Center of Image Mass	0.000	1.000	950	17	siRNA-SC-10 PSPC1-A488 IMPa4-A546 DAPI 8C2-siRNA-IMP-a2-a4 V2.00	0	31. siRNA-SC-10 PSPC1-A488 DAPI IMPa4-A546_h_TileScan_001 (Stage 8 of 49)	00-GjxERidcwSRtkdcExZYw5c
65516.1	41700.8	-0.575723	um	Cell	1	Cell Center of Image Mass	0.000	1.000	951	18	siRNA-SC-10 PSPC1-A488 IMPa4-A546 DAPI 8C2-siRNA-IMP-a2-a4 V2.00	0	31. siRNA-SC-10 PSPC1-A488 DAPI IMPa4-A546_h_TileScan_001 (Stage 8 of 49)	00-GjxERidcwSRtkdcExZYw5c
65554.3	41702.9	-0.403324	um	Cell	1	Cell Center of Image Mass	0.000	1.000	952	19	siRNA-SC-10 PSPC1-A488 IMPa4-A546 DAPI 8C2-siRNA-IMP-a2-a4 V2.00	0	31. siRNA-SC-10 PSPC1-A488 DAPI IMPa4-A546_h_TileScan_001 (Stage 8 of 49)	00-GjxERidcwSRtkdcExZYw5c
65494	41714.8	-0.572517	um	Cell	1	Cell Center of Image Mass	0.000	1.000	953	20	siRNA-SC-10 PSPC1-A488 IMPa4-A546 DAPI 8C2-siRNA-IMP-a2-a4 V2.00	0	31. siRNA-SC-10 PSPC1-A488 DAPI IMPa4-A546_h_TileScan_001 (Stage 8 of 49)	00-GjxERidcwSRtkdcExZYw5c
65504.1	41716.7	-0.594564	um	Cell	1	Cell Center of Image Mass	0.000	1.000	954	21	siRNA-SC-10 PSPC1-A488 IMPa4-A546 DAPI 8C2-siRNA-IMP-a2-a4 V2.00	0	31. siRNA-SC-10 PSPC1-A488 DAPI IMPa4-A546_h_TileScan_001 (Stage 8 of 49)	00-GjxERidcwSRtkdcExZYw5c
65532.4	41725.3	-0.515165	um	Cell	1	Cell Center of Image Mass	0.000	1.000	955	22	siRNA-SC-10 PSPC1-A488 IMPa4-A546 DAPI 8C2-siRNA-IMP-a2-a4 V2.00	0	31. siRNA-SC-10 PSPC1-A488 DAPI IMPa4-A546_h_TileScan_001 (Stage 8 of 49)	00-GjxERidcwSRtkdcExZYw5c
65521.4	41736.9	-0.557111	um	Cell	1	Cell Center of Image Mass	0.000	1.000	956	23	siRNA-SC-10 PSPC1-A488 IMPa4-A546 DAPI 8C2-siRNA-IMP-a2-a4 V2.00	0	31. siRNA-SC-10 PSPC1-A488 DAPI IMPa4-A546_h_TileScan_001 (Stage 8 of 49)	00-GjxERidcwSRtkdcExZYw5c
65554	41668.7	0.211538	um	Cell	1	Cell Center of Image Mass	0.000	1.000	957	24	siRNA-SC-10 PSPC1-A488 IMPa4-A546 DAPI 8C2-siRNA-IMP-a2-a4 V2.00	0	31. siRNA-SC-10 PSPC1-A488 DAPI IMPa4-A546_h_TileScan_001 (Stage 8 of 49)	00-GjxERidcwSRtkdcExZYw5c
65497.6	41610.1	-0.697176	um	Cell	1	Cell Center of Image Mass	0.000	1.000	958	0	siRNA-SC-10 PSPC1-A488 IMPa4-A546 DAPI 8C2-siRNA-IMP-a2-a4 V2.00	0	31. siRNA-SC-10 PSPC1-A488 DAPI IMPa4-A546_i_TileScan_001 (Stage 9 of 49)	00-VxKRHjYmh5uZBC7CNfU4tR
65485.5	41633.5	-0.838346	um	Cell	1	Cell Center of Image Mass	0.000	1.000	959	1	siRNA-SC-10 PSPC1-A488 IMPa4-A546 DAPI 8C2-siRNA-IMP-a2-a4 V2.00	0	31. siRNA-SC-10 PSPC1-A488 DAPI IMPa4-A546_i_TileScan_001 (Stage 9 of 49)	00-VxKRHjYmh5uZBC7CNfU4tR
65444.2	41602.9	-0.481916	um	Cell	1	Cell Center of Image Mass	0.000	1.000	960	2	siRNA-SC-10 PSPC1-A488 IMPa4-A546 DAPI 8C2-siRNA-IMP-a2-a4 V2.00	0	31. siRNA-SC-10 PSPC1-A488 DAPI IMPa4-A546_i_TileScan_001 (Stage 9 of 49)	00-VxKRHjYmh5uZBC7CNfU4tR
65434.6	41642.3	-0.298772	um	Cell	1	Cell Center of Image Mass	0.000	1.000	961	3	siRNA-SC-10 PSPC1-A488 IMPa4-A546 DAPI 8C2-siRNA-IMP-a2-a4 V2.00	0	31. siRNA-SC-10 PSPC1-A488 DAPI IMPa4-A546_i_TileScan_001 (Stage 9 of 49)	00-VxKRHjYmh5uZBC7CNfU4tR
65427.1	41624.1	0.120168	um	Cell	1	Cell Center of Image Mass	0.000	1.000	962	4	siRNA-SC-10 PSPC1-A488 IMPa4-A546 DAPI 8C2-siRNA-IMP-a2-a4 V2.00	0	31. siRNA-SC-10 PSPC1-A488 DAPI IMPa4-A546_i_TileScan_001 (Stage 9 of 49)	00-VxKRHjYmh5uZBC7CNfU4tR
65417.8	41610.9	0.412107	um	Cell	1	Cell Center of Image Mass	0.000	1.000	963	5	siRNA-SC-10 PSPC1-A488 IMPa4-A546 DAPI 8C2-siRNA-IMP-a2-a4 V2.00	0	31. siRNA-SC-10 PSPC1-A488 DAPI IMPa4-A546_i_TileScan_001 (Stage 9 of 49)	00-VxKRHjYmh5uZBC7CNfU4tR
65494.2	41632.2	-0.829272	um	Cell	1	Cell Center of Image Mass	0.000	1.000	964	6	siRNA-SC-10 PSPC1-A488 IMPa4-A546 DAPI 8C2-siRNA-IMP-a2-a4 V2.00	0	31. siRNA-SC-10 PSPC1-A488 DAPI IMPa4-A546_i_TileScan_001 (Stage 9 of 49)	00-VxKRHjYmh5uZBC7CNfU4tR
65500.4	41630.6	-0.817586	um	Cell	1	Cell Center of Image Mass	0.000	1.000	965	7	siRNA-SC-10 PSPC1-A488 IMPa4-A546 DAPI 8C2-siRNA-IMP-a2-a4 V2.00	0	31. siRNA-SC-10 PSPC1-A488 DAPI IMPa4-A546_i_TileScan_001 (Stage 9 of 49)	00-VxKRHjYmh5uZBC7CNfU4tR
65549	41628.6	-0.579079	um	Cell	1	Cell Center of Image Mass	0.000	1.000	966	8	siRNA-SC-10 PSPC1-A488 IMPa4-A546 DAPI 8C2-siRNA-IMP-a2-a4 V2.00	0	31. siRNA-SC-10 PSPC1-A488 DAPI IMPa4-A546_i_TileScan_001 (Stage 9 of 49)	00-VxKRHjYmh5uZBC7CNfU4tR
65524.1	41656	-0.611711	um	Cell	1	Cell Center of Image Mass	0.000	1.000	967	9	siRNA-SC-10 PSPC1-A488 IMPa4-A546 DAPI 8C2-siRNA-IMP-a2-a4 V2.00	0	31. siRNA-SC-10 PSPC1-A488 DAPI IMPa4-A546_i_TileScan_001 (Stage 9 of 49)	00-VxKRHjYmh5uZBC7CNfU4tR
65492.8	41661	-0.519584	um	Cell	1	Cell Center of Image Mass	0.000	1.000	968	10	siRNA-SC-10 PSPC1-A488 IMPa4-A546 DAPI 8C2-siRNA-IMP-a2-a4 V2.00	0	31. siRNA-SC-10 PSPC1-A488 DAPI IMPa4-A546_i_TileScan_001 (Stage 9 of 49)	00-VxKRHjYmh5uZBC7CNfU4tR
65556.8	41640.6	-0.210129	um	Cell	1	Cell Center of Image Mass	0.000	1.000	969	11	siRNA-SC-10 PSPC1-A488 IMPa4-A546 DAPI 8C2-siRNA-IMP-a2-a4 V2.00	0	31. siRNA-SC-10 PSPC1-A488 DAPI IMPa4-A546_i_TileScan_001 (Stage 9 of 49)	00-VxKRHjYmh5uZBC7CNfU4tR
65557.9	41621.9	0.348418	um	Cell	1	Cell Center of Image Mass	0.000	1.000	970	12	siRNA-SC-10 PSPC1-A488 IMPa4-A546 DAPI 8C2-siRNA-IMP-a2-a4 V2.00	0	31. siRNA-SC-10 PSPC1-A488 DAPI IMPa4-A546_i_TileScan_001 (Stage 9 of 49)	00-VxKRHjYmh5uZBC7CNfU4tR
65556.3	41607.5	-0.0707825	um	Cell	1	Cell Center of Image Mass	0.000	1.000	971	13	siRNA-SC-10 PSPC1-A488 IMPa4-A546 DAPI 8C2-siRNA-IMP-a2-a4 V2.00	0	31. siRNA-SC-10 PSPC1-A488 DAPI IMPa4-A546_i_TileScan_001 (Stage 9 of 49)	00-VxKRHjYmh5uZBC7CNfU4tR
65473.4	41717.1	-0.847086	um	Cell	1	Cell Center of Image Mass	0.000	1.000	972	14	siRNA-SC-10 PSPC1-A488 IMPa4-A546 DAPI 8C2-siRNA-IMP-a2-a4 V2.00	0	31. siRNA-SC-10 PSPC1-A488 DAPI IMPa4-A546_i_TileScan_001 (Stage 9 of 49)	00-VxKRHjYmh5uZBC7CNfU4tR
65424.1	41732.4	-0.668999	um	Cell	1	Cell Center of Image Mass	0.000	1.000	973	15	siRNA-SC-10 PSPC1-A488 IMPa4-A546 DAPI 8C2-siRNA-IMP-a2-a4 V2.00	0	31. siRNA-SC-10 PSPC1-A488 DAPI IMPa4-A546_i_TileScan_001 (Stage 9 of 49)	00-VxKRHjYmh5uZBC7CNfU4tR
65461.7	41695.8	-0.494829	um	Cell	1	Cell Center of Image Mass	0.000	1.000	974	16	siRNA-SC-10 PSPC1-A488 IMPa4-A546 DAPI 8C2-siRNA-IMP-a2-a4 V2.00	0	31. siRNA-SC-10 PSPC1-A488 DAPI IMPa4-A546_i_TileScan_001 (Stage 9 of 49)	00-VxKRHjYmh5uZBC7CNfU4tR
65427.9	41704.6	-0.467097	um	Cell	1	Cell Center of Image Mass	0.000	1.000	975	17	siRNA-SC-10 PSPC1-A488 IMPa4-A546 DAPI 8C2-siRNA-IMP-a2-a4 V2.00	0	31. siRNA-SC-10 PSPC1-A488 DAPI IMPa4-A546_i_TileScan_001 (Stage 9 of 49)	00-VxKRHjYmh5uZBC7CNfU4tR
65446	41725.8	-0.606702	um	Cell	1	Cell Center of Image Mass	0.000	1.000	976	18	siRNA-SC-10 PSPC1-A488 IMPa4-A546 DAPI 8C2-siRNA-IMP-a2-a4 V2.00	0	31. siRNA-SC-10 PSPC1-A488 DAPI IMPa4-A546_i_TileScan_001 (Stage 9 of 49)	00-VxKRHjYmh5uZBC7CNfU4tR
65430	41670	0.156254	um	Cell	1	Cell Center of Image Mass	0.000	1.000	977	19	siRNA-SC-10 PSPC1-A488 IMPa4-A546 DAPI 8C2-siRNA-IMP-a2-a4 V2.00	0	31. siRNA-SC-10 PSPC1-A488 DAPI IMPa4-A546_i_TileScan_001 (Stage 9 of 49)	00-VxKRHjYmh5uZBC7CNfU4tR
65550.4	41677.2	-0.569527	um	Cell	1	Cell Center of Image Mass	0.000	1.000	978	20	siRNA-SC-10 PSPC1-A488 IMPa4-A546 DAPI 8C2-siRNA-IMP-a2-a4 V2.00	0	31. siRNA-SC-10 PSPC1-A488 DAPI IMPa4-A546_i_TileScan_001 (Stage 9 of 49)	00-VxKRHjYmh5uZBC7CNfU4tR
65531.5	41708.8	-0.632318	um	Cell	1	Cell Center of Image Mass	0.000	1.000	979	21	siRNA-SC-10 PSPC1-A488 IMPa4-A546 DAPI 8C2-siRNA-IMP-a2-a4 V2.00	0	31. siRNA-SC-10 PSPC1-A488 DAPI IMPa4-A546_i_TileScan_001 (Stage 9 of 49)	00-VxKRHjYmh5uZBC7CNfU4tR
65557.6	41715.7	-0.583841	um	Cell	1	Cell Center of Image Mass	0.000	1.000	980	22	siRNA-SC-10 PSPC1-A488 IMPa4-A546 DAPI 8C2-siRNA-IMP-a2-a4 V2.00	0	31. siRNA-SC-10 PSPC1-A488 DAPI IMPa4-A546_i_TileScan_001 (Stage 9 of 49)	00-VxKRHjYmh5uZBC7CNfU4tR
65505.5	41731.7	-0.586336	um	Cell	1	Cell Center of Image Mass	0.000	1.000	981	23	siRNA-SC-10 PSPC1-A488 IMPa4-A546 DAPI 8C2-siRNA-IMP-a2-a4 V2.00	0	31. siRNA-SC-10 PSPC1-A488 DAPI IMPa4-A546_i_TileScan_001 (Stage 9 of 49)	00-VxKRHjYmh5uZBC7CNfU4tR
65546.8	41735.8	-0.441949	um	Cell	1	Cell Center of Image Mass	0.000	1.000	982	24	siRNA-SC-10 PSPC1-A488 IMPa4-A546 DAPI 8C2-siRNA-IMP-a2-a4 V2.00	0	31. siRNA-SC-10 PSPC1-A488 DAPI IMPa4-A546_i_TileScan_001 (Stage 9 of 49)	00-VxKRHjYmh5uZBC7CNfU4tR
65494.4	41700.5	0.103785	um	Cell	1	Cell Center of Image Mass	0.000	1.000	983	25	siRNA-SC-10 PSPC1-A488 IMPa4-A546 DAPI 8C2-siRNA-IMP-a2-a4 V2.00	0	31. siRNA-SC-10 PSPC1-A488 DAPI IMPa4-A546_i_TileScan_001 (Stage 9 of 49)	00-VxKRHjYmh5uZBC7CNfU4tR
65452.7	41603.3	0.356239	um	Cell	1	Cell Center of Image Mass	0.000	1.000	984	0	siRNA-SC-10 PSPC1-A488 IMPa4-A546 DAPI 8C2-siRNA-IMP-a2-a4 V2.00	0	31. siRNA-SC-10 PSPC1-A488 DAPI IMPa4-A546_j_TileScan_001 (Stage 10 of 49)	00-RWQNRgE5gCHxemtzXwcpxF
65481	41600.9	0.0944669	um	Cell	1	Cell Center of Image Mass	0.000	1.000	985	1	siRNA-SC-10 PSPC1-A488 IMPa4-A546 DAPI 8C2-siRNA-IMP-a2-a4 V2.00	0	31. siRNA-SC-10 PSPC1-A488 DAPI IMPa4-A546_j_TileScan_001 (Stage 10 of 49)	00-RWQNRgE5gCHxemtzXwcpxF
65464.7	41618.5	0.311809	um	Cell	1	Cell Center of Image Mass	0.000	1.000	986	2	siRNA-SC-10 PSPC1-A488 IMPa4-A546 DAPI 8C2-siRNA-IMP-a2-a4 V2.00	0	31. siRNA-SC-10 PSPC1-A488 DAPI IMPa4-A546_j_TileScan_001 (Stage 10 of 49)	00-RWQNRgE5gCHxemtzXwcpxF
65423.4	41641.8	0.483671	um	Cell	1	Cell Center of Image Mass	0.000	1.000	987	3	siRNA-SC-10 PSPC1-A488 IMPa4-A546 DAPI 8C2-siRNA-IMP-a2-a4 V2.00	0	31. siRNA-SC-10 PSPC1-A488 DAPI IMPa4-A546_j_TileScan_001 (Stage 10 of 49)	00-RWQNRgE5gCHxemtzXwcpxF
65436.6	41647.6	0.412965	um	Cell	1	Cell Center of Image Mass	0.000	1.000	988	4	siRNA-SC-10 PSPC1-A488 IMPa4-A546 DAPI 8C2-siRNA-IMP-a2-a4 V2.00	0	31. siRNA-SC-10 PSPC1-A488 DAPI IMPa4-A546_j_TileScan_001 (Stage 10 of 49)	00-RWQNRgE5gCHxemtzXwcpxF
65464.3	41666.2	0.135362	um	Cell	1	Cell Center of Image Mass	0.000	1.000	989	5	siRNA-SC-10 PSPC1-A488 IMPa4-A546 DAPI 8C2-siRNA-IMP-a2-a4 V2.00	0	31. siRNA-SC-10 PSPC1-A488 DAPI IMPa4-A546_j_TileScan_001 (Stage 10 of 49)	00-RWQNRgE5gCHxemtzXwcpxF
65431.3	41623.7	0.665378	um	Cell	1	Cell Center of Image Mass	0.000	1.000	990	6	siRNA-SC-10 PSPC1-A488 IMPa4-A546 DAPI 8C2-siRNA-IMP-a2-a4 V2.00	0	31. siRNA-SC-10 PSPC1-A488 DAPI IMPa4-A546_j_TileScan_001 (Stage 10 of 49)	00-RWQNRgE5gCHxemtzXwcpxF
65456.2	41638.2	0.31719	um	Cell	1	Cell Center of Image Mass	0.000	1.000	991	7	siRNA-SC-10 PSPC1-A488 IMPa4-A546 DAPI 8C2-siRNA-IMP-a2-a4 V2.00	0	31. siRNA-SC-10 PSPC1-A488 DAPI IMPa4-A546_j_TileScan_001 (Stage 10 of 49)	00-RWQNRgE5gCHxemtzXwcpxF
65423.8	41607.9	0.449572	um	Cell	1	Cell Center of Image Mass	0.000	1.000	992	8	siRNA-SC-10 PSPC1-A488 IMPa4-A546 DAPI 8C2-siRNA-IMP-a2-a4 V2.00	0	31. siRNA-SC-10 PSPC1-A488 DAPI IMPa4-A546_j_TileScan_001 (Stage 10 of 49)	00-RWQNRgE5gCHxemtzXwcpxF
65488.1	41626.6	0.01813	um	Cell	1	Cell Center of Image Mass	0.000	1.000	993	9	siRNA-SC-10 PSPC1-A488 IMPa4-A546 DAPI 8C2-siRNA-IMP-a2-a4 V2.00	0	31. siRNA-SC-10 PSPC1-A488 DAPI IMPa4-A546_j_TileScan_001 (Stage 10 of 49)	00-RWQNRgE5gCHxemtzXwcpxF
65558.2	41645.2	-0.109301	um	Cell	1	Cell Center of Image Mass	0.000	1.000	994	10	siRNA-SC-10 PSPC1-A488 IMPa4-A546 DAPI 8C2-siRNA-IMP-a2-a4 V2.00	0	31. siRNA-SC-10 PSPC1-A488 DAPI IMPa4-A546_j_TileScan_001 (Stage 10 of 49)	00-RWQNRgE5gCHxemtzXwcpxF
65531.9	41657.4	-0.0690044	um	Cell	1	Cell Center of Image Mass	0.000	1.000	995	11	siRNA-SC-10 PSPC1-A488 IMPa4-A546 DAPI 8C2-siRNA-IMP-a2-a4 V2.00	0	31. siRNA-SC-10 PSPC1-A488 DAPI IMPa4-A546_j_TileScan_001 (Stage 10 of 49)	00-RWQNRgE5gCHxemtzXwcpxF
65513.7	41598.3	0.106984	um	Cell	1	Cell Center of Image Mass	0.000	1.000	996	12	siRNA-SC-10 PSPC1-A488 IMPa4-A546 DAPI 8C2-siRNA-IMP-a2-a4 V2.00	0	31. siRNA-SC-10 PSPC1-A488 DAPI IMPa4-A546_j_TileScan_001 (Stage 10 of 49)	00-RWQNRgE5gCHxemtzXwcpxF
65559.3	41605.3	0.208849	um	Cell	1	Cell Center of Image Mass	0.000	1.000	997	13	siRNA-SC-10 PSPC1-A488 IMPa4-A546 DAPI 8C2-siRNA-IMP-a2-a4 V2.00	0	31. siRNA-SC-10 PSPC1-A488 DAPI IMPa4-A546_j_TileScan_001 (Stage 10 of 49)	00-RWQNRgE5gCHxemtzXwcpxF
65527.3	41614.7	0.154989	um	Cell	1	Cell Center of Image Mass	0.000	1.000	998	14	siRNA-SC-10 PSPC1-A488 IMPa4-A546 DAPI 8C2-siRNA-IMP-a2-a4 V2.00	0	31. siRNA-SC-10 PSPC1-A488 DAPI IMPa4-A546_j_TileScan_001 (Stage 10 of 49)	00-RWQNRgE5gCHxemtzXwcpxF
65541.2	41620.3	0.151409	um	Cell	1	Cell Center of Image Mass	0.000	1.000	999	15	siRNA-SC-10 PSPC1-A488 IMPa4-A546 DAPI 8C2-siRNA-IMP-a2-a4 V2.00	0	31. siRNA-SC-10 PSPC1-A488 DAPI IMPa4-A546_j_TileScan_001 (Stage 10 of 49)	00-RWQNRgE5gCHxemtzXwcpxF
65502.3	41658.5	0.042865	um	Cell	1	Cell Center of Image Mass	0.000	1.000	1000	16	siRNA-SC-10 PSPC1-A488 IMPa4-A546 DAPI 8C2-siRNA-IMP-a2-a4 V2.00	0	31. siRNA-SC-10 PSPC1-A488 DAPI IMPa4-A546_j_TileScan_001 (Stage 10 of 49)	00-RWQNRgE5gCHxemtzXwcpxF
65461	41679.7	-0.126239	um	Cell	1	Cell Center of Image Mass	0.000	1.000	1001	17	siRNA-SC-10 PSPC1-A488 IMPa4-A546 DAPI 8C2-siRNA-IMP-a2-a4 V2.00	0	31. siRNA-SC-10 PSPC1-A488 DAPI IMPa4-A546_j_TileScan_001 (Stage 10 of 49)	00-RWQNRgE5gCHxemtzXwcpxF
65478	41705.7	-0.155194	um	Cell	1	Cell Center of Image Mass	0.000	1.000	1002	18	siRNA-SC-10 PSPC1-A488 IMPa4-A546 DAPI 8C2-siRNA-IMP-a2-a4 V2.00	0	31. siRNA-SC-10 PSPC1-A488 DAPI IMPa4-A546_j_TileScan_001 (Stage 10 of 49)	00-RWQNRgE5gCHxemtzXwcpxF
65438.7	41665.9	0.123789	um	Cell	1	Cell Center of Image Mass	0.000	1.000	1003	19	siRNA-SC-10 PSPC1-A488 IMPa4-A546 DAPI 8C2-siRNA-IMP-a2-a4 V2.00	0	31. siRNA-SC-10 PSPC1-A488 DAPI IMPa4-A546_j_TileScan_001 (Stage 10 of 49)	00-RWQNRgE5gCHxemtzXwcpxF
65419.5	41679	0.091252	um	Cell	1	Cell Center of Image Mass	0.000	1.000	1004	20	siRNA-SC-10 PSPC1-A488 IMPa4-A546 DAPI 8C2-siRNA-IMP-a2-a4 V2.00	0	31. siRNA-SC-10 PSPC1-A488 DAPI IMPa4-A546_j_TileScan_001 (Stage 10 of 49)	00-RWQNRgE5gCHxemtzXwcpxF
65433.4	41718.4	0.192883	um	Cell	1	Cell Center of Image Mass	0.000	1.000	1005	21	siRNA-SC-10 PSPC1-A488 IMPa4-A546 DAPI 8C2-siRNA-IMP-a2-a4 V2.00	0	31. siRNA-SC-10 PSPC1-A488 DAPI IMPa4-A546_j_TileScan_001 (Stage 10 of 49)	00-RWQNRgE5gCHxemtzXwcpxF
65474.2	41732.9	0.187429	um	Cell	1	Cell Center of Image Mass	0.000	1.000	1006	22	siRNA-SC-10 PSPC1-A488 IMPa4-A546 DAPI 8C2-siRNA-IMP-a2-a4 V2.00	0	31. siRNA-SC-10 PSPC1-A488 DAPI IMPa4-A546_j_TileScan_001 (Stage 10 of 49)	00-RWQNRgE5gCHxemtzXwcpxF
65445.9	41735.1	0.256766	um	Cell	1	Cell Center of Image Mass	0.000	1.000	1007	23	siRNA-SC-10 PSPC1-A488 IMPa4-A546 DAPI 8C2-siRNA-IMP-a2-a4 V2.00	0	31. siRNA-SC-10 PSPC1-A488 DAPI IMPa4-A546_j_TileScan_001 (Stage 10 of 49)	00-RWQNRgE5gCHxemtzXwcpxF
65431.2	41738.2	0.191887	um	Cell	1	Cell Center of Image Mass	0.000	1.000	1008	24	siRNA-SC-10 PSPC1-A488 IMPa4-A546 DAPI 8C2-siRNA-IMP-a2-a4 V2.00	0	31. siRNA-SC-10 PSPC1-A488 DAPI IMPa4-A546_j_TileScan_001 (Stage 10 of 49)	00-RWQNRgE5gCHxemtzXwcpxF
65556.6	41668	0.0628216	um	Cell	1	Cell Center of Image Mass	0.000	1.000	1009	25	siRNA-SC-10 PSPC1-A488 IMPa4-A546 DAPI 8C2-siRNA-IMP-a2-a4 V2.00	0	31. siRNA-SC-10 PSPC1-A488 DAPI IMPa4-A546_j_TileScan_001 (Stage 10 of 49)	00-RWQNRgE5gCHxemtzXwcpxF
65503.9	41696.2	-0.101322	um	Cell	1	Cell Center of Image Mass	0.000	1.000	1010	26	siRNA-SC-10 PSPC1-A488 IMPa4-A546 DAPI 8C2-siRNA-IMP-a2-a4 V2.00	0	31. siRNA-SC-10 PSPC1-A488 DAPI IMPa4-A546_j_TileScan_001 (Stage 10 of 49)	00-RWQNRgE5gCHxemtzXwcpxF
65544.9	41706.1	0.067228	um	Cell	1	Cell Center of Image Mass	0.000	1.000	1011	27	siRNA-SC-10 PSPC1-A488 IMPa4-A546 DAPI 8C2-siRNA-IMP-a2-a4 V2.00	0	31. siRNA-SC-10 PSPC1-A488 DAPI IMPa4-A546_j_TileScan_001 (Stage 10 of 49)	00-RWQNRgE5gCHxemtzXwcpxF
65521.2	41716.2	0.301256	um	Cell	1	Cell Center of Image Mass	0.000	1.000	1012	28	siRNA-SC-10 PSPC1-A488 IMPa4-A546 DAPI 8C2-siRNA-IMP-a2-a4 V2.00	0	31. siRNA-SC-10 PSPC1-A488 DAPI IMPa4-A546_j_TileScan_001 (Stage 10 of 49)	00-RWQNRgE5gCHxemtzXwcpxF
65540.5	41728.4	0.0798947	um	Cell	1	Cell Center of Image Mass	0.000	1.000	1013	29	siRNA-SC-10 PSPC1-A488 IMPa4-A546 DAPI 8C2-siRNA-IMP-a2-a4 V2.00	0	31. siRNA-SC-10 PSPC1-A488 DAPI IMPa4-A546_j_TileScan_001 (Stage 10 of 49)	00-RWQNRgE5gCHxemtzXwcpxF
65554.4	41687.5	0.552396	um	Cell	1	Cell Center of Image Mass	0.000	1.000	1014	30	siRNA-SC-10 PSPC1-A488 IMPa4-A546 DAPI 8C2-siRNA-IMP-a2-a4 V2.00	0	31. siRNA-SC-10 PSPC1-A488 DAPI IMPa4-A546_j_TileScan_001 (Stage 10 of 49)	00-RWQNRgE5gCHxemtzXwcpxF
65427.8	41602	-0.0924714	um	Cell	1	Cell Center of Image Mass	0.000	1.000	1015	0	siRNA-SC-10 PSPC1-A488 IMPa4-A546 DAPI 8C2-siRNA-IMP-a2-a4 V2.00	0	31. siRNA-SC-10 PSPC1-A488 DAPI IMPa4-A546_k_TileScan_001 (Stage 11 of 49)	00-6xNuBhAo57fqxVau6t6s7e
65459.1	41611.8	-0.322499	um	Cell	1	Cell Center of Image Mass	0.000	1.000	1016	1	siRNA-SC-10 PSPC1-A488 IMPa4-A546 DAPI 8C2-siRNA-IMP-a2-a4 V2.00	0	31. siRNA-SC-10 PSPC1-A488 DAPI IMPa4-A546_k_TileScan_001 (Stage 11 of 49)	00-6xNuBhAo57fqxVau6t6s7e
65457.2	41636.4	-0.162612	um	Cell	1	Cell Center of Image Mass	0.000	1.000	1017	2	siRNA-SC-10 PSPC1-A488 IMPa4-A546 DAPI 8C2-siRNA-IMP-a2-a4 V2.00	0	31. siRNA-SC-10 PSPC1-A488 DAPI IMPa4-A546_k_TileScan_001 (Stage 11 of 49)	00-6xNuBhAo57fqxVau6t6s7e
65433.1	41637.2	-0.291354	um	Cell	1	Cell Center of Image Mass	0.000	1.000	1018	3	siRNA-SC-10 PSPC1-A488 IMPa4-A546 DAPI 8C2-siRNA-IMP-a2-a4 V2.00	0	31. siRNA-SC-10 PSPC1-A488 DAPI IMPa4-A546_k_TileScan_001 (Stage 11 of 49)	00-6xNuBhAo57fqxVau6t6s7e
65486.4	41652.7	-0.162344	um	Cell	1	Cell Center of Image Mass	0.000	1.000	1019	4	siRNA-SC-10 PSPC1-A488 IMPa4-A546 DAPI 8C2-siRNA-IMP-a2-a4 V2.00	0	31. siRNA-SC-10 PSPC1-A488 DAPI IMPa4-A546_k_TileScan_001 (Stage 11 of 49)	00-6xNuBhAo57fqxVau6t6s7e
65452.4	41658.2	-0.187766	um	Cell	1	Cell Center of Image Mass	0.000	1.000	1020	5	siRNA-SC-10 PSPC1-A488 IMPa4-A546 DAPI 8C2-siRNA-IMP-a2-a4 V2.00	0	31. siRNA-SC-10 PSPC1-A488 DAPI IMPa4-A546_k_TileScan_001 (Stage 11 of 49)	00-6xNuBhAo57fqxVau6t6s7e
65471.4	41659.9	0.115665	um	Cell	1	Cell Center of Image Mass	0.000	1.000	1021	6	siRNA-SC-10 PSPC1-A488 IMPa4-A546 DAPI 8C2-siRNA-IMP-a2-a4 V2.00	0	31. siRNA-SC-10 PSPC1-A488 DAPI IMPa4-A546_k_TileScan_001 (Stage 11 of 49)	00-6xNuBhAo57fqxVau6t6s7e
65544.5	41598.9	-0.381181	um	Cell	1	Cell Center of Image Mass	0.000	1.000	1022	7	siRNA-SC-10 PSPC1-A488 IMPa4-A546 DAPI 8C2-siRNA-IMP-a2-a4 V2.00	0	31. siRNA-SC-10 PSPC1-A488 DAPI IMPa4-A546_k_TileScan_001 (Stage 11 of 49)	00-6xNuBhAo57fqxVau6t6s7e
65557	41599.2	-0.374572	um	Cell	1	Cell Center of Image Mass	0.000	1.000	1023	8	siRNA-SC-10 PSPC1-A488 IMPa4-A546 DAPI 8C2-siRNA-IMP-a2-a4 V2.00	0	31. siRNA-SC-10 PSPC1-A488 DAPI IMPa4-A546_k_TileScan_001 (Stage 11 of 49)	00-6xNuBhAo57fqxVau6t6s7e
65550.1	41614.9	-0.420275	um	Cell	1	Cell Center of Image Mass	0.000	1.000	1024	9	siRNA-SC-10 PSPC1-A488 IMPa4-A546 DAPI 8C2-siRNA-IMP-a2-a4 V2.00	0	31. siRNA-SC-10 PSPC1-A488 DAPI IMPa4-A546_k_TileScan_001 (Stage 11 of 49)	00-6xNuBhAo57fqxVau6t6s7e
65491	41606.9	-0.321706	um	Cell	1	Cell Center of Image Mass	0.000	1.000	1025	10	siRNA-SC-10 PSPC1-A488 IMPa4-A546 DAPI 8C2-siRNA-IMP-a2-a4 V2.00	0	31. siRNA-SC-10 PSPC1-A488 DAPI IMPa4-A546_k_TileScan_001 (Stage 11 of 49)	00-6xNuBhAo57fqxVau6t6s7e
65541.2	41635.6	-0.110472	um	Cell	1	Cell Center of Image Mass	0.000	1.000	1026	11	siRNA-SC-10 PSPC1-A488 IMPa4-A546 DAPI 8C2-siRNA-IMP-a2-a4 V2.00	0	31. siRNA-SC-10 PSPC1-A488 DAPI IMPa4-A546_k_TileScan_001 (Stage 11 of 49)	00-6xNuBhAo57fqxVau6t6s7e
65506.5	41632.5	-0.394395	um	Cell	1	Cell Center of Image Mass	0.000	1.000	1027	12	siRNA-SC-10 PSPC1-A488 IMPa4-A546 DAPI 8C2-siRNA-IMP-a2-a4 V2.00	0	31. siRNA-SC-10 PSPC1-A488 DAPI IMPa4-A546_k_TileScan_001 (Stage 11 of 49)	00-6xNuBhAo57fqxVau6t6s7e
65544.2	41654.2	-0.132105	um	Cell	1	Cell Center of Image Mass	0.000	1.000	1028	13	siRNA-SC-10 PSPC1-A488 IMPa4-A546 DAPI 8C2-siRNA-IMP-a2-a4 V2.00	0	31. siRNA-SC-10 PSPC1-A488 DAPI IMPa4-A546_k_TileScan_001 (Stage 11 of 49)	00-6xNuBhAo57fqxVau6t6s7e
65421	41704.7	-0.370865	um	Cell	1	Cell Center of Image Mass	0.000	1.000	1029	14	siRNA-SC-10 PSPC1-A488 IMPa4-A546 DAPI 8C2-siRNA-IMP-a2-a4 V2.00	0	31. siRNA-SC-10 PSPC1-A488 DAPI IMPa4-A546_k_TileScan_001 (Stage 11 of 49)	00-6xNuBhAo57fqxVau6t6s7e
65430.6	41668.4	-0.352893	um	Cell	1	Cell Center of Image Mass	0.000	1.000	1030	15	siRNA-SC-10 PSPC1-A488 IMPa4-A546 DAPI 8C2-siRNA-IMP-a2-a4 V2.00	0	31. siRNA-SC-10 PSPC1-A488 DAPI IMPa4-A546_k_TileScan_001 (Stage 11 of 49)	00-6xNuBhAo57fqxVau6t6s7e
65447.4	41683.7	-0.256491	um	Cell	1	Cell Center of Image Mass	0.000	1.000	1031	16	siRNA-SC-10 PSPC1-A488 IMPa4-A546 DAPI 8C2-siRNA-IMP-a2-a4 V2.00	0	31. siRNA-SC-10 PSPC1-A488 DAPI IMPa4-A546_k_TileScan_001 (Stage 11 of 49)	00-6xNuBhAo57fqxVau6t6s7e
65477	41704.6	-0.420358	um	Cell	1	Cell Center of Image Mass	0.000	1.000	1032	17	siRNA-SC-10 PSPC1-A488 IMPa4-A546 DAPI 8C2-siRNA-IMP-a2-a4 V2.00	0	31. siRNA-SC-10 PSPC1-A488 DAPI IMPa4-A546_k_TileScan_001 (Stage 11 of 49)	00-6xNuBhAo57fqxVau6t6s7e
65456.9	41711	-0.225549	um	Cell	1	Cell Center of Image Mass	0.000	1.000	1033	18	siRNA-SC-10 PSPC1-A488 IMPa4-A546 DAPI 8C2-siRNA-IMP-a2-a4 V2.00	0	31. siRNA-SC-10 PSPC1-A488 DAPI IMPa4-A546_k_TileScan_001 (Stage 11 of 49)	00-6xNuBhAo57fqxVau6t6s7e
65428.2	41718.8	-0.255411	um	Cell	1	Cell Center of Image Mass	0.000	1.000	1034	19	siRNA-SC-10 PSPC1-A488 IMPa4-A546 DAPI 8C2-siRNA-IMP-a2-a4 V2.00	0	31. siRNA-SC-10 PSPC1-A488 DAPI IMPa4-A546_k_TileScan_001 (Stage 11 of 49)	00-6xNuBhAo57fqxVau6t6s7e
65452.6	41736.8	-0.246206	um	Cell	1	Cell Center of Image Mass	0.000	1.000	1035	20	siRNA-SC-10 PSPC1-A488 IMPa4-A546 DAPI 8C2-siRNA-IMP-a2-a4 V2.00	0	31. siRNA-SC-10 PSPC1-A488 DAPI IMPa4-A546_k_TileScan_001 (Stage 11 of 49)	00-6xNuBhAo57fqxVau6t6s7e
65420.4	41690.4	0.358119	um	Cell	1	Cell Center of Image Mass	0.000	1.000	1036	21	siRNA-SC-10 PSPC1-A488 IMPa4-A546 DAPI 8C2-siRNA-IMP-a2-a4 V2.00	0	31. siRNA-SC-10 PSPC1-A488 DAPI IMPa4-A546_k_TileScan_001 (Stage 11 of 49)	00-6xNuBhAo57fqxVau6t6s7e
65544	41678.7	-0.350462	um	Cell	1	Cell Center of Image Mass	0.000	1.000	1037	22	siRNA-SC-10 PSPC1-A488 IMPa4-A546 DAPI 8C2-siRNA-IMP-a2-a4 V2.00	0	31. siRNA-SC-10 PSPC1-A488 DAPI IMPa4-A546_k_TileScan_001 (Stage 11 of 49)	00-6xNuBhAo57fqxVau6t6s7e
65539.5	41726.4	-0.282893	um	Cell	1	Cell Center of Image Mass	0.000	1.000	1038	23	siRNA-SC-10 PSPC1-A488 IMPa4-A546 DAPI 8C2-siRNA-IMP-a2-a4 V2.00	0	31. siRNA-SC-10 PSPC1-A488 DAPI IMPa4-A546_k_TileScan_001 (Stage 11 of 49)	00-6xNuBhAo57fqxVau6t6s7e
65509.9	41666.7	-0.140986	um	Cell	1	Cell Center of Image Mass	0.000	1.000	1039	24	siRNA-SC-10 PSPC1-A488 IMPa4-A546 DAPI 8C2-siRNA-IMP-a2-a4 V2.00	0	31. siRNA-SC-10 PSPC1-A488 DAPI IMPa4-A546_k_TileScan_001 (Stage 11 of 49)	00-6xNuBhAo57fqxVau6t6s7e
65491.2	41678.7	-0.284128	um	Cell	1	Cell Center of Image Mass	0.000	1.000	1040	25	siRNA-SC-10 PSPC1-A488 IMPa4-A546 DAPI 8C2-siRNA-IMP-a2-a4 V2.00	0	31. siRNA-SC-10 PSPC1-A488 DAPI IMPa4-A546_k_TileScan_001 (Stage 11 of 49)	00-6xNuBhAo57fqxVau6t6s7e
65558.1	41695.5	-0.0755528	um	Cell	1	Cell Center of Image Mass	0.000	1.000	1041	26	siRNA-SC-10 PSPC1-A488 IMPa4-A546 DAPI 8C2-siRNA-IMP-a2-a4 V2.00	0	31. siRNA-SC-10 PSPC1-A488 DAPI IMPa4-A546_k_TileScan_001 (Stage 11 of 49)	00-6xNuBhAo57fqxVau6t6s7e
65521.7	41701.9	-0.298295	um	Cell	1	Cell Center of Image Mass	0.000	1.000	1042	27	siRNA-SC-10 PSPC1-A488 IMPa4-A546 DAPI 8C2-siRNA-IMP-a2-a4 V2.00	0	31. siRNA-SC-10 PSPC1-A488 DAPI IMPa4-A546_k_TileScan_001 (Stage 11 of 49)	00-6xNuBhAo57fqxVau6t6s7e
65488.9	41716.7	-0.0381039	um	Cell	1	Cell Center of Image Mass	0.000	1.000	1043	28	siRNA-SC-10 PSPC1-A488 IMPa4-A546 DAPI 8C2-siRNA-IMP-a2-a4 V2.00	0	31. siRNA-SC-10 PSPC1-A488 DAPI IMPa4-A546_k_TileScan_001 (Stage 11 of 49)	00-6xNuBhAo57fqxVau6t6s7e
65523.1	41717.3	-0.0778373	um	Cell	1	Cell Center of Image Mass	0.000	1.000	1044	29	siRNA-SC-10 PSPC1-A488 IMPa4-A546 DAPI 8C2-siRNA-IMP-a2-a4 V2.00	0	31. siRNA-SC-10 PSPC1-A488 DAPI IMPa4-A546_k_TileScan_001 (Stage 11 of 49)	00-6xNuBhAo57fqxVau6t6s7e
65557.9	41735.4	-0.2216	um	Cell	1	Cell Center of Image Mass	0.000	1.000	1045	30	siRNA-SC-10 PSPC1-A488 IMPa4-A546 DAPI 8C2-siRNA-IMP-a2-a4 V2.00	0	31. siRNA-SC-10 PSPC1-A488 DAPI IMPa4-A546_k_TileScan_001 (Stage 11 of 49)	00-6xNuBhAo57fqxVau6t6s7e
65506.9	41693.7	0.248149	um	Cell	1	Cell Center of Image Mass	0.000	1.000	1046	31	siRNA-SC-10 PSPC1-A488 IMPa4-A546 DAPI 8C2-siRNA-IMP-a2-a4 V2.00	0	31. siRNA-SC-10 PSPC1-A488 DAPI IMPa4-A546_k_TileScan_001 (Stage 11 of 49)	00-6xNuBhAo57fqxVau6t6s7e
65465.9	41647.6	0.575036	um	Cell	1	Cell Center of Image Mass	0.000	1.000	1047	0	siRNA-SC-10 PSPC1-A488 IMPa4-A546 DAPI 8C2-siRNA-IMP-a2-a4 V2.00	0	31. siRNA-SC-10 PSPC1-A488 DAPI IMPa4-A546_l_TileScan_001 (Stage 12 of 49)	00-3ioe68Kk3QaiuDaRohSaCZ
65472.4	41597.6	0.639619	um	Cell	1	Cell Center of Image Mass	0.000	1.000	1048	1	siRNA-SC-10 PSPC1-A488 IMPa4-A546 DAPI 8C2-siRNA-IMP-a2-a4 V2.00	0	31. siRNA-SC-10 PSPC1-A488 DAPI IMPa4-A546_l_TileScan_001 (Stage 12 of 49)	00-3ioe68Kk3QaiuDaRohSaCZ
65423.6	41601	0.446501	um	Cell	1	Cell Center of Image Mass	0.000	1.000	1049	2	siRNA-SC-10 PSPC1-A488 IMPa4-A546 DAPI 8C2-siRNA-IMP-a2-a4 V2.00	0	31. siRNA-SC-10 PSPC1-A488 DAPI IMPa4-A546_l_TileScan_001 (Stage 12 of 49)	00-3ioe68Kk3QaiuDaRohSaCZ
65419.2	41615.2	0.600481	um	Cell	1	Cell Center of Image Mass	0.000	1.000	1050	3	siRNA-SC-10 PSPC1-A488 IMPa4-A546 DAPI 8C2-siRNA-IMP-a2-a4 V2.00	0	31. siRNA-SC-10 PSPC1-A488 DAPI IMPa4-A546_l_TileScan_001 (Stage 12 of 49)	00-3ioe68Kk3QaiuDaRohSaCZ
65441.1	41623	0.680998	um	Cell	1	Cell Center of Image Mass	0.000	1.000	1051	4	siRNA-SC-10 PSPC1-A488 IMPa4-A546 DAPI 8C2-siRNA-IMP-a2-a4 V2.00	0	31. siRNA-SC-10 PSPC1-A488 DAPI IMPa4-A546_l_TileScan_001 (Stage 12 of 49)	00-3ioe68Kk3QaiuDaRohSaCZ
65433	41641.5	0.897988	um	Cell	1	Cell Center of Image Mass	0.000	1.000	1052	5	siRNA-SC-10 PSPC1-A488 IMPa4-A546 DAPI 8C2-siRNA-IMP-a2-a4 V2.00	0	31. siRNA-SC-10 PSPC1-A488 DAPI IMPa4-A546_l_TileScan_001 (Stage 12 of 49)	00-3ioe68Kk3QaiuDaRohSaCZ
65433	41666.8	0.58181	um	Cell	1	Cell Center of Image Mass	0.000	1.000	1053	6	siRNA-SC-10 PSPC1-A488 IMPa4-A546 DAPI 8C2-siRNA-IMP-a2-a4 V2.00	0	31. siRNA-SC-10 PSPC1-A488 DAPI IMPa4-A546_l_TileScan_001 (Stage 12 of 49)	00-3ioe68Kk3QaiuDaRohSaCZ
65538.8	41645.9	0.371542	um	Cell	1	Cell Center of Image Mass	0.000	1.000	1054	7	siRNA-SC-10 PSPC1-A488 IMPa4-A546 DAPI 8C2-siRNA-IMP-a2-a4 V2.00	0	31. siRNA-SC-10 PSPC1-A488 DAPI IMPa4-A546_l_TileScan_001 (Stage 12 of 49)	00-3ioe68Kk3QaiuDaRohSaCZ
65508.5	41599.9	0.42645	um	Cell	1	Cell Center of Image Mass	0.000	1.000	1055	8	siRNA-SC-10 PSPC1-A488 IMPa4-A546 DAPI 8C2-siRNA-IMP-a2-a4 V2.00	0	31. siRNA-SC-10 PSPC1-A488 DAPI IMPa4-A546_l_TileScan_001 (Stage 12 of 49)	00-3ioe68Kk3QaiuDaRohSaCZ
65554.2	41606.9	0.561027	um	Cell	1	Cell Center of Image Mass	0.000	1.000	1056	9	siRNA-SC-10 PSPC1-A488 IMPa4-A546 DAPI 8C2-siRNA-IMP-a2-a4 V2.00	0	31. siRNA-SC-10 PSPC1-A488 DAPI IMPa4-A546_l_TileScan_001 (Stage 12 of 49)	00-3ioe68Kk3QaiuDaRohSaCZ
65511.9	41624.1	0.648921	um	Cell	1	Cell Center of Image Mass	0.000	1.000	1057	10	siRNA-SC-10 PSPC1-A488 IMPa4-A546 DAPI 8C2-siRNA-IMP-a2-a4 V2.00	0	31. siRNA-SC-10 PSPC1-A488 DAPI IMPa4-A546_l_TileScan_001 (Stage 12 of 49)	00-3ioe68Kk3QaiuDaRohSaCZ
65515.5	41663.6	0.534037	um	Cell	1	Cell Center of Image Mass	0.000	1.000	1058	11	siRNA-SC-10 PSPC1-A488 IMPa4-A546 DAPI 8C2-siRNA-IMP-a2-a4 V2.00	0	31. siRNA-SC-10 PSPC1-A488 DAPI IMPa4-A546_l_TileScan_001 (Stage 12 of 49)	00-3ioe68Kk3QaiuDaRohSaCZ
65557.8	41662.5	0.524889	um	Cell	1	Cell Center of Image Mass	0.000	1.000	1059	12	siRNA-SC-10 PSPC1-A488 IMPa4-A546 DAPI 8C2-siRNA-IMP-a2-a4 V2.00	0	31. siRNA-SC-10 PSPC1-A488 DAPI IMPa4-A546_l_TileScan_001 (Stage 12 of 49)	00-3ioe68Kk3QaiuDaRohSaCZ
65457.3	41675.7	0.385459	um	Cell	1	Cell Center of Image Mass	0.000	1.000	1060	13	siRNA-SC-10 PSPC1-A488 IMPa4-A546 DAPI 8C2-siRNA-IMP-a2-a4 V2.00	0	31. siRNA-SC-10 PSPC1-A488 DAPI IMPa4-A546_l_TileScan_001 (Stage 12 of 49)	00-3ioe68Kk3QaiuDaRohSaCZ
65445.9	41695.7	0.521327	um	Cell	1	Cell Center of Image Mass	0.000	1.000	1061	14	siRNA-SC-10 PSPC1-A488 IMPa4-A546 DAPI 8C2-siRNA-IMP-a2-a4 V2.00	0	31. siRNA-SC-10 PSPC1-A488 DAPI IMPa4-A546_l_TileScan_001 (Stage 12 of 49)	00-3ioe68Kk3QaiuDaRohSaCZ
65498	41682.1	0.548357	um	Cell	1	Cell Center of Image Mass	0.000	1.000	1062	15	siRNA-SC-10 PSPC1-A488 IMPa4-A546 DAPI 8C2-siRNA-IMP-a2-a4 V2.00	0	31. siRNA-SC-10 PSPC1-A488 DAPI IMPa4-A546_l_TileScan_001 (Stage 12 of 49)	00-3ioe68Kk3QaiuDaRohSaCZ
65421.1	41696.5	0.753806	um	Cell	1	Cell Center of Image Mass	0.000	1.000	1063	16	siRNA-SC-10 PSPC1-A488 IMPa4-A546 DAPI 8C2-siRNA-IMP-a2-a4 V2.00	0	31. siRNA-SC-10 PSPC1-A488 DAPI IMPa4-A546_l_TileScan_001 (Stage 12 of 49)	00-3ioe68Kk3QaiuDaRohSaCZ
65426.6	41713.5	1.0072	um	Cell	1	Cell Center of Image Mass	0.000	1.000	1064	17	siRNA-SC-10 PSPC1-A488 IMPa4-A546 DAPI 8C2-siRNA-IMP-a2-a4 V2.00	0	31. siRNA-SC-10 PSPC1-A488 DAPI IMPa4-A546_l_TileScan_001 (Stage 12 of 49)	00-3ioe68Kk3QaiuDaRohSaCZ
65479.7	41725.9	0.618232	um	Cell	1	Cell Center of Image Mass	0.000	1.000	1065	18	siRNA-SC-10 PSPC1-A488 IMPa4-A546 DAPI 8C2-siRNA-IMP-a2-a4 V2.00	0	31. siRNA-SC-10 PSPC1-A488 DAPI IMPa4-A546_l_TileScan_001 (Stage 12 of 49)	00-3ioe68Kk3QaiuDaRohSaCZ
65425.4	41735.2	0.734692	um	Cell	1	Cell Center of Image Mass	0.000	1.000	1066	19	siRNA-SC-10 PSPC1-A488 IMPa4-A546 DAPI 8C2-siRNA-IMP-a2-a4 V2.00	0	31. siRNA-SC-10 PSPC1-A488 DAPI IMPa4-A546_l_TileScan_001 (Stage 12 of 49)	00-3ioe68Kk3QaiuDaRohSaCZ
65449.3	41708.8	0.846243	um	Cell	1	Cell Center of Image Mass	0.000	1.000	1067	20	siRNA-SC-10 PSPC1-A488 IMPa4-A546 DAPI 8C2-siRNA-IMP-a2-a4 V2.00	0	31. siRNA-SC-10 PSPC1-A488 DAPI IMPa4-A546_l_TileScan_001 (Stage 12 of 49)	00-3ioe68Kk3QaiuDaRohSaCZ
65548.2	41684.6	0.507622	um	Cell	1	Cell Center of Image Mass	0.000	1.000	1068	21	siRNA-SC-10 PSPC1-A488 IMPa4-A546 DAPI 8C2-siRNA-IMP-a2-a4 V2.00	0	31. siRNA-SC-10 PSPC1-A488 DAPI IMPa4-A546_l_TileScan_001 (Stage 12 of 49)	00-3ioe68Kk3QaiuDaRohSaCZ
65514.5	41706.6	0.657389	um	Cell	1	Cell Center of Image Mass	0.000	1.000	1069	22	siRNA-SC-10 PSPC1-A488 IMPa4-A546 DAPI 8C2-siRNA-IMP-a2-a4 V2.00	0	31. siRNA-SC-10 PSPC1-A488 DAPI IMPa4-A546_l_TileScan_001 (Stage 12 of 49)	00-3ioe68Kk3QaiuDaRohSaCZ
65542.1	41733.4	0.671529	um	Cell	1	Cell Center of Image Mass	0.000	1.000	1070	23	siRNA-SC-10 PSPC1-A488 IMPa4-A546 DAPI 8C2-siRNA-IMP-a2-a4 V2.00	0	31. siRNA-SC-10 PSPC1-A488 DAPI IMPa4-A546_l_TileScan_001 (Stage 12 of 49)	00-3ioe68Kk3QaiuDaRohSaCZ
65553.7	41713.9	0.790153	um	Cell	1	Cell Center of Image Mass	0.000	1.000	1071	24	siRNA-SC-10 PSPC1-A488 IMPa4-A546 DAPI 8C2-siRNA-IMP-a2-a4 V2.00	0	31. siRNA-SC-10 PSPC1-A488 DAPI IMPa4-A546_l_TileScan_001 (Stage 12 of 49)	00-3ioe68Kk3QaiuDaRohSaCZ
65446.6	41598.9	0.244383	um	Cell	1	Cell Center of Image Mass	0.000	1.000	1072	0	siRNA-SC-10 PSPC1-A488 IMPa4-A546 DAPI 8C2-siRNA-IMP-a2-a4 V2.00	0	31. siRNA-SC-10 PSPC1-A488 DAPI IMPa4-A546_m_TileScan_001 (Stage 13 of 49)	00-dNx7yQQ9i9EEjamJgDB46C
65472.8	41600.1	0.193703	um	Cell	1	Cell Center of Image Mass	0.000	1.000	1073	1	siRNA-SC-10 PSPC1-A488 IMPa4-A546 DAPI 8C2-siRNA-IMP-a2-a4 V2.00	0	31. siRNA-SC-10 PSPC1-A488 DAPI IMPa4-A546_m_TileScan_001 (Stage 13 of 49)	00-dNx7yQQ9i9EEjamJgDB46C
65420.1	41606.5	0.204102	um	Cell	1	Cell Center of Image Mass	0.000	1.000	1074	2	siRNA-SC-10 PSPC1-A488 IMPa4-A546 DAPI 8C2-siRNA-IMP-a2-a4 V2.00	0	31. siRNA-SC-10 PSPC1-A488 DAPI IMPa4-A546_m_TileScan_001 (Stage 13 of 49)	00-dNx7yQQ9i9EEjamJgDB46C
65478.4	41621.2	0.0487839	um	Cell	1	Cell Center of Image Mass	0.000	1.000	1075	3	siRNA-SC-10 PSPC1-A488 IMPa4-A546 DAPI 8C2-siRNA-IMP-a2-a4 V2.00	0	31. siRNA-SC-10 PSPC1-A488 DAPI IMPa4-A546_m_TileScan_001 (Stage 13 of 49)	00-dNx7yQQ9i9EEjamJgDB46C
65445.3	41621.3	0.0429126	um	Cell	1	Cell Center of Image Mass	0.000	1.000	1076	4	siRNA-SC-10 PSPC1-A488 IMPa4-A546 DAPI 8C2-siRNA-IMP-a2-a4 V2.00	0	31. siRNA-SC-10 PSPC1-A488 DAPI IMPa4-A546_m_TileScan_001 (Stage 13 of 49)	00-dNx7yQQ9i9EEjamJgDB46C
65478.4	41642.7	0.0333754	um	Cell	1	Cell Center of Image Mass	0.000	1.000	1077	5	siRNA-SC-10 PSPC1-A488 IMPa4-A546 DAPI 8C2-siRNA-IMP-a2-a4 V2.00	0	31. siRNA-SC-10 PSPC1-A488 DAPI IMPa4-A546_m_TileScan_001 (Stage 13 of 49)	00-dNx7yQQ9i9EEjamJgDB46C
65421.3	41663.4	0.126832	um	Cell	1	Cell Center of Image Mass	0.000	1.000	1078	6	siRNA-SC-10 PSPC1-A488 IMPa4-A546 DAPI 8C2-siRNA-IMP-a2-a4 V2.00	0	31. siRNA-SC-10 PSPC1-A488 DAPI IMPa4-A546_m_TileScan_001 (Stage 13 of 49)	00-dNx7yQQ9i9EEjamJgDB46C
65472.3	41662.9	0.0970909	um	Cell	1	Cell Center of Image Mass	0.000	1.000	1079	7	siRNA-SC-10 PSPC1-A488 IMPa4-A546 DAPI 8C2-siRNA-IMP-a2-a4 V2.00	0	31. siRNA-SC-10 PSPC1-A488 DAPI IMPa4-A546_m_TileScan_001 (Stage 13 of 49)	00-dNx7yQQ9i9EEjamJgDB46C
65517.1	41667.6	-0.114484	um	Cell	1	Cell Center of Image Mass	0.000	1.000	1080	8	siRNA-SC-10 PSPC1-A488 IMPa4-A546 DAPI 8C2-siRNA-IMP-a2-a4 V2.00	0	31. siRNA-SC-10 PSPC1-A488 DAPI IMPa4-A546_m_TileScan_001 (Stage 13 of 49)	00-dNx7yQQ9i9EEjamJgDB46C
65513.9	41600.1	0.184918	um	Cell	1	Cell Center of Image Mass	0.000	1.000	1081	9	siRNA-SC-10 PSPC1-A488 IMPa4-A546 DAPI 8C2-siRNA-IMP-a2-a4 V2.00	0	31. siRNA-SC-10 PSPC1-A488 DAPI IMPa4-A546_m_TileScan_001 (Stage 13 of 49)	00-dNx7yQQ9i9EEjamJgDB46C
65558.4	41607.4	0.230814	um	Cell	1	Cell Center of Image Mass	0.000	1.000	1082	10	siRNA-SC-10 PSPC1-A488 IMPa4-A546 DAPI 8C2-siRNA-IMP-a2-a4 V2.00	0	31. siRNA-SC-10 PSPC1-A488 DAPI IMPa4-A546_m_TileScan_001 (Stage 13 of 49)	00-dNx7yQQ9i9EEjamJgDB46C
65526.2	41606.9	0.311241	um	Cell	1	Cell Center of Image Mass	0.000	1.000	1083	11	siRNA-SC-10 PSPC1-A488 IMPa4-A546 DAPI 8C2-siRNA-IMP-a2-a4 V2.00	0	31. siRNA-SC-10 PSPC1-A488 DAPI IMPa4-A546_m_TileScan_001 (Stage 13 of 49)	00-dNx7yQQ9i9EEjamJgDB46C
65552.2	41618.9	0.191541	um	Cell	1	Cell Center of Image Mass	0.000	1.000	1084	12	siRNA-SC-10 PSPC1-A488 IMPa4-A546 DAPI 8C2-siRNA-IMP-a2-a4 V2.00	0	31. siRNA-SC-10 PSPC1-A488 DAPI IMPa4-A546_m_TileScan_001 (Stage 13 of 49)	00-dNx7yQQ9i9EEjamJgDB46C
65525.7	41639.8	0.178301	um	Cell	1	Cell Center of Image Mass	0.000	1.000	1085	13	siRNA-SC-10 PSPC1-A488 IMPa4-A546 DAPI 8C2-siRNA-IMP-a2-a4 V2.00	0	31. siRNA-SC-10 PSPC1-A488 DAPI IMPa4-A546_m_TileScan_001 (Stage 13 of 49)	00-dNx7yQQ9i9EEjamJgDB46C
65555.3	41643.4	0.0859906	um	Cell	1	Cell Center of Image Mass	0.000	1.000	1086	14	siRNA-SC-10 PSPC1-A488 IMPa4-A546 DAPI 8C2-siRNA-IMP-a2-a4 V2.00	0	31. siRNA-SC-10 PSPC1-A488 DAPI IMPa4-A546_m_TileScan_001 (Stage 13 of 49)	00-dNx7yQQ9i9EEjamJgDB46C
65554.2	41664.1	0.230726	um	Cell	1	Cell Center of Image Mass	0.000	1.000	1087	15	siRNA-SC-10 PSPC1-A488 IMPa4-A546 DAPI 8C2-siRNA-IMP-a2-a4 V2.00	0	31. siRNA-SC-10 PSPC1-A488 DAPI IMPa4-A546_m_TileScan_001 (Stage 13 of 49)	00-dNx7yQQ9i9EEjamJgDB46C
65444.4	41687.4	-0.146496	um	Cell	1	Cell Center of Image Mass	0.000	1.000	1088	16	siRNA-SC-10 PSPC1-A488 IMPa4-A546 DAPI 8C2-siRNA-IMP-a2-a4 V2.00	0	31. siRNA-SC-10 PSPC1-A488 DAPI IMPa4-A546_m_TileScan_001 (Stage 13 of 49)	00-dNx7yQQ9i9EEjamJgDB46C
65455.4	41700.7	0.0442559	um	Cell	1	Cell Center of Image Mass	0.000	1.000	1089	17	siRNA-SC-10 PSPC1-A488 IMPa4-A546 DAPI 8C2-siRNA-IMP-a2-a4 V2.00	0	31. siRNA-SC-10 PSPC1-A488 DAPI IMPa4-A546_m_TileScan_001 (Stage 13 of 49)	00-dNx7yQQ9i9EEjamJgDB46C
65455.6	41723.3	0.0672199	um	Cell	1	Cell Center of Image Mass	0.000	1.000	1090	18	siRNA-SC-10 PSPC1-A488 IMPa4-A546 DAPI 8C2-siRNA-IMP-a2-a4 V2.00	0	31. siRNA-SC-10 PSPC1-A488 DAPI IMPa4-A546_m_TileScan_001 (Stage 13 of 49)	00-dNx7yQQ9i9EEjamJgDB46C
65419.7	41734	0.0380108	um	Cell	1	Cell Center of Image Mass	0.000	1.000	1091	19	siRNA-SC-10 PSPC1-A488 IMPa4-A546 DAPI 8C2-siRNA-IMP-a2-a4 V2.00	0	31. siRNA-SC-10 PSPC1-A488 DAPI IMPa4-A546_m_TileScan_001 (Stage 13 of 49)	00-dNx7yQQ9i9EEjamJgDB46C
65483.5	41738.3	-0.121561	um	Cell	1	Cell Center of Image Mass	0.000	1.000	1092	20	siRNA-SC-10 PSPC1-A488 IMPa4-A546 DAPI 8C2-siRNA-IMP-a2-a4 V2.00	0	31. siRNA-SC-10 PSPC1-A488 DAPI IMPa4-A546_m_TileScan_001 (Stage 13 of 49)	00-dNx7yQQ9i9EEjamJgDB46C
65481.7	41680.4	0.160306	um	Cell	1	Cell Center of Image Mass	0.000	1.000	1093	21	siRNA-SC-10 PSPC1-A488 IMPa4-A546 DAPI 8C2-siRNA-IMP-a2-a4 V2.00	0	31. siRNA-SC-10 PSPC1-A488 DAPI IMPa4-A546_m_TileScan_001 (Stage 13 of 49)	00-dNx7yQQ9i9EEjamJgDB46C
65418.7	41685.2	0.232448	um	Cell	1	Cell Center of Image Mass	0.000	1.000	1094	22	siRNA-SC-10 PSPC1-A488 IMPa4-A546 DAPI 8C2-siRNA-IMP-a2-a4 V2.00	0	31. siRNA-SC-10 PSPC1-A488 DAPI IMPa4-A546_m_TileScan_001 (Stage 13 of 49)	00-dNx7yQQ9i9EEjamJgDB46C
65480.9	41705.1	0.0320784	um	Cell	1	Cell Center of Image Mass	0.000	1.000	1095	23	siRNA-SC-10 PSPC1-A488 IMPa4-A546 DAPI 8C2-siRNA-IMP-a2-a4 V2.00	0	31. siRNA-SC-10 PSPC1-A488 DAPI IMPa4-A546_m_TileScan_001 (Stage 13 of 49)	00-dNx7yQQ9i9EEjamJgDB46C
65433.6	41738.9	0.356433	um	Cell	1	Cell Center of Image Mass	0.000	1.000	1096	24	siRNA-SC-10 PSPC1-A488 IMPa4-A546 DAPI 8C2-siRNA-IMP-a2-a4 V2.00	0	31. siRNA-SC-10 PSPC1-A488 DAPI IMPa4-A546_m_TileScan_001 (Stage 13 of 49)	00-dNx7yQQ9i9EEjamJgDB46C
65421.2	41717.6	0.434168	um	Cell	1	Cell Center of Image Mass	0.000	1.000	1097	25	siRNA-SC-10 PSPC1-A488 IMPa4-A546 DAPI 8C2-siRNA-IMP-a2-a4 V2.00	0	31. siRNA-SC-10 PSPC1-A488 DAPI IMPa4-A546_m_TileScan_001 (Stage 13 of 49)	00-dNx7yQQ9i9EEjamJgDB46C
65534.8	41693.6	-0.0197795	um	Cell	1	Cell Center of Image Mass	0.000	1.000	1098	26	siRNA-SC-10 PSPC1-A488 IMPa4-A546 DAPI 8C2-siRNA-IMP-a2-a4 V2.00	0	31. siRNA-SC-10 PSPC1-A488 DAPI IMPa4-A546_m_TileScan_001 (Stage 13 of 49)	00-dNx7yQQ9i9EEjamJgDB46C
65508.8	41695.6	-0.0733918	um	Cell	1	Cell Center of Image Mass	0.000	1.000	1099	27	siRNA-SC-10 PSPC1-A488 IMPa4-A546 DAPI 8C2-siRNA-IMP-a2-a4 V2.00	0	31. siRNA-SC-10 PSPC1-A488 DAPI IMPa4-A546_m_TileScan_001 (Stage 13 of 49)	00-dNx7yQQ9i9EEjamJgDB46C
65498.7	41726	-0.06681	um	Cell	1	Cell Center of Image Mass	0.000	1.000	1100	28	siRNA-SC-10 PSPC1-A488 IMPa4-A546 DAPI 8C2-siRNA-IMP-a2-a4 V2.00	0	31. siRNA-SC-10 PSPC1-A488 DAPI IMPa4-A546_m_TileScan_001 (Stage 13 of 49)	00-dNx7yQQ9i9EEjamJgDB46C
65531.1	41737.9	0.0507504	um	Cell	1	Cell Center of Image Mass	0.000	1.000	1101	29	siRNA-SC-10 PSPC1-A488 IMPa4-A546 DAPI 8C2-siRNA-IMP-a2-a4 V2.00	0	31. siRNA-SC-10 PSPC1-A488 DAPI IMPa4-A546_m_TileScan_001 (Stage 13 of 49)	00-dNx7yQQ9i9EEjamJgDB46C
65520.8	41681.8	0.127896	um	Cell	1	Cell Center of Image Mass	0.000	1.000	1102	30	siRNA-SC-10 PSPC1-A488 IMPa4-A546 DAPI 8C2-siRNA-IMP-a2-a4 V2.00	0	31. siRNA-SC-10 PSPC1-A488 DAPI IMPa4-A546_m_TileScan_001 (Stage 13 of 49)	00-dNx7yQQ9i9EEjamJgDB46C
65550	41681.3	0.061701	um	Cell	1	Cell Center of Image Mass	0.000	1.000	1103	31	siRNA-SC-10 PSPC1-A488 IMPa4-A546 DAPI 8C2-siRNA-IMP-a2-a4 V2.00	0	31. siRNA-SC-10 PSPC1-A488 DAPI IMPa4-A546_m_TileScan_001 (Stage 13 of 49)	00-dNx7yQQ9i9EEjamJgDB46C
65503.4	41714	0.353851	um	Cell	1	Cell Center of Image Mass	0.000	1.000	1104	32	siRNA-SC-10 PSPC1-A488 IMPa4-A546 DAPI 8C2-siRNA-IMP-a2-a4 V2.00	0	31. siRNA-SC-10 PSPC1-A488 DAPI IMPa4-A546_m_TileScan_001 (Stage 13 of 49)	00-dNx7yQQ9i9EEjamJgDB46C
65530.8	41714.9	0.384259	um	Cell	1	Cell Center of Image Mass	0.000	1.000	1105	33	siRNA-SC-10 PSPC1-A488 IMPa4-A546 DAPI 8C2-siRNA-IMP-a2-a4 V2.00	0	31. siRNA-SC-10 PSPC1-A488 DAPI IMPa4-A546_m_TileScan_001 (Stage 13 of 49)	00-dNx7yQQ9i9EEjamJgDB46C
65553.4	41725.3	-0.0297087	um	Cell	1	Cell Center of Image Mass	0.000	1.000	1106	34	siRNA-SC-10 PSPC1-A488 IMPa4-A546 DAPI 8C2-siRNA-IMP-a2-a4 V2.00	0	31. siRNA-SC-10 PSPC1-A488 DAPI IMPa4-A546_m_TileScan_001 (Stage 13 of 49)	00-dNx7yQQ9i9EEjamJgDB46C
65423.4	41610.5	0.928042	um	Cell	1	Cell Center of Image Mass	0.000	1.000	1107	0	siRNA-SC-10 PSPC1-A488 IMPa4-A546 DAPI 8C2-siRNA-IMP-a2-a4 V2.00	0	31. siRNA-SC-10 PSPC1-A488 DAPI IMPa4-A546_n_TileScan_001 (Stage 14 of 49)	00-YP3JiBHLjoBvuKtByBK2bK
65468.7	41623.7	0.675877	um	Cell	1	Cell Center of Image Mass	0.000	1.000	1108	1	siRNA-SC-10 PSPC1-A488 IMPa4-A546 DAPI 8C2-siRNA-IMP-a2-a4 V2.00	0	31. siRNA-SC-10 PSPC1-A488 DAPI IMPa4-A546_n_TileScan_001 (Stage 14 of 49)	00-YP3JiBHLjoBvuKtByBK2bK
65458.8	41623.5	0.771067	um	Cell	1	Cell Center of Image Mass	0.000	1.000	1109	2	siRNA-SC-10 PSPC1-A488 IMPa4-A546 DAPI 8C2-siRNA-IMP-a2-a4 V2.00	0	31. siRNA-SC-10 PSPC1-A488 DAPI IMPa4-A546_n_TileScan_001 (Stage 14 of 49)	00-YP3JiBHLjoBvuKtByBK2bK
65447.9	41637.6	0.716742	um	Cell	1	Cell Center of Image Mass	0.000	1.000	1110	3	siRNA-SC-10 PSPC1-A488 IMPa4-A546 DAPI 8C2-siRNA-IMP-a2-a4 V2.00	0	31. siRNA-SC-10 PSPC1-A488 DAPI IMPa4-A546_n_TileScan_001 (Stage 14 of 49)	00-YP3JiBHLjoBvuKtByBK2bK
65475.5	41654.5	0.670048	um	Cell	1	Cell Center of Image Mass	0.000	1.000	1111	4	siRNA-SC-10 PSPC1-A488 IMPa4-A546 DAPI 8C2-siRNA-IMP-a2-a4 V2.00	0	31. siRNA-SC-10 PSPC1-A488 DAPI IMPa4-A546_n_TileScan_001 (Stage 14 of 49)	00-YP3JiBHLjoBvuKtByBK2bK
65472.5	41598.1	0.894429	um	Cell	1	Cell Center of Image Mass	0.000	1.000	1112	5	siRNA-SC-10 PSPC1-A488 IMPa4-A546 DAPI 8C2-siRNA-IMP-a2-a4 V2.00	0	31. siRNA-SC-10 PSPC1-A488 DAPI IMPa4-A546_n_TileScan_001 (Stage 14 of 49)	00-YP3JiBHLjoBvuKtByBK2bK
65442.2	41603.4	0.802294	um	Cell	1	Cell Center of Image Mass	0.000	1.000	1113	6	siRNA-SC-10 PSPC1-A488 IMPa4-A546 DAPI 8C2-siRNA-IMP-a2-a4 V2.00	0	31. siRNA-SC-10 PSPC1-A488 DAPI IMPa4-A546_n_TileScan_001 (Stage 14 of 49)	00-YP3JiBHLjoBvuKtByBK2bK
65417.6	41623.6	1.07973	um	Cell	1	Cell Center of Image Mass	0.000	1.000	1114	7	siRNA-SC-10 PSPC1-A488 IMPa4-A546 DAPI 8C2-siRNA-IMP-a2-a4 V2.00	0	31. siRNA-SC-10 PSPC1-A488 DAPI IMPa4-A546_n_TileScan_001 (Stage 14 of 49)	00-YP3JiBHLjoBvuKtByBK2bK
65419.8	41645.7	0.899492	um	Cell	1	Cell Center of Image Mass	0.000	1.000	1115	8	siRNA-SC-10 PSPC1-A488 IMPa4-A546 DAPI 8C2-siRNA-IMP-a2-a4 V2.00	0	31. siRNA-SC-10 PSPC1-A488 DAPI IMPa4-A546_n_TileScan_001 (Stage 14 of 49)	00-YP3JiBHLjoBvuKtByBK2bK
65418.6	41666.1	0.952382	um	Cell	1	Cell Center of Image Mass	0.000	1.000	1116	9	siRNA-SC-10 PSPC1-A488 IMPa4-A546 DAPI 8C2-siRNA-IMP-a2-a4 V2.00	0	31. siRNA-SC-10 PSPC1-A488 DAPI IMPa4-A546_n_TileScan_001 (Stage 14 of 49)	00-YP3JiBHLjoBvuKtByBK2bK
65554.9	41605.5	0.772515	um	Cell	1	Cell Center of Image Mass	0.000	1.000	1117	10	siRNA-SC-10 PSPC1-A488 IMPa4-A546 DAPI 8C2-siRNA-IMP-a2-a4 V2.00	0	31. siRNA-SC-10 PSPC1-A488 DAPI IMPa4-A546_n_TileScan_001 (Stage 14 of 49)	00-YP3JiBHLjoBvuKtByBK2bK
65559.3	41630.2	0.79042	um	Cell	1	Cell Center of Image Mass	0.000	1.000	1118	11	siRNA-SC-10 PSPC1-A488 IMPa4-A546 DAPI 8C2-siRNA-IMP-a2-a4 V2.00	0	31. siRNA-SC-10 PSPC1-A488 DAPI IMPa4-A546_n_TileScan_001 (Stage 14 of 49)	00-YP3JiBHLjoBvuKtByBK2bK
65496.4	41636.7	0.7906	um	Cell	1	Cell Center of Image Mass	0.000	1.000	1119	12	siRNA-SC-10 PSPC1-A488 IMPa4-A546 DAPI 8C2-siRNA-IMP-a2-a4 V2.00	0	31. siRNA-SC-10 PSPC1-A488 DAPI IMPa4-A546_n_TileScan_001 (Stage 14 of 49)	00-YP3JiBHLjoBvuKtByBK2bK
65526.3	41637.4	0.91767	um	Cell	1	Cell Center of Image Mass	0.000	1.000	1120	13	siRNA-SC-10 PSPC1-A488 IMPa4-A546 DAPI 8C2-siRNA-IMP-a2-a4 V2.00	0	31. siRNA-SC-10 PSPC1-A488 DAPI IMPa4-A546_n_TileScan_001 (Stage 14 of 49)	00-YP3JiBHLjoBvuKtByBK2bK
65507.5	41597.9	0.808548	um	Cell	1	Cell Center of Image Mass	0.000	1.000	1121	14	siRNA-SC-10 PSPC1-A488 IMPa4-A546 DAPI 8C2-siRNA-IMP-a2-a4 V2.00	0	31. siRNA-SC-10 PSPC1-A488 DAPI IMPa4-A546_n_TileScan_001 (Stage 14 of 49)	00-YP3JiBHLjoBvuKtByBK2bK
65541	41597	0.977649	um	Cell	1	Cell Center of Image Mass	0.000	1.000	1122	15	siRNA-SC-10 PSPC1-A488 IMPa4-A546 DAPI 8C2-siRNA-IMP-a2-a4 V2.00	0	31. siRNA-SC-10 PSPC1-A488 DAPI IMPa4-A546_n_TileScan_001 (Stage 14 of 49)	00-YP3JiBHLjoBvuKtByBK2bK
65539.3	41615	0.930309	um	Cell	1	Cell Center of Image Mass	0.000	1.000	1123	16	siRNA-SC-10 PSPC1-A488 IMPa4-A546 DAPI 8C2-siRNA-IMP-a2-a4 V2.00	0	31. siRNA-SC-10 PSPC1-A488 DAPI IMPa4-A546_n_TileScan_001 (Stage 14 of 49)	00-YP3JiBHLjoBvuKtByBK2bK
65498.8	41615.9	0.957861	um	Cell	1	Cell Center of Image Mass	0.000	1.000	1124	17	siRNA-SC-10 PSPC1-A488 IMPa4-A546 DAPI 8C2-siRNA-IMP-a2-a4 V2.00	0	31. siRNA-SC-10 PSPC1-A488 DAPI IMPa4-A546_n_TileScan_001 (Stage 14 of 49)	00-YP3JiBHLjoBvuKtByBK2bK
65546.7	41661.4	0.894277	um	Cell	1	Cell Center of Image Mass	0.000	1.000	1125	18	siRNA-SC-10 PSPC1-A488 IMPa4-A546 DAPI 8C2-siRNA-IMP-a2-a4 V2.00	0	31. siRNA-SC-10 PSPC1-A488 DAPI IMPa4-A546_n_TileScan_001 (Stage 14 of 49)	00-YP3JiBHLjoBvuKtByBK2bK
65420.2	41699.6	0.826368	um	Cell	1	Cell Center of Image Mass	0.000	1.000	1126	19	siRNA-SC-10 PSPC1-A488 IMPa4-A546 DAPI 8C2-siRNA-IMP-a2-a4 V2.00	0	31. siRNA-SC-10 PSPC1-A488 DAPI IMPa4-A546_n_TileScan_001 (Stage 14 of 49)	00-YP3JiBHLjoBvuKtByBK2bK
65432.3	41720	0.883636	um	Cell	1	Cell Center of Image Mass	0.000	1.000	1127	20	siRNA-SC-10 PSPC1-A488 IMPa4-A546 DAPI 8C2-siRNA-IMP-a2-a4 V2.00	0	31. siRNA-SC-10 PSPC1-A488 DAPI IMPa4-A546_n_TileScan_001 (Stage 14 of 49)	00-YP3JiBHLjoBvuKtByBK2bK
65417.4	41726.5	0.899561	um	Cell	1	Cell Center of Image Mass	0.000	1.000	1128	21	siRNA-SC-10 PSPC1-A488 IMPa4-A546 DAPI 8C2-siRNA-IMP-a2-a4 V2.00	0	31. siRNA-SC-10 PSPC1-A488 DAPI IMPa4-A546_n_TileScan_001 (Stage 14 of 49)	00-YP3JiBHLjoBvuKtByBK2bK
65457	41737.5	0.769384	um	Cell	1	Cell Center of Image Mass	0.000	1.000	1129	22	siRNA-SC-10 PSPC1-A488 IMPa4-A546 DAPI 8C2-siRNA-IMP-a2-a4 V2.00	0	31. siRNA-SC-10 PSPC1-A488 DAPI IMPa4-A546_n_TileScan_001 (Stage 14 of 49)	00-YP3JiBHLjoBvuKtByBK2bK
65441.3	41669.8	0.968661	um	Cell	1	Cell Center of Image Mass	0.000	1.000	1130	23	siRNA-SC-10 PSPC1-A488 IMPa4-A546 DAPI 8C2-siRNA-IMP-a2-a4 V2.00	0	31. siRNA-SC-10 PSPC1-A488 DAPI IMPa4-A546_n_TileScan_001 (Stage 14 of 49)	00-YP3JiBHLjoBvuKtByBK2bK
65467.1	41682.4	0.896366	um	Cell	1	Cell Center of Image Mass	0.000	1.000	1131	24	siRNA-SC-10 PSPC1-A488 IMPa4-A546 DAPI 8C2-siRNA-IMP-a2-a4 V2.00	0	31. siRNA-SC-10 PSPC1-A488 DAPI IMPa4-A546_n_TileScan_001 (Stage 14 of 49)	00-YP3JiBHLjoBvuKtByBK2bK
65418.6	41684.9	0.929679	um	Cell	1	Cell Center of Image Mass	0.000	1.000	1132	25	siRNA-SC-10 PSPC1-A488 IMPa4-A546 DAPI 8C2-siRNA-IMP-a2-a4 V2.00	0	31. siRNA-SC-10 PSPC1-A488 DAPI IMPa4-A546_n_TileScan_001 (Stage 14 of 49)	00-YP3JiBHLjoBvuKtByBK2bK
65482.3	41717.1	0.835108	um	Cell	1	Cell Center of Image Mass	0.000	1.000	1133	26	siRNA-SC-10 PSPC1-A488 IMPa4-A546 DAPI 8C2-siRNA-IMP-a2-a4 V2.00	0	31. siRNA-SC-10 PSPC1-A488 DAPI IMPa4-A546_n_TileScan_001 (Stage 14 of 49)	00-YP3JiBHLjoBvuKtByBK2bK
65495.2	41696.9	0.650218	um	Cell	1	Cell Center of Image Mass	0.000	1.000	1134	27	siRNA-SC-10 PSPC1-A488 IMPa4-A546 DAPI 8C2-siRNA-IMP-a2-a4 V2.00	0	31. siRNA-SC-10 PSPC1-A488 DAPI IMPa4-A546_n_TileScan_001 (Stage 14 of 49)	00-YP3JiBHLjoBvuKtByBK2bK
65551.5	41723.5	0.782582	um	Cell	1	Cell Center of Image Mass	0.000	1.000	1135	28	siRNA-SC-10 PSPC1-A488 IMPa4-A546 DAPI 8C2-siRNA-IMP-a2-a4 V2.00	0	31. siRNA-SC-10 PSPC1-A488 DAPI IMPa4-A546_n_TileScan_001 (Stage 14 of 49)	00-YP3JiBHLjoBvuKtByBK2bK
65508.1	41732.3	0.986548	um	Cell	1	Cell Center of Image Mass	0.000	1.000	1136	29	siRNA-SC-10 PSPC1-A488 IMPa4-A546 DAPI 8C2-siRNA-IMP-a2-a4 V2.00	0	31. siRNA-SC-10 PSPC1-A488 DAPI IMPa4-A546_n_TileScan_001 (Stage 14 of 49)	00-YP3JiBHLjoBvuKtByBK2bK
65556.4	41668.7	1.29014	um	Cell	1	Cell Center of Image Mass	0.000	1.000	1137	30	siRNA-SC-10 PSPC1-A488 IMPa4-A546 DAPI 8C2-siRNA-IMP-a2-a4 V2.00	0	31. siRNA-SC-10 PSPC1-A488 DAPI IMPa4-A546_n_TileScan_001 (Stage 14 of 49)	00-YP3JiBHLjoBvuKtByBK2bK
65536.6	41732.3	1.89903	um	Cell	1	Cell Center of Image Mass	0.000	1.000	1138	31	siRNA-SC-10 PSPC1-A488 IMPa4-A546 DAPI 8C2-siRNA-IMP-a2-a4 V2.00	0	31. siRNA-SC-10 PSPC1-A488 DAPI IMPa4-A546_n_TileScan_001 (Stage 14 of 49)	00-YP3JiBHLjoBvuKtByBK2bK
65426.4	41603.8	0.570388	um	Cell	1	Cell Center of Image Mass	0.000	1.000	1139	0	siRNA-SC-10 PSPC1-A488 IMPa4-A546 DAPI 8C2-siRNA-IMP-a2-a4 V2.00	0	31. siRNA-SC-10 PSPC1-A488 DAPI IMPa4-A546_o_TileScan_001 (Stage 15 of 49)	00-krRFspFjPpQKrX9zoc6Yx9
65445.9	41623.9	0.268709	um	Cell	1	Cell Center of Image Mass	0.000	1.000	1140	1	siRNA-SC-10 PSPC1-A488 IMPa4-A546 DAPI 8C2-siRNA-IMP-a2-a4 V2.00	0	31. siRNA-SC-10 PSPC1-A488 DAPI IMPa4-A546_o_TileScan_001 (Stage 15 of 49)	00-krRFspFjPpQKrX9zoc6Yx9
65484.9	41630.5	0.536888	um	Cell	1	Cell Center of Image Mass	0.000	1.000	1141	2	siRNA-SC-10 PSPC1-A488 IMPa4-A546 DAPI 8C2-siRNA-IMP-a2-a4 V2.00	0	31. siRNA-SC-10 PSPC1-A488 DAPI IMPa4-A546_o_TileScan_001 (Stage 15 of 49)	00-krRFspFjPpQKrX9zoc6Yx9
65428	41639.1	0.047785	um	Cell	1	Cell Center of Image Mass	0.000	1.000	1142	3	siRNA-SC-10 PSPC1-A488 IMPa4-A546 DAPI 8C2-siRNA-IMP-a2-a4 V2.00	0	31. siRNA-SC-10 PSPC1-A488 DAPI IMPa4-A546_o_TileScan_001 (Stage 15 of 49)	00-krRFspFjPpQKrX9zoc6Yx9
65462.7	41599.5	0.497493	um	Cell	1	Cell Center of Image Mass	0.000	1.000	1143	4	siRNA-SC-10 PSPC1-A488 IMPa4-A546 DAPI 8C2-siRNA-IMP-a2-a4 V2.00	0	31. siRNA-SC-10 PSPC1-A488 DAPI IMPa4-A546_o_TileScan_001 (Stage 15 of 49)	00-krRFspFjPpQKrX9zoc6Yx9
65442.1	41654.9	0.452159	um	Cell	1	Cell Center of Image Mass	0.000	1.000	1144	5	siRNA-SC-10 PSPC1-A488 IMPa4-A546 DAPI 8C2-siRNA-IMP-a2-a4 V2.00	0	31. siRNA-SC-10 PSPC1-A488 DAPI IMPa4-A546_o_TileScan_001 (Stage 15 of 49)	00-krRFspFjPpQKrX9zoc6Yx9
65558.1	41627.8	-0.00871117	um	Cell	1	Cell Center of Image Mass	0.000	1.000	1145	6	siRNA-SC-10 PSPC1-A488 IMPa4-A546 DAPI 8C2-siRNA-IMP-a2-a4 V2.00	0	31. siRNA-SC-10 PSPC1-A488 DAPI IMPa4-A546_o_TileScan_001 (Stage 15 of 49)	00-krRFspFjPpQKrX9zoc6Yx9
65538.3	41644.6	-0.0472263	um	Cell	1	Cell Center of Image Mass	0.000	1.000	1146	7	siRNA-SC-10 PSPC1-A488 IMPa4-A546 DAPI 8C2-siRNA-IMP-a2-a4 V2.00	0	31. siRNA-SC-10 PSPC1-A488 DAPI IMPa4-A546_o_TileScan_001 (Stage 15 of 49)	00-krRFspFjPpQKrX9zoc6Yx9
65491.7	41648.5	-0.0708836	um	Cell	1	Cell Center of Image Mass	0.000	1.000	1147	8	siRNA-SC-10 PSPC1-A488 IMPa4-A546 DAPI 8C2-siRNA-IMP-a2-a4 V2.00	0	31. siRNA-SC-10 PSPC1-A488 DAPI IMPa4-A546_o_TileScan_001 (Stage 15 of 49)	00-krRFspFjPpQKrX9zoc6Yx9
65532.3	41607.9	0.176247	um	Cell	1	Cell Center of Image Mass	0.000	1.000	1148	9	siRNA-SC-10 PSPC1-A488 IMPa4-A546 DAPI 8C2-siRNA-IMP-a2-a4 V2.00	0	31. siRNA-SC-10 PSPC1-A488 DAPI IMPa4-A546_o_TileScan_001 (Stage 15 of 49)	00-krRFspFjPpQKrX9zoc6Yx9
65490.3	41611.3	0.0321447	um	Cell	1	Cell Center of Image Mass	0.000	1.000	1149	10	siRNA-SC-10 PSPC1-A488 IMPa4-A546 DAPI 8C2-siRNA-IMP-a2-a4 V2.00	0	31. siRNA-SC-10 PSPC1-A488 DAPI IMPa4-A546_o_TileScan_001 (Stage 15 of 49)	00-krRFspFjPpQKrX9zoc6Yx9
65518.5	41611.5	0.157119	um	Cell	1	Cell Center of Image Mass	0.000	1.000	1150	11	siRNA-SC-10 PSPC1-A488 IMPa4-A546 DAPI 8C2-siRNA-IMP-a2-a4 V2.00	0	31. siRNA-SC-10 PSPC1-A488 DAPI IMPa4-A546_o_TileScan_001 (Stage 15 of 49)	00-krRFspFjPpQKrX9zoc6Yx9
65521.7	41628.2	0.200562	um	Cell	1	Cell Center of Image Mass	0.000	1.000	1151	12	siRNA-SC-10 PSPC1-A488 IMPa4-A546 DAPI 8C2-siRNA-IMP-a2-a4 V2.00	0	31. siRNA-SC-10 PSPC1-A488 DAPI IMPa4-A546_o_TileScan_001 (Stage 15 of 49)	00-krRFspFjPpQKrX9zoc6Yx9
65432.1	41670.6	-0.110298	um	Cell	1	Cell Center of Image Mass	0.000	1.000	1152	13	siRNA-SC-10 PSPC1-A488 IMPa4-A546 DAPI 8C2-siRNA-IMP-a2-a4 V2.00	0	31. siRNA-SC-10 PSPC1-A488 DAPI IMPa4-A546_o_TileScan_001 (Stage 15 of 49)	00-krRFspFjPpQKrX9zoc6Yx9
65448	41687.3	0.0310489	um	Cell	1	Cell Center of Image Mass	0.000	1.000	1153	14	siRNA-SC-10 PSPC1-A488 IMPa4-A546 DAPI 8C2-siRNA-IMP-a2-a4 V2.00	0	31. siRNA-SC-10 PSPC1-A488 DAPI IMPa4-A546_o_TileScan_001 (Stage 15 of 49)	00-krRFspFjPpQKrX9zoc6Yx9
65434.8	41722.9	-0.113997	um	Cell	1	Cell Center of Image Mass	0.000	1.000	1154	15	siRNA-SC-10 PSPC1-A488 IMPa4-A546 DAPI 8C2-siRNA-IMP-a2-a4 V2.00	0	31. siRNA-SC-10 PSPC1-A488 DAPI IMPa4-A546_o_TileScan_001 (Stage 15 of 49)	00-krRFspFjPpQKrX9zoc6Yx9
65484.7	41736.1	-0.100399	um	Cell	1	Cell Center of Image Mass	0.000	1.000	1155	16	siRNA-SC-10 PSPC1-A488 IMPa4-A546 DAPI 8C2-siRNA-IMP-a2-a4 V2.00	0	31. siRNA-SC-10 PSPC1-A488 DAPI IMPa4-A546_o_TileScan_001 (Stage 15 of 49)	00-krRFspFjPpQKrX9zoc6Yx9
65476.4	41682.5	0.342427	um	Cell	1	Cell Center of Image Mass	0.000	1.000	1156	17	siRNA-SC-10 PSPC1-A488 IMPa4-A546 DAPI 8C2-siRNA-IMP-a2-a4 V2.00	0	31. siRNA-SC-10 PSPC1-A488 DAPI IMPa4-A546_o_TileScan_001 (Stage 15 of 49)	00-krRFspFjPpQKrX9zoc6Yx9
65418.4	41695.1	0.173865	um	Cell	1	Cell Center of Image Mass	0.000	1.000	1157	18	siRNA-SC-10 PSPC1-A488 IMPa4-A546 DAPI 8C2-siRNA-IMP-a2-a4 V2.00	0	31. siRNA-SC-10 PSPC1-A488 DAPI IMPa4-A546_o_TileScan_001 (Stage 15 of 49)	00-krRFspFjPpQKrX9zoc6Yx9
65461.3	41710.5	0.0892212	um	Cell	1	Cell Center of Image Mass	0.000	1.000	1158	19	siRNA-SC-10 PSPC1-A488 IMPa4-A546 DAPI 8C2-siRNA-IMP-a2-a4 V2.00	0	31. siRNA-SC-10 PSPC1-A488 DAPI IMPa4-A546_o_TileScan_001 (Stage 15 of 49)	00-krRFspFjPpQKrX9zoc6Yx9
65463.7	41738.5	0.157341	um	Cell	1	Cell Center of Image Mass	0.000	1.000	1159	20	siRNA-SC-10 PSPC1-A488 IMPa4-A546 DAPI 8C2-siRNA-IMP-a2-a4 V2.00	0	31. siRNA-SC-10 PSPC1-A488 DAPI IMPa4-A546_o_TileScan_001 (Stage 15 of 49)	00-krRFspFjPpQKrX9zoc6Yx9
65522.5	41680.6	-0.310619	um	Cell	1	Cell Center of Image Mass	0.000	1.000	1160	21	siRNA-SC-10 PSPC1-A488 IMPa4-A546 DAPI 8C2-siRNA-IMP-a2-a4 V2.00	0	31. siRNA-SC-10 PSPC1-A488 DAPI IMPa4-A546_o_TileScan_001 (Stage 15 of 49)	00-krRFspFjPpQKrX9zoc6Yx9
65532.4	41680.3	-0.107495	um	Cell	1	Cell Center of Image Mass	0.000	1.000	1161	22	siRNA-SC-10 PSPC1-A488 IMPa4-A546 DAPI 8C2-siRNA-IMP-a2-a4 V2.00	0	31. siRNA-SC-10 PSPC1-A488 DAPI IMPa4-A546_o_TileScan_001 (Stage 15 of 49)	00-krRFspFjPpQKrX9zoc6Yx9
65512.1	41723.8	-0.0129379	um	Cell	1	Cell Center of Image Mass	0.000	1.000	1162	23	siRNA-SC-10 PSPC1-A488 IMPa4-A546 DAPI 8C2-siRNA-IMP-a2-a4 V2.00	0	31. siRNA-SC-10 PSPC1-A488 DAPI IMPa4-A546_o_TileScan_001 (Stage 15 of 49)	00-krRFspFjPpQKrX9zoc6Yx9
65543.3	41728.1	1.22797	um	Cell	1	Cell Center of Image Mass	0.000	1.000	1163	24	siRNA-SC-10 PSPC1-A488 IMPa4-A546 DAPI 8C2-siRNA-IMP-a2-a4 V2.00	0	31. siRNA-SC-10 PSPC1-A488 DAPI IMPa4-A546_o_TileScan_001 (Stage 15 of 49)	00-krRFspFjPpQKrX9zoc6Yx9
65556.1	41737.8	0.574951	um	Cell	1	Cell Center of Image Mass	0.000	1.000	1164	25	siRNA-SC-10 PSPC1-A488 IMPa4-A546 DAPI 8C2-siRNA-IMP-a2-a4 V2.00	0	31. siRNA-SC-10 PSPC1-A488 DAPI IMPa4-A546_o_TileScan_001 (Stage 15 of 49)	00-krRFspFjPpQKrX9zoc6Yx9
65436.7	41598.1	0.656452	um	Cell	1	Cell Center of Image Mass	0.000	1.000	1165	0	siRNA-SC-10 PSPC1-A488 IMPa4-A546 DAPI 8C2-siRNA-IMP-a2-a4 V2.00	0	31. siRNA-SC-10 PSPC1-A488 DAPI IMPa4-A546_p_TileScan_001 (Stage 16 of 49)	00-2N8n2xxpL4Rp7DFqyhTbdB
65447.2	41634	0.58427	um	Cell	1	Cell Center of Image Mass	0.000	1.000	1166	1	siRNA-SC-10 PSPC1-A488 IMPa4-A546 DAPI 8C2-siRNA-IMP-a2-a4 V2.00	0	31. siRNA-SC-10 PSPC1-A488 DAPI IMPa4-A546_p_TileScan_001 (Stage 16 of 49)	00-2N8n2xxpL4Rp7DFqyhTbdB
65421.6	41644.1	0.629555	um	Cell	1	Cell Center of Image Mass	0.000	1.000	1167	2	siRNA-SC-10 PSPC1-A488 IMPa4-A546 DAPI 8C2-siRNA-IMP-a2-a4 V2.00	0	31. siRNA-SC-10 PSPC1-A488 DAPI IMPa4-A546_p_TileScan_001 (Stage 16 of 49)	00-2N8n2xxpL4Rp7DFqyhTbdB
65469.4	41657.1	0.774601	um	Cell	1	Cell Center of Image Mass	0.000	1.000	1168	3	siRNA-SC-10 PSPC1-A488 IMPa4-A546 DAPI 8C2-siRNA-IMP-a2-a4 V2.00	0	31. siRNA-SC-10 PSPC1-A488 DAPI IMPa4-A546_p_TileScan_001 (Stage 16 of 49)	00-2N8n2xxpL4Rp7DFqyhTbdB
65555.1	41616.3	0.583556	um	Cell	1	Cell Center of Image Mass	0.000	1.000	1169	4	siRNA-SC-10 PSPC1-A488 IMPa4-A546 DAPI 8C2-siRNA-IMP-a2-a4 V2.00	0	31. siRNA-SC-10 PSPC1-A488 DAPI IMPa4-A546_p_TileScan_001 (Stage 16 of 49)	00-2N8n2xxpL4Rp7DFqyhTbdB
65529.5	41622.9	0.68395	um	Cell	1	Cell Center of Image Mass	0.000	1.000	1170	5	siRNA-SC-10 PSPC1-A488 IMPa4-A546 DAPI 8C2-siRNA-IMP-a2-a4 V2.00	0	31. siRNA-SC-10 PSPC1-A488 DAPI IMPa4-A546_p_TileScan_001 (Stage 16 of 49)	00-2N8n2xxpL4Rp7DFqyhTbdB
65542.2	41638.3	0.516088	um	Cell	1	Cell Center of Image Mass	0.000	1.000	1171	6	siRNA-SC-10 PSPC1-A488 IMPa4-A546 DAPI 8C2-siRNA-IMP-a2-a4 V2.00	0	31. siRNA-SC-10 PSPC1-A488 DAPI IMPa4-A546_p_TileScan_001 (Stage 16 of 49)	00-2N8n2xxpL4Rp7DFqyhTbdB
65502.1	41652.9	0.764037	um	Cell	1	Cell Center of Image Mass	0.000	1.000	1172	7	siRNA-SC-10 PSPC1-A488 IMPa4-A546 DAPI 8C2-siRNA-IMP-a2-a4 V2.00	0	31. siRNA-SC-10 PSPC1-A488 DAPI IMPa4-A546_p_TileScan_001 (Stage 16 of 49)	00-2N8n2xxpL4Rp7DFqyhTbdB
65510.9	41653.2	0.688709	um	Cell	1	Cell Center of Image Mass	0.000	1.000	1173	8	siRNA-SC-10 PSPC1-A488 IMPa4-A546 DAPI 8C2-siRNA-IMP-a2-a4 V2.00	0	31. siRNA-SC-10 PSPC1-A488 DAPI IMPa4-A546_p_TileScan_001 (Stage 16 of 49)	00-2N8n2xxpL4Rp7DFqyhTbdB
65512.9	41666.3	0.582624	um	Cell	1	Cell Center of Image Mass	0.000	1.000	1174	9	siRNA-SC-10 PSPC1-A488 IMPa4-A546 DAPI 8C2-siRNA-IMP-a2-a4 V2.00	0	31. siRNA-SC-10 PSPC1-A488 DAPI IMPa4-A546_p_TileScan_001 (Stage 16 of 49)	00-2N8n2xxpL4Rp7DFqyhTbdB
65543.1	41600	0.90678	um	Cell	1	Cell Center of Image Mass	0.000	1.000	1175	10	siRNA-SC-10 PSPC1-A488 IMPa4-A546 DAPI 8C2-siRNA-IMP-a2-a4 V2.00	0	31. siRNA-SC-10 PSPC1-A488 DAPI IMPa4-A546_p_TileScan_001 (Stage 16 of 49)	00-2N8n2xxpL4Rp7DFqyhTbdB
65498.4	41612.5	1.49531	um	Cell	1	Cell Center of Image Mass	0.000	1.000	1176	11	siRNA-SC-10 PSPC1-A488 IMPa4-A546 DAPI 8C2-siRNA-IMP-a2-a4 V2.00	0	31. siRNA-SC-10 PSPC1-A488 DAPI IMPa4-A546_p_TileScan_001 (Stage 16 of 49)	00-2N8n2xxpL4Rp7DFqyhTbdB
65425.4	41683.3	0.514236	um	Cell	1	Cell Center of Image Mass	0.000	1.000	1177	12	siRNA-SC-10 PSPC1-A488 IMPa4-A546 DAPI 8C2-siRNA-IMP-a2-a4 V2.00	0	31. siRNA-SC-10 PSPC1-A488 DAPI IMPa4-A546_p_TileScan_001 (Stage 16 of 49)	00-2N8n2xxpL4Rp7DFqyhTbdB
65483.2	41697.2	0.480147	um	Cell	1	Cell Center of Image Mass	0.000	1.000	1178	13	siRNA-SC-10 PSPC1-A488 IMPa4-A546 DAPI 8C2-siRNA-IMP-a2-a4 V2.00	0	31. siRNA-SC-10 PSPC1-A488 DAPI IMPa4-A546_p_TileScan_001 (Stage 16 of 49)	00-2N8n2xxpL4Rp7DFqyhTbdB
65446.4	41718.5	0.541899	um	Cell	1	Cell Center of Image Mass	0.000	1.000	1179	14	siRNA-SC-10 PSPC1-A488 IMPa4-A546 DAPI 8C2-siRNA-IMP-a2-a4 V2.00	0	31. siRNA-SC-10 PSPC1-A488 DAPI IMPa4-A546_p_TileScan_001 (Stage 16 of 49)	00-2N8n2xxpL4Rp7DFqyhTbdB
65429.6	41738.4	0.994459	um	Cell	1	Cell Center of Image Mass	0.000	1.000	1180	15	siRNA-SC-10 PSPC1-A488 IMPa4-A546 DAPI 8C2-siRNA-IMP-a2-a4 V2.00	0	31. siRNA-SC-10 PSPC1-A488 DAPI IMPa4-A546_p_TileScan_001 (Stage 16 of 49)	00-2N8n2xxpL4Rp7DFqyhTbdB
65418.1	41728.7	1.61287	um	Cell	1	Cell Center of Image Mass	0.000	1.000	1181	16	siRNA-SC-10 PSPC1-A488 IMPa4-A546 DAPI 8C2-siRNA-IMP-a2-a4 V2.00	0	31. siRNA-SC-10 PSPC1-A488 DAPI IMPa4-A546_p_TileScan_001 (Stage 16 of 49)	00-2N8n2xxpL4Rp7DFqyhTbdB
65553.3	41692.8	0.37471	um	Cell	1	Cell Center of Image Mass	0.000	1.000	1182	17	siRNA-SC-10 PSPC1-A488 IMPa4-A546 DAPI 8C2-siRNA-IMP-a2-a4 V2.00	0	31. siRNA-SC-10 PSPC1-A488 DAPI IMPa4-A546_p_TileScan_001 (Stage 16 of 49)	00-2N8n2xxpL4Rp7DFqyhTbdB
65499.3	41728.1	0.364855	um	Cell	1	Cell Center of Image Mass	0.000	1.000	1183	18	siRNA-SC-10 PSPC1-A488 IMPa4-A546 DAPI 8C2-siRNA-IMP-a2-a4 V2.00	0	31. siRNA-SC-10 PSPC1-A488 DAPI IMPa4-A546_p_TileScan_001 (Stage 16 of 49)	00-2N8n2xxpL4Rp7DFqyhTbdB
65509.3	41677.8	0.494255	um	Cell	1	Cell Center of Image Mass	0.000	1.000	1184	19	siRNA-SC-10 PSPC1-A488 IMPa4-A546 DAPI 8C2-siRNA-IMP-a2-a4 V2.00	0	31. siRNA-SC-10 PSPC1-A488 DAPI IMPa4-A546_p_TileScan_001 (Stage 16 of 49)	00-2N8n2xxpL4Rp7DFqyhTbdB
65558.6	41737.5	1.52695	um	Cell	1	Cell Center of Image Mass	0.000	1.000	1185	20	siRNA-SC-10 PSPC1-A488 IMPa4-A546 DAPI 8C2-siRNA-IMP-a2-a4 V2.00	0	31. siRNA-SC-10 PSPC1-A488 DAPI IMPa4-A546_p_TileScan_001 (Stage 16 of 49)	00-2N8n2xxpL4Rp7DFqyhTbdB
65557.1	41725.5	1.03698	um	Cell	1	Cell Center of Image Mass	0.000	1.000	1186	21	siRNA-SC-10 PSPC1-A488 IMPa4-A546 DAPI 8C2-siRNA-IMP-a2-a4 V2.00	0	31. siRNA-SC-10 PSPC1-A488 DAPI IMPa4-A546_p_TileScan_001 (Stage 16 of 49)	00-2N8n2xxpL4Rp7DFqyhTbdB
65475.3	41629.7	0.526626	um	Cell	1	Cell Center of Image Mass	0.000	1.000	1187	0	siRNA-SC-10 PSPC1-A488 IMPa4-A546 DAPI 8C2-siRNA-IMP-a2-a4 V2.00	0	31. siRNA-SC-10 PSPC1-A488 DAPI IMPa4-A546_q_TileScan_001 (Stage 17 of 49)	00-UiTbWqcjrxFbsQWAbQgoTo
65487.3	41634.5	0.370622	um	Cell	1	Cell Center of Image Mass	0.000	1.000	1188	1	siRNA-SC-10 PSPC1-A488 IMPa4-A546 DAPI 8C2-siRNA-IMP-a2-a4 V2.00	0	31. siRNA-SC-10 PSPC1-A488 DAPI IMPa4-A546_q_TileScan_001 (Stage 17 of 49)	00-UiTbWqcjrxFbsQWAbQgoTo
65423.3	41641.8	0.476547	um	Cell	1	Cell Center of Image Mass	0.000	1.000	1189	2	siRNA-SC-10 PSPC1-A488 IMPa4-A546 DAPI 8C2-siRNA-IMP-a2-a4 V2.00	0	31. siRNA-SC-10 PSPC1-A488 DAPI IMPa4-A546_q_TileScan_001 (Stage 17 of 49)	00-UiTbWqcjrxFbsQWAbQgoTo
65440	41597.7	0.44027	um	Cell	1	Cell Center of Image Mass	0.000	1.000	1190	3	siRNA-SC-10 PSPC1-A488 IMPa4-A546 DAPI 8C2-siRNA-IMP-a2-a4 V2.00	0	31. siRNA-SC-10 PSPC1-A488 DAPI IMPa4-A546_q_TileScan_001 (Stage 17 of 49)	00-UiTbWqcjrxFbsQWAbQgoTo
65463.4	41597.7	0.72095	um	Cell	1	Cell Center of Image Mass	0.000	1.000	1191	4	siRNA-SC-10 PSPC1-A488 IMPa4-A546 DAPI 8C2-siRNA-IMP-a2-a4 V2.00	0	31. siRNA-SC-10 PSPC1-A488 DAPI IMPa4-A546_q_TileScan_001 (Stage 17 of 49)	00-UiTbWqcjrxFbsQWAbQgoTo
65418.5	41604.3	0.885158	um	Cell	1	Cell Center of Image Mass	0.000	1.000	1192	5	siRNA-SC-10 PSPC1-A488 IMPa4-A546 DAPI 8C2-siRNA-IMP-a2-a4 V2.00	0	31. siRNA-SC-10 PSPC1-A488 DAPI IMPa4-A546_q_TileScan_001 (Stage 17 of 49)	00-UiTbWqcjrxFbsQWAbQgoTo
65452.3	41611.8	0.537098	um	Cell	1	Cell Center of Image Mass	0.000	1.000	1193	6	siRNA-SC-10 PSPC1-A488 IMPa4-A546 DAPI 8C2-siRNA-IMP-a2-a4 V2.00	0	31. siRNA-SC-10 PSPC1-A488 DAPI IMPa4-A546_q_TileScan_001 (Stage 17 of 49)	00-UiTbWqcjrxFbsQWAbQgoTo
65434.1	41622.8	0.48653	um	Cell	1	Cell Center of Image Mass	0.000	1.000	1194	7	siRNA-SC-10 PSPC1-A488 IMPa4-A546 DAPI 8C2-siRNA-IMP-a2-a4 V2.00	0	31. siRNA-SC-10 PSPC1-A488 DAPI IMPa4-A546_q_TileScan_001 (Stage 17 of 49)	00-UiTbWqcjrxFbsQWAbQgoTo
65465.2	41635.7	0.566644	um	Cell	1	Cell Center of Image Mass	0.000	1.000	1195	8	siRNA-SC-10 PSPC1-A488 IMPa4-A546 DAPI 8C2-siRNA-IMP-a2-a4 V2.00	0	31. siRNA-SC-10 PSPC1-A488 DAPI IMPa4-A546_q_TileScan_001 (Stage 17 of 49)	00-UiTbWqcjrxFbsQWAbQgoTo
65557.5	41627.4	0.459533	um	Cell	1	Cell Center of Image Mass	0.000	1.000	1196	9	siRNA-SC-10 PSPC1-A488 IMPa4-A546 DAPI 8C2-siRNA-IMP-a2-a4 V2.00	0	31. siRNA-SC-10 PSPC1-A488 DAPI IMPa4-A546_q_TileScan_001 (Stage 17 of 49)	00-UiTbWqcjrxFbsQWAbQgoTo
65531.2	41633.4	0.510049	um	Cell	1	Cell Center of Image Mass	0.000	1.000	1197	10	siRNA-SC-10 PSPC1-A488 IMPa4-A546 DAPI 8C2-siRNA-IMP-a2-a4 V2.00	0	31. siRNA-SC-10 PSPC1-A488 DAPI IMPa4-A546_q_TileScan_001 (Stage 17 of 49)	00-UiTbWqcjrxFbsQWAbQgoTo
65512.9	41630.1	0.567458	um	Cell	1	Cell Center of Image Mass	0.000	1.000	1198	11	siRNA-SC-10 PSPC1-A488 IMPa4-A546 DAPI 8C2-siRNA-IMP-a2-a4 V2.00	0	31. siRNA-SC-10 PSPC1-A488 DAPI IMPa4-A546_q_TileScan_001 (Stage 17 of 49)	00-UiTbWqcjrxFbsQWAbQgoTo
65556.3	41656.1	0.482212	um	Cell	1	Cell Center of Image Mass	0.000	1.000	1199	12	siRNA-SC-10 PSPC1-A488 IMPa4-A546 DAPI 8C2-siRNA-IMP-a2-a4 V2.00	0	31. siRNA-SC-10 PSPC1-A488 DAPI IMPa4-A546_q_TileScan_001 (Stage 17 of 49)	00-UiTbWqcjrxFbsQWAbQgoTo
65529.6	41660	0.434048	um	Cell	1	Cell Center of Image Mass	0.000	1.000	1200	13	siRNA-SC-10 PSPC1-A488 IMPa4-A546 DAPI 8C2-siRNA-IMP-a2-a4 V2.00	0	31. siRNA-SC-10 PSPC1-A488 DAPI IMPa4-A546_q_TileScan_001 (Stage 17 of 49)	00-UiTbWqcjrxFbsQWAbQgoTo
65498	41657.1	0.503584	um	Cell	1	Cell Center of Image Mass	0.000	1.000	1201	14	siRNA-SC-10 PSPC1-A488 IMPa4-A546 DAPI 8C2-siRNA-IMP-a2-a4 V2.00	0	31. siRNA-SC-10 PSPC1-A488 DAPI IMPa4-A546_q_TileScan_001 (Stage 17 of 49)	00-UiTbWqcjrxFbsQWAbQgoTo
65422	41691.9	0.303847	um	Cell	1	Cell Center of Image Mass	0.000	1.000	1202	15	siRNA-SC-10 PSPC1-A488 IMPa4-A546 DAPI 8C2-siRNA-IMP-a2-a4 V2.00	0	31. siRNA-SC-10 PSPC1-A488 DAPI IMPa4-A546_q_TileScan_001 (Stage 17 of 49)	00-UiTbWqcjrxFbsQWAbQgoTo
65480.8	41716.3	0.363239	um	Cell	1	Cell Center of Image Mass	0.000	1.000	1203	16	siRNA-SC-10 PSPC1-A488 IMPa4-A546 DAPI 8C2-siRNA-IMP-a2-a4 V2.00	0	31. siRNA-SC-10 PSPC1-A488 DAPI IMPa4-A546_q_TileScan_001 (Stage 17 of 49)	00-UiTbWqcjrxFbsQWAbQgoTo
65465.1	41678.7	0.473762	um	Cell	1	Cell Center of Image Mass	0.000	1.000	1204	17	siRNA-SC-10 PSPC1-A488 IMPa4-A546 DAPI 8C2-siRNA-IMP-a2-a4 V2.00	0	31. siRNA-SC-10 PSPC1-A488 DAPI IMPa4-A546_q_TileScan_001 (Stage 17 of 49)	00-UiTbWqcjrxFbsQWAbQgoTo
65441.9	41707.6	0.537459	um	Cell	1	Cell Center of Image Mass	0.000	1.000	1205	18	siRNA-SC-10 PSPC1-A488 IMPa4-A546 DAPI 8C2-siRNA-IMP-a2-a4 V2.00	0	31. siRNA-SC-10 PSPC1-A488 DAPI IMPa4-A546_q_TileScan_001 (Stage 17 of 49)	00-UiTbWqcjrxFbsQWAbQgoTo
65455.3	41720.9	0.633959	um	Cell	1	Cell Center of Image Mass	0.000	1.000	1206	19	siRNA-SC-10 PSPC1-A488 IMPa4-A546 DAPI 8C2-siRNA-IMP-a2-a4 V2.00	0	31. siRNA-SC-10 PSPC1-A488 DAPI IMPa4-A546_q_TileScan_001 (Stage 17 of 49)	00-UiTbWqcjrxFbsQWAbQgoTo
65466	41735.4	0.697744	um	Cell	1	Cell Center of Image Mass	0.000	1.000	1207	20	siRNA-SC-10 PSPC1-A488 IMPa4-A546 DAPI 8C2-siRNA-IMP-a2-a4 V2.00	0	31. siRNA-SC-10 PSPC1-A488 DAPI IMPa4-A546_q_TileScan_001 (Stage 17 of 49)	00-UiTbWqcjrxFbsQWAbQgoTo
65436.3	41735.4	0.911631	um	Cell	1	Cell Center of Image Mass	0.000	1.000	1208	21	siRNA-SC-10 PSPC1-A488 IMPa4-A546 DAPI 8C2-siRNA-IMP-a2-a4 V2.00	0	31. siRNA-SC-10 PSPC1-A488 DAPI IMPa4-A546_q_TileScan_001 (Stage 17 of 49)	00-UiTbWqcjrxFbsQWAbQgoTo
65425	41725.6	0.791584	um	Cell	1	Cell Center of Image Mass	0.000	1.000	1209	22	siRNA-SC-10 PSPC1-A488 IMPa4-A546 DAPI 8C2-siRNA-IMP-a2-a4 V2.00	0	31. siRNA-SC-10 PSPC1-A488 DAPI IMPa4-A546_q_TileScan_001 (Stage 17 of 49)	00-UiTbWqcjrxFbsQWAbQgoTo
65492	41682.2	0.35471	um	Cell	1	Cell Center of Image Mass	0.000	1.000	1210	23	siRNA-SC-10 PSPC1-A488 IMPa4-A546 DAPI 8C2-siRNA-IMP-a2-a4 V2.00	0	31. siRNA-SC-10 PSPC1-A488 DAPI IMPa4-A546_q_TileScan_001 (Stage 17 of 49)	00-UiTbWqcjrxFbsQWAbQgoTo
65521	41688.4	0.413668	um	Cell	1	Cell Center of Image Mass	0.000	1.000	1211	24	siRNA-SC-10 PSPC1-A488 IMPa4-A546 DAPI 8C2-siRNA-IMP-a2-a4 V2.00	0	31. siRNA-SC-10 PSPC1-A488 DAPI IMPa4-A546_q_TileScan_001 (Stage 17 of 49)	00-UiTbWqcjrxFbsQWAbQgoTo
65541.9	41697.7	0.431073	um	Cell	1	Cell Center of Image Mass	0.000	1.000	1212	25	siRNA-SC-10 PSPC1-A488 IMPa4-A546 DAPI 8C2-siRNA-IMP-a2-a4 V2.00	0	31. siRNA-SC-10 PSPC1-A488 DAPI IMPa4-A546_q_TileScan_001 (Stage 17 of 49)	00-UiTbWqcjrxFbsQWAbQgoTo
65560	41721.8	0.408614	um	Cell	1	Cell Center of Image Mass	0.000	1.000	1213	26	siRNA-SC-10 PSPC1-A488 IMPa4-A546 DAPI 8C2-siRNA-IMP-a2-a4 V2.00	0	31. siRNA-SC-10 PSPC1-A488 DAPI IMPa4-A546_q_TileScan_001 (Stage 17 of 49)	00-UiTbWqcjrxFbsQWAbQgoTo
65490.4	41738.5	0.35294	um	Cell	1	Cell Center of Image Mass	0.000	1.000	1214	27	siRNA-SC-10 PSPC1-A488 IMPa4-A546 DAPI 8C2-siRNA-IMP-a2-a4 V2.00	0	31. siRNA-SC-10 PSPC1-A488 DAPI IMPa4-A546_q_TileScan_001 (Stage 17 of 49)	00-UiTbWqcjrxFbsQWAbQgoTo
65548.4	41672.7	0.562902	um	Cell	1	Cell Center of Image Mass	0.000	1.000	1215	28	siRNA-SC-10 PSPC1-A488 IMPa4-A546 DAPI 8C2-siRNA-IMP-a2-a4 V2.00	0	31. siRNA-SC-10 PSPC1-A488 DAPI IMPa4-A546_q_TileScan_001 (Stage 17 of 49)	00-UiTbWqcjrxFbsQWAbQgoTo
65507.9	41705.5	0.509762	um	Cell	1	Cell Center of Image Mass	0.000	1.000	1216	29	siRNA-SC-10 PSPC1-A488 IMPa4-A546 DAPI 8C2-siRNA-IMP-a2-a4 V2.00	0	31. siRNA-SC-10 PSPC1-A488 DAPI IMPa4-A546_q_TileScan_001 (Stage 17 of 49)	00-UiTbWqcjrxFbsQWAbQgoTo
65528.8	41730.6	0.538021	um	Cell	1	Cell Center of Image Mass	0.000	1.000	1217	30	siRNA-SC-10 PSPC1-A488 IMPa4-A546 DAPI 8C2-siRNA-IMP-a2-a4 V2.00	0	31. siRNA-SC-10 PSPC1-A488 DAPI IMPa4-A546_q_TileScan_001 (Stage 17 of 49)	00-UiTbWqcjrxFbsQWAbQgoTo
65543.5	41735	0.560103	um	Cell	1	Cell Center of Image Mass	0.000	1.000	1218	31	siRNA-SC-10 PSPC1-A488 IMPa4-A546 DAPI 8C2-siRNA-IMP-a2-a4 V2.00	0	31. siRNA-SC-10 PSPC1-A488 DAPI IMPa4-A546_q_TileScan_001 (Stage 17 of 49)	00-UiTbWqcjrxFbsQWAbQgoTo
65514.8	41736.9	0.672382	um	Cell	1	Cell Center of Image Mass	0.000	1.000	1219	0	siRNA-SC-10 PSPC1-A488 IMPa4-A546 DAPI 8C2-siRNA-IMP-a2-a4 V2.00	0	31. siRNA-SC-10 PSPC1-A488 DAPI IMPa4-A546_r_TileScan_001 (Stage 18 of 49)	00-i3ZLwrHN7BVeJgk7U7oSAn
65426.8	41630.8	0.824429	um	Cell	1	Cell Center of Image Mass	0.000	1.000	1220	1	siRNA-SC-10 PSPC1-A488 IMPa4-A546 DAPI 8C2-siRNA-IMP-a2-a4 V2.00	0	31. siRNA-SC-10 PSPC1-A488 DAPI IMPa4-A546_r_TileScan_001 (Stage 18 of 49)	00-i3ZLwrHN7BVeJgk7U7oSAn
65422.9	41657.8	0.876407	um	Cell	1	Cell Center of Image Mass	0.000	1.000	1221	2	siRNA-SC-10 PSPC1-A488 IMPa4-A546 DAPI 8C2-siRNA-IMP-a2-a4 V2.00	0	31. siRNA-SC-10 PSPC1-A488 DAPI IMPa4-A546_r_TileScan_001 (Stage 18 of 49)	00-i3ZLwrHN7BVeJgk7U7oSAn
65454	41614.6	0.929341	um	Cell	1	Cell Center of Image Mass	0.000	1.000	1222	3	siRNA-SC-10 PSPC1-A488 IMPa4-A546 DAPI 8C2-siRNA-IMP-a2-a4 V2.00	0	31. siRNA-SC-10 PSPC1-A488 DAPI IMPa4-A546_r_TileScan_001 (Stage 18 of 49)	00-i3ZLwrHN7BVeJgk7U7oSAn
65485.5	41623.9	1.09611	um	Cell	1	Cell Center of Image Mass	0.000	1.000	1223	4	siRNA-SC-10 PSPC1-A488 IMPa4-A546 DAPI 8C2-siRNA-IMP-a2-a4 V2.00	0	31. siRNA-SC-10 PSPC1-A488 DAPI IMPa4-A546_r_TileScan_001 (Stage 18 of 49)	00-i3ZLwrHN7BVeJgk7U7oSAn
65469.5	41625.4	1.1738	um	Cell	1	Cell Center of Image Mass	0.000	1.000	1224	5	siRNA-SC-10 PSPC1-A488 IMPa4-A546 DAPI 8C2-siRNA-IMP-a2-a4 V2.00	0	31. siRNA-SC-10 PSPC1-A488 DAPI IMPa4-A546_r_TileScan_001 (Stage 18 of 49)	00-i3ZLwrHN7BVeJgk7U7oSAn
65455.8	41643.3	0.954937	um	Cell	1	Cell Center of Image Mass	0.000	1.000	1225	6	siRNA-SC-10 PSPC1-A488 IMPa4-A546 DAPI 8C2-siRNA-IMP-a2-a4 V2.00	0	31. siRNA-SC-10 PSPC1-A488 DAPI IMPa4-A546_r_TileScan_001 (Stage 18 of 49)	00-i3ZLwrHN7BVeJgk7U7oSAn
65477.6	41644.6	0.856034	um	Cell	1	Cell Center of Image Mass	0.000	1.000	1226	7	siRNA-SC-10 PSPC1-A488 IMPa4-A546 DAPI 8C2-siRNA-IMP-a2-a4 V2.00	0	31. siRNA-SC-10 PSPC1-A488 DAPI IMPa4-A546_r_TileScan_001 (Stage 18 of 49)	00-i3ZLwrHN7BVeJgk7U7oSAn
65439	41658.8	1.1243	um	Cell	1	Cell Center of Image Mass	0.000	1.000	1227	8	siRNA-SC-10 PSPC1-A488 IMPa4-A546 DAPI 8C2-siRNA-IMP-a2-a4 V2.00	0	31. siRNA-SC-10 PSPC1-A488 DAPI IMPa4-A546_r_TileScan_001 (Stage 18 of 49)	00-i3ZLwrHN7BVeJgk7U7oSAn
65458.8	41666.1	1.02961	um	Cell	1	Cell Center of Image Mass	0.000	1.000	1228	9	siRNA-SC-10 PSPC1-A488 IMPa4-A546 DAPI 8C2-siRNA-IMP-a2-a4 V2.00	0	31. siRNA-SC-10 PSPC1-A488 DAPI IMPa4-A546_r_TileScan_001 (Stage 18 of 49)	00-i3ZLwrHN7BVeJgk7U7oSAn
65493.3	41602.2	0.804442	um	Cell	1	Cell Center of Image Mass	0.000	1.000	1229	10	siRNA-SC-10 PSPC1-A488 IMPa4-A546 DAPI 8C2-siRNA-IMP-a2-a4 V2.00	0	31. siRNA-SC-10 PSPC1-A488 DAPI IMPa4-A546_r_TileScan_001 (Stage 18 of 49)	00-i3ZLwrHN7BVeJgk7U7oSAn
65531.9	41659.5	0.704632	um	Cell	1	Cell Center of Image Mass	0.000	1.000	1230	11	siRNA-SC-10 PSPC1-A488 IMPa4-A546 DAPI 8C2-siRNA-IMP-a2-a4 V2.00	0	31. siRNA-SC-10 PSPC1-A488 DAPI IMPa4-A546_r_TileScan_001 (Stage 18 of 49)	00-i3ZLwrHN7BVeJgk7U7oSAn
65554.1	41617.8	1.06669	um	Cell	1	Cell Center of Image Mass	0.000	1.000	1231	12	siRNA-SC-10 PSPC1-A488 IMPa4-A546 DAPI 8C2-siRNA-IMP-a2-a4 V2.00	0	31. siRNA-SC-10 PSPC1-A488 DAPI IMPa4-A546_r_TileScan_001 (Stage 18 of 49)	00-i3ZLwrHN7BVeJgk7U7oSAn
65519.4	41627.9	0.889279	um	Cell	1	Cell Center of Image Mass	0.000	1.000	1232	13	siRNA-SC-10 PSPC1-A488 IMPa4-A546 DAPI 8C2-siRNA-IMP-a2-a4 V2.00	0	31. siRNA-SC-10 PSPC1-A488 DAPI IMPa4-A546_r_TileScan_001 (Stage 18 of 49)	00-i3ZLwrHN7BVeJgk7U7oSAn
65497	41654.8	0.937448	um	Cell	1	Cell Center of Image Mass	0.000	1.000	1233	14	siRNA-SC-10 PSPC1-A488 IMPa4-A546 DAPI 8C2-siRNA-IMP-a2-a4 V2.00	0	31. siRNA-SC-10 PSPC1-A488 DAPI IMPa4-A546_r_TileScan_001 (Stage 18 of 49)	00-i3ZLwrHN7BVeJgk7U7oSAn
65559.6	41657.9	0.908986	um	Cell	1	Cell Center of Image Mass	0.000	1.000	1234	15	siRNA-SC-10 PSPC1-A488 IMPa4-A546 DAPI 8C2-siRNA-IMP-a2-a4 V2.00	0	31. siRNA-SC-10 PSPC1-A488 DAPI IMPa4-A546_r_TileScan_001 (Stage 18 of 49)	00-i3ZLwrHN7BVeJgk7U7oSAn
65418.8	41700.5	0.775898	um	Cell	1	Cell Center of Image Mass	0.000	1.000	1235	16	siRNA-SC-10 PSPC1-A488 IMPa4-A546 DAPI 8C2-siRNA-IMP-a2-a4 V2.00	0	31. siRNA-SC-10 PSPC1-A488 DAPI IMPa4-A546_r_TileScan_001 (Stage 18 of 49)	00-i3ZLwrHN7BVeJgk7U7oSAn
65460.5	41729.5	0.719128	um	Cell	1	Cell Center of Image Mass	0.000	1.000	1236	17	siRNA-SC-10 PSPC1-A488 IMPa4-A546 DAPI 8C2-siRNA-IMP-a2-a4 V2.00	0	31. siRNA-SC-10 PSPC1-A488 DAPI IMPa4-A546_r_TileScan_001 (Stage 18 of 49)	00-i3ZLwrHN7BVeJgk7U7oSAn
65453.9	41697.8	1.12503	um	Cell	1	Cell Center of Image Mass	0.000	1.000	1237	18	siRNA-SC-10 PSPC1-A488 IMPa4-A546 DAPI 8C2-siRNA-IMP-a2-a4 V2.00	0	31. siRNA-SC-10 PSPC1-A488 DAPI IMPa4-A546_r_TileScan_001 (Stage 18 of 49)	00-i3ZLwrHN7BVeJgk7U7oSAn
65482.1	41695	0.768573	um	Cell	1	Cell Center of Image Mass	0.000	1.000	1238	19	siRNA-SC-10 PSPC1-A488 IMPa4-A546 DAPI 8C2-siRNA-IMP-a2-a4 V2.00	0	31. siRNA-SC-10 PSPC1-A488 DAPI IMPa4-A546_r_TileScan_001 (Stage 18 of 49)	00-i3ZLwrHN7BVeJgk7U7oSAn
65429.7	41718.7	0.911132	um	Cell	1	Cell Center of Image Mass	0.000	1.000	1239	20	siRNA-SC-10 PSPC1-A488 IMPa4-A546 DAPI 8C2-siRNA-IMP-a2-a4 V2.00	0	31. siRNA-SC-10 PSPC1-A488 DAPI IMPa4-A546_r_TileScan_001 (Stage 18 of 49)	00-i3ZLwrHN7BVeJgk7U7oSAn
65436.2	41680.4	1.57221	um	Cell	1	Cell Center of Image Mass	0.000	1.000	1240	21	siRNA-SC-10 PSPC1-A488 IMPa4-A546 DAPI 8C2-siRNA-IMP-a2-a4 V2.00	0	31. siRNA-SC-10 PSPC1-A488 DAPI IMPa4-A546_r_TileScan_001 (Stage 18 of 49)	00-i3ZLwrHN7BVeJgk7U7oSAn
65510.2	41682	0.674203	um	Cell	1	Cell Center of Image Mass	0.000	1.000	1241	22	siRNA-SC-10 PSPC1-A488 IMPa4-A546 DAPI 8C2-siRNA-IMP-a2-a4 V2.00	0	31. siRNA-SC-10 PSPC1-A488 DAPI IMPa4-A546_r_TileScan_001 (Stage 18 of 49)	00-i3ZLwrHN7BVeJgk7U7oSAn
65536.8	41696.1	0.631279	um	Cell	1	Cell Center of Image Mass	0.000	1.000	1242	23	siRNA-SC-10 PSPC1-A488 IMPa4-A546 DAPI 8C2-siRNA-IMP-a2-a4 V2.00	0	31. siRNA-SC-10 PSPC1-A488 DAPI IMPa4-A546_r_TileScan_001 (Stage 18 of 49)	00-i3ZLwrHN7BVeJgk7U7oSAn
65512.8	41702	0.686432	um	Cell	1	Cell Center of Image Mass	0.000	1.000	1243	24	siRNA-SC-10 PSPC1-A488 IMPa4-A546 DAPI 8C2-siRNA-IMP-a2-a4 V2.00	0	31. siRNA-SC-10 PSPC1-A488 DAPI IMPa4-A546_r_TileScan_001 (Stage 18 of 49)	00-i3ZLwrHN7BVeJgk7U7oSAn
65554.5	41714.8	0.625198	um	Cell	1	Cell Center of Image Mass	0.000	1.000	1244	25	siRNA-SC-10 PSPC1-A488 IMPa4-A546 DAPI 8C2-siRNA-IMP-a2-a4 V2.00	0	31. siRNA-SC-10 PSPC1-A488 DAPI IMPa4-A546_r_TileScan_001 (Stage 18 of 49)	00-i3ZLwrHN7BVeJgk7U7oSAn
65492.7	41724.9	0.709194	um	Cell	1	Cell Center of Image Mass	0.000	1.000	1245	26	siRNA-SC-10 PSPC1-A488 IMPa4-A546 DAPI 8C2-siRNA-IMP-a2-a4 V2.00	0	31. siRNA-SC-10 PSPC1-A488 DAPI IMPa4-A546_r_TileScan_001 (Stage 18 of 49)	00-i3ZLwrHN7BVeJgk7U7oSAn
65551.4	41732.7	0.681311	um	Cell	1	Cell Center of Image Mass	0.000	1.000	1246	27	siRNA-SC-10 PSPC1-A488 IMPa4-A546 DAPI 8C2-siRNA-IMP-a2-a4 V2.00	0	31. siRNA-SC-10 PSPC1-A488 DAPI IMPa4-A546_r_TileScan_001 (Stage 18 of 49)	00-i3ZLwrHN7BVeJgk7U7oSAn
65558.2	41684.4	0.722897	um	Cell	1	Cell Center of Image Mass	0.000	1.000	1247	28	siRNA-SC-10 PSPC1-A488 IMPa4-A546 DAPI 8C2-siRNA-IMP-a2-a4 V2.00	0	31. siRNA-SC-10 PSPC1-A488 DAPI IMPa4-A546_r_TileScan_001 (Stage 18 of 49)	00-i3ZLwrHN7BVeJgk7U7oSAn
65556.5	41601.9	1.09376	um	Cell	1	Cell Center of Image Mass	0.000	1.000	1248	0	siRNA-SC-10 PSPC1-A488 IMPa4-A546 DAPI 8C2-siRNA-IMP-a2-a4 V2.00	0	31. siRNA-SC-10 PSPC1-A488 DAPI IMPa4-A546_s_TileScan_001 (Stage 19 of 49)	00-H8R83WJ8TzrGDQ4VgcDmMf
65456.7	41603.9	0.939757	um	Cell	1	Cell Center of Image Mass	0.000	1.000	1249	1	siRNA-SC-10 PSPC1-A488 IMPa4-A546 DAPI 8C2-siRNA-IMP-a2-a4 V2.00	0	31. siRNA-SC-10 PSPC1-A488 DAPI IMPa4-A546_s_TileScan_001 (Stage 19 of 49)	00-H8R83WJ8TzrGDQ4VgcDmMf
65472.8	41615.8	1.13171	um	Cell	1	Cell Center of Image Mass	0.000	1.000	1250	2	siRNA-SC-10 PSPC1-A488 IMPa4-A546 DAPI 8C2-siRNA-IMP-a2-a4 V2.00	0	31. siRNA-SC-10 PSPC1-A488 DAPI IMPa4-A546_s_TileScan_001 (Stage 19 of 49)	00-H8R83WJ8TzrGDQ4VgcDmMf
65484	41640.2	0.801092	um	Cell	1	Cell Center of Image Mass	0.000	1.000	1251	3	siRNA-SC-10 PSPC1-A488 IMPa4-A546 DAPI 8C2-siRNA-IMP-a2-a4 V2.00	0	31. siRNA-SC-10 PSPC1-A488 DAPI IMPa4-A546_s_TileScan_001 (Stage 19 of 49)	00-H8R83WJ8TzrGDQ4VgcDmMf
65427	41658.6	1.03439	um	Cell	1	Cell Center of Image Mass	0.000	1.000	1252	4	siRNA-SC-10 PSPC1-A488 IMPa4-A546 DAPI 8C2-siRNA-IMP-a2-a4 V2.00	0	31. siRNA-SC-10 PSPC1-A488 DAPI IMPa4-A546_s_TileScan_001 (Stage 19 of 49)	00-H8R83WJ8TzrGDQ4VgcDmMf
65420.5	41620.8	1.32323	um	Cell	1	Cell Center of Image Mass	0.000	1.000	1253	5	siRNA-SC-10 PSPC1-A488 IMPa4-A546 DAPI 8C2-siRNA-IMP-a2-a4 V2.00	0	31. siRNA-SC-10 PSPC1-A488 DAPI IMPa4-A546_s_TileScan_001 (Stage 19 of 49)	00-H8R83WJ8TzrGDQ4VgcDmMf
65515.3	41601.2	1.01749	um	Cell	1	Cell Center of Image Mass	0.000	1.000	1254	6	siRNA-SC-10 PSPC1-A488 IMPa4-A546 DAPI 8C2-siRNA-IMP-a2-a4 V2.00	0	31. siRNA-SC-10 PSPC1-A488 DAPI IMPa4-A546_s_TileScan_001 (Stage 19 of 49)	00-H8R83WJ8TzrGDQ4VgcDmMf
65541.5	41613.9	1.03537	um	Cell	1	Cell Center of Image Mass	0.000	1.000	1255	7	siRNA-SC-10 PSPC1-A488 IMPa4-A546 DAPI 8C2-siRNA-IMP-a2-a4 V2.00	0	31. siRNA-SC-10 PSPC1-A488 DAPI IMPa4-A546_s_TileScan_001 (Stage 19 of 49)	00-H8R83WJ8TzrGDQ4VgcDmMf
65519.9	41632.8	0.981603	um	Cell	1	Cell Center of Image Mass	0.000	1.000	1256	8	siRNA-SC-10 PSPC1-A488 IMPa4-A546 DAPI 8C2-siRNA-IMP-a2-a4 V2.00	0	31. siRNA-SC-10 PSPC1-A488 DAPI IMPa4-A546_s_TileScan_001 (Stage 19 of 49)	00-H8R83WJ8TzrGDQ4VgcDmMf
65541	41638.9	0.952172	um	Cell	1	Cell Center of Image Mass	0.000	1.000	1257	9	siRNA-SC-10 PSPC1-A488 IMPa4-A546 DAPI 8C2-siRNA-IMP-a2-a4 V2.00	0	31. siRNA-SC-10 PSPC1-A488 DAPI IMPa4-A546_s_TileScan_001 (Stage 19 of 49)	00-H8R83WJ8TzrGDQ4VgcDmMf
65508.1	41653.5	0.824285	um	Cell	1	Cell Center of Image Mass	0.000	1.000	1258	10	siRNA-SC-10 PSPC1-A488 IMPa4-A546 DAPI 8C2-siRNA-IMP-a2-a4 V2.00	0	31. siRNA-SC-10 PSPC1-A488 DAPI IMPa4-A546_s_TileScan_001 (Stage 19 of 49)	00-H8R83WJ8TzrGDQ4VgcDmMf
65548.1	41666.2	1.22303	um	Cell	1	Cell Center of Image Mass	0.000	1.000	1259	11	siRNA-SC-10 PSPC1-A488 IMPa4-A546 DAPI 8C2-siRNA-IMP-a2-a4 V2.00	0	31. siRNA-SC-10 PSPC1-A488 DAPI IMPa4-A546_s_TileScan_001 (Stage 19 of 49)	00-H8R83WJ8TzrGDQ4VgcDmMf
65522.4	41662.6	1.35818	um	Cell	1	Cell Center of Image Mass	0.000	1.000	1260	12	siRNA-SC-10 PSPC1-A488 IMPa4-A546 DAPI 8C2-siRNA-IMP-a2-a4 V2.00	0	31. siRNA-SC-10 PSPC1-A488 DAPI IMPa4-A546_s_TileScan_001 (Stage 19 of 49)	00-H8R83WJ8TzrGDQ4VgcDmMf
65424.2	41717.5	0.758509	um	Cell	1	Cell Center of Image Mass	0.000	1.000	1261	13	siRNA-SC-10 PSPC1-A488 IMPa4-A546 DAPI 8C2-siRNA-IMP-a2-a4 V2.00	0	31. siRNA-SC-10 PSPC1-A488 DAPI IMPa4-A546_s_TileScan_001 (Stage 19 of 49)	00-H8R83WJ8TzrGDQ4VgcDmMf
65463.6	41670.6	0.909746	um	Cell	1	Cell Center of Image Mass	0.000	1.000	1262	14	siRNA-SC-10 PSPC1-A488 IMPa4-A546 DAPI 8C2-siRNA-IMP-a2-a4 V2.00	0	31. siRNA-SC-10 PSPC1-A488 DAPI IMPa4-A546_s_TileScan_001 (Stage 19 of 49)	00-H8R83WJ8TzrGDQ4VgcDmMf
65422.8	41686.3	0.922336	um	Cell	1	Cell Center of Image Mass	0.000	1.000	1263	15	siRNA-SC-10 PSPC1-A488 IMPa4-A546 DAPI 8C2-siRNA-IMP-a2-a4 V2.00	0	31. siRNA-SC-10 PSPC1-A488 DAPI IMPa4-A546_s_TileScan_001 (Stage 19 of 49)	00-H8R83WJ8TzrGDQ4VgcDmMf
65472.3	41710.9	0.987084	um	Cell	1	Cell Center of Image Mass	0.000	1.000	1264	16	siRNA-SC-10 PSPC1-A488 IMPa4-A546 DAPI 8C2-siRNA-IMP-a2-a4 V2.00	0	31. siRNA-SC-10 PSPC1-A488 DAPI IMPa4-A546_s_TileScan_001 (Stage 19 of 49)	00-H8R83WJ8TzrGDQ4VgcDmMf
65419.6	41732.9	1.00571	um	Cell	1	Cell Center of Image Mass	0.000	1.000	1265	17	siRNA-SC-10 PSPC1-A488 IMPa4-A546 DAPI 8C2-siRNA-IMP-a2-a4 V2.00	0	31. siRNA-SC-10 PSPC1-A488 DAPI IMPa4-A546_s_TileScan_001 (Stage 19 of 49)	00-H8R83WJ8TzrGDQ4VgcDmMf
65442.5	41737.2	1.1341	um	Cell	1	Cell Center of Image Mass	0.000	1.000	1266	18	siRNA-SC-10 PSPC1-A488 IMPa4-A546 DAPI 8C2-siRNA-IMP-a2-a4 V2.00	0	31. siRNA-SC-10 PSPC1-A488 DAPI IMPa4-A546_s_TileScan_001 (Stage 19 of 49)	00-H8R83WJ8TzrGDQ4VgcDmMf
65537.1	41691.1	0.786599	um	Cell	1	Cell Center of Image Mass	0.000	1.000	1267	19	siRNA-SC-10 PSPC1-A488 IMPa4-A546 DAPI 8C2-siRNA-IMP-a2-a4 V2.00	0	31. siRNA-SC-10 PSPC1-A488 DAPI IMPa4-A546_s_TileScan_001 (Stage 19 of 49)	00-H8R83WJ8TzrGDQ4VgcDmMf
65510.2	41714.6	0.757291	um	Cell	1	Cell Center of Image Mass	0.000	1.000	1268	20	siRNA-SC-10 PSPC1-A488 IMPa4-A546 DAPI 8C2-siRNA-IMP-a2-a4 V2.00	0	31. siRNA-SC-10 PSPC1-A488 DAPI IMPa4-A546_s_TileScan_001 (Stage 19 of 49)	00-H8R83WJ8TzrGDQ4VgcDmMf
65557.6	41679.6	0.943598	um	Cell	1	Cell Center of Image Mass	0.000	1.000	1269	21	siRNA-SC-10 PSPC1-A488 IMPa4-A546 DAPI 8C2-siRNA-IMP-a2-a4 V2.00	0	31. siRNA-SC-10 PSPC1-A488 DAPI IMPa4-A546_s_TileScan_001 (Stage 19 of 49)	00-H8R83WJ8TzrGDQ4VgcDmMf
65555.8	41697.5	1.01477	um	Cell	1	Cell Center of Image Mass	0.000	1.000	1270	22	siRNA-SC-10 PSPC1-A488 IMPa4-A546 DAPI 8C2-siRNA-IMP-a2-a4 V2.00	0	31. siRNA-SC-10 PSPC1-A488 DAPI IMPa4-A546_s_TileScan_001 (Stage 19 of 49)	00-H8R83WJ8TzrGDQ4VgcDmMf
65555.3	41724.6	0.905695	um	Cell	1	Cell Center of Image Mass	0.000	1.000	1271	23	siRNA-SC-10 PSPC1-A488 IMPa4-A546 DAPI 8C2-siRNA-IMP-a2-a4 V2.00	0	31. siRNA-SC-10 PSPC1-A488 DAPI IMPa4-A546_s_TileScan_001 (Stage 19 of 49)	00-H8R83WJ8TzrGDQ4VgcDmMf
65509.8	41738.6	1.07408	um	Cell	1	Cell Center of Image Mass	0.000	1.000	1272	24	siRNA-SC-10 PSPC1-A488 IMPa4-A546 DAPI 8C2-siRNA-IMP-a2-a4 V2.00	0	31. siRNA-SC-10 PSPC1-A488 DAPI IMPa4-A546_s_TileScan_001 (Stage 19 of 49)	00-H8R83WJ8TzrGDQ4VgcDmMf
65467.8	41646.3	0.955229	um	Cell	1	Cell Center of Image Mass	0.000	1.000	1273	0	siRNA-SC-10 PSPC1-A488 IMPa4-A546 DAPI 8C2-siRNA-IMP-a2-a4 V2.00	0	31. siRNA-SC-10 PSPC1-A488 DAPI IMPa4-A546_t_TileScan_001 (Stage 20 of 49)	00-B8VtRrBSWRLzXsHp8cxgG3
65434.3	41597	1.29458	um	Cell	1	Cell Center of Image Mass	0.000	1.000	1274	1	siRNA-SC-10 PSPC1-A488 IMPa4-A546 DAPI 8C2-siRNA-IMP-a2-a4 V2.00	0	31. siRNA-SC-10 PSPC1-A488 DAPI IMPa4-A546_t_TileScan_001 (Stage 20 of 49)	00-B8VtRrBSWRLzXsHp8cxgG3
65454.1	41607.1	0.942021	um	Cell	1	Cell Center of Image Mass	0.000	1.000	1275	2	siRNA-SC-10 PSPC1-A488 IMPa4-A546 DAPI 8C2-siRNA-IMP-a2-a4 V2.00	0	31. siRNA-SC-10 PSPC1-A488 DAPI IMPa4-A546_t_TileScan_001 (Stage 20 of 49)	00-B8VtRrBSWRLzXsHp8cxgG3
65433.7	41615.3	0.91576	um	Cell	1	Cell Center of Image Mass	0.000	1.000	1276	3	siRNA-SC-10 PSPC1-A488 IMPa4-A546 DAPI 8C2-siRNA-IMP-a2-a4 V2.00	0	31. siRNA-SC-10 PSPC1-A488 DAPI IMPa4-A546_t_TileScan_001 (Stage 20 of 49)	00-B8VtRrBSWRLzXsHp8cxgG3
65419	41628.2	1.0921	um	Cell	1	Cell Center of Image Mass	0.000	1.000	1277	4	siRNA-SC-10 PSPC1-A488 IMPa4-A546 DAPI 8C2-siRNA-IMP-a2-a4 V2.00	0	31. siRNA-SC-10 PSPC1-A488 DAPI IMPa4-A546_t_TileScan_001 (Stage 20 of 49)	00-B8VtRrBSWRLzXsHp8cxgG3
65469.5	41629.4	0.968978	um	Cell	1	Cell Center of Image Mass	0.000	1.000	1278	5	siRNA-SC-10 PSPC1-A488 IMPa4-A546 DAPI 8C2-siRNA-IMP-a2-a4 V2.00	0	31. siRNA-SC-10 PSPC1-A488 DAPI IMPa4-A546_t_TileScan_001 (Stage 20 of 49)	00-B8VtRrBSWRLzXsHp8cxgG3
65450.6	41643.6	0.961777	um	Cell	1	Cell Center of Image Mass	0.000	1.000	1279	6	siRNA-SC-10 PSPC1-A488 IMPa4-A546 DAPI 8C2-siRNA-IMP-a2-a4 V2.00	0	31. siRNA-SC-10 PSPC1-A488 DAPI IMPa4-A546_t_TileScan_001 (Stage 20 of 49)	00-B8VtRrBSWRLzXsHp8cxgG3
65420.1	41651.9	1.08547	um	Cell	1	Cell Center of Image Mass	0.000	1.000	1280	7	siRNA-SC-10 PSPC1-A488 IMPa4-A546 DAPI 8C2-siRNA-IMP-a2-a4 V2.00	0	31. siRNA-SC-10 PSPC1-A488 DAPI IMPa4-A546_t_TileScan_001 (Stage 20 of 49)	00-B8VtRrBSWRLzXsHp8cxgG3
65483.4	41656.7	0.996556	um	Cell	1	Cell Center of Image Mass	0.000	1.000	1281	8	siRNA-SC-10 PSPC1-A488 IMPa4-A546 DAPI 8C2-siRNA-IMP-a2-a4 V2.00	0	31. siRNA-SC-10 PSPC1-A488 DAPI IMPa4-A546_t_TileScan_001 (Stage 20 of 49)	00-B8VtRrBSWRLzXsHp8cxgG3
65456.7	41659.8	1.11369	um	Cell	1	Cell Center of Image Mass	0.000	1.000	1282	9	siRNA-SC-10 PSPC1-A488 IMPa4-A546 DAPI 8C2-siRNA-IMP-a2-a4 V2.00	0	31. siRNA-SC-10 PSPC1-A488 DAPI IMPa4-A546_t_TileScan_001 (Stage 20 of 49)	00-B8VtRrBSWRLzXsHp8cxgG3
65437.3	41662.1	1.20592	um	Cell	1	Cell Center of Image Mass	0.000	1.000	1283	10	siRNA-SC-10 PSPC1-A488 IMPa4-A546 DAPI 8C2-siRNA-IMP-a2-a4 V2.00	0	31. siRNA-SC-10 PSPC1-A488 DAPI IMPa4-A546_t_TileScan_001 (Stage 20 of 49)	00-B8VtRrBSWRLzXsHp8cxgG3
65433.5	41641.6	1.25215	um	Cell	1	Cell Center of Image Mass	0.000	1.000	1284	11	siRNA-SC-10 PSPC1-A488 IMPa4-A546 DAPI 8C2-siRNA-IMP-a2-a4 V2.00	0	31. siRNA-SC-10 PSPC1-A488 DAPI IMPa4-A546_t_TileScan_001 (Stage 20 of 49)	00-B8VtRrBSWRLzXsHp8cxgG3
65503.3	41622.9	0.858323	um	Cell	1	Cell Center of Image Mass	0.000	1.000	1285	12	siRNA-SC-10 PSPC1-A488 IMPa4-A546 DAPI 8C2-siRNA-IMP-a2-a4 V2.00	0	31. siRNA-SC-10 PSPC1-A488 DAPI IMPa4-A546_t_TileScan_001 (Stage 20 of 49)	00-B8VtRrBSWRLzXsHp8cxgG3
65533.9	41623.8	0.794625	um	Cell	1	Cell Center of Image Mass	0.000	1.000	1286	13	siRNA-SC-10 PSPC1-A488 IMPa4-A546 DAPI 8C2-siRNA-IMP-a2-a4 V2.00	0	31. siRNA-SC-10 PSPC1-A488 DAPI IMPa4-A546_t_TileScan_001 (Stage 20 of 49)	00-B8VtRrBSWRLzXsHp8cxgG3
65527.8	41632.4	0.787666	um	Cell	1	Cell Center of Image Mass	0.000	1.000	1287	14	siRNA-SC-10 PSPC1-A488 IMPa4-A546 DAPI 8C2-siRNA-IMP-a2-a4 V2.00	0	31. siRNA-SC-10 PSPC1-A488 DAPI IMPa4-A546_t_TileScan_001 (Stage 20 of 49)	00-B8VtRrBSWRLzXsHp8cxgG3
65538.8	41652.7	0.783734	um	Cell	1	Cell Center of Image Mass	0.000	1.000	1288	15	siRNA-SC-10 PSPC1-A488 IMPa4-A546 DAPI 8C2-siRNA-IMP-a2-a4 V2.00	0	31. siRNA-SC-10 PSPC1-A488 DAPI IMPa4-A546_t_TileScan_001 (Stage 20 of 49)	00-B8VtRrBSWRLzXsHp8cxgG3
65500.5	41599	0.956638	um	Cell	1	Cell Center of Image Mass	0.000	1.000	1289	16	siRNA-SC-10 PSPC1-A488 IMPa4-A546 DAPI 8C2-siRNA-IMP-a2-a4 V2.00	0	31. siRNA-SC-10 PSPC1-A488 DAPI IMPa4-A546_t_TileScan_001 (Stage 20 of 49)	00-B8VtRrBSWRLzXsHp8cxgG3
65526.1	41602	0.964568	um	Cell	1	Cell Center of Image Mass	0.000	1.000	1290	17	siRNA-SC-10 PSPC1-A488 IMPa4-A546 DAPI 8C2-siRNA-IMP-a2-a4 V2.00	0	31. siRNA-SC-10 PSPC1-A488 DAPI IMPa4-A546_t_TileScan_001 (Stage 20 of 49)	00-B8VtRrBSWRLzXsHp8cxgG3
65493.8	41604.2	0.858934	um	Cell	1	Cell Center of Image Mass	0.000	1.000	1291	18	siRNA-SC-10 PSPC1-A488 IMPa4-A546 DAPI 8C2-siRNA-IMP-a2-a4 V2.00	0	31. siRNA-SC-10 PSPC1-A488 DAPI IMPa4-A546_t_TileScan_001 (Stage 20 of 49)	00-B8VtRrBSWRLzXsHp8cxgG3
65556.1	41604.5	1.15407	um	Cell	1	Cell Center of Image Mass	0.000	1.000	1292	19	siRNA-SC-10 PSPC1-A488 IMPa4-A546 DAPI 8C2-siRNA-IMP-a2-a4 V2.00	0	31. siRNA-SC-10 PSPC1-A488 DAPI IMPa4-A546_t_TileScan_001 (Stage 20 of 49)	00-B8VtRrBSWRLzXsHp8cxgG3
65556.9	41637.6	0.775744	um	Cell	1	Cell Center of Image Mass	0.000	1.000	1293	20	siRNA-SC-10 PSPC1-A488 IMPa4-A546 DAPI 8C2-siRNA-IMP-a2-a4 V2.00	0	31. siRNA-SC-10 PSPC1-A488 DAPI IMPa4-A546_t_TileScan_001 (Stage 20 of 49)	00-B8VtRrBSWRLzXsHp8cxgG3
65493.4	41642.2	0.938457	um	Cell	1	Cell Center of Image Mass	0.000	1.000	1294	21	siRNA-SC-10 PSPC1-A488 IMPa4-A546 DAPI 8C2-siRNA-IMP-a2-a4 V2.00	0	31. siRNA-SC-10 PSPC1-A488 DAPI IMPa4-A546_t_TileScan_001 (Stage 20 of 49)	00-B8VtRrBSWRLzXsHp8cxgG3
65476.8	41677.6	0.916795	um	Cell	1	Cell Center of Image Mass	0.000	1.000	1295	22	siRNA-SC-10 PSPC1-A488 IMPa4-A546 DAPI 8C2-siRNA-IMP-a2-a4 V2.00	0	31. siRNA-SC-10 PSPC1-A488 DAPI IMPa4-A546_t_TileScan_001 (Stage 20 of 49)	00-B8VtRrBSWRLzXsHp8cxgG3
65424.4	41679.7	0.87493	um	Cell	1	Cell Center of Image Mass	0.000	1.000	1296	23	siRNA-SC-10 PSPC1-A488 IMPa4-A546 DAPI 8C2-siRNA-IMP-a2-a4 V2.00	0	31. siRNA-SC-10 PSPC1-A488 DAPI IMPa4-A546_t_TileScan_001 (Stage 20 of 49)	00-B8VtRrBSWRLzXsHp8cxgG3
65454.4	41700.1	0.896785	um	Cell	1	Cell Center of Image Mass	0.000	1.000	1297	24	siRNA-SC-10 PSPC1-A488 IMPa4-A546 DAPI 8C2-siRNA-IMP-a2-a4 V2.00	0	31. siRNA-SC-10 PSPC1-A488 DAPI IMPa4-A546_t_TileScan_001 (Stage 20 of 49)	00-B8VtRrBSWRLzXsHp8cxgG3
65450.5	41675.5	1.01115	um	Cell	1	Cell Center of Image Mass	0.000	1.000	1298	25	siRNA-SC-10 PSPC1-A488 IMPa4-A546 DAPI 8C2-siRNA-IMP-a2-a4 V2.00	0	31. siRNA-SC-10 PSPC1-A488 DAPI IMPa4-A546_t_TileScan_001 (Stage 20 of 49)	00-B8VtRrBSWRLzXsHp8cxgG3
65438.6	41690.9	1.11579	um	Cell	1	Cell Center of Image Mass	0.000	1.000	1299	26	siRNA-SC-10 PSPC1-A488 IMPa4-A546 DAPI 8C2-siRNA-IMP-a2-a4 V2.00	0	31. siRNA-SC-10 PSPC1-A488 DAPI IMPa4-A546_t_TileScan_001 (Stage 20 of 49)	00-B8VtRrBSWRLzXsHp8cxgG3
65421.7	41699	0.978536	um	Cell	1	Cell Center of Image Mass	0.000	1.000	1300	27	siRNA-SC-10 PSPC1-A488 IMPa4-A546 DAPI 8C2-siRNA-IMP-a2-a4 V2.00	0	31. siRNA-SC-10 PSPC1-A488 DAPI IMPa4-A546_t_TileScan_001 (Stage 20 of 49)	00-B8VtRrBSWRLzXsHp8cxgG3
65447.1	41714.2	0.916499	um	Cell	1	Cell Center of Image Mass	0.000	1.000	1301	28	siRNA-SC-10 PSPC1-A488 IMPa4-A546 DAPI 8C2-siRNA-IMP-a2-a4 V2.00	0	31. siRNA-SC-10 PSPC1-A488 DAPI IMPa4-A546_t_TileScan_001 (Stage 20 of 49)	00-B8VtRrBSWRLzXsHp8cxgG3
65474.3	41715.9	0.831947	um	Cell	1	Cell Center of Image Mass	0.000	1.000	1302	29	siRNA-SC-10 PSPC1-A488 IMPa4-A546 DAPI 8C2-siRNA-IMP-a2-a4 V2.00	0	31. siRNA-SC-10 PSPC1-A488 DAPI IMPa4-A546_t_TileScan_001 (Stage 20 of 49)	00-B8VtRrBSWRLzXsHp8cxgG3
65420.8	41724.3	0.91123	um	Cell	1	Cell Center of Image Mass	0.000	1.000	1303	30	siRNA-SC-10 PSPC1-A488 IMPa4-A546 DAPI 8C2-siRNA-IMP-a2-a4 V2.00	0	31. siRNA-SC-10 PSPC1-A488 DAPI IMPa4-A546_t_TileScan_001 (Stage 20 of 49)	00-B8VtRrBSWRLzXsHp8cxgG3
65447.4	41736.3	0.800976	um	Cell	1	Cell Center of Image Mass	0.000	1.000	1304	31	siRNA-SC-10 PSPC1-A488 IMPa4-A546 DAPI 8C2-siRNA-IMP-a2-a4 V2.00	0	31. siRNA-SC-10 PSPC1-A488 DAPI IMPa4-A546_t_TileScan_001 (Stage 20 of 49)	00-B8VtRrBSWRLzXsHp8cxgG3
65479.1	41737.2	0.846985	um	Cell	1	Cell Center of Image Mass	0.000	1.000	1305	32	siRNA-SC-10 PSPC1-A488 IMPa4-A546 DAPI 8C2-siRNA-IMP-a2-a4 V2.00	0	31. siRNA-SC-10 PSPC1-A488 DAPI IMPa4-A546_t_TileScan_001 (Stage 20 of 49)	00-B8VtRrBSWRLzXsHp8cxgG3
65559.2	41669.9	0.737172	um	Cell	1	Cell Center of Image Mass	0.000	1.000	1306	33	siRNA-SC-10 PSPC1-A488 IMPa4-A546 DAPI 8C2-siRNA-IMP-a2-a4 V2.00	0	31. siRNA-SC-10 PSPC1-A488 DAPI IMPa4-A546_t_TileScan_001 (Stage 20 of 49)	00-B8VtRrBSWRLzXsHp8cxgG3
65527.9	41673.6	0.751789	um	Cell	1	Cell Center of Image Mass	0.000	1.000	1307	34	siRNA-SC-10 PSPC1-A488 IMPa4-A546 DAPI 8C2-siRNA-IMP-a2-a4 V2.00	0	31. siRNA-SC-10 PSPC1-A488 DAPI IMPa4-A546_t_TileScan_001 (Stage 20 of 49)	00-B8VtRrBSWRLzXsHp8cxgG3
65558.7	41724	0.915237	um	Cell	1	Cell Center of Image Mass	0.000	1.000	1308	35	siRNA-SC-10 PSPC1-A488 IMPa4-A546 DAPI 8C2-siRNA-IMP-a2-a4 V2.00	0	31. siRNA-SC-10 PSPC1-A488 DAPI IMPa4-A546_t_TileScan_001 (Stage 20 of 49)	00-B8VtRrBSWRLzXsHp8cxgG3
65501.6	41680.9	0.872839	um	Cell	1	Cell Center of Image Mass	0.000	1.000	1309	36	siRNA-SC-10 PSPC1-A488 IMPa4-A546 DAPI 8C2-siRNA-IMP-a2-a4 V2.00	0	31. siRNA-SC-10 PSPC1-A488 DAPI IMPa4-A546_t_TileScan_001 (Stage 20 of 49)	00-B8VtRrBSWRLzXsHp8cxgG3
65558.6	41685.1	0.935821	um	Cell	1	Cell Center of Image Mass	0.000	1.000	1310	37	siRNA-SC-10 PSPC1-A488 IMPa4-A546 DAPI 8C2-siRNA-IMP-a2-a4 V2.00	0	31. siRNA-SC-10 PSPC1-A488 DAPI IMPa4-A546_t_TileScan_001 (Stage 20 of 49)	00-B8VtRrBSWRLzXsHp8cxgG3
65516	41716.7	0.854183	um	Cell	1	Cell Center of Image Mass	0.000	1.000	1311	38	siRNA-SC-10 PSPC1-A488 IMPa4-A546 DAPI 8C2-siRNA-IMP-a2-a4 V2.00	0	31. siRNA-SC-10 PSPC1-A488 DAPI IMPa4-A546_t_TileScan_001 (Stage 20 of 49)	00-B8VtRrBSWRLzXsHp8cxgG3
65527.6	41724.6	1.02321	um	Cell	1	Cell Center of Image Mass	0.000	1.000	1312	39	siRNA-SC-10 PSPC1-A488 IMPa4-A546 DAPI 8C2-siRNA-IMP-a2-a4 V2.00	0	31. siRNA-SC-10 PSPC1-A488 DAPI IMPa4-A546_t_TileScan_001 (Stage 20 of 49)	00-B8VtRrBSWRLzXsHp8cxgG3
65552.6	41733.8	0.978443	um	Cell	1	Cell Center of Image Mass	0.000	1.000	1313	40	siRNA-SC-10 PSPC1-A488 IMPa4-A546 DAPI 8C2-siRNA-IMP-a2-a4 V2.00	0	31. siRNA-SC-10 PSPC1-A488 DAPI IMPa4-A546_t_TileScan_001 (Stage 20 of 49)	00-B8VtRrBSWRLzXsHp8cxgG3
65468.3	41606.7	0.874932	um	Cell	1	Cell Center of Image Mass	0.000	1.000	1314	0	siRNA-SC-10 PSPC1-A488 IMPa4-A546 DAPI 8C2-siRNA-IMP-a2-a4 V2.00	0	31. siRNA-SC-10 PSPC1-A488 DAPI IMPa4-A546_u_TileScan_001 (Stage 21 of 49)	00-TU8MwmA2J7tbGGXYVwvTgF
65435.1	41598	1.09675	um	Cell	1	Cell Center of Image Mass	0.000	1.000	1315	1	siRNA-SC-10 PSPC1-A488 IMPa4-A546 DAPI 8C2-siRNA-IMP-a2-a4 V2.00	0	31. siRNA-SC-10 PSPC1-A488 DAPI IMPa4-A546_u_TileScan_001 (Stage 21 of 49)	00-TU8MwmA2J7tbGGXYVwvTgF
65478.2	41611.4	1.00025	um	Cell	1	Cell Center of Image Mass	0.000	1.000	1316	2	siRNA-SC-10 PSPC1-A488 IMPa4-A546 DAPI 8C2-siRNA-IMP-a2-a4 V2.00	0	31. siRNA-SC-10 PSPC1-A488 DAPI IMPa4-A546_u_TileScan_001 (Stage 21 of 49)	00-TU8MwmA2J7tbGGXYVwvTgF
65466.2	41623.7	0.866124	um	Cell	1	Cell Center of Image Mass	0.000	1.000	1317	3	siRNA-SC-10 PSPC1-A488 IMPa4-A546 DAPI 8C2-siRNA-IMP-a2-a4 V2.00	0	31. siRNA-SC-10 PSPC1-A488 DAPI IMPa4-A546_u_TileScan_001 (Stage 21 of 49)	00-TU8MwmA2J7tbGGXYVwvTgF
65421.2	41640.1	0.922863	um	Cell	1	Cell Center of Image Mass	0.000	1.000	1318	4	siRNA-SC-10 PSPC1-A488 IMPa4-A546 DAPI 8C2-siRNA-IMP-a2-a4 V2.00	0	31. siRNA-SC-10 PSPC1-A488 DAPI IMPa4-A546_u_TileScan_001 (Stage 21 of 49)	00-TU8MwmA2J7tbGGXYVwvTgF
65429.9	41669.3	0.932509	um	Cell	1	Cell Center of Image Mass	0.000	1.000	1319	5	siRNA-SC-10 PSPC1-A488 IMPa4-A546 DAPI 8C2-siRNA-IMP-a2-a4 V2.00	0	31. siRNA-SC-10 PSPC1-A488 DAPI IMPa4-A546_u_TileScan_001 (Stage 21 of 49)	00-TU8MwmA2J7tbGGXYVwvTgF
65422.6	41609.8	1.19122	um	Cell	1	Cell Center of Image Mass	0.000	1.000	1320	6	siRNA-SC-10 PSPC1-A488 IMPa4-A546 DAPI 8C2-siRNA-IMP-a2-a4 V2.00	0	31. siRNA-SC-10 PSPC1-A488 DAPI IMPa4-A546_u_TileScan_001 (Stage 21 of 49)	00-TU8MwmA2J7tbGGXYVwvTgF
65447.1	41629.9	1.43316	um	Cell	1	Cell Center of Image Mass	0.000	1.000	1321	7	siRNA-SC-10 PSPC1-A488 IMPa4-A546 DAPI 8C2-siRNA-IMP-a2-a4 V2.00	0	31. siRNA-SC-10 PSPC1-A488 DAPI IMPa4-A546_u_TileScan_001 (Stage 21 of 49)	00-TU8MwmA2J7tbGGXYVwvTgF
65519.7	41632.8	0.82694	um	Cell	1	Cell Center of Image Mass	0.000	1.000	1322	8	siRNA-SC-10 PSPC1-A488 IMPa4-A546 DAPI 8C2-siRNA-IMP-a2-a4 V2.00	0	31. siRNA-SC-10 PSPC1-A488 DAPI IMPa4-A546_u_TileScan_001 (Stage 21 of 49)	00-TU8MwmA2J7tbGGXYVwvTgF
65485.4	41597.6	0.987907	um	Cell	1	Cell Center of Image Mass	0.000	1.000	1323	9	siRNA-SC-10 PSPC1-A488 IMPa4-A546 DAPI 8C2-siRNA-IMP-a2-a4 V2.00	0	31. siRNA-SC-10 PSPC1-A488 DAPI IMPa4-A546_u_TileScan_001 (Stage 21 of 49)	00-TU8MwmA2J7tbGGXYVwvTgF
65519.1	41609.8	1.03605	um	Cell	1	Cell Center of Image Mass	0.000	1.000	1324	10	siRNA-SC-10 PSPC1-A488 IMPa4-A546 DAPI 8C2-siRNA-IMP-a2-a4 V2.00	0	31. siRNA-SC-10 PSPC1-A488 DAPI IMPa4-A546_u_TileScan_001 (Stage 21 of 49)	00-TU8MwmA2J7tbGGXYVwvTgF
65539.3	41625.9	0.929276	um	Cell	1	Cell Center of Image Mass	0.000	1.000	1325	11	siRNA-SC-10 PSPC1-A488 IMPa4-A546 DAPI 8C2-siRNA-IMP-a2-a4 V2.00	0	31. siRNA-SC-10 PSPC1-A488 DAPI IMPa4-A546_u_TileScan_001 (Stage 21 of 49)	00-TU8MwmA2J7tbGGXYVwvTgF
65559.4	41629	0.924137	um	Cell	1	Cell Center of Image Mass	0.000	1.000	1326	12	siRNA-SC-10 PSPC1-A488 IMPa4-A546 DAPI 8C2-siRNA-IMP-a2-a4 V2.00	0	31. siRNA-SC-10 PSPC1-A488 DAPI IMPa4-A546_u_TileScan_001 (Stage 21 of 49)	00-TU8MwmA2J7tbGGXYVwvTgF
65550.3	41653.3	1.09423	um	Cell	1	Cell Center of Image Mass	0.000	1.000	1327	13	siRNA-SC-10 PSPC1-A488 IMPa4-A546 DAPI 8C2-siRNA-IMP-a2-a4 V2.00	0	31. siRNA-SC-10 PSPC1-A488 DAPI IMPa4-A546_u_TileScan_001 (Stage 21 of 49)	00-TU8MwmA2J7tbGGXYVwvTgF
65503.8	41654.7	0.976414	um	Cell	1	Cell Center of Image Mass	0.000	1.000	1328	14	siRNA-SC-10 PSPC1-A488 IMPa4-A546 DAPI 8C2-siRNA-IMP-a2-a4 V2.00	0	31. siRNA-SC-10 PSPC1-A488 DAPI IMPa4-A546_u_TileScan_001 (Stage 21 of 49)	00-TU8MwmA2J7tbGGXYVwvTgF
65468.6	41736.3	0.749652	um	Cell	1	Cell Center of Image Mass	0.000	1.000	1329	15	siRNA-SC-10 PSPC1-A488 IMPa4-A546 DAPI 8C2-siRNA-IMP-a2-a4 V2.00	0	31. siRNA-SC-10 PSPC1-A488 DAPI IMPa4-A546_u_TileScan_001 (Stage 21 of 49)	00-TU8MwmA2J7tbGGXYVwvTgF
65458.1	41736.6	0.742013	um	Cell	1	Cell Center of Image Mass	0.000	1.000	1330	16	siRNA-SC-10 PSPC1-A488 IMPa4-A546 DAPI 8C2-siRNA-IMP-a2-a4 V2.00	0	31. siRNA-SC-10 PSPC1-A488 DAPI IMPa4-A546_u_TileScan_001 (Stage 21 of 49)	00-TU8MwmA2J7tbGGXYVwvTgF
65425.8	41688.6	0.980166	um	Cell	1	Cell Center of Image Mass	0.000	1.000	1331	17	siRNA-SC-10 PSPC1-A488 IMPa4-A546 DAPI 8C2-siRNA-IMP-a2-a4 V2.00	0	31. siRNA-SC-10 PSPC1-A488 DAPI IMPa4-A546_u_TileScan_001 (Stage 21 of 49)	00-TU8MwmA2J7tbGGXYVwvTgF
65465.5	41693.2	0.772038	um	Cell	1	Cell Center of Image Mass	0.000	1.000	1332	18	siRNA-SC-10 PSPC1-A488 IMPa4-A546 DAPI 8C2-siRNA-IMP-a2-a4 V2.00	0	31. siRNA-SC-10 PSPC1-A488 DAPI IMPa4-A546_u_TileScan_001 (Stage 21 of 49)	00-TU8MwmA2J7tbGGXYVwvTgF
65474.8	41713.5	0.910651	um	Cell	1	Cell Center of Image Mass	0.000	1.000	1333	19	siRNA-SC-10 PSPC1-A488 IMPa4-A546 DAPI 8C2-siRNA-IMP-a2-a4 V2.00	0	31. siRNA-SC-10 PSPC1-A488 DAPI IMPa4-A546_u_TileScan_001 (Stage 21 of 49)	00-TU8MwmA2J7tbGGXYVwvTgF
65443.4	41720.7	0.850937	um	Cell	1	Cell Center of Image Mass	0.000	1.000	1334	20	siRNA-SC-10 PSPC1-A488 IMPa4-A546 DAPI 8C2-siRNA-IMP-a2-a4 V2.00	0	31. siRNA-SC-10 PSPC1-A488 DAPI IMPa4-A546_u_TileScan_001 (Stage 21 of 49)	00-TU8MwmA2J7tbGGXYVwvTgF
65424.6	41727.8	1.00683	um	Cell	1	Cell Center of Image Mass	0.000	1.000	1335	21	siRNA-SC-10 PSPC1-A488 IMPa4-A546 DAPI 8C2-siRNA-IMP-a2-a4 V2.00	0	31. siRNA-SC-10 PSPC1-A488 DAPI IMPa4-A546_u_TileScan_001 (Stage 21 of 49)	00-TU8MwmA2J7tbGGXYVwvTgF
65559.2	41694.7	0.834075	um	Cell	1	Cell Center of Image Mass	0.000	1.000	1336	22	siRNA-SC-10 PSPC1-A488 IMPa4-A546 DAPI 8C2-siRNA-IMP-a2-a4 V2.00	0	31. siRNA-SC-10 PSPC1-A488 DAPI IMPa4-A546_u_TileScan_001 (Stage 21 of 49)	00-TU8MwmA2J7tbGGXYVwvTgF
65555.1	41722.9	0.746259	um	Cell	1	Cell Center of Image Mass	0.000	1.000	1337	23	siRNA-SC-10 PSPC1-A488 IMPa4-A546 DAPI 8C2-siRNA-IMP-a2-a4 V2.00	0	31. siRNA-SC-10 PSPC1-A488 DAPI IMPa4-A546_u_TileScan_001 (Stage 21 of 49)	00-TU8MwmA2J7tbGGXYVwvTgF
65555.4	41678.3	1.09835	um	Cell	1	Cell Center of Image Mass	0.000	1.000	1338	24	siRNA-SC-10 PSPC1-A488 IMPa4-A546 DAPI 8C2-siRNA-IMP-a2-a4 V2.00	0	31. siRNA-SC-10 PSPC1-A488 DAPI IMPa4-A546_u_TileScan_001 (Stage 21 of 49)	00-TU8MwmA2J7tbGGXYVwvTgF
65524.4	41684.6	0.773948	um	Cell	1	Cell Center of Image Mass	0.000	1.000	1339	25	siRNA-SC-10 PSPC1-A488 IMPa4-A546 DAPI 8C2-siRNA-IMP-a2-a4 V2.00	0	31. siRNA-SC-10 PSPC1-A488 DAPI IMPa4-A546_u_TileScan_001 (Stage 21 of 49)	00-TU8MwmA2J7tbGGXYVwvTgF
65506.9	41709.2	0.841013	um	Cell	1	Cell Center of Image Mass	0.000	1.000	1340	26	siRNA-SC-10 PSPC1-A488 IMPa4-A546 DAPI 8C2-siRNA-IMP-a2-a4 V2.00	0	31. siRNA-SC-10 PSPC1-A488 DAPI IMPa4-A546_u_TileScan_001 (Stage 21 of 49)	00-TU8MwmA2J7tbGGXYVwvTgF
65500.1	41733.4	1.09039	um	Cell	1	Cell Center of Image Mass	0.000	1.000	1341	27	siRNA-SC-10 PSPC1-A488 IMPa4-A546 DAPI 8C2-siRNA-IMP-a2-a4 V2.00	0	31. siRNA-SC-10 PSPC1-A488 DAPI IMPa4-A546_u_TileScan_001 (Stage 21 of 49)	00-TU8MwmA2J7tbGGXYVwvTgF
65540.2	41732.1	1.06785	um	Cell	1	Cell Center of Image Mass	0.000	1.000	1342	28	siRNA-SC-10 PSPC1-A488 IMPa4-A546 DAPI 8C2-siRNA-IMP-a2-a4 V2.00	0	31. siRNA-SC-10 PSPC1-A488 DAPI IMPa4-A546_u_TileScan_001 (Stage 21 of 49)	00-TU8MwmA2J7tbGGXYVwvTgF
65490.6	41668	1.29883	um	Cell	1	Cell Center of Image Mass	0.000	1.000	1343	29	siRNA-SC-10 PSPC1-A488 IMPa4-A546 DAPI 8C2-siRNA-IMP-a2-a4 V2.00	0	31. siRNA-SC-10 PSPC1-A488 DAPI IMPa4-A546_u_TileScan_001 (Stage 21 of 49)	00-TU8MwmA2J7tbGGXYVwvTgF
65538.2	41708	1.14953	um	Cell	1	Cell Center of Image Mass	0.000	1.000	1344	30	siRNA-SC-10 PSPC1-A488 IMPa4-A546 DAPI 8C2-siRNA-IMP-a2-a4 V2.00	0	31. siRNA-SC-10 PSPC1-A488 DAPI IMPa4-A546_u_TileScan_001 (Stage 21 of 49)	00-TU8MwmA2J7tbGGXYVwvTgF
65418.3	41657.4	0.547304	um	Cell	1	Cell Center of Image Mass	0.000	1.000	1345	0	siRNA-SC-10 PSPC1-A488 IMPa4-A546 DAPI 8C2-siRNA-IMP-a2-a4 V2.00	0	31. siRNA-SC-10 PSPC1-A488 DAPI IMPa4-A546_v_TileScan_001 (Stage 22 of 49)	00-R85YNdbf8HsMHdSeJAxB4n
65451	41640.2	0.461942	um	Cell	1	Cell Center of Image Mass	0.000	1.000	1346	1	siRNA-SC-10 PSPC1-A488 IMPa4-A546 DAPI 8C2-siRNA-IMP-a2-a4 V2.00	0	31. siRNA-SC-10 PSPC1-A488 DAPI IMPa4-A546_v_TileScan_001 (Stage 22 of 49)	00-R85YNdbf8HsMHdSeJAxB4n
65419.1	41631.3	0.514798	um	Cell	1	Cell Center of Image Mass	0.000	1.000	1347	2	siRNA-SC-10 PSPC1-A488 IMPa4-A546 DAPI 8C2-siRNA-IMP-a2-a4 V2.00	0	31. siRNA-SC-10 PSPC1-A488 DAPI IMPa4-A546_v_TileScan_001 (Stage 22 of 49)	00-R85YNdbf8HsMHdSeJAxB4n
65451.7	41667.4	0.401593	um	Cell	1	Cell Center of Image Mass	0.000	1.000	1348	3	siRNA-SC-10 PSPC1-A488 IMPa4-A546 DAPI 8C2-siRNA-IMP-a2-a4 V2.00	0	31. siRNA-SC-10 PSPC1-A488 DAPI IMPa4-A546_v_TileScan_001 (Stage 22 of 49)	00-R85YNdbf8HsMHdSeJAxB4n
65476.1	41670.2	0.628226	um	Cell	1	Cell Center of Image Mass	0.000	1.000	1349	4	siRNA-SC-10 PSPC1-A488 IMPa4-A546 DAPI 8C2-siRNA-IMP-a2-a4 V2.00	0	31. siRNA-SC-10 PSPC1-A488 DAPI IMPa4-A546_v_TileScan_001 (Stage 22 of 49)	00-R85YNdbf8HsMHdSeJAxB4n
65473.2	41648.7	0.852028	um	Cell	1	Cell Center of Image Mass	0.000	1.000	1350	5	siRNA-SC-10 PSPC1-A488 IMPa4-A546 DAPI 8C2-siRNA-IMP-a2-a4 V2.00	0	31. siRNA-SC-10 PSPC1-A488 DAPI IMPa4-A546_v_TileScan_001 (Stage 22 of 49)	00-R85YNdbf8HsMHdSeJAxB4n
65474	41616.7	0.959063	um	Cell	1	Cell Center of Image Mass	0.000	1.000	1351	6	siRNA-SC-10 PSPC1-A488 IMPa4-A546 DAPI 8C2-siRNA-IMP-a2-a4 V2.00	0	31. siRNA-SC-10 PSPC1-A488 DAPI IMPa4-A546_v_TileScan_001 (Stage 22 of 49)	00-R85YNdbf8HsMHdSeJAxB4n
65523.7	41596.7	0.56167	um	Cell	1	Cell Center of Image Mass	0.000	1.000	1352	7	siRNA-SC-10 PSPC1-A488 IMPa4-A546 DAPI 8C2-siRNA-IMP-a2-a4 V2.00	0	31. siRNA-SC-10 PSPC1-A488 DAPI IMPa4-A546_v_TileScan_001 (Stage 22 of 49)	00-R85YNdbf8HsMHdSeJAxB4n
65483.6	41602.1	0.691099	um	Cell	1	Cell Center of Image Mass	0.000	1.000	1353	8	siRNA-SC-10 PSPC1-A488 IMPa4-A546 DAPI 8C2-siRNA-IMP-a2-a4 V2.00	0	31. siRNA-SC-10 PSPC1-A488 DAPI IMPa4-A546_v_TileScan_001 (Stage 22 of 49)	00-R85YNdbf8HsMHdSeJAxB4n
65555.6	41613	0.520659	um	Cell	1	Cell Center of Image Mass	0.000	1.000	1354	9	siRNA-SC-10 PSPC1-A488 IMPa4-A546 DAPI 8C2-siRNA-IMP-a2-a4 V2.00	0	31. siRNA-SC-10 PSPC1-A488 DAPI IMPa4-A546_v_TileScan_001 (Stage 22 of 49)	00-R85YNdbf8HsMHdSeJAxB4n
65500.9	41654.4	0.66396	um	Cell	1	Cell Center of Image Mass	0.000	1.000	1355	10	siRNA-SC-10 PSPC1-A488 IMPa4-A546 DAPI 8C2-siRNA-IMP-a2-a4 V2.00	0	31. siRNA-SC-10 PSPC1-A488 DAPI IMPa4-A546_v_TileScan_001 (Stage 22 of 49)	00-R85YNdbf8HsMHdSeJAxB4n
65513.1	41654.5	0.594005	um	Cell	1	Cell Center of Image Mass	0.000	1.000	1356	11	siRNA-SC-10 PSPC1-A488 IMPa4-A546 DAPI 8C2-siRNA-IMP-a2-a4 V2.00	0	31. siRNA-SC-10 PSPC1-A488 DAPI IMPa4-A546_v_TileScan_001 (Stage 22 of 49)	00-R85YNdbf8HsMHdSeJAxB4n
65527.6	41634.6	0.899534	um	Cell	1	Cell Center of Image Mass	0.000	1.000	1357	12	siRNA-SC-10 PSPC1-A488 IMPa4-A546 DAPI 8C2-siRNA-IMP-a2-a4 V2.00	0	31. siRNA-SC-10 PSPC1-A488 DAPI IMPa4-A546_v_TileScan_001 (Stage 22 of 49)	00-R85YNdbf8HsMHdSeJAxB4n
65556.5	41650.5	0.693328	um	Cell	1	Cell Center of Image Mass	0.000	1.000	1358	13	siRNA-SC-10 PSPC1-A488 IMPa4-A546 DAPI 8C2-siRNA-IMP-a2-a4 V2.00	0	31. siRNA-SC-10 PSPC1-A488 DAPI IMPa4-A546_v_TileScan_001 (Stage 22 of 49)	00-R85YNdbf8HsMHdSeJAxB4n
65503.2	41714.9	0.47665	um	Cell	1	Cell Center of Image Mass	0.000	1.000	1359	14	siRNA-SC-10 PSPC1-A488 IMPa4-A546 DAPI 8C2-siRNA-IMP-a2-a4 V2.00	0	31. siRNA-SC-10 PSPC1-A488 DAPI IMPa4-A546_v_TileScan_001 (Stage 22 of 49)	00-R85YNdbf8HsMHdSeJAxB4n
65436.9	41679.3	0.445954	um	Cell	1	Cell Center of Image Mass	0.000	1.000	1360	15	siRNA-SC-10 PSPC1-A488 IMPa4-A546 DAPI 8C2-siRNA-IMP-a2-a4 V2.00	0	31. siRNA-SC-10 PSPC1-A488 DAPI IMPa4-A546_v_TileScan_001 (Stage 22 of 49)	00-R85YNdbf8HsMHdSeJAxB4n
65481.8	41683.6	0.599739	um	Cell	1	Cell Center of Image Mass	0.000	1.000	1361	16	siRNA-SC-10 PSPC1-A488 IMPa4-A546 DAPI 8C2-siRNA-IMP-a2-a4 V2.00	0	31. siRNA-SC-10 PSPC1-A488 DAPI IMPa4-A546_v_TileScan_001 (Stage 22 of 49)	00-R85YNdbf8HsMHdSeJAxB4n
65434.6	41717.2	0.709428	um	Cell	1	Cell Center of Image Mass	0.000	1.000	1362	17	siRNA-SC-10 PSPC1-A488 IMPa4-A546 DAPI 8C2-siRNA-IMP-a2-a4 V2.00	0	31. siRNA-SC-10 PSPC1-A488 DAPI IMPa4-A546_v_TileScan_001 (Stage 22 of 49)	00-R85YNdbf8HsMHdSeJAxB4n
65460.6	41730.6	0.564216	um	Cell	1	Cell Center of Image Mass	0.000	1.000	1363	18	siRNA-SC-10 PSPC1-A488 IMPa4-A546 DAPI 8C2-siRNA-IMP-a2-a4 V2.00	0	31. siRNA-SC-10 PSPC1-A488 DAPI IMPa4-A546_v_TileScan_001 (Stage 22 of 49)	00-R85YNdbf8HsMHdSeJAxB4n
65419.8	41733	0.633281	um	Cell	1	Cell Center of Image Mass	0.000	1.000	1364	19	siRNA-SC-10 PSPC1-A488 IMPa4-A546 DAPI 8C2-siRNA-IMP-a2-a4 V2.00	0	31. siRNA-SC-10 PSPC1-A488 DAPI IMPa4-A546_v_TileScan_001 (Stage 22 of 49)	00-R85YNdbf8HsMHdSeJAxB4n
65483.8	41734	0.856285	um	Cell	1	Cell Center of Image Mass	0.000	1.000	1365	20	siRNA-SC-10 PSPC1-A488 IMPa4-A546 DAPI 8C2-siRNA-IMP-a2-a4 V2.00	0	31. siRNA-SC-10 PSPC1-A488 DAPI IMPa4-A546_v_TileScan_001 (Stage 22 of 49)	00-R85YNdbf8HsMHdSeJAxB4n
65501.6	41672.9	0.499352	um	Cell	1	Cell Center of Image Mass	0.000	1.000	1366	21	siRNA-SC-10 PSPC1-A488 IMPa4-A546 DAPI 8C2-siRNA-IMP-a2-a4 V2.00	0	31. siRNA-SC-10 PSPC1-A488 DAPI IMPa4-A546_v_TileScan_001 (Stage 22 of 49)	00-R85YNdbf8HsMHdSeJAxB4n
65556.4	41688.7	0.342936	um	Cell	1	Cell Center of Image Mass	0.000	1.000	1367	22	siRNA-SC-10 PSPC1-A488 IMPa4-A546 DAPI 8C2-siRNA-IMP-a2-a4 V2.00	0	31. siRNA-SC-10 PSPC1-A488 DAPI IMPa4-A546_v_TileScan_001 (Stage 22 of 49)	00-R85YNdbf8HsMHdSeJAxB4n
65556.5	41728.9	0.464941	um	Cell	1	Cell Center of Image Mass	0.000	1.000	1368	23	siRNA-SC-10 PSPC1-A488 IMPa4-A546 DAPI 8C2-siRNA-IMP-a2-a4 V2.00	0	31. siRNA-SC-10 PSPC1-A488 DAPI IMPa4-A546_v_TileScan_001 (Stage 22 of 49)	00-R85YNdbf8HsMHdSeJAxB4n
65540.5	41674.3	0.451747	um	Cell	1	Cell Center of Image Mass	0.000	1.000	1369	24	siRNA-SC-10 PSPC1-A488 IMPa4-A546 DAPI 8C2-siRNA-IMP-a2-a4 V2.00	0	31. siRNA-SC-10 PSPC1-A488 DAPI IMPa4-A546_v_TileScan_001 (Stage 22 of 49)	00-R85YNdbf8HsMHdSeJAxB4n
65491.9	41691.7	0.600822	um	Cell	1	Cell Center of Image Mass	0.000	1.000	1370	25	siRNA-SC-10 PSPC1-A488 IMPa4-A546 DAPI 8C2-siRNA-IMP-a2-a4 V2.00	0	31. siRNA-SC-10 PSPC1-A488 DAPI IMPa4-A546_v_TileScan_001 (Stage 22 of 49)	00-R85YNdbf8HsMHdSeJAxB4n
65519	41737.1	0.67665	um	Cell	1	Cell Center of Image Mass	0.000	1.000	1371	26	siRNA-SC-10 PSPC1-A488 IMPa4-A546 DAPI 8C2-siRNA-IMP-a2-a4 V2.00	0	31. siRNA-SC-10 PSPC1-A488 DAPI IMPa4-A546_v_TileScan_001 (Stage 22 of 49)	00-R85YNdbf8HsMHdSeJAxB4n
65524.3	41688	1.016	um	Cell	1	Cell Center of Image Mass	0.000	1.000	1372	27	siRNA-SC-10 PSPC1-A488 IMPa4-A546 DAPI 8C2-siRNA-IMP-a2-a4 V2.00	0	31. siRNA-SC-10 PSPC1-A488 DAPI IMPa4-A546_v_TileScan_001 (Stage 22 of 49)	00-R85YNdbf8HsMHdSeJAxB4n
65476.8	41604.4	0.369389	um	Cell	1	Cell Center of Image Mass	0.000	1.000	1373	0	siRNA-SC-10 PSPC1-A488 IMPa4-A546 DAPI 8C2-siRNA-IMP-a2-a4 V2.00	0	31. siRNA-SC-10 PSPC1-A488 DAPI IMPa4-A546_w_TileScan_001 (Stage 23 of 49)	00-zAYUJjCnAQL9pTrTpX7iRK
65463.9	41634.7	0.351166	um	Cell	1	Cell Center of Image Mass	0.000	1.000	1374	1	siRNA-SC-10 PSPC1-A488 IMPa4-A546 DAPI 8C2-siRNA-IMP-a2-a4 V2.00	0	31. siRNA-SC-10 PSPC1-A488 DAPI IMPa4-A546_w_TileScan_001 (Stage 23 of 49)	00-zAYUJjCnAQL9pTrTpX7iRK
65420	41635.2	0.401259	um	Cell	1	Cell Center of Image Mass	0.000	1.000	1375	2	siRNA-SC-10 PSPC1-A488 IMPa4-A546 DAPI 8C2-siRNA-IMP-a2-a4 V2.00	0	31. siRNA-SC-10 PSPC1-A488 DAPI IMPa4-A546_w_TileScan_001 (Stage 23 of 49)	00-zAYUJjCnAQL9pTrTpX7iRK
65484.6	41660.2	0.356401	um	Cell	1	Cell Center of Image Mass	0.000	1.000	1376	3	siRNA-SC-10 PSPC1-A488 IMPa4-A546 DAPI 8C2-siRNA-IMP-a2-a4 V2.00	0	31. siRNA-SC-10 PSPC1-A488 DAPI IMPa4-A546_w_TileScan_001 (Stage 23 of 49)	00-zAYUJjCnAQL9pTrTpX7iRK
65433.2	41613.4	0.438077	um	Cell	1	Cell Center of Image Mass	0.000	1.000	1377	4	siRNA-SC-10 PSPC1-A488 IMPa4-A546 DAPI 8C2-siRNA-IMP-a2-a4 V2.00	0	31. siRNA-SC-10 PSPC1-A488 DAPI IMPa4-A546_w_TileScan_001 (Stage 23 of 49)	00-zAYUJjCnAQL9pTrTpX7iRK
65481.2	41636.1	0.407473	um	Cell	1	Cell Center of Image Mass	0.000	1.000	1378	5	siRNA-SC-10 PSPC1-A488 IMPa4-A546 DAPI 8C2-siRNA-IMP-a2-a4 V2.00	0	31. siRNA-SC-10 PSPC1-A488 DAPI IMPa4-A546_w_TileScan_001 (Stage 23 of 49)	00-zAYUJjCnAQL9pTrTpX7iRK
65439.3	41661.5	0.405189	um	Cell	1	Cell Center of Image Mass	0.000	1.000	1379	6	siRNA-SC-10 PSPC1-A488 IMPa4-A546 DAPI 8C2-siRNA-IMP-a2-a4 V2.00	0	31. siRNA-SC-10 PSPC1-A488 DAPI IMPa4-A546_w_TileScan_001 (Stage 23 of 49)	00-zAYUJjCnAQL9pTrTpX7iRK
65432.6	41649.2	0.709322	um	Cell	1	Cell Center of Image Mass	0.000	1.000	1380	7	siRNA-SC-10 PSPC1-A488 IMPa4-A546 DAPI 8C2-siRNA-IMP-a2-a4 V2.00	0	31. siRNA-SC-10 PSPC1-A488 DAPI IMPa4-A546_w_TileScan_001 (Stage 23 of 49)	00-zAYUJjCnAQL9pTrTpX7iRK
65522.6	41599	0.486735	um	Cell	1	Cell Center of Image Mass	0.000	1.000	1381	8	siRNA-SC-10 PSPC1-A488 IMPa4-A546 DAPI 8C2-siRNA-IMP-a2-a4 V2.00	0	31. siRNA-SC-10 PSPC1-A488 DAPI IMPa4-A546_w_TileScan_001 (Stage 23 of 49)	00-zAYUJjCnAQL9pTrTpX7iRK
65549.3	41604	0.52797	um	Cell	1	Cell Center of Image Mass	0.000	1.000	1382	9	siRNA-SC-10 PSPC1-A488 IMPa4-A546 DAPI 8C2-siRNA-IMP-a2-a4 V2.00	0	31. siRNA-SC-10 PSPC1-A488 DAPI IMPa4-A546_w_TileScan_001 (Stage 23 of 49)	00-zAYUJjCnAQL9pTrTpX7iRK
65514.2	41615.8	0.52606	um	Cell	1	Cell Center of Image Mass	0.000	1.000	1383	10	siRNA-SC-10 PSPC1-A488 IMPa4-A546 DAPI 8C2-siRNA-IMP-a2-a4 V2.00	0	31. siRNA-SC-10 PSPC1-A488 DAPI IMPa4-A546_w_TileScan_001 (Stage 23 of 49)	00-zAYUJjCnAQL9pTrTpX7iRK
65499.8	41638.6	0.249723	um	Cell	1	Cell Center of Image Mass	0.000	1.000	1384	11	siRNA-SC-10 PSPC1-A488 IMPa4-A546 DAPI 8C2-siRNA-IMP-a2-a4 V2.00	0	31. siRNA-SC-10 PSPC1-A488 DAPI IMPa4-A546_w_TileScan_001 (Stage 23 of 49)	00-zAYUJjCnAQL9pTrTpX7iRK
65553	41640.1	0.238598	um	Cell	1	Cell Center of Image Mass	0.000	1.000	1385	12	siRNA-SC-10 PSPC1-A488 IMPa4-A546 DAPI 8C2-siRNA-IMP-a2-a4 V2.00	0	31. siRNA-SC-10 PSPC1-A488 DAPI IMPa4-A546_w_TileScan_001 (Stage 23 of 49)	00-zAYUJjCnAQL9pTrTpX7iRK
65508.8	41657.5	0.224393	um	Cell	1	Cell Center of Image Mass	0.000	1.000	1386	13	siRNA-SC-10 PSPC1-A488 IMPa4-A546 DAPI 8C2-siRNA-IMP-a2-a4 V2.00	0	31. siRNA-SC-10 PSPC1-A488 DAPI IMPa4-A546_w_TileScan_001 (Stage 23 of 49)	00-zAYUJjCnAQL9pTrTpX7iRK
65555.6	41622.8	0.627433	um	Cell	1	Cell Center of Image Mass	0.000	1.000	1387	14	siRNA-SC-10 PSPC1-A488 IMPa4-A546 DAPI 8C2-siRNA-IMP-a2-a4 V2.00	0	31. siRNA-SC-10 PSPC1-A488 DAPI IMPa4-A546_w_TileScan_001 (Stage 23 of 49)	00-zAYUJjCnAQL9pTrTpX7iRK
65448.4	41691.2	0.326887	um	Cell	1	Cell Center of Image Mass	0.000	1.000	1388	15	siRNA-SC-10 PSPC1-A488 IMPa4-A546 DAPI 8C2-siRNA-IMP-a2-a4 V2.00	0	31. siRNA-SC-10 PSPC1-A488 DAPI IMPa4-A546_w_TileScan_001 (Stage 23 of 49)	00-zAYUJjCnAQL9pTrTpX7iRK
65428.9	41731.4	0.442368	um	Cell	1	Cell Center of Image Mass	0.000	1.000	1389	16	siRNA-SC-10 PSPC1-A488 IMPa4-A546 DAPI 8C2-siRNA-IMP-a2-a4 V2.00	0	31. siRNA-SC-10 PSPC1-A488 DAPI IMPa4-A546_w_TileScan_001 (Stage 23 of 49)	00-zAYUJjCnAQL9pTrTpX7iRK
65420.4	41675.3	0.460739	um	Cell	1	Cell Center of Image Mass	0.000	1.000	1390	17	siRNA-SC-10 PSPC1-A488 IMPa4-A546 DAPI 8C2-siRNA-IMP-a2-a4 V2.00	0	31. siRNA-SC-10 PSPC1-A488 DAPI IMPa4-A546_w_TileScan_001 (Stage 23 of 49)	00-zAYUJjCnAQL9pTrTpX7iRK
65477.1	41728.4	0.610245	um	Cell	1	Cell Center of Image Mass	0.000	1.000	1391	18	siRNA-SC-10 PSPC1-A488 IMPa4-A546 DAPI 8C2-siRNA-IMP-a2-a4 V2.00	0	31. siRNA-SC-10 PSPC1-A488 DAPI IMPa4-A546_w_TileScan_001 (Stage 23 of 49)	00-zAYUJjCnAQL9pTrTpX7iRK
65438.7	41730	0.498276	um	Cell	1	Cell Center of Image Mass	0.000	1.000	1392	19	siRNA-SC-10 PSPC1-A488 IMPa4-A546 DAPI 8C2-siRNA-IMP-a2-a4 V2.00	0	31. siRNA-SC-10 PSPC1-A488 DAPI IMPa4-A546_w_TileScan_001 (Stage 23 of 49)	00-zAYUJjCnAQL9pTrTpX7iRK
65504	41661.2	0.22255	um	Cell	1	Cell Center of Image Mass	0.000	1.000	1393	20	siRNA-SC-10 PSPC1-A488 IMPa4-A546 DAPI 8C2-siRNA-IMP-a2-a4 V2.00	0	31. siRNA-SC-10 PSPC1-A488 DAPI IMPa4-A546_w_TileScan_001 (Stage 23 of 49)	00-zAYUJjCnAQL9pTrTpX7iRK
65540.5	41679.9	0.359726	um	Cell	1	Cell Center of Image Mass	0.000	1.000	1394	21	siRNA-SC-10 PSPC1-A488 IMPa4-A546 DAPI 8C2-siRNA-IMP-a2-a4 V2.00	0	31. siRNA-SC-10 PSPC1-A488 DAPI IMPa4-A546_w_TileScan_001 (Stage 23 of 49)	00-zAYUJjCnAQL9pTrTpX7iRK
65527.8	41705.7	0.295418	um	Cell	1	Cell Center of Image Mass	0.000	1.000	1395	22	siRNA-SC-10 PSPC1-A488 IMPa4-A546 DAPI 8C2-siRNA-IMP-a2-a4 V2.00	0	31. siRNA-SC-10 PSPC1-A488 DAPI IMPa4-A546_w_TileScan_001 (Stage 23 of 49)	00-zAYUJjCnAQL9pTrTpX7iRK
65558.7	41677.7	0.364614	um	Cell	1	Cell Center of Image Mass	0.000	1.000	1396	23	siRNA-SC-10 PSPC1-A488 IMPa4-A546 DAPI 8C2-siRNA-IMP-a2-a4 V2.00	0	31. siRNA-SC-10 PSPC1-A488 DAPI IMPa4-A546_w_TileScan_001 (Stage 23 of 49)	00-zAYUJjCnAQL9pTrTpX7iRK
65494.2	41696.1	0.454415	um	Cell	1	Cell Center of Image Mass	0.000	1.000	1397	24	siRNA-SC-10 PSPC1-A488 IMPa4-A546 DAPI 8C2-siRNA-IMP-a2-a4 V2.00	0	31. siRNA-SC-10 PSPC1-A488 DAPI IMPa4-A546_w_TileScan_001 (Stage 23 of 49)	00-zAYUJjCnAQL9pTrTpX7iRK
65553.2	41713.8	0.47206	um	Cell	1	Cell Center of Image Mass	0.000	1.000	1398	25	siRNA-SC-10 PSPC1-A488 IMPa4-A546 DAPI 8C2-siRNA-IMP-a2-a4 V2.00	0	31. siRNA-SC-10 PSPC1-A488 DAPI IMPa4-A546_w_TileScan_001 (Stage 23 of 49)	00-zAYUJjCnAQL9pTrTpX7iRK
65506.7	41732.3	0.469815	um	Cell	1	Cell Center of Image Mass	0.000	1.000	1399	26	siRNA-SC-10 PSPC1-A488 IMPa4-A546 DAPI 8C2-siRNA-IMP-a2-a4 V2.00	0	31. siRNA-SC-10 PSPC1-A488 DAPI IMPa4-A546_w_TileScan_001 (Stage 23 of 49)	00-zAYUJjCnAQL9pTrTpX7iRK
65534.2	41735.4	0.501486	um	Cell	1	Cell Center of Image Mass	0.000	1.000	1400	27	siRNA-SC-10 PSPC1-A488 IMPa4-A546 DAPI 8C2-siRNA-IMP-a2-a4 V2.00	0	31. siRNA-SC-10 PSPC1-A488 DAPI IMPa4-A546_w_TileScan_001 (Stage 23 of 49)	00-zAYUJjCnAQL9pTrTpX7iRK
65555.4	41737.3	1.45729	um	Cell	1	Cell Center of Image Mass	0.000	1.000	1401	28	siRNA-SC-10 PSPC1-A488 IMPa4-A546 DAPI 8C2-siRNA-IMP-a2-a4 V2.00	0	31. siRNA-SC-10 PSPC1-A488 DAPI IMPa4-A546_w_TileScan_001 (Stage 23 of 49)	00-zAYUJjCnAQL9pTrTpX7iRK
65470	41652	0.510743	um	Cell	1	Cell Center of Image Mass	0.000	1.000	1402	0	siRNA-SC-10 PSPC1-A488 IMPa4-A546 DAPI 8C2-siRNA-IMP-a2-a4 V2.00	0	31. siRNA-SC-10 PSPC1-A488 DAPI IMPa4-A546_x_TileScan_001 (Stage 24 of 49)	00-ZRXzvr9WQUx8RniECCRKJ4
65460.5	41598.5	0.785548	um	Cell	1	Cell Center of Image Mass	0.000	1.000	1403	1	siRNA-SC-10 PSPC1-A488 IMPa4-A546 DAPI 8C2-siRNA-IMP-a2-a4 V2.00	0	31. siRNA-SC-10 PSPC1-A488 DAPI IMPa4-A546_x_TileScan_001 (Stage 24 of 49)	00-ZRXzvr9WQUx8RniECCRKJ4
65491.8	41601.6	0.682368	um	Cell	1	Cell Center of Image Mass	0.000	1.000	1404	2	siRNA-SC-10 PSPC1-A488 IMPa4-A546 DAPI 8C2-siRNA-IMP-a2-a4 V2.00	0	31. siRNA-SC-10 PSPC1-A488 DAPI IMPa4-A546_x_TileScan_001 (Stage 24 of 49)	00-ZRXzvr9WQUx8RniECCRKJ4
65420.9	41604	0.916349	um	Cell	1	Cell Center of Image Mass	0.000	1.000	1405	3	siRNA-SC-10 PSPC1-A488 IMPa4-A546 DAPI 8C2-siRNA-IMP-a2-a4 V2.00	0	31. siRNA-SC-10 PSPC1-A488 DAPI IMPa4-A546_x_TileScan_001 (Stage 24 of 49)	00-ZRXzvr9WQUx8RniECCRKJ4
65440.7	41655.5	0.593647	um	Cell	1	Cell Center of Image Mass	0.000	1.000	1406	4	siRNA-SC-10 PSPC1-A488 IMPa4-A546 DAPI 8C2-siRNA-IMP-a2-a4 V2.00	0	31. siRNA-SC-10 PSPC1-A488 DAPI IMPa4-A546_x_TileScan_001 (Stage 24 of 49)	00-ZRXzvr9WQUx8RniECCRKJ4
65451.7	41657.7	0.55354	um	Cell	1	Cell Center of Image Mass	0.000	1.000	1407	5	siRNA-SC-10 PSPC1-A488 IMPa4-A546 DAPI 8C2-siRNA-IMP-a2-a4 V2.00	0	31. siRNA-SC-10 PSPC1-A488 DAPI IMPa4-A546_x_TileScan_001 (Stage 24 of 49)	00-ZRXzvr9WQUx8RniECCRKJ4
65423.7	41624.1	1.01574	um	Cell	1	Cell Center of Image Mass	0.000	1.000	1408	6	siRNA-SC-10 PSPC1-A488 IMPa4-A546 DAPI 8C2-siRNA-IMP-a2-a4 V2.00	0	31. siRNA-SC-10 PSPC1-A488 DAPI IMPa4-A546_x_TileScan_001 (Stage 24 of 49)	00-ZRXzvr9WQUx8RniECCRKJ4
65457.1	41615	1.17224	um	Cell	1	Cell Center of Image Mass	0.000	1.000	1409	7	siRNA-SC-10 PSPC1-A488 IMPa4-A546 DAPI 8C2-siRNA-IMP-a2-a4 V2.00	0	31. siRNA-SC-10 PSPC1-A488 DAPI IMPa4-A546_x_TileScan_001 (Stage 24 of 49)	00-ZRXzvr9WQUx8RniECCRKJ4
65523.1	41608.1	0.705028	um	Cell	1	Cell Center of Image Mass	0.000	1.000	1410	8	siRNA-SC-10 PSPC1-A488 IMPa4-A546 DAPI 8C2-siRNA-IMP-a2-a4 V2.00	0	31. siRNA-SC-10 PSPC1-A488 DAPI IMPa4-A546_x_TileScan_001 (Stage 24 of 49)	00-ZRXzvr9WQUx8RniECCRKJ4
65552	41609.8	0.75913	um	Cell	1	Cell Center of Image Mass	0.000	1.000	1411	9	siRNA-SC-10 PSPC1-A488 IMPa4-A546 DAPI 8C2-siRNA-IMP-a2-a4 V2.00	0	31. siRNA-SC-10 PSPC1-A488 DAPI IMPa4-A546_x_TileScan_001 (Stage 24 of 49)	00-ZRXzvr9WQUx8RniECCRKJ4
65502.1	41622.5	0.689132	um	Cell	1	Cell Center of Image Mass	0.000	1.000	1412	10	siRNA-SC-10 PSPC1-A488 IMPa4-A546 DAPI 8C2-siRNA-IMP-a2-a4 V2.00	0	31. siRNA-SC-10 PSPC1-A488 DAPI IMPa4-A546_x_TileScan_001 (Stage 24 of 49)	00-ZRXzvr9WQUx8RniECCRKJ4
65524.7	41635.9	0.638707	um	Cell	1	Cell Center of Image Mass	0.000	1.000	1413	11	siRNA-SC-10 PSPC1-A488 IMPa4-A546 DAPI 8C2-siRNA-IMP-a2-a4 V2.00	0	31. siRNA-SC-10 PSPC1-A488 DAPI IMPa4-A546_x_TileScan_001 (Stage 24 of 49)	00-ZRXzvr9WQUx8RniECCRKJ4
65554.6	41633.6	0.666806	um	Cell	1	Cell Center of Image Mass	0.000	1.000	1414	12	siRNA-SC-10 PSPC1-A488 IMPa4-A546 DAPI 8C2-siRNA-IMP-a2-a4 V2.00	0	31. siRNA-SC-10 PSPC1-A488 DAPI IMPa4-A546_x_TileScan_001 (Stage 24 of 49)	00-ZRXzvr9WQUx8RniECCRKJ4
65501.6	41649.3	0.671505	um	Cell	1	Cell Center of Image Mass	0.000	1.000	1415	13	siRNA-SC-10 PSPC1-A488 IMPa4-A546 DAPI 8C2-siRNA-IMP-a2-a4 V2.00	0	31. siRNA-SC-10 PSPC1-A488 DAPI IMPa4-A546_x_TileScan_001 (Stage 24 of 49)	00-ZRXzvr9WQUx8RniECCRKJ4
65533.2	41656.1	0.750151	um	Cell	1	Cell Center of Image Mass	0.000	1.000	1416	14	siRNA-SC-10 PSPC1-A488 IMPa4-A546 DAPI 8C2-siRNA-IMP-a2-a4 V2.00	0	31. siRNA-SC-10 PSPC1-A488 DAPI IMPa4-A546_x_TileScan_001 (Stage 24 of 49)	00-ZRXzvr9WQUx8RniECCRKJ4
65483	41677.3	0.743679	um	Cell	1	Cell Center of Image Mass	0.000	1.000	1417	15	siRNA-SC-10 PSPC1-A488 IMPa4-A546 DAPI 8C2-siRNA-IMP-a2-a4 V2.00	0	31. siRNA-SC-10 PSPC1-A488 DAPI IMPa4-A546_x_TileScan_001 (Stage 24 of 49)	00-ZRXzvr9WQUx8RniECCRKJ4
65451.5	41720.8	0.734339	um	Cell	1	Cell Center of Image Mass	0.000	1.000	1418	16	siRNA-SC-10 PSPC1-A488 IMPa4-A546 DAPI 8C2-siRNA-IMP-a2-a4 V2.00	0	31. siRNA-SC-10 PSPC1-A488 DAPI IMPa4-A546_x_TileScan_001 (Stage 24 of 49)	00-ZRXzvr9WQUx8RniECCRKJ4
65483.6	41738.1	0.765031	um	Cell	1	Cell Center of Image Mass	0.000	1.000	1419	17	siRNA-SC-10 PSPC1-A488 IMPa4-A546 DAPI 8C2-siRNA-IMP-a2-a4 V2.00	0	31. siRNA-SC-10 PSPC1-A488 DAPI IMPa4-A546_x_TileScan_001 (Stage 24 of 49)	00-ZRXzvr9WQUx8RniECCRKJ4
65429.7	41682.9	0.811135	um	Cell	1	Cell Center of Image Mass	0.000	1.000	1420	18	siRNA-SC-10 PSPC1-A488 IMPa4-A546 DAPI 8C2-siRNA-IMP-a2-a4 V2.00	0	31. siRNA-SC-10 PSPC1-A488 DAPI IMPa4-A546_x_TileScan_001 (Stage 24 of 49)	00-ZRXzvr9WQUx8RniECCRKJ4
65480.4	41710.1	0.821035	um	Cell	1	Cell Center of Image Mass	0.000	1.000	1421	19	siRNA-SC-10 PSPC1-A488 IMPa4-A546 DAPI 8C2-siRNA-IMP-a2-a4 V2.00	0	31. siRNA-SC-10 PSPC1-A488 DAPI IMPa4-A546_x_TileScan_001 (Stage 24 of 49)	00-ZRXzvr9WQUx8RniECCRKJ4
65433.5	41715.1	0.774997	um	Cell	1	Cell Center of Image Mass	0.000	1.000	1422	20	siRNA-SC-10 PSPC1-A488 IMPa4-A546 DAPI 8C2-siRNA-IMP-a2-a4 V2.00	0	31. siRNA-SC-10 PSPC1-A488 DAPI IMPa4-A546_x_TileScan_001 (Stage 24 of 49)	00-ZRXzvr9WQUx8RniECCRKJ4
65420.1	41714.7	0.902466	um	Cell	1	Cell Center of Image Mass	0.000	1.000	1423	21	siRNA-SC-10 PSPC1-A488 IMPa4-A546 DAPI 8C2-siRNA-IMP-a2-a4 V2.00	0	31. siRNA-SC-10 PSPC1-A488 DAPI IMPa4-A546_x_TileScan_001 (Stage 24 of 49)	00-ZRXzvr9WQUx8RniECCRKJ4
65423.4	41738.1	1.88666	um	Cell	1	Cell Center of Image Mass	0.000	1.000	1424	22	siRNA-SC-10 PSPC1-A488 IMPa4-A546 DAPI 8C2-siRNA-IMP-a2-a4 V2.00	0	31. siRNA-SC-10 PSPC1-A488 DAPI IMPa4-A546_x_TileScan_001 (Stage 24 of 49)	00-ZRXzvr9WQUx8RniECCRKJ4
65496.8	41688.5	0.534326	um	Cell	1	Cell Center of Image Mass	0.000	1.000	1425	23	siRNA-SC-10 PSPC1-A488 IMPa4-A546 DAPI 8C2-siRNA-IMP-a2-a4 V2.00	0	31. siRNA-SC-10 PSPC1-A488 DAPI IMPa4-A546_x_TileScan_001 (Stage 24 of 49)	00-ZRXzvr9WQUx8RniECCRKJ4
65549.9	41694.1	0.76702	um	Cell	1	Cell Center of Image Mass	0.000	1.000	1426	24	siRNA-SC-10 PSPC1-A488 IMPa4-A546 DAPI 8C2-siRNA-IMP-a2-a4 V2.00	0	31. siRNA-SC-10 PSPC1-A488 DAPI IMPa4-A546_x_TileScan_001 (Stage 24 of 49)	00-ZRXzvr9WQUx8RniECCRKJ4
65513.5	41699.9	0.66965	um	Cell	1	Cell Center of Image Mass	0.000	1.000	1427	25	siRNA-SC-10 PSPC1-A488 IMPa4-A546 DAPI 8C2-siRNA-IMP-a2-a4 V2.00	0	31. siRNA-SC-10 PSPC1-A488 DAPI IMPa4-A546_x_TileScan_001 (Stage 24 of 49)	00-ZRXzvr9WQUx8RniECCRKJ4
65556.7	41734.1	0.793421	um	Cell	1	Cell Center of Image Mass	0.000	1.000	1428	26	siRNA-SC-10 PSPC1-A488 IMPa4-A546 DAPI 8C2-siRNA-IMP-a2-a4 V2.00	0	31. siRNA-SC-10 PSPC1-A488 DAPI IMPa4-A546_x_TileScan_001 (Stage 24 of 49)	00-ZRXzvr9WQUx8RniECCRKJ4
65535.9	41719.8	0.866004	um	Cell	1	Cell Center of Image Mass	0.000	1.000	1429	27	siRNA-SC-10 PSPC1-A488 IMPa4-A546 DAPI 8C2-siRNA-IMP-a2-a4 V2.00	0	31. siRNA-SC-10 PSPC1-A488 DAPI IMPa4-A546_x_TileScan_001 (Stage 24 of 49)	00-ZRXzvr9WQUx8RniECCRKJ4
65443.1	41642.5	0.510116	um	Cell	1	Cell Center of Image Mass	0.000	1.000	1430	0	siRNA-SC-10 PSPC1-A488 IMPa4-A546 DAPI 8C2-siRNA-IMP-a2-a4 V2.00	0	31. siRNA-SC-10 PSPC1-A488 DAPI IMPa4-A546_y_TileScan_001 (Stage 25 of 49)	00-w2Uj62iG4zGyXBc8TqQbCX
65442.5	41600.2	0.382872	um	Cell	1	Cell Center of Image Mass	0.000	1.000	1431	1	siRNA-SC-10 PSPC1-A488 IMPa4-A546 DAPI 8C2-siRNA-IMP-a2-a4 V2.00	0	31. siRNA-SC-10 PSPC1-A488 DAPI IMPa4-A546_y_TileScan_001 (Stage 25 of 49)	00-w2Uj62iG4zGyXBc8TqQbCX
65470.4	41607.6	0.39599	um	Cell	1	Cell Center of Image Mass	0.000	1.000	1432	2	siRNA-SC-10 PSPC1-A488 IMPa4-A546 DAPI 8C2-siRNA-IMP-a2-a4 V2.00	0	31. siRNA-SC-10 PSPC1-A488 DAPI IMPa4-A546_y_TileScan_001 (Stage 25 of 49)	00-w2Uj62iG4zGyXBc8TqQbCX
65418.8	41610.6	0.420162	um	Cell	1	Cell Center of Image Mass	0.000	1.000	1433	3	siRNA-SC-10 PSPC1-A488 IMPa4-A546 DAPI 8C2-siRNA-IMP-a2-a4 V2.00	0	31. siRNA-SC-10 PSPC1-A488 DAPI IMPa4-A546_y_TileScan_001 (Stage 25 of 49)	00-w2Uj62iG4zGyXBc8TqQbCX
65482.3	41631.6	0.34117	um	Cell	1	Cell Center of Image Mass	0.000	1.000	1434	4	siRNA-SC-10 PSPC1-A488 IMPa4-A546 DAPI 8C2-siRNA-IMP-a2-a4 V2.00	0	31. siRNA-SC-10 PSPC1-A488 DAPI IMPa4-A546_y_TileScan_001 (Stage 25 of 49)	00-w2Uj62iG4zGyXBc8TqQbCX
65462.7	41638.5	0.43464	um	Cell	1	Cell Center of Image Mass	0.000	1.000	1435	5	siRNA-SC-10 PSPC1-A488 IMPa4-A546 DAPI 8C2-siRNA-IMP-a2-a4 V2.00	0	31. siRNA-SC-10 PSPC1-A488 DAPI IMPa4-A546_y_TileScan_001 (Stage 25 of 49)	00-w2Uj62iG4zGyXBc8TqQbCX
65442.1	41657.6	0.474804	um	Cell	1	Cell Center of Image Mass	0.000	1.000	1436	6	siRNA-SC-10 PSPC1-A488 IMPa4-A546 DAPI 8C2-siRNA-IMP-a2-a4 V2.00	0	31. siRNA-SC-10 PSPC1-A488 DAPI IMPa4-A546_y_TileScan_001 (Stage 25 of 49)	00-w2Uj62iG4zGyXBc8TqQbCX
65512.4	41601	0.242674	um	Cell	1	Cell Center of Image Mass	0.000	1.000	1437	7	siRNA-SC-10 PSPC1-A488 IMPa4-A546 DAPI 8C2-siRNA-IMP-a2-a4 V2.00	0	31. siRNA-SC-10 PSPC1-A488 DAPI IMPa4-A546_y_TileScan_001 (Stage 25 of 49)	00-w2Uj62iG4zGyXBc8TqQbCX
65542.5	41662.7	0.266348	um	Cell	1	Cell Center of Image Mass	0.000	1.000	1438	8	siRNA-SC-10 PSPC1-A488 IMPa4-A546 DAPI 8C2-siRNA-IMP-a2-a4 V2.00	0	31. siRNA-SC-10 PSPC1-A488 DAPI IMPa4-A546_y_TileScan_001 (Stage 25 of 49)	00-w2Uj62iG4zGyXBc8TqQbCX
65498.8	41666.8	0.181606	um	Cell	1	Cell Center of Image Mass	0.000	1.000	1439	9	siRNA-SC-10 PSPC1-A488 IMPa4-A546 DAPI 8C2-siRNA-IMP-a2-a4 V2.00	0	31. siRNA-SC-10 PSPC1-A488 DAPI IMPa4-A546_y_TileScan_001 (Stage 25 of 49)	00-w2Uj62iG4zGyXBc8TqQbCX
65555.1	41601.9	0.498513	um	Cell	1	Cell Center of Image Mass	0.000	1.000	1440	10	siRNA-SC-10 PSPC1-A488 IMPa4-A546 DAPI 8C2-siRNA-IMP-a2-a4 V2.00	0	31. siRNA-SC-10 PSPC1-A488 DAPI IMPa4-A546_y_TileScan_001 (Stage 25 of 49)	00-w2Uj62iG4zGyXBc8TqQbCX
65555.4	41634.8	0.404152	um	Cell	1	Cell Center of Image Mass	0.000	1.000	1441	11	siRNA-SC-10 PSPC1-A488 IMPa4-A546 DAPI 8C2-siRNA-IMP-a2-a4 V2.00	0	31. siRNA-SC-10 PSPC1-A488 DAPI IMPa4-A546_y_TileScan_001 (Stage 25 of 49)	00-w2Uj62iG4zGyXBc8TqQbCX
65510.1	41644.8	0.398875	um	Cell	1	Cell Center of Image Mass	0.000	1.000	1442	12	siRNA-SC-10 PSPC1-A488 IMPa4-A546 DAPI 8C2-siRNA-IMP-a2-a4 V2.00	0	31. siRNA-SC-10 PSPC1-A488 DAPI IMPa4-A546_y_TileScan_001 (Stage 25 of 49)	00-w2Uj62iG4zGyXBc8TqQbCX
65481.4	41680.6	0.522914	um	Cell	1	Cell Center of Image Mass	0.000	1.000	1443	13	siRNA-SC-10 PSPC1-A488 IMPa4-A546 DAPI 8C2-siRNA-IMP-a2-a4 V2.00	0	31. siRNA-SC-10 PSPC1-A488 DAPI IMPa4-A546_y_TileScan_001 (Stage 25 of 49)	00-w2Uj62iG4zGyXBc8TqQbCX
65450.9	41685.7	0.31843	um	Cell	1	Cell Center of Image Mass	0.000	1.000	1444	14	siRNA-SC-10 PSPC1-A488 IMPa4-A546 DAPI 8C2-siRNA-IMP-a2-a4 V2.00	0	31. siRNA-SC-10 PSPC1-A488 DAPI IMPa4-A546_y_TileScan_001 (Stage 25 of 49)	00-w2Uj62iG4zGyXBc8TqQbCX
65462.5	41707.2	0.196724	um	Cell	1	Cell Center of Image Mass	0.000	1.000	1445	15	siRNA-SC-10 PSPC1-A488 IMPa4-A546 DAPI 8C2-siRNA-IMP-a2-a4 V2.00	0	31. siRNA-SC-10 PSPC1-A488 DAPI IMPa4-A546_y_TileScan_001 (Stage 25 of 49)	00-w2Uj62iG4zGyXBc8TqQbCX
65429.6	41736.3	0.372395	um	Cell	1	Cell Center of Image Mass	0.000	1.000	1446	16	siRNA-SC-10 PSPC1-A488 IMPa4-A546 DAPI 8C2-siRNA-IMP-a2-a4 V2.00	0	31. siRNA-SC-10 PSPC1-A488 DAPI IMPa4-A546_y_TileScan_001 (Stage 25 of 49)	00-w2Uj62iG4zGyXBc8TqQbCX
65479.8	41734.6	0.282053	um	Cell	1	Cell Center of Image Mass	0.000	1.000	1447	17	siRNA-SC-10 PSPC1-A488 IMPa4-A546 DAPI 8C2-siRNA-IMP-a2-a4 V2.00	0	31. siRNA-SC-10 PSPC1-A488 DAPI IMPa4-A546_y_TileScan_001 (Stage 25 of 49)	00-w2Uj62iG4zGyXBc8TqQbCX
65422.9	41688.9	0.40932	um	Cell	1	Cell Center of Image Mass	0.000	1.000	1448	18	siRNA-SC-10 PSPC1-A488 IMPa4-A546 DAPI 8C2-siRNA-IMP-a2-a4 V2.00	0	31. siRNA-SC-10 PSPC1-A488 DAPI IMPa4-A546_y_TileScan_001 (Stage 25 of 49)	00-w2Uj62iG4zGyXBc8TqQbCX
65553.2	41688.5	0.392015	um	Cell	1	Cell Center of Image Mass	0.000	1.000	1449	19	siRNA-SC-10 PSPC1-A488 IMPa4-A546 DAPI 8C2-siRNA-IMP-a2-a4 V2.00	0	31. siRNA-SC-10 PSPC1-A488 DAPI IMPa4-A546_y_TileScan_001 (Stage 25 of 49)	00-w2Uj62iG4zGyXBc8TqQbCX
65499.9	41696.2	0.468751	um	Cell	1	Cell Center of Image Mass	0.000	1.000	1450	20	siRNA-SC-10 PSPC1-A488 IMPa4-A546 DAPI 8C2-siRNA-IMP-a2-a4 V2.00	0	31. siRNA-SC-10 PSPC1-A488 DAPI IMPa4-A546_y_TileScan_001 (Stage 25 of 49)	00-w2Uj62iG4zGyXBc8TqQbCX
65557.7	41695.8	0.271651	um	Cell	1	Cell Center of Image Mass	0.000	1.000	1451	21	siRNA-SC-10 PSPC1-A488 IMPa4-A546 DAPI 8C2-siRNA-IMP-a2-a4 V2.00	0	31. siRNA-SC-10 PSPC1-A488 DAPI IMPa4-A546_y_TileScan_001 (Stage 25 of 49)	00-w2Uj62iG4zGyXBc8TqQbCX
65543.9	41724.7	0.413399	um	Cell	1	Cell Center of Image Mass	0.000	1.000	1452	22	siRNA-SC-10 PSPC1-A488 IMPa4-A546 DAPI 8C2-siRNA-IMP-a2-a4 V2.00	0	31. siRNA-SC-10 PSPC1-A488 DAPI IMPa4-A546_y_TileScan_001 (Stage 25 of 49)	00-w2Uj62iG4zGyXBc8TqQbCX
65521.4	41697.4	0.707112	um	Cell	1	Cell Center of Image Mass	0.000	1.000	1453	23	siRNA-SC-10 PSPC1-A488 IMPa4-A546 DAPI 8C2-siRNA-IMP-a2-a4 V2.00	0	31. siRNA-SC-10 PSPC1-A488 DAPI IMPa4-A546_y_TileScan_001 (Stage 25 of 49)	00-w2Uj62iG4zGyXBc8TqQbCX
65489.9	41621.9	1.06104	um	Cell	1	Cell Center of Image Mass	0.000	1.000	1454	0	siRNA-SC-10 PSPC1-A488 IMPa4-A546 DAPI 8C2-siRNA-IMP-a2-a4 V2.00	0	31. siRNA-SC-10 PSPC1-A488 DAPI IMPa4-A546_z_TileScan_001 (Stage 26 of 49)	00-QUQ6vqsJozjSEYFkHoNuvb
65460.7	41664.5	1.09955	um	Cell	1	Cell Center of Image Mass	0.000	1.000	1455	1	siRNA-SC-10 PSPC1-A488 IMPa4-A546 DAPI 8C2-siRNA-IMP-a2-a4 V2.00	0	31. siRNA-SC-10 PSPC1-A488 DAPI IMPa4-A546_z_TileScan_001 (Stage 26 of 49)	00-QUQ6vqsJozjSEYFkHoNuvb
65480.1	41603.6	1.19977	um	Cell	1	Cell Center of Image Mass	0.000	1.000	1456	2	siRNA-SC-10 PSPC1-A488 IMPa4-A546 DAPI 8C2-siRNA-IMP-a2-a4 V2.00	0	31. siRNA-SC-10 PSPC1-A488 DAPI IMPa4-A546_z_TileScan_001 (Stage 26 of 49)	00-QUQ6vqsJozjSEYFkHoNuvb
65422.8	41602.4	1.26162	um	Cell	1	Cell Center of Image Mass	0.000	1.000	1457	3	siRNA-SC-10 PSPC1-A488 IMPa4-A546 DAPI 8C2-siRNA-IMP-a2-a4 V2.00	0	31. siRNA-SC-10 PSPC1-A488 DAPI IMPa4-A546_z_TileScan_001 (Stage 26 of 49)	00-QUQ6vqsJozjSEYFkHoNuvb
65419.3	41637.9	1.24734	um	Cell	1	Cell Center of Image Mass	0.000	1.000	1458	4	siRNA-SC-10 PSPC1-A488 IMPa4-A546 DAPI 8C2-siRNA-IMP-a2-a4 V2.00	0	31. siRNA-SC-10 PSPC1-A488 DAPI IMPa4-A546_z_TileScan_001 (Stage 26 of 49)	00-QUQ6vqsJozjSEYFkHoNuvb
65468.1	41643.5	1.38178	um	Cell	1	Cell Center of Image Mass	0.000	1.000	1459	5	siRNA-SC-10 PSPC1-A488 IMPa4-A546 DAPI 8C2-siRNA-IMP-a2-a4 V2.00	0	31. siRNA-SC-10 PSPC1-A488 DAPI IMPa4-A546_z_TileScan_001 (Stage 26 of 49)	00-QUQ6vqsJozjSEYFkHoNuvb
65451.9	41653.3	1.47359	um	Cell	1	Cell Center of Image Mass	0.000	1.000	1460	6	siRNA-SC-10 PSPC1-A488 IMPa4-A546 DAPI 8C2-siRNA-IMP-a2-a4 V2.00	0	31. siRNA-SC-10 PSPC1-A488 DAPI IMPa4-A546_z_TileScan_001 (Stage 26 of 49)	00-QUQ6vqsJozjSEYFkHoNuvb
65530.4	41603	1.19381	um	Cell	1	Cell Center of Image Mass	0.000	1.000	1461	7	siRNA-SC-10 PSPC1-A488 IMPa4-A546 DAPI 8C2-siRNA-IMP-a2-a4 V2.00	0	31. siRNA-SC-10 PSPC1-A488 DAPI IMPa4-A546_z_TileScan_001 (Stage 26 of 49)	00-QUQ6vqsJozjSEYFkHoNuvb
65498.2	41612.9	1.07556	um	Cell	1	Cell Center of Image Mass	0.000	1.000	1462	8	siRNA-SC-10 PSPC1-A488 IMPa4-A546 DAPI 8C2-siRNA-IMP-a2-a4 V2.00	0	31. siRNA-SC-10 PSPC1-A488 DAPI IMPa4-A546_z_TileScan_001 (Stage 26 of 49)	00-QUQ6vqsJozjSEYFkHoNuvb
65558.1	41620.2	1.26864	um	Cell	1	Cell Center of Image Mass	0.000	1.000	1463	9	siRNA-SC-10 PSPC1-A488 IMPa4-A546 DAPI 8C2-siRNA-IMP-a2-a4 V2.00	0	31. siRNA-SC-10 PSPC1-A488 DAPI IMPa4-A546_z_TileScan_001 (Stage 26 of 49)	00-QUQ6vqsJozjSEYFkHoNuvb
65545.8	41628.2	1.21719	um	Cell	1	Cell Center of Image Mass	0.000	1.000	1464	10	siRNA-SC-10 PSPC1-A488 IMPa4-A546 DAPI 8C2-siRNA-IMP-a2-a4 V2.00	0	31. siRNA-SC-10 PSPC1-A488 DAPI IMPa4-A546_z_TileScan_001 (Stage 26 of 49)	00-QUQ6vqsJozjSEYFkHoNuvb
65522.2	41627.5	1.15658	um	Cell	1	Cell Center of Image Mass	0.000	1.000	1465	11	siRNA-SC-10 PSPC1-A488 IMPa4-A546 DAPI 8C2-siRNA-IMP-a2-a4 V2.00	0	31. siRNA-SC-10 PSPC1-A488 DAPI IMPa4-A546_z_TileScan_001 (Stage 26 of 49)	00-QUQ6vqsJozjSEYFkHoNuvb
65527.3	41653.2	0.965502	um	Cell	1	Cell Center of Image Mass	0.000	1.000	1466	12	siRNA-SC-10 PSPC1-A488 IMPa4-A546 DAPI 8C2-siRNA-IMP-a2-a4 V2.00	0	31. siRNA-SC-10 PSPC1-A488 DAPI IMPa4-A546_z_TileScan_001 (Stage 26 of 49)	00-QUQ6vqsJozjSEYFkHoNuvb
65557.8	41658.6	1.03969	um	Cell	1	Cell Center of Image Mass	0.000	1.000	1467	13	siRNA-SC-10 PSPC1-A488 IMPa4-A546 DAPI 8C2-siRNA-IMP-a2-a4 V2.00	0	31. siRNA-SC-10 PSPC1-A488 DAPI IMPa4-A546_z_TileScan_001 (Stage 26 of 49)	00-QUQ6vqsJozjSEYFkHoNuvb
65557.2	41599	1.29176	um	Cell	1	Cell Center of Image Mass	0.000	1.000	1468	14	siRNA-SC-10 PSPC1-A488 IMPa4-A546 DAPI 8C2-siRNA-IMP-a2-a4 V2.00	0	31. siRNA-SC-10 PSPC1-A488 DAPI IMPa4-A546_z_TileScan_001 (Stage 26 of 49)	00-QUQ6vqsJozjSEYFkHoNuvb
65495.1	41667.6	1.16415	um	Cell	1	Cell Center of Image Mass	0.000	1.000	1469	15	siRNA-SC-10 PSPC1-A488 IMPa4-A546 DAPI 8C2-siRNA-IMP-a2-a4 V2.00	0	31. siRNA-SC-10 PSPC1-A488 DAPI IMPa4-A546_z_TileScan_001 (Stage 26 of 49)	00-QUQ6vqsJozjSEYFkHoNuvb
65464	41685.2	1.04431	um	Cell	1	Cell Center of Image Mass	0.000	1.000	1470	16	siRNA-SC-10 PSPC1-A488 IMPa4-A546 DAPI 8C2-siRNA-IMP-a2-a4 V2.00	0	31. siRNA-SC-10 PSPC1-A488 DAPI IMPa4-A546_z_TileScan_001 (Stage 26 of 49)	00-QUQ6vqsJozjSEYFkHoNuvb
65469.4	41717.4	1.0167	um	Cell	1	Cell Center of Image Mass	0.000	1.000	1471	17	siRNA-SC-10 PSPC1-A488 IMPa4-A546 DAPI 8C2-siRNA-IMP-a2-a4 V2.00	0	31. siRNA-SC-10 PSPC1-A488 DAPI IMPa4-A546_z_TileScan_001 (Stage 26 of 49)	00-QUQ6vqsJozjSEYFkHoNuvb
65447.5	41734.8	1.1338	um	Cell	1	Cell Center of Image Mass	0.000	1.000	1472	18	siRNA-SC-10 PSPC1-A488 IMPa4-A546 DAPI 8C2-siRNA-IMP-a2-a4 V2.00	0	31. siRNA-SC-10 PSPC1-A488 DAPI IMPa4-A546_z_TileScan_001 (Stage 26 of 49)	00-QUQ6vqsJozjSEYFkHoNuvb
65428	41675.6	1.4059	um	Cell	1	Cell Center of Image Mass	0.000	1.000	1473	19	siRNA-SC-10 PSPC1-A488 IMPa4-A546 DAPI 8C2-siRNA-IMP-a2-a4 V2.00	0	31. siRNA-SC-10 PSPC1-A488 DAPI IMPa4-A546_z_TileScan_001 (Stage 26 of 49)	00-QUQ6vqsJozjSEYFkHoNuvb
65440	41686.2	1.40461	um	Cell	1	Cell Center of Image Mass	0.000	1.000	1474	20	siRNA-SC-10 PSPC1-A488 IMPa4-A546 DAPI 8C2-siRNA-IMP-a2-a4 V2.00	0	31. siRNA-SC-10 PSPC1-A488 DAPI IMPa4-A546_z_TileScan_001 (Stage 26 of 49)	00-QUQ6vqsJozjSEYFkHoNuvb
65421	41695.7	1.1554	um	Cell	1	Cell Center of Image Mass	0.000	1.000	1475	21	siRNA-SC-10 PSPC1-A488 IMPa4-A546 DAPI 8C2-siRNA-IMP-a2-a4 V2.00	0	31. siRNA-SC-10 PSPC1-A488 DAPI IMPa4-A546_z_TileScan_001 (Stage 26 of 49)	00-QUQ6vqsJozjSEYFkHoNuvb
65444.3	41675.1	1.85434	um	Cell	1	Cell Center of Image Mass	0.000	1.000	1476	22	siRNA-SC-10 PSPC1-A488 IMPa4-A546 DAPI 8C2-siRNA-IMP-a2-a4 V2.00	0	31. siRNA-SC-10 PSPC1-A488 DAPI IMPa4-A546_z_TileScan_001 (Stage 26 of 49)	00-QUQ6vqsJozjSEYFkHoNuvb
65545.9	41681.1	1.0714	um	Cell	1	Cell Center of Image Mass	0.000	1.000	1477	23	siRNA-SC-10 PSPC1-A488 IMPa4-A546 DAPI 8C2-siRNA-IMP-a2-a4 V2.00	0	31. siRNA-SC-10 PSPC1-A488 DAPI IMPa4-A546_z_TileScan_001 (Stage 26 of 49)	00-QUQ6vqsJozjSEYFkHoNuvb
65530.9	41699.6	1.11187	um	Cell	1	Cell Center of Image Mass	0.000	1.000	1478	24	siRNA-SC-10 PSPC1-A488 IMPa4-A546 DAPI 8C2-siRNA-IMP-a2-a4 V2.00	0	31. siRNA-SC-10 PSPC1-A488 DAPI IMPa4-A546_z_TileScan_001 (Stage 26 of 49)	00-QUQ6vqsJozjSEYFkHoNuvb
65497.8	41702.6	1.13551	um	Cell	1	Cell Center of Image Mass	0.000	1.000	1479	25	siRNA-SC-10 PSPC1-A488 IMPa4-A546 DAPI 8C2-siRNA-IMP-a2-a4 V2.00	0	31. siRNA-SC-10 PSPC1-A488 DAPI IMPa4-A546_z_TileScan_001 (Stage 26 of 49)	00-QUQ6vqsJozjSEYFkHoNuvb
65534.7	41715.7	1.19215	um	Cell	1	Cell Center of Image Mass	0.000	1.000	1480	26	siRNA-SC-10 PSPC1-A488 IMPa4-A546 DAPI 8C2-siRNA-IMP-a2-a4 V2.00	0	31. siRNA-SC-10 PSPC1-A488 DAPI IMPa4-A546_z_TileScan_001 (Stage 26 of 49)	00-QUQ6vqsJozjSEYFkHoNuvb
65516.5	41728.4	1.09531	um	Cell	1	Cell Center of Image Mass	0.000	1.000	1481	27	siRNA-SC-10 PSPC1-A488 IMPa4-A546 DAPI 8C2-siRNA-IMP-a2-a4 V2.00	0	31. siRNA-SC-10 PSPC1-A488 DAPI IMPa4-A546_z_TileScan_001 (Stage 26 of 49)	00-QUQ6vqsJozjSEYFkHoNuvb
65537.9	41739.2	1.29167	um	Cell	1	Cell Center of Image Mass	0.000	1.000	1482	28	siRNA-SC-10 PSPC1-A488 IMPa4-A546 DAPI 8C2-siRNA-IMP-a2-a4 V2.00	0	31. siRNA-SC-10 PSPC1-A488 DAPI IMPa4-A546_z_TileScan_001 (Stage 26 of 49)	00-QUQ6vqsJozjSEYFkHoNuvb
65526.2	41669	1.29159	um	Cell	1	Cell Center of Image Mass	0.000	1.000	1483	29	siRNA-SC-10 PSPC1-A488 IMPa4-A546 DAPI 8C2-siRNA-IMP-a2-a4 V2.00	0	31. siRNA-SC-10 PSPC1-A488 DAPI IMPa4-A546_z_TileScan_001 (Stage 26 of 49)	00-QUQ6vqsJozjSEYFkHoNuvb
65552.5	41733.4	1.42473	um	Cell	1	Cell Center of Image Mass	0.000	1.000	1484	30	siRNA-SC-10 PSPC1-A488 IMPa4-A546 DAPI 8C2-siRNA-IMP-a2-a4 V2.00	0	31. siRNA-SC-10 PSPC1-A488 DAPI IMPa4-A546_z_TileScan_001 (Stage 26 of 49)	00-QUQ6vqsJozjSEYFkHoNuvb
