# Supplementary material for: Development of a pipeline for automated, high-throughput analysis of paraspeckle proteins reveals specific roles for importin α proteins
Source: Sci Rep. 2017 Feb 27;7:43323. doi: 10.1038/srep43323 (PMC5379994; doi:10.1038/srep43323)
Supplement: Supplementary Dataset SD1-L [file srep43323-s14.zip › I8P/8C2-siRNA-IMPa4-PSPC1/_/siRNA-SC-10 PSPC1-A488 IMPa4-A546 DAPI 8C2-siRNA-IMP-a2-a4 V2.00_Statistics/siRNA-SC-10 PSPC1-A488 IMPa4-A546 DAPI 8C2-siRNA-IMP-a2-a4 V2.00_Cell_Center_of_Image_Mass_Ch=2.csv]

Cell Center of Image Mass Ch=2
====================
Cell Center of Image Mass X	Cell Center of Image Mass Y	Cell Center of Image Mass Z	Unit	Category	Channel	Collection	Birth [s]	Death [s]	ID	OriginalID	Original Component Name	Original Component ID	Original Image Name	Original Image ID
65488.3	41597.6	0.0484015	um	Cell	2	Cell Center of Image Mass	0.000	1.000	0	0	siRNA-SC-10 PSPC1-A488 IMPa4-A546 DAPI 8C2-siRNA-IMP-a2-a4 V2.00	0	31. siRNA-SC-10 PSPC1-A488 DAPI IMPa4-A546_a_TileScan_001 (Stage 1 of 49)	00-CpEMKTK4NHNEbQL9KQ88rM
65431.4	41604.8	-0.620465	um	Cell	2	Cell Center of Image Mass	0.000	1.000	1	1	siRNA-SC-10 PSPC1-A488 IMPa4-A546 DAPI 8C2-siRNA-IMP-a2-a4 V2.00	0	31. siRNA-SC-10 PSPC1-A488 DAPI IMPa4-A546_a_TileScan_001 (Stage 1 of 49)	00-CpEMKTK4NHNEbQL9KQ88rM
65464	41660.7	-0.670465	um	Cell	2	Cell Center of Image Mass	0.000	1.000	2	2	siRNA-SC-10 PSPC1-A488 IMPa4-A546 DAPI 8C2-siRNA-IMP-a2-a4 V2.00	0	31. siRNA-SC-10 PSPC1-A488 DAPI IMPa4-A546_a_TileScan_001 (Stage 1 of 49)	00-CpEMKTK4NHNEbQL9KQ88rM
65472.9	41624.3	-0.598913	um	Cell	2	Cell Center of Image Mass	0.000	1.000	3	3	siRNA-SC-10 PSPC1-A488 IMPa4-A546 DAPI 8C2-siRNA-IMP-a2-a4 V2.00	0	31. siRNA-SC-10 PSPC1-A488 DAPI IMPa4-A546_a_TileScan_001 (Stage 1 of 49)	00-CpEMKTK4NHNEbQL9KQ88rM
65515.6	41620.9	-0.547597	um	Cell	2	Cell Center of Image Mass	0.000	1.000	4	4	siRNA-SC-10 PSPC1-A488 IMPa4-A546 DAPI 8C2-siRNA-IMP-a2-a4 V2.00	0	31. siRNA-SC-10 PSPC1-A488 DAPI IMPa4-A546_a_TileScan_001 (Stage 1 of 49)	00-CpEMKTK4NHNEbQL9KQ88rM
65493.3	41635.2	-0.608029	um	Cell	2	Cell Center of Image Mass	0.000	1.000	5	5	siRNA-SC-10 PSPC1-A488 IMPa4-A546 DAPI 8C2-siRNA-IMP-a2-a4 V2.00	0	31. siRNA-SC-10 PSPC1-A488 DAPI IMPa4-A546_a_TileScan_001 (Stage 1 of 49)	00-CpEMKTK4NHNEbQL9KQ88rM
65503.3	41636.8	-0.697803	um	Cell	2	Cell Center of Image Mass	0.000	1.000	6	6	siRNA-SC-10 PSPC1-A488 IMPa4-A546 DAPI 8C2-siRNA-IMP-a2-a4 V2.00	0	31. siRNA-SC-10 PSPC1-A488 DAPI IMPa4-A546_a_TileScan_001 (Stage 1 of 49)	00-CpEMKTK4NHNEbQL9KQ88rM
65533.4	41646.5	-0.495223	um	Cell	2	Cell Center of Image Mass	0.000	1.000	7	7	siRNA-SC-10 PSPC1-A488 IMPa4-A546 DAPI 8C2-siRNA-IMP-a2-a4 V2.00	0	31. siRNA-SC-10 PSPC1-A488 DAPI IMPa4-A546_a_TileScan_001 (Stage 1 of 49)	00-CpEMKTK4NHNEbQL9KQ88rM
65521.9	41659.7	-0.649288	um	Cell	2	Cell Center of Image Mass	0.000	1.000	8	8	siRNA-SC-10 PSPC1-A488 IMPa4-A546 DAPI 8C2-siRNA-IMP-a2-a4 V2.00	0	31. siRNA-SC-10 PSPC1-A488 DAPI IMPa4-A546_a_TileScan_001 (Stage 1 of 49)	00-CpEMKTK4NHNEbQL9KQ88rM
65553.1	41622.4	-0.429917	um	Cell	2	Cell Center of Image Mass	0.000	1.000	9	9	siRNA-SC-10 PSPC1-A488 IMPa4-A546 DAPI 8C2-siRNA-IMP-a2-a4 V2.00	0	31. siRNA-SC-10 PSPC1-A488 DAPI IMPa4-A546_a_TileScan_001 (Stage 1 of 49)	00-CpEMKTK4NHNEbQL9KQ88rM
65459.3	41672.7	-0.669537	um	Cell	2	Cell Center of Image Mass	0.000	1.000	10	10	siRNA-SC-10 PSPC1-A488 IMPa4-A546 DAPI 8C2-siRNA-IMP-a2-a4 V2.00	0	31. siRNA-SC-10 PSPC1-A488 DAPI IMPa4-A546_a_TileScan_001 (Stage 1 of 49)	00-CpEMKTK4NHNEbQL9KQ88rM
65428.2	41695.5	-0.637333	um	Cell	2	Cell Center of Image Mass	0.000	1.000	11	11	siRNA-SC-10 PSPC1-A488 IMPa4-A546 DAPI 8C2-siRNA-IMP-a2-a4 V2.00	0	31. siRNA-SC-10 PSPC1-A488 DAPI IMPa4-A546_a_TileScan_001 (Stage 1 of 49)	00-CpEMKTK4NHNEbQL9KQ88rM
65461.8	41711.5	-0.526114	um	Cell	2	Cell Center of Image Mass	0.000	1.000	12	12	siRNA-SC-10 PSPC1-A488 IMPa4-A546 DAPI 8C2-siRNA-IMP-a2-a4 V2.00	0	31. siRNA-SC-10 PSPC1-A488 DAPI IMPa4-A546_a_TileScan_001 (Stage 1 of 49)	00-CpEMKTK4NHNEbQL9KQ88rM
65488.9	41718.2	-0.58517	um	Cell	2	Cell Center of Image Mass	0.000	1.000	13	13	siRNA-SC-10 PSPC1-A488 IMPa4-A546 DAPI 8C2-siRNA-IMP-a2-a4 V2.00	0	31. siRNA-SC-10 PSPC1-A488 DAPI IMPa4-A546_a_TileScan_001 (Stage 1 of 49)	00-CpEMKTK4NHNEbQL9KQ88rM
65489.5	41671.4	-0.590995	um	Cell	2	Cell Center of Image Mass	0.000	1.000	14	14	siRNA-SC-10 PSPC1-A488 IMPa4-A546 DAPI 8C2-siRNA-IMP-a2-a4 V2.00	0	31. siRNA-SC-10 PSPC1-A488 DAPI IMPa4-A546_a_TileScan_001 (Stage 1 of 49)	00-CpEMKTK4NHNEbQL9KQ88rM
65536.5	41682.8	-0.568109	um	Cell	2	Cell Center of Image Mass	0.000	1.000	15	15	siRNA-SC-10 PSPC1-A488 IMPa4-A546 DAPI 8C2-siRNA-IMP-a2-a4 V2.00	0	31. siRNA-SC-10 PSPC1-A488 DAPI IMPa4-A546_a_TileScan_001 (Stage 1 of 49)	00-CpEMKTK4NHNEbQL9KQ88rM
65495.8	41698.1	-0.52998	um	Cell	2	Cell Center of Image Mass	0.000	1.000	16	16	siRNA-SC-10 PSPC1-A488 IMPa4-A546 DAPI 8C2-siRNA-IMP-a2-a4 V2.00	0	31. siRNA-SC-10 PSPC1-A488 DAPI IMPa4-A546_a_TileScan_001 (Stage 1 of 49)	00-CpEMKTK4NHNEbQL9KQ88rM
65539.5	41712.3	-0.452184	um	Cell	2	Cell Center of Image Mass	0.000	1.000	17	17	siRNA-SC-10 PSPC1-A488 IMPa4-A546 DAPI 8C2-siRNA-IMP-a2-a4 V2.00	0	31. siRNA-SC-10 PSPC1-A488 DAPI IMPa4-A546_a_TileScan_001 (Stage 1 of 49)	00-CpEMKTK4NHNEbQL9KQ88rM
65506.9	41735.3	-0.593089	um	Cell	2	Cell Center of Image Mass	0.000	1.000	18	18	siRNA-SC-10 PSPC1-A488 IMPa4-A546 DAPI 8C2-siRNA-IMP-a2-a4 V2.00	0	31. siRNA-SC-10 PSPC1-A488 DAPI IMPa4-A546_a_TileScan_001 (Stage 1 of 49)	00-CpEMKTK4NHNEbQL9KQ88rM
65552.3	41735.2	-0.391729	um	Cell	2	Cell Center of Image Mass	0.000	1.000	19	19	siRNA-SC-10 PSPC1-A488 IMPa4-A546 DAPI 8C2-siRNA-IMP-a2-a4 V2.00	0	31. siRNA-SC-10 PSPC1-A488 DAPI IMPa4-A546_a_TileScan_001 (Stage 1 of 49)	00-CpEMKTK4NHNEbQL9KQ88rM
65428	41662.2	0.493313	um	Cell	2	Cell Center of Image Mass	0.000	1.000	20	0	siRNA-SC-10 PSPC1-A488 IMPa4-A546 DAPI 8C2-siRNA-IMP-a2-a4 V2.00	0	31. siRNA-SC-10 PSPC1-A488 DAPI IMPa4-A546_aa_TileScan_001 (Stage 27 of 49)	00-VGZKnWZBNacheL3T7kT2LK
65423.5	41599.6	0.541555	um	Cell	2	Cell Center of Image Mass	0.000	1.000	21	1	siRNA-SC-10 PSPC1-A488 IMPa4-A546 DAPI 8C2-siRNA-IMP-a2-a4 V2.00	0	31. siRNA-SC-10 PSPC1-A488 DAPI IMPa4-A546_aa_TileScan_001 (Stage 27 of 49)	00-VGZKnWZBNacheL3T7kT2LK
65456.1	41613.4	0.707651	um	Cell	2	Cell Center of Image Mass	0.000	1.000	22	2	siRNA-SC-10 PSPC1-A488 IMPa4-A546 DAPI 8C2-siRNA-IMP-a2-a4 V2.00	0	31. siRNA-SC-10 PSPC1-A488 DAPI IMPa4-A546_aa_TileScan_001 (Stage 27 of 49)	00-VGZKnWZBNacheL3T7kT2LK
65476.9	41618.5	0.535685	um	Cell	2	Cell Center of Image Mass	0.000	1.000	23	3	siRNA-SC-10 PSPC1-A488 IMPa4-A546 DAPI 8C2-siRNA-IMP-a2-a4 V2.00	0	31. siRNA-SC-10 PSPC1-A488 DAPI IMPa4-A546_aa_TileScan_001 (Stage 27 of 49)	00-VGZKnWZBNacheL3T7kT2LK
65427.1	41621.4	0.74707	um	Cell	2	Cell Center of Image Mass	0.000	1.000	24	4	siRNA-SC-10 PSPC1-A488 IMPa4-A546 DAPI 8C2-siRNA-IMP-a2-a4 V2.00	0	31. siRNA-SC-10 PSPC1-A488 DAPI IMPa4-A546_aa_TileScan_001 (Stage 27 of 49)	00-VGZKnWZBNacheL3T7kT2LK
65444.2	41629.4	0.782158	um	Cell	2	Cell Center of Image Mass	0.000	1.000	25	5	siRNA-SC-10 PSPC1-A488 IMPa4-A546 DAPI 8C2-siRNA-IMP-a2-a4 V2.00	0	31. siRNA-SC-10 PSPC1-A488 DAPI IMPa4-A546_aa_TileScan_001 (Stage 27 of 49)	00-VGZKnWZBNacheL3T7kT2LK
65461.4	41650.7	0.594338	um	Cell	2	Cell Center of Image Mass	0.000	1.000	26	6	siRNA-SC-10 PSPC1-A488 IMPa4-A546 DAPI 8C2-siRNA-IMP-a2-a4 V2.00	0	31. siRNA-SC-10 PSPC1-A488 DAPI IMPa4-A546_aa_TileScan_001 (Stage 27 of 49)	00-VGZKnWZBNacheL3T7kT2LK
65469.3	41603.9	0.863811	um	Cell	2	Cell Center of Image Mass	0.000	1.000	27	7	siRNA-SC-10 PSPC1-A488 IMPa4-A546 DAPI 8C2-siRNA-IMP-a2-a4 V2.00	0	31. siRNA-SC-10 PSPC1-A488 DAPI IMPa4-A546_aa_TileScan_001 (Stage 27 of 49)	00-VGZKnWZBNacheL3T7kT2LK
65465.6	41632.1	0.784718	um	Cell	2	Cell Center of Image Mass	0.000	1.000	28	8	siRNA-SC-10 PSPC1-A488 IMPa4-A546 DAPI 8C2-siRNA-IMP-a2-a4 V2.00	0	31. siRNA-SC-10 PSPC1-A488 DAPI IMPa4-A546_aa_TileScan_001 (Stage 27 of 49)	00-VGZKnWZBNacheL3T7kT2LK
65439.7	41598.5	1.3412	um	Cell	2	Cell Center of Image Mass	0.000	1.000	29	9	siRNA-SC-10 PSPC1-A488 IMPa4-A546 DAPI 8C2-siRNA-IMP-a2-a4 V2.00	0	31. siRNA-SC-10 PSPC1-A488 DAPI IMPa4-A546_aa_TileScan_001 (Stage 27 of 49)	00-VGZKnWZBNacheL3T7kT2LK
65556.5	41619.8	1.21727	um	Cell	2	Cell Center of Image Mass	0.000	1.000	30	10	siRNA-SC-10 PSPC1-A488 IMPa4-A546 DAPI 8C2-siRNA-IMP-a2-a4 V2.00	0	31. siRNA-SC-10 PSPC1-A488 DAPI IMPa4-A546_aa_TileScan_001 (Stage 27 of 49)	00-VGZKnWZBNacheL3T7kT2LK
65504.6	41614.2	0.687174	um	Cell	2	Cell Center of Image Mass	0.000	1.000	31	11	siRNA-SC-10 PSPC1-A488 IMPa4-A546 DAPI 8C2-siRNA-IMP-a2-a4 V2.00	0	31. siRNA-SC-10 PSPC1-A488 DAPI IMPa4-A546_aa_TileScan_001 (Stage 27 of 49)	00-VGZKnWZBNacheL3T7kT2LK
65490.8	41635	0.817893	um	Cell	2	Cell Center of Image Mass	0.000	1.000	32	12	siRNA-SC-10 PSPC1-A488 IMPa4-A546 DAPI 8C2-siRNA-IMP-a2-a4 V2.00	0	31. siRNA-SC-10 PSPC1-A488 DAPI IMPa4-A546_aa_TileScan_001 (Stage 27 of 49)	00-VGZKnWZBNacheL3T7kT2LK
65535.3	41612.4	0.919089	um	Cell	2	Cell Center of Image Mass	0.000	1.000	33	13	siRNA-SC-10 PSPC1-A488 IMPa4-A546 DAPI 8C2-siRNA-IMP-a2-a4 V2.00	0	31. siRNA-SC-10 PSPC1-A488 DAPI IMPa4-A546_aa_TileScan_001 (Stage 27 of 49)	00-VGZKnWZBNacheL3T7kT2LK
65544.4	41638.6	0.840422	um	Cell	2	Cell Center of Image Mass	0.000	1.000	34	14	siRNA-SC-10 PSPC1-A488 IMPa4-A546 DAPI 8C2-siRNA-IMP-a2-a4 V2.00	0	31. siRNA-SC-10 PSPC1-A488 DAPI IMPa4-A546_aa_TileScan_001 (Stage 27 of 49)	00-VGZKnWZBNacheL3T7kT2LK
65494.3	41662.5	1.1105	um	Cell	2	Cell Center of Image Mass	0.000	1.000	35	15	siRNA-SC-10 PSPC1-A488 IMPa4-A546 DAPI 8C2-siRNA-IMP-a2-a4 V2.00	0	31. siRNA-SC-10 PSPC1-A488 DAPI IMPa4-A546_aa_TileScan_001 (Stage 27 of 49)	00-VGZKnWZBNacheL3T7kT2LK
65418.6	41688	1.27231	um	Cell	2	Cell Center of Image Mass	0.000	1.000	36	16	siRNA-SC-10 PSPC1-A488 IMPa4-A546 DAPI 8C2-siRNA-IMP-a2-a4 V2.00	0	31. siRNA-SC-10 PSPC1-A488 DAPI IMPa4-A546_aa_TileScan_001 (Stage 27 of 49)	00-VGZKnWZBNacheL3T7kT2LK
65478.2	41690.3	0.545918	um	Cell	2	Cell Center of Image Mass	0.000	1.000	37	17	siRNA-SC-10 PSPC1-A488 IMPa4-A546 DAPI 8C2-siRNA-IMP-a2-a4 V2.00	0	31. siRNA-SC-10 PSPC1-A488 DAPI IMPa4-A546_aa_TileScan_001 (Stage 27 of 49)	00-VGZKnWZBNacheL3T7kT2LK
65434.6	41687.3	0.539537	um	Cell	2	Cell Center of Image Mass	0.000	1.000	38	18	siRNA-SC-10 PSPC1-A488 IMPa4-A546 DAPI 8C2-siRNA-IMP-a2-a4 V2.00	0	31. siRNA-SC-10 PSPC1-A488 DAPI IMPa4-A546_aa_TileScan_001 (Stage 27 of 49)	00-VGZKnWZBNacheL3T7kT2LK
65458.6	41736.7	0.7408	um	Cell	2	Cell Center of Image Mass	0.000	1.000	39	19	siRNA-SC-10 PSPC1-A488 IMPa4-A546 DAPI 8C2-siRNA-IMP-a2-a4 V2.00	0	31. siRNA-SC-10 PSPC1-A488 DAPI IMPa4-A546_aa_TileScan_001 (Stage 27 of 49)	00-VGZKnWZBNacheL3T7kT2LK
65449.6	41675.7	0.608896	um	Cell	2	Cell Center of Image Mass	0.000	1.000	40	20	siRNA-SC-10 PSPC1-A488 IMPa4-A546 DAPI 8C2-siRNA-IMP-a2-a4 V2.00	0	31. siRNA-SC-10 PSPC1-A488 DAPI IMPa4-A546_aa_TileScan_001 (Stage 27 of 49)	00-VGZKnWZBNacheL3T7kT2LK
65446	41716.1	0.563498	um	Cell	2	Cell Center of Image Mass	0.000	1.000	41	21	siRNA-SC-10 PSPC1-A488 IMPa4-A546 DAPI 8C2-siRNA-IMP-a2-a4 V2.00	0	31. siRNA-SC-10 PSPC1-A488 DAPI IMPa4-A546_aa_TileScan_001 (Stage 27 of 49)	00-VGZKnWZBNacheL3T7kT2LK
65487.8	41730.3	0.526449	um	Cell	2	Cell Center of Image Mass	0.000	1.000	42	22	siRNA-SC-10 PSPC1-A488 IMPa4-A546 DAPI 8C2-siRNA-IMP-a2-a4 V2.00	0	31. siRNA-SC-10 PSPC1-A488 DAPI IMPa4-A546_aa_TileScan_001 (Stage 27 of 49)	00-VGZKnWZBNacheL3T7kT2LK
65419.3	41735.8	0.892573	um	Cell	2	Cell Center of Image Mass	0.000	1.000	43	23	siRNA-SC-10 PSPC1-A488 IMPa4-A546 DAPI 8C2-siRNA-IMP-a2-a4 V2.00	0	31. siRNA-SC-10 PSPC1-A488 DAPI IMPa4-A546_aa_TileScan_001 (Stage 27 of 49)	00-VGZKnWZBNacheL3T7kT2LK
65540.3	41728	0.579657	um	Cell	2	Cell Center of Image Mass	0.000	1.000	44	24	siRNA-SC-10 PSPC1-A488 IMPa4-A546 DAPI 8C2-siRNA-IMP-a2-a4 V2.00	0	31. siRNA-SC-10 PSPC1-A488 DAPI IMPa4-A546_aa_TileScan_001 (Stage 27 of 49)	00-VGZKnWZBNacheL3T7kT2LK
65524.8	41685	0.578553	um	Cell	2	Cell Center of Image Mass	0.000	1.000	45	25	siRNA-SC-10 PSPC1-A488 IMPa4-A546 DAPI 8C2-siRNA-IMP-a2-a4 V2.00	0	31. siRNA-SC-10 PSPC1-A488 DAPI IMPa4-A546_aa_TileScan_001 (Stage 27 of 49)	00-VGZKnWZBNacheL3T7kT2LK
65493.1	41706.4	0.548662	um	Cell	2	Cell Center of Image Mass	0.000	1.000	46	26	siRNA-SC-10 PSPC1-A488 IMPa4-A546 DAPI 8C2-siRNA-IMP-a2-a4 V2.00	0	31. siRNA-SC-10 PSPC1-A488 DAPI IMPa4-A546_aa_TileScan_001 (Stage 27 of 49)	00-VGZKnWZBNacheL3T7kT2LK
65518.3	41711.7	0.60601	um	Cell	2	Cell Center of Image Mass	0.000	1.000	47	27	siRNA-SC-10 PSPC1-A488 IMPa4-A546 DAPI 8C2-siRNA-IMP-a2-a4 V2.00	0	31. siRNA-SC-10 PSPC1-A488 DAPI IMPa4-A546_aa_TileScan_001 (Stage 27 of 49)	00-VGZKnWZBNacheL3T7kT2LK
65546.3	41605.1	1.12193	um	Cell	2	Cell Center of Image Mass	0.000	1.000	48	0	siRNA-SC-10 PSPC1-A488 IMPa4-A546 DAPI 8C2-siRNA-IMP-a2-a4 V2.00	0	31. siRNA-SC-10 PSPC1-A488 DAPI IMPa4-A546_ab_TileScan_001 (Stage 28 of 49)	00-sv9Cfson4rdVdJxbP2cb8n
65431.9	41622.2	0.398442	um	Cell	2	Cell Center of Image Mass	0.000	1.000	49	1	siRNA-SC-10 PSPC1-A488 IMPa4-A546 DAPI 8C2-siRNA-IMP-a2-a4 V2.00	0	31. siRNA-SC-10 PSPC1-A488 DAPI IMPa4-A546_ab_TileScan_001 (Stage 28 of 49)	00-sv9Cfson4rdVdJxbP2cb8n
65460.1	41627.4	0.431634	um	Cell	2	Cell Center of Image Mass	0.000	1.000	50	2	siRNA-SC-10 PSPC1-A488 IMPa4-A546 DAPI 8C2-siRNA-IMP-a2-a4 V2.00	0	31. siRNA-SC-10 PSPC1-A488 DAPI IMPa4-A546_ab_TileScan_001 (Stage 28 of 49)	00-sv9Cfson4rdVdJxbP2cb8n
65423.4	41638.5	1.24826	um	Cell	2	Cell Center of Image Mass	0.000	1.000	51	3	siRNA-SC-10 PSPC1-A488 IMPa4-A546 DAPI 8C2-siRNA-IMP-a2-a4 V2.00	0	31. siRNA-SC-10 PSPC1-A488 DAPI IMPa4-A546_ab_TileScan_001 (Stage 28 of 49)	00-sv9Cfson4rdVdJxbP2cb8n
65450.4	41649.8	0.311216	um	Cell	2	Cell Center of Image Mass	0.000	1.000	52	4	siRNA-SC-10 PSPC1-A488 IMPa4-A546 DAPI 8C2-siRNA-IMP-a2-a4 V2.00	0	31. siRNA-SC-10 PSPC1-A488 DAPI IMPa4-A546_ab_TileScan_001 (Stage 28 of 49)	00-sv9Cfson4rdVdJxbP2cb8n
65453	41667.2	0.751856	um	Cell	2	Cell Center of Image Mass	0.000	1.000	53	5	siRNA-SC-10 PSPC1-A488 IMPa4-A546 DAPI 8C2-siRNA-IMP-a2-a4 V2.00	0	31. siRNA-SC-10 PSPC1-A488 DAPI IMPa4-A546_ab_TileScan_001 (Stage 28 of 49)	00-sv9Cfson4rdVdJxbP2cb8n
65487.3	41655.5	0.293987	um	Cell	2	Cell Center of Image Mass	0.000	1.000	54	6	siRNA-SC-10 PSPC1-A488 IMPa4-A546 DAPI 8C2-siRNA-IMP-a2-a4 V2.00	0	31. siRNA-SC-10 PSPC1-A488 DAPI IMPa4-A546_ab_TileScan_001 (Stage 28 of 49)	00-sv9Cfson4rdVdJxbP2cb8n
65500.2	41617.8	0.343156	um	Cell	2	Cell Center of Image Mass	0.000	1.000	55	7	siRNA-SC-10 PSPC1-A488 IMPa4-A546 DAPI 8C2-siRNA-IMP-a2-a4 V2.00	0	31. siRNA-SC-10 PSPC1-A488 DAPI IMPa4-A546_ab_TileScan_001 (Stage 28 of 49)	00-sv9Cfson4rdVdJxbP2cb8n
65548	41657.6	0.650602	um	Cell	2	Cell Center of Image Mass	0.000	1.000	56	8	siRNA-SC-10 PSPC1-A488 IMPa4-A546 DAPI 8C2-siRNA-IMP-a2-a4 V2.00	0	31. siRNA-SC-10 PSPC1-A488 DAPI IMPa4-A546_ab_TileScan_001 (Stage 28 of 49)	00-sv9Cfson4rdVdJxbP2cb8n
65526	41599.2	0.374947	um	Cell	2	Cell Center of Image Mass	0.000	1.000	57	9	siRNA-SC-10 PSPC1-A488 IMPa4-A546 DAPI 8C2-siRNA-IMP-a2-a4 V2.00	0	31. siRNA-SC-10 PSPC1-A488 DAPI IMPa4-A546_ab_TileScan_001 (Stage 28 of 49)	00-sv9Cfson4rdVdJxbP2cb8n
65556.8	41621.9	0.888161	um	Cell	2	Cell Center of Image Mass	0.000	1.000	58	10	siRNA-SC-10 PSPC1-A488 IMPa4-A546 DAPI 8C2-siRNA-IMP-a2-a4 V2.00	0	31. siRNA-SC-10 PSPC1-A488 DAPI IMPa4-A546_ab_TileScan_001 (Stage 28 of 49)	00-sv9Cfson4rdVdJxbP2cb8n
65473	41672.3	0.33593	um	Cell	2	Cell Center of Image Mass	0.000	1.000	59	11	siRNA-SC-10 PSPC1-A488 IMPa4-A546 DAPI 8C2-siRNA-IMP-a2-a4 V2.00	0	31. siRNA-SC-10 PSPC1-A488 DAPI IMPa4-A546_ab_TileScan_001 (Stage 28 of 49)	00-sv9Cfson4rdVdJxbP2cb8n
65450.8	41718.5	0.574858	um	Cell	2	Cell Center of Image Mass	0.000	1.000	60	12	siRNA-SC-10 PSPC1-A488 IMPa4-A546 DAPI 8C2-siRNA-IMP-a2-a4 V2.00	0	31. siRNA-SC-10 PSPC1-A488 DAPI IMPa4-A546_ab_TileScan_001 (Stage 28 of 49)	00-sv9Cfson4rdVdJxbP2cb8n
65471.8	41730.3	0.504669	um	Cell	2	Cell Center of Image Mass	0.000	1.000	61	13	siRNA-SC-10 PSPC1-A488 IMPa4-A546 DAPI 8C2-siRNA-IMP-a2-a4 V2.00	0	31. siRNA-SC-10 PSPC1-A488 DAPI IMPa4-A546_ab_TileScan_001 (Stage 28 of 49)	00-sv9Cfson4rdVdJxbP2cb8n
65420.7	41732	1.11076	um	Cell	2	Cell Center of Image Mass	0.000	1.000	62	14	siRNA-SC-10 PSPC1-A488 IMPa4-A546 DAPI 8C2-siRNA-IMP-a2-a4 V2.00	0	31. siRNA-SC-10 PSPC1-A488 DAPI IMPa4-A546_ab_TileScan_001 (Stage 28 of 49)	00-sv9Cfson4rdVdJxbP2cb8n
65441.4	41735.3	1.18451	um	Cell	2	Cell Center of Image Mass	0.000	1.000	63	15	siRNA-SC-10 PSPC1-A488 IMPa4-A546 DAPI 8C2-siRNA-IMP-a2-a4 V2.00	0	31. siRNA-SC-10 PSPC1-A488 DAPI IMPa4-A546_ab_TileScan_001 (Stage 28 of 49)	00-sv9Cfson4rdVdJxbP2cb8n
65461.2	41697.5	0.642376	um	Cell	2	Cell Center of Image Mass	0.000	1.000	64	16	siRNA-SC-10 PSPC1-A488 IMPa4-A546 DAPI 8C2-siRNA-IMP-a2-a4 V2.00	0	31. siRNA-SC-10 PSPC1-A488 DAPI IMPa4-A546_ab_TileScan_001 (Stage 28 of 49)	00-sv9Cfson4rdVdJxbP2cb8n
65507.1	41672.4	0.498594	um	Cell	2	Cell Center of Image Mass	0.000	1.000	65	17	siRNA-SC-10 PSPC1-A488 IMPa4-A546 DAPI 8C2-siRNA-IMP-a2-a4 V2.00	0	31. siRNA-SC-10 PSPC1-A488 DAPI IMPa4-A546_ab_TileScan_001 (Stage 28 of 49)	00-sv9Cfson4rdVdJxbP2cb8n
65523.1	41717.4	0.500349	um	Cell	2	Cell Center of Image Mass	0.000	1.000	66	18	siRNA-SC-10 PSPC1-A488 IMPa4-A546 DAPI 8C2-siRNA-IMP-a2-a4 V2.00	0	31. siRNA-SC-10 PSPC1-A488 DAPI IMPa4-A546_ab_TileScan_001 (Stage 28 of 49)	00-sv9Cfson4rdVdJxbP2cb8n
65557.7	41729.9	0.598471	um	Cell	2	Cell Center of Image Mass	0.000	1.000	67	19	siRNA-SC-10 PSPC1-A488 IMPa4-A546 DAPI 8C2-siRNA-IMP-a2-a4 V2.00	0	31. siRNA-SC-10 PSPC1-A488 DAPI IMPa4-A546_ab_TileScan_001 (Stage 28 of 49)	00-sv9Cfson4rdVdJxbP2cb8n
65515.9	41736.2	0.400329	um	Cell	2	Cell Center of Image Mass	0.000	1.000	68	20	siRNA-SC-10 PSPC1-A488 IMPa4-A546 DAPI 8C2-siRNA-IMP-a2-a4 V2.00	0	31. siRNA-SC-10 PSPC1-A488 DAPI IMPa4-A546_ab_TileScan_001 (Stage 28 of 49)	00-sv9Cfson4rdVdJxbP2cb8n
65476.1	41597.7	0.748368	um	Cell	2	Cell Center of Image Mass	0.000	1.000	69	0	siRNA-SC-10 PSPC1-A488 IMPa4-A546 DAPI 8C2-siRNA-IMP-a2-a4 V2.00	0	31. siRNA-SC-10 PSPC1-A488 DAPI IMPa4-A546_ac_TileScan_001 (Stage 29 of 49)	00-oGjSumEdYh8xxhmWHiSMcS
65453.8	41631.5	0.0516688	um	Cell	2	Cell Center of Image Mass	0.000	1.000	70	1	siRNA-SC-10 PSPC1-A488 IMPa4-A546 DAPI 8C2-siRNA-IMP-a2-a4 V2.00	0	31. siRNA-SC-10 PSPC1-A488 DAPI IMPa4-A546_ac_TileScan_001 (Stage 29 of 49)	00-oGjSumEdYh8xxhmWHiSMcS
65439.2	41602.4	0.276011	um	Cell	2	Cell Center of Image Mass	0.000	1.000	71	2	siRNA-SC-10 PSPC1-A488 IMPa4-A546 DAPI 8C2-siRNA-IMP-a2-a4 V2.00	0	31. siRNA-SC-10 PSPC1-A488 DAPI IMPa4-A546_ac_TileScan_001 (Stage 29 of 49)	00-oGjSumEdYh8xxhmWHiSMcS
65481.4	41607.4	0.0882799	um	Cell	2	Cell Center of Image Mass	0.000	1.000	72	3	siRNA-SC-10 PSPC1-A488 IMPa4-A546 DAPI 8C2-siRNA-IMP-a2-a4 V2.00	0	31. siRNA-SC-10 PSPC1-A488 DAPI IMPa4-A546_ac_TileScan_001 (Stage 29 of 49)	00-oGjSumEdYh8xxhmWHiSMcS
65427.3	41616.8	0.214492	um	Cell	2	Cell Center of Image Mass	0.000	1.000	73	4	siRNA-SC-10 PSPC1-A488 IMPa4-A546 DAPI 8C2-siRNA-IMP-a2-a4 V2.00	0	31. siRNA-SC-10 PSPC1-A488 DAPI IMPa4-A546_ac_TileScan_001 (Stage 29 of 49)	00-oGjSumEdYh8xxhmWHiSMcS
65419.7	41647.4	0.510018	um	Cell	2	Cell Center of Image Mass	0.000	1.000	74	5	siRNA-SC-10 PSPC1-A488 IMPa4-A546 DAPI 8C2-siRNA-IMP-a2-a4 V2.00	0	31. siRNA-SC-10 PSPC1-A488 DAPI IMPa4-A546_ac_TileScan_001 (Stage 29 of 49)	00-oGjSumEdYh8xxhmWHiSMcS
65425.1	41664	0.435674	um	Cell	2	Cell Center of Image Mass	0.000	1.000	75	6	siRNA-SC-10 PSPC1-A488 IMPa4-A546 DAPI 8C2-siRNA-IMP-a2-a4 V2.00	0	31. siRNA-SC-10 PSPC1-A488 DAPI IMPa4-A546_ac_TileScan_001 (Stage 29 of 49)	00-oGjSumEdYh8xxhmWHiSMcS
65517.5	41600.9	0.207202	um	Cell	2	Cell Center of Image Mass	0.000	1.000	76	7	siRNA-SC-10 PSPC1-A488 IMPa4-A546 DAPI 8C2-siRNA-IMP-a2-a4 V2.00	0	31. siRNA-SC-10 PSPC1-A488 DAPI IMPa4-A546_ac_TileScan_001 (Stage 29 of 49)	00-oGjSumEdYh8xxhmWHiSMcS
65531.4	41631.8	0.133029	um	Cell	2	Cell Center of Image Mass	0.000	1.000	77	8	siRNA-SC-10 PSPC1-A488 IMPa4-A546 DAPI 8C2-siRNA-IMP-a2-a4 V2.00	0	31. siRNA-SC-10 PSPC1-A488 DAPI IMPa4-A546_ac_TileScan_001 (Stage 29 of 49)	00-oGjSumEdYh8xxhmWHiSMcS
65492.2	41633.4	0.0908701	um	Cell	2	Cell Center of Image Mass	0.000	1.000	78	9	siRNA-SC-10 PSPC1-A488 IMPa4-A546 DAPI 8C2-siRNA-IMP-a2-a4 V2.00	0	31. siRNA-SC-10 PSPC1-A488 DAPI IMPa4-A546_ac_TileScan_001 (Stage 29 of 49)	00-oGjSumEdYh8xxhmWHiSMcS
65553.6	41649.7	0.0838758	um	Cell	2	Cell Center of Image Mass	0.000	1.000	79	10	siRNA-SC-10 PSPC1-A488 IMPa4-A546 DAPI 8C2-siRNA-IMP-a2-a4 V2.00	0	31. siRNA-SC-10 PSPC1-A488 DAPI IMPa4-A546_ac_TileScan_001 (Stage 29 of 49)	00-oGjSumEdYh8xxhmWHiSMcS
65556.5	41616	0.326646	um	Cell	2	Cell Center of Image Mass	0.000	1.000	80	11	siRNA-SC-10 PSPC1-A488 IMPa4-A546 DAPI 8C2-siRNA-IMP-a2-a4 V2.00	0	31. siRNA-SC-10 PSPC1-A488 DAPI IMPa4-A546_ac_TileScan_001 (Stage 29 of 49)	00-oGjSumEdYh8xxhmWHiSMcS
65499.7	41662.1	0.245045	um	Cell	2	Cell Center of Image Mass	0.000	1.000	81	12	siRNA-SC-10 PSPC1-A488 IMPa4-A546 DAPI 8C2-siRNA-IMP-a2-a4 V2.00	0	31. siRNA-SC-10 PSPC1-A488 DAPI IMPa4-A546_ac_TileScan_001 (Stage 29 of 49)	00-oGjSumEdYh8xxhmWHiSMcS
65452	41722	0.109831	um	Cell	2	Cell Center of Image Mass	0.000	1.000	82	13	siRNA-SC-10 PSPC1-A488 IMPa4-A546 DAPI 8C2-siRNA-IMP-a2-a4 V2.00	0	31. siRNA-SC-10 PSPC1-A488 DAPI IMPa4-A546_ac_TileScan_001 (Stage 29 of 49)	00-oGjSumEdYh8xxhmWHiSMcS
65421.1	41715.5	0.649001	um	Cell	2	Cell Center of Image Mass	0.000	1.000	83	14	siRNA-SC-10 PSPC1-A488 IMPa4-A546 DAPI 8C2-siRNA-IMP-a2-a4 V2.00	0	31. siRNA-SC-10 PSPC1-A488 DAPI IMPa4-A546_ac_TileScan_001 (Stage 29 of 49)	00-oGjSumEdYh8xxhmWHiSMcS
65419.1	41734.9	0.451684	um	Cell	2	Cell Center of Image Mass	0.000	1.000	84	15	siRNA-SC-10 PSPC1-A488 IMPa4-A546 DAPI 8C2-siRNA-IMP-a2-a4 V2.00	0	31. siRNA-SC-10 PSPC1-A488 DAPI IMPa4-A546_ac_TileScan_001 (Stage 29 of 49)	00-oGjSumEdYh8xxhmWHiSMcS
65465.1	41669.7	0.186204	um	Cell	2	Cell Center of Image Mass	0.000	1.000	85	16	siRNA-SC-10 PSPC1-A488 IMPa4-A546 DAPI 8C2-siRNA-IMP-a2-a4 V2.00	0	31. siRNA-SC-10 PSPC1-A488 DAPI IMPa4-A546_ac_TileScan_001 (Stage 29 of 49)	00-oGjSumEdYh8xxhmWHiSMcS
65474.5	41730.6	0.391858	um	Cell	2	Cell Center of Image Mass	0.000	1.000	86	17	siRNA-SC-10 PSPC1-A488 IMPa4-A546 DAPI 8C2-siRNA-IMP-a2-a4 V2.00	0	31. siRNA-SC-10 PSPC1-A488 DAPI IMPa4-A546_ac_TileScan_001 (Stage 29 of 49)	00-oGjSumEdYh8xxhmWHiSMcS
65474.4	41699.4	0.535096	um	Cell	2	Cell Center of Image Mass	0.000	1.000	87	18	siRNA-SC-10 PSPC1-A488 IMPa4-A546 DAPI 8C2-siRNA-IMP-a2-a4 V2.00	0	31. siRNA-SC-10 PSPC1-A488 DAPI IMPa4-A546_ac_TileScan_001 (Stage 29 of 49)	00-oGjSumEdYh8xxhmWHiSMcS
65555.3	41695.3	0.145563	um	Cell	2	Cell Center of Image Mass	0.000	1.000	88	19	siRNA-SC-10 PSPC1-A488 IMPa4-A546 DAPI 8C2-siRNA-IMP-a2-a4 V2.00	0	31. siRNA-SC-10 PSPC1-A488 DAPI IMPa4-A546_ac_TileScan_001 (Stage 29 of 49)	00-oGjSumEdYh8xxhmWHiSMcS
65555.1	41669.2	0.250496	um	Cell	2	Cell Center of Image Mass	0.000	1.000	89	20	siRNA-SC-10 PSPC1-A488 IMPa4-A546 DAPI 8C2-siRNA-IMP-a2-a4 V2.00	0	31. siRNA-SC-10 PSPC1-A488 DAPI IMPa4-A546_ac_TileScan_001 (Stage 29 of 49)	00-oGjSumEdYh8xxhmWHiSMcS
65528.4	41671	0.229948	um	Cell	2	Cell Center of Image Mass	0.000	1.000	90	21	siRNA-SC-10 PSPC1-A488 IMPa4-A546 DAPI 8C2-siRNA-IMP-a2-a4 V2.00	0	31. siRNA-SC-10 PSPC1-A488 DAPI IMPa4-A546_ac_TileScan_001 (Stage 29 of 49)	00-oGjSumEdYh8xxhmWHiSMcS
65485	41684.4	0.164272	um	Cell	2	Cell Center of Image Mass	0.000	1.000	91	22	siRNA-SC-10 PSPC1-A488 IMPa4-A546 DAPI 8C2-siRNA-IMP-a2-a4 V2.00	0	31. siRNA-SC-10 PSPC1-A488 DAPI IMPa4-A546_ac_TileScan_001 (Stage 29 of 49)	00-oGjSumEdYh8xxhmWHiSMcS
65528.6	41716.9	0.503308	um	Cell	2	Cell Center of Image Mass	0.000	1.000	92	23	siRNA-SC-10 PSPC1-A488 IMPa4-A546 DAPI 8C2-siRNA-IMP-a2-a4 V2.00	0	31. siRNA-SC-10 PSPC1-A488 DAPI IMPa4-A546_ac_TileScan_001 (Stage 29 of 49)	00-oGjSumEdYh8xxhmWHiSMcS
65555.6	41730.6	0.428726	um	Cell	2	Cell Center of Image Mass	0.000	1.000	93	24	siRNA-SC-10 PSPC1-A488 IMPa4-A546 DAPI 8C2-siRNA-IMP-a2-a4 V2.00	0	31. siRNA-SC-10 PSPC1-A488 DAPI IMPa4-A546_ac_TileScan_001 (Stage 29 of 49)	00-oGjSumEdYh8xxhmWHiSMcS
65506.5	41734.2	0.353052	um	Cell	2	Cell Center of Image Mass	0.000	1.000	94	25	siRNA-SC-10 PSPC1-A488 IMPa4-A546 DAPI 8C2-siRNA-IMP-a2-a4 V2.00	0	31. siRNA-SC-10 PSPC1-A488 DAPI IMPa4-A546_ac_TileScan_001 (Stage 29 of 49)	00-oGjSumEdYh8xxhmWHiSMcS
65545.3	41736.6	0.522816	um	Cell	2	Cell Center of Image Mass	0.000	1.000	95	0	siRNA-SC-10 PSPC1-A488 IMPa4-A546 DAPI 8C2-siRNA-IMP-a2-a4 V2.00	0	31. siRNA-SC-10 PSPC1-A488 DAPI IMPa4-A546_ad_TileScan_001 (Stage 30 of 49)	00-sCAEJoJ2ZTZqNDxJAtVSd
65440.1	41597.2	0.361656	um	Cell	2	Cell Center of Image Mass	0.000	1.000	96	1	siRNA-SC-10 PSPC1-A488 IMPa4-A546 DAPI 8C2-siRNA-IMP-a2-a4 V2.00	0	31. siRNA-SC-10 PSPC1-A488 DAPI IMPa4-A546_ad_TileScan_001 (Stage 30 of 49)	00-sCAEJoJ2ZTZqNDxJAtVSd
65465	41622.1	-0.183941	um	Cell	2	Cell Center of Image Mass	0.000	1.000	97	2	siRNA-SC-10 PSPC1-A488 IMPa4-A546 DAPI 8C2-siRNA-IMP-a2-a4 V2.00	0	31. siRNA-SC-10 PSPC1-A488 DAPI IMPa4-A546_ad_TileScan_001 (Stage 30 of 49)	00-sCAEJoJ2ZTZqNDxJAtVSd
65427.2	41651	-0.115615	um	Cell	2	Cell Center of Image Mass	0.000	1.000	98	3	siRNA-SC-10 PSPC1-A488 IMPa4-A546 DAPI 8C2-siRNA-IMP-a2-a4 V2.00	0	31. siRNA-SC-10 PSPC1-A488 DAPI IMPa4-A546_ad_TileScan_001 (Stage 30 of 49)	00-sCAEJoJ2ZTZqNDxJAtVSd
65455.7	41656.3	0.0129539	um	Cell	2	Cell Center of Image Mass	0.000	1.000	99	4	siRNA-SC-10 PSPC1-A488 IMPa4-A546 DAPI 8C2-siRNA-IMP-a2-a4 V2.00	0	31. siRNA-SC-10 PSPC1-A488 DAPI IMPa4-A546_ad_TileScan_001 (Stage 30 of 49)	00-sCAEJoJ2ZTZqNDxJAtVSd
65479.7	41598.5	-0.0155428	um	Cell	2	Cell Center of Image Mass	0.000	1.000	100	5	siRNA-SC-10 PSPC1-A488 IMPa4-A546 DAPI 8C2-siRNA-IMP-a2-a4 V2.00	0	31. siRNA-SC-10 PSPC1-A488 DAPI IMPa4-A546_ad_TileScan_001 (Stage 30 of 49)	00-sCAEJoJ2ZTZqNDxJAtVSd
65433.1	41617.3	0.0731136	um	Cell	2	Cell Center of Image Mass	0.000	1.000	101	6	siRNA-SC-10 PSPC1-A488 IMPa4-A546 DAPI 8C2-siRNA-IMP-a2-a4 V2.00	0	31. siRNA-SC-10 PSPC1-A488 DAPI IMPa4-A546_ad_TileScan_001 (Stage 30 of 49)	00-sCAEJoJ2ZTZqNDxJAtVSd
65432.5	41669.3	0.0789739	um	Cell	2	Cell Center of Image Mass	0.000	1.000	102	7	siRNA-SC-10 PSPC1-A488 IMPa4-A546 DAPI 8C2-siRNA-IMP-a2-a4 V2.00	0	31. siRNA-SC-10 PSPC1-A488 DAPI IMPa4-A546_ad_TileScan_001 (Stage 30 of 49)	00-sCAEJoJ2ZTZqNDxJAtVSd
65515.7	41661.6	-0.222314	um	Cell	2	Cell Center of Image Mass	0.000	1.000	103	8	siRNA-SC-10 PSPC1-A488 IMPa4-A546 DAPI 8C2-siRNA-IMP-a2-a4 V2.00	0	31. siRNA-SC-10 PSPC1-A488 DAPI IMPa4-A546_ad_TileScan_001 (Stage 30 of 49)	00-sCAEJoJ2ZTZqNDxJAtVSd
65558.8	41599.4	0.374201	um	Cell	2	Cell Center of Image Mass	0.000	1.000	104	9	siRNA-SC-10 PSPC1-A488 IMPa4-A546 DAPI 8C2-siRNA-IMP-a2-a4 V2.00	0	31. siRNA-SC-10 PSPC1-A488 DAPI IMPa4-A546_ad_TileScan_001 (Stage 30 of 49)	00-sCAEJoJ2ZTZqNDxJAtVSd
65509	41611.3	0.089966	um	Cell	2	Cell Center of Image Mass	0.000	1.000	105	10	siRNA-SC-10 PSPC1-A488 IMPa4-A546 DAPI 8C2-siRNA-IMP-a2-a4 V2.00	0	31. siRNA-SC-10 PSPC1-A488 DAPI IMPa4-A546_ad_TileScan_001 (Stage 30 of 49)	00-sCAEJoJ2ZTZqNDxJAtVSd
65524.4	41612.8	-0.0989545	um	Cell	2	Cell Center of Image Mass	0.000	1.000	106	11	siRNA-SC-10 PSPC1-A488 IMPa4-A546 DAPI 8C2-siRNA-IMP-a2-a4 V2.00	0	31. siRNA-SC-10 PSPC1-A488 DAPI IMPa4-A546_ad_TileScan_001 (Stage 30 of 49)	00-sCAEJoJ2ZTZqNDxJAtVSd
65556.4	41626.8	0.0577838	um	Cell	2	Cell Center of Image Mass	0.000	1.000	107	12	siRNA-SC-10 PSPC1-A488 IMPa4-A546 DAPI 8C2-siRNA-IMP-a2-a4 V2.00	0	31. siRNA-SC-10 PSPC1-A488 DAPI IMPa4-A546_ad_TileScan_001 (Stage 30 of 49)	00-sCAEJoJ2ZTZqNDxJAtVSd
65537.7	41638.9	-0.0940312	um	Cell	2	Cell Center of Image Mass	0.000	1.000	108	13	siRNA-SC-10 PSPC1-A488 IMPa4-A546 DAPI 8C2-siRNA-IMP-a2-a4 V2.00	0	31. siRNA-SC-10 PSPC1-A488 DAPI IMPa4-A546_ad_TileScan_001 (Stage 30 of 49)	00-sCAEJoJ2ZTZqNDxJAtVSd
65487.3	41639.3	-0.112223	um	Cell	2	Cell Center of Image Mass	0.000	1.000	109	14	siRNA-SC-10 PSPC1-A488 IMPa4-A546 DAPI 8C2-siRNA-IMP-a2-a4 V2.00	0	31. siRNA-SC-10 PSPC1-A488 DAPI IMPa4-A546_ad_TileScan_001 (Stage 30 of 49)	00-sCAEJoJ2ZTZqNDxJAtVSd
65557.4	41654.8	-0.159225	um	Cell	2	Cell Center of Image Mass	0.000	1.000	110	15	siRNA-SC-10 PSPC1-A488 IMPa4-A546 DAPI 8C2-siRNA-IMP-a2-a4 V2.00	0	31. siRNA-SC-10 PSPC1-A488 DAPI IMPa4-A546_ad_TileScan_001 (Stage 30 of 49)	00-sCAEJoJ2ZTZqNDxJAtVSd
65536.6	41598.8	0.023009	um	Cell	2	Cell Center of Image Mass	0.000	1.000	111	16	siRNA-SC-10 PSPC1-A488 IMPa4-A546 DAPI 8C2-siRNA-IMP-a2-a4 V2.00	0	31. siRNA-SC-10 PSPC1-A488 DAPI IMPa4-A546_ad_TileScan_001 (Stage 30 of 49)	00-sCAEJoJ2ZTZqNDxJAtVSd
65477.2	41686.2	-0.0907801	um	Cell	2	Cell Center of Image Mass	0.000	1.000	112	17	siRNA-SC-10 PSPC1-A488 IMPa4-A546 DAPI 8C2-siRNA-IMP-a2-a4 V2.00	0	31. siRNA-SC-10 PSPC1-A488 DAPI IMPa4-A546_ad_TileScan_001 (Stage 30 of 49)	00-sCAEJoJ2ZTZqNDxJAtVSd
65464	41716.6	-0.00557645	um	Cell	2	Cell Center of Image Mass	0.000	1.000	113	18	siRNA-SC-10 PSPC1-A488 IMPa4-A546 DAPI 8C2-siRNA-IMP-a2-a4 V2.00	0	31. siRNA-SC-10 PSPC1-A488 DAPI IMPa4-A546_ad_TileScan_001 (Stage 30 of 49)	00-sCAEJoJ2ZTZqNDxJAtVSd
65485	41737.7	-0.14344	um	Cell	2	Cell Center of Image Mass	0.000	1.000	114	19	siRNA-SC-10 PSPC1-A488 IMPa4-A546 DAPI 8C2-siRNA-IMP-a2-a4 V2.00	0	31. siRNA-SC-10 PSPC1-A488 DAPI IMPa4-A546_ad_TileScan_001 (Stage 30 of 49)	00-sCAEJoJ2ZTZqNDxJAtVSd
65434.4	41695.2	-0.0870031	um	Cell	2	Cell Center of Image Mass	0.000	1.000	115	20	siRNA-SC-10 PSPC1-A488 IMPa4-A546 DAPI 8C2-siRNA-IMP-a2-a4 V2.00	0	31. siRNA-SC-10 PSPC1-A488 DAPI IMPa4-A546_ad_TileScan_001 (Stage 30 of 49)	00-sCAEJoJ2ZTZqNDxJAtVSd
65482	41718.5	-0.157857	um	Cell	2	Cell Center of Image Mass	0.000	1.000	116	21	siRNA-SC-10 PSPC1-A488 IMPa4-A546 DAPI 8C2-siRNA-IMP-a2-a4 V2.00	0	31. siRNA-SC-10 PSPC1-A488 DAPI IMPa4-A546_ad_TileScan_001 (Stage 30 of 49)	00-sCAEJoJ2ZTZqNDxJAtVSd
65420.7	41717	0.65507	um	Cell	2	Cell Center of Image Mass	0.000	1.000	117	22	siRNA-SC-10 PSPC1-A488 IMPa4-A546 DAPI 8C2-siRNA-IMP-a2-a4 V2.00	0	31. siRNA-SC-10 PSPC1-A488 DAPI IMPa4-A546_ad_TileScan_001 (Stage 30 of 49)	00-sCAEJoJ2ZTZqNDxJAtVSd
65449.4	41737.4	0.52397	um	Cell	2	Cell Center of Image Mass	0.000	1.000	118	23	siRNA-SC-10 PSPC1-A488 IMPa4-A546 DAPI 8C2-siRNA-IMP-a2-a4 V2.00	0	31. siRNA-SC-10 PSPC1-A488 DAPI IMPa4-A546_ad_TileScan_001 (Stage 30 of 49)	00-sCAEJoJ2ZTZqNDxJAtVSd
65433.5	41731.6	0.239462	um	Cell	2	Cell Center of Image Mass	0.000	1.000	119	24	siRNA-SC-10 PSPC1-A488 IMPa4-A546 DAPI 8C2-siRNA-IMP-a2-a4 V2.00	0	31. siRNA-SC-10 PSPC1-A488 DAPI IMPa4-A546_ad_TileScan_001 (Stage 30 of 49)	00-sCAEJoJ2ZTZqNDxJAtVSd
65508.2	41669.2	-0.0939329	um	Cell	2	Cell Center of Image Mass	0.000	1.000	120	25	siRNA-SC-10 PSPC1-A488 IMPa4-A546 DAPI 8C2-siRNA-IMP-a2-a4 V2.00	0	31. siRNA-SC-10 PSPC1-A488 DAPI IMPa4-A546_ad_TileScan_001 (Stage 30 of 49)	00-sCAEJoJ2ZTZqNDxJAtVSd
65525.3	41678.6	-0.110459	um	Cell	2	Cell Center of Image Mass	0.000	1.000	121	26	siRNA-SC-10 PSPC1-A488 IMPa4-A546 DAPI 8C2-siRNA-IMP-a2-a4 V2.00	0	31. siRNA-SC-10 PSPC1-A488 DAPI IMPa4-A546_ad_TileScan_001 (Stage 30 of 49)	00-sCAEJoJ2ZTZqNDxJAtVSd
65501.1	41721.2	-0.169464	um	Cell	2	Cell Center of Image Mass	0.000	1.000	122	27	siRNA-SC-10 PSPC1-A488 IMPa4-A546 DAPI 8C2-siRNA-IMP-a2-a4 V2.00	0	31. siRNA-SC-10 PSPC1-A488 DAPI IMPa4-A546_ad_TileScan_001 (Stage 30 of 49)	00-sCAEJoJ2ZTZqNDxJAtVSd
65552.5	41721.7	0.533558	um	Cell	2	Cell Center of Image Mass	0.000	1.000	123	28	siRNA-SC-10 PSPC1-A488 IMPa4-A546 DAPI 8C2-siRNA-IMP-a2-a4 V2.00	0	31. siRNA-SC-10 PSPC1-A488 DAPI IMPa4-A546_ad_TileScan_001 (Stage 30 of 49)	00-sCAEJoJ2ZTZqNDxJAtVSd
65505.3	41737	-0.226363	um	Cell	2	Cell Center of Image Mass	0.000	1.000	124	29	siRNA-SC-10 PSPC1-A488 IMPa4-A546 DAPI 8C2-siRNA-IMP-a2-a4 V2.00	0	31. siRNA-SC-10 PSPC1-A488 DAPI IMPa4-A546_ad_TileScan_001 (Stage 30 of 49)	00-sCAEJoJ2ZTZqNDxJAtVSd
65550.1	41686	-0.157317	um	Cell	2	Cell Center of Image Mass	0.000	1.000	125	30	siRNA-SC-10 PSPC1-A488 IMPa4-A546 DAPI 8C2-siRNA-IMP-a2-a4 V2.00	0	31. siRNA-SC-10 PSPC1-A488 DAPI IMPa4-A546_ad_TileScan_001 (Stage 30 of 49)	00-sCAEJoJ2ZTZqNDxJAtVSd
65515.6	41698.6	-0.0741576	um	Cell	2	Cell Center of Image Mass	0.000	1.000	126	31	siRNA-SC-10 PSPC1-A488 IMPa4-A546 DAPI 8C2-siRNA-IMP-a2-a4 V2.00	0	31. siRNA-SC-10 PSPC1-A488 DAPI IMPa4-A546_ad_TileScan_001 (Stage 30 of 49)	00-sCAEJoJ2ZTZqNDxJAtVSd
65555.6	41705.2	0.0751859	um	Cell	2	Cell Center of Image Mass	0.000	1.000	127	32	siRNA-SC-10 PSPC1-A488 IMPa4-A546 DAPI 8C2-siRNA-IMP-a2-a4 V2.00	0	31. siRNA-SC-10 PSPC1-A488 DAPI IMPa4-A546_ad_TileScan_001 (Stage 30 of 49)	00-sCAEJoJ2ZTZqNDxJAtVSd
65420.4	41641.7	1.29787	um	Cell	2	Cell Center of Image Mass	0.000	1.000	128	0	siRNA-SC-10 PSPC1-A488 IMPa4-A546 DAPI 8C2-siRNA-IMP-a2-a4 V2.00	0	31. siRNA-SC-10 PSPC1-A488 DAPI IMPa4-A546_ae_TileScan_001 (Stage 31 of 49)	00-6RFocA6VoVepMdCmxCnBJW
65429.8	41655.3	0.409219	um	Cell	2	Cell Center of Image Mass	0.000	1.000	129	1	siRNA-SC-10 PSPC1-A488 IMPa4-A546 DAPI 8C2-siRNA-IMP-a2-a4 V2.00	0	31. siRNA-SC-10 PSPC1-A488 DAPI IMPa4-A546_ae_TileScan_001 (Stage 31 of 49)	00-6RFocA6VoVepMdCmxCnBJW
65430.6	41599.1	0.496319	um	Cell	2	Cell Center of Image Mass	0.000	1.000	130	2	siRNA-SC-10 PSPC1-A488 IMPa4-A546 DAPI 8C2-siRNA-IMP-a2-a4 V2.00	0	31. siRNA-SC-10 PSPC1-A488 DAPI IMPa4-A546_ae_TileScan_001 (Stage 31 of 49)	00-6RFocA6VoVepMdCmxCnBJW
65449.2	41608.9	0.709918	um	Cell	2	Cell Center of Image Mass	0.000	1.000	131	3	siRNA-SC-10 PSPC1-A488 IMPa4-A546 DAPI 8C2-siRNA-IMP-a2-a4 V2.00	0	31. siRNA-SC-10 PSPC1-A488 DAPI IMPa4-A546_ae_TileScan_001 (Stage 31 of 49)	00-6RFocA6VoVepMdCmxCnBJW
65470.9	41624.9	0.615219	um	Cell	2	Cell Center of Image Mass	0.000	1.000	132	4	siRNA-SC-10 PSPC1-A488 IMPa4-A546 DAPI 8C2-siRNA-IMP-a2-a4 V2.00	0	31. siRNA-SC-10 PSPC1-A488 DAPI IMPa4-A546_ae_TileScan_001 (Stage 31 of 49)	00-6RFocA6VoVepMdCmxCnBJW
65426.2	41629.3	0.615905	um	Cell	2	Cell Center of Image Mass	0.000	1.000	133	5	siRNA-SC-10 PSPC1-A488 IMPa4-A546 DAPI 8C2-siRNA-IMP-a2-a4 V2.00	0	31. siRNA-SC-10 PSPC1-A488 DAPI IMPa4-A546_ae_TileScan_001 (Stage 31 of 49)	00-6RFocA6VoVepMdCmxCnBJW
65538.3	41600.5	0.709874	um	Cell	2	Cell Center of Image Mass	0.000	1.000	134	6	siRNA-SC-10 PSPC1-A488 IMPa4-A546 DAPI 8C2-siRNA-IMP-a2-a4 V2.00	0	31. siRNA-SC-10 PSPC1-A488 DAPI IMPa4-A546_ae_TileScan_001 (Stage 31 of 49)	00-6RFocA6VoVepMdCmxCnBJW
65498.1	41600.9	0.759857	um	Cell	2	Cell Center of Image Mass	0.000	1.000	135	7	siRNA-SC-10 PSPC1-A488 IMPa4-A546 DAPI 8C2-siRNA-IMP-a2-a4 V2.00	0	31. siRNA-SC-10 PSPC1-A488 DAPI IMPa4-A546_ae_TileScan_001 (Stage 31 of 49)	00-6RFocA6VoVepMdCmxCnBJW
65558.4	41615.4	1.20753	um	Cell	2	Cell Center of Image Mass	0.000	1.000	136	8	siRNA-SC-10 PSPC1-A488 IMPa4-A546 DAPI 8C2-siRNA-IMP-a2-a4 V2.00	0	31. siRNA-SC-10 PSPC1-A488 DAPI IMPa4-A546_ae_TileScan_001 (Stage 31 of 49)	00-6RFocA6VoVepMdCmxCnBJW
65518.3	41630.5	0.518711	um	Cell	2	Cell Center of Image Mass	0.000	1.000	137	9	siRNA-SC-10 PSPC1-A488 IMPa4-A546 DAPI 8C2-siRNA-IMP-a2-a4 V2.00	0	31. siRNA-SC-10 PSPC1-A488 DAPI IMPa4-A546_ae_TileScan_001 (Stage 31 of 49)	00-6RFocA6VoVepMdCmxCnBJW
65537.5	41629.5	0.575182	um	Cell	2	Cell Center of Image Mass	0.000	1.000	138	10	siRNA-SC-10 PSPC1-A488 IMPa4-A546 DAPI 8C2-siRNA-IMP-a2-a4 V2.00	0	31. siRNA-SC-10 PSPC1-A488 DAPI IMPa4-A546_ae_TileScan_001 (Stage 31 of 49)	00-6RFocA6VoVepMdCmxCnBJW
65496.5	41646.9	0.455523	um	Cell	2	Cell Center of Image Mass	0.000	1.000	139	11	siRNA-SC-10 PSPC1-A488 IMPa4-A546 DAPI 8C2-siRNA-IMP-a2-a4 V2.00	0	31. siRNA-SC-10 PSPC1-A488 DAPI IMPa4-A546_ae_TileScan_001 (Stage 31 of 49)	00-6RFocA6VoVepMdCmxCnBJW
65531.1	41665.5	0.4379	um	Cell	2	Cell Center of Image Mass	0.000	1.000	140	12	siRNA-SC-10 PSPC1-A488 IMPa4-A546 DAPI 8C2-siRNA-IMP-a2-a4 V2.00	0	31. siRNA-SC-10 PSPC1-A488 DAPI IMPa4-A546_ae_TileScan_001 (Stage 31 of 49)	00-6RFocA6VoVepMdCmxCnBJW
65555.8	41647	0.670254	um	Cell	2	Cell Center of Image Mass	0.000	1.000	141	13	siRNA-SC-10 PSPC1-A488 IMPa4-A546 DAPI 8C2-siRNA-IMP-a2-a4 V2.00	0	31. siRNA-SC-10 PSPC1-A488 DAPI IMPa4-A546_ae_TileScan_001 (Stage 31 of 49)	00-6RFocA6VoVepMdCmxCnBJW
65472.8	41734.9	1.10112	um	Cell	2	Cell Center of Image Mass	0.000	1.000	142	14	siRNA-SC-10 PSPC1-A488 IMPa4-A546 DAPI 8C2-siRNA-IMP-a2-a4 V2.00	0	31. siRNA-SC-10 PSPC1-A488 DAPI IMPa4-A546_ae_TileScan_001 (Stage 31 of 49)	00-6RFocA6VoVepMdCmxCnBJW
65455.2	41672.1	0.464388	um	Cell	2	Cell Center of Image Mass	0.000	1.000	143	15	siRNA-SC-10 PSPC1-A488 IMPa4-A546 DAPI 8C2-siRNA-IMP-a2-a4 V2.00	0	31. siRNA-SC-10 PSPC1-A488 DAPI IMPa4-A546_ae_TileScan_001 (Stage 31 of 49)	00-6RFocA6VoVepMdCmxCnBJW
65421.1	41685.9	0.524803	um	Cell	2	Cell Center of Image Mass	0.000	1.000	144	16	siRNA-SC-10 PSPC1-A488 IMPa4-A546 DAPI 8C2-siRNA-IMP-a2-a4 V2.00	0	31. siRNA-SC-10 PSPC1-A488 DAPI IMPa4-A546_ae_TileScan_001 (Stage 31 of 49)	00-6RFocA6VoVepMdCmxCnBJW
65445.5	41734.7	0.606236	um	Cell	2	Cell Center of Image Mass	0.000	1.000	145	17	siRNA-SC-10 PSPC1-A488 IMPa4-A546 DAPI 8C2-siRNA-IMP-a2-a4 V2.00	0	31. siRNA-SC-10 PSPC1-A488 DAPI IMPa4-A546_ae_TileScan_001 (Stage 31 of 49)	00-6RFocA6VoVepMdCmxCnBJW
65458	41697.6	0.835758	um	Cell	2	Cell Center of Image Mass	0.000	1.000	146	18	siRNA-SC-10 PSPC1-A488 IMPa4-A546 DAPI 8C2-siRNA-IMP-a2-a4 V2.00	0	31. siRNA-SC-10 PSPC1-A488 DAPI IMPa4-A546_ae_TileScan_001 (Stage 31 of 49)	00-6RFocA6VoVepMdCmxCnBJW
65424.3	41706.3	0.610813	um	Cell	2	Cell Center of Image Mass	0.000	1.000	147	19	siRNA-SC-10 PSPC1-A488 IMPa4-A546 DAPI 8C2-siRNA-IMP-a2-a4 V2.00	0	31. siRNA-SC-10 PSPC1-A488 DAPI IMPa4-A546_ae_TileScan_001 (Stage 31 of 49)	00-6RFocA6VoVepMdCmxCnBJW
65489.6	41670.6	0.431841	um	Cell	2	Cell Center of Image Mass	0.000	1.000	148	20	siRNA-SC-10 PSPC1-A488 IMPa4-A546 DAPI 8C2-siRNA-IMP-a2-a4 V2.00	0	31. siRNA-SC-10 PSPC1-A488 DAPI IMPa4-A546_ae_TileScan_001 (Stage 31 of 49)	00-6RFocA6VoVepMdCmxCnBJW
65523.9	41690.5	0.411618	um	Cell	2	Cell Center of Image Mass	0.000	1.000	149	21	siRNA-SC-10 PSPC1-A488 IMPa4-A546 DAPI 8C2-siRNA-IMP-a2-a4 V2.00	0	31. siRNA-SC-10 PSPC1-A488 DAPI IMPa4-A546_ae_TileScan_001 (Stage 31 of 49)	00-6RFocA6VoVepMdCmxCnBJW
65552.6	41692	0.460518	um	Cell	2	Cell Center of Image Mass	0.000	1.000	150	22	siRNA-SC-10 PSPC1-A488 IMPa4-A546 DAPI 8C2-siRNA-IMP-a2-a4 V2.00	0	31. siRNA-SC-10 PSPC1-A488 DAPI IMPa4-A546_ae_TileScan_001 (Stage 31 of 49)	00-6RFocA6VoVepMdCmxCnBJW
65502.9	41705	0.445563	um	Cell	2	Cell Center of Image Mass	0.000	1.000	151	23	siRNA-SC-10 PSPC1-A488 IMPa4-A546 DAPI 8C2-siRNA-IMP-a2-a4 V2.00	0	31. siRNA-SC-10 PSPC1-A488 DAPI IMPa4-A546_ae_TileScan_001 (Stage 31 of 49)	00-6RFocA6VoVepMdCmxCnBJW
65525.7	41718.1	0.461106	um	Cell	2	Cell Center of Image Mass	0.000	1.000	152	24	siRNA-SC-10 PSPC1-A488 IMPa4-A546 DAPI 8C2-siRNA-IMP-a2-a4 V2.00	0	31. siRNA-SC-10 PSPC1-A488 DAPI IMPa4-A546_ae_TileScan_001 (Stage 31 of 49)	00-6RFocA6VoVepMdCmxCnBJW
65554.4	41715.5	1.18577	um	Cell	2	Cell Center of Image Mass	0.000	1.000	153	25	siRNA-SC-10 PSPC1-A488 IMPa4-A546 DAPI 8C2-siRNA-IMP-a2-a4 V2.00	0	31. siRNA-SC-10 PSPC1-A488 DAPI IMPa4-A546_ae_TileScan_001 (Stage 31 of 49)	00-6RFocA6VoVepMdCmxCnBJW
65501.1	41730.1	0.534516	um	Cell	2	Cell Center of Image Mass	0.000	1.000	154	26	siRNA-SC-10 PSPC1-A488 IMPa4-A546 DAPI 8C2-siRNA-IMP-a2-a4 V2.00	0	31. siRNA-SC-10 PSPC1-A488 DAPI IMPa4-A546_ae_TileScan_001 (Stage 31 of 49)	00-6RFocA6VoVepMdCmxCnBJW
65533.2	41736	0.667122	um	Cell	2	Cell Center of Image Mass	0.000	1.000	155	27	siRNA-SC-10 PSPC1-A488 IMPa4-A546 DAPI 8C2-siRNA-IMP-a2-a4 V2.00	0	31. siRNA-SC-10 PSPC1-A488 DAPI IMPa4-A546_ae_TileScan_001 (Stage 31 of 49)	00-6RFocA6VoVepMdCmxCnBJW
65554.2	41599	1.33895	um	Cell	2	Cell Center of Image Mass	0.000	1.000	156	0	siRNA-SC-10 PSPC1-A488 IMPa4-A546 DAPI 8C2-siRNA-IMP-a2-a4 V2.00	0	31. siRNA-SC-10 PSPC1-A488 DAPI IMPa4-A546_af_TileScan_001 (Stage 32 of 49)	00-MmCakBTGcquw2wLERnXhbg
65475.2	41602	0.513958	um	Cell	2	Cell Center of Image Mass	0.000	1.000	157	1	siRNA-SC-10 PSPC1-A488 IMPa4-A546 DAPI 8C2-siRNA-IMP-a2-a4 V2.00	0	31. siRNA-SC-10 PSPC1-A488 DAPI IMPa4-A546_af_TileScan_001 (Stage 32 of 49)	00-MmCakBTGcquw2wLERnXhbg
65438.2	41622.9	0.518315	um	Cell	2	Cell Center of Image Mass	0.000	1.000	158	2	siRNA-SC-10 PSPC1-A488 IMPa4-A546 DAPI 8C2-siRNA-IMP-a2-a4 V2.00	0	31. siRNA-SC-10 PSPC1-A488 DAPI IMPa4-A546_af_TileScan_001 (Stage 32 of 49)	00-MmCakBTGcquw2wLERnXhbg
65449.2	41602.2	0.609744	um	Cell	2	Cell Center of Image Mass	0.000	1.000	159	3	siRNA-SC-10 PSPC1-A488 IMPa4-A546 DAPI 8C2-siRNA-IMP-a2-a4 V2.00	0	31. siRNA-SC-10 PSPC1-A488 DAPI IMPa4-A546_af_TileScan_001 (Stage 32 of 49)	00-MmCakBTGcquw2wLERnXhbg
65488.5	41628.3	0.676594	um	Cell	2	Cell Center of Image Mass	0.000	1.000	160	4	siRNA-SC-10 PSPC1-A488 IMPa4-A546 DAPI 8C2-siRNA-IMP-a2-a4 V2.00	0	31. siRNA-SC-10 PSPC1-A488 DAPI IMPa4-A546_af_TileScan_001 (Stage 32 of 49)	00-MmCakBTGcquw2wLERnXhbg
65459.6	41642.9	0.620575	um	Cell	2	Cell Center of Image Mass	0.000	1.000	161	5	siRNA-SC-10 PSPC1-A488 IMPa4-A546 DAPI 8C2-siRNA-IMP-a2-a4 V2.00	0	31. siRNA-SC-10 PSPC1-A488 DAPI IMPa4-A546_af_TileScan_001 (Stage 32 of 49)	00-MmCakBTGcquw2wLERnXhbg
65459	41661.5	0.52862	um	Cell	2	Cell Center of Image Mass	0.000	1.000	162	6	siRNA-SC-10 PSPC1-A488 IMPa4-A546 DAPI 8C2-siRNA-IMP-a2-a4 V2.00	0	31. siRNA-SC-10 PSPC1-A488 DAPI IMPa4-A546_af_TileScan_001 (Stage 32 of 49)	00-MmCakBTGcquw2wLERnXhbg
65422.6	41647.8	0.706481	um	Cell	2	Cell Center of Image Mass	0.000	1.000	163	7	siRNA-SC-10 PSPC1-A488 IMPa4-A546 DAPI 8C2-siRNA-IMP-a2-a4 V2.00	0	31. siRNA-SC-10 PSPC1-A488 DAPI IMPa4-A546_af_TileScan_001 (Stage 32 of 49)	00-MmCakBTGcquw2wLERnXhbg
65497.8	41666.7	0.575132	um	Cell	2	Cell Center of Image Mass	0.000	1.000	164	8	siRNA-SC-10 PSPC1-A488 IMPa4-A546 DAPI 8C2-siRNA-IMP-a2-a4 V2.00	0	31. siRNA-SC-10 PSPC1-A488 DAPI IMPa4-A546_af_TileScan_001 (Stage 32 of 49)	00-MmCakBTGcquw2wLERnXhbg
65515.1	41644.8	0.737382	um	Cell	2	Cell Center of Image Mass	0.000	1.000	165	9	siRNA-SC-10 PSPC1-A488 IMPa4-A546 DAPI 8C2-siRNA-IMP-a2-a4 V2.00	0	31. siRNA-SC-10 PSPC1-A488 DAPI IMPa4-A546_af_TileScan_001 (Stage 32 of 49)	00-MmCakBTGcquw2wLERnXhbg
65554.1	41642.4	0.830742	um	Cell	2	Cell Center of Image Mass	0.000	1.000	166	10	siRNA-SC-10 PSPC1-A488 IMPa4-A546 DAPI 8C2-siRNA-IMP-a2-a4 V2.00	0	31. siRNA-SC-10 PSPC1-A488 DAPI IMPa4-A546_af_TileScan_001 (Stage 32 of 49)	00-MmCakBTGcquw2wLERnXhbg
65531	41668.3	0.888352	um	Cell	2	Cell Center of Image Mass	0.000	1.000	167	11	siRNA-SC-10 PSPC1-A488 IMPa4-A546 DAPI 8C2-siRNA-IMP-a2-a4 V2.00	0	31. siRNA-SC-10 PSPC1-A488 DAPI IMPa4-A546_af_TileScan_001 (Stage 32 of 49)	00-MmCakBTGcquw2wLERnXhbg
65525.7	41609.5	0.926415	um	Cell	2	Cell Center of Image Mass	0.000	1.000	168	12	siRNA-SC-10 PSPC1-A488 IMPa4-A546 DAPI 8C2-siRNA-IMP-a2-a4 V2.00	0	31. siRNA-SC-10 PSPC1-A488 DAPI IMPa4-A546_af_TileScan_001 (Stage 32 of 49)	00-MmCakBTGcquw2wLERnXhbg
65442.8	41676.9	0.65764	um	Cell	2	Cell Center of Image Mass	0.000	1.000	169	13	siRNA-SC-10 PSPC1-A488 IMPa4-A546 DAPI 8C2-siRNA-IMP-a2-a4 V2.00	0	31. siRNA-SC-10 PSPC1-A488 DAPI IMPa4-A546_af_TileScan_001 (Stage 32 of 49)	00-MmCakBTGcquw2wLERnXhbg
65471.7	41690.2	0.582268	um	Cell	2	Cell Center of Image Mass	0.000	1.000	170	14	siRNA-SC-10 PSPC1-A488 IMPa4-A546 DAPI 8C2-siRNA-IMP-a2-a4 V2.00	0	31. siRNA-SC-10 PSPC1-A488 DAPI IMPa4-A546_af_TileScan_001 (Stage 32 of 49)	00-MmCakBTGcquw2wLERnXhbg
65419.8	41692.9	0.566116	um	Cell	2	Cell Center of Image Mass	0.000	1.000	171	15	siRNA-SC-10 PSPC1-A488 IMPa4-A546 DAPI 8C2-siRNA-IMP-a2-a4 V2.00	0	31. siRNA-SC-10 PSPC1-A488 DAPI IMPa4-A546_af_TileScan_001 (Stage 32 of 49)	00-MmCakBTGcquw2wLERnXhbg
65484.5	41712.6	0.684787	um	Cell	2	Cell Center of Image Mass	0.000	1.000	172	16	siRNA-SC-10 PSPC1-A488 IMPa4-A546 DAPI 8C2-siRNA-IMP-a2-a4 V2.00	0	31. siRNA-SC-10 PSPC1-A488 DAPI IMPa4-A546_af_TileScan_001 (Stage 32 of 49)	00-MmCakBTGcquw2wLERnXhbg
65464.1	41720.7	0.616929	um	Cell	2	Cell Center of Image Mass	0.000	1.000	173	17	siRNA-SC-10 PSPC1-A488 IMPa4-A546 DAPI 8C2-siRNA-IMP-a2-a4 V2.00	0	31. siRNA-SC-10 PSPC1-A488 DAPI IMPa4-A546_af_TileScan_001 (Stage 32 of 49)	00-MmCakBTGcquw2wLERnXhbg
65444.4	41724.6	0.754649	um	Cell	2	Cell Center of Image Mass	0.000	1.000	174	18	siRNA-SC-10 PSPC1-A488 IMPa4-A546 DAPI 8C2-siRNA-IMP-a2-a4 V2.00	0	31. siRNA-SC-10 PSPC1-A488 DAPI IMPa4-A546_af_TileScan_001 (Stage 32 of 49)	00-MmCakBTGcquw2wLERnXhbg
65441.8	41735.6	0.684879	um	Cell	2	Cell Center of Image Mass	0.000	1.000	175	19	siRNA-SC-10 PSPC1-A488 IMPa4-A546 DAPI 8C2-siRNA-IMP-a2-a4 V2.00	0	31. siRNA-SC-10 PSPC1-A488 DAPI IMPa4-A546_af_TileScan_001 (Stage 32 of 49)	00-MmCakBTGcquw2wLERnXhbg
65556.2	41716.6	0.699197	um	Cell	2	Cell Center of Image Mass	0.000	1.000	176	20	siRNA-SC-10 PSPC1-A488 IMPa4-A546 DAPI 8C2-siRNA-IMP-a2-a4 V2.00	0	31. siRNA-SC-10 PSPC1-A488 DAPI IMPa4-A546_af_TileScan_001 (Stage 32 of 49)	00-MmCakBTGcquw2wLERnXhbg
65545	41738.1	0.925435	um	Cell	2	Cell Center of Image Mass	0.000	1.000	177	21	siRNA-SC-10 PSPC1-A488 IMPa4-A546 DAPI 8C2-siRNA-IMP-a2-a4 V2.00	0	31. siRNA-SC-10 PSPC1-A488 DAPI IMPa4-A546_af_TileScan_001 (Stage 32 of 49)	00-MmCakBTGcquw2wLERnXhbg
65555.6	41684.2	0.674175	um	Cell	2	Cell Center of Image Mass	0.000	1.000	178	22	siRNA-SC-10 PSPC1-A488 IMPa4-A546 DAPI 8C2-siRNA-IMP-a2-a4 V2.00	0	31. siRNA-SC-10 PSPC1-A488 DAPI IMPa4-A546_af_TileScan_001 (Stage 32 of 49)	00-MmCakBTGcquw2wLERnXhbg
65511.7	41727	0.683358	um	Cell	2	Cell Center of Image Mass	0.000	1.000	179	23	siRNA-SC-10 PSPC1-A488 IMPa4-A546 DAPI 8C2-siRNA-IMP-a2-a4 V2.00	0	31. siRNA-SC-10 PSPC1-A488 DAPI IMPa4-A546_af_TileScan_001 (Stage 32 of 49)	00-MmCakBTGcquw2wLERnXhbg
65422.5	41600	0.874652	um	Cell	2	Cell Center of Image Mass	0.000	1.000	180	0	siRNA-SC-10 PSPC1-A488 IMPa4-A546 DAPI 8C2-siRNA-IMP-a2-a4 V2.00	0	31. siRNA-SC-10 PSPC1-A488 DAPI IMPa4-A546_ag_TileScan_001 (Stage 33 of 49)	00-VYpuGLpardeprXF5tJDsDZ
65469.5	41633.4	0.0394003	um	Cell	2	Cell Center of Image Mass	0.000	1.000	181	1	siRNA-SC-10 PSPC1-A488 IMPa4-A546 DAPI 8C2-siRNA-IMP-a2-a4 V2.00	0	31. siRNA-SC-10 PSPC1-A488 DAPI IMPa4-A546_ag_TileScan_001 (Stage 33 of 49)	00-VYpuGLpardeprXF5tJDsDZ
65468.9	41650	0.16226	um	Cell	2	Cell Center of Image Mass	0.000	1.000	182	2	siRNA-SC-10 PSPC1-A488 IMPa4-A546 DAPI 8C2-siRNA-IMP-a2-a4 V2.00	0	31. siRNA-SC-10 PSPC1-A488 DAPI IMPa4-A546_ag_TileScan_001 (Stage 33 of 49)	00-VYpuGLpardeprXF5tJDsDZ
65479.1	41596.9	0.649375	um	Cell	2	Cell Center of Image Mass	0.000	1.000	183	3	siRNA-SC-10 PSPC1-A488 IMPa4-A546 DAPI 8C2-siRNA-IMP-a2-a4 V2.00	0	31. siRNA-SC-10 PSPC1-A488 DAPI IMPa4-A546_ag_TileScan_001 (Stage 33 of 49)	00-VYpuGLpardeprXF5tJDsDZ
65443.5	41603.7	0.409115	um	Cell	2	Cell Center of Image Mass	0.000	1.000	184	4	siRNA-SC-10 PSPC1-A488 IMPa4-A546 DAPI 8C2-siRNA-IMP-a2-a4 V2.00	0	31. siRNA-SC-10 PSPC1-A488 DAPI IMPa4-A546_ag_TileScan_001 (Stage 33 of 49)	00-VYpuGLpardeprXF5tJDsDZ
65455.1	41612.9	0.484913	um	Cell	2	Cell Center of Image Mass	0.000	1.000	185	5	siRNA-SC-10 PSPC1-A488 IMPa4-A546 DAPI 8C2-siRNA-IMP-a2-a4 V2.00	0	31. siRNA-SC-10 PSPC1-A488 DAPI IMPa4-A546_ag_TileScan_001 (Stage 33 of 49)	00-VYpuGLpardeprXF5tJDsDZ
65433.5	41622.1	0.397751	um	Cell	2	Cell Center of Image Mass	0.000	1.000	186	6	siRNA-SC-10 PSPC1-A488 IMPa4-A546 DAPI 8C2-siRNA-IMP-a2-a4 V2.00	0	31. siRNA-SC-10 PSPC1-A488 DAPI IMPa4-A546_ag_TileScan_001 (Stage 33 of 49)	00-VYpuGLpardeprXF5tJDsDZ
65449.9	41645.2	0.461859	um	Cell	2	Cell Center of Image Mass	0.000	1.000	187	7	siRNA-SC-10 PSPC1-A488 IMPa4-A546 DAPI 8C2-siRNA-IMP-a2-a4 V2.00	0	31. siRNA-SC-10 PSPC1-A488 DAPI IMPa4-A546_ag_TileScan_001 (Stage 33 of 49)	00-VYpuGLpardeprXF5tJDsDZ
65421.6	41645.8	0.308536	um	Cell	2	Cell Center of Image Mass	0.000	1.000	188	8	siRNA-SC-10 PSPC1-A488 IMPa4-A546 DAPI 8C2-siRNA-IMP-a2-a4 V2.00	0	31. siRNA-SC-10 PSPC1-A488 DAPI IMPa4-A546_ag_TileScan_001 (Stage 33 of 49)	00-VYpuGLpardeprXF5tJDsDZ
65488.2	41605.8	0.367347	um	Cell	2	Cell Center of Image Mass	0.000	1.000	189	9	siRNA-SC-10 PSPC1-A488 IMPa4-A546 DAPI 8C2-siRNA-IMP-a2-a4 V2.00	0	31. siRNA-SC-10 PSPC1-A488 DAPI IMPa4-A546_ag_TileScan_001 (Stage 33 of 49)	00-VYpuGLpardeprXF5tJDsDZ
65488.3	41632	0.0741579	um	Cell	2	Cell Center of Image Mass	0.000	1.000	190	10	siRNA-SC-10 PSPC1-A488 IMPa4-A546 DAPI 8C2-siRNA-IMP-a2-a4 V2.00	0	31. siRNA-SC-10 PSPC1-A488 DAPI IMPa4-A546_ag_TileScan_001 (Stage 33 of 49)	00-VYpuGLpardeprXF5tJDsDZ
65507.4	41663.8	0.118543	um	Cell	2	Cell Center of Image Mass	0.000	1.000	191	11	siRNA-SC-10 PSPC1-A488 IMPa4-A546 DAPI 8C2-siRNA-IMP-a2-a4 V2.00	0	31. siRNA-SC-10 PSPC1-A488 DAPI IMPa4-A546_ag_TileScan_001 (Stage 33 of 49)	00-VYpuGLpardeprXF5tJDsDZ
65537.5	41666.3	0.0157992	um	Cell	2	Cell Center of Image Mass	0.000	1.000	192	12	siRNA-SC-10 PSPC1-A488 IMPa4-A546 DAPI 8C2-siRNA-IMP-a2-a4 V2.00	0	31. siRNA-SC-10 PSPC1-A488 DAPI IMPa4-A546_ag_TileScan_001 (Stage 33 of 49)	00-VYpuGLpardeprXF5tJDsDZ
65524.2	41600.2	0.281026	um	Cell	2	Cell Center of Image Mass	0.000	1.000	193	13	siRNA-SC-10 PSPC1-A488 IMPa4-A546 DAPI 8C2-siRNA-IMP-a2-a4 V2.00	0	31. siRNA-SC-10 PSPC1-A488 DAPI IMPa4-A546_ag_TileScan_001 (Stage 33 of 49)	00-VYpuGLpardeprXF5tJDsDZ
65542.2	41631.3	0.33526	um	Cell	2	Cell Center of Image Mass	0.000	1.000	194	14	siRNA-SC-10 PSPC1-A488 IMPa4-A546 DAPI 8C2-siRNA-IMP-a2-a4 V2.00	0	31. siRNA-SC-10 PSPC1-A488 DAPI IMPa4-A546_ag_TileScan_001 (Stage 33 of 49)	00-VYpuGLpardeprXF5tJDsDZ
65522.9	41641.6	0.298886	um	Cell	2	Cell Center of Image Mass	0.000	1.000	195	15	siRNA-SC-10 PSPC1-A488 IMPa4-A546 DAPI 8C2-siRNA-IMP-a2-a4 V2.00	0	31. siRNA-SC-10 PSPC1-A488 DAPI IMPa4-A546_ag_TileScan_001 (Stage 33 of 49)	00-VYpuGLpardeprXF5tJDsDZ
65547.6	41607.9	0.57143	um	Cell	2	Cell Center of Image Mass	0.000	1.000	196	16	siRNA-SC-10 PSPC1-A488 IMPa4-A546 DAPI 8C2-siRNA-IMP-a2-a4 V2.00	0	31. siRNA-SC-10 PSPC1-A488 DAPI IMPa4-A546_ag_TileScan_001 (Stage 33 of 49)	00-VYpuGLpardeprXF5tJDsDZ
65481.1	41684.2	0.132163	um	Cell	2	Cell Center of Image Mass	0.000	1.000	197	17	siRNA-SC-10 PSPC1-A488 IMPa4-A546 DAPI 8C2-siRNA-IMP-a2-a4 V2.00	0	31. siRNA-SC-10 PSPC1-A488 DAPI IMPa4-A546_ag_TileScan_001 (Stage 33 of 49)	00-VYpuGLpardeprXF5tJDsDZ
65423.9	41684.2	0.156844	um	Cell	2	Cell Center of Image Mass	0.000	1.000	198	18	siRNA-SC-10 PSPC1-A488 IMPa4-A546 DAPI 8C2-siRNA-IMP-a2-a4 V2.00	0	31. siRNA-SC-10 PSPC1-A488 DAPI IMPa4-A546_ag_TileScan_001 (Stage 33 of 49)	00-VYpuGLpardeprXF5tJDsDZ
65419.8	41719.3	0.151454	um	Cell	2	Cell Center of Image Mass	0.000	1.000	199	19	siRNA-SC-10 PSPC1-A488 IMPa4-A546 DAPI 8C2-siRNA-IMP-a2-a4 V2.00	0	31. siRNA-SC-10 PSPC1-A488 DAPI IMPa4-A546_ag_TileScan_001 (Stage 33 of 49)	00-VYpuGLpardeprXF5tJDsDZ
65467.5	41725	0.421506	um	Cell	2	Cell Center of Image Mass	0.000	1.000	200	20	siRNA-SC-10 PSPC1-A488 IMPa4-A546 DAPI 8C2-siRNA-IMP-a2-a4 V2.00	0	31. siRNA-SC-10 PSPC1-A488 DAPI IMPa4-A546_ag_TileScan_001 (Stage 33 of 49)	00-VYpuGLpardeprXF5tJDsDZ
65453.6	41735.6	0.474082	um	Cell	2	Cell Center of Image Mass	0.000	1.000	201	21	siRNA-SC-10 PSPC1-A488 IMPa4-A546 DAPI 8C2-siRNA-IMP-a2-a4 V2.00	0	31. siRNA-SC-10 PSPC1-A488 DAPI IMPa4-A546_ag_TileScan_001 (Stage 33 of 49)	00-VYpuGLpardeprXF5tJDsDZ
65531.2	41684.6	0.103891	um	Cell	2	Cell Center of Image Mass	0.000	1.000	202	22	siRNA-SC-10 PSPC1-A488 IMPa4-A546 DAPI 8C2-siRNA-IMP-a2-a4 V2.00	0	31. siRNA-SC-10 PSPC1-A488 DAPI IMPa4-A546_ag_TileScan_001 (Stage 33 of 49)	00-VYpuGLpardeprXF5tJDsDZ
65499.1	41694.9	-0.114765	um	Cell	2	Cell Center of Image Mass	0.000	1.000	203	23	siRNA-SC-10 PSPC1-A488 IMPa4-A546 DAPI 8C2-siRNA-IMP-a2-a4 V2.00	0	31. siRNA-SC-10 PSPC1-A488 DAPI IMPa4-A546_ag_TileScan_001 (Stage 33 of 49)	00-VYpuGLpardeprXF5tJDsDZ
65558.2	41702.3	0.605755	um	Cell	2	Cell Center of Image Mass	0.000	1.000	204	24	siRNA-SC-10 PSPC1-A488 IMPa4-A546 DAPI 8C2-siRNA-IMP-a2-a4 V2.00	0	31. siRNA-SC-10 PSPC1-A488 DAPI IMPa4-A546_ag_TileScan_001 (Stage 33 of 49)	00-VYpuGLpardeprXF5tJDsDZ
65490.9	41703.5	0.210131	um	Cell	2	Cell Center of Image Mass	0.000	1.000	205	25	siRNA-SC-10 PSPC1-A488 IMPa4-A546 DAPI 8C2-siRNA-IMP-a2-a4 V2.00	0	31. siRNA-SC-10 PSPC1-A488 DAPI IMPa4-A546_ag_TileScan_001 (Stage 33 of 49)	00-VYpuGLpardeprXF5tJDsDZ
65546.2	41710.2	0.138272	um	Cell	2	Cell Center of Image Mass	0.000	1.000	206	26	siRNA-SC-10 PSPC1-A488 IMPa4-A546 DAPI 8C2-siRNA-IMP-a2-a4 V2.00	0	31. siRNA-SC-10 PSPC1-A488 DAPI IMPa4-A546_ag_TileScan_001 (Stage 33 of 49)	00-VYpuGLpardeprXF5tJDsDZ
65523.5	41709.4	0.133901	um	Cell	2	Cell Center of Image Mass	0.000	1.000	207	27	siRNA-SC-10 PSPC1-A488 IMPa4-A546 DAPI 8C2-siRNA-IMP-a2-a4 V2.00	0	31. siRNA-SC-10 PSPC1-A488 DAPI IMPa4-A546_ag_TileScan_001 (Stage 33 of 49)	00-VYpuGLpardeprXF5tJDsDZ
65528	41734.6	0.141643	um	Cell	2	Cell Center of Image Mass	0.000	1.000	208	28	siRNA-SC-10 PSPC1-A488 IMPa4-A546 DAPI 8C2-siRNA-IMP-a2-a4 V2.00	0	31. siRNA-SC-10 PSPC1-A488 DAPI IMPa4-A546_ag_TileScan_001 (Stage 33 of 49)	00-VYpuGLpardeprXF5tJDsDZ
65556.5	41735.4	0.789564	um	Cell	2	Cell Center of Image Mass	0.000	1.000	209	29	siRNA-SC-10 PSPC1-A488 IMPa4-A546 DAPI 8C2-siRNA-IMP-a2-a4 V2.00	0	31. siRNA-SC-10 PSPC1-A488 DAPI IMPa4-A546_ag_TileScan_001 (Stage 33 of 49)	00-VYpuGLpardeprXF5tJDsDZ
65557.6	41675.2	0.270514	um	Cell	2	Cell Center of Image Mass	0.000	1.000	210	30	siRNA-SC-10 PSPC1-A488 IMPa4-A546 DAPI 8C2-siRNA-IMP-a2-a4 V2.00	0	31. siRNA-SC-10 PSPC1-A488 DAPI IMPa4-A546_ag_TileScan_001 (Stage 33 of 49)	00-VYpuGLpardeprXF5tJDsDZ
65492.9	41738.7	0.292036	um	Cell	2	Cell Center of Image Mass	0.000	1.000	211	31	siRNA-SC-10 PSPC1-A488 IMPa4-A546 DAPI 8C2-siRNA-IMP-a2-a4 V2.00	0	31. siRNA-SC-10 PSPC1-A488 DAPI IMPa4-A546_ag_TileScan_001 (Stage 33 of 49)	00-VYpuGLpardeprXF5tJDsDZ
65556.6	41701.8	0.63163	um	Cell	2	Cell Center of Image Mass	0.000	1.000	212	0	siRNA-SC-10 PSPC1-A488 IMPa4-A546 DAPI 8C2-siRNA-IMP-a2-a4 V2.00	0	31. siRNA-SC-10 PSPC1-A488 DAPI IMPa4-A546_ah_TileScan_001 (Stage 34 of 49)	00-JqbzLDQ7mYA3UJ2DnKBPwJ
65459.7	41599.1	0.224759	um	Cell	2	Cell Center of Image Mass	0.000	1.000	213	1	siRNA-SC-10 PSPC1-A488 IMPa4-A546 DAPI 8C2-siRNA-IMP-a2-a4 V2.00	0	31. siRNA-SC-10 PSPC1-A488 DAPI IMPa4-A546_ah_TileScan_001 (Stage 34 of 49)	00-JqbzLDQ7mYA3UJ2DnKBPwJ
65484.9	41617.1	-0.126336	um	Cell	2	Cell Center of Image Mass	0.000	1.000	214	2	siRNA-SC-10 PSPC1-A488 IMPa4-A546 DAPI 8C2-siRNA-IMP-a2-a4 V2.00	0	31. siRNA-SC-10 PSPC1-A488 DAPI IMPa4-A546_ah_TileScan_001 (Stage 34 of 49)	00-JqbzLDQ7mYA3UJ2DnKBPwJ
65477.6	41645.8	0.0454776	um	Cell	2	Cell Center of Image Mass	0.000	1.000	215	3	siRNA-SC-10 PSPC1-A488 IMPa4-A546 DAPI 8C2-siRNA-IMP-a2-a4 V2.00	0	31. siRNA-SC-10 PSPC1-A488 DAPI IMPa4-A546_ah_TileScan_001 (Stage 34 of 49)	00-JqbzLDQ7mYA3UJ2DnKBPwJ
65444	41657.3	0.180724	um	Cell	2	Cell Center of Image Mass	0.000	1.000	216	4	siRNA-SC-10 PSPC1-A488 IMPa4-A546 DAPI 8C2-siRNA-IMP-a2-a4 V2.00	0	31. siRNA-SC-10 PSPC1-A488 DAPI IMPa4-A546_ah_TileScan_001 (Stage 34 of 49)	00-JqbzLDQ7mYA3UJ2DnKBPwJ
65423.3	41611.9	0.591314	um	Cell	2	Cell Center of Image Mass	0.000	1.000	217	5	siRNA-SC-10 PSPC1-A488 IMPa4-A546 DAPI 8C2-siRNA-IMP-a2-a4 V2.00	0	31. siRNA-SC-10 PSPC1-A488 DAPI IMPa4-A546_ah_TileScan_001 (Stage 34 of 49)	00-JqbzLDQ7mYA3UJ2DnKBPwJ
65445	41630.1	0.0686352	um	Cell	2	Cell Center of Image Mass	0.000	1.000	218	6	siRNA-SC-10 PSPC1-A488 IMPa4-A546 DAPI 8C2-siRNA-IMP-a2-a4 V2.00	0	31. siRNA-SC-10 PSPC1-A488 DAPI IMPa4-A546_ah_TileScan_001 (Stage 34 of 49)	00-JqbzLDQ7mYA3UJ2DnKBPwJ
65501.7	41597	0.395241	um	Cell	2	Cell Center of Image Mass	0.000	1.000	219	7	siRNA-SC-10 PSPC1-A488 IMPa4-A546 DAPI 8C2-siRNA-IMP-a2-a4 V2.00	0	31. siRNA-SC-10 PSPC1-A488 DAPI IMPa4-A546_ah_TileScan_001 (Stage 34 of 49)	00-JqbzLDQ7mYA3UJ2DnKBPwJ
65551.1	41601.8	0.0592763	um	Cell	2	Cell Center of Image Mass	0.000	1.000	220	8	siRNA-SC-10 PSPC1-A488 IMPa4-A546 DAPI 8C2-siRNA-IMP-a2-a4 V2.00	0	31. siRNA-SC-10 PSPC1-A488 DAPI IMPa4-A546_ah_TileScan_001 (Stage 34 of 49)	00-JqbzLDQ7mYA3UJ2DnKBPwJ
65531.3	41615.1	-0.0242275	um	Cell	2	Cell Center of Image Mass	0.000	1.000	221	9	siRNA-SC-10 PSPC1-A488 IMPa4-A546 DAPI 8C2-siRNA-IMP-a2-a4 V2.00	0	31. siRNA-SC-10 PSPC1-A488 DAPI IMPa4-A546_ah_TileScan_001 (Stage 34 of 49)	00-JqbzLDQ7mYA3UJ2DnKBPwJ
65526.7	41627.8	0.0223958	um	Cell	2	Cell Center of Image Mass	0.000	1.000	222	10	siRNA-SC-10 PSPC1-A488 IMPa4-A546 DAPI 8C2-siRNA-IMP-a2-a4 V2.00	0	31. siRNA-SC-10 PSPC1-A488 DAPI IMPa4-A546_ah_TileScan_001 (Stage 34 of 49)	00-JqbzLDQ7mYA3UJ2DnKBPwJ
65548.7	41632.8	0.123007	um	Cell	2	Cell Center of Image Mass	0.000	1.000	223	11	siRNA-SC-10 PSPC1-A488 IMPa4-A546 DAPI 8C2-siRNA-IMP-a2-a4 V2.00	0	31. siRNA-SC-10 PSPC1-A488 DAPI IMPa4-A546_ah_TileScan_001 (Stage 34 of 49)	00-JqbzLDQ7mYA3UJ2DnKBPwJ
65527.3	41649.8	-0.0895127	um	Cell	2	Cell Center of Image Mass	0.000	1.000	224	12	siRNA-SC-10 PSPC1-A488 IMPa4-A546 DAPI 8C2-siRNA-IMP-a2-a4 V2.00	0	31. siRNA-SC-10 PSPC1-A488 DAPI IMPa4-A546_ah_TileScan_001 (Stage 34 of 49)	00-JqbzLDQ7mYA3UJ2DnKBPwJ
65494.9	41658.5	0.222641	um	Cell	2	Cell Center of Image Mass	0.000	1.000	225	13	siRNA-SC-10 PSPC1-A488 IMPa4-A546 DAPI 8C2-siRNA-IMP-a2-a4 V2.00	0	31. siRNA-SC-10 PSPC1-A488 DAPI IMPa4-A546_ah_TileScan_001 (Stage 34 of 49)	00-JqbzLDQ7mYA3UJ2DnKBPwJ
65531.6	41599.9	0.122284	um	Cell	2	Cell Center of Image Mass	0.000	1.000	226	14	siRNA-SC-10 PSPC1-A488 IMPa4-A546 DAPI 8C2-siRNA-IMP-a2-a4 V2.00	0	31. siRNA-SC-10 PSPC1-A488 DAPI IMPa4-A546_ah_TileScan_001 (Stage 34 of 49)	00-JqbzLDQ7mYA3UJ2DnKBPwJ
65427.2	41736.6	0.684081	um	Cell	2	Cell Center of Image Mass	0.000	1.000	227	15	siRNA-SC-10 PSPC1-A488 IMPa4-A546 DAPI 8C2-siRNA-IMP-a2-a4 V2.00	0	31. siRNA-SC-10 PSPC1-A488 DAPI IMPa4-A546_ah_TileScan_001 (Stage 34 of 49)	00-JqbzLDQ7mYA3UJ2DnKBPwJ
65423.8	41677.2	0.0127174	um	Cell	2	Cell Center of Image Mass	0.000	1.000	228	16	siRNA-SC-10 PSPC1-A488 IMPa4-A546 DAPI 8C2-siRNA-IMP-a2-a4 V2.00	0	31. siRNA-SC-10 PSPC1-A488 DAPI IMPa4-A546_ah_TileScan_001 (Stage 34 of 49)	00-JqbzLDQ7mYA3UJ2DnKBPwJ
65468.2	41678.9	0.22878	um	Cell	2	Cell Center of Image Mass	0.000	1.000	229	17	siRNA-SC-10 PSPC1-A488 IMPa4-A546 DAPI 8C2-siRNA-IMP-a2-a4 V2.00	0	31. siRNA-SC-10 PSPC1-A488 DAPI IMPa4-A546_ah_TileScan_001 (Stage 34 of 49)	00-JqbzLDQ7mYA3UJ2DnKBPwJ
65456.9	41695.3	0.162342	um	Cell	2	Cell Center of Image Mass	0.000	1.000	230	18	siRNA-SC-10 PSPC1-A488 IMPa4-A546 DAPI 8C2-siRNA-IMP-a2-a4 V2.00	0	31. siRNA-SC-10 PSPC1-A488 DAPI IMPa4-A546_ah_TileScan_001 (Stage 34 of 49)	00-JqbzLDQ7mYA3UJ2DnKBPwJ
65477.7	41700.4	-0.0218137	um	Cell	2	Cell Center of Image Mass	0.000	1.000	231	19	siRNA-SC-10 PSPC1-A488 IMPa4-A546 DAPI 8C2-siRNA-IMP-a2-a4 V2.00	0	31. siRNA-SC-10 PSPC1-A488 DAPI IMPa4-A546_ah_TileScan_001 (Stage 34 of 49)	00-JqbzLDQ7mYA3UJ2DnKBPwJ
65427.8	41703.1	0.230541	um	Cell	2	Cell Center of Image Mass	0.000	1.000	232	20	siRNA-SC-10 PSPC1-A488 IMPa4-A546 DAPI 8C2-siRNA-IMP-a2-a4 V2.00	0	31. siRNA-SC-10 PSPC1-A488 DAPI IMPa4-A546_ah_TileScan_001 (Stage 34 of 49)	00-JqbzLDQ7mYA3UJ2DnKBPwJ
65466.3	41714	0.307512	um	Cell	2	Cell Center of Image Mass	0.000	1.000	233	21	siRNA-SC-10 PSPC1-A488 IMPa4-A546 DAPI 8C2-siRNA-IMP-a2-a4 V2.00	0	31. siRNA-SC-10 PSPC1-A488 DAPI IMPa4-A546_ah_TileScan_001 (Stage 34 of 49)	00-JqbzLDQ7mYA3UJ2DnKBPwJ
65461.9	41732.1	0.0956804	um	Cell	2	Cell Center of Image Mass	0.000	1.000	234	22	siRNA-SC-10 PSPC1-A488 IMPa4-A546 DAPI 8C2-siRNA-IMP-a2-a4 V2.00	0	31. siRNA-SC-10 PSPC1-A488 DAPI IMPa4-A546_ah_TileScan_001 (Stage 34 of 49)	00-JqbzLDQ7mYA3UJ2DnKBPwJ
65442.1	41674.1	0.342091	um	Cell	2	Cell Center of Image Mass	0.000	1.000	235	23	siRNA-SC-10 PSPC1-A488 IMPa4-A546 DAPI 8C2-siRNA-IMP-a2-a4 V2.00	0	31. siRNA-SC-10 PSPC1-A488 DAPI IMPa4-A546_ah_TileScan_001 (Stage 34 of 49)	00-JqbzLDQ7mYA3UJ2DnKBPwJ
65444.9	41711.3	0.291974	um	Cell	2	Cell Center of Image Mass	0.000	1.000	236	24	siRNA-SC-10 PSPC1-A488 IMPa4-A546 DAPI 8C2-siRNA-IMP-a2-a4 V2.00	0	31. siRNA-SC-10 PSPC1-A488 DAPI IMPa4-A546_ah_TileScan_001 (Stage 34 of 49)	00-JqbzLDQ7mYA3UJ2DnKBPwJ
65505.3	41696.1	0.13375	um	Cell	2	Cell Center of Image Mass	0.000	1.000	237	25	siRNA-SC-10 PSPC1-A488 IMPa4-A546 DAPI 8C2-siRNA-IMP-a2-a4 V2.00	0	31. siRNA-SC-10 PSPC1-A488 DAPI IMPa4-A546_ah_TileScan_001 (Stage 34 of 49)	00-JqbzLDQ7mYA3UJ2DnKBPwJ
65491.5	41716.9	0.32609	um	Cell	2	Cell Center of Image Mass	0.000	1.000	238	26	siRNA-SC-10 PSPC1-A488 IMPa4-A546 DAPI 8C2-siRNA-IMP-a2-a4 V2.00	0	31. siRNA-SC-10 PSPC1-A488 DAPI IMPa4-A546_ah_TileScan_001 (Stage 34 of 49)	00-JqbzLDQ7mYA3UJ2DnKBPwJ
65545	41720.4	0.367723	um	Cell	2	Cell Center of Image Mass	0.000	1.000	239	27	siRNA-SC-10 PSPC1-A488 IMPa4-A546 DAPI 8C2-siRNA-IMP-a2-a4 V2.00	0	31. siRNA-SC-10 PSPC1-A488 DAPI IMPa4-A546_ah_TileScan_001 (Stage 34 of 49)	00-JqbzLDQ7mYA3UJ2DnKBPwJ
65535.9	41694.2	0.407593	um	Cell	2	Cell Center of Image Mass	0.000	1.000	240	28	siRNA-SC-10 PSPC1-A488 IMPa4-A546 DAPI 8C2-siRNA-IMP-a2-a4 V2.00	0	31. siRNA-SC-10 PSPC1-A488 DAPI IMPa4-A546_ah_TileScan_001 (Stage 34 of 49)	00-JqbzLDQ7mYA3UJ2DnKBPwJ
65546.9	41686.9	0.848405	um	Cell	2	Cell Center of Image Mass	0.000	1.000	241	0	siRNA-SC-10 PSPC1-A488 IMPa4-A546 DAPI 8C2-siRNA-IMP-a2-a4 V2.00	0	31. siRNA-SC-10 PSPC1-A488 DAPI IMPa4-A546_ai_TileScan_001 (Stage 35 of 49)	00-2jHxRK4oHFvZoH7kAkdaW7
65423.6	41612.2	0.929506	um	Cell	2	Cell Center of Image Mass	0.000	1.000	242	1	siRNA-SC-10 PSPC1-A488 IMPa4-A546 DAPI 8C2-siRNA-IMP-a2-a4 V2.00	0	31. siRNA-SC-10 PSPC1-A488 DAPI IMPa4-A546_ai_TileScan_001 (Stage 35 of 49)	00-2jHxRK4oHFvZoH7kAkdaW7
65433	41601.4	0.184973	um	Cell	2	Cell Center of Image Mass	0.000	1.000	243	2	siRNA-SC-10 PSPC1-A488 IMPa4-A546 DAPI 8C2-siRNA-IMP-a2-a4 V2.00	0	31. siRNA-SC-10 PSPC1-A488 DAPI IMPa4-A546_ai_TileScan_001 (Stage 35 of 49)	00-2jHxRK4oHFvZoH7kAkdaW7
65452.9	41618.7	0.23418	um	Cell	2	Cell Center of Image Mass	0.000	1.000	244	3	siRNA-SC-10 PSPC1-A488 IMPa4-A546 DAPI 8C2-siRNA-IMP-a2-a4 V2.00	0	31. siRNA-SC-10 PSPC1-A488 DAPI IMPa4-A546_ai_TileScan_001 (Stage 35 of 49)	00-2jHxRK4oHFvZoH7kAkdaW7
65422.2	41637.3	0.997451	um	Cell	2	Cell Center of Image Mass	0.000	1.000	245	4	siRNA-SC-10 PSPC1-A488 IMPa4-A546 DAPI 8C2-siRNA-IMP-a2-a4 V2.00	0	31. siRNA-SC-10 PSPC1-A488 DAPI IMPa4-A546_ai_TileScan_001 (Stage 35 of 49)	00-2jHxRK4oHFvZoH7kAkdaW7
65473.2	41639	0.208078	um	Cell	2	Cell Center of Image Mass	0.000	1.000	246	5	siRNA-SC-10 PSPC1-A488 IMPa4-A546 DAPI 8C2-siRNA-IMP-a2-a4 V2.00	0	31. siRNA-SC-10 PSPC1-A488 DAPI IMPa4-A546_ai_TileScan_001 (Stage 35 of 49)	00-2jHxRK4oHFvZoH7kAkdaW7
65450.7	41652.4	0.213048	um	Cell	2	Cell Center of Image Mass	0.000	1.000	247	6	siRNA-SC-10 PSPC1-A488 IMPa4-A546 DAPI 8C2-siRNA-IMP-a2-a4 V2.00	0	31. siRNA-SC-10 PSPC1-A488 DAPI IMPa4-A546_ai_TileScan_001 (Stage 35 of 49)	00-2jHxRK4oHFvZoH7kAkdaW7
65475.1	41616.4	0.334547	um	Cell	2	Cell Center of Image Mass	0.000	1.000	248	7	siRNA-SC-10 PSPC1-A488 IMPa4-A546 DAPI 8C2-siRNA-IMP-a2-a4 V2.00	0	31. siRNA-SC-10 PSPC1-A488 DAPI IMPa4-A546_ai_TileScan_001 (Stage 35 of 49)	00-2jHxRK4oHFvZoH7kAkdaW7
65556.1	41668.8	0.0943939	um	Cell	2	Cell Center of Image Mass	0.000	1.000	249	8	siRNA-SC-10 PSPC1-A488 IMPa4-A546 DAPI 8C2-siRNA-IMP-a2-a4 V2.00	0	31. siRNA-SC-10 PSPC1-A488 DAPI IMPa4-A546_ai_TileScan_001 (Stage 35 of 49)	00-2jHxRK4oHFvZoH7kAkdaW7
65512.9	41599.7	0.474667	um	Cell	2	Cell Center of Image Mass	0.000	1.000	250	9	siRNA-SC-10 PSPC1-A488 IMPa4-A546 DAPI 8C2-siRNA-IMP-a2-a4 V2.00	0	31. siRNA-SC-10 PSPC1-A488 DAPI IMPa4-A546_ai_TileScan_001 (Stage 35 of 49)	00-2jHxRK4oHFvZoH7kAkdaW7
65497.9	41602.8	0.452301	um	Cell	2	Cell Center of Image Mass	0.000	1.000	251	10	siRNA-SC-10 PSPC1-A488 IMPa4-A546 DAPI 8C2-siRNA-IMP-a2-a4 V2.00	0	31. siRNA-SC-10 PSPC1-A488 DAPI IMPa4-A546_ai_TileScan_001 (Stage 35 of 49)	00-2jHxRK4oHFvZoH7kAkdaW7
65529.2	41620.3	0.542054	um	Cell	2	Cell Center of Image Mass	0.000	1.000	252	11	siRNA-SC-10 PSPC1-A488 IMPa4-A546 DAPI 8C2-siRNA-IMP-a2-a4 V2.00	0	31. siRNA-SC-10 PSPC1-A488 DAPI IMPa4-A546_ai_TileScan_001 (Stage 35 of 49)	00-2jHxRK4oHFvZoH7kAkdaW7
65555.1	41632.5	0.366637	um	Cell	2	Cell Center of Image Mass	0.000	1.000	253	12	siRNA-SC-10 PSPC1-A488 IMPa4-A546 DAPI 8C2-siRNA-IMP-a2-a4 V2.00	0	31. siRNA-SC-10 PSPC1-A488 DAPI IMPa4-A546_ai_TileScan_001 (Stage 35 of 49)	00-2jHxRK4oHFvZoH7kAkdaW7
65485.1	41651	0.319618	um	Cell	2	Cell Center of Image Mass	0.000	1.000	254	13	siRNA-SC-10 PSPC1-A488 IMPa4-A546 DAPI 8C2-siRNA-IMP-a2-a4 V2.00	0	31. siRNA-SC-10 PSPC1-A488 DAPI IMPa4-A546_ai_TileScan_001 (Stage 35 of 49)	00-2jHxRK4oHFvZoH7kAkdaW7
65546	41598.8	0.440731	um	Cell	2	Cell Center of Image Mass	0.000	1.000	255	14	siRNA-SC-10 PSPC1-A488 IMPa4-A546 DAPI 8C2-siRNA-IMP-a2-a4 V2.00	0	31. siRNA-SC-10 PSPC1-A488 DAPI IMPa4-A546_ai_TileScan_001 (Stage 35 of 49)	00-2jHxRK4oHFvZoH7kAkdaW7
65556.6	41606.3	0.727502	um	Cell	2	Cell Center of Image Mass	0.000	1.000	256	15	siRNA-SC-10 PSPC1-A488 IMPa4-A546 DAPI 8C2-siRNA-IMP-a2-a4 V2.00	0	31. siRNA-SC-10 PSPC1-A488 DAPI IMPa4-A546_ai_TileScan_001 (Stage 35 of 49)	00-2jHxRK4oHFvZoH7kAkdaW7
65501.9	41659.9	0.716244	um	Cell	2	Cell Center of Image Mass	0.000	1.000	257	16	siRNA-SC-10 PSPC1-A488 IMPa4-A546 DAPI 8C2-siRNA-IMP-a2-a4 V2.00	0	31. siRNA-SC-10 PSPC1-A488 DAPI IMPa4-A546_ai_TileScan_001 (Stage 35 of 49)	00-2jHxRK4oHFvZoH7kAkdaW7
65460.8	41709.3	0.181443	um	Cell	2	Cell Center of Image Mass	0.000	1.000	258	17	siRNA-SC-10 PSPC1-A488 IMPa4-A546 DAPI 8C2-siRNA-IMP-a2-a4 V2.00	0	31. siRNA-SC-10 PSPC1-A488 DAPI IMPa4-A546_ai_TileScan_001 (Stage 35 of 49)	00-2jHxRK4oHFvZoH7kAkdaW7
65451.1	41731.6	0.116074	um	Cell	2	Cell Center of Image Mass	0.000	1.000	259	18	siRNA-SC-10 PSPC1-A488 IMPa4-A546 DAPI 8C2-siRNA-IMP-a2-a4 V2.00	0	31. siRNA-SC-10 PSPC1-A488 DAPI IMPa4-A546_ai_TileScan_001 (Stage 35 of 49)	00-2jHxRK4oHFvZoH7kAkdaW7
65432.6	41704	0.149882	um	Cell	2	Cell Center of Image Mass	0.000	1.000	260	19	siRNA-SC-10 PSPC1-A488 IMPa4-A546 DAPI 8C2-siRNA-IMP-a2-a4 V2.00	0	31. siRNA-SC-10 PSPC1-A488 DAPI IMPa4-A546_ai_TileScan_001 (Stage 35 of 49)	00-2jHxRK4oHFvZoH7kAkdaW7
65423.8	41720.4	1.06823	um	Cell	2	Cell Center of Image Mass	0.000	1.000	261	20	siRNA-SC-10 PSPC1-A488 IMPa4-A546 DAPI 8C2-siRNA-IMP-a2-a4 V2.00	0	31. siRNA-SC-10 PSPC1-A488 DAPI IMPa4-A546_ai_TileScan_001 (Stage 35 of 49)	00-2jHxRK4oHFvZoH7kAkdaW7
65500.9	41699.7	0.0729248	um	Cell	2	Cell Center of Image Mass	0.000	1.000	262	21	siRNA-SC-10 PSPC1-A488 IMPa4-A546 DAPI 8C2-siRNA-IMP-a2-a4 V2.00	0	31. siRNA-SC-10 PSPC1-A488 DAPI IMPa4-A546_ai_TileScan_001 (Stage 35 of 49)	00-2jHxRK4oHFvZoH7kAkdaW7
65487.3	41735	0.138468	um	Cell	2	Cell Center of Image Mass	0.000	1.000	263	22	siRNA-SC-10 PSPC1-A488 IMPa4-A546 DAPI 8C2-siRNA-IMP-a2-a4 V2.00	0	31. siRNA-SC-10 PSPC1-A488 DAPI IMPa4-A546_ai_TileScan_001 (Stage 35 of 49)	00-2jHxRK4oHFvZoH7kAkdaW7
65526.2	41672.5	0.122928	um	Cell	2	Cell Center of Image Mass	0.000	1.000	264	23	siRNA-SC-10 PSPC1-A488 IMPa4-A546 DAPI 8C2-siRNA-IMP-a2-a4 V2.00	0	31. siRNA-SC-10 PSPC1-A488 DAPI IMPa4-A546_ai_TileScan_001 (Stage 35 of 49)	00-2jHxRK4oHFvZoH7kAkdaW7
65557	41703.8	0.653969	um	Cell	2	Cell Center of Image Mass	0.000	1.000	265	24	siRNA-SC-10 PSPC1-A488 IMPa4-A546 DAPI 8C2-siRNA-IMP-a2-a4 V2.00	0	31. siRNA-SC-10 PSPC1-A488 DAPI IMPa4-A546_ai_TileScan_001 (Stage 35 of 49)	00-2jHxRK4oHFvZoH7kAkdaW7
65548.1	41737.2	0.526658	um	Cell	2	Cell Center of Image Mass	0.000	1.000	266	25	siRNA-SC-10 PSPC1-A488 IMPa4-A546 DAPI 8C2-siRNA-IMP-a2-a4 V2.00	0	31. siRNA-SC-10 PSPC1-A488 DAPI IMPa4-A546_ai_TileScan_001 (Stage 35 of 49)	00-2jHxRK4oHFvZoH7kAkdaW7
65424	41603.4	0.0652701	um	Cell	2	Cell Center of Image Mass	0.000	1.000	267	0	siRNA-SC-10 PSPC1-A488 IMPa4-A546 DAPI 8C2-siRNA-IMP-a2-a4 V2.00	0	31. siRNA-SC-10 PSPC1-A488 DAPI IMPa4-A546_aj_TileScan_001 (Stage 36 of 49)	00-FKvKgehfg63mxKebJb7hRJ
65432.9	41600.8	-0.180404	um	Cell	2	Cell Center of Image Mass	0.000	1.000	268	1	siRNA-SC-10 PSPC1-A488 IMPa4-A546 DAPI 8C2-siRNA-IMP-a2-a4 V2.00	0	31. siRNA-SC-10 PSPC1-A488 DAPI IMPa4-A546_aj_TileScan_001 (Stage 36 of 49)	00-FKvKgehfg63mxKebJb7hRJ
65435.2	41636.9	-0.118599	um	Cell	2	Cell Center of Image Mass	0.000	1.000	269	2	siRNA-SC-10 PSPC1-A488 IMPa4-A546 DAPI 8C2-siRNA-IMP-a2-a4 V2.00	0	31. siRNA-SC-10 PSPC1-A488 DAPI IMPa4-A546_aj_TileScan_001 (Stage 36 of 49)	00-FKvKgehfg63mxKebJb7hRJ
65426.9	41666.7	-0.0554865	um	Cell	2	Cell Center of Image Mass	0.000	1.000	270	3	siRNA-SC-10 PSPC1-A488 IMPa4-A546 DAPI 8C2-siRNA-IMP-a2-a4 V2.00	0	31. siRNA-SC-10 PSPC1-A488 DAPI IMPa4-A546_aj_TileScan_001 (Stage 36 of 49)	00-FKvKgehfg63mxKebJb7hRJ
65453.9	41628.1	0.130829	um	Cell	2	Cell Center of Image Mass	0.000	1.000	271	4	siRNA-SC-10 PSPC1-A488 IMPa4-A546 DAPI 8C2-siRNA-IMP-a2-a4 V2.00	0	31. siRNA-SC-10 PSPC1-A488 DAPI IMPa4-A546_aj_TileScan_001 (Stage 36 of 49)	00-FKvKgehfg63mxKebJb7hRJ
65478.2	41620.5	0.0419704	um	Cell	2	Cell Center of Image Mass	0.000	1.000	272	5	siRNA-SC-10 PSPC1-A488 IMPa4-A546 DAPI 8C2-siRNA-IMP-a2-a4 V2.00	0	31. siRNA-SC-10 PSPC1-A488 DAPI IMPa4-A546_aj_TileScan_001 (Stage 36 of 49)	00-FKvKgehfg63mxKebJb7hRJ
65463.2	41639.1	0.347038	um	Cell	2	Cell Center of Image Mass	0.000	1.000	273	6	siRNA-SC-10 PSPC1-A488 IMPa4-A546 DAPI 8C2-siRNA-IMP-a2-a4 V2.00	0	31. siRNA-SC-10 PSPC1-A488 DAPI IMPa4-A546_aj_TileScan_001 (Stage 36 of 49)	00-FKvKgehfg63mxKebJb7hRJ
65481.1	41643	0.283953	um	Cell	2	Cell Center of Image Mass	0.000	1.000	274	7	siRNA-SC-10 PSPC1-A488 IMPa4-A546 DAPI 8C2-siRNA-IMP-a2-a4 V2.00	0	31. siRNA-SC-10 PSPC1-A488 DAPI IMPa4-A546_aj_TileScan_001 (Stage 36 of 49)	00-FKvKgehfg63mxKebJb7hRJ
65495.8	41598.6	0.830052	um	Cell	2	Cell Center of Image Mass	0.000	1.000	275	8	siRNA-SC-10 PSPC1-A488 IMPa4-A546 DAPI 8C2-siRNA-IMP-a2-a4 V2.00	0	31. siRNA-SC-10 PSPC1-A488 DAPI IMPa4-A546_aj_TileScan_001 (Stage 36 of 49)	00-FKvKgehfg63mxKebJb7hRJ
65538.4	41597.4	0.581146	um	Cell	2	Cell Center of Image Mass	0.000	1.000	276	9	siRNA-SC-10 PSPC1-A488 IMPa4-A546 DAPI 8C2-siRNA-IMP-a2-a4 V2.00	0	31. siRNA-SC-10 PSPC1-A488 DAPI IMPa4-A546_aj_TileScan_001 (Stage 36 of 49)	00-FKvKgehfg63mxKebJb7hRJ
65557.6	41598.2	0.312966	um	Cell	2	Cell Center of Image Mass	0.000	1.000	277	10	siRNA-SC-10 PSPC1-A488 IMPa4-A546 DAPI 8C2-siRNA-IMP-a2-a4 V2.00	0	31. siRNA-SC-10 PSPC1-A488 DAPI IMPa4-A546_aj_TileScan_001 (Stage 36 of 49)	00-FKvKgehfg63mxKebJb7hRJ
65512.3	41606.3	0.0916015	um	Cell	2	Cell Center of Image Mass	0.000	1.000	278	11	siRNA-SC-10 PSPC1-A488 IMPa4-A546 DAPI 8C2-siRNA-IMP-a2-a4 V2.00	0	31. siRNA-SC-10 PSPC1-A488 DAPI IMPa4-A546_aj_TileScan_001 (Stage 36 of 49)	00-FKvKgehfg63mxKebJb7hRJ
65544.2	41622.3	0.125689	um	Cell	2	Cell Center of Image Mass	0.000	1.000	279	12	siRNA-SC-10 PSPC1-A488 IMPa4-A546 DAPI 8C2-siRNA-IMP-a2-a4 V2.00	0	31. siRNA-SC-10 PSPC1-A488 DAPI IMPa4-A546_aj_TileScan_001 (Stage 36 of 49)	00-FKvKgehfg63mxKebJb7hRJ
65521.7	41633.6	0.183799	um	Cell	2	Cell Center of Image Mass	0.000	1.000	280	13	siRNA-SC-10 PSPC1-A488 IMPa4-A546 DAPI 8C2-siRNA-IMP-a2-a4 V2.00	0	31. siRNA-SC-10 PSPC1-A488 DAPI IMPa4-A546_aj_TileScan_001 (Stage 36 of 49)	00-FKvKgehfg63mxKebJb7hRJ
65557.9	41641.2	0.169865	um	Cell	2	Cell Center of Image Mass	0.000	1.000	281	14	siRNA-SC-10 PSPC1-A488 IMPa4-A546 DAPI 8C2-siRNA-IMP-a2-a4 V2.00	0	31. siRNA-SC-10 PSPC1-A488 DAPI IMPa4-A546_aj_TileScan_001 (Stage 36 of 49)	00-FKvKgehfg63mxKebJb7hRJ
65532.1	41658.9	0.0857107	um	Cell	2	Cell Center of Image Mass	0.000	1.000	282	15	siRNA-SC-10 PSPC1-A488 IMPa4-A546 DAPI 8C2-siRNA-IMP-a2-a4 V2.00	0	31. siRNA-SC-10 PSPC1-A488 DAPI IMPa4-A546_aj_TileScan_001 (Stage 36 of 49)	00-FKvKgehfg63mxKebJb7hRJ
65507.2	41619.2	0.231963	um	Cell	2	Cell Center of Image Mass	0.000	1.000	283	16	siRNA-SC-10 PSPC1-A488 IMPa4-A546 DAPI 8C2-siRNA-IMP-a2-a4 V2.00	0	31. siRNA-SC-10 PSPC1-A488 DAPI IMPa4-A546_aj_TileScan_001 (Stage 36 of 49)	00-FKvKgehfg63mxKebJb7hRJ
65498.2	41634.9	0.342095	um	Cell	2	Cell Center of Image Mass	0.000	1.000	284	17	siRNA-SC-10 PSPC1-A488 IMPa4-A546 DAPI 8C2-siRNA-IMP-a2-a4 V2.00	0	31. siRNA-SC-10 PSPC1-A488 DAPI IMPa4-A546_aj_TileScan_001 (Stage 36 of 49)	00-FKvKgehfg63mxKebJb7hRJ
65506.7	41646.9	0.341132	um	Cell	2	Cell Center of Image Mass	0.000	1.000	285	18	siRNA-SC-10 PSPC1-A488 IMPa4-A546 DAPI 8C2-siRNA-IMP-a2-a4 V2.00	0	31. siRNA-SC-10 PSPC1-A488 DAPI IMPa4-A546_aj_TileScan_001 (Stage 36 of 49)	00-FKvKgehfg63mxKebJb7hRJ
65512	41659.4	0.198067	um	Cell	2	Cell Center of Image Mass	0.000	1.000	286	19	siRNA-SC-10 PSPC1-A488 IMPa4-A546 DAPI 8C2-siRNA-IMP-a2-a4 V2.00	0	31. siRNA-SC-10 PSPC1-A488 DAPI IMPa4-A546_aj_TileScan_001 (Stage 36 of 49)	00-FKvKgehfg63mxKebJb7hRJ
65482.6	41699.8	-0.159539	um	Cell	2	Cell Center of Image Mass	0.000	1.000	287	20	siRNA-SC-10 PSPC1-A488 IMPa4-A546 DAPI 8C2-siRNA-IMP-a2-a4 V2.00	0	31. siRNA-SC-10 PSPC1-A488 DAPI IMPa4-A546_aj_TileScan_001 (Stage 36 of 49)	00-FKvKgehfg63mxKebJb7hRJ
65426.9	41679.3	-0.227882	um	Cell	2	Cell Center of Image Mass	0.000	1.000	288	21	siRNA-SC-10 PSPC1-A488 IMPa4-A546 DAPI 8C2-siRNA-IMP-a2-a4 V2.00	0	31. siRNA-SC-10 PSPC1-A488 DAPI IMPa4-A546_aj_TileScan_001 (Stage 36 of 49)	00-FKvKgehfg63mxKebJb7hRJ
65440.2	41719.7	0.192897	um	Cell	2	Cell Center of Image Mass	0.000	1.000	289	22	siRNA-SC-10 PSPC1-A488 IMPa4-A546 DAPI 8C2-siRNA-IMP-a2-a4 V2.00	0	31. siRNA-SC-10 PSPC1-A488 DAPI IMPa4-A546_aj_TileScan_001 (Stage 36 of 49)	00-FKvKgehfg63mxKebJb7hRJ
65482.4	41725.2	0.000330135	um	Cell	2	Cell Center of Image Mass	0.000	1.000	290	23	siRNA-SC-10 PSPC1-A488 IMPa4-A546 DAPI 8C2-siRNA-IMP-a2-a4 V2.00	0	31. siRNA-SC-10 PSPC1-A488 DAPI IMPa4-A546_aj_TileScan_001 (Stage 36 of 49)	00-FKvKgehfg63mxKebJb7hRJ
65454.1	41735.4	0.658138	um	Cell	2	Cell Center of Image Mass	0.000	1.000	291	24	siRNA-SC-10 PSPC1-A488 IMPa4-A546 DAPI 8C2-siRNA-IMP-a2-a4 V2.00	0	31. siRNA-SC-10 PSPC1-A488 DAPI IMPa4-A546_aj_TileScan_001 (Stage 36 of 49)	00-FKvKgehfg63mxKebJb7hRJ
65427.1	41732	0.0864894	um	Cell	2	Cell Center of Image Mass	0.000	1.000	292	25	siRNA-SC-10 PSPC1-A488 IMPa4-A546 DAPI 8C2-siRNA-IMP-a2-a4 V2.00	0	31. siRNA-SC-10 PSPC1-A488 DAPI IMPa4-A546_aj_TileScan_001 (Stage 36 of 49)	00-FKvKgehfg63mxKebJb7hRJ
65519.5	41680.8	0.0938055	um	Cell	2	Cell Center of Image Mass	0.000	1.000	293	26	siRNA-SC-10 PSPC1-A488 IMPa4-A546 DAPI 8C2-siRNA-IMP-a2-a4 V2.00	0	31. siRNA-SC-10 PSPC1-A488 DAPI IMPa4-A546_aj_TileScan_001 (Stage 36 of 49)	00-FKvKgehfg63mxKebJb7hRJ
65555.3	41674.3	-0.167459	um	Cell	2	Cell Center of Image Mass	0.000	1.000	294	27	siRNA-SC-10 PSPC1-A488 IMPa4-A546 DAPI 8C2-siRNA-IMP-a2-a4 V2.00	0	31. siRNA-SC-10 PSPC1-A488 DAPI IMPa4-A546_aj_TileScan_001 (Stage 36 of 49)	00-FKvKgehfg63mxKebJb7hRJ
65532.1	41672.1	-0.112939	um	Cell	2	Cell Center of Image Mass	0.000	1.000	295	28	siRNA-SC-10 PSPC1-A488 IMPa4-A546 DAPI 8C2-siRNA-IMP-a2-a4 V2.00	0	31. siRNA-SC-10 PSPC1-A488 DAPI IMPa4-A546_aj_TileScan_001 (Stage 36 of 49)	00-FKvKgehfg63mxKebJb7hRJ
65537.7	41680.1	-0.161075	um	Cell	2	Cell Center of Image Mass	0.000	1.000	296	29	siRNA-SC-10 PSPC1-A488 IMPa4-A546 DAPI 8C2-siRNA-IMP-a2-a4 V2.00	0	31. siRNA-SC-10 PSPC1-A488 DAPI IMPa4-A546_aj_TileScan_001 (Stage 36 of 49)	00-FKvKgehfg63mxKebJb7hRJ
65559.6	41706.5	0.307977	um	Cell	2	Cell Center of Image Mass	0.000	1.000	297	30	siRNA-SC-10 PSPC1-A488 IMPa4-A546 DAPI 8C2-siRNA-IMP-a2-a4 V2.00	0	31. siRNA-SC-10 PSPC1-A488 DAPI IMPa4-A546_aj_TileScan_001 (Stage 36 of 49)	00-FKvKgehfg63mxKebJb7hRJ
65518.6	41718	0.0384618	um	Cell	2	Cell Center of Image Mass	0.000	1.000	298	31	siRNA-SC-10 PSPC1-A488 IMPa4-A546 DAPI 8C2-siRNA-IMP-a2-a4 V2.00	0	31. siRNA-SC-10 PSPC1-A488 DAPI IMPa4-A546_aj_TileScan_001 (Stage 36 of 49)	00-FKvKgehfg63mxKebJb7hRJ
65475	41665.5	0.0962545	um	Cell	2	Cell Center of Image Mass	0.000	1.000	299	32	siRNA-SC-10 PSPC1-A488 IMPa4-A546 DAPI 8C2-siRNA-IMP-a2-a4 V2.00	0	31. siRNA-SC-10 PSPC1-A488 DAPI IMPa4-A546_aj_TileScan_001 (Stage 36 of 49)	00-FKvKgehfg63mxKebJb7hRJ
65549.4	41706.3	0.390463	um	Cell	2	Cell Center of Image Mass	0.000	1.000	300	33	siRNA-SC-10 PSPC1-A488 IMPa4-A546 DAPI 8C2-siRNA-IMP-a2-a4 V2.00	0	31. siRNA-SC-10 PSPC1-A488 DAPI IMPa4-A546_aj_TileScan_001 (Stage 36 of 49)	00-FKvKgehfg63mxKebJb7hRJ
65556.9	41733.2	0.238485	um	Cell	2	Cell Center of Image Mass	0.000	1.000	301	34	siRNA-SC-10 PSPC1-A488 IMPa4-A546 DAPI 8C2-siRNA-IMP-a2-a4 V2.00	0	31. siRNA-SC-10 PSPC1-A488 DAPI IMPa4-A546_aj_TileScan_001 (Stage 36 of 49)	00-FKvKgehfg63mxKebJb7hRJ
65544.3	41694.2	0.687365	um	Cell	2	Cell Center of Image Mass	0.000	1.000	302	35	siRNA-SC-10 PSPC1-A488 IMPa4-A546 DAPI 8C2-siRNA-IMP-a2-a4 V2.00	0	31. siRNA-SC-10 PSPC1-A488 DAPI IMPa4-A546_aj_TileScan_001 (Stage 36 of 49)	00-FKvKgehfg63mxKebJb7hRJ
65466.4	41631.7	-0.243635	um	Cell	2	Cell Center of Image Mass	0.000	1.000	303	0	siRNA-SC-10 PSPC1-A488 IMPa4-A546 DAPI 8C2-siRNA-IMP-a2-a4 V2.00	0	31. siRNA-SC-10 PSPC1-A488 DAPI IMPa4-A546_ak_TileScan_001 (Stage 37 of 49)	00-NzkPxPtk2EGhJ7GhYD6qqH
65435.3	41598.3	-0.206198	um	Cell	2	Cell Center of Image Mass	0.000	1.000	304	1	siRNA-SC-10 PSPC1-A488 IMPa4-A546 DAPI 8C2-siRNA-IMP-a2-a4 V2.00	0	31. siRNA-SC-10 PSPC1-A488 DAPI IMPa4-A546_ak_TileScan_001 (Stage 37 of 49)	00-NzkPxPtk2EGhJ7GhYD6qqH
65478.8	41597.6	-0.240214	um	Cell	2	Cell Center of Image Mass	0.000	1.000	305	2	siRNA-SC-10 PSPC1-A488 IMPa4-A546 DAPI 8C2-siRNA-IMP-a2-a4 V2.00	0	31. siRNA-SC-10 PSPC1-A488 DAPI IMPa4-A546_ak_TileScan_001 (Stage 37 of 49)	00-NzkPxPtk2EGhJ7GhYD6qqH
65420.7	41623.6	-0.129217	um	Cell	2	Cell Center of Image Mass	0.000	1.000	306	3	siRNA-SC-10 PSPC1-A488 IMPa4-A546 DAPI 8C2-siRNA-IMP-a2-a4 V2.00	0	31. siRNA-SC-10 PSPC1-A488 DAPI IMPa4-A546_ak_TileScan_001 (Stage 37 of 49)	00-NzkPxPtk2EGhJ7GhYD6qqH
65435.9	41641.8	-0.115535	um	Cell	2	Cell Center of Image Mass	0.000	1.000	307	4	siRNA-SC-10 PSPC1-A488 IMPa4-A546 DAPI 8C2-siRNA-IMP-a2-a4 V2.00	0	31. siRNA-SC-10 PSPC1-A488 DAPI IMPa4-A546_ak_TileScan_001 (Stage 37 of 49)	00-NzkPxPtk2EGhJ7GhYD6qqH
65444.4	41656.4	-0.125	um	Cell	2	Cell Center of Image Mass	0.000	1.000	308	5	siRNA-SC-10 PSPC1-A488 IMPa4-A546 DAPI 8C2-siRNA-IMP-a2-a4 V2.00	0	31. siRNA-SC-10 PSPC1-A488 DAPI IMPa4-A546_ak_TileScan_001 (Stage 37 of 49)	00-NzkPxPtk2EGhJ7GhYD6qqH
65557.3	41602.5	0.190731	um	Cell	2	Cell Center of Image Mass	0.000	1.000	309	6	siRNA-SC-10 PSPC1-A488 IMPa4-A546 DAPI 8C2-siRNA-IMP-a2-a4 V2.00	0	31. siRNA-SC-10 PSPC1-A488 DAPI IMPa4-A546_ak_TileScan_001 (Stage 37 of 49)	00-NzkPxPtk2EGhJ7GhYD6qqH
65527.7	41610.5	-0.172551	um	Cell	2	Cell Center of Image Mass	0.000	1.000	310	7	siRNA-SC-10 PSPC1-A488 IMPa4-A546 DAPI 8C2-siRNA-IMP-a2-a4 V2.00	0	31. siRNA-SC-10 PSPC1-A488 DAPI IMPa4-A546_ak_TileScan_001 (Stage 37 of 49)	00-NzkPxPtk2EGhJ7GhYD6qqH
65510.7	41632.6	-0.237643	um	Cell	2	Cell Center of Image Mass	0.000	1.000	311	8	siRNA-SC-10 PSPC1-A488 IMPa4-A546 DAPI 8C2-siRNA-IMP-a2-a4 V2.00	0	31. siRNA-SC-10 PSPC1-A488 DAPI IMPa4-A546_ak_TileScan_001 (Stage 37 of 49)	00-NzkPxPtk2EGhJ7GhYD6qqH
65545.4	41632.8	-0.21571	um	Cell	2	Cell Center of Image Mass	0.000	1.000	312	9	siRNA-SC-10 PSPC1-A488 IMPa4-A546 DAPI 8C2-siRNA-IMP-a2-a4 V2.00	0	31. siRNA-SC-10 PSPC1-A488 DAPI IMPa4-A546_ak_TileScan_001 (Stage 37 of 49)	00-NzkPxPtk2EGhJ7GhYD6qqH
65530.9	41648.4	-0.165571	um	Cell	2	Cell Center of Image Mass	0.000	1.000	313	10	siRNA-SC-10 PSPC1-A488 IMPa4-A546 DAPI 8C2-siRNA-IMP-a2-a4 V2.00	0	31. siRNA-SC-10 PSPC1-A488 DAPI IMPa4-A546_ak_TileScan_001 (Stage 37 of 49)	00-NzkPxPtk2EGhJ7GhYD6qqH
65493.5	41614.2	-0.172505	um	Cell	2	Cell Center of Image Mass	0.000	1.000	314	11	siRNA-SC-10 PSPC1-A488 IMPa4-A546 DAPI 8C2-siRNA-IMP-a2-a4 V2.00	0	31. siRNA-SC-10 PSPC1-A488 DAPI IMPa4-A546_ak_TileScan_001 (Stage 37 of 49)	00-NzkPxPtk2EGhJ7GhYD6qqH
65556	41651.9	-0.0483583	um	Cell	2	Cell Center of Image Mass	0.000	1.000	315	12	siRNA-SC-10 PSPC1-A488 IMPa4-A546 DAPI 8C2-siRNA-IMP-a2-a4 V2.00	0	31. siRNA-SC-10 PSPC1-A488 DAPI IMPa4-A546_ak_TileScan_001 (Stage 37 of 49)	00-NzkPxPtk2EGhJ7GhYD6qqH
65434.1	41676.7	-0.334285	um	Cell	2	Cell Center of Image Mass	0.000	1.000	316	13	siRNA-SC-10 PSPC1-A488 IMPa4-A546 DAPI 8C2-siRNA-IMP-a2-a4 V2.00	0	31. siRNA-SC-10 PSPC1-A488 DAPI IMPa4-A546_ak_TileScan_001 (Stage 37 of 49)	00-NzkPxPtk2EGhJ7GhYD6qqH
65417.5	41678.8	-0.030619	um	Cell	2	Cell Center of Image Mass	0.000	1.000	317	14	siRNA-SC-10 PSPC1-A488 IMPa4-A546 DAPI 8C2-siRNA-IMP-a2-a4 V2.00	0	31. siRNA-SC-10 PSPC1-A488 DAPI IMPa4-A546_ak_TileScan_001 (Stage 37 of 49)	00-NzkPxPtk2EGhJ7GhYD6qqH
65441	41708.7	-0.217563	um	Cell	2	Cell Center of Image Mass	0.000	1.000	318	15	siRNA-SC-10 PSPC1-A488 IMPa4-A546 DAPI 8C2-siRNA-IMP-a2-a4 V2.00	0	31. siRNA-SC-10 PSPC1-A488 DAPI IMPa4-A546_ak_TileScan_001 (Stage 37 of 49)	00-NzkPxPtk2EGhJ7GhYD6qqH
65480.5	41715.1	-0.192697	um	Cell	2	Cell Center of Image Mass	0.000	1.000	319	16	siRNA-SC-10 PSPC1-A488 IMPa4-A546 DAPI 8C2-siRNA-IMP-a2-a4 V2.00	0	31. siRNA-SC-10 PSPC1-A488 DAPI IMPa4-A546_ak_TileScan_001 (Stage 37 of 49)	00-NzkPxPtk2EGhJ7GhYD6qqH
65470.3	41735.4	-0.275687	um	Cell	2	Cell Center of Image Mass	0.000	1.000	320	17	siRNA-SC-10 PSPC1-A488 IMPa4-A546 DAPI 8C2-siRNA-IMP-a2-a4 V2.00	0	31. siRNA-SC-10 PSPC1-A488 DAPI IMPa4-A546_ak_TileScan_001 (Stage 37 of 49)	00-NzkPxPtk2EGhJ7GhYD6qqH
65487.2	41674.5	-0.131007	um	Cell	2	Cell Center of Image Mass	0.000	1.000	321	18	siRNA-SC-10 PSPC1-A488 IMPa4-A546 DAPI 8C2-siRNA-IMP-a2-a4 V2.00	0	31. siRNA-SC-10 PSPC1-A488 DAPI IMPa4-A546_ak_TileScan_001 (Stage 37 of 49)	00-NzkPxPtk2EGhJ7GhYD6qqH
65434.4	41734.4	-0.0985058	um	Cell	2	Cell Center of Image Mass	0.000	1.000	322	19	siRNA-SC-10 PSPC1-A488 IMPa4-A546 DAPI 8C2-siRNA-IMP-a2-a4 V2.00	0	31. siRNA-SC-10 PSPC1-A488 DAPI IMPa4-A546_ak_TileScan_001 (Stage 37 of 49)	00-NzkPxPtk2EGhJ7GhYD6qqH
65419.7	41695	0.397086	um	Cell	2	Cell Center of Image Mass	0.000	1.000	323	20	siRNA-SC-10 PSPC1-A488 IMPa4-A546 DAPI 8C2-siRNA-IMP-a2-a4 V2.00	0	31. siRNA-SC-10 PSPC1-A488 DAPI IMPa4-A546_ak_TileScan_001 (Stage 37 of 49)	00-NzkPxPtk2EGhJ7GhYD6qqH
65422.8	41707.6	0.0714733	um	Cell	2	Cell Center of Image Mass	0.000	1.000	324	21	siRNA-SC-10 PSPC1-A488 IMPa4-A546 DAPI 8C2-siRNA-IMP-a2-a4 V2.00	0	31. siRNA-SC-10 PSPC1-A488 DAPI IMPa4-A546_ak_TileScan_001 (Stage 37 of 49)	00-NzkPxPtk2EGhJ7GhYD6qqH
65552.8	41674.9	0.475942	um	Cell	2	Cell Center of Image Mass	0.000	1.000	325	22	siRNA-SC-10 PSPC1-A488 IMPa4-A546 DAPI 8C2-siRNA-IMP-a2-a4 V2.00	0	31. siRNA-SC-10 PSPC1-A488 DAPI IMPa4-A546_ak_TileScan_001 (Stage 37 of 49)	00-NzkPxPtk2EGhJ7GhYD6qqH
65531.7	41670.4	-0.223565	um	Cell	2	Cell Center of Image Mass	0.000	1.000	326	23	siRNA-SC-10 PSPC1-A488 IMPa4-A546 DAPI 8C2-siRNA-IMP-a2-a4 V2.00	0	31. siRNA-SC-10 PSPC1-A488 DAPI IMPa4-A546_ak_TileScan_001 (Stage 37 of 49)	00-NzkPxPtk2EGhJ7GhYD6qqH
65559.4	41713.4	0.156764	um	Cell	2	Cell Center of Image Mass	0.000	1.000	327	24	siRNA-SC-10 PSPC1-A488 IMPa4-A546 DAPI 8C2-siRNA-IMP-a2-a4 V2.00	0	31. siRNA-SC-10 PSPC1-A488 DAPI IMPa4-A546_ak_TileScan_001 (Stage 37 of 49)	00-NzkPxPtk2EGhJ7GhYD6qqH
65525.3	41729.1	-0.227968	um	Cell	2	Cell Center of Image Mass	0.000	1.000	328	25	siRNA-SC-10 PSPC1-A488 IMPa4-A546 DAPI 8C2-siRNA-IMP-a2-a4 V2.00	0	31. siRNA-SC-10 PSPC1-A488 DAPI IMPa4-A546_ak_TileScan_001 (Stage 37 of 49)	00-NzkPxPtk2EGhJ7GhYD6qqH
65552.5	41738.5	0.408796	um	Cell	2	Cell Center of Image Mass	0.000	1.000	329	26	siRNA-SC-10 PSPC1-A488 IMPa4-A546 DAPI 8C2-siRNA-IMP-a2-a4 V2.00	0	31. siRNA-SC-10 PSPC1-A488 DAPI IMPa4-A546_ak_TileScan_001 (Stage 37 of 49)	00-NzkPxPtk2EGhJ7GhYD6qqH
65512.9	41681.9	-0.104451	um	Cell	2	Cell Center of Image Mass	0.000	1.000	330	27	siRNA-SC-10 PSPC1-A488 IMPa4-A546 DAPI 8C2-siRNA-IMP-a2-a4 V2.00	0	31. siRNA-SC-10 PSPC1-A488 DAPI IMPa4-A546_ak_TileScan_001 (Stage 37 of 49)	00-NzkPxPtk2EGhJ7GhYD6qqH
65537.4	41694.3	0.0210001	um	Cell	2	Cell Center of Image Mass	0.000	1.000	331	28	siRNA-SC-10 PSPC1-A488 IMPa4-A546 DAPI 8C2-siRNA-IMP-a2-a4 V2.00	0	31. siRNA-SC-10 PSPC1-A488 DAPI IMPa4-A546_ak_TileScan_001 (Stage 37 of 49)	00-NzkPxPtk2EGhJ7GhYD6qqH
65537.5	41714	-0.156884	um	Cell	2	Cell Center of Image Mass	0.000	1.000	332	29	siRNA-SC-10 PSPC1-A488 IMPa4-A546 DAPI 8C2-siRNA-IMP-a2-a4 V2.00	0	31. siRNA-SC-10 PSPC1-A488 DAPI IMPa4-A546_ak_TileScan_001 (Stage 37 of 49)	00-NzkPxPtk2EGhJ7GhYD6qqH
65510.1	41728.5	-0.0920761	um	Cell	2	Cell Center of Image Mass	0.000	1.000	333	30	siRNA-SC-10 PSPC1-A488 IMPa4-A546 DAPI 8C2-siRNA-IMP-a2-a4 V2.00	0	31. siRNA-SC-10 PSPC1-A488 DAPI IMPa4-A546_ak_TileScan_001 (Stage 37 of 49)	00-NzkPxPtk2EGhJ7GhYD6qqH
65470	41618.1	0.0692989	um	Cell	2	Cell Center of Image Mass	0.000	1.000	334	0	siRNA-SC-10 PSPC1-A488 IMPa4-A546 DAPI 8C2-siRNA-IMP-a2-a4 V2.00	0	31. siRNA-SC-10 PSPC1-A488 DAPI IMPa4-A546_al_TileScan_001 (Stage 38 of 49)	00-ptUSHKCbDRvLySHxrg6T3S
65443.8	41623.5	0.258361	um	Cell	2	Cell Center of Image Mass	0.000	1.000	335	1	siRNA-SC-10 PSPC1-A488 IMPa4-A546 DAPI 8C2-siRNA-IMP-a2-a4 V2.00	0	31. siRNA-SC-10 PSPC1-A488 DAPI IMPa4-A546_al_TileScan_001 (Stage 38 of 49)	00-ptUSHKCbDRvLySHxrg6T3S
65467.2	41629.9	0.0966775	um	Cell	2	Cell Center of Image Mass	0.000	1.000	336	2	siRNA-SC-10 PSPC1-A488 IMPa4-A546 DAPI 8C2-siRNA-IMP-a2-a4 V2.00	0	31. siRNA-SC-10 PSPC1-A488 DAPI IMPa4-A546_al_TileScan_001 (Stage 38 of 49)	00-ptUSHKCbDRvLySHxrg6T3S
65417.6	41631.2	0.353815	um	Cell	2	Cell Center of Image Mass	0.000	1.000	337	3	siRNA-SC-10 PSPC1-A488 IMPa4-A546 DAPI 8C2-siRNA-IMP-a2-a4 V2.00	0	31. siRNA-SC-10 PSPC1-A488 DAPI IMPa4-A546_al_TileScan_001 (Stage 38 of 49)	00-ptUSHKCbDRvLySHxrg6T3S
65463.3	41659	0.0578725	um	Cell	2	Cell Center of Image Mass	0.000	1.000	338	4	siRNA-SC-10 PSPC1-A488 IMPa4-A546 DAPI 8C2-siRNA-IMP-a2-a4 V2.00	0	31. siRNA-SC-10 PSPC1-A488 DAPI IMPa4-A546_al_TileScan_001 (Stage 38 of 49)	00-ptUSHKCbDRvLySHxrg6T3S
65431.8	41601	0.2209	um	Cell	2	Cell Center of Image Mass	0.000	1.000	339	5	siRNA-SC-10 PSPC1-A488 IMPa4-A546 DAPI 8C2-siRNA-IMP-a2-a4 V2.00	0	31. siRNA-SC-10 PSPC1-A488 DAPI IMPa4-A546_al_TileScan_001 (Stage 38 of 49)	00-ptUSHKCbDRvLySHxrg6T3S
65448.4	41603.2	0.16825	um	Cell	2	Cell Center of Image Mass	0.000	1.000	340	6	siRNA-SC-10 PSPC1-A488 IMPa4-A546 DAPI 8C2-siRNA-IMP-a2-a4 V2.00	0	31. siRNA-SC-10 PSPC1-A488 DAPI IMPa4-A546_al_TileScan_001 (Stage 38 of 49)	00-ptUSHKCbDRvLySHxrg6T3S
65422.4	41653.3	0.178136	um	Cell	2	Cell Center of Image Mass	0.000	1.000	341	7	siRNA-SC-10 PSPC1-A488 IMPa4-A546 DAPI 8C2-siRNA-IMP-a2-a4 V2.00	0	31. siRNA-SC-10 PSPC1-A488 DAPI IMPa4-A546_al_TileScan_001 (Stage 38 of 49)	00-ptUSHKCbDRvLySHxrg6T3S
65484.1	41660.2	0.00382869	um	Cell	2	Cell Center of Image Mass	0.000	1.000	342	8	siRNA-SC-10 PSPC1-A488 IMPa4-A546 DAPI 8C2-siRNA-IMP-a2-a4 V2.00	0	31. siRNA-SC-10 PSPC1-A488 DAPI IMPa4-A546_al_TileScan_001 (Stage 38 of 49)	00-ptUSHKCbDRvLySHxrg6T3S
65435.7	41661.8	0.0027086	um	Cell	2	Cell Center of Image Mass	0.000	1.000	343	9	siRNA-SC-10 PSPC1-A488 IMPa4-A546 DAPI 8C2-siRNA-IMP-a2-a4 V2.00	0	31. siRNA-SC-10 PSPC1-A488 DAPI IMPa4-A546_al_TileScan_001 (Stage 38 of 49)	00-ptUSHKCbDRvLySHxrg6T3S
65507.3	41600.5	0.630279	um	Cell	2	Cell Center of Image Mass	0.000	1.000	344	10	siRNA-SC-10 PSPC1-A488 IMPa4-A546 DAPI 8C2-siRNA-IMP-a2-a4 V2.00	0	31. siRNA-SC-10 PSPC1-A488 DAPI IMPa4-A546_al_TileScan_001 (Stage 38 of 49)	00-ptUSHKCbDRvLySHxrg6T3S
65552.4	41601.7	0.835275	um	Cell	2	Cell Center of Image Mass	0.000	1.000	345	11	siRNA-SC-10 PSPC1-A488 IMPa4-A546 DAPI 8C2-siRNA-IMP-a2-a4 V2.00	0	31. siRNA-SC-10 PSPC1-A488 DAPI IMPa4-A546_al_TileScan_001 (Stage 38 of 49)	00-ptUSHKCbDRvLySHxrg6T3S
65527.9	41600.3	0.422172	um	Cell	2	Cell Center of Image Mass	0.000	1.000	346	12	siRNA-SC-10 PSPC1-A488 IMPa4-A546 DAPI 8C2-siRNA-IMP-a2-a4 V2.00	0	31. siRNA-SC-10 PSPC1-A488 DAPI IMPa4-A546_al_TileScan_001 (Stage 38 of 49)	00-ptUSHKCbDRvLySHxrg6T3S
65519.2	41605.4	0.285966	um	Cell	2	Cell Center of Image Mass	0.000	1.000	347	13	siRNA-SC-10 PSPC1-A488 IMPa4-A546 DAPI 8C2-siRNA-IMP-a2-a4 V2.00	0	31. siRNA-SC-10 PSPC1-A488 DAPI IMPa4-A546_al_TileScan_001 (Stage 38 of 49)	00-ptUSHKCbDRvLySHxrg6T3S
65497.8	41628.9	0.273032	um	Cell	2	Cell Center of Image Mass	0.000	1.000	348	14	siRNA-SC-10 PSPC1-A488 IMPa4-A546 DAPI 8C2-siRNA-IMP-a2-a4 V2.00	0	31. siRNA-SC-10 PSPC1-A488 DAPI IMPa4-A546_al_TileScan_001 (Stage 38 of 49)	00-ptUSHKCbDRvLySHxrg6T3S
65554.9	41631.6	-0.000572518	um	Cell	2	Cell Center of Image Mass	0.000	1.000	349	15	siRNA-SC-10 PSPC1-A488 IMPa4-A546 DAPI 8C2-siRNA-IMP-a2-a4 V2.00	0	31. siRNA-SC-10 PSPC1-A488 DAPI IMPa4-A546_al_TileScan_001 (Stage 38 of 49)	00-ptUSHKCbDRvLySHxrg6T3S
65537.3	41648.2	0.12265	um	Cell	2	Cell Center of Image Mass	0.000	1.000	350	16	siRNA-SC-10 PSPC1-A488 IMPa4-A546 DAPI 8C2-siRNA-IMP-a2-a4 V2.00	0	31. siRNA-SC-10 PSPC1-A488 DAPI IMPa4-A546_al_TileScan_001 (Stage 38 of 49)	00-ptUSHKCbDRvLySHxrg6T3S
65521.6	41657	0.0314423	um	Cell	2	Cell Center of Image Mass	0.000	1.000	351	17	siRNA-SC-10 PSPC1-A488 IMPa4-A546 DAPI 8C2-siRNA-IMP-a2-a4 V2.00	0	31. siRNA-SC-10 PSPC1-A488 DAPI IMPa4-A546_al_TileScan_001 (Stage 38 of 49)	00-ptUSHKCbDRvLySHxrg6T3S
65506.1	41664.6	0.0119874	um	Cell	2	Cell Center of Image Mass	0.000	1.000	352	18	siRNA-SC-10 PSPC1-A488 IMPa4-A546 DAPI 8C2-siRNA-IMP-a2-a4 V2.00	0	31. siRNA-SC-10 PSPC1-A488 DAPI IMPa4-A546_al_TileScan_001 (Stage 38 of 49)	00-ptUSHKCbDRvLySHxrg6T3S
65536	41615.6	0.154026	um	Cell	2	Cell Center of Image Mass	0.000	1.000	353	19	siRNA-SC-10 PSPC1-A488 IMPa4-A546 DAPI 8C2-siRNA-IMP-a2-a4 V2.00	0	31. siRNA-SC-10 PSPC1-A488 DAPI IMPa4-A546_al_TileScan_001 (Stage 38 of 49)	00-ptUSHKCbDRvLySHxrg6T3S
65536.9	41634	0.142777	um	Cell	2	Cell Center of Image Mass	0.000	1.000	354	20	siRNA-SC-10 PSPC1-A488 IMPa4-A546 DAPI 8C2-siRNA-IMP-a2-a4 V2.00	0	31. siRNA-SC-10 PSPC1-A488 DAPI IMPa4-A546_al_TileScan_001 (Stage 38 of 49)	00-ptUSHKCbDRvLySHxrg6T3S
65420	41689.4	0.883659	um	Cell	2	Cell Center of Image Mass	0.000	1.000	355	21	siRNA-SC-10 PSPC1-A488 IMPa4-A546 DAPI 8C2-siRNA-IMP-a2-a4 V2.00	0	31. siRNA-SC-10 PSPC1-A488 DAPI IMPa4-A546_al_TileScan_001 (Stage 38 of 49)	00-ptUSHKCbDRvLySHxrg6T3S
65474.4	41694.7	0.128214	um	Cell	2	Cell Center of Image Mass	0.000	1.000	356	22	siRNA-SC-10 PSPC1-A488 IMPa4-A546 DAPI 8C2-siRNA-IMP-a2-a4 V2.00	0	31. siRNA-SC-10 PSPC1-A488 DAPI IMPa4-A546_al_TileScan_001 (Stage 38 of 49)	00-ptUSHKCbDRvLySHxrg6T3S
65432.2	41713.5	0.0358941	um	Cell	2	Cell Center of Image Mass	0.000	1.000	357	23	siRNA-SC-10 PSPC1-A488 IMPa4-A546 DAPI 8C2-siRNA-IMP-a2-a4 V2.00	0	31. siRNA-SC-10 PSPC1-A488 DAPI IMPa4-A546_al_TileScan_001 (Stage 38 of 49)	00-ptUSHKCbDRvLySHxrg6T3S
65435.8	41686.7	0.147757	um	Cell	2	Cell Center of Image Mass	0.000	1.000	358	24	siRNA-SC-10 PSPC1-A488 IMPa4-A546 DAPI 8C2-siRNA-IMP-a2-a4 V2.00	0	31. siRNA-SC-10 PSPC1-A488 DAPI IMPa4-A546_al_TileScan_001 (Stage 38 of 49)	00-ptUSHKCbDRvLySHxrg6T3S
65450.5	41726.3	0.252138	um	Cell	2	Cell Center of Image Mass	0.000	1.000	359	25	siRNA-SC-10 PSPC1-A488 IMPa4-A546 DAPI 8C2-siRNA-IMP-a2-a4 V2.00	0	31. siRNA-SC-10 PSPC1-A488 DAPI IMPa4-A546_al_TileScan_001 (Stage 38 of 49)	00-ptUSHKCbDRvLySHxrg6T3S
65474.3	41735	0.241614	um	Cell	2	Cell Center of Image Mass	0.000	1.000	360	26	siRNA-SC-10 PSPC1-A488 IMPa4-A546 DAPI 8C2-siRNA-IMP-a2-a4 V2.00	0	31. siRNA-SC-10 PSPC1-A488 DAPI IMPa4-A546_al_TileScan_001 (Stage 38 of 49)	00-ptUSHKCbDRvLySHxrg6T3S
65488.3	41674	0.0198118	um	Cell	2	Cell Center of Image Mass	0.000	1.000	361	27	siRNA-SC-10 PSPC1-A488 IMPa4-A546 DAPI 8C2-siRNA-IMP-a2-a4 V2.00	0	31. siRNA-SC-10 PSPC1-A488 DAPI IMPa4-A546_al_TileScan_001 (Stage 38 of 49)	00-ptUSHKCbDRvLySHxrg6T3S
65524.3	41677.4	0.0406234	um	Cell	2	Cell Center of Image Mass	0.000	1.000	362	28	siRNA-SC-10 PSPC1-A488 IMPa4-A546 DAPI 8C2-siRNA-IMP-a2-a4 V2.00	0	31. siRNA-SC-10 PSPC1-A488 DAPI IMPa4-A546_al_TileScan_001 (Stage 38 of 49)	00-ptUSHKCbDRvLySHxrg6T3S
65497.3	41693.7	0.0936052	um	Cell	2	Cell Center of Image Mass	0.000	1.000	363	29	siRNA-SC-10 PSPC1-A488 IMPa4-A546 DAPI 8C2-siRNA-IMP-a2-a4 V2.00	0	31. siRNA-SC-10 PSPC1-A488 DAPI IMPa4-A546_al_TileScan_001 (Stage 38 of 49)	00-ptUSHKCbDRvLySHxrg6T3S
65523.8	41696.5	0.0907184	um	Cell	2	Cell Center of Image Mass	0.000	1.000	364	30	siRNA-SC-10 PSPC1-A488 IMPa4-A546 DAPI 8C2-siRNA-IMP-a2-a4 V2.00	0	31. siRNA-SC-10 PSPC1-A488 DAPI IMPa4-A546_al_TileScan_001 (Stage 38 of 49)	00-ptUSHKCbDRvLySHxrg6T3S
65553.4	41706.4	0.140066	um	Cell	2	Cell Center of Image Mass	0.000	1.000	365	31	siRNA-SC-10 PSPC1-A488 IMPa4-A546 DAPI 8C2-siRNA-IMP-a2-a4 V2.00	0	31. siRNA-SC-10 PSPC1-A488 DAPI IMPa4-A546_al_TileScan_001 (Stage 38 of 49)	00-ptUSHKCbDRvLySHxrg6T3S
65499	41714.8	0.163459	um	Cell	2	Cell Center of Image Mass	0.000	1.000	366	32	siRNA-SC-10 PSPC1-A488 IMPa4-A546 DAPI 8C2-siRNA-IMP-a2-a4 V2.00	0	31. siRNA-SC-10 PSPC1-A488 DAPI IMPa4-A546_al_TileScan_001 (Stage 38 of 49)	00-ptUSHKCbDRvLySHxrg6T3S
65539	41715.4	0.191936	um	Cell	2	Cell Center of Image Mass	0.000	1.000	367	33	siRNA-SC-10 PSPC1-A488 IMPa4-A546 DAPI 8C2-siRNA-IMP-a2-a4 V2.00	0	31. siRNA-SC-10 PSPC1-A488 DAPI IMPa4-A546_al_TileScan_001 (Stage 38 of 49)	00-ptUSHKCbDRvLySHxrg6T3S
65517.7	41737.5	0.539605	um	Cell	2	Cell Center of Image Mass	0.000	1.000	368	34	siRNA-SC-10 PSPC1-A488 IMPa4-A546 DAPI 8C2-siRNA-IMP-a2-a4 V2.00	0	31. siRNA-SC-10 PSPC1-A488 DAPI IMPa4-A546_al_TileScan_001 (Stage 38 of 49)	00-ptUSHKCbDRvLySHxrg6T3S
65541	41739	0.355082	um	Cell	2	Cell Center of Image Mass	0.000	1.000	369	35	siRNA-SC-10 PSPC1-A488 IMPa4-A546 DAPI 8C2-siRNA-IMP-a2-a4 V2.00	0	31. siRNA-SC-10 PSPC1-A488 DAPI IMPa4-A546_al_TileScan_001 (Stage 38 of 49)	00-ptUSHKCbDRvLySHxrg6T3S
65559	41732.2	0.804686	um	Cell	2	Cell Center of Image Mass	0.000	1.000	370	36	siRNA-SC-10 PSPC1-A488 IMPa4-A546 DAPI 8C2-siRNA-IMP-a2-a4 V2.00	0	31. siRNA-SC-10 PSPC1-A488 DAPI IMPa4-A546_al_TileScan_001 (Stage 38 of 49)	00-ptUSHKCbDRvLySHxrg6T3S
65430	41600.6	-0.444141	um	Cell	2	Cell Center of Image Mass	0.000	1.000	371	0	siRNA-SC-10 PSPC1-A488 IMPa4-A546 DAPI 8C2-siRNA-IMP-a2-a4 V2.00	0	31. siRNA-SC-10 PSPC1-A488 DAPI IMPa4-A546_am_TileScan_001 (Stage 39 of 49)	00-X6y9dSp4qr6EBt77ByY7jd
65456	41597.4	-0.17824	um	Cell	2	Cell Center of Image Mass	0.000	1.000	372	1	siRNA-SC-10 PSPC1-A488 IMPa4-A546 DAPI 8C2-siRNA-IMP-a2-a4 V2.00	0	31. siRNA-SC-10 PSPC1-A488 DAPI IMPa4-A546_am_TileScan_001 (Stage 39 of 49)	00-X6y9dSp4qr6EBt77ByY7jd
65447.6	41613.5	-0.321266	um	Cell	2	Cell Center of Image Mass	0.000	1.000	373	2	siRNA-SC-10 PSPC1-A488 IMPa4-A546 DAPI 8C2-siRNA-IMP-a2-a4 V2.00	0	31. siRNA-SC-10 PSPC1-A488 DAPI IMPa4-A546_am_TileScan_001 (Stage 39 of 49)	00-X6y9dSp4qr6EBt77ByY7jd
65480.9	41611.5	-0.433796	um	Cell	2	Cell Center of Image Mass	0.000	1.000	374	3	siRNA-SC-10 PSPC1-A488 IMPa4-A546 DAPI 8C2-siRNA-IMP-a2-a4 V2.00	0	31. siRNA-SC-10 PSPC1-A488 DAPI IMPa4-A546_am_TileScan_001 (Stage 39 of 49)	00-X6y9dSp4qr6EBt77ByY7jd
65421.7	41633.7	-0.527373	um	Cell	2	Cell Center of Image Mass	0.000	1.000	375	4	siRNA-SC-10 PSPC1-A488 IMPa4-A546 DAPI 8C2-siRNA-IMP-a2-a4 V2.00	0	31. siRNA-SC-10 PSPC1-A488 DAPI IMPa4-A546_am_TileScan_001 (Stage 39 of 49)	00-X6y9dSp4qr6EBt77ByY7jd
65468.1	41638.2	-0.439641	um	Cell	2	Cell Center of Image Mass	0.000	1.000	376	5	siRNA-SC-10 PSPC1-A488 IMPa4-A546 DAPI 8C2-siRNA-IMP-a2-a4 V2.00	0	31. siRNA-SC-10 PSPC1-A488 DAPI IMPa4-A546_am_TileScan_001 (Stage 39 of 49)	00-X6y9dSp4qr6EBt77ByY7jd
65433.9	41651	-0.393868	um	Cell	2	Cell Center of Image Mass	0.000	1.000	377	6	siRNA-SC-10 PSPC1-A488 IMPa4-A546 DAPI 8C2-siRNA-IMP-a2-a4 V2.00	0	31. siRNA-SC-10 PSPC1-A488 DAPI IMPa4-A546_am_TileScan_001 (Stage 39 of 49)	00-X6y9dSp4qr6EBt77ByY7jd
65453.4	41656	-0.216506	um	Cell	2	Cell Center of Image Mass	0.000	1.000	378	7	siRNA-SC-10 PSPC1-A488 IMPa4-A546 DAPI 8C2-siRNA-IMP-a2-a4 V2.00	0	31. siRNA-SC-10 PSPC1-A488 DAPI IMPa4-A546_am_TileScan_001 (Stage 39 of 49)	00-X6y9dSp4qr6EBt77ByY7jd
65526.3	41599.6	-0.251526	um	Cell	2	Cell Center of Image Mass	0.000	1.000	379	8	siRNA-SC-10 PSPC1-A488 IMPa4-A546 DAPI 8C2-siRNA-IMP-a2-a4 V2.00	0	31. siRNA-SC-10 PSPC1-A488 DAPI IMPa4-A546_am_TileScan_001 (Stage 39 of 49)	00-X6y9dSp4qr6EBt77ByY7jd
65506.1	41628.7	-0.34735	um	Cell	2	Cell Center of Image Mass	0.000	1.000	380	9	siRNA-SC-10 PSPC1-A488 IMPa4-A546 DAPI 8C2-siRNA-IMP-a2-a4 V2.00	0	31. siRNA-SC-10 PSPC1-A488 DAPI IMPa4-A546_am_TileScan_001 (Stage 39 of 49)	00-X6y9dSp4qr6EBt77ByY7jd
65545	41638	-0.385247	um	Cell	2	Cell Center of Image Mass	0.000	1.000	381	10	siRNA-SC-10 PSPC1-A488 IMPa4-A546 DAPI 8C2-siRNA-IMP-a2-a4 V2.00	0	31. siRNA-SC-10 PSPC1-A488 DAPI IMPa4-A546_am_TileScan_001 (Stage 39 of 49)	00-X6y9dSp4qr6EBt77ByY7jd
65498.2	41657.2	-0.364441	um	Cell	2	Cell Center of Image Mass	0.000	1.000	382	11	siRNA-SC-10 PSPC1-A488 IMPa4-A546 DAPI 8C2-siRNA-IMP-a2-a4 V2.00	0	31. siRNA-SC-10 PSPC1-A488 DAPI IMPa4-A546_am_TileScan_001 (Stage 39 of 49)	00-X6y9dSp4qr6EBt77ByY7jd
65555.6	41659.6	0.400568	um	Cell	2	Cell Center of Image Mass	0.000	1.000	383	12	siRNA-SC-10 PSPC1-A488 IMPa4-A546 DAPI 8C2-siRNA-IMP-a2-a4 V2.00	0	31. siRNA-SC-10 PSPC1-A488 DAPI IMPa4-A546_am_TileScan_001 (Stage 39 of 49)	00-X6y9dSp4qr6EBt77ByY7jd
65496.5	41656.1	-0.885234	um	Cell	2	Cell Center of Image Mass	0.000	1.000	384	13	siRNA-SC-10 PSPC1-A488 IMPa4-A546 DAPI 8C2-siRNA-IMP-a2-a4 V2.00	0	31. siRNA-SC-10 PSPC1-A488 DAPI IMPa4-A546_am_TileScan_001 (Stage 39 of 49)	00-X6y9dSp4qr6EBt77ByY7jd
65547.5	41598.8	0.291207	um	Cell	2	Cell Center of Image Mass	0.000	1.000	385	14	siRNA-SC-10 PSPC1-A488 IMPa4-A546 DAPI 8C2-siRNA-IMP-a2-a4 V2.00	0	31. siRNA-SC-10 PSPC1-A488 DAPI IMPa4-A546_am_TileScan_001 (Stage 39 of 49)	00-X6y9dSp4qr6EBt77ByY7jd
65420.7	41707.5	-0.252906	um	Cell	2	Cell Center of Image Mass	0.000	1.000	386	15	siRNA-SC-10 PSPC1-A488 IMPa4-A546 DAPI 8C2-siRNA-IMP-a2-a4 V2.00	0	31. siRNA-SC-10 PSPC1-A488 DAPI IMPa4-A546_am_TileScan_001 (Stage 39 of 49)	00-X6y9dSp4qr6EBt77ByY7jd
65477.3	41716.5	-0.474546	um	Cell	2	Cell Center of Image Mass	0.000	1.000	387	16	siRNA-SC-10 PSPC1-A488 IMPa4-A546 DAPI 8C2-siRNA-IMP-a2-a4 V2.00	0	31. siRNA-SC-10 PSPC1-A488 DAPI IMPa4-A546_am_TileScan_001 (Stage 39 of 49)	00-X6y9dSp4qr6EBt77ByY7jd
65438.2	41736.5	-0.397804	um	Cell	2	Cell Center of Image Mass	0.000	1.000	388	17	siRNA-SC-10 PSPC1-A488 IMPa4-A546 DAPI 8C2-siRNA-IMP-a2-a4 V2.00	0	31. siRNA-SC-10 PSPC1-A488 DAPI IMPa4-A546_am_TileScan_001 (Stage 39 of 49)	00-X6y9dSp4qr6EBt77ByY7jd
65455.1	41676.7	-0.267147	um	Cell	2	Cell Center of Image Mass	0.000	1.000	389	18	siRNA-SC-10 PSPC1-A488 IMPa4-A546 DAPI 8C2-siRNA-IMP-a2-a4 V2.00	0	31. siRNA-SC-10 PSPC1-A488 DAPI IMPa4-A546_am_TileScan_001 (Stage 39 of 49)	00-X6y9dSp4qr6EBt77ByY7jd
65440	41686.9	-0.2636	um	Cell	2	Cell Center of Image Mass	0.000	1.000	390	19	siRNA-SC-10 PSPC1-A488 IMPa4-A546 DAPI 8C2-siRNA-IMP-a2-a4 V2.00	0	31. siRNA-SC-10 PSPC1-A488 DAPI IMPa4-A546_am_TileScan_001 (Stage 39 of 49)	00-X6y9dSp4qr6EBt77ByY7jd
65466.3	41689.7	-0.153222	um	Cell	2	Cell Center of Image Mass	0.000	1.000	391	20	siRNA-SC-10 PSPC1-A488 IMPa4-A546 DAPI 8C2-siRNA-IMP-a2-a4 V2.00	0	31. siRNA-SC-10 PSPC1-A488 DAPI IMPa4-A546_am_TileScan_001 (Stage 39 of 49)	00-X6y9dSp4qr6EBt77ByY7jd
65450.2	41718.6	-0.324516	um	Cell	2	Cell Center of Image Mass	0.000	1.000	392	21	siRNA-SC-10 PSPC1-A488 IMPa4-A546 DAPI 8C2-siRNA-IMP-a2-a4 V2.00	0	31. siRNA-SC-10 PSPC1-A488 DAPI IMPa4-A546_am_TileScan_001 (Stage 39 of 49)	00-X6y9dSp4qr6EBt77ByY7jd
65485.3	41738.9	0.228694	um	Cell	2	Cell Center of Image Mass	0.000	1.000	393	22	siRNA-SC-10 PSPC1-A488 IMPa4-A546 DAPI 8C2-siRNA-IMP-a2-a4 V2.00	0	31. siRNA-SC-10 PSPC1-A488 DAPI IMPa4-A546_am_TileScan_001 (Stage 39 of 49)	00-X6y9dSp4qr6EBt77ByY7jd
65512.4	41679	-0.455693	um	Cell	2	Cell Center of Image Mass	0.000	1.000	394	23	siRNA-SC-10 PSPC1-A488 IMPa4-A546 DAPI 8C2-siRNA-IMP-a2-a4 V2.00	0	31. siRNA-SC-10 PSPC1-A488 DAPI IMPa4-A546_am_TileScan_001 (Stage 39 of 49)	00-X6y9dSp4qr6EBt77ByY7jd
65550.6	41692.9	-0.315053	um	Cell	2	Cell Center of Image Mass	0.000	1.000	395	24	siRNA-SC-10 PSPC1-A488 IMPa4-A546 DAPI 8C2-siRNA-IMP-a2-a4 V2.00	0	31. siRNA-SC-10 PSPC1-A488 DAPI IMPa4-A546_am_TileScan_001 (Stage 39 of 49)	00-X6y9dSp4qr6EBt77ByY7jd
65554.6	41704.5	-0.180397	um	Cell	2	Cell Center of Image Mass	0.000	1.000	396	25	siRNA-SC-10 PSPC1-A488 IMPa4-A546 DAPI 8C2-siRNA-IMP-a2-a4 V2.00	0	31. siRNA-SC-10 PSPC1-A488 DAPI IMPa4-A546_am_TileScan_001 (Stage 39 of 49)	00-X6y9dSp4qr6EBt77ByY7jd
65526.5	41727.2	0.0541808	um	Cell	2	Cell Center of Image Mass	0.000	1.000	397	26	siRNA-SC-10 PSPC1-A488 IMPa4-A546 DAPI 8C2-siRNA-IMP-a2-a4 V2.00	0	31. siRNA-SC-10 PSPC1-A488 DAPI IMPa4-A546_am_TileScan_001 (Stage 39 of 49)	00-X6y9dSp4qr6EBt77ByY7jd
65419	41636.1	0.75763	um	Cell	2	Cell Center of Image Mass	0.000	1.000	398	0	siRNA-SC-10 PSPC1-A488 IMPa4-A546 DAPI 8C2-siRNA-IMP-a2-a4 V2.00	0	31. siRNA-SC-10 PSPC1-A488 DAPI IMPa4-A546_an_TileScan_001 (Stage 40 of 49)	00-72jK8vTvRbDodHDDAWLB9g
65476.3	41668.5	0.0683595	um	Cell	2	Cell Center of Image Mass	0.000	1.000	399	1	siRNA-SC-10 PSPC1-A488 IMPa4-A546 DAPI 8C2-siRNA-IMP-a2-a4 V2.00	0	31. siRNA-SC-10 PSPC1-A488 DAPI IMPa4-A546_an_TileScan_001 (Stage 40 of 49)	00-72jK8vTvRbDodHDDAWLB9g
65487.9	41626.4	0.395857	um	Cell	2	Cell Center of Image Mass	0.000	1.000	400	2	siRNA-SC-10 PSPC1-A488 IMPa4-A546 DAPI 8C2-siRNA-IMP-a2-a4 V2.00	0	31. siRNA-SC-10 PSPC1-A488 DAPI IMPa4-A546_an_TileScan_001 (Stage 40 of 49)	00-72jK8vTvRbDodHDDAWLB9g
65469.7	41637.6	0.237096	um	Cell	2	Cell Center of Image Mass	0.000	1.000	401	3	siRNA-SC-10 PSPC1-A488 IMPa4-A546 DAPI 8C2-siRNA-IMP-a2-a4 V2.00	0	31. siRNA-SC-10 PSPC1-A488 DAPI IMPa4-A546_an_TileScan_001 (Stage 40 of 49)	00-72jK8vTvRbDodHDDAWLB9g
65432.4	41649	0.499453	um	Cell	2	Cell Center of Image Mass	0.000	1.000	402	4	siRNA-SC-10 PSPC1-A488 IMPa4-A546 DAPI 8C2-siRNA-IMP-a2-a4 V2.00	0	31. siRNA-SC-10 PSPC1-A488 DAPI IMPa4-A546_an_TileScan_001 (Stage 40 of 49)	00-72jK8vTvRbDodHDDAWLB9g
65440.9	41611.4	0.476491	um	Cell	2	Cell Center of Image Mass	0.000	1.000	403	5	siRNA-SC-10 PSPC1-A488 IMPa4-A546 DAPI 8C2-siRNA-IMP-a2-a4 V2.00	0	31. siRNA-SC-10 PSPC1-A488 DAPI IMPa4-A546_an_TileScan_001 (Stage 40 of 49)	00-72jK8vTvRbDodHDDAWLB9g
65458.4	41624.2	0.703475	um	Cell	2	Cell Center of Image Mass	0.000	1.000	404	6	siRNA-SC-10 PSPC1-A488 IMPa4-A546 DAPI 8C2-siRNA-IMP-a2-a4 V2.00	0	31. siRNA-SC-10 PSPC1-A488 DAPI IMPa4-A546_an_TileScan_001 (Stage 40 of 49)	00-72jK8vTvRbDodHDDAWLB9g
65488.3	41647.9	0.00372426	um	Cell	2	Cell Center of Image Mass	0.000	1.000	405	7	siRNA-SC-10 PSPC1-A488 IMPa4-A546 DAPI 8C2-siRNA-IMP-a2-a4 V2.00	0	31. siRNA-SC-10 PSPC1-A488 DAPI IMPa4-A546_an_TileScan_001 (Stage 40 of 49)	00-72jK8vTvRbDodHDDAWLB9g
65511.3	41607.4	0.205258	um	Cell	2	Cell Center of Image Mass	0.000	1.000	406	8	siRNA-SC-10 PSPC1-A488 IMPa4-A546 DAPI 8C2-siRNA-IMP-a2-a4 V2.00	0	31. siRNA-SC-10 PSPC1-A488 DAPI IMPa4-A546_an_TileScan_001 (Stage 40 of 49)	00-72jK8vTvRbDodHDDAWLB9g
65494.6	41606.8	0.21184	um	Cell	2	Cell Center of Image Mass	0.000	1.000	407	9	siRNA-SC-10 PSPC1-A488 IMPa4-A546 DAPI 8C2-siRNA-IMP-a2-a4 V2.00	0	31. siRNA-SC-10 PSPC1-A488 DAPI IMPa4-A546_an_TileScan_001 (Stage 40 of 49)	00-72jK8vTvRbDodHDDAWLB9g
65546.1	41611.5	0.217996	um	Cell	2	Cell Center of Image Mass	0.000	1.000	408	10	siRNA-SC-10 PSPC1-A488 IMPa4-A546 DAPI 8C2-siRNA-IMP-a2-a4 V2.00	0	31. siRNA-SC-10 PSPC1-A488 DAPI IMPa4-A546_an_TileScan_001 (Stage 40 of 49)	00-72jK8vTvRbDodHDDAWLB9g
65534.7	41628.1	0.207153	um	Cell	2	Cell Center of Image Mass	0.000	1.000	409	11	siRNA-SC-10 PSPC1-A488 IMPa4-A546 DAPI 8C2-siRNA-IMP-a2-a4 V2.00	0	31. siRNA-SC-10 PSPC1-A488 DAPI IMPa4-A546_an_TileScan_001 (Stage 40 of 49)	00-72jK8vTvRbDodHDDAWLB9g
65523.7	41648.8	0.29292	um	Cell	2	Cell Center of Image Mass	0.000	1.000	410	12	siRNA-SC-10 PSPC1-A488 IMPa4-A546 DAPI 8C2-siRNA-IMP-a2-a4 V2.00	0	31. siRNA-SC-10 PSPC1-A488 DAPI IMPa4-A546_an_TileScan_001 (Stage 40 of 49)	00-72jK8vTvRbDodHDDAWLB9g
65545.9	41656.1	0.160526	um	Cell	2	Cell Center of Image Mass	0.000	1.000	411	13	siRNA-SC-10 PSPC1-A488 IMPa4-A546 DAPI 8C2-siRNA-IMP-a2-a4 V2.00	0	31. siRNA-SC-10 PSPC1-A488 DAPI IMPa4-A546_an_TileScan_001 (Stage 40 of 49)	00-72jK8vTvRbDodHDDAWLB9g
65522.7	41662.5	0.279947	um	Cell	2	Cell Center of Image Mass	0.000	1.000	412	14	siRNA-SC-10 PSPC1-A488 IMPa4-A546 DAPI 8C2-siRNA-IMP-a2-a4 V2.00	0	31. siRNA-SC-10 PSPC1-A488 DAPI IMPa4-A546_an_TileScan_001 (Stage 40 of 49)	00-72jK8vTvRbDodHDDAWLB9g
65558.6	41599.2	0.412192	um	Cell	2	Cell Center of Image Mass	0.000	1.000	413	15	siRNA-SC-10 PSPC1-A488 IMPa4-A546 DAPI 8C2-siRNA-IMP-a2-a4 V2.00	0	31. siRNA-SC-10 PSPC1-A488 DAPI IMPa4-A546_an_TileScan_001 (Stage 40 of 49)	00-72jK8vTvRbDodHDDAWLB9g
65438.1	41683.6	0.126197	um	Cell	2	Cell Center of Image Mass	0.000	1.000	414	16	siRNA-SC-10 PSPC1-A488 IMPa4-A546 DAPI 8C2-siRNA-IMP-a2-a4 V2.00	0	31. siRNA-SC-10 PSPC1-A488 DAPI IMPa4-A546_an_TileScan_001 (Stage 40 of 49)	00-72jK8vTvRbDodHDDAWLB9g
65419.5	41701.1	0.218844	um	Cell	2	Cell Center of Image Mass	0.000	1.000	415	17	siRNA-SC-10 PSPC1-A488 IMPa4-A546 DAPI 8C2-siRNA-IMP-a2-a4 V2.00	0	31. siRNA-SC-10 PSPC1-A488 DAPI IMPa4-A546_an_TileScan_001 (Stage 40 of 49)	00-72jK8vTvRbDodHDDAWLB9g
65482.6	41737.8	0.763931	um	Cell	2	Cell Center of Image Mass	0.000	1.000	416	18	siRNA-SC-10 PSPC1-A488 IMPa4-A546 DAPI 8C2-siRNA-IMP-a2-a4 V2.00	0	31. siRNA-SC-10 PSPC1-A488 DAPI IMPa4-A546_an_TileScan_001 (Stage 40 of 49)	00-72jK8vTvRbDodHDDAWLB9g
65460.4	41673.2	0.146774	um	Cell	2	Cell Center of Image Mass	0.000	1.000	417	19	siRNA-SC-10 PSPC1-A488 IMPa4-A546 DAPI 8C2-siRNA-IMP-a2-a4 V2.00	0	31. siRNA-SC-10 PSPC1-A488 DAPI IMPa4-A546_an_TileScan_001 (Stage 40 of 49)	00-72jK8vTvRbDodHDDAWLB9g
65483.4	41698.4	0.232726	um	Cell	2	Cell Center of Image Mass	0.000	1.000	418	20	siRNA-SC-10 PSPC1-A488 IMPa4-A546 DAPI 8C2-siRNA-IMP-a2-a4 V2.00	0	31. siRNA-SC-10 PSPC1-A488 DAPI IMPa4-A546_an_TileScan_001 (Stage 40 of 49)	00-72jK8vTvRbDodHDDAWLB9g
65482.8	41710.3	0.273723	um	Cell	2	Cell Center of Image Mass	0.000	1.000	419	21	siRNA-SC-10 PSPC1-A488 IMPa4-A546 DAPI 8C2-siRNA-IMP-a2-a4 V2.00	0	31. siRNA-SC-10 PSPC1-A488 DAPI IMPa4-A546_an_TileScan_001 (Stage 40 of 49)	00-72jK8vTvRbDodHDDAWLB9g
65445.6	41720	0.289663	um	Cell	2	Cell Center of Image Mass	0.000	1.000	420	22	siRNA-SC-10 PSPC1-A488 IMPa4-A546 DAPI 8C2-siRNA-IMP-a2-a4 V2.00	0	31. siRNA-SC-10 PSPC1-A488 DAPI IMPa4-A546_an_TileScan_001 (Stage 40 of 49)	00-72jK8vTvRbDodHDDAWLB9g
65489.5	41723.9	0.289352	um	Cell	2	Cell Center of Image Mass	0.000	1.000	421	23	siRNA-SC-10 PSPC1-A488 IMPa4-A546 DAPI 8C2-siRNA-IMP-a2-a4 V2.00	0	31. siRNA-SC-10 PSPC1-A488 DAPI IMPa4-A546_an_TileScan_001 (Stage 40 of 49)	00-72jK8vTvRbDodHDDAWLB9g
65456.4	41731	0.415982	um	Cell	2	Cell Center of Image Mass	0.000	1.000	422	24	siRNA-SC-10 PSPC1-A488 IMPa4-A546 DAPI 8C2-siRNA-IMP-a2-a4 V2.00	0	31. siRNA-SC-10 PSPC1-A488 DAPI IMPa4-A546_an_TileScan_001 (Stage 40 of 49)	00-72jK8vTvRbDodHDDAWLB9g
65434	41737.1	0.409612	um	Cell	2	Cell Center of Image Mass	0.000	1.000	423	25	siRNA-SC-10 PSPC1-A488 IMPa4-A546 DAPI 8C2-siRNA-IMP-a2-a4 V2.00	0	31. siRNA-SC-10 PSPC1-A488 DAPI IMPa4-A546_an_TileScan_001 (Stage 40 of 49)	00-72jK8vTvRbDodHDDAWLB9g
65497	41682.5	0.0818979	um	Cell	2	Cell Center of Image Mass	0.000	1.000	424	26	siRNA-SC-10 PSPC1-A488 IMPa4-A546 DAPI 8C2-siRNA-IMP-a2-a4 V2.00	0	31. siRNA-SC-10 PSPC1-A488 DAPI IMPa4-A546_an_TileScan_001 (Stage 40 of 49)	00-72jK8vTvRbDodHDDAWLB9g
65557.1	41703.3	0.224707	um	Cell	2	Cell Center of Image Mass	0.000	1.000	425	27	siRNA-SC-10 PSPC1-A488 IMPa4-A546 DAPI 8C2-siRNA-IMP-a2-a4 V2.00	0	31. siRNA-SC-10 PSPC1-A488 DAPI IMPa4-A546_an_TileScan_001 (Stage 40 of 49)	00-72jK8vTvRbDodHDDAWLB9g
65520.2	41676.9	0.353104	um	Cell	2	Cell Center of Image Mass	0.000	1.000	426	28	siRNA-SC-10 PSPC1-A488 IMPa4-A546 DAPI 8C2-siRNA-IMP-a2-a4 V2.00	0	31. siRNA-SC-10 PSPC1-A488 DAPI IMPa4-A546_an_TileScan_001 (Stage 40 of 49)	00-72jK8vTvRbDodHDDAWLB9g
65544.2	41688.6	0.15577	um	Cell	2	Cell Center of Image Mass	0.000	1.000	427	29	siRNA-SC-10 PSPC1-A488 IMPa4-A546 DAPI 8C2-siRNA-IMP-a2-a4 V2.00	0	31. siRNA-SC-10 PSPC1-A488 DAPI IMPa4-A546_an_TileScan_001 (Stage 40 of 49)	00-72jK8vTvRbDodHDDAWLB9g
65525.7	41717	0.195979	um	Cell	2	Cell Center of Image Mass	0.000	1.000	428	30	siRNA-SC-10 PSPC1-A488 IMPa4-A546 DAPI 8C2-siRNA-IMP-a2-a4 V2.00	0	31. siRNA-SC-10 PSPC1-A488 DAPI IMPa4-A546_an_TileScan_001 (Stage 40 of 49)	00-72jK8vTvRbDodHDDAWLB9g
65548	41726.1	0.496089	um	Cell	2	Cell Center of Image Mass	0.000	1.000	429	31	siRNA-SC-10 PSPC1-A488 IMPa4-A546 DAPI 8C2-siRNA-IMP-a2-a4 V2.00	0	31. siRNA-SC-10 PSPC1-A488 DAPI IMPa4-A546_an_TileScan_001 (Stage 40 of 49)	00-72jK8vTvRbDodHDDAWLB9g
65418.2	41622	0.650921	um	Cell	2	Cell Center of Image Mass	0.000	1.000	430	0	siRNA-SC-10 PSPC1-A488 IMPa4-A546 DAPI 8C2-siRNA-IMP-a2-a4 V2.00	0	31. siRNA-SC-10 PSPC1-A488 DAPI IMPa4-A546_ao_TileScan_001 (Stage 41 of 49)	00-m5ajQWFDXrX9sBtY2jFAuk
65447.9	41642.2	-0.0410536	um	Cell	2	Cell Center of Image Mass	0.000	1.000	431	1	siRNA-SC-10 PSPC1-A488 IMPa4-A546 DAPI 8C2-siRNA-IMP-a2-a4 V2.00	0	31. siRNA-SC-10 PSPC1-A488 DAPI IMPa4-A546_ao_TileScan_001 (Stage 41 of 49)	00-m5ajQWFDXrX9sBtY2jFAuk
65490.5	41657.6	-0.116268	um	Cell	2	Cell Center of Image Mass	0.000	1.000	432	2	siRNA-SC-10 PSPC1-A488 IMPa4-A546 DAPI 8C2-siRNA-IMP-a2-a4 V2.00	0	31. siRNA-SC-10 PSPC1-A488 DAPI IMPa4-A546_ao_TileScan_001 (Stage 41 of 49)	00-m5ajQWFDXrX9sBtY2jFAuk
65419.1	41661.1	0.697112	um	Cell	2	Cell Center of Image Mass	0.000	1.000	433	3	siRNA-SC-10 PSPC1-A488 IMPa4-A546 DAPI 8C2-siRNA-IMP-a2-a4 V2.00	0	31. siRNA-SC-10 PSPC1-A488 DAPI IMPa4-A546_ao_TileScan_001 (Stage 41 of 49)	00-m5ajQWFDXrX9sBtY2jFAuk
65465.2	41666.8	-0.0528901	um	Cell	2	Cell Center of Image Mass	0.000	1.000	434	4	siRNA-SC-10 PSPC1-A488 IMPa4-A546 DAPI 8C2-siRNA-IMP-a2-a4 V2.00	0	31. siRNA-SC-10 PSPC1-A488 DAPI IMPa4-A546_ao_TileScan_001 (Stage 41 of 49)	00-m5ajQWFDXrX9sBtY2jFAuk
65464.1	41599.1	0.257252	um	Cell	2	Cell Center of Image Mass	0.000	1.000	435	5	siRNA-SC-10 PSPC1-A488 IMPa4-A546 DAPI 8C2-siRNA-IMP-a2-a4 V2.00	0	31. siRNA-SC-10 PSPC1-A488 DAPI IMPa4-A546_ao_TileScan_001 (Stage 41 of 49)	00-m5ajQWFDXrX9sBtY2jFAuk
65437.8	41612	0.00812261	um	Cell	2	Cell Center of Image Mass	0.000	1.000	436	6	siRNA-SC-10 PSPC1-A488 IMPa4-A546 DAPI 8C2-siRNA-IMP-a2-a4 V2.00	0	31. siRNA-SC-10 PSPC1-A488 DAPI IMPa4-A546_ao_TileScan_001 (Stage 41 of 49)	00-m5ajQWFDXrX9sBtY2jFAuk
65445	41626.5	0.0557892	um	Cell	2	Cell Center of Image Mass	0.000	1.000	437	7	siRNA-SC-10 PSPC1-A488 IMPa4-A546 DAPI 8C2-siRNA-IMP-a2-a4 V2.00	0	31. siRNA-SC-10 PSPC1-A488 DAPI IMPa4-A546_ao_TileScan_001 (Stage 41 of 49)	00-m5ajQWFDXrX9sBtY2jFAuk
65475.6	41629.7	0.303909	um	Cell	2	Cell Center of Image Mass	0.000	1.000	438	8	siRNA-SC-10 PSPC1-A488 IMPa4-A546 DAPI 8C2-siRNA-IMP-a2-a4 V2.00	0	31. siRNA-SC-10 PSPC1-A488 DAPI IMPa4-A546_ao_TileScan_001 (Stage 41 of 49)	00-m5ajQWFDXrX9sBtY2jFAuk
65479.6	41644.4	0.1128	um	Cell	2	Cell Center of Image Mass	0.000	1.000	439	9	siRNA-SC-10 PSPC1-A488 IMPa4-A546 DAPI 8C2-siRNA-IMP-a2-a4 V2.00	0	31. siRNA-SC-10 PSPC1-A488 DAPI IMPa4-A546_ao_TileScan_001 (Stage 41 of 49)	00-m5ajQWFDXrX9sBtY2jFAuk
65424.3	41600.3	0.178136	um	Cell	2	Cell Center of Image Mass	0.000	1.000	440	10	siRNA-SC-10 PSPC1-A488 IMPa4-A546 DAPI 8C2-siRNA-IMP-a2-a4 V2.00	0	31. siRNA-SC-10 PSPC1-A488 DAPI IMPa4-A546_ao_TileScan_001 (Stage 41 of 49)	00-m5ajQWFDXrX9sBtY2jFAuk
65559.4	41648.1	0.701612	um	Cell	2	Cell Center of Image Mass	0.000	1.000	441	11	siRNA-SC-10 PSPC1-A488 IMPa4-A546 DAPI 8C2-siRNA-IMP-a2-a4 V2.00	0	31. siRNA-SC-10 PSPC1-A488 DAPI IMPa4-A546_ao_TileScan_001 (Stage 41 of 49)	00-m5ajQWFDXrX9sBtY2jFAuk
65535.3	41597.5	-0.119383	um	Cell	2	Cell Center of Image Mass	0.000	1.000	442	12	siRNA-SC-10 PSPC1-A488 IMPa4-A546 DAPI 8C2-siRNA-IMP-a2-a4 V2.00	0	31. siRNA-SC-10 PSPC1-A488 DAPI IMPa4-A546_ao_TileScan_001 (Stage 41 of 49)	00-m5ajQWFDXrX9sBtY2jFAuk
65515.6	41601.6	-0.0504335	um	Cell	2	Cell Center of Image Mass	0.000	1.000	443	13	siRNA-SC-10 PSPC1-A488 IMPa4-A546 DAPI 8C2-siRNA-IMP-a2-a4 V2.00	0	31. siRNA-SC-10 PSPC1-A488 DAPI IMPa4-A546_ao_TileScan_001 (Stage 41 of 49)	00-m5ajQWFDXrX9sBtY2jFAuk
65494.1	41606.8	0.430146	um	Cell	2	Cell Center of Image Mass	0.000	1.000	444	14	siRNA-SC-10 PSPC1-A488 IMPa4-A546 DAPI 8C2-siRNA-IMP-a2-a4 V2.00	0	31. siRNA-SC-10 PSPC1-A488 DAPI IMPa4-A546_ao_TileScan_001 (Stage 41 of 49)	00-m5ajQWFDXrX9sBtY2jFAuk
65543.1	41612.4	-0.00275357	um	Cell	2	Cell Center of Image Mass	0.000	1.000	445	15	siRNA-SC-10 PSPC1-A488 IMPa4-A546 DAPI 8C2-siRNA-IMP-a2-a4 V2.00	0	31. siRNA-SC-10 PSPC1-A488 DAPI IMPa4-A546_ao_TileScan_001 (Stage 41 of 49)	00-m5ajQWFDXrX9sBtY2jFAuk
65525.9	41615	0.0491764	um	Cell	2	Cell Center of Image Mass	0.000	1.000	446	16	siRNA-SC-10 PSPC1-A488 IMPa4-A546 DAPI 8C2-siRNA-IMP-a2-a4 V2.00	0	31. siRNA-SC-10 PSPC1-A488 DAPI IMPa4-A546_ao_TileScan_001 (Stage 41 of 49)	00-m5ajQWFDXrX9sBtY2jFAuk
65509.9	41629.8	-0.0763443	um	Cell	2	Cell Center of Image Mass	0.000	1.000	447	17	siRNA-SC-10 PSPC1-A488 IMPa4-A546 DAPI 8C2-siRNA-IMP-a2-a4 V2.00	0	31. siRNA-SC-10 PSPC1-A488 DAPI IMPa4-A546_ao_TileScan_001 (Stage 41 of 49)	00-m5ajQWFDXrX9sBtY2jFAuk
65549.2	41637.6	0.0968863	um	Cell	2	Cell Center of Image Mass	0.000	1.000	448	18	siRNA-SC-10 PSPC1-A488 IMPa4-A546 DAPI 8C2-siRNA-IMP-a2-a4 V2.00	0	31. siRNA-SC-10 PSPC1-A488 DAPI IMPa4-A546_ao_TileScan_001 (Stage 41 of 49)	00-m5ajQWFDXrX9sBtY2jFAuk
65511.4	41652.4	-0.0728195	um	Cell	2	Cell Center of Image Mass	0.000	1.000	449	19	siRNA-SC-10 PSPC1-A488 IMPa4-A546 DAPI 8C2-siRNA-IMP-a2-a4 V2.00	0	31. siRNA-SC-10 PSPC1-A488 DAPI IMPa4-A546_ao_TileScan_001 (Stage 41 of 49)	00-m5ajQWFDXrX9sBtY2jFAuk
65545.5	41668.6	-0.0934714	um	Cell	2	Cell Center of Image Mass	0.000	1.000	450	20	siRNA-SC-10 PSPC1-A488 IMPa4-A546 DAPI 8C2-siRNA-IMP-a2-a4 V2.00	0	31. siRNA-SC-10 PSPC1-A488 DAPI IMPa4-A546_ao_TileScan_001 (Stage 41 of 49)	00-m5ajQWFDXrX9sBtY2jFAuk
65558.9	41603.7	-0.0242146	um	Cell	2	Cell Center of Image Mass	0.000	1.000	451	21	siRNA-SC-10 PSPC1-A488 IMPa4-A546 DAPI 8C2-siRNA-IMP-a2-a4 V2.00	0	31. siRNA-SC-10 PSPC1-A488 DAPI IMPa4-A546_ao_TileScan_001 (Stage 41 of 49)	00-m5ajQWFDXrX9sBtY2jFAuk
65522.7	41664.9	0.184458	um	Cell	2	Cell Center of Image Mass	0.000	1.000	452	22	siRNA-SC-10 PSPC1-A488 IMPa4-A546 DAPI 8C2-siRNA-IMP-a2-a4 V2.00	0	31. siRNA-SC-10 PSPC1-A488 DAPI IMPa4-A546_ao_TileScan_001 (Stage 41 of 49)	00-m5ajQWFDXrX9sBtY2jFAuk
65418.8	41683.1	0.617481	um	Cell	2	Cell Center of Image Mass	0.000	1.000	453	23	siRNA-SC-10 PSPC1-A488 IMPa4-A546 DAPI 8C2-siRNA-IMP-a2-a4 V2.00	0	31. siRNA-SC-10 PSPC1-A488 DAPI IMPa4-A546_ao_TileScan_001 (Stage 41 of 49)	00-m5ajQWFDXrX9sBtY2jFAuk
65430.8	41702	-0.13408	um	Cell	2	Cell Center of Image Mass	0.000	1.000	454	24	siRNA-SC-10 PSPC1-A488 IMPa4-A546 DAPI 8C2-siRNA-IMP-a2-a4 V2.00	0	31. siRNA-SC-10 PSPC1-A488 DAPI IMPa4-A546_ao_TileScan_001 (Stage 41 of 49)	00-m5ajQWFDXrX9sBtY2jFAuk
65446.7	41669.8	-0.0322951	um	Cell	2	Cell Center of Image Mass	0.000	1.000	455	25	siRNA-SC-10 PSPC1-A488 IMPa4-A546 DAPI 8C2-siRNA-IMP-a2-a4 V2.00	0	31. siRNA-SC-10 PSPC1-A488 DAPI IMPa4-A546_ao_TileScan_001 (Stage 41 of 49)	00-m5ajQWFDXrX9sBtY2jFAuk
65469	41709.6	-0.12285	um	Cell	2	Cell Center of Image Mass	0.000	1.000	456	26	siRNA-SC-10 PSPC1-A488 IMPa4-A546 DAPI 8C2-siRNA-IMP-a2-a4 V2.00	0	31. siRNA-SC-10 PSPC1-A488 DAPI IMPa4-A546_ao_TileScan_001 (Stage 41 of 49)	00-m5ajQWFDXrX9sBtY2jFAuk
65487.1	41733.6	-0.176972	um	Cell	2	Cell Center of Image Mass	0.000	1.000	457	27	siRNA-SC-10 PSPC1-A488 IMPa4-A546 DAPI 8C2-siRNA-IMP-a2-a4 V2.00	0	31. siRNA-SC-10 PSPC1-A488 DAPI IMPa4-A546_ao_TileScan_001 (Stage 41 of 49)	00-m5ajQWFDXrX9sBtY2jFAuk
65450.3	41738.6	0.641674	um	Cell	2	Cell Center of Image Mass	0.000	1.000	458	28	siRNA-SC-10 PSPC1-A488 IMPa4-A546 DAPI 8C2-siRNA-IMP-a2-a4 V2.00	0	31. siRNA-SC-10 PSPC1-A488 DAPI IMPa4-A546_ao_TileScan_001 (Stage 41 of 49)	00-m5ajQWFDXrX9sBtY2jFAuk
65423	41729.4	0.406133	um	Cell	2	Cell Center of Image Mass	0.000	1.000	459	29	siRNA-SC-10 PSPC1-A488 IMPa4-A546 DAPI 8C2-siRNA-IMP-a2-a4 V2.00	0	31. siRNA-SC-10 PSPC1-A488 DAPI IMPa4-A546_ao_TileScan_001 (Stage 41 of 49)	00-m5ajQWFDXrX9sBtY2jFAuk
65525.2	41694.7	-0.17634	um	Cell	2	Cell Center of Image Mass	0.000	1.000	460	30	siRNA-SC-10 PSPC1-A488 IMPa4-A546 DAPI 8C2-siRNA-IMP-a2-a4 V2.00	0	31. siRNA-SC-10 PSPC1-A488 DAPI IMPa4-A546_ao_TileScan_001 (Stage 41 of 49)	00-m5ajQWFDXrX9sBtY2jFAuk
65493.1	41681	0.169751	um	Cell	2	Cell Center of Image Mass	0.000	1.000	461	31	siRNA-SC-10 PSPC1-A488 IMPa4-A546 DAPI 8C2-siRNA-IMP-a2-a4 V2.00	0	31. siRNA-SC-10 PSPC1-A488 DAPI IMPa4-A546_ao_TileScan_001 (Stage 41 of 49)	00-m5ajQWFDXrX9sBtY2jFAuk
65549.9	41685.1	0.0768191	um	Cell	2	Cell Center of Image Mass	0.000	1.000	462	32	siRNA-SC-10 PSPC1-A488 IMPa4-A546 DAPI 8C2-siRNA-IMP-a2-a4 V2.00	0	31. siRNA-SC-10 PSPC1-A488 DAPI IMPa4-A546_ao_TileScan_001 (Stage 41 of 49)	00-m5ajQWFDXrX9sBtY2jFAuk
65505.5	41708	-0.138104	um	Cell	2	Cell Center of Image Mass	0.000	1.000	463	33	siRNA-SC-10 PSPC1-A488 IMPa4-A546 DAPI 8C2-siRNA-IMP-a2-a4 V2.00	0	31. siRNA-SC-10 PSPC1-A488 DAPI IMPa4-A546_ao_TileScan_001 (Stage 41 of 49)	00-m5ajQWFDXrX9sBtY2jFAuk
65533.6	41715	-0.0288485	um	Cell	2	Cell Center of Image Mass	0.000	1.000	464	34	siRNA-SC-10 PSPC1-A488 IMPa4-A546 DAPI 8C2-siRNA-IMP-a2-a4 V2.00	0	31. siRNA-SC-10 PSPC1-A488 DAPI IMPa4-A546_ao_TileScan_001 (Stage 41 of 49)	00-m5ajQWFDXrX9sBtY2jFAuk
65552.2	41717	-0.100456	um	Cell	2	Cell Center of Image Mass	0.000	1.000	465	35	siRNA-SC-10 PSPC1-A488 IMPa4-A546 DAPI 8C2-siRNA-IMP-a2-a4 V2.00	0	31. siRNA-SC-10 PSPC1-A488 DAPI IMPa4-A546_ao_TileScan_001 (Stage 41 of 49)	00-m5ajQWFDXrX9sBtY2jFAuk
65532.4	41733.1	-0.131829	um	Cell	2	Cell Center of Image Mass	0.000	1.000	466	36	siRNA-SC-10 PSPC1-A488 IMPa4-A546 DAPI 8C2-siRNA-IMP-a2-a4 V2.00	0	31. siRNA-SC-10 PSPC1-A488 DAPI IMPa4-A546_ao_TileScan_001 (Stage 41 of 49)	00-m5ajQWFDXrX9sBtY2jFAuk
65435.4	41600.4	-0.183848	um	Cell	2	Cell Center of Image Mass	0.000	1.000	467	0	siRNA-SC-10 PSPC1-A488 IMPa4-A546 DAPI 8C2-siRNA-IMP-a2-a4 V2.00	0	31. siRNA-SC-10 PSPC1-A488 DAPI IMPa4-A546_ap_TileScan_001 (Stage 42 of 49)	00-au84GSpfd3gVfQidD4gFHk
65447.3	41614.9	-0.261006	um	Cell	2	Cell Center of Image Mass	0.000	1.000	468	1	siRNA-SC-10 PSPC1-A488 IMPa4-A546 DAPI 8C2-siRNA-IMP-a2-a4 V2.00	0	31. siRNA-SC-10 PSPC1-A488 DAPI IMPa4-A546_ap_TileScan_001 (Stage 42 of 49)	00-au84GSpfd3gVfQidD4gFHk
65469.3	41646.4	-0.181532	um	Cell	2	Cell Center of Image Mass	0.000	1.000	469	2	siRNA-SC-10 PSPC1-A488 IMPa4-A546 DAPI 8C2-siRNA-IMP-a2-a4 V2.00	0	31. siRNA-SC-10 PSPC1-A488 DAPI IMPa4-A546_ap_TileScan_001 (Stage 42 of 49)	00-au84GSpfd3gVfQidD4gFHk
65421.5	41607.5	-0.136308	um	Cell	2	Cell Center of Image Mass	0.000	1.000	470	3	siRNA-SC-10 PSPC1-A488 IMPa4-A546 DAPI 8C2-siRNA-IMP-a2-a4 V2.00	0	31. siRNA-SC-10 PSPC1-A488 DAPI IMPa4-A546_ap_TileScan_001 (Stage 42 of 49)	00-au84GSpfd3gVfQidD4gFHk
65439.1	41633.8	0.0141618	um	Cell	2	Cell Center of Image Mass	0.000	1.000	471	4	siRNA-SC-10 PSPC1-A488 IMPa4-A546 DAPI 8C2-siRNA-IMP-a2-a4 V2.00	0	31. siRNA-SC-10 PSPC1-A488 DAPI IMPa4-A546_ap_TileScan_001 (Stage 42 of 49)	00-au84GSpfd3gVfQidD4gFHk
65429.1	41653.4	0.0325848	um	Cell	2	Cell Center of Image Mass	0.000	1.000	472	5	siRNA-SC-10 PSPC1-A488 IMPa4-A546 DAPI 8C2-siRNA-IMP-a2-a4 V2.00	0	31. siRNA-SC-10 PSPC1-A488 DAPI IMPa4-A546_ap_TileScan_001 (Stage 42 of 49)	00-au84GSpfd3gVfQidD4gFHk
65475.5	41605.4	0.863557	um	Cell	2	Cell Center of Image Mass	0.000	1.000	473	6	siRNA-SC-10 PSPC1-A488 IMPa4-A546 DAPI 8C2-siRNA-IMP-a2-a4 V2.00	0	31. siRNA-SC-10 PSPC1-A488 DAPI IMPa4-A546_ap_TileScan_001 (Stage 42 of 49)	00-au84GSpfd3gVfQidD4gFHk
65500.9	41608.9	-0.165688	um	Cell	2	Cell Center of Image Mass	0.000	1.000	474	7	siRNA-SC-10 PSPC1-A488 IMPa4-A546 DAPI 8C2-siRNA-IMP-a2-a4 V2.00	0	31. siRNA-SC-10 PSPC1-A488 DAPI IMPa4-A546_ap_TileScan_001 (Stage 42 of 49)	00-au84GSpfd3gVfQidD4gFHk
65529	41598.4	0.143132	um	Cell	2	Cell Center of Image Mass	0.000	1.000	475	8	siRNA-SC-10 PSPC1-A488 IMPa4-A546 DAPI 8C2-siRNA-IMP-a2-a4 V2.00	0	31. siRNA-SC-10 PSPC1-A488 DAPI IMPa4-A546_ap_TileScan_001 (Stage 42 of 49)	00-au84GSpfd3gVfQidD4gFHk
65554.5	41599.7	-0.117308	um	Cell	2	Cell Center of Image Mass	0.000	1.000	476	9	siRNA-SC-10 PSPC1-A488 IMPa4-A546 DAPI 8C2-siRNA-IMP-a2-a4 V2.00	0	31. siRNA-SC-10 PSPC1-A488 DAPI IMPa4-A546_ap_TileScan_001 (Stage 42 of 49)	00-au84GSpfd3gVfQidD4gFHk
65521.8	41622	-0.163108	um	Cell	2	Cell Center of Image Mass	0.000	1.000	477	10	siRNA-SC-10 PSPC1-A488 IMPa4-A546 DAPI 8C2-siRNA-IMP-a2-a4 V2.00	0	31. siRNA-SC-10 PSPC1-A488 DAPI IMPa4-A546_ap_TileScan_001 (Stage 42 of 49)	00-au84GSpfd3gVfQidD4gFHk
65549.6	41635.3	-0.00538905	um	Cell	2	Cell Center of Image Mass	0.000	1.000	478	11	siRNA-SC-10 PSPC1-A488 IMPa4-A546 DAPI 8C2-siRNA-IMP-a2-a4 V2.00	0	31. siRNA-SC-10 PSPC1-A488 DAPI IMPa4-A546_ap_TileScan_001 (Stage 42 of 49)	00-au84GSpfd3gVfQidD4gFHk
65509.5	41639	-0.2088	um	Cell	2	Cell Center of Image Mass	0.000	1.000	479	12	siRNA-SC-10 PSPC1-A488 IMPa4-A546 DAPI 8C2-siRNA-IMP-a2-a4 V2.00	0	31. siRNA-SC-10 PSPC1-A488 DAPI IMPa4-A546_ap_TileScan_001 (Stage 42 of 49)	00-au84GSpfd3gVfQidD4gFHk
65557.4	41650.9	0.299208	um	Cell	2	Cell Center of Image Mass	0.000	1.000	480	13	siRNA-SC-10 PSPC1-A488 IMPa4-A546 DAPI 8C2-siRNA-IMP-a2-a4 V2.00	0	31. siRNA-SC-10 PSPC1-A488 DAPI IMPa4-A546_ap_TileScan_001 (Stage 42 of 49)	00-au84GSpfd3gVfQidD4gFHk
65506.5	41662.8	-0.244504	um	Cell	2	Cell Center of Image Mass	0.000	1.000	481	14	siRNA-SC-10 PSPC1-A488 IMPa4-A546 DAPI 8C2-siRNA-IMP-a2-a4 V2.00	0	31. siRNA-SC-10 PSPC1-A488 DAPI IMPa4-A546_ap_TileScan_001 (Stage 42 of 49)	00-au84GSpfd3gVfQidD4gFHk
65459.4	41679.8	-0.183647	um	Cell	2	Cell Center of Image Mass	0.000	1.000	482	15	siRNA-SC-10 PSPC1-A488 IMPa4-A546 DAPI 8C2-siRNA-IMP-a2-a4 V2.00	0	31. siRNA-SC-10 PSPC1-A488 DAPI IMPa4-A546_ap_TileScan_001 (Stage 42 of 49)	00-au84GSpfd3gVfQidD4gFHk
65434.6	41682.3	-0.142786	um	Cell	2	Cell Center of Image Mass	0.000	1.000	483	16	siRNA-SC-10 PSPC1-A488 IMPa4-A546 DAPI 8C2-siRNA-IMP-a2-a4 V2.00	0	31. siRNA-SC-10 PSPC1-A488 DAPI IMPa4-A546_ap_TileScan_001 (Stage 42 of 49)	00-au84GSpfd3gVfQidD4gFHk
65481.8	41685.4	-0.0101178	um	Cell	2	Cell Center of Image Mass	0.000	1.000	484	17	siRNA-SC-10 PSPC1-A488 IMPa4-A546 DAPI 8C2-siRNA-IMP-a2-a4 V2.00	0	31. siRNA-SC-10 PSPC1-A488 DAPI IMPa4-A546_ap_TileScan_001 (Stage 42 of 49)	00-au84GSpfd3gVfQidD4gFHk
65455.3	41698	-0.0660618	um	Cell	2	Cell Center of Image Mass	0.000	1.000	485	18	siRNA-SC-10 PSPC1-A488 IMPa4-A546 DAPI 8C2-siRNA-IMP-a2-a4 V2.00	0	31. siRNA-SC-10 PSPC1-A488 DAPI IMPa4-A546_ap_TileScan_001 (Stage 42 of 49)	00-au84GSpfd3gVfQidD4gFHk
65422	41725.5	0.396257	um	Cell	2	Cell Center of Image Mass	0.000	1.000	486	19	siRNA-SC-10 PSPC1-A488 IMPa4-A546 DAPI 8C2-siRNA-IMP-a2-a4 V2.00	0	31. siRNA-SC-10 PSPC1-A488 DAPI IMPa4-A546_ap_TileScan_001 (Stage 42 of 49)	00-au84GSpfd3gVfQidD4gFHk
65434.2	41718.2	-0.26271	um	Cell	2	Cell Center of Image Mass	0.000	1.000	487	20	siRNA-SC-10 PSPC1-A488 IMPa4-A546 DAPI 8C2-siRNA-IMP-a2-a4 V2.00	0	31. siRNA-SC-10 PSPC1-A488 DAPI IMPa4-A546_ap_TileScan_001 (Stage 42 of 49)	00-au84GSpfd3gVfQidD4gFHk
65454.7	41734.5	-0.228715	um	Cell	2	Cell Center of Image Mass	0.000	1.000	488	21	siRNA-SC-10 PSPC1-A488 IMPa4-A546 DAPI 8C2-siRNA-IMP-a2-a4 V2.00	0	31. siRNA-SC-10 PSPC1-A488 DAPI IMPa4-A546_ap_TileScan_001 (Stage 42 of 49)	00-au84GSpfd3gVfQidD4gFHk
65488.6	41709.1	0.0651643	um	Cell	2	Cell Center of Image Mass	0.000	1.000	489	22	siRNA-SC-10 PSPC1-A488 IMPa4-A546 DAPI 8C2-siRNA-IMP-a2-a4 V2.00	0	31. siRNA-SC-10 PSPC1-A488 DAPI IMPa4-A546_ap_TileScan_001 (Stage 42 of 49)	00-au84GSpfd3gVfQidD4gFHk
65476.5	41733.7	-0.0783232	um	Cell	2	Cell Center of Image Mass	0.000	1.000	490	23	siRNA-SC-10 PSPC1-A488 IMPa4-A546 DAPI 8C2-siRNA-IMP-a2-a4 V2.00	0	31. siRNA-SC-10 PSPC1-A488 DAPI IMPa4-A546_ap_TileScan_001 (Stage 42 of 49)	00-au84GSpfd3gVfQidD4gFHk
65533.6	41678.3	-0.244754	um	Cell	2	Cell Center of Image Mass	0.000	1.000	491	24	siRNA-SC-10 PSPC1-A488 IMPa4-A546 DAPI 8C2-siRNA-IMP-a2-a4 V2.00	0	31. siRNA-SC-10 PSPC1-A488 DAPI IMPa4-A546_ap_TileScan_001 (Stage 42 of 49)	00-au84GSpfd3gVfQidD4gFHk
65534.8	41701.4	-0.0910042	um	Cell	2	Cell Center of Image Mass	0.000	1.000	492	25	siRNA-SC-10 PSPC1-A488 IMPa4-A546 DAPI 8C2-siRNA-IMP-a2-a4 V2.00	0	31. siRNA-SC-10 PSPC1-A488 DAPI IMPa4-A546_ap_TileScan_001 (Stage 42 of 49)	00-au84GSpfd3gVfQidD4gFHk
65553.5	41699.3	-0.102398	um	Cell	2	Cell Center of Image Mass	0.000	1.000	493	26	siRNA-SC-10 PSPC1-A488 IMPa4-A546 DAPI 8C2-siRNA-IMP-a2-a4 V2.00	0	31. siRNA-SC-10 PSPC1-A488 DAPI IMPa4-A546_ap_TileScan_001 (Stage 42 of 49)	00-au84GSpfd3gVfQidD4gFHk
65547.3	41715.8	0.0030586	um	Cell	2	Cell Center of Image Mass	0.000	1.000	494	27	siRNA-SC-10 PSPC1-A488 IMPa4-A546 DAPI 8C2-siRNA-IMP-a2-a4 V2.00	0	31. siRNA-SC-10 PSPC1-A488 DAPI IMPa4-A546_ap_TileScan_001 (Stage 42 of 49)	00-au84GSpfd3gVfQidD4gFHk
65513.2	41714.6	-0.0745919	um	Cell	2	Cell Center of Image Mass	0.000	1.000	495	28	siRNA-SC-10 PSPC1-A488 IMPa4-A546 DAPI 8C2-siRNA-IMP-a2-a4 V2.00	0	31. siRNA-SC-10 PSPC1-A488 DAPI IMPa4-A546_ap_TileScan_001 (Stage 42 of 49)	00-au84GSpfd3gVfQidD4gFHk
65498.7	41718.8	-0.124624	um	Cell	2	Cell Center of Image Mass	0.000	1.000	496	29	siRNA-SC-10 PSPC1-A488 IMPa4-A546 DAPI 8C2-siRNA-IMP-a2-a4 V2.00	0	31. siRNA-SC-10 PSPC1-A488 DAPI IMPa4-A546_ap_TileScan_001 (Stage 42 of 49)	00-au84GSpfd3gVfQidD4gFHk
65531.2	41736.3	0.182037	um	Cell	2	Cell Center of Image Mass	0.000	1.000	497	30	siRNA-SC-10 PSPC1-A488 IMPa4-A546 DAPI 8C2-siRNA-IMP-a2-a4 V2.00	0	31. siRNA-SC-10 PSPC1-A488 DAPI IMPa4-A546_ap_TileScan_001 (Stage 42 of 49)	00-au84GSpfd3gVfQidD4gFHk
65512.6	41690.7	0.142232	um	Cell	2	Cell Center of Image Mass	0.000	1.000	498	31	siRNA-SC-10 PSPC1-A488 IMPa4-A546 DAPI 8C2-siRNA-IMP-a2-a4 V2.00	0	31. siRNA-SC-10 PSPC1-A488 DAPI IMPa4-A546_ap_TileScan_001 (Stage 42 of 49)	00-au84GSpfd3gVfQidD4gFHk
65557.1	41724.6	0.287382	um	Cell	2	Cell Center of Image Mass	0.000	1.000	499	32	siRNA-SC-10 PSPC1-A488 IMPa4-A546 DAPI 8C2-siRNA-IMP-a2-a4 V2.00	0	31. siRNA-SC-10 PSPC1-A488 DAPI IMPa4-A546_ap_TileScan_001 (Stage 42 of 49)	00-au84GSpfd3gVfQidD4gFHk
65554.8	41675	1.09088	um	Cell	2	Cell Center of Image Mass	0.000	1.000	500	33	siRNA-SC-10 PSPC1-A488 IMPa4-A546 DAPI 8C2-siRNA-IMP-a2-a4 V2.00	0	31. siRNA-SC-10 PSPC1-A488 DAPI IMPa4-A546_ap_TileScan_001 (Stage 42 of 49)	00-au84GSpfd3gVfQidD4gFHk
65420.7	41649.9	-0.0955818	um	Cell	2	Cell Center of Image Mass	0.000	1.000	501	0	siRNA-SC-10 PSPC1-A488 IMPa4-A546 DAPI 8C2-siRNA-IMP-a2-a4 V2.00	0	31. siRNA-SC-10 PSPC1-A488 DAPI IMPa4-A546_aq_TileScan_001 (Stage 43 of 49)	00-79oh4iG9AWSAXL6DwUzqfE
65468.8	41640.1	-0.945815	um	Cell	2	Cell Center of Image Mass	0.000	1.000	502	1	siRNA-SC-10 PSPC1-A488 IMPa4-A546 DAPI 8C2-siRNA-IMP-a2-a4 V2.00	0	31. siRNA-SC-10 PSPC1-A488 DAPI IMPa4-A546_aq_TileScan_001 (Stage 43 of 49)	00-79oh4iG9AWSAXL6DwUzqfE
65446	41664.8	-0.839577	um	Cell	2	Cell Center of Image Mass	0.000	1.000	503	2	siRNA-SC-10 PSPC1-A488 IMPa4-A546 DAPI 8C2-siRNA-IMP-a2-a4 V2.00	0	31. siRNA-SC-10 PSPC1-A488 DAPI IMPa4-A546_aq_TileScan_001 (Stage 43 of 49)	00-79oh4iG9AWSAXL6DwUzqfE
65472.9	41662.9	-0.867607	um	Cell	2	Cell Center of Image Mass	0.000	1.000	504	3	siRNA-SC-10 PSPC1-A488 IMPa4-A546 DAPI 8C2-siRNA-IMP-a2-a4 V2.00	0	31. siRNA-SC-10 PSPC1-A488 DAPI IMPa4-A546_aq_TileScan_001 (Stage 43 of 49)	00-79oh4iG9AWSAXL6DwUzqfE
65452.1	41599.5	-0.638603	um	Cell	2	Cell Center of Image Mass	0.000	1.000	505	4	siRNA-SC-10 PSPC1-A488 IMPa4-A546 DAPI 8C2-siRNA-IMP-a2-a4 V2.00	0	31. siRNA-SC-10 PSPC1-A488 DAPI IMPa4-A546_aq_TileScan_001 (Stage 43 of 49)	00-79oh4iG9AWSAXL6DwUzqfE
65426.2	41621.1	-0.536211	um	Cell	2	Cell Center of Image Mass	0.000	1.000	506	5	siRNA-SC-10 PSPC1-A488 IMPa4-A546 DAPI 8C2-siRNA-IMP-a2-a4 V2.00	0	31. siRNA-SC-10 PSPC1-A488 DAPI IMPa4-A546_aq_TileScan_001 (Stage 43 of 49)	00-79oh4iG9AWSAXL6DwUzqfE
65451	41639.2	-0.803044	um	Cell	2	Cell Center of Image Mass	0.000	1.000	507	6	siRNA-SC-10 PSPC1-A488 IMPa4-A546 DAPI 8C2-siRNA-IMP-a2-a4 V2.00	0	31. siRNA-SC-10 PSPC1-A488 DAPI IMPa4-A546_aq_TileScan_001 (Stage 43 of 49)	00-79oh4iG9AWSAXL6DwUzqfE
65530.4	41601.8	0.103965	um	Cell	2	Cell Center of Image Mass	0.000	1.000	508	7	siRNA-SC-10 PSPC1-A488 IMPa4-A546 DAPI 8C2-siRNA-IMP-a2-a4 V2.00	0	31. siRNA-SC-10 PSPC1-A488 DAPI IMPa4-A546_aq_TileScan_001 (Stage 43 of 49)	00-79oh4iG9AWSAXL6DwUzqfE
65504.3	41641.1	-0.827915	um	Cell	2	Cell Center of Image Mass	0.000	1.000	509	8	siRNA-SC-10 PSPC1-A488 IMPa4-A546 DAPI 8C2-siRNA-IMP-a2-a4 V2.00	0	31. siRNA-SC-10 PSPC1-A488 DAPI IMPa4-A546_aq_TileScan_001 (Stage 43 of 49)	00-79oh4iG9AWSAXL6DwUzqfE
65546.5	41661.4	-0.803082	um	Cell	2	Cell Center of Image Mass	0.000	1.000	510	9	siRNA-SC-10 PSPC1-A488 IMPa4-A546 DAPI 8C2-siRNA-IMP-a2-a4 V2.00	0	31. siRNA-SC-10 PSPC1-A488 DAPI IMPa4-A546_aq_TileScan_001 (Stage 43 of 49)	00-79oh4iG9AWSAXL6DwUzqfE
65496.6	41600.6	-0.527746	um	Cell	2	Cell Center of Image Mass	0.000	1.000	511	10	siRNA-SC-10 PSPC1-A488 IMPa4-A546 DAPI 8C2-siRNA-IMP-a2-a4 V2.00	0	31. siRNA-SC-10 PSPC1-A488 DAPI IMPa4-A546_aq_TileScan_001 (Stage 43 of 49)	00-79oh4iG9AWSAXL6DwUzqfE
65559	41618.5	-0.702245	um	Cell	2	Cell Center of Image Mass	0.000	1.000	512	11	siRNA-SC-10 PSPC1-A488 IMPa4-A546 DAPI 8C2-siRNA-IMP-a2-a4 V2.00	0	31. siRNA-SC-10 PSPC1-A488 DAPI IMPa4-A546_aq_TileScan_001 (Stage 43 of 49)	00-79oh4iG9AWSAXL6DwUzqfE
65536.1	41630.6	-0.456687	um	Cell	2	Cell Center of Image Mass	0.000	1.000	513	12	siRNA-SC-10 PSPC1-A488 IMPa4-A546 DAPI 8C2-siRNA-IMP-a2-a4 V2.00	0	31. siRNA-SC-10 PSPC1-A488 DAPI IMPa4-A546_aq_TileScan_001 (Stage 43 of 49)	00-79oh4iG9AWSAXL6DwUzqfE
65549.3	41603.3	-0.550442	um	Cell	2	Cell Center of Image Mass	0.000	1.000	514	13	siRNA-SC-10 PSPC1-A488 IMPa4-A546 DAPI 8C2-siRNA-IMP-a2-a4 V2.00	0	31. siRNA-SC-10 PSPC1-A488 DAPI IMPa4-A546_aq_TileScan_001 (Stage 43 of 49)	00-79oh4iG9AWSAXL6DwUzqfE
65448.1	41680.3	-0.892306	um	Cell	2	Cell Center of Image Mass	0.000	1.000	515	14	siRNA-SC-10 PSPC1-A488 IMPa4-A546 DAPI 8C2-siRNA-IMP-a2-a4 V2.00	0	31. siRNA-SC-10 PSPC1-A488 DAPI IMPa4-A546_aq_TileScan_001 (Stage 43 of 49)	00-79oh4iG9AWSAXL6DwUzqfE
65481.2	41687.4	-0.909774	um	Cell	2	Cell Center of Image Mass	0.000	1.000	516	15	siRNA-SC-10 PSPC1-A488 IMPa4-A546 DAPI 8C2-siRNA-IMP-a2-a4 V2.00	0	31. siRNA-SC-10 PSPC1-A488 DAPI IMPa4-A546_aq_TileScan_001 (Stage 43 of 49)	00-79oh4iG9AWSAXL6DwUzqfE
65465.5	41700.7	-0.843912	um	Cell	2	Cell Center of Image Mass	0.000	1.000	517	16	siRNA-SC-10 PSPC1-A488 IMPa4-A546 DAPI 8C2-siRNA-IMP-a2-a4 V2.00	0	31. siRNA-SC-10 PSPC1-A488 DAPI IMPa4-A546_aq_TileScan_001 (Stage 43 of 49)	00-79oh4iG9AWSAXL6DwUzqfE
65429.4	41704.4	-0.708303	um	Cell	2	Cell Center of Image Mass	0.000	1.000	518	17	siRNA-SC-10 PSPC1-A488 IMPa4-A546 DAPI 8C2-siRNA-IMP-a2-a4 V2.00	0	31. siRNA-SC-10 PSPC1-A488 DAPI IMPa4-A546_aq_TileScan_001 (Stage 43 of 49)	00-79oh4iG9AWSAXL6DwUzqfE
65426.6	41720.8	-0.839974	um	Cell	2	Cell Center of Image Mass	0.000	1.000	519	18	siRNA-SC-10 PSPC1-A488 IMPa4-A546 DAPI 8C2-siRNA-IMP-a2-a4 V2.00	0	31. siRNA-SC-10 PSPC1-A488 DAPI IMPa4-A546_aq_TileScan_001 (Stage 43 of 49)	00-79oh4iG9AWSAXL6DwUzqfE
65436.3	41716.1	-1.14818	um	Cell	2	Cell Center of Image Mass	0.000	1.000	520	19	siRNA-SC-10 PSPC1-A488 IMPa4-A546 DAPI 8C2-siRNA-IMP-a2-a4 V2.00	0	31. siRNA-SC-10 PSPC1-A488 DAPI IMPa4-A546_aq_TileScan_001 (Stage 43 of 49)	00-79oh4iG9AWSAXL6DwUzqfE
65466.5	41733.2	-0.413112	um	Cell	2	Cell Center of Image Mass	0.000	1.000	521	20	siRNA-SC-10 PSPC1-A488 IMPa4-A546 DAPI 8C2-siRNA-IMP-a2-a4 V2.00	0	31. siRNA-SC-10 PSPC1-A488 DAPI IMPa4-A546_aq_TileScan_001 (Stage 43 of 49)	00-79oh4iG9AWSAXL6DwUzqfE
65484.2	41735.2	-0.825477	um	Cell	2	Cell Center of Image Mass	0.000	1.000	522	21	siRNA-SC-10 PSPC1-A488 IMPa4-A546 DAPI 8C2-siRNA-IMP-a2-a4 V2.00	0	31. siRNA-SC-10 PSPC1-A488 DAPI IMPa4-A546_aq_TileScan_001 (Stage 43 of 49)	00-79oh4iG9AWSAXL6DwUzqfE
65437.4	41735.4	-0.0932935	um	Cell	2	Cell Center of Image Mass	0.000	1.000	523	22	siRNA-SC-10 PSPC1-A488 IMPa4-A546 DAPI 8C2-siRNA-IMP-a2-a4 V2.00	0	31. siRNA-SC-10 PSPC1-A488 DAPI IMPa4-A546_aq_TileScan_001 (Stage 43 of 49)	00-79oh4iG9AWSAXL6DwUzqfE
65544.2	41709.4	-0.94187	um	Cell	2	Cell Center of Image Mass	0.000	1.000	524	23	siRNA-SC-10 PSPC1-A488 IMPa4-A546 DAPI 8C2-siRNA-IMP-a2-a4 V2.00	0	31. siRNA-SC-10 PSPC1-A488 DAPI IMPa4-A546_aq_TileScan_001 (Stage 43 of 49)	00-79oh4iG9AWSAXL6DwUzqfE
65500	41670.2	-0.942454	um	Cell	2	Cell Center of Image Mass	0.000	1.000	525	24	siRNA-SC-10 PSPC1-A488 IMPa4-A546 DAPI 8C2-siRNA-IMP-a2-a4 V2.00	0	31. siRNA-SC-10 PSPC1-A488 DAPI IMPa4-A546_aq_TileScan_001 (Stage 43 of 49)	00-79oh4iG9AWSAXL6DwUzqfE
65559.4	41673.2	-0.631322	um	Cell	2	Cell Center of Image Mass	0.000	1.000	526	25	siRNA-SC-10 PSPC1-A488 IMPa4-A546 DAPI 8C2-siRNA-IMP-a2-a4 V2.00	0	31. siRNA-SC-10 PSPC1-A488 DAPI IMPa4-A546_aq_TileScan_001 (Stage 43 of 49)	00-79oh4iG9AWSAXL6DwUzqfE
65523.8	41676.3	-0.842298	um	Cell	2	Cell Center of Image Mass	0.000	1.000	527	26	siRNA-SC-10 PSPC1-A488 IMPa4-A546 DAPI 8C2-siRNA-IMP-a2-a4 V2.00	0	31. siRNA-SC-10 PSPC1-A488 DAPI IMPa4-A546_aq_TileScan_001 (Stage 43 of 49)	00-79oh4iG9AWSAXL6DwUzqfE
65506.1	41686	-0.894349	um	Cell	2	Cell Center of Image Mass	0.000	1.000	528	27	siRNA-SC-10 PSPC1-A488 IMPa4-A546 DAPI 8C2-siRNA-IMP-a2-a4 V2.00	0	31. siRNA-SC-10 PSPC1-A488 DAPI IMPa4-A546_aq_TileScan_001 (Stage 43 of 49)	00-79oh4iG9AWSAXL6DwUzqfE
65536.2	41692.5	-0.901117	um	Cell	2	Cell Center of Image Mass	0.000	1.000	529	28	siRNA-SC-10 PSPC1-A488 IMPa4-A546 DAPI 8C2-siRNA-IMP-a2-a4 V2.00	0	31. siRNA-SC-10 PSPC1-A488 DAPI IMPa4-A546_aq_TileScan_001 (Stage 43 of 49)	00-79oh4iG9AWSAXL6DwUzqfE
65495.8	41704.3	-0.930008	um	Cell	2	Cell Center of Image Mass	0.000	1.000	530	29	siRNA-SC-10 PSPC1-A488 IMPa4-A546 DAPI 8C2-siRNA-IMP-a2-a4 V2.00	0	31. siRNA-SC-10 PSPC1-A488 DAPI IMPa4-A546_aq_TileScan_001 (Stage 43 of 49)	00-79oh4iG9AWSAXL6DwUzqfE
65558.5	41713.6	-1.04048	um	Cell	2	Cell Center of Image Mass	0.000	1.000	531	30	siRNA-SC-10 PSPC1-A488 IMPa4-A546 DAPI 8C2-siRNA-IMP-a2-a4 V2.00	0	31. siRNA-SC-10 PSPC1-A488 DAPI IMPa4-A546_aq_TileScan_001 (Stage 43 of 49)	00-79oh4iG9AWSAXL6DwUzqfE
65513.7	41725.7	-0.82067	um	Cell	2	Cell Center of Image Mass	0.000	1.000	532	31	siRNA-SC-10 PSPC1-A488 IMPa4-A546 DAPI 8C2-siRNA-IMP-a2-a4 V2.00	0	31. siRNA-SC-10 PSPC1-A488 DAPI IMPa4-A546_aq_TileScan_001 (Stage 43 of 49)	00-79oh4iG9AWSAXL6DwUzqfE
65546.4	41737	-0.471878	um	Cell	2	Cell Center of Image Mass	0.000	1.000	533	32	siRNA-SC-10 PSPC1-A488 IMPa4-A546 DAPI 8C2-siRNA-IMP-a2-a4 V2.00	0	31. siRNA-SC-10 PSPC1-A488 DAPI IMPa4-A546_aq_TileScan_001 (Stage 43 of 49)	00-79oh4iG9AWSAXL6DwUzqfE
65508	41737.2	-0.656811	um	Cell	2	Cell Center of Image Mass	0.000	1.000	534	33	siRNA-SC-10 PSPC1-A488 IMPa4-A546 DAPI 8C2-siRNA-IMP-a2-a4 V2.00	0	31. siRNA-SC-10 PSPC1-A488 DAPI IMPa4-A546_aq_TileScan_001 (Stage 43 of 49)	00-79oh4iG9AWSAXL6DwUzqfE
65446.7	41597.9	-0.281128	um	Cell	2	Cell Center of Image Mass	0.000	1.000	535	0	siRNA-SC-10 PSPC1-A488 IMPa4-A546 DAPI 8C2-siRNA-IMP-a2-a4 V2.00	0	31. siRNA-SC-10 PSPC1-A488 DAPI IMPa4-A546_ar_TileScan_001 (Stage 44 of 49)	00-iNsykdTfauzpYA5vtttuSg
65483.1	41608.5	-0.85082	um	Cell	2	Cell Center of Image Mass	0.000	1.000	536	1	siRNA-SC-10 PSPC1-A488 IMPa4-A546 DAPI 8C2-siRNA-IMP-a2-a4 V2.00	0	31. siRNA-SC-10 PSPC1-A488 DAPI IMPa4-A546_ar_TileScan_001 (Stage 44 of 49)	00-iNsykdTfauzpYA5vtttuSg
65420.7	41663.3	-0.800079	um	Cell	2	Cell Center of Image Mass	0.000	1.000	537	2	siRNA-SC-10 PSPC1-A488 IMPa4-A546 DAPI 8C2-siRNA-IMP-a2-a4 V2.00	0	31. siRNA-SC-10 PSPC1-A488 DAPI IMPa4-A546_ar_TileScan_001 (Stage 44 of 49)	00-iNsykdTfauzpYA5vtttuSg
65475	41664.2	-0.944674	um	Cell	2	Cell Center of Image Mass	0.000	1.000	538	3	siRNA-SC-10 PSPC1-A488 IMPa4-A546 DAPI 8C2-siRNA-IMP-a2-a4 V2.00	0	31. siRNA-SC-10 PSPC1-A488 DAPI IMPa4-A546_ar_TileScan_001 (Stage 44 of 49)	00-iNsykdTfauzpYA5vtttuSg
65423.1	41604.5	-0.63607	um	Cell	2	Cell Center of Image Mass	0.000	1.000	539	4	siRNA-SC-10 PSPC1-A488 IMPa4-A546 DAPI 8C2-siRNA-IMP-a2-a4 V2.00	0	31. siRNA-SC-10 PSPC1-A488 DAPI IMPa4-A546_ar_TileScan_001 (Stage 44 of 49)	00-iNsykdTfauzpYA5vtttuSg
65464.9	41614.1	-0.692141	um	Cell	2	Cell Center of Image Mass	0.000	1.000	540	5	siRNA-SC-10 PSPC1-A488 IMPa4-A546 DAPI 8C2-siRNA-IMP-a2-a4 V2.00	0	31. siRNA-SC-10 PSPC1-A488 DAPI IMPa4-A546_ar_TileScan_001 (Stage 44 of 49)	00-iNsykdTfauzpYA5vtttuSg
65438.2	41623.3	-0.638126	um	Cell	2	Cell Center of Image Mass	0.000	1.000	541	6	siRNA-SC-10 PSPC1-A488 IMPa4-A546 DAPI 8C2-siRNA-IMP-a2-a4 V2.00	0	31. siRNA-SC-10 PSPC1-A488 DAPI IMPa4-A546_ar_TileScan_001 (Stage 44 of 49)	00-iNsykdTfauzpYA5vtttuSg
65420.6	41635	-0.23805	um	Cell	2	Cell Center of Image Mass	0.000	1.000	542	7	siRNA-SC-10 PSPC1-A488 IMPa4-A546 DAPI 8C2-siRNA-IMP-a2-a4 V2.00	0	31. siRNA-SC-10 PSPC1-A488 DAPI IMPa4-A546_ar_TileScan_001 (Stage 44 of 49)	00-iNsykdTfauzpYA5vtttuSg
65444.1	41650.6	-0.827612	um	Cell	2	Cell Center of Image Mass	0.000	1.000	543	8	siRNA-SC-10 PSPC1-A488 IMPa4-A546 DAPI 8C2-siRNA-IMP-a2-a4 V2.00	0	31. siRNA-SC-10 PSPC1-A488 DAPI IMPa4-A546_ar_TileScan_001 (Stage 44 of 49)	00-iNsykdTfauzpYA5vtttuSg
65508	41638.7	-0.649126	um	Cell	2	Cell Center of Image Mass	0.000	1.000	544	9	siRNA-SC-10 PSPC1-A488 IMPa4-A546 DAPI 8C2-siRNA-IMP-a2-a4 V2.00	0	31. siRNA-SC-10 PSPC1-A488 DAPI IMPa4-A546_ar_TileScan_001 (Stage 44 of 49)	00-iNsykdTfauzpYA5vtttuSg
65500.6	41601.6	-0.861889	um	Cell	2	Cell Center of Image Mass	0.000	1.000	545	10	siRNA-SC-10 PSPC1-A488 IMPa4-A546 DAPI 8C2-siRNA-IMP-a2-a4 V2.00	0	31. siRNA-SC-10 PSPC1-A488 DAPI IMPa4-A546_ar_TileScan_001 (Stage 44 of 49)	00-iNsykdTfauzpYA5vtttuSg
65549.1	41609.7	-0.77909	um	Cell	2	Cell Center of Image Mass	0.000	1.000	546	11	siRNA-SC-10 PSPC1-A488 IMPa4-A546 DAPI 8C2-siRNA-IMP-a2-a4 V2.00	0	31. siRNA-SC-10 PSPC1-A488 DAPI IMPa4-A546_ar_TileScan_001 (Stage 44 of 49)	00-iNsykdTfauzpYA5vtttuSg
65515.1	41639.6	-0.890278	um	Cell	2	Cell Center of Image Mass	0.000	1.000	547	12	siRNA-SC-10 PSPC1-A488 IMPa4-A546 DAPI 8C2-siRNA-IMP-a2-a4 V2.00	0	31. siRNA-SC-10 PSPC1-A488 DAPI IMPa4-A546_ar_TileScan_001 (Stage 44 of 49)	00-iNsykdTfauzpYA5vtttuSg
65500.3	41658.4	-0.971202	um	Cell	2	Cell Center of Image Mass	0.000	1.000	548	13	siRNA-SC-10 PSPC1-A488 IMPa4-A546 DAPI 8C2-siRNA-IMP-a2-a4 V2.00	0	31. siRNA-SC-10 PSPC1-A488 DAPI IMPa4-A546_ar_TileScan_001 (Stage 44 of 49)	00-iNsykdTfauzpYA5vtttuSg
65554.6	41659.9	-0.719399	um	Cell	2	Cell Center of Image Mass	0.000	1.000	549	14	siRNA-SC-10 PSPC1-A488 IMPa4-A546 DAPI 8C2-siRNA-IMP-a2-a4 V2.00	0	31. siRNA-SC-10 PSPC1-A488 DAPI IMPa4-A546_ar_TileScan_001 (Stage 44 of 49)	00-iNsykdTfauzpYA5vtttuSg
65461.2	41734.6	-0.361457	um	Cell	2	Cell Center of Image Mass	0.000	1.000	550	15	siRNA-SC-10 PSPC1-A488 IMPa4-A546 DAPI 8C2-siRNA-IMP-a2-a4 V2.00	0	31. siRNA-SC-10 PSPC1-A488 DAPI IMPa4-A546_ar_TileScan_001 (Stage 44 of 49)	00-iNsykdTfauzpYA5vtttuSg
65438.1	41672.7	-0.875658	um	Cell	2	Cell Center of Image Mass	0.000	1.000	551	16	siRNA-SC-10 PSPC1-A488 IMPa4-A546 DAPI 8C2-siRNA-IMP-a2-a4 V2.00	0	31. siRNA-SC-10 PSPC1-A488 DAPI IMPa4-A546_ar_TileScan_001 (Stage 44 of 49)	00-iNsykdTfauzpYA5vtttuSg
65465.8	41676.7	-0.898117	um	Cell	2	Cell Center of Image Mass	0.000	1.000	552	17	siRNA-SC-10 PSPC1-A488 IMPa4-A546 DAPI 8C2-siRNA-IMP-a2-a4 V2.00	0	31. siRNA-SC-10 PSPC1-A488 DAPI IMPa4-A546_ar_TileScan_001 (Stage 44 of 49)	00-iNsykdTfauzpYA5vtttuSg
65419.8	41695.1	-0.232472	um	Cell	2	Cell Center of Image Mass	0.000	1.000	553	18	siRNA-SC-10 PSPC1-A488 IMPa4-A546 DAPI 8C2-siRNA-IMP-a2-a4 V2.00	0	31. siRNA-SC-10 PSPC1-A488 DAPI IMPa4-A546_ar_TileScan_001 (Stage 44 of 49)	00-iNsykdTfauzpYA5vtttuSg
65421.7	41710.6	-1.05531	um	Cell	2	Cell Center of Image Mass	0.000	1.000	554	19	siRNA-SC-10 PSPC1-A488 IMPa4-A546 DAPI 8C2-siRNA-IMP-a2-a4 V2.00	0	31. siRNA-SC-10 PSPC1-A488 DAPI IMPa4-A546_ar_TileScan_001 (Stage 44 of 49)	00-iNsykdTfauzpYA5vtttuSg
65481.3	41714	-0.907086	um	Cell	2	Cell Center of Image Mass	0.000	1.000	555	20	siRNA-SC-10 PSPC1-A488 IMPa4-A546 DAPI 8C2-siRNA-IMP-a2-a4 V2.00	0	31. siRNA-SC-10 PSPC1-A488 DAPI IMPa4-A546_ar_TileScan_001 (Stage 44 of 49)	00-iNsykdTfauzpYA5vtttuSg
65440.9	41712.5	-0.91032	um	Cell	2	Cell Center of Image Mass	0.000	1.000	556	21	siRNA-SC-10 PSPC1-A488 IMPa4-A546 DAPI 8C2-siRNA-IMP-a2-a4 V2.00	0	31. siRNA-SC-10 PSPC1-A488 DAPI IMPa4-A546_ar_TileScan_001 (Stage 44 of 49)	00-iNsykdTfauzpYA5vtttuSg
65421.9	41736.4	-0.249546	um	Cell	2	Cell Center of Image Mass	0.000	1.000	557	22	siRNA-SC-10 PSPC1-A488 IMPa4-A546 DAPI 8C2-siRNA-IMP-a2-a4 V2.00	0	31. siRNA-SC-10 PSPC1-A488 DAPI IMPa4-A546_ar_TileScan_001 (Stage 44 of 49)	00-iNsykdTfauzpYA5vtttuSg
65445.7	41693.6	-0.837019	um	Cell	2	Cell Center of Image Mass	0.000	1.000	558	23	siRNA-SC-10 PSPC1-A488 IMPa4-A546 DAPI 8C2-siRNA-IMP-a2-a4 V2.00	0	31. siRNA-SC-10 PSPC1-A488 DAPI IMPa4-A546_ar_TileScan_001 (Stage 44 of 49)	00-iNsykdTfauzpYA5vtttuSg
65556.9	41707.2	-0.893828	um	Cell	2	Cell Center of Image Mass	0.000	1.000	559	24	siRNA-SC-10 PSPC1-A488 IMPa4-A546 DAPI 8C2-siRNA-IMP-a2-a4 V2.00	0	31. siRNA-SC-10 PSPC1-A488 DAPI IMPa4-A546_ar_TileScan_001 (Stage 44 of 49)	00-iNsykdTfauzpYA5vtttuSg
65511.9	41680.8	-0.900074	um	Cell	2	Cell Center of Image Mass	0.000	1.000	560	25	siRNA-SC-10 PSPC1-A488 IMPa4-A546 DAPI 8C2-siRNA-IMP-a2-a4 V2.00	0	31. siRNA-SC-10 PSPC1-A488 DAPI IMPa4-A546_ar_TileScan_001 (Stage 44 of 49)	00-iNsykdTfauzpYA5vtttuSg
65528.7	41683.3	-0.84227	um	Cell	2	Cell Center of Image Mass	0.000	1.000	561	26	siRNA-SC-10 PSPC1-A488 IMPa4-A546 DAPI 8C2-siRNA-IMP-a2-a4 V2.00	0	31. siRNA-SC-10 PSPC1-A488 DAPI IMPa4-A546_ar_TileScan_001 (Stage 44 of 49)	00-iNsykdTfauzpYA5vtttuSg
65552.5	41685.8	-0.718602	um	Cell	2	Cell Center of Image Mass	0.000	1.000	562	27	siRNA-SC-10 PSPC1-A488 IMPa4-A546 DAPI 8C2-siRNA-IMP-a2-a4 V2.00	0	31. siRNA-SC-10 PSPC1-A488 DAPI IMPa4-A546_ar_TileScan_001 (Stage 44 of 49)	00-iNsykdTfauzpYA5vtttuSg
65490	41689.3	-0.907099	um	Cell	2	Cell Center of Image Mass	0.000	1.000	563	28	siRNA-SC-10 PSPC1-A488 IMPa4-A546 DAPI 8C2-siRNA-IMP-a2-a4 V2.00	0	31. siRNA-SC-10 PSPC1-A488 DAPI IMPa4-A546_ar_TileScan_001 (Stage 44 of 49)	00-iNsykdTfauzpYA5vtttuSg
65521.1	41706.7	-0.843059	um	Cell	2	Cell Center of Image Mass	0.000	1.000	564	29	siRNA-SC-10 PSPC1-A488 IMPa4-A546 DAPI 8C2-siRNA-IMP-a2-a4 V2.00	0	31. siRNA-SC-10 PSPC1-A488 DAPI IMPa4-A546_ar_TileScan_001 (Stage 44 of 49)	00-iNsykdTfauzpYA5vtttuSg
65495.3	41733.5	-0.83848	um	Cell	2	Cell Center of Image Mass	0.000	1.000	565	30	siRNA-SC-10 PSPC1-A488 IMPa4-A546 DAPI 8C2-siRNA-IMP-a2-a4 V2.00	0	31. siRNA-SC-10 PSPC1-A488 DAPI IMPa4-A546_ar_TileScan_001 (Stage 44 of 49)	00-iNsykdTfauzpYA5vtttuSg
65529.9	41729.9	-0.849662	um	Cell	2	Cell Center of Image Mass	0.000	1.000	566	31	siRNA-SC-10 PSPC1-A488 IMPa4-A546 DAPI 8C2-siRNA-IMP-a2-a4 V2.00	0	31. siRNA-SC-10 PSPC1-A488 DAPI IMPa4-A546_ar_TileScan_001 (Stage 44 of 49)	00-iNsykdTfauzpYA5vtttuSg
65468.6	41602.2	-0.399591	um	Cell	2	Cell Center of Image Mass	0.000	1.000	567	0	siRNA-SC-10 PSPC1-A488 IMPa4-A546 DAPI 8C2-siRNA-IMP-a2-a4 V2.00	0	31. siRNA-SC-10 PSPC1-A488 DAPI IMPa4-A546_as_TileScan_001 (Stage 45 of 49)	00-GGoz2M7VKCQArKzE3q6mnP
65425.5	41614.4	-0.225768	um	Cell	2	Cell Center of Image Mass	0.000	1.000	568	1	siRNA-SC-10 PSPC1-A488 IMPa4-A546 DAPI 8C2-siRNA-IMP-a2-a4 V2.00	0	31. siRNA-SC-10 PSPC1-A488 DAPI IMPa4-A546_as_TileScan_001 (Stage 45 of 49)	00-GGoz2M7VKCQArKzE3q6mnP
65487.8	41632.3	-0.489885	um	Cell	2	Cell Center of Image Mass	0.000	1.000	569	2	siRNA-SC-10 PSPC1-A488 IMPa4-A546 DAPI 8C2-siRNA-IMP-a2-a4 V2.00	0	31. siRNA-SC-10 PSPC1-A488 DAPI IMPa4-A546_as_TileScan_001 (Stage 45 of 49)	00-GGoz2M7VKCQArKzE3q6mnP
65471.8	41645.3	-0.501737	um	Cell	2	Cell Center of Image Mass	0.000	1.000	570	3	siRNA-SC-10 PSPC1-A488 IMPa4-A546 DAPI 8C2-siRNA-IMP-a2-a4 V2.00	0	31. siRNA-SC-10 PSPC1-A488 DAPI IMPa4-A546_as_TileScan_001 (Stage 45 of 49)	00-GGoz2M7VKCQArKzE3q6mnP
65472.7	41656.5	-0.201755	um	Cell	2	Cell Center of Image Mass	0.000	1.000	571	4	siRNA-SC-10 PSPC1-A488 IMPa4-A546 DAPI 8C2-siRNA-IMP-a2-a4 V2.00	0	31. siRNA-SC-10 PSPC1-A488 DAPI IMPa4-A546_as_TileScan_001 (Stage 45 of 49)	00-GGoz2M7VKCQArKzE3q6mnP
65447.7	41657.4	-0.478437	um	Cell	2	Cell Center of Image Mass	0.000	1.000	572	5	siRNA-SC-10 PSPC1-A488 IMPa4-A546 DAPI 8C2-siRNA-IMP-a2-a4 V2.00	0	31. siRNA-SC-10 PSPC1-A488 DAPI IMPa4-A546_as_TileScan_001 (Stage 45 of 49)	00-GGoz2M7VKCQArKzE3q6mnP
65421.4	41660.8	-0.375008	um	Cell	2	Cell Center of Image Mass	0.000	1.000	573	6	siRNA-SC-10 PSPC1-A488 IMPa4-A546 DAPI 8C2-siRNA-IMP-a2-a4 V2.00	0	31. siRNA-SC-10 PSPC1-A488 DAPI IMPa4-A546_as_TileScan_001 (Stage 45 of 49)	00-GGoz2M7VKCQArKzE3q6mnP
65536.9	41652.3	0.168815	um	Cell	2	Cell Center of Image Mass	0.000	1.000	574	7	siRNA-SC-10 PSPC1-A488 IMPa4-A546 DAPI 8C2-siRNA-IMP-a2-a4 V2.00	0	31. siRNA-SC-10 PSPC1-A488 DAPI IMPa4-A546_as_TileScan_001 (Stage 45 of 49)	00-GGoz2M7VKCQArKzE3q6mnP
65494	41604.2	-0.419214	um	Cell	2	Cell Center of Image Mass	0.000	1.000	575	8	siRNA-SC-10 PSPC1-A488 IMPa4-A546 DAPI 8C2-siRNA-IMP-a2-a4 V2.00	0	31. siRNA-SC-10 PSPC1-A488 DAPI IMPa4-A546_as_TileScan_001 (Stage 45 of 49)	00-GGoz2M7VKCQArKzE3q6mnP
65556.3	41623.4	0.238463	um	Cell	2	Cell Center of Image Mass	0.000	1.000	576	9	siRNA-SC-10 PSPC1-A488 IMPa4-A546 DAPI 8C2-siRNA-IMP-a2-a4 V2.00	0	31. siRNA-SC-10 PSPC1-A488 DAPI IMPa4-A546_as_TileScan_001 (Stage 45 of 49)	00-GGoz2M7VKCQArKzE3q6mnP
65521.7	41626.5	-0.335177	um	Cell	2	Cell Center of Image Mass	0.000	1.000	577	10	siRNA-SC-10 PSPC1-A488 IMPa4-A546 DAPI 8C2-siRNA-IMP-a2-a4 V2.00	0	31. siRNA-SC-10 PSPC1-A488 DAPI IMPa4-A546_as_TileScan_001 (Stage 45 of 49)	00-GGoz2M7VKCQArKzE3q6mnP
65557.7	41633.7	0.111924	um	Cell	2	Cell Center of Image Mass	0.000	1.000	578	11	siRNA-SC-10 PSPC1-A488 IMPa4-A546 DAPI 8C2-siRNA-IMP-a2-a4 V2.00	0	31. siRNA-SC-10 PSPC1-A488 DAPI IMPa4-A546_as_TileScan_001 (Stage 45 of 49)	00-GGoz2M7VKCQArKzE3q6mnP
65558.6	41648.2	-0.0518792	um	Cell	2	Cell Center of Image Mass	0.000	1.000	579	12	siRNA-SC-10 PSPC1-A488 IMPa4-A546 DAPI 8C2-siRNA-IMP-a2-a4 V2.00	0	31. siRNA-SC-10 PSPC1-A488 DAPI IMPa4-A546_as_TileScan_001 (Stage 45 of 49)	00-GGoz2M7VKCQArKzE3q6mnP
65535.9	41598.8	-0.353638	um	Cell	2	Cell Center of Image Mass	0.000	1.000	580	13	siRNA-SC-10 PSPC1-A488 IMPa4-A546 DAPI 8C2-siRNA-IMP-a2-a4 V2.00	0	31. siRNA-SC-10 PSPC1-A488 DAPI IMPa4-A546_as_TileScan_001 (Stage 45 of 49)	00-GGoz2M7VKCQArKzE3q6mnP
65525.1	41611.8	-0.314026	um	Cell	2	Cell Center of Image Mass	0.000	1.000	581	14	siRNA-SC-10 PSPC1-A488 IMPa4-A546 DAPI 8C2-siRNA-IMP-a2-a4 V2.00	0	31. siRNA-SC-10 PSPC1-A488 DAPI IMPa4-A546_as_TileScan_001 (Stage 45 of 49)	00-GGoz2M7VKCQArKzE3q6mnP
65551.6	41610.4	-0.2243	um	Cell	2	Cell Center of Image Mass	0.000	1.000	582	15	siRNA-SC-10 PSPC1-A488 IMPa4-A546 DAPI 8C2-siRNA-IMP-a2-a4 V2.00	0	31. siRNA-SC-10 PSPC1-A488 DAPI IMPa4-A546_as_TileScan_001 (Stage 45 of 49)	00-GGoz2M7VKCQArKzE3q6mnP
65499.9	41649.4	-0.39992	um	Cell	2	Cell Center of Image Mass	0.000	1.000	583	16	siRNA-SC-10 PSPC1-A488 IMPa4-A546 DAPI 8C2-siRNA-IMP-a2-a4 V2.00	0	31. siRNA-SC-10 PSPC1-A488 DAPI IMPa4-A546_as_TileScan_001 (Stage 45 of 49)	00-GGoz2M7VKCQArKzE3q6mnP
65508.5	41663.9	-0.123076	um	Cell	2	Cell Center of Image Mass	0.000	1.000	584	17	siRNA-SC-10 PSPC1-A488 IMPa4-A546 DAPI 8C2-siRNA-IMP-a2-a4 V2.00	0	31. siRNA-SC-10 PSPC1-A488 DAPI IMPa4-A546_as_TileScan_001 (Stage 45 of 49)	00-GGoz2M7VKCQArKzE3q6mnP
65463.7	41676	-0.517134	um	Cell	2	Cell Center of Image Mass	0.000	1.000	585	18	siRNA-SC-10 PSPC1-A488 IMPa4-A546 DAPI 8C2-siRNA-IMP-a2-a4 V2.00	0	31. siRNA-SC-10 PSPC1-A488 DAPI IMPa4-A546_as_TileScan_001 (Stage 45 of 49)	00-GGoz2M7VKCQArKzE3q6mnP
65481.1	41690.5	-0.569021	um	Cell	2	Cell Center of Image Mass	0.000	1.000	586	19	siRNA-SC-10 PSPC1-A488 IMPa4-A546 DAPI 8C2-siRNA-IMP-a2-a4 V2.00	0	31. siRNA-SC-10 PSPC1-A488 DAPI IMPa4-A546_as_TileScan_001 (Stage 45 of 49)	00-GGoz2M7VKCQArKzE3q6mnP
65459.3	41698.1	-0.688306	um	Cell	2	Cell Center of Image Mass	0.000	1.000	587	20	siRNA-SC-10 PSPC1-A488 IMPa4-A546 DAPI 8C2-siRNA-IMP-a2-a4 V2.00	0	31. siRNA-SC-10 PSPC1-A488 DAPI IMPa4-A546_as_TileScan_001 (Stage 45 of 49)	00-GGoz2M7VKCQArKzE3q6mnP
65427.3	41706.8	-0.684264	um	Cell	2	Cell Center of Image Mass	0.000	1.000	588	21	siRNA-SC-10 PSPC1-A488 IMPa4-A546 DAPI 8C2-siRNA-IMP-a2-a4 V2.00	0	31. siRNA-SC-10 PSPC1-A488 DAPI IMPa4-A546_as_TileScan_001 (Stage 45 of 49)	00-GGoz2M7VKCQArKzE3q6mnP
65473.4	41733.7	-0.412429	um	Cell	2	Cell Center of Image Mass	0.000	1.000	589	22	siRNA-SC-10 PSPC1-A488 IMPa4-A546 DAPI 8C2-siRNA-IMP-a2-a4 V2.00	0	31. siRNA-SC-10 PSPC1-A488 DAPI IMPa4-A546_as_TileScan_001 (Stage 45 of 49)	00-GGoz2M7VKCQArKzE3q6mnP
65448.3	41737	-0.354817	um	Cell	2	Cell Center of Image Mass	0.000	1.000	590	23	siRNA-SC-10 PSPC1-A488 IMPa4-A546 DAPI 8C2-siRNA-IMP-a2-a4 V2.00	0	31. siRNA-SC-10 PSPC1-A488 DAPI IMPa4-A546_as_TileScan_001 (Stage 45 of 49)	00-GGoz2M7VKCQArKzE3q6mnP
65446.9	41684.2	-0.561839	um	Cell	2	Cell Center of Image Mass	0.000	1.000	591	24	siRNA-SC-10 PSPC1-A488 IMPa4-A546 DAPI 8C2-siRNA-IMP-a2-a4 V2.00	0	31. siRNA-SC-10 PSPC1-A488 DAPI IMPa4-A546_as_TileScan_001 (Stage 45 of 49)	00-GGoz2M7VKCQArKzE3q6mnP
65420.4	41687.1	-0.291907	um	Cell	2	Cell Center of Image Mass	0.000	1.000	592	25	siRNA-SC-10 PSPC1-A488 IMPa4-A546 DAPI 8C2-siRNA-IMP-a2-a4 V2.00	0	31. siRNA-SC-10 PSPC1-A488 DAPI IMPa4-A546_as_TileScan_001 (Stage 45 of 49)	00-GGoz2M7VKCQArKzE3q6mnP
65439.2	41717	-0.390927	um	Cell	2	Cell Center of Image Mass	0.000	1.000	593	26	siRNA-SC-10 PSPC1-A488 IMPa4-A546 DAPI 8C2-siRNA-IMP-a2-a4 V2.00	0	31. siRNA-SC-10 PSPC1-A488 DAPI IMPa4-A546_as_TileScan_001 (Stage 45 of 49)	00-GGoz2M7VKCQArKzE3q6mnP
65450.2	41722.2	-0.462543	um	Cell	2	Cell Center of Image Mass	0.000	1.000	594	27	siRNA-SC-10 PSPC1-A488 IMPa4-A546 DAPI 8C2-siRNA-IMP-a2-a4 V2.00	0	31. siRNA-SC-10 PSPC1-A488 DAPI IMPa4-A546_as_TileScan_001 (Stage 45 of 49)	00-GGoz2M7VKCQArKzE3q6mnP
65528.5	41670.8	-0.604045	um	Cell	2	Cell Center of Image Mass	0.000	1.000	595	28	siRNA-SC-10 PSPC1-A488 IMPa4-A546 DAPI 8C2-siRNA-IMP-a2-a4 V2.00	0	31. siRNA-SC-10 PSPC1-A488 DAPI IMPa4-A546_as_TileScan_001 (Stage 45 of 49)	00-GGoz2M7VKCQArKzE3q6mnP
65555.3	41678.6	-0.660389	um	Cell	2	Cell Center of Image Mass	0.000	1.000	596	29	siRNA-SC-10 PSPC1-A488 IMPa4-A546 DAPI 8C2-siRNA-IMP-a2-a4 V2.00	0	31. siRNA-SC-10 PSPC1-A488 DAPI IMPa4-A546_as_TileScan_001 (Stage 45 of 49)	00-GGoz2M7VKCQArKzE3q6mnP
65553.5	41716.2	0.164732	um	Cell	2	Cell Center of Image Mass	0.000	1.000	597	30	siRNA-SC-10 PSPC1-A488 IMPa4-A546 DAPI 8C2-siRNA-IMP-a2-a4 V2.00	0	31. siRNA-SC-10 PSPC1-A488 DAPI IMPa4-A546_as_TileScan_001 (Stage 45 of 49)	00-GGoz2M7VKCQArKzE3q6mnP
65521	41724.5	-0.428996	um	Cell	2	Cell Center of Image Mass	0.000	1.000	598	31	siRNA-SC-10 PSPC1-A488 IMPa4-A546 DAPI 8C2-siRNA-IMP-a2-a4 V2.00	0	31. siRNA-SC-10 PSPC1-A488 DAPI IMPa4-A546_as_TileScan_001 (Stage 45 of 49)	00-GGoz2M7VKCQArKzE3q6mnP
65499.1	41737.7	-0.111919	um	Cell	2	Cell Center of Image Mass	0.000	1.000	599	32	siRNA-SC-10 PSPC1-A488 IMPa4-A546 DAPI 8C2-siRNA-IMP-a2-a4 V2.00	0	31. siRNA-SC-10 PSPC1-A488 DAPI IMPa4-A546_as_TileScan_001 (Stage 45 of 49)	00-GGoz2M7VKCQArKzE3q6mnP
65553.9	41737	0.245464	um	Cell	2	Cell Center of Image Mass	0.000	1.000	600	33	siRNA-SC-10 PSPC1-A488 IMPa4-A546 DAPI 8C2-siRNA-IMP-a2-a4 V2.00	0	31. siRNA-SC-10 PSPC1-A488 DAPI IMPa4-A546_as_TileScan_001 (Stage 45 of 49)	00-GGoz2M7VKCQArKzE3q6mnP
65508.8	41677.8	-0.137451	um	Cell	2	Cell Center of Image Mass	0.000	1.000	601	34	siRNA-SC-10 PSPC1-A488 IMPa4-A546 DAPI 8C2-siRNA-IMP-a2-a4 V2.00	0	31. siRNA-SC-10 PSPC1-A488 DAPI IMPa4-A546_as_TileScan_001 (Stage 45 of 49)	00-GGoz2M7VKCQArKzE3q6mnP
65519.7	41683.1	-0.425573	um	Cell	2	Cell Center of Image Mass	0.000	1.000	602	35	siRNA-SC-10 PSPC1-A488 IMPa4-A546 DAPI 8C2-siRNA-IMP-a2-a4 V2.00	0	31. siRNA-SC-10 PSPC1-A488 DAPI IMPa4-A546_as_TileScan_001 (Stage 45 of 49)	00-GGoz2M7VKCQArKzE3q6mnP
65521	41714.5	-0.149853	um	Cell	2	Cell Center of Image Mass	0.000	1.000	603	36	siRNA-SC-10 PSPC1-A488 IMPa4-A546 DAPI 8C2-siRNA-IMP-a2-a4 V2.00	0	31. siRNA-SC-10 PSPC1-A488 DAPI IMPa4-A546_as_TileScan_001 (Stage 45 of 49)	00-GGoz2M7VKCQArKzE3q6mnP
65537.7	41734.5	-0.448599	um	Cell	2	Cell Center of Image Mass	0.000	1.000	604	37	siRNA-SC-10 PSPC1-A488 IMPa4-A546 DAPI 8C2-siRNA-IMP-a2-a4 V2.00	0	31. siRNA-SC-10 PSPC1-A488 DAPI IMPa4-A546_as_TileScan_001 (Stage 45 of 49)	00-GGoz2M7VKCQArKzE3q6mnP
65483.2	41650.8	-1.198	um	Cell	2	Cell Center of Image Mass	0.000	1.000	605	0	siRNA-SC-10 PSPC1-A488 IMPa4-A546 DAPI 8C2-siRNA-IMP-a2-a4 V2.00	0	31. siRNA-SC-10 PSPC1-A488 DAPI IMPa4-A546_at_TileScan_001 (Stage 46 of 49)	00-htwCowjwFUrk5ahHKQB9uL
65460.7	41650.7	-1.03497	um	Cell	2	Cell Center of Image Mass	0.000	1.000	606	1	siRNA-SC-10 PSPC1-A488 IMPa4-A546 DAPI 8C2-siRNA-IMP-a2-a4 V2.00	0	31. siRNA-SC-10 PSPC1-A488 DAPI IMPa4-A546_at_TileScan_001 (Stage 46 of 49)	00-htwCowjwFUrk5ahHKQB9uL
65458.6	41600.9	-0.76	um	Cell	2	Cell Center of Image Mass	0.000	1.000	607	2	siRNA-SC-10 PSPC1-A488 IMPa4-A546 DAPI 8C2-siRNA-IMP-a2-a4 V2.00	0	31. siRNA-SC-10 PSPC1-A488 DAPI IMPa4-A546_at_TileScan_001 (Stage 46 of 49)	00-htwCowjwFUrk5ahHKQB9uL
65429.5	41602.4	-0.957465	um	Cell	2	Cell Center of Image Mass	0.000	1.000	608	3	siRNA-SC-10 PSPC1-A488 IMPa4-A546 DAPI 8C2-siRNA-IMP-a2-a4 V2.00	0	31. siRNA-SC-10 PSPC1-A488 DAPI IMPa4-A546_at_TileScan_001 (Stage 46 of 49)	00-htwCowjwFUrk5ahHKQB9uL
65418	41610.8	-0.662311	um	Cell	2	Cell Center of Image Mass	0.000	1.000	609	4	siRNA-SC-10 PSPC1-A488 IMPa4-A546 DAPI 8C2-siRNA-IMP-a2-a4 V2.00	0	31. siRNA-SC-10 PSPC1-A488 DAPI IMPa4-A546_at_TileScan_001 (Stage 46 of 49)	00-htwCowjwFUrk5ahHKQB9uL
65449.4	41611	-1.05798	um	Cell	2	Cell Center of Image Mass	0.000	1.000	610	5	siRNA-SC-10 PSPC1-A488 IMPa4-A546 DAPI 8C2-siRNA-IMP-a2-a4 V2.00	0	31. siRNA-SC-10 PSPC1-A488 DAPI IMPa4-A546_at_TileScan_001 (Stage 46 of 49)	00-htwCowjwFUrk5ahHKQB9uL
65443.7	41620.3	-0.924817	um	Cell	2	Cell Center of Image Mass	0.000	1.000	611	6	siRNA-SC-10 PSPC1-A488 IMPa4-A546 DAPI 8C2-siRNA-IMP-a2-a4 V2.00	0	31. siRNA-SC-10 PSPC1-A488 DAPI IMPa4-A546_at_TileScan_001 (Stage 46 of 49)	00-htwCowjwFUrk5ahHKQB9uL
65455.8	41631.5	-0.931496	um	Cell	2	Cell Center of Image Mass	0.000	1.000	612	7	siRNA-SC-10 PSPC1-A488 IMPa4-A546 DAPI 8C2-siRNA-IMP-a2-a4 V2.00	0	31. siRNA-SC-10 PSPC1-A488 DAPI IMPa4-A546_at_TileScan_001 (Stage 46 of 49)	00-htwCowjwFUrk5ahHKQB9uL
65431	41632.3	-1.01155	um	Cell	2	Cell Center of Image Mass	0.000	1.000	613	8	siRNA-SC-10 PSPC1-A488 IMPa4-A546 DAPI 8C2-siRNA-IMP-a2-a4 V2.00	0	31. siRNA-SC-10 PSPC1-A488 DAPI IMPa4-A546_at_TileScan_001 (Stage 46 of 49)	00-htwCowjwFUrk5ahHKQB9uL
65429.5	41652.3	-0.913013	um	Cell	2	Cell Center of Image Mass	0.000	1.000	614	9	siRNA-SC-10 PSPC1-A488 IMPa4-A546 DAPI 8C2-siRNA-IMP-a2-a4 V2.00	0	31. siRNA-SC-10 PSPC1-A488 DAPI IMPa4-A546_at_TileScan_001 (Stage 46 of 49)	00-htwCowjwFUrk5ahHKQB9uL
65529.2	41609.6	-1.03756	um	Cell	2	Cell Center of Image Mass	0.000	1.000	615	10	siRNA-SC-10 PSPC1-A488 IMPa4-A546 DAPI 8C2-siRNA-IMP-a2-a4 V2.00	0	31. siRNA-SC-10 PSPC1-A488 DAPI IMPa4-A546_at_TileScan_001 (Stage 46 of 49)	00-htwCowjwFUrk5ahHKQB9uL
65557.5	41665.7	-0.976898	um	Cell	2	Cell Center of Image Mass	0.000	1.000	616	11	siRNA-SC-10 PSPC1-A488 IMPa4-A546 DAPI 8C2-siRNA-IMP-a2-a4 V2.00	0	31. siRNA-SC-10 PSPC1-A488 DAPI IMPa4-A546_at_TileScan_001 (Stage 46 of 49)	00-htwCowjwFUrk5ahHKQB9uL
65546.3	41604	-0.86818	um	Cell	2	Cell Center of Image Mass	0.000	1.000	617	12	siRNA-SC-10 PSPC1-A488 IMPa4-A546 DAPI 8C2-siRNA-IMP-a2-a4 V2.00	0	31. siRNA-SC-10 PSPC1-A488 DAPI IMPa4-A546_at_TileScan_001 (Stage 46 of 49)	00-htwCowjwFUrk5ahHKQB9uL
65491.4	41605.5	-0.834399	um	Cell	2	Cell Center of Image Mass	0.000	1.000	618	13	siRNA-SC-10 PSPC1-A488 IMPa4-A546 DAPI 8C2-siRNA-IMP-a2-a4 V2.00	0	31. siRNA-SC-10 PSPC1-A488 DAPI IMPa4-A546_at_TileScan_001 (Stage 46 of 49)	00-htwCowjwFUrk5ahHKQB9uL
65501.7	41666.4	-0.893023	um	Cell	2	Cell Center of Image Mass	0.000	1.000	619	14	siRNA-SC-10 PSPC1-A488 IMPa4-A546 DAPI 8C2-siRNA-IMP-a2-a4 V2.00	0	31. siRNA-SC-10 PSPC1-A488 DAPI IMPa4-A546_at_TileScan_001 (Stage 46 of 49)	00-htwCowjwFUrk5ahHKQB9uL
65557.8	41603.7	-0.398946	um	Cell	2	Cell Center of Image Mass	0.000	1.000	620	15	siRNA-SC-10 PSPC1-A488 IMPa4-A546 DAPI 8C2-siRNA-IMP-a2-a4 V2.00	0	31. siRNA-SC-10 PSPC1-A488 DAPI IMPa4-A546_at_TileScan_001 (Stage 46 of 49)	00-htwCowjwFUrk5ahHKQB9uL
65557	41615.7	0.193051	um	Cell	2	Cell Center of Image Mass	0.000	1.000	621	16	siRNA-SC-10 PSPC1-A488 IMPa4-A546 DAPI 8C2-siRNA-IMP-a2-a4 V2.00	0	31. siRNA-SC-10 PSPC1-A488 DAPI IMPa4-A546_at_TileScan_001 (Stage 46 of 49)	00-htwCowjwFUrk5ahHKQB9uL
65510.5	41634.4	-0.79332	um	Cell	2	Cell Center of Image Mass	0.000	1.000	622	17	siRNA-SC-10 PSPC1-A488 IMPa4-A546 DAPI 8C2-siRNA-IMP-a2-a4 V2.00	0	31. siRNA-SC-10 PSPC1-A488 DAPI IMPa4-A546_at_TileScan_001 (Stage 46 of 49)	00-htwCowjwFUrk5ahHKQB9uL
65539.9	41629.1	0.136453	um	Cell	2	Cell Center of Image Mass	0.000	1.000	623	18	siRNA-SC-10 PSPC1-A488 IMPa4-A546 DAPI 8C2-siRNA-IMP-a2-a4 V2.00	0	31. siRNA-SC-10 PSPC1-A488 DAPI IMPa4-A546_at_TileScan_001 (Stage 46 of 49)	00-htwCowjwFUrk5ahHKQB9uL
65541.6	41653.4	-0.662763	um	Cell	2	Cell Center of Image Mass	0.000	1.000	624	19	siRNA-SC-10 PSPC1-A488 IMPa4-A546 DAPI 8C2-siRNA-IMP-a2-a4 V2.00	0	31. siRNA-SC-10 PSPC1-A488 DAPI IMPa4-A546_at_TileScan_001 (Stage 46 of 49)	00-htwCowjwFUrk5ahHKQB9uL
65446.1	41676.3	-0.494979	um	Cell	2	Cell Center of Image Mass	0.000	1.000	625	20	siRNA-SC-10 PSPC1-A488 IMPa4-A546 DAPI 8C2-siRNA-IMP-a2-a4 V2.00	0	31. siRNA-SC-10 PSPC1-A488 DAPI IMPa4-A546_at_TileScan_001 (Stage 46 of 49)	00-htwCowjwFUrk5ahHKQB9uL
65482.3	41730.3	-1.23607	um	Cell	2	Cell Center of Image Mass	0.000	1.000	626	21	siRNA-SC-10 PSPC1-A488 IMPa4-A546 DAPI 8C2-siRNA-IMP-a2-a4 V2.00	0	31. siRNA-SC-10 PSPC1-A488 DAPI IMPa4-A546_at_TileScan_001 (Stage 46 of 49)	00-htwCowjwFUrk5ahHKQB9uL
65472.9	41681.1	-1.10327	um	Cell	2	Cell Center of Image Mass	0.000	1.000	627	22	siRNA-SC-10 PSPC1-A488 IMPa4-A546 DAPI 8C2-siRNA-IMP-a2-a4 V2.00	0	31. siRNA-SC-10 PSPC1-A488 DAPI IMPa4-A546_at_TileScan_001 (Stage 46 of 49)	00-htwCowjwFUrk5ahHKQB9uL
65420.5	41680.1	-1.18836	um	Cell	2	Cell Center of Image Mass	0.000	1.000	628	23	siRNA-SC-10 PSPC1-A488 IMPa4-A546 DAPI 8C2-siRNA-IMP-a2-a4 V2.00	0	31. siRNA-SC-10 PSPC1-A488 DAPI IMPa4-A546_at_TileScan_001 (Stage 46 of 49)	00-htwCowjwFUrk5ahHKQB9uL
65450	41692.8	-1.14014	um	Cell	2	Cell Center of Image Mass	0.000	1.000	629	24	siRNA-SC-10 PSPC1-A488 IMPa4-A546 DAPI 8C2-siRNA-IMP-a2-a4 V2.00	0	31. siRNA-SC-10 PSPC1-A488 DAPI IMPa4-A546_at_TileScan_001 (Stage 46 of 49)	00-htwCowjwFUrk5ahHKQB9uL
65431.4	41715.8	-1.21175	um	Cell	2	Cell Center of Image Mass	0.000	1.000	630	25	siRNA-SC-10 PSPC1-A488 IMPa4-A546 DAPI 8C2-siRNA-IMP-a2-a4 V2.00	0	31. siRNA-SC-10 PSPC1-A488 DAPI IMPa4-A546_at_TileScan_001 (Stage 46 of 49)	00-htwCowjwFUrk5ahHKQB9uL
65457.2	41712.2	-1.08079	um	Cell	2	Cell Center of Image Mass	0.000	1.000	631	26	siRNA-SC-10 PSPC1-A488 IMPa4-A546 DAPI 8C2-siRNA-IMP-a2-a4 V2.00	0	31. siRNA-SC-10 PSPC1-A488 DAPI IMPa4-A546_at_TileScan_001 (Stage 46 of 49)	00-htwCowjwFUrk5ahHKQB9uL
65449.5	41730.5	-1.22729	um	Cell	2	Cell Center of Image Mass	0.000	1.000	632	27	siRNA-SC-10 PSPC1-A488 IMPa4-A546 DAPI 8C2-siRNA-IMP-a2-a4 V2.00	0	31. siRNA-SC-10 PSPC1-A488 DAPI IMPa4-A546_at_TileScan_001 (Stage 46 of 49)	00-htwCowjwFUrk5ahHKQB9uL
65493.7	41699.9	-1.21527	um	Cell	2	Cell Center of Image Mass	0.000	1.000	633	28	siRNA-SC-10 PSPC1-A488 IMPa4-A546 DAPI 8C2-siRNA-IMP-a2-a4 V2.00	0	31. siRNA-SC-10 PSPC1-A488 DAPI IMPa4-A546_at_TileScan_001 (Stage 46 of 49)	00-htwCowjwFUrk5ahHKQB9uL
65526.6	41713.8	-1.22122	um	Cell	2	Cell Center of Image Mass	0.000	1.000	634	29	siRNA-SC-10 PSPC1-A488 IMPa4-A546 DAPI 8C2-siRNA-IMP-a2-a4 V2.00	0	31. siRNA-SC-10 PSPC1-A488 DAPI IMPa4-A546_at_TileScan_001 (Stage 46 of 49)	00-htwCowjwFUrk5ahHKQB9uL
65529.7	41674	-1.09071	um	Cell	2	Cell Center of Image Mass	0.000	1.000	635	30	siRNA-SC-10 PSPC1-A488 IMPa4-A546 DAPI 8C2-siRNA-IMP-a2-a4 V2.00	0	31. siRNA-SC-10 PSPC1-A488 DAPI IMPa4-A546_at_TileScan_001 (Stage 46 of 49)	00-htwCowjwFUrk5ahHKQB9uL
65551.8	41697.7	-0.978388	um	Cell	2	Cell Center of Image Mass	0.000	1.000	636	31	siRNA-SC-10 PSPC1-A488 IMPa4-A546 DAPI 8C2-siRNA-IMP-a2-a4 V2.00	0	31. siRNA-SC-10 PSPC1-A488 DAPI IMPa4-A546_at_TileScan_001 (Stage 46 of 49)	00-htwCowjwFUrk5ahHKQB9uL
65512.9	41738	-0.71971	um	Cell	2	Cell Center of Image Mass	0.000	1.000	637	32	siRNA-SC-10 PSPC1-A488 IMPa4-A546 DAPI 8C2-siRNA-IMP-a2-a4 V2.00	0	31. siRNA-SC-10 PSPC1-A488 DAPI IMPa4-A546_at_TileScan_001 (Stage 46 of 49)	00-htwCowjwFUrk5ahHKQB9uL
65557.6	41710.6	-0.0780361	um	Cell	2	Cell Center of Image Mass	0.000	1.000	638	33	siRNA-SC-10 PSPC1-A488 IMPa4-A546 DAPI 8C2-siRNA-IMP-a2-a4 V2.00	0	31. siRNA-SC-10 PSPC1-A488 DAPI IMPa4-A546_at_TileScan_001 (Stage 46 of 49)	00-htwCowjwFUrk5ahHKQB9uL
65548.9	41717.5	-0.628986	um	Cell	2	Cell Center of Image Mass	0.000	1.000	639	34	siRNA-SC-10 PSPC1-A488 IMPa4-A546 DAPI 8C2-siRNA-IMP-a2-a4 V2.00	0	31. siRNA-SC-10 PSPC1-A488 DAPI IMPa4-A546_at_TileScan_001 (Stage 46 of 49)	00-htwCowjwFUrk5ahHKQB9uL
65482.1	41615.8	-0.0982126	um	Cell	2	Cell Center of Image Mass	0.000	1.000	640	0	siRNA-SC-10 PSPC1-A488 IMPa4-A546 DAPI 8C2-siRNA-IMP-a2-a4 V2.00	0	31. siRNA-SC-10 PSPC1-A488 DAPI IMPa4-A546_au_TileScan_001 (Stage 47 of 49)	00-pkU5ynAmqvU6zAUin4JtkS
65455.3	41629.7	-0.087643	um	Cell	2	Cell Center of Image Mass	0.000	1.000	641	1	siRNA-SC-10 PSPC1-A488 IMPa4-A546 DAPI 8C2-siRNA-IMP-a2-a4 V2.00	0	31. siRNA-SC-10 PSPC1-A488 DAPI IMPa4-A546_au_TileScan_001 (Stage 47 of 49)	00-pkU5ynAmqvU6zAUin4JtkS
65479.9	41663.5	-0.343968	um	Cell	2	Cell Center of Image Mass	0.000	1.000	642	2	siRNA-SC-10 PSPC1-A488 IMPa4-A546 DAPI 8C2-siRNA-IMP-a2-a4 V2.00	0	31. siRNA-SC-10 PSPC1-A488 DAPI IMPa4-A546_au_TileScan_001 (Stage 47 of 49)	00-pkU5ynAmqvU6zAUin4JtkS
65436.3	41602.6	-0.221752	um	Cell	2	Cell Center of Image Mass	0.000	1.000	643	3	siRNA-SC-10 PSPC1-A488 IMPa4-A546 DAPI 8C2-siRNA-IMP-a2-a4 V2.00	0	31. siRNA-SC-10 PSPC1-A488 DAPI IMPa4-A546_au_TileScan_001 (Stage 47 of 49)	00-pkU5ynAmqvU6zAUin4JtkS
65472.7	41600.2	-0.0955776	um	Cell	2	Cell Center of Image Mass	0.000	1.000	644	4	siRNA-SC-10 PSPC1-A488 IMPa4-A546 DAPI 8C2-siRNA-IMP-a2-a4 V2.00	0	31. siRNA-SC-10 PSPC1-A488 DAPI IMPa4-A546_au_TileScan_001 (Stage 47 of 49)	00-pkU5ynAmqvU6zAUin4JtkS
65482.2	41600.5	-0.0648726	um	Cell	2	Cell Center of Image Mass	0.000	1.000	645	5	siRNA-SC-10 PSPC1-A488 IMPa4-A546 DAPI 8C2-siRNA-IMP-a2-a4 V2.00	0	31. siRNA-SC-10 PSPC1-A488 DAPI IMPa4-A546_au_TileScan_001 (Stage 47 of 49)	00-pkU5ynAmqvU6zAUin4JtkS
65449.7	41623.7	0.0128113	um	Cell	2	Cell Center of Image Mass	0.000	1.000	646	6	siRNA-SC-10 PSPC1-A488 IMPa4-A546 DAPI 8C2-siRNA-IMP-a2-a4 V2.00	0	31. siRNA-SC-10 PSPC1-A488 DAPI IMPa4-A546_au_TileScan_001 (Stage 47 of 49)	00-pkU5ynAmqvU6zAUin4JtkS
65486.5	41642	-0.286747	um	Cell	2	Cell Center of Image Mass	0.000	1.000	647	7	siRNA-SC-10 PSPC1-A488 IMPa4-A546 DAPI 8C2-siRNA-IMP-a2-a4 V2.00	0	31. siRNA-SC-10 PSPC1-A488 DAPI IMPa4-A546_au_TileScan_001 (Stage 47 of 49)	00-pkU5ynAmqvU6zAUin4JtkS
65434.8	41641.5	-0.285338	um	Cell	2	Cell Center of Image Mass	0.000	1.000	648	8	siRNA-SC-10 PSPC1-A488 IMPa4-A546 DAPI 8C2-siRNA-IMP-a2-a4 V2.00	0	31. siRNA-SC-10 PSPC1-A488 DAPI IMPa4-A546_au_TileScan_001 (Stage 47 of 49)	00-pkU5ynAmqvU6zAUin4JtkS
65423.4	41603.4	0.00799672	um	Cell	2	Cell Center of Image Mass	0.000	1.000	649	9	siRNA-SC-10 PSPC1-A488 IMPa4-A546 DAPI 8C2-siRNA-IMP-a2-a4 V2.00	0	31. siRNA-SC-10 PSPC1-A488 DAPI IMPa4-A546_au_TileScan_001 (Stage 47 of 49)	00-pkU5ynAmqvU6zAUin4JtkS
65429.1	41622	0.106188	um	Cell	2	Cell Center of Image Mass	0.000	1.000	650	10	siRNA-SC-10 PSPC1-A488 IMPa4-A546 DAPI 8C2-siRNA-IMP-a2-a4 V2.00	0	31. siRNA-SC-10 PSPC1-A488 DAPI IMPa4-A546_au_TileScan_001 (Stage 47 of 49)	00-pkU5ynAmqvU6zAUin4JtkS
65419.4	41652.1	-0.0318616	um	Cell	2	Cell Center of Image Mass	0.000	1.000	651	11	siRNA-SC-10 PSPC1-A488 IMPa4-A546 DAPI 8C2-siRNA-IMP-a2-a4 V2.00	0	31. siRNA-SC-10 PSPC1-A488 DAPI IMPa4-A546_au_TileScan_001 (Stage 47 of 49)	00-pkU5ynAmqvU6zAUin4JtkS
65512.8	41598.8	0.643554	um	Cell	2	Cell Center of Image Mass	0.000	1.000	652	12	siRNA-SC-10 PSPC1-A488 IMPa4-A546 DAPI 8C2-siRNA-IMP-a2-a4 V2.00	0	31. siRNA-SC-10 PSPC1-A488 DAPI IMPa4-A546_au_TileScan_001 (Stage 47 of 49)	00-pkU5ynAmqvU6zAUin4JtkS
65555.1	41602.7	0.599447	um	Cell	2	Cell Center of Image Mass	0.000	1.000	653	13	siRNA-SC-10 PSPC1-A488 IMPa4-A546 DAPI 8C2-siRNA-IMP-a2-a4 V2.00	0	31. siRNA-SC-10 PSPC1-A488 DAPI IMPa4-A546_au_TileScan_001 (Stage 47 of 49)	00-pkU5ynAmqvU6zAUin4JtkS
65524.6	41607.5	-0.0606735	um	Cell	2	Cell Center of Image Mass	0.000	1.000	654	14	siRNA-SC-10 PSPC1-A488 IMPa4-A546 DAPI 8C2-siRNA-IMP-a2-a4 V2.00	0	31. siRNA-SC-10 PSPC1-A488 DAPI IMPa4-A546_au_TileScan_001 (Stage 47 of 49)	00-pkU5ynAmqvU6zAUin4JtkS
65538.2	41615.2	-0.199139	um	Cell	2	Cell Center of Image Mass	0.000	1.000	655	15	siRNA-SC-10 PSPC1-A488 IMPa4-A546 DAPI 8C2-siRNA-IMP-a2-a4 V2.00	0	31. siRNA-SC-10 PSPC1-A488 DAPI IMPa4-A546_au_TileScan_001 (Stage 47 of 49)	00-pkU5ynAmqvU6zAUin4JtkS
65558.2	41618.3	-0.230421	um	Cell	2	Cell Center of Image Mass	0.000	1.000	656	16	siRNA-SC-10 PSPC1-A488 IMPa4-A546 DAPI 8C2-siRNA-IMP-a2-a4 V2.00	0	31. siRNA-SC-10 PSPC1-A488 DAPI IMPa4-A546_au_TileScan_001 (Stage 47 of 49)	00-pkU5ynAmqvU6zAUin4JtkS
65522	41642.9	-0.128542	um	Cell	2	Cell Center of Image Mass	0.000	1.000	657	17	siRNA-SC-10 PSPC1-A488 IMPa4-A546 DAPI 8C2-siRNA-IMP-a2-a4 V2.00	0	31. siRNA-SC-10 PSPC1-A488 DAPI IMPa4-A546_au_TileScan_001 (Stage 47 of 49)	00-pkU5ynAmqvU6zAUin4JtkS
65506.7	41651.5	-0.281733	um	Cell	2	Cell Center of Image Mass	0.000	1.000	658	18	siRNA-SC-10 PSPC1-A488 IMPa4-A546 DAPI 8C2-siRNA-IMP-a2-a4 V2.00	0	31. siRNA-SC-10 PSPC1-A488 DAPI IMPa4-A546_au_TileScan_001 (Stage 47 of 49)	00-pkU5ynAmqvU6zAUin4JtkS
65557.3	41654.7	-0.223326	um	Cell	2	Cell Center of Image Mass	0.000	1.000	659	19	siRNA-SC-10 PSPC1-A488 IMPa4-A546 DAPI 8C2-siRNA-IMP-a2-a4 V2.00	0	31. siRNA-SC-10 PSPC1-A488 DAPI IMPa4-A546_au_TileScan_001 (Stage 47 of 49)	00-pkU5ynAmqvU6zAUin4JtkS
65548.4	41630.8	0.133539	um	Cell	2	Cell Center of Image Mass	0.000	1.000	660	20	siRNA-SC-10 PSPC1-A488 IMPa4-A546 DAPI 8C2-siRNA-IMP-a2-a4 V2.00	0	31. siRNA-SC-10 PSPC1-A488 DAPI IMPa4-A546_au_TileScan_001 (Stage 47 of 49)	00-pkU5ynAmqvU6zAUin4JtkS
65427.6	41666.5	-0.110529	um	Cell	2	Cell Center of Image Mass	0.000	1.000	661	21	siRNA-SC-10 PSPC1-A488 IMPa4-A546 DAPI 8C2-siRNA-IMP-a2-a4 V2.00	0	31. siRNA-SC-10 PSPC1-A488 DAPI IMPa4-A546_au_TileScan_001 (Stage 47 of 49)	00-pkU5ynAmqvU6zAUin4JtkS
65440.6	41681.2	-0.20698	um	Cell	2	Cell Center of Image Mass	0.000	1.000	662	22	siRNA-SC-10 PSPC1-A488 IMPa4-A546 DAPI 8C2-siRNA-IMP-a2-a4 V2.00	0	31. siRNA-SC-10 PSPC1-A488 DAPI IMPa4-A546_au_TileScan_001 (Stage 47 of 49)	00-pkU5ynAmqvU6zAUin4JtkS
65479.3	41688.7	-0.0766533	um	Cell	2	Cell Center of Image Mass	0.000	1.000	663	23	siRNA-SC-10 PSPC1-A488 IMPa4-A546 DAPI 8C2-siRNA-IMP-a2-a4 V2.00	0	31. siRNA-SC-10 PSPC1-A488 DAPI IMPa4-A546_au_TileScan_001 (Stage 47 of 49)	00-pkU5ynAmqvU6zAUin4JtkS
65457.6	41691.1	-0.386256	um	Cell	2	Cell Center of Image Mass	0.000	1.000	664	24	siRNA-SC-10 PSPC1-A488 IMPa4-A546 DAPI 8C2-siRNA-IMP-a2-a4 V2.00	0	31. siRNA-SC-10 PSPC1-A488 DAPI IMPa4-A546_au_TileScan_001 (Stage 47 of 49)	00-pkU5ynAmqvU6zAUin4JtkS
65467.8	41711.5	-0.279106	um	Cell	2	Cell Center of Image Mass	0.000	1.000	665	25	siRNA-SC-10 PSPC1-A488 IMPa4-A546 DAPI 8C2-siRNA-IMP-a2-a4 V2.00	0	31. siRNA-SC-10 PSPC1-A488 DAPI IMPa4-A546_au_TileScan_001 (Stage 47 of 49)	00-pkU5ynAmqvU6zAUin4JtkS
65442.6	41730.3	0.0246159	um	Cell	2	Cell Center of Image Mass	0.000	1.000	666	26	siRNA-SC-10 PSPC1-A488 IMPa4-A546 DAPI 8C2-siRNA-IMP-a2-a4 V2.00	0	31. siRNA-SC-10 PSPC1-A488 DAPI IMPa4-A546_au_TileScan_001 (Stage 47 of 49)	00-pkU5ynAmqvU6zAUin4JtkS
65458.5	41737.6	0.306046	um	Cell	2	Cell Center of Image Mass	0.000	1.000	667	27	siRNA-SC-10 PSPC1-A488 IMPa4-A546 DAPI 8C2-siRNA-IMP-a2-a4 V2.00	0	31. siRNA-SC-10 PSPC1-A488 DAPI IMPa4-A546_au_TileScan_001 (Stage 47 of 49)	00-pkU5ynAmqvU6zAUin4JtkS
65420	41708.3	0.13374	um	Cell	2	Cell Center of Image Mass	0.000	1.000	668	28	siRNA-SC-10 PSPC1-A488 IMPa4-A546 DAPI 8C2-siRNA-IMP-a2-a4 V2.00	0	31. siRNA-SC-10 PSPC1-A488 DAPI IMPa4-A546_au_TileScan_001 (Stage 47 of 49)	00-pkU5ynAmqvU6zAUin4JtkS
65443.2	41704	0.0967666	um	Cell	2	Cell Center of Image Mass	0.000	1.000	669	29	siRNA-SC-10 PSPC1-A488 IMPa4-A546 DAPI 8C2-siRNA-IMP-a2-a4 V2.00	0	31. siRNA-SC-10 PSPC1-A488 DAPI IMPa4-A546_au_TileScan_001 (Stage 47 of 49)	00-pkU5ynAmqvU6zAUin4JtkS
65491	41698.5	-0.341198	um	Cell	2	Cell Center of Image Mass	0.000	1.000	670	30	siRNA-SC-10 PSPC1-A488 IMPa4-A546 DAPI 8C2-siRNA-IMP-a2-a4 V2.00	0	31. siRNA-SC-10 PSPC1-A488 DAPI IMPa4-A546_au_TileScan_001 (Stage 47 of 49)	00-pkU5ynAmqvU6zAUin4JtkS
65536	41733.5	0.114176	um	Cell	2	Cell Center of Image Mass	0.000	1.000	671	31	siRNA-SC-10 PSPC1-A488 IMPa4-A546 DAPI 8C2-siRNA-IMP-a2-a4 V2.00	0	31. siRNA-SC-10 PSPC1-A488 DAPI IMPa4-A546_au_TileScan_001 (Stage 47 of 49)	00-pkU5ynAmqvU6zAUin4JtkS
65548.7	41670.4	-0.0898174	um	Cell	2	Cell Center of Image Mass	0.000	1.000	672	32	siRNA-SC-10 PSPC1-A488 IMPa4-A546 DAPI 8C2-siRNA-IMP-a2-a4 V2.00	0	31. siRNA-SC-10 PSPC1-A488 DAPI IMPa4-A546_au_TileScan_001 (Stage 47 of 49)	00-pkU5ynAmqvU6zAUin4JtkS
65519	41674.3	-0.0306161	um	Cell	2	Cell Center of Image Mass	0.000	1.000	673	33	siRNA-SC-10 PSPC1-A488 IMPa4-A546 DAPI 8C2-siRNA-IMP-a2-a4 V2.00	0	31. siRNA-SC-10 PSPC1-A488 DAPI IMPa4-A546_au_TileScan_001 (Stage 47 of 49)	00-pkU5ynAmqvU6zAUin4JtkS
65533.3	41678	-0.115186	um	Cell	2	Cell Center of Image Mass	0.000	1.000	674	34	siRNA-SC-10 PSPC1-A488 IMPa4-A546 DAPI 8C2-siRNA-IMP-a2-a4 V2.00	0	31. siRNA-SC-10 PSPC1-A488 DAPI IMPa4-A546_au_TileScan_001 (Stage 47 of 49)	00-pkU5ynAmqvU6zAUin4JtkS
65503.5	41681.1	-0.106191	um	Cell	2	Cell Center of Image Mass	0.000	1.000	675	35	siRNA-SC-10 PSPC1-A488 IMPa4-A546 DAPI 8C2-siRNA-IMP-a2-a4 V2.00	0	31. siRNA-SC-10 PSPC1-A488 DAPI IMPa4-A546_au_TileScan_001 (Stage 47 of 49)	00-pkU5ynAmqvU6zAUin4JtkS
65515.6	41698.6	-0.249189	um	Cell	2	Cell Center of Image Mass	0.000	1.000	676	36	siRNA-SC-10 PSPC1-A488 IMPa4-A546 DAPI 8C2-siRNA-IMP-a2-a4 V2.00	0	31. siRNA-SC-10 PSPC1-A488 DAPI IMPa4-A546_au_TileScan_001 (Stage 47 of 49)	00-pkU5ynAmqvU6zAUin4JtkS
65519.9	41716.5	-0.19978	um	Cell	2	Cell Center of Image Mass	0.000	1.000	677	37	siRNA-SC-10 PSPC1-A488 IMPa4-A546 DAPI 8C2-siRNA-IMP-a2-a4 V2.00	0	31. siRNA-SC-10 PSPC1-A488 DAPI IMPa4-A546_au_TileScan_001 (Stage 47 of 49)	00-pkU5ynAmqvU6zAUin4JtkS
65559.2	41717.2	0.152484	um	Cell	2	Cell Center of Image Mass	0.000	1.000	678	38	siRNA-SC-10 PSPC1-A488 IMPa4-A546 DAPI 8C2-siRNA-IMP-a2-a4 V2.00	0	31. siRNA-SC-10 PSPC1-A488 DAPI IMPa4-A546_au_TileScan_001 (Stage 47 of 49)	00-pkU5ynAmqvU6zAUin4JtkS
65496.3	41725.8	-0.247933	um	Cell	2	Cell Center of Image Mass	0.000	1.000	679	39	siRNA-SC-10 PSPC1-A488 IMPa4-A546 DAPI 8C2-siRNA-IMP-a2-a4 V2.00	0	31. siRNA-SC-10 PSPC1-A488 DAPI IMPa4-A546_au_TileScan_001 (Stage 47 of 49)	00-pkU5ynAmqvU6zAUin4JtkS
65547.5	41729.6	-0.229163	um	Cell	2	Cell Center of Image Mass	0.000	1.000	680	40	siRNA-SC-10 PSPC1-A488 IMPa4-A546 DAPI 8C2-siRNA-IMP-a2-a4 V2.00	0	31. siRNA-SC-10 PSPC1-A488 DAPI IMPa4-A546_au_TileScan_001 (Stage 47 of 49)	00-pkU5ynAmqvU6zAUin4JtkS
65557.4	41694.4	0.428814	um	Cell	2	Cell Center of Image Mass	0.000	1.000	681	41	siRNA-SC-10 PSPC1-A488 IMPa4-A546 DAPI 8C2-siRNA-IMP-a2-a4 V2.00	0	31. siRNA-SC-10 PSPC1-A488 DAPI IMPa4-A546_au_TileScan_001 (Stage 47 of 49)	00-pkU5ynAmqvU6zAUin4JtkS
65540.5	41695.8	0.176725	um	Cell	2	Cell Center of Image Mass	0.000	1.000	682	42	siRNA-SC-10 PSPC1-A488 IMPa4-A546 DAPI 8C2-siRNA-IMP-a2-a4 V2.00	0	31. siRNA-SC-10 PSPC1-A488 DAPI IMPa4-A546_au_TileScan_001 (Stage 47 of 49)	00-pkU5ynAmqvU6zAUin4JtkS
65467.3	41604.5	-0.64138	um	Cell	2	Cell Center of Image Mass	0.000	1.000	683	0	siRNA-SC-10 PSPC1-A488 IMPa4-A546 DAPI 8C2-siRNA-IMP-a2-a4 V2.00	0	31. siRNA-SC-10 PSPC1-A488 DAPI IMPa4-A546_av_TileScan_001 (Stage 48 of 49)	00-vuQhphV7pmzKYbYJgUofMb
65434.3	41608.9	-0.430574	um	Cell	2	Cell Center of Image Mass	0.000	1.000	684	1	siRNA-SC-10 PSPC1-A488 IMPa4-A546 DAPI 8C2-siRNA-IMP-a2-a4 V2.00	0	31. siRNA-SC-10 PSPC1-A488 DAPI IMPa4-A546_av_TileScan_001 (Stage 48 of 49)	00-vuQhphV7pmzKYbYJgUofMb
65454.4	41610.5	-0.40513	um	Cell	2	Cell Center of Image Mass	0.000	1.000	685	2	siRNA-SC-10 PSPC1-A488 IMPa4-A546 DAPI 8C2-siRNA-IMP-a2-a4 V2.00	0	31. siRNA-SC-10 PSPC1-A488 DAPI IMPa4-A546_av_TileScan_001 (Stage 48 of 49)	00-vuQhphV7pmzKYbYJgUofMb
65423.4	41620.1	-0.541496	um	Cell	2	Cell Center of Image Mass	0.000	1.000	686	3	siRNA-SC-10 PSPC1-A488 IMPa4-A546 DAPI 8C2-siRNA-IMP-a2-a4 V2.00	0	31. siRNA-SC-10 PSPC1-A488 DAPI IMPa4-A546_av_TileScan_001 (Stage 48 of 49)	00-vuQhphV7pmzKYbYJgUofMb
65476.9	41621	-0.479892	um	Cell	2	Cell Center of Image Mass	0.000	1.000	687	4	siRNA-SC-10 PSPC1-A488 IMPa4-A546 DAPI 8C2-siRNA-IMP-a2-a4 V2.00	0	31. siRNA-SC-10 PSPC1-A488 DAPI IMPa4-A546_av_TileScan_001 (Stage 48 of 49)	00-vuQhphV7pmzKYbYJgUofMb
65461.6	41626.6	-0.458025	um	Cell	2	Cell Center of Image Mass	0.000	1.000	688	5	siRNA-SC-10 PSPC1-A488 IMPa4-A546 DAPI 8C2-siRNA-IMP-a2-a4 V2.00	0	31. siRNA-SC-10 PSPC1-A488 DAPI IMPa4-A546_av_TileScan_001 (Stage 48 of 49)	00-vuQhphV7pmzKYbYJgUofMb
65455.5	41639	-0.24878	um	Cell	2	Cell Center of Image Mass	0.000	1.000	689	6	siRNA-SC-10 PSPC1-A488 IMPa4-A546 DAPI 8C2-siRNA-IMP-a2-a4 V2.00	0	31. siRNA-SC-10 PSPC1-A488 DAPI IMPa4-A546_av_TileScan_001 (Stage 48 of 49)	00-vuQhphV7pmzKYbYJgUofMb
65471.5	41648.4	-0.506412	um	Cell	2	Cell Center of Image Mass	0.000	1.000	690	7	siRNA-SC-10 PSPC1-A488 IMPa4-A546 DAPI 8C2-siRNA-IMP-a2-a4 V2.00	0	31. siRNA-SC-10 PSPC1-A488 DAPI IMPa4-A546_av_TileScan_001 (Stage 48 of 49)	00-vuQhphV7pmzKYbYJgUofMb
65422.7	41654.6	-0.420231	um	Cell	2	Cell Center of Image Mass	0.000	1.000	691	8	siRNA-SC-10 PSPC1-A488 IMPa4-A546 DAPI 8C2-siRNA-IMP-a2-a4 V2.00	0	31. siRNA-SC-10 PSPC1-A488 DAPI IMPa4-A546_av_TileScan_001 (Stage 48 of 49)	00-vuQhphV7pmzKYbYJgUofMb
65483.8	41663.3	-0.58001	um	Cell	2	Cell Center of Image Mass	0.000	1.000	692	9	siRNA-SC-10 PSPC1-A488 IMPa4-A546 DAPI 8C2-siRNA-IMP-a2-a4 V2.00	0	31. siRNA-SC-10 PSPC1-A488 DAPI IMPa4-A546_av_TileScan_001 (Stage 48 of 49)	00-vuQhphV7pmzKYbYJgUofMb
65426.1	41597.5	0.0231754	um	Cell	2	Cell Center of Image Mass	0.000	1.000	693	10	siRNA-SC-10 PSPC1-A488 IMPa4-A546 DAPI 8C2-siRNA-IMP-a2-a4 V2.00	0	31. siRNA-SC-10 PSPC1-A488 DAPI IMPa4-A546_av_TileScan_001 (Stage 48 of 49)	00-vuQhphV7pmzKYbYJgUofMb
65449	41598.4	-0.288305	um	Cell	2	Cell Center of Image Mass	0.000	1.000	694	11	siRNA-SC-10 PSPC1-A488 IMPa4-A546 DAPI 8C2-siRNA-IMP-a2-a4 V2.00	0	31. siRNA-SC-10 PSPC1-A488 DAPI IMPa4-A546_av_TileScan_001 (Stage 48 of 49)	00-vuQhphV7pmzKYbYJgUofMb
65443	41634.8	-0.251826	um	Cell	2	Cell Center of Image Mass	0.000	1.000	695	12	siRNA-SC-10 PSPC1-A488 IMPa4-A546 DAPI 8C2-siRNA-IMP-a2-a4 V2.00	0	31. siRNA-SC-10 PSPC1-A488 DAPI IMPa4-A546_av_TileScan_001 (Stage 48 of 49)	00-vuQhphV7pmzKYbYJgUofMb
65504.4	41596.6	-0.0813845	um	Cell	2	Cell Center of Image Mass	0.000	1.000	696	13	siRNA-SC-10 PSPC1-A488 IMPa4-A546 DAPI 8C2-siRNA-IMP-a2-a4 V2.00	0	31. siRNA-SC-10 PSPC1-A488 DAPI IMPa4-A546_av_TileScan_001 (Stage 48 of 49)	00-vuQhphV7pmzKYbYJgUofMb
65514.2	41606.6	-0.382034	um	Cell	2	Cell Center of Image Mass	0.000	1.000	697	14	siRNA-SC-10 PSPC1-A488 IMPa4-A546 DAPI 8C2-siRNA-IMP-a2-a4 V2.00	0	31. siRNA-SC-10 PSPC1-A488 DAPI IMPa4-A546_av_TileScan_001 (Stage 48 of 49)	00-vuQhphV7pmzKYbYJgUofMb
65531.7	41608	-0.304115	um	Cell	2	Cell Center of Image Mass	0.000	1.000	698	15	siRNA-SC-10 PSPC1-A488 IMPa4-A546 DAPI 8C2-siRNA-IMP-a2-a4 V2.00	0	31. siRNA-SC-10 PSPC1-A488 DAPI IMPa4-A546_av_TileScan_001 (Stage 48 of 49)	00-vuQhphV7pmzKYbYJgUofMb
65490.2	41611.4	-0.431516	um	Cell	2	Cell Center of Image Mass	0.000	1.000	699	16	siRNA-SC-10 PSPC1-A488 IMPa4-A546 DAPI 8C2-siRNA-IMP-a2-a4 V2.00	0	31. siRNA-SC-10 PSPC1-A488 DAPI IMPa4-A546_av_TileScan_001 (Stage 48 of 49)	00-vuQhphV7pmzKYbYJgUofMb
65544	41617.8	-0.484433	um	Cell	2	Cell Center of Image Mass	0.000	1.000	700	17	siRNA-SC-10 PSPC1-A488 IMPa4-A546 DAPI 8C2-siRNA-IMP-a2-a4 V2.00	0	31. siRNA-SC-10 PSPC1-A488 DAPI IMPa4-A546_av_TileScan_001 (Stage 48 of 49)	00-vuQhphV7pmzKYbYJgUofMb
65500.4	41625.2	-0.395925	um	Cell	2	Cell Center of Image Mass	0.000	1.000	701	18	siRNA-SC-10 PSPC1-A488 IMPa4-A546 DAPI 8C2-siRNA-IMP-a2-a4 V2.00	0	31. siRNA-SC-10 PSPC1-A488 DAPI IMPa4-A546_av_TileScan_001 (Stage 48 of 49)	00-vuQhphV7pmzKYbYJgUofMb
65512.7	41636.3	-0.363396	um	Cell	2	Cell Center of Image Mass	0.000	1.000	702	19	siRNA-SC-10 PSPC1-A488 IMPa4-A546 DAPI 8C2-siRNA-IMP-a2-a4 V2.00	0	31. siRNA-SC-10 PSPC1-A488 DAPI IMPa4-A546_av_TileScan_001 (Stage 48 of 49)	00-vuQhphV7pmzKYbYJgUofMb
65542.4	41639.2	-0.364041	um	Cell	2	Cell Center of Image Mass	0.000	1.000	703	20	siRNA-SC-10 PSPC1-A488 IMPa4-A546 DAPI 8C2-siRNA-IMP-a2-a4 V2.00	0	31. siRNA-SC-10 PSPC1-A488 DAPI IMPa4-A546_av_TileScan_001 (Stage 48 of 49)	00-vuQhphV7pmzKYbYJgUofMb
65498.8	41642.1	-0.47721	um	Cell	2	Cell Center of Image Mass	0.000	1.000	704	21	siRNA-SC-10 PSPC1-A488 IMPa4-A546 DAPI 8C2-siRNA-IMP-a2-a4 V2.00	0	31. siRNA-SC-10 PSPC1-A488 DAPI IMPa4-A546_av_TileScan_001 (Stage 48 of 49)	00-vuQhphV7pmzKYbYJgUofMb
65526.9	41649	-0.447407	um	Cell	2	Cell Center of Image Mass	0.000	1.000	705	22	siRNA-SC-10 PSPC1-A488 IMPa4-A546 DAPI 8C2-siRNA-IMP-a2-a4 V2.00	0	31. siRNA-SC-10 PSPC1-A488 DAPI IMPa4-A546_av_TileScan_001 (Stage 48 of 49)	00-vuQhphV7pmzKYbYJgUofMb
65503.1	41661.8	-0.492883	um	Cell	2	Cell Center of Image Mass	0.000	1.000	706	23	siRNA-SC-10 PSPC1-A488 IMPa4-A546 DAPI 8C2-siRNA-IMP-a2-a4 V2.00	0	31. siRNA-SC-10 PSPC1-A488 DAPI IMPa4-A546_av_TileScan_001 (Stage 48 of 49)	00-vuQhphV7pmzKYbYJgUofMb
65544.8	41597.2	0.0171434	um	Cell	2	Cell Center of Image Mass	0.000	1.000	707	24	siRNA-SC-10 PSPC1-A488 IMPa4-A546 DAPI 8C2-siRNA-IMP-a2-a4 V2.00	0	31. siRNA-SC-10 PSPC1-A488 DAPI IMPa4-A546_av_TileScan_001 (Stage 48 of 49)	00-vuQhphV7pmzKYbYJgUofMb
65554	41600.5	-0.387701	um	Cell	2	Cell Center of Image Mass	0.000	1.000	708	25	siRNA-SC-10 PSPC1-A488 IMPa4-A546 DAPI 8C2-siRNA-IMP-a2-a4 V2.00	0	31. siRNA-SC-10 PSPC1-A488 DAPI IMPa4-A546_av_TileScan_001 (Stage 48 of 49)	00-vuQhphV7pmzKYbYJgUofMb
65438	41667.2	-0.401988	um	Cell	2	Cell Center of Image Mass	0.000	1.000	709	26	siRNA-SC-10 PSPC1-A488 IMPa4-A546 DAPI 8C2-siRNA-IMP-a2-a4 V2.00	0	31. siRNA-SC-10 PSPC1-A488 DAPI IMPa4-A546_av_TileScan_001 (Stage 48 of 49)	00-vuQhphV7pmzKYbYJgUofMb
65422.3	41670.9	-0.444247	um	Cell	2	Cell Center of Image Mass	0.000	1.000	710	27	siRNA-SC-10 PSPC1-A488 IMPa4-A546 DAPI 8C2-siRNA-IMP-a2-a4 V2.00	0	31. siRNA-SC-10 PSPC1-A488 DAPI IMPa4-A546_av_TileScan_001 (Stage 48 of 49)	00-vuQhphV7pmzKYbYJgUofMb
65453.5	41685.2	-0.355174	um	Cell	2	Cell Center of Image Mass	0.000	1.000	711	28	siRNA-SC-10 PSPC1-A488 IMPa4-A546 DAPI 8C2-siRNA-IMP-a2-a4 V2.00	0	31. siRNA-SC-10 PSPC1-A488 DAPI IMPa4-A546_av_TileScan_001 (Stage 48 of 49)	00-vuQhphV7pmzKYbYJgUofMb
65467.7	41704.3	-0.519656	um	Cell	2	Cell Center of Image Mass	0.000	1.000	712	29	siRNA-SC-10 PSPC1-A488 IMPa4-A546 DAPI 8C2-siRNA-IMP-a2-a4 V2.00	0	31. siRNA-SC-10 PSPC1-A488 DAPI IMPa4-A546_av_TileScan_001 (Stage 48 of 49)	00-vuQhphV7pmzKYbYJgUofMb
65462.6	41715.2	-0.309394	um	Cell	2	Cell Center of Image Mass	0.000	1.000	713	30	siRNA-SC-10 PSPC1-A488 IMPa4-A546 DAPI 8C2-siRNA-IMP-a2-a4 V2.00	0	31. siRNA-SC-10 PSPC1-A488 DAPI IMPa4-A546_av_TileScan_001 (Stage 48 of 49)	00-vuQhphV7pmzKYbYJgUofMb
65472.7	41678.3	-0.299541	um	Cell	2	Cell Center of Image Mass	0.000	1.000	714	31	siRNA-SC-10 PSPC1-A488 IMPa4-A546 DAPI 8C2-siRNA-IMP-a2-a4 V2.00	0	31. siRNA-SC-10 PSPC1-A488 DAPI IMPa4-A546_av_TileScan_001 (Stage 48 of 49)	00-vuQhphV7pmzKYbYJgUofMb
65434	41697.5	-0.348956	um	Cell	2	Cell Center of Image Mass	0.000	1.000	715	32	siRNA-SC-10 PSPC1-A488 IMPa4-A546 DAPI 8C2-siRNA-IMP-a2-a4 V2.00	0	31. siRNA-SC-10 PSPC1-A488 DAPI IMPa4-A546_av_TileScan_001 (Stage 48 of 49)	00-vuQhphV7pmzKYbYJgUofMb
65425.8	41718.8	-0.356394	um	Cell	2	Cell Center of Image Mass	0.000	1.000	716	33	siRNA-SC-10 PSPC1-A488 IMPa4-A546 DAPI 8C2-siRNA-IMP-a2-a4 V2.00	0	31. siRNA-SC-10 PSPC1-A488 DAPI IMPa4-A546_av_TileScan_001 (Stage 48 of 49)	00-vuQhphV7pmzKYbYJgUofMb
65439.4	41731.2	-0.481036	um	Cell	2	Cell Center of Image Mass	0.000	1.000	717	34	siRNA-SC-10 PSPC1-A488 IMPa4-A546 DAPI 8C2-siRNA-IMP-a2-a4 V2.00	0	31. siRNA-SC-10 PSPC1-A488 DAPI IMPa4-A546_av_TileScan_001 (Stage 48 of 49)	00-vuQhphV7pmzKYbYJgUofMb
65420.2	41695.8	0.330466	um	Cell	2	Cell Center of Image Mass	0.000	1.000	718	35	siRNA-SC-10 PSPC1-A488 IMPa4-A546 DAPI 8C2-siRNA-IMP-a2-a4 V2.00	0	31. siRNA-SC-10 PSPC1-A488 DAPI IMPa4-A546_av_TileScan_001 (Stage 48 of 49)	00-vuQhphV7pmzKYbYJgUofMb
65559.1	41682.4	-0.0124973	um	Cell	2	Cell Center of Image Mass	0.000	1.000	719	36	siRNA-SC-10 PSPC1-A488 IMPa4-A546 DAPI 8C2-siRNA-IMP-a2-a4 V2.00	0	31. siRNA-SC-10 PSPC1-A488 DAPI IMPa4-A546_av_TileScan_001 (Stage 48 of 49)	00-vuQhphV7pmzKYbYJgUofMb
65537.4	41712.7	-0.527055	um	Cell	2	Cell Center of Image Mass	0.000	1.000	720	37	siRNA-SC-10 PSPC1-A488 IMPa4-A546 DAPI 8C2-siRNA-IMP-a2-a4 V2.00	0	31. siRNA-SC-10 PSPC1-A488 DAPI IMPa4-A546_av_TileScan_001 (Stage 48 of 49)	00-vuQhphV7pmzKYbYJgUofMb
65517.1	41719.7	-0.569921	um	Cell	2	Cell Center of Image Mass	0.000	1.000	721	38	siRNA-SC-10 PSPC1-A488 IMPa4-A546 DAPI 8C2-siRNA-IMP-a2-a4 V2.00	0	31. siRNA-SC-10 PSPC1-A488 DAPI IMPa4-A546_av_TileScan_001 (Stage 48 of 49)	00-vuQhphV7pmzKYbYJgUofMb
65504	41688.5	-0.329805	um	Cell	2	Cell Center of Image Mass	0.000	1.000	722	39	siRNA-SC-10 PSPC1-A488 IMPa4-A546 DAPI 8C2-siRNA-IMP-a2-a4 V2.00	0	31. siRNA-SC-10 PSPC1-A488 DAPI IMPa4-A546_av_TileScan_001 (Stage 48 of 49)	00-vuQhphV7pmzKYbYJgUofMb
65495.1	41714.5	-0.303095	um	Cell	2	Cell Center of Image Mass	0.000	1.000	723	40	siRNA-SC-10 PSPC1-A488 IMPa4-A546 DAPI 8C2-siRNA-IMP-a2-a4 V2.00	0	31. siRNA-SC-10 PSPC1-A488 DAPI IMPa4-A546_av_TileScan_001 (Stage 48 of 49)	00-vuQhphV7pmzKYbYJgUofMb
65558.9	41719.2	-0.484	um	Cell	2	Cell Center of Image Mass	0.000	1.000	724	41	siRNA-SC-10 PSPC1-A488 IMPa4-A546 DAPI 8C2-siRNA-IMP-a2-a4 V2.00	0	31. siRNA-SC-10 PSPC1-A488 DAPI IMPa4-A546_av_TileScan_001 (Stage 48 of 49)	00-vuQhphV7pmzKYbYJgUofMb
65544.6	41731.1	-0.54983	um	Cell	2	Cell Center of Image Mass	0.000	1.000	725	42	siRNA-SC-10 PSPC1-A488 IMPa4-A546 DAPI 8C2-siRNA-IMP-a2-a4 V2.00	0	31. siRNA-SC-10 PSPC1-A488 DAPI IMPa4-A546_av_TileScan_001 (Stage 48 of 49)	00-vuQhphV7pmzKYbYJgUofMb
65527.4	41732.5	-0.524761	um	Cell	2	Cell Center of Image Mass	0.000	1.000	726	43	siRNA-SC-10 PSPC1-A488 IMPa4-A546 DAPI 8C2-siRNA-IMP-a2-a4 V2.00	0	31. siRNA-SC-10 PSPC1-A488 DAPI IMPa4-A546_av_TileScan_001 (Stage 48 of 49)	00-vuQhphV7pmzKYbYJgUofMb
65419	41645.4	0.472214	um	Cell	2	Cell Center of Image Mass	0.000	1.000	727	0	siRNA-SC-10 PSPC1-A488 IMPa4-A546 DAPI 8C2-siRNA-IMP-a2-a4 V2.00	0	31. siRNA-SC-10 PSPC1-A488 DAPI IMPa4-A546_aw_TileScan_001 (Stage 49 of 49)	00-DLpdcJufvE3goLLVNmwQQF
65418.6	41601.4	0.377086	um	Cell	2	Cell Center of Image Mass	0.000	1.000	728	1	siRNA-SC-10 PSPC1-A488 IMPa4-A546 DAPI 8C2-siRNA-IMP-a2-a4 V2.00	0	31. siRNA-SC-10 PSPC1-A488 DAPI IMPa4-A546_aw_TileScan_001 (Stage 49 of 49)	00-DLpdcJufvE3goLLVNmwQQF
65461.8	41601.7	-0.0620101	um	Cell	2	Cell Center of Image Mass	0.000	1.000	729	2	siRNA-SC-10 PSPC1-A488 IMPa4-A546 DAPI 8C2-siRNA-IMP-a2-a4 V2.00	0	31. siRNA-SC-10 PSPC1-A488 DAPI IMPa4-A546_aw_TileScan_001 (Stage 49 of 49)	00-DLpdcJufvE3goLLVNmwQQF
65433.7	41615.5	0.00941293	um	Cell	2	Cell Center of Image Mass	0.000	1.000	730	3	siRNA-SC-10 PSPC1-A488 IMPa4-A546 DAPI 8C2-siRNA-IMP-a2-a4 V2.00	0	31. siRNA-SC-10 PSPC1-A488 DAPI IMPa4-A546_aw_TileScan_001 (Stage 49 of 49)	00-DLpdcJufvE3goLLVNmwQQF
65476.4	41616.2	-0.253439	um	Cell	2	Cell Center of Image Mass	0.000	1.000	731	4	siRNA-SC-10 PSPC1-A488 IMPa4-A546 DAPI 8C2-siRNA-IMP-a2-a4 V2.00	0	31. siRNA-SC-10 PSPC1-A488 DAPI IMPa4-A546_aw_TileScan_001 (Stage 49 of 49)	00-DLpdcJufvE3goLLVNmwQQF
65439.6	41635.1	-0.0763891	um	Cell	2	Cell Center of Image Mass	0.000	1.000	732	5	siRNA-SC-10 PSPC1-A488 IMPa4-A546 DAPI 8C2-siRNA-IMP-a2-a4 V2.00	0	31. siRNA-SC-10 PSPC1-A488 DAPI IMPa4-A546_aw_TileScan_001 (Stage 49 of 49)	00-DLpdcJufvE3goLLVNmwQQF
65486.7	41641.8	-0.172671	um	Cell	2	Cell Center of Image Mass	0.000	1.000	733	6	siRNA-SC-10 PSPC1-A488 IMPa4-A546 DAPI 8C2-siRNA-IMP-a2-a4 V2.00	0	31. siRNA-SC-10 PSPC1-A488 DAPI IMPa4-A546_aw_TileScan_001 (Stage 49 of 49)	00-DLpdcJufvE3goLLVNmwQQF
65552.3	41612	-0.186108	um	Cell	2	Cell Center of Image Mass	0.000	1.000	734	7	siRNA-SC-10 PSPC1-A488 IMPa4-A546 DAPI 8C2-siRNA-IMP-a2-a4 V2.00	0	31. siRNA-SC-10 PSPC1-A488 DAPI IMPa4-A546_aw_TileScan_001 (Stage 49 of 49)	00-DLpdcJufvE3goLLVNmwQQF
65515.9	41621.3	-0.137259	um	Cell	2	Cell Center of Image Mass	0.000	1.000	735	8	siRNA-SC-10 PSPC1-A488 IMPa4-A546 DAPI 8C2-siRNA-IMP-a2-a4 V2.00	0	31. siRNA-SC-10 PSPC1-A488 DAPI IMPa4-A546_aw_TileScan_001 (Stage 49 of 49)	00-DLpdcJufvE3goLLVNmwQQF
65555.1	41636	0.38351	um	Cell	2	Cell Center of Image Mass	0.000	1.000	736	9	siRNA-SC-10 PSPC1-A488 IMPa4-A546 DAPI 8C2-siRNA-IMP-a2-a4 V2.00	0	31. siRNA-SC-10 PSPC1-A488 DAPI IMPa4-A546_aw_TileScan_001 (Stage 49 of 49)	00-DLpdcJufvE3goLLVNmwQQF
65530.2	41641.6	-0.32629	um	Cell	2	Cell Center of Image Mass	0.000	1.000	737	10	siRNA-SC-10 PSPC1-A488 IMPa4-A546 DAPI 8C2-siRNA-IMP-a2-a4 V2.00	0	31. siRNA-SC-10 PSPC1-A488 DAPI IMPa4-A546_aw_TileScan_001 (Stage 49 of 49)	00-DLpdcJufvE3goLLVNmwQQF
65556.7	41668.3	-0.116406	um	Cell	2	Cell Center of Image Mass	0.000	1.000	738	11	siRNA-SC-10 PSPC1-A488 IMPa4-A546 DAPI 8C2-siRNA-IMP-a2-a4 V2.00	0	31. siRNA-SC-10 PSPC1-A488 DAPI IMPa4-A546_aw_TileScan_001 (Stage 49 of 49)	00-DLpdcJufvE3goLLVNmwQQF
65520	41599.5	-0.179624	um	Cell	2	Cell Center of Image Mass	0.000	1.000	739	12	siRNA-SC-10 PSPC1-A488 IMPa4-A546 DAPI 8C2-siRNA-IMP-a2-a4 V2.00	0	31. siRNA-SC-10 PSPC1-A488 DAPI IMPa4-A546_aw_TileScan_001 (Stage 49 of 49)	00-DLpdcJufvE3goLLVNmwQQF
65492.1	41602.2	-0.298166	um	Cell	2	Cell Center of Image Mass	0.000	1.000	740	13	siRNA-SC-10 PSPC1-A488 IMPa4-A546 DAPI 8C2-siRNA-IMP-a2-a4 V2.00	0	31. siRNA-SC-10 PSPC1-A488 DAPI IMPa4-A546_aw_TileScan_001 (Stage 49 of 49)	00-DLpdcJufvE3goLLVNmwQQF
65426.4	41680.6	-0.269511	um	Cell	2	Cell Center of Image Mass	0.000	1.000	741	14	siRNA-SC-10 PSPC1-A488 IMPa4-A546 DAPI 8C2-siRNA-IMP-a2-a4 V2.00	0	31. siRNA-SC-10 PSPC1-A488 DAPI IMPa4-A546_aw_TileScan_001 (Stage 49 of 49)	00-DLpdcJufvE3goLLVNmwQQF
65449	41695.2	-0.283488	um	Cell	2	Cell Center of Image Mass	0.000	1.000	742	15	siRNA-SC-10 PSPC1-A488 IMPa4-A546 DAPI 8C2-siRNA-IMP-a2-a4 V2.00	0	31. siRNA-SC-10 PSPC1-A488 DAPI IMPa4-A546_aw_TileScan_001 (Stage 49 of 49)	00-DLpdcJufvE3goLLVNmwQQF
65437.9	41717.6	-0.364271	um	Cell	2	Cell Center of Image Mass	0.000	1.000	743	16	siRNA-SC-10 PSPC1-A488 IMPa4-A546 DAPI 8C2-siRNA-IMP-a2-a4 V2.00	0	31. siRNA-SC-10 PSPC1-A488 DAPI IMPa4-A546_aw_TileScan_001 (Stage 49 of 49)	00-DLpdcJufvE3goLLVNmwQQF
65449.1	41734.1	-0.383901	um	Cell	2	Cell Center of Image Mass	0.000	1.000	744	17	siRNA-SC-10 PSPC1-A488 IMPa4-A546 DAPI 8C2-siRNA-IMP-a2-a4 V2.00	0	31. siRNA-SC-10 PSPC1-A488 DAPI IMPa4-A546_aw_TileScan_001 (Stage 49 of 49)	00-DLpdcJufvE3goLLVNmwQQF
65423	41726.1	-0.272553	um	Cell	2	Cell Center of Image Mass	0.000	1.000	745	18	siRNA-SC-10 PSPC1-A488 IMPa4-A546 DAPI 8C2-siRNA-IMP-a2-a4 V2.00	0	31. siRNA-SC-10 PSPC1-A488 DAPI IMPa4-A546_aw_TileScan_001 (Stage 49 of 49)	00-DLpdcJufvE3goLLVNmwQQF
65474.7	41695.9	0.671301	um	Cell	2	Cell Center of Image Mass	0.000	1.000	746	19	siRNA-SC-10 PSPC1-A488 IMPa4-A546 DAPI 8C2-siRNA-IMP-a2-a4 V2.00	0	31. siRNA-SC-10 PSPC1-A488 DAPI IMPa4-A546_aw_TileScan_001 (Stage 49 of 49)	00-DLpdcJufvE3goLLVNmwQQF
65478.5	41710	0.555221	um	Cell	2	Cell Center of Image Mass	0.000	1.000	747	20	siRNA-SC-10 PSPC1-A488 IMPa4-A546 DAPI 8C2-siRNA-IMP-a2-a4 V2.00	0	31. siRNA-SC-10 PSPC1-A488 DAPI IMPa4-A546_aw_TileScan_001 (Stage 49 of 49)	00-DLpdcJufvE3goLLVNmwQQF
65477.2	41724.8	0.721683	um	Cell	2	Cell Center of Image Mass	0.000	1.000	748	21	siRNA-SC-10 PSPC1-A488 IMPa4-A546 DAPI 8C2-siRNA-IMP-a2-a4 V2.00	0	31. siRNA-SC-10 PSPC1-A488 DAPI IMPa4-A546_aw_TileScan_001 (Stage 49 of 49)	00-DLpdcJufvE3goLLVNmwQQF
65502.9	41727.6	-0.342401	um	Cell	2	Cell Center of Image Mass	0.000	1.000	749	22	siRNA-SC-10 PSPC1-A488 IMPa4-A546 DAPI 8C2-siRNA-IMP-a2-a4 V2.00	0	31. siRNA-SC-10 PSPC1-A488 DAPI IMPa4-A546_aw_TileScan_001 (Stage 49 of 49)	00-DLpdcJufvE3goLLVNmwQQF
65524.9	41709.9	-0.29594	um	Cell	2	Cell Center of Image Mass	0.000	1.000	750	23	siRNA-SC-10 PSPC1-A488 IMPa4-A546 DAPI 8C2-siRNA-IMP-a2-a4 V2.00	0	31. siRNA-SC-10 PSPC1-A488 DAPI IMPa4-A546_aw_TileScan_001 (Stage 49 of 49)	00-DLpdcJufvE3goLLVNmwQQF
65554.3	41716.1	-0.223215	um	Cell	2	Cell Center of Image Mass	0.000	1.000	751	24	siRNA-SC-10 PSPC1-A488 IMPa4-A546 DAPI 8C2-siRNA-IMP-a2-a4 V2.00	0	31. siRNA-SC-10 PSPC1-A488 DAPI IMPa4-A546_aw_TileScan_001 (Stage 49 of 49)	00-DLpdcJufvE3goLLVNmwQQF
65523.1	41737.1	-0.235835	um	Cell	2	Cell Center of Image Mass	0.000	1.000	752	25	siRNA-SC-10 PSPC1-A488 IMPa4-A546 DAPI 8C2-siRNA-IMP-a2-a4 V2.00	0	31. siRNA-SC-10 PSPC1-A488 DAPI IMPa4-A546_aw_TileScan_001 (Stage 49 of 49)	00-DLpdcJufvE3goLLVNmwQQF
65522.5	41689.2	-0.274819	um	Cell	2	Cell Center of Image Mass	0.000	1.000	753	26	siRNA-SC-10 PSPC1-A488 IMPa4-A546 DAPI 8C2-siRNA-IMP-a2-a4 V2.00	0	31. siRNA-SC-10 PSPC1-A488 DAPI IMPa4-A546_aw_TileScan_001 (Stage 49 of 49)	00-DLpdcJufvE3goLLVNmwQQF
65494	41700	-0.225949	um	Cell	2	Cell Center of Image Mass	0.000	1.000	754	27	siRNA-SC-10 PSPC1-A488 IMPa4-A546 DAPI 8C2-siRNA-IMP-a2-a4 V2.00	0	31. siRNA-SC-10 PSPC1-A488 DAPI IMPa4-A546_aw_TileScan_001 (Stage 49 of 49)	00-DLpdcJufvE3goLLVNmwQQF
65471.9	41637.9	-0.844066	um	Cell	2	Cell Center of Image Mass	0.000	1.000	755	0	siRNA-SC-10 PSPC1-A488 IMPa4-A546 DAPI 8C2-siRNA-IMP-a2-a4 V2.00	0	31. siRNA-SC-10 PSPC1-A488 DAPI IMPa4-A546_b_TileScan_001 (Stage 2 of 49)	00-W7jnLxzJvXJ9K7B8agy3TF
65424.7	41655.4	-0.188943	um	Cell	2	Cell Center of Image Mass	0.000	1.000	756	1	siRNA-SC-10 PSPC1-A488 IMPa4-A546 DAPI 8C2-siRNA-IMP-a2-a4 V2.00	0	31. siRNA-SC-10 PSPC1-A488 DAPI IMPa4-A546_b_TileScan_001 (Stage 2 of 49)	00-W7jnLxzJvXJ9K7B8agy3TF
65460.7	41615.4	-0.580043	um	Cell	2	Cell Center of Image Mass	0.000	1.000	757	2	siRNA-SC-10 PSPC1-A488 IMPa4-A546 DAPI 8C2-siRNA-IMP-a2-a4 V2.00	0	31. siRNA-SC-10 PSPC1-A488 DAPI IMPa4-A546_b_TileScan_001 (Stage 2 of 49)	00-W7jnLxzJvXJ9K7B8agy3TF
65427.6	41624.1	-0.691249	um	Cell	2	Cell Center of Image Mass	0.000	1.000	758	3	siRNA-SC-10 PSPC1-A488 IMPa4-A546 DAPI 8C2-siRNA-IMP-a2-a4 V2.00	0	31. siRNA-SC-10 PSPC1-A488 DAPI IMPa4-A546_b_TileScan_001 (Stage 2 of 49)	00-W7jnLxzJvXJ9K7B8agy3TF
65445.5	41645.9	-0.832462	um	Cell	2	Cell Center of Image Mass	0.000	1.000	759	4	siRNA-SC-10 PSPC1-A488 IMPa4-A546 DAPI 8C2-siRNA-IMP-a2-a4 V2.00	0	31. siRNA-SC-10 PSPC1-A488 DAPI IMPa4-A546_b_TileScan_001 (Stage 2 of 49)	00-W7jnLxzJvXJ9K7B8agy3TF
65559.2	41660.8	-0.518931	um	Cell	2	Cell Center of Image Mass	0.000	1.000	760	5	siRNA-SC-10 PSPC1-A488 IMPa4-A546 DAPI 8C2-siRNA-IMP-a2-a4 V2.00	0	31. siRNA-SC-10 PSPC1-A488 DAPI IMPa4-A546_b_TileScan_001 (Stage 2 of 49)	00-W7jnLxzJvXJ9K7B8agy3TF
65549.2	41599.8	-0.64561	um	Cell	2	Cell Center of Image Mass	0.000	1.000	761	6	siRNA-SC-10 PSPC1-A488 IMPa4-A546 DAPI 8C2-siRNA-IMP-a2-a4 V2.00	0	31. siRNA-SC-10 PSPC1-A488 DAPI IMPa4-A546_b_TileScan_001 (Stage 2 of 49)	00-W7jnLxzJvXJ9K7B8agy3TF
65530.3	41628.7	-0.783814	um	Cell	2	Cell Center of Image Mass	0.000	1.000	762	7	siRNA-SC-10 PSPC1-A488 IMPa4-A546 DAPI 8C2-siRNA-IMP-a2-a4 V2.00	0	31. siRNA-SC-10 PSPC1-A488 DAPI IMPa4-A546_b_TileScan_001 (Stage 2 of 49)	00-W7jnLxzJvXJ9K7B8agy3TF
65557.1	41635.3	-0.273979	um	Cell	2	Cell Center of Image Mass	0.000	1.000	763	8	siRNA-SC-10 PSPC1-A488 IMPa4-A546 DAPI 8C2-siRNA-IMP-a2-a4 V2.00	0	31. siRNA-SC-10 PSPC1-A488 DAPI IMPa4-A546_b_TileScan_001 (Stage 2 of 49)	00-W7jnLxzJvXJ9K7B8agy3TF
65504.1	41651.5	-0.795511	um	Cell	2	Cell Center of Image Mass	0.000	1.000	764	9	siRNA-SC-10 PSPC1-A488 IMPa4-A546 DAPI 8C2-siRNA-IMP-a2-a4 V2.00	0	31. siRNA-SC-10 PSPC1-A488 DAPI IMPa4-A546_b_TileScan_001 (Stage 2 of 49)	00-W7jnLxzJvXJ9K7B8agy3TF
65544.4	41660.1	-0.684182	um	Cell	2	Cell Center of Image Mass	0.000	1.000	765	10	siRNA-SC-10 PSPC1-A488 IMPa4-A546 DAPI 8C2-siRNA-IMP-a2-a4 V2.00	0	31. siRNA-SC-10 PSPC1-A488 DAPI IMPa4-A546_b_TileScan_001 (Stage 2 of 49)	00-W7jnLxzJvXJ9K7B8agy3TF
65493.3	41620	-0.197375	um	Cell	2	Cell Center of Image Mass	0.000	1.000	766	11	siRNA-SC-10 PSPC1-A488 IMPa4-A546 DAPI 8C2-siRNA-IMP-a2-a4 V2.00	0	31. siRNA-SC-10 PSPC1-A488 DAPI IMPa4-A546_b_TileScan_001 (Stage 2 of 49)	00-W7jnLxzJvXJ9K7B8agy3TF
65451.2	41728.3	-0.899894	um	Cell	2	Cell Center of Image Mass	0.000	1.000	767	12	siRNA-SC-10 PSPC1-A488 IMPa4-A546 DAPI 8C2-siRNA-IMP-a2-a4 V2.00	0	31. siRNA-SC-10 PSPC1-A488 DAPI IMPa4-A546_b_TileScan_001 (Stage 2 of 49)	00-W7jnLxzJvXJ9K7B8agy3TF
65420.2	41685.8	-0.136638	um	Cell	2	Cell Center of Image Mass	0.000	1.000	768	13	siRNA-SC-10 PSPC1-A488 IMPa4-A546 DAPI 8C2-siRNA-IMP-a2-a4 V2.00	0	31. siRNA-SC-10 PSPC1-A488 DAPI IMPa4-A546_b_TileScan_001 (Stage 2 of 49)	00-W7jnLxzJvXJ9K7B8agy3TF
65452.9	41683.2	-0.862197	um	Cell	2	Cell Center of Image Mass	0.000	1.000	769	14	siRNA-SC-10 PSPC1-A488 IMPa4-A546 DAPI 8C2-siRNA-IMP-a2-a4 V2.00	0	31. siRNA-SC-10 PSPC1-A488 DAPI IMPa4-A546_b_TileScan_001 (Stage 2 of 49)	00-W7jnLxzJvXJ9K7B8agy3TF
65418.7	41713	-0.960182	um	Cell	2	Cell Center of Image Mass	0.000	1.000	770	15	siRNA-SC-10 PSPC1-A488 IMPa4-A546 DAPI 8C2-siRNA-IMP-a2-a4 V2.00	0	31. siRNA-SC-10 PSPC1-A488 DAPI IMPa4-A546_b_TileScan_001 (Stage 2 of 49)	00-W7jnLxzJvXJ9K7B8agy3TF
65473.3	41728.4	-0.75725	um	Cell	2	Cell Center of Image Mass	0.000	1.000	771	16	siRNA-SC-10 PSPC1-A488 IMPa4-A546 DAPI 8C2-siRNA-IMP-a2-a4 V2.00	0	31. siRNA-SC-10 PSPC1-A488 DAPI IMPa4-A546_b_TileScan_001 (Stage 2 of 49)	00-W7jnLxzJvXJ9K7B8agy3TF
65426	41735.8	-0.700652	um	Cell	2	Cell Center of Image Mass	0.000	1.000	772	17	siRNA-SC-10 PSPC1-A488 IMPa4-A546 DAPI 8C2-siRNA-IMP-a2-a4 V2.00	0	31. siRNA-SC-10 PSPC1-A488 DAPI IMPa4-A546_b_TileScan_001 (Stage 2 of 49)	00-W7jnLxzJvXJ9K7B8agy3TF
65510.6	41693.1	-0.852795	um	Cell	2	Cell Center of Image Mass	0.000	1.000	773	18	siRNA-SC-10 PSPC1-A488 IMPa4-A546 DAPI 8C2-siRNA-IMP-a2-a4 V2.00	0	31. siRNA-SC-10 PSPC1-A488 DAPI IMPa4-A546_b_TileScan_001 (Stage 2 of 49)	00-W7jnLxzJvXJ9K7B8agy3TF
65553.3	41703.8	-0.744966	um	Cell	2	Cell Center of Image Mass	0.000	1.000	774	19	siRNA-SC-10 PSPC1-A488 IMPa4-A546 DAPI 8C2-siRNA-IMP-a2-a4 V2.00	0	31. siRNA-SC-10 PSPC1-A488 DAPI IMPa4-A546_b_TileScan_001 (Stage 2 of 49)	00-W7jnLxzJvXJ9K7B8agy3TF
65525.2	41736.2	-0.620714	um	Cell	2	Cell Center of Image Mass	0.000	1.000	775	20	siRNA-SC-10 PSPC1-A488 IMPa4-A546 DAPI 8C2-siRNA-IMP-a2-a4 V2.00	0	31. siRNA-SC-10 PSPC1-A488 DAPI IMPa4-A546_b_TileScan_001 (Stage 2 of 49)	00-W7jnLxzJvXJ9K7B8agy3TF
65504.1	41737.4	0.00886457	um	Cell	2	Cell Center of Image Mass	0.000	1.000	776	21	siRNA-SC-10 PSPC1-A488 IMPa4-A546 DAPI 8C2-siRNA-IMP-a2-a4 V2.00	0	31. siRNA-SC-10 PSPC1-A488 DAPI IMPa4-A546_b_TileScan_001 (Stage 2 of 49)	00-W7jnLxzJvXJ9K7B8agy3TF
65442	41604	-0.645912	um	Cell	2	Cell Center of Image Mass	0.000	1.000	777	0	siRNA-SC-10 PSPC1-A488 IMPa4-A546 DAPI 8C2-siRNA-IMP-a2-a4 V2.00	0	31. siRNA-SC-10 PSPC1-A488 DAPI IMPa4-A546_c_TileScan_001 (Stage 3 of 49)	00-JtYjVe5oTTUSmBau73iui5
65485	41599.9	-0.753967	um	Cell	2	Cell Center of Image Mass	0.000	1.000	778	1	siRNA-SC-10 PSPC1-A488 IMPa4-A546 DAPI 8C2-siRNA-IMP-a2-a4 V2.00	0	31. siRNA-SC-10 PSPC1-A488 DAPI IMPa4-A546_c_TileScan_001 (Stage 3 of 49)	00-JtYjVe5oTTUSmBau73iui5
65460	41599.7	-0.682961	um	Cell	2	Cell Center of Image Mass	0.000	1.000	779	2	siRNA-SC-10 PSPC1-A488 IMPa4-A546 DAPI 8C2-siRNA-IMP-a2-a4 V2.00	0	31. siRNA-SC-10 PSPC1-A488 DAPI IMPa4-A546_c_TileScan_001 (Stage 3 of 49)	00-JtYjVe5oTTUSmBau73iui5
65477.1	41625.2	-1.44427	um	Cell	2	Cell Center of Image Mass	0.000	1.000	780	3	siRNA-SC-10 PSPC1-A488 IMPa4-A546 DAPI 8C2-siRNA-IMP-a2-a4 V2.00	0	31. siRNA-SC-10 PSPC1-A488 DAPI IMPa4-A546_c_TileScan_001 (Stage 3 of 49)	00-JtYjVe5oTTUSmBau73iui5
65431.5	41662.3	-1.38694	um	Cell	2	Cell Center of Image Mass	0.000	1.000	781	4	siRNA-SC-10 PSPC1-A488 IMPa4-A546 DAPI 8C2-siRNA-IMP-a2-a4 V2.00	0	31. siRNA-SC-10 PSPC1-A488 DAPI IMPa4-A546_c_TileScan_001 (Stage 3 of 49)	00-JtYjVe5oTTUSmBau73iui5
65432.6	41637.9	-1.23875	um	Cell	2	Cell Center of Image Mass	0.000	1.000	782	5	siRNA-SC-10 PSPC1-A488 IMPa4-A546 DAPI 8C2-siRNA-IMP-a2-a4 V2.00	0	31. siRNA-SC-10 PSPC1-A488 DAPI IMPa4-A546_c_TileScan_001 (Stage 3 of 49)	00-JtYjVe5oTTUSmBau73iui5
65473.3	41652.5	-1.33209	um	Cell	2	Cell Center of Image Mass	0.000	1.000	783	6	siRNA-SC-10 PSPC1-A488 IMPa4-A546 DAPI 8C2-siRNA-IMP-a2-a4 V2.00	0	31. siRNA-SC-10 PSPC1-A488 DAPI IMPa4-A546_c_TileScan_001 (Stage 3 of 49)	00-JtYjVe5oTTUSmBau73iui5
65446.9	41658	-1.28323	um	Cell	2	Cell Center of Image Mass	0.000	1.000	784	7	siRNA-SC-10 PSPC1-A488 IMPa4-A546 DAPI 8C2-siRNA-IMP-a2-a4 V2.00	0	31. siRNA-SC-10 PSPC1-A488 DAPI IMPa4-A546_c_TileScan_001 (Stage 3 of 49)	00-JtYjVe5oTTUSmBau73iui5
65419.8	41600.7	-1.31825	um	Cell	2	Cell Center of Image Mass	0.000	1.000	785	8	siRNA-SC-10 PSPC1-A488 IMPa4-A546 DAPI 8C2-siRNA-IMP-a2-a4 V2.00	0	31. siRNA-SC-10 PSPC1-A488 DAPI IMPa4-A546_c_TileScan_001 (Stage 3 of 49)	00-JtYjVe5oTTUSmBau73iui5
65502.8	41615.9	-1.44138	um	Cell	2	Cell Center of Image Mass	0.000	1.000	786	9	siRNA-SC-10 PSPC1-A488 IMPa4-A546 DAPI 8C2-siRNA-IMP-a2-a4 V2.00	0	31. siRNA-SC-10 PSPC1-A488 DAPI IMPa4-A546_c_TileScan_001 (Stage 3 of 49)	00-JtYjVe5oTTUSmBau73iui5
65543.8	41626.2	-1.37961	um	Cell	2	Cell Center of Image Mass	0.000	1.000	787	10	siRNA-SC-10 PSPC1-A488 IMPa4-A546 DAPI 8C2-siRNA-IMP-a2-a4 V2.00	0	31. siRNA-SC-10 PSPC1-A488 DAPI IMPa4-A546_c_TileScan_001 (Stage 3 of 49)	00-JtYjVe5oTTUSmBau73iui5
65559.2	41636.6	-1.36046	um	Cell	2	Cell Center of Image Mass	0.000	1.000	788	11	siRNA-SC-10 PSPC1-A488 IMPa4-A546 DAPI 8C2-siRNA-IMP-a2-a4 V2.00	0	31. siRNA-SC-10 PSPC1-A488 DAPI IMPa4-A546_c_TileScan_001 (Stage 3 of 49)	00-JtYjVe5oTTUSmBau73iui5
65520.9	41635.6	-1.2011	um	Cell	2	Cell Center of Image Mass	0.000	1.000	789	12	siRNA-SC-10 PSPC1-A488 IMPa4-A546 DAPI 8C2-siRNA-IMP-a2-a4 V2.00	0	31. siRNA-SC-10 PSPC1-A488 DAPI IMPa4-A546_c_TileScan_001 (Stage 3 of 49)	00-JtYjVe5oTTUSmBau73iui5
65539.5	41648.3	-1.41701	um	Cell	2	Cell Center of Image Mass	0.000	1.000	790	13	siRNA-SC-10 PSPC1-A488 IMPa4-A546 DAPI 8C2-siRNA-IMP-a2-a4 V2.00	0	31. siRNA-SC-10 PSPC1-A488 DAPI IMPa4-A546_c_TileScan_001 (Stage 3 of 49)	00-JtYjVe5oTTUSmBau73iui5
65507.3	41667.8	-1.33607	um	Cell	2	Cell Center of Image Mass	0.000	1.000	791	14	siRNA-SC-10 PSPC1-A488 IMPa4-A546 DAPI 8C2-siRNA-IMP-a2-a4 V2.00	0	31. siRNA-SC-10 PSPC1-A488 DAPI IMPa4-A546_c_TileScan_001 (Stage 3 of 49)	00-JtYjVe5oTTUSmBau73iui5
65541.2	41665.8	-1.21299	um	Cell	2	Cell Center of Image Mass	0.000	1.000	792	15	siRNA-SC-10 PSPC1-A488 IMPa4-A546 DAPI 8C2-siRNA-IMP-a2-a4 V2.00	0	31. siRNA-SC-10 PSPC1-A488 DAPI IMPa4-A546_c_TileScan_001 (Stage 3 of 49)	00-JtYjVe5oTTUSmBau73iui5
65552.8	41607.6	-0.846527	um	Cell	2	Cell Center of Image Mass	0.000	1.000	793	16	siRNA-SC-10 PSPC1-A488 IMPa4-A546 DAPI 8C2-siRNA-IMP-a2-a4 V2.00	0	31. siRNA-SC-10 PSPC1-A488 DAPI IMPa4-A546_c_TileScan_001 (Stage 3 of 49)	00-JtYjVe5oTTUSmBau73iui5
65423.2	41699.8	-1.37093	um	Cell	2	Cell Center of Image Mass	0.000	1.000	794	17	siRNA-SC-10 PSPC1-A488 IMPa4-A546 DAPI 8C2-siRNA-IMP-a2-a4 V2.00	0	31. siRNA-SC-10 PSPC1-A488 DAPI IMPa4-A546_c_TileScan_001 (Stage 3 of 49)	00-JtYjVe5oTTUSmBau73iui5
65423.8	41710.1	-1.70549	um	Cell	2	Cell Center of Image Mass	0.000	1.000	795	18	siRNA-SC-10 PSPC1-A488 IMPa4-A546 DAPI 8C2-siRNA-IMP-a2-a4 V2.00	0	31. siRNA-SC-10 PSPC1-A488 DAPI IMPa4-A546_c_TileScan_001 (Stage 3 of 49)	00-JtYjVe5oTTUSmBau73iui5
65479.2	41735.1	-1.29465	um	Cell	2	Cell Center of Image Mass	0.000	1.000	796	19	siRNA-SC-10 PSPC1-A488 IMPa4-A546 DAPI 8C2-siRNA-IMP-a2-a4 V2.00	0	31. siRNA-SC-10 PSPC1-A488 DAPI IMPa4-A546_c_TileScan_001 (Stage 3 of 49)	00-JtYjVe5oTTUSmBau73iui5
65468	41697.9	-1.46164	um	Cell	2	Cell Center of Image Mass	0.000	1.000	797	20	siRNA-SC-10 PSPC1-A488 IMPa4-A546 DAPI 8C2-siRNA-IMP-a2-a4 V2.00	0	31. siRNA-SC-10 PSPC1-A488 DAPI IMPa4-A546_c_TileScan_001 (Stage 3 of 49)	00-JtYjVe5oTTUSmBau73iui5
65443.5	41702.8	-1.18313	um	Cell	2	Cell Center of Image Mass	0.000	1.000	798	21	siRNA-SC-10 PSPC1-A488 IMPa4-A546 DAPI 8C2-siRNA-IMP-a2-a4 V2.00	0	31. siRNA-SC-10 PSPC1-A488 DAPI IMPa4-A546_c_TileScan_001 (Stage 3 of 49)	00-JtYjVe5oTTUSmBau73iui5
65442.9	41720.7	-1.45568	um	Cell	2	Cell Center of Image Mass	0.000	1.000	799	22	siRNA-SC-10 PSPC1-A488 IMPa4-A546 DAPI 8C2-siRNA-IMP-a2-a4 V2.00	0	31. siRNA-SC-10 PSPC1-A488 DAPI IMPa4-A546_c_TileScan_001 (Stage 3 of 49)	00-JtYjVe5oTTUSmBau73iui5
65429.7	41738.1	-1.49556	um	Cell	2	Cell Center of Image Mass	0.000	1.000	800	23	siRNA-SC-10 PSPC1-A488 IMPa4-A546 DAPI 8C2-siRNA-IMP-a2-a4 V2.00	0	31. siRNA-SC-10 PSPC1-A488 DAPI IMPa4-A546_c_TileScan_001 (Stage 3 of 49)	00-JtYjVe5oTTUSmBau73iui5
65445.5	41732.9	-0.7546	um	Cell	2	Cell Center of Image Mass	0.000	1.000	801	24	siRNA-SC-10 PSPC1-A488 IMPa4-A546 DAPI 8C2-siRNA-IMP-a2-a4 V2.00	0	31. siRNA-SC-10 PSPC1-A488 DAPI IMPa4-A546_c_TileScan_001 (Stage 3 of 49)	00-JtYjVe5oTTUSmBau73iui5
65520.5	41696.4	-1.39728	um	Cell	2	Cell Center of Image Mass	0.000	1.000	802	25	siRNA-SC-10 PSPC1-A488 IMPa4-A546 DAPI 8C2-siRNA-IMP-a2-a4 V2.00	0	31. siRNA-SC-10 PSPC1-A488 DAPI IMPa4-A546_c_TileScan_001 (Stage 3 of 49)	00-JtYjVe5oTTUSmBau73iui5
65507.2	41686.1	-1.20738	um	Cell	2	Cell Center of Image Mass	0.000	1.000	803	26	siRNA-SC-10 PSPC1-A488 IMPa4-A546 DAPI 8C2-siRNA-IMP-a2-a4 V2.00	0	31. siRNA-SC-10 PSPC1-A488 DAPI IMPa4-A546_c_TileScan_001 (Stage 3 of 49)	00-JtYjVe5oTTUSmBau73iui5
65491.7	41692.1	-1.07016	um	Cell	2	Cell Center of Image Mass	0.000	1.000	804	27	siRNA-SC-10 PSPC1-A488 IMPa4-A546 DAPI 8C2-siRNA-IMP-a2-a4 V2.00	0	31. siRNA-SC-10 PSPC1-A488 DAPI IMPa4-A546_c_TileScan_001 (Stage 3 of 49)	00-JtYjVe5oTTUSmBau73iui5
65545.3	41709.5	-0.362924	um	Cell	2	Cell Center of Image Mass	0.000	1.000	805	28	siRNA-SC-10 PSPC1-A488 IMPa4-A546 DAPI 8C2-siRNA-IMP-a2-a4 V2.00	0	31. siRNA-SC-10 PSPC1-A488 DAPI IMPa4-A546_c_TileScan_001 (Stage 3 of 49)	00-JtYjVe5oTTUSmBau73iui5
65421	41624.6	-0.39982	um	Cell	2	Cell Center of Image Mass	0.000	1.000	806	0	siRNA-SC-10 PSPC1-A488 IMPa4-A546 DAPI 8C2-siRNA-IMP-a2-a4 V2.00	0	31. siRNA-SC-10 PSPC1-A488 DAPI IMPa4-A546_d_TileScan_001 (Stage 4 of 49)	00-HZALNBDCXe5H4q4aa4wK4N
65427.8	41638.6	-1.15727	um	Cell	2	Cell Center of Image Mass	0.000	1.000	807	1	siRNA-SC-10 PSPC1-A488 IMPa4-A546 DAPI 8C2-siRNA-IMP-a2-a4 V2.00	0	31. siRNA-SC-10 PSPC1-A488 DAPI IMPa4-A546_d_TileScan_001 (Stage 4 of 49)	00-HZALNBDCXe5H4q4aa4wK4N
65450.5	41658.8	-1.11275	um	Cell	2	Cell Center of Image Mass	0.000	1.000	808	2	siRNA-SC-10 PSPC1-A488 IMPa4-A546 DAPI 8C2-siRNA-IMP-a2-a4 V2.00	0	31. siRNA-SC-10 PSPC1-A488 DAPI IMPa4-A546_d_TileScan_001 (Stage 4 of 49)	00-HZALNBDCXe5H4q4aa4wK4N
65476.3	41624.3	-1.17051	um	Cell	2	Cell Center of Image Mass	0.000	1.000	809	3	siRNA-SC-10 PSPC1-A488 IMPa4-A546 DAPI 8C2-siRNA-IMP-a2-a4 V2.00	0	31. siRNA-SC-10 PSPC1-A488 DAPI IMPa4-A546_d_TileScan_001 (Stage 4 of 49)	00-HZALNBDCXe5H4q4aa4wK4N
65456.2	41630.8	-1.08508	um	Cell	2	Cell Center of Image Mass	0.000	1.000	810	4	siRNA-SC-10 PSPC1-A488 IMPa4-A546 DAPI 8C2-siRNA-IMP-a2-a4 V2.00	0	31. siRNA-SC-10 PSPC1-A488 DAPI IMPa4-A546_d_TileScan_001 (Stage 4 of 49)	00-HZALNBDCXe5H4q4aa4wK4N
65439	41606.2	-0.96244	um	Cell	2	Cell Center of Image Mass	0.000	1.000	811	5	siRNA-SC-10 PSPC1-A488 IMPa4-A546 DAPI 8C2-siRNA-IMP-a2-a4 V2.00	0	31. siRNA-SC-10 PSPC1-A488 DAPI IMPa4-A546_d_TileScan_001 (Stage 4 of 49)	00-HZALNBDCXe5H4q4aa4wK4N
65513.5	41599.2	-0.399577	um	Cell	2	Cell Center of Image Mass	0.000	1.000	812	6	siRNA-SC-10 PSPC1-A488 IMPa4-A546 DAPI 8C2-siRNA-IMP-a2-a4 V2.00	0	31. siRNA-SC-10 PSPC1-A488 DAPI IMPa4-A546_d_TileScan_001 (Stage 4 of 49)	00-HZALNBDCXe5H4q4aa4wK4N
65542.8	41600.9	-1.03827	um	Cell	2	Cell Center of Image Mass	0.000	1.000	813	7	siRNA-SC-10 PSPC1-A488 IMPa4-A546 DAPI 8C2-siRNA-IMP-a2-a4 V2.00	0	31. siRNA-SC-10 PSPC1-A488 DAPI IMPa4-A546_d_TileScan_001 (Stage 4 of 49)	00-HZALNBDCXe5H4q4aa4wK4N
65520.9	41621.9	-1.10354	um	Cell	2	Cell Center of Image Mass	0.000	1.000	814	8	siRNA-SC-10 PSPC1-A488 IMPa4-A546 DAPI 8C2-siRNA-IMP-a2-a4 V2.00	0	31. siRNA-SC-10 PSPC1-A488 DAPI IMPa4-A546_d_TileScan_001 (Stage 4 of 49)	00-HZALNBDCXe5H4q4aa4wK4N
65538.2	41646.3	-0.961113	um	Cell	2	Cell Center of Image Mass	0.000	1.000	815	9	siRNA-SC-10 PSPC1-A488 IMPa4-A546 DAPI 8C2-siRNA-IMP-a2-a4 V2.00	0	31. siRNA-SC-10 PSPC1-A488 DAPI IMPa4-A546_d_TileScan_001 (Stage 4 of 49)	00-HZALNBDCXe5H4q4aa4wK4N
65556.5	41659	-1.00539	um	Cell	2	Cell Center of Image Mass	0.000	1.000	816	10	siRNA-SC-10 PSPC1-A488 IMPa4-A546 DAPI 8C2-siRNA-IMP-a2-a4 V2.00	0	31. siRNA-SC-10 PSPC1-A488 DAPI IMPa4-A546_d_TileScan_001 (Stage 4 of 49)	00-HZALNBDCXe5H4q4aa4wK4N
65489.6	41600.4	-1.15587	um	Cell	2	Cell Center of Image Mass	0.000	1.000	817	11	siRNA-SC-10 PSPC1-A488 IMPa4-A546 DAPI 8C2-siRNA-IMP-a2-a4 V2.00	0	31. siRNA-SC-10 PSPC1-A488 DAPI IMPa4-A546_d_TileScan_001 (Stage 4 of 49)	00-HZALNBDCXe5H4q4aa4wK4N
65506.1	41613.5	-0.55035	um	Cell	2	Cell Center of Image Mass	0.000	1.000	818	12	siRNA-SC-10 PSPC1-A488 IMPa4-A546 DAPI 8C2-siRNA-IMP-a2-a4 V2.00	0	31. siRNA-SC-10 PSPC1-A488 DAPI IMPa4-A546_d_TileScan_001 (Stage 4 of 49)	00-HZALNBDCXe5H4q4aa4wK4N
65557.6	41615.8	-1.01611	um	Cell	2	Cell Center of Image Mass	0.000	1.000	819	13	siRNA-SC-10 PSPC1-A488 IMPa4-A546 DAPI 8C2-siRNA-IMP-a2-a4 V2.00	0	31. siRNA-SC-10 PSPC1-A488 DAPI IMPa4-A546_d_TileScan_001 (Stage 4 of 49)	00-HZALNBDCXe5H4q4aa4wK4N
65488.2	41636.5	-0.909204	um	Cell	2	Cell Center of Image Mass	0.000	1.000	820	14	siRNA-SC-10 PSPC1-A488 IMPa4-A546 DAPI 8C2-siRNA-IMP-a2-a4 V2.00	0	31. siRNA-SC-10 PSPC1-A488 DAPI IMPa4-A546_d_TileScan_001 (Stage 4 of 49)	00-HZALNBDCXe5H4q4aa4wK4N
65522.9	41636.8	-0.8587	um	Cell	2	Cell Center of Image Mass	0.000	1.000	821	15	siRNA-SC-10 PSPC1-A488 IMPa4-A546 DAPI 8C2-siRNA-IMP-a2-a4 V2.00	0	31. siRNA-SC-10 PSPC1-A488 DAPI IMPa4-A546_d_TileScan_001 (Stage 4 of 49)	00-HZALNBDCXe5H4q4aa4wK4N
65454.9	41699.8	-1.05179	um	Cell	2	Cell Center of Image Mass	0.000	1.000	822	16	siRNA-SC-10 PSPC1-A488 IMPa4-A546 DAPI 8C2-siRNA-IMP-a2-a4 V2.00	0	31. siRNA-SC-10 PSPC1-A488 DAPI IMPa4-A546_d_TileScan_001 (Stage 4 of 49)	00-HZALNBDCXe5H4q4aa4wK4N
65452.7	41727.6	-0.883529	um	Cell	2	Cell Center of Image Mass	0.000	1.000	823	17	siRNA-SC-10 PSPC1-A488 IMPa4-A546 DAPI 8C2-siRNA-IMP-a2-a4 V2.00	0	31. siRNA-SC-10 PSPC1-A488 DAPI IMPa4-A546_d_TileScan_001 (Stage 4 of 49)	00-HZALNBDCXe5H4q4aa4wK4N
65489.2	41681	-1.09262	um	Cell	2	Cell Center of Image Mass	0.000	1.000	824	18	siRNA-SC-10 PSPC1-A488 IMPa4-A546 DAPI 8C2-siRNA-IMP-a2-a4 V2.00	0	31. siRNA-SC-10 PSPC1-A488 DAPI IMPa4-A546_d_TileScan_001 (Stage 4 of 49)	00-HZALNBDCXe5H4q4aa4wK4N
65557	41683.7	-0.925752	um	Cell	2	Cell Center of Image Mass	0.000	1.000	825	19	siRNA-SC-10 PSPC1-A488 IMPa4-A546 DAPI 8C2-siRNA-IMP-a2-a4 V2.00	0	31. siRNA-SC-10 PSPC1-A488 DAPI IMPa4-A546_d_TileScan_001 (Stage 4 of 49)	00-HZALNBDCXe5H4q4aa4wK4N
65535.8	41703.1	-1.23741	um	Cell	2	Cell Center of Image Mass	0.000	1.000	826	20	siRNA-SC-10 PSPC1-A488 IMPa4-A546 DAPI 8C2-siRNA-IMP-a2-a4 V2.00	0	31. siRNA-SC-10 PSPC1-A488 DAPI IMPa4-A546_d_TileScan_001 (Stage 4 of 49)	00-HZALNBDCXe5H4q4aa4wK4N
65503.8	41708.6	-1.21152	um	Cell	2	Cell Center of Image Mass	0.000	1.000	827	21	siRNA-SC-10 PSPC1-A488 IMPa4-A546 DAPI 8C2-siRNA-IMP-a2-a4 V2.00	0	31. siRNA-SC-10 PSPC1-A488 DAPI IMPa4-A546_d_TileScan_001 (Stage 4 of 49)	00-HZALNBDCXe5H4q4aa4wK4N
65556.2	41713	-1.21043	um	Cell	2	Cell Center of Image Mass	0.000	1.000	828	22	siRNA-SC-10 PSPC1-A488 IMPa4-A546 DAPI 8C2-siRNA-IMP-a2-a4 V2.00	0	31. siRNA-SC-10 PSPC1-A488 DAPI IMPa4-A546_d_TileScan_001 (Stage 4 of 49)	00-HZALNBDCXe5H4q4aa4wK4N
65536.9	41730.3	-1.1945	um	Cell	2	Cell Center of Image Mass	0.000	1.000	829	23	siRNA-SC-10 PSPC1-A488 IMPa4-A546 DAPI 8C2-siRNA-IMP-a2-a4 V2.00	0	31. siRNA-SC-10 PSPC1-A488 DAPI IMPa4-A546_d_TileScan_001 (Stage 4 of 49)	00-HZALNBDCXe5H4q4aa4wK4N
65505.5	41727.8	-1.06813	um	Cell	2	Cell Center of Image Mass	0.000	1.000	830	24	siRNA-SC-10 PSPC1-A488 IMPa4-A546 DAPI 8C2-siRNA-IMP-a2-a4 V2.00	0	31. siRNA-SC-10 PSPC1-A488 DAPI IMPa4-A546_d_TileScan_001 (Stage 4 of 49)	00-HZALNBDCXe5H4q4aa4wK4N
65498.6	41739.3	-0.602409	um	Cell	2	Cell Center of Image Mass	0.000	1.000	831	25	siRNA-SC-10 PSPC1-A488 IMPa4-A546 DAPI 8C2-siRNA-IMP-a2-a4 V2.00	0	31. siRNA-SC-10 PSPC1-A488 DAPI IMPa4-A546_d_TileScan_001 (Stage 4 of 49)	00-HZALNBDCXe5H4q4aa4wK4N
65527.3	41738.8	-0.857412	um	Cell	2	Cell Center of Image Mass	0.000	1.000	832	26	siRNA-SC-10 PSPC1-A488 IMPa4-A546 DAPI 8C2-siRNA-IMP-a2-a4 V2.00	0	31. siRNA-SC-10 PSPC1-A488 DAPI IMPa4-A546_d_TileScan_001 (Stage 4 of 49)	00-HZALNBDCXe5H4q4aa4wK4N
65556.3	41735.9	-0.466074	um	Cell	2	Cell Center of Image Mass	0.000	1.000	833	27	siRNA-SC-10 PSPC1-A488 IMPa4-A546 DAPI 8C2-siRNA-IMP-a2-a4 V2.00	0	31. siRNA-SC-10 PSPC1-A488 DAPI IMPa4-A546_d_TileScan_001 (Stage 4 of 49)	00-HZALNBDCXe5H4q4aa4wK4N
65529.7	41670.1	-0.528742	um	Cell	2	Cell Center of Image Mass	0.000	1.000	834	28	siRNA-SC-10 PSPC1-A488 IMPa4-A546 DAPI 8C2-siRNA-IMP-a2-a4 V2.00	0	31. siRNA-SC-10 PSPC1-A488 DAPI IMPa4-A546_d_TileScan_001 (Stage 4 of 49)	00-HZALNBDCXe5H4q4aa4wK4N
65445.5	41615.5	-1.05795	um	Cell	2	Cell Center of Image Mass	0.000	1.000	835	0	siRNA-SC-10 PSPC1-A488 IMPa4-A546 DAPI 8C2-siRNA-IMP-a2-a4 V2.00	0	31. siRNA-SC-10 PSPC1-A488 DAPI IMPa4-A546_e_TileScan_001 (Stage 5 of 49)	00-qyF7GsPuziWimMenY6WidD
65431.2	41598.7	-0.131354	um	Cell	2	Cell Center of Image Mass	0.000	1.000	836	1	siRNA-SC-10 PSPC1-A488 IMPa4-A546 DAPI 8C2-siRNA-IMP-a2-a4 V2.00	0	31. siRNA-SC-10 PSPC1-A488 DAPI IMPa4-A546_e_TileScan_001 (Stage 5 of 49)	00-qyF7GsPuziWimMenY6WidD
65456.7	41599.4	-1.03611	um	Cell	2	Cell Center of Image Mass	0.000	1.000	837	2	siRNA-SC-10 PSPC1-A488 IMPa4-A546 DAPI 8C2-siRNA-IMP-a2-a4 V2.00	0	31. siRNA-SC-10 PSPC1-A488 DAPI IMPa4-A546_e_TileScan_001 (Stage 5 of 49)	00-qyF7GsPuziWimMenY6WidD
65492.3	41604	-0.794489	um	Cell	2	Cell Center of Image Mass	0.000	1.000	838	3	siRNA-SC-10 PSPC1-A488 IMPa4-A546 DAPI 8C2-siRNA-IMP-a2-a4 V2.00	0	31. siRNA-SC-10 PSPC1-A488 DAPI IMPa4-A546_e_TileScan_001 (Stage 5 of 49)	00-qyF7GsPuziWimMenY6WidD
65420.5	41616.8	-0.942665	um	Cell	2	Cell Center of Image Mass	0.000	1.000	839	4	siRNA-SC-10 PSPC1-A488 IMPa4-A546 DAPI 8C2-siRNA-IMP-a2-a4 V2.00	0	31. siRNA-SC-10 PSPC1-A488 DAPI IMPa4-A546_e_TileScan_001 (Stage 5 of 49)	00-qyF7GsPuziWimMenY6WidD
65425.3	41633.5	-0.623457	um	Cell	2	Cell Center of Image Mass	0.000	1.000	840	5	siRNA-SC-10 PSPC1-A488 IMPa4-A546 DAPI 8C2-siRNA-IMP-a2-a4 V2.00	0	31. siRNA-SC-10 PSPC1-A488 DAPI IMPa4-A546_e_TileScan_001 (Stage 5 of 49)	00-qyF7GsPuziWimMenY6WidD
65479.2	41646.5	-0.866189	um	Cell	2	Cell Center of Image Mass	0.000	1.000	841	6	siRNA-SC-10 PSPC1-A488 IMPa4-A546 DAPI 8C2-siRNA-IMP-a2-a4 V2.00	0	31. siRNA-SC-10 PSPC1-A488 DAPI IMPa4-A546_e_TileScan_001 (Stage 5 of 49)	00-qyF7GsPuziWimMenY6WidD
65424.8	41657.5	-1.01209	um	Cell	2	Cell Center of Image Mass	0.000	1.000	842	7	siRNA-SC-10 PSPC1-A488 IMPa4-A546 DAPI 8C2-siRNA-IMP-a2-a4 V2.00	0	31. siRNA-SC-10 PSPC1-A488 DAPI IMPa4-A546_e_TileScan_001 (Stage 5 of 49)	00-qyF7GsPuziWimMenY6WidD
65448.8	41628.3	-0.753551	um	Cell	2	Cell Center of Image Mass	0.000	1.000	843	8	siRNA-SC-10 PSPC1-A488 IMPa4-A546 DAPI 8C2-siRNA-IMP-a2-a4 V2.00	0	31. siRNA-SC-10 PSPC1-A488 DAPI IMPa4-A546_e_TileScan_001 (Stage 5 of 49)	00-qyF7GsPuziWimMenY6WidD
65546.3	41604.7	-0.838954	um	Cell	2	Cell Center of Image Mass	0.000	1.000	844	9	siRNA-SC-10 PSPC1-A488 IMPa4-A546 DAPI 8C2-siRNA-IMP-a2-a4 V2.00	0	31. siRNA-SC-10 PSPC1-A488 DAPI IMPa4-A546_e_TileScan_001 (Stage 5 of 49)	00-qyF7GsPuziWimMenY6WidD
65502.4	41600.9	-1.08262	um	Cell	2	Cell Center of Image Mass	0.000	1.000	845	10	siRNA-SC-10 PSPC1-A488 IMPa4-A546 DAPI 8C2-siRNA-IMP-a2-a4 V2.00	0	31. siRNA-SC-10 PSPC1-A488 DAPI IMPa4-A546_e_TileScan_001 (Stage 5 of 49)	00-qyF7GsPuziWimMenY6WidD
65513.5	41626.4	-0.847153	um	Cell	2	Cell Center of Image Mass	0.000	1.000	846	11	siRNA-SC-10 PSPC1-A488 IMPa4-A546 DAPI 8C2-siRNA-IMP-a2-a4 V2.00	0	31. siRNA-SC-10 PSPC1-A488 DAPI IMPa4-A546_e_TileScan_001 (Stage 5 of 49)	00-qyF7GsPuziWimMenY6WidD
65540.4	41654	-0.938073	um	Cell	2	Cell Center of Image Mass	0.000	1.000	847	12	siRNA-SC-10 PSPC1-A488 IMPa4-A546 DAPI 8C2-siRNA-IMP-a2-a4 V2.00	0	31. siRNA-SC-10 PSPC1-A488 DAPI IMPa4-A546_e_TileScan_001 (Stage 5 of 49)	00-qyF7GsPuziWimMenY6WidD
65552.7	41633.8	-0.857286	um	Cell	2	Cell Center of Image Mass	0.000	1.000	848	13	siRNA-SC-10 PSPC1-A488 IMPa4-A546 DAPI 8C2-siRNA-IMP-a2-a4 V2.00	0	31. siRNA-SC-10 PSPC1-A488 DAPI IMPa4-A546_e_TileScan_001 (Stage 5 of 49)	00-qyF7GsPuziWimMenY6WidD
65430.4	41683	-0.970254	um	Cell	2	Cell Center of Image Mass	0.000	1.000	849	14	siRNA-SC-10 PSPC1-A488 IMPa4-A546 DAPI 8C2-siRNA-IMP-a2-a4 V2.00	0	31. siRNA-SC-10 PSPC1-A488 DAPI IMPa4-A546_e_TileScan_001 (Stage 5 of 49)	00-qyF7GsPuziWimMenY6WidD
65420.9	41714.3	-1.01701	um	Cell	2	Cell Center of Image Mass	0.000	1.000	850	15	siRNA-SC-10 PSPC1-A488 IMPa4-A546 DAPI 8C2-siRNA-IMP-a2-a4 V2.00	0	31. siRNA-SC-10 PSPC1-A488 DAPI IMPa4-A546_e_TileScan_001 (Stage 5 of 49)	00-qyF7GsPuziWimMenY6WidD
65475.4	41724	-1.19523	um	Cell	2	Cell Center of Image Mass	0.000	1.000	851	16	siRNA-SC-10 PSPC1-A488 IMPa4-A546 DAPI 8C2-siRNA-IMP-a2-a4 V2.00	0	31. siRNA-SC-10 PSPC1-A488 DAPI IMPa4-A546_e_TileScan_001 (Stage 5 of 49)	00-qyF7GsPuziWimMenY6WidD
65445.1	41724.4	-1.2633	um	Cell	2	Cell Center of Image Mass	0.000	1.000	852	17	siRNA-SC-10 PSPC1-A488 IMPa4-A546 DAPI 8C2-siRNA-IMP-a2-a4 V2.00	0	31. siRNA-SC-10 PSPC1-A488 DAPI IMPa4-A546_e_TileScan_001 (Stage 5 of 49)	00-qyF7GsPuziWimMenY6WidD
65425.5	41738	-0.520669	um	Cell	2	Cell Center of Image Mass	0.000	1.000	853	18	siRNA-SC-10 PSPC1-A488 IMPa4-A546 DAPI 8C2-siRNA-IMP-a2-a4 V2.00	0	31. siRNA-SC-10 PSPC1-A488 DAPI IMPa4-A546_e_TileScan_001 (Stage 5 of 49)	00-qyF7GsPuziWimMenY6WidD
65442.7	41738.1	-0.386069	um	Cell	2	Cell Center of Image Mass	0.000	1.000	854	19	siRNA-SC-10 PSPC1-A488 IMPa4-A546 DAPI 8C2-siRNA-IMP-a2-a4 V2.00	0	31. siRNA-SC-10 PSPC1-A488 DAPI IMPa4-A546_e_TileScan_001 (Stage 5 of 49)	00-qyF7GsPuziWimMenY6WidD
65463.8	41738.9	-0.876698	um	Cell	2	Cell Center of Image Mass	0.000	1.000	855	20	siRNA-SC-10 PSPC1-A488 IMPa4-A546 DAPI 8C2-siRNA-IMP-a2-a4 V2.00	0	31. siRNA-SC-10 PSPC1-A488 DAPI IMPa4-A546_e_TileScan_001 (Stage 5 of 49)	00-qyF7GsPuziWimMenY6WidD
65476.2	41690.7	-1.04644	um	Cell	2	Cell Center of Image Mass	0.000	1.000	856	21	siRNA-SC-10 PSPC1-A488 IMPa4-A546 DAPI 8C2-siRNA-IMP-a2-a4 V2.00	0	31. siRNA-SC-10 PSPC1-A488 DAPI IMPa4-A546_e_TileScan_001 (Stage 5 of 49)	00-qyF7GsPuziWimMenY6WidD
65456	41706.4	-0.901545	um	Cell	2	Cell Center of Image Mass	0.000	1.000	857	22	siRNA-SC-10 PSPC1-A488 IMPa4-A546 DAPI 8C2-siRNA-IMP-a2-a4 V2.00	0	31. siRNA-SC-10 PSPC1-A488 DAPI IMPa4-A546_e_TileScan_001 (Stage 5 of 49)	00-qyF7GsPuziWimMenY6WidD
65555.5	41673.5	-0.407392	um	Cell	2	Cell Center of Image Mass	0.000	1.000	858	23	siRNA-SC-10 PSPC1-A488 IMPa4-A546 DAPI 8C2-siRNA-IMP-a2-a4 V2.00	0	31. siRNA-SC-10 PSPC1-A488 DAPI IMPa4-A546_e_TileScan_001 (Stage 5 of 49)	00-qyF7GsPuziWimMenY6WidD
65511	41682.6	-0.944808	um	Cell	2	Cell Center of Image Mass	0.000	1.000	859	24	siRNA-SC-10 PSPC1-A488 IMPa4-A546 DAPI 8C2-siRNA-IMP-a2-a4 V2.00	0	31. siRNA-SC-10 PSPC1-A488 DAPI IMPa4-A546_e_TileScan_001 (Stage 5 of 49)	00-qyF7GsPuziWimMenY6WidD
65550.5	41686.3	-0.967795	um	Cell	2	Cell Center of Image Mass	0.000	1.000	860	25	siRNA-SC-10 PSPC1-A488 IMPa4-A546 DAPI 8C2-siRNA-IMP-a2-a4 V2.00	0	31. siRNA-SC-10 PSPC1-A488 DAPI IMPa4-A546_e_TileScan_001 (Stage 5 of 49)	00-qyF7GsPuziWimMenY6WidD
65539.4	41700.7	-1.09273	um	Cell	2	Cell Center of Image Mass	0.000	1.000	861	26	siRNA-SC-10 PSPC1-A488 IMPa4-A546 DAPI 8C2-siRNA-IMP-a2-a4 V2.00	0	31. siRNA-SC-10 PSPC1-A488 DAPI IMPa4-A546_e_TileScan_001 (Stage 5 of 49)	00-qyF7GsPuziWimMenY6WidD
65497.4	41701.7	-1.16831	um	Cell	2	Cell Center of Image Mass	0.000	1.000	862	27	siRNA-SC-10 PSPC1-A488 IMPa4-A546 DAPI 8C2-siRNA-IMP-a2-a4 V2.00	0	31. siRNA-SC-10 PSPC1-A488 DAPI IMPa4-A546_e_TileScan_001 (Stage 5 of 49)	00-qyF7GsPuziWimMenY6WidD
65558.6	41706.9	-0.752965	um	Cell	2	Cell Center of Image Mass	0.000	1.000	863	28	siRNA-SC-10 PSPC1-A488 IMPa4-A546 DAPI 8C2-siRNA-IMP-a2-a4 V2.00	0	31. siRNA-SC-10 PSPC1-A488 DAPI IMPa4-A546_e_TileScan_001 (Stage 5 of 49)	00-qyF7GsPuziWimMenY6WidD
65554	41724.1	-1.11781	um	Cell	2	Cell Center of Image Mass	0.000	1.000	864	29	siRNA-SC-10 PSPC1-A488 IMPa4-A546 DAPI 8C2-siRNA-IMP-a2-a4 V2.00	0	31. siRNA-SC-10 PSPC1-A488 DAPI IMPa4-A546_e_TileScan_001 (Stage 5 of 49)	00-qyF7GsPuziWimMenY6WidD
65522.4	41726.6	-1.12236	um	Cell	2	Cell Center of Image Mass	0.000	1.000	865	30	siRNA-SC-10 PSPC1-A488 IMPa4-A546 DAPI 8C2-siRNA-IMP-a2-a4 V2.00	0	31. siRNA-SC-10 PSPC1-A488 DAPI IMPa4-A546_e_TileScan_001 (Stage 5 of 49)	00-qyF7GsPuziWimMenY6WidD
65505.7	41733.4	-1.18333	um	Cell	2	Cell Center of Image Mass	0.000	1.000	866	31	siRNA-SC-10 PSPC1-A488 IMPa4-A546 DAPI 8C2-siRNA-IMP-a2-a4 V2.00	0	31. siRNA-SC-10 PSPC1-A488 DAPI IMPa4-A546_e_TileScan_001 (Stage 5 of 49)	00-qyF7GsPuziWimMenY6WidD
65486.9	41665.4	-0.476596	um	Cell	2	Cell Center of Image Mass	0.000	1.000	867	0	siRNA-SC-10 PSPC1-A488 IMPa4-A546 DAPI 8C2-siRNA-IMP-a2-a4 V2.00	0	31. siRNA-SC-10 PSPC1-A488 DAPI IMPa4-A546_f_TileScan_001 (Stage 6 of 49)	00-ENw7MtpNc4WfvdA7pAHG9S
65420	41603.7	0.0850145	um	Cell	2	Cell Center of Image Mass	0.000	1.000	868	1	siRNA-SC-10 PSPC1-A488 IMPa4-A546 DAPI 8C2-siRNA-IMP-a2-a4 V2.00	0	31. siRNA-SC-10 PSPC1-A488 DAPI IMPa4-A546_f_TileScan_001 (Stage 6 of 49)	00-ENw7MtpNc4WfvdA7pAHG9S
65443.3	41607.4	-0.462109	um	Cell	2	Cell Center of Image Mass	0.000	1.000	869	2	siRNA-SC-10 PSPC1-A488 IMPa4-A546 DAPI 8C2-siRNA-IMP-a2-a4 V2.00	0	31. siRNA-SC-10 PSPC1-A488 DAPI IMPa4-A546_f_TileScan_001 (Stage 6 of 49)	00-ENw7MtpNc4WfvdA7pAHG9S
65455	41620.6	-0.293429	um	Cell	2	Cell Center of Image Mass	0.000	1.000	870	3	siRNA-SC-10 PSPC1-A488 IMPa4-A546 DAPI 8C2-siRNA-IMP-a2-a4 V2.00	0	31. siRNA-SC-10 PSPC1-A488 DAPI IMPa4-A546_f_TileScan_001 (Stage 6 of 49)	00-ENw7MtpNc4WfvdA7pAHG9S
65480.4	41624.6	-0.389818	um	Cell	2	Cell Center of Image Mass	0.000	1.000	871	4	siRNA-SC-10 PSPC1-A488 IMPa4-A546 DAPI 8C2-siRNA-IMP-a2-a4 V2.00	0	31. siRNA-SC-10 PSPC1-A488 DAPI IMPa4-A546_f_TileScan_001 (Stage 6 of 49)	00-ENw7MtpNc4WfvdA7pAHG9S
65455.4	41643.1	-0.391341	um	Cell	2	Cell Center of Image Mass	0.000	1.000	872	5	siRNA-SC-10 PSPC1-A488 IMPa4-A546 DAPI 8C2-siRNA-IMP-a2-a4 V2.00	0	31. siRNA-SC-10 PSPC1-A488 DAPI IMPa4-A546_f_TileScan_001 (Stage 6 of 49)	00-ENw7MtpNc4WfvdA7pAHG9S
65480.1	41601.5	-0.323153	um	Cell	2	Cell Center of Image Mass	0.000	1.000	873	6	siRNA-SC-10 PSPC1-A488 IMPa4-A546 DAPI 8C2-siRNA-IMP-a2-a4 V2.00	0	31. siRNA-SC-10 PSPC1-A488 DAPI IMPa4-A546_f_TileScan_001 (Stage 6 of 49)	00-ENw7MtpNc4WfvdA7pAHG9S
65430.4	41663.5	-0.20923	um	Cell	2	Cell Center of Image Mass	0.000	1.000	874	7	siRNA-SC-10 PSPC1-A488 IMPa4-A546 DAPI 8C2-siRNA-IMP-a2-a4 V2.00	0	31. siRNA-SC-10 PSPC1-A488 DAPI IMPa4-A546_f_TileScan_001 (Stage 6 of 49)	00-ENw7MtpNc4WfvdA7pAHG9S
65421.1	41637.8	-0.174133	um	Cell	2	Cell Center of Image Mass	0.000	1.000	875	8	siRNA-SC-10 PSPC1-A488 IMPa4-A546 DAPI 8C2-siRNA-IMP-a2-a4 V2.00	0	31. siRNA-SC-10 PSPC1-A488 DAPI IMPa4-A546_f_TileScan_001 (Stage 6 of 49)	00-ENw7MtpNc4WfvdA7pAHG9S
65519.9	41601.8	-0.267609	um	Cell	2	Cell Center of Image Mass	0.000	1.000	876	9	siRNA-SC-10 PSPC1-A488 IMPa4-A546 DAPI 8C2-siRNA-IMP-a2-a4 V2.00	0	31. siRNA-SC-10 PSPC1-A488 DAPI IMPa4-A546_f_TileScan_001 (Stage 6 of 49)	00-ENw7MtpNc4WfvdA7pAHG9S
65549.5	41601.6	-0.326098	um	Cell	2	Cell Center of Image Mass	0.000	1.000	877	10	siRNA-SC-10 PSPC1-A488 IMPa4-A546 DAPI 8C2-siRNA-IMP-a2-a4 V2.00	0	31. siRNA-SC-10 PSPC1-A488 DAPI IMPa4-A546_f_TileScan_001 (Stage 6 of 49)	00-ENw7MtpNc4WfvdA7pAHG9S
65534.5	41613.5	-0.363726	um	Cell	2	Cell Center of Image Mass	0.000	1.000	878	11	siRNA-SC-10 PSPC1-A488 IMPa4-A546 DAPI 8C2-siRNA-IMP-a2-a4 V2.00	0	31. siRNA-SC-10 PSPC1-A488 DAPI IMPa4-A546_f_TileScan_001 (Stage 6 of 49)	00-ENw7MtpNc4WfvdA7pAHG9S
65508	41615.3	-0.443774	um	Cell	2	Cell Center of Image Mass	0.000	1.000	879	12	siRNA-SC-10 PSPC1-A488 IMPa4-A546 DAPI 8C2-siRNA-IMP-a2-a4 V2.00	0	31. siRNA-SC-10 PSPC1-A488 DAPI IMPa4-A546_f_TileScan_001 (Stage 6 of 49)	00-ENw7MtpNc4WfvdA7pAHG9S
65498	41645.7	-0.43724	um	Cell	2	Cell Center of Image Mass	0.000	1.000	880	13	siRNA-SC-10 PSPC1-A488 IMPa4-A546 DAPI 8C2-siRNA-IMP-a2-a4 V2.00	0	31. siRNA-SC-10 PSPC1-A488 DAPI IMPa4-A546_f_TileScan_001 (Stage 6 of 49)	00-ENw7MtpNc4WfvdA7pAHG9S
65552.8	41645	-0.374053	um	Cell	2	Cell Center of Image Mass	0.000	1.000	881	14	siRNA-SC-10 PSPC1-A488 IMPa4-A546 DAPI 8C2-siRNA-IMP-a2-a4 V2.00	0	31. siRNA-SC-10 PSPC1-A488 DAPI IMPa4-A546_f_TileScan_001 (Stage 6 of 49)	00-ENw7MtpNc4WfvdA7pAHG9S
65526.4	41662.9	-0.333833	um	Cell	2	Cell Center of Image Mass	0.000	1.000	882	15	siRNA-SC-10 PSPC1-A488 IMPa4-A546 DAPI 8C2-siRNA-IMP-a2-a4 V2.00	0	31. siRNA-SC-10 PSPC1-A488 DAPI IMPa4-A546_f_TileScan_001 (Stage 6 of 49)	00-ENw7MtpNc4WfvdA7pAHG9S
65502.9	41633.9	-0.142491	um	Cell	2	Cell Center of Image Mass	0.000	1.000	883	16	siRNA-SC-10 PSPC1-A488 IMPa4-A546 DAPI 8C2-siRNA-IMP-a2-a4 V2.00	0	31. siRNA-SC-10 PSPC1-A488 DAPI IMPa4-A546_f_TileScan_001 (Stage 6 of 49)	00-ENw7MtpNc4WfvdA7pAHG9S
65529.8	41634.8	-0.143256	um	Cell	2	Cell Center of Image Mass	0.000	1.000	884	17	siRNA-SC-10 PSPC1-A488 IMPa4-A546 DAPI 8C2-siRNA-IMP-a2-a4 V2.00	0	31. siRNA-SC-10 PSPC1-A488 DAPI IMPa4-A546_f_TileScan_001 (Stage 6 of 49)	00-ENw7MtpNc4WfvdA7pAHG9S
65456.1	41669.2	-0.41027	um	Cell	2	Cell Center of Image Mass	0.000	1.000	885	18	siRNA-SC-10 PSPC1-A488 IMPa4-A546 DAPI 8C2-siRNA-IMP-a2-a4 V2.00	0	31. siRNA-SC-10 PSPC1-A488 DAPI IMPa4-A546_f_TileScan_001 (Stage 6 of 49)	00-ENw7MtpNc4WfvdA7pAHG9S
65488.3	41682.1	-0.283537	um	Cell	2	Cell Center of Image Mass	0.000	1.000	886	19	siRNA-SC-10 PSPC1-A488 IMPa4-A546 DAPI 8C2-siRNA-IMP-a2-a4 V2.00	0	31. siRNA-SC-10 PSPC1-A488 DAPI IMPa4-A546_f_TileScan_001 (Stage 6 of 49)	00-ENw7MtpNc4WfvdA7pAHG9S
65420.2	41689.1	-0.394106	um	Cell	2	Cell Center of Image Mass	0.000	1.000	887	20	siRNA-SC-10 PSPC1-A488 IMPa4-A546 DAPI 8C2-siRNA-IMP-a2-a4 V2.00	0	31. siRNA-SC-10 PSPC1-A488 DAPI IMPa4-A546_f_TileScan_001 (Stage 6 of 49)	00-ENw7MtpNc4WfvdA7pAHG9S
65478.5	41698.6	-0.467734	um	Cell	2	Cell Center of Image Mass	0.000	1.000	888	21	siRNA-SC-10 PSPC1-A488 IMPa4-A546 DAPI 8C2-siRNA-IMP-a2-a4 V2.00	0	31. siRNA-SC-10 PSPC1-A488 DAPI IMPa4-A546_f_TileScan_001 (Stage 6 of 49)	00-ENw7MtpNc4WfvdA7pAHG9S
65430.2	41704.3	-0.409885	um	Cell	2	Cell Center of Image Mass	0.000	1.000	889	22	siRNA-SC-10 PSPC1-A488 IMPa4-A546 DAPI 8C2-siRNA-IMP-a2-a4 V2.00	0	31. siRNA-SC-10 PSPC1-A488 DAPI IMPa4-A546_f_TileScan_001 (Stage 6 of 49)	00-ENw7MtpNc4WfvdA7pAHG9S
65465.6	41723	-0.256548	um	Cell	2	Cell Center of Image Mass	0.000	1.000	890	23	siRNA-SC-10 PSPC1-A488 IMPa4-A546 DAPI 8C2-siRNA-IMP-a2-a4 V2.00	0	31. siRNA-SC-10 PSPC1-A488 DAPI IMPa4-A546_f_TileScan_001 (Stage 6 of 49)	00-ENw7MtpNc4WfvdA7pAHG9S
65476.5	41726.9	-0.528833	um	Cell	2	Cell Center of Image Mass	0.000	1.000	891	24	siRNA-SC-10 PSPC1-A488 IMPa4-A546 DAPI 8C2-siRNA-IMP-a2-a4 V2.00	0	31. siRNA-SC-10 PSPC1-A488 DAPI IMPa4-A546_f_TileScan_001 (Stage 6 of 49)	00-ENw7MtpNc4WfvdA7pAHG9S
65422.3	41725	-0.409523	um	Cell	2	Cell Center of Image Mass	0.000	1.000	892	25	siRNA-SC-10 PSPC1-A488 IMPa4-A546 DAPI 8C2-siRNA-IMP-a2-a4 V2.00	0	31. siRNA-SC-10 PSPC1-A488 DAPI IMPa4-A546_f_TileScan_001 (Stage 6 of 49)	00-ENw7MtpNc4WfvdA7pAHG9S
65447.7	41737.5	-0.363429	um	Cell	2	Cell Center of Image Mass	0.000	1.000	893	26	siRNA-SC-10 PSPC1-A488 IMPa4-A546 DAPI 8C2-siRNA-IMP-a2-a4 V2.00	0	31. siRNA-SC-10 PSPC1-A488 DAPI IMPa4-A546_f_TileScan_001 (Stage 6 of 49)	00-ENw7MtpNc4WfvdA7pAHG9S
65438.7	41683.1	-0.347546	um	Cell	2	Cell Center of Image Mass	0.000	1.000	894	27	siRNA-SC-10 PSPC1-A488 IMPa4-A546 DAPI 8C2-siRNA-IMP-a2-a4 V2.00	0	31. siRNA-SC-10 PSPC1-A488 DAPI IMPa4-A546_f_TileScan_001 (Stage 6 of 49)	00-ENw7MtpNc4WfvdA7pAHG9S
65498	41670	-0.475348	um	Cell	2	Cell Center of Image Mass	0.000	1.000	895	28	siRNA-SC-10 PSPC1-A488 IMPa4-A546 DAPI 8C2-siRNA-IMP-a2-a4 V2.00	0	31. siRNA-SC-10 PSPC1-A488 DAPI IMPa4-A546_f_TileScan_001 (Stage 6 of 49)	00-ENw7MtpNc4WfvdA7pAHG9S
65537.6	41675	-0.342207	um	Cell	2	Cell Center of Image Mass	0.000	1.000	896	29	siRNA-SC-10 PSPC1-A488 IMPa4-A546 DAPI 8C2-siRNA-IMP-a2-a4 V2.00	0	31. siRNA-SC-10 PSPC1-A488 DAPI IMPa4-A546_f_TileScan_001 (Stage 6 of 49)	00-ENw7MtpNc4WfvdA7pAHG9S
65553.1	41679.7	-0.407286	um	Cell	2	Cell Center of Image Mass	0.000	1.000	897	30	siRNA-SC-10 PSPC1-A488 IMPa4-A546 DAPI 8C2-siRNA-IMP-a2-a4 V2.00	0	31. siRNA-SC-10 PSPC1-A488 DAPI IMPa4-A546_f_TileScan_001 (Stage 6 of 49)	00-ENw7MtpNc4WfvdA7pAHG9S
65538.9	41702.7	-0.544632	um	Cell	2	Cell Center of Image Mass	0.000	1.000	898	31	siRNA-SC-10 PSPC1-A488 IMPa4-A546 DAPI 8C2-siRNA-IMP-a2-a4 V2.00	0	31. siRNA-SC-10 PSPC1-A488 DAPI IMPa4-A546_f_TileScan_001 (Stage 6 of 49)	00-ENw7MtpNc4WfvdA7pAHG9S
65557.5	41705.5	-0.302103	um	Cell	2	Cell Center of Image Mass	0.000	1.000	899	32	siRNA-SC-10 PSPC1-A488 IMPa4-A546 DAPI 8C2-siRNA-IMP-a2-a4 V2.00	0	31. siRNA-SC-10 PSPC1-A488 DAPI IMPa4-A546_f_TileScan_001 (Stage 6 of 49)	00-ENw7MtpNc4WfvdA7pAHG9S
65519.4	41725.4	-0.431926	um	Cell	2	Cell Center of Image Mass	0.000	1.000	900	33	siRNA-SC-10 PSPC1-A488 IMPa4-A546 DAPI 8C2-siRNA-IMP-a2-a4 V2.00	0	31. siRNA-SC-10 PSPC1-A488 DAPI IMPa4-A546_f_TileScan_001 (Stage 6 of 49)	00-ENw7MtpNc4WfvdA7pAHG9S
65554.8	41724.3	-0.164788	um	Cell	2	Cell Center of Image Mass	0.000	1.000	901	34	siRNA-SC-10 PSPC1-A488 IMPa4-A546 DAPI 8C2-siRNA-IMP-a2-a4 V2.00	0	31. siRNA-SC-10 PSPC1-A488 DAPI IMPa4-A546_f_TileScan_001 (Stage 6 of 49)	00-ENw7MtpNc4WfvdA7pAHG9S
65521.2	41703.4	-0.0550745	um	Cell	2	Cell Center of Image Mass	0.000	1.000	902	35	siRNA-SC-10 PSPC1-A488 IMPa4-A546 DAPI 8C2-siRNA-IMP-a2-a4 V2.00	0	31. siRNA-SC-10 PSPC1-A488 DAPI IMPa4-A546_f_TileScan_001 (Stage 6 of 49)	00-ENw7MtpNc4WfvdA7pAHG9S
65503.1	41706.6	-0.0367211	um	Cell	2	Cell Center of Image Mass	0.000	1.000	903	36	siRNA-SC-10 PSPC1-A488 IMPa4-A546 DAPI 8C2-siRNA-IMP-a2-a4 V2.00	0	31. siRNA-SC-10 PSPC1-A488 DAPI IMPa4-A546_f_TileScan_001 (Stage 6 of 49)	00-ENw7MtpNc4WfvdA7pAHG9S
65504.2	41737.5	0.141241	um	Cell	2	Cell Center of Image Mass	0.000	1.000	904	37	siRNA-SC-10 PSPC1-A488 IMPa4-A546 DAPI 8C2-siRNA-IMP-a2-a4 V2.00	0	31. siRNA-SC-10 PSPC1-A488 DAPI IMPa4-A546_f_TileScan_001 (Stage 6 of 49)	00-ENw7MtpNc4WfvdA7pAHG9S
65431.7	41640	-0.447355	um	Cell	2	Cell Center of Image Mass	0.000	1.000	905	0	siRNA-SC-10 PSPC1-A488 IMPa4-A546 DAPI 8C2-siRNA-IMP-a2-a4 V2.00	0	31. siRNA-SC-10 PSPC1-A488 DAPI IMPa4-A546_g_TileScan_001 (Stage 7 of 49)	00-yf75ADfkyfVbBYjGjzBTvJ
65451.7	41664.8	-0.490821	um	Cell	2	Cell Center of Image Mass	0.000	1.000	906	1	siRNA-SC-10 PSPC1-A488 IMPa4-A546 DAPI 8C2-siRNA-IMP-a2-a4 V2.00	0	31. siRNA-SC-10 PSPC1-A488 DAPI IMPa4-A546_g_TileScan_001 (Stage 7 of 49)	00-yf75ADfkyfVbBYjGjzBTvJ
65442.7	41602.1	0.196827	um	Cell	2	Cell Center of Image Mass	0.000	1.000	907	2	siRNA-SC-10 PSPC1-A488 IMPa4-A546 DAPI 8C2-siRNA-IMP-a2-a4 V2.00	0	31. siRNA-SC-10 PSPC1-A488 DAPI IMPa4-A546_g_TileScan_001 (Stage 7 of 49)	00-yf75ADfkyfVbBYjGjzBTvJ
65465.4	41603.1	-0.33931	um	Cell	2	Cell Center of Image Mass	0.000	1.000	908	3	siRNA-SC-10 PSPC1-A488 IMPa4-A546 DAPI 8C2-siRNA-IMP-a2-a4 V2.00	0	31. siRNA-SC-10 PSPC1-A488 DAPI IMPa4-A546_g_TileScan_001 (Stage 7 of 49)	00-yf75ADfkyfVbBYjGjzBTvJ
65418.8	41605.8	0.0937802	um	Cell	2	Cell Center of Image Mass	0.000	1.000	909	4	siRNA-SC-10 PSPC1-A488 IMPa4-A546 DAPI 8C2-siRNA-IMP-a2-a4 V2.00	0	31. siRNA-SC-10 PSPC1-A488 DAPI IMPa4-A546_g_TileScan_001 (Stage 7 of 49)	00-yf75ADfkyfVbBYjGjzBTvJ
65481.7	41636.8	-0.420207	um	Cell	2	Cell Center of Image Mass	0.000	1.000	910	5	siRNA-SC-10 PSPC1-A488 IMPa4-A546 DAPI 8C2-siRNA-IMP-a2-a4 V2.00	0	31. siRNA-SC-10 PSPC1-A488 DAPI IMPa4-A546_g_TileScan_001 (Stage 7 of 49)	00-yf75ADfkyfVbBYjGjzBTvJ
65531.9	41602.2	0.169276	um	Cell	2	Cell Center of Image Mass	0.000	1.000	911	6	siRNA-SC-10 PSPC1-A488 IMPa4-A546 DAPI 8C2-siRNA-IMP-a2-a4 V2.00	0	31. siRNA-SC-10 PSPC1-A488 DAPI IMPa4-A546_g_TileScan_001 (Stage 7 of 49)	00-yf75ADfkyfVbBYjGjzBTvJ
65549.4	41641.8	-0.357891	um	Cell	2	Cell Center of Image Mass	0.000	1.000	912	7	siRNA-SC-10 PSPC1-A488 IMPa4-A546 DAPI 8C2-siRNA-IMP-a2-a4 V2.00	0	31. siRNA-SC-10 PSPC1-A488 DAPI IMPa4-A546_g_TileScan_001 (Stage 7 of 49)	00-yf75ADfkyfVbBYjGjzBTvJ
65500.2	41617.4	-0.47216	um	Cell	2	Cell Center of Image Mass	0.000	1.000	913	8	siRNA-SC-10 PSPC1-A488 IMPa4-A546 DAPI 8C2-siRNA-IMP-a2-a4 V2.00	0	31. siRNA-SC-10 PSPC1-A488 DAPI IMPa4-A546_g_TileScan_001 (Stage 7 of 49)	00-yf75ADfkyfVbBYjGjzBTvJ
65487.4	41615.8	-0.665982	um	Cell	2	Cell Center of Image Mass	0.000	1.000	914	9	siRNA-SC-10 PSPC1-A488 IMPa4-A546 DAPI 8C2-siRNA-IMP-a2-a4 V2.00	0	31. siRNA-SC-10 PSPC1-A488 DAPI IMPa4-A546_g_TileScan_001 (Stage 7 of 49)	00-yf75ADfkyfVbBYjGjzBTvJ
65503.5	41654.9	-0.224322	um	Cell	2	Cell Center of Image Mass	0.000	1.000	915	10	siRNA-SC-10 PSPC1-A488 IMPa4-A546 DAPI 8C2-siRNA-IMP-a2-a4 V2.00	0	31. siRNA-SC-10 PSPC1-A488 DAPI IMPa4-A546_g_TileScan_001 (Stage 7 of 49)	00-yf75ADfkyfVbBYjGjzBTvJ
65535.9	41652.7	0.598813	um	Cell	2	Cell Center of Image Mass	0.000	1.000	916	11	siRNA-SC-10 PSPC1-A488 IMPa4-A546 DAPI 8C2-siRNA-IMP-a2-a4 V2.00	0	31. siRNA-SC-10 PSPC1-A488 DAPI IMPa4-A546_g_TileScan_001 (Stage 7 of 49)	00-yf75ADfkyfVbBYjGjzBTvJ
65453.1	41684.7	-0.620578	um	Cell	2	Cell Center of Image Mass	0.000	1.000	917	12	siRNA-SC-10 PSPC1-A488 IMPa4-A546 DAPI 8C2-siRNA-IMP-a2-a4 V2.00	0	31. siRNA-SC-10 PSPC1-A488 DAPI IMPa4-A546_g_TileScan_001 (Stage 7 of 49)	00-yf75ADfkyfVbBYjGjzBTvJ
65418.6	41681.1	-0.629643	um	Cell	2	Cell Center of Image Mass	0.000	1.000	918	13	siRNA-SC-10 PSPC1-A488 IMPa4-A546 DAPI 8C2-siRNA-IMP-a2-a4 V2.00	0	31. siRNA-SC-10 PSPC1-A488 DAPI IMPa4-A546_g_TileScan_001 (Stage 7 of 49)	00-yf75ADfkyfVbBYjGjzBTvJ
65435.1	41680.6	-0.504496	um	Cell	2	Cell Center of Image Mass	0.000	1.000	919	14	siRNA-SC-10 PSPC1-A488 IMPa4-A546 DAPI 8C2-siRNA-IMP-a2-a4 V2.00	0	31. siRNA-SC-10 PSPC1-A488 DAPI IMPa4-A546_g_TileScan_001 (Stage 7 of 49)	00-yf75ADfkyfVbBYjGjzBTvJ
65420	41706.8	-0.405624	um	Cell	2	Cell Center of Image Mass	0.000	1.000	920	15	siRNA-SC-10 PSPC1-A488 IMPa4-A546 DAPI 8C2-siRNA-IMP-a2-a4 V2.00	0	31. siRNA-SC-10 PSPC1-A488 DAPI IMPa4-A546_g_TileScan_001 (Stage 7 of 49)	00-yf75ADfkyfVbBYjGjzBTvJ
65473.3	41704.8	-0.468997	um	Cell	2	Cell Center of Image Mass	0.000	1.000	921	16	siRNA-SC-10 PSPC1-A488 IMPa4-A546 DAPI 8C2-siRNA-IMP-a2-a4 V2.00	0	31. siRNA-SC-10 PSPC1-A488 DAPI IMPa4-A546_g_TileScan_001 (Stage 7 of 49)	00-yf75ADfkyfVbBYjGjzBTvJ
65442.1	41726.4	-0.320949	um	Cell	2	Cell Center of Image Mass	0.000	1.000	922	17	siRNA-SC-10 PSPC1-A488 IMPa4-A546 DAPI 8C2-siRNA-IMP-a2-a4 V2.00	0	31. siRNA-SC-10 PSPC1-A488 DAPI IMPa4-A546_g_TileScan_001 (Stage 7 of 49)	00-yf75ADfkyfVbBYjGjzBTvJ
65419.6	41726.4	-0.446207	um	Cell	2	Cell Center of Image Mass	0.000	1.000	923	18	siRNA-SC-10 PSPC1-A488 IMPa4-A546 DAPI 8C2-siRNA-IMP-a2-a4 V2.00	0	31. siRNA-SC-10 PSPC1-A488 DAPI IMPa4-A546_g_TileScan_001 (Stage 7 of 49)	00-yf75ADfkyfVbBYjGjzBTvJ
65463.2	41733.4	-0.671342	um	Cell	2	Cell Center of Image Mass	0.000	1.000	924	19	siRNA-SC-10 PSPC1-A488 IMPa4-A546 DAPI 8C2-siRNA-IMP-a2-a4 V2.00	0	31. siRNA-SC-10 PSPC1-A488 DAPI IMPa4-A546_g_TileScan_001 (Stage 7 of 49)	00-yf75ADfkyfVbBYjGjzBTvJ
65483.2	41738.6	0.157704	um	Cell	2	Cell Center of Image Mass	0.000	1.000	925	20	siRNA-SC-10 PSPC1-A488 IMPa4-A546 DAPI 8C2-siRNA-IMP-a2-a4 V2.00	0	31. siRNA-SC-10 PSPC1-A488 DAPI IMPa4-A546_g_TileScan_001 (Stage 7 of 49)	00-yf75ADfkyfVbBYjGjzBTvJ
65557.2	41729.6	0.069626	um	Cell	2	Cell Center of Image Mass	0.000	1.000	926	21	siRNA-SC-10 PSPC1-A488 IMPa4-A546 DAPI 8C2-siRNA-IMP-a2-a4 V2.00	0	31. siRNA-SC-10 PSPC1-A488 DAPI IMPa4-A546_g_TileScan_001 (Stage 7 of 49)	00-yf75ADfkyfVbBYjGjzBTvJ
65492.6	41686.9	-0.374339	um	Cell	2	Cell Center of Image Mass	0.000	1.000	927	22	siRNA-SC-10 PSPC1-A488 IMPa4-A546 DAPI 8C2-siRNA-IMP-a2-a4 V2.00	0	31. siRNA-SC-10 PSPC1-A488 DAPI IMPa4-A546_g_TileScan_001 (Stage 7 of 49)	00-yf75ADfkyfVbBYjGjzBTvJ
65544.3	41700.9	-0.393704	um	Cell	2	Cell Center of Image Mass	0.000	1.000	928	23	siRNA-SC-10 PSPC1-A488 IMPa4-A546 DAPI 8C2-siRNA-IMP-a2-a4 V2.00	0	31. siRNA-SC-10 PSPC1-A488 DAPI IMPa4-A546_g_TileScan_001 (Stage 7 of 49)	00-yf75ADfkyfVbBYjGjzBTvJ
65501.5	41722.9	-0.472322	um	Cell	2	Cell Center of Image Mass	0.000	1.000	929	24	siRNA-SC-10 PSPC1-A488 IMPa4-A546 DAPI 8C2-siRNA-IMP-a2-a4 V2.00	0	31. siRNA-SC-10 PSPC1-A488 DAPI IMPa4-A546_g_TileScan_001 (Stage 7 of 49)	00-yf75ADfkyfVbBYjGjzBTvJ
65523.8	41730.2	-0.595235	um	Cell	2	Cell Center of Image Mass	0.000	1.000	930	25	siRNA-SC-10 PSPC1-A488 IMPa4-A546 DAPI 8C2-siRNA-IMP-a2-a4 V2.00	0	31. siRNA-SC-10 PSPC1-A488 DAPI IMPa4-A546_g_TileScan_001 (Stage 7 of 49)	00-yf75ADfkyfVbBYjGjzBTvJ
65531.5	41734.9	-0.335997	um	Cell	2	Cell Center of Image Mass	0.000	1.000	931	26	siRNA-SC-10 PSPC1-A488 IMPa4-A546 DAPI 8C2-siRNA-IMP-a2-a4 V2.00	0	31. siRNA-SC-10 PSPC1-A488 DAPI IMPa4-A546_g_TileScan_001 (Stage 7 of 49)	00-yf75ADfkyfVbBYjGjzBTvJ
65525.2	41673.8	-0.0589588	um	Cell	2	Cell Center of Image Mass	0.000	1.000	932	27	siRNA-SC-10 PSPC1-A488 IMPa4-A546 DAPI 8C2-siRNA-IMP-a2-a4 V2.00	0	31. siRNA-SC-10 PSPC1-A488 DAPI IMPa4-A546_g_TileScan_001 (Stage 7 of 49)	00-yf75ADfkyfVbBYjGjzBTvJ
65467.1	41599.1	-0.575548	um	Cell	2	Cell Center of Image Mass	0.000	1.000	933	0	siRNA-SC-10 PSPC1-A488 IMPa4-A546 DAPI 8C2-siRNA-IMP-a2-a4 V2.00	0	31. siRNA-SC-10 PSPC1-A488 DAPI IMPa4-A546_h_TileScan_001 (Stage 8 of 49)	00-GjxERidcwSRtkdcExZYw5c
65433.3	41605.5	-1.14046	um	Cell	2	Cell Center of Image Mass	0.000	1.000	934	1	siRNA-SC-10 PSPC1-A488 IMPa4-A546 DAPI 8C2-siRNA-IMP-a2-a4 V2.00	0	31. siRNA-SC-10 PSPC1-A488 DAPI IMPa4-A546_h_TileScan_001 (Stage 8 of 49)	00-GjxERidcwSRtkdcExZYw5c
65423.6	41630.2	-0.361547	um	Cell	2	Cell Center of Image Mass	0.000	1.000	935	2	siRNA-SC-10 PSPC1-A488 IMPa4-A546 DAPI 8C2-siRNA-IMP-a2-a4 V2.00	0	31. siRNA-SC-10 PSPC1-A488 DAPI IMPa4-A546_h_TileScan_001 (Stage 8 of 49)	00-GjxERidcwSRtkdcExZYw5c
65489.8	41630.3	-1.07419	um	Cell	2	Cell Center of Image Mass	0.000	1.000	936	3	siRNA-SC-10 PSPC1-A488 IMPa4-A546 DAPI 8C2-siRNA-IMP-a2-a4 V2.00	0	31. siRNA-SC-10 PSPC1-A488 DAPI IMPa4-A546_h_TileScan_001 (Stage 8 of 49)	00-GjxERidcwSRtkdcExZYw5c
65454.1	41661	-1.10685	um	Cell	2	Cell Center of Image Mass	0.000	1.000	937	4	siRNA-SC-10 PSPC1-A488 IMPa4-A546 DAPI 8C2-siRNA-IMP-a2-a4 V2.00	0	31. siRNA-SC-10 PSPC1-A488 DAPI IMPa4-A546_h_TileScan_001 (Stage 8 of 49)	00-GjxERidcwSRtkdcExZYw5c
65467.6	41625.2	-0.899536	um	Cell	2	Cell Center of Image Mass	0.000	1.000	938	5	siRNA-SC-10 PSPC1-A488 IMPa4-A546 DAPI 8C2-siRNA-IMP-a2-a4 V2.00	0	31. siRNA-SC-10 PSPC1-A488 DAPI IMPa4-A546_h_TileScan_001 (Stage 8 of 49)	00-GjxERidcwSRtkdcExZYw5c
65425.6	41653.6	-0.755172	um	Cell	2	Cell Center of Image Mass	0.000	1.000	939	6	siRNA-SC-10 PSPC1-A488 IMPa4-A546 DAPI 8C2-siRNA-IMP-a2-a4 V2.00	0	31. siRNA-SC-10 PSPC1-A488 DAPI IMPa4-A546_h_TileScan_001 (Stage 8 of 49)	00-GjxERidcwSRtkdcExZYw5c
65510.6	41607.8	-1.02392	um	Cell	2	Cell Center of Image Mass	0.000	1.000	940	7	siRNA-SC-10 PSPC1-A488 IMPa4-A546 DAPI 8C2-siRNA-IMP-a2-a4 V2.00	0	31. siRNA-SC-10 PSPC1-A488 DAPI IMPa4-A546_h_TileScan_001 (Stage 8 of 49)	00-GjxERidcwSRtkdcExZYw5c
65503.9	41661.2	-1.18042	um	Cell	2	Cell Center of Image Mass	0.000	1.000	941	8	siRNA-SC-10 PSPC1-A488 IMPa4-A546 DAPI 8C2-siRNA-IMP-a2-a4 V2.00	0	31. siRNA-SC-10 PSPC1-A488 DAPI IMPa4-A546_h_TileScan_001 (Stage 8 of 49)	00-GjxERidcwSRtkdcExZYw5c
65533.5	41629.2	-0.903788	um	Cell	2	Cell Center of Image Mass	0.000	1.000	942	9	siRNA-SC-10 PSPC1-A488 IMPa4-A546 DAPI 8C2-siRNA-IMP-a2-a4 V2.00	0	31. siRNA-SC-10 PSPC1-A488 DAPI IMPa4-A546_h_TileScan_001 (Stage 8 of 49)	00-GjxERidcwSRtkdcExZYw5c
65552.4	41648.5	-0.67143	um	Cell	2	Cell Center of Image Mass	0.000	1.000	943	10	siRNA-SC-10 PSPC1-A488 IMPa4-A546 DAPI 8C2-siRNA-IMP-a2-a4 V2.00	0	31. siRNA-SC-10 PSPC1-A488 DAPI IMPa4-A546_h_TileScan_001 (Stage 8 of 49)	00-GjxERidcwSRtkdcExZYw5c
65554.2	41622.5	-0.616727	um	Cell	2	Cell Center of Image Mass	0.000	1.000	944	11	siRNA-SC-10 PSPC1-A488 IMPa4-A546 DAPI 8C2-siRNA-IMP-a2-a4 V2.00	0	31. siRNA-SC-10 PSPC1-A488 DAPI IMPa4-A546_h_TileScan_001 (Stage 8 of 49)	00-GjxERidcwSRtkdcExZYw5c
65541.4	41610.6	-0.00481875	um	Cell	2	Cell Center of Image Mass	0.000	1.000	945	12	siRNA-SC-10 PSPC1-A488 IMPa4-A546 DAPI 8C2-siRNA-IMP-a2-a4 V2.00	0	31. siRNA-SC-10 PSPC1-A488 DAPI IMPa4-A546_h_TileScan_001 (Stage 8 of 49)	00-GjxERidcwSRtkdcExZYw5c
65485.4	41736.5	-0.499173	um	Cell	2	Cell Center of Image Mass	0.000	1.000	946	13	siRNA-SC-10 PSPC1-A488 IMPa4-A546 DAPI 8C2-siRNA-IMP-a2-a4 V2.00	0	31. siRNA-SC-10 PSPC1-A488 DAPI IMPa4-A546_h_TileScan_001 (Stage 8 of 49)	00-GjxERidcwSRtkdcExZYw5c
65470.7	41667.5	-1.02776	um	Cell	2	Cell Center of Image Mass	0.000	1.000	947	14	siRNA-SC-10 PSPC1-A488 IMPa4-A546 DAPI 8C2-siRNA-IMP-a2-a4 V2.00	0	31. siRNA-SC-10 PSPC1-A488 DAPI IMPa4-A546_h_TileScan_001 (Stage 8 of 49)	00-GjxERidcwSRtkdcExZYw5c
65432.3	41683.7	-1.18461	um	Cell	2	Cell Center of Image Mass	0.000	1.000	948	15	siRNA-SC-10 PSPC1-A488 IMPa4-A546 DAPI 8C2-siRNA-IMP-a2-a4 V2.00	0	31. siRNA-SC-10 PSPC1-A488 DAPI IMPa4-A546_h_TileScan_001 (Stage 8 of 49)	00-GjxERidcwSRtkdcExZYw5c
65473.8	41704.1	-1.16879	um	Cell	2	Cell Center of Image Mass	0.000	1.000	949	16	siRNA-SC-10 PSPC1-A488 IMPa4-A546 DAPI 8C2-siRNA-IMP-a2-a4 V2.00	0	31. siRNA-SC-10 PSPC1-A488 DAPI IMPa4-A546_h_TileScan_001 (Stage 8 of 49)	00-GjxERidcwSRtkdcExZYw5c
65463.4	41735.3	-1.10026	um	Cell	2	Cell Center of Image Mass	0.000	1.000	950	17	siRNA-SC-10 PSPC1-A488 IMPa4-A546 DAPI 8C2-siRNA-IMP-a2-a4 V2.00	0	31. siRNA-SC-10 PSPC1-A488 DAPI IMPa4-A546_h_TileScan_001 (Stage 8 of 49)	00-GjxERidcwSRtkdcExZYw5c
65516.5	41700.7	-1.11802	um	Cell	2	Cell Center of Image Mass	0.000	1.000	951	18	siRNA-SC-10 PSPC1-A488 IMPa4-A546 DAPI 8C2-siRNA-IMP-a2-a4 V2.00	0	31. siRNA-SC-10 PSPC1-A488 DAPI IMPa4-A546_h_TileScan_001 (Stage 8 of 49)	00-GjxERidcwSRtkdcExZYw5c
65553.8	41702.1	-1.00351	um	Cell	2	Cell Center of Image Mass	0.000	1.000	952	19	siRNA-SC-10 PSPC1-A488 IMPa4-A546 DAPI 8C2-siRNA-IMP-a2-a4 V2.00	0	31. siRNA-SC-10 PSPC1-A488 DAPI IMPa4-A546_h_TileScan_001 (Stage 8 of 49)	00-GjxERidcwSRtkdcExZYw5c
65494.3	41714.9	-1.03265	um	Cell	2	Cell Center of Image Mass	0.000	1.000	953	20	siRNA-SC-10 PSPC1-A488 IMPa4-A546 DAPI 8C2-siRNA-IMP-a2-a4 V2.00	0	31. siRNA-SC-10 PSPC1-A488 DAPI IMPa4-A546_h_TileScan_001 (Stage 8 of 49)	00-GjxERidcwSRtkdcExZYw5c
65504.1	41716.7	-1.34274	um	Cell	2	Cell Center of Image Mass	0.000	1.000	954	21	siRNA-SC-10 PSPC1-A488 IMPa4-A546 DAPI 8C2-siRNA-IMP-a2-a4 V2.00	0	31. siRNA-SC-10 PSPC1-A488 DAPI IMPa4-A546_h_TileScan_001 (Stage 8 of 49)	00-GjxERidcwSRtkdcExZYw5c
65533.5	41725.6	-1.04432	um	Cell	2	Cell Center of Image Mass	0.000	1.000	955	22	siRNA-SC-10 PSPC1-A488 IMPa4-A546 DAPI 8C2-siRNA-IMP-a2-a4 V2.00	0	31. siRNA-SC-10 PSPC1-A488 DAPI IMPa4-A546_h_TileScan_001 (Stage 8 of 49)	00-GjxERidcwSRtkdcExZYw5c
65521.4	41736.8	-1.2077	um	Cell	2	Cell Center of Image Mass	0.000	1.000	956	23	siRNA-SC-10 PSPC1-A488 IMPa4-A546 DAPI 8C2-siRNA-IMP-a2-a4 V2.00	0	31. siRNA-SC-10 PSPC1-A488 DAPI IMPa4-A546_h_TileScan_001 (Stage 8 of 49)	00-GjxERidcwSRtkdcExZYw5c
65553.6	41668.8	-0.489952	um	Cell	2	Cell Center of Image Mass	0.000	1.000	957	24	siRNA-SC-10 PSPC1-A488 IMPa4-A546 DAPI 8C2-siRNA-IMP-a2-a4 V2.00	0	31. siRNA-SC-10 PSPC1-A488 DAPI IMPa4-A546_h_TileScan_001 (Stage 8 of 49)	00-GjxERidcwSRtkdcExZYw5c
65497.6	41610	-1.21179	um	Cell	2	Cell Center of Image Mass	0.000	1.000	958	0	siRNA-SC-10 PSPC1-A488 IMPa4-A546 DAPI 8C2-siRNA-IMP-a2-a4 V2.00	0	31. siRNA-SC-10 PSPC1-A488 DAPI IMPa4-A546_i_TileScan_001 (Stage 9 of 49)	00-VxKRHjYmh5uZBC7CNfU4tR
65483.6	41634.3	-1.19295	um	Cell	2	Cell Center of Image Mass	0.000	1.000	959	1	siRNA-SC-10 PSPC1-A488 IMPa4-A546 DAPI 8C2-siRNA-IMP-a2-a4 V2.00	0	31. siRNA-SC-10 PSPC1-A488 DAPI IMPa4-A546_i_TileScan_001 (Stage 9 of 49)	00-VxKRHjYmh5uZBC7CNfU4tR
65444.2	41603.8	-0.370952	um	Cell	2	Cell Center of Image Mass	0.000	1.000	960	2	siRNA-SC-10 PSPC1-A488 IMPa4-A546 DAPI 8C2-siRNA-IMP-a2-a4 V2.00	0	31. siRNA-SC-10 PSPC1-A488 DAPI IMPa4-A546_i_TileScan_001 (Stage 9 of 49)	00-VxKRHjYmh5uZBC7CNfU4tR
65435	41642.2	-0.964812	um	Cell	2	Cell Center of Image Mass	0.000	1.000	961	3	siRNA-SC-10 PSPC1-A488 IMPa4-A546 DAPI 8C2-siRNA-IMP-a2-a4 V2.00	0	31. siRNA-SC-10 PSPC1-A488 DAPI IMPa4-A546_i_TileScan_001 (Stage 9 of 49)	00-VxKRHjYmh5uZBC7CNfU4tR
65427.5	41623.9	-0.718309	um	Cell	2	Cell Center of Image Mass	0.000	1.000	962	4	siRNA-SC-10 PSPC1-A488 IMPa4-A546 DAPI 8C2-siRNA-IMP-a2-a4 V2.00	0	31. siRNA-SC-10 PSPC1-A488 DAPI IMPa4-A546_i_TileScan_001 (Stage 9 of 49)	00-VxKRHjYmh5uZBC7CNfU4tR
65417.4	41610.5	-0.0273922	um	Cell	2	Cell Center of Image Mass	0.000	1.000	963	5	siRNA-SC-10 PSPC1-A488 IMPa4-A546 DAPI 8C2-siRNA-IMP-a2-a4 V2.00	0	31. siRNA-SC-10 PSPC1-A488 DAPI IMPa4-A546_i_TileScan_001 (Stage 9 of 49)	00-VxKRHjYmh5uZBC7CNfU4tR
65494.1	41632.2	-1.48371	um	Cell	2	Cell Center of Image Mass	0.000	1.000	964	6	siRNA-SC-10 PSPC1-A488 IMPa4-A546 DAPI 8C2-siRNA-IMP-a2-a4 V2.00	0	31. siRNA-SC-10 PSPC1-A488 DAPI IMPa4-A546_i_TileScan_001 (Stage 9 of 49)	00-VxKRHjYmh5uZBC7CNfU4tR
65502.4	41631	-1.22171	um	Cell	2	Cell Center of Image Mass	0.000	1.000	965	7	siRNA-SC-10 PSPC1-A488 IMPa4-A546 DAPI 8C2-siRNA-IMP-a2-a4 V2.00	0	31. siRNA-SC-10 PSPC1-A488 DAPI IMPa4-A546_i_TileScan_001 (Stage 9 of 49)	00-VxKRHjYmh5uZBC7CNfU4tR
65548.7	41628.8	-1.1448	um	Cell	2	Cell Center of Image Mass	0.000	1.000	966	8	siRNA-SC-10 PSPC1-A488 IMPa4-A546 DAPI 8C2-siRNA-IMP-a2-a4 V2.00	0	31. siRNA-SC-10 PSPC1-A488 DAPI IMPa4-A546_i_TileScan_001 (Stage 9 of 49)	00-VxKRHjYmh5uZBC7CNfU4tR
65524.3	41656.3	-1.25871	um	Cell	2	Cell Center of Image Mass	0.000	1.000	967	9	siRNA-SC-10 PSPC1-A488 IMPa4-A546 DAPI 8C2-siRNA-IMP-a2-a4 V2.00	0	31. siRNA-SC-10 PSPC1-A488 DAPI IMPa4-A546_i_TileScan_001 (Stage 9 of 49)	00-VxKRHjYmh5uZBC7CNfU4tR
65492.8	41661.3	-1.18874	um	Cell	2	Cell Center of Image Mass	0.000	1.000	968	10	siRNA-SC-10 PSPC1-A488 IMPa4-A546 DAPI 8C2-siRNA-IMP-a2-a4 V2.00	0	31. siRNA-SC-10 PSPC1-A488 DAPI IMPa4-A546_i_TileScan_001 (Stage 9 of 49)	00-VxKRHjYmh5uZBC7CNfU4tR
65556.7	41640.8	-0.910066	um	Cell	2	Cell Center of Image Mass	0.000	1.000	969	11	siRNA-SC-10 PSPC1-A488 IMPa4-A546 DAPI 8C2-siRNA-IMP-a2-a4 V2.00	0	31. siRNA-SC-10 PSPC1-A488 DAPI IMPa4-A546_i_TileScan_001 (Stage 9 of 49)	00-VxKRHjYmh5uZBC7CNfU4tR
65557.9	41621.9	-0.313781	um	Cell	2	Cell Center of Image Mass	0.000	1.000	970	12	siRNA-SC-10 PSPC1-A488 IMPa4-A546 DAPI 8C2-siRNA-IMP-a2-a4 V2.00	0	31. siRNA-SC-10 PSPC1-A488 DAPI IMPa4-A546_i_TileScan_001 (Stage 9 of 49)	00-VxKRHjYmh5uZBC7CNfU4tR
65556.1	41607.3	-0.616503	um	Cell	2	Cell Center of Image Mass	0.000	1.000	971	13	siRNA-SC-10 PSPC1-A488 IMPa4-A546 DAPI 8C2-siRNA-IMP-a2-a4 V2.00	0	31. siRNA-SC-10 PSPC1-A488 DAPI IMPa4-A546_i_TileScan_001 (Stage 9 of 49)	00-VxKRHjYmh5uZBC7CNfU4tR
65472.9	41717.7	-1.30765	um	Cell	2	Cell Center of Image Mass	0.000	1.000	972	14	siRNA-SC-10 PSPC1-A488 IMPa4-A546 DAPI 8C2-siRNA-IMP-a2-a4 V2.00	0	31. siRNA-SC-10 PSPC1-A488 DAPI IMPa4-A546_i_TileScan_001 (Stage 9 of 49)	00-VxKRHjYmh5uZBC7CNfU4tR
65424.8	41732.1	-0.590081	um	Cell	2	Cell Center of Image Mass	0.000	1.000	973	15	siRNA-SC-10 PSPC1-A488 IMPa4-A546 DAPI 8C2-siRNA-IMP-a2-a4 V2.00	0	31. siRNA-SC-10 PSPC1-A488 DAPI IMPa4-A546_i_TileScan_001 (Stage 9 of 49)	00-VxKRHjYmh5uZBC7CNfU4tR
65461.6	41695.4	-1.03976	um	Cell	2	Cell Center of Image Mass	0.000	1.000	974	16	siRNA-SC-10 PSPC1-A488 IMPa4-A546 DAPI 8C2-siRNA-IMP-a2-a4 V2.00	0	31. siRNA-SC-10 PSPC1-A488 DAPI IMPa4-A546_i_TileScan_001 (Stage 9 of 49)	00-VxKRHjYmh5uZBC7CNfU4tR
65428.4	41704	-1.14099	um	Cell	2	Cell Center of Image Mass	0.000	1.000	975	17	siRNA-SC-10 PSPC1-A488 IMPa4-A546 DAPI 8C2-siRNA-IMP-a2-a4 V2.00	0	31. siRNA-SC-10 PSPC1-A488 DAPI IMPa4-A546_i_TileScan_001 (Stage 9 of 49)	00-VxKRHjYmh5uZBC7CNfU4tR
65446.4	41725.8	-1.24522	um	Cell	2	Cell Center of Image Mass	0.000	1.000	976	18	siRNA-SC-10 PSPC1-A488 IMPa4-A546 DAPI 8C2-siRNA-IMP-a2-a4 V2.00	0	31. siRNA-SC-10 PSPC1-A488 DAPI IMPa4-A546_i_TileScan_001 (Stage 9 of 49)	00-VxKRHjYmh5uZBC7CNfU4tR
65430.6	41670.1	-0.662483	um	Cell	2	Cell Center of Image Mass	0.000	1.000	977	19	siRNA-SC-10 PSPC1-A488 IMPa4-A546 DAPI 8C2-siRNA-IMP-a2-a4 V2.00	0	31. siRNA-SC-10 PSPC1-A488 DAPI IMPa4-A546_i_TileScan_001 (Stage 9 of 49)	00-VxKRHjYmh5uZBC7CNfU4tR
65549.3	41677.1	-1.06989	um	Cell	2	Cell Center of Image Mass	0.000	1.000	978	20	siRNA-SC-10 PSPC1-A488 IMPa4-A546 DAPI 8C2-siRNA-IMP-a2-a4 V2.00	0	31. siRNA-SC-10 PSPC1-A488 DAPI IMPa4-A546_i_TileScan_001 (Stage 9 of 49)	00-VxKRHjYmh5uZBC7CNfU4tR
65531.2	41708.6	-1.21524	um	Cell	2	Cell Center of Image Mass	0.000	1.000	979	21	siRNA-SC-10 PSPC1-A488 IMPa4-A546 DAPI 8C2-siRNA-IMP-a2-a4 V2.00	0	31. siRNA-SC-10 PSPC1-A488 DAPI IMPa4-A546_i_TileScan_001 (Stage 9 of 49)	00-VxKRHjYmh5uZBC7CNfU4tR
65557	41714.6	-0.674442	um	Cell	2	Cell Center of Image Mass	0.000	1.000	980	22	siRNA-SC-10 PSPC1-A488 IMPa4-A546 DAPI 8C2-siRNA-IMP-a2-a4 V2.00	0	31. siRNA-SC-10 PSPC1-A488 DAPI IMPa4-A546_i_TileScan_001 (Stage 9 of 49)	00-VxKRHjYmh5uZBC7CNfU4tR
65505	41731.4	-1.18873	um	Cell	2	Cell Center of Image Mass	0.000	1.000	981	23	siRNA-SC-10 PSPC1-A488 IMPa4-A546 DAPI 8C2-siRNA-IMP-a2-a4 V2.00	0	31. siRNA-SC-10 PSPC1-A488 DAPI IMPa4-A546_i_TileScan_001 (Stage 9 of 49)	00-VxKRHjYmh5uZBC7CNfU4tR
65546.8	41735.6	-1.07755	um	Cell	2	Cell Center of Image Mass	0.000	1.000	982	24	siRNA-SC-10 PSPC1-A488 IMPa4-A546 DAPI 8C2-siRNA-IMP-a2-a4 V2.00	0	31. siRNA-SC-10 PSPC1-A488 DAPI IMPa4-A546_i_TileScan_001 (Stage 9 of 49)	00-VxKRHjYmh5uZBC7CNfU4tR
65494.2	41700	-0.566868	um	Cell	2	Cell Center of Image Mass	0.000	1.000	983	25	siRNA-SC-10 PSPC1-A488 IMPa4-A546 DAPI 8C2-siRNA-IMP-a2-a4 V2.00	0	31. siRNA-SC-10 PSPC1-A488 DAPI IMPa4-A546_i_TileScan_001 (Stage 9 of 49)	00-VxKRHjYmh5uZBC7CNfU4tR
65452.6	41603.6	-0.43769	um	Cell	2	Cell Center of Image Mass	0.000	1.000	984	0	siRNA-SC-10 PSPC1-A488 IMPa4-A546 DAPI 8C2-siRNA-IMP-a2-a4 V2.00	0	31. siRNA-SC-10 PSPC1-A488 DAPI IMPa4-A546_j_TileScan_001 (Stage 10 of 49)	00-RWQNRgE5gCHxemtzXwcpxF
65481	41601.1	-0.557141	um	Cell	2	Cell Center of Image Mass	0.000	1.000	985	1	siRNA-SC-10 PSPC1-A488 IMPa4-A546 DAPI 8C2-siRNA-IMP-a2-a4 V2.00	0	31. siRNA-SC-10 PSPC1-A488 DAPI IMPa4-A546_j_TileScan_001 (Stage 10 of 49)	00-RWQNRgE5gCHxemtzXwcpxF
65465.2	41618.7	-0.401447	um	Cell	2	Cell Center of Image Mass	0.000	1.000	986	2	siRNA-SC-10 PSPC1-A488 IMPa4-A546 DAPI 8C2-siRNA-IMP-a2-a4 V2.00	0	31. siRNA-SC-10 PSPC1-A488 DAPI IMPa4-A546_j_TileScan_001 (Stage 10 of 49)	00-RWQNRgE5gCHxemtzXwcpxF
65423.6	41641.9	-0.324731	um	Cell	2	Cell Center of Image Mass	0.000	1.000	987	3	siRNA-SC-10 PSPC1-A488 IMPa4-A546 DAPI 8C2-siRNA-IMP-a2-a4 V2.00	0	31. siRNA-SC-10 PSPC1-A488 DAPI IMPa4-A546_j_TileScan_001 (Stage 10 of 49)	00-RWQNRgE5gCHxemtzXwcpxF
65436.8	41648.1	-0.379133	um	Cell	2	Cell Center of Image Mass	0.000	1.000	988	4	siRNA-SC-10 PSPC1-A488 IMPa4-A546 DAPI 8C2-siRNA-IMP-a2-a4 V2.00	0	31. siRNA-SC-10 PSPC1-A488 DAPI IMPa4-A546_j_TileScan_001 (Stage 10 of 49)	00-RWQNRgE5gCHxemtzXwcpxF
65465.7	41667	-0.434152	um	Cell	2	Cell Center of Image Mass	0.000	1.000	989	5	siRNA-SC-10 PSPC1-A488 IMPa4-A546 DAPI 8C2-siRNA-IMP-a2-a4 V2.00	0	31. siRNA-SC-10 PSPC1-A488 DAPI IMPa4-A546_j_TileScan_001 (Stage 10 of 49)	00-RWQNRgE5gCHxemtzXwcpxF
65433.1	41623.3	-0.230447	um	Cell	2	Cell Center of Image Mass	0.000	1.000	990	6	siRNA-SC-10 PSPC1-A488 IMPa4-A546 DAPI 8C2-siRNA-IMP-a2-a4 V2.00	0	31. siRNA-SC-10 PSPC1-A488 DAPI IMPa4-A546_j_TileScan_001 (Stage 10 of 49)	00-RWQNRgE5gCHxemtzXwcpxF
65451.9	41634.8	-0.338411	um	Cell	2	Cell Center of Image Mass	0.000	1.000	991	7	siRNA-SC-10 PSPC1-A488 IMPa4-A546 DAPI 8C2-siRNA-IMP-a2-a4 V2.00	0	31. siRNA-SC-10 PSPC1-A488 DAPI IMPa4-A546_j_TileScan_001 (Stage 10 of 49)	00-RWQNRgE5gCHxemtzXwcpxF
65424.2	41607.6	-0.279211	um	Cell	2	Cell Center of Image Mass	0.000	1.000	992	8	siRNA-SC-10 PSPC1-A488 IMPa4-A546 DAPI 8C2-siRNA-IMP-a2-a4 V2.00	0	31. siRNA-SC-10 PSPC1-A488 DAPI IMPa4-A546_j_TileScan_001 (Stage 10 of 49)	00-RWQNRgE5gCHxemtzXwcpxF
65489.4	41627	-0.442827	um	Cell	2	Cell Center of Image Mass	0.000	1.000	993	9	siRNA-SC-10 PSPC1-A488 IMPa4-A546 DAPI 8C2-siRNA-IMP-a2-a4 V2.00	0	31. siRNA-SC-10 PSPC1-A488 DAPI IMPa4-A546_j_TileScan_001 (Stage 10 of 49)	00-RWQNRgE5gCHxemtzXwcpxF
65557.8	41646	0.0252792	um	Cell	2	Cell Center of Image Mass	0.000	1.000	994	10	siRNA-SC-10 PSPC1-A488 IMPa4-A546 DAPI 8C2-siRNA-IMP-a2-a4 V2.00	0	31. siRNA-SC-10 PSPC1-A488 DAPI IMPa4-A546_j_TileScan_001 (Stage 10 of 49)	00-RWQNRgE5gCHxemtzXwcpxF
65531.6	41657.7	-0.605652	um	Cell	2	Cell Center of Image Mass	0.000	1.000	995	11	siRNA-SC-10 PSPC1-A488 IMPa4-A546 DAPI 8C2-siRNA-IMP-a2-a4 V2.00	0	31. siRNA-SC-10 PSPC1-A488 DAPI IMPa4-A546_j_TileScan_001 (Stage 10 of 49)	00-RWQNRgE5gCHxemtzXwcpxF
65513.9	41598.8	-0.363416	um	Cell	2	Cell Center of Image Mass	0.000	1.000	996	12	siRNA-SC-10 PSPC1-A488 IMPa4-A546 DAPI 8C2-siRNA-IMP-a2-a4 V2.00	0	31. siRNA-SC-10 PSPC1-A488 DAPI IMPa4-A546_j_TileScan_001 (Stage 10 of 49)	00-RWQNRgE5gCHxemtzXwcpxF
65558.6	41608.8	-0.0855692	um	Cell	2	Cell Center of Image Mass	0.000	1.000	997	13	siRNA-SC-10 PSPC1-A488 IMPa4-A546 DAPI 8C2-siRNA-IMP-a2-a4 V2.00	0	31. siRNA-SC-10 PSPC1-A488 DAPI IMPa4-A546_j_TileScan_001 (Stage 10 of 49)	00-RWQNRgE5gCHxemtzXwcpxF
65527.2	41616	-0.377086	um	Cell	2	Cell Center of Image Mass	0.000	1.000	998	14	siRNA-SC-10 PSPC1-A488 IMPa4-A546 DAPI 8C2-siRNA-IMP-a2-a4 V2.00	0	31. siRNA-SC-10 PSPC1-A488 DAPI IMPa4-A546_j_TileScan_001 (Stage 10 of 49)	00-RWQNRgE5gCHxemtzXwcpxF
65541.2	41620.2	-0.447424	um	Cell	2	Cell Center of Image Mass	0.000	1.000	999	15	siRNA-SC-10 PSPC1-A488 IMPa4-A546 DAPI 8C2-siRNA-IMP-a2-a4 V2.00	0	31. siRNA-SC-10 PSPC1-A488 DAPI IMPa4-A546_j_TileScan_001 (Stage 10 of 49)	00-RWQNRgE5gCHxemtzXwcpxF
65501.7	41658.1	-0.496446	um	Cell	2	Cell Center of Image Mass	0.000	1.000	1000	16	siRNA-SC-10 PSPC1-A488 IMPa4-A546 DAPI 8C2-siRNA-IMP-a2-a4 V2.00	0	31. siRNA-SC-10 PSPC1-A488 DAPI IMPa4-A546_j_TileScan_001 (Stage 10 of 49)	00-RWQNRgE5gCHxemtzXwcpxF
65460.4	41679.8	0.00734918	um	Cell	2	Cell Center of Image Mass	0.000	1.000	1001	17	siRNA-SC-10 PSPC1-A488 IMPa4-A546 DAPI 8C2-siRNA-IMP-a2-a4 V2.00	0	31. siRNA-SC-10 PSPC1-A488 DAPI IMPa4-A546_j_TileScan_001 (Stage 10 of 49)	00-RWQNRgE5gCHxemtzXwcpxF
65478.2	41705.4	-0.648312	um	Cell	2	Cell Center of Image Mass	0.000	1.000	1002	18	siRNA-SC-10 PSPC1-A488 IMPa4-A546 DAPI 8C2-siRNA-IMP-a2-a4 V2.00	0	31. siRNA-SC-10 PSPC1-A488 DAPI IMPa4-A546_j_TileScan_001 (Stage 10 of 49)	00-RWQNRgE5gCHxemtzXwcpxF
65439.1	41667.1	-0.422269	um	Cell	2	Cell Center of Image Mass	0.000	1.000	1003	19	siRNA-SC-10 PSPC1-A488 IMPa4-A546 DAPI 8C2-siRNA-IMP-a2-a4 V2.00	0	31. siRNA-SC-10 PSPC1-A488 DAPI IMPa4-A546_j_TileScan_001 (Stage 10 of 49)	00-RWQNRgE5gCHxemtzXwcpxF
65420.1	41679.2	-0.598339	um	Cell	2	Cell Center of Image Mass	0.000	1.000	1004	20	siRNA-SC-10 PSPC1-A488 IMPa4-A546 DAPI 8C2-siRNA-IMP-a2-a4 V2.00	0	31. siRNA-SC-10 PSPC1-A488 DAPI IMPa4-A546_j_TileScan_001 (Stage 10 of 49)	00-RWQNRgE5gCHxemtzXwcpxF
65433.7	41717.9	-0.429102	um	Cell	2	Cell Center of Image Mass	0.000	1.000	1005	21	siRNA-SC-10 PSPC1-A488 IMPa4-A546 DAPI 8C2-siRNA-IMP-a2-a4 V2.00	0	31. siRNA-SC-10 PSPC1-A488 DAPI IMPa4-A546_j_TileScan_001 (Stage 10 of 49)	00-RWQNRgE5gCHxemtzXwcpxF
65474.5	41732.7	-0.457868	um	Cell	2	Cell Center of Image Mass	0.000	1.000	1006	22	siRNA-SC-10 PSPC1-A488 IMPa4-A546 DAPI 8C2-siRNA-IMP-a2-a4 V2.00	0	31. siRNA-SC-10 PSPC1-A488 DAPI IMPa4-A546_j_TileScan_001 (Stage 10 of 49)	00-RWQNRgE5gCHxemtzXwcpxF
65446.3	41734.9	-0.491278	um	Cell	2	Cell Center of Image Mass	0.000	1.000	1007	23	siRNA-SC-10 PSPC1-A488 IMPa4-A546 DAPI 8C2-siRNA-IMP-a2-a4 V2.00	0	31. siRNA-SC-10 PSPC1-A488 DAPI IMPa4-A546_j_TileScan_001 (Stage 10 of 49)	00-RWQNRgE5gCHxemtzXwcpxF
65431.3	41738.1	-0.596262	um	Cell	2	Cell Center of Image Mass	0.000	1.000	1008	24	siRNA-SC-10 PSPC1-A488 IMPa4-A546 DAPI 8C2-siRNA-IMP-a2-a4 V2.00	0	31. siRNA-SC-10 PSPC1-A488 DAPI IMPa4-A546_j_TileScan_001 (Stage 10 of 49)	00-RWQNRgE5gCHxemtzXwcpxF
65554.9	41668.3	-0.211913	um	Cell	2	Cell Center of Image Mass	0.000	1.000	1009	25	siRNA-SC-10 PSPC1-A488 IMPa4-A546 DAPI 8C2-siRNA-IMP-a2-a4 V2.00	0	31. siRNA-SC-10 PSPC1-A488 DAPI IMPa4-A546_j_TileScan_001 (Stage 10 of 49)	00-RWQNRgE5gCHxemtzXwcpxF
65504.1	41696.1	-0.653084	um	Cell	2	Cell Center of Image Mass	0.000	1.000	1010	26	siRNA-SC-10 PSPC1-A488 IMPa4-A546 DAPI 8C2-siRNA-IMP-a2-a4 V2.00	0	31. siRNA-SC-10 PSPC1-A488 DAPI IMPa4-A546_j_TileScan_001 (Stage 10 of 49)	00-RWQNRgE5gCHxemtzXwcpxF
65544.9	41706.2	-0.583101	um	Cell	2	Cell Center of Image Mass	0.000	1.000	1011	27	siRNA-SC-10 PSPC1-A488 IMPa4-A546 DAPI 8C2-siRNA-IMP-a2-a4 V2.00	0	31. siRNA-SC-10 PSPC1-A488 DAPI IMPa4-A546_j_TileScan_001 (Stage 10 of 49)	00-RWQNRgE5gCHxemtzXwcpxF
65522	41715.7	-0.400748	um	Cell	2	Cell Center of Image Mass	0.000	1.000	1012	28	siRNA-SC-10 PSPC1-A488 IMPa4-A546 DAPI 8C2-siRNA-IMP-a2-a4 V2.00	0	31. siRNA-SC-10 PSPC1-A488 DAPI IMPa4-A546_j_TileScan_001 (Stage 10 of 49)	00-RWQNRgE5gCHxemtzXwcpxF
65540.7	41728.4	-0.586559	um	Cell	2	Cell Center of Image Mass	0.000	1.000	1013	29	siRNA-SC-10 PSPC1-A488 IMPa4-A546 DAPI 8C2-siRNA-IMP-a2-a4 V2.00	0	31. siRNA-SC-10 PSPC1-A488 DAPI IMPa4-A546_j_TileScan_001 (Stage 10 of 49)	00-RWQNRgE5gCHxemtzXwcpxF
65553.9	41687.4	-0.10029	um	Cell	2	Cell Center of Image Mass	0.000	1.000	1014	30	siRNA-SC-10 PSPC1-A488 IMPa4-A546 DAPI 8C2-siRNA-IMP-a2-a4 V2.00	0	31. siRNA-SC-10 PSPC1-A488 DAPI IMPa4-A546_j_TileScan_001 (Stage 10 of 49)	00-RWQNRgE5gCHxemtzXwcpxF
65427.8	41602.9	-0.773341	um	Cell	2	Cell Center of Image Mass	0.000	1.000	1015	0	siRNA-SC-10 PSPC1-A488 IMPa4-A546 DAPI 8C2-siRNA-IMP-a2-a4 V2.00	0	31. siRNA-SC-10 PSPC1-A488 DAPI IMPa4-A546_k_TileScan_001 (Stage 11 of 49)	00-6xNuBhAo57fqxVau6t6s7e
65459.2	41612.2	-0.872117	um	Cell	2	Cell Center of Image Mass	0.000	1.000	1016	1	siRNA-SC-10 PSPC1-A488 IMPa4-A546 DAPI 8C2-siRNA-IMP-a2-a4 V2.00	0	31. siRNA-SC-10 PSPC1-A488 DAPI IMPa4-A546_k_TileScan_001 (Stage 11 of 49)	00-6xNuBhAo57fqxVau6t6s7e
65457.6	41636.4	-0.874193	um	Cell	2	Cell Center of Image Mass	0.000	1.000	1017	2	siRNA-SC-10 PSPC1-A488 IMPa4-A546 DAPI 8C2-siRNA-IMP-a2-a4 V2.00	0	31. siRNA-SC-10 PSPC1-A488 DAPI IMPa4-A546_k_TileScan_001 (Stage 11 of 49)	00-6xNuBhAo57fqxVau6t6s7e
65433.4	41637.3	-0.958418	um	Cell	2	Cell Center of Image Mass	0.000	1.000	1018	3	siRNA-SC-10 PSPC1-A488 IMPa4-A546 DAPI 8C2-siRNA-IMP-a2-a4 V2.00	0	31. siRNA-SC-10 PSPC1-A488 DAPI IMPa4-A546_k_TileScan_001 (Stage 11 of 49)	00-6xNuBhAo57fqxVau6t6s7e
65486.4	41652.5	-0.770782	um	Cell	2	Cell Center of Image Mass	0.000	1.000	1019	4	siRNA-SC-10 PSPC1-A488 IMPa4-A546 DAPI 8C2-siRNA-IMP-a2-a4 V2.00	0	31. siRNA-SC-10 PSPC1-A488 DAPI IMPa4-A546_k_TileScan_001 (Stage 11 of 49)	00-6xNuBhAo57fqxVau6t6s7e
65452.6	41658.5	-0.978977	um	Cell	2	Cell Center of Image Mass	0.000	1.000	1020	5	siRNA-SC-10 PSPC1-A488 IMPa4-A546 DAPI 8C2-siRNA-IMP-a2-a4 V2.00	0	31. siRNA-SC-10 PSPC1-A488 DAPI IMPa4-A546_k_TileScan_001 (Stage 11 of 49)	00-6xNuBhAo57fqxVau6t6s7e
65471.6	41660.1	-0.562512	um	Cell	2	Cell Center of Image Mass	0.000	1.000	1021	6	siRNA-SC-10 PSPC1-A488 IMPa4-A546 DAPI 8C2-siRNA-IMP-a2-a4 V2.00	0	31. siRNA-SC-10 PSPC1-A488 DAPI IMPa4-A546_k_TileScan_001 (Stage 11 of 49)	00-6xNuBhAo57fqxVau6t6s7e
65543.6	41599.1	-0.651888	um	Cell	2	Cell Center of Image Mass	0.000	1.000	1022	7	siRNA-SC-10 PSPC1-A488 IMPa4-A546 DAPI 8C2-siRNA-IMP-a2-a4 V2.00	0	31. siRNA-SC-10 PSPC1-A488 DAPI IMPa4-A546_k_TileScan_001 (Stage 11 of 49)	00-6xNuBhAo57fqxVau6t6s7e
65557	41599.2	-1.10548	um	Cell	2	Cell Center of Image Mass	0.000	1.000	1023	8	siRNA-SC-10 PSPC1-A488 IMPa4-A546 DAPI 8C2-siRNA-IMP-a2-a4 V2.00	0	31. siRNA-SC-10 PSPC1-A488 DAPI IMPa4-A546_k_TileScan_001 (Stage 11 of 49)	00-6xNuBhAo57fqxVau6t6s7e
65549.8	41615.1	-1.08135	um	Cell	2	Cell Center of Image Mass	0.000	1.000	1024	9	siRNA-SC-10 PSPC1-A488 IMPa4-A546 DAPI 8C2-siRNA-IMP-a2-a4 V2.00	0	31. siRNA-SC-10 PSPC1-A488 DAPI IMPa4-A546_k_TileScan_001 (Stage 11 of 49)	00-6xNuBhAo57fqxVau6t6s7e
65491.4	41607.1	-1.00862	um	Cell	2	Cell Center of Image Mass	0.000	1.000	1025	10	siRNA-SC-10 PSPC1-A488 IMPa4-A546 DAPI 8C2-siRNA-IMP-a2-a4 V2.00	0	31. siRNA-SC-10 PSPC1-A488 DAPI IMPa4-A546_k_TileScan_001 (Stage 11 of 49)	00-6xNuBhAo57fqxVau6t6s7e
65541.4	41635.8	-0.734923	um	Cell	2	Cell Center of Image Mass	0.000	1.000	1026	11	siRNA-SC-10 PSPC1-A488 IMPa4-A546 DAPI 8C2-siRNA-IMP-a2-a4 V2.00	0	31. siRNA-SC-10 PSPC1-A488 DAPI IMPa4-A546_k_TileScan_001 (Stage 11 of 49)	00-6xNuBhAo57fqxVau6t6s7e
65506.5	41632.7	-0.909622	um	Cell	2	Cell Center of Image Mass	0.000	1.000	1027	12	siRNA-SC-10 PSPC1-A488 IMPa4-A546 DAPI 8C2-siRNA-IMP-a2-a4 V2.00	0	31. siRNA-SC-10 PSPC1-A488 DAPI IMPa4-A546_k_TileScan_001 (Stage 11 of 49)	00-6xNuBhAo57fqxVau6t6s7e
65543.8	41654.5	-0.661038	um	Cell	2	Cell Center of Image Mass	0.000	1.000	1028	13	siRNA-SC-10 PSPC1-A488 IMPa4-A546 DAPI 8C2-siRNA-IMP-a2-a4 V2.00	0	31. siRNA-SC-10 PSPC1-A488 DAPI IMPa4-A546_k_TileScan_001 (Stage 11 of 49)	00-6xNuBhAo57fqxVau6t6s7e
65421.4	41704.8	-0.295787	um	Cell	2	Cell Center of Image Mass	0.000	1.000	1029	14	siRNA-SC-10 PSPC1-A488 IMPa4-A546 DAPI 8C2-siRNA-IMP-a2-a4 V2.00	0	31. siRNA-SC-10 PSPC1-A488 DAPI IMPa4-A546_k_TileScan_001 (Stage 11 of 49)	00-6xNuBhAo57fqxVau6t6s7e
65431.3	41668.4	-1.00224	um	Cell	2	Cell Center of Image Mass	0.000	1.000	1030	15	siRNA-SC-10 PSPC1-A488 IMPa4-A546 DAPI 8C2-siRNA-IMP-a2-a4 V2.00	0	31. siRNA-SC-10 PSPC1-A488 DAPI IMPa4-A546_k_TileScan_001 (Stage 11 of 49)	00-6xNuBhAo57fqxVau6t6s7e
65449.5	41683.1	-0.88076	um	Cell	2	Cell Center of Image Mass	0.000	1.000	1031	16	siRNA-SC-10 PSPC1-A488 IMPa4-A546 DAPI 8C2-siRNA-IMP-a2-a4 V2.00	0	31. siRNA-SC-10 PSPC1-A488 DAPI IMPa4-A546_k_TileScan_001 (Stage 11 of 49)	00-6xNuBhAo57fqxVau6t6s7e
65477.1	41704.5	-1.02588	um	Cell	2	Cell Center of Image Mass	0.000	1.000	1032	17	siRNA-SC-10 PSPC1-A488 IMPa4-A546 DAPI 8C2-siRNA-IMP-a2-a4 V2.00	0	31. siRNA-SC-10 PSPC1-A488 DAPI IMPa4-A546_k_TileScan_001 (Stage 11 of 49)	00-6xNuBhAo57fqxVau6t6s7e
65457	41710.9	-0.9012	um	Cell	2	Cell Center of Image Mass	0.000	1.000	1033	18	siRNA-SC-10 PSPC1-A488 IMPa4-A546 DAPI 8C2-siRNA-IMP-a2-a4 V2.00	0	31. siRNA-SC-10 PSPC1-A488 DAPI IMPa4-A546_k_TileScan_001 (Stage 11 of 49)	00-6xNuBhAo57fqxVau6t6s7e
65428.6	41718.6	-0.978905	um	Cell	2	Cell Center of Image Mass	0.000	1.000	1034	19	siRNA-SC-10 PSPC1-A488 IMPa4-A546 DAPI 8C2-siRNA-IMP-a2-a4 V2.00	0	31. siRNA-SC-10 PSPC1-A488 DAPI IMPa4-A546_k_TileScan_001 (Stage 11 of 49)	00-6xNuBhAo57fqxVau6t6s7e
65452.7	41736.6	-0.905563	um	Cell	2	Cell Center of Image Mass	0.000	1.000	1035	20	siRNA-SC-10 PSPC1-A488 IMPa4-A546 DAPI 8C2-siRNA-IMP-a2-a4 V2.00	0	31. siRNA-SC-10 PSPC1-A488 DAPI IMPa4-A546_k_TileScan_001 (Stage 11 of 49)	00-6xNuBhAo57fqxVau6t6s7e
65420.8	41690.5	-0.540798	um	Cell	2	Cell Center of Image Mass	0.000	1.000	1036	21	siRNA-SC-10 PSPC1-A488 IMPa4-A546 DAPI 8C2-siRNA-IMP-a2-a4 V2.00	0	31. siRNA-SC-10 PSPC1-A488 DAPI IMPa4-A546_k_TileScan_001 (Stage 11 of 49)	00-6xNuBhAo57fqxVau6t6s7e
65543.9	41678.8	-0.849922	um	Cell	2	Cell Center of Image Mass	0.000	1.000	1037	22	siRNA-SC-10 PSPC1-A488 IMPa4-A546 DAPI 8C2-siRNA-IMP-a2-a4 V2.00	0	31. siRNA-SC-10 PSPC1-A488 DAPI IMPa4-A546_k_TileScan_001 (Stage 11 of 49)	00-6xNuBhAo57fqxVau6t6s7e
65539.3	41726.2	-0.754604	um	Cell	2	Cell Center of Image Mass	0.000	1.000	1038	23	siRNA-SC-10 PSPC1-A488 IMPa4-A546 DAPI 8C2-siRNA-IMP-a2-a4 V2.00	0	31. siRNA-SC-10 PSPC1-A488 DAPI IMPa4-A546_k_TileScan_001 (Stage 11 of 49)	00-6xNuBhAo57fqxVau6t6s7e
65510.1	41667	-0.727898	um	Cell	2	Cell Center of Image Mass	0.000	1.000	1039	24	siRNA-SC-10 PSPC1-A488 IMPa4-A546 DAPI 8C2-siRNA-IMP-a2-a4 V2.00	0	31. siRNA-SC-10 PSPC1-A488 DAPI IMPa4-A546_k_TileScan_001 (Stage 11 of 49)	00-6xNuBhAo57fqxVau6t6s7e
65491.1	41679	-1.00468	um	Cell	2	Cell Center of Image Mass	0.000	1.000	1040	25	siRNA-SC-10 PSPC1-A488 IMPa4-A546 DAPI 8C2-siRNA-IMP-a2-a4 V2.00	0	31. siRNA-SC-10 PSPC1-A488 DAPI IMPa4-A546_k_TileScan_001 (Stage 11 of 49)	00-6xNuBhAo57fqxVau6t6s7e
65558	41695.9	-0.824386	um	Cell	2	Cell Center of Image Mass	0.000	1.000	1041	26	siRNA-SC-10 PSPC1-A488 IMPa4-A546 DAPI 8C2-siRNA-IMP-a2-a4 V2.00	0	31. siRNA-SC-10 PSPC1-A488 DAPI IMPa4-A546_k_TileScan_001 (Stage 11 of 49)	00-6xNuBhAo57fqxVau6t6s7e
65521.4	41702.4	-0.931351	um	Cell	2	Cell Center of Image Mass	0.000	1.000	1042	27	siRNA-SC-10 PSPC1-A488 IMPa4-A546 DAPI 8C2-siRNA-IMP-a2-a4 V2.00	0	31. siRNA-SC-10 PSPC1-A488 DAPI IMPa4-A546_k_TileScan_001 (Stage 11 of 49)	00-6xNuBhAo57fqxVau6t6s7e
65489	41716.7	-0.693106	um	Cell	2	Cell Center of Image Mass	0.000	1.000	1043	28	siRNA-SC-10 PSPC1-A488 IMPa4-A546 DAPI 8C2-siRNA-IMP-a2-a4 V2.00	0	31. siRNA-SC-10 PSPC1-A488 DAPI IMPa4-A546_k_TileScan_001 (Stage 11 of 49)	00-6xNuBhAo57fqxVau6t6s7e
65523.7	41716.9	-0.642403	um	Cell	2	Cell Center of Image Mass	0.000	1.000	1044	29	siRNA-SC-10 PSPC1-A488 IMPa4-A546 DAPI 8C2-siRNA-IMP-a2-a4 V2.00	0	31. siRNA-SC-10 PSPC1-A488 DAPI IMPa4-A546_k_TileScan_001 (Stage 11 of 49)	00-6xNuBhAo57fqxVau6t6s7e
65557.9	41735.1	-0.851614	um	Cell	2	Cell Center of Image Mass	0.000	1.000	1045	30	siRNA-SC-10 PSPC1-A488 IMPa4-A546 DAPI 8C2-siRNA-IMP-a2-a4 V2.00	0	31. siRNA-SC-10 PSPC1-A488 DAPI IMPa4-A546_k_TileScan_001 (Stage 11 of 49)	00-6xNuBhAo57fqxVau6t6s7e
65506.9	41693.7	-0.376858	um	Cell	2	Cell Center of Image Mass	0.000	1.000	1046	31	siRNA-SC-10 PSPC1-A488 IMPa4-A546 DAPI 8C2-siRNA-IMP-a2-a4 V2.00	0	31. siRNA-SC-10 PSPC1-A488 DAPI IMPa4-A546_k_TileScan_001 (Stage 11 of 49)	00-6xNuBhAo57fqxVau6t6s7e
65466.3	41648.2	0.0858099	um	Cell	2	Cell Center of Image Mass	0.000	1.000	1047	0	siRNA-SC-10 PSPC1-A488 IMPa4-A546 DAPI 8C2-siRNA-IMP-a2-a4 V2.00	0	31. siRNA-SC-10 PSPC1-A488 DAPI IMPa4-A546_l_TileScan_001 (Stage 12 of 49)	00-3ioe68Kk3QaiuDaRohSaCZ
65472.8	41598	0.0162608	um	Cell	2	Cell Center of Image Mass	0.000	1.000	1048	1	siRNA-SC-10 PSPC1-A488 IMPa4-A546 DAPI 8C2-siRNA-IMP-a2-a4 V2.00	0	31. siRNA-SC-10 PSPC1-A488 DAPI IMPa4-A546_l_TileScan_001 (Stage 12 of 49)	00-3ioe68Kk3QaiuDaRohSaCZ
65423.6	41601.2	-0.28979	um	Cell	2	Cell Center of Image Mass	0.000	1.000	1049	2	siRNA-SC-10 PSPC1-A488 IMPa4-A546 DAPI 8C2-siRNA-IMP-a2-a4 V2.00	0	31. siRNA-SC-10 PSPC1-A488 DAPI IMPa4-A546_l_TileScan_001 (Stage 12 of 49)	00-3ioe68Kk3QaiuDaRohSaCZ
65419.4	41615.3	0.168636	um	Cell	2	Cell Center of Image Mass	0.000	1.000	1050	3	siRNA-SC-10 PSPC1-A488 IMPa4-A546 DAPI 8C2-siRNA-IMP-a2-a4 V2.00	0	31. siRNA-SC-10 PSPC1-A488 DAPI IMPa4-A546_l_TileScan_001 (Stage 12 of 49)	00-3ioe68Kk3QaiuDaRohSaCZ
65441.5	41622.9	0.0846616	um	Cell	2	Cell Center of Image Mass	0.000	1.000	1051	4	siRNA-SC-10 PSPC1-A488 IMPa4-A546 DAPI 8C2-siRNA-IMP-a2-a4 V2.00	0	31. siRNA-SC-10 PSPC1-A488 DAPI IMPa4-A546_l_TileScan_001 (Stage 12 of 49)	00-3ioe68Kk3QaiuDaRohSaCZ
65433.3	41641.9	0.227956	um	Cell	2	Cell Center of Image Mass	0.000	1.000	1052	5	siRNA-SC-10 PSPC1-A488 IMPa4-A546 DAPI 8C2-siRNA-IMP-a2-a4 V2.00	0	31. siRNA-SC-10 PSPC1-A488 DAPI IMPa4-A546_l_TileScan_001 (Stage 12 of 49)	00-3ioe68Kk3QaiuDaRohSaCZ
65433.3	41666.7	0.0441486	um	Cell	2	Cell Center of Image Mass	0.000	1.000	1053	6	siRNA-SC-10 PSPC1-A488 IMPa4-A546 DAPI 8C2-siRNA-IMP-a2-a4 V2.00	0	31. siRNA-SC-10 PSPC1-A488 DAPI IMPa4-A546_l_TileScan_001 (Stage 12 of 49)	00-3ioe68Kk3QaiuDaRohSaCZ
65538.8	41645.9	-0.150202	um	Cell	2	Cell Center of Image Mass	0.000	1.000	1054	7	siRNA-SC-10 PSPC1-A488 IMPa4-A546 DAPI 8C2-siRNA-IMP-a2-a4 V2.00	0	31. siRNA-SC-10 PSPC1-A488 DAPI IMPa4-A546_l_TileScan_001 (Stage 12 of 49)	00-3ioe68Kk3QaiuDaRohSaCZ
65509.4	41600.6	-0.068662	um	Cell	2	Cell Center of Image Mass	0.000	1.000	1055	8	siRNA-SC-10 PSPC1-A488 IMPa4-A546 DAPI 8C2-siRNA-IMP-a2-a4 V2.00	0	31. siRNA-SC-10 PSPC1-A488 DAPI IMPa4-A546_l_TileScan_001 (Stage 12 of 49)	00-3ioe68Kk3QaiuDaRohSaCZ
65553.7	41607.5	-0.0272244	um	Cell	2	Cell Center of Image Mass	0.000	1.000	1056	9	siRNA-SC-10 PSPC1-A488 IMPa4-A546 DAPI 8C2-siRNA-IMP-a2-a4 V2.00	0	31. siRNA-SC-10 PSPC1-A488 DAPI IMPa4-A546_l_TileScan_001 (Stage 12 of 49)	00-3ioe68Kk3QaiuDaRohSaCZ
65512.2	41624.4	-0.0326055	um	Cell	2	Cell Center of Image Mass	0.000	1.000	1057	10	siRNA-SC-10 PSPC1-A488 IMPa4-A546 DAPI 8C2-siRNA-IMP-a2-a4 V2.00	0	31. siRNA-SC-10 PSPC1-A488 DAPI IMPa4-A546_l_TileScan_001 (Stage 12 of 49)	00-3ioe68Kk3QaiuDaRohSaCZ
65515.6	41663.6	-0.103625	um	Cell	2	Cell Center of Image Mass	0.000	1.000	1058	11	siRNA-SC-10 PSPC1-A488 IMPa4-A546 DAPI 8C2-siRNA-IMP-a2-a4 V2.00	0	31. siRNA-SC-10 PSPC1-A488 DAPI IMPa4-A546_l_TileScan_001 (Stage 12 of 49)	00-3ioe68Kk3QaiuDaRohSaCZ
65557.7	41662.6	-0.047541	um	Cell	2	Cell Center of Image Mass	0.000	1.000	1059	12	siRNA-SC-10 PSPC1-A488 IMPa4-A546 DAPI 8C2-siRNA-IMP-a2-a4 V2.00	0	31. siRNA-SC-10 PSPC1-A488 DAPI IMPa4-A546_l_TileScan_001 (Stage 12 of 49)	00-3ioe68Kk3QaiuDaRohSaCZ
65457.6	41675.8	-0.143865	um	Cell	2	Cell Center of Image Mass	0.000	1.000	1060	13	siRNA-SC-10 PSPC1-A488 IMPa4-A546 DAPI 8C2-siRNA-IMP-a2-a4 V2.00	0	31. siRNA-SC-10 PSPC1-A488 DAPI IMPa4-A546_l_TileScan_001 (Stage 12 of 49)	00-3ioe68Kk3QaiuDaRohSaCZ
65446.6	41695.7	-0.143763	um	Cell	2	Cell Center of Image Mass	0.000	1.000	1061	14	siRNA-SC-10 PSPC1-A488 IMPa4-A546 DAPI 8C2-siRNA-IMP-a2-a4 V2.00	0	31. siRNA-SC-10 PSPC1-A488 DAPI IMPa4-A546_l_TileScan_001 (Stage 12 of 49)	00-3ioe68Kk3QaiuDaRohSaCZ
65498.3	41682.2	-0.0283221	um	Cell	2	Cell Center of Image Mass	0.000	1.000	1062	15	siRNA-SC-10 PSPC1-A488 IMPa4-A546 DAPI 8C2-siRNA-IMP-a2-a4 V2.00	0	31. siRNA-SC-10 PSPC1-A488 DAPI IMPa4-A546_l_TileScan_001 (Stage 12 of 49)	00-3ioe68Kk3QaiuDaRohSaCZ
65421.3	41696.8	-0.0344346	um	Cell	2	Cell Center of Image Mass	0.000	1.000	1063	16	siRNA-SC-10 PSPC1-A488 IMPa4-A546 DAPI 8C2-siRNA-IMP-a2-a4 V2.00	0	31. siRNA-SC-10 PSPC1-A488 DAPI IMPa4-A546_l_TileScan_001 (Stage 12 of 49)	00-3ioe68Kk3QaiuDaRohSaCZ
65426.4	41713.6	0.28002	um	Cell	2	Cell Center of Image Mass	0.000	1.000	1064	17	siRNA-SC-10 PSPC1-A488 IMPa4-A546 DAPI 8C2-siRNA-IMP-a2-a4 V2.00	0	31. siRNA-SC-10 PSPC1-A488 DAPI IMPa4-A546_l_TileScan_001 (Stage 12 of 49)	00-3ioe68Kk3QaiuDaRohSaCZ
65480.9	41725.5	0.0833818	um	Cell	2	Cell Center of Image Mass	0.000	1.000	1065	18	siRNA-SC-10 PSPC1-A488 IMPa4-A546 DAPI 8C2-siRNA-IMP-a2-a4 V2.00	0	31. siRNA-SC-10 PSPC1-A488 DAPI IMPa4-A546_l_TileScan_001 (Stage 12 of 49)	00-3ioe68Kk3QaiuDaRohSaCZ
65425.6	41735	-0.0250901	um	Cell	2	Cell Center of Image Mass	0.000	1.000	1066	19	siRNA-SC-10 PSPC1-A488 IMPa4-A546 DAPI 8C2-siRNA-IMP-a2-a4 V2.00	0	31. siRNA-SC-10 PSPC1-A488 DAPI IMPa4-A546_l_TileScan_001 (Stage 12 of 49)	00-3ioe68Kk3QaiuDaRohSaCZ
65450	41708.5	0.166797	um	Cell	2	Cell Center of Image Mass	0.000	1.000	1067	20	siRNA-SC-10 PSPC1-A488 IMPa4-A546 DAPI 8C2-siRNA-IMP-a2-a4 V2.00	0	31. siRNA-SC-10 PSPC1-A488 DAPI IMPa4-A546_l_TileScan_001 (Stage 12 of 49)	00-3ioe68Kk3QaiuDaRohSaCZ
65547.2	41684.8	0.0512578	um	Cell	2	Cell Center of Image Mass	0.000	1.000	1068	21	siRNA-SC-10 PSPC1-A488 IMPa4-A546 DAPI 8C2-siRNA-IMP-a2-a4 V2.00	0	31. siRNA-SC-10 PSPC1-A488 DAPI IMPa4-A546_l_TileScan_001 (Stage 12 of 49)	00-3ioe68Kk3QaiuDaRohSaCZ
65514.6	41706.6	0.0865409	um	Cell	2	Cell Center of Image Mass	0.000	1.000	1069	22	siRNA-SC-10 PSPC1-A488 IMPa4-A546 DAPI 8C2-siRNA-IMP-a2-a4 V2.00	0	31. siRNA-SC-10 PSPC1-A488 DAPI IMPa4-A546_l_TileScan_001 (Stage 12 of 49)	00-3ioe68Kk3QaiuDaRohSaCZ
65542	41733	0.0180032	um	Cell	2	Cell Center of Image Mass	0.000	1.000	1070	23	siRNA-SC-10 PSPC1-A488 IMPa4-A546 DAPI 8C2-siRNA-IMP-a2-a4 V2.00	0	31. siRNA-SC-10 PSPC1-A488 DAPI IMPa4-A546_l_TileScan_001 (Stage 12 of 49)	00-3ioe68Kk3QaiuDaRohSaCZ
65553.5	41713.7	0.0924274	um	Cell	2	Cell Center of Image Mass	0.000	1.000	1071	24	siRNA-SC-10 PSPC1-A488 IMPa4-A546 DAPI 8C2-siRNA-IMP-a2-a4 V2.00	0	31. siRNA-SC-10 PSPC1-A488 DAPI IMPa4-A546_l_TileScan_001 (Stage 12 of 49)	00-3ioe68Kk3QaiuDaRohSaCZ
65446.6	41599.3	-0.386428	um	Cell	2	Cell Center of Image Mass	0.000	1.000	1072	0	siRNA-SC-10 PSPC1-A488 IMPa4-A546 DAPI 8C2-siRNA-IMP-a2-a4 V2.00	0	31. siRNA-SC-10 PSPC1-A488 DAPI IMPa4-A546_m_TileScan_001 (Stage 13 of 49)	00-dNx7yQQ9i9EEjamJgDB46C
65473.1	41600.5	-0.501152	um	Cell	2	Cell Center of Image Mass	0.000	1.000	1073	1	siRNA-SC-10 PSPC1-A488 IMPa4-A546 DAPI 8C2-siRNA-IMP-a2-a4 V2.00	0	31. siRNA-SC-10 PSPC1-A488 DAPI IMPa4-A546_m_TileScan_001 (Stage 13 of 49)	00-dNx7yQQ9i9EEjamJgDB46C
65420.4	41606.8	-0.602392	um	Cell	2	Cell Center of Image Mass	0.000	1.000	1074	2	siRNA-SC-10 PSPC1-A488 IMPa4-A546 DAPI 8C2-siRNA-IMP-a2-a4 V2.00	0	31. siRNA-SC-10 PSPC1-A488 DAPI IMPa4-A546_m_TileScan_001 (Stage 13 of 49)	00-dNx7yQQ9i9EEjamJgDB46C
65480	41621.8	-0.459835	um	Cell	2	Cell Center of Image Mass	0.000	1.000	1075	3	siRNA-SC-10 PSPC1-A488 IMPa4-A546 DAPI 8C2-siRNA-IMP-a2-a4 V2.00	0	31. siRNA-SC-10 PSPC1-A488 DAPI IMPa4-A546_m_TileScan_001 (Stage 13 of 49)	00-dNx7yQQ9i9EEjamJgDB46C
65445.2	41621.5	-0.581936	um	Cell	2	Cell Center of Image Mass	0.000	1.000	1076	4	siRNA-SC-10 PSPC1-A488 IMPa4-A546 DAPI 8C2-siRNA-IMP-a2-a4 V2.00	0	31. siRNA-SC-10 PSPC1-A488 DAPI IMPa4-A546_m_TileScan_001 (Stage 13 of 49)	00-dNx7yQQ9i9EEjamJgDB46C
65478.1	41643	-0.4628	um	Cell	2	Cell Center of Image Mass	0.000	1.000	1077	5	siRNA-SC-10 PSPC1-A488 IMPa4-A546 DAPI 8C2-siRNA-IMP-a2-a4 V2.00	0	31. siRNA-SC-10 PSPC1-A488 DAPI IMPa4-A546_m_TileScan_001 (Stage 13 of 49)	00-dNx7yQQ9i9EEjamJgDB46C
65421.9	41663.4	-0.463261	um	Cell	2	Cell Center of Image Mass	0.000	1.000	1078	6	siRNA-SC-10 PSPC1-A488 IMPa4-A546 DAPI 8C2-siRNA-IMP-a2-a4 V2.00	0	31. siRNA-SC-10 PSPC1-A488 DAPI IMPa4-A546_m_TileScan_001 (Stage 13 of 49)	00-dNx7yQQ9i9EEjamJgDB46C
65472.7	41662.9	-0.42377	um	Cell	2	Cell Center of Image Mass	0.000	1.000	1079	7	siRNA-SC-10 PSPC1-A488 IMPa4-A546 DAPI 8C2-siRNA-IMP-a2-a4 V2.00	0	31. siRNA-SC-10 PSPC1-A488 DAPI IMPa4-A546_m_TileScan_001 (Stage 13 of 49)	00-dNx7yQQ9i9EEjamJgDB46C
65517	41667.5	-0.701893	um	Cell	2	Cell Center of Image Mass	0.000	1.000	1080	8	siRNA-SC-10 PSPC1-A488 IMPa4-A546 DAPI 8C2-siRNA-IMP-a2-a4 V2.00	0	31. siRNA-SC-10 PSPC1-A488 DAPI IMPa4-A546_m_TileScan_001 (Stage 13 of 49)	00-dNx7yQQ9i9EEjamJgDB46C
65513.4	41600.5	-0.431404	um	Cell	2	Cell Center of Image Mass	0.000	1.000	1081	9	siRNA-SC-10 PSPC1-A488 IMPa4-A546 DAPI 8C2-siRNA-IMP-a2-a4 V2.00	0	31. siRNA-SC-10 PSPC1-A488 DAPI IMPa4-A546_m_TileScan_001 (Stage 13 of 49)	00-dNx7yQQ9i9EEjamJgDB46C
65558.3	41607.8	-0.19125	um	Cell	2	Cell Center of Image Mass	0.000	1.000	1082	10	siRNA-SC-10 PSPC1-A488 IMPa4-A546 DAPI 8C2-siRNA-IMP-a2-a4 V2.00	0	31. siRNA-SC-10 PSPC1-A488 DAPI IMPa4-A546_m_TileScan_001 (Stage 13 of 49)	00-dNx7yQQ9i9EEjamJgDB46C
65526.2	41607	-0.273666	um	Cell	2	Cell Center of Image Mass	0.000	1.000	1083	11	siRNA-SC-10 PSPC1-A488 IMPa4-A546 DAPI 8C2-siRNA-IMP-a2-a4 V2.00	0	31. siRNA-SC-10 PSPC1-A488 DAPI IMPa4-A546_m_TileScan_001 (Stage 13 of 49)	00-dNx7yQQ9i9EEjamJgDB46C
65552	41618.7	-0.392432	um	Cell	2	Cell Center of Image Mass	0.000	1.000	1084	12	siRNA-SC-10 PSPC1-A488 IMPa4-A546 DAPI 8C2-siRNA-IMP-a2-a4 V2.00	0	31. siRNA-SC-10 PSPC1-A488 DAPI IMPa4-A546_m_TileScan_001 (Stage 13 of 49)	00-dNx7yQQ9i9EEjamJgDB46C
65525.7	41639.9	-0.335364	um	Cell	2	Cell Center of Image Mass	0.000	1.000	1085	13	siRNA-SC-10 PSPC1-A488 IMPa4-A546 DAPI 8C2-siRNA-IMP-a2-a4 V2.00	0	31. siRNA-SC-10 PSPC1-A488 DAPI IMPa4-A546_m_TileScan_001 (Stage 13 of 49)	00-dNx7yQQ9i9EEjamJgDB46C
65555.2	41643.7	-0.573961	um	Cell	2	Cell Center of Image Mass	0.000	1.000	1086	14	siRNA-SC-10 PSPC1-A488 IMPa4-A546 DAPI 8C2-siRNA-IMP-a2-a4 V2.00	0	31. siRNA-SC-10 PSPC1-A488 DAPI IMPa4-A546_m_TileScan_001 (Stage 13 of 49)	00-dNx7yQQ9i9EEjamJgDB46C
65553.7	41664.4	-0.390939	um	Cell	2	Cell Center of Image Mass	0.000	1.000	1087	15	siRNA-SC-10 PSPC1-A488 IMPa4-A546 DAPI 8C2-siRNA-IMP-a2-a4 V2.00	0	31. siRNA-SC-10 PSPC1-A488 DAPI IMPa4-A546_m_TileScan_001 (Stage 13 of 49)	00-dNx7yQQ9i9EEjamJgDB46C
65444.2	41687.5	-0.696542	um	Cell	2	Cell Center of Image Mass	0.000	1.000	1088	16	siRNA-SC-10 PSPC1-A488 IMPa4-A546 DAPI 8C2-siRNA-IMP-a2-a4 V2.00	0	31. siRNA-SC-10 PSPC1-A488 DAPI IMPa4-A546_m_TileScan_001 (Stage 13 of 49)	00-dNx7yQQ9i9EEjamJgDB46C
65455.8	41700.8	-0.516878	um	Cell	2	Cell Center of Image Mass	0.000	1.000	1089	17	siRNA-SC-10 PSPC1-A488 IMPa4-A546 DAPI 8C2-siRNA-IMP-a2-a4 V2.00	0	31. siRNA-SC-10 PSPC1-A488 DAPI IMPa4-A546_m_TileScan_001 (Stage 13 of 49)	00-dNx7yQQ9i9EEjamJgDB46C
65456.2	41723.5	-0.56155	um	Cell	2	Cell Center of Image Mass	0.000	1.000	1090	18	siRNA-SC-10 PSPC1-A488 IMPa4-A546 DAPI 8C2-siRNA-IMP-a2-a4 V2.00	0	31. siRNA-SC-10 PSPC1-A488 DAPI IMPa4-A546_m_TileScan_001 (Stage 13 of 49)	00-dNx7yQQ9i9EEjamJgDB46C
65420.2	41734	0.0907528	um	Cell	2	Cell Center of Image Mass	0.000	1.000	1091	19	siRNA-SC-10 PSPC1-A488 IMPa4-A546 DAPI 8C2-siRNA-IMP-a2-a4 V2.00	0	31. siRNA-SC-10 PSPC1-A488 DAPI IMPa4-A546_m_TileScan_001 (Stage 13 of 49)	00-dNx7yQQ9i9EEjamJgDB46C
65484	41738.2	-0.00534137	um	Cell	2	Cell Center of Image Mass	0.000	1.000	1092	20	siRNA-SC-10 PSPC1-A488 IMPa4-A546 DAPI 8C2-siRNA-IMP-a2-a4 V2.00	0	31. siRNA-SC-10 PSPC1-A488 DAPI IMPa4-A546_m_TileScan_001 (Stage 13 of 49)	00-dNx7yQQ9i9EEjamJgDB46C
65481.7	41680.8	-0.487517	um	Cell	2	Cell Center of Image Mass	0.000	1.000	1093	21	siRNA-SC-10 PSPC1-A488 IMPa4-A546 DAPI 8C2-siRNA-IMP-a2-a4 V2.00	0	31. siRNA-SC-10 PSPC1-A488 DAPI IMPa4-A546_m_TileScan_001 (Stage 13 of 49)	00-dNx7yQQ9i9EEjamJgDB46C
65420	41684.3	-0.248492	um	Cell	2	Cell Center of Image Mass	0.000	1.000	1094	22	siRNA-SC-10 PSPC1-A488 IMPa4-A546 DAPI 8C2-siRNA-IMP-a2-a4 V2.00	0	31. siRNA-SC-10 PSPC1-A488 DAPI IMPa4-A546_m_TileScan_001 (Stage 13 of 49)	00-dNx7yQQ9i9EEjamJgDB46C
65481.2	41704.8	-0.596804	um	Cell	2	Cell Center of Image Mass	0.000	1.000	1095	23	siRNA-SC-10 PSPC1-A488 IMPa4-A546 DAPI 8C2-siRNA-IMP-a2-a4 V2.00	0	31. siRNA-SC-10 PSPC1-A488 DAPI IMPa4-A546_m_TileScan_001 (Stage 13 of 49)	00-dNx7yQQ9i9EEjamJgDB46C
65433.5	41738.7	-0.146087	um	Cell	2	Cell Center of Image Mass	0.000	1.000	1096	24	siRNA-SC-10 PSPC1-A488 IMPa4-A546 DAPI 8C2-siRNA-IMP-a2-a4 V2.00	0	31. siRNA-SC-10 PSPC1-A488 DAPI IMPa4-A546_m_TileScan_001 (Stage 13 of 49)	00-dNx7yQQ9i9EEjamJgDB46C
65421.2	41717.6	-0.356408	um	Cell	2	Cell Center of Image Mass	0.000	1.000	1097	25	siRNA-SC-10 PSPC1-A488 IMPa4-A546 DAPI 8C2-siRNA-IMP-a2-a4 V2.00	0	31. siRNA-SC-10 PSPC1-A488 DAPI IMPa4-A546_m_TileScan_001 (Stage 13 of 49)	00-dNx7yQQ9i9EEjamJgDB46C
65535.2	41693.6	-0.596084	um	Cell	2	Cell Center of Image Mass	0.000	1.000	1098	26	siRNA-SC-10 PSPC1-A488 IMPa4-A546 DAPI 8C2-siRNA-IMP-a2-a4 V2.00	0	31. siRNA-SC-10 PSPC1-A488 DAPI IMPa4-A546_m_TileScan_001 (Stage 13 of 49)	00-dNx7yQQ9i9EEjamJgDB46C
65508.8	41695.5	-0.671872	um	Cell	2	Cell Center of Image Mass	0.000	1.000	1099	27	siRNA-SC-10 PSPC1-A488 IMPa4-A546 DAPI 8C2-siRNA-IMP-a2-a4 V2.00	0	31. siRNA-SC-10 PSPC1-A488 DAPI IMPa4-A546_m_TileScan_001 (Stage 13 of 49)	00-dNx7yQQ9i9EEjamJgDB46C
65498.7	41725.9	-0.601204	um	Cell	2	Cell Center of Image Mass	0.000	1.000	1100	28	siRNA-SC-10 PSPC1-A488 IMPa4-A546 DAPI 8C2-siRNA-IMP-a2-a4 V2.00	0	31. siRNA-SC-10 PSPC1-A488 DAPI IMPa4-A546_m_TileScan_001 (Stage 13 of 49)	00-dNx7yQQ9i9EEjamJgDB46C
65531.9	41737.4	-0.213576	um	Cell	2	Cell Center of Image Mass	0.000	1.000	1101	29	siRNA-SC-10 PSPC1-A488 IMPa4-A546 DAPI 8C2-siRNA-IMP-a2-a4 V2.00	0	31. siRNA-SC-10 PSPC1-A488 DAPI IMPa4-A546_m_TileScan_001 (Stage 13 of 49)	00-dNx7yQQ9i9EEjamJgDB46C
65520.9	41681.8	-0.510973	um	Cell	2	Cell Center of Image Mass	0.000	1.000	1102	30	siRNA-SC-10 PSPC1-A488 IMPa4-A546 DAPI 8C2-siRNA-IMP-a2-a4 V2.00	0	31. siRNA-SC-10 PSPC1-A488 DAPI IMPa4-A546_m_TileScan_001 (Stage 13 of 49)	00-dNx7yQQ9i9EEjamJgDB46C
65550.1	41681.5	-0.558428	um	Cell	2	Cell Center of Image Mass	0.000	1.000	1103	31	siRNA-SC-10 PSPC1-A488 IMPa4-A546 DAPI 8C2-siRNA-IMP-a2-a4 V2.00	0	31. siRNA-SC-10 PSPC1-A488 DAPI IMPa4-A546_m_TileScan_001 (Stage 13 of 49)	00-dNx7yQQ9i9EEjamJgDB46C
65503.5	41714.1	-0.31669	um	Cell	2	Cell Center of Image Mass	0.000	1.000	1104	32	siRNA-SC-10 PSPC1-A488 IMPa4-A546 DAPI 8C2-siRNA-IMP-a2-a4 V2.00	0	31. siRNA-SC-10 PSPC1-A488 DAPI IMPa4-A546_m_TileScan_001 (Stage 13 of 49)	00-dNx7yQQ9i9EEjamJgDB46C
65530.5	41714.9	-0.304009	um	Cell	2	Cell Center of Image Mass	0.000	1.000	1105	33	siRNA-SC-10 PSPC1-A488 IMPa4-A546 DAPI 8C2-siRNA-IMP-a2-a4 V2.00	0	31. siRNA-SC-10 PSPC1-A488 DAPI IMPa4-A546_m_TileScan_001 (Stage 13 of 49)	00-dNx7yQQ9i9EEjamJgDB46C
65553.5	41724.9	-0.563048	um	Cell	2	Cell Center of Image Mass	0.000	1.000	1106	34	siRNA-SC-10 PSPC1-A488 IMPa4-A546 DAPI 8C2-siRNA-IMP-a2-a4 V2.00	0	31. siRNA-SC-10 PSPC1-A488 DAPI IMPa4-A546_m_TileScan_001 (Stage 13 of 49)	00-dNx7yQQ9i9EEjamJgDB46C
65423.5	41610.7	0.136675	um	Cell	2	Cell Center of Image Mass	0.000	1.000	1107	0	siRNA-SC-10 PSPC1-A488 IMPa4-A546 DAPI 8C2-siRNA-IMP-a2-a4 V2.00	0	31. siRNA-SC-10 PSPC1-A488 DAPI IMPa4-A546_n_TileScan_001 (Stage 14 of 49)	00-YP3JiBHLjoBvuKtByBK2bK
65469	41624.1	0.198062	um	Cell	2	Cell Center of Image Mass	0.000	1.000	1108	1	siRNA-SC-10 PSPC1-A488 IMPa4-A546 DAPI 8C2-siRNA-IMP-a2-a4 V2.00	0	31. siRNA-SC-10 PSPC1-A488 DAPI IMPa4-A546_n_TileScan_001 (Stage 14 of 49)	00-YP3JiBHLjoBvuKtByBK2bK
65457.4	41623.4	0.300336	um	Cell	2	Cell Center of Image Mass	0.000	1.000	1109	2	siRNA-SC-10 PSPC1-A488 IMPa4-A546 DAPI 8C2-siRNA-IMP-a2-a4 V2.00	0	31. siRNA-SC-10 PSPC1-A488 DAPI IMPa4-A546_n_TileScan_001 (Stage 14 of 49)	00-YP3JiBHLjoBvuKtByBK2bK
65446.6	41638.1	0.806282	um	Cell	2	Cell Center of Image Mass	0.000	1.000	1110	3	siRNA-SC-10 PSPC1-A488 IMPa4-A546 DAPI 8C2-siRNA-IMP-a2-a4 V2.00	0	31. siRNA-SC-10 PSPC1-A488 DAPI IMPa4-A546_n_TileScan_001 (Stage 14 of 49)	00-YP3JiBHLjoBvuKtByBK2bK
65475.7	41654.5	0.185601	um	Cell	2	Cell Center of Image Mass	0.000	1.000	1111	4	siRNA-SC-10 PSPC1-A488 IMPa4-A546 DAPI 8C2-siRNA-IMP-a2-a4 V2.00	0	31. siRNA-SC-10 PSPC1-A488 DAPI IMPa4-A546_n_TileScan_001 (Stage 14 of 49)	00-YP3JiBHLjoBvuKtByBK2bK
65472.9	41598.2	0.270684	um	Cell	2	Cell Center of Image Mass	0.000	1.000	1112	5	siRNA-SC-10 PSPC1-A488 IMPa4-A546 DAPI 8C2-siRNA-IMP-a2-a4 V2.00	0	31. siRNA-SC-10 PSPC1-A488 DAPI IMPa4-A546_n_TileScan_001 (Stage 14 of 49)	00-YP3JiBHLjoBvuKtByBK2bK
65442.4	41603.3	0.0707366	um	Cell	2	Cell Center of Image Mass	0.000	1.000	1113	6	siRNA-SC-10 PSPC1-A488 IMPa4-A546 DAPI 8C2-siRNA-IMP-a2-a4 V2.00	0	31. siRNA-SC-10 PSPC1-A488 DAPI IMPa4-A546_n_TileScan_001 (Stage 14 of 49)	00-YP3JiBHLjoBvuKtByBK2bK
65417.8	41623.5	0.455295	um	Cell	2	Cell Center of Image Mass	0.000	1.000	1114	7	siRNA-SC-10 PSPC1-A488 IMPa4-A546 DAPI 8C2-siRNA-IMP-a2-a4 V2.00	0	31. siRNA-SC-10 PSPC1-A488 DAPI IMPa4-A546_n_TileScan_001 (Stage 14 of 49)	00-YP3JiBHLjoBvuKtByBK2bK
65419.8	41645.5	0.229203	um	Cell	2	Cell Center of Image Mass	0.000	1.000	1115	8	siRNA-SC-10 PSPC1-A488 IMPa4-A546 DAPI 8C2-siRNA-IMP-a2-a4 V2.00	0	31. siRNA-SC-10 PSPC1-A488 DAPI IMPa4-A546_n_TileScan_001 (Stage 14 of 49)	00-YP3JiBHLjoBvuKtByBK2bK
65418.9	41666.5	0.212199	um	Cell	2	Cell Center of Image Mass	0.000	1.000	1116	9	siRNA-SC-10 PSPC1-A488 IMPa4-A546 DAPI 8C2-siRNA-IMP-a2-a4 V2.00	0	31. siRNA-SC-10 PSPC1-A488 DAPI IMPa4-A546_n_TileScan_001 (Stage 14 of 49)	00-YP3JiBHLjoBvuKtByBK2bK
65554.1	41605.6	0.929993	um	Cell	2	Cell Center of Image Mass	0.000	1.000	1117	10	siRNA-SC-10 PSPC1-A488 IMPa4-A546 DAPI 8C2-siRNA-IMP-a2-a4 V2.00	0	31. siRNA-SC-10 PSPC1-A488 DAPI IMPa4-A546_n_TileScan_001 (Stage 14 of 49)	00-YP3JiBHLjoBvuKtByBK2bK
65559.1	41629.9	0.520392	um	Cell	2	Cell Center of Image Mass	0.000	1.000	1118	11	siRNA-SC-10 PSPC1-A488 IMPa4-A546 DAPI 8C2-siRNA-IMP-a2-a4 V2.00	0	31. siRNA-SC-10 PSPC1-A488 DAPI IMPa4-A546_n_TileScan_001 (Stage 14 of 49)	00-YP3JiBHLjoBvuKtByBK2bK
65495.7	41636.8	0.14658	um	Cell	2	Cell Center of Image Mass	0.000	1.000	1119	12	siRNA-SC-10 PSPC1-A488 IMPa4-A546 DAPI 8C2-siRNA-IMP-a2-a4 V2.00	0	31. siRNA-SC-10 PSPC1-A488 DAPI IMPa4-A546_n_TileScan_001 (Stage 14 of 49)	00-YP3JiBHLjoBvuKtByBK2bK
65525.8	41637.7	0.23356	um	Cell	2	Cell Center of Image Mass	0.000	1.000	1120	13	siRNA-SC-10 PSPC1-A488 IMPa4-A546 DAPI 8C2-siRNA-IMP-a2-a4 V2.00	0	31. siRNA-SC-10 PSPC1-A488 DAPI IMPa4-A546_n_TileScan_001 (Stage 14 of 49)	00-YP3JiBHLjoBvuKtByBK2bK
65508.1	41598.2	0.342098	um	Cell	2	Cell Center of Image Mass	0.000	1.000	1121	14	siRNA-SC-10 PSPC1-A488 IMPa4-A546 DAPI 8C2-siRNA-IMP-a2-a4 V2.00	0	31. siRNA-SC-10 PSPC1-A488 DAPI IMPa4-A546_n_TileScan_001 (Stage 14 of 49)	00-YP3JiBHLjoBvuKtByBK2bK
65541.6	41597.2	0.877239	um	Cell	2	Cell Center of Image Mass	0.000	1.000	1122	15	siRNA-SC-10 PSPC1-A488 IMPa4-A546 DAPI 8C2-siRNA-IMP-a2-a4 V2.00	0	31. siRNA-SC-10 PSPC1-A488 DAPI IMPa4-A546_n_TileScan_001 (Stage 14 of 49)	00-YP3JiBHLjoBvuKtByBK2bK
65539.4	41615.3	0.305134	um	Cell	2	Cell Center of Image Mass	0.000	1.000	1123	16	siRNA-SC-10 PSPC1-A488 IMPa4-A546 DAPI 8C2-siRNA-IMP-a2-a4 V2.00	0	31. siRNA-SC-10 PSPC1-A488 DAPI IMPa4-A546_n_TileScan_001 (Stage 14 of 49)	00-YP3JiBHLjoBvuKtByBK2bK
65498.8	41616.5	0.261335	um	Cell	2	Cell Center of Image Mass	0.000	1.000	1124	17	siRNA-SC-10 PSPC1-A488 IMPa4-A546 DAPI 8C2-siRNA-IMP-a2-a4 V2.00	0	31. siRNA-SC-10 PSPC1-A488 DAPI IMPa4-A546_n_TileScan_001 (Stage 14 of 49)	00-YP3JiBHLjoBvuKtByBK2bK
65546.8	41661.1	0.263104	um	Cell	2	Cell Center of Image Mass	0.000	1.000	1125	18	siRNA-SC-10 PSPC1-A488 IMPa4-A546 DAPI 8C2-siRNA-IMP-a2-a4 V2.00	0	31. siRNA-SC-10 PSPC1-A488 DAPI IMPa4-A546_n_TileScan_001 (Stage 14 of 49)	00-YP3JiBHLjoBvuKtByBK2bK
65420.5	41699.7	0.893889	um	Cell	2	Cell Center of Image Mass	0.000	1.000	1126	19	siRNA-SC-10 PSPC1-A488 IMPa4-A546 DAPI 8C2-siRNA-IMP-a2-a4 V2.00	0	31. siRNA-SC-10 PSPC1-A488 DAPI IMPa4-A546_n_TileScan_001 (Stage 14 of 49)	00-YP3JiBHLjoBvuKtByBK2bK
65432.6	41719.8	0.246852	um	Cell	2	Cell Center of Image Mass	0.000	1.000	1127	20	siRNA-SC-10 PSPC1-A488 IMPa4-A546 DAPI 8C2-siRNA-IMP-a2-a4 V2.00	0	31. siRNA-SC-10 PSPC1-A488 DAPI IMPa4-A546_n_TileScan_001 (Stage 14 of 49)	00-YP3JiBHLjoBvuKtByBK2bK
65417.6	41726.6	0.428945	um	Cell	2	Cell Center of Image Mass	0.000	1.000	1128	21	siRNA-SC-10 PSPC1-A488 IMPa4-A546 DAPI 8C2-siRNA-IMP-a2-a4 V2.00	0	31. siRNA-SC-10 PSPC1-A488 DAPI IMPa4-A546_n_TileScan_001 (Stage 14 of 49)	00-YP3JiBHLjoBvuKtByBK2bK
65457	41737.5	0.649508	um	Cell	2	Cell Center of Image Mass	0.000	1.000	1129	22	siRNA-SC-10 PSPC1-A488 IMPa4-A546 DAPI 8C2-siRNA-IMP-a2-a4 V2.00	0	31. siRNA-SC-10 PSPC1-A488 DAPI IMPa4-A546_n_TileScan_001 (Stage 14 of 49)	00-YP3JiBHLjoBvuKtByBK2bK
65441.6	41670	0.311238	um	Cell	2	Cell Center of Image Mass	0.000	1.000	1130	23	siRNA-SC-10 PSPC1-A488 IMPa4-A546 DAPI 8C2-siRNA-IMP-a2-a4 V2.00	0	31. siRNA-SC-10 PSPC1-A488 DAPI IMPa4-A546_n_TileScan_001 (Stage 14 of 49)	00-YP3JiBHLjoBvuKtByBK2bK
65468.3	41682.3	0.327981	um	Cell	2	Cell Center of Image Mass	0.000	1.000	1131	24	siRNA-SC-10 PSPC1-A488 IMPa4-A546 DAPI 8C2-siRNA-IMP-a2-a4 V2.00	0	31. siRNA-SC-10 PSPC1-A488 DAPI IMPa4-A546_n_TileScan_001 (Stage 14 of 49)	00-YP3JiBHLjoBvuKtByBK2bK
65418.9	41685.3	0.615338	um	Cell	2	Cell Center of Image Mass	0.000	1.000	1132	25	siRNA-SC-10 PSPC1-A488 IMPa4-A546 DAPI 8C2-siRNA-IMP-a2-a4 V2.00	0	31. siRNA-SC-10 PSPC1-A488 DAPI IMPa4-A546_n_TileScan_001 (Stage 14 of 49)	00-YP3JiBHLjoBvuKtByBK2bK
65482.6	41717.1	0.295361	um	Cell	2	Cell Center of Image Mass	0.000	1.000	1133	26	siRNA-SC-10 PSPC1-A488 IMPa4-A546 DAPI 8C2-siRNA-IMP-a2-a4 V2.00	0	31. siRNA-SC-10 PSPC1-A488 DAPI IMPa4-A546_n_TileScan_001 (Stage 14 of 49)	00-YP3JiBHLjoBvuKtByBK2bK
65495.1	41696.9	0.111495	um	Cell	2	Cell Center of Image Mass	0.000	1.000	1134	27	siRNA-SC-10 PSPC1-A488 IMPa4-A546 DAPI 8C2-siRNA-IMP-a2-a4 V2.00	0	31. siRNA-SC-10 PSPC1-A488 DAPI IMPa4-A546_n_TileScan_001 (Stage 14 of 49)	00-YP3JiBHLjoBvuKtByBK2bK
65549.9	41721.7	0.352915	um	Cell	2	Cell Center of Image Mass	0.000	1.000	1135	28	siRNA-SC-10 PSPC1-A488 IMPa4-A546 DAPI 8C2-siRNA-IMP-a2-a4 V2.00	0	31. siRNA-SC-10 PSPC1-A488 DAPI IMPa4-A546_n_TileScan_001 (Stage 14 of 49)	00-YP3JiBHLjoBvuKtByBK2bK
65508.3	41731.9	0.442565	um	Cell	2	Cell Center of Image Mass	0.000	1.000	1136	29	siRNA-SC-10 PSPC1-A488 IMPa4-A546 DAPI 8C2-siRNA-IMP-a2-a4 V2.00	0	31. siRNA-SC-10 PSPC1-A488 DAPI IMPa4-A546_n_TileScan_001 (Stage 14 of 49)	00-YP3JiBHLjoBvuKtByBK2bK
65556.3	41668.5	0.480727	um	Cell	2	Cell Center of Image Mass	0.000	1.000	1137	30	siRNA-SC-10 PSPC1-A488 IMPa4-A546 DAPI 8C2-siRNA-IMP-a2-a4 V2.00	0	31. siRNA-SC-10 PSPC1-A488 DAPI IMPa4-A546_n_TileScan_001 (Stage 14 of 49)	00-YP3JiBHLjoBvuKtByBK2bK
65536.4	41732	1.35494	um	Cell	2	Cell Center of Image Mass	0.000	1.000	1138	31	siRNA-SC-10 PSPC1-A488 IMPa4-A546 DAPI 8C2-siRNA-IMP-a2-a4 V2.00	0	31. siRNA-SC-10 PSPC1-A488 DAPI IMPa4-A546_n_TileScan_001 (Stage 14 of 49)	00-YP3JiBHLjoBvuKtByBK2bK
65426.4	41603.9	-0.300765	um	Cell	2	Cell Center of Image Mass	0.000	1.000	1139	0	siRNA-SC-10 PSPC1-A488 IMPa4-A546 DAPI 8C2-siRNA-IMP-a2-a4 V2.00	0	31. siRNA-SC-10 PSPC1-A488 DAPI IMPa4-A546_o_TileScan_001 (Stage 15 of 49)	00-krRFspFjPpQKrX9zoc6Yx9
65446.6	41624	-0.337866	um	Cell	2	Cell Center of Image Mass	0.000	1.000	1140	1	siRNA-SC-10 PSPC1-A488 IMPa4-A546 DAPI 8C2-siRNA-IMP-a2-a4 V2.00	0	31. siRNA-SC-10 PSPC1-A488 DAPI IMPa4-A546_o_TileScan_001 (Stage 15 of 49)	00-krRFspFjPpQKrX9zoc6Yx9
65485	41630.6	-0.209196	um	Cell	2	Cell Center of Image Mass	0.000	1.000	1141	2	siRNA-SC-10 PSPC1-A488 IMPa4-A546 DAPI 8C2-siRNA-IMP-a2-a4 V2.00	0	31. siRNA-SC-10 PSPC1-A488 DAPI IMPa4-A546_o_TileScan_001 (Stage 15 of 49)	00-krRFspFjPpQKrX9zoc6Yx9
65428.1	41639.3	-0.603169	um	Cell	2	Cell Center of Image Mass	0.000	1.000	1142	3	siRNA-SC-10 PSPC1-A488 IMPa4-A546 DAPI 8C2-siRNA-IMP-a2-a4 V2.00	0	31. siRNA-SC-10 PSPC1-A488 DAPI IMPa4-A546_o_TileScan_001 (Stage 15 of 49)	00-krRFspFjPpQKrX9zoc6Yx9
65462.9	41599.7	-0.341209	um	Cell	2	Cell Center of Image Mass	0.000	1.000	1143	4	siRNA-SC-10 PSPC1-A488 IMPa4-A546 DAPI 8C2-siRNA-IMP-a2-a4 V2.00	0	31. siRNA-SC-10 PSPC1-A488 DAPI IMPa4-A546_o_TileScan_001 (Stage 15 of 49)	00-krRFspFjPpQKrX9zoc6Yx9
65443.1	41655	-0.230365	um	Cell	2	Cell Center of Image Mass	0.000	1.000	1144	5	siRNA-SC-10 PSPC1-A488 IMPa4-A546 DAPI 8C2-siRNA-IMP-a2-a4 V2.00	0	31. siRNA-SC-10 PSPC1-A488 DAPI IMPa4-A546_o_TileScan_001 (Stage 15 of 49)	00-krRFspFjPpQKrX9zoc6Yx9
65557.7	41626.8	0.0869366	um	Cell	2	Cell Center of Image Mass	0.000	1.000	1145	6	siRNA-SC-10 PSPC1-A488 IMPa4-A546 DAPI 8C2-siRNA-IMP-a2-a4 V2.00	0	31. siRNA-SC-10 PSPC1-A488 DAPI IMPa4-A546_o_TileScan_001 (Stage 15 of 49)	00-krRFspFjPpQKrX9zoc6Yx9
65538.7	41645	-0.487127	um	Cell	2	Cell Center of Image Mass	0.000	1.000	1146	7	siRNA-SC-10 PSPC1-A488 IMPa4-A546 DAPI 8C2-siRNA-IMP-a2-a4 V2.00	0	31. siRNA-SC-10 PSPC1-A488 DAPI IMPa4-A546_o_TileScan_001 (Stage 15 of 49)	00-krRFspFjPpQKrX9zoc6Yx9
65490.7	41648.5	-0.593853	um	Cell	2	Cell Center of Image Mass	0.000	1.000	1147	8	siRNA-SC-10 PSPC1-A488 IMPa4-A546 DAPI 8C2-siRNA-IMP-a2-a4 V2.00	0	31. siRNA-SC-10 PSPC1-A488 DAPI IMPa4-A546_o_TileScan_001 (Stage 15 of 49)	00-krRFspFjPpQKrX9zoc6Yx9
65532.6	41608.3	-0.533348	um	Cell	2	Cell Center of Image Mass	0.000	1.000	1148	9	siRNA-SC-10 PSPC1-A488 IMPa4-A546 DAPI 8C2-siRNA-IMP-a2-a4 V2.00	0	31. siRNA-SC-10 PSPC1-A488 DAPI IMPa4-A546_o_TileScan_001 (Stage 15 of 49)	00-krRFspFjPpQKrX9zoc6Yx9
65490	41612.3	-0.746288	um	Cell	2	Cell Center of Image Mass	0.000	1.000	1149	10	siRNA-SC-10 PSPC1-A488 IMPa4-A546 DAPI 8C2-siRNA-IMP-a2-a4 V2.00	0	31. siRNA-SC-10 PSPC1-A488 DAPI IMPa4-A546_o_TileScan_001 (Stage 15 of 49)	00-krRFspFjPpQKrX9zoc6Yx9
65518.5	41611.6	-0.48723	um	Cell	2	Cell Center of Image Mass	0.000	1.000	1150	11	siRNA-SC-10 PSPC1-A488 IMPa4-A546 DAPI 8C2-siRNA-IMP-a2-a4 V2.00	0	31. siRNA-SC-10 PSPC1-A488 DAPI IMPa4-A546_o_TileScan_001 (Stage 15 of 49)	00-krRFspFjPpQKrX9zoc6Yx9
65521.9	41628.3	-0.491657	um	Cell	2	Cell Center of Image Mass	0.000	1.000	1151	12	siRNA-SC-10 PSPC1-A488 IMPa4-A546 DAPI 8C2-siRNA-IMP-a2-a4 V2.00	0	31. siRNA-SC-10 PSPC1-A488 DAPI IMPa4-A546_o_TileScan_001 (Stage 15 of 49)	00-krRFspFjPpQKrX9zoc6Yx9
65432.4	41671.2	-0.735256	um	Cell	2	Cell Center of Image Mass	0.000	1.000	1152	13	siRNA-SC-10 PSPC1-A488 IMPa4-A546 DAPI 8C2-siRNA-IMP-a2-a4 V2.00	0	31. siRNA-SC-10 PSPC1-A488 DAPI IMPa4-A546_o_TileScan_001 (Stage 15 of 49)	00-krRFspFjPpQKrX9zoc6Yx9
65447.6	41687.5	-0.560762	um	Cell	2	Cell Center of Image Mass	0.000	1.000	1153	14	siRNA-SC-10 PSPC1-A488 IMPa4-A546 DAPI 8C2-siRNA-IMP-a2-a4 V2.00	0	31. siRNA-SC-10 PSPC1-A488 DAPI IMPa4-A546_o_TileScan_001 (Stage 15 of 49)	00-krRFspFjPpQKrX9zoc6Yx9
65434.9	41722.9	-0.75757	um	Cell	2	Cell Center of Image Mass	0.000	1.000	1154	15	siRNA-SC-10 PSPC1-A488 IMPa4-A546 DAPI 8C2-siRNA-IMP-a2-a4 V2.00	0	31. siRNA-SC-10 PSPC1-A488 DAPI IMPa4-A546_o_TileScan_001 (Stage 15 of 49)	00-krRFspFjPpQKrX9zoc6Yx9
65484.4	41735.5	0.0661461	um	Cell	2	Cell Center of Image Mass	0.000	1.000	1155	16	siRNA-SC-10 PSPC1-A488 IMPa4-A546 DAPI 8C2-siRNA-IMP-a2-a4 V2.00	0	31. siRNA-SC-10 PSPC1-A488 DAPI IMPa4-A546_o_TileScan_001 (Stage 15 of 49)	00-krRFspFjPpQKrX9zoc6Yx9
65476	41682.9	-0.369471	um	Cell	2	Cell Center of Image Mass	0.000	1.000	1156	17	siRNA-SC-10 PSPC1-A488 IMPa4-A546 DAPI 8C2-siRNA-IMP-a2-a4 V2.00	0	31. siRNA-SC-10 PSPC1-A488 DAPI IMPa4-A546_o_TileScan_001 (Stage 15 of 49)	00-krRFspFjPpQKrX9zoc6Yx9
65418.8	41695.1	-0.4959	um	Cell	2	Cell Center of Image Mass	0.000	1.000	1157	18	siRNA-SC-10 PSPC1-A488 IMPa4-A546 DAPI 8C2-siRNA-IMP-a2-a4 V2.00	0	31. siRNA-SC-10 PSPC1-A488 DAPI IMPa4-A546_o_TileScan_001 (Stage 15 of 49)	00-krRFspFjPpQKrX9zoc6Yx9
65461.9	41710.8	-0.509297	um	Cell	2	Cell Center of Image Mass	0.000	1.000	1158	19	siRNA-SC-10 PSPC1-A488 IMPa4-A546 DAPI 8C2-siRNA-IMP-a2-a4 V2.00	0	31. siRNA-SC-10 PSPC1-A488 DAPI IMPa4-A546_o_TileScan_001 (Stage 15 of 49)	00-krRFspFjPpQKrX9zoc6Yx9
65462.6	41737.9	-0.483412	um	Cell	2	Cell Center of Image Mass	0.000	1.000	1159	20	siRNA-SC-10 PSPC1-A488 IMPa4-A546 DAPI 8C2-siRNA-IMP-a2-a4 V2.00	0	31. siRNA-SC-10 PSPC1-A488 DAPI IMPa4-A546_o_TileScan_001 (Stage 15 of 49)	00-krRFspFjPpQKrX9zoc6Yx9
65522.5	41681.1	-0.947382	um	Cell	2	Cell Center of Image Mass	0.000	1.000	1160	21	siRNA-SC-10 PSPC1-A488 IMPa4-A546 DAPI 8C2-siRNA-IMP-a2-a4 V2.00	0	31. siRNA-SC-10 PSPC1-A488 DAPI IMPa4-A546_o_TileScan_001 (Stage 15 of 49)	00-krRFspFjPpQKrX9zoc6Yx9
65532.8	41679.9	-0.545234	um	Cell	2	Cell Center of Image Mass	0.000	1.000	1161	22	siRNA-SC-10 PSPC1-A488 IMPa4-A546 DAPI 8C2-siRNA-IMP-a2-a4 V2.00	0	31. siRNA-SC-10 PSPC1-A488 DAPI IMPa4-A546_o_TileScan_001 (Stage 15 of 49)	00-krRFspFjPpQKrX9zoc6Yx9
65512.4	41722.9	-0.606996	um	Cell	2	Cell Center of Image Mass	0.000	1.000	1162	23	siRNA-SC-10 PSPC1-A488 IMPa4-A546 DAPI 8C2-siRNA-IMP-a2-a4 V2.00	0	31. siRNA-SC-10 PSPC1-A488 DAPI IMPa4-A546_o_TileScan_001 (Stage 15 of 49)	00-krRFspFjPpQKrX9zoc6Yx9
65543	41728.1	0.45828	um	Cell	2	Cell Center of Image Mass	0.000	1.000	1163	24	siRNA-SC-10 PSPC1-A488 IMPa4-A546 DAPI 8C2-siRNA-IMP-a2-a4 V2.00	0	31. siRNA-SC-10 PSPC1-A488 DAPI IMPa4-A546_o_TileScan_001 (Stage 15 of 49)	00-krRFspFjPpQKrX9zoc6Yx9
65556.3	41737.7	-0.310647	um	Cell	2	Cell Center of Image Mass	0.000	1.000	1164	25	siRNA-SC-10 PSPC1-A488 IMPa4-A546 DAPI 8C2-siRNA-IMP-a2-a4 V2.00	0	31. siRNA-SC-10 PSPC1-A488 DAPI IMPa4-A546_o_TileScan_001 (Stage 15 of 49)	00-krRFspFjPpQKrX9zoc6Yx9
65437.2	41598.4	0.671402	um	Cell	2	Cell Center of Image Mass	0.000	1.000	1165	0	siRNA-SC-10 PSPC1-A488 IMPa4-A546 DAPI 8C2-siRNA-IMP-a2-a4 V2.00	0	31. siRNA-SC-10 PSPC1-A488 DAPI IMPa4-A546_p_TileScan_001 (Stage 16 of 49)	00-2N8n2xxpL4Rp7DFqyhTbdB
65447.4	41633.7	0.212432	um	Cell	2	Cell Center of Image Mass	0.000	1.000	1166	1	siRNA-SC-10 PSPC1-A488 IMPa4-A546 DAPI 8C2-siRNA-IMP-a2-a4 V2.00	0	31. siRNA-SC-10 PSPC1-A488 DAPI IMPa4-A546_p_TileScan_001 (Stage 16 of 49)	00-2N8n2xxpL4Rp7DFqyhTbdB
65421.4	41645.1	0.146022	um	Cell	2	Cell Center of Image Mass	0.000	1.000	1167	2	siRNA-SC-10 PSPC1-A488 IMPa4-A546 DAPI 8C2-siRNA-IMP-a2-a4 V2.00	0	31. siRNA-SC-10 PSPC1-A488 DAPI IMPa4-A546_p_TileScan_001 (Stage 16 of 49)	00-2N8n2xxpL4Rp7DFqyhTbdB
65469.7	41657.5	0.0696079	um	Cell	2	Cell Center of Image Mass	0.000	1.000	1168	3	siRNA-SC-10 PSPC1-A488 IMPa4-A546 DAPI 8C2-siRNA-IMP-a2-a4 V2.00	0	31. siRNA-SC-10 PSPC1-A488 DAPI IMPa4-A546_p_TileScan_001 (Stage 16 of 49)	00-2N8n2xxpL4Rp7DFqyhTbdB
65555	41616.4	0.636213	um	Cell	2	Cell Center of Image Mass	0.000	1.000	1169	4	siRNA-SC-10 PSPC1-A488 IMPa4-A546 DAPI 8C2-siRNA-IMP-a2-a4 V2.00	0	31. siRNA-SC-10 PSPC1-A488 DAPI IMPa4-A546_p_TileScan_001 (Stage 16 of 49)	00-2N8n2xxpL4Rp7DFqyhTbdB
65529.6	41623.1	0.0731913	um	Cell	2	Cell Center of Image Mass	0.000	1.000	1170	5	siRNA-SC-10 PSPC1-A488 IMPa4-A546 DAPI 8C2-siRNA-IMP-a2-a4 V2.00	0	31. siRNA-SC-10 PSPC1-A488 DAPI IMPa4-A546_p_TileScan_001 (Stage 16 of 49)	00-2N8n2xxpL4Rp7DFqyhTbdB
65542.7	41638.5	0.0829169	um	Cell	2	Cell Center of Image Mass	0.000	1.000	1171	6	siRNA-SC-10 PSPC1-A488 IMPa4-A546 DAPI 8C2-siRNA-IMP-a2-a4 V2.00	0	31. siRNA-SC-10 PSPC1-A488 DAPI IMPa4-A546_p_TileScan_001 (Stage 16 of 49)	00-2N8n2xxpL4Rp7DFqyhTbdB
65502.1	41652.9	0.224641	um	Cell	2	Cell Center of Image Mass	0.000	1.000	1172	7	siRNA-SC-10 PSPC1-A488 IMPa4-A546 DAPI 8C2-siRNA-IMP-a2-a4 V2.00	0	31. siRNA-SC-10 PSPC1-A488 DAPI IMPa4-A546_p_TileScan_001 (Stage 16 of 49)	00-2N8n2xxpL4Rp7DFqyhTbdB
65510.8	41653.3	-0.0424517	um	Cell	2	Cell Center of Image Mass	0.000	1.000	1173	8	siRNA-SC-10 PSPC1-A488 IMPa4-A546 DAPI 8C2-siRNA-IMP-a2-a4 V2.00	0	31. siRNA-SC-10 PSPC1-A488 DAPI IMPa4-A546_p_TileScan_001 (Stage 16 of 49)	00-2N8n2xxpL4Rp7DFqyhTbdB
65513.3	41666.4	0.038623	um	Cell	2	Cell Center of Image Mass	0.000	1.000	1174	9	siRNA-SC-10 PSPC1-A488 IMPa4-A546 DAPI 8C2-siRNA-IMP-a2-a4 V2.00	0	31. siRNA-SC-10 PSPC1-A488 DAPI IMPa4-A546_p_TileScan_001 (Stage 16 of 49)	00-2N8n2xxpL4Rp7DFqyhTbdB
65542.3	41599.8	0.208082	um	Cell	2	Cell Center of Image Mass	0.000	1.000	1175	10	siRNA-SC-10 PSPC1-A488 IMPa4-A546 DAPI 8C2-siRNA-IMP-a2-a4 V2.00	0	31. siRNA-SC-10 PSPC1-A488 DAPI IMPa4-A546_p_TileScan_001 (Stage 16 of 49)	00-2N8n2xxpL4Rp7DFqyhTbdB
65498.4	41613.2	0.722885	um	Cell	2	Cell Center of Image Mass	0.000	1.000	1176	11	siRNA-SC-10 PSPC1-A488 IMPa4-A546 DAPI 8C2-siRNA-IMP-a2-a4 V2.00	0	31. siRNA-SC-10 PSPC1-A488 DAPI IMPa4-A546_p_TileScan_001 (Stage 16 of 49)	00-2N8n2xxpL4Rp7DFqyhTbdB
65427.1	41683	0.581666	um	Cell	2	Cell Center of Image Mass	0.000	1.000	1177	12	siRNA-SC-10 PSPC1-A488 IMPa4-A546 DAPI 8C2-siRNA-IMP-a2-a4 V2.00	0	31. siRNA-SC-10 PSPC1-A488 DAPI IMPa4-A546_p_TileScan_001 (Stage 16 of 49)	00-2N8n2xxpL4Rp7DFqyhTbdB
65483.5	41697.4	-0.113184	um	Cell	2	Cell Center of Image Mass	0.000	1.000	1178	13	siRNA-SC-10 PSPC1-A488 IMPa4-A546 DAPI 8C2-siRNA-IMP-a2-a4 V2.00	0	31. siRNA-SC-10 PSPC1-A488 DAPI IMPa4-A546_p_TileScan_001 (Stage 16 of 49)	00-2N8n2xxpL4Rp7DFqyhTbdB
65446.6	41718.1	0.720766	um	Cell	2	Cell Center of Image Mass	0.000	1.000	1179	14	siRNA-SC-10 PSPC1-A488 IMPa4-A546 DAPI 8C2-siRNA-IMP-a2-a4 V2.00	0	31. siRNA-SC-10 PSPC1-A488 DAPI IMPa4-A546_p_TileScan_001 (Stage 16 of 49)	00-2N8n2xxpL4Rp7DFqyhTbdB
65430.1	41738.4	0.102064	um	Cell	2	Cell Center of Image Mass	0.000	1.000	1180	15	siRNA-SC-10 PSPC1-A488 IMPa4-A546 DAPI 8C2-siRNA-IMP-a2-a4 V2.00	0	31. siRNA-SC-10 PSPC1-A488 DAPI IMPa4-A546_p_TileScan_001 (Stage 16 of 49)	00-2N8n2xxpL4Rp7DFqyhTbdB
65417.8	41728.7	0.778289	um	Cell	2	Cell Center of Image Mass	0.000	1.000	1181	16	siRNA-SC-10 PSPC1-A488 IMPa4-A546 DAPI 8C2-siRNA-IMP-a2-a4 V2.00	0	31. siRNA-SC-10 PSPC1-A488 DAPI IMPa4-A546_p_TileScan_001 (Stage 16 of 49)	00-2N8n2xxpL4Rp7DFqyhTbdB
65552	41694	-0.0552581	um	Cell	2	Cell Center of Image Mass	0.000	1.000	1182	17	siRNA-SC-10 PSPC1-A488 IMPa4-A546 DAPI 8C2-siRNA-IMP-a2-a4 V2.00	0	31. siRNA-SC-10 PSPC1-A488 DAPI IMPa4-A546_p_TileScan_001 (Stage 16 of 49)	00-2N8n2xxpL4Rp7DFqyhTbdB
65499.3	41727.8	-0.107902	um	Cell	2	Cell Center of Image Mass	0.000	1.000	1183	18	siRNA-SC-10 PSPC1-A488 IMPa4-A546 DAPI 8C2-siRNA-IMP-a2-a4 V2.00	0	31. siRNA-SC-10 PSPC1-A488 DAPI IMPa4-A546_p_TileScan_001 (Stage 16 of 49)	00-2N8n2xxpL4Rp7DFqyhTbdB
65509.4	41678	-0.0521653	um	Cell	2	Cell Center of Image Mass	0.000	1.000	1184	19	siRNA-SC-10 PSPC1-A488 IMPa4-A546 DAPI 8C2-siRNA-IMP-a2-a4 V2.00	0	31. siRNA-SC-10 PSPC1-A488 DAPI IMPa4-A546_p_TileScan_001 (Stage 16 of 49)	00-2N8n2xxpL4Rp7DFqyhTbdB
65558.5	41737.7	0.969843	um	Cell	2	Cell Center of Image Mass	0.000	1.000	1185	20	siRNA-SC-10 PSPC1-A488 IMPa4-A546 DAPI 8C2-siRNA-IMP-a2-a4 V2.00	0	31. siRNA-SC-10 PSPC1-A488 DAPI IMPa4-A546_p_TileScan_001 (Stage 16 of 49)	00-2N8n2xxpL4Rp7DFqyhTbdB
65556.8	41725.1	0.546113	um	Cell	2	Cell Center of Image Mass	0.000	1.000	1186	21	siRNA-SC-10 PSPC1-A488 IMPa4-A546 DAPI 8C2-siRNA-IMP-a2-a4 V2.00	0	31. siRNA-SC-10 PSPC1-A488 DAPI IMPa4-A546_p_TileScan_001 (Stage 16 of 49)	00-2N8n2xxpL4Rp7DFqyhTbdB
65475.7	41628.6	-0.0996259	um	Cell	2	Cell Center of Image Mass	0.000	1.000	1187	0	siRNA-SC-10 PSPC1-A488 IMPa4-A546 DAPI 8C2-siRNA-IMP-a2-a4 V2.00	0	31. siRNA-SC-10 PSPC1-A488 DAPI IMPa4-A546_q_TileScan_001 (Stage 17 of 49)	00-UiTbWqcjrxFbsQWAbQgoTo
65488	41634.8	0.445017	um	Cell	2	Cell Center of Image Mass	0.000	1.000	1188	1	siRNA-SC-10 PSPC1-A488 IMPa4-A546 DAPI 8C2-siRNA-IMP-a2-a4 V2.00	0	31. siRNA-SC-10 PSPC1-A488 DAPI IMPa4-A546_q_TileScan_001 (Stage 17 of 49)	00-UiTbWqcjrxFbsQWAbQgoTo
65424.5	41642.5	0.483097	um	Cell	2	Cell Center of Image Mass	0.000	1.000	1189	2	siRNA-SC-10 PSPC1-A488 IMPa4-A546 DAPI 8C2-siRNA-IMP-a2-a4 V2.00	0	31. siRNA-SC-10 PSPC1-A488 DAPI IMPa4-A546_q_TileScan_001 (Stage 17 of 49)	00-UiTbWqcjrxFbsQWAbQgoTo
65439.8	41597.8	-0.239261	um	Cell	2	Cell Center of Image Mass	0.000	1.000	1190	3	siRNA-SC-10 PSPC1-A488 IMPa4-A546 DAPI 8C2-siRNA-IMP-a2-a4 V2.00	0	31. siRNA-SC-10 PSPC1-A488 DAPI IMPa4-A546_q_TileScan_001 (Stage 17 of 49)	00-UiTbWqcjrxFbsQWAbQgoTo
65464.5	41597.7	0.278278	um	Cell	2	Cell Center of Image Mass	0.000	1.000	1191	4	siRNA-SC-10 PSPC1-A488 IMPa4-A546 DAPI 8C2-siRNA-IMP-a2-a4 V2.00	0	31. siRNA-SC-10 PSPC1-A488 DAPI IMPa4-A546_q_TileScan_001 (Stage 17 of 49)	00-UiTbWqcjrxFbsQWAbQgoTo
65419.2	41604.6	0.215854	um	Cell	2	Cell Center of Image Mass	0.000	1.000	1192	5	siRNA-SC-10 PSPC1-A488 IMPa4-A546 DAPI 8C2-siRNA-IMP-a2-a4 V2.00	0	31. siRNA-SC-10 PSPC1-A488 DAPI IMPa4-A546_q_TileScan_001 (Stage 17 of 49)	00-UiTbWqcjrxFbsQWAbQgoTo
65452.4	41612	-0.197936	um	Cell	2	Cell Center of Image Mass	0.000	1.000	1193	6	siRNA-SC-10 PSPC1-A488 IMPa4-A546 DAPI 8C2-siRNA-IMP-a2-a4 V2.00	0	31. siRNA-SC-10 PSPC1-A488 DAPI IMPa4-A546_q_TileScan_001 (Stage 17 of 49)	00-UiTbWqcjrxFbsQWAbQgoTo
65434.1	41622.8	-0.287926	um	Cell	2	Cell Center of Image Mass	0.000	1.000	1194	7	siRNA-SC-10 PSPC1-A488 IMPa4-A546 DAPI 8C2-siRNA-IMP-a2-a4 V2.00	0	31. siRNA-SC-10 PSPC1-A488 DAPI IMPa4-A546_q_TileScan_001 (Stage 17 of 49)	00-UiTbWqcjrxFbsQWAbQgoTo
65464.6	41636.1	-0.082166	um	Cell	2	Cell Center of Image Mass	0.000	1.000	1195	8	siRNA-SC-10 PSPC1-A488 IMPa4-A546 DAPI 8C2-siRNA-IMP-a2-a4 V2.00	0	31. siRNA-SC-10 PSPC1-A488 DAPI IMPa4-A546_q_TileScan_001 (Stage 17 of 49)	00-UiTbWqcjrxFbsQWAbQgoTo
65556.9	41627.5	0.0113656	um	Cell	2	Cell Center of Image Mass	0.000	1.000	1196	9	siRNA-SC-10 PSPC1-A488 IMPa4-A546 DAPI 8C2-siRNA-IMP-a2-a4 V2.00	0	31. siRNA-SC-10 PSPC1-A488 DAPI IMPa4-A546_q_TileScan_001 (Stage 17 of 49)	00-UiTbWqcjrxFbsQWAbQgoTo
65531.3	41633.6	-0.0669702	um	Cell	2	Cell Center of Image Mass	0.000	1.000	1197	10	siRNA-SC-10 PSPC1-A488 IMPa4-A546 DAPI 8C2-siRNA-IMP-a2-a4 V2.00	0	31. siRNA-SC-10 PSPC1-A488 DAPI IMPa4-A546_q_TileScan_001 (Stage 17 of 49)	00-UiTbWqcjrxFbsQWAbQgoTo
65513.2	41630.5	-0.0732039	um	Cell	2	Cell Center of Image Mass	0.000	1.000	1198	11	siRNA-SC-10 PSPC1-A488 IMPa4-A546 DAPI 8C2-siRNA-IMP-a2-a4 V2.00	0	31. siRNA-SC-10 PSPC1-A488 DAPI IMPa4-A546_q_TileScan_001 (Stage 17 of 49)	00-UiTbWqcjrxFbsQWAbQgoTo
65556.3	41656.4	-0.188127	um	Cell	2	Cell Center of Image Mass	0.000	1.000	1199	12	siRNA-SC-10 PSPC1-A488 IMPa4-A546 DAPI 8C2-siRNA-IMP-a2-a4 V2.00	0	31. siRNA-SC-10 PSPC1-A488 DAPI IMPa4-A546_q_TileScan_001 (Stage 17 of 49)	00-UiTbWqcjrxFbsQWAbQgoTo
65529.6	41660.2	-0.196294	um	Cell	2	Cell Center of Image Mass	0.000	1.000	1200	13	siRNA-SC-10 PSPC1-A488 IMPa4-A546 DAPI 8C2-siRNA-IMP-a2-a4 V2.00	0	31. siRNA-SC-10 PSPC1-A488 DAPI IMPa4-A546_q_TileScan_001 (Stage 17 of 49)	00-UiTbWqcjrxFbsQWAbQgoTo
65498.3	41656.9	-0.188846	um	Cell	2	Cell Center of Image Mass	0.000	1.000	1201	14	siRNA-SC-10 PSPC1-A488 IMPa4-A546 DAPI 8C2-siRNA-IMP-a2-a4 V2.00	0	31. siRNA-SC-10 PSPC1-A488 DAPI IMPa4-A546_q_TileScan_001 (Stage 17 of 49)	00-UiTbWqcjrxFbsQWAbQgoTo
65422.6	41691.4	-0.309552	um	Cell	2	Cell Center of Image Mass	0.000	1.000	1202	15	siRNA-SC-10 PSPC1-A488 IMPa4-A546 DAPI 8C2-siRNA-IMP-a2-a4 V2.00	0	31. siRNA-SC-10 PSPC1-A488 DAPI IMPa4-A546_q_TileScan_001 (Stage 17 of 49)	00-UiTbWqcjrxFbsQWAbQgoTo
65481.1	41716.9	-0.218487	um	Cell	2	Cell Center of Image Mass	0.000	1.000	1203	16	siRNA-SC-10 PSPC1-A488 IMPa4-A546 DAPI 8C2-siRNA-IMP-a2-a4 V2.00	0	31. siRNA-SC-10 PSPC1-A488 DAPI IMPa4-A546_q_TileScan_001 (Stage 17 of 49)	00-UiTbWqcjrxFbsQWAbQgoTo
65466.1	41678.8	-0.201185	um	Cell	2	Cell Center of Image Mass	0.000	1.000	1204	17	siRNA-SC-10 PSPC1-A488 IMPa4-A546 DAPI 8C2-siRNA-IMP-a2-a4 V2.00	0	31. siRNA-SC-10 PSPC1-A488 DAPI IMPa4-A546_q_TileScan_001 (Stage 17 of 49)	00-UiTbWqcjrxFbsQWAbQgoTo
65441.9	41707.9	-0.194716	um	Cell	2	Cell Center of Image Mass	0.000	1.000	1205	18	siRNA-SC-10 PSPC1-A488 IMPa4-A546 DAPI 8C2-siRNA-IMP-a2-a4 V2.00	0	31. siRNA-SC-10 PSPC1-A488 DAPI IMPa4-A546_q_TileScan_001 (Stage 17 of 49)	00-UiTbWqcjrxFbsQWAbQgoTo
65455.3	41721.1	-0.130576	um	Cell	2	Cell Center of Image Mass	0.000	1.000	1206	19	siRNA-SC-10 PSPC1-A488 IMPa4-A546 DAPI 8C2-siRNA-IMP-a2-a4 V2.00	0	31. siRNA-SC-10 PSPC1-A488 DAPI IMPa4-A546_q_TileScan_001 (Stage 17 of 49)	00-UiTbWqcjrxFbsQWAbQgoTo
65466.5	41735.5	-0.0883969	um	Cell	2	Cell Center of Image Mass	0.000	1.000	1207	20	siRNA-SC-10 PSPC1-A488 IMPa4-A546 DAPI 8C2-siRNA-IMP-a2-a4 V2.00	0	31. siRNA-SC-10 PSPC1-A488 DAPI IMPa4-A546_q_TileScan_001 (Stage 17 of 49)	00-UiTbWqcjrxFbsQWAbQgoTo
65437.5	41735.3	-0.049166	um	Cell	2	Cell Center of Image Mass	0.000	1.000	1208	21	siRNA-SC-10 PSPC1-A488 IMPa4-A546 DAPI 8C2-siRNA-IMP-a2-a4 V2.00	0	31. siRNA-SC-10 PSPC1-A488 DAPI IMPa4-A546_q_TileScan_001 (Stage 17 of 49)	00-UiTbWqcjrxFbsQWAbQgoTo
65425.5	41725	0.0347797	um	Cell	2	Cell Center of Image Mass	0.000	1.000	1209	22	siRNA-SC-10 PSPC1-A488 IMPa4-A546 DAPI 8C2-siRNA-IMP-a2-a4 V2.00	0	31. siRNA-SC-10 PSPC1-A488 DAPI IMPa4-A546_q_TileScan_001 (Stage 17 of 49)	00-UiTbWqcjrxFbsQWAbQgoTo
65492.3	41682.5	-0.304656	um	Cell	2	Cell Center of Image Mass	0.000	1.000	1210	23	siRNA-SC-10 PSPC1-A488 IMPa4-A546 DAPI 8C2-siRNA-IMP-a2-a4 V2.00	0	31. siRNA-SC-10 PSPC1-A488 DAPI IMPa4-A546_q_TileScan_001 (Stage 17 of 49)	00-UiTbWqcjrxFbsQWAbQgoTo
65520.9	41689.2	-0.184515	um	Cell	2	Cell Center of Image Mass	0.000	1.000	1211	24	siRNA-SC-10 PSPC1-A488 IMPa4-A546 DAPI 8C2-siRNA-IMP-a2-a4 V2.00	0	31. siRNA-SC-10 PSPC1-A488 DAPI IMPa4-A546_q_TileScan_001 (Stage 17 of 49)	00-UiTbWqcjrxFbsQWAbQgoTo
65541	41697.6	-0.130296	um	Cell	2	Cell Center of Image Mass	0.000	1.000	1212	25	siRNA-SC-10 PSPC1-A488 IMPa4-A546 DAPI 8C2-siRNA-IMP-a2-a4 V2.00	0	31. siRNA-SC-10 PSPC1-A488 DAPI IMPa4-A546_q_TileScan_001 (Stage 17 of 49)	00-UiTbWqcjrxFbsQWAbQgoTo
65559.8	41722.6	0.242743	um	Cell	2	Cell Center of Image Mass	0.000	1.000	1213	26	siRNA-SC-10 PSPC1-A488 IMPa4-A546 DAPI 8C2-siRNA-IMP-a2-a4 V2.00	0	31. siRNA-SC-10 PSPC1-A488 DAPI IMPa4-A546_q_TileScan_001 (Stage 17 of 49)	00-UiTbWqcjrxFbsQWAbQgoTo
65491.6	41738.2	-0.150127	um	Cell	2	Cell Center of Image Mass	0.000	1.000	1214	27	siRNA-SC-10 PSPC1-A488 IMPa4-A546 DAPI 8C2-siRNA-IMP-a2-a4 V2.00	0	31. siRNA-SC-10 PSPC1-A488 DAPI IMPa4-A546_q_TileScan_001 (Stage 17 of 49)	00-UiTbWqcjrxFbsQWAbQgoTo
65548.4	41672.8	-0.0983413	um	Cell	2	Cell Center of Image Mass	0.000	1.000	1215	28	siRNA-SC-10 PSPC1-A488 IMPa4-A546 DAPI 8C2-siRNA-IMP-a2-a4 V2.00	0	31. siRNA-SC-10 PSPC1-A488 DAPI IMPa4-A546_q_TileScan_001 (Stage 17 of 49)	00-UiTbWqcjrxFbsQWAbQgoTo
65508.1	41705.7	-0.0975521	um	Cell	2	Cell Center of Image Mass	0.000	1.000	1216	29	siRNA-SC-10 PSPC1-A488 IMPa4-A546 DAPI 8C2-siRNA-IMP-a2-a4 V2.00	0	31. siRNA-SC-10 PSPC1-A488 DAPI IMPa4-A546_q_TileScan_001 (Stage 17 of 49)	00-UiTbWqcjrxFbsQWAbQgoTo
65528.9	41730.6	-0.116934	um	Cell	2	Cell Center of Image Mass	0.000	1.000	1217	30	siRNA-SC-10 PSPC1-A488 IMPa4-A546 DAPI 8C2-siRNA-IMP-a2-a4 V2.00	0	31. siRNA-SC-10 PSPC1-A488 DAPI IMPa4-A546_q_TileScan_001 (Stage 17 of 49)	00-UiTbWqcjrxFbsQWAbQgoTo
65543.6	41734.4	-0.0565723	um	Cell	2	Cell Center of Image Mass	0.000	1.000	1218	31	siRNA-SC-10 PSPC1-A488 IMPa4-A546 DAPI 8C2-siRNA-IMP-a2-a4 V2.00	0	31. siRNA-SC-10 PSPC1-A488 DAPI IMPa4-A546_q_TileScan_001 (Stage 17 of 49)	00-UiTbWqcjrxFbsQWAbQgoTo
65514.8	41736.4	0.76653	um	Cell	2	Cell Center of Image Mass	0.000	1.000	1219	0	siRNA-SC-10 PSPC1-A488 IMPa4-A546 DAPI 8C2-siRNA-IMP-a2-a4 V2.00	0	31. siRNA-SC-10 PSPC1-A488 DAPI IMPa4-A546_r_TileScan_001 (Stage 18 of 49)	00-i3ZLwrHN7BVeJgk7U7oSAn
65427.1	41631.1	0.196973	um	Cell	2	Cell Center of Image Mass	0.000	1.000	1220	1	siRNA-SC-10 PSPC1-A488 IMPa4-A546 DAPI 8C2-siRNA-IMP-a2-a4 V2.00	0	31. siRNA-SC-10 PSPC1-A488 DAPI IMPa4-A546_r_TileScan_001 (Stage 18 of 49)	00-i3ZLwrHN7BVeJgk7U7oSAn
65423.1	41658	0.0748307	um	Cell	2	Cell Center of Image Mass	0.000	1.000	1221	2	siRNA-SC-10 PSPC1-A488 IMPa4-A546 DAPI 8C2-siRNA-IMP-a2-a4 V2.00	0	31. siRNA-SC-10 PSPC1-A488 DAPI IMPa4-A546_r_TileScan_001 (Stage 18 of 49)	00-i3ZLwrHN7BVeJgk7U7oSAn
65454	41613.8	0.171653	um	Cell	2	Cell Center of Image Mass	0.000	1.000	1222	3	siRNA-SC-10 PSPC1-A488 IMPa4-A546 DAPI 8C2-siRNA-IMP-a2-a4 V2.00	0	31. siRNA-SC-10 PSPC1-A488 DAPI IMPa4-A546_r_TileScan_001 (Stage 18 of 49)	00-i3ZLwrHN7BVeJgk7U7oSAn
65485.4	41624	0.327841	um	Cell	2	Cell Center of Image Mass	0.000	1.000	1223	4	siRNA-SC-10 PSPC1-A488 IMPa4-A546 DAPI 8C2-siRNA-IMP-a2-a4 V2.00	0	31. siRNA-SC-10 PSPC1-A488 DAPI IMPa4-A546_r_TileScan_001 (Stage 18 of 49)	00-i3ZLwrHN7BVeJgk7U7oSAn
65469.5	41625.5	0.417126	um	Cell	2	Cell Center of Image Mass	0.000	1.000	1224	5	siRNA-SC-10 PSPC1-A488 IMPa4-A546 DAPI 8C2-siRNA-IMP-a2-a4 V2.00	0	31. siRNA-SC-10 PSPC1-A488 DAPI IMPa4-A546_r_TileScan_001 (Stage 18 of 49)	00-i3ZLwrHN7BVeJgk7U7oSAn
65456.2	41643.5	0.166622	um	Cell	2	Cell Center of Image Mass	0.000	1.000	1225	6	siRNA-SC-10 PSPC1-A488 IMPa4-A546 DAPI 8C2-siRNA-IMP-a2-a4 V2.00	0	31. siRNA-SC-10 PSPC1-A488 DAPI IMPa4-A546_r_TileScan_001 (Stage 18 of 49)	00-i3ZLwrHN7BVeJgk7U7oSAn
65477.8	41644.7	0.1805	um	Cell	2	Cell Center of Image Mass	0.000	1.000	1226	7	siRNA-SC-10 PSPC1-A488 IMPa4-A546 DAPI 8C2-siRNA-IMP-a2-a4 V2.00	0	31. siRNA-SC-10 PSPC1-A488 DAPI IMPa4-A546_r_TileScan_001 (Stage 18 of 49)	00-i3ZLwrHN7BVeJgk7U7oSAn
65439.2	41658.8	0.434398	um	Cell	2	Cell Center of Image Mass	0.000	1.000	1227	8	siRNA-SC-10 PSPC1-A488 IMPa4-A546 DAPI 8C2-siRNA-IMP-a2-a4 V2.00	0	31. siRNA-SC-10 PSPC1-A488 DAPI IMPa4-A546_r_TileScan_001 (Stage 18 of 49)	00-i3ZLwrHN7BVeJgk7U7oSAn
65459.3	41666.1	0.32059	um	Cell	2	Cell Center of Image Mass	0.000	1.000	1228	9	siRNA-SC-10 PSPC1-A488 IMPa4-A546 DAPI 8C2-siRNA-IMP-a2-a4 V2.00	0	31. siRNA-SC-10 PSPC1-A488 DAPI IMPa4-A546_r_TileScan_001 (Stage 18 of 49)	00-i3ZLwrHN7BVeJgk7U7oSAn
65493.6	41602.4	0.159338	um	Cell	2	Cell Center of Image Mass	0.000	1.000	1229	10	siRNA-SC-10 PSPC1-A488 IMPa4-A546 DAPI 8C2-siRNA-IMP-a2-a4 V2.00	0	31. siRNA-SC-10 PSPC1-A488 DAPI IMPa4-A546_r_TileScan_001 (Stage 18 of 49)	00-i3ZLwrHN7BVeJgk7U7oSAn
65531.9	41659.4	0.18245	um	Cell	2	Cell Center of Image Mass	0.000	1.000	1230	11	siRNA-SC-10 PSPC1-A488 IMPa4-A546 DAPI 8C2-siRNA-IMP-a2-a4 V2.00	0	31. siRNA-SC-10 PSPC1-A488 DAPI IMPa4-A546_r_TileScan_001 (Stage 18 of 49)	00-i3ZLwrHN7BVeJgk7U7oSAn
65554	41617.8	0.382535	um	Cell	2	Cell Center of Image Mass	0.000	1.000	1231	12	siRNA-SC-10 PSPC1-A488 IMPa4-A546 DAPI 8C2-siRNA-IMP-a2-a4 V2.00	0	31. siRNA-SC-10 PSPC1-A488 DAPI IMPa4-A546_r_TileScan_001 (Stage 18 of 49)	00-i3ZLwrHN7BVeJgk7U7oSAn
65519.3	41628.1	0.224766	um	Cell	2	Cell Center of Image Mass	0.000	1.000	1232	13	siRNA-SC-10 PSPC1-A488 IMPa4-A546 DAPI 8C2-siRNA-IMP-a2-a4 V2.00	0	31. siRNA-SC-10 PSPC1-A488 DAPI IMPa4-A546_r_TileScan_001 (Stage 18 of 49)	00-i3ZLwrHN7BVeJgk7U7oSAn
65497	41655	0.234556	um	Cell	2	Cell Center of Image Mass	0.000	1.000	1233	14	siRNA-SC-10 PSPC1-A488 IMPa4-A546 DAPI 8C2-siRNA-IMP-a2-a4 V2.00	0	31. siRNA-SC-10 PSPC1-A488 DAPI IMPa4-A546_r_TileScan_001 (Stage 18 of 49)	00-i3ZLwrHN7BVeJgk7U7oSAn
65559.6	41657.7	0.411847	um	Cell	2	Cell Center of Image Mass	0.000	1.000	1234	15	siRNA-SC-10 PSPC1-A488 IMPa4-A546 DAPI 8C2-siRNA-IMP-a2-a4 V2.00	0	31. siRNA-SC-10 PSPC1-A488 DAPI IMPa4-A546_r_TileScan_001 (Stage 18 of 49)	00-i3ZLwrHN7BVeJgk7U7oSAn
65418.9	41700.8	0.870565	um	Cell	2	Cell Center of Image Mass	0.000	1.000	1235	16	siRNA-SC-10 PSPC1-A488 IMPa4-A546 DAPI 8C2-siRNA-IMP-a2-a4 V2.00	0	31. siRNA-SC-10 PSPC1-A488 DAPI IMPa4-A546_r_TileScan_001 (Stage 18 of 49)	00-i3ZLwrHN7BVeJgk7U7oSAn
65460.3	41729.4	0.19513	um	Cell	2	Cell Center of Image Mass	0.000	1.000	1236	17	siRNA-SC-10 PSPC1-A488 IMPa4-A546 DAPI 8C2-siRNA-IMP-a2-a4 V2.00	0	31. siRNA-SC-10 PSPC1-A488 DAPI IMPa4-A546_r_TileScan_001 (Stage 18 of 49)	00-i3ZLwrHN7BVeJgk7U7oSAn
65454.2	41697.8	0.401659	um	Cell	2	Cell Center of Image Mass	0.000	1.000	1237	18	siRNA-SC-10 PSPC1-A488 IMPa4-A546 DAPI 8C2-siRNA-IMP-a2-a4 V2.00	0	31. siRNA-SC-10 PSPC1-A488 DAPI IMPa4-A546_r_TileScan_001 (Stage 18 of 49)	00-i3ZLwrHN7BVeJgk7U7oSAn
65482.3	41694.9	0.167106	um	Cell	2	Cell Center of Image Mass	0.000	1.000	1238	19	siRNA-SC-10 PSPC1-A488 IMPa4-A546 DAPI 8C2-siRNA-IMP-a2-a4 V2.00	0	31. siRNA-SC-10 PSPC1-A488 DAPI IMPa4-A546_r_TileScan_001 (Stage 18 of 49)	00-i3ZLwrHN7BVeJgk7U7oSAn
65429.9	41718.9	0.274628	um	Cell	2	Cell Center of Image Mass	0.000	1.000	1239	20	siRNA-SC-10 PSPC1-A488 IMPa4-A546 DAPI 8C2-siRNA-IMP-a2-a4 V2.00	0	31. siRNA-SC-10 PSPC1-A488 DAPI IMPa4-A546_r_TileScan_001 (Stage 18 of 49)	00-i3ZLwrHN7BVeJgk7U7oSAn
65436.1	41681.2	0.733629	um	Cell	2	Cell Center of Image Mass	0.000	1.000	1240	21	siRNA-SC-10 PSPC1-A488 IMPa4-A546 DAPI 8C2-siRNA-IMP-a2-a4 V2.00	0	31. siRNA-SC-10 PSPC1-A488 DAPI IMPa4-A546_r_TileScan_001 (Stage 18 of 49)	00-i3ZLwrHN7BVeJgk7U7oSAn
65510.2	41682.1	0.134217	um	Cell	2	Cell Center of Image Mass	0.000	1.000	1241	22	siRNA-SC-10 PSPC1-A488 IMPa4-A546 DAPI 8C2-siRNA-IMP-a2-a4 V2.00	0	31. siRNA-SC-10 PSPC1-A488 DAPI IMPa4-A546_r_TileScan_001 (Stage 18 of 49)	00-i3ZLwrHN7BVeJgk7U7oSAn
65536.8	41695.7	0.110459	um	Cell	2	Cell Center of Image Mass	0.000	1.000	1242	23	siRNA-SC-10 PSPC1-A488 IMPa4-A546 DAPI 8C2-siRNA-IMP-a2-a4 V2.00	0	31. siRNA-SC-10 PSPC1-A488 DAPI IMPa4-A546_r_TileScan_001 (Stage 18 of 49)	00-i3ZLwrHN7BVeJgk7U7oSAn
65513.3	41702.2	0.151564	um	Cell	2	Cell Center of Image Mass	0.000	1.000	1243	24	siRNA-SC-10 PSPC1-A488 IMPa4-A546 DAPI 8C2-siRNA-IMP-a2-a4 V2.00	0	31. siRNA-SC-10 PSPC1-A488 DAPI IMPa4-A546_r_TileScan_001 (Stage 18 of 49)	00-i3ZLwrHN7BVeJgk7U7oSAn
65554.6	41714.8	0.116288	um	Cell	2	Cell Center of Image Mass	0.000	1.000	1244	25	siRNA-SC-10 PSPC1-A488 IMPa4-A546 DAPI 8C2-siRNA-IMP-a2-a4 V2.00	0	31. siRNA-SC-10 PSPC1-A488 DAPI IMPa4-A546_r_TileScan_001 (Stage 18 of 49)	00-i3ZLwrHN7BVeJgk7U7oSAn
65493.1	41724.8	0.0857784	um	Cell	2	Cell Center of Image Mass	0.000	1.000	1245	26	siRNA-SC-10 PSPC1-A488 IMPa4-A546 DAPI 8C2-siRNA-IMP-a2-a4 V2.00	0	31. siRNA-SC-10 PSPC1-A488 DAPI IMPa4-A546_r_TileScan_001 (Stage 18 of 49)	00-i3ZLwrHN7BVeJgk7U7oSAn
65551.1	41732.7	0.0700242	um	Cell	2	Cell Center of Image Mass	0.000	1.000	1246	27	siRNA-SC-10 PSPC1-A488 IMPa4-A546 DAPI 8C2-siRNA-IMP-a2-a4 V2.00	0	31. siRNA-SC-10 PSPC1-A488 DAPI IMPa4-A546_r_TileScan_001 (Stage 18 of 49)	00-i3ZLwrHN7BVeJgk7U7oSAn
65557.8	41684.8	0.225327	um	Cell	2	Cell Center of Image Mass	0.000	1.000	1247	28	siRNA-SC-10 PSPC1-A488 IMPa4-A546 DAPI 8C2-siRNA-IMP-a2-a4 V2.00	0	31. siRNA-SC-10 PSPC1-A488 DAPI IMPa4-A546_r_TileScan_001 (Stage 18 of 49)	00-i3ZLwrHN7BVeJgk7U7oSAn
65556.1	41602.4	1.15977	um	Cell	2	Cell Center of Image Mass	0.000	1.000	1248	0	siRNA-SC-10 PSPC1-A488 IMPa4-A546 DAPI 8C2-siRNA-IMP-a2-a4 V2.00	0	31. siRNA-SC-10 PSPC1-A488 DAPI IMPa4-A546_s_TileScan_001 (Stage 19 of 49)	00-H8R83WJ8TzrGDQ4VgcDmMf
65456.6	41604.4	0.261217	um	Cell	2	Cell Center of Image Mass	0.000	1.000	1249	1	siRNA-SC-10 PSPC1-A488 IMPa4-A546 DAPI 8C2-siRNA-IMP-a2-a4 V2.00	0	31. siRNA-SC-10 PSPC1-A488 DAPI IMPa4-A546_s_TileScan_001 (Stage 19 of 49)	00-H8R83WJ8TzrGDQ4VgcDmMf
65472.7	41616.4	0.497139	um	Cell	2	Cell Center of Image Mass	0.000	1.000	1250	2	siRNA-SC-10 PSPC1-A488 IMPa4-A546 DAPI 8C2-siRNA-IMP-a2-a4 V2.00	0	31. siRNA-SC-10 PSPC1-A488 DAPI IMPa4-A546_s_TileScan_001 (Stage 19 of 49)	00-H8R83WJ8TzrGDQ4VgcDmMf
65483.4	41640.3	0.213079	um	Cell	2	Cell Center of Image Mass	0.000	1.000	1251	3	siRNA-SC-10 PSPC1-A488 IMPa4-A546 DAPI 8C2-siRNA-IMP-a2-a4 V2.00	0	31. siRNA-SC-10 PSPC1-A488 DAPI IMPa4-A546_s_TileScan_001 (Stage 19 of 49)	00-H8R83WJ8TzrGDQ4VgcDmMf
65427	41658.5	0.266657	um	Cell	2	Cell Center of Image Mass	0.000	1.000	1252	4	siRNA-SC-10 PSPC1-A488 IMPa4-A546 DAPI 8C2-siRNA-IMP-a2-a4 V2.00	0	31. siRNA-SC-10 PSPC1-A488 DAPI IMPa4-A546_s_TileScan_001 (Stage 19 of 49)	00-H8R83WJ8TzrGDQ4VgcDmMf
65420.5	41620.9	0.563617	um	Cell	2	Cell Center of Image Mass	0.000	1.000	1253	5	siRNA-SC-10 PSPC1-A488 IMPa4-A546 DAPI 8C2-siRNA-IMP-a2-a4 V2.00	0	31. siRNA-SC-10 PSPC1-A488 DAPI IMPa4-A546_s_TileScan_001 (Stage 19 of 49)	00-H8R83WJ8TzrGDQ4VgcDmMf
65515.2	41601.8	0.427572	um	Cell	2	Cell Center of Image Mass	0.000	1.000	1254	6	siRNA-SC-10 PSPC1-A488 IMPa4-A546 DAPI 8C2-siRNA-IMP-a2-a4 V2.00	0	31. siRNA-SC-10 PSPC1-A488 DAPI IMPa4-A546_s_TileScan_001 (Stage 19 of 49)	00-H8R83WJ8TzrGDQ4VgcDmMf
65543.2	41615.9	0.378509	um	Cell	2	Cell Center of Image Mass	0.000	1.000	1255	7	siRNA-SC-10 PSPC1-A488 IMPa4-A546 DAPI 8C2-siRNA-IMP-a2-a4 V2.00	0	31. siRNA-SC-10 PSPC1-A488 DAPI IMPa4-A546_s_TileScan_001 (Stage 19 of 49)	00-H8R83WJ8TzrGDQ4VgcDmMf
65519.5	41632.9	0.344578	um	Cell	2	Cell Center of Image Mass	0.000	1.000	1256	8	siRNA-SC-10 PSPC1-A488 IMPa4-A546 DAPI 8C2-siRNA-IMP-a2-a4 V2.00	0	31. siRNA-SC-10 PSPC1-A488 DAPI IMPa4-A546_s_TileScan_001 (Stage 19 of 49)	00-H8R83WJ8TzrGDQ4VgcDmMf
65541	41638.9	0.361773	um	Cell	2	Cell Center of Image Mass	0.000	1.000	1257	9	siRNA-SC-10 PSPC1-A488 IMPa4-A546 DAPI 8C2-siRNA-IMP-a2-a4 V2.00	0	31. siRNA-SC-10 PSPC1-A488 DAPI IMPa4-A546_s_TileScan_001 (Stage 19 of 49)	00-H8R83WJ8TzrGDQ4VgcDmMf
65508.1	41653.7	0.206031	um	Cell	2	Cell Center of Image Mass	0.000	1.000	1258	10	siRNA-SC-10 PSPC1-A488 IMPa4-A546 DAPI 8C2-siRNA-IMP-a2-a4 V2.00	0	31. siRNA-SC-10 PSPC1-A488 DAPI IMPa4-A546_s_TileScan_001 (Stage 19 of 49)	00-H8R83WJ8TzrGDQ4VgcDmMf
65548.1	41666.4	0.555566	um	Cell	2	Cell Center of Image Mass	0.000	1.000	1259	11	siRNA-SC-10 PSPC1-A488 IMPa4-A546 DAPI 8C2-siRNA-IMP-a2-a4 V2.00	0	31. siRNA-SC-10 PSPC1-A488 DAPI IMPa4-A546_s_TileScan_001 (Stage 19 of 49)	00-H8R83WJ8TzrGDQ4VgcDmMf
65522.2	41663.6	0.624123	um	Cell	2	Cell Center of Image Mass	0.000	1.000	1260	12	siRNA-SC-10 PSPC1-A488 IMPa4-A546 DAPI 8C2-siRNA-IMP-a2-a4 V2.00	0	31. siRNA-SC-10 PSPC1-A488 DAPI IMPa4-A546_s_TileScan_001 (Stage 19 of 49)	00-H8R83WJ8TzrGDQ4VgcDmMf
65424.1	41717.5	0.0245396	um	Cell	2	Cell Center of Image Mass	0.000	1.000	1261	13	siRNA-SC-10 PSPC1-A488 IMPa4-A546 DAPI 8C2-siRNA-IMP-a2-a4 V2.00	0	31. siRNA-SC-10 PSPC1-A488 DAPI IMPa4-A546_s_TileScan_001 (Stage 19 of 49)	00-H8R83WJ8TzrGDQ4VgcDmMf
65464.1	41670.8	0.295836	um	Cell	2	Cell Center of Image Mass	0.000	1.000	1262	14	siRNA-SC-10 PSPC1-A488 IMPa4-A546 DAPI 8C2-siRNA-IMP-a2-a4 V2.00	0	31. siRNA-SC-10 PSPC1-A488 DAPI IMPa4-A546_s_TileScan_001 (Stage 19 of 49)	00-H8R83WJ8TzrGDQ4VgcDmMf
65423.3	41686.6	0.256749	um	Cell	2	Cell Center of Image Mass	0.000	1.000	1263	15	siRNA-SC-10 PSPC1-A488 IMPa4-A546 DAPI 8C2-siRNA-IMP-a2-a4 V2.00	0	31. siRNA-SC-10 PSPC1-A488 DAPI IMPa4-A546_s_TileScan_001 (Stage 19 of 49)	00-H8R83WJ8TzrGDQ4VgcDmMf
65472.7	41711.1	0.350292	um	Cell	2	Cell Center of Image Mass	0.000	1.000	1264	16	siRNA-SC-10 PSPC1-A488 IMPa4-A546 DAPI 8C2-siRNA-IMP-a2-a4 V2.00	0	31. siRNA-SC-10 PSPC1-A488 DAPI IMPa4-A546_s_TileScan_001 (Stage 19 of 49)	00-H8R83WJ8TzrGDQ4VgcDmMf
65419.7	41732.9	0.514807	um	Cell	2	Cell Center of Image Mass	0.000	1.000	1265	17	siRNA-SC-10 PSPC1-A488 IMPa4-A546 DAPI 8C2-siRNA-IMP-a2-a4 V2.00	0	31. siRNA-SC-10 PSPC1-A488 DAPI IMPa4-A546_s_TileScan_001 (Stage 19 of 49)	00-H8R83WJ8TzrGDQ4VgcDmMf
65442.9	41736.9	0.558344	um	Cell	2	Cell Center of Image Mass	0.000	1.000	1266	18	siRNA-SC-10 PSPC1-A488 IMPa4-A546 DAPI 8C2-siRNA-IMP-a2-a4 V2.00	0	31. siRNA-SC-10 PSPC1-A488 DAPI IMPa4-A546_s_TileScan_001 (Stage 19 of 49)	00-H8R83WJ8TzrGDQ4VgcDmMf
65536.7	41691.5	0.265051	um	Cell	2	Cell Center of Image Mass	0.000	1.000	1267	19	siRNA-SC-10 PSPC1-A488 IMPa4-A546 DAPI 8C2-siRNA-IMP-a2-a4 V2.00	0	31. siRNA-SC-10 PSPC1-A488 DAPI IMPa4-A546_s_TileScan_001 (Stage 19 of 49)	00-H8R83WJ8TzrGDQ4VgcDmMf
65510.5	41714.7	0.242259	um	Cell	2	Cell Center of Image Mass	0.000	1.000	1268	20	siRNA-SC-10 PSPC1-A488 IMPa4-A546 DAPI 8C2-siRNA-IMP-a2-a4 V2.00	0	31. siRNA-SC-10 PSPC1-A488 DAPI IMPa4-A546_s_TileScan_001 (Stage 19 of 49)	00-H8R83WJ8TzrGDQ4VgcDmMf
65557.6	41679.4	0.419202	um	Cell	2	Cell Center of Image Mass	0.000	1.000	1269	21	siRNA-SC-10 PSPC1-A488 IMPa4-A546 DAPI 8C2-siRNA-IMP-a2-a4 V2.00	0	31. siRNA-SC-10 PSPC1-A488 DAPI IMPa4-A546_s_TileScan_001 (Stage 19 of 49)	00-H8R83WJ8TzrGDQ4VgcDmMf
65555.6	41697.5	0.342348	um	Cell	2	Cell Center of Image Mass	0.000	1.000	1270	22	siRNA-SC-10 PSPC1-A488 IMPa4-A546 DAPI 8C2-siRNA-IMP-a2-a4 V2.00	0	31. siRNA-SC-10 PSPC1-A488 DAPI IMPa4-A546_s_TileScan_001 (Stage 19 of 49)	00-H8R83WJ8TzrGDQ4VgcDmMf
65555	41724.7	0.304302	um	Cell	2	Cell Center of Image Mass	0.000	1.000	1271	23	siRNA-SC-10 PSPC1-A488 IMPa4-A546 DAPI 8C2-siRNA-IMP-a2-a4 V2.00	0	31. siRNA-SC-10 PSPC1-A488 DAPI IMPa4-A546_s_TileScan_001 (Stage 19 of 49)	00-H8R83WJ8TzrGDQ4VgcDmMf
65510	41738.4	0.412483	um	Cell	2	Cell Center of Image Mass	0.000	1.000	1272	24	siRNA-SC-10 PSPC1-A488 IMPa4-A546 DAPI 8C2-siRNA-IMP-a2-a4 V2.00	0	31. siRNA-SC-10 PSPC1-A488 DAPI IMPa4-A546_s_TileScan_001 (Stage 19 of 49)	00-H8R83WJ8TzrGDQ4VgcDmMf
65467.8	41646.4	0.323936	um	Cell	2	Cell Center of Image Mass	0.000	1.000	1273	0	siRNA-SC-10 PSPC1-A488 IMPa4-A546 DAPI 8C2-siRNA-IMP-a2-a4 V2.00	0	31. siRNA-SC-10 PSPC1-A488 DAPI IMPa4-A546_t_TileScan_001 (Stage 20 of 49)	00-B8VtRrBSWRLzXsHp8cxgG3
65434.3	41597.2	0.843638	um	Cell	2	Cell Center of Image Mass	0.000	1.000	1274	1	siRNA-SC-10 PSPC1-A488 IMPa4-A546 DAPI 8C2-siRNA-IMP-a2-a4 V2.00	0	31. siRNA-SC-10 PSPC1-A488 DAPI IMPa4-A546_t_TileScan_001 (Stage 20 of 49)	00-B8VtRrBSWRLzXsHp8cxgG3
65454.8	41607.1	0.332539	um	Cell	2	Cell Center of Image Mass	0.000	1.000	1275	2	siRNA-SC-10 PSPC1-A488 IMPa4-A546 DAPI 8C2-siRNA-IMP-a2-a4 V2.00	0	31. siRNA-SC-10 PSPC1-A488 DAPI IMPa4-A546_t_TileScan_001 (Stage 20 of 49)	00-B8VtRrBSWRLzXsHp8cxgG3
65433.9	41615.5	0.309529	um	Cell	2	Cell Center of Image Mass	0.000	1.000	1276	3	siRNA-SC-10 PSPC1-A488 IMPa4-A546 DAPI 8C2-siRNA-IMP-a2-a4 V2.00	0	31. siRNA-SC-10 PSPC1-A488 DAPI IMPa4-A546_t_TileScan_001 (Stage 20 of 49)	00-B8VtRrBSWRLzXsHp8cxgG3
65419.5	41628.5	0.812122	um	Cell	2	Cell Center of Image Mass	0.000	1.000	1277	4	siRNA-SC-10 PSPC1-A488 IMPa4-A546 DAPI 8C2-siRNA-IMP-a2-a4 V2.00	0	31. siRNA-SC-10 PSPC1-A488 DAPI IMPa4-A546_t_TileScan_001 (Stage 20 of 49)	00-B8VtRrBSWRLzXsHp8cxgG3
65469.7	41629.1	0.391872	um	Cell	2	Cell Center of Image Mass	0.000	1.000	1278	5	siRNA-SC-10 PSPC1-A488 IMPa4-A546 DAPI 8C2-siRNA-IMP-a2-a4 V2.00	0	31. siRNA-SC-10 PSPC1-A488 DAPI IMPa4-A546_t_TileScan_001 (Stage 20 of 49)	00-B8VtRrBSWRLzXsHp8cxgG3
65450.9	41643.5	0.330525	um	Cell	2	Cell Center of Image Mass	0.000	1.000	1279	6	siRNA-SC-10 PSPC1-A488 IMPa4-A546 DAPI 8C2-siRNA-IMP-a2-a4 V2.00	0	31. siRNA-SC-10 PSPC1-A488 DAPI IMPa4-A546_t_TileScan_001 (Stage 20 of 49)	00-B8VtRrBSWRLzXsHp8cxgG3
65420.3	41652.1	0.284248	um	Cell	2	Cell Center of Image Mass	0.000	1.000	1280	7	siRNA-SC-10 PSPC1-A488 IMPa4-A546 DAPI 8C2-siRNA-IMP-a2-a4 V2.00	0	31. siRNA-SC-10 PSPC1-A488 DAPI IMPa4-A546_t_TileScan_001 (Stage 20 of 49)	00-B8VtRrBSWRLzXsHp8cxgG3
65483.6	41656.7	0.357588	um	Cell	2	Cell Center of Image Mass	0.000	1.000	1281	8	siRNA-SC-10 PSPC1-A488 IMPa4-A546 DAPI 8C2-siRNA-IMP-a2-a4 V2.00	0	31. siRNA-SC-10 PSPC1-A488 DAPI IMPa4-A546_t_TileScan_001 (Stage 20 of 49)	00-B8VtRrBSWRLzXsHp8cxgG3
65457.1	41659.9	0.390014	um	Cell	2	Cell Center of Image Mass	0.000	1.000	1282	9	siRNA-SC-10 PSPC1-A488 IMPa4-A546 DAPI 8C2-siRNA-IMP-a2-a4 V2.00	0	31. siRNA-SC-10 PSPC1-A488 DAPI IMPa4-A546_t_TileScan_001 (Stage 20 of 49)	00-B8VtRrBSWRLzXsHp8cxgG3
65437.7	41662	0.444798	um	Cell	2	Cell Center of Image Mass	0.000	1.000	1283	10	siRNA-SC-10 PSPC1-A488 IMPa4-A546 DAPI 8C2-siRNA-IMP-a2-a4 V2.00	0	31. siRNA-SC-10 PSPC1-A488 DAPI IMPa4-A546_t_TileScan_001 (Stage 20 of 49)	00-B8VtRrBSWRLzXsHp8cxgG3
65433.8	41641.7	0.487626	um	Cell	2	Cell Center of Image Mass	0.000	1.000	1284	11	siRNA-SC-10 PSPC1-A488 IMPa4-A546 DAPI 8C2-siRNA-IMP-a2-a4 V2.00	0	31. siRNA-SC-10 PSPC1-A488 DAPI IMPa4-A546_t_TileScan_001 (Stage 20 of 49)	00-B8VtRrBSWRLzXsHp8cxgG3
65503.6	41623.2	0.305267	um	Cell	2	Cell Center of Image Mass	0.000	1.000	1285	12	siRNA-SC-10 PSPC1-A488 IMPa4-A546 DAPI 8C2-siRNA-IMP-a2-a4 V2.00	0	31. siRNA-SC-10 PSPC1-A488 DAPI IMPa4-A546_t_TileScan_001 (Stage 20 of 49)	00-B8VtRrBSWRLzXsHp8cxgG3
65534.3	41623.6	0.399451	um	Cell	2	Cell Center of Image Mass	0.000	1.000	1286	13	siRNA-SC-10 PSPC1-A488 IMPa4-A546 DAPI 8C2-siRNA-IMP-a2-a4 V2.00	0	31. siRNA-SC-10 PSPC1-A488 DAPI IMPa4-A546_t_TileScan_001 (Stage 20 of 49)	00-B8VtRrBSWRLzXsHp8cxgG3
65527.9	41632.6	0.249647	um	Cell	2	Cell Center of Image Mass	0.000	1.000	1287	14	siRNA-SC-10 PSPC1-A488 IMPa4-A546 DAPI 8C2-siRNA-IMP-a2-a4 V2.00	0	31. siRNA-SC-10 PSPC1-A488 DAPI IMPa4-A546_t_TileScan_001 (Stage 20 of 49)	00-B8VtRrBSWRLzXsHp8cxgG3
65538.4	41652.7	0.270858	um	Cell	2	Cell Center of Image Mass	0.000	1.000	1288	15	siRNA-SC-10 PSPC1-A488 IMPa4-A546 DAPI 8C2-siRNA-IMP-a2-a4 V2.00	0	31. siRNA-SC-10 PSPC1-A488 DAPI IMPa4-A546_t_TileScan_001 (Stage 20 of 49)	00-B8VtRrBSWRLzXsHp8cxgG3
65500.5	41599	0.319178	um	Cell	2	Cell Center of Image Mass	0.000	1.000	1289	16	siRNA-SC-10 PSPC1-A488 IMPa4-A546 DAPI 8C2-siRNA-IMP-a2-a4 V2.00	0	31. siRNA-SC-10 PSPC1-A488 DAPI IMPa4-A546_t_TileScan_001 (Stage 20 of 49)	00-B8VtRrBSWRLzXsHp8cxgG3
65526	41602.1	0.395659	um	Cell	2	Cell Center of Image Mass	0.000	1.000	1290	17	siRNA-SC-10 PSPC1-A488 IMPa4-A546 DAPI 8C2-siRNA-IMP-a2-a4 V2.00	0	31. siRNA-SC-10 PSPC1-A488 DAPI IMPa4-A546_t_TileScan_001 (Stage 20 of 49)	00-B8VtRrBSWRLzXsHp8cxgG3
65493.9	41604.2	0.263817	um	Cell	2	Cell Center of Image Mass	0.000	1.000	1291	18	siRNA-SC-10 PSPC1-A488 IMPa4-A546 DAPI 8C2-siRNA-IMP-a2-a4 V2.00	0	31. siRNA-SC-10 PSPC1-A488 DAPI IMPa4-A546_t_TileScan_001 (Stage 20 of 49)	00-B8VtRrBSWRLzXsHp8cxgG3
65556	41604.7	0.562519	um	Cell	2	Cell Center of Image Mass	0.000	1.000	1292	19	siRNA-SC-10 PSPC1-A488 IMPa4-A546 DAPI 8C2-siRNA-IMP-a2-a4 V2.00	0	31. siRNA-SC-10 PSPC1-A488 DAPI IMPa4-A546_t_TileScan_001 (Stage 20 of 49)	00-B8VtRrBSWRLzXsHp8cxgG3
65556.7	41638	0.163737	um	Cell	2	Cell Center of Image Mass	0.000	1.000	1293	20	siRNA-SC-10 PSPC1-A488 IMPa4-A546 DAPI 8C2-siRNA-IMP-a2-a4 V2.00	0	31. siRNA-SC-10 PSPC1-A488 DAPI IMPa4-A546_t_TileScan_001 (Stage 20 of 49)	00-B8VtRrBSWRLzXsHp8cxgG3
65493.6	41642.4	0.330233	um	Cell	2	Cell Center of Image Mass	0.000	1.000	1294	21	siRNA-SC-10 PSPC1-A488 IMPa4-A546 DAPI 8C2-siRNA-IMP-a2-a4 V2.00	0	31. siRNA-SC-10 PSPC1-A488 DAPI IMPa4-A546_t_TileScan_001 (Stage 20 of 49)	00-B8VtRrBSWRLzXsHp8cxgG3
65476.9	41678	0.331798	um	Cell	2	Cell Center of Image Mass	0.000	1.000	1295	22	siRNA-SC-10 PSPC1-A488 IMPa4-A546 DAPI 8C2-siRNA-IMP-a2-a4 V2.00	0	31. siRNA-SC-10 PSPC1-A488 DAPI IMPa4-A546_t_TileScan_001 (Stage 20 of 49)	00-B8VtRrBSWRLzXsHp8cxgG3
65424.7	41679.5	0.180317	um	Cell	2	Cell Center of Image Mass	0.000	1.000	1296	23	siRNA-SC-10 PSPC1-A488 IMPa4-A546 DAPI 8C2-siRNA-IMP-a2-a4 V2.00	0	31. siRNA-SC-10 PSPC1-A488 DAPI IMPa4-A546_t_TileScan_001 (Stage 20 of 49)	00-B8VtRrBSWRLzXsHp8cxgG3
65454.5	41699.8	0.215232	um	Cell	2	Cell Center of Image Mass	0.000	1.000	1297	24	siRNA-SC-10 PSPC1-A488 IMPa4-A546 DAPI 8C2-siRNA-IMP-a2-a4 V2.00	0	31. siRNA-SC-10 PSPC1-A488 DAPI IMPa4-A546_t_TileScan_001 (Stage 20 of 49)	00-B8VtRrBSWRLzXsHp8cxgG3
65450.7	41675.6	0.349828	um	Cell	2	Cell Center of Image Mass	0.000	1.000	1298	25	siRNA-SC-10 PSPC1-A488 IMPa4-A546 DAPI 8C2-siRNA-IMP-a2-a4 V2.00	0	31. siRNA-SC-10 PSPC1-A488 DAPI IMPa4-A546_t_TileScan_001 (Stage 20 of 49)	00-B8VtRrBSWRLzXsHp8cxgG3
65438.8	41690.7	0.354517	um	Cell	2	Cell Center of Image Mass	0.000	1.000	1299	26	siRNA-SC-10 PSPC1-A488 IMPa4-A546 DAPI 8C2-siRNA-IMP-a2-a4 V2.00	0	31. siRNA-SC-10 PSPC1-A488 DAPI IMPa4-A546_t_TileScan_001 (Stage 20 of 49)	00-B8VtRrBSWRLzXsHp8cxgG3
65421.7	41698.9	0.245089	um	Cell	2	Cell Center of Image Mass	0.000	1.000	1300	27	siRNA-SC-10 PSPC1-A488 IMPa4-A546 DAPI 8C2-siRNA-IMP-a2-a4 V2.00	0	31. siRNA-SC-10 PSPC1-A488 DAPI IMPa4-A546_t_TileScan_001 (Stage 20 of 49)	00-B8VtRrBSWRLzXsHp8cxgG3
65447.3	41714.4	0.298665	um	Cell	2	Cell Center of Image Mass	0.000	1.000	1301	28	siRNA-SC-10 PSPC1-A488 IMPa4-A546 DAPI 8C2-siRNA-IMP-a2-a4 V2.00	0	31. siRNA-SC-10 PSPC1-A488 DAPI IMPa4-A546_t_TileScan_001 (Stage 20 of 49)	00-B8VtRrBSWRLzXsHp8cxgG3
65474.7	41715.9	0.291647	um	Cell	2	Cell Center of Image Mass	0.000	1.000	1302	29	siRNA-SC-10 PSPC1-A488 IMPa4-A546 DAPI 8C2-siRNA-IMP-a2-a4 V2.00	0	31. siRNA-SC-10 PSPC1-A488 DAPI IMPa4-A546_t_TileScan_001 (Stage 20 of 49)	00-B8VtRrBSWRLzXsHp8cxgG3
65421.2	41724.2	0.168616	um	Cell	2	Cell Center of Image Mass	0.000	1.000	1303	30	siRNA-SC-10 PSPC1-A488 IMPa4-A546 DAPI 8C2-siRNA-IMP-a2-a4 V2.00	0	31. siRNA-SC-10 PSPC1-A488 DAPI IMPa4-A546_t_TileScan_001 (Stage 20 of 49)	00-B8VtRrBSWRLzXsHp8cxgG3
65447.7	41736.1	0.105775	um	Cell	2	Cell Center of Image Mass	0.000	1.000	1304	31	siRNA-SC-10 PSPC1-A488 IMPa4-A546 DAPI 8C2-siRNA-IMP-a2-a4 V2.00	0	31. siRNA-SC-10 PSPC1-A488 DAPI IMPa4-A546_t_TileScan_001 (Stage 20 of 49)	00-B8VtRrBSWRLzXsHp8cxgG3
65480.1	41737	0.3055	um	Cell	2	Cell Center of Image Mass	0.000	1.000	1305	32	siRNA-SC-10 PSPC1-A488 IMPa4-A546 DAPI 8C2-siRNA-IMP-a2-a4 V2.00	0	31. siRNA-SC-10 PSPC1-A488 DAPI IMPa4-A546_t_TileScan_001 (Stage 20 of 49)	00-B8VtRrBSWRLzXsHp8cxgG3
65558	41670.1	0.615452	um	Cell	2	Cell Center of Image Mass	0.000	1.000	1306	33	siRNA-SC-10 PSPC1-A488 IMPa4-A546 DAPI 8C2-siRNA-IMP-a2-a4 V2.00	0	31. siRNA-SC-10 PSPC1-A488 DAPI IMPa4-A546_t_TileScan_001 (Stage 20 of 49)	00-B8VtRrBSWRLzXsHp8cxgG3
65528.1	41674.2	0.297068	um	Cell	2	Cell Center of Image Mass	0.000	1.000	1307	34	siRNA-SC-10 PSPC1-A488 IMPa4-A546 DAPI 8C2-siRNA-IMP-a2-a4 V2.00	0	31. siRNA-SC-10 PSPC1-A488 DAPI IMPa4-A546_t_TileScan_001 (Stage 20 of 49)	00-B8VtRrBSWRLzXsHp8cxgG3
65558.7	41724.3	0.616999	um	Cell	2	Cell Center of Image Mass	0.000	1.000	1308	35	siRNA-SC-10 PSPC1-A488 IMPa4-A546 DAPI 8C2-siRNA-IMP-a2-a4 V2.00	0	31. siRNA-SC-10 PSPC1-A488 DAPI IMPa4-A546_t_TileScan_001 (Stage 20 of 49)	00-B8VtRrBSWRLzXsHp8cxgG3
65502.7	41682	0.379589	um	Cell	2	Cell Center of Image Mass	0.000	1.000	1309	36	siRNA-SC-10 PSPC1-A488 IMPa4-A546 DAPI 8C2-siRNA-IMP-a2-a4 V2.00	0	31. siRNA-SC-10 PSPC1-A488 DAPI IMPa4-A546_t_TileScan_001 (Stage 20 of 49)	00-B8VtRrBSWRLzXsHp8cxgG3
65557.7	41685.4	0.732598	um	Cell	2	Cell Center of Image Mass	0.000	1.000	1310	37	siRNA-SC-10 PSPC1-A488 IMPa4-A546 DAPI 8C2-siRNA-IMP-a2-a4 V2.00	0	31. siRNA-SC-10 PSPC1-A488 DAPI IMPa4-A546_t_TileScan_001 (Stage 20 of 49)	00-B8VtRrBSWRLzXsHp8cxgG3
65515.6	41716.8	0.310962	um	Cell	2	Cell Center of Image Mass	0.000	1.000	1311	38	siRNA-SC-10 PSPC1-A488 IMPa4-A546 DAPI 8C2-siRNA-IMP-a2-a4 V2.00	0	31. siRNA-SC-10 PSPC1-A488 DAPI IMPa4-A546_t_TileScan_001 (Stage 20 of 49)	00-B8VtRrBSWRLzXsHp8cxgG3
65527.7	41724.5	0.507095	um	Cell	2	Cell Center of Image Mass	0.000	1.000	1312	39	siRNA-SC-10 PSPC1-A488 IMPa4-A546 DAPI 8C2-siRNA-IMP-a2-a4 V2.00	0	31. siRNA-SC-10 PSPC1-A488 DAPI IMPa4-A546_t_TileScan_001 (Stage 20 of 49)	00-B8VtRrBSWRLzXsHp8cxgG3
65552.5	41733.1	0.467929	um	Cell	2	Cell Center of Image Mass	0.000	1.000	1313	40	siRNA-SC-10 PSPC1-A488 IMPa4-A546 DAPI 8C2-siRNA-IMP-a2-a4 V2.00	0	31. siRNA-SC-10 PSPC1-A488 DAPI IMPa4-A546_t_TileScan_001 (Stage 20 of 49)	00-B8VtRrBSWRLzXsHp8cxgG3
65468.2	41606.7	0.19469	um	Cell	2	Cell Center of Image Mass	0.000	1.000	1314	0	siRNA-SC-10 PSPC1-A488 IMPa4-A546 DAPI 8C2-siRNA-IMP-a2-a4 V2.00	0	31. siRNA-SC-10 PSPC1-A488 DAPI IMPa4-A546_u_TileScan_001 (Stage 21 of 49)	00-TU8MwmA2J7tbGGXYVwvTgF
65435.3	41597.9	0.282703	um	Cell	2	Cell Center of Image Mass	0.000	1.000	1315	1	siRNA-SC-10 PSPC1-A488 IMPa4-A546 DAPI 8C2-siRNA-IMP-a2-a4 V2.00	0	31. siRNA-SC-10 PSPC1-A488 DAPI IMPa4-A546_u_TileScan_001 (Stage 21 of 49)	00-TU8MwmA2J7tbGGXYVwvTgF
65478.9	41611.5	0.442265	um	Cell	2	Cell Center of Image Mass	0.000	1.000	1316	2	siRNA-SC-10 PSPC1-A488 IMPa4-A546 DAPI 8C2-siRNA-IMP-a2-a4 V2.00	0	31. siRNA-SC-10 PSPC1-A488 DAPI IMPa4-A546_u_TileScan_001 (Stage 21 of 49)	00-TU8MwmA2J7tbGGXYVwvTgF
65466.9	41624.3	0.28265	um	Cell	2	Cell Center of Image Mass	0.000	1.000	1317	3	siRNA-SC-10 PSPC1-A488 IMPa4-A546 DAPI 8C2-siRNA-IMP-a2-a4 V2.00	0	31. siRNA-SC-10 PSPC1-A488 DAPI IMPa4-A546_u_TileScan_001 (Stage 21 of 49)	00-TU8MwmA2J7tbGGXYVwvTgF
65421.5	41640.2	0.101302	um	Cell	2	Cell Center of Image Mass	0.000	1.000	1318	4	siRNA-SC-10 PSPC1-A488 IMPa4-A546 DAPI 8C2-siRNA-IMP-a2-a4 V2.00	0	31. siRNA-SC-10 PSPC1-A488 DAPI IMPa4-A546_u_TileScan_001 (Stage 21 of 49)	00-TU8MwmA2J7tbGGXYVwvTgF
65431.1	41669.1	0.300026	um	Cell	2	Cell Center of Image Mass	0.000	1.000	1319	5	siRNA-SC-10 PSPC1-A488 IMPa4-A546 DAPI 8C2-siRNA-IMP-a2-a4 V2.00	0	31. siRNA-SC-10 PSPC1-A488 DAPI IMPa4-A546_u_TileScan_001 (Stage 21 of 49)	00-TU8MwmA2J7tbGGXYVwvTgF
65422.8	41610	0.412677	um	Cell	2	Cell Center of Image Mass	0.000	1.000	1320	6	siRNA-SC-10 PSPC1-A488 IMPa4-A546 DAPI 8C2-siRNA-IMP-a2-a4 V2.00	0	31. siRNA-SC-10 PSPC1-A488 DAPI IMPa4-A546_u_TileScan_001 (Stage 21 of 49)	00-TU8MwmA2J7tbGGXYVwvTgF
65447.4	41630.2	0.697742	um	Cell	2	Cell Center of Image Mass	0.000	1.000	1321	7	siRNA-SC-10 PSPC1-A488 IMPa4-A546 DAPI 8C2-siRNA-IMP-a2-a4 V2.00	0	31. siRNA-SC-10 PSPC1-A488 DAPI IMPa4-A546_u_TileScan_001 (Stage 21 of 49)	00-TU8MwmA2J7tbGGXYVwvTgF
65519.7	41633.3	0.185112	um	Cell	2	Cell Center of Image Mass	0.000	1.000	1322	8	siRNA-SC-10 PSPC1-A488 IMPa4-A546 DAPI 8C2-siRNA-IMP-a2-a4 V2.00	0	31. siRNA-SC-10 PSPC1-A488 DAPI IMPa4-A546_u_TileScan_001 (Stage 21 of 49)	00-TU8MwmA2J7tbGGXYVwvTgF
65485.2	41597.8	0.763613	um	Cell	2	Cell Center of Image Mass	0.000	1.000	1323	9	siRNA-SC-10 PSPC1-A488 IMPa4-A546 DAPI 8C2-siRNA-IMP-a2-a4 V2.00	0	31. siRNA-SC-10 PSPC1-A488 DAPI IMPa4-A546_u_TileScan_001 (Stage 21 of 49)	00-TU8MwmA2J7tbGGXYVwvTgF
65519.4	41609.9	0.305767	um	Cell	2	Cell Center of Image Mass	0.000	1.000	1324	10	siRNA-SC-10 PSPC1-A488 IMPa4-A546 DAPI 8C2-siRNA-IMP-a2-a4 V2.00	0	31. siRNA-SC-10 PSPC1-A488 DAPI IMPa4-A546_u_TileScan_001 (Stage 21 of 49)	00-TU8MwmA2J7tbGGXYVwvTgF
65539.1	41626	0.253724	um	Cell	2	Cell Center of Image Mass	0.000	1.000	1325	11	siRNA-SC-10 PSPC1-A488 IMPa4-A546 DAPI 8C2-siRNA-IMP-a2-a4 V2.00	0	31. siRNA-SC-10 PSPC1-A488 DAPI IMPa4-A546_u_TileScan_001 (Stage 21 of 49)	00-TU8MwmA2J7tbGGXYVwvTgF
65558.5	41629.9	0.467195	um	Cell	2	Cell Center of Image Mass	0.000	1.000	1326	12	siRNA-SC-10 PSPC1-A488 IMPa4-A546 DAPI 8C2-siRNA-IMP-a2-a4 V2.00	0	31. siRNA-SC-10 PSPC1-A488 DAPI IMPa4-A546_u_TileScan_001 (Stage 21 of 49)	00-TU8MwmA2J7tbGGXYVwvTgF
65549.2	41653.6	0.436723	um	Cell	2	Cell Center of Image Mass	0.000	1.000	1327	13	siRNA-SC-10 PSPC1-A488 IMPa4-A546 DAPI 8C2-siRNA-IMP-a2-a4 V2.00	0	31. siRNA-SC-10 PSPC1-A488 DAPI IMPa4-A546_u_TileScan_001 (Stage 21 of 49)	00-TU8MwmA2J7tbGGXYVwvTgF
65503.6	41654.9	0.314945	um	Cell	2	Cell Center of Image Mass	0.000	1.000	1328	14	siRNA-SC-10 PSPC1-A488 IMPa4-A546 DAPI 8C2-siRNA-IMP-a2-a4 V2.00	0	31. siRNA-SC-10 PSPC1-A488 DAPI IMPa4-A546_u_TileScan_001 (Stage 21 of 49)	00-TU8MwmA2J7tbGGXYVwvTgF
65469.1	41735.8	0.146418	um	Cell	2	Cell Center of Image Mass	0.000	1.000	1329	15	siRNA-SC-10 PSPC1-A488 IMPa4-A546 DAPI 8C2-siRNA-IMP-a2-a4 V2.00	0	31. siRNA-SC-10 PSPC1-A488 DAPI IMPa4-A546_u_TileScan_001 (Stage 21 of 49)	00-TU8MwmA2J7tbGGXYVwvTgF
65457.4	41736.5	0.323433	um	Cell	2	Cell Center of Image Mass	0.000	1.000	1330	16	siRNA-SC-10 PSPC1-A488 IMPa4-A546 DAPI 8C2-siRNA-IMP-a2-a4 V2.00	0	31. siRNA-SC-10 PSPC1-A488 DAPI IMPa4-A546_u_TileScan_001 (Stage 21 of 49)	00-TU8MwmA2J7tbGGXYVwvTgF
65425.9	41688.9	0.297206	um	Cell	2	Cell Center of Image Mass	0.000	1.000	1331	17	siRNA-SC-10 PSPC1-A488 IMPa4-A546 DAPI 8C2-siRNA-IMP-a2-a4 V2.00	0	31. siRNA-SC-10 PSPC1-A488 DAPI IMPa4-A546_u_TileScan_001 (Stage 21 of 49)	00-TU8MwmA2J7tbGGXYVwvTgF
65465.6	41693.6	0.208681	um	Cell	2	Cell Center of Image Mass	0.000	1.000	1332	18	siRNA-SC-10 PSPC1-A488 IMPa4-A546 DAPI 8C2-siRNA-IMP-a2-a4 V2.00	0	31. siRNA-SC-10 PSPC1-A488 DAPI IMPa4-A546_u_TileScan_001 (Stage 21 of 49)	00-TU8MwmA2J7tbGGXYVwvTgF
65475.3	41713.3	0.268662	um	Cell	2	Cell Center of Image Mass	0.000	1.000	1333	19	siRNA-SC-10 PSPC1-A488 IMPa4-A546 DAPI 8C2-siRNA-IMP-a2-a4 V2.00	0	31. siRNA-SC-10 PSPC1-A488 DAPI IMPa4-A546_u_TileScan_001 (Stage 21 of 49)	00-TU8MwmA2J7tbGGXYVwvTgF
65443.5	41720.4	0.135094	um	Cell	2	Cell Center of Image Mass	0.000	1.000	1334	20	siRNA-SC-10 PSPC1-A488 IMPa4-A546 DAPI 8C2-siRNA-IMP-a2-a4 V2.00	0	31. siRNA-SC-10 PSPC1-A488 DAPI IMPa4-A546_u_TileScan_001 (Stage 21 of 49)	00-TU8MwmA2J7tbGGXYVwvTgF
65424.6	41727.8	0.199834	um	Cell	2	Cell Center of Image Mass	0.000	1.000	1335	21	siRNA-SC-10 PSPC1-A488 IMPa4-A546 DAPI 8C2-siRNA-IMP-a2-a4 V2.00	0	31. siRNA-SC-10 PSPC1-A488 DAPI IMPa4-A546_u_TileScan_001 (Stage 21 of 49)	00-TU8MwmA2J7tbGGXYVwvTgF
65558.4	41694.9	0.467408	um	Cell	2	Cell Center of Image Mass	0.000	1.000	1336	22	siRNA-SC-10 PSPC1-A488 IMPa4-A546 DAPI 8C2-siRNA-IMP-a2-a4 V2.00	0	31. siRNA-SC-10 PSPC1-A488 DAPI IMPa4-A546_u_TileScan_001 (Stage 21 of 49)	00-TU8MwmA2J7tbGGXYVwvTgF
65554.5	41722.9	0.936161	um	Cell	2	Cell Center of Image Mass	0.000	1.000	1337	23	siRNA-SC-10 PSPC1-A488 IMPa4-A546 DAPI 8C2-siRNA-IMP-a2-a4 V2.00	0	31. siRNA-SC-10 PSPC1-A488 DAPI IMPa4-A546_u_TileScan_001 (Stage 21 of 49)	00-TU8MwmA2J7tbGGXYVwvTgF
65554.6	41678.6	0.541428	um	Cell	2	Cell Center of Image Mass	0.000	1.000	1338	24	siRNA-SC-10 PSPC1-A488 IMPa4-A546 DAPI 8C2-siRNA-IMP-a2-a4 V2.00	0	31. siRNA-SC-10 PSPC1-A488 DAPI IMPa4-A546_u_TileScan_001 (Stage 21 of 49)	00-TU8MwmA2J7tbGGXYVwvTgF
65524.1	41684.3	0.242117	um	Cell	2	Cell Center of Image Mass	0.000	1.000	1339	25	siRNA-SC-10 PSPC1-A488 IMPa4-A546 DAPI 8C2-siRNA-IMP-a2-a4 V2.00	0	31. siRNA-SC-10 PSPC1-A488 DAPI IMPa4-A546_u_TileScan_001 (Stage 21 of 49)	00-TU8MwmA2J7tbGGXYVwvTgF
65506.9	41709.1	0.306449	um	Cell	2	Cell Center of Image Mass	0.000	1.000	1340	26	siRNA-SC-10 PSPC1-A488 IMPa4-A546 DAPI 8C2-siRNA-IMP-a2-a4 V2.00	0	31. siRNA-SC-10 PSPC1-A488 DAPI IMPa4-A546_u_TileScan_001 (Stage 21 of 49)	00-TU8MwmA2J7tbGGXYVwvTgF
65500	41733.6	0.390109	um	Cell	2	Cell Center of Image Mass	0.000	1.000	1341	27	siRNA-SC-10 PSPC1-A488 IMPa4-A546 DAPI 8C2-siRNA-IMP-a2-a4 V2.00	0	31. siRNA-SC-10 PSPC1-A488 DAPI IMPa4-A546_u_TileScan_001 (Stage 21 of 49)	00-TU8MwmA2J7tbGGXYVwvTgF
65540.2	41732	0.375916	um	Cell	2	Cell Center of Image Mass	0.000	1.000	1342	28	siRNA-SC-10 PSPC1-A488 IMPa4-A546 DAPI 8C2-siRNA-IMP-a2-a4 V2.00	0	31. siRNA-SC-10 PSPC1-A488 DAPI IMPa4-A546_u_TileScan_001 (Stage 21 of 49)	00-TU8MwmA2J7tbGGXYVwvTgF
65490.4	41667.6	0.621334	um	Cell	2	Cell Center of Image Mass	0.000	1.000	1343	29	siRNA-SC-10 PSPC1-A488 IMPa4-A546 DAPI 8C2-siRNA-IMP-a2-a4 V2.00	0	31. siRNA-SC-10 PSPC1-A488 DAPI IMPa4-A546_u_TileScan_001 (Stage 21 of 49)	00-TU8MwmA2J7tbGGXYVwvTgF
65538.2	41708	0.461879	um	Cell	2	Cell Center of Image Mass	0.000	1.000	1344	30	siRNA-SC-10 PSPC1-A488 IMPa4-A546 DAPI 8C2-siRNA-IMP-a2-a4 V2.00	0	31. siRNA-SC-10 PSPC1-A488 DAPI IMPa4-A546_u_TileScan_001 (Stage 21 of 49)	00-TU8MwmA2J7tbGGXYVwvTgF
65418.9	41659.1	0.266829	um	Cell	2	Cell Center of Image Mass	0.000	1.000	1345	0	siRNA-SC-10 PSPC1-A488 IMPa4-A546 DAPI 8C2-siRNA-IMP-a2-a4 V2.00	0	31. siRNA-SC-10 PSPC1-A488 DAPI IMPa4-A546_v_TileScan_001 (Stage 22 of 49)	00-R85YNdbf8HsMHdSeJAxB4n
65451.1	41639.9	-0.140165	um	Cell	2	Cell Center of Image Mass	0.000	1.000	1346	1	siRNA-SC-10 PSPC1-A488 IMPa4-A546 DAPI 8C2-siRNA-IMP-a2-a4 V2.00	0	31. siRNA-SC-10 PSPC1-A488 DAPI IMPa4-A546_v_TileScan_001 (Stage 22 of 49)	00-R85YNdbf8HsMHdSeJAxB4n
65419.6	41630.8	0.470242	um	Cell	2	Cell Center of Image Mass	0.000	1.000	1347	2	siRNA-SC-10 PSPC1-A488 IMPa4-A546 DAPI 8C2-siRNA-IMP-a2-a4 V2.00	0	31. siRNA-SC-10 PSPC1-A488 DAPI IMPa4-A546_v_TileScan_001 (Stage 22 of 49)	00-R85YNdbf8HsMHdSeJAxB4n
65453	41669.4	-0.138218	um	Cell	2	Cell Center of Image Mass	0.000	1.000	1348	3	siRNA-SC-10 PSPC1-A488 IMPa4-A546 DAPI 8C2-siRNA-IMP-a2-a4 V2.00	0	31. siRNA-SC-10 PSPC1-A488 DAPI IMPa4-A546_v_TileScan_001 (Stage 22 of 49)	00-R85YNdbf8HsMHdSeJAxB4n
65476.3	41670.3	-0.0871318	um	Cell	2	Cell Center of Image Mass	0.000	1.000	1349	4	siRNA-SC-10 PSPC1-A488 IMPa4-A546 DAPI 8C2-siRNA-IMP-a2-a4 V2.00	0	31. siRNA-SC-10 PSPC1-A488 DAPI IMPa4-A546_v_TileScan_001 (Stage 22 of 49)	00-R85YNdbf8HsMHdSeJAxB4n
65473.5	41648.7	0.109694	um	Cell	2	Cell Center of Image Mass	0.000	1.000	1350	5	siRNA-SC-10 PSPC1-A488 IMPa4-A546 DAPI 8C2-siRNA-IMP-a2-a4 V2.00	0	31. siRNA-SC-10 PSPC1-A488 DAPI IMPa4-A546_v_TileScan_001 (Stage 22 of 49)	00-R85YNdbf8HsMHdSeJAxB4n
65473.3	41617.2	0.339629	um	Cell	2	Cell Center of Image Mass	0.000	1.000	1351	6	siRNA-SC-10 PSPC1-A488 IMPa4-A546 DAPI 8C2-siRNA-IMP-a2-a4 V2.00	0	31. siRNA-SC-10 PSPC1-A488 DAPI IMPa4-A546_v_TileScan_001 (Stage 22 of 49)	00-R85YNdbf8HsMHdSeJAxB4n
65524.1	41596.8	0.15089	um	Cell	2	Cell Center of Image Mass	0.000	1.000	1352	7	siRNA-SC-10 PSPC1-A488 IMPa4-A546 DAPI 8C2-siRNA-IMP-a2-a4 V2.00	0	31. siRNA-SC-10 PSPC1-A488 DAPI IMPa4-A546_v_TileScan_001 (Stage 22 of 49)	00-R85YNdbf8HsMHdSeJAxB4n
65484.1	41602.4	-0.0189822	um	Cell	2	Cell Center of Image Mass	0.000	1.000	1353	8	siRNA-SC-10 PSPC1-A488 IMPa4-A546 DAPI 8C2-siRNA-IMP-a2-a4 V2.00	0	31. siRNA-SC-10 PSPC1-A488 DAPI IMPa4-A546_v_TileScan_001 (Stage 22 of 49)	00-R85YNdbf8HsMHdSeJAxB4n
65555	41613.2	-0.0335964	um	Cell	2	Cell Center of Image Mass	0.000	1.000	1354	9	siRNA-SC-10 PSPC1-A488 IMPa4-A546 DAPI 8C2-siRNA-IMP-a2-a4 V2.00	0	31. siRNA-SC-10 PSPC1-A488 DAPI IMPa4-A546_v_TileScan_001 (Stage 22 of 49)	00-R85YNdbf8HsMHdSeJAxB4n
65500.8	41654	0.0927908	um	Cell	2	Cell Center of Image Mass	0.000	1.000	1355	10	siRNA-SC-10 PSPC1-A488 IMPa4-A546 DAPI 8C2-siRNA-IMP-a2-a4 V2.00	0	31. siRNA-SC-10 PSPC1-A488 DAPI IMPa4-A546_v_TileScan_001 (Stage 22 of 49)	00-R85YNdbf8HsMHdSeJAxB4n
65513.5	41654.8	0.0439126	um	Cell	2	Cell Center of Image Mass	0.000	1.000	1356	11	siRNA-SC-10 PSPC1-A488 IMPa4-A546 DAPI 8C2-siRNA-IMP-a2-a4 V2.00	0	31. siRNA-SC-10 PSPC1-A488 DAPI IMPa4-A546_v_TileScan_001 (Stage 22 of 49)	00-R85YNdbf8HsMHdSeJAxB4n
65527.7	41634.8	0.259349	um	Cell	2	Cell Center of Image Mass	0.000	1.000	1357	12	siRNA-SC-10 PSPC1-A488 IMPa4-A546 DAPI 8C2-siRNA-IMP-a2-a4 V2.00	0	31. siRNA-SC-10 PSPC1-A488 DAPI IMPa4-A546_v_TileScan_001 (Stage 22 of 49)	00-R85YNdbf8HsMHdSeJAxB4n
65555.9	41651.3	0.158726	um	Cell	2	Cell Center of Image Mass	0.000	1.000	1358	13	siRNA-SC-10 PSPC1-A488 IMPa4-A546 DAPI 8C2-siRNA-IMP-a2-a4 V2.00	0	31. siRNA-SC-10 PSPC1-A488 DAPI IMPa4-A546_v_TileScan_001 (Stage 22 of 49)	00-R85YNdbf8HsMHdSeJAxB4n
65503.8	41714.6	-0.0100516	um	Cell	2	Cell Center of Image Mass	0.000	1.000	1359	14	siRNA-SC-10 PSPC1-A488 IMPa4-A546 DAPI 8C2-siRNA-IMP-a2-a4 V2.00	0	31. siRNA-SC-10 PSPC1-A488 DAPI IMPa4-A546_v_TileScan_001 (Stage 22 of 49)	00-R85YNdbf8HsMHdSeJAxB4n
65437.1	41679.7	-0.201437	um	Cell	2	Cell Center of Image Mass	0.000	1.000	1360	15	siRNA-SC-10 PSPC1-A488 IMPa4-A546 DAPI 8C2-siRNA-IMP-a2-a4 V2.00	0	31. siRNA-SC-10 PSPC1-A488 DAPI IMPa4-A546_v_TileScan_001 (Stage 22 of 49)	00-R85YNdbf8HsMHdSeJAxB4n
65481.7	41683.8	-0.0681613	um	Cell	2	Cell Center of Image Mass	0.000	1.000	1361	16	siRNA-SC-10 PSPC1-A488 IMPa4-A546 DAPI 8C2-siRNA-IMP-a2-a4 V2.00	0	31. siRNA-SC-10 PSPC1-A488 DAPI IMPa4-A546_v_TileScan_001 (Stage 22 of 49)	00-R85YNdbf8HsMHdSeJAxB4n
65434.9	41717.4	0.0888778	um	Cell	2	Cell Center of Image Mass	0.000	1.000	1362	17	siRNA-SC-10 PSPC1-A488 IMPa4-A546 DAPI 8C2-siRNA-IMP-a2-a4 V2.00	0	31. siRNA-SC-10 PSPC1-A488 DAPI IMPa4-A546_v_TileScan_001 (Stage 22 of 49)	00-R85YNdbf8HsMHdSeJAxB4n
65460.8	41730.6	-0.14921	um	Cell	2	Cell Center of Image Mass	0.000	1.000	1363	18	siRNA-SC-10 PSPC1-A488 IMPa4-A546 DAPI 8C2-siRNA-IMP-a2-a4 V2.00	0	31. siRNA-SC-10 PSPC1-A488 DAPI IMPa4-A546_v_TileScan_001 (Stage 22 of 49)	00-R85YNdbf8HsMHdSeJAxB4n
65419.9	41732.9	0.420967	um	Cell	2	Cell Center of Image Mass	0.000	1.000	1364	19	siRNA-SC-10 PSPC1-A488 IMPa4-A546 DAPI 8C2-siRNA-IMP-a2-a4 V2.00	0	31. siRNA-SC-10 PSPC1-A488 DAPI IMPa4-A546_v_TileScan_001 (Stage 22 of 49)	00-R85YNdbf8HsMHdSeJAxB4n
65483.9	41734	0.157782	um	Cell	2	Cell Center of Image Mass	0.000	1.000	1365	20	siRNA-SC-10 PSPC1-A488 IMPa4-A546 DAPI 8C2-siRNA-IMP-a2-a4 V2.00	0	31. siRNA-SC-10 PSPC1-A488 DAPI IMPa4-A546_v_TileScan_001 (Stage 22 of 49)	00-R85YNdbf8HsMHdSeJAxB4n
65502.5	41673	0.587358	um	Cell	2	Cell Center of Image Mass	0.000	1.000	1366	21	siRNA-SC-10 PSPC1-A488 IMPa4-A546 DAPI 8C2-siRNA-IMP-a2-a4 V2.00	0	31. siRNA-SC-10 PSPC1-A488 DAPI IMPa4-A546_v_TileScan_001 (Stage 22 of 49)	00-R85YNdbf8HsMHdSeJAxB4n
65556.2	41688.9	0.467338	um	Cell	2	Cell Center of Image Mass	0.000	1.000	1367	22	siRNA-SC-10 PSPC1-A488 IMPa4-A546 DAPI 8C2-siRNA-IMP-a2-a4 V2.00	0	31. siRNA-SC-10 PSPC1-A488 DAPI IMPa4-A546_v_TileScan_001 (Stage 22 of 49)	00-R85YNdbf8HsMHdSeJAxB4n
65555.3	41727.7	0.0522906	um	Cell	2	Cell Center of Image Mass	0.000	1.000	1368	23	siRNA-SC-10 PSPC1-A488 IMPa4-A546 DAPI 8C2-siRNA-IMP-a2-a4 V2.00	0	31. siRNA-SC-10 PSPC1-A488 DAPI IMPa4-A546_v_TileScan_001 (Stage 22 of 49)	00-R85YNdbf8HsMHdSeJAxB4n
65540.9	41674.6	-0.165585	um	Cell	2	Cell Center of Image Mass	0.000	1.000	1369	24	siRNA-SC-10 PSPC1-A488 IMPa4-A546 DAPI 8C2-siRNA-IMP-a2-a4 V2.00	0	31. siRNA-SC-10 PSPC1-A488 DAPI IMPa4-A546_v_TileScan_001 (Stage 22 of 49)	00-R85YNdbf8HsMHdSeJAxB4n
65492.2	41691.5	-0.0708569	um	Cell	2	Cell Center of Image Mass	0.000	1.000	1370	25	siRNA-SC-10 PSPC1-A488 IMPa4-A546 DAPI 8C2-siRNA-IMP-a2-a4 V2.00	0	31. siRNA-SC-10 PSPC1-A488 DAPI IMPa4-A546_v_TileScan_001 (Stage 22 of 49)	00-R85YNdbf8HsMHdSeJAxB4n
65519.6	41736.8	0.0994803	um	Cell	2	Cell Center of Image Mass	0.000	1.000	1371	26	siRNA-SC-10 PSPC1-A488 IMPa4-A546 DAPI 8C2-siRNA-IMP-a2-a4 V2.00	0	31. siRNA-SC-10 PSPC1-A488 DAPI IMPa4-A546_v_TileScan_001 (Stage 22 of 49)	00-R85YNdbf8HsMHdSeJAxB4n
65523.7	41688.1	0.394299	um	Cell	2	Cell Center of Image Mass	0.000	1.000	1372	27	siRNA-SC-10 PSPC1-A488 IMPa4-A546 DAPI 8C2-siRNA-IMP-a2-a4 V2.00	0	31. siRNA-SC-10 PSPC1-A488 DAPI IMPa4-A546_v_TileScan_001 (Stage 22 of 49)	00-R85YNdbf8HsMHdSeJAxB4n
65477.1	41604.9	-0.217722	um	Cell	2	Cell Center of Image Mass	0.000	1.000	1373	0	siRNA-SC-10 PSPC1-A488 IMPa4-A546 DAPI 8C2-siRNA-IMP-a2-a4 V2.00	0	31. siRNA-SC-10 PSPC1-A488 DAPI IMPa4-A546_w_TileScan_001 (Stage 23 of 49)	00-zAYUJjCnAQL9pTrTpX7iRK
65463.2	41634.4	-0.151428	um	Cell	2	Cell Center of Image Mass	0.000	1.000	1374	1	siRNA-SC-10 PSPC1-A488 IMPa4-A546 DAPI 8C2-siRNA-IMP-a2-a4 V2.00	0	31. siRNA-SC-10 PSPC1-A488 DAPI IMPa4-A546_w_TileScan_001 (Stage 23 of 49)	00-zAYUJjCnAQL9pTrTpX7iRK
65420.4	41635	0.473371	um	Cell	2	Cell Center of Image Mass	0.000	1.000	1375	2	siRNA-SC-10 PSPC1-A488 IMPa4-A546 DAPI 8C2-siRNA-IMP-a2-a4 V2.00	0	31. siRNA-SC-10 PSPC1-A488 DAPI IMPa4-A546_w_TileScan_001 (Stage 23 of 49)	00-zAYUJjCnAQL9pTrTpX7iRK
65484.9	41660.1	-0.312427	um	Cell	2	Cell Center of Image Mass	0.000	1.000	1376	3	siRNA-SC-10 PSPC1-A488 IMPa4-A546 DAPI 8C2-siRNA-IMP-a2-a4 V2.00	0	31. siRNA-SC-10 PSPC1-A488 DAPI IMPa4-A546_w_TileScan_001 (Stage 23 of 49)	00-zAYUJjCnAQL9pTrTpX7iRK
65433.3	41613.3	-0.196264	um	Cell	2	Cell Center of Image Mass	0.000	1.000	1377	4	siRNA-SC-10 PSPC1-A488 IMPa4-A546 DAPI 8C2-siRNA-IMP-a2-a4 V2.00	0	31. siRNA-SC-10 PSPC1-A488 DAPI IMPa4-A546_w_TileScan_001 (Stage 23 of 49)	00-zAYUJjCnAQL9pTrTpX7iRK
65481.2	41636.3	-0.315509	um	Cell	2	Cell Center of Image Mass	0.000	1.000	1378	5	siRNA-SC-10 PSPC1-A488 IMPa4-A546 DAPI 8C2-siRNA-IMP-a2-a4 V2.00	0	31. siRNA-SC-10 PSPC1-A488 DAPI IMPa4-A546_w_TileScan_001 (Stage 23 of 49)	00-zAYUJjCnAQL9pTrTpX7iRK
65439.7	41661.6	-0.198794	um	Cell	2	Cell Center of Image Mass	0.000	1.000	1379	6	siRNA-SC-10 PSPC1-A488 IMPa4-A546 DAPI 8C2-siRNA-IMP-a2-a4 V2.00	0	31. siRNA-SC-10 PSPC1-A488 DAPI IMPa4-A546_w_TileScan_001 (Stage 23 of 49)	00-zAYUJjCnAQL9pTrTpX7iRK
65432.8	41649.4	0.0109479	um	Cell	2	Cell Center of Image Mass	0.000	1.000	1380	7	siRNA-SC-10 PSPC1-A488 IMPa4-A546 DAPI 8C2-siRNA-IMP-a2-a4 V2.00	0	31. siRNA-SC-10 PSPC1-A488 DAPI IMPa4-A546_w_TileScan_001 (Stage 23 of 49)	00-zAYUJjCnAQL9pTrTpX7iRK
65522.5	41599.3	-0.247843	um	Cell	2	Cell Center of Image Mass	0.000	1.000	1381	8	siRNA-SC-10 PSPC1-A488 IMPa4-A546 DAPI 8C2-siRNA-IMP-a2-a4 V2.00	0	31. siRNA-SC-10 PSPC1-A488 DAPI IMPa4-A546_w_TileScan_001 (Stage 23 of 49)	00-zAYUJjCnAQL9pTrTpX7iRK
65549.3	41604.2	-0.258267	um	Cell	2	Cell Center of Image Mass	0.000	1.000	1382	9	siRNA-SC-10 PSPC1-A488 IMPa4-A546 DAPI 8C2-siRNA-IMP-a2-a4 V2.00	0	31. siRNA-SC-10 PSPC1-A488 DAPI IMPa4-A546_w_TileScan_001 (Stage 23 of 49)	00-zAYUJjCnAQL9pTrTpX7iRK
65514.9	41616.4	-0.20052	um	Cell	2	Cell Center of Image Mass	0.000	1.000	1383	10	siRNA-SC-10 PSPC1-A488 IMPa4-A546 DAPI 8C2-siRNA-IMP-a2-a4 V2.00	0	31. siRNA-SC-10 PSPC1-A488 DAPI IMPa4-A546_w_TileScan_001 (Stage 23 of 49)	00-zAYUJjCnAQL9pTrTpX7iRK
65500.4	41639	-0.326146	um	Cell	2	Cell Center of Image Mass	0.000	1.000	1384	11	siRNA-SC-10 PSPC1-A488 IMPa4-A546 DAPI 8C2-siRNA-IMP-a2-a4 V2.00	0	31. siRNA-SC-10 PSPC1-A488 DAPI IMPa4-A546_w_TileScan_001 (Stage 23 of 49)	00-zAYUJjCnAQL9pTrTpX7iRK
65552.5	41639.8	0.384774	um	Cell	2	Cell Center of Image Mass	0.000	1.000	1385	12	siRNA-SC-10 PSPC1-A488 IMPa4-A546 DAPI 8C2-siRNA-IMP-a2-a4 V2.00	0	31. siRNA-SC-10 PSPC1-A488 DAPI IMPa4-A546_w_TileScan_001 (Stage 23 of 49)	00-zAYUJjCnAQL9pTrTpX7iRK
65509	41657.4	-0.406278	um	Cell	2	Cell Center of Image Mass	0.000	1.000	1386	13	siRNA-SC-10 PSPC1-A488 IMPa4-A546 DAPI 8C2-siRNA-IMP-a2-a4 V2.00	0	31. siRNA-SC-10 PSPC1-A488 DAPI IMPa4-A546_w_TileScan_001 (Stage 23 of 49)	00-zAYUJjCnAQL9pTrTpX7iRK
65555.3	41623.1	-0.0705269	um	Cell	2	Cell Center of Image Mass	0.000	1.000	1387	14	siRNA-SC-10 PSPC1-A488 IMPa4-A546 DAPI 8C2-siRNA-IMP-a2-a4 V2.00	0	31. siRNA-SC-10 PSPC1-A488 DAPI IMPa4-A546_w_TileScan_001 (Stage 23 of 49)	00-zAYUJjCnAQL9pTrTpX7iRK
65449.1	41691.2	-0.14271	um	Cell	2	Cell Center of Image Mass	0.000	1.000	1388	15	siRNA-SC-10 PSPC1-A488 IMPa4-A546 DAPI 8C2-siRNA-IMP-a2-a4 V2.00	0	31. siRNA-SC-10 PSPC1-A488 DAPI IMPa4-A546_w_TileScan_001 (Stage 23 of 49)	00-zAYUJjCnAQL9pTrTpX7iRK
65427.9	41729.3	0.031284	um	Cell	2	Cell Center of Image Mass	0.000	1.000	1389	16	siRNA-SC-10 PSPC1-A488 IMPa4-A546 DAPI 8C2-siRNA-IMP-a2-a4 V2.00	0	31. siRNA-SC-10 PSPC1-A488 DAPI IMPa4-A546_w_TileScan_001 (Stage 23 of 49)	00-zAYUJjCnAQL9pTrTpX7iRK
65420.6	41675.4	-0.271156	um	Cell	2	Cell Center of Image Mass	0.000	1.000	1390	17	siRNA-SC-10 PSPC1-A488 IMPa4-A546 DAPI 8C2-siRNA-IMP-a2-a4 V2.00	0	31. siRNA-SC-10 PSPC1-A488 DAPI IMPa4-A546_w_TileScan_001 (Stage 23 of 49)	00-zAYUJjCnAQL9pTrTpX7iRK
65477.1	41727.9	0.000271961	um	Cell	2	Cell Center of Image Mass	0.000	1.000	1391	18	siRNA-SC-10 PSPC1-A488 IMPa4-A546 DAPI 8C2-siRNA-IMP-a2-a4 V2.00	0	31. siRNA-SC-10 PSPC1-A488 DAPI IMPa4-A546_w_TileScan_001 (Stage 23 of 49)	00-zAYUJjCnAQL9pTrTpX7iRK
65441.6	41729.1	0.345485	um	Cell	2	Cell Center of Image Mass	0.000	1.000	1392	19	siRNA-SC-10 PSPC1-A488 IMPa4-A546 DAPI 8C2-siRNA-IMP-a2-a4 V2.00	0	31. siRNA-SC-10 PSPC1-A488 DAPI IMPa4-A546_w_TileScan_001 (Stage 23 of 49)	00-zAYUJjCnAQL9pTrTpX7iRK
65504.9	41662.1	-0.327851	um	Cell	2	Cell Center of Image Mass	0.000	1.000	1393	20	siRNA-SC-10 PSPC1-A488 IMPa4-A546 DAPI 8C2-siRNA-IMP-a2-a4 V2.00	0	31. siRNA-SC-10 PSPC1-A488 DAPI IMPa4-A546_w_TileScan_001 (Stage 23 of 49)	00-zAYUJjCnAQL9pTrTpX7iRK
65540.4	41680	-0.189071	um	Cell	2	Cell Center of Image Mass	0.000	1.000	1394	21	siRNA-SC-10 PSPC1-A488 IMPa4-A546 DAPI 8C2-siRNA-IMP-a2-a4 V2.00	0	31. siRNA-SC-10 PSPC1-A488 DAPI IMPa4-A546_w_TileScan_001 (Stage 23 of 49)	00-zAYUJjCnAQL9pTrTpX7iRK
65527.7	41705.8	-0.349221	um	Cell	2	Cell Center of Image Mass	0.000	1.000	1395	22	siRNA-SC-10 PSPC1-A488 IMPa4-A546 DAPI 8C2-siRNA-IMP-a2-a4 V2.00	0	31. siRNA-SC-10 PSPC1-A488 DAPI IMPa4-A546_w_TileScan_001 (Stage 23 of 49)	00-zAYUJjCnAQL9pTrTpX7iRK
65558.1	41676.9	-0.132949	um	Cell	2	Cell Center of Image Mass	0.000	1.000	1396	23	siRNA-SC-10 PSPC1-A488 IMPa4-A546 DAPI 8C2-siRNA-IMP-a2-a4 V2.00	0	31. siRNA-SC-10 PSPC1-A488 DAPI IMPa4-A546_w_TileScan_001 (Stage 23 of 49)	00-zAYUJjCnAQL9pTrTpX7iRK
65494.2	41694.8	-0.19893	um	Cell	2	Cell Center of Image Mass	0.000	1.000	1397	24	siRNA-SC-10 PSPC1-A488 IMPa4-A546 DAPI 8C2-siRNA-IMP-a2-a4 V2.00	0	31. siRNA-SC-10 PSPC1-A488 DAPI IMPa4-A546_w_TileScan_001 (Stage 23 of 49)	00-zAYUJjCnAQL9pTrTpX7iRK
65553	41714	-0.0976256	um	Cell	2	Cell Center of Image Mass	0.000	1.000	1398	25	siRNA-SC-10 PSPC1-A488 IMPa4-A546 DAPI 8C2-siRNA-IMP-a2-a4 V2.00	0	31. siRNA-SC-10 PSPC1-A488 DAPI IMPa4-A546_w_TileScan_001 (Stage 23 of 49)	00-zAYUJjCnAQL9pTrTpX7iRK
65506.6	41732.3	-0.212406	um	Cell	2	Cell Center of Image Mass	0.000	1.000	1399	26	siRNA-SC-10 PSPC1-A488 IMPa4-A546 DAPI 8C2-siRNA-IMP-a2-a4 V2.00	0	31. siRNA-SC-10 PSPC1-A488 DAPI IMPa4-A546_w_TileScan_001 (Stage 23 of 49)	00-zAYUJjCnAQL9pTrTpX7iRK
65533.8	41735.3	-0.0730661	um	Cell	2	Cell Center of Image Mass	0.000	1.000	1400	27	siRNA-SC-10 PSPC1-A488 IMPa4-A546 DAPI 8C2-siRNA-IMP-a2-a4 V2.00	0	31. siRNA-SC-10 PSPC1-A488 DAPI IMPa4-A546_w_TileScan_001 (Stage 23 of 49)	00-zAYUJjCnAQL9pTrTpX7iRK
65555.6	41737.3	0.736004	um	Cell	2	Cell Center of Image Mass	0.000	1.000	1401	28	siRNA-SC-10 PSPC1-A488 IMPa4-A546 DAPI 8C2-siRNA-IMP-a2-a4 V2.00	0	31. siRNA-SC-10 PSPC1-A488 DAPI IMPa4-A546_w_TileScan_001 (Stage 23 of 49)	00-zAYUJjCnAQL9pTrTpX7iRK
65470.6	41651.9	0.609714	um	Cell	2	Cell Center of Image Mass	0.000	1.000	1402	0	siRNA-SC-10 PSPC1-A488 IMPa4-A546 DAPI 8C2-siRNA-IMP-a2-a4 V2.00	0	31. siRNA-SC-10 PSPC1-A488 DAPI IMPa4-A546_x_TileScan_001 (Stage 24 of 49)	00-ZRXzvr9WQUx8RniECCRKJ4
65462.4	41599.3	0.592902	um	Cell	2	Cell Center of Image Mass	0.000	1.000	1403	1	siRNA-SC-10 PSPC1-A488 IMPa4-A546 DAPI 8C2-siRNA-IMP-a2-a4 V2.00	0	31. siRNA-SC-10 PSPC1-A488 DAPI IMPa4-A546_x_TileScan_001 (Stage 24 of 49)	00-ZRXzvr9WQUx8RniECCRKJ4
65492.9	41602.4	0.734347	um	Cell	2	Cell Center of Image Mass	0.000	1.000	1404	2	siRNA-SC-10 PSPC1-A488 IMPa4-A546 DAPI 8C2-siRNA-IMP-a2-a4 V2.00	0	31. siRNA-SC-10 PSPC1-A488 DAPI IMPa4-A546_x_TileScan_001 (Stage 24 of 49)	00-ZRXzvr9WQUx8RniECCRKJ4
65420.2	41604.8	0.0387737	um	Cell	2	Cell Center of Image Mass	0.000	1.000	1405	3	siRNA-SC-10 PSPC1-A488 IMPa4-A546 DAPI 8C2-siRNA-IMP-a2-a4 V2.00	0	31. siRNA-SC-10 PSPC1-A488 DAPI IMPa4-A546_x_TileScan_001 (Stage 24 of 49)	00-ZRXzvr9WQUx8RniECCRKJ4
65438.9	41654.6	0.218159	um	Cell	2	Cell Center of Image Mass	0.000	1.000	1406	4	siRNA-SC-10 PSPC1-A488 IMPa4-A546 DAPI 8C2-siRNA-IMP-a2-a4 V2.00	0	31. siRNA-SC-10 PSPC1-A488 DAPI IMPa4-A546_x_TileScan_001 (Stage 24 of 49)	00-ZRXzvr9WQUx8RniECCRKJ4
65453.7	41659	0.0480305	um	Cell	2	Cell Center of Image Mass	0.000	1.000	1407	5	siRNA-SC-10 PSPC1-A488 IMPa4-A546 DAPI 8C2-siRNA-IMP-a2-a4 V2.00	0	31. siRNA-SC-10 PSPC1-A488 DAPI IMPa4-A546_x_TileScan_001 (Stage 24 of 49)	00-ZRXzvr9WQUx8RniECCRKJ4
65423.6	41624.3	0.16456	um	Cell	2	Cell Center of Image Mass	0.000	1.000	1408	6	siRNA-SC-10 PSPC1-A488 IMPa4-A546 DAPI 8C2-siRNA-IMP-a2-a4 V2.00	0	31. siRNA-SC-10 PSPC1-A488 DAPI IMPa4-A546_x_TileScan_001 (Stage 24 of 49)	00-ZRXzvr9WQUx8RniECCRKJ4
65457.2	41615.3	0.419218	um	Cell	2	Cell Center of Image Mass	0.000	1.000	1409	7	siRNA-SC-10 PSPC1-A488 IMPa4-A546 DAPI 8C2-siRNA-IMP-a2-a4 V2.00	0	31. siRNA-SC-10 PSPC1-A488 DAPI IMPa4-A546_x_TileScan_001 (Stage 24 of 49)	00-ZRXzvr9WQUx8RniECCRKJ4
65523.1	41608.4	-0.0229324	um	Cell	2	Cell Center of Image Mass	0.000	1.000	1410	8	siRNA-SC-10 PSPC1-A488 IMPa4-A546 DAPI 8C2-siRNA-IMP-a2-a4 V2.00	0	31. siRNA-SC-10 PSPC1-A488 DAPI IMPa4-A546_x_TileScan_001 (Stage 24 of 49)	00-ZRXzvr9WQUx8RniECCRKJ4
65551.8	41610.1	0.0238139	um	Cell	2	Cell Center of Image Mass	0.000	1.000	1411	9	siRNA-SC-10 PSPC1-A488 IMPa4-A546 DAPI 8C2-siRNA-IMP-a2-a4 V2.00	0	31. siRNA-SC-10 PSPC1-A488 DAPI IMPa4-A546_x_TileScan_001 (Stage 24 of 49)	00-ZRXzvr9WQUx8RniECCRKJ4
65502.1	41622.7	-0.0312918	um	Cell	2	Cell Center of Image Mass	0.000	1.000	1412	10	siRNA-SC-10 PSPC1-A488 IMPa4-A546 DAPI 8C2-siRNA-IMP-a2-a4 V2.00	0	31. siRNA-SC-10 PSPC1-A488 DAPI IMPa4-A546_x_TileScan_001 (Stage 24 of 49)	00-ZRXzvr9WQUx8RniECCRKJ4
65524.8	41636	-0.0385779	um	Cell	2	Cell Center of Image Mass	0.000	1.000	1413	11	siRNA-SC-10 PSPC1-A488 IMPa4-A546 DAPI 8C2-siRNA-IMP-a2-a4 V2.00	0	31. siRNA-SC-10 PSPC1-A488 DAPI IMPa4-A546_x_TileScan_001 (Stage 24 of 49)	00-ZRXzvr9WQUx8RniECCRKJ4
65554.1	41633.7	0.774216	um	Cell	2	Cell Center of Image Mass	0.000	1.000	1414	12	siRNA-SC-10 PSPC1-A488 IMPa4-A546 DAPI 8C2-siRNA-IMP-a2-a4 V2.00	0	31. siRNA-SC-10 PSPC1-A488 DAPI IMPa4-A546_x_TileScan_001 (Stage 24 of 49)	00-ZRXzvr9WQUx8RniECCRKJ4
65503.1	41650.5	0.088916	um	Cell	2	Cell Center of Image Mass	0.000	1.000	1415	13	siRNA-SC-10 PSPC1-A488 IMPa4-A546 DAPI 8C2-siRNA-IMP-a2-a4 V2.00	0	31. siRNA-SC-10 PSPC1-A488 DAPI IMPa4-A546_x_TileScan_001 (Stage 24 of 49)	00-ZRXzvr9WQUx8RniECCRKJ4
65533.2	41656.1	0.0987856	um	Cell	2	Cell Center of Image Mass	0.000	1.000	1416	14	siRNA-SC-10 PSPC1-A488 IMPa4-A546 DAPI 8C2-siRNA-IMP-a2-a4 V2.00	0	31. siRNA-SC-10 PSPC1-A488 DAPI IMPa4-A546_x_TileScan_001 (Stage 24 of 49)	00-ZRXzvr9WQUx8RniECCRKJ4
65482.4	41677.8	0.124505	um	Cell	2	Cell Center of Image Mass	0.000	1.000	1417	15	siRNA-SC-10 PSPC1-A488 IMPa4-A546 DAPI 8C2-siRNA-IMP-a2-a4 V2.00	0	31. siRNA-SC-10 PSPC1-A488 DAPI IMPa4-A546_x_TileScan_001 (Stage 24 of 49)	00-ZRXzvr9WQUx8RniECCRKJ4
65451.6	41720.8	0.0782034	um	Cell	2	Cell Center of Image Mass	0.000	1.000	1418	16	siRNA-SC-10 PSPC1-A488 IMPa4-A546 DAPI 8C2-siRNA-IMP-a2-a4 V2.00	0	31. siRNA-SC-10 PSPC1-A488 DAPI IMPa4-A546_x_TileScan_001 (Stage 24 of 49)	00-ZRXzvr9WQUx8RniECCRKJ4
65483.8	41737.7	0.385551	um	Cell	2	Cell Center of Image Mass	0.000	1.000	1419	17	siRNA-SC-10 PSPC1-A488 IMPa4-A546 DAPI 8C2-siRNA-IMP-a2-a4 V2.00	0	31. siRNA-SC-10 PSPC1-A488 DAPI IMPa4-A546_x_TileScan_001 (Stage 24 of 49)	00-ZRXzvr9WQUx8RniECCRKJ4
65429.9	41683	0.0692007	um	Cell	2	Cell Center of Image Mass	0.000	1.000	1420	18	siRNA-SC-10 PSPC1-A488 IMPa4-A546 DAPI 8C2-siRNA-IMP-a2-a4 V2.00	0	31. siRNA-SC-10 PSPC1-A488 DAPI IMPa4-A546_x_TileScan_001 (Stage 24 of 49)	00-ZRXzvr9WQUx8RniECCRKJ4
65480.7	41710.4	0.144867	um	Cell	2	Cell Center of Image Mass	0.000	1.000	1421	19	siRNA-SC-10 PSPC1-A488 IMPa4-A546 DAPI 8C2-siRNA-IMP-a2-a4 V2.00	0	31. siRNA-SC-10 PSPC1-A488 DAPI IMPa4-A546_x_TileScan_001 (Stage 24 of 49)	00-ZRXzvr9WQUx8RniECCRKJ4
65433.8	41714.8	-0.0140351	um	Cell	2	Cell Center of Image Mass	0.000	1.000	1422	20	siRNA-SC-10 PSPC1-A488 IMPa4-A546 DAPI 8C2-siRNA-IMP-a2-a4 V2.00	0	31. siRNA-SC-10 PSPC1-A488 DAPI IMPa4-A546_x_TileScan_001 (Stage 24 of 49)	00-ZRXzvr9WQUx8RniECCRKJ4
65420.4	41714.5	0.0836264	um	Cell	2	Cell Center of Image Mass	0.000	1.000	1423	21	siRNA-SC-10 PSPC1-A488 IMPa4-A546 DAPI 8C2-siRNA-IMP-a2-a4 V2.00	0	31. siRNA-SC-10 PSPC1-A488 DAPI IMPa4-A546_x_TileScan_001 (Stage 24 of 49)	00-ZRXzvr9WQUx8RniECCRKJ4
65424	41738.1	0.995598	um	Cell	2	Cell Center of Image Mass	0.000	1.000	1424	22	siRNA-SC-10 PSPC1-A488 IMPa4-A546 DAPI 8C2-siRNA-IMP-a2-a4 V2.00	0	31. siRNA-SC-10 PSPC1-A488 DAPI IMPa4-A546_x_TileScan_001 (Stage 24 of 49)	00-ZRXzvr9WQUx8RniECCRKJ4
65497.2	41688.4	-0.0957382	um	Cell	2	Cell Center of Image Mass	0.000	1.000	1425	23	siRNA-SC-10 PSPC1-A488 IMPa4-A546 DAPI 8C2-siRNA-IMP-a2-a4 V2.00	0	31. siRNA-SC-10 PSPC1-A488 DAPI IMPa4-A546_x_TileScan_001 (Stage 24 of 49)	00-ZRXzvr9WQUx8RniECCRKJ4
65548.6	41695.2	0.0917742	um	Cell	2	Cell Center of Image Mass	0.000	1.000	1426	24	siRNA-SC-10 PSPC1-A488 IMPa4-A546 DAPI 8C2-siRNA-IMP-a2-a4 V2.00	0	31. siRNA-SC-10 PSPC1-A488 DAPI IMPa4-A546_x_TileScan_001 (Stage 24 of 49)	00-ZRXzvr9WQUx8RniECCRKJ4
65513.3	41699.8	0.111981	um	Cell	2	Cell Center of Image Mass	0.000	1.000	1427	25	siRNA-SC-10 PSPC1-A488 IMPa4-A546 DAPI 8C2-siRNA-IMP-a2-a4 V2.00	0	31. siRNA-SC-10 PSPC1-A488 DAPI IMPa4-A546_x_TileScan_001 (Stage 24 of 49)	00-ZRXzvr9WQUx8RniECCRKJ4
65556	41734	0.416631	um	Cell	2	Cell Center of Image Mass	0.000	1.000	1428	26	siRNA-SC-10 PSPC1-A488 IMPa4-A546 DAPI 8C2-siRNA-IMP-a2-a4 V2.00	0	31. siRNA-SC-10 PSPC1-A488 DAPI IMPa4-A546_x_TileScan_001 (Stage 24 of 49)	00-ZRXzvr9WQUx8RniECCRKJ4
65535.6	41719.7	0.238996	um	Cell	2	Cell Center of Image Mass	0.000	1.000	1429	27	siRNA-SC-10 PSPC1-A488 IMPa4-A546 DAPI 8C2-siRNA-IMP-a2-a4 V2.00	0	31. siRNA-SC-10 PSPC1-A488 DAPI IMPa4-A546_x_TileScan_001 (Stage 24 of 49)	00-ZRXzvr9WQUx8RniECCRKJ4
65443.8	41642.9	-0.147255	um	Cell	2	Cell Center of Image Mass	0.000	1.000	1430	0	siRNA-SC-10 PSPC1-A488 IMPa4-A546 DAPI 8C2-siRNA-IMP-a2-a4 V2.00	0	31. siRNA-SC-10 PSPC1-A488 DAPI IMPa4-A546_y_TileScan_001 (Stage 25 of 49)	00-w2Uj62iG4zGyXBc8TqQbCX
65443	41601	-0.249673	um	Cell	2	Cell Center of Image Mass	0.000	1.000	1431	1	siRNA-SC-10 PSPC1-A488 IMPa4-A546 DAPI 8C2-siRNA-IMP-a2-a4 V2.00	0	31. siRNA-SC-10 PSPC1-A488 DAPI IMPa4-A546_y_TileScan_001 (Stage 25 of 49)	00-w2Uj62iG4zGyXBc8TqQbCX
65470.5	41608	-0.252116	um	Cell	2	Cell Center of Image Mass	0.000	1.000	1432	2	siRNA-SC-10 PSPC1-A488 IMPa4-A546 DAPI 8C2-siRNA-IMP-a2-a4 V2.00	0	31. siRNA-SC-10 PSPC1-A488 DAPI IMPa4-A546_y_TileScan_001 (Stage 25 of 49)	00-w2Uj62iG4zGyXBc8TqQbCX
65419.2	41611.1	-0.325406	um	Cell	2	Cell Center of Image Mass	0.000	1.000	1433	3	siRNA-SC-10 PSPC1-A488 IMPa4-A546 DAPI 8C2-siRNA-IMP-a2-a4 V2.00	0	31. siRNA-SC-10 PSPC1-A488 DAPI IMPa4-A546_y_TileScan_001 (Stage 25 of 49)	00-w2Uj62iG4zGyXBc8TqQbCX
65482.9	41631.9	-0.183677	um	Cell	2	Cell Center of Image Mass	0.000	1.000	1434	4	siRNA-SC-10 PSPC1-A488 IMPa4-A546 DAPI 8C2-siRNA-IMP-a2-a4 V2.00	0	31. siRNA-SC-10 PSPC1-A488 DAPI IMPa4-A546_y_TileScan_001 (Stage 25 of 49)	00-w2Uj62iG4zGyXBc8TqQbCX
65463	41638.6	-0.284751	um	Cell	2	Cell Center of Image Mass	0.000	1.000	1435	5	siRNA-SC-10 PSPC1-A488 IMPa4-A546 DAPI 8C2-siRNA-IMP-a2-a4 V2.00	0	31. siRNA-SC-10 PSPC1-A488 DAPI IMPa4-A546_y_TileScan_001 (Stage 25 of 49)	00-w2Uj62iG4zGyXBc8TqQbCX
65442.2	41657.6	-0.271311	um	Cell	2	Cell Center of Image Mass	0.000	1.000	1436	6	siRNA-SC-10 PSPC1-A488 IMPa4-A546 DAPI 8C2-siRNA-IMP-a2-a4 V2.00	0	31. siRNA-SC-10 PSPC1-A488 DAPI IMPa4-A546_y_TileScan_001 (Stage 25 of 49)	00-w2Uj62iG4zGyXBc8TqQbCX
65512.6	41601.7	0.32392	um	Cell	2	Cell Center of Image Mass	0.000	1.000	1437	7	siRNA-SC-10 PSPC1-A488 IMPa4-A546 DAPI 8C2-siRNA-IMP-a2-a4 V2.00	0	31. siRNA-SC-10 PSPC1-A488 DAPI IMPa4-A546_y_TileScan_001 (Stage 25 of 49)	00-w2Uj62iG4zGyXBc8TqQbCX
65541.8	41662.9	-0.270746	um	Cell	2	Cell Center of Image Mass	0.000	1.000	1438	8	siRNA-SC-10 PSPC1-A488 IMPa4-A546 DAPI 8C2-siRNA-IMP-a2-a4 V2.00	0	31. siRNA-SC-10 PSPC1-A488 DAPI IMPa4-A546_y_TileScan_001 (Stage 25 of 49)	00-w2Uj62iG4zGyXBc8TqQbCX
65499.9	41666.8	0.357106	um	Cell	2	Cell Center of Image Mass	0.000	1.000	1439	9	siRNA-SC-10 PSPC1-A488 IMPa4-A546 DAPI 8C2-siRNA-IMP-a2-a4 V2.00	0	31. siRNA-SC-10 PSPC1-A488 DAPI IMPa4-A546_y_TileScan_001 (Stage 25 of 49)	00-w2Uj62iG4zGyXBc8TqQbCX
65554.6	41602.2	-0.167569	um	Cell	2	Cell Center of Image Mass	0.000	1.000	1440	10	siRNA-SC-10 PSPC1-A488 IMPa4-A546 DAPI 8C2-siRNA-IMP-a2-a4 V2.00	0	31. siRNA-SC-10 PSPC1-A488 DAPI IMPa4-A546_y_TileScan_001 (Stage 25 of 49)	00-w2Uj62iG4zGyXBc8TqQbCX
65555.5	41634.9	-0.223888	um	Cell	2	Cell Center of Image Mass	0.000	1.000	1441	11	siRNA-SC-10 PSPC1-A488 IMPa4-A546 DAPI 8C2-siRNA-IMP-a2-a4 V2.00	0	31. siRNA-SC-10 PSPC1-A488 DAPI IMPa4-A546_y_TileScan_001 (Stage 25 of 49)	00-w2Uj62iG4zGyXBc8TqQbCX
65510.6	41644.9	-0.223634	um	Cell	2	Cell Center of Image Mass	0.000	1.000	1442	12	siRNA-SC-10 PSPC1-A488 IMPa4-A546 DAPI 8C2-siRNA-IMP-a2-a4 V2.00	0	31. siRNA-SC-10 PSPC1-A488 DAPI IMPa4-A546_y_TileScan_001 (Stage 25 of 49)	00-w2Uj62iG4zGyXBc8TqQbCX
65481.3	41680.8	0.709193	um	Cell	2	Cell Center of Image Mass	0.000	1.000	1443	13	siRNA-SC-10 PSPC1-A488 IMPa4-A546 DAPI 8C2-siRNA-IMP-a2-a4 V2.00	0	31. siRNA-SC-10 PSPC1-A488 DAPI IMPa4-A546_y_TileScan_001 (Stage 25 of 49)	00-w2Uj62iG4zGyXBc8TqQbCX
65451.2	41685.5	-0.360419	um	Cell	2	Cell Center of Image Mass	0.000	1.000	1444	14	siRNA-SC-10 PSPC1-A488 IMPa4-A546 DAPI 8C2-siRNA-IMP-a2-a4 V2.00	0	31. siRNA-SC-10 PSPC1-A488 DAPI IMPa4-A546_y_TileScan_001 (Stage 25 of 49)	00-w2Uj62iG4zGyXBc8TqQbCX
65463	41706.8	-0.398289	um	Cell	2	Cell Center of Image Mass	0.000	1.000	1445	15	siRNA-SC-10 PSPC1-A488 IMPa4-A546 DAPI 8C2-siRNA-IMP-a2-a4 V2.00	0	31. siRNA-SC-10 PSPC1-A488 DAPI IMPa4-A546_y_TileScan_001 (Stage 25 of 49)	00-w2Uj62iG4zGyXBc8TqQbCX
65429.8	41736.1	-0.282371	um	Cell	2	Cell Center of Image Mass	0.000	1.000	1446	16	siRNA-SC-10 PSPC1-A488 IMPa4-A546 DAPI 8C2-siRNA-IMP-a2-a4 V2.00	0	31. siRNA-SC-10 PSPC1-A488 DAPI IMPa4-A546_y_TileScan_001 (Stage 25 of 49)	00-w2Uj62iG4zGyXBc8TqQbCX
65479.1	41734.6	-0.277126	um	Cell	2	Cell Center of Image Mass	0.000	1.000	1447	17	siRNA-SC-10 PSPC1-A488 IMPa4-A546 DAPI 8C2-siRNA-IMP-a2-a4 V2.00	0	31. siRNA-SC-10 PSPC1-A488 DAPI IMPa4-A546_y_TileScan_001 (Stage 25 of 49)	00-w2Uj62iG4zGyXBc8TqQbCX
65423.2	41688.4	-0.216747	um	Cell	2	Cell Center of Image Mass	0.000	1.000	1448	18	siRNA-SC-10 PSPC1-A488 IMPa4-A546 DAPI 8C2-siRNA-IMP-a2-a4 V2.00	0	31. siRNA-SC-10 PSPC1-A488 DAPI IMPa4-A546_y_TileScan_001 (Stage 25 of 49)	00-w2Uj62iG4zGyXBc8TqQbCX
65552.7	41688.5	-0.190575	um	Cell	2	Cell Center of Image Mass	0.000	1.000	1449	19	siRNA-SC-10 PSPC1-A488 IMPa4-A546 DAPI 8C2-siRNA-IMP-a2-a4 V2.00	0	31. siRNA-SC-10 PSPC1-A488 DAPI IMPa4-A546_y_TileScan_001 (Stage 25 of 49)	00-w2Uj62iG4zGyXBc8TqQbCX
65499.6	41696.4	-0.171312	um	Cell	2	Cell Center of Image Mass	0.000	1.000	1450	20	siRNA-SC-10 PSPC1-A488 IMPa4-A546 DAPI 8C2-siRNA-IMP-a2-a4 V2.00	0	31. siRNA-SC-10 PSPC1-A488 DAPI IMPa4-A546_y_TileScan_001 (Stage 25 of 49)	00-w2Uj62iG4zGyXBc8TqQbCX
65557.4	41695.8	-0.33555	um	Cell	2	Cell Center of Image Mass	0.000	1.000	1451	21	siRNA-SC-10 PSPC1-A488 IMPa4-A546 DAPI 8C2-siRNA-IMP-a2-a4 V2.00	0	31. siRNA-SC-10 PSPC1-A488 DAPI IMPa4-A546_y_TileScan_001 (Stage 25 of 49)	00-w2Uj62iG4zGyXBc8TqQbCX
65543.6	41724.8	-0.126075	um	Cell	2	Cell Center of Image Mass	0.000	1.000	1452	22	siRNA-SC-10 PSPC1-A488 IMPa4-A546 DAPI 8C2-siRNA-IMP-a2-a4 V2.00	0	31. siRNA-SC-10 PSPC1-A488 DAPI IMPa4-A546_y_TileScan_001 (Stage 25 of 49)	00-w2Uj62iG4zGyXBc8TqQbCX
65521.3	41698	0.0572592	um	Cell	2	Cell Center of Image Mass	0.000	1.000	1453	23	siRNA-SC-10 PSPC1-A488 IMPa4-A546 DAPI 8C2-siRNA-IMP-a2-a4 V2.00	0	31. siRNA-SC-10 PSPC1-A488 DAPI IMPa4-A546_y_TileScan_001 (Stage 25 of 49)	00-w2Uj62iG4zGyXBc8TqQbCX
65490.1	41621.9	0.617684	um	Cell	2	Cell Center of Image Mass	0.000	1.000	1454	0	siRNA-SC-10 PSPC1-A488 IMPa4-A546 DAPI 8C2-siRNA-IMP-a2-a4 V2.00	0	31. siRNA-SC-10 PSPC1-A488 DAPI IMPa4-A546_z_TileScan_001 (Stage 26 of 49)	00-QUQ6vqsJozjSEYFkHoNuvb
65460.9	41664.8	0.390559	um	Cell	2	Cell Center of Image Mass	0.000	1.000	1455	1	siRNA-SC-10 PSPC1-A488 IMPa4-A546 DAPI 8C2-siRNA-IMP-a2-a4 V2.00	0	31. siRNA-SC-10 PSPC1-A488 DAPI IMPa4-A546_z_TileScan_001 (Stage 26 of 49)	00-QUQ6vqsJozjSEYFkHoNuvb
65480	41603.9	0.536818	um	Cell	2	Cell Center of Image Mass	0.000	1.000	1456	2	siRNA-SC-10 PSPC1-A488 IMPa4-A546 DAPI 8C2-siRNA-IMP-a2-a4 V2.00	0	31. siRNA-SC-10 PSPC1-A488 DAPI IMPa4-A546_z_TileScan_001 (Stage 26 of 49)	00-QUQ6vqsJozjSEYFkHoNuvb
65422.9	41602.7	0.557498	um	Cell	2	Cell Center of Image Mass	0.000	1.000	1457	3	siRNA-SC-10 PSPC1-A488 IMPa4-A546 DAPI 8C2-siRNA-IMP-a2-a4 V2.00	0	31. siRNA-SC-10 PSPC1-A488 DAPI IMPa4-A546_z_TileScan_001 (Stage 26 of 49)	00-QUQ6vqsJozjSEYFkHoNuvb
65419.4	41638.2	0.565916	um	Cell	2	Cell Center of Image Mass	0.000	1.000	1458	4	siRNA-SC-10 PSPC1-A488 IMPa4-A546 DAPI 8C2-siRNA-IMP-a2-a4 V2.00	0	31. siRNA-SC-10 PSPC1-A488 DAPI IMPa4-A546_z_TileScan_001 (Stage 26 of 49)	00-QUQ6vqsJozjSEYFkHoNuvb
65466.7	41643.1	0.783513	um	Cell	2	Cell Center of Image Mass	0.000	1.000	1459	5	siRNA-SC-10 PSPC1-A488 IMPa4-A546 DAPI 8C2-siRNA-IMP-a2-a4 V2.00	0	31. siRNA-SC-10 PSPC1-A488 DAPI IMPa4-A546_z_TileScan_001 (Stage 26 of 49)	00-QUQ6vqsJozjSEYFkHoNuvb
65452.1	41653.4	0.820652	um	Cell	2	Cell Center of Image Mass	0.000	1.000	1460	6	siRNA-SC-10 PSPC1-A488 IMPa4-A546 DAPI 8C2-siRNA-IMP-a2-a4 V2.00	0	31. siRNA-SC-10 PSPC1-A488 DAPI IMPa4-A546_z_TileScan_001 (Stage 26 of 49)	00-QUQ6vqsJozjSEYFkHoNuvb
65530.5	41602.8	0.551964	um	Cell	2	Cell Center of Image Mass	0.000	1.000	1461	7	siRNA-SC-10 PSPC1-A488 IMPa4-A546 DAPI 8C2-siRNA-IMP-a2-a4 V2.00	0	31. siRNA-SC-10 PSPC1-A488 DAPI IMPa4-A546_z_TileScan_001 (Stage 26 of 49)	00-QUQ6vqsJozjSEYFkHoNuvb
65498.1	41613	0.330676	um	Cell	2	Cell Center of Image Mass	0.000	1.000	1462	8	siRNA-SC-10 PSPC1-A488 IMPa4-A546 DAPI 8C2-siRNA-IMP-a2-a4 V2.00	0	31. siRNA-SC-10 PSPC1-A488 DAPI IMPa4-A546_z_TileScan_001 (Stage 26 of 49)	00-QUQ6vqsJozjSEYFkHoNuvb
65558.2	41620.5	0.966772	um	Cell	2	Cell Center of Image Mass	0.000	1.000	1463	9	siRNA-SC-10 PSPC1-A488 IMPa4-A546 DAPI 8C2-siRNA-IMP-a2-a4 V2.00	0	31. siRNA-SC-10 PSPC1-A488 DAPI IMPa4-A546_z_TileScan_001 (Stage 26 of 49)	00-QUQ6vqsJozjSEYFkHoNuvb
65545.5	41628.4	0.546159	um	Cell	2	Cell Center of Image Mass	0.000	1.000	1464	10	siRNA-SC-10 PSPC1-A488 IMPa4-A546 DAPI 8C2-siRNA-IMP-a2-a4 V2.00	0	31. siRNA-SC-10 PSPC1-A488 DAPI IMPa4-A546_z_TileScan_001 (Stage 26 of 49)	00-QUQ6vqsJozjSEYFkHoNuvb
65522.7	41627.5	0.529145	um	Cell	2	Cell Center of Image Mass	0.000	1.000	1465	11	siRNA-SC-10 PSPC1-A488 IMPa4-A546 DAPI 8C2-siRNA-IMP-a2-a4 V2.00	0	31. siRNA-SC-10 PSPC1-A488 DAPI IMPa4-A546_z_TileScan_001 (Stage 26 of 49)	00-QUQ6vqsJozjSEYFkHoNuvb
65527.6	41653.3	0.445758	um	Cell	2	Cell Center of Image Mass	0.000	1.000	1466	12	siRNA-SC-10 PSPC1-A488 IMPa4-A546 DAPI 8C2-siRNA-IMP-a2-a4 V2.00	0	31. siRNA-SC-10 PSPC1-A488 DAPI IMPa4-A546_z_TileScan_001 (Stage 26 of 49)	00-QUQ6vqsJozjSEYFkHoNuvb
65557.5	41658.7	0.70738	um	Cell	2	Cell Center of Image Mass	0.000	1.000	1467	13	siRNA-SC-10 PSPC1-A488 IMPa4-A546 DAPI 8C2-siRNA-IMP-a2-a4 V2.00	0	31. siRNA-SC-10 PSPC1-A488 DAPI IMPa4-A546_z_TileScan_001 (Stage 26 of 49)	00-QUQ6vqsJozjSEYFkHoNuvb
65557.4	41599.1	0.662978	um	Cell	2	Cell Center of Image Mass	0.000	1.000	1468	14	siRNA-SC-10 PSPC1-A488 IMPa4-A546 DAPI 8C2-siRNA-IMP-a2-a4 V2.00	0	31. siRNA-SC-10 PSPC1-A488 DAPI IMPa4-A546_z_TileScan_001 (Stage 26 of 49)	00-QUQ6vqsJozjSEYFkHoNuvb
65495.3	41668.6	0.59289	um	Cell	2	Cell Center of Image Mass	0.000	1.000	1469	15	siRNA-SC-10 PSPC1-A488 IMPa4-A546 DAPI 8C2-siRNA-IMP-a2-a4 V2.00	0	31. siRNA-SC-10 PSPC1-A488 DAPI IMPa4-A546_z_TileScan_001 (Stage 26 of 49)	00-QUQ6vqsJozjSEYFkHoNuvb
65464	41685.3	0.418175	um	Cell	2	Cell Center of Image Mass	0.000	1.000	1470	16	siRNA-SC-10 PSPC1-A488 IMPa4-A546 DAPI 8C2-siRNA-IMP-a2-a4 V2.00	0	31. siRNA-SC-10 PSPC1-A488 DAPI IMPa4-A546_z_TileScan_001 (Stage 26 of 49)	00-QUQ6vqsJozjSEYFkHoNuvb
65469.9	41718	0.481204	um	Cell	2	Cell Center of Image Mass	0.000	1.000	1471	17	siRNA-SC-10 PSPC1-A488 IMPa4-A546 DAPI 8C2-siRNA-IMP-a2-a4 V2.00	0	31. siRNA-SC-10 PSPC1-A488 DAPI IMPa4-A546_z_TileScan_001 (Stage 26 of 49)	00-QUQ6vqsJozjSEYFkHoNuvb
65447.7	41734.5	0.475254	um	Cell	2	Cell Center of Image Mass	0.000	1.000	1472	18	siRNA-SC-10 PSPC1-A488 IMPa4-A546 DAPI 8C2-siRNA-IMP-a2-a4 V2.00	0	31. siRNA-SC-10 PSPC1-A488 DAPI IMPa4-A546_z_TileScan_001 (Stage 26 of 49)	00-QUQ6vqsJozjSEYFkHoNuvb
65428.1	41675.6	0.682926	um	Cell	2	Cell Center of Image Mass	0.000	1.000	1473	19	siRNA-SC-10 PSPC1-A488 IMPa4-A546 DAPI 8C2-siRNA-IMP-a2-a4 V2.00	0	31. siRNA-SC-10 PSPC1-A488 DAPI IMPa4-A546_z_TileScan_001 (Stage 26 of 49)	00-QUQ6vqsJozjSEYFkHoNuvb
65440.4	41686.4	0.669415	um	Cell	2	Cell Center of Image Mass	0.000	1.000	1474	20	siRNA-SC-10 PSPC1-A488 IMPa4-A546 DAPI 8C2-siRNA-IMP-a2-a4 V2.00	0	31. siRNA-SC-10 PSPC1-A488 DAPI IMPa4-A546_z_TileScan_001 (Stage 26 of 49)	00-QUQ6vqsJozjSEYFkHoNuvb
65421.6	41696.3	0.519253	um	Cell	2	Cell Center of Image Mass	0.000	1.000	1475	21	siRNA-SC-10 PSPC1-A488 IMPa4-A546 DAPI 8C2-siRNA-IMP-a2-a4 V2.00	0	31. siRNA-SC-10 PSPC1-A488 DAPI IMPa4-A546_z_TileScan_001 (Stage 26 of 49)	00-QUQ6vqsJozjSEYFkHoNuvb
65444.5	41675.2	1.04232	um	Cell	2	Cell Center of Image Mass	0.000	1.000	1476	22	siRNA-SC-10 PSPC1-A488 IMPa4-A546 DAPI 8C2-siRNA-IMP-a2-a4 V2.00	0	31. siRNA-SC-10 PSPC1-A488 DAPI IMPa4-A546_z_TileScan_001 (Stage 26 of 49)	00-QUQ6vqsJozjSEYFkHoNuvb
65546.1	41681.5	0.561763	um	Cell	2	Cell Center of Image Mass	0.000	1.000	1477	23	siRNA-SC-10 PSPC1-A488 IMPa4-A546 DAPI 8C2-siRNA-IMP-a2-a4 V2.00	0	31. siRNA-SC-10 PSPC1-A488 DAPI IMPa4-A546_z_TileScan_001 (Stage 26 of 49)	00-QUQ6vqsJozjSEYFkHoNuvb
65531.3	41699.9	0.6278	um	Cell	2	Cell Center of Image Mass	0.000	1.000	1478	24	siRNA-SC-10 PSPC1-A488 IMPa4-A546 DAPI 8C2-siRNA-IMP-a2-a4 V2.00	0	31. siRNA-SC-10 PSPC1-A488 DAPI IMPa4-A546_z_TileScan_001 (Stage 26 of 49)	00-QUQ6vqsJozjSEYFkHoNuvb
65497.6	41702.7	0.659662	um	Cell	2	Cell Center of Image Mass	0.000	1.000	1479	25	siRNA-SC-10 PSPC1-A488 IMPa4-A546 DAPI 8C2-siRNA-IMP-a2-a4 V2.00	0	31. siRNA-SC-10 PSPC1-A488 DAPI IMPa4-A546_z_TileScan_001 (Stage 26 of 49)	00-QUQ6vqsJozjSEYFkHoNuvb
65534.5	41715.8	0.648103	um	Cell	2	Cell Center of Image Mass	0.000	1.000	1480	26	siRNA-SC-10 PSPC1-A488 IMPa4-A546 DAPI 8C2-siRNA-IMP-a2-a4 V2.00	0	31. siRNA-SC-10 PSPC1-A488 DAPI IMPa4-A546_z_TileScan_001 (Stage 26 of 49)	00-QUQ6vqsJozjSEYFkHoNuvb
65516.5	41728.4	1.17964	um	Cell	2	Cell Center of Image Mass	0.000	1.000	1481	27	siRNA-SC-10 PSPC1-A488 IMPa4-A546 DAPI 8C2-siRNA-IMP-a2-a4 V2.00	0	31. siRNA-SC-10 PSPC1-A488 DAPI IMPa4-A546_z_TileScan_001 (Stage 26 of 49)	00-QUQ6vqsJozjSEYFkHoNuvb
65537.1	41738.8	0.839725	um	Cell	2	Cell Center of Image Mass	0.000	1.000	1482	28	siRNA-SC-10 PSPC1-A488 IMPa4-A546 DAPI 8C2-siRNA-IMP-a2-a4 V2.00	0	31. siRNA-SC-10 PSPC1-A488 DAPI IMPa4-A546_z_TileScan_001 (Stage 26 of 49)	00-QUQ6vqsJozjSEYFkHoNuvb
65526	41669.2	0.673835	um	Cell	2	Cell Center of Image Mass	0.000	1.000	1483	29	siRNA-SC-10 PSPC1-A488 IMPa4-A546 DAPI 8C2-siRNA-IMP-a2-a4 V2.00	0	31. siRNA-SC-10 PSPC1-A488 DAPI IMPa4-A546_z_TileScan_001 (Stage 26 of 49)	00-QUQ6vqsJozjSEYFkHoNuvb
65552.3	41733.4	0.808635	um	Cell	2	Cell Center of Image Mass	0.000	1.000	1484	30	siRNA-SC-10 PSPC1-A488 IMPa4-A546 DAPI 8C2-siRNA-IMP-a2-a4 V2.00	0	31. siRNA-SC-10 PSPC1-A488 DAPI IMPa4-A546_z_TileScan_001 (Stage 26 of 49)	00-QUQ6vqsJozjSEYFkHoNuvb
