# Supplementary material for: Development of a pipeline for automated, high-throughput analysis of paraspeckle proteins reveals specific roles for importin α proteins
Source: Sci Rep. 2017 Feb 27;7:43323. doi: 10.1038/srep43323 (PMC5379994; doi:10.1038/srep43323)
Supplement: Supplementary Dataset SD1-L [file srep43323-s14.zip › I8P/8C2-siRNA-IMPa4-PSPC1/_/siRNA-SC-10 PSPC1-A488 IMPa4-A546 DAPI 8C2-siRNA-IMP-a2-a4 V2.00_Statistics/siRNA-SC-10 PSPC1-A488 IMPa4-A546 DAPI 8C2-siRNA-IMP-a2-a4 V2.00_Cell_Cytoplasm_Intensity_Max_Ch=1.csv]

Cell Cytoplasm Intensity Max Ch=1
====================
Value	Unit	Category	Channel	Birth [s]	Death [s]	ID	OriginalID	Original Component Name	Original Component ID	Original Image Name	Original Image ID
72		Cell	1	0.000	1.000	0	0	siRNA-SC-10 PSPC1-A488 IMPa4-A546 DAPI 8C2-siRNA-IMP-a2-a4 V2.00	0	31. siRNA-SC-10 PSPC1-A488 DAPI IMPa4-A546_a_TileScan_001 (Stage 1 of 49)	00-CpEMKTK4NHNEbQL9KQ88rM
147		Cell	1	0.000	1.000	1	1	siRNA-SC-10 PSPC1-A488 IMPa4-A546 DAPI 8C2-siRNA-IMP-a2-a4 V2.00	0	31. siRNA-SC-10 PSPC1-A488 DAPI IMPa4-A546_a_TileScan_001 (Stage 1 of 49)	00-CpEMKTK4NHNEbQL9KQ88rM
130		Cell	1	0.000	1.000	2	2	siRNA-SC-10 PSPC1-A488 IMPa4-A546 DAPI 8C2-siRNA-IMP-a2-a4 V2.00	0	31. siRNA-SC-10 PSPC1-A488 DAPI IMPa4-A546_a_TileScan_001 (Stage 1 of 49)	00-CpEMKTK4NHNEbQL9KQ88rM
108		Cell	1	0.000	1.000	3	3	siRNA-SC-10 PSPC1-A488 IMPa4-A546 DAPI 8C2-siRNA-IMP-a2-a4 V2.00	0	31. siRNA-SC-10 PSPC1-A488 DAPI IMPa4-A546_a_TileScan_001 (Stage 1 of 49)	00-CpEMKTK4NHNEbQL9KQ88rM
132		Cell	1	0.000	1.000	4	4	siRNA-SC-10 PSPC1-A488 IMPa4-A546 DAPI 8C2-siRNA-IMP-a2-a4 V2.00	0	31. siRNA-SC-10 PSPC1-A488 DAPI IMPa4-A546_a_TileScan_001 (Stage 1 of 49)	00-CpEMKTK4NHNEbQL9KQ88rM
101		Cell	1	0.000	1.000	5	5	siRNA-SC-10 PSPC1-A488 IMPa4-A546 DAPI 8C2-siRNA-IMP-a2-a4 V2.00	0	31. siRNA-SC-10 PSPC1-A488 DAPI IMPa4-A546_a_TileScan_001 (Stage 1 of 49)	00-CpEMKTK4NHNEbQL9KQ88rM
148		Cell	1	0.000	1.000	6	6	siRNA-SC-10 PSPC1-A488 IMPa4-A546 DAPI 8C2-siRNA-IMP-a2-a4 V2.00	0	31. siRNA-SC-10 PSPC1-A488 DAPI IMPa4-A546_a_TileScan_001 (Stage 1 of 49)	00-CpEMKTK4NHNEbQL9KQ88rM
106		Cell	1	0.000	1.000	7	7	siRNA-SC-10 PSPC1-A488 IMPa4-A546 DAPI 8C2-siRNA-IMP-a2-a4 V2.00	0	31. siRNA-SC-10 PSPC1-A488 DAPI IMPa4-A546_a_TileScan_001 (Stage 1 of 49)	00-CpEMKTK4NHNEbQL9KQ88rM
123		Cell	1	0.000	1.000	8	8	siRNA-SC-10 PSPC1-A488 IMPa4-A546 DAPI 8C2-siRNA-IMP-a2-a4 V2.00	0	31. siRNA-SC-10 PSPC1-A488 DAPI IMPa4-A546_a_TileScan_001 (Stage 1 of 49)	00-CpEMKTK4NHNEbQL9KQ88rM
116		Cell	1	0.000	1.000	9	9	siRNA-SC-10 PSPC1-A488 IMPa4-A546 DAPI 8C2-siRNA-IMP-a2-a4 V2.00	0	31. siRNA-SC-10 PSPC1-A488 DAPI IMPa4-A546_a_TileScan_001 (Stage 1 of 49)	00-CpEMKTK4NHNEbQL9KQ88rM
91		Cell	1	0.000	1.000	10	10	siRNA-SC-10 PSPC1-A488 IMPa4-A546 DAPI 8C2-siRNA-IMP-a2-a4 V2.00	0	31. siRNA-SC-10 PSPC1-A488 DAPI IMPa4-A546_a_TileScan_001 (Stage 1 of 49)	00-CpEMKTK4NHNEbQL9KQ88rM
124		Cell	1	0.000	1.000	11	11	siRNA-SC-10 PSPC1-A488 IMPa4-A546 DAPI 8C2-siRNA-IMP-a2-a4 V2.00	0	31. siRNA-SC-10 PSPC1-A488 DAPI IMPa4-A546_a_TileScan_001 (Stage 1 of 49)	00-CpEMKTK4NHNEbQL9KQ88rM
183		Cell	1	0.000	1.000	12	12	siRNA-SC-10 PSPC1-A488 IMPa4-A546 DAPI 8C2-siRNA-IMP-a2-a4 V2.00	0	31. siRNA-SC-10 PSPC1-A488 DAPI IMPa4-A546_a_TileScan_001 (Stage 1 of 49)	00-CpEMKTK4NHNEbQL9KQ88rM
114		Cell	1	0.000	1.000	13	13	siRNA-SC-10 PSPC1-A488 IMPa4-A546 DAPI 8C2-siRNA-IMP-a2-a4 V2.00	0	31. siRNA-SC-10 PSPC1-A488 DAPI IMPa4-A546_a_TileScan_001 (Stage 1 of 49)	00-CpEMKTK4NHNEbQL9KQ88rM
239		Cell	1	0.000	1.000	14	14	siRNA-SC-10 PSPC1-A488 IMPa4-A546 DAPI 8C2-siRNA-IMP-a2-a4 V2.00	0	31. siRNA-SC-10 PSPC1-A488 DAPI IMPa4-A546_a_TileScan_001 (Stage 1 of 49)	00-CpEMKTK4NHNEbQL9KQ88rM
97		Cell	1	0.000	1.000	15	15	siRNA-SC-10 PSPC1-A488 IMPa4-A546 DAPI 8C2-siRNA-IMP-a2-a4 V2.00	0	31. siRNA-SC-10 PSPC1-A488 DAPI IMPa4-A546_a_TileScan_001 (Stage 1 of 49)	00-CpEMKTK4NHNEbQL9KQ88rM
156		Cell	1	0.000	1.000	16	16	siRNA-SC-10 PSPC1-A488 IMPa4-A546 DAPI 8C2-siRNA-IMP-a2-a4 V2.00	0	31. siRNA-SC-10 PSPC1-A488 DAPI IMPa4-A546_a_TileScan_001 (Stage 1 of 49)	00-CpEMKTK4NHNEbQL9KQ88rM
141		Cell	1	0.000	1.000	17	17	siRNA-SC-10 PSPC1-A488 IMPa4-A546 DAPI 8C2-siRNA-IMP-a2-a4 V2.00	0	31. siRNA-SC-10 PSPC1-A488 DAPI IMPa4-A546_a_TileScan_001 (Stage 1 of 49)	00-CpEMKTK4NHNEbQL9KQ88rM
117		Cell	1	0.000	1.000	18	18	siRNA-SC-10 PSPC1-A488 IMPa4-A546 DAPI 8C2-siRNA-IMP-a2-a4 V2.00	0	31. siRNA-SC-10 PSPC1-A488 DAPI IMPa4-A546_a_TileScan_001 (Stage 1 of 49)	00-CpEMKTK4NHNEbQL9KQ88rM
149		Cell	1	0.000	1.000	19	19	siRNA-SC-10 PSPC1-A488 IMPa4-A546 DAPI 8C2-siRNA-IMP-a2-a4 V2.00	0	31. siRNA-SC-10 PSPC1-A488 DAPI IMPa4-A546_a_TileScan_001 (Stage 1 of 49)	00-CpEMKTK4NHNEbQL9KQ88rM
119		Cell	1	0.000	1.000	20	0	siRNA-SC-10 PSPC1-A488 IMPa4-A546 DAPI 8C2-siRNA-IMP-a2-a4 V2.00	0	31. siRNA-SC-10 PSPC1-A488 DAPI IMPa4-A546_aa_TileScan_001 (Stage 27 of 49)	00-VGZKnWZBNacheL3T7kT2LK
134		Cell	1	0.000	1.000	21	1	siRNA-SC-10 PSPC1-A488 IMPa4-A546 DAPI 8C2-siRNA-IMP-a2-a4 V2.00	0	31. siRNA-SC-10 PSPC1-A488 DAPI IMPa4-A546_aa_TileScan_001 (Stage 27 of 49)	00-VGZKnWZBNacheL3T7kT2LK
131		Cell	1	0.000	1.000	22	2	siRNA-SC-10 PSPC1-A488 IMPa4-A546 DAPI 8C2-siRNA-IMP-a2-a4 V2.00	0	31. siRNA-SC-10 PSPC1-A488 DAPI IMPa4-A546_aa_TileScan_001 (Stage 27 of 49)	00-VGZKnWZBNacheL3T7kT2LK
107		Cell	1	0.000	1.000	23	3	siRNA-SC-10 PSPC1-A488 IMPa4-A546 DAPI 8C2-siRNA-IMP-a2-a4 V2.00	0	31. siRNA-SC-10 PSPC1-A488 DAPI IMPa4-A546_aa_TileScan_001 (Stage 27 of 49)	00-VGZKnWZBNacheL3T7kT2LK
136		Cell	1	0.000	1.000	24	4	siRNA-SC-10 PSPC1-A488 IMPa4-A546 DAPI 8C2-siRNA-IMP-a2-a4 V2.00	0	31. siRNA-SC-10 PSPC1-A488 DAPI IMPa4-A546_aa_TileScan_001 (Stage 27 of 49)	00-VGZKnWZBNacheL3T7kT2LK
140		Cell	1	0.000	1.000	25	5	siRNA-SC-10 PSPC1-A488 IMPa4-A546 DAPI 8C2-siRNA-IMP-a2-a4 V2.00	0	31. siRNA-SC-10 PSPC1-A488 DAPI IMPa4-A546_aa_TileScan_001 (Stage 27 of 49)	00-VGZKnWZBNacheL3T7kT2LK
109		Cell	1	0.000	1.000	26	6	siRNA-SC-10 PSPC1-A488 IMPa4-A546 DAPI 8C2-siRNA-IMP-a2-a4 V2.00	0	31. siRNA-SC-10 PSPC1-A488 DAPI IMPa4-A546_aa_TileScan_001 (Stage 27 of 49)	00-VGZKnWZBNacheL3T7kT2LK
101		Cell	1	0.000	1.000	27	7	siRNA-SC-10 PSPC1-A488 IMPa4-A546 DAPI 8C2-siRNA-IMP-a2-a4 V2.00	0	31. siRNA-SC-10 PSPC1-A488 DAPI IMPa4-A546_aa_TileScan_001 (Stage 27 of 49)	00-VGZKnWZBNacheL3T7kT2LK
98		Cell	1	0.000	1.000	28	8	siRNA-SC-10 PSPC1-A488 IMPa4-A546 DAPI 8C2-siRNA-IMP-a2-a4 V2.00	0	31. siRNA-SC-10 PSPC1-A488 DAPI IMPa4-A546_aa_TileScan_001 (Stage 27 of 49)	00-VGZKnWZBNacheL3T7kT2LK
168		Cell	1	0.000	1.000	29	9	siRNA-SC-10 PSPC1-A488 IMPa4-A546 DAPI 8C2-siRNA-IMP-a2-a4 V2.00	0	31. siRNA-SC-10 PSPC1-A488 DAPI IMPa4-A546_aa_TileScan_001 (Stage 27 of 49)	00-VGZKnWZBNacheL3T7kT2LK
83		Cell	1	0.000	1.000	30	10	siRNA-SC-10 PSPC1-A488 IMPa4-A546 DAPI 8C2-siRNA-IMP-a2-a4 V2.00	0	31. siRNA-SC-10 PSPC1-A488 DAPI IMPa4-A546_aa_TileScan_001 (Stage 27 of 49)	00-VGZKnWZBNacheL3T7kT2LK
115		Cell	1	0.000	1.000	31	11	siRNA-SC-10 PSPC1-A488 IMPa4-A546 DAPI 8C2-siRNA-IMP-a2-a4 V2.00	0	31. siRNA-SC-10 PSPC1-A488 DAPI IMPa4-A546_aa_TileScan_001 (Stage 27 of 49)	00-VGZKnWZBNacheL3T7kT2LK
139		Cell	1	0.000	1.000	32	12	siRNA-SC-10 PSPC1-A488 IMPa4-A546 DAPI 8C2-siRNA-IMP-a2-a4 V2.00	0	31. siRNA-SC-10 PSPC1-A488 DAPI IMPa4-A546_aa_TileScan_001 (Stage 27 of 49)	00-VGZKnWZBNacheL3T7kT2LK
124		Cell	1	0.000	1.000	33	13	siRNA-SC-10 PSPC1-A488 IMPa4-A546 DAPI 8C2-siRNA-IMP-a2-a4 V2.00	0	31. siRNA-SC-10 PSPC1-A488 DAPI IMPa4-A546_aa_TileScan_001 (Stage 27 of 49)	00-VGZKnWZBNacheL3T7kT2LK
116		Cell	1	0.000	1.000	34	14	siRNA-SC-10 PSPC1-A488 IMPa4-A546 DAPI 8C2-siRNA-IMP-a2-a4 V2.00	0	31. siRNA-SC-10 PSPC1-A488 DAPI IMPa4-A546_aa_TileScan_001 (Stage 27 of 49)	00-VGZKnWZBNacheL3T7kT2LK
121		Cell	1	0.000	1.000	35	15	siRNA-SC-10 PSPC1-A488 IMPa4-A546 DAPI 8C2-siRNA-IMP-a2-a4 V2.00	0	31. siRNA-SC-10 PSPC1-A488 DAPI IMPa4-A546_aa_TileScan_001 (Stage 27 of 49)	00-VGZKnWZBNacheL3T7kT2LK
78		Cell	1	0.000	1.000	36	16	siRNA-SC-10 PSPC1-A488 IMPa4-A546 DAPI 8C2-siRNA-IMP-a2-a4 V2.00	0	31. siRNA-SC-10 PSPC1-A488 DAPI IMPa4-A546_aa_TileScan_001 (Stage 27 of 49)	00-VGZKnWZBNacheL3T7kT2LK
116		Cell	1	0.000	1.000	37	17	siRNA-SC-10 PSPC1-A488 IMPa4-A546 DAPI 8C2-siRNA-IMP-a2-a4 V2.00	0	31. siRNA-SC-10 PSPC1-A488 DAPI IMPa4-A546_aa_TileScan_001 (Stage 27 of 49)	00-VGZKnWZBNacheL3T7kT2LK
139		Cell	1	0.000	1.000	38	18	siRNA-SC-10 PSPC1-A488 IMPa4-A546 DAPI 8C2-siRNA-IMP-a2-a4 V2.00	0	31. siRNA-SC-10 PSPC1-A488 DAPI IMPa4-A546_aa_TileScan_001 (Stage 27 of 49)	00-VGZKnWZBNacheL3T7kT2LK
103		Cell	1	0.000	1.000	39	19	siRNA-SC-10 PSPC1-A488 IMPa4-A546 DAPI 8C2-siRNA-IMP-a2-a4 V2.00	0	31. siRNA-SC-10 PSPC1-A488 DAPI IMPa4-A546_aa_TileScan_001 (Stage 27 of 49)	00-VGZKnWZBNacheL3T7kT2LK
104		Cell	1	0.000	1.000	40	20	siRNA-SC-10 PSPC1-A488 IMPa4-A546 DAPI 8C2-siRNA-IMP-a2-a4 V2.00	0	31. siRNA-SC-10 PSPC1-A488 DAPI IMPa4-A546_aa_TileScan_001 (Stage 27 of 49)	00-VGZKnWZBNacheL3T7kT2LK
111		Cell	1	0.000	1.000	41	21	siRNA-SC-10 PSPC1-A488 IMPa4-A546 DAPI 8C2-siRNA-IMP-a2-a4 V2.00	0	31. siRNA-SC-10 PSPC1-A488 DAPI IMPa4-A546_aa_TileScan_001 (Stage 27 of 49)	00-VGZKnWZBNacheL3T7kT2LK
141		Cell	1	0.000	1.000	42	22	siRNA-SC-10 PSPC1-A488 IMPa4-A546 DAPI 8C2-siRNA-IMP-a2-a4 V2.00	0	31. siRNA-SC-10 PSPC1-A488 DAPI IMPa4-A546_aa_TileScan_001 (Stage 27 of 49)	00-VGZKnWZBNacheL3T7kT2LK
145		Cell	1	0.000	1.000	43	23	siRNA-SC-10 PSPC1-A488 IMPa4-A546 DAPI 8C2-siRNA-IMP-a2-a4 V2.00	0	31. siRNA-SC-10 PSPC1-A488 DAPI IMPa4-A546_aa_TileScan_001 (Stage 27 of 49)	00-VGZKnWZBNacheL3T7kT2LK
134		Cell	1	0.000	1.000	44	24	siRNA-SC-10 PSPC1-A488 IMPa4-A546 DAPI 8C2-siRNA-IMP-a2-a4 V2.00	0	31. siRNA-SC-10 PSPC1-A488 DAPI IMPa4-A546_aa_TileScan_001 (Stage 27 of 49)	00-VGZKnWZBNacheL3T7kT2LK
116		Cell	1	0.000	1.000	45	25	siRNA-SC-10 PSPC1-A488 IMPa4-A546 DAPI 8C2-siRNA-IMP-a2-a4 V2.00	0	31. siRNA-SC-10 PSPC1-A488 DAPI IMPa4-A546_aa_TileScan_001 (Stage 27 of 49)	00-VGZKnWZBNacheL3T7kT2LK
109		Cell	1	0.000	1.000	46	26	siRNA-SC-10 PSPC1-A488 IMPa4-A546 DAPI 8C2-siRNA-IMP-a2-a4 V2.00	0	31. siRNA-SC-10 PSPC1-A488 DAPI IMPa4-A546_aa_TileScan_001 (Stage 27 of 49)	00-VGZKnWZBNacheL3T7kT2LK
106		Cell	1	0.000	1.000	47	27	siRNA-SC-10 PSPC1-A488 IMPa4-A546 DAPI 8C2-siRNA-IMP-a2-a4 V2.00	0	31. siRNA-SC-10 PSPC1-A488 DAPI IMPa4-A546_aa_TileScan_001 (Stage 27 of 49)	00-VGZKnWZBNacheL3T7kT2LK
71		Cell	1	0.000	1.000	48	0	siRNA-SC-10 PSPC1-A488 IMPa4-A546 DAPI 8C2-siRNA-IMP-a2-a4 V2.00	0	31. siRNA-SC-10 PSPC1-A488 DAPI IMPa4-A546_ab_TileScan_001 (Stage 28 of 49)	00-sv9Cfson4rdVdJxbP2cb8n
97		Cell	1	0.000	1.000	49	1	siRNA-SC-10 PSPC1-A488 IMPa4-A546 DAPI 8C2-siRNA-IMP-a2-a4 V2.00	0	31. siRNA-SC-10 PSPC1-A488 DAPI IMPa4-A546_ab_TileScan_001 (Stage 28 of 49)	00-sv9Cfson4rdVdJxbP2cb8n
179		Cell	1	0.000	1.000	50	2	siRNA-SC-10 PSPC1-A488 IMPa4-A546 DAPI 8C2-siRNA-IMP-a2-a4 V2.00	0	31. siRNA-SC-10 PSPC1-A488 DAPI IMPa4-A546_ab_TileScan_001 (Stage 28 of 49)	00-sv9Cfson4rdVdJxbP2cb8n
99		Cell	1	0.000	1.000	51	3	siRNA-SC-10 PSPC1-A488 IMPa4-A546 DAPI 8C2-siRNA-IMP-a2-a4 V2.00	0	31. siRNA-SC-10 PSPC1-A488 DAPI IMPa4-A546_ab_TileScan_001 (Stage 28 of 49)	00-sv9Cfson4rdVdJxbP2cb8n
87		Cell	1	0.000	1.000	52	4	siRNA-SC-10 PSPC1-A488 IMPa4-A546 DAPI 8C2-siRNA-IMP-a2-a4 V2.00	0	31. siRNA-SC-10 PSPC1-A488 DAPI IMPa4-A546_ab_TileScan_001 (Stage 28 of 49)	00-sv9Cfson4rdVdJxbP2cb8n
161		Cell	1	0.000	1.000	53	5	siRNA-SC-10 PSPC1-A488 IMPa4-A546 DAPI 8C2-siRNA-IMP-a2-a4 V2.00	0	31. siRNA-SC-10 PSPC1-A488 DAPI IMPa4-A546_ab_TileScan_001 (Stage 28 of 49)	00-sv9Cfson4rdVdJxbP2cb8n
93		Cell	1	0.000	1.000	54	6	siRNA-SC-10 PSPC1-A488 IMPa4-A546 DAPI 8C2-siRNA-IMP-a2-a4 V2.00	0	31. siRNA-SC-10 PSPC1-A488 DAPI IMPa4-A546_ab_TileScan_001 (Stage 28 of 49)	00-sv9Cfson4rdVdJxbP2cb8n
175		Cell	1	0.000	1.000	55	7	siRNA-SC-10 PSPC1-A488 IMPa4-A546 DAPI 8C2-siRNA-IMP-a2-a4 V2.00	0	31. siRNA-SC-10 PSPC1-A488 DAPI IMPa4-A546_ab_TileScan_001 (Stage 28 of 49)	00-sv9Cfson4rdVdJxbP2cb8n
104		Cell	1	0.000	1.000	56	8	siRNA-SC-10 PSPC1-A488 IMPa4-A546 DAPI 8C2-siRNA-IMP-a2-a4 V2.00	0	31. siRNA-SC-10 PSPC1-A488 DAPI IMPa4-A546_ab_TileScan_001 (Stage 28 of 49)	00-sv9Cfson4rdVdJxbP2cb8n
89		Cell	1	0.000	1.000	57	9	siRNA-SC-10 PSPC1-A488 IMPa4-A546 DAPI 8C2-siRNA-IMP-a2-a4 V2.00	0	31. siRNA-SC-10 PSPC1-A488 DAPI IMPa4-A546_ab_TileScan_001 (Stage 28 of 49)	00-sv9Cfson4rdVdJxbP2cb8n
138		Cell	1	0.000	1.000	58	10	siRNA-SC-10 PSPC1-A488 IMPa4-A546 DAPI 8C2-siRNA-IMP-a2-a4 V2.00	0	31. siRNA-SC-10 PSPC1-A488 DAPI IMPa4-A546_ab_TileScan_001 (Stage 28 of 49)	00-sv9Cfson4rdVdJxbP2cb8n
93		Cell	1	0.000	1.000	59	11	siRNA-SC-10 PSPC1-A488 IMPa4-A546 DAPI 8C2-siRNA-IMP-a2-a4 V2.00	0	31. siRNA-SC-10 PSPC1-A488 DAPI IMPa4-A546_ab_TileScan_001 (Stage 28 of 49)	00-sv9Cfson4rdVdJxbP2cb8n
145		Cell	1	0.000	1.000	60	12	siRNA-SC-10 PSPC1-A488 IMPa4-A546 DAPI 8C2-siRNA-IMP-a2-a4 V2.00	0	31. siRNA-SC-10 PSPC1-A488 DAPI IMPa4-A546_ab_TileScan_001 (Stage 28 of 49)	00-sv9Cfson4rdVdJxbP2cb8n
87		Cell	1	0.000	1.000	61	13	siRNA-SC-10 PSPC1-A488 IMPa4-A546 DAPI 8C2-siRNA-IMP-a2-a4 V2.00	0	31. siRNA-SC-10 PSPC1-A488 DAPI IMPa4-A546_ab_TileScan_001 (Stage 28 of 49)	00-sv9Cfson4rdVdJxbP2cb8n
78		Cell	1	0.000	1.000	62	14	siRNA-SC-10 PSPC1-A488 IMPa4-A546 DAPI 8C2-siRNA-IMP-a2-a4 V2.00	0	31. siRNA-SC-10 PSPC1-A488 DAPI IMPa4-A546_ab_TileScan_001 (Stage 28 of 49)	00-sv9Cfson4rdVdJxbP2cb8n
86		Cell	1	0.000	1.000	63	15	siRNA-SC-10 PSPC1-A488 IMPa4-A546 DAPI 8C2-siRNA-IMP-a2-a4 V2.00	0	31. siRNA-SC-10 PSPC1-A488 DAPI IMPa4-A546_ab_TileScan_001 (Stage 28 of 49)	00-sv9Cfson4rdVdJxbP2cb8n
123		Cell	1	0.000	1.000	64	16	siRNA-SC-10 PSPC1-A488 IMPa4-A546 DAPI 8C2-siRNA-IMP-a2-a4 V2.00	0	31. siRNA-SC-10 PSPC1-A488 DAPI IMPa4-A546_ab_TileScan_001 (Stage 28 of 49)	00-sv9Cfson4rdVdJxbP2cb8n
149		Cell	1	0.000	1.000	65	17	siRNA-SC-10 PSPC1-A488 IMPa4-A546 DAPI 8C2-siRNA-IMP-a2-a4 V2.00	0	31. siRNA-SC-10 PSPC1-A488 DAPI IMPa4-A546_ab_TileScan_001 (Stage 28 of 49)	00-sv9Cfson4rdVdJxbP2cb8n
161		Cell	1	0.000	1.000	66	18	siRNA-SC-10 PSPC1-A488 IMPa4-A546 DAPI 8C2-siRNA-IMP-a2-a4 V2.00	0	31. siRNA-SC-10 PSPC1-A488 DAPI IMPa4-A546_ab_TileScan_001 (Stage 28 of 49)	00-sv9Cfson4rdVdJxbP2cb8n
136		Cell	1	0.000	1.000	67	19	siRNA-SC-10 PSPC1-A488 IMPa4-A546 DAPI 8C2-siRNA-IMP-a2-a4 V2.00	0	31. siRNA-SC-10 PSPC1-A488 DAPI IMPa4-A546_ab_TileScan_001 (Stage 28 of 49)	00-sv9Cfson4rdVdJxbP2cb8n
158		Cell	1	0.000	1.000	68	20	siRNA-SC-10 PSPC1-A488 IMPa4-A546 DAPI 8C2-siRNA-IMP-a2-a4 V2.00	0	31. siRNA-SC-10 PSPC1-A488 DAPI IMPa4-A546_ab_TileScan_001 (Stage 28 of 49)	00-sv9Cfson4rdVdJxbP2cb8n
85		Cell	1	0.000	1.000	69	0	siRNA-SC-10 PSPC1-A488 IMPa4-A546 DAPI 8C2-siRNA-IMP-a2-a4 V2.00	0	31. siRNA-SC-10 PSPC1-A488 DAPI IMPa4-A546_ac_TileScan_001 (Stage 29 of 49)	00-oGjSumEdYh8xxhmWHiSMcS
93		Cell	1	0.000	1.000	70	1	siRNA-SC-10 PSPC1-A488 IMPa4-A546 DAPI 8C2-siRNA-IMP-a2-a4 V2.00	0	31. siRNA-SC-10 PSPC1-A488 DAPI IMPa4-A546_ac_TileScan_001 (Stage 29 of 49)	00-oGjSumEdYh8xxhmWHiSMcS
109		Cell	1	0.000	1.000	71	2	siRNA-SC-10 PSPC1-A488 IMPa4-A546 DAPI 8C2-siRNA-IMP-a2-a4 V2.00	0	31. siRNA-SC-10 PSPC1-A488 DAPI IMPa4-A546_ac_TileScan_001 (Stage 29 of 49)	00-oGjSumEdYh8xxhmWHiSMcS
110		Cell	1	0.000	1.000	72	3	siRNA-SC-10 PSPC1-A488 IMPa4-A546 DAPI 8C2-siRNA-IMP-a2-a4 V2.00	0	31. siRNA-SC-10 PSPC1-A488 DAPI IMPa4-A546_ac_TileScan_001 (Stage 29 of 49)	00-oGjSumEdYh8xxhmWHiSMcS
142		Cell	1	0.000	1.000	73	4	siRNA-SC-10 PSPC1-A488 IMPa4-A546 DAPI 8C2-siRNA-IMP-a2-a4 V2.00	0	31. siRNA-SC-10 PSPC1-A488 DAPI IMPa4-A546_ac_TileScan_001 (Stage 29 of 49)	00-oGjSumEdYh8xxhmWHiSMcS
231		Cell	1	0.000	1.000	74	5	siRNA-SC-10 PSPC1-A488 IMPa4-A546 DAPI 8C2-siRNA-IMP-a2-a4 V2.00	0	31. siRNA-SC-10 PSPC1-A488 DAPI IMPa4-A546_ac_TileScan_001 (Stage 29 of 49)	00-oGjSumEdYh8xxhmWHiSMcS
169		Cell	1	0.000	1.000	75	6	siRNA-SC-10 PSPC1-A488 IMPa4-A546 DAPI 8C2-siRNA-IMP-a2-a4 V2.00	0	31. siRNA-SC-10 PSPC1-A488 DAPI IMPa4-A546_ac_TileScan_001 (Stage 29 of 49)	00-oGjSumEdYh8xxhmWHiSMcS
132		Cell	1	0.000	1.000	76	7	siRNA-SC-10 PSPC1-A488 IMPa4-A546 DAPI 8C2-siRNA-IMP-a2-a4 V2.00	0	31. siRNA-SC-10 PSPC1-A488 DAPI IMPa4-A546_ac_TileScan_001 (Stage 29 of 49)	00-oGjSumEdYh8xxhmWHiSMcS
92		Cell	1	0.000	1.000	77	8	siRNA-SC-10 PSPC1-A488 IMPa4-A546 DAPI 8C2-siRNA-IMP-a2-a4 V2.00	0	31. siRNA-SC-10 PSPC1-A488 DAPI IMPa4-A546_ac_TileScan_001 (Stage 29 of 49)	00-oGjSumEdYh8xxhmWHiSMcS
97		Cell	1	0.000	1.000	78	9	siRNA-SC-10 PSPC1-A488 IMPa4-A546 DAPI 8C2-siRNA-IMP-a2-a4 V2.00	0	31. siRNA-SC-10 PSPC1-A488 DAPI IMPa4-A546_ac_TileScan_001 (Stage 29 of 49)	00-oGjSumEdYh8xxhmWHiSMcS
83		Cell	1	0.000	1.000	79	10	siRNA-SC-10 PSPC1-A488 IMPa4-A546 DAPI 8C2-siRNA-IMP-a2-a4 V2.00	0	31. siRNA-SC-10 PSPC1-A488 DAPI IMPa4-A546_ac_TileScan_001 (Stage 29 of 49)	00-oGjSumEdYh8xxhmWHiSMcS
163		Cell	1	0.000	1.000	80	11	siRNA-SC-10 PSPC1-A488 IMPa4-A546 DAPI 8C2-siRNA-IMP-a2-a4 V2.00	0	31. siRNA-SC-10 PSPC1-A488 DAPI IMPa4-A546_ac_TileScan_001 (Stage 29 of 49)	00-oGjSumEdYh8xxhmWHiSMcS
188		Cell	1	0.000	1.000	81	12	siRNA-SC-10 PSPC1-A488 IMPa4-A546 DAPI 8C2-siRNA-IMP-a2-a4 V2.00	0	31. siRNA-SC-10 PSPC1-A488 DAPI IMPa4-A546_ac_TileScan_001 (Stage 29 of 49)	00-oGjSumEdYh8xxhmWHiSMcS
233		Cell	1	0.000	1.000	82	13	siRNA-SC-10 PSPC1-A488 IMPa4-A546 DAPI 8C2-siRNA-IMP-a2-a4 V2.00	0	31. siRNA-SC-10 PSPC1-A488 DAPI IMPa4-A546_ac_TileScan_001 (Stage 29 of 49)	00-oGjSumEdYh8xxhmWHiSMcS
255		Cell	1	0.000	1.000	83	14	siRNA-SC-10 PSPC1-A488 IMPa4-A546 DAPI 8C2-siRNA-IMP-a2-a4 V2.00	0	31. siRNA-SC-10 PSPC1-A488 DAPI IMPa4-A546_ac_TileScan_001 (Stage 29 of 49)	00-oGjSumEdYh8xxhmWHiSMcS
255		Cell	1	0.000	1.000	84	15	siRNA-SC-10 PSPC1-A488 IMPa4-A546 DAPI 8C2-siRNA-IMP-a2-a4 V2.00	0	31. siRNA-SC-10 PSPC1-A488 DAPI IMPa4-A546_ac_TileScan_001 (Stage 29 of 49)	00-oGjSumEdYh8xxhmWHiSMcS
138		Cell	1	0.000	1.000	85	16	siRNA-SC-10 PSPC1-A488 IMPa4-A546 DAPI 8C2-siRNA-IMP-a2-a4 V2.00	0	31. siRNA-SC-10 PSPC1-A488 DAPI IMPa4-A546_ac_TileScan_001 (Stage 29 of 49)	00-oGjSumEdYh8xxhmWHiSMcS
112		Cell	1	0.000	1.000	86	17	siRNA-SC-10 PSPC1-A488 IMPa4-A546 DAPI 8C2-siRNA-IMP-a2-a4 V2.00	0	31. siRNA-SC-10 PSPC1-A488 DAPI IMPa4-A546_ac_TileScan_001 (Stage 29 of 49)	00-oGjSumEdYh8xxhmWHiSMcS
207		Cell	1	0.000	1.000	87	18	siRNA-SC-10 PSPC1-A488 IMPa4-A546 DAPI 8C2-siRNA-IMP-a2-a4 V2.00	0	31. siRNA-SC-10 PSPC1-A488 DAPI IMPa4-A546_ac_TileScan_001 (Stage 29 of 49)	00-oGjSumEdYh8xxhmWHiSMcS
118		Cell	1	0.000	1.000	88	19	siRNA-SC-10 PSPC1-A488 IMPa4-A546 DAPI 8C2-siRNA-IMP-a2-a4 V2.00	0	31. siRNA-SC-10 PSPC1-A488 DAPI IMPa4-A546_ac_TileScan_001 (Stage 29 of 49)	00-oGjSumEdYh8xxhmWHiSMcS
126		Cell	1	0.000	1.000	89	20	siRNA-SC-10 PSPC1-A488 IMPa4-A546 DAPI 8C2-siRNA-IMP-a2-a4 V2.00	0	31. siRNA-SC-10 PSPC1-A488 DAPI IMPa4-A546_ac_TileScan_001 (Stage 29 of 49)	00-oGjSumEdYh8xxhmWHiSMcS
132		Cell	1	0.000	1.000	90	21	siRNA-SC-10 PSPC1-A488 IMPa4-A546 DAPI 8C2-siRNA-IMP-a2-a4 V2.00	0	31. siRNA-SC-10 PSPC1-A488 DAPI IMPa4-A546_ac_TileScan_001 (Stage 29 of 49)	00-oGjSumEdYh8xxhmWHiSMcS
141		Cell	1	0.000	1.000	91	22	siRNA-SC-10 PSPC1-A488 IMPa4-A546 DAPI 8C2-siRNA-IMP-a2-a4 V2.00	0	31. siRNA-SC-10 PSPC1-A488 DAPI IMPa4-A546_ac_TileScan_001 (Stage 29 of 49)	00-oGjSumEdYh8xxhmWHiSMcS
103		Cell	1	0.000	1.000	92	23	siRNA-SC-10 PSPC1-A488 IMPa4-A546 DAPI 8C2-siRNA-IMP-a2-a4 V2.00	0	31. siRNA-SC-10 PSPC1-A488 DAPI IMPa4-A546_ac_TileScan_001 (Stage 29 of 49)	00-oGjSumEdYh8xxhmWHiSMcS
223		Cell	1	0.000	1.000	93	24	siRNA-SC-10 PSPC1-A488 IMPa4-A546 DAPI 8C2-siRNA-IMP-a2-a4 V2.00	0	31. siRNA-SC-10 PSPC1-A488 DAPI IMPa4-A546_ac_TileScan_001 (Stage 29 of 49)	00-oGjSumEdYh8xxhmWHiSMcS
185		Cell	1	0.000	1.000	94	25	siRNA-SC-10 PSPC1-A488 IMPa4-A546 DAPI 8C2-siRNA-IMP-a2-a4 V2.00	0	31. siRNA-SC-10 PSPC1-A488 DAPI IMPa4-A546_ac_TileScan_001 (Stage 29 of 49)	00-oGjSumEdYh8xxhmWHiSMcS
69		Cell	1	0.000	1.000	95	0	siRNA-SC-10 PSPC1-A488 IMPa4-A546 DAPI 8C2-siRNA-IMP-a2-a4 V2.00	0	31. siRNA-SC-10 PSPC1-A488 DAPI IMPa4-A546_ad_TileScan_001 (Stage 30 of 49)	00-sCAEJoJ2ZTZqNDxJAtVSd
250		Cell	1	0.000	1.000	96	1	siRNA-SC-10 PSPC1-A488 IMPa4-A546 DAPI 8C2-siRNA-IMP-a2-a4 V2.00	0	31. siRNA-SC-10 PSPC1-A488 DAPI IMPa4-A546_ad_TileScan_001 (Stage 30 of 49)	00-sCAEJoJ2ZTZqNDxJAtVSd
104		Cell	1	0.000	1.000	97	2	siRNA-SC-10 PSPC1-A488 IMPa4-A546 DAPI 8C2-siRNA-IMP-a2-a4 V2.00	0	31. siRNA-SC-10 PSPC1-A488 DAPI IMPa4-A546_ad_TileScan_001 (Stage 30 of 49)	00-sCAEJoJ2ZTZqNDxJAtVSd
95		Cell	1	0.000	1.000	98	3	siRNA-SC-10 PSPC1-A488 IMPa4-A546 DAPI 8C2-siRNA-IMP-a2-a4 V2.00	0	31. siRNA-SC-10 PSPC1-A488 DAPI IMPa4-A546_ad_TileScan_001 (Stage 30 of 49)	00-sCAEJoJ2ZTZqNDxJAtVSd
145		Cell	1	0.000	1.000	99	4	siRNA-SC-10 PSPC1-A488 IMPa4-A546 DAPI 8C2-siRNA-IMP-a2-a4 V2.00	0	31. siRNA-SC-10 PSPC1-A488 DAPI IMPa4-A546_ad_TileScan_001 (Stage 30 of 49)	00-sCAEJoJ2ZTZqNDxJAtVSd
204		Cell	1	0.000	1.000	100	5	siRNA-SC-10 PSPC1-A488 IMPa4-A546 DAPI 8C2-siRNA-IMP-a2-a4 V2.00	0	31. siRNA-SC-10 PSPC1-A488 DAPI IMPa4-A546_ad_TileScan_001 (Stage 30 of 49)	00-sCAEJoJ2ZTZqNDxJAtVSd
167		Cell	1	0.000	1.000	101	6	siRNA-SC-10 PSPC1-A488 IMPa4-A546 DAPI 8C2-siRNA-IMP-a2-a4 V2.00	0	31. siRNA-SC-10 PSPC1-A488 DAPI IMPa4-A546_ad_TileScan_001 (Stage 30 of 49)	00-sCAEJoJ2ZTZqNDxJAtVSd
105		Cell	1	0.000	1.000	102	7	siRNA-SC-10 PSPC1-A488 IMPa4-A546 DAPI 8C2-siRNA-IMP-a2-a4 V2.00	0	31. siRNA-SC-10 PSPC1-A488 DAPI IMPa4-A546_ad_TileScan_001 (Stage 30 of 49)	00-sCAEJoJ2ZTZqNDxJAtVSd
101		Cell	1	0.000	1.000	103	8	siRNA-SC-10 PSPC1-A488 IMPa4-A546 DAPI 8C2-siRNA-IMP-a2-a4 V2.00	0	31. siRNA-SC-10 PSPC1-A488 DAPI IMPa4-A546_ad_TileScan_001 (Stage 30 of 49)	00-sCAEJoJ2ZTZqNDxJAtVSd
248		Cell	1	0.000	1.000	104	9	siRNA-SC-10 PSPC1-A488 IMPa4-A546 DAPI 8C2-siRNA-IMP-a2-a4 V2.00	0	31. siRNA-SC-10 PSPC1-A488 DAPI IMPa4-A546_ad_TileScan_001 (Stage 30 of 49)	00-sCAEJoJ2ZTZqNDxJAtVSd
169		Cell	1	0.000	1.000	105	10	siRNA-SC-10 PSPC1-A488 IMPa4-A546 DAPI 8C2-siRNA-IMP-a2-a4 V2.00	0	31. siRNA-SC-10 PSPC1-A488 DAPI IMPa4-A546_ad_TileScan_001 (Stage 30 of 49)	00-sCAEJoJ2ZTZqNDxJAtVSd
198		Cell	1	0.000	1.000	106	11	siRNA-SC-10 PSPC1-A488 IMPa4-A546 DAPI 8C2-siRNA-IMP-a2-a4 V2.00	0	31. siRNA-SC-10 PSPC1-A488 DAPI IMPa4-A546_ad_TileScan_001 (Stage 30 of 49)	00-sCAEJoJ2ZTZqNDxJAtVSd
202		Cell	1	0.000	1.000	107	12	siRNA-SC-10 PSPC1-A488 IMPa4-A546 DAPI 8C2-siRNA-IMP-a2-a4 V2.00	0	31. siRNA-SC-10 PSPC1-A488 DAPI IMPa4-A546_ad_TileScan_001 (Stage 30 of 49)	00-sCAEJoJ2ZTZqNDxJAtVSd
132		Cell	1	0.000	1.000	108	13	siRNA-SC-10 PSPC1-A488 IMPa4-A546 DAPI 8C2-siRNA-IMP-a2-a4 V2.00	0	31. siRNA-SC-10 PSPC1-A488 DAPI IMPa4-A546_ad_TileScan_001 (Stage 30 of 49)	00-sCAEJoJ2ZTZqNDxJAtVSd
127		Cell	1	0.000	1.000	109	14	siRNA-SC-10 PSPC1-A488 IMPa4-A546 DAPI 8C2-siRNA-IMP-a2-a4 V2.00	0	31. siRNA-SC-10 PSPC1-A488 DAPI IMPa4-A546_ad_TileScan_001 (Stage 30 of 49)	00-sCAEJoJ2ZTZqNDxJAtVSd
105		Cell	1	0.000	1.000	110	15	siRNA-SC-10 PSPC1-A488 IMPa4-A546 DAPI 8C2-siRNA-IMP-a2-a4 V2.00	0	31. siRNA-SC-10 PSPC1-A488 DAPI IMPa4-A546_ad_TileScan_001 (Stage 30 of 49)	00-sCAEJoJ2ZTZqNDxJAtVSd
204		Cell	1	0.000	1.000	111	16	siRNA-SC-10 PSPC1-A488 IMPa4-A546 DAPI 8C2-siRNA-IMP-a2-a4 V2.00	0	31. siRNA-SC-10 PSPC1-A488 DAPI IMPa4-A546_ad_TileScan_001 (Stage 30 of 49)	00-sCAEJoJ2ZTZqNDxJAtVSd
118		Cell	1	0.000	1.000	112	17	siRNA-SC-10 PSPC1-A488 IMPa4-A546 DAPI 8C2-siRNA-IMP-a2-a4 V2.00	0	31. siRNA-SC-10 PSPC1-A488 DAPI IMPa4-A546_ad_TileScan_001 (Stage 30 of 49)	00-sCAEJoJ2ZTZqNDxJAtVSd
179		Cell	1	0.000	1.000	113	18	siRNA-SC-10 PSPC1-A488 IMPa4-A546 DAPI 8C2-siRNA-IMP-a2-a4 V2.00	0	31. siRNA-SC-10 PSPC1-A488 DAPI IMPa4-A546_ad_TileScan_001 (Stage 30 of 49)	00-sCAEJoJ2ZTZqNDxJAtVSd
91		Cell	1	0.000	1.000	114	19	siRNA-SC-10 PSPC1-A488 IMPa4-A546 DAPI 8C2-siRNA-IMP-a2-a4 V2.00	0	31. siRNA-SC-10 PSPC1-A488 DAPI IMPa4-A546_ad_TileScan_001 (Stage 30 of 49)	00-sCAEJoJ2ZTZqNDxJAtVSd
159		Cell	1	0.000	1.000	115	20	siRNA-SC-10 PSPC1-A488 IMPa4-A546 DAPI 8C2-siRNA-IMP-a2-a4 V2.00	0	31. siRNA-SC-10 PSPC1-A488 DAPI IMPa4-A546_ad_TileScan_001 (Stage 30 of 49)	00-sCAEJoJ2ZTZqNDxJAtVSd
100		Cell	1	0.000	1.000	116	21	siRNA-SC-10 PSPC1-A488 IMPa4-A546 DAPI 8C2-siRNA-IMP-a2-a4 V2.00	0	31. siRNA-SC-10 PSPC1-A488 DAPI IMPa4-A546_ad_TileScan_001 (Stage 30 of 49)	00-sCAEJoJ2ZTZqNDxJAtVSd
79		Cell	1	0.000	1.000	117	22	siRNA-SC-10 PSPC1-A488 IMPa4-A546 DAPI 8C2-siRNA-IMP-a2-a4 V2.00	0	31. siRNA-SC-10 PSPC1-A488 DAPI IMPa4-A546_ad_TileScan_001 (Stage 30 of 49)	00-sCAEJoJ2ZTZqNDxJAtVSd
248		Cell	1	0.000	1.000	118	23	siRNA-SC-10 PSPC1-A488 IMPa4-A546 DAPI 8C2-siRNA-IMP-a2-a4 V2.00	0	31. siRNA-SC-10 PSPC1-A488 DAPI IMPa4-A546_ad_TileScan_001 (Stage 30 of 49)	00-sCAEJoJ2ZTZqNDxJAtVSd
228		Cell	1	0.000	1.000	119	24	siRNA-SC-10 PSPC1-A488 IMPa4-A546 DAPI 8C2-siRNA-IMP-a2-a4 V2.00	0	31. siRNA-SC-10 PSPC1-A488 DAPI IMPa4-A546_ad_TileScan_001 (Stage 30 of 49)	00-sCAEJoJ2ZTZqNDxJAtVSd
129		Cell	1	0.000	1.000	120	25	siRNA-SC-10 PSPC1-A488 IMPa4-A546 DAPI 8C2-siRNA-IMP-a2-a4 V2.00	0	31. siRNA-SC-10 PSPC1-A488 DAPI IMPa4-A546_ad_TileScan_001 (Stage 30 of 49)	00-sCAEJoJ2ZTZqNDxJAtVSd
223		Cell	1	0.000	1.000	121	26	siRNA-SC-10 PSPC1-A488 IMPa4-A546 DAPI 8C2-siRNA-IMP-a2-a4 V2.00	0	31. siRNA-SC-10 PSPC1-A488 DAPI IMPa4-A546_ad_TileScan_001 (Stage 30 of 49)	00-sCAEJoJ2ZTZqNDxJAtVSd
117		Cell	1	0.000	1.000	122	27	siRNA-SC-10 PSPC1-A488 IMPa4-A546 DAPI 8C2-siRNA-IMP-a2-a4 V2.00	0	31. siRNA-SC-10 PSPC1-A488 DAPI IMPa4-A546_ad_TileScan_001 (Stage 30 of 49)	00-sCAEJoJ2ZTZqNDxJAtVSd
66		Cell	1	0.000	1.000	123	28	siRNA-SC-10 PSPC1-A488 IMPa4-A546 DAPI 8C2-siRNA-IMP-a2-a4 V2.00	0	31. siRNA-SC-10 PSPC1-A488 DAPI IMPa4-A546_ad_TileScan_001 (Stage 30 of 49)	00-sCAEJoJ2ZTZqNDxJAtVSd
132		Cell	1	0.000	1.000	124	29	siRNA-SC-10 PSPC1-A488 IMPa4-A546 DAPI 8C2-siRNA-IMP-a2-a4 V2.00	0	31. siRNA-SC-10 PSPC1-A488 DAPI IMPa4-A546_ad_TileScan_001 (Stage 30 of 49)	00-sCAEJoJ2ZTZqNDxJAtVSd
83		Cell	1	0.000	1.000	125	30	siRNA-SC-10 PSPC1-A488 IMPa4-A546 DAPI 8C2-siRNA-IMP-a2-a4 V2.00	0	31. siRNA-SC-10 PSPC1-A488 DAPI IMPa4-A546_ad_TileScan_001 (Stage 30 of 49)	00-sCAEJoJ2ZTZqNDxJAtVSd
92		Cell	1	0.000	1.000	126	31	siRNA-SC-10 PSPC1-A488 IMPa4-A546 DAPI 8C2-siRNA-IMP-a2-a4 V2.00	0	31. siRNA-SC-10 PSPC1-A488 DAPI IMPa4-A546_ad_TileScan_001 (Stage 30 of 49)	00-sCAEJoJ2ZTZqNDxJAtVSd
123		Cell	1	0.000	1.000	127	32	siRNA-SC-10 PSPC1-A488 IMPa4-A546 DAPI 8C2-siRNA-IMP-a2-a4 V2.00	0	31. siRNA-SC-10 PSPC1-A488 DAPI IMPa4-A546_ad_TileScan_001 (Stage 30 of 49)	00-sCAEJoJ2ZTZqNDxJAtVSd
82		Cell	1	0.000	1.000	128	0	siRNA-SC-10 PSPC1-A488 IMPa4-A546 DAPI 8C2-siRNA-IMP-a2-a4 V2.00	0	31. siRNA-SC-10 PSPC1-A488 DAPI IMPa4-A546_ae_TileScan_001 (Stage 31 of 49)	00-6RFocA6VoVepMdCmxCnBJW
151		Cell	1	0.000	1.000	129	1	siRNA-SC-10 PSPC1-A488 IMPa4-A546 DAPI 8C2-siRNA-IMP-a2-a4 V2.00	0	31. siRNA-SC-10 PSPC1-A488 DAPI IMPa4-A546_ae_TileScan_001 (Stage 31 of 49)	00-6RFocA6VoVepMdCmxCnBJW
249		Cell	1	0.000	1.000	130	2	siRNA-SC-10 PSPC1-A488 IMPa4-A546 DAPI 8C2-siRNA-IMP-a2-a4 V2.00	0	31. siRNA-SC-10 PSPC1-A488 DAPI IMPa4-A546_ae_TileScan_001 (Stage 31 of 49)	00-6RFocA6VoVepMdCmxCnBJW
180		Cell	1	0.000	1.000	131	3	siRNA-SC-10 PSPC1-A488 IMPa4-A546 DAPI 8C2-siRNA-IMP-a2-a4 V2.00	0	31. siRNA-SC-10 PSPC1-A488 DAPI IMPa4-A546_ae_TileScan_001 (Stage 31 of 49)	00-6RFocA6VoVepMdCmxCnBJW
205		Cell	1	0.000	1.000	132	4	siRNA-SC-10 PSPC1-A488 IMPa4-A546 DAPI 8C2-siRNA-IMP-a2-a4 V2.00	0	31. siRNA-SC-10 PSPC1-A488 DAPI IMPa4-A546_ae_TileScan_001 (Stage 31 of 49)	00-6RFocA6VoVepMdCmxCnBJW
153		Cell	1	0.000	1.000	133	5	siRNA-SC-10 PSPC1-A488 IMPa4-A546 DAPI 8C2-siRNA-IMP-a2-a4 V2.00	0	31. siRNA-SC-10 PSPC1-A488 DAPI IMPa4-A546_ae_TileScan_001 (Stage 31 of 49)	00-6RFocA6VoVepMdCmxCnBJW
245		Cell	1	0.000	1.000	134	6	siRNA-SC-10 PSPC1-A488 IMPa4-A546 DAPI 8C2-siRNA-IMP-a2-a4 V2.00	0	31. siRNA-SC-10 PSPC1-A488 DAPI IMPa4-A546_ae_TileScan_001 (Stage 31 of 49)	00-6RFocA6VoVepMdCmxCnBJW
137		Cell	1	0.000	1.000	135	7	siRNA-SC-10 PSPC1-A488 IMPa4-A546 DAPI 8C2-siRNA-IMP-a2-a4 V2.00	0	31. siRNA-SC-10 PSPC1-A488 DAPI IMPa4-A546_ae_TileScan_001 (Stage 31 of 49)	00-6RFocA6VoVepMdCmxCnBJW
72		Cell	1	0.000	1.000	136	8	siRNA-SC-10 PSPC1-A488 IMPa4-A546 DAPI 8C2-siRNA-IMP-a2-a4 V2.00	0	31. siRNA-SC-10 PSPC1-A488 DAPI IMPa4-A546_ae_TileScan_001 (Stage 31 of 49)	00-6RFocA6VoVepMdCmxCnBJW
208		Cell	1	0.000	1.000	137	9	siRNA-SC-10 PSPC1-A488 IMPa4-A546 DAPI 8C2-siRNA-IMP-a2-a4 V2.00	0	31. siRNA-SC-10 PSPC1-A488 DAPI IMPa4-A546_ae_TileScan_001 (Stage 31 of 49)	00-6RFocA6VoVepMdCmxCnBJW
196		Cell	1	0.000	1.000	138	10	siRNA-SC-10 PSPC1-A488 IMPa4-A546 DAPI 8C2-siRNA-IMP-a2-a4 V2.00	0	31. siRNA-SC-10 PSPC1-A488 DAPI IMPa4-A546_ae_TileScan_001 (Stage 31 of 49)	00-6RFocA6VoVepMdCmxCnBJW
135		Cell	1	0.000	1.000	139	11	siRNA-SC-10 PSPC1-A488 IMPa4-A546 DAPI 8C2-siRNA-IMP-a2-a4 V2.00	0	31. siRNA-SC-10 PSPC1-A488 DAPI IMPa4-A546_ae_TileScan_001 (Stage 31 of 49)	00-6RFocA6VoVepMdCmxCnBJW
105		Cell	1	0.000	1.000	140	12	siRNA-SC-10 PSPC1-A488 IMPa4-A546 DAPI 8C2-siRNA-IMP-a2-a4 V2.00	0	31. siRNA-SC-10 PSPC1-A488 DAPI IMPa4-A546_ae_TileScan_001 (Stage 31 of 49)	00-6RFocA6VoVepMdCmxCnBJW
228		Cell	1	0.000	1.000	141	13	siRNA-SC-10 PSPC1-A488 IMPa4-A546 DAPI 8C2-siRNA-IMP-a2-a4 V2.00	0	31. siRNA-SC-10 PSPC1-A488 DAPI IMPa4-A546_ae_TileScan_001 (Stage 31 of 49)	00-6RFocA6VoVepMdCmxCnBJW
77		Cell	1	0.000	1.000	142	14	siRNA-SC-10 PSPC1-A488 IMPa4-A546 DAPI 8C2-siRNA-IMP-a2-a4 V2.00	0	31. siRNA-SC-10 PSPC1-A488 DAPI IMPa4-A546_ae_TileScan_001 (Stage 31 of 49)	00-6RFocA6VoVepMdCmxCnBJW
205		Cell	1	0.000	1.000	143	15	siRNA-SC-10 PSPC1-A488 IMPa4-A546 DAPI 8C2-siRNA-IMP-a2-a4 V2.00	0	31. siRNA-SC-10 PSPC1-A488 DAPI IMPa4-A546_ae_TileScan_001 (Stage 31 of 49)	00-6RFocA6VoVepMdCmxCnBJW
97		Cell	1	0.000	1.000	144	16	siRNA-SC-10 PSPC1-A488 IMPa4-A546 DAPI 8C2-siRNA-IMP-a2-a4 V2.00	0	31. siRNA-SC-10 PSPC1-A488 DAPI IMPa4-A546_ae_TileScan_001 (Stage 31 of 49)	00-6RFocA6VoVepMdCmxCnBJW
219		Cell	1	0.000	1.000	145	17	siRNA-SC-10 PSPC1-A488 IMPa4-A546 DAPI 8C2-siRNA-IMP-a2-a4 V2.00	0	31. siRNA-SC-10 PSPC1-A488 DAPI IMPa4-A546_ae_TileScan_001 (Stage 31 of 49)	00-6RFocA6VoVepMdCmxCnBJW
114		Cell	1	0.000	1.000	146	18	siRNA-SC-10 PSPC1-A488 IMPa4-A546 DAPI 8C2-siRNA-IMP-a2-a4 V2.00	0	31. siRNA-SC-10 PSPC1-A488 DAPI IMPa4-A546_ae_TileScan_001 (Stage 31 of 49)	00-6RFocA6VoVepMdCmxCnBJW
111		Cell	1	0.000	1.000	147	19	siRNA-SC-10 PSPC1-A488 IMPa4-A546 DAPI 8C2-siRNA-IMP-a2-a4 V2.00	0	31. siRNA-SC-10 PSPC1-A488 DAPI IMPa4-A546_ae_TileScan_001 (Stage 31 of 49)	00-6RFocA6VoVepMdCmxCnBJW
137		Cell	1	0.000	1.000	148	20	siRNA-SC-10 PSPC1-A488 IMPa4-A546 DAPI 8C2-siRNA-IMP-a2-a4 V2.00	0	31. siRNA-SC-10 PSPC1-A488 DAPI IMPa4-A546_ae_TileScan_001 (Stage 31 of 49)	00-6RFocA6VoVepMdCmxCnBJW
107		Cell	1	0.000	1.000	149	21	siRNA-SC-10 PSPC1-A488 IMPa4-A546 DAPI 8C2-siRNA-IMP-a2-a4 V2.00	0	31. siRNA-SC-10 PSPC1-A488 DAPI IMPa4-A546_ae_TileScan_001 (Stage 31 of 49)	00-6RFocA6VoVepMdCmxCnBJW
106		Cell	1	0.000	1.000	150	22	siRNA-SC-10 PSPC1-A488 IMPa4-A546 DAPI 8C2-siRNA-IMP-a2-a4 V2.00	0	31. siRNA-SC-10 PSPC1-A488 DAPI IMPa4-A546_ae_TileScan_001 (Stage 31 of 49)	00-6RFocA6VoVepMdCmxCnBJW
132		Cell	1	0.000	1.000	151	23	siRNA-SC-10 PSPC1-A488 IMPa4-A546 DAPI 8C2-siRNA-IMP-a2-a4 V2.00	0	31. siRNA-SC-10 PSPC1-A488 DAPI IMPa4-A546_ae_TileScan_001 (Stage 31 of 49)	00-6RFocA6VoVepMdCmxCnBJW
120		Cell	1	0.000	1.000	152	24	siRNA-SC-10 PSPC1-A488 IMPa4-A546 DAPI 8C2-siRNA-IMP-a2-a4 V2.00	0	31. siRNA-SC-10 PSPC1-A488 DAPI IMPa4-A546_ae_TileScan_001 (Stage 31 of 49)	00-6RFocA6VoVepMdCmxCnBJW
81		Cell	1	0.000	1.000	153	25	siRNA-SC-10 PSPC1-A488 IMPa4-A546 DAPI 8C2-siRNA-IMP-a2-a4 V2.00	0	31. siRNA-SC-10 PSPC1-A488 DAPI IMPa4-A546_ae_TileScan_001 (Stage 31 of 49)	00-6RFocA6VoVepMdCmxCnBJW
144		Cell	1	0.000	1.000	154	26	siRNA-SC-10 PSPC1-A488 IMPa4-A546 DAPI 8C2-siRNA-IMP-a2-a4 V2.00	0	31. siRNA-SC-10 PSPC1-A488 DAPI IMPa4-A546_ae_TileScan_001 (Stage 31 of 49)	00-6RFocA6VoVepMdCmxCnBJW
135		Cell	1	0.000	1.000	155	27	siRNA-SC-10 PSPC1-A488 IMPa4-A546 DAPI 8C2-siRNA-IMP-a2-a4 V2.00	0	31. siRNA-SC-10 PSPC1-A488 DAPI IMPa4-A546_ae_TileScan_001 (Stage 31 of 49)	00-6RFocA6VoVepMdCmxCnBJW
64		Cell	1	0.000	1.000	156	0	siRNA-SC-10 PSPC1-A488 IMPa4-A546 DAPI 8C2-siRNA-IMP-a2-a4 V2.00	0	31. siRNA-SC-10 PSPC1-A488 DAPI IMPa4-A546_af_TileScan_001 (Stage 32 of 49)	00-MmCakBTGcquw2wLERnXhbg
96		Cell	1	0.000	1.000	157	1	siRNA-SC-10 PSPC1-A488 IMPa4-A546 DAPI 8C2-siRNA-IMP-a2-a4 V2.00	0	31. siRNA-SC-10 PSPC1-A488 DAPI IMPa4-A546_af_TileScan_001 (Stage 32 of 49)	00-MmCakBTGcquw2wLERnXhbg
165		Cell	1	0.000	1.000	158	2	siRNA-SC-10 PSPC1-A488 IMPa4-A546 DAPI 8C2-siRNA-IMP-a2-a4 V2.00	0	31. siRNA-SC-10 PSPC1-A488 DAPI IMPa4-A546_af_TileScan_001 (Stage 32 of 49)	00-MmCakBTGcquw2wLERnXhbg
106		Cell	1	0.000	1.000	159	3	siRNA-SC-10 PSPC1-A488 IMPa4-A546 DAPI 8C2-siRNA-IMP-a2-a4 V2.00	0	31. siRNA-SC-10 PSPC1-A488 DAPI IMPa4-A546_af_TileScan_001 (Stage 32 of 49)	00-MmCakBTGcquw2wLERnXhbg
103		Cell	1	0.000	1.000	160	4	siRNA-SC-10 PSPC1-A488 IMPa4-A546 DAPI 8C2-siRNA-IMP-a2-a4 V2.00	0	31. siRNA-SC-10 PSPC1-A488 DAPI IMPa4-A546_af_TileScan_001 (Stage 32 of 49)	00-MmCakBTGcquw2wLERnXhbg
146		Cell	1	0.000	1.000	161	5	siRNA-SC-10 PSPC1-A488 IMPa4-A546 DAPI 8C2-siRNA-IMP-a2-a4 V2.00	0	31. siRNA-SC-10 PSPC1-A488 DAPI IMPa4-A546_af_TileScan_001 (Stage 32 of 49)	00-MmCakBTGcquw2wLERnXhbg
135		Cell	1	0.000	1.000	162	6	siRNA-SC-10 PSPC1-A488 IMPa4-A546 DAPI 8C2-siRNA-IMP-a2-a4 V2.00	0	31. siRNA-SC-10 PSPC1-A488 DAPI IMPa4-A546_af_TileScan_001 (Stage 32 of 49)	00-MmCakBTGcquw2wLERnXhbg
182		Cell	1	0.000	1.000	163	7	siRNA-SC-10 PSPC1-A488 IMPa4-A546 DAPI 8C2-siRNA-IMP-a2-a4 V2.00	0	31. siRNA-SC-10 PSPC1-A488 DAPI IMPa4-A546_af_TileScan_001 (Stage 32 of 49)	00-MmCakBTGcquw2wLERnXhbg
137		Cell	1	0.000	1.000	164	8	siRNA-SC-10 PSPC1-A488 IMPa4-A546 DAPI 8C2-siRNA-IMP-a2-a4 V2.00	0	31. siRNA-SC-10 PSPC1-A488 DAPI IMPa4-A546_af_TileScan_001 (Stage 32 of 49)	00-MmCakBTGcquw2wLERnXhbg
111		Cell	1	0.000	1.000	165	9	siRNA-SC-10 PSPC1-A488 IMPa4-A546 DAPI 8C2-siRNA-IMP-a2-a4 V2.00	0	31. siRNA-SC-10 PSPC1-A488 DAPI IMPa4-A546_af_TileScan_001 (Stage 32 of 49)	00-MmCakBTGcquw2wLERnXhbg
123		Cell	1	0.000	1.000	166	10	siRNA-SC-10 PSPC1-A488 IMPa4-A546 DAPI 8C2-siRNA-IMP-a2-a4 V2.00	0	31. siRNA-SC-10 PSPC1-A488 DAPI IMPa4-A546_af_TileScan_001 (Stage 32 of 49)	00-MmCakBTGcquw2wLERnXhbg
155		Cell	1	0.000	1.000	167	11	siRNA-SC-10 PSPC1-A488 IMPa4-A546 DAPI 8C2-siRNA-IMP-a2-a4 V2.00	0	31. siRNA-SC-10 PSPC1-A488 DAPI IMPa4-A546_af_TileScan_001 (Stage 32 of 49)	00-MmCakBTGcquw2wLERnXhbg
213		Cell	1	0.000	1.000	168	12	siRNA-SC-10 PSPC1-A488 IMPa4-A546 DAPI 8C2-siRNA-IMP-a2-a4 V2.00	0	31. siRNA-SC-10 PSPC1-A488 DAPI IMPa4-A546_af_TileScan_001 (Stage 32 of 49)	00-MmCakBTGcquw2wLERnXhbg
169		Cell	1	0.000	1.000	169	13	siRNA-SC-10 PSPC1-A488 IMPa4-A546 DAPI 8C2-siRNA-IMP-a2-a4 V2.00	0	31. siRNA-SC-10 PSPC1-A488 DAPI IMPa4-A546_af_TileScan_001 (Stage 32 of 49)	00-MmCakBTGcquw2wLERnXhbg
105		Cell	1	0.000	1.000	170	14	siRNA-SC-10 PSPC1-A488 IMPa4-A546 DAPI 8C2-siRNA-IMP-a2-a4 V2.00	0	31. siRNA-SC-10 PSPC1-A488 DAPI IMPa4-A546_af_TileScan_001 (Stage 32 of 49)	00-MmCakBTGcquw2wLERnXhbg
97		Cell	1	0.000	1.000	171	15	siRNA-SC-10 PSPC1-A488 IMPa4-A546 DAPI 8C2-siRNA-IMP-a2-a4 V2.00	0	31. siRNA-SC-10 PSPC1-A488 DAPI IMPa4-A546_af_TileScan_001 (Stage 32 of 49)	00-MmCakBTGcquw2wLERnXhbg
131		Cell	1	0.000	1.000	172	16	siRNA-SC-10 PSPC1-A488 IMPa4-A546 DAPI 8C2-siRNA-IMP-a2-a4 V2.00	0	31. siRNA-SC-10 PSPC1-A488 DAPI IMPa4-A546_af_TileScan_001 (Stage 32 of 49)	00-MmCakBTGcquw2wLERnXhbg
100		Cell	1	0.000	1.000	173	17	siRNA-SC-10 PSPC1-A488 IMPa4-A546 DAPI 8C2-siRNA-IMP-a2-a4 V2.00	0	31. siRNA-SC-10 PSPC1-A488 DAPI IMPa4-A546_af_TileScan_001 (Stage 32 of 49)	00-MmCakBTGcquw2wLERnXhbg
175		Cell	1	0.000	1.000	174	18	siRNA-SC-10 PSPC1-A488 IMPa4-A546 DAPI 8C2-siRNA-IMP-a2-a4 V2.00	0	31. siRNA-SC-10 PSPC1-A488 DAPI IMPa4-A546_af_TileScan_001 (Stage 32 of 49)	00-MmCakBTGcquw2wLERnXhbg
207		Cell	1	0.000	1.000	175	19	siRNA-SC-10 PSPC1-A488 IMPa4-A546 DAPI 8C2-siRNA-IMP-a2-a4 V2.00	0	31. siRNA-SC-10 PSPC1-A488 DAPI IMPa4-A546_af_TileScan_001 (Stage 32 of 49)	00-MmCakBTGcquw2wLERnXhbg
173		Cell	1	0.000	1.000	176	20	siRNA-SC-10 PSPC1-A488 IMPa4-A546 DAPI 8C2-siRNA-IMP-a2-a4 V2.00	0	31. siRNA-SC-10 PSPC1-A488 DAPI IMPa4-A546_af_TileScan_001 (Stage 32 of 49)	00-MmCakBTGcquw2wLERnXhbg
248		Cell	1	0.000	1.000	177	21	siRNA-SC-10 PSPC1-A488 IMPa4-A546 DAPI 8C2-siRNA-IMP-a2-a4 V2.00	0	31. siRNA-SC-10 PSPC1-A488 DAPI IMPa4-A546_af_TileScan_001 (Stage 32 of 49)	00-MmCakBTGcquw2wLERnXhbg
98		Cell	1	0.000	1.000	178	22	siRNA-SC-10 PSPC1-A488 IMPa4-A546 DAPI 8C2-siRNA-IMP-a2-a4 V2.00	0	31. siRNA-SC-10 PSPC1-A488 DAPI IMPa4-A546_af_TileScan_001 (Stage 32 of 49)	00-MmCakBTGcquw2wLERnXhbg
100		Cell	1	0.000	1.000	179	23	siRNA-SC-10 PSPC1-A488 IMPa4-A546 DAPI 8C2-siRNA-IMP-a2-a4 V2.00	0	31. siRNA-SC-10 PSPC1-A488 DAPI IMPa4-A546_af_TileScan_001 (Stage 32 of 49)	00-MmCakBTGcquw2wLERnXhbg
60		Cell	1	0.000	1.000	180	0	siRNA-SC-10 PSPC1-A488 IMPa4-A546 DAPI 8C2-siRNA-IMP-a2-a4 V2.00	0	31. siRNA-SC-10 PSPC1-A488 DAPI IMPa4-A546_ag_TileScan_001 (Stage 33 of 49)	00-VYpuGLpardeprXF5tJDsDZ
95		Cell	1	0.000	1.000	181	1	siRNA-SC-10 PSPC1-A488 IMPa4-A546 DAPI 8C2-siRNA-IMP-a2-a4 V2.00	0	31. siRNA-SC-10 PSPC1-A488 DAPI IMPa4-A546_ag_TileScan_001 (Stage 33 of 49)	00-VYpuGLpardeprXF5tJDsDZ
97		Cell	1	0.000	1.000	182	2	siRNA-SC-10 PSPC1-A488 IMPa4-A546 DAPI 8C2-siRNA-IMP-a2-a4 V2.00	0	31. siRNA-SC-10 PSPC1-A488 DAPI IMPa4-A546_ag_TileScan_001 (Stage 33 of 49)	00-VYpuGLpardeprXF5tJDsDZ
255		Cell	1	0.000	1.000	183	3	siRNA-SC-10 PSPC1-A488 IMPa4-A546 DAPI 8C2-siRNA-IMP-a2-a4 V2.00	0	31. siRNA-SC-10 PSPC1-A488 DAPI IMPa4-A546_ag_TileScan_001 (Stage 33 of 49)	00-VYpuGLpardeprXF5tJDsDZ
248		Cell	1	0.000	1.000	184	4	siRNA-SC-10 PSPC1-A488 IMPa4-A546 DAPI 8C2-siRNA-IMP-a2-a4 V2.00	0	31. siRNA-SC-10 PSPC1-A488 DAPI IMPa4-A546_ag_TileScan_001 (Stage 33 of 49)	00-VYpuGLpardeprXF5tJDsDZ
180		Cell	1	0.000	1.000	185	5	siRNA-SC-10 PSPC1-A488 IMPa4-A546 DAPI 8C2-siRNA-IMP-a2-a4 V2.00	0	31. siRNA-SC-10 PSPC1-A488 DAPI IMPa4-A546_ag_TileScan_001 (Stage 33 of 49)	00-VYpuGLpardeprXF5tJDsDZ
162		Cell	1	0.000	1.000	186	6	siRNA-SC-10 PSPC1-A488 IMPa4-A546 DAPI 8C2-siRNA-IMP-a2-a4 V2.00	0	31. siRNA-SC-10 PSPC1-A488 DAPI IMPa4-A546_ag_TileScan_001 (Stage 33 of 49)	00-VYpuGLpardeprXF5tJDsDZ
136		Cell	1	0.000	1.000	187	7	siRNA-SC-10 PSPC1-A488 IMPa4-A546 DAPI 8C2-siRNA-IMP-a2-a4 V2.00	0	31. siRNA-SC-10 PSPC1-A488 DAPI IMPa4-A546_ag_TileScan_001 (Stage 33 of 49)	00-VYpuGLpardeprXF5tJDsDZ
119		Cell	1	0.000	1.000	188	8	siRNA-SC-10 PSPC1-A488 IMPa4-A546 DAPI 8C2-siRNA-IMP-a2-a4 V2.00	0	31. siRNA-SC-10 PSPC1-A488 DAPI IMPa4-A546_ag_TileScan_001 (Stage 33 of 49)	00-VYpuGLpardeprXF5tJDsDZ
187		Cell	1	0.000	1.000	189	9	siRNA-SC-10 PSPC1-A488 IMPa4-A546 DAPI 8C2-siRNA-IMP-a2-a4 V2.00	0	31. siRNA-SC-10 PSPC1-A488 DAPI IMPa4-A546_ag_TileScan_001 (Stage 33 of 49)	00-VYpuGLpardeprXF5tJDsDZ
90		Cell	1	0.000	1.000	190	10	siRNA-SC-10 PSPC1-A488 IMPa4-A546 DAPI 8C2-siRNA-IMP-a2-a4 V2.00	0	31. siRNA-SC-10 PSPC1-A488 DAPI IMPa4-A546_ag_TileScan_001 (Stage 33 of 49)	00-VYpuGLpardeprXF5tJDsDZ
145		Cell	1	0.000	1.000	191	11	siRNA-SC-10 PSPC1-A488 IMPa4-A546 DAPI 8C2-siRNA-IMP-a2-a4 V2.00	0	31. siRNA-SC-10 PSPC1-A488 DAPI IMPa4-A546_ag_TileScan_001 (Stage 33 of 49)	00-VYpuGLpardeprXF5tJDsDZ
71		Cell	1	0.000	1.000	192	12	siRNA-SC-10 PSPC1-A488 IMPa4-A546 DAPI 8C2-siRNA-IMP-a2-a4 V2.00	0	31. siRNA-SC-10 PSPC1-A488 DAPI IMPa4-A546_ag_TileScan_001 (Stage 33 of 49)	00-VYpuGLpardeprXF5tJDsDZ
156		Cell	1	0.000	1.000	193	13	siRNA-SC-10 PSPC1-A488 IMPa4-A546 DAPI 8C2-siRNA-IMP-a2-a4 V2.00	0	31. siRNA-SC-10 PSPC1-A488 DAPI IMPa4-A546_ag_TileScan_001 (Stage 33 of 49)	00-VYpuGLpardeprXF5tJDsDZ
121		Cell	1	0.000	1.000	194	14	siRNA-SC-10 PSPC1-A488 IMPa4-A546 DAPI 8C2-siRNA-IMP-a2-a4 V2.00	0	31. siRNA-SC-10 PSPC1-A488 DAPI IMPa4-A546_ag_TileScan_001 (Stage 33 of 49)	00-VYpuGLpardeprXF5tJDsDZ
165		Cell	1	0.000	1.000	195	15	siRNA-SC-10 PSPC1-A488 IMPa4-A546 DAPI 8C2-siRNA-IMP-a2-a4 V2.00	0	31. siRNA-SC-10 PSPC1-A488 DAPI IMPa4-A546_ag_TileScan_001 (Stage 33 of 49)	00-VYpuGLpardeprXF5tJDsDZ
158		Cell	1	0.000	1.000	196	16	siRNA-SC-10 PSPC1-A488 IMPa4-A546 DAPI 8C2-siRNA-IMP-a2-a4 V2.00	0	31. siRNA-SC-10 PSPC1-A488 DAPI IMPa4-A546_ag_TileScan_001 (Stage 33 of 49)	00-VYpuGLpardeprXF5tJDsDZ
108		Cell	1	0.000	1.000	197	17	siRNA-SC-10 PSPC1-A488 IMPa4-A546 DAPI 8C2-siRNA-IMP-a2-a4 V2.00	0	31. siRNA-SC-10 PSPC1-A488 DAPI IMPa4-A546_ag_TileScan_001 (Stage 33 of 49)	00-VYpuGLpardeprXF5tJDsDZ
113		Cell	1	0.000	1.000	198	18	siRNA-SC-10 PSPC1-A488 IMPa4-A546 DAPI 8C2-siRNA-IMP-a2-a4 V2.00	0	31. siRNA-SC-10 PSPC1-A488 DAPI IMPa4-A546_ag_TileScan_001 (Stage 33 of 49)	00-VYpuGLpardeprXF5tJDsDZ
187		Cell	1	0.000	1.000	199	19	siRNA-SC-10 PSPC1-A488 IMPa4-A546 DAPI 8C2-siRNA-IMP-a2-a4 V2.00	0	31. siRNA-SC-10 PSPC1-A488 DAPI IMPa4-A546_ag_TileScan_001 (Stage 33 of 49)	00-VYpuGLpardeprXF5tJDsDZ
101		Cell	1	0.000	1.000	200	20	siRNA-SC-10 PSPC1-A488 IMPa4-A546 DAPI 8C2-siRNA-IMP-a2-a4 V2.00	0	31. siRNA-SC-10 PSPC1-A488 DAPI IMPa4-A546_ag_TileScan_001 (Stage 33 of 49)	00-VYpuGLpardeprXF5tJDsDZ
241		Cell	1	0.000	1.000	201	21	siRNA-SC-10 PSPC1-A488 IMPa4-A546 DAPI 8C2-siRNA-IMP-a2-a4 V2.00	0	31. siRNA-SC-10 PSPC1-A488 DAPI IMPa4-A546_ag_TileScan_001 (Stage 33 of 49)	00-VYpuGLpardeprXF5tJDsDZ
97		Cell	1	0.000	1.000	202	22	siRNA-SC-10 PSPC1-A488 IMPa4-A546 DAPI 8C2-siRNA-IMP-a2-a4 V2.00	0	31. siRNA-SC-10 PSPC1-A488 DAPI IMPa4-A546_ag_TileScan_001 (Stage 33 of 49)	00-VYpuGLpardeprXF5tJDsDZ
93		Cell	1	0.000	1.000	203	23	siRNA-SC-10 PSPC1-A488 IMPa4-A546 DAPI 8C2-siRNA-IMP-a2-a4 V2.00	0	31. siRNA-SC-10 PSPC1-A488 DAPI IMPa4-A546_ag_TileScan_001 (Stage 33 of 49)	00-VYpuGLpardeprXF5tJDsDZ
172		Cell	1	0.000	1.000	204	24	siRNA-SC-10 PSPC1-A488 IMPa4-A546 DAPI 8C2-siRNA-IMP-a2-a4 V2.00	0	31. siRNA-SC-10 PSPC1-A488 DAPI IMPa4-A546_ag_TileScan_001 (Stage 33 of 49)	00-VYpuGLpardeprXF5tJDsDZ
89		Cell	1	0.000	1.000	205	25	siRNA-SC-10 PSPC1-A488 IMPa4-A546 DAPI 8C2-siRNA-IMP-a2-a4 V2.00	0	31. siRNA-SC-10 PSPC1-A488 DAPI IMPa4-A546_ag_TileScan_001 (Stage 33 of 49)	00-VYpuGLpardeprXF5tJDsDZ
97		Cell	1	0.000	1.000	206	26	siRNA-SC-10 PSPC1-A488 IMPa4-A546 DAPI 8C2-siRNA-IMP-a2-a4 V2.00	0	31. siRNA-SC-10 PSPC1-A488 DAPI IMPa4-A546_ag_TileScan_001 (Stage 33 of 49)	00-VYpuGLpardeprXF5tJDsDZ
111		Cell	1	0.000	1.000	207	27	siRNA-SC-10 PSPC1-A488 IMPa4-A546 DAPI 8C2-siRNA-IMP-a2-a4 V2.00	0	31. siRNA-SC-10 PSPC1-A488 DAPI IMPa4-A546_ag_TileScan_001 (Stage 33 of 49)	00-VYpuGLpardeprXF5tJDsDZ
169		Cell	1	0.000	1.000	208	28	siRNA-SC-10 PSPC1-A488 IMPa4-A546 DAPI 8C2-siRNA-IMP-a2-a4 V2.00	0	31. siRNA-SC-10 PSPC1-A488 DAPI IMPa4-A546_ag_TileScan_001 (Stage 33 of 49)	00-VYpuGLpardeprXF5tJDsDZ
189		Cell	1	0.000	1.000	209	29	siRNA-SC-10 PSPC1-A488 IMPa4-A546 DAPI 8C2-siRNA-IMP-a2-a4 V2.00	0	31. siRNA-SC-10 PSPC1-A488 DAPI IMPa4-A546_ag_TileScan_001 (Stage 33 of 49)	00-VYpuGLpardeprXF5tJDsDZ
93		Cell	1	0.000	1.000	210	30	siRNA-SC-10 PSPC1-A488 IMPa4-A546 DAPI 8C2-siRNA-IMP-a2-a4 V2.00	0	31. siRNA-SC-10 PSPC1-A488 DAPI IMPa4-A546_ag_TileScan_001 (Stage 33 of 49)	00-VYpuGLpardeprXF5tJDsDZ
114		Cell	1	0.000	1.000	211	31	siRNA-SC-10 PSPC1-A488 IMPa4-A546 DAPI 8C2-siRNA-IMP-a2-a4 V2.00	0	31. siRNA-SC-10 PSPC1-A488 DAPI IMPa4-A546_ag_TileScan_001 (Stage 33 of 49)	00-VYpuGLpardeprXF5tJDsDZ
65		Cell	1	0.000	1.000	212	0	siRNA-SC-10 PSPC1-A488 IMPa4-A546 DAPI 8C2-siRNA-IMP-a2-a4 V2.00	0	31. siRNA-SC-10 PSPC1-A488 DAPI IMPa4-A546_ah_TileScan_001 (Stage 34 of 49)	00-JqbzLDQ7mYA3UJ2DnKBPwJ
136		Cell	1	0.000	1.000	213	1	siRNA-SC-10 PSPC1-A488 IMPa4-A546 DAPI 8C2-siRNA-IMP-a2-a4 V2.00	0	31. siRNA-SC-10 PSPC1-A488 DAPI IMPa4-A546_ah_TileScan_001 (Stage 34 of 49)	00-JqbzLDQ7mYA3UJ2DnKBPwJ
223		Cell	1	0.000	1.000	214	2	siRNA-SC-10 PSPC1-A488 IMPa4-A546 DAPI 8C2-siRNA-IMP-a2-a4 V2.00	0	31. siRNA-SC-10 PSPC1-A488 DAPI IMPa4-A546_ah_TileScan_001 (Stage 34 of 49)	00-JqbzLDQ7mYA3UJ2DnKBPwJ
143		Cell	1	0.000	1.000	215	3	siRNA-SC-10 PSPC1-A488 IMPa4-A546 DAPI 8C2-siRNA-IMP-a2-a4 V2.00	0	31. siRNA-SC-10 PSPC1-A488 DAPI IMPa4-A546_ah_TileScan_001 (Stage 34 of 49)	00-JqbzLDQ7mYA3UJ2DnKBPwJ
134		Cell	1	0.000	1.000	216	4	siRNA-SC-10 PSPC1-A488 IMPa4-A546 DAPI 8C2-siRNA-IMP-a2-a4 V2.00	0	31. siRNA-SC-10 PSPC1-A488 DAPI IMPa4-A546_ah_TileScan_001 (Stage 34 of 49)	00-JqbzLDQ7mYA3UJ2DnKBPwJ
255		Cell	1	0.000	1.000	217	5	siRNA-SC-10 PSPC1-A488 IMPa4-A546 DAPI 8C2-siRNA-IMP-a2-a4 V2.00	0	31. siRNA-SC-10 PSPC1-A488 DAPI IMPa4-A546_ah_TileScan_001 (Stage 34 of 49)	00-JqbzLDQ7mYA3UJ2DnKBPwJ
124		Cell	1	0.000	1.000	218	6	siRNA-SC-10 PSPC1-A488 IMPa4-A546 DAPI 8C2-siRNA-IMP-a2-a4 V2.00	0	31. siRNA-SC-10 PSPC1-A488 DAPI IMPa4-A546_ah_TileScan_001 (Stage 34 of 49)	00-JqbzLDQ7mYA3UJ2DnKBPwJ
254		Cell	1	0.000	1.000	219	7	siRNA-SC-10 PSPC1-A488 IMPa4-A546 DAPI 8C2-siRNA-IMP-a2-a4 V2.00	0	31. siRNA-SC-10 PSPC1-A488 DAPI IMPa4-A546_ah_TileScan_001 (Stage 34 of 49)	00-JqbzLDQ7mYA3UJ2DnKBPwJ
174		Cell	1	0.000	1.000	220	8	siRNA-SC-10 PSPC1-A488 IMPa4-A546 DAPI 8C2-siRNA-IMP-a2-a4 V2.00	0	31. siRNA-SC-10 PSPC1-A488 DAPI IMPa4-A546_ah_TileScan_001 (Stage 34 of 49)	00-JqbzLDQ7mYA3UJ2DnKBPwJ
170		Cell	1	0.000	1.000	221	9	siRNA-SC-10 PSPC1-A488 IMPa4-A546 DAPI 8C2-siRNA-IMP-a2-a4 V2.00	0	31. siRNA-SC-10 PSPC1-A488 DAPI IMPa4-A546_ah_TileScan_001 (Stage 34 of 49)	00-JqbzLDQ7mYA3UJ2DnKBPwJ
213		Cell	1	0.000	1.000	222	10	siRNA-SC-10 PSPC1-A488 IMPa4-A546 DAPI 8C2-siRNA-IMP-a2-a4 V2.00	0	31. siRNA-SC-10 PSPC1-A488 DAPI IMPa4-A546_ah_TileScan_001 (Stage 34 of 49)	00-JqbzLDQ7mYA3UJ2DnKBPwJ
105		Cell	1	0.000	1.000	223	11	siRNA-SC-10 PSPC1-A488 IMPa4-A546 DAPI 8C2-siRNA-IMP-a2-a4 V2.00	0	31. siRNA-SC-10 PSPC1-A488 DAPI IMPa4-A546_ah_TileScan_001 (Stage 34 of 49)	00-JqbzLDQ7mYA3UJ2DnKBPwJ
196		Cell	1	0.000	1.000	224	12	siRNA-SC-10 PSPC1-A488 IMPa4-A546 DAPI 8C2-siRNA-IMP-a2-a4 V2.00	0	31. siRNA-SC-10 PSPC1-A488 DAPI IMPa4-A546_ah_TileScan_001 (Stage 34 of 49)	00-JqbzLDQ7mYA3UJ2DnKBPwJ
129		Cell	1	0.000	1.000	225	13	siRNA-SC-10 PSPC1-A488 IMPa4-A546 DAPI 8C2-siRNA-IMP-a2-a4 V2.00	0	31. siRNA-SC-10 PSPC1-A488 DAPI IMPa4-A546_ah_TileScan_001 (Stage 34 of 49)	00-JqbzLDQ7mYA3UJ2DnKBPwJ
165		Cell	1	0.000	1.000	226	14	siRNA-SC-10 PSPC1-A488 IMPa4-A546 DAPI 8C2-siRNA-IMP-a2-a4 V2.00	0	31. siRNA-SC-10 PSPC1-A488 DAPI IMPa4-A546_ah_TileScan_001 (Stage 34 of 49)	00-JqbzLDQ7mYA3UJ2DnKBPwJ
246		Cell	1	0.000	1.000	227	15	siRNA-SC-10 PSPC1-A488 IMPa4-A546 DAPI 8C2-siRNA-IMP-a2-a4 V2.00	0	31. siRNA-SC-10 PSPC1-A488 DAPI IMPa4-A546_ah_TileScan_001 (Stage 34 of 49)	00-JqbzLDQ7mYA3UJ2DnKBPwJ
93		Cell	1	0.000	1.000	228	16	siRNA-SC-10 PSPC1-A488 IMPa4-A546 DAPI 8C2-siRNA-IMP-a2-a4 V2.00	0	31. siRNA-SC-10 PSPC1-A488 DAPI IMPa4-A546_ah_TileScan_001 (Stage 34 of 49)	00-JqbzLDQ7mYA3UJ2DnKBPwJ
174		Cell	1	0.000	1.000	229	17	siRNA-SC-10 PSPC1-A488 IMPa4-A546 DAPI 8C2-siRNA-IMP-a2-a4 V2.00	0	31. siRNA-SC-10 PSPC1-A488 DAPI IMPa4-A546_ah_TileScan_001 (Stage 34 of 49)	00-JqbzLDQ7mYA3UJ2DnKBPwJ
115		Cell	1	0.000	1.000	230	18	siRNA-SC-10 PSPC1-A488 IMPa4-A546 DAPI 8C2-siRNA-IMP-a2-a4 V2.00	0	31. siRNA-SC-10 PSPC1-A488 DAPI IMPa4-A546_ah_TileScan_001 (Stage 34 of 49)	00-JqbzLDQ7mYA3UJ2DnKBPwJ
109		Cell	1	0.000	1.000	231	19	siRNA-SC-10 PSPC1-A488 IMPa4-A546 DAPI 8C2-siRNA-IMP-a2-a4 V2.00	0	31. siRNA-SC-10 PSPC1-A488 DAPI IMPa4-A546_ah_TileScan_001 (Stage 34 of 49)	00-JqbzLDQ7mYA3UJ2DnKBPwJ
130		Cell	1	0.000	1.000	232	20	siRNA-SC-10 PSPC1-A488 IMPa4-A546 DAPI 8C2-siRNA-IMP-a2-a4 V2.00	0	31. siRNA-SC-10 PSPC1-A488 DAPI IMPa4-A546_ah_TileScan_001 (Stage 34 of 49)	00-JqbzLDQ7mYA3UJ2DnKBPwJ
108		Cell	1	0.000	1.000	233	21	siRNA-SC-10 PSPC1-A488 IMPa4-A546 DAPI 8C2-siRNA-IMP-a2-a4 V2.00	0	31. siRNA-SC-10 PSPC1-A488 DAPI IMPa4-A546_ah_TileScan_001 (Stage 34 of 49)	00-JqbzLDQ7mYA3UJ2DnKBPwJ
98		Cell	1	0.000	1.000	234	22	siRNA-SC-10 PSPC1-A488 IMPa4-A546 DAPI 8C2-siRNA-IMP-a2-a4 V2.00	0	31. siRNA-SC-10 PSPC1-A488 DAPI IMPa4-A546_ah_TileScan_001 (Stage 34 of 49)	00-JqbzLDQ7mYA3UJ2DnKBPwJ
132		Cell	1	0.000	1.000	235	23	siRNA-SC-10 PSPC1-A488 IMPa4-A546 DAPI 8C2-siRNA-IMP-a2-a4 V2.00	0	31. siRNA-SC-10 PSPC1-A488 DAPI IMPa4-A546_ah_TileScan_001 (Stage 34 of 49)	00-JqbzLDQ7mYA3UJ2DnKBPwJ
135		Cell	1	0.000	1.000	236	24	siRNA-SC-10 PSPC1-A488 IMPa4-A546 DAPI 8C2-siRNA-IMP-a2-a4 V2.00	0	31. siRNA-SC-10 PSPC1-A488 DAPI IMPa4-A546_ah_TileScan_001 (Stage 34 of 49)	00-JqbzLDQ7mYA3UJ2DnKBPwJ
104		Cell	1	0.000	1.000	237	25	siRNA-SC-10 PSPC1-A488 IMPa4-A546 DAPI 8C2-siRNA-IMP-a2-a4 V2.00	0	31. siRNA-SC-10 PSPC1-A488 DAPI IMPa4-A546_ah_TileScan_001 (Stage 34 of 49)	00-JqbzLDQ7mYA3UJ2DnKBPwJ
118		Cell	1	0.000	1.000	238	26	siRNA-SC-10 PSPC1-A488 IMPa4-A546 DAPI 8C2-siRNA-IMP-a2-a4 V2.00	0	31. siRNA-SC-10 PSPC1-A488 DAPI IMPa4-A546_ah_TileScan_001 (Stage 34 of 49)	00-JqbzLDQ7mYA3UJ2DnKBPwJ
108		Cell	1	0.000	1.000	239	27	siRNA-SC-10 PSPC1-A488 IMPa4-A546 DAPI 8C2-siRNA-IMP-a2-a4 V2.00	0	31. siRNA-SC-10 PSPC1-A488 DAPI IMPa4-A546_ah_TileScan_001 (Stage 34 of 49)	00-JqbzLDQ7mYA3UJ2DnKBPwJ
136		Cell	1	0.000	1.000	240	28	siRNA-SC-10 PSPC1-A488 IMPa4-A546 DAPI 8C2-siRNA-IMP-a2-a4 V2.00	0	31. siRNA-SC-10 PSPC1-A488 DAPI IMPa4-A546_ah_TileScan_001 (Stage 34 of 49)	00-JqbzLDQ7mYA3UJ2DnKBPwJ
79		Cell	1	0.000	1.000	241	0	siRNA-SC-10 PSPC1-A488 IMPa4-A546 DAPI 8C2-siRNA-IMP-a2-a4 V2.00	0	31. siRNA-SC-10 PSPC1-A488 DAPI IMPa4-A546_ai_TileScan_001 (Stage 35 of 49)	00-2jHxRK4oHFvZoH7kAkdaW7
230		Cell	1	0.000	1.000	242	1	siRNA-SC-10 PSPC1-A488 IMPa4-A546 DAPI 8C2-siRNA-IMP-a2-a4 V2.00	0	31. siRNA-SC-10 PSPC1-A488 DAPI IMPa4-A546_ai_TileScan_001 (Stage 35 of 49)	00-2jHxRK4oHFvZoH7kAkdaW7
170		Cell	1	0.000	1.000	243	2	siRNA-SC-10 PSPC1-A488 IMPa4-A546 DAPI 8C2-siRNA-IMP-a2-a4 V2.00	0	31. siRNA-SC-10 PSPC1-A488 DAPI IMPa4-A546_ai_TileScan_001 (Stage 35 of 49)	00-2jHxRK4oHFvZoH7kAkdaW7
133		Cell	1	0.000	1.000	244	3	siRNA-SC-10 PSPC1-A488 IMPa4-A546 DAPI 8C2-siRNA-IMP-a2-a4 V2.00	0	31. siRNA-SC-10 PSPC1-A488 DAPI IMPa4-A546_ai_TileScan_001 (Stage 35 of 49)	00-2jHxRK4oHFvZoH7kAkdaW7
80		Cell	1	0.000	1.000	245	4	siRNA-SC-10 PSPC1-A488 IMPa4-A546 DAPI 8C2-siRNA-IMP-a2-a4 V2.00	0	31. siRNA-SC-10 PSPC1-A488 DAPI IMPa4-A546_ai_TileScan_001 (Stage 35 of 49)	00-2jHxRK4oHFvZoH7kAkdaW7
106		Cell	1	0.000	1.000	246	5	siRNA-SC-10 PSPC1-A488 IMPa4-A546 DAPI 8C2-siRNA-IMP-a2-a4 V2.00	0	31. siRNA-SC-10 PSPC1-A488 DAPI IMPa4-A546_ai_TileScan_001 (Stage 35 of 49)	00-2jHxRK4oHFvZoH7kAkdaW7
141		Cell	1	0.000	1.000	247	6	siRNA-SC-10 PSPC1-A488 IMPa4-A546 DAPI 8C2-siRNA-IMP-a2-a4 V2.00	0	31. siRNA-SC-10 PSPC1-A488 DAPI IMPa4-A546_ai_TileScan_001 (Stage 35 of 49)	00-2jHxRK4oHFvZoH7kAkdaW7
127		Cell	1	0.000	1.000	248	7	siRNA-SC-10 PSPC1-A488 IMPa4-A546 DAPI 8C2-siRNA-IMP-a2-a4 V2.00	0	31. siRNA-SC-10 PSPC1-A488 DAPI IMPa4-A546_ai_TileScan_001 (Stage 35 of 49)	00-2jHxRK4oHFvZoH7kAkdaW7
163		Cell	1	0.000	1.000	249	8	siRNA-SC-10 PSPC1-A488 IMPa4-A546 DAPI 8C2-siRNA-IMP-a2-a4 V2.00	0	31. siRNA-SC-10 PSPC1-A488 DAPI IMPa4-A546_ai_TileScan_001 (Stage 35 of 49)	00-2jHxRK4oHFvZoH7kAkdaW7
183		Cell	1	0.000	1.000	250	9	siRNA-SC-10 PSPC1-A488 IMPa4-A546 DAPI 8C2-siRNA-IMP-a2-a4 V2.00	0	31. siRNA-SC-10 PSPC1-A488 DAPI IMPa4-A546_ai_TileScan_001 (Stage 35 of 49)	00-2jHxRK4oHFvZoH7kAkdaW7
215		Cell	1	0.000	1.000	251	10	siRNA-SC-10 PSPC1-A488 IMPa4-A546 DAPI 8C2-siRNA-IMP-a2-a4 V2.00	0	31. siRNA-SC-10 PSPC1-A488 DAPI IMPa4-A546_ai_TileScan_001 (Stage 35 of 49)	00-2jHxRK4oHFvZoH7kAkdaW7
134		Cell	1	0.000	1.000	252	11	siRNA-SC-10 PSPC1-A488 IMPa4-A546 DAPI 8C2-siRNA-IMP-a2-a4 V2.00	0	31. siRNA-SC-10 PSPC1-A488 DAPI IMPa4-A546_ai_TileScan_001 (Stage 35 of 49)	00-2jHxRK4oHFvZoH7kAkdaW7
125		Cell	1	0.000	1.000	253	12	siRNA-SC-10 PSPC1-A488 IMPa4-A546 DAPI 8C2-siRNA-IMP-a2-a4 V2.00	0	31. siRNA-SC-10 PSPC1-A488 DAPI IMPa4-A546_ai_TileScan_001 (Stage 35 of 49)	00-2jHxRK4oHFvZoH7kAkdaW7
129		Cell	1	0.000	1.000	254	13	siRNA-SC-10 PSPC1-A488 IMPa4-A546 DAPI 8C2-siRNA-IMP-a2-a4 V2.00	0	31. siRNA-SC-10 PSPC1-A488 DAPI IMPa4-A546_ai_TileScan_001 (Stage 35 of 49)	00-2jHxRK4oHFvZoH7kAkdaW7
176		Cell	1	0.000	1.000	255	14	siRNA-SC-10 PSPC1-A488 IMPa4-A546 DAPI 8C2-siRNA-IMP-a2-a4 V2.00	0	31. siRNA-SC-10 PSPC1-A488 DAPI IMPa4-A546_ai_TileScan_001 (Stage 35 of 49)	00-2jHxRK4oHFvZoH7kAkdaW7
120		Cell	1	0.000	1.000	256	15	siRNA-SC-10 PSPC1-A488 IMPa4-A546 DAPI 8C2-siRNA-IMP-a2-a4 V2.00	0	31. siRNA-SC-10 PSPC1-A488 DAPI IMPa4-A546_ai_TileScan_001 (Stage 35 of 49)	00-2jHxRK4oHFvZoH7kAkdaW7
163		Cell	1	0.000	1.000	257	16	siRNA-SC-10 PSPC1-A488 IMPa4-A546 DAPI 8C2-siRNA-IMP-a2-a4 V2.00	0	31. siRNA-SC-10 PSPC1-A488 DAPI IMPa4-A546_ai_TileScan_001 (Stage 35 of 49)	00-2jHxRK4oHFvZoH7kAkdaW7
197		Cell	1	0.000	1.000	258	17	siRNA-SC-10 PSPC1-A488 IMPa4-A546 DAPI 8C2-siRNA-IMP-a2-a4 V2.00	0	31. siRNA-SC-10 PSPC1-A488 DAPI IMPa4-A546_ai_TileScan_001 (Stage 35 of 49)	00-2jHxRK4oHFvZoH7kAkdaW7
92		Cell	1	0.000	1.000	259	18	siRNA-SC-10 PSPC1-A488 IMPa4-A546 DAPI 8C2-siRNA-IMP-a2-a4 V2.00	0	31. siRNA-SC-10 PSPC1-A488 DAPI IMPa4-A546_ai_TileScan_001 (Stage 35 of 49)	00-2jHxRK4oHFvZoH7kAkdaW7
88		Cell	1	0.000	1.000	260	19	siRNA-SC-10 PSPC1-A488 IMPa4-A546 DAPI 8C2-siRNA-IMP-a2-a4 V2.00	0	31. siRNA-SC-10 PSPC1-A488 DAPI IMPa4-A546_ai_TileScan_001 (Stage 35 of 49)	00-2jHxRK4oHFvZoH7kAkdaW7
90		Cell	1	0.000	1.000	261	20	siRNA-SC-10 PSPC1-A488 IMPa4-A546 DAPI 8C2-siRNA-IMP-a2-a4 V2.00	0	31. siRNA-SC-10 PSPC1-A488 DAPI IMPa4-A546_ai_TileScan_001 (Stage 35 of 49)	00-2jHxRK4oHFvZoH7kAkdaW7
147		Cell	1	0.000	1.000	262	21	siRNA-SC-10 PSPC1-A488 IMPa4-A546 DAPI 8C2-siRNA-IMP-a2-a4 V2.00	0	31. siRNA-SC-10 PSPC1-A488 DAPI IMPa4-A546_ai_TileScan_001 (Stage 35 of 49)	00-2jHxRK4oHFvZoH7kAkdaW7
97		Cell	1	0.000	1.000	263	22	siRNA-SC-10 PSPC1-A488 IMPa4-A546 DAPI 8C2-siRNA-IMP-a2-a4 V2.00	0	31. siRNA-SC-10 PSPC1-A488 DAPI IMPa4-A546_ai_TileScan_001 (Stage 35 of 49)	00-2jHxRK4oHFvZoH7kAkdaW7
189		Cell	1	0.000	1.000	264	23	siRNA-SC-10 PSPC1-A488 IMPa4-A546 DAPI 8C2-siRNA-IMP-a2-a4 V2.00	0	31. siRNA-SC-10 PSPC1-A488 DAPI IMPa4-A546_ai_TileScan_001 (Stage 35 of 49)	00-2jHxRK4oHFvZoH7kAkdaW7
133		Cell	1	0.000	1.000	265	24	siRNA-SC-10 PSPC1-A488 IMPa4-A546 DAPI 8C2-siRNA-IMP-a2-a4 V2.00	0	31. siRNA-SC-10 PSPC1-A488 DAPI IMPa4-A546_ai_TileScan_001 (Stage 35 of 49)	00-2jHxRK4oHFvZoH7kAkdaW7
128		Cell	1	0.000	1.000	266	25	siRNA-SC-10 PSPC1-A488 IMPa4-A546 DAPI 8C2-siRNA-IMP-a2-a4 V2.00	0	31. siRNA-SC-10 PSPC1-A488 DAPI IMPa4-A546_ai_TileScan_001 (Stage 35 of 49)	00-2jHxRK4oHFvZoH7kAkdaW7
215		Cell	1	0.000	1.000	267	0	siRNA-SC-10 PSPC1-A488 IMPa4-A546 DAPI 8C2-siRNA-IMP-a2-a4 V2.00	0	31. siRNA-SC-10 PSPC1-A488 DAPI IMPa4-A546_aj_TileScan_001 (Stage 36 of 49)	00-FKvKgehfg63mxKebJb7hRJ
193		Cell	1	0.000	1.000	268	1	siRNA-SC-10 PSPC1-A488 IMPa4-A546 DAPI 8C2-siRNA-IMP-a2-a4 V2.00	0	31. siRNA-SC-10 PSPC1-A488 DAPI IMPa4-A546_aj_TileScan_001 (Stage 36 of 49)	00-FKvKgehfg63mxKebJb7hRJ
192		Cell	1	0.000	1.000	269	2	siRNA-SC-10 PSPC1-A488 IMPa4-A546 DAPI 8C2-siRNA-IMP-a2-a4 V2.00	0	31. siRNA-SC-10 PSPC1-A488 DAPI IMPa4-A546_aj_TileScan_001 (Stage 36 of 49)	00-FKvKgehfg63mxKebJb7hRJ
226		Cell	1	0.000	1.000	270	3	siRNA-SC-10 PSPC1-A488 IMPa4-A546 DAPI 8C2-siRNA-IMP-a2-a4 V2.00	0	31. siRNA-SC-10 PSPC1-A488 DAPI IMPa4-A546_aj_TileScan_001 (Stage 36 of 49)	00-FKvKgehfg63mxKebJb7hRJ
95		Cell	1	0.000	1.000	271	4	siRNA-SC-10 PSPC1-A488 IMPa4-A546 DAPI 8C2-siRNA-IMP-a2-a4 V2.00	0	31. siRNA-SC-10 PSPC1-A488 DAPI IMPa4-A546_aj_TileScan_001 (Stage 36 of 49)	00-FKvKgehfg63mxKebJb7hRJ
182		Cell	1	0.000	1.000	272	5	siRNA-SC-10 PSPC1-A488 IMPa4-A546 DAPI 8C2-siRNA-IMP-a2-a4 V2.00	0	31. siRNA-SC-10 PSPC1-A488 DAPI IMPa4-A546_aj_TileScan_001 (Stage 36 of 49)	00-FKvKgehfg63mxKebJb7hRJ
115		Cell	1	0.000	1.000	273	6	siRNA-SC-10 PSPC1-A488 IMPa4-A546 DAPI 8C2-siRNA-IMP-a2-a4 V2.00	0	31. siRNA-SC-10 PSPC1-A488 DAPI IMPa4-A546_aj_TileScan_001 (Stage 36 of 49)	00-FKvKgehfg63mxKebJb7hRJ
132		Cell	1	0.000	1.000	274	7	siRNA-SC-10 PSPC1-A488 IMPa4-A546 DAPI 8C2-siRNA-IMP-a2-a4 V2.00	0	31. siRNA-SC-10 PSPC1-A488 DAPI IMPa4-A546_aj_TileScan_001 (Stage 36 of 49)	00-FKvKgehfg63mxKebJb7hRJ
77		Cell	1	0.000	1.000	275	8	siRNA-SC-10 PSPC1-A488 IMPa4-A546 DAPI 8C2-siRNA-IMP-a2-a4 V2.00	0	31. siRNA-SC-10 PSPC1-A488 DAPI IMPa4-A546_aj_TileScan_001 (Stage 36 of 49)	00-FKvKgehfg63mxKebJb7hRJ
157		Cell	1	0.000	1.000	276	9	siRNA-SC-10 PSPC1-A488 IMPa4-A546 DAPI 8C2-siRNA-IMP-a2-a4 V2.00	0	31. siRNA-SC-10 PSPC1-A488 DAPI IMPa4-A546_aj_TileScan_001 (Stage 36 of 49)	00-FKvKgehfg63mxKebJb7hRJ
228		Cell	1	0.000	1.000	277	10	siRNA-SC-10 PSPC1-A488 IMPa4-A546 DAPI 8C2-siRNA-IMP-a2-a4 V2.00	0	31. siRNA-SC-10 PSPC1-A488 DAPI IMPa4-A546_aj_TileScan_001 (Stage 36 of 49)	00-FKvKgehfg63mxKebJb7hRJ
205		Cell	1	0.000	1.000	278	11	siRNA-SC-10 PSPC1-A488 IMPa4-A546 DAPI 8C2-siRNA-IMP-a2-a4 V2.00	0	31. siRNA-SC-10 PSPC1-A488 DAPI IMPa4-A546_aj_TileScan_001 (Stage 36 of 49)	00-FKvKgehfg63mxKebJb7hRJ
165		Cell	1	0.000	1.000	279	12	siRNA-SC-10 PSPC1-A488 IMPa4-A546 DAPI 8C2-siRNA-IMP-a2-a4 V2.00	0	31. siRNA-SC-10 PSPC1-A488 DAPI IMPa4-A546_aj_TileScan_001 (Stage 36 of 49)	00-FKvKgehfg63mxKebJb7hRJ
121		Cell	1	0.000	1.000	280	13	siRNA-SC-10 PSPC1-A488 IMPa4-A546 DAPI 8C2-siRNA-IMP-a2-a4 V2.00	0	31. siRNA-SC-10 PSPC1-A488 DAPI IMPa4-A546_aj_TileScan_001 (Stage 36 of 49)	00-FKvKgehfg63mxKebJb7hRJ
141		Cell	1	0.000	1.000	281	14	siRNA-SC-10 PSPC1-A488 IMPa4-A546 DAPI 8C2-siRNA-IMP-a2-a4 V2.00	0	31. siRNA-SC-10 PSPC1-A488 DAPI IMPa4-A546_aj_TileScan_001 (Stage 36 of 49)	00-FKvKgehfg63mxKebJb7hRJ
157		Cell	1	0.000	1.000	282	15	siRNA-SC-10 PSPC1-A488 IMPa4-A546 DAPI 8C2-siRNA-IMP-a2-a4 V2.00	0	31. siRNA-SC-10 PSPC1-A488 DAPI IMPa4-A546_aj_TileScan_001 (Stage 36 of 49)	00-FKvKgehfg63mxKebJb7hRJ
114		Cell	1	0.000	1.000	283	16	siRNA-SC-10 PSPC1-A488 IMPa4-A546 DAPI 8C2-siRNA-IMP-a2-a4 V2.00	0	31. siRNA-SC-10 PSPC1-A488 DAPI IMPa4-A546_aj_TileScan_001 (Stage 36 of 49)	00-FKvKgehfg63mxKebJb7hRJ
147		Cell	1	0.000	1.000	284	17	siRNA-SC-10 PSPC1-A488 IMPa4-A546 DAPI 8C2-siRNA-IMP-a2-a4 V2.00	0	31. siRNA-SC-10 PSPC1-A488 DAPI IMPa4-A546_aj_TileScan_001 (Stage 36 of 49)	00-FKvKgehfg63mxKebJb7hRJ
105		Cell	1	0.000	1.000	285	18	siRNA-SC-10 PSPC1-A488 IMPa4-A546 DAPI 8C2-siRNA-IMP-a2-a4 V2.00	0	31. siRNA-SC-10 PSPC1-A488 DAPI IMPa4-A546_aj_TileScan_001 (Stage 36 of 49)	00-FKvKgehfg63mxKebJb7hRJ
136		Cell	1	0.000	1.000	286	19	siRNA-SC-10 PSPC1-A488 IMPa4-A546 DAPI 8C2-siRNA-IMP-a2-a4 V2.00	0	31. siRNA-SC-10 PSPC1-A488 DAPI IMPa4-A546_aj_TileScan_001 (Stage 36 of 49)	00-FKvKgehfg63mxKebJb7hRJ
187		Cell	1	0.000	1.000	287	20	siRNA-SC-10 PSPC1-A488 IMPa4-A546 DAPI 8C2-siRNA-IMP-a2-a4 V2.00	0	31. siRNA-SC-10 PSPC1-A488 DAPI IMPa4-A546_aj_TileScan_001 (Stage 36 of 49)	00-FKvKgehfg63mxKebJb7hRJ
195		Cell	1	0.000	1.000	288	21	siRNA-SC-10 PSPC1-A488 IMPa4-A546 DAPI 8C2-siRNA-IMP-a2-a4 V2.00	0	31. siRNA-SC-10 PSPC1-A488 DAPI IMPa4-A546_aj_TileScan_001 (Stage 36 of 49)	00-FKvKgehfg63mxKebJb7hRJ
103		Cell	1	0.000	1.000	289	22	siRNA-SC-10 PSPC1-A488 IMPa4-A546 DAPI 8C2-siRNA-IMP-a2-a4 V2.00	0	31. siRNA-SC-10 PSPC1-A488 DAPI IMPa4-A546_aj_TileScan_001 (Stage 36 of 49)	00-FKvKgehfg63mxKebJb7hRJ
111		Cell	1	0.000	1.000	290	23	siRNA-SC-10 PSPC1-A488 IMPa4-A546 DAPI 8C2-siRNA-IMP-a2-a4 V2.00	0	31. siRNA-SC-10 PSPC1-A488 DAPI IMPa4-A546_aj_TileScan_001 (Stage 36 of 49)	00-FKvKgehfg63mxKebJb7hRJ
78		Cell	1	0.000	1.000	291	24	siRNA-SC-10 PSPC1-A488 IMPa4-A546 DAPI 8C2-siRNA-IMP-a2-a4 V2.00	0	31. siRNA-SC-10 PSPC1-A488 DAPI IMPa4-A546_aj_TileScan_001 (Stage 36 of 49)	00-FKvKgehfg63mxKebJb7hRJ
190		Cell	1	0.000	1.000	292	25	siRNA-SC-10 PSPC1-A488 IMPa4-A546 DAPI 8C2-siRNA-IMP-a2-a4 V2.00	0	31. siRNA-SC-10 PSPC1-A488 DAPI IMPa4-A546_aj_TileScan_001 (Stage 36 of 49)	00-FKvKgehfg63mxKebJb7hRJ
116		Cell	1	0.000	1.000	293	26	siRNA-SC-10 PSPC1-A488 IMPa4-A546 DAPI 8C2-siRNA-IMP-a2-a4 V2.00	0	31. siRNA-SC-10 PSPC1-A488 DAPI IMPa4-A546_aj_TileScan_001 (Stage 36 of 49)	00-FKvKgehfg63mxKebJb7hRJ
168		Cell	1	0.000	1.000	294	27	siRNA-SC-10 PSPC1-A488 IMPa4-A546 DAPI 8C2-siRNA-IMP-a2-a4 V2.00	0	31. siRNA-SC-10 PSPC1-A488 DAPI IMPa4-A546_aj_TileScan_001 (Stage 36 of 49)	00-FKvKgehfg63mxKebJb7hRJ
175		Cell	1	0.000	1.000	295	28	siRNA-SC-10 PSPC1-A488 IMPa4-A546 DAPI 8C2-siRNA-IMP-a2-a4 V2.00	0	31. siRNA-SC-10 PSPC1-A488 DAPI IMPa4-A546_aj_TileScan_001 (Stage 36 of 49)	00-FKvKgehfg63mxKebJb7hRJ
165		Cell	1	0.000	1.000	296	29	siRNA-SC-10 PSPC1-A488 IMPa4-A546 DAPI 8C2-siRNA-IMP-a2-a4 V2.00	0	31. siRNA-SC-10 PSPC1-A488 DAPI IMPa4-A546_aj_TileScan_001 (Stage 36 of 49)	00-FKvKgehfg63mxKebJb7hRJ
254		Cell	1	0.000	1.000	297	30	siRNA-SC-10 PSPC1-A488 IMPa4-A546 DAPI 8C2-siRNA-IMP-a2-a4 V2.00	0	31. siRNA-SC-10 PSPC1-A488 DAPI IMPa4-A546_aj_TileScan_001 (Stage 36 of 49)	00-FKvKgehfg63mxKebJb7hRJ
94		Cell	1	0.000	1.000	298	31	siRNA-SC-10 PSPC1-A488 IMPa4-A546 DAPI 8C2-siRNA-IMP-a2-a4 V2.00	0	31. siRNA-SC-10 PSPC1-A488 DAPI IMPa4-A546_aj_TileScan_001 (Stage 36 of 49)	00-FKvKgehfg63mxKebJb7hRJ
220		Cell	1	0.000	1.000	299	32	siRNA-SC-10 PSPC1-A488 IMPa4-A546 DAPI 8C2-siRNA-IMP-a2-a4 V2.00	0	31. siRNA-SC-10 PSPC1-A488 DAPI IMPa4-A546_aj_TileScan_001 (Stage 36 of 49)	00-FKvKgehfg63mxKebJb7hRJ
253		Cell	1	0.000	1.000	300	33	siRNA-SC-10 PSPC1-A488 IMPa4-A546 DAPI 8C2-siRNA-IMP-a2-a4 V2.00	0	31. siRNA-SC-10 PSPC1-A488 DAPI IMPa4-A546_aj_TileScan_001 (Stage 36 of 49)	00-FKvKgehfg63mxKebJb7hRJ
154		Cell	1	0.000	1.000	301	34	siRNA-SC-10 PSPC1-A488 IMPa4-A546 DAPI 8C2-siRNA-IMP-a2-a4 V2.00	0	31. siRNA-SC-10 PSPC1-A488 DAPI IMPa4-A546_aj_TileScan_001 (Stage 36 of 49)	00-FKvKgehfg63mxKebJb7hRJ
224		Cell	1	0.000	1.000	302	35	siRNA-SC-10 PSPC1-A488 IMPa4-A546 DAPI 8C2-siRNA-IMP-a2-a4 V2.00	0	31. siRNA-SC-10 PSPC1-A488 DAPI IMPa4-A546_aj_TileScan_001 (Stage 36 of 49)	00-FKvKgehfg63mxKebJb7hRJ
190		Cell	1	0.000	1.000	303	0	siRNA-SC-10 PSPC1-A488 IMPa4-A546 DAPI 8C2-siRNA-IMP-a2-a4 V2.00	0	31. siRNA-SC-10 PSPC1-A488 DAPI IMPa4-A546_ak_TileScan_001 (Stage 37 of 49)	00-NzkPxPtk2EGhJ7GhYD6qqH
136		Cell	1	0.000	1.000	304	1	siRNA-SC-10 PSPC1-A488 IMPa4-A546 DAPI 8C2-siRNA-IMP-a2-a4 V2.00	0	31. siRNA-SC-10 PSPC1-A488 DAPI IMPa4-A546_ak_TileScan_001 (Stage 37 of 49)	00-NzkPxPtk2EGhJ7GhYD6qqH
185		Cell	1	0.000	1.000	305	2	siRNA-SC-10 PSPC1-A488 IMPa4-A546 DAPI 8C2-siRNA-IMP-a2-a4 V2.00	0	31. siRNA-SC-10 PSPC1-A488 DAPI IMPa4-A546_ak_TileScan_001 (Stage 37 of 49)	00-NzkPxPtk2EGhJ7GhYD6qqH
211		Cell	1	0.000	1.000	306	3	siRNA-SC-10 PSPC1-A488 IMPa4-A546 DAPI 8C2-siRNA-IMP-a2-a4 V2.00	0	31. siRNA-SC-10 PSPC1-A488 DAPI IMPa4-A546_ak_TileScan_001 (Stage 37 of 49)	00-NzkPxPtk2EGhJ7GhYD6qqH
108		Cell	1	0.000	1.000	307	4	siRNA-SC-10 PSPC1-A488 IMPa4-A546 DAPI 8C2-siRNA-IMP-a2-a4 V2.00	0	31. siRNA-SC-10 PSPC1-A488 DAPI IMPa4-A546_ak_TileScan_001 (Stage 37 of 49)	00-NzkPxPtk2EGhJ7GhYD6qqH
88		Cell	1	0.000	1.000	308	5	siRNA-SC-10 PSPC1-A488 IMPa4-A546 DAPI 8C2-siRNA-IMP-a2-a4 V2.00	0	31. siRNA-SC-10 PSPC1-A488 DAPI IMPa4-A546_ak_TileScan_001 (Stage 37 of 49)	00-NzkPxPtk2EGhJ7GhYD6qqH
251		Cell	1	0.000	1.000	309	6	siRNA-SC-10 PSPC1-A488 IMPa4-A546 DAPI 8C2-siRNA-IMP-a2-a4 V2.00	0	31. siRNA-SC-10 PSPC1-A488 DAPI IMPa4-A546_ak_TileScan_001 (Stage 37 of 49)	00-NzkPxPtk2EGhJ7GhYD6qqH
214		Cell	1	0.000	1.000	310	7	siRNA-SC-10 PSPC1-A488 IMPa4-A546 DAPI 8C2-siRNA-IMP-a2-a4 V2.00	0	31. siRNA-SC-10 PSPC1-A488 DAPI IMPa4-A546_ak_TileScan_001 (Stage 37 of 49)	00-NzkPxPtk2EGhJ7GhYD6qqH
93		Cell	1	0.000	1.000	311	8	siRNA-SC-10 PSPC1-A488 IMPa4-A546 DAPI 8C2-siRNA-IMP-a2-a4 V2.00	0	31. siRNA-SC-10 PSPC1-A488 DAPI IMPa4-A546_ak_TileScan_001 (Stage 37 of 49)	00-NzkPxPtk2EGhJ7GhYD6qqH
138		Cell	1	0.000	1.000	312	9	siRNA-SC-10 PSPC1-A488 IMPa4-A546 DAPI 8C2-siRNA-IMP-a2-a4 V2.00	0	31. siRNA-SC-10 PSPC1-A488 DAPI IMPa4-A546_ak_TileScan_001 (Stage 37 of 49)	00-NzkPxPtk2EGhJ7GhYD6qqH
100		Cell	1	0.000	1.000	313	10	siRNA-SC-10 PSPC1-A488 IMPa4-A546 DAPI 8C2-siRNA-IMP-a2-a4 V2.00	0	31. siRNA-SC-10 PSPC1-A488 DAPI IMPa4-A546_ak_TileScan_001 (Stage 37 of 49)	00-NzkPxPtk2EGhJ7GhYD6qqH
107		Cell	1	0.000	1.000	314	11	siRNA-SC-10 PSPC1-A488 IMPa4-A546 DAPI 8C2-siRNA-IMP-a2-a4 V2.00	0	31. siRNA-SC-10 PSPC1-A488 DAPI IMPa4-A546_ak_TileScan_001 (Stage 37 of 49)	00-NzkPxPtk2EGhJ7GhYD6qqH
110		Cell	1	0.000	1.000	315	12	siRNA-SC-10 PSPC1-A488 IMPa4-A546 DAPI 8C2-siRNA-IMP-a2-a4 V2.00	0	31. siRNA-SC-10 PSPC1-A488 DAPI IMPa4-A546_ak_TileScan_001 (Stage 37 of 49)	00-NzkPxPtk2EGhJ7GhYD6qqH
155		Cell	1	0.000	1.000	316	13	siRNA-SC-10 PSPC1-A488 IMPa4-A546 DAPI 8C2-siRNA-IMP-a2-a4 V2.00	0	31. siRNA-SC-10 PSPC1-A488 DAPI IMPa4-A546_ak_TileScan_001 (Stage 37 of 49)	00-NzkPxPtk2EGhJ7GhYD6qqH
226		Cell	1	0.000	1.000	317	14	siRNA-SC-10 PSPC1-A488 IMPa4-A546 DAPI 8C2-siRNA-IMP-a2-a4 V2.00	0	31. siRNA-SC-10 PSPC1-A488 DAPI IMPa4-A546_ak_TileScan_001 (Stage 37 of 49)	00-NzkPxPtk2EGhJ7GhYD6qqH
193		Cell	1	0.000	1.000	318	15	siRNA-SC-10 PSPC1-A488 IMPa4-A546 DAPI 8C2-siRNA-IMP-a2-a4 V2.00	0	31. siRNA-SC-10 PSPC1-A488 DAPI IMPa4-A546_ak_TileScan_001 (Stage 37 of 49)	00-NzkPxPtk2EGhJ7GhYD6qqH
136		Cell	1	0.000	1.000	319	16	siRNA-SC-10 PSPC1-A488 IMPa4-A546 DAPI 8C2-siRNA-IMP-a2-a4 V2.00	0	31. siRNA-SC-10 PSPC1-A488 DAPI IMPa4-A546_ak_TileScan_001 (Stage 37 of 49)	00-NzkPxPtk2EGhJ7GhYD6qqH
89		Cell	1	0.000	1.000	320	17	siRNA-SC-10 PSPC1-A488 IMPa4-A546 DAPI 8C2-siRNA-IMP-a2-a4 V2.00	0	31. siRNA-SC-10 PSPC1-A488 DAPI IMPa4-A546_ak_TileScan_001 (Stage 37 of 49)	00-NzkPxPtk2EGhJ7GhYD6qqH
140		Cell	1	0.000	1.000	321	18	siRNA-SC-10 PSPC1-A488 IMPa4-A546 DAPI 8C2-siRNA-IMP-a2-a4 V2.00	0	31. siRNA-SC-10 PSPC1-A488 DAPI IMPa4-A546_ak_TileScan_001 (Stage 37 of 49)	00-NzkPxPtk2EGhJ7GhYD6qqH
171		Cell	1	0.000	1.000	322	19	siRNA-SC-10 PSPC1-A488 IMPa4-A546 DAPI 8C2-siRNA-IMP-a2-a4 V2.00	0	31. siRNA-SC-10 PSPC1-A488 DAPI IMPa4-A546_ak_TileScan_001 (Stage 37 of 49)	00-NzkPxPtk2EGhJ7GhYD6qqH
216		Cell	1	0.000	1.000	323	20	siRNA-SC-10 PSPC1-A488 IMPa4-A546 DAPI 8C2-siRNA-IMP-a2-a4 V2.00	0	31. siRNA-SC-10 PSPC1-A488 DAPI IMPa4-A546_ak_TileScan_001 (Stage 37 of 49)	00-NzkPxPtk2EGhJ7GhYD6qqH
238		Cell	1	0.000	1.000	324	21	siRNA-SC-10 PSPC1-A488 IMPa4-A546 DAPI 8C2-siRNA-IMP-a2-a4 V2.00	0	31. siRNA-SC-10 PSPC1-A488 DAPI IMPa4-A546_ak_TileScan_001 (Stage 37 of 49)	00-NzkPxPtk2EGhJ7GhYD6qqH
94		Cell	1	0.000	1.000	325	22	siRNA-SC-10 PSPC1-A488 IMPa4-A546 DAPI 8C2-siRNA-IMP-a2-a4 V2.00	0	31. siRNA-SC-10 PSPC1-A488 DAPI IMPa4-A546_ak_TileScan_001 (Stage 37 of 49)	00-NzkPxPtk2EGhJ7GhYD6qqH
207		Cell	1	0.000	1.000	326	23	siRNA-SC-10 PSPC1-A488 IMPa4-A546 DAPI 8C2-siRNA-IMP-a2-a4 V2.00	0	31. siRNA-SC-10 PSPC1-A488 DAPI IMPa4-A546_ak_TileScan_001 (Stage 37 of 49)	00-NzkPxPtk2EGhJ7GhYD6qqH
234		Cell	1	0.000	1.000	327	24	siRNA-SC-10 PSPC1-A488 IMPa4-A546 DAPI 8C2-siRNA-IMP-a2-a4 V2.00	0	31. siRNA-SC-10 PSPC1-A488 DAPI IMPa4-A546_ak_TileScan_001 (Stage 37 of 49)	00-NzkPxPtk2EGhJ7GhYD6qqH
159		Cell	1	0.000	1.000	328	25	siRNA-SC-10 PSPC1-A488 IMPa4-A546 DAPI 8C2-siRNA-IMP-a2-a4 V2.00	0	31. siRNA-SC-10 PSPC1-A488 DAPI IMPa4-A546_ak_TileScan_001 (Stage 37 of 49)	00-NzkPxPtk2EGhJ7GhYD6qqH
164		Cell	1	0.000	1.000	329	26	siRNA-SC-10 PSPC1-A488 IMPa4-A546 DAPI 8C2-siRNA-IMP-a2-a4 V2.00	0	31. siRNA-SC-10 PSPC1-A488 DAPI IMPa4-A546_ak_TileScan_001 (Stage 37 of 49)	00-NzkPxPtk2EGhJ7GhYD6qqH
111		Cell	1	0.000	1.000	330	27	siRNA-SC-10 PSPC1-A488 IMPa4-A546 DAPI 8C2-siRNA-IMP-a2-a4 V2.00	0	31. siRNA-SC-10 PSPC1-A488 DAPI IMPa4-A546_ak_TileScan_001 (Stage 37 of 49)	00-NzkPxPtk2EGhJ7GhYD6qqH
115		Cell	1	0.000	1.000	331	28	siRNA-SC-10 PSPC1-A488 IMPa4-A546 DAPI 8C2-siRNA-IMP-a2-a4 V2.00	0	31. siRNA-SC-10 PSPC1-A488 DAPI IMPa4-A546_ak_TileScan_001 (Stage 37 of 49)	00-NzkPxPtk2EGhJ7GhYD6qqH
146		Cell	1	0.000	1.000	332	29	siRNA-SC-10 PSPC1-A488 IMPa4-A546 DAPI 8C2-siRNA-IMP-a2-a4 V2.00	0	31. siRNA-SC-10 PSPC1-A488 DAPI IMPa4-A546_ak_TileScan_001 (Stage 37 of 49)	00-NzkPxPtk2EGhJ7GhYD6qqH
116		Cell	1	0.000	1.000	333	30	siRNA-SC-10 PSPC1-A488 IMPa4-A546 DAPI 8C2-siRNA-IMP-a2-a4 V2.00	0	31. siRNA-SC-10 PSPC1-A488 DAPI IMPa4-A546_ak_TileScan_001 (Stage 37 of 49)	00-NzkPxPtk2EGhJ7GhYD6qqH
131		Cell	1	0.000	1.000	334	0	siRNA-SC-10 PSPC1-A488 IMPa4-A546 DAPI 8C2-siRNA-IMP-a2-a4 V2.00	0	31. siRNA-SC-10 PSPC1-A488 DAPI IMPa4-A546_al_TileScan_001 (Stage 38 of 49)	00-ptUSHKCbDRvLySHxrg6T3S
130		Cell	1	0.000	1.000	335	1	siRNA-SC-10 PSPC1-A488 IMPa4-A546 DAPI 8C2-siRNA-IMP-a2-a4 V2.00	0	31. siRNA-SC-10 PSPC1-A488 DAPI IMPa4-A546_al_TileScan_001 (Stage 38 of 49)	00-ptUSHKCbDRvLySHxrg6T3S
116		Cell	1	0.000	1.000	336	2	siRNA-SC-10 PSPC1-A488 IMPa4-A546 DAPI 8C2-siRNA-IMP-a2-a4 V2.00	0	31. siRNA-SC-10 PSPC1-A488 DAPI IMPa4-A546_al_TileScan_001 (Stage 38 of 49)	00-ptUSHKCbDRvLySHxrg6T3S
231		Cell	1	0.000	1.000	337	3	siRNA-SC-10 PSPC1-A488 IMPa4-A546 DAPI 8C2-siRNA-IMP-a2-a4 V2.00	0	31. siRNA-SC-10 PSPC1-A488 DAPI IMPa4-A546_al_TileScan_001 (Stage 38 of 49)	00-ptUSHKCbDRvLySHxrg6T3S
134		Cell	1	0.000	1.000	338	4	siRNA-SC-10 PSPC1-A488 IMPa4-A546 DAPI 8C2-siRNA-IMP-a2-a4 V2.00	0	31. siRNA-SC-10 PSPC1-A488 DAPI IMPa4-A546_al_TileScan_001 (Stage 38 of 49)	00-ptUSHKCbDRvLySHxrg6T3S
205		Cell	1	0.000	1.000	339	5	siRNA-SC-10 PSPC1-A488 IMPa4-A546 DAPI 8C2-siRNA-IMP-a2-a4 V2.00	0	31. siRNA-SC-10 PSPC1-A488 DAPI IMPa4-A546_al_TileScan_001 (Stage 38 of 49)	00-ptUSHKCbDRvLySHxrg6T3S
224		Cell	1	0.000	1.000	340	6	siRNA-SC-10 PSPC1-A488 IMPa4-A546 DAPI 8C2-siRNA-IMP-a2-a4 V2.00	0	31. siRNA-SC-10 PSPC1-A488 DAPI IMPa4-A546_al_TileScan_001 (Stage 38 of 49)	00-ptUSHKCbDRvLySHxrg6T3S
125		Cell	1	0.000	1.000	341	7	siRNA-SC-10 PSPC1-A488 IMPa4-A546 DAPI 8C2-siRNA-IMP-a2-a4 V2.00	0	31. siRNA-SC-10 PSPC1-A488 DAPI IMPa4-A546_al_TileScan_001 (Stage 38 of 49)	00-ptUSHKCbDRvLySHxrg6T3S
92		Cell	1	0.000	1.000	342	8	siRNA-SC-10 PSPC1-A488 IMPa4-A546 DAPI 8C2-siRNA-IMP-a2-a4 V2.00	0	31. siRNA-SC-10 PSPC1-A488 DAPI IMPa4-A546_al_TileScan_001 (Stage 38 of 49)	00-ptUSHKCbDRvLySHxrg6T3S
144		Cell	1	0.000	1.000	343	9	siRNA-SC-10 PSPC1-A488 IMPa4-A546 DAPI 8C2-siRNA-IMP-a2-a4 V2.00	0	31. siRNA-SC-10 PSPC1-A488 DAPI IMPa4-A546_al_TileScan_001 (Stage 38 of 49)	00-ptUSHKCbDRvLySHxrg6T3S
185		Cell	1	0.000	1.000	344	10	siRNA-SC-10 PSPC1-A488 IMPa4-A546 DAPI 8C2-siRNA-IMP-a2-a4 V2.00	0	31. siRNA-SC-10 PSPC1-A488 DAPI IMPa4-A546_al_TileScan_001 (Stage 38 of 49)	00-ptUSHKCbDRvLySHxrg6T3S
95		Cell	1	0.000	1.000	345	11	siRNA-SC-10 PSPC1-A488 IMPa4-A546 DAPI 8C2-siRNA-IMP-a2-a4 V2.00	0	31. siRNA-SC-10 PSPC1-A488 DAPI IMPa4-A546_al_TileScan_001 (Stage 38 of 49)	00-ptUSHKCbDRvLySHxrg6T3S
248		Cell	1	0.000	1.000	346	12	siRNA-SC-10 PSPC1-A488 IMPa4-A546 DAPI 8C2-siRNA-IMP-a2-a4 V2.00	0	31. siRNA-SC-10 PSPC1-A488 DAPI IMPa4-A546_al_TileScan_001 (Stage 38 of 49)	00-ptUSHKCbDRvLySHxrg6T3S
240		Cell	1	0.000	1.000	347	13	siRNA-SC-10 PSPC1-A488 IMPa4-A546 DAPI 8C2-siRNA-IMP-a2-a4 V2.00	0	31. siRNA-SC-10 PSPC1-A488 DAPI IMPa4-A546_al_TileScan_001 (Stage 38 of 49)	00-ptUSHKCbDRvLySHxrg6T3S
238		Cell	1	0.000	1.000	348	14	siRNA-SC-10 PSPC1-A488 IMPa4-A546 DAPI 8C2-siRNA-IMP-a2-a4 V2.00	0	31. siRNA-SC-10 PSPC1-A488 DAPI IMPa4-A546_al_TileScan_001 (Stage 38 of 49)	00-ptUSHKCbDRvLySHxrg6T3S
93		Cell	1	0.000	1.000	349	15	siRNA-SC-10 PSPC1-A488 IMPa4-A546 DAPI 8C2-siRNA-IMP-a2-a4 V2.00	0	31. siRNA-SC-10 PSPC1-A488 DAPI IMPa4-A546_al_TileScan_001 (Stage 38 of 49)	00-ptUSHKCbDRvLySHxrg6T3S
81		Cell	1	0.000	1.000	350	16	siRNA-SC-10 PSPC1-A488 IMPa4-A546 DAPI 8C2-siRNA-IMP-a2-a4 V2.00	0	31. siRNA-SC-10 PSPC1-A488 DAPI IMPa4-A546_al_TileScan_001 (Stage 38 of 49)	00-ptUSHKCbDRvLySHxrg6T3S
93		Cell	1	0.000	1.000	351	17	siRNA-SC-10 PSPC1-A488 IMPa4-A546 DAPI 8C2-siRNA-IMP-a2-a4 V2.00	0	31. siRNA-SC-10 PSPC1-A488 DAPI IMPa4-A546_al_TileScan_001 (Stage 38 of 49)	00-ptUSHKCbDRvLySHxrg6T3S
89		Cell	1	0.000	1.000	352	18	siRNA-SC-10 PSPC1-A488 IMPa4-A546 DAPI 8C2-siRNA-IMP-a2-a4 V2.00	0	31. siRNA-SC-10 PSPC1-A488 DAPI IMPa4-A546_al_TileScan_001 (Stage 38 of 49)	00-ptUSHKCbDRvLySHxrg6T3S
90		Cell	1	0.000	1.000	353	19	siRNA-SC-10 PSPC1-A488 IMPa4-A546 DAPI 8C2-siRNA-IMP-a2-a4 V2.00	0	31. siRNA-SC-10 PSPC1-A488 DAPI IMPa4-A546_al_TileScan_001 (Stage 38 of 49)	00-ptUSHKCbDRvLySHxrg6T3S
89		Cell	1	0.000	1.000	354	20	siRNA-SC-10 PSPC1-A488 IMPa4-A546 DAPI 8C2-siRNA-IMP-a2-a4 V2.00	0	31. siRNA-SC-10 PSPC1-A488 DAPI IMPa4-A546_al_TileScan_001 (Stage 38 of 49)	00-ptUSHKCbDRvLySHxrg6T3S
75		Cell	1	0.000	1.000	355	21	siRNA-SC-10 PSPC1-A488 IMPa4-A546 DAPI 8C2-siRNA-IMP-a2-a4 V2.00	0	31. siRNA-SC-10 PSPC1-A488 DAPI IMPa4-A546_al_TileScan_001 (Stage 38 of 49)	00-ptUSHKCbDRvLySHxrg6T3S
149		Cell	1	0.000	1.000	356	22	siRNA-SC-10 PSPC1-A488 IMPa4-A546 DAPI 8C2-siRNA-IMP-a2-a4 V2.00	0	31. siRNA-SC-10 PSPC1-A488 DAPI IMPa4-A546_al_TileScan_001 (Stage 38 of 49)	00-ptUSHKCbDRvLySHxrg6T3S
158		Cell	1	0.000	1.000	357	23	siRNA-SC-10 PSPC1-A488 IMPa4-A546 DAPI 8C2-siRNA-IMP-a2-a4 V2.00	0	31. siRNA-SC-10 PSPC1-A488 DAPI IMPa4-A546_al_TileScan_001 (Stage 38 of 49)	00-ptUSHKCbDRvLySHxrg6T3S
124		Cell	1	0.000	1.000	358	24	siRNA-SC-10 PSPC1-A488 IMPa4-A546 DAPI 8C2-siRNA-IMP-a2-a4 V2.00	0	31. siRNA-SC-10 PSPC1-A488 DAPI IMPa4-A546_al_TileScan_001 (Stage 38 of 49)	00-ptUSHKCbDRvLySHxrg6T3S
160		Cell	1	0.000	1.000	359	25	siRNA-SC-10 PSPC1-A488 IMPa4-A546 DAPI 8C2-siRNA-IMP-a2-a4 V2.00	0	31. siRNA-SC-10 PSPC1-A488 DAPI IMPa4-A546_al_TileScan_001 (Stage 38 of 49)	00-ptUSHKCbDRvLySHxrg6T3S
112		Cell	1	0.000	1.000	360	26	siRNA-SC-10 PSPC1-A488 IMPa4-A546 DAPI 8C2-siRNA-IMP-a2-a4 V2.00	0	31. siRNA-SC-10 PSPC1-A488 DAPI IMPa4-A546_al_TileScan_001 (Stage 38 of 49)	00-ptUSHKCbDRvLySHxrg6T3S
113		Cell	1	0.000	1.000	361	27	siRNA-SC-10 PSPC1-A488 IMPa4-A546 DAPI 8C2-siRNA-IMP-a2-a4 V2.00	0	31. siRNA-SC-10 PSPC1-A488 DAPI IMPa4-A546_al_TileScan_001 (Stage 38 of 49)	00-ptUSHKCbDRvLySHxrg6T3S
154		Cell	1	0.000	1.000	362	28	siRNA-SC-10 PSPC1-A488 IMPa4-A546 DAPI 8C2-siRNA-IMP-a2-a4 V2.00	0	31. siRNA-SC-10 PSPC1-A488 DAPI IMPa4-A546_al_TileScan_001 (Stage 38 of 49)	00-ptUSHKCbDRvLySHxrg6T3S
107		Cell	1	0.000	1.000	363	29	siRNA-SC-10 PSPC1-A488 IMPa4-A546 DAPI 8C2-siRNA-IMP-a2-a4 V2.00	0	31. siRNA-SC-10 PSPC1-A488 DAPI IMPa4-A546_al_TileScan_001 (Stage 38 of 49)	00-ptUSHKCbDRvLySHxrg6T3S
118		Cell	1	0.000	1.000	364	30	siRNA-SC-10 PSPC1-A488 IMPa4-A546 DAPI 8C2-siRNA-IMP-a2-a4 V2.00	0	31. siRNA-SC-10 PSPC1-A488 DAPI IMPa4-A546_al_TileScan_001 (Stage 38 of 49)	00-ptUSHKCbDRvLySHxrg6T3S
137		Cell	1	0.000	1.000	365	31	siRNA-SC-10 PSPC1-A488 IMPa4-A546 DAPI 8C2-siRNA-IMP-a2-a4 V2.00	0	31. siRNA-SC-10 PSPC1-A488 DAPI IMPa4-A546_al_TileScan_001 (Stage 38 of 49)	00-ptUSHKCbDRvLySHxrg6T3S
131		Cell	1	0.000	1.000	366	32	siRNA-SC-10 PSPC1-A488 IMPa4-A546 DAPI 8C2-siRNA-IMP-a2-a4 V2.00	0	31. siRNA-SC-10 PSPC1-A488 DAPI IMPa4-A546_al_TileScan_001 (Stage 38 of 49)	00-ptUSHKCbDRvLySHxrg6T3S
186		Cell	1	0.000	1.000	367	33	siRNA-SC-10 PSPC1-A488 IMPa4-A546 DAPI 8C2-siRNA-IMP-a2-a4 V2.00	0	31. siRNA-SC-10 PSPC1-A488 DAPI IMPa4-A546_al_TileScan_001 (Stage 38 of 49)	00-ptUSHKCbDRvLySHxrg6T3S
185		Cell	1	0.000	1.000	368	34	siRNA-SC-10 PSPC1-A488 IMPa4-A546 DAPI 8C2-siRNA-IMP-a2-a4 V2.00	0	31. siRNA-SC-10 PSPC1-A488 DAPI IMPa4-A546_al_TileScan_001 (Stage 38 of 49)	00-ptUSHKCbDRvLySHxrg6T3S
223		Cell	1	0.000	1.000	369	35	siRNA-SC-10 PSPC1-A488 IMPa4-A546 DAPI 8C2-siRNA-IMP-a2-a4 V2.00	0	31. siRNA-SC-10 PSPC1-A488 DAPI IMPa4-A546_al_TileScan_001 (Stage 38 of 49)	00-ptUSHKCbDRvLySHxrg6T3S
78		Cell	1	0.000	1.000	370	36	siRNA-SC-10 PSPC1-A488 IMPa4-A546 DAPI 8C2-siRNA-IMP-a2-a4 V2.00	0	31. siRNA-SC-10 PSPC1-A488 DAPI IMPa4-A546_al_TileScan_001 (Stage 38 of 49)	00-ptUSHKCbDRvLySHxrg6T3S
236		Cell	1	0.000	1.000	371	0	siRNA-SC-10 PSPC1-A488 IMPa4-A546 DAPI 8C2-siRNA-IMP-a2-a4 V2.00	0	31. siRNA-SC-10 PSPC1-A488 DAPI IMPa4-A546_am_TileScan_001 (Stage 39 of 49)	00-X6y9dSp4qr6EBt77ByY7jd
97		Cell	1	0.000	1.000	372	1	siRNA-SC-10 PSPC1-A488 IMPa4-A546 DAPI 8C2-siRNA-IMP-a2-a4 V2.00	0	31. siRNA-SC-10 PSPC1-A488 DAPI IMPa4-A546_am_TileScan_001 (Stage 39 of 49)	00-X6y9dSp4qr6EBt77ByY7jd
254		Cell	1	0.000	1.000	373	2	siRNA-SC-10 PSPC1-A488 IMPa4-A546 DAPI 8C2-siRNA-IMP-a2-a4 V2.00	0	31. siRNA-SC-10 PSPC1-A488 DAPI IMPa4-A546_am_TileScan_001 (Stage 39 of 49)	00-X6y9dSp4qr6EBt77ByY7jd
172		Cell	1	0.000	1.000	374	3	siRNA-SC-10 PSPC1-A488 IMPa4-A546 DAPI 8C2-siRNA-IMP-a2-a4 V2.00	0	31. siRNA-SC-10 PSPC1-A488 DAPI IMPa4-A546_am_TileScan_001 (Stage 39 of 49)	00-X6y9dSp4qr6EBt77ByY7jd
121		Cell	1	0.000	1.000	375	4	siRNA-SC-10 PSPC1-A488 IMPa4-A546 DAPI 8C2-siRNA-IMP-a2-a4 V2.00	0	31. siRNA-SC-10 PSPC1-A488 DAPI IMPa4-A546_am_TileScan_001 (Stage 39 of 49)	00-X6y9dSp4qr6EBt77ByY7jd
150		Cell	1	0.000	1.000	376	5	siRNA-SC-10 PSPC1-A488 IMPa4-A546 DAPI 8C2-siRNA-IMP-a2-a4 V2.00	0	31. siRNA-SC-10 PSPC1-A488 DAPI IMPa4-A546_am_TileScan_001 (Stage 39 of 49)	00-X6y9dSp4qr6EBt77ByY7jd
178		Cell	1	0.000	1.000	377	6	siRNA-SC-10 PSPC1-A488 IMPa4-A546 DAPI 8C2-siRNA-IMP-a2-a4 V2.00	0	31. siRNA-SC-10 PSPC1-A488 DAPI IMPa4-A546_am_TileScan_001 (Stage 39 of 49)	00-X6y9dSp4qr6EBt77ByY7jd
97		Cell	1	0.000	1.000	378	7	siRNA-SC-10 PSPC1-A488 IMPa4-A546 DAPI 8C2-siRNA-IMP-a2-a4 V2.00	0	31. siRNA-SC-10 PSPC1-A488 DAPI IMPa4-A546_am_TileScan_001 (Stage 39 of 49)	00-X6y9dSp4qr6EBt77ByY7jd
140		Cell	1	0.000	1.000	379	8	siRNA-SC-10 PSPC1-A488 IMPa4-A546 DAPI 8C2-siRNA-IMP-a2-a4 V2.00	0	31. siRNA-SC-10 PSPC1-A488 DAPI IMPa4-A546_am_TileScan_001 (Stage 39 of 49)	00-X6y9dSp4qr6EBt77ByY7jd
163		Cell	1	0.000	1.000	380	9	siRNA-SC-10 PSPC1-A488 IMPa4-A546 DAPI 8C2-siRNA-IMP-a2-a4 V2.00	0	31. siRNA-SC-10 PSPC1-A488 DAPI IMPa4-A546_am_TileScan_001 (Stage 39 of 49)	00-X6y9dSp4qr6EBt77ByY7jd
201		Cell	1	0.000	1.000	381	10	siRNA-SC-10 PSPC1-A488 IMPa4-A546 DAPI 8C2-siRNA-IMP-a2-a4 V2.00	0	31. siRNA-SC-10 PSPC1-A488 DAPI IMPa4-A546_am_TileScan_001 (Stage 39 of 49)	00-X6y9dSp4qr6EBt77ByY7jd
134		Cell	1	0.000	1.000	382	11	siRNA-SC-10 PSPC1-A488 IMPa4-A546 DAPI 8C2-siRNA-IMP-a2-a4 V2.00	0	31. siRNA-SC-10 PSPC1-A488 DAPI IMPa4-A546_am_TileScan_001 (Stage 39 of 49)	00-X6y9dSp4qr6EBt77ByY7jd
102		Cell	1	0.000	1.000	383	12	siRNA-SC-10 PSPC1-A488 IMPa4-A546 DAPI 8C2-siRNA-IMP-a2-a4 V2.00	0	31. siRNA-SC-10 PSPC1-A488 DAPI IMPa4-A546_am_TileScan_001 (Stage 39 of 49)	00-X6y9dSp4qr6EBt77ByY7jd
111		Cell	1	0.000	1.000	384	13	siRNA-SC-10 PSPC1-A488 IMPa4-A546 DAPI 8C2-siRNA-IMP-a2-a4 V2.00	0	31. siRNA-SC-10 PSPC1-A488 DAPI IMPa4-A546_am_TileScan_001 (Stage 39 of 49)	00-X6y9dSp4qr6EBt77ByY7jd
164		Cell	1	0.000	1.000	385	14	siRNA-SC-10 PSPC1-A488 IMPa4-A546 DAPI 8C2-siRNA-IMP-a2-a4 V2.00	0	31. siRNA-SC-10 PSPC1-A488 DAPI IMPa4-A546_am_TileScan_001 (Stage 39 of 49)	00-X6y9dSp4qr6EBt77ByY7jd
253		Cell	1	0.000	1.000	386	15	siRNA-SC-10 PSPC1-A488 IMPa4-A546 DAPI 8C2-siRNA-IMP-a2-a4 V2.00	0	31. siRNA-SC-10 PSPC1-A488 DAPI IMPa4-A546_am_TileScan_001 (Stage 39 of 49)	00-X6y9dSp4qr6EBt77ByY7jd
115		Cell	1	0.000	1.000	387	16	siRNA-SC-10 PSPC1-A488 IMPa4-A546 DAPI 8C2-siRNA-IMP-a2-a4 V2.00	0	31. siRNA-SC-10 PSPC1-A488 DAPI IMPa4-A546_am_TileScan_001 (Stage 39 of 49)	00-X6y9dSp4qr6EBt77ByY7jd
219		Cell	1	0.000	1.000	388	17	siRNA-SC-10 PSPC1-A488 IMPa4-A546 DAPI 8C2-siRNA-IMP-a2-a4 V2.00	0	31. siRNA-SC-10 PSPC1-A488 DAPI IMPa4-A546_am_TileScan_001 (Stage 39 of 49)	00-X6y9dSp4qr6EBt77ByY7jd
108		Cell	1	0.000	1.000	389	18	siRNA-SC-10 PSPC1-A488 IMPa4-A546 DAPI 8C2-siRNA-IMP-a2-a4 V2.00	0	31. siRNA-SC-10 PSPC1-A488 DAPI IMPa4-A546_am_TileScan_001 (Stage 39 of 49)	00-X6y9dSp4qr6EBt77ByY7jd
132		Cell	1	0.000	1.000	390	19	siRNA-SC-10 PSPC1-A488 IMPa4-A546 DAPI 8C2-siRNA-IMP-a2-a4 V2.00	0	31. siRNA-SC-10 PSPC1-A488 DAPI IMPa4-A546_am_TileScan_001 (Stage 39 of 49)	00-X6y9dSp4qr6EBt77ByY7jd
112		Cell	1	0.000	1.000	391	20	siRNA-SC-10 PSPC1-A488 IMPa4-A546 DAPI 8C2-siRNA-IMP-a2-a4 V2.00	0	31. siRNA-SC-10 PSPC1-A488 DAPI IMPa4-A546_am_TileScan_001 (Stage 39 of 49)	00-X6y9dSp4qr6EBt77ByY7jd
111		Cell	1	0.000	1.000	392	21	siRNA-SC-10 PSPC1-A488 IMPa4-A546 DAPI 8C2-siRNA-IMP-a2-a4 V2.00	0	31. siRNA-SC-10 PSPC1-A488 DAPI IMPa4-A546_am_TileScan_001 (Stage 39 of 49)	00-X6y9dSp4qr6EBt77ByY7jd
170		Cell	1	0.000	1.000	393	22	siRNA-SC-10 PSPC1-A488 IMPa4-A546 DAPI 8C2-siRNA-IMP-a2-a4 V2.00	0	31. siRNA-SC-10 PSPC1-A488 DAPI IMPa4-A546_am_TileScan_001 (Stage 39 of 49)	00-X6y9dSp4qr6EBt77ByY7jd
201		Cell	1	0.000	1.000	394	23	siRNA-SC-10 PSPC1-A488 IMPa4-A546 DAPI 8C2-siRNA-IMP-a2-a4 V2.00	0	31. siRNA-SC-10 PSPC1-A488 DAPI IMPa4-A546_am_TileScan_001 (Stage 39 of 49)	00-X6y9dSp4qr6EBt77ByY7jd
232		Cell	1	0.000	1.000	395	24	siRNA-SC-10 PSPC1-A488 IMPa4-A546 DAPI 8C2-siRNA-IMP-a2-a4 V2.00	0	31. siRNA-SC-10 PSPC1-A488 DAPI IMPa4-A546_am_TileScan_001 (Stage 39 of 49)	00-X6y9dSp4qr6EBt77ByY7jd
177		Cell	1	0.000	1.000	396	25	siRNA-SC-10 PSPC1-A488 IMPa4-A546 DAPI 8C2-siRNA-IMP-a2-a4 V2.00	0	31. siRNA-SC-10 PSPC1-A488 DAPI IMPa4-A546_am_TileScan_001 (Stage 39 of 49)	00-X6y9dSp4qr6EBt77ByY7jd
213		Cell	1	0.000	1.000	397	26	siRNA-SC-10 PSPC1-A488 IMPa4-A546 DAPI 8C2-siRNA-IMP-a2-a4 V2.00	0	31. siRNA-SC-10 PSPC1-A488 DAPI IMPa4-A546_am_TileScan_001 (Stage 39 of 49)	00-X6y9dSp4qr6EBt77ByY7jd
69		Cell	1	0.000	1.000	398	0	siRNA-SC-10 PSPC1-A488 IMPa4-A546 DAPI 8C2-siRNA-IMP-a2-a4 V2.00	0	31. siRNA-SC-10 PSPC1-A488 DAPI IMPa4-A546_an_TileScan_001 (Stage 40 of 49)	00-72jK8vTvRbDodHDDAWLB9g
175		Cell	1	0.000	1.000	399	1	siRNA-SC-10 PSPC1-A488 IMPa4-A546 DAPI 8C2-siRNA-IMP-a2-a4 V2.00	0	31. siRNA-SC-10 PSPC1-A488 DAPI IMPa4-A546_an_TileScan_001 (Stage 40 of 49)	00-72jK8vTvRbDodHDDAWLB9g
159		Cell	1	0.000	1.000	400	2	siRNA-SC-10 PSPC1-A488 IMPa4-A546 DAPI 8C2-siRNA-IMP-a2-a4 V2.00	0	31. siRNA-SC-10 PSPC1-A488 DAPI IMPa4-A546_an_TileScan_001 (Stage 40 of 49)	00-72jK8vTvRbDodHDDAWLB9g
158		Cell	1	0.000	1.000	401	3	siRNA-SC-10 PSPC1-A488 IMPa4-A546 DAPI 8C2-siRNA-IMP-a2-a4 V2.00	0	31. siRNA-SC-10 PSPC1-A488 DAPI IMPa4-A546_an_TileScan_001 (Stage 40 of 49)	00-72jK8vTvRbDodHDDAWLB9g
102		Cell	1	0.000	1.000	402	4	siRNA-SC-10 PSPC1-A488 IMPa4-A546 DAPI 8C2-siRNA-IMP-a2-a4 V2.00	0	31. siRNA-SC-10 PSPC1-A488 DAPI IMPa4-A546_an_TileScan_001 (Stage 40 of 49)	00-72jK8vTvRbDodHDDAWLB9g
157		Cell	1	0.000	1.000	403	5	siRNA-SC-10 PSPC1-A488 IMPa4-A546 DAPI 8C2-siRNA-IMP-a2-a4 V2.00	0	31. siRNA-SC-10 PSPC1-A488 DAPI IMPa4-A546_an_TileScan_001 (Stage 40 of 49)	00-72jK8vTvRbDodHDDAWLB9g
110		Cell	1	0.000	1.000	404	6	siRNA-SC-10 PSPC1-A488 IMPa4-A546 DAPI 8C2-siRNA-IMP-a2-a4 V2.00	0	31. siRNA-SC-10 PSPC1-A488 DAPI IMPa4-A546_an_TileScan_001 (Stage 40 of 49)	00-72jK8vTvRbDodHDDAWLB9g
162		Cell	1	0.000	1.000	405	7	siRNA-SC-10 PSPC1-A488 IMPa4-A546 DAPI 8C2-siRNA-IMP-a2-a4 V2.00	0	31. siRNA-SC-10 PSPC1-A488 DAPI IMPa4-A546_an_TileScan_001 (Stage 40 of 49)	00-72jK8vTvRbDodHDDAWLB9g
174		Cell	1	0.000	1.000	406	8	siRNA-SC-10 PSPC1-A488 IMPa4-A546 DAPI 8C2-siRNA-IMP-a2-a4 V2.00	0	31. siRNA-SC-10 PSPC1-A488 DAPI IMPa4-A546_an_TileScan_001 (Stage 40 of 49)	00-72jK8vTvRbDodHDDAWLB9g
122		Cell	1	0.000	1.000	407	9	siRNA-SC-10 PSPC1-A488 IMPa4-A546 DAPI 8C2-siRNA-IMP-a2-a4 V2.00	0	31. siRNA-SC-10 PSPC1-A488 DAPI IMPa4-A546_an_TileScan_001 (Stage 40 of 49)	00-72jK8vTvRbDodHDDAWLB9g
149		Cell	1	0.000	1.000	408	10	siRNA-SC-10 PSPC1-A488 IMPa4-A546 DAPI 8C2-siRNA-IMP-a2-a4 V2.00	0	31. siRNA-SC-10 PSPC1-A488 DAPI IMPa4-A546_an_TileScan_001 (Stage 40 of 49)	00-72jK8vTvRbDodHDDAWLB9g
153		Cell	1	0.000	1.000	409	11	siRNA-SC-10 PSPC1-A488 IMPa4-A546 DAPI 8C2-siRNA-IMP-a2-a4 V2.00	0	31. siRNA-SC-10 PSPC1-A488 DAPI IMPa4-A546_an_TileScan_001 (Stage 40 of 49)	00-72jK8vTvRbDodHDDAWLB9g
92		Cell	1	0.000	1.000	410	12	siRNA-SC-10 PSPC1-A488 IMPa4-A546 DAPI 8C2-siRNA-IMP-a2-a4 V2.00	0	31. siRNA-SC-10 PSPC1-A488 DAPI IMPa4-A546_an_TileScan_001 (Stage 40 of 49)	00-72jK8vTvRbDodHDDAWLB9g
99		Cell	1	0.000	1.000	411	13	siRNA-SC-10 PSPC1-A488 IMPa4-A546 DAPI 8C2-siRNA-IMP-a2-a4 V2.00	0	31. siRNA-SC-10 PSPC1-A488 DAPI IMPa4-A546_an_TileScan_001 (Stage 40 of 49)	00-72jK8vTvRbDodHDDAWLB9g
116		Cell	1	0.000	1.000	412	14	siRNA-SC-10 PSPC1-A488 IMPa4-A546 DAPI 8C2-siRNA-IMP-a2-a4 V2.00	0	31. siRNA-SC-10 PSPC1-A488 DAPI IMPa4-A546_an_TileScan_001 (Stage 40 of 49)	00-72jK8vTvRbDodHDDAWLB9g
135		Cell	1	0.000	1.000	413	15	siRNA-SC-10 PSPC1-A488 IMPa4-A546 DAPI 8C2-siRNA-IMP-a2-a4 V2.00	0	31. siRNA-SC-10 PSPC1-A488 DAPI IMPa4-A546_an_TileScan_001 (Stage 40 of 49)	00-72jK8vTvRbDodHDDAWLB9g
176		Cell	1	0.000	1.000	414	16	siRNA-SC-10 PSPC1-A488 IMPa4-A546 DAPI 8C2-siRNA-IMP-a2-a4 V2.00	0	31. siRNA-SC-10 PSPC1-A488 DAPI IMPa4-A546_an_TileScan_001 (Stage 40 of 49)	00-72jK8vTvRbDodHDDAWLB9g
176		Cell	1	0.000	1.000	415	17	siRNA-SC-10 PSPC1-A488 IMPa4-A546 DAPI 8C2-siRNA-IMP-a2-a4 V2.00	0	31. siRNA-SC-10 PSPC1-A488 DAPI IMPa4-A546_an_TileScan_001 (Stage 40 of 49)	00-72jK8vTvRbDodHDDAWLB9g
85		Cell	1	0.000	1.000	416	18	siRNA-SC-10 PSPC1-A488 IMPa4-A546 DAPI 8C2-siRNA-IMP-a2-a4 V2.00	0	31. siRNA-SC-10 PSPC1-A488 DAPI IMPa4-A546_an_TileScan_001 (Stage 40 of 49)	00-72jK8vTvRbDodHDDAWLB9g
138		Cell	1	0.000	1.000	417	19	siRNA-SC-10 PSPC1-A488 IMPa4-A546 DAPI 8C2-siRNA-IMP-a2-a4 V2.00	0	31. siRNA-SC-10 PSPC1-A488 DAPI IMPa4-A546_an_TileScan_001 (Stage 40 of 49)	00-72jK8vTvRbDodHDDAWLB9g
168		Cell	1	0.000	1.000	418	20	siRNA-SC-10 PSPC1-A488 IMPa4-A546 DAPI 8C2-siRNA-IMP-a2-a4 V2.00	0	31. siRNA-SC-10 PSPC1-A488 DAPI IMPa4-A546_an_TileScan_001 (Stage 40 of 49)	00-72jK8vTvRbDodHDDAWLB9g
153		Cell	1	0.000	1.000	419	21	siRNA-SC-10 PSPC1-A488 IMPa4-A546 DAPI 8C2-siRNA-IMP-a2-a4 V2.00	0	31. siRNA-SC-10 PSPC1-A488 DAPI IMPa4-A546_an_TileScan_001 (Stage 40 of 49)	00-72jK8vTvRbDodHDDAWLB9g
142		Cell	1	0.000	1.000	420	22	siRNA-SC-10 PSPC1-A488 IMPa4-A546 DAPI 8C2-siRNA-IMP-a2-a4 V2.00	0	31. siRNA-SC-10 PSPC1-A488 DAPI IMPa4-A546_an_TileScan_001 (Stage 40 of 49)	00-72jK8vTvRbDodHDDAWLB9g
147		Cell	1	0.000	1.000	421	23	siRNA-SC-10 PSPC1-A488 IMPa4-A546 DAPI 8C2-siRNA-IMP-a2-a4 V2.00	0	31. siRNA-SC-10 PSPC1-A488 DAPI IMPa4-A546_an_TileScan_001 (Stage 40 of 49)	00-72jK8vTvRbDodHDDAWLB9g
177		Cell	1	0.000	1.000	422	24	siRNA-SC-10 PSPC1-A488 IMPa4-A546 DAPI 8C2-siRNA-IMP-a2-a4 V2.00	0	31. siRNA-SC-10 PSPC1-A488 DAPI IMPa4-A546_an_TileScan_001 (Stage 40 of 49)	00-72jK8vTvRbDodHDDAWLB9g
145		Cell	1	0.000	1.000	423	25	siRNA-SC-10 PSPC1-A488 IMPa4-A546 DAPI 8C2-siRNA-IMP-a2-a4 V2.00	0	31. siRNA-SC-10 PSPC1-A488 DAPI IMPa4-A546_an_TileScan_001 (Stage 40 of 49)	00-72jK8vTvRbDodHDDAWLB9g
156		Cell	1	0.000	1.000	424	26	siRNA-SC-10 PSPC1-A488 IMPa4-A546 DAPI 8C2-siRNA-IMP-a2-a4 V2.00	0	31. siRNA-SC-10 PSPC1-A488 DAPI IMPa4-A546_an_TileScan_001 (Stage 40 of 49)	00-72jK8vTvRbDodHDDAWLB9g
82		Cell	1	0.000	1.000	425	27	siRNA-SC-10 PSPC1-A488 IMPa4-A546 DAPI 8C2-siRNA-IMP-a2-a4 V2.00	0	31. siRNA-SC-10 PSPC1-A488 DAPI IMPa4-A546_an_TileScan_001 (Stage 40 of 49)	00-72jK8vTvRbDodHDDAWLB9g
104		Cell	1	0.000	1.000	426	28	siRNA-SC-10 PSPC1-A488 IMPa4-A546 DAPI 8C2-siRNA-IMP-a2-a4 V2.00	0	31. siRNA-SC-10 PSPC1-A488 DAPI IMPa4-A546_an_TileScan_001 (Stage 40 of 49)	00-72jK8vTvRbDodHDDAWLB9g
185		Cell	1	0.000	1.000	427	29	siRNA-SC-10 PSPC1-A488 IMPa4-A546 DAPI 8C2-siRNA-IMP-a2-a4 V2.00	0	31. siRNA-SC-10 PSPC1-A488 DAPI IMPa4-A546_an_TileScan_001 (Stage 40 of 49)	00-72jK8vTvRbDodHDDAWLB9g
110		Cell	1	0.000	1.000	428	30	siRNA-SC-10 PSPC1-A488 IMPa4-A546 DAPI 8C2-siRNA-IMP-a2-a4 V2.00	0	31. siRNA-SC-10 PSPC1-A488 DAPI IMPa4-A546_an_TileScan_001 (Stage 40 of 49)	00-72jK8vTvRbDodHDDAWLB9g
138		Cell	1	0.000	1.000	429	31	siRNA-SC-10 PSPC1-A488 IMPa4-A546 DAPI 8C2-siRNA-IMP-a2-a4 V2.00	0	31. siRNA-SC-10 PSPC1-A488 DAPI IMPa4-A546_an_TileScan_001 (Stage 40 of 49)	00-72jK8vTvRbDodHDDAWLB9g
73		Cell	1	0.000	1.000	430	0	siRNA-SC-10 PSPC1-A488 IMPa4-A546 DAPI 8C2-siRNA-IMP-a2-a4 V2.00	0	31. siRNA-SC-10 PSPC1-A488 DAPI IMPa4-A546_ao_TileScan_001 (Stage 41 of 49)	00-m5ajQWFDXrX9sBtY2jFAuk
170		Cell	1	0.000	1.000	431	1	siRNA-SC-10 PSPC1-A488 IMPa4-A546 DAPI 8C2-siRNA-IMP-a2-a4 V2.00	0	31. siRNA-SC-10 PSPC1-A488 DAPI IMPa4-A546_ao_TileScan_001 (Stage 41 of 49)	00-m5ajQWFDXrX9sBtY2jFAuk
215		Cell	1	0.000	1.000	432	2	siRNA-SC-10 PSPC1-A488 IMPa4-A546 DAPI 8C2-siRNA-IMP-a2-a4 V2.00	0	31. siRNA-SC-10 PSPC1-A488 DAPI IMPa4-A546_ao_TileScan_001 (Stage 41 of 49)	00-m5ajQWFDXrX9sBtY2jFAuk
83		Cell	1	0.000	1.000	433	3	siRNA-SC-10 PSPC1-A488 IMPa4-A546 DAPI 8C2-siRNA-IMP-a2-a4 V2.00	0	31. siRNA-SC-10 PSPC1-A488 DAPI IMPa4-A546_ao_TileScan_001 (Stage 41 of 49)	00-m5ajQWFDXrX9sBtY2jFAuk
141		Cell	1	0.000	1.000	434	4	siRNA-SC-10 PSPC1-A488 IMPa4-A546 DAPI 8C2-siRNA-IMP-a2-a4 V2.00	0	31. siRNA-SC-10 PSPC1-A488 DAPI IMPa4-A546_ao_TileScan_001 (Stage 41 of 49)	00-m5ajQWFDXrX9sBtY2jFAuk
227		Cell	1	0.000	1.000	435	5	siRNA-SC-10 PSPC1-A488 IMPa4-A546 DAPI 8C2-siRNA-IMP-a2-a4 V2.00	0	31. siRNA-SC-10 PSPC1-A488 DAPI IMPa4-A546_ao_TileScan_001 (Stage 41 of 49)	00-m5ajQWFDXrX9sBtY2jFAuk
168		Cell	1	0.000	1.000	436	6	siRNA-SC-10 PSPC1-A488 IMPa4-A546 DAPI 8C2-siRNA-IMP-a2-a4 V2.00	0	31. siRNA-SC-10 PSPC1-A488 DAPI IMPa4-A546_ao_TileScan_001 (Stage 41 of 49)	00-m5ajQWFDXrX9sBtY2jFAuk
139		Cell	1	0.000	1.000	437	7	siRNA-SC-10 PSPC1-A488 IMPa4-A546 DAPI 8C2-siRNA-IMP-a2-a4 V2.00	0	31. siRNA-SC-10 PSPC1-A488 DAPI IMPa4-A546_ao_TileScan_001 (Stage 41 of 49)	00-m5ajQWFDXrX9sBtY2jFAuk
122		Cell	1	0.000	1.000	438	8	siRNA-SC-10 PSPC1-A488 IMPa4-A546 DAPI 8C2-siRNA-IMP-a2-a4 V2.00	0	31. siRNA-SC-10 PSPC1-A488 DAPI IMPa4-A546_ao_TileScan_001 (Stage 41 of 49)	00-m5ajQWFDXrX9sBtY2jFAuk
94		Cell	1	0.000	1.000	439	9	siRNA-SC-10 PSPC1-A488 IMPa4-A546 DAPI 8C2-siRNA-IMP-a2-a4 V2.00	0	31. siRNA-SC-10 PSPC1-A488 DAPI IMPa4-A546_ao_TileScan_001 (Stage 41 of 49)	00-m5ajQWFDXrX9sBtY2jFAuk
179		Cell	1	0.000	1.000	440	10	siRNA-SC-10 PSPC1-A488 IMPa4-A546 DAPI 8C2-siRNA-IMP-a2-a4 V2.00	0	31. siRNA-SC-10 PSPC1-A488 DAPI IMPa4-A546_ao_TileScan_001 (Stage 41 of 49)	00-m5ajQWFDXrX9sBtY2jFAuk
90		Cell	1	0.000	1.000	441	11	siRNA-SC-10 PSPC1-A488 IMPa4-A546 DAPI 8C2-siRNA-IMP-a2-a4 V2.00	0	31. siRNA-SC-10 PSPC1-A488 DAPI IMPa4-A546_ao_TileScan_001 (Stage 41 of 49)	00-m5ajQWFDXrX9sBtY2jFAuk
93		Cell	1	0.000	1.000	442	12	siRNA-SC-10 PSPC1-A488 IMPa4-A546 DAPI 8C2-siRNA-IMP-a2-a4 V2.00	0	31. siRNA-SC-10 PSPC1-A488 DAPI IMPa4-A546_ao_TileScan_001 (Stage 41 of 49)	00-m5ajQWFDXrX9sBtY2jFAuk
132		Cell	1	0.000	1.000	443	13	siRNA-SC-10 PSPC1-A488 IMPa4-A546 DAPI 8C2-siRNA-IMP-a2-a4 V2.00	0	31. siRNA-SC-10 PSPC1-A488 DAPI IMPa4-A546_ao_TileScan_001 (Stage 41 of 49)	00-m5ajQWFDXrX9sBtY2jFAuk
227		Cell	1	0.000	1.000	444	14	siRNA-SC-10 PSPC1-A488 IMPa4-A546 DAPI 8C2-siRNA-IMP-a2-a4 V2.00	0	31. siRNA-SC-10 PSPC1-A488 DAPI IMPa4-A546_ao_TileScan_001 (Stage 41 of 49)	00-m5ajQWFDXrX9sBtY2jFAuk
139		Cell	1	0.000	1.000	445	15	siRNA-SC-10 PSPC1-A488 IMPa4-A546 DAPI 8C2-siRNA-IMP-a2-a4 V2.00	0	31. siRNA-SC-10 PSPC1-A488 DAPI IMPa4-A546_ao_TileScan_001 (Stage 41 of 49)	00-m5ajQWFDXrX9sBtY2jFAuk
121		Cell	1	0.000	1.000	446	16	siRNA-SC-10 PSPC1-A488 IMPa4-A546 DAPI 8C2-siRNA-IMP-a2-a4 V2.00	0	31. siRNA-SC-10 PSPC1-A488 DAPI IMPa4-A546_ao_TileScan_001 (Stage 41 of 49)	00-m5ajQWFDXrX9sBtY2jFAuk
94		Cell	1	0.000	1.000	447	17	siRNA-SC-10 PSPC1-A488 IMPa4-A546 DAPI 8C2-siRNA-IMP-a2-a4 V2.00	0	31. siRNA-SC-10 PSPC1-A488 DAPI IMPa4-A546_ao_TileScan_001 (Stage 41 of 49)	00-m5ajQWFDXrX9sBtY2jFAuk
226		Cell	1	0.000	1.000	448	18	siRNA-SC-10 PSPC1-A488 IMPa4-A546 DAPI 8C2-siRNA-IMP-a2-a4 V2.00	0	31. siRNA-SC-10 PSPC1-A488 DAPI IMPa4-A546_ao_TileScan_001 (Stage 41 of 49)	00-m5ajQWFDXrX9sBtY2jFAuk
107		Cell	1	0.000	1.000	449	19	siRNA-SC-10 PSPC1-A488 IMPa4-A546 DAPI 8C2-siRNA-IMP-a2-a4 V2.00	0	31. siRNA-SC-10 PSPC1-A488 DAPI IMPa4-A546_ao_TileScan_001 (Stage 41 of 49)	00-m5ajQWFDXrX9sBtY2jFAuk
138		Cell	1	0.000	1.000	450	20	siRNA-SC-10 PSPC1-A488 IMPa4-A546 DAPI 8C2-siRNA-IMP-a2-a4 V2.00	0	31. siRNA-SC-10 PSPC1-A488 DAPI IMPa4-A546_ao_TileScan_001 (Stage 41 of 49)	00-m5ajQWFDXrX9sBtY2jFAuk
110		Cell	1	0.000	1.000	451	21	siRNA-SC-10 PSPC1-A488 IMPa4-A546 DAPI 8C2-siRNA-IMP-a2-a4 V2.00	0	31. siRNA-SC-10 PSPC1-A488 DAPI IMPa4-A546_ao_TileScan_001 (Stage 41 of 49)	00-m5ajQWFDXrX9sBtY2jFAuk
116		Cell	1	0.000	1.000	452	22	siRNA-SC-10 PSPC1-A488 IMPa4-A546 DAPI 8C2-siRNA-IMP-a2-a4 V2.00	0	31. siRNA-SC-10 PSPC1-A488 DAPI IMPa4-A546_ao_TileScan_001 (Stage 41 of 49)	00-m5ajQWFDXrX9sBtY2jFAuk
72		Cell	1	0.000	1.000	453	23	siRNA-SC-10 PSPC1-A488 IMPa4-A546 DAPI 8C2-siRNA-IMP-a2-a4 V2.00	0	31. siRNA-SC-10 PSPC1-A488 DAPI IMPa4-A546_ao_TileScan_001 (Stage 41 of 49)	00-m5ajQWFDXrX9sBtY2jFAuk
136		Cell	1	0.000	1.000	454	24	siRNA-SC-10 PSPC1-A488 IMPa4-A546 DAPI 8C2-siRNA-IMP-a2-a4 V2.00	0	31. siRNA-SC-10 PSPC1-A488 DAPI IMPa4-A546_ao_TileScan_001 (Stage 41 of 49)	00-m5ajQWFDXrX9sBtY2jFAuk
135		Cell	1	0.000	1.000	455	25	siRNA-SC-10 PSPC1-A488 IMPa4-A546 DAPI 8C2-siRNA-IMP-a2-a4 V2.00	0	31. siRNA-SC-10 PSPC1-A488 DAPI IMPa4-A546_ao_TileScan_001 (Stage 41 of 49)	00-m5ajQWFDXrX9sBtY2jFAuk
97		Cell	1	0.000	1.000	456	26	siRNA-SC-10 PSPC1-A488 IMPa4-A546 DAPI 8C2-siRNA-IMP-a2-a4 V2.00	0	31. siRNA-SC-10 PSPC1-A488 DAPI IMPa4-A546_ao_TileScan_001 (Stage 41 of 49)	00-m5ajQWFDXrX9sBtY2jFAuk
226		Cell	1	0.000	1.000	457	27	siRNA-SC-10 PSPC1-A488 IMPa4-A546 DAPI 8C2-siRNA-IMP-a2-a4 V2.00	0	31. siRNA-SC-10 PSPC1-A488 DAPI IMPa4-A546_ao_TileScan_001 (Stage 41 of 49)	00-m5ajQWFDXrX9sBtY2jFAuk
94		Cell	1	0.000	1.000	458	28	siRNA-SC-10 PSPC1-A488 IMPa4-A546 DAPI 8C2-siRNA-IMP-a2-a4 V2.00	0	31. siRNA-SC-10 PSPC1-A488 DAPI IMPa4-A546_ao_TileScan_001 (Stage 41 of 49)	00-m5ajQWFDXrX9sBtY2jFAuk
255		Cell	1	0.000	1.000	459	29	siRNA-SC-10 PSPC1-A488 IMPa4-A546 DAPI 8C2-siRNA-IMP-a2-a4 V2.00	0	31. siRNA-SC-10 PSPC1-A488 DAPI IMPa4-A546_ao_TileScan_001 (Stage 41 of 49)	00-m5ajQWFDXrX9sBtY2jFAuk
189		Cell	1	0.000	1.000	460	30	siRNA-SC-10 PSPC1-A488 IMPa4-A546 DAPI 8C2-siRNA-IMP-a2-a4 V2.00	0	31. siRNA-SC-10 PSPC1-A488 DAPI IMPa4-A546_ao_TileScan_001 (Stage 41 of 49)	00-m5ajQWFDXrX9sBtY2jFAuk
128		Cell	1	0.000	1.000	461	31	siRNA-SC-10 PSPC1-A488 IMPa4-A546 DAPI 8C2-siRNA-IMP-a2-a4 V2.00	0	31. siRNA-SC-10 PSPC1-A488 DAPI IMPa4-A546_ao_TileScan_001 (Stage 41 of 49)	00-m5ajQWFDXrX9sBtY2jFAuk
159		Cell	1	0.000	1.000	462	32	siRNA-SC-10 PSPC1-A488 IMPa4-A546 DAPI 8C2-siRNA-IMP-a2-a4 V2.00	0	31. siRNA-SC-10 PSPC1-A488 DAPI IMPa4-A546_ao_TileScan_001 (Stage 41 of 49)	00-m5ajQWFDXrX9sBtY2jFAuk
254		Cell	1	0.000	1.000	463	33	siRNA-SC-10 PSPC1-A488 IMPa4-A546 DAPI 8C2-siRNA-IMP-a2-a4 V2.00	0	31. siRNA-SC-10 PSPC1-A488 DAPI IMPa4-A546_ao_TileScan_001 (Stage 41 of 49)	00-m5ajQWFDXrX9sBtY2jFAuk
235		Cell	1	0.000	1.000	464	34	siRNA-SC-10 PSPC1-A488 IMPa4-A546 DAPI 8C2-siRNA-IMP-a2-a4 V2.00	0	31. siRNA-SC-10 PSPC1-A488 DAPI IMPa4-A546_ao_TileScan_001 (Stage 41 of 49)	00-m5ajQWFDXrX9sBtY2jFAuk
148		Cell	1	0.000	1.000	465	35	siRNA-SC-10 PSPC1-A488 IMPa4-A546 DAPI 8C2-siRNA-IMP-a2-a4 V2.00	0	31. siRNA-SC-10 PSPC1-A488 DAPI IMPa4-A546_ao_TileScan_001 (Stage 41 of 49)	00-m5ajQWFDXrX9sBtY2jFAuk
134		Cell	1	0.000	1.000	466	36	siRNA-SC-10 PSPC1-A488 IMPa4-A546 DAPI 8C2-siRNA-IMP-a2-a4 V2.00	0	31. siRNA-SC-10 PSPC1-A488 DAPI IMPa4-A546_ao_TileScan_001 (Stage 41 of 49)	00-m5ajQWFDXrX9sBtY2jFAuk
122		Cell	1	0.000	1.000	467	0	siRNA-SC-10 PSPC1-A488 IMPa4-A546 DAPI 8C2-siRNA-IMP-a2-a4 V2.00	0	31. siRNA-SC-10 PSPC1-A488 DAPI IMPa4-A546_ap_TileScan_001 (Stage 42 of 49)	00-au84GSpfd3gVfQidD4gFHk
171		Cell	1	0.000	1.000	468	1	siRNA-SC-10 PSPC1-A488 IMPa4-A546 DAPI 8C2-siRNA-IMP-a2-a4 V2.00	0	31. siRNA-SC-10 PSPC1-A488 DAPI IMPa4-A546_ap_TileScan_001 (Stage 42 of 49)	00-au84GSpfd3gVfQidD4gFHk
107		Cell	1	0.000	1.000	469	2	siRNA-SC-10 PSPC1-A488 IMPa4-A546 DAPI 8C2-siRNA-IMP-a2-a4 V2.00	0	31. siRNA-SC-10 PSPC1-A488 DAPI IMPa4-A546_ap_TileScan_001 (Stage 42 of 49)	00-au84GSpfd3gVfQidD4gFHk
148		Cell	1	0.000	1.000	470	3	siRNA-SC-10 PSPC1-A488 IMPa4-A546 DAPI 8C2-siRNA-IMP-a2-a4 V2.00	0	31. siRNA-SC-10 PSPC1-A488 DAPI IMPa4-A546_ap_TileScan_001 (Stage 42 of 49)	00-au84GSpfd3gVfQidD4gFHk
115		Cell	1	0.000	1.000	471	4	siRNA-SC-10 PSPC1-A488 IMPa4-A546 DAPI 8C2-siRNA-IMP-a2-a4 V2.00	0	31. siRNA-SC-10 PSPC1-A488 DAPI IMPa4-A546_ap_TileScan_001 (Stage 42 of 49)	00-au84GSpfd3gVfQidD4gFHk
103		Cell	1	0.000	1.000	472	5	siRNA-SC-10 PSPC1-A488 IMPa4-A546 DAPI 8C2-siRNA-IMP-a2-a4 V2.00	0	31. siRNA-SC-10 PSPC1-A488 DAPI IMPa4-A546_ap_TileScan_001 (Stage 42 of 49)	00-au84GSpfd3gVfQidD4gFHk
205		Cell	1	0.000	1.000	473	6	siRNA-SC-10 PSPC1-A488 IMPa4-A546 DAPI 8C2-siRNA-IMP-a2-a4 V2.00	0	31. siRNA-SC-10 PSPC1-A488 DAPI IMPa4-A546_ap_TileScan_001 (Stage 42 of 49)	00-au84GSpfd3gVfQidD4gFHk
169		Cell	1	0.000	1.000	474	7	siRNA-SC-10 PSPC1-A488 IMPa4-A546 DAPI 8C2-siRNA-IMP-a2-a4 V2.00	0	31. siRNA-SC-10 PSPC1-A488 DAPI IMPa4-A546_ap_TileScan_001 (Stage 42 of 49)	00-au84GSpfd3gVfQidD4gFHk
245		Cell	1	0.000	1.000	475	8	siRNA-SC-10 PSPC1-A488 IMPa4-A546 DAPI 8C2-siRNA-IMP-a2-a4 V2.00	0	31. siRNA-SC-10 PSPC1-A488 DAPI IMPa4-A546_ap_TileScan_001 (Stage 42 of 49)	00-au84GSpfd3gVfQidD4gFHk
171		Cell	1	0.000	1.000	476	9	siRNA-SC-10 PSPC1-A488 IMPa4-A546 DAPI 8C2-siRNA-IMP-a2-a4 V2.00	0	31. siRNA-SC-10 PSPC1-A488 DAPI IMPa4-A546_ap_TileScan_001 (Stage 42 of 49)	00-au84GSpfd3gVfQidD4gFHk
89		Cell	1	0.000	1.000	477	10	siRNA-SC-10 PSPC1-A488 IMPa4-A546 DAPI 8C2-siRNA-IMP-a2-a4 V2.00	0	31. siRNA-SC-10 PSPC1-A488 DAPI IMPa4-A546_ap_TileScan_001 (Stage 42 of 49)	00-au84GSpfd3gVfQidD4gFHk
179		Cell	1	0.000	1.000	478	11	siRNA-SC-10 PSPC1-A488 IMPa4-A546 DAPI 8C2-siRNA-IMP-a2-a4 V2.00	0	31. siRNA-SC-10 PSPC1-A488 DAPI IMPa4-A546_ap_TileScan_001 (Stage 42 of 49)	00-au84GSpfd3gVfQidD4gFHk
81		Cell	1	0.000	1.000	479	12	siRNA-SC-10 PSPC1-A488 IMPa4-A546 DAPI 8C2-siRNA-IMP-a2-a4 V2.00	0	31. siRNA-SC-10 PSPC1-A488 DAPI IMPa4-A546_ap_TileScan_001 (Stage 42 of 49)	00-au84GSpfd3gVfQidD4gFHk
254		Cell	1	0.000	1.000	480	13	siRNA-SC-10 PSPC1-A488 IMPa4-A546 DAPI 8C2-siRNA-IMP-a2-a4 V2.00	0	31. siRNA-SC-10 PSPC1-A488 DAPI IMPa4-A546_ap_TileScan_001 (Stage 42 of 49)	00-au84GSpfd3gVfQidD4gFHk
125		Cell	1	0.000	1.000	481	14	siRNA-SC-10 PSPC1-A488 IMPa4-A546 DAPI 8C2-siRNA-IMP-a2-a4 V2.00	0	31. siRNA-SC-10 PSPC1-A488 DAPI IMPa4-A546_ap_TileScan_001 (Stage 42 of 49)	00-au84GSpfd3gVfQidD4gFHk
114		Cell	1	0.000	1.000	482	15	siRNA-SC-10 PSPC1-A488 IMPa4-A546 DAPI 8C2-siRNA-IMP-a2-a4 V2.00	0	31. siRNA-SC-10 PSPC1-A488 DAPI IMPa4-A546_ap_TileScan_001 (Stage 42 of 49)	00-au84GSpfd3gVfQidD4gFHk
133		Cell	1	0.000	1.000	483	16	siRNA-SC-10 PSPC1-A488 IMPa4-A546 DAPI 8C2-siRNA-IMP-a2-a4 V2.00	0	31. siRNA-SC-10 PSPC1-A488 DAPI IMPa4-A546_ap_TileScan_001 (Stage 42 of 49)	00-au84GSpfd3gVfQidD4gFHk
106		Cell	1	0.000	1.000	484	17	siRNA-SC-10 PSPC1-A488 IMPa4-A546 DAPI 8C2-siRNA-IMP-a2-a4 V2.00	0	31. siRNA-SC-10 PSPC1-A488 DAPI IMPa4-A546_ap_TileScan_001 (Stage 42 of 49)	00-au84GSpfd3gVfQidD4gFHk
114		Cell	1	0.000	1.000	485	18	siRNA-SC-10 PSPC1-A488 IMPa4-A546 DAPI 8C2-siRNA-IMP-a2-a4 V2.00	0	31. siRNA-SC-10 PSPC1-A488 DAPI IMPa4-A546_ap_TileScan_001 (Stage 42 of 49)	00-au84GSpfd3gVfQidD4gFHk
254		Cell	1	0.000	1.000	486	19	siRNA-SC-10 PSPC1-A488 IMPa4-A546 DAPI 8C2-siRNA-IMP-a2-a4 V2.00	0	31. siRNA-SC-10 PSPC1-A488 DAPI IMPa4-A546_ap_TileScan_001 (Stage 42 of 49)	00-au84GSpfd3gVfQidD4gFHk
170		Cell	1	0.000	1.000	487	20	siRNA-SC-10 PSPC1-A488 IMPa4-A546 DAPI 8C2-siRNA-IMP-a2-a4 V2.00	0	31. siRNA-SC-10 PSPC1-A488 DAPI IMPa4-A546_ap_TileScan_001 (Stage 42 of 49)	00-au84GSpfd3gVfQidD4gFHk
133		Cell	1	0.000	1.000	488	21	siRNA-SC-10 PSPC1-A488 IMPa4-A546 DAPI 8C2-siRNA-IMP-a2-a4 V2.00	0	31. siRNA-SC-10 PSPC1-A488 DAPI IMPa4-A546_ap_TileScan_001 (Stage 42 of 49)	00-au84GSpfd3gVfQidD4gFHk
124		Cell	1	0.000	1.000	489	22	siRNA-SC-10 PSPC1-A488 IMPa4-A546 DAPI 8C2-siRNA-IMP-a2-a4 V2.00	0	31. siRNA-SC-10 PSPC1-A488 DAPI IMPa4-A546_ap_TileScan_001 (Stage 42 of 49)	00-au84GSpfd3gVfQidD4gFHk
147		Cell	1	0.000	1.000	490	23	siRNA-SC-10 PSPC1-A488 IMPa4-A546 DAPI 8C2-siRNA-IMP-a2-a4 V2.00	0	31. siRNA-SC-10 PSPC1-A488 DAPI IMPa4-A546_ap_TileScan_001 (Stage 42 of 49)	00-au84GSpfd3gVfQidD4gFHk
177		Cell	1	0.000	1.000	491	24	siRNA-SC-10 PSPC1-A488 IMPa4-A546 DAPI 8C2-siRNA-IMP-a2-a4 V2.00	0	31. siRNA-SC-10 PSPC1-A488 DAPI IMPa4-A546_ap_TileScan_001 (Stage 42 of 49)	00-au84GSpfd3gVfQidD4gFHk
160		Cell	1	0.000	1.000	492	25	siRNA-SC-10 PSPC1-A488 IMPa4-A546 DAPI 8C2-siRNA-IMP-a2-a4 V2.00	0	31. siRNA-SC-10 PSPC1-A488 DAPI IMPa4-A546_ap_TileScan_001 (Stage 42 of 49)	00-au84GSpfd3gVfQidD4gFHk
140		Cell	1	0.000	1.000	493	26	siRNA-SC-10 PSPC1-A488 IMPa4-A546 DAPI 8C2-siRNA-IMP-a2-a4 V2.00	0	31. siRNA-SC-10 PSPC1-A488 DAPI IMPa4-A546_ap_TileScan_001 (Stage 42 of 49)	00-au84GSpfd3gVfQidD4gFHk
141		Cell	1	0.000	1.000	494	27	siRNA-SC-10 PSPC1-A488 IMPa4-A546 DAPI 8C2-siRNA-IMP-a2-a4 V2.00	0	31. siRNA-SC-10 PSPC1-A488 DAPI IMPa4-A546_ap_TileScan_001 (Stage 42 of 49)	00-au84GSpfd3gVfQidD4gFHk
123		Cell	1	0.000	1.000	495	28	siRNA-SC-10 PSPC1-A488 IMPa4-A546 DAPI 8C2-siRNA-IMP-a2-a4 V2.00	0	31. siRNA-SC-10 PSPC1-A488 DAPI IMPa4-A546_ap_TileScan_001 (Stage 42 of 49)	00-au84GSpfd3gVfQidD4gFHk
209		Cell	1	0.000	1.000	496	29	siRNA-SC-10 PSPC1-A488 IMPa4-A546 DAPI 8C2-siRNA-IMP-a2-a4 V2.00	0	31. siRNA-SC-10 PSPC1-A488 DAPI IMPa4-A546_ap_TileScan_001 (Stage 42 of 49)	00-au84GSpfd3gVfQidD4gFHk
148		Cell	1	0.000	1.000	497	30	siRNA-SC-10 PSPC1-A488 IMPa4-A546 DAPI 8C2-siRNA-IMP-a2-a4 V2.00	0	31. siRNA-SC-10 PSPC1-A488 DAPI IMPa4-A546_ap_TileScan_001 (Stage 42 of 49)	00-au84GSpfd3gVfQidD4gFHk
116		Cell	1	0.000	1.000	498	31	siRNA-SC-10 PSPC1-A488 IMPa4-A546 DAPI 8C2-siRNA-IMP-a2-a4 V2.00	0	31. siRNA-SC-10 PSPC1-A488 DAPI IMPa4-A546_ap_TileScan_001 (Stage 42 of 49)	00-au84GSpfd3gVfQidD4gFHk
112		Cell	1	0.000	1.000	499	32	siRNA-SC-10 PSPC1-A488 IMPa4-A546 DAPI 8C2-siRNA-IMP-a2-a4 V2.00	0	31. siRNA-SC-10 PSPC1-A488 DAPI IMPa4-A546_ap_TileScan_001 (Stage 42 of 49)	00-au84GSpfd3gVfQidD4gFHk
135		Cell	1	0.000	1.000	500	33	siRNA-SC-10 PSPC1-A488 IMPa4-A546 DAPI 8C2-siRNA-IMP-a2-a4 V2.00	0	31. siRNA-SC-10 PSPC1-A488 DAPI IMPa4-A546_ap_TileScan_001 (Stage 42 of 49)	00-au84GSpfd3gVfQidD4gFHk
67		Cell	1	0.000	1.000	501	0	siRNA-SC-10 PSPC1-A488 IMPa4-A546 DAPI 8C2-siRNA-IMP-a2-a4 V2.00	0	31. siRNA-SC-10 PSPC1-A488 DAPI IMPa4-A546_aq_TileScan_001 (Stage 43 of 49)	00-79oh4iG9AWSAXL6DwUzqfE
104		Cell	1	0.000	1.000	502	1	siRNA-SC-10 PSPC1-A488 IMPa4-A546 DAPI 8C2-siRNA-IMP-a2-a4 V2.00	0	31. siRNA-SC-10 PSPC1-A488 DAPI IMPa4-A546_aq_TileScan_001 (Stage 43 of 49)	00-79oh4iG9AWSAXL6DwUzqfE
136		Cell	1	0.000	1.000	503	2	siRNA-SC-10 PSPC1-A488 IMPa4-A546 DAPI 8C2-siRNA-IMP-a2-a4 V2.00	0	31. siRNA-SC-10 PSPC1-A488 DAPI IMPa4-A546_aq_TileScan_001 (Stage 43 of 49)	00-79oh4iG9AWSAXL6DwUzqfE
127		Cell	1	0.000	1.000	504	3	siRNA-SC-10 PSPC1-A488 IMPa4-A546 DAPI 8C2-siRNA-IMP-a2-a4 V2.00	0	31. siRNA-SC-10 PSPC1-A488 DAPI IMPa4-A546_aq_TileScan_001 (Stage 43 of 49)	00-79oh4iG9AWSAXL6DwUzqfE
195		Cell	1	0.000	1.000	505	4	siRNA-SC-10 PSPC1-A488 IMPa4-A546 DAPI 8C2-siRNA-IMP-a2-a4 V2.00	0	31. siRNA-SC-10 PSPC1-A488 DAPI IMPa4-A546_aq_TileScan_001 (Stage 43 of 49)	00-79oh4iG9AWSAXL6DwUzqfE
128		Cell	1	0.000	1.000	506	5	siRNA-SC-10 PSPC1-A488 IMPa4-A546 DAPI 8C2-siRNA-IMP-a2-a4 V2.00	0	31. siRNA-SC-10 PSPC1-A488 DAPI IMPa4-A546_aq_TileScan_001 (Stage 43 of 49)	00-79oh4iG9AWSAXL6DwUzqfE
139		Cell	1	0.000	1.000	507	6	siRNA-SC-10 PSPC1-A488 IMPa4-A546 DAPI 8C2-siRNA-IMP-a2-a4 V2.00	0	31. siRNA-SC-10 PSPC1-A488 DAPI IMPa4-A546_aq_TileScan_001 (Stage 43 of 49)	00-79oh4iG9AWSAXL6DwUzqfE
108		Cell	1	0.000	1.000	508	7	siRNA-SC-10 PSPC1-A488 IMPa4-A546 DAPI 8C2-siRNA-IMP-a2-a4 V2.00	0	31. siRNA-SC-10 PSPC1-A488 DAPI IMPa4-A546_aq_TileScan_001 (Stage 43 of 49)	00-79oh4iG9AWSAXL6DwUzqfE
191		Cell	1	0.000	1.000	509	8	siRNA-SC-10 PSPC1-A488 IMPa4-A546 DAPI 8C2-siRNA-IMP-a2-a4 V2.00	0	31. siRNA-SC-10 PSPC1-A488 DAPI IMPa4-A546_aq_TileScan_001 (Stage 43 of 49)	00-79oh4iG9AWSAXL6DwUzqfE
147		Cell	1	0.000	1.000	510	9	siRNA-SC-10 PSPC1-A488 IMPa4-A546 DAPI 8C2-siRNA-IMP-a2-a4 V2.00	0	31. siRNA-SC-10 PSPC1-A488 DAPI IMPa4-A546_aq_TileScan_001 (Stage 43 of 49)	00-79oh4iG9AWSAXL6DwUzqfE
255		Cell	1	0.000	1.000	511	10	siRNA-SC-10 PSPC1-A488 IMPa4-A546 DAPI 8C2-siRNA-IMP-a2-a4 V2.00	0	31. siRNA-SC-10 PSPC1-A488 DAPI IMPa4-A546_aq_TileScan_001 (Stage 43 of 49)	00-79oh4iG9AWSAXL6DwUzqfE
82		Cell	1	0.000	1.000	512	11	siRNA-SC-10 PSPC1-A488 IMPa4-A546 DAPI 8C2-siRNA-IMP-a2-a4 V2.00	0	31. siRNA-SC-10 PSPC1-A488 DAPI IMPa4-A546_aq_TileScan_001 (Stage 43 of 49)	00-79oh4iG9AWSAXL6DwUzqfE
122		Cell	1	0.000	1.000	513	12	siRNA-SC-10 PSPC1-A488 IMPa4-A546 DAPI 8C2-siRNA-IMP-a2-a4 V2.00	0	31. siRNA-SC-10 PSPC1-A488 DAPI IMPa4-A546_aq_TileScan_001 (Stage 43 of 49)	00-79oh4iG9AWSAXL6DwUzqfE
123		Cell	1	0.000	1.000	514	13	siRNA-SC-10 PSPC1-A488 IMPa4-A546 DAPI 8C2-siRNA-IMP-a2-a4 V2.00	0	31. siRNA-SC-10 PSPC1-A488 DAPI IMPa4-A546_aq_TileScan_001 (Stage 43 of 49)	00-79oh4iG9AWSAXL6DwUzqfE
119		Cell	1	0.000	1.000	515	14	siRNA-SC-10 PSPC1-A488 IMPa4-A546 DAPI 8C2-siRNA-IMP-a2-a4 V2.00	0	31. siRNA-SC-10 PSPC1-A488 DAPI IMPa4-A546_aq_TileScan_001 (Stage 43 of 49)	00-79oh4iG9AWSAXL6DwUzqfE
173		Cell	1	0.000	1.000	516	15	siRNA-SC-10 PSPC1-A488 IMPa4-A546 DAPI 8C2-siRNA-IMP-a2-a4 V2.00	0	31. siRNA-SC-10 PSPC1-A488 DAPI IMPa4-A546_aq_TileScan_001 (Stage 43 of 49)	00-79oh4iG9AWSAXL6DwUzqfE
191		Cell	1	0.000	1.000	517	16	siRNA-SC-10 PSPC1-A488 IMPa4-A546 DAPI 8C2-siRNA-IMP-a2-a4 V2.00	0	31. siRNA-SC-10 PSPC1-A488 DAPI IMPa4-A546_aq_TileScan_001 (Stage 43 of 49)	00-79oh4iG9AWSAXL6DwUzqfE
128		Cell	1	0.000	1.000	518	17	siRNA-SC-10 PSPC1-A488 IMPa4-A546 DAPI 8C2-siRNA-IMP-a2-a4 V2.00	0	31. siRNA-SC-10 PSPC1-A488 DAPI IMPa4-A546_aq_TileScan_001 (Stage 43 of 49)	00-79oh4iG9AWSAXL6DwUzqfE
224		Cell	1	0.000	1.000	519	18	siRNA-SC-10 PSPC1-A488 IMPa4-A546 DAPI 8C2-siRNA-IMP-a2-a4 V2.00	0	31. siRNA-SC-10 PSPC1-A488 DAPI IMPa4-A546_aq_TileScan_001 (Stage 43 of 49)	00-79oh4iG9AWSAXL6DwUzqfE
170		Cell	1	0.000	1.000	520	19	siRNA-SC-10 PSPC1-A488 IMPa4-A546 DAPI 8C2-siRNA-IMP-a2-a4 V2.00	0	31. siRNA-SC-10 PSPC1-A488 DAPI IMPa4-A546_aq_TileScan_001 (Stage 43 of 49)	00-79oh4iG9AWSAXL6DwUzqfE
96		Cell	1	0.000	1.000	521	20	siRNA-SC-10 PSPC1-A488 IMPa4-A546 DAPI 8C2-siRNA-IMP-a2-a4 V2.00	0	31. siRNA-SC-10 PSPC1-A488 DAPI IMPa4-A546_aq_TileScan_001 (Stage 43 of 49)	00-79oh4iG9AWSAXL6DwUzqfE
140		Cell	1	0.000	1.000	522	21	siRNA-SC-10 PSPC1-A488 IMPa4-A546 DAPI 8C2-siRNA-IMP-a2-a4 V2.00	0	31. siRNA-SC-10 PSPC1-A488 DAPI IMPa4-A546_aq_TileScan_001 (Stage 43 of 49)	00-79oh4iG9AWSAXL6DwUzqfE
99		Cell	1	0.000	1.000	523	22	siRNA-SC-10 PSPC1-A488 IMPa4-A546 DAPI 8C2-siRNA-IMP-a2-a4 V2.00	0	31. siRNA-SC-10 PSPC1-A488 DAPI IMPa4-A546_aq_TileScan_001 (Stage 43 of 49)	00-79oh4iG9AWSAXL6DwUzqfE
137		Cell	1	0.000	1.000	524	23	siRNA-SC-10 PSPC1-A488 IMPa4-A546 DAPI 8C2-siRNA-IMP-a2-a4 V2.00	0	31. siRNA-SC-10 PSPC1-A488 DAPI IMPa4-A546_aq_TileScan_001 (Stage 43 of 49)	00-79oh4iG9AWSAXL6DwUzqfE
112		Cell	1	0.000	1.000	525	24	siRNA-SC-10 PSPC1-A488 IMPa4-A546 DAPI 8C2-siRNA-IMP-a2-a4 V2.00	0	31. siRNA-SC-10 PSPC1-A488 DAPI IMPa4-A546_aq_TileScan_001 (Stage 43 of 49)	00-79oh4iG9AWSAXL6DwUzqfE
255		Cell	1	0.000	1.000	526	25	siRNA-SC-10 PSPC1-A488 IMPa4-A546 DAPI 8C2-siRNA-IMP-a2-a4 V2.00	0	31. siRNA-SC-10 PSPC1-A488 DAPI IMPa4-A546_aq_TileScan_001 (Stage 43 of 49)	00-79oh4iG9AWSAXL6DwUzqfE
83		Cell	1	0.000	1.000	527	26	siRNA-SC-10 PSPC1-A488 IMPa4-A546 DAPI 8C2-siRNA-IMP-a2-a4 V2.00	0	31. siRNA-SC-10 PSPC1-A488 DAPI IMPa4-A546_aq_TileScan_001 (Stage 43 of 49)	00-79oh4iG9AWSAXL6DwUzqfE
163		Cell	1	0.000	1.000	528	27	siRNA-SC-10 PSPC1-A488 IMPa4-A546 DAPI 8C2-siRNA-IMP-a2-a4 V2.00	0	31. siRNA-SC-10 PSPC1-A488 DAPI IMPa4-A546_aq_TileScan_001 (Stage 43 of 49)	00-79oh4iG9AWSAXL6DwUzqfE
95		Cell	1	0.000	1.000	529	28	siRNA-SC-10 PSPC1-A488 IMPa4-A546 DAPI 8C2-siRNA-IMP-a2-a4 V2.00	0	31. siRNA-SC-10 PSPC1-A488 DAPI IMPa4-A546_aq_TileScan_001 (Stage 43 of 49)	00-79oh4iG9AWSAXL6DwUzqfE
115		Cell	1	0.000	1.000	530	29	siRNA-SC-10 PSPC1-A488 IMPa4-A546 DAPI 8C2-siRNA-IMP-a2-a4 V2.00	0	31. siRNA-SC-10 PSPC1-A488 DAPI IMPa4-A546_aq_TileScan_001 (Stage 43 of 49)	00-79oh4iG9AWSAXL6DwUzqfE
104		Cell	1	0.000	1.000	531	30	siRNA-SC-10 PSPC1-A488 IMPa4-A546 DAPI 8C2-siRNA-IMP-a2-a4 V2.00	0	31. siRNA-SC-10 PSPC1-A488 DAPI IMPa4-A546_aq_TileScan_001 (Stage 43 of 49)	00-79oh4iG9AWSAXL6DwUzqfE
171		Cell	1	0.000	1.000	532	31	siRNA-SC-10 PSPC1-A488 IMPa4-A546 DAPI 8C2-siRNA-IMP-a2-a4 V2.00	0	31. siRNA-SC-10 PSPC1-A488 DAPI IMPa4-A546_aq_TileScan_001 (Stage 43 of 49)	00-79oh4iG9AWSAXL6DwUzqfE
142		Cell	1	0.000	1.000	533	32	siRNA-SC-10 PSPC1-A488 IMPa4-A546 DAPI 8C2-siRNA-IMP-a2-a4 V2.00	0	31. siRNA-SC-10 PSPC1-A488 DAPI IMPa4-A546_aq_TileScan_001 (Stage 43 of 49)	00-79oh4iG9AWSAXL6DwUzqfE
183		Cell	1	0.000	1.000	534	33	siRNA-SC-10 PSPC1-A488 IMPa4-A546 DAPI 8C2-siRNA-IMP-a2-a4 V2.00	0	31. siRNA-SC-10 PSPC1-A488 DAPI IMPa4-A546_aq_TileScan_001 (Stage 43 of 49)	00-79oh4iG9AWSAXL6DwUzqfE
254		Cell	1	0.000	1.000	535	0	siRNA-SC-10 PSPC1-A488 IMPa4-A546 DAPI 8C2-siRNA-IMP-a2-a4 V2.00	0	31. siRNA-SC-10 PSPC1-A488 DAPI IMPa4-A546_ar_TileScan_001 (Stage 44 of 49)	00-iNsykdTfauzpYA5vtttuSg
122		Cell	1	0.000	1.000	536	1	siRNA-SC-10 PSPC1-A488 IMPa4-A546 DAPI 8C2-siRNA-IMP-a2-a4 V2.00	0	31. siRNA-SC-10 PSPC1-A488 DAPI IMPa4-A546_ar_TileScan_001 (Stage 44 of 49)	00-iNsykdTfauzpYA5vtttuSg
160		Cell	1	0.000	1.000	537	2	siRNA-SC-10 PSPC1-A488 IMPa4-A546 DAPI 8C2-siRNA-IMP-a2-a4 V2.00	0	31. siRNA-SC-10 PSPC1-A488 DAPI IMPa4-A546_ar_TileScan_001 (Stage 44 of 49)	00-iNsykdTfauzpYA5vtttuSg
139		Cell	1	0.000	1.000	538	3	siRNA-SC-10 PSPC1-A488 IMPa4-A546 DAPI 8C2-siRNA-IMP-a2-a4 V2.00	0	31. siRNA-SC-10 PSPC1-A488 DAPI IMPa4-A546_ar_TileScan_001 (Stage 44 of 49)	00-iNsykdTfauzpYA5vtttuSg
119		Cell	1	0.000	1.000	539	4	siRNA-SC-10 PSPC1-A488 IMPa4-A546 DAPI 8C2-siRNA-IMP-a2-a4 V2.00	0	31. siRNA-SC-10 PSPC1-A488 DAPI IMPa4-A546_ar_TileScan_001 (Stage 44 of 49)	00-iNsykdTfauzpYA5vtttuSg
130		Cell	1	0.000	1.000	540	5	siRNA-SC-10 PSPC1-A488 IMPa4-A546 DAPI 8C2-siRNA-IMP-a2-a4 V2.00	0	31. siRNA-SC-10 PSPC1-A488 DAPI IMPa4-A546_ar_TileScan_001 (Stage 44 of 49)	00-iNsykdTfauzpYA5vtttuSg
118		Cell	1	0.000	1.000	541	6	siRNA-SC-10 PSPC1-A488 IMPa4-A546 DAPI 8C2-siRNA-IMP-a2-a4 V2.00	0	31. siRNA-SC-10 PSPC1-A488 DAPI IMPa4-A546_ar_TileScan_001 (Stage 44 of 49)	00-iNsykdTfauzpYA5vtttuSg
249		Cell	1	0.000	1.000	542	7	siRNA-SC-10 PSPC1-A488 IMPa4-A546 DAPI 8C2-siRNA-IMP-a2-a4 V2.00	0	31. siRNA-SC-10 PSPC1-A488 DAPI IMPa4-A546_ar_TileScan_001 (Stage 44 of 49)	00-iNsykdTfauzpYA5vtttuSg
115		Cell	1	0.000	1.000	543	8	siRNA-SC-10 PSPC1-A488 IMPa4-A546 DAPI 8C2-siRNA-IMP-a2-a4 V2.00	0	31. siRNA-SC-10 PSPC1-A488 DAPI IMPa4-A546_ar_TileScan_001 (Stage 44 of 49)	00-iNsykdTfauzpYA5vtttuSg
188		Cell	1	0.000	1.000	544	9	siRNA-SC-10 PSPC1-A488 IMPa4-A546 DAPI 8C2-siRNA-IMP-a2-a4 V2.00	0	31. siRNA-SC-10 PSPC1-A488 DAPI IMPa4-A546_ar_TileScan_001 (Stage 44 of 49)	00-iNsykdTfauzpYA5vtttuSg
155		Cell	1	0.000	1.000	545	10	siRNA-SC-10 PSPC1-A488 IMPa4-A546 DAPI 8C2-siRNA-IMP-a2-a4 V2.00	0	31. siRNA-SC-10 PSPC1-A488 DAPI IMPa4-A546_ar_TileScan_001 (Stage 44 of 49)	00-iNsykdTfauzpYA5vtttuSg
121		Cell	1	0.000	1.000	546	11	siRNA-SC-10 PSPC1-A488 IMPa4-A546 DAPI 8C2-siRNA-IMP-a2-a4 V2.00	0	31. siRNA-SC-10 PSPC1-A488 DAPI IMPa4-A546_ar_TileScan_001 (Stage 44 of 49)	00-iNsykdTfauzpYA5vtttuSg
92		Cell	1	0.000	1.000	547	12	siRNA-SC-10 PSPC1-A488 IMPa4-A546 DAPI 8C2-siRNA-IMP-a2-a4 V2.00	0	31. siRNA-SC-10 PSPC1-A488 DAPI IMPa4-A546_ar_TileScan_001 (Stage 44 of 49)	00-iNsykdTfauzpYA5vtttuSg
84		Cell	1	0.000	1.000	548	13	siRNA-SC-10 PSPC1-A488 IMPa4-A546 DAPI 8C2-siRNA-IMP-a2-a4 V2.00	0	31. siRNA-SC-10 PSPC1-A488 DAPI IMPa4-A546_ar_TileScan_001 (Stage 44 of 49)	00-iNsykdTfauzpYA5vtttuSg
115		Cell	1	0.000	1.000	549	14	siRNA-SC-10 PSPC1-A488 IMPa4-A546 DAPI 8C2-siRNA-IMP-a2-a4 V2.00	0	31. siRNA-SC-10 PSPC1-A488 DAPI IMPa4-A546_ar_TileScan_001 (Stage 44 of 49)	00-iNsykdTfauzpYA5vtttuSg
255		Cell	1	0.000	1.000	550	15	siRNA-SC-10 PSPC1-A488 IMPa4-A546 DAPI 8C2-siRNA-IMP-a2-a4 V2.00	0	31. siRNA-SC-10 PSPC1-A488 DAPI IMPa4-A546_ar_TileScan_001 (Stage 44 of 49)	00-iNsykdTfauzpYA5vtttuSg
124		Cell	1	0.000	1.000	551	16	siRNA-SC-10 PSPC1-A488 IMPa4-A546 DAPI 8C2-siRNA-IMP-a2-a4 V2.00	0	31. siRNA-SC-10 PSPC1-A488 DAPI IMPa4-A546_ar_TileScan_001 (Stage 44 of 49)	00-iNsykdTfauzpYA5vtttuSg
123		Cell	1	0.000	1.000	552	17	siRNA-SC-10 PSPC1-A488 IMPa4-A546 DAPI 8C2-siRNA-IMP-a2-a4 V2.00	0	31. siRNA-SC-10 PSPC1-A488 DAPI IMPa4-A546_ar_TileScan_001 (Stage 44 of 49)	00-iNsykdTfauzpYA5vtttuSg
172		Cell	1	0.000	1.000	553	18	siRNA-SC-10 PSPC1-A488 IMPa4-A546 DAPI 8C2-siRNA-IMP-a2-a4 V2.00	0	31. siRNA-SC-10 PSPC1-A488 DAPI IMPa4-A546_ar_TileScan_001 (Stage 44 of 49)	00-iNsykdTfauzpYA5vtttuSg
102		Cell	1	0.000	1.000	554	19	siRNA-SC-10 PSPC1-A488 IMPa4-A546 DAPI 8C2-siRNA-IMP-a2-a4 V2.00	0	31. siRNA-SC-10 PSPC1-A488 DAPI IMPa4-A546_ar_TileScan_001 (Stage 44 of 49)	00-iNsykdTfauzpYA5vtttuSg
111		Cell	1	0.000	1.000	555	20	siRNA-SC-10 PSPC1-A488 IMPa4-A546 DAPI 8C2-siRNA-IMP-a2-a4 V2.00	0	31. siRNA-SC-10 PSPC1-A488 DAPI IMPa4-A546_ar_TileScan_001 (Stage 44 of 49)	00-iNsykdTfauzpYA5vtttuSg
137		Cell	1	0.000	1.000	556	21	siRNA-SC-10 PSPC1-A488 IMPa4-A546 DAPI 8C2-siRNA-IMP-a2-a4 V2.00	0	31. siRNA-SC-10 PSPC1-A488 DAPI IMPa4-A546_ar_TileScan_001 (Stage 44 of 49)	00-iNsykdTfauzpYA5vtttuSg
254		Cell	1	0.000	1.000	557	22	siRNA-SC-10 PSPC1-A488 IMPa4-A546 DAPI 8C2-siRNA-IMP-a2-a4 V2.00	0	31. siRNA-SC-10 PSPC1-A488 DAPI IMPa4-A546_ar_TileScan_001 (Stage 44 of 49)	00-iNsykdTfauzpYA5vtttuSg
116		Cell	1	0.000	1.000	558	23	siRNA-SC-10 PSPC1-A488 IMPa4-A546 DAPI 8C2-siRNA-IMP-a2-a4 V2.00	0	31. siRNA-SC-10 PSPC1-A488 DAPI IMPa4-A546_ar_TileScan_001 (Stage 44 of 49)	00-iNsykdTfauzpYA5vtttuSg
216		Cell	1	0.000	1.000	559	24	siRNA-SC-10 PSPC1-A488 IMPa4-A546 DAPI 8C2-siRNA-IMP-a2-a4 V2.00	0	31. siRNA-SC-10 PSPC1-A488 DAPI IMPa4-A546_ar_TileScan_001 (Stage 44 of 49)	00-iNsykdTfauzpYA5vtttuSg
119		Cell	1	0.000	1.000	560	25	siRNA-SC-10 PSPC1-A488 IMPa4-A546 DAPI 8C2-siRNA-IMP-a2-a4 V2.00	0	31. siRNA-SC-10 PSPC1-A488 DAPI IMPa4-A546_ar_TileScan_001 (Stage 44 of 49)	00-iNsykdTfauzpYA5vtttuSg
127		Cell	1	0.000	1.000	561	26	siRNA-SC-10 PSPC1-A488 IMPa4-A546 DAPI 8C2-siRNA-IMP-a2-a4 V2.00	0	31. siRNA-SC-10 PSPC1-A488 DAPI IMPa4-A546_ar_TileScan_001 (Stage 44 of 49)	00-iNsykdTfauzpYA5vtttuSg
103		Cell	1	0.000	1.000	562	27	siRNA-SC-10 PSPC1-A488 IMPa4-A546 DAPI 8C2-siRNA-IMP-a2-a4 V2.00	0	31. siRNA-SC-10 PSPC1-A488 DAPI IMPa4-A546_ar_TileScan_001 (Stage 44 of 49)	00-iNsykdTfauzpYA5vtttuSg
99		Cell	1	0.000	1.000	563	28	siRNA-SC-10 PSPC1-A488 IMPa4-A546 DAPI 8C2-siRNA-IMP-a2-a4 V2.00	0	31. siRNA-SC-10 PSPC1-A488 DAPI IMPa4-A546_ar_TileScan_001 (Stage 44 of 49)	00-iNsykdTfauzpYA5vtttuSg
125		Cell	1	0.000	1.000	564	29	siRNA-SC-10 PSPC1-A488 IMPa4-A546 DAPI 8C2-siRNA-IMP-a2-a4 V2.00	0	31. siRNA-SC-10 PSPC1-A488 DAPI IMPa4-A546_ar_TileScan_001 (Stage 44 of 49)	00-iNsykdTfauzpYA5vtttuSg
95		Cell	1	0.000	1.000	565	30	siRNA-SC-10 PSPC1-A488 IMPa4-A546 DAPI 8C2-siRNA-IMP-a2-a4 V2.00	0	31. siRNA-SC-10 PSPC1-A488 DAPI IMPa4-A546_ar_TileScan_001 (Stage 44 of 49)	00-iNsykdTfauzpYA5vtttuSg
156		Cell	1	0.000	1.000	566	31	siRNA-SC-10 PSPC1-A488 IMPa4-A546 DAPI 8C2-siRNA-IMP-a2-a4 V2.00	0	31. siRNA-SC-10 PSPC1-A488 DAPI IMPa4-A546_ar_TileScan_001 (Stage 44 of 49)	00-iNsykdTfauzpYA5vtttuSg
148		Cell	1	0.000	1.000	567	0	siRNA-SC-10 PSPC1-A488 IMPa4-A546 DAPI 8C2-siRNA-IMP-a2-a4 V2.00	0	31. siRNA-SC-10 PSPC1-A488 DAPI IMPa4-A546_as_TileScan_001 (Stage 45 of 49)	00-GGoz2M7VKCQArKzE3q6mnP
101		Cell	1	0.000	1.000	568	1	siRNA-SC-10 PSPC1-A488 IMPa4-A546 DAPI 8C2-siRNA-IMP-a2-a4 V2.00	0	31. siRNA-SC-10 PSPC1-A488 DAPI IMPa4-A546_as_TileScan_001 (Stage 45 of 49)	00-GGoz2M7VKCQArKzE3q6mnP
105		Cell	1	0.000	1.000	569	2	siRNA-SC-10 PSPC1-A488 IMPa4-A546 DAPI 8C2-siRNA-IMP-a2-a4 V2.00	0	31. siRNA-SC-10 PSPC1-A488 DAPI IMPa4-A546_as_TileScan_001 (Stage 45 of 49)	00-GGoz2M7VKCQArKzE3q6mnP
121		Cell	1	0.000	1.000	570	3	siRNA-SC-10 PSPC1-A488 IMPa4-A546 DAPI 8C2-siRNA-IMP-a2-a4 V2.00	0	31. siRNA-SC-10 PSPC1-A488 DAPI IMPa4-A546_as_TileScan_001 (Stage 45 of 49)	00-GGoz2M7VKCQArKzE3q6mnP
123		Cell	1	0.000	1.000	571	4	siRNA-SC-10 PSPC1-A488 IMPa4-A546 DAPI 8C2-siRNA-IMP-a2-a4 V2.00	0	31. siRNA-SC-10 PSPC1-A488 DAPI IMPa4-A546_as_TileScan_001 (Stage 45 of 49)	00-GGoz2M7VKCQArKzE3q6mnP
138		Cell	1	0.000	1.000	572	5	siRNA-SC-10 PSPC1-A488 IMPa4-A546 DAPI 8C2-siRNA-IMP-a2-a4 V2.00	0	31. siRNA-SC-10 PSPC1-A488 DAPI IMPa4-A546_as_TileScan_001 (Stage 45 of 49)	00-GGoz2M7VKCQArKzE3q6mnP
210		Cell	1	0.000	1.000	573	6	siRNA-SC-10 PSPC1-A488 IMPa4-A546 DAPI 8C2-siRNA-IMP-a2-a4 V2.00	0	31. siRNA-SC-10 PSPC1-A488 DAPI IMPa4-A546_as_TileScan_001 (Stage 45 of 49)	00-GGoz2M7VKCQArKzE3q6mnP
84		Cell	1	0.000	1.000	574	7	siRNA-SC-10 PSPC1-A488 IMPa4-A546 DAPI 8C2-siRNA-IMP-a2-a4 V2.00	0	31. siRNA-SC-10 PSPC1-A488 DAPI IMPa4-A546_as_TileScan_001 (Stage 45 of 49)	00-GGoz2M7VKCQArKzE3q6mnP
149		Cell	1	0.000	1.000	575	8	siRNA-SC-10 PSPC1-A488 IMPa4-A546 DAPI 8C2-siRNA-IMP-a2-a4 V2.00	0	31. siRNA-SC-10 PSPC1-A488 DAPI IMPa4-A546_as_TileScan_001 (Stage 45 of 49)	00-GGoz2M7VKCQArKzE3q6mnP
77		Cell	1	0.000	1.000	576	9	siRNA-SC-10 PSPC1-A488 IMPa4-A546 DAPI 8C2-siRNA-IMP-a2-a4 V2.00	0	31. siRNA-SC-10 PSPC1-A488 DAPI IMPa4-A546_as_TileScan_001 (Stage 45 of 49)	00-GGoz2M7VKCQArKzE3q6mnP
138		Cell	1	0.000	1.000	577	10	siRNA-SC-10 PSPC1-A488 IMPa4-A546 DAPI 8C2-siRNA-IMP-a2-a4 V2.00	0	31. siRNA-SC-10 PSPC1-A488 DAPI IMPa4-A546_as_TileScan_001 (Stage 45 of 49)	00-GGoz2M7VKCQArKzE3q6mnP
210		Cell	1	0.000	1.000	578	11	siRNA-SC-10 PSPC1-A488 IMPa4-A546 DAPI 8C2-siRNA-IMP-a2-a4 V2.00	0	31. siRNA-SC-10 PSPC1-A488 DAPI IMPa4-A546_as_TileScan_001 (Stage 45 of 49)	00-GGoz2M7VKCQArKzE3q6mnP
254		Cell	1	0.000	1.000	579	12	siRNA-SC-10 PSPC1-A488 IMPa4-A546 DAPI 8C2-siRNA-IMP-a2-a4 V2.00	0	31. siRNA-SC-10 PSPC1-A488 DAPI IMPa4-A546_as_TileScan_001 (Stage 45 of 49)	00-GGoz2M7VKCQArKzE3q6mnP
103		Cell	1	0.000	1.000	580	13	siRNA-SC-10 PSPC1-A488 IMPa4-A546 DAPI 8C2-siRNA-IMP-a2-a4 V2.00	0	31. siRNA-SC-10 PSPC1-A488 DAPI IMPa4-A546_as_TileScan_001 (Stage 45 of 49)	00-GGoz2M7VKCQArKzE3q6mnP
105		Cell	1	0.000	1.000	581	14	siRNA-SC-10 PSPC1-A488 IMPa4-A546 DAPI 8C2-siRNA-IMP-a2-a4 V2.00	0	31. siRNA-SC-10 PSPC1-A488 DAPI IMPa4-A546_as_TileScan_001 (Stage 45 of 49)	00-GGoz2M7VKCQArKzE3q6mnP
106		Cell	1	0.000	1.000	582	15	siRNA-SC-10 PSPC1-A488 IMPa4-A546 DAPI 8C2-siRNA-IMP-a2-a4 V2.00	0	31. siRNA-SC-10 PSPC1-A488 DAPI IMPa4-A546_as_TileScan_001 (Stage 45 of 49)	00-GGoz2M7VKCQArKzE3q6mnP
233		Cell	1	0.000	1.000	583	16	siRNA-SC-10 PSPC1-A488 IMPa4-A546 DAPI 8C2-siRNA-IMP-a2-a4 V2.00	0	31. siRNA-SC-10 PSPC1-A488 DAPI IMPa4-A546_as_TileScan_001 (Stage 45 of 49)	00-GGoz2M7VKCQArKzE3q6mnP
134		Cell	1	0.000	1.000	584	17	siRNA-SC-10 PSPC1-A488 IMPa4-A546 DAPI 8C2-siRNA-IMP-a2-a4 V2.00	0	31. siRNA-SC-10 PSPC1-A488 DAPI IMPa4-A546_as_TileScan_001 (Stage 45 of 49)	00-GGoz2M7VKCQArKzE3q6mnP
149		Cell	1	0.000	1.000	585	18	siRNA-SC-10 PSPC1-A488 IMPa4-A546 DAPI 8C2-siRNA-IMP-a2-a4 V2.00	0	31. siRNA-SC-10 PSPC1-A488 DAPI IMPa4-A546_as_TileScan_001 (Stage 45 of 49)	00-GGoz2M7VKCQArKzE3q6mnP
123		Cell	1	0.000	1.000	586	19	siRNA-SC-10 PSPC1-A488 IMPa4-A546 DAPI 8C2-siRNA-IMP-a2-a4 V2.00	0	31. siRNA-SC-10 PSPC1-A488 DAPI IMPa4-A546_as_TileScan_001 (Stage 45 of 49)	00-GGoz2M7VKCQArKzE3q6mnP
187		Cell	1	0.000	1.000	587	20	siRNA-SC-10 PSPC1-A488 IMPa4-A546 DAPI 8C2-siRNA-IMP-a2-a4 V2.00	0	31. siRNA-SC-10 PSPC1-A488 DAPI IMPa4-A546_as_TileScan_001 (Stage 45 of 49)	00-GGoz2M7VKCQArKzE3q6mnP
190		Cell	1	0.000	1.000	588	21	siRNA-SC-10 PSPC1-A488 IMPa4-A546 DAPI 8C2-siRNA-IMP-a2-a4 V2.00	0	31. siRNA-SC-10 PSPC1-A488 DAPI IMPa4-A546_as_TileScan_001 (Stage 45 of 49)	00-GGoz2M7VKCQArKzE3q6mnP
152		Cell	1	0.000	1.000	589	22	siRNA-SC-10 PSPC1-A488 IMPa4-A546 DAPI 8C2-siRNA-IMP-a2-a4 V2.00	0	31. siRNA-SC-10 PSPC1-A488 DAPI IMPa4-A546_as_TileScan_001 (Stage 45 of 49)	00-GGoz2M7VKCQArKzE3q6mnP
107		Cell	1	0.000	1.000	590	23	siRNA-SC-10 PSPC1-A488 IMPa4-A546 DAPI 8C2-siRNA-IMP-a2-a4 V2.00	0	31. siRNA-SC-10 PSPC1-A488 DAPI IMPa4-A546_as_TileScan_001 (Stage 45 of 49)	00-GGoz2M7VKCQArKzE3q6mnP
135		Cell	1	0.000	1.000	591	24	siRNA-SC-10 PSPC1-A488 IMPa4-A546 DAPI 8C2-siRNA-IMP-a2-a4 V2.00	0	31. siRNA-SC-10 PSPC1-A488 DAPI IMPa4-A546_as_TileScan_001 (Stage 45 of 49)	00-GGoz2M7VKCQArKzE3q6mnP
158		Cell	1	0.000	1.000	592	25	siRNA-SC-10 PSPC1-A488 IMPa4-A546 DAPI 8C2-siRNA-IMP-a2-a4 V2.00	0	31. siRNA-SC-10 PSPC1-A488 DAPI IMPa4-A546_as_TileScan_001 (Stage 45 of 49)	00-GGoz2M7VKCQArKzE3q6mnP
220		Cell	1	0.000	1.000	593	26	siRNA-SC-10 PSPC1-A488 IMPa4-A546 DAPI 8C2-siRNA-IMP-a2-a4 V2.00	0	31. siRNA-SC-10 PSPC1-A488 DAPI IMPa4-A546_as_TileScan_001 (Stage 45 of 49)	00-GGoz2M7VKCQArKzE3q6mnP
174		Cell	1	0.000	1.000	594	27	siRNA-SC-10 PSPC1-A488 IMPa4-A546 DAPI 8C2-siRNA-IMP-a2-a4 V2.00	0	31. siRNA-SC-10 PSPC1-A488 DAPI IMPa4-A546_as_TileScan_001 (Stage 45 of 49)	00-GGoz2M7VKCQArKzE3q6mnP
133		Cell	1	0.000	1.000	595	28	siRNA-SC-10 PSPC1-A488 IMPa4-A546 DAPI 8C2-siRNA-IMP-a2-a4 V2.00	0	31. siRNA-SC-10 PSPC1-A488 DAPI IMPa4-A546_as_TileScan_001 (Stage 45 of 49)	00-GGoz2M7VKCQArKzE3q6mnP
121		Cell	1	0.000	1.000	596	29	siRNA-SC-10 PSPC1-A488 IMPa4-A546 DAPI 8C2-siRNA-IMP-a2-a4 V2.00	0	31. siRNA-SC-10 PSPC1-A488 DAPI IMPa4-A546_as_TileScan_001 (Stage 45 of 49)	00-GGoz2M7VKCQArKzE3q6mnP
85		Cell	1	0.000	1.000	597	30	siRNA-SC-10 PSPC1-A488 IMPa4-A546 DAPI 8C2-siRNA-IMP-a2-a4 V2.00	0	31. siRNA-SC-10 PSPC1-A488 DAPI IMPa4-A546_as_TileScan_001 (Stage 45 of 49)	00-GGoz2M7VKCQArKzE3q6mnP
210		Cell	1	0.000	1.000	598	31	siRNA-SC-10 PSPC1-A488 IMPa4-A546 DAPI 8C2-siRNA-IMP-a2-a4 V2.00	0	31. siRNA-SC-10 PSPC1-A488 DAPI IMPa4-A546_as_TileScan_001 (Stage 45 of 49)	00-GGoz2M7VKCQArKzE3q6mnP
222		Cell	1	0.000	1.000	599	32	siRNA-SC-10 PSPC1-A488 IMPa4-A546 DAPI 8C2-siRNA-IMP-a2-a4 V2.00	0	31. siRNA-SC-10 PSPC1-A488 DAPI IMPa4-A546_as_TileScan_001 (Stage 45 of 49)	00-GGoz2M7VKCQArKzE3q6mnP
80		Cell	1	0.000	1.000	600	33	siRNA-SC-10 PSPC1-A488 IMPa4-A546 DAPI 8C2-siRNA-IMP-a2-a4 V2.00	0	31. siRNA-SC-10 PSPC1-A488 DAPI IMPa4-A546_as_TileScan_001 (Stage 45 of 49)	00-GGoz2M7VKCQArKzE3q6mnP
198		Cell	1	0.000	1.000	601	34	siRNA-SC-10 PSPC1-A488 IMPa4-A546 DAPI 8C2-siRNA-IMP-a2-a4 V2.00	0	31. siRNA-SC-10 PSPC1-A488 DAPI IMPa4-A546_as_TileScan_001 (Stage 45 of 49)	00-GGoz2M7VKCQArKzE3q6mnP
142		Cell	1	0.000	1.000	602	35	siRNA-SC-10 PSPC1-A488 IMPa4-A546 DAPI 8C2-siRNA-IMP-a2-a4 V2.00	0	31. siRNA-SC-10 PSPC1-A488 DAPI IMPa4-A546_as_TileScan_001 (Stage 45 of 49)	00-GGoz2M7VKCQArKzE3q6mnP
240		Cell	1	0.000	1.000	603	36	siRNA-SC-10 PSPC1-A488 IMPa4-A546 DAPI 8C2-siRNA-IMP-a2-a4 V2.00	0	31. siRNA-SC-10 PSPC1-A488 DAPI IMPa4-A546_as_TileScan_001 (Stage 45 of 49)	00-GGoz2M7VKCQArKzE3q6mnP
84		Cell	1	0.000	1.000	604	37	siRNA-SC-10 PSPC1-A488 IMPa4-A546 DAPI 8C2-siRNA-IMP-a2-a4 V2.00	0	31. siRNA-SC-10 PSPC1-A488 DAPI IMPa4-A546_as_TileScan_001 (Stage 45 of 49)	00-GGoz2M7VKCQArKzE3q6mnP
120		Cell	1	0.000	1.000	605	0	siRNA-SC-10 PSPC1-A488 IMPa4-A546 DAPI 8C2-siRNA-IMP-a2-a4 V2.00	0	31. siRNA-SC-10 PSPC1-A488 DAPI IMPa4-A546_at_TileScan_001 (Stage 46 of 49)	00-htwCowjwFUrk5ahHKQB9uL
148		Cell	1	0.000	1.000	606	1	siRNA-SC-10 PSPC1-A488 IMPa4-A546 DAPI 8C2-siRNA-IMP-a2-a4 V2.00	0	31. siRNA-SC-10 PSPC1-A488 DAPI IMPa4-A546_at_TileScan_001 (Stage 46 of 49)	00-htwCowjwFUrk5ahHKQB9uL
231		Cell	1	0.000	1.000	607	2	siRNA-SC-10 PSPC1-A488 IMPa4-A546 DAPI 8C2-siRNA-IMP-a2-a4 V2.00	0	31. siRNA-SC-10 PSPC1-A488 DAPI IMPa4-A546_at_TileScan_001 (Stage 46 of 49)	00-htwCowjwFUrk5ahHKQB9uL
114		Cell	1	0.000	1.000	608	3	siRNA-SC-10 PSPC1-A488 IMPa4-A546 DAPI 8C2-siRNA-IMP-a2-a4 V2.00	0	31. siRNA-SC-10 PSPC1-A488 DAPI IMPa4-A546_at_TileScan_001 (Stage 46 of 49)	00-htwCowjwFUrk5ahHKQB9uL
224		Cell	1	0.000	1.000	609	4	siRNA-SC-10 PSPC1-A488 IMPa4-A546 DAPI 8C2-siRNA-IMP-a2-a4 V2.00	0	31. siRNA-SC-10 PSPC1-A488 DAPI IMPa4-A546_at_TileScan_001 (Stage 46 of 49)	00-htwCowjwFUrk5ahHKQB9uL
123		Cell	1	0.000	1.000	610	5	siRNA-SC-10 PSPC1-A488 IMPa4-A546 DAPI 8C2-siRNA-IMP-a2-a4 V2.00	0	31. siRNA-SC-10 PSPC1-A488 DAPI IMPa4-A546_at_TileScan_001 (Stage 46 of 49)	00-htwCowjwFUrk5ahHKQB9uL
108		Cell	1	0.000	1.000	611	6	siRNA-SC-10 PSPC1-A488 IMPa4-A546 DAPI 8C2-siRNA-IMP-a2-a4 V2.00	0	31. siRNA-SC-10 PSPC1-A488 DAPI IMPa4-A546_at_TileScan_001 (Stage 46 of 49)	00-htwCowjwFUrk5ahHKQB9uL
208		Cell	1	0.000	1.000	612	7	siRNA-SC-10 PSPC1-A488 IMPa4-A546 DAPI 8C2-siRNA-IMP-a2-a4 V2.00	0	31. siRNA-SC-10 PSPC1-A488 DAPI IMPa4-A546_at_TileScan_001 (Stage 46 of 49)	00-htwCowjwFUrk5ahHKQB9uL
166		Cell	1	0.000	1.000	613	8	siRNA-SC-10 PSPC1-A488 IMPa4-A546 DAPI 8C2-siRNA-IMP-a2-a4 V2.00	0	31. siRNA-SC-10 PSPC1-A488 DAPI IMPa4-A546_at_TileScan_001 (Stage 46 of 49)	00-htwCowjwFUrk5ahHKQB9uL
106		Cell	1	0.000	1.000	614	9	siRNA-SC-10 PSPC1-A488 IMPa4-A546 DAPI 8C2-siRNA-IMP-a2-a4 V2.00	0	31. siRNA-SC-10 PSPC1-A488 DAPI IMPa4-A546_at_TileScan_001 (Stage 46 of 49)	00-htwCowjwFUrk5ahHKQB9uL
171		Cell	1	0.000	1.000	615	10	siRNA-SC-10 PSPC1-A488 IMPa4-A546 DAPI 8C2-siRNA-IMP-a2-a4 V2.00	0	31. siRNA-SC-10 PSPC1-A488 DAPI IMPa4-A546_at_TileScan_001 (Stage 46 of 49)	00-htwCowjwFUrk5ahHKQB9uL
124		Cell	1	0.000	1.000	616	11	siRNA-SC-10 PSPC1-A488 IMPa4-A546 DAPI 8C2-siRNA-IMP-a2-a4 V2.00	0	31. siRNA-SC-10 PSPC1-A488 DAPI IMPa4-A546_at_TileScan_001 (Stage 46 of 49)	00-htwCowjwFUrk5ahHKQB9uL
94		Cell	1	0.000	1.000	617	12	siRNA-SC-10 PSPC1-A488 IMPa4-A546 DAPI 8C2-siRNA-IMP-a2-a4 V2.00	0	31. siRNA-SC-10 PSPC1-A488 DAPI IMPa4-A546_at_TileScan_001 (Stage 46 of 49)	00-htwCowjwFUrk5ahHKQB9uL
96		Cell	1	0.000	1.000	618	13	siRNA-SC-10 PSPC1-A488 IMPa4-A546 DAPI 8C2-siRNA-IMP-a2-a4 V2.00	0	31. siRNA-SC-10 PSPC1-A488 DAPI IMPa4-A546_at_TileScan_001 (Stage 46 of 49)	00-htwCowjwFUrk5ahHKQB9uL
121		Cell	1	0.000	1.000	619	14	siRNA-SC-10 PSPC1-A488 IMPa4-A546 DAPI 8C2-siRNA-IMP-a2-a4 V2.00	0	31. siRNA-SC-10 PSPC1-A488 DAPI IMPa4-A546_at_TileScan_001 (Stage 46 of 49)	00-htwCowjwFUrk5ahHKQB9uL
193		Cell	1	0.000	1.000	620	15	siRNA-SC-10 PSPC1-A488 IMPa4-A546 DAPI 8C2-siRNA-IMP-a2-a4 V2.00	0	31. siRNA-SC-10 PSPC1-A488 DAPI IMPa4-A546_at_TileScan_001 (Stage 46 of 49)	00-htwCowjwFUrk5ahHKQB9uL
131		Cell	1	0.000	1.000	621	16	siRNA-SC-10 PSPC1-A488 IMPa4-A546 DAPI 8C2-siRNA-IMP-a2-a4 V2.00	0	31. siRNA-SC-10 PSPC1-A488 DAPI IMPa4-A546_at_TileScan_001 (Stage 46 of 49)	00-htwCowjwFUrk5ahHKQB9uL
157		Cell	1	0.000	1.000	622	17	siRNA-SC-10 PSPC1-A488 IMPa4-A546 DAPI 8C2-siRNA-IMP-a2-a4 V2.00	0	31. siRNA-SC-10 PSPC1-A488 DAPI IMPa4-A546_at_TileScan_001 (Stage 46 of 49)	00-htwCowjwFUrk5ahHKQB9uL
175		Cell	1	0.000	1.000	623	18	siRNA-SC-10 PSPC1-A488 IMPa4-A546 DAPI 8C2-siRNA-IMP-a2-a4 V2.00	0	31. siRNA-SC-10 PSPC1-A488 DAPI IMPa4-A546_at_TileScan_001 (Stage 46 of 49)	00-htwCowjwFUrk5ahHKQB9uL
198		Cell	1	0.000	1.000	624	19	siRNA-SC-10 PSPC1-A488 IMPa4-A546 DAPI 8C2-siRNA-IMP-a2-a4 V2.00	0	31. siRNA-SC-10 PSPC1-A488 DAPI IMPa4-A546_at_TileScan_001 (Stage 46 of 49)	00-htwCowjwFUrk5ahHKQB9uL
82		Cell	1	0.000	1.000	625	20	siRNA-SC-10 PSPC1-A488 IMPa4-A546 DAPI 8C2-siRNA-IMP-a2-a4 V2.00	0	31. siRNA-SC-10 PSPC1-A488 DAPI IMPa4-A546_at_TileScan_001 (Stage 46 of 49)	00-htwCowjwFUrk5ahHKQB9uL
117		Cell	1	0.000	1.000	626	21	siRNA-SC-10 PSPC1-A488 IMPa4-A546 DAPI 8C2-siRNA-IMP-a2-a4 V2.00	0	31. siRNA-SC-10 PSPC1-A488 DAPI IMPa4-A546_at_TileScan_001 (Stage 46 of 49)	00-htwCowjwFUrk5ahHKQB9uL
176		Cell	1	0.000	1.000	627	22	siRNA-SC-10 PSPC1-A488 IMPa4-A546 DAPI 8C2-siRNA-IMP-a2-a4 V2.00	0	31. siRNA-SC-10 PSPC1-A488 DAPI IMPa4-A546_at_TileScan_001 (Stage 46 of 49)	00-htwCowjwFUrk5ahHKQB9uL
141		Cell	1	0.000	1.000	628	23	siRNA-SC-10 PSPC1-A488 IMPa4-A546 DAPI 8C2-siRNA-IMP-a2-a4 V2.00	0	31. siRNA-SC-10 PSPC1-A488 DAPI IMPa4-A546_at_TileScan_001 (Stage 46 of 49)	00-htwCowjwFUrk5ahHKQB9uL
160		Cell	1	0.000	1.000	629	24	siRNA-SC-10 PSPC1-A488 IMPa4-A546 DAPI 8C2-siRNA-IMP-a2-a4 V2.00	0	31. siRNA-SC-10 PSPC1-A488 DAPI IMPa4-A546_at_TileScan_001 (Stage 46 of 49)	00-htwCowjwFUrk5ahHKQB9uL
145		Cell	1	0.000	1.000	630	25	siRNA-SC-10 PSPC1-A488 IMPa4-A546 DAPI 8C2-siRNA-IMP-a2-a4 V2.00	0	31. siRNA-SC-10 PSPC1-A488 DAPI IMPa4-A546_at_TileScan_001 (Stage 46 of 49)	00-htwCowjwFUrk5ahHKQB9uL
100		Cell	1	0.000	1.000	631	26	siRNA-SC-10 PSPC1-A488 IMPa4-A546 DAPI 8C2-siRNA-IMP-a2-a4 V2.00	0	31. siRNA-SC-10 PSPC1-A488 DAPI IMPa4-A546_at_TileScan_001 (Stage 46 of 49)	00-htwCowjwFUrk5ahHKQB9uL
190		Cell	1	0.000	1.000	632	27	siRNA-SC-10 PSPC1-A488 IMPa4-A546 DAPI 8C2-siRNA-IMP-a2-a4 V2.00	0	31. siRNA-SC-10 PSPC1-A488 DAPI IMPa4-A546_at_TileScan_001 (Stage 46 of 49)	00-htwCowjwFUrk5ahHKQB9uL
88		Cell	1	0.000	1.000	633	28	siRNA-SC-10 PSPC1-A488 IMPa4-A546 DAPI 8C2-siRNA-IMP-a2-a4 V2.00	0	31. siRNA-SC-10 PSPC1-A488 DAPI IMPa4-A546_at_TileScan_001 (Stage 46 of 49)	00-htwCowjwFUrk5ahHKQB9uL
107		Cell	1	0.000	1.000	634	29	siRNA-SC-10 PSPC1-A488 IMPa4-A546 DAPI 8C2-siRNA-IMP-a2-a4 V2.00	0	31. siRNA-SC-10 PSPC1-A488 DAPI IMPa4-A546_at_TileScan_001 (Stage 46 of 49)	00-htwCowjwFUrk5ahHKQB9uL
254		Cell	1	0.000	1.000	635	30	siRNA-SC-10 PSPC1-A488 IMPa4-A546 DAPI 8C2-siRNA-IMP-a2-a4 V2.00	0	31. siRNA-SC-10 PSPC1-A488 DAPI IMPa4-A546_at_TileScan_001 (Stage 46 of 49)	00-htwCowjwFUrk5ahHKQB9uL
140		Cell	1	0.000	1.000	636	31	siRNA-SC-10 PSPC1-A488 IMPa4-A546 DAPI 8C2-siRNA-IMP-a2-a4 V2.00	0	31. siRNA-SC-10 PSPC1-A488 DAPI IMPa4-A546_at_TileScan_001 (Stage 46 of 49)	00-htwCowjwFUrk5ahHKQB9uL
205		Cell	1	0.000	1.000	637	32	siRNA-SC-10 PSPC1-A488 IMPa4-A546 DAPI 8C2-siRNA-IMP-a2-a4 V2.00	0	31. siRNA-SC-10 PSPC1-A488 DAPI IMPa4-A546_at_TileScan_001 (Stage 46 of 49)	00-htwCowjwFUrk5ahHKQB9uL
170		Cell	1	0.000	1.000	638	33	siRNA-SC-10 PSPC1-A488 IMPa4-A546 DAPI 8C2-siRNA-IMP-a2-a4 V2.00	0	31. siRNA-SC-10 PSPC1-A488 DAPI IMPa4-A546_at_TileScan_001 (Stage 46 of 49)	00-htwCowjwFUrk5ahHKQB9uL
176		Cell	1	0.000	1.000	639	34	siRNA-SC-10 PSPC1-A488 IMPa4-A546 DAPI 8C2-siRNA-IMP-a2-a4 V2.00	0	31. siRNA-SC-10 PSPC1-A488 DAPI IMPa4-A546_at_TileScan_001 (Stage 46 of 49)	00-htwCowjwFUrk5ahHKQB9uL
146		Cell	1	0.000	1.000	640	0	siRNA-SC-10 PSPC1-A488 IMPa4-A546 DAPI 8C2-siRNA-IMP-a2-a4 V2.00	0	31. siRNA-SC-10 PSPC1-A488 DAPI IMPa4-A546_au_TileScan_001 (Stage 47 of 49)	00-pkU5ynAmqvU6zAUin4JtkS
224		Cell	1	0.000	1.000	641	1	siRNA-SC-10 PSPC1-A488 IMPa4-A546 DAPI 8C2-siRNA-IMP-a2-a4 V2.00	0	31. siRNA-SC-10 PSPC1-A488 DAPI IMPa4-A546_au_TileScan_001 (Stage 47 of 49)	00-pkU5ynAmqvU6zAUin4JtkS
144		Cell	1	0.000	1.000	642	2	siRNA-SC-10 PSPC1-A488 IMPa4-A546 DAPI 8C2-siRNA-IMP-a2-a4 V2.00	0	31. siRNA-SC-10 PSPC1-A488 DAPI IMPa4-A546_au_TileScan_001 (Stage 47 of 49)	00-pkU5ynAmqvU6zAUin4JtkS
223		Cell	1	0.000	1.000	643	3	siRNA-SC-10 PSPC1-A488 IMPa4-A546 DAPI 8C2-siRNA-IMP-a2-a4 V2.00	0	31. siRNA-SC-10 PSPC1-A488 DAPI IMPa4-A546_au_TileScan_001 (Stage 47 of 49)	00-pkU5ynAmqvU6zAUin4JtkS
168		Cell	1	0.000	1.000	644	4	siRNA-SC-10 PSPC1-A488 IMPa4-A546 DAPI 8C2-siRNA-IMP-a2-a4 V2.00	0	31. siRNA-SC-10 PSPC1-A488 DAPI IMPa4-A546_au_TileScan_001 (Stage 47 of 49)	00-pkU5ynAmqvU6zAUin4JtkS
242		Cell	1	0.000	1.000	645	5	siRNA-SC-10 PSPC1-A488 IMPa4-A546 DAPI 8C2-siRNA-IMP-a2-a4 V2.00	0	31. siRNA-SC-10 PSPC1-A488 DAPI IMPa4-A546_au_TileScan_001 (Stage 47 of 49)	00-pkU5ynAmqvU6zAUin4JtkS
222		Cell	1	0.000	1.000	646	6	siRNA-SC-10 PSPC1-A488 IMPa4-A546 DAPI 8C2-siRNA-IMP-a2-a4 V2.00	0	31. siRNA-SC-10 PSPC1-A488 DAPI IMPa4-A546_au_TileScan_001 (Stage 47 of 49)	00-pkU5ynAmqvU6zAUin4JtkS
120		Cell	1	0.000	1.000	647	7	siRNA-SC-10 PSPC1-A488 IMPa4-A546 DAPI 8C2-siRNA-IMP-a2-a4 V2.00	0	31. siRNA-SC-10 PSPC1-A488 DAPI IMPa4-A546_au_TileScan_001 (Stage 47 of 49)	00-pkU5ynAmqvU6zAUin4JtkS
84		Cell	1	0.000	1.000	648	8	siRNA-SC-10 PSPC1-A488 IMPa4-A546 DAPI 8C2-siRNA-IMP-a2-a4 V2.00	0	31. siRNA-SC-10 PSPC1-A488 DAPI IMPa4-A546_au_TileScan_001 (Stage 47 of 49)	00-pkU5ynAmqvU6zAUin4JtkS
231		Cell	1	0.000	1.000	649	9	siRNA-SC-10 PSPC1-A488 IMPa4-A546 DAPI 8C2-siRNA-IMP-a2-a4 V2.00	0	31. siRNA-SC-10 PSPC1-A488 DAPI IMPa4-A546_au_TileScan_001 (Stage 47 of 49)	00-pkU5ynAmqvU6zAUin4JtkS
124		Cell	1	0.000	1.000	650	10	siRNA-SC-10 PSPC1-A488 IMPa4-A546 DAPI 8C2-siRNA-IMP-a2-a4 V2.00	0	31. siRNA-SC-10 PSPC1-A488 DAPI IMPa4-A546_au_TileScan_001 (Stage 47 of 49)	00-pkU5ynAmqvU6zAUin4JtkS
98		Cell	1	0.000	1.000	651	11	siRNA-SC-10 PSPC1-A488 IMPa4-A546 DAPI 8C2-siRNA-IMP-a2-a4 V2.00	0	31. siRNA-SC-10 PSPC1-A488 DAPI IMPa4-A546_au_TileScan_001 (Stage 47 of 49)	00-pkU5ynAmqvU6zAUin4JtkS
100		Cell	1	0.000	1.000	652	12	siRNA-SC-10 PSPC1-A488 IMPa4-A546 DAPI 8C2-siRNA-IMP-a2-a4 V2.00	0	31. siRNA-SC-10 PSPC1-A488 DAPI IMPa4-A546_au_TileScan_001 (Stage 47 of 49)	00-pkU5ynAmqvU6zAUin4JtkS
235		Cell	1	0.000	1.000	653	13	siRNA-SC-10 PSPC1-A488 IMPa4-A546 DAPI 8C2-siRNA-IMP-a2-a4 V2.00	0	31. siRNA-SC-10 PSPC1-A488 DAPI IMPa4-A546_au_TileScan_001 (Stage 47 of 49)	00-pkU5ynAmqvU6zAUin4JtkS
150		Cell	1	0.000	1.000	654	14	siRNA-SC-10 PSPC1-A488 IMPa4-A546 DAPI 8C2-siRNA-IMP-a2-a4 V2.00	0	31. siRNA-SC-10 PSPC1-A488 DAPI IMPa4-A546_au_TileScan_001 (Stage 47 of 49)	00-pkU5ynAmqvU6zAUin4JtkS
144		Cell	1	0.000	1.000	655	15	siRNA-SC-10 PSPC1-A488 IMPa4-A546 DAPI 8C2-siRNA-IMP-a2-a4 V2.00	0	31. siRNA-SC-10 PSPC1-A488 DAPI IMPa4-A546_au_TileScan_001 (Stage 47 of 49)	00-pkU5ynAmqvU6zAUin4JtkS
142		Cell	1	0.000	1.000	656	16	siRNA-SC-10 PSPC1-A488 IMPa4-A546 DAPI 8C2-siRNA-IMP-a2-a4 V2.00	0	31. siRNA-SC-10 PSPC1-A488 DAPI IMPa4-A546_au_TileScan_001 (Stage 47 of 49)	00-pkU5ynAmqvU6zAUin4JtkS
160		Cell	1	0.000	1.000	657	17	siRNA-SC-10 PSPC1-A488 IMPa4-A546 DAPI 8C2-siRNA-IMP-a2-a4 V2.00	0	31. siRNA-SC-10 PSPC1-A488 DAPI IMPa4-A546_au_TileScan_001 (Stage 47 of 49)	00-pkU5ynAmqvU6zAUin4JtkS
119		Cell	1	0.000	1.000	658	18	siRNA-SC-10 PSPC1-A488 IMPa4-A546 DAPI 8C2-siRNA-IMP-a2-a4 V2.00	0	31. siRNA-SC-10 PSPC1-A488 DAPI IMPa4-A546_au_TileScan_001 (Stage 47 of 49)	00-pkU5ynAmqvU6zAUin4JtkS
133		Cell	1	0.000	1.000	659	19	siRNA-SC-10 PSPC1-A488 IMPa4-A546 DAPI 8C2-siRNA-IMP-a2-a4 V2.00	0	31. siRNA-SC-10 PSPC1-A488 DAPI IMPa4-A546_au_TileScan_001 (Stage 47 of 49)	00-pkU5ynAmqvU6zAUin4JtkS
127		Cell	1	0.000	1.000	660	20	siRNA-SC-10 PSPC1-A488 IMPa4-A546 DAPI 8C2-siRNA-IMP-a2-a4 V2.00	0	31. siRNA-SC-10 PSPC1-A488 DAPI IMPa4-A546_au_TileScan_001 (Stage 47 of 49)	00-pkU5ynAmqvU6zAUin4JtkS
205		Cell	1	0.000	1.000	661	21	siRNA-SC-10 PSPC1-A488 IMPa4-A546 DAPI 8C2-siRNA-IMP-a2-a4 V2.00	0	31. siRNA-SC-10 PSPC1-A488 DAPI IMPa4-A546_au_TileScan_001 (Stage 47 of 49)	00-pkU5ynAmqvU6zAUin4JtkS
111		Cell	1	0.000	1.000	662	22	siRNA-SC-10 PSPC1-A488 IMPa4-A546 DAPI 8C2-siRNA-IMP-a2-a4 V2.00	0	31. siRNA-SC-10 PSPC1-A488 DAPI IMPa4-A546_au_TileScan_001 (Stage 47 of 49)	00-pkU5ynAmqvU6zAUin4JtkS
143		Cell	1	0.000	1.000	663	23	siRNA-SC-10 PSPC1-A488 IMPa4-A546 DAPI 8C2-siRNA-IMP-a2-a4 V2.00	0	31. siRNA-SC-10 PSPC1-A488 DAPI IMPa4-A546_au_TileScan_001 (Stage 47 of 49)	00-pkU5ynAmqvU6zAUin4JtkS
108		Cell	1	0.000	1.000	664	24	siRNA-SC-10 PSPC1-A488 IMPa4-A546 DAPI 8C2-siRNA-IMP-a2-a4 V2.00	0	31. siRNA-SC-10 PSPC1-A488 DAPI IMPa4-A546_au_TileScan_001 (Stage 47 of 49)	00-pkU5ynAmqvU6zAUin4JtkS
119		Cell	1	0.000	1.000	665	25	siRNA-SC-10 PSPC1-A488 IMPa4-A546 DAPI 8C2-siRNA-IMP-a2-a4 V2.00	0	31. siRNA-SC-10 PSPC1-A488 DAPI IMPa4-A546_au_TileScan_001 (Stage 47 of 49)	00-pkU5ynAmqvU6zAUin4JtkS
131		Cell	1	0.000	1.000	666	26	siRNA-SC-10 PSPC1-A488 IMPa4-A546 DAPI 8C2-siRNA-IMP-a2-a4 V2.00	0	31. siRNA-SC-10 PSPC1-A488 DAPI IMPa4-A546_au_TileScan_001 (Stage 47 of 49)	00-pkU5ynAmqvU6zAUin4JtkS
99		Cell	1	0.000	1.000	667	27	siRNA-SC-10 PSPC1-A488 IMPa4-A546 DAPI 8C2-siRNA-IMP-a2-a4 V2.00	0	31. siRNA-SC-10 PSPC1-A488 DAPI IMPa4-A546_au_TileScan_001 (Stage 47 of 49)	00-pkU5ynAmqvU6zAUin4JtkS
178		Cell	1	0.000	1.000	668	28	siRNA-SC-10 PSPC1-A488 IMPa4-A546 DAPI 8C2-siRNA-IMP-a2-a4 V2.00	0	31. siRNA-SC-10 PSPC1-A488 DAPI IMPa4-A546_au_TileScan_001 (Stage 47 of 49)	00-pkU5ynAmqvU6zAUin4JtkS
138		Cell	1	0.000	1.000	669	29	siRNA-SC-10 PSPC1-A488 IMPa4-A546 DAPI 8C2-siRNA-IMP-a2-a4 V2.00	0	31. siRNA-SC-10 PSPC1-A488 DAPI IMPa4-A546_au_TileScan_001 (Stage 47 of 49)	00-pkU5ynAmqvU6zAUin4JtkS
157		Cell	1	0.000	1.000	670	30	siRNA-SC-10 PSPC1-A488 IMPa4-A546 DAPI 8C2-siRNA-IMP-a2-a4 V2.00	0	31. siRNA-SC-10 PSPC1-A488 DAPI IMPa4-A546_au_TileScan_001 (Stage 47 of 49)	00-pkU5ynAmqvU6zAUin4JtkS
104		Cell	1	0.000	1.000	671	31	siRNA-SC-10 PSPC1-A488 IMPa4-A546 DAPI 8C2-siRNA-IMP-a2-a4 V2.00	0	31. siRNA-SC-10 PSPC1-A488 DAPI IMPa4-A546_au_TileScan_001 (Stage 47 of 49)	00-pkU5ynAmqvU6zAUin4JtkS
175		Cell	1	0.000	1.000	672	32	siRNA-SC-10 PSPC1-A488 IMPa4-A546 DAPI 8C2-siRNA-IMP-a2-a4 V2.00	0	31. siRNA-SC-10 PSPC1-A488 DAPI IMPa4-A546_au_TileScan_001 (Stage 47 of 49)	00-pkU5ynAmqvU6zAUin4JtkS
246		Cell	1	0.000	1.000	673	33	siRNA-SC-10 PSPC1-A488 IMPa4-A546 DAPI 8C2-siRNA-IMP-a2-a4 V2.00	0	31. siRNA-SC-10 PSPC1-A488 DAPI IMPa4-A546_au_TileScan_001 (Stage 47 of 49)	00-pkU5ynAmqvU6zAUin4JtkS
159		Cell	1	0.000	1.000	674	34	siRNA-SC-10 PSPC1-A488 IMPa4-A546 DAPI 8C2-siRNA-IMP-a2-a4 V2.00	0	31. siRNA-SC-10 PSPC1-A488 DAPI IMPa4-A546_au_TileScan_001 (Stage 47 of 49)	00-pkU5ynAmqvU6zAUin4JtkS
136		Cell	1	0.000	1.000	675	35	siRNA-SC-10 PSPC1-A488 IMPa4-A546 DAPI 8C2-siRNA-IMP-a2-a4 V2.00	0	31. siRNA-SC-10 PSPC1-A488 DAPI IMPa4-A546_au_TileScan_001 (Stage 47 of 49)	00-pkU5ynAmqvU6zAUin4JtkS
123		Cell	1	0.000	1.000	676	36	siRNA-SC-10 PSPC1-A488 IMPa4-A546 DAPI 8C2-siRNA-IMP-a2-a4 V2.00	0	31. siRNA-SC-10 PSPC1-A488 DAPI IMPa4-A546_au_TileScan_001 (Stage 47 of 49)	00-pkU5ynAmqvU6zAUin4JtkS
138		Cell	1	0.000	1.000	677	37	siRNA-SC-10 PSPC1-A488 IMPa4-A546 DAPI 8C2-siRNA-IMP-a2-a4 V2.00	0	31. siRNA-SC-10 PSPC1-A488 DAPI IMPa4-A546_au_TileScan_001 (Stage 47 of 49)	00-pkU5ynAmqvU6zAUin4JtkS
255		Cell	1	0.000	1.000	678	38	siRNA-SC-10 PSPC1-A488 IMPa4-A546 DAPI 8C2-siRNA-IMP-a2-a4 V2.00	0	31. siRNA-SC-10 PSPC1-A488 DAPI IMPa4-A546_au_TileScan_001 (Stage 47 of 49)	00-pkU5ynAmqvU6zAUin4JtkS
101		Cell	1	0.000	1.000	679	39	siRNA-SC-10 PSPC1-A488 IMPa4-A546 DAPI 8C2-siRNA-IMP-a2-a4 V2.00	0	31. siRNA-SC-10 PSPC1-A488 DAPI IMPa4-A546_au_TileScan_001 (Stage 47 of 49)	00-pkU5ynAmqvU6zAUin4JtkS
147		Cell	1	0.000	1.000	680	40	siRNA-SC-10 PSPC1-A488 IMPa4-A546 DAPI 8C2-siRNA-IMP-a2-a4 V2.00	0	31. siRNA-SC-10 PSPC1-A488 DAPI IMPa4-A546_au_TileScan_001 (Stage 47 of 49)	00-pkU5ynAmqvU6zAUin4JtkS
141		Cell	1	0.000	1.000	681	41	siRNA-SC-10 PSPC1-A488 IMPa4-A546 DAPI 8C2-siRNA-IMP-a2-a4 V2.00	0	31. siRNA-SC-10 PSPC1-A488 DAPI IMPa4-A546_au_TileScan_001 (Stage 47 of 49)	00-pkU5ynAmqvU6zAUin4JtkS
145		Cell	1	0.000	1.000	682	42	siRNA-SC-10 PSPC1-A488 IMPa4-A546 DAPI 8C2-siRNA-IMP-a2-a4 V2.00	0	31. siRNA-SC-10 PSPC1-A488 DAPI IMPa4-A546_au_TileScan_001 (Stage 47 of 49)	00-pkU5ynAmqvU6zAUin4JtkS
101		Cell	1	0.000	1.000	683	0	siRNA-SC-10 PSPC1-A488 IMPa4-A546 DAPI 8C2-siRNA-IMP-a2-a4 V2.00	0	31. siRNA-SC-10 PSPC1-A488 DAPI IMPa4-A546_av_TileScan_001 (Stage 48 of 49)	00-vuQhphV7pmzKYbYJgUofMb
164		Cell	1	0.000	1.000	684	1	siRNA-SC-10 PSPC1-A488 IMPa4-A546 DAPI 8C2-siRNA-IMP-a2-a4 V2.00	0	31. siRNA-SC-10 PSPC1-A488 DAPI IMPa4-A546_av_TileScan_001 (Stage 48 of 49)	00-vuQhphV7pmzKYbYJgUofMb
163		Cell	1	0.000	1.000	685	2	siRNA-SC-10 PSPC1-A488 IMPa4-A546 DAPI 8C2-siRNA-IMP-a2-a4 V2.00	0	31. siRNA-SC-10 PSPC1-A488 DAPI IMPa4-A546_av_TileScan_001 (Stage 48 of 49)	00-vuQhphV7pmzKYbYJgUofMb
143		Cell	1	0.000	1.000	686	3	siRNA-SC-10 PSPC1-A488 IMPa4-A546 DAPI 8C2-siRNA-IMP-a2-a4 V2.00	0	31. siRNA-SC-10 PSPC1-A488 DAPI IMPa4-A546_av_TileScan_001 (Stage 48 of 49)	00-vuQhphV7pmzKYbYJgUofMb
115		Cell	1	0.000	1.000	687	4	siRNA-SC-10 PSPC1-A488 IMPa4-A546 DAPI 8C2-siRNA-IMP-a2-a4 V2.00	0	31. siRNA-SC-10 PSPC1-A488 DAPI IMPa4-A546_av_TileScan_001 (Stage 48 of 49)	00-vuQhphV7pmzKYbYJgUofMb
89		Cell	1	0.000	1.000	688	5	siRNA-SC-10 PSPC1-A488 IMPa4-A546 DAPI 8C2-siRNA-IMP-a2-a4 V2.00	0	31. siRNA-SC-10 PSPC1-A488 DAPI IMPa4-A546_av_TileScan_001 (Stage 48 of 49)	00-vuQhphV7pmzKYbYJgUofMb
108		Cell	1	0.000	1.000	689	6	siRNA-SC-10 PSPC1-A488 IMPa4-A546 DAPI 8C2-siRNA-IMP-a2-a4 V2.00	0	31. siRNA-SC-10 PSPC1-A488 DAPI IMPa4-A546_av_TileScan_001 (Stage 48 of 49)	00-vuQhphV7pmzKYbYJgUofMb
127		Cell	1	0.000	1.000	690	7	siRNA-SC-10 PSPC1-A488 IMPa4-A546 DAPI 8C2-siRNA-IMP-a2-a4 V2.00	0	31. siRNA-SC-10 PSPC1-A488 DAPI IMPa4-A546_av_TileScan_001 (Stage 48 of 49)	00-vuQhphV7pmzKYbYJgUofMb
206		Cell	1	0.000	1.000	691	8	siRNA-SC-10 PSPC1-A488 IMPa4-A546 DAPI 8C2-siRNA-IMP-a2-a4 V2.00	0	31. siRNA-SC-10 PSPC1-A488 DAPI IMPa4-A546_av_TileScan_001 (Stage 48 of 49)	00-vuQhphV7pmzKYbYJgUofMb
135		Cell	1	0.000	1.000	692	9	siRNA-SC-10 PSPC1-A488 IMPa4-A546 DAPI 8C2-siRNA-IMP-a2-a4 V2.00	0	31. siRNA-SC-10 PSPC1-A488 DAPI IMPa4-A546_av_TileScan_001 (Stage 48 of 49)	00-vuQhphV7pmzKYbYJgUofMb
255		Cell	1	0.000	1.000	693	10	siRNA-SC-10 PSPC1-A488 IMPa4-A546 DAPI 8C2-siRNA-IMP-a2-a4 V2.00	0	31. siRNA-SC-10 PSPC1-A488 DAPI IMPa4-A546_av_TileScan_001 (Stage 48 of 49)	00-vuQhphV7pmzKYbYJgUofMb
127		Cell	1	0.000	1.000	694	11	siRNA-SC-10 PSPC1-A488 IMPa4-A546 DAPI 8C2-siRNA-IMP-a2-a4 V2.00	0	31. siRNA-SC-10 PSPC1-A488 DAPI IMPa4-A546_av_TileScan_001 (Stage 48 of 49)	00-vuQhphV7pmzKYbYJgUofMb
111		Cell	1	0.000	1.000	695	12	siRNA-SC-10 PSPC1-A488 IMPa4-A546 DAPI 8C2-siRNA-IMP-a2-a4 V2.00	0	31. siRNA-SC-10 PSPC1-A488 DAPI IMPa4-A546_av_TileScan_001 (Stage 48 of 49)	00-vuQhphV7pmzKYbYJgUofMb
227		Cell	1	0.000	1.000	696	13	siRNA-SC-10 PSPC1-A488 IMPa4-A546 DAPI 8C2-siRNA-IMP-a2-a4 V2.00	0	31. siRNA-SC-10 PSPC1-A488 DAPI IMPa4-A546_av_TileScan_001 (Stage 48 of 49)	00-vuQhphV7pmzKYbYJgUofMb
223		Cell	1	0.000	1.000	697	14	siRNA-SC-10 PSPC1-A488 IMPa4-A546 DAPI 8C2-siRNA-IMP-a2-a4 V2.00	0	31. siRNA-SC-10 PSPC1-A488 DAPI IMPa4-A546_av_TileScan_001 (Stage 48 of 49)	00-vuQhphV7pmzKYbYJgUofMb
94		Cell	1	0.000	1.000	698	15	siRNA-SC-10 PSPC1-A488 IMPa4-A546 DAPI 8C2-siRNA-IMP-a2-a4 V2.00	0	31. siRNA-SC-10 PSPC1-A488 DAPI IMPa4-A546_av_TileScan_001 (Stage 48 of 49)	00-vuQhphV7pmzKYbYJgUofMb
162		Cell	1	0.000	1.000	699	16	siRNA-SC-10 PSPC1-A488 IMPa4-A546 DAPI 8C2-siRNA-IMP-a2-a4 V2.00	0	31. siRNA-SC-10 PSPC1-A488 DAPI IMPa4-A546_av_TileScan_001 (Stage 48 of 49)	00-vuQhphV7pmzKYbYJgUofMb
73		Cell	1	0.000	1.000	700	17	siRNA-SC-10 PSPC1-A488 IMPa4-A546 DAPI 8C2-siRNA-IMP-a2-a4 V2.00	0	31. siRNA-SC-10 PSPC1-A488 DAPI IMPa4-A546_av_TileScan_001 (Stage 48 of 49)	00-vuQhphV7pmzKYbYJgUofMb
104		Cell	1	0.000	1.000	701	18	siRNA-SC-10 PSPC1-A488 IMPa4-A546 DAPI 8C2-siRNA-IMP-a2-a4 V2.00	0	31. siRNA-SC-10 PSPC1-A488 DAPI IMPa4-A546_av_TileScan_001 (Stage 48 of 49)	00-vuQhphV7pmzKYbYJgUofMb
104		Cell	1	0.000	1.000	702	19	siRNA-SC-10 PSPC1-A488 IMPa4-A546 DAPI 8C2-siRNA-IMP-a2-a4 V2.00	0	31. siRNA-SC-10 PSPC1-A488 DAPI IMPa4-A546_av_TileScan_001 (Stage 48 of 49)	00-vuQhphV7pmzKYbYJgUofMb
93		Cell	1	0.000	1.000	703	20	siRNA-SC-10 PSPC1-A488 IMPa4-A546 DAPI 8C2-siRNA-IMP-a2-a4 V2.00	0	31. siRNA-SC-10 PSPC1-A488 DAPI IMPa4-A546_av_TileScan_001 (Stage 48 of 49)	00-vuQhphV7pmzKYbYJgUofMb
105		Cell	1	0.000	1.000	704	21	siRNA-SC-10 PSPC1-A488 IMPa4-A546 DAPI 8C2-siRNA-IMP-a2-a4 V2.00	0	31. siRNA-SC-10 PSPC1-A488 DAPI IMPa4-A546_av_TileScan_001 (Stage 48 of 49)	00-vuQhphV7pmzKYbYJgUofMb
89		Cell	1	0.000	1.000	705	22	siRNA-SC-10 PSPC1-A488 IMPa4-A546 DAPI 8C2-siRNA-IMP-a2-a4 V2.00	0	31. siRNA-SC-10 PSPC1-A488 DAPI IMPa4-A546_av_TileScan_001 (Stage 48 of 49)	00-vuQhphV7pmzKYbYJgUofMb
84		Cell	1	0.000	1.000	706	23	siRNA-SC-10 PSPC1-A488 IMPa4-A546 DAPI 8C2-siRNA-IMP-a2-a4 V2.00	0	31. siRNA-SC-10 PSPC1-A488 DAPI IMPa4-A546_av_TileScan_001 (Stage 48 of 49)	00-vuQhphV7pmzKYbYJgUofMb
207		Cell	1	0.000	1.000	707	24	siRNA-SC-10 PSPC1-A488 IMPa4-A546 DAPI 8C2-siRNA-IMP-a2-a4 V2.00	0	31. siRNA-SC-10 PSPC1-A488 DAPI IMPa4-A546_av_TileScan_001 (Stage 48 of 49)	00-vuQhphV7pmzKYbYJgUofMb
90		Cell	1	0.000	1.000	708	25	siRNA-SC-10 PSPC1-A488 IMPa4-A546 DAPI 8C2-siRNA-IMP-a2-a4 V2.00	0	31. siRNA-SC-10 PSPC1-A488 DAPI IMPa4-A546_av_TileScan_001 (Stage 48 of 49)	00-vuQhphV7pmzKYbYJgUofMb
157		Cell	1	0.000	1.000	709	26	siRNA-SC-10 PSPC1-A488 IMPa4-A546 DAPI 8C2-siRNA-IMP-a2-a4 V2.00	0	31. siRNA-SC-10 PSPC1-A488 DAPI IMPa4-A546_av_TileScan_001 (Stage 48 of 49)	00-vuQhphV7pmzKYbYJgUofMb
152		Cell	1	0.000	1.000	710	27	siRNA-SC-10 PSPC1-A488 IMPa4-A546 DAPI 8C2-siRNA-IMP-a2-a4 V2.00	0	31. siRNA-SC-10 PSPC1-A488 DAPI IMPa4-A546_av_TileScan_001 (Stage 48 of 49)	00-vuQhphV7pmzKYbYJgUofMb
136		Cell	1	0.000	1.000	711	28	siRNA-SC-10 PSPC1-A488 IMPa4-A546 DAPI 8C2-siRNA-IMP-a2-a4 V2.00	0	31. siRNA-SC-10 PSPC1-A488 DAPI IMPa4-A546_av_TileScan_001 (Stage 48 of 49)	00-vuQhphV7pmzKYbYJgUofMb
133		Cell	1	0.000	1.000	712	29	siRNA-SC-10 PSPC1-A488 IMPa4-A546 DAPI 8C2-siRNA-IMP-a2-a4 V2.00	0	31. siRNA-SC-10 PSPC1-A488 DAPI IMPa4-A546_av_TileScan_001 (Stage 48 of 49)	00-vuQhphV7pmzKYbYJgUofMb
225		Cell	1	0.000	1.000	713	30	siRNA-SC-10 PSPC1-A488 IMPa4-A546 DAPI 8C2-siRNA-IMP-a2-a4 V2.00	0	31. siRNA-SC-10 PSPC1-A488 DAPI IMPa4-A546_av_TileScan_001 (Stage 48 of 49)	00-vuQhphV7pmzKYbYJgUofMb
158		Cell	1	0.000	1.000	714	31	siRNA-SC-10 PSPC1-A488 IMPa4-A546 DAPI 8C2-siRNA-IMP-a2-a4 V2.00	0	31. siRNA-SC-10 PSPC1-A488 DAPI IMPa4-A546_av_TileScan_001 (Stage 48 of 49)	00-vuQhphV7pmzKYbYJgUofMb
127		Cell	1	0.000	1.000	715	32	siRNA-SC-10 PSPC1-A488 IMPa4-A546 DAPI 8C2-siRNA-IMP-a2-a4 V2.00	0	31. siRNA-SC-10 PSPC1-A488 DAPI IMPa4-A546_av_TileScan_001 (Stage 48 of 49)	00-vuQhphV7pmzKYbYJgUofMb
122		Cell	1	0.000	1.000	716	33	siRNA-SC-10 PSPC1-A488 IMPa4-A546 DAPI 8C2-siRNA-IMP-a2-a4 V2.00	0	31. siRNA-SC-10 PSPC1-A488 DAPI IMPa4-A546_av_TileScan_001 (Stage 48 of 49)	00-vuQhphV7pmzKYbYJgUofMb
144		Cell	1	0.000	1.000	717	34	siRNA-SC-10 PSPC1-A488 IMPa4-A546 DAPI 8C2-siRNA-IMP-a2-a4 V2.00	0	31. siRNA-SC-10 PSPC1-A488 DAPI IMPa4-A546_av_TileScan_001 (Stage 48 of 49)	00-vuQhphV7pmzKYbYJgUofMb
177		Cell	1	0.000	1.000	718	35	siRNA-SC-10 PSPC1-A488 IMPa4-A546 DAPI 8C2-siRNA-IMP-a2-a4 V2.00	0	31. siRNA-SC-10 PSPC1-A488 DAPI IMPa4-A546_av_TileScan_001 (Stage 48 of 49)	00-vuQhphV7pmzKYbYJgUofMb
79		Cell	1	0.000	1.000	719	36	siRNA-SC-10 PSPC1-A488 IMPa4-A546 DAPI 8C2-siRNA-IMP-a2-a4 V2.00	0	31. siRNA-SC-10 PSPC1-A488 DAPI IMPa4-A546_av_TileScan_001 (Stage 48 of 49)	00-vuQhphV7pmzKYbYJgUofMb
96		Cell	1	0.000	1.000	720	37	siRNA-SC-10 PSPC1-A488 IMPa4-A546 DAPI 8C2-siRNA-IMP-a2-a4 V2.00	0	31. siRNA-SC-10 PSPC1-A488 DAPI IMPa4-A546_av_TileScan_001 (Stage 48 of 49)	00-vuQhphV7pmzKYbYJgUofMb
96		Cell	1	0.000	1.000	721	38	siRNA-SC-10 PSPC1-A488 IMPa4-A546 DAPI 8C2-siRNA-IMP-a2-a4 V2.00	0	31. siRNA-SC-10 PSPC1-A488 DAPI IMPa4-A546_av_TileScan_001 (Stage 48 of 49)	00-vuQhphV7pmzKYbYJgUofMb
107		Cell	1	0.000	1.000	722	39	siRNA-SC-10 PSPC1-A488 IMPa4-A546 DAPI 8C2-siRNA-IMP-a2-a4 V2.00	0	31. siRNA-SC-10 PSPC1-A488 DAPI IMPa4-A546_av_TileScan_001 (Stage 48 of 49)	00-vuQhphV7pmzKYbYJgUofMb
216		Cell	1	0.000	1.000	723	40	siRNA-SC-10 PSPC1-A488 IMPa4-A546 DAPI 8C2-siRNA-IMP-a2-a4 V2.00	0	31. siRNA-SC-10 PSPC1-A488 DAPI IMPa4-A546_av_TileScan_001 (Stage 48 of 49)	00-vuQhphV7pmzKYbYJgUofMb
103		Cell	1	0.000	1.000	724	41	siRNA-SC-10 PSPC1-A488 IMPa4-A546 DAPI 8C2-siRNA-IMP-a2-a4 V2.00	0	31. siRNA-SC-10 PSPC1-A488 DAPI IMPa4-A546_av_TileScan_001 (Stage 48 of 49)	00-vuQhphV7pmzKYbYJgUofMb
129		Cell	1	0.000	1.000	725	42	siRNA-SC-10 PSPC1-A488 IMPa4-A546 DAPI 8C2-siRNA-IMP-a2-a4 V2.00	0	31. siRNA-SC-10 PSPC1-A488 DAPI IMPa4-A546_av_TileScan_001 (Stage 48 of 49)	00-vuQhphV7pmzKYbYJgUofMb
98		Cell	1	0.000	1.000	726	43	siRNA-SC-10 PSPC1-A488 IMPa4-A546 DAPI 8C2-siRNA-IMP-a2-a4 V2.00	0	31. siRNA-SC-10 PSPC1-A488 DAPI IMPa4-A546_av_TileScan_001 (Stage 48 of 49)	00-vuQhphV7pmzKYbYJgUofMb
87		Cell	1	0.000	1.000	727	0	siRNA-SC-10 PSPC1-A488 IMPa4-A546 DAPI 8C2-siRNA-IMP-a2-a4 V2.00	0	31. siRNA-SC-10 PSPC1-A488 DAPI IMPa4-A546_aw_TileScan_001 (Stage 49 of 49)	00-DLpdcJufvE3goLLVNmwQQF
210		Cell	1	0.000	1.000	728	1	siRNA-SC-10 PSPC1-A488 IMPa4-A546 DAPI 8C2-siRNA-IMP-a2-a4 V2.00	0	31. siRNA-SC-10 PSPC1-A488 DAPI IMPa4-A546_aw_TileScan_001 (Stage 49 of 49)	00-DLpdcJufvE3goLLVNmwQQF
113		Cell	1	0.000	1.000	729	2	siRNA-SC-10 PSPC1-A488 IMPa4-A546 DAPI 8C2-siRNA-IMP-a2-a4 V2.00	0	31. siRNA-SC-10 PSPC1-A488 DAPI IMPa4-A546_aw_TileScan_001 (Stage 49 of 49)	00-DLpdcJufvE3goLLVNmwQQF
96		Cell	1	0.000	1.000	730	3	siRNA-SC-10 PSPC1-A488 IMPa4-A546 DAPI 8C2-siRNA-IMP-a2-a4 V2.00	0	31. siRNA-SC-10 PSPC1-A488 DAPI IMPa4-A546_aw_TileScan_001 (Stage 49 of 49)	00-DLpdcJufvE3goLLVNmwQQF
133		Cell	1	0.000	1.000	731	4	siRNA-SC-10 PSPC1-A488 IMPa4-A546 DAPI 8C2-siRNA-IMP-a2-a4 V2.00	0	31. siRNA-SC-10 PSPC1-A488 DAPI IMPa4-A546_aw_TileScan_001 (Stage 49 of 49)	00-DLpdcJufvE3goLLVNmwQQF
129		Cell	1	0.000	1.000	732	5	siRNA-SC-10 PSPC1-A488 IMPa4-A546 DAPI 8C2-siRNA-IMP-a2-a4 V2.00	0	31. siRNA-SC-10 PSPC1-A488 DAPI IMPa4-A546_aw_TileScan_001 (Stage 49 of 49)	00-DLpdcJufvE3goLLVNmwQQF
186		Cell	1	0.000	1.000	733	6	siRNA-SC-10 PSPC1-A488 IMPa4-A546 DAPI 8C2-siRNA-IMP-a2-a4 V2.00	0	31. siRNA-SC-10 PSPC1-A488 DAPI IMPa4-A546_aw_TileScan_001 (Stage 49 of 49)	00-DLpdcJufvE3goLLVNmwQQF
216		Cell	1	0.000	1.000	734	7	siRNA-SC-10 PSPC1-A488 IMPa4-A546 DAPI 8C2-siRNA-IMP-a2-a4 V2.00	0	31. siRNA-SC-10 PSPC1-A488 DAPI IMPa4-A546_aw_TileScan_001 (Stage 49 of 49)	00-DLpdcJufvE3goLLVNmwQQF
131		Cell	1	0.000	1.000	735	8	siRNA-SC-10 PSPC1-A488 IMPa4-A546 DAPI 8C2-siRNA-IMP-a2-a4 V2.00	0	31. siRNA-SC-10 PSPC1-A488 DAPI IMPa4-A546_aw_TileScan_001 (Stage 49 of 49)	00-DLpdcJufvE3goLLVNmwQQF
83		Cell	1	0.000	1.000	736	9	siRNA-SC-10 PSPC1-A488 IMPa4-A546 DAPI 8C2-siRNA-IMP-a2-a4 V2.00	0	31. siRNA-SC-10 PSPC1-A488 DAPI IMPa4-A546_aw_TileScan_001 (Stage 49 of 49)	00-DLpdcJufvE3goLLVNmwQQF
114		Cell	1	0.000	1.000	737	10	siRNA-SC-10 PSPC1-A488 IMPa4-A546 DAPI 8C2-siRNA-IMP-a2-a4 V2.00	0	31. siRNA-SC-10 PSPC1-A488 DAPI IMPa4-A546_aw_TileScan_001 (Stage 49 of 49)	00-DLpdcJufvE3goLLVNmwQQF
85		Cell	1	0.000	1.000	738	11	siRNA-SC-10 PSPC1-A488 IMPa4-A546 DAPI 8C2-siRNA-IMP-a2-a4 V2.00	0	31. siRNA-SC-10 PSPC1-A488 DAPI IMPa4-A546_aw_TileScan_001 (Stage 49 of 49)	00-DLpdcJufvE3goLLVNmwQQF
247		Cell	1	0.000	1.000	739	12	siRNA-SC-10 PSPC1-A488 IMPa4-A546 DAPI 8C2-siRNA-IMP-a2-a4 V2.00	0	31. siRNA-SC-10 PSPC1-A488 DAPI IMPa4-A546_aw_TileScan_001 (Stage 49 of 49)	00-DLpdcJufvE3goLLVNmwQQF
93		Cell	1	0.000	1.000	740	13	siRNA-SC-10 PSPC1-A488 IMPa4-A546 DAPI 8C2-siRNA-IMP-a2-a4 V2.00	0	31. siRNA-SC-10 PSPC1-A488 DAPI IMPa4-A546_aw_TileScan_001 (Stage 49 of 49)	00-DLpdcJufvE3goLLVNmwQQF
97		Cell	1	0.000	1.000	741	14	siRNA-SC-10 PSPC1-A488 IMPa4-A546 DAPI 8C2-siRNA-IMP-a2-a4 V2.00	0	31. siRNA-SC-10 PSPC1-A488 DAPI IMPa4-A546_aw_TileScan_001 (Stage 49 of 49)	00-DLpdcJufvE3goLLVNmwQQF
102		Cell	1	0.000	1.000	742	15	siRNA-SC-10 PSPC1-A488 IMPa4-A546 DAPI 8C2-siRNA-IMP-a2-a4 V2.00	0	31. siRNA-SC-10 PSPC1-A488 DAPI IMPa4-A546_aw_TileScan_001 (Stage 49 of 49)	00-DLpdcJufvE3goLLVNmwQQF
100		Cell	1	0.000	1.000	743	16	siRNA-SC-10 PSPC1-A488 IMPa4-A546 DAPI 8C2-siRNA-IMP-a2-a4 V2.00	0	31. siRNA-SC-10 PSPC1-A488 DAPI IMPa4-A546_aw_TileScan_001 (Stage 49 of 49)	00-DLpdcJufvE3goLLVNmwQQF
136		Cell	1	0.000	1.000	744	17	siRNA-SC-10 PSPC1-A488 IMPa4-A546 DAPI 8C2-siRNA-IMP-a2-a4 V2.00	0	31. siRNA-SC-10 PSPC1-A488 DAPI IMPa4-A546_aw_TileScan_001 (Stage 49 of 49)	00-DLpdcJufvE3goLLVNmwQQF
98		Cell	1	0.000	1.000	745	18	siRNA-SC-10 PSPC1-A488 IMPa4-A546 DAPI 8C2-siRNA-IMP-a2-a4 V2.00	0	31. siRNA-SC-10 PSPC1-A488 DAPI IMPa4-A546_aw_TileScan_001 (Stage 49 of 49)	00-DLpdcJufvE3goLLVNmwQQF
156		Cell	1	0.000	1.000	746	19	siRNA-SC-10 PSPC1-A488 IMPa4-A546 DAPI 8C2-siRNA-IMP-a2-a4 V2.00	0	31. siRNA-SC-10 PSPC1-A488 DAPI IMPa4-A546_aw_TileScan_001 (Stage 49 of 49)	00-DLpdcJufvE3goLLVNmwQQF
142		Cell	1	0.000	1.000	747	20	siRNA-SC-10 PSPC1-A488 IMPa4-A546 DAPI 8C2-siRNA-IMP-a2-a4 V2.00	0	31. siRNA-SC-10 PSPC1-A488 DAPI IMPa4-A546_aw_TileScan_001 (Stage 49 of 49)	00-DLpdcJufvE3goLLVNmwQQF
177		Cell	1	0.000	1.000	748	21	siRNA-SC-10 PSPC1-A488 IMPa4-A546 DAPI 8C2-siRNA-IMP-a2-a4 V2.00	0	31. siRNA-SC-10 PSPC1-A488 DAPI IMPa4-A546_aw_TileScan_001 (Stage 49 of 49)	00-DLpdcJufvE3goLLVNmwQQF
126		Cell	1	0.000	1.000	749	22	siRNA-SC-10 PSPC1-A488 IMPa4-A546 DAPI 8C2-siRNA-IMP-a2-a4 V2.00	0	31. siRNA-SC-10 PSPC1-A488 DAPI IMPa4-A546_aw_TileScan_001 (Stage 49 of 49)	00-DLpdcJufvE3goLLVNmwQQF
114		Cell	1	0.000	1.000	750	23	siRNA-SC-10 PSPC1-A488 IMPa4-A546 DAPI 8C2-siRNA-IMP-a2-a4 V2.00	0	31. siRNA-SC-10 PSPC1-A488 DAPI IMPa4-A546_aw_TileScan_001 (Stage 49 of 49)	00-DLpdcJufvE3goLLVNmwQQF
106		Cell	1	0.000	1.000	751	24	siRNA-SC-10 PSPC1-A488 IMPa4-A546 DAPI 8C2-siRNA-IMP-a2-a4 V2.00	0	31. siRNA-SC-10 PSPC1-A488 DAPI IMPa4-A546_aw_TileScan_001 (Stage 49 of 49)	00-DLpdcJufvE3goLLVNmwQQF
78		Cell	1	0.000	1.000	752	25	siRNA-SC-10 PSPC1-A488 IMPa4-A546 DAPI 8C2-siRNA-IMP-a2-a4 V2.00	0	31. siRNA-SC-10 PSPC1-A488 DAPI IMPa4-A546_aw_TileScan_001 (Stage 49 of 49)	00-DLpdcJufvE3goLLVNmwQQF
98		Cell	1	0.000	1.000	753	26	siRNA-SC-10 PSPC1-A488 IMPa4-A546 DAPI 8C2-siRNA-IMP-a2-a4 V2.00	0	31. siRNA-SC-10 PSPC1-A488 DAPI IMPa4-A546_aw_TileScan_001 (Stage 49 of 49)	00-DLpdcJufvE3goLLVNmwQQF
95		Cell	1	0.000	1.000	754	27	siRNA-SC-10 PSPC1-A488 IMPa4-A546 DAPI 8C2-siRNA-IMP-a2-a4 V2.00	0	31. siRNA-SC-10 PSPC1-A488 DAPI IMPa4-A546_aw_TileScan_001 (Stage 49 of 49)	00-DLpdcJufvE3goLLVNmwQQF
165		Cell	1	0.000	1.000	755	0	siRNA-SC-10 PSPC1-A488 IMPa4-A546 DAPI 8C2-siRNA-IMP-a2-a4 V2.00	0	31. siRNA-SC-10 PSPC1-A488 DAPI IMPa4-A546_b_TileScan_001 (Stage 2 of 49)	00-W7jnLxzJvXJ9K7B8agy3TF
80		Cell	1	0.000	1.000	756	1	siRNA-SC-10 PSPC1-A488 IMPa4-A546 DAPI 8C2-siRNA-IMP-a2-a4 V2.00	0	31. siRNA-SC-10 PSPC1-A488 DAPI IMPa4-A546_b_TileScan_001 (Stage 2 of 49)	00-W7jnLxzJvXJ9K7B8agy3TF
146		Cell	1	0.000	1.000	757	2	siRNA-SC-10 PSPC1-A488 IMPa4-A546 DAPI 8C2-siRNA-IMP-a2-a4 V2.00	0	31. siRNA-SC-10 PSPC1-A488 DAPI IMPa4-A546_b_TileScan_001 (Stage 2 of 49)	00-W7jnLxzJvXJ9K7B8agy3TF
131		Cell	1	0.000	1.000	758	3	siRNA-SC-10 PSPC1-A488 IMPa4-A546 DAPI 8C2-siRNA-IMP-a2-a4 V2.00	0	31. siRNA-SC-10 PSPC1-A488 DAPI IMPa4-A546_b_TileScan_001 (Stage 2 of 49)	00-W7jnLxzJvXJ9K7B8agy3TF
102		Cell	1	0.000	1.000	759	4	siRNA-SC-10 PSPC1-A488 IMPa4-A546 DAPI 8C2-siRNA-IMP-a2-a4 V2.00	0	31. siRNA-SC-10 PSPC1-A488 DAPI IMPa4-A546_b_TileScan_001 (Stage 2 of 49)	00-W7jnLxzJvXJ9K7B8agy3TF
253		Cell	1	0.000	1.000	760	5	siRNA-SC-10 PSPC1-A488 IMPa4-A546 DAPI 8C2-siRNA-IMP-a2-a4 V2.00	0	31. siRNA-SC-10 PSPC1-A488 DAPI IMPa4-A546_b_TileScan_001 (Stage 2 of 49)	00-W7jnLxzJvXJ9K7B8agy3TF
215		Cell	1	0.000	1.000	761	6	siRNA-SC-10 PSPC1-A488 IMPa4-A546 DAPI 8C2-siRNA-IMP-a2-a4 V2.00	0	31. siRNA-SC-10 PSPC1-A488 DAPI IMPa4-A546_b_TileScan_001 (Stage 2 of 49)	00-W7jnLxzJvXJ9K7B8agy3TF
120		Cell	1	0.000	1.000	762	7	siRNA-SC-10 PSPC1-A488 IMPa4-A546 DAPI 8C2-siRNA-IMP-a2-a4 V2.00	0	31. siRNA-SC-10 PSPC1-A488 DAPI IMPa4-A546_b_TileScan_001 (Stage 2 of 49)	00-W7jnLxzJvXJ9K7B8agy3TF
254		Cell	1	0.000	1.000	763	8	siRNA-SC-10 PSPC1-A488 IMPa4-A546 DAPI 8C2-siRNA-IMP-a2-a4 V2.00	0	31. siRNA-SC-10 PSPC1-A488 DAPI IMPa4-A546_b_TileScan_001 (Stage 2 of 49)	00-W7jnLxzJvXJ9K7B8agy3TF
114		Cell	1	0.000	1.000	764	9	siRNA-SC-10 PSPC1-A488 IMPa4-A546 DAPI 8C2-siRNA-IMP-a2-a4 V2.00	0	31. siRNA-SC-10 PSPC1-A488 DAPI IMPa4-A546_b_TileScan_001 (Stage 2 of 49)	00-W7jnLxzJvXJ9K7B8agy3TF
97		Cell	1	0.000	1.000	765	10	siRNA-SC-10 PSPC1-A488 IMPa4-A546 DAPI 8C2-siRNA-IMP-a2-a4 V2.00	0	31. siRNA-SC-10 PSPC1-A488 DAPI IMPa4-A546_b_TileScan_001 (Stage 2 of 49)	00-W7jnLxzJvXJ9K7B8agy3TF
137		Cell	1	0.000	1.000	766	11	siRNA-SC-10 PSPC1-A488 IMPa4-A546 DAPI 8C2-siRNA-IMP-a2-a4 V2.00	0	31. siRNA-SC-10 PSPC1-A488 DAPI IMPa4-A546_b_TileScan_001 (Stage 2 of 49)	00-W7jnLxzJvXJ9K7B8agy3TF
254		Cell	1	0.000	1.000	767	12	siRNA-SC-10 PSPC1-A488 IMPa4-A546 DAPI 8C2-siRNA-IMP-a2-a4 V2.00	0	31. siRNA-SC-10 PSPC1-A488 DAPI IMPa4-A546_b_TileScan_001 (Stage 2 of 49)	00-W7jnLxzJvXJ9K7B8agy3TF
93		Cell	1	0.000	1.000	768	13	siRNA-SC-10 PSPC1-A488 IMPa4-A546 DAPI 8C2-siRNA-IMP-a2-a4 V2.00	0	31. siRNA-SC-10 PSPC1-A488 DAPI IMPa4-A546_b_TileScan_001 (Stage 2 of 49)	00-W7jnLxzJvXJ9K7B8agy3TF
154		Cell	1	0.000	1.000	769	14	siRNA-SC-10 PSPC1-A488 IMPa4-A546 DAPI 8C2-siRNA-IMP-a2-a4 V2.00	0	31. siRNA-SC-10 PSPC1-A488 DAPI IMPa4-A546_b_TileScan_001 (Stage 2 of 49)	00-W7jnLxzJvXJ9K7B8agy3TF
177		Cell	1	0.000	1.000	770	15	siRNA-SC-10 PSPC1-A488 IMPa4-A546 DAPI 8C2-siRNA-IMP-a2-a4 V2.00	0	31. siRNA-SC-10 PSPC1-A488 DAPI IMPa4-A546_b_TileScan_001 (Stage 2 of 49)	00-W7jnLxzJvXJ9K7B8agy3TF
155		Cell	1	0.000	1.000	771	16	siRNA-SC-10 PSPC1-A488 IMPa4-A546 DAPI 8C2-siRNA-IMP-a2-a4 V2.00	0	31. siRNA-SC-10 PSPC1-A488 DAPI IMPa4-A546_b_TileScan_001 (Stage 2 of 49)	00-W7jnLxzJvXJ9K7B8agy3TF
168		Cell	1	0.000	1.000	772	17	siRNA-SC-10 PSPC1-A488 IMPa4-A546 DAPI 8C2-siRNA-IMP-a2-a4 V2.00	0	31. siRNA-SC-10 PSPC1-A488 DAPI IMPa4-A546_b_TileScan_001 (Stage 2 of 49)	00-W7jnLxzJvXJ9K7B8agy3TF
159		Cell	1	0.000	1.000	773	18	siRNA-SC-10 PSPC1-A488 IMPa4-A546 DAPI 8C2-siRNA-IMP-a2-a4 V2.00	0	31. siRNA-SC-10 PSPC1-A488 DAPI IMPa4-A546_b_TileScan_001 (Stage 2 of 49)	00-W7jnLxzJvXJ9K7B8agy3TF
185		Cell	1	0.000	1.000	774	19	siRNA-SC-10 PSPC1-A488 IMPa4-A546 DAPI 8C2-siRNA-IMP-a2-a4 V2.00	0	31. siRNA-SC-10 PSPC1-A488 DAPI IMPa4-A546_b_TileScan_001 (Stage 2 of 49)	00-W7jnLxzJvXJ9K7B8agy3TF
117		Cell	1	0.000	1.000	775	20	siRNA-SC-10 PSPC1-A488 IMPa4-A546 DAPI 8C2-siRNA-IMP-a2-a4 V2.00	0	31. siRNA-SC-10 PSPC1-A488 DAPI IMPa4-A546_b_TileScan_001 (Stage 2 of 49)	00-W7jnLxzJvXJ9K7B8agy3TF
230		Cell	1	0.000	1.000	776	21	siRNA-SC-10 PSPC1-A488 IMPa4-A546 DAPI 8C2-siRNA-IMP-a2-a4 V2.00	0	31. siRNA-SC-10 PSPC1-A488 DAPI IMPa4-A546_b_TileScan_001 (Stage 2 of 49)	00-W7jnLxzJvXJ9K7B8agy3TF
99		Cell	1	0.000	1.000	777	0	siRNA-SC-10 PSPC1-A488 IMPa4-A546 DAPI 8C2-siRNA-IMP-a2-a4 V2.00	0	31. siRNA-SC-10 PSPC1-A488 DAPI IMPa4-A546_c_TileScan_001 (Stage 3 of 49)	00-JtYjVe5oTTUSmBau73iui5
87		Cell	1	0.000	1.000	778	1	siRNA-SC-10 PSPC1-A488 IMPa4-A546 DAPI 8C2-siRNA-IMP-a2-a4 V2.00	0	31. siRNA-SC-10 PSPC1-A488 DAPI IMPa4-A546_c_TileScan_001 (Stage 3 of 49)	00-JtYjVe5oTTUSmBau73iui5
94		Cell	1	0.000	1.000	779	2	siRNA-SC-10 PSPC1-A488 IMPa4-A546 DAPI 8C2-siRNA-IMP-a2-a4 V2.00	0	31. siRNA-SC-10 PSPC1-A488 DAPI IMPa4-A546_c_TileScan_001 (Stage 3 of 49)	00-JtYjVe5oTTUSmBau73iui5
143		Cell	1	0.000	1.000	780	3	siRNA-SC-10 PSPC1-A488 IMPa4-A546 DAPI 8C2-siRNA-IMP-a2-a4 V2.00	0	31. siRNA-SC-10 PSPC1-A488 DAPI IMPa4-A546_c_TileScan_001 (Stage 3 of 49)	00-JtYjVe5oTTUSmBau73iui5
110		Cell	1	0.000	1.000	781	4	siRNA-SC-10 PSPC1-A488 IMPa4-A546 DAPI 8C2-siRNA-IMP-a2-a4 V2.00	0	31. siRNA-SC-10 PSPC1-A488 DAPI IMPa4-A546_c_TileScan_001 (Stage 3 of 49)	00-JtYjVe5oTTUSmBau73iui5
100		Cell	1	0.000	1.000	782	5	siRNA-SC-10 PSPC1-A488 IMPa4-A546 DAPI 8C2-siRNA-IMP-a2-a4 V2.00	0	31. siRNA-SC-10 PSPC1-A488 DAPI IMPa4-A546_c_TileScan_001 (Stage 3 of 49)	00-JtYjVe5oTTUSmBau73iui5
143		Cell	1	0.000	1.000	783	6	siRNA-SC-10 PSPC1-A488 IMPa4-A546 DAPI 8C2-siRNA-IMP-a2-a4 V2.00	0	31. siRNA-SC-10 PSPC1-A488 DAPI IMPa4-A546_c_TileScan_001 (Stage 3 of 49)	00-JtYjVe5oTTUSmBau73iui5
108		Cell	1	0.000	1.000	784	7	siRNA-SC-10 PSPC1-A488 IMPa4-A546 DAPI 8C2-siRNA-IMP-a2-a4 V2.00	0	31. siRNA-SC-10 PSPC1-A488 DAPI IMPa4-A546_c_TileScan_001 (Stage 3 of 49)	00-JtYjVe5oTTUSmBau73iui5
242		Cell	1	0.000	1.000	785	8	siRNA-SC-10 PSPC1-A488 IMPa4-A546 DAPI 8C2-siRNA-IMP-a2-a4 V2.00	0	31. siRNA-SC-10 PSPC1-A488 DAPI IMPa4-A546_c_TileScan_001 (Stage 3 of 49)	00-JtYjVe5oTTUSmBau73iui5
108		Cell	1	0.000	1.000	786	9	siRNA-SC-10 PSPC1-A488 IMPa4-A546 DAPI 8C2-siRNA-IMP-a2-a4 V2.00	0	31. siRNA-SC-10 PSPC1-A488 DAPI IMPa4-A546_c_TileScan_001 (Stage 3 of 49)	00-JtYjVe5oTTUSmBau73iui5
98		Cell	1	0.000	1.000	787	10	siRNA-SC-10 PSPC1-A488 IMPa4-A546 DAPI 8C2-siRNA-IMP-a2-a4 V2.00	0	31. siRNA-SC-10 PSPC1-A488 DAPI IMPa4-A546_c_TileScan_001 (Stage 3 of 49)	00-JtYjVe5oTTUSmBau73iui5
101		Cell	1	0.000	1.000	788	11	siRNA-SC-10 PSPC1-A488 IMPa4-A546 DAPI 8C2-siRNA-IMP-a2-a4 V2.00	0	31. siRNA-SC-10 PSPC1-A488 DAPI IMPa4-A546_c_TileScan_001 (Stage 3 of 49)	00-JtYjVe5oTTUSmBau73iui5
128		Cell	1	0.000	1.000	789	12	siRNA-SC-10 PSPC1-A488 IMPa4-A546 DAPI 8C2-siRNA-IMP-a2-a4 V2.00	0	31. siRNA-SC-10 PSPC1-A488 DAPI IMPa4-A546_c_TileScan_001 (Stage 3 of 49)	00-JtYjVe5oTTUSmBau73iui5
104		Cell	1	0.000	1.000	790	13	siRNA-SC-10 PSPC1-A488 IMPa4-A546 DAPI 8C2-siRNA-IMP-a2-a4 V2.00	0	31. siRNA-SC-10 PSPC1-A488 DAPI IMPa4-A546_c_TileScan_001 (Stage 3 of 49)	00-JtYjVe5oTTUSmBau73iui5
120		Cell	1	0.000	1.000	791	14	siRNA-SC-10 PSPC1-A488 IMPa4-A546 DAPI 8C2-siRNA-IMP-a2-a4 V2.00	0	31. siRNA-SC-10 PSPC1-A488 DAPI IMPa4-A546_c_TileScan_001 (Stage 3 of 49)	00-JtYjVe5oTTUSmBau73iui5
108		Cell	1	0.000	1.000	792	15	siRNA-SC-10 PSPC1-A488 IMPa4-A546 DAPI 8C2-siRNA-IMP-a2-a4 V2.00	0	31. siRNA-SC-10 PSPC1-A488 DAPI IMPa4-A546_c_TileScan_001 (Stage 3 of 49)	00-JtYjVe5oTTUSmBau73iui5
101		Cell	1	0.000	1.000	793	16	siRNA-SC-10 PSPC1-A488 IMPa4-A546 DAPI 8C2-siRNA-IMP-a2-a4 V2.00	0	31. siRNA-SC-10 PSPC1-A488 DAPI IMPa4-A546_c_TileScan_001 (Stage 3 of 49)	00-JtYjVe5oTTUSmBau73iui5
254		Cell	1	0.000	1.000	794	17	siRNA-SC-10 PSPC1-A488 IMPa4-A546 DAPI 8C2-siRNA-IMP-a2-a4 V2.00	0	31. siRNA-SC-10 PSPC1-A488 DAPI IMPa4-A546_c_TileScan_001 (Stage 3 of 49)	00-JtYjVe5oTTUSmBau73iui5
195		Cell	1	0.000	1.000	795	18	siRNA-SC-10 PSPC1-A488 IMPa4-A546 DAPI 8C2-siRNA-IMP-a2-a4 V2.00	0	31. siRNA-SC-10 PSPC1-A488 DAPI IMPa4-A546_c_TileScan_001 (Stage 3 of 49)	00-JtYjVe5oTTUSmBau73iui5
190		Cell	1	0.000	1.000	796	19	siRNA-SC-10 PSPC1-A488 IMPa4-A546 DAPI 8C2-siRNA-IMP-a2-a4 V2.00	0	31. siRNA-SC-10 PSPC1-A488 DAPI IMPa4-A546_c_TileScan_001 (Stage 3 of 49)	00-JtYjVe5oTTUSmBau73iui5
214		Cell	1	0.000	1.000	797	20	siRNA-SC-10 PSPC1-A488 IMPa4-A546 DAPI 8C2-siRNA-IMP-a2-a4 V2.00	0	31. siRNA-SC-10 PSPC1-A488 DAPI IMPa4-A546_c_TileScan_001 (Stage 3 of 49)	00-JtYjVe5oTTUSmBau73iui5
142		Cell	1	0.000	1.000	798	21	siRNA-SC-10 PSPC1-A488 IMPa4-A546 DAPI 8C2-siRNA-IMP-a2-a4 V2.00	0	31. siRNA-SC-10 PSPC1-A488 DAPI IMPa4-A546_c_TileScan_001 (Stage 3 of 49)	00-JtYjVe5oTTUSmBau73iui5
102		Cell	1	0.000	1.000	799	22	siRNA-SC-10 PSPC1-A488 IMPa4-A546 DAPI 8C2-siRNA-IMP-a2-a4 V2.00	0	31. siRNA-SC-10 PSPC1-A488 DAPI IMPa4-A546_c_TileScan_001 (Stage 3 of 49)	00-JtYjVe5oTTUSmBau73iui5
84		Cell	1	0.000	1.000	800	23	siRNA-SC-10 PSPC1-A488 IMPa4-A546 DAPI 8C2-siRNA-IMP-a2-a4 V2.00	0	31. siRNA-SC-10 PSPC1-A488 DAPI IMPa4-A546_c_TileScan_001 (Stage 3 of 49)	00-JtYjVe5oTTUSmBau73iui5
121		Cell	1	0.000	1.000	801	24	siRNA-SC-10 PSPC1-A488 IMPa4-A546 DAPI 8C2-siRNA-IMP-a2-a4 V2.00	0	31. siRNA-SC-10 PSPC1-A488 DAPI IMPa4-A546_c_TileScan_001 (Stage 3 of 49)	00-JtYjVe5oTTUSmBau73iui5
101		Cell	1	0.000	1.000	802	25	siRNA-SC-10 PSPC1-A488 IMPa4-A546 DAPI 8C2-siRNA-IMP-a2-a4 V2.00	0	31. siRNA-SC-10 PSPC1-A488 DAPI IMPa4-A546_c_TileScan_001 (Stage 3 of 49)	00-JtYjVe5oTTUSmBau73iui5
94		Cell	1	0.000	1.000	803	26	siRNA-SC-10 PSPC1-A488 IMPa4-A546 DAPI 8C2-siRNA-IMP-a2-a4 V2.00	0	31. siRNA-SC-10 PSPC1-A488 DAPI IMPa4-A546_c_TileScan_001 (Stage 3 of 49)	00-JtYjVe5oTTUSmBau73iui5
112		Cell	1	0.000	1.000	804	27	siRNA-SC-10 PSPC1-A488 IMPa4-A546 DAPI 8C2-siRNA-IMP-a2-a4 V2.00	0	31. siRNA-SC-10 PSPC1-A488 DAPI IMPa4-A546_c_TileScan_001 (Stage 3 of 49)	00-JtYjVe5oTTUSmBau73iui5
121		Cell	1	0.000	1.000	805	28	siRNA-SC-10 PSPC1-A488 IMPa4-A546 DAPI 8C2-siRNA-IMP-a2-a4 V2.00	0	31. siRNA-SC-10 PSPC1-A488 DAPI IMPa4-A546_c_TileScan_001 (Stage 3 of 49)	00-JtYjVe5oTTUSmBau73iui5
88		Cell	1	0.000	1.000	806	0	siRNA-SC-10 PSPC1-A488 IMPa4-A546 DAPI 8C2-siRNA-IMP-a2-a4 V2.00	0	31. siRNA-SC-10 PSPC1-A488 DAPI IMPa4-A546_d_TileScan_001 (Stage 4 of 49)	00-HZALNBDCXe5H4q4aa4wK4N
95		Cell	1	0.000	1.000	807	1	siRNA-SC-10 PSPC1-A488 IMPa4-A546 DAPI 8C2-siRNA-IMP-a2-a4 V2.00	0	31. siRNA-SC-10 PSPC1-A488 DAPI IMPa4-A546_d_TileScan_001 (Stage 4 of 49)	00-HZALNBDCXe5H4q4aa4wK4N
120		Cell	1	0.000	1.000	808	2	siRNA-SC-10 PSPC1-A488 IMPa4-A546 DAPI 8C2-siRNA-IMP-a2-a4 V2.00	0	31. siRNA-SC-10 PSPC1-A488 DAPI IMPa4-A546_d_TileScan_001 (Stage 4 of 49)	00-HZALNBDCXe5H4q4aa4wK4N
221		Cell	1	0.000	1.000	809	3	siRNA-SC-10 PSPC1-A488 IMPa4-A546 DAPI 8C2-siRNA-IMP-a2-a4 V2.00	0	31. siRNA-SC-10 PSPC1-A488 DAPI IMPa4-A546_d_TileScan_001 (Stage 4 of 49)	00-HZALNBDCXe5H4q4aa4wK4N
107		Cell	1	0.000	1.000	810	4	siRNA-SC-10 PSPC1-A488 IMPa4-A546 DAPI 8C2-siRNA-IMP-a2-a4 V2.00	0	31. siRNA-SC-10 PSPC1-A488 DAPI IMPa4-A546_d_TileScan_001 (Stage 4 of 49)	00-HZALNBDCXe5H4q4aa4wK4N
205		Cell	1	0.000	1.000	811	5	siRNA-SC-10 PSPC1-A488 IMPa4-A546 DAPI 8C2-siRNA-IMP-a2-a4 V2.00	0	31. siRNA-SC-10 PSPC1-A488 DAPI IMPa4-A546_d_TileScan_001 (Stage 4 of 49)	00-HZALNBDCXe5H4q4aa4wK4N
97		Cell	1	0.000	1.000	812	6	siRNA-SC-10 PSPC1-A488 IMPa4-A546 DAPI 8C2-siRNA-IMP-a2-a4 V2.00	0	31. siRNA-SC-10 PSPC1-A488 DAPI IMPa4-A546_d_TileScan_001 (Stage 4 of 49)	00-HZALNBDCXe5H4q4aa4wK4N
216		Cell	1	0.000	1.000	813	7	siRNA-SC-10 PSPC1-A488 IMPa4-A546 DAPI 8C2-siRNA-IMP-a2-a4 V2.00	0	31. siRNA-SC-10 PSPC1-A488 DAPI IMPa4-A546_d_TileScan_001 (Stage 4 of 49)	00-HZALNBDCXe5H4q4aa4wK4N
119		Cell	1	0.000	1.000	814	8	siRNA-SC-10 PSPC1-A488 IMPa4-A546 DAPI 8C2-siRNA-IMP-a2-a4 V2.00	0	31. siRNA-SC-10 PSPC1-A488 DAPI IMPa4-A546_d_TileScan_001 (Stage 4 of 49)	00-HZALNBDCXe5H4q4aa4wK4N
110		Cell	1	0.000	1.000	815	9	siRNA-SC-10 PSPC1-A488 IMPa4-A546 DAPI 8C2-siRNA-IMP-a2-a4 V2.00	0	31. siRNA-SC-10 PSPC1-A488 DAPI IMPa4-A546_d_TileScan_001 (Stage 4 of 49)	00-HZALNBDCXe5H4q4aa4wK4N
89		Cell	1	0.000	1.000	816	10	siRNA-SC-10 PSPC1-A488 IMPa4-A546 DAPI 8C2-siRNA-IMP-a2-a4 V2.00	0	31. siRNA-SC-10 PSPC1-A488 DAPI IMPa4-A546_d_TileScan_001 (Stage 4 of 49)	00-HZALNBDCXe5H4q4aa4wK4N
116		Cell	1	0.000	1.000	817	11	siRNA-SC-10 PSPC1-A488 IMPa4-A546 DAPI 8C2-siRNA-IMP-a2-a4 V2.00	0	31. siRNA-SC-10 PSPC1-A488 DAPI IMPa4-A546_d_TileScan_001 (Stage 4 of 49)	00-HZALNBDCXe5H4q4aa4wK4N
126		Cell	1	0.000	1.000	818	12	siRNA-SC-10 PSPC1-A488 IMPa4-A546 DAPI 8C2-siRNA-IMP-a2-a4 V2.00	0	31. siRNA-SC-10 PSPC1-A488 DAPI IMPa4-A546_d_TileScan_001 (Stage 4 of 49)	00-HZALNBDCXe5H4q4aa4wK4N
87		Cell	1	0.000	1.000	819	13	siRNA-SC-10 PSPC1-A488 IMPa4-A546 DAPI 8C2-siRNA-IMP-a2-a4 V2.00	0	31. siRNA-SC-10 PSPC1-A488 DAPI IMPa4-A546_d_TileScan_001 (Stage 4 of 49)	00-HZALNBDCXe5H4q4aa4wK4N
125		Cell	1	0.000	1.000	820	14	siRNA-SC-10 PSPC1-A488 IMPa4-A546 DAPI 8C2-siRNA-IMP-a2-a4 V2.00	0	31. siRNA-SC-10 PSPC1-A488 DAPI IMPa4-A546_d_TileScan_001 (Stage 4 of 49)	00-HZALNBDCXe5H4q4aa4wK4N
158		Cell	1	0.000	1.000	821	15	siRNA-SC-10 PSPC1-A488 IMPa4-A546 DAPI 8C2-siRNA-IMP-a2-a4 V2.00	0	31. siRNA-SC-10 PSPC1-A488 DAPI IMPa4-A546_d_TileScan_001 (Stage 4 of 49)	00-HZALNBDCXe5H4q4aa4wK4N
106		Cell	1	0.000	1.000	822	16	siRNA-SC-10 PSPC1-A488 IMPa4-A546 DAPI 8C2-siRNA-IMP-a2-a4 V2.00	0	31. siRNA-SC-10 PSPC1-A488 DAPI IMPa4-A546_d_TileScan_001 (Stage 4 of 49)	00-HZALNBDCXe5H4q4aa4wK4N
126		Cell	1	0.000	1.000	823	17	siRNA-SC-10 PSPC1-A488 IMPa4-A546 DAPI 8C2-siRNA-IMP-a2-a4 V2.00	0	31. siRNA-SC-10 PSPC1-A488 DAPI IMPa4-A546_d_TileScan_001 (Stage 4 of 49)	00-HZALNBDCXe5H4q4aa4wK4N
113		Cell	1	0.000	1.000	824	18	siRNA-SC-10 PSPC1-A488 IMPa4-A546 DAPI 8C2-siRNA-IMP-a2-a4 V2.00	0	31. siRNA-SC-10 PSPC1-A488 DAPI IMPa4-A546_d_TileScan_001 (Stage 4 of 49)	00-HZALNBDCXe5H4q4aa4wK4N
141		Cell	1	0.000	1.000	825	19	siRNA-SC-10 PSPC1-A488 IMPa4-A546 DAPI 8C2-siRNA-IMP-a2-a4 V2.00	0	31. siRNA-SC-10 PSPC1-A488 DAPI IMPa4-A546_d_TileScan_001 (Stage 4 of 49)	00-HZALNBDCXe5H4q4aa4wK4N
202		Cell	1	0.000	1.000	826	20	siRNA-SC-10 PSPC1-A488 IMPa4-A546 DAPI 8C2-siRNA-IMP-a2-a4 V2.00	0	31. siRNA-SC-10 PSPC1-A488 DAPI IMPa4-A546_d_TileScan_001 (Stage 4 of 49)	00-HZALNBDCXe5H4q4aa4wK4N
84		Cell	1	0.000	1.000	827	21	siRNA-SC-10 PSPC1-A488 IMPa4-A546 DAPI 8C2-siRNA-IMP-a2-a4 V2.00	0	31. siRNA-SC-10 PSPC1-A488 DAPI IMPa4-A546_d_TileScan_001 (Stage 4 of 49)	00-HZALNBDCXe5H4q4aa4wK4N
102		Cell	1	0.000	1.000	828	22	siRNA-SC-10 PSPC1-A488 IMPa4-A546 DAPI 8C2-siRNA-IMP-a2-a4 V2.00	0	31. siRNA-SC-10 PSPC1-A488 DAPI IMPa4-A546_d_TileScan_001 (Stage 4 of 49)	00-HZALNBDCXe5H4q4aa4wK4N
124		Cell	1	0.000	1.000	829	23	siRNA-SC-10 PSPC1-A488 IMPa4-A546 DAPI 8C2-siRNA-IMP-a2-a4 V2.00	0	31. siRNA-SC-10 PSPC1-A488 DAPI IMPa4-A546_d_TileScan_001 (Stage 4 of 49)	00-HZALNBDCXe5H4q4aa4wK4N
178		Cell	1	0.000	1.000	830	24	siRNA-SC-10 PSPC1-A488 IMPa4-A546 DAPI 8C2-siRNA-IMP-a2-a4 V2.00	0	31. siRNA-SC-10 PSPC1-A488 DAPI IMPa4-A546_d_TileScan_001 (Stage 4 of 49)	00-HZALNBDCXe5H4q4aa4wK4N
234		Cell	1	0.000	1.000	831	25	siRNA-SC-10 PSPC1-A488 IMPa4-A546 DAPI 8C2-siRNA-IMP-a2-a4 V2.00	0	31. siRNA-SC-10 PSPC1-A488 DAPI IMPa4-A546_d_TileScan_001 (Stage 4 of 49)	00-HZALNBDCXe5H4q4aa4wK4N
231		Cell	1	0.000	1.000	832	26	siRNA-SC-10 PSPC1-A488 IMPa4-A546 DAPI 8C2-siRNA-IMP-a2-a4 V2.00	0	31. siRNA-SC-10 PSPC1-A488 DAPI IMPa4-A546_d_TileScan_001 (Stage 4 of 49)	00-HZALNBDCXe5H4q4aa4wK4N
185		Cell	1	0.000	1.000	833	27	siRNA-SC-10 PSPC1-A488 IMPa4-A546 DAPI 8C2-siRNA-IMP-a2-a4 V2.00	0	31. siRNA-SC-10 PSPC1-A488 DAPI IMPa4-A546_d_TileScan_001 (Stage 4 of 49)	00-HZALNBDCXe5H4q4aa4wK4N
102		Cell	1	0.000	1.000	834	28	siRNA-SC-10 PSPC1-A488 IMPa4-A546 DAPI 8C2-siRNA-IMP-a2-a4 V2.00	0	31. siRNA-SC-10 PSPC1-A488 DAPI IMPa4-A546_d_TileScan_001 (Stage 4 of 49)	00-HZALNBDCXe5H4q4aa4wK4N
124		Cell	1	0.000	1.000	835	0	siRNA-SC-10 PSPC1-A488 IMPa4-A546 DAPI 8C2-siRNA-IMP-a2-a4 V2.00	0	31. siRNA-SC-10 PSPC1-A488 DAPI IMPa4-A546_e_TileScan_001 (Stage 5 of 49)	00-qyF7GsPuziWimMenY6WidD
96		Cell	1	0.000	1.000	836	1	siRNA-SC-10 PSPC1-A488 IMPa4-A546 DAPI 8C2-siRNA-IMP-a2-a4 V2.00	0	31. siRNA-SC-10 PSPC1-A488 DAPI IMPa4-A546_e_TileScan_001 (Stage 5 of 49)	00-qyF7GsPuziWimMenY6WidD
136		Cell	1	0.000	1.000	837	2	siRNA-SC-10 PSPC1-A488 IMPa4-A546 DAPI 8C2-siRNA-IMP-a2-a4 V2.00	0	31. siRNA-SC-10 PSPC1-A488 DAPI IMPa4-A546_e_TileScan_001 (Stage 5 of 49)	00-qyF7GsPuziWimMenY6WidD
109		Cell	1	0.000	1.000	838	3	siRNA-SC-10 PSPC1-A488 IMPa4-A546 DAPI 8C2-siRNA-IMP-a2-a4 V2.00	0	31. siRNA-SC-10 PSPC1-A488 DAPI IMPa4-A546_e_TileScan_001 (Stage 5 of 49)	00-qyF7GsPuziWimMenY6WidD
91		Cell	1	0.000	1.000	839	4	siRNA-SC-10 PSPC1-A488 IMPa4-A546 DAPI 8C2-siRNA-IMP-a2-a4 V2.00	0	31. siRNA-SC-10 PSPC1-A488 DAPI IMPa4-A546_e_TileScan_001 (Stage 5 of 49)	00-qyF7GsPuziWimMenY6WidD
105		Cell	1	0.000	1.000	840	5	siRNA-SC-10 PSPC1-A488 IMPa4-A546 DAPI 8C2-siRNA-IMP-a2-a4 V2.00	0	31. siRNA-SC-10 PSPC1-A488 DAPI IMPa4-A546_e_TileScan_001 (Stage 5 of 49)	00-qyF7GsPuziWimMenY6WidD
206		Cell	1	0.000	1.000	841	6	siRNA-SC-10 PSPC1-A488 IMPa4-A546 DAPI 8C2-siRNA-IMP-a2-a4 V2.00	0	31. siRNA-SC-10 PSPC1-A488 DAPI IMPa4-A546_e_TileScan_001 (Stage 5 of 49)	00-qyF7GsPuziWimMenY6WidD
152		Cell	1	0.000	1.000	842	7	siRNA-SC-10 PSPC1-A488 IMPa4-A546 DAPI 8C2-siRNA-IMP-a2-a4 V2.00	0	31. siRNA-SC-10 PSPC1-A488 DAPI IMPa4-A546_e_TileScan_001 (Stage 5 of 49)	00-qyF7GsPuziWimMenY6WidD
119		Cell	1	0.000	1.000	843	8	siRNA-SC-10 PSPC1-A488 IMPa4-A546 DAPI 8C2-siRNA-IMP-a2-a4 V2.00	0	31. siRNA-SC-10 PSPC1-A488 DAPI IMPa4-A546_e_TileScan_001 (Stage 5 of 49)	00-qyF7GsPuziWimMenY6WidD
112		Cell	1	0.000	1.000	844	9	siRNA-SC-10 PSPC1-A488 IMPa4-A546 DAPI 8C2-siRNA-IMP-a2-a4 V2.00	0	31. siRNA-SC-10 PSPC1-A488 DAPI IMPa4-A546_e_TileScan_001 (Stage 5 of 49)	00-qyF7GsPuziWimMenY6WidD
143		Cell	1	0.000	1.000	845	10	siRNA-SC-10 PSPC1-A488 IMPa4-A546 DAPI 8C2-siRNA-IMP-a2-a4 V2.00	0	31. siRNA-SC-10 PSPC1-A488 DAPI IMPa4-A546_e_TileScan_001 (Stage 5 of 49)	00-qyF7GsPuziWimMenY6WidD
125		Cell	1	0.000	1.000	846	11	siRNA-SC-10 PSPC1-A488 IMPa4-A546 DAPI 8C2-siRNA-IMP-a2-a4 V2.00	0	31. siRNA-SC-10 PSPC1-A488 DAPI IMPa4-A546_e_TileScan_001 (Stage 5 of 49)	00-qyF7GsPuziWimMenY6WidD
107		Cell	1	0.000	1.000	847	12	siRNA-SC-10 PSPC1-A488 IMPa4-A546 DAPI 8C2-siRNA-IMP-a2-a4 V2.00	0	31. siRNA-SC-10 PSPC1-A488 DAPI IMPa4-A546_e_TileScan_001 (Stage 5 of 49)	00-qyF7GsPuziWimMenY6WidD
166		Cell	1	0.000	1.000	848	13	siRNA-SC-10 PSPC1-A488 IMPa4-A546 DAPI 8C2-siRNA-IMP-a2-a4 V2.00	0	31. siRNA-SC-10 PSPC1-A488 DAPI IMPa4-A546_e_TileScan_001 (Stage 5 of 49)	00-qyF7GsPuziWimMenY6WidD
251		Cell	1	0.000	1.000	849	14	siRNA-SC-10 PSPC1-A488 IMPa4-A546 DAPI 8C2-siRNA-IMP-a2-a4 V2.00	0	31. siRNA-SC-10 PSPC1-A488 DAPI IMPa4-A546_e_TileScan_001 (Stage 5 of 49)	00-qyF7GsPuziWimMenY6WidD
117		Cell	1	0.000	1.000	850	15	siRNA-SC-10 PSPC1-A488 IMPa4-A546 DAPI 8C2-siRNA-IMP-a2-a4 V2.00	0	31. siRNA-SC-10 PSPC1-A488 DAPI IMPa4-A546_e_TileScan_001 (Stage 5 of 49)	00-qyF7GsPuziWimMenY6WidD
107		Cell	1	0.000	1.000	851	16	siRNA-SC-10 PSPC1-A488 IMPa4-A546 DAPI 8C2-siRNA-IMP-a2-a4 V2.00	0	31. siRNA-SC-10 PSPC1-A488 DAPI IMPa4-A546_e_TileScan_001 (Stage 5 of 49)	00-qyF7GsPuziWimMenY6WidD
167		Cell	1	0.000	1.000	852	17	siRNA-SC-10 PSPC1-A488 IMPa4-A546 DAPI 8C2-siRNA-IMP-a2-a4 V2.00	0	31. siRNA-SC-10 PSPC1-A488 DAPI IMPa4-A546_e_TileScan_001 (Stage 5 of 49)	00-qyF7GsPuziWimMenY6WidD
255		Cell	1	0.000	1.000	853	18	siRNA-SC-10 PSPC1-A488 IMPa4-A546 DAPI 8C2-siRNA-IMP-a2-a4 V2.00	0	31. siRNA-SC-10 PSPC1-A488 DAPI IMPa4-A546_e_TileScan_001 (Stage 5 of 49)	00-qyF7GsPuziWimMenY6WidD
105		Cell	1	0.000	1.000	854	19	siRNA-SC-10 PSPC1-A488 IMPa4-A546 DAPI 8C2-siRNA-IMP-a2-a4 V2.00	0	31. siRNA-SC-10 PSPC1-A488 DAPI IMPa4-A546_e_TileScan_001 (Stage 5 of 49)	00-qyF7GsPuziWimMenY6WidD
255		Cell	1	0.000	1.000	855	20	siRNA-SC-10 PSPC1-A488 IMPa4-A546 DAPI 8C2-siRNA-IMP-a2-a4 V2.00	0	31. siRNA-SC-10 PSPC1-A488 DAPI IMPa4-A546_e_TileScan_001 (Stage 5 of 49)	00-qyF7GsPuziWimMenY6WidD
145		Cell	1	0.000	1.000	856	21	siRNA-SC-10 PSPC1-A488 IMPa4-A546 DAPI 8C2-siRNA-IMP-a2-a4 V2.00	0	31. siRNA-SC-10 PSPC1-A488 DAPI IMPa4-A546_e_TileScan_001 (Stage 5 of 49)	00-qyF7GsPuziWimMenY6WidD
210		Cell	1	0.000	1.000	857	22	siRNA-SC-10 PSPC1-A488 IMPa4-A546 DAPI 8C2-siRNA-IMP-a2-a4 V2.00	0	31. siRNA-SC-10 PSPC1-A488 DAPI IMPa4-A546_e_TileScan_001 (Stage 5 of 49)	00-qyF7GsPuziWimMenY6WidD
83		Cell	1	0.000	1.000	858	23	siRNA-SC-10 PSPC1-A488 IMPa4-A546 DAPI 8C2-siRNA-IMP-a2-a4 V2.00	0	31. siRNA-SC-10 PSPC1-A488 DAPI IMPa4-A546_e_TileScan_001 (Stage 5 of 49)	00-qyF7GsPuziWimMenY6WidD
144		Cell	1	0.000	1.000	859	24	siRNA-SC-10 PSPC1-A488 IMPa4-A546 DAPI 8C2-siRNA-IMP-a2-a4 V2.00	0	31. siRNA-SC-10 PSPC1-A488 DAPI IMPa4-A546_e_TileScan_001 (Stage 5 of 49)	00-qyF7GsPuziWimMenY6WidD
141		Cell	1	0.000	1.000	860	25	siRNA-SC-10 PSPC1-A488 IMPa4-A546 DAPI 8C2-siRNA-IMP-a2-a4 V2.00	0	31. siRNA-SC-10 PSPC1-A488 DAPI IMPa4-A546_e_TileScan_001 (Stage 5 of 49)	00-qyF7GsPuziWimMenY6WidD
122		Cell	1	0.000	1.000	861	26	siRNA-SC-10 PSPC1-A488 IMPa4-A546 DAPI 8C2-siRNA-IMP-a2-a4 V2.00	0	31. siRNA-SC-10 PSPC1-A488 DAPI IMPa4-A546_e_TileScan_001 (Stage 5 of 49)	00-qyF7GsPuziWimMenY6WidD
119		Cell	1	0.000	1.000	862	27	siRNA-SC-10 PSPC1-A488 IMPa4-A546 DAPI 8C2-siRNA-IMP-a2-a4 V2.00	0	31. siRNA-SC-10 PSPC1-A488 DAPI IMPa4-A546_e_TileScan_001 (Stage 5 of 49)	00-qyF7GsPuziWimMenY6WidD
233		Cell	1	0.000	1.000	863	28	siRNA-SC-10 PSPC1-A488 IMPa4-A546 DAPI 8C2-siRNA-IMP-a2-a4 V2.00	0	31. siRNA-SC-10 PSPC1-A488 DAPI IMPa4-A546_e_TileScan_001 (Stage 5 of 49)	00-qyF7GsPuziWimMenY6WidD
218		Cell	1	0.000	1.000	864	29	siRNA-SC-10 PSPC1-A488 IMPa4-A546 DAPI 8C2-siRNA-IMP-a2-a4 V2.00	0	31. siRNA-SC-10 PSPC1-A488 DAPI IMPa4-A546_e_TileScan_001 (Stage 5 of 49)	00-qyF7GsPuziWimMenY6WidD
168		Cell	1	0.000	1.000	865	30	siRNA-SC-10 PSPC1-A488 IMPa4-A546 DAPI 8C2-siRNA-IMP-a2-a4 V2.00	0	31. siRNA-SC-10 PSPC1-A488 DAPI IMPa4-A546_e_TileScan_001 (Stage 5 of 49)	00-qyF7GsPuziWimMenY6WidD
145		Cell	1	0.000	1.000	866	31	siRNA-SC-10 PSPC1-A488 IMPa4-A546 DAPI 8C2-siRNA-IMP-a2-a4 V2.00	0	31. siRNA-SC-10 PSPC1-A488 DAPI IMPa4-A546_e_TileScan_001 (Stage 5 of 49)	00-qyF7GsPuziWimMenY6WidD
127		Cell	1	0.000	1.000	867	0	siRNA-SC-10 PSPC1-A488 IMPa4-A546 DAPI 8C2-siRNA-IMP-a2-a4 V2.00	0	31. siRNA-SC-10 PSPC1-A488 DAPI IMPa4-A546_f_TileScan_001 (Stage 6 of 49)	00-ENw7MtpNc4WfvdA7pAHG9S
254		Cell	1	0.000	1.000	868	1	siRNA-SC-10 PSPC1-A488 IMPa4-A546 DAPI 8C2-siRNA-IMP-a2-a4 V2.00	0	31. siRNA-SC-10 PSPC1-A488 DAPI IMPa4-A546_f_TileScan_001 (Stage 6 of 49)	00-ENw7MtpNc4WfvdA7pAHG9S
168		Cell	1	0.000	1.000	869	2	siRNA-SC-10 PSPC1-A488 IMPa4-A546 DAPI 8C2-siRNA-IMP-a2-a4 V2.00	0	31. siRNA-SC-10 PSPC1-A488 DAPI IMPa4-A546_f_TileScan_001 (Stage 6 of 49)	00-ENw7MtpNc4WfvdA7pAHG9S
133		Cell	1	0.000	1.000	870	3	siRNA-SC-10 PSPC1-A488 IMPa4-A546 DAPI 8C2-siRNA-IMP-a2-a4 V2.00	0	31. siRNA-SC-10 PSPC1-A488 DAPI IMPa4-A546_f_TileScan_001 (Stage 6 of 49)	00-ENw7MtpNc4WfvdA7pAHG9S
102		Cell	1	0.000	1.000	871	4	siRNA-SC-10 PSPC1-A488 IMPa4-A546 DAPI 8C2-siRNA-IMP-a2-a4 V2.00	0	31. siRNA-SC-10 PSPC1-A488 DAPI IMPa4-A546_f_TileScan_001 (Stage 6 of 49)	00-ENw7MtpNc4WfvdA7pAHG9S
175		Cell	1	0.000	1.000	872	5	siRNA-SC-10 PSPC1-A488 IMPa4-A546 DAPI 8C2-siRNA-IMP-a2-a4 V2.00	0	31. siRNA-SC-10 PSPC1-A488 DAPI IMPa4-A546_f_TileScan_001 (Stage 6 of 49)	00-ENw7MtpNc4WfvdA7pAHG9S
110		Cell	1	0.000	1.000	873	6	siRNA-SC-10 PSPC1-A488 IMPa4-A546 DAPI 8C2-siRNA-IMP-a2-a4 V2.00	0	31. siRNA-SC-10 PSPC1-A488 DAPI IMPa4-A546_f_TileScan_001 (Stage 6 of 49)	00-ENw7MtpNc4WfvdA7pAHG9S
177		Cell	1	0.000	1.000	874	7	siRNA-SC-10 PSPC1-A488 IMPa4-A546 DAPI 8C2-siRNA-IMP-a2-a4 V2.00	0	31. siRNA-SC-10 PSPC1-A488 DAPI IMPa4-A546_f_TileScan_001 (Stage 6 of 49)	00-ENw7MtpNc4WfvdA7pAHG9S
152		Cell	1	0.000	1.000	875	8	siRNA-SC-10 PSPC1-A488 IMPa4-A546 DAPI 8C2-siRNA-IMP-a2-a4 V2.00	0	31. siRNA-SC-10 PSPC1-A488 DAPI IMPa4-A546_f_TileScan_001 (Stage 6 of 49)	00-ENw7MtpNc4WfvdA7pAHG9S
151		Cell	1	0.000	1.000	876	9	siRNA-SC-10 PSPC1-A488 IMPa4-A546 DAPI 8C2-siRNA-IMP-a2-a4 V2.00	0	31. siRNA-SC-10 PSPC1-A488 DAPI IMPa4-A546_f_TileScan_001 (Stage 6 of 49)	00-ENw7MtpNc4WfvdA7pAHG9S
190		Cell	1	0.000	1.000	877	10	siRNA-SC-10 PSPC1-A488 IMPa4-A546 DAPI 8C2-siRNA-IMP-a2-a4 V2.00	0	31. siRNA-SC-10 PSPC1-A488 DAPI IMPa4-A546_f_TileScan_001 (Stage 6 of 49)	00-ENw7MtpNc4WfvdA7pAHG9S
206		Cell	1	0.000	1.000	878	11	siRNA-SC-10 PSPC1-A488 IMPa4-A546 DAPI 8C2-siRNA-IMP-a2-a4 V2.00	0	31. siRNA-SC-10 PSPC1-A488 DAPI IMPa4-A546_f_TileScan_001 (Stage 6 of 49)	00-ENw7MtpNc4WfvdA7pAHG9S
117		Cell	1	0.000	1.000	879	12	siRNA-SC-10 PSPC1-A488 IMPa4-A546 DAPI 8C2-siRNA-IMP-a2-a4 V2.00	0	31. siRNA-SC-10 PSPC1-A488 DAPI IMPa4-A546_f_TileScan_001 (Stage 6 of 49)	00-ENw7MtpNc4WfvdA7pAHG9S
151		Cell	1	0.000	1.000	880	13	siRNA-SC-10 PSPC1-A488 IMPa4-A546 DAPI 8C2-siRNA-IMP-a2-a4 V2.00	0	31. siRNA-SC-10 PSPC1-A488 DAPI IMPa4-A546_f_TileScan_001 (Stage 6 of 49)	00-ENw7MtpNc4WfvdA7pAHG9S
236		Cell	1	0.000	1.000	881	14	siRNA-SC-10 PSPC1-A488 IMPa4-A546 DAPI 8C2-siRNA-IMP-a2-a4 V2.00	0	31. siRNA-SC-10 PSPC1-A488 DAPI IMPa4-A546_f_TileScan_001 (Stage 6 of 49)	00-ENw7MtpNc4WfvdA7pAHG9S
101		Cell	1	0.000	1.000	882	15	siRNA-SC-10 PSPC1-A488 IMPa4-A546 DAPI 8C2-siRNA-IMP-a2-a4 V2.00	0	31. siRNA-SC-10 PSPC1-A488 DAPI IMPa4-A546_f_TileScan_001 (Stage 6 of 49)	00-ENw7MtpNc4WfvdA7pAHG9S
121		Cell	1	0.000	1.000	883	16	siRNA-SC-10 PSPC1-A488 IMPa4-A546 DAPI 8C2-siRNA-IMP-a2-a4 V2.00	0	31. siRNA-SC-10 PSPC1-A488 DAPI IMPa4-A546_f_TileScan_001 (Stage 6 of 49)	00-ENw7MtpNc4WfvdA7pAHG9S
113		Cell	1	0.000	1.000	884	17	siRNA-SC-10 PSPC1-A488 IMPa4-A546 DAPI 8C2-siRNA-IMP-a2-a4 V2.00	0	31. siRNA-SC-10 PSPC1-A488 DAPI IMPa4-A546_f_TileScan_001 (Stage 6 of 49)	00-ENw7MtpNc4WfvdA7pAHG9S
133		Cell	1	0.000	1.000	885	18	siRNA-SC-10 PSPC1-A488 IMPa4-A546 DAPI 8C2-siRNA-IMP-a2-a4 V2.00	0	31. siRNA-SC-10 PSPC1-A488 DAPI IMPa4-A546_f_TileScan_001 (Stage 6 of 49)	00-ENw7MtpNc4WfvdA7pAHG9S
124		Cell	1	0.000	1.000	886	19	siRNA-SC-10 PSPC1-A488 IMPa4-A546 DAPI 8C2-siRNA-IMP-a2-a4 V2.00	0	31. siRNA-SC-10 PSPC1-A488 DAPI IMPa4-A546_f_TileScan_001 (Stage 6 of 49)	00-ENw7MtpNc4WfvdA7pAHG9S
141		Cell	1	0.000	1.000	887	20	siRNA-SC-10 PSPC1-A488 IMPa4-A546 DAPI 8C2-siRNA-IMP-a2-a4 V2.00	0	31. siRNA-SC-10 PSPC1-A488 DAPI IMPa4-A546_f_TileScan_001 (Stage 6 of 49)	00-ENw7MtpNc4WfvdA7pAHG9S
151		Cell	1	0.000	1.000	888	21	siRNA-SC-10 PSPC1-A488 IMPa4-A546 DAPI 8C2-siRNA-IMP-a2-a4 V2.00	0	31. siRNA-SC-10 PSPC1-A488 DAPI IMPa4-A546_f_TileScan_001 (Stage 6 of 49)	00-ENw7MtpNc4WfvdA7pAHG9S
192		Cell	1	0.000	1.000	889	22	siRNA-SC-10 PSPC1-A488 IMPa4-A546 DAPI 8C2-siRNA-IMP-a2-a4 V2.00	0	31. siRNA-SC-10 PSPC1-A488 DAPI IMPa4-A546_f_TileScan_001 (Stage 6 of 49)	00-ENw7MtpNc4WfvdA7pAHG9S
211		Cell	1	0.000	1.000	890	23	siRNA-SC-10 PSPC1-A488 IMPa4-A546 DAPI 8C2-siRNA-IMP-a2-a4 V2.00	0	31. siRNA-SC-10 PSPC1-A488 DAPI IMPa4-A546_f_TileScan_001 (Stage 6 of 49)	00-ENw7MtpNc4WfvdA7pAHG9S
135		Cell	1	0.000	1.000	891	24	siRNA-SC-10 PSPC1-A488 IMPa4-A546 DAPI 8C2-siRNA-IMP-a2-a4 V2.00	0	31. siRNA-SC-10 PSPC1-A488 DAPI IMPa4-A546_f_TileScan_001 (Stage 6 of 49)	00-ENw7MtpNc4WfvdA7pAHG9S
201		Cell	1	0.000	1.000	892	25	siRNA-SC-10 PSPC1-A488 IMPa4-A546 DAPI 8C2-siRNA-IMP-a2-a4 V2.00	0	31. siRNA-SC-10 PSPC1-A488 DAPI IMPa4-A546_f_TileScan_001 (Stage 6 of 49)	00-ENw7MtpNc4WfvdA7pAHG9S
137		Cell	1	0.000	1.000	893	26	siRNA-SC-10 PSPC1-A488 IMPa4-A546 DAPI 8C2-siRNA-IMP-a2-a4 V2.00	0	31. siRNA-SC-10 PSPC1-A488 DAPI IMPa4-A546_f_TileScan_001 (Stage 6 of 49)	00-ENw7MtpNc4WfvdA7pAHG9S
108		Cell	1	0.000	1.000	894	27	siRNA-SC-10 PSPC1-A488 IMPa4-A546 DAPI 8C2-siRNA-IMP-a2-a4 V2.00	0	31. siRNA-SC-10 PSPC1-A488 DAPI IMPa4-A546_f_TileScan_001 (Stage 6 of 49)	00-ENw7MtpNc4WfvdA7pAHG9S
155		Cell	1	0.000	1.000	895	28	siRNA-SC-10 PSPC1-A488 IMPa4-A546 DAPI 8C2-siRNA-IMP-a2-a4 V2.00	0	31. siRNA-SC-10 PSPC1-A488 DAPI IMPa4-A546_f_TileScan_001 (Stage 6 of 49)	00-ENw7MtpNc4WfvdA7pAHG9S
219		Cell	1	0.000	1.000	896	29	siRNA-SC-10 PSPC1-A488 IMPa4-A546 DAPI 8C2-siRNA-IMP-a2-a4 V2.00	0	31. siRNA-SC-10 PSPC1-A488 DAPI IMPa4-A546_f_TileScan_001 (Stage 6 of 49)	00-ENw7MtpNc4WfvdA7pAHG9S
153		Cell	1	0.000	1.000	897	30	siRNA-SC-10 PSPC1-A488 IMPa4-A546 DAPI 8C2-siRNA-IMP-a2-a4 V2.00	0	31. siRNA-SC-10 PSPC1-A488 DAPI IMPa4-A546_f_TileScan_001 (Stage 6 of 49)	00-ENw7MtpNc4WfvdA7pAHG9S
163		Cell	1	0.000	1.000	898	31	siRNA-SC-10 PSPC1-A488 IMPa4-A546 DAPI 8C2-siRNA-IMP-a2-a4 V2.00	0	31. siRNA-SC-10 PSPC1-A488 DAPI IMPa4-A546_f_TileScan_001 (Stage 6 of 49)	00-ENw7MtpNc4WfvdA7pAHG9S
172		Cell	1	0.000	1.000	899	32	siRNA-SC-10 PSPC1-A488 IMPa4-A546 DAPI 8C2-siRNA-IMP-a2-a4 V2.00	0	31. siRNA-SC-10 PSPC1-A488 DAPI IMPa4-A546_f_TileScan_001 (Stage 6 of 49)	00-ENw7MtpNc4WfvdA7pAHG9S
109		Cell	1	0.000	1.000	900	33	siRNA-SC-10 PSPC1-A488 IMPa4-A546 DAPI 8C2-siRNA-IMP-a2-a4 V2.00	0	31. siRNA-SC-10 PSPC1-A488 DAPI IMPa4-A546_f_TileScan_001 (Stage 6 of 49)	00-ENw7MtpNc4WfvdA7pAHG9S
136		Cell	1	0.000	1.000	901	34	siRNA-SC-10 PSPC1-A488 IMPa4-A546 DAPI 8C2-siRNA-IMP-a2-a4 V2.00	0	31. siRNA-SC-10 PSPC1-A488 DAPI IMPa4-A546_f_TileScan_001 (Stage 6 of 49)	00-ENw7MtpNc4WfvdA7pAHG9S
141		Cell	1	0.000	1.000	902	35	siRNA-SC-10 PSPC1-A488 IMPa4-A546 DAPI 8C2-siRNA-IMP-a2-a4 V2.00	0	31. siRNA-SC-10 PSPC1-A488 DAPI IMPa4-A546_f_TileScan_001 (Stage 6 of 49)	00-ENw7MtpNc4WfvdA7pAHG9S
170		Cell	1	0.000	1.000	903	36	siRNA-SC-10 PSPC1-A488 IMPa4-A546 DAPI 8C2-siRNA-IMP-a2-a4 V2.00	0	31. siRNA-SC-10 PSPC1-A488 DAPI IMPa4-A546_f_TileScan_001 (Stage 6 of 49)	00-ENw7MtpNc4WfvdA7pAHG9S
172		Cell	1	0.000	1.000	904	37	siRNA-SC-10 PSPC1-A488 IMPa4-A546 DAPI 8C2-siRNA-IMP-a2-a4 V2.00	0	31. siRNA-SC-10 PSPC1-A488 DAPI IMPa4-A546_f_TileScan_001 (Stage 6 of 49)	00-ENw7MtpNc4WfvdA7pAHG9S
181		Cell	1	0.000	1.000	905	0	siRNA-SC-10 PSPC1-A488 IMPa4-A546 DAPI 8C2-siRNA-IMP-a2-a4 V2.00	0	31. siRNA-SC-10 PSPC1-A488 DAPI IMPa4-A546_g_TileScan_001 (Stage 7 of 49)	00-yf75ADfkyfVbBYjGjzBTvJ
103		Cell	1	0.000	1.000	906	1	siRNA-SC-10 PSPC1-A488 IMPa4-A546 DAPI 8C2-siRNA-IMP-a2-a4 V2.00	0	31. siRNA-SC-10 PSPC1-A488 DAPI IMPa4-A546_g_TileScan_001 (Stage 7 of 49)	00-yf75ADfkyfVbBYjGjzBTvJ
250		Cell	1	0.000	1.000	907	2	siRNA-SC-10 PSPC1-A488 IMPa4-A546 DAPI 8C2-siRNA-IMP-a2-a4 V2.00	0	31. siRNA-SC-10 PSPC1-A488 DAPI IMPa4-A546_g_TileScan_001 (Stage 7 of 49)	00-yf75ADfkyfVbBYjGjzBTvJ
133		Cell	1	0.000	1.000	908	3	siRNA-SC-10 PSPC1-A488 IMPa4-A546 DAPI 8C2-siRNA-IMP-a2-a4 V2.00	0	31. siRNA-SC-10 PSPC1-A488 DAPI IMPa4-A546_g_TileScan_001 (Stage 7 of 49)	00-yf75ADfkyfVbBYjGjzBTvJ
236		Cell	1	0.000	1.000	909	4	siRNA-SC-10 PSPC1-A488 IMPa4-A546 DAPI 8C2-siRNA-IMP-a2-a4 V2.00	0	31. siRNA-SC-10 PSPC1-A488 DAPI IMPa4-A546_g_TileScan_001 (Stage 7 of 49)	00-yf75ADfkyfVbBYjGjzBTvJ
101		Cell	1	0.000	1.000	910	5	siRNA-SC-10 PSPC1-A488 IMPa4-A546 DAPI 8C2-siRNA-IMP-a2-a4 V2.00	0	31. siRNA-SC-10 PSPC1-A488 DAPI IMPa4-A546_g_TileScan_001 (Stage 7 of 49)	00-yf75ADfkyfVbBYjGjzBTvJ
83		Cell	1	0.000	1.000	911	6	siRNA-SC-10 PSPC1-A488 IMPa4-A546 DAPI 8C2-siRNA-IMP-a2-a4 V2.00	0	31. siRNA-SC-10 PSPC1-A488 DAPI IMPa4-A546_g_TileScan_001 (Stage 7 of 49)	00-yf75ADfkyfVbBYjGjzBTvJ
249		Cell	1	0.000	1.000	912	7	siRNA-SC-10 PSPC1-A488 IMPa4-A546 DAPI 8C2-siRNA-IMP-a2-a4 V2.00	0	31. siRNA-SC-10 PSPC1-A488 DAPI IMPa4-A546_g_TileScan_001 (Stage 7 of 49)	00-yf75ADfkyfVbBYjGjzBTvJ
125		Cell	1	0.000	1.000	913	8	siRNA-SC-10 PSPC1-A488 IMPa4-A546 DAPI 8C2-siRNA-IMP-a2-a4 V2.00	0	31. siRNA-SC-10 PSPC1-A488 DAPI IMPa4-A546_g_TileScan_001 (Stage 7 of 49)	00-yf75ADfkyfVbBYjGjzBTvJ
157		Cell	1	0.000	1.000	914	9	siRNA-SC-10 PSPC1-A488 IMPa4-A546 DAPI 8C2-siRNA-IMP-a2-a4 V2.00	0	31. siRNA-SC-10 PSPC1-A488 DAPI IMPa4-A546_g_TileScan_001 (Stage 7 of 49)	00-yf75ADfkyfVbBYjGjzBTvJ
211		Cell	1	0.000	1.000	915	10	siRNA-SC-10 PSPC1-A488 IMPa4-A546 DAPI 8C2-siRNA-IMP-a2-a4 V2.00	0	31. siRNA-SC-10 PSPC1-A488 DAPI IMPa4-A546_g_TileScan_001 (Stage 7 of 49)	00-yf75ADfkyfVbBYjGjzBTvJ
137		Cell	1	0.000	1.000	916	11	siRNA-SC-10 PSPC1-A488 IMPa4-A546 DAPI 8C2-siRNA-IMP-a2-a4 V2.00	0	31. siRNA-SC-10 PSPC1-A488 DAPI IMPa4-A546_g_TileScan_001 (Stage 7 of 49)	00-yf75ADfkyfVbBYjGjzBTvJ
97		Cell	1	0.000	1.000	917	12	siRNA-SC-10 PSPC1-A488 IMPa4-A546 DAPI 8C2-siRNA-IMP-a2-a4 V2.00	0	31. siRNA-SC-10 PSPC1-A488 DAPI IMPa4-A546_g_TileScan_001 (Stage 7 of 49)	00-yf75ADfkyfVbBYjGjzBTvJ
119		Cell	1	0.000	1.000	918	13	siRNA-SC-10 PSPC1-A488 IMPa4-A546 DAPI 8C2-siRNA-IMP-a2-a4 V2.00	0	31. siRNA-SC-10 PSPC1-A488 DAPI IMPa4-A546_g_TileScan_001 (Stage 7 of 49)	00-yf75ADfkyfVbBYjGjzBTvJ
102		Cell	1	0.000	1.000	919	14	siRNA-SC-10 PSPC1-A488 IMPa4-A546 DAPI 8C2-siRNA-IMP-a2-a4 V2.00	0	31. siRNA-SC-10 PSPC1-A488 DAPI IMPa4-A546_g_TileScan_001 (Stage 7 of 49)	00-yf75ADfkyfVbBYjGjzBTvJ
141		Cell	1	0.000	1.000	920	15	siRNA-SC-10 PSPC1-A488 IMPa4-A546 DAPI 8C2-siRNA-IMP-a2-a4 V2.00	0	31. siRNA-SC-10 PSPC1-A488 DAPI IMPa4-A546_g_TileScan_001 (Stage 7 of 49)	00-yf75ADfkyfVbBYjGjzBTvJ
115		Cell	1	0.000	1.000	921	16	siRNA-SC-10 PSPC1-A488 IMPa4-A546 DAPI 8C2-siRNA-IMP-a2-a4 V2.00	0	31. siRNA-SC-10 PSPC1-A488 DAPI IMPa4-A546_g_TileScan_001 (Stage 7 of 49)	00-yf75ADfkyfVbBYjGjzBTvJ
102		Cell	1	0.000	1.000	922	17	siRNA-SC-10 PSPC1-A488 IMPa4-A546 DAPI 8C2-siRNA-IMP-a2-a4 V2.00	0	31. siRNA-SC-10 PSPC1-A488 DAPI IMPa4-A546_g_TileScan_001 (Stage 7 of 49)	00-yf75ADfkyfVbBYjGjzBTvJ
146		Cell	1	0.000	1.000	923	18	siRNA-SC-10 PSPC1-A488 IMPa4-A546 DAPI 8C2-siRNA-IMP-a2-a4 V2.00	0	31. siRNA-SC-10 PSPC1-A488 DAPI IMPa4-A546_g_TileScan_001 (Stage 7 of 49)	00-yf75ADfkyfVbBYjGjzBTvJ
135		Cell	1	0.000	1.000	924	19	siRNA-SC-10 PSPC1-A488 IMPa4-A546 DAPI 8C2-siRNA-IMP-a2-a4 V2.00	0	31. siRNA-SC-10 PSPC1-A488 DAPI IMPa4-A546_g_TileScan_001 (Stage 7 of 49)	00-yf75ADfkyfVbBYjGjzBTvJ
255		Cell	1	0.000	1.000	925	20	siRNA-SC-10 PSPC1-A488 IMPa4-A546 DAPI 8C2-siRNA-IMP-a2-a4 V2.00	0	31. siRNA-SC-10 PSPC1-A488 DAPI IMPa4-A546_g_TileScan_001 (Stage 7 of 49)	00-yf75ADfkyfVbBYjGjzBTvJ
62		Cell	1	0.000	1.000	926	21	siRNA-SC-10 PSPC1-A488 IMPa4-A546 DAPI 8C2-siRNA-IMP-a2-a4 V2.00	0	31. siRNA-SC-10 PSPC1-A488 DAPI IMPa4-A546_g_TileScan_001 (Stage 7 of 49)	00-yf75ADfkyfVbBYjGjzBTvJ
109		Cell	1	0.000	1.000	927	22	siRNA-SC-10 PSPC1-A488 IMPa4-A546 DAPI 8C2-siRNA-IMP-a2-a4 V2.00	0	31. siRNA-SC-10 PSPC1-A488 DAPI IMPa4-A546_g_TileScan_001 (Stage 7 of 49)	00-yf75ADfkyfVbBYjGjzBTvJ
137		Cell	1	0.000	1.000	928	23	siRNA-SC-10 PSPC1-A488 IMPa4-A546 DAPI 8C2-siRNA-IMP-a2-a4 V2.00	0	31. siRNA-SC-10 PSPC1-A488 DAPI IMPa4-A546_g_TileScan_001 (Stage 7 of 49)	00-yf75ADfkyfVbBYjGjzBTvJ
102		Cell	1	0.000	1.000	929	24	siRNA-SC-10 PSPC1-A488 IMPa4-A546 DAPI 8C2-siRNA-IMP-a2-a4 V2.00	0	31. siRNA-SC-10 PSPC1-A488 DAPI IMPa4-A546_g_TileScan_001 (Stage 7 of 49)	00-yf75ADfkyfVbBYjGjzBTvJ
99		Cell	1	0.000	1.000	930	25	siRNA-SC-10 PSPC1-A488 IMPa4-A546 DAPI 8C2-siRNA-IMP-a2-a4 V2.00	0	31. siRNA-SC-10 PSPC1-A488 DAPI IMPa4-A546_g_TileScan_001 (Stage 7 of 49)	00-yf75ADfkyfVbBYjGjzBTvJ
104		Cell	1	0.000	1.000	931	26	siRNA-SC-10 PSPC1-A488 IMPa4-A546 DAPI 8C2-siRNA-IMP-a2-a4 V2.00	0	31. siRNA-SC-10 PSPC1-A488 DAPI IMPa4-A546_g_TileScan_001 (Stage 7 of 49)	00-yf75ADfkyfVbBYjGjzBTvJ
111		Cell	1	0.000	1.000	932	27	siRNA-SC-10 PSPC1-A488 IMPa4-A546 DAPI 8C2-siRNA-IMP-a2-a4 V2.00	0	31. siRNA-SC-10 PSPC1-A488 DAPI IMPa4-A546_g_TileScan_001 (Stage 7 of 49)	00-yf75ADfkyfVbBYjGjzBTvJ
232		Cell	1	0.000	1.000	933	0	siRNA-SC-10 PSPC1-A488 IMPa4-A546 DAPI 8C2-siRNA-IMP-a2-a4 V2.00	0	31. siRNA-SC-10 PSPC1-A488 DAPI IMPa4-A546_h_TileScan_001 (Stage 8 of 49)	00-GjxERidcwSRtkdcExZYw5c
148		Cell	1	0.000	1.000	934	1	siRNA-SC-10 PSPC1-A488 IMPa4-A546 DAPI 8C2-siRNA-IMP-a2-a4 V2.00	0	31. siRNA-SC-10 PSPC1-A488 DAPI IMPa4-A546_h_TileScan_001 (Stage 8 of 49)	00-GjxERidcwSRtkdcExZYw5c
89		Cell	1	0.000	1.000	935	2	siRNA-SC-10 PSPC1-A488 IMPa4-A546 DAPI 8C2-siRNA-IMP-a2-a4 V2.00	0	31. siRNA-SC-10 PSPC1-A488 DAPI IMPa4-A546_h_TileScan_001 (Stage 8 of 49)	00-GjxERidcwSRtkdcExZYw5c
174		Cell	1	0.000	1.000	936	3	siRNA-SC-10 PSPC1-A488 IMPa4-A546 DAPI 8C2-siRNA-IMP-a2-a4 V2.00	0	31. siRNA-SC-10 PSPC1-A488 DAPI IMPa4-A546_h_TileScan_001 (Stage 8 of 49)	00-GjxERidcwSRtkdcExZYw5c
121		Cell	1	0.000	1.000	937	4	siRNA-SC-10 PSPC1-A488 IMPa4-A546 DAPI 8C2-siRNA-IMP-a2-a4 V2.00	0	31. siRNA-SC-10 PSPC1-A488 DAPI IMPa4-A546_h_TileScan_001 (Stage 8 of 49)	00-GjxERidcwSRtkdcExZYw5c
130		Cell	1	0.000	1.000	938	5	siRNA-SC-10 PSPC1-A488 IMPa4-A546 DAPI 8C2-siRNA-IMP-a2-a4 V2.00	0	31. siRNA-SC-10 PSPC1-A488 DAPI IMPa4-A546_h_TileScan_001 (Stage 8 of 49)	00-GjxERidcwSRtkdcExZYw5c
174		Cell	1	0.000	1.000	939	6	siRNA-SC-10 PSPC1-A488 IMPa4-A546 DAPI 8C2-siRNA-IMP-a2-a4 V2.00	0	31. siRNA-SC-10 PSPC1-A488 DAPI IMPa4-A546_h_TileScan_001 (Stage 8 of 49)	00-GjxERidcwSRtkdcExZYw5c
183		Cell	1	0.000	1.000	940	7	siRNA-SC-10 PSPC1-A488 IMPa4-A546 DAPI 8C2-siRNA-IMP-a2-a4 V2.00	0	31. siRNA-SC-10 PSPC1-A488 DAPI IMPa4-A546_h_TileScan_001 (Stage 8 of 49)	00-GjxERidcwSRtkdcExZYw5c
127		Cell	1	0.000	1.000	941	8	siRNA-SC-10 PSPC1-A488 IMPa4-A546 DAPI 8C2-siRNA-IMP-a2-a4 V2.00	0	31. siRNA-SC-10 PSPC1-A488 DAPI IMPa4-A546_h_TileScan_001 (Stage 8 of 49)	00-GjxERidcwSRtkdcExZYw5c
138		Cell	1	0.000	1.000	942	9	siRNA-SC-10 PSPC1-A488 IMPa4-A546 DAPI 8C2-siRNA-IMP-a2-a4 V2.00	0	31. siRNA-SC-10 PSPC1-A488 DAPI IMPa4-A546_h_TileScan_001 (Stage 8 of 49)	00-GjxERidcwSRtkdcExZYw5c
137		Cell	1	0.000	1.000	943	10	siRNA-SC-10 PSPC1-A488 IMPa4-A546 DAPI 8C2-siRNA-IMP-a2-a4 V2.00	0	31. siRNA-SC-10 PSPC1-A488 DAPI IMPa4-A546_h_TileScan_001 (Stage 8 of 49)	00-GjxERidcwSRtkdcExZYw5c
254		Cell	1	0.000	1.000	944	11	siRNA-SC-10 PSPC1-A488 IMPa4-A546 DAPI 8C2-siRNA-IMP-a2-a4 V2.00	0	31. siRNA-SC-10 PSPC1-A488 DAPI IMPa4-A546_h_TileScan_001 (Stage 8 of 49)	00-GjxERidcwSRtkdcExZYw5c
254		Cell	1	0.000	1.000	945	12	siRNA-SC-10 PSPC1-A488 IMPa4-A546 DAPI 8C2-siRNA-IMP-a2-a4 V2.00	0	31. siRNA-SC-10 PSPC1-A488 DAPI IMPa4-A546_h_TileScan_001 (Stage 8 of 49)	00-GjxERidcwSRtkdcExZYw5c
102		Cell	1	0.000	1.000	946	13	siRNA-SC-10 PSPC1-A488 IMPa4-A546 DAPI 8C2-siRNA-IMP-a2-a4 V2.00	0	31. siRNA-SC-10 PSPC1-A488 DAPI IMPa4-A546_h_TileScan_001 (Stage 8 of 49)	00-GjxERidcwSRtkdcExZYw5c
113		Cell	1	0.000	1.000	947	14	siRNA-SC-10 PSPC1-A488 IMPa4-A546 DAPI 8C2-siRNA-IMP-a2-a4 V2.00	0	31. siRNA-SC-10 PSPC1-A488 DAPI IMPa4-A546_h_TileScan_001 (Stage 8 of 49)	00-GjxERidcwSRtkdcExZYw5c
133		Cell	1	0.000	1.000	948	15	siRNA-SC-10 PSPC1-A488 IMPa4-A546 DAPI 8C2-siRNA-IMP-a2-a4 V2.00	0	31. siRNA-SC-10 PSPC1-A488 DAPI IMPa4-A546_h_TileScan_001 (Stage 8 of 49)	00-GjxERidcwSRtkdcExZYw5c
99		Cell	1	0.000	1.000	949	16	siRNA-SC-10 PSPC1-A488 IMPa4-A546 DAPI 8C2-siRNA-IMP-a2-a4 V2.00	0	31. siRNA-SC-10 PSPC1-A488 DAPI IMPa4-A546_h_TileScan_001 (Stage 8 of 49)	00-GjxERidcwSRtkdcExZYw5c
132		Cell	1	0.000	1.000	950	17	siRNA-SC-10 PSPC1-A488 IMPa4-A546 DAPI 8C2-siRNA-IMP-a2-a4 V2.00	0	31. siRNA-SC-10 PSPC1-A488 DAPI IMPa4-A546_h_TileScan_001 (Stage 8 of 49)	00-GjxERidcwSRtkdcExZYw5c
116		Cell	1	0.000	1.000	951	18	siRNA-SC-10 PSPC1-A488 IMPa4-A546 DAPI 8C2-siRNA-IMP-a2-a4 V2.00	0	31. siRNA-SC-10 PSPC1-A488 DAPI IMPa4-A546_h_TileScan_001 (Stage 8 of 49)	00-GjxERidcwSRtkdcExZYw5c
147		Cell	1	0.000	1.000	952	19	siRNA-SC-10 PSPC1-A488 IMPa4-A546 DAPI 8C2-siRNA-IMP-a2-a4 V2.00	0	31. siRNA-SC-10 PSPC1-A488 DAPI IMPa4-A546_h_TileScan_001 (Stage 8 of 49)	00-GjxERidcwSRtkdcExZYw5c
87		Cell	1	0.000	1.000	953	20	siRNA-SC-10 PSPC1-A488 IMPa4-A546 DAPI 8C2-siRNA-IMP-a2-a4 V2.00	0	31. siRNA-SC-10 PSPC1-A488 DAPI IMPa4-A546_h_TileScan_001 (Stage 8 of 49)	00-GjxERidcwSRtkdcExZYw5c
108		Cell	1	0.000	1.000	954	21	siRNA-SC-10 PSPC1-A488 IMPa4-A546 DAPI 8C2-siRNA-IMP-a2-a4 V2.00	0	31. siRNA-SC-10 PSPC1-A488 DAPI IMPa4-A546_h_TileScan_001 (Stage 8 of 49)	00-GjxERidcwSRtkdcExZYw5c
117		Cell	1	0.000	1.000	955	22	siRNA-SC-10 PSPC1-A488 IMPa4-A546 DAPI 8C2-siRNA-IMP-a2-a4 V2.00	0	31. siRNA-SC-10 PSPC1-A488 DAPI IMPa4-A546_h_TileScan_001 (Stage 8 of 49)	00-GjxERidcwSRtkdcExZYw5c
128		Cell	1	0.000	1.000	956	23	siRNA-SC-10 PSPC1-A488 IMPa4-A546 DAPI 8C2-siRNA-IMP-a2-a4 V2.00	0	31. siRNA-SC-10 PSPC1-A488 DAPI IMPa4-A546_h_TileScan_001 (Stage 8 of 49)	00-GjxERidcwSRtkdcExZYw5c
108		Cell	1	0.000	1.000	957	24	siRNA-SC-10 PSPC1-A488 IMPa4-A546 DAPI 8C2-siRNA-IMP-a2-a4 V2.00	0	31. siRNA-SC-10 PSPC1-A488 DAPI IMPa4-A546_h_TileScan_001 (Stage 8 of 49)	00-GjxERidcwSRtkdcExZYw5c
202		Cell	1	0.000	1.000	958	0	siRNA-SC-10 PSPC1-A488 IMPa4-A546 DAPI 8C2-siRNA-IMP-a2-a4 V2.00	0	31. siRNA-SC-10 PSPC1-A488 DAPI IMPa4-A546_i_TileScan_001 (Stage 9 of 49)	00-VxKRHjYmh5uZBC7CNfU4tR
149		Cell	1	0.000	1.000	959	1	siRNA-SC-10 PSPC1-A488 IMPa4-A546 DAPI 8C2-siRNA-IMP-a2-a4 V2.00	0	31. siRNA-SC-10 PSPC1-A488 DAPI IMPa4-A546_i_TileScan_001 (Stage 9 of 49)	00-VxKRHjYmh5uZBC7CNfU4tR
237		Cell	1	0.000	1.000	960	2	siRNA-SC-10 PSPC1-A488 IMPa4-A546 DAPI 8C2-siRNA-IMP-a2-a4 V2.00	0	31. siRNA-SC-10 PSPC1-A488 DAPI IMPa4-A546_i_TileScan_001 (Stage 9 of 49)	00-VxKRHjYmh5uZBC7CNfU4tR
146		Cell	1	0.000	1.000	961	3	siRNA-SC-10 PSPC1-A488 IMPa4-A546 DAPI 8C2-siRNA-IMP-a2-a4 V2.00	0	31. siRNA-SC-10 PSPC1-A488 DAPI IMPa4-A546_i_TileScan_001 (Stage 9 of 49)	00-VxKRHjYmh5uZBC7CNfU4tR
254		Cell	1	0.000	1.000	962	4	siRNA-SC-10 PSPC1-A488 IMPa4-A546 DAPI 8C2-siRNA-IMP-a2-a4 V2.00	0	31. siRNA-SC-10 PSPC1-A488 DAPI IMPa4-A546_i_TileScan_001 (Stage 9 of 49)	00-VxKRHjYmh5uZBC7CNfU4tR
255		Cell	1	0.000	1.000	963	5	siRNA-SC-10 PSPC1-A488 IMPa4-A546 DAPI 8C2-siRNA-IMP-a2-a4 V2.00	0	31. siRNA-SC-10 PSPC1-A488 DAPI IMPa4-A546_i_TileScan_001 (Stage 9 of 49)	00-VxKRHjYmh5uZBC7CNfU4tR
158		Cell	1	0.000	1.000	964	6	siRNA-SC-10 PSPC1-A488 IMPa4-A546 DAPI 8C2-siRNA-IMP-a2-a4 V2.00	0	31. siRNA-SC-10 PSPC1-A488 DAPI IMPa4-A546_i_TileScan_001 (Stage 9 of 49)	00-VxKRHjYmh5uZBC7CNfU4tR
182		Cell	1	0.000	1.000	965	7	siRNA-SC-10 PSPC1-A488 IMPa4-A546 DAPI 8C2-siRNA-IMP-a2-a4 V2.00	0	31. siRNA-SC-10 PSPC1-A488 DAPI IMPa4-A546_i_TileScan_001 (Stage 9 of 49)	00-VxKRHjYmh5uZBC7CNfU4tR
168		Cell	1	0.000	1.000	966	8	siRNA-SC-10 PSPC1-A488 IMPa4-A546 DAPI 8C2-siRNA-IMP-a2-a4 V2.00	0	31. siRNA-SC-10 PSPC1-A488 DAPI IMPa4-A546_i_TileScan_001 (Stage 9 of 49)	00-VxKRHjYmh5uZBC7CNfU4tR
95		Cell	1	0.000	1.000	967	9	siRNA-SC-10 PSPC1-A488 IMPa4-A546 DAPI 8C2-siRNA-IMP-a2-a4 V2.00	0	31. siRNA-SC-10 PSPC1-A488 DAPI IMPa4-A546_i_TileScan_001 (Stage 9 of 49)	00-VxKRHjYmh5uZBC7CNfU4tR
89		Cell	1	0.000	1.000	968	10	siRNA-SC-10 PSPC1-A488 IMPa4-A546 DAPI 8C2-siRNA-IMP-a2-a4 V2.00	0	31. siRNA-SC-10 PSPC1-A488 DAPI IMPa4-A546_i_TileScan_001 (Stage 9 of 49)	00-VxKRHjYmh5uZBC7CNfU4tR
95		Cell	1	0.000	1.000	969	11	siRNA-SC-10 PSPC1-A488 IMPa4-A546 DAPI 8C2-siRNA-IMP-a2-a4 V2.00	0	31. siRNA-SC-10 PSPC1-A488 DAPI IMPa4-A546_i_TileScan_001 (Stage 9 of 49)	00-VxKRHjYmh5uZBC7CNfU4tR
159		Cell	1	0.000	1.000	970	12	siRNA-SC-10 PSPC1-A488 IMPa4-A546 DAPI 8C2-siRNA-IMP-a2-a4 V2.00	0	31. siRNA-SC-10 PSPC1-A488 DAPI IMPa4-A546_i_TileScan_001 (Stage 9 of 49)	00-VxKRHjYmh5uZBC7CNfU4tR
248		Cell	1	0.000	1.000	971	13	siRNA-SC-10 PSPC1-A488 IMPa4-A546 DAPI 8C2-siRNA-IMP-a2-a4 V2.00	0	31. siRNA-SC-10 PSPC1-A488 DAPI IMPa4-A546_i_TileScan_001 (Stage 9 of 49)	00-VxKRHjYmh5uZBC7CNfU4tR
142		Cell	1	0.000	1.000	972	14	siRNA-SC-10 PSPC1-A488 IMPa4-A546 DAPI 8C2-siRNA-IMP-a2-a4 V2.00	0	31. siRNA-SC-10 PSPC1-A488 DAPI IMPa4-A546_i_TileScan_001 (Stage 9 of 49)	00-VxKRHjYmh5uZBC7CNfU4tR
73		Cell	1	0.000	1.000	973	15	siRNA-SC-10 PSPC1-A488 IMPa4-A546 DAPI 8C2-siRNA-IMP-a2-a4 V2.00	0	31. siRNA-SC-10 PSPC1-A488 DAPI IMPa4-A546_i_TileScan_001 (Stage 9 of 49)	00-VxKRHjYmh5uZBC7CNfU4tR
140		Cell	1	0.000	1.000	974	16	siRNA-SC-10 PSPC1-A488 IMPa4-A546 DAPI 8C2-siRNA-IMP-a2-a4 V2.00	0	31. siRNA-SC-10 PSPC1-A488 DAPI IMPa4-A546_i_TileScan_001 (Stage 9 of 49)	00-VxKRHjYmh5uZBC7CNfU4tR
120		Cell	1	0.000	1.000	975	17	siRNA-SC-10 PSPC1-A488 IMPa4-A546 DAPI 8C2-siRNA-IMP-a2-a4 V2.00	0	31. siRNA-SC-10 PSPC1-A488 DAPI IMPa4-A546_i_TileScan_001 (Stage 9 of 49)	00-VxKRHjYmh5uZBC7CNfU4tR
94		Cell	1	0.000	1.000	976	18	siRNA-SC-10 PSPC1-A488 IMPa4-A546 DAPI 8C2-siRNA-IMP-a2-a4 V2.00	0	31. siRNA-SC-10 PSPC1-A488 DAPI IMPa4-A546_i_TileScan_001 (Stage 9 of 49)	00-VxKRHjYmh5uZBC7CNfU4tR
99		Cell	1	0.000	1.000	977	19	siRNA-SC-10 PSPC1-A488 IMPa4-A546 DAPI 8C2-siRNA-IMP-a2-a4 V2.00	0	31. siRNA-SC-10 PSPC1-A488 DAPI IMPa4-A546_i_TileScan_001 (Stage 9 of 49)	00-VxKRHjYmh5uZBC7CNfU4tR
183		Cell	1	0.000	1.000	978	20	siRNA-SC-10 PSPC1-A488 IMPa4-A546 DAPI 8C2-siRNA-IMP-a2-a4 V2.00	0	31. siRNA-SC-10 PSPC1-A488 DAPI IMPa4-A546_i_TileScan_001 (Stage 9 of 49)	00-VxKRHjYmh5uZBC7CNfU4tR
109		Cell	1	0.000	1.000	979	21	siRNA-SC-10 PSPC1-A488 IMPa4-A546 DAPI 8C2-siRNA-IMP-a2-a4 V2.00	0	31. siRNA-SC-10 PSPC1-A488 DAPI IMPa4-A546_i_TileScan_001 (Stage 9 of 49)	00-VxKRHjYmh5uZBC7CNfU4tR
254		Cell	1	0.000	1.000	980	22	siRNA-SC-10 PSPC1-A488 IMPa4-A546 DAPI 8C2-siRNA-IMP-a2-a4 V2.00	0	31. siRNA-SC-10 PSPC1-A488 DAPI IMPa4-A546_i_TileScan_001 (Stage 9 of 49)	00-VxKRHjYmh5uZBC7CNfU4tR
156		Cell	1	0.000	1.000	981	23	siRNA-SC-10 PSPC1-A488 IMPa4-A546 DAPI 8C2-siRNA-IMP-a2-a4 V2.00	0	31. siRNA-SC-10 PSPC1-A488 DAPI IMPa4-A546_i_TileScan_001 (Stage 9 of 49)	00-VxKRHjYmh5uZBC7CNfU4tR
95		Cell	1	0.000	1.000	982	24	siRNA-SC-10 PSPC1-A488 IMPa4-A546 DAPI 8C2-siRNA-IMP-a2-a4 V2.00	0	31. siRNA-SC-10 PSPC1-A488 DAPI IMPa4-A546_i_TileScan_001 (Stage 9 of 49)	00-VxKRHjYmh5uZBC7CNfU4tR
141		Cell	1	0.000	1.000	983	25	siRNA-SC-10 PSPC1-A488 IMPa4-A546 DAPI 8C2-siRNA-IMP-a2-a4 V2.00	0	31. siRNA-SC-10 PSPC1-A488 DAPI IMPa4-A546_i_TileScan_001 (Stage 9 of 49)	00-VxKRHjYmh5uZBC7CNfU4tR
182		Cell	1	0.000	1.000	984	0	siRNA-SC-10 PSPC1-A488 IMPa4-A546 DAPI 8C2-siRNA-IMP-a2-a4 V2.00	0	31. siRNA-SC-10 PSPC1-A488 DAPI IMPa4-A546_j_TileScan_001 (Stage 10 of 49)	00-RWQNRgE5gCHxemtzXwcpxF
97		Cell	1	0.000	1.000	985	1	siRNA-SC-10 PSPC1-A488 IMPa4-A546 DAPI 8C2-siRNA-IMP-a2-a4 V2.00	0	31. siRNA-SC-10 PSPC1-A488 DAPI IMPa4-A546_j_TileScan_001 (Stage 10 of 49)	00-RWQNRgE5gCHxemtzXwcpxF
119		Cell	1	0.000	1.000	986	2	siRNA-SC-10 PSPC1-A488 IMPa4-A546 DAPI 8C2-siRNA-IMP-a2-a4 V2.00	0	31. siRNA-SC-10 PSPC1-A488 DAPI IMPa4-A546_j_TileScan_001 (Stage 10 of 49)	00-RWQNRgE5gCHxemtzXwcpxF
98		Cell	1	0.000	1.000	987	3	siRNA-SC-10 PSPC1-A488 IMPa4-A546 DAPI 8C2-siRNA-IMP-a2-a4 V2.00	0	31. siRNA-SC-10 PSPC1-A488 DAPI IMPa4-A546_j_TileScan_001 (Stage 10 of 49)	00-RWQNRgE5gCHxemtzXwcpxF
107		Cell	1	0.000	1.000	988	4	siRNA-SC-10 PSPC1-A488 IMPa4-A546 DAPI 8C2-siRNA-IMP-a2-a4 V2.00	0	31. siRNA-SC-10 PSPC1-A488 DAPI IMPa4-A546_j_TileScan_001 (Stage 10 of 49)	00-RWQNRgE5gCHxemtzXwcpxF
110		Cell	1	0.000	1.000	989	5	siRNA-SC-10 PSPC1-A488 IMPa4-A546 DAPI 8C2-siRNA-IMP-a2-a4 V2.00	0	31. siRNA-SC-10 PSPC1-A488 DAPI IMPa4-A546_j_TileScan_001 (Stage 10 of 49)	00-RWQNRgE5gCHxemtzXwcpxF
254		Cell	1	0.000	1.000	990	6	siRNA-SC-10 PSPC1-A488 IMPa4-A546 DAPI 8C2-siRNA-IMP-a2-a4 V2.00	0	31. siRNA-SC-10 PSPC1-A488 DAPI IMPa4-A546_j_TileScan_001 (Stage 10 of 49)	00-RWQNRgE5gCHxemtzXwcpxF
167		Cell	1	0.000	1.000	991	7	siRNA-SC-10 PSPC1-A488 IMPa4-A546 DAPI 8C2-siRNA-IMP-a2-a4 V2.00	0	31. siRNA-SC-10 PSPC1-A488 DAPI IMPa4-A546_j_TileScan_001 (Stage 10 of 49)	00-RWQNRgE5gCHxemtzXwcpxF
238		Cell	1	0.000	1.000	992	8	siRNA-SC-10 PSPC1-A488 IMPa4-A546 DAPI 8C2-siRNA-IMP-a2-a4 V2.00	0	31. siRNA-SC-10 PSPC1-A488 DAPI IMPa4-A546_j_TileScan_001 (Stage 10 of 49)	00-RWQNRgE5gCHxemtzXwcpxF
215		Cell	1	0.000	1.000	993	9	siRNA-SC-10 PSPC1-A488 IMPa4-A546 DAPI 8C2-siRNA-IMP-a2-a4 V2.00	0	31. siRNA-SC-10 PSPC1-A488 DAPI IMPa4-A546_j_TileScan_001 (Stage 10 of 49)	00-RWQNRgE5gCHxemtzXwcpxF
150		Cell	1	0.000	1.000	994	10	siRNA-SC-10 PSPC1-A488 IMPa4-A546 DAPI 8C2-siRNA-IMP-a2-a4 V2.00	0	31. siRNA-SC-10 PSPC1-A488 DAPI IMPa4-A546_j_TileScan_001 (Stage 10 of 49)	00-RWQNRgE5gCHxemtzXwcpxF
160		Cell	1	0.000	1.000	995	11	siRNA-SC-10 PSPC1-A488 IMPa4-A546 DAPI 8C2-siRNA-IMP-a2-a4 V2.00	0	31. siRNA-SC-10 PSPC1-A488 DAPI IMPa4-A546_j_TileScan_001 (Stage 10 of 49)	00-RWQNRgE5gCHxemtzXwcpxF
138		Cell	1	0.000	1.000	996	12	siRNA-SC-10 PSPC1-A488 IMPa4-A546 DAPI 8C2-siRNA-IMP-a2-a4 V2.00	0	31. siRNA-SC-10 PSPC1-A488 DAPI IMPa4-A546_j_TileScan_001 (Stage 10 of 49)	00-RWQNRgE5gCHxemtzXwcpxF
248		Cell	1	0.000	1.000	997	13	siRNA-SC-10 PSPC1-A488 IMPa4-A546 DAPI 8C2-siRNA-IMP-a2-a4 V2.00	0	31. siRNA-SC-10 PSPC1-A488 DAPI IMPa4-A546_j_TileScan_001 (Stage 10 of 49)	00-RWQNRgE5gCHxemtzXwcpxF
113		Cell	1	0.000	1.000	998	14	siRNA-SC-10 PSPC1-A488 IMPa4-A546 DAPI 8C2-siRNA-IMP-a2-a4 V2.00	0	31. siRNA-SC-10 PSPC1-A488 DAPI IMPa4-A546_j_TileScan_001 (Stage 10 of 49)	00-RWQNRgE5gCHxemtzXwcpxF
120		Cell	1	0.000	1.000	999	15	siRNA-SC-10 PSPC1-A488 IMPa4-A546 DAPI 8C2-siRNA-IMP-a2-a4 V2.00	0	31. siRNA-SC-10 PSPC1-A488 DAPI IMPa4-A546_j_TileScan_001 (Stage 10 of 49)	00-RWQNRgE5gCHxemtzXwcpxF
157		Cell	1	0.000	1.000	1000	16	siRNA-SC-10 PSPC1-A488 IMPa4-A546 DAPI 8C2-siRNA-IMP-a2-a4 V2.00	0	31. siRNA-SC-10 PSPC1-A488 DAPI IMPa4-A546_j_TileScan_001 (Stage 10 of 49)	00-RWQNRgE5gCHxemtzXwcpxF
83		Cell	1	0.000	1.000	1001	17	siRNA-SC-10 PSPC1-A488 IMPa4-A546 DAPI 8C2-siRNA-IMP-a2-a4 V2.00	0	31. siRNA-SC-10 PSPC1-A488 DAPI IMPa4-A546_j_TileScan_001 (Stage 10 of 49)	00-RWQNRgE5gCHxemtzXwcpxF
140		Cell	1	0.000	1.000	1002	18	siRNA-SC-10 PSPC1-A488 IMPa4-A546 DAPI 8C2-siRNA-IMP-a2-a4 V2.00	0	31. siRNA-SC-10 PSPC1-A488 DAPI IMPa4-A546_j_TileScan_001 (Stage 10 of 49)	00-RWQNRgE5gCHxemtzXwcpxF
175		Cell	1	0.000	1.000	1003	19	siRNA-SC-10 PSPC1-A488 IMPa4-A546 DAPI 8C2-siRNA-IMP-a2-a4 V2.00	0	31. siRNA-SC-10 PSPC1-A488 DAPI IMPa4-A546_j_TileScan_001 (Stage 10 of 49)	00-RWQNRgE5gCHxemtzXwcpxF
198		Cell	1	0.000	1.000	1004	20	siRNA-SC-10 PSPC1-A488 IMPa4-A546 DAPI 8C2-siRNA-IMP-a2-a4 V2.00	0	31. siRNA-SC-10 PSPC1-A488 DAPI IMPa4-A546_j_TileScan_001 (Stage 10 of 49)	00-RWQNRgE5gCHxemtzXwcpxF
105		Cell	1	0.000	1.000	1005	21	siRNA-SC-10 PSPC1-A488 IMPa4-A546 DAPI 8C2-siRNA-IMP-a2-a4 V2.00	0	31. siRNA-SC-10 PSPC1-A488 DAPI IMPa4-A546_j_TileScan_001 (Stage 10 of 49)	00-RWQNRgE5gCHxemtzXwcpxF
94		Cell	1	0.000	1.000	1006	22	siRNA-SC-10 PSPC1-A488 IMPa4-A546 DAPI 8C2-siRNA-IMP-a2-a4 V2.00	0	31. siRNA-SC-10 PSPC1-A488 DAPI IMPa4-A546_j_TileScan_001 (Stage 10 of 49)	00-RWQNRgE5gCHxemtzXwcpxF
154		Cell	1	0.000	1.000	1007	23	siRNA-SC-10 PSPC1-A488 IMPa4-A546 DAPI 8C2-siRNA-IMP-a2-a4 V2.00	0	31. siRNA-SC-10 PSPC1-A488 DAPI IMPa4-A546_j_TileScan_001 (Stage 10 of 49)	00-RWQNRgE5gCHxemtzXwcpxF
122		Cell	1	0.000	1.000	1008	24	siRNA-SC-10 PSPC1-A488 IMPa4-A546 DAPI 8C2-siRNA-IMP-a2-a4 V2.00	0	31. siRNA-SC-10 PSPC1-A488 DAPI IMPa4-A546_j_TileScan_001 (Stage 10 of 49)	00-RWQNRgE5gCHxemtzXwcpxF
254		Cell	1	0.000	1.000	1009	25	siRNA-SC-10 PSPC1-A488 IMPa4-A546 DAPI 8C2-siRNA-IMP-a2-a4 V2.00	0	31. siRNA-SC-10 PSPC1-A488 DAPI IMPa4-A546_j_TileScan_001 (Stage 10 of 49)	00-RWQNRgE5gCHxemtzXwcpxF
85		Cell	1	0.000	1.000	1010	26	siRNA-SC-10 PSPC1-A488 IMPa4-A546 DAPI 8C2-siRNA-IMP-a2-a4 V2.00	0	31. siRNA-SC-10 PSPC1-A488 DAPI IMPa4-A546_j_TileScan_001 (Stage 10 of 49)	00-RWQNRgE5gCHxemtzXwcpxF
80		Cell	1	0.000	1.000	1011	27	siRNA-SC-10 PSPC1-A488 IMPa4-A546 DAPI 8C2-siRNA-IMP-a2-a4 V2.00	0	31. siRNA-SC-10 PSPC1-A488 DAPI IMPa4-A546_j_TileScan_001 (Stage 10 of 49)	00-RWQNRgE5gCHxemtzXwcpxF
121		Cell	1	0.000	1.000	1012	28	siRNA-SC-10 PSPC1-A488 IMPa4-A546 DAPI 8C2-siRNA-IMP-a2-a4 V2.00	0	31. siRNA-SC-10 PSPC1-A488 DAPI IMPa4-A546_j_TileScan_001 (Stage 10 of 49)	00-RWQNRgE5gCHxemtzXwcpxF
79		Cell	1	0.000	1.000	1013	29	siRNA-SC-10 PSPC1-A488 IMPa4-A546 DAPI 8C2-siRNA-IMP-a2-a4 V2.00	0	31. siRNA-SC-10 PSPC1-A488 DAPI IMPa4-A546_j_TileScan_001 (Stage 10 of 49)	00-RWQNRgE5gCHxemtzXwcpxF
95		Cell	1	0.000	1.000	1014	30	siRNA-SC-10 PSPC1-A488 IMPa4-A546 DAPI 8C2-siRNA-IMP-a2-a4 V2.00	0	31. siRNA-SC-10 PSPC1-A488 DAPI IMPa4-A546_j_TileScan_001 (Stage 10 of 49)	00-RWQNRgE5gCHxemtzXwcpxF
200		Cell	1	0.000	1.000	1015	0	siRNA-SC-10 PSPC1-A488 IMPa4-A546 DAPI 8C2-siRNA-IMP-a2-a4 V2.00	0	31. siRNA-SC-10 PSPC1-A488 DAPI IMPa4-A546_k_TileScan_001 (Stage 11 of 49)	00-6xNuBhAo57fqxVau6t6s7e
191		Cell	1	0.000	1.000	1016	1	siRNA-SC-10 PSPC1-A488 IMPa4-A546 DAPI 8C2-siRNA-IMP-a2-a4 V2.00	0	31. siRNA-SC-10 PSPC1-A488 DAPI IMPa4-A546_k_TileScan_001 (Stage 11 of 49)	00-6xNuBhAo57fqxVau6t6s7e
97		Cell	1	0.000	1.000	1017	2	siRNA-SC-10 PSPC1-A488 IMPa4-A546 DAPI 8C2-siRNA-IMP-a2-a4 V2.00	0	31. siRNA-SC-10 PSPC1-A488 DAPI IMPa4-A546_k_TileScan_001 (Stage 11 of 49)	00-6xNuBhAo57fqxVau6t6s7e
141		Cell	1	0.000	1.000	1018	3	siRNA-SC-10 PSPC1-A488 IMPa4-A546 DAPI 8C2-siRNA-IMP-a2-a4 V2.00	0	31. siRNA-SC-10 PSPC1-A488 DAPI IMPa4-A546_k_TileScan_001 (Stage 11 of 49)	00-6xNuBhAo57fqxVau6t6s7e
150		Cell	1	0.000	1.000	1019	4	siRNA-SC-10 PSPC1-A488 IMPa4-A546 DAPI 8C2-siRNA-IMP-a2-a4 V2.00	0	31. siRNA-SC-10 PSPC1-A488 DAPI IMPa4-A546_k_TileScan_001 (Stage 11 of 49)	00-6xNuBhAo57fqxVau6t6s7e
128		Cell	1	0.000	1.000	1020	5	siRNA-SC-10 PSPC1-A488 IMPa4-A546 DAPI 8C2-siRNA-IMP-a2-a4 V2.00	0	31. siRNA-SC-10 PSPC1-A488 DAPI IMPa4-A546_k_TileScan_001 (Stage 11 of 49)	00-6xNuBhAo57fqxVau6t6s7e
116		Cell	1	0.000	1.000	1021	6	siRNA-SC-10 PSPC1-A488 IMPa4-A546 DAPI 8C2-siRNA-IMP-a2-a4 V2.00	0	31. siRNA-SC-10 PSPC1-A488 DAPI IMPa4-A546_k_TileScan_001 (Stage 11 of 49)	00-6xNuBhAo57fqxVau6t6s7e
133		Cell	1	0.000	1.000	1022	7	siRNA-SC-10 PSPC1-A488 IMPa4-A546 DAPI 8C2-siRNA-IMP-a2-a4 V2.00	0	31. siRNA-SC-10 PSPC1-A488 DAPI IMPa4-A546_k_TileScan_001 (Stage 11 of 49)	00-6xNuBhAo57fqxVau6t6s7e
129		Cell	1	0.000	1.000	1023	8	siRNA-SC-10 PSPC1-A488 IMPa4-A546 DAPI 8C2-siRNA-IMP-a2-a4 V2.00	0	31. siRNA-SC-10 PSPC1-A488 DAPI IMPa4-A546_k_TileScan_001 (Stage 11 of 49)	00-6xNuBhAo57fqxVau6t6s7e
114		Cell	1	0.000	1.000	1024	9	siRNA-SC-10 PSPC1-A488 IMPa4-A546 DAPI 8C2-siRNA-IMP-a2-a4 V2.00	0	31. siRNA-SC-10 PSPC1-A488 DAPI IMPa4-A546_k_TileScan_001 (Stage 11 of 49)	00-6xNuBhAo57fqxVau6t6s7e
152		Cell	1	0.000	1.000	1025	10	siRNA-SC-10 PSPC1-A488 IMPa4-A546 DAPI 8C2-siRNA-IMP-a2-a4 V2.00	0	31. siRNA-SC-10 PSPC1-A488 DAPI IMPa4-A546_k_TileScan_001 (Stage 11 of 49)	00-6xNuBhAo57fqxVau6t6s7e
106		Cell	1	0.000	1.000	1026	11	siRNA-SC-10 PSPC1-A488 IMPa4-A546 DAPI 8C2-siRNA-IMP-a2-a4 V2.00	0	31. siRNA-SC-10 PSPC1-A488 DAPI IMPa4-A546_k_TileScan_001 (Stage 11 of 49)	00-6xNuBhAo57fqxVau6t6s7e
148		Cell	1	0.000	1.000	1027	12	siRNA-SC-10 PSPC1-A488 IMPa4-A546 DAPI 8C2-siRNA-IMP-a2-a4 V2.00	0	31. siRNA-SC-10 PSPC1-A488 DAPI IMPa4-A546_k_TileScan_001 (Stage 11 of 49)	00-6xNuBhAo57fqxVau6t6s7e
146		Cell	1	0.000	1.000	1028	13	siRNA-SC-10 PSPC1-A488 IMPa4-A546 DAPI 8C2-siRNA-IMP-a2-a4 V2.00	0	31. siRNA-SC-10 PSPC1-A488 DAPI IMPa4-A546_k_TileScan_001 (Stage 11 of 49)	00-6xNuBhAo57fqxVau6t6s7e
89		Cell	1	0.000	1.000	1029	14	siRNA-SC-10 PSPC1-A488 IMPa4-A546 DAPI 8C2-siRNA-IMP-a2-a4 V2.00	0	31. siRNA-SC-10 PSPC1-A488 DAPI IMPa4-A546_k_TileScan_001 (Stage 11 of 49)	00-6xNuBhAo57fqxVau6t6s7e
132		Cell	1	0.000	1.000	1030	15	siRNA-SC-10 PSPC1-A488 IMPa4-A546 DAPI 8C2-siRNA-IMP-a2-a4 V2.00	0	31. siRNA-SC-10 PSPC1-A488 DAPI IMPa4-A546_k_TileScan_001 (Stage 11 of 49)	00-6xNuBhAo57fqxVau6t6s7e
183		Cell	1	0.000	1.000	1031	16	siRNA-SC-10 PSPC1-A488 IMPa4-A546 DAPI 8C2-siRNA-IMP-a2-a4 V2.00	0	31. siRNA-SC-10 PSPC1-A488 DAPI IMPa4-A546_k_TileScan_001 (Stage 11 of 49)	00-6xNuBhAo57fqxVau6t6s7e
205		Cell	1	0.000	1.000	1032	17	siRNA-SC-10 PSPC1-A488 IMPa4-A546 DAPI 8C2-siRNA-IMP-a2-a4 V2.00	0	31. siRNA-SC-10 PSPC1-A488 DAPI IMPa4-A546_k_TileScan_001 (Stage 11 of 49)	00-6xNuBhAo57fqxVau6t6s7e
114		Cell	1	0.000	1.000	1033	18	siRNA-SC-10 PSPC1-A488 IMPa4-A546 DAPI 8C2-siRNA-IMP-a2-a4 V2.00	0	31. siRNA-SC-10 PSPC1-A488 DAPI IMPa4-A546_k_TileScan_001 (Stage 11 of 49)	00-6xNuBhAo57fqxVau6t6s7e
114		Cell	1	0.000	1.000	1034	19	siRNA-SC-10 PSPC1-A488 IMPa4-A546 DAPI 8C2-siRNA-IMP-a2-a4 V2.00	0	31. siRNA-SC-10 PSPC1-A488 DAPI IMPa4-A546_k_TileScan_001 (Stage 11 of 49)	00-6xNuBhAo57fqxVau6t6s7e
147		Cell	1	0.000	1.000	1035	20	siRNA-SC-10 PSPC1-A488 IMPa4-A546 DAPI 8C2-siRNA-IMP-a2-a4 V2.00	0	31. siRNA-SC-10 PSPC1-A488 DAPI IMPa4-A546_k_TileScan_001 (Stage 11 of 49)	00-6xNuBhAo57fqxVau6t6s7e
98		Cell	1	0.000	1.000	1036	21	siRNA-SC-10 PSPC1-A488 IMPa4-A546 DAPI 8C2-siRNA-IMP-a2-a4 V2.00	0	31. siRNA-SC-10 PSPC1-A488 DAPI IMPa4-A546_k_TileScan_001 (Stage 11 of 49)	00-6xNuBhAo57fqxVau6t6s7e
154		Cell	1	0.000	1.000	1037	22	siRNA-SC-10 PSPC1-A488 IMPa4-A546 DAPI 8C2-siRNA-IMP-a2-a4 V2.00	0	31. siRNA-SC-10 PSPC1-A488 DAPI IMPa4-A546_k_TileScan_001 (Stage 11 of 49)	00-6xNuBhAo57fqxVau6t6s7e
128		Cell	1	0.000	1.000	1038	23	siRNA-SC-10 PSPC1-A488 IMPa4-A546 DAPI 8C2-siRNA-IMP-a2-a4 V2.00	0	31. siRNA-SC-10 PSPC1-A488 DAPI IMPa4-A546_k_TileScan_001 (Stage 11 of 49)	00-6xNuBhAo57fqxVau6t6s7e
155		Cell	1	0.000	1.000	1039	24	siRNA-SC-10 PSPC1-A488 IMPa4-A546 DAPI 8C2-siRNA-IMP-a2-a4 V2.00	0	31. siRNA-SC-10 PSPC1-A488 DAPI IMPa4-A546_k_TileScan_001 (Stage 11 of 49)	00-6xNuBhAo57fqxVau6t6s7e
86		Cell	1	0.000	1.000	1040	25	siRNA-SC-10 PSPC1-A488 IMPa4-A546 DAPI 8C2-siRNA-IMP-a2-a4 V2.00	0	31. siRNA-SC-10 PSPC1-A488 DAPI IMPa4-A546_k_TileScan_001 (Stage 11 of 49)	00-6xNuBhAo57fqxVau6t6s7e
97		Cell	1	0.000	1.000	1041	26	siRNA-SC-10 PSPC1-A488 IMPa4-A546 DAPI 8C2-siRNA-IMP-a2-a4 V2.00	0	31. siRNA-SC-10 PSPC1-A488 DAPI IMPa4-A546_k_TileScan_001 (Stage 11 of 49)	00-6xNuBhAo57fqxVau6t6s7e
98		Cell	1	0.000	1.000	1042	27	siRNA-SC-10 PSPC1-A488 IMPa4-A546 DAPI 8C2-siRNA-IMP-a2-a4 V2.00	0	31. siRNA-SC-10 PSPC1-A488 DAPI IMPa4-A546_k_TileScan_001 (Stage 11 of 49)	00-6xNuBhAo57fqxVau6t6s7e
135		Cell	1	0.000	1.000	1043	28	siRNA-SC-10 PSPC1-A488 IMPa4-A546 DAPI 8C2-siRNA-IMP-a2-a4 V2.00	0	31. siRNA-SC-10 PSPC1-A488 DAPI IMPa4-A546_k_TileScan_001 (Stage 11 of 49)	00-6xNuBhAo57fqxVau6t6s7e
143		Cell	1	0.000	1.000	1044	29	siRNA-SC-10 PSPC1-A488 IMPa4-A546 DAPI 8C2-siRNA-IMP-a2-a4 V2.00	0	31. siRNA-SC-10 PSPC1-A488 DAPI IMPa4-A546_k_TileScan_001 (Stage 11 of 49)	00-6xNuBhAo57fqxVau6t6s7e
111		Cell	1	0.000	1.000	1045	30	siRNA-SC-10 PSPC1-A488 IMPa4-A546 DAPI 8C2-siRNA-IMP-a2-a4 V2.00	0	31. siRNA-SC-10 PSPC1-A488 DAPI IMPa4-A546_k_TileScan_001 (Stage 11 of 49)	00-6xNuBhAo57fqxVau6t6s7e
130		Cell	1	0.000	1.000	1046	31	siRNA-SC-10 PSPC1-A488 IMPa4-A546 DAPI 8C2-siRNA-IMP-a2-a4 V2.00	0	31. siRNA-SC-10 PSPC1-A488 DAPI IMPa4-A546_k_TileScan_001 (Stage 11 of 49)	00-6xNuBhAo57fqxVau6t6s7e
146		Cell	1	0.000	1.000	1047	0	siRNA-SC-10 PSPC1-A488 IMPa4-A546 DAPI 8C2-siRNA-IMP-a2-a4 V2.00	0	31. siRNA-SC-10 PSPC1-A488 DAPI IMPa4-A546_l_TileScan_001 (Stage 12 of 49)	00-3ioe68Kk3QaiuDaRohSaCZ
128		Cell	1	0.000	1.000	1048	1	siRNA-SC-10 PSPC1-A488 IMPa4-A546 DAPI 8C2-siRNA-IMP-a2-a4 V2.00	0	31. siRNA-SC-10 PSPC1-A488 DAPI IMPa4-A546_l_TileScan_001 (Stage 12 of 49)	00-3ioe68Kk3QaiuDaRohSaCZ
169		Cell	1	0.000	1.000	1049	2	siRNA-SC-10 PSPC1-A488 IMPa4-A546 DAPI 8C2-siRNA-IMP-a2-a4 V2.00	0	31. siRNA-SC-10 PSPC1-A488 DAPI IMPa4-A546_l_TileScan_001 (Stage 12 of 49)	00-3ioe68Kk3QaiuDaRohSaCZ
253		Cell	1	0.000	1.000	1050	3	siRNA-SC-10 PSPC1-A488 IMPa4-A546 DAPI 8C2-siRNA-IMP-a2-a4 V2.00	0	31. siRNA-SC-10 PSPC1-A488 DAPI IMPa4-A546_l_TileScan_001 (Stage 12 of 49)	00-3ioe68Kk3QaiuDaRohSaCZ
135		Cell	1	0.000	1.000	1051	4	siRNA-SC-10 PSPC1-A488 IMPa4-A546 DAPI 8C2-siRNA-IMP-a2-a4 V2.00	0	31. siRNA-SC-10 PSPC1-A488 DAPI IMPa4-A546_l_TileScan_001 (Stage 12 of 49)	00-3ioe68Kk3QaiuDaRohSaCZ
105		Cell	1	0.000	1.000	1052	5	siRNA-SC-10 PSPC1-A488 IMPa4-A546 DAPI 8C2-siRNA-IMP-a2-a4 V2.00	0	31. siRNA-SC-10 PSPC1-A488 DAPI IMPa4-A546_l_TileScan_001 (Stage 12 of 49)	00-3ioe68Kk3QaiuDaRohSaCZ
148		Cell	1	0.000	1.000	1053	6	siRNA-SC-10 PSPC1-A488 IMPa4-A546 DAPI 8C2-siRNA-IMP-a2-a4 V2.00	0	31. siRNA-SC-10 PSPC1-A488 DAPI IMPa4-A546_l_TileScan_001 (Stage 12 of 49)	00-3ioe68Kk3QaiuDaRohSaCZ
123		Cell	1	0.000	1.000	1054	7	siRNA-SC-10 PSPC1-A488 IMPa4-A546 DAPI 8C2-siRNA-IMP-a2-a4 V2.00	0	31. siRNA-SC-10 PSPC1-A488 DAPI IMPa4-A546_l_TileScan_001 (Stage 12 of 49)	00-3ioe68Kk3QaiuDaRohSaCZ
199		Cell	1	0.000	1.000	1055	8	siRNA-SC-10 PSPC1-A488 IMPa4-A546 DAPI 8C2-siRNA-IMP-a2-a4 V2.00	0	31. siRNA-SC-10 PSPC1-A488 DAPI IMPa4-A546_l_TileScan_001 (Stage 12 of 49)	00-3ioe68Kk3QaiuDaRohSaCZ
181		Cell	1	0.000	1.000	1056	9	siRNA-SC-10 PSPC1-A488 IMPa4-A546 DAPI 8C2-siRNA-IMP-a2-a4 V2.00	0	31. siRNA-SC-10 PSPC1-A488 DAPI IMPa4-A546_l_TileScan_001 (Stage 12 of 49)	00-3ioe68Kk3QaiuDaRohSaCZ
101		Cell	1	0.000	1.000	1057	10	siRNA-SC-10 PSPC1-A488 IMPa4-A546 DAPI 8C2-siRNA-IMP-a2-a4 V2.00	0	31. siRNA-SC-10 PSPC1-A488 DAPI IMPa4-A546_l_TileScan_001 (Stage 12 of 49)	00-3ioe68Kk3QaiuDaRohSaCZ
98		Cell	1	0.000	1.000	1058	11	siRNA-SC-10 PSPC1-A488 IMPa4-A546 DAPI 8C2-siRNA-IMP-a2-a4 V2.00	0	31. siRNA-SC-10 PSPC1-A488 DAPI IMPa4-A546_l_TileScan_001 (Stage 12 of 49)	00-3ioe68Kk3QaiuDaRohSaCZ
107		Cell	1	0.000	1.000	1059	12	siRNA-SC-10 PSPC1-A488 IMPa4-A546 DAPI 8C2-siRNA-IMP-a2-a4 V2.00	0	31. siRNA-SC-10 PSPC1-A488 DAPI IMPa4-A546_l_TileScan_001 (Stage 12 of 49)	00-3ioe68Kk3QaiuDaRohSaCZ
115		Cell	1	0.000	1.000	1060	13	siRNA-SC-10 PSPC1-A488 IMPa4-A546 DAPI 8C2-siRNA-IMP-a2-a4 V2.00	0	31. siRNA-SC-10 PSPC1-A488 DAPI IMPa4-A546_l_TileScan_001 (Stage 12 of 49)	00-3ioe68Kk3QaiuDaRohSaCZ
108		Cell	1	0.000	1.000	1061	14	siRNA-SC-10 PSPC1-A488 IMPa4-A546 DAPI 8C2-siRNA-IMP-a2-a4 V2.00	0	31. siRNA-SC-10 PSPC1-A488 DAPI IMPa4-A546_l_TileScan_001 (Stage 12 of 49)	00-3ioe68Kk3QaiuDaRohSaCZ
120		Cell	1	0.000	1.000	1062	15	siRNA-SC-10 PSPC1-A488 IMPa4-A546 DAPI 8C2-siRNA-IMP-a2-a4 V2.00	0	31. siRNA-SC-10 PSPC1-A488 DAPI IMPa4-A546_l_TileScan_001 (Stage 12 of 49)	00-3ioe68Kk3QaiuDaRohSaCZ
101		Cell	1	0.000	1.000	1063	16	siRNA-SC-10 PSPC1-A488 IMPa4-A546 DAPI 8C2-siRNA-IMP-a2-a4 V2.00	0	31. siRNA-SC-10 PSPC1-A488 DAPI IMPa4-A546_l_TileScan_001 (Stage 12 of 49)	00-3ioe68Kk3QaiuDaRohSaCZ
116		Cell	1	0.000	1.000	1064	17	siRNA-SC-10 PSPC1-A488 IMPa4-A546 DAPI 8C2-siRNA-IMP-a2-a4 V2.00	0	31. siRNA-SC-10 PSPC1-A488 DAPI IMPa4-A546_l_TileScan_001 (Stage 12 of 49)	00-3ioe68Kk3QaiuDaRohSaCZ
178		Cell	1	0.000	1.000	1065	18	siRNA-SC-10 PSPC1-A488 IMPa4-A546 DAPI 8C2-siRNA-IMP-a2-a4 V2.00	0	31. siRNA-SC-10 PSPC1-A488 DAPI IMPa4-A546_l_TileScan_001 (Stage 12 of 49)	00-3ioe68Kk3QaiuDaRohSaCZ
130		Cell	1	0.000	1.000	1066	19	siRNA-SC-10 PSPC1-A488 IMPa4-A546 DAPI 8C2-siRNA-IMP-a2-a4 V2.00	0	31. siRNA-SC-10 PSPC1-A488 DAPI IMPa4-A546_l_TileScan_001 (Stage 12 of 49)	00-3ioe68Kk3QaiuDaRohSaCZ
123		Cell	1	0.000	1.000	1067	20	siRNA-SC-10 PSPC1-A488 IMPa4-A546 DAPI 8C2-siRNA-IMP-a2-a4 V2.00	0	31. siRNA-SC-10 PSPC1-A488 DAPI IMPa4-A546_l_TileScan_001 (Stage 12 of 49)	00-3ioe68Kk3QaiuDaRohSaCZ
100		Cell	1	0.000	1.000	1068	21	siRNA-SC-10 PSPC1-A488 IMPa4-A546 DAPI 8C2-siRNA-IMP-a2-a4 V2.00	0	31. siRNA-SC-10 PSPC1-A488 DAPI IMPa4-A546_l_TileScan_001 (Stage 12 of 49)	00-3ioe68Kk3QaiuDaRohSaCZ
104		Cell	1	0.000	1.000	1069	22	siRNA-SC-10 PSPC1-A488 IMPa4-A546 DAPI 8C2-siRNA-IMP-a2-a4 V2.00	0	31. siRNA-SC-10 PSPC1-A488 DAPI IMPa4-A546_l_TileScan_001 (Stage 12 of 49)	00-3ioe68Kk3QaiuDaRohSaCZ
94		Cell	1	0.000	1.000	1070	23	siRNA-SC-10 PSPC1-A488 IMPa4-A546 DAPI 8C2-siRNA-IMP-a2-a4 V2.00	0	31. siRNA-SC-10 PSPC1-A488 DAPI IMPa4-A546_l_TileScan_001 (Stage 12 of 49)	00-3ioe68Kk3QaiuDaRohSaCZ
108		Cell	1	0.000	1.000	1071	24	siRNA-SC-10 PSPC1-A488 IMPa4-A546 DAPI 8C2-siRNA-IMP-a2-a4 V2.00	0	31. siRNA-SC-10 PSPC1-A488 DAPI IMPa4-A546_l_TileScan_001 (Stage 12 of 49)	00-3ioe68Kk3QaiuDaRohSaCZ
130		Cell	1	0.000	1.000	1072	0	siRNA-SC-10 PSPC1-A488 IMPa4-A546 DAPI 8C2-siRNA-IMP-a2-a4 V2.00	0	31. siRNA-SC-10 PSPC1-A488 DAPI IMPa4-A546_m_TileScan_001 (Stage 13 of 49)	00-dNx7yQQ9i9EEjamJgDB46C
172		Cell	1	0.000	1.000	1073	1	siRNA-SC-10 PSPC1-A488 IMPa4-A546 DAPI 8C2-siRNA-IMP-a2-a4 V2.00	0	31. siRNA-SC-10 PSPC1-A488 DAPI IMPa4-A546_m_TileScan_001 (Stage 13 of 49)	00-dNx7yQQ9i9EEjamJgDB46C
179		Cell	1	0.000	1.000	1074	2	siRNA-SC-10 PSPC1-A488 IMPa4-A546 DAPI 8C2-siRNA-IMP-a2-a4 V2.00	0	31. siRNA-SC-10 PSPC1-A488 DAPI IMPa4-A546_m_TileScan_001 (Stage 13 of 49)	00-dNx7yQQ9i9EEjamJgDB46C
231		Cell	1	0.000	1.000	1075	3	siRNA-SC-10 PSPC1-A488 IMPa4-A546 DAPI 8C2-siRNA-IMP-a2-a4 V2.00	0	31. siRNA-SC-10 PSPC1-A488 DAPI IMPa4-A546_m_TileScan_001 (Stage 13 of 49)	00-dNx7yQQ9i9EEjamJgDB46C
176		Cell	1	0.000	1.000	1076	4	siRNA-SC-10 PSPC1-A488 IMPa4-A546 DAPI 8C2-siRNA-IMP-a2-a4 V2.00	0	31. siRNA-SC-10 PSPC1-A488 DAPI IMPa4-A546_m_TileScan_001 (Stage 13 of 49)	00-dNx7yQQ9i9EEjamJgDB46C
204		Cell	1	0.000	1.000	1077	5	siRNA-SC-10 PSPC1-A488 IMPa4-A546 DAPI 8C2-siRNA-IMP-a2-a4 V2.00	0	31. siRNA-SC-10 PSPC1-A488 DAPI IMPa4-A546_m_TileScan_001 (Stage 13 of 49)	00-dNx7yQQ9i9EEjamJgDB46C
173		Cell	1	0.000	1.000	1078	6	siRNA-SC-10 PSPC1-A488 IMPa4-A546 DAPI 8C2-siRNA-IMP-a2-a4 V2.00	0	31. siRNA-SC-10 PSPC1-A488 DAPI IMPa4-A546_m_TileScan_001 (Stage 13 of 49)	00-dNx7yQQ9i9EEjamJgDB46C
163		Cell	1	0.000	1.000	1079	7	siRNA-SC-10 PSPC1-A488 IMPa4-A546 DAPI 8C2-siRNA-IMP-a2-a4 V2.00	0	31. siRNA-SC-10 PSPC1-A488 DAPI IMPa4-A546_m_TileScan_001 (Stage 13 of 49)	00-dNx7yQQ9i9EEjamJgDB46C
159		Cell	1	0.000	1.000	1080	8	siRNA-SC-10 PSPC1-A488 IMPa4-A546 DAPI 8C2-siRNA-IMP-a2-a4 V2.00	0	31. siRNA-SC-10 PSPC1-A488 DAPI IMPa4-A546_m_TileScan_001 (Stage 13 of 49)	00-dNx7yQQ9i9EEjamJgDB46C
192		Cell	1	0.000	1.000	1081	9	siRNA-SC-10 PSPC1-A488 IMPa4-A546 DAPI 8C2-siRNA-IMP-a2-a4 V2.00	0	31. siRNA-SC-10 PSPC1-A488 DAPI IMPa4-A546_m_TileScan_001 (Stage 13 of 49)	00-dNx7yQQ9i9EEjamJgDB46C
254		Cell	1	0.000	1.000	1082	10	siRNA-SC-10 PSPC1-A488 IMPa4-A546 DAPI 8C2-siRNA-IMP-a2-a4 V2.00	0	31. siRNA-SC-10 PSPC1-A488 DAPI IMPa4-A546_m_TileScan_001 (Stage 13 of 49)	00-dNx7yQQ9i9EEjamJgDB46C
249		Cell	1	0.000	1.000	1083	11	siRNA-SC-10 PSPC1-A488 IMPa4-A546 DAPI 8C2-siRNA-IMP-a2-a4 V2.00	0	31. siRNA-SC-10 PSPC1-A488 DAPI IMPa4-A546_m_TileScan_001 (Stage 13 of 49)	00-dNx7yQQ9i9EEjamJgDB46C
145		Cell	1	0.000	1.000	1084	12	siRNA-SC-10 PSPC1-A488 IMPa4-A546 DAPI 8C2-siRNA-IMP-a2-a4 V2.00	0	31. siRNA-SC-10 PSPC1-A488 DAPI IMPa4-A546_m_TileScan_001 (Stage 13 of 49)	00-dNx7yQQ9i9EEjamJgDB46C
220		Cell	1	0.000	1.000	1085	13	siRNA-SC-10 PSPC1-A488 IMPa4-A546 DAPI 8C2-siRNA-IMP-a2-a4 V2.00	0	31. siRNA-SC-10 PSPC1-A488 DAPI IMPa4-A546_m_TileScan_001 (Stage 13 of 49)	00-dNx7yQQ9i9EEjamJgDB46C
123		Cell	1	0.000	1.000	1086	14	siRNA-SC-10 PSPC1-A488 IMPa4-A546 DAPI 8C2-siRNA-IMP-a2-a4 V2.00	0	31. siRNA-SC-10 PSPC1-A488 DAPI IMPa4-A546_m_TileScan_001 (Stage 13 of 49)	00-dNx7yQQ9i9EEjamJgDB46C
166		Cell	1	0.000	1.000	1087	15	siRNA-SC-10 PSPC1-A488 IMPa4-A546 DAPI 8C2-siRNA-IMP-a2-a4 V2.00	0	31. siRNA-SC-10 PSPC1-A488 DAPI IMPa4-A546_m_TileScan_001 (Stage 13 of 49)	00-dNx7yQQ9i9EEjamJgDB46C
126		Cell	1	0.000	1.000	1088	16	siRNA-SC-10 PSPC1-A488 IMPa4-A546 DAPI 8C2-siRNA-IMP-a2-a4 V2.00	0	31. siRNA-SC-10 PSPC1-A488 DAPI IMPa4-A546_m_TileScan_001 (Stage 13 of 49)	00-dNx7yQQ9i9EEjamJgDB46C
109		Cell	1	0.000	1.000	1089	17	siRNA-SC-10 PSPC1-A488 IMPa4-A546 DAPI 8C2-siRNA-IMP-a2-a4 V2.00	0	31. siRNA-SC-10 PSPC1-A488 DAPI IMPa4-A546_m_TileScan_001 (Stage 13 of 49)	00-dNx7yQQ9i9EEjamJgDB46C
121		Cell	1	0.000	1.000	1090	18	siRNA-SC-10 PSPC1-A488 IMPa4-A546 DAPI 8C2-siRNA-IMP-a2-a4 V2.00	0	31. siRNA-SC-10 PSPC1-A488 DAPI IMPa4-A546_m_TileScan_001 (Stage 13 of 49)	00-dNx7yQQ9i9EEjamJgDB46C
81		Cell	1	0.000	1.000	1091	19	siRNA-SC-10 PSPC1-A488 IMPa4-A546 DAPI 8C2-siRNA-IMP-a2-a4 V2.00	0	31. siRNA-SC-10 PSPC1-A488 DAPI IMPa4-A546_m_TileScan_001 (Stage 13 of 49)	00-dNx7yQQ9i9EEjamJgDB46C
123		Cell	1	0.000	1.000	1092	20	siRNA-SC-10 PSPC1-A488 IMPa4-A546 DAPI 8C2-siRNA-IMP-a2-a4 V2.00	0	31. siRNA-SC-10 PSPC1-A488 DAPI IMPa4-A546_m_TileScan_001 (Stage 13 of 49)	00-dNx7yQQ9i9EEjamJgDB46C
123		Cell	1	0.000	1.000	1093	21	siRNA-SC-10 PSPC1-A488 IMPa4-A546 DAPI 8C2-siRNA-IMP-a2-a4 V2.00	0	31. siRNA-SC-10 PSPC1-A488 DAPI IMPa4-A546_m_TileScan_001 (Stage 13 of 49)	00-dNx7yQQ9i9EEjamJgDB46C
255		Cell	1	0.000	1.000	1094	22	siRNA-SC-10 PSPC1-A488 IMPa4-A546 DAPI 8C2-siRNA-IMP-a2-a4 V2.00	0	31. siRNA-SC-10 PSPC1-A488 DAPI IMPa4-A546_m_TileScan_001 (Stage 13 of 49)	00-dNx7yQQ9i9EEjamJgDB46C
110		Cell	1	0.000	1.000	1095	23	siRNA-SC-10 PSPC1-A488 IMPa4-A546 DAPI 8C2-siRNA-IMP-a2-a4 V2.00	0	31. siRNA-SC-10 PSPC1-A488 DAPI IMPa4-A546_m_TileScan_001 (Stage 13 of 49)	00-dNx7yQQ9i9EEjamJgDB46C
255		Cell	1	0.000	1.000	1096	24	siRNA-SC-10 PSPC1-A488 IMPa4-A546 DAPI 8C2-siRNA-IMP-a2-a4 V2.00	0	31. siRNA-SC-10 PSPC1-A488 DAPI IMPa4-A546_m_TileScan_001 (Stage 13 of 49)	00-dNx7yQQ9i9EEjamJgDB46C
148		Cell	1	0.000	1.000	1097	25	siRNA-SC-10 PSPC1-A488 IMPa4-A546 DAPI 8C2-siRNA-IMP-a2-a4 V2.00	0	31. siRNA-SC-10 PSPC1-A488 DAPI IMPa4-A546_m_TileScan_001 (Stage 13 of 49)	00-dNx7yQQ9i9EEjamJgDB46C
143		Cell	1	0.000	1.000	1098	26	siRNA-SC-10 PSPC1-A488 IMPa4-A546 DAPI 8C2-siRNA-IMP-a2-a4 V2.00	0	31. siRNA-SC-10 PSPC1-A488 DAPI IMPa4-A546_m_TileScan_001 (Stage 13 of 49)	00-dNx7yQQ9i9EEjamJgDB46C
106		Cell	1	0.000	1.000	1099	27	siRNA-SC-10 PSPC1-A488 IMPa4-A546 DAPI 8C2-siRNA-IMP-a2-a4 V2.00	0	31. siRNA-SC-10 PSPC1-A488 DAPI IMPa4-A546_m_TileScan_001 (Stage 13 of 49)	00-dNx7yQQ9i9EEjamJgDB46C
150		Cell	1	0.000	1.000	1100	28	siRNA-SC-10 PSPC1-A488 IMPa4-A546 DAPI 8C2-siRNA-IMP-a2-a4 V2.00	0	31. siRNA-SC-10 PSPC1-A488 DAPI IMPa4-A546_m_TileScan_001 (Stage 13 of 49)	00-dNx7yQQ9i9EEjamJgDB46C
237		Cell	1	0.000	1.000	1101	29	siRNA-SC-10 PSPC1-A488 IMPa4-A546 DAPI 8C2-siRNA-IMP-a2-a4 V2.00	0	31. siRNA-SC-10 PSPC1-A488 DAPI IMPa4-A546_m_TileScan_001 (Stage 13 of 49)	00-dNx7yQQ9i9EEjamJgDB46C
119		Cell	1	0.000	1.000	1102	30	siRNA-SC-10 PSPC1-A488 IMPa4-A546 DAPI 8C2-siRNA-IMP-a2-a4 V2.00	0	31. siRNA-SC-10 PSPC1-A488 DAPI IMPa4-A546_m_TileScan_001 (Stage 13 of 49)	00-dNx7yQQ9i9EEjamJgDB46C
113		Cell	1	0.000	1.000	1103	31	siRNA-SC-10 PSPC1-A488 IMPa4-A546 DAPI 8C2-siRNA-IMP-a2-a4 V2.00	0	31. siRNA-SC-10 PSPC1-A488 DAPI IMPa4-A546_m_TileScan_001 (Stage 13 of 49)	00-dNx7yQQ9i9EEjamJgDB46C
100		Cell	1	0.000	1.000	1104	32	siRNA-SC-10 PSPC1-A488 IMPa4-A546 DAPI 8C2-siRNA-IMP-a2-a4 V2.00	0	31. siRNA-SC-10 PSPC1-A488 DAPI IMPa4-A546_m_TileScan_001 (Stage 13 of 49)	00-dNx7yQQ9i9EEjamJgDB46C
117		Cell	1	0.000	1.000	1105	33	siRNA-SC-10 PSPC1-A488 IMPa4-A546 DAPI 8C2-siRNA-IMP-a2-a4 V2.00	0	31. siRNA-SC-10 PSPC1-A488 DAPI IMPa4-A546_m_TileScan_001 (Stage 13 of 49)	00-dNx7yQQ9i9EEjamJgDB46C
166		Cell	1	0.000	1.000	1106	34	siRNA-SC-10 PSPC1-A488 IMPa4-A546 DAPI 8C2-siRNA-IMP-a2-a4 V2.00	0	31. siRNA-SC-10 PSPC1-A488 DAPI IMPa4-A546_m_TileScan_001 (Stage 13 of 49)	00-dNx7yQQ9i9EEjamJgDB46C
102		Cell	1	0.000	1.000	1107	0	siRNA-SC-10 PSPC1-A488 IMPa4-A546 DAPI 8C2-siRNA-IMP-a2-a4 V2.00	0	31. siRNA-SC-10 PSPC1-A488 DAPI IMPa4-A546_n_TileScan_001 (Stage 14 of 49)	00-YP3JiBHLjoBvuKtByBK2bK
131		Cell	1	0.000	1.000	1108	1	siRNA-SC-10 PSPC1-A488 IMPa4-A546 DAPI 8C2-siRNA-IMP-a2-a4 V2.00	0	31. siRNA-SC-10 PSPC1-A488 DAPI IMPa4-A546_n_TileScan_001 (Stage 14 of 49)	00-YP3JiBHLjoBvuKtByBK2bK
161		Cell	1	0.000	1.000	1109	2	siRNA-SC-10 PSPC1-A488 IMPa4-A546 DAPI 8C2-siRNA-IMP-a2-a4 V2.00	0	31. siRNA-SC-10 PSPC1-A488 DAPI IMPa4-A546_n_TileScan_001 (Stage 14 of 49)	00-YP3JiBHLjoBvuKtByBK2bK
78		Cell	1	0.000	1.000	1110	3	siRNA-SC-10 PSPC1-A488 IMPa4-A546 DAPI 8C2-siRNA-IMP-a2-a4 V2.00	0	31. siRNA-SC-10 PSPC1-A488 DAPI IMPa4-A546_n_TileScan_001 (Stage 14 of 49)	00-YP3JiBHLjoBvuKtByBK2bK
95		Cell	1	0.000	1.000	1111	4	siRNA-SC-10 PSPC1-A488 IMPa4-A546 DAPI 8C2-siRNA-IMP-a2-a4 V2.00	0	31. siRNA-SC-10 PSPC1-A488 DAPI IMPa4-A546_n_TileScan_001 (Stage 14 of 49)	00-YP3JiBHLjoBvuKtByBK2bK
91		Cell	1	0.000	1.000	1112	5	siRNA-SC-10 PSPC1-A488 IMPa4-A546 DAPI 8C2-siRNA-IMP-a2-a4 V2.00	0	31. siRNA-SC-10 PSPC1-A488 DAPI IMPa4-A546_n_TileScan_001 (Stage 14 of 49)	00-YP3JiBHLjoBvuKtByBK2bK
104		Cell	1	0.000	1.000	1113	6	siRNA-SC-10 PSPC1-A488 IMPa4-A546 DAPI 8C2-siRNA-IMP-a2-a4 V2.00	0	31. siRNA-SC-10 PSPC1-A488 DAPI IMPa4-A546_n_TileScan_001 (Stage 14 of 49)	00-YP3JiBHLjoBvuKtByBK2bK
255		Cell	1	0.000	1.000	1114	7	siRNA-SC-10 PSPC1-A488 IMPa4-A546 DAPI 8C2-siRNA-IMP-a2-a4 V2.00	0	31. siRNA-SC-10 PSPC1-A488 DAPI IMPa4-A546_n_TileScan_001 (Stage 14 of 49)	00-YP3JiBHLjoBvuKtByBK2bK
102		Cell	1	0.000	1.000	1115	8	siRNA-SC-10 PSPC1-A488 IMPa4-A546 DAPI 8C2-siRNA-IMP-a2-a4 V2.00	0	31. siRNA-SC-10 PSPC1-A488 DAPI IMPa4-A546_n_TileScan_001 (Stage 14 of 49)	00-YP3JiBHLjoBvuKtByBK2bK
145		Cell	1	0.000	1.000	1116	9	siRNA-SC-10 PSPC1-A488 IMPa4-A546 DAPI 8C2-siRNA-IMP-a2-a4 V2.00	0	31. siRNA-SC-10 PSPC1-A488 DAPI IMPa4-A546_n_TileScan_001 (Stage 14 of 49)	00-YP3JiBHLjoBvuKtByBK2bK
85		Cell	1	0.000	1.000	1117	10	siRNA-SC-10 PSPC1-A488 IMPa4-A546 DAPI 8C2-siRNA-IMP-a2-a4 V2.00	0	31. siRNA-SC-10 PSPC1-A488 DAPI IMPa4-A546_n_TileScan_001 (Stage 14 of 49)	00-YP3JiBHLjoBvuKtByBK2bK
228		Cell	1	0.000	1.000	1118	11	siRNA-SC-10 PSPC1-A488 IMPa4-A546 DAPI 8C2-siRNA-IMP-a2-a4 V2.00	0	31. siRNA-SC-10 PSPC1-A488 DAPI IMPa4-A546_n_TileScan_001 (Stage 14 of 49)	00-YP3JiBHLjoBvuKtByBK2bK
103		Cell	1	0.000	1.000	1119	12	siRNA-SC-10 PSPC1-A488 IMPa4-A546 DAPI 8C2-siRNA-IMP-a2-a4 V2.00	0	31. siRNA-SC-10 PSPC1-A488 DAPI IMPa4-A546_n_TileScan_001 (Stage 14 of 49)	00-YP3JiBHLjoBvuKtByBK2bK
104		Cell	1	0.000	1.000	1120	13	siRNA-SC-10 PSPC1-A488 IMPa4-A546 DAPI 8C2-siRNA-IMP-a2-a4 V2.00	0	31. siRNA-SC-10 PSPC1-A488 DAPI IMPa4-A546_n_TileScan_001 (Stage 14 of 49)	00-YP3JiBHLjoBvuKtByBK2bK
186		Cell	1	0.000	1.000	1121	14	siRNA-SC-10 PSPC1-A488 IMPa4-A546 DAPI 8C2-siRNA-IMP-a2-a4 V2.00	0	31. siRNA-SC-10 PSPC1-A488 DAPI IMPa4-A546_n_TileScan_001 (Stage 14 of 49)	00-YP3JiBHLjoBvuKtByBK2bK
204		Cell	1	0.000	1.000	1122	15	siRNA-SC-10 PSPC1-A488 IMPa4-A546 DAPI 8C2-siRNA-IMP-a2-a4 V2.00	0	31. siRNA-SC-10 PSPC1-A488 DAPI IMPa4-A546_n_TileScan_001 (Stage 14 of 49)	00-YP3JiBHLjoBvuKtByBK2bK
100		Cell	1	0.000	1.000	1123	16	siRNA-SC-10 PSPC1-A488 IMPa4-A546 DAPI 8C2-siRNA-IMP-a2-a4 V2.00	0	31. siRNA-SC-10 PSPC1-A488 DAPI IMPa4-A546_n_TileScan_001 (Stage 14 of 49)	00-YP3JiBHLjoBvuKtByBK2bK
98		Cell	1	0.000	1.000	1124	17	siRNA-SC-10 PSPC1-A488 IMPa4-A546 DAPI 8C2-siRNA-IMP-a2-a4 V2.00	0	31. siRNA-SC-10 PSPC1-A488 DAPI IMPa4-A546_n_TileScan_001 (Stage 14 of 49)	00-YP3JiBHLjoBvuKtByBK2bK
103		Cell	1	0.000	1.000	1125	18	siRNA-SC-10 PSPC1-A488 IMPa4-A546 DAPI 8C2-siRNA-IMP-a2-a4 V2.00	0	31. siRNA-SC-10 PSPC1-A488 DAPI IMPa4-A546_n_TileScan_001 (Stage 14 of 49)	00-YP3JiBHLjoBvuKtByBK2bK
72		Cell	1	0.000	1.000	1126	19	siRNA-SC-10 PSPC1-A488 IMPa4-A546 DAPI 8C2-siRNA-IMP-a2-a4 V2.00	0	31. siRNA-SC-10 PSPC1-A488 DAPI IMPa4-A546_n_TileScan_001 (Stage 14 of 49)	00-YP3JiBHLjoBvuKtByBK2bK
156		Cell	1	0.000	1.000	1127	20	siRNA-SC-10 PSPC1-A488 IMPa4-A546 DAPI 8C2-siRNA-IMP-a2-a4 V2.00	0	31. siRNA-SC-10 PSPC1-A488 DAPI IMPa4-A546_n_TileScan_001 (Stage 14 of 49)	00-YP3JiBHLjoBvuKtByBK2bK
254		Cell	1	0.000	1.000	1128	21	siRNA-SC-10 PSPC1-A488 IMPa4-A546 DAPI 8C2-siRNA-IMP-a2-a4 V2.00	0	31. siRNA-SC-10 PSPC1-A488 DAPI IMPa4-A546_n_TileScan_001 (Stage 14 of 49)	00-YP3JiBHLjoBvuKtByBK2bK
159		Cell	1	0.000	1.000	1129	22	siRNA-SC-10 PSPC1-A488 IMPa4-A546 DAPI 8C2-siRNA-IMP-a2-a4 V2.00	0	31. siRNA-SC-10 PSPC1-A488 DAPI IMPa4-A546_n_TileScan_001 (Stage 14 of 49)	00-YP3JiBHLjoBvuKtByBK2bK
117		Cell	1	0.000	1.000	1130	23	siRNA-SC-10 PSPC1-A488 IMPa4-A546 DAPI 8C2-siRNA-IMP-a2-a4 V2.00	0	31. siRNA-SC-10 PSPC1-A488 DAPI IMPa4-A546_n_TileScan_001 (Stage 14 of 49)	00-YP3JiBHLjoBvuKtByBK2bK
134		Cell	1	0.000	1.000	1131	24	siRNA-SC-10 PSPC1-A488 IMPa4-A546 DAPI 8C2-siRNA-IMP-a2-a4 V2.00	0	31. siRNA-SC-10 PSPC1-A488 DAPI IMPa4-A546_n_TileScan_001 (Stage 14 of 49)	00-YP3JiBHLjoBvuKtByBK2bK
230		Cell	1	0.000	1.000	1132	25	siRNA-SC-10 PSPC1-A488 IMPa4-A546 DAPI 8C2-siRNA-IMP-a2-a4 V2.00	0	31. siRNA-SC-10 PSPC1-A488 DAPI IMPa4-A546_n_TileScan_001 (Stage 14 of 49)	00-YP3JiBHLjoBvuKtByBK2bK
116		Cell	1	0.000	1.000	1133	26	siRNA-SC-10 PSPC1-A488 IMPa4-A546 DAPI 8C2-siRNA-IMP-a2-a4 V2.00	0	31. siRNA-SC-10 PSPC1-A488 DAPI IMPa4-A546_n_TileScan_001 (Stage 14 of 49)	00-YP3JiBHLjoBvuKtByBK2bK
107		Cell	1	0.000	1.000	1134	27	siRNA-SC-10 PSPC1-A488 IMPa4-A546 DAPI 8C2-siRNA-IMP-a2-a4 V2.00	0	31. siRNA-SC-10 PSPC1-A488 DAPI IMPa4-A546_n_TileScan_001 (Stage 14 of 49)	00-YP3JiBHLjoBvuKtByBK2bK
251		Cell	1	0.000	1.000	1135	28	siRNA-SC-10 PSPC1-A488 IMPa4-A546 DAPI 8C2-siRNA-IMP-a2-a4 V2.00	0	31. siRNA-SC-10 PSPC1-A488 DAPI IMPa4-A546_n_TileScan_001 (Stage 14 of 49)	00-YP3JiBHLjoBvuKtByBK2bK
225		Cell	1	0.000	1.000	1136	29	siRNA-SC-10 PSPC1-A488 IMPa4-A546 DAPI 8C2-siRNA-IMP-a2-a4 V2.00	0	31. siRNA-SC-10 PSPC1-A488 DAPI IMPa4-A546_n_TileScan_001 (Stage 14 of 49)	00-YP3JiBHLjoBvuKtByBK2bK
88		Cell	1	0.000	1.000	1137	30	siRNA-SC-10 PSPC1-A488 IMPa4-A546 DAPI 8C2-siRNA-IMP-a2-a4 V2.00	0	31. siRNA-SC-10 PSPC1-A488 DAPI IMPa4-A546_n_TileScan_001 (Stage 14 of 49)	00-YP3JiBHLjoBvuKtByBK2bK
159		Cell	1	0.000	1.000	1138	31	siRNA-SC-10 PSPC1-A488 IMPa4-A546 DAPI 8C2-siRNA-IMP-a2-a4 V2.00	0	31. siRNA-SC-10 PSPC1-A488 DAPI IMPa4-A546_n_TileScan_001 (Stage 14 of 49)	00-YP3JiBHLjoBvuKtByBK2bK
191		Cell	1	0.000	1.000	1139	0	siRNA-SC-10 PSPC1-A488 IMPa4-A546 DAPI 8C2-siRNA-IMP-a2-a4 V2.00	0	31. siRNA-SC-10 PSPC1-A488 DAPI IMPa4-A546_o_TileScan_001 (Stage 15 of 49)	00-krRFspFjPpQKrX9zoc6Yx9
233		Cell	1	0.000	1.000	1140	1	siRNA-SC-10 PSPC1-A488 IMPa4-A546 DAPI 8C2-siRNA-IMP-a2-a4 V2.00	0	31. siRNA-SC-10 PSPC1-A488 DAPI IMPa4-A546_o_TileScan_001 (Stage 15 of 49)	00-krRFspFjPpQKrX9zoc6Yx9
143		Cell	1	0.000	1.000	1141	2	siRNA-SC-10 PSPC1-A488 IMPa4-A546 DAPI 8C2-siRNA-IMP-a2-a4 V2.00	0	31. siRNA-SC-10 PSPC1-A488 DAPI IMPa4-A546_o_TileScan_001 (Stage 15 of 49)	00-krRFspFjPpQKrX9zoc6Yx9
205		Cell	1	0.000	1.000	1142	3	siRNA-SC-10 PSPC1-A488 IMPa4-A546 DAPI 8C2-siRNA-IMP-a2-a4 V2.00	0	31. siRNA-SC-10 PSPC1-A488 DAPI IMPa4-A546_o_TileScan_001 (Stage 15 of 49)	00-krRFspFjPpQKrX9zoc6Yx9
197		Cell	1	0.000	1.000	1143	4	siRNA-SC-10 PSPC1-A488 IMPa4-A546 DAPI 8C2-siRNA-IMP-a2-a4 V2.00	0	31. siRNA-SC-10 PSPC1-A488 DAPI IMPa4-A546_o_TileScan_001 (Stage 15 of 49)	00-krRFspFjPpQKrX9zoc6Yx9
254		Cell	1	0.000	1.000	1144	5	siRNA-SC-10 PSPC1-A488 IMPa4-A546 DAPI 8C2-siRNA-IMP-a2-a4 V2.00	0	31. siRNA-SC-10 PSPC1-A488 DAPI IMPa4-A546_o_TileScan_001 (Stage 15 of 49)	00-krRFspFjPpQKrX9zoc6Yx9
102		Cell	1	0.000	1.000	1145	6	siRNA-SC-10 PSPC1-A488 IMPa4-A546 DAPI 8C2-siRNA-IMP-a2-a4 V2.00	0	31. siRNA-SC-10 PSPC1-A488 DAPI IMPa4-A546_o_TileScan_001 (Stage 15 of 49)	00-krRFspFjPpQKrX9zoc6Yx9
151		Cell	1	0.000	1.000	1146	7	siRNA-SC-10 PSPC1-A488 IMPa4-A546 DAPI 8C2-siRNA-IMP-a2-a4 V2.00	0	31. siRNA-SC-10 PSPC1-A488 DAPI IMPa4-A546_o_TileScan_001 (Stage 15 of 49)	00-krRFspFjPpQKrX9zoc6Yx9
161		Cell	1	0.000	1.000	1147	8	siRNA-SC-10 PSPC1-A488 IMPa4-A546 DAPI 8C2-siRNA-IMP-a2-a4 V2.00	0	31. siRNA-SC-10 PSPC1-A488 DAPI IMPa4-A546_o_TileScan_001 (Stage 15 of 49)	00-krRFspFjPpQKrX9zoc6Yx9
152		Cell	1	0.000	1.000	1148	9	siRNA-SC-10 PSPC1-A488 IMPa4-A546 DAPI 8C2-siRNA-IMP-a2-a4 V2.00	0	31. siRNA-SC-10 PSPC1-A488 DAPI IMPa4-A546_o_TileScan_001 (Stage 15 of 49)	00-krRFspFjPpQKrX9zoc6Yx9
224		Cell	1	0.000	1.000	1149	10	siRNA-SC-10 PSPC1-A488 IMPa4-A546 DAPI 8C2-siRNA-IMP-a2-a4 V2.00	0	31. siRNA-SC-10 PSPC1-A488 DAPI IMPa4-A546_o_TileScan_001 (Stage 15 of 49)	00-krRFspFjPpQKrX9zoc6Yx9
185		Cell	1	0.000	1.000	1150	11	siRNA-SC-10 PSPC1-A488 IMPa4-A546 DAPI 8C2-siRNA-IMP-a2-a4 V2.00	0	31. siRNA-SC-10 PSPC1-A488 DAPI IMPa4-A546_o_TileScan_001 (Stage 15 of 49)	00-krRFspFjPpQKrX9zoc6Yx9
143		Cell	1	0.000	1.000	1151	12	siRNA-SC-10 PSPC1-A488 IMPa4-A546 DAPI 8C2-siRNA-IMP-a2-a4 V2.00	0	31. siRNA-SC-10 PSPC1-A488 DAPI IMPa4-A546_o_TileScan_001 (Stage 15 of 49)	00-krRFspFjPpQKrX9zoc6Yx9
176		Cell	1	0.000	1.000	1152	13	siRNA-SC-10 PSPC1-A488 IMPa4-A546 DAPI 8C2-siRNA-IMP-a2-a4 V2.00	0	31. siRNA-SC-10 PSPC1-A488 DAPI IMPa4-A546_o_TileScan_001 (Stage 15 of 49)	00-krRFspFjPpQKrX9zoc6Yx9
212		Cell	1	0.000	1.000	1153	14	siRNA-SC-10 PSPC1-A488 IMPa4-A546 DAPI 8C2-siRNA-IMP-a2-a4 V2.00	0	31. siRNA-SC-10 PSPC1-A488 DAPI IMPa4-A546_o_TileScan_001 (Stage 15 of 49)	00-krRFspFjPpQKrX9zoc6Yx9
137		Cell	1	0.000	1.000	1154	15	siRNA-SC-10 PSPC1-A488 IMPa4-A546 DAPI 8C2-siRNA-IMP-a2-a4 V2.00	0	31. siRNA-SC-10 PSPC1-A488 DAPI IMPa4-A546_o_TileScan_001 (Stage 15 of 49)	00-krRFspFjPpQKrX9zoc6Yx9
90		Cell	1	0.000	1.000	1155	16	siRNA-SC-10 PSPC1-A488 IMPa4-A546 DAPI 8C2-siRNA-IMP-a2-a4 V2.00	0	31. siRNA-SC-10 PSPC1-A488 DAPI IMPa4-A546_o_TileScan_001 (Stage 15 of 49)	00-krRFspFjPpQKrX9zoc6Yx9
170		Cell	1	0.000	1.000	1156	17	siRNA-SC-10 PSPC1-A488 IMPa4-A546 DAPI 8C2-siRNA-IMP-a2-a4 V2.00	0	31. siRNA-SC-10 PSPC1-A488 DAPI IMPa4-A546_o_TileScan_001 (Stage 15 of 49)	00-krRFspFjPpQKrX9zoc6Yx9
151		Cell	1	0.000	1.000	1157	18	siRNA-SC-10 PSPC1-A488 IMPa4-A546 DAPI 8C2-siRNA-IMP-a2-a4 V2.00	0	31. siRNA-SC-10 PSPC1-A488 DAPI IMPa4-A546_o_TileScan_001 (Stage 15 of 49)	00-krRFspFjPpQKrX9zoc6Yx9
110		Cell	1	0.000	1.000	1158	19	siRNA-SC-10 PSPC1-A488 IMPa4-A546 DAPI 8C2-siRNA-IMP-a2-a4 V2.00	0	31. siRNA-SC-10 PSPC1-A488 DAPI IMPa4-A546_o_TileScan_001 (Stage 15 of 49)	00-krRFspFjPpQKrX9zoc6Yx9
146		Cell	1	0.000	1.000	1159	20	siRNA-SC-10 PSPC1-A488 IMPa4-A546 DAPI 8C2-siRNA-IMP-a2-a4 V2.00	0	31. siRNA-SC-10 PSPC1-A488 DAPI IMPa4-A546_o_TileScan_001 (Stage 15 of 49)	00-krRFspFjPpQKrX9zoc6Yx9
169		Cell	1	0.000	1.000	1160	21	siRNA-SC-10 PSPC1-A488 IMPa4-A546 DAPI 8C2-siRNA-IMP-a2-a4 V2.00	0	31. siRNA-SC-10 PSPC1-A488 DAPI IMPa4-A546_o_TileScan_001 (Stage 15 of 49)	00-krRFspFjPpQKrX9zoc6Yx9
163		Cell	1	0.000	1.000	1161	22	siRNA-SC-10 PSPC1-A488 IMPa4-A546 DAPI 8C2-siRNA-IMP-a2-a4 V2.00	0	31. siRNA-SC-10 PSPC1-A488 DAPI IMPa4-A546_o_TileScan_001 (Stage 15 of 49)	00-krRFspFjPpQKrX9zoc6Yx9
154		Cell	1	0.000	1.000	1162	23	siRNA-SC-10 PSPC1-A488 IMPa4-A546 DAPI 8C2-siRNA-IMP-a2-a4 V2.00	0	31. siRNA-SC-10 PSPC1-A488 DAPI IMPa4-A546_o_TileScan_001 (Stage 15 of 49)	00-krRFspFjPpQKrX9zoc6Yx9
254		Cell	1	0.000	1.000	1163	24	siRNA-SC-10 PSPC1-A488 IMPa4-A546 DAPI 8C2-siRNA-IMP-a2-a4 V2.00	0	31. siRNA-SC-10 PSPC1-A488 DAPI IMPa4-A546_o_TileScan_001 (Stage 15 of 49)	00-krRFspFjPpQKrX9zoc6Yx9
250		Cell	1	0.000	1.000	1164	25	siRNA-SC-10 PSPC1-A488 IMPa4-A546 DAPI 8C2-siRNA-IMP-a2-a4 V2.00	0	31. siRNA-SC-10 PSPC1-A488 DAPI IMPa4-A546_o_TileScan_001 (Stage 15 of 49)	00-krRFspFjPpQKrX9zoc6Yx9
57		Cell	1	0.000	1.000	1165	0	siRNA-SC-10 PSPC1-A488 IMPa4-A546 DAPI 8C2-siRNA-IMP-a2-a4 V2.00	0	31. siRNA-SC-10 PSPC1-A488 DAPI IMPa4-A546_p_TileScan_001 (Stage 16 of 49)	00-2N8n2xxpL4Rp7DFqyhTbdB
155		Cell	1	0.000	1.000	1166	1	siRNA-SC-10 PSPC1-A488 IMPa4-A546 DAPI 8C2-siRNA-IMP-a2-a4 V2.00	0	31. siRNA-SC-10 PSPC1-A488 DAPI IMPa4-A546_p_TileScan_001 (Stage 16 of 49)	00-2N8n2xxpL4Rp7DFqyhTbdB
87		Cell	1	0.000	1.000	1167	2	siRNA-SC-10 PSPC1-A488 IMPa4-A546 DAPI 8C2-siRNA-IMP-a2-a4 V2.00	0	31. siRNA-SC-10 PSPC1-A488 DAPI IMPa4-A546_p_TileScan_001 (Stage 16 of 49)	00-2N8n2xxpL4Rp7DFqyhTbdB
112		Cell	1	0.000	1.000	1168	3	siRNA-SC-10 PSPC1-A488 IMPa4-A546 DAPI 8C2-siRNA-IMP-a2-a4 V2.00	0	31. siRNA-SC-10 PSPC1-A488 DAPI IMPa4-A546_p_TileScan_001 (Stage 16 of 49)	00-2N8n2xxpL4Rp7DFqyhTbdB
147		Cell	1	0.000	1.000	1169	4	siRNA-SC-10 PSPC1-A488 IMPa4-A546 DAPI 8C2-siRNA-IMP-a2-a4 V2.00	0	31. siRNA-SC-10 PSPC1-A488 DAPI IMPa4-A546_p_TileScan_001 (Stage 16 of 49)	00-2N8n2xxpL4Rp7DFqyhTbdB
219		Cell	1	0.000	1.000	1170	5	siRNA-SC-10 PSPC1-A488 IMPa4-A546 DAPI 8C2-siRNA-IMP-a2-a4 V2.00	0	31. siRNA-SC-10 PSPC1-A488 DAPI IMPa4-A546_p_TileScan_001 (Stage 16 of 49)	00-2N8n2xxpL4Rp7DFqyhTbdB
167		Cell	1	0.000	1.000	1171	6	siRNA-SC-10 PSPC1-A488 IMPa4-A546 DAPI 8C2-siRNA-IMP-a2-a4 V2.00	0	31. siRNA-SC-10 PSPC1-A488 DAPI IMPa4-A546_p_TileScan_001 (Stage 16 of 49)	00-2N8n2xxpL4Rp7DFqyhTbdB
133		Cell	1	0.000	1.000	1172	7	siRNA-SC-10 PSPC1-A488 IMPa4-A546 DAPI 8C2-siRNA-IMP-a2-a4 V2.00	0	31. siRNA-SC-10 PSPC1-A488 DAPI IMPa4-A546_p_TileScan_001 (Stage 16 of 49)	00-2N8n2xxpL4Rp7DFqyhTbdB
122		Cell	1	0.000	1.000	1173	8	siRNA-SC-10 PSPC1-A488 IMPa4-A546 DAPI 8C2-siRNA-IMP-a2-a4 V2.00	0	31. siRNA-SC-10 PSPC1-A488 DAPI IMPa4-A546_p_TileScan_001 (Stage 16 of 49)	00-2N8n2xxpL4Rp7DFqyhTbdB
203		Cell	1	0.000	1.000	1174	9	siRNA-SC-10 PSPC1-A488 IMPa4-A546 DAPI 8C2-siRNA-IMP-a2-a4 V2.00	0	31. siRNA-SC-10 PSPC1-A488 DAPI IMPa4-A546_p_TileScan_001 (Stage 16 of 49)	00-2N8n2xxpL4Rp7DFqyhTbdB
232		Cell	1	0.000	1.000	1175	10	siRNA-SC-10 PSPC1-A488 IMPa4-A546 DAPI 8C2-siRNA-IMP-a2-a4 V2.00	0	31. siRNA-SC-10 PSPC1-A488 DAPI IMPa4-A546_p_TileScan_001 (Stage 16 of 49)	00-2N8n2xxpL4Rp7DFqyhTbdB
166		Cell	1	0.000	1.000	1176	11	siRNA-SC-10 PSPC1-A488 IMPa4-A546 DAPI 8C2-siRNA-IMP-a2-a4 V2.00	0	31. siRNA-SC-10 PSPC1-A488 DAPI IMPa4-A546_p_TileScan_001 (Stage 16 of 49)	00-2N8n2xxpL4Rp7DFqyhTbdB
82		Cell	1	0.000	1.000	1177	12	siRNA-SC-10 PSPC1-A488 IMPa4-A546 DAPI 8C2-siRNA-IMP-a2-a4 V2.00	0	31. siRNA-SC-10 PSPC1-A488 DAPI IMPa4-A546_p_TileScan_001 (Stage 16 of 49)	00-2N8n2xxpL4Rp7DFqyhTbdB
161		Cell	1	0.000	1.000	1178	13	siRNA-SC-10 PSPC1-A488 IMPa4-A546 DAPI 8C2-siRNA-IMP-a2-a4 V2.00	0	31. siRNA-SC-10 PSPC1-A488 DAPI IMPa4-A546_p_TileScan_001 (Stage 16 of 49)	00-2N8n2xxpL4Rp7DFqyhTbdB
246		Cell	1	0.000	1.000	1179	14	siRNA-SC-10 PSPC1-A488 IMPa4-A546 DAPI 8C2-siRNA-IMP-a2-a4 V2.00	0	31. siRNA-SC-10 PSPC1-A488 DAPI IMPa4-A546_p_TileScan_001 (Stage 16 of 49)	00-2N8n2xxpL4Rp7DFqyhTbdB
236		Cell	1	0.000	1.000	1180	15	siRNA-SC-10 PSPC1-A488 IMPa4-A546 DAPI 8C2-siRNA-IMP-a2-a4 V2.00	0	31. siRNA-SC-10 PSPC1-A488 DAPI IMPa4-A546_p_TileScan_001 (Stage 16 of 49)	00-2N8n2xxpL4Rp7DFqyhTbdB
254		Cell	1	0.000	1.000	1181	16	siRNA-SC-10 PSPC1-A488 IMPa4-A546 DAPI 8C2-siRNA-IMP-a2-a4 V2.00	0	31. siRNA-SC-10 PSPC1-A488 DAPI IMPa4-A546_p_TileScan_001 (Stage 16 of 49)	00-2N8n2xxpL4Rp7DFqyhTbdB
194		Cell	1	0.000	1.000	1182	17	siRNA-SC-10 PSPC1-A488 IMPa4-A546 DAPI 8C2-siRNA-IMP-a2-a4 V2.00	0	31. siRNA-SC-10 PSPC1-A488 DAPI IMPa4-A546_p_TileScan_001 (Stage 16 of 49)	00-2N8n2xxpL4Rp7DFqyhTbdB
163		Cell	1	0.000	1.000	1183	18	siRNA-SC-10 PSPC1-A488 IMPa4-A546 DAPI 8C2-siRNA-IMP-a2-a4 V2.00	0	31. siRNA-SC-10 PSPC1-A488 DAPI IMPa4-A546_p_TileScan_001 (Stage 16 of 49)	00-2N8n2xxpL4Rp7DFqyhTbdB
150		Cell	1	0.000	1.000	1184	19	siRNA-SC-10 PSPC1-A488 IMPa4-A546 DAPI 8C2-siRNA-IMP-a2-a4 V2.00	0	31. siRNA-SC-10 PSPC1-A488 DAPI IMPa4-A546_p_TileScan_001 (Stage 16 of 49)	00-2N8n2xxpL4Rp7DFqyhTbdB
200		Cell	1	0.000	1.000	1185	20	siRNA-SC-10 PSPC1-A488 IMPa4-A546 DAPI 8C2-siRNA-IMP-a2-a4 V2.00	0	31. siRNA-SC-10 PSPC1-A488 DAPI IMPa4-A546_p_TileScan_001 (Stage 16 of 49)	00-2N8n2xxpL4Rp7DFqyhTbdB
172		Cell	1	0.000	1.000	1186	21	siRNA-SC-10 PSPC1-A488 IMPa4-A546 DAPI 8C2-siRNA-IMP-a2-a4 V2.00	0	31. siRNA-SC-10 PSPC1-A488 DAPI IMPa4-A546_p_TileScan_001 (Stage 16 of 49)	00-2N8n2xxpL4Rp7DFqyhTbdB
191		Cell	1	0.000	1.000	1187	0	siRNA-SC-10 PSPC1-A488 IMPa4-A546 DAPI 8C2-siRNA-IMP-a2-a4 V2.00	0	31. siRNA-SC-10 PSPC1-A488 DAPI IMPa4-A546_q_TileScan_001 (Stage 17 of 49)	00-UiTbWqcjrxFbsQWAbQgoTo
90		Cell	1	0.000	1.000	1188	1	siRNA-SC-10 PSPC1-A488 IMPa4-A546 DAPI 8C2-siRNA-IMP-a2-a4 V2.00	0	31. siRNA-SC-10 PSPC1-A488 DAPI IMPa4-A546_q_TileScan_001 (Stage 17 of 49)	00-UiTbWqcjrxFbsQWAbQgoTo
177		Cell	1	0.000	1.000	1189	2	siRNA-SC-10 PSPC1-A488 IMPa4-A546 DAPI 8C2-siRNA-IMP-a2-a4 V2.00	0	31. siRNA-SC-10 PSPC1-A488 DAPI IMPa4-A546_q_TileScan_001 (Stage 17 of 49)	00-UiTbWqcjrxFbsQWAbQgoTo
129		Cell	1	0.000	1.000	1190	3	siRNA-SC-10 PSPC1-A488 IMPa4-A546 DAPI 8C2-siRNA-IMP-a2-a4 V2.00	0	31. siRNA-SC-10 PSPC1-A488 DAPI IMPa4-A546_q_TileScan_001 (Stage 17 of 49)	00-UiTbWqcjrxFbsQWAbQgoTo
255		Cell	1	0.000	1.000	1191	4	siRNA-SC-10 PSPC1-A488 IMPa4-A546 DAPI 8C2-siRNA-IMP-a2-a4 V2.00	0	31. siRNA-SC-10 PSPC1-A488 DAPI IMPa4-A546_q_TileScan_001 (Stage 17 of 49)	00-UiTbWqcjrxFbsQWAbQgoTo
255		Cell	1	0.000	1.000	1192	5	siRNA-SC-10 PSPC1-A488 IMPa4-A546 DAPI 8C2-siRNA-IMP-a2-a4 V2.00	0	31. siRNA-SC-10 PSPC1-A488 DAPI IMPa4-A546_q_TileScan_001 (Stage 17 of 49)	00-UiTbWqcjrxFbsQWAbQgoTo
121		Cell	1	0.000	1.000	1193	6	siRNA-SC-10 PSPC1-A488 IMPa4-A546 DAPI 8C2-siRNA-IMP-a2-a4 V2.00	0	31. siRNA-SC-10 PSPC1-A488 DAPI IMPa4-A546_q_TileScan_001 (Stage 17 of 49)	00-UiTbWqcjrxFbsQWAbQgoTo
117		Cell	1	0.000	1.000	1194	7	siRNA-SC-10 PSPC1-A488 IMPa4-A546 DAPI 8C2-siRNA-IMP-a2-a4 V2.00	0	31. siRNA-SC-10 PSPC1-A488 DAPI IMPa4-A546_q_TileScan_001 (Stage 17 of 49)	00-UiTbWqcjrxFbsQWAbQgoTo
193		Cell	1	0.000	1.000	1195	8	siRNA-SC-10 PSPC1-A488 IMPa4-A546 DAPI 8C2-siRNA-IMP-a2-a4 V2.00	0	31. siRNA-SC-10 PSPC1-A488 DAPI IMPa4-A546_q_TileScan_001 (Stage 17 of 49)	00-UiTbWqcjrxFbsQWAbQgoTo
125		Cell	1	0.000	1.000	1196	9	siRNA-SC-10 PSPC1-A488 IMPa4-A546 DAPI 8C2-siRNA-IMP-a2-a4 V2.00	0	31. siRNA-SC-10 PSPC1-A488 DAPI IMPa4-A546_q_TileScan_001 (Stage 17 of 49)	00-UiTbWqcjrxFbsQWAbQgoTo
182		Cell	1	0.000	1.000	1197	10	siRNA-SC-10 PSPC1-A488 IMPa4-A546 DAPI 8C2-siRNA-IMP-a2-a4 V2.00	0	31. siRNA-SC-10 PSPC1-A488 DAPI IMPa4-A546_q_TileScan_001 (Stage 17 of 49)	00-UiTbWqcjrxFbsQWAbQgoTo
106		Cell	1	0.000	1.000	1198	11	siRNA-SC-10 PSPC1-A488 IMPa4-A546 DAPI 8C2-siRNA-IMP-a2-a4 V2.00	0	31. siRNA-SC-10 PSPC1-A488 DAPI IMPa4-A546_q_TileScan_001 (Stage 17 of 49)	00-UiTbWqcjrxFbsQWAbQgoTo
99		Cell	1	0.000	1.000	1199	12	siRNA-SC-10 PSPC1-A488 IMPa4-A546 DAPI 8C2-siRNA-IMP-a2-a4 V2.00	0	31. siRNA-SC-10 PSPC1-A488 DAPI IMPa4-A546_q_TileScan_001 (Stage 17 of 49)	00-UiTbWqcjrxFbsQWAbQgoTo
126		Cell	1	0.000	1.000	1200	13	siRNA-SC-10 PSPC1-A488 IMPa4-A546 DAPI 8C2-siRNA-IMP-a2-a4 V2.00	0	31. siRNA-SC-10 PSPC1-A488 DAPI IMPa4-A546_q_TileScan_001 (Stage 17 of 49)	00-UiTbWqcjrxFbsQWAbQgoTo
107		Cell	1	0.000	1.000	1201	14	siRNA-SC-10 PSPC1-A488 IMPa4-A546 DAPI 8C2-siRNA-IMP-a2-a4 V2.00	0	31. siRNA-SC-10 PSPC1-A488 DAPI IMPa4-A546_q_TileScan_001 (Stage 17 of 49)	00-UiTbWqcjrxFbsQWAbQgoTo
182		Cell	1	0.000	1.000	1202	15	siRNA-SC-10 PSPC1-A488 IMPa4-A546 DAPI 8C2-siRNA-IMP-a2-a4 V2.00	0	31. siRNA-SC-10 PSPC1-A488 DAPI IMPa4-A546_q_TileScan_001 (Stage 17 of 49)	00-UiTbWqcjrxFbsQWAbQgoTo
91		Cell	1	0.000	1.000	1203	16	siRNA-SC-10 PSPC1-A488 IMPa4-A546 DAPI 8C2-siRNA-IMP-a2-a4 V2.00	0	31. siRNA-SC-10 PSPC1-A488 DAPI IMPa4-A546_q_TileScan_001 (Stage 17 of 49)	00-UiTbWqcjrxFbsQWAbQgoTo
120		Cell	1	0.000	1.000	1204	17	siRNA-SC-10 PSPC1-A488 IMPa4-A546 DAPI 8C2-siRNA-IMP-a2-a4 V2.00	0	31. siRNA-SC-10 PSPC1-A488 DAPI IMPa4-A546_q_TileScan_001 (Stage 17 of 49)	00-UiTbWqcjrxFbsQWAbQgoTo
108		Cell	1	0.000	1.000	1205	18	siRNA-SC-10 PSPC1-A488 IMPa4-A546 DAPI 8C2-siRNA-IMP-a2-a4 V2.00	0	31. siRNA-SC-10 PSPC1-A488 DAPI IMPa4-A546_q_TileScan_001 (Stage 17 of 49)	00-UiTbWqcjrxFbsQWAbQgoTo
124		Cell	1	0.000	1.000	1206	19	siRNA-SC-10 PSPC1-A488 IMPa4-A546 DAPI 8C2-siRNA-IMP-a2-a4 V2.00	0	31. siRNA-SC-10 PSPC1-A488 DAPI IMPa4-A546_q_TileScan_001 (Stage 17 of 49)	00-UiTbWqcjrxFbsQWAbQgoTo
99		Cell	1	0.000	1.000	1207	20	siRNA-SC-10 PSPC1-A488 IMPa4-A546 DAPI 8C2-siRNA-IMP-a2-a4 V2.00	0	31. siRNA-SC-10 PSPC1-A488 DAPI IMPa4-A546_q_TileScan_001 (Stage 17 of 49)	00-UiTbWqcjrxFbsQWAbQgoTo
251		Cell	1	0.000	1.000	1208	21	siRNA-SC-10 PSPC1-A488 IMPa4-A546 DAPI 8C2-siRNA-IMP-a2-a4 V2.00	0	31. siRNA-SC-10 PSPC1-A488 DAPI IMPa4-A546_q_TileScan_001 (Stage 17 of 49)	00-UiTbWqcjrxFbsQWAbQgoTo
245		Cell	1	0.000	1.000	1209	22	siRNA-SC-10 PSPC1-A488 IMPa4-A546 DAPI 8C2-siRNA-IMP-a2-a4 V2.00	0	31. siRNA-SC-10 PSPC1-A488 DAPI IMPa4-A546_q_TileScan_001 (Stage 17 of 49)	00-UiTbWqcjrxFbsQWAbQgoTo
126		Cell	1	0.000	1.000	1210	23	siRNA-SC-10 PSPC1-A488 IMPa4-A546 DAPI 8C2-siRNA-IMP-a2-a4 V2.00	0	31. siRNA-SC-10 PSPC1-A488 DAPI IMPa4-A546_q_TileScan_001 (Stage 17 of 49)	00-UiTbWqcjrxFbsQWAbQgoTo
114		Cell	1	0.000	1.000	1211	24	siRNA-SC-10 PSPC1-A488 IMPa4-A546 DAPI 8C2-siRNA-IMP-a2-a4 V2.00	0	31. siRNA-SC-10 PSPC1-A488 DAPI IMPa4-A546_q_TileScan_001 (Stage 17 of 49)	00-UiTbWqcjrxFbsQWAbQgoTo
84		Cell	1	0.000	1.000	1212	25	siRNA-SC-10 PSPC1-A488 IMPa4-A546 DAPI 8C2-siRNA-IMP-a2-a4 V2.00	0	31. siRNA-SC-10 PSPC1-A488 DAPI IMPa4-A546_q_TileScan_001 (Stage 17 of 49)	00-UiTbWqcjrxFbsQWAbQgoTo
219		Cell	1	0.000	1.000	1213	26	siRNA-SC-10 PSPC1-A488 IMPa4-A546 DAPI 8C2-siRNA-IMP-a2-a4 V2.00	0	31. siRNA-SC-10 PSPC1-A488 DAPI IMPa4-A546_q_TileScan_001 (Stage 17 of 49)	00-UiTbWqcjrxFbsQWAbQgoTo
160		Cell	1	0.000	1.000	1214	27	siRNA-SC-10 PSPC1-A488 IMPa4-A546 DAPI 8C2-siRNA-IMP-a2-a4 V2.00	0	31. siRNA-SC-10 PSPC1-A488 DAPI IMPa4-A546_q_TileScan_001 (Stage 17 of 49)	00-UiTbWqcjrxFbsQWAbQgoTo
91		Cell	1	0.000	1.000	1215	28	siRNA-SC-10 PSPC1-A488 IMPa4-A546 DAPI 8C2-siRNA-IMP-a2-a4 V2.00	0	31. siRNA-SC-10 PSPC1-A488 DAPI IMPa4-A546_q_TileScan_001 (Stage 17 of 49)	00-UiTbWqcjrxFbsQWAbQgoTo
141		Cell	1	0.000	1.000	1216	29	siRNA-SC-10 PSPC1-A488 IMPa4-A546 DAPI 8C2-siRNA-IMP-a2-a4 V2.00	0	31. siRNA-SC-10 PSPC1-A488 DAPI IMPa4-A546_q_TileScan_001 (Stage 17 of 49)	00-UiTbWqcjrxFbsQWAbQgoTo
150		Cell	1	0.000	1.000	1217	30	siRNA-SC-10 PSPC1-A488 IMPa4-A546 DAPI 8C2-siRNA-IMP-a2-a4 V2.00	0	31. siRNA-SC-10 PSPC1-A488 DAPI IMPa4-A546_q_TileScan_001 (Stage 17 of 49)	00-UiTbWqcjrxFbsQWAbQgoTo
150		Cell	1	0.000	1.000	1218	31	siRNA-SC-10 PSPC1-A488 IMPa4-A546 DAPI 8C2-siRNA-IMP-a2-a4 V2.00	0	31. siRNA-SC-10 PSPC1-A488 DAPI IMPa4-A546_q_TileScan_001 (Stage 17 of 49)	00-UiTbWqcjrxFbsQWAbQgoTo
70		Cell	1	0.000	1.000	1219	0	siRNA-SC-10 PSPC1-A488 IMPa4-A546 DAPI 8C2-siRNA-IMP-a2-a4 V2.00	0	31. siRNA-SC-10 PSPC1-A488 DAPI IMPa4-A546_r_TileScan_001 (Stage 18 of 49)	00-i3ZLwrHN7BVeJgk7U7oSAn
167		Cell	1	0.000	1.000	1220	1	siRNA-SC-10 PSPC1-A488 IMPa4-A546 DAPI 8C2-siRNA-IMP-a2-a4 V2.00	0	31. siRNA-SC-10 PSPC1-A488 DAPI IMPa4-A546_r_TileScan_001 (Stage 18 of 49)	00-i3ZLwrHN7BVeJgk7U7oSAn
106		Cell	1	0.000	1.000	1221	2	siRNA-SC-10 PSPC1-A488 IMPa4-A546 DAPI 8C2-siRNA-IMP-a2-a4 V2.00	0	31. siRNA-SC-10 PSPC1-A488 DAPI IMPa4-A546_r_TileScan_001 (Stage 18 of 49)	00-i3ZLwrHN7BVeJgk7U7oSAn
123		Cell	1	0.000	1.000	1222	3	siRNA-SC-10 PSPC1-A488 IMPa4-A546 DAPI 8C2-siRNA-IMP-a2-a4 V2.00	0	31. siRNA-SC-10 PSPC1-A488 DAPI IMPa4-A546_r_TileScan_001 (Stage 18 of 49)	00-i3ZLwrHN7BVeJgk7U7oSAn
105		Cell	1	0.000	1.000	1223	4	siRNA-SC-10 PSPC1-A488 IMPa4-A546 DAPI 8C2-siRNA-IMP-a2-a4 V2.00	0	31. siRNA-SC-10 PSPC1-A488 DAPI IMPa4-A546_r_TileScan_001 (Stage 18 of 49)	00-i3ZLwrHN7BVeJgk7U7oSAn
117		Cell	1	0.000	1.000	1224	5	siRNA-SC-10 PSPC1-A488 IMPa4-A546 DAPI 8C2-siRNA-IMP-a2-a4 V2.00	0	31. siRNA-SC-10 PSPC1-A488 DAPI IMPa4-A546_r_TileScan_001 (Stage 18 of 49)	00-i3ZLwrHN7BVeJgk7U7oSAn
101		Cell	1	0.000	1.000	1225	6	siRNA-SC-10 PSPC1-A488 IMPa4-A546 DAPI 8C2-siRNA-IMP-a2-a4 V2.00	0	31. siRNA-SC-10 PSPC1-A488 DAPI IMPa4-A546_r_TileScan_001 (Stage 18 of 49)	00-i3ZLwrHN7BVeJgk7U7oSAn
99		Cell	1	0.000	1.000	1226	7	siRNA-SC-10 PSPC1-A488 IMPa4-A546 DAPI 8C2-siRNA-IMP-a2-a4 V2.00	0	31. siRNA-SC-10 PSPC1-A488 DAPI IMPa4-A546_r_TileScan_001 (Stage 18 of 49)	00-i3ZLwrHN7BVeJgk7U7oSAn
153		Cell	1	0.000	1.000	1227	8	siRNA-SC-10 PSPC1-A488 IMPa4-A546 DAPI 8C2-siRNA-IMP-a2-a4 V2.00	0	31. siRNA-SC-10 PSPC1-A488 DAPI IMPa4-A546_r_TileScan_001 (Stage 18 of 49)	00-i3ZLwrHN7BVeJgk7U7oSAn
114		Cell	1	0.000	1.000	1228	9	siRNA-SC-10 PSPC1-A488 IMPa4-A546 DAPI 8C2-siRNA-IMP-a2-a4 V2.00	0	31. siRNA-SC-10 PSPC1-A488 DAPI IMPa4-A546_r_TileScan_001 (Stage 18 of 49)	00-i3ZLwrHN7BVeJgk7U7oSAn
158		Cell	1	0.000	1.000	1229	10	siRNA-SC-10 PSPC1-A488 IMPa4-A546 DAPI 8C2-siRNA-IMP-a2-a4 V2.00	0	31. siRNA-SC-10 PSPC1-A488 DAPI IMPa4-A546_r_TileScan_001 (Stage 18 of 49)	00-i3ZLwrHN7BVeJgk7U7oSAn
240		Cell	1	0.000	1.000	1230	11	siRNA-SC-10 PSPC1-A488 IMPa4-A546 DAPI 8C2-siRNA-IMP-a2-a4 V2.00	0	31. siRNA-SC-10 PSPC1-A488 DAPI IMPa4-A546_r_TileScan_001 (Stage 18 of 49)	00-i3ZLwrHN7BVeJgk7U7oSAn
201		Cell	1	0.000	1.000	1231	12	siRNA-SC-10 PSPC1-A488 IMPa4-A546 DAPI 8C2-siRNA-IMP-a2-a4 V2.00	0	31. siRNA-SC-10 PSPC1-A488 DAPI IMPa4-A546_r_TileScan_001 (Stage 18 of 49)	00-i3ZLwrHN7BVeJgk7U7oSAn
117		Cell	1	0.000	1.000	1232	13	siRNA-SC-10 PSPC1-A488 IMPa4-A546 DAPI 8C2-siRNA-IMP-a2-a4 V2.00	0	31. siRNA-SC-10 PSPC1-A488 DAPI IMPa4-A546_r_TileScan_001 (Stage 18 of 49)	00-i3ZLwrHN7BVeJgk7U7oSAn
95		Cell	1	0.000	1.000	1233	14	siRNA-SC-10 PSPC1-A488 IMPa4-A546 DAPI 8C2-siRNA-IMP-a2-a4 V2.00	0	31. siRNA-SC-10 PSPC1-A488 DAPI IMPa4-A546_r_TileScan_001 (Stage 18 of 49)	00-i3ZLwrHN7BVeJgk7U7oSAn
251		Cell	1	0.000	1.000	1234	15	siRNA-SC-10 PSPC1-A488 IMPa4-A546 DAPI 8C2-siRNA-IMP-a2-a4 V2.00	0	31. siRNA-SC-10 PSPC1-A488 DAPI IMPa4-A546_r_TileScan_001 (Stage 18 of 49)	00-i3ZLwrHN7BVeJgk7U7oSAn
68		Cell	1	0.000	1.000	1235	16	siRNA-SC-10 PSPC1-A488 IMPa4-A546 DAPI 8C2-siRNA-IMP-a2-a4 V2.00	0	31. siRNA-SC-10 PSPC1-A488 DAPI IMPa4-A546_r_TileScan_001 (Stage 18 of 49)	00-i3ZLwrHN7BVeJgk7U7oSAn
129		Cell	1	0.000	1.000	1236	17	siRNA-SC-10 PSPC1-A488 IMPa4-A546 DAPI 8C2-siRNA-IMP-a2-a4 V2.00	0	31. siRNA-SC-10 PSPC1-A488 DAPI IMPa4-A546_r_TileScan_001 (Stage 18 of 49)	00-i3ZLwrHN7BVeJgk7U7oSAn
103		Cell	1	0.000	1.000	1237	18	siRNA-SC-10 PSPC1-A488 IMPa4-A546 DAPI 8C2-siRNA-IMP-a2-a4 V2.00	0	31. siRNA-SC-10 PSPC1-A488 DAPI IMPa4-A546_r_TileScan_001 (Stage 18 of 49)	00-i3ZLwrHN7BVeJgk7U7oSAn
132		Cell	1	0.000	1.000	1238	19	siRNA-SC-10 PSPC1-A488 IMPa4-A546 DAPI 8C2-siRNA-IMP-a2-a4 V2.00	0	31. siRNA-SC-10 PSPC1-A488 DAPI IMPa4-A546_r_TileScan_001 (Stage 18 of 49)	00-i3ZLwrHN7BVeJgk7U7oSAn
147		Cell	1	0.000	1.000	1239	20	siRNA-SC-10 PSPC1-A488 IMPa4-A546 DAPI 8C2-siRNA-IMP-a2-a4 V2.00	0	31. siRNA-SC-10 PSPC1-A488 DAPI IMPa4-A546_r_TileScan_001 (Stage 18 of 49)	00-i3ZLwrHN7BVeJgk7U7oSAn
121		Cell	1	0.000	1.000	1240	21	siRNA-SC-10 PSPC1-A488 IMPa4-A546 DAPI 8C2-siRNA-IMP-a2-a4 V2.00	0	31. siRNA-SC-10 PSPC1-A488 DAPI IMPa4-A546_r_TileScan_001 (Stage 18 of 49)	00-i3ZLwrHN7BVeJgk7U7oSAn
112		Cell	1	0.000	1.000	1241	22	siRNA-SC-10 PSPC1-A488 IMPa4-A546 DAPI 8C2-siRNA-IMP-a2-a4 V2.00	0	31. siRNA-SC-10 PSPC1-A488 DAPI IMPa4-A546_r_TileScan_001 (Stage 18 of 49)	00-i3ZLwrHN7BVeJgk7U7oSAn
89		Cell	1	0.000	1.000	1242	23	siRNA-SC-10 PSPC1-A488 IMPa4-A546 DAPI 8C2-siRNA-IMP-a2-a4 V2.00	0	31. siRNA-SC-10 PSPC1-A488 DAPI IMPa4-A546_r_TileScan_001 (Stage 18 of 49)	00-i3ZLwrHN7BVeJgk7U7oSAn
144		Cell	1	0.000	1.000	1243	24	siRNA-SC-10 PSPC1-A488 IMPa4-A546 DAPI 8C2-siRNA-IMP-a2-a4 V2.00	0	31. siRNA-SC-10 PSPC1-A488 DAPI IMPa4-A546_r_TileScan_001 (Stage 18 of 49)	00-i3ZLwrHN7BVeJgk7U7oSAn
78		Cell	1	0.000	1.000	1244	25	siRNA-SC-10 PSPC1-A488 IMPa4-A546 DAPI 8C2-siRNA-IMP-a2-a4 V2.00	0	31. siRNA-SC-10 PSPC1-A488 DAPI IMPa4-A546_r_TileScan_001 (Stage 18 of 49)	00-i3ZLwrHN7BVeJgk7U7oSAn
112		Cell	1	0.000	1.000	1245	26	siRNA-SC-10 PSPC1-A488 IMPa4-A546 DAPI 8C2-siRNA-IMP-a2-a4 V2.00	0	31. siRNA-SC-10 PSPC1-A488 DAPI IMPa4-A546_r_TileScan_001 (Stage 18 of 49)	00-i3ZLwrHN7BVeJgk7U7oSAn
91		Cell	1	0.000	1.000	1246	27	siRNA-SC-10 PSPC1-A488 IMPa4-A546 DAPI 8C2-siRNA-IMP-a2-a4 V2.00	0	31. siRNA-SC-10 PSPC1-A488 DAPI IMPa4-A546_r_TileScan_001 (Stage 18 of 49)	00-i3ZLwrHN7BVeJgk7U7oSAn
107		Cell	1	0.000	1.000	1247	28	siRNA-SC-10 PSPC1-A488 IMPa4-A546 DAPI 8C2-siRNA-IMP-a2-a4 V2.00	0	31. siRNA-SC-10 PSPC1-A488 DAPI IMPa4-A546_r_TileScan_001 (Stage 18 of 49)	00-i3ZLwrHN7BVeJgk7U7oSAn
86		Cell	1	0.000	1.000	1248	0	siRNA-SC-10 PSPC1-A488 IMPa4-A546 DAPI 8C2-siRNA-IMP-a2-a4 V2.00	0	31. siRNA-SC-10 PSPC1-A488 DAPI IMPa4-A546_s_TileScan_001 (Stage 19 of 49)	00-H8R83WJ8TzrGDQ4VgcDmMf
178		Cell	1	0.000	1.000	1249	1	siRNA-SC-10 PSPC1-A488 IMPa4-A546 DAPI 8C2-siRNA-IMP-a2-a4 V2.00	0	31. siRNA-SC-10 PSPC1-A488 DAPI IMPa4-A546_s_TileScan_001 (Stage 19 of 49)	00-H8R83WJ8TzrGDQ4VgcDmMf
121		Cell	1	0.000	1.000	1250	2	siRNA-SC-10 PSPC1-A488 IMPa4-A546 DAPI 8C2-siRNA-IMP-a2-a4 V2.00	0	31. siRNA-SC-10 PSPC1-A488 DAPI IMPa4-A546_s_TileScan_001 (Stage 19 of 49)	00-H8R83WJ8TzrGDQ4VgcDmMf
133		Cell	1	0.000	1.000	1251	3	siRNA-SC-10 PSPC1-A488 IMPa4-A546 DAPI 8C2-siRNA-IMP-a2-a4 V2.00	0	31. siRNA-SC-10 PSPC1-A488 DAPI IMPa4-A546_s_TileScan_001 (Stage 19 of 49)	00-H8R83WJ8TzrGDQ4VgcDmMf
108		Cell	1	0.000	1.000	1252	4	siRNA-SC-10 PSPC1-A488 IMPa4-A546 DAPI 8C2-siRNA-IMP-a2-a4 V2.00	0	31. siRNA-SC-10 PSPC1-A488 DAPI IMPa4-A546_s_TileScan_001 (Stage 19 of 49)	00-H8R83WJ8TzrGDQ4VgcDmMf
173		Cell	1	0.000	1.000	1253	5	siRNA-SC-10 PSPC1-A488 IMPa4-A546 DAPI 8C2-siRNA-IMP-a2-a4 V2.00	0	31. siRNA-SC-10 PSPC1-A488 DAPI IMPa4-A546_s_TileScan_001 (Stage 19 of 49)	00-H8R83WJ8TzrGDQ4VgcDmMf
223		Cell	1	0.000	1.000	1254	6	siRNA-SC-10 PSPC1-A488 IMPa4-A546 DAPI 8C2-siRNA-IMP-a2-a4 V2.00	0	31. siRNA-SC-10 PSPC1-A488 DAPI IMPa4-A546_s_TileScan_001 (Stage 19 of 49)	00-H8R83WJ8TzrGDQ4VgcDmMf
223		Cell	1	0.000	1.000	1255	7	siRNA-SC-10 PSPC1-A488 IMPa4-A546 DAPI 8C2-siRNA-IMP-a2-a4 V2.00	0	31. siRNA-SC-10 PSPC1-A488 DAPI IMPa4-A546_s_TileScan_001 (Stage 19 of 49)	00-H8R83WJ8TzrGDQ4VgcDmMf
100		Cell	1	0.000	1.000	1256	8	siRNA-SC-10 PSPC1-A488 IMPa4-A546 DAPI 8C2-siRNA-IMP-a2-a4 V2.00	0	31. siRNA-SC-10 PSPC1-A488 DAPI IMPa4-A546_s_TileScan_001 (Stage 19 of 49)	00-H8R83WJ8TzrGDQ4VgcDmMf
114		Cell	1	0.000	1.000	1257	9	siRNA-SC-10 PSPC1-A488 IMPa4-A546 DAPI 8C2-siRNA-IMP-a2-a4 V2.00	0	31. siRNA-SC-10 PSPC1-A488 DAPI IMPa4-A546_s_TileScan_001 (Stage 19 of 49)	00-H8R83WJ8TzrGDQ4VgcDmMf
99		Cell	1	0.000	1.000	1258	10	siRNA-SC-10 PSPC1-A488 IMPa4-A546 DAPI 8C2-siRNA-IMP-a2-a4 V2.00	0	31. siRNA-SC-10 PSPC1-A488 DAPI IMPa4-A546_s_TileScan_001 (Stage 19 of 49)	00-H8R83WJ8TzrGDQ4VgcDmMf
101		Cell	1	0.000	1.000	1259	11	siRNA-SC-10 PSPC1-A488 IMPa4-A546 DAPI 8C2-siRNA-IMP-a2-a4 V2.00	0	31. siRNA-SC-10 PSPC1-A488 DAPI IMPa4-A546_s_TileScan_001 (Stage 19 of 49)	00-H8R83WJ8TzrGDQ4VgcDmMf
138		Cell	1	0.000	1.000	1260	12	siRNA-SC-10 PSPC1-A488 IMPa4-A546 DAPI 8C2-siRNA-IMP-a2-a4 V2.00	0	31. siRNA-SC-10 PSPC1-A488 DAPI IMPa4-A546_s_TileScan_001 (Stage 19 of 49)	00-H8R83WJ8TzrGDQ4VgcDmMf
137		Cell	1	0.000	1.000	1261	13	siRNA-SC-10 PSPC1-A488 IMPa4-A546 DAPI 8C2-siRNA-IMP-a2-a4 V2.00	0	31. siRNA-SC-10 PSPC1-A488 DAPI IMPa4-A546_s_TileScan_001 (Stage 19 of 49)	00-H8R83WJ8TzrGDQ4VgcDmMf
151		Cell	1	0.000	1.000	1262	14	siRNA-SC-10 PSPC1-A488 IMPa4-A546 DAPI 8C2-siRNA-IMP-a2-a4 V2.00	0	31. siRNA-SC-10 PSPC1-A488 DAPI IMPa4-A546_s_TileScan_001 (Stage 19 of 49)	00-H8R83WJ8TzrGDQ4VgcDmMf
181		Cell	1	0.000	1.000	1263	15	siRNA-SC-10 PSPC1-A488 IMPa4-A546 DAPI 8C2-siRNA-IMP-a2-a4 V2.00	0	31. siRNA-SC-10 PSPC1-A488 DAPI IMPa4-A546_s_TileScan_001 (Stage 19 of 49)	00-H8R83WJ8TzrGDQ4VgcDmMf
117		Cell	1	0.000	1.000	1264	16	siRNA-SC-10 PSPC1-A488 IMPa4-A546 DAPI 8C2-siRNA-IMP-a2-a4 V2.00	0	31. siRNA-SC-10 PSPC1-A488 DAPI IMPa4-A546_s_TileScan_001 (Stage 19 of 49)	00-H8R83WJ8TzrGDQ4VgcDmMf
254		Cell	1	0.000	1.000	1265	17	siRNA-SC-10 PSPC1-A488 IMPa4-A546 DAPI 8C2-siRNA-IMP-a2-a4 V2.00	0	31. siRNA-SC-10 PSPC1-A488 DAPI IMPa4-A546_s_TileScan_001 (Stage 19 of 49)	00-H8R83WJ8TzrGDQ4VgcDmMf
107		Cell	1	0.000	1.000	1266	18	siRNA-SC-10 PSPC1-A488 IMPa4-A546 DAPI 8C2-siRNA-IMP-a2-a4 V2.00	0	31. siRNA-SC-10 PSPC1-A488 DAPI IMPa4-A546_s_TileScan_001 (Stage 19 of 49)	00-H8R83WJ8TzrGDQ4VgcDmMf
107		Cell	1	0.000	1.000	1267	19	siRNA-SC-10 PSPC1-A488 IMPa4-A546 DAPI 8C2-siRNA-IMP-a2-a4 V2.00	0	31. siRNA-SC-10 PSPC1-A488 DAPI IMPa4-A546_s_TileScan_001 (Stage 19 of 49)	00-H8R83WJ8TzrGDQ4VgcDmMf
178		Cell	1	0.000	1.000	1268	20	siRNA-SC-10 PSPC1-A488 IMPa4-A546 DAPI 8C2-siRNA-IMP-a2-a4 V2.00	0	31. siRNA-SC-10 PSPC1-A488 DAPI IMPa4-A546_s_TileScan_001 (Stage 19 of 49)	00-H8R83WJ8TzrGDQ4VgcDmMf
95		Cell	1	0.000	1.000	1269	21	siRNA-SC-10 PSPC1-A488 IMPa4-A546 DAPI 8C2-siRNA-IMP-a2-a4 V2.00	0	31. siRNA-SC-10 PSPC1-A488 DAPI IMPa4-A546_s_TileScan_001 (Stage 19 of 49)	00-H8R83WJ8TzrGDQ4VgcDmMf
103		Cell	1	0.000	1.000	1270	22	siRNA-SC-10 PSPC1-A488 IMPa4-A546 DAPI 8C2-siRNA-IMP-a2-a4 V2.00	0	31. siRNA-SC-10 PSPC1-A488 DAPI IMPa4-A546_s_TileScan_001 (Stage 19 of 49)	00-H8R83WJ8TzrGDQ4VgcDmMf
158		Cell	1	0.000	1.000	1271	23	siRNA-SC-10 PSPC1-A488 IMPa4-A546 DAPI 8C2-siRNA-IMP-a2-a4 V2.00	0	31. siRNA-SC-10 PSPC1-A488 DAPI IMPa4-A546_s_TileScan_001 (Stage 19 of 49)	00-H8R83WJ8TzrGDQ4VgcDmMf
111		Cell	1	0.000	1.000	1272	24	siRNA-SC-10 PSPC1-A488 IMPa4-A546 DAPI 8C2-siRNA-IMP-a2-a4 V2.00	0	31. siRNA-SC-10 PSPC1-A488 DAPI IMPa4-A546_s_TileScan_001 (Stage 19 of 49)	00-H8R83WJ8TzrGDQ4VgcDmMf
110		Cell	1	0.000	1.000	1273	0	siRNA-SC-10 PSPC1-A488 IMPa4-A546 DAPI 8C2-siRNA-IMP-a2-a4 V2.00	0	31. siRNA-SC-10 PSPC1-A488 DAPI IMPa4-A546_t_TileScan_001 (Stage 20 of 49)	00-B8VtRrBSWRLzXsHp8cxgG3
252		Cell	1	0.000	1.000	1274	1	siRNA-SC-10 PSPC1-A488 IMPa4-A546 DAPI 8C2-siRNA-IMP-a2-a4 V2.00	0	31. siRNA-SC-10 PSPC1-A488 DAPI IMPa4-A546_t_TileScan_001 (Stage 20 of 49)	00-B8VtRrBSWRLzXsHp8cxgG3
191		Cell	1	0.000	1.000	1275	2	siRNA-SC-10 PSPC1-A488 IMPa4-A546 DAPI 8C2-siRNA-IMP-a2-a4 V2.00	0	31. siRNA-SC-10 PSPC1-A488 DAPI IMPa4-A546_t_TileScan_001 (Stage 20 of 49)	00-B8VtRrBSWRLzXsHp8cxgG3
218		Cell	1	0.000	1.000	1276	3	siRNA-SC-10 PSPC1-A488 IMPa4-A546 DAPI 8C2-siRNA-IMP-a2-a4 V2.00	0	31. siRNA-SC-10 PSPC1-A488 DAPI IMPa4-A546_t_TileScan_001 (Stage 20 of 49)	00-B8VtRrBSWRLzXsHp8cxgG3
254		Cell	1	0.000	1.000	1277	4	siRNA-SC-10 PSPC1-A488 IMPa4-A546 DAPI 8C2-siRNA-IMP-a2-a4 V2.00	0	31. siRNA-SC-10 PSPC1-A488 DAPI IMPa4-A546_t_TileScan_001 (Stage 20 of 49)	00-B8VtRrBSWRLzXsHp8cxgG3
113		Cell	1	0.000	1.000	1278	5	siRNA-SC-10 PSPC1-A488 IMPa4-A546 DAPI 8C2-siRNA-IMP-a2-a4 V2.00	0	31. siRNA-SC-10 PSPC1-A488 DAPI IMPa4-A546_t_TileScan_001 (Stage 20 of 49)	00-B8VtRrBSWRLzXsHp8cxgG3
142		Cell	1	0.000	1.000	1279	6	siRNA-SC-10 PSPC1-A488 IMPa4-A546 DAPI 8C2-siRNA-IMP-a2-a4 V2.00	0	31. siRNA-SC-10 PSPC1-A488 DAPI IMPa4-A546_t_TileScan_001 (Stage 20 of 49)	00-B8VtRrBSWRLzXsHp8cxgG3
110		Cell	1	0.000	1.000	1280	7	siRNA-SC-10 PSPC1-A488 IMPa4-A546 DAPI 8C2-siRNA-IMP-a2-a4 V2.00	0	31. siRNA-SC-10 PSPC1-A488 DAPI IMPa4-A546_t_TileScan_001 (Stage 20 of 49)	00-B8VtRrBSWRLzXsHp8cxgG3
103		Cell	1	0.000	1.000	1281	8	siRNA-SC-10 PSPC1-A488 IMPa4-A546 DAPI 8C2-siRNA-IMP-a2-a4 V2.00	0	31. siRNA-SC-10 PSPC1-A488 DAPI IMPa4-A546_t_TileScan_001 (Stage 20 of 49)	00-B8VtRrBSWRLzXsHp8cxgG3
99		Cell	1	0.000	1.000	1282	9	siRNA-SC-10 PSPC1-A488 IMPa4-A546 DAPI 8C2-siRNA-IMP-a2-a4 V2.00	0	31. siRNA-SC-10 PSPC1-A488 DAPI IMPa4-A546_t_TileScan_001 (Stage 20 of 49)	00-B8VtRrBSWRLzXsHp8cxgG3
107		Cell	1	0.000	1.000	1283	10	siRNA-SC-10 PSPC1-A488 IMPa4-A546 DAPI 8C2-siRNA-IMP-a2-a4 V2.00	0	31. siRNA-SC-10 PSPC1-A488 DAPI IMPa4-A546_t_TileScan_001 (Stage 20 of 49)	00-B8VtRrBSWRLzXsHp8cxgG3
122		Cell	1	0.000	1.000	1284	11	siRNA-SC-10 PSPC1-A488 IMPa4-A546 DAPI 8C2-siRNA-IMP-a2-a4 V2.00	0	31. siRNA-SC-10 PSPC1-A488 DAPI IMPa4-A546_t_TileScan_001 (Stage 20 of 49)	00-B8VtRrBSWRLzXsHp8cxgG3
131		Cell	1	0.000	1.000	1285	12	siRNA-SC-10 PSPC1-A488 IMPa4-A546 DAPI 8C2-siRNA-IMP-a2-a4 V2.00	0	31. siRNA-SC-10 PSPC1-A488 DAPI IMPa4-A546_t_TileScan_001 (Stage 20 of 49)	00-B8VtRrBSWRLzXsHp8cxgG3
161		Cell	1	0.000	1.000	1286	13	siRNA-SC-10 PSPC1-A488 IMPa4-A546 DAPI 8C2-siRNA-IMP-a2-a4 V2.00	0	31. siRNA-SC-10 PSPC1-A488 DAPI IMPa4-A546_t_TileScan_001 (Stage 20 of 49)	00-B8VtRrBSWRLzXsHp8cxgG3
97		Cell	1	0.000	1.000	1287	14	siRNA-SC-10 PSPC1-A488 IMPa4-A546 DAPI 8C2-siRNA-IMP-a2-a4 V2.00	0	31. siRNA-SC-10 PSPC1-A488 DAPI IMPa4-A546_t_TileScan_001 (Stage 20 of 49)	00-B8VtRrBSWRLzXsHp8cxgG3
111		Cell	1	0.000	1.000	1288	15	siRNA-SC-10 PSPC1-A488 IMPa4-A546 DAPI 8C2-siRNA-IMP-a2-a4 V2.00	0	31. siRNA-SC-10 PSPC1-A488 DAPI IMPa4-A546_t_TileScan_001 (Stage 20 of 49)	00-B8VtRrBSWRLzXsHp8cxgG3
104		Cell	1	0.000	1.000	1289	16	siRNA-SC-10 PSPC1-A488 IMPa4-A546 DAPI 8C2-siRNA-IMP-a2-a4 V2.00	0	31. siRNA-SC-10 PSPC1-A488 DAPI IMPa4-A546_t_TileScan_001 (Stage 20 of 49)	00-B8VtRrBSWRLzXsHp8cxgG3
195		Cell	1	0.000	1.000	1290	17	siRNA-SC-10 PSPC1-A488 IMPa4-A546 DAPI 8C2-siRNA-IMP-a2-a4 V2.00	0	31. siRNA-SC-10 PSPC1-A488 DAPI IMPa4-A546_t_TileScan_001 (Stage 20 of 49)	00-B8VtRrBSWRLzXsHp8cxgG3
170		Cell	1	0.000	1.000	1291	18	siRNA-SC-10 PSPC1-A488 IMPa4-A546 DAPI 8C2-siRNA-IMP-a2-a4 V2.00	0	31. siRNA-SC-10 PSPC1-A488 DAPI IMPa4-A546_t_TileScan_001 (Stage 20 of 49)	00-B8VtRrBSWRLzXsHp8cxgG3
141		Cell	1	0.000	1.000	1292	19	siRNA-SC-10 PSPC1-A488 IMPa4-A546 DAPI 8C2-siRNA-IMP-a2-a4 V2.00	0	31. siRNA-SC-10 PSPC1-A488 DAPI IMPa4-A546_t_TileScan_001 (Stage 20 of 49)	00-B8VtRrBSWRLzXsHp8cxgG3
102		Cell	1	0.000	1.000	1293	20	siRNA-SC-10 PSPC1-A488 IMPa4-A546 DAPI 8C2-siRNA-IMP-a2-a4 V2.00	0	31. siRNA-SC-10 PSPC1-A488 DAPI IMPa4-A546_t_TileScan_001 (Stage 20 of 49)	00-B8VtRrBSWRLzXsHp8cxgG3
112		Cell	1	0.000	1.000	1294	21	siRNA-SC-10 PSPC1-A488 IMPa4-A546 DAPI 8C2-siRNA-IMP-a2-a4 V2.00	0	31. siRNA-SC-10 PSPC1-A488 DAPI IMPa4-A546_t_TileScan_001 (Stage 20 of 49)	00-B8VtRrBSWRLzXsHp8cxgG3
102		Cell	1	0.000	1.000	1295	22	siRNA-SC-10 PSPC1-A488 IMPa4-A546 DAPI 8C2-siRNA-IMP-a2-a4 V2.00	0	31. siRNA-SC-10 PSPC1-A488 DAPI IMPa4-A546_t_TileScan_001 (Stage 20 of 49)	00-B8VtRrBSWRLzXsHp8cxgG3
99		Cell	1	0.000	1.000	1296	23	siRNA-SC-10 PSPC1-A488 IMPa4-A546 DAPI 8C2-siRNA-IMP-a2-a4 V2.00	0	31. siRNA-SC-10 PSPC1-A488 DAPI IMPa4-A546_t_TileScan_001 (Stage 20 of 49)	00-B8VtRrBSWRLzXsHp8cxgG3
94		Cell	1	0.000	1.000	1297	24	siRNA-SC-10 PSPC1-A488 IMPa4-A546 DAPI 8C2-siRNA-IMP-a2-a4 V2.00	0	31. siRNA-SC-10 PSPC1-A488 DAPI IMPa4-A546_t_TileScan_001 (Stage 20 of 49)	00-B8VtRrBSWRLzXsHp8cxgG3
95		Cell	1	0.000	1.000	1298	25	siRNA-SC-10 PSPC1-A488 IMPa4-A546 DAPI 8C2-siRNA-IMP-a2-a4 V2.00	0	31. siRNA-SC-10 PSPC1-A488 DAPI IMPa4-A546_t_TileScan_001 (Stage 20 of 49)	00-B8VtRrBSWRLzXsHp8cxgG3
94		Cell	1	0.000	1.000	1299	26	siRNA-SC-10 PSPC1-A488 IMPa4-A546 DAPI 8C2-siRNA-IMP-a2-a4 V2.00	0	31. siRNA-SC-10 PSPC1-A488 DAPI IMPa4-A546_t_TileScan_001 (Stage 20 of 49)	00-B8VtRrBSWRLzXsHp8cxgG3
84		Cell	1	0.000	1.000	1300	27	siRNA-SC-10 PSPC1-A488 IMPa4-A546 DAPI 8C2-siRNA-IMP-a2-a4 V2.00	0	31. siRNA-SC-10 PSPC1-A488 DAPI IMPa4-A546_t_TileScan_001 (Stage 20 of 49)	00-B8VtRrBSWRLzXsHp8cxgG3
133		Cell	1	0.000	1.000	1301	28	siRNA-SC-10 PSPC1-A488 IMPa4-A546 DAPI 8C2-siRNA-IMP-a2-a4 V2.00	0	31. siRNA-SC-10 PSPC1-A488 DAPI IMPa4-A546_t_TileScan_001 (Stage 20 of 49)	00-B8VtRrBSWRLzXsHp8cxgG3
183		Cell	1	0.000	1.000	1302	29	siRNA-SC-10 PSPC1-A488 IMPa4-A546 DAPI 8C2-siRNA-IMP-a2-a4 V2.00	0	31. siRNA-SC-10 PSPC1-A488 DAPI IMPa4-A546_t_TileScan_001 (Stage 20 of 49)	00-B8VtRrBSWRLzXsHp8cxgG3
215		Cell	1	0.000	1.000	1303	30	siRNA-SC-10 PSPC1-A488 IMPa4-A546 DAPI 8C2-siRNA-IMP-a2-a4 V2.00	0	31. siRNA-SC-10 PSPC1-A488 DAPI IMPa4-A546_t_TileScan_001 (Stage 20 of 49)	00-B8VtRrBSWRLzXsHp8cxgG3
104		Cell	1	0.000	1.000	1304	31	siRNA-SC-10 PSPC1-A488 IMPa4-A546 DAPI 8C2-siRNA-IMP-a2-a4 V2.00	0	31. siRNA-SC-10 PSPC1-A488 DAPI IMPa4-A546_t_TileScan_001 (Stage 20 of 49)	00-B8VtRrBSWRLzXsHp8cxgG3
201		Cell	1	0.000	1.000	1305	32	siRNA-SC-10 PSPC1-A488 IMPa4-A546 DAPI 8C2-siRNA-IMP-a2-a4 V2.00	0	31. siRNA-SC-10 PSPC1-A488 DAPI IMPa4-A546_t_TileScan_001 (Stage 20 of 49)	00-B8VtRrBSWRLzXsHp8cxgG3
255		Cell	1	0.000	1.000	1306	33	siRNA-SC-10 PSPC1-A488 IMPa4-A546 DAPI 8C2-siRNA-IMP-a2-a4 V2.00	0	31. siRNA-SC-10 PSPC1-A488 DAPI IMPa4-A546_t_TileScan_001 (Stage 20 of 49)	00-B8VtRrBSWRLzXsHp8cxgG3
122		Cell	1	0.000	1.000	1307	34	siRNA-SC-10 PSPC1-A488 IMPa4-A546 DAPI 8C2-siRNA-IMP-a2-a4 V2.00	0	31. siRNA-SC-10 PSPC1-A488 DAPI IMPa4-A546_t_TileScan_001 (Stage 20 of 49)	00-B8VtRrBSWRLzXsHp8cxgG3
208		Cell	1	0.000	1.000	1308	35	siRNA-SC-10 PSPC1-A488 IMPa4-A546 DAPI 8C2-siRNA-IMP-a2-a4 V2.00	0	31. siRNA-SC-10 PSPC1-A488 DAPI IMPa4-A546_t_TileScan_001 (Stage 20 of 49)	00-B8VtRrBSWRLzXsHp8cxgG3
228		Cell	1	0.000	1.000	1309	36	siRNA-SC-10 PSPC1-A488 IMPa4-A546 DAPI 8C2-siRNA-IMP-a2-a4 V2.00	0	31. siRNA-SC-10 PSPC1-A488 DAPI IMPa4-A546_t_TileScan_001 (Stage 20 of 49)	00-B8VtRrBSWRLzXsHp8cxgG3
254		Cell	1	0.000	1.000	1310	37	siRNA-SC-10 PSPC1-A488 IMPa4-A546 DAPI 8C2-siRNA-IMP-a2-a4 V2.00	0	31. siRNA-SC-10 PSPC1-A488 DAPI IMPa4-A546_t_TileScan_001 (Stage 20 of 49)	00-B8VtRrBSWRLzXsHp8cxgG3
157		Cell	1	0.000	1.000	1311	38	siRNA-SC-10 PSPC1-A488 IMPa4-A546 DAPI 8C2-siRNA-IMP-a2-a4 V2.00	0	31. siRNA-SC-10 PSPC1-A488 DAPI IMPa4-A546_t_TileScan_001 (Stage 20 of 49)	00-B8VtRrBSWRLzXsHp8cxgG3
194		Cell	1	0.000	1.000	1312	39	siRNA-SC-10 PSPC1-A488 IMPa4-A546 DAPI 8C2-siRNA-IMP-a2-a4 V2.00	0	31. siRNA-SC-10 PSPC1-A488 DAPI IMPa4-A546_t_TileScan_001 (Stage 20 of 49)	00-B8VtRrBSWRLzXsHp8cxgG3
154		Cell	1	0.000	1.000	1313	40	siRNA-SC-10 PSPC1-A488 IMPa4-A546 DAPI 8C2-siRNA-IMP-a2-a4 V2.00	0	31. siRNA-SC-10 PSPC1-A488 DAPI IMPa4-A546_t_TileScan_001 (Stage 20 of 49)	00-B8VtRrBSWRLzXsHp8cxgG3
152		Cell	1	0.000	1.000	1314	0	siRNA-SC-10 PSPC1-A488 IMPa4-A546 DAPI 8C2-siRNA-IMP-a2-a4 V2.00	0	31. siRNA-SC-10 PSPC1-A488 DAPI IMPa4-A546_u_TileScan_001 (Stage 21 of 49)	00-TU8MwmA2J7tbGGXYVwvTgF
91		Cell	1	0.000	1.000	1315	1	siRNA-SC-10 PSPC1-A488 IMPa4-A546 DAPI 8C2-siRNA-IMP-a2-a4 V2.00	0	31. siRNA-SC-10 PSPC1-A488 DAPI IMPa4-A546_u_TileScan_001 (Stage 21 of 49)	00-TU8MwmA2J7tbGGXYVwvTgF
185		Cell	1	0.000	1.000	1316	2	siRNA-SC-10 PSPC1-A488 IMPa4-A546 DAPI 8C2-siRNA-IMP-a2-a4 V2.00	0	31. siRNA-SC-10 PSPC1-A488 DAPI IMPa4-A546_u_TileScan_001 (Stage 21 of 49)	00-TU8MwmA2J7tbGGXYVwvTgF
215		Cell	1	0.000	1.000	1317	3	siRNA-SC-10 PSPC1-A488 IMPa4-A546 DAPI 8C2-siRNA-IMP-a2-a4 V2.00	0	31. siRNA-SC-10 PSPC1-A488 DAPI IMPa4-A546_u_TileScan_001 (Stage 21 of 49)	00-TU8MwmA2J7tbGGXYVwvTgF
174		Cell	1	0.000	1.000	1318	4	siRNA-SC-10 PSPC1-A488 IMPa4-A546 DAPI 8C2-siRNA-IMP-a2-a4 V2.00	0	31. siRNA-SC-10 PSPC1-A488 DAPI IMPa4-A546_u_TileScan_001 (Stage 21 of 49)	00-TU8MwmA2J7tbGGXYVwvTgF
252		Cell	1	0.000	1.000	1319	5	siRNA-SC-10 PSPC1-A488 IMPa4-A546 DAPI 8C2-siRNA-IMP-a2-a4 V2.00	0	31. siRNA-SC-10 PSPC1-A488 DAPI IMPa4-A546_u_TileScan_001 (Stage 21 of 49)	00-TU8MwmA2J7tbGGXYVwvTgF
245		Cell	1	0.000	1.000	1320	6	siRNA-SC-10 PSPC1-A488 IMPa4-A546 DAPI 8C2-siRNA-IMP-a2-a4 V2.00	0	31. siRNA-SC-10 PSPC1-A488 DAPI IMPa4-A546_u_TileScan_001 (Stage 21 of 49)	00-TU8MwmA2J7tbGGXYVwvTgF
177		Cell	1	0.000	1.000	1321	7	siRNA-SC-10 PSPC1-A488 IMPa4-A546 DAPI 8C2-siRNA-IMP-a2-a4 V2.00	0	31. siRNA-SC-10 PSPC1-A488 DAPI IMPa4-A546_u_TileScan_001 (Stage 21 of 49)	00-TU8MwmA2J7tbGGXYVwvTgF
126		Cell	1	0.000	1.000	1322	8	siRNA-SC-10 PSPC1-A488 IMPa4-A546 DAPI 8C2-siRNA-IMP-a2-a4 V2.00	0	31. siRNA-SC-10 PSPC1-A488 DAPI IMPa4-A546_u_TileScan_001 (Stage 21 of 49)	00-TU8MwmA2J7tbGGXYVwvTgF
200		Cell	1	0.000	1.000	1323	9	siRNA-SC-10 PSPC1-A488 IMPa4-A546 DAPI 8C2-siRNA-IMP-a2-a4 V2.00	0	31. siRNA-SC-10 PSPC1-A488 DAPI IMPa4-A546_u_TileScan_001 (Stage 21 of 49)	00-TU8MwmA2J7tbGGXYVwvTgF
103		Cell	1	0.000	1.000	1324	10	siRNA-SC-10 PSPC1-A488 IMPa4-A546 DAPI 8C2-siRNA-IMP-a2-a4 V2.00	0	31. siRNA-SC-10 PSPC1-A488 DAPI IMPa4-A546_u_TileScan_001 (Stage 21 of 49)	00-TU8MwmA2J7tbGGXYVwvTgF
102		Cell	1	0.000	1.000	1325	11	siRNA-SC-10 PSPC1-A488 IMPa4-A546 DAPI 8C2-siRNA-IMP-a2-a4 V2.00	0	31. siRNA-SC-10 PSPC1-A488 DAPI IMPa4-A546_u_TileScan_001 (Stage 21 of 49)	00-TU8MwmA2J7tbGGXYVwvTgF
254		Cell	1	0.000	1.000	1326	12	siRNA-SC-10 PSPC1-A488 IMPa4-A546 DAPI 8C2-siRNA-IMP-a2-a4 V2.00	0	31. siRNA-SC-10 PSPC1-A488 DAPI IMPa4-A546_u_TileScan_001 (Stage 21 of 49)	00-TU8MwmA2J7tbGGXYVwvTgF
235		Cell	1	0.000	1.000	1327	13	siRNA-SC-10 PSPC1-A488 IMPa4-A546 DAPI 8C2-siRNA-IMP-a2-a4 V2.00	0	31. siRNA-SC-10 PSPC1-A488 DAPI IMPa4-A546_u_TileScan_001 (Stage 21 of 49)	00-TU8MwmA2J7tbGGXYVwvTgF
119		Cell	1	0.000	1.000	1328	14	siRNA-SC-10 PSPC1-A488 IMPa4-A546 DAPI 8C2-siRNA-IMP-a2-a4 V2.00	0	31. siRNA-SC-10 PSPC1-A488 DAPI IMPa4-A546_u_TileScan_001 (Stage 21 of 49)	00-TU8MwmA2J7tbGGXYVwvTgF
181		Cell	1	0.000	1.000	1329	15	siRNA-SC-10 PSPC1-A488 IMPa4-A546 DAPI 8C2-siRNA-IMP-a2-a4 V2.00	0	31. siRNA-SC-10 PSPC1-A488 DAPI IMPa4-A546_u_TileScan_001 (Stage 21 of 49)	00-TU8MwmA2J7tbGGXYVwvTgF
116		Cell	1	0.000	1.000	1330	16	siRNA-SC-10 PSPC1-A488 IMPa4-A546 DAPI 8C2-siRNA-IMP-a2-a4 V2.00	0	31. siRNA-SC-10 PSPC1-A488 DAPI IMPa4-A546_u_TileScan_001 (Stage 21 of 49)	00-TU8MwmA2J7tbGGXYVwvTgF
178		Cell	1	0.000	1.000	1331	17	siRNA-SC-10 PSPC1-A488 IMPa4-A546 DAPI 8C2-siRNA-IMP-a2-a4 V2.00	0	31. siRNA-SC-10 PSPC1-A488 DAPI IMPa4-A546_u_TileScan_001 (Stage 21 of 49)	00-TU8MwmA2J7tbGGXYVwvTgF
210		Cell	1	0.000	1.000	1332	18	siRNA-SC-10 PSPC1-A488 IMPa4-A546 DAPI 8C2-siRNA-IMP-a2-a4 V2.00	0	31. siRNA-SC-10 PSPC1-A488 DAPI IMPa4-A546_u_TileScan_001 (Stage 21 of 49)	00-TU8MwmA2J7tbGGXYVwvTgF
99		Cell	1	0.000	1.000	1333	19	siRNA-SC-10 PSPC1-A488 IMPa4-A546 DAPI 8C2-siRNA-IMP-a2-a4 V2.00	0	31. siRNA-SC-10 PSPC1-A488 DAPI IMPa4-A546_u_TileScan_001 (Stage 21 of 49)	00-TU8MwmA2J7tbGGXYVwvTgF
133		Cell	1	0.000	1.000	1334	20	siRNA-SC-10 PSPC1-A488 IMPa4-A546 DAPI 8C2-siRNA-IMP-a2-a4 V2.00	0	31. siRNA-SC-10 PSPC1-A488 DAPI IMPa4-A546_u_TileScan_001 (Stage 21 of 49)	00-TU8MwmA2J7tbGGXYVwvTgF
134		Cell	1	0.000	1.000	1335	21	siRNA-SC-10 PSPC1-A488 IMPa4-A546 DAPI 8C2-siRNA-IMP-a2-a4 V2.00	0	31. siRNA-SC-10 PSPC1-A488 DAPI IMPa4-A546_u_TileScan_001 (Stage 21 of 49)	00-TU8MwmA2J7tbGGXYVwvTgF
255		Cell	1	0.000	1.000	1336	22	siRNA-SC-10 PSPC1-A488 IMPa4-A546 DAPI 8C2-siRNA-IMP-a2-a4 V2.00	0	31. siRNA-SC-10 PSPC1-A488 DAPI IMPa4-A546_u_TileScan_001 (Stage 21 of 49)	00-TU8MwmA2J7tbGGXYVwvTgF
85		Cell	1	0.000	1.000	1337	23	siRNA-SC-10 PSPC1-A488 IMPa4-A546 DAPI 8C2-siRNA-IMP-a2-a4 V2.00	0	31. siRNA-SC-10 PSPC1-A488 DAPI IMPa4-A546_u_TileScan_001 (Stage 21 of 49)	00-TU8MwmA2J7tbGGXYVwvTgF
179		Cell	1	0.000	1.000	1338	24	siRNA-SC-10 PSPC1-A488 IMPa4-A546 DAPI 8C2-siRNA-IMP-a2-a4 V2.00	0	31. siRNA-SC-10 PSPC1-A488 DAPI IMPa4-A546_u_TileScan_001 (Stage 21 of 49)	00-TU8MwmA2J7tbGGXYVwvTgF
165		Cell	1	0.000	1.000	1339	25	siRNA-SC-10 PSPC1-A488 IMPa4-A546 DAPI 8C2-siRNA-IMP-a2-a4 V2.00	0	31. siRNA-SC-10 PSPC1-A488 DAPI IMPa4-A546_u_TileScan_001 (Stage 21 of 49)	00-TU8MwmA2J7tbGGXYVwvTgF
199		Cell	1	0.000	1.000	1340	26	siRNA-SC-10 PSPC1-A488 IMPa4-A546 DAPI 8C2-siRNA-IMP-a2-a4 V2.00	0	31. siRNA-SC-10 PSPC1-A488 DAPI IMPa4-A546_u_TileScan_001 (Stage 21 of 49)	00-TU8MwmA2J7tbGGXYVwvTgF
106		Cell	1	0.000	1.000	1341	27	siRNA-SC-10 PSPC1-A488 IMPa4-A546 DAPI 8C2-siRNA-IMP-a2-a4 V2.00	0	31. siRNA-SC-10 PSPC1-A488 DAPI IMPa4-A546_u_TileScan_001 (Stage 21 of 49)	00-TU8MwmA2J7tbGGXYVwvTgF
109		Cell	1	0.000	1.000	1342	28	siRNA-SC-10 PSPC1-A488 IMPa4-A546 DAPI 8C2-siRNA-IMP-a2-a4 V2.00	0	31. siRNA-SC-10 PSPC1-A488 DAPI IMPa4-A546_u_TileScan_001 (Stage 21 of 49)	00-TU8MwmA2J7tbGGXYVwvTgF
214		Cell	1	0.000	1.000	1343	29	siRNA-SC-10 PSPC1-A488 IMPa4-A546 DAPI 8C2-siRNA-IMP-a2-a4 V2.00	0	31. siRNA-SC-10 PSPC1-A488 DAPI IMPa4-A546_u_TileScan_001 (Stage 21 of 49)	00-TU8MwmA2J7tbGGXYVwvTgF
107		Cell	1	0.000	1.000	1344	30	siRNA-SC-10 PSPC1-A488 IMPa4-A546 DAPI 8C2-siRNA-IMP-a2-a4 V2.00	0	31. siRNA-SC-10 PSPC1-A488 DAPI IMPa4-A546_u_TileScan_001 (Stage 21 of 49)	00-TU8MwmA2J7tbGGXYVwvTgF
242		Cell	1	0.000	1.000	1345	0	siRNA-SC-10 PSPC1-A488 IMPa4-A546 DAPI 8C2-siRNA-IMP-a2-a4 V2.00	0	31. siRNA-SC-10 PSPC1-A488 DAPI IMPa4-A546_v_TileScan_001 (Stage 22 of 49)	00-R85YNdbf8HsMHdSeJAxB4n
254		Cell	1	0.000	1.000	1346	1	siRNA-SC-10 PSPC1-A488 IMPa4-A546 DAPI 8C2-siRNA-IMP-a2-a4 V2.00	0	31. siRNA-SC-10 PSPC1-A488 DAPI IMPa4-A546_v_TileScan_001 (Stage 22 of 49)	00-R85YNdbf8HsMHdSeJAxB4n
218		Cell	1	0.000	1.000	1347	2	siRNA-SC-10 PSPC1-A488 IMPa4-A546 DAPI 8C2-siRNA-IMP-a2-a4 V2.00	0	31. siRNA-SC-10 PSPC1-A488 DAPI IMPa4-A546_v_TileScan_001 (Stage 22 of 49)	00-R85YNdbf8HsMHdSeJAxB4n
189		Cell	1	0.000	1.000	1348	3	siRNA-SC-10 PSPC1-A488 IMPa4-A546 DAPI 8C2-siRNA-IMP-a2-a4 V2.00	0	31. siRNA-SC-10 PSPC1-A488 DAPI IMPa4-A546_v_TileScan_001 (Stage 22 of 49)	00-R85YNdbf8HsMHdSeJAxB4n
90		Cell	1	0.000	1.000	1349	4	siRNA-SC-10 PSPC1-A488 IMPa4-A546 DAPI 8C2-siRNA-IMP-a2-a4 V2.00	0	31. siRNA-SC-10 PSPC1-A488 DAPI IMPa4-A546_v_TileScan_001 (Stage 22 of 49)	00-R85YNdbf8HsMHdSeJAxB4n
130		Cell	1	0.000	1.000	1350	5	siRNA-SC-10 PSPC1-A488 IMPa4-A546 DAPI 8C2-siRNA-IMP-a2-a4 V2.00	0	31. siRNA-SC-10 PSPC1-A488 DAPI IMPa4-A546_v_TileScan_001 (Stage 22 of 49)	00-R85YNdbf8HsMHdSeJAxB4n
239		Cell	1	0.000	1.000	1351	6	siRNA-SC-10 PSPC1-A488 IMPa4-A546 DAPI 8C2-siRNA-IMP-a2-a4 V2.00	0	31. siRNA-SC-10 PSPC1-A488 DAPI IMPa4-A546_v_TileScan_001 (Stage 22 of 49)	00-R85YNdbf8HsMHdSeJAxB4n
194		Cell	1	0.000	1.000	1352	7	siRNA-SC-10 PSPC1-A488 IMPa4-A546 DAPI 8C2-siRNA-IMP-a2-a4 V2.00	0	31. siRNA-SC-10 PSPC1-A488 DAPI IMPa4-A546_v_TileScan_001 (Stage 22 of 49)	00-R85YNdbf8HsMHdSeJAxB4n
176		Cell	1	0.000	1.000	1353	8	siRNA-SC-10 PSPC1-A488 IMPa4-A546 DAPI 8C2-siRNA-IMP-a2-a4 V2.00	0	31. siRNA-SC-10 PSPC1-A488 DAPI IMPa4-A546_v_TileScan_001 (Stage 22 of 49)	00-R85YNdbf8HsMHdSeJAxB4n
156		Cell	1	0.000	1.000	1354	9	siRNA-SC-10 PSPC1-A488 IMPa4-A546 DAPI 8C2-siRNA-IMP-a2-a4 V2.00	0	31. siRNA-SC-10 PSPC1-A488 DAPI IMPa4-A546_v_TileScan_001 (Stage 22 of 49)	00-R85YNdbf8HsMHdSeJAxB4n
157		Cell	1	0.000	1.000	1355	10	siRNA-SC-10 PSPC1-A488 IMPa4-A546 DAPI 8C2-siRNA-IMP-a2-a4 V2.00	0	31. siRNA-SC-10 PSPC1-A488 DAPI IMPa4-A546_v_TileScan_001 (Stage 22 of 49)	00-R85YNdbf8HsMHdSeJAxB4n
165		Cell	1	0.000	1.000	1356	11	siRNA-SC-10 PSPC1-A488 IMPa4-A546 DAPI 8C2-siRNA-IMP-a2-a4 V2.00	0	31. siRNA-SC-10 PSPC1-A488 DAPI IMPa4-A546_v_TileScan_001 (Stage 22 of 49)	00-R85YNdbf8HsMHdSeJAxB4n
115		Cell	1	0.000	1.000	1357	12	siRNA-SC-10 PSPC1-A488 IMPa4-A546 DAPI 8C2-siRNA-IMP-a2-a4 V2.00	0	31. siRNA-SC-10 PSPC1-A488 DAPI IMPa4-A546_v_TileScan_001 (Stage 22 of 49)	00-R85YNdbf8HsMHdSeJAxB4n
253		Cell	1	0.000	1.000	1358	13	siRNA-SC-10 PSPC1-A488 IMPa4-A546 DAPI 8C2-siRNA-IMP-a2-a4 V2.00	0	31. siRNA-SC-10 PSPC1-A488 DAPI IMPa4-A546_v_TileScan_001 (Stage 22 of 49)	00-R85YNdbf8HsMHdSeJAxB4n
227		Cell	1	0.000	1.000	1359	14	siRNA-SC-10 PSPC1-A488 IMPa4-A546 DAPI 8C2-siRNA-IMP-a2-a4 V2.00	0	31. siRNA-SC-10 PSPC1-A488 DAPI IMPa4-A546_v_TileScan_001 (Stage 22 of 49)	00-R85YNdbf8HsMHdSeJAxB4n
144		Cell	1	0.000	1.000	1360	15	siRNA-SC-10 PSPC1-A488 IMPa4-A546 DAPI 8C2-siRNA-IMP-a2-a4 V2.00	0	31. siRNA-SC-10 PSPC1-A488 DAPI IMPa4-A546_v_TileScan_001 (Stage 22 of 49)	00-R85YNdbf8HsMHdSeJAxB4n
185		Cell	1	0.000	1.000	1361	16	siRNA-SC-10 PSPC1-A488 IMPa4-A546 DAPI 8C2-siRNA-IMP-a2-a4 V2.00	0	31. siRNA-SC-10 PSPC1-A488 DAPI IMPa4-A546_v_TileScan_001 (Stage 22 of 49)	00-R85YNdbf8HsMHdSeJAxB4n
175		Cell	1	0.000	1.000	1362	17	siRNA-SC-10 PSPC1-A488 IMPa4-A546 DAPI 8C2-siRNA-IMP-a2-a4 V2.00	0	31. siRNA-SC-10 PSPC1-A488 DAPI IMPa4-A546_v_TileScan_001 (Stage 22 of 49)	00-R85YNdbf8HsMHdSeJAxB4n
134		Cell	1	0.000	1.000	1363	18	siRNA-SC-10 PSPC1-A488 IMPa4-A546 DAPI 8C2-siRNA-IMP-a2-a4 V2.00	0	31. siRNA-SC-10 PSPC1-A488 DAPI IMPa4-A546_v_TileScan_001 (Stage 22 of 49)	00-R85YNdbf8HsMHdSeJAxB4n
247		Cell	1	0.000	1.000	1364	19	siRNA-SC-10 PSPC1-A488 IMPa4-A546 DAPI 8C2-siRNA-IMP-a2-a4 V2.00	0	31. siRNA-SC-10 PSPC1-A488 DAPI IMPa4-A546_v_TileScan_001 (Stage 22 of 49)	00-R85YNdbf8HsMHdSeJAxB4n
132		Cell	1	0.000	1.000	1365	20	siRNA-SC-10 PSPC1-A488 IMPa4-A546 DAPI 8C2-siRNA-IMP-a2-a4 V2.00	0	31. siRNA-SC-10 PSPC1-A488 DAPI IMPa4-A546_v_TileScan_001 (Stage 22 of 49)	00-R85YNdbf8HsMHdSeJAxB4n
95		Cell	1	0.000	1.000	1366	21	siRNA-SC-10 PSPC1-A488 IMPa4-A546 DAPI 8C2-siRNA-IMP-a2-a4 V2.00	0	31. siRNA-SC-10 PSPC1-A488 DAPI IMPa4-A546_v_TileScan_001 (Stage 22 of 49)	00-R85YNdbf8HsMHdSeJAxB4n
71		Cell	1	0.000	1.000	1367	22	siRNA-SC-10 PSPC1-A488 IMPa4-A546 DAPI 8C2-siRNA-IMP-a2-a4 V2.00	0	31. siRNA-SC-10 PSPC1-A488 DAPI IMPa4-A546_v_TileScan_001 (Stage 22 of 49)	00-R85YNdbf8HsMHdSeJAxB4n
254		Cell	1	0.000	1.000	1368	23	siRNA-SC-10 PSPC1-A488 IMPa4-A546 DAPI 8C2-siRNA-IMP-a2-a4 V2.00	0	31. siRNA-SC-10 PSPC1-A488 DAPI IMPa4-A546_v_TileScan_001 (Stage 22 of 49)	00-R85YNdbf8HsMHdSeJAxB4n
100		Cell	1	0.000	1.000	1369	24	siRNA-SC-10 PSPC1-A488 IMPa4-A546 DAPI 8C2-siRNA-IMP-a2-a4 V2.00	0	31. siRNA-SC-10 PSPC1-A488 DAPI IMPa4-A546_v_TileScan_001 (Stage 22 of 49)	00-R85YNdbf8HsMHdSeJAxB4n
160		Cell	1	0.000	1.000	1370	25	siRNA-SC-10 PSPC1-A488 IMPa4-A546 DAPI 8C2-siRNA-IMP-a2-a4 V2.00	0	31. siRNA-SC-10 PSPC1-A488 DAPI IMPa4-A546_v_TileScan_001 (Stage 22 of 49)	00-R85YNdbf8HsMHdSeJAxB4n
124		Cell	1	0.000	1.000	1371	26	siRNA-SC-10 PSPC1-A488 IMPa4-A546 DAPI 8C2-siRNA-IMP-a2-a4 V2.00	0	31. siRNA-SC-10 PSPC1-A488 DAPI IMPa4-A546_v_TileScan_001 (Stage 22 of 49)	00-R85YNdbf8HsMHdSeJAxB4n
130		Cell	1	0.000	1.000	1372	27	siRNA-SC-10 PSPC1-A488 IMPa4-A546 DAPI 8C2-siRNA-IMP-a2-a4 V2.00	0	31. siRNA-SC-10 PSPC1-A488 DAPI IMPa4-A546_v_TileScan_001 (Stage 22 of 49)	00-R85YNdbf8HsMHdSeJAxB4n
169		Cell	1	0.000	1.000	1373	0	siRNA-SC-10 PSPC1-A488 IMPa4-A546 DAPI 8C2-siRNA-IMP-a2-a4 V2.00	0	31. siRNA-SC-10 PSPC1-A488 DAPI IMPa4-A546_w_TileScan_001 (Stage 23 of 49)	00-zAYUJjCnAQL9pTrTpX7iRK
170		Cell	1	0.000	1.000	1374	1	siRNA-SC-10 PSPC1-A488 IMPa4-A546 DAPI 8C2-siRNA-IMP-a2-a4 V2.00	0	31. siRNA-SC-10 PSPC1-A488 DAPI IMPa4-A546_w_TileScan_001 (Stage 23 of 49)	00-zAYUJjCnAQL9pTrTpX7iRK
81		Cell	1	0.000	1.000	1375	2	siRNA-SC-10 PSPC1-A488 IMPa4-A546 DAPI 8C2-siRNA-IMP-a2-a4 V2.00	0	31. siRNA-SC-10 PSPC1-A488 DAPI IMPa4-A546_w_TileScan_001 (Stage 23 of 49)	00-zAYUJjCnAQL9pTrTpX7iRK
117		Cell	1	0.000	1.000	1376	3	siRNA-SC-10 PSPC1-A488 IMPa4-A546 DAPI 8C2-siRNA-IMP-a2-a4 V2.00	0	31. siRNA-SC-10 PSPC1-A488 DAPI IMPa4-A546_w_TileScan_001 (Stage 23 of 49)	00-zAYUJjCnAQL9pTrTpX7iRK
172		Cell	1	0.000	1.000	1377	4	siRNA-SC-10 PSPC1-A488 IMPa4-A546 DAPI 8C2-siRNA-IMP-a2-a4 V2.00	0	31. siRNA-SC-10 PSPC1-A488 DAPI IMPa4-A546_w_TileScan_001 (Stage 23 of 49)	00-zAYUJjCnAQL9pTrTpX7iRK
101		Cell	1	0.000	1.000	1378	5	siRNA-SC-10 PSPC1-A488 IMPa4-A546 DAPI 8C2-siRNA-IMP-a2-a4 V2.00	0	31. siRNA-SC-10 PSPC1-A488 DAPI IMPa4-A546_w_TileScan_001 (Stage 23 of 49)	00-zAYUJjCnAQL9pTrTpX7iRK
170		Cell	1	0.000	1.000	1379	6	siRNA-SC-10 PSPC1-A488 IMPa4-A546 DAPI 8C2-siRNA-IMP-a2-a4 V2.00	0	31. siRNA-SC-10 PSPC1-A488 DAPI IMPa4-A546_w_TileScan_001 (Stage 23 of 49)	00-zAYUJjCnAQL9pTrTpX7iRK
180		Cell	1	0.000	1.000	1380	7	siRNA-SC-10 PSPC1-A488 IMPa4-A546 DAPI 8C2-siRNA-IMP-a2-a4 V2.00	0	31. siRNA-SC-10 PSPC1-A488 DAPI IMPa4-A546_w_TileScan_001 (Stage 23 of 49)	00-zAYUJjCnAQL9pTrTpX7iRK
141		Cell	1	0.000	1.000	1381	8	siRNA-SC-10 PSPC1-A488 IMPa4-A546 DAPI 8C2-siRNA-IMP-a2-a4 V2.00	0	31. siRNA-SC-10 PSPC1-A488 DAPI IMPa4-A546_w_TileScan_001 (Stage 23 of 49)	00-zAYUJjCnAQL9pTrTpX7iRK
79		Cell	1	0.000	1.000	1382	9	siRNA-SC-10 PSPC1-A488 IMPa4-A546 DAPI 8C2-siRNA-IMP-a2-a4 V2.00	0	31. siRNA-SC-10 PSPC1-A488 DAPI IMPa4-A546_w_TileScan_001 (Stage 23 of 49)	00-zAYUJjCnAQL9pTrTpX7iRK
100		Cell	1	0.000	1.000	1383	10	siRNA-SC-10 PSPC1-A488 IMPa4-A546 DAPI 8C2-siRNA-IMP-a2-a4 V2.00	0	31. siRNA-SC-10 PSPC1-A488 DAPI IMPa4-A546_w_TileScan_001 (Stage 23 of 49)	00-zAYUJjCnAQL9pTrTpX7iRK
110		Cell	1	0.000	1.000	1384	11	siRNA-SC-10 PSPC1-A488 IMPa4-A546 DAPI 8C2-siRNA-IMP-a2-a4 V2.00	0	31. siRNA-SC-10 PSPC1-A488 DAPI IMPa4-A546_w_TileScan_001 (Stage 23 of 49)	00-zAYUJjCnAQL9pTrTpX7iRK
71		Cell	1	0.000	1.000	1385	12	siRNA-SC-10 PSPC1-A488 IMPa4-A546 DAPI 8C2-siRNA-IMP-a2-a4 V2.00	0	31. siRNA-SC-10 PSPC1-A488 DAPI IMPa4-A546_w_TileScan_001 (Stage 23 of 49)	00-zAYUJjCnAQL9pTrTpX7iRK
98		Cell	1	0.000	1.000	1386	13	siRNA-SC-10 PSPC1-A488 IMPa4-A546 DAPI 8C2-siRNA-IMP-a2-a4 V2.00	0	31. siRNA-SC-10 PSPC1-A488 DAPI IMPa4-A546_w_TileScan_001 (Stage 23 of 49)	00-zAYUJjCnAQL9pTrTpX7iRK
130		Cell	1	0.000	1.000	1387	14	siRNA-SC-10 PSPC1-A488 IMPa4-A546 DAPI 8C2-siRNA-IMP-a2-a4 V2.00	0	31. siRNA-SC-10 PSPC1-A488 DAPI IMPa4-A546_w_TileScan_001 (Stage 23 of 49)	00-zAYUJjCnAQL9pTrTpX7iRK
162		Cell	1	0.000	1.000	1388	15	siRNA-SC-10 PSPC1-A488 IMPa4-A546 DAPI 8C2-siRNA-IMP-a2-a4 V2.00	0	31. siRNA-SC-10 PSPC1-A488 DAPI IMPa4-A546_w_TileScan_001 (Stage 23 of 49)	00-zAYUJjCnAQL9pTrTpX7iRK
254		Cell	1	0.000	1.000	1389	16	siRNA-SC-10 PSPC1-A488 IMPa4-A546 DAPI 8C2-siRNA-IMP-a2-a4 V2.00	0	31. siRNA-SC-10 PSPC1-A488 DAPI IMPa4-A546_w_TileScan_001 (Stage 23 of 49)	00-zAYUJjCnAQL9pTrTpX7iRK
85		Cell	1	0.000	1.000	1390	17	siRNA-SC-10 PSPC1-A488 IMPa4-A546 DAPI 8C2-siRNA-IMP-a2-a4 V2.00	0	31. siRNA-SC-10 PSPC1-A488 DAPI IMPa4-A546_w_TileScan_001 (Stage 23 of 49)	00-zAYUJjCnAQL9pTrTpX7iRK
168		Cell	1	0.000	1.000	1391	18	siRNA-SC-10 PSPC1-A488 IMPa4-A546 DAPI 8C2-siRNA-IMP-a2-a4 V2.00	0	31. siRNA-SC-10 PSPC1-A488 DAPI IMPa4-A546_w_TileScan_001 (Stage 23 of 49)	00-zAYUJjCnAQL9pTrTpX7iRK
254		Cell	1	0.000	1.000	1392	19	siRNA-SC-10 PSPC1-A488 IMPa4-A546 DAPI 8C2-siRNA-IMP-a2-a4 V2.00	0	31. siRNA-SC-10 PSPC1-A488 DAPI IMPa4-A546_w_TileScan_001 (Stage 23 of 49)	00-zAYUJjCnAQL9pTrTpX7iRK
165		Cell	1	0.000	1.000	1393	20	siRNA-SC-10 PSPC1-A488 IMPa4-A546 DAPI 8C2-siRNA-IMP-a2-a4 V2.00	0	31. siRNA-SC-10 PSPC1-A488 DAPI IMPa4-A546_w_TileScan_001 (Stage 23 of 49)	00-zAYUJjCnAQL9pTrTpX7iRK
91		Cell	1	0.000	1.000	1394	21	siRNA-SC-10 PSPC1-A488 IMPa4-A546 DAPI 8C2-siRNA-IMP-a2-a4 V2.00	0	31. siRNA-SC-10 PSPC1-A488 DAPI IMPa4-A546_w_TileScan_001 (Stage 23 of 49)	00-zAYUJjCnAQL9pTrTpX7iRK
96		Cell	1	0.000	1.000	1395	22	siRNA-SC-10 PSPC1-A488 IMPa4-A546 DAPI 8C2-siRNA-IMP-a2-a4 V2.00	0	31. siRNA-SC-10 PSPC1-A488 DAPI IMPa4-A546_w_TileScan_001 (Stage 23 of 49)	00-zAYUJjCnAQL9pTrTpX7iRK
103		Cell	1	0.000	1.000	1396	23	siRNA-SC-10 PSPC1-A488 IMPa4-A546 DAPI 8C2-siRNA-IMP-a2-a4 V2.00	0	31. siRNA-SC-10 PSPC1-A488 DAPI IMPa4-A546_w_TileScan_001 (Stage 23 of 49)	00-zAYUJjCnAQL9pTrTpX7iRK
161		Cell	1	0.000	1.000	1397	24	siRNA-SC-10 PSPC1-A488 IMPa4-A546 DAPI 8C2-siRNA-IMP-a2-a4 V2.00	0	31. siRNA-SC-10 PSPC1-A488 DAPI IMPa4-A546_w_TileScan_001 (Stage 23 of 49)	00-zAYUJjCnAQL9pTrTpX7iRK
130		Cell	1	0.000	1.000	1398	25	siRNA-SC-10 PSPC1-A488 IMPa4-A546 DAPI 8C2-siRNA-IMP-a2-a4 V2.00	0	31. siRNA-SC-10 PSPC1-A488 DAPI IMPa4-A546_w_TileScan_001 (Stage 23 of 49)	00-zAYUJjCnAQL9pTrTpX7iRK
109		Cell	1	0.000	1.000	1399	26	siRNA-SC-10 PSPC1-A488 IMPa4-A546 DAPI 8C2-siRNA-IMP-a2-a4 V2.00	0	31. siRNA-SC-10 PSPC1-A488 DAPI IMPa4-A546_w_TileScan_001 (Stage 23 of 49)	00-zAYUJjCnAQL9pTrTpX7iRK
166		Cell	1	0.000	1.000	1400	27	siRNA-SC-10 PSPC1-A488 IMPa4-A546 DAPI 8C2-siRNA-IMP-a2-a4 V2.00	0	31. siRNA-SC-10 PSPC1-A488 DAPI IMPa4-A546_w_TileScan_001 (Stage 23 of 49)	00-zAYUJjCnAQL9pTrTpX7iRK
177		Cell	1	0.000	1.000	1401	28	siRNA-SC-10 PSPC1-A488 IMPa4-A546 DAPI 8C2-siRNA-IMP-a2-a4 V2.00	0	31. siRNA-SC-10 PSPC1-A488 DAPI IMPa4-A546_w_TileScan_001 (Stage 23 of 49)	00-zAYUJjCnAQL9pTrTpX7iRK
77		Cell	1	0.000	1.000	1402	0	siRNA-SC-10 PSPC1-A488 IMPa4-A546 DAPI 8C2-siRNA-IMP-a2-a4 V2.00	0	31. siRNA-SC-10 PSPC1-A488 DAPI IMPa4-A546_x_TileScan_001 (Stage 24 of 49)	00-ZRXzvr9WQUx8RniECCRKJ4
239		Cell	1	0.000	1.000	1403	1	siRNA-SC-10 PSPC1-A488 IMPa4-A546 DAPI 8C2-siRNA-IMP-a2-a4 V2.00	0	31. siRNA-SC-10 PSPC1-A488 DAPI IMPa4-A546_x_TileScan_001 (Stage 24 of 49)	00-ZRXzvr9WQUx8RniECCRKJ4
86		Cell	1	0.000	1.000	1404	2	siRNA-SC-10 PSPC1-A488 IMPa4-A546 DAPI 8C2-siRNA-IMP-a2-a4 V2.00	0	31. siRNA-SC-10 PSPC1-A488 DAPI IMPa4-A546_x_TileScan_001 (Stage 24 of 49)	00-ZRXzvr9WQUx8RniECCRKJ4
98		Cell	1	0.000	1.000	1405	3	siRNA-SC-10 PSPC1-A488 IMPa4-A546 DAPI 8C2-siRNA-IMP-a2-a4 V2.00	0	31. siRNA-SC-10 PSPC1-A488 DAPI IMPa4-A546_x_TileScan_001 (Stage 24 of 49)	00-ZRXzvr9WQUx8RniECCRKJ4
218		Cell	1	0.000	1.000	1406	4	siRNA-SC-10 PSPC1-A488 IMPa4-A546 DAPI 8C2-siRNA-IMP-a2-a4 V2.00	0	31. siRNA-SC-10 PSPC1-A488 DAPI IMPa4-A546_x_TileScan_001 (Stage 24 of 49)	00-ZRXzvr9WQUx8RniECCRKJ4
253		Cell	1	0.000	1.000	1407	5	siRNA-SC-10 PSPC1-A488 IMPa4-A546 DAPI 8C2-siRNA-IMP-a2-a4 V2.00	0	31. siRNA-SC-10 PSPC1-A488 DAPI IMPa4-A546_x_TileScan_001 (Stage 24 of 49)	00-ZRXzvr9WQUx8RniECCRKJ4
146		Cell	1	0.000	1.000	1408	6	siRNA-SC-10 PSPC1-A488 IMPa4-A546 DAPI 8C2-siRNA-IMP-a2-a4 V2.00	0	31. siRNA-SC-10 PSPC1-A488 DAPI IMPa4-A546_x_TileScan_001 (Stage 24 of 49)	00-ZRXzvr9WQUx8RniECCRKJ4
136		Cell	1	0.000	1.000	1409	7	siRNA-SC-10 PSPC1-A488 IMPa4-A546 DAPI 8C2-siRNA-IMP-a2-a4 V2.00	0	31. siRNA-SC-10 PSPC1-A488 DAPI IMPa4-A546_x_TileScan_001 (Stage 24 of 49)	00-ZRXzvr9WQUx8RniECCRKJ4
154		Cell	1	0.000	1.000	1410	8	siRNA-SC-10 PSPC1-A488 IMPa4-A546 DAPI 8C2-siRNA-IMP-a2-a4 V2.00	0	31. siRNA-SC-10 PSPC1-A488 DAPI IMPa4-A546_x_TileScan_001 (Stage 24 of 49)	00-ZRXzvr9WQUx8RniECCRKJ4
131		Cell	1	0.000	1.000	1411	9	siRNA-SC-10 PSPC1-A488 IMPa4-A546 DAPI 8C2-siRNA-IMP-a2-a4 V2.00	0	31. siRNA-SC-10 PSPC1-A488 DAPI IMPa4-A546_x_TileScan_001 (Stage 24 of 49)	00-ZRXzvr9WQUx8RniECCRKJ4
154		Cell	1	0.000	1.000	1412	10	siRNA-SC-10 PSPC1-A488 IMPa4-A546 DAPI 8C2-siRNA-IMP-a2-a4 V2.00	0	31. siRNA-SC-10 PSPC1-A488 DAPI IMPa4-A546_x_TileScan_001 (Stage 24 of 49)	00-ZRXzvr9WQUx8RniECCRKJ4
145		Cell	1	0.000	1.000	1413	11	siRNA-SC-10 PSPC1-A488 IMPa4-A546 DAPI 8C2-siRNA-IMP-a2-a4 V2.00	0	31. siRNA-SC-10 PSPC1-A488 DAPI IMPa4-A546_x_TileScan_001 (Stage 24 of 49)	00-ZRXzvr9WQUx8RniECCRKJ4
88		Cell	1	0.000	1.000	1414	12	siRNA-SC-10 PSPC1-A488 IMPa4-A546 DAPI 8C2-siRNA-IMP-a2-a4 V2.00	0	31. siRNA-SC-10 PSPC1-A488 DAPI IMPa4-A546_x_TileScan_001 (Stage 24 of 49)	00-ZRXzvr9WQUx8RniECCRKJ4
221		Cell	1	0.000	1.000	1415	13	siRNA-SC-10 PSPC1-A488 IMPa4-A546 DAPI 8C2-siRNA-IMP-a2-a4 V2.00	0	31. siRNA-SC-10 PSPC1-A488 DAPI IMPa4-A546_x_TileScan_001 (Stage 24 of 49)	00-ZRXzvr9WQUx8RniECCRKJ4
146		Cell	1	0.000	1.000	1416	14	siRNA-SC-10 PSPC1-A488 IMPa4-A546 DAPI 8C2-siRNA-IMP-a2-a4 V2.00	0	31. siRNA-SC-10 PSPC1-A488 DAPI IMPa4-A546_x_TileScan_001 (Stage 24 of 49)	00-ZRXzvr9WQUx8RniECCRKJ4
134		Cell	1	0.000	1.000	1417	15	siRNA-SC-10 PSPC1-A488 IMPa4-A546 DAPI 8C2-siRNA-IMP-a2-a4 V2.00	0	31. siRNA-SC-10 PSPC1-A488 DAPI IMPa4-A546_x_TileScan_001 (Stage 24 of 49)	00-ZRXzvr9WQUx8RniECCRKJ4
211		Cell	1	0.000	1.000	1418	16	siRNA-SC-10 PSPC1-A488 IMPa4-A546 DAPI 8C2-siRNA-IMP-a2-a4 V2.00	0	31. siRNA-SC-10 PSPC1-A488 DAPI IMPa4-A546_x_TileScan_001 (Stage 24 of 49)	00-ZRXzvr9WQUx8RniECCRKJ4
221		Cell	1	0.000	1.000	1419	17	siRNA-SC-10 PSPC1-A488 IMPa4-A546 DAPI 8C2-siRNA-IMP-a2-a4 V2.00	0	31. siRNA-SC-10 PSPC1-A488 DAPI IMPa4-A546_x_TileScan_001 (Stage 24 of 49)	00-ZRXzvr9WQUx8RniECCRKJ4
115		Cell	1	0.000	1.000	1420	18	siRNA-SC-10 PSPC1-A488 IMPa4-A546 DAPI 8C2-siRNA-IMP-a2-a4 V2.00	0	31. siRNA-SC-10 PSPC1-A488 DAPI IMPa4-A546_x_TileScan_001 (Stage 24 of 49)	00-ZRXzvr9WQUx8RniECCRKJ4
117		Cell	1	0.000	1.000	1421	19	siRNA-SC-10 PSPC1-A488 IMPa4-A546 DAPI 8C2-siRNA-IMP-a2-a4 V2.00	0	31. siRNA-SC-10 PSPC1-A488 DAPI IMPa4-A546_x_TileScan_001 (Stage 24 of 49)	00-ZRXzvr9WQUx8RniECCRKJ4
151		Cell	1	0.000	1.000	1422	20	siRNA-SC-10 PSPC1-A488 IMPa4-A546 DAPI 8C2-siRNA-IMP-a2-a4 V2.00	0	31. siRNA-SC-10 PSPC1-A488 DAPI IMPa4-A546_x_TileScan_001 (Stage 24 of 49)	00-ZRXzvr9WQUx8RniECCRKJ4
212		Cell	1	0.000	1.000	1423	21	siRNA-SC-10 PSPC1-A488 IMPa4-A546 DAPI 8C2-siRNA-IMP-a2-a4 V2.00	0	31. siRNA-SC-10 PSPC1-A488 DAPI IMPa4-A546_x_TileScan_001 (Stage 24 of 49)	00-ZRXzvr9WQUx8RniECCRKJ4
237		Cell	1	0.000	1.000	1424	22	siRNA-SC-10 PSPC1-A488 IMPa4-A546 DAPI 8C2-siRNA-IMP-a2-a4 V2.00	0	31. siRNA-SC-10 PSPC1-A488 DAPI IMPa4-A546_x_TileScan_001 (Stage 24 of 49)	00-ZRXzvr9WQUx8RniECCRKJ4
126		Cell	1	0.000	1.000	1425	23	siRNA-SC-10 PSPC1-A488 IMPa4-A546 DAPI 8C2-siRNA-IMP-a2-a4 V2.00	0	31. siRNA-SC-10 PSPC1-A488 DAPI IMPa4-A546_x_TileScan_001 (Stage 24 of 49)	00-ZRXzvr9WQUx8RniECCRKJ4
192		Cell	1	0.000	1.000	1426	24	siRNA-SC-10 PSPC1-A488 IMPa4-A546 DAPI 8C2-siRNA-IMP-a2-a4 V2.00	0	31. siRNA-SC-10 PSPC1-A488 DAPI IMPa4-A546_x_TileScan_001 (Stage 24 of 49)	00-ZRXzvr9WQUx8RniECCRKJ4
162		Cell	1	0.000	1.000	1427	25	siRNA-SC-10 PSPC1-A488 IMPa4-A546 DAPI 8C2-siRNA-IMP-a2-a4 V2.00	0	31. siRNA-SC-10 PSPC1-A488 DAPI IMPa4-A546_x_TileScan_001 (Stage 24 of 49)	00-ZRXzvr9WQUx8RniECCRKJ4
254		Cell	1	0.000	1.000	1428	26	siRNA-SC-10 PSPC1-A488 IMPa4-A546 DAPI 8C2-siRNA-IMP-a2-a4 V2.00	0	31. siRNA-SC-10 PSPC1-A488 DAPI IMPa4-A546_x_TileScan_001 (Stage 24 of 49)	00-ZRXzvr9WQUx8RniECCRKJ4
181		Cell	1	0.000	1.000	1429	27	siRNA-SC-10 PSPC1-A488 IMPa4-A546 DAPI 8C2-siRNA-IMP-a2-a4 V2.00	0	31. siRNA-SC-10 PSPC1-A488 DAPI IMPa4-A546_x_TileScan_001 (Stage 24 of 49)	00-ZRXzvr9WQUx8RniECCRKJ4
166		Cell	1	0.000	1.000	1430	0	siRNA-SC-10 PSPC1-A488 IMPa4-A546 DAPI 8C2-siRNA-IMP-a2-a4 V2.00	0	31. siRNA-SC-10 PSPC1-A488 DAPI IMPa4-A546_y_TileScan_001 (Stage 25 of 49)	00-w2Uj62iG4zGyXBc8TqQbCX
203		Cell	1	0.000	1.000	1431	1	siRNA-SC-10 PSPC1-A488 IMPa4-A546 DAPI 8C2-siRNA-IMP-a2-a4 V2.00	0	31. siRNA-SC-10 PSPC1-A488 DAPI IMPa4-A546_y_TileScan_001 (Stage 25 of 49)	00-w2Uj62iG4zGyXBc8TqQbCX
147		Cell	1	0.000	1.000	1432	2	siRNA-SC-10 PSPC1-A488 IMPa4-A546 DAPI 8C2-siRNA-IMP-a2-a4 V2.00	0	31. siRNA-SC-10 PSPC1-A488 DAPI IMPa4-A546_y_TileScan_001 (Stage 25 of 49)	00-w2Uj62iG4zGyXBc8TqQbCX
153		Cell	1	0.000	1.000	1433	3	siRNA-SC-10 PSPC1-A488 IMPa4-A546 DAPI 8C2-siRNA-IMP-a2-a4 V2.00	0	31. siRNA-SC-10 PSPC1-A488 DAPI IMPa4-A546_y_TileScan_001 (Stage 25 of 49)	00-w2Uj62iG4zGyXBc8TqQbCX
171		Cell	1	0.000	1.000	1434	4	siRNA-SC-10 PSPC1-A488 IMPa4-A546 DAPI 8C2-siRNA-IMP-a2-a4 V2.00	0	31. siRNA-SC-10 PSPC1-A488 DAPI IMPa4-A546_y_TileScan_001 (Stage 25 of 49)	00-w2Uj62iG4zGyXBc8TqQbCX
125		Cell	1	0.000	1.000	1435	5	siRNA-SC-10 PSPC1-A488 IMPa4-A546 DAPI 8C2-siRNA-IMP-a2-a4 V2.00	0	31. siRNA-SC-10 PSPC1-A488 DAPI IMPa4-A546_y_TileScan_001 (Stage 25 of 49)	00-w2Uj62iG4zGyXBc8TqQbCX
243		Cell	1	0.000	1.000	1436	6	siRNA-SC-10 PSPC1-A488 IMPa4-A546 DAPI 8C2-siRNA-IMP-a2-a4 V2.00	0	31. siRNA-SC-10 PSPC1-A488 DAPI IMPa4-A546_y_TileScan_001 (Stage 25 of 49)	00-w2Uj62iG4zGyXBc8TqQbCX
80		Cell	1	0.000	1.000	1437	7	siRNA-SC-10 PSPC1-A488 IMPa4-A546 DAPI 8C2-siRNA-IMP-a2-a4 V2.00	0	31. siRNA-SC-10 PSPC1-A488 DAPI IMPa4-A546_y_TileScan_001 (Stage 25 of 49)	00-w2Uj62iG4zGyXBc8TqQbCX
189		Cell	1	0.000	1.000	1438	8	siRNA-SC-10 PSPC1-A488 IMPa4-A546 DAPI 8C2-siRNA-IMP-a2-a4 V2.00	0	31. siRNA-SC-10 PSPC1-A488 DAPI IMPa4-A546_y_TileScan_001 (Stage 25 of 49)	00-w2Uj62iG4zGyXBc8TqQbCX
113		Cell	1	0.000	1.000	1439	9	siRNA-SC-10 PSPC1-A488 IMPa4-A546 DAPI 8C2-siRNA-IMP-a2-a4 V2.00	0	31. siRNA-SC-10 PSPC1-A488 DAPI IMPa4-A546_y_TileScan_001 (Stage 25 of 49)	00-w2Uj62iG4zGyXBc8TqQbCX
139		Cell	1	0.000	1.000	1440	10	siRNA-SC-10 PSPC1-A488 IMPa4-A546 DAPI 8C2-siRNA-IMP-a2-a4 V2.00	0	31. siRNA-SC-10 PSPC1-A488 DAPI IMPa4-A546_y_TileScan_001 (Stage 25 of 49)	00-w2Uj62iG4zGyXBc8TqQbCX
194		Cell	1	0.000	1.000	1441	11	siRNA-SC-10 PSPC1-A488 IMPa4-A546 DAPI 8C2-siRNA-IMP-a2-a4 V2.00	0	31. siRNA-SC-10 PSPC1-A488 DAPI IMPa4-A546_y_TileScan_001 (Stage 25 of 49)	00-w2Uj62iG4zGyXBc8TqQbCX
135		Cell	1	0.000	1.000	1442	12	siRNA-SC-10 PSPC1-A488 IMPa4-A546 DAPI 8C2-siRNA-IMP-a2-a4 V2.00	0	31. siRNA-SC-10 PSPC1-A488 DAPI IMPa4-A546_y_TileScan_001 (Stage 25 of 49)	00-w2Uj62iG4zGyXBc8TqQbCX
109		Cell	1	0.000	1.000	1443	13	siRNA-SC-10 PSPC1-A488 IMPa4-A546 DAPI 8C2-siRNA-IMP-a2-a4 V2.00	0	31. siRNA-SC-10 PSPC1-A488 DAPI IMPa4-A546_y_TileScan_001 (Stage 25 of 49)	00-w2Uj62iG4zGyXBc8TqQbCX
168		Cell	1	0.000	1.000	1444	14	siRNA-SC-10 PSPC1-A488 IMPa4-A546 DAPI 8C2-siRNA-IMP-a2-a4 V2.00	0	31. siRNA-SC-10 PSPC1-A488 DAPI IMPa4-A546_y_TileScan_001 (Stage 25 of 49)	00-w2Uj62iG4zGyXBc8TqQbCX
163		Cell	1	0.000	1.000	1445	15	siRNA-SC-10 PSPC1-A488 IMPa4-A546 DAPI 8C2-siRNA-IMP-a2-a4 V2.00	0	31. siRNA-SC-10 PSPC1-A488 DAPI IMPa4-A546_y_TileScan_001 (Stage 25 of 49)	00-w2Uj62iG4zGyXBc8TqQbCX
154		Cell	1	0.000	1.000	1446	16	siRNA-SC-10 PSPC1-A488 IMPa4-A546 DAPI 8C2-siRNA-IMP-a2-a4 V2.00	0	31. siRNA-SC-10 PSPC1-A488 DAPI IMPa4-A546_y_TileScan_001 (Stage 25 of 49)	00-w2Uj62iG4zGyXBc8TqQbCX
187		Cell	1	0.000	1.000	1447	17	siRNA-SC-10 PSPC1-A488 IMPa4-A546 DAPI 8C2-siRNA-IMP-a2-a4 V2.00	0	31. siRNA-SC-10 PSPC1-A488 DAPI IMPa4-A546_y_TileScan_001 (Stage 25 of 49)	00-w2Uj62iG4zGyXBc8TqQbCX
232		Cell	1	0.000	1.000	1448	18	siRNA-SC-10 PSPC1-A488 IMPa4-A546 DAPI 8C2-siRNA-IMP-a2-a4 V2.00	0	31. siRNA-SC-10 PSPC1-A488 DAPI IMPa4-A546_y_TileScan_001 (Stage 25 of 49)	00-w2Uj62iG4zGyXBc8TqQbCX
133		Cell	1	0.000	1.000	1449	19	siRNA-SC-10 PSPC1-A488 IMPa4-A546 DAPI 8C2-siRNA-IMP-a2-a4 V2.00	0	31. siRNA-SC-10 PSPC1-A488 DAPI IMPa4-A546_y_TileScan_001 (Stage 25 of 49)	00-w2Uj62iG4zGyXBc8TqQbCX
128		Cell	1	0.000	1.000	1450	20	siRNA-SC-10 PSPC1-A488 IMPa4-A546 DAPI 8C2-siRNA-IMP-a2-a4 V2.00	0	31. siRNA-SC-10 PSPC1-A488 DAPI IMPa4-A546_y_TileScan_001 (Stage 25 of 49)	00-w2Uj62iG4zGyXBc8TqQbCX
122		Cell	1	0.000	1.000	1451	21	siRNA-SC-10 PSPC1-A488 IMPa4-A546 DAPI 8C2-siRNA-IMP-a2-a4 V2.00	0	31. siRNA-SC-10 PSPC1-A488 DAPI IMPa4-A546_y_TileScan_001 (Stage 25 of 49)	00-w2Uj62iG4zGyXBc8TqQbCX
201		Cell	1	0.000	1.000	1452	22	siRNA-SC-10 PSPC1-A488 IMPa4-A546 DAPI 8C2-siRNA-IMP-a2-a4 V2.00	0	31. siRNA-SC-10 PSPC1-A488 DAPI IMPa4-A546_y_TileScan_001 (Stage 25 of 49)	00-w2Uj62iG4zGyXBc8TqQbCX
108		Cell	1	0.000	1.000	1453	23	siRNA-SC-10 PSPC1-A488 IMPa4-A546 DAPI 8C2-siRNA-IMP-a2-a4 V2.00	0	31. siRNA-SC-10 PSPC1-A488 DAPI IMPa4-A546_y_TileScan_001 (Stage 25 of 49)	00-w2Uj62iG4zGyXBc8TqQbCX
90		Cell	1	0.000	1.000	1454	0	siRNA-SC-10 PSPC1-A488 IMPa4-A546 DAPI 8C2-siRNA-IMP-a2-a4 V2.00	0	31. siRNA-SC-10 PSPC1-A488 DAPI IMPa4-A546_z_TileScan_001 (Stage 26 of 49)	00-QUQ6vqsJozjSEYFkHoNuvb
128		Cell	1	0.000	1.000	1455	1	siRNA-SC-10 PSPC1-A488 IMPa4-A546 DAPI 8C2-siRNA-IMP-a2-a4 V2.00	0	31. siRNA-SC-10 PSPC1-A488 DAPI IMPa4-A546_z_TileScan_001 (Stage 26 of 49)	00-QUQ6vqsJozjSEYFkHoNuvb
155		Cell	1	0.000	1.000	1456	2	siRNA-SC-10 PSPC1-A488 IMPa4-A546 DAPI 8C2-siRNA-IMP-a2-a4 V2.00	0	31. siRNA-SC-10 PSPC1-A488 DAPI IMPa4-A546_z_TileScan_001 (Stage 26 of 49)	00-QUQ6vqsJozjSEYFkHoNuvb
167		Cell	1	0.000	1.000	1457	3	siRNA-SC-10 PSPC1-A488 IMPa4-A546 DAPI 8C2-siRNA-IMP-a2-a4 V2.00	0	31. siRNA-SC-10 PSPC1-A488 DAPI IMPa4-A546_z_TileScan_001 (Stage 26 of 49)	00-QUQ6vqsJozjSEYFkHoNuvb
193		Cell	1	0.000	1.000	1458	4	siRNA-SC-10 PSPC1-A488 IMPa4-A546 DAPI 8C2-siRNA-IMP-a2-a4 V2.00	0	31. siRNA-SC-10 PSPC1-A488 DAPI IMPa4-A546_z_TileScan_001 (Stage 26 of 49)	00-QUQ6vqsJozjSEYFkHoNuvb
124		Cell	1	0.000	1.000	1459	5	siRNA-SC-10 PSPC1-A488 IMPa4-A546 DAPI 8C2-siRNA-IMP-a2-a4 V2.00	0	31. siRNA-SC-10 PSPC1-A488 DAPI IMPa4-A546_z_TileScan_001 (Stage 26 of 49)	00-QUQ6vqsJozjSEYFkHoNuvb
112		Cell	1	0.000	1.000	1460	6	siRNA-SC-10 PSPC1-A488 IMPa4-A546 DAPI 8C2-siRNA-IMP-a2-a4 V2.00	0	31. siRNA-SC-10 PSPC1-A488 DAPI IMPa4-A546_z_TileScan_001 (Stage 26 of 49)	00-QUQ6vqsJozjSEYFkHoNuvb
122		Cell	1	0.000	1.000	1461	7	siRNA-SC-10 PSPC1-A488 IMPa4-A546 DAPI 8C2-siRNA-IMP-a2-a4 V2.00	0	31. siRNA-SC-10 PSPC1-A488 DAPI IMPa4-A546_z_TileScan_001 (Stage 26 of 49)	00-QUQ6vqsJozjSEYFkHoNuvb
102		Cell	1	0.000	1.000	1462	8	siRNA-SC-10 PSPC1-A488 IMPa4-A546 DAPI 8C2-siRNA-IMP-a2-a4 V2.00	0	31. siRNA-SC-10 PSPC1-A488 DAPI IMPa4-A546_z_TileScan_001 (Stage 26 of 49)	00-QUQ6vqsJozjSEYFkHoNuvb
196		Cell	1	0.000	1.000	1463	9	siRNA-SC-10 PSPC1-A488 IMPa4-A546 DAPI 8C2-siRNA-IMP-a2-a4 V2.00	0	31. siRNA-SC-10 PSPC1-A488 DAPI IMPa4-A546_z_TileScan_001 (Stage 26 of 49)	00-QUQ6vqsJozjSEYFkHoNuvb
110		Cell	1	0.000	1.000	1464	10	siRNA-SC-10 PSPC1-A488 IMPa4-A546 DAPI 8C2-siRNA-IMP-a2-a4 V2.00	0	31. siRNA-SC-10 PSPC1-A488 DAPI IMPa4-A546_z_TileScan_001 (Stage 26 of 49)	00-QUQ6vqsJozjSEYFkHoNuvb
136		Cell	1	0.000	1.000	1465	11	siRNA-SC-10 PSPC1-A488 IMPa4-A546 DAPI 8C2-siRNA-IMP-a2-a4 V2.00	0	31. siRNA-SC-10 PSPC1-A488 DAPI IMPa4-A546_z_TileScan_001 (Stage 26 of 49)	00-QUQ6vqsJozjSEYFkHoNuvb
139		Cell	1	0.000	1.000	1466	12	siRNA-SC-10 PSPC1-A488 IMPa4-A546 DAPI 8C2-siRNA-IMP-a2-a4 V2.00	0	31. siRNA-SC-10 PSPC1-A488 DAPI IMPa4-A546_z_TileScan_001 (Stage 26 of 49)	00-QUQ6vqsJozjSEYFkHoNuvb
98		Cell	1	0.000	1.000	1467	13	siRNA-SC-10 PSPC1-A488 IMPa4-A546 DAPI 8C2-siRNA-IMP-a2-a4 V2.00	0	31. siRNA-SC-10 PSPC1-A488 DAPI IMPa4-A546_z_TileScan_001 (Stage 26 of 49)	00-QUQ6vqsJozjSEYFkHoNuvb
95		Cell	1	0.000	1.000	1468	14	siRNA-SC-10 PSPC1-A488 IMPa4-A546 DAPI 8C2-siRNA-IMP-a2-a4 V2.00	0	31. siRNA-SC-10 PSPC1-A488 DAPI IMPa4-A546_z_TileScan_001 (Stage 26 of 49)	00-QUQ6vqsJozjSEYFkHoNuvb
152		Cell	1	0.000	1.000	1469	15	siRNA-SC-10 PSPC1-A488 IMPa4-A546 DAPI 8C2-siRNA-IMP-a2-a4 V2.00	0	31. siRNA-SC-10 PSPC1-A488 DAPI IMPa4-A546_z_TileScan_001 (Stage 26 of 49)	00-QUQ6vqsJozjSEYFkHoNuvb
119		Cell	1	0.000	1.000	1470	16	siRNA-SC-10 PSPC1-A488 IMPa4-A546 DAPI 8C2-siRNA-IMP-a2-a4 V2.00	0	31. siRNA-SC-10 PSPC1-A488 DAPI IMPa4-A546_z_TileScan_001 (Stage 26 of 49)	00-QUQ6vqsJozjSEYFkHoNuvb
159		Cell	1	0.000	1.000	1471	17	siRNA-SC-10 PSPC1-A488 IMPa4-A546 DAPI 8C2-siRNA-IMP-a2-a4 V2.00	0	31. siRNA-SC-10 PSPC1-A488 DAPI IMPa4-A546_z_TileScan_001 (Stage 26 of 49)	00-QUQ6vqsJozjSEYFkHoNuvb
132		Cell	1	0.000	1.000	1472	18	siRNA-SC-10 PSPC1-A488 IMPa4-A546 DAPI 8C2-siRNA-IMP-a2-a4 V2.00	0	31. siRNA-SC-10 PSPC1-A488 DAPI IMPa4-A546_z_TileScan_001 (Stage 26 of 49)	00-QUQ6vqsJozjSEYFkHoNuvb
101		Cell	1	0.000	1.000	1473	19	siRNA-SC-10 PSPC1-A488 IMPa4-A546 DAPI 8C2-siRNA-IMP-a2-a4 V2.00	0	31. siRNA-SC-10 PSPC1-A488 DAPI IMPa4-A546_z_TileScan_001 (Stage 26 of 49)	00-QUQ6vqsJozjSEYFkHoNuvb
113		Cell	1	0.000	1.000	1474	20	siRNA-SC-10 PSPC1-A488 IMPa4-A546 DAPI 8C2-siRNA-IMP-a2-a4 V2.00	0	31. siRNA-SC-10 PSPC1-A488 DAPI IMPa4-A546_z_TileScan_001 (Stage 26 of 49)	00-QUQ6vqsJozjSEYFkHoNuvb
133		Cell	1	0.000	1.000	1475	21	siRNA-SC-10 PSPC1-A488 IMPa4-A546 DAPI 8C2-siRNA-IMP-a2-a4 V2.00	0	31. siRNA-SC-10 PSPC1-A488 DAPI IMPa4-A546_z_TileScan_001 (Stage 26 of 49)	00-QUQ6vqsJozjSEYFkHoNuvb
124		Cell	1	0.000	1.000	1476	22	siRNA-SC-10 PSPC1-A488 IMPa4-A546 DAPI 8C2-siRNA-IMP-a2-a4 V2.00	0	31. siRNA-SC-10 PSPC1-A488 DAPI IMPa4-A546_z_TileScan_001 (Stage 26 of 49)	00-QUQ6vqsJozjSEYFkHoNuvb
112		Cell	1	0.000	1.000	1477	23	siRNA-SC-10 PSPC1-A488 IMPa4-A546 DAPI 8C2-siRNA-IMP-a2-a4 V2.00	0	31. siRNA-SC-10 PSPC1-A488 DAPI IMPa4-A546_z_TileScan_001 (Stage 26 of 49)	00-QUQ6vqsJozjSEYFkHoNuvb
177		Cell	1	0.000	1.000	1478	24	siRNA-SC-10 PSPC1-A488 IMPa4-A546 DAPI 8C2-siRNA-IMP-a2-a4 V2.00	0	31. siRNA-SC-10 PSPC1-A488 DAPI IMPa4-A546_z_TileScan_001 (Stage 26 of 49)	00-QUQ6vqsJozjSEYFkHoNuvb
164		Cell	1	0.000	1.000	1479	25	siRNA-SC-10 PSPC1-A488 IMPa4-A546 DAPI 8C2-siRNA-IMP-a2-a4 V2.00	0	31. siRNA-SC-10 PSPC1-A488 DAPI IMPa4-A546_z_TileScan_001 (Stage 26 of 49)	00-QUQ6vqsJozjSEYFkHoNuvb
112		Cell	1	0.000	1.000	1480	26	siRNA-SC-10 PSPC1-A488 IMPa4-A546 DAPI 8C2-siRNA-IMP-a2-a4 V2.00	0	31. siRNA-SC-10 PSPC1-A488 DAPI IMPa4-A546_z_TileScan_001 (Stage 26 of 49)	00-QUQ6vqsJozjSEYFkHoNuvb
212		Cell	1	0.000	1.000	1481	27	siRNA-SC-10 PSPC1-A488 IMPa4-A546 DAPI 8C2-siRNA-IMP-a2-a4 V2.00	0	31. siRNA-SC-10 PSPC1-A488 DAPI IMPa4-A546_z_TileScan_001 (Stage 26 of 49)	00-QUQ6vqsJozjSEYFkHoNuvb
255		Cell	1	0.000	1.000	1482	28	siRNA-SC-10 PSPC1-A488 IMPa4-A546 DAPI 8C2-siRNA-IMP-a2-a4 V2.00	0	31. siRNA-SC-10 PSPC1-A488 DAPI IMPa4-A546_z_TileScan_001 (Stage 26 of 49)	00-QUQ6vqsJozjSEYFkHoNuvb
140		Cell	1	0.000	1.000	1483	29	siRNA-SC-10 PSPC1-A488 IMPa4-A546 DAPI 8C2-siRNA-IMP-a2-a4 V2.00	0	31. siRNA-SC-10 PSPC1-A488 DAPI IMPa4-A546_z_TileScan_001 (Stage 26 of 49)	00-QUQ6vqsJozjSEYFkHoNuvb
134		Cell	1	0.000	1.000	1484	30	siRNA-SC-10 PSPC1-A488 IMPa4-A546 DAPI 8C2-siRNA-IMP-a2-a4 V2.00	0	31. siRNA-SC-10 PSPC1-A488 DAPI IMPa4-A546_z_TileScan_001 (Stage 26 of 49)	00-QUQ6vqsJozjSEYFkHoNuvb
