# Supplementary material for: Development of a pipeline for automated, high-throughput analysis of paraspeckle proteins reveals specific roles for importin α proteins
Source: Sci Rep. 2017 Feb 27;7:43323. doi: 10.1038/srep43323 (PMC5379994; doi:10.1038/srep43323)
Supplement: Supplementary Dataset SD1-L [file srep43323-s14.zip › I8P/8C2-siRNA-IMPa4-PSPC1/_/siRNA-SC-10 PSPC1-A488 IMPa4-A546 DAPI 8C2-siRNA-IMP-a2-a4 V2.00_Statistics/siRNA-SC-10 PSPC1-A488 IMPa4-A546 DAPI 8C2-siRNA-IMP-a2-a4 V2.00_Cell_Cytoplasm_Intensity_StdDev_Ch=2.csv]

Cell Cytoplasm Intensity StdDev Ch=2
====================
Value	Unit	Category	Channel	Birth [s]	Death [s]	ID	OriginalID	Original Component Name	Original Component ID	Original Image Name	Original Image ID
10.867		Cell	2	0.000	1.000	0	0	siRNA-SC-10 PSPC1-A488 IMPa4-A546 DAPI 8C2-siRNA-IMP-a2-a4 V2.00	0	31. siRNA-SC-10 PSPC1-A488 DAPI IMPa4-A546_a_TileScan_001 (Stage 1 of 49)	00-CpEMKTK4NHNEbQL9KQ88rM
11.7878		Cell	2	0.000	1.000	1	1	siRNA-SC-10 PSPC1-A488 IMPa4-A546 DAPI 8C2-siRNA-IMP-a2-a4 V2.00	0	31. siRNA-SC-10 PSPC1-A488 DAPI IMPa4-A546_a_TileScan_001 (Stage 1 of 49)	00-CpEMKTK4NHNEbQL9KQ88rM
13.0561		Cell	2	0.000	1.000	2	2	siRNA-SC-10 PSPC1-A488 IMPa4-A546 DAPI 8C2-siRNA-IMP-a2-a4 V2.00	0	31. siRNA-SC-10 PSPC1-A488 DAPI IMPa4-A546_a_TileScan_001 (Stage 1 of 49)	00-CpEMKTK4NHNEbQL9KQ88rM
12.2632		Cell	2	0.000	1.000	3	3	siRNA-SC-10 PSPC1-A488 IMPa4-A546 DAPI 8C2-siRNA-IMP-a2-a4 V2.00	0	31. siRNA-SC-10 PSPC1-A488 DAPI IMPa4-A546_a_TileScan_001 (Stage 1 of 49)	00-CpEMKTK4NHNEbQL9KQ88rM
12.4182		Cell	2	0.000	1.000	4	4	siRNA-SC-10 PSPC1-A488 IMPa4-A546 DAPI 8C2-siRNA-IMP-a2-a4 V2.00	0	31. siRNA-SC-10 PSPC1-A488 DAPI IMPa4-A546_a_TileScan_001 (Stage 1 of 49)	00-CpEMKTK4NHNEbQL9KQ88rM
12.0908		Cell	2	0.000	1.000	5	5	siRNA-SC-10 PSPC1-A488 IMPa4-A546 DAPI 8C2-siRNA-IMP-a2-a4 V2.00	0	31. siRNA-SC-10 PSPC1-A488 DAPI IMPa4-A546_a_TileScan_001 (Stage 1 of 49)	00-CpEMKTK4NHNEbQL9KQ88rM
15.8486		Cell	2	0.000	1.000	6	6	siRNA-SC-10 PSPC1-A488 IMPa4-A546 DAPI 8C2-siRNA-IMP-a2-a4 V2.00	0	31. siRNA-SC-10 PSPC1-A488 DAPI IMPa4-A546_a_TileScan_001 (Stage 1 of 49)	00-CpEMKTK4NHNEbQL9KQ88rM
12.2547		Cell	2	0.000	1.000	7	7	siRNA-SC-10 PSPC1-A488 IMPa4-A546 DAPI 8C2-siRNA-IMP-a2-a4 V2.00	0	31. siRNA-SC-10 PSPC1-A488 DAPI IMPa4-A546_a_TileScan_001 (Stage 1 of 49)	00-CpEMKTK4NHNEbQL9KQ88rM
13.3029		Cell	2	0.000	1.000	8	8	siRNA-SC-10 PSPC1-A488 IMPa4-A546 DAPI 8C2-siRNA-IMP-a2-a4 V2.00	0	31. siRNA-SC-10 PSPC1-A488 DAPI IMPa4-A546_a_TileScan_001 (Stage 1 of 49)	00-CpEMKTK4NHNEbQL9KQ88rM
11.7017		Cell	2	0.000	1.000	9	9	siRNA-SC-10 PSPC1-A488 IMPa4-A546 DAPI 8C2-siRNA-IMP-a2-a4 V2.00	0	31. siRNA-SC-10 PSPC1-A488 DAPI IMPa4-A546_a_TileScan_001 (Stage 1 of 49)	00-CpEMKTK4NHNEbQL9KQ88rM
11.6335		Cell	2	0.000	1.000	10	10	siRNA-SC-10 PSPC1-A488 IMPa4-A546 DAPI 8C2-siRNA-IMP-a2-a4 V2.00	0	31. siRNA-SC-10 PSPC1-A488 DAPI IMPa4-A546_a_TileScan_001 (Stage 1 of 49)	00-CpEMKTK4NHNEbQL9KQ88rM
12.5987		Cell	2	0.000	1.000	11	11	siRNA-SC-10 PSPC1-A488 IMPa4-A546 DAPI 8C2-siRNA-IMP-a2-a4 V2.00	0	31. siRNA-SC-10 PSPC1-A488 DAPI IMPa4-A546_a_TileScan_001 (Stage 1 of 49)	00-CpEMKTK4NHNEbQL9KQ88rM
12.7145		Cell	2	0.000	1.000	12	12	siRNA-SC-10 PSPC1-A488 IMPa4-A546 DAPI 8C2-siRNA-IMP-a2-a4 V2.00	0	31. siRNA-SC-10 PSPC1-A488 DAPI IMPa4-A546_a_TileScan_001 (Stage 1 of 49)	00-CpEMKTK4NHNEbQL9KQ88rM
13.2751		Cell	2	0.000	1.000	13	13	siRNA-SC-10 PSPC1-A488 IMPa4-A546 DAPI 8C2-siRNA-IMP-a2-a4 V2.00	0	31. siRNA-SC-10 PSPC1-A488 DAPI IMPa4-A546_a_TileScan_001 (Stage 1 of 49)	00-CpEMKTK4NHNEbQL9KQ88rM
12.8942		Cell	2	0.000	1.000	14	14	siRNA-SC-10 PSPC1-A488 IMPa4-A546 DAPI 8C2-siRNA-IMP-a2-a4 V2.00	0	31. siRNA-SC-10 PSPC1-A488 DAPI IMPa4-A546_a_TileScan_001 (Stage 1 of 49)	00-CpEMKTK4NHNEbQL9KQ88rM
12.9771		Cell	2	0.000	1.000	15	15	siRNA-SC-10 PSPC1-A488 IMPa4-A546 DAPI 8C2-siRNA-IMP-a2-a4 V2.00	0	31. siRNA-SC-10 PSPC1-A488 DAPI IMPa4-A546_a_TileScan_001 (Stage 1 of 49)	00-CpEMKTK4NHNEbQL9KQ88rM
12.8962		Cell	2	0.000	1.000	16	16	siRNA-SC-10 PSPC1-A488 IMPa4-A546 DAPI 8C2-siRNA-IMP-a2-a4 V2.00	0	31. siRNA-SC-10 PSPC1-A488 DAPI IMPa4-A546_a_TileScan_001 (Stage 1 of 49)	00-CpEMKTK4NHNEbQL9KQ88rM
12.765		Cell	2	0.000	1.000	17	17	siRNA-SC-10 PSPC1-A488 IMPa4-A546 DAPI 8C2-siRNA-IMP-a2-a4 V2.00	0	31. siRNA-SC-10 PSPC1-A488 DAPI IMPa4-A546_a_TileScan_001 (Stage 1 of 49)	00-CpEMKTK4NHNEbQL9KQ88rM
13.548		Cell	2	0.000	1.000	18	18	siRNA-SC-10 PSPC1-A488 IMPa4-A546 DAPI 8C2-siRNA-IMP-a2-a4 V2.00	0	31. siRNA-SC-10 PSPC1-A488 DAPI IMPa4-A546_a_TileScan_001 (Stage 1 of 49)	00-CpEMKTK4NHNEbQL9KQ88rM
13.9708		Cell	2	0.000	1.000	19	19	siRNA-SC-10 PSPC1-A488 IMPa4-A546 DAPI 8C2-siRNA-IMP-a2-a4 V2.00	0	31. siRNA-SC-10 PSPC1-A488 DAPI IMPa4-A546_a_TileScan_001 (Stage 1 of 49)	00-CpEMKTK4NHNEbQL9KQ88rM
12.389		Cell	2	0.000	1.000	20	0	siRNA-SC-10 PSPC1-A488 IMPa4-A546 DAPI 8C2-siRNA-IMP-a2-a4 V2.00	0	31. siRNA-SC-10 PSPC1-A488 DAPI IMPa4-A546_aa_TileScan_001 (Stage 27 of 49)	00-VGZKnWZBNacheL3T7kT2LK
16.0658		Cell	2	0.000	1.000	21	1	siRNA-SC-10 PSPC1-A488 IMPa4-A546 DAPI 8C2-siRNA-IMP-a2-a4 V2.00	0	31. siRNA-SC-10 PSPC1-A488 DAPI IMPa4-A546_aa_TileScan_001 (Stage 27 of 49)	00-VGZKnWZBNacheL3T7kT2LK
14.3733		Cell	2	0.000	1.000	22	2	siRNA-SC-10 PSPC1-A488 IMPa4-A546 DAPI 8C2-siRNA-IMP-a2-a4 V2.00	0	31. siRNA-SC-10 PSPC1-A488 DAPI IMPa4-A546_aa_TileScan_001 (Stage 27 of 49)	00-VGZKnWZBNacheL3T7kT2LK
15.0098		Cell	2	0.000	1.000	23	3	siRNA-SC-10 PSPC1-A488 IMPa4-A546 DAPI 8C2-siRNA-IMP-a2-a4 V2.00	0	31. siRNA-SC-10 PSPC1-A488 DAPI IMPa4-A546_aa_TileScan_001 (Stage 27 of 49)	00-VGZKnWZBNacheL3T7kT2LK
13.7706		Cell	2	0.000	1.000	24	4	siRNA-SC-10 PSPC1-A488 IMPa4-A546 DAPI 8C2-siRNA-IMP-a2-a4 V2.00	0	31. siRNA-SC-10 PSPC1-A488 DAPI IMPa4-A546_aa_TileScan_001 (Stage 27 of 49)	00-VGZKnWZBNacheL3T7kT2LK
14.5784		Cell	2	0.000	1.000	25	5	siRNA-SC-10 PSPC1-A488 IMPa4-A546 DAPI 8C2-siRNA-IMP-a2-a4 V2.00	0	31. siRNA-SC-10 PSPC1-A488 DAPI IMPa4-A546_aa_TileScan_001 (Stage 27 of 49)	00-VGZKnWZBNacheL3T7kT2LK
13.7639		Cell	2	0.000	1.000	26	6	siRNA-SC-10 PSPC1-A488 IMPa4-A546 DAPI 8C2-siRNA-IMP-a2-a4 V2.00	0	31. siRNA-SC-10 PSPC1-A488 DAPI IMPa4-A546_aa_TileScan_001 (Stage 27 of 49)	00-VGZKnWZBNacheL3T7kT2LK
14.3341		Cell	2	0.000	1.000	27	7	siRNA-SC-10 PSPC1-A488 IMPa4-A546 DAPI 8C2-siRNA-IMP-a2-a4 V2.00	0	31. siRNA-SC-10 PSPC1-A488 DAPI IMPa4-A546_aa_TileScan_001 (Stage 27 of 49)	00-VGZKnWZBNacheL3T7kT2LK
15.6619		Cell	2	0.000	1.000	28	8	siRNA-SC-10 PSPC1-A488 IMPa4-A546 DAPI 8C2-siRNA-IMP-a2-a4 V2.00	0	31. siRNA-SC-10 PSPC1-A488 DAPI IMPa4-A546_aa_TileScan_001 (Stage 27 of 49)	00-VGZKnWZBNacheL3T7kT2LK
16.0559		Cell	2	0.000	1.000	29	9	siRNA-SC-10 PSPC1-A488 IMPa4-A546 DAPI 8C2-siRNA-IMP-a2-a4 V2.00	0	31. siRNA-SC-10 PSPC1-A488 DAPI IMPa4-A546_aa_TileScan_001 (Stage 27 of 49)	00-VGZKnWZBNacheL3T7kT2LK
10.3424		Cell	2	0.000	1.000	30	10	siRNA-SC-10 PSPC1-A488 IMPa4-A546 DAPI 8C2-siRNA-IMP-a2-a4 V2.00	0	31. siRNA-SC-10 PSPC1-A488 DAPI IMPa4-A546_aa_TileScan_001 (Stage 27 of 49)	00-VGZKnWZBNacheL3T7kT2LK
13.0996		Cell	2	0.000	1.000	31	11	siRNA-SC-10 PSPC1-A488 IMPa4-A546 DAPI 8C2-siRNA-IMP-a2-a4 V2.00	0	31. siRNA-SC-10 PSPC1-A488 DAPI IMPa4-A546_aa_TileScan_001 (Stage 27 of 49)	00-VGZKnWZBNacheL3T7kT2LK
13.1636		Cell	2	0.000	1.000	32	12	siRNA-SC-10 PSPC1-A488 IMPa4-A546 DAPI 8C2-siRNA-IMP-a2-a4 V2.00	0	31. siRNA-SC-10 PSPC1-A488 DAPI IMPa4-A546_aa_TileScan_001 (Stage 27 of 49)	00-VGZKnWZBNacheL3T7kT2LK
15.3426		Cell	2	0.000	1.000	33	13	siRNA-SC-10 PSPC1-A488 IMPa4-A546 DAPI 8C2-siRNA-IMP-a2-a4 V2.00	0	31. siRNA-SC-10 PSPC1-A488 DAPI IMPa4-A546_aa_TileScan_001 (Stage 27 of 49)	00-VGZKnWZBNacheL3T7kT2LK
13.5023		Cell	2	0.000	1.000	34	14	siRNA-SC-10 PSPC1-A488 IMPa4-A546 DAPI 8C2-siRNA-IMP-a2-a4 V2.00	0	31. siRNA-SC-10 PSPC1-A488 DAPI IMPa4-A546_aa_TileScan_001 (Stage 27 of 49)	00-VGZKnWZBNacheL3T7kT2LK
14.9256		Cell	2	0.000	1.000	35	15	siRNA-SC-10 PSPC1-A488 IMPa4-A546 DAPI 8C2-siRNA-IMP-a2-a4 V2.00	0	31. siRNA-SC-10 PSPC1-A488 DAPI IMPa4-A546_aa_TileScan_001 (Stage 27 of 49)	00-VGZKnWZBNacheL3T7kT2LK
9.95249		Cell	2	0.000	1.000	36	16	siRNA-SC-10 PSPC1-A488 IMPa4-A546 DAPI 8C2-siRNA-IMP-a2-a4 V2.00	0	31. siRNA-SC-10 PSPC1-A488 DAPI IMPa4-A546_aa_TileScan_001 (Stage 27 of 49)	00-VGZKnWZBNacheL3T7kT2LK
13.2259		Cell	2	0.000	1.000	37	17	siRNA-SC-10 PSPC1-A488 IMPa4-A546 DAPI 8C2-siRNA-IMP-a2-a4 V2.00	0	31. siRNA-SC-10 PSPC1-A488 DAPI IMPa4-A546_aa_TileScan_001 (Stage 27 of 49)	00-VGZKnWZBNacheL3T7kT2LK
12.9748		Cell	2	0.000	1.000	38	18	siRNA-SC-10 PSPC1-A488 IMPa4-A546 DAPI 8C2-siRNA-IMP-a2-a4 V2.00	0	31. siRNA-SC-10 PSPC1-A488 DAPI IMPa4-A546_aa_TileScan_001 (Stage 27 of 49)	00-VGZKnWZBNacheL3T7kT2LK
12.202		Cell	2	0.000	1.000	39	19	siRNA-SC-10 PSPC1-A488 IMPa4-A546 DAPI 8C2-siRNA-IMP-a2-a4 V2.00	0	31. siRNA-SC-10 PSPC1-A488 DAPI IMPa4-A546_aa_TileScan_001 (Stage 27 of 49)	00-VGZKnWZBNacheL3T7kT2LK
14.9224		Cell	2	0.000	1.000	40	20	siRNA-SC-10 PSPC1-A488 IMPa4-A546 DAPI 8C2-siRNA-IMP-a2-a4 V2.00	0	31. siRNA-SC-10 PSPC1-A488 DAPI IMPa4-A546_aa_TileScan_001 (Stage 27 of 49)	00-VGZKnWZBNacheL3T7kT2LK
12.7754		Cell	2	0.000	1.000	41	21	siRNA-SC-10 PSPC1-A488 IMPa4-A546 DAPI 8C2-siRNA-IMP-a2-a4 V2.00	0	31. siRNA-SC-10 PSPC1-A488 DAPI IMPa4-A546_aa_TileScan_001 (Stage 27 of 49)	00-VGZKnWZBNacheL3T7kT2LK
14.0104		Cell	2	0.000	1.000	42	22	siRNA-SC-10 PSPC1-A488 IMPa4-A546 DAPI 8C2-siRNA-IMP-a2-a4 V2.00	0	31. siRNA-SC-10 PSPC1-A488 DAPI IMPa4-A546_aa_TileScan_001 (Stage 27 of 49)	00-VGZKnWZBNacheL3T7kT2LK
13.1923		Cell	2	0.000	1.000	43	23	siRNA-SC-10 PSPC1-A488 IMPa4-A546 DAPI 8C2-siRNA-IMP-a2-a4 V2.00	0	31. siRNA-SC-10 PSPC1-A488 DAPI IMPa4-A546_aa_TileScan_001 (Stage 27 of 49)	00-VGZKnWZBNacheL3T7kT2LK
12.7932		Cell	2	0.000	1.000	44	24	siRNA-SC-10 PSPC1-A488 IMPa4-A546 DAPI 8C2-siRNA-IMP-a2-a4 V2.00	0	31. siRNA-SC-10 PSPC1-A488 DAPI IMPa4-A546_aa_TileScan_001 (Stage 27 of 49)	00-VGZKnWZBNacheL3T7kT2LK
13.6424		Cell	2	0.000	1.000	45	25	siRNA-SC-10 PSPC1-A488 IMPa4-A546 DAPI 8C2-siRNA-IMP-a2-a4 V2.00	0	31. siRNA-SC-10 PSPC1-A488 DAPI IMPa4-A546_aa_TileScan_001 (Stage 27 of 49)	00-VGZKnWZBNacheL3T7kT2LK
13.2134		Cell	2	0.000	1.000	46	26	siRNA-SC-10 PSPC1-A488 IMPa4-A546 DAPI 8C2-siRNA-IMP-a2-a4 V2.00	0	31. siRNA-SC-10 PSPC1-A488 DAPI IMPa4-A546_aa_TileScan_001 (Stage 27 of 49)	00-VGZKnWZBNacheL3T7kT2LK
14.3141		Cell	2	0.000	1.000	47	27	siRNA-SC-10 PSPC1-A488 IMPa4-A546 DAPI 8C2-siRNA-IMP-a2-a4 V2.00	0	31. siRNA-SC-10 PSPC1-A488 DAPI IMPa4-A546_aa_TileScan_001 (Stage 27 of 49)	00-VGZKnWZBNacheL3T7kT2LK
10.4729		Cell	2	0.000	1.000	48	0	siRNA-SC-10 PSPC1-A488 IMPa4-A546 DAPI 8C2-siRNA-IMP-a2-a4 V2.00	0	31. siRNA-SC-10 PSPC1-A488 DAPI IMPa4-A546_ab_TileScan_001 (Stage 28 of 49)	00-sv9Cfson4rdVdJxbP2cb8n
11.7497		Cell	2	0.000	1.000	49	1	siRNA-SC-10 PSPC1-A488 IMPa4-A546 DAPI 8C2-siRNA-IMP-a2-a4 V2.00	0	31. siRNA-SC-10 PSPC1-A488 DAPI IMPa4-A546_ab_TileScan_001 (Stage 28 of 49)	00-sv9Cfson4rdVdJxbP2cb8n
13.8248		Cell	2	0.000	1.000	50	2	siRNA-SC-10 PSPC1-A488 IMPa4-A546 DAPI 8C2-siRNA-IMP-a2-a4 V2.00	0	31. siRNA-SC-10 PSPC1-A488 DAPI IMPa4-A546_ab_TileScan_001 (Stage 28 of 49)	00-sv9Cfson4rdVdJxbP2cb8n
10.0201		Cell	2	0.000	1.000	51	3	siRNA-SC-10 PSPC1-A488 IMPa4-A546 DAPI 8C2-siRNA-IMP-a2-a4 V2.00	0	31. siRNA-SC-10 PSPC1-A488 DAPI IMPa4-A546_ab_TileScan_001 (Stage 28 of 49)	00-sv9Cfson4rdVdJxbP2cb8n
12.1628		Cell	2	0.000	1.000	52	4	siRNA-SC-10 PSPC1-A488 IMPa4-A546 DAPI 8C2-siRNA-IMP-a2-a4 V2.00	0	31. siRNA-SC-10 PSPC1-A488 DAPI IMPa4-A546_ab_TileScan_001 (Stage 28 of 49)	00-sv9Cfson4rdVdJxbP2cb8n
13.6273		Cell	2	0.000	1.000	53	5	siRNA-SC-10 PSPC1-A488 IMPa4-A546 DAPI 8C2-siRNA-IMP-a2-a4 V2.00	0	31. siRNA-SC-10 PSPC1-A488 DAPI IMPa4-A546_ab_TileScan_001 (Stage 28 of 49)	00-sv9Cfson4rdVdJxbP2cb8n
12.7593		Cell	2	0.000	1.000	54	6	siRNA-SC-10 PSPC1-A488 IMPa4-A546 DAPI 8C2-siRNA-IMP-a2-a4 V2.00	0	31. siRNA-SC-10 PSPC1-A488 DAPI IMPa4-A546_ab_TileScan_001 (Stage 28 of 49)	00-sv9Cfson4rdVdJxbP2cb8n
13.2533		Cell	2	0.000	1.000	55	7	siRNA-SC-10 PSPC1-A488 IMPa4-A546 DAPI 8C2-siRNA-IMP-a2-a4 V2.00	0	31. siRNA-SC-10 PSPC1-A488 DAPI IMPa4-A546_ab_TileScan_001 (Stage 28 of 49)	00-sv9Cfson4rdVdJxbP2cb8n
13.8801		Cell	2	0.000	1.000	56	8	siRNA-SC-10 PSPC1-A488 IMPa4-A546 DAPI 8C2-siRNA-IMP-a2-a4 V2.00	0	31. siRNA-SC-10 PSPC1-A488 DAPI IMPa4-A546_ab_TileScan_001 (Stage 28 of 49)	00-sv9Cfson4rdVdJxbP2cb8n
13.2598		Cell	2	0.000	1.000	57	9	siRNA-SC-10 PSPC1-A488 IMPa4-A546 DAPI 8C2-siRNA-IMP-a2-a4 V2.00	0	31. siRNA-SC-10 PSPC1-A488 DAPI IMPa4-A546_ab_TileScan_001 (Stage 28 of 49)	00-sv9Cfson4rdVdJxbP2cb8n
12.3355		Cell	2	0.000	1.000	58	10	siRNA-SC-10 PSPC1-A488 IMPa4-A546 DAPI 8C2-siRNA-IMP-a2-a4 V2.00	0	31. siRNA-SC-10 PSPC1-A488 DAPI IMPa4-A546_ab_TileScan_001 (Stage 28 of 49)	00-sv9Cfson4rdVdJxbP2cb8n
12.9654		Cell	2	0.000	1.000	59	11	siRNA-SC-10 PSPC1-A488 IMPa4-A546 DAPI 8C2-siRNA-IMP-a2-a4 V2.00	0	31. siRNA-SC-10 PSPC1-A488 DAPI IMPa4-A546_ab_TileScan_001 (Stage 28 of 49)	00-sv9Cfson4rdVdJxbP2cb8n
12.7123		Cell	2	0.000	1.000	60	12	siRNA-SC-10 PSPC1-A488 IMPa4-A546 DAPI 8C2-siRNA-IMP-a2-a4 V2.00	0	31. siRNA-SC-10 PSPC1-A488 DAPI IMPa4-A546_ab_TileScan_001 (Stage 28 of 49)	00-sv9Cfson4rdVdJxbP2cb8n
12.8572		Cell	2	0.000	1.000	61	13	siRNA-SC-10 PSPC1-A488 IMPa4-A546 DAPI 8C2-siRNA-IMP-a2-a4 V2.00	0	31. siRNA-SC-10 PSPC1-A488 DAPI IMPa4-A546_ab_TileScan_001 (Stage 28 of 49)	00-sv9Cfson4rdVdJxbP2cb8n
10.2081		Cell	2	0.000	1.000	62	14	siRNA-SC-10 PSPC1-A488 IMPa4-A546 DAPI 8C2-siRNA-IMP-a2-a4 V2.00	0	31. siRNA-SC-10 PSPC1-A488 DAPI IMPa4-A546_ab_TileScan_001 (Stage 28 of 49)	00-sv9Cfson4rdVdJxbP2cb8n
11.246		Cell	2	0.000	1.000	63	15	siRNA-SC-10 PSPC1-A488 IMPa4-A546 DAPI 8C2-siRNA-IMP-a2-a4 V2.00	0	31. siRNA-SC-10 PSPC1-A488 DAPI IMPa4-A546_ab_TileScan_001 (Stage 28 of 49)	00-sv9Cfson4rdVdJxbP2cb8n
12.4407		Cell	2	0.000	1.000	64	16	siRNA-SC-10 PSPC1-A488 IMPa4-A546 DAPI 8C2-siRNA-IMP-a2-a4 V2.00	0	31. siRNA-SC-10 PSPC1-A488 DAPI IMPa4-A546_ab_TileScan_001 (Stage 28 of 49)	00-sv9Cfson4rdVdJxbP2cb8n
13.4537		Cell	2	0.000	1.000	65	17	siRNA-SC-10 PSPC1-A488 IMPa4-A546 DAPI 8C2-siRNA-IMP-a2-a4 V2.00	0	31. siRNA-SC-10 PSPC1-A488 DAPI IMPa4-A546_ab_TileScan_001 (Stage 28 of 49)	00-sv9Cfson4rdVdJxbP2cb8n
12.8139		Cell	2	0.000	1.000	66	18	siRNA-SC-10 PSPC1-A488 IMPa4-A546 DAPI 8C2-siRNA-IMP-a2-a4 V2.00	0	31. siRNA-SC-10 PSPC1-A488 DAPI IMPa4-A546_ab_TileScan_001 (Stage 28 of 49)	00-sv9Cfson4rdVdJxbP2cb8n
12.7196		Cell	2	0.000	1.000	67	19	siRNA-SC-10 PSPC1-A488 IMPa4-A546 DAPI 8C2-siRNA-IMP-a2-a4 V2.00	0	31. siRNA-SC-10 PSPC1-A488 DAPI IMPa4-A546_ab_TileScan_001 (Stage 28 of 49)	00-sv9Cfson4rdVdJxbP2cb8n
14.4115		Cell	2	0.000	1.000	68	20	siRNA-SC-10 PSPC1-A488 IMPa4-A546 DAPI 8C2-siRNA-IMP-a2-a4 V2.00	0	31. siRNA-SC-10 PSPC1-A488 DAPI IMPa4-A546_ab_TileScan_001 (Stage 28 of 49)	00-sv9Cfson4rdVdJxbP2cb8n
10.2851		Cell	2	0.000	1.000	69	0	siRNA-SC-10 PSPC1-A488 IMPa4-A546 DAPI 8C2-siRNA-IMP-a2-a4 V2.00	0	31. siRNA-SC-10 PSPC1-A488 DAPI IMPa4-A546_ac_TileScan_001 (Stage 29 of 49)	00-oGjSumEdYh8xxhmWHiSMcS
12.0796		Cell	2	0.000	1.000	70	1	siRNA-SC-10 PSPC1-A488 IMPa4-A546 DAPI 8C2-siRNA-IMP-a2-a4 V2.00	0	31. siRNA-SC-10 PSPC1-A488 DAPI IMPa4-A546_ac_TileScan_001 (Stage 29 of 49)	00-oGjSumEdYh8xxhmWHiSMcS
13.5022		Cell	2	0.000	1.000	71	2	siRNA-SC-10 PSPC1-A488 IMPa4-A546 DAPI 8C2-siRNA-IMP-a2-a4 V2.00	0	31. siRNA-SC-10 PSPC1-A488 DAPI IMPa4-A546_ac_TileScan_001 (Stage 29 of 49)	00-oGjSumEdYh8xxhmWHiSMcS
12.4734		Cell	2	0.000	1.000	72	3	siRNA-SC-10 PSPC1-A488 IMPa4-A546 DAPI 8C2-siRNA-IMP-a2-a4 V2.00	0	31. siRNA-SC-10 PSPC1-A488 DAPI IMPa4-A546_ac_TileScan_001 (Stage 29 of 49)	00-oGjSumEdYh8xxhmWHiSMcS
12.084		Cell	2	0.000	1.000	73	4	siRNA-SC-10 PSPC1-A488 IMPa4-A546 DAPI 8C2-siRNA-IMP-a2-a4 V2.00	0	31. siRNA-SC-10 PSPC1-A488 DAPI IMPa4-A546_ac_TileScan_001 (Stage 29 of 49)	00-oGjSumEdYh8xxhmWHiSMcS
48.6006		Cell	2	0.000	1.000	74	5	siRNA-SC-10 PSPC1-A488 IMPa4-A546 DAPI 8C2-siRNA-IMP-a2-a4 V2.00	0	31. siRNA-SC-10 PSPC1-A488 DAPI IMPa4-A546_ac_TileScan_001 (Stage 29 of 49)	00-oGjSumEdYh8xxhmWHiSMcS
12.4706		Cell	2	0.000	1.000	75	6	siRNA-SC-10 PSPC1-A488 IMPa4-A546 DAPI 8C2-siRNA-IMP-a2-a4 V2.00	0	31. siRNA-SC-10 PSPC1-A488 DAPI IMPa4-A546_ac_TileScan_001 (Stage 29 of 49)	00-oGjSumEdYh8xxhmWHiSMcS
13.6026		Cell	2	0.000	1.000	76	7	siRNA-SC-10 PSPC1-A488 IMPa4-A546 DAPI 8C2-siRNA-IMP-a2-a4 V2.00	0	31. siRNA-SC-10 PSPC1-A488 DAPI IMPa4-A546_ac_TileScan_001 (Stage 29 of 49)	00-oGjSumEdYh8xxhmWHiSMcS
12.4775		Cell	2	0.000	1.000	77	8	siRNA-SC-10 PSPC1-A488 IMPa4-A546 DAPI 8C2-siRNA-IMP-a2-a4 V2.00	0	31. siRNA-SC-10 PSPC1-A488 DAPI IMPa4-A546_ac_TileScan_001 (Stage 29 of 49)	00-oGjSumEdYh8xxhmWHiSMcS
12.6385		Cell	2	0.000	1.000	78	9	siRNA-SC-10 PSPC1-A488 IMPa4-A546 DAPI 8C2-siRNA-IMP-a2-a4 V2.00	0	31. siRNA-SC-10 PSPC1-A488 DAPI IMPa4-A546_ac_TileScan_001 (Stage 29 of 49)	00-oGjSumEdYh8xxhmWHiSMcS
14.5399		Cell	2	0.000	1.000	79	10	siRNA-SC-10 PSPC1-A488 IMPa4-A546 DAPI 8C2-siRNA-IMP-a2-a4 V2.00	0	31. siRNA-SC-10 PSPC1-A488 DAPI IMPa4-A546_ac_TileScan_001 (Stage 29 of 49)	00-oGjSumEdYh8xxhmWHiSMcS
13.0565		Cell	2	0.000	1.000	80	11	siRNA-SC-10 PSPC1-A488 IMPa4-A546 DAPI 8C2-siRNA-IMP-a2-a4 V2.00	0	31. siRNA-SC-10 PSPC1-A488 DAPI IMPa4-A546_ac_TileScan_001 (Stage 29 of 49)	00-oGjSumEdYh8xxhmWHiSMcS
12.8891		Cell	2	0.000	1.000	81	12	siRNA-SC-10 PSPC1-A488 IMPa4-A546 DAPI 8C2-siRNA-IMP-a2-a4 V2.00	0	31. siRNA-SC-10 PSPC1-A488 DAPI IMPa4-A546_ac_TileScan_001 (Stage 29 of 49)	00-oGjSumEdYh8xxhmWHiSMcS
13.2284		Cell	2	0.000	1.000	82	13	siRNA-SC-10 PSPC1-A488 IMPa4-A546 DAPI 8C2-siRNA-IMP-a2-a4 V2.00	0	31. siRNA-SC-10 PSPC1-A488 DAPI IMPa4-A546_ac_TileScan_001 (Stage 29 of 49)	00-oGjSumEdYh8xxhmWHiSMcS
21.1845		Cell	2	0.000	1.000	83	14	siRNA-SC-10 PSPC1-A488 IMPa4-A546 DAPI 8C2-siRNA-IMP-a2-a4 V2.00	0	31. siRNA-SC-10 PSPC1-A488 DAPI IMPa4-A546_ac_TileScan_001 (Stage 29 of 49)	00-oGjSumEdYh8xxhmWHiSMcS
37.7362		Cell	2	0.000	1.000	84	15	siRNA-SC-10 PSPC1-A488 IMPa4-A546 DAPI 8C2-siRNA-IMP-a2-a4 V2.00	0	31. siRNA-SC-10 PSPC1-A488 DAPI IMPa4-A546_ac_TileScan_001 (Stage 29 of 49)	00-oGjSumEdYh8xxhmWHiSMcS
12.1861		Cell	2	0.000	1.000	85	16	siRNA-SC-10 PSPC1-A488 IMPa4-A546 DAPI 8C2-siRNA-IMP-a2-a4 V2.00	0	31. siRNA-SC-10 PSPC1-A488 DAPI IMPa4-A546_ac_TileScan_001 (Stage 29 of 49)	00-oGjSumEdYh8xxhmWHiSMcS
13.763		Cell	2	0.000	1.000	86	17	siRNA-SC-10 PSPC1-A488 IMPa4-A546 DAPI 8C2-siRNA-IMP-a2-a4 V2.00	0	31. siRNA-SC-10 PSPC1-A488 DAPI IMPa4-A546_ac_TileScan_001 (Stage 29 of 49)	00-oGjSumEdYh8xxhmWHiSMcS
15.4102		Cell	2	0.000	1.000	87	18	siRNA-SC-10 PSPC1-A488 IMPa4-A546 DAPI 8C2-siRNA-IMP-a2-a4 V2.00	0	31. siRNA-SC-10 PSPC1-A488 DAPI IMPa4-A546_ac_TileScan_001 (Stage 29 of 49)	00-oGjSumEdYh8xxhmWHiSMcS
12.2564		Cell	2	0.000	1.000	88	19	siRNA-SC-10 PSPC1-A488 IMPa4-A546 DAPI 8C2-siRNA-IMP-a2-a4 V2.00	0	31. siRNA-SC-10 PSPC1-A488 DAPI IMPa4-A546_ac_TileScan_001 (Stage 29 of 49)	00-oGjSumEdYh8xxhmWHiSMcS
14.0884		Cell	2	0.000	1.000	89	20	siRNA-SC-10 PSPC1-A488 IMPa4-A546 DAPI 8C2-siRNA-IMP-a2-a4 V2.00	0	31. siRNA-SC-10 PSPC1-A488 DAPI IMPa4-A546_ac_TileScan_001 (Stage 29 of 49)	00-oGjSumEdYh8xxhmWHiSMcS
14.1325		Cell	2	0.000	1.000	90	21	siRNA-SC-10 PSPC1-A488 IMPa4-A546 DAPI 8C2-siRNA-IMP-a2-a4 V2.00	0	31. siRNA-SC-10 PSPC1-A488 DAPI IMPa4-A546_ac_TileScan_001 (Stage 29 of 49)	00-oGjSumEdYh8xxhmWHiSMcS
14.05		Cell	2	0.000	1.000	91	22	siRNA-SC-10 PSPC1-A488 IMPa4-A546 DAPI 8C2-siRNA-IMP-a2-a4 V2.00	0	31. siRNA-SC-10 PSPC1-A488 DAPI IMPa4-A546_ac_TileScan_001 (Stage 29 of 49)	00-oGjSumEdYh8xxhmWHiSMcS
12.9514		Cell	2	0.000	1.000	92	23	siRNA-SC-10 PSPC1-A488 IMPa4-A546 DAPI 8C2-siRNA-IMP-a2-a4 V2.00	0	31. siRNA-SC-10 PSPC1-A488 DAPI IMPa4-A546_ac_TileScan_001 (Stage 29 of 49)	00-oGjSumEdYh8xxhmWHiSMcS
17.5532		Cell	2	0.000	1.000	93	24	siRNA-SC-10 PSPC1-A488 IMPa4-A546 DAPI 8C2-siRNA-IMP-a2-a4 V2.00	0	31. siRNA-SC-10 PSPC1-A488 DAPI IMPa4-A546_ac_TileScan_001 (Stage 29 of 49)	00-oGjSumEdYh8xxhmWHiSMcS
15.1391		Cell	2	0.000	1.000	94	25	siRNA-SC-10 PSPC1-A488 IMPa4-A546 DAPI 8C2-siRNA-IMP-a2-a4 V2.00	0	31. siRNA-SC-10 PSPC1-A488 DAPI IMPa4-A546_ac_TileScan_001 (Stage 29 of 49)	00-oGjSumEdYh8xxhmWHiSMcS
11.4067		Cell	2	0.000	1.000	95	0	siRNA-SC-10 PSPC1-A488 IMPa4-A546 DAPI 8C2-siRNA-IMP-a2-a4 V2.00	0	31. siRNA-SC-10 PSPC1-A488 DAPI IMPa4-A546_ad_TileScan_001 (Stage 30 of 49)	00-sCAEJoJ2ZTZqNDxJAtVSd
30.8173		Cell	2	0.000	1.000	96	1	siRNA-SC-10 PSPC1-A488 IMPa4-A546 DAPI 8C2-siRNA-IMP-a2-a4 V2.00	0	31. siRNA-SC-10 PSPC1-A488 DAPI IMPa4-A546_ad_TileScan_001 (Stage 30 of 49)	00-sCAEJoJ2ZTZqNDxJAtVSd
13.2503		Cell	2	0.000	1.000	97	2	siRNA-SC-10 PSPC1-A488 IMPa4-A546 DAPI 8C2-siRNA-IMP-a2-a4 V2.00	0	31. siRNA-SC-10 PSPC1-A488 DAPI IMPa4-A546_ad_TileScan_001 (Stage 30 of 49)	00-sCAEJoJ2ZTZqNDxJAtVSd
13.2904		Cell	2	0.000	1.000	98	3	siRNA-SC-10 PSPC1-A488 IMPa4-A546 DAPI 8C2-siRNA-IMP-a2-a4 V2.00	0	31. siRNA-SC-10 PSPC1-A488 DAPI IMPa4-A546_ad_TileScan_001 (Stage 30 of 49)	00-sCAEJoJ2ZTZqNDxJAtVSd
12.4576		Cell	2	0.000	1.000	99	4	siRNA-SC-10 PSPC1-A488 IMPa4-A546 DAPI 8C2-siRNA-IMP-a2-a4 V2.00	0	31. siRNA-SC-10 PSPC1-A488 DAPI IMPa4-A546_ad_TileScan_001 (Stage 30 of 49)	00-sCAEJoJ2ZTZqNDxJAtVSd
14.435		Cell	2	0.000	1.000	100	5	siRNA-SC-10 PSPC1-A488 IMPa4-A546 DAPI 8C2-siRNA-IMP-a2-a4 V2.00	0	31. siRNA-SC-10 PSPC1-A488 DAPI IMPa4-A546_ad_TileScan_001 (Stage 30 of 49)	00-sCAEJoJ2ZTZqNDxJAtVSd
12.3202		Cell	2	0.000	1.000	101	6	siRNA-SC-10 PSPC1-A488 IMPa4-A546 DAPI 8C2-siRNA-IMP-a2-a4 V2.00	0	31. siRNA-SC-10 PSPC1-A488 DAPI IMPa4-A546_ad_TileScan_001 (Stage 30 of 49)	00-sCAEJoJ2ZTZqNDxJAtVSd
13.0482		Cell	2	0.000	1.000	102	7	siRNA-SC-10 PSPC1-A488 IMPa4-A546 DAPI 8C2-siRNA-IMP-a2-a4 V2.00	0	31. siRNA-SC-10 PSPC1-A488 DAPI IMPa4-A546_ad_TileScan_001 (Stage 30 of 49)	00-sCAEJoJ2ZTZqNDxJAtVSd
12.4108		Cell	2	0.000	1.000	103	8	siRNA-SC-10 PSPC1-A488 IMPa4-A546 DAPI 8C2-siRNA-IMP-a2-a4 V2.00	0	31. siRNA-SC-10 PSPC1-A488 DAPI IMPa4-A546_ad_TileScan_001 (Stage 30 of 49)	00-sCAEJoJ2ZTZqNDxJAtVSd
40.7632		Cell	2	0.000	1.000	104	9	siRNA-SC-10 PSPC1-A488 IMPa4-A546 DAPI 8C2-siRNA-IMP-a2-a4 V2.00	0	31. siRNA-SC-10 PSPC1-A488 DAPI IMPa4-A546_ad_TileScan_001 (Stage 30 of 49)	00-sCAEJoJ2ZTZqNDxJAtVSd
13.388		Cell	2	0.000	1.000	105	10	siRNA-SC-10 PSPC1-A488 IMPa4-A546 DAPI 8C2-siRNA-IMP-a2-a4 V2.00	0	31. siRNA-SC-10 PSPC1-A488 DAPI IMPa4-A546_ad_TileScan_001 (Stage 30 of 49)	00-sCAEJoJ2ZTZqNDxJAtVSd
13.4752		Cell	2	0.000	1.000	106	11	siRNA-SC-10 PSPC1-A488 IMPa4-A546 DAPI 8C2-siRNA-IMP-a2-a4 V2.00	0	31. siRNA-SC-10 PSPC1-A488 DAPI IMPa4-A546_ad_TileScan_001 (Stage 30 of 49)	00-sCAEJoJ2ZTZqNDxJAtVSd
13.693		Cell	2	0.000	1.000	107	12	siRNA-SC-10 PSPC1-A488 IMPa4-A546 DAPI 8C2-siRNA-IMP-a2-a4 V2.00	0	31. siRNA-SC-10 PSPC1-A488 DAPI IMPa4-A546_ad_TileScan_001 (Stage 30 of 49)	00-sCAEJoJ2ZTZqNDxJAtVSd
13.416		Cell	2	0.000	1.000	108	13	siRNA-SC-10 PSPC1-A488 IMPa4-A546 DAPI 8C2-siRNA-IMP-a2-a4 V2.00	0	31. siRNA-SC-10 PSPC1-A488 DAPI IMPa4-A546_ad_TileScan_001 (Stage 30 of 49)	00-sCAEJoJ2ZTZqNDxJAtVSd
12.7471		Cell	2	0.000	1.000	109	14	siRNA-SC-10 PSPC1-A488 IMPa4-A546 DAPI 8C2-siRNA-IMP-a2-a4 V2.00	0	31. siRNA-SC-10 PSPC1-A488 DAPI IMPa4-A546_ad_TileScan_001 (Stage 30 of 49)	00-sCAEJoJ2ZTZqNDxJAtVSd
13.5169		Cell	2	0.000	1.000	110	15	siRNA-SC-10 PSPC1-A488 IMPa4-A546 DAPI 8C2-siRNA-IMP-a2-a4 V2.00	0	31. siRNA-SC-10 PSPC1-A488 DAPI IMPa4-A546_ad_TileScan_001 (Stage 30 of 49)	00-sCAEJoJ2ZTZqNDxJAtVSd
16.9062		Cell	2	0.000	1.000	111	16	siRNA-SC-10 PSPC1-A488 IMPa4-A546 DAPI 8C2-siRNA-IMP-a2-a4 V2.00	0	31. siRNA-SC-10 PSPC1-A488 DAPI IMPa4-A546_ad_TileScan_001 (Stage 30 of 49)	00-sCAEJoJ2ZTZqNDxJAtVSd
12.436		Cell	2	0.000	1.000	112	17	siRNA-SC-10 PSPC1-A488 IMPa4-A546 DAPI 8C2-siRNA-IMP-a2-a4 V2.00	0	31. siRNA-SC-10 PSPC1-A488 DAPI IMPa4-A546_ad_TileScan_001 (Stage 30 of 49)	00-sCAEJoJ2ZTZqNDxJAtVSd
12.7259		Cell	2	0.000	1.000	113	18	siRNA-SC-10 PSPC1-A488 IMPa4-A546 DAPI 8C2-siRNA-IMP-a2-a4 V2.00	0	31. siRNA-SC-10 PSPC1-A488 DAPI IMPa4-A546_ad_TileScan_001 (Stage 30 of 49)	00-sCAEJoJ2ZTZqNDxJAtVSd
14.9027		Cell	2	0.000	1.000	114	19	siRNA-SC-10 PSPC1-A488 IMPa4-A546 DAPI 8C2-siRNA-IMP-a2-a4 V2.00	0	31. siRNA-SC-10 PSPC1-A488 DAPI IMPa4-A546_ad_TileScan_001 (Stage 30 of 49)	00-sCAEJoJ2ZTZqNDxJAtVSd
12.2729		Cell	2	0.000	1.000	115	20	siRNA-SC-10 PSPC1-A488 IMPa4-A546 DAPI 8C2-siRNA-IMP-a2-a4 V2.00	0	31. siRNA-SC-10 PSPC1-A488 DAPI IMPa4-A546_ad_TileScan_001 (Stage 30 of 49)	00-sCAEJoJ2ZTZqNDxJAtVSd
14.1778		Cell	2	0.000	1.000	116	21	siRNA-SC-10 PSPC1-A488 IMPa4-A546 DAPI 8C2-siRNA-IMP-a2-a4 V2.00	0	31. siRNA-SC-10 PSPC1-A488 DAPI IMPa4-A546_ad_TileScan_001 (Stage 30 of 49)	00-sCAEJoJ2ZTZqNDxJAtVSd
10.2507		Cell	2	0.000	1.000	117	22	siRNA-SC-10 PSPC1-A488 IMPa4-A546 DAPI 8C2-siRNA-IMP-a2-a4 V2.00	0	31. siRNA-SC-10 PSPC1-A488 DAPI IMPa4-A546_ad_TileScan_001 (Stage 30 of 49)	00-sCAEJoJ2ZTZqNDxJAtVSd
34.9067		Cell	2	0.000	1.000	118	23	siRNA-SC-10 PSPC1-A488 IMPa4-A546 DAPI 8C2-siRNA-IMP-a2-a4 V2.00	0	31. siRNA-SC-10 PSPC1-A488 DAPI IMPa4-A546_ad_TileScan_001 (Stage 30 of 49)	00-sCAEJoJ2ZTZqNDxJAtVSd
21.5868		Cell	2	0.000	1.000	119	24	siRNA-SC-10 PSPC1-A488 IMPa4-A546 DAPI 8C2-siRNA-IMP-a2-a4 V2.00	0	31. siRNA-SC-10 PSPC1-A488 DAPI IMPa4-A546_ad_TileScan_001 (Stage 30 of 49)	00-sCAEJoJ2ZTZqNDxJAtVSd
13.1273		Cell	2	0.000	1.000	120	25	siRNA-SC-10 PSPC1-A488 IMPa4-A546 DAPI 8C2-siRNA-IMP-a2-a4 V2.00	0	31. siRNA-SC-10 PSPC1-A488 DAPI IMPa4-A546_ad_TileScan_001 (Stage 30 of 49)	00-sCAEJoJ2ZTZqNDxJAtVSd
20.1199		Cell	2	0.000	1.000	121	26	siRNA-SC-10 PSPC1-A488 IMPa4-A546 DAPI 8C2-siRNA-IMP-a2-a4 V2.00	0	31. siRNA-SC-10 PSPC1-A488 DAPI IMPa4-A546_ad_TileScan_001 (Stage 30 of 49)	00-sCAEJoJ2ZTZqNDxJAtVSd
13.1928		Cell	2	0.000	1.000	122	27	siRNA-SC-10 PSPC1-A488 IMPa4-A546 DAPI 8C2-siRNA-IMP-a2-a4 V2.00	0	31. siRNA-SC-10 PSPC1-A488 DAPI IMPa4-A546_ad_TileScan_001 (Stage 30 of 49)	00-sCAEJoJ2ZTZqNDxJAtVSd
11.283		Cell	2	0.000	1.000	123	28	siRNA-SC-10 PSPC1-A488 IMPa4-A546 DAPI 8C2-siRNA-IMP-a2-a4 V2.00	0	31. siRNA-SC-10 PSPC1-A488 DAPI IMPa4-A546_ad_TileScan_001 (Stage 30 of 49)	00-sCAEJoJ2ZTZqNDxJAtVSd
15.0471		Cell	2	0.000	1.000	124	29	siRNA-SC-10 PSPC1-A488 IMPa4-A546 DAPI 8C2-siRNA-IMP-a2-a4 V2.00	0	31. siRNA-SC-10 PSPC1-A488 DAPI IMPa4-A546_ad_TileScan_001 (Stage 30 of 49)	00-sCAEJoJ2ZTZqNDxJAtVSd
13.3375		Cell	2	0.000	1.000	125	30	siRNA-SC-10 PSPC1-A488 IMPa4-A546 DAPI 8C2-siRNA-IMP-a2-a4 V2.00	0	31. siRNA-SC-10 PSPC1-A488 DAPI IMPa4-A546_ad_TileScan_001 (Stage 30 of 49)	00-sCAEJoJ2ZTZqNDxJAtVSd
13.1416		Cell	2	0.000	1.000	126	31	siRNA-SC-10 PSPC1-A488 IMPa4-A546 DAPI 8C2-siRNA-IMP-a2-a4 V2.00	0	31. siRNA-SC-10 PSPC1-A488 DAPI IMPa4-A546_ad_TileScan_001 (Stage 30 of 49)	00-sCAEJoJ2ZTZqNDxJAtVSd
14.4462		Cell	2	0.000	1.000	127	32	siRNA-SC-10 PSPC1-A488 IMPa4-A546 DAPI 8C2-siRNA-IMP-a2-a4 V2.00	0	31. siRNA-SC-10 PSPC1-A488 DAPI IMPa4-A546_ad_TileScan_001 (Stage 30 of 49)	00-sCAEJoJ2ZTZqNDxJAtVSd
9.8787		Cell	2	0.000	1.000	128	0	siRNA-SC-10 PSPC1-A488 IMPa4-A546 DAPI 8C2-siRNA-IMP-a2-a4 V2.00	0	31. siRNA-SC-10 PSPC1-A488 DAPI IMPa4-A546_ae_TileScan_001 (Stage 31 of 49)	00-6RFocA6VoVepMdCmxCnBJW
12.828		Cell	2	0.000	1.000	129	1	siRNA-SC-10 PSPC1-A488 IMPa4-A546 DAPI 8C2-siRNA-IMP-a2-a4 V2.00	0	31. siRNA-SC-10 PSPC1-A488 DAPI IMPa4-A546_ae_TileScan_001 (Stage 31 of 49)	00-6RFocA6VoVepMdCmxCnBJW
13.9507		Cell	2	0.000	1.000	130	2	siRNA-SC-10 PSPC1-A488 IMPa4-A546 DAPI 8C2-siRNA-IMP-a2-a4 V2.00	0	31. siRNA-SC-10 PSPC1-A488 DAPI IMPa4-A546_ae_TileScan_001 (Stage 31 of 49)	00-6RFocA6VoVepMdCmxCnBJW
13.2932		Cell	2	0.000	1.000	131	3	siRNA-SC-10 PSPC1-A488 IMPa4-A546 DAPI 8C2-siRNA-IMP-a2-a4 V2.00	0	31. siRNA-SC-10 PSPC1-A488 DAPI IMPa4-A546_ae_TileScan_001 (Stage 31 of 49)	00-6RFocA6VoVepMdCmxCnBJW
13.9218		Cell	2	0.000	1.000	132	4	siRNA-SC-10 PSPC1-A488 IMPa4-A546 DAPI 8C2-siRNA-IMP-a2-a4 V2.00	0	31. siRNA-SC-10 PSPC1-A488 DAPI IMPa4-A546_ae_TileScan_001 (Stage 31 of 49)	00-6RFocA6VoVepMdCmxCnBJW
12.1257		Cell	2	0.000	1.000	133	5	siRNA-SC-10 PSPC1-A488 IMPa4-A546 DAPI 8C2-siRNA-IMP-a2-a4 V2.00	0	31. siRNA-SC-10 PSPC1-A488 DAPI IMPa4-A546_ae_TileScan_001 (Stage 31 of 49)	00-6RFocA6VoVepMdCmxCnBJW
12.3556		Cell	2	0.000	1.000	134	6	siRNA-SC-10 PSPC1-A488 IMPa4-A546 DAPI 8C2-siRNA-IMP-a2-a4 V2.00	0	31. siRNA-SC-10 PSPC1-A488 DAPI IMPa4-A546_ae_TileScan_001 (Stage 31 of 49)	00-6RFocA6VoVepMdCmxCnBJW
11.6828		Cell	2	0.000	1.000	135	7	siRNA-SC-10 PSPC1-A488 IMPa4-A546 DAPI 8C2-siRNA-IMP-a2-a4 V2.00	0	31. siRNA-SC-10 PSPC1-A488 DAPI IMPa4-A546_ae_TileScan_001 (Stage 31 of 49)	00-6RFocA6VoVepMdCmxCnBJW
10.3203		Cell	2	0.000	1.000	136	8	siRNA-SC-10 PSPC1-A488 IMPa4-A546 DAPI 8C2-siRNA-IMP-a2-a4 V2.00	0	31. siRNA-SC-10 PSPC1-A488 DAPI IMPa4-A546_ae_TileScan_001 (Stage 31 of 49)	00-6RFocA6VoVepMdCmxCnBJW
12.7091		Cell	2	0.000	1.000	137	9	siRNA-SC-10 PSPC1-A488 IMPa4-A546 DAPI 8C2-siRNA-IMP-a2-a4 V2.00	0	31. siRNA-SC-10 PSPC1-A488 DAPI IMPa4-A546_ae_TileScan_001 (Stage 31 of 49)	00-6RFocA6VoVepMdCmxCnBJW
12.7741		Cell	2	0.000	1.000	138	10	siRNA-SC-10 PSPC1-A488 IMPa4-A546 DAPI 8C2-siRNA-IMP-a2-a4 V2.00	0	31. siRNA-SC-10 PSPC1-A488 DAPI IMPa4-A546_ae_TileScan_001 (Stage 31 of 49)	00-6RFocA6VoVepMdCmxCnBJW
13.2729		Cell	2	0.000	1.000	139	11	siRNA-SC-10 PSPC1-A488 IMPa4-A546 DAPI 8C2-siRNA-IMP-a2-a4 V2.00	0	31. siRNA-SC-10 PSPC1-A488 DAPI IMPa4-A546_ae_TileScan_001 (Stage 31 of 49)	00-6RFocA6VoVepMdCmxCnBJW
13.1067		Cell	2	0.000	1.000	140	12	siRNA-SC-10 PSPC1-A488 IMPa4-A546 DAPI 8C2-siRNA-IMP-a2-a4 V2.00	0	31. siRNA-SC-10 PSPC1-A488 DAPI IMPa4-A546_ae_TileScan_001 (Stage 31 of 49)	00-6RFocA6VoVepMdCmxCnBJW
18.1364		Cell	2	0.000	1.000	141	13	siRNA-SC-10 PSPC1-A488 IMPa4-A546 DAPI 8C2-siRNA-IMP-a2-a4 V2.00	0	31. siRNA-SC-10 PSPC1-A488 DAPI IMPa4-A546_ae_TileScan_001 (Stage 31 of 49)	00-6RFocA6VoVepMdCmxCnBJW
11.5097		Cell	2	0.000	1.000	142	14	siRNA-SC-10 PSPC1-A488 IMPa4-A546 DAPI 8C2-siRNA-IMP-a2-a4 V2.00	0	31. siRNA-SC-10 PSPC1-A488 DAPI IMPa4-A546_ae_TileScan_001 (Stage 31 of 49)	00-6RFocA6VoVepMdCmxCnBJW
12.6507		Cell	2	0.000	1.000	143	15	siRNA-SC-10 PSPC1-A488 IMPa4-A546 DAPI 8C2-siRNA-IMP-a2-a4 V2.00	0	31. siRNA-SC-10 PSPC1-A488 DAPI IMPa4-A546_ae_TileScan_001 (Stage 31 of 49)	00-6RFocA6VoVepMdCmxCnBJW
11.5316		Cell	2	0.000	1.000	144	16	siRNA-SC-10 PSPC1-A488 IMPa4-A546 DAPI 8C2-siRNA-IMP-a2-a4 V2.00	0	31. siRNA-SC-10 PSPC1-A488 DAPI IMPa4-A546_ae_TileScan_001 (Stage 31 of 49)	00-6RFocA6VoVepMdCmxCnBJW
12.2381		Cell	2	0.000	1.000	145	17	siRNA-SC-10 PSPC1-A488 IMPa4-A546 DAPI 8C2-siRNA-IMP-a2-a4 V2.00	0	31. siRNA-SC-10 PSPC1-A488 DAPI IMPa4-A546_ae_TileScan_001 (Stage 31 of 49)	00-6RFocA6VoVepMdCmxCnBJW
13.6708		Cell	2	0.000	1.000	146	18	siRNA-SC-10 PSPC1-A488 IMPa4-A546 DAPI 8C2-siRNA-IMP-a2-a4 V2.00	0	31. siRNA-SC-10 PSPC1-A488 DAPI IMPa4-A546_ae_TileScan_001 (Stage 31 of 49)	00-6RFocA6VoVepMdCmxCnBJW
12.8653		Cell	2	0.000	1.000	147	19	siRNA-SC-10 PSPC1-A488 IMPa4-A546 DAPI 8C2-siRNA-IMP-a2-a4 V2.00	0	31. siRNA-SC-10 PSPC1-A488 DAPI IMPa4-A546_ae_TileScan_001 (Stage 31 of 49)	00-6RFocA6VoVepMdCmxCnBJW
12.8426		Cell	2	0.000	1.000	148	20	siRNA-SC-10 PSPC1-A488 IMPa4-A546 DAPI 8C2-siRNA-IMP-a2-a4 V2.00	0	31. siRNA-SC-10 PSPC1-A488 DAPI IMPa4-A546_ae_TileScan_001 (Stage 31 of 49)	00-6RFocA6VoVepMdCmxCnBJW
13.787		Cell	2	0.000	1.000	149	21	siRNA-SC-10 PSPC1-A488 IMPa4-A546 DAPI 8C2-siRNA-IMP-a2-a4 V2.00	0	31. siRNA-SC-10 PSPC1-A488 DAPI IMPa4-A546_ae_TileScan_001 (Stage 31 of 49)	00-6RFocA6VoVepMdCmxCnBJW
13.048		Cell	2	0.000	1.000	150	22	siRNA-SC-10 PSPC1-A488 IMPa4-A546 DAPI 8C2-siRNA-IMP-a2-a4 V2.00	0	31. siRNA-SC-10 PSPC1-A488 DAPI IMPa4-A546_ae_TileScan_001 (Stage 31 of 49)	00-6RFocA6VoVepMdCmxCnBJW
13.6084		Cell	2	0.000	1.000	151	23	siRNA-SC-10 PSPC1-A488 IMPa4-A546 DAPI 8C2-siRNA-IMP-a2-a4 V2.00	0	31. siRNA-SC-10 PSPC1-A488 DAPI IMPa4-A546_ae_TileScan_001 (Stage 31 of 49)	00-6RFocA6VoVepMdCmxCnBJW
13.8613		Cell	2	0.000	1.000	152	24	siRNA-SC-10 PSPC1-A488 IMPa4-A546 DAPI 8C2-siRNA-IMP-a2-a4 V2.00	0	31. siRNA-SC-10 PSPC1-A488 DAPI IMPa4-A546_ae_TileScan_001 (Stage 31 of 49)	00-6RFocA6VoVepMdCmxCnBJW
11.1872		Cell	2	0.000	1.000	153	25	siRNA-SC-10 PSPC1-A488 IMPa4-A546 DAPI 8C2-siRNA-IMP-a2-a4 V2.00	0	31. siRNA-SC-10 PSPC1-A488 DAPI IMPa4-A546_ae_TileScan_001 (Stage 31 of 49)	00-6RFocA6VoVepMdCmxCnBJW
14.0262		Cell	2	0.000	1.000	154	26	siRNA-SC-10 PSPC1-A488 IMPa4-A546 DAPI 8C2-siRNA-IMP-a2-a4 V2.00	0	31. siRNA-SC-10 PSPC1-A488 DAPI IMPa4-A546_ae_TileScan_001 (Stage 31 of 49)	00-6RFocA6VoVepMdCmxCnBJW
14.0697		Cell	2	0.000	1.000	155	27	siRNA-SC-10 PSPC1-A488 IMPa4-A546 DAPI 8C2-siRNA-IMP-a2-a4 V2.00	0	31. siRNA-SC-10 PSPC1-A488 DAPI IMPa4-A546_ae_TileScan_001 (Stage 31 of 49)	00-6RFocA6VoVepMdCmxCnBJW
10.0166		Cell	2	0.000	1.000	156	0	siRNA-SC-10 PSPC1-A488 IMPa4-A546 DAPI 8C2-siRNA-IMP-a2-a4 V2.00	0	31. siRNA-SC-10 PSPC1-A488 DAPI IMPa4-A546_af_TileScan_001 (Stage 32 of 49)	00-MmCakBTGcquw2wLERnXhbg
12.1562		Cell	2	0.000	1.000	157	1	siRNA-SC-10 PSPC1-A488 IMPa4-A546 DAPI 8C2-siRNA-IMP-a2-a4 V2.00	0	31. siRNA-SC-10 PSPC1-A488 DAPI IMPa4-A546_af_TileScan_001 (Stage 32 of 49)	00-MmCakBTGcquw2wLERnXhbg
11.1047		Cell	2	0.000	1.000	158	2	siRNA-SC-10 PSPC1-A488 IMPa4-A546 DAPI 8C2-siRNA-IMP-a2-a4 V2.00	0	31. siRNA-SC-10 PSPC1-A488 DAPI IMPa4-A546_af_TileScan_001 (Stage 32 of 49)	00-MmCakBTGcquw2wLERnXhbg
13.8172		Cell	2	0.000	1.000	159	3	siRNA-SC-10 PSPC1-A488 IMPa4-A546 DAPI 8C2-siRNA-IMP-a2-a4 V2.00	0	31. siRNA-SC-10 PSPC1-A488 DAPI IMPa4-A546_af_TileScan_001 (Stage 32 of 49)	00-MmCakBTGcquw2wLERnXhbg
12.3652		Cell	2	0.000	1.000	160	4	siRNA-SC-10 PSPC1-A488 IMPa4-A546 DAPI 8C2-siRNA-IMP-a2-a4 V2.00	0	31. siRNA-SC-10 PSPC1-A488 DAPI IMPa4-A546_af_TileScan_001 (Stage 32 of 49)	00-MmCakBTGcquw2wLERnXhbg
13.9742		Cell	2	0.000	1.000	161	5	siRNA-SC-10 PSPC1-A488 IMPa4-A546 DAPI 8C2-siRNA-IMP-a2-a4 V2.00	0	31. siRNA-SC-10 PSPC1-A488 DAPI IMPa4-A546_af_TileScan_001 (Stage 32 of 49)	00-MmCakBTGcquw2wLERnXhbg
13.0745		Cell	2	0.000	1.000	162	6	siRNA-SC-10 PSPC1-A488 IMPa4-A546 DAPI 8C2-siRNA-IMP-a2-a4 V2.00	0	31. siRNA-SC-10 PSPC1-A488 DAPI IMPa4-A546_af_TileScan_001 (Stage 32 of 49)	00-MmCakBTGcquw2wLERnXhbg
13.9871		Cell	2	0.000	1.000	163	7	siRNA-SC-10 PSPC1-A488 IMPa4-A546 DAPI 8C2-siRNA-IMP-a2-a4 V2.00	0	31. siRNA-SC-10 PSPC1-A488 DAPI IMPa4-A546_af_TileScan_001 (Stage 32 of 49)	00-MmCakBTGcquw2wLERnXhbg
13.0915		Cell	2	0.000	1.000	164	8	siRNA-SC-10 PSPC1-A488 IMPa4-A546 DAPI 8C2-siRNA-IMP-a2-a4 V2.00	0	31. siRNA-SC-10 PSPC1-A488 DAPI IMPa4-A546_af_TileScan_001 (Stage 32 of 49)	00-MmCakBTGcquw2wLERnXhbg
13.1847		Cell	2	0.000	1.000	165	9	siRNA-SC-10 PSPC1-A488 IMPa4-A546 DAPI 8C2-siRNA-IMP-a2-a4 V2.00	0	31. siRNA-SC-10 PSPC1-A488 DAPI IMPa4-A546_af_TileScan_001 (Stage 32 of 49)	00-MmCakBTGcquw2wLERnXhbg
13.165		Cell	2	0.000	1.000	166	10	siRNA-SC-10 PSPC1-A488 IMPa4-A546 DAPI 8C2-siRNA-IMP-a2-a4 V2.00	0	31. siRNA-SC-10 PSPC1-A488 DAPI IMPa4-A546_af_TileScan_001 (Stage 32 of 49)	00-MmCakBTGcquw2wLERnXhbg
13.9177		Cell	2	0.000	1.000	167	11	siRNA-SC-10 PSPC1-A488 IMPa4-A546 DAPI 8C2-siRNA-IMP-a2-a4 V2.00	0	31. siRNA-SC-10 PSPC1-A488 DAPI IMPa4-A546_af_TileScan_001 (Stage 32 of 49)	00-MmCakBTGcquw2wLERnXhbg
15.7551		Cell	2	0.000	1.000	168	12	siRNA-SC-10 PSPC1-A488 IMPa4-A546 DAPI 8C2-siRNA-IMP-a2-a4 V2.00	0	31. siRNA-SC-10 PSPC1-A488 DAPI IMPa4-A546_af_TileScan_001 (Stage 32 of 49)	00-MmCakBTGcquw2wLERnXhbg
13.1648		Cell	2	0.000	1.000	169	13	siRNA-SC-10 PSPC1-A488 IMPa4-A546 DAPI 8C2-siRNA-IMP-a2-a4 V2.00	0	31. siRNA-SC-10 PSPC1-A488 DAPI IMPa4-A546_af_TileScan_001 (Stage 32 of 49)	00-MmCakBTGcquw2wLERnXhbg
13.0206		Cell	2	0.000	1.000	170	14	siRNA-SC-10 PSPC1-A488 IMPa4-A546 DAPI 8C2-siRNA-IMP-a2-a4 V2.00	0	31. siRNA-SC-10 PSPC1-A488 DAPI IMPa4-A546_af_TileScan_001 (Stage 32 of 49)	00-MmCakBTGcquw2wLERnXhbg
11.9353		Cell	2	0.000	1.000	171	15	siRNA-SC-10 PSPC1-A488 IMPa4-A546 DAPI 8C2-siRNA-IMP-a2-a4 V2.00	0	31. siRNA-SC-10 PSPC1-A488 DAPI IMPa4-A546_af_TileScan_001 (Stage 32 of 49)	00-MmCakBTGcquw2wLERnXhbg
12.8775		Cell	2	0.000	1.000	172	16	siRNA-SC-10 PSPC1-A488 IMPa4-A546 DAPI 8C2-siRNA-IMP-a2-a4 V2.00	0	31. siRNA-SC-10 PSPC1-A488 DAPI IMPa4-A546_af_TileScan_001 (Stage 32 of 49)	00-MmCakBTGcquw2wLERnXhbg
12.7316		Cell	2	0.000	1.000	173	17	siRNA-SC-10 PSPC1-A488 IMPa4-A546 DAPI 8C2-siRNA-IMP-a2-a4 V2.00	0	31. siRNA-SC-10 PSPC1-A488 DAPI IMPa4-A546_af_TileScan_001 (Stage 32 of 49)	00-MmCakBTGcquw2wLERnXhbg
12.7212		Cell	2	0.000	1.000	174	18	siRNA-SC-10 PSPC1-A488 IMPa4-A546 DAPI 8C2-siRNA-IMP-a2-a4 V2.00	0	31. siRNA-SC-10 PSPC1-A488 DAPI IMPa4-A546_af_TileScan_001 (Stage 32 of 49)	00-MmCakBTGcquw2wLERnXhbg
13.521		Cell	2	0.000	1.000	175	19	siRNA-SC-10 PSPC1-A488 IMPa4-A546 DAPI 8C2-siRNA-IMP-a2-a4 V2.00	0	31. siRNA-SC-10 PSPC1-A488 DAPI IMPa4-A546_af_TileScan_001 (Stage 32 of 49)	00-MmCakBTGcquw2wLERnXhbg
16.9921		Cell	2	0.000	1.000	176	20	siRNA-SC-10 PSPC1-A488 IMPa4-A546 DAPI 8C2-siRNA-IMP-a2-a4 V2.00	0	31. siRNA-SC-10 PSPC1-A488 DAPI IMPa4-A546_af_TileScan_001 (Stage 32 of 49)	00-MmCakBTGcquw2wLERnXhbg
44.0259		Cell	2	0.000	1.000	177	21	siRNA-SC-10 PSPC1-A488 IMPa4-A546 DAPI 8C2-siRNA-IMP-a2-a4 V2.00	0	31. siRNA-SC-10 PSPC1-A488 DAPI IMPa4-A546_af_TileScan_001 (Stage 32 of 49)	00-MmCakBTGcquw2wLERnXhbg
12.8869		Cell	2	0.000	1.000	178	22	siRNA-SC-10 PSPC1-A488 IMPa4-A546 DAPI 8C2-siRNA-IMP-a2-a4 V2.00	0	31. siRNA-SC-10 PSPC1-A488 DAPI IMPa4-A546_af_TileScan_001 (Stage 32 of 49)	00-MmCakBTGcquw2wLERnXhbg
13.4424		Cell	2	0.000	1.000	179	23	siRNA-SC-10 PSPC1-A488 IMPa4-A546 DAPI 8C2-siRNA-IMP-a2-a4 V2.00	0	31. siRNA-SC-10 PSPC1-A488 DAPI IMPa4-A546_af_TileScan_001 (Stage 32 of 49)	00-MmCakBTGcquw2wLERnXhbg
9.23143		Cell	2	0.000	1.000	180	0	siRNA-SC-10 PSPC1-A488 IMPa4-A546 DAPI 8C2-siRNA-IMP-a2-a4 V2.00	0	31. siRNA-SC-10 PSPC1-A488 DAPI IMPa4-A546_ag_TileScan_001 (Stage 33 of 49)	00-VYpuGLpardeprXF5tJDsDZ
14.2118		Cell	2	0.000	1.000	181	1	siRNA-SC-10 PSPC1-A488 IMPa4-A546 DAPI 8C2-siRNA-IMP-a2-a4 V2.00	0	31. siRNA-SC-10 PSPC1-A488 DAPI IMPa4-A546_ag_TileScan_001 (Stage 33 of 49)	00-VYpuGLpardeprXF5tJDsDZ
13.2109		Cell	2	0.000	1.000	182	2	siRNA-SC-10 PSPC1-A488 IMPa4-A546 DAPI 8C2-siRNA-IMP-a2-a4 V2.00	0	31. siRNA-SC-10 PSPC1-A488 DAPI IMPa4-A546_ag_TileScan_001 (Stage 33 of 49)	00-VYpuGLpardeprXF5tJDsDZ
78.6158		Cell	2	0.000	1.000	183	3	siRNA-SC-10 PSPC1-A488 IMPa4-A546 DAPI 8C2-siRNA-IMP-a2-a4 V2.00	0	31. siRNA-SC-10 PSPC1-A488 DAPI IMPa4-A546_ag_TileScan_001 (Stage 33 of 49)	00-VYpuGLpardeprXF5tJDsDZ
68.1097		Cell	2	0.000	1.000	184	4	siRNA-SC-10 PSPC1-A488 IMPa4-A546 DAPI 8C2-siRNA-IMP-a2-a4 V2.00	0	31. siRNA-SC-10 PSPC1-A488 DAPI IMPa4-A546_ag_TileScan_001 (Stage 33 of 49)	00-VYpuGLpardeprXF5tJDsDZ
15.0166		Cell	2	0.000	1.000	185	5	siRNA-SC-10 PSPC1-A488 IMPa4-A546 DAPI 8C2-siRNA-IMP-a2-a4 V2.00	0	31. siRNA-SC-10 PSPC1-A488 DAPI IMPa4-A546_ag_TileScan_001 (Stage 33 of 49)	00-VYpuGLpardeprXF5tJDsDZ
13.8317		Cell	2	0.000	1.000	186	6	siRNA-SC-10 PSPC1-A488 IMPa4-A546 DAPI 8C2-siRNA-IMP-a2-a4 V2.00	0	31. siRNA-SC-10 PSPC1-A488 DAPI IMPa4-A546_ag_TileScan_001 (Stage 33 of 49)	00-VYpuGLpardeprXF5tJDsDZ
12.7211		Cell	2	0.000	1.000	187	7	siRNA-SC-10 PSPC1-A488 IMPa4-A546 DAPI 8C2-siRNA-IMP-a2-a4 V2.00	0	31. siRNA-SC-10 PSPC1-A488 DAPI IMPa4-A546_ag_TileScan_001 (Stage 33 of 49)	00-VYpuGLpardeprXF5tJDsDZ
13.987		Cell	2	0.000	1.000	188	8	siRNA-SC-10 PSPC1-A488 IMPa4-A546 DAPI 8C2-siRNA-IMP-a2-a4 V2.00	0	31. siRNA-SC-10 PSPC1-A488 DAPI IMPa4-A546_ag_TileScan_001 (Stage 33 of 49)	00-VYpuGLpardeprXF5tJDsDZ
16.346		Cell	2	0.000	1.000	189	9	siRNA-SC-10 PSPC1-A488 IMPa4-A546 DAPI 8C2-siRNA-IMP-a2-a4 V2.00	0	31. siRNA-SC-10 PSPC1-A488 DAPI IMPa4-A546_ag_TileScan_001 (Stage 33 of 49)	00-VYpuGLpardeprXF5tJDsDZ
12.551		Cell	2	0.000	1.000	190	10	siRNA-SC-10 PSPC1-A488 IMPa4-A546 DAPI 8C2-siRNA-IMP-a2-a4 V2.00	0	31. siRNA-SC-10 PSPC1-A488 DAPI IMPa4-A546_ag_TileScan_001 (Stage 33 of 49)	00-VYpuGLpardeprXF5tJDsDZ
12.6151		Cell	2	0.000	1.000	191	11	siRNA-SC-10 PSPC1-A488 IMPa4-A546 DAPI 8C2-siRNA-IMP-a2-a4 V2.00	0	31. siRNA-SC-10 PSPC1-A488 DAPI IMPa4-A546_ag_TileScan_001 (Stage 33 of 49)	00-VYpuGLpardeprXF5tJDsDZ
12.3978		Cell	2	0.000	1.000	192	12	siRNA-SC-10 PSPC1-A488 IMPa4-A546 DAPI 8C2-siRNA-IMP-a2-a4 V2.00	0	31. siRNA-SC-10 PSPC1-A488 DAPI IMPa4-A546_ag_TileScan_001 (Stage 33 of 49)	00-VYpuGLpardeprXF5tJDsDZ
14.5462		Cell	2	0.000	1.000	193	13	siRNA-SC-10 PSPC1-A488 IMPa4-A546 DAPI 8C2-siRNA-IMP-a2-a4 V2.00	0	31. siRNA-SC-10 PSPC1-A488 DAPI IMPa4-A546_ag_TileScan_001 (Stage 33 of 49)	00-VYpuGLpardeprXF5tJDsDZ
12.8158		Cell	2	0.000	1.000	194	14	siRNA-SC-10 PSPC1-A488 IMPa4-A546 DAPI 8C2-siRNA-IMP-a2-a4 V2.00	0	31. siRNA-SC-10 PSPC1-A488 DAPI IMPa4-A546_ag_TileScan_001 (Stage 33 of 49)	00-VYpuGLpardeprXF5tJDsDZ
13.2366		Cell	2	0.000	1.000	195	15	siRNA-SC-10 PSPC1-A488 IMPa4-A546 DAPI 8C2-siRNA-IMP-a2-a4 V2.00	0	31. siRNA-SC-10 PSPC1-A488 DAPI IMPa4-A546_ag_TileScan_001 (Stage 33 of 49)	00-VYpuGLpardeprXF5tJDsDZ
13.5588		Cell	2	0.000	1.000	196	16	siRNA-SC-10 PSPC1-A488 IMPa4-A546 DAPI 8C2-siRNA-IMP-a2-a4 V2.00	0	31. siRNA-SC-10 PSPC1-A488 DAPI IMPa4-A546_ag_TileScan_001 (Stage 33 of 49)	00-VYpuGLpardeprXF5tJDsDZ
12.7867		Cell	2	0.000	1.000	197	17	siRNA-SC-10 PSPC1-A488 IMPa4-A546 DAPI 8C2-siRNA-IMP-a2-a4 V2.00	0	31. siRNA-SC-10 PSPC1-A488 DAPI IMPa4-A546_ag_TileScan_001 (Stage 33 of 49)	00-VYpuGLpardeprXF5tJDsDZ
12.4479		Cell	2	0.000	1.000	198	18	siRNA-SC-10 PSPC1-A488 IMPa4-A546 DAPI 8C2-siRNA-IMP-a2-a4 V2.00	0	31. siRNA-SC-10 PSPC1-A488 DAPI IMPa4-A546_ag_TileScan_001 (Stage 33 of 49)	00-VYpuGLpardeprXF5tJDsDZ
16.327		Cell	2	0.000	1.000	199	19	siRNA-SC-10 PSPC1-A488 IMPa4-A546 DAPI 8C2-siRNA-IMP-a2-a4 V2.00	0	31. siRNA-SC-10 PSPC1-A488 DAPI IMPa4-A546_ag_TileScan_001 (Stage 33 of 49)	00-VYpuGLpardeprXF5tJDsDZ
12.2751		Cell	2	0.000	1.000	200	20	siRNA-SC-10 PSPC1-A488 IMPa4-A546 DAPI 8C2-siRNA-IMP-a2-a4 V2.00	0	31. siRNA-SC-10 PSPC1-A488 DAPI IMPa4-A546_ag_TileScan_001 (Stage 33 of 49)	00-VYpuGLpardeprXF5tJDsDZ
30.4346		Cell	2	0.000	1.000	201	21	siRNA-SC-10 PSPC1-A488 IMPa4-A546 DAPI 8C2-siRNA-IMP-a2-a4 V2.00	0	31. siRNA-SC-10 PSPC1-A488 DAPI IMPa4-A546_ag_TileScan_001 (Stage 33 of 49)	00-VYpuGLpardeprXF5tJDsDZ
12.9882		Cell	2	0.000	1.000	202	22	siRNA-SC-10 PSPC1-A488 IMPa4-A546 DAPI 8C2-siRNA-IMP-a2-a4 V2.00	0	31. siRNA-SC-10 PSPC1-A488 DAPI IMPa4-A546_ag_TileScan_001 (Stage 33 of 49)	00-VYpuGLpardeprXF5tJDsDZ
14.9862		Cell	2	0.000	1.000	203	23	siRNA-SC-10 PSPC1-A488 IMPa4-A546 DAPI 8C2-siRNA-IMP-a2-a4 V2.00	0	31. siRNA-SC-10 PSPC1-A488 DAPI IMPa4-A546_ag_TileScan_001 (Stage 33 of 49)	00-VYpuGLpardeprXF5tJDsDZ
38.939		Cell	2	0.000	1.000	204	24	siRNA-SC-10 PSPC1-A488 IMPa4-A546 DAPI 8C2-siRNA-IMP-a2-a4 V2.00	0	31. siRNA-SC-10 PSPC1-A488 DAPI IMPa4-A546_ag_TileScan_001 (Stage 33 of 49)	00-VYpuGLpardeprXF5tJDsDZ
12.1513		Cell	2	0.000	1.000	205	25	siRNA-SC-10 PSPC1-A488 IMPa4-A546 DAPI 8C2-siRNA-IMP-a2-a4 V2.00	0	31. siRNA-SC-10 PSPC1-A488 DAPI IMPa4-A546_ag_TileScan_001 (Stage 33 of 49)	00-VYpuGLpardeprXF5tJDsDZ
13.3164		Cell	2	0.000	1.000	206	26	siRNA-SC-10 PSPC1-A488 IMPa4-A546 DAPI 8C2-siRNA-IMP-a2-a4 V2.00	0	31. siRNA-SC-10 PSPC1-A488 DAPI IMPa4-A546_ag_TileScan_001 (Stage 33 of 49)	00-VYpuGLpardeprXF5tJDsDZ
12.8545		Cell	2	0.000	1.000	207	27	siRNA-SC-10 PSPC1-A488 IMPa4-A546 DAPI 8C2-siRNA-IMP-a2-a4 V2.00	0	31. siRNA-SC-10 PSPC1-A488 DAPI IMPa4-A546_ag_TileScan_001 (Stage 33 of 49)	00-VYpuGLpardeprXF5tJDsDZ
13.2822		Cell	2	0.000	1.000	208	28	siRNA-SC-10 PSPC1-A488 IMPa4-A546 DAPI 8C2-siRNA-IMP-a2-a4 V2.00	0	31. siRNA-SC-10 PSPC1-A488 DAPI IMPa4-A546_ag_TileScan_001 (Stage 33 of 49)	00-VYpuGLpardeprXF5tJDsDZ
28.0999		Cell	2	0.000	1.000	209	29	siRNA-SC-10 PSPC1-A488 IMPa4-A546 DAPI 8C2-siRNA-IMP-a2-a4 V2.00	0	31. siRNA-SC-10 PSPC1-A488 DAPI IMPa4-A546_ag_TileScan_001 (Stage 33 of 49)	00-VYpuGLpardeprXF5tJDsDZ
12.1215		Cell	2	0.000	1.000	210	30	siRNA-SC-10 PSPC1-A488 IMPa4-A546 DAPI 8C2-siRNA-IMP-a2-a4 V2.00	0	31. siRNA-SC-10 PSPC1-A488 DAPI IMPa4-A546_ag_TileScan_001 (Stage 33 of 49)	00-VYpuGLpardeprXF5tJDsDZ
14.0712		Cell	2	0.000	1.000	211	31	siRNA-SC-10 PSPC1-A488 IMPa4-A546 DAPI 8C2-siRNA-IMP-a2-a4 V2.00	0	31. siRNA-SC-10 PSPC1-A488 DAPI IMPa4-A546_ag_TileScan_001 (Stage 33 of 49)	00-VYpuGLpardeprXF5tJDsDZ
10.9009		Cell	2	0.000	1.000	212	0	siRNA-SC-10 PSPC1-A488 IMPa4-A546 DAPI 8C2-siRNA-IMP-a2-a4 V2.00	0	31. siRNA-SC-10 PSPC1-A488 DAPI IMPa4-A546_ah_TileScan_001 (Stage 34 of 49)	00-JqbzLDQ7mYA3UJ2DnKBPwJ
10.5647		Cell	2	0.000	1.000	213	1	siRNA-SC-10 PSPC1-A488 IMPa4-A546 DAPI 8C2-siRNA-IMP-a2-a4 V2.00	0	31. siRNA-SC-10 PSPC1-A488 DAPI IMPa4-A546_ah_TileScan_001 (Stage 34 of 49)	00-JqbzLDQ7mYA3UJ2DnKBPwJ
13.4246		Cell	2	0.000	1.000	214	2	siRNA-SC-10 PSPC1-A488 IMPa4-A546 DAPI 8C2-siRNA-IMP-a2-a4 V2.00	0	31. siRNA-SC-10 PSPC1-A488 DAPI IMPa4-A546_ah_TileScan_001 (Stage 34 of 49)	00-JqbzLDQ7mYA3UJ2DnKBPwJ
14.2297		Cell	2	0.000	1.000	215	3	siRNA-SC-10 PSPC1-A488 IMPa4-A546 DAPI 8C2-siRNA-IMP-a2-a4 V2.00	0	31. siRNA-SC-10 PSPC1-A488 DAPI IMPa4-A546_ah_TileScan_001 (Stage 34 of 49)	00-JqbzLDQ7mYA3UJ2DnKBPwJ
13.6225		Cell	2	0.000	1.000	216	4	siRNA-SC-10 PSPC1-A488 IMPa4-A546 DAPI 8C2-siRNA-IMP-a2-a4 V2.00	0	31. siRNA-SC-10 PSPC1-A488 DAPI IMPa4-A546_ah_TileScan_001 (Stage 34 of 49)	00-JqbzLDQ7mYA3UJ2DnKBPwJ
35.9553		Cell	2	0.000	1.000	217	5	siRNA-SC-10 PSPC1-A488 IMPa4-A546 DAPI 8C2-siRNA-IMP-a2-a4 V2.00	0	31. siRNA-SC-10 PSPC1-A488 DAPI IMPa4-A546_ah_TileScan_001 (Stage 34 of 49)	00-JqbzLDQ7mYA3UJ2DnKBPwJ
12.0401		Cell	2	0.000	1.000	218	6	siRNA-SC-10 PSPC1-A488 IMPa4-A546 DAPI 8C2-siRNA-IMP-a2-a4 V2.00	0	31. siRNA-SC-10 PSPC1-A488 DAPI IMPa4-A546_ah_TileScan_001 (Stage 34 of 49)	00-JqbzLDQ7mYA3UJ2DnKBPwJ
46.4025		Cell	2	0.000	1.000	219	7	siRNA-SC-10 PSPC1-A488 IMPa4-A546 DAPI 8C2-siRNA-IMP-a2-a4 V2.00	0	31. siRNA-SC-10 PSPC1-A488 DAPI IMPa4-A546_ah_TileScan_001 (Stage 34 of 49)	00-JqbzLDQ7mYA3UJ2DnKBPwJ
13.4241		Cell	2	0.000	1.000	220	8	siRNA-SC-10 PSPC1-A488 IMPa4-A546 DAPI 8C2-siRNA-IMP-a2-a4 V2.00	0	31. siRNA-SC-10 PSPC1-A488 DAPI IMPa4-A546_ah_TileScan_001 (Stage 34 of 49)	00-JqbzLDQ7mYA3UJ2DnKBPwJ
14.7459		Cell	2	0.000	1.000	221	9	siRNA-SC-10 PSPC1-A488 IMPa4-A546 DAPI 8C2-siRNA-IMP-a2-a4 V2.00	0	31. siRNA-SC-10 PSPC1-A488 DAPI IMPa4-A546_ah_TileScan_001 (Stage 34 of 49)	00-JqbzLDQ7mYA3UJ2DnKBPwJ
14.4088		Cell	2	0.000	1.000	222	10	siRNA-SC-10 PSPC1-A488 IMPa4-A546 DAPI 8C2-siRNA-IMP-a2-a4 V2.00	0	31. siRNA-SC-10 PSPC1-A488 DAPI IMPa4-A546_ah_TileScan_001 (Stage 34 of 49)	00-JqbzLDQ7mYA3UJ2DnKBPwJ
13.0857		Cell	2	0.000	1.000	223	11	siRNA-SC-10 PSPC1-A488 IMPa4-A546 DAPI 8C2-siRNA-IMP-a2-a4 V2.00	0	31. siRNA-SC-10 PSPC1-A488 DAPI IMPa4-A546_ah_TileScan_001 (Stage 34 of 49)	00-JqbzLDQ7mYA3UJ2DnKBPwJ
12.5679		Cell	2	0.000	1.000	224	12	siRNA-SC-10 PSPC1-A488 IMPa4-A546 DAPI 8C2-siRNA-IMP-a2-a4 V2.00	0	31. siRNA-SC-10 PSPC1-A488 DAPI IMPa4-A546_ah_TileScan_001 (Stage 34 of 49)	00-JqbzLDQ7mYA3UJ2DnKBPwJ
13.0214		Cell	2	0.000	1.000	225	13	siRNA-SC-10 PSPC1-A488 IMPa4-A546 DAPI 8C2-siRNA-IMP-a2-a4 V2.00	0	31. siRNA-SC-10 PSPC1-A488 DAPI IMPa4-A546_ah_TileScan_001 (Stage 34 of 49)	00-JqbzLDQ7mYA3UJ2DnKBPwJ
17.2296		Cell	2	0.000	1.000	226	14	siRNA-SC-10 PSPC1-A488 IMPa4-A546 DAPI 8C2-siRNA-IMP-a2-a4 V2.00	0	31. siRNA-SC-10 PSPC1-A488 DAPI IMPa4-A546_ah_TileScan_001 (Stage 34 of 49)	00-JqbzLDQ7mYA3UJ2DnKBPwJ
35.1819		Cell	2	0.000	1.000	227	15	siRNA-SC-10 PSPC1-A488 IMPa4-A546 DAPI 8C2-siRNA-IMP-a2-a4 V2.00	0	31. siRNA-SC-10 PSPC1-A488 DAPI IMPa4-A546_ah_TileScan_001 (Stage 34 of 49)	00-JqbzLDQ7mYA3UJ2DnKBPwJ
13.3497		Cell	2	0.000	1.000	228	16	siRNA-SC-10 PSPC1-A488 IMPa4-A546 DAPI 8C2-siRNA-IMP-a2-a4 V2.00	0	31. siRNA-SC-10 PSPC1-A488 DAPI IMPa4-A546_ah_TileScan_001 (Stage 34 of 49)	00-JqbzLDQ7mYA3UJ2DnKBPwJ
14.6269		Cell	2	0.000	1.000	229	17	siRNA-SC-10 PSPC1-A488 IMPa4-A546 DAPI 8C2-siRNA-IMP-a2-a4 V2.00	0	31. siRNA-SC-10 PSPC1-A488 DAPI IMPa4-A546_ah_TileScan_001 (Stage 34 of 49)	00-JqbzLDQ7mYA3UJ2DnKBPwJ
14.6767		Cell	2	0.000	1.000	230	18	siRNA-SC-10 PSPC1-A488 IMPa4-A546 DAPI 8C2-siRNA-IMP-a2-a4 V2.00	0	31. siRNA-SC-10 PSPC1-A488 DAPI IMPa4-A546_ah_TileScan_001 (Stage 34 of 49)	00-JqbzLDQ7mYA3UJ2DnKBPwJ
15.3984		Cell	2	0.000	1.000	231	19	siRNA-SC-10 PSPC1-A488 IMPa4-A546 DAPI 8C2-siRNA-IMP-a2-a4 V2.00	0	31. siRNA-SC-10 PSPC1-A488 DAPI IMPa4-A546_ah_TileScan_001 (Stage 34 of 49)	00-JqbzLDQ7mYA3UJ2DnKBPwJ
14.1661		Cell	2	0.000	1.000	232	20	siRNA-SC-10 PSPC1-A488 IMPa4-A546 DAPI 8C2-siRNA-IMP-a2-a4 V2.00	0	31. siRNA-SC-10 PSPC1-A488 DAPI IMPa4-A546_ah_TileScan_001 (Stage 34 of 49)	00-JqbzLDQ7mYA3UJ2DnKBPwJ
16.0981		Cell	2	0.000	1.000	233	21	siRNA-SC-10 PSPC1-A488 IMPa4-A546 DAPI 8C2-siRNA-IMP-a2-a4 V2.00	0	31. siRNA-SC-10 PSPC1-A488 DAPI IMPa4-A546_ah_TileScan_001 (Stage 34 of 49)	00-JqbzLDQ7mYA3UJ2DnKBPwJ
14.9434		Cell	2	0.000	1.000	234	22	siRNA-SC-10 PSPC1-A488 IMPa4-A546 DAPI 8C2-siRNA-IMP-a2-a4 V2.00	0	31. siRNA-SC-10 PSPC1-A488 DAPI IMPa4-A546_ah_TileScan_001 (Stage 34 of 49)	00-JqbzLDQ7mYA3UJ2DnKBPwJ
17.2004		Cell	2	0.000	1.000	235	23	siRNA-SC-10 PSPC1-A488 IMPa4-A546 DAPI 8C2-siRNA-IMP-a2-a4 V2.00	0	31. siRNA-SC-10 PSPC1-A488 DAPI IMPa4-A546_ah_TileScan_001 (Stage 34 of 49)	00-JqbzLDQ7mYA3UJ2DnKBPwJ
15.0638		Cell	2	0.000	1.000	236	24	siRNA-SC-10 PSPC1-A488 IMPa4-A546 DAPI 8C2-siRNA-IMP-a2-a4 V2.00	0	31. siRNA-SC-10 PSPC1-A488 DAPI IMPa4-A546_ah_TileScan_001 (Stage 34 of 49)	00-JqbzLDQ7mYA3UJ2DnKBPwJ
13.7847		Cell	2	0.000	1.000	237	25	siRNA-SC-10 PSPC1-A488 IMPa4-A546 DAPI 8C2-siRNA-IMP-a2-a4 V2.00	0	31. siRNA-SC-10 PSPC1-A488 DAPI IMPa4-A546_ah_TileScan_001 (Stage 34 of 49)	00-JqbzLDQ7mYA3UJ2DnKBPwJ
13.7951		Cell	2	0.000	1.000	238	26	siRNA-SC-10 PSPC1-A488 IMPa4-A546 DAPI 8C2-siRNA-IMP-a2-a4 V2.00	0	31. siRNA-SC-10 PSPC1-A488 DAPI IMPa4-A546_ah_TileScan_001 (Stage 34 of 49)	00-JqbzLDQ7mYA3UJ2DnKBPwJ
14.2107		Cell	2	0.000	1.000	239	27	siRNA-SC-10 PSPC1-A488 IMPa4-A546 DAPI 8C2-siRNA-IMP-a2-a4 V2.00	0	31. siRNA-SC-10 PSPC1-A488 DAPI IMPa4-A546_ah_TileScan_001 (Stage 34 of 49)	00-JqbzLDQ7mYA3UJ2DnKBPwJ
16.1856		Cell	2	0.000	1.000	240	28	siRNA-SC-10 PSPC1-A488 IMPa4-A546 DAPI 8C2-siRNA-IMP-a2-a4 V2.00	0	31. siRNA-SC-10 PSPC1-A488 DAPI IMPa4-A546_ah_TileScan_001 (Stage 34 of 49)	00-JqbzLDQ7mYA3UJ2DnKBPwJ
11.155		Cell	2	0.000	1.000	241	0	siRNA-SC-10 PSPC1-A488 IMPa4-A546 DAPI 8C2-siRNA-IMP-a2-a4 V2.00	0	31. siRNA-SC-10 PSPC1-A488 DAPI IMPa4-A546_ai_TileScan_001 (Stage 35 of 49)	00-2jHxRK4oHFvZoH7kAkdaW7
15.7399		Cell	2	0.000	1.000	242	1	siRNA-SC-10 PSPC1-A488 IMPa4-A546 DAPI 8C2-siRNA-IMP-a2-a4 V2.00	0	31. siRNA-SC-10 PSPC1-A488 DAPI IMPa4-A546_ai_TileScan_001 (Stage 35 of 49)	00-2jHxRK4oHFvZoH7kAkdaW7
12.8772		Cell	2	0.000	1.000	243	2	siRNA-SC-10 PSPC1-A488 IMPa4-A546 DAPI 8C2-siRNA-IMP-a2-a4 V2.00	0	31. siRNA-SC-10 PSPC1-A488 DAPI IMPa4-A546_ai_TileScan_001 (Stage 35 of 49)	00-2jHxRK4oHFvZoH7kAkdaW7
12.0123		Cell	2	0.000	1.000	244	3	siRNA-SC-10 PSPC1-A488 IMPa4-A546 DAPI 8C2-siRNA-IMP-a2-a4 V2.00	0	31. siRNA-SC-10 PSPC1-A488 DAPI IMPa4-A546_ai_TileScan_001 (Stage 35 of 49)	00-2jHxRK4oHFvZoH7kAkdaW7
9.62839		Cell	2	0.000	1.000	245	4	siRNA-SC-10 PSPC1-A488 IMPa4-A546 DAPI 8C2-siRNA-IMP-a2-a4 V2.00	0	31. siRNA-SC-10 PSPC1-A488 DAPI IMPa4-A546_ai_TileScan_001 (Stage 35 of 49)	00-2jHxRK4oHFvZoH7kAkdaW7
12.4106		Cell	2	0.000	1.000	246	5	siRNA-SC-10 PSPC1-A488 IMPa4-A546 DAPI 8C2-siRNA-IMP-a2-a4 V2.00	0	31. siRNA-SC-10 PSPC1-A488 DAPI IMPa4-A546_ai_TileScan_001 (Stage 35 of 49)	00-2jHxRK4oHFvZoH7kAkdaW7
12.349		Cell	2	0.000	1.000	247	6	siRNA-SC-10 PSPC1-A488 IMPa4-A546 DAPI 8C2-siRNA-IMP-a2-a4 V2.00	0	31. siRNA-SC-10 PSPC1-A488 DAPI IMPa4-A546_ai_TileScan_001 (Stage 35 of 49)	00-2jHxRK4oHFvZoH7kAkdaW7
12.9801		Cell	2	0.000	1.000	248	7	siRNA-SC-10 PSPC1-A488 IMPa4-A546 DAPI 8C2-siRNA-IMP-a2-a4 V2.00	0	31. siRNA-SC-10 PSPC1-A488 DAPI IMPa4-A546_ai_TileScan_001 (Stage 35 of 49)	00-2jHxRK4oHFvZoH7kAkdaW7
14.3019		Cell	2	0.000	1.000	249	8	siRNA-SC-10 PSPC1-A488 IMPa4-A546 DAPI 8C2-siRNA-IMP-a2-a4 V2.00	0	31. siRNA-SC-10 PSPC1-A488 DAPI IMPa4-A546_ai_TileScan_001 (Stage 35 of 49)	00-2jHxRK4oHFvZoH7kAkdaW7
14.081		Cell	2	0.000	1.000	250	9	siRNA-SC-10 PSPC1-A488 IMPa4-A546 DAPI 8C2-siRNA-IMP-a2-a4 V2.00	0	31. siRNA-SC-10 PSPC1-A488 DAPI IMPa4-A546_ai_TileScan_001 (Stage 35 of 49)	00-2jHxRK4oHFvZoH7kAkdaW7
14.0795		Cell	2	0.000	1.000	251	10	siRNA-SC-10 PSPC1-A488 IMPa4-A546 DAPI 8C2-siRNA-IMP-a2-a4 V2.00	0	31. siRNA-SC-10 PSPC1-A488 DAPI IMPa4-A546_ai_TileScan_001 (Stage 35 of 49)	00-2jHxRK4oHFvZoH7kAkdaW7
12.4081		Cell	2	0.000	1.000	252	11	siRNA-SC-10 PSPC1-A488 IMPa4-A546 DAPI 8C2-siRNA-IMP-a2-a4 V2.00	0	31. siRNA-SC-10 PSPC1-A488 DAPI IMPa4-A546_ai_TileScan_001 (Stage 35 of 49)	00-2jHxRK4oHFvZoH7kAkdaW7
13.276		Cell	2	0.000	1.000	253	12	siRNA-SC-10 PSPC1-A488 IMPa4-A546 DAPI 8C2-siRNA-IMP-a2-a4 V2.00	0	31. siRNA-SC-10 PSPC1-A488 DAPI IMPa4-A546_ai_TileScan_001 (Stage 35 of 49)	00-2jHxRK4oHFvZoH7kAkdaW7
13.0211		Cell	2	0.000	1.000	254	13	siRNA-SC-10 PSPC1-A488 IMPa4-A546 DAPI 8C2-siRNA-IMP-a2-a4 V2.00	0	31. siRNA-SC-10 PSPC1-A488 DAPI IMPa4-A546_ai_TileScan_001 (Stage 35 of 49)	00-2jHxRK4oHFvZoH7kAkdaW7
16.0703		Cell	2	0.000	1.000	255	14	siRNA-SC-10 PSPC1-A488 IMPa4-A546 DAPI 8C2-siRNA-IMP-a2-a4 V2.00	0	31. siRNA-SC-10 PSPC1-A488 DAPI IMPa4-A546_ai_TileScan_001 (Stage 35 of 49)	00-2jHxRK4oHFvZoH7kAkdaW7
13.6799		Cell	2	0.000	1.000	256	15	siRNA-SC-10 PSPC1-A488 IMPa4-A546 DAPI 8C2-siRNA-IMP-a2-a4 V2.00	0	31. siRNA-SC-10 PSPC1-A488 DAPI IMPa4-A546_ai_TileScan_001 (Stage 35 of 49)	00-2jHxRK4oHFvZoH7kAkdaW7
16.1998		Cell	2	0.000	1.000	257	16	siRNA-SC-10 PSPC1-A488 IMPa4-A546 DAPI 8C2-siRNA-IMP-a2-a4 V2.00	0	31. siRNA-SC-10 PSPC1-A488 DAPI IMPa4-A546_ai_TileScan_001 (Stage 35 of 49)	00-2jHxRK4oHFvZoH7kAkdaW7
14.6454		Cell	2	0.000	1.000	258	17	siRNA-SC-10 PSPC1-A488 IMPa4-A546 DAPI 8C2-siRNA-IMP-a2-a4 V2.00	0	31. siRNA-SC-10 PSPC1-A488 DAPI IMPa4-A546_ai_TileScan_001 (Stage 35 of 49)	00-2jHxRK4oHFvZoH7kAkdaW7
12.1771		Cell	2	0.000	1.000	259	18	siRNA-SC-10 PSPC1-A488 IMPa4-A546 DAPI 8C2-siRNA-IMP-a2-a4 V2.00	0	31. siRNA-SC-10 PSPC1-A488 DAPI IMPa4-A546_ai_TileScan_001 (Stage 35 of 49)	00-2jHxRK4oHFvZoH7kAkdaW7
12.0937		Cell	2	0.000	1.000	260	19	siRNA-SC-10 PSPC1-A488 IMPa4-A546 DAPI 8C2-siRNA-IMP-a2-a4 V2.00	0	31. siRNA-SC-10 PSPC1-A488 DAPI IMPa4-A546_ai_TileScan_001 (Stage 35 of 49)	00-2jHxRK4oHFvZoH7kAkdaW7
10.3566		Cell	2	0.000	1.000	261	20	siRNA-SC-10 PSPC1-A488 IMPa4-A546 DAPI 8C2-siRNA-IMP-a2-a4 V2.00	0	31. siRNA-SC-10 PSPC1-A488 DAPI IMPa4-A546_ai_TileScan_001 (Stage 35 of 49)	00-2jHxRK4oHFvZoH7kAkdaW7
13.64		Cell	2	0.000	1.000	262	21	siRNA-SC-10 PSPC1-A488 IMPa4-A546 DAPI 8C2-siRNA-IMP-a2-a4 V2.00	0	31. siRNA-SC-10 PSPC1-A488 DAPI IMPa4-A546_ai_TileScan_001 (Stage 35 of 49)	00-2jHxRK4oHFvZoH7kAkdaW7
13.1744		Cell	2	0.000	1.000	263	22	siRNA-SC-10 PSPC1-A488 IMPa4-A546 DAPI 8C2-siRNA-IMP-a2-a4 V2.00	0	31. siRNA-SC-10 PSPC1-A488 DAPI IMPa4-A546_ai_TileScan_001 (Stage 35 of 49)	00-2jHxRK4oHFvZoH7kAkdaW7
13.82		Cell	2	0.000	1.000	264	23	siRNA-SC-10 PSPC1-A488 IMPa4-A546 DAPI 8C2-siRNA-IMP-a2-a4 V2.00	0	31. siRNA-SC-10 PSPC1-A488 DAPI IMPa4-A546_ai_TileScan_001 (Stage 35 of 49)	00-2jHxRK4oHFvZoH7kAkdaW7
12.4835		Cell	2	0.000	1.000	265	24	siRNA-SC-10 PSPC1-A488 IMPa4-A546 DAPI 8C2-siRNA-IMP-a2-a4 V2.00	0	31. siRNA-SC-10 PSPC1-A488 DAPI IMPa4-A546_ai_TileScan_001 (Stage 35 of 49)	00-2jHxRK4oHFvZoH7kAkdaW7
15.3274		Cell	2	0.000	1.000	266	25	siRNA-SC-10 PSPC1-A488 IMPa4-A546 DAPI 8C2-siRNA-IMP-a2-a4 V2.00	0	31. siRNA-SC-10 PSPC1-A488 DAPI IMPa4-A546_ai_TileScan_001 (Stage 35 of 49)	00-2jHxRK4oHFvZoH7kAkdaW7
17.6739		Cell	2	0.000	1.000	267	0	siRNA-SC-10 PSPC1-A488 IMPa4-A546 DAPI 8C2-siRNA-IMP-a2-a4 V2.00	0	31. siRNA-SC-10 PSPC1-A488 DAPI IMPa4-A546_aj_TileScan_001 (Stage 36 of 49)	00-FKvKgehfg63mxKebJb7hRJ
22.2323		Cell	2	0.000	1.000	268	1	siRNA-SC-10 PSPC1-A488 IMPa4-A546 DAPI 8C2-siRNA-IMP-a2-a4 V2.00	0	31. siRNA-SC-10 PSPC1-A488 DAPI IMPa4-A546_aj_TileScan_001 (Stage 36 of 49)	00-FKvKgehfg63mxKebJb7hRJ
14.3336		Cell	2	0.000	1.000	269	2	siRNA-SC-10 PSPC1-A488 IMPa4-A546 DAPI 8C2-siRNA-IMP-a2-a4 V2.00	0	31. siRNA-SC-10 PSPC1-A488 DAPI IMPa4-A546_aj_TileScan_001 (Stage 36 of 49)	00-FKvKgehfg63mxKebJb7hRJ
21.8521		Cell	2	0.000	1.000	270	3	siRNA-SC-10 PSPC1-A488 IMPa4-A546 DAPI 8C2-siRNA-IMP-a2-a4 V2.00	0	31. siRNA-SC-10 PSPC1-A488 DAPI IMPa4-A546_aj_TileScan_001 (Stage 36 of 49)	00-FKvKgehfg63mxKebJb7hRJ
14.5922		Cell	2	0.000	1.000	271	4	siRNA-SC-10 PSPC1-A488 IMPa4-A546 DAPI 8C2-siRNA-IMP-a2-a4 V2.00	0	31. siRNA-SC-10 PSPC1-A488 DAPI IMPa4-A546_aj_TileScan_001 (Stage 36 of 49)	00-FKvKgehfg63mxKebJb7hRJ
14.0953		Cell	2	0.000	1.000	272	5	siRNA-SC-10 PSPC1-A488 IMPa4-A546 DAPI 8C2-siRNA-IMP-a2-a4 V2.00	0	31. siRNA-SC-10 PSPC1-A488 DAPI IMPa4-A546_aj_TileScan_001 (Stage 36 of 49)	00-FKvKgehfg63mxKebJb7hRJ
13.5651		Cell	2	0.000	1.000	273	6	siRNA-SC-10 PSPC1-A488 IMPa4-A546 DAPI 8C2-siRNA-IMP-a2-a4 V2.00	0	31. siRNA-SC-10 PSPC1-A488 DAPI IMPa4-A546_aj_TileScan_001 (Stage 36 of 49)	00-FKvKgehfg63mxKebJb7hRJ
13.7694		Cell	2	0.000	1.000	274	7	siRNA-SC-10 PSPC1-A488 IMPa4-A546 DAPI 8C2-siRNA-IMP-a2-a4 V2.00	0	31. siRNA-SC-10 PSPC1-A488 DAPI IMPa4-A546_aj_TileScan_001 (Stage 36 of 49)	00-FKvKgehfg63mxKebJb7hRJ
10.5754		Cell	2	0.000	1.000	275	8	siRNA-SC-10 PSPC1-A488 IMPa4-A546 DAPI 8C2-siRNA-IMP-a2-a4 V2.00	0	31. siRNA-SC-10 PSPC1-A488 DAPI IMPa4-A546_aj_TileScan_001 (Stage 36 of 49)	00-FKvKgehfg63mxKebJb7hRJ
26.0362		Cell	2	0.000	1.000	276	9	siRNA-SC-10 PSPC1-A488 IMPa4-A546 DAPI 8C2-siRNA-IMP-a2-a4 V2.00	0	31. siRNA-SC-10 PSPC1-A488 DAPI IMPa4-A546_aj_TileScan_001 (Stage 36 of 49)	00-FKvKgehfg63mxKebJb7hRJ
53.279		Cell	2	0.000	1.000	277	10	siRNA-SC-10 PSPC1-A488 IMPa4-A546 DAPI 8C2-siRNA-IMP-a2-a4 V2.00	0	31. siRNA-SC-10 PSPC1-A488 DAPI IMPa4-A546_aj_TileScan_001 (Stage 36 of 49)	00-FKvKgehfg63mxKebJb7hRJ
12.9367		Cell	2	0.000	1.000	278	11	siRNA-SC-10 PSPC1-A488 IMPa4-A546 DAPI 8C2-siRNA-IMP-a2-a4 V2.00	0	31. siRNA-SC-10 PSPC1-A488 DAPI IMPa4-A546_aj_TileScan_001 (Stage 36 of 49)	00-FKvKgehfg63mxKebJb7hRJ
13.05		Cell	2	0.000	1.000	279	12	siRNA-SC-10 PSPC1-A488 IMPa4-A546 DAPI 8C2-siRNA-IMP-a2-a4 V2.00	0	31. siRNA-SC-10 PSPC1-A488 DAPI IMPa4-A546_aj_TileScan_001 (Stage 36 of 49)	00-FKvKgehfg63mxKebJb7hRJ
13.5686		Cell	2	0.000	1.000	280	13	siRNA-SC-10 PSPC1-A488 IMPa4-A546 DAPI 8C2-siRNA-IMP-a2-a4 V2.00	0	31. siRNA-SC-10 PSPC1-A488 DAPI IMPa4-A546_aj_TileScan_001 (Stage 36 of 49)	00-FKvKgehfg63mxKebJb7hRJ
12.6217		Cell	2	0.000	1.000	281	14	siRNA-SC-10 PSPC1-A488 IMPa4-A546 DAPI 8C2-siRNA-IMP-a2-a4 V2.00	0	31. siRNA-SC-10 PSPC1-A488 DAPI IMPa4-A546_aj_TileScan_001 (Stage 36 of 49)	00-FKvKgehfg63mxKebJb7hRJ
13.9085		Cell	2	0.000	1.000	282	15	siRNA-SC-10 PSPC1-A488 IMPa4-A546 DAPI 8C2-siRNA-IMP-a2-a4 V2.00	0	31. siRNA-SC-10 PSPC1-A488 DAPI IMPa4-A546_aj_TileScan_001 (Stage 36 of 49)	00-FKvKgehfg63mxKebJb7hRJ
14.2377		Cell	2	0.000	1.000	283	16	siRNA-SC-10 PSPC1-A488 IMPa4-A546 DAPI 8C2-siRNA-IMP-a2-a4 V2.00	0	31. siRNA-SC-10 PSPC1-A488 DAPI IMPa4-A546_aj_TileScan_001 (Stage 36 of 49)	00-FKvKgehfg63mxKebJb7hRJ
14.4344		Cell	2	0.000	1.000	284	17	siRNA-SC-10 PSPC1-A488 IMPa4-A546 DAPI 8C2-siRNA-IMP-a2-a4 V2.00	0	31. siRNA-SC-10 PSPC1-A488 DAPI IMPa4-A546_aj_TileScan_001 (Stage 36 of 49)	00-FKvKgehfg63mxKebJb7hRJ
14.5456		Cell	2	0.000	1.000	285	18	siRNA-SC-10 PSPC1-A488 IMPa4-A546 DAPI 8C2-siRNA-IMP-a2-a4 V2.00	0	31. siRNA-SC-10 PSPC1-A488 DAPI IMPa4-A546_aj_TileScan_001 (Stage 36 of 49)	00-FKvKgehfg63mxKebJb7hRJ
14.3861		Cell	2	0.000	1.000	286	19	siRNA-SC-10 PSPC1-A488 IMPa4-A546 DAPI 8C2-siRNA-IMP-a2-a4 V2.00	0	31. siRNA-SC-10 PSPC1-A488 DAPI IMPa4-A546_aj_TileScan_001 (Stage 36 of 49)	00-FKvKgehfg63mxKebJb7hRJ
13.5395		Cell	2	0.000	1.000	287	20	siRNA-SC-10 PSPC1-A488 IMPa4-A546 DAPI 8C2-siRNA-IMP-a2-a4 V2.00	0	31. siRNA-SC-10 PSPC1-A488 DAPI IMPa4-A546_aj_TileScan_001 (Stage 36 of 49)	00-FKvKgehfg63mxKebJb7hRJ
14.9548		Cell	2	0.000	1.000	288	21	siRNA-SC-10 PSPC1-A488 IMPa4-A546 DAPI 8C2-siRNA-IMP-a2-a4 V2.00	0	31. siRNA-SC-10 PSPC1-A488 DAPI IMPa4-A546_aj_TileScan_001 (Stage 36 of 49)	00-FKvKgehfg63mxKebJb7hRJ
13.7074		Cell	2	0.000	1.000	289	22	siRNA-SC-10 PSPC1-A488 IMPa4-A546 DAPI 8C2-siRNA-IMP-a2-a4 V2.00	0	31. siRNA-SC-10 PSPC1-A488 DAPI IMPa4-A546_aj_TileScan_001 (Stage 36 of 49)	00-FKvKgehfg63mxKebJb7hRJ
13.3733		Cell	2	0.000	1.000	290	23	siRNA-SC-10 PSPC1-A488 IMPa4-A546 DAPI 8C2-siRNA-IMP-a2-a4 V2.00	0	31. siRNA-SC-10 PSPC1-A488 DAPI IMPa4-A546_aj_TileScan_001 (Stage 36 of 49)	00-FKvKgehfg63mxKebJb7hRJ
11.2911		Cell	2	0.000	1.000	291	24	siRNA-SC-10 PSPC1-A488 IMPa4-A546 DAPI 8C2-siRNA-IMP-a2-a4 V2.00	0	31. siRNA-SC-10 PSPC1-A488 DAPI IMPa4-A546_aj_TileScan_001 (Stage 36 of 49)	00-FKvKgehfg63mxKebJb7hRJ
14.054		Cell	2	0.000	1.000	292	25	siRNA-SC-10 PSPC1-A488 IMPa4-A546 DAPI 8C2-siRNA-IMP-a2-a4 V2.00	0	31. siRNA-SC-10 PSPC1-A488 DAPI IMPa4-A546_aj_TileScan_001 (Stage 36 of 49)	00-FKvKgehfg63mxKebJb7hRJ
12.5726		Cell	2	0.000	1.000	293	26	siRNA-SC-10 PSPC1-A488 IMPa4-A546 DAPI 8C2-siRNA-IMP-a2-a4 V2.00	0	31. siRNA-SC-10 PSPC1-A488 DAPI IMPa4-A546_aj_TileScan_001 (Stage 36 of 49)	00-FKvKgehfg63mxKebJb7hRJ
19.5263		Cell	2	0.000	1.000	294	27	siRNA-SC-10 PSPC1-A488 IMPa4-A546 DAPI 8C2-siRNA-IMP-a2-a4 V2.00	0	31. siRNA-SC-10 PSPC1-A488 DAPI IMPa4-A546_aj_TileScan_001 (Stage 36 of 49)	00-FKvKgehfg63mxKebJb7hRJ
21.9669		Cell	2	0.000	1.000	295	28	siRNA-SC-10 PSPC1-A488 IMPa4-A546 DAPI 8C2-siRNA-IMP-a2-a4 V2.00	0	31. siRNA-SC-10 PSPC1-A488 DAPI IMPa4-A546_aj_TileScan_001 (Stage 36 of 49)	00-FKvKgehfg63mxKebJb7hRJ
15.3356		Cell	2	0.000	1.000	296	29	siRNA-SC-10 PSPC1-A488 IMPa4-A546 DAPI 8C2-siRNA-IMP-a2-a4 V2.00	0	31. siRNA-SC-10 PSPC1-A488 DAPI IMPa4-A546_aj_TileScan_001 (Stage 36 of 49)	00-FKvKgehfg63mxKebJb7hRJ
56.2383		Cell	2	0.000	1.000	297	30	siRNA-SC-10 PSPC1-A488 IMPa4-A546 DAPI 8C2-siRNA-IMP-a2-a4 V2.00	0	31. siRNA-SC-10 PSPC1-A488 DAPI IMPa4-A546_aj_TileScan_001 (Stage 36 of 49)	00-FKvKgehfg63mxKebJb7hRJ
13.6389		Cell	2	0.000	1.000	298	31	siRNA-SC-10 PSPC1-A488 IMPa4-A546 DAPI 8C2-siRNA-IMP-a2-a4 V2.00	0	31. siRNA-SC-10 PSPC1-A488 DAPI IMPa4-A546_aj_TileScan_001 (Stage 36 of 49)	00-FKvKgehfg63mxKebJb7hRJ
13.7257		Cell	2	0.000	1.000	299	32	siRNA-SC-10 PSPC1-A488 IMPa4-A546 DAPI 8C2-siRNA-IMP-a2-a4 V2.00	0	31. siRNA-SC-10 PSPC1-A488 DAPI IMPa4-A546_aj_TileScan_001 (Stage 36 of 49)	00-FKvKgehfg63mxKebJb7hRJ
14.3867		Cell	2	0.000	1.000	300	33	siRNA-SC-10 PSPC1-A488 IMPa4-A546 DAPI 8C2-siRNA-IMP-a2-a4 V2.00	0	31. siRNA-SC-10 PSPC1-A488 DAPI IMPa4-A546_aj_TileScan_001 (Stage 36 of 49)	00-FKvKgehfg63mxKebJb7hRJ
14.1052		Cell	2	0.000	1.000	301	34	siRNA-SC-10 PSPC1-A488 IMPa4-A546 DAPI 8C2-siRNA-IMP-a2-a4 V2.00	0	31. siRNA-SC-10 PSPC1-A488 DAPI IMPa4-A546_aj_TileScan_001 (Stage 36 of 49)	00-FKvKgehfg63mxKebJb7hRJ
12.9346		Cell	2	0.000	1.000	302	35	siRNA-SC-10 PSPC1-A488 IMPa4-A546 DAPI 8C2-siRNA-IMP-a2-a4 V2.00	0	31. siRNA-SC-10 PSPC1-A488 DAPI IMPa4-A546_aj_TileScan_001 (Stage 36 of 49)	00-FKvKgehfg63mxKebJb7hRJ
13.7695		Cell	2	0.000	1.000	303	0	siRNA-SC-10 PSPC1-A488 IMPa4-A546 DAPI 8C2-siRNA-IMP-a2-a4 V2.00	0	31. siRNA-SC-10 PSPC1-A488 DAPI IMPa4-A546_ak_TileScan_001 (Stage 37 of 49)	00-NzkPxPtk2EGhJ7GhYD6qqH
12.1635		Cell	2	0.000	1.000	304	1	siRNA-SC-10 PSPC1-A488 IMPa4-A546 DAPI 8C2-siRNA-IMP-a2-a4 V2.00	0	31. siRNA-SC-10 PSPC1-A488 DAPI IMPa4-A546_ak_TileScan_001 (Stage 37 of 49)	00-NzkPxPtk2EGhJ7GhYD6qqH
13.5649		Cell	2	0.000	1.000	305	2	siRNA-SC-10 PSPC1-A488 IMPa4-A546 DAPI 8C2-siRNA-IMP-a2-a4 V2.00	0	31. siRNA-SC-10 PSPC1-A488 DAPI IMPa4-A546_ak_TileScan_001 (Stage 37 of 49)	00-NzkPxPtk2EGhJ7GhYD6qqH
11.952		Cell	2	0.000	1.000	306	3	siRNA-SC-10 PSPC1-A488 IMPa4-A546 DAPI 8C2-siRNA-IMP-a2-a4 V2.00	0	31. siRNA-SC-10 PSPC1-A488 DAPI IMPa4-A546_ak_TileScan_001 (Stage 37 of 49)	00-NzkPxPtk2EGhJ7GhYD6qqH
11.7318		Cell	2	0.000	1.000	307	4	siRNA-SC-10 PSPC1-A488 IMPa4-A546 DAPI 8C2-siRNA-IMP-a2-a4 V2.00	0	31. siRNA-SC-10 PSPC1-A488 DAPI IMPa4-A546_ak_TileScan_001 (Stage 37 of 49)	00-NzkPxPtk2EGhJ7GhYD6qqH
12.844		Cell	2	0.000	1.000	308	5	siRNA-SC-10 PSPC1-A488 IMPa4-A546 DAPI 8C2-siRNA-IMP-a2-a4 V2.00	0	31. siRNA-SC-10 PSPC1-A488 DAPI IMPa4-A546_ak_TileScan_001 (Stage 37 of 49)	00-NzkPxPtk2EGhJ7GhYD6qqH
36.5505		Cell	2	0.000	1.000	309	6	siRNA-SC-10 PSPC1-A488 IMPa4-A546 DAPI 8C2-siRNA-IMP-a2-a4 V2.00	0	31. siRNA-SC-10 PSPC1-A488 DAPI IMPa4-A546_ak_TileScan_001 (Stage 37 of 49)	00-NzkPxPtk2EGhJ7GhYD6qqH
12.0386		Cell	2	0.000	1.000	310	7	siRNA-SC-10 PSPC1-A488 IMPa4-A546 DAPI 8C2-siRNA-IMP-a2-a4 V2.00	0	31. siRNA-SC-10 PSPC1-A488 DAPI IMPa4-A546_ak_TileScan_001 (Stage 37 of 49)	00-NzkPxPtk2EGhJ7GhYD6qqH
12.4202		Cell	2	0.000	1.000	311	8	siRNA-SC-10 PSPC1-A488 IMPa4-A546 DAPI 8C2-siRNA-IMP-a2-a4 V2.00	0	31. siRNA-SC-10 PSPC1-A488 DAPI IMPa4-A546_ak_TileScan_001 (Stage 37 of 49)	00-NzkPxPtk2EGhJ7GhYD6qqH
12.528		Cell	2	0.000	1.000	312	9	siRNA-SC-10 PSPC1-A488 IMPa4-A546 DAPI 8C2-siRNA-IMP-a2-a4 V2.00	0	31. siRNA-SC-10 PSPC1-A488 DAPI IMPa4-A546_ak_TileScan_001 (Stage 37 of 49)	00-NzkPxPtk2EGhJ7GhYD6qqH
12.4969		Cell	2	0.000	1.000	313	10	siRNA-SC-10 PSPC1-A488 IMPa4-A546 DAPI 8C2-siRNA-IMP-a2-a4 V2.00	0	31. siRNA-SC-10 PSPC1-A488 DAPI IMPa4-A546_ak_TileScan_001 (Stage 37 of 49)	00-NzkPxPtk2EGhJ7GhYD6qqH
12.7503		Cell	2	0.000	1.000	314	11	siRNA-SC-10 PSPC1-A488 IMPa4-A546 DAPI 8C2-siRNA-IMP-a2-a4 V2.00	0	31. siRNA-SC-10 PSPC1-A488 DAPI IMPa4-A546_ak_TileScan_001 (Stage 37 of 49)	00-NzkPxPtk2EGhJ7GhYD6qqH
13.5854		Cell	2	0.000	1.000	315	12	siRNA-SC-10 PSPC1-A488 IMPa4-A546 DAPI 8C2-siRNA-IMP-a2-a4 V2.00	0	31. siRNA-SC-10 PSPC1-A488 DAPI IMPa4-A546_ak_TileScan_001 (Stage 37 of 49)	00-NzkPxPtk2EGhJ7GhYD6qqH
13.0594		Cell	2	0.000	1.000	316	13	siRNA-SC-10 PSPC1-A488 IMPa4-A546 DAPI 8C2-siRNA-IMP-a2-a4 V2.00	0	31. siRNA-SC-10 PSPC1-A488 DAPI IMPa4-A546_ak_TileScan_001 (Stage 37 of 49)	00-NzkPxPtk2EGhJ7GhYD6qqH
74.9811		Cell	2	0.000	1.000	317	14	siRNA-SC-10 PSPC1-A488 IMPa4-A546 DAPI 8C2-siRNA-IMP-a2-a4 V2.00	0	31. siRNA-SC-10 PSPC1-A488 DAPI IMPa4-A546_ak_TileScan_001 (Stage 37 of 49)	00-NzkPxPtk2EGhJ7GhYD6qqH
13.2774		Cell	2	0.000	1.000	318	15	siRNA-SC-10 PSPC1-A488 IMPa4-A546 DAPI 8C2-siRNA-IMP-a2-a4 V2.00	0	31. siRNA-SC-10 PSPC1-A488 DAPI IMPa4-A546_ak_TileScan_001 (Stage 37 of 49)	00-NzkPxPtk2EGhJ7GhYD6qqH
13.0746		Cell	2	0.000	1.000	319	16	siRNA-SC-10 PSPC1-A488 IMPa4-A546 DAPI 8C2-siRNA-IMP-a2-a4 V2.00	0	31. siRNA-SC-10 PSPC1-A488 DAPI IMPa4-A546_ak_TileScan_001 (Stage 37 of 49)	00-NzkPxPtk2EGhJ7GhYD6qqH
13.3652		Cell	2	0.000	1.000	320	17	siRNA-SC-10 PSPC1-A488 IMPa4-A546 DAPI 8C2-siRNA-IMP-a2-a4 V2.00	0	31. siRNA-SC-10 PSPC1-A488 DAPI IMPa4-A546_ak_TileScan_001 (Stage 37 of 49)	00-NzkPxPtk2EGhJ7GhYD6qqH
14.5844		Cell	2	0.000	1.000	321	18	siRNA-SC-10 PSPC1-A488 IMPa4-A546 DAPI 8C2-siRNA-IMP-a2-a4 V2.00	0	31. siRNA-SC-10 PSPC1-A488 DAPI IMPa4-A546_ak_TileScan_001 (Stage 37 of 49)	00-NzkPxPtk2EGhJ7GhYD6qqH
13.1399		Cell	2	0.000	1.000	322	19	siRNA-SC-10 PSPC1-A488 IMPa4-A546 DAPI 8C2-siRNA-IMP-a2-a4 V2.00	0	31. siRNA-SC-10 PSPC1-A488 DAPI IMPa4-A546_ak_TileScan_001 (Stage 37 of 49)	00-NzkPxPtk2EGhJ7GhYD6qqH
12.4366		Cell	2	0.000	1.000	323	20	siRNA-SC-10 PSPC1-A488 IMPa4-A546 DAPI 8C2-siRNA-IMP-a2-a4 V2.00	0	31. siRNA-SC-10 PSPC1-A488 DAPI IMPa4-A546_ak_TileScan_001 (Stage 37 of 49)	00-NzkPxPtk2EGhJ7GhYD6qqH
13.2518		Cell	2	0.000	1.000	324	21	siRNA-SC-10 PSPC1-A488 IMPa4-A546 DAPI 8C2-siRNA-IMP-a2-a4 V2.00	0	31. siRNA-SC-10 PSPC1-A488 DAPI IMPa4-A546_ak_TileScan_001 (Stage 37 of 49)	00-NzkPxPtk2EGhJ7GhYD6qqH
11.1742		Cell	2	0.000	1.000	325	22	siRNA-SC-10 PSPC1-A488 IMPa4-A546 DAPI 8C2-siRNA-IMP-a2-a4 V2.00	0	31. siRNA-SC-10 PSPC1-A488 DAPI IMPa4-A546_ak_TileScan_001 (Stage 37 of 49)	00-NzkPxPtk2EGhJ7GhYD6qqH
13.5152		Cell	2	0.000	1.000	326	23	siRNA-SC-10 PSPC1-A488 IMPa4-A546 DAPI 8C2-siRNA-IMP-a2-a4 V2.00	0	31. siRNA-SC-10 PSPC1-A488 DAPI IMPa4-A546_ak_TileScan_001 (Stage 37 of 49)	00-NzkPxPtk2EGhJ7GhYD6qqH
38.8728		Cell	2	0.000	1.000	327	24	siRNA-SC-10 PSPC1-A488 IMPa4-A546 DAPI 8C2-siRNA-IMP-a2-a4 V2.00	0	31. siRNA-SC-10 PSPC1-A488 DAPI IMPa4-A546_ak_TileScan_001 (Stage 37 of 49)	00-NzkPxPtk2EGhJ7GhYD6qqH
13.1346		Cell	2	0.000	1.000	328	25	siRNA-SC-10 PSPC1-A488 IMPa4-A546 DAPI 8C2-siRNA-IMP-a2-a4 V2.00	0	31. siRNA-SC-10 PSPC1-A488 DAPI IMPa4-A546_ak_TileScan_001 (Stage 37 of 49)	00-NzkPxPtk2EGhJ7GhYD6qqH
19.7781		Cell	2	0.000	1.000	329	26	siRNA-SC-10 PSPC1-A488 IMPa4-A546 DAPI 8C2-siRNA-IMP-a2-a4 V2.00	0	31. siRNA-SC-10 PSPC1-A488 DAPI IMPa4-A546_ak_TileScan_001 (Stage 37 of 49)	00-NzkPxPtk2EGhJ7GhYD6qqH
13.4117		Cell	2	0.000	1.000	330	27	siRNA-SC-10 PSPC1-A488 IMPa4-A546 DAPI 8C2-siRNA-IMP-a2-a4 V2.00	0	31. siRNA-SC-10 PSPC1-A488 DAPI IMPa4-A546_ak_TileScan_001 (Stage 37 of 49)	00-NzkPxPtk2EGhJ7GhYD6qqH
13.2685		Cell	2	0.000	1.000	331	28	siRNA-SC-10 PSPC1-A488 IMPa4-A546 DAPI 8C2-siRNA-IMP-a2-a4 V2.00	0	31. siRNA-SC-10 PSPC1-A488 DAPI IMPa4-A546_ak_TileScan_001 (Stage 37 of 49)	00-NzkPxPtk2EGhJ7GhYD6qqH
15.5595		Cell	2	0.000	1.000	332	29	siRNA-SC-10 PSPC1-A488 IMPa4-A546 DAPI 8C2-siRNA-IMP-a2-a4 V2.00	0	31. siRNA-SC-10 PSPC1-A488 DAPI IMPa4-A546_ak_TileScan_001 (Stage 37 of 49)	00-NzkPxPtk2EGhJ7GhYD6qqH
13.1729		Cell	2	0.000	1.000	333	30	siRNA-SC-10 PSPC1-A488 IMPa4-A546 DAPI 8C2-siRNA-IMP-a2-a4 V2.00	0	31. siRNA-SC-10 PSPC1-A488 DAPI IMPa4-A546_ak_TileScan_001 (Stage 37 of 49)	00-NzkPxPtk2EGhJ7GhYD6qqH
12.4543		Cell	2	0.000	1.000	334	0	siRNA-SC-10 PSPC1-A488 IMPa4-A546 DAPI 8C2-siRNA-IMP-a2-a4 V2.00	0	31. siRNA-SC-10 PSPC1-A488 DAPI IMPa4-A546_al_TileScan_001 (Stage 38 of 49)	00-ptUSHKCbDRvLySHxrg6T3S
11.439		Cell	2	0.000	1.000	335	1	siRNA-SC-10 PSPC1-A488 IMPa4-A546 DAPI 8C2-siRNA-IMP-a2-a4 V2.00	0	31. siRNA-SC-10 PSPC1-A488 DAPI IMPa4-A546_al_TileScan_001 (Stage 38 of 49)	00-ptUSHKCbDRvLySHxrg6T3S
14.7584		Cell	2	0.000	1.000	336	2	siRNA-SC-10 PSPC1-A488 IMPa4-A546 DAPI 8C2-siRNA-IMP-a2-a4 V2.00	0	31. siRNA-SC-10 PSPC1-A488 DAPI IMPa4-A546_al_TileScan_001 (Stage 38 of 49)	00-ptUSHKCbDRvLySHxrg6T3S
42.0409		Cell	2	0.000	1.000	337	3	siRNA-SC-10 PSPC1-A488 IMPa4-A546 DAPI 8C2-siRNA-IMP-a2-a4 V2.00	0	31. siRNA-SC-10 PSPC1-A488 DAPI IMPa4-A546_al_TileScan_001 (Stage 38 of 49)	00-ptUSHKCbDRvLySHxrg6T3S
12.6214		Cell	2	0.000	1.000	338	4	siRNA-SC-10 PSPC1-A488 IMPa4-A546 DAPI 8C2-siRNA-IMP-a2-a4 V2.00	0	31. siRNA-SC-10 PSPC1-A488 DAPI IMPa4-A546_al_TileScan_001 (Stage 38 of 49)	00-ptUSHKCbDRvLySHxrg6T3S
14.0499		Cell	2	0.000	1.000	339	5	siRNA-SC-10 PSPC1-A488 IMPa4-A546 DAPI 8C2-siRNA-IMP-a2-a4 V2.00	0	31. siRNA-SC-10 PSPC1-A488 DAPI IMPa4-A546_al_TileScan_001 (Stage 38 of 49)	00-ptUSHKCbDRvLySHxrg6T3S
13.8407		Cell	2	0.000	1.000	340	6	siRNA-SC-10 PSPC1-A488 IMPa4-A546 DAPI 8C2-siRNA-IMP-a2-a4 V2.00	0	31. siRNA-SC-10 PSPC1-A488 DAPI IMPa4-A546_al_TileScan_001 (Stage 38 of 49)	00-ptUSHKCbDRvLySHxrg6T3S
12.5681		Cell	2	0.000	1.000	341	7	siRNA-SC-10 PSPC1-A488 IMPa4-A546 DAPI 8C2-siRNA-IMP-a2-a4 V2.00	0	31. siRNA-SC-10 PSPC1-A488 DAPI IMPa4-A546_al_TileScan_001 (Stage 38 of 49)	00-ptUSHKCbDRvLySHxrg6T3S
14.6674		Cell	2	0.000	1.000	342	8	siRNA-SC-10 PSPC1-A488 IMPa4-A546 DAPI 8C2-siRNA-IMP-a2-a4 V2.00	0	31. siRNA-SC-10 PSPC1-A488 DAPI IMPa4-A546_al_TileScan_001 (Stage 38 of 49)	00-ptUSHKCbDRvLySHxrg6T3S
12.4579		Cell	2	0.000	1.000	343	9	siRNA-SC-10 PSPC1-A488 IMPa4-A546 DAPI 8C2-siRNA-IMP-a2-a4 V2.00	0	31. siRNA-SC-10 PSPC1-A488 DAPI IMPa4-A546_al_TileScan_001 (Stage 38 of 49)	00-ptUSHKCbDRvLySHxrg6T3S
12.6894		Cell	2	0.000	1.000	344	10	siRNA-SC-10 PSPC1-A488 IMPa4-A546 DAPI 8C2-siRNA-IMP-a2-a4 V2.00	0	31. siRNA-SC-10 PSPC1-A488 DAPI IMPa4-A546_al_TileScan_001 (Stage 38 of 49)	00-ptUSHKCbDRvLySHxrg6T3S
12.4766		Cell	2	0.000	1.000	345	11	siRNA-SC-10 PSPC1-A488 IMPa4-A546 DAPI 8C2-siRNA-IMP-a2-a4 V2.00	0	31. siRNA-SC-10 PSPC1-A488 DAPI IMPa4-A546_al_TileScan_001 (Stage 38 of 49)	00-ptUSHKCbDRvLySHxrg6T3S
13.4042		Cell	2	0.000	1.000	346	12	siRNA-SC-10 PSPC1-A488 IMPa4-A546 DAPI 8C2-siRNA-IMP-a2-a4 V2.00	0	31. siRNA-SC-10 PSPC1-A488 DAPI IMPa4-A546_al_TileScan_001 (Stage 38 of 49)	00-ptUSHKCbDRvLySHxrg6T3S
14.0588		Cell	2	0.000	1.000	347	13	siRNA-SC-10 PSPC1-A488 IMPa4-A546 DAPI 8C2-siRNA-IMP-a2-a4 V2.00	0	31. siRNA-SC-10 PSPC1-A488 DAPI IMPa4-A546_al_TileScan_001 (Stage 38 of 49)	00-ptUSHKCbDRvLySHxrg6T3S
12.8042		Cell	2	0.000	1.000	348	14	siRNA-SC-10 PSPC1-A488 IMPa4-A546 DAPI 8C2-siRNA-IMP-a2-a4 V2.00	0	31. siRNA-SC-10 PSPC1-A488 DAPI IMPa4-A546_al_TileScan_001 (Stage 38 of 49)	00-ptUSHKCbDRvLySHxrg6T3S
11.8908		Cell	2	0.000	1.000	349	15	siRNA-SC-10 PSPC1-A488 IMPa4-A546 DAPI 8C2-siRNA-IMP-a2-a4 V2.00	0	31. siRNA-SC-10 PSPC1-A488 DAPI IMPa4-A546_al_TileScan_001 (Stage 38 of 49)	00-ptUSHKCbDRvLySHxrg6T3S
13.2724		Cell	2	0.000	1.000	350	16	siRNA-SC-10 PSPC1-A488 IMPa4-A546 DAPI 8C2-siRNA-IMP-a2-a4 V2.00	0	31. siRNA-SC-10 PSPC1-A488 DAPI IMPa4-A546_al_TileScan_001 (Stage 38 of 49)	00-ptUSHKCbDRvLySHxrg6T3S
12.8135		Cell	2	0.000	1.000	351	17	siRNA-SC-10 PSPC1-A488 IMPa4-A546 DAPI 8C2-siRNA-IMP-a2-a4 V2.00	0	31. siRNA-SC-10 PSPC1-A488 DAPI IMPa4-A546_al_TileScan_001 (Stage 38 of 49)	00-ptUSHKCbDRvLySHxrg6T3S
13.7068		Cell	2	0.000	1.000	352	18	siRNA-SC-10 PSPC1-A488 IMPa4-A546 DAPI 8C2-siRNA-IMP-a2-a4 V2.00	0	31. siRNA-SC-10 PSPC1-A488 DAPI IMPa4-A546_al_TileScan_001 (Stage 38 of 49)	00-ptUSHKCbDRvLySHxrg6T3S
12.8739		Cell	2	0.000	1.000	353	19	siRNA-SC-10 PSPC1-A488 IMPa4-A546 DAPI 8C2-siRNA-IMP-a2-a4 V2.00	0	31. siRNA-SC-10 PSPC1-A488 DAPI IMPa4-A546_al_TileScan_001 (Stage 38 of 49)	00-ptUSHKCbDRvLySHxrg6T3S
13.7639		Cell	2	0.000	1.000	354	20	siRNA-SC-10 PSPC1-A488 IMPa4-A546 DAPI 8C2-siRNA-IMP-a2-a4 V2.00	0	31. siRNA-SC-10 PSPC1-A488 DAPI IMPa4-A546_al_TileScan_001 (Stage 38 of 49)	00-ptUSHKCbDRvLySHxrg6T3S
10.0091		Cell	2	0.000	1.000	355	21	siRNA-SC-10 PSPC1-A488 IMPa4-A546 DAPI 8C2-siRNA-IMP-a2-a4 V2.00	0	31. siRNA-SC-10 PSPC1-A488 DAPI IMPa4-A546_al_TileScan_001 (Stage 38 of 49)	00-ptUSHKCbDRvLySHxrg6T3S
12.4499		Cell	2	0.000	1.000	356	22	siRNA-SC-10 PSPC1-A488 IMPa4-A546 DAPI 8C2-siRNA-IMP-a2-a4 V2.00	0	31. siRNA-SC-10 PSPC1-A488 DAPI IMPa4-A546_al_TileScan_001 (Stage 38 of 49)	00-ptUSHKCbDRvLySHxrg6T3S
12.1184		Cell	2	0.000	1.000	357	23	siRNA-SC-10 PSPC1-A488 IMPa4-A546 DAPI 8C2-siRNA-IMP-a2-a4 V2.00	0	31. siRNA-SC-10 PSPC1-A488 DAPI IMPa4-A546_al_TileScan_001 (Stage 38 of 49)	00-ptUSHKCbDRvLySHxrg6T3S
13.9279		Cell	2	0.000	1.000	358	24	siRNA-SC-10 PSPC1-A488 IMPa4-A546 DAPI 8C2-siRNA-IMP-a2-a4 V2.00	0	31. siRNA-SC-10 PSPC1-A488 DAPI IMPa4-A546_al_TileScan_001 (Stage 38 of 49)	00-ptUSHKCbDRvLySHxrg6T3S
13.7146		Cell	2	0.000	1.000	359	25	siRNA-SC-10 PSPC1-A488 IMPa4-A546 DAPI 8C2-siRNA-IMP-a2-a4 V2.00	0	31. siRNA-SC-10 PSPC1-A488 DAPI IMPa4-A546_al_TileScan_001 (Stage 38 of 49)	00-ptUSHKCbDRvLySHxrg6T3S
13.1718		Cell	2	0.000	1.000	360	26	siRNA-SC-10 PSPC1-A488 IMPa4-A546 DAPI 8C2-siRNA-IMP-a2-a4 V2.00	0	31. siRNA-SC-10 PSPC1-A488 DAPI IMPa4-A546_al_TileScan_001 (Stage 38 of 49)	00-ptUSHKCbDRvLySHxrg6T3S
13.4406		Cell	2	0.000	1.000	361	27	siRNA-SC-10 PSPC1-A488 IMPa4-A546 DAPI 8C2-siRNA-IMP-a2-a4 V2.00	0	31. siRNA-SC-10 PSPC1-A488 DAPI IMPa4-A546_al_TileScan_001 (Stage 38 of 49)	00-ptUSHKCbDRvLySHxrg6T3S
12.9359		Cell	2	0.000	1.000	362	28	siRNA-SC-10 PSPC1-A488 IMPa4-A546 DAPI 8C2-siRNA-IMP-a2-a4 V2.00	0	31. siRNA-SC-10 PSPC1-A488 DAPI IMPa4-A546_al_TileScan_001 (Stage 38 of 49)	00-ptUSHKCbDRvLySHxrg6T3S
13.1763		Cell	2	0.000	1.000	363	29	siRNA-SC-10 PSPC1-A488 IMPa4-A546 DAPI 8C2-siRNA-IMP-a2-a4 V2.00	0	31. siRNA-SC-10 PSPC1-A488 DAPI IMPa4-A546_al_TileScan_001 (Stage 38 of 49)	00-ptUSHKCbDRvLySHxrg6T3S
12.8987		Cell	2	0.000	1.000	364	30	siRNA-SC-10 PSPC1-A488 IMPa4-A546 DAPI 8C2-siRNA-IMP-a2-a4 V2.00	0	31. siRNA-SC-10 PSPC1-A488 DAPI IMPa4-A546_al_TileScan_001 (Stage 38 of 49)	00-ptUSHKCbDRvLySHxrg6T3S
13.6594		Cell	2	0.000	1.000	365	31	siRNA-SC-10 PSPC1-A488 IMPa4-A546 DAPI 8C2-siRNA-IMP-a2-a4 V2.00	0	31. siRNA-SC-10 PSPC1-A488 DAPI IMPa4-A546_al_TileScan_001 (Stage 38 of 49)	00-ptUSHKCbDRvLySHxrg6T3S
12.6687		Cell	2	0.000	1.000	366	32	siRNA-SC-10 PSPC1-A488 IMPa4-A546 DAPI 8C2-siRNA-IMP-a2-a4 V2.00	0	31. siRNA-SC-10 PSPC1-A488 DAPI IMPa4-A546_al_TileScan_001 (Stage 38 of 49)	00-ptUSHKCbDRvLySHxrg6T3S
12.776		Cell	2	0.000	1.000	367	33	siRNA-SC-10 PSPC1-A488 IMPa4-A546 DAPI 8C2-siRNA-IMP-a2-a4 V2.00	0	31. siRNA-SC-10 PSPC1-A488 DAPI IMPa4-A546_al_TileScan_001 (Stage 38 of 49)	00-ptUSHKCbDRvLySHxrg6T3S
30.225		Cell	2	0.000	1.000	368	34	siRNA-SC-10 PSPC1-A488 IMPa4-A546 DAPI 8C2-siRNA-IMP-a2-a4 V2.00	0	31. siRNA-SC-10 PSPC1-A488 DAPI IMPa4-A546_al_TileScan_001 (Stage 38 of 49)	00-ptUSHKCbDRvLySHxrg6T3S
46.1691		Cell	2	0.000	1.000	369	35	siRNA-SC-10 PSPC1-A488 IMPa4-A546 DAPI 8C2-siRNA-IMP-a2-a4 V2.00	0	31. siRNA-SC-10 PSPC1-A488 DAPI IMPa4-A546_al_TileScan_001 (Stage 38 of 49)	00-ptUSHKCbDRvLySHxrg6T3S
10.8286		Cell	2	0.000	1.000	370	36	siRNA-SC-10 PSPC1-A488 IMPa4-A546 DAPI 8C2-siRNA-IMP-a2-a4 V2.00	0	31. siRNA-SC-10 PSPC1-A488 DAPI IMPa4-A546_al_TileScan_001 (Stage 38 of 49)	00-ptUSHKCbDRvLySHxrg6T3S
14.4117		Cell	2	0.000	1.000	371	0	siRNA-SC-10 PSPC1-A488 IMPa4-A546 DAPI 8C2-siRNA-IMP-a2-a4 V2.00	0	31. siRNA-SC-10 PSPC1-A488 DAPI IMPa4-A546_am_TileScan_001 (Stage 39 of 49)	00-X6y9dSp4qr6EBt77ByY7jd
12.1876		Cell	2	0.000	1.000	372	1	siRNA-SC-10 PSPC1-A488 IMPa4-A546 DAPI 8C2-siRNA-IMP-a2-a4 V2.00	0	31. siRNA-SC-10 PSPC1-A488 DAPI IMPa4-A546_am_TileScan_001 (Stage 39 of 49)	00-X6y9dSp4qr6EBt77ByY7jd
12.0982		Cell	2	0.000	1.000	373	2	siRNA-SC-10 PSPC1-A488 IMPa4-A546 DAPI 8C2-siRNA-IMP-a2-a4 V2.00	0	31. siRNA-SC-10 PSPC1-A488 DAPI IMPa4-A546_am_TileScan_001 (Stage 39 of 49)	00-X6y9dSp4qr6EBt77ByY7jd
12.2241		Cell	2	0.000	1.000	374	3	siRNA-SC-10 PSPC1-A488 IMPa4-A546 DAPI 8C2-siRNA-IMP-a2-a4 V2.00	0	31. siRNA-SC-10 PSPC1-A488 DAPI IMPa4-A546_am_TileScan_001 (Stage 39 of 49)	00-X6y9dSp4qr6EBt77ByY7jd
13.5947		Cell	2	0.000	1.000	375	4	siRNA-SC-10 PSPC1-A488 IMPa4-A546 DAPI 8C2-siRNA-IMP-a2-a4 V2.00	0	31. siRNA-SC-10 PSPC1-A488 DAPI IMPa4-A546_am_TileScan_001 (Stage 39 of 49)	00-X6y9dSp4qr6EBt77ByY7jd
12.7157		Cell	2	0.000	1.000	376	5	siRNA-SC-10 PSPC1-A488 IMPa4-A546 DAPI 8C2-siRNA-IMP-a2-a4 V2.00	0	31. siRNA-SC-10 PSPC1-A488 DAPI IMPa4-A546_am_TileScan_001 (Stage 39 of 49)	00-X6y9dSp4qr6EBt77ByY7jd
12.0406		Cell	2	0.000	1.000	377	6	siRNA-SC-10 PSPC1-A488 IMPa4-A546 DAPI 8C2-siRNA-IMP-a2-a4 V2.00	0	31. siRNA-SC-10 PSPC1-A488 DAPI IMPa4-A546_am_TileScan_001 (Stage 39 of 49)	00-X6y9dSp4qr6EBt77ByY7jd
13.9853		Cell	2	0.000	1.000	378	7	siRNA-SC-10 PSPC1-A488 IMPa4-A546 DAPI 8C2-siRNA-IMP-a2-a4 V2.00	0	31. siRNA-SC-10 PSPC1-A488 DAPI IMPa4-A546_am_TileScan_001 (Stage 39 of 49)	00-X6y9dSp4qr6EBt77ByY7jd
12.2139		Cell	2	0.000	1.000	379	8	siRNA-SC-10 PSPC1-A488 IMPa4-A546 DAPI 8C2-siRNA-IMP-a2-a4 V2.00	0	31. siRNA-SC-10 PSPC1-A488 DAPI IMPa4-A546_am_TileScan_001 (Stage 39 of 49)	00-X6y9dSp4qr6EBt77ByY7jd
14.1937		Cell	2	0.000	1.000	380	9	siRNA-SC-10 PSPC1-A488 IMPa4-A546 DAPI 8C2-siRNA-IMP-a2-a4 V2.00	0	31. siRNA-SC-10 PSPC1-A488 DAPI IMPa4-A546_am_TileScan_001 (Stage 39 of 49)	00-X6y9dSp4qr6EBt77ByY7jd
14.1203		Cell	2	0.000	1.000	381	10	siRNA-SC-10 PSPC1-A488 IMPa4-A546 DAPI 8C2-siRNA-IMP-a2-a4 V2.00	0	31. siRNA-SC-10 PSPC1-A488 DAPI IMPa4-A546_am_TileScan_001 (Stage 39 of 49)	00-X6y9dSp4qr6EBt77ByY7jd
13.4798		Cell	2	0.000	1.000	382	11	siRNA-SC-10 PSPC1-A488 IMPa4-A546 DAPI 8C2-siRNA-IMP-a2-a4 V2.00	0	31. siRNA-SC-10 PSPC1-A488 DAPI IMPa4-A546_am_TileScan_001 (Stage 39 of 49)	00-X6y9dSp4qr6EBt77ByY7jd
11.1719		Cell	2	0.000	1.000	383	12	siRNA-SC-10 PSPC1-A488 IMPa4-A546 DAPI 8C2-siRNA-IMP-a2-a4 V2.00	0	31. siRNA-SC-10 PSPC1-A488 DAPI IMPa4-A546_am_TileScan_001 (Stage 39 of 49)	00-X6y9dSp4qr6EBt77ByY7jd
18.8097		Cell	2	0.000	1.000	384	13	siRNA-SC-10 PSPC1-A488 IMPa4-A546 DAPI 8C2-siRNA-IMP-a2-a4 V2.00	0	31. siRNA-SC-10 PSPC1-A488 DAPI IMPa4-A546_am_TileScan_001 (Stage 39 of 49)	00-X6y9dSp4qr6EBt77ByY7jd
17.0604		Cell	2	0.000	1.000	385	14	siRNA-SC-10 PSPC1-A488 IMPa4-A546 DAPI 8C2-siRNA-IMP-a2-a4 V2.00	0	31. siRNA-SC-10 PSPC1-A488 DAPI IMPa4-A546_am_TileScan_001 (Stage 39 of 49)	00-X6y9dSp4qr6EBt77ByY7jd
12.5622		Cell	2	0.000	1.000	386	15	siRNA-SC-10 PSPC1-A488 IMPa4-A546 DAPI 8C2-siRNA-IMP-a2-a4 V2.00	0	31. siRNA-SC-10 PSPC1-A488 DAPI IMPa4-A546_am_TileScan_001 (Stage 39 of 49)	00-X6y9dSp4qr6EBt77ByY7jd
12.7847		Cell	2	0.000	1.000	387	16	siRNA-SC-10 PSPC1-A488 IMPa4-A546 DAPI 8C2-siRNA-IMP-a2-a4 V2.00	0	31. siRNA-SC-10 PSPC1-A488 DAPI IMPa4-A546_am_TileScan_001 (Stage 39 of 49)	00-X6y9dSp4qr6EBt77ByY7jd
12.0335		Cell	2	0.000	1.000	388	17	siRNA-SC-10 PSPC1-A488 IMPa4-A546 DAPI 8C2-siRNA-IMP-a2-a4 V2.00	0	31. siRNA-SC-10 PSPC1-A488 DAPI IMPa4-A546_am_TileScan_001 (Stage 39 of 49)	00-X6y9dSp4qr6EBt77ByY7jd
13.9698		Cell	2	0.000	1.000	389	18	siRNA-SC-10 PSPC1-A488 IMPa4-A546 DAPI 8C2-siRNA-IMP-a2-a4 V2.00	0	31. siRNA-SC-10 PSPC1-A488 DAPI IMPa4-A546_am_TileScan_001 (Stage 39 of 49)	00-X6y9dSp4qr6EBt77ByY7jd
13.9067		Cell	2	0.000	1.000	390	19	siRNA-SC-10 PSPC1-A488 IMPa4-A546 DAPI 8C2-siRNA-IMP-a2-a4 V2.00	0	31. siRNA-SC-10 PSPC1-A488 DAPI IMPa4-A546_am_TileScan_001 (Stage 39 of 49)	00-X6y9dSp4qr6EBt77ByY7jd
13.5985		Cell	2	0.000	1.000	391	20	siRNA-SC-10 PSPC1-A488 IMPa4-A546 DAPI 8C2-siRNA-IMP-a2-a4 V2.00	0	31. siRNA-SC-10 PSPC1-A488 DAPI IMPa4-A546_am_TileScan_001 (Stage 39 of 49)	00-X6y9dSp4qr6EBt77ByY7jd
13.5991		Cell	2	0.000	1.000	392	21	siRNA-SC-10 PSPC1-A488 IMPa4-A546 DAPI 8C2-siRNA-IMP-a2-a4 V2.00	0	31. siRNA-SC-10 PSPC1-A488 DAPI IMPa4-A546_am_TileScan_001 (Stage 39 of 49)	00-X6y9dSp4qr6EBt77ByY7jd
41.2159		Cell	2	0.000	1.000	393	22	siRNA-SC-10 PSPC1-A488 IMPa4-A546 DAPI 8C2-siRNA-IMP-a2-a4 V2.00	0	31. siRNA-SC-10 PSPC1-A488 DAPI IMPa4-A546_am_TileScan_001 (Stage 39 of 49)	00-X6y9dSp4qr6EBt77ByY7jd
13.534		Cell	2	0.000	1.000	394	23	siRNA-SC-10 PSPC1-A488 IMPa4-A546 DAPI 8C2-siRNA-IMP-a2-a4 V2.00	0	31. siRNA-SC-10 PSPC1-A488 DAPI IMPa4-A546_am_TileScan_001 (Stage 39 of 49)	00-X6y9dSp4qr6EBt77ByY7jd
13.339		Cell	2	0.000	1.000	395	24	siRNA-SC-10 PSPC1-A488 IMPa4-A546 DAPI 8C2-siRNA-IMP-a2-a4 V2.00	0	31. siRNA-SC-10 PSPC1-A488 DAPI IMPa4-A546_am_TileScan_001 (Stage 39 of 49)	00-X6y9dSp4qr6EBt77ByY7jd
11.9949		Cell	2	0.000	1.000	396	25	siRNA-SC-10 PSPC1-A488 IMPa4-A546 DAPI 8C2-siRNA-IMP-a2-a4 V2.00	0	31. siRNA-SC-10 PSPC1-A488 DAPI IMPa4-A546_am_TileScan_001 (Stage 39 of 49)	00-X6y9dSp4qr6EBt77ByY7jd
16.7202		Cell	2	0.000	1.000	397	26	siRNA-SC-10 PSPC1-A488 IMPa4-A546 DAPI 8C2-siRNA-IMP-a2-a4 V2.00	0	31. siRNA-SC-10 PSPC1-A488 DAPI IMPa4-A546_am_TileScan_001 (Stage 39 of 49)	00-X6y9dSp4qr6EBt77ByY7jd
11.6837		Cell	2	0.000	1.000	398	0	siRNA-SC-10 PSPC1-A488 IMPa4-A546 DAPI 8C2-siRNA-IMP-a2-a4 V2.00	0	31. siRNA-SC-10 PSPC1-A488 DAPI IMPa4-A546_an_TileScan_001 (Stage 40 of 49)	00-72jK8vTvRbDodHDDAWLB9g
13.1308		Cell	2	0.000	1.000	399	1	siRNA-SC-10 PSPC1-A488 IMPa4-A546 DAPI 8C2-siRNA-IMP-a2-a4 V2.00	0	31. siRNA-SC-10 PSPC1-A488 DAPI IMPa4-A546_an_TileScan_001 (Stage 40 of 49)	00-72jK8vTvRbDodHDDAWLB9g
11.7803		Cell	2	0.000	1.000	400	2	siRNA-SC-10 PSPC1-A488 IMPa4-A546 DAPI 8C2-siRNA-IMP-a2-a4 V2.00	0	31. siRNA-SC-10 PSPC1-A488 DAPI IMPa4-A546_an_TileScan_001 (Stage 40 of 49)	00-72jK8vTvRbDodHDDAWLB9g
14.163		Cell	2	0.000	1.000	401	3	siRNA-SC-10 PSPC1-A488 IMPa4-A546 DAPI 8C2-siRNA-IMP-a2-a4 V2.00	0	31. siRNA-SC-10 PSPC1-A488 DAPI IMPa4-A546_an_TileScan_001 (Stage 40 of 49)	00-72jK8vTvRbDodHDDAWLB9g
11.6502		Cell	2	0.000	1.000	402	4	siRNA-SC-10 PSPC1-A488 IMPa4-A546 DAPI 8C2-siRNA-IMP-a2-a4 V2.00	0	31. siRNA-SC-10 PSPC1-A488 DAPI IMPa4-A546_an_TileScan_001 (Stage 40 of 49)	00-72jK8vTvRbDodHDDAWLB9g
12.5489		Cell	2	0.000	1.000	403	5	siRNA-SC-10 PSPC1-A488 IMPa4-A546 DAPI 8C2-siRNA-IMP-a2-a4 V2.00	0	31. siRNA-SC-10 PSPC1-A488 DAPI IMPa4-A546_an_TileScan_001 (Stage 40 of 49)	00-72jK8vTvRbDodHDDAWLB9g
12.4929		Cell	2	0.000	1.000	404	6	siRNA-SC-10 PSPC1-A488 IMPa4-A546 DAPI 8C2-siRNA-IMP-a2-a4 V2.00	0	31. siRNA-SC-10 PSPC1-A488 DAPI IMPa4-A546_an_TileScan_001 (Stage 40 of 49)	00-72jK8vTvRbDodHDDAWLB9g
13.1048		Cell	2	0.000	1.000	405	7	siRNA-SC-10 PSPC1-A488 IMPa4-A546 DAPI 8C2-siRNA-IMP-a2-a4 V2.00	0	31. siRNA-SC-10 PSPC1-A488 DAPI IMPa4-A546_an_TileScan_001 (Stage 40 of 49)	00-72jK8vTvRbDodHDDAWLB9g
13.3094		Cell	2	0.000	1.000	406	8	siRNA-SC-10 PSPC1-A488 IMPa4-A546 DAPI 8C2-siRNA-IMP-a2-a4 V2.00	0	31. siRNA-SC-10 PSPC1-A488 DAPI IMPa4-A546_an_TileScan_001 (Stage 40 of 49)	00-72jK8vTvRbDodHDDAWLB9g
13.8206		Cell	2	0.000	1.000	407	9	siRNA-SC-10 PSPC1-A488 IMPa4-A546 DAPI 8C2-siRNA-IMP-a2-a4 V2.00	0	31. siRNA-SC-10 PSPC1-A488 DAPI IMPa4-A546_an_TileScan_001 (Stage 40 of 49)	00-72jK8vTvRbDodHDDAWLB9g
12.4301		Cell	2	0.000	1.000	408	10	siRNA-SC-10 PSPC1-A488 IMPa4-A546 DAPI 8C2-siRNA-IMP-a2-a4 V2.00	0	31. siRNA-SC-10 PSPC1-A488 DAPI IMPa4-A546_an_TileScan_001 (Stage 40 of 49)	00-72jK8vTvRbDodHDDAWLB9g
13.0175		Cell	2	0.000	1.000	409	11	siRNA-SC-10 PSPC1-A488 IMPa4-A546 DAPI 8C2-siRNA-IMP-a2-a4 V2.00	0	31. siRNA-SC-10 PSPC1-A488 DAPI IMPa4-A546_an_TileScan_001 (Stage 40 of 49)	00-72jK8vTvRbDodHDDAWLB9g
12.2911		Cell	2	0.000	1.000	410	12	siRNA-SC-10 PSPC1-A488 IMPa4-A546 DAPI 8C2-siRNA-IMP-a2-a4 V2.00	0	31. siRNA-SC-10 PSPC1-A488 DAPI IMPa4-A546_an_TileScan_001 (Stage 40 of 49)	00-72jK8vTvRbDodHDDAWLB9g
13.4058		Cell	2	0.000	1.000	411	13	siRNA-SC-10 PSPC1-A488 IMPa4-A546 DAPI 8C2-siRNA-IMP-a2-a4 V2.00	0	31. siRNA-SC-10 PSPC1-A488 DAPI IMPa4-A546_an_TileScan_001 (Stage 40 of 49)	00-72jK8vTvRbDodHDDAWLB9g
14.6142		Cell	2	0.000	1.000	412	14	siRNA-SC-10 PSPC1-A488 IMPa4-A546 DAPI 8C2-siRNA-IMP-a2-a4 V2.00	0	31. siRNA-SC-10 PSPC1-A488 DAPI IMPa4-A546_an_TileScan_001 (Stage 40 of 49)	00-72jK8vTvRbDodHDDAWLB9g
16.0013		Cell	2	0.000	1.000	413	15	siRNA-SC-10 PSPC1-A488 IMPa4-A546 DAPI 8C2-siRNA-IMP-a2-a4 V2.00	0	31. siRNA-SC-10 PSPC1-A488 DAPI IMPa4-A546_an_TileScan_001 (Stage 40 of 49)	00-72jK8vTvRbDodHDDAWLB9g
12.1027		Cell	2	0.000	1.000	414	16	siRNA-SC-10 PSPC1-A488 IMPa4-A546 DAPI 8C2-siRNA-IMP-a2-a4 V2.00	0	31. siRNA-SC-10 PSPC1-A488 DAPI IMPa4-A546_an_TileScan_001 (Stage 40 of 49)	00-72jK8vTvRbDodHDDAWLB9g
11.1296		Cell	2	0.000	1.000	415	17	siRNA-SC-10 PSPC1-A488 IMPa4-A546 DAPI 8C2-siRNA-IMP-a2-a4 V2.00	0	31. siRNA-SC-10 PSPC1-A488 DAPI IMPa4-A546_an_TileScan_001 (Stage 40 of 49)	00-72jK8vTvRbDodHDDAWLB9g
11.5239		Cell	2	0.000	1.000	416	18	siRNA-SC-10 PSPC1-A488 IMPa4-A546 DAPI 8C2-siRNA-IMP-a2-a4 V2.00	0	31. siRNA-SC-10 PSPC1-A488 DAPI IMPa4-A546_an_TileScan_001 (Stage 40 of 49)	00-72jK8vTvRbDodHDDAWLB9g
14.8266		Cell	2	0.000	1.000	417	19	siRNA-SC-10 PSPC1-A488 IMPa4-A546 DAPI 8C2-siRNA-IMP-a2-a4 V2.00	0	31. siRNA-SC-10 PSPC1-A488 DAPI IMPa4-A546_an_TileScan_001 (Stage 40 of 49)	00-72jK8vTvRbDodHDDAWLB9g
14.8748		Cell	2	0.000	1.000	418	20	siRNA-SC-10 PSPC1-A488 IMPa4-A546 DAPI 8C2-siRNA-IMP-a2-a4 V2.00	0	31. siRNA-SC-10 PSPC1-A488 DAPI IMPa4-A546_an_TileScan_001 (Stage 40 of 49)	00-72jK8vTvRbDodHDDAWLB9g
17.7397		Cell	2	0.000	1.000	419	21	siRNA-SC-10 PSPC1-A488 IMPa4-A546 DAPI 8C2-siRNA-IMP-a2-a4 V2.00	0	31. siRNA-SC-10 PSPC1-A488 DAPI IMPa4-A546_an_TileScan_001 (Stage 40 of 49)	00-72jK8vTvRbDodHDDAWLB9g
13.7763		Cell	2	0.000	1.000	420	22	siRNA-SC-10 PSPC1-A488 IMPa4-A546 DAPI 8C2-siRNA-IMP-a2-a4 V2.00	0	31. siRNA-SC-10 PSPC1-A488 DAPI IMPa4-A546_an_TileScan_001 (Stage 40 of 49)	00-72jK8vTvRbDodHDDAWLB9g
16.9893		Cell	2	0.000	1.000	421	23	siRNA-SC-10 PSPC1-A488 IMPa4-A546 DAPI 8C2-siRNA-IMP-a2-a4 V2.00	0	31. siRNA-SC-10 PSPC1-A488 DAPI IMPa4-A546_an_TileScan_001 (Stage 40 of 49)	00-72jK8vTvRbDodHDDAWLB9g
15.6385		Cell	2	0.000	1.000	422	24	siRNA-SC-10 PSPC1-A488 IMPa4-A546 DAPI 8C2-siRNA-IMP-a2-a4 V2.00	0	31. siRNA-SC-10 PSPC1-A488 DAPI IMPa4-A546_an_TileScan_001 (Stage 40 of 49)	00-72jK8vTvRbDodHDDAWLB9g
15.1967		Cell	2	0.000	1.000	423	25	siRNA-SC-10 PSPC1-A488 IMPa4-A546 DAPI 8C2-siRNA-IMP-a2-a4 V2.00	0	31. siRNA-SC-10 PSPC1-A488 DAPI IMPa4-A546_an_TileScan_001 (Stage 40 of 49)	00-72jK8vTvRbDodHDDAWLB9g
13.0532		Cell	2	0.000	1.000	424	26	siRNA-SC-10 PSPC1-A488 IMPa4-A546 DAPI 8C2-siRNA-IMP-a2-a4 V2.00	0	31. siRNA-SC-10 PSPC1-A488 DAPI IMPa4-A546_an_TileScan_001 (Stage 40 of 49)	00-72jK8vTvRbDodHDDAWLB9g
11.394		Cell	2	0.000	1.000	425	27	siRNA-SC-10 PSPC1-A488 IMPa4-A546 DAPI 8C2-siRNA-IMP-a2-a4 V2.00	0	31. siRNA-SC-10 PSPC1-A488 DAPI IMPa4-A546_an_TileScan_001 (Stage 40 of 49)	00-72jK8vTvRbDodHDDAWLB9g
13.8925		Cell	2	0.000	1.000	426	28	siRNA-SC-10 PSPC1-A488 IMPa4-A546 DAPI 8C2-siRNA-IMP-a2-a4 V2.00	0	31. siRNA-SC-10 PSPC1-A488 DAPI IMPa4-A546_an_TileScan_001 (Stage 40 of 49)	00-72jK8vTvRbDodHDDAWLB9g
14.8006		Cell	2	0.000	1.000	427	29	siRNA-SC-10 PSPC1-A488 IMPa4-A546 DAPI 8C2-siRNA-IMP-a2-a4 V2.00	0	31. siRNA-SC-10 PSPC1-A488 DAPI IMPa4-A546_an_TileScan_001 (Stage 40 of 49)	00-72jK8vTvRbDodHDDAWLB9g
13.5613		Cell	2	0.000	1.000	428	30	siRNA-SC-10 PSPC1-A488 IMPa4-A546 DAPI 8C2-siRNA-IMP-a2-a4 V2.00	0	31. siRNA-SC-10 PSPC1-A488 DAPI IMPa4-A546_an_TileScan_001 (Stage 40 of 49)	00-72jK8vTvRbDodHDDAWLB9g
14.2971		Cell	2	0.000	1.000	429	31	siRNA-SC-10 PSPC1-A488 IMPa4-A546 DAPI 8C2-siRNA-IMP-a2-a4 V2.00	0	31. siRNA-SC-10 PSPC1-A488 DAPI IMPa4-A546_an_TileScan_001 (Stage 40 of 49)	00-72jK8vTvRbDodHDDAWLB9g
9.15123		Cell	2	0.000	1.000	430	0	siRNA-SC-10 PSPC1-A488 IMPa4-A546 DAPI 8C2-siRNA-IMP-a2-a4 V2.00	0	31. siRNA-SC-10 PSPC1-A488 DAPI IMPa4-A546_ao_TileScan_001 (Stage 41 of 49)	00-m5ajQWFDXrX9sBtY2jFAuk
12.9091		Cell	2	0.000	1.000	431	1	siRNA-SC-10 PSPC1-A488 IMPa4-A546 DAPI 8C2-siRNA-IMP-a2-a4 V2.00	0	31. siRNA-SC-10 PSPC1-A488 DAPI IMPa4-A546_ao_TileScan_001 (Stage 41 of 49)	00-m5ajQWFDXrX9sBtY2jFAuk
14.4598		Cell	2	0.000	1.000	432	2	siRNA-SC-10 PSPC1-A488 IMPa4-A546 DAPI 8C2-siRNA-IMP-a2-a4 V2.00	0	31. siRNA-SC-10 PSPC1-A488 DAPI IMPa4-A546_ao_TileScan_001 (Stage 41 of 49)	00-m5ajQWFDXrX9sBtY2jFAuk
9.69153		Cell	2	0.000	1.000	433	3	siRNA-SC-10 PSPC1-A488 IMPa4-A546 DAPI 8C2-siRNA-IMP-a2-a4 V2.00	0	31. siRNA-SC-10 PSPC1-A488 DAPI IMPa4-A546_ao_TileScan_001 (Stage 41 of 49)	00-m5ajQWFDXrX9sBtY2jFAuk
13.2748		Cell	2	0.000	1.000	434	4	siRNA-SC-10 PSPC1-A488 IMPa4-A546 DAPI 8C2-siRNA-IMP-a2-a4 V2.00	0	31. siRNA-SC-10 PSPC1-A488 DAPI IMPa4-A546_ao_TileScan_001 (Stage 41 of 49)	00-m5ajQWFDXrX9sBtY2jFAuk
14.512		Cell	2	0.000	1.000	435	5	siRNA-SC-10 PSPC1-A488 IMPa4-A546 DAPI 8C2-siRNA-IMP-a2-a4 V2.00	0	31. siRNA-SC-10 PSPC1-A488 DAPI IMPa4-A546_ao_TileScan_001 (Stage 41 of 49)	00-m5ajQWFDXrX9sBtY2jFAuk
13.366		Cell	2	0.000	1.000	436	6	siRNA-SC-10 PSPC1-A488 IMPa4-A546 DAPI 8C2-siRNA-IMP-a2-a4 V2.00	0	31. siRNA-SC-10 PSPC1-A488 DAPI IMPa4-A546_ao_TileScan_001 (Stage 41 of 49)	00-m5ajQWFDXrX9sBtY2jFAuk
13.1103		Cell	2	0.000	1.000	437	7	siRNA-SC-10 PSPC1-A488 IMPa4-A546 DAPI 8C2-siRNA-IMP-a2-a4 V2.00	0	31. siRNA-SC-10 PSPC1-A488 DAPI IMPa4-A546_ao_TileScan_001 (Stage 41 of 49)	00-m5ajQWFDXrX9sBtY2jFAuk
13.1314		Cell	2	0.000	1.000	438	8	siRNA-SC-10 PSPC1-A488 IMPa4-A546 DAPI 8C2-siRNA-IMP-a2-a4 V2.00	0	31. siRNA-SC-10 PSPC1-A488 DAPI IMPa4-A546_ao_TileScan_001 (Stage 41 of 49)	00-m5ajQWFDXrX9sBtY2jFAuk
13.061		Cell	2	0.000	1.000	439	9	siRNA-SC-10 PSPC1-A488 IMPa4-A546 DAPI 8C2-siRNA-IMP-a2-a4 V2.00	0	31. siRNA-SC-10 PSPC1-A488 DAPI IMPa4-A546_ao_TileScan_001 (Stage 41 of 49)	00-m5ajQWFDXrX9sBtY2jFAuk
16.893		Cell	2	0.000	1.000	440	10	siRNA-SC-10 PSPC1-A488 IMPa4-A546 DAPI 8C2-siRNA-IMP-a2-a4 V2.00	0	31. siRNA-SC-10 PSPC1-A488 DAPI IMPa4-A546_ao_TileScan_001 (Stage 41 of 49)	00-m5ajQWFDXrX9sBtY2jFAuk
10.9086		Cell	2	0.000	1.000	441	11	siRNA-SC-10 PSPC1-A488 IMPa4-A546 DAPI 8C2-siRNA-IMP-a2-a4 V2.00	0	31. siRNA-SC-10 PSPC1-A488 DAPI IMPa4-A546_ao_TileScan_001 (Stage 41 of 49)	00-m5ajQWFDXrX9sBtY2jFAuk
17.4185		Cell	2	0.000	1.000	442	12	siRNA-SC-10 PSPC1-A488 IMPa4-A546 DAPI 8C2-siRNA-IMP-a2-a4 V2.00	0	31. siRNA-SC-10 PSPC1-A488 DAPI IMPa4-A546_ao_TileScan_001 (Stage 41 of 49)	00-m5ajQWFDXrX9sBtY2jFAuk
13.8187		Cell	2	0.000	1.000	443	13	siRNA-SC-10 PSPC1-A488 IMPa4-A546 DAPI 8C2-siRNA-IMP-a2-a4 V2.00	0	31. siRNA-SC-10 PSPC1-A488 DAPI IMPa4-A546_ao_TileScan_001 (Stage 41 of 49)	00-m5ajQWFDXrX9sBtY2jFAuk
11.2761		Cell	2	0.000	1.000	444	14	siRNA-SC-10 PSPC1-A488 IMPa4-A546 DAPI 8C2-siRNA-IMP-a2-a4 V2.00	0	31. siRNA-SC-10 PSPC1-A488 DAPI IMPa4-A546_ao_TileScan_001 (Stage 41 of 49)	00-m5ajQWFDXrX9sBtY2jFAuk
12.3438		Cell	2	0.000	1.000	445	15	siRNA-SC-10 PSPC1-A488 IMPa4-A546 DAPI 8C2-siRNA-IMP-a2-a4 V2.00	0	31. siRNA-SC-10 PSPC1-A488 DAPI IMPa4-A546_ao_TileScan_001 (Stage 41 of 49)	00-m5ajQWFDXrX9sBtY2jFAuk
12.4171		Cell	2	0.000	1.000	446	16	siRNA-SC-10 PSPC1-A488 IMPa4-A546 DAPI 8C2-siRNA-IMP-a2-a4 V2.00	0	31. siRNA-SC-10 PSPC1-A488 DAPI IMPa4-A546_ao_TileScan_001 (Stage 41 of 49)	00-m5ajQWFDXrX9sBtY2jFAuk
12.8437		Cell	2	0.000	1.000	447	17	siRNA-SC-10 PSPC1-A488 IMPa4-A546 DAPI 8C2-siRNA-IMP-a2-a4 V2.00	0	31. siRNA-SC-10 PSPC1-A488 DAPI IMPa4-A546_ao_TileScan_001 (Stage 41 of 49)	00-m5ajQWFDXrX9sBtY2jFAuk
12.4207		Cell	2	0.000	1.000	448	18	siRNA-SC-10 PSPC1-A488 IMPa4-A546 DAPI 8C2-siRNA-IMP-a2-a4 V2.00	0	31. siRNA-SC-10 PSPC1-A488 DAPI IMPa4-A546_ao_TileScan_001 (Stage 41 of 49)	00-m5ajQWFDXrX9sBtY2jFAuk
13.5688		Cell	2	0.000	1.000	449	19	siRNA-SC-10 PSPC1-A488 IMPa4-A546 DAPI 8C2-siRNA-IMP-a2-a4 V2.00	0	31. siRNA-SC-10 PSPC1-A488 DAPI IMPa4-A546_ao_TileScan_001 (Stage 41 of 49)	00-m5ajQWFDXrX9sBtY2jFAuk
14.0964		Cell	2	0.000	1.000	450	20	siRNA-SC-10 PSPC1-A488 IMPa4-A546 DAPI 8C2-siRNA-IMP-a2-a4 V2.00	0	31. siRNA-SC-10 PSPC1-A488 DAPI IMPa4-A546_ao_TileScan_001 (Stage 41 of 49)	00-m5ajQWFDXrX9sBtY2jFAuk
14.5114		Cell	2	0.000	1.000	451	21	siRNA-SC-10 PSPC1-A488 IMPa4-A546 DAPI 8C2-siRNA-IMP-a2-a4 V2.00	0	31. siRNA-SC-10 PSPC1-A488 DAPI IMPa4-A546_ao_TileScan_001 (Stage 41 of 49)	00-m5ajQWFDXrX9sBtY2jFAuk
15.304		Cell	2	0.000	1.000	452	22	siRNA-SC-10 PSPC1-A488 IMPa4-A546 DAPI 8C2-siRNA-IMP-a2-a4 V2.00	0	31. siRNA-SC-10 PSPC1-A488 DAPI IMPa4-A546_ao_TileScan_001 (Stage 41 of 49)	00-m5ajQWFDXrX9sBtY2jFAuk
9.98971		Cell	2	0.000	1.000	453	23	siRNA-SC-10 PSPC1-A488 IMPa4-A546 DAPI 8C2-siRNA-IMP-a2-a4 V2.00	0	31. siRNA-SC-10 PSPC1-A488 DAPI IMPa4-A546_ao_TileScan_001 (Stage 41 of 49)	00-m5ajQWFDXrX9sBtY2jFAuk
11.726		Cell	2	0.000	1.000	454	24	siRNA-SC-10 PSPC1-A488 IMPa4-A546 DAPI 8C2-siRNA-IMP-a2-a4 V2.00	0	31. siRNA-SC-10 PSPC1-A488 DAPI IMPa4-A546_ao_TileScan_001 (Stage 41 of 49)	00-m5ajQWFDXrX9sBtY2jFAuk
12.8775		Cell	2	0.000	1.000	455	25	siRNA-SC-10 PSPC1-A488 IMPa4-A546 DAPI 8C2-siRNA-IMP-a2-a4 V2.00	0	31. siRNA-SC-10 PSPC1-A488 DAPI IMPa4-A546_ao_TileScan_001 (Stage 41 of 49)	00-m5ajQWFDXrX9sBtY2jFAuk
12.2965		Cell	2	0.000	1.000	456	26	siRNA-SC-10 PSPC1-A488 IMPa4-A546 DAPI 8C2-siRNA-IMP-a2-a4 V2.00	0	31. siRNA-SC-10 PSPC1-A488 DAPI IMPa4-A546_ao_TileScan_001 (Stage 41 of 49)	00-m5ajQWFDXrX9sBtY2jFAuk
14.1662		Cell	2	0.000	1.000	457	27	siRNA-SC-10 PSPC1-A488 IMPa4-A546 DAPI 8C2-siRNA-IMP-a2-a4 V2.00	0	31. siRNA-SC-10 PSPC1-A488 DAPI IMPa4-A546_ao_TileScan_001 (Stage 41 of 49)	00-m5ajQWFDXrX9sBtY2jFAuk
10.9619		Cell	2	0.000	1.000	458	28	siRNA-SC-10 PSPC1-A488 IMPa4-A546 DAPI 8C2-siRNA-IMP-a2-a4 V2.00	0	31. siRNA-SC-10 PSPC1-A488 DAPI IMPa4-A546_ao_TileScan_001 (Stage 41 of 49)	00-m5ajQWFDXrX9sBtY2jFAuk
48.3417		Cell	2	0.000	1.000	459	29	siRNA-SC-10 PSPC1-A488 IMPa4-A546 DAPI 8C2-siRNA-IMP-a2-a4 V2.00	0	31. siRNA-SC-10 PSPC1-A488 DAPI IMPa4-A546_ao_TileScan_001 (Stage 41 of 49)	00-m5ajQWFDXrX9sBtY2jFAuk
13.2109		Cell	2	0.000	1.000	460	30	siRNA-SC-10 PSPC1-A488 IMPa4-A546 DAPI 8C2-siRNA-IMP-a2-a4 V2.00	0	31. siRNA-SC-10 PSPC1-A488 DAPI IMPa4-A546_ao_TileScan_001 (Stage 41 of 49)	00-m5ajQWFDXrX9sBtY2jFAuk
13.7535		Cell	2	0.000	1.000	461	31	siRNA-SC-10 PSPC1-A488 IMPa4-A546 DAPI 8C2-siRNA-IMP-a2-a4 V2.00	0	31. siRNA-SC-10 PSPC1-A488 DAPI IMPa4-A546_ao_TileScan_001 (Stage 41 of 49)	00-m5ajQWFDXrX9sBtY2jFAuk
12.5572		Cell	2	0.000	1.000	462	32	siRNA-SC-10 PSPC1-A488 IMPa4-A546 DAPI 8C2-siRNA-IMP-a2-a4 V2.00	0	31. siRNA-SC-10 PSPC1-A488 DAPI IMPa4-A546_ao_TileScan_001 (Stage 41 of 49)	00-m5ajQWFDXrX9sBtY2jFAuk
14.2599		Cell	2	0.000	1.000	463	33	siRNA-SC-10 PSPC1-A488 IMPa4-A546 DAPI 8C2-siRNA-IMP-a2-a4 V2.00	0	31. siRNA-SC-10 PSPC1-A488 DAPI IMPa4-A546_ao_TileScan_001 (Stage 41 of 49)	00-m5ajQWFDXrX9sBtY2jFAuk
21.7197		Cell	2	0.000	1.000	464	34	siRNA-SC-10 PSPC1-A488 IMPa4-A546 DAPI 8C2-siRNA-IMP-a2-a4 V2.00	0	31. siRNA-SC-10 PSPC1-A488 DAPI IMPa4-A546_ao_TileScan_001 (Stage 41 of 49)	00-m5ajQWFDXrX9sBtY2jFAuk
12.9238		Cell	2	0.000	1.000	465	35	siRNA-SC-10 PSPC1-A488 IMPa4-A546 DAPI 8C2-siRNA-IMP-a2-a4 V2.00	0	31. siRNA-SC-10 PSPC1-A488 DAPI IMPa4-A546_ao_TileScan_001 (Stage 41 of 49)	00-m5ajQWFDXrX9sBtY2jFAuk
13.9149		Cell	2	0.000	1.000	466	36	siRNA-SC-10 PSPC1-A488 IMPa4-A546 DAPI 8C2-siRNA-IMP-a2-a4 V2.00	0	31. siRNA-SC-10 PSPC1-A488 DAPI IMPa4-A546_ao_TileScan_001 (Stage 41 of 49)	00-m5ajQWFDXrX9sBtY2jFAuk
16.4893		Cell	2	0.000	1.000	467	0	siRNA-SC-10 PSPC1-A488 IMPa4-A546 DAPI 8C2-siRNA-IMP-a2-a4 V2.00	0	31. siRNA-SC-10 PSPC1-A488 DAPI IMPa4-A546_ap_TileScan_001 (Stage 42 of 49)	00-au84GSpfd3gVfQidD4gFHk
12.9087		Cell	2	0.000	1.000	468	1	siRNA-SC-10 PSPC1-A488 IMPa4-A546 DAPI 8C2-siRNA-IMP-a2-a4 V2.00	0	31. siRNA-SC-10 PSPC1-A488 DAPI IMPa4-A546_ap_TileScan_001 (Stage 42 of 49)	00-au84GSpfd3gVfQidD4gFHk
12.4338		Cell	2	0.000	1.000	469	2	siRNA-SC-10 PSPC1-A488 IMPa4-A546 DAPI 8C2-siRNA-IMP-a2-a4 V2.00	0	31. siRNA-SC-10 PSPC1-A488 DAPI IMPa4-A546_ap_TileScan_001 (Stage 42 of 49)	00-au84GSpfd3gVfQidD4gFHk
15.7947		Cell	2	0.000	1.000	470	3	siRNA-SC-10 PSPC1-A488 IMPa4-A546 DAPI 8C2-siRNA-IMP-a2-a4 V2.00	0	31. siRNA-SC-10 PSPC1-A488 DAPI IMPa4-A546_ap_TileScan_001 (Stage 42 of 49)	00-au84GSpfd3gVfQidD4gFHk
12.9409		Cell	2	0.000	1.000	471	4	siRNA-SC-10 PSPC1-A488 IMPa4-A546 DAPI 8C2-siRNA-IMP-a2-a4 V2.00	0	31. siRNA-SC-10 PSPC1-A488 DAPI IMPa4-A546_ap_TileScan_001 (Stage 42 of 49)	00-au84GSpfd3gVfQidD4gFHk
11.3976		Cell	2	0.000	1.000	472	5	siRNA-SC-10 PSPC1-A488 IMPa4-A546 DAPI 8C2-siRNA-IMP-a2-a4 V2.00	0	31. siRNA-SC-10 PSPC1-A488 DAPI IMPa4-A546_ap_TileScan_001 (Stage 42 of 49)	00-au84GSpfd3gVfQidD4gFHk
14.8959		Cell	2	0.000	1.000	473	6	siRNA-SC-10 PSPC1-A488 IMPa4-A546 DAPI 8C2-siRNA-IMP-a2-a4 V2.00	0	31. siRNA-SC-10 PSPC1-A488 DAPI IMPa4-A546_ap_TileScan_001 (Stage 42 of 49)	00-au84GSpfd3gVfQidD4gFHk
13.7033		Cell	2	0.000	1.000	474	7	siRNA-SC-10 PSPC1-A488 IMPa4-A546 DAPI 8C2-siRNA-IMP-a2-a4 V2.00	0	31. siRNA-SC-10 PSPC1-A488 DAPI IMPa4-A546_ap_TileScan_001 (Stage 42 of 49)	00-au84GSpfd3gVfQidD4gFHk
51.6215		Cell	2	0.000	1.000	475	8	siRNA-SC-10 PSPC1-A488 IMPa4-A546 DAPI 8C2-siRNA-IMP-a2-a4 V2.00	0	31. siRNA-SC-10 PSPC1-A488 DAPI IMPa4-A546_ap_TileScan_001 (Stage 42 of 49)	00-au84GSpfd3gVfQidD4gFHk
15.745		Cell	2	0.000	1.000	476	9	siRNA-SC-10 PSPC1-A488 IMPa4-A546 DAPI 8C2-siRNA-IMP-a2-a4 V2.00	0	31. siRNA-SC-10 PSPC1-A488 DAPI IMPa4-A546_ap_TileScan_001 (Stage 42 of 49)	00-au84GSpfd3gVfQidD4gFHk
12.2777		Cell	2	0.000	1.000	477	10	siRNA-SC-10 PSPC1-A488 IMPa4-A546 DAPI 8C2-siRNA-IMP-a2-a4 V2.00	0	31. siRNA-SC-10 PSPC1-A488 DAPI IMPa4-A546_ap_TileScan_001 (Stage 42 of 49)	00-au84GSpfd3gVfQidD4gFHk
14.2086		Cell	2	0.000	1.000	478	11	siRNA-SC-10 PSPC1-A488 IMPa4-A546 DAPI 8C2-siRNA-IMP-a2-a4 V2.00	0	31. siRNA-SC-10 PSPC1-A488 DAPI IMPa4-A546_ap_TileScan_001 (Stage 42 of 49)	00-au84GSpfd3gVfQidD4gFHk
12.1701		Cell	2	0.000	1.000	479	12	siRNA-SC-10 PSPC1-A488 IMPa4-A546 DAPI 8C2-siRNA-IMP-a2-a4 V2.00	0	31. siRNA-SC-10 PSPC1-A488 DAPI IMPa4-A546_ap_TileScan_001 (Stage 42 of 49)	00-au84GSpfd3gVfQidD4gFHk
49.3314		Cell	2	0.000	1.000	480	13	siRNA-SC-10 PSPC1-A488 IMPa4-A546 DAPI 8C2-siRNA-IMP-a2-a4 V2.00	0	31. siRNA-SC-10 PSPC1-A488 DAPI IMPa4-A546_ap_TileScan_001 (Stage 42 of 49)	00-au84GSpfd3gVfQidD4gFHk
13.4377		Cell	2	0.000	1.000	481	14	siRNA-SC-10 PSPC1-A488 IMPa4-A546 DAPI 8C2-siRNA-IMP-a2-a4 V2.00	0	31. siRNA-SC-10 PSPC1-A488 DAPI IMPa4-A546_ap_TileScan_001 (Stage 42 of 49)	00-au84GSpfd3gVfQidD4gFHk
13.5326		Cell	2	0.000	1.000	482	15	siRNA-SC-10 PSPC1-A488 IMPa4-A546 DAPI 8C2-siRNA-IMP-a2-a4 V2.00	0	31. siRNA-SC-10 PSPC1-A488 DAPI IMPa4-A546_ap_TileScan_001 (Stage 42 of 49)	00-au84GSpfd3gVfQidD4gFHk
12.305		Cell	2	0.000	1.000	483	16	siRNA-SC-10 PSPC1-A488 IMPa4-A546 DAPI 8C2-siRNA-IMP-a2-a4 V2.00	0	31. siRNA-SC-10 PSPC1-A488 DAPI IMPa4-A546_ap_TileScan_001 (Stage 42 of 49)	00-au84GSpfd3gVfQidD4gFHk
12.2397		Cell	2	0.000	1.000	484	17	siRNA-SC-10 PSPC1-A488 IMPa4-A546 DAPI 8C2-siRNA-IMP-a2-a4 V2.00	0	31. siRNA-SC-10 PSPC1-A488 DAPI IMPa4-A546_ap_TileScan_001 (Stage 42 of 49)	00-au84GSpfd3gVfQidD4gFHk
12.7158		Cell	2	0.000	1.000	485	18	siRNA-SC-10 PSPC1-A488 IMPa4-A546 DAPI 8C2-siRNA-IMP-a2-a4 V2.00	0	31. siRNA-SC-10 PSPC1-A488 DAPI IMPa4-A546_ap_TileScan_001 (Stage 42 of 49)	00-au84GSpfd3gVfQidD4gFHk
26.7643		Cell	2	0.000	1.000	486	19	siRNA-SC-10 PSPC1-A488 IMPa4-A546 DAPI 8C2-siRNA-IMP-a2-a4 V2.00	0	31. siRNA-SC-10 PSPC1-A488 DAPI IMPa4-A546_ap_TileScan_001 (Stage 42 of 49)	00-au84GSpfd3gVfQidD4gFHk
12.8032		Cell	2	0.000	1.000	487	20	siRNA-SC-10 PSPC1-A488 IMPa4-A546 DAPI 8C2-siRNA-IMP-a2-a4 V2.00	0	31. siRNA-SC-10 PSPC1-A488 DAPI IMPa4-A546_ap_TileScan_001 (Stage 42 of 49)	00-au84GSpfd3gVfQidD4gFHk
14.8384		Cell	2	0.000	1.000	488	21	siRNA-SC-10 PSPC1-A488 IMPa4-A546 DAPI 8C2-siRNA-IMP-a2-a4 V2.00	0	31. siRNA-SC-10 PSPC1-A488 DAPI IMPa4-A546_ap_TileScan_001 (Stage 42 of 49)	00-au84GSpfd3gVfQidD4gFHk
15.5031		Cell	2	0.000	1.000	489	22	siRNA-SC-10 PSPC1-A488 IMPa4-A546 DAPI 8C2-siRNA-IMP-a2-a4 V2.00	0	31. siRNA-SC-10 PSPC1-A488 DAPI IMPa4-A546_ap_TileScan_001 (Stage 42 of 49)	00-au84GSpfd3gVfQidD4gFHk
14.8548		Cell	2	0.000	1.000	490	23	siRNA-SC-10 PSPC1-A488 IMPa4-A546 DAPI 8C2-siRNA-IMP-a2-a4 V2.00	0	31. siRNA-SC-10 PSPC1-A488 DAPI IMPa4-A546_ap_TileScan_001 (Stage 42 of 49)	00-au84GSpfd3gVfQidD4gFHk
13.6182		Cell	2	0.000	1.000	491	24	siRNA-SC-10 PSPC1-A488 IMPa4-A546 DAPI 8C2-siRNA-IMP-a2-a4 V2.00	0	31. siRNA-SC-10 PSPC1-A488 DAPI IMPa4-A546_ap_TileScan_001 (Stage 42 of 49)	00-au84GSpfd3gVfQidD4gFHk
14.0498		Cell	2	0.000	1.000	492	25	siRNA-SC-10 PSPC1-A488 IMPa4-A546 DAPI 8C2-siRNA-IMP-a2-a4 V2.00	0	31. siRNA-SC-10 PSPC1-A488 DAPI IMPa4-A546_ap_TileScan_001 (Stage 42 of 49)	00-au84GSpfd3gVfQidD4gFHk
14.7226		Cell	2	0.000	1.000	493	26	siRNA-SC-10 PSPC1-A488 IMPa4-A546 DAPI 8C2-siRNA-IMP-a2-a4 V2.00	0	31. siRNA-SC-10 PSPC1-A488 DAPI IMPa4-A546_ap_TileScan_001 (Stage 42 of 49)	00-au84GSpfd3gVfQidD4gFHk
14.2782		Cell	2	0.000	1.000	494	27	siRNA-SC-10 PSPC1-A488 IMPa4-A546 DAPI 8C2-siRNA-IMP-a2-a4 V2.00	0	31. siRNA-SC-10 PSPC1-A488 DAPI IMPa4-A546_ap_TileScan_001 (Stage 42 of 49)	00-au84GSpfd3gVfQidD4gFHk
14.4231		Cell	2	0.000	1.000	495	28	siRNA-SC-10 PSPC1-A488 IMPa4-A546 DAPI 8C2-siRNA-IMP-a2-a4 V2.00	0	31. siRNA-SC-10 PSPC1-A488 DAPI IMPa4-A546_ap_TileScan_001 (Stage 42 of 49)	00-au84GSpfd3gVfQidD4gFHk
14.6226		Cell	2	0.000	1.000	496	29	siRNA-SC-10 PSPC1-A488 IMPa4-A546 DAPI 8C2-siRNA-IMP-a2-a4 V2.00	0	31. siRNA-SC-10 PSPC1-A488 DAPI IMPa4-A546_ap_TileScan_001 (Stage 42 of 49)	00-au84GSpfd3gVfQidD4gFHk
14.3084		Cell	2	0.000	1.000	497	30	siRNA-SC-10 PSPC1-A488 IMPa4-A546 DAPI 8C2-siRNA-IMP-a2-a4 V2.00	0	31. siRNA-SC-10 PSPC1-A488 DAPI IMPa4-A546_ap_TileScan_001 (Stage 42 of 49)	00-au84GSpfd3gVfQidD4gFHk
13.1663		Cell	2	0.000	1.000	498	31	siRNA-SC-10 PSPC1-A488 IMPa4-A546 DAPI 8C2-siRNA-IMP-a2-a4 V2.00	0	31. siRNA-SC-10 PSPC1-A488 DAPI IMPa4-A546_ap_TileScan_001 (Stage 42 of 49)	00-au84GSpfd3gVfQidD4gFHk
13.5566		Cell	2	0.000	1.000	499	32	siRNA-SC-10 PSPC1-A488 IMPa4-A546 DAPI 8C2-siRNA-IMP-a2-a4 V2.00	0	31. siRNA-SC-10 PSPC1-A488 DAPI IMPa4-A546_ap_TileScan_001 (Stage 42 of 49)	00-au84GSpfd3gVfQidD4gFHk
12.9635		Cell	2	0.000	1.000	500	33	siRNA-SC-10 PSPC1-A488 IMPa4-A546 DAPI 8C2-siRNA-IMP-a2-a4 V2.00	0	31. siRNA-SC-10 PSPC1-A488 DAPI IMPa4-A546_ap_TileScan_001 (Stage 42 of 49)	00-au84GSpfd3gVfQidD4gFHk
9.70477		Cell	2	0.000	1.000	501	0	siRNA-SC-10 PSPC1-A488 IMPa4-A546 DAPI 8C2-siRNA-IMP-a2-a4 V2.00	0	31. siRNA-SC-10 PSPC1-A488 DAPI IMPa4-A546_aq_TileScan_001 (Stage 43 of 49)	00-79oh4iG9AWSAXL6DwUzqfE
13.5655		Cell	2	0.000	1.000	502	1	siRNA-SC-10 PSPC1-A488 IMPa4-A546 DAPI 8C2-siRNA-IMP-a2-a4 V2.00	0	31. siRNA-SC-10 PSPC1-A488 DAPI IMPa4-A546_aq_TileScan_001 (Stage 43 of 49)	00-79oh4iG9AWSAXL6DwUzqfE
12.6907		Cell	2	0.000	1.000	503	2	siRNA-SC-10 PSPC1-A488 IMPa4-A546 DAPI 8C2-siRNA-IMP-a2-a4 V2.00	0	31. siRNA-SC-10 PSPC1-A488 DAPI IMPa4-A546_aq_TileScan_001 (Stage 43 of 49)	00-79oh4iG9AWSAXL6DwUzqfE
12.8576		Cell	2	0.000	1.000	504	3	siRNA-SC-10 PSPC1-A488 IMPa4-A546 DAPI 8C2-siRNA-IMP-a2-a4 V2.00	0	31. siRNA-SC-10 PSPC1-A488 DAPI IMPa4-A546_aq_TileScan_001 (Stage 43 of 49)	00-79oh4iG9AWSAXL6DwUzqfE
12.4953		Cell	2	0.000	1.000	505	4	siRNA-SC-10 PSPC1-A488 IMPa4-A546 DAPI 8C2-siRNA-IMP-a2-a4 V2.00	0	31. siRNA-SC-10 PSPC1-A488 DAPI IMPa4-A546_aq_TileScan_001 (Stage 43 of 49)	00-79oh4iG9AWSAXL6DwUzqfE
12.4278		Cell	2	0.000	1.000	506	5	siRNA-SC-10 PSPC1-A488 IMPa4-A546 DAPI 8C2-siRNA-IMP-a2-a4 V2.00	0	31. siRNA-SC-10 PSPC1-A488 DAPI IMPa4-A546_aq_TileScan_001 (Stage 43 of 49)	00-79oh4iG9AWSAXL6DwUzqfE
13.2228		Cell	2	0.000	1.000	507	6	siRNA-SC-10 PSPC1-A488 IMPa4-A546 DAPI 8C2-siRNA-IMP-a2-a4 V2.00	0	31. siRNA-SC-10 PSPC1-A488 DAPI IMPa4-A546_aq_TileScan_001 (Stage 43 of 49)	00-79oh4iG9AWSAXL6DwUzqfE
10.7235		Cell	2	0.000	1.000	508	7	siRNA-SC-10 PSPC1-A488 IMPa4-A546 DAPI 8C2-siRNA-IMP-a2-a4 V2.00	0	31. siRNA-SC-10 PSPC1-A488 DAPI IMPa4-A546_aq_TileScan_001 (Stage 43 of 49)	00-79oh4iG9AWSAXL6DwUzqfE
13.5825		Cell	2	0.000	1.000	509	8	siRNA-SC-10 PSPC1-A488 IMPa4-A546 DAPI 8C2-siRNA-IMP-a2-a4 V2.00	0	31. siRNA-SC-10 PSPC1-A488 DAPI IMPa4-A546_aq_TileScan_001 (Stage 43 of 49)	00-79oh4iG9AWSAXL6DwUzqfE
13.0321		Cell	2	0.000	1.000	510	9	siRNA-SC-10 PSPC1-A488 IMPa4-A546 DAPI 8C2-siRNA-IMP-a2-a4 V2.00	0	31. siRNA-SC-10 PSPC1-A488 DAPI IMPa4-A546_aq_TileScan_001 (Stage 43 of 49)	00-79oh4iG9AWSAXL6DwUzqfE
12.6543		Cell	2	0.000	1.000	511	10	siRNA-SC-10 PSPC1-A488 IMPa4-A546 DAPI 8C2-siRNA-IMP-a2-a4 V2.00	0	31. siRNA-SC-10 PSPC1-A488 DAPI IMPa4-A546_aq_TileScan_001 (Stage 43 of 49)	00-79oh4iG9AWSAXL6DwUzqfE
11.9955		Cell	2	0.000	1.000	512	11	siRNA-SC-10 PSPC1-A488 IMPa4-A546 DAPI 8C2-siRNA-IMP-a2-a4 V2.00	0	31. siRNA-SC-10 PSPC1-A488 DAPI IMPa4-A546_aq_TileScan_001 (Stage 43 of 49)	00-79oh4iG9AWSAXL6DwUzqfE
13.095		Cell	2	0.000	1.000	513	12	siRNA-SC-10 PSPC1-A488 IMPa4-A546 DAPI 8C2-siRNA-IMP-a2-a4 V2.00	0	31. siRNA-SC-10 PSPC1-A488 DAPI IMPa4-A546_aq_TileScan_001 (Stage 43 of 49)	00-79oh4iG9AWSAXL6DwUzqfE
14.8346		Cell	2	0.000	1.000	514	13	siRNA-SC-10 PSPC1-A488 IMPa4-A546 DAPI 8C2-siRNA-IMP-a2-a4 V2.00	0	31. siRNA-SC-10 PSPC1-A488 DAPI IMPa4-A546_aq_TileScan_001 (Stage 43 of 49)	00-79oh4iG9AWSAXL6DwUzqfE
13.0249		Cell	2	0.000	1.000	515	14	siRNA-SC-10 PSPC1-A488 IMPa4-A546 DAPI 8C2-siRNA-IMP-a2-a4 V2.00	0	31. siRNA-SC-10 PSPC1-A488 DAPI IMPa4-A546_aq_TileScan_001 (Stage 43 of 49)	00-79oh4iG9AWSAXL6DwUzqfE
13.9471		Cell	2	0.000	1.000	516	15	siRNA-SC-10 PSPC1-A488 IMPa4-A546 DAPI 8C2-siRNA-IMP-a2-a4 V2.00	0	31. siRNA-SC-10 PSPC1-A488 DAPI IMPa4-A546_aq_TileScan_001 (Stage 43 of 49)	00-79oh4iG9AWSAXL6DwUzqfE
13.2709		Cell	2	0.000	1.000	517	16	siRNA-SC-10 PSPC1-A488 IMPa4-A546 DAPI 8C2-siRNA-IMP-a2-a4 V2.00	0	31. siRNA-SC-10 PSPC1-A488 DAPI IMPa4-A546_aq_TileScan_001 (Stage 43 of 49)	00-79oh4iG9AWSAXL6DwUzqfE
11.8781		Cell	2	0.000	1.000	518	17	siRNA-SC-10 PSPC1-A488 IMPa4-A546 DAPI 8C2-siRNA-IMP-a2-a4 V2.00	0	31. siRNA-SC-10 PSPC1-A488 DAPI IMPa4-A546_aq_TileScan_001 (Stage 43 of 49)	00-79oh4iG9AWSAXL6DwUzqfE
17.6323		Cell	2	0.000	1.000	519	18	siRNA-SC-10 PSPC1-A488 IMPa4-A546 DAPI 8C2-siRNA-IMP-a2-a4 V2.00	0	31. siRNA-SC-10 PSPC1-A488 DAPI IMPa4-A546_aq_TileScan_001 (Stage 43 of 49)	00-79oh4iG9AWSAXL6DwUzqfE
21.2597		Cell	2	0.000	1.000	520	19	siRNA-SC-10 PSPC1-A488 IMPa4-A546 DAPI 8C2-siRNA-IMP-a2-a4 V2.00	0	31. siRNA-SC-10 PSPC1-A488 DAPI IMPa4-A546_aq_TileScan_001 (Stage 43 of 49)	00-79oh4iG9AWSAXL6DwUzqfE
11.6184		Cell	2	0.000	1.000	521	20	siRNA-SC-10 PSPC1-A488 IMPa4-A546 DAPI 8C2-siRNA-IMP-a2-a4 V2.00	0	31. siRNA-SC-10 PSPC1-A488 DAPI IMPa4-A546_aq_TileScan_001 (Stage 43 of 49)	00-79oh4iG9AWSAXL6DwUzqfE
14.4821		Cell	2	0.000	1.000	522	21	siRNA-SC-10 PSPC1-A488 IMPa4-A546 DAPI 8C2-siRNA-IMP-a2-a4 V2.00	0	31. siRNA-SC-10 PSPC1-A488 DAPI IMPa4-A546_aq_TileScan_001 (Stage 43 of 49)	00-79oh4iG9AWSAXL6DwUzqfE
10.6971		Cell	2	0.000	1.000	523	22	siRNA-SC-10 PSPC1-A488 IMPa4-A546 DAPI 8C2-siRNA-IMP-a2-a4 V2.00	0	31. siRNA-SC-10 PSPC1-A488 DAPI IMPa4-A546_aq_TileScan_001 (Stage 43 of 49)	00-79oh4iG9AWSAXL6DwUzqfE
13.0279		Cell	2	0.000	1.000	524	23	siRNA-SC-10 PSPC1-A488 IMPa4-A546 DAPI 8C2-siRNA-IMP-a2-a4 V2.00	0	31. siRNA-SC-10 PSPC1-A488 DAPI IMPa4-A546_aq_TileScan_001 (Stage 43 of 49)	00-79oh4iG9AWSAXL6DwUzqfE
13.462		Cell	2	0.000	1.000	525	24	siRNA-SC-10 PSPC1-A488 IMPa4-A546 DAPI 8C2-siRNA-IMP-a2-a4 V2.00	0	31. siRNA-SC-10 PSPC1-A488 DAPI IMPa4-A546_aq_TileScan_001 (Stage 43 of 49)	00-79oh4iG9AWSAXL6DwUzqfE
61.1087		Cell	2	0.000	1.000	526	25	siRNA-SC-10 PSPC1-A488 IMPa4-A546 DAPI 8C2-siRNA-IMP-a2-a4 V2.00	0	31. siRNA-SC-10 PSPC1-A488 DAPI IMPa4-A546_aq_TileScan_001 (Stage 43 of 49)	00-79oh4iG9AWSAXL6DwUzqfE
13.2613		Cell	2	0.000	1.000	527	26	siRNA-SC-10 PSPC1-A488 IMPa4-A546 DAPI 8C2-siRNA-IMP-a2-a4 V2.00	0	31. siRNA-SC-10 PSPC1-A488 DAPI IMPa4-A546_aq_TileScan_001 (Stage 43 of 49)	00-79oh4iG9AWSAXL6DwUzqfE
13.5392		Cell	2	0.000	1.000	528	27	siRNA-SC-10 PSPC1-A488 IMPa4-A546 DAPI 8C2-siRNA-IMP-a2-a4 V2.00	0	31. siRNA-SC-10 PSPC1-A488 DAPI IMPa4-A546_aq_TileScan_001 (Stage 43 of 49)	00-79oh4iG9AWSAXL6DwUzqfE
12.7688		Cell	2	0.000	1.000	529	28	siRNA-SC-10 PSPC1-A488 IMPa4-A546 DAPI 8C2-siRNA-IMP-a2-a4 V2.00	0	31. siRNA-SC-10 PSPC1-A488 DAPI IMPa4-A546_aq_TileScan_001 (Stage 43 of 49)	00-79oh4iG9AWSAXL6DwUzqfE
13.0906		Cell	2	0.000	1.000	530	29	siRNA-SC-10 PSPC1-A488 IMPa4-A546 DAPI 8C2-siRNA-IMP-a2-a4 V2.00	0	31. siRNA-SC-10 PSPC1-A488 DAPI IMPa4-A546_aq_TileScan_001 (Stage 43 of 49)	00-79oh4iG9AWSAXL6DwUzqfE
13.9936		Cell	2	0.000	1.000	531	30	siRNA-SC-10 PSPC1-A488 IMPa4-A546 DAPI 8C2-siRNA-IMP-a2-a4 V2.00	0	31. siRNA-SC-10 PSPC1-A488 DAPI IMPa4-A546_aq_TileScan_001 (Stage 43 of 49)	00-79oh4iG9AWSAXL6DwUzqfE
13.7077		Cell	2	0.000	1.000	532	31	siRNA-SC-10 PSPC1-A488 IMPa4-A546 DAPI 8C2-siRNA-IMP-a2-a4 V2.00	0	31. siRNA-SC-10 PSPC1-A488 DAPI IMPa4-A546_aq_TileScan_001 (Stage 43 of 49)	00-79oh4iG9AWSAXL6DwUzqfE
12.4359		Cell	2	0.000	1.000	533	32	siRNA-SC-10 PSPC1-A488 IMPa4-A546 DAPI 8C2-siRNA-IMP-a2-a4 V2.00	0	31. siRNA-SC-10 PSPC1-A488 DAPI IMPa4-A546_aq_TileScan_001 (Stage 43 of 49)	00-79oh4iG9AWSAXL6DwUzqfE
18.9659		Cell	2	0.000	1.000	534	33	siRNA-SC-10 PSPC1-A488 IMPa4-A546 DAPI 8C2-siRNA-IMP-a2-a4 V2.00	0	31. siRNA-SC-10 PSPC1-A488 DAPI IMPa4-A546_aq_TileScan_001 (Stage 43 of 49)	00-79oh4iG9AWSAXL6DwUzqfE
49.8718		Cell	2	0.000	1.000	535	0	siRNA-SC-10 PSPC1-A488 IMPa4-A546 DAPI 8C2-siRNA-IMP-a2-a4 V2.00	0	31. siRNA-SC-10 PSPC1-A488 DAPI IMPa4-A546_ar_TileScan_001 (Stage 44 of 49)	00-iNsykdTfauzpYA5vtttuSg
12.616		Cell	2	0.000	1.000	536	1	siRNA-SC-10 PSPC1-A488 IMPa4-A546 DAPI 8C2-siRNA-IMP-a2-a4 V2.00	0	31. siRNA-SC-10 PSPC1-A488 DAPI IMPa4-A546_ar_TileScan_001 (Stage 44 of 49)	00-iNsykdTfauzpYA5vtttuSg
12.6798		Cell	2	0.000	1.000	537	2	siRNA-SC-10 PSPC1-A488 IMPa4-A546 DAPI 8C2-siRNA-IMP-a2-a4 V2.00	0	31. siRNA-SC-10 PSPC1-A488 DAPI IMPa4-A546_ar_TileScan_001 (Stage 44 of 49)	00-iNsykdTfauzpYA5vtttuSg
13.7521		Cell	2	0.000	1.000	538	3	siRNA-SC-10 PSPC1-A488 IMPa4-A546 DAPI 8C2-siRNA-IMP-a2-a4 V2.00	0	31. siRNA-SC-10 PSPC1-A488 DAPI IMPa4-A546_ar_TileScan_001 (Stage 44 of 49)	00-iNsykdTfauzpYA5vtttuSg
15.8151		Cell	2	0.000	1.000	539	4	siRNA-SC-10 PSPC1-A488 IMPa4-A546 DAPI 8C2-siRNA-IMP-a2-a4 V2.00	0	31. siRNA-SC-10 PSPC1-A488 DAPI IMPa4-A546_ar_TileScan_001 (Stage 44 of 49)	00-iNsykdTfauzpYA5vtttuSg
12.5757		Cell	2	0.000	1.000	540	5	siRNA-SC-10 PSPC1-A488 IMPa4-A546 DAPI 8C2-siRNA-IMP-a2-a4 V2.00	0	31. siRNA-SC-10 PSPC1-A488 DAPI IMPa4-A546_ar_TileScan_001 (Stage 44 of 49)	00-iNsykdTfauzpYA5vtttuSg
11.425		Cell	2	0.000	1.000	541	6	siRNA-SC-10 PSPC1-A488 IMPa4-A546 DAPI 8C2-siRNA-IMP-a2-a4 V2.00	0	31. siRNA-SC-10 PSPC1-A488 DAPI IMPa4-A546_ar_TileScan_001 (Stage 44 of 49)	00-iNsykdTfauzpYA5vtttuSg
46.6772		Cell	2	0.000	1.000	542	7	siRNA-SC-10 PSPC1-A488 IMPa4-A546 DAPI 8C2-siRNA-IMP-a2-a4 V2.00	0	31. siRNA-SC-10 PSPC1-A488 DAPI IMPa4-A546_ar_TileScan_001 (Stage 44 of 49)	00-iNsykdTfauzpYA5vtttuSg
14.6537		Cell	2	0.000	1.000	543	8	siRNA-SC-10 PSPC1-A488 IMPa4-A546 DAPI 8C2-siRNA-IMP-a2-a4 V2.00	0	31. siRNA-SC-10 PSPC1-A488 DAPI IMPa4-A546_ar_TileScan_001 (Stage 44 of 49)	00-iNsykdTfauzpYA5vtttuSg
13.2112		Cell	2	0.000	1.000	544	9	siRNA-SC-10 PSPC1-A488 IMPa4-A546 DAPI 8C2-siRNA-IMP-a2-a4 V2.00	0	31. siRNA-SC-10 PSPC1-A488 DAPI IMPa4-A546_ar_TileScan_001 (Stage 44 of 49)	00-iNsykdTfauzpYA5vtttuSg
13.8479		Cell	2	0.000	1.000	545	10	siRNA-SC-10 PSPC1-A488 IMPa4-A546 DAPI 8C2-siRNA-IMP-a2-a4 V2.00	0	31. siRNA-SC-10 PSPC1-A488 DAPI IMPa4-A546_ar_TileScan_001 (Stage 44 of 49)	00-iNsykdTfauzpYA5vtttuSg
13.0964		Cell	2	0.000	1.000	546	11	siRNA-SC-10 PSPC1-A488 IMPa4-A546 DAPI 8C2-siRNA-IMP-a2-a4 V2.00	0	31. siRNA-SC-10 PSPC1-A488 DAPI IMPa4-A546_ar_TileScan_001 (Stage 44 of 49)	00-iNsykdTfauzpYA5vtttuSg
18.0472		Cell	2	0.000	1.000	547	12	siRNA-SC-10 PSPC1-A488 IMPa4-A546 DAPI 8C2-siRNA-IMP-a2-a4 V2.00	0	31. siRNA-SC-10 PSPC1-A488 DAPI IMPa4-A546_ar_TileScan_001 (Stage 44 of 49)	00-iNsykdTfauzpYA5vtttuSg
12.4578		Cell	2	0.000	1.000	548	13	siRNA-SC-10 PSPC1-A488 IMPa4-A546 DAPI 8C2-siRNA-IMP-a2-a4 V2.00	0	31. siRNA-SC-10 PSPC1-A488 DAPI IMPa4-A546_ar_TileScan_001 (Stage 44 of 49)	00-iNsykdTfauzpYA5vtttuSg
12.7464		Cell	2	0.000	1.000	549	14	siRNA-SC-10 PSPC1-A488 IMPa4-A546 DAPI 8C2-siRNA-IMP-a2-a4 V2.00	0	31. siRNA-SC-10 PSPC1-A488 DAPI IMPa4-A546_ar_TileScan_001 (Stage 44 of 49)	00-iNsykdTfauzpYA5vtttuSg
30.0856		Cell	2	0.000	1.000	550	15	siRNA-SC-10 PSPC1-A488 IMPa4-A546 DAPI 8C2-siRNA-IMP-a2-a4 V2.00	0	31. siRNA-SC-10 PSPC1-A488 DAPI IMPa4-A546_ar_TileScan_001 (Stage 44 of 49)	00-iNsykdTfauzpYA5vtttuSg
12.6006		Cell	2	0.000	1.000	551	16	siRNA-SC-10 PSPC1-A488 IMPa4-A546 DAPI 8C2-siRNA-IMP-a2-a4 V2.00	0	31. siRNA-SC-10 PSPC1-A488 DAPI IMPa4-A546_ar_TileScan_001 (Stage 44 of 49)	00-iNsykdTfauzpYA5vtttuSg
12.9702		Cell	2	0.000	1.000	552	17	siRNA-SC-10 PSPC1-A488 IMPa4-A546 DAPI 8C2-siRNA-IMP-a2-a4 V2.00	0	31. siRNA-SC-10 PSPC1-A488 DAPI IMPa4-A546_ar_TileScan_001 (Stage 44 of 49)	00-iNsykdTfauzpYA5vtttuSg
23.4197		Cell	2	0.000	1.000	553	18	siRNA-SC-10 PSPC1-A488 IMPa4-A546 DAPI 8C2-siRNA-IMP-a2-a4 V2.00	0	31. siRNA-SC-10 PSPC1-A488 DAPI IMPa4-A546_ar_TileScan_001 (Stage 44 of 49)	00-iNsykdTfauzpYA5vtttuSg
16.1		Cell	2	0.000	1.000	554	19	siRNA-SC-10 PSPC1-A488 IMPa4-A546 DAPI 8C2-siRNA-IMP-a2-a4 V2.00	0	31. siRNA-SC-10 PSPC1-A488 DAPI IMPa4-A546_ar_TileScan_001 (Stage 44 of 49)	00-iNsykdTfauzpYA5vtttuSg
12.879		Cell	2	0.000	1.000	555	20	siRNA-SC-10 PSPC1-A488 IMPa4-A546 DAPI 8C2-siRNA-IMP-a2-a4 V2.00	0	31. siRNA-SC-10 PSPC1-A488 DAPI IMPa4-A546_ar_TileScan_001 (Stage 44 of 49)	00-iNsykdTfauzpYA5vtttuSg
12.0929		Cell	2	0.000	1.000	556	21	siRNA-SC-10 PSPC1-A488 IMPa4-A546 DAPI 8C2-siRNA-IMP-a2-a4 V2.00	0	31. siRNA-SC-10 PSPC1-A488 DAPI IMPa4-A546_ar_TileScan_001 (Stage 44 of 49)	00-iNsykdTfauzpYA5vtttuSg
38.1953		Cell	2	0.000	1.000	557	22	siRNA-SC-10 PSPC1-A488 IMPa4-A546 DAPI 8C2-siRNA-IMP-a2-a4 V2.00	0	31. siRNA-SC-10 PSPC1-A488 DAPI IMPa4-A546_ar_TileScan_001 (Stage 44 of 49)	00-iNsykdTfauzpYA5vtttuSg
15.5722		Cell	2	0.000	1.000	558	23	siRNA-SC-10 PSPC1-A488 IMPa4-A546 DAPI 8C2-siRNA-IMP-a2-a4 V2.00	0	31. siRNA-SC-10 PSPC1-A488 DAPI IMPa4-A546_ar_TileScan_001 (Stage 44 of 49)	00-iNsykdTfauzpYA5vtttuSg
18.1744		Cell	2	0.000	1.000	559	24	siRNA-SC-10 PSPC1-A488 IMPa4-A546 DAPI 8C2-siRNA-IMP-a2-a4 V2.00	0	31. siRNA-SC-10 PSPC1-A488 DAPI IMPa4-A546_ar_TileScan_001 (Stage 44 of 49)	00-iNsykdTfauzpYA5vtttuSg
13.1499		Cell	2	0.000	1.000	560	25	siRNA-SC-10 PSPC1-A488 IMPa4-A546 DAPI 8C2-siRNA-IMP-a2-a4 V2.00	0	31. siRNA-SC-10 PSPC1-A488 DAPI IMPa4-A546_ar_TileScan_001 (Stage 44 of 49)	00-iNsykdTfauzpYA5vtttuSg
12.8938		Cell	2	0.000	1.000	561	26	siRNA-SC-10 PSPC1-A488 IMPa4-A546 DAPI 8C2-siRNA-IMP-a2-a4 V2.00	0	31. siRNA-SC-10 PSPC1-A488 DAPI IMPa4-A546_ar_TileScan_001 (Stage 44 of 49)	00-iNsykdTfauzpYA5vtttuSg
13.3698		Cell	2	0.000	1.000	562	27	siRNA-SC-10 PSPC1-A488 IMPa4-A546 DAPI 8C2-siRNA-IMP-a2-a4 V2.00	0	31. siRNA-SC-10 PSPC1-A488 DAPI IMPa4-A546_ar_TileScan_001 (Stage 44 of 49)	00-iNsykdTfauzpYA5vtttuSg
12.5931		Cell	2	0.000	1.000	563	28	siRNA-SC-10 PSPC1-A488 IMPa4-A546 DAPI 8C2-siRNA-IMP-a2-a4 V2.00	0	31. siRNA-SC-10 PSPC1-A488 DAPI IMPa4-A546_ar_TileScan_001 (Stage 44 of 49)	00-iNsykdTfauzpYA5vtttuSg
13.0072		Cell	2	0.000	1.000	564	29	siRNA-SC-10 PSPC1-A488 IMPa4-A546 DAPI 8C2-siRNA-IMP-a2-a4 V2.00	0	31. siRNA-SC-10 PSPC1-A488 DAPI IMPa4-A546_ar_TileScan_001 (Stage 44 of 49)	00-iNsykdTfauzpYA5vtttuSg
13.3622		Cell	2	0.000	1.000	565	30	siRNA-SC-10 PSPC1-A488 IMPa4-A546 DAPI 8C2-siRNA-IMP-a2-a4 V2.00	0	31. siRNA-SC-10 PSPC1-A488 DAPI IMPa4-A546_ar_TileScan_001 (Stage 44 of 49)	00-iNsykdTfauzpYA5vtttuSg
12.3113		Cell	2	0.000	1.000	566	31	siRNA-SC-10 PSPC1-A488 IMPa4-A546 DAPI 8C2-siRNA-IMP-a2-a4 V2.00	0	31. siRNA-SC-10 PSPC1-A488 DAPI IMPa4-A546_ar_TileScan_001 (Stage 44 of 49)	00-iNsykdTfauzpYA5vtttuSg
12.7586		Cell	2	0.000	1.000	567	0	siRNA-SC-10 PSPC1-A488 IMPa4-A546 DAPI 8C2-siRNA-IMP-a2-a4 V2.00	0	31. siRNA-SC-10 PSPC1-A488 DAPI IMPa4-A546_as_TileScan_001 (Stage 45 of 49)	00-GGoz2M7VKCQArKzE3q6mnP
11.0524		Cell	2	0.000	1.000	568	1	siRNA-SC-10 PSPC1-A488 IMPa4-A546 DAPI 8C2-siRNA-IMP-a2-a4 V2.00	0	31. siRNA-SC-10 PSPC1-A488 DAPI IMPa4-A546_as_TileScan_001 (Stage 45 of 49)	00-GGoz2M7VKCQArKzE3q6mnP
12.8007		Cell	2	0.000	1.000	569	2	siRNA-SC-10 PSPC1-A488 IMPa4-A546 DAPI 8C2-siRNA-IMP-a2-a4 V2.00	0	31. siRNA-SC-10 PSPC1-A488 DAPI IMPa4-A546_as_TileScan_001 (Stage 45 of 49)	00-GGoz2M7VKCQArKzE3q6mnP
13.0695		Cell	2	0.000	1.000	570	3	siRNA-SC-10 PSPC1-A488 IMPa4-A546 DAPI 8C2-siRNA-IMP-a2-a4 V2.00	0	31. siRNA-SC-10 PSPC1-A488 DAPI IMPa4-A546_as_TileScan_001 (Stage 45 of 49)	00-GGoz2M7VKCQArKzE3q6mnP
11.7609		Cell	2	0.000	1.000	571	4	siRNA-SC-10 PSPC1-A488 IMPa4-A546 DAPI 8C2-siRNA-IMP-a2-a4 V2.00	0	31. siRNA-SC-10 PSPC1-A488 DAPI IMPa4-A546_as_TileScan_001 (Stage 45 of 49)	00-GGoz2M7VKCQArKzE3q6mnP
13.301		Cell	2	0.000	1.000	572	5	siRNA-SC-10 PSPC1-A488 IMPa4-A546 DAPI 8C2-siRNA-IMP-a2-a4 V2.00	0	31. siRNA-SC-10 PSPC1-A488 DAPI IMPa4-A546_as_TileScan_001 (Stage 45 of 49)	00-GGoz2M7VKCQArKzE3q6mnP
15.1902		Cell	2	0.000	1.000	573	6	siRNA-SC-10 PSPC1-A488 IMPa4-A546 DAPI 8C2-siRNA-IMP-a2-a4 V2.00	0	31. siRNA-SC-10 PSPC1-A488 DAPI IMPa4-A546_as_TileScan_001 (Stage 45 of 49)	00-GGoz2M7VKCQArKzE3q6mnP
10.999		Cell	2	0.000	1.000	574	7	siRNA-SC-10 PSPC1-A488 IMPa4-A546 DAPI 8C2-siRNA-IMP-a2-a4 V2.00	0	31. siRNA-SC-10 PSPC1-A488 DAPI IMPa4-A546_as_TileScan_001 (Stage 45 of 49)	00-GGoz2M7VKCQArKzE3q6mnP
12.8612		Cell	2	0.000	1.000	575	8	siRNA-SC-10 PSPC1-A488 IMPa4-A546 DAPI 8C2-siRNA-IMP-a2-a4 V2.00	0	31. siRNA-SC-10 PSPC1-A488 DAPI IMPa4-A546_as_TileScan_001 (Stage 45 of 49)	00-GGoz2M7VKCQArKzE3q6mnP
10.2361		Cell	2	0.000	1.000	576	9	siRNA-SC-10 PSPC1-A488 IMPa4-A546 DAPI 8C2-siRNA-IMP-a2-a4 V2.00	0	31. siRNA-SC-10 PSPC1-A488 DAPI IMPa4-A546_as_TileScan_001 (Stage 45 of 49)	00-GGoz2M7VKCQArKzE3q6mnP
13.3919		Cell	2	0.000	1.000	577	10	siRNA-SC-10 PSPC1-A488 IMPa4-A546 DAPI 8C2-siRNA-IMP-a2-a4 V2.00	0	31. siRNA-SC-10 PSPC1-A488 DAPI IMPa4-A546_as_TileScan_001 (Stage 45 of 49)	00-GGoz2M7VKCQArKzE3q6mnP
23.069		Cell	2	0.000	1.000	578	11	siRNA-SC-10 PSPC1-A488 IMPa4-A546 DAPI 8C2-siRNA-IMP-a2-a4 V2.00	0	31. siRNA-SC-10 PSPC1-A488 DAPI IMPa4-A546_as_TileScan_001 (Stage 45 of 49)	00-GGoz2M7VKCQArKzE3q6mnP
67.4345		Cell	2	0.000	1.000	579	12	siRNA-SC-10 PSPC1-A488 IMPa4-A546 DAPI 8C2-siRNA-IMP-a2-a4 V2.00	0	31. siRNA-SC-10 PSPC1-A488 DAPI IMPa4-A546_as_TileScan_001 (Stage 45 of 49)	00-GGoz2M7VKCQArKzE3q6mnP
13.9677		Cell	2	0.000	1.000	580	13	siRNA-SC-10 PSPC1-A488 IMPa4-A546 DAPI 8C2-siRNA-IMP-a2-a4 V2.00	0	31. siRNA-SC-10 PSPC1-A488 DAPI IMPa4-A546_as_TileScan_001 (Stage 45 of 49)	00-GGoz2M7VKCQArKzE3q6mnP
13.7945		Cell	2	0.000	1.000	581	14	siRNA-SC-10 PSPC1-A488 IMPa4-A546 DAPI 8C2-siRNA-IMP-a2-a4 V2.00	0	31. siRNA-SC-10 PSPC1-A488 DAPI IMPa4-A546_as_TileScan_001 (Stage 45 of 49)	00-GGoz2M7VKCQArKzE3q6mnP
12.419		Cell	2	0.000	1.000	582	15	siRNA-SC-10 PSPC1-A488 IMPa4-A546 DAPI 8C2-siRNA-IMP-a2-a4 V2.00	0	31. siRNA-SC-10 PSPC1-A488 DAPI IMPa4-A546_as_TileScan_001 (Stage 45 of 49)	00-GGoz2M7VKCQArKzE3q6mnP
15.2473		Cell	2	0.000	1.000	583	16	siRNA-SC-10 PSPC1-A488 IMPa4-A546 DAPI 8C2-siRNA-IMP-a2-a4 V2.00	0	31. siRNA-SC-10 PSPC1-A488 DAPI IMPa4-A546_as_TileScan_001 (Stage 45 of 49)	00-GGoz2M7VKCQArKzE3q6mnP
14.4588		Cell	2	0.000	1.000	584	17	siRNA-SC-10 PSPC1-A488 IMPa4-A546 DAPI 8C2-siRNA-IMP-a2-a4 V2.00	0	31. siRNA-SC-10 PSPC1-A488 DAPI IMPa4-A546_as_TileScan_001 (Stage 45 of 49)	00-GGoz2M7VKCQArKzE3q6mnP
13.0705		Cell	2	0.000	1.000	585	18	siRNA-SC-10 PSPC1-A488 IMPa4-A546 DAPI 8C2-siRNA-IMP-a2-a4 V2.00	0	31. siRNA-SC-10 PSPC1-A488 DAPI IMPa4-A546_as_TileScan_001 (Stage 45 of 49)	00-GGoz2M7VKCQArKzE3q6mnP
12.8975		Cell	2	0.000	1.000	586	19	siRNA-SC-10 PSPC1-A488 IMPa4-A546 DAPI 8C2-siRNA-IMP-a2-a4 V2.00	0	31. siRNA-SC-10 PSPC1-A488 DAPI IMPa4-A546_as_TileScan_001 (Stage 45 of 49)	00-GGoz2M7VKCQArKzE3q6mnP
15.0663		Cell	2	0.000	1.000	587	20	siRNA-SC-10 PSPC1-A488 IMPa4-A546 DAPI 8C2-siRNA-IMP-a2-a4 V2.00	0	31. siRNA-SC-10 PSPC1-A488 DAPI IMPa4-A546_as_TileScan_001 (Stage 45 of 49)	00-GGoz2M7VKCQArKzE3q6mnP
12.7583		Cell	2	0.000	1.000	588	21	siRNA-SC-10 PSPC1-A488 IMPa4-A546 DAPI 8C2-siRNA-IMP-a2-a4 V2.00	0	31. siRNA-SC-10 PSPC1-A488 DAPI IMPa4-A546_as_TileScan_001 (Stage 45 of 49)	00-GGoz2M7VKCQArKzE3q6mnP
13.0563		Cell	2	0.000	1.000	589	22	siRNA-SC-10 PSPC1-A488 IMPa4-A546 DAPI 8C2-siRNA-IMP-a2-a4 V2.00	0	31. siRNA-SC-10 PSPC1-A488 DAPI IMPa4-A546_as_TileScan_001 (Stage 45 of 49)	00-GGoz2M7VKCQArKzE3q6mnP
11.9274		Cell	2	0.000	1.000	590	23	siRNA-SC-10 PSPC1-A488 IMPa4-A546 DAPI 8C2-siRNA-IMP-a2-a4 V2.00	0	31. siRNA-SC-10 PSPC1-A488 DAPI IMPa4-A546_as_TileScan_001 (Stage 45 of 49)	00-GGoz2M7VKCQArKzE3q6mnP
14.2368		Cell	2	0.000	1.000	591	24	siRNA-SC-10 PSPC1-A488 IMPa4-A546 DAPI 8C2-siRNA-IMP-a2-a4 V2.00	0	31. siRNA-SC-10 PSPC1-A488 DAPI IMPa4-A546_as_TileScan_001 (Stage 45 of 49)	00-GGoz2M7VKCQArKzE3q6mnP
13.7578		Cell	2	0.000	1.000	592	25	siRNA-SC-10 PSPC1-A488 IMPa4-A546 DAPI 8C2-siRNA-IMP-a2-a4 V2.00	0	31. siRNA-SC-10 PSPC1-A488 DAPI IMPa4-A546_as_TileScan_001 (Stage 45 of 49)	00-GGoz2M7VKCQArKzE3q6mnP
12.9283		Cell	2	0.000	1.000	593	26	siRNA-SC-10 PSPC1-A488 IMPa4-A546 DAPI 8C2-siRNA-IMP-a2-a4 V2.00	0	31. siRNA-SC-10 PSPC1-A488 DAPI IMPa4-A546_as_TileScan_001 (Stage 45 of 49)	00-GGoz2M7VKCQArKzE3q6mnP
14.4092		Cell	2	0.000	1.000	594	27	siRNA-SC-10 PSPC1-A488 IMPa4-A546 DAPI 8C2-siRNA-IMP-a2-a4 V2.00	0	31. siRNA-SC-10 PSPC1-A488 DAPI IMPa4-A546_as_TileScan_001 (Stage 45 of 49)	00-GGoz2M7VKCQArKzE3q6mnP
13.1448		Cell	2	0.000	1.000	595	28	siRNA-SC-10 PSPC1-A488 IMPa4-A546 DAPI 8C2-siRNA-IMP-a2-a4 V2.00	0	31. siRNA-SC-10 PSPC1-A488 DAPI IMPa4-A546_as_TileScan_001 (Stage 45 of 49)	00-GGoz2M7VKCQArKzE3q6mnP
12.3186		Cell	2	0.000	1.000	596	29	siRNA-SC-10 PSPC1-A488 IMPa4-A546 DAPI 8C2-siRNA-IMP-a2-a4 V2.00	0	31. siRNA-SC-10 PSPC1-A488 DAPI IMPa4-A546_as_TileScan_001 (Stage 45 of 49)	00-GGoz2M7VKCQArKzE3q6mnP
10.8207		Cell	2	0.000	1.000	597	30	siRNA-SC-10 PSPC1-A488 IMPa4-A546 DAPI 8C2-siRNA-IMP-a2-a4 V2.00	0	31. siRNA-SC-10 PSPC1-A488 DAPI IMPa4-A546_as_TileScan_001 (Stage 45 of 49)	00-GGoz2M7VKCQArKzE3q6mnP
14.9272		Cell	2	0.000	1.000	598	31	siRNA-SC-10 PSPC1-A488 IMPa4-A546 DAPI 8C2-siRNA-IMP-a2-a4 V2.00	0	31. siRNA-SC-10 PSPC1-A488 DAPI IMPa4-A546_as_TileScan_001 (Stage 45 of 49)	00-GGoz2M7VKCQArKzE3q6mnP
36.7003		Cell	2	0.000	1.000	599	32	siRNA-SC-10 PSPC1-A488 IMPa4-A546 DAPI 8C2-siRNA-IMP-a2-a4 V2.00	0	31. siRNA-SC-10 PSPC1-A488 DAPI IMPa4-A546_as_TileScan_001 (Stage 45 of 49)	00-GGoz2M7VKCQArKzE3q6mnP
10.7653		Cell	2	0.000	1.000	600	33	siRNA-SC-10 PSPC1-A488 IMPa4-A546 DAPI 8C2-siRNA-IMP-a2-a4 V2.00	0	31. siRNA-SC-10 PSPC1-A488 DAPI IMPa4-A546_as_TileScan_001 (Stage 45 of 49)	00-GGoz2M7VKCQArKzE3q6mnP
12.288		Cell	2	0.000	1.000	601	34	siRNA-SC-10 PSPC1-A488 IMPa4-A546 DAPI 8C2-siRNA-IMP-a2-a4 V2.00	0	31. siRNA-SC-10 PSPC1-A488 DAPI IMPa4-A546_as_TileScan_001 (Stage 45 of 49)	00-GGoz2M7VKCQArKzE3q6mnP
13.4324		Cell	2	0.000	1.000	602	35	siRNA-SC-10 PSPC1-A488 IMPa4-A546 DAPI 8C2-siRNA-IMP-a2-a4 V2.00	0	31. siRNA-SC-10 PSPC1-A488 DAPI IMPa4-A546_as_TileScan_001 (Stage 45 of 49)	00-GGoz2M7VKCQArKzE3q6mnP
12.1034		Cell	2	0.000	1.000	603	36	siRNA-SC-10 PSPC1-A488 IMPa4-A546 DAPI 8C2-siRNA-IMP-a2-a4 V2.00	0	31. siRNA-SC-10 PSPC1-A488 DAPI IMPa4-A546_as_TileScan_001 (Stage 45 of 49)	00-GGoz2M7VKCQArKzE3q6mnP
15.1488		Cell	2	0.000	1.000	604	37	siRNA-SC-10 PSPC1-A488 IMPa4-A546 DAPI 8C2-siRNA-IMP-a2-a4 V2.00	0	31. siRNA-SC-10 PSPC1-A488 DAPI IMPa4-A546_as_TileScan_001 (Stage 45 of 49)	00-GGoz2M7VKCQArKzE3q6mnP
12.5261		Cell	2	0.000	1.000	605	0	siRNA-SC-10 PSPC1-A488 IMPa4-A546 DAPI 8C2-siRNA-IMP-a2-a4 V2.00	0	31. siRNA-SC-10 PSPC1-A488 DAPI IMPa4-A546_at_TileScan_001 (Stage 46 of 49)	00-htwCowjwFUrk5ahHKQB9uL
12.6991		Cell	2	0.000	1.000	606	1	siRNA-SC-10 PSPC1-A488 IMPa4-A546 DAPI 8C2-siRNA-IMP-a2-a4 V2.00	0	31. siRNA-SC-10 PSPC1-A488 DAPI IMPa4-A546_at_TileScan_001 (Stage 46 of 49)	00-htwCowjwFUrk5ahHKQB9uL
16.422		Cell	2	0.000	1.000	607	2	siRNA-SC-10 PSPC1-A488 IMPa4-A546 DAPI 8C2-siRNA-IMP-a2-a4 V2.00	0	31. siRNA-SC-10 PSPC1-A488 DAPI IMPa4-A546_at_TileScan_001 (Stage 46 of 49)	00-htwCowjwFUrk5ahHKQB9uL
13.0626		Cell	2	0.000	1.000	608	3	siRNA-SC-10 PSPC1-A488 IMPa4-A546 DAPI 8C2-siRNA-IMP-a2-a4 V2.00	0	31. siRNA-SC-10 PSPC1-A488 DAPI IMPa4-A546_at_TileScan_001 (Stage 46 of 49)	00-htwCowjwFUrk5ahHKQB9uL
67.7303		Cell	2	0.000	1.000	609	4	siRNA-SC-10 PSPC1-A488 IMPa4-A546 DAPI 8C2-siRNA-IMP-a2-a4 V2.00	0	31. siRNA-SC-10 PSPC1-A488 DAPI IMPa4-A546_at_TileScan_001 (Stage 46 of 49)	00-htwCowjwFUrk5ahHKQB9uL
14.9258		Cell	2	0.000	1.000	610	5	siRNA-SC-10 PSPC1-A488 IMPa4-A546 DAPI 8C2-siRNA-IMP-a2-a4 V2.00	0	31. siRNA-SC-10 PSPC1-A488 DAPI IMPa4-A546_at_TileScan_001 (Stage 46 of 49)	00-htwCowjwFUrk5ahHKQB9uL
12.9405		Cell	2	0.000	1.000	611	6	siRNA-SC-10 PSPC1-A488 IMPa4-A546 DAPI 8C2-siRNA-IMP-a2-a4 V2.00	0	31. siRNA-SC-10 PSPC1-A488 DAPI IMPa4-A546_at_TileScan_001 (Stage 46 of 49)	00-htwCowjwFUrk5ahHKQB9uL
12.7941		Cell	2	0.000	1.000	612	7	siRNA-SC-10 PSPC1-A488 IMPa4-A546 DAPI 8C2-siRNA-IMP-a2-a4 V2.00	0	31. siRNA-SC-10 PSPC1-A488 DAPI IMPa4-A546_at_TileScan_001 (Stage 46 of 49)	00-htwCowjwFUrk5ahHKQB9uL
12.6682		Cell	2	0.000	1.000	613	8	siRNA-SC-10 PSPC1-A488 IMPa4-A546 DAPI 8C2-siRNA-IMP-a2-a4 V2.00	0	31. siRNA-SC-10 PSPC1-A488 DAPI IMPa4-A546_at_TileScan_001 (Stage 46 of 49)	00-htwCowjwFUrk5ahHKQB9uL
12.0029		Cell	2	0.000	1.000	614	9	siRNA-SC-10 PSPC1-A488 IMPa4-A546 DAPI 8C2-siRNA-IMP-a2-a4 V2.00	0	31. siRNA-SC-10 PSPC1-A488 DAPI IMPa4-A546_at_TileScan_001 (Stage 46 of 49)	00-htwCowjwFUrk5ahHKQB9uL
13.9086		Cell	2	0.000	1.000	615	10	siRNA-SC-10 PSPC1-A488 IMPa4-A546 DAPI 8C2-siRNA-IMP-a2-a4 V2.00	0	31. siRNA-SC-10 PSPC1-A488 DAPI IMPa4-A546_at_TileScan_001 (Stage 46 of 49)	00-htwCowjwFUrk5ahHKQB9uL
12.4566		Cell	2	0.000	1.000	616	11	siRNA-SC-10 PSPC1-A488 IMPa4-A546 DAPI 8C2-siRNA-IMP-a2-a4 V2.00	0	31. siRNA-SC-10 PSPC1-A488 DAPI IMPa4-A546_at_TileScan_001 (Stage 46 of 49)	00-htwCowjwFUrk5ahHKQB9uL
15.377		Cell	2	0.000	1.000	617	12	siRNA-SC-10 PSPC1-A488 IMPa4-A546 DAPI 8C2-siRNA-IMP-a2-a4 V2.00	0	31. siRNA-SC-10 PSPC1-A488 DAPI IMPa4-A546_at_TileScan_001 (Stage 46 of 49)	00-htwCowjwFUrk5ahHKQB9uL
12.0613		Cell	2	0.000	1.000	618	13	siRNA-SC-10 PSPC1-A488 IMPa4-A546 DAPI 8C2-siRNA-IMP-a2-a4 V2.00	0	31. siRNA-SC-10 PSPC1-A488 DAPI IMPa4-A546_at_TileScan_001 (Stage 46 of 49)	00-htwCowjwFUrk5ahHKQB9uL
13.2515		Cell	2	0.000	1.000	619	14	siRNA-SC-10 PSPC1-A488 IMPa4-A546 DAPI 8C2-siRNA-IMP-a2-a4 V2.00	0	31. siRNA-SC-10 PSPC1-A488 DAPI IMPa4-A546_at_TileScan_001 (Stage 46 of 49)	00-htwCowjwFUrk5ahHKQB9uL
14.6718		Cell	2	0.000	1.000	620	15	siRNA-SC-10 PSPC1-A488 IMPa4-A546 DAPI 8C2-siRNA-IMP-a2-a4 V2.00	0	31. siRNA-SC-10 PSPC1-A488 DAPI IMPa4-A546_at_TileScan_001 (Stage 46 of 49)	00-htwCowjwFUrk5ahHKQB9uL
13.6017		Cell	2	0.000	1.000	621	16	siRNA-SC-10 PSPC1-A488 IMPa4-A546 DAPI 8C2-siRNA-IMP-a2-a4 V2.00	0	31. siRNA-SC-10 PSPC1-A488 DAPI IMPa4-A546_at_TileScan_001 (Stage 46 of 49)	00-htwCowjwFUrk5ahHKQB9uL
13.3098		Cell	2	0.000	1.000	622	17	siRNA-SC-10 PSPC1-A488 IMPa4-A546 DAPI 8C2-siRNA-IMP-a2-a4 V2.00	0	31. siRNA-SC-10 PSPC1-A488 DAPI IMPa4-A546_at_TileScan_001 (Stage 46 of 49)	00-htwCowjwFUrk5ahHKQB9uL
15.5798		Cell	2	0.000	1.000	623	18	siRNA-SC-10 PSPC1-A488 IMPa4-A546 DAPI 8C2-siRNA-IMP-a2-a4 V2.00	0	31. siRNA-SC-10 PSPC1-A488 DAPI IMPa4-A546_at_TileScan_001 (Stage 46 of 49)	00-htwCowjwFUrk5ahHKQB9uL
15.2138		Cell	2	0.000	1.000	624	19	siRNA-SC-10 PSPC1-A488 IMPa4-A546 DAPI 8C2-siRNA-IMP-a2-a4 V2.00	0	31. siRNA-SC-10 PSPC1-A488 DAPI IMPa4-A546_at_TileScan_001 (Stage 46 of 49)	00-htwCowjwFUrk5ahHKQB9uL
10.7182		Cell	2	0.000	1.000	625	20	siRNA-SC-10 PSPC1-A488 IMPa4-A546 DAPI 8C2-siRNA-IMP-a2-a4 V2.00	0	31. siRNA-SC-10 PSPC1-A488 DAPI IMPa4-A546_at_TileScan_001 (Stage 46 of 49)	00-htwCowjwFUrk5ahHKQB9uL
12.5066		Cell	2	0.000	1.000	626	21	siRNA-SC-10 PSPC1-A488 IMPa4-A546 DAPI 8C2-siRNA-IMP-a2-a4 V2.00	0	31. siRNA-SC-10 PSPC1-A488 DAPI IMPa4-A546_at_TileScan_001 (Stage 46 of 49)	00-htwCowjwFUrk5ahHKQB9uL
12.9753		Cell	2	0.000	1.000	627	22	siRNA-SC-10 PSPC1-A488 IMPa4-A546 DAPI 8C2-siRNA-IMP-a2-a4 V2.00	0	31. siRNA-SC-10 PSPC1-A488 DAPI IMPa4-A546_at_TileScan_001 (Stage 46 of 49)	00-htwCowjwFUrk5ahHKQB9uL
11.2833		Cell	2	0.000	1.000	628	23	siRNA-SC-10 PSPC1-A488 IMPa4-A546 DAPI 8C2-siRNA-IMP-a2-a4 V2.00	0	31. siRNA-SC-10 PSPC1-A488 DAPI IMPa4-A546_at_TileScan_001 (Stage 46 of 49)	00-htwCowjwFUrk5ahHKQB9uL
12.3672		Cell	2	0.000	1.000	629	24	siRNA-SC-10 PSPC1-A488 IMPa4-A546 DAPI 8C2-siRNA-IMP-a2-a4 V2.00	0	31. siRNA-SC-10 PSPC1-A488 DAPI IMPa4-A546_at_TileScan_001 (Stage 46 of 49)	00-htwCowjwFUrk5ahHKQB9uL
12.29		Cell	2	0.000	1.000	630	25	siRNA-SC-10 PSPC1-A488 IMPa4-A546 DAPI 8C2-siRNA-IMP-a2-a4 V2.00	0	31. siRNA-SC-10 PSPC1-A488 DAPI IMPa4-A546_at_TileScan_001 (Stage 46 of 49)	00-htwCowjwFUrk5ahHKQB9uL
12.8729		Cell	2	0.000	1.000	631	26	siRNA-SC-10 PSPC1-A488 IMPa4-A546 DAPI 8C2-siRNA-IMP-a2-a4 V2.00	0	31. siRNA-SC-10 PSPC1-A488 DAPI IMPa4-A546_at_TileScan_001 (Stage 46 of 49)	00-htwCowjwFUrk5ahHKQB9uL
12.9259		Cell	2	0.000	1.000	632	27	siRNA-SC-10 PSPC1-A488 IMPa4-A546 DAPI 8C2-siRNA-IMP-a2-a4 V2.00	0	31. siRNA-SC-10 PSPC1-A488 DAPI IMPa4-A546_at_TileScan_001 (Stage 46 of 49)	00-htwCowjwFUrk5ahHKQB9uL
12.3784		Cell	2	0.000	1.000	633	28	siRNA-SC-10 PSPC1-A488 IMPa4-A546 DAPI 8C2-siRNA-IMP-a2-a4 V2.00	0	31. siRNA-SC-10 PSPC1-A488 DAPI IMPa4-A546_at_TileScan_001 (Stage 46 of 49)	00-htwCowjwFUrk5ahHKQB9uL
12.4378		Cell	2	0.000	1.000	634	29	siRNA-SC-10 PSPC1-A488 IMPa4-A546 DAPI 8C2-siRNA-IMP-a2-a4 V2.00	0	31. siRNA-SC-10 PSPC1-A488 DAPI IMPa4-A546_at_TileScan_001 (Stage 46 of 49)	00-htwCowjwFUrk5ahHKQB9uL
13.2669		Cell	2	0.000	1.000	635	30	siRNA-SC-10 PSPC1-A488 IMPa4-A546 DAPI 8C2-siRNA-IMP-a2-a4 V2.00	0	31. siRNA-SC-10 PSPC1-A488 DAPI IMPa4-A546_at_TileScan_001 (Stage 46 of 49)	00-htwCowjwFUrk5ahHKQB9uL
13.7448		Cell	2	0.000	1.000	636	31	siRNA-SC-10 PSPC1-A488 IMPa4-A546 DAPI 8C2-siRNA-IMP-a2-a4 V2.00	0	31. siRNA-SC-10 PSPC1-A488 DAPI IMPa4-A546_at_TileScan_001 (Stage 46 of 49)	00-htwCowjwFUrk5ahHKQB9uL
34.408		Cell	2	0.000	1.000	637	32	siRNA-SC-10 PSPC1-A488 IMPa4-A546 DAPI 8C2-siRNA-IMP-a2-a4 V2.00	0	31. siRNA-SC-10 PSPC1-A488 DAPI IMPa4-A546_at_TileScan_001 (Stage 46 of 49)	00-htwCowjwFUrk5ahHKQB9uL
15.0183		Cell	2	0.000	1.000	638	33	siRNA-SC-10 PSPC1-A488 IMPa4-A546 DAPI 8C2-siRNA-IMP-a2-a4 V2.00	0	31. siRNA-SC-10 PSPC1-A488 DAPI IMPa4-A546_at_TileScan_001 (Stage 46 of 49)	00-htwCowjwFUrk5ahHKQB9uL
15.1063		Cell	2	0.000	1.000	639	34	siRNA-SC-10 PSPC1-A488 IMPa4-A546 DAPI 8C2-siRNA-IMP-a2-a4 V2.00	0	31. siRNA-SC-10 PSPC1-A488 DAPI IMPa4-A546_at_TileScan_001 (Stage 46 of 49)	00-htwCowjwFUrk5ahHKQB9uL
11.8588		Cell	2	0.000	1.000	640	0	siRNA-SC-10 PSPC1-A488 IMPa4-A546 DAPI 8C2-siRNA-IMP-a2-a4 V2.00	0	31. siRNA-SC-10 PSPC1-A488 DAPI IMPa4-A546_au_TileScan_001 (Stage 47 of 49)	00-pkU5ynAmqvU6zAUin4JtkS
11.8707		Cell	2	0.000	1.000	641	1	siRNA-SC-10 PSPC1-A488 IMPa4-A546 DAPI 8C2-siRNA-IMP-a2-a4 V2.00	0	31. siRNA-SC-10 PSPC1-A488 DAPI IMPa4-A546_au_TileScan_001 (Stage 47 of 49)	00-pkU5ynAmqvU6zAUin4JtkS
12.3207		Cell	2	0.000	1.000	642	2	siRNA-SC-10 PSPC1-A488 IMPa4-A546 DAPI 8C2-siRNA-IMP-a2-a4 V2.00	0	31. siRNA-SC-10 PSPC1-A488 DAPI IMPa4-A546_au_TileScan_001 (Stage 47 of 49)	00-pkU5ynAmqvU6zAUin4JtkS
14.605		Cell	2	0.000	1.000	643	3	siRNA-SC-10 PSPC1-A488 IMPa4-A546 DAPI 8C2-siRNA-IMP-a2-a4 V2.00	0	31. siRNA-SC-10 PSPC1-A488 DAPI IMPa4-A546_au_TileScan_001 (Stage 47 of 49)	00-pkU5ynAmqvU6zAUin4JtkS
12.6447		Cell	2	0.000	1.000	644	4	siRNA-SC-10 PSPC1-A488 IMPa4-A546 DAPI 8C2-siRNA-IMP-a2-a4 V2.00	0	31. siRNA-SC-10 PSPC1-A488 DAPI IMPa4-A546_au_TileScan_001 (Stage 47 of 49)	00-pkU5ynAmqvU6zAUin4JtkS
13.6111		Cell	2	0.000	1.000	645	5	siRNA-SC-10 PSPC1-A488 IMPa4-A546 DAPI 8C2-siRNA-IMP-a2-a4 V2.00	0	31. siRNA-SC-10 PSPC1-A488 DAPI IMPa4-A546_au_TileScan_001 (Stage 47 of 49)	00-pkU5ynAmqvU6zAUin4JtkS
12.8477		Cell	2	0.000	1.000	646	6	siRNA-SC-10 PSPC1-A488 IMPa4-A546 DAPI 8C2-siRNA-IMP-a2-a4 V2.00	0	31. siRNA-SC-10 PSPC1-A488 DAPI IMPa4-A546_au_TileScan_001 (Stage 47 of 49)	00-pkU5ynAmqvU6zAUin4JtkS
12.7529		Cell	2	0.000	1.000	647	7	siRNA-SC-10 PSPC1-A488 IMPa4-A546 DAPI 8C2-siRNA-IMP-a2-a4 V2.00	0	31. siRNA-SC-10 PSPC1-A488 DAPI IMPa4-A546_au_TileScan_001 (Stage 47 of 49)	00-pkU5ynAmqvU6zAUin4JtkS
12.1459		Cell	2	0.000	1.000	648	8	siRNA-SC-10 PSPC1-A488 IMPa4-A546 DAPI 8C2-siRNA-IMP-a2-a4 V2.00	0	31. siRNA-SC-10 PSPC1-A488 DAPI IMPa4-A546_au_TileScan_001 (Stage 47 of 49)	00-pkU5ynAmqvU6zAUin4JtkS
15.4031		Cell	2	0.000	1.000	649	9	siRNA-SC-10 PSPC1-A488 IMPa4-A546 DAPI 8C2-siRNA-IMP-a2-a4 V2.00	0	31. siRNA-SC-10 PSPC1-A488 DAPI IMPa4-A546_au_TileScan_001 (Stage 47 of 49)	00-pkU5ynAmqvU6zAUin4JtkS
12.9993		Cell	2	0.000	1.000	650	10	siRNA-SC-10 PSPC1-A488 IMPa4-A546 DAPI 8C2-siRNA-IMP-a2-a4 V2.00	0	31. siRNA-SC-10 PSPC1-A488 DAPI IMPa4-A546_au_TileScan_001 (Stage 47 of 49)	00-pkU5ynAmqvU6zAUin4JtkS
13.8581		Cell	2	0.000	1.000	651	11	siRNA-SC-10 PSPC1-A488 IMPa4-A546 DAPI 8C2-siRNA-IMP-a2-a4 V2.00	0	31. siRNA-SC-10 PSPC1-A488 DAPI IMPa4-A546_au_TileScan_001 (Stage 47 of 49)	00-pkU5ynAmqvU6zAUin4JtkS
10.8148		Cell	2	0.000	1.000	652	12	siRNA-SC-10 PSPC1-A488 IMPa4-A546 DAPI 8C2-siRNA-IMP-a2-a4 V2.00	0	31. siRNA-SC-10 PSPC1-A488 DAPI IMPa4-A546_au_TileScan_001 (Stage 47 of 49)	00-pkU5ynAmqvU6zAUin4JtkS
18.2975		Cell	2	0.000	1.000	653	13	siRNA-SC-10 PSPC1-A488 IMPa4-A546 DAPI 8C2-siRNA-IMP-a2-a4 V2.00	0	31. siRNA-SC-10 PSPC1-A488 DAPI IMPa4-A546_au_TileScan_001 (Stage 47 of 49)	00-pkU5ynAmqvU6zAUin4JtkS
13.0427		Cell	2	0.000	1.000	654	14	siRNA-SC-10 PSPC1-A488 IMPa4-A546 DAPI 8C2-siRNA-IMP-a2-a4 V2.00	0	31. siRNA-SC-10 PSPC1-A488 DAPI IMPa4-A546_au_TileScan_001 (Stage 47 of 49)	00-pkU5ynAmqvU6zAUin4JtkS
12.7839		Cell	2	0.000	1.000	655	15	siRNA-SC-10 PSPC1-A488 IMPa4-A546 DAPI 8C2-siRNA-IMP-a2-a4 V2.00	0	31. siRNA-SC-10 PSPC1-A488 DAPI IMPa4-A546_au_TileScan_001 (Stage 47 of 49)	00-pkU5ynAmqvU6zAUin4JtkS
14.2935		Cell	2	0.000	1.000	656	16	siRNA-SC-10 PSPC1-A488 IMPa4-A546 DAPI 8C2-siRNA-IMP-a2-a4 V2.00	0	31. siRNA-SC-10 PSPC1-A488 DAPI IMPa4-A546_au_TileScan_001 (Stage 47 of 49)	00-pkU5ynAmqvU6zAUin4JtkS
12.7955		Cell	2	0.000	1.000	657	17	siRNA-SC-10 PSPC1-A488 IMPa4-A546 DAPI 8C2-siRNA-IMP-a2-a4 V2.00	0	31. siRNA-SC-10 PSPC1-A488 DAPI IMPa4-A546_au_TileScan_001 (Stage 47 of 49)	00-pkU5ynAmqvU6zAUin4JtkS
12.7985		Cell	2	0.000	1.000	658	18	siRNA-SC-10 PSPC1-A488 IMPa4-A546 DAPI 8C2-siRNA-IMP-a2-a4 V2.00	0	31. siRNA-SC-10 PSPC1-A488 DAPI IMPa4-A546_au_TileScan_001 (Stage 47 of 49)	00-pkU5ynAmqvU6zAUin4JtkS
14.6066		Cell	2	0.000	1.000	659	19	siRNA-SC-10 PSPC1-A488 IMPa4-A546 DAPI 8C2-siRNA-IMP-a2-a4 V2.00	0	31. siRNA-SC-10 PSPC1-A488 DAPI IMPa4-A546_au_TileScan_001 (Stage 47 of 49)	00-pkU5ynAmqvU6zAUin4JtkS
12.5637		Cell	2	0.000	1.000	660	20	siRNA-SC-10 PSPC1-A488 IMPa4-A546 DAPI 8C2-siRNA-IMP-a2-a4 V2.00	0	31. siRNA-SC-10 PSPC1-A488 DAPI IMPa4-A546_au_TileScan_001 (Stage 47 of 49)	00-pkU5ynAmqvU6zAUin4JtkS
11.6532		Cell	2	0.000	1.000	661	21	siRNA-SC-10 PSPC1-A488 IMPa4-A546 DAPI 8C2-siRNA-IMP-a2-a4 V2.00	0	31. siRNA-SC-10 PSPC1-A488 DAPI IMPa4-A546_au_TileScan_001 (Stage 47 of 49)	00-pkU5ynAmqvU6zAUin4JtkS
11.5227		Cell	2	0.000	1.000	662	22	siRNA-SC-10 PSPC1-A488 IMPa4-A546 DAPI 8C2-siRNA-IMP-a2-a4 V2.00	0	31. siRNA-SC-10 PSPC1-A488 DAPI IMPa4-A546_au_TileScan_001 (Stage 47 of 49)	00-pkU5ynAmqvU6zAUin4JtkS
14.0087		Cell	2	0.000	1.000	663	23	siRNA-SC-10 PSPC1-A488 IMPa4-A546 DAPI 8C2-siRNA-IMP-a2-a4 V2.00	0	31. siRNA-SC-10 PSPC1-A488 DAPI IMPa4-A546_au_TileScan_001 (Stage 47 of 49)	00-pkU5ynAmqvU6zAUin4JtkS
13.0095		Cell	2	0.000	1.000	664	24	siRNA-SC-10 PSPC1-A488 IMPa4-A546 DAPI 8C2-siRNA-IMP-a2-a4 V2.00	0	31. siRNA-SC-10 PSPC1-A488 DAPI IMPa4-A546_au_TileScan_001 (Stage 47 of 49)	00-pkU5ynAmqvU6zAUin4JtkS
13.3879		Cell	2	0.000	1.000	665	25	siRNA-SC-10 PSPC1-A488 IMPa4-A546 DAPI 8C2-siRNA-IMP-a2-a4 V2.00	0	31. siRNA-SC-10 PSPC1-A488 DAPI IMPa4-A546_au_TileScan_001 (Stage 47 of 49)	00-pkU5ynAmqvU6zAUin4JtkS
13.0405		Cell	2	0.000	1.000	666	26	siRNA-SC-10 PSPC1-A488 IMPa4-A546 DAPI 8C2-siRNA-IMP-a2-a4 V2.00	0	31. siRNA-SC-10 PSPC1-A488 DAPI IMPa4-A546_au_TileScan_001 (Stage 47 of 49)	00-pkU5ynAmqvU6zAUin4JtkS
12.4949		Cell	2	0.000	1.000	667	27	siRNA-SC-10 PSPC1-A488 IMPa4-A546 DAPI 8C2-siRNA-IMP-a2-a4 V2.00	0	31. siRNA-SC-10 PSPC1-A488 DAPI IMPa4-A546_au_TileScan_001 (Stage 47 of 49)	00-pkU5ynAmqvU6zAUin4JtkS
14.4008		Cell	2	0.000	1.000	668	28	siRNA-SC-10 PSPC1-A488 IMPa4-A546 DAPI 8C2-siRNA-IMP-a2-a4 V2.00	0	31. siRNA-SC-10 PSPC1-A488 DAPI IMPa4-A546_au_TileScan_001 (Stage 47 of 49)	00-pkU5ynAmqvU6zAUin4JtkS
14.0685		Cell	2	0.000	1.000	669	29	siRNA-SC-10 PSPC1-A488 IMPa4-A546 DAPI 8C2-siRNA-IMP-a2-a4 V2.00	0	31. siRNA-SC-10 PSPC1-A488 DAPI IMPa4-A546_au_TileScan_001 (Stage 47 of 49)	00-pkU5ynAmqvU6zAUin4JtkS
12.5806		Cell	2	0.000	1.000	670	30	siRNA-SC-10 PSPC1-A488 IMPa4-A546 DAPI 8C2-siRNA-IMP-a2-a4 V2.00	0	31. siRNA-SC-10 PSPC1-A488 DAPI IMPa4-A546_au_TileScan_001 (Stage 47 of 49)	00-pkU5ynAmqvU6zAUin4JtkS
11.7198		Cell	2	0.000	1.000	671	31	siRNA-SC-10 PSPC1-A488 IMPa4-A546 DAPI 8C2-siRNA-IMP-a2-a4 V2.00	0	31. siRNA-SC-10 PSPC1-A488 DAPI IMPa4-A546_au_TileScan_001 (Stage 47 of 49)	00-pkU5ynAmqvU6zAUin4JtkS
13.4985		Cell	2	0.000	1.000	672	32	siRNA-SC-10 PSPC1-A488 IMPa4-A546 DAPI 8C2-siRNA-IMP-a2-a4 V2.00	0	31. siRNA-SC-10 PSPC1-A488 DAPI IMPa4-A546_au_TileScan_001 (Stage 47 of 49)	00-pkU5ynAmqvU6zAUin4JtkS
21.0287		Cell	2	0.000	1.000	673	33	siRNA-SC-10 PSPC1-A488 IMPa4-A546 DAPI 8C2-siRNA-IMP-a2-a4 V2.00	0	31. siRNA-SC-10 PSPC1-A488 DAPI IMPa4-A546_au_TileScan_001 (Stage 47 of 49)	00-pkU5ynAmqvU6zAUin4JtkS
15.6967		Cell	2	0.000	1.000	674	34	siRNA-SC-10 PSPC1-A488 IMPa4-A546 DAPI 8C2-siRNA-IMP-a2-a4 V2.00	0	31. siRNA-SC-10 PSPC1-A488 DAPI IMPa4-A546_au_TileScan_001 (Stage 47 of 49)	00-pkU5ynAmqvU6zAUin4JtkS
12.709		Cell	2	0.000	1.000	675	35	siRNA-SC-10 PSPC1-A488 IMPa4-A546 DAPI 8C2-siRNA-IMP-a2-a4 V2.00	0	31. siRNA-SC-10 PSPC1-A488 DAPI IMPa4-A546_au_TileScan_001 (Stage 47 of 49)	00-pkU5ynAmqvU6zAUin4JtkS
12.8739		Cell	2	0.000	1.000	676	36	siRNA-SC-10 PSPC1-A488 IMPa4-A546 DAPI 8C2-siRNA-IMP-a2-a4 V2.00	0	31. siRNA-SC-10 PSPC1-A488 DAPI IMPa4-A546_au_TileScan_001 (Stage 47 of 49)	00-pkU5ynAmqvU6zAUin4JtkS
13.5984		Cell	2	0.000	1.000	677	37	siRNA-SC-10 PSPC1-A488 IMPa4-A546 DAPI 8C2-siRNA-IMP-a2-a4 V2.00	0	31. siRNA-SC-10 PSPC1-A488 DAPI IMPa4-A546_au_TileScan_001 (Stage 47 of 49)	00-pkU5ynAmqvU6zAUin4JtkS
76.3717		Cell	2	0.000	1.000	678	38	siRNA-SC-10 PSPC1-A488 IMPa4-A546 DAPI 8C2-siRNA-IMP-a2-a4 V2.00	0	31. siRNA-SC-10 PSPC1-A488 DAPI IMPa4-A546_au_TileScan_001 (Stage 47 of 49)	00-pkU5ynAmqvU6zAUin4JtkS
13.7957		Cell	2	0.000	1.000	679	39	siRNA-SC-10 PSPC1-A488 IMPa4-A546 DAPI 8C2-siRNA-IMP-a2-a4 V2.00	0	31. siRNA-SC-10 PSPC1-A488 DAPI IMPa4-A546_au_TileScan_001 (Stage 47 of 49)	00-pkU5ynAmqvU6zAUin4JtkS
12.8533		Cell	2	0.000	1.000	680	40	siRNA-SC-10 PSPC1-A488 IMPa4-A546 DAPI 8C2-siRNA-IMP-a2-a4 V2.00	0	31. siRNA-SC-10 PSPC1-A488 DAPI IMPa4-A546_au_TileScan_001 (Stage 47 of 49)	00-pkU5ynAmqvU6zAUin4JtkS
18.892		Cell	2	0.000	1.000	681	41	siRNA-SC-10 PSPC1-A488 IMPa4-A546 DAPI 8C2-siRNA-IMP-a2-a4 V2.00	0	31. siRNA-SC-10 PSPC1-A488 DAPI IMPa4-A546_au_TileScan_001 (Stage 47 of 49)	00-pkU5ynAmqvU6zAUin4JtkS
16.1596		Cell	2	0.000	1.000	682	42	siRNA-SC-10 PSPC1-A488 IMPa4-A546 DAPI 8C2-siRNA-IMP-a2-a4 V2.00	0	31. siRNA-SC-10 PSPC1-A488 DAPI IMPa4-A546_au_TileScan_001 (Stage 47 of 49)	00-pkU5ynAmqvU6zAUin4JtkS
16.0503		Cell	2	0.000	1.000	683	0	siRNA-SC-10 PSPC1-A488 IMPa4-A546 DAPI 8C2-siRNA-IMP-a2-a4 V2.00	0	31. siRNA-SC-10 PSPC1-A488 DAPI IMPa4-A546_av_TileScan_001 (Stage 48 of 49)	00-vuQhphV7pmzKYbYJgUofMb
11.6921		Cell	2	0.000	1.000	684	1	siRNA-SC-10 PSPC1-A488 IMPa4-A546 DAPI 8C2-siRNA-IMP-a2-a4 V2.00	0	31. siRNA-SC-10 PSPC1-A488 DAPI IMPa4-A546_av_TileScan_001 (Stage 48 of 49)	00-vuQhphV7pmzKYbYJgUofMb
13.9565		Cell	2	0.000	1.000	685	2	siRNA-SC-10 PSPC1-A488 IMPa4-A546 DAPI 8C2-siRNA-IMP-a2-a4 V2.00	0	31. siRNA-SC-10 PSPC1-A488 DAPI IMPa4-A546_av_TileScan_001 (Stage 48 of 49)	00-vuQhphV7pmzKYbYJgUofMb
13.7332		Cell	2	0.000	1.000	686	3	siRNA-SC-10 PSPC1-A488 IMPa4-A546 DAPI 8C2-siRNA-IMP-a2-a4 V2.00	0	31. siRNA-SC-10 PSPC1-A488 DAPI IMPa4-A546_av_TileScan_001 (Stage 48 of 49)	00-vuQhphV7pmzKYbYJgUofMb
13.972		Cell	2	0.000	1.000	687	4	siRNA-SC-10 PSPC1-A488 IMPa4-A546 DAPI 8C2-siRNA-IMP-a2-a4 V2.00	0	31. siRNA-SC-10 PSPC1-A488 DAPI IMPa4-A546_av_TileScan_001 (Stage 48 of 49)	00-vuQhphV7pmzKYbYJgUofMb
15.0349		Cell	2	0.000	1.000	688	5	siRNA-SC-10 PSPC1-A488 IMPa4-A546 DAPI 8C2-siRNA-IMP-a2-a4 V2.00	0	31. siRNA-SC-10 PSPC1-A488 DAPI IMPa4-A546_av_TileScan_001 (Stage 48 of 49)	00-vuQhphV7pmzKYbYJgUofMb
12.8412		Cell	2	0.000	1.000	689	6	siRNA-SC-10 PSPC1-A488 IMPa4-A546 DAPI 8C2-siRNA-IMP-a2-a4 V2.00	0	31. siRNA-SC-10 PSPC1-A488 DAPI IMPa4-A546_av_TileScan_001 (Stage 48 of 49)	00-vuQhphV7pmzKYbYJgUofMb
12.5874		Cell	2	0.000	1.000	690	7	siRNA-SC-10 PSPC1-A488 IMPa4-A546 DAPI 8C2-siRNA-IMP-a2-a4 V2.00	0	31. siRNA-SC-10 PSPC1-A488 DAPI IMPa4-A546_av_TileScan_001 (Stage 48 of 49)	00-vuQhphV7pmzKYbYJgUofMb
12.8888		Cell	2	0.000	1.000	691	8	siRNA-SC-10 PSPC1-A488 IMPa4-A546 DAPI 8C2-siRNA-IMP-a2-a4 V2.00	0	31. siRNA-SC-10 PSPC1-A488 DAPI IMPa4-A546_av_TileScan_001 (Stage 48 of 49)	00-vuQhphV7pmzKYbYJgUofMb
13.9217		Cell	2	0.000	1.000	692	9	siRNA-SC-10 PSPC1-A488 IMPa4-A546 DAPI 8C2-siRNA-IMP-a2-a4 V2.00	0	31. siRNA-SC-10 PSPC1-A488 DAPI IMPa4-A546_av_TileScan_001 (Stage 48 of 49)	00-vuQhphV7pmzKYbYJgUofMb
53.3881		Cell	2	0.000	1.000	693	10	siRNA-SC-10 PSPC1-A488 IMPa4-A546 DAPI 8C2-siRNA-IMP-a2-a4 V2.00	0	31. siRNA-SC-10 PSPC1-A488 DAPI IMPa4-A546_av_TileScan_001 (Stage 48 of 49)	00-vuQhphV7pmzKYbYJgUofMb
16.0419		Cell	2	0.000	1.000	694	11	siRNA-SC-10 PSPC1-A488 IMPa4-A546 DAPI 8C2-siRNA-IMP-a2-a4 V2.00	0	31. siRNA-SC-10 PSPC1-A488 DAPI IMPa4-A546_av_TileScan_001 (Stage 48 of 49)	00-vuQhphV7pmzKYbYJgUofMb
13.3505		Cell	2	0.000	1.000	695	12	siRNA-SC-10 PSPC1-A488 IMPa4-A546 DAPI 8C2-siRNA-IMP-a2-a4 V2.00	0	31. siRNA-SC-10 PSPC1-A488 DAPI IMPa4-A546_av_TileScan_001 (Stage 48 of 49)	00-vuQhphV7pmzKYbYJgUofMb
59.0733		Cell	2	0.000	1.000	696	13	siRNA-SC-10 PSPC1-A488 IMPa4-A546 DAPI 8C2-siRNA-IMP-a2-a4 V2.00	0	31. siRNA-SC-10 PSPC1-A488 DAPI IMPa4-A546_av_TileScan_001 (Stage 48 of 49)	00-vuQhphV7pmzKYbYJgUofMb
14.396		Cell	2	0.000	1.000	697	14	siRNA-SC-10 PSPC1-A488 IMPa4-A546 DAPI 8C2-siRNA-IMP-a2-a4 V2.00	0	31. siRNA-SC-10 PSPC1-A488 DAPI IMPa4-A546_av_TileScan_001 (Stage 48 of 49)	00-vuQhphV7pmzKYbYJgUofMb
14.2988		Cell	2	0.000	1.000	698	15	siRNA-SC-10 PSPC1-A488 IMPa4-A546 DAPI 8C2-siRNA-IMP-a2-a4 V2.00	0	31. siRNA-SC-10 PSPC1-A488 DAPI IMPa4-A546_av_TileScan_001 (Stage 48 of 49)	00-vuQhphV7pmzKYbYJgUofMb
13.8786		Cell	2	0.000	1.000	699	16	siRNA-SC-10 PSPC1-A488 IMPa4-A546 DAPI 8C2-siRNA-IMP-a2-a4 V2.00	0	31. siRNA-SC-10 PSPC1-A488 DAPI IMPa4-A546_av_TileScan_001 (Stage 48 of 49)	00-vuQhphV7pmzKYbYJgUofMb
12.5882		Cell	2	0.000	1.000	700	17	siRNA-SC-10 PSPC1-A488 IMPa4-A546 DAPI 8C2-siRNA-IMP-a2-a4 V2.00	0	31. siRNA-SC-10 PSPC1-A488 DAPI IMPa4-A546_av_TileScan_001 (Stage 48 of 49)	00-vuQhphV7pmzKYbYJgUofMb
13.3538		Cell	2	0.000	1.000	701	18	siRNA-SC-10 PSPC1-A488 IMPa4-A546 DAPI 8C2-siRNA-IMP-a2-a4 V2.00	0	31. siRNA-SC-10 PSPC1-A488 DAPI IMPa4-A546_av_TileScan_001 (Stage 48 of 49)	00-vuQhphV7pmzKYbYJgUofMb
13.5143		Cell	2	0.000	1.000	702	19	siRNA-SC-10 PSPC1-A488 IMPa4-A546 DAPI 8C2-siRNA-IMP-a2-a4 V2.00	0	31. siRNA-SC-10 PSPC1-A488 DAPI IMPa4-A546_av_TileScan_001 (Stage 48 of 49)	00-vuQhphV7pmzKYbYJgUofMb
12.1269		Cell	2	0.000	1.000	703	20	siRNA-SC-10 PSPC1-A488 IMPa4-A546 DAPI 8C2-siRNA-IMP-a2-a4 V2.00	0	31. siRNA-SC-10 PSPC1-A488 DAPI IMPa4-A546_av_TileScan_001 (Stage 48 of 49)	00-vuQhphV7pmzKYbYJgUofMb
13.6659		Cell	2	0.000	1.000	704	21	siRNA-SC-10 PSPC1-A488 IMPa4-A546 DAPI 8C2-siRNA-IMP-a2-a4 V2.00	0	31. siRNA-SC-10 PSPC1-A488 DAPI IMPa4-A546_av_TileScan_001 (Stage 48 of 49)	00-vuQhphV7pmzKYbYJgUofMb
12.1294		Cell	2	0.000	1.000	705	22	siRNA-SC-10 PSPC1-A488 IMPa4-A546 DAPI 8C2-siRNA-IMP-a2-a4 V2.00	0	31. siRNA-SC-10 PSPC1-A488 DAPI IMPa4-A546_av_TileScan_001 (Stage 48 of 49)	00-vuQhphV7pmzKYbYJgUofMb
12.5078		Cell	2	0.000	1.000	706	23	siRNA-SC-10 PSPC1-A488 IMPa4-A546 DAPI 8C2-siRNA-IMP-a2-a4 V2.00	0	31. siRNA-SC-10 PSPC1-A488 DAPI IMPa4-A546_av_TileScan_001 (Stage 48 of 49)	00-vuQhphV7pmzKYbYJgUofMb
86.8181		Cell	2	0.000	1.000	707	24	siRNA-SC-10 PSPC1-A488 IMPa4-A546 DAPI 8C2-siRNA-IMP-a2-a4 V2.00	0	31. siRNA-SC-10 PSPC1-A488 DAPI IMPa4-A546_av_TileScan_001 (Stage 48 of 49)	00-vuQhphV7pmzKYbYJgUofMb
13.7204		Cell	2	0.000	1.000	708	25	siRNA-SC-10 PSPC1-A488 IMPa4-A546 DAPI 8C2-siRNA-IMP-a2-a4 V2.00	0	31. siRNA-SC-10 PSPC1-A488 DAPI IMPa4-A546_av_TileScan_001 (Stage 48 of 49)	00-vuQhphV7pmzKYbYJgUofMb
13.829		Cell	2	0.000	1.000	709	26	siRNA-SC-10 PSPC1-A488 IMPa4-A546 DAPI 8C2-siRNA-IMP-a2-a4 V2.00	0	31. siRNA-SC-10 PSPC1-A488 DAPI IMPa4-A546_av_TileScan_001 (Stage 48 of 49)	00-vuQhphV7pmzKYbYJgUofMb
16.1263		Cell	2	0.000	1.000	710	27	siRNA-SC-10 PSPC1-A488 IMPa4-A546 DAPI 8C2-siRNA-IMP-a2-a4 V2.00	0	31. siRNA-SC-10 PSPC1-A488 DAPI IMPa4-A546_av_TileScan_001 (Stage 48 of 49)	00-vuQhphV7pmzKYbYJgUofMb
12.7155		Cell	2	0.000	1.000	711	28	siRNA-SC-10 PSPC1-A488 IMPa4-A546 DAPI 8C2-siRNA-IMP-a2-a4 V2.00	0	31. siRNA-SC-10 PSPC1-A488 DAPI IMPa4-A546_av_TileScan_001 (Stage 48 of 49)	00-vuQhphV7pmzKYbYJgUofMb
13.691		Cell	2	0.000	1.000	712	29	siRNA-SC-10 PSPC1-A488 IMPa4-A546 DAPI 8C2-siRNA-IMP-a2-a4 V2.00	0	31. siRNA-SC-10 PSPC1-A488 DAPI IMPa4-A546_av_TileScan_001 (Stage 48 of 49)	00-vuQhphV7pmzKYbYJgUofMb
16.2746		Cell	2	0.000	1.000	713	30	siRNA-SC-10 PSPC1-A488 IMPa4-A546 DAPI 8C2-siRNA-IMP-a2-a4 V2.00	0	31. siRNA-SC-10 PSPC1-A488 DAPI IMPa4-A546_av_TileScan_001 (Stage 48 of 49)	00-vuQhphV7pmzKYbYJgUofMb
13.8691		Cell	2	0.000	1.000	714	31	siRNA-SC-10 PSPC1-A488 IMPa4-A546 DAPI 8C2-siRNA-IMP-a2-a4 V2.00	0	31. siRNA-SC-10 PSPC1-A488 DAPI IMPa4-A546_av_TileScan_001 (Stage 48 of 49)	00-vuQhphV7pmzKYbYJgUofMb
12.4025		Cell	2	0.000	1.000	715	32	siRNA-SC-10 PSPC1-A488 IMPa4-A546 DAPI 8C2-siRNA-IMP-a2-a4 V2.00	0	31. siRNA-SC-10 PSPC1-A488 DAPI IMPa4-A546_av_TileScan_001 (Stage 48 of 49)	00-vuQhphV7pmzKYbYJgUofMb
16.5198		Cell	2	0.000	1.000	716	33	siRNA-SC-10 PSPC1-A488 IMPa4-A546 DAPI 8C2-siRNA-IMP-a2-a4 V2.00	0	31. siRNA-SC-10 PSPC1-A488 DAPI IMPa4-A546_av_TileScan_001 (Stage 48 of 49)	00-vuQhphV7pmzKYbYJgUofMb
14.3049		Cell	2	0.000	1.000	717	34	siRNA-SC-10 PSPC1-A488 IMPa4-A546 DAPI 8C2-siRNA-IMP-a2-a4 V2.00	0	31. siRNA-SC-10 PSPC1-A488 DAPI IMPa4-A546_av_TileScan_001 (Stage 48 of 49)	00-vuQhphV7pmzKYbYJgUofMb
15.0608		Cell	2	0.000	1.000	718	35	siRNA-SC-10 PSPC1-A488 IMPa4-A546 DAPI 8C2-siRNA-IMP-a2-a4 V2.00	0	31. siRNA-SC-10 PSPC1-A488 DAPI IMPa4-A546_av_TileScan_001 (Stage 48 of 49)	00-vuQhphV7pmzKYbYJgUofMb
17.0686		Cell	2	0.000	1.000	719	36	siRNA-SC-10 PSPC1-A488 IMPa4-A546 DAPI 8C2-siRNA-IMP-a2-a4 V2.00	0	31. siRNA-SC-10 PSPC1-A488 DAPI IMPa4-A546_av_TileScan_001 (Stage 48 of 49)	00-vuQhphV7pmzKYbYJgUofMb
12.7771		Cell	2	0.000	1.000	720	37	siRNA-SC-10 PSPC1-A488 IMPa4-A546 DAPI 8C2-siRNA-IMP-a2-a4 V2.00	0	31. siRNA-SC-10 PSPC1-A488 DAPI IMPa4-A546_av_TileScan_001 (Stage 48 of 49)	00-vuQhphV7pmzKYbYJgUofMb
13.1756		Cell	2	0.000	1.000	721	38	siRNA-SC-10 PSPC1-A488 IMPa4-A546 DAPI 8C2-siRNA-IMP-a2-a4 V2.00	0	31. siRNA-SC-10 PSPC1-A488 DAPI IMPa4-A546_av_TileScan_001 (Stage 48 of 49)	00-vuQhphV7pmzKYbYJgUofMb
13.0962		Cell	2	0.000	1.000	722	39	siRNA-SC-10 PSPC1-A488 IMPa4-A546 DAPI 8C2-siRNA-IMP-a2-a4 V2.00	0	31. siRNA-SC-10 PSPC1-A488 DAPI IMPa4-A546_av_TileScan_001 (Stage 48 of 49)	00-vuQhphV7pmzKYbYJgUofMb
12.7043		Cell	2	0.000	1.000	723	40	siRNA-SC-10 PSPC1-A488 IMPa4-A546 DAPI 8C2-siRNA-IMP-a2-a4 V2.00	0	31. siRNA-SC-10 PSPC1-A488 DAPI IMPa4-A546_av_TileScan_001 (Stage 48 of 49)	00-vuQhphV7pmzKYbYJgUofMb
12.1464		Cell	2	0.000	1.000	724	41	siRNA-SC-10 PSPC1-A488 IMPa4-A546 DAPI 8C2-siRNA-IMP-a2-a4 V2.00	0	31. siRNA-SC-10 PSPC1-A488 DAPI IMPa4-A546_av_TileScan_001 (Stage 48 of 49)	00-vuQhphV7pmzKYbYJgUofMb
13.2476		Cell	2	0.000	1.000	725	42	siRNA-SC-10 PSPC1-A488 IMPa4-A546 DAPI 8C2-siRNA-IMP-a2-a4 V2.00	0	31. siRNA-SC-10 PSPC1-A488 DAPI IMPa4-A546_av_TileScan_001 (Stage 48 of 49)	00-vuQhphV7pmzKYbYJgUofMb
15.627		Cell	2	0.000	1.000	726	43	siRNA-SC-10 PSPC1-A488 IMPa4-A546 DAPI 8C2-siRNA-IMP-a2-a4 V2.00	0	31. siRNA-SC-10 PSPC1-A488 DAPI IMPa4-A546_av_TileScan_001 (Stage 48 of 49)	00-vuQhphV7pmzKYbYJgUofMb
9.75111		Cell	2	0.000	1.000	727	0	siRNA-SC-10 PSPC1-A488 IMPa4-A546 DAPI 8C2-siRNA-IMP-a2-a4 V2.00	0	31. siRNA-SC-10 PSPC1-A488 DAPI IMPa4-A546_aw_TileScan_001 (Stage 49 of 49)	00-DLpdcJufvE3goLLVNmwQQF
56.9878		Cell	2	0.000	1.000	728	1	siRNA-SC-10 PSPC1-A488 IMPa4-A546 DAPI 8C2-siRNA-IMP-a2-a4 V2.00	0	31. siRNA-SC-10 PSPC1-A488 DAPI IMPa4-A546_aw_TileScan_001 (Stage 49 of 49)	00-DLpdcJufvE3goLLVNmwQQF
12.7397		Cell	2	0.000	1.000	729	2	siRNA-SC-10 PSPC1-A488 IMPa4-A546 DAPI 8C2-siRNA-IMP-a2-a4 V2.00	0	31. siRNA-SC-10 PSPC1-A488 DAPI IMPa4-A546_aw_TileScan_001 (Stage 49 of 49)	00-DLpdcJufvE3goLLVNmwQQF
11.0213		Cell	2	0.000	1.000	730	3	siRNA-SC-10 PSPC1-A488 IMPa4-A546 DAPI 8C2-siRNA-IMP-a2-a4 V2.00	0	31. siRNA-SC-10 PSPC1-A488 DAPI IMPa4-A546_aw_TileScan_001 (Stage 49 of 49)	00-DLpdcJufvE3goLLVNmwQQF
12.3539		Cell	2	0.000	1.000	731	4	siRNA-SC-10 PSPC1-A488 IMPa4-A546 DAPI 8C2-siRNA-IMP-a2-a4 V2.00	0	31. siRNA-SC-10 PSPC1-A488 DAPI IMPa4-A546_aw_TileScan_001 (Stage 49 of 49)	00-DLpdcJufvE3goLLVNmwQQF
11.3504		Cell	2	0.000	1.000	732	5	siRNA-SC-10 PSPC1-A488 IMPa4-A546 DAPI 8C2-siRNA-IMP-a2-a4 V2.00	0	31. siRNA-SC-10 PSPC1-A488 DAPI IMPa4-A546_aw_TileScan_001 (Stage 49 of 49)	00-DLpdcJufvE3goLLVNmwQQF
12.8238		Cell	2	0.000	1.000	733	6	siRNA-SC-10 PSPC1-A488 IMPa4-A546 DAPI 8C2-siRNA-IMP-a2-a4 V2.00	0	31. siRNA-SC-10 PSPC1-A488 DAPI IMPa4-A546_aw_TileScan_001 (Stage 49 of 49)	00-DLpdcJufvE3goLLVNmwQQF
13.0131		Cell	2	0.000	1.000	734	7	siRNA-SC-10 PSPC1-A488 IMPa4-A546 DAPI 8C2-siRNA-IMP-a2-a4 V2.00	0	31. siRNA-SC-10 PSPC1-A488 DAPI IMPa4-A546_aw_TileScan_001 (Stage 49 of 49)	00-DLpdcJufvE3goLLVNmwQQF
13.4625		Cell	2	0.000	1.000	735	8	siRNA-SC-10 PSPC1-A488 IMPa4-A546 DAPI 8C2-siRNA-IMP-a2-a4 V2.00	0	31. siRNA-SC-10 PSPC1-A488 DAPI IMPa4-A546_aw_TileScan_001 (Stage 49 of 49)	00-DLpdcJufvE3goLLVNmwQQF
11.013		Cell	2	0.000	1.000	736	9	siRNA-SC-10 PSPC1-A488 IMPa4-A546 DAPI 8C2-siRNA-IMP-a2-a4 V2.00	0	31. siRNA-SC-10 PSPC1-A488 DAPI IMPa4-A546_aw_TileScan_001 (Stage 49 of 49)	00-DLpdcJufvE3goLLVNmwQQF
12.4388		Cell	2	0.000	1.000	737	10	siRNA-SC-10 PSPC1-A488 IMPa4-A546 DAPI 8C2-siRNA-IMP-a2-a4 V2.00	0	31. siRNA-SC-10 PSPC1-A488 DAPI IMPa4-A546_aw_TileScan_001 (Stage 49 of 49)	00-DLpdcJufvE3goLLVNmwQQF
11.9092		Cell	2	0.000	1.000	738	11	siRNA-SC-10 PSPC1-A488 IMPa4-A546 DAPI 8C2-siRNA-IMP-a2-a4 V2.00	0	31. siRNA-SC-10 PSPC1-A488 DAPI IMPa4-A546_aw_TileScan_001 (Stage 49 of 49)	00-DLpdcJufvE3goLLVNmwQQF
13.0483		Cell	2	0.000	1.000	739	12	siRNA-SC-10 PSPC1-A488 IMPa4-A546 DAPI 8C2-siRNA-IMP-a2-a4 V2.00	0	31. siRNA-SC-10 PSPC1-A488 DAPI IMPa4-A546_aw_TileScan_001 (Stage 49 of 49)	00-DLpdcJufvE3goLLVNmwQQF
13.218		Cell	2	0.000	1.000	740	13	siRNA-SC-10 PSPC1-A488 IMPa4-A546 DAPI 8C2-siRNA-IMP-a2-a4 V2.00	0	31. siRNA-SC-10 PSPC1-A488 DAPI IMPa4-A546_aw_TileScan_001 (Stage 49 of 49)	00-DLpdcJufvE3goLLVNmwQQF
11.6116		Cell	2	0.000	1.000	741	14	siRNA-SC-10 PSPC1-A488 IMPa4-A546 DAPI 8C2-siRNA-IMP-a2-a4 V2.00	0	31. siRNA-SC-10 PSPC1-A488 DAPI IMPa4-A546_aw_TileScan_001 (Stage 49 of 49)	00-DLpdcJufvE3goLLVNmwQQF
12.4363		Cell	2	0.000	1.000	742	15	siRNA-SC-10 PSPC1-A488 IMPa4-A546 DAPI 8C2-siRNA-IMP-a2-a4 V2.00	0	31. siRNA-SC-10 PSPC1-A488 DAPI IMPa4-A546_aw_TileScan_001 (Stage 49 of 49)	00-DLpdcJufvE3goLLVNmwQQF
13.0232		Cell	2	0.000	1.000	743	16	siRNA-SC-10 PSPC1-A488 IMPa4-A546 DAPI 8C2-siRNA-IMP-a2-a4 V2.00	0	31. siRNA-SC-10 PSPC1-A488 DAPI IMPa4-A546_aw_TileScan_001 (Stage 49 of 49)	00-DLpdcJufvE3goLLVNmwQQF
12.8591		Cell	2	0.000	1.000	744	17	siRNA-SC-10 PSPC1-A488 IMPa4-A546 DAPI 8C2-siRNA-IMP-a2-a4 V2.00	0	31. siRNA-SC-10 PSPC1-A488 DAPI IMPa4-A546_aw_TileScan_001 (Stage 49 of 49)	00-DLpdcJufvE3goLLVNmwQQF
12.7486		Cell	2	0.000	1.000	745	18	siRNA-SC-10 PSPC1-A488 IMPa4-A546 DAPI 8C2-siRNA-IMP-a2-a4 V2.00	0	31. siRNA-SC-10 PSPC1-A488 DAPI IMPa4-A546_aw_TileScan_001 (Stage 49 of 49)	00-DLpdcJufvE3goLLVNmwQQF
14.3746		Cell	2	0.000	1.000	746	19	siRNA-SC-10 PSPC1-A488 IMPa4-A546 DAPI 8C2-siRNA-IMP-a2-a4 V2.00	0	31. siRNA-SC-10 PSPC1-A488 DAPI IMPa4-A546_aw_TileScan_001 (Stage 49 of 49)	00-DLpdcJufvE3goLLVNmwQQF
15.6183		Cell	2	0.000	1.000	747	20	siRNA-SC-10 PSPC1-A488 IMPa4-A546 DAPI 8C2-siRNA-IMP-a2-a4 V2.00	0	31. siRNA-SC-10 PSPC1-A488 DAPI IMPa4-A546_aw_TileScan_001 (Stage 49 of 49)	00-DLpdcJufvE3goLLVNmwQQF
15.4491		Cell	2	0.000	1.000	748	21	siRNA-SC-10 PSPC1-A488 IMPa4-A546 DAPI 8C2-siRNA-IMP-a2-a4 V2.00	0	31. siRNA-SC-10 PSPC1-A488 DAPI IMPa4-A546_aw_TileScan_001 (Stage 49 of 49)	00-DLpdcJufvE3goLLVNmwQQF
14.6808		Cell	2	0.000	1.000	749	22	siRNA-SC-10 PSPC1-A488 IMPa4-A546 DAPI 8C2-siRNA-IMP-a2-a4 V2.00	0	31. siRNA-SC-10 PSPC1-A488 DAPI IMPa4-A546_aw_TileScan_001 (Stage 49 of 49)	00-DLpdcJufvE3goLLVNmwQQF
13.1009		Cell	2	0.000	1.000	750	23	siRNA-SC-10 PSPC1-A488 IMPa4-A546 DAPI 8C2-siRNA-IMP-a2-a4 V2.00	0	31. siRNA-SC-10 PSPC1-A488 DAPI IMPa4-A546_aw_TileScan_001 (Stage 49 of 49)	00-DLpdcJufvE3goLLVNmwQQF
12.5351		Cell	2	0.000	1.000	751	24	siRNA-SC-10 PSPC1-A488 IMPa4-A546 DAPI 8C2-siRNA-IMP-a2-a4 V2.00	0	31. siRNA-SC-10 PSPC1-A488 DAPI IMPa4-A546_aw_TileScan_001 (Stage 49 of 49)	00-DLpdcJufvE3goLLVNmwQQF
12.5873		Cell	2	0.000	1.000	752	25	siRNA-SC-10 PSPC1-A488 IMPa4-A546 DAPI 8C2-siRNA-IMP-a2-a4 V2.00	0	31. siRNA-SC-10 PSPC1-A488 DAPI IMPa4-A546_aw_TileScan_001 (Stage 49 of 49)	00-DLpdcJufvE3goLLVNmwQQF
13.4		Cell	2	0.000	1.000	753	26	siRNA-SC-10 PSPC1-A488 IMPa4-A546 DAPI 8C2-siRNA-IMP-a2-a4 V2.00	0	31. siRNA-SC-10 PSPC1-A488 DAPI IMPa4-A546_aw_TileScan_001 (Stage 49 of 49)	00-DLpdcJufvE3goLLVNmwQQF
13.1406		Cell	2	0.000	1.000	754	27	siRNA-SC-10 PSPC1-A488 IMPa4-A546 DAPI 8C2-siRNA-IMP-a2-a4 V2.00	0	31. siRNA-SC-10 PSPC1-A488 DAPI IMPa4-A546_aw_TileScan_001 (Stage 49 of 49)	00-DLpdcJufvE3goLLVNmwQQF
11.9156		Cell	2	0.000	1.000	755	0	siRNA-SC-10 PSPC1-A488 IMPa4-A546 DAPI 8C2-siRNA-IMP-a2-a4 V2.00	0	31. siRNA-SC-10 PSPC1-A488 DAPI IMPa4-A546_b_TileScan_001 (Stage 2 of 49)	00-W7jnLxzJvXJ9K7B8agy3TF
9.99482		Cell	2	0.000	1.000	756	1	siRNA-SC-10 PSPC1-A488 IMPa4-A546 DAPI 8C2-siRNA-IMP-a2-a4 V2.00	0	31. siRNA-SC-10 PSPC1-A488 DAPI IMPa4-A546_b_TileScan_001 (Stage 2 of 49)	00-W7jnLxzJvXJ9K7B8agy3TF
11.404		Cell	2	0.000	1.000	757	2	siRNA-SC-10 PSPC1-A488 IMPa4-A546 DAPI 8C2-siRNA-IMP-a2-a4 V2.00	0	31. siRNA-SC-10 PSPC1-A488 DAPI IMPa4-A546_b_TileScan_001 (Stage 2 of 49)	00-W7jnLxzJvXJ9K7B8agy3TF
11.0066		Cell	2	0.000	1.000	758	3	siRNA-SC-10 PSPC1-A488 IMPa4-A546 DAPI 8C2-siRNA-IMP-a2-a4 V2.00	0	31. siRNA-SC-10 PSPC1-A488 DAPI IMPa4-A546_b_TileScan_001 (Stage 2 of 49)	00-W7jnLxzJvXJ9K7B8agy3TF
11.7692		Cell	2	0.000	1.000	759	4	siRNA-SC-10 PSPC1-A488 IMPa4-A546 DAPI 8C2-siRNA-IMP-a2-a4 V2.00	0	31. siRNA-SC-10 PSPC1-A488 DAPI IMPa4-A546_b_TileScan_001 (Stage 2 of 49)	00-W7jnLxzJvXJ9K7B8agy3TF
50.4236		Cell	2	0.000	1.000	760	5	siRNA-SC-10 PSPC1-A488 IMPa4-A546 DAPI 8C2-siRNA-IMP-a2-a4 V2.00	0	31. siRNA-SC-10 PSPC1-A488 DAPI IMPa4-A546_b_TileScan_001 (Stage 2 of 49)	00-W7jnLxzJvXJ9K7B8agy3TF
13.3254		Cell	2	0.000	1.000	761	6	siRNA-SC-10 PSPC1-A488 IMPa4-A546 DAPI 8C2-siRNA-IMP-a2-a4 V2.00	0	31. siRNA-SC-10 PSPC1-A488 DAPI IMPa4-A546_b_TileScan_001 (Stage 2 of 49)	00-W7jnLxzJvXJ9K7B8agy3TF
12.8497		Cell	2	0.000	1.000	762	7	siRNA-SC-10 PSPC1-A488 IMPa4-A546 DAPI 8C2-siRNA-IMP-a2-a4 V2.00	0	31. siRNA-SC-10 PSPC1-A488 DAPI IMPa4-A546_b_TileScan_001 (Stage 2 of 49)	00-W7jnLxzJvXJ9K7B8agy3TF
38.1524		Cell	2	0.000	1.000	763	8	siRNA-SC-10 PSPC1-A488 IMPa4-A546 DAPI 8C2-siRNA-IMP-a2-a4 V2.00	0	31. siRNA-SC-10 PSPC1-A488 DAPI IMPa4-A546_b_TileScan_001 (Stage 2 of 49)	00-W7jnLxzJvXJ9K7B8agy3TF
13.0879		Cell	2	0.000	1.000	764	9	siRNA-SC-10 PSPC1-A488 IMPa4-A546 DAPI 8C2-siRNA-IMP-a2-a4 V2.00	0	31. siRNA-SC-10 PSPC1-A488 DAPI IMPa4-A546_b_TileScan_001 (Stage 2 of 49)	00-W7jnLxzJvXJ9K7B8agy3TF
12.0759		Cell	2	0.000	1.000	765	10	siRNA-SC-10 PSPC1-A488 IMPa4-A546 DAPI 8C2-siRNA-IMP-a2-a4 V2.00	0	31. siRNA-SC-10 PSPC1-A488 DAPI IMPa4-A546_b_TileScan_001 (Stage 2 of 49)	00-W7jnLxzJvXJ9K7B8agy3TF
13.6875		Cell	2	0.000	1.000	766	11	siRNA-SC-10 PSPC1-A488 IMPa4-A546 DAPI 8C2-siRNA-IMP-a2-a4 V2.00	0	31. siRNA-SC-10 PSPC1-A488 DAPI IMPa4-A546_b_TileScan_001 (Stage 2 of 49)	00-W7jnLxzJvXJ9K7B8agy3TF
13.0477		Cell	2	0.000	1.000	767	12	siRNA-SC-10 PSPC1-A488 IMPa4-A546 DAPI 8C2-siRNA-IMP-a2-a4 V2.00	0	31. siRNA-SC-10 PSPC1-A488 DAPI IMPa4-A546_b_TileScan_001 (Stage 2 of 49)	00-W7jnLxzJvXJ9K7B8agy3TF
11.2523		Cell	2	0.000	1.000	768	13	siRNA-SC-10 PSPC1-A488 IMPa4-A546 DAPI 8C2-siRNA-IMP-a2-a4 V2.00	0	31. siRNA-SC-10 PSPC1-A488 DAPI IMPa4-A546_b_TileScan_001 (Stage 2 of 49)	00-W7jnLxzJvXJ9K7B8agy3TF
12.3703		Cell	2	0.000	1.000	769	14	siRNA-SC-10 PSPC1-A488 IMPa4-A546 DAPI 8C2-siRNA-IMP-a2-a4 V2.00	0	31. siRNA-SC-10 PSPC1-A488 DAPI IMPa4-A546_b_TileScan_001 (Stage 2 of 49)	00-W7jnLxzJvXJ9K7B8agy3TF
12.7146		Cell	2	0.000	1.000	770	15	siRNA-SC-10 PSPC1-A488 IMPa4-A546 DAPI 8C2-siRNA-IMP-a2-a4 V2.00	0	31. siRNA-SC-10 PSPC1-A488 DAPI IMPa4-A546_b_TileScan_001 (Stage 2 of 49)	00-W7jnLxzJvXJ9K7B8agy3TF
12.8642		Cell	2	0.000	1.000	771	16	siRNA-SC-10 PSPC1-A488 IMPa4-A546 DAPI 8C2-siRNA-IMP-a2-a4 V2.00	0	31. siRNA-SC-10 PSPC1-A488 DAPI IMPa4-A546_b_TileScan_001 (Stage 2 of 49)	00-W7jnLxzJvXJ9K7B8agy3TF
13.2814		Cell	2	0.000	1.000	772	17	siRNA-SC-10 PSPC1-A488 IMPa4-A546 DAPI 8C2-siRNA-IMP-a2-a4 V2.00	0	31. siRNA-SC-10 PSPC1-A488 DAPI IMPa4-A546_b_TileScan_001 (Stage 2 of 49)	00-W7jnLxzJvXJ9K7B8agy3TF
12.7422		Cell	2	0.000	1.000	773	18	siRNA-SC-10 PSPC1-A488 IMPa4-A546 DAPI 8C2-siRNA-IMP-a2-a4 V2.00	0	31. siRNA-SC-10 PSPC1-A488 DAPI IMPa4-A546_b_TileScan_001 (Stage 2 of 49)	00-W7jnLxzJvXJ9K7B8agy3TF
12.7763		Cell	2	0.000	1.000	774	19	siRNA-SC-10 PSPC1-A488 IMPa4-A546 DAPI 8C2-siRNA-IMP-a2-a4 V2.00	0	31. siRNA-SC-10 PSPC1-A488 DAPI IMPa4-A546_b_TileScan_001 (Stage 2 of 49)	00-W7jnLxzJvXJ9K7B8agy3TF
13.6445		Cell	2	0.000	1.000	775	20	siRNA-SC-10 PSPC1-A488 IMPa4-A546 DAPI 8C2-siRNA-IMP-a2-a4 V2.00	0	31. siRNA-SC-10 PSPC1-A488 DAPI IMPa4-A546_b_TileScan_001 (Stage 2 of 49)	00-W7jnLxzJvXJ9K7B8agy3TF
40.8033		Cell	2	0.000	1.000	776	21	siRNA-SC-10 PSPC1-A488 IMPa4-A546 DAPI 8C2-siRNA-IMP-a2-a4 V2.00	0	31. siRNA-SC-10 PSPC1-A488 DAPI IMPa4-A546_b_TileScan_001 (Stage 2 of 49)	00-W7jnLxzJvXJ9K7B8agy3TF
10.2855		Cell	2	0.000	1.000	777	0	siRNA-SC-10 PSPC1-A488 IMPa4-A546 DAPI 8C2-siRNA-IMP-a2-a4 V2.00	0	31. siRNA-SC-10 PSPC1-A488 DAPI IMPa4-A546_c_TileScan_001 (Stage 3 of 49)	00-JtYjVe5oTTUSmBau73iui5
10.7914		Cell	2	0.000	1.000	778	1	siRNA-SC-10 PSPC1-A488 IMPa4-A546 DAPI 8C2-siRNA-IMP-a2-a4 V2.00	0	31. siRNA-SC-10 PSPC1-A488 DAPI IMPa4-A546_c_TileScan_001 (Stage 3 of 49)	00-JtYjVe5oTTUSmBau73iui5
10.5028		Cell	2	0.000	1.000	779	2	siRNA-SC-10 PSPC1-A488 IMPa4-A546 DAPI 8C2-siRNA-IMP-a2-a4 V2.00	0	31. siRNA-SC-10 PSPC1-A488 DAPI IMPa4-A546_c_TileScan_001 (Stage 3 of 49)	00-JtYjVe5oTTUSmBau73iui5
12.415		Cell	2	0.000	1.000	780	3	siRNA-SC-10 PSPC1-A488 IMPa4-A546 DAPI 8C2-siRNA-IMP-a2-a4 V2.00	0	31. siRNA-SC-10 PSPC1-A488 DAPI IMPa4-A546_c_TileScan_001 (Stage 3 of 49)	00-JtYjVe5oTTUSmBau73iui5
12.1815		Cell	2	0.000	1.000	781	4	siRNA-SC-10 PSPC1-A488 IMPa4-A546 DAPI 8C2-siRNA-IMP-a2-a4 V2.00	0	31. siRNA-SC-10 PSPC1-A488 DAPI IMPa4-A546_c_TileScan_001 (Stage 3 of 49)	00-JtYjVe5oTTUSmBau73iui5
11.3147		Cell	2	0.000	1.000	782	5	siRNA-SC-10 PSPC1-A488 IMPa4-A546 DAPI 8C2-siRNA-IMP-a2-a4 V2.00	0	31. siRNA-SC-10 PSPC1-A488 DAPI IMPa4-A546_c_TileScan_001 (Stage 3 of 49)	00-JtYjVe5oTTUSmBau73iui5
13.3538		Cell	2	0.000	1.000	783	6	siRNA-SC-10 PSPC1-A488 IMPa4-A546 DAPI 8C2-siRNA-IMP-a2-a4 V2.00	0	31. siRNA-SC-10 PSPC1-A488 DAPI IMPa4-A546_c_TileScan_001 (Stage 3 of 49)	00-JtYjVe5oTTUSmBau73iui5
12.284		Cell	2	0.000	1.000	784	7	siRNA-SC-10 PSPC1-A488 IMPa4-A546 DAPI 8C2-siRNA-IMP-a2-a4 V2.00	0	31. siRNA-SC-10 PSPC1-A488 DAPI IMPa4-A546_c_TileScan_001 (Stage 3 of 49)	00-JtYjVe5oTTUSmBau73iui5
14.7146		Cell	2	0.000	1.000	785	8	siRNA-SC-10 PSPC1-A488 IMPa4-A546 DAPI 8C2-siRNA-IMP-a2-a4 V2.00	0	31. siRNA-SC-10 PSPC1-A488 DAPI IMPa4-A546_c_TileScan_001 (Stage 3 of 49)	00-JtYjVe5oTTUSmBau73iui5
12.3668		Cell	2	0.000	1.000	786	9	siRNA-SC-10 PSPC1-A488 IMPa4-A546 DAPI 8C2-siRNA-IMP-a2-a4 V2.00	0	31. siRNA-SC-10 PSPC1-A488 DAPI IMPa4-A546_c_TileScan_001 (Stage 3 of 49)	00-JtYjVe5oTTUSmBau73iui5
13.0292		Cell	2	0.000	1.000	787	10	siRNA-SC-10 PSPC1-A488 IMPa4-A546 DAPI 8C2-siRNA-IMP-a2-a4 V2.00	0	31. siRNA-SC-10 PSPC1-A488 DAPI IMPa4-A546_c_TileScan_001 (Stage 3 of 49)	00-JtYjVe5oTTUSmBau73iui5
16.8227		Cell	2	0.000	1.000	788	11	siRNA-SC-10 PSPC1-A488 IMPa4-A546 DAPI 8C2-siRNA-IMP-a2-a4 V2.00	0	31. siRNA-SC-10 PSPC1-A488 DAPI IMPa4-A546_c_TileScan_001 (Stage 3 of 49)	00-JtYjVe5oTTUSmBau73iui5
16.2121		Cell	2	0.000	1.000	789	12	siRNA-SC-10 PSPC1-A488 IMPa4-A546 DAPI 8C2-siRNA-IMP-a2-a4 V2.00	0	31. siRNA-SC-10 PSPC1-A488 DAPI IMPa4-A546_c_TileScan_001 (Stage 3 of 49)	00-JtYjVe5oTTUSmBau73iui5
12.9255		Cell	2	0.000	1.000	790	13	siRNA-SC-10 PSPC1-A488 IMPa4-A546 DAPI 8C2-siRNA-IMP-a2-a4 V2.00	0	31. siRNA-SC-10 PSPC1-A488 DAPI IMPa4-A546_c_TileScan_001 (Stage 3 of 49)	00-JtYjVe5oTTUSmBau73iui5
14.0048		Cell	2	0.000	1.000	791	14	siRNA-SC-10 PSPC1-A488 IMPa4-A546 DAPI 8C2-siRNA-IMP-a2-a4 V2.00	0	31. siRNA-SC-10 PSPC1-A488 DAPI IMPa4-A546_c_TileScan_001 (Stage 3 of 49)	00-JtYjVe5oTTUSmBau73iui5
12.9104		Cell	2	0.000	1.000	792	15	siRNA-SC-10 PSPC1-A488 IMPa4-A546 DAPI 8C2-siRNA-IMP-a2-a4 V2.00	0	31. siRNA-SC-10 PSPC1-A488 DAPI IMPa4-A546_c_TileScan_001 (Stage 3 of 49)	00-JtYjVe5oTTUSmBau73iui5
12.4022		Cell	2	0.000	1.000	793	16	siRNA-SC-10 PSPC1-A488 IMPa4-A546 DAPI 8C2-siRNA-IMP-a2-a4 V2.00	0	31. siRNA-SC-10 PSPC1-A488 DAPI IMPa4-A546_c_TileScan_001 (Stage 3 of 49)	00-JtYjVe5oTTUSmBau73iui5
14.0324		Cell	2	0.000	1.000	794	17	siRNA-SC-10 PSPC1-A488 IMPa4-A546 DAPI 8C2-siRNA-IMP-a2-a4 V2.00	0	31. siRNA-SC-10 PSPC1-A488 DAPI IMPa4-A546_c_TileScan_001 (Stage 3 of 49)	00-JtYjVe5oTTUSmBau73iui5
12.3737		Cell	2	0.000	1.000	795	18	siRNA-SC-10 PSPC1-A488 IMPa4-A546 DAPI 8C2-siRNA-IMP-a2-a4 V2.00	0	31. siRNA-SC-10 PSPC1-A488 DAPI IMPa4-A546_c_TileScan_001 (Stage 3 of 49)	00-JtYjVe5oTTUSmBau73iui5
13.2502		Cell	2	0.000	1.000	796	19	siRNA-SC-10 PSPC1-A488 IMPa4-A546 DAPI 8C2-siRNA-IMP-a2-a4 V2.00	0	31. siRNA-SC-10 PSPC1-A488 DAPI IMPa4-A546_c_TileScan_001 (Stage 3 of 49)	00-JtYjVe5oTTUSmBau73iui5
14.3498		Cell	2	0.000	1.000	797	20	siRNA-SC-10 PSPC1-A488 IMPa4-A546 DAPI 8C2-siRNA-IMP-a2-a4 V2.00	0	31. siRNA-SC-10 PSPC1-A488 DAPI IMPa4-A546_c_TileScan_001 (Stage 3 of 49)	00-JtYjVe5oTTUSmBau73iui5
13.3381		Cell	2	0.000	1.000	798	21	siRNA-SC-10 PSPC1-A488 IMPa4-A546 DAPI 8C2-siRNA-IMP-a2-a4 V2.00	0	31. siRNA-SC-10 PSPC1-A488 DAPI IMPa4-A546_c_TileScan_001 (Stage 3 of 49)	00-JtYjVe5oTTUSmBau73iui5
13.4943		Cell	2	0.000	1.000	799	22	siRNA-SC-10 PSPC1-A488 IMPa4-A546 DAPI 8C2-siRNA-IMP-a2-a4 V2.00	0	31. siRNA-SC-10 PSPC1-A488 DAPI IMPa4-A546_c_TileScan_001 (Stage 3 of 49)	00-JtYjVe5oTTUSmBau73iui5
13.1545		Cell	2	0.000	1.000	800	23	siRNA-SC-10 PSPC1-A488 IMPa4-A546 DAPI 8C2-siRNA-IMP-a2-a4 V2.00	0	31. siRNA-SC-10 PSPC1-A488 DAPI IMPa4-A546_c_TileScan_001 (Stage 3 of 49)	00-JtYjVe5oTTUSmBau73iui5
14.4246		Cell	2	0.000	1.000	801	24	siRNA-SC-10 PSPC1-A488 IMPa4-A546 DAPI 8C2-siRNA-IMP-a2-a4 V2.00	0	31. siRNA-SC-10 PSPC1-A488 DAPI IMPa4-A546_c_TileScan_001 (Stage 3 of 49)	00-JtYjVe5oTTUSmBau73iui5
14.147		Cell	2	0.000	1.000	802	25	siRNA-SC-10 PSPC1-A488 IMPa4-A546 DAPI 8C2-siRNA-IMP-a2-a4 V2.00	0	31. siRNA-SC-10 PSPC1-A488 DAPI IMPa4-A546_c_TileScan_001 (Stage 3 of 49)	00-JtYjVe5oTTUSmBau73iui5
14.6396		Cell	2	0.000	1.000	803	26	siRNA-SC-10 PSPC1-A488 IMPa4-A546 DAPI 8C2-siRNA-IMP-a2-a4 V2.00	0	31. siRNA-SC-10 PSPC1-A488 DAPI IMPa4-A546_c_TileScan_001 (Stage 3 of 49)	00-JtYjVe5oTTUSmBau73iui5
14.0452		Cell	2	0.000	1.000	804	27	siRNA-SC-10 PSPC1-A488 IMPa4-A546 DAPI 8C2-siRNA-IMP-a2-a4 V2.00	0	31. siRNA-SC-10 PSPC1-A488 DAPI IMPa4-A546_c_TileScan_001 (Stage 3 of 49)	00-JtYjVe5oTTUSmBau73iui5
11.9198		Cell	2	0.000	1.000	805	28	siRNA-SC-10 PSPC1-A488 IMPa4-A546 DAPI 8C2-siRNA-IMP-a2-a4 V2.00	0	31. siRNA-SC-10 PSPC1-A488 DAPI IMPa4-A546_c_TileScan_001 (Stage 3 of 49)	00-JtYjVe5oTTUSmBau73iui5
9.80663		Cell	2	0.000	1.000	806	0	siRNA-SC-10 PSPC1-A488 IMPa4-A546 DAPI 8C2-siRNA-IMP-a2-a4 V2.00	0	31. siRNA-SC-10 PSPC1-A488 DAPI IMPa4-A546_d_TileScan_001 (Stage 4 of 49)	00-HZALNBDCXe5H4q4aa4wK4N
11.8002		Cell	2	0.000	1.000	807	1	siRNA-SC-10 PSPC1-A488 IMPa4-A546 DAPI 8C2-siRNA-IMP-a2-a4 V2.00	0	31. siRNA-SC-10 PSPC1-A488 DAPI IMPa4-A546_d_TileScan_001 (Stage 4 of 49)	00-HZALNBDCXe5H4q4aa4wK4N
11.9417		Cell	2	0.000	1.000	808	2	siRNA-SC-10 PSPC1-A488 IMPa4-A546 DAPI 8C2-siRNA-IMP-a2-a4 V2.00	0	31. siRNA-SC-10 PSPC1-A488 DAPI IMPa4-A546_d_TileScan_001 (Stage 4 of 49)	00-HZALNBDCXe5H4q4aa4wK4N
13.9752		Cell	2	0.000	1.000	809	3	siRNA-SC-10 PSPC1-A488 IMPa4-A546 DAPI 8C2-siRNA-IMP-a2-a4 V2.00	0	31. siRNA-SC-10 PSPC1-A488 DAPI IMPa4-A546_d_TileScan_001 (Stage 4 of 49)	00-HZALNBDCXe5H4q4aa4wK4N
12.4271		Cell	2	0.000	1.000	810	4	siRNA-SC-10 PSPC1-A488 IMPa4-A546 DAPI 8C2-siRNA-IMP-a2-a4 V2.00	0	31. siRNA-SC-10 PSPC1-A488 DAPI IMPa4-A546_d_TileScan_001 (Stage 4 of 49)	00-HZALNBDCXe5H4q4aa4wK4N
13.0802		Cell	2	0.000	1.000	811	5	siRNA-SC-10 PSPC1-A488 IMPa4-A546 DAPI 8C2-siRNA-IMP-a2-a4 V2.00	0	31. siRNA-SC-10 PSPC1-A488 DAPI IMPa4-A546_d_TileScan_001 (Stage 4 of 49)	00-HZALNBDCXe5H4q4aa4wK4N
11.331		Cell	2	0.000	1.000	812	6	siRNA-SC-10 PSPC1-A488 IMPa4-A546 DAPI 8C2-siRNA-IMP-a2-a4 V2.00	0	31. siRNA-SC-10 PSPC1-A488 DAPI IMPa4-A546_d_TileScan_001 (Stage 4 of 49)	00-HZALNBDCXe5H4q4aa4wK4N
13.7006		Cell	2	0.000	1.000	813	7	siRNA-SC-10 PSPC1-A488 IMPa4-A546 DAPI 8C2-siRNA-IMP-a2-a4 V2.00	0	31. siRNA-SC-10 PSPC1-A488 DAPI IMPa4-A546_d_TileScan_001 (Stage 4 of 49)	00-HZALNBDCXe5H4q4aa4wK4N
13.4688		Cell	2	0.000	1.000	814	8	siRNA-SC-10 PSPC1-A488 IMPa4-A546 DAPI 8C2-siRNA-IMP-a2-a4 V2.00	0	31. siRNA-SC-10 PSPC1-A488 DAPI IMPa4-A546_d_TileScan_001 (Stage 4 of 49)	00-HZALNBDCXe5H4q4aa4wK4N
12.4521		Cell	2	0.000	1.000	815	9	siRNA-SC-10 PSPC1-A488 IMPa4-A546 DAPI 8C2-siRNA-IMP-a2-a4 V2.00	0	31. siRNA-SC-10 PSPC1-A488 DAPI IMPa4-A546_d_TileScan_001 (Stage 4 of 49)	00-HZALNBDCXe5H4q4aa4wK4N
12.3222		Cell	2	0.000	1.000	816	10	siRNA-SC-10 PSPC1-A488 IMPa4-A546 DAPI 8C2-siRNA-IMP-a2-a4 V2.00	0	31. siRNA-SC-10 PSPC1-A488 DAPI IMPa4-A546_d_TileScan_001 (Stage 4 of 49)	00-HZALNBDCXe5H4q4aa4wK4N
14.4696		Cell	2	0.000	1.000	817	11	siRNA-SC-10 PSPC1-A488 IMPa4-A546 DAPI 8C2-siRNA-IMP-a2-a4 V2.00	0	31. siRNA-SC-10 PSPC1-A488 DAPI IMPa4-A546_d_TileScan_001 (Stage 4 of 49)	00-HZALNBDCXe5H4q4aa4wK4N
13.2248		Cell	2	0.000	1.000	818	12	siRNA-SC-10 PSPC1-A488 IMPa4-A546 DAPI 8C2-siRNA-IMP-a2-a4 V2.00	0	31. siRNA-SC-10 PSPC1-A488 DAPI IMPa4-A546_d_TileScan_001 (Stage 4 of 49)	00-HZALNBDCXe5H4q4aa4wK4N
13.4134		Cell	2	0.000	1.000	819	13	siRNA-SC-10 PSPC1-A488 IMPa4-A546 DAPI 8C2-siRNA-IMP-a2-a4 V2.00	0	31. siRNA-SC-10 PSPC1-A488 DAPI IMPa4-A546_d_TileScan_001 (Stage 4 of 49)	00-HZALNBDCXe5H4q4aa4wK4N
13.39		Cell	2	0.000	1.000	820	14	siRNA-SC-10 PSPC1-A488 IMPa4-A546 DAPI 8C2-siRNA-IMP-a2-a4 V2.00	0	31. siRNA-SC-10 PSPC1-A488 DAPI IMPa4-A546_d_TileScan_001 (Stage 4 of 49)	00-HZALNBDCXe5H4q4aa4wK4N
13.0612		Cell	2	0.000	1.000	821	15	siRNA-SC-10 PSPC1-A488 IMPa4-A546 DAPI 8C2-siRNA-IMP-a2-a4 V2.00	0	31. siRNA-SC-10 PSPC1-A488 DAPI IMPa4-A546_d_TileScan_001 (Stage 4 of 49)	00-HZALNBDCXe5H4q4aa4wK4N
13.1984		Cell	2	0.000	1.000	822	16	siRNA-SC-10 PSPC1-A488 IMPa4-A546 DAPI 8C2-siRNA-IMP-a2-a4 V2.00	0	31. siRNA-SC-10 PSPC1-A488 DAPI IMPa4-A546_d_TileScan_001 (Stage 4 of 49)	00-HZALNBDCXe5H4q4aa4wK4N
14.148		Cell	2	0.000	1.000	823	17	siRNA-SC-10 PSPC1-A488 IMPa4-A546 DAPI 8C2-siRNA-IMP-a2-a4 V2.00	0	31. siRNA-SC-10 PSPC1-A488 DAPI IMPa4-A546_d_TileScan_001 (Stage 4 of 49)	00-HZALNBDCXe5H4q4aa4wK4N
13.3534		Cell	2	0.000	1.000	824	18	siRNA-SC-10 PSPC1-A488 IMPa4-A546 DAPI 8C2-siRNA-IMP-a2-a4 V2.00	0	31. siRNA-SC-10 PSPC1-A488 DAPI IMPa4-A546_d_TileScan_001 (Stage 4 of 49)	00-HZALNBDCXe5H4q4aa4wK4N
13.093		Cell	2	0.000	1.000	825	19	siRNA-SC-10 PSPC1-A488 IMPa4-A546 DAPI 8C2-siRNA-IMP-a2-a4 V2.00	0	31. siRNA-SC-10 PSPC1-A488 DAPI IMPa4-A546_d_TileScan_001 (Stage 4 of 49)	00-HZALNBDCXe5H4q4aa4wK4N
12.8119		Cell	2	0.000	1.000	826	20	siRNA-SC-10 PSPC1-A488 IMPa4-A546 DAPI 8C2-siRNA-IMP-a2-a4 V2.00	0	31. siRNA-SC-10 PSPC1-A488 DAPI IMPa4-A546_d_TileScan_001 (Stage 4 of 49)	00-HZALNBDCXe5H4q4aa4wK4N
13.2527		Cell	2	0.000	1.000	827	21	siRNA-SC-10 PSPC1-A488 IMPa4-A546 DAPI 8C2-siRNA-IMP-a2-a4 V2.00	0	31. siRNA-SC-10 PSPC1-A488 DAPI IMPa4-A546_d_TileScan_001 (Stage 4 of 49)	00-HZALNBDCXe5H4q4aa4wK4N
15.4005		Cell	2	0.000	1.000	828	22	siRNA-SC-10 PSPC1-A488 IMPa4-A546 DAPI 8C2-siRNA-IMP-a2-a4 V2.00	0	31. siRNA-SC-10 PSPC1-A488 DAPI IMPa4-A546_d_TileScan_001 (Stage 4 of 49)	00-HZALNBDCXe5H4q4aa4wK4N
14.2345		Cell	2	0.000	1.000	829	23	siRNA-SC-10 PSPC1-A488 IMPa4-A546 DAPI 8C2-siRNA-IMP-a2-a4 V2.00	0	31. siRNA-SC-10 PSPC1-A488 DAPI IMPa4-A546_d_TileScan_001 (Stage 4 of 49)	00-HZALNBDCXe5H4q4aa4wK4N
13.6025		Cell	2	0.000	1.000	830	24	siRNA-SC-10 PSPC1-A488 IMPa4-A546 DAPI 8C2-siRNA-IMP-a2-a4 V2.00	0	31. siRNA-SC-10 PSPC1-A488 DAPI IMPa4-A546_d_TileScan_001 (Stage 4 of 49)	00-HZALNBDCXe5H4q4aa4wK4N
30.8828		Cell	2	0.000	1.000	831	25	siRNA-SC-10 PSPC1-A488 IMPa4-A546 DAPI 8C2-siRNA-IMP-a2-a4 V2.00	0	31. siRNA-SC-10 PSPC1-A488 DAPI IMPa4-A546_d_TileScan_001 (Stage 4 of 49)	00-HZALNBDCXe5H4q4aa4wK4N
52.6025		Cell	2	0.000	1.000	832	26	siRNA-SC-10 PSPC1-A488 IMPa4-A546 DAPI 8C2-siRNA-IMP-a2-a4 V2.00	0	31. siRNA-SC-10 PSPC1-A488 DAPI IMPa4-A546_d_TileScan_001 (Stage 4 of 49)	00-HZALNBDCXe5H4q4aa4wK4N
20.6588		Cell	2	0.000	1.000	833	27	siRNA-SC-10 PSPC1-A488 IMPa4-A546 DAPI 8C2-siRNA-IMP-a2-a4 V2.00	0	31. siRNA-SC-10 PSPC1-A488 DAPI IMPa4-A546_d_TileScan_001 (Stage 4 of 49)	00-HZALNBDCXe5H4q4aa4wK4N
12.9813		Cell	2	0.000	1.000	834	28	siRNA-SC-10 PSPC1-A488 IMPa4-A546 DAPI 8C2-siRNA-IMP-a2-a4 V2.00	0	31. siRNA-SC-10 PSPC1-A488 DAPI IMPa4-A546_d_TileScan_001 (Stage 4 of 49)	00-HZALNBDCXe5H4q4aa4wK4N
13.4369		Cell	2	0.000	1.000	835	0	siRNA-SC-10 PSPC1-A488 IMPa4-A546 DAPI 8C2-siRNA-IMP-a2-a4 V2.00	0	31. siRNA-SC-10 PSPC1-A488 DAPI IMPa4-A546_e_TileScan_001 (Stage 5 of 49)	00-qyF7GsPuziWimMenY6WidD
11.3559		Cell	2	0.000	1.000	836	1	siRNA-SC-10 PSPC1-A488 IMPa4-A546 DAPI 8C2-siRNA-IMP-a2-a4 V2.00	0	31. siRNA-SC-10 PSPC1-A488 DAPI IMPa4-A546_e_TileScan_001 (Stage 5 of 49)	00-qyF7GsPuziWimMenY6WidD
13.9597		Cell	2	0.000	1.000	837	2	siRNA-SC-10 PSPC1-A488 IMPa4-A546 DAPI 8C2-siRNA-IMP-a2-a4 V2.00	0	31. siRNA-SC-10 PSPC1-A488 DAPI IMPa4-A546_e_TileScan_001 (Stage 5 of 49)	00-qyF7GsPuziWimMenY6WidD
14.4261		Cell	2	0.000	1.000	838	3	siRNA-SC-10 PSPC1-A488 IMPa4-A546 DAPI 8C2-siRNA-IMP-a2-a4 V2.00	0	31. siRNA-SC-10 PSPC1-A488 DAPI IMPa4-A546_e_TileScan_001 (Stage 5 of 49)	00-qyF7GsPuziWimMenY6WidD
13.8153		Cell	2	0.000	1.000	839	4	siRNA-SC-10 PSPC1-A488 IMPa4-A546 DAPI 8C2-siRNA-IMP-a2-a4 V2.00	0	31. siRNA-SC-10 PSPC1-A488 DAPI IMPa4-A546_e_TileScan_001 (Stage 5 of 49)	00-qyF7GsPuziWimMenY6WidD
12.9481		Cell	2	0.000	1.000	840	5	siRNA-SC-10 PSPC1-A488 IMPa4-A546 DAPI 8C2-siRNA-IMP-a2-a4 V2.00	0	31. siRNA-SC-10 PSPC1-A488 DAPI IMPa4-A546_e_TileScan_001 (Stage 5 of 49)	00-qyF7GsPuziWimMenY6WidD
12.9543		Cell	2	0.000	1.000	841	6	siRNA-SC-10 PSPC1-A488 IMPa4-A546 DAPI 8C2-siRNA-IMP-a2-a4 V2.00	0	31. siRNA-SC-10 PSPC1-A488 DAPI IMPa4-A546_e_TileScan_001 (Stage 5 of 49)	00-qyF7GsPuziWimMenY6WidD
14.2438		Cell	2	0.000	1.000	842	7	siRNA-SC-10 PSPC1-A488 IMPa4-A546 DAPI 8C2-siRNA-IMP-a2-a4 V2.00	0	31. siRNA-SC-10 PSPC1-A488 DAPI IMPa4-A546_e_TileScan_001 (Stage 5 of 49)	00-qyF7GsPuziWimMenY6WidD
13.2284		Cell	2	0.000	1.000	843	8	siRNA-SC-10 PSPC1-A488 IMPa4-A546 DAPI 8C2-siRNA-IMP-a2-a4 V2.00	0	31. siRNA-SC-10 PSPC1-A488 DAPI IMPa4-A546_e_TileScan_001 (Stage 5 of 49)	00-qyF7GsPuziWimMenY6WidD
11.8558		Cell	2	0.000	1.000	844	9	siRNA-SC-10 PSPC1-A488 IMPa4-A546 DAPI 8C2-siRNA-IMP-a2-a4 V2.00	0	31. siRNA-SC-10 PSPC1-A488 DAPI IMPa4-A546_e_TileScan_001 (Stage 5 of 49)	00-qyF7GsPuziWimMenY6WidD
14.6861		Cell	2	0.000	1.000	845	10	siRNA-SC-10 PSPC1-A488 IMPa4-A546 DAPI 8C2-siRNA-IMP-a2-a4 V2.00	0	31. siRNA-SC-10 PSPC1-A488 DAPI IMPa4-A546_e_TileScan_001 (Stage 5 of 49)	00-qyF7GsPuziWimMenY6WidD
13.8421		Cell	2	0.000	1.000	846	11	siRNA-SC-10 PSPC1-A488 IMPa4-A546 DAPI 8C2-siRNA-IMP-a2-a4 V2.00	0	31. siRNA-SC-10 PSPC1-A488 DAPI IMPa4-A546_e_TileScan_001 (Stage 5 of 49)	00-qyF7GsPuziWimMenY6WidD
14.2785		Cell	2	0.000	1.000	847	12	siRNA-SC-10 PSPC1-A488 IMPa4-A546 DAPI 8C2-siRNA-IMP-a2-a4 V2.00	0	31. siRNA-SC-10 PSPC1-A488 DAPI IMPa4-A546_e_TileScan_001 (Stage 5 of 49)	00-qyF7GsPuziWimMenY6WidD
15.4519		Cell	2	0.000	1.000	848	13	siRNA-SC-10 PSPC1-A488 IMPa4-A546 DAPI 8C2-siRNA-IMP-a2-a4 V2.00	0	31. siRNA-SC-10 PSPC1-A488 DAPI IMPa4-A546_e_TileScan_001 (Stage 5 of 49)	00-qyF7GsPuziWimMenY6WidD
13.153		Cell	2	0.000	1.000	849	14	siRNA-SC-10 PSPC1-A488 IMPa4-A546 DAPI 8C2-siRNA-IMP-a2-a4 V2.00	0	31. siRNA-SC-10 PSPC1-A488 DAPI IMPa4-A546_e_TileScan_001 (Stage 5 of 49)	00-qyF7GsPuziWimMenY6WidD
12.4836		Cell	2	0.000	1.000	850	15	siRNA-SC-10 PSPC1-A488 IMPa4-A546 DAPI 8C2-siRNA-IMP-a2-a4 V2.00	0	31. siRNA-SC-10 PSPC1-A488 DAPI IMPa4-A546_e_TileScan_001 (Stage 5 of 49)	00-qyF7GsPuziWimMenY6WidD
13.7876		Cell	2	0.000	1.000	851	16	siRNA-SC-10 PSPC1-A488 IMPa4-A546 DAPI 8C2-siRNA-IMP-a2-a4 V2.00	0	31. siRNA-SC-10 PSPC1-A488 DAPI IMPa4-A546_e_TileScan_001 (Stage 5 of 49)	00-qyF7GsPuziWimMenY6WidD
13.5732		Cell	2	0.000	1.000	852	17	siRNA-SC-10 PSPC1-A488 IMPa4-A546 DAPI 8C2-siRNA-IMP-a2-a4 V2.00	0	31. siRNA-SC-10 PSPC1-A488 DAPI IMPa4-A546_e_TileScan_001 (Stage 5 of 49)	00-qyF7GsPuziWimMenY6WidD
51.6376		Cell	2	0.000	1.000	853	18	siRNA-SC-10 PSPC1-A488 IMPa4-A546 DAPI 8C2-siRNA-IMP-a2-a4 V2.00	0	31. siRNA-SC-10 PSPC1-A488 DAPI IMPa4-A546_e_TileScan_001 (Stage 5 of 49)	00-qyF7GsPuziWimMenY6WidD
11.5014		Cell	2	0.000	1.000	854	19	siRNA-SC-10 PSPC1-A488 IMPa4-A546 DAPI 8C2-siRNA-IMP-a2-a4 V2.00	0	31. siRNA-SC-10 PSPC1-A488 DAPI IMPa4-A546_e_TileScan_001 (Stage 5 of 49)	00-qyF7GsPuziWimMenY6WidD
60.2955		Cell	2	0.000	1.000	855	20	siRNA-SC-10 PSPC1-A488 IMPa4-A546 DAPI 8C2-siRNA-IMP-a2-a4 V2.00	0	31. siRNA-SC-10 PSPC1-A488 DAPI IMPa4-A546_e_TileScan_001 (Stage 5 of 49)	00-qyF7GsPuziWimMenY6WidD
14.1368		Cell	2	0.000	1.000	856	21	siRNA-SC-10 PSPC1-A488 IMPa4-A546 DAPI 8C2-siRNA-IMP-a2-a4 V2.00	0	31. siRNA-SC-10 PSPC1-A488 DAPI IMPa4-A546_e_TileScan_001 (Stage 5 of 49)	00-qyF7GsPuziWimMenY6WidD
13.1359		Cell	2	0.000	1.000	857	22	siRNA-SC-10 PSPC1-A488 IMPa4-A546 DAPI 8C2-siRNA-IMP-a2-a4 V2.00	0	31. siRNA-SC-10 PSPC1-A488 DAPI IMPa4-A546_e_TileScan_001 (Stage 5 of 49)	00-qyF7GsPuziWimMenY6WidD
11.4559		Cell	2	0.000	1.000	858	23	siRNA-SC-10 PSPC1-A488 IMPa4-A546 DAPI 8C2-siRNA-IMP-a2-a4 V2.00	0	31. siRNA-SC-10 PSPC1-A488 DAPI IMPa4-A546_e_TileScan_001 (Stage 5 of 49)	00-qyF7GsPuziWimMenY6WidD
13.0691		Cell	2	0.000	1.000	859	24	siRNA-SC-10 PSPC1-A488 IMPa4-A546 DAPI 8C2-siRNA-IMP-a2-a4 V2.00	0	31. siRNA-SC-10 PSPC1-A488 DAPI IMPa4-A546_e_TileScan_001 (Stage 5 of 49)	00-qyF7GsPuziWimMenY6WidD
13.5623		Cell	2	0.000	1.000	860	25	siRNA-SC-10 PSPC1-A488 IMPa4-A546 DAPI 8C2-siRNA-IMP-a2-a4 V2.00	0	31. siRNA-SC-10 PSPC1-A488 DAPI IMPa4-A546_e_TileScan_001 (Stage 5 of 49)	00-qyF7GsPuziWimMenY6WidD
13.8014		Cell	2	0.000	1.000	861	26	siRNA-SC-10 PSPC1-A488 IMPa4-A546 DAPI 8C2-siRNA-IMP-a2-a4 V2.00	0	31. siRNA-SC-10 PSPC1-A488 DAPI IMPa4-A546_e_TileScan_001 (Stage 5 of 49)	00-qyF7GsPuziWimMenY6WidD
14.1177		Cell	2	0.000	1.000	862	27	siRNA-SC-10 PSPC1-A488 IMPa4-A546 DAPI 8C2-siRNA-IMP-a2-a4 V2.00	0	31. siRNA-SC-10 PSPC1-A488 DAPI IMPa4-A546_e_TileScan_001 (Stage 5 of 49)	00-qyF7GsPuziWimMenY6WidD
54.3604		Cell	2	0.000	1.000	863	28	siRNA-SC-10 PSPC1-A488 IMPa4-A546 DAPI 8C2-siRNA-IMP-a2-a4 V2.00	0	31. siRNA-SC-10 PSPC1-A488 DAPI IMPa4-A546_e_TileScan_001 (Stage 5 of 49)	00-qyF7GsPuziWimMenY6WidD
13.1303		Cell	2	0.000	1.000	864	29	siRNA-SC-10 PSPC1-A488 IMPa4-A546 DAPI 8C2-siRNA-IMP-a2-a4 V2.00	0	31. siRNA-SC-10 PSPC1-A488 DAPI IMPa4-A546_e_TileScan_001 (Stage 5 of 49)	00-qyF7GsPuziWimMenY6WidD
13.2862		Cell	2	0.000	1.000	865	30	siRNA-SC-10 PSPC1-A488 IMPa4-A546 DAPI 8C2-siRNA-IMP-a2-a4 V2.00	0	31. siRNA-SC-10 PSPC1-A488 DAPI IMPa4-A546_e_TileScan_001 (Stage 5 of 49)	00-qyF7GsPuziWimMenY6WidD
14.7073		Cell	2	0.000	1.000	866	31	siRNA-SC-10 PSPC1-A488 IMPa4-A546 DAPI 8C2-siRNA-IMP-a2-a4 V2.00	0	31. siRNA-SC-10 PSPC1-A488 DAPI IMPa4-A546_e_TileScan_001 (Stage 5 of 49)	00-qyF7GsPuziWimMenY6WidD
13.7534		Cell	2	0.000	1.000	867	0	siRNA-SC-10 PSPC1-A488 IMPa4-A546 DAPI 8C2-siRNA-IMP-a2-a4 V2.00	0	31. siRNA-SC-10 PSPC1-A488 DAPI IMPa4-A546_f_TileScan_001 (Stage 6 of 49)	00-ENw7MtpNc4WfvdA7pAHG9S
36.8022		Cell	2	0.000	1.000	868	1	siRNA-SC-10 PSPC1-A488 IMPa4-A546 DAPI 8C2-siRNA-IMP-a2-a4 V2.00	0	31. siRNA-SC-10 PSPC1-A488 DAPI IMPa4-A546_f_TileScan_001 (Stage 6 of 49)	00-ENw7MtpNc4WfvdA7pAHG9S
11.6225		Cell	2	0.000	1.000	869	2	siRNA-SC-10 PSPC1-A488 IMPa4-A546 DAPI 8C2-siRNA-IMP-a2-a4 V2.00	0	31. siRNA-SC-10 PSPC1-A488 DAPI IMPa4-A546_f_TileScan_001 (Stage 6 of 49)	00-ENw7MtpNc4WfvdA7pAHG9S
12.1884		Cell	2	0.000	1.000	870	3	siRNA-SC-10 PSPC1-A488 IMPa4-A546 DAPI 8C2-siRNA-IMP-a2-a4 V2.00	0	31. siRNA-SC-10 PSPC1-A488 DAPI IMPa4-A546_f_TileScan_001 (Stage 6 of 49)	00-ENw7MtpNc4WfvdA7pAHG9S
13.1758		Cell	2	0.000	1.000	871	4	siRNA-SC-10 PSPC1-A488 IMPa4-A546 DAPI 8C2-siRNA-IMP-a2-a4 V2.00	0	31. siRNA-SC-10 PSPC1-A488 DAPI IMPa4-A546_f_TileScan_001 (Stage 6 of 49)	00-ENw7MtpNc4WfvdA7pAHG9S
13.1177		Cell	2	0.000	1.000	872	5	siRNA-SC-10 PSPC1-A488 IMPa4-A546 DAPI 8C2-siRNA-IMP-a2-a4 V2.00	0	31. siRNA-SC-10 PSPC1-A488 DAPI IMPa4-A546_f_TileScan_001 (Stage 6 of 49)	00-ENw7MtpNc4WfvdA7pAHG9S
13.5893		Cell	2	0.000	1.000	873	6	siRNA-SC-10 PSPC1-A488 IMPa4-A546 DAPI 8C2-siRNA-IMP-a2-a4 V2.00	0	31. siRNA-SC-10 PSPC1-A488 DAPI IMPa4-A546_f_TileScan_001 (Stage 6 of 49)	00-ENw7MtpNc4WfvdA7pAHG9S
14.4364		Cell	2	0.000	1.000	874	7	siRNA-SC-10 PSPC1-A488 IMPa4-A546 DAPI 8C2-siRNA-IMP-a2-a4 V2.00	0	31. siRNA-SC-10 PSPC1-A488 DAPI IMPa4-A546_f_TileScan_001 (Stage 6 of 49)	00-ENw7MtpNc4WfvdA7pAHG9S
13.5952		Cell	2	0.000	1.000	875	8	siRNA-SC-10 PSPC1-A488 IMPa4-A546 DAPI 8C2-siRNA-IMP-a2-a4 V2.00	0	31. siRNA-SC-10 PSPC1-A488 DAPI IMPa4-A546_f_TileScan_001 (Stage 6 of 49)	00-ENw7MtpNc4WfvdA7pAHG9S
13.2977		Cell	2	0.000	1.000	876	9	siRNA-SC-10 PSPC1-A488 IMPa4-A546 DAPI 8C2-siRNA-IMP-a2-a4 V2.00	0	31. siRNA-SC-10 PSPC1-A488 DAPI IMPa4-A546_f_TileScan_001 (Stage 6 of 49)	00-ENw7MtpNc4WfvdA7pAHG9S
13.8761		Cell	2	0.000	1.000	877	10	siRNA-SC-10 PSPC1-A488 IMPa4-A546 DAPI 8C2-siRNA-IMP-a2-a4 V2.00	0	31. siRNA-SC-10 PSPC1-A488 DAPI IMPa4-A546_f_TileScan_001 (Stage 6 of 49)	00-ENw7MtpNc4WfvdA7pAHG9S
13.6168		Cell	2	0.000	1.000	878	11	siRNA-SC-10 PSPC1-A488 IMPa4-A546 DAPI 8C2-siRNA-IMP-a2-a4 V2.00	0	31. siRNA-SC-10 PSPC1-A488 DAPI IMPa4-A546_f_TileScan_001 (Stage 6 of 49)	00-ENw7MtpNc4WfvdA7pAHG9S
13.0085		Cell	2	0.000	1.000	879	12	siRNA-SC-10 PSPC1-A488 IMPa4-A546 DAPI 8C2-siRNA-IMP-a2-a4 V2.00	0	31. siRNA-SC-10 PSPC1-A488 DAPI IMPa4-A546_f_TileScan_001 (Stage 6 of 49)	00-ENw7MtpNc4WfvdA7pAHG9S
13.1498		Cell	2	0.000	1.000	880	13	siRNA-SC-10 PSPC1-A488 IMPa4-A546 DAPI 8C2-siRNA-IMP-a2-a4 V2.00	0	31. siRNA-SC-10 PSPC1-A488 DAPI IMPa4-A546_f_TileScan_001 (Stage 6 of 49)	00-ENw7MtpNc4WfvdA7pAHG9S
13.6628		Cell	2	0.000	1.000	881	14	siRNA-SC-10 PSPC1-A488 IMPa4-A546 DAPI 8C2-siRNA-IMP-a2-a4 V2.00	0	31. siRNA-SC-10 PSPC1-A488 DAPI IMPa4-A546_f_TileScan_001 (Stage 6 of 49)	00-ENw7MtpNc4WfvdA7pAHG9S
13.5015		Cell	2	0.000	1.000	882	15	siRNA-SC-10 PSPC1-A488 IMPa4-A546 DAPI 8C2-siRNA-IMP-a2-a4 V2.00	0	31. siRNA-SC-10 PSPC1-A488 DAPI IMPa4-A546_f_TileScan_001 (Stage 6 of 49)	00-ENw7MtpNc4WfvdA7pAHG9S
13.5029		Cell	2	0.000	1.000	883	16	siRNA-SC-10 PSPC1-A488 IMPa4-A546 DAPI 8C2-siRNA-IMP-a2-a4 V2.00	0	31. siRNA-SC-10 PSPC1-A488 DAPI IMPa4-A546_f_TileScan_001 (Stage 6 of 49)	00-ENw7MtpNc4WfvdA7pAHG9S
13.4672		Cell	2	0.000	1.000	884	17	siRNA-SC-10 PSPC1-A488 IMPa4-A546 DAPI 8C2-siRNA-IMP-a2-a4 V2.00	0	31. siRNA-SC-10 PSPC1-A488 DAPI IMPa4-A546_f_TileScan_001 (Stage 6 of 49)	00-ENw7MtpNc4WfvdA7pAHG9S
12.9909		Cell	2	0.000	1.000	885	18	siRNA-SC-10 PSPC1-A488 IMPa4-A546 DAPI 8C2-siRNA-IMP-a2-a4 V2.00	0	31. siRNA-SC-10 PSPC1-A488 DAPI IMPa4-A546_f_TileScan_001 (Stage 6 of 49)	00-ENw7MtpNc4WfvdA7pAHG9S
13.9632		Cell	2	0.000	1.000	886	19	siRNA-SC-10 PSPC1-A488 IMPa4-A546 DAPI 8C2-siRNA-IMP-a2-a4 V2.00	0	31. siRNA-SC-10 PSPC1-A488 DAPI IMPa4-A546_f_TileScan_001 (Stage 6 of 49)	00-ENw7MtpNc4WfvdA7pAHG9S
13.1716		Cell	2	0.000	1.000	887	20	siRNA-SC-10 PSPC1-A488 IMPa4-A546 DAPI 8C2-siRNA-IMP-a2-a4 V2.00	0	31. siRNA-SC-10 PSPC1-A488 DAPI IMPa4-A546_f_TileScan_001 (Stage 6 of 49)	00-ENw7MtpNc4WfvdA7pAHG9S
14.802		Cell	2	0.000	1.000	888	21	siRNA-SC-10 PSPC1-A488 IMPa4-A546 DAPI 8C2-siRNA-IMP-a2-a4 V2.00	0	31. siRNA-SC-10 PSPC1-A488 DAPI IMPa4-A546_f_TileScan_001 (Stage 6 of 49)	00-ENw7MtpNc4WfvdA7pAHG9S
12.7834		Cell	2	0.000	1.000	889	22	siRNA-SC-10 PSPC1-A488 IMPa4-A546 DAPI 8C2-siRNA-IMP-a2-a4 V2.00	0	31. siRNA-SC-10 PSPC1-A488 DAPI IMPa4-A546_f_TileScan_001 (Stage 6 of 49)	00-ENw7MtpNc4WfvdA7pAHG9S
15.4057		Cell	2	0.000	1.000	890	23	siRNA-SC-10 PSPC1-A488 IMPa4-A546 DAPI 8C2-siRNA-IMP-a2-a4 V2.00	0	31. siRNA-SC-10 PSPC1-A488 DAPI IMPa4-A546_f_TileScan_001 (Stage 6 of 49)	00-ENw7MtpNc4WfvdA7pAHG9S
13.7433		Cell	2	0.000	1.000	891	24	siRNA-SC-10 PSPC1-A488 IMPa4-A546 DAPI 8C2-siRNA-IMP-a2-a4 V2.00	0	31. siRNA-SC-10 PSPC1-A488 DAPI IMPa4-A546_f_TileScan_001 (Stage 6 of 49)	00-ENw7MtpNc4WfvdA7pAHG9S
12.3319		Cell	2	0.000	1.000	892	25	siRNA-SC-10 PSPC1-A488 IMPa4-A546 DAPI 8C2-siRNA-IMP-a2-a4 V2.00	0	31. siRNA-SC-10 PSPC1-A488 DAPI IMPa4-A546_f_TileScan_001 (Stage 6 of 49)	00-ENw7MtpNc4WfvdA7pAHG9S
12.1226		Cell	2	0.000	1.000	893	26	siRNA-SC-10 PSPC1-A488 IMPa4-A546 DAPI 8C2-siRNA-IMP-a2-a4 V2.00	0	31. siRNA-SC-10 PSPC1-A488 DAPI IMPa4-A546_f_TileScan_001 (Stage 6 of 49)	00-ENw7MtpNc4WfvdA7pAHG9S
12.9466		Cell	2	0.000	1.000	894	27	siRNA-SC-10 PSPC1-A488 IMPa4-A546 DAPI 8C2-siRNA-IMP-a2-a4 V2.00	0	31. siRNA-SC-10 PSPC1-A488 DAPI IMPa4-A546_f_TileScan_001 (Stage 6 of 49)	00-ENw7MtpNc4WfvdA7pAHG9S
12.6829		Cell	2	0.000	1.000	895	28	siRNA-SC-10 PSPC1-A488 IMPa4-A546 DAPI 8C2-siRNA-IMP-a2-a4 V2.00	0	31. siRNA-SC-10 PSPC1-A488 DAPI IMPa4-A546_f_TileScan_001 (Stage 6 of 49)	00-ENw7MtpNc4WfvdA7pAHG9S
13.3886		Cell	2	0.000	1.000	896	29	siRNA-SC-10 PSPC1-A488 IMPa4-A546 DAPI 8C2-siRNA-IMP-a2-a4 V2.00	0	31. siRNA-SC-10 PSPC1-A488 DAPI IMPa4-A546_f_TileScan_001 (Stage 6 of 49)	00-ENw7MtpNc4WfvdA7pAHG9S
14.1264		Cell	2	0.000	1.000	897	30	siRNA-SC-10 PSPC1-A488 IMPa4-A546 DAPI 8C2-siRNA-IMP-a2-a4 V2.00	0	31. siRNA-SC-10 PSPC1-A488 DAPI IMPa4-A546_f_TileScan_001 (Stage 6 of 49)	00-ENw7MtpNc4WfvdA7pAHG9S
15.0582		Cell	2	0.000	1.000	898	31	siRNA-SC-10 PSPC1-A488 IMPa4-A546 DAPI 8C2-siRNA-IMP-a2-a4 V2.00	0	31. siRNA-SC-10 PSPC1-A488 DAPI IMPa4-A546_f_TileScan_001 (Stage 6 of 49)	00-ENw7MtpNc4WfvdA7pAHG9S
17.1119		Cell	2	0.000	1.000	899	32	siRNA-SC-10 PSPC1-A488 IMPa4-A546 DAPI 8C2-siRNA-IMP-a2-a4 V2.00	0	31. siRNA-SC-10 PSPC1-A488 DAPI IMPa4-A546_f_TileScan_001 (Stage 6 of 49)	00-ENw7MtpNc4WfvdA7pAHG9S
13.7139		Cell	2	0.000	1.000	900	33	siRNA-SC-10 PSPC1-A488 IMPa4-A546 DAPI 8C2-siRNA-IMP-a2-a4 V2.00	0	31. siRNA-SC-10 PSPC1-A488 DAPI IMPa4-A546_f_TileScan_001 (Stage 6 of 49)	00-ENw7MtpNc4WfvdA7pAHG9S
14.0895		Cell	2	0.000	1.000	901	34	siRNA-SC-10 PSPC1-A488 IMPa4-A546 DAPI 8C2-siRNA-IMP-a2-a4 V2.00	0	31. siRNA-SC-10 PSPC1-A488 DAPI IMPa4-A546_f_TileScan_001 (Stage 6 of 49)	00-ENw7MtpNc4WfvdA7pAHG9S
13.7144		Cell	2	0.000	1.000	902	35	siRNA-SC-10 PSPC1-A488 IMPa4-A546 DAPI 8C2-siRNA-IMP-a2-a4 V2.00	0	31. siRNA-SC-10 PSPC1-A488 DAPI IMPa4-A546_f_TileScan_001 (Stage 6 of 49)	00-ENw7MtpNc4WfvdA7pAHG9S
13.9142		Cell	2	0.000	1.000	903	36	siRNA-SC-10 PSPC1-A488 IMPa4-A546 DAPI 8C2-siRNA-IMP-a2-a4 V2.00	0	31. siRNA-SC-10 PSPC1-A488 DAPI IMPa4-A546_f_TileScan_001 (Stage 6 of 49)	00-ENw7MtpNc4WfvdA7pAHG9S
16.9365		Cell	2	0.000	1.000	904	37	siRNA-SC-10 PSPC1-A488 IMPa4-A546 DAPI 8C2-siRNA-IMP-a2-a4 V2.00	0	31. siRNA-SC-10 PSPC1-A488 DAPI IMPa4-A546_f_TileScan_001 (Stage 6 of 49)	00-ENw7MtpNc4WfvdA7pAHG9S
12.346		Cell	2	0.000	1.000	905	0	siRNA-SC-10 PSPC1-A488 IMPa4-A546 DAPI 8C2-siRNA-IMP-a2-a4 V2.00	0	31. siRNA-SC-10 PSPC1-A488 DAPI IMPa4-A546_g_TileScan_001 (Stage 7 of 49)	00-yf75ADfkyfVbBYjGjzBTvJ
12.5948		Cell	2	0.000	1.000	906	1	siRNA-SC-10 PSPC1-A488 IMPa4-A546 DAPI 8C2-siRNA-IMP-a2-a4 V2.00	0	31. siRNA-SC-10 PSPC1-A488 DAPI IMPa4-A546_g_TileScan_001 (Stage 7 of 49)	00-yf75ADfkyfVbBYjGjzBTvJ
21.834		Cell	2	0.000	1.000	907	2	siRNA-SC-10 PSPC1-A488 IMPa4-A546 DAPI 8C2-siRNA-IMP-a2-a4 V2.00	0	31. siRNA-SC-10 PSPC1-A488 DAPI IMPa4-A546_g_TileScan_001 (Stage 7 of 49)	00-yf75ADfkyfVbBYjGjzBTvJ
12.1256		Cell	2	0.000	1.000	908	3	siRNA-SC-10 PSPC1-A488 IMPa4-A546 DAPI 8C2-siRNA-IMP-a2-a4 V2.00	0	31. siRNA-SC-10 PSPC1-A488 DAPI IMPa4-A546_g_TileScan_001 (Stage 7 of 49)	00-yf75ADfkyfVbBYjGjzBTvJ
26.4907		Cell	2	0.000	1.000	909	4	siRNA-SC-10 PSPC1-A488 IMPa4-A546 DAPI 8C2-siRNA-IMP-a2-a4 V2.00	0	31. siRNA-SC-10 PSPC1-A488 DAPI IMPa4-A546_g_TileScan_001 (Stage 7 of 49)	00-yf75ADfkyfVbBYjGjzBTvJ
12.5889		Cell	2	0.000	1.000	910	5	siRNA-SC-10 PSPC1-A488 IMPa4-A546 DAPI 8C2-siRNA-IMP-a2-a4 V2.00	0	31. siRNA-SC-10 PSPC1-A488 DAPI IMPa4-A546_g_TileScan_001 (Stage 7 of 49)	00-yf75ADfkyfVbBYjGjzBTvJ
11.1511		Cell	2	0.000	1.000	911	6	siRNA-SC-10 PSPC1-A488 IMPa4-A546 DAPI 8C2-siRNA-IMP-a2-a4 V2.00	0	31. siRNA-SC-10 PSPC1-A488 DAPI IMPa4-A546_g_TileScan_001 (Stage 7 of 49)	00-yf75ADfkyfVbBYjGjzBTvJ
12.3968		Cell	2	0.000	1.000	912	7	siRNA-SC-10 PSPC1-A488 IMPa4-A546 DAPI 8C2-siRNA-IMP-a2-a4 V2.00	0	31. siRNA-SC-10 PSPC1-A488 DAPI IMPa4-A546_g_TileScan_001 (Stage 7 of 49)	00-yf75ADfkyfVbBYjGjzBTvJ
12.5615		Cell	2	0.000	1.000	913	8	siRNA-SC-10 PSPC1-A488 IMPa4-A546 DAPI 8C2-siRNA-IMP-a2-a4 V2.00	0	31. siRNA-SC-10 PSPC1-A488 DAPI IMPa4-A546_g_TileScan_001 (Stage 7 of 49)	00-yf75ADfkyfVbBYjGjzBTvJ
12.143		Cell	2	0.000	1.000	914	9	siRNA-SC-10 PSPC1-A488 IMPa4-A546 DAPI 8C2-siRNA-IMP-a2-a4 V2.00	0	31. siRNA-SC-10 PSPC1-A488 DAPI IMPa4-A546_g_TileScan_001 (Stage 7 of 49)	00-yf75ADfkyfVbBYjGjzBTvJ
13.6494		Cell	2	0.000	1.000	915	10	siRNA-SC-10 PSPC1-A488 IMPa4-A546 DAPI 8C2-siRNA-IMP-a2-a4 V2.00	0	31. siRNA-SC-10 PSPC1-A488 DAPI IMPa4-A546_g_TileScan_001 (Stage 7 of 49)	00-yf75ADfkyfVbBYjGjzBTvJ
12.6304		Cell	2	0.000	1.000	916	11	siRNA-SC-10 PSPC1-A488 IMPa4-A546 DAPI 8C2-siRNA-IMP-a2-a4 V2.00	0	31. siRNA-SC-10 PSPC1-A488 DAPI IMPa4-A546_g_TileScan_001 (Stage 7 of 49)	00-yf75ADfkyfVbBYjGjzBTvJ
13.7479		Cell	2	0.000	1.000	917	12	siRNA-SC-10 PSPC1-A488 IMPa4-A546 DAPI 8C2-siRNA-IMP-a2-a4 V2.00	0	31. siRNA-SC-10 PSPC1-A488 DAPI IMPa4-A546_g_TileScan_001 (Stage 7 of 49)	00-yf75ADfkyfVbBYjGjzBTvJ
12.0214		Cell	2	0.000	1.000	918	13	siRNA-SC-10 PSPC1-A488 IMPa4-A546 DAPI 8C2-siRNA-IMP-a2-a4 V2.00	0	31. siRNA-SC-10 PSPC1-A488 DAPI IMPa4-A546_g_TileScan_001 (Stage 7 of 49)	00-yf75ADfkyfVbBYjGjzBTvJ
12.6137		Cell	2	0.000	1.000	919	14	siRNA-SC-10 PSPC1-A488 IMPa4-A546 DAPI 8C2-siRNA-IMP-a2-a4 V2.00	0	31. siRNA-SC-10 PSPC1-A488 DAPI IMPa4-A546_g_TileScan_001 (Stage 7 of 49)	00-yf75ADfkyfVbBYjGjzBTvJ
13.3546		Cell	2	0.000	1.000	920	15	siRNA-SC-10 PSPC1-A488 IMPa4-A546 DAPI 8C2-siRNA-IMP-a2-a4 V2.00	0	31. siRNA-SC-10 PSPC1-A488 DAPI IMPa4-A546_g_TileScan_001 (Stage 7 of 49)	00-yf75ADfkyfVbBYjGjzBTvJ
13.2125		Cell	2	0.000	1.000	921	16	siRNA-SC-10 PSPC1-A488 IMPa4-A546 DAPI 8C2-siRNA-IMP-a2-a4 V2.00	0	31. siRNA-SC-10 PSPC1-A488 DAPI IMPa4-A546_g_TileScan_001 (Stage 7 of 49)	00-yf75ADfkyfVbBYjGjzBTvJ
12.8771		Cell	2	0.000	1.000	922	17	siRNA-SC-10 PSPC1-A488 IMPa4-A546 DAPI 8C2-siRNA-IMP-a2-a4 V2.00	0	31. siRNA-SC-10 PSPC1-A488 DAPI IMPa4-A546_g_TileScan_001 (Stage 7 of 49)	00-yf75ADfkyfVbBYjGjzBTvJ
15.8995		Cell	2	0.000	1.000	923	18	siRNA-SC-10 PSPC1-A488 IMPa4-A546 DAPI 8C2-siRNA-IMP-a2-a4 V2.00	0	31. siRNA-SC-10 PSPC1-A488 DAPI IMPa4-A546_g_TileScan_001 (Stage 7 of 49)	00-yf75ADfkyfVbBYjGjzBTvJ
13.5825		Cell	2	0.000	1.000	924	19	siRNA-SC-10 PSPC1-A488 IMPa4-A546 DAPI 8C2-siRNA-IMP-a2-a4 V2.00	0	31. siRNA-SC-10 PSPC1-A488 DAPI IMPa4-A546_g_TileScan_001 (Stage 7 of 49)	00-yf75ADfkyfVbBYjGjzBTvJ
83.5164		Cell	2	0.000	1.000	925	20	siRNA-SC-10 PSPC1-A488 IMPa4-A546 DAPI 8C2-siRNA-IMP-a2-a4 V2.00	0	31. siRNA-SC-10 PSPC1-A488 DAPI IMPa4-A546_g_TileScan_001 (Stage 7 of 49)	00-yf75ADfkyfVbBYjGjzBTvJ
11.7098		Cell	2	0.000	1.000	926	21	siRNA-SC-10 PSPC1-A488 IMPa4-A546 DAPI 8C2-siRNA-IMP-a2-a4 V2.00	0	31. siRNA-SC-10 PSPC1-A488 DAPI IMPa4-A546_g_TileScan_001 (Stage 7 of 49)	00-yf75ADfkyfVbBYjGjzBTvJ
13.1812		Cell	2	0.000	1.000	927	22	siRNA-SC-10 PSPC1-A488 IMPa4-A546 DAPI 8C2-siRNA-IMP-a2-a4 V2.00	0	31. siRNA-SC-10 PSPC1-A488 DAPI IMPa4-A546_g_TileScan_001 (Stage 7 of 49)	00-yf75ADfkyfVbBYjGjzBTvJ
14.6832		Cell	2	0.000	1.000	928	23	siRNA-SC-10 PSPC1-A488 IMPa4-A546 DAPI 8C2-siRNA-IMP-a2-a4 V2.00	0	31. siRNA-SC-10 PSPC1-A488 DAPI IMPa4-A546_g_TileScan_001 (Stage 7 of 49)	00-yf75ADfkyfVbBYjGjzBTvJ
13.4525		Cell	2	0.000	1.000	929	24	siRNA-SC-10 PSPC1-A488 IMPa4-A546 DAPI 8C2-siRNA-IMP-a2-a4 V2.00	0	31. siRNA-SC-10 PSPC1-A488 DAPI IMPa4-A546_g_TileScan_001 (Stage 7 of 49)	00-yf75ADfkyfVbBYjGjzBTvJ
14.0613		Cell	2	0.000	1.000	930	25	siRNA-SC-10 PSPC1-A488 IMPa4-A546 DAPI 8C2-siRNA-IMP-a2-a4 V2.00	0	31. siRNA-SC-10 PSPC1-A488 DAPI IMPa4-A546_g_TileScan_001 (Stage 7 of 49)	00-yf75ADfkyfVbBYjGjzBTvJ
20.2803		Cell	2	0.000	1.000	931	26	siRNA-SC-10 PSPC1-A488 IMPa4-A546 DAPI 8C2-siRNA-IMP-a2-a4 V2.00	0	31. siRNA-SC-10 PSPC1-A488 DAPI IMPa4-A546_g_TileScan_001 (Stage 7 of 49)	00-yf75ADfkyfVbBYjGjzBTvJ
13.0897		Cell	2	0.000	1.000	932	27	siRNA-SC-10 PSPC1-A488 IMPa4-A546 DAPI 8C2-siRNA-IMP-a2-a4 V2.00	0	31. siRNA-SC-10 PSPC1-A488 DAPI IMPa4-A546_g_TileScan_001 (Stage 7 of 49)	00-yf75ADfkyfVbBYjGjzBTvJ
33.9294		Cell	2	0.000	1.000	933	0	siRNA-SC-10 PSPC1-A488 IMPa4-A546 DAPI 8C2-siRNA-IMP-a2-a4 V2.00	0	31. siRNA-SC-10 PSPC1-A488 DAPI IMPa4-A546_h_TileScan_001 (Stage 8 of 49)	00-GjxERidcwSRtkdcExZYw5c
11.7952		Cell	2	0.000	1.000	934	1	siRNA-SC-10 PSPC1-A488 IMPa4-A546 DAPI 8C2-siRNA-IMP-a2-a4 V2.00	0	31. siRNA-SC-10 PSPC1-A488 DAPI IMPa4-A546_h_TileScan_001 (Stage 8 of 49)	00-GjxERidcwSRtkdcExZYw5c
10.1489		Cell	2	0.000	1.000	935	2	siRNA-SC-10 PSPC1-A488 IMPa4-A546 DAPI 8C2-siRNA-IMP-a2-a4 V2.00	0	31. siRNA-SC-10 PSPC1-A488 DAPI IMPa4-A546_h_TileScan_001 (Stage 8 of 49)	00-GjxERidcwSRtkdcExZYw5c
12.5241		Cell	2	0.000	1.000	936	3	siRNA-SC-10 PSPC1-A488 IMPa4-A546 DAPI 8C2-siRNA-IMP-a2-a4 V2.00	0	31. siRNA-SC-10 PSPC1-A488 DAPI IMPa4-A546_h_TileScan_001 (Stage 8 of 49)	00-GjxERidcwSRtkdcExZYw5c
12.4719		Cell	2	0.000	1.000	937	4	siRNA-SC-10 PSPC1-A488 IMPa4-A546 DAPI 8C2-siRNA-IMP-a2-a4 V2.00	0	31. siRNA-SC-10 PSPC1-A488 DAPI IMPa4-A546_h_TileScan_001 (Stage 8 of 49)	00-GjxERidcwSRtkdcExZYw5c
13.9142		Cell	2	0.000	1.000	938	5	siRNA-SC-10 PSPC1-A488 IMPa4-A546 DAPI 8C2-siRNA-IMP-a2-a4 V2.00	0	31. siRNA-SC-10 PSPC1-A488 DAPI IMPa4-A546_h_TileScan_001 (Stage 8 of 49)	00-GjxERidcwSRtkdcExZYw5c
17.4964		Cell	2	0.000	1.000	939	6	siRNA-SC-10 PSPC1-A488 IMPa4-A546 DAPI 8C2-siRNA-IMP-a2-a4 V2.00	0	31. siRNA-SC-10 PSPC1-A488 DAPI IMPa4-A546_h_TileScan_001 (Stage 8 of 49)	00-GjxERidcwSRtkdcExZYw5c
13.7244		Cell	2	0.000	1.000	940	7	siRNA-SC-10 PSPC1-A488 IMPa4-A546 DAPI 8C2-siRNA-IMP-a2-a4 V2.00	0	31. siRNA-SC-10 PSPC1-A488 DAPI IMPa4-A546_h_TileScan_001 (Stage 8 of 49)	00-GjxERidcwSRtkdcExZYw5c
13.086		Cell	2	0.000	1.000	941	8	siRNA-SC-10 PSPC1-A488 IMPa4-A546 DAPI 8C2-siRNA-IMP-a2-a4 V2.00	0	31. siRNA-SC-10 PSPC1-A488 DAPI IMPa4-A546_h_TileScan_001 (Stage 8 of 49)	00-GjxERidcwSRtkdcExZYw5c
12.7469		Cell	2	0.000	1.000	942	9	siRNA-SC-10 PSPC1-A488 IMPa4-A546 DAPI 8C2-siRNA-IMP-a2-a4 V2.00	0	31. siRNA-SC-10 PSPC1-A488 DAPI IMPa4-A546_h_TileScan_001 (Stage 8 of 49)	00-GjxERidcwSRtkdcExZYw5c
12.3707		Cell	2	0.000	1.000	943	10	siRNA-SC-10 PSPC1-A488 IMPa4-A546 DAPI 8C2-siRNA-IMP-a2-a4 V2.00	0	31. siRNA-SC-10 PSPC1-A488 DAPI IMPa4-A546_h_TileScan_001 (Stage 8 of 49)	00-GjxERidcwSRtkdcExZYw5c
13.4053		Cell	2	0.000	1.000	944	11	siRNA-SC-10 PSPC1-A488 IMPa4-A546 DAPI 8C2-siRNA-IMP-a2-a4 V2.00	0	31. siRNA-SC-10 PSPC1-A488 DAPI IMPa4-A546_h_TileScan_001 (Stage 8 of 49)	00-GjxERidcwSRtkdcExZYw5c
12.8298		Cell	2	0.000	1.000	945	12	siRNA-SC-10 PSPC1-A488 IMPa4-A546 DAPI 8C2-siRNA-IMP-a2-a4 V2.00	0	31. siRNA-SC-10 PSPC1-A488 DAPI IMPa4-A546_h_TileScan_001 (Stage 8 of 49)	00-GjxERidcwSRtkdcExZYw5c
11.6469		Cell	2	0.000	1.000	946	13	siRNA-SC-10 PSPC1-A488 IMPa4-A546 DAPI 8C2-siRNA-IMP-a2-a4 V2.00	0	31. siRNA-SC-10 PSPC1-A488 DAPI IMPa4-A546_h_TileScan_001 (Stage 8 of 49)	00-GjxERidcwSRtkdcExZYw5c
12.7886		Cell	2	0.000	1.000	947	14	siRNA-SC-10 PSPC1-A488 IMPa4-A546 DAPI 8C2-siRNA-IMP-a2-a4 V2.00	0	31. siRNA-SC-10 PSPC1-A488 DAPI IMPa4-A546_h_TileScan_001 (Stage 8 of 49)	00-GjxERidcwSRtkdcExZYw5c
11.8658		Cell	2	0.000	1.000	948	15	siRNA-SC-10 PSPC1-A488 IMPa4-A546 DAPI 8C2-siRNA-IMP-a2-a4 V2.00	0	31. siRNA-SC-10 PSPC1-A488 DAPI IMPa4-A546_h_TileScan_001 (Stage 8 of 49)	00-GjxERidcwSRtkdcExZYw5c
12.7832		Cell	2	0.000	1.000	949	16	siRNA-SC-10 PSPC1-A488 IMPa4-A546 DAPI 8C2-siRNA-IMP-a2-a4 V2.00	0	31. siRNA-SC-10 PSPC1-A488 DAPI IMPa4-A546_h_TileScan_001 (Stage 8 of 49)	00-GjxERidcwSRtkdcExZYw5c
12.4972		Cell	2	0.000	1.000	950	17	siRNA-SC-10 PSPC1-A488 IMPa4-A546 DAPI 8C2-siRNA-IMP-a2-a4 V2.00	0	31. siRNA-SC-10 PSPC1-A488 DAPI IMPa4-A546_h_TileScan_001 (Stage 8 of 49)	00-GjxERidcwSRtkdcExZYw5c
12.6667		Cell	2	0.000	1.000	951	18	siRNA-SC-10 PSPC1-A488 IMPa4-A546 DAPI 8C2-siRNA-IMP-a2-a4 V2.00	0	31. siRNA-SC-10 PSPC1-A488 DAPI IMPa4-A546_h_TileScan_001 (Stage 8 of 49)	00-GjxERidcwSRtkdcExZYw5c
12.4775		Cell	2	0.000	1.000	952	19	siRNA-SC-10 PSPC1-A488 IMPa4-A546 DAPI 8C2-siRNA-IMP-a2-a4 V2.00	0	31. siRNA-SC-10 PSPC1-A488 DAPI IMPa4-A546_h_TileScan_001 (Stage 8 of 49)	00-GjxERidcwSRtkdcExZYw5c
12.5228		Cell	2	0.000	1.000	953	20	siRNA-SC-10 PSPC1-A488 IMPa4-A546 DAPI 8C2-siRNA-IMP-a2-a4 V2.00	0	31. siRNA-SC-10 PSPC1-A488 DAPI IMPa4-A546_h_TileScan_001 (Stage 8 of 49)	00-GjxERidcwSRtkdcExZYw5c
15.4817		Cell	2	0.000	1.000	954	21	siRNA-SC-10 PSPC1-A488 IMPa4-A546 DAPI 8C2-siRNA-IMP-a2-a4 V2.00	0	31. siRNA-SC-10 PSPC1-A488 DAPI IMPa4-A546_h_TileScan_001 (Stage 8 of 49)	00-GjxERidcwSRtkdcExZYw5c
12.5368		Cell	2	0.000	1.000	955	22	siRNA-SC-10 PSPC1-A488 IMPa4-A546 DAPI 8C2-siRNA-IMP-a2-a4 V2.00	0	31. siRNA-SC-10 PSPC1-A488 DAPI IMPa4-A546_h_TileScan_001 (Stage 8 of 49)	00-GjxERidcwSRtkdcExZYw5c
14.8555		Cell	2	0.000	1.000	956	23	siRNA-SC-10 PSPC1-A488 IMPa4-A546 DAPI 8C2-siRNA-IMP-a2-a4 V2.00	0	31. siRNA-SC-10 PSPC1-A488 DAPI IMPa4-A546_h_TileScan_001 (Stage 8 of 49)	00-GjxERidcwSRtkdcExZYw5c
12.8364		Cell	2	0.000	1.000	957	24	siRNA-SC-10 PSPC1-A488 IMPa4-A546 DAPI 8C2-siRNA-IMP-a2-a4 V2.00	0	31. siRNA-SC-10 PSPC1-A488 DAPI IMPa4-A546_h_TileScan_001 (Stage 8 of 49)	00-GjxERidcwSRtkdcExZYw5c
12.3645		Cell	2	0.000	1.000	958	0	siRNA-SC-10 PSPC1-A488 IMPa4-A546 DAPI 8C2-siRNA-IMP-a2-a4 V2.00	0	31. siRNA-SC-10 PSPC1-A488 DAPI IMPa4-A546_i_TileScan_001 (Stage 9 of 49)	00-VxKRHjYmh5uZBC7CNfU4tR
11.8652		Cell	2	0.000	1.000	959	1	siRNA-SC-10 PSPC1-A488 IMPa4-A546 DAPI 8C2-siRNA-IMP-a2-a4 V2.00	0	31. siRNA-SC-10 PSPC1-A488 DAPI IMPa4-A546_i_TileScan_001 (Stage 9 of 49)	00-VxKRHjYmh5uZBC7CNfU4tR
10.1922		Cell	2	0.000	1.000	960	2	siRNA-SC-10 PSPC1-A488 IMPa4-A546 DAPI 8C2-siRNA-IMP-a2-a4 V2.00	0	31. siRNA-SC-10 PSPC1-A488 DAPI IMPa4-A546_i_TileScan_001 (Stage 9 of 49)	00-VxKRHjYmh5uZBC7CNfU4tR
12.6484		Cell	2	0.000	1.000	961	3	siRNA-SC-10 PSPC1-A488 IMPa4-A546 DAPI 8C2-siRNA-IMP-a2-a4 V2.00	0	31. siRNA-SC-10 PSPC1-A488 DAPI IMPa4-A546_i_TileScan_001 (Stage 9 of 49)	00-VxKRHjYmh5uZBC7CNfU4tR
12.9617		Cell	2	0.000	1.000	962	4	siRNA-SC-10 PSPC1-A488 IMPa4-A546 DAPI 8C2-siRNA-IMP-a2-a4 V2.00	0	31. siRNA-SC-10 PSPC1-A488 DAPI IMPa4-A546_i_TileScan_001 (Stage 9 of 49)	00-VxKRHjYmh5uZBC7CNfU4tR
58.348		Cell	2	0.000	1.000	963	5	siRNA-SC-10 PSPC1-A488 IMPa4-A546 DAPI 8C2-siRNA-IMP-a2-a4 V2.00	0	31. siRNA-SC-10 PSPC1-A488 DAPI IMPa4-A546_i_TileScan_001 (Stage 9 of 49)	00-VxKRHjYmh5uZBC7CNfU4tR
15.6914		Cell	2	0.000	1.000	964	6	siRNA-SC-10 PSPC1-A488 IMPa4-A546 DAPI 8C2-siRNA-IMP-a2-a4 V2.00	0	31. siRNA-SC-10 PSPC1-A488 DAPI IMPa4-A546_i_TileScan_001 (Stage 9 of 49)	00-VxKRHjYmh5uZBC7CNfU4tR
12.3931		Cell	2	0.000	1.000	965	7	siRNA-SC-10 PSPC1-A488 IMPa4-A546 DAPI 8C2-siRNA-IMP-a2-a4 V2.00	0	31. siRNA-SC-10 PSPC1-A488 DAPI IMPa4-A546_i_TileScan_001 (Stage 9 of 49)	00-VxKRHjYmh5uZBC7CNfU4tR
12.9524		Cell	2	0.000	1.000	966	8	siRNA-SC-10 PSPC1-A488 IMPa4-A546 DAPI 8C2-siRNA-IMP-a2-a4 V2.00	0	31. siRNA-SC-10 PSPC1-A488 DAPI IMPa4-A546_i_TileScan_001 (Stage 9 of 49)	00-VxKRHjYmh5uZBC7CNfU4tR
13.3126		Cell	2	0.000	1.000	967	9	siRNA-SC-10 PSPC1-A488 IMPa4-A546 DAPI 8C2-siRNA-IMP-a2-a4 V2.00	0	31. siRNA-SC-10 PSPC1-A488 DAPI IMPa4-A546_i_TileScan_001 (Stage 9 of 49)	00-VxKRHjYmh5uZBC7CNfU4tR
13.0808		Cell	2	0.000	1.000	968	10	siRNA-SC-10 PSPC1-A488 IMPa4-A546 DAPI 8C2-siRNA-IMP-a2-a4 V2.00	0	31. siRNA-SC-10 PSPC1-A488 DAPI IMPa4-A546_i_TileScan_001 (Stage 9 of 49)	00-VxKRHjYmh5uZBC7CNfU4tR
13.1438		Cell	2	0.000	1.000	969	11	siRNA-SC-10 PSPC1-A488 IMPa4-A546 DAPI 8C2-siRNA-IMP-a2-a4 V2.00	0	31. siRNA-SC-10 PSPC1-A488 DAPI IMPa4-A546_i_TileScan_001 (Stage 9 of 49)	00-VxKRHjYmh5uZBC7CNfU4tR
15.3507		Cell	2	0.000	1.000	970	12	siRNA-SC-10 PSPC1-A488 IMPa4-A546 DAPI 8C2-siRNA-IMP-a2-a4 V2.00	0	31. siRNA-SC-10 PSPC1-A488 DAPI IMPa4-A546_i_TileScan_001 (Stage 9 of 49)	00-VxKRHjYmh5uZBC7CNfU4tR
12.8548		Cell	2	0.000	1.000	971	13	siRNA-SC-10 PSPC1-A488 IMPa4-A546 DAPI 8C2-siRNA-IMP-a2-a4 V2.00	0	31. siRNA-SC-10 PSPC1-A488 DAPI IMPa4-A546_i_TileScan_001 (Stage 9 of 49)	00-VxKRHjYmh5uZBC7CNfU4tR
12.4851		Cell	2	0.000	1.000	972	14	siRNA-SC-10 PSPC1-A488 IMPa4-A546 DAPI 8C2-siRNA-IMP-a2-a4 V2.00	0	31. siRNA-SC-10 PSPC1-A488 DAPI IMPa4-A546_i_TileScan_001 (Stage 9 of 49)	00-VxKRHjYmh5uZBC7CNfU4tR
10.1237		Cell	2	0.000	1.000	973	15	siRNA-SC-10 PSPC1-A488 IMPa4-A546 DAPI 8C2-siRNA-IMP-a2-a4 V2.00	0	31. siRNA-SC-10 PSPC1-A488 DAPI IMPa4-A546_i_TileScan_001 (Stage 9 of 49)	00-VxKRHjYmh5uZBC7CNfU4tR
12.4041		Cell	2	0.000	1.000	974	16	siRNA-SC-10 PSPC1-A488 IMPa4-A546 DAPI 8C2-siRNA-IMP-a2-a4 V2.00	0	31. siRNA-SC-10 PSPC1-A488 DAPI IMPa4-A546_i_TileScan_001 (Stage 9 of 49)	00-VxKRHjYmh5uZBC7CNfU4tR
11.7909		Cell	2	0.000	1.000	975	17	siRNA-SC-10 PSPC1-A488 IMPa4-A546 DAPI 8C2-siRNA-IMP-a2-a4 V2.00	0	31. siRNA-SC-10 PSPC1-A488 DAPI IMPa4-A546_i_TileScan_001 (Stage 9 of 49)	00-VxKRHjYmh5uZBC7CNfU4tR
12.3089		Cell	2	0.000	1.000	976	18	siRNA-SC-10 PSPC1-A488 IMPa4-A546 DAPI 8C2-siRNA-IMP-a2-a4 V2.00	0	31. siRNA-SC-10 PSPC1-A488 DAPI IMPa4-A546_i_TileScan_001 (Stage 9 of 49)	00-VxKRHjYmh5uZBC7CNfU4tR
12.4112		Cell	2	0.000	1.000	977	19	siRNA-SC-10 PSPC1-A488 IMPa4-A546 DAPI 8C2-siRNA-IMP-a2-a4 V2.00	0	31. siRNA-SC-10 PSPC1-A488 DAPI IMPa4-A546_i_TileScan_001 (Stage 9 of 49)	00-VxKRHjYmh5uZBC7CNfU4tR
12.8876		Cell	2	0.000	1.000	978	20	siRNA-SC-10 PSPC1-A488 IMPa4-A546 DAPI 8C2-siRNA-IMP-a2-a4 V2.00	0	31. siRNA-SC-10 PSPC1-A488 DAPI IMPa4-A546_i_TileScan_001 (Stage 9 of 49)	00-VxKRHjYmh5uZBC7CNfU4tR
13.576		Cell	2	0.000	1.000	979	21	siRNA-SC-10 PSPC1-A488 IMPa4-A546 DAPI 8C2-siRNA-IMP-a2-a4 V2.00	0	31. siRNA-SC-10 PSPC1-A488 DAPI IMPa4-A546_i_TileScan_001 (Stage 9 of 49)	00-VxKRHjYmh5uZBC7CNfU4tR
32.3886		Cell	2	0.000	1.000	980	22	siRNA-SC-10 PSPC1-A488 IMPa4-A546 DAPI 8C2-siRNA-IMP-a2-a4 V2.00	0	31. siRNA-SC-10 PSPC1-A488 DAPI IMPa4-A546_i_TileScan_001 (Stage 9 of 49)	00-VxKRHjYmh5uZBC7CNfU4tR
13.8131		Cell	2	0.000	1.000	981	23	siRNA-SC-10 PSPC1-A488 IMPa4-A546 DAPI 8C2-siRNA-IMP-a2-a4 V2.00	0	31. siRNA-SC-10 PSPC1-A488 DAPI IMPa4-A546_i_TileScan_001 (Stage 9 of 49)	00-VxKRHjYmh5uZBC7CNfU4tR
13.3		Cell	2	0.000	1.000	982	24	siRNA-SC-10 PSPC1-A488 IMPa4-A546 DAPI 8C2-siRNA-IMP-a2-a4 V2.00	0	31. siRNA-SC-10 PSPC1-A488 DAPI IMPa4-A546_i_TileScan_001 (Stage 9 of 49)	00-VxKRHjYmh5uZBC7CNfU4tR
14.7676		Cell	2	0.000	1.000	983	25	siRNA-SC-10 PSPC1-A488 IMPa4-A546 DAPI 8C2-siRNA-IMP-a2-a4 V2.00	0	31. siRNA-SC-10 PSPC1-A488 DAPI IMPa4-A546_i_TileScan_001 (Stage 9 of 49)	00-VxKRHjYmh5uZBC7CNfU4tR
38.612		Cell	2	0.000	1.000	984	0	siRNA-SC-10 PSPC1-A488 IMPa4-A546 DAPI 8C2-siRNA-IMP-a2-a4 V2.00	0	31. siRNA-SC-10 PSPC1-A488 DAPI IMPa4-A546_j_TileScan_001 (Stage 10 of 49)	00-RWQNRgE5gCHxemtzXwcpxF
12.6055		Cell	2	0.000	1.000	985	1	siRNA-SC-10 PSPC1-A488 IMPa4-A546 DAPI 8C2-siRNA-IMP-a2-a4 V2.00	0	31. siRNA-SC-10 PSPC1-A488 DAPI IMPa4-A546_j_TileScan_001 (Stage 10 of 49)	00-RWQNRgE5gCHxemtzXwcpxF
13.7793		Cell	2	0.000	1.000	986	2	siRNA-SC-10 PSPC1-A488 IMPa4-A546 DAPI 8C2-siRNA-IMP-a2-a4 V2.00	0	31. siRNA-SC-10 PSPC1-A488 DAPI IMPa4-A546_j_TileScan_001 (Stage 10 of 49)	00-RWQNRgE5gCHxemtzXwcpxF
12.5455		Cell	2	0.000	1.000	987	3	siRNA-SC-10 PSPC1-A488 IMPa4-A546 DAPI 8C2-siRNA-IMP-a2-a4 V2.00	0	31. siRNA-SC-10 PSPC1-A488 DAPI IMPa4-A546_j_TileScan_001 (Stage 10 of 49)	00-RWQNRgE5gCHxemtzXwcpxF
13.4461		Cell	2	0.000	1.000	988	4	siRNA-SC-10 PSPC1-A488 IMPa4-A546 DAPI 8C2-siRNA-IMP-a2-a4 V2.00	0	31. siRNA-SC-10 PSPC1-A488 DAPI IMPa4-A546_j_TileScan_001 (Stage 10 of 49)	00-RWQNRgE5gCHxemtzXwcpxF
12.4875		Cell	2	0.000	1.000	989	5	siRNA-SC-10 PSPC1-A488 IMPa4-A546 DAPI 8C2-siRNA-IMP-a2-a4 V2.00	0	31. siRNA-SC-10 PSPC1-A488 DAPI IMPa4-A546_j_TileScan_001 (Stage 10 of 49)	00-RWQNRgE5gCHxemtzXwcpxF
34.0426		Cell	2	0.000	1.000	990	6	siRNA-SC-10 PSPC1-A488 IMPa4-A546 DAPI 8C2-siRNA-IMP-a2-a4 V2.00	0	31. siRNA-SC-10 PSPC1-A488 DAPI IMPa4-A546_j_TileScan_001 (Stage 10 of 49)	00-RWQNRgE5gCHxemtzXwcpxF
15.348		Cell	2	0.000	1.000	991	7	siRNA-SC-10 PSPC1-A488 IMPa4-A546 DAPI 8C2-siRNA-IMP-a2-a4 V2.00	0	31. siRNA-SC-10 PSPC1-A488 DAPI IMPa4-A546_j_TileScan_001 (Stage 10 of 49)	00-RWQNRgE5gCHxemtzXwcpxF
12.7663		Cell	2	0.000	1.000	992	8	siRNA-SC-10 PSPC1-A488 IMPa4-A546 DAPI 8C2-siRNA-IMP-a2-a4 V2.00	0	31. siRNA-SC-10 PSPC1-A488 DAPI IMPa4-A546_j_TileScan_001 (Stage 10 of 49)	00-RWQNRgE5gCHxemtzXwcpxF
12.6784		Cell	2	0.000	1.000	993	9	siRNA-SC-10 PSPC1-A488 IMPa4-A546 DAPI 8C2-siRNA-IMP-a2-a4 V2.00	0	31. siRNA-SC-10 PSPC1-A488 DAPI IMPa4-A546_j_TileScan_001 (Stage 10 of 49)	00-RWQNRgE5gCHxemtzXwcpxF
14.0803		Cell	2	0.000	1.000	994	10	siRNA-SC-10 PSPC1-A488 IMPa4-A546 DAPI 8C2-siRNA-IMP-a2-a4 V2.00	0	31. siRNA-SC-10 PSPC1-A488 DAPI IMPa4-A546_j_TileScan_001 (Stage 10 of 49)	00-RWQNRgE5gCHxemtzXwcpxF
12.9349		Cell	2	0.000	1.000	995	11	siRNA-SC-10 PSPC1-A488 IMPa4-A546 DAPI 8C2-siRNA-IMP-a2-a4 V2.00	0	31. siRNA-SC-10 PSPC1-A488 DAPI IMPa4-A546_j_TileScan_001 (Stage 10 of 49)	00-RWQNRgE5gCHxemtzXwcpxF
12.3378		Cell	2	0.000	1.000	996	12	siRNA-SC-10 PSPC1-A488 IMPa4-A546 DAPI 8C2-siRNA-IMP-a2-a4 V2.00	0	31. siRNA-SC-10 PSPC1-A488 DAPI IMPa4-A546_j_TileScan_001 (Stage 10 of 49)	00-RWQNRgE5gCHxemtzXwcpxF
38.34		Cell	2	0.000	1.000	997	13	siRNA-SC-10 PSPC1-A488 IMPa4-A546 DAPI 8C2-siRNA-IMP-a2-a4 V2.00	0	31. siRNA-SC-10 PSPC1-A488 DAPI IMPa4-A546_j_TileScan_001 (Stage 10 of 49)	00-RWQNRgE5gCHxemtzXwcpxF
12.6689		Cell	2	0.000	1.000	998	14	siRNA-SC-10 PSPC1-A488 IMPa4-A546 DAPI 8C2-siRNA-IMP-a2-a4 V2.00	0	31. siRNA-SC-10 PSPC1-A488 DAPI IMPa4-A546_j_TileScan_001 (Stage 10 of 49)	00-RWQNRgE5gCHxemtzXwcpxF
12.9493		Cell	2	0.000	1.000	999	15	siRNA-SC-10 PSPC1-A488 IMPa4-A546 DAPI 8C2-siRNA-IMP-a2-a4 V2.00	0	31. siRNA-SC-10 PSPC1-A488 DAPI IMPa4-A546_j_TileScan_001 (Stage 10 of 49)	00-RWQNRgE5gCHxemtzXwcpxF
12.9426		Cell	2	0.000	1.000	1000	16	siRNA-SC-10 PSPC1-A488 IMPa4-A546 DAPI 8C2-siRNA-IMP-a2-a4 V2.00	0	31. siRNA-SC-10 PSPC1-A488 DAPI IMPa4-A546_j_TileScan_001 (Stage 10 of 49)	00-RWQNRgE5gCHxemtzXwcpxF
11.4944		Cell	2	0.000	1.000	1001	17	siRNA-SC-10 PSPC1-A488 IMPa4-A546 DAPI 8C2-siRNA-IMP-a2-a4 V2.00	0	31. siRNA-SC-10 PSPC1-A488 DAPI IMPa4-A546_j_TileScan_001 (Stage 10 of 49)	00-RWQNRgE5gCHxemtzXwcpxF
12.7095		Cell	2	0.000	1.000	1002	18	siRNA-SC-10 PSPC1-A488 IMPa4-A546 DAPI 8C2-siRNA-IMP-a2-a4 V2.00	0	31. siRNA-SC-10 PSPC1-A488 DAPI IMPa4-A546_j_TileScan_001 (Stage 10 of 49)	00-RWQNRgE5gCHxemtzXwcpxF
12.2409		Cell	2	0.000	1.000	1003	19	siRNA-SC-10 PSPC1-A488 IMPa4-A546 DAPI 8C2-siRNA-IMP-a2-a4 V2.00	0	31. siRNA-SC-10 PSPC1-A488 DAPI IMPa4-A546_j_TileScan_001 (Stage 10 of 49)	00-RWQNRgE5gCHxemtzXwcpxF
13.5107		Cell	2	0.000	1.000	1004	20	siRNA-SC-10 PSPC1-A488 IMPa4-A546 DAPI 8C2-siRNA-IMP-a2-a4 V2.00	0	31. siRNA-SC-10 PSPC1-A488 DAPI IMPa4-A546_j_TileScan_001 (Stage 10 of 49)	00-RWQNRgE5gCHxemtzXwcpxF
11.5388		Cell	2	0.000	1.000	1005	21	siRNA-SC-10 PSPC1-A488 IMPa4-A546 DAPI 8C2-siRNA-IMP-a2-a4 V2.00	0	31. siRNA-SC-10 PSPC1-A488 DAPI IMPa4-A546_j_TileScan_001 (Stage 10 of 49)	00-RWQNRgE5gCHxemtzXwcpxF
13.4349		Cell	2	0.000	1.000	1006	22	siRNA-SC-10 PSPC1-A488 IMPa4-A546 DAPI 8C2-siRNA-IMP-a2-a4 V2.00	0	31. siRNA-SC-10 PSPC1-A488 DAPI IMPa4-A546_j_TileScan_001 (Stage 10 of 49)	00-RWQNRgE5gCHxemtzXwcpxF
14.2458		Cell	2	0.000	1.000	1007	23	siRNA-SC-10 PSPC1-A488 IMPa4-A546 DAPI 8C2-siRNA-IMP-a2-a4 V2.00	0	31. siRNA-SC-10 PSPC1-A488 DAPI IMPa4-A546_j_TileScan_001 (Stage 10 of 49)	00-RWQNRgE5gCHxemtzXwcpxF
16.0144		Cell	2	0.000	1.000	1008	24	siRNA-SC-10 PSPC1-A488 IMPa4-A546 DAPI 8C2-siRNA-IMP-a2-a4 V2.00	0	31. siRNA-SC-10 PSPC1-A488 DAPI IMPa4-A546_j_TileScan_001 (Stage 10 of 49)	00-RWQNRgE5gCHxemtzXwcpxF
50.2042		Cell	2	0.000	1.000	1009	25	siRNA-SC-10 PSPC1-A488 IMPa4-A546 DAPI 8C2-siRNA-IMP-a2-a4 V2.00	0	31. siRNA-SC-10 PSPC1-A488 DAPI IMPa4-A546_j_TileScan_001 (Stage 10 of 49)	00-RWQNRgE5gCHxemtzXwcpxF
12.5638		Cell	2	0.000	1.000	1010	26	siRNA-SC-10 PSPC1-A488 IMPa4-A546 DAPI 8C2-siRNA-IMP-a2-a4 V2.00	0	31. siRNA-SC-10 PSPC1-A488 DAPI IMPa4-A546_j_TileScan_001 (Stage 10 of 49)	00-RWQNRgE5gCHxemtzXwcpxF
12.8675		Cell	2	0.000	1.000	1011	27	siRNA-SC-10 PSPC1-A488 IMPa4-A546 DAPI 8C2-siRNA-IMP-a2-a4 V2.00	0	31. siRNA-SC-10 PSPC1-A488 DAPI IMPa4-A546_j_TileScan_001 (Stage 10 of 49)	00-RWQNRgE5gCHxemtzXwcpxF
16.0309		Cell	2	0.000	1.000	1012	28	siRNA-SC-10 PSPC1-A488 IMPa4-A546 DAPI 8C2-siRNA-IMP-a2-a4 V2.00	0	31. siRNA-SC-10 PSPC1-A488 DAPI IMPa4-A546_j_TileScan_001 (Stage 10 of 49)	00-RWQNRgE5gCHxemtzXwcpxF
12.6772		Cell	2	0.000	1.000	1013	29	siRNA-SC-10 PSPC1-A488 IMPa4-A546 DAPI 8C2-siRNA-IMP-a2-a4 V2.00	0	31. siRNA-SC-10 PSPC1-A488 DAPI IMPa4-A546_j_TileScan_001 (Stage 10 of 49)	00-RWQNRgE5gCHxemtzXwcpxF
12.8679		Cell	2	0.000	1.000	1014	30	siRNA-SC-10 PSPC1-A488 IMPa4-A546 DAPI 8C2-siRNA-IMP-a2-a4 V2.00	0	31. siRNA-SC-10 PSPC1-A488 DAPI IMPa4-A546_j_TileScan_001 (Stage 10 of 49)	00-RWQNRgE5gCHxemtzXwcpxF
12.6546		Cell	2	0.000	1.000	1015	0	siRNA-SC-10 PSPC1-A488 IMPa4-A546 DAPI 8C2-siRNA-IMP-a2-a4 V2.00	0	31. siRNA-SC-10 PSPC1-A488 DAPI IMPa4-A546_k_TileScan_001 (Stage 11 of 49)	00-6xNuBhAo57fqxVau6t6s7e
12.4846		Cell	2	0.000	1.000	1016	1	siRNA-SC-10 PSPC1-A488 IMPa4-A546 DAPI 8C2-siRNA-IMP-a2-a4 V2.00	0	31. siRNA-SC-10 PSPC1-A488 DAPI IMPa4-A546_k_TileScan_001 (Stage 11 of 49)	00-6xNuBhAo57fqxVau6t6s7e
12.6566		Cell	2	0.000	1.000	1017	2	siRNA-SC-10 PSPC1-A488 IMPa4-A546 DAPI 8C2-siRNA-IMP-a2-a4 V2.00	0	31. siRNA-SC-10 PSPC1-A488 DAPI IMPa4-A546_k_TileScan_001 (Stage 11 of 49)	00-6xNuBhAo57fqxVau6t6s7e
12.2022		Cell	2	0.000	1.000	1018	3	siRNA-SC-10 PSPC1-A488 IMPa4-A546 DAPI 8C2-siRNA-IMP-a2-a4 V2.00	0	31. siRNA-SC-10 PSPC1-A488 DAPI IMPa4-A546_k_TileScan_001 (Stage 11 of 49)	00-6xNuBhAo57fqxVau6t6s7e
13.7771		Cell	2	0.000	1.000	1019	4	siRNA-SC-10 PSPC1-A488 IMPa4-A546 DAPI 8C2-siRNA-IMP-a2-a4 V2.00	0	31. siRNA-SC-10 PSPC1-A488 DAPI IMPa4-A546_k_TileScan_001 (Stage 11 of 49)	00-6xNuBhAo57fqxVau6t6s7e
13.2693		Cell	2	0.000	1.000	1020	5	siRNA-SC-10 PSPC1-A488 IMPa4-A546 DAPI 8C2-siRNA-IMP-a2-a4 V2.00	0	31. siRNA-SC-10 PSPC1-A488 DAPI IMPa4-A546_k_TileScan_001 (Stage 11 of 49)	00-6xNuBhAo57fqxVau6t6s7e
12.8336		Cell	2	0.000	1.000	1021	6	siRNA-SC-10 PSPC1-A488 IMPa4-A546 DAPI 8C2-siRNA-IMP-a2-a4 V2.00	0	31. siRNA-SC-10 PSPC1-A488 DAPI IMPa4-A546_k_TileScan_001 (Stage 11 of 49)	00-6xNuBhAo57fqxVau6t6s7e
11.2618		Cell	2	0.000	1.000	1022	7	siRNA-SC-10 PSPC1-A488 IMPa4-A546 DAPI 8C2-siRNA-IMP-a2-a4 V2.00	0	31. siRNA-SC-10 PSPC1-A488 DAPI IMPa4-A546_k_TileScan_001 (Stage 11 of 49)	00-6xNuBhAo57fqxVau6t6s7e
18.0844		Cell	2	0.000	1.000	1023	8	siRNA-SC-10 PSPC1-A488 IMPa4-A546 DAPI 8C2-siRNA-IMP-a2-a4 V2.00	0	31. siRNA-SC-10 PSPC1-A488 DAPI IMPa4-A546_k_TileScan_001 (Stage 11 of 49)	00-6xNuBhAo57fqxVau6t6s7e
13.2001		Cell	2	0.000	1.000	1024	9	siRNA-SC-10 PSPC1-A488 IMPa4-A546 DAPI 8C2-siRNA-IMP-a2-a4 V2.00	0	31. siRNA-SC-10 PSPC1-A488 DAPI IMPa4-A546_k_TileScan_001 (Stage 11 of 49)	00-6xNuBhAo57fqxVau6t6s7e
13.1066		Cell	2	0.000	1.000	1025	10	siRNA-SC-10 PSPC1-A488 IMPa4-A546 DAPI 8C2-siRNA-IMP-a2-a4 V2.00	0	31. siRNA-SC-10 PSPC1-A488 DAPI IMPa4-A546_k_TileScan_001 (Stage 11 of 49)	00-6xNuBhAo57fqxVau6t6s7e
12.5705		Cell	2	0.000	1.000	1026	11	siRNA-SC-10 PSPC1-A488 IMPa4-A546 DAPI 8C2-siRNA-IMP-a2-a4 V2.00	0	31. siRNA-SC-10 PSPC1-A488 DAPI IMPa4-A546_k_TileScan_001 (Stage 11 of 49)	00-6xNuBhAo57fqxVau6t6s7e
12.794		Cell	2	0.000	1.000	1027	12	siRNA-SC-10 PSPC1-A488 IMPa4-A546 DAPI 8C2-siRNA-IMP-a2-a4 V2.00	0	31. siRNA-SC-10 PSPC1-A488 DAPI IMPa4-A546_k_TileScan_001 (Stage 11 of 49)	00-6xNuBhAo57fqxVau6t6s7e
12.8247		Cell	2	0.000	1.000	1028	13	siRNA-SC-10 PSPC1-A488 IMPa4-A546 DAPI 8C2-siRNA-IMP-a2-a4 V2.00	0	31. siRNA-SC-10 PSPC1-A488 DAPI IMPa4-A546_k_TileScan_001 (Stage 11 of 49)	00-6xNuBhAo57fqxVau6t6s7e
10.3785		Cell	2	0.000	1.000	1029	14	siRNA-SC-10 PSPC1-A488 IMPa4-A546 DAPI 8C2-siRNA-IMP-a2-a4 V2.00	0	31. siRNA-SC-10 PSPC1-A488 DAPI IMPa4-A546_k_TileScan_001 (Stage 11 of 49)	00-6xNuBhAo57fqxVau6t6s7e
12.9217		Cell	2	0.000	1.000	1030	15	siRNA-SC-10 PSPC1-A488 IMPa4-A546 DAPI 8C2-siRNA-IMP-a2-a4 V2.00	0	31. siRNA-SC-10 PSPC1-A488 DAPI IMPa4-A546_k_TileScan_001 (Stage 11 of 49)	00-6xNuBhAo57fqxVau6t6s7e
13.1585		Cell	2	0.000	1.000	1031	16	siRNA-SC-10 PSPC1-A488 IMPa4-A546 DAPI 8C2-siRNA-IMP-a2-a4 V2.00	0	31. siRNA-SC-10 PSPC1-A488 DAPI IMPa4-A546_k_TileScan_001 (Stage 11 of 49)	00-6xNuBhAo57fqxVau6t6s7e
14.4709		Cell	2	0.000	1.000	1032	17	siRNA-SC-10 PSPC1-A488 IMPa4-A546 DAPI 8C2-siRNA-IMP-a2-a4 V2.00	0	31. siRNA-SC-10 PSPC1-A488 DAPI IMPa4-A546_k_TileScan_001 (Stage 11 of 49)	00-6xNuBhAo57fqxVau6t6s7e
13.2153		Cell	2	0.000	1.000	1033	18	siRNA-SC-10 PSPC1-A488 IMPa4-A546 DAPI 8C2-siRNA-IMP-a2-a4 V2.00	0	31. siRNA-SC-10 PSPC1-A488 DAPI IMPa4-A546_k_TileScan_001 (Stage 11 of 49)	00-6xNuBhAo57fqxVau6t6s7e
12.5466		Cell	2	0.000	1.000	1034	19	siRNA-SC-10 PSPC1-A488 IMPa4-A546 DAPI 8C2-siRNA-IMP-a2-a4 V2.00	0	31. siRNA-SC-10 PSPC1-A488 DAPI IMPa4-A546_k_TileScan_001 (Stage 11 of 49)	00-6xNuBhAo57fqxVau6t6s7e
13.7969		Cell	2	0.000	1.000	1035	20	siRNA-SC-10 PSPC1-A488 IMPa4-A546 DAPI 8C2-siRNA-IMP-a2-a4 V2.00	0	31. siRNA-SC-10 PSPC1-A488 DAPI IMPa4-A546_k_TileScan_001 (Stage 11 of 49)	00-6xNuBhAo57fqxVau6t6s7e
18.1332		Cell	2	0.000	1.000	1036	21	siRNA-SC-10 PSPC1-A488 IMPa4-A546 DAPI 8C2-siRNA-IMP-a2-a4 V2.00	0	31. siRNA-SC-10 PSPC1-A488 DAPI IMPa4-A546_k_TileScan_001 (Stage 11 of 49)	00-6xNuBhAo57fqxVau6t6s7e
12.9911		Cell	2	0.000	1.000	1037	22	siRNA-SC-10 PSPC1-A488 IMPa4-A546 DAPI 8C2-siRNA-IMP-a2-a4 V2.00	0	31. siRNA-SC-10 PSPC1-A488 DAPI IMPa4-A546_k_TileScan_001 (Stage 11 of 49)	00-6xNuBhAo57fqxVau6t6s7e
12.9382		Cell	2	0.000	1.000	1038	23	siRNA-SC-10 PSPC1-A488 IMPa4-A546 DAPI 8C2-siRNA-IMP-a2-a4 V2.00	0	31. siRNA-SC-10 PSPC1-A488 DAPI IMPa4-A546_k_TileScan_001 (Stage 11 of 49)	00-6xNuBhAo57fqxVau6t6s7e
14.1094		Cell	2	0.000	1.000	1039	24	siRNA-SC-10 PSPC1-A488 IMPa4-A546 DAPI 8C2-siRNA-IMP-a2-a4 V2.00	0	31. siRNA-SC-10 PSPC1-A488 DAPI IMPa4-A546_k_TileScan_001 (Stage 11 of 49)	00-6xNuBhAo57fqxVau6t6s7e
13.6119		Cell	2	0.000	1.000	1040	25	siRNA-SC-10 PSPC1-A488 IMPa4-A546 DAPI 8C2-siRNA-IMP-a2-a4 V2.00	0	31. siRNA-SC-10 PSPC1-A488 DAPI IMPa4-A546_k_TileScan_001 (Stage 11 of 49)	00-6xNuBhAo57fqxVau6t6s7e
14.2005		Cell	2	0.000	1.000	1041	26	siRNA-SC-10 PSPC1-A488 IMPa4-A546 DAPI 8C2-siRNA-IMP-a2-a4 V2.00	0	31. siRNA-SC-10 PSPC1-A488 DAPI IMPa4-A546_k_TileScan_001 (Stage 11 of 49)	00-6xNuBhAo57fqxVau6t6s7e
14.0236		Cell	2	0.000	1.000	1042	27	siRNA-SC-10 PSPC1-A488 IMPa4-A546 DAPI 8C2-siRNA-IMP-a2-a4 V2.00	0	31. siRNA-SC-10 PSPC1-A488 DAPI IMPa4-A546_k_TileScan_001 (Stage 11 of 49)	00-6xNuBhAo57fqxVau6t6s7e
14.1572		Cell	2	0.000	1.000	1043	28	siRNA-SC-10 PSPC1-A488 IMPa4-A546 DAPI 8C2-siRNA-IMP-a2-a4 V2.00	0	31. siRNA-SC-10 PSPC1-A488 DAPI IMPa4-A546_k_TileScan_001 (Stage 11 of 49)	00-6xNuBhAo57fqxVau6t6s7e
13.64		Cell	2	0.000	1.000	1044	29	siRNA-SC-10 PSPC1-A488 IMPa4-A546 DAPI 8C2-siRNA-IMP-a2-a4 V2.00	0	31. siRNA-SC-10 PSPC1-A488 DAPI IMPa4-A546_k_TileScan_001 (Stage 11 of 49)	00-6xNuBhAo57fqxVau6t6s7e
14.006		Cell	2	0.000	1.000	1045	30	siRNA-SC-10 PSPC1-A488 IMPa4-A546 DAPI 8C2-siRNA-IMP-a2-a4 V2.00	0	31. siRNA-SC-10 PSPC1-A488 DAPI IMPa4-A546_k_TileScan_001 (Stage 11 of 49)	00-6xNuBhAo57fqxVau6t6s7e
13.952		Cell	2	0.000	1.000	1046	31	siRNA-SC-10 PSPC1-A488 IMPa4-A546 DAPI 8C2-siRNA-IMP-a2-a4 V2.00	0	31. siRNA-SC-10 PSPC1-A488 DAPI IMPa4-A546_k_TileScan_001 (Stage 11 of 49)	00-6xNuBhAo57fqxVau6t6s7e
12.4682		Cell	2	0.000	1.000	1047	0	siRNA-SC-10 PSPC1-A488 IMPa4-A546 DAPI 8C2-siRNA-IMP-a2-a4 V2.00	0	31. siRNA-SC-10 PSPC1-A488 DAPI IMPa4-A546_l_TileScan_001 (Stage 12 of 49)	00-3ioe68Kk3QaiuDaRohSaCZ
12.9443		Cell	2	0.000	1.000	1048	1	siRNA-SC-10 PSPC1-A488 IMPa4-A546 DAPI 8C2-siRNA-IMP-a2-a4 V2.00	0	31. siRNA-SC-10 PSPC1-A488 DAPI IMPa4-A546_l_TileScan_001 (Stage 12 of 49)	00-3ioe68Kk3QaiuDaRohSaCZ
14.281		Cell	2	0.000	1.000	1049	2	siRNA-SC-10 PSPC1-A488 IMPa4-A546 DAPI 8C2-siRNA-IMP-a2-a4 V2.00	0	31. siRNA-SC-10 PSPC1-A488 DAPI IMPa4-A546_l_TileScan_001 (Stage 12 of 49)	00-3ioe68Kk3QaiuDaRohSaCZ
44.5492		Cell	2	0.000	1.000	1050	3	siRNA-SC-10 PSPC1-A488 IMPa4-A546 DAPI 8C2-siRNA-IMP-a2-a4 V2.00	0	31. siRNA-SC-10 PSPC1-A488 DAPI IMPa4-A546_l_TileScan_001 (Stage 12 of 49)	00-3ioe68Kk3QaiuDaRohSaCZ
11.7391		Cell	2	0.000	1.000	1051	4	siRNA-SC-10 PSPC1-A488 IMPa4-A546 DAPI 8C2-siRNA-IMP-a2-a4 V2.00	0	31. siRNA-SC-10 PSPC1-A488 DAPI IMPa4-A546_l_TileScan_001 (Stage 12 of 49)	00-3ioe68Kk3QaiuDaRohSaCZ
12.2468		Cell	2	0.000	1.000	1052	5	siRNA-SC-10 PSPC1-A488 IMPa4-A546 DAPI 8C2-siRNA-IMP-a2-a4 V2.00	0	31. siRNA-SC-10 PSPC1-A488 DAPI IMPa4-A546_l_TileScan_001 (Stage 12 of 49)	00-3ioe68Kk3QaiuDaRohSaCZ
12.0225		Cell	2	0.000	1.000	1053	6	siRNA-SC-10 PSPC1-A488 IMPa4-A546 DAPI 8C2-siRNA-IMP-a2-a4 V2.00	0	31. siRNA-SC-10 PSPC1-A488 DAPI IMPa4-A546_l_TileScan_001 (Stage 12 of 49)	00-3ioe68Kk3QaiuDaRohSaCZ
12.3478		Cell	2	0.000	1.000	1054	7	siRNA-SC-10 PSPC1-A488 IMPa4-A546 DAPI 8C2-siRNA-IMP-a2-a4 V2.00	0	31. siRNA-SC-10 PSPC1-A488 DAPI IMPa4-A546_l_TileScan_001 (Stage 12 of 49)	00-3ioe68Kk3QaiuDaRohSaCZ
12.2892		Cell	2	0.000	1.000	1055	8	siRNA-SC-10 PSPC1-A488 IMPa4-A546 DAPI 8C2-siRNA-IMP-a2-a4 V2.00	0	31. siRNA-SC-10 PSPC1-A488 DAPI IMPa4-A546_l_TileScan_001 (Stage 12 of 49)	00-3ioe68Kk3QaiuDaRohSaCZ
12.707		Cell	2	0.000	1.000	1056	9	siRNA-SC-10 PSPC1-A488 IMPa4-A546 DAPI 8C2-siRNA-IMP-a2-a4 V2.00	0	31. siRNA-SC-10 PSPC1-A488 DAPI IMPa4-A546_l_TileScan_001 (Stage 12 of 49)	00-3ioe68Kk3QaiuDaRohSaCZ
13.8566		Cell	2	0.000	1.000	1057	10	siRNA-SC-10 PSPC1-A488 IMPa4-A546 DAPI 8C2-siRNA-IMP-a2-a4 V2.00	0	31. siRNA-SC-10 PSPC1-A488 DAPI IMPa4-A546_l_TileScan_001 (Stage 12 of 49)	00-3ioe68Kk3QaiuDaRohSaCZ
13.7309		Cell	2	0.000	1.000	1058	11	siRNA-SC-10 PSPC1-A488 IMPa4-A546 DAPI 8C2-siRNA-IMP-a2-a4 V2.00	0	31. siRNA-SC-10 PSPC1-A488 DAPI IMPa4-A546_l_TileScan_001 (Stage 12 of 49)	00-3ioe68Kk3QaiuDaRohSaCZ
13.5217		Cell	2	0.000	1.000	1059	12	siRNA-SC-10 PSPC1-A488 IMPa4-A546 DAPI 8C2-siRNA-IMP-a2-a4 V2.00	0	31. siRNA-SC-10 PSPC1-A488 DAPI IMPa4-A546_l_TileScan_001 (Stage 12 of 49)	00-3ioe68Kk3QaiuDaRohSaCZ
12.7667		Cell	2	0.000	1.000	1060	13	siRNA-SC-10 PSPC1-A488 IMPa4-A546 DAPI 8C2-siRNA-IMP-a2-a4 V2.00	0	31. siRNA-SC-10 PSPC1-A488 DAPI IMPa4-A546_l_TileScan_001 (Stage 12 of 49)	00-3ioe68Kk3QaiuDaRohSaCZ
13.261		Cell	2	0.000	1.000	1061	14	siRNA-SC-10 PSPC1-A488 IMPa4-A546 DAPI 8C2-siRNA-IMP-a2-a4 V2.00	0	31. siRNA-SC-10 PSPC1-A488 DAPI IMPa4-A546_l_TileScan_001 (Stage 12 of 49)	00-3ioe68Kk3QaiuDaRohSaCZ
13.773		Cell	2	0.000	1.000	1062	15	siRNA-SC-10 PSPC1-A488 IMPa4-A546 DAPI 8C2-siRNA-IMP-a2-a4 V2.00	0	31. siRNA-SC-10 PSPC1-A488 DAPI IMPa4-A546_l_TileScan_001 (Stage 12 of 49)	00-3ioe68Kk3QaiuDaRohSaCZ
13.2031		Cell	2	0.000	1.000	1063	16	siRNA-SC-10 PSPC1-A488 IMPa4-A546 DAPI 8C2-siRNA-IMP-a2-a4 V2.00	0	31. siRNA-SC-10 PSPC1-A488 DAPI IMPa4-A546_l_TileScan_001 (Stage 12 of 49)	00-3ioe68Kk3QaiuDaRohSaCZ
13.126		Cell	2	0.000	1.000	1064	17	siRNA-SC-10 PSPC1-A488 IMPa4-A546 DAPI 8C2-siRNA-IMP-a2-a4 V2.00	0	31. siRNA-SC-10 PSPC1-A488 DAPI IMPa4-A546_l_TileScan_001 (Stage 12 of 49)	00-3ioe68Kk3QaiuDaRohSaCZ
13.1734		Cell	2	0.000	1.000	1065	18	siRNA-SC-10 PSPC1-A488 IMPa4-A546 DAPI 8C2-siRNA-IMP-a2-a4 V2.00	0	31. siRNA-SC-10 PSPC1-A488 DAPI IMPa4-A546_l_TileScan_001 (Stage 12 of 49)	00-3ioe68Kk3QaiuDaRohSaCZ
16.5701		Cell	2	0.000	1.000	1066	19	siRNA-SC-10 PSPC1-A488 IMPa4-A546 DAPI 8C2-siRNA-IMP-a2-a4 V2.00	0	31. siRNA-SC-10 PSPC1-A488 DAPI IMPa4-A546_l_TileScan_001 (Stage 12 of 49)	00-3ioe68Kk3QaiuDaRohSaCZ
13.4098		Cell	2	0.000	1.000	1067	20	siRNA-SC-10 PSPC1-A488 IMPa4-A546 DAPI 8C2-siRNA-IMP-a2-a4 V2.00	0	31. siRNA-SC-10 PSPC1-A488 DAPI IMPa4-A546_l_TileScan_001 (Stage 12 of 49)	00-3ioe68Kk3QaiuDaRohSaCZ
12.358		Cell	2	0.000	1.000	1068	21	siRNA-SC-10 PSPC1-A488 IMPa4-A546 DAPI 8C2-siRNA-IMP-a2-a4 V2.00	0	31. siRNA-SC-10 PSPC1-A488 DAPI IMPa4-A546_l_TileScan_001 (Stage 12 of 49)	00-3ioe68Kk3QaiuDaRohSaCZ
13.7795		Cell	2	0.000	1.000	1069	22	siRNA-SC-10 PSPC1-A488 IMPa4-A546 DAPI 8C2-siRNA-IMP-a2-a4 V2.00	0	31. siRNA-SC-10 PSPC1-A488 DAPI IMPa4-A546_l_TileScan_001 (Stage 12 of 49)	00-3ioe68Kk3QaiuDaRohSaCZ
15.0483		Cell	2	0.000	1.000	1070	23	siRNA-SC-10 PSPC1-A488 IMPa4-A546 DAPI 8C2-siRNA-IMP-a2-a4 V2.00	0	31. siRNA-SC-10 PSPC1-A488 DAPI IMPa4-A546_l_TileScan_001 (Stage 12 of 49)	00-3ioe68Kk3QaiuDaRohSaCZ
14.9822		Cell	2	0.000	1.000	1071	24	siRNA-SC-10 PSPC1-A488 IMPa4-A546 DAPI 8C2-siRNA-IMP-a2-a4 V2.00	0	31. siRNA-SC-10 PSPC1-A488 DAPI IMPa4-A546_l_TileScan_001 (Stage 12 of 49)	00-3ioe68Kk3QaiuDaRohSaCZ
12.2968		Cell	2	0.000	1.000	1072	0	siRNA-SC-10 PSPC1-A488 IMPa4-A546 DAPI 8C2-siRNA-IMP-a2-a4 V2.00	0	31. siRNA-SC-10 PSPC1-A488 DAPI IMPa4-A546_m_TileScan_001 (Stage 13 of 49)	00-dNx7yQQ9i9EEjamJgDB46C
14.3069		Cell	2	0.000	1.000	1073	1	siRNA-SC-10 PSPC1-A488 IMPa4-A546 DAPI 8C2-siRNA-IMP-a2-a4 V2.00	0	31. siRNA-SC-10 PSPC1-A488 DAPI IMPa4-A546_m_TileScan_001 (Stage 13 of 49)	00-dNx7yQQ9i9EEjamJgDB46C
15.3443		Cell	2	0.000	1.000	1074	2	siRNA-SC-10 PSPC1-A488 IMPa4-A546 DAPI 8C2-siRNA-IMP-a2-a4 V2.00	0	31. siRNA-SC-10 PSPC1-A488 DAPI IMPa4-A546_m_TileScan_001 (Stage 13 of 49)	00-dNx7yQQ9i9EEjamJgDB46C
12.5982		Cell	2	0.000	1.000	1075	3	siRNA-SC-10 PSPC1-A488 IMPa4-A546 DAPI 8C2-siRNA-IMP-a2-a4 V2.00	0	31. siRNA-SC-10 PSPC1-A488 DAPI IMPa4-A546_m_TileScan_001 (Stage 13 of 49)	00-dNx7yQQ9i9EEjamJgDB46C
11.9556		Cell	2	0.000	1.000	1076	4	siRNA-SC-10 PSPC1-A488 IMPa4-A546 DAPI 8C2-siRNA-IMP-a2-a4 V2.00	0	31. siRNA-SC-10 PSPC1-A488 DAPI IMPa4-A546_m_TileScan_001 (Stage 13 of 49)	00-dNx7yQQ9i9EEjamJgDB46C
12.945		Cell	2	0.000	1.000	1077	5	siRNA-SC-10 PSPC1-A488 IMPa4-A546 DAPI 8C2-siRNA-IMP-a2-a4 V2.00	0	31. siRNA-SC-10 PSPC1-A488 DAPI IMPa4-A546_m_TileScan_001 (Stage 13 of 49)	00-dNx7yQQ9i9EEjamJgDB46C
11.514		Cell	2	0.000	1.000	1078	6	siRNA-SC-10 PSPC1-A488 IMPa4-A546 DAPI 8C2-siRNA-IMP-a2-a4 V2.00	0	31. siRNA-SC-10 PSPC1-A488 DAPI IMPa4-A546_m_TileScan_001 (Stage 13 of 49)	00-dNx7yQQ9i9EEjamJgDB46C
13.3628		Cell	2	0.000	1.000	1079	7	siRNA-SC-10 PSPC1-A488 IMPa4-A546 DAPI 8C2-siRNA-IMP-a2-a4 V2.00	0	31. siRNA-SC-10 PSPC1-A488 DAPI IMPa4-A546_m_TileScan_001 (Stage 13 of 49)	00-dNx7yQQ9i9EEjamJgDB46C
13.7614		Cell	2	0.000	1.000	1080	8	siRNA-SC-10 PSPC1-A488 IMPa4-A546 DAPI 8C2-siRNA-IMP-a2-a4 V2.00	0	31. siRNA-SC-10 PSPC1-A488 DAPI IMPa4-A546_m_TileScan_001 (Stage 13 of 49)	00-dNx7yQQ9i9EEjamJgDB46C
14.9716		Cell	2	0.000	1.000	1081	9	siRNA-SC-10 PSPC1-A488 IMPa4-A546 DAPI 8C2-siRNA-IMP-a2-a4 V2.00	0	31. siRNA-SC-10 PSPC1-A488 DAPI IMPa4-A546_m_TileScan_001 (Stage 13 of 49)	00-dNx7yQQ9i9EEjamJgDB46C
59.5094		Cell	2	0.000	1.000	1082	10	siRNA-SC-10 PSPC1-A488 IMPa4-A546 DAPI 8C2-siRNA-IMP-a2-a4 V2.00	0	31. siRNA-SC-10 PSPC1-A488 DAPI IMPa4-A546_m_TileScan_001 (Stage 13 of 49)	00-dNx7yQQ9i9EEjamJgDB46C
13.6343		Cell	2	0.000	1.000	1083	11	siRNA-SC-10 PSPC1-A488 IMPa4-A546 DAPI 8C2-siRNA-IMP-a2-a4 V2.00	0	31. siRNA-SC-10 PSPC1-A488 DAPI IMPa4-A546_m_TileScan_001 (Stage 13 of 49)	00-dNx7yQQ9i9EEjamJgDB46C
13.2129		Cell	2	0.000	1.000	1084	12	siRNA-SC-10 PSPC1-A488 IMPa4-A546 DAPI 8C2-siRNA-IMP-a2-a4 V2.00	0	31. siRNA-SC-10 PSPC1-A488 DAPI IMPa4-A546_m_TileScan_001 (Stage 13 of 49)	00-dNx7yQQ9i9EEjamJgDB46C
14.3669		Cell	2	0.000	1.000	1085	13	siRNA-SC-10 PSPC1-A488 IMPa4-A546 DAPI 8C2-siRNA-IMP-a2-a4 V2.00	0	31. siRNA-SC-10 PSPC1-A488 DAPI IMPa4-A546_m_TileScan_001 (Stage 13 of 49)	00-dNx7yQQ9i9EEjamJgDB46C
13.8199		Cell	2	0.000	1.000	1086	14	siRNA-SC-10 PSPC1-A488 IMPa4-A546 DAPI 8C2-siRNA-IMP-a2-a4 V2.00	0	31. siRNA-SC-10 PSPC1-A488 DAPI IMPa4-A546_m_TileScan_001 (Stage 13 of 49)	00-dNx7yQQ9i9EEjamJgDB46C
14.3784		Cell	2	0.000	1.000	1087	15	siRNA-SC-10 PSPC1-A488 IMPa4-A546 DAPI 8C2-siRNA-IMP-a2-a4 V2.00	0	31. siRNA-SC-10 PSPC1-A488 DAPI IMPa4-A546_m_TileScan_001 (Stage 13 of 49)	00-dNx7yQQ9i9EEjamJgDB46C
12.0977		Cell	2	0.000	1.000	1088	16	siRNA-SC-10 PSPC1-A488 IMPa4-A546 DAPI 8C2-siRNA-IMP-a2-a4 V2.00	0	31. siRNA-SC-10 PSPC1-A488 DAPI IMPa4-A546_m_TileScan_001 (Stage 13 of 49)	00-dNx7yQQ9i9EEjamJgDB46C
12.63		Cell	2	0.000	1.000	1089	17	siRNA-SC-10 PSPC1-A488 IMPa4-A546 DAPI 8C2-siRNA-IMP-a2-a4 V2.00	0	31. siRNA-SC-10 PSPC1-A488 DAPI IMPa4-A546_m_TileScan_001 (Stage 13 of 49)	00-dNx7yQQ9i9EEjamJgDB46C
13.3961		Cell	2	0.000	1.000	1090	18	siRNA-SC-10 PSPC1-A488 IMPa4-A546 DAPI 8C2-siRNA-IMP-a2-a4 V2.00	0	31. siRNA-SC-10 PSPC1-A488 DAPI IMPa4-A546_m_TileScan_001 (Stage 13 of 49)	00-dNx7yQQ9i9EEjamJgDB46C
10.2297		Cell	2	0.000	1.000	1091	19	siRNA-SC-10 PSPC1-A488 IMPa4-A546 DAPI 8C2-siRNA-IMP-a2-a4 V2.00	0	31. siRNA-SC-10 PSPC1-A488 DAPI IMPa4-A546_m_TileScan_001 (Stage 13 of 49)	00-dNx7yQQ9i9EEjamJgDB46C
12.1639		Cell	2	0.000	1.000	1092	20	siRNA-SC-10 PSPC1-A488 IMPa4-A546 DAPI 8C2-siRNA-IMP-a2-a4 V2.00	0	31. siRNA-SC-10 PSPC1-A488 DAPI IMPa4-A546_m_TileScan_001 (Stage 13 of 49)	00-dNx7yQQ9i9EEjamJgDB46C
13.2289		Cell	2	0.000	1.000	1093	21	siRNA-SC-10 PSPC1-A488 IMPa4-A546 DAPI 8C2-siRNA-IMP-a2-a4 V2.00	0	31. siRNA-SC-10 PSPC1-A488 DAPI IMPa4-A546_m_TileScan_001 (Stage 13 of 49)	00-dNx7yQQ9i9EEjamJgDB46C
48.4719		Cell	2	0.000	1.000	1094	22	siRNA-SC-10 PSPC1-A488 IMPa4-A546 DAPI 8C2-siRNA-IMP-a2-a4 V2.00	0	31. siRNA-SC-10 PSPC1-A488 DAPI IMPa4-A546_m_TileScan_001 (Stage 13 of 49)	00-dNx7yQQ9i9EEjamJgDB46C
13.6265		Cell	2	0.000	1.000	1095	23	siRNA-SC-10 PSPC1-A488 IMPa4-A546 DAPI 8C2-siRNA-IMP-a2-a4 V2.00	0	31. siRNA-SC-10 PSPC1-A488 DAPI IMPa4-A546_m_TileScan_001 (Stage 13 of 49)	00-dNx7yQQ9i9EEjamJgDB46C
59.2892		Cell	2	0.000	1.000	1096	24	siRNA-SC-10 PSPC1-A488 IMPa4-A546 DAPI 8C2-siRNA-IMP-a2-a4 V2.00	0	31. siRNA-SC-10 PSPC1-A488 DAPI IMPa4-A546_m_TileScan_001 (Stage 13 of 49)	00-dNx7yQQ9i9EEjamJgDB46C
14.4706		Cell	2	0.000	1.000	1097	25	siRNA-SC-10 PSPC1-A488 IMPa4-A546 DAPI 8C2-siRNA-IMP-a2-a4 V2.00	0	31. siRNA-SC-10 PSPC1-A488 DAPI IMPa4-A546_m_TileScan_001 (Stage 13 of 49)	00-dNx7yQQ9i9EEjamJgDB46C
13.9069		Cell	2	0.000	1.000	1098	26	siRNA-SC-10 PSPC1-A488 IMPa4-A546 DAPI 8C2-siRNA-IMP-a2-a4 V2.00	0	31. siRNA-SC-10 PSPC1-A488 DAPI IMPa4-A546_m_TileScan_001 (Stage 13 of 49)	00-dNx7yQQ9i9EEjamJgDB46C
13.4639		Cell	2	0.000	1.000	1099	27	siRNA-SC-10 PSPC1-A488 IMPa4-A546 DAPI 8C2-siRNA-IMP-a2-a4 V2.00	0	31. siRNA-SC-10 PSPC1-A488 DAPI IMPa4-A546_m_TileScan_001 (Stage 13 of 49)	00-dNx7yQQ9i9EEjamJgDB46C
13.3247		Cell	2	0.000	1.000	1100	28	siRNA-SC-10 PSPC1-A488 IMPa4-A546 DAPI 8C2-siRNA-IMP-a2-a4 V2.00	0	31. siRNA-SC-10 PSPC1-A488 DAPI IMPa4-A546_m_TileScan_001 (Stage 13 of 49)	00-dNx7yQQ9i9EEjamJgDB46C
42.5594		Cell	2	0.000	1.000	1101	29	siRNA-SC-10 PSPC1-A488 IMPa4-A546 DAPI 8C2-siRNA-IMP-a2-a4 V2.00	0	31. siRNA-SC-10 PSPC1-A488 DAPI IMPa4-A546_m_TileScan_001 (Stage 13 of 49)	00-dNx7yQQ9i9EEjamJgDB46C
13.9873		Cell	2	0.000	1.000	1102	30	siRNA-SC-10 PSPC1-A488 IMPa4-A546 DAPI 8C2-siRNA-IMP-a2-a4 V2.00	0	31. siRNA-SC-10 PSPC1-A488 DAPI IMPa4-A546_m_TileScan_001 (Stage 13 of 49)	00-dNx7yQQ9i9EEjamJgDB46C
14.0011		Cell	2	0.000	1.000	1103	31	siRNA-SC-10 PSPC1-A488 IMPa4-A546 DAPI 8C2-siRNA-IMP-a2-a4 V2.00	0	31. siRNA-SC-10 PSPC1-A488 DAPI IMPa4-A546_m_TileScan_001 (Stage 13 of 49)	00-dNx7yQQ9i9EEjamJgDB46C
14.03		Cell	2	0.000	1.000	1104	32	siRNA-SC-10 PSPC1-A488 IMPa4-A546 DAPI 8C2-siRNA-IMP-a2-a4 V2.00	0	31. siRNA-SC-10 PSPC1-A488 DAPI IMPa4-A546_m_TileScan_001 (Stage 13 of 49)	00-dNx7yQQ9i9EEjamJgDB46C
13.7642		Cell	2	0.000	1.000	1105	33	siRNA-SC-10 PSPC1-A488 IMPa4-A546 DAPI 8C2-siRNA-IMP-a2-a4 V2.00	0	31. siRNA-SC-10 PSPC1-A488 DAPI IMPa4-A546_m_TileScan_001 (Stage 13 of 49)	00-dNx7yQQ9i9EEjamJgDB46C
13.7054		Cell	2	0.000	1.000	1106	34	siRNA-SC-10 PSPC1-A488 IMPa4-A546 DAPI 8C2-siRNA-IMP-a2-a4 V2.00	0	31. siRNA-SC-10 PSPC1-A488 DAPI IMPa4-A546_m_TileScan_001 (Stage 13 of 49)	00-dNx7yQQ9i9EEjamJgDB46C
12.4841		Cell	2	0.000	1.000	1107	0	siRNA-SC-10 PSPC1-A488 IMPa4-A546 DAPI 8C2-siRNA-IMP-a2-a4 V2.00	0	31. siRNA-SC-10 PSPC1-A488 DAPI IMPa4-A546_n_TileScan_001 (Stage 14 of 49)	00-YP3JiBHLjoBvuKtByBK2bK
11.7991		Cell	2	0.000	1.000	1108	1	siRNA-SC-10 PSPC1-A488 IMPa4-A546 DAPI 8C2-siRNA-IMP-a2-a4 V2.00	0	31. siRNA-SC-10 PSPC1-A488 DAPI IMPa4-A546_n_TileScan_001 (Stage 14 of 49)	00-YP3JiBHLjoBvuKtByBK2bK
11.6429		Cell	2	0.000	1.000	1109	2	siRNA-SC-10 PSPC1-A488 IMPa4-A546 DAPI 8C2-siRNA-IMP-a2-a4 V2.00	0	31. siRNA-SC-10 PSPC1-A488 DAPI IMPa4-A546_n_TileScan_001 (Stage 14 of 49)	00-YP3JiBHLjoBvuKtByBK2bK
10.7448		Cell	2	0.000	1.000	1110	3	siRNA-SC-10 PSPC1-A488 IMPa4-A546 DAPI 8C2-siRNA-IMP-a2-a4 V2.00	0	31. siRNA-SC-10 PSPC1-A488 DAPI IMPa4-A546_n_TileScan_001 (Stage 14 of 49)	00-YP3JiBHLjoBvuKtByBK2bK
12.1316		Cell	2	0.000	1.000	1111	4	siRNA-SC-10 PSPC1-A488 IMPa4-A546 DAPI 8C2-siRNA-IMP-a2-a4 V2.00	0	31. siRNA-SC-10 PSPC1-A488 DAPI IMPa4-A546_n_TileScan_001 (Stage 14 of 49)	00-YP3JiBHLjoBvuKtByBK2bK
12.3874		Cell	2	0.000	1.000	1112	5	siRNA-SC-10 PSPC1-A488 IMPa4-A546 DAPI 8C2-siRNA-IMP-a2-a4 V2.00	0	31. siRNA-SC-10 PSPC1-A488 DAPI IMPa4-A546_n_TileScan_001 (Stage 14 of 49)	00-YP3JiBHLjoBvuKtByBK2bK
11.4489		Cell	2	0.000	1.000	1113	6	siRNA-SC-10 PSPC1-A488 IMPa4-A546 DAPI 8C2-siRNA-IMP-a2-a4 V2.00	0	31. siRNA-SC-10 PSPC1-A488 DAPI IMPa4-A546_n_TileScan_001 (Stage 14 of 49)	00-YP3JiBHLjoBvuKtByBK2bK
55.3537		Cell	2	0.000	1.000	1114	7	siRNA-SC-10 PSPC1-A488 IMPa4-A546 DAPI 8C2-siRNA-IMP-a2-a4 V2.00	0	31. siRNA-SC-10 PSPC1-A488 DAPI IMPa4-A546_n_TileScan_001 (Stage 14 of 49)	00-YP3JiBHLjoBvuKtByBK2bK
11.4855		Cell	2	0.000	1.000	1115	8	siRNA-SC-10 PSPC1-A488 IMPa4-A546 DAPI 8C2-siRNA-IMP-a2-a4 V2.00	0	31. siRNA-SC-10 PSPC1-A488 DAPI IMPa4-A546_n_TileScan_001 (Stage 14 of 49)	00-YP3JiBHLjoBvuKtByBK2bK
13.6621		Cell	2	0.000	1.000	1116	9	siRNA-SC-10 PSPC1-A488 IMPa4-A546 DAPI 8C2-siRNA-IMP-a2-a4 V2.00	0	31. siRNA-SC-10 PSPC1-A488 DAPI IMPa4-A546_n_TileScan_001 (Stage 14 of 49)	00-YP3JiBHLjoBvuKtByBK2bK
10.8802		Cell	2	0.000	1.000	1117	10	siRNA-SC-10 PSPC1-A488 IMPa4-A546 DAPI 8C2-siRNA-IMP-a2-a4 V2.00	0	31. siRNA-SC-10 PSPC1-A488 DAPI IMPa4-A546_n_TileScan_001 (Stage 14 of 49)	00-YP3JiBHLjoBvuKtByBK2bK
44.2385		Cell	2	0.000	1.000	1118	11	siRNA-SC-10 PSPC1-A488 IMPa4-A546 DAPI 8C2-siRNA-IMP-a2-a4 V2.00	0	31. siRNA-SC-10 PSPC1-A488 DAPI IMPa4-A546_n_TileScan_001 (Stage 14 of 49)	00-YP3JiBHLjoBvuKtByBK2bK
12.3762		Cell	2	0.000	1.000	1119	12	siRNA-SC-10 PSPC1-A488 IMPa4-A546 DAPI 8C2-siRNA-IMP-a2-a4 V2.00	0	31. siRNA-SC-10 PSPC1-A488 DAPI IMPa4-A546_n_TileScan_001 (Stage 14 of 49)	00-YP3JiBHLjoBvuKtByBK2bK
12.3618		Cell	2	0.000	1.000	1120	13	siRNA-SC-10 PSPC1-A488 IMPa4-A546 DAPI 8C2-siRNA-IMP-a2-a4 V2.00	0	31. siRNA-SC-10 PSPC1-A488 DAPI IMPa4-A546_n_TileScan_001 (Stage 14 of 49)	00-YP3JiBHLjoBvuKtByBK2bK
12.1334		Cell	2	0.000	1.000	1121	14	siRNA-SC-10 PSPC1-A488 IMPa4-A546 DAPI 8C2-siRNA-IMP-a2-a4 V2.00	0	31. siRNA-SC-10 PSPC1-A488 DAPI IMPa4-A546_n_TileScan_001 (Stage 14 of 49)	00-YP3JiBHLjoBvuKtByBK2bK
26.9551		Cell	2	0.000	1.000	1122	15	siRNA-SC-10 PSPC1-A488 IMPa4-A546 DAPI 8C2-siRNA-IMP-a2-a4 V2.00	0	31. siRNA-SC-10 PSPC1-A488 DAPI IMPa4-A546_n_TileScan_001 (Stage 14 of 49)	00-YP3JiBHLjoBvuKtByBK2bK
12.5932		Cell	2	0.000	1.000	1123	16	siRNA-SC-10 PSPC1-A488 IMPa4-A546 DAPI 8C2-siRNA-IMP-a2-a4 V2.00	0	31. siRNA-SC-10 PSPC1-A488 DAPI IMPa4-A546_n_TileScan_001 (Stage 14 of 49)	00-YP3JiBHLjoBvuKtByBK2bK
12.0617		Cell	2	0.000	1.000	1124	17	siRNA-SC-10 PSPC1-A488 IMPa4-A546 DAPI 8C2-siRNA-IMP-a2-a4 V2.00	0	31. siRNA-SC-10 PSPC1-A488 DAPI IMPa4-A546_n_TileScan_001 (Stage 14 of 49)	00-YP3JiBHLjoBvuKtByBK2bK
13.1704		Cell	2	0.000	1.000	1125	18	siRNA-SC-10 PSPC1-A488 IMPa4-A546 DAPI 8C2-siRNA-IMP-a2-a4 V2.00	0	31. siRNA-SC-10 PSPC1-A488 DAPI IMPa4-A546_n_TileScan_001 (Stage 14 of 49)	00-YP3JiBHLjoBvuKtByBK2bK
10.2798		Cell	2	0.000	1.000	1126	19	siRNA-SC-10 PSPC1-A488 IMPa4-A546 DAPI 8C2-siRNA-IMP-a2-a4 V2.00	0	31. siRNA-SC-10 PSPC1-A488 DAPI IMPa4-A546_n_TileScan_001 (Stage 14 of 49)	00-YP3JiBHLjoBvuKtByBK2bK
12.5701		Cell	2	0.000	1.000	1127	20	siRNA-SC-10 PSPC1-A488 IMPa4-A546 DAPI 8C2-siRNA-IMP-a2-a4 V2.00	0	31. siRNA-SC-10 PSPC1-A488 DAPI IMPa4-A546_n_TileScan_001 (Stage 14 of 49)	00-YP3JiBHLjoBvuKtByBK2bK
55.8361		Cell	2	0.000	1.000	1128	21	siRNA-SC-10 PSPC1-A488 IMPa4-A546 DAPI 8C2-siRNA-IMP-a2-a4 V2.00	0	31. siRNA-SC-10 PSPC1-A488 DAPI IMPa4-A546_n_TileScan_001 (Stage 14 of 49)	00-YP3JiBHLjoBvuKtByBK2bK
28.6618		Cell	2	0.000	1.000	1129	22	siRNA-SC-10 PSPC1-A488 IMPa4-A546 DAPI 8C2-siRNA-IMP-a2-a4 V2.00	0	31. siRNA-SC-10 PSPC1-A488 DAPI IMPa4-A546_n_TileScan_001 (Stage 14 of 49)	00-YP3JiBHLjoBvuKtByBK2bK
12.6475		Cell	2	0.000	1.000	1130	23	siRNA-SC-10 PSPC1-A488 IMPa4-A546 DAPI 8C2-siRNA-IMP-a2-a4 V2.00	0	31. siRNA-SC-10 PSPC1-A488 DAPI IMPa4-A546_n_TileScan_001 (Stage 14 of 49)	00-YP3JiBHLjoBvuKtByBK2bK
12.4133		Cell	2	0.000	1.000	1131	24	siRNA-SC-10 PSPC1-A488 IMPa4-A546 DAPI 8C2-siRNA-IMP-a2-a4 V2.00	0	31. siRNA-SC-10 PSPC1-A488 DAPI IMPa4-A546_n_TileScan_001 (Stage 14 of 49)	00-YP3JiBHLjoBvuKtByBK2bK
37.7721		Cell	2	0.000	1.000	1132	25	siRNA-SC-10 PSPC1-A488 IMPa4-A546 DAPI 8C2-siRNA-IMP-a2-a4 V2.00	0	31. siRNA-SC-10 PSPC1-A488 DAPI IMPa4-A546_n_TileScan_001 (Stage 14 of 49)	00-YP3JiBHLjoBvuKtByBK2bK
12.8258		Cell	2	0.000	1.000	1133	26	siRNA-SC-10 PSPC1-A488 IMPa4-A546 DAPI 8C2-siRNA-IMP-a2-a4 V2.00	0	31. siRNA-SC-10 PSPC1-A488 DAPI IMPa4-A546_n_TileScan_001 (Stage 14 of 49)	00-YP3JiBHLjoBvuKtByBK2bK
12.7929		Cell	2	0.000	1.000	1134	27	siRNA-SC-10 PSPC1-A488 IMPa4-A546 DAPI 8C2-siRNA-IMP-a2-a4 V2.00	0	31. siRNA-SC-10 PSPC1-A488 DAPI IMPa4-A546_n_TileScan_001 (Stage 14 of 49)	00-YP3JiBHLjoBvuKtByBK2bK
12.6035		Cell	2	0.000	1.000	1135	28	siRNA-SC-10 PSPC1-A488 IMPa4-A546 DAPI 8C2-siRNA-IMP-a2-a4 V2.00	0	31. siRNA-SC-10 PSPC1-A488 DAPI IMPa4-A546_n_TileScan_001 (Stage 14 of 49)	00-YP3JiBHLjoBvuKtByBK2bK
15.3425		Cell	2	0.000	1.000	1136	29	siRNA-SC-10 PSPC1-A488 IMPa4-A546 DAPI 8C2-siRNA-IMP-a2-a4 V2.00	0	31. siRNA-SC-10 PSPC1-A488 DAPI IMPa4-A546_n_TileScan_001 (Stage 14 of 49)	00-YP3JiBHLjoBvuKtByBK2bK
15.1375		Cell	2	0.000	1.000	1137	30	siRNA-SC-10 PSPC1-A488 IMPa4-A546 DAPI 8C2-siRNA-IMP-a2-a4 V2.00	0	31. siRNA-SC-10 PSPC1-A488 DAPI IMPa4-A546_n_TileScan_001 (Stage 14 of 49)	00-YP3JiBHLjoBvuKtByBK2bK
13.0067		Cell	2	0.000	1.000	1138	31	siRNA-SC-10 PSPC1-A488 IMPa4-A546 DAPI 8C2-siRNA-IMP-a2-a4 V2.00	0	31. siRNA-SC-10 PSPC1-A488 DAPI IMPa4-A546_n_TileScan_001 (Stage 14 of 49)	00-YP3JiBHLjoBvuKtByBK2bK
15.1702		Cell	2	0.000	1.000	1139	0	siRNA-SC-10 PSPC1-A488 IMPa4-A546 DAPI 8C2-siRNA-IMP-a2-a4 V2.00	0	31. siRNA-SC-10 PSPC1-A488 DAPI IMPa4-A546_o_TileScan_001 (Stage 15 of 49)	00-krRFspFjPpQKrX9zoc6Yx9
13.2365		Cell	2	0.000	1.000	1140	1	siRNA-SC-10 PSPC1-A488 IMPa4-A546 DAPI 8C2-siRNA-IMP-a2-a4 V2.00	0	31. siRNA-SC-10 PSPC1-A488 DAPI IMPa4-A546_o_TileScan_001 (Stage 15 of 49)	00-krRFspFjPpQKrX9zoc6Yx9
12.2421		Cell	2	0.000	1.000	1141	2	siRNA-SC-10 PSPC1-A488 IMPa4-A546 DAPI 8C2-siRNA-IMP-a2-a4 V2.00	0	31. siRNA-SC-10 PSPC1-A488 DAPI IMPa4-A546_o_TileScan_001 (Stage 15 of 49)	00-krRFspFjPpQKrX9zoc6Yx9
13.4948		Cell	2	0.000	1.000	1142	3	siRNA-SC-10 PSPC1-A488 IMPa4-A546 DAPI 8C2-siRNA-IMP-a2-a4 V2.00	0	31. siRNA-SC-10 PSPC1-A488 DAPI IMPa4-A546_o_TileScan_001 (Stage 15 of 49)	00-krRFspFjPpQKrX9zoc6Yx9
15.4111		Cell	2	0.000	1.000	1143	4	siRNA-SC-10 PSPC1-A488 IMPa4-A546 DAPI 8C2-siRNA-IMP-a2-a4 V2.00	0	31. siRNA-SC-10 PSPC1-A488 DAPI IMPa4-A546_o_TileScan_001 (Stage 15 of 49)	00-krRFspFjPpQKrX9zoc6Yx9
14.4862		Cell	2	0.000	1.000	1144	5	siRNA-SC-10 PSPC1-A488 IMPa4-A546 DAPI 8C2-siRNA-IMP-a2-a4 V2.00	0	31. siRNA-SC-10 PSPC1-A488 DAPI IMPa4-A546_o_TileScan_001 (Stage 15 of 49)	00-krRFspFjPpQKrX9zoc6Yx9
10.6072		Cell	2	0.000	1.000	1145	6	siRNA-SC-10 PSPC1-A488 IMPa4-A546 DAPI 8C2-siRNA-IMP-a2-a4 V2.00	0	31. siRNA-SC-10 PSPC1-A488 DAPI IMPa4-A546_o_TileScan_001 (Stage 15 of 49)	00-krRFspFjPpQKrX9zoc6Yx9
12.5321		Cell	2	0.000	1.000	1146	7	siRNA-SC-10 PSPC1-A488 IMPa4-A546 DAPI 8C2-siRNA-IMP-a2-a4 V2.00	0	31. siRNA-SC-10 PSPC1-A488 DAPI IMPa4-A546_o_TileScan_001 (Stage 15 of 49)	00-krRFspFjPpQKrX9zoc6Yx9
13.0823		Cell	2	0.000	1.000	1147	8	siRNA-SC-10 PSPC1-A488 IMPa4-A546 DAPI 8C2-siRNA-IMP-a2-a4 V2.00	0	31. siRNA-SC-10 PSPC1-A488 DAPI IMPa4-A546_o_TileScan_001 (Stage 15 of 49)	00-krRFspFjPpQKrX9zoc6Yx9
13.7104		Cell	2	0.000	1.000	1148	9	siRNA-SC-10 PSPC1-A488 IMPa4-A546 DAPI 8C2-siRNA-IMP-a2-a4 V2.00	0	31. siRNA-SC-10 PSPC1-A488 DAPI IMPa4-A546_o_TileScan_001 (Stage 15 of 49)	00-krRFspFjPpQKrX9zoc6Yx9
16.2668		Cell	2	0.000	1.000	1149	10	siRNA-SC-10 PSPC1-A488 IMPa4-A546 DAPI 8C2-siRNA-IMP-a2-a4 V2.00	0	31. siRNA-SC-10 PSPC1-A488 DAPI IMPa4-A546_o_TileScan_001 (Stage 15 of 49)	00-krRFspFjPpQKrX9zoc6Yx9
13.6618		Cell	2	0.000	1.000	1150	11	siRNA-SC-10 PSPC1-A488 IMPa4-A546 DAPI 8C2-siRNA-IMP-a2-a4 V2.00	0	31. siRNA-SC-10 PSPC1-A488 DAPI IMPa4-A546_o_TileScan_001 (Stage 15 of 49)	00-krRFspFjPpQKrX9zoc6Yx9
12.7796		Cell	2	0.000	1.000	1151	12	siRNA-SC-10 PSPC1-A488 IMPa4-A546 DAPI 8C2-siRNA-IMP-a2-a4 V2.00	0	31. siRNA-SC-10 PSPC1-A488 DAPI IMPa4-A546_o_TileScan_001 (Stage 15 of 49)	00-krRFspFjPpQKrX9zoc6Yx9
13.2211		Cell	2	0.000	1.000	1152	13	siRNA-SC-10 PSPC1-A488 IMPa4-A546 DAPI 8C2-siRNA-IMP-a2-a4 V2.00	0	31. siRNA-SC-10 PSPC1-A488 DAPI IMPa4-A546_o_TileScan_001 (Stage 15 of 49)	00-krRFspFjPpQKrX9zoc6Yx9
13.0133		Cell	2	0.000	1.000	1153	14	siRNA-SC-10 PSPC1-A488 IMPa4-A546 DAPI 8C2-siRNA-IMP-a2-a4 V2.00	0	31. siRNA-SC-10 PSPC1-A488 DAPI IMPa4-A546_o_TileScan_001 (Stage 15 of 49)	00-krRFspFjPpQKrX9zoc6Yx9
12.7102		Cell	2	0.000	1.000	1154	15	siRNA-SC-10 PSPC1-A488 IMPa4-A546 DAPI 8C2-siRNA-IMP-a2-a4 V2.00	0	31. siRNA-SC-10 PSPC1-A488 DAPI IMPa4-A546_o_TileScan_001 (Stage 15 of 49)	00-krRFspFjPpQKrX9zoc6Yx9
12.0373		Cell	2	0.000	1.000	1155	16	siRNA-SC-10 PSPC1-A488 IMPa4-A546 DAPI 8C2-siRNA-IMP-a2-a4 V2.00	0	31. siRNA-SC-10 PSPC1-A488 DAPI IMPa4-A546_o_TileScan_001 (Stage 15 of 49)	00-krRFspFjPpQKrX9zoc6Yx9
14.7702		Cell	2	0.000	1.000	1156	17	siRNA-SC-10 PSPC1-A488 IMPa4-A546 DAPI 8C2-siRNA-IMP-a2-a4 V2.00	0	31. siRNA-SC-10 PSPC1-A488 DAPI IMPa4-A546_o_TileScan_001 (Stage 15 of 49)	00-krRFspFjPpQKrX9zoc6Yx9
12.8975		Cell	2	0.000	1.000	1157	18	siRNA-SC-10 PSPC1-A488 IMPa4-A546 DAPI 8C2-siRNA-IMP-a2-a4 V2.00	0	31. siRNA-SC-10 PSPC1-A488 DAPI IMPa4-A546_o_TileScan_001 (Stage 15 of 49)	00-krRFspFjPpQKrX9zoc6Yx9
13.1651		Cell	2	0.000	1.000	1158	19	siRNA-SC-10 PSPC1-A488 IMPa4-A546 DAPI 8C2-siRNA-IMP-a2-a4 V2.00	0	31. siRNA-SC-10 PSPC1-A488 DAPI IMPa4-A546_o_TileScan_001 (Stage 15 of 49)	00-krRFspFjPpQKrX9zoc6Yx9
12.6196		Cell	2	0.000	1.000	1159	20	siRNA-SC-10 PSPC1-A488 IMPa4-A546 DAPI 8C2-siRNA-IMP-a2-a4 V2.00	0	31. siRNA-SC-10 PSPC1-A488 DAPI IMPa4-A546_o_TileScan_001 (Stage 15 of 49)	00-krRFspFjPpQKrX9zoc6Yx9
15.0064		Cell	2	0.000	1.000	1160	21	siRNA-SC-10 PSPC1-A488 IMPa4-A546 DAPI 8C2-siRNA-IMP-a2-a4 V2.00	0	31. siRNA-SC-10 PSPC1-A488 DAPI IMPa4-A546_o_TileScan_001 (Stage 15 of 49)	00-krRFspFjPpQKrX9zoc6Yx9
12.6476		Cell	2	0.000	1.000	1161	22	siRNA-SC-10 PSPC1-A488 IMPa4-A546 DAPI 8C2-siRNA-IMP-a2-a4 V2.00	0	31. siRNA-SC-10 PSPC1-A488 DAPI IMPa4-A546_o_TileScan_001 (Stage 15 of 49)	00-krRFspFjPpQKrX9zoc6Yx9
14.0814		Cell	2	0.000	1.000	1162	23	siRNA-SC-10 PSPC1-A488 IMPa4-A546 DAPI 8C2-siRNA-IMP-a2-a4 V2.00	0	31. siRNA-SC-10 PSPC1-A488 DAPI IMPa4-A546_o_TileScan_001 (Stage 15 of 49)	00-krRFspFjPpQKrX9zoc6Yx9
13.5265		Cell	2	0.000	1.000	1163	24	siRNA-SC-10 PSPC1-A488 IMPa4-A546 DAPI 8C2-siRNA-IMP-a2-a4 V2.00	0	31. siRNA-SC-10 PSPC1-A488 DAPI IMPa4-A546_o_TileScan_001 (Stage 15 of 49)	00-krRFspFjPpQKrX9zoc6Yx9
17.1707		Cell	2	0.000	1.000	1164	25	siRNA-SC-10 PSPC1-A488 IMPa4-A546 DAPI 8C2-siRNA-IMP-a2-a4 V2.00	0	31. siRNA-SC-10 PSPC1-A488 DAPI IMPa4-A546_o_TileScan_001 (Stage 15 of 49)	00-krRFspFjPpQKrX9zoc6Yx9
9.82824		Cell	2	0.000	1.000	1165	0	siRNA-SC-10 PSPC1-A488 IMPa4-A546 DAPI 8C2-siRNA-IMP-a2-a4 V2.00	0	31. siRNA-SC-10 PSPC1-A488 DAPI IMPa4-A546_p_TileScan_001 (Stage 16 of 49)	00-2N8n2xxpL4Rp7DFqyhTbdB
11.534		Cell	2	0.000	1.000	1166	1	siRNA-SC-10 PSPC1-A488 IMPa4-A546 DAPI 8C2-siRNA-IMP-a2-a4 V2.00	0	31. siRNA-SC-10 PSPC1-A488 DAPI IMPa4-A546_p_TileScan_001 (Stage 16 of 49)	00-2N8n2xxpL4Rp7DFqyhTbdB
11.2686		Cell	2	0.000	1.000	1167	2	siRNA-SC-10 PSPC1-A488 IMPa4-A546 DAPI 8C2-siRNA-IMP-a2-a4 V2.00	0	31. siRNA-SC-10 PSPC1-A488 DAPI IMPa4-A546_p_TileScan_001 (Stage 16 of 49)	00-2N8n2xxpL4Rp7DFqyhTbdB
12.7532		Cell	2	0.000	1.000	1168	3	siRNA-SC-10 PSPC1-A488 IMPa4-A546 DAPI 8C2-siRNA-IMP-a2-a4 V2.00	0	31. siRNA-SC-10 PSPC1-A488 DAPI IMPa4-A546_p_TileScan_001 (Stage 16 of 49)	00-2N8n2xxpL4Rp7DFqyhTbdB
14.7034		Cell	2	0.000	1.000	1169	4	siRNA-SC-10 PSPC1-A488 IMPa4-A546 DAPI 8C2-siRNA-IMP-a2-a4 V2.00	0	31. siRNA-SC-10 PSPC1-A488 DAPI IMPa4-A546_p_TileScan_001 (Stage 16 of 49)	00-2N8n2xxpL4Rp7DFqyhTbdB
12.9333		Cell	2	0.000	1.000	1170	5	siRNA-SC-10 PSPC1-A488 IMPa4-A546 DAPI 8C2-siRNA-IMP-a2-a4 V2.00	0	31. siRNA-SC-10 PSPC1-A488 DAPI IMPa4-A546_p_TileScan_001 (Stage 16 of 49)	00-2N8n2xxpL4Rp7DFqyhTbdB
12.5909		Cell	2	0.000	1.000	1171	6	siRNA-SC-10 PSPC1-A488 IMPa4-A546 DAPI 8C2-siRNA-IMP-a2-a4 V2.00	0	31. siRNA-SC-10 PSPC1-A488 DAPI IMPa4-A546_p_TileScan_001 (Stage 16 of 49)	00-2N8n2xxpL4Rp7DFqyhTbdB
13.0132		Cell	2	0.000	1.000	1172	7	siRNA-SC-10 PSPC1-A488 IMPa4-A546 DAPI 8C2-siRNA-IMP-a2-a4 V2.00	0	31. siRNA-SC-10 PSPC1-A488 DAPI IMPa4-A546_p_TileScan_001 (Stage 16 of 49)	00-2N8n2xxpL4Rp7DFqyhTbdB
14.4136		Cell	2	0.000	1.000	1173	8	siRNA-SC-10 PSPC1-A488 IMPa4-A546 DAPI 8C2-siRNA-IMP-a2-a4 V2.00	0	31. siRNA-SC-10 PSPC1-A488 DAPI IMPa4-A546_p_TileScan_001 (Stage 16 of 49)	00-2N8n2xxpL4Rp7DFqyhTbdB
13.6161		Cell	2	0.000	1.000	1174	9	siRNA-SC-10 PSPC1-A488 IMPa4-A546 DAPI 8C2-siRNA-IMP-a2-a4 V2.00	0	31. siRNA-SC-10 PSPC1-A488 DAPI IMPa4-A546_p_TileScan_001 (Stage 16 of 49)	00-2N8n2xxpL4Rp7DFqyhTbdB
15.132		Cell	2	0.000	1.000	1175	10	siRNA-SC-10 PSPC1-A488 IMPa4-A546 DAPI 8C2-siRNA-IMP-a2-a4 V2.00	0	31. siRNA-SC-10 PSPC1-A488 DAPI IMPa4-A546_p_TileScan_001 (Stage 16 of 49)	00-2N8n2xxpL4Rp7DFqyhTbdB
13.7023		Cell	2	0.000	1.000	1176	11	siRNA-SC-10 PSPC1-A488 IMPa4-A546 DAPI 8C2-siRNA-IMP-a2-a4 V2.00	0	31. siRNA-SC-10 PSPC1-A488 DAPI IMPa4-A546_p_TileScan_001 (Stage 16 of 49)	00-2N8n2xxpL4Rp7DFqyhTbdB
10.3484		Cell	2	0.000	1.000	1177	12	siRNA-SC-10 PSPC1-A488 IMPa4-A546 DAPI 8C2-siRNA-IMP-a2-a4 V2.00	0	31. siRNA-SC-10 PSPC1-A488 DAPI IMPa4-A546_p_TileScan_001 (Stage 16 of 49)	00-2N8n2xxpL4Rp7DFqyhTbdB
14.2119		Cell	2	0.000	1.000	1178	13	siRNA-SC-10 PSPC1-A488 IMPa4-A546 DAPI 8C2-siRNA-IMP-a2-a4 V2.00	0	31. siRNA-SC-10 PSPC1-A488 DAPI IMPa4-A546_p_TileScan_001 (Stage 16 of 49)	00-2N8n2xxpL4Rp7DFqyhTbdB
11.3908		Cell	2	0.000	1.000	1179	14	siRNA-SC-10 PSPC1-A488 IMPa4-A546 DAPI 8C2-siRNA-IMP-a2-a4 V2.00	0	31. siRNA-SC-10 PSPC1-A488 DAPI IMPa4-A546_p_TileScan_001 (Stage 16 of 49)	00-2N8n2xxpL4Rp7DFqyhTbdB
14.5108		Cell	2	0.000	1.000	1180	15	siRNA-SC-10 PSPC1-A488 IMPa4-A546 DAPI 8C2-siRNA-IMP-a2-a4 V2.00	0	31. siRNA-SC-10 PSPC1-A488 DAPI IMPa4-A546_p_TileScan_001 (Stage 16 of 49)	00-2N8n2xxpL4Rp7DFqyhTbdB
14.1474		Cell	2	0.000	1.000	1181	16	siRNA-SC-10 PSPC1-A488 IMPa4-A546 DAPI 8C2-siRNA-IMP-a2-a4 V2.00	0	31. siRNA-SC-10 PSPC1-A488 DAPI IMPa4-A546_p_TileScan_001 (Stage 16 of 49)	00-2N8n2xxpL4Rp7DFqyhTbdB
14.6923		Cell	2	0.000	1.000	1182	17	siRNA-SC-10 PSPC1-A488 IMPa4-A546 DAPI 8C2-siRNA-IMP-a2-a4 V2.00	0	31. siRNA-SC-10 PSPC1-A488 DAPI IMPa4-A546_p_TileScan_001 (Stage 16 of 49)	00-2N8n2xxpL4Rp7DFqyhTbdB
12.8344		Cell	2	0.000	1.000	1183	18	siRNA-SC-10 PSPC1-A488 IMPa4-A546 DAPI 8C2-siRNA-IMP-a2-a4 V2.00	0	31. siRNA-SC-10 PSPC1-A488 DAPI IMPa4-A546_p_TileScan_001 (Stage 16 of 49)	00-2N8n2xxpL4Rp7DFqyhTbdB
13.853		Cell	2	0.000	1.000	1184	19	siRNA-SC-10 PSPC1-A488 IMPa4-A546 DAPI 8C2-siRNA-IMP-a2-a4 V2.00	0	31. siRNA-SC-10 PSPC1-A488 DAPI IMPa4-A546_p_TileScan_001 (Stage 16 of 49)	00-2N8n2xxpL4Rp7DFqyhTbdB
91.008		Cell	2	0.000	1.000	1185	20	siRNA-SC-10 PSPC1-A488 IMPa4-A546 DAPI 8C2-siRNA-IMP-a2-a4 V2.00	0	31. siRNA-SC-10 PSPC1-A488 DAPI IMPa4-A546_p_TileScan_001 (Stage 16 of 49)	00-2N8n2xxpL4Rp7DFqyhTbdB
12.8377		Cell	2	0.000	1.000	1186	21	siRNA-SC-10 PSPC1-A488 IMPa4-A546 DAPI 8C2-siRNA-IMP-a2-a4 V2.00	0	31. siRNA-SC-10 PSPC1-A488 DAPI IMPa4-A546_p_TileScan_001 (Stage 16 of 49)	00-2N8n2xxpL4Rp7DFqyhTbdB
12.8946		Cell	2	0.000	1.000	1187	0	siRNA-SC-10 PSPC1-A488 IMPa4-A546 DAPI 8C2-siRNA-IMP-a2-a4 V2.00	0	31. siRNA-SC-10 PSPC1-A488 DAPI IMPa4-A546_q_TileScan_001 (Stage 17 of 49)	00-UiTbWqcjrxFbsQWAbQgoTo
14.0991		Cell	2	0.000	1.000	1188	1	siRNA-SC-10 PSPC1-A488 IMPa4-A546 DAPI 8C2-siRNA-IMP-a2-a4 V2.00	0	31. siRNA-SC-10 PSPC1-A488 DAPI IMPa4-A546_q_TileScan_001 (Stage 17 of 49)	00-UiTbWqcjrxFbsQWAbQgoTo
13.0511		Cell	2	0.000	1.000	1189	2	siRNA-SC-10 PSPC1-A488 IMPa4-A546 DAPI 8C2-siRNA-IMP-a2-a4 V2.00	0	31. siRNA-SC-10 PSPC1-A488 DAPI IMPa4-A546_q_TileScan_001 (Stage 17 of 49)	00-UiTbWqcjrxFbsQWAbQgoTo
12.7854		Cell	2	0.000	1.000	1190	3	siRNA-SC-10 PSPC1-A488 IMPa4-A546 DAPI 8C2-siRNA-IMP-a2-a4 V2.00	0	31. siRNA-SC-10 PSPC1-A488 DAPI IMPa4-A546_q_TileScan_001 (Stage 17 of 49)	00-UiTbWqcjrxFbsQWAbQgoTo
51.28		Cell	2	0.000	1.000	1191	4	siRNA-SC-10 PSPC1-A488 IMPa4-A546 DAPI 8C2-siRNA-IMP-a2-a4 V2.00	0	31. siRNA-SC-10 PSPC1-A488 DAPI IMPa4-A546_q_TileScan_001 (Stage 17 of 49)	00-UiTbWqcjrxFbsQWAbQgoTo
42.1265		Cell	2	0.000	1.000	1192	5	siRNA-SC-10 PSPC1-A488 IMPa4-A546 DAPI 8C2-siRNA-IMP-a2-a4 V2.00	0	31. siRNA-SC-10 PSPC1-A488 DAPI IMPa4-A546_q_TileScan_001 (Stage 17 of 49)	00-UiTbWqcjrxFbsQWAbQgoTo
12.1543		Cell	2	0.000	1.000	1193	6	siRNA-SC-10 PSPC1-A488 IMPa4-A546 DAPI 8C2-siRNA-IMP-a2-a4 V2.00	0	31. siRNA-SC-10 PSPC1-A488 DAPI IMPa4-A546_q_TileScan_001 (Stage 17 of 49)	00-UiTbWqcjrxFbsQWAbQgoTo
13.6379		Cell	2	0.000	1.000	1194	7	siRNA-SC-10 PSPC1-A488 IMPa4-A546 DAPI 8C2-siRNA-IMP-a2-a4 V2.00	0	31. siRNA-SC-10 PSPC1-A488 DAPI IMPa4-A546_q_TileScan_001 (Stage 17 of 49)	00-UiTbWqcjrxFbsQWAbQgoTo
13.3102		Cell	2	0.000	1.000	1195	8	siRNA-SC-10 PSPC1-A488 IMPa4-A546 DAPI 8C2-siRNA-IMP-a2-a4 V2.00	0	31. siRNA-SC-10 PSPC1-A488 DAPI IMPa4-A546_q_TileScan_001 (Stage 17 of 49)	00-UiTbWqcjrxFbsQWAbQgoTo
11.9852		Cell	2	0.000	1.000	1196	9	siRNA-SC-10 PSPC1-A488 IMPa4-A546 DAPI 8C2-siRNA-IMP-a2-a4 V2.00	0	31. siRNA-SC-10 PSPC1-A488 DAPI IMPa4-A546_q_TileScan_001 (Stage 17 of 49)	00-UiTbWqcjrxFbsQWAbQgoTo
13.6139		Cell	2	0.000	1.000	1197	10	siRNA-SC-10 PSPC1-A488 IMPa4-A546 DAPI 8C2-siRNA-IMP-a2-a4 V2.00	0	31. siRNA-SC-10 PSPC1-A488 DAPI IMPa4-A546_q_TileScan_001 (Stage 17 of 49)	00-UiTbWqcjrxFbsQWAbQgoTo
12.3692		Cell	2	0.000	1.000	1198	11	siRNA-SC-10 PSPC1-A488 IMPa4-A546 DAPI 8C2-siRNA-IMP-a2-a4 V2.00	0	31. siRNA-SC-10 PSPC1-A488 DAPI IMPa4-A546_q_TileScan_001 (Stage 17 of 49)	00-UiTbWqcjrxFbsQWAbQgoTo
13.2218		Cell	2	0.000	1.000	1199	12	siRNA-SC-10 PSPC1-A488 IMPa4-A546 DAPI 8C2-siRNA-IMP-a2-a4 V2.00	0	31. siRNA-SC-10 PSPC1-A488 DAPI IMPa4-A546_q_TileScan_001 (Stage 17 of 49)	00-UiTbWqcjrxFbsQWAbQgoTo
13.4677		Cell	2	0.000	1.000	1200	13	siRNA-SC-10 PSPC1-A488 IMPa4-A546 DAPI 8C2-siRNA-IMP-a2-a4 V2.00	0	31. siRNA-SC-10 PSPC1-A488 DAPI IMPa4-A546_q_TileScan_001 (Stage 17 of 49)	00-UiTbWqcjrxFbsQWAbQgoTo
13.1673		Cell	2	0.000	1.000	1201	14	siRNA-SC-10 PSPC1-A488 IMPa4-A546 DAPI 8C2-siRNA-IMP-a2-a4 V2.00	0	31. siRNA-SC-10 PSPC1-A488 DAPI IMPa4-A546_q_TileScan_001 (Stage 17 of 49)	00-UiTbWqcjrxFbsQWAbQgoTo
13.1514		Cell	2	0.000	1.000	1202	15	siRNA-SC-10 PSPC1-A488 IMPa4-A546 DAPI 8C2-siRNA-IMP-a2-a4 V2.00	0	31. siRNA-SC-10 PSPC1-A488 DAPI IMPa4-A546_q_TileScan_001 (Stage 17 of 49)	00-UiTbWqcjrxFbsQWAbQgoTo
12.8128		Cell	2	0.000	1.000	1203	16	siRNA-SC-10 PSPC1-A488 IMPa4-A546 DAPI 8C2-siRNA-IMP-a2-a4 V2.00	0	31. siRNA-SC-10 PSPC1-A488 DAPI IMPa4-A546_q_TileScan_001 (Stage 17 of 49)	00-UiTbWqcjrxFbsQWAbQgoTo
12.4863		Cell	2	0.000	1.000	1204	17	siRNA-SC-10 PSPC1-A488 IMPa4-A546 DAPI 8C2-siRNA-IMP-a2-a4 V2.00	0	31. siRNA-SC-10 PSPC1-A488 DAPI IMPa4-A546_q_TileScan_001 (Stage 17 of 49)	00-UiTbWqcjrxFbsQWAbQgoTo
13.0973		Cell	2	0.000	1.000	1205	18	siRNA-SC-10 PSPC1-A488 IMPa4-A546 DAPI 8C2-siRNA-IMP-a2-a4 V2.00	0	31. siRNA-SC-10 PSPC1-A488 DAPI IMPa4-A546_q_TileScan_001 (Stage 17 of 49)	00-UiTbWqcjrxFbsQWAbQgoTo
15.1403		Cell	2	0.000	1.000	1206	19	siRNA-SC-10 PSPC1-A488 IMPa4-A546 DAPI 8C2-siRNA-IMP-a2-a4 V2.00	0	31. siRNA-SC-10 PSPC1-A488 DAPI IMPa4-A546_q_TileScan_001 (Stage 17 of 49)	00-UiTbWqcjrxFbsQWAbQgoTo
15.9507		Cell	2	0.000	1.000	1207	20	siRNA-SC-10 PSPC1-A488 IMPa4-A546 DAPI 8C2-siRNA-IMP-a2-a4 V2.00	0	31. siRNA-SC-10 PSPC1-A488 DAPI IMPa4-A546_q_TileScan_001 (Stage 17 of 49)	00-UiTbWqcjrxFbsQWAbQgoTo
87.342		Cell	2	0.000	1.000	1208	21	siRNA-SC-10 PSPC1-A488 IMPa4-A546 DAPI 8C2-siRNA-IMP-a2-a4 V2.00	0	31. siRNA-SC-10 PSPC1-A488 DAPI IMPa4-A546_q_TileScan_001 (Stage 17 of 49)	00-UiTbWqcjrxFbsQWAbQgoTo
12.8793		Cell	2	0.000	1.000	1209	22	siRNA-SC-10 PSPC1-A488 IMPa4-A546 DAPI 8C2-siRNA-IMP-a2-a4 V2.00	0	31. siRNA-SC-10 PSPC1-A488 DAPI IMPa4-A546_q_TileScan_001 (Stage 17 of 49)	00-UiTbWqcjrxFbsQWAbQgoTo
13.3823		Cell	2	0.000	1.000	1210	23	siRNA-SC-10 PSPC1-A488 IMPa4-A546 DAPI 8C2-siRNA-IMP-a2-a4 V2.00	0	31. siRNA-SC-10 PSPC1-A488 DAPI IMPa4-A546_q_TileScan_001 (Stage 17 of 49)	00-UiTbWqcjrxFbsQWAbQgoTo
13.6526		Cell	2	0.000	1.000	1211	24	siRNA-SC-10 PSPC1-A488 IMPa4-A546 DAPI 8C2-siRNA-IMP-a2-a4 V2.00	0	31. siRNA-SC-10 PSPC1-A488 DAPI IMPa4-A546_q_TileScan_001 (Stage 17 of 49)	00-UiTbWqcjrxFbsQWAbQgoTo
12.6046		Cell	2	0.000	1.000	1212	25	siRNA-SC-10 PSPC1-A488 IMPa4-A546 DAPI 8C2-siRNA-IMP-a2-a4 V2.00	0	31. siRNA-SC-10 PSPC1-A488 DAPI IMPa4-A546_q_TileScan_001 (Stage 17 of 49)	00-UiTbWqcjrxFbsQWAbQgoTo
35.7852		Cell	2	0.000	1.000	1213	26	siRNA-SC-10 PSPC1-A488 IMPa4-A546 DAPI 8C2-siRNA-IMP-a2-a4 V2.00	0	31. siRNA-SC-10 PSPC1-A488 DAPI IMPa4-A546_q_TileScan_001 (Stage 17 of 49)	00-UiTbWqcjrxFbsQWAbQgoTo
13.2171		Cell	2	0.000	1.000	1214	27	siRNA-SC-10 PSPC1-A488 IMPa4-A546 DAPI 8C2-siRNA-IMP-a2-a4 V2.00	0	31. siRNA-SC-10 PSPC1-A488 DAPI IMPa4-A546_q_TileScan_001 (Stage 17 of 49)	00-UiTbWqcjrxFbsQWAbQgoTo
13.4692		Cell	2	0.000	1.000	1215	28	siRNA-SC-10 PSPC1-A488 IMPa4-A546 DAPI 8C2-siRNA-IMP-a2-a4 V2.00	0	31. siRNA-SC-10 PSPC1-A488 DAPI IMPa4-A546_q_TileScan_001 (Stage 17 of 49)	00-UiTbWqcjrxFbsQWAbQgoTo
13.7778		Cell	2	0.000	1.000	1216	29	siRNA-SC-10 PSPC1-A488 IMPa4-A546 DAPI 8C2-siRNA-IMP-a2-a4 V2.00	0	31. siRNA-SC-10 PSPC1-A488 DAPI IMPa4-A546_q_TileScan_001 (Stage 17 of 49)	00-UiTbWqcjrxFbsQWAbQgoTo
15.4882		Cell	2	0.000	1.000	1217	30	siRNA-SC-10 PSPC1-A488 IMPa4-A546 DAPI 8C2-siRNA-IMP-a2-a4 V2.00	0	31. siRNA-SC-10 PSPC1-A488 DAPI IMPa4-A546_q_TileScan_001 (Stage 17 of 49)	00-UiTbWqcjrxFbsQWAbQgoTo
14.5703		Cell	2	0.000	1.000	1218	31	siRNA-SC-10 PSPC1-A488 IMPa4-A546 DAPI 8C2-siRNA-IMP-a2-a4 V2.00	0	31. siRNA-SC-10 PSPC1-A488 DAPI IMPa4-A546_q_TileScan_001 (Stage 17 of 49)	00-UiTbWqcjrxFbsQWAbQgoTo
11.9032		Cell	2	0.000	1.000	1219	0	siRNA-SC-10 PSPC1-A488 IMPa4-A546 DAPI 8C2-siRNA-IMP-a2-a4 V2.00	0	31. siRNA-SC-10 PSPC1-A488 DAPI IMPa4-A546_r_TileScan_001 (Stage 18 of 49)	00-i3ZLwrHN7BVeJgk7U7oSAn
12.1288		Cell	2	0.000	1.000	1220	1	siRNA-SC-10 PSPC1-A488 IMPa4-A546 DAPI 8C2-siRNA-IMP-a2-a4 V2.00	0	31. siRNA-SC-10 PSPC1-A488 DAPI IMPa4-A546_r_TileScan_001 (Stage 18 of 49)	00-i3ZLwrHN7BVeJgk7U7oSAn
13.1651		Cell	2	0.000	1.000	1221	2	siRNA-SC-10 PSPC1-A488 IMPa4-A546 DAPI 8C2-siRNA-IMP-a2-a4 V2.00	0	31. siRNA-SC-10 PSPC1-A488 DAPI IMPa4-A546_r_TileScan_001 (Stage 18 of 49)	00-i3ZLwrHN7BVeJgk7U7oSAn
12.5365		Cell	2	0.000	1.000	1222	3	siRNA-SC-10 PSPC1-A488 IMPa4-A546 DAPI 8C2-siRNA-IMP-a2-a4 V2.00	0	31. siRNA-SC-10 PSPC1-A488 DAPI IMPa4-A546_r_TileScan_001 (Stage 18 of 49)	00-i3ZLwrHN7BVeJgk7U7oSAn
13.3976		Cell	2	0.000	1.000	1223	4	siRNA-SC-10 PSPC1-A488 IMPa4-A546 DAPI 8C2-siRNA-IMP-a2-a4 V2.00	0	31. siRNA-SC-10 PSPC1-A488 DAPI IMPa4-A546_r_TileScan_001 (Stage 18 of 49)	00-i3ZLwrHN7BVeJgk7U7oSAn
13.4108		Cell	2	0.000	1.000	1224	5	siRNA-SC-10 PSPC1-A488 IMPa4-A546 DAPI 8C2-siRNA-IMP-a2-a4 V2.00	0	31. siRNA-SC-10 PSPC1-A488 DAPI IMPa4-A546_r_TileScan_001 (Stage 18 of 49)	00-i3ZLwrHN7BVeJgk7U7oSAn
12.9933		Cell	2	0.000	1.000	1225	6	siRNA-SC-10 PSPC1-A488 IMPa4-A546 DAPI 8C2-siRNA-IMP-a2-a4 V2.00	0	31. siRNA-SC-10 PSPC1-A488 DAPI IMPa4-A546_r_TileScan_001 (Stage 18 of 49)	00-i3ZLwrHN7BVeJgk7U7oSAn
13.3472		Cell	2	0.000	1.000	1226	7	siRNA-SC-10 PSPC1-A488 IMPa4-A546 DAPI 8C2-siRNA-IMP-a2-a4 V2.00	0	31. siRNA-SC-10 PSPC1-A488 DAPI IMPa4-A546_r_TileScan_001 (Stage 18 of 49)	00-i3ZLwrHN7BVeJgk7U7oSAn
12.9374		Cell	2	0.000	1.000	1227	8	siRNA-SC-10 PSPC1-A488 IMPa4-A546 DAPI 8C2-siRNA-IMP-a2-a4 V2.00	0	31. siRNA-SC-10 PSPC1-A488 DAPI IMPa4-A546_r_TileScan_001 (Stage 18 of 49)	00-i3ZLwrHN7BVeJgk7U7oSAn
13.1677		Cell	2	0.000	1.000	1228	9	siRNA-SC-10 PSPC1-A488 IMPa4-A546 DAPI 8C2-siRNA-IMP-a2-a4 V2.00	0	31. siRNA-SC-10 PSPC1-A488 DAPI IMPa4-A546_r_TileScan_001 (Stage 18 of 49)	00-i3ZLwrHN7BVeJgk7U7oSAn
12.2903		Cell	2	0.000	1.000	1229	10	siRNA-SC-10 PSPC1-A488 IMPa4-A546 DAPI 8C2-siRNA-IMP-a2-a4 V2.00	0	31. siRNA-SC-10 PSPC1-A488 DAPI IMPa4-A546_r_TileScan_001 (Stage 18 of 49)	00-i3ZLwrHN7BVeJgk7U7oSAn
12.996		Cell	2	0.000	1.000	1230	11	siRNA-SC-10 PSPC1-A488 IMPa4-A546 DAPI 8C2-siRNA-IMP-a2-a4 V2.00	0	31. siRNA-SC-10 PSPC1-A488 DAPI IMPa4-A546_r_TileScan_001 (Stage 18 of 49)	00-i3ZLwrHN7BVeJgk7U7oSAn
13.0856		Cell	2	0.000	1.000	1231	12	siRNA-SC-10 PSPC1-A488 IMPa4-A546 DAPI 8C2-siRNA-IMP-a2-a4 V2.00	0	31. siRNA-SC-10 PSPC1-A488 DAPI IMPa4-A546_r_TileScan_001 (Stage 18 of 49)	00-i3ZLwrHN7BVeJgk7U7oSAn
13.1508		Cell	2	0.000	1.000	1232	13	siRNA-SC-10 PSPC1-A488 IMPa4-A546 DAPI 8C2-siRNA-IMP-a2-a4 V2.00	0	31. siRNA-SC-10 PSPC1-A488 DAPI IMPa4-A546_r_TileScan_001 (Stage 18 of 49)	00-i3ZLwrHN7BVeJgk7U7oSAn
13.5488		Cell	2	0.000	1.000	1233	14	siRNA-SC-10 PSPC1-A488 IMPa4-A546 DAPI 8C2-siRNA-IMP-a2-a4 V2.00	0	31. siRNA-SC-10 PSPC1-A488 DAPI IMPa4-A546_r_TileScan_001 (Stage 18 of 49)	00-i3ZLwrHN7BVeJgk7U7oSAn
73.7132		Cell	2	0.000	1.000	1234	15	siRNA-SC-10 PSPC1-A488 IMPa4-A546 DAPI 8C2-siRNA-IMP-a2-a4 V2.00	0	31. siRNA-SC-10 PSPC1-A488 DAPI IMPa4-A546_r_TileScan_001 (Stage 18 of 49)	00-i3ZLwrHN7BVeJgk7U7oSAn
10.3095		Cell	2	0.000	1.000	1235	16	siRNA-SC-10 PSPC1-A488 IMPa4-A546 DAPI 8C2-siRNA-IMP-a2-a4 V2.00	0	31. siRNA-SC-10 PSPC1-A488 DAPI IMPa4-A546_r_TileScan_001 (Stage 18 of 49)	00-i3ZLwrHN7BVeJgk7U7oSAn
12.816		Cell	2	0.000	1.000	1236	17	siRNA-SC-10 PSPC1-A488 IMPa4-A546 DAPI 8C2-siRNA-IMP-a2-a4 V2.00	0	31. siRNA-SC-10 PSPC1-A488 DAPI IMPa4-A546_r_TileScan_001 (Stage 18 of 49)	00-i3ZLwrHN7BVeJgk7U7oSAn
13.0776		Cell	2	0.000	1.000	1237	18	siRNA-SC-10 PSPC1-A488 IMPa4-A546 DAPI 8C2-siRNA-IMP-a2-a4 V2.00	0	31. siRNA-SC-10 PSPC1-A488 DAPI IMPa4-A546_r_TileScan_001 (Stage 18 of 49)	00-i3ZLwrHN7BVeJgk7U7oSAn
13.856		Cell	2	0.000	1.000	1238	19	siRNA-SC-10 PSPC1-A488 IMPa4-A546 DAPI 8C2-siRNA-IMP-a2-a4 V2.00	0	31. siRNA-SC-10 PSPC1-A488 DAPI IMPa4-A546_r_TileScan_001 (Stage 18 of 49)	00-i3ZLwrHN7BVeJgk7U7oSAn
12.2626		Cell	2	0.000	1.000	1239	20	siRNA-SC-10 PSPC1-A488 IMPa4-A546 DAPI 8C2-siRNA-IMP-a2-a4 V2.00	0	31. siRNA-SC-10 PSPC1-A488 DAPI IMPa4-A546_r_TileScan_001 (Stage 18 of 49)	00-i3ZLwrHN7BVeJgk7U7oSAn
14.4349		Cell	2	0.000	1.000	1240	21	siRNA-SC-10 PSPC1-A488 IMPa4-A546 DAPI 8C2-siRNA-IMP-a2-a4 V2.00	0	31. siRNA-SC-10 PSPC1-A488 DAPI IMPa4-A546_r_TileScan_001 (Stage 18 of 49)	00-i3ZLwrHN7BVeJgk7U7oSAn
13.0226		Cell	2	0.000	1.000	1241	22	siRNA-SC-10 PSPC1-A488 IMPa4-A546 DAPI 8C2-siRNA-IMP-a2-a4 V2.00	0	31. siRNA-SC-10 PSPC1-A488 DAPI IMPa4-A546_r_TileScan_001 (Stage 18 of 49)	00-i3ZLwrHN7BVeJgk7U7oSAn
12.2719		Cell	2	0.000	1.000	1242	23	siRNA-SC-10 PSPC1-A488 IMPa4-A546 DAPI 8C2-siRNA-IMP-a2-a4 V2.00	0	31. siRNA-SC-10 PSPC1-A488 DAPI IMPa4-A546_r_TileScan_001 (Stage 18 of 49)	00-i3ZLwrHN7BVeJgk7U7oSAn
13.5859		Cell	2	0.000	1.000	1243	24	siRNA-SC-10 PSPC1-A488 IMPa4-A546 DAPI 8C2-siRNA-IMP-a2-a4 V2.00	0	31. siRNA-SC-10 PSPC1-A488 DAPI IMPa4-A546_r_TileScan_001 (Stage 18 of 49)	00-i3ZLwrHN7BVeJgk7U7oSAn
12.2203		Cell	2	0.000	1.000	1244	25	siRNA-SC-10 PSPC1-A488 IMPa4-A546 DAPI 8C2-siRNA-IMP-a2-a4 V2.00	0	31. siRNA-SC-10 PSPC1-A488 DAPI IMPa4-A546_r_TileScan_001 (Stage 18 of 49)	00-i3ZLwrHN7BVeJgk7U7oSAn
13.212		Cell	2	0.000	1.000	1245	26	siRNA-SC-10 PSPC1-A488 IMPa4-A546 DAPI 8C2-siRNA-IMP-a2-a4 V2.00	0	31. siRNA-SC-10 PSPC1-A488 DAPI IMPa4-A546_r_TileScan_001 (Stage 18 of 49)	00-i3ZLwrHN7BVeJgk7U7oSAn
13.0972		Cell	2	0.000	1.000	1246	27	siRNA-SC-10 PSPC1-A488 IMPa4-A546 DAPI 8C2-siRNA-IMP-a2-a4 V2.00	0	31. siRNA-SC-10 PSPC1-A488 DAPI IMPa4-A546_r_TileScan_001 (Stage 18 of 49)	00-i3ZLwrHN7BVeJgk7U7oSAn
12.1671		Cell	2	0.000	1.000	1247	28	siRNA-SC-10 PSPC1-A488 IMPa4-A546 DAPI 8C2-siRNA-IMP-a2-a4 V2.00	0	31. siRNA-SC-10 PSPC1-A488 DAPI IMPa4-A546_r_TileScan_001 (Stage 18 of 49)	00-i3ZLwrHN7BVeJgk7U7oSAn
10.3919		Cell	2	0.000	1.000	1248	0	siRNA-SC-10 PSPC1-A488 IMPa4-A546 DAPI 8C2-siRNA-IMP-a2-a4 V2.00	0	31. siRNA-SC-10 PSPC1-A488 DAPI IMPa4-A546_s_TileScan_001 (Stage 19 of 49)	00-H8R83WJ8TzrGDQ4VgcDmMf
12.6886		Cell	2	0.000	1.000	1249	1	siRNA-SC-10 PSPC1-A488 IMPa4-A546 DAPI 8C2-siRNA-IMP-a2-a4 V2.00	0	31. siRNA-SC-10 PSPC1-A488 DAPI IMPa4-A546_s_TileScan_001 (Stage 19 of 49)	00-H8R83WJ8TzrGDQ4VgcDmMf
12.6641		Cell	2	0.000	1.000	1250	2	siRNA-SC-10 PSPC1-A488 IMPa4-A546 DAPI 8C2-siRNA-IMP-a2-a4 V2.00	0	31. siRNA-SC-10 PSPC1-A488 DAPI IMPa4-A546_s_TileScan_001 (Stage 19 of 49)	00-H8R83WJ8TzrGDQ4VgcDmMf
12.9615		Cell	2	0.000	1.000	1251	3	siRNA-SC-10 PSPC1-A488 IMPa4-A546 DAPI 8C2-siRNA-IMP-a2-a4 V2.00	0	31. siRNA-SC-10 PSPC1-A488 DAPI IMPa4-A546_s_TileScan_001 (Stage 19 of 49)	00-H8R83WJ8TzrGDQ4VgcDmMf
12.8617		Cell	2	0.000	1.000	1252	4	siRNA-SC-10 PSPC1-A488 IMPa4-A546 DAPI 8C2-siRNA-IMP-a2-a4 V2.00	0	31. siRNA-SC-10 PSPC1-A488 DAPI IMPa4-A546_s_TileScan_001 (Stage 19 of 49)	00-H8R83WJ8TzrGDQ4VgcDmMf
12.2704		Cell	2	0.000	1.000	1253	5	siRNA-SC-10 PSPC1-A488 IMPa4-A546 DAPI 8C2-siRNA-IMP-a2-a4 V2.00	0	31. siRNA-SC-10 PSPC1-A488 DAPI IMPa4-A546_s_TileScan_001 (Stage 19 of 49)	00-H8R83WJ8TzrGDQ4VgcDmMf
13.1023		Cell	2	0.000	1.000	1254	6	siRNA-SC-10 PSPC1-A488 IMPa4-A546 DAPI 8C2-siRNA-IMP-a2-a4 V2.00	0	31. siRNA-SC-10 PSPC1-A488 DAPI IMPa4-A546_s_TileScan_001 (Stage 19 of 49)	00-H8R83WJ8TzrGDQ4VgcDmMf
13.5524		Cell	2	0.000	1.000	1255	7	siRNA-SC-10 PSPC1-A488 IMPa4-A546 DAPI 8C2-siRNA-IMP-a2-a4 V2.00	0	31. siRNA-SC-10 PSPC1-A488 DAPI IMPa4-A546_s_TileScan_001 (Stage 19 of 49)	00-H8R83WJ8TzrGDQ4VgcDmMf
12.4078		Cell	2	0.000	1.000	1256	8	siRNA-SC-10 PSPC1-A488 IMPa4-A546 DAPI 8C2-siRNA-IMP-a2-a4 V2.00	0	31. siRNA-SC-10 PSPC1-A488 DAPI IMPa4-A546_s_TileScan_001 (Stage 19 of 49)	00-H8R83WJ8TzrGDQ4VgcDmMf
12.5625		Cell	2	0.000	1.000	1257	9	siRNA-SC-10 PSPC1-A488 IMPa4-A546 DAPI 8C2-siRNA-IMP-a2-a4 V2.00	0	31. siRNA-SC-10 PSPC1-A488 DAPI IMPa4-A546_s_TileScan_001 (Stage 19 of 49)	00-H8R83WJ8TzrGDQ4VgcDmMf
12.9092		Cell	2	0.000	1.000	1258	10	siRNA-SC-10 PSPC1-A488 IMPa4-A546 DAPI 8C2-siRNA-IMP-a2-a4 V2.00	0	31. siRNA-SC-10 PSPC1-A488 DAPI IMPa4-A546_s_TileScan_001 (Stage 19 of 49)	00-H8R83WJ8TzrGDQ4VgcDmMf
12.9988		Cell	2	0.000	1.000	1259	11	siRNA-SC-10 PSPC1-A488 IMPa4-A546 DAPI 8C2-siRNA-IMP-a2-a4 V2.00	0	31. siRNA-SC-10 PSPC1-A488 DAPI IMPa4-A546_s_TileScan_001 (Stage 19 of 49)	00-H8R83WJ8TzrGDQ4VgcDmMf
13.7594		Cell	2	0.000	1.000	1260	12	siRNA-SC-10 PSPC1-A488 IMPa4-A546 DAPI 8C2-siRNA-IMP-a2-a4 V2.00	0	31. siRNA-SC-10 PSPC1-A488 DAPI IMPa4-A546_s_TileScan_001 (Stage 19 of 49)	00-H8R83WJ8TzrGDQ4VgcDmMf
13.2952		Cell	2	0.000	1.000	1261	13	siRNA-SC-10 PSPC1-A488 IMPa4-A546 DAPI 8C2-siRNA-IMP-a2-a4 V2.00	0	31. siRNA-SC-10 PSPC1-A488 DAPI IMPa4-A546_s_TileScan_001 (Stage 19 of 49)	00-H8R83WJ8TzrGDQ4VgcDmMf
13.478		Cell	2	0.000	1.000	1262	14	siRNA-SC-10 PSPC1-A488 IMPa4-A546 DAPI 8C2-siRNA-IMP-a2-a4 V2.00	0	31. siRNA-SC-10 PSPC1-A488 DAPI IMPa4-A546_s_TileScan_001 (Stage 19 of 49)	00-H8R83WJ8TzrGDQ4VgcDmMf
11.9839		Cell	2	0.000	1.000	1263	15	siRNA-SC-10 PSPC1-A488 IMPa4-A546 DAPI 8C2-siRNA-IMP-a2-a4 V2.00	0	31. siRNA-SC-10 PSPC1-A488 DAPI IMPa4-A546_s_TileScan_001 (Stage 19 of 49)	00-H8R83WJ8TzrGDQ4VgcDmMf
14.504		Cell	2	0.000	1.000	1264	16	siRNA-SC-10 PSPC1-A488 IMPa4-A546 DAPI 8C2-siRNA-IMP-a2-a4 V2.00	0	31. siRNA-SC-10 PSPC1-A488 DAPI IMPa4-A546_s_TileScan_001 (Stage 19 of 49)	00-H8R83WJ8TzrGDQ4VgcDmMf
57.1622		Cell	2	0.000	1.000	1265	17	siRNA-SC-10 PSPC1-A488 IMPa4-A546 DAPI 8C2-siRNA-IMP-a2-a4 V2.00	0	31. siRNA-SC-10 PSPC1-A488 DAPI IMPa4-A546_s_TileScan_001 (Stage 19 of 49)	00-H8R83WJ8TzrGDQ4VgcDmMf
12.5611		Cell	2	0.000	1.000	1266	18	siRNA-SC-10 PSPC1-A488 IMPa4-A546 DAPI 8C2-siRNA-IMP-a2-a4 V2.00	0	31. siRNA-SC-10 PSPC1-A488 DAPI IMPa4-A546_s_TileScan_001 (Stage 19 of 49)	00-H8R83WJ8TzrGDQ4VgcDmMf
13.0122		Cell	2	0.000	1.000	1267	19	siRNA-SC-10 PSPC1-A488 IMPa4-A546 DAPI 8C2-siRNA-IMP-a2-a4 V2.00	0	31. siRNA-SC-10 PSPC1-A488 DAPI IMPa4-A546_s_TileScan_001 (Stage 19 of 49)	00-H8R83WJ8TzrGDQ4VgcDmMf
13.4759		Cell	2	0.000	1.000	1268	20	siRNA-SC-10 PSPC1-A488 IMPa4-A546 DAPI 8C2-siRNA-IMP-a2-a4 V2.00	0	31. siRNA-SC-10 PSPC1-A488 DAPI IMPa4-A546_s_TileScan_001 (Stage 19 of 49)	00-H8R83WJ8TzrGDQ4VgcDmMf
12.7324		Cell	2	0.000	1.000	1269	21	siRNA-SC-10 PSPC1-A488 IMPa4-A546 DAPI 8C2-siRNA-IMP-a2-a4 V2.00	0	31. siRNA-SC-10 PSPC1-A488 DAPI IMPa4-A546_s_TileScan_001 (Stage 19 of 49)	00-H8R83WJ8TzrGDQ4VgcDmMf
13.3226		Cell	2	0.000	1.000	1270	22	siRNA-SC-10 PSPC1-A488 IMPa4-A546 DAPI 8C2-siRNA-IMP-a2-a4 V2.00	0	31. siRNA-SC-10 PSPC1-A488 DAPI IMPa4-A546_s_TileScan_001 (Stage 19 of 49)	00-H8R83WJ8TzrGDQ4VgcDmMf
13.7014		Cell	2	0.000	1.000	1271	23	siRNA-SC-10 PSPC1-A488 IMPa4-A546 DAPI 8C2-siRNA-IMP-a2-a4 V2.00	0	31. siRNA-SC-10 PSPC1-A488 DAPI IMPa4-A546_s_TileScan_001 (Stage 19 of 49)	00-H8R83WJ8TzrGDQ4VgcDmMf
14.2147		Cell	2	0.000	1.000	1272	24	siRNA-SC-10 PSPC1-A488 IMPa4-A546 DAPI 8C2-siRNA-IMP-a2-a4 V2.00	0	31. siRNA-SC-10 PSPC1-A488 DAPI IMPa4-A546_s_TileScan_001 (Stage 19 of 49)	00-H8R83WJ8TzrGDQ4VgcDmMf
13.4655		Cell	2	0.000	1.000	1273	0	siRNA-SC-10 PSPC1-A488 IMPa4-A546 DAPI 8C2-siRNA-IMP-a2-a4 V2.00	0	31. siRNA-SC-10 PSPC1-A488 DAPI IMPa4-A546_t_TileScan_001 (Stage 20 of 49)	00-B8VtRrBSWRLzXsHp8cxgG3
50.1543		Cell	2	0.000	1.000	1274	1	siRNA-SC-10 PSPC1-A488 IMPa4-A546 DAPI 8C2-siRNA-IMP-a2-a4 V2.00	0	31. siRNA-SC-10 PSPC1-A488 DAPI IMPa4-A546_t_TileScan_001 (Stage 20 of 49)	00-B8VtRrBSWRLzXsHp8cxgG3
12.1901		Cell	2	0.000	1.000	1275	2	siRNA-SC-10 PSPC1-A488 IMPa4-A546 DAPI 8C2-siRNA-IMP-a2-a4 V2.00	0	31. siRNA-SC-10 PSPC1-A488 DAPI IMPa4-A546_t_TileScan_001 (Stage 20 of 49)	00-B8VtRrBSWRLzXsHp8cxgG3
15.2863		Cell	2	0.000	1.000	1276	3	siRNA-SC-10 PSPC1-A488 IMPa4-A546 DAPI 8C2-siRNA-IMP-a2-a4 V2.00	0	31. siRNA-SC-10 PSPC1-A488 DAPI IMPa4-A546_t_TileScan_001 (Stage 20 of 49)	00-B8VtRrBSWRLzXsHp8cxgG3
32.128		Cell	2	0.000	1.000	1277	4	siRNA-SC-10 PSPC1-A488 IMPa4-A546 DAPI 8C2-siRNA-IMP-a2-a4 V2.00	0	31. siRNA-SC-10 PSPC1-A488 DAPI IMPa4-A546_t_TileScan_001 (Stage 20 of 49)	00-B8VtRrBSWRLzXsHp8cxgG3
11.9646		Cell	2	0.000	1.000	1278	5	siRNA-SC-10 PSPC1-A488 IMPa4-A546 DAPI 8C2-siRNA-IMP-a2-a4 V2.00	0	31. siRNA-SC-10 PSPC1-A488 DAPI IMPa4-A546_t_TileScan_001 (Stage 20 of 49)	00-B8VtRrBSWRLzXsHp8cxgG3
12.6352		Cell	2	0.000	1.000	1279	6	siRNA-SC-10 PSPC1-A488 IMPa4-A546 DAPI 8C2-siRNA-IMP-a2-a4 V2.00	0	31. siRNA-SC-10 PSPC1-A488 DAPI IMPa4-A546_t_TileScan_001 (Stage 20 of 49)	00-B8VtRrBSWRLzXsHp8cxgG3
14.3475		Cell	2	0.000	1.000	1280	7	siRNA-SC-10 PSPC1-A488 IMPa4-A546 DAPI 8C2-siRNA-IMP-a2-a4 V2.00	0	31. siRNA-SC-10 PSPC1-A488 DAPI IMPa4-A546_t_TileScan_001 (Stage 20 of 49)	00-B8VtRrBSWRLzXsHp8cxgG3
12.8108		Cell	2	0.000	1.000	1281	8	siRNA-SC-10 PSPC1-A488 IMPa4-A546 DAPI 8C2-siRNA-IMP-a2-a4 V2.00	0	31. siRNA-SC-10 PSPC1-A488 DAPI IMPa4-A546_t_TileScan_001 (Stage 20 of 49)	00-B8VtRrBSWRLzXsHp8cxgG3
12.8797		Cell	2	0.000	1.000	1282	9	siRNA-SC-10 PSPC1-A488 IMPa4-A546 DAPI 8C2-siRNA-IMP-a2-a4 V2.00	0	31. siRNA-SC-10 PSPC1-A488 DAPI IMPa4-A546_t_TileScan_001 (Stage 20 of 49)	00-B8VtRrBSWRLzXsHp8cxgG3
12.3819		Cell	2	0.000	1.000	1283	10	siRNA-SC-10 PSPC1-A488 IMPa4-A546 DAPI 8C2-siRNA-IMP-a2-a4 V2.00	0	31. siRNA-SC-10 PSPC1-A488 DAPI IMPa4-A546_t_TileScan_001 (Stage 20 of 49)	00-B8VtRrBSWRLzXsHp8cxgG3
13.3171		Cell	2	0.000	1.000	1284	11	siRNA-SC-10 PSPC1-A488 IMPa4-A546 DAPI 8C2-siRNA-IMP-a2-a4 V2.00	0	31. siRNA-SC-10 PSPC1-A488 DAPI IMPa4-A546_t_TileScan_001 (Stage 20 of 49)	00-B8VtRrBSWRLzXsHp8cxgG3
12.6699		Cell	2	0.000	1.000	1285	12	siRNA-SC-10 PSPC1-A488 IMPa4-A546 DAPI 8C2-siRNA-IMP-a2-a4 V2.00	0	31. siRNA-SC-10 PSPC1-A488 DAPI IMPa4-A546_t_TileScan_001 (Stage 20 of 49)	00-B8VtRrBSWRLzXsHp8cxgG3
12.117		Cell	2	0.000	1.000	1286	13	siRNA-SC-10 PSPC1-A488 IMPa4-A546 DAPI 8C2-siRNA-IMP-a2-a4 V2.00	0	31. siRNA-SC-10 PSPC1-A488 DAPI IMPa4-A546_t_TileScan_001 (Stage 20 of 49)	00-B8VtRrBSWRLzXsHp8cxgG3
13.2489		Cell	2	0.000	1.000	1287	14	siRNA-SC-10 PSPC1-A488 IMPa4-A546 DAPI 8C2-siRNA-IMP-a2-a4 V2.00	0	31. siRNA-SC-10 PSPC1-A488 DAPI IMPa4-A546_t_TileScan_001 (Stage 20 of 49)	00-B8VtRrBSWRLzXsHp8cxgG3
12.2932		Cell	2	0.000	1.000	1288	15	siRNA-SC-10 PSPC1-A488 IMPa4-A546 DAPI 8C2-siRNA-IMP-a2-a4 V2.00	0	31. siRNA-SC-10 PSPC1-A488 DAPI IMPa4-A546_t_TileScan_001 (Stage 20 of 49)	00-B8VtRrBSWRLzXsHp8cxgG3
15.5891		Cell	2	0.000	1.000	1289	16	siRNA-SC-10 PSPC1-A488 IMPa4-A546 DAPI 8C2-siRNA-IMP-a2-a4 V2.00	0	31. siRNA-SC-10 PSPC1-A488 DAPI IMPa4-A546_t_TileScan_001 (Stage 20 of 49)	00-B8VtRrBSWRLzXsHp8cxgG3
13.2963		Cell	2	0.000	1.000	1290	17	siRNA-SC-10 PSPC1-A488 IMPa4-A546 DAPI 8C2-siRNA-IMP-a2-a4 V2.00	0	31. siRNA-SC-10 PSPC1-A488 DAPI IMPa4-A546_t_TileScan_001 (Stage 20 of 49)	00-B8VtRrBSWRLzXsHp8cxgG3
13.9351		Cell	2	0.000	1.000	1291	18	siRNA-SC-10 PSPC1-A488 IMPa4-A546 DAPI 8C2-siRNA-IMP-a2-a4 V2.00	0	31. siRNA-SC-10 PSPC1-A488 DAPI IMPa4-A546_t_TileScan_001 (Stage 20 of 49)	00-B8VtRrBSWRLzXsHp8cxgG3
13.1646		Cell	2	0.000	1.000	1292	19	siRNA-SC-10 PSPC1-A488 IMPa4-A546 DAPI 8C2-siRNA-IMP-a2-a4 V2.00	0	31. siRNA-SC-10 PSPC1-A488 DAPI IMPa4-A546_t_TileScan_001 (Stage 20 of 49)	00-B8VtRrBSWRLzXsHp8cxgG3
12.3074		Cell	2	0.000	1.000	1293	20	siRNA-SC-10 PSPC1-A488 IMPa4-A546 DAPI 8C2-siRNA-IMP-a2-a4 V2.00	0	31. siRNA-SC-10 PSPC1-A488 DAPI IMPa4-A546_t_TileScan_001 (Stage 20 of 49)	00-B8VtRrBSWRLzXsHp8cxgG3
12.5809		Cell	2	0.000	1.000	1294	21	siRNA-SC-10 PSPC1-A488 IMPa4-A546 DAPI 8C2-siRNA-IMP-a2-a4 V2.00	0	31. siRNA-SC-10 PSPC1-A488 DAPI IMPa4-A546_t_TileScan_001 (Stage 20 of 49)	00-B8VtRrBSWRLzXsHp8cxgG3
12.7332		Cell	2	0.000	1.000	1295	22	siRNA-SC-10 PSPC1-A488 IMPa4-A546 DAPI 8C2-siRNA-IMP-a2-a4 V2.00	0	31. siRNA-SC-10 PSPC1-A488 DAPI IMPa4-A546_t_TileScan_001 (Stage 20 of 49)	00-B8VtRrBSWRLzXsHp8cxgG3
12.9808		Cell	2	0.000	1.000	1296	23	siRNA-SC-10 PSPC1-A488 IMPa4-A546 DAPI 8C2-siRNA-IMP-a2-a4 V2.00	0	31. siRNA-SC-10 PSPC1-A488 DAPI IMPa4-A546_t_TileScan_001 (Stage 20 of 49)	00-B8VtRrBSWRLzXsHp8cxgG3
12.8893		Cell	2	0.000	1.000	1297	24	siRNA-SC-10 PSPC1-A488 IMPa4-A546 DAPI 8C2-siRNA-IMP-a2-a4 V2.00	0	31. siRNA-SC-10 PSPC1-A488 DAPI IMPa4-A546_t_TileScan_001 (Stage 20 of 49)	00-B8VtRrBSWRLzXsHp8cxgG3
12.7373		Cell	2	0.000	1.000	1298	25	siRNA-SC-10 PSPC1-A488 IMPa4-A546 DAPI 8C2-siRNA-IMP-a2-a4 V2.00	0	31. siRNA-SC-10 PSPC1-A488 DAPI IMPa4-A546_t_TileScan_001 (Stage 20 of 49)	00-B8VtRrBSWRLzXsHp8cxgG3
13.1842		Cell	2	0.000	1.000	1299	26	siRNA-SC-10 PSPC1-A488 IMPa4-A546 DAPI 8C2-siRNA-IMP-a2-a4 V2.00	0	31. siRNA-SC-10 PSPC1-A488 DAPI IMPa4-A546_t_TileScan_001 (Stage 20 of 49)	00-B8VtRrBSWRLzXsHp8cxgG3
12.4361		Cell	2	0.000	1.000	1300	27	siRNA-SC-10 PSPC1-A488 IMPa4-A546 DAPI 8C2-siRNA-IMP-a2-a4 V2.00	0	31. siRNA-SC-10 PSPC1-A488 DAPI IMPa4-A546_t_TileScan_001 (Stage 20 of 49)	00-B8VtRrBSWRLzXsHp8cxgG3
12.3357		Cell	2	0.000	1.000	1301	28	siRNA-SC-10 PSPC1-A488 IMPa4-A546 DAPI 8C2-siRNA-IMP-a2-a4 V2.00	0	31. siRNA-SC-10 PSPC1-A488 DAPI IMPa4-A546_t_TileScan_001 (Stage 20 of 49)	00-B8VtRrBSWRLzXsHp8cxgG3
13.1017		Cell	2	0.000	1.000	1302	29	siRNA-SC-10 PSPC1-A488 IMPa4-A546 DAPI 8C2-siRNA-IMP-a2-a4 V2.00	0	31. siRNA-SC-10 PSPC1-A488 DAPI IMPa4-A546_t_TileScan_001 (Stage 20 of 49)	00-B8VtRrBSWRLzXsHp8cxgG3
14.4707		Cell	2	0.000	1.000	1303	30	siRNA-SC-10 PSPC1-A488 IMPa4-A546 DAPI 8C2-siRNA-IMP-a2-a4 V2.00	0	31. siRNA-SC-10 PSPC1-A488 DAPI IMPa4-A546_t_TileScan_001 (Stage 20 of 49)	00-B8VtRrBSWRLzXsHp8cxgG3
14.1785		Cell	2	0.000	1.000	1304	31	siRNA-SC-10 PSPC1-A488 IMPa4-A546 DAPI 8C2-siRNA-IMP-a2-a4 V2.00	0	31. siRNA-SC-10 PSPC1-A488 DAPI IMPa4-A546_t_TileScan_001 (Stage 20 of 49)	00-B8VtRrBSWRLzXsHp8cxgG3
13.9468		Cell	2	0.000	1.000	1305	32	siRNA-SC-10 PSPC1-A488 IMPa4-A546 DAPI 8C2-siRNA-IMP-a2-a4 V2.00	0	31. siRNA-SC-10 PSPC1-A488 DAPI IMPa4-A546_t_TileScan_001 (Stage 20 of 49)	00-B8VtRrBSWRLzXsHp8cxgG3
30.6732		Cell	2	0.000	1.000	1306	33	siRNA-SC-10 PSPC1-A488 IMPa4-A546 DAPI 8C2-siRNA-IMP-a2-a4 V2.00	0	31. siRNA-SC-10 PSPC1-A488 DAPI IMPa4-A546_t_TileScan_001 (Stage 20 of 49)	00-B8VtRrBSWRLzXsHp8cxgG3
12.6283		Cell	2	0.000	1.000	1307	34	siRNA-SC-10 PSPC1-A488 IMPa4-A546 DAPI 8C2-siRNA-IMP-a2-a4 V2.00	0	31. siRNA-SC-10 PSPC1-A488 DAPI IMPa4-A546_t_TileScan_001 (Stage 20 of 49)	00-B8VtRrBSWRLzXsHp8cxgG3
57.9082		Cell	2	0.000	1.000	1308	35	siRNA-SC-10 PSPC1-A488 IMPa4-A546 DAPI 8C2-siRNA-IMP-a2-a4 V2.00	0	31. siRNA-SC-10 PSPC1-A488 DAPI IMPa4-A546_t_TileScan_001 (Stage 20 of 49)	00-B8VtRrBSWRLzXsHp8cxgG3
13.6659		Cell	2	0.000	1.000	1309	36	siRNA-SC-10 PSPC1-A488 IMPa4-A546 DAPI 8C2-siRNA-IMP-a2-a4 V2.00	0	31. siRNA-SC-10 PSPC1-A488 DAPI IMPa4-A546_t_TileScan_001 (Stage 20 of 49)	00-B8VtRrBSWRLzXsHp8cxgG3
44.7785		Cell	2	0.000	1.000	1310	37	siRNA-SC-10 PSPC1-A488 IMPa4-A546 DAPI 8C2-siRNA-IMP-a2-a4 V2.00	0	31. siRNA-SC-10 PSPC1-A488 DAPI IMPa4-A546_t_TileScan_001 (Stage 20 of 49)	00-B8VtRrBSWRLzXsHp8cxgG3
14.0049		Cell	2	0.000	1.000	1311	38	siRNA-SC-10 PSPC1-A488 IMPa4-A546 DAPI 8C2-siRNA-IMP-a2-a4 V2.00	0	31. siRNA-SC-10 PSPC1-A488 DAPI IMPa4-A546_t_TileScan_001 (Stage 20 of 49)	00-B8VtRrBSWRLzXsHp8cxgG3
13.7404		Cell	2	0.000	1.000	1312	39	siRNA-SC-10 PSPC1-A488 IMPa4-A546 DAPI 8C2-siRNA-IMP-a2-a4 V2.00	0	31. siRNA-SC-10 PSPC1-A488 DAPI IMPa4-A546_t_TileScan_001 (Stage 20 of 49)	00-B8VtRrBSWRLzXsHp8cxgG3
13.1073		Cell	2	0.000	1.000	1313	40	siRNA-SC-10 PSPC1-A488 IMPa4-A546 DAPI 8C2-siRNA-IMP-a2-a4 V2.00	0	31. siRNA-SC-10 PSPC1-A488 DAPI IMPa4-A546_t_TileScan_001 (Stage 20 of 49)	00-B8VtRrBSWRLzXsHp8cxgG3
12.9415		Cell	2	0.000	1.000	1314	0	siRNA-SC-10 PSPC1-A488 IMPa4-A546 DAPI 8C2-siRNA-IMP-a2-a4 V2.00	0	31. siRNA-SC-10 PSPC1-A488 DAPI IMPa4-A546_u_TileScan_001 (Stage 21 of 49)	00-TU8MwmA2J7tbGGXYVwvTgF
12.4959		Cell	2	0.000	1.000	1315	1	siRNA-SC-10 PSPC1-A488 IMPa4-A546 DAPI 8C2-siRNA-IMP-a2-a4 V2.00	0	31. siRNA-SC-10 PSPC1-A488 DAPI IMPa4-A546_u_TileScan_001 (Stage 21 of 49)	00-TU8MwmA2J7tbGGXYVwvTgF
13.1423		Cell	2	0.000	1.000	1316	2	siRNA-SC-10 PSPC1-A488 IMPa4-A546 DAPI 8C2-siRNA-IMP-a2-a4 V2.00	0	31. siRNA-SC-10 PSPC1-A488 DAPI IMPa4-A546_u_TileScan_001 (Stage 21 of 49)	00-TU8MwmA2J7tbGGXYVwvTgF
13.4546		Cell	2	0.000	1.000	1317	3	siRNA-SC-10 PSPC1-A488 IMPa4-A546 DAPI 8C2-siRNA-IMP-a2-a4 V2.00	0	31. siRNA-SC-10 PSPC1-A488 DAPI IMPa4-A546_u_TileScan_001 (Stage 21 of 49)	00-TU8MwmA2J7tbGGXYVwvTgF
13.3606		Cell	2	0.000	1.000	1318	4	siRNA-SC-10 PSPC1-A488 IMPa4-A546 DAPI 8C2-siRNA-IMP-a2-a4 V2.00	0	31. siRNA-SC-10 PSPC1-A488 DAPI IMPa4-A546_u_TileScan_001 (Stage 21 of 49)	00-TU8MwmA2J7tbGGXYVwvTgF
13.2163		Cell	2	0.000	1.000	1319	5	siRNA-SC-10 PSPC1-A488 IMPa4-A546 DAPI 8C2-siRNA-IMP-a2-a4 V2.00	0	31. siRNA-SC-10 PSPC1-A488 DAPI IMPa4-A546_u_TileScan_001 (Stage 21 of 49)	00-TU8MwmA2J7tbGGXYVwvTgF
13.5411		Cell	2	0.000	1.000	1320	6	siRNA-SC-10 PSPC1-A488 IMPa4-A546 DAPI 8C2-siRNA-IMP-a2-a4 V2.00	0	31. siRNA-SC-10 PSPC1-A488 DAPI IMPa4-A546_u_TileScan_001 (Stage 21 of 49)	00-TU8MwmA2J7tbGGXYVwvTgF
12.813		Cell	2	0.000	1.000	1321	7	siRNA-SC-10 PSPC1-A488 IMPa4-A546 DAPI 8C2-siRNA-IMP-a2-a4 V2.00	0	31. siRNA-SC-10 PSPC1-A488 DAPI IMPa4-A546_u_TileScan_001 (Stage 21 of 49)	00-TU8MwmA2J7tbGGXYVwvTgF
12.8817		Cell	2	0.000	1.000	1322	8	siRNA-SC-10 PSPC1-A488 IMPa4-A546 DAPI 8C2-siRNA-IMP-a2-a4 V2.00	0	31. siRNA-SC-10 PSPC1-A488 DAPI IMPa4-A546_u_TileScan_001 (Stage 21 of 49)	00-TU8MwmA2J7tbGGXYVwvTgF
33.4507		Cell	2	0.000	1.000	1323	9	siRNA-SC-10 PSPC1-A488 IMPa4-A546 DAPI 8C2-siRNA-IMP-a2-a4 V2.00	0	31. siRNA-SC-10 PSPC1-A488 DAPI IMPa4-A546_u_TileScan_001 (Stage 21 of 49)	00-TU8MwmA2J7tbGGXYVwvTgF
12.4976		Cell	2	0.000	1.000	1324	10	siRNA-SC-10 PSPC1-A488 IMPa4-A546 DAPI 8C2-siRNA-IMP-a2-a4 V2.00	0	31. siRNA-SC-10 PSPC1-A488 DAPI IMPa4-A546_u_TileScan_001 (Stage 21 of 49)	00-TU8MwmA2J7tbGGXYVwvTgF
12.8121		Cell	2	0.000	1.000	1325	11	siRNA-SC-10 PSPC1-A488 IMPa4-A546 DAPI 8C2-siRNA-IMP-a2-a4 V2.00	0	31. siRNA-SC-10 PSPC1-A488 DAPI IMPa4-A546_u_TileScan_001 (Stage 21 of 49)	00-TU8MwmA2J7tbGGXYVwvTgF
54.483		Cell	2	0.000	1.000	1326	12	siRNA-SC-10 PSPC1-A488 IMPa4-A546 DAPI 8C2-siRNA-IMP-a2-a4 V2.00	0	31. siRNA-SC-10 PSPC1-A488 DAPI IMPa4-A546_u_TileScan_001 (Stage 21 of 49)	00-TU8MwmA2J7tbGGXYVwvTgF
13.4551		Cell	2	0.000	1.000	1327	13	siRNA-SC-10 PSPC1-A488 IMPa4-A546 DAPI 8C2-siRNA-IMP-a2-a4 V2.00	0	31. siRNA-SC-10 PSPC1-A488 DAPI IMPa4-A546_u_TileScan_001 (Stage 21 of 49)	00-TU8MwmA2J7tbGGXYVwvTgF
13.0385		Cell	2	0.000	1.000	1328	14	siRNA-SC-10 PSPC1-A488 IMPa4-A546 DAPI 8C2-siRNA-IMP-a2-a4 V2.00	0	31. siRNA-SC-10 PSPC1-A488 DAPI IMPa4-A546_u_TileScan_001 (Stage 21 of 49)	00-TU8MwmA2J7tbGGXYVwvTgF
13.7779		Cell	2	0.000	1.000	1329	15	siRNA-SC-10 PSPC1-A488 IMPa4-A546 DAPI 8C2-siRNA-IMP-a2-a4 V2.00	0	31. siRNA-SC-10 PSPC1-A488 DAPI IMPa4-A546_u_TileScan_001 (Stage 21 of 49)	00-TU8MwmA2J7tbGGXYVwvTgF
12.4561		Cell	2	0.000	1.000	1330	16	siRNA-SC-10 PSPC1-A488 IMPa4-A546 DAPI 8C2-siRNA-IMP-a2-a4 V2.00	0	31. siRNA-SC-10 PSPC1-A488 DAPI IMPa4-A546_u_TileScan_001 (Stage 21 of 49)	00-TU8MwmA2J7tbGGXYVwvTgF
13.5864		Cell	2	0.000	1.000	1331	17	siRNA-SC-10 PSPC1-A488 IMPa4-A546 DAPI 8C2-siRNA-IMP-a2-a4 V2.00	0	31. siRNA-SC-10 PSPC1-A488 DAPI IMPa4-A546_u_TileScan_001 (Stage 21 of 49)	00-TU8MwmA2J7tbGGXYVwvTgF
13.3102		Cell	2	0.000	1.000	1332	18	siRNA-SC-10 PSPC1-A488 IMPa4-A546 DAPI 8C2-siRNA-IMP-a2-a4 V2.00	0	31. siRNA-SC-10 PSPC1-A488 DAPI IMPa4-A546_u_TileScan_001 (Stage 21 of 49)	00-TU8MwmA2J7tbGGXYVwvTgF
13.5007		Cell	2	0.000	1.000	1333	19	siRNA-SC-10 PSPC1-A488 IMPa4-A546 DAPI 8C2-siRNA-IMP-a2-a4 V2.00	0	31. siRNA-SC-10 PSPC1-A488 DAPI IMPa4-A546_u_TileScan_001 (Stage 21 of 49)	00-TU8MwmA2J7tbGGXYVwvTgF
12.7563		Cell	2	0.000	1.000	1334	20	siRNA-SC-10 PSPC1-A488 IMPa4-A546 DAPI 8C2-siRNA-IMP-a2-a4 V2.00	0	31. siRNA-SC-10 PSPC1-A488 DAPI IMPa4-A546_u_TileScan_001 (Stage 21 of 49)	00-TU8MwmA2J7tbGGXYVwvTgF
13.7295		Cell	2	0.000	1.000	1335	21	siRNA-SC-10 PSPC1-A488 IMPa4-A546 DAPI 8C2-siRNA-IMP-a2-a4 V2.00	0	31. siRNA-SC-10 PSPC1-A488 DAPI IMPa4-A546_u_TileScan_001 (Stage 21 of 49)	00-TU8MwmA2J7tbGGXYVwvTgF
48.9743		Cell	2	0.000	1.000	1336	22	siRNA-SC-10 PSPC1-A488 IMPa4-A546 DAPI 8C2-siRNA-IMP-a2-a4 V2.00	0	31. siRNA-SC-10 PSPC1-A488 DAPI IMPa4-A546_u_TileScan_001 (Stage 21 of 49)	00-TU8MwmA2J7tbGGXYVwvTgF
11.7833		Cell	2	0.000	1.000	1337	23	siRNA-SC-10 PSPC1-A488 IMPa4-A546 DAPI 8C2-siRNA-IMP-a2-a4 V2.00	0	31. siRNA-SC-10 PSPC1-A488 DAPI IMPa4-A546_u_TileScan_001 (Stage 21 of 49)	00-TU8MwmA2J7tbGGXYVwvTgF
14.5713		Cell	2	0.000	1.000	1338	24	siRNA-SC-10 PSPC1-A488 IMPa4-A546 DAPI 8C2-siRNA-IMP-a2-a4 V2.00	0	31. siRNA-SC-10 PSPC1-A488 DAPI IMPa4-A546_u_TileScan_001 (Stage 21 of 49)	00-TU8MwmA2J7tbGGXYVwvTgF
13.5245		Cell	2	0.000	1.000	1339	25	siRNA-SC-10 PSPC1-A488 IMPa4-A546 DAPI 8C2-siRNA-IMP-a2-a4 V2.00	0	31. siRNA-SC-10 PSPC1-A488 DAPI IMPa4-A546_u_TileScan_001 (Stage 21 of 49)	00-TU8MwmA2J7tbGGXYVwvTgF
13.8543		Cell	2	0.000	1.000	1340	26	siRNA-SC-10 PSPC1-A488 IMPa4-A546 DAPI 8C2-siRNA-IMP-a2-a4 V2.00	0	31. siRNA-SC-10 PSPC1-A488 DAPI IMPa4-A546_u_TileScan_001 (Stage 21 of 49)	00-TU8MwmA2J7tbGGXYVwvTgF
14.0004		Cell	2	0.000	1.000	1341	27	siRNA-SC-10 PSPC1-A488 IMPa4-A546 DAPI 8C2-siRNA-IMP-a2-a4 V2.00	0	31. siRNA-SC-10 PSPC1-A488 DAPI IMPa4-A546_u_TileScan_001 (Stage 21 of 49)	00-TU8MwmA2J7tbGGXYVwvTgF
14.7727		Cell	2	0.000	1.000	1342	28	siRNA-SC-10 PSPC1-A488 IMPa4-A546 DAPI 8C2-siRNA-IMP-a2-a4 V2.00	0	31. siRNA-SC-10 PSPC1-A488 DAPI IMPa4-A546_u_TileScan_001 (Stage 21 of 49)	00-TU8MwmA2J7tbGGXYVwvTgF
15.4181		Cell	2	0.000	1.000	1343	29	siRNA-SC-10 PSPC1-A488 IMPa4-A546 DAPI 8C2-siRNA-IMP-a2-a4 V2.00	0	31. siRNA-SC-10 PSPC1-A488 DAPI IMPa4-A546_u_TileScan_001 (Stage 21 of 49)	00-TU8MwmA2J7tbGGXYVwvTgF
14.4001		Cell	2	0.000	1.000	1344	30	siRNA-SC-10 PSPC1-A488 IMPa4-A546 DAPI 8C2-siRNA-IMP-a2-a4 V2.00	0	31. siRNA-SC-10 PSPC1-A488 DAPI IMPa4-A546_u_TileScan_001 (Stage 21 of 49)	00-TU8MwmA2J7tbGGXYVwvTgF
26.7717		Cell	2	0.000	1.000	1345	0	siRNA-SC-10 PSPC1-A488 IMPa4-A546 DAPI 8C2-siRNA-IMP-a2-a4 V2.00	0	31. siRNA-SC-10 PSPC1-A488 DAPI IMPa4-A546_v_TileScan_001 (Stage 22 of 49)	00-R85YNdbf8HsMHdSeJAxB4n
12.6821		Cell	2	0.000	1.000	1346	1	siRNA-SC-10 PSPC1-A488 IMPa4-A546 DAPI 8C2-siRNA-IMP-a2-a4 V2.00	0	31. siRNA-SC-10 PSPC1-A488 DAPI IMPa4-A546_v_TileScan_001 (Stage 22 of 49)	00-R85YNdbf8HsMHdSeJAxB4n
15.658		Cell	2	0.000	1.000	1347	2	siRNA-SC-10 PSPC1-A488 IMPa4-A546 DAPI 8C2-siRNA-IMP-a2-a4 V2.00	0	31. siRNA-SC-10 PSPC1-A488 DAPI IMPa4-A546_v_TileScan_001 (Stage 22 of 49)	00-R85YNdbf8HsMHdSeJAxB4n
12.4647		Cell	2	0.000	1.000	1348	3	siRNA-SC-10 PSPC1-A488 IMPa4-A546 DAPI 8C2-siRNA-IMP-a2-a4 V2.00	0	31. siRNA-SC-10 PSPC1-A488 DAPI IMPa4-A546_v_TileScan_001 (Stage 22 of 49)	00-R85YNdbf8HsMHdSeJAxB4n
12.9782		Cell	2	0.000	1.000	1349	4	siRNA-SC-10 PSPC1-A488 IMPa4-A546 DAPI 8C2-siRNA-IMP-a2-a4 V2.00	0	31. siRNA-SC-10 PSPC1-A488 DAPI IMPa4-A546_v_TileScan_001 (Stage 22 of 49)	00-R85YNdbf8HsMHdSeJAxB4n
13.528		Cell	2	0.000	1.000	1350	5	siRNA-SC-10 PSPC1-A488 IMPa4-A546 DAPI 8C2-siRNA-IMP-a2-a4 V2.00	0	31. siRNA-SC-10 PSPC1-A488 DAPI IMPa4-A546_v_TileScan_001 (Stage 22 of 49)	00-R85YNdbf8HsMHdSeJAxB4n
14.3156		Cell	2	0.000	1.000	1351	6	siRNA-SC-10 PSPC1-A488 IMPa4-A546 DAPI 8C2-siRNA-IMP-a2-a4 V2.00	0	31. siRNA-SC-10 PSPC1-A488 DAPI IMPa4-A546_v_TileScan_001 (Stage 22 of 49)	00-R85YNdbf8HsMHdSeJAxB4n
46.4868		Cell	2	0.000	1.000	1352	7	siRNA-SC-10 PSPC1-A488 IMPa4-A546 DAPI 8C2-siRNA-IMP-a2-a4 V2.00	0	31. siRNA-SC-10 PSPC1-A488 DAPI IMPa4-A546_v_TileScan_001 (Stage 22 of 49)	00-R85YNdbf8HsMHdSeJAxB4n
13.7982		Cell	2	0.000	1.000	1353	8	siRNA-SC-10 PSPC1-A488 IMPa4-A546 DAPI 8C2-siRNA-IMP-a2-a4 V2.00	0	31. siRNA-SC-10 PSPC1-A488 DAPI IMPa4-A546_v_TileScan_001 (Stage 22 of 49)	00-R85YNdbf8HsMHdSeJAxB4n
12.0021		Cell	2	0.000	1.000	1354	9	siRNA-SC-10 PSPC1-A488 IMPa4-A546 DAPI 8C2-siRNA-IMP-a2-a4 V2.00	0	31. siRNA-SC-10 PSPC1-A488 DAPI IMPa4-A546_v_TileScan_001 (Stage 22 of 49)	00-R85YNdbf8HsMHdSeJAxB4n
13.0412		Cell	2	0.000	1.000	1355	10	siRNA-SC-10 PSPC1-A488 IMPa4-A546 DAPI 8C2-siRNA-IMP-a2-a4 V2.00	0	31. siRNA-SC-10 PSPC1-A488 DAPI IMPa4-A546_v_TileScan_001 (Stage 22 of 49)	00-R85YNdbf8HsMHdSeJAxB4n
13.3833		Cell	2	0.000	1.000	1356	11	siRNA-SC-10 PSPC1-A488 IMPa4-A546 DAPI 8C2-siRNA-IMP-a2-a4 V2.00	0	31. siRNA-SC-10 PSPC1-A488 DAPI IMPa4-A546_v_TileScan_001 (Stage 22 of 49)	00-R85YNdbf8HsMHdSeJAxB4n
12.4584		Cell	2	0.000	1.000	1357	12	siRNA-SC-10 PSPC1-A488 IMPa4-A546 DAPI 8C2-siRNA-IMP-a2-a4 V2.00	0	31. siRNA-SC-10 PSPC1-A488 DAPI IMPa4-A546_v_TileScan_001 (Stage 22 of 49)	00-R85YNdbf8HsMHdSeJAxB4n
38.5802		Cell	2	0.000	1.000	1358	13	siRNA-SC-10 PSPC1-A488 IMPa4-A546 DAPI 8C2-siRNA-IMP-a2-a4 V2.00	0	31. siRNA-SC-10 PSPC1-A488 DAPI IMPa4-A546_v_TileScan_001 (Stage 22 of 49)	00-R85YNdbf8HsMHdSeJAxB4n
14.0904		Cell	2	0.000	1.000	1359	14	siRNA-SC-10 PSPC1-A488 IMPa4-A546 DAPI 8C2-siRNA-IMP-a2-a4 V2.00	0	31. siRNA-SC-10 PSPC1-A488 DAPI IMPa4-A546_v_TileScan_001 (Stage 22 of 49)	00-R85YNdbf8HsMHdSeJAxB4n
12.4562		Cell	2	0.000	1.000	1360	15	siRNA-SC-10 PSPC1-A488 IMPa4-A546 DAPI 8C2-siRNA-IMP-a2-a4 V2.00	0	31. siRNA-SC-10 PSPC1-A488 DAPI IMPa4-A546_v_TileScan_001 (Stage 22 of 49)	00-R85YNdbf8HsMHdSeJAxB4n
13.959		Cell	2	0.000	1.000	1361	16	siRNA-SC-10 PSPC1-A488 IMPa4-A546 DAPI 8C2-siRNA-IMP-a2-a4 V2.00	0	31. siRNA-SC-10 PSPC1-A488 DAPI IMPa4-A546_v_TileScan_001 (Stage 22 of 49)	00-R85YNdbf8HsMHdSeJAxB4n
12.9972		Cell	2	0.000	1.000	1362	17	siRNA-SC-10 PSPC1-A488 IMPa4-A546 DAPI 8C2-siRNA-IMP-a2-a4 V2.00	0	31. siRNA-SC-10 PSPC1-A488 DAPI IMPa4-A546_v_TileScan_001 (Stage 22 of 49)	00-R85YNdbf8HsMHdSeJAxB4n
14.7508		Cell	2	0.000	1.000	1363	18	siRNA-SC-10 PSPC1-A488 IMPa4-A546 DAPI 8C2-siRNA-IMP-a2-a4 V2.00	0	31. siRNA-SC-10 PSPC1-A488 DAPI IMPa4-A546_v_TileScan_001 (Stage 22 of 49)	00-R85YNdbf8HsMHdSeJAxB4n
28.0253		Cell	2	0.000	1.000	1364	19	siRNA-SC-10 PSPC1-A488 IMPa4-A546 DAPI 8C2-siRNA-IMP-a2-a4 V2.00	0	31. siRNA-SC-10 PSPC1-A488 DAPI IMPa4-A546_v_TileScan_001 (Stage 22 of 49)	00-R85YNdbf8HsMHdSeJAxB4n
14.2979		Cell	2	0.000	1.000	1365	20	siRNA-SC-10 PSPC1-A488 IMPa4-A546 DAPI 8C2-siRNA-IMP-a2-a4 V2.00	0	31. siRNA-SC-10 PSPC1-A488 DAPI IMPa4-A546_v_TileScan_001 (Stage 22 of 49)	00-R85YNdbf8HsMHdSeJAxB4n
11.7122		Cell	2	0.000	1.000	1366	21	siRNA-SC-10 PSPC1-A488 IMPa4-A546 DAPI 8C2-siRNA-IMP-a2-a4 V2.00	0	31. siRNA-SC-10 PSPC1-A488 DAPI IMPa4-A546_v_TileScan_001 (Stage 22 of 49)	00-R85YNdbf8HsMHdSeJAxB4n
11.072		Cell	2	0.000	1.000	1367	22	siRNA-SC-10 PSPC1-A488 IMPa4-A546 DAPI 8C2-siRNA-IMP-a2-a4 V2.00	0	31. siRNA-SC-10 PSPC1-A488 DAPI IMPa4-A546_v_TileScan_001 (Stage 22 of 49)	00-R85YNdbf8HsMHdSeJAxB4n
13.1678		Cell	2	0.000	1.000	1368	23	siRNA-SC-10 PSPC1-A488 IMPa4-A546 DAPI 8C2-siRNA-IMP-a2-a4 V2.00	0	31. siRNA-SC-10 PSPC1-A488 DAPI IMPa4-A546_v_TileScan_001 (Stage 22 of 49)	00-R85YNdbf8HsMHdSeJAxB4n
12.5843		Cell	2	0.000	1.000	1369	24	siRNA-SC-10 PSPC1-A488 IMPa4-A546 DAPI 8C2-siRNA-IMP-a2-a4 V2.00	0	31. siRNA-SC-10 PSPC1-A488 DAPI IMPa4-A546_v_TileScan_001 (Stage 22 of 49)	00-R85YNdbf8HsMHdSeJAxB4n
13.6875		Cell	2	0.000	1.000	1370	25	siRNA-SC-10 PSPC1-A488 IMPa4-A546 DAPI 8C2-siRNA-IMP-a2-a4 V2.00	0	31. siRNA-SC-10 PSPC1-A488 DAPI IMPa4-A546_v_TileScan_001 (Stage 22 of 49)	00-R85YNdbf8HsMHdSeJAxB4n
14.1775		Cell	2	0.000	1.000	1371	26	siRNA-SC-10 PSPC1-A488 IMPa4-A546 DAPI 8C2-siRNA-IMP-a2-a4 V2.00	0	31. siRNA-SC-10 PSPC1-A488 DAPI IMPa4-A546_v_TileScan_001 (Stage 22 of 49)	00-R85YNdbf8HsMHdSeJAxB4n
13.2881		Cell	2	0.000	1.000	1372	27	siRNA-SC-10 PSPC1-A488 IMPa4-A546 DAPI 8C2-siRNA-IMP-a2-a4 V2.00	0	31. siRNA-SC-10 PSPC1-A488 DAPI IMPa4-A546_v_TileScan_001 (Stage 22 of 49)	00-R85YNdbf8HsMHdSeJAxB4n
11.7129		Cell	2	0.000	1.000	1373	0	siRNA-SC-10 PSPC1-A488 IMPa4-A546 DAPI 8C2-siRNA-IMP-a2-a4 V2.00	0	31. siRNA-SC-10 PSPC1-A488 DAPI IMPa4-A546_w_TileScan_001 (Stage 23 of 49)	00-zAYUJjCnAQL9pTrTpX7iRK
12.0134		Cell	2	0.000	1.000	1374	1	siRNA-SC-10 PSPC1-A488 IMPa4-A546 DAPI 8C2-siRNA-IMP-a2-a4 V2.00	0	31. siRNA-SC-10 PSPC1-A488 DAPI IMPa4-A546_w_TileScan_001 (Stage 23 of 49)	00-zAYUJjCnAQL9pTrTpX7iRK
9.61103		Cell	2	0.000	1.000	1375	2	siRNA-SC-10 PSPC1-A488 IMPa4-A546 DAPI 8C2-siRNA-IMP-a2-a4 V2.00	0	31. siRNA-SC-10 PSPC1-A488 DAPI IMPa4-A546_w_TileScan_001 (Stage 23 of 49)	00-zAYUJjCnAQL9pTrTpX7iRK
13.0648		Cell	2	0.000	1.000	1376	3	siRNA-SC-10 PSPC1-A488 IMPa4-A546 DAPI 8C2-siRNA-IMP-a2-a4 V2.00	0	31. siRNA-SC-10 PSPC1-A488 DAPI IMPa4-A546_w_TileScan_001 (Stage 23 of 49)	00-zAYUJjCnAQL9pTrTpX7iRK
11.6371		Cell	2	0.000	1.000	1377	4	siRNA-SC-10 PSPC1-A488 IMPa4-A546 DAPI 8C2-siRNA-IMP-a2-a4 V2.00	0	31. siRNA-SC-10 PSPC1-A488 DAPI IMPa4-A546_w_TileScan_001 (Stage 23 of 49)	00-zAYUJjCnAQL9pTrTpX7iRK
13.2401		Cell	2	0.000	1.000	1378	5	siRNA-SC-10 PSPC1-A488 IMPa4-A546 DAPI 8C2-siRNA-IMP-a2-a4 V2.00	0	31. siRNA-SC-10 PSPC1-A488 DAPI IMPa4-A546_w_TileScan_001 (Stage 23 of 49)	00-zAYUJjCnAQL9pTrTpX7iRK
12.125		Cell	2	0.000	1.000	1379	6	siRNA-SC-10 PSPC1-A488 IMPa4-A546 DAPI 8C2-siRNA-IMP-a2-a4 V2.00	0	31. siRNA-SC-10 PSPC1-A488 DAPI IMPa4-A546_w_TileScan_001 (Stage 23 of 49)	00-zAYUJjCnAQL9pTrTpX7iRK
13.2898		Cell	2	0.000	1.000	1380	7	siRNA-SC-10 PSPC1-A488 IMPa4-A546 DAPI 8C2-siRNA-IMP-a2-a4 V2.00	0	31. siRNA-SC-10 PSPC1-A488 DAPI IMPa4-A546_w_TileScan_001 (Stage 23 of 49)	00-zAYUJjCnAQL9pTrTpX7iRK
13.8639		Cell	2	0.000	1.000	1381	8	siRNA-SC-10 PSPC1-A488 IMPa4-A546 DAPI 8C2-siRNA-IMP-a2-a4 V2.00	0	31. siRNA-SC-10 PSPC1-A488 DAPI IMPa4-A546_w_TileScan_001 (Stage 23 of 49)	00-zAYUJjCnAQL9pTrTpX7iRK
13.0457		Cell	2	0.000	1.000	1382	9	siRNA-SC-10 PSPC1-A488 IMPa4-A546 DAPI 8C2-siRNA-IMP-a2-a4 V2.00	0	31. siRNA-SC-10 PSPC1-A488 DAPI IMPa4-A546_w_TileScan_001 (Stage 23 of 49)	00-zAYUJjCnAQL9pTrTpX7iRK
12.269		Cell	2	0.000	1.000	1383	10	siRNA-SC-10 PSPC1-A488 IMPa4-A546 DAPI 8C2-siRNA-IMP-a2-a4 V2.00	0	31. siRNA-SC-10 PSPC1-A488 DAPI IMPa4-A546_w_TileScan_001 (Stage 23 of 49)	00-zAYUJjCnAQL9pTrTpX7iRK
12.5805		Cell	2	0.000	1.000	1384	11	siRNA-SC-10 PSPC1-A488 IMPa4-A546 DAPI 8C2-siRNA-IMP-a2-a4 V2.00	0	31. siRNA-SC-10 PSPC1-A488 DAPI IMPa4-A546_w_TileScan_001 (Stage 23 of 49)	00-zAYUJjCnAQL9pTrTpX7iRK
10.9186		Cell	2	0.000	1.000	1385	12	siRNA-SC-10 PSPC1-A488 IMPa4-A546 DAPI 8C2-siRNA-IMP-a2-a4 V2.00	0	31. siRNA-SC-10 PSPC1-A488 DAPI IMPa4-A546_w_TileScan_001 (Stage 23 of 49)	00-zAYUJjCnAQL9pTrTpX7iRK
13.7345		Cell	2	0.000	1.000	1386	13	siRNA-SC-10 PSPC1-A488 IMPa4-A546 DAPI 8C2-siRNA-IMP-a2-a4 V2.00	0	31. siRNA-SC-10 PSPC1-A488 DAPI IMPa4-A546_w_TileScan_001 (Stage 23 of 49)	00-zAYUJjCnAQL9pTrTpX7iRK
13.5815		Cell	2	0.000	1.000	1387	14	siRNA-SC-10 PSPC1-A488 IMPa4-A546 DAPI 8C2-siRNA-IMP-a2-a4 V2.00	0	31. siRNA-SC-10 PSPC1-A488 DAPI IMPa4-A546_w_TileScan_001 (Stage 23 of 49)	00-zAYUJjCnAQL9pTrTpX7iRK
11.943		Cell	2	0.000	1.000	1388	15	siRNA-SC-10 PSPC1-A488 IMPa4-A546 DAPI 8C2-siRNA-IMP-a2-a4 V2.00	0	31. siRNA-SC-10 PSPC1-A488 DAPI IMPa4-A546_w_TileScan_001 (Stage 23 of 49)	00-zAYUJjCnAQL9pTrTpX7iRK
12.0461		Cell	2	0.000	1.000	1389	16	siRNA-SC-10 PSPC1-A488 IMPa4-A546 DAPI 8C2-siRNA-IMP-a2-a4 V2.00	0	31. siRNA-SC-10 PSPC1-A488 DAPI IMPa4-A546_w_TileScan_001 (Stage 23 of 49)	00-zAYUJjCnAQL9pTrTpX7iRK
11.843		Cell	2	0.000	1.000	1390	17	siRNA-SC-10 PSPC1-A488 IMPa4-A546 DAPI 8C2-siRNA-IMP-a2-a4 V2.00	0	31. siRNA-SC-10 PSPC1-A488 DAPI IMPa4-A546_w_TileScan_001 (Stage 23 of 49)	00-zAYUJjCnAQL9pTrTpX7iRK
14.4967		Cell	2	0.000	1.000	1391	18	siRNA-SC-10 PSPC1-A488 IMPa4-A546 DAPI 8C2-siRNA-IMP-a2-a4 V2.00	0	31. siRNA-SC-10 PSPC1-A488 DAPI IMPa4-A546_w_TileScan_001 (Stage 23 of 49)	00-zAYUJjCnAQL9pTrTpX7iRK
14.4756		Cell	2	0.000	1.000	1392	19	siRNA-SC-10 PSPC1-A488 IMPa4-A546 DAPI 8C2-siRNA-IMP-a2-a4 V2.00	0	31. siRNA-SC-10 PSPC1-A488 DAPI IMPa4-A546_w_TileScan_001 (Stage 23 of 49)	00-zAYUJjCnAQL9pTrTpX7iRK
12.7044		Cell	2	0.000	1.000	1393	20	siRNA-SC-10 PSPC1-A488 IMPa4-A546 DAPI 8C2-siRNA-IMP-a2-a4 V2.00	0	31. siRNA-SC-10 PSPC1-A488 DAPI IMPa4-A546_w_TileScan_001 (Stage 23 of 49)	00-zAYUJjCnAQL9pTrTpX7iRK
12.213		Cell	2	0.000	1.000	1394	21	siRNA-SC-10 PSPC1-A488 IMPa4-A546 DAPI 8C2-siRNA-IMP-a2-a4 V2.00	0	31. siRNA-SC-10 PSPC1-A488 DAPI IMPa4-A546_w_TileScan_001 (Stage 23 of 49)	00-zAYUJjCnAQL9pTrTpX7iRK
13.7204		Cell	2	0.000	1.000	1395	22	siRNA-SC-10 PSPC1-A488 IMPa4-A546 DAPI 8C2-siRNA-IMP-a2-a4 V2.00	0	31. siRNA-SC-10 PSPC1-A488 DAPI IMPa4-A546_w_TileScan_001 (Stage 23 of 49)	00-zAYUJjCnAQL9pTrTpX7iRK
11.9446		Cell	2	0.000	1.000	1396	23	siRNA-SC-10 PSPC1-A488 IMPa4-A546 DAPI 8C2-siRNA-IMP-a2-a4 V2.00	0	31. siRNA-SC-10 PSPC1-A488 DAPI IMPa4-A546_w_TileScan_001 (Stage 23 of 49)	00-zAYUJjCnAQL9pTrTpX7iRK
14.1507		Cell	2	0.000	1.000	1397	24	siRNA-SC-10 PSPC1-A488 IMPa4-A546 DAPI 8C2-siRNA-IMP-a2-a4 V2.00	0	31. siRNA-SC-10 PSPC1-A488 DAPI IMPa4-A546_w_TileScan_001 (Stage 23 of 49)	00-zAYUJjCnAQL9pTrTpX7iRK
12.9893		Cell	2	0.000	1.000	1398	25	siRNA-SC-10 PSPC1-A488 IMPa4-A546 DAPI 8C2-siRNA-IMP-a2-a4 V2.00	0	31. siRNA-SC-10 PSPC1-A488 DAPI IMPa4-A546_w_TileScan_001 (Stage 23 of 49)	00-zAYUJjCnAQL9pTrTpX7iRK
14.0164		Cell	2	0.000	1.000	1399	26	siRNA-SC-10 PSPC1-A488 IMPa4-A546 DAPI 8C2-siRNA-IMP-a2-a4 V2.00	0	31. siRNA-SC-10 PSPC1-A488 DAPI IMPa4-A546_w_TileScan_001 (Stage 23 of 49)	00-zAYUJjCnAQL9pTrTpX7iRK
13.6862		Cell	2	0.000	1.000	1400	27	siRNA-SC-10 PSPC1-A488 IMPa4-A546 DAPI 8C2-siRNA-IMP-a2-a4 V2.00	0	31. siRNA-SC-10 PSPC1-A488 DAPI IMPa4-A546_w_TileScan_001 (Stage 23 of 49)	00-zAYUJjCnAQL9pTrTpX7iRK
20.3118		Cell	2	0.000	1.000	1401	28	siRNA-SC-10 PSPC1-A488 IMPa4-A546 DAPI 8C2-siRNA-IMP-a2-a4 V2.00	0	31. siRNA-SC-10 PSPC1-A488 DAPI IMPa4-A546_w_TileScan_001 (Stage 23 of 49)	00-zAYUJjCnAQL9pTrTpX7iRK
11.0996		Cell	2	0.000	1.000	1402	0	siRNA-SC-10 PSPC1-A488 IMPa4-A546 DAPI 8C2-siRNA-IMP-a2-a4 V2.00	0	31. siRNA-SC-10 PSPC1-A488 DAPI IMPa4-A546_x_TileScan_001 (Stage 24 of 49)	00-ZRXzvr9WQUx8RniECCRKJ4
22.5268		Cell	2	0.000	1.000	1403	1	siRNA-SC-10 PSPC1-A488 IMPa4-A546 DAPI 8C2-siRNA-IMP-a2-a4 V2.00	0	31. siRNA-SC-10 PSPC1-A488 DAPI IMPa4-A546_x_TileScan_001 (Stage 24 of 49)	00-ZRXzvr9WQUx8RniECCRKJ4
10.661		Cell	2	0.000	1.000	1404	2	siRNA-SC-10 PSPC1-A488 IMPa4-A546 DAPI 8C2-siRNA-IMP-a2-a4 V2.00	0	31. siRNA-SC-10 PSPC1-A488 DAPI IMPa4-A546_x_TileScan_001 (Stage 24 of 49)	00-ZRXzvr9WQUx8RniECCRKJ4
12.3029		Cell	2	0.000	1.000	1405	3	siRNA-SC-10 PSPC1-A488 IMPa4-A546 DAPI 8C2-siRNA-IMP-a2-a4 V2.00	0	31. siRNA-SC-10 PSPC1-A488 DAPI IMPa4-A546_x_TileScan_001 (Stage 24 of 49)	00-ZRXzvr9WQUx8RniECCRKJ4
11.1414		Cell	2	0.000	1.000	1406	4	siRNA-SC-10 PSPC1-A488 IMPa4-A546 DAPI 8C2-siRNA-IMP-a2-a4 V2.00	0	31. siRNA-SC-10 PSPC1-A488 DAPI IMPa4-A546_x_TileScan_001 (Stage 24 of 49)	00-ZRXzvr9WQUx8RniECCRKJ4
12.1766		Cell	2	0.000	1.000	1407	5	siRNA-SC-10 PSPC1-A488 IMPa4-A546 DAPI 8C2-siRNA-IMP-a2-a4 V2.00	0	31. siRNA-SC-10 PSPC1-A488 DAPI IMPa4-A546_x_TileScan_001 (Stage 24 of 49)	00-ZRXzvr9WQUx8RniECCRKJ4
13.2533		Cell	2	0.000	1.000	1408	6	siRNA-SC-10 PSPC1-A488 IMPa4-A546 DAPI 8C2-siRNA-IMP-a2-a4 V2.00	0	31. siRNA-SC-10 PSPC1-A488 DAPI IMPa4-A546_x_TileScan_001 (Stage 24 of 49)	00-ZRXzvr9WQUx8RniECCRKJ4
13.1159		Cell	2	0.000	1.000	1409	7	siRNA-SC-10 PSPC1-A488 IMPa4-A546 DAPI 8C2-siRNA-IMP-a2-a4 V2.00	0	31. siRNA-SC-10 PSPC1-A488 DAPI IMPa4-A546_x_TileScan_001 (Stage 24 of 49)	00-ZRXzvr9WQUx8RniECCRKJ4
13.6249		Cell	2	0.000	1.000	1410	8	siRNA-SC-10 PSPC1-A488 IMPa4-A546 DAPI 8C2-siRNA-IMP-a2-a4 V2.00	0	31. siRNA-SC-10 PSPC1-A488 DAPI IMPa4-A546_x_TileScan_001 (Stage 24 of 49)	00-ZRXzvr9WQUx8RniECCRKJ4
13.2685		Cell	2	0.000	1.000	1411	9	siRNA-SC-10 PSPC1-A488 IMPa4-A546 DAPI 8C2-siRNA-IMP-a2-a4 V2.00	0	31. siRNA-SC-10 PSPC1-A488 DAPI IMPa4-A546_x_TileScan_001 (Stage 24 of 49)	00-ZRXzvr9WQUx8RniECCRKJ4
13.6802		Cell	2	0.000	1.000	1412	10	siRNA-SC-10 PSPC1-A488 IMPa4-A546 DAPI 8C2-siRNA-IMP-a2-a4 V2.00	0	31. siRNA-SC-10 PSPC1-A488 DAPI IMPa4-A546_x_TileScan_001 (Stage 24 of 49)	00-ZRXzvr9WQUx8RniECCRKJ4
13.8503		Cell	2	0.000	1.000	1413	11	siRNA-SC-10 PSPC1-A488 IMPa4-A546 DAPI 8C2-siRNA-IMP-a2-a4 V2.00	0	31. siRNA-SC-10 PSPC1-A488 DAPI IMPa4-A546_x_TileScan_001 (Stage 24 of 49)	00-ZRXzvr9WQUx8RniECCRKJ4
10.7313		Cell	2	0.000	1.000	1414	12	siRNA-SC-10 PSPC1-A488 IMPa4-A546 DAPI 8C2-siRNA-IMP-a2-a4 V2.00	0	31. siRNA-SC-10 PSPC1-A488 DAPI IMPa4-A546_x_TileScan_001 (Stage 24 of 49)	00-ZRXzvr9WQUx8RniECCRKJ4
12.956		Cell	2	0.000	1.000	1415	13	siRNA-SC-10 PSPC1-A488 IMPa4-A546 DAPI 8C2-siRNA-IMP-a2-a4 V2.00	0	31. siRNA-SC-10 PSPC1-A488 DAPI IMPa4-A546_x_TileScan_001 (Stage 24 of 49)	00-ZRXzvr9WQUx8RniECCRKJ4
13.8636		Cell	2	0.000	1.000	1416	14	siRNA-SC-10 PSPC1-A488 IMPa4-A546 DAPI 8C2-siRNA-IMP-a2-a4 V2.00	0	31. siRNA-SC-10 PSPC1-A488 DAPI IMPa4-A546_x_TileScan_001 (Stage 24 of 49)	00-ZRXzvr9WQUx8RniECCRKJ4
12.6954		Cell	2	0.000	1.000	1417	15	siRNA-SC-10 PSPC1-A488 IMPa4-A546 DAPI 8C2-siRNA-IMP-a2-a4 V2.00	0	31. siRNA-SC-10 PSPC1-A488 DAPI IMPa4-A546_x_TileScan_001 (Stage 24 of 49)	00-ZRXzvr9WQUx8RniECCRKJ4
13.6957		Cell	2	0.000	1.000	1418	16	siRNA-SC-10 PSPC1-A488 IMPa4-A546 DAPI 8C2-siRNA-IMP-a2-a4 V2.00	0	31. siRNA-SC-10 PSPC1-A488 DAPI IMPa4-A546_x_TileScan_001 (Stage 24 of 49)	00-ZRXzvr9WQUx8RniECCRKJ4
48.0124		Cell	2	0.000	1.000	1419	17	siRNA-SC-10 PSPC1-A488 IMPa4-A546 DAPI 8C2-siRNA-IMP-a2-a4 V2.00	0	31. siRNA-SC-10 PSPC1-A488 DAPI IMPa4-A546_x_TileScan_001 (Stage 24 of 49)	00-ZRXzvr9WQUx8RniECCRKJ4
13.1818		Cell	2	0.000	1.000	1420	18	siRNA-SC-10 PSPC1-A488 IMPa4-A546 DAPI 8C2-siRNA-IMP-a2-a4 V2.00	0	31. siRNA-SC-10 PSPC1-A488 DAPI IMPa4-A546_x_TileScan_001 (Stage 24 of 49)	00-ZRXzvr9WQUx8RniECCRKJ4
13.4653		Cell	2	0.000	1.000	1421	19	siRNA-SC-10 PSPC1-A488 IMPa4-A546 DAPI 8C2-siRNA-IMP-a2-a4 V2.00	0	31. siRNA-SC-10 PSPC1-A488 DAPI IMPa4-A546_x_TileScan_001 (Stage 24 of 49)	00-ZRXzvr9WQUx8RniECCRKJ4
14.3488		Cell	2	0.000	1.000	1422	20	siRNA-SC-10 PSPC1-A488 IMPa4-A546 DAPI 8C2-siRNA-IMP-a2-a4 V2.00	0	31. siRNA-SC-10 PSPC1-A488 DAPI IMPa4-A546_x_TileScan_001 (Stage 24 of 49)	00-ZRXzvr9WQUx8RniECCRKJ4
16.232		Cell	2	0.000	1.000	1423	21	siRNA-SC-10 PSPC1-A488 IMPa4-A546 DAPI 8C2-siRNA-IMP-a2-a4 V2.00	0	31. siRNA-SC-10 PSPC1-A488 DAPI IMPa4-A546_x_TileScan_001 (Stage 24 of 49)	00-ZRXzvr9WQUx8RniECCRKJ4
18.2543		Cell	2	0.000	1.000	1424	22	siRNA-SC-10 PSPC1-A488 IMPa4-A546 DAPI 8C2-siRNA-IMP-a2-a4 V2.00	0	31. siRNA-SC-10 PSPC1-A488 DAPI IMPa4-A546_x_TileScan_001 (Stage 24 of 49)	00-ZRXzvr9WQUx8RniECCRKJ4
13.1581		Cell	2	0.000	1.000	1425	23	siRNA-SC-10 PSPC1-A488 IMPa4-A546 DAPI 8C2-siRNA-IMP-a2-a4 V2.00	0	31. siRNA-SC-10 PSPC1-A488 DAPI IMPa4-A546_x_TileScan_001 (Stage 24 of 49)	00-ZRXzvr9WQUx8RniECCRKJ4
14.4283		Cell	2	0.000	1.000	1426	24	siRNA-SC-10 PSPC1-A488 IMPa4-A546 DAPI 8C2-siRNA-IMP-a2-a4 V2.00	0	31. siRNA-SC-10 PSPC1-A488 DAPI IMPa4-A546_x_TileScan_001 (Stage 24 of 49)	00-ZRXzvr9WQUx8RniECCRKJ4
13.0476		Cell	2	0.000	1.000	1427	25	siRNA-SC-10 PSPC1-A488 IMPa4-A546 DAPI 8C2-siRNA-IMP-a2-a4 V2.00	0	31. siRNA-SC-10 PSPC1-A488 DAPI IMPa4-A546_x_TileScan_001 (Stage 24 of 49)	00-ZRXzvr9WQUx8RniECCRKJ4
44.8404		Cell	2	0.000	1.000	1428	26	siRNA-SC-10 PSPC1-A488 IMPa4-A546 DAPI 8C2-siRNA-IMP-a2-a4 V2.00	0	31. siRNA-SC-10 PSPC1-A488 DAPI IMPa4-A546_x_TileScan_001 (Stage 24 of 49)	00-ZRXzvr9WQUx8RniECCRKJ4
14.4559		Cell	2	0.000	1.000	1429	27	siRNA-SC-10 PSPC1-A488 IMPa4-A546 DAPI 8C2-siRNA-IMP-a2-a4 V2.00	0	31. siRNA-SC-10 PSPC1-A488 DAPI IMPa4-A546_x_TileScan_001 (Stage 24 of 49)	00-ZRXzvr9WQUx8RniECCRKJ4
13.1234		Cell	2	0.000	1.000	1430	0	siRNA-SC-10 PSPC1-A488 IMPa4-A546 DAPI 8C2-siRNA-IMP-a2-a4 V2.00	0	31. siRNA-SC-10 PSPC1-A488 DAPI IMPa4-A546_y_TileScan_001 (Stage 25 of 49)	00-w2Uj62iG4zGyXBc8TqQbCX
13.2221		Cell	2	0.000	1.000	1431	1	siRNA-SC-10 PSPC1-A488 IMPa4-A546 DAPI 8C2-siRNA-IMP-a2-a4 V2.00	0	31. siRNA-SC-10 PSPC1-A488 DAPI IMPa4-A546_y_TileScan_001 (Stage 25 of 49)	00-w2Uj62iG4zGyXBc8TqQbCX
13.3395		Cell	2	0.000	1.000	1432	2	siRNA-SC-10 PSPC1-A488 IMPa4-A546 DAPI 8C2-siRNA-IMP-a2-a4 V2.00	0	31. siRNA-SC-10 PSPC1-A488 DAPI IMPa4-A546_y_TileScan_001 (Stage 25 of 49)	00-w2Uj62iG4zGyXBc8TqQbCX
12.3387		Cell	2	0.000	1.000	1433	3	siRNA-SC-10 PSPC1-A488 IMPa4-A546 DAPI 8C2-siRNA-IMP-a2-a4 V2.00	0	31. siRNA-SC-10 PSPC1-A488 DAPI IMPa4-A546_y_TileScan_001 (Stage 25 of 49)	00-w2Uj62iG4zGyXBc8TqQbCX
12.7457		Cell	2	0.000	1.000	1434	4	siRNA-SC-10 PSPC1-A488 IMPa4-A546 DAPI 8C2-siRNA-IMP-a2-a4 V2.00	0	31. siRNA-SC-10 PSPC1-A488 DAPI IMPa4-A546_y_TileScan_001 (Stage 25 of 49)	00-w2Uj62iG4zGyXBc8TqQbCX
13.0827		Cell	2	0.000	1.000	1435	5	siRNA-SC-10 PSPC1-A488 IMPa4-A546 DAPI 8C2-siRNA-IMP-a2-a4 V2.00	0	31. siRNA-SC-10 PSPC1-A488 DAPI IMPa4-A546_y_TileScan_001 (Stage 25 of 49)	00-w2Uj62iG4zGyXBc8TqQbCX
13.9325		Cell	2	0.000	1.000	1436	6	siRNA-SC-10 PSPC1-A488 IMPa4-A546 DAPI 8C2-siRNA-IMP-a2-a4 V2.00	0	31. siRNA-SC-10 PSPC1-A488 DAPI IMPa4-A546_y_TileScan_001 (Stage 25 of 49)	00-w2Uj62iG4zGyXBc8TqQbCX
10.6052		Cell	2	0.000	1.000	1437	7	siRNA-SC-10 PSPC1-A488 IMPa4-A546 DAPI 8C2-siRNA-IMP-a2-a4 V2.00	0	31. siRNA-SC-10 PSPC1-A488 DAPI IMPa4-A546_y_TileScan_001 (Stage 25 of 49)	00-w2Uj62iG4zGyXBc8TqQbCX
13.8999		Cell	2	0.000	1.000	1438	8	siRNA-SC-10 PSPC1-A488 IMPa4-A546 DAPI 8C2-siRNA-IMP-a2-a4 V2.00	0	31. siRNA-SC-10 PSPC1-A488 DAPI IMPa4-A546_y_TileScan_001 (Stage 25 of 49)	00-w2Uj62iG4zGyXBc8TqQbCX
11.7927		Cell	2	0.000	1.000	1439	9	siRNA-SC-10 PSPC1-A488 IMPa4-A546 DAPI 8C2-siRNA-IMP-a2-a4 V2.00	0	31. siRNA-SC-10 PSPC1-A488 DAPI IMPa4-A546_y_TileScan_001 (Stage 25 of 49)	00-w2Uj62iG4zGyXBc8TqQbCX
13.3099		Cell	2	0.000	1.000	1440	10	siRNA-SC-10 PSPC1-A488 IMPa4-A546 DAPI 8C2-siRNA-IMP-a2-a4 V2.00	0	31. siRNA-SC-10 PSPC1-A488 DAPI IMPa4-A546_y_TileScan_001 (Stage 25 of 49)	00-w2Uj62iG4zGyXBc8TqQbCX
16.2266		Cell	2	0.000	1.000	1441	11	siRNA-SC-10 PSPC1-A488 IMPa4-A546 DAPI 8C2-siRNA-IMP-a2-a4 V2.00	0	31. siRNA-SC-10 PSPC1-A488 DAPI IMPa4-A546_y_TileScan_001 (Stage 25 of 49)	00-w2Uj62iG4zGyXBc8TqQbCX
13.8933		Cell	2	0.000	1.000	1442	12	siRNA-SC-10 PSPC1-A488 IMPa4-A546 DAPI 8C2-siRNA-IMP-a2-a4 V2.00	0	31. siRNA-SC-10 PSPC1-A488 DAPI IMPa4-A546_y_TileScan_001 (Stage 25 of 49)	00-w2Uj62iG4zGyXBc8TqQbCX
11.9307		Cell	2	0.000	1.000	1443	13	siRNA-SC-10 PSPC1-A488 IMPa4-A546 DAPI 8C2-siRNA-IMP-a2-a4 V2.00	0	31. siRNA-SC-10 PSPC1-A488 DAPI IMPa4-A546_y_TileScan_001 (Stage 25 of 49)	00-w2Uj62iG4zGyXBc8TqQbCX
14.6531		Cell	2	0.000	1.000	1444	14	siRNA-SC-10 PSPC1-A488 IMPa4-A546 DAPI 8C2-siRNA-IMP-a2-a4 V2.00	0	31. siRNA-SC-10 PSPC1-A488 DAPI IMPa4-A546_y_TileScan_001 (Stage 25 of 49)	00-w2Uj62iG4zGyXBc8TqQbCX
13.6744		Cell	2	0.000	1.000	1445	15	siRNA-SC-10 PSPC1-A488 IMPa4-A546 DAPI 8C2-siRNA-IMP-a2-a4 V2.00	0	31. siRNA-SC-10 PSPC1-A488 DAPI IMPa4-A546_y_TileScan_001 (Stage 25 of 49)	00-w2Uj62iG4zGyXBc8TqQbCX
14.0503		Cell	2	0.000	1.000	1446	16	siRNA-SC-10 PSPC1-A488 IMPa4-A546 DAPI 8C2-siRNA-IMP-a2-a4 V2.00	0	31. siRNA-SC-10 PSPC1-A488 DAPI IMPa4-A546_y_TileScan_001 (Stage 25 of 49)	00-w2Uj62iG4zGyXBc8TqQbCX
13.3954		Cell	2	0.000	1.000	1447	17	siRNA-SC-10 PSPC1-A488 IMPa4-A546 DAPI 8C2-siRNA-IMP-a2-a4 V2.00	0	31. siRNA-SC-10 PSPC1-A488 DAPI IMPa4-A546_y_TileScan_001 (Stage 25 of 49)	00-w2Uj62iG4zGyXBc8TqQbCX
13.1116		Cell	2	0.000	1.000	1448	18	siRNA-SC-10 PSPC1-A488 IMPa4-A546 DAPI 8C2-siRNA-IMP-a2-a4 V2.00	0	31. siRNA-SC-10 PSPC1-A488 DAPI IMPa4-A546_y_TileScan_001 (Stage 25 of 49)	00-w2Uj62iG4zGyXBc8TqQbCX
13.2232		Cell	2	0.000	1.000	1449	19	siRNA-SC-10 PSPC1-A488 IMPa4-A546 DAPI 8C2-siRNA-IMP-a2-a4 V2.00	0	31. siRNA-SC-10 PSPC1-A488 DAPI IMPa4-A546_y_TileScan_001 (Stage 25 of 49)	00-w2Uj62iG4zGyXBc8TqQbCX
14.7568		Cell	2	0.000	1.000	1450	20	siRNA-SC-10 PSPC1-A488 IMPa4-A546 DAPI 8C2-siRNA-IMP-a2-a4 V2.00	0	31. siRNA-SC-10 PSPC1-A488 DAPI IMPa4-A546_y_TileScan_001 (Stage 25 of 49)	00-w2Uj62iG4zGyXBc8TqQbCX
15.6944		Cell	2	0.000	1.000	1451	21	siRNA-SC-10 PSPC1-A488 IMPa4-A546 DAPI 8C2-siRNA-IMP-a2-a4 V2.00	0	31. siRNA-SC-10 PSPC1-A488 DAPI IMPa4-A546_y_TileScan_001 (Stage 25 of 49)	00-w2Uj62iG4zGyXBc8TqQbCX
13.7293		Cell	2	0.000	1.000	1452	22	siRNA-SC-10 PSPC1-A488 IMPa4-A546 DAPI 8C2-siRNA-IMP-a2-a4 V2.00	0	31. siRNA-SC-10 PSPC1-A488 DAPI IMPa4-A546_y_TileScan_001 (Stage 25 of 49)	00-w2Uj62iG4zGyXBc8TqQbCX
14.1085		Cell	2	0.000	1.000	1453	23	siRNA-SC-10 PSPC1-A488 IMPa4-A546 DAPI 8C2-siRNA-IMP-a2-a4 V2.00	0	31. siRNA-SC-10 PSPC1-A488 DAPI IMPa4-A546_y_TileScan_001 (Stage 25 of 49)	00-w2Uj62iG4zGyXBc8TqQbCX
11.6513		Cell	2	0.000	1.000	1454	0	siRNA-SC-10 PSPC1-A488 IMPa4-A546 DAPI 8C2-siRNA-IMP-a2-a4 V2.00	0	31. siRNA-SC-10 PSPC1-A488 DAPI IMPa4-A546_z_TileScan_001 (Stage 26 of 49)	00-QUQ6vqsJozjSEYFkHoNuvb
15.49		Cell	2	0.000	1.000	1455	1	siRNA-SC-10 PSPC1-A488 IMPa4-A546 DAPI 8C2-siRNA-IMP-a2-a4 V2.00	0	31. siRNA-SC-10 PSPC1-A488 DAPI IMPa4-A546_z_TileScan_001 (Stage 26 of 49)	00-QUQ6vqsJozjSEYFkHoNuvb
13.7006		Cell	2	0.000	1.000	1456	2	siRNA-SC-10 PSPC1-A488 IMPa4-A546 DAPI 8C2-siRNA-IMP-a2-a4 V2.00	0	31. siRNA-SC-10 PSPC1-A488 DAPI IMPa4-A546_z_TileScan_001 (Stage 26 of 49)	00-QUQ6vqsJozjSEYFkHoNuvb
12.6681		Cell	2	0.000	1.000	1457	3	siRNA-SC-10 PSPC1-A488 IMPa4-A546 DAPI 8C2-siRNA-IMP-a2-a4 V2.00	0	31. siRNA-SC-10 PSPC1-A488 DAPI IMPa4-A546_z_TileScan_001 (Stage 26 of 49)	00-QUQ6vqsJozjSEYFkHoNuvb
15.3294		Cell	2	0.000	1.000	1458	4	siRNA-SC-10 PSPC1-A488 IMPa4-A546 DAPI 8C2-siRNA-IMP-a2-a4 V2.00	0	31. siRNA-SC-10 PSPC1-A488 DAPI IMPa4-A546_z_TileScan_001 (Stage 26 of 49)	00-QUQ6vqsJozjSEYFkHoNuvb
11.9314		Cell	2	0.000	1.000	1459	5	siRNA-SC-10 PSPC1-A488 IMPa4-A546 DAPI 8C2-siRNA-IMP-a2-a4 V2.00	0	31. siRNA-SC-10 PSPC1-A488 DAPI IMPa4-A546_z_TileScan_001 (Stage 26 of 49)	00-QUQ6vqsJozjSEYFkHoNuvb
12.1515		Cell	2	0.000	1.000	1460	6	siRNA-SC-10 PSPC1-A488 IMPa4-A546 DAPI 8C2-siRNA-IMP-a2-a4 V2.00	0	31. siRNA-SC-10 PSPC1-A488 DAPI IMPa4-A546_z_TileScan_001 (Stage 26 of 49)	00-QUQ6vqsJozjSEYFkHoNuvb
12.4454		Cell	2	0.000	1.000	1461	7	siRNA-SC-10 PSPC1-A488 IMPa4-A546 DAPI 8C2-siRNA-IMP-a2-a4 V2.00	0	31. siRNA-SC-10 PSPC1-A488 DAPI IMPa4-A546_z_TileScan_001 (Stage 26 of 49)	00-QUQ6vqsJozjSEYFkHoNuvb
15.123		Cell	2	0.000	1.000	1462	8	siRNA-SC-10 PSPC1-A488 IMPa4-A546 DAPI 8C2-siRNA-IMP-a2-a4 V2.00	0	31. siRNA-SC-10 PSPC1-A488 DAPI IMPa4-A546_z_TileScan_001 (Stage 26 of 49)	00-QUQ6vqsJozjSEYFkHoNuvb
43.2581		Cell	2	0.000	1.000	1463	9	siRNA-SC-10 PSPC1-A488 IMPa4-A546 DAPI 8C2-siRNA-IMP-a2-a4 V2.00	0	31. siRNA-SC-10 PSPC1-A488 DAPI IMPa4-A546_z_TileScan_001 (Stage 26 of 49)	00-QUQ6vqsJozjSEYFkHoNuvb
13.2516		Cell	2	0.000	1.000	1464	10	siRNA-SC-10 PSPC1-A488 IMPa4-A546 DAPI 8C2-siRNA-IMP-a2-a4 V2.00	0	31. siRNA-SC-10 PSPC1-A488 DAPI IMPa4-A546_z_TileScan_001 (Stage 26 of 49)	00-QUQ6vqsJozjSEYFkHoNuvb
12.5636		Cell	2	0.000	1.000	1465	11	siRNA-SC-10 PSPC1-A488 IMPa4-A546 DAPI 8C2-siRNA-IMP-a2-a4 V2.00	0	31. siRNA-SC-10 PSPC1-A488 DAPI IMPa4-A546_z_TileScan_001 (Stage 26 of 49)	00-QUQ6vqsJozjSEYFkHoNuvb
13.0088		Cell	2	0.000	1.000	1466	12	siRNA-SC-10 PSPC1-A488 IMPa4-A546 DAPI 8C2-siRNA-IMP-a2-a4 V2.00	0	31. siRNA-SC-10 PSPC1-A488 DAPI IMPa4-A546_z_TileScan_001 (Stage 26 of 49)	00-QUQ6vqsJozjSEYFkHoNuvb
12.0643		Cell	2	0.000	1.000	1467	13	siRNA-SC-10 PSPC1-A488 IMPa4-A546 DAPI 8C2-siRNA-IMP-a2-a4 V2.00	0	31. siRNA-SC-10 PSPC1-A488 DAPI IMPa4-A546_z_TileScan_001 (Stage 26 of 49)	00-QUQ6vqsJozjSEYFkHoNuvb
12.5707		Cell	2	0.000	1.000	1468	14	siRNA-SC-10 PSPC1-A488 IMPa4-A546 DAPI 8C2-siRNA-IMP-a2-a4 V2.00	0	31. siRNA-SC-10 PSPC1-A488 DAPI IMPa4-A546_z_TileScan_001 (Stage 26 of 49)	00-QUQ6vqsJozjSEYFkHoNuvb
13.5992		Cell	2	0.000	1.000	1469	15	siRNA-SC-10 PSPC1-A488 IMPa4-A546 DAPI 8C2-siRNA-IMP-a2-a4 V2.00	0	31. siRNA-SC-10 PSPC1-A488 DAPI IMPa4-A546_z_TileScan_001 (Stage 26 of 49)	00-QUQ6vqsJozjSEYFkHoNuvb
13.3344		Cell	2	0.000	1.000	1470	16	siRNA-SC-10 PSPC1-A488 IMPa4-A546 DAPI 8C2-siRNA-IMP-a2-a4 V2.00	0	31. siRNA-SC-10 PSPC1-A488 DAPI IMPa4-A546_z_TileScan_001 (Stage 26 of 49)	00-QUQ6vqsJozjSEYFkHoNuvb
13.2196		Cell	2	0.000	1.000	1471	17	siRNA-SC-10 PSPC1-A488 IMPa4-A546 DAPI 8C2-siRNA-IMP-a2-a4 V2.00	0	31. siRNA-SC-10 PSPC1-A488 DAPI IMPa4-A546_z_TileScan_001 (Stage 26 of 49)	00-QUQ6vqsJozjSEYFkHoNuvb
13.5222		Cell	2	0.000	1.000	1472	18	siRNA-SC-10 PSPC1-A488 IMPa4-A546 DAPI 8C2-siRNA-IMP-a2-a4 V2.00	0	31. siRNA-SC-10 PSPC1-A488 DAPI IMPa4-A546_z_TileScan_001 (Stage 26 of 49)	00-QUQ6vqsJozjSEYFkHoNuvb
13.2512		Cell	2	0.000	1.000	1473	19	siRNA-SC-10 PSPC1-A488 IMPa4-A546 DAPI 8C2-siRNA-IMP-a2-a4 V2.00	0	31. siRNA-SC-10 PSPC1-A488 DAPI IMPa4-A546_z_TileScan_001 (Stage 26 of 49)	00-QUQ6vqsJozjSEYFkHoNuvb
14.1172		Cell	2	0.000	1.000	1474	20	siRNA-SC-10 PSPC1-A488 IMPa4-A546 DAPI 8C2-siRNA-IMP-a2-a4 V2.00	0	31. siRNA-SC-10 PSPC1-A488 DAPI IMPa4-A546_z_TileScan_001 (Stage 26 of 49)	00-QUQ6vqsJozjSEYFkHoNuvb
12.622		Cell	2	0.000	1.000	1475	21	siRNA-SC-10 PSPC1-A488 IMPa4-A546 DAPI 8C2-siRNA-IMP-a2-a4 V2.00	0	31. siRNA-SC-10 PSPC1-A488 DAPI IMPa4-A546_z_TileScan_001 (Stage 26 of 49)	00-QUQ6vqsJozjSEYFkHoNuvb
14.7353		Cell	2	0.000	1.000	1476	22	siRNA-SC-10 PSPC1-A488 IMPa4-A546 DAPI 8C2-siRNA-IMP-a2-a4 V2.00	0	31. siRNA-SC-10 PSPC1-A488 DAPI IMPa4-A546_z_TileScan_001 (Stage 26 of 49)	00-QUQ6vqsJozjSEYFkHoNuvb
13.0514		Cell	2	0.000	1.000	1477	23	siRNA-SC-10 PSPC1-A488 IMPa4-A546 DAPI 8C2-siRNA-IMP-a2-a4 V2.00	0	31. siRNA-SC-10 PSPC1-A488 DAPI IMPa4-A546_z_TileScan_001 (Stage 26 of 49)	00-QUQ6vqsJozjSEYFkHoNuvb
13.535		Cell	2	0.000	1.000	1478	24	siRNA-SC-10 PSPC1-A488 IMPa4-A546 DAPI 8C2-siRNA-IMP-a2-a4 V2.00	0	31. siRNA-SC-10 PSPC1-A488 DAPI IMPa4-A546_z_TileScan_001 (Stage 26 of 49)	00-QUQ6vqsJozjSEYFkHoNuvb
13.713		Cell	2	0.000	1.000	1479	25	siRNA-SC-10 PSPC1-A488 IMPa4-A546 DAPI 8C2-siRNA-IMP-a2-a4 V2.00	0	31. siRNA-SC-10 PSPC1-A488 DAPI IMPa4-A546_z_TileScan_001 (Stage 26 of 49)	00-QUQ6vqsJozjSEYFkHoNuvb
13.6671		Cell	2	0.000	1.000	1480	26	siRNA-SC-10 PSPC1-A488 IMPa4-A546 DAPI 8C2-siRNA-IMP-a2-a4 V2.00	0	31. siRNA-SC-10 PSPC1-A488 DAPI IMPa4-A546_z_TileScan_001 (Stage 26 of 49)	00-QUQ6vqsJozjSEYFkHoNuvb
20.6678		Cell	2	0.000	1.000	1481	27	siRNA-SC-10 PSPC1-A488 IMPa4-A546 DAPI 8C2-siRNA-IMP-a2-a4 V2.00	0	31. siRNA-SC-10 PSPC1-A488 DAPI IMPa4-A546_z_TileScan_001 (Stage 26 of 49)	00-QUQ6vqsJozjSEYFkHoNuvb
66.6114		Cell	2	0.000	1.000	1482	28	siRNA-SC-10 PSPC1-A488 IMPa4-A546 DAPI 8C2-siRNA-IMP-a2-a4 V2.00	0	31. siRNA-SC-10 PSPC1-A488 DAPI IMPa4-A546_z_TileScan_001 (Stage 26 of 49)	00-QUQ6vqsJozjSEYFkHoNuvb
14.5406		Cell	2	0.000	1.000	1483	29	siRNA-SC-10 PSPC1-A488 IMPa4-A546 DAPI 8C2-siRNA-IMP-a2-a4 V2.00	0	31. siRNA-SC-10 PSPC1-A488 DAPI IMPa4-A546_z_TileScan_001 (Stage 26 of 49)	00-QUQ6vqsJozjSEYFkHoNuvb
14.4965		Cell	2	0.000	1.000	1484	30	siRNA-SC-10 PSPC1-A488 IMPa4-A546 DAPI 8C2-siRNA-IMP-a2-a4 V2.00	0	31. siRNA-SC-10 PSPC1-A488 DAPI IMPa4-A546_z_TileScan_001 (Stage 26 of 49)	00-QUQ6vqsJozjSEYFkHoNuvb
